# Supplementary material for: First characterization of PIWI-interacting RNA clusters in a cichlid fish with a B chromosome
Source: BMC Biol. 2022 Sep 21;20:204. doi: 10.1186/s12915-022-01403-2 (PMC9490952; doi:10.1186/s12915-022-01403-2)
Supplement: Supplementary file 1 — Additional file 1. Zipped folder with fasta and interactive html piRNA cluster information for the A. latifasciata genome. The nomenclature is as follows: number-pirna-cluster_sex_B-presence (f, female; m, male; 0b, without B chromosome; 1b, with B chromosome). [file 12915_2022_1403_MOESM1_ESM.zip]

Archive with 2,501 entries (2,500 files):
- 100_f0b.fasta
- __MACOSX/
- __MACOSX/._100_f0b.fasta
- 100_f0b.html
- __MACOSX/._100_f0b.html
- 100_f1b.fasta
- __MACOSX/._100_f1b.fasta
- 100_f1b.html
- __MACOSX/._100_f1b.html
- 101_m0b.fasta
- __MACOSX/._101_m0b.fasta
- 101_m0b.html
- __MACOSX/._101_m0b.html
- 101_m1b.fasta
- __MACOSX/._101_m1b.fasta
- 101_m1b.html
- __MACOSX/._101_m1b.html
- 102_f0b.fasta
- __MACOSX/._102_f0b.fasta
- 102_f0b.html
- __MACOSX/._102_f0b.html
- 102_f1b.fasta
- __MACOSX/._102_f1b.fasta
- 102_f1b.html
- __MACOSX/._102_f1b.html
- 102_m0b.fasta
- __MACOSX/._102_m0b.fasta
- 102_m0b.html
- __MACOSX/._102_m0b.html
- 102_m1b.fasta
- __MACOSX/._102_m1b.fasta
- 102_m1b.html
- __MACOSX/._102_m1b.html
- 103_m1b.fasta
- __MACOSX/._103_m1b.fasta
- 103_m1b.html
- __MACOSX/._103_m1b.html
- 104_m1b.fasta
- __MACOSX/._104_m1b.fasta
- 104_m1b.html
- __MACOSX/._104_m1b.html
- 105_m0b.fasta
- __MACOSX/._105_m0b.fasta
- 105_m0b.html
- __MACOSX/._105_m0b.html
- 105_m1b.fasta
- __MACOSX/._105_m1b.fasta
- 105_m1b.html
- __MACOSX/._105_m1b.html
- 106_f0b.fasta
- __MACOSX/._106_f0b.fasta
- 106_f0b.html
- __MACOSX/._106_f0b.html
- 106_f1b.fasta
- __MACOSX/._106_f1b.fasta
- 106_f1b.html
- __MACOSX/._106_f1b.html
- 107_f0b.fasta
- __MACOSX/._107_f0b.fasta
- 107_f0b.html
- __MACOSX/._107_f0b.html
- 107_f1b.fasta
- __MACOSX/._107_f1b.fasta
- 107_f1b.html
- __MACOSX/._107_f1b.html
- 108_f0b.fasta
- __MACOSX/._108_f0b.fasta
- 108_f0b.html
- __MACOSX/._108_f0b.html
- 108_f1b.fasta
- __MACOSX/._108_f1b.fasta
- 108_f1b.html
- __MACOSX/._108_f1b.html
- 109_m0b.fasta
- __MACOSX/._109_m0b.fasta
- 109_m0b.html
- __MACOSX/._109_m0b.html
- 109_m1b.fasta
- __MACOSX/._109_m1b.fasta
- 109_m1b.html
- __MACOSX/._109_m1b.html
- 10_m0b.fasta
- __MACOSX/._10_m0b.fasta
- 10_m0b.html
- __MACOSX/._10_m0b.html
- 10_m1b.fasta
- __MACOSX/._10_m1b.fasta
- 10_m1b.html
- __MACOSX/._10_m1b.html
- 110_f0b.fasta
- __MACOSX/._110_f0b.fasta
- 110_f0b.html
- __MACOSX/._110_f0b.html
- 110_f1b.fasta
- __MACOSX/._110_f1b.fasta
- 110_f1b.html
- __MACOSX/._110_f1b.html
- 111_f0b.fasta
- __MACOSX/._111_f0b.fasta
- 111_f0b.html
- __MACOSX/._111_f0b.html
- 111_f1b.fasta
- __MACOSX/._111_f1b.fasta
- 111_f1b.html
- __MACOSX/._111_f1b.html
- 112_m1b.fasta
- __MACOSX/._112_m1b.fasta
- 112_m1b.html
- __MACOSX/._112_m1b.html
- 113_f0b.fasta
- __MACOSX/._113_f0b.fasta
- 113_f0b.html
- __MACOSX/._113_f0b.html
- 114_m1b.fasta
- __MACOSX/._114_m1b.fasta
- 114_m1b.html
- __MACOSX/._114_m1b.html
- 115_m0b.fasta
- __MACOSX/._115_m0b.fasta
- 115_m0b.html
- __MACOSX/._115_m0b.html
- 116_m0b.fasta
- __MACOSX/._116_m0b.fasta
- 116_m0b.html
- __MACOSX/._116_m0b.html
- 117_m1b.fasta
- __MACOSX/._117_m1b.fasta
- 117_m1b.html
- __MACOSX/._117_m1b.html
- 118_f0b.fasta
- __MACOSX/._118_f0b.fasta
- 118_f0b.html
- __MACOSX/._118_f0b.html
- 118_f1b.fasta
- __MACOSX/._118_f1b.fasta
- 118_f1b.html
- __MACOSX/._118_f1b.html
- 119_m0b.fasta
- __MACOSX/._119_m0b.fasta
- 119_m0b.html
- __MACOSX/._119_m0b.html
- 119_m1b.fasta
- __MACOSX/._119_m1b.fasta
- 119_m1b.html
- __MACOSX/._119_m1b.html
- 11_f0b.fasta
- __MACOSX/._11_f0b.fasta
- 11_f0b.html
- __MACOSX/._11_f0b.html
- 11_f1b.fasta
- __MACOSX/._11_f1b.fasta
- 11_f1b.html
- __MACOSX/._11_f1b.html
- 120_f1b.fasta
- __MACOSX/._120_f1b.fasta
- 120_f1b.html
- __MACOSX/._120_f1b.html
- 121_f0b.fasta
- __MACOSX/._121_f0b.fasta
- 121_f0b.html
- __MACOSX/._121_f0b.html
- 121_f1b.fasta
- __MACOSX/._121_f1b.fasta
- 121_f1b.html
- __MACOSX/._121_f1b.html
- 121_m0b.fasta
- __MACOSX/._121_m0b.fasta
- 121_m0b.html
- __MACOSX/._121_m0b.html
- 121_m1b.fasta
- __MACOSX/._121_m1b.fasta
- 121_m1b.html
- __MACOSX/._121_m1b.html
- 122_m0b.fasta
- __MACOSX/._122_m0b.fasta
- 122_m0b.html
- __MACOSX/._122_m0b.html
- 123_m0b.fasta
- __MACOSX/._123_m0b.fasta
- 123_m0b.html
- __MACOSX/._123_m0b.html
- 123_m1b.fasta
- __MACOSX/._123_m1b.fasta
- 123_m1b.html
- __MACOSX/._123_m1b.html
- 124_f1b.fasta
- __MACOSX/._124_f1b.fasta
- 124_f1b.html
- __MACOSX/._124_f1b.html
- 125_m1b.fasta
- __MACOSX/._125_m1b.fasta
- 125_m1b.html
- __MACOSX/._125_m1b.html
- 126_m1b.fasta
- __MACOSX/._126_m1b.fasta
- 126_m1b.html
- __MACOSX/._126_m1b.html
- 127_m0b.fasta
- __MACOSX/._127_m0b.fasta
- 127_m0b.html
- __MACOSX/._127_m0b.html
- 127_m1b.fasta
- __MACOSX/._127_m1b.fasta
- 127_m1b.html
- __MACOSX/._127_m1b.html
- 128_m0b.fasta
- __MACOSX/._128_m0b.fasta
- 128_m0b.html
- __MACOSX/._128_m0b.html
- 128_m1b.fasta
- __MACOSX/._128_m1b.fasta
- 128_m1b.html
- __MACOSX/._128_m1b.html
- 129_f0b.fasta
- __MACOSX/._129_f0b.fasta
- 129_f0b.html
- __MACOSX/._129_f0b.html
- 12_f0b.fasta
- __MACOSX/._12_f0b.fasta
- 12_f0b.html
- __MACOSX/._12_f0b.html
- 130_m0b.fasta
- __MACOSX/._130_m0b.fasta
- 130_m0b.html
- __MACOSX/._130_m0b.html
- 130_m1b.fasta
- __MACOSX/._130_m1b.fasta
- 130_m1b.html
- __MACOSX/._130_m1b.html
- 131_m1b.fasta
- __MACOSX/._131_m1b.fasta
- 131_m1b.html
- __MACOSX/._131_m1b.html
- 132_m0b.fasta
- __MACOSX/._132_m0b.fasta
- 132_m0b.html
- __MACOSX/._132_m0b.html
- 132_m1b.fasta
- __MACOSX/._132_m1b.fasta
- 132_m1b.html
- __MACOSX/._132_m1b.html
- 133_f0b.fasta
- __MACOSX/._133_f0b.fasta
- 133_f0b.html
- __MACOSX/._133_f0b.html
- 133_m1b.fasta
- __MACOSX/._133_m1b.fasta
- 133_m1b.html
- __MACOSX/._133_m1b.html
- 134_f0b.fasta
- __MACOSX/._134_f0b.fasta
- 134_f0b.html
- __MACOSX/._134_f0b.html
- 134_f1b.fasta
- __MACOSX/._134_f1b.fasta
- 134_f1b.html
- __MACOSX/._134_f1b.html
- 135_m0b.fasta
- __MACOSX/._135_m0b.fasta
- 135_m0b.html
- __MACOSX/._135_m0b.html
- 135_m1b.fasta
- __MACOSX/._135_m1b.fasta
- 135_m1b.html
- __MACOSX/._135_m1b.html
- 136_m1b.fasta
- __MACOSX/._136_m1b.fasta
- 136_m1b.html
- __MACOSX/._136_m1b.html
- 137_m0b.fasta
- __MACOSX/._137_m0b.fasta
- 137_m0b.html
- __MACOSX/._137_m0b.html
- 137_m1b.fasta
- __MACOSX/._137_m1b.fasta
- 137_m1b.html
- __MACOSX/._137_m1b.html
- 138_m0b.fasta
- __MACOSX/._138_m0b.fasta
- 138_m0b.html
- __MACOSX/._138_m0b.html
- 138_m1b.fasta
- __MACOSX/._138_m1b.fasta
- 138_m1b.html
- __MACOSX/._138_m1b.html
- 139_f0b.fasta
- __MACOSX/._139_f0b.fasta
- 139_f0b.html
- __MACOSX/._139_f0b.html
- 13_f0b.fasta
- __MACOSX/._13_f0b.fasta
- 13_f0b.html
- __MACOSX/._13_f0b.html
- 13_f1b.fasta
- __MACOSX/._13_f1b.fasta
- 13_f1b.html
- __MACOSX/._13_f1b.html
- 140_f0b.fasta
- __MACOSX/._140_f0b.fasta
- 140_f0b.html
[truncated: 2,201 more entries]
