# Supplementary material for: First characterization of PIWI-interacting RNA clusters in a cichlid fish with a B chromosome
Source: BMC Biol. 2022 Sep 21;20:204. doi: 10.1186/s12915-022-01403-2 (PMC9490952; doi:10.1186/s12915-022-01403-2)
Supplement: Supplementary file 1 — Additional file 1. Zipped folder with fasta and interactive html piRNA cluster information for the A. latifasciata genome. The nomenclature is as follows: number-pirna-cluster_sex_B-presence (f, female; m, male; 0b, without B chromosome; 1b, with B chromosome). [file 12915_2022_1403_MOESM1_ESM.zip › 100_f0b.fasta]

>Location:NODE_260454_length_5643_cov_34.903244	Coordinate:3	Reads:1	Hits:189	Allocated_reads:0.00529100529100529	Strand:-
TCCGGGGTCGGGTCGCGGGGGCAGC
>Location:NODE_260454_length_5643_cov_34.903244	Coordinate:16	Reads:1	Hits:191	Allocated_reads:0.00523560209424084	Strand:-
GTCATCCGCTTTGTCCGGGGTCGGG
>Location:NODE_260454_length_5643_cov_34.903244	Coordinate:16	Reads:1	Hits:208	Allocated_reads:0.00480769230769231	Strand:-
TCATCCGCTTTGTCCGGGGTCGTA
>Location:NODE_260454_length_5643_cov_34.903244	Coordinate:19	Reads:1	Hits:192	Allocated_reads:0.00520833333333333	Strand:-
TCCATCGTCATCCGCTTTGTCCGGGGTC
>Location:NODE_260454_length_5643_cov_34.903244	Coordinate:20	Reads:1	Hits:193	Allocated_reads:0.00518134715025907	Strand:+
ACCCCGGACAAAGCGGATGACGAT
>Location:NODE_260454_length_5643_cov_34.903244	Coordinate:20	Reads:1	Hits:193	Allocated_reads:0.00518134715025907	Strand:-
TCCATCGTCATCCGCTTTGTCCGGGGT
>Location:NODE_260454_length_5643_cov_34.903244	Coordinate:21	Reads:7	Hits:197	Allocated_reads:0.0355329949238579	Strand:-
TCCATCGTCATCCGCTTTGTCCGGGG
>Location:NODE_260454_length_5643_cov_34.903244	Coordinate:22	Reads:1	Hits:199	Allocated_reads:0.0050251256281407	Strand:+
CCCGGACAAAGCGGATGACGATGG
>Location:NODE_260454_length_5643_cov_34.903244	Coordinate:28	Reads:3	Hits:217	Allocated_reads:0.0138248847926267	Strand:+
CAAAGCGGATGACGATGGATGGAT
>Location:NODE_260454_length_5643_cov_34.903244	Coordinate:28	Reads:2	Hits:212	Allocated_reads:0.00943396226415094	Strand:+
CAAAGCGGATGACGATGGATGGATGG
>Location:NODE_260454_length_5643_cov_34.903244	Coordinate:28	Reads:1	Hits:208	Allocated_reads:0.00480769230769231	Strand:+
CAAAGCGGATGACGATGGATGGATGGA
>Location:NODE_260454_length_5643_cov_34.903244	Coordinate:30	Reads:1	Hits:220	Allocated_reads:0.00454545454545455	Strand:-
TCCATCCATCCATCGTCATCCGCTT
>Location:NODE_260454_length_5643_cov_34.903244	Coordinate:31	Reads:2	Hits:208	Allocated_reads:0.00961538461538462	Strand:+
AGCGGATGACGATGGATGGATGGAT
>Location:NODE_260454_length_5643_cov_34.903244	Coordinate:31	Reads:1	Hits:154	Allocated_reads:0.00649350649350649	Strand:+
AGCGGATGACGATGGATGGATGGATGGAT
>Location:NODE_260454_length_5643_cov_34.903244	Coordinate:37	Reads:1	Hits:131	Allocated_reads:0.00763358778625954	Strand:+
TGACGATGGATGGATGGATGGATG
>Location:NODE_260454_length_5643_cov_34.903244	Coordinate:37	Reads:1	Hits:101	Allocated_reads:0.0099009900990099	Strand:+
TGACGATGGATGGATGGATGGATGG
>Location:NODE_260454_length_5643_cov_34.903244	Coordinate:39	Reads:1	Hits:98	Allocated_reads:0.0102040816326531	Strand:-
TCCATCCATCCATCCATCCATCGT
>Location:NODE_260454_length_5643_cov_34.903244	Coordinate:53	Reads:1	Hits:1	Allocated_reads:1	Strand:+
GATGGATGGATTATGTTTTCTCAGTGAAGC
>Location:NODE_260454_length_5643_cov_34.903244	Coordinate:53	Reads:1	Hits:1	Allocated_reads:1	Strand:+
GATGGATGGATTATGTTTTCTCAGTGAAGCT
>Location:NODE_260454_length_5643_cov_34.903244	Coordinate:70	Reads:2	Hits:1	Allocated_reads:2	Strand:-
CACTCGGATATCTGAGCTTCACTGAGAA
>Location:NODE_260454_length_5643_cov_34.903244	Coordinate:88	Reads:3	Hits:1	Allocated_reads:3	Strand:+
TATCCGAGTGTAACTGAATGCAGC
>Location:NODE_260454_length_5643_cov_34.903244	Coordinate:88	Reads:1	Hits:1	Allocated_reads:1	Strand:+
TATCCGAGTGTAACTGAATGCAGCA
>Location:NODE_260454_length_5643_cov_34.903244	Coordinate:88	Reads:1	Hits:1	Allocated_reads:1	Strand:+
TATCCGAGTGTAACTGAATGCAGCAT
>Location:NODE_260454_length_5643_cov_34.903244	Coordinate:88	Reads:11	Hits:1	Allocated_reads:11	Strand:+
TATCCGAGTGTAACTGAATGCAGCATC
>Location:NODE_260454_length_5643_cov_34.903244	Coordinate:88	Reads:1	Hits:1	Allocated_reads:1	Strand:+
TATCCGAGTGTAACTGAATGCAGCATCGT
>Location:NODE_260454_length_5643_cov_34.903244	Coordinate:104	Reads:1	Hits:2	Allocated_reads:0.5	Strand:-
ACGTGATGCTCAGAAGCCGATGCTGCATT
>Location:NODE_260454_length_5643_cov_34.903244	Coordinate:133	Reads:1	Hits:1	Allocated_reads:1	Strand:+
TAGCAAAGGAAGGAGAAAGACTGCACT
>Location:NODE_260454_length_5643_cov_34.903244	Coordinate:173	Reads:1	Hits:3	Allocated_reads:0.333333333333333	Strand:+
TTTCGGTGAAAGAAAATGAGGAGAG
>Location:NODE_260454_length_5643_cov_34.903244	Coordinate:174	Reads:1	Hits:3	Allocated_reads:0.333333333333333	Strand:+
TTCGGTGAAAGAAAATGAGGAGAGAAT
>Location:NODE_260454_length_5643_cov_34.903244	Coordinate:192	Reads:1	Hits:3	Allocated_reads:0.333333333333333	Strand:-
AATATTACTTACCAGGACATTTATTCTCTCC
>Location:NODE_260454_length_5643_cov_34.903244	Coordinate:192	Reads:1	Hits:3	Allocated_reads:0.333333333333333	Strand:-
ATATTACTTACCAGGACATTTATTCTCTCC
>Location:NODE_260454_length_5643_cov_34.903244	Coordinate:192	Reads:1	Hits:3	Allocated_reads:0.333333333333333	Strand:-
TAATATTACTTACCAGGACATTTATTCTCTCC
>Location:NODE_260454_length_5643_cov_34.903244	Coordinate:192	Reads:1	Hits:3	Allocated_reads:0.333333333333333	Strand:-
TACTTACCAGGACATTTATTCTCTCC
>Location:NODE_260454_length_5643_cov_34.903244	Coordinate:192	Reads:30	Hits:3	Allocated_reads:10	Strand:-
TATTACTTACCAGGACATTTATTCTCTCC
>Location:NODE_260454_length_5643_cov_34.903244	Coordinate:192	Reads:3	Hits:3	Allocated_reads:1	Strand:-
TTACTTACCAGGACATTTATTCTCTCC
>Location:NODE_260454_length_5643_cov_34.903244	Coordinate:193	Reads:1	Hits:5	Allocated_reads:0.2	Strand:+
GAGAGAATAAATGTCCTGGTAAGTAATA
>Location:NODE_260454_length_5643_cov_34.903244	Coordinate:253	Reads:1	Hits:22	Allocated_reads:0.0454545454545455	Strand:+
AATTAGAATACCAAGGAAAAAATAACACT
>Location:NODE_260454_length_5643_cov_34.903244	Coordinate:254	Reads:1	Hits:26	Allocated_reads:0.0384615384615385	Strand:+
ATTAGAATACCAAGGAAAAATTAACACT
>Location:NODE_260454_length_5643_cov_34.903244	Coordinate:254	Reads:1	Hits:19	Allocated_reads:0.0526315789473684	Strand:-
TTAAGTGTTATTTTTTCCTTGGTATTCTAAT
>Location:NODE_260454_length_5643_cov_34.903244	Coordinate:255	Reads:2	Hits:25	Allocated_reads:0.08	Strand:+
TTAGAATACCAAGGAAAAAATAACACT
>Location:NODE_260454_length_5643_cov_34.903244	Coordinate:255	Reads:2	Hits:24	Allocated_reads:0.0833333333333333	Strand:+
TTAGAATACCAAGGAAAAAATAACACTT
>Location:NODE_260454_length_5643_cov_34.903244	Coordinate:256	Reads:9	Hits:25	Allocated_reads:0.36	Strand:+
TAGAATACCAAGGAAAAAATAACACT
>Location:NODE_260454_length_5643_cov_34.903244	Coordinate:256	Reads:6	Hits:24	Allocated_reads:0.25	Strand:+
TAGAATACCAAGGAAAAAATAACACTT
>Location:NODE_260454_length_5643_cov_34.903244	Coordinate:256	Reads:1	Hits:21	Allocated_reads:0.0476190476190476	Strand:+
TAGAATACCAAGGAAAAATTAACACTTAAA
>Location:NODE_260454_length_5643_cov_34.903244	Coordinate:256	Reads:2	Hits:19	Allocated_reads:0.105263157894737	Strand:+
TAGAATACCAAGGAAAAAATAACACTTAAA
>Location:NODE_260454_length_5643_cov_34.903244	Coordinate:256	Reads:1	Hits:16	Allocated_reads:0.0625	Strand:+
TAGAATACCAAGGAAAAAATAACACTTAAAGAAT
>Location:NODE_260454_length_5643_cov_34.903244	Coordinate:257	Reads:1	Hits:25	Allocated_reads:0.04	Strand:+
AGAATACCAAGGAAAAAATAACACT
>Location:NODE_260454_length_5643_cov_34.903244	Coordinate:257	Reads:5	Hits:20	Allocated_reads:0.25	Strand:-
TTAAGTGTTATTTTTTCCTTGGTATTCT
>Location:NODE_260454_length_5643_cov_34.903244	Coordinate:258	Reads:1	Hits:24	Allocated_reads:0.0416666666666667	Strand:+
GAATACCAAGGAAAAAATAACACTT
>Location:NODE_260454_length_5643_cov_34.903244	Coordinate:258	Reads:1	Hits:16	Allocated_reads:0.0625	Strand:-
TCTTTAAGTGTTATTTTTTCCTTGGTATTC
>Location:NODE_260454_length_5643_cov_34.903244	Coordinate:258	Reads:1	Hits:16	Allocated_reads:0.0625	Strand:-
TTCTTTAAGTGTTATTTTTTCCTTGGTATTC
>Location:NODE_260454_length_5643_cov_34.903244	Coordinate:259	Reads:2	Hits:16	Allocated_reads:0.125	Strand:+
AATACCAAGGAAAAAATAACACTTAAAGAAT
>Location:NODE_260454_length_5643_cov_34.903244	Coordinate:261	Reads:3	Hits:17	Allocated_reads:0.176470588235294	Strand:+
TACCAAGGAAAAAATAACACTTAAAGAAT
>Location:NODE_260454_length_5643_cov_34.903244	Coordinate:261	Reads:2	Hits:16	Allocated_reads:0.125	Strand:+
TACCAAGGAAAAAATAACACTTAAAGAATTAT
>Location:NODE_260454_length_5643_cov_34.903244	Coordinate:261	Reads:1	Hits:21	Allocated_reads:0.0476190476190476	Strand:-
TTAAGTGTTATTTTTTCCTTGGTA
>Location:NODE_260454_length_5643_cov_34.903244	Coordinate:261	Reads:1	Hits:17	Allocated_reads:0.0588235294117647	Strand:-
TTCTTTAAGTGTTATTTTTTCCTTGGTA
>Location:NODE_260454_length_5643_cov_34.903244	Coordinate:262	Reads:1	Hits:16	Allocated_reads:0.0625	Strand:+
ACCAAGGAAAAAATAACACTTAAAGAATTAT
>Location:NODE_260454_length_5643_cov_34.903244	Coordinate:275	Reads:2	Hits:2	Allocated_reads:1	Strand:+
TAACACTTAAAGAATTATTGCAACCATC
>Location:NODE_260454_length_5643_cov_34.903244	Coordinate:306	Reads:1	Hits:4	Allocated_reads:0.25	Strand:+
TATTTCAGACAGTAGGCTGCTGGGGGG
>Location:NODE_260454_length_5643_cov_34.903244	Coordinate:306	Reads:1	Hits:3	Allocated_reads:0.333333333333333	Strand:+
TATTTCAGACAGTAGGCTGCTGGGGGGA
>Location:NODE_260454_length_5643_cov_34.903244	Coordinate:308	Reads:1	Hits:3	Allocated_reads:0.333333333333333	Strand:+
TTTCAGACAGTAGGCTGCTGGGGGGAGC
>Location:NODE_260454_length_5643_cov_34.903244	Coordinate:310	Reads:1	Hits:3	Allocated_reads:0.333333333333333	Strand:+
TCAGACAGTAGGCTGCTGGGGGGAGC
>Location:NODE_260454_length_5643_cov_34.903244	Coordinate:337	Reads:3	Hits:1	Allocated_reads:3	Strand:-
TTATATCTTATGACTCATAACTCTTATGCT
>Location:NODE_260454_length_5643_cov_34.903244	Coordinate:338	Reads:1	Hits:1	Allocated_reads:1	Strand:-
TTATATCTTATGACTCATAACTCTTATGT
>Location:NODE_260454_length_5643_cov_34.903244	Coordinate:357	Reads:1	Hits:1	Allocated_reads:1	Strand:+
TAAGATATAATCCGAGTCGTGACATTGCT
>Location:NODE_260454_length_5643_cov_34.903244	Coordinate:357	Reads:2	Hits:1	Allocated_reads:2	Strand:+
TAAGATATAATCCGAGTCGTAACATTGCT
>Location:NODE_260454_length_5643_cov_34.903244	Coordinate:368	Reads:1	Hits:1	Allocated_reads:1	Strand:+
CCGAGTCGTAACATTGCTGTGTGGAGCT
>Location:NODE_260454_length_5643_cov_34.903244	Coordinate:377	Reads:1	Hits:7	Allocated_reads:0.142857142857143	Strand:+
AACATTGCTGTGTGGAGCTGCAGATTTGGT
>Location:NODE_260454_length_5643_cov_34.903244	Coordinate:393	Reads:1	Hits:47	Allocated_reads:0.0212765957446809	Strand:-
AGCTATGTTAACCTGCAACCAAATCTGCAGC
>Location:NODE_260454_length_5643_cov_34.903244	Coordinate:395	Reads:1	Hits:47	Allocated_reads:0.0212765957446809	Strand:-
AGCTATGTTAACCTGCAACCAAATCTGCA
>Location:NODE_260454_length_5643_cov_34.903244	Coordinate:396	Reads:1	Hits:47	Allocated_reads:0.0212765957446809	Strand:-
AGCTATGTTAACCTGCAACCAAATCTGC
>Location:NODE_260454_length_5643_cov_34.903244	Coordinate:396	Reads:1	Hits:47	Allocated_reads:0.0212765957446809	Strand:-
TCCAGCTATGTTAACCTGCAACCAAATCTGC
>Location:NODE_260454_length_5643_cov_34.903244	Coordinate:398	Reads:1	Hits:47	Allocated_reads:0.0212765957446809	Strand:-
CCAGCTATGTTAACCTGCAACCAAATCT
>Location:NODE_260454_length_5643_cov_34.903244	Coordinate:399	Reads:5	Hits:45	Allocated_reads:0.111111111111111	Strand:-
AGTCCAGCTATGTTAACCTGCAACCAAATC
>Location:NODE_260454_length_5643_cov_34.903244	Coordinate:399	Reads:1	Hits:47	Allocated_reads:0.0212765957446809	Strand:-
CAGCTATGTTAACCTGCAACCAAATC
>Location:NODE_260454_length_5643_cov_34.903244	Coordinate:399	Reads:2	Hits:47	Allocated_reads:0.0425531914893617	Strand:-
CCAGCTATGTTAACCTGCAACCAAATC
>Location:NODE_260454_length_5643_cov_34.903244	Coordinate:399	Reads:1	Hits:45	Allocated_reads:0.0222222222222222	Strand:-
GTCCAGCTATGTTAACCTGCAACCAAATC
>Location:NODE_260454_length_5643_cov_34.903244	Coordinate:399	Reads:1	Hits:47	Allocated_reads:0.0212765957446809	Strand:-
TCCAGCTATGTTAACCTGCAACCAGATC
>Location:NODE_260454_length_5643_cov_34.903244	Coordinate:399	Reads:4	Hits:47	Allocated_reads:0.0851063829787234	Strand:-
TCCAGCTATGTTAACCTGCAACCAAATC
>Location:NODE_260454_length_5643_cov_34.903244	Coordinate:405	Reads:1	Hits:45	Allocated_reads:0.0222222222222222	Strand:-
AGTCCAGCTATGTTAACCTGCAAC
>Location:NODE_260454_length_5643_cov_34.903244	Coordinate:405	Reads:1	Hits:38	Allocated_reads:0.0263157894736842	Strand:-
GGCCAGTCCAGCTATGTTAACCTGCAAC
>Location:NODE_260454_length_5643_cov_34.903244	Coordinate:407	Reads:1	Hits:39	Allocated_reads:0.0256410256410256	Strand:+
TGCAGGTTAACATAGCTGGACTGGCCA
>Location:NODE_260454_length_5643_cov_34.903244	Coordinate:407	Reads:1	Hits:38	Allocated_reads:0.0263157894736842	Strand:+
TGCAGGTTAACATAGCTGGATTGGCCATC
>Location:NODE_260454_length_5643_cov_34.903244	Coordinate:413	Reads:1	Hits:44	Allocated_reads:0.0227272727272727	Strand:+
TTAACATAGCTGGACTGGCCATCGGG
>Location:NODE_260454_length_5643_cov_34.903244	Coordinate:413	Reads:1	Hits:38	Allocated_reads:0.0263157894736842	Strand:+
TTAACATAGCTGGACTGGCCATCGGGCATA
>Location:NODE_260454_length_5643_cov_34.903244	Coordinate:414	Reads:1	Hits:45	Allocated_reads:0.0222222222222222	Strand:+
TAACATAGCTGGACTGGCCATCGG
>Location:NODE_260454_length_5643_cov_34.903244	Coordinate:414	Reads:7	Hits:44	Allocated_reads:0.159090909090909	Strand:+
TAACATAGCTGGACTGGCCATCGGG
>Location:NODE_260454_length_5643_cov_34.903244	Coordinate:414	Reads:5	Hits:41	Allocated_reads:0.121951219512195	Strand:+
TAACATAGCTGGACTGGCCATCGGGC
>Location:NODE_260454_length_5643_cov_34.903244	Coordinate:414	Reads:8	Hits:39	Allocated_reads:0.205128205128205	Strand:+
TAACATAGCTGGACTGGCCATCGGGCA
>Location:NODE_260454_length_5643_cov_34.903244	Coordinate:414	Reads:1	Hits:39	Allocated_reads:0.0256410256410256	Strand:+
TAACATAGCTGGACTGGCCATCGGGCAT
>Location:NODE_260454_length_5643_cov_34.903244	Coordinate:414	Reads:1	Hits:40	Allocated_reads:0.025	Strand:+
TAACATAGCTGGACTGGCCATCGGGCATT
>Location:NODE_260454_length_5643_cov_34.903244	Coordinate:414	Reads:1	Hits:39	Allocated_reads:0.0256410256410256	Strand:+
TAACATAGCTGGACTGGCCATTGGGCATA
>Location:NODE_260454_length_5643_cov_34.903244	Coordinate:414	Reads:19	Hits:38	Allocated_reads:0.5	Strand:+
TAACATAGCTGGACTGGCCATCGGGCATA
>Location:NODE_260454_length_5643_cov_34.903244	Coordinate:414	Reads:2	Hits:41	Allocated_reads:0.0487804878048781	Strand:+
TAACATAGCTGGACTGGCCATCGGGCACT
>Location:NODE_260454_length_5643_cov_34.903244	Coordinate:414	Reads:8	Hits:35	Allocated_reads:0.228571428571429	Strand:+
TAACATAGCTGGACTGGCCATCGGGCATACC
>Location:NODE_260454_length_5643_cov_34.903244	Coordinate:414	Reads:2	Hits:35	Allocated_reads:0.0571428571428571	Strand:+
TAACATAGCTGGACTGGCCATCGGGCATACCG
>Location:NODE_260454_length_5643_cov_34.903244	Coordinate:415	Reads:1	Hits:54	Allocated_reads:0.0185185185185185	Strand:+
AACATAGCTGGACTGGCCATCGGG
>Location:NODE_260454_length_5643_cov_34.903244	Coordinate:415	Reads:1	Hits:47	Allocated_reads:0.0212765957446809	Strand:+
AACATAGCTGGACTGGCCATCGGGCATA
>Location:NODE_260454_length_5643_cov_34.903244	Coordinate:415	Reads:1	Hits:42	Allocated_reads:0.0238095238095238	Strand:+
AACATAGCTGGACTGGCCATCGGGCATACC
>Location:NODE_260454_length_5643_cov_34.903244	Coordinate:416	Reads:1	Hits:58	Allocated_reads:0.0172413793103448	Strand:+
ACATAGCTGGACTGGCCATCGGGCAT
>Location:NODE_260454_length_5643_cov_34.903244	Coordinate:416	Reads:1	Hits:36	Allocated_reads:0.0277777777777778	Strand:+
ACATAGCTGGACTGGCCATCGGGCATACCGGGCA
>Location:NODE_260454_length_5643_cov_34.903244	Coordinate:416	Reads:1	Hits:42	Allocated_reads:0.0238095238095238	Strand:-
CCCGGTATGCCCGATGGCCAATCCAGCTATTT
>Location:NODE_260454_length_5643_cov_34.903244	Coordinate:417	Reads:1	Hits:249	Allocated_reads:0.00401606425702811	Strand:+
CATAGCTGGACTGGCCATCGGGCATAC
>Location:NODE_260454_length_5643_cov_34.903244	Coordinate:417	Reads:1	Hits:208	Allocated_reads:0.00480769230769231	Strand:+
CATAGCTGGACTGGCCATCGGGCATACC
>Location:NODE_260454_length_5643_cov_34.903244	Coordinate:419	Reads:1	Hits:267	Allocated_reads:0.00374531835205993	Strand:+
TAGCTGGACTGGCCATCGGGCATA
>Location:NODE_260454_length_5643_cov_34.903244	Coordinate:419	Reads:1	Hits:213	Allocated_reads:0.00469483568075117	Strand:+
TAGCTGGACTGGCCATCGGGCATACC
>Location:NODE_260454_length_5643_cov_34.903244	Coordinate:419	Reads:1	Hits:174	Allocated_reads:0.00574712643678161	Strand:+
TAGCTGGACTGGCCATCGGGCATACCGGG
>Location:NODE_260454_length_5643_cov_34.903244	Coordinate:419	Reads:5	Hits:168	Allocated_reads:0.0297619047619048	Strand:+
TAGCTGGACTGGCCATCGGGCATACCGGGC
>Location:NODE_260454_length_5643_cov_34.903244	Coordinate:419	Reads:2	Hits:164	Allocated_reads:0.0121951219512195	Strand:+
TAGCTGGACTGGCCATCGGGCATACCGGGCA
>Location:NODE_260454_length_5643_cov_34.903244	Coordinate:421	Reads:1	Hits:187	Allocated_reads:0.0053475935828877	Strand:+
GCTGGACTGGCCATCGGGCATACCGGGC
>Location:NODE_260454_length_5643_cov_34.903244	Coordinate:489	Reads:1	Hits:22	Allocated_reads:0.0454545454545455	Strand:-
TAACACTTTTGAATTTGCTGTGTACT
>Location:NODE_260454_length_5643_cov_34.903244	Coordinate:507	Reads:1	Hits:1	Allocated_reads:1	Strand:+
AAGTGTTAAATATATTGGTGTTAGT
>Location:NODE_260454_length_5643_cov_34.903244	Coordinate:579	Reads:1	Hits:120	Allocated_reads:0.00833333333333333	Strand:-
TTTTACACCTCAGAGTTACATTAAAAGAA
>Location:NODE_260454_length_5643_cov_34.903244	Coordinate:580	Reads:1	Hits:120	Allocated_reads:0.00833333333333333	Strand:+
TCTTTTAATGTAACTCTGAGGTGTAAAA
>Location:NODE_260454_length_5643_cov_34.903244	Coordinate:580	Reads:1	Hits:120	Allocated_reads:0.00833333333333333	Strand:-
TTTTACACCTCAGAGTTACATTAAAAGA
>Location:NODE_260454_length_5643_cov_34.903244	Coordinate:582	Reads:1	Hits:123	Allocated_reads:0.00813008130081301	Strand:+
TTTTAATGTAACTCTGAGGTGTAAAA
>Location:NODE_260454_length_5643_cov_34.903244	Coordinate:611	Reads:2	Hits:36	Allocated_reads:0.0555555555555556	Strand:+
TAGTAGTTAAAATCGAGTGTTAAAAAT
>Location:NODE_260454_length_5643_cov_34.903244	Coordinate:611	Reads:2	Hits:32	Allocated_reads:0.0625	Strand:+
TAGTAGTTAAAATCGAGTGTTAAAAATGA
>Location:NODE_260454_length_5643_cov_34.903244	Coordinate:611	Reads:1	Hits:32	Allocated_reads:0.03125	Strand:+
TAGTAGTTAAAATCGAGTGTTAAAAATGAG
>Location:NODE_260454_length_5643_cov_34.903244	Coordinate:611	Reads:4	Hits:31	Allocated_reads:0.129032258064516	Strand:+
TAGTAGTTAAAATCGAGTGTTAAAAATGAGT
>Location:NODE_260454_length_5643_cov_34.903244	Coordinate:622	Reads:1	Hits:100	Allocated_reads:0.01	Strand:+
ATCGAGTGTTAAAAATGAGTGTTAC
>Location:NODE_260454_length_5643_cov_34.903244	Coordinate:675	Reads:1	Hits:1	Allocated_reads:1	Strand:-
TTCAGAGTTAAGAATTCAAGAGTTAATGTTT
>Location:NODE_260454_length_5643_cov_34.903244	Coordinate:676	Reads:2	Hits:1	Allocated_reads:2	Strand:-
TCAGAGTTAAGAATTCAAGAGTTAATGTT
>Location:NODE_260454_length_5643_cov_34.903244	Coordinate:676	Reads:1	Hits:1	Allocated_reads:1	Strand:-
TTCAGAGTTAAGAATTCAAGAGTTAATGTT
>Location:NODE_260454_length_5643_cov_34.903244	Coordinate:677	Reads:1	Hits:1	Allocated_reads:1	Strand:-
TTCAGAGTTAAGAATTCAAGAGTTAATGT
>Location:NODE_260454_length_5643_cov_34.903244	Coordinate:1228	Reads:1	Hits:1	Allocated_reads:1	Strand:+
AAGGCTTTGAATTTATTACGGAATTAAC
>Location:NODE_260454_length_5643_cov_34.903244	Coordinate:1308	Reads:1	Hits:2	Allocated_reads:0.5	Strand:-
AAATAATCGTTTGTGGCAGCCCTACCCACT
>Location:NODE_260454_length_5643_cov_34.903244	Coordinate:1315	Reads:40	Hits:573	Allocated_reads:0.0698080279232112	Strand:-
ACTATCAAAATAATCGTTTGTGGCAGCCCT
>Location:NODE_260454_length_5643_cov_34.903244	Coordinate:1315	Reads:2	Hits:576	Allocated_reads:0.00347222222222222	Strand:-
CTATCAAAATAATCGTTTGTGGCAGCCCT
>Location:NODE_260454_length_5643_cov_34.903244	Coordinate:1315	Reads:3	Hits:585	Allocated_reads:0.00512820512820513	Strand:-
TATCAAAATAATCGTTTGTGGCAGCCCT
>Location:NODE_260454_length_5643_cov_34.903244	Coordinate:1316	Reads:62	Hits:591	Allocated_reads:0.104906937394247	Strand:-
ACTATCAAAATAATCGTTTGTGGCAGCCC
>Location:NODE_260454_length_5643_cov_34.903244	Coordinate:1316	Reads:1	Hits:482	Allocated_reads:0.0020746887966805	Strand:-
TAGTCGACTATCAAAATAATCGTTTGTGGCAGCCC
>Location:NODE_260454_length_5643_cov_34.903244	Coordinate:1316	Reads:8	Hits:603	Allocated_reads:0.0132669983416252	Strand:-
TATCAAAATAATCGTTTGTGGCAGCCC
>Location:NODE_260454_length_5643_cov_34.903244	Coordinate:1317	Reads:42	Hits:606	Allocated_reads:0.0693069306930693	Strand:-
ACTATCAAAATAATCGTTTGTGGCAGCC
>Location:NODE_260454_length_5643_cov_34.903244	Coordinate:1317	Reads:12	Hits:618	Allocated_reads:0.0194174757281553	Strand:-
TATCAAAATAATCGTTTGTGGCAGCC
>Location:NODE_260454_length_5643_cov_34.903244	Coordinate:1318	Reads:4	Hits:617	Allocated_reads:0.00648298217179903	Strand:-
ACTATCAAAATAATCGTTTGTGGCAGC
>Location:NODE_260454_length_5643_cov_34.903244	Coordinate:1318	Reads:4	Hits:629	Allocated_reads:0.00635930047694754	Strand:-
TATCAAAATAATCGTTTGTGGCAGC
>Location:NODE_260454_length_5643_cov_34.903244	Coordinate:1319	Reads:1	Hits:635	Allocated_reads:0.0015748031496063	Strand:-
TATCAAAATAATCGTTTGTGGCAG
>Location:NODE_260454_length_5643_cov_34.903244	Coordinate:1327	Reads:8	Hits:448	Allocated_reads:0.0178571428571429	Strand:+
AACGATTATTTTGATAGTCGACTAGTCACC
>Location:NODE_260454_length_5643_cov_34.903244	Coordinate:1328	Reads:15	Hits:451	Allocated_reads:0.0332594235033259	Strand:+
ACGATTATTTTGATAGTCGACTAGTCACC
>Location:NODE_260454_length_5643_cov_34.903244	Coordinate:1328	Reads:2	Hits:424	Allocated_reads:0.00471698113207547	Strand:+
ACGATTATTTTGATAGTCGACTAGTCACCGA
>Location:NODE_260454_length_5643_cov_34.903244	Coordinate:1329	Reads:1	Hits:459	Allocated_reads:0.00217864923747277	Strand:+
CGATTATTTTGATAGTCGACTAGTCACC
>Location:NODE_260454_length_5643_cov_34.903244	Coordinate:1330	Reads:2	Hits:494	Allocated_reads:0.00404858299595142	Strand:+
GATTATTTTGATAGTCGACTAGTCACC
>Location:NODE_260454_length_5643_cov_34.903244	Coordinate:1333	Reads:3	Hits:639	Allocated_reads:0.00469483568075117	Strand:+
TATTTTGATAGTCGACTAGTCACC
>Location:NODE_260454_length_5643_cov_34.903244	Coordinate:1333	Reads:3	Hits:598	Allocated_reads:0.00501672240802676	Strand:+
TATTTTGATAGTCGACTAGTCACCGA
>Location:NODE_260454_length_5643_cov_34.903244	Coordinate:1333	Reads:1	Hits:593	Allocated_reads:0.00168634064080944	Strand:+
TATTTTGATAGTCGACTAGTCACCGAT
>Location:NODE_260454_length_5643_cov_34.903244	Coordinate:1335	Reads:2	Hits:613	Allocated_reads:0.0032626427406199	Strand:+
TTTTGATAGTCGACTAGTCACCGAT
>Location:NODE_260454_length_5643_cov_34.903244	Coordinate:1335	Reads:10	Hits:607	Allocated_reads:0.0164744645799012	Strand:+
TTTTGATAGTCGACTAGTCACCGATT
>Location:NODE_260454_length_5643_cov_34.903244	Coordinate:1336	Reads:1	Hits:620	Allocated_reads:0.00161290322580645	Strand:+
TTTGATAGTCGACTAGTCACCGATT
>Location:NODE_260454_length_5643_cov_34.903244	Coordinate:1337	Reads:1	Hits:626	Allocated_reads:0.00159744408945687	Strand:+
TTGATAGTCGACTAGTCACCGATT
>Location:NODE_260454_length_5643_cov_34.903244	Coordinate:1354	Reads:1	Hits:1	Allocated_reads:1	Strand:-
TAGTGGACTAATTGCAAAAACAATCGGT
>Location:NODE_260454_length_5643_cov_34.903244	Coordinate:1397	Reads:1	Hits:1	Allocated_reads:1	Strand:+
AATTGGATGTAAAACGGACAGCTTATTGCACC
>Location:NODE_260454_length_5643_cov_34.903244	Coordinate:1425	Reads:1	Hits:442	Allocated_reads:0.00226244343891403	Strand:-
AGTTATATAAGAGCAGATGCTGCTGGTG
>Location:NODE_260454_length_5643_cov_34.903244	Coordinate:1429	Reads:1	Hits:424	Allocated_reads:0.00235849056603774	Strand:-
ATGATAGTTATATAAGAGCAGATGCTGCT
>Location:NODE_260454_length_5643_cov_34.903244	Coordinate:1430	Reads:1	Hits:416	Allocated_reads:0.00240384615384615	Strand:-
TAATGATAGTTATATAAGAGCAGATGCTGC
>Location:NODE_260454_length_5643_cov_34.903244	Coordinate:1430	Reads:1	Hits:440	Allocated_reads:0.00227272727272727	Strand:-
TGATAGTTATATAAGAGCAGATGCTGC
>Location:NODE_260454_length_5643_cov_34.903244	Coordinate:1432	Reads:1	Hits:431	Allocated_reads:0.00232018561484919	Strand:-
TAATGATAGTTATATAAGAGCAGATGCT
>Location:NODE_260454_length_5643_cov_34.903244	Coordinate:1432	Reads:1	Hits:495	Allocated_reads:0.00202020202020202	Strand:-
TAATGATAGTTATATAAGAGGAGATGCT
>Location:NODE_260454_length_5643_cov_34.903244	Coordinate:1432	Reads:1	Hits:455	Allocated_reads:0.0021978021978022	Strand:-
TGATAGTTATATAAGAGCAGATGCT
>Location:NODE_260454_length_5643_cov_34.903244	Coordinate:1433	Reads:7	Hits:558	Allocated_reads:0.0125448028673835	Strand:-
TAATGATAGTTATATAAGAGCAGATGC
>Location:NODE_260454_length_5643_cov_34.903244	Coordinate:1472	Reads:1	Hits:211	Allocated_reads:0.004739336492891	Strand:+
AAGTGTTTAAGGTATGTGCTAACTAA
>Location:NODE_260454_length_5643_cov_34.903244	Coordinate:1481	Reads:2	Hits:189	Allocated_reads:0.0105820105820106	Strand:-
TCTTGTCTTTATTTTTAGTTAGCACATACCT
>Location:NODE_260454_length_5643_cov_34.903244	Coordinate:1482	Reads:2	Hits:204	Allocated_reads:0.00980392156862745	Strand:-
TCTTGTCTTTATTTTTAGTTAGCACATACC
>Location:NODE_260454_length_5643_cov_34.903244	Coordinate:1488	Reads:1	Hits:580	Allocated_reads:0.00172413793103448	Strand:-
TCTTGTCTTTATTTTTAGTTAGCA
>Location:NODE_260454_length_5643_cov_34.903244	Coordinate:1499	Reads:1	Hits:76	Allocated_reads:0.0131578947368421	Strand:-
ATAAACTACCATCTTGTCTTTATT
>Location:NODE_260454_length_5643_cov_34.903244	Coordinate:1575	Reads:1	Hits:279	Allocated_reads:0.003584229390681	Strand:+
CGATTTACTCAGGAACAAATAAAATACT
>Location:NODE_260454_length_5643_cov_34.903244	Coordinate:1576	Reads:1	Hits:121	Allocated_reads:0.00826446280991736	Strand:+
GATTTACTCAGGAACAAATAAAATACTGA
>Location:NODE_260454_length_5643_cov_34.903244	Coordinate:1578	Reads:1	Hits:372	Allocated_reads:0.00268817204301075	Strand:+
TTTACTCAGGAACAAATAAAATACT
>Location:NODE_260454_length_5643_cov_34.903244	Coordinate:1579	Reads:11	Hits:378	Allocated_reads:0.0291005291005291	Strand:+
TTACTCAGGAACAAATAAAATACT
>Location:NODE_260454_length_5643_cov_34.903244	Coordinate:1579	Reads:1	Hits:133	Allocated_reads:0.0075187969924812	Strand:+
TTACTCAGGAACAAATAAAATACTGAAA
>Location:NODE_260454_length_5643_cov_34.903244	Coordinate:1596	Reads:1	Hits:78	Allocated_reads:0.0128205128205128	Strand:-
TGTTATTGTTTGGCTTTTTTCAGTATTT
>Location:NODE_260454_length_5643_cov_34.903244	Coordinate:1599	Reads:1	Hits:79	Allocated_reads:0.0126582278481013	Strand:-
AATGTTATTGTTTGGCTTTTTTCAGTA
>Location:NODE_260454_length_5643_cov_34.903244	Coordinate:1599	Reads:1	Hits:77	Allocated_reads:0.012987012987013	Strand:+
TACTGAAAAAAGCCAAACAATAACATTT
>Location:NODE_260454_length_5643_cov_34.903244	Coordinate:1599	Reads:1	Hits:71	Allocated_reads:0.0140845070422535	Strand:+
TACTGAAAAAAGCCAAACAATAACATTTT
>Location:NODE_260454_length_5643_cov_34.903244	Coordinate:1599	Reads:1	Hits:87	Allocated_reads:0.0114942528735632	Strand:-
TGTTATTGTTTGGCTTTTTTCAGTA
>Location:NODE_260454_length_5643_cov_34.903244	Coordinate:1600	Reads:1	Hits:201	Allocated_reads:0.00497512437810945	Strand:-
TGTTATTGTTTGGCTTTTTTCAGT
>Location:NODE_260454_length_5643_cov_34.903244	Coordinate:1606	Reads:2	Hits:267	Allocated_reads:0.00749063670411985	Strand:-
AACTTAAAAATGTTATTGTTTGGCTTTT
>Location:NODE_260454_length_5643_cov_34.903244	Coordinate:1606	Reads:1	Hits:258	Allocated_reads:0.00387596899224806	Strand:-
TAACTTAAAAATGTTATTGTTTGGCTTTT
>Location:NODE_260454_length_5643_cov_34.903244	Coordinate:1608	Reads:2	Hits:314	Allocated_reads:0.00636942675159236	Strand:-
TAACTTAAAAATGTTATTGTTTGGCTT
>Location:NODE_260454_length_5643_cov_34.903244	Coordinate:1609	Reads:1	Hits:313	Allocated_reads:0.00319488817891374	Strand:+
AGCCAAACAATAACATTTTTAAGTTAT
>Location:NODE_260454_length_5643_cov_34.903244	Coordinate:1610	Reads:1	Hits:318	Allocated_reads:0.00314465408805031	Strand:-
GATAACTTAAAAATGTTATTGTTTGGC
>Location:NODE_260454_length_5643_cov_34.903244	Coordinate:1617	Reads:1	Hits:239	Allocated_reads:0.00418410041841004	Strand:+
AATAACATTTTTAAGTTATCTAAGTGACT
>Location:NODE_260454_length_5643_cov_34.903244	Coordinate:1737	Reads:1	Hits:277	Allocated_reads:0.0036101083032491	Strand:-
ACGTCTGTTACCCACTAGCTCGATAGCT
>Location:NODE_260454_length_5643_cov_34.903244	Coordinate:1737	Reads:1	Hits:265	Allocated_reads:0.00377358490566038	Strand:+
AGCTATCGAGCTAGTGGGTAACAGACGTCT
>Location:NODE_260454_length_5643_cov_34.903244	Coordinate:1737	Reads:1	Hits:269	Allocated_reads:0.00371747211895911	Strand:-
GACGTCTGTTACCCACTAGCTCGATAGCT
>Location:NODE_260454_length_5643_cov_34.903244	Coordinate:1738	Reads:3	Hits:297	Allocated_reads:0.0101010101010101	Strand:-
ACGTCTGTTACCCACTAGCTCGATAGC
>Location:NODE_260454_length_5643_cov_34.903244	Coordinate:1739	Reads:1	Hits:340	Allocated_reads:0.00294117647058824	Strand:-
ACGTCTGTTACCCACTAGCTCGATAG
>Location:NODE_260454_length_5643_cov_34.903244	Coordinate:1740	Reads:1	Hits:323	Allocated_reads:0.00309597523219814	Strand:+
TATCGAGCTAGTGGGTAACAGACGTCTC
>Location:NODE_260454_length_5643_cov_34.903244	Coordinate:1741	Reads:1	Hits:349	Allocated_reads:0.00286532951289398	Strand:-
ACGTCTGTTACCCACTAGCTCGAT
>Location:NODE_260454_length_5643_cov_34.903244	Coordinate:1742	Reads:2	Hits:347	Allocated_reads:0.00576368876080692	Strand:+
TCGAGCTAGTGGGTAACAGACGTC
>Location:NODE_260454_length_5643_cov_34.903244	Coordinate:1742	Reads:1	Hits:288	Allocated_reads:0.00347222222222222	Strand:+
TCGAGCTAGTGGGTAACAGACGTCTCC
>Location:NODE_260454_length_5643_cov_34.903244	Coordinate:1742	Reads:1	Hits:268	Allocated_reads:0.00373134328358209	Strand:-
TTCGGAGACGTCTGTTACCCACTAGCTCGA
>Location:NODE_260454_length_5643_cov_34.903244	Coordinate:1745	Reads:1	Hits:351	Allocated_reads:0.00284900284900285	Strand:+
AGCTAGTGGGTAACAGACGTCTCC
>Location:NODE_260454_length_5643_cov_34.903244	Coordinate:1745	Reads:2	Hits:329	Allocated_reads:0.0060790273556231	Strand:-
TCGGAGACGTCTGTTACCCACTAGCT
>Location:NODE_260454_length_5643_cov_34.903244	Coordinate:1745	Reads:1	Hits:332	Allocated_reads:0.00301204819277108	Strand:-
TTCGGAGACGTCTGTTACCGACTAGCT
>Location:NODE_260454_length_5643_cov_34.903244	Coordinate:1746	Reads:1	Hits:344	Allocated_reads:0.00290697674418605	Strand:+
GCTAGTGGGTAACAGACGTCTCCGAAAA
>Location:NODE_260454_length_5643_cov_34.903244	Coordinate:1746	Reads:1	Hits:369	Allocated_reads:0.002710027100271	Strand:-
TTCGGAGACGTCTGTTACCCACTAGC
>Location:NODE_260454_length_5643_cov_34.903244	Coordinate:1747	Reads:1	Hits:323	Allocated_reads:0.00309597523219814	Strand:+
CTAGTGGGTAACAGACGTCTCCGAAAAC
>Location:NODE_260454_length_5643_cov_34.903244	Coordinate:1749	Reads:1	Hits:331	Allocated_reads:0.00302114803625378	Strand:-
GTTTTCGGAGACGTCTGTTACCCACT
>Location:NODE_260454_length_5643_cov_34.903244	Coordinate:1749	Reads:5	Hits:358	Allocated_reads:0.0139664804469274	Strand:-
TTTTCGGAGACGTCTGTTACCCACT
>Location:NODE_260454_length_5643_cov_34.903244	Coordinate:1751	Reads:13	Hits:413	Allocated_reads:0.0314769975786925	Strand:+
TGGGTAACAGACGTCTCCGAAAACGTC
>Location:NODE_260454_length_5643_cov_34.903244	Coordinate:1751	Reads:1	Hits:367	Allocated_reads:0.00272479564032698	Strand:+
TGGGTAACAGACGTCTCCGAAAACGTCG
>Location:NODE_260454_length_5643_cov_34.903244	Coordinate:1751	Reads:1	Hits:296	Allocated_reads:0.00337837837837838	Strand:+
TGGGTAACAGACGTCTCCGAAAACGTCGGAGC
>Location:NODE_260454_length_5643_cov_34.903244	Coordinate:1752	Reads:1	Hits:320	Allocated_reads:0.003125	Strand:-
TCCGACGTTTTCGGAGACGTCTGTTACCC
>Location:NODE_260454_length_5643_cov_34.903244	Coordinate:1755	Reads:2	Hits:315	Allocated_reads:0.00634920634920635	Strand:+
TAACAGACGTCTCCGAAAACGTCGGAGC
>Location:NODE_260454_length_5643_cov_34.903244	Coordinate:1755	Reads:1	Hits:240	Allocated_reads:0.00416666666666667	Strand:+
TAACAGACGTCTCCGAAAACGTCGGAGCG
>Location:NODE_260454_length_5643_cov_34.903244	Coordinate:1788	Reads:1	Hits:227	Allocated_reads:0.00440528634361234	Strand:+
TGAAAATATGTGGTGTCTTGATAAACT
>Location:NODE_260454_length_5643_cov_34.903244	Coordinate:1788	Reads:1	Hits:217	Allocated_reads:0.00460829493087558	Strand:+
TGAAAATATGTGGTGTCTTGATAAACTGA
>Location:NODE_260454_length_5643_cov_34.903244	Coordinate:1792	Reads:1	Hits:233	Allocated_reads:0.00429184549356223	Strand:+
AATATGTGGTGTCTTGATAAACTGAGC
>Location:NODE_260454_length_5643_cov_34.903244	Coordinate:1793	Reads:1	Hits:225	Allocated_reads:0.00444444444444444	Strand:-
TCTGCTCAGTTTATCAAGACACCACATAT
>Location:NODE_260454_length_5643_cov_34.903244	Coordinate:1794	Reads:2	Hits:247	Allocated_reads:0.00809716599190283	Strand:+
TATGTGGTGTCTTGATAAACTGAG
>Location:NODE_260454_length_5643_cov_34.903244	Coordinate:1794	Reads:16	Hits:245	Allocated_reads:0.0653061224489796	Strand:+
TATGTGGTGTCTTGATAAACTGAGC
>Location:NODE_260454_length_5643_cov_34.903244	Coordinate:1794	Reads:1	Hits:243	Allocated_reads:0.00411522633744856	Strand:+
TATGTGGTGTCTTGATAAACTGAGCA
>Location:NODE_260454_length_5643_cov_34.903244	Coordinate:1794	Reads:3	Hits:234	Allocated_reads:0.0128205128205128	Strand:+
TATGTGGTGTCTTGATAAACTGAGCAGA
>Location:NODE_260454_length_5643_cov_34.903244	Coordinate:1794	Reads:1	Hits:227	Allocated_reads:0.00440528634361234	Strand:+
TATGTGGTGTCTTGATAAACTGAGCAGAT
>Location:NODE_260454_length_5643_cov_34.903244	Coordinate:1794	Reads:1	Hits:214	Allocated_reads:0.00467289719626168	Strand:+
TATGTGGTGTCTTGATAAACTGAGCAGATATT
>Location:NODE_260454_length_5643_cov_34.903244	Coordinate:1795	Reads:1	Hits:256	Allocated_reads:0.00390625	Strand:+
ATGTGGTGTCTTGATAAACTGAGC
>Location:NODE_260454_length_5643_cov_34.903244	Coordinate:1795	Reads:1	Hits:230	Allocated_reads:0.00434782608695652	Strand:+
ATGTGGTGTCTTGATAAACTGAGCAGATA
>Location:NODE_260454_length_5643_cov_34.903244	Coordinate:1796	Reads:1	Hits:278	Allocated_reads:0.00359712230215827	Strand:-
TCTGCTCAGTTTATCAAGACACCACT
>Location:NODE_260454_length_5643_cov_34.903244	Coordinate:1796	Reads:2	Hits:246	Allocated_reads:0.00813008130081301	Strand:+
TGTGGTGTCTTGATAAACTGAGCAGATA
>Location:NODE_260454_length_5643_cov_34.903244	Coordinate:1798	Reads:1	Hits:254	Allocated_reads:0.00393700787401575	Strand:+
TGGTGTCTTGATAAACTGAGCAGATATT
>Location:NODE_260454_length_5643_cov_34.903244	Coordinate:1799	Reads:1	Hits:305	Allocated_reads:0.00327868852459016	Strand:-
TCAAATATCTGCTCAGTTTATCAAGACACC
>Location:NODE_260454_length_5643_cov_34.903244	Coordinate:1801	Reads:1	Hits:276	Allocated_reads:0.0036231884057971	Strand:-
CTCAAATATCTGCTCAGTTTATCAAGACA
>Location:NODE_260454_length_5643_cov_34.903244	Coordinate:1801	Reads:4	Hits:379	Allocated_reads:0.0105540897097625	Strand:+
TGTCTTGATAAACTGAGCAGATATT
>Location:NODE_260454_length_5643_cov_34.903244	Coordinate:1801	Reads:5	Hits:353	Allocated_reads:0.0141643059490085	Strand:+
TGTCTTGATAAACTGAGCAGATATTTGA
>Location:NODE_260454_length_5643_cov_34.903244	Coordinate:1801	Reads:1	Hits:276	Allocated_reads:0.0036231884057971	Strand:+
TGTCTTGATAAACTGAGCAGATATTTGAG
>Location:NODE_260454_length_5643_cov_34.903244	Coordinate:1801	Reads:1	Hits:272	Allocated_reads:0.00367647058823529	Strand:+
TGTCTTGATAAACTGAGCAGATATTTGAGG
>Location:NODE_260454_length_5643_cov_34.903244	Coordinate:1801	Reads:7	Hits:268	Allocated_reads:0.0261194029850746	Strand:+
TGTCTTGATAAACTGAGCAGATATTTGAGGT
>Location:NODE_260454_length_5643_cov_34.903244	Coordinate:1801	Reads:2	Hits:266	Allocated_reads:0.0075187969924812	Strand:+
TGTCTTGATAAACTGAGCAGATATTTGAGGTT
>Location:NODE_260454_length_5643_cov_34.903244	Coordinate:1802	Reads:1	Hits:272	Allocated_reads:0.00367647058823529	Strand:+
GTCTTGATAAACTGAGCAGATATTTGAGGTT
>Location:NODE_260454_length_5643_cov_34.903244	Coordinate:1803	Reads:1	Hits:272	Allocated_reads:0.00367647058823529	Strand:-
AAACCTCAAATATCTGCTCAGTTTATCAAGA
>Location:NODE_260454_length_5643_cov_34.903244	Coordinate:1806	Reads:1	Hits:396	Allocated_reads:0.00252525252525253	Strand:+
TGATAAACTGAGCAGATATTTGAGG
>Location:NODE_260454_length_5643_cov_34.903244	Coordinate:1807	Reads:1	Hits:380	Allocated_reads:0.00263157894736842	Strand:-
AAACCTCAAATATCTGCTCAGTTTATC
>Location:NODE_260454_length_5643_cov_34.903244	Coordinate:1811	Reads:1	Hits:291	Allocated_reads:0.00343642611683849	Strand:+
AACTGAGCAGATATTTGAGGTTTACACAGC
>Location:NODE_260454_length_5643_cov_34.903244	Coordinate:1812	Reads:2	Hits:323	Allocated_reads:0.00619195046439629	Strand:+
ACTGAGCAGATATTTGAGGTTTACAC
>Location:NODE_260454_length_5643_cov_34.903244	Coordinate:1812	Reads:1	Hits:314	Allocated_reads:0.00318471337579618	Strand:+
ACTGAGCAGATATTTGAGGTTTACACA
>Location:NODE_260454_length_5643_cov_34.903244	Coordinate:1812	Reads:2	Hits:314	Allocated_reads:0.00636942675159236	Strand:-
TGTGTAAACCTCAAATATCTGCTCAGT
>Location:NODE_260454_length_5643_cov_34.903244	Coordinate:1817	Reads:1	Hits:306	Allocated_reads:0.00326797385620915	Strand:-
TGTAGCTGTGTAAACCTCAAATATCTGC
>Location:NODE_260454_length_5643_cov_34.903244	Coordinate:1822	Reads:1	Hits:174	Allocated_reads:0.00574712643678161	Strand:+
TATTTGAGGTTTACACAGCTACATTCTCGCCT
>Location:NODE_260454_length_5643_cov_34.903244	Coordinate:1823	Reads:1	Hits:177	Allocated_reads:0.00564971751412429	Strand:+
ATTTGAGGTTTACACAGCTACATTCTCGCCT
>Location:NODE_260454_length_5643_cov_34.903244	Coordinate:1824	Reads:3	Hits:333	Allocated_reads:0.00900900900900901	Strand:+
TTTGAGGTTTACACAGCTACATTC
>Location:NODE_260454_length_5643_cov_34.903244	Coordinate:1824	Reads:2	Hits:250	Allocated_reads:0.008	Strand:+
TTTGAGGTTTACACAGCTACATTCT
>Location:NODE_260454_length_5643_cov_34.903244	Coordinate:1824	Reads:1	Hits:188	Allocated_reads:0.00531914893617021	Strand:+
TTTGAGGTTTACACAGCTACATTCTCGC
>Location:NODE_260454_length_5643_cov_34.903244	Coordinate:1824	Reads:2	Hits:204	Allocated_reads:0.00980392156862745	Strand:+
TTTGAGGTTTACACAGCTACATTCTGGC
>Location:NODE_260454_length_5643_cov_34.903244	Coordinate:1824	Reads:5	Hits:182	Allocated_reads:0.0274725274725275	Strand:+
TTTGAGGTTTACACAGCTACATTCTCGCC
>Location:NODE_260454_length_5643_cov_34.903244	Coordinate:1824	Reads:1	Hits:182	Allocated_reads:0.00549450549450549	Strand:+
TTTGAGGTTTACACAGCTACATTCTCGCCA
>Location:NODE_260454_length_5643_cov_34.903244	Coordinate:1824	Reads:10	Hits:181	Allocated_reads:0.0552486187845304	Strand:+
TTTGAGGTTTACACAGCTACATTCTCGCCT
>Location:NODE_260454_length_5643_cov_34.903244	Coordinate:1825	Reads:1	Hits:229	Allocated_reads:0.00436681222707424	Strand:+
TTGAGGTTTACACAGCTACATTCTC
>Location:NODE_260454_length_5643_cov_34.903244	Coordinate:1825	Reads:1	Hits:183	Allocated_reads:0.00546448087431694	Strand:+
TTGAGGTTTACACAGCTACATTCTCGCC
>Location:NODE_260454_length_5643_cov_34.903244	Coordinate:1826	Reads:1	Hits:189	Allocated_reads:0.00529100529100529	Strand:-
AGGCGAGAATGTAGCTGTGTAAACCTCA
>Location:NODE_260454_length_5643_cov_34.903244	Coordinate:1826	Reads:1	Hits:196	Allocated_reads:0.00510204081632653	Strand:-
GCGAGAATGTAGCTGTGTAAACCTCA
>Location:NODE_260454_length_5643_cov_34.903244	Coordinate:1826	Reads:1	Hits:190	Allocated_reads:0.00526315789473684	Strand:-
GGCGAGAATGTAGCTGTGTAAACCTCA
>Location:NODE_260454_length_5643_cov_34.903244	Coordinate:1826	Reads:1	Hits:189	Allocated_reads:0.00529100529100529	Strand:+
TGAGGTTTACACAGCTACATTCTCGCCT
>Location:NODE_260454_length_5643_cov_34.903244	Coordinate:1827	Reads:2	Hits:205	Allocated_reads:0.00975609756097561	Strand:-
CGAGAATGTAGCTGTGTAAACCTC
>Location:NODE_260454_length_5643_cov_34.903244	Coordinate:1879	Reads:2	Hits:39	Allocated_reads:0.0512820512820513	Strand:+
TGACCCAGAAAGAATAATAACAGTAATAT
>Location:NODE_260454_length_5643_cov_34.903244	Coordinate:1930	Reads:2	Hits:46	Allocated_reads:0.0434782608695652	Strand:+
TTGTTGGAAACTGAGCAGGGCCGCGC
>Location:NODE_260454_length_5643_cov_34.903244	Coordinate:1930	Reads:1	Hits:41	Allocated_reads:0.024390243902439	Strand:+
TTGTTGGAAACTGAGCAGGGCCGCGCTAT
>Location:NODE_260454_length_5643_cov_34.903244	Coordinate:1942	Reads:1	Hits:41	Allocated_reads:0.024390243902439	Strand:-
TCCCAGAATTCATAGCGCGGCCCTGCTC
>Location:NODE_260454_length_5643_cov_34.903244	Coordinate:1943	Reads:1	Hits:42	Allocated_reads:0.0238095238095238	Strand:-
TCCCAGAATTCATAGCGCGGCCCTGCT
>Location:NODE_260454_length_5643_cov_34.903244	Coordinate:1943	Reads:2	Hits:25	Allocated_reads:0.08	Strand:-
TGTCCCAGAATTCATAGCGCGGCCCTGCT
>Location:NODE_260454_length_5643_cov_34.903244	Coordinate:1947	Reads:1	Hits:159	Allocated_reads:0.00628930817610063	Strand:-
TGTCCCAGAATTCATAGCGCGGCCC
>Location:NODE_260454_length_5643_cov_34.903244	Coordinate:1951	Reads:1	Hits:119	Allocated_reads:0.00840336134453781	Strand:+
CGCGCTATGAATTCTGGGACACAGC
>Location:NODE_260454_length_5643_cov_34.903244	Coordinate:1951	Reads:1	Hits:45	Allocated_reads:0.0222222222222222	Strand:+
CGCGCTATGAATTCTGGGACACAGCTTCC
>Location:NODE_260454_length_5643_cov_34.903244	Coordinate:1952	Reads:1	Hits:254	Allocated_reads:0.00393700787401575	Strand:+
GCGCTATGAATTCTGGGACACAGCTTC
>Location:NODE_260454_length_5643_cov_34.903244	Coordinate:1952	Reads:1	Hits:253	Allocated_reads:0.00395256916996047	Strand:+
GCGCTATGAATTCTGGGACACAGCTTCT
>Location:NODE_260454_length_5643_cov_34.903244	Coordinate:1953	Reads:1	Hits:261	Allocated_reads:0.00383141762452107	Strand:+
CGCTATGAATTCTGGGACACAGCTTC
>Location:NODE_260454_length_5643_cov_34.903244	Coordinate:1954	Reads:4	Hits:267	Allocated_reads:0.0149812734082397	Strand:-
AGAAGAAGCTGTGTCCCAGAATTCATAGC
>Location:NODE_260454_length_5643_cov_34.903244	Coordinate:1955	Reads:1	Hits:273	Allocated_reads:0.00366300366300366	Strand:-
AGAAGAAGCTGTGTCCCAGAATTCATAG
>Location:NODE_260454_length_5643_cov_34.903244	Coordinate:1956	Reads:1	Hits:281	Allocated_reads:0.00355871886120996	Strand:-
GAAGAAGCTGTGTCCCAGAATTCATA
>Location:NODE_260454_length_5643_cov_34.903244	Coordinate:1956	Reads:1	Hits:281	Allocated_reads:0.00355871886120996	Strand:+
TATGAATTCTGGGACACAGCTTCTTC
>Location:NODE_260454_length_5643_cov_34.903244	Coordinate:1956	Reads:1	Hits:265	Allocated_reads:0.00377358490566038	Strand:+
TATGAATTCTGGGACACAGCTTCTTCTTC
>Location:NODE_260454_length_5643_cov_34.903244	Coordinate:1956	Reads:1	Hits:232	Allocated_reads:0.00431034482758621	Strand:+
TATGAATTCTGGGACACAGCTTCTTATTCT
>Location:NODE_260454_length_5643_cov_34.903244	Coordinate:1962	Reads:1	Hits:261	Allocated_reads:0.00383141762452107	Strand:+
TTCTGGGACACAGCTTCTTATTCT
>Location:NODE_260454_length_5643_cov_34.903244	Coordinate:1962	Reads:2	Hits:258	Allocated_reads:0.00775193798449612	Strand:+
TTCTGGGACACAGCTTCTTCTTCTT
>Location:NODE_260454_length_5643_cov_34.903244	Coordinate:1962	Reads:1	Hits:253	Allocated_reads:0.00395256916996047	Strand:+
TTCTGGGACACAGCTTCTTATTCTTC
>Location:NODE_260454_length_5643_cov_34.903244	Coordinate:1989	Reads:1	Hits:367	Allocated_reads:0.00272479564032698	Strand:-
CTGCATGTACAAGGATGCCAGCTGCCGTTAAACCC
>Location:NODE_260454_length_5643_cov_34.903244	Coordinate:1989	Reads:3	Hits:442	Allocated_reads:0.00678733031674208	Strand:-
TACAAGGATGCCAGCTGCCGTTAAACCC
>Location:NODE_260454_length_5643_cov_34.903244	Coordinate:1989	Reads:3	Hits:412	Allocated_reads:0.00728155339805825	Strand:-
TGTACAAGGATGCCAGCTGCCGTTAAACCC
>Location:NODE_260454_length_5643_cov_34.903244	Coordinate:1990	Reads:1	Hits:475	Allocated_reads:0.00210526315789474	Strand:-
CAAGGATGCCAGCTGCCGTTAAACC
>Location:NODE_260454_length_5643_cov_34.903244	Coordinate:1990	Reads:1	Hits:411	Allocated_reads:0.0024330900243309	Strand:-
CATGTACAAGGATGCCAGCTGCCGTTAAACC
>Location:NODE_260454_length_5643_cov_34.903244	Coordinate:1990	Reads:8	Hits:423	Allocated_reads:0.0189125295508274	Strand:-
TGTACAAGGATGCCAGCTGCCGTTAAACC
>Location:NODE_260454_length_5643_cov_34.903244	Coordinate:1991	Reads:1	Hits:485	Allocated_reads:0.00206185567010309	Strand:-
TACAAGGATGCCAGCTGCCGTTAAAC
>Location:NODE_260454_length_5643_cov_34.903244	Coordinate:1991	Reads:1	Hits:446	Allocated_reads:0.00224215246636771	Strand:-
TGTACAAGGATGCCAGCTGCCGTTAAAC
>Location:NODE_260454_length_5643_cov_34.903244	Coordinate:1993	Reads:1	Hits:469	Allocated_reads:0.00213219616204691	Strand:+
TTAACGGCAGCTGGCATCCTTGTACAT
>Location:NODE_260454_length_5643_cov_34.903244	Coordinate:1995	Reads:1	Hits:485	Allocated_reads:0.00206185567010309	Strand:-
TGTACAAGGATGCCAGCTGCCGTT
>Location:NODE_260454_length_5643_cov_34.903244	Coordinate:1996	Reads:1	Hits:480	Allocated_reads:0.00208333333333333	Strand:-
CATGTACAAGGATGCCAGCTGCCGT
>Location:NODE_260454_length_5643_cov_34.903244	Coordinate:1997	Reads:1	Hits:451	Allocated_reads:0.00221729490022173	Strand:-
TGCATGTACAAGGATGCCAGCTGCCG
>Location:NODE_260454_length_5643_cov_34.903244	Coordinate:1998	Reads:2	Hits:500	Allocated_reads:0.004	Strand:-
TGCATGTACAAGGATGCCAGCTGCC
>Location:NODE_260454_length_5643_cov_34.903244	Coordinate:2009	Reads:10	Hits:565	Allocated_reads:0.0176991150442478	Strand:+
TCCTTGTACATGCAGTGCTGCCATC
>Location:NODE_260454_length_5643_cov_34.903244	Coordinate:2009	Reads:6	Hits:561	Allocated_reads:0.0106951871657754	Strand:+
TCCTTGTACATGCAGTGCTGCCATCT
>Location:NODE_260454_length_5643_cov_34.903244	Coordinate:2009	Reads:6	Hits:533	Allocated_reads:0.0112570356472795	Strand:+
TCCTTGTACATGCAGTGCTGCCATCTTC
>Location:NODE_260454_length_5643_cov_34.903244	Coordinate:2009	Reads:2	Hits:522	Allocated_reads:0.00383141762452107	Strand:+
TCCTTGTACATGCAGTGCTGCCATCTTCT
>Location:NODE_260454_length_5643_cov_34.903244	Coordinate:2009	Reads:1	Hits:519	Allocated_reads:0.00192678227360308	Strand:+
TCCTTGTACATGCAGTGCTGCCATCTTCTG
>Location:NODE_260454_length_5643_cov_34.903244	Coordinate:2009	Reads:2	Hits:496	Allocated_reads:0.00403225806451613	Strand:+
TCCTTGTACATGCAGTGCTGCCATCTTCTGTT
>Location:NODE_260454_length_5643_cov_34.903244	Coordinate:2010	Reads:1	Hits:567	Allocated_reads:0.0017636684303351	Strand:+
CCTTGTACATGCAGTGCTGCCATC
>Location:NODE_260454_length_5643_cov_34.903244	Coordinate:2011	Reads:1	Hits:553	Allocated_reads:0.00180831826401447	Strand:+
CTTGTACATGCAGTGCTGCCATCTTC
>Location:NODE_260454_length_5643_cov_34.903244	Coordinate:2012	Reads:2	Hits:534	Allocated_reads:0.00374531835205993	Strand:+
TTGTACATGCAGTGCTGCCATCTTCTGT
>Location:NODE_260454_length_5643_cov_34.903244	Coordinate:2012	Reads:6	Hits:526	Allocated_reads:0.0114068441064639	Strand:+
TTGTACATGCAGTGCTGCCATCTTCTGTT
>Location:NODE_260454_length_5643_cov_34.903244	Coordinate:2012	Reads:1	Hits:517	Allocated_reads:0.00193423597678917	Strand:+
TTGTACATGCAGTGCTGCCATCTTCTGTTT
>Location:NODE_260454_length_5643_cov_34.903244	Coordinate:2013	Reads:1	Hits:537	Allocated_reads:0.00186219739292365	Strand:+
TGTACATGCAGTGCTGCCATCTTCTGT
>Location:NODE_260454_length_5643_cov_34.903244	Coordinate:2013	Reads:1	Hits:531	Allocated_reads:0.00188323917137476	Strand:+
TGTACATGCAGTGCTGCCATCTTCTATT
>Location:NODE_260454_length_5643_cov_34.903244	Coordinate:2013	Reads:11	Hits:529	Allocated_reads:0.0207939508506616	Strand:+
TGTACATGCAGTGCTGCCATCTTCTGTT
>Location:NODE_260454_length_5643_cov_34.903244	Coordinate:2015	Reads:1	Hits:559	Allocated_reads:0.00178890876565295	Strand:+
TACATGCAGTGCTGCCATCTTCTGT
>Location:NODE_260454_length_5643_cov_34.903244	Coordinate:2015	Reads:1	Hits:551	Allocated_reads:0.00181488203266788	Strand:+
TACATGCAGTGCTGCCATCTTCTGTT
>Location:NODE_260454_length_5643_cov_34.903244	Coordinate:2021	Reads:1	Hits:459	Allocated_reads:0.00217864923747277	Strand:+
CAGTGCTGCCATCTTCTGTTTCAGTCCGTT
>Location:NODE_260454_length_5643_cov_34.903244	Coordinate:2021	Reads:1	Hits:455	Allocated_reads:0.0021978021978022	Strand:-
TAACGGACTGAAACAGAAGATGGCAGCACTG
>Location:NODE_260454_length_5643_cov_34.903244	Coordinate:2025	Reads:1	Hits:511	Allocated_reads:0.00195694716242661	Strand:-
AACGGACTGAAACAGAAGATGGCAGC
>Location:NODE_260454_length_5643_cov_34.903244	Coordinate:2025	Reads:1	Hits:498	Allocated_reads:0.00200803212851406	Strand:-
AATAACGGACTGAAACAGAAGATGGCAGC
>Location:NODE_260454_length_5643_cov_34.903244	Coordinate:2030	Reads:2	Hits:459	Allocated_reads:0.00435729847494553	Strand:-
AAGAGTGTAATAACGGACTGAAACAGAAGATG
>Location:NODE_260454_length_5643_cov_34.903244	Coordinate:2030	Reads:2	Hits:452	Allocated_reads:0.00442477876106195	Strand:-
TAAGAGTGTAATAACGGACTGAAACAGAAGATG
>Location:NODE_260454_length_5643_cov_34.903244	Coordinate:2031	Reads:3	Hits:466	Allocated_reads:0.00643776824034335	Strand:-
AAGAGTGTAATAACGGACTGAAACAGAAGAT
>Location:NODE_260454_length_5643_cov_34.903244	Coordinate:2031	Reads:2	Hits:459	Allocated_reads:0.00435729847494553	Strand:-
TAAGAGTGTAATAACGGACTGAAACAGAAGAT
>Location:NODE_260454_length_5643_cov_34.903244	Coordinate:2032	Reads:3	Hits:474	Allocated_reads:0.00632911392405063	Strand:-
AAGAGTGTAATAACGGACTGAAACAGAAGA
>Location:NODE_260454_length_5643_cov_34.903244	Coordinate:2032	Reads:7	Hits:467	Allocated_reads:0.0149892933618844	Strand:-
TAAGAGTGTAATAACGGACTGAAACAGAAGA
>Location:NODE_260454_length_5643_cov_34.903244	Coordinate:2034	Reads:2	Hits:487	Allocated_reads:0.00410677618069815	Strand:-
AAGAGTGTAATAACGGACTGAAACAGAA
>Location:NODE_260454_length_5643_cov_34.903244	Coordinate:2034	Reads:6	Hits:480	Allocated_reads:0.0125	Strand:-
TAAGAGTGTAATAACGGACTGAAACAGAA
>Location:NODE_260454_length_5643_cov_34.903244	Coordinate:2034	Reads:1	Hits:495	Allocated_reads:0.00202020202020202	Strand:+
TTCTGTTTCAGTCCGTTATTACACTCT
>Location:NODE_260454_length_5643_cov_34.903244	Coordinate:2034	Reads:1	Hits:470	Allocated_reads:0.00212765957446809	Strand:+
TTCTGTTTCAGTCCGTTATTACACTCTTAAA
>Location:NODE_260454_length_5643_cov_34.903244	Coordinate:2035	Reads:3	Hits:492	Allocated_reads:0.00609756097560976	Strand:-
AAGAGTGTAATAACGGACTGAAACAGA
>Location:NODE_260454_length_5643_cov_34.903244	Coordinate:2035	Reads:10	Hits:485	Allocated_reads:0.0206185567010309	Strand:-
TAAGAGTGTAATAACGGACTGAAACAGA
>Location:NODE_260454_length_5643_cov_34.903244	Coordinate:2035	Reads:1	Hits:508	Allocated_reads:0.00196850393700787	Strand:+
TCTGTTTCAGTCCGTTATTACACTC
>Location:NODE_260454_length_5643_cov_34.903244	Coordinate:2035	Reads:1	Hits:500	Allocated_reads:0.002	Strand:+
TCTGTTTCAGTCCGTTATTACACTCT
>Location:NODE_260454_length_5643_cov_34.903244	Coordinate:2035	Reads:2	Hits:492	Allocated_reads:0.0040650406504065	Strand:+
TCTGTTTCAGTCCGTTATTACACTCTT
>Location:NODE_260454_length_5643_cov_34.903244	Coordinate:2036	Reads:2	Hits:504	Allocated_reads:0.00396825396825397	Strand:-
AAGAGTGTAATAACGGACTGAAACAG
>Location:NODE_260454_length_5643_cov_34.903244	Coordinate:2036	Reads:1	Hits:497	Allocated_reads:0.00201207243460765	Strand:+
CTGTTTCAGTCCGTTATTACACTCTTA
>Location:NODE_260454_length_5643_cov_34.903244	Coordinate:2036	Reads:1	Hits:497	Allocated_reads:0.00201207243460765	Strand:-
TAAGAGTGTAATAACGGACTGAAACAG
>Location:NODE_260454_length_5643_cov_34.903244	Coordinate:2037	Reads:1	Hits:502	Allocated_reads:0.00199203187250996	Strand:-
TAAGAGTGTAATAACGGACTGAAACA
>Location:NODE_260454_length_5643_cov_34.903244	Coordinate:2037	Reads:1	Hits:492	Allocated_reads:0.00203252032520325	Strand:+
TGTTTCAGTCCGTTATTACACTCTTAAA
>Location:NODE_260454_length_5643_cov_34.903244	Coordinate:2037	Reads:1	Hits:436	Allocated_reads:0.00229357798165138	Strand:+
TGTTTCAGTCCGTTATTACACTCTTAAATCCT
>Location:NODE_260454_length_5643_cov_34.903244	Coordinate:2038	Reads:4	Hits:508	Allocated_reads:0.0078740157480315	Strand:-
TAAGAGTGTAATAACGGACTGAAAC
>Location:NODE_260454_length_5643_cov_34.903244	Coordinate:2043	Reads:1	Hits:299	Allocated_reads:0.00334448160535117	Strand:-
AGTAGGATTTAAGAGTGTAATAACGGACT
>Location:NODE_260454_length_5643_cov_34.903244	Coordinate:2043	Reads:1	Hits:556	Allocated_reads:0.00179856115107914	Strand:-
GATTTAAGAGTGTAATAACGGACT
>Location:NODE_260454_length_5643_cov_34.903244	Coordinate:2044	Reads:1	Hits:551	Allocated_reads:0.00181488203266788	Strand:-
AGGATTTAAGAGTGTAATAACGGAC
>Location:NODE_260454_length_5643_cov_34.903244	Coordinate:2048	Reads:1	Hits:327	Allocated_reads:0.00305810397553517	Strand:-
AGTAGTAGGATTTAAGAGTGTAATAAC
>Location:NODE_260454_length_5643_cov_34.903244	Coordinate:2048	Reads:1	Hits:241	Allocated_reads:0.004149377593361	Strand:-
ATAAGTAGTAGGATTTAAGAGTGTAATAAC
>Location:NODE_260454_length_5643_cov_34.903244	Coordinate:2052	Reads:2	Hits:307	Allocated_reads:0.00651465798045603	Strand:+
TTACACTCTTAAATCCTACTACTTATTC
>Location:NODE_260454_length_5643_cov_34.903244	Coordinate:2052	Reads:5	Hits:298	Allocated_reads:0.0167785234899329	Strand:+
TTACACTCTTAAATCCTACTACTTATTCC
>Location:NODE_260454_length_5643_cov_34.903244	Coordinate:2052	Reads:1	Hits:292	Allocated_reads:0.00342465753424658	Strand:+
TTACACTCTTAAATCCTACTACTTATTCCT
>Location:NODE_260454_length_5643_cov_34.903244	Coordinate:2053	Reads:2	Hits:312	Allocated_reads:0.00641025641025641	Strand:+
TACACTCTTAAATCCTACTACTTATTC
>Location:NODE_260454_length_5643_cov_34.903244	Coordinate:2053	Reads:2	Hits:303	Allocated_reads:0.0066006600660066	Strand:+
TACACTCTTAAATCCTACTACTTATTCC
>Location:NODE_260454_length_5643_cov_34.903244	Coordinate:2053	Reads:1	Hits:297	Allocated_reads:0.00336700336700337	Strand:+
TACACTCTTAAATCCTACTACTTATTCCT
>Location:NODE_260454_length_5643_cov_34.903244	Coordinate:2054	Reads:1	Hits:263	Allocated_reads:0.00380228136882129	Strand:+
ACACTCTTAAATCCTACTACTTATTCCTGC
>Location:NODE_260454_length_5643_cov_34.903244	Coordinate:2063	Reads:1	Hits:221	Allocated_reads:0.00452488687782805	Strand:-
AAAAGACGCAGGAATAAGTAGTAGGATT
>Location:NODE_260454_length_5643_cov_34.903244	Coordinate:2167	Reads:1	Hits:556	Allocated_reads:0.00179856115107914	Strand:-
GATTTAAGAGTGTAATAACGGACT
>Location:NODE_260454_length_5643_cov_34.903244	Coordinate:2168	Reads:1	Hits:551	Allocated_reads:0.00181488203266788	Strand:-
AGGATTTAAGAGTGTAATAACGGAC
>Location:NODE_260454_length_5643_cov_34.903244	Coordinate:2176	Reads:1	Hits:174	Allocated_reads:0.00574712643678161	Strand:+
TTACACTCTTAAATCCTGCTACTTAT
>Location:NODE_260454_length_5643_cov_34.903244	Coordinate:2176	Reads:2	Hits:167	Allocated_reads:0.0119760479041916	Strand:+
TTACACTCTTAAATCCTGCTACTTATTCC
>Location:NODE_260454_length_5643_cov_34.903244	Coordinate:2176	Reads:1	Hits:163	Allocated_reads:0.00613496932515337	Strand:+
TTACACTCTTAAATCCTGCTACTTATTCCT
>Location:NODE_260454_length_5643_cov_34.903244	Coordinate:2177	Reads:3	Hits:170	Allocated_reads:0.0176470588235294	Strand:+
TACACTCTTAAATCCTGCTACTTATTCC
>Location:NODE_260454_length_5643_cov_34.903244	Coordinate:2177	Reads:1	Hits:166	Allocated_reads:0.00602409638554217	Strand:+
TACACTCTTAAATCCTGCTACTTATTCCT
>Location:NODE_260454_length_5643_cov_34.903244	Coordinate:2177	Reads:1	Hits:134	Allocated_reads:0.00746268656716418	Strand:+
TACACTCTTAAATCCTGCTACTTATTCCTGCG
>Location:NODE_260454_length_5643_cov_34.903244	Coordinate:2181	Reads:1	Hits:166	Allocated_reads:0.00602409638554217	Strand:-
GCAGGAATAAGTAGCAGGATTTAAGAG
>Location:NODE_260454_length_5643_cov_34.903244	Coordinate:2187	Reads:1	Hits:114	Allocated_reads:0.0087719298245614	Strand:-
CAAAAGACGCAGGAATAAGTAGCAGGATT
>Location:NODE_260454_length_5643_cov_34.903244	Coordinate:2195	Reads:1	Hits:147	Allocated_reads:0.00680272108843537	Strand:-
TAAGATCCCAAAAGACGCAGGAATAAGTA
>Location:NODE_260454_length_5643_cov_34.903244	Coordinate:2197	Reads:1	Hits:159	Allocated_reads:0.00628930817610063	Strand:-
TAAGATCCCAAAAGACGCAGGAATAAG
>Location:NODE_260454_length_5643_cov_34.903244	Coordinate:2197	Reads:1	Hits:147	Allocated_reads:0.00680272108843537	Strand:-
TTGTAAGATCCCAAAAGACGCAGGAATAAG
>Location:NODE_260454_length_5643_cov_34.903244	Coordinate:2197	Reads:1	Hits:143	Allocated_reads:0.00699300699300699	Strand:-
TTTGTAAGATCCCAAAAGACGCAGGAATAAG
>Location:NODE_260454_length_5643_cov_34.903244	Coordinate:2201	Reads:3	Hits:166	Allocated_reads:0.0180722891566265	Strand:-
TTTGTAAGATCCCAAAAGACGCAGGAA
>Location:NODE_260454_length_5643_cov_34.903244	Coordinate:2203	Reads:1	Hits:174	Allocated_reads:0.00574712643678161	Strand:-
TTTGTAAGATCCCAAAAGACGCAGG
>Location:NODE_260454_length_5643_cov_34.903244	Coordinate:2280	Reads:2	Hits:337	Allocated_reads:0.00593471810089021	Strand:-
TAGTCGACTAGTCACGATTACGTC
>Location:NODE_260454_length_5643_cov_34.903244	Coordinate:2294	Reads:2	Hits:27	Allocated_reads:0.0740740740740741	Strand:+
TAGTCGACTAATCATGGCAGCCCT
>Location:NODE_260454_length_5643_cov_34.903244	Coordinate:2294	Reads:2	Hits:5	Allocated_reads:0.4	Strand:+
TAGTCGACTAATCATGGCAGCCCTAGT
>Location:NODE_260454_length_5643_cov_34.903244	Coordinate:2294	Reads:1	Hits:1	Allocated_reads:1	Strand:+
TAGTCGACTAATCATGGCAGCCCTAGTTG
>Location:NODE_260454_length_5643_cov_34.903244	Coordinate:2313	Reads:1	Hits:1	Allocated_reads:1	Strand:-
TTCAAGTCAATATTATACCCACAACTAGGGC
>Location:NODE_260454_length_5643_cov_34.903244	Coordinate:2313	Reads:1	Hits:1	Allocated_reads:1	Strand:-
TTTCAAGTCAATATTATACCCACAACTAGGGC
>Location:NODE_260454_length_5643_cov_34.903244	Coordinate:2337	Reads:1	Hits:1	Allocated_reads:1	Strand:-
TACTAAACAATTTGTCCATCTTTCAAGT
>Location:NODE_260454_length_5643_cov_34.903244	Coordinate:2345	Reads:1	Hits:1	Allocated_reads:1	Strand:-
ATTCTAGATACTAAACAATTTGTCCATC
>Location:NODE_260454_length_5643_cov_34.903244	Coordinate:2345	Reads:1	Hits:1	Allocated_reads:1	Strand:-
CAATTCTAGATACTAAACAATTTGTCCATC
>Location:NODE_260454_length_5643_cov_34.903244	Coordinate:2361	Reads:1	Hits:1	Allocated_reads:1	Strand:-
TTTTCCCAAAAGACAATTCTAGATACT
>Location:NODE_260454_length_5643_cov_34.903244	Coordinate:2365	Reads:1	Hits:1	Allocated_reads:1	Strand:+
TCTAGAATTGTCTTTTGGGAAAATGC
>Location:NODE_260454_length_5643_cov_34.903244	Coordinate:2380	Reads:1	Hits:1	Allocated_reads:1	Strand:+
TGGGAAAATGCTTTGCTTAACACAAGTT
>Location:NODE_260454_length_5643_cov_34.903244	Coordinate:2393	Reads:1	Hits:1	Allocated_reads:1	Strand:-
AGAATCATGATCCATAACTTGTGTTAAGCA
>Location:NODE_260454_length_5643_cov_34.903244	Coordinate:2397	Reads:1	Hits:1	Allocated_reads:1	Strand:-
AAAAAAGAATCATGATCCATAACTTGTGTTA
>Location:NODE_260454_length_5643_cov_34.903244	Coordinate:2422	Reads:1	Hits:1	Allocated_reads:1	Strand:-
TAACCTGGTAATCAATTGAAAAAAAAA
>Location:NODE_260454_length_5643_cov_34.903244	Coordinate:2443	Reads:1	Hits:1	Allocated_reads:1	Strand:-
TGTACAGTAATTAATTGGACAAATAACCT
>Location:NODE_260454_length_5643_cov_34.903244	Coordinate:2460	Reads:1	Hits:1	Allocated_reads:1	Strand:+
AATTACTGTACAACTAATTTTTTTATTGAAT
>Location:NODE_260454_length_5643_cov_34.903244	Coordinate:2472	Reads:1	Hits:1	Allocated_reads:1	Strand:-
TGTGTGGAGATTCAATAAAAAAATTAGT
>Location:NODE_260454_length_5643_cov_34.903244	Coordinate:2475	Reads:1	Hits:1	Allocated_reads:1	Strand:-
TGTGTGGAGATTCAATAAAAAAATT
>Location:NODE_260454_length_5643_cov_34.903244	Coordinate:2520	Reads:1	Hits:1	Allocated_reads:1	Strand:-
TGACATACTTCTGCACTCCCCCATATT
>Location:NODE_260454_length_5643_cov_34.903244	Coordinate:2522	Reads:1	Hits:1	Allocated_reads:1	Strand:-
CTTTGACATACTTCTGCACTCCCCCATA
>Location:NODE_260454_length_5643_cov_34.903244	Coordinate:2522	Reads:1	Hits:1	Allocated_reads:1	Strand:-
TTTGACATACTTCTGCACTCCCCCATA
>Location:NODE_260454_length_5643_cov_34.903244	Coordinate:2522	Reads:1	Hits:1	Allocated_reads:1	Strand:-
TTTGACATACTTCTGCACTCCCCCATT
>Location:NODE_260454_length_5643_cov_34.903244	Coordinate:2525	Reads:1	Hits:1	Allocated_reads:1	Strand:-
TTTGACATACTTCTGCACTCCCCC
>Location:NODE_260454_length_5643_cov_34.903244	Coordinate:2526	Reads:1	Hits:1	Allocated_reads:1	Strand:-
TGGAACTTTGACATACTTCTGCACTCCCC
>Location:NODE_260454_length_5643_cov_34.903244	Coordinate:2561	Reads:1	Hits:1	Allocated_reads:1	Strand:-
AGAAACTGGTGGAAATGAAAGCATTCATC
>Location:NODE_260454_length_5643_cov_34.903244	Coordinate:2561	Reads:5	Hits:1	Allocated_reads:5	Strand:-
TAAGAAACTGGTGGAAATGAAAGCATTCATC
>Location:NODE_260454_length_5643_cov_34.903244	Coordinate:2563	Reads:1	Hits:1	Allocated_reads:1	Strand:-
TAAGAAACTGGTGGAAATGAAAGCATTCA
>Location:NODE_260454_length_5643_cov_34.903244	Coordinate:2564	Reads:1	Hits:1	Allocated_reads:1	Strand:-
TAAGAAACTGGTGGAAATGAAAGCATTC
>Location:NODE_260454_length_5643_cov_34.903244	Coordinate:2565	Reads:1	Hits:1	Allocated_reads:1	Strand:-
TTTAAGAAACTGGTGGAAATGAAAGCATT
>Location:NODE_260454_length_5643_cov_34.903244	Coordinate:2566	Reads:1	Hits:1	Allocated_reads:1	Strand:-
TTAAGAAACTGGTGGAAATGAAAGCAT
>Location:NODE_260454_length_5643_cov_34.903244	Coordinate:2567	Reads:1	Hits:1	Allocated_reads:1	Strand:-
TTAAGAAACTGGTGGAAATGAAAGCA
>Location:NODE_260454_length_5643_cov_34.903244	Coordinate:2568	Reads:1	Hits:1	Allocated_reads:1	Strand:-
TAAGAAACTGGTGGAAATGAAAGC
>Location:NODE_260454_length_5643_cov_34.903244	Coordinate:2580	Reads:1	Hits:1	Allocated_reads:1	Strand:-
TGAGTACAAACCATCTTTAAGAAACTGGT
>Location:NODE_260454_length_5643_cov_34.903244	Coordinate:2582	Reads:1	Hits:1	Allocated_reads:1	Strand:+
CAGTTTCTTAAAGATGGTTTGTACTCA
>Location:NODE_260454_length_5643_cov_34.903244	Coordinate:2587	Reads:1	Hits:1	Allocated_reads:1	Strand:-
AAATTGCACATGAGTACAAACCATCTTTAAGA
>Location:NODE_260454_length_5643_cov_34.903244	Coordinate:2587	Reads:1	Hits:1	Allocated_reads:1	Strand:-
ATTGCACATGAGTACAAACCATCTTTAAGA
>Location:NODE_260454_length_5643_cov_34.903244	Coordinate:2591	Reads:1	Hits:1	Allocated_reads:1	Strand:-
TAAATTGCACATGAGTACAAACCATCTTT
>Location:NODE_260454_length_5643_cov_34.903244	Coordinate:2592	Reads:1	Hits:1	Allocated_reads:1	Strand:-
TAAATTGCACATGAGTACAAACCATCTT
>Location:NODE_260454_length_5643_cov_34.903244	Coordinate:2592	Reads:1	Hits:1	Allocated_reads:1	Strand:-
TTAAATTGCACATGAGTACAAACCATCTT
>Location:NODE_260454_length_5643_cov_34.903244	Coordinate:2638	Reads:1	Hits:1	Allocated_reads:1	Strand:-
CAAGTCTTACTGTTGATCACTTATAGCT
>Location:NODE_260454_length_5643_cov_34.903244	Coordinate:2638	Reads:2	Hits:1	Allocated_reads:2	Strand:-
CACCAAGTCTTACTGTTGATCACTTATAGGT
>Location:NODE_260454_length_5643_cov_34.903244	Coordinate:2638	Reads:4	Hits:1	Allocated_reads:4	Strand:-
CCAAGTCTTACTGTTGATCACTTATAGGT
>Location:NODE_260454_length_5643_cov_34.903244	Coordinate:2638	Reads:1	Hits:1	Allocated_reads:1	Strand:-
CCACCAAGTCTTACTGTTGATCACTTATAGGT
>Location:NODE_260454_length_5643_cov_34.903244	Coordinate:2639	Reads:1	Hits:1	Allocated_reads:1	Strand:-
ACCACCAAGTCTTACTGTTGATCACTTATAGG
>Location:NODE_260454_length_5643_cov_34.903244	Coordinate:2639	Reads:1	Hits:1	Allocated_reads:1	Strand:-
CACCAAGTCTTACTGTTGATCACTTATAGG
>Location:NODE_260454_length_5643_cov_34.903244	Coordinate:2639	Reads:2	Hits:1	Allocated_reads:2	Strand:-
CCACCAAGTCTTACTGTTGATCACTTATAGG
>Location:NODE_260454_length_5643_cov_34.903244	Coordinate:2641	Reads:1	Hits:1	Allocated_reads:1	Strand:-
CCACCAAGTCTTACTGTTGATCACTTATA
>Location:NODE_260454_length_5643_cov_34.903244	Coordinate:2643	Reads:1	Hits:1	Allocated_reads:1	Strand:-
CCACCAAGTCTTACTGTTGATCACTTA
>Location:NODE_260454_length_5643_cov_34.903244	Coordinate:2644	Reads:1	Hits:1	Allocated_reads:1	Strand:-
AAACCACCAAGTCTTACTGTTGATCACTT
>Location:NODE_260454_length_5643_cov_34.903244	Coordinate:2645	Reads:1	Hits:1	Allocated_reads:1	Strand:-
AAACCACCAAGTCTTACTGTTGATCACT
>Location:NODE_260454_length_5643_cov_34.903244	Coordinate:2659	Reads:1	Hits:1	Allocated_reads:1	Strand:-
TCACTATACTATTAAAACCACCAAGTCT
>Location:NODE_260454_length_5643_cov_34.903244	Coordinate:2659	Reads:1	Hits:1	Allocated_reads:1	Strand:-
TGTCACTATACTATTAAAACCACCAAGTCG
>Location:NODE_260454_length_5643_cov_34.903244	Coordinate:2659	Reads:1	Hits:1	Allocated_reads:1	Strand:-
TGTCACTATACTATTAAAACCACCAAGTCT
>Location:NODE_260454_length_5643_cov_34.903244	Coordinate:2660	Reads:1	Hits:1	Allocated_reads:1	Strand:-
TGTCACTATACTATTAAAACCACCAAGTC
>Location:NODE_260454_length_5643_cov_34.903244	Coordinate:2661	Reads:2	Hits:1	Allocated_reads:2	Strand:-
TGTCACTATACTATTAAAACCACCAAGT
>Location:NODE_260454_length_5643_cov_34.903244	Coordinate:2662	Reads:2	Hits:1	Allocated_reads:2	Strand:-
TGTCACTATACTATTAAAACCACCAAG
>Location:NODE_260454_length_5643_cov_34.903244	Coordinate:2681	Reads:1	Hits:1	Allocated_reads:1	Strand:+
TAGTGACATTTTGGATTTCTTTGTTTCAGT
>Location:NODE_260454_length_5643_cov_34.903244	Coordinate:2690	Reads:1	Hits:1	Allocated_reads:1	Strand:+
TTTGGATTTCTTTGTTTCAGTTATGGACA
>Location:NODE_260454_length_5643_cov_34.903244	Coordinate:2714	Reads:1	Hits:1	Allocated_reads:1	Strand:-
AAGAATTGAGGCTGCAAGCTGAACTCGTCT
>Location:NODE_260454_length_5643_cov_34.903244	Coordinate:2714	Reads:1	Hits:1	Allocated_reads:1	Strand:-
TGAGGCTGCAAGCTGAACTTGTCC
>Location:NODE_260454_length_5643_cov_34.903244	Coordinate:2718	Reads:2	Hits:1	Allocated_reads:2	Strand:-
TGTGAAGAATTGAGGCTGCAAGCTGAACTT
>Location:NODE_260454_length_5643_cov_34.903244	Coordinate:2719	Reads:1	Hits:1	Allocated_reads:1	Strand:-
GAAGAATTGAGGCTGCAAGCTGAACT
>Location:NODE_260454_length_5643_cov_34.903244	Coordinate:2719	Reads:1	Hits:1	Allocated_reads:1	Strand:-
GTGAAGAATTGAGGCTGCAAGCTGAACT
>Location:NODE_260454_length_5643_cov_34.903244	Coordinate:2719	Reads:44	Hits:1	Allocated_reads:44	Strand:-
TGTGAAGAATTGAGGCTGCAAGCTGAACT
>Location:NODE_260454_length_5643_cov_34.903244	Coordinate:2720	Reads:1	Hits:1	Allocated_reads:1	Strand:-
TGTGAAGAATTGAGGCTGCAAGCCGAAC
>Location:NODE_260454_length_5643_cov_34.903244	Coordinate:2720	Reads:8	Hits:1	Allocated_reads:8	Strand:-
TGTGAAGAATTGAGGCTGCAAGCTGAAC
>Location:NODE_260454_length_5643_cov_34.903244	Coordinate:2724	Reads:5	Hits:1	Allocated_reads:5	Strand:-
TGTGAAGAATTGAGGCTGCAAGCT
>Location:NODE_260454_length_5643_cov_34.903244	Coordinate:2737	Reads:1	Hits:1	Allocated_reads:1	Strand:-
AGGATGAGTACACCTTCTGTGAAGAATT
>Location:NODE_260454_length_5643_cov_34.903244	Coordinate:2737	Reads:1	Hits:1	Allocated_reads:1	Strand:-
GAGGATGAGTACACCTTCTGTGAAGAATT
>Location:NODE_260454_length_5643_cov_34.903244	Coordinate:2737	Reads:1	Hits:1	Allocated_reads:1	Strand:-
GTGAGGATGAGTACACCTTCTGTGAAGAATT
>Location:NODE_260454_length_5643_cov_34.903244	Coordinate:2737	Reads:2	Hits:1	Allocated_reads:2	Strand:-
TGAGGATGAGTACACCTTCTGTGAAGAATT
>Location:NODE_260454_length_5643_cov_34.903244	Coordinate:2748	Reads:1	Hits:1	Allocated_reads:1	Strand:-
AGACGTATCAGTGAGGATGAGTACACCTTC
>Location:NODE_260454_length_5643_cov_34.903244	Coordinate:2748	Reads:1	Hits:1	Allocated_reads:1	Strand:-
CAGACGTATCAGTGAGGATGAGTACACCTTC
>Location:NODE_260454_length_5643_cov_34.903244	Coordinate:2748	Reads:2	Hits:1	Allocated_reads:2	Strand:-
GACGTATCAGTGAGGATGAGTACACCTTC
>Location:NODE_260454_length_5643_cov_34.903244	Coordinate:2748	Reads:2	Hits:1	Allocated_reads:2	Strand:-
TATCAGTGAGGATGAGTACACCTTC
>Location:NODE_260454_length_5643_cov_34.903244	Coordinate:2748	Reads:1	Hits:1	Allocated_reads:1	Strand:-
TCAGACGTATCAGTGAGGATGAGTACACCTTC
>Location:NODE_260454_length_5643_cov_34.903244	Coordinate:2750	Reads:1	Hits:1	Allocated_reads:1	Strand:-
GTCAGACGTATCAGTGAGGATGAGTACACCT
>Location:NODE_260454_length_5643_cov_34.903244	Coordinate:2760	Reads:1	Hits:1	Allocated_reads:1	Strand:-
AACAACTTCGGTGTCAGACGTATCAGTGAGGAT
>Location:NODE_260454_length_5643_cov_34.903244	Coordinate:2761	Reads:1	Hits:1	Allocated_reads:1	Strand:-
AACAACTTCGGTGTCAGACGTATCAGTGAGGA
>Location:NODE_260454_length_5643_cov_34.903244	Coordinate:2761	Reads:3	Hits:1	Allocated_reads:3	Strand:-
AACTTCGGTGTCAGACGTATCAGTGAGGA
>Location:NODE_260454_length_5643_cov_34.903244	Coordinate:2761	Reads:2	Hits:1	Allocated_reads:2	Strand:-
CAACTTCGGTGTCAGACGTATCAGTGAGGA
>Location:NODE_260454_length_5643_cov_34.903244	Coordinate:2762	Reads:1	Hits:1	Allocated_reads:1	Strand:-
ACAACTTCGGTGTCAGACGTATCAGTGAGG
>Location:NODE_260454_length_5643_cov_34.903244	Coordinate:2763	Reads:1	Hits:1	Allocated_reads:1	Strand:-
AACTTCGGTGTCAGACGTATCAGTGAG
>Location:NODE_260454_length_5643_cov_34.903244	Coordinate:2766	Reads:1	Hits:1	Allocated_reads:1	Strand:-
AACAACTTCGGTGTCAGACGTATCAGT
>Location:NODE_260454_length_5643_cov_34.903244	Coordinate:2766	Reads:2	Hits:1	Allocated_reads:2	Strand:-
CAACAACTTCGGTGTCAGACGTATCAGT
>Location:NODE_260454_length_5643_cov_34.903244	Coordinate:2766	Reads:2	Hits:1	Allocated_reads:2	Strand:-
GCAACAACTTCGGTGTCAGACGTATCAGT
>Location:NODE_260454_length_5643_cov_34.903244	Coordinate:2766	Reads:7	Hits:1	Allocated_reads:7	Strand:-
TGCAACAACTTCGGTGTCAGACGTATCAGT
>Location:NODE_260454_length_5643_cov_34.903244	Coordinate:2772	Reads:2	Hits:1	Allocated_reads:2	Strand:-
TGCAACAACTTCGGTGTCAGACGT
>Location:NODE_260454_length_5643_cov_34.903244	Coordinate:2782	Reads:2	Hits:1	Allocated_reads:2	Strand:+
CCGAAGTTGTTGCAGACATTTTTGATGAGC
>Location:NODE_260454_length_5643_cov_34.903244	Coordinate:2796	Reads:1	Hits:1	Allocated_reads:1	Strand:-
CCAGACTTTACCAGCTCATCAAAAATGTC
>Location:NODE_260454_length_5643_cov_34.903244	Coordinate:2796	Reads:4	Hits:1	Allocated_reads:4	Strand:-
TCCAGACTTTACCAGCTCATCAAAAATGTC
>Location:NODE_260454_length_5643_cov_34.903244	Coordinate:2808	Reads:2	Hits:1	Allocated_reads:2	Strand:-
TGAAAGCTCGAACTCCAGACTTTACCAGCTC
>Location:NODE_260454_length_5643_cov_34.903244	Coordinate:2808	Reads:1	Hits:1	Allocated_reads:1	Strand:-
TTTGAAAGCTCGAACTCCAGACTTTACCAGCTC
>Location:NODE_260454_length_5643_cov_34.903244	Coordinate:2809	Reads:2	Hits:1	Allocated_reads:2	Strand:-
AAAGCTCGAACTCCAGACTTTACCAGCT
>Location:NODE_260454_length_5643_cov_34.903244	Coordinate:2809	Reads:1	Hits:1	Allocated_reads:1	Strand:-
AGCTCGAACTCCAGACTTTACCAGCT
>Location:NODE_260454_length_5643_cov_34.903244	Coordinate:2809	Reads:1	Hits:1	Allocated_reads:1	Strand:-
TGAAAGCTCGAACTCCAGACTTTACCAGCT
>Location:NODE_260454_length_5643_cov_34.903244	Coordinate:2809	Reads:1	Hits:1	Allocated_reads:1	Strand:-
TTGAAAGCTCGAACTCCAGACTTTACCAGCT
>Location:NODE_260454_length_5643_cov_34.903244	Coordinate:2809	Reads:1	Hits:1	Allocated_reads:1	Strand:-
TTTGAAAGCTCGAACTCCAGACTTTACCAGTT
>Location:NODE_260454_length_5643_cov_34.903244	Coordinate:2809	Reads:10	Hits:1	Allocated_reads:10	Strand:-
TTTGAAAGCTCGAACTCCAGACTTTACCAGCT
>Location:NODE_260454_length_5643_cov_34.903244	Coordinate:2810	Reads:1	Hits:1	Allocated_reads:1	Strand:-
AAAGCTCGAACTCCAGACTTTACCAGC
>Location:NODE_260454_length_5643_cov_34.903244	Coordinate:2810	Reads:1	Hits:1	Allocated_reads:1	Strand:-
AAGCTCGAACTCCAGACTTTACCAGC
>Location:NODE_260454_length_5643_cov_34.903244	Coordinate:2810	Reads:1	Hits:1	Allocated_reads:1	Strand:-
GAAAGCTCGAACTCCAGACTTTACCAGC
>Location:NODE_260454_length_5643_cov_34.903244	Coordinate:2810	Reads:1	Hits:1	Allocated_reads:1	Strand:-
TGAAAGCTCGAACTCCAGACTTTACAAGC
>Location:NODE_260454_length_5643_cov_34.903244	Coordinate:2810	Reads:15	Hits:1	Allocated_reads:15	Strand:-
TGAAAGCTCGAACTCCAGACTTTACCAGC
>Location:NODE_260454_length_5643_cov_34.903244	Coordinate:2810	Reads:6	Hits:1	Allocated_reads:6	Strand:-
TTGAAAGCTCGAACTCCAGACTTTACCAGC
>Location:NODE_260454_length_5643_cov_34.903244	Coordinate:2810	Reads:1	Hits:1	Allocated_reads:1	Strand:-
TTTGAAAGCTCGAACTCCACACTTTACCAGC
>Location:NODE_260454_length_5643_cov_34.903244	Coordinate:2810	Reads:1	Hits:1	Allocated_reads:1	Strand:-
TTTGAAAGCTCGAACTCCAGACTGTACCAGC
>Location:NODE_260454_length_5643_cov_34.903244	Coordinate:2810	Reads:1	Hits:1	Allocated_reads:1	Strand:-
TTTGAAAGCTCGAACTCCAGACTTTACAAGC
>Location:NODE_260454_length_5643_cov_34.903244	Coordinate:2810	Reads:191	Hits:1	Allocated_reads:191	Strand:-
TTTGAAAGCTCGAACTCCAGACTTTACCAGC
>Location:NODE_260454_length_5643_cov_34.903244	Coordinate:2813	Reads:44	Hits:1	Allocated_reads:44	Strand:-
TTTGAAAGCTCGAACTCCAGACTTTACC
>Location:NODE_260454_length_5643_cov_34.903244	Coordinate:2814	Reads:2	Hits:1	Allocated_reads:2	Strand:-
TTTGAAAGCTCGAACTCCAGACTTTAC
>Location:NODE_260454_length_5643_cov_34.903244	Coordinate:2815	Reads:1	Hits:1	Allocated_reads:1	Strand:+
TAAAGTCTGGAGTTCGAGCTTTCAAAGTT
>Location:NODE_260454_length_5643_cov_34.903244	Coordinate:2816	Reads:3	Hits:1	Allocated_reads:3	Strand:+
AAAGTCTGGAGTTCGAGCTTTCAAAGTT
>Location:NODE_260454_length_5643_cov_34.903244	Coordinate:2816	Reads:1	Hits:1	Allocated_reads:1	Strand:-
TTTGAAAGCTCGAACTCCAGACTTT
>Location:NODE_260454_length_5643_cov_34.903244	Coordinate:2817	Reads:1	Hits:1	Allocated_reads:1	Strand:-
TATCCAACTTTGAAAGCTCGAACTCCAGACTT
>Location:NODE_260454_length_5643_cov_34.903244	Coordinate:2817	Reads:1	Hits:1	Allocated_reads:1	Strand:-
TCCAACTTTGAAAGCTCGAACTCCAGACTT
>Location:NODE_260454_length_5643_cov_34.903244	Coordinate:2818	Reads:1	Hits:1	Allocated_reads:1	Strand:-
CCAACTTTGAAAGCTCGAACTCCAGACT
>Location:NODE_260454_length_5643_cov_34.903244	Coordinate:2818	Reads:2	Hits:1	Allocated_reads:2	Strand:-
TATCCAACTTTGAAAGCTCGAACTCCAGACT
>Location:NODE_260454_length_5643_cov_34.903244	Coordinate:2819	Reads:1	Hits:1	Allocated_reads:1	Strand:-
TATCCAACTTTGAAAGCTCGAACTCCAGAC
>Location:NODE_260454_length_5643_cov_34.903244	Coordinate:2820	Reads:1	Hits:1	Allocated_reads:1	Strand:-
TATCCAACTTTGAAAGCTCGAACTCCAGA
>Location:NODE_260454_length_5643_cov_34.903244	Coordinate:2820	Reads:1	Hits:1	Allocated_reads:1	Strand:+
TCTGGAGTTCGAGCTTTCAAAGTTGGATA
>Location:NODE_260454_length_5643_cov_34.903244	Coordinate:2823	Reads:1	Hits:1	Allocated_reads:1	Strand:-
CTATATCCAACTTTGAAAGCTCGAACTCC
>Location:NODE_260454_length_5643_cov_34.903244	Coordinate:2823	Reads:2	Hits:1	Allocated_reads:2	Strand:-
TTCTATATCCAACTTTGAAAGCTCGAACTCC
>Location:NODE_260454_length_5643_cov_34.903244	Coordinate:2824	Reads:1	Hits:1	Allocated_reads:1	Strand:-
TTCTATATCCAACTTTGAAAGCTCGAACTC
>Location:NODE_260454_length_5643_cov_34.903244	Coordinate:2825	Reads:1	Hits:1	Allocated_reads:1	Strand:-
TATATCCAACTTTGAAAGCTCGAACT
>Location:NODE_260454_length_5643_cov_34.903244	Coordinate:2825	Reads:1	Hits:1	Allocated_reads:1	Strand:-
TATCCAACTTTGAAAGCTCGAACT
>Location:NODE_260454_length_5643_cov_34.903244	Coordinate:2825	Reads:4	Hits:1	Allocated_reads:4	Strand:-
TTCTATATCCAACTTTGAAAGCTCGAACT
>Location:NODE_260454_length_5643_cov_34.903244	Coordinate:2826	Reads:1	Hits:1	Allocated_reads:1	Strand:-
TTCTATATCCAACTTTGAAAGCTCGAGC
>Location:NODE_260454_length_5643_cov_34.903244	Coordinate:2826	Reads:2	Hits:1	Allocated_reads:2	Strand:-
TTCTATATCCAACTTTGAAAGCTCGAAC
>Location:NODE_260454_length_5643_cov_34.903244	Coordinate:2831	Reads:1	Hits:1	Allocated_reads:1	Strand:+
AGCTTTCAAAGTTGGATATAGAATGC
>Location:NODE_260454_length_5643_cov_34.903244	Coordinate:2831	Reads:1	Hits:1	Allocated_reads:1	Strand:+
AGCTTTCAAAGTTGGATATAGAATGCAGA
>Location:NODE_260454_length_5643_cov_34.903244	Coordinate:2840	Reads:1	Hits:1	Allocated_reads:1	Strand:+
AGTTGGATATAGAATGCAGACAGCAATA
>Location:NODE_260454_length_5643_cov_34.903244	Coordinate:2844	Reads:1	Hits:1	Allocated_reads:1	Strand:-
TACCTATTGCTGTCTGCATTCTATATCC
>Location:NODE_260454_length_5643_cov_34.903244	Coordinate:2845	Reads:1	Hits:1	Allocated_reads:1	Strand:-
TACCTATTGCTGTCTGCATTCTATATC
>Location:NODE_260454_length_5643_cov_34.903244	Coordinate:2847	Reads:1	Hits:1	Allocated_reads:1	Strand:-
TACTGTACCTATTGCTGTCTGCATTCTATA
>Location:NODE_260454_length_5643_cov_34.903244	Coordinate:2849	Reads:1	Hits:1	Allocated_reads:1	Strand:-
TGGATCTACTGTACCTATTGCTGTCTGCATTCTA
>Location:NODE_260454_length_5643_cov_34.903244	Coordinate:2851	Reads:1	Hits:1	Allocated_reads:1	Strand:-
ATCTACTGTACCTATTGCTGTCTGCATTC
>Location:NODE_260454_length_5643_cov_34.903244	Coordinate:2853	Reads:1	Hits:1	Allocated_reads:1	Strand:-
ATTATGGATCTACTGTACCTATTGCTGTCTGCAT
>Location:NODE_260454_length_5643_cov_34.903244	Coordinate:2854	Reads:1	Hits:1	Allocated_reads:1	Strand:-
GATCTACTGTACCTATTGCTGTCTGCA
>Location:NODE_260454_length_5643_cov_34.903244	Coordinate:2855	Reads:1	Hits:1	Allocated_reads:1	Strand:-
TATGGATCTACTGTACCTATTGCTGTCTGC
>Location:NODE_260454_length_5643_cov_34.903244	Coordinate:2855	Reads:1	Hits:1	Allocated_reads:1	Strand:-
TTATGGATCTACTGTACCTATTGCTGTCTGC
>Location:NODE_260454_length_5643_cov_34.903244	Coordinate:2857	Reads:6	Hits:1	Allocated_reads:6	Strand:-
TATGGATCTACTGTACCTATTGCTGTCT
>Location:NODE_260454_length_5643_cov_34.903244	Coordinate:2857	Reads:4	Hits:1	Allocated_reads:4	Strand:-
TATTATGGATCTACTGTACCTATTGCTGTCT
>Location:NODE_260454_length_5643_cov_34.903244	Coordinate:2857	Reads:3	Hits:1	Allocated_reads:3	Strand:-
TTATGGATCTACTGTACCTATTGCTGTCT
>Location:NODE_260454_length_5643_cov_34.903244	Coordinate:2858	Reads:1	Hits:1	Allocated_reads:1	Strand:-
ATTATGGATCTACTGTACCTATTGCTGTC
>Location:NODE_260454_length_5643_cov_34.903244	Coordinate:2858	Reads:1	Hits:1	Allocated_reads:1	Strand:-
TATGGATCTACTGTACCTATTGCTGTC
>Location:NODE_260454_length_5643_cov_34.903244	Coordinate:2858	Reads:11	Hits:1	Allocated_reads:11	Strand:-
TATTATGGATCTACTGTACCTATTGCTGTC
>Location:NODE_260454_length_5643_cov_34.903244	Coordinate:2858	Reads:1	Hits:1	Allocated_reads:1	Strand:-
TTATTATGGATCTACTGTACCTATTGCTGTC
>Location:NODE_260454_length_5643_cov_34.903244	Coordinate:2860	Reads:2	Hits:1	Allocated_reads:2	Strand:+
CAGCAATAGGTACAGTAGATCCATAATAAT
>Location:NODE_260454_length_5643_cov_34.903244	Coordinate:2861	Reads:1	Hits:1	Allocated_reads:1	Strand:-
TATTATGGATCTACTGTACCTATTGCT
>Location:NODE_260454_length_5643_cov_34.903244	Coordinate:2862	Reads:4	Hits:1	Allocated_reads:4	Strand:+
GCAATAGGTACAGTAGATCCATAATAAT
>Location:NODE_260454_length_5643_cov_34.903244	Coordinate:2862	Reads:2	Hits:1	Allocated_reads:2	Strand:+
GCAATAGGTACAGTAGATCCATAATAATT
>Location:NODE_260454_length_5643_cov_34.903244	Coordinate:2864	Reads:1	Hits:1	Allocated_reads:1	Strand:+
AATAGGTACAGTAGATCCATAATAAT
>Location:NODE_260454_length_5643_cov_34.903244	Coordinate:2864	Reads:1	Hits:1	Allocated_reads:1	Strand:+
AATAGGTACAGTAGATCCATAATAATTT
>Location:NODE_260454_length_5643_cov_34.903244	Coordinate:2864	Reads:3	Hits:1	Allocated_reads:3	Strand:+
AATAGGTACAGTAGATCCATAATAATTTA
>Location:NODE_260454_length_5643_cov_34.903244	Coordinate:2866	Reads:3	Hits:1	Allocated_reads:3	Strand:+
TAGGTACAGTAGATCCATAATAATTTA
>Location:NODE_260454_length_5643_cov_34.903244	Coordinate:2870	Reads:1	Hits:1	Allocated_reads:1	Strand:+
TACAGTAGATCCATAATAATTTAGAG
>Location:NODE_260454_length_5643_cov_34.903244	Coordinate:2884	Reads:1	Hits:1	Allocated_reads:1	Strand:-
CCATGAAGAAATGTACTCCTCTAAATTATT
>Location:NODE_260454_length_5643_cov_34.903244	Coordinate:2888	Reads:1	Hits:1	Allocated_reads:1	Strand:+
ATTTAGAGGAGTACATTTCTTCATGGTCTT
>Location:NODE_260454_length_5643_cov_34.903244	Coordinate:2888	Reads:1	Hits:1	Allocated_reads:1	Strand:-
GACCATGAAGAAATGTACTCCTCTAAAT
>Location:NODE_260454_length_5643_cov_34.903244	Coordinate:2889	Reads:2	Hits:1	Allocated_reads:2	Strand:-
TTGAAGACCATGAAGAAATGTACTCCTCTAAA
>Location:NODE_260454_length_5643_cov_34.903244	Coordinate:2891	Reads:1	Hits:1	Allocated_reads:1	Strand:-
GAAGACCATGAAGAAATGTACTCCTCTA
>Location:NODE_260454_length_5643_cov_34.903244	Coordinate:2891	Reads:4	Hits:1	Allocated_reads:4	Strand:-
TGAAGACCATGAAGAAATGTACTCCTCTA
>Location:NODE_260454_length_5643_cov_34.903244	Coordinate:2892	Reads:1	Hits:1	Allocated_reads:1	Strand:-
CTTTGAAGACCATGAAGAAATGTACTCCTCT
>Location:NODE_260454_length_5643_cov_34.903244	Coordinate:2892	Reads:1	Hits:1	Allocated_reads:1	Strand:-
GAAGACCATGAAGAAATGTACTCCTCT
>Location:NODE_260454_length_5643_cov_34.903244	Coordinate:2892	Reads:1	Hits:1	Allocated_reads:1	Strand:-
TGAAGACCATGAAGAAATGTACTCCTCT
>Location:NODE_260454_length_5643_cov_34.903244	Coordinate:2892	Reads:1	Hits:1	Allocated_reads:1	Strand:-
TTGAAGACCATGAAGAAATGTACTCCTCT
>Location:NODE_260454_length_5643_cov_34.903244	Coordinate:2893	Reads:1	Hits:1	Allocated_reads:1	Strand:-
AACTTTGAAGACCATGAAGAAATGTACTCCTC
>Location:NODE_260454_length_5643_cov_34.903244	Coordinate:2893	Reads:1	Hits:1	Allocated_reads:1	Strand:-
TGAAGACCATGAAGAAATGTACTCCTC
>Location:NODE_260454_length_5643_cov_34.903244	Coordinate:2893	Reads:2	Hits:1	Allocated_reads:2	Strand:-
TTGAAGACCATGAAGAAATGTACTCCTC
>Location:NODE_260454_length_5643_cov_34.903244	Coordinate:2894	Reads:1	Hits:1	Allocated_reads:1	Strand:-
ACTTTGAAGACCATGAAGAAATGTACTCCT
>Location:NODE_260454_length_5643_cov_34.903244	Coordinate:2895	Reads:1	Hits:1	Allocated_reads:1	Strand:-
ACTTTGAAGACCATGAAGAAATGTACTCC
>Location:NODE_260454_length_5643_cov_34.903244	Coordinate:2897	Reads:1	Hits:1	Allocated_reads:1	Strand:-
AACTTTGAAGACCATGAAGAAATGTACT
>Location:NODE_260454_length_5643_cov_34.903244	Coordinate:2897	Reads:1	Hits:1	Allocated_reads:1	Strand:-
ACTTTGAAGACCATGAAGAAATGTACT
>Location:NODE_260454_length_5643_cov_34.903244	Coordinate:2899	Reads:1	Hits:1	Allocated_reads:1	Strand:-
TAAACTTTGAAGACCATGAAGAAATGTA
>Location:NODE_260454_length_5643_cov_34.903244	Coordinate:2905	Reads:1	Hits:1	Allocated_reads:1	Strand:-
TCATGTAAACTTTGAAGACCATGAAGA
>Location:NODE_260454_length_5643_cov_34.903244	Coordinate:2912	Reads:1	Hits:1	Allocated_reads:1	Strand:-
GGCTAATATTCATGTAAACTTTGAAGACC
>Location:NODE_260454_length_5643_cov_34.903244	Coordinate:2925	Reads:1	Hits:1	Allocated_reads:1	Strand:-
AAGGTTGTTAAATCTGGCTAATATTCATGTA
>Location:NODE_260454_length_5643_cov_34.903244	Coordinate:2936	Reads:1	Hits:1	Allocated_reads:1	Strand:-
TGGAATCTGAAAGGTTGTTAAATCTGGCTA
>Location:NODE_260454_length_5643_cov_34.903244	Coordinate:2937	Reads:1	Hits:1	Allocated_reads:1	Strand:-
GAATCTGAAAGGTTGTTAAATCTGGCT
>Location:NODE_260454_length_5643_cov_34.903244	Coordinate:2937	Reads:1	Hits:1	Allocated_reads:1	Strand:-
TCTGAAAGGTTGTTAAATCTGGCT
>Location:NODE_260454_length_5643_cov_34.903244	Coordinate:2937	Reads:1	Hits:1	Allocated_reads:1	Strand:-
TGGAATCTGAAAGGTTGTTAAATCTGGCT
>Location:NODE_260454_length_5643_cov_34.903244	Coordinate:2937	Reads:1	Hits:1	Allocated_reads:1	Strand:-
TTGGAATCTGAAAGGTTGTTAAATCTGGCT
>Location:NODE_260454_length_5643_cov_34.903244	Coordinate:2938	Reads:2	Hits:2	Allocated_reads:1	Strand:-
AATTGGAATCTGAAAGGTTGTTAAATCTGGC
>Location:NODE_260454_length_5643_cov_34.903244	Coordinate:2938	Reads:1	Hits:2	Allocated_reads:0.5	Strand:-
ATTGGAATCTGAAAGGTTGTTAAATCTGGC
>Location:NODE_260454_length_5643_cov_34.903244	Coordinate:2938	Reads:11	Hits:2	Allocated_reads:5.5	Strand:-
TGGAATCTGAAAGGTTGTTAAATCTGGC
>Location:NODE_260454_length_5643_cov_34.903244	Coordinate:2938	Reads:26	Hits:2	Allocated_reads:13	Strand:-
TTGGAATCTGAAAGGTTGTTAAATCTGGC
>Location:NODE_260454_length_5643_cov_34.903244	Coordinate:2939	Reads:1	Hits:2	Allocated_reads:0.5	Strand:-
TTGGAATCTGAAAGGTTGTTAAATCTGG
>Location:NODE_260454_length_5643_cov_34.903244	Coordinate:2941	Reads:1	Hits:2	Allocated_reads:0.5	Strand:-
AATTGGAATCTGAAAGGTTGTTAAATTT
>Location:NODE_260454_length_5643_cov_34.903244	Coordinate:2941	Reads:19	Hits:2	Allocated_reads:9.5	Strand:-
AATTGGAATCTGAAAGGTTGTTAAATCT
>Location:NODE_260454_length_5643_cov_34.903244	Coordinate:2941	Reads:3	Hits:2	Allocated_reads:1.5	Strand:-
TGGAATCTGAAAGGTTGTTAAATCT
>Location:NODE_260454_length_5643_cov_34.903244	Coordinate:2941	Reads:8	Hits:2	Allocated_reads:4	Strand:-
TTGGAATCTGAAAGGTTGTTAAATCT
>Location:NODE_260454_length_5643_cov_34.903244	Coordinate:2942	Reads:1	Hits:2	Allocated_reads:0.5	Strand:-
AAATTGGAATCTGAAAGGTTGTTAAATC
>Location:NODE_260454_length_5643_cov_34.903244	Coordinate:2942	Reads:4	Hits:2	Allocated_reads:2	Strand:-
AATTGGAATCTGAAAGGTTGTTAAATC
>Location:NODE_260454_length_5643_cov_34.903244	Coordinate:2942	Reads:1	Hits:2	Allocated_reads:0.5	Strand:-
GAAAATTGGAATCTGAAAGGTTGTTAAATC
>Location:NODE_260454_length_5643_cov_34.903244	Coordinate:2942	Reads:1	Hits:2	Allocated_reads:0.5	Strand:-
TGGAATCTGAAAGGTTGTTAAATC
>Location:NODE_260454_length_5643_cov_34.903244	Coordinate:2942	Reads:8	Hits:2	Allocated_reads:4	Strand:-
TTGGAATCTGAAAGGTTGTTAAATC
>Location:NODE_260454_length_5643_cov_34.903244	Coordinate:2946	Reads:1	Hits:2	Allocated_reads:0.5	Strand:+
TAACAACCTTTCAGATTCCAATTTTCTT
>Location:NODE_260454_length_5643_cov_34.903244	Coordinate:2948	Reads:1	Hits:1	Allocated_reads:1	Strand:-
AGAAGAAAATTGGAATCTGAAAGGTTGT
>Location:NODE_260454_length_5643_cov_34.903244	Coordinate:2948	Reads:1	Hits:1	Allocated_reads:1	Strand:-
CAAAGAAGAAAATTGGAATCTGAAAGGTTGT
>Location:NODE_260454_length_5643_cov_34.903244	Coordinate:2954	Reads:1	Hits:1	Allocated_reads:1	Strand:-
GTTTTTCAAAGAAGAAAATTGGAATCTGAAA
>Location:NODE_260454_length_5643_cov_34.903244	Coordinate:2954	Reads:1	Hits:1	Allocated_reads:1	Strand:+
TTTCAGATTCCAATTTTCTTCTTTGAAAA
>Location:NODE_260454_length_5643_cov_34.903244	Coordinate:2955	Reads:1	Hits:1	Allocated_reads:1	Strand:+
TTCAGATTCCAATTTTCTTCTTTGAAAAA
>Location:NODE_260454_length_5643_cov_34.903244	Coordinate:2955	Reads:1	Hits:1	Allocated_reads:1	Strand:+
TTCAGATTCCAATTTTCTTCTTTGAAAAACT
>Location:NODE_260454_length_5643_cov_34.903244	Coordinate:2956	Reads:1	Hits:1	Allocated_reads:1	Strand:+
TCAGATTCCAATTTTCTTCTTTGAAA
>Location:NODE_260454_length_5643_cov_34.903244	Coordinate:2956	Reads:1	Hits:1	Allocated_reads:1	Strand:+
TCAGATTCCAATTTTCTTCTTTGAAAAA
>Location:NODE_260454_length_5643_cov_34.903244	Coordinate:2956	Reads:1	Hits:1	Allocated_reads:1	Strand:+
TCAGATTCCAATTTTCTTCTTTGAAAAAC
>Location:NODE_260454_length_5643_cov_34.903244	Coordinate:2956	Reads:1	Hits:1	Allocated_reads:1	Strand:+
TCAGATTCCAATTTTCTTCTTTGAAAAACT
>Location:NODE_260454_length_5643_cov_34.903244	Coordinate:2957	Reads:1	Hits:1	Allocated_reads:1	Strand:+
CAGATTCCAATTTTCTTCTTTGAAAA
>Location:NODE_260454_length_5643_cov_34.903244	Coordinate:2957	Reads:2	Hits:1	Allocated_reads:2	Strand:+
CAGATTCCAATTTTCTTCTTTGAAAAAC
>Location:NODE_260454_length_5643_cov_34.903244	Coordinate:2959	Reads:1	Hits:1	Allocated_reads:1	Strand:+
GATTCCAATTTTCTTCTTTGAAAAACT
>Location:NODE_260454_length_5643_cov_34.903244	Coordinate:2970	Reads:1	Hits:1	Allocated_reads:1	Strand:-
AAGCATTTTACAGTTTTTCAAAGAAGA
>Location:NODE_260454_length_5643_cov_34.903244	Coordinate:3007	Reads:17	Hits:2	Allocated_reads:8.5	Strand:-
TTATATCTGATAACAGCATGTAATATGCACT
>Location:NODE_260454_length_5643_cov_34.903244	Coordinate:3008	Reads:1	Hits:2	Allocated_reads:0.5	Strand:-
TTATATCTGATAACAGCATGTAATATGCAC
>Location:NODE_260454_length_5643_cov_34.903244	Coordinate:3009	Reads:1	Hits:2	Allocated_reads:0.5	Strand:-
TTATATCTGATAACAGCATGTAATATGCC
>Location:NODE_260454_length_5643_cov_34.903244	Coordinate:3010	Reads:1	Hits:1	Allocated_reads:1	Strand:-
ATTATATCTGATAACAGCATGTAATATGC
>Location:NODE_260454_length_5643_cov_34.903244	Coordinate:3010	Reads:1	Hits:2	Allocated_reads:0.5	Strand:-
TATATCTGATAACAGCATGTAATATGC
>Location:NODE_260454_length_5643_cov_34.903244	Coordinate:3010	Reads:1	Hits:2	Allocated_reads:0.5	Strand:-
TTATATCTGATAACAGCATGTAATATGG
>Location:NODE_260454_length_5643_cov_34.903244	Coordinate:3010	Reads:143	Hits:2	Allocated_reads:71.5	Strand:-
TTATATCTGATAACAGCATGTAATATGC
>Location:NODE_260454_length_5643_cov_34.903244	Coordinate:3028	Reads:1	Hits:1	Allocated_reads:1	Strand:+
TCAGATATAATTTATGTGGTTGAACATTATT
>Location:NODE_260454_length_5643_cov_34.903244	Coordinate:3042	Reads:1	Hits:1	Allocated_reads:1	Strand:-
CACAACAACTGCAATAATGTTCAACCACA
>Location:NODE_260454_length_5643_cov_34.903244	Coordinate:3045	Reads:1	Hits:1	Allocated_reads:1	Strand:-
AGAAGTCACAACAACTGCAATAATGTTCAACC
>Location:NODE_260454_length_5643_cov_34.903244	Coordinate:3049	Reads:2	Hits:1	Allocated_reads:2	Strand:-
ATGAGAAGTCACAACAACTGCAATAATGTTC
>Location:NODE_260454_length_5643_cov_34.903244	Coordinate:3049	Reads:2	Hits:1	Allocated_reads:2	Strand:-
TATGAGAAGTCACAACAACTGCAATAATGTTC
>Location:NODE_260454_length_5643_cov_34.903244	Coordinate:3049	Reads:5	Hits:1	Allocated_reads:5	Strand:-
TGAGAAGTCACAACAACTGCAATAATGTTC
>Location:NODE_260454_length_5643_cov_34.903244	Coordinate:3050	Reads:3	Hits:1	Allocated_reads:3	Strand:-
ATGAGAAGTCACAACAACTGCAATAATGTT
>Location:NODE_260454_length_5643_cov_34.903244	Coordinate:3050	Reads:32	Hits:1	Allocated_reads:32	Strand:-
TATGAGAAGTCACAACAACTGCAATAATGTT
>Location:NODE_260454_length_5643_cov_34.903244	Coordinate:3050	Reads:1	Hits:1	Allocated_reads:1	Strand:-
TGAGAAGTCACAACAACTTCAATAATGTT
>Location:NODE_260454_length_5643_cov_34.903244	Coordinate:3050	Reads:21	Hits:1	Allocated_reads:21	Strand:-
TGAGAAGTCACAACAACTGCAATAATGTT
>Location:NODE_260454_length_5643_cov_34.903244	Coordinate:3051	Reads:4	Hits:1	Allocated_reads:4	Strand:-
ATGAGAAGTCACAACAACTGCAATAATGT
>Location:NODE_260454_length_5643_cov_34.903244	Coordinate:3051	Reads:71	Hits:1	Allocated_reads:71	Strand:-
TATGAGAAGTCACAACAACTGCAATAATGT
>Location:NODE_260454_length_5643_cov_34.903244	Coordinate:3051	Reads:29	Hits:1	Allocated_reads:29	Strand:-
TGAGAAGTCACAACAACTGCAATAATGT
>Location:NODE_260454_length_5643_cov_34.903244	Coordinate:3052	Reads:29	Hits:1	Allocated_reads:29	Strand:-
TATGAGAAGTCACAACAACTGCAATAATG
>Location:NODE_260454_length_5643_cov_34.903244	Coordinate:3052	Reads:8	Hits:1	Allocated_reads:8	Strand:-
TGAGAAGTCACAACAACTGCAATAATG
>Location:NODE_260454_length_5643_cov_34.903244	Coordinate:3053	Reads:9	Hits:1	Allocated_reads:9	Strand:-
TATGAGAAGTCACAACAACTGCAATAAT
>Location:NODE_260454_length_5643_cov_34.903244	Coordinate:3053	Reads:1	Hits:1	Allocated_reads:1	Strand:-
TGAGAAGTCACAACAACTGCAATAAT
>Location:NODE_260454_length_5643_cov_34.903244	Coordinate:3054	Reads:4	Hits:1	Allocated_reads:4	Strand:-
TATGAGAAGTCACAACAACTGCAATAA
>Location:NODE_260454_length_5643_cov_34.903244	Coordinate:3056	Reads:3	Hits:1	Allocated_reads:3	Strand:-
TATGAGAAGTCACAACAACTGCAAT
>Location:NODE_260454_length_5643_cov_34.903244	Coordinate:3079	Reads:1	Hits:1	Allocated_reads:1	Strand:-
GGCATTGAAAAAAAATGTGCAAAATGCATA
>Location:NODE_260454_length_5643_cov_34.903244	Coordinate:3101	Reads:1	Hits:1	Allocated_reads:1	Strand:+
TCAATGCCTTTTATGTCCCTTTTTTCCCCTTT
>Location:NODE_260454_length_5643_cov_34.903244	Coordinate:3115	Reads:1	Hits:1	Allocated_reads:1	Strand:-
CAATGTCTTAAAGGGGAAAAAAGGGAC
>Location:NODE_260454_length_5643_cov_34.903244	Coordinate:3117	Reads:1	Hits:1	Allocated_reads:1	Strand:-
TCTCAATGTCTTAAAGGGGAAAAAAGGG
>Location:NODE_260454_length_5643_cov_34.903244	Coordinate:3130	Reads:1	Hits:1	Allocated_reads:1	Strand:+
TTTAAGACATTGAGATCAGTGTGGCTGAC
>Location:NODE_260454_length_5643_cov_34.903244	Coordinate:3135	Reads:1	Hits:1	Allocated_reads:1	Strand:+
GACATTGAGATCAGTGTGGCTGACGATA
>Location:NODE_260454_length_5643_cov_34.903244	Coordinate:3138	Reads:1	Hits:1	Allocated_reads:1	Strand:+
ATTGAGATCAGTGTGGCTGACGATGAATCA
>Location:NODE_260454_length_5643_cov_34.903244	Coordinate:3143	Reads:4	Hits:1	Allocated_reads:4	Strand:-
ACTCTGATTCATCGTCAGCCACACTGATC
>Location:NODE_260454_length_5643_cov_34.903244	Coordinate:3143	Reads:1	Hits:1	Allocated_reads:1	Strand:-
CTCTGATTCATCGTCAGCCACACTGATC
>Location:NODE_260454_length_5643_cov_34.903244	Coordinate:3143	Reads:1	Hits:1	Allocated_reads:1	Strand:-
GACTCTGATTCATCGTCAGCCACACTGATC
>Location:NODE_260454_length_5643_cov_34.903244	Coordinate:3143	Reads:3	Hits:1	Allocated_reads:3	Strand:-
GATTCATCGTCAGCCACACTGATC
>Location:NODE_260454_length_5643_cov_34.903244	Coordinate:3143	Reads:1	Hits:1	Allocated_reads:1	Strand:-
TGACTCTGATTCATCGTCAGCCACACTGTTC
>Location:NODE_260454_length_5643_cov_34.903244	Coordinate:3143	Reads:6	Hits:1	Allocated_reads:6	Strand:-
TGACTCTGATTCATCGTCAGCCACACTGATC
>Location:NODE_260454_length_5643_cov_34.903244	Coordinate:3143	Reads:1	Hits:1	Allocated_reads:1	Strand:-
TGATTCATCGTCAGCCACACTGATC
>Location:NODE_260454_length_5643_cov_34.903244	Coordinate:3147	Reads:3	Hits:1	Allocated_reads:3	Strand:-
TGACTCTGATTCATCGTCAGCCACACT
>Location:NODE_260454_length_5643_cov_34.903244	Coordinate:3148	Reads:1	Hits:1	Allocated_reads:1	Strand:-
GATGACTCTGATTCATCGTCAGCCACAC
>Location:NODE_260454_length_5643_cov_34.903244	Coordinate:3151	Reads:2	Hits:1	Allocated_reads:2	Strand:-
TACCGATGACTCTGATTCATCGTCAGCCA
>Location:NODE_260454_length_5643_cov_34.903244	Coordinate:3152	Reads:1	Hits:1	Allocated_reads:1	Strand:-
TACCGATGACTCTGATTCATCGTCAGCC
>Location:NODE_260454_length_5643_cov_34.903244	Coordinate:3153	Reads:1	Hits:1	Allocated_reads:1	Strand:-
TACCGATGACTCTGATTCATCGTCAGC
>Location:NODE_260454_length_5643_cov_34.903244	Coordinate:3159	Reads:1	Hits:1	Allocated_reads:1	Strand:-
TTGGCTGTACCGATGACTCTGATTCATC
>Location:NODE_260454_length_5643_cov_34.903244	Coordinate:3162	Reads:1	Hits:1	Allocated_reads:1	Strand:-
GATTGGCTGTACCGATGACTCTGATTC
>Location:NODE_260454_length_5643_cov_34.903244	Coordinate:3162	Reads:2	Hits:1	Allocated_reads:2	Strand:-
TTGGCTGTACCGATGACTCTGATTC
>Location:NODE_260454_length_5643_cov_34.903244	Coordinate:3164	Reads:2	Hits:1	Allocated_reads:2	Strand:+
ATCAGAGTCATCGGTACAGCCAATC
>Location:NODE_260454_length_5643_cov_34.903244	Coordinate:3168	Reads:1	Hits:1	Allocated_reads:1	Strand:-
GGCAAGAGGGATTGGCTGTACCGATGACTC
>Location:NODE_260454_length_5643_cov_34.903244	Coordinate:3170	Reads:1	Hits:1	Allocated_reads:1	Strand:-
GGCAAGAGGGATTGGCTGTACCGATGAC
>Location:NODE_260454_length_5643_cov_34.903244	Coordinate:3171	Reads:1	Hits:1	Allocated_reads:1	Strand:+
TCATCGGTACAGCCAATCCCTCTTGC
>Location:NODE_260454_length_5643_cov_34.903244	Coordinate:3190	Reads:1	Hits:1	Allocated_reads:1	Strand:-
TGAAACTGGCGATGTCAGGAGGGCAAGAG
>Location:NODE_260454_length_5643_cov_34.903244	Coordinate:3195	Reads:1	Hits:1	Allocated_reads:1	Strand:-
AATGAAACTGGCGATGTCAGGAGGGC
>Location:NODE_260454_length_5643_cov_34.903244	Coordinate:3196	Reads:2	Hits:1	Allocated_reads:2	Strand:-
TCTGACAATGAAACTGGCGATGTCAGGAGGG
>Location:NODE_260454_length_5643_cov_34.903244	Coordinate:3196	Reads:1	Hits:1	Allocated_reads:1	Strand:-
TGACAATGAAACTGGCGATGTCAGGAGGG
>Location:NODE_260454_length_5643_cov_34.903244	Coordinate:3197	Reads:1	Hits:1	Allocated_reads:1	Strand:-
TCTGACAATGAAACTGGCGATGTCAGGAGG
>Location:NODE_260454_length_5643_cov_34.903244	Coordinate:3209	Reads:2	Hits:1	Allocated_reads:2	Strand:-
GACGATGGATGGTCTGACAATGAAACTGGC
>Location:NODE_260454_length_5643_cov_34.903244	Coordinate:3210	Reads:1	Hits:1	Allocated_reads:1	Strand:-
GACGATGGATGGTCTGACAATGAAACTGG
>Location:NODE_260454_length_5643_cov_34.903244	Coordinate:3227	Reads:2	Hits:1	Allocated_reads:2	Strand:-
TGAACTGGTAGAAGCTGGGGACGATGGATGG
>Location:NODE_260454_length_5643_cov_34.903244	Coordinate:3228	Reads:6	Hits:1	Allocated_reads:6	Strand:-
TGAACTGGTAGAAGCTGGGGACGATGGATG
>Location:NODE_260454_length_5643_cov_34.903244	Coordinate:3228	Reads:1	Hits:1	Allocated_reads:1	Strand:-
TGGTAGAAGCTGGGGACGATGGACT
>Location:NODE_260454_length_5643_cov_34.903244	Coordinate:3229	Reads:3	Hits:1	Allocated_reads:3	Strand:-
TGAACTGGTAGAAGCTGGGGACGATGGAT
>Location:NODE_260454_length_5643_cov_34.903244	Coordinate:3230	Reads:1	Hits:1	Allocated_reads:1	Strand:-
GAACTGGTAGAAGCTGGGGACGATGGA
>Location:NODE_260454_length_5643_cov_34.903244	Coordinate:3230	Reads:13	Hits:1	Allocated_reads:13	Strand:-
TGAACTGGTAGAAGCTGGGGACGATGGA
>Location:NODE_260454_length_5643_cov_34.903244	Coordinate:3231	Reads:1	Hits:1	Allocated_reads:1	Strand:-
TGAACTGGTAGAAGCTGGGGACGATGT
>Location:NODE_260454_length_5643_cov_34.903244	Coordinate:3231	Reads:3	Hits:1	Allocated_reads:3	Strand:-
TGAACTGGTAGAAGCTGGGGACGATGG
>Location:NODE_260454_length_5643_cov_34.903244	Coordinate:3232	Reads:1	Hits:1	Allocated_reads:1	Strand:-
GAACTGGTAGAAGCTGGGGACGATG
>Location:NODE_260454_length_5643_cov_34.903244	Coordinate:3232	Reads:1	Hits:1	Allocated_reads:1	Strand:-
TGAACTGGTAGAAGCTGGGGACGATG
>Location:NODE_260454_length_5643_cov_34.903244	Coordinate:3233	Reads:1	Hits:1	Allocated_reads:1	Strand:-
TGAACTGGTAGAAGCTGGGGACGAC
>Location:NODE_260454_length_5643_cov_34.903244	Coordinate:3234	Reads:3	Hits:1	Allocated_reads:3	Strand:-
TGAACTGGTAGAAGCTGGGGACGA
>Location:NODE_260454_length_5643_cov_34.903244	Coordinate:3242	Reads:2	Hits:1	Allocated_reads:2	Strand:-
TAGTTGAATCTGATGAACTGGTAGAAGCT
>Location:NODE_260454_length_5643_cov_34.903244	Coordinate:3246	Reads:2	Hits:1	Allocated_reads:2	Strand:+
TCTACCAGTTCATCAGATTCAACTATGATC
>Location:NODE_260454_length_5643_cov_34.903244	Coordinate:3247	Reads:5	Hits:1	Allocated_reads:5	Strand:+
CTACCAGTTCATCAGATTCAACTATGATC
>Location:NODE_260454_length_5643_cov_34.903244	Coordinate:3248	Reads:41	Hits:1	Allocated_reads:41	Strand:+
TACCAGTTCATCAGATTCAACTATGATC
>Location:NODE_260454_length_5643_cov_34.903244	Coordinate:3248	Reads:3	Hits:1	Allocated_reads:3	Strand:+
TACCAGTTCATCAGATTCAACTATGATCCTC
>Location:NODE_260454_length_5643_cov_34.903244	Coordinate:3249	Reads:1	Hits:1	Allocated_reads:1	Strand:+
ACCAGTTCATCAGATTCAACTATGATCCTC
>Location:NODE_260454_length_5643_cov_34.903244	Coordinate:3251	Reads:1	Hits:1	Allocated_reads:1	Strand:+
CAGTTCATCAGATTCAACTATGATCCTC
>Location:NODE_260454_length_5643_cov_34.903244	Coordinate:3258	Reads:1	Hits:1	Allocated_reads:1	Strand:-
TTGTACTTTTGAGGATCATAGTTGAATCTGA
>Location:NODE_260454_length_5643_cov_34.903244	Coordinate:3259	Reads:1	Hits:1	Allocated_reads:1	Strand:-
TTGTACTTTTGAGGATCATAGTTGAATCTG
>Location:NODE_260454_length_5643_cov_34.903244	Coordinate:3260	Reads:41	Hits:1	Allocated_reads:41	Strand:-
TTGTACTTTTGAGGATCATAGTTGAATCT
>Location:NODE_260454_length_5643_cov_34.903244	Coordinate:3261	Reads:1	Hits:1	Allocated_reads:1	Strand:-
TTGTACTTTTGAGGATCATAGTTGAAGG
>Location:NODE_260454_length_5643_cov_34.903244	Coordinate:3261	Reads:20	Hits:1	Allocated_reads:20	Strand:-
TTGTACTTTTGAGGATCATAGTTGAATC
>Location:NODE_260454_length_5643_cov_34.903244	Coordinate:3261	Reads:1	Hits:1	Allocated_reads:1	Strand:-
TTTGTACTTTTGAGGATCATAGTTGAATC
>Location:NODE_260454_length_5643_cov_34.903244	Coordinate:3279	Reads:1	Hits:1	Allocated_reads:1	Strand:+
AAAAGTACAAAGAACAGGAAGAAGGGC
>Location:NODE_260454_length_5643_cov_34.903244	Coordinate:3279	Reads:20	Hits:1	Allocated_reads:20	Strand:+
AAAAGTACAAAGAACAGGAAGAAGGGCC
>Location:NODE_260454_length_5643_cov_34.903244	Coordinate:3279	Reads:1	Hits:1	Allocated_reads:1	Strand:+
AAAAGTACAAAGAACAGGAAGAAGGGCCT
>Location:NODE_260454_length_5643_cov_34.903244	Coordinate:3289	Reads:1	Hits:1	Allocated_reads:1	Strand:-
AGCACTTGTAGGCCCTTCTTCCTGTTCT
>Location:NODE_260454_length_5643_cov_34.903244	Coordinate:3289	Reads:2	Hits:1	Allocated_reads:2	Strand:-
ATCAAGCACTTGTAGGCCCTTCTTCCTGTTCT
>Location:NODE_260454_length_5643_cov_34.903244	Coordinate:3289	Reads:1	Hits:1	Allocated_reads:1	Strand:-
CAAGCACTTGTAGGCCCTTCTTCCTGTTCT
>Location:NODE_260454_length_5643_cov_34.903244	Coordinate:3290	Reads:1	Hits:1	Allocated_reads:1	Strand:-
TCAAGCACTTGTAGGCCCTTCTTCCTGTTC
>Location:NODE_260454_length_5643_cov_34.903244	Coordinate:3291	Reads:1	Hits:1	Allocated_reads:1	Strand:-
ATCAAGCACTTGTAGGCCCTTCTTCCTGTT
>Location:NODE_260454_length_5643_cov_34.903244	Coordinate:3291	Reads:1	Hits:1	Allocated_reads:1	Strand:-
TCAAGCACTTGTAGGCCCTTCTTCCTGTT
>Location:NODE_260454_length_5643_cov_34.903244	Coordinate:3292	Reads:1	Hits:1	Allocated_reads:1	Strand:-
ATCAAGCACTTGTAGGCCCTTCTTCCTTT
>Location:NODE_260454_length_5643_cov_34.903244	Coordinate:3292	Reads:1	Hits:1	Allocated_reads:1	Strand:-
TCAAGCACTTGTAGGCCCTTCTTCCTGT
>Location:NODE_260454_length_5643_cov_34.903244	Coordinate:3298	Reads:1	Hits:1	Allocated_reads:1	Strand:-
CATCGCGATCAAGCACTTGTAGGCCCTTCT
>Location:NODE_260454_length_5643_cov_34.903244	Coordinate:3298	Reads:1	Hits:1	Allocated_reads:1	Strand:-
TCATCGCGATCAAGCACTTGTAGGCCCTTCT
>Location:NODE_260454_length_5643_cov_34.903244	Coordinate:3298	Reads:5	Hits:1	Allocated_reads:5	Strand:-
TCGCGATCAAGCACTTGTAGGCCCTTCT
>Location:NODE_260454_length_5643_cov_34.903244	Coordinate:3299	Reads:2	Hits:1	Allocated_reads:2	Strand:-
TCATCGCGATCAAGCACTTGTAGGCCCTTC
>Location:NODE_260454_length_5643_cov_34.903244	Coordinate:3300	Reads:1	Hits:1	Allocated_reads:1	Strand:-
TTCATCGCGATCAAGCACTTGTAGGCCCTT
>Location:NODE_260454_length_5643_cov_34.903244	Coordinate:3301	Reads:1	Hits:1	Allocated_reads:1	Strand:-
CATCGCGATCAAGCACTTGTAGGCCCT
>Location:NODE_260454_length_5643_cov_34.903244	Coordinate:3301	Reads:1	Hits:1	Allocated_reads:1	Strand:-
CTTCATCGCGATCAAGCACTTGTAGGCCCT
>Location:NODE_260454_length_5643_cov_34.903244	Coordinate:3301	Reads:1	Hits:1	Allocated_reads:1	Strand:-
GCTTCATCGCGATCAAGCACTTGTAGGCCCT
>Location:NODE_260454_length_5643_cov_34.903244	Coordinate:3301	Reads:5	Hits:1	Allocated_reads:5	Strand:-
TCATCGCGATCAAGCACTTGTAGGCCCT
>Location:NODE_260454_length_5643_cov_34.903244	Coordinate:3301	Reads:1	Hits:1	Allocated_reads:1	Strand:-
TCGCGATCAAGCACTTGTAGGCCCT
>Location:NODE_260454_length_5643_cov_34.903244	Coordinate:3301	Reads:1	Hits:1	Allocated_reads:1	Strand:-
TTCATCGCGATCAAGCACTTGTAGGCCCT
>Location:NODE_260454_length_5643_cov_34.903244	Coordinate:3302	Reads:1	Hits:1	Allocated_reads:1	Strand:-
CTTCATCGCGATCAAGCACTTGTAGGCCC
>Location:NODE_260454_length_5643_cov_34.903244	Coordinate:3304	Reads:1	Hits:1	Allocated_reads:1	Strand:-
CGCTTCATCGCGATCAAGCACTTGTAGGC
>Location:NODE_260454_length_5643_cov_34.903244	Coordinate:3304	Reads:1	Hits:1	Allocated_reads:1	Strand:-
TCATCGCGATCAAGCACTTGTAGGC
>Location:NODE_260454_length_5643_cov_34.903244	Coordinate:3318	Reads:1	Hits:1	Allocated_reads:1	Strand:-
TGCTTTTGACCTGCTTCGCTTCATCGCGATC
>Location:NODE_260454_length_5643_cov_34.903244	Coordinate:3329	Reads:1	Hits:1	Allocated_reads:1	Strand:-
TAGGCTTTGCTTTTGACCTGCTTCGCT
>Location:NODE_260454_length_5643_cov_34.903244	Coordinate:3332	Reads:1	Hits:1	Allocated_reads:1	Strand:-
TGCTTTAGGCTTTGCTTTTAACCTGCTTC
>Location:NODE_260454_length_5643_cov_34.903244	Coordinate:3332	Reads:1	Hits:1	Allocated_reads:1	Strand:-
TGCTTTAGGCTTTGCTTTTGACCTGCTTC
>Location:NODE_260454_length_5643_cov_34.903244	Coordinate:3333	Reads:2	Hits:2	Allocated_reads:1	Strand:-
TGCTTTAGGCTTTGCTTTTGACCTGCTT
>Location:NODE_260454_length_5643_cov_34.903244	Coordinate:3334	Reads:1	Hits:2	Allocated_reads:0.5	Strand:-
AATTGCTTTAGGCTTTGCTTTTGACCTGCT
>Location:NODE_260454_length_5643_cov_34.903244	Coordinate:3334	Reads:6	Hits:2	Allocated_reads:3	Strand:-
TGCTTTAGGCTTTGCTTTTGACCTGCT
>Location:NODE_260454_length_5643_cov_34.903244	Coordinate:3334	Reads:1	Hits:2	Allocated_reads:0.5	Strand:-
TTGCTTTAGGCTTTGCTTTTGACCTGCT
>Location:NODE_260454_length_5643_cov_34.903244	Coordinate:3335	Reads:2	Hits:2	Allocated_reads:1	Strand:-
TGCTTTAGGCTTTGCTTTTGACCTGC
>Location:NODE_260454_length_5643_cov_34.903244	Coordinate:3336	Reads:1	Hits:2	Allocated_reads:0.5	Strand:-
TGCTTTAGGCTTTGCTTTTGACCTG
>Location:NODE_260454_length_5643_cov_34.903244	Coordinate:3337	Reads:1	Hits:2	Allocated_reads:0.5	Strand:-
AATTGCTTTAGGCTTTGCTTTTGACCG
>Location:NODE_260454_length_5643_cov_34.903244	Coordinate:3337	Reads:1	Hits:2	Allocated_reads:0.5	Strand:-
AATTGCTTTAGGCTTTGCTTTTGACCT
>Location:NODE_260454_length_5643_cov_34.903244	Coordinate:3337	Reads:2	Hits:2	Allocated_reads:1	Strand:-
GAAATTGCTTTAGGCTTTGCTTTTGACCT
>Location:NODE_260454_length_5643_cov_34.903244	Coordinate:3337	Reads:1	Hits:2	Allocated_reads:0.5	Strand:-
TTGCTTTAGGCTTTGCTTTTGACCT
>Location:NODE_260454_length_5643_cov_34.903244	Coordinate:3342	Reads:1	Hits:2	Allocated_reads:0.5	Strand:-
CTGGAAATTGCTTTAGGCTTTGCTTTT
>Location:NODE_260454_length_5643_cov_34.903244	Coordinate:3343	Reads:1	Hits:2	Allocated_reads:0.5	Strand:-
CTGGAAATTGCTTTAGGCTTTGCTTT
>Location:NODE_260454_length_5643_cov_34.903244	Coordinate:3364	Reads:1	Hits:1	Allocated_reads:1	Strand:-
TAGTGTTTGTATAATGCTGTTAAGCACTGGA
>Location:NODE_260454_length_5643_cov_34.903244	Coordinate:3367	Reads:1	Hits:1	Allocated_reads:1	Strand:-
TTAGTGTTTGTATAATGCTGTTAAGCACT
>Location:NODE_260454_length_5643_cov_34.903244	Coordinate:3368	Reads:1	Hits:1	Allocated_reads:1	Strand:-
TAGTGTTTGTATAATGCTGTTAAGCAC
>Location:NODE_260454_length_5643_cov_34.903244	Coordinate:3369	Reads:1	Hits:1	Allocated_reads:1	Strand:-
AAGTTAGTGTTTGTATAATGCTGTTAAGCA
>Location:NODE_260454_length_5643_cov_34.903244	Coordinate:3372	Reads:1	Hits:1	Allocated_reads:1	Strand:-
AAAAGTTAGTGTTTGTATAATGCTGTTAA
>Location:NODE_260454_length_5643_cov_34.903244	Coordinate:3404	Reads:2	Hits:1	Allocated_reads:2	Strand:-
TCATACTGATTGAACTAAAGCAAATTATA
>Location:NODE_260454_length_5643_cov_34.903244	Coordinate:3417	Reads:1	Hits:1	Allocated_reads:1	Strand:-
TTAAAAAAAAAAAGTCATACTGATTGAACT
>Location:NODE_260454_length_5643_cov_34.903244	Coordinate:3439	Reads:1	Hits:1	Allocated_reads:1	Strand:-
TGAGCTCAGGACACTACAAACCTGTTTAAAACA
>Location:NODE_260454_length_5643_cov_34.903244	Coordinate:3449	Reads:1	Hits:1	Allocated_reads:1	Strand:-
TTTGAGCTCAGGACACTACAAACCT
>Location:NODE_260454_length_5643_cov_34.903244	Coordinate:3477	Reads:4	Hits:1	Allocated_reads:4	Strand:-
TCGTATTCATTGAAAATTTCTTCACCCTTT
>Location:NODE_260454_length_5643_cov_34.903244	Coordinate:3478	Reads:4	Hits:1	Allocated_reads:4	Strand:-
TCGTATTCATTGAAAATTTCTTCACCCTT
>Location:NODE_260454_length_5643_cov_34.903244	Coordinate:3479	Reads:9	Hits:1	Allocated_reads:9	Strand:-
TCGTATTCATTGAAAATTTCTTCACCCT
>Location:NODE_260454_length_5643_cov_34.903244	Coordinate:3479	Reads:1	Hits:1	Allocated_reads:1	Strand:-
TTTTGTCGTATTCATTGAAAATTTCTTCACCCT
>Location:NODE_260454_length_5643_cov_34.903244	Coordinate:3482	Reads:1	Hits:1	Allocated_reads:1	Strand:-
TCGTATTCATTGAAAATTTCTTCAC
>Location:NODE_260454_length_5643_cov_34.903244	Coordinate:3497	Reads:39	Hits:1	Allocated_reads:39	Strand:+
ATGAATACGACAAAACTAAAACACTGT
>Location:NODE_260454_length_5643_cov_34.903244	Coordinate:3498	Reads:1	Hits:1	Allocated_reads:1	Strand:+
TGAATACGACAAAACTAAAACACTGT
>Location:NODE_260454_length_5643_cov_34.903244	Coordinate:3510	Reads:1	Hits:1	Allocated_reads:1	Strand:+
AACTAAAACACTGTCAGATCCAACTCATC
>Location:NODE_260454_length_5643_cov_34.903244	Coordinate:3510	Reads:1	Hits:1	Allocated_reads:1	Strand:-
ATGAGTTGGATCTGACAGTGTTTTAGTT
>Location:NODE_260454_length_5643_cov_34.903244	Coordinate:3510	Reads:1	Hits:1	Allocated_reads:1	Strand:-
TGAGTTGGATCTGACAGTGTTTTAGTT
>Location:NODE_260454_length_5643_cov_34.903244	Coordinate:3511	Reads:2	Hits:1	Allocated_reads:2	Strand:-
TCGATGAGTTGGATCTGACAGTGTTTTAGT
>Location:NODE_260454_length_5643_cov_34.903244	Coordinate:3511	Reads:1	Hits:1	Allocated_reads:1	Strand:-
TGAGTTGGATCTGACAGTGTTTTAGT
>Location:NODE_260454_length_5643_cov_34.903244	Coordinate:3517	Reads:1	Hits:1	Allocated_reads:1	Strand:-
TGTCGATGAGTTGGATCTGACAGTGT
>Location:NODE_260454_length_5643_cov_34.903244	Coordinate:3519	Reads:1	Hits:1	Allocated_reads:1	Strand:-
ACCATTTGTCGATGAGTTGGATCTGACAGT
>Location:NODE_260454_length_5643_cov_34.903244	Coordinate:3519	Reads:1	Hits:1	Allocated_reads:1	Strand:-
CATTTGTCGATGAGTTGGATCTGACAGT
>Location:NODE_260454_length_5643_cov_34.903244	Coordinate:3519	Reads:1	Hits:1	Allocated_reads:1	Strand:-
TGTTGACCATTTGTCGATGAGTTGGATCTGACAGT
>Location:NODE_260454_length_5643_cov_34.903244	Coordinate:3520	Reads:1	Hits:1	Allocated_reads:1	Strand:+
CTGTCAGATCCAACTCATCGACAAATGGT
>Location:NODE_260454_length_5643_cov_34.903244	Coordinate:3521	Reads:1	Hits:1	Allocated_reads:1	Strand:-
TGACCATTTGTCGATGAGTTGGATCTGACA
>Location:NODE_260454_length_5643_cov_34.903244	Coordinate:3524	Reads:1	Hits:1	Allocated_reads:1	Strand:-
TGTTGACCATTTGTCGATGAGTTGGATCTG
>Location:NODE_260454_length_5643_cov_34.903244	Coordinate:3525	Reads:1	Hits:1	Allocated_reads:1	Strand:-
TATGTTGACCATTTGTCGATGAGTTGGATCT
>Location:NODE_260454_length_5643_cov_34.903244	Coordinate:3525	Reads:5	Hits:1	Allocated_reads:5	Strand:-
TGTTGACCATTTGTCGATGAGTTGGATCT
>Location:NODE_260454_length_5643_cov_34.903244	Coordinate:3526	Reads:4	Hits:1	Allocated_reads:4	Strand:-
TGTTGACCATTTGTCGATGAGTTGGATC
>Location:NODE_260454_length_5643_cov_34.903244	Coordinate:3532	Reads:1	Hits:1	Allocated_reads:1	Strand:-
CAGTATGTTGACCATTTGTCGATGAGT
>Location:NODE_260454_length_5643_cov_34.903244	Coordinate:3543	Reads:1	Hits:2	Allocated_reads:0.5	Strand:-
ATCATATCTGCAACCAGTATGTTGACCATT
>Location:NODE_260454_length_5643_cov_34.903244	Coordinate:3550	Reads:1	Hits:2	Allocated_reads:0.5	Strand:-
TTCTATCATATCTGCAACCAGTATGTT
>Location:NODE_260454_length_5643_cov_34.903244	Coordinate:3554	Reads:1	Hits:2	Allocated_reads:0.5	Strand:-
TGTGATTCTATCATATCTGCAACCAGTA
>Location:NODE_260454_length_5643_cov_34.903244	Coordinate:3559	Reads:1	Hits:1	Allocated_reads:1	Strand:-
TACTTACCCATGTGATTCTATCATATCTGCAAC
>Location:NODE_260454_length_5643_cov_34.903244	Coordinate:3561	Reads:1	Hits:1	Allocated_reads:1	Strand:-
TACTTACCCATGTGATTCTATCATATCTGCA
>Location:NODE_260454_length_5643_cov_34.903244	Coordinate:3562	Reads:1	Hits:1	Allocated_reads:1	Strand:-
TACTTACCCATGTGATTCTATCATATCTGC
>Location:NODE_260454_length_5643_cov_34.903244	Coordinate:3565	Reads:1	Hits:1	Allocated_reads:1	Strand:-
TACTTACCCATGTGATTCTATCATATC
>Location:NODE_260454_length_5643_cov_34.903244	Coordinate:3567	Reads:1	Hits:1	Allocated_reads:1	Strand:-
TACTTACCCATGTGATTCTATCATA
>Location:NODE_260454_length_5643_cov_34.903244	Coordinate:3574	Reads:1	Hits:1	Allocated_reads:1	Strand:-
TCATCAAAGAATACTTACCCATGTGATTC
>Location:NODE_260454_length_5643_cov_34.903244	Coordinate:3577	Reads:1	Hits:1	Allocated_reads:1	Strand:-
TATGATCATCAAAGAATACTTACCCATGTGA
>Location:NODE_260454_length_5643_cov_34.903244	Coordinate:3579	Reads:1	Hits:1	Allocated_reads:1	Strand:-
TATGATCATCAAAGAATACTTACCCATGT
>Location:NODE_260454_length_5643_cov_34.903244	Coordinate:3597	Reads:1	Hits:1	Allocated_reads:1	Strand:-
TAACTCGACAATTGTTTTTATGATCATCA
>Location:NODE_260454_length_5643_cov_34.903244	Coordinate:3598	Reads:1	Hits:1	Allocated_reads:1	Strand:-
TAACTCGACAATTGTTTTTATGATCATC
>Location:NODE_260454_length_5643_cov_34.903244	Coordinate:3598	Reads:3	Hits:1	Allocated_reads:3	Strand:-
TGCTAACTCGACAATTGTTTTTATGATCATC
>Location:NODE_260454_length_5643_cov_34.903244	Coordinate:3599	Reads:3	Hits:1	Allocated_reads:3	Strand:-
TGCTAACTCGACAATTGTTTTTATGATCAT
>Location:NODE_260454_length_5643_cov_34.903244	Coordinate:3601	Reads:2	Hits:1	Allocated_reads:2	Strand:-
TGCTAACTCGACAATTGTTTTTATGATC
>Location:NODE_260454_length_5643_cov_34.903244	Coordinate:3602	Reads:1	Hits:1	Allocated_reads:1	Strand:-
GCTAACTCGACAATTGTTTTTATGAT
>Location:NODE_260454_length_5643_cov_34.903244	Coordinate:3602	Reads:3	Hits:1	Allocated_reads:3	Strand:-
TAACTCGACAATTGTTTTTATGAT
>Location:NODE_260454_length_5643_cov_34.903244	Coordinate:3602	Reads:13	Hits:1	Allocated_reads:13	Strand:-
TCTGCTAACTCGACAATTGTTTTTATGAT
>Location:NODE_260454_length_5643_cov_34.903244	Coordinate:3602	Reads:1	Hits:1	Allocated_reads:1	Strand:-
TCTTCTGCTAACTCGACAATTGTTTTTACGAT
>Location:NODE_260454_length_5643_cov_34.903244	Coordinate:3602	Reads:1	Hits:1	Allocated_reads:1	Strand:-
TCTTCTGCTAACTCGACAATTGTTTTTATGAT
>Location:NODE_260454_length_5643_cov_34.903244	Coordinate:3602	Reads:14	Hits:1	Allocated_reads:14	Strand:-
TGCTAACTCGACAATTGTTTTTATGAT
>Location:NODE_260454_length_5643_cov_34.903244	Coordinate:3602	Reads:4	Hits:1	Allocated_reads:4	Strand:-
TTCTGCTAACTCGACAATTGTTTTTATGAT
>Location:NODE_260454_length_5643_cov_34.903244	Coordinate:3605	Reads:1	Hits:1	Allocated_reads:1	Strand:-
CTCTTCTGCTAACTCGACAATTGTTTTTAT
>Location:NODE_260454_length_5643_cov_34.903244	Coordinate:3611	Reads:2	Hits:1	Allocated_reads:2	Strand:-
TGTATTGCTCTTCTGCTAACTCGACAATTGT
>Location:NODE_260454_length_5643_cov_34.903244	Coordinate:3615	Reads:1	Hits:1	Allocated_reads:1	Strand:-
AAGTGTATTGCTCTTCTGCTAACTCGACAA
>Location:NODE_260454_length_5643_cov_34.903244	Coordinate:3615	Reads:1	Hits:1	Allocated_reads:1	Strand:+
TTGTCGAGTTAGCAGAAGAGCAATACACTTT
>Location:NODE_260454_length_5643_cov_34.903244	Coordinate:3616	Reads:1	Hits:1	Allocated_reads:1	Strand:-
AAGTGTATTGCTCTTCTGCTAACTCGACT
>Location:NODE_260454_length_5643_cov_34.903244	Coordinate:3617	Reads:1	Hits:1	Allocated_reads:1	Strand:-
TGTATTGCTCTTCTGCTAACTCGAC
>Location:NODE_260454_length_5643_cov_34.903244	Coordinate:3621	Reads:1	Hits:1	Allocated_reads:1	Strand:-
AACAAAGTGTATTGCTCTTCTGCTAACT
>Location:NODE_260454_length_5643_cov_34.903244	Coordinate:3638	Reads:1	Hits:1	Allocated_reads:1	Strand:+
TACACTTTGTTTTGTTTTTGAAAGGAGGATT
>Location:NODE_260454_length_5643_cov_34.903244	Coordinate:3654	Reads:1	Hits:1	Allocated_reads:1	Strand:-
CACTTATGGGCGGAATCCTCCTTTCAAA
>Location:NODE_260454_length_5643_cov_34.903244	Coordinate:3663	Reads:1	Hits:1	Allocated_reads:1	Strand:-
GTTAGTCCGAACACTTATGGACGGAATCCT
>Location:NODE_260454_length_5643_cov_34.903244	Coordinate:3663	Reads:1	Hits:1	Allocated_reads:1	Strand:-
TTAGTCCGAACACTTATGGACGGAATCCT
>Location:NODE_260454_length_5643_cov_34.903244	Coordinate:3669	Reads:1	Hits:1	Allocated_reads:1	Strand:+
CCGCCCATAAGTGTTCGGACTAACTATGCACT
>Location:NODE_260454_length_5643_cov_34.903244	Coordinate:3670	Reads:1	Hits:1	Allocated_reads:1	Strand:-
TGCATAGTTAGTCCGAACACTTATGGACG
>Location:NODE_260454_length_5643_cov_34.903244	Coordinate:3673	Reads:1	Hits:1	Allocated_reads:1	Strand:+
CCATAAGTGTTCGGACTAACTATGCACT
>Location:NODE_260454_length_5643_cov_34.903244	Coordinate:3681	Reads:1	Hits:1	Allocated_reads:1	Strand:+
GTTCGGACTAACTATGCACTGGGGATTG
>Location:NODE_260454_length_5643_cov_34.903244	Coordinate:3682	Reads:1	Hits:1	Allocated_reads:1	Strand:+
TTCGGACTAACTATGCACTGGGGATTGC
>Location:NODE_260454_length_5643_cov_34.903244	Coordinate:3683	Reads:1	Hits:2	Allocated_reads:0.5	Strand:+
TCGGACTAACTATGCACTGGGGATTGCA
>Location:NODE_260454_length_5643_cov_34.903244	Coordinate:3689	Reads:1	Hits:2	Allocated_reads:0.5	Strand:+
TAACTATGCACTGGGGATTGCAACGCT
>Location:NODE_260454_length_5643_cov_34.903244	Coordinate:3691	Reads:1	Hits:2	Allocated_reads:0.5	Strand:-
TATGGAAAAAGCGTTGCAATCCCCAGTGCATAGT
>Location:NODE_260454_length_5643_cov_34.903244	Coordinate:3695	Reads:1	Hits:2	Allocated_reads:0.5	Strand:-
TATGGAAAAAGCGTTGCAATCCCCAGTGCA
>Location:NODE_260454_length_5643_cov_34.903244	Coordinate:3696	Reads:1	Hits:2	Allocated_reads:0.5	Strand:-
TATGGAAAAAGCGTTGCAATCCCCAGTGC
>Location:NODE_260454_length_5643_cov_34.903244	Coordinate:3714	Reads:1	Hits:1	Allocated_reads:1	Strand:-
TTTGAGTAAGGATCTTGGAGATATGGAAAAAG
>Location:NODE_260454_length_5643_cov_34.903244	Coordinate:3715	Reads:4	Hits:1	Allocated_reads:4	Strand:+
TTTTTCCATATCTCCAAGATCCTTACT
>Location:NODE_260454_length_5643_cov_34.903244	Coordinate:3715	Reads:1	Hits:1	Allocated_reads:1	Strand:+
TTTTTCCATATCTCCAAGATCCTTACTCA
>Location:NODE_260454_length_5643_cov_34.903244	Coordinate:3717	Reads:1	Hits:1	Allocated_reads:1	Strand:-
TTTGAGTAAGGATCTTGGAGATATGGAAA
>Location:NODE_260454_length_5643_cov_34.903244	Coordinate:3724	Reads:1	Hits:1	Allocated_reads:1	Strand:-
AGCCATTTTTTGAGTAAGGATCTTGGAGAA
>Location:NODE_260454_length_5643_cov_34.903244	Coordinate:3725	Reads:1	Hits:1	Allocated_reads:1	Strand:-
AGCCATTTTTTGAGTAAGGATCTTGGAGA
>Location:NODE_260454_length_5643_cov_34.903244	Coordinate:3725	Reads:1	Hits:1	Allocated_reads:1	Strand:-
ATAGCCATTTTTTGAGTAAGGATCTTGGAGA
>Location:NODE_260454_length_5643_cov_34.903244	Coordinate:3725	Reads:1	Hits:1	Allocated_reads:1	Strand:-
TACATAGCCATTTTTTGAGTAAGGATCTTGGAGA
>Location:NODE_260454_length_5643_cov_34.903244	Coordinate:3725	Reads:4	Hits:1	Allocated_reads:4	Strand:-
TAGCCATTTTTTGAGTAAGGATCTTGGAGA
>Location:NODE_260454_length_5643_cov_34.903244	Coordinate:3739	Reads:1	Hits:1	Allocated_reads:1	Strand:-
TAACACTTACATAGCCATTTTTTGAGT
>Location:NODE_260454_length_5643_cov_34.903244	Coordinate:3740	Reads:1	Hits:1	Allocated_reads:1	Strand:-
AGAGATAACACTTACATAGCCATTTTTTGAG
>Location:NODE_260454_length_5643_cov_34.903244	Coordinate:3744	Reads:1	Hits:1	Allocated_reads:1	Strand:-
TTCAGAGATAACACTTACATAGCCATTTTT
>Location:NODE_260454_length_5643_cov_34.903244	Coordinate:3765	Reads:1	Hits:2	Allocated_reads:0.5	Strand:+
ATCTCTGAAACGCAACATCTTTGT
>Location:NODE_260454_length_5643_cov_34.903244	Coordinate:3784	Reads:13	Hits:1	Allocated_reads:13	Strand:-
TTGGTACCACTTTAACAACATGTATAAATTACAGA
>Location:NODE_260454_length_5643_cov_34.903244	Coordinate:3785	Reads:2	Hits:1	Allocated_reads:2	Strand:-
TACCACTTTAACAACATGTATAAATTACAG
>Location:NODE_260454_length_5643_cov_34.903244	Coordinate:3787	Reads:1	Hits:1	Allocated_reads:1	Strand:-
TTGGTACCACTTTAACAACATGTATAAATTCA
>Location:NODE_260454_length_5643_cov_34.903244	Coordinate:3788	Reads:1	Hits:1	Allocated_reads:1	Strand:-
TTGGTACCACTTTAACAACATGTATAAATTA
>Location:NODE_260454_length_5643_cov_34.903244	Coordinate:3789	Reads:12	Hits:1	Allocated_reads:12	Strand:-
TTGGTACCACTTTAACAACATGTATAAATT
>Location:NODE_260454_length_5643_cov_34.903244	Coordinate:3790	Reads:1	Hits:1	Allocated_reads:1	Strand:-
TGGTACCACTTTAACAACATGTATAAAT
>Location:NODE_260454_length_5643_cov_34.903244	Coordinate:3790	Reads:1	Hits:1	Allocated_reads:1	Strand:-
TTGGTACCACTTTAACAACATGTATAAGT
>Location:NODE_260454_length_5643_cov_34.903244	Coordinate:3790	Reads:70	Hits:1	Allocated_reads:70	Strand:-
TTGGTACCACTTTAACAACATGTATAAAT
>Location:NODE_260454_length_5643_cov_34.903244	Coordinate:3790	Reads:1	Hits:1	Allocated_reads:1	Strand:-
TTTGGTACCACTTTAACAACATGTATAAAT
>Location:NODE_260454_length_5643_cov_34.903244	Coordinate:3791	Reads:20	Hits:1	Allocated_reads:20	Strand:-
TTGGTACCACTTTAACAACATGTATAAA
>Location:NODE_260454_length_5643_cov_34.903244	Coordinate:3792	Reads:1	Hits:1	Allocated_reads:1	Strand:-
TATTTGGTACCACTTTAACAACATGTATAA
>Location:NODE_260454_length_5643_cov_34.903244	Coordinate:3792	Reads:1	Hits:1	Allocated_reads:1	Strand:-
TTGGTACCACTTTAACAACATGTATAG
>Location:NODE_260454_length_5643_cov_34.903244	Coordinate:3792	Reads:7	Hits:1	Allocated_reads:7	Strand:-
TTGGTACCACTTTAACAACATGTATAA
>Location:NODE_260454_length_5643_cov_34.903244	Coordinate:3792	Reads:1	Hits:1	Allocated_reads:1	Strand:-
TTTGGTACCACTTTAACAACATGTATAA
>Location:NODE_260454_length_5643_cov_34.903244	Coordinate:3793	Reads:1	Hits:1	Allocated_reads:1	Strand:-
TTGGTACCACTTTAACAACATGTATA
>Location:NODE_260454_length_5643_cov_34.903244	Coordinate:3794	Reads:1	Hits:1	Allocated_reads:1	Strand:-
TTGGTACCACTTTAACAACATGTAG
>Location:NODE_260454_length_5643_cov_34.903244	Coordinate:3794	Reads:4	Hits:1	Allocated_reads:4	Strand:-
TTGGTACCACTTTAACAACATGTAT
>Location:NODE_260454_length_5643_cov_34.903244	Coordinate:3799	Reads:1	Hits:1	Allocated_reads:1	Strand:-
AATGCATATTTGGTACCACTTTAACAACA
>Location:NODE_260454_length_5643_cov_34.903244	Coordinate:3799	Reads:1	Hits:1	Allocated_reads:1	Strand:-
ATGCATATTTGGTACCACTTTAACAACA
>Location:NODE_260454_length_5643_cov_34.903244	Coordinate:3800	Reads:1	Hits:1	Allocated_reads:1	Strand:-
ATGCATATTTGGTACCACTTTAACAAC
>Location:NODE_260454_length_5643_cov_34.903244	Coordinate:3800	Reads:1	Hits:1	Allocated_reads:1	Strand:-
GAATGCATATTTGGTACCACTTTAACAAC
>Location:NODE_260454_length_5643_cov_34.903244	Coordinate:3802	Reads:1	Hits:1	Allocated_reads:1	Strand:-
GAATGCATATTTGGTACCACTTTAACA
>Location:NODE_260454_length_5643_cov_34.903244	Coordinate:3809	Reads:1	Hits:2	Allocated_reads:0.5	Strand:+
GTGGTACCAAATATGCATTCCTTTGTT
>Location:NODE_260454_length_5643_cov_34.903244	Coordinate:3809	Reads:1	Hits:1	Allocated_reads:1	Strand:+
GTGGTACCAAATATGCATTCCTTTGTTGCA
>Location:NODE_260454_length_5643_cov_34.903244	Coordinate:3809	Reads:2	Hits:1	Allocated_reads:2	Strand:+
GTGGTACCAAATATGCATTCCTTTGTTGCATT
>Location:NODE_260454_length_5643_cov_34.903244	Coordinate:3861	Reads:1	Hits:1	Allocated_reads:1	Strand:-
TGCACATCAATCACACACAAAAACAAACA
>Location:NODE_260454_length_5643_cov_34.903244	Coordinate:3862	Reads:1	Hits:1	Allocated_reads:1	Strand:-
TGCACATCAATCACACACAAAAACAAAC
>Location:NODE_260454_length_5643_cov_34.903244	Coordinate:3886	Reads:1	Hits:1	Allocated_reads:1	Strand:+
TGCATGCATGAGCAGGAACATTACTATGAT
>Location:NODE_260454_length_5643_cov_34.903244	Coordinate:3890	Reads:1	Hits:1	Allocated_reads:1	Strand:+
TGCATGAGCAGGAACATTACTATGATC
>Location:NODE_260454_length_5643_cov_34.903244	Coordinate:3900	Reads:1	Hits:1	Allocated_reads:1	Strand:-
TATTAGCCTCCGGATCATAGTAATGTTCC
>Location:NODE_260454_length_5643_cov_34.903244	Coordinate:3901	Reads:13	Hits:1	Allocated_reads:13	Strand:-
TATTAGCCTCCGGATCATAGTAATGTTC
>Location:NODE_260454_length_5643_cov_34.903244	Coordinate:3901	Reads:1	Hits:1	Allocated_reads:1	Strand:-
TTAGCCTCCGGATCATAGTAATGTTC
>Location:NODE_260454_length_5643_cov_34.903244	Coordinate:3902	Reads:1	Hits:1	Allocated_reads:1	Strand:-
TAGCCTCCGGATCATAGTAATGTT
>Location:NODE_260454_length_5643_cov_34.903244	Coordinate:3902	Reads:2	Hits:1	Allocated_reads:2	Strand:-
TATTAGCCTCCGGATCATAGTAATGTA
>Location:NODE_260454_length_5643_cov_34.903244	Coordinate:3902	Reads:8	Hits:1	Allocated_reads:8	Strand:-
TATTAGCCTCCGGATCATAGTAATGTT
>Location:NODE_260454_length_5643_cov_34.903244	Coordinate:3903	Reads:7	Hits:1	Allocated_reads:7	Strand:-
TATTAGCCTCCGGATCATAGTAATGT
>Location:NODE_260454_length_5643_cov_34.903244	Coordinate:3904	Reads:2	Hits:1	Allocated_reads:2	Strand:-
TATTAGCCTCCGGATCATAGTAATG
>Location:NODE_260454_length_5643_cov_34.903244	Coordinate:3905	Reads:1	Hits:1	Allocated_reads:1	Strand:-
TATTAGCCTCCGGATCATAGTAAT
>Location:NODE_260454_length_5643_cov_34.903244	Coordinate:3940	Reads:1	Hits:2	Allocated_reads:0.5	Strand:-
TTGGACAGTCTTGAGTCTCCAAGC
>Location:NODE_260454_length_5643_cov_34.903244	Coordinate:3943	Reads:3	Hits:1	Allocated_reads:3	Strand:-
TAGGTATTGCGTTGGACAGTCTTGAGTCTCCA
>Location:NODE_260454_length_5643_cov_34.903244	Coordinate:3944	Reads:1	Hits:1	Allocated_reads:1	Strand:-
TAGGTATTGCGTTGGACAGTCTTGAGTCTAC
>Location:NODE_260454_length_5643_cov_34.903244	Coordinate:3944	Reads:2	Hits:1	Allocated_reads:2	Strand:-
TAGGTATTGCGTTGGACAGTCTTGAGTCTCC
>Location:NODE_260454_length_5643_cov_34.903244	Coordinate:3945	Reads:11	Hits:1	Allocated_reads:11	Strand:-
TAGGTATTGCGTTGGACAGTCTTGAGTCTC
>Location:NODE_260454_length_5643_cov_34.903244	Coordinate:3946	Reads:1	Hits:1	Allocated_reads:1	Strand:-
ATAGGTATTGCGTTGGACAGTCTTGAGTCT
>Location:NODE_260454_length_5643_cov_34.903244	Coordinate:3946	Reads:33	Hits:1	Allocated_reads:33	Strand:-
TAGGTATTGCGTTGGACAGTCTTGAGTCT
>Location:NODE_260454_length_5643_cov_34.903244	Coordinate:3946	Reads:1	Hits:1	Allocated_reads:1	Strand:-
TCATAGGTATTGCGTTGGACAGTCTTGAGTCT
>Location:NODE_260454_length_5643_cov_34.903244	Coordinate:3947	Reads:13	Hits:1	Allocated_reads:13	Strand:-
TAGGTATTGCGTTGGACAGTCTTGAGTC
>Location:NODE_260454_length_5643_cov_34.903244	Coordinate:3948	Reads:7	Hits:1	Allocated_reads:7	Strand:-
TAGGTATTGCGTTGGACAGTCTTGAGT
>Location:NODE_260454_length_5643_cov_34.903244	Coordinate:3948	Reads:1	Hits:1	Allocated_reads:1	Strand:-
TCATAGGTATTGCGTTGGACAGTCTTGAGT
>Location:NODE_260454_length_5643_cov_34.903244	Coordinate:3952	Reads:1	Hits:1	Allocated_reads:1	Strand:-
TCATAGGTATTGCGTTGGACAGTCTT
>Location:NODE_260454_length_5643_cov_34.903244	Coordinate:3953	Reads:1	Hits:1	Allocated_reads:1	Strand:-
CACCATCATAGGTATTGCGTTGGACAGTCA
>Location:NODE_260454_length_5643_cov_34.903244	Coordinate:3953	Reads:1	Hits:1	Allocated_reads:1	Strand:-
GCACCATCATAGGTATTGCGTTGGACAGTCT
>Location:NODE_260454_length_5643_cov_34.903244	Coordinate:3968	Reads:1	Hits:2	Allocated_reads:0.5	Strand:-
TGGCCTGGGACACCCACTAGCACCATCATAGGTAT
>Location:NODE_260454_length_5643_cov_34.903244	Coordinate:3971	Reads:1	Hits:2	Allocated_reads:0.5	Strand:-
TGGGACACCCACTAGCACCATCATAGG
>Location:NODE_260454_length_5643_cov_34.903244	Coordinate:3975	Reads:1	Hits:2	Allocated_reads:0.5	Strand:-
TTGGCCTGGGACACCCACTAGCACCATCA
>Location:NODE_260454_length_5643_cov_34.903244	Coordinate:3979	Reads:3	Hits:2	Allocated_reads:1.5	Strand:-
TTGGCCTGGGACACCCACTAGCACC
>Location:NODE_260454_length_5643_cov_34.903244	Coordinate:3979	Reads:1	Hits:2	Allocated_reads:0.5	Strand:-
TTTGGCCTGGGACACCCACTAGCACC
>Location:NODE_260454_length_5643_cov_34.903244	Coordinate:3981	Reads:1	Hits:1	Allocated_reads:1	Strand:-
TGGAAGTTTGGCCTGGGACACCCACTAGCA
>Location:NODE_260454_length_5643_cov_34.903244	Coordinate:3986	Reads:1	Hits:1	Allocated_reads:1	Strand:-
TGCTGGAAGTTTGGCCTGGGACACCCAC
>Location:NODE_260454_length_5643_cov_34.903244	Coordinate:3987	Reads:1	Hits:1	Allocated_reads:1	Strand:-
TGCTGGAAGTTTGGCCTGGGACACCCA
>Location:NODE_260454_length_5643_cov_34.903244	Coordinate:3987	Reads:1	Hits:1	Allocated_reads:1	Strand:-
TGTGCTGGAAGTTTGGCCTGGGACACCCA
>Location:NODE_260454_length_5643_cov_34.903244	Coordinate:3988	Reads:2	Hits:1	Allocated_reads:2	Strand:-
TGCTGGAAGTTTGGCCTGGGACACCC
>Location:NODE_260454_length_5643_cov_34.903244	Coordinate:3989	Reads:1	Hits:1	Allocated_reads:1	Strand:-
TGTGCTGGAAGTTTGGCCTGGGACACC
>Location:NODE_260454_length_5643_cov_34.903244	Coordinate:4003	Reads:2	Hits:1	Allocated_reads:2	Strand:-
TTCTCTTCGGGTTGTTGGACTGTGCTGGAAGTT
>Location:NODE_260454_length_5643_cov_34.903244	Coordinate:4004	Reads:7	Hits:1	Allocated_reads:7	Strand:-
TTCTCTTCGGGTTGTTGGACTGTGCTGGAAGT
>Location:NODE_260454_length_5643_cov_34.903244	Coordinate:4005	Reads:1	Hits:1	Allocated_reads:1	Strand:-
TTCTCTTCGGGTTGTTGGACTGTGCTGGAAT
>Location:NODE_260454_length_5643_cov_34.903244	Coordinate:4007	Reads:1	Hits:1	Allocated_reads:1	Strand:-
GATTCTCTTCGGGTTGTTGGACTGTGCTGGA
>Location:NODE_260454_length_5643_cov_34.903244	Coordinate:4007	Reads:6	Hits:1	Allocated_reads:6	Strand:-
TTCTCTTCGGGTTGTTGGACTGTGCTGGA
>Location:NODE_260454_length_5643_cov_34.903244	Coordinate:4008	Reads:2	Hits:1	Allocated_reads:2	Strand:-
TTCTCTTCGGGTTGTTGGACTGTGCTGG
>Location:NODE_260454_length_5643_cov_34.903244	Coordinate:4009	Reads:1	Hits:1	Allocated_reads:1	Strand:-
GATTCTCTTCGGGTTGTTGGACTGTGCTG
>Location:NODE_260454_length_5643_cov_34.903244	Coordinate:4010	Reads:5	Hits:1	Allocated_reads:5	Strand:-
TTCTCTTCGGGTTGTTGGACTGTGCT
>Location:NODE_260454_length_5643_cov_34.903244	Coordinate:4011	Reads:1	Hits:1	Allocated_reads:1	Strand:-
AAAGATTCTCTTCGGGTTGTTGGACTGTGG
>Location:NODE_260454_length_5643_cov_34.903244	Coordinate:4011	Reads:2	Hits:1	Allocated_reads:2	Strand:-
AAAGATTCTCTTCGGGTTGTTGGACTGTGC
>Location:NODE_260454_length_5643_cov_34.903244	Coordinate:4011	Reads:1	Hits:1	Allocated_reads:1	Strand:-
AAGATTCTCTTCGGGTTGTTGGACTGTGC
>Location:NODE_260454_length_5643_cov_34.903244	Coordinate:4012	Reads:1	Hits:1	Allocated_reads:1	Strand:-
AAAGATTCTCTTCGGGTTGTTGGACTGTG
>Location:NODE_260454_length_5643_cov_34.903244	Coordinate:4013	Reads:8	Hits:2	Allocated_reads:4	Strand:-
AAAGATTCTCTTCGGGTTGTTGGACTGT
>Location:NODE_260454_length_5643_cov_34.903244	Coordinate:4013	Reads:1	Hits:2	Allocated_reads:0.5	Strand:-
AAGATTCTCTTCGGGTTGTTGGACTGT
>Location:NODE_260454_length_5643_cov_34.903244	Coordinate:4013	Reads:1	Hits:2	Allocated_reads:0.5	Strand:-
ACAAAGATTCTCTTCGGGTTGTTGGACTGT
>Location:NODE_260454_length_5643_cov_34.903244	Coordinate:4015	Reads:2	Hits:2	Allocated_reads:1	Strand:-
AAAGATTCTCTTCGGGTTGTTGGACT
>Location:NODE_260454_length_5643_cov_34.903244	Coordinate:4015	Reads:1	Hits:2	Allocated_reads:0.5	Strand:-
AACAAAGATTCTCTTCGGGTTGTTGGACT
>Location:NODE_260454_length_5643_cov_34.903244	Coordinate:4015	Reads:1	Hits:2	Allocated_reads:0.5	Strand:-
ACAAAGATTCTCTTCGGGTTGTTGGACT
>Location:NODE_260454_length_5643_cov_34.903244	Coordinate:4016	Reads:1	Hits:2	Allocated_reads:0.5	Strand:-
AAAGATTCTCTTCGGGTTGTTGGAC
>Location:NODE_260454_length_5643_cov_34.903244	Coordinate:4026	Reads:3	Hits:1	Allocated_reads:3	Strand:+
CCGAAGAGAATCTTTGTTTGTTAGTGGAC
>Location:NODE_260454_length_5643_cov_34.903244	Coordinate:4026	Reads:1	Hits:1	Allocated_reads:1	Strand:+
CCGAAGAGAATCTTTGTTTGTTAGTGGACA
>Location:NODE_260454_length_5643_cov_34.903244	Coordinate:4026	Reads:1	Hits:1	Allocated_reads:1	Strand:+
CCGAAGAGAATCTTTGTTTGTTAGTGGACAGC
>Location:NODE_260454_length_5643_cov_34.903244	Coordinate:4028	Reads:1	Hits:1	Allocated_reads:1	Strand:+
GAAGAGAATCTTTGTTTGTTAGTGGAC
>Location:NODE_260454_length_5643_cov_34.903244	Coordinate:4029	Reads:1	Hits:1	Allocated_reads:1	Strand:+
AAGAGAATCTTTGTTTGTTAGTGGAC
>Location:NODE_260454_length_5643_cov_34.903244	Coordinate:4030	Reads:1	Hits:1	Allocated_reads:1	Strand:+
AGAGAATCTTTGTTTGTTAGTGGACAGCT
>Location:NODE_260454_length_5643_cov_34.903244	Coordinate:4031	Reads:1	Hits:1	Allocated_reads:1	Strand:+
GAGAATCTTTGTTTGTTAGTGGAC
>Location:NODE_260454_length_5643_cov_34.903244	Coordinate:4031	Reads:2	Hits:1	Allocated_reads:2	Strand:+
GAGAATCTTTGTTTGTTAGTGGACA
>Location:NODE_260454_length_5643_cov_34.903244	Coordinate:4031	Reads:2	Hits:1	Allocated_reads:2	Strand:+
GAGAATCTTTGTTTGTTAGTGGACAGC
>Location:NODE_260454_length_5643_cov_34.903244	Coordinate:4036	Reads:1	Hits:1	Allocated_reads:1	Strand:-
CACCAAAAAGCTGTCCACTAACAAACAAAGA
>Location:NODE_260454_length_5643_cov_34.903244	Coordinate:4037	Reads:1	Hits:1	Allocated_reads:1	Strand:-
CACCAAAAAGCTGTCCACTAACAAACAAAG
>Location:NODE_260454_length_5643_cov_34.903244	Coordinate:4038	Reads:1	Hits:1	Allocated_reads:1	Strand:-
TCACCAAAAAGCTGTCCACTAACAAACAAA
>Location:NODE_260454_length_5643_cov_34.903244	Coordinate:4049	Reads:1	Hits:1	Allocated_reads:1	Strand:-
TCTGCACTCCTCACCAAAAAGCTGTCCAC
>Location:NODE_260454_length_5643_cov_34.903244	Coordinate:4052	Reads:1	Hits:1	Allocated_reads:1	Strand:-
TCTCTGCACTCCTCACCAAAAAGCTGTC
>Location:NODE_260454_length_5643_cov_34.903244	Coordinate:4052	Reads:1	Hits:1	Allocated_reads:1	Strand:-
TCTGCACTCCTCACCAAAAAGCTGTC
>Location:NODE_260454_length_5643_cov_34.903244	Coordinate:4066	Reads:1	Hits:2	Allocated_reads:0.5	Strand:-
TAACAGACAGAGCCTCTCTGCACTCCTC
>Location:NODE_260454_length_5643_cov_34.903244	Coordinate:4071	Reads:1	Hits:1	Allocated_reads:1	Strand:-
GTGTCTAATAACAGACAGAGCCTCTCTGCAC
>Location:NODE_260454_length_5643_cov_34.903244	Coordinate:4079	Reads:1	Hits:1	Allocated_reads:1	Strand:-
GTTGAGTGTCTAATAACAGACAGAGCCT
>Location:NODE_260454_length_5643_cov_34.903244	Coordinate:4079	Reads:8	Hits:1	Allocated_reads:8	Strand:-
TGTTGAGTGTCTAATAACAGACAGAGCCT
>Location:NODE_260454_length_5643_cov_34.903244	Coordinate:4095	Reads:4	Hits:1	Allocated_reads:4	Strand:+
TAGACACTCAACAGATAGGTCTGTGGTT
>Location:NODE_260454_length_5643_cov_34.903244	Coordinate:4108	Reads:2	Hits:1	Allocated_reads:2	Strand:-
TTCATCTTCTCTTTAACCACAGACCTATC
>Location:NODE_260454_length_5643_cov_34.903244	Coordinate:4108	Reads:1	Hits:1	Allocated_reads:1	Strand:-
TTTCATCTTCTCTTTAACCACAGACCTATC
>Location:NODE_260454_length_5643_cov_34.903244	Coordinate:4109	Reads:1	Hits:1	Allocated_reads:1	Strand:-
TTCATCTTCTCTTTAACCACAGACCTAT
>Location:NODE_260454_length_5643_cov_34.903244	Coordinate:4111	Reads:1	Hits:1	Allocated_reads:1	Strand:-
TTTCATCTTCTCTTTAACCACAGACCT
>Location:NODE_260454_length_5643_cov_34.903244	Coordinate:4112	Reads:1	Hits:1	Allocated_reads:1	Strand:-
TAGCTTTCATCTTCTCTTTAACCACAGACC
>Location:NODE_260454_length_5643_cov_34.903244	Coordinate:4113	Reads:1	Hits:1	Allocated_reads:1	Strand:-
AAGTAGCTTTCATCTTCTCTTTAACCACAGAC
>Location:NODE_260454_length_5643_cov_34.903244	Coordinate:4115	Reads:2	Hits:1	Allocated_reads:2	Strand:-
AAGTAGCTTTCATCTTCTCTTTAACCACAG
>Location:NODE_260454_length_5643_cov_34.903244	Coordinate:4116	Reads:1	Hits:1	Allocated_reads:1	Strand:-
AAGTAGCTTTCATCTTCTCTTTAACCACA
>Location:NODE_260454_length_5643_cov_34.903244	Coordinate:4118	Reads:1	Hits:1	Allocated_reads:1	Strand:-
AAGTAGCTTTCATCTTCTCTTTAACCA
>Location:NODE_260454_length_5643_cov_34.903244	Coordinate:4123	Reads:1	Hits:2	Allocated_reads:0.5	Strand:-
TATTCAAAAGTAGCTTTCATCTTCTCTTT
>Location:NODE_260454_length_5643_cov_34.903244	Coordinate:4127	Reads:1	Hits:1	Allocated_reads:1	Strand:+
AGAAGATGAAAGCTACTTTTGAATATAGAC
>Location:NODE_260454_length_5643_cov_34.903244	Coordinate:4132	Reads:1	Hits:1	Allocated_reads:1	Strand:+
ATGAAAGCTACTTTTGAATATAGACAGA
>Location:NODE_260454_length_5643_cov_34.903244	Coordinate:4132	Reads:1	Hits:1	Allocated_reads:1	Strand:+
ATGAAAGCTACTTTTGAATATAGACAGAAGC
>Location:NODE_260454_length_5643_cov_34.903244	Coordinate:4137	Reads:1	Hits:1	Allocated_reads:1	Strand:-
TACCAGCTTCTGTCTATATTCAAAAGTAGCT
>Location:NODE_260454_length_5643_cov_34.903244	Coordinate:4145	Reads:1	Hits:1	Allocated_reads:1	Strand:+
TTGAATATAGACAGAAGCTGGTACA
>Location:NODE_260454_length_5643_cov_34.903244	Coordinate:4148	Reads:1	Hits:1	Allocated_reads:1	Strand:-
TGGGTCATGTACCAGCTTCTGTCTATATT
>Location:NODE_260454_length_5643_cov_34.903244	Coordinate:4153	Reads:2	Hits:1	Allocated_reads:2	Strand:-
TGTTGCATCTGGGTCATGTACCAGCTTCTGTCT
>Location:NODE_260454_length_5643_cov_34.903244	Coordinate:4161	Reads:1	Hits:1	Allocated_reads:1	Strand:-
TGATGATGTTGCATCTGGGTCATGTACCAGC
>Location:NODE_260454_length_5643_cov_34.903244	Coordinate:4165	Reads:2	Hits:1	Allocated_reads:2	Strand:-
TGATGATGTTGCATCTGGGTCATGTAC
>Location:NODE_260454_length_5643_cov_34.903244	Coordinate:4173	Reads:1	Hits:2	Allocated_reads:0.5	Strand:+
CCCAGATGCAACATCATCAATCTTGG
>Location:NODE_260454_length_5643_cov_34.903244	Coordinate:4186	Reads:2	Hits:1	Allocated_reads:2	Strand:-
AACGAGGGAAGACATCCAAGATTGATGA
>Location:NODE_260454_length_5643_cov_34.903244	Coordinate:4186	Reads:2	Hits:1	Allocated_reads:2	Strand:-
GAAACGAGGGAAGACATCCAAGATTGATGA
>Location:NODE_260454_length_5643_cov_34.903244	Coordinate:4189	Reads:1	Hits:1	Allocated_reads:1	Strand:-
GAAACGAGGGAAGACATCCAAGATTGA
>Location:NODE_260454_length_5643_cov_34.903244	Coordinate:4251	Reads:1	Hits:1	Allocated_reads:1	Strand:-
TGTTATCTTTAGTTTCATATCATGAAATA
>Location:NODE_260454_length_5643_cov_34.903244	Coordinate:4263	Reads:1	Hits:1	Allocated_reads:1	Strand:-
TTCTTGGCAAAATGTTATCTTTAGTTTCA
>Location:NODE_260454_length_5643_cov_34.903244	Coordinate:4270	Reads:1	Hits:1	Allocated_reads:1	Strand:-
TAAGTGTTCTTGGCAAAATGTTATCTTT
>Location:NODE_260454_length_5643_cov_34.903244	Coordinate:4273	Reads:1	Hits:1	Allocated_reads:1	Strand:+
GATAACATTTTGCCAAGAACACTTAAGT
>Location:NODE_260454_length_5643_cov_34.903244	Coordinate:4281	Reads:2	Hits:1	Allocated_reads:2	Strand:+
TTTGCCAAGAACACTTAAGTAACCAGTATTT
>Location:NODE_260454_length_5643_cov_34.903244	Coordinate:4299	Reads:1	Hits:1	Allocated_reads:1	Strand:-
AGACAAAACAGGAACCAAATACTGGTTAC
>Location:NODE_260454_length_5643_cov_34.903244	Coordinate:4299	Reads:1	Hits:1	Allocated_reads:1	Strand:-
TAAGACAAAACAGGAACCAAATACTGGTTAC
>Location:NODE_260454_length_5643_cov_34.903244	Coordinate:4301	Reads:1	Hits:1	Allocated_reads:1	Strand:-
ATAAGACAAAACAGGAACCAAATACTGGTT
>Location:NODE_260454_length_5643_cov_34.903244	Coordinate:4301	Reads:15	Hits:1	Allocated_reads:15	Strand:-
TAAGACAAAACAGGAACCAAATACTGGTT
>Location:NODE_260454_length_5643_cov_34.903244	Coordinate:4302	Reads:2	Hits:1	Allocated_reads:2	Strand:-
TAAGACAAAACAGGAACCAAATACTGGT
>Location:NODE_260454_length_5643_cov_34.903244	Coordinate:4305	Reads:1	Hits:1	Allocated_reads:1	Strand:-
TAAGACAAAACAGGAACCAAATACT
>Location:NODE_260454_length_5643_cov_34.903244	Coordinate:4321	Reads:1	Hits:1	Allocated_reads:1	Strand:+
TTTGTCTTATTAATAGATTGATCAGGA
>Location:NODE_260454_length_5643_cov_34.903244	Coordinate:4328	Reads:1	Hits:1	Allocated_reads:1	Strand:-
TATCATTGCAAAATCCTGATCAATCTATTAATA
>Location:NODE_260454_length_5643_cov_34.903244	Coordinate:4331	Reads:1	Hits:1	Allocated_reads:1	Strand:-
TATCATTGCAAAATCCTGATCAATCTATTA
>Location:NODE_260454_length_5643_cov_34.903244	Coordinate:4332	Reads:3	Hits:1	Allocated_reads:3	Strand:-
TATCATTGCAAAATCCTGATCAATCTATT
>Location:NODE_260454_length_5643_cov_34.903244	Coordinate:4333	Reads:5	Hits:1	Allocated_reads:5	Strand:-
TATCATTGCAAAATCCTGATCAATCTAT
>Location:NODE_260454_length_5643_cov_34.903244	Coordinate:4351	Reads:2	Hits:1	Allocated_reads:2	Strand:+
TGCAATGATACTTGGAGATGAAGC
>Location:NODE_260454_length_5643_cov_34.903244	Coordinate:4351	Reads:6	Hits:1	Allocated_reads:6	Strand:+
TGCAATGATACTTGGAGATGAAGCCT
>Location:NODE_260454_length_5643_cov_34.903244	Coordinate:4351	Reads:1	Hits:1	Allocated_reads:1	Strand:+
TGCAATGATACTTGGAGATGAAGCCTC
>Location:NODE_260454_length_5643_cov_34.903244	Coordinate:4351	Reads:2	Hits:1	Allocated_reads:2	Strand:+
TGCAATGATACTTGGAGATGAAGCCTCT
>Location:NODE_260454_length_5643_cov_34.903244	Coordinate:4351	Reads:2	Hits:1	Allocated_reads:2	Strand:+
TGCAATGATACTTGGAGATGAAGCCTCTGG
>Location:NODE_260454_length_5643_cov_34.903244	Coordinate:4365	Reads:1	Hits:1	Allocated_reads:1	Strand:-
TAAGAAATCTTCCAGAGGCTTCATCTC
>Location:NODE_260454_length_5643_cov_34.903244	Coordinate:4365	Reads:3	Hits:1	Allocated_reads:3	Strand:-
TTGTAAGAAATCTTCCAGAGGCTTCATCTC
>Location:NODE_260454_length_5643_cov_34.903244	Coordinate:4367	Reads:1	Hits:1	Allocated_reads:1	Strand:-
TTGTAAGAAATCTTCCAGAGGCTTCATC
>Location:NODE_260454_length_5643_cov_34.903244	Coordinate:4377	Reads:1	Hits:1	Allocated_reads:1	Strand:+
CTGGAAGATTTCTTACAAAGTGGTC
>Location:NODE_260454_length_5643_cov_34.903244	Coordinate:4388	Reads:10	Hits:1	Allocated_reads:10	Strand:-
TTGCTTGAAATACGAAGACCACTTTGTAAG
>Location:NODE_260454_length_5643_cov_34.903244	Coordinate:4391	Reads:1	Hits:1	Allocated_reads:1	Strand:-
TTGCTTGAAATACGAAGACCACTTTGT
>Location:NODE_260454_length_5643_cov_34.903244	Coordinate:4392	Reads:1	Hits:1	Allocated_reads:1	Strand:-
TTGCTTGAAATACGAAGACCACTTTG
>Location:NODE_260454_length_5643_cov_34.903244	Coordinate:4393	Reads:1	Hits:1	Allocated_reads:1	Strand:-
TTGCTTGAAATACGAAGACCACTTT
>Location:NODE_260454_length_5643_cov_34.903244	Coordinate:4394	Reads:4	Hits:1	Allocated_reads:4	Strand:-
TTGCTTGAAATACGAAGACCACTT
>Location:NODE_260454_length_5643_cov_34.903244	Coordinate:4408	Reads:1	Hits:1	Allocated_reads:1	Strand:+
TTTCAAGCAAAAAATCATCGCAGAAAGCC
>Location:NODE_260454_length_5643_cov_34.903244	Coordinate:4413	Reads:1	Hits:1	Allocated_reads:1	Strand:-
CTTTGGCTTTCTGCGATGATTTTTTGCT
>Location:NODE_260454_length_5643_cov_34.903244	Coordinate:4418	Reads:2	Hits:1	Allocated_reads:2	Strand:-
TGGAAGACTTTGGCTTTCTGCGATGATTTT
>Location:NODE_260454_length_5643_cov_34.903244	Coordinate:4420	Reads:1	Hits:1	Allocated_reads:1	Strand:-
TGGAAGACTTTGGCTTTCTGCGATGATT
>Location:NODE_260454_length_5643_cov_34.903244	Coordinate:4421	Reads:1	Hits:1	Allocated_reads:1	Strand:-
TGATGGAAGACTTTGGCTTTCTGCGATGAT
>Location:NODE_260454_length_5643_cov_34.903244	Coordinate:4422	Reads:1	Hits:1	Allocated_reads:1	Strand:-
GATGGAAGACTTTGGCTTTCTGCGATGA
>Location:NODE_260454_length_5643_cov_34.903244	Coordinate:4422	Reads:1	Hits:1	Allocated_reads:1	Strand:-
TGATGGAAGACTTTGGCTTTCTGCGATGA
>Location:NODE_260454_length_5643_cov_34.903244	Coordinate:4427	Reads:1	Hits:1	Allocated_reads:1	Strand:-
GGACTTGATGGAAGACTTTGGCTTTCTGC
>Location:NODE_260454_length_5643_cov_34.903244	Coordinate:4430	Reads:1	Hits:1	Allocated_reads:1	Strand:-
AAGGACTTGATGGAAGACTTTGGCTTTC
>Location:NODE_260454_length_5643_cov_34.903244	Coordinate:4443	Reads:1	Hits:1	Allocated_reads:1	Strand:-
ACTCCTCAACACAAGGACTTGATGGAA
>Location:NODE_260454_length_5643_cov_34.903244	Coordinate:4446	Reads:1	Hits:1	Allocated_reads:1	Strand:-
TCGTAACTCCTCAACACAAGGACTTGATG
>Location:NODE_260454_length_5643_cov_34.903244	Coordinate:4451	Reads:1	Hits:1	Allocated_reads:1	Strand:-
AAAAGATGCTCGTAACTCCTCAACACAAGGACT
>Location:NODE_260454_length_5643_cov_34.903244	Coordinate:4451	Reads:11	Hits:1	Allocated_reads:11	Strand:-
AAGATGCTCGTAACTCCTCAACACAAGGACT
>Location:NODE_260454_length_5643_cov_34.903244	Coordinate:4451	Reads:21	Hits:1	Allocated_reads:21	Strand:-
GATGCTCGTAACTCCTCAACACAAGGACT
>Location:NODE_260454_length_5643_cov_34.903244	Coordinate:4451	Reads:1	Hits:1	Allocated_reads:1	Strand:-
TCGTAACTCCTCAACACAAGGACT
>Location:NODE_260454_length_5643_cov_34.903244	Coordinate:4451	Reads:1	Hits:1	Allocated_reads:1	Strand:-
TGCTCGTAACTCCTCAACACAAGGACT
>Location:NODE_260454_length_5643_cov_34.903244	Coordinate:4452	Reads:1	Hits:1	Allocated_reads:1	Strand:-
GATGCTCGTAACTCCTCAACACAAGGAC
>Location:NODE_260454_length_5643_cov_34.903244	Coordinate:4453	Reads:2	Hits:1	Allocated_reads:2	Strand:-
AAGATGCTCGTAACTCCTCAACACAAGGA
>Location:NODE_260454_length_5643_cov_34.903244	Coordinate:4453	Reads:1	Hits:1	Allocated_reads:1	Strand:-
GATGCTCGTAACTCCTCAACACAAGGA
>Location:NODE_260454_length_5643_cov_34.903244	Coordinate:4454	Reads:1	Hits:1	Allocated_reads:1	Strand:-
GATGCTCGTAACTCCTCAACACAAGG
>Location:NODE_260454_length_5643_cov_34.903244	Coordinate:4456	Reads:1	Hits:1	Allocated_reads:1	Strand:-
AAAAGATGCTCGTAACTCCTCAACACAA
>Location:NODE_260454_length_5643_cov_34.903244	Coordinate:4481	Reads:1	Hits:1	Allocated_reads:1	Strand:-
TACCCCAGTCATTTGAAGCCTCCGTACCAAA
>Location:NODE_260454_length_5643_cov_34.903244	Coordinate:4483	Reads:1	Hits:1	Allocated_reads:1	Strand:-
ACCCCAGTCATTTGAAGCCTCCGTATCA
>Location:NODE_260454_length_5643_cov_34.903244	Coordinate:4493	Reads:1	Hits:1	Allocated_reads:1	Strand:-
GTCCAGATTTACCCCAGTCATTTGAAGC
>Location:NODE_260454_length_5643_cov_34.903244	Coordinate:4493	Reads:1	Hits:1	Allocated_reads:1	Strand:-
TGTCCAGATTTACCCCAGTCATTTGAAGC
>Location:NODE_260454_length_5643_cov_34.903244	Coordinate:4495	Reads:1	Hits:1	Allocated_reads:1	Strand:-
TGTCCAGATTTACCCCAGTCATTTGAA
>Location:NODE_260454_length_5643_cov_34.903244	Coordinate:4496	Reads:1	Hits:1	Allocated_reads:1	Strand:+
TCAAATGACTGGGGTAAATCTGGACAGTGTT
>Location:NODE_260454_length_5643_cov_34.903244	Coordinate:4499	Reads:1	Hits:1	Allocated_reads:1	Strand:-
AACACTGTCCAGATTTACCCCAGTCATT
>Location:NODE_260454_length_5643_cov_34.903244	Coordinate:4502	Reads:1	Hits:1	Allocated_reads:1	Strand:-
TACTGAAACACTGTCCAGATTTACCCCAGTC
>Location:NODE_260454_length_5643_cov_34.903244	Coordinate:4502	Reads:1	Hits:1	Allocated_reads:1	Strand:-
TGAAACACTGTCCAGATTTACCCCAGTC
>Location:NODE_260454_length_5643_cov_34.903244	Coordinate:4507	Reads:1	Hits:1	Allocated_reads:1	Strand:-
ATATACTGAAACACTGTCCAGATTTACCC
>Location:NODE_260454_length_5643_cov_34.903244	Coordinate:4508	Reads:2	Hits:1	Allocated_reads:2	Strand:-
TTATATACTGAAACACTGTCCAGATTTACC
>Location:NODE_260454_length_5643_cov_34.903244	Coordinate:4533	Reads:1	Hits:1	Allocated_reads:1	Strand:-
CAGACAAATGGAAATGTAAGTATTTTATA
>Location:NODE_260454_length_5643_cov_34.903244	Coordinate:4535	Reads:1	Hits:1	Allocated_reads:1	Strand:-
TAGGACAGACAAATGGAAATGTAAGTATTTTA
>Location:NODE_260454_length_5643_cov_34.903244	Coordinate:4537	Reads:1	Hits:1	Allocated_reads:1	Strand:-
TAGGACAGACAAATGGAAATGTAAGTATTT
>Location:NODE_260454_length_5643_cov_34.903244	Coordinate:4538	Reads:2	Hits:1	Allocated_reads:2	Strand:-
TAGGACAGACAAATGGAAATGTAAGTATT
>Location:NODE_260454_length_5643_cov_34.903244	Coordinate:4538	Reads:1	Hits:1	Allocated_reads:1	Strand:-
TTAGGACAGACAAATGGAAATGTAAGTATT
>Location:NODE_260454_length_5643_cov_34.903244	Coordinate:4548	Reads:1	Hits:1	Allocated_reads:1	Strand:+
TTTCCATTTGTCTGTCCTAAAACAGTTAAC
>Location:NODE_260454_length_5643_cov_34.903244	Coordinate:4557	Reads:1	Hits:1	Allocated_reads:1	Strand:-
CCGCTCAGTTAACTGTTTTAGGACAGAC
>Location:NODE_260454_length_5643_cov_34.903244	Coordinate:4557	Reads:1	Hits:1	Allocated_reads:1	Strand:-
CGCTCAGTTAACTGTTTTAGGACAGAC
>Location:NODE_260454_length_5643_cov_34.903244	Coordinate:4567	Reads:1	Hits:1	Allocated_reads:1	Strand:-
TAGTCTATTTCCGCTCAGTTAACTGTTT
>Location:NODE_260454_length_5643_cov_34.903244	Coordinate:4568	Reads:1	Hits:1	Allocated_reads:1	Strand:-
CTAGTCTATTTCCGCTCAGTTAACTGTT
>Location:NODE_260454_length_5643_cov_34.903244	Coordinate:4568	Reads:51	Hits:1	Allocated_reads:51	Strand:-
TACTAGTCTATTTCCGCTCAGTTAACTGTT
>Location:NODE_260454_length_5643_cov_34.903244	Coordinate:4568	Reads:1	Hits:1	Allocated_reads:1	Strand:-
TAGTCTATTTCCGCTCAGTTAACTGTT
>Location:NODE_260454_length_5643_cov_34.903244	Coordinate:4568	Reads:1	Hits:1	Allocated_reads:1	Strand:-
TTTACTAGTCTATTTCCGCTCAGTTAACTGTT
>Location:NODE_260454_length_5643_cov_34.903244	Coordinate:4569	Reads:1	Hits:1	Allocated_reads:1	Strand:-
TACTAGTCTATTTCCGCTCAGTTAACTGT
>Location:NODE_260454_length_5643_cov_34.903244	Coordinate:4569	Reads:1	Hits:1	Allocated_reads:1	Strand:-
TACTAGTCTATTTCCGCTCAGTTAGCTGT
>Location:NODE_260454_length_5643_cov_34.903244	Coordinate:4570	Reads:1	Hits:1	Allocated_reads:1	Strand:+
CAGTTAACTGAGCGGAAATAGACTAGT
>Location:NODE_260454_length_5643_cov_34.903244	Coordinate:4574	Reads:1	Hits:1	Allocated_reads:1	Strand:+
TAACTGAGCGGAAATAGACTAGTAAATTAGT
>Location:NODE_260454_length_5643_cov_34.903244	Coordinate:4575	Reads:1	Hits:1	Allocated_reads:1	Strand:+
AACTGAGCGGAAATAGACTAGTAAATTAGT
>Location:NODE_260454_length_5643_cov_34.903244	Coordinate:4578	Reads:1	Hits:1	Allocated_reads:1	Strand:+
TGAGCGGAAATAGACTAGTAAATTAGT
>Location:NODE_260454_length_5643_cov_34.903244	Coordinate:4594	Reads:1	Hits:1	Allocated_reads:1	Strand:-
CACAAGGATGCATAAATTACTAATTTACT
>Location:NODE_260454_length_5643_cov_34.903244	Coordinate:4596	Reads:1	Hits:1	Allocated_reads:1	Strand:-
CAACCACAAGGATGCATAAATTACTAATTTA
>Location:NODE_260454_length_5643_cov_34.903244	Coordinate:4614	Reads:1	Hits:1	Allocated_reads:1	Strand:-
GATTTCTGGAAATGCTTACAACCACAAGGAT
>Location:NODE_260454_length_5643_cov_34.903244	Coordinate:4618	Reads:1	Hits:1	Allocated_reads:1	Strand:-
TGAGATTTCTGGAAATGCTTACAACCACAA
>Location:NODE_260454_length_5643_cov_34.903244	Coordinate:4619	Reads:2	Hits:1	Allocated_reads:2	Strand:-
TGAGATTTCTGGAAATGCTTACAACCACA
>Location:NODE_260454_length_5643_cov_34.903244	Coordinate:4619	Reads:1	Hits:1	Allocated_reads:1	Strand:-
TGATGAGATTTCTGGAAATGCTTACAACCACA
>Location:NODE_260454_length_5643_cov_34.903244	Coordinate:4619	Reads:1	Hits:1	Allocated_reads:1	Strand:-
TGATGAGATTTCTGGAAATGCTTACAACCATT
>Location:NODE_260454_length_5643_cov_34.903244	Coordinate:4620	Reads:1	Hits:1	Allocated_reads:1	Strand:-
TGATGAGATTTCTGGAAATGCTTACAACCAT
>Location:NODE_260454_length_5643_cov_34.903244	Coordinate:4621	Reads:1	Hits:1	Allocated_reads:1	Strand:-
ATGAGATTTCTGGAAATGCTTACAACCA
>Location:NODE_260454_length_5643_cov_34.903244	Coordinate:4621	Reads:6	Hits:1	Allocated_reads:6	Strand:-
TGAGATTTCTGGAAATGCTTACAACCA
>Location:NODE_260454_length_5643_cov_34.903244	Coordinate:4621	Reads:12	Hits:1	Allocated_reads:12	Strand:-
TGATGAGATTTCTGGAAATGCTTACAACCA
>Location:NODE_260454_length_5643_cov_34.903244	Coordinate:4622	Reads:1	Hits:1	Allocated_reads:1	Strand:-
TGAGATTTCTGGAAATGCTTACAACC
>Location:NODE_260454_length_5643_cov_34.903244	Coordinate:4622	Reads:1	Hits:1	Allocated_reads:1	Strand:-
TGATGAGATTTCTGGAAATGCTTATAACC
>Location:NODE_260454_length_5643_cov_34.903244	Coordinate:4622	Reads:18	Hits:1	Allocated_reads:18	Strand:-
TGATGAGATTTCTGGAAATGCTTACAACC
>Location:NODE_260454_length_5643_cov_34.903244	Coordinate:4623	Reads:1	Hits:1	Allocated_reads:1	Strand:-
TGAGATTTCTGGAAATGCTTACAAC
>Location:NODE_260454_length_5643_cov_34.903244	Coordinate:4626	Reads:1	Hits:1	Allocated_reads:1	Strand:-
TGATGAGATTTCTGGAAATGCTTAC
>Location:NODE_260454_length_5643_cov_34.903244	Coordinate:4627	Reads:1	Hits:1	Allocated_reads:1	Strand:-
TGATGAGATTTCTGGAAATGCTTA
>Location:NODE_260454_length_5643_cov_34.903244	Coordinate:4654	Reads:2	Hits:1	Allocated_reads:2	Strand:-
TGGACTAGAAAACAGTTGGAAAATAAGCAGTT
>Location:NODE_260454_length_5643_cov_34.903244	Coordinate:4655	Reads:1	Hits:1	Allocated_reads:1	Strand:-
GACTAGAAAACAGTTGGAAAATAAGCAGC
>Location:NODE_260454_length_5643_cov_34.903244	Coordinate:4655	Reads:7	Hits:1	Allocated_reads:7	Strand:-
TGGACTAGAAAACAGTTGGAAAATAAGCAGT
>Location:NODE_260454_length_5643_cov_34.903244	Coordinate:4656	Reads:1	Hits:1	Allocated_reads:1	Strand:-
TGGACTAGAAAACAGTTGGAAAATAAGCAG
>Location:NODE_260454_length_5643_cov_34.903244	Coordinate:4657	Reads:1	Hits:1	Allocated_reads:1	Strand:-
TGGACTAGAAAACAGTTGGAAAATAAGCA
>Location:NODE_260454_length_5643_cov_34.903244	Coordinate:4658	Reads:4	Hits:1	Allocated_reads:4	Strand:-
AACATGGACTAGAAAACAGTTGGAAAATAAGC
>Location:NODE_260454_length_5643_cov_34.903244	Coordinate:4658	Reads:9	Hits:1	Allocated_reads:9	Strand:-
ACATGGACTAGAAAACAGTTGGAAAATAAGC
>Location:NODE_260454_length_5643_cov_34.903244	Coordinate:4658	Reads:19	Hits:1	Allocated_reads:19	Strand:-
ATGGACTAGAAAACAGTTGGAAAATAAGC
>Location:NODE_260454_length_5643_cov_34.903244	Coordinate:4658	Reads:6	Hits:1	Allocated_reads:6	Strand:-
GGACTAGAAAACAGTTGGAAAATAAGC
>Location:NODE_260454_length_5643_cov_34.903244	Coordinate:4658	Reads:1	Hits:1	Allocated_reads:1	Strand:-
TGGACTAGAAAACAGTTGGAAAACAAGC
>Location:NODE_260454_length_5643_cov_34.903244	Coordinate:4658	Reads:82	Hits:1	Allocated_reads:82	Strand:-
TGGACTAGAAAACAGTTGGAAAATAAGC
>Location:NODE_260454_length_5643_cov_34.903244	Coordinate:4661	Reads:1	Hits:1	Allocated_reads:1	Strand:-
ACATGGACTAGAAAACAGTTGGAAAATA
>Location:NODE_260454_length_5643_cov_34.903244	Coordinate:4662	Reads:1	Hits:1	Allocated_reads:1	Strand:-
ATGGACTAGAAAACAGTTGGAAAAT
>Location:NODE_260454_length_5643_cov_34.903244	Coordinate:4670	Reads:3	Hits:1	Allocated_reads:3	Strand:-
GAGACAGTTAAACATGGACTAGAAAACAGT
>Location:NODE_260454_length_5643_cov_34.903244	Coordinate:4670	Reads:6	Hits:1	Allocated_reads:6	Strand:-
TGAGACAGTTAAACATGGACTAGAAAACAGT
>Location:NODE_260454_length_5643_cov_34.903244	Coordinate:4670	Reads:2	Hits:1	Allocated_reads:2	Strand:-
TTGAGACAGTTAAACATGGACTAGAAAACAGT
>Location:NODE_260454_length_5643_cov_34.903244	Coordinate:4670	Reads:1	Hits:1	Allocated_reads:1	Strand:-
TTTGAGACAGTTAAACATGGACTAGAAAACAGT
>Location:NODE_260454_length_5643_cov_34.903244	Coordinate:4672	Reads:1	Hits:1	Allocated_reads:1	Strand:-
GAGACAGTTAAACATGGACTAGAAAACA
>Location:NODE_260454_length_5643_cov_34.903244	Coordinate:4672	Reads:10	Hits:1	Allocated_reads:10	Strand:-
TGAGACAGTTAAACATGGACTAGAAAACA
>Location:NODE_260454_length_5643_cov_34.903244	Coordinate:4672	Reads:1	Hits:1	Allocated_reads:1	Strand:+
TGTTTTCTAGTCCATGTTTAACTGTC
>Location:NODE_260454_length_5643_cov_34.903244	Coordinate:4672	Reads:5	Hits:1	Allocated_reads:5	Strand:-
TTTGAGACAGTTAAACATGGACTAGAAAACA
>Location:NODE_260454_length_5643_cov_34.903244	Coordinate:4676	Reads:5	Hits:1	Allocated_reads:5	Strand:+
TTCTAGTCCATGTTTAACTGTCTCAAATG
>Location:NODE_260454_length_5643_cov_34.903244	Coordinate:4677	Reads:3	Hits:1	Allocated_reads:3	Strand:+
TCTAGTCCATGTTTAACTGTCTCAAATG
>Location:NODE_260454_length_5643_cov_34.903244	Coordinate:4679	Reads:1	Hits:1	Allocated_reads:1	Strand:-
GCACATTTGAGACAGTTAAACATGGACTA
>Location:NODE_260454_length_5643_cov_34.903244	Coordinate:4679	Reads:1	Hits:1	Allocated_reads:1	Strand:+
TAGTCCATGTTTAACTGTCTCAAATG
>Location:NODE_260454_length_5643_cov_34.903244	Coordinate:4680	Reads:2	Hits:1	Allocated_reads:2	Strand:-
AAAGCACATTTGAGACAGTTAAACATGGACT
>Location:NODE_260454_length_5643_cov_34.903244	Coordinate:4681	Reads:2	Hits:1	Allocated_reads:2	Strand:-
AAAAGCACATTTGAGACAGTTAAACATGGAC
>Location:NODE_260454_length_5643_cov_34.903244	Coordinate:4681	Reads:21	Hits:1	Allocated_reads:21	Strand:-
AAAGCACATTTGAGACAGTTAAACATGGAC
>Location:NODE_260454_length_5643_cov_34.903244	Coordinate:4681	Reads:1	Hits:1	Allocated_reads:1	Strand:-
AAGCACATTTGAGACAGTTAAACATGGAC
>Location:NODE_260454_length_5643_cov_34.903244	Coordinate:4681	Reads:1	Hits:1	Allocated_reads:1	Strand:-
AGCACATTTGAGACAGTTAAACATGGAC
>Location:NODE_260454_length_5643_cov_34.903244	Coordinate:4681	Reads:10	Hits:1	Allocated_reads:10	Strand:-
GCACATTTGAGACAGTTAAACATGGAC
>Location:NODE_260454_length_5643_cov_34.903244	Coordinate:4687	Reads:1	Hits:1	Allocated_reads:1	Strand:-
ACAAAAAGCACATTTGAGACAGTTAAAC
>Location:NODE_260454_length_5643_cov_34.903244	Coordinate:4690	Reads:1	Hits:1	Allocated_reads:1	Strand:-
TAAAGACAAAAAGCACATTTGAGACAGTTA
>Location:NODE_260454_length_5643_cov_34.903244	Coordinate:4691	Reads:1	Hits:1	Allocated_reads:1	Strand:-
TTAAAGACAAAAAGCACATTTGAGACAGTT
>Location:NODE_260454_length_5643_cov_34.903244	Coordinate:4692	Reads:6	Hits:1	Allocated_reads:6	Strand:-
TAAAGACAAAAAGCACATTTGAGACAGT
>Location:NODE_260454_length_5643_cov_34.903244	Coordinate:4696	Reads:1	Hits:1	Allocated_reads:1	Strand:-
GCCTTAAAGACAAAAAGCACATTTGAGA
>Location:NODE_260454_length_5643_cov_34.903244	Coordinate:4711	Reads:1	Hits:1	Allocated_reads:1	Strand:+
TTGTCTTTAAGGCTGGGATAGTGACATGGC
>Location:NODE_260454_length_5643_cov_34.903244	Coordinate:4724	Reads:1	Hits:1	Allocated_reads:1	Strand:-
AACAGAAGAGCTGCCATGTCACTATCCCA
>Location:NODE_260454_length_5643_cov_34.903244	Coordinate:4724	Reads:1	Hits:1	Allocated_reads:1	Strand:-
CAACAGAAGAGCTGCCATGTCACTATCCCA
>Location:NODE_260454_length_5643_cov_34.903244	Coordinate:4725	Reads:2	Hits:1	Allocated_reads:2	Strand:-
CAACAGAAGAGCTGCCATGTCACTATCCC
>Location:NODE_260454_length_5643_cov_34.903244	Coordinate:4727	Reads:2	Hits:1	Allocated_reads:2	Strand:-
AACAACAGAAGAGCTGCCATGTCACTATC
>Location:NODE_260454_length_5643_cov_34.903244	Coordinate:4727	Reads:3	Hits:1	Allocated_reads:3	Strand:-
CAACAGAAGAGCTGCCATGTCACTATC
>Location:NODE_260454_length_5643_cov_34.903244	Coordinate:4730	Reads:1	Hits:1	Allocated_reads:1	Strand:-
CAACAGAAGAGCTGCCATGTCACT
>Location:NODE_260454_length_5643_cov_34.903244	Coordinate:4732	Reads:1	Hits:1	Allocated_reads:1	Strand:+
TGACATGGCAGCTCTTCTGTTGTTGCT
>Location:NODE_260454_length_5643_cov_34.903244	Coordinate:4742	Reads:1	Hits:2	Allocated_reads:0.5	Strand:-
CAGGAGATGCAGCAACAACAGAATAGC
>Location:NODE_260454_length_5643_cov_34.903244	Coordinate:4742	Reads:1	Hits:2	Allocated_reads:0.5	Strand:-
GGCAGGAGATGCAGCAACAACAGAAGAGC
>Location:NODE_260454_length_5643_cov_34.903244	Coordinate:4769	Reads:1	Hits:1	Allocated_reads:1	Strand:-
TGCTGTTTTTTTGTGGCTTTTTGATGTTGGGGG
>Location:NODE_260454_length_5643_cov_34.903244	Coordinate:4771	Reads:5	Hits:1	Allocated_reads:5	Strand:-
TGCTGTTTTTTTGTGGCTTTTTGATGTTGGG
>Location:NODE_260454_length_5643_cov_34.903244	Coordinate:4772	Reads:1	Hits:1	Allocated_reads:1	Strand:-
TGCTGTTTTTTTGTGGCTTTTTGATGTTGG
>Location:NODE_260454_length_5643_cov_34.903244	Coordinate:4773	Reads:1	Hits:1	Allocated_reads:1	Strand:-
TGCTGTTTTTTTGTGGCTTTTTGATCTGA
>Location:NODE_260454_length_5643_cov_34.903244	Coordinate:4773	Reads:1	Hits:1	Allocated_reads:1	Strand:-
TGCTGTTTTTTTGTGGCTTTTTGATGTTG
>Location:NODE_260454_length_5643_cov_34.903244	Coordinate:4774	Reads:1	Hits:1	Allocated_reads:1	Strand:-
TGCTGTTTTTTTGTGGCTTTTTGATGTT
>Location:NODE_260454_length_5643_cov_34.903244	Coordinate:4793	Reads:1	Hits:1	Allocated_reads:1	Strand:+
AAAACAGCAAAAATTAGCTCTGCACAGGC
>Location:NODE_260454_length_5643_cov_34.903244	Coordinate:4805	Reads:1	Hits:1	Allocated_reads:1	Strand:-
AAGATGATTGGCTGCCTGTGCAGAGCTAAT
>Location:NODE_260454_length_5643_cov_34.903244	Coordinate:4806	Reads:1	Hits:1	Allocated_reads:1	Strand:-
GATGATTGGCTGCCTGTGCAGAGCTAT
>Location:NODE_260454_length_5643_cov_34.903244	Coordinate:4808	Reads:1	Hits:1	Allocated_reads:1	Strand:-
CAAGATGATTGGCTGCCTGTGCAGAGCA
>Location:NODE_260454_length_5643_cov_34.903244	Coordinate:4808	Reads:9	Hits:1	Allocated_reads:9	Strand:-
CAAGATGATTGGCTGCCTGTGCAGAGCT
>Location:NODE_260454_length_5643_cov_34.903244	Coordinate:4808	Reads:1	Hits:1	Allocated_reads:1	Strand:-
CACAAGATGATTGGCTGCCTGTGCAGAGCT
>Location:NODE_260454_length_5643_cov_34.903244	Coordinate:4808	Reads:1	Hits:1	Allocated_reads:1	Strand:-
TCACAAGATGATTGGCTGCCTGTGCAGAGCT
>Location:NODE_260454_length_5643_cov_34.903244	Coordinate:4809	Reads:1	Hits:1	Allocated_reads:1	Strand:-
TCACAAGATGATTGGCTGCCTGTGCGGAGC
>Location:NODE_260454_length_5643_cov_34.903244	Coordinate:4809	Reads:13	Hits:1	Allocated_reads:13	Strand:-
TCACAAGATGATTGGCTGCCTGTGCAGAGC
>Location:NODE_260454_length_5643_cov_34.903244	Coordinate:4813	Reads:2	Hits:1	Allocated_reads:2	Strand:-
TCACAAGATGATTGGCTGCCTGTGCA
>Location:NODE_260454_length_5643_cov_34.903244	Coordinate:4814	Reads:1	Hits:1	Allocated_reads:1	Strand:-
TCACAAGATGATTGGCTGCCTGTGC
>Location:NODE_260454_length_5643_cov_34.903244	Coordinate:4816	Reads:1	Hits:1	Allocated_reads:1	Strand:-
TCTCACAAGATGATTGGCTGCCTGT
>Location:NODE_260454_length_5643_cov_34.903244	Coordinate:4816	Reads:1	Hits:1	Allocated_reads:1	Strand:-
TGAATCTCACAAGATGATTGGCTGCCTGT
>Location:NODE_260454_length_5643_cov_34.903244	Coordinate:4819	Reads:1	Hits:1	Allocated_reads:1	Strand:-
GAATCTCACAAGATGATTGGCTGCC
>Location:NODE_260454_length_5643_cov_34.903244	Coordinate:4819	Reads:1	Hits:1	Allocated_reads:1	Strand:-
GATGAATCTCACAAGATGATTGGCTGCC
>Location:NODE_260454_length_5643_cov_34.903244	Coordinate:4819	Reads:2	Hits:1	Allocated_reads:2	Strand:-
TGATGAATCTCACAAGATGATTGGCTGCC
>Location:NODE_260454_length_5643_cov_34.903244	Coordinate:4825	Reads:1	Hits:1	Allocated_reads:1	Strand:-
TACCTTGATGAATCTCACAAGATGATTG
>Location:NODE_260454_length_5643_cov_34.903244	Coordinate:4838	Reads:1	Hits:1	Allocated_reads:1	Strand:-
TAGAGTAATAGAGCATACCTTGATGAATCT
>Location:NODE_260454_length_5643_cov_34.903244	Coordinate:4839	Reads:3	Hits:1	Allocated_reads:3	Strand:-
TAGAGTAATAGAGCATACCTTGATGAATC
>Location:NODE_260454_length_5643_cov_34.903244	Coordinate:4840	Reads:1	Hits:1	Allocated_reads:1	Strand:-
GAGTAATAGAGCATACCTTGATGAAT
>Location:NODE_260454_length_5643_cov_34.903244	Coordinate:4858	Reads:1	Hits:1	Allocated_reads:1	Strand:+
TATTACTCTATTTTTTTGTAAAAACT
>Location:NODE_260454_length_5643_cov_34.903244	Coordinate:4878	Reads:1	Hits:1	Allocated_reads:1	Strand:-
TGGACCAAAAATCATTAATTACAAACAGTTTT
>Location:NODE_260454_length_5643_cov_34.903244	Coordinate:4879	Reads:2	Hits:1	Allocated_reads:2	Strand:-
TGGACCAAAAATCATTAATTACAAACAGTTT
>Location:NODE_260454_length_5643_cov_34.903244	Coordinate:4880	Reads:2	Hits:1	Allocated_reads:2	Strand:-
TGGACCAAAAATCATTAATTACAAACAGTT
>Location:NODE_260454_length_5643_cov_34.903244	Coordinate:4883	Reads:1	Hits:1	Allocated_reads:1	Strand:-
TACCATGGACCAAAAATCATTAATTACAAACA
>Location:NODE_260454_length_5643_cov_34.903244	Coordinate:4885	Reads:4	Hits:1	Allocated_reads:4	Strand:-
TACCATGGACCAAAAATCATTAATTACAAA
>Location:NODE_260454_length_5643_cov_34.903244	Coordinate:4886	Reads:1	Hits:1	Allocated_reads:1	Strand:-
CCATGGACCAAAAATCATTAATTACAA
>Location:NODE_260454_length_5643_cov_34.903244	Coordinate:4887	Reads:1	Hits:1	Allocated_reads:1	Strand:-
TACCATGGACCAAAAATCACTAATTACA
>Location:NODE_260454_length_5643_cov_34.903244	Coordinate:4887	Reads:38	Hits:1	Allocated_reads:38	Strand:-
TACCATGGACCAAAAATCATTAATTACA
>Location:NODE_260454_length_5643_cov_34.903244	Coordinate:4890	Reads:4	Hits:1	Allocated_reads:4	Strand:-
TACCATGGACCAAAAATCATTAATT
>Location:NODE_260454_length_5643_cov_34.903244	Coordinate:4894	Reads:1	Hits:1	Allocated_reads:1	Strand:-
TGTGGCTTACCATGGACCAAAAATCATT
>Location:NODE_260454_length_5643_cov_34.903244	Coordinate:4908	Reads:1	Hits:1	Allocated_reads:1	Strand:-
TTCTGTTTTTATCTTGTGGCTTACCATG
>Location:NODE_260454_length_5643_cov_34.903244	Coordinate:4915	Reads:1	Hits:1	Allocated_reads:1	Strand:-
ACTGCGTCTTTTCTGTTTTTATCTTGTGGCT
>Location:NODE_260454_length_5643_cov_34.903244	Coordinate:4915	Reads:1	Hits:1	Allocated_reads:1	Strand:-
TCTTTTCTGTTTTTATCTTGTGGCT
>Location:NODE_260454_length_5643_cov_34.903244	Coordinate:4915	Reads:2	Hits:1	Allocated_reads:2	Strand:-
TGCGTCTTTTCTGTTTTTATCTTGTGGCT
>Location:NODE_260454_length_5643_cov_34.903244	Coordinate:4916	Reads:1	Hits:1	Allocated_reads:1	Strand:-
TACTGCGTCTTTTCTGTTTTTATCTTGTGGC
>Location:NODE_260454_length_5643_cov_34.903244	Coordinate:4916	Reads:4	Hits:1	Allocated_reads:4	Strand:-
TGCGTCTTTTCTGTTTTTATCTTGTGGC
>Location:NODE_260454_length_5643_cov_34.903244	Coordinate:4919	Reads:2	Hits:1	Allocated_reads:2	Strand:-
TTACTGCGTCTTTTCTGTTTTTATCTTGT
>Location:NODE_260454_length_5643_cov_34.903244	Coordinate:4919	Reads:2	Hits:1	Allocated_reads:2	Strand:-
TTTACTGCGTCTTTTCTGTTTTTATCTTGT
>Location:NODE_260454_length_5643_cov_34.903244	Coordinate:4922	Reads:1	Hits:1	Allocated_reads:1	Strand:-
TTTACTGCGTCTTTTCTGTTTTTATCT
>Location:NODE_260454_length_5643_cov_34.903244	Coordinate:4954	Reads:1	Hits:1	Allocated_reads:1	Strand:-
TTTCATATCAAATACACAAAAGGTA
>Location:NODE_260454_length_5643_cov_34.903244	Coordinate:4982	Reads:1	Hits:1	Allocated_reads:1	Strand:-
TTTTATCTCTTCTGATATCTATAGATACAGCA
>Location:NODE_260454_length_5643_cov_34.903244	Coordinate:5007	Reads:1	Hits:1	Allocated_reads:1	Strand:-
TTGGAAAGGAAAGCCATACCAGATTTTATC
>Location:NODE_260454_length_5643_cov_34.903244	Coordinate:5017	Reads:1	Hits:1	Allocated_reads:1	Strand:-
TAACTTCTTTTGGAAAGGAAAGCCATACC
>Location:NODE_260454_length_5643_cov_34.903244	Coordinate:5028	Reads:1	Hits:1	Allocated_reads:1	Strand:-
CTGTGGATTAACTTCTTTTGGAAAGG
>Location:NODE_260454_length_5643_cov_34.903244	Coordinate:5045	Reads:2	Hits:1	Allocated_reads:2	Strand:-
AATGAGTGTGTGCTGAACCCAAATCTGTGGATT
>Location:NODE_260454_length_5643_cov_34.903244	Coordinate:5045	Reads:3	Hits:1	Allocated_reads:3	Strand:-
AGTGTGTGCTGAACCCAAATCTGTGGATT
>Location:NODE_260454_length_5643_cov_34.903244	Coordinate:5045	Reads:1	Hits:1	Allocated_reads:1	Strand:-
ATGAGTGTGTGCTGAACCCAAATCTGTGGATT
>Location:NODE_260454_length_5643_cov_34.903244	Coordinate:5045	Reads:6	Hits:1	Allocated_reads:6	Strand:-
TGAGTGTGTGCTGAACCCAAATCTGTGGATT
>Location:NODE_260454_length_5643_cov_34.903244	Coordinate:5046	Reads:2	Hits:1	Allocated_reads:2	Strand:-
TGAGTGTGTGCTGAACCCAAATCTGTGGAT
>Location:NODE_260454_length_5643_cov_34.903244	Coordinate:5047	Reads:1	Hits:1	Allocated_reads:1	Strand:-
TGAGTGTGTGCTGAACCCAAATCTGTGGA
>Location:NODE_260454_length_5643_cov_34.903244	Coordinate:5049	Reads:1	Hits:1	Allocated_reads:1	Strand:-
TGAGTGTGTGCTGAACCCAAATCTGTG
>Location:NODE_260454_length_5643_cov_34.903244	Coordinate:5050	Reads:1	Hits:1	Allocated_reads:1	Strand:-
AATGAGTGTGTGCTGAACCCAAATCTGT
>Location:NODE_260454_length_5643_cov_34.903244	Coordinate:5058	Reads:1	Hits:1	Allocated_reads:1	Strand:-
TTGCAGGGGCAATGAGTGTGTGCTGAACCC
>Location:NODE_260454_length_5643_cov_34.903244	Coordinate:5064	Reads:1	Hits:1	Allocated_reads:1	Strand:-
TGTTTGCAGGGGCAATGAGTGTGTGCT
>Location:NODE_260454_length_5643_cov_34.903244	Coordinate:5069	Reads:1	Hits:1	Allocated_reads:1	Strand:-
TCTGTTTGCAGGGGCAATGAGTGT
>Location:NODE_260454_length_5643_cov_34.903244	Coordinate:5079	Reads:1	Hits:1	Allocated_reads:1	Strand:-
TTTGAAGTTCACATTCTTCTGTTTGCAGGGG
>Location:NODE_260454_length_5643_cov_34.903244	Coordinate:5111	Reads:1	Hits:1	Allocated_reads:1	Strand:-
TCCAAGTAGAATAAAACAGAGTAATGCTTTAT
>Location:NODE_260454_length_5643_cov_34.903244	Coordinate:5114	Reads:1	Hits:1	Allocated_reads:1	Strand:-
GATCCAAGTAGAATAAAACAGAGTAATGCTT
>Location:NODE_260454_length_5643_cov_34.903244	Coordinate:5114	Reads:1	Hits:1	Allocated_reads:1	Strand:-
TCCAAGTAGAATAAAACAGAGTAATGCTT
>Location:NODE_260454_length_5643_cov_34.903244	Coordinate:5114	Reads:15	Hits:1	Allocated_reads:15	Strand:-
TGGATCCAAGTAGAATAAAACAGAGTAATGCTT
>Location:NODE_260454_length_5643_cov_34.903244	Coordinate:5115	Reads:2	Hits:1	Allocated_reads:2	Strand:+
AGCATTACTCTGTTTTATTCTACTTGGATCC
>Location:NODE_260454_length_5643_cov_34.903244	Coordinate:5115	Reads:2	Hits:1	Allocated_reads:2	Strand:-
AGTAGAATAAAACAGAGTAATGCT
>Location:NODE_260454_length_5643_cov_34.903244	Coordinate:5115	Reads:2	Hits:1	Allocated_reads:2	Strand:-
ATGGATCCAAGTAGAATAAAACAGAGTAATGCT
>Location:NODE_260454_length_5643_cov_34.903244	Coordinate:5115	Reads:1	Hits:1	Allocated_reads:1	Strand:-
CCAAGTAGAATAAAACAGAGTAATGCT
>Location:NODE_260454_length_5643_cov_34.903244	Coordinate:5115	Reads:5	Hits:1	Allocated_reads:5	Strand:-
GATCCAAGTAGAATAAAACAGAGTAATGCT
>Location:NODE_260454_length_5643_cov_34.903244	Coordinate:5115	Reads:1	Hits:1	Allocated_reads:1	Strand:-
TCCAAGTAGAATAAAACAGAGTAATGCT
>Location:NODE_260454_length_5643_cov_34.903244	Coordinate:5115	Reads:1	Hits:1	Allocated_reads:1	Strand:-
TGGATCCAAGTAGAATAAAAAAGAGTAATGCT
>Location:NODE_260454_length_5643_cov_34.903244	Coordinate:5115	Reads:1	Hits:1	Allocated_reads:1	Strand:-
TGGATCCAAGTAGAATAAAACAGAGTAATGAT
>Location:NODE_260454_length_5643_cov_34.903244	Coordinate:5115	Reads:2	Hits:1	Allocated_reads:2	Strand:-
TGGATCCAAGTAGAATAAAACAGAGTAATGTT
>Location:NODE_260454_length_5643_cov_34.903244	Coordinate:5115	Reads:50	Hits:1	Allocated_reads:50	Strand:-
TGGATCCAAGTAGAATAAAACAGAGTAATGCT
>Location:NODE_260454_length_5643_cov_34.903244	Coordinate:5116	Reads:4	Hits:1	Allocated_reads:4	Strand:-
ATGGATCCAAGTAGAATAAAACAGAGTAATGC
>Location:NODE_260454_length_5643_cov_34.903244	Coordinate:5116	Reads:3	Hits:1	Allocated_reads:3	Strand:-
GATCCAAGTAGAATAAAACAGAGTAATGC
>Location:NODE_260454_length_5643_cov_34.903244	Coordinate:5116	Reads:1	Hits:1	Allocated_reads:1	Strand:-
TGGATCCAAGTAGAATAAAACAGAGTAAGGA
>Location:NODE_260454_length_5643_cov_34.903244	Coordinate:5116	Reads:1	Hits:1	Allocated_reads:1	Strand:-
TGGATCCAAGTAGAATAAAACAGAGTAATGT
>Location:NODE_260454_length_5643_cov_34.903244	Coordinate:5116	Reads:1	Hits:1	Allocated_reads:1	Strand:-
TGGATCCAAGTAGAATAAAACAGAGTACTGC
>Location:NODE_260454_length_5643_cov_34.903244	Coordinate:5116	Reads:42	Hits:1	Allocated_reads:42	Strand:-
TGGATCCAAGTAGAATAAAACAGAGTAATGC
>Location:NODE_260454_length_5643_cov_34.903244	Coordinate:5117	Reads:1	Hits:1	Allocated_reads:1	Strand:-
AAATGGATCCAAGTAGAATAAAACAGAGTAATG
>Location:NODE_260454_length_5643_cov_34.903244	Coordinate:5117	Reads:1	Hits:1	Allocated_reads:1	Strand:-
ATGGATCCAAGTAGAATAAAACAGAGGAATG
>Location:NODE_260454_length_5643_cov_34.903244	Coordinate:5117	Reads:10	Hits:1	Allocated_reads:10	Strand:-
ATGGATCCAAGTAGAATAAAACAGAGTAATG
>Location:NODE_260454_length_5643_cov_34.903244	Coordinate:5117	Reads:1	Hits:1	Allocated_reads:1	Strand:+
CATTACTCTGTTTTATTCTACTTGGATCC
>Location:NODE_260454_length_5643_cov_34.903244	Coordinate:5117	Reads:1	Hits:1	Allocated_reads:1	Strand:-
GATCCAAGTAGAATAAAACAGAGTAATG
>Location:NODE_260454_length_5643_cov_34.903244	Coordinate:5117	Reads:2	Hits:1	Allocated_reads:2	Strand:-
GGATCCAAGTAGAATAAAACAGAGTAATG
>Location:NODE_260454_length_5643_cov_34.903244	Coordinate:5117	Reads:154	Hits:1	Allocated_reads:154	Strand:-
TGGATCCAAGTAGAATAAAACAGAGTAATG
>Location:NODE_260454_length_5643_cov_34.903244	Coordinate:5118	Reads:1	Hits:1	Allocated_reads:1	Strand:-
ATGGATCCAAGTAGAATAAAACAGAGTAAT
>Location:NODE_260454_length_5643_cov_34.903244	Coordinate:5118	Reads:1	Hits:2	Allocated_reads:0.5	Strand:-
TGGATCCAAGTAGAATAAAACATAGTAAT
>Location:NODE_260454_length_5643_cov_34.903244	Coordinate:5118	Reads:5	Hits:1	Allocated_reads:5	Strand:-
TGGATCCAAGTAGAATAAAACAGAGTAAT
>Location:NODE_260454_length_5643_cov_34.903244	Coordinate:5119	Reads:1	Hits:1	Allocated_reads:1	Strand:-
TGGATCCAAGTAGAATAAAACAGAGTAA
>Location:NODE_260454_length_5643_cov_34.903244	Coordinate:5121	Reads:1	Hits:1	Allocated_reads:1	Strand:-
AATGGATCCAAGTAGAATAAAACAGAGT
>Location:NODE_260454_length_5643_cov_34.903244	Coordinate:5121	Reads:3	Hits:1	Allocated_reads:3	Strand:-
ATGGATCCAAGTAGAATAAAACAGAGT
>Location:NODE_260454_length_5643_cov_34.903244	Coordinate:5121	Reads:1	Hits:1	Allocated_reads:1	Strand:-
TAACACAAATGGATCCAAGTAGAATAAAACAGAGT
>Location:NODE_260454_length_5643_cov_34.903244	Coordinate:5121	Reads:3	Hits:1	Allocated_reads:3	Strand:-
TGGATCCAAGTAGAATAAAACAGAGT
>Location:NODE_260454_length_5643_cov_34.903244	Coordinate:5125	Reads:11	Hits:2	Allocated_reads:5.5	Strand:-
TAACACAAATGGATCCAAGTAGAATAAAACA
>Location:NODE_260454_length_5643_cov_34.903244	Coordinate:5125	Reads:1	Hits:2	Allocated_reads:0.5	Strand:-
TCTTAACACAAATGGATCCAAGTAGAATAAAACA
>Location:NODE_260454_length_5643_cov_34.903244	Coordinate:5126	Reads:12	Hits:2	Allocated_reads:6	Strand:-
TAACACAAATGGATCCAAGTAGAATAAAAC
>Location:NODE_260454_length_5643_cov_34.903244	Coordinate:5127	Reads:2	Hits:2	Allocated_reads:1	Strand:-
TAACACAAATGGATCCAAGTAGAATAAGT
>Location:NODE_260454_length_5643_cov_34.903244	Coordinate:5127	Reads:4	Hits:2	Allocated_reads:2	Strand:-
TAACACAAATGGATCCAAGTAGAATAAAA
>Location:NODE_260454_length_5643_cov_34.903244	Coordinate:5128	Reads:1	Hits:2	Allocated_reads:0.5	Strand:-
TAACACAAATGGATCCAAGTAGAATAAA
>Location:NODE_260454_length_5643_cov_34.903244	Coordinate:5128	Reads:1	Hits:2	Allocated_reads:0.5	Strand:-
TAACACAAATGGATCCAAGTAGATTATC
>Location:NODE_260454_length_5643_cov_34.903244	Coordinate:5131	Reads:2	Hits:2	Allocated_reads:1	Strand:-
CTTAACACAAATGGATCCAAGTAGAAT
>Location:NODE_260454_length_5643_cov_34.903244	Coordinate:5131	Reads:23	Hits:2	Allocated_reads:11.5	Strand:-
TAACACAAATGGATCCAAGTAGAAT
>Location:NODE_260454_length_5643_cov_34.903244	Coordinate:5131	Reads:3	Hits:2	Allocated_reads:1.5	Strand:-
TCTTAACACAAATGGATCCAAGTAGAAT
>Location:NODE_260454_length_5643_cov_34.903244	Coordinate:5131	Reads:2	Hits:2	Allocated_reads:1	Strand:-
TTAACACAAATGGATCCAAGTAGAAT
>Location:NODE_260454_length_5643_cov_34.903244	Coordinate:5132	Reads:1	Hits:2	Allocated_reads:0.5	Strand:+
TTCTACTTGGATCCATTTGTGTTAAGACG
>Location:NODE_260454_length_5643_cov_34.903244	Coordinate:5176	Reads:1	Hits:2	Allocated_reads:0.5	Strand:-
TTGGCTTGCATATAAGGTCTATGGG
>Location:NODE_260454_length_5643_cov_34.903244	Coordinate:5183	Reads:1	Hits:1	Allocated_reads:1	Strand:-
TCTTTTCAACTGTTTGGCTTGCATATAAGGT
>Location:NODE_260454_length_5643_cov_34.903244	Coordinate:5183	Reads:2	Hits:1	Allocated_reads:2	Strand:-
TTCAACTGTTTGGCTTGCATATAAGGT
>Location:NODE_260454_length_5643_cov_34.903244	Coordinate:5183	Reads:2	Hits:1	Allocated_reads:2	Strand:-
TTTCAACTGTTTGGCTTGCATATAAGGT
>Location:NODE_260454_length_5643_cov_34.903244	Coordinate:5183	Reads:17	Hits:1	Allocated_reads:17	Strand:-
TTTTCAACTGTTTGGCTTGCATATAAGGT
>Location:NODE_260454_length_5643_cov_34.903244	Coordinate:5184	Reads:1	Hits:1	Allocated_reads:1	Strand:-
TCTTTTCAACTGTTTGGCTTGCATATAAGG
>Location:NODE_260454_length_5643_cov_34.903244	Coordinate:5189	Reads:1	Hits:1	Allocated_reads:1	Strand:-
TTTCTTTTCAACTGTTTGGCTTGCATA
>Location:NODE_260454_length_5643_cov_34.903244	Coordinate:5191	Reads:1	Hits:1	Allocated_reads:1	Strand:-
TTCTTTTCAACTGTTTGGCTTGCA
>Location:NODE_260454_length_5643_cov_34.903244	Coordinate:5195	Reads:1	Hits:1	Allocated_reads:1	Strand:-
TCATGAGTAAAATTTCTTTTCAACTGTTTGGCG
>Location:NODE_260454_length_5643_cov_34.903244	Coordinate:5195	Reads:5	Hits:1	Allocated_reads:5	Strand:-
TCATGAGTAAAATTTCTTTTCAACTGTTTGGCT
>Location:NODE_260454_length_5643_cov_34.903244	Coordinate:5195	Reads:2	Hits:1	Allocated_reads:2	Strand:-
TGAGTAAAATTTCTTTTCAACTGTTTGGCT
>Location:NODE_260454_length_5643_cov_34.903244	Coordinate:5196	Reads:1	Hits:1	Allocated_reads:1	Strand:-
TGAGTAAAATTTCTTTTCAACTGTTTGGC
>Location:NODE_260454_length_5643_cov_34.903244	Coordinate:5199	Reads:1	Hits:1	Allocated_reads:1	Strand:-
TCATGAGTAAAATTTCTTTTCAACTGTTT
>Location:NODE_260454_length_5643_cov_34.903244	Coordinate:5231	Reads:1	Hits:1	Allocated_reads:1	Strand:-
ACTCCTTCCTGGAATTTGAATAGCACATTT
>Location:NODE_260454_length_5643_cov_34.903244	Coordinate:5236	Reads:1	Hits:1	Allocated_reads:1	Strand:+
TGCTATTCAAATTCCAGGAAGGAGTCAGCCT
>Location:NODE_260454_length_5643_cov_34.903244	Coordinate:5238	Reads:1	Hits:1	Allocated_reads:1	Strand:+
CTATTCAAATTCCAGGAAGGAGTCAGCCT
>Location:NODE_260454_length_5643_cov_34.903244	Coordinate:5246	Reads:1	Hits:1	Allocated_reads:1	Strand:-
AGTGAGGCTGACTCCTTCCTGGAAT
>Location:NODE_260454_length_5643_cov_34.903244	Coordinate:5254	Reads:1	Hits:1	Allocated_reads:1	Strand:-
TTCTTCAGGAAAGCAGTGAGGCTGACTCCTT
>Location:NODE_260454_length_5643_cov_34.903244	Coordinate:5256	Reads:1	Hits:1	Allocated_reads:1	Strand:-
TCTTCAGGAAAGCAGTGAGGCTGACTCC
>Location:NODE_260454_length_5643_cov_34.903244	Coordinate:5256	Reads:2	Hits:1	Allocated_reads:2	Strand:-
TTCTTCAGGAAAGCAGTGAGGCTGACTCC
>Location:NODE_260454_length_5643_cov_34.903244	Coordinate:5256	Reads:1	Hits:1	Allocated_reads:1	Strand:-
TTTCTTCAGGAAAGCAGTGAGGCTGACTCC
>Location:NODE_260454_length_5643_cov_34.903244	Coordinate:5259	Reads:1	Hits:1	Allocated_reads:1	Strand:-
TTCTTCAGGAAAGCAGTGAGGCTGAC
>Location:NODE_260454_length_5643_cov_34.903244	Coordinate:5262	Reads:1	Hits:1	Allocated_reads:1	Strand:-
TTAGCTTTCTTCAGGAAAGCAGTGAGGCT
>Location:NODE_260454_length_5643_cov_34.903244	Coordinate:5285	Reads:1	Hits:1	Allocated_reads:1	Strand:-
CAGAGAAGGAAGGGCTGCCTGGTGTTAGCT
>Location:NODE_260454_length_5643_cov_34.903244	Coordinate:5285	Reads:1	Hits:1	Allocated_reads:1	Strand:-
GAGAAGGAAGGGCTGCCTGGTGTTAGCT
>Location:NODE_260454_length_5643_cov_34.903244	Coordinate:5293	Reads:1	Hits:2	Allocated_reads:0.5	Strand:-
TCACCAATGCAGAGAAGGAAGGGCTGCCTGG
>Location:NODE_260454_length_5643_cov_34.903244	Coordinate:5295	Reads:1	Hits:2	Allocated_reads:0.5	Strand:-
CACCAATGCAGAGAAGGAAGGGCTGCCT
>Location:NODE_260454_length_5643_cov_34.903244	Coordinate:5295	Reads:10	Hits:2	Allocated_reads:5	Strand:-
TCACCAATGCAGAGAAGGAAGGGCTGCCT
>Location:NODE_260454_length_5643_cov_34.903244	Coordinate:5295	Reads:5	Hits:2	Allocated_reads:2.5	Strand:-
TGCTCACCAATGCAGAGAAGGAAGGGCTGCCT
>Location:NODE_260454_length_5643_cov_34.903244	Coordinate:5296	Reads:2	Hits:2	Allocated_reads:1	Strand:-
TGCTCACCAATGCAGAGAAGGAAGGGCTGCC
>Location:NODE_260454_length_5643_cov_34.903244	Coordinate:5297	Reads:1	Hits:2	Allocated_reads:0.5	Strand:-
TCACCAATGCAGAGAAGGAAGGGCTGC
>Location:NODE_260454_length_5643_cov_34.903244	Coordinate:5300	Reads:1	Hits:2	Allocated_reads:0.5	Strand:-
TCACCAATGCAGAGAAGGAAGGGC
>Location:NODE_260454_length_5643_cov_34.903244	Coordinate:5300	Reads:1	Hits:2	Allocated_reads:0.5	Strand:-
TTTGCTCACCAATGCAGAGAAGGAAGGGC
>Location:NODE_260454_length_5643_cov_34.903244	Coordinate:5313	Reads:1	Hits:1	Allocated_reads:1	Strand:+
TGCATTGGTGAGCAAAAGAAGAACATTCAGA
>Location:NODE_260454_length_5643_cov_34.903244	Coordinate:5314	Reads:2	Hits:1	Allocated_reads:2	Strand:-
TCTGAATGTTCTTCTTTTGCTCACCAATGC
>Location:NODE_260454_length_5643_cov_34.903244	Coordinate:5316	Reads:2	Hits:1	Allocated_reads:2	Strand:-
TCTGAATGTTCTTCTTTTGCTCACCAAT
>Location:NODE_260454_length_5643_cov_34.903244	Coordinate:5317	Reads:3	Hits:1	Allocated_reads:3	Strand:-
TCTGAATGTTCTTCTTTTGCTCACCAA
>Location:NODE_260454_length_5643_cov_34.903244	Coordinate:5318	Reads:1	Hits:1	Allocated_reads:1	Strand:-
TCTGAATGTTCTTCTTTTGCTCACCA
>Location:NODE_260454_length_5643_cov_34.903244	Coordinate:5319	Reads:1	Hits:1	Allocated_reads:1	Strand:-
TCTGAATGTTCTTCTTTTGCTCACC
>Location:NODE_260454_length_5643_cov_34.903244	Coordinate:5334	Reads:1	Hits:1	Allocated_reads:1	Strand:+
AACATTCAGAGGTTCTTCATCATTGTA
>Location:NODE_260454_length_5643_cov_34.903244	Coordinate:5334	Reads:4	Hits:1	Allocated_reads:4	Strand:+
AACATTCAGAGGTTCTTCATCATTGTAGA
>Location:NODE_260454_length_5643_cov_34.903244	Coordinate:5335	Reads:1	Hits:1	Allocated_reads:1	Strand:-
TGGTCTACAATGATGAAGAACCTCTGAATGT
>Location:NODE_260454_length_5643_cov_34.903244	Coordinate:5336	Reads:1	Hits:1	Allocated_reads:1	Strand:+
CATTCAGAGGTTCTTCATCATTGTAGACC
>Location:NODE_260454_length_5643_cov_34.903244	Coordinate:5337	Reads:1	Hits:1	Allocated_reads:1	Strand:+
ATTCAGAGGTTCTTCATCATTGTAGA
>Location:NODE_260454_length_5643_cov_34.903244	Coordinate:5337	Reads:1	Hits:1	Allocated_reads:1	Strand:+
ATTCAGAGGTTCTTCATCATTGTAGAC
>Location:NODE_260454_length_5643_cov_34.903244	Coordinate:5338	Reads:1	Hits:1	Allocated_reads:1	Strand:+
TTCAGAGGTTCTTCATCATTGTAGACC
>Location:NODE_260454_length_5643_cov_34.903244	Coordinate:5343	Reads:1	Hits:1	Allocated_reads:1	Strand:-
GCTTTCTGGTCTACAATGATGAAGAACCT
>Location:NODE_260454_length_5643_cov_34.903244	Coordinate:5344	Reads:1	Hits:1	Allocated_reads:1	Strand:-
TAGCTTTCTGGTCTACAATGATGAAGAACC
>Location:NODE_260454_length_5643_cov_34.903244	Coordinate:5346	Reads:1	Hits:1	Allocated_reads:1	Strand:+
TTCTTCATCATTGTAGACCAGAAAGCTATC
>Location:NODE_260454_length_5643_cov_34.903244	Coordinate:5350	Reads:3	Hits:1	Allocated_reads:3	Strand:-
TGGGATAGCTTTCTGGTCTACAATGATGA
>Location:NODE_260454_length_5643_cov_34.903244	Coordinate:5351	Reads:2	Hits:1	Allocated_reads:2	Strand:-
TGGGATAGCTTTCTGGTCTACAATGATG
>Location:NODE_260454_length_5643_cov_34.903244	Coordinate:5352	Reads:3	Hits:1	Allocated_reads:3	Strand:-
TGGGATAGCTTTCTGGTCTACAATGAT
>Location:NODE_260454_length_5643_cov_34.903244	Coordinate:5394	Reads:1	Hits:1	Allocated_reads:1	Strand:-
TGAAAAGCCCATCAAAAGCAGCCACTGA
>Location:NODE_260454_length_5643_cov_34.903244	Coordinate:5409	Reads:1	Hits:1	Allocated_reads:1	Strand:-
TGAAGACAAAGTGTGCTTTGAAAAGCCCATC
>Location:NODE_260454_length_5643_cov_34.903244	Coordinate:5412	Reads:1	Hits:1	Allocated_reads:1	Strand:-
TGAAGACAAAGTGTGCTTTGAAAAGCCC
>Location:NODE_260454_length_5643_cov_34.903244	Coordinate:5421	Reads:11	Hits:2	Allocated_reads:5.5	Strand:-
TCATATGAGAGGCTGAAGACAAAGTGTGCTTT
>Location:NODE_260454_length_5643_cov_34.903244	Coordinate:5422	Reads:1	Hits:2	Allocated_reads:0.5	Strand:-
ATATGAGAGGCTGAAGACAAAGTGTGCTT
>Location:NODE_260454_length_5643_cov_34.903244	Coordinate:5422	Reads:1	Hits:2	Allocated_reads:0.5	Strand:-
ATGAGAGGCTGAAGACAAAGTGTGCTT
>Location:NODE_260454_length_5643_cov_34.903244	Coordinate:5422	Reads:2	Hits:2	Allocated_reads:1	Strand:-
CATATGAGAGGCTGAAGACAAAGTGTGCTT
>Location:NODE_260454_length_5643_cov_34.903244	Coordinate:5422	Reads:1	Hits:2	Allocated_reads:0.5	Strand:-
TCATATGAGAGGCTGAAGACAAAGTGTGCTG
>Location:NODE_260454_length_5643_cov_34.903244	Coordinate:5422	Reads:1	Hits:2	Allocated_reads:0.5	Strand:-
TCATATGAGAGGCTGAAGATAAAGTGTGCTT
>Location:NODE_260454_length_5643_cov_34.903244	Coordinate:5422	Reads:485	Hits:2	Allocated_reads:242.5	Strand:-
TCATATGAGAGGCTGAAGACAAAGTGTGCTT
>Location:NODE_260454_length_5643_cov_34.903244	Coordinate:5422	Reads:1	Hits:2	Allocated_reads:0.5	Strand:-
TGAGAGGCTGAAGACAAAGTGTGCTT
>Location:NODE_260454_length_5643_cov_34.903244	Coordinate:5423	Reads:1	Hits:2	Allocated_reads:0.5	Strand:-
TCATATGAGAGGCTGAAGACAAAGTGTATA
>Location:NODE_260454_length_5643_cov_34.903244	Coordinate:5423	Reads:1	Hits:2	Allocated_reads:0.5	Strand:-
TCATATGAGAGGCTGAAGACAAAGTGTGCG
>Location:NODE_260454_length_5643_cov_34.903244	Coordinate:5423	Reads:32	Hits:2	Allocated_reads:16	Strand:-
TCATATGAGAGGCTGAAGACAAAGTGTGCT
>Location:NODE_260454_length_5643_cov_34.903244	Coordinate:5424	Reads:12	Hits:2	Allocated_reads:6	Strand:-
TCATATGAGAGGCTGAAGACAAAGTGTGC
>Location:NODE_260454_length_5643_cov_34.903244	Coordinate:5424	Reads:3	Hits:2	Allocated_reads:1.5	Strand:-
TCATATGAGAGGCTGAAGACAAAGTGCTT
>Location:NODE_260454_length_5643_cov_34.903244	Coordinate:5426	Reads:2	Hits:2	Allocated_reads:1	Strand:-
TCATATGAGAGGCTGAAGACAAAGTGT
>Location:NODE_260454_length_5643_cov_34.903244	Coordinate:5427	Reads:2	Hits:2	Allocated_reads:1	Strand:-
TCATATGAGAGGCTGAAGACAAAGTG
>Location:NODE_260454_length_5643_cov_34.903244	Coordinate:5428	Reads:1	Hits:2	Allocated_reads:0.5	Strand:-
TCATATGAGAGGCTGAAGACAAATT
>Location:NODE_260454_length_5643_cov_34.903244	Coordinate:5428	Reads:3	Hits:2	Allocated_reads:1.5	Strand:-
TCATATGAGAGGCTGAAGACAAAGT
>Location:NODE_260454_length_5643_cov_34.903244	Coordinate:5429	Reads:2	Hits:2	Allocated_reads:1	Strand:-
TCATATGAGAGGCTGAAGACAAAG
>Location:NODE_260454_length_5643_cov_34.903244	Coordinate:5443	Reads:2	Hits:2	Allocated_reads:1	Strand:-
AAACTGGAAAGAGCTTCATCATATGAGA
>Location:NODE_260454_length_5643_cov_34.903244	Coordinate:5443	Reads:2	Hits:2	Allocated_reads:1	Strand:+
TCTCATATGATGAAGCTCTTTCCAGTT
>Location:NODE_260454_length_5643_cov_34.903244	Coordinate:5453	Reads:3	Hits:1	Allocated_reads:3	Strand:-
TGAAGGTGTAGAAACTGGAAAGAGCTTCA
>Location:NODE_260454_length_5643_cov_34.903244	Coordinate:5454	Reads:1	Hits:1	Allocated_reads:1	Strand:-
TGAAGGTGTAGAAACTGGAAAGAGCTTC
>Location:NODE_260454_length_5643_cov_34.903244	Coordinate:5456	Reads:1	Hits:1	Allocated_reads:1	Strand:-
AATGAAGGTGTAGAAACTGGAAAGAGCT
>Location:NODE_260454_length_5643_cov_34.903244	Coordinate:5456	Reads:3	Hits:1	Allocated_reads:3	Strand:-
TGAATGAAGGTGTAGAAACTGGAAAGAGCT
>Location:NODE_260454_length_5643_cov_34.903244	Coordinate:5457	Reads:1	Hits:1	Allocated_reads:1	Strand:-
TGAAGGTGTAGAAACTGGAAAGAGC
>Location:NODE_260454_length_5643_cov_34.903244	Coordinate:5466	Reads:1	Hits:1	Allocated_reads:1	Strand:-
TGTGGTTTGAATGAAGGTGTAGAAACT
>Location:NODE_260454_length_5643_cov_34.903244	Coordinate:5470	Reads:7	Hits:1	Allocated_reads:7	Strand:-
TGTAGATTGTGGTTTGAATGAAGGTGTAGA
>Location:NODE_260454_length_5643_cov_34.903244	Coordinate:5472	Reads:7	Hits:1	Allocated_reads:7	Strand:-
TGTAGATTGTGGTTTGAATGAAGGTGTA
>Location:NODE_260454_length_5643_cov_34.903244	Coordinate:5473	Reads:3	Hits:1	Allocated_reads:3	Strand:-
TGTAGATTGTGGTTTGAATGAAGGTGT
>Location:NODE_260454_length_5643_cov_34.903244	Coordinate:5474	Reads:2	Hits:1	Allocated_reads:2	Strand:-
TGTAGATTGTGGTTTGAATGAAGGTG
>Location:NODE_260454_length_5643_cov_34.903244	Coordinate:5475	Reads:1	Hits:1	Allocated_reads:1	Strand:-
TGTAGATTGTGGTTTGAATGAAGGT
>Location:NODE_260454_length_5643_cov_34.903244	Coordinate:5475	Reads:2	Hits:1	Allocated_reads:2	Strand:-
TGTTGTAGATTGTGGTTTGAATGAAGGT
>Location:NODE_260454_length_5643_cov_34.903244	Coordinate:5476	Reads:1	Hits:1	Allocated_reads:1	Strand:-
TGTAGATTGTGGTTTGAATGAAGG
>Location:NODE_260454_length_5643_cov_34.903244	Coordinate:5476	Reads:2	Hits:1	Allocated_reads:2	Strand:-
TGTTGTAGATTGTGGTTTGAATGAAGG
>Location:NODE_260454_length_5643_cov_34.903244	Coordinate:5476	Reads:1	Hits:1	Allocated_reads:1	Strand:-
TTGTAGATTGTGGTTTGAATGAAGG
>Location:NODE_260454_length_5643_cov_34.903244	Coordinate:5487	Reads:2	Hits:1	Allocated_reads:2	Strand:-
TTCCAACATCAATGTTGTAGATTGTGGT
>Location:NODE_260454_length_5643_cov_34.903244	Coordinate:5487	Reads:1	Hits:1	Allocated_reads:1	Strand:-
TTTCCAACATCAATGTTGTAGATTGTGGT
>Location:NODE_260454_length_5643_cov_34.903244	Coordinate:5488	Reads:1	Hits:1	Allocated_reads:1	Strand:-
TGTTTCCAACATCAATGTTGTAGATTGTGG
>Location:NODE_260454_length_5643_cov_34.903244	Coordinate:5490	Reads:1	Hits:2	Allocated_reads:0.5	Strand:-
GTGTTTCCAACATCAATGTTGTAGATTGT
>Location:NODE_260454_length_5643_cov_34.903244	Coordinate:5490	Reads:2	Hits:2	Allocated_reads:1	Strand:-
TGTGTTTCCAACATCAATGTTGTAGATTGT
>Location:NODE_260454_length_5643_cov_34.903244	Coordinate:5490	Reads:1	Hits:2	Allocated_reads:0.5	Strand:-
TGTTTCCAACATCAATGTTGTAGATTGT
>Location:NODE_260454_length_5643_cov_34.903244	Coordinate:5500	Reads:1	Hits:1	Allocated_reads:1	Strand:-
GAGGGCTTTCTTTTGTGTTTCCAACATCAATGT
>Location:NODE_260454_length_5643_cov_34.903244	Coordinate:5514	Reads:2	Hits:1	Allocated_reads:2	Strand:-
CCTTGACTCGAGGGCTTTCTTTTGTGTT
>Location:NODE_260454_length_5643_cov_34.903244	Coordinate:5514	Reads:19	Hits:1	Allocated_reads:19	Strand:-
TCCTTGACTCGAGGGCTTTCTTTTGTGTT
>Location:NODE_260454_length_5643_cov_34.903244	Coordinate:5514	Reads:1	Hits:1	Allocated_reads:1	Strand:-
TTCCTTGACTCGAGGGCTTTCTTTTGTGTT
>Location:NODE_260454_length_5643_cov_34.903244	Coordinate:5515	Reads:3	Hits:1	Allocated_reads:3	Strand:-
TCCTTGACTCGAGGGCTTTCTTTTGTGT
>Location:NODE_260454_length_5643_cov_34.903244	Coordinate:5532	Reads:1	Hits:1	Allocated_reads:1	Strand:+
CGAGTCAAGGAACTGAGAGCATGTCTGCC
>Location:NODE_260454_length_5643_cov_34.903244	Coordinate:5534	Reads:1	Hits:1	Allocated_reads:1	Strand:+
AGTCAAGGAACTGAGAGCATGTCTGCCGCA
>Location:NODE_260454_length_5643_cov_34.903244	Coordinate:5536	Reads:1	Hits:1	Allocated_reads:1	Strand:+
TCAAGGAACTGAGAGCATGTCTGCCGCA
>Location:NODE_260454_length_5643_cov_34.903244	Coordinate:5539	Reads:1	Hits:1	Allocated_reads:1	Strand:-
TTGCGGCAGACATGCTCTCAGTTCCT
>Location:NODE_260454_length_5643_cov_34.903244	Coordinate:5543	Reads:3	Hits:1	Allocated_reads:3	Strand:-
TAACGGTCTTGCGGCAGACATGCTCTCAGT
>Location:NODE_260454_length_5643_cov_34.903244	Coordinate:5666	Reads:2	Hits:1	Allocated_reads:2	Strand:-
TGACAAAGAGCTGAACAATTTTTGTGGTGCATT
>Location:NODE_260454_length_5643_cov_34.903244	Coordinate:5667	Reads:1	Hits:1	Allocated_reads:1	Strand:+
ATGCACCACAAAAATTGTTCAGCTCTTTGT
>Location:NODE_260454_length_5643_cov_34.903244	Coordinate:5668	Reads:1	Hits:1	Allocated_reads:1	Strand:+
TGCACCACAAAAATTGTTCAGCTCTTTG
>Location:NODE_260454_length_5643_cov_34.903244	Coordinate:5669	Reads:1	Hits:1	Allocated_reads:1	Strand:+
GCACCACAAAAATTGTTCAGCTCTT
>Location:NODE_260454_length_5643_cov_34.903244	Coordinate:5669	Reads:1	Hits:1	Allocated_reads:1	Strand:+
GCACCACAAAAATTGTTCAGCTCTTTG
>Location:NODE_260454_length_5643_cov_34.903244	Coordinate:5669	Reads:2	Hits:1	Allocated_reads:2	Strand:+
GCACCACAAAAATTGTTCAGCTCTTTGTCAAC
>Location:NODE_260454_length_5643_cov_34.903244	Coordinate:5679	Reads:4	Hits:1	Allocated_reads:4	Strand:-
TGACAAATGTTGACAAAGAGCTGAACAATT
>Location:NODE_260454_length_5643_cov_34.903244	Coordinate:5682	Reads:1	Hits:1	Allocated_reads:1	Strand:-
TGACAAATGTTGACAAAGAGCTGAACA
>Location:NODE_260454_length_5643_cov_34.903244	Coordinate:5683	Reads:1	Hits:1	Allocated_reads:1	Strand:+
GTTCAGCTCTTTGTCAACATTTGTCAACT
>Location:NODE_260454_length_5643_cov_34.903244	Coordinate:5692	Reads:2	Hits:1	Allocated_reads:2	Strand:-
ATGAGACTTCCAGTTGACAAATGTTGACAAA
>Location:NODE_260454_length_5643_cov_34.903244	Coordinate:5692	Reads:2	Hits:1	Allocated_reads:2	Strand:-
TATGAGACTTCCAGTTGACAAATGTTGACAAA
>Location:NODE_260454_length_5643_cov_34.903244	Coordinate:5693	Reads:1	Hits:1	Allocated_reads:1	Strand:-
TGAGACTTCCAGTTGACAAATGTTGACAA
>Location:NODE_260454_length_5643_cov_34.903244	Coordinate:5694	Reads:1	Hits:1	Allocated_reads:1	Strand:-
ATGAGACTTCCAGTTGACAAATGTTGACA
>Location:NODE_260454_length_5643_cov_34.903244	Coordinate:5694	Reads:2	Hits:1	Allocated_reads:2	Strand:-
TATGAGACTTCCAGTTGACAAATGTTGACA
>Location:NODE_260454_length_5643_cov_34.903244	Coordinate:5694	Reads:2	Hits:1	Allocated_reads:2	Strand:-
TGAGACTTCCAGTTGACAAATGTTGACA
>Location:NODE_260454_length_5643_cov_34.903244	Coordinate:5695	Reads:4	Hits:1	Allocated_reads:4	Strand:-
TATGAGACTTCCAGTTGACAAATGTTGAC
>Location:NODE_260454_length_5643_cov_34.903244	Coordinate:5695	Reads:1	Hits:1	Allocated_reads:1	Strand:-
TGAGACTTCCAGTTGACAAATGTTGAC
>Location:NODE_260454_length_5643_cov_34.903244	Coordinate:5699	Reads:2	Hits:1	Allocated_reads:2	Strand:-
TATGAGACTTCCAGTTGACAAATGT
>Location:NODE_260454_length_5643_cov_34.903244	Coordinate:5699	Reads:1	Hits:1	Allocated_reads:1	Strand:-
TTATATGAGACTTCCAGTTGACAAATGT
>Location:NODE_260454_length_5643_cov_34.903244	Coordinate:5700	Reads:1	Hits:1	Allocated_reads:1	Strand:-
TTATATGAGACTTCCAGTTGACAAATG
>Location:NODE_260454_length_5643_cov_34.903244	Coordinate:5705	Reads:1	Hits:1	Allocated_reads:1	Strand:-
ATATGATTTATATGAGACTTCCAGTTGAC
>Location:NODE_260454_length_5643_cov_34.903244	Coordinate:5705	Reads:2	Hits:1	Allocated_reads:2	Strand:-
TATATGATTTATATGAGACTTCCAGTTGAC
>Location:NODE_260454_length_5643_cov_34.903244	Coordinate:5705	Reads:1	Hits:1	Allocated_reads:1	Strand:-
TATGATTTATATGAGACTTCCAGTTGAC
>Location:NODE_260454_length_5643_cov_34.903244	Coordinate:5706	Reads:1	Hits:1	Allocated_reads:1	Strand:+
TCAACTGGAAGTCTCATATAAATCATA
>Location:NODE_260454_length_5643_cov_34.903244	Coordinate:5709	Reads:1	Hits:12	Allocated_reads:0.0833333333333333	Strand:+
ACTGGAAGTCTCATATAAATCATATACA
>Location:NODE_260454_length_5643_cov_34.903244	Coordinate:5709	Reads:1	Hits:11	Allocated_reads:0.0909090909090909	Strand:+
ACTGGAAGTCTCATATAAATCATATACATA
>Location:NODE_260454_length_5643_cov_34.903244	Coordinate:5709	Reads:1	Hits:12	Allocated_reads:0.0833333333333333	Strand:-
ATGTATATGATTTATATGAGACTTCCAGT
>Location:NODE_260454_length_5643_cov_34.903244	Coordinate:5711	Reads:2	Hits:14	Allocated_reads:0.142857142857143	Strand:-
TTATGTATATGATTTATATGAGACTTCCA
>Location:NODE_260454_length_5643_cov_34.903244	Coordinate:5727	Reads:1	Hits:19	Allocated_reads:0.0526315789473684	Strand:-
ACTTCTTGAAATTTTGTTATGTATATGAT
>Location:NODE_260454_length_5643_cov_34.903244	Coordinate:5728	Reads:1	Hits:17	Allocated_reads:0.0588235294117647	Strand:+
TCATATACATAACAAAATTTCAAGAAGTG
>Location:NODE_260454_length_5643_cov_34.903244	Coordinate:5728	Reads:1	Hits:14	Allocated_reads:0.0714285714285714	Strand:+
TCATATACATAACAAAATTTCAAGAAGTGTC
>Location:NODE_260454_length_5643_cov_34.903244	Coordinate:5728	Reads:1	Hits:14	Allocated_reads:0.0714285714285714	Strand:+
TCATATACATAACAAAATTTCAAGAAGTGTCT
>Location:NODE_260454_length_5643_cov_34.903244	Coordinate:5730	Reads:1	Hits:21	Allocated_reads:0.0476190476190476	Strand:+
ATATACATAACAAAATTTCAAGAA
>Location:NODE_260454_length_5643_cov_34.903244	Coordinate:5730	Reads:1	Hits:20	Allocated_reads:0.05	Strand:+
ATATACATAACAAAATTTCAAGAAG
>Location:NODE_260454_length_5643_cov_34.903244	Coordinate:5730	Reads:1	Hits:15	Allocated_reads:0.0666666666666667	Strand:+
ATATACATAACAAAATTTCAAGAAGTGACT
>Location:NODE_260454_length_5643_cov_34.903244	Coordinate:5730	Reads:2	Hits:15	Allocated_reads:0.133333333333333	Strand:+
ATATACATAACAAAATTTCAAGAAGTGTCT
>Location:NODE_260454_length_5643_cov_34.903244	Coordinate:5732	Reads:1	Hits:15	Allocated_reads:0.0666666666666667	Strand:+
ATACATAACAAAATTTCAAGAAGTGTC
>Location:NODE_260454_length_5643_cov_34.903244	Coordinate:5735	Reads:1	Hits:12	Allocated_reads:0.0833333333333333	Strand:+
CATAACAAAATTTCAAGAAGTGTCTCAATCT
>Location:NODE_260454_length_5643_cov_34.903244	Coordinate:5735	Reads:1	Hits:15	Allocated_reads:0.0666666666666667	Strand:-
TGAGACACTTCTTGAAATTTTGTTATG
>Location:NODE_260454_length_5643_cov_34.903244	Coordinate:5737	Reads:2	Hits:12	Allocated_reads:0.166666666666667	Strand:+
TAACAAAATTTCAAGAAGTGTCTCAATCT
>Location:NODE_260454_length_5643_cov_34.903244	Coordinate:5738	Reads:1	Hits:12	Allocated_reads:0.0833333333333333	Strand:+
AACAAAATTTCAAGAAGTGACTCAATCT
