# Supplementary material for: First characterization of PIWI-interacting RNA clusters in a cichlid fish with a B chromosome
Source: BMC Biol. 2022 Sep 21;20:204. doi: 10.1186/s12915-022-01403-2 (PMC9490952; doi:10.1186/s12915-022-01403-2)
Supplement: Supplementary file 1 — Additional file 1. Zipped folder with fasta and interactive html piRNA cluster information for the A. latifasciata genome. The nomenclature is as follows: number-pirna-cluster_sex_B-presence (f, female; m, male; 0b, without B chromosome; 1b, with B chromosome). [file 12915_2022_1403_MOESM1_ESM.zip › 100_f1b.fasta]

>Location:NODE_260454_length_5643_cov_34.903244	Coordinate:5	Reads:1	Hits:186	Allocated_reads:0.00537634408602151	Strand:-
ATCCGCTTTGTCCGGGGTCGGGTCGCGGGGGCT
>Location:NODE_260454_length_5643_cov_34.903244	Coordinate:15	Reads:1	Hits:202	Allocated_reads:0.00495049504950495	Strand:-
TCATCCGCTTTGTCCGGGGTCGGGT
>Location:NODE_260454_length_5643_cov_34.903244	Coordinate:19	Reads:1	Hits:192	Allocated_reads:0.00520833333333333	Strand:-
ATCCATCGTCATCCGCTTTGTCCGGGGTC
>Location:NODE_260454_length_5643_cov_34.903244	Coordinate:19	Reads:6	Hits:192	Allocated_reads:0.03125	Strand:+
GACCCCGGACAAAGCGGATGACGATGGAT
>Location:NODE_260454_length_5643_cov_34.903244	Coordinate:19	Reads:1	Hits:192	Allocated_reads:0.00520833333333333	Strand:-
TCCATCGTCATCCGCTTTGTCCGGGGTC
>Location:NODE_260454_length_5643_cov_34.903244	Coordinate:20	Reads:1	Hits:193	Allocated_reads:0.00518134715025907	Strand:-
TCCATCGTCATCCGCTTTGTCCGGGGT
>Location:NODE_260454_length_5643_cov_34.903244	Coordinate:21	Reads:1	Hits:197	Allocated_reads:0.0050761421319797	Strand:-
ATCCATCGTCATCCGCTTTGTCCGGGG
>Location:NODE_260454_length_5643_cov_34.903244	Coordinate:21	Reads:1	Hits:197	Allocated_reads:0.0050761421319797	Strand:-
TCCATCGTCATCCGCTTTGTCCGGGG
>Location:NODE_260454_length_5643_cov_34.903244	Coordinate:23	Reads:1	Hits:204	Allocated_reads:0.00490196078431373	Strand:-
TCCATCGTCATCCGCTTTGTCCGG
>Location:NODE_260454_length_5643_cov_34.903244	Coordinate:27	Reads:2	Hits:208	Allocated_reads:0.00961538461538462	Strand:+
ACAAAGCGGATGACGATGGATGGATG
>Location:NODE_260454_length_5643_cov_34.903244	Coordinate:28	Reads:2	Hits:217	Allocated_reads:0.00921658986175115	Strand:+
CAAAGCGGATGACGATGGATGGAT
>Location:NODE_260454_length_5643_cov_34.903244	Coordinate:28	Reads:3	Hits:212	Allocated_reads:0.0141509433962264	Strand:+
CAAAGCGGATGACGATGGATGGATG
>Location:NODE_260454_length_5643_cov_34.903244	Coordinate:28	Reads:1	Hits:214	Allocated_reads:0.00467289719626168	Strand:+
CAAAGCGGATGACGATGGATGGATGT
>Location:NODE_260454_length_5643_cov_34.903244	Coordinate:28	Reads:3	Hits:212	Allocated_reads:0.0141509433962264	Strand:+
CAAAGCGGATGACGATGGATGGATGG
>Location:NODE_260454_length_5643_cov_34.903244	Coordinate:28	Reads:1	Hits:208	Allocated_reads:0.00480769230769231	Strand:+
CAAAGCGGATGACGATGGATGGATGGA
>Location:NODE_260454_length_5643_cov_34.903244	Coordinate:28	Reads:1	Hits:195	Allocated_reads:0.00512820512820513	Strand:+
CAAAGCGGATGACGATGGATGGATGGAT
>Location:NODE_260454_length_5643_cov_34.903244	Coordinate:30	Reads:1	Hits:220	Allocated_reads:0.00454545454545455	Strand:+
AAGCGGATGACGATGGATGGATGGA
>Location:NODE_260454_length_5643_cov_34.903244	Coordinate:30	Reads:3	Hits:220	Allocated_reads:0.0136363636363636	Strand:-
TCCATCCATCCATCGTCATCCGCTT
>Location:NODE_260454_length_5643_cov_34.903244	Coordinate:31	Reads:1	Hits:187	Allocated_reads:0.0053475935828877	Strand:+
AGCGGATGACGATGGATGGATGGATGGA
>Location:NODE_260454_length_5643_cov_34.903244	Coordinate:37	Reads:1	Hits:101	Allocated_reads:0.0099009900990099	Strand:+
TGACGATGGATGGATGGATGGATGG
>Location:NODE_260454_length_5643_cov_34.903244	Coordinate:41	Reads:1	Hits:8	Allocated_reads:0.125	Strand:+
GATGGATGGATGGATGGATGGATTATTTT
>Location:NODE_260454_length_5643_cov_34.903244	Coordinate:70	Reads:2	Hits:1	Allocated_reads:2	Strand:-
CACTCGGATATCTGAGCTTCACTGAGAA
>Location:NODE_260454_length_5643_cov_34.903244	Coordinate:71	Reads:1	Hits:1	Allocated_reads:1	Strand:-
CACTCGGATATCTGAGCTTCACTGAGA
>Location:NODE_260454_length_5643_cov_34.903244	Coordinate:74	Reads:1	Hits:13	Allocated_reads:0.0769230769230769	Strand:-
CACTCGGATATCTGAGCTTCACTG
>Location:NODE_260454_length_5643_cov_34.903244	Coordinate:75	Reads:1	Hits:15	Allocated_reads:0.0666666666666667	Strand:-
TACACTCGGATATCTGAGCTTCACT
>Location:NODE_260454_length_5643_cov_34.903244	Coordinate:88	Reads:1	Hits:1	Allocated_reads:1	Strand:+
TATCCGAGTGTAACTGAATGCAGCAT
>Location:NODE_260454_length_5643_cov_34.903244	Coordinate:88	Reads:18	Hits:1	Allocated_reads:18	Strand:+
TATCCGAGTGTAACTGAATGCAGCATC
>Location:NODE_260454_length_5643_cov_34.903244	Coordinate:88	Reads:1	Hits:1	Allocated_reads:1	Strand:+
TATCCGAGTGTAACTGAATGCAGCATCG
>Location:NODE_260454_length_5643_cov_34.903244	Coordinate:90	Reads:3	Hits:1	Allocated_reads:3	Strand:+
TCCGAGTGTAACTGAATGCAGCATC
>Location:NODE_260454_length_5643_cov_34.903244	Coordinate:103	Reads:1	Hits:2	Allocated_reads:0.5	Strand:+
GAATGCAGCATCGGCTTCTGAGCATCA
>Location:NODE_260454_length_5643_cov_34.903244	Coordinate:171	Reads:1	Hits:6	Allocated_reads:0.166666666666667	Strand:-
TTCTCTCCTCATTTTCTTTCACCGAAAAT
>Location:NODE_260454_length_5643_cov_34.903244	Coordinate:174	Reads:3	Hits:3	Allocated_reads:1	Strand:+
TTCGGTGAAAGAAAATGAGGAGAGAAT
>Location:NODE_260454_length_5643_cov_34.903244	Coordinate:174	Reads:1	Hits:3	Allocated_reads:0.333333333333333	Strand:+
TTCGGTGAAAGAAAATGAGGAGAGAATA
>Location:NODE_260454_length_5643_cov_34.903244	Coordinate:192	Reads:1	Hits:3	Allocated_reads:0.333333333333333	Strand:-
TAATATTACTTACCAGGACATTTATTCTCTCC
>Location:NODE_260454_length_5643_cov_34.903244	Coordinate:192	Reads:20	Hits:3	Allocated_reads:6.66666666666667	Strand:-
TATTACTTACCAGGACATTTATTCTCTCC
>Location:NODE_260454_length_5643_cov_34.903244	Coordinate:192	Reads:2	Hits:3	Allocated_reads:0.666666666666667	Strand:-
TTACTTACCAGGACATTTATTCTCTCC
>Location:NODE_260454_length_5643_cov_34.903244	Coordinate:195	Reads:1	Hits:5	Allocated_reads:0.2	Strand:-
TAATATTACTTACCAGGACATTTATTCTC
>Location:NODE_260454_length_5643_cov_34.903244	Coordinate:253	Reads:1	Hits:21	Allocated_reads:0.0476190476190476	Strand:-
AAGTGTTATTTTTTCCTTGGTATTCTAATT
>Location:NODE_260454_length_5643_cov_34.903244	Coordinate:253	Reads:1	Hits:27	Allocated_reads:0.037037037037037	Strand:-
GTTATTTTTTCCTTGGTATTCTAATT
>Location:NODE_260454_length_5643_cov_34.903244	Coordinate:253	Reads:1	Hits:18	Allocated_reads:0.0555555555555556	Strand:-
TTAAGTGTTATTTTTTCCTTGGTATTCTAATT
>Location:NODE_260454_length_5643_cov_34.903244	Coordinate:254	Reads:1	Hits:24	Allocated_reads:0.0416666666666667	Strand:+
ATTAGAATACCAAGGAAAAAATAACACT
>Location:NODE_260454_length_5643_cov_34.903244	Coordinate:255	Reads:2	Hits:25	Allocated_reads:0.08	Strand:+
TTAGAATACCAAGGAAAAAATAACACT
>Location:NODE_260454_length_5643_cov_34.903244	Coordinate:255	Reads:3	Hits:24	Allocated_reads:0.125	Strand:+
TTAGAATACCAAGGAAAAAATAACACTT
>Location:NODE_260454_length_5643_cov_34.903244	Coordinate:256	Reads:9	Hits:25	Allocated_reads:0.36	Strand:+
TAGAATACCAAGGAAAAAATAACACT
>Location:NODE_260454_length_5643_cov_34.903244	Coordinate:256	Reads:7	Hits:24	Allocated_reads:0.291666666666667	Strand:+
TAGAATACCAAGGAAAAAATAACACTT
>Location:NODE_260454_length_5643_cov_34.903244	Coordinate:256	Reads:1	Hits:21	Allocated_reads:0.0476190476190476	Strand:+
TAGAATACCAAGGAAAAATTAACACTTAAA
>Location:NODE_260454_length_5643_cov_34.903244	Coordinate:256	Reads:1	Hits:20	Allocated_reads:0.05	Strand:-
TTAAGTGTTATTTTTTCCTTGGTATTCTA
>Location:NODE_260454_length_5643_cov_34.903244	Coordinate:258	Reads:1	Hits:20	Allocated_reads:0.05	Strand:-
TTAAGTGTTATTTTTTCCTTGGTATTC
>Location:NODE_260454_length_5643_cov_34.903244	Coordinate:261	Reads:1	Hits:18	Allocated_reads:0.0555555555555556	Strand:+
TACCAAGGAAAAAATAACACTTAAAAAAT
>Location:NODE_260454_length_5643_cov_34.903244	Coordinate:261	Reads:6	Hits:17	Allocated_reads:0.352941176470588	Strand:+
TACCAAGGAAAAAATAACACTTAAAGAAT
>Location:NODE_260454_length_5643_cov_34.903244	Coordinate:261	Reads:2	Hits:16	Allocated_reads:0.125	Strand:+
TACCAAGGAAAAAATAACACTTAAAGAATTAT
>Location:NODE_260454_length_5643_cov_34.903244	Coordinate:261	Reads:3	Hits:17	Allocated_reads:0.176470588235294	Strand:-
TTCTTTAAGTGTTATTTTTTCCTTGGTA
>Location:NODE_260454_length_5643_cov_34.903244	Coordinate:262	Reads:1	Hits:17	Allocated_reads:0.0588235294117647	Strand:+
ACCAAGGAAAAAATAACACTTAAAGAATT
>Location:NODE_260454_length_5643_cov_34.903244	Coordinate:275	Reads:1	Hits:2	Allocated_reads:0.5	Strand:+
TAACACTTAAAGAATTATTGCAACCATC
>Location:NODE_260454_length_5643_cov_34.903244	Coordinate:306	Reads:1	Hits:4	Allocated_reads:0.25	Strand:+
TATTTCAGACAGTAGGCTGCTGGGGG
>Location:NODE_260454_length_5643_cov_34.903244	Coordinate:308	Reads:4	Hits:3	Allocated_reads:1.33333333333333	Strand:+
TTTCAGACAGTAGGCTGCTGGGGGGAGC
>Location:NODE_260454_length_5643_cov_34.903244	Coordinate:310	Reads:1	Hits:3	Allocated_reads:0.333333333333333	Strand:+
TCAGACAGTAGGCTGCTGGGGGGAGC
>Location:NODE_260454_length_5643_cov_34.903244	Coordinate:310	Reads:2	Hits:3	Allocated_reads:0.666666666666667	Strand:+
TCAGACAGTAGGCTGCTGGGGGGAGCT
>Location:NODE_260454_length_5643_cov_34.903244	Coordinate:342	Reads:1	Hits:1	Allocated_reads:1	Strand:-
TTATATCTTATGACTCATAACTCTT
>Location:NODE_260454_length_5643_cov_34.903244	Coordinate:357	Reads:1	Hits:1	Allocated_reads:1	Strand:+
TAAGATATAATCCGAGTCGTAACATTGCT
>Location:NODE_260454_length_5643_cov_34.903244	Coordinate:357	Reads:1	Hits:1	Allocated_reads:1	Strand:+
TAAGATATAATCCGAGTCGTAACATTGCTGT
>Location:NODE_260454_length_5643_cov_34.903244	Coordinate:373	Reads:1	Hits:7	Allocated_reads:0.142857142857143	Strand:+
TCGTAACATTGCTGTGTGGAGCTG
>Location:NODE_260454_length_5643_cov_34.903244	Coordinate:392	Reads:1	Hits:50	Allocated_reads:0.02	Strand:-
TATGTTAACCTGCAACCAAATCTGCAGCT
>Location:NODE_260454_length_5643_cov_34.903244	Coordinate:395	Reads:2	Hits:47	Allocated_reads:0.0425531914893617	Strand:-
AGCTATGTTAACCTGCAACCAAATCTGCA
>Location:NODE_260454_length_5643_cov_34.903244	Coordinate:396	Reads:4	Hits:47	Allocated_reads:0.0851063829787234	Strand:-
AGCTATGTTAACCTGCAACCAAATCTGC
>Location:NODE_260454_length_5643_cov_34.903244	Coordinate:396	Reads:1	Hits:47	Allocated_reads:0.0212765957446809	Strand:-
CCAGCTATGTTAACCTGCAACCAAATCTGC
>Location:NODE_260454_length_5643_cov_34.903244	Coordinate:398	Reads:3	Hits:47	Allocated_reads:0.0638297872340425	Strand:-
AGCTATGTTAACCTGCAACCAAATCT
>Location:NODE_260454_length_5643_cov_34.903244	Coordinate:398	Reads:1	Hits:47	Allocated_reads:0.0212765957446809	Strand:-
CAGCTATGTTAACCTGCAACCAAATCT
>Location:NODE_260454_length_5643_cov_34.903244	Coordinate:398	Reads:2	Hits:47	Allocated_reads:0.0425531914893617	Strand:-
TCCAGCTATGTTAACCTGCAACCAAATCT
>Location:NODE_260454_length_5643_cov_34.903244	Coordinate:399	Reads:2	Hits:45	Allocated_reads:0.0444444444444444	Strand:-
AGTCCAGCTATGTTAACCTGCAACCAAATC
>Location:NODE_260454_length_5643_cov_34.903244	Coordinate:399	Reads:1	Hits:47	Allocated_reads:0.0212765957446809	Strand:-
CCAGCTATGTTAACCTGCAACCAAATC
>Location:NODE_260454_length_5643_cov_34.903244	Coordinate:399	Reads:1	Hits:45	Allocated_reads:0.0222222222222222	Strand:+
GATTTGGTTGCAGGTTAACATAGCTGGACT
>Location:NODE_260454_length_5643_cov_34.903244	Coordinate:399	Reads:1	Hits:47	Allocated_reads:0.0212765957446809	Strand:-
GCTATGTTAACCTGCAACCAAATC
>Location:NODE_260454_length_5643_cov_34.903244	Coordinate:399	Reads:2	Hits:45	Allocated_reads:0.0444444444444444	Strand:-
GTCCAGCTATGTTAACCTGCAACCAAATC
>Location:NODE_260454_length_5643_cov_34.903244	Coordinate:399	Reads:1	Hits:47	Allocated_reads:0.0212765957446809	Strand:-
TCCAGCTATGTTAACCTGCAACAAAATC
>Location:NODE_260454_length_5643_cov_34.903244	Coordinate:399	Reads:9	Hits:47	Allocated_reads:0.191489361702128	Strand:-
TCCAGCTATGTTAACCTGCAACCAAATC
>Location:NODE_260454_length_5643_cov_34.903244	Coordinate:407	Reads:1	Hits:39	Allocated_reads:0.0256410256410256	Strand:+
TGCAGGTTAACATAGCTGGACTGGCC
>Location:NODE_260454_length_5643_cov_34.903244	Coordinate:407	Reads:1	Hits:39	Allocated_reads:0.0256410256410256	Strand:+
TGCAGGTTAACATAGCTGGACTGGCCA
>Location:NODE_260454_length_5643_cov_34.903244	Coordinate:407	Reads:1	Hits:39	Allocated_reads:0.0256410256410256	Strand:+
TGCAGGTTAACATAGCTGGACTGGCCG
>Location:NODE_260454_length_5643_cov_34.903244	Coordinate:414	Reads:1	Hits:46	Allocated_reads:0.0217391304347826	Strand:+
TAACATAGCTGGACTGGCCATCGA
>Location:NODE_260454_length_5643_cov_34.903244	Coordinate:414	Reads:1	Hits:45	Allocated_reads:0.0222222222222222	Strand:+
TAACATAGCTGGACTGGCCATCGG
>Location:NODE_260454_length_5643_cov_34.903244	Coordinate:414	Reads:1	Hits:44	Allocated_reads:0.0227272727272727	Strand:+
TAACATAGCTGGACTGGCCATCGGG
>Location:NODE_260454_length_5643_cov_34.903244	Coordinate:414	Reads:3	Hits:41	Allocated_reads:0.0731707317073171	Strand:+
TAACATAGCTGGACTGGCCATCGGGC
>Location:NODE_260454_length_5643_cov_34.903244	Coordinate:414	Reads:9	Hits:39	Allocated_reads:0.230769230769231	Strand:+
TAACATAGCTGGACTGGCCATCGGGCA
>Location:NODE_260454_length_5643_cov_34.903244	Coordinate:414	Reads:1	Hits:41	Allocated_reads:0.024390243902439	Strand:+
TAACATAGCTGGACTGGCCATCGGGCACC
>Location:NODE_260454_length_5643_cov_34.903244	Coordinate:414	Reads:1	Hits:41	Allocated_reads:0.024390243902439	Strand:+
TAACATAGCTGGACTGGCCATCGGGCACT
>Location:NODE_260454_length_5643_cov_34.903244	Coordinate:414	Reads:24	Hits:38	Allocated_reads:0.631578947368421	Strand:+
TAACATAGCTGGACTGGCCATCGGGCATA
>Location:NODE_260454_length_5643_cov_34.903244	Coordinate:414	Reads:4	Hits:39	Allocated_reads:0.102564102564103	Strand:+
TAACATAGCTGGACTGGCCATTGGGCATA
>Location:NODE_260454_length_5643_cov_34.903244	Coordinate:414	Reads:1	Hits:35	Allocated_reads:0.0285714285714286	Strand:+
TAACATAGCTGGACTGGCCATCGGGCATACCG
>Location:NODE_260454_length_5643_cov_34.903244	Coordinate:415	Reads:1	Hits:54	Allocated_reads:0.0185185185185185	Strand:+
AACATAGCTGGACTGGCCATCGGG
>Location:NODE_260454_length_5643_cov_34.903244	Coordinate:415	Reads:1	Hits:51	Allocated_reads:0.0196078431372549	Strand:+
AACATAGCTGGACTGGCCATCGGGC
>Location:NODE_260454_length_5643_cov_34.903244	Coordinate:415	Reads:1	Hits:51	Allocated_reads:0.0196078431372549	Strand:+
AACATAGCTGGACTGGCCATCGGGCACT
>Location:NODE_260454_length_5643_cov_34.903244	Coordinate:416	Reads:4	Hits:60	Allocated_reads:0.0666666666666667	Strand:+
ACATAGCTGGACTGGCCATCGGGC
>Location:NODE_260454_length_5643_cov_34.903244	Coordinate:416	Reads:1	Hits:58	Allocated_reads:0.0172413793103448	Strand:+
ACATAGCTGGACTGGCCATCGGGCAT
>Location:NODE_260454_length_5643_cov_34.903244	Coordinate:416	Reads:1	Hits:49	Allocated_reads:0.0204081632653061	Strand:+
ACATAGCTGGACTGGCCATCGGGCATACC
>Location:NODE_260454_length_5643_cov_34.903244	Coordinate:417	Reads:2	Hits:208	Allocated_reads:0.00961538461538462	Strand:+
CATAGCTGGACTGGCCATCGGGCATACC
>Location:NODE_260454_length_5643_cov_34.903244	Coordinate:417	Reads:1	Hits:171	Allocated_reads:0.00584795321637427	Strand:+
CATAGCTGGACTGGCCATCGGGCATACCGGG
>Location:NODE_260454_length_5643_cov_34.903244	Coordinate:419	Reads:4	Hits:213	Allocated_reads:0.0187793427230047	Strand:+
TAGCTGGACTGGCCATCGGGCATACC
>Location:NODE_260454_length_5643_cov_34.903244	Coordinate:419	Reads:1	Hits:164	Allocated_reads:0.00609756097560976	Strand:+
TAGCTGGACTGGCCATCGGGCATACCGGGCA
>Location:NODE_260454_length_5643_cov_34.903244	Coordinate:421	Reads:1	Hits:193	Allocated_reads:0.00518134715025907	Strand:+
GCTGGACTGGCCATCGGGCATACCGGG
>Location:NODE_260454_length_5643_cov_34.903244	Coordinate:424	Reads:1	Hits:197	Allocated_reads:0.0050761421319797	Strand:-
TGCCCGGTATGCCCGATGGCCAGTCC
>Location:NODE_260454_length_5643_cov_34.903244	Coordinate:465	Reads:1	Hits:41	Allocated_reads:0.024390243902439	Strand:+
TATTACACGTTTCGTATTGAGCTG
>Location:NODE_260454_length_5643_cov_34.903244	Coordinate:579	Reads:1	Hits:120	Allocated_reads:0.00833333333333333	Strand:+
TTCTTTTAATGTAACTCTGAGGTGTAA
>Location:NODE_260454_length_5643_cov_34.903244	Coordinate:579	Reads:1	Hits:120	Allocated_reads:0.00833333333333333	Strand:+
TTCTTTTAATGTAACTCTGAGGTGTAAA
>Location:NODE_260454_length_5643_cov_34.903244	Coordinate:579	Reads:4	Hits:120	Allocated_reads:0.0333333333333333	Strand:+
TTCTTTTAATGTAACTCTGAGGTGTAAG
>Location:NODE_260454_length_5643_cov_34.903244	Coordinate:579	Reads:1	Hits:120	Allocated_reads:0.00833333333333333	Strand:-
TTTACACCTCAGAGTTACATTAAAAGAA
>Location:NODE_260454_length_5643_cov_34.903244	Coordinate:579	Reads:1	Hits:120	Allocated_reads:0.00833333333333333	Strand:-
TTTTACACCTCAGAGTTACATTAAAAGAA
>Location:NODE_260454_length_5643_cov_34.903244	Coordinate:580	Reads:2	Hits:120	Allocated_reads:0.0166666666666667	Strand:-
TTTTACACCTCAGAGTTACATTAAAAGA
>Location:NODE_260454_length_5643_cov_34.903244	Coordinate:611	Reads:1	Hits:30	Allocated_reads:0.0333333333333333	Strand:-
ACACTCATTTTTAACACTCGATTTTAACTACTA
>Location:NODE_260454_length_5643_cov_34.903244	Coordinate:611	Reads:1	Hits:36	Allocated_reads:0.0277777777777778	Strand:+
TAGTAGTTAAAATCGAGTGTTAAAAAT
>Location:NODE_260454_length_5643_cov_34.903244	Coordinate:611	Reads:1	Hits:33	Allocated_reads:0.0303030303030303	Strand:+
TAGTAGTTAAAATCGAGTGTTAAAAATG
>Location:NODE_260454_length_5643_cov_34.903244	Coordinate:621	Reads:1	Hits:100	Allocated_reads:0.01	Strand:+
AATCGAGTGTTAAAAATGAGTGTTT
>Location:NODE_260454_length_5643_cov_34.903244	Coordinate:676	Reads:3	Hits:1	Allocated_reads:3	Strand:-
TCAGAGTTAAGAATTCAAGAGTTAATGTT
>Location:NODE_260454_length_5643_cov_34.903244	Coordinate:688	Reads:1	Hits:1	Allocated_reads:1	Strand:+
TGAATTCTTAACTCTGAACTCCTAAAGGGGC
>Location:NODE_260454_length_5643_cov_34.903244	Coordinate:910	Reads:1	Hits:1	Allocated_reads:1	Strand:+
CGAGACAAAGCTGTGTGAAAAGCATT
>Location:NODE_260454_length_5643_cov_34.903244	Coordinate:1314	Reads:1	Hits:636	Allocated_reads:0.00157232704402516	Strand:-
AAATAATCGTTTGTGGCAGCCCTA
>Location:NODE_260454_length_5643_cov_34.903244	Coordinate:1314	Reads:3	Hits:563	Allocated_reads:0.00532859680284192	Strand:-
ACTATCAAAATAATCGTTTGTGGCAGCCCTA
>Location:NODE_260454_length_5643_cov_34.903244	Coordinate:1315	Reads:1	Hits:575	Allocated_reads:0.00173913043478261	Strand:-
ACTATCAAAATAATCGTTCGTGGCAGCCCT
>Location:NODE_260454_length_5643_cov_34.903244	Coordinate:1315	Reads:27	Hits:573	Allocated_reads:0.0471204188481675	Strand:-
ACTATCAAAATAATCGTTTGTGGCAGCCCT
>Location:NODE_260454_length_5643_cov_34.903244	Coordinate:1315	Reads:1	Hits:576	Allocated_reads:0.00173611111111111	Strand:-
CTATCAAAATAATCGTTTGTGGCAGCCCT
>Location:NODE_260454_length_5643_cov_34.903244	Coordinate:1315	Reads:2	Hits:585	Allocated_reads:0.00341880341880342	Strand:-
TATCAAAATAATCGTTTGTGGCAGCCCT
>Location:NODE_260454_length_5643_cov_34.903244	Coordinate:1316	Reads:48	Hits:591	Allocated_reads:0.0812182741116751	Strand:-
ACTATCAAAATAATCGTTTGTGGCAGCCC
>Location:NODE_260454_length_5643_cov_34.903244	Coordinate:1316	Reads:9	Hits:603	Allocated_reads:0.0149253731343284	Strand:-
TATCAAAATAATCGTTTGTGGCAGCCC
>Location:NODE_260454_length_5643_cov_34.903244	Coordinate:1317	Reads:43	Hits:606	Allocated_reads:0.070957095709571	Strand:-
ACTATCAAAATAATCGTTTGTGGCAGCC
>Location:NODE_260454_length_5643_cov_34.903244	Coordinate:1317	Reads:3	Hits:618	Allocated_reads:0.00485436893203883	Strand:-
TATCAAAATAATCGTTTGTGGCAGCC
>Location:NODE_260454_length_5643_cov_34.903244	Coordinate:1317	Reads:2	Hits:529	Allocated_reads:0.00378071833648393	Strand:-
TCGACTATCAAAATAATCGTTTGTGGCAGCC
>Location:NODE_260454_length_5643_cov_34.903244	Coordinate:1318	Reads:1	Hits:617	Allocated_reads:0.00162074554294976	Strand:-
ACTATCAAAATAATCGTTTGTGGCAGC
>Location:NODE_260454_length_5643_cov_34.903244	Coordinate:1321	Reads:1	Hits:639	Allocated_reads:0.00156494522691706	Strand:-
ACTATCAAAATAATCGTTTGTGGC
>Location:NODE_260454_length_5643_cov_34.903244	Coordinate:1327	Reads:5	Hits:448	Allocated_reads:0.0111607142857143	Strand:+
AACGATTATTTTGATAGTCGACTAGTCACC
>Location:NODE_260454_length_5643_cov_34.903244	Coordinate:1328	Reads:8	Hits:451	Allocated_reads:0.0177383592017738	Strand:+
ACGATTATTTTGATAGTCGACTAGTCACC
>Location:NODE_260454_length_5643_cov_34.903244	Coordinate:1328	Reads:1	Hits:424	Allocated_reads:0.00235849056603774	Strand:+
ACGATTATTTTGATAGTCGACTAGTCACCGA
>Location:NODE_260454_length_5643_cov_34.903244	Coordinate:1331	Reads:1	Hits:618	Allocated_reads:0.00161812297734628	Strand:+
ATTATTTTGATAGTCGACTAGTCACC
>Location:NODE_260454_length_5643_cov_34.903244	Coordinate:1332	Reads:1	Hits:631	Allocated_reads:0.00158478605388273	Strand:+
TTATTTTGATAGTCGACTAGTCACC
>Location:NODE_260454_length_5643_cov_34.903244	Coordinate:1333	Reads:1	Hits:639	Allocated_reads:0.00156494522691706	Strand:+
TATTTTGATAGTCGACTAGTCACC
>Location:NODE_260454_length_5643_cov_34.903244	Coordinate:1335	Reads:3	Hits:618	Allocated_reads:0.00485436893203883	Strand:+
TTTTGATAGTCGACTAGTCACCGA
>Location:NODE_260454_length_5643_cov_34.903244	Coordinate:1335	Reads:5	Hits:613	Allocated_reads:0.00815660685154975	Strand:+
TTTTGATAGTCGACTAGTCACCGAT
>Location:NODE_260454_length_5643_cov_34.903244	Coordinate:1335	Reads:8	Hits:607	Allocated_reads:0.0131795716639209	Strand:+
TTTTGATAGTCGACTAGTCACCGATT
>Location:NODE_260454_length_5643_cov_34.903244	Coordinate:1427	Reads:1	Hits:422	Allocated_reads:0.0023696682464455	Strand:-
TGATAGTTATATAAGAGCAGATGCTGCTGG
>Location:NODE_260454_length_5643_cov_34.903244	Coordinate:1430	Reads:1	Hits:440	Allocated_reads:0.00227272727272727	Strand:-
TGATAGTTATATAAGAGCAGATGCTGC
>Location:NODE_260454_length_5643_cov_34.903244	Coordinate:1463	Reads:2	Hits:136	Allocated_reads:0.0147058823529412	Strand:-
TAGCACATACCTTAAACACTTAAAGCTGTA
>Location:NODE_260454_length_5643_cov_34.903244	Coordinate:1469	Reads:1	Hits:168	Allocated_reads:0.00595238095238095	Strand:+
TTTAAGTGTTTAAGGTATGTGCTAG
>Location:NODE_260454_length_5643_cov_34.903244	Coordinate:1471	Reads:1	Hits:171	Allocated_reads:0.00584795321637427	Strand:+
TAAGTGTTTAAGGTATGTGCTAACT
>Location:NODE_260454_length_5643_cov_34.903244	Coordinate:1482	Reads:1	Hits:204	Allocated_reads:0.00490196078431373	Strand:-
TCTTGTCTTTATTTTTAGTTAGCACATACC
>Location:NODE_260454_length_5643_cov_34.903244	Coordinate:1484	Reads:1	Hits:247	Allocated_reads:0.00404858299595142	Strand:-
TCTTGTCTTTATTTTTAGTTAGCACATA
>Location:NODE_260454_length_5643_cov_34.903244	Coordinate:1486	Reads:4	Hits:473	Allocated_reads:0.00845665961945032	Strand:-
TCTTGTCTTTATTTTTAGTTAGCACA
>Location:NODE_260454_length_5643_cov_34.903244	Coordinate:1487	Reads:3	Hits:567	Allocated_reads:0.00529100529100529	Strand:-
TCTTGTCTTTATTTTTAGTTAGCAC
>Location:NODE_260454_length_5643_cov_34.903244	Coordinate:1563	Reads:1	Hits:1	Allocated_reads:1	Strand:-
TCCTGAGTAAATCGGCTGACTTTATT
>Location:NODE_260454_length_5643_cov_34.903244	Coordinate:1579	Reads:6	Hits:378	Allocated_reads:0.0158730158730159	Strand:+
TTACTCAGGAACAAATAAAATACT
>Location:NODE_260454_length_5643_cov_34.903244	Coordinate:1592	Reads:1	Hits:86	Allocated_reads:0.0116279069767442	Strand:-
TATTGTTTGGCTTTTTTCAGTATTTTATT
>Location:NODE_260454_length_5643_cov_34.903244	Coordinate:1592	Reads:1	Hits:95	Allocated_reads:0.0105263157894737	Strand:-
TGTTTGGCTTTTTTCAGTATTTTATT
>Location:NODE_260454_length_5643_cov_34.903244	Coordinate:1597	Reads:1	Hits:68	Allocated_reads:0.0147058823529412	Strand:-
AAAATGTTATTGTTTGGCTTTTTTCAGTATT
>Location:NODE_260454_length_5643_cov_34.903244	Coordinate:1599	Reads:1	Hits:77	Allocated_reads:0.012987012987013	Strand:+
TACTGAAAAAAGCCAAACAATAACATTT
>Location:NODE_260454_length_5643_cov_34.903244	Coordinate:1606	Reads:2	Hits:267	Allocated_reads:0.00749063670411985	Strand:-
AACTTAAAAATGTTATTGTTTGGCTTTT
>Location:NODE_260454_length_5643_cov_34.903244	Coordinate:1607	Reads:1	Hits:304	Allocated_reads:0.00328947368421053	Strand:-
TAACTTAAAAATGTTATTGTTTGGCTTT
>Location:NODE_260454_length_5643_cov_34.903244	Coordinate:1608	Reads:1	Hits:326	Allocated_reads:0.00306748466257669	Strand:-
AACTTAAAAATGTTATTGTTTGGCTT
>Location:NODE_260454_length_5643_cov_34.903244	Coordinate:1608	Reads:1	Hits:332	Allocated_reads:0.00301204819277108	Strand:-
ACTTAAAAATGTTATTGTTTGGCTT
>Location:NODE_260454_length_5643_cov_34.903244	Coordinate:1608	Reads:1	Hits:223	Allocated_reads:0.00448430493273543	Strand:-
AGATAACTTAAAAATGTTATTGTTTGGCTT
>Location:NODE_260454_length_5643_cov_34.903244	Coordinate:1608	Reads:1	Hits:300	Allocated_reads:0.00333333333333333	Strand:-
GATAACTTAAAAATGTTATTGTTTGGCTT
>Location:NODE_260454_length_5643_cov_34.903244	Coordinate:1608	Reads:1	Hits:314	Allocated_reads:0.00318471337579618	Strand:-
TAACTTAAAAATGTTATTGTTTGGCTT
>Location:NODE_260454_length_5643_cov_34.903244	Coordinate:1609	Reads:1	Hits:331	Allocated_reads:0.00302114803625378	Strand:-
AACTTAAAAATGTTATTGTTTGGCT
>Location:NODE_260454_length_5643_cov_34.903244	Coordinate:1609	Reads:1	Hits:337	Allocated_reads:0.0029673590504451	Strand:-
ACTTAAAAATGTTATTGTTTGGCT
>Location:NODE_260454_length_5643_cov_34.903244	Coordinate:1609	Reads:1	Hits:303	Allocated_reads:0.0033003300330033	Strand:-
GATAACTTAAAAATGTTATTGTTTGGCT
>Location:NODE_260454_length_5643_cov_34.903244	Coordinate:1617	Reads:1	Hits:239	Allocated_reads:0.00418410041841004	Strand:+
AATAACATTTTTAAGTTATCTAAGTGACT
>Location:NODE_260454_length_5643_cov_34.903244	Coordinate:1656	Reads:1	Hits:224	Allocated_reads:0.00446428571428571	Strand:-
TTTTCAAACCCACCGCCGTCTTTCGC
>Location:NODE_260454_length_5643_cov_34.903244	Coordinate:1736	Reads:1	Hits:269	Allocated_reads:0.00371747211895911	Strand:-
ACGTCTGTTACCCACTAGCTCGATAGCTA
>Location:NODE_260454_length_5643_cov_34.903244	Coordinate:1736	Reads:1	Hits:269	Allocated_reads:0.00371747211895911	Strand:+
TAGCTATCGAGCTAGTGGGTAACAGACGT
>Location:NODE_260454_length_5643_cov_34.903244	Coordinate:1738	Reads:4	Hits:297	Allocated_reads:0.0134680134680135	Strand:-
ACGTCTGTTACCCACTAGCTCGATAGC
>Location:NODE_260454_length_5643_cov_34.903244	Coordinate:1738	Reads:1	Hits:288	Allocated_reads:0.00347222222222222	Strand:-
GACGTCTGTTACCCACTAGCTCGATAGC
>Location:NODE_260454_length_5643_cov_34.903244	Coordinate:1739	Reads:1	Hits:329	Allocated_reads:0.00303951367781155	Strand:-
GACGTCTGTTACCCACTAGCTCGATAG
>Location:NODE_260454_length_5643_cov_34.903244	Coordinate:1740	Reads:1	Hits:276	Allocated_reads:0.0036231884057971	Strand:+
TATCGAGCTAGTGGGTAACAGACGTCTCC
>Location:NODE_260454_length_5643_cov_34.903244	Coordinate:1744	Reads:1	Hits:241	Allocated_reads:0.004149377593361	Strand:-
CGTTTTCGGAGACGTCTGTTACCCACTAGCTC
>Location:NODE_260454_length_5643_cov_34.903244	Coordinate:1745	Reads:3	Hits:325	Allocated_reads:0.00923076923076923	Strand:-
TTTCGGAGACGTCTGTTACCCACTAGCT
>Location:NODE_260454_length_5643_cov_34.903244	Coordinate:1745	Reads:1	Hits:301	Allocated_reads:0.00332225913621262	Strand:-
TTTTCGGAGACGTCTGTTACCCACTAGCT
>Location:NODE_260454_length_5643_cov_34.903244	Coordinate:1746	Reads:3	Hits:368	Allocated_reads:0.00815217391304348	Strand:-
TTTCGGAGACGTCTGTTACCCACTAGC
>Location:NODE_260454_length_5643_cov_34.903244	Coordinate:1748	Reads:1	Hits:303	Allocated_reads:0.0033003300330033	Strand:+
TAGTGGGTAACAGACGTCTCCGAAAACG
>Location:NODE_260454_length_5643_cov_34.903244	Coordinate:1748	Reads:1	Hits:278	Allocated_reads:0.00359712230215827	Strand:+
TAGTGGGTAACAGACGTCTCCGAAAACGTC
>Location:NODE_260454_length_5643_cov_34.903244	Coordinate:1749	Reads:2	Hits:358	Allocated_reads:0.00558659217877095	Strand:-
TTTTCGGAGACGTCTGTTACCCACT
>Location:NODE_260454_length_5643_cov_34.903244	Coordinate:1750	Reads:1	Hits:402	Allocated_reads:0.00248756218905473	Strand:+
GTGGGTAACAGACGTCTCCGAAAACGTC
>Location:NODE_260454_length_5643_cov_34.903244	Coordinate:1751	Reads:22	Hits:413	Allocated_reads:0.0532687651331719	Strand:+
TGGGTAACAGACGTCTCCGAAAACGTC
>Location:NODE_260454_length_5643_cov_34.903244	Coordinate:1752	Reads:1	Hits:418	Allocated_reads:0.00239234449760766	Strand:+
GGGTAACAGACGTCTCCGAAAACGTC
>Location:NODE_260454_length_5643_cov_34.903244	Coordinate:1755	Reads:3	Hits:315	Allocated_reads:0.00952380952380952	Strand:+
TAACAGACGTCTCCGAAAACGTCGGAGC
>Location:NODE_260454_length_5643_cov_34.903244	Coordinate:1791	Reads:1	Hits:231	Allocated_reads:0.00432900432900433	Strand:+
AAATATGTGGTGTCTTGATAAACTGAGCA
>Location:NODE_260454_length_5643_cov_34.903244	Coordinate:1793	Reads:1	Hits:232	Allocated_reads:0.00431034482758621	Strand:+
ATATGTGGTGTCTTGATAAACTGAGCA
>Location:NODE_260454_length_5643_cov_34.903244	Coordinate:1794	Reads:1	Hits:247	Allocated_reads:0.00404858299595142	Strand:+
TATGTGGTGTCTTGATAAACTGAG
>Location:NODE_260454_length_5643_cov_34.903244	Coordinate:1794	Reads:13	Hits:245	Allocated_reads:0.0530612244897959	Strand:+
TATGTGGTGTCTTGATAAACTGAGC
>Location:NODE_260454_length_5643_cov_34.903244	Coordinate:1794	Reads:1	Hits:227	Allocated_reads:0.00440528634361234	Strand:+
TATGTGGTGTCTTGATAAACTGAGCAGAT
>Location:NODE_260454_length_5643_cov_34.903244	Coordinate:1796	Reads:2	Hits:246	Allocated_reads:0.00813008130081301	Strand:+
TGTGGTGTCTTGATAAACTGAGCAGATA
>Location:NODE_260454_length_5643_cov_34.903244	Coordinate:1796	Reads:1	Hits:239	Allocated_reads:0.00418410041841004	Strand:+
TGTGGTGTCTTGATAAACTGAGCAGATATT
>Location:NODE_260454_length_5643_cov_34.903244	Coordinate:1798	Reads:1	Hits:254	Allocated_reads:0.00393700787401575	Strand:+
TGGTGTCTTGATAAACTGAGCAGATATT
>Location:NODE_260454_length_5643_cov_34.903244	Coordinate:1799	Reads:1	Hits:327	Allocated_reads:0.00305810397553517	Strand:-
AATATCTGCTCAGTTTATCAAGACACC
>Location:NODE_260454_length_5643_cov_34.903244	Coordinate:1800	Reads:1	Hits:252	Allocated_reads:0.00396825396825397	Strand:-
ACCTCAAATATCTGCTCAGTTTATCAAGACAC
>Location:NODE_260454_length_5643_cov_34.903244	Coordinate:1800	Reads:1	Hits:333	Allocated_reads:0.003003003003003	Strand:+
GTGTCTTGATAAACTGAGCAGATATT
>Location:NODE_260454_length_5643_cov_34.903244	Coordinate:1801	Reads:5	Hits:379	Allocated_reads:0.0131926121372032	Strand:+
TGTCTTGATAAACTGAGCAGATATT
>Location:NODE_260454_length_5643_cov_34.903244	Coordinate:1801	Reads:2	Hits:372	Allocated_reads:0.00537634408602151	Strand:+
TGTCTTGATAAACTGAGCAGATATTT
>Location:NODE_260454_length_5643_cov_34.903244	Coordinate:1801	Reads:1	Hits:359	Allocated_reads:0.00278551532033426	Strand:+
TGTCTTGATAAACTGAGCAGATATTTG
>Location:NODE_260454_length_5643_cov_34.903244	Coordinate:1801	Reads:10	Hits:353	Allocated_reads:0.028328611898017	Strand:+
TGTCTTGATAAACTGAGCAGATATTTGA
>Location:NODE_260454_length_5643_cov_34.903244	Coordinate:1801	Reads:2	Hits:276	Allocated_reads:0.0072463768115942	Strand:+
TGTCTTGATAAACTGAGCAGATATTTGAG
>Location:NODE_260454_length_5643_cov_34.903244	Coordinate:1801	Reads:3	Hits:272	Allocated_reads:0.0110294117647059	Strand:+
TGTCTTGATAAACTGAGCAGATATTTGAGG
>Location:NODE_260454_length_5643_cov_34.903244	Coordinate:1801	Reads:3	Hits:268	Allocated_reads:0.0111940298507463	Strand:+
TGTCTTGATAAACTGAGCAGATATTTGAGGT
>Location:NODE_260454_length_5643_cov_34.903244	Coordinate:1801	Reads:2	Hits:266	Allocated_reads:0.0075187969924812	Strand:+
TGTCTTGATAAACTGAGCAGATATTTGAGGTT
>Location:NODE_260454_length_5643_cov_34.903244	Coordinate:1802	Reads:1	Hits:272	Allocated_reads:0.00367647058823529	Strand:+
GTCTTGATAAACTGAGCAGATATTTGAGGTT
>Location:NODE_260454_length_5643_cov_34.903244	Coordinate:1805	Reads:1	Hits:301	Allocated_reads:0.00332225913621262	Strand:+
TTGATAAACTGAGCAGATATTTGAGGT
>Location:NODE_260454_length_5643_cov_34.903244	Coordinate:1806	Reads:1	Hits:386	Allocated_reads:0.00259067357512953	Strand:+
TGATAAACTGAGCAGATATTTGAGGTT
>Location:NODE_260454_length_5643_cov_34.903244	Coordinate:1807	Reads:2	Hits:380	Allocated_reads:0.00526315789473684	Strand:-
AAACCTCAAATATCTGCTCAGTTTATC
>Location:NODE_260454_length_5643_cov_34.903244	Coordinate:1809	Reads:1	Hits:392	Allocated_reads:0.00255102040816327	Strand:-
AAACCTCAAATATCTGCTCAGTTTA
>Location:NODE_260454_length_5643_cov_34.903244	Coordinate:1809	Reads:1	Hits:400	Allocated_reads:0.0025	Strand:+
TAAACTGAGCAGATATTTGAGGTT
>Location:NODE_260454_length_5643_cov_34.903244	Coordinate:1809	Reads:1	Hits:303	Allocated_reads:0.0033003300330033	Strand:+
TAAACTGAGCAGATATTTGAGGTTTACACA
>Location:NODE_260454_length_5643_cov_34.903244	Coordinate:1812	Reads:2	Hits:314	Allocated_reads:0.00636942675159236	Strand:+
ACTGAGCAGATATTTGAGGTTTACACA
>Location:NODE_260454_length_5643_cov_34.903244	Coordinate:1812	Reads:1	Hits:292	Allocated_reads:0.00342465753424658	Strand:+
ACTGAGCAGATATTTGAGGTTTACACAGC
>Location:NODE_260454_length_5643_cov_34.903244	Coordinate:1813	Reads:1	Hits:288	Allocated_reads:0.00347222222222222	Strand:+
CTGAGCAGATATTTGAGGTTTACACAGCT
>Location:NODE_260454_length_5643_cov_34.903244	Coordinate:1814	Reads:1	Hits:294	Allocated_reads:0.00340136054421769	Strand:+
TGAGCAGATATTTGAGGTTTACACAGCT
>Location:NODE_260454_length_5643_cov_34.903244	Coordinate:1817	Reads:2	Hits:317	Allocated_reads:0.00630914826498423	Strand:-
TAGCTGTGTAAACCTCAAATATCTGC
>Location:NODE_260454_length_5643_cov_34.903244	Coordinate:1819	Reads:1	Hits:325	Allocated_reads:0.00307692307692308	Strand:-
TAGCTGTGTAAACCTCAAATATCT
>Location:NODE_260454_length_5643_cov_34.903244	Coordinate:1824	Reads:1	Hits:333	Allocated_reads:0.003003003003003	Strand:+
TTTGAGGTTTACACAGCTACATTC
>Location:NODE_260454_length_5643_cov_34.903244	Coordinate:1824	Reads:1	Hits:250	Allocated_reads:0.004	Strand:+
TTTGAGGTTTACACAGCTACATTCT
>Location:NODE_260454_length_5643_cov_34.903244	Coordinate:1824	Reads:1	Hits:228	Allocated_reads:0.0043859649122807	Strand:+
TTTGAGGTTTACACAGCTACATTCTC
>Location:NODE_260454_length_5643_cov_34.903244	Coordinate:1824	Reads:3	Hits:188	Allocated_reads:0.0159574468085106	Strand:+
TTTGAGGTTTACACAGCTACATTCTCGC
>Location:NODE_260454_length_5643_cov_34.903244	Coordinate:1824	Reads:1	Hits:190	Allocated_reads:0.00526315789473684	Strand:+
TTTGAGGTTTACACAGCTACATTCTCGGC
>Location:NODE_260454_length_5643_cov_34.903244	Coordinate:1824	Reads:5	Hits:182	Allocated_reads:0.0274725274725275	Strand:+
TTTGAGGTTTACACAGCTACATTCTCGCC
>Location:NODE_260454_length_5643_cov_34.903244	Coordinate:1824	Reads:7	Hits:181	Allocated_reads:0.0386740331491713	Strand:+
TTTGAGGTTTACACAGCTACATTCTCGCCT
>Location:NODE_260454_length_5643_cov_34.903244	Coordinate:1829	Reads:1	Hits:210	Allocated_reads:0.00476190476190476	Strand:-
GGCGAGAATGTAGCTGTGTAAACC
>Location:NODE_260454_length_5643_cov_34.903244	Coordinate:1871	Reads:1	Hits:625	Allocated_reads:0.0016	Strand:+
TTATTTTGTGACCCAGAAAGAATAATA
>Location:NODE_260454_length_5643_cov_34.903244	Coordinate:1877	Reads:1	Hits:63	Allocated_reads:0.0158730158730159	Strand:-
TACTGTTATTATTCTTTCTGGGTCACA
>Location:NODE_260454_length_5643_cov_34.903244	Coordinate:1879	Reads:1	Hits:44	Allocated_reads:0.0227272727272727	Strand:+
TGACCCAGAAAGAATAATAACAGTAAT
>Location:NODE_260454_length_5643_cov_34.903244	Coordinate:1902	Reads:1	Hits:309	Allocated_reads:0.00323624595469256	Strand:+
TAATATTAAAACTAACTAGCTGCC
>Location:NODE_260454_length_5643_cov_34.903244	Coordinate:1912	Reads:1	Hits:18	Allocated_reads:0.0555555555555556	Strand:-
TTTCCAACAATGGTGGCAGCTAGTTAGT
>Location:NODE_260454_length_5643_cov_34.903244	Coordinate:1926	Reads:1	Hits:3	Allocated_reads:0.333333333333333	Strand:+
ACCATTGTTGGAAACTGAGCAGGGCCG
>Location:NODE_260454_length_5643_cov_34.903244	Coordinate:1930	Reads:1	Hits:56	Allocated_reads:0.0178571428571429	Strand:+
TTGTTGGAAACTGAGCAGGGCCGC
>Location:NODE_260454_length_5643_cov_34.903244	Coordinate:1930	Reads:1	Hits:46	Allocated_reads:0.0217391304347826	Strand:+
TTGTTGGAAACTGAGCAGGGCCGCGC
>Location:NODE_260454_length_5643_cov_34.903244	Coordinate:1930	Reads:2	Hits:41	Allocated_reads:0.0487804878048781	Strand:+
TTGTTGGAAACTGAGCAGGGCCGCGCTATT
>Location:NODE_260454_length_5643_cov_34.903244	Coordinate:1942	Reads:1	Hits:41	Allocated_reads:0.024390243902439	Strand:-
TCCCAGAATTCATAGCGCGGCCCTGCTC
>Location:NODE_260454_length_5643_cov_34.903244	Coordinate:1943	Reads:1	Hits:42	Allocated_reads:0.0238095238095238	Strand:-
TCCCAGAATTCATAGCGCGGCCCTGCT
>Location:NODE_260454_length_5643_cov_34.903244	Coordinate:1943	Reads:1	Hits:25	Allocated_reads:0.04	Strand:-
TGTCCCAGAATTCATAGCGCGGCCCTGCT
>Location:NODE_260454_length_5643_cov_34.903244	Coordinate:1944	Reads:1	Hits:50	Allocated_reads:0.02	Strand:-
TCCCAGAATTCATAGCGCGGCCTTGC
>Location:NODE_260454_length_5643_cov_34.903244	Coordinate:1944	Reads:2	Hits:25	Allocated_reads:0.08	Strand:-
TGTCCCAGAATTCATAGCGCGGCCCTGC
>Location:NODE_260454_length_5643_cov_34.903244	Coordinate:1947	Reads:3	Hits:159	Allocated_reads:0.0188679245283019	Strand:-
TGTCCCAGAATTCATAGCGCGGCCC
>Location:NODE_260454_length_5643_cov_34.903244	Coordinate:1952	Reads:4	Hits:254	Allocated_reads:0.015748031496063	Strand:+
GCGCTATGAATTCTGGGACACAGCTTC
>Location:NODE_260454_length_5643_cov_34.903244	Coordinate:1955	Reads:1	Hits:227	Allocated_reads:0.00440528634361234	Strand:+
CTATGAATTCTGGGACACAGCTTCTTCTTCTT
>Location:NODE_260454_length_5643_cov_34.903244	Coordinate:1956	Reads:1	Hits:276	Allocated_reads:0.0036231884057971	Strand:-
AGAAGAAGCTGTGTCCCAGAATTCATA
>Location:NODE_260454_length_5643_cov_34.903244	Coordinate:1958	Reads:1	Hits:235	Allocated_reads:0.00425531914893617	Strand:+
TGAATTCTGGGACACAGCTTCTTCTTCTT
>Location:NODE_260454_length_5643_cov_34.903244	Coordinate:1960	Reads:1	Hits:247	Allocated_reads:0.00404858299595142	Strand:-
AAGAAGAAGAAGCTGTGTCCCAGAATT
>Location:NODE_260454_length_5643_cov_34.903244	Coordinate:1961	Reads:1	Hits:42	Allocated_reads:0.0238095238095238	Strand:+
ATTCTGGGACACAGCTTCTTCTTCTTCT
>Location:NODE_260454_length_5643_cov_34.903244	Coordinate:1962	Reads:1	Hits:261	Allocated_reads:0.00383141762452107	Strand:+
TTCTGGGACACAGCTTCTTCTTCT
>Location:NODE_260454_length_5643_cov_34.903244	Coordinate:1962	Reads:1	Hits:253	Allocated_reads:0.00395256916996047	Strand:+
TTCTGGGACACAGCTTCTTATTCTTC
>Location:NODE_260454_length_5643_cov_34.903244	Coordinate:1962	Reads:1	Hits:7	Allocated_reads:0.142857142857143	Strand:+
TTCTGGGACACAGCTTCTTCTTCTTCTGGG
>Location:NODE_260454_length_5643_cov_34.903244	Coordinate:1962	Reads:1	Hits:7	Allocated_reads:0.142857142857143	Strand:+
TTCTGGGACACAGCTTCTTCTTCTTCTGGGT
>Location:NODE_260454_length_5643_cov_34.903244	Coordinate:1962	Reads:1	Hits:7	Allocated_reads:0.142857142857143	Strand:+
TTCTGGGACACAGCTTCTTCTTCTTCTGGGTT
>Location:NODE_260454_length_5643_cov_34.903244	Coordinate:1989	Reads:5	Hits:412	Allocated_reads:0.0121359223300971	Strand:-
TGTACAAGGATGCCAGCTGCCGTTAAACCC
>Location:NODE_260454_length_5643_cov_34.903244	Coordinate:1990	Reads:1	Hits:453	Allocated_reads:0.0022075055187638	Strand:-
TACAAGGATGCCAGCTGCCGTTAAACC
>Location:NODE_260454_length_5643_cov_34.903244	Coordinate:1990	Reads:1	Hits:423	Allocated_reads:0.00236406619385343	Strand:-
TGTACAAGGATGCCAGCTGCCGTTAAACC
>Location:NODE_260454_length_5643_cov_34.903244	Coordinate:1990	Reads:1	Hits:434	Allocated_reads:0.00230414746543779	Strand:-
TGTACAAGGATGCCAGCTGCCGTTAAAGC
>Location:NODE_260454_length_5643_cov_34.903244	Coordinate:1991	Reads:2	Hits:446	Allocated_reads:0.00448430493273543	Strand:-
TGTACAAGGATGCCAGCTGCCGTTAAAC
>Location:NODE_260454_length_5643_cov_34.903244	Coordinate:1992	Reads:1	Hits:459	Allocated_reads:0.00217864923747277	Strand:-
TGTACAAGGATGCCAGCTGCCGTTAAA
>Location:NODE_260454_length_5643_cov_34.903244	Coordinate:1993	Reads:1	Hits:430	Allocated_reads:0.00232558139534884	Strand:-
TGCATGTACAAGGATGCCAGCTGCCGTTAA
>Location:NODE_260454_length_5643_cov_34.903244	Coordinate:1995	Reads:1	Hits:485	Allocated_reads:0.00206185567010309	Strand:-
TGTACAAGGATGCCAGCTGCCGTT
>Location:NODE_260454_length_5643_cov_34.903244	Coordinate:1997	Reads:1	Hits:451	Allocated_reads:0.00221729490022173	Strand:-
TGCATGTACAAGGATGCCAGCTGCCG
>Location:NODE_260454_length_5643_cov_34.903244	Coordinate:1999	Reads:1	Hits:545	Allocated_reads:0.0018348623853211	Strand:-
TGCATGTACAAGGATGCCAGCTGC
>Location:NODE_260454_length_5643_cov_34.903244	Coordinate:2007	Reads:1	Hits:534	Allocated_reads:0.00187265917602996	Strand:+
CATCCTTGTACATGCAGTGCTGCCATC
>Location:NODE_260454_length_5643_cov_34.903244	Coordinate:2009	Reads:2	Hits:565	Allocated_reads:0.00353982300884956	Strand:+
TCCTTGTACATGCAGTGCTGCCATC
>Location:NODE_260454_length_5643_cov_34.903244	Coordinate:2009	Reads:1	Hits:561	Allocated_reads:0.0017825311942959	Strand:+
TCCTTGTACATGCAGTGCTGCCATCT
>Location:NODE_260454_length_5643_cov_34.903244	Coordinate:2009	Reads:1	Hits:543	Allocated_reads:0.00184162062615101	Strand:+
TCCTTGTACATGCAGTGCTGCCATCTT
>Location:NODE_260454_length_5643_cov_34.903244	Coordinate:2009	Reads:3	Hits:522	Allocated_reads:0.00574712643678161	Strand:+
TCCTTGTACATGCAGTGCTGCCATCTTCT
>Location:NODE_260454_length_5643_cov_34.903244	Coordinate:2009	Reads:6	Hits:496	Allocated_reads:0.0120967741935484	Strand:+
TCCTTGTACATGCAGTGCTGCCATCTTCTGTT
>Location:NODE_260454_length_5643_cov_34.903244	Coordinate:2012	Reads:1	Hits:573	Allocated_reads:0.00174520069808028	Strand:+
TTGTACATGCAGTGCTGCCATCTT
>Location:NODE_260454_length_5643_cov_34.903244	Coordinate:2012	Reads:1	Hits:552	Allocated_reads:0.00181159420289855	Strand:+
TTGTACATGCAGTGCTGCCATCTTCT
>Location:NODE_260454_length_5643_cov_34.903244	Coordinate:2012	Reads:3	Hits:534	Allocated_reads:0.00561797752808989	Strand:+
TTGTACATGCAGTGCTGCCATCTTCTGT
>Location:NODE_260454_length_5643_cov_34.903244	Coordinate:2012	Reads:7	Hits:526	Allocated_reads:0.0133079847908745	Strand:+
TTGTACATGCAGTGCTGCCATCTTCTGTT
>Location:NODE_260454_length_5643_cov_34.903244	Coordinate:2013	Reads:1	Hits:555	Allocated_reads:0.0018018018018018	Strand:+
TGTACATGCAGTGCTGCCATCTTCT
>Location:NODE_260454_length_5643_cov_34.903244	Coordinate:2013	Reads:1	Hits:537	Allocated_reads:0.00186219739292365	Strand:+
TGTACATGCAGTGCTGCCATCTTCTGT
>Location:NODE_260454_length_5643_cov_34.903244	Coordinate:2013	Reads:9	Hits:529	Allocated_reads:0.0170132325141777	Strand:+
TGTACATGCAGTGCTGCCATCTTCTGTT
>Location:NODE_260454_length_5643_cov_34.903244	Coordinate:2013	Reads:1	Hits:440	Allocated_reads:0.00227272727272727	Strand:+
TGTACATGCAGTGCTGCCATCTTCTGTTTCAG
>Location:NODE_260454_length_5643_cov_34.903244	Coordinate:2015	Reads:2	Hits:551	Allocated_reads:0.00362976406533575	Strand:+
TACATGCAGTGCTGCCATCTTCTGTT
>Location:NODE_260454_length_5643_cov_34.903244	Coordinate:2015	Reads:2	Hits:542	Allocated_reads:0.003690036900369	Strand:+
TACATGCAGTGCTGCCATCTTCTGTTT
>Location:NODE_260454_length_5643_cov_34.903244	Coordinate:2017	Reads:2	Hits:481	Allocated_reads:0.00415800415800416	Strand:+
CATGCAGTGCTGCCATCTTCTGTTTCAGT
>Location:NODE_260454_length_5643_cov_34.903244	Coordinate:2020	Reads:1	Hits:551	Allocated_reads:0.00181488203266788	Strand:-
GACTGAAACAGAAGATGGCAGAACTGC
>Location:NODE_260454_length_5643_cov_34.903244	Coordinate:2025	Reads:1	Hits:462	Allocated_reads:0.00216450216450216	Strand:-
GTGTAATAACGGACTGAAACAGAAGATGGCAGC
>Location:NODE_260454_length_5643_cov_34.903244	Coordinate:2028	Reads:2	Hits:507	Allocated_reads:0.00394477317554241	Strand:-
TAATAACGGACTGAAACAGAAGATGGC
>Location:NODE_260454_length_5643_cov_34.903244	Coordinate:2032	Reads:4	Hits:474	Allocated_reads:0.00843881856540084	Strand:-
AAGAGTGTAATAACGGACTGAAACAGAAGA
>Location:NODE_260454_length_5643_cov_34.903244	Coordinate:2032	Reads:2	Hits:467	Allocated_reads:0.00428265524625268	Strand:-
TAAGAGTGTAATAACGGACTGAAACAGAAGA
>Location:NODE_260454_length_5643_cov_34.903244	Coordinate:2033	Reads:2	Hits:476	Allocated_reads:0.00420168067226891	Strand:-
TAAGAGTGTAATAACGGACTGAAACAGAAG
>Location:NODE_260454_length_5643_cov_34.903244	Coordinate:2034	Reads:1	Hits:487	Allocated_reads:0.00205338809034908	Strand:-
AAGAGTGTAATAACGGACTGAAACAGAA
>Location:NODE_260454_length_5643_cov_34.903244	Coordinate:2034	Reads:9	Hits:480	Allocated_reads:0.01875	Strand:-
TAAGAGTGTAATAACGGACTGAAACAGAA
>Location:NODE_260454_length_5643_cov_34.903244	Coordinate:2034	Reads:1	Hits:479	Allocated_reads:0.00208768267223382	Strand:-
TTAAGAGTGTAATAACGGACTGAAACAGAA
>Location:NODE_260454_length_5643_cov_34.903244	Coordinate:2035	Reads:2	Hits:492	Allocated_reads:0.0040650406504065	Strand:-
AAGAGTGTAATAACGGACTGAAACAGA
>Location:NODE_260454_length_5643_cov_34.903244	Coordinate:2035	Reads:7	Hits:485	Allocated_reads:0.0144329896907217	Strand:-
TAAGAGTGTAATAACGGACTGAAACAGA
>Location:NODE_260454_length_5643_cov_34.903244	Coordinate:2035	Reads:1	Hits:500	Allocated_reads:0.002	Strand:+
TCTGTTTCAGTCCGTTATTACACTCT
>Location:NODE_260454_length_5643_cov_34.903244	Coordinate:2035	Reads:2	Hits:492	Allocated_reads:0.0040650406504065	Strand:+
TCTGTTTCAGTCCGTTATTACACTCTT
>Location:NODE_260454_length_5643_cov_34.903244	Coordinate:2035	Reads:1	Hits:485	Allocated_reads:0.00206185567010309	Strand:+
TCTGTTTCAGTCCGTTATTACACTCTTA
>Location:NODE_260454_length_5643_cov_34.903244	Coordinate:2035	Reads:1	Hits:475	Allocated_reads:0.00210526315789474	Strand:+
TCTGTTTCAGTCCGTTATTACACTCTTAAA
>Location:NODE_260454_length_5643_cov_34.903244	Coordinate:2037	Reads:2	Hits:502	Allocated_reads:0.00398406374501992	Strand:-
TAAGAGTGTAATAACGGACTGAAACA
>Location:NODE_260454_length_5643_cov_34.903244	Coordinate:2037	Reads:1	Hits:509	Allocated_reads:0.00196463654223969	Strand:+
TGTTTCAGTCCGTTATTACACTCTT
>Location:NODE_260454_length_5643_cov_34.903244	Coordinate:2037	Reads:1	Hits:501	Allocated_reads:0.00199600798403194	Strand:+
TGTTTCAGTCCGTTATTACACTCTTAA
>Location:NODE_260454_length_5643_cov_34.903244	Coordinate:2038	Reads:2	Hits:515	Allocated_reads:0.00388349514563107	Strand:-
AAGAGTGTAATAACGGACTGAAAC
>Location:NODE_260454_length_5643_cov_34.903244	Coordinate:2038	Reads:3	Hits:508	Allocated_reads:0.00590551181102362	Strand:-
TAAGAGTGTAATAACGGACTGAAAC
>Location:NODE_260454_length_5643_cov_34.903244	Coordinate:2039	Reads:2	Hits:541	Allocated_reads:0.00369685767097967	Strand:-
TAAGAGTGTAATAACGGACTGAAA
>Location:NODE_260454_length_5643_cov_34.903244	Coordinate:2043	Reads:1	Hits:278	Allocated_reads:0.00359712230215827	Strand:-
GTAGTAGGATTTAAGAGTGTAATAACGGACT
>Location:NODE_260454_length_5643_cov_34.903244	Coordinate:2045	Reads:1	Hits:284	Allocated_reads:0.00352112676056338	Strand:-
AGTAGTAGGATTTAAGAGTGTAATAACGGA
>Location:NODE_260454_length_5643_cov_34.903244	Coordinate:2047	Reads:1	Hits:346	Allocated_reads:0.00289017341040462	Strand:-
GTAGGATTTAAGAGTGTAATAACG
>Location:NODE_260454_length_5643_cov_34.903244	Coordinate:2050	Reads:2	Hits:323	Allocated_reads:0.00619195046439629	Strand:+
TATTACACTCTTAAATCCTACTACTTA
>Location:NODE_260454_length_5643_cov_34.903244	Coordinate:2051	Reads:1	Hits:318	Allocated_reads:0.00314465408805031	Strand:-
ATAAGTAGTAGGATTTAAGAGTGTAAT
>Location:NODE_260454_length_5643_cov_34.903244	Coordinate:2052	Reads:6	Hits:298	Allocated_reads:0.0201342281879195	Strand:+
TTACACTCTTAAATCCTACTACTTATTCC
>Location:NODE_260454_length_5643_cov_34.903244	Coordinate:2053	Reads:1	Hits:331	Allocated_reads:0.00302114803625378	Strand:+
TACACTCTTAAATCCTACTACTTAT
>Location:NODE_260454_length_5643_cov_34.903244	Coordinate:2053	Reads:1	Hits:312	Allocated_reads:0.00320512820512821	Strand:+
TACACTCTTAAATCCTACTACTTATTC
>Location:NODE_260454_length_5643_cov_34.903244	Coordinate:2053	Reads:3	Hits:303	Allocated_reads:0.0099009900990099	Strand:+
TACACTCTTAAATCCTACTACTTATTCC
>Location:NODE_260454_length_5643_cov_34.903244	Coordinate:2053	Reads:1	Hits:297	Allocated_reads:0.00336700336700337	Strand:+
TACACTCTTAAATCCTACTACTTATTCCT
>Location:NODE_260454_length_5643_cov_34.903244	Coordinate:2053	Reads:4	Hits:254	Allocated_reads:0.015748031496063	Strand:+
TACACTCTTAAATCCTACTACTTATTCCTGC
>Location:NODE_260454_length_5643_cov_34.903244	Coordinate:2067	Reads:1	Hits:249	Allocated_reads:0.00401606425702811	Strand:+
CTACTACTTATTCCTGCGTCTTTTG
>Location:NODE_260454_length_5643_cov_34.903244	Coordinate:2163	Reads:2	Hits:541	Allocated_reads:0.00369685767097967	Strand:-
TAAGAGTGTAATAACGGACTGAAA
>Location:NODE_260454_length_5643_cov_34.903244	Coordinate:2176	Reads:1	Hits:167	Allocated_reads:0.00598802395209581	Strand:+
TTACACTCTTAAATCCTGCTGCTTATTCC
>Location:NODE_260454_length_5643_cov_34.903244	Coordinate:2176	Reads:2	Hits:167	Allocated_reads:0.0119760479041916	Strand:+
TTACACTCTTAAATCCTGCTACTTATTCC
>Location:NODE_260454_length_5643_cov_34.903244	Coordinate:2176	Reads:1	Hits:163	Allocated_reads:0.00613496932515337	Strand:+
TTACACTCTTAAATCCTGCTACTTATTCCT
>Location:NODE_260454_length_5643_cov_34.903244	Coordinate:2177	Reads:2	Hits:170	Allocated_reads:0.0117647058823529	Strand:+
TACACTCTTAAATCCTGCTACTTATTCC
>Location:NODE_260454_length_5643_cov_34.903244	Coordinate:2177	Reads:3	Hits:166	Allocated_reads:0.0180722891566265	Strand:+
TACACTCTTAAATCCTGCTACTTATTCCT
>Location:NODE_260454_length_5643_cov_34.903244	Coordinate:2177	Reads:1	Hits:156	Allocated_reads:0.00641025641025641	Strand:+
TACACTCTTAAATCCTGCTACTTATTCCTGC
>Location:NODE_260454_length_5643_cov_34.903244	Coordinate:2193	Reads:1	Hits:44	Allocated_reads:0.0227272727272727	Strand:-
TAAGATCCCAAAAGACGCAGGAATAAGTAGC
>Location:NODE_260454_length_5643_cov_34.903244	Coordinate:2196	Reads:1	Hits:156	Allocated_reads:0.00641025641025641	Strand:-
TAAGATCCCAAAAGACGCAGGAATAAGT
>Location:NODE_260454_length_5643_cov_34.903244	Coordinate:2198	Reads:1	Hits:180	Allocated_reads:0.00555555555555556	Strand:+
TTATTCCTGCGTCTTTTGGGAACT
>Location:NODE_260454_length_5643_cov_34.903244	Coordinate:2200	Reads:1	Hits:166	Allocated_reads:0.00602409638554217	Strand:-
TTTGTAAGATCCCAAAAGACGCAGGAAT
>Location:NODE_260454_length_5643_cov_34.903244	Coordinate:2202	Reads:2	Hits:170	Allocated_reads:0.0117647058823529	Strand:-
TTTGTAAGATCCCAAAAGACGCAGGA
>Location:NODE_260454_length_5643_cov_34.903244	Coordinate:2218	Reads:1	Hits:3	Allocated_reads:0.333333333333333	Strand:+
ATCTTACAAAGCTTAAAACGACGCGTC
>Location:NODE_260454_length_5643_cov_34.903244	Coordinate:2270	Reads:2	Hits:423	Allocated_reads:0.00472813238770686	Strand:+
TTTGATAGTCGACGTAATCGTGAC
>Location:NODE_260454_length_5643_cov_34.903244	Coordinate:2270	Reads:1	Hits:417	Allocated_reads:0.00239808153477218	Strand:+
TTTGATAGTCGACGTAATCGTGACT
>Location:NODE_260454_length_5643_cov_34.903244	Coordinate:2279	Reads:1	Hits:363	Allocated_reads:0.00275482093663912	Strand:+
CGACGTAATCGTGACTAGTCGACT
>Location:NODE_260454_length_5643_cov_34.903244	Coordinate:2294	Reads:1	Hits:5	Allocated_reads:0.2	Strand:+
TAGTCGACTAATCATGGCAGCCCTAGT
>Location:NODE_260454_length_5643_cov_34.903244	Coordinate:2294	Reads:2	Hits:1	Allocated_reads:2	Strand:+
TAGTCGACTAATCATGGCAGCCCTAGTT
>Location:NODE_260454_length_5643_cov_34.903244	Coordinate:2294	Reads:1	Hits:1	Allocated_reads:1	Strand:+
TAGTCGACTAATCATGGCAGCCCTAGTTG
>Location:NODE_260454_length_5643_cov_34.903244	Coordinate:2300	Reads:1	Hits:1	Allocated_reads:1	Strand:-
ATACCCACAACTAGGGCTGCCATGATTAGT
>Location:NODE_260454_length_5643_cov_34.903244	Coordinate:2332	Reads:1	Hits:1	Allocated_reads:1	Strand:+
TATTGACTTGAAAGATGGACAAATTGTT
>Location:NODE_260454_length_5643_cov_34.903244	Coordinate:2335	Reads:1	Hits:1	Allocated_reads:1	Strand:+
TGACTTGAAAGATGGACAAATTGT
>Location:NODE_260454_length_5643_cov_34.903244	Coordinate:2337	Reads:1	Hits:1	Allocated_reads:1	Strand:-
TAGATACTAAACAATTTGTCCATCTTTCAAGT
>Location:NODE_260454_length_5643_cov_34.903244	Coordinate:2343	Reads:1	Hits:1	Allocated_reads:1	Strand:-
ATTCTAGATACTAAACAATTTGTCCATCTT
>Location:NODE_260454_length_5643_cov_34.903244	Coordinate:2354	Reads:1	Hits:1	Allocated_reads:1	Strand:-
CAAAAGACAATTCTAGATACTAAACAAT
>Location:NODE_260454_length_5643_cov_34.903244	Coordinate:2364	Reads:1	Hits:1	Allocated_reads:1	Strand:-
TTTTCCCAAAAGACAATTCTAGAT
>Location:NODE_260454_length_5643_cov_34.903244	Coordinate:2370	Reads:1	Hits:1	Allocated_reads:1	Strand:-
AAGCAAAGCATTTTCCCAAAAGACAATT
>Location:NODE_260454_length_5643_cov_34.903244	Coordinate:2397	Reads:1	Hits:1	Allocated_reads:1	Strand:-
AAAAGAATCATGATCCATAACTTGTGTTA
>Location:NODE_260454_length_5643_cov_34.903244	Coordinate:2472	Reads:2	Hits:1	Allocated_reads:2	Strand:-
TGTGTGGAGATTCAATAAAAAAATTAGT
>Location:NODE_260454_length_5643_cov_34.903244	Coordinate:2486	Reads:1	Hits:1	Allocated_reads:1	Strand:-
TGCAAGCATATCCTGTGTGGAGATTCA
>Location:NODE_260454_length_5643_cov_34.903244	Coordinate:2505	Reads:1	Hits:1	Allocated_reads:1	Strand:+
TGCTTGCAAAGGTGGAATATGGGGGAG
>Location:NODE_260454_length_5643_cov_34.903244	Coordinate:2518	Reads:1	Hits:1	Allocated_reads:1	Strand:-
TGACATACTTCTGCACTCCCCCATATTCC
>Location:NODE_260454_length_5643_cov_34.903244	Coordinate:2519	Reads:1	Hits:1	Allocated_reads:1	Strand:-
TGACATACTTCTGCACTCCCCCATATTC
>Location:NODE_260454_length_5643_cov_34.903244	Coordinate:2519	Reads:1	Hits:1	Allocated_reads:1	Strand:-
TTTGACATACTTCTGCACTCCCCCATATTC
>Location:NODE_260454_length_5643_cov_34.903244	Coordinate:2520	Reads:1	Hits:1	Allocated_reads:1	Strand:-
TGACATACTTCTGCACTCCCCCATATT
>Location:NODE_260454_length_5643_cov_34.903244	Coordinate:2520	Reads:1	Hits:1	Allocated_reads:1	Strand:-
TTGACATACTTCTGCACTCCCCCATATT
>Location:NODE_260454_length_5643_cov_34.903244	Coordinate:2520	Reads:1	Hits:1	Allocated_reads:1	Strand:-
TTTGACATACTTCTGCACTCCCCCATATT
>Location:NODE_260454_length_5643_cov_34.903244	Coordinate:2542	Reads:1	Hits:1	Allocated_reads:1	Strand:-
AGCATTCATCACTTTCTGGAACTTTGACA
>Location:NODE_260454_length_5643_cov_34.903244	Coordinate:2561	Reads:2	Hits:1	Allocated_reads:2	Strand:-
TAAGAAACTGGTGGAAATGAAAGCATTCATC
>Location:NODE_260454_length_5643_cov_34.903244	Coordinate:2563	Reads:1	Hits:1	Allocated_reads:1	Strand:-
TAAGAAACTGGTGGAAATGAAAGCATTCA
>Location:NODE_260454_length_5643_cov_34.903244	Coordinate:2565	Reads:2	Hits:1	Allocated_reads:2	Strand:-
TAAGAAACTGGTGGAAATGAAAGCATT
>Location:NODE_260454_length_5643_cov_34.903244	Coordinate:2566	Reads:1	Hits:1	Allocated_reads:1	Strand:-
TTTAAGAAACTGGTGGAAATGAAAGCAT
>Location:NODE_260454_length_5643_cov_34.903244	Coordinate:2586	Reads:1	Hits:1	Allocated_reads:1	Strand:-
TTGCACATGAGTACAAACCATCTTTAAGAA
>Location:NODE_260454_length_5643_cov_34.903244	Coordinate:2592	Reads:1	Hits:1	Allocated_reads:1	Strand:-
TAAATTGCACATGAGTACAAACCATCTT
>Location:NODE_260454_length_5643_cov_34.903244	Coordinate:2638	Reads:1	Hits:1	Allocated_reads:1	Strand:-
CACCAAGTCTTACTGTTGATCACTTATAGGT
>Location:NODE_260454_length_5643_cov_34.903244	Coordinate:2639	Reads:3	Hits:1	Allocated_reads:3	Strand:-
ACCAAGTCTTACTGTTGATCACTTATAGG
>Location:NODE_260454_length_5643_cov_34.903244	Coordinate:2639	Reads:1	Hits:1	Allocated_reads:1	Strand:-
CCAAGTCTTACTGTTGATCACTTATAGG
>Location:NODE_260454_length_5643_cov_34.903244	Coordinate:2639	Reads:3	Hits:1	Allocated_reads:3	Strand:-
CCACCAAGTCTTACTGTTGATCACTTATAGG
>Location:NODE_260454_length_5643_cov_34.903244	Coordinate:2641	Reads:1	Hits:1	Allocated_reads:1	Strand:-
CCAAGTCTTACTGTTGATCACTTATA
>Location:NODE_260454_length_5643_cov_34.903244	Coordinate:2645	Reads:1	Hits:1	Allocated_reads:1	Strand:-
ACCACCAAGTCTTACTGTTGATCACT
>Location:NODE_260454_length_5643_cov_34.903244	Coordinate:2645	Reads:1	Hits:1	Allocated_reads:1	Strand:-
CCACCAAGTCTTACTGTTGATCACT
>Location:NODE_260454_length_5643_cov_34.903244	Coordinate:2645	Reads:1	Hits:1	Allocated_reads:1	Strand:-
TAAAACCACCAAGTCTTACTGTTGATCACT
>Location:NODE_260454_length_5643_cov_34.903244	Coordinate:2663	Reads:1	Hits:1	Allocated_reads:1	Strand:-
AATGTCACTATACTATTAAAACCACCAA
>Location:NODE_260454_length_5643_cov_34.903244	Coordinate:2676	Reads:1	Hits:1	Allocated_reads:1	Strand:+
TAGTATAGTGACATTTTGGATTTC
>Location:NODE_260454_length_5643_cov_34.903244	Coordinate:2681	Reads:1	Hits:1	Allocated_reads:1	Strand:+
TAGTGACATTTTGGATTTCTTTGTTTCAGT
>Location:NODE_260454_length_5643_cov_34.903244	Coordinate:2684	Reads:1	Hits:1	Allocated_reads:1	Strand:-
TAACTGAAACAAAGAAATCCAAAATGTCA
>Location:NODE_260454_length_5643_cov_34.903244	Coordinate:2689	Reads:1	Hits:1	Allocated_reads:1	Strand:-
TAACTGAAACAAAGAAATCCAAAA
>Location:NODE_260454_length_5643_cov_34.903244	Coordinate:2692	Reads:1	Hits:1	Allocated_reads:1	Strand:+
TGGATTTCTTTGTTTCAGTTATGGAC
>Location:NODE_260454_length_5643_cov_34.903244	Coordinate:2693	Reads:1	Hits:1	Allocated_reads:1	Strand:-
TGTCCATAACTGAAACAAAGAAATCC
>Location:NODE_260454_length_5643_cov_34.903244	Coordinate:2700	Reads:1	Hits:1	Allocated_reads:1	Strand:-
TGAACTTGTCCATAACTGAAACAAA
>Location:NODE_260454_length_5643_cov_34.903244	Coordinate:2716	Reads:1	Hits:1	Allocated_reads:1	Strand:-
GAAGAATTGAGGCTGCAAGCTGAACTTGT
>Location:NODE_260454_length_5643_cov_34.903244	Coordinate:2718	Reads:5	Hits:1	Allocated_reads:5	Strand:-
TGTGAAGAATTGAGGCTGCAAGCTGAACTT
>Location:NODE_260454_length_5643_cov_34.903244	Coordinate:2719	Reads:1	Hits:1	Allocated_reads:1	Strand:-
GAAGAATTGAGGCTGCAAGCTGAACT
>Location:NODE_260454_length_5643_cov_34.903244	Coordinate:2719	Reads:1	Hits:1	Allocated_reads:1	Strand:-
TGTGAAGAATTGAGGCTGCAAGCTGAACC
>Location:NODE_260454_length_5643_cov_34.903244	Coordinate:2719	Reads:1	Hits:1	Allocated_reads:1	Strand:-
TGTGAAGAATTGAGGCTGCAAGCTGAATT
>Location:NODE_260454_length_5643_cov_34.903244	Coordinate:2719	Reads:23	Hits:1	Allocated_reads:23	Strand:-
TGTGAAGAATTGAGGCTGCAAGCTGAACT
>Location:NODE_260454_length_5643_cov_34.903244	Coordinate:2720	Reads:1	Hits:1	Allocated_reads:1	Strand:-
TGTGAAGAATTGAGGCTGCAAGCTGATA
>Location:NODE_260454_length_5643_cov_34.903244	Coordinate:2721	Reads:1	Hits:1	Allocated_reads:1	Strand:-
TGTGAAGAATTGAGGCTGCAAGCTGAA
>Location:NODE_260454_length_5643_cov_34.903244	Coordinate:2722	Reads:3	Hits:1	Allocated_reads:3	Strand:-
TGTGAAGAATTGAGGCTGCAAGCTGA
>Location:NODE_260454_length_5643_cov_34.903244	Coordinate:2724	Reads:5	Hits:1	Allocated_reads:5	Strand:-
TGTGAAGAATTGAGGCTGCAAGCT
>Location:NODE_260454_length_5643_cov_34.903244	Coordinate:2732	Reads:2	Hits:1	Allocated_reads:2	Strand:-
TGAGTACACCTTCTGTGAAGAATTGAGGC
>Location:NODE_260454_length_5643_cov_34.903244	Coordinate:2734	Reads:1	Hits:1	Allocated_reads:1	Strand:-
TGAGTACACCTTCTGTGAAGAATTGAG
>Location:NODE_260454_length_5643_cov_34.903244	Coordinate:2742	Reads:1	Hits:1	Allocated_reads:1	Strand:+
TTCACAGAAGGTGTACTCATCCTA
>Location:NODE_260454_length_5643_cov_34.903244	Coordinate:2748	Reads:1	Hits:1	Allocated_reads:1	Strand:-
CAGACGTATCAGTGAGGATGAGTACACCTTC
>Location:NODE_260454_length_5643_cov_34.903244	Coordinate:2748	Reads:3	Hits:1	Allocated_reads:3	Strand:-
GACGTATCAGTGAGGATGAGTACACCTTC
>Location:NODE_260454_length_5643_cov_34.903244	Coordinate:2748	Reads:4	Hits:1	Allocated_reads:4	Strand:-
TATCAGTGAGGATGAGTACACCTTC
>Location:NODE_260454_length_5643_cov_34.903244	Coordinate:2749	Reads:1	Hits:1	Allocated_reads:1	Strand:-
TCAGACGTATCAGTGAGGATGAGTACACCTT
>Location:NODE_260454_length_5643_cov_34.903244	Coordinate:2750	Reads:1	Hits:1	Allocated_reads:1	Strand:-
GACGTATCAGTGAGGATGAGTACACCT
>Location:NODE_260454_length_5643_cov_34.903244	Coordinate:2750	Reads:2	Hits:1	Allocated_reads:2	Strand:-
TCAGACGTATCAGTGAGGATGAGTACACCT
>Location:NODE_260454_length_5643_cov_34.903244	Coordinate:2751	Reads:2	Hits:1	Allocated_reads:2	Strand:-
AGACGTATCAGTGAGGATGAGTACACC
>Location:NODE_260454_length_5643_cov_34.903244	Coordinate:2756	Reads:1	Hits:1	Allocated_reads:1	Strand:-
TCAGACGTATCAGTGAGGATGAGT
>Location:NODE_260454_length_5643_cov_34.903244	Coordinate:2760	Reads:2	Hits:1	Allocated_reads:2	Strand:-
AACTTCGGTGTCAGACGTATCAGTGAGGAT
>Location:NODE_260454_length_5643_cov_34.903244	Coordinate:2760	Reads:1	Hits:1	Allocated_reads:1	Strand:-
CTTCGGTGTCAGACGTATCAGTGAGGAT
>Location:NODE_260454_length_5643_cov_34.903244	Coordinate:2761	Reads:1	Hits:1	Allocated_reads:1	Strand:-
AACTTCGGTGTCAGACGTATCAGTGAGGA
>Location:NODE_260454_length_5643_cov_34.903244	Coordinate:2761	Reads:3	Hits:1	Allocated_reads:3	Strand:-
CAACTTCGGTGTCAGACGTATCAGTGAGGA
>Location:NODE_260454_length_5643_cov_34.903244	Coordinate:2762	Reads:1	Hits:1	Allocated_reads:1	Strand:-
ACTTCGGTGTCAGACGTATCAGTGAGG
>Location:NODE_260454_length_5643_cov_34.903244	Coordinate:2763	Reads:1	Hits:1	Allocated_reads:1	Strand:-
AACTTCGGTGTCAGACGTATCAGTGAT
>Location:NODE_260454_length_5643_cov_34.903244	Coordinate:2766	Reads:1	Hits:1	Allocated_reads:1	Strand:-
AACTTCGGTGTCAGACGTATCAGT
>Location:NODE_260454_length_5643_cov_34.903244	Coordinate:2766	Reads:4	Hits:1	Allocated_reads:4	Strand:-
CAACAACTTCGGTGTCAGACGTATCAGT
>Location:NODE_260454_length_5643_cov_34.903244	Coordinate:2766	Reads:1	Hits:1	Allocated_reads:1	Strand:-
GCAACAACTTCGGTGTCAGACGTATCAGT
>Location:NODE_260454_length_5643_cov_34.903244	Coordinate:2766	Reads:2	Hits:1	Allocated_reads:2	Strand:-
TGCAACAACTTCGGTGTCAGACGTATCAGT
>Location:NODE_260454_length_5643_cov_34.903244	Coordinate:2767	Reads:1	Hits:1	Allocated_reads:1	Strand:-
CAACAACTTCGGTGTCAGACGTATCAG
>Location:NODE_260454_length_5643_cov_34.903244	Coordinate:2796	Reads:1	Hits:1	Allocated_reads:1	Strand:-
CAGACTTTACCAGCTCATCAAAAATGTC
>Location:NODE_260454_length_5643_cov_34.903244	Coordinate:2796	Reads:4	Hits:1	Allocated_reads:4	Strand:-
CCAGACTTTACCAGCTCATCAAAAATGTC
>Location:NODE_260454_length_5643_cov_34.903244	Coordinate:2796	Reads:5	Hits:1	Allocated_reads:5	Strand:-
TCCAGACTTTACCAGCTCATCAAAAATGTC
>Location:NODE_260454_length_5643_cov_34.903244	Coordinate:2800	Reads:2	Hits:1	Allocated_reads:2	Strand:+
TTTTTGATGAGCTGGTAAAGTCTGGAGT
>Location:NODE_260454_length_5643_cov_34.903244	Coordinate:2808	Reads:1	Hits:1	Allocated_reads:1	Strand:-
GCTCGAACTCCAGACTTTACCAGCTC
>Location:NODE_260454_length_5643_cov_34.903244	Coordinate:2808	Reads:1	Hits:1	Allocated_reads:1	Strand:-
TTTGAAAGCTCGAACTCCAGACTTTACCAGCTC
>Location:NODE_260454_length_5643_cov_34.903244	Coordinate:2809	Reads:1	Hits:1	Allocated_reads:1	Strand:-
TGAAAGCTCGAACTCCAGACTTTACCAGCT
>Location:NODE_260454_length_5643_cov_34.903244	Coordinate:2809	Reads:2	Hits:1	Allocated_reads:2	Strand:-
TTTGAAAGCTCGAACTCCAGACTTTACCAGCT
>Location:NODE_260454_length_5643_cov_34.903244	Coordinate:2810	Reads:1	Hits:1	Allocated_reads:1	Strand:-
CTTTGAAAGCTCGAACTCCAGACTTTACCAGC
>Location:NODE_260454_length_5643_cov_34.903244	Coordinate:2810	Reads:5	Hits:1	Allocated_reads:5	Strand:-
TGAAAGCTCGAACTCCAGACTTTACCAGC
>Location:NODE_260454_length_5643_cov_34.903244	Coordinate:2810	Reads:3	Hits:1	Allocated_reads:3	Strand:-
TTGAAAGCTCGAACTCCAGACTTTACCAGC
>Location:NODE_260454_length_5643_cov_34.903244	Coordinate:2810	Reads:1	Hits:1	Allocated_reads:1	Strand:-
TTTGAAAGCTCGAACTCCAGACCTTACCAGC
>Location:NODE_260454_length_5643_cov_34.903244	Coordinate:2810	Reads:44	Hits:1	Allocated_reads:44	Strand:-
TTTGAAAGCTCGAACTCCAGACTTTACCAGC
>Location:NODE_260454_length_5643_cov_34.903244	Coordinate:2812	Reads:1	Hits:1	Allocated_reads:1	Strand:+
TGGTAAAGTCTGGAGTTCGAGCTTTC
>Location:NODE_260454_length_5643_cov_34.903244	Coordinate:2813	Reads:1	Hits:1	Allocated_reads:1	Strand:-
CTTTGAAAGCTCGAACTCCAGACTTTACC
>Location:NODE_260454_length_5643_cov_34.903244	Coordinate:2813	Reads:28	Hits:1	Allocated_reads:28	Strand:-
TTTGAAAGCTCGAACTCCAGACTTTACC
>Location:NODE_260454_length_5643_cov_34.903244	Coordinate:2814	Reads:1	Hits:1	Allocated_reads:1	Strand:-
TTTGAAAGCTCGAACTCCAGACTTTAC
>Location:NODE_260454_length_5643_cov_34.903244	Coordinate:2816	Reads:1	Hits:1	Allocated_reads:1	Strand:+
AAAGTCTGGAGTTCGAGCTTTCAAAGTT
>Location:NODE_260454_length_5643_cov_34.903244	Coordinate:2817	Reads:1	Hits:1	Allocated_reads:1	Strand:-
TATCCAACTTTGAAAGCTCGAACTCCAGACTT
>Location:NODE_260454_length_5643_cov_34.903244	Coordinate:2819	Reads:1	Hits:1	Allocated_reads:1	Strand:-
TATCCAACTTTGAAAGCTCGAACTCCAGAC
>Location:NODE_260454_length_5643_cov_34.903244	Coordinate:2819	Reads:2	Hits:1	Allocated_reads:2	Strand:-
TCCAACTTTGAAAGCTCGAACTCCAGAC
>Location:NODE_260454_length_5643_cov_34.903244	Coordinate:2820	Reads:2	Hits:1	Allocated_reads:2	Strand:-
TATCCAACTTTGAAAGCTCGAACTCCAGA
>Location:NODE_260454_length_5643_cov_34.903244	Coordinate:2822	Reads:1	Hits:1	Allocated_reads:1	Strand:-
TATATCCAACTTTGAAAGCTCGAACTCCA
>Location:NODE_260454_length_5643_cov_34.903244	Coordinate:2823	Reads:2	Hits:1	Allocated_reads:2	Strand:-
TATATCCAACTTTGAAAGCTCGAACTCC
>Location:NODE_260454_length_5643_cov_34.903244	Coordinate:2824	Reads:1	Hits:1	Allocated_reads:1	Strand:-
TTCTATATCCAACTTTGAAAGCTCGAAATT
>Location:NODE_260454_length_5643_cov_34.903244	Coordinate:2824	Reads:1	Hits:1	Allocated_reads:1	Strand:-
TTCTATATCCAACTTTGAAAGCTCGAACTC
>Location:NODE_260454_length_5643_cov_34.903244	Coordinate:2825	Reads:2	Hits:1	Allocated_reads:2	Strand:-
TATATCCAACTTTGAAAGCTCGAACT
>Location:NODE_260454_length_5643_cov_34.903244	Coordinate:2825	Reads:1	Hits:1	Allocated_reads:1	Strand:-
TCTATATCCAACTTTGAAAGCTCGAACT
>Location:NODE_260454_length_5643_cov_34.903244	Coordinate:2825	Reads:2	Hits:1	Allocated_reads:2	Strand:-
TTCTATATCCAACTTTGAAAGCTCGAACT
>Location:NODE_260454_length_5643_cov_34.903244	Coordinate:2826	Reads:3	Hits:1	Allocated_reads:3	Strand:-
TTCTATATCCAACTTTGAAAGCTCGAAC
>Location:NODE_260454_length_5643_cov_34.903244	Coordinate:2831	Reads:1	Hits:1	Allocated_reads:1	Strand:+
AGCTTTCAAAGTTGGATATAGAATGCAGA
>Location:NODE_260454_length_5643_cov_34.903244	Coordinate:2852	Reads:2	Hits:1	Allocated_reads:2	Strand:-
ATCTACTGTACCTATTGCTGTCTGCATT
>Location:NODE_260454_length_5643_cov_34.903244	Coordinate:2853	Reads:1	Hits:1	Allocated_reads:1	Strand:-
ATCTACTGTACCTATTGCTGTCTGCAC
>Location:NODE_260454_length_5643_cov_34.903244	Coordinate:2854	Reads:1	Hits:1	Allocated_reads:1	Strand:-
TATGGATCTACTGTACCTATTGCTGTCTGCA
>Location:NODE_260454_length_5643_cov_34.903244	Coordinate:2855	Reads:1	Hits:1	Allocated_reads:1	Strand:-
TTATGGATCTACTGTACCTATTGCTGTCTGC
>Location:NODE_260454_length_5643_cov_34.903244	Coordinate:2857	Reads:2	Hits:1	Allocated_reads:2	Strand:-
ATGGATCTACTGTACCTATTGCTGTCT
>Location:NODE_260454_length_5643_cov_34.903244	Coordinate:2857	Reads:4	Hits:1	Allocated_reads:4	Strand:-
TATGGATCTACTGTACCTATTGCTGTCT
>Location:NODE_260454_length_5643_cov_34.903244	Coordinate:2857	Reads:4	Hits:1	Allocated_reads:4	Strand:-
TATTATGGATCTACTGTACCTATTGCTGTCT
>Location:NODE_260454_length_5643_cov_34.903244	Coordinate:2857	Reads:4	Hits:1	Allocated_reads:4	Strand:-
TTATGGATCTACTGTACCTATTGCTGTCT
>Location:NODE_260454_length_5643_cov_34.903244	Coordinate:2858	Reads:4	Hits:1	Allocated_reads:4	Strand:-
TATGGATCTACTGTACCTATTGCTGTC
>Location:NODE_260454_length_5643_cov_34.903244	Coordinate:2858	Reads:6	Hits:1	Allocated_reads:6	Strand:-
TATTATGGATCTACTGTACCTATTGCTGTC
>Location:NODE_260454_length_5643_cov_34.903244	Coordinate:2859	Reads:1	Hits:1	Allocated_reads:1	Strand:-
TATTATGGATCTACTGTACCTATTGCTGT
>Location:NODE_260454_length_5643_cov_34.903244	Coordinate:2859	Reads:1	Hits:1	Allocated_reads:1	Strand:-
TTATGGATCTACTGTACCTATTGCTGT
>Location:NODE_260454_length_5643_cov_34.903244	Coordinate:2861	Reads:1	Hits:1	Allocated_reads:1	Strand:-
TATTATGGATCTACTGTACCTATTGCT
>Location:NODE_260454_length_5643_cov_34.903244	Coordinate:2863	Reads:1	Hits:1	Allocated_reads:1	Strand:+
CAATAGGTACAGTAGATCCATAATAATT
>Location:NODE_260454_length_5643_cov_34.903244	Coordinate:2865	Reads:1	Hits:1	Allocated_reads:1	Strand:+
ATAGGTACAGTAGATCCATAATAATTTAGA
>Location:NODE_260454_length_5643_cov_34.903244	Coordinate:2866	Reads:1	Hits:1	Allocated_reads:1	Strand:+
TAGGTACAGTAGATCCATAATAATTTAGA
>Location:NODE_260454_length_5643_cov_34.903244	Coordinate:2889	Reads:1	Hits:1	Allocated_reads:1	Strand:-
AGACCATGAAGAAATGTACTCCTCTAAA
>Location:NODE_260454_length_5643_cov_34.903244	Coordinate:2889	Reads:1	Hits:1	Allocated_reads:1	Strand:-
TTGAAGACCATGAAGAAATGTACTCCTCTAAA
>Location:NODE_260454_length_5643_cov_34.903244	Coordinate:2891	Reads:1	Hits:1	Allocated_reads:1	Strand:-
GAAGACCATGAAGAAATGTACTCCTCTA
>Location:NODE_260454_length_5643_cov_34.903244	Coordinate:2891	Reads:7	Hits:1	Allocated_reads:7	Strand:-
TGAAGACCATGAAGAAATGTACTCCTCTA
>Location:NODE_260454_length_5643_cov_34.903244	Coordinate:2892	Reads:2	Hits:1	Allocated_reads:2	Strand:-
TGAAGACCATGAAGAAATGTACTCCTCT
>Location:NODE_260454_length_5643_cov_34.903244	Coordinate:2892	Reads:2	Hits:1	Allocated_reads:2	Strand:-
TTGAAGACCATGAAGAAATGTACTCCTCT
>Location:NODE_260454_length_5643_cov_34.903244	Coordinate:2892	Reads:1	Hits:1	Allocated_reads:1	Strand:-
TTTGAAGACCATGAAGAAATGTACTCCTCT
>Location:NODE_260454_length_5643_cov_34.903244	Coordinate:2895	Reads:1	Hits:1	Allocated_reads:1	Strand:-
TGAAGACCATGAAGAAATGTACTCC
>Location:NODE_260454_length_5643_cov_34.903244	Coordinate:2897	Reads:3	Hits:1	Allocated_reads:3	Strand:-
AACTTTGAAGACCATGAAGAAATGTACT
>Location:NODE_260454_length_5643_cov_34.903244	Coordinate:2897	Reads:1	Hits:1	Allocated_reads:1	Strand:-
CTTTGAAGACCATGAAGAAATGTACT
>Location:NODE_260454_length_5643_cov_34.903244	Coordinate:2898	Reads:1	Hits:1	Allocated_reads:1	Strand:-
TAAACTTTGAAGACCATGAAGAAATGTAC
>Location:NODE_260454_length_5643_cov_34.903244	Coordinate:2899	Reads:1	Hits:1	Allocated_reads:1	Strand:-
TAAACTTTGAAGACCATGAAGAAATGTA
>Location:NODE_260454_length_5643_cov_34.903244	Coordinate:2921	Reads:1	Hits:1	Allocated_reads:1	Strand:-
AATCTGGCTAATATTCATATAAACT
>Location:NODE_260454_length_5643_cov_34.903244	Coordinate:2924	Reads:1	Hits:1	Allocated_reads:1	Strand:+
TTACATGAATATTAGCCAGATTTAACAAC
>Location:NODE_260454_length_5643_cov_34.903244	Coordinate:2925	Reads:2	Hits:1	Allocated_reads:2	Strand:+
TACATGAATATTAGCCAGATTTAACAACC
>Location:NODE_260454_length_5643_cov_34.903244	Coordinate:2927	Reads:1	Hits:1	Allocated_reads:1	Strand:-
AAGGTTGTTAAATCTGGCTAATATTCATG
>Location:NODE_260454_length_5643_cov_34.903244	Coordinate:2931	Reads:1	Hits:1	Allocated_reads:1	Strand:-
TCTGAAAGGTTGTTAAATCTGGCTAATATT
>Location:NODE_260454_length_5643_cov_34.903244	Coordinate:2933	Reads:1	Hits:1	Allocated_reads:1	Strand:-
ATCTGAAAGGTTGTTAAATCTGGCTAATT
>Location:NODE_260454_length_5643_cov_34.903244	Coordinate:2936	Reads:1	Hits:1	Allocated_reads:1	Strand:-
GGAATCTGAAAGGTTGTTAAATCTGGCTA
>Location:NODE_260454_length_5643_cov_34.903244	Coordinate:2936	Reads:1	Hits:1	Allocated_reads:1	Strand:-
TGGAATCTGAAAGGTTGTTAAATCTGGCTA
>Location:NODE_260454_length_5643_cov_34.903244	Coordinate:2938	Reads:1	Hits:2	Allocated_reads:0.5	Strand:-
ATTGGAATCTGAAAGGTTGTTAAATCTGGC
>Location:NODE_260454_length_5643_cov_34.903244	Coordinate:2938	Reads:8	Hits:2	Allocated_reads:4	Strand:-
TGGAATCTGAAAGGTTGTTAAATCTGGC
>Location:NODE_260454_length_5643_cov_34.903244	Coordinate:2938	Reads:21	Hits:2	Allocated_reads:10.5	Strand:-
TTGGAATCTGAAAGGTTGTTAAATCTGGC
>Location:NODE_260454_length_5643_cov_34.903244	Coordinate:2939	Reads:1	Hits:2	Allocated_reads:0.5	Strand:-
TTGGAATCTGAAAGGTTGTTAAATCTGG
>Location:NODE_260454_length_5643_cov_34.903244	Coordinate:2940	Reads:1	Hits:2	Allocated_reads:0.5	Strand:-
TTGGAATCTGAAAGGTTGTTAAATCTT
>Location:NODE_260454_length_5643_cov_34.903244	Coordinate:2941	Reads:24	Hits:2	Allocated_reads:12	Strand:-
AATTGGAATCTGAAAGGTTGTTAAATCT
>Location:NODE_260454_length_5643_cov_34.903244	Coordinate:2941	Reads:13	Hits:2	Allocated_reads:6.5	Strand:-
TTGGAATCTGAAAGGTTGTTAAATCT
>Location:NODE_260454_length_5643_cov_34.903244	Coordinate:2942	Reads:1	Hits:2	Allocated_reads:0.5	Strand:-
AAATTGGAATCTGAAAGGTTGTTAAATC
>Location:NODE_260454_length_5643_cov_34.903244	Coordinate:2942	Reads:2	Hits:2	Allocated_reads:1	Strand:-
AATTGGAATCTGAAAGGTTGTTAAATC
>Location:NODE_260454_length_5643_cov_34.903244	Coordinate:2942	Reads:1	Hits:2	Allocated_reads:0.5	Strand:-
GAAAATTGGAATCTGAAAGGTTGTTAAATC
>Location:NODE_260454_length_5643_cov_34.903244	Coordinate:2942	Reads:2	Hits:2	Allocated_reads:1	Strand:-
TTGGAATCTGAAAGGTTGTTAAATC
>Location:NODE_260454_length_5643_cov_34.903244	Coordinate:2947	Reads:1	Hits:1	Allocated_reads:1	Strand:-
AAGAAGAAAATTGGAATCTGAAAGGTTGTT
>Location:NODE_260454_length_5643_cov_34.903244	Coordinate:2948	Reads:1	Hits:1	Allocated_reads:1	Strand:-
GAAGAAAATTGGAATCTGAAAGGTTGT
>Location:NODE_260454_length_5643_cov_34.903244	Coordinate:2955	Reads:1	Hits:1	Allocated_reads:1	Strand:+
TTCAGATTCCAATTTTCTTCTTTGAAGAAC
>Location:NODE_260454_length_5643_cov_34.903244	Coordinate:2956	Reads:1	Hits:1	Allocated_reads:1	Strand:+
TCAGATTCCAATTTTCTTCTTTGAAAAAC
>Location:NODE_260454_length_5643_cov_34.903244	Coordinate:2957	Reads:1	Hits:1	Allocated_reads:1	Strand:+
CAGATTCCAATTTTCTTCTTTGAAAAA
>Location:NODE_260454_length_5643_cov_34.903244	Coordinate:2957	Reads:1	Hits:1	Allocated_reads:1	Strand:+
CAGATTCCAATTTTCTTCTTTGAAGAG
>Location:NODE_260454_length_5643_cov_34.903244	Coordinate:2957	Reads:1	Hits:1	Allocated_reads:1	Strand:+
CAGATTCCAATTTTCTTCTTTGAAAAACT
>Location:NODE_260454_length_5643_cov_34.903244	Coordinate:2959	Reads:1	Hits:1	Allocated_reads:1	Strand:+
GATTCCAATTTTCTTCTTTGAAAAACT
>Location:NODE_260454_length_5643_cov_34.903244	Coordinate:2983	Reads:1	Hits:1	Allocated_reads:1	Strand:-
TATGCACTCAACATGTAAAAGCATTTTACAGT
>Location:NODE_260454_length_5643_cov_34.903244	Coordinate:2992	Reads:1	Hits:1	Allocated_reads:1	Strand:-
TGTAATATGCACTCAACATGTAAAAGCA
>Location:NODE_260454_length_5643_cov_34.903244	Coordinate:3007	Reads:1	Hits:2	Allocated_reads:0.5	Strand:-
TATCTGATAACAGCATGTAATATGCACT
>Location:NODE_260454_length_5643_cov_34.903244	Coordinate:3007	Reads:13	Hits:2	Allocated_reads:6.5	Strand:-
TTATATCTGATAACAGCATGTAATATGCACT
>Location:NODE_260454_length_5643_cov_34.903244	Coordinate:3008	Reads:1	Hits:2	Allocated_reads:0.5	Strand:-
TATATCTGATAACAGCATGTAATATGCAC
>Location:NODE_260454_length_5643_cov_34.903244	Coordinate:3010	Reads:1	Hits:2	Allocated_reads:0.5	Strand:-
TATATCTGATAACAGCATGTAATATGC
>Location:NODE_260454_length_5643_cov_34.903244	Coordinate:3010	Reads:1	Hits:2	Allocated_reads:0.5	Strand:-
TTATATCTGATAACAGCATGTAAAATGC
>Location:NODE_260454_length_5643_cov_34.903244	Coordinate:3010	Reads:1	Hits:2	Allocated_reads:0.5	Strand:-
TTATATCTGATAACAGCATGTAATATGT
>Location:NODE_260454_length_5643_cov_34.903244	Coordinate:3010	Reads:1	Hits:2	Allocated_reads:0.5	Strand:-
TTATATCTGATAACAGCATGTAATATTC
>Location:NODE_260454_length_5643_cov_34.903244	Coordinate:3010	Reads:1	Hits:2	Allocated_reads:0.5	Strand:-
TTATATCTGATAACAGCATGTGATATGC
>Location:NODE_260454_length_5643_cov_34.903244	Coordinate:3010	Reads:125	Hits:2	Allocated_reads:62.5	Strand:-
TTATATCTGATAACAGCATGTAATATGC
>Location:NODE_260454_length_5643_cov_34.903244	Coordinate:3028	Reads:1	Hits:1	Allocated_reads:1	Strand:+
TCAGATATAATTTATGTGGTTGAAC
>Location:NODE_260454_length_5643_cov_34.903244	Coordinate:3028	Reads:1	Hits:1	Allocated_reads:1	Strand:+
TCAGATATAATTTATGTGGTTGAACA
>Location:NODE_260454_length_5643_cov_34.903244	Coordinate:3045	Reads:1	Hits:1	Allocated_reads:1	Strand:-
AGTCACAACAACTGCAATAATGTTCAACC
>Location:NODE_260454_length_5643_cov_34.903244	Coordinate:3046	Reads:1	Hits:1	Allocated_reads:1	Strand:-
TATGAGAAGTCACAACAACTGCAATAATGTTCAAC
>Location:NODE_260454_length_5643_cov_34.903244	Coordinate:3049	Reads:1	Hits:1	Allocated_reads:1	Strand:-
AGAAGTCACAACAACTGCAATAATGTTC
>Location:NODE_260454_length_5643_cov_34.903244	Coordinate:3049	Reads:1	Hits:1	Allocated_reads:1	Strand:-
ATGAGAAGTCACAACAACTGCAATAATGTTT
>Location:NODE_260454_length_5643_cov_34.903244	Coordinate:3049	Reads:6	Hits:1	Allocated_reads:6	Strand:-
TGAGAAGTCACAACAACTGCAATAATGTTC
>Location:NODE_260454_length_5643_cov_34.903244	Coordinate:3050	Reads:1	Hits:1	Allocated_reads:1	Strand:-
GAAGTCACAACAACTGCAATAATGTT
>Location:NODE_260454_length_5643_cov_34.903244	Coordinate:3050	Reads:17	Hits:1	Allocated_reads:17	Strand:-
TATGAGAAGTCACAACAACTGCAATAATGTT
>Location:NODE_260454_length_5643_cov_34.903244	Coordinate:3050	Reads:1	Hits:1	Allocated_reads:1	Strand:-
TGAGAAGTCACAACAACTGCAATAATGCT
>Location:NODE_260454_length_5643_cov_34.903244	Coordinate:3050	Reads:26	Hits:1	Allocated_reads:26	Strand:-
TGAGAAGTCACAACAACTGCAATAATGTT
>Location:NODE_260454_length_5643_cov_34.903244	Coordinate:3051	Reads:1	Hits:1	Allocated_reads:1	Strand:-
ATGAGAAGTCACAACAACTGCAATAATGT
>Location:NODE_260454_length_5643_cov_34.903244	Coordinate:3051	Reads:67	Hits:1	Allocated_reads:67	Strand:-
TATGAGAAGTCACAACAACTGCAATAATGT
>Location:NODE_260454_length_5643_cov_34.903244	Coordinate:3051	Reads:17	Hits:1	Allocated_reads:17	Strand:-
TGAGAAGTCACAACAACTGCAATAATGT
>Location:NODE_260454_length_5643_cov_34.903244	Coordinate:3052	Reads:34	Hits:1	Allocated_reads:34	Strand:-
TATGAGAAGTCACAACAACTGCAATAATG
>Location:NODE_260454_length_5643_cov_34.903244	Coordinate:3052	Reads:4	Hits:1	Allocated_reads:4	Strand:-
TGAGAAGTCACAACAACTGCAATAATG
>Location:NODE_260454_length_5643_cov_34.903244	Coordinate:3053	Reads:13	Hits:1	Allocated_reads:13	Strand:-
TATGAGAAGTCACAACAACTGCAATAAT
>Location:NODE_260454_length_5643_cov_34.903244	Coordinate:3053	Reads:1	Hits:1	Allocated_reads:1	Strand:-
TGAGAAGTCACAACAACTGCAATAAT
>Location:NODE_260454_length_5643_cov_34.903244	Coordinate:3054	Reads:2	Hits:1	Allocated_reads:2	Strand:-
ATGAGAAGTCACAACAACTGCAATAA
>Location:NODE_260454_length_5643_cov_34.903244	Coordinate:3054	Reads:1	Hits:1	Allocated_reads:1	Strand:-
TATGAGAAGTCACAACAACTGCAATAA
>Location:NODE_260454_length_5643_cov_34.903244	Coordinate:3056	Reads:2	Hits:1	Allocated_reads:2	Strand:-
TATGAGAAGTCACAACAACTGCAAT
>Location:NODE_260454_length_5643_cov_34.903244	Coordinate:3101	Reads:1	Hits:1	Allocated_reads:1	Strand:-
TAAAGGGGAAAAAAGGGACATAAAAGGCATTGA
>Location:NODE_260454_length_5643_cov_34.903244	Coordinate:3115	Reads:1	Hits:1	Allocated_reads:1	Strand:-
TCAATGTCTTAAAGGGGAAAAAAGGGAC
>Location:NODE_260454_length_5643_cov_34.903244	Coordinate:3129	Reads:1	Hits:1	Allocated_reads:1	Strand:+
CTTTAAGACATTGAGATCAGTGTGGCTGAC
>Location:NODE_260454_length_5643_cov_34.903244	Coordinate:3135	Reads:1	Hits:1	Allocated_reads:1	Strand:+
GACATTGAGATCAGTGTGGCTGACGAT
>Location:NODE_260454_length_5643_cov_34.903244	Coordinate:3138	Reads:1	Hits:1	Allocated_reads:1	Strand:+
ATTGAGATCAGTGTGGCTGACGATGA
>Location:NODE_260454_length_5643_cov_34.903244	Coordinate:3142	Reads:1	Hits:1	Allocated_reads:1	Strand:-
TCTGATTCATCGTCAGCCACACTGATCT
>Location:NODE_260454_length_5643_cov_34.903244	Coordinate:3143	Reads:3	Hits:1	Allocated_reads:3	Strand:-
ACTCTGATTCATCGTCAGCCACACTGATC
>Location:NODE_260454_length_5643_cov_34.903244	Coordinate:3143	Reads:1	Hits:1	Allocated_reads:1	Strand:-
CTCTGATTCATCGTCAGCCACACTGATC
>Location:NODE_260454_length_5643_cov_34.903244	Coordinate:3143	Reads:2	Hits:1	Allocated_reads:2	Strand:-
TGACTCTGATTCATCGTCAGCCACACTGATC
>Location:NODE_260454_length_5643_cov_34.903244	Coordinate:3143	Reads:3	Hits:1	Allocated_reads:3	Strand:-
TGATTCATCGTCAGCCACACTGATC
>Location:NODE_260454_length_5643_cov_34.903244	Coordinate:3145	Reads:1	Hits:1	Allocated_reads:1	Strand:-
TGACTCTGATTCATCGTCAGCCACACTGA
>Location:NODE_260454_length_5643_cov_34.903244	Coordinate:3147	Reads:1	Hits:1	Allocated_reads:1	Strand:-
GATGACTCTGATTCATCGTCAGCCACACT
>Location:NODE_260454_length_5643_cov_34.903244	Coordinate:3147	Reads:1	Hits:1	Allocated_reads:1	Strand:-
TGACTCTGATTCATCGTCAGCCACACT
>Location:NODE_260454_length_5643_cov_34.903244	Coordinate:3152	Reads:1	Hits:1	Allocated_reads:1	Strand:-
TACCGATGACTCTGATTCATCGTCAGCC
>Location:NODE_260454_length_5643_cov_34.903244	Coordinate:3157	Reads:1	Hits:1	Allocated_reads:1	Strand:-
TGTACCGATGACTCTGATTCATCGT
>Location:NODE_260454_length_5643_cov_34.903244	Coordinate:3159	Reads:2	Hits:1	Allocated_reads:2	Strand:-
ATTGGCTGTACCGATGACTCTGATTCATC
>Location:NODE_260454_length_5643_cov_34.903244	Coordinate:3159	Reads:1	Hits:1	Allocated_reads:1	Strand:-
TGGCTGTACCGATGACTCTGATTCATC
>Location:NODE_260454_length_5643_cov_34.903244	Coordinate:3161	Reads:1	Hits:1	Allocated_reads:1	Strand:-
GATTGGCTGTACCGATGACTCTGATTCA
>Location:NODE_260454_length_5643_cov_34.903244	Coordinate:3163	Reads:1	Hits:1	Allocated_reads:1	Strand:-
GGGATTGGCTGTACCGATGACTCTGATT
>Location:NODE_260454_length_5643_cov_34.903244	Coordinate:3167	Reads:1	Hits:1	Allocated_reads:1	Strand:-
GCAAGAGGGATTGGCTGTACCGATGACTCT
>Location:NODE_260454_length_5643_cov_34.903244	Coordinate:3168	Reads:1	Hits:1	Allocated_reads:1	Strand:-
GGCAAGAGGGATTGGCTGTACCGATGACTC
>Location:NODE_260454_length_5643_cov_34.903244	Coordinate:3170	Reads:1	Hits:1	Allocated_reads:1	Strand:-
GGCAAGAGGGATTGGCTGTACCGATGAC
>Location:NODE_260454_length_5643_cov_34.903244	Coordinate:3189	Reads:1	Hits:1	Allocated_reads:1	Strand:-
AACTGGCGATGTCAGGAGGGCAAGAGG
>Location:NODE_260454_length_5643_cov_34.903244	Coordinate:3190	Reads:1	Hits:1	Allocated_reads:1	Strand:-
TGAAACTGGCGATGTCAGGAGGGCAAGAG
>Location:NODE_260454_length_5643_cov_34.903244	Coordinate:3191	Reads:1	Hits:1	Allocated_reads:1	Strand:-
TGAAACTGGCGATGTCAGGAGGGCAAGA
>Location:NODE_260454_length_5643_cov_34.903244	Coordinate:3195	Reads:1	Hits:1	Allocated_reads:1	Strand:-
CAATGAAACTGGCGATGTCAGGAGGGC
>Location:NODE_260454_length_5643_cov_34.903244	Coordinate:3196	Reads:1	Hits:1	Allocated_reads:1	Strand:-
GACAATGAAACTGGCGATGTCAGGAGGG
>Location:NODE_260454_length_5643_cov_34.903244	Coordinate:3198	Reads:1	Hits:1	Allocated_reads:1	Strand:-
TGACAATGAAACTGGCGATGTCAGGAG
>Location:NODE_260454_length_5643_cov_34.903244	Coordinate:3209	Reads:1	Hits:1	Allocated_reads:1	Strand:-
GACGATGGATGGTCTGACAATGAAACTGGC
>Location:NODE_260454_length_5643_cov_34.903244	Coordinate:3210	Reads:2	Hits:1	Allocated_reads:2	Strand:-
GACGATGGATGGTCTGACAATGAAACTGG
>Location:NODE_260454_length_5643_cov_34.903244	Coordinate:3211	Reads:1	Hits:1	Allocated_reads:1	Strand:+
CAGTTTCATTGTCAGACCATCCATCG
>Location:NODE_260454_length_5643_cov_34.903244	Coordinate:3212	Reads:1	Hits:1	Allocated_reads:1	Strand:+
AGTTTCATTGTCAGACCATCCATCGTCCCC
>Location:NODE_260454_length_5643_cov_34.903244	Coordinate:3212	Reads:2	Hits:1	Allocated_reads:2	Strand:-
GACGATGGATGGTCTGACAATGAAACT
>Location:NODE_260454_length_5643_cov_34.903244	Coordinate:3212	Reads:1	Hits:1	Allocated_reads:1	Strand:-
GATGGATGGTCTGACAATGAAACT
>Location:NODE_260454_length_5643_cov_34.903244	Coordinate:3222	Reads:1	Hits:2	Allocated_reads:0.5	Strand:-
TAGAAGCTGGGGACGATGGATGGTCTGA
>Location:NODE_260454_length_5643_cov_34.903244	Coordinate:3227	Reads:1	Hits:1	Allocated_reads:1	Strand:-
ACTGGTAGAAGCTGGGGACGATGGATGG
>Location:NODE_260454_length_5643_cov_34.903244	Coordinate:3227	Reads:1	Hits:1	Allocated_reads:1	Strand:-
TGAACTGGTAGAAGCTGGGGACGATGGATGG
>Location:NODE_260454_length_5643_cov_34.903244	Coordinate:3228	Reads:1	Hits:1	Allocated_reads:1	Strand:-
AACTGGTAGAAGCTGGGGACGATGGATG
>Location:NODE_260454_length_5643_cov_34.903244	Coordinate:3228	Reads:1	Hits:1	Allocated_reads:1	Strand:-
TGAACTGGTAGAAGCTGGGGACGATGGATG
>Location:NODE_260454_length_5643_cov_34.903244	Coordinate:3229	Reads:1	Hits:1	Allocated_reads:1	Strand:-
GAACTGGTAGAAGCTGGGGACGATGGAT
>Location:NODE_260454_length_5643_cov_34.903244	Coordinate:3229	Reads:1	Hits:1	Allocated_reads:1	Strand:-
TGAACTGGTAGAAGCTGGGGACGATGGAT
>Location:NODE_260454_length_5643_cov_34.903244	Coordinate:3230	Reads:1	Hits:1	Allocated_reads:1	Strand:-
GAACTGGTAGAAGCTGGGGACGATGGA
>Location:NODE_260454_length_5643_cov_34.903244	Coordinate:3230	Reads:1	Hits:1	Allocated_reads:1	Strand:-
TGAACTGGTAGAAGCTGGGGACGATGGT
>Location:NODE_260454_length_5643_cov_34.903244	Coordinate:3230	Reads:27	Hits:1	Allocated_reads:27	Strand:-
TGAACTGGTAGAAGCTGGGGACGATGGA
>Location:NODE_260454_length_5643_cov_34.903244	Coordinate:3231	Reads:4	Hits:1	Allocated_reads:4	Strand:-
GAACTGGTAGAAGCTGGGGACGATGG
>Location:NODE_260454_length_5643_cov_34.903244	Coordinate:3231	Reads:30	Hits:1	Allocated_reads:30	Strand:-
TGAACTGGTAGAAGCTGGGGACGATGG
>Location:NODE_260454_length_5643_cov_34.903244	Coordinate:3231	Reads:1	Hits:1	Allocated_reads:1	Strand:-
TGATGAACTGGTAGAAGCTGGGGACGATGG
>Location:NODE_260454_length_5643_cov_34.903244	Coordinate:3232	Reads:2	Hits:1	Allocated_reads:2	Strand:-
TGAACTGGTAGAAGCTGGGGACGATG
>Location:NODE_260454_length_5643_cov_34.903244	Coordinate:3233	Reads:2	Hits:1	Allocated_reads:2	Strand:-
TGAACTGGTAGAAGCTGGGGACGAT
>Location:NODE_260454_length_5643_cov_34.903244	Coordinate:3233	Reads:1	Hits:1	Allocated_reads:1	Strand:-
TGATGAACTGGTAGAAGCTGGGGACGAT
>Location:NODE_260454_length_5643_cov_34.903244	Coordinate:3234	Reads:9	Hits:1	Allocated_reads:9	Strand:-
TGAACTGGTAGAAGCTGGGGACGA
>Location:NODE_260454_length_5643_cov_34.903244	Coordinate:3235	Reads:1	Hits:1	Allocated_reads:1	Strand:-
CTGATGAACTGGTAGAAGCTGGGGACG
>Location:NODE_260454_length_5643_cov_34.903244	Coordinate:3246	Reads:1	Hits:1	Allocated_reads:1	Strand:+
TCTACCAGTTCATCAGATTCAACTATGATC
>Location:NODE_260454_length_5643_cov_34.903244	Coordinate:3247	Reads:1	Hits:1	Allocated_reads:1	Strand:+
CTACCAGTTCATCAGATTCAACTATGA
>Location:NODE_260454_length_5643_cov_34.903244	Coordinate:3247	Reads:5	Hits:1	Allocated_reads:5	Strand:+
CTACCAGTTCATCAGATTCAACTATGATC
>Location:NODE_260454_length_5643_cov_34.903244	Coordinate:3248	Reads:3	Hits:1	Allocated_reads:3	Strand:+
TACCAGTTCATCAGATTCAACTATGA
>Location:NODE_260454_length_5643_cov_34.903244	Coordinate:3248	Reads:1	Hits:1	Allocated_reads:1	Strand:+
TACCAGTTCATCAGATTCAACTAGGATC
>Location:NODE_260454_length_5643_cov_34.903244	Coordinate:3248	Reads:1	Hits:1	Allocated_reads:1	Strand:+
TACCAGTTCATCAGATTCAACTATGAAA
>Location:NODE_260454_length_5643_cov_34.903244	Coordinate:3248	Reads:21	Hits:1	Allocated_reads:21	Strand:+
TACCAGTTCATCAGATTCAACTATGATC
>Location:NODE_260454_length_5643_cov_34.903244	Coordinate:3248	Reads:1	Hits:1	Allocated_reads:1	Strand:+
TACCAGTTCATCAGATTCAACTATGATCCTC
>Location:NODE_260454_length_5643_cov_34.903244	Coordinate:3258	Reads:1	Hits:1	Allocated_reads:1	Strand:-
TTGTACTTTTGAGGATCATAGTTGAATCTGA
>Location:NODE_260454_length_5643_cov_34.903244	Coordinate:3260	Reads:31	Hits:1	Allocated_reads:31	Strand:-
TTGTACTTTTGAGGATCATAGTTGAATCT
>Location:NODE_260454_length_5643_cov_34.903244	Coordinate:3261	Reads:18	Hits:1	Allocated_reads:18	Strand:-
TTGTACTTTTGAGGATCATAGTTGAATC
>Location:NODE_260454_length_5643_cov_34.903244	Coordinate:3261	Reads:2	Hits:1	Allocated_reads:2	Strand:-
TTTGTACTTTTGAGGATCATAGTTGAATC
>Location:NODE_260454_length_5643_cov_34.903244	Coordinate:3279	Reads:6	Hits:1	Allocated_reads:6	Strand:+
AAAAGTACAAAGAACAGGAAGAAGGGCC
>Location:NODE_260454_length_5643_cov_34.903244	Coordinate:3280	Reads:1	Hits:1	Allocated_reads:1	Strand:+
AAAGTACAAAGAACAGGAAGAAGGGCC
>Location:NODE_260454_length_5643_cov_34.903244	Coordinate:3282	Reads:1	Hits:1	Allocated_reads:1	Strand:-
TGTAGGCCCTTCTTCCTGTTCTTTGTACT
>Location:NODE_260454_length_5643_cov_34.903244	Coordinate:3289	Reads:1	Hits:1	Allocated_reads:1	Strand:-
AGCACTTGTAGGCCCTTCTTCCTGTTCT
>Location:NODE_260454_length_5643_cov_34.903244	Coordinate:3289	Reads:1	Hits:1	Allocated_reads:1	Strand:-
CGATCAAGCACTTGTAGGCCCTTCTTCCTGTTCT
>Location:NODE_260454_length_5643_cov_34.903244	Coordinate:3292	Reads:1	Hits:1	Allocated_reads:1	Strand:-
CGATCAAGCACTTGTAGGCCCTTCTTCCTGT
>Location:NODE_260454_length_5643_cov_34.903244	Coordinate:3295	Reads:3	Hits:1	Allocated_reads:3	Strand:-
CGATCAAGCACTTGTAGGCCCTTCTTCC
>Location:NODE_260454_length_5643_cov_34.903244	Coordinate:3297	Reads:3	Hits:1	Allocated_reads:3	Strand:-
TCGCGATCAAGCACTTGTAGGCCCTTCTT
>Location:NODE_260454_length_5643_cov_34.903244	Coordinate:3298	Reads:4	Hits:1	Allocated_reads:4	Strand:-
TCGCGATCAAGCACTTGTAGGCCCTTCT
>Location:NODE_260454_length_5643_cov_34.903244	Coordinate:3299	Reads:1	Hits:1	Allocated_reads:1	Strand:-
TTCATCGCGATCAAGCACTTGTAGGCCCTTC
>Location:NODE_260454_length_5643_cov_34.903244	Coordinate:3300	Reads:1	Hits:1	Allocated_reads:1	Strand:-
TCGCGATCAAGCACTTGTAGGCCCTT
>Location:NODE_260454_length_5643_cov_34.903244	Coordinate:3301	Reads:1	Hits:1	Allocated_reads:1	Strand:-
CTTCATCGCGATCAAGCACTTGTAGGCCCT
>Location:NODE_260454_length_5643_cov_34.903244	Coordinate:3301	Reads:3	Hits:1	Allocated_reads:3	Strand:-
GCTTCATCGCGATCAAGCACTTGTAGGCCCT
>Location:NODE_260454_length_5643_cov_34.903244	Coordinate:3301	Reads:5	Hits:1	Allocated_reads:5	Strand:-
TTCATCGCGATCAAGCACTTGTAGGCCCT
>Location:NODE_260454_length_5643_cov_34.903244	Coordinate:3302	Reads:6	Hits:1	Allocated_reads:6	Strand:-
TTCATCGCGATCAAGCACTTGTAGGCCC
>Location:NODE_260454_length_5643_cov_34.903244	Coordinate:3304	Reads:1	Hits:1	Allocated_reads:1	Strand:-
TCATCGCGATCAAGCACTTGTAGGC
>Location:NODE_260454_length_5643_cov_34.903244	Coordinate:3318	Reads:1	Hits:1	Allocated_reads:1	Strand:-
TGACCTGCTTCGCTTCATCGCGATC
>Location:NODE_260454_length_5643_cov_34.903244	Coordinate:3321	Reads:1	Hits:1	Allocated_reads:1	Strand:-
TGCTTTTGACCTGCTTCGCTTCATCGCG
>Location:NODE_260454_length_5643_cov_34.903244	Coordinate:3324	Reads:1	Hits:1	Allocated_reads:1	Strand:-
TTGCTTTTGACCTGCTTCGCTTCATC
>Location:NODE_260454_length_5643_cov_34.903244	Coordinate:3324	Reads:1	Hits:1	Allocated_reads:1	Strand:-
TTTGCTTTTGACCTGCTTCGCTTCATC
>Location:NODE_260454_length_5643_cov_34.903244	Coordinate:3330	Reads:1	Hits:1	Allocated_reads:1	Strand:-
GCTTTAGGCTTTGCTTTTGACCTGCTTCGC
>Location:NODE_260454_length_5643_cov_34.903244	Coordinate:3330	Reads:1	Hits:1	Allocated_reads:1	Strand:-
TGCTTTAGGCTTTGCTTTTGACCTGCTTCGC
>Location:NODE_260454_length_5643_cov_34.903244	Coordinate:3332	Reads:2	Hits:1	Allocated_reads:2	Strand:-
TGCTTTAGGCTTTGCTTTTGACCTGCTTC
>Location:NODE_260454_length_5643_cov_34.903244	Coordinate:3333	Reads:1	Hits:2	Allocated_reads:0.5	Strand:-
TGCTTTAGGCTTTGCTTTTGACCTGCTT
>Location:NODE_260454_length_5643_cov_34.903244	Coordinate:3334	Reads:1	Hits:2	Allocated_reads:0.5	Strand:-
AATTGCTTTAGGCTTTGCTTTTGACCTGCT
>Location:NODE_260454_length_5643_cov_34.903244	Coordinate:3334	Reads:1	Hits:2	Allocated_reads:0.5	Strand:-
TGCTTTAGGCTTTGCTTTTGACCTGCT
>Location:NODE_260454_length_5643_cov_34.903244	Coordinate:3337	Reads:1	Hits:2	Allocated_reads:0.5	Strand:-
AAATTGCTTTAGGCTTTGCTTTTGACCT
>Location:NODE_260454_length_5643_cov_34.903244	Coordinate:3352	Reads:1	Hits:1	Allocated_reads:1	Strand:-
AATGCTGTTAAGCACTGGAAATTGCTTTAGG
>Location:NODE_260454_length_5643_cov_34.903244	Coordinate:3362	Reads:1	Hits:1	Allocated_reads:1	Strand:-
GTTTGTATAATGCTGTTAAGCACTGGAAA
>Location:NODE_260454_length_5643_cov_34.903244	Coordinate:3367	Reads:1	Hits:1	Allocated_reads:1	Strand:-
AAGTTAGTGTTTGTATAATGCTGTTAAGCACT
>Location:NODE_260454_length_5643_cov_34.903244	Coordinate:3370	Reads:1	Hits:1	Allocated_reads:1	Strand:-
AAAGTTAGTGTTTGTATAATGCTGTTAAGC
>Location:NODE_260454_length_5643_cov_34.903244	Coordinate:3406	Reads:1	Hits:1	Allocated_reads:1	Strand:-
TCATACTGATTGAACTAAAGCAAATTA
>Location:NODE_260454_length_5643_cov_34.903244	Coordinate:3436	Reads:1	Hits:1	Allocated_reads:1	Strand:-
CAGGACACTACAAACCTGTTTAAAAAAAAA
>Location:NODE_260454_length_5643_cov_34.903244	Coordinate:3446	Reads:1	Hits:1	Allocated_reads:1	Strand:-
TGAGCTCAGGACACTACAAACCTGTT
>Location:NODE_260454_length_5643_cov_34.903244	Coordinate:3447	Reads:1	Hits:1	Allocated_reads:1	Strand:-
TTTGAGCTCAGGACACTACAAACCTGT
>Location:NODE_260454_length_5643_cov_34.903244	Coordinate:3450	Reads:2	Hits:1	Allocated_reads:2	Strand:-
TTTGAGCTCAGGACACTACAAACC
>Location:NODE_260454_length_5643_cov_34.903244	Coordinate:3477	Reads:3	Hits:1	Allocated_reads:3	Strand:-
TCGTATTCATTGAAAATTTCTTCACCCTTT
>Location:NODE_260454_length_5643_cov_34.903244	Coordinate:3478	Reads:4	Hits:1	Allocated_reads:4	Strand:-
TCGTATTCATTGAAAATTTCTTCACCCTT
>Location:NODE_260454_length_5643_cov_34.903244	Coordinate:3479	Reads:9	Hits:1	Allocated_reads:9	Strand:-
TCGTATTCATTGAAAATTTCTTCACCCT
>Location:NODE_260454_length_5643_cov_34.903244	Coordinate:3479	Reads:1	Hits:1	Allocated_reads:1	Strand:-
TTTTGTCGTATTCATTGAAAATTTCTTCACCCT
>Location:NODE_260454_length_5643_cov_34.903244	Coordinate:3483	Reads:1	Hits:1	Allocated_reads:1	Strand:-
TCGTATTCATTGAAAATTTCTTCA
>Location:NODE_260454_length_5643_cov_34.903244	Coordinate:3495	Reads:1	Hits:1	Allocated_reads:1	Strand:+
CAATGAATACGACAAAACTAAAACACTGT
>Location:NODE_260454_length_5643_cov_34.903244	Coordinate:3497	Reads:2	Hits:1	Allocated_reads:2	Strand:+
ATGAATACGACAAAACTAAAACAC
>Location:NODE_260454_length_5643_cov_34.903244	Coordinate:3497	Reads:26	Hits:1	Allocated_reads:26	Strand:+
ATGAATACGACAAAACTAAAACACTGT
>Location:NODE_260454_length_5643_cov_34.903244	Coordinate:3509	Reads:1	Hits:1	Allocated_reads:1	Strand:-
TGAGTTGGATCTGACAGTGTTTTAGTTT
>Location:NODE_260454_length_5643_cov_34.903244	Coordinate:3510	Reads:2	Hits:1	Allocated_reads:2	Strand:-
ATGAGTTGGATCTGACAGTGTTTTAGTT
>Location:NODE_260454_length_5643_cov_34.903244	Coordinate:3510	Reads:2	Hits:1	Allocated_reads:2	Strand:-
GATGAGTTGGATCTGACAGTGTTTTAGTT
>Location:NODE_260454_length_5643_cov_34.903244	Coordinate:3510	Reads:1	Hits:1	Allocated_reads:1	Strand:-
TCGATGAGTTGGATCTGACAGTGTTTTAGTT
>Location:NODE_260454_length_5643_cov_34.903244	Coordinate:3510	Reads:2	Hits:1	Allocated_reads:2	Strand:-
TGAGTTGGATCTGACAGTGTTTTAGTT
>Location:NODE_260454_length_5643_cov_34.903244	Coordinate:3511	Reads:1	Hits:1	Allocated_reads:1	Strand:-
GATGAGTTGGATCTGACAGTGTTTTAGT
>Location:NODE_260454_length_5643_cov_34.903244	Coordinate:3519	Reads:1	Hits:1	Allocated_reads:1	Strand:-
TGACCATTTGTCGATGAGTTGGATCTGACAGT
>Location:NODE_260454_length_5643_cov_34.903244	Coordinate:3521	Reads:2	Hits:1	Allocated_reads:2	Strand:-
TGACCATTTGTCGATGAGTTGGATCTGACA
>Location:NODE_260454_length_5643_cov_34.903244	Coordinate:3525	Reads:1	Hits:1	Allocated_reads:1	Strand:-
TGTTGACCATTTGTCGATGAGTTGGATCG
>Location:NODE_260454_length_5643_cov_34.903244	Coordinate:3525	Reads:5	Hits:1	Allocated_reads:5	Strand:-
TGTTGACCATTTGTCGATGAGTTGGATCT
>Location:NODE_260454_length_5643_cov_34.903244	Coordinate:3526	Reads:3	Hits:1	Allocated_reads:3	Strand:-
GTTGACCATTTGTCGATGAGTTGGATC
>Location:NODE_260454_length_5643_cov_34.903244	Coordinate:3526	Reads:1	Hits:1	Allocated_reads:1	Strand:-
TATGTTGACCATTTGTCGATGAGTTGGATC
>Location:NODE_260454_length_5643_cov_34.903244	Coordinate:3526	Reads:6	Hits:1	Allocated_reads:6	Strand:-
TGTTGACCATTTGTCGATGAGTTGGATC
>Location:NODE_260454_length_5643_cov_34.903244	Coordinate:3528	Reads:1	Hits:1	Allocated_reads:1	Strand:-
GTATGTTGACCATTTGTCGATGAGTTGGA
>Location:NODE_260454_length_5643_cov_34.903244	Coordinate:3551	Reads:2	Hits:2	Allocated_reads:1	Strand:-
TGTGATTCTATCATATCTGCAACCAGTATGT
>Location:NODE_260454_length_5643_cov_34.903244	Coordinate:3558	Reads:1	Hits:2	Allocated_reads:0.5	Strand:-
TGTGATTCTATCATATCTGCAACC
>Location:NODE_260454_length_5643_cov_34.903244	Coordinate:3562	Reads:1	Hits:1	Allocated_reads:1	Strand:-
TACTTACCCATGTGATTCTATCATATCTGC
>Location:NODE_260454_length_5643_cov_34.903244	Coordinate:3567	Reads:2	Hits:1	Allocated_reads:2	Strand:-
TACTTACCCATGTGATTCTATCATA
>Location:NODE_260454_length_5643_cov_34.903244	Coordinate:3579	Reads:1	Hits:1	Allocated_reads:1	Strand:-
TATGATCATCAAAGAATACTTACCCATGT
>Location:NODE_260454_length_5643_cov_34.903244	Coordinate:3580	Reads:1	Hits:1	Allocated_reads:1	Strand:-
TATGATCATCAAAGAATACTTACCCATG
>Location:NODE_260454_length_5643_cov_34.903244	Coordinate:3582	Reads:1	Hits:1	Allocated_reads:1	Strand:-
TATGATCATCAAAGAATACTTACCCA
>Location:NODE_260454_length_5643_cov_34.903244	Coordinate:3584	Reads:1	Hits:1	Allocated_reads:1	Strand:-
TTTTTATGATCATCAAAGAATACTTACC
>Location:NODE_260454_length_5643_cov_34.903244	Coordinate:3598	Reads:2	Hits:1	Allocated_reads:2	Strand:-
AACTCGACAATTGTTTTTATGATCATC
>Location:NODE_260454_length_5643_cov_34.903244	Coordinate:3598	Reads:2	Hits:1	Allocated_reads:2	Strand:-
TAACTCGACAATTGTTTTTATGATCATC
>Location:NODE_260454_length_5643_cov_34.903244	Coordinate:3599	Reads:4	Hits:1	Allocated_reads:4	Strand:-
TGCTAACTCGACAATTGTTTTTATGATCAT
>Location:NODE_260454_length_5643_cov_34.903244	Coordinate:3600	Reads:1	Hits:1	Allocated_reads:1	Strand:-
TGCTAACTCGACAATTGTTTTTATGATCA
>Location:NODE_260454_length_5643_cov_34.903244	Coordinate:3601	Reads:1	Hits:1	Allocated_reads:1	Strand:-
CTAACTCGACAATTGTTTTTATGATC
>Location:NODE_260454_length_5643_cov_34.903244	Coordinate:3601	Reads:2	Hits:1	Allocated_reads:2	Strand:-
TGCTAACTCGACAATTGTTTTTATGATC
>Location:NODE_260454_length_5643_cov_34.903244	Coordinate:3602	Reads:1	Hits:1	Allocated_reads:1	Strand:-
CTGCTAACTCGACAATTGTTTTTATGAT
>Location:NODE_260454_length_5643_cov_34.903244	Coordinate:3602	Reads:2	Hits:1	Allocated_reads:2	Strand:-
TAACTCGACAATTGTTTTTATGAT
>Location:NODE_260454_length_5643_cov_34.903244	Coordinate:3602	Reads:4	Hits:1	Allocated_reads:4	Strand:-
TCTGCTAACTCGACAATTGTTTTTATGAT
>Location:NODE_260454_length_5643_cov_34.903244	Coordinate:3602	Reads:1	Hits:1	Allocated_reads:1	Strand:-
TGCTAACTCGACAATTGTTTTTACGAT
>Location:NODE_260454_length_5643_cov_34.903244	Coordinate:3602	Reads:16	Hits:1	Allocated_reads:16	Strand:-
TGCTAACTCGACAATTGTTTTTATGAT
>Location:NODE_260454_length_5643_cov_34.903244	Coordinate:3602	Reads:1	Hits:1	Allocated_reads:1	Strand:-
TTCTGCTAACTCGACAATTGTTTTTATGAT
>Location:NODE_260454_length_5643_cov_34.903244	Coordinate:3603	Reads:1	Hits:1	Allocated_reads:1	Strand:-
TCTGCTAACTCGACAATTGTTTTTATGA
>Location:NODE_260454_length_5643_cov_34.903244	Coordinate:3605	Reads:1	Hits:1	Allocated_reads:1	Strand:-
TTCTGCTAACTCGACAATTGTTTTTAT
>Location:NODE_260454_length_5643_cov_34.903244	Coordinate:3606	Reads:1	Hits:1	Allocated_reads:1	Strand:-
TCTTCTGCTAACTCGACAATTGTTTTTA
>Location:NODE_260454_length_5643_cov_34.903244	Coordinate:3608	Reads:1	Hits:1	Allocated_reads:1	Strand:-
TGCTCTTCTGCTAACTCGACAATTGTTTT
>Location:NODE_260454_length_5643_cov_34.903244	Coordinate:3609	Reads:1	Hits:1	Allocated_reads:1	Strand:-
TGCTCTTCTGCTAACTCGACAATTGTTT
>Location:NODE_260454_length_5643_cov_34.903244	Coordinate:3612	Reads:1	Hits:1	Allocated_reads:1	Strand:+
CAATTGTCGAGTTAGCAGAAGAGCAAT
>Location:NODE_260454_length_5643_cov_34.903244	Coordinate:3618	Reads:1	Hits:1	Allocated_reads:1	Strand:-
AAAGTGTATTGCTCTTCTGCTAACTCGA
>Location:NODE_260454_length_5643_cov_34.903244	Coordinate:3618	Reads:1	Hits:1	Allocated_reads:1	Strand:-
CAAAGTGTATTGCTCTTCTGCTAACTCGA
>Location:NODE_260454_length_5643_cov_34.903244	Coordinate:3619	Reads:1	Hits:1	Allocated_reads:1	Strand:+
CGAGTTAGCAGAAGAGCAATACACTTT
>Location:NODE_260454_length_5643_cov_34.903244	Coordinate:3625	Reads:1	Hits:1	Allocated_reads:1	Strand:-
AACAAAACAAAGTGTATTGCTCTTCTGCT
>Location:NODE_260454_length_5643_cov_34.903244	Coordinate:3629	Reads:1	Hits:1	Allocated_reads:1	Strand:-
TCAAAAACAAAACAAAGTGTATTGCTCTTC
>Location:NODE_260454_length_5643_cov_34.903244	Coordinate:3633	Reads:1	Hits:1	Allocated_reads:1	Strand:-
TCCTTTCAAAAACAAAACAAAGTGTATTGCT
>Location:NODE_260454_length_5643_cov_34.903244	Coordinate:3654	Reads:1	Hits:1	Allocated_reads:1	Strand:+
TTTGAAAGGAGGATTCCGCCCATAAGTG
>Location:NODE_260454_length_5643_cov_34.903244	Coordinate:3658	Reads:1	Hits:1	Allocated_reads:1	Strand:-
TAGTCCGAACACTTATGGACGGAATCCTCCTTT
>Location:NODE_260454_length_5643_cov_34.903244	Coordinate:3659	Reads:1	Hits:1	Allocated_reads:1	Strand:-
TAGTCCGAACACTTATGGACGGAATCCTCCTT
>Location:NODE_260454_length_5643_cov_34.903244	Coordinate:3660	Reads:2	Hits:1	Allocated_reads:2	Strand:-
TAGTCCGAACACTTATGGACGGAATCCTCCT
>Location:NODE_260454_length_5643_cov_34.903244	Coordinate:3661	Reads:1	Hits:1	Allocated_reads:1	Strand:-
TAGTCCGAACACTTATGGGCGGAATCCTCC
>Location:NODE_260454_length_5643_cov_34.903244	Coordinate:3663	Reads:1	Hits:1	Allocated_reads:1	Strand:-
TAGTCCGAACACTTATGGACGGAATCCT
>Location:NODE_260454_length_5643_cov_34.903244	Coordinate:3663	Reads:1	Hits:1	Allocated_reads:1	Strand:-
TTAGTCCGAACACTTATGGACGGAATCCT
>Location:NODE_260454_length_5643_cov_34.903244	Coordinate:3664	Reads:1	Hits:1	Allocated_reads:1	Strand:-
TTAGTCCGAACACTTATGGACGGAATCC
>Location:NODE_260454_length_5643_cov_34.903244	Coordinate:3671	Reads:1	Hits:1	Allocated_reads:1	Strand:-
TGCATAGTTAGTCCGAACACTTATGGGC
>Location:NODE_260454_length_5643_cov_34.903244	Coordinate:3681	Reads:1	Hits:1	Allocated_reads:1	Strand:+
GTTCGGACTAACTATGCACTGGGGATT
>Location:NODE_260454_length_5643_cov_34.903244	Coordinate:3698	Reads:1	Hits:2	Allocated_reads:0.5	Strand:-
AGATATGGAAAAAGCGTTGCAATCCCCAGT
>Location:NODE_260454_length_5643_cov_34.903244	Coordinate:3708	Reads:1	Hits:2	Allocated_reads:0.5	Strand:-
TCTTGGAGATATGGAAAAAGCGTTGC
>Location:NODE_260454_length_5643_cov_34.903244	Coordinate:3715	Reads:4	Hits:1	Allocated_reads:4	Strand:+
TTTTTCCATATCTCCAAGATCCTTACT
>Location:NODE_260454_length_5643_cov_34.903244	Coordinate:3715	Reads:1	Hits:1	Allocated_reads:1	Strand:+
TTTTTCCATATCTCCAAGATCCTTACTC
>Location:NODE_260454_length_5643_cov_34.903244	Coordinate:3719	Reads:1	Hits:1	Allocated_reads:1	Strand:-
TTTTGAGTAAGGATCTTGGAGATATGGA
>Location:NODE_260454_length_5643_cov_34.903244	Coordinate:3725	Reads:1	Hits:1	Allocated_reads:1	Strand:-
ATAGCCATTTTTTGAGTAAGGATCTTGGAGA
>Location:NODE_260454_length_5643_cov_34.903244	Coordinate:3725	Reads:1	Hits:1	Allocated_reads:1	Strand:-
CATAGCCATTTTTTGAGTAAGGATCTTGGAGA
>Location:NODE_260454_length_5643_cov_34.903244	Coordinate:3725	Reads:1	Hits:1	Allocated_reads:1	Strand:-
TAGCCATTTTTTGAGTAAGGATCTTGGAGA
>Location:NODE_260454_length_5643_cov_34.903244	Coordinate:3725	Reads:1	Hits:1	Allocated_reads:1	Strand:-
TTACATAGCCATTTTTTGAGTAAGGATCTTGGAGA
>Location:NODE_260454_length_5643_cov_34.903244	Coordinate:3736	Reads:1	Hits:1	Allocated_reads:1	Strand:-
TAACACTTACATAGCCATTTTTTGAGTAAG
>Location:NODE_260454_length_5643_cov_34.903244	Coordinate:3740	Reads:3	Hits:1	Allocated_reads:3	Strand:-
TAACACTTACATAGCCATTTTTTGAG
>Location:NODE_260454_length_5643_cov_34.903244	Coordinate:3747	Reads:2	Hits:1	Allocated_reads:2	Strand:-
TTCAGAGATAACACTTACATAGCCATT
>Location:NODE_260454_length_5643_cov_34.903244	Coordinate:3747	Reads:2	Hits:1	Allocated_reads:2	Strand:-
TTTCAGAGATAACACTTACATAGCCATT
>Location:NODE_260454_length_5643_cov_34.903244	Coordinate:3756	Reads:2	Hits:2	Allocated_reads:1	Strand:+
GTAAGTGTTATCTCTGAAACGCAACATCT
>Location:NODE_260454_length_5643_cov_34.903244	Coordinate:3759	Reads:1	Hits:2	Allocated_reads:0.5	Strand:-
TACAGAGATGTTGCGTTTCAGAGATAACACT
>Location:NODE_260454_length_5643_cov_34.903244	Coordinate:3764	Reads:1	Hits:2	Allocated_reads:0.5	Strand:+
TATCTCTGAAACGCAACATCTCTGT
>Location:NODE_260454_length_5643_cov_34.903244	Coordinate:3784	Reads:3	Hits:1	Allocated_reads:3	Strand:-
TTGGTACCACTTTAACAACATGTATAAATTACAGA
>Location:NODE_260454_length_5643_cov_34.903244	Coordinate:3786	Reads:1	Hits:1	Allocated_reads:1	Strand:-
GTACCACTTTAACAACATGTATAAATTACA
>Location:NODE_260454_length_5643_cov_34.903244	Coordinate:3786	Reads:1	Hits:1	Allocated_reads:1	Strand:-
TTGGTACCACTTTAACAACATGTATAAATTACA
>Location:NODE_260454_length_5643_cov_34.903244	Coordinate:3788	Reads:1	Hits:1	Allocated_reads:1	Strand:+
TAATTTATACATGTTGTTAAAGTGGTACC
>Location:NODE_260454_length_5643_cov_34.903244	Coordinate:3789	Reads:9	Hits:1	Allocated_reads:9	Strand:-
TTGGTACCACTTTAACAACATGTATAAATT
>Location:NODE_260454_length_5643_cov_34.903244	Coordinate:3790	Reads:1	Hits:1	Allocated_reads:1	Strand:-
TTGGTACCACTTTAACAACCTGTATAAAT
>Location:NODE_260454_length_5643_cov_34.903244	Coordinate:3790	Reads:2	Hits:1	Allocated_reads:2	Strand:-
TTGGTACCACTTTAACAACATGTATAATT
>Location:NODE_260454_length_5643_cov_34.903244	Coordinate:3790	Reads:56	Hits:1	Allocated_reads:56	Strand:-
TTGGTACCACTTTAACAACATGTATAAAT
>Location:NODE_260454_length_5643_cov_34.903244	Coordinate:3791	Reads:1	Hits:1	Allocated_reads:1	Strand:-
TGGTACCACTTTAACAACATGTATAAA
>Location:NODE_260454_length_5643_cov_34.903244	Coordinate:3791	Reads:1	Hits:1	Allocated_reads:1	Strand:-
TTGGTACCACTTTAACAATATGTATAAA
>Location:NODE_260454_length_5643_cov_34.903244	Coordinate:3791	Reads:21	Hits:1	Allocated_reads:21	Strand:-
TTGGTACCACTTTAACAACATGTATAAA
>Location:NODE_260454_length_5643_cov_34.903244	Coordinate:3791	Reads:1	Hits:1	Allocated_reads:1	Strand:-
TTTGGTACCACTTTAACAACATGTATAAA
>Location:NODE_260454_length_5643_cov_34.903244	Coordinate:3792	Reads:7	Hits:1	Allocated_reads:7	Strand:-
TTGGTACCACTTTAACAACATGTATAA
>Location:NODE_260454_length_5643_cov_34.903244	Coordinate:3793	Reads:1	Hits:1	Allocated_reads:1	Strand:-
TATTTGGTACCACTTTAACAACATGTATA
>Location:NODE_260454_length_5643_cov_34.903244	Coordinate:3793	Reads:2	Hits:1	Allocated_reads:2	Strand:-
TTGGTACCACTTTAACAACATGTATA
>Location:NODE_260454_length_5643_cov_34.903244	Coordinate:3794	Reads:6	Hits:1	Allocated_reads:6	Strand:-
TTGGTACCACTTTAACAACATGTAT
>Location:NODE_260454_length_5643_cov_34.903244	Coordinate:3869	Reads:1	Hits:1	Allocated_reads:1	Strand:-
TCATGCATGCACATCAATCACACACAAA
>Location:NODE_260454_length_5643_cov_34.903244	Coordinate:3890	Reads:1	Hits:1	Allocated_reads:1	Strand:+
TGCATGAGCAGGAACATTACTATGATC
>Location:NODE_260454_length_5643_cov_34.903244	Coordinate:3899	Reads:1	Hits:1	Allocated_reads:1	Strand:-
TATTAGCCTCCGGATCATAGTAATGTTCCT
>Location:NODE_260454_length_5643_cov_34.903244	Coordinate:3900	Reads:3	Hits:1	Allocated_reads:3	Strand:-
TATTAGCCTCCGGATCATAGTAATGTTCC
>Location:NODE_260454_length_5643_cov_34.903244	Coordinate:3901	Reads:5	Hits:1	Allocated_reads:5	Strand:-
TATTAGCCTCCGGATCATAGTAATGTTC
>Location:NODE_260454_length_5643_cov_34.903244	Coordinate:3902	Reads:7	Hits:1	Allocated_reads:7	Strand:-
TATTAGCCTCCGGATCATAGTAATGTT
>Location:NODE_260454_length_5643_cov_34.903244	Coordinate:3903	Reads:4	Hits:1	Allocated_reads:4	Strand:-
TATTAGCCTCCGGATCATAGTAATGT
>Location:NODE_260454_length_5643_cov_34.903244	Coordinate:3913	Reads:1	Hits:1	Allocated_reads:1	Strand:-
AGATAGCCAGTATTAGCCTCCGGATC
>Location:NODE_260454_length_5643_cov_34.903244	Coordinate:3921	Reads:1	Hits:1	Allocated_reads:1	Strand:-
TCTCCAAGCAAGATAGCCAGTATTAGCC
>Location:NODE_260454_length_5643_cov_34.903244	Coordinate:3941	Reads:1	Hits:1	Allocated_reads:1	Strand:-
TTGCGTTGGACAGTCTTGAGTCTCCAAG
>Location:NODE_260454_length_5643_cov_34.903244	Coordinate:3942	Reads:1	Hits:1	Allocated_reads:1	Strand:-
ATTGCGTTGGACAGTCTTGAGTCTCCAA
>Location:NODE_260454_length_5643_cov_34.903244	Coordinate:3942	Reads:1	Hits:1	Allocated_reads:1	Strand:-
TAGGTATTGCGTTGGACAGTCTTGAGTCTCCAA
>Location:NODE_260454_length_5643_cov_34.903244	Coordinate:3942	Reads:1	Hits:1	Allocated_reads:1	Strand:-
TAGGTATTGCGTTGGACAGTCTTGAGTCTCCAC
>Location:NODE_260454_length_5643_cov_34.903244	Coordinate:3943	Reads:1	Hits:1	Allocated_reads:1	Strand:-
TAGGTATTGCGTTGGACAGTCTTGAGTCTCCA
>Location:NODE_260454_length_5643_cov_34.903244	Coordinate:3943	Reads:1	Hits:1	Allocated_reads:1	Strand:-
TAGGTATTGCGTTGGACAGTCTTGAGTCTCCT
>Location:NODE_260454_length_5643_cov_34.903244	Coordinate:3944	Reads:3	Hits:1	Allocated_reads:3	Strand:-
TAGGTATTGCGTTGGACAGTCTTGAGTCTCC
>Location:NODE_260454_length_5643_cov_34.903244	Coordinate:3945	Reads:5	Hits:1	Allocated_reads:5	Strand:-
TAGGTATTGCGTTGGACAGTCTTGAGTCTC
>Location:NODE_260454_length_5643_cov_34.903244	Coordinate:3946	Reads:28	Hits:1	Allocated_reads:28	Strand:-
TAGGTATTGCGTTGGACAGTCTTGAGTCT
>Location:NODE_260454_length_5643_cov_34.903244	Coordinate:3946	Reads:1	Hits:1	Allocated_reads:1	Strand:-
TCATAGGTATTGCGTTGGACAGTCTTGAGTCT
>Location:NODE_260454_length_5643_cov_34.903244	Coordinate:3947	Reads:34	Hits:1	Allocated_reads:34	Strand:-
TAGGTATTGCGTTGGACAGTCTTGAGTC
>Location:NODE_260454_length_5643_cov_34.903244	Coordinate:3947	Reads:1	Hits:1	Allocated_reads:1	Strand:-
TCATAGGTATTGCGTTGGACAGTCTTGAGTC
>Location:NODE_260454_length_5643_cov_34.903244	Coordinate:3948	Reads:6	Hits:1	Allocated_reads:6	Strand:-
TAGGTATTGCGTTGGACAGTCTTGAGT
>Location:NODE_260454_length_5643_cov_34.903244	Coordinate:3957	Reads:1	Hits:1	Allocated_reads:1	Strand:-
TAGCACCATCATAGGTATTGCGTTGGACA
>Location:NODE_260454_length_5643_cov_34.903244	Coordinate:3971	Reads:1	Hits:2	Allocated_reads:0.5	Strand:-
TGGCCTGGGACACCCACTAGCACCATCATAGG
>Location:NODE_260454_length_5643_cov_34.903244	Coordinate:3971	Reads:1	Hits:2	Allocated_reads:0.5	Strand:-
TGGGACACCCACTAGCACCATCATAGG
>Location:NODE_260454_length_5643_cov_34.903244	Coordinate:3973	Reads:1	Hits:2	Allocated_reads:0.5	Strand:-
TTGGCCTGGGACACCCACTAGCACCATCAAT
>Location:NODE_260454_length_5643_cov_34.903244	Coordinate:3974	Reads:1	Hits:2	Allocated_reads:0.5	Strand:-
TTTGGCCTGGGACACCCACTAGCACCATCAC
>Location:NODE_260454_length_5643_cov_34.903244	Coordinate:3974	Reads:1	Hits:2	Allocated_reads:0.5	Strand:-
TTTGGCCTGGGACACCCACTAGCACCATCAG
>Location:NODE_260454_length_5643_cov_34.903244	Coordinate:3975	Reads:1	Hits:2	Allocated_reads:0.5	Strand:-
TTTGGCCTGGGACACCCACTAGCACCATCA
>Location:NODE_260454_length_5643_cov_34.903244	Coordinate:3976	Reads:1	Hits:2	Allocated_reads:0.5	Strand:-
TGGCCTGGGACACCCACTAGCACCATC
>Location:NODE_260454_length_5643_cov_34.903244	Coordinate:3977	Reads:1	Hits:2	Allocated_reads:0.5	Strand:-
TTGGCCTGGGACACCCACTAGCACCAT
>Location:NODE_260454_length_5643_cov_34.903244	Coordinate:3979	Reads:2	Hits:2	Allocated_reads:1	Strand:-
TTGGCCTGGGACACCCACTAGCACC
>Location:NODE_260454_length_5643_cov_34.903244	Coordinate:3979	Reads:2	Hits:2	Allocated_reads:1	Strand:-
TTTGGCCTGGGACACCCACTAGCACC
>Location:NODE_260454_length_5643_cov_34.903244	Coordinate:3981	Reads:1	Hits:1	Allocated_reads:1	Strand:-
TGGAAGTTTGGCCTGGGACACCCACTAGCA
>Location:NODE_260454_length_5643_cov_34.903244	Coordinate:3987	Reads:1	Hits:1	Allocated_reads:1	Strand:-
TGCTGGAAGTTTGGCCTGGGACACCCA
>Location:NODE_260454_length_5643_cov_34.903244	Coordinate:3988	Reads:2	Hits:1	Allocated_reads:2	Strand:-
TGCTGGAAGTTTGGCCTGGGACACCC
>Location:NODE_260454_length_5643_cov_34.903244	Coordinate:4003	Reads:1	Hits:1	Allocated_reads:1	Strand:-
TCGGGTTGTTGGACTGTGCTGGAAGTT
>Location:NODE_260454_length_5643_cov_34.903244	Coordinate:4003	Reads:1	Hits:1	Allocated_reads:1	Strand:-
TCTTCGGGTTGTTGGACTGTGCTGGAAGTT
>Location:NODE_260454_length_5643_cov_34.903244	Coordinate:4003	Reads:1	Hits:1	Allocated_reads:1	Strand:-
TTCTCTTCGGGTTGTTGGACTGTGCTGGAAGTT
>Location:NODE_260454_length_5643_cov_34.903244	Coordinate:4004	Reads:1	Hits:1	Allocated_reads:1	Strand:-
TCTCTTCGGGTTGTTGGACTGTGCTGGAAGT
>Location:NODE_260454_length_5643_cov_34.903244	Coordinate:4004	Reads:2	Hits:1	Allocated_reads:2	Strand:-
TTCGGGTTGTTGGACTGTGCTGGAAGT
>Location:NODE_260454_length_5643_cov_34.903244	Coordinate:4004	Reads:4	Hits:1	Allocated_reads:4	Strand:-
TTCTCTTCGGGTTGTTGGACTGTGCTGGAAGT
>Location:NODE_260454_length_5643_cov_34.903244	Coordinate:4005	Reads:2	Hits:1	Allocated_reads:2	Strand:-
TTCTCTTCGGGTTGTTGGACTGTGCTGGAAG
>Location:NODE_260454_length_5643_cov_34.903244	Coordinate:4007	Reads:1	Hits:1	Allocated_reads:1	Strand:-
TCTCTTCGGGTTGTTGGACTGTGCTGGA
>Location:NODE_260454_length_5643_cov_34.903244	Coordinate:4007	Reads:8	Hits:1	Allocated_reads:8	Strand:-
TTCTCTTCGGGTTGTTGGACTGTGCTGGA
>Location:NODE_260454_length_5643_cov_34.903244	Coordinate:4008	Reads:3	Hits:1	Allocated_reads:3	Strand:-
TTCTCTTCGGGTTGTTGGACTGTGCTGG
>Location:NODE_260454_length_5643_cov_34.903244	Coordinate:4009	Reads:1	Hits:1	Allocated_reads:1	Strand:-
TTCTCTTCGGGTTGTTGGACTGTGCTG
>Location:NODE_260454_length_5643_cov_34.903244	Coordinate:4010	Reads:1	Hits:1	Allocated_reads:1	Strand:-
AAAGATTCTCTTCGGGTTGTTGGACTGTGCT
>Location:NODE_260454_length_5643_cov_34.903244	Coordinate:4010	Reads:1	Hits:1	Allocated_reads:1	Strand:-
AAGATTCTCTTCGGGTTGTTGGACTGTGCT
>Location:NODE_260454_length_5643_cov_34.903244	Coordinate:4010	Reads:2	Hits:1	Allocated_reads:2	Strand:-
TCTCTTCGGGTTGTTGGACTGTGCT
>Location:NODE_260454_length_5643_cov_34.903244	Coordinate:4010	Reads:6	Hits:1	Allocated_reads:6	Strand:-
TTCTCTTCGGGTTGTTGGACTGTGCT
>Location:NODE_260454_length_5643_cov_34.903244	Coordinate:4011	Reads:4	Hits:1	Allocated_reads:4	Strand:-
AAAGATTCTCTTCGGGTTGTTGGACTGTGC
>Location:NODE_260454_length_5643_cov_34.903244	Coordinate:4011	Reads:1	Hits:1	Allocated_reads:1	Strand:-
AAGATTCTCTTCGGGTTGTTGGACTGTGC
>Location:NODE_260454_length_5643_cov_34.903244	Coordinate:4011	Reads:1	Hits:1	Allocated_reads:1	Strand:-
GATTCTCTTCGGGTTGTTGGACTGTGC
>Location:NODE_260454_length_5643_cov_34.903244	Coordinate:4011	Reads:5	Hits:1	Allocated_reads:5	Strand:-
TTCTCTTCGGGTTGTTGGACTGTGC
>Location:NODE_260454_length_5643_cov_34.903244	Coordinate:4012	Reads:3	Hits:1	Allocated_reads:3	Strand:-
AGATTCTCTTCGGGTTGTTGGACTGTG
>Location:NODE_260454_length_5643_cov_34.903244	Coordinate:4012	Reads:2	Hits:1	Allocated_reads:2	Strand:-
TTCTCTTCGGGTTGTTGGACTGTG
>Location:NODE_260454_length_5643_cov_34.903244	Coordinate:4013	Reads:9	Hits:2	Allocated_reads:4.5	Strand:-
AAAGATTCTCTTCGGGTTGTTGGACTGT
>Location:NODE_260454_length_5643_cov_34.903244	Coordinate:4013	Reads:1	Hits:2	Allocated_reads:0.5	Strand:-
AAGATTCTCTTCGGGTTGTTGGACTGT
>Location:NODE_260454_length_5643_cov_34.903244	Coordinate:4013	Reads:1	Hits:2	Allocated_reads:0.5	Strand:-
CAAAGATTCTCTTCGGGTTGTTGGACGGT
>Location:NODE_260454_length_5643_cov_34.903244	Coordinate:4015	Reads:3	Hits:2	Allocated_reads:1.5	Strand:-
AAAGATTCTCTTCGGGTTGTTGGACT
>Location:NODE_260454_length_5643_cov_34.903244	Coordinate:4017	Reads:1	Hits:2	Allocated_reads:0.5	Strand:-
AAAGATTCTCTTCGGGTTGTTGGA
>Location:NODE_260454_length_5643_cov_34.903244	Coordinate:4026	Reads:1	Hits:1	Allocated_reads:1	Strand:+
CCGAAGAGAATCTTTGTTTGTTAGTGGAC
>Location:NODE_260454_length_5643_cov_34.903244	Coordinate:4026	Reads:1	Hits:1	Allocated_reads:1	Strand:+
CCGAAGAGAATCTTTGTTTGTTAGTGGACA
>Location:NODE_260454_length_5643_cov_34.903244	Coordinate:4028	Reads:2	Hits:1	Allocated_reads:2	Strand:+
GAAGAGAATCTTTGTTTGTTAGTGGACAGCT
>Location:NODE_260454_length_5643_cov_34.903244	Coordinate:4030	Reads:1	Hits:1	Allocated_reads:1	Strand:+
AGAGAATCTTTGTTTGTTAGTGGACAGC
>Location:NODE_260454_length_5643_cov_34.903244	Coordinate:4031	Reads:1	Hits:1	Allocated_reads:1	Strand:+
GAGAATCTTTGTTTGTTAGTGGACAGC
>Location:NODE_260454_length_5643_cov_34.903244	Coordinate:4031	Reads:1	Hits:1	Allocated_reads:1	Strand:+
GAGAATCTTTGTTTGTTAGTGGACGGCT
>Location:NODE_260454_length_5643_cov_34.903244	Coordinate:4031	Reads:3	Hits:1	Allocated_reads:3	Strand:+
GAGAATCTTTGTTTGTTAGTGGACAGCT
>Location:NODE_260454_length_5643_cov_34.903244	Coordinate:4035	Reads:1	Hits:1	Allocated_reads:1	Strand:-
CAAAAAGCTGTCCACTAACAAACAAAGAT
>Location:NODE_260454_length_5643_cov_34.903244	Coordinate:4048	Reads:1	Hits:1	Allocated_reads:1	Strand:-
TGCACTCCTCACCAAAAAGCTGTCCACT
>Location:NODE_260454_length_5643_cov_34.903244	Coordinate:4050	Reads:1	Hits:1	Allocated_reads:1	Strand:-
TCTCTGCACTCCTCACCAAAAAGCTGTCCA
>Location:NODE_260454_length_5643_cov_34.903244	Coordinate:4052	Reads:1	Hits:1	Allocated_reads:1	Strand:-
TCTCTGCACTCCTCACCAAAAAGCTGTC
>Location:NODE_260454_length_5643_cov_34.903244	Coordinate:4053	Reads:1	Hits:1	Allocated_reads:1	Strand:-
TCTGCACTCCTCACCAAAAAGCTGT
>Location:NODE_260454_length_5643_cov_34.903244	Coordinate:4063	Reads:1	Hits:2	Allocated_reads:0.5	Strand:-
AACAGACAGAGCCTCTCTGCACTCCTCACC
>Location:NODE_260454_length_5643_cov_34.903244	Coordinate:4068	Reads:1	Hits:2	Allocated_reads:0.5	Strand:-
TAACAGACAGAGCCTCTCTGCACTCC
>Location:NODE_260454_length_5643_cov_34.903244	Coordinate:4070	Reads:1	Hits:2	Allocated_reads:0.5	Strand:-
TAATAACAGACAGAGCCTCTCTGCACT
>Location:NODE_260454_length_5643_cov_34.903244	Coordinate:4070	Reads:1	Hits:1	Allocated_reads:1	Strand:-
TGTCTAATAACAGACAGAGCCTCTCTGCACT
>Location:NODE_260454_length_5643_cov_34.903244	Coordinate:4075	Reads:1	Hits:1	Allocated_reads:1	Strand:-
TCTAATAACAGACAGAGCCTCTCT
>Location:NODE_260454_length_5643_cov_34.903244	Coordinate:4079	Reads:6	Hits:1	Allocated_reads:6	Strand:-
TGTTGAGTGTCTAATAACAGACAGAGCCT
>Location:NODE_260454_length_5643_cov_34.903244	Coordinate:4081	Reads:1	Hits:1	Allocated_reads:1	Strand:-
TGTTGAGTGTCTAATAACAGACAGAGC
>Location:NODE_260454_length_5643_cov_34.903244	Coordinate:4089	Reads:1	Hits:1	Allocated_reads:1	Strand:+
TGTTATTAGACACTCAACAGATAGGT
>Location:NODE_260454_length_5643_cov_34.903244	Coordinate:4095	Reads:3	Hits:1	Allocated_reads:3	Strand:+
TAGACACTCAACAGATAGGTCTGTGGTT
>Location:NODE_260454_length_5643_cov_34.903244	Coordinate:4104	Reads:1	Hits:1	Allocated_reads:1	Strand:+
AACAGATAGGTCTGTGGTTAAAGAGAAGA
>Location:NODE_260454_length_5643_cov_34.903244	Coordinate:4105	Reads:1	Hits:1	Allocated_reads:1	Strand:-
TCTTCTCTTTAACCACAGACCTATCTGT
>Location:NODE_260454_length_5643_cov_34.903244	Coordinate:4108	Reads:3	Hits:1	Allocated_reads:3	Strand:-
TTCATCTTCTCTTTAACCACAGACCTATC
>Location:NODE_260454_length_5643_cov_34.903244	Coordinate:4108	Reads:1	Hits:1	Allocated_reads:1	Strand:-
TTTCATCTTCTCTTTAACCACAGACCTATC
>Location:NODE_260454_length_5643_cov_34.903244	Coordinate:4109	Reads:1	Hits:1	Allocated_reads:1	Strand:-
TTTCATCTTCTCTTTAACCACAGACCTAT
>Location:NODE_260454_length_5643_cov_34.903244	Coordinate:4112	Reads:1	Hits:1	Allocated_reads:1	Strand:-
AGCTTTCATCTTCTCTTTAACCACAGACC
>Location:NODE_260454_length_5643_cov_34.903244	Coordinate:4128	Reads:1	Hits:1	Allocated_reads:1	Strand:+
GAAGATGAAAGCTACTTTTGAATATAG
>Location:NODE_260454_length_5643_cov_34.903244	Coordinate:4128	Reads:1	Hits:1	Allocated_reads:1	Strand:+
GAAGATGAAAGCTACTTTTGAATATAGA
>Location:NODE_260454_length_5643_cov_34.903244	Coordinate:4128	Reads:1	Hits:1	Allocated_reads:1	Strand:+
GAAGATGAAAGCTACTTTTGAATCTAGAC
>Location:NODE_260454_length_5643_cov_34.903244	Coordinate:4131	Reads:1	Hits:1	Allocated_reads:1	Strand:-
TCTGTCTATATTCAAAAGTAGCTTTCATC
>Location:NODE_260454_length_5643_cov_34.903244	Coordinate:4138	Reads:1	Hits:1	Allocated_reads:1	Strand:-
TACCAGCTTCTGTCTATATTCAAAAGTAGC
>Location:NODE_260454_length_5643_cov_34.903244	Coordinate:4160	Reads:1	Hits:1	Allocated_reads:1	Strand:-
TGTTGCATCTGGGTCATGTACCAGCT
>Location:NODE_260454_length_5643_cov_34.903244	Coordinate:4166	Reads:1	Hits:1	Allocated_reads:1	Strand:-
AGATTGATGATGTTGCATCTGGGTCATGTA
>Location:NODE_260454_length_5643_cov_34.903244	Coordinate:4166	Reads:3	Hits:1	Allocated_reads:3	Strand:-
TGATGATGTTGCATCTGGGTCATGTA
>Location:NODE_260454_length_5643_cov_34.903244	Coordinate:4183	Reads:1	Hits:1	Allocated_reads:1	Strand:-
AACGAGGGAAGACATCCAAGATTGATGATGT
>Location:NODE_260454_length_5643_cov_34.903244	Coordinate:4186	Reads:3	Hits:1	Allocated_reads:3	Strand:-
AACGAGGGAAGACATCCAAGATTGATGA
>Location:NODE_260454_length_5643_cov_34.903244	Coordinate:4187	Reads:1	Hits:1	Allocated_reads:1	Strand:-
AACGAGGGAAGACATCCAAGATTGATG
>Location:NODE_260454_length_5643_cov_34.903244	Coordinate:4193	Reads:1	Hits:1	Allocated_reads:1	Strand:-
ATCAAGGAAACGAGGGAAGACATCCAAGA
>Location:NODE_260454_length_5643_cov_34.903244	Coordinate:4227	Reads:1	Hits:1	Allocated_reads:1	Strand:-
TATCTAAAAATATACTCACCAACCCC
>Location:NODE_260454_length_5643_cov_34.903244	Coordinate:4241	Reads:1	Hits:1	Allocated_reads:1	Strand:-
TAGTTTCATATCATGAAATATCTAAAAATA
>Location:NODE_260454_length_5643_cov_34.903244	Coordinate:4261	Reads:1	Hits:1	Allocated_reads:1	Strand:+
TATGAAACTAAAGATAACATTTTGCCAAGAA
>Location:NODE_260454_length_5643_cov_34.903244	Coordinate:4261	Reads:1	Hits:1	Allocated_reads:1	Strand:-
TCTTGGCAAAATGTTATCTTTAGTTTCATA
>Location:NODE_260454_length_5643_cov_34.903244	Coordinate:4263	Reads:1	Hits:1	Allocated_reads:1	Strand:-
TCTTGGCAAAATGTTATCTTTAGTTTCA
>Location:NODE_260454_length_5643_cov_34.903244	Coordinate:4266	Reads:1	Hits:1	Allocated_reads:1	Strand:-
TGTTCTTGGCAAAATGTTATCTTTAGTT
>Location:NODE_260454_length_5643_cov_34.903244	Coordinate:4267	Reads:2	Hits:1	Allocated_reads:2	Strand:+
ACTAAAGATAACATTTTGCCAAGAACACT
>Location:NODE_260454_length_5643_cov_34.903244	Coordinate:4267	Reads:1	Hits:1	Allocated_reads:1	Strand:-
TAAGTGTTCTTGGCAAAATGTTATCTTTAGT
>Location:NODE_260454_length_5643_cov_34.903244	Coordinate:4269	Reads:1	Hits:1	Allocated_reads:1	Strand:-
TAAGTGTTCTTGGCAAAATGTTATCTTTA
>Location:NODE_260454_length_5643_cov_34.903244	Coordinate:4270	Reads:1	Hits:1	Allocated_reads:1	Strand:+
AAAGATAACATTTTGCCAAGAACACTTAAG
>Location:NODE_260454_length_5643_cov_34.903244	Coordinate:4271	Reads:1	Hits:1	Allocated_reads:1	Strand:-
TTAAGTGTTCTTGGCAAAATGTTATCTT
>Location:NODE_260454_length_5643_cov_34.903244	Coordinate:4272	Reads:1	Hits:1	Allocated_reads:1	Strand:-
TTAAGTGTTCTTGGCAAAATGTTATCT
>Location:NODE_260454_length_5643_cov_34.903244	Coordinate:4276	Reads:1	Hits:1	Allocated_reads:1	Strand:-
ACTTAAGTGTTCTTGGCAAAATGTT
>Location:NODE_260454_length_5643_cov_34.903244	Coordinate:4281	Reads:1	Hits:1	Allocated_reads:1	Strand:-
TACTGGTTACTTAAGTGTTCTTGGCACT
>Location:NODE_260454_length_5643_cov_34.903244	Coordinate:4281	Reads:1	Hits:1	Allocated_reads:1	Strand:+
TTTGCCAAGAACACTTAAGTAACCAG
>Location:NODE_260454_length_5643_cov_34.903244	Coordinate:4286	Reads:1	Hits:1	Allocated_reads:1	Strand:+
CAAGAACACTTAAGTAACCAGTATTTGGT
>Location:NODE_260454_length_5643_cov_34.903244	Coordinate:4301	Reads:1	Hits:1	Allocated_reads:1	Strand:-
AAGACAAAACAGGAACCAAATACTGGTT
>Location:NODE_260454_length_5643_cov_34.903244	Coordinate:4301	Reads:13	Hits:1	Allocated_reads:13	Strand:-
TAAGACAAAACAGGAACCAAATACTGGTT
>Location:NODE_260454_length_5643_cov_34.903244	Coordinate:4302	Reads:3	Hits:1	Allocated_reads:3	Strand:-
TAAGACAAAACAGGAACCAAATACTGGT
>Location:NODE_260454_length_5643_cov_34.903244	Coordinate:4306	Reads:1	Hits:1	Allocated_reads:1	Strand:-
TAAGACAAAACAGGAACCAAATAC
>Location:NODE_260454_length_5643_cov_34.903244	Coordinate:4320	Reads:1	Hits:1	Allocated_reads:1	Strand:+
TTTTGTCTTATTAATAGATTGATCAGGATT
>Location:NODE_260454_length_5643_cov_34.903244	Coordinate:4328	Reads:1	Hits:1	Allocated_reads:1	Strand:-
TGCAAAATCCTGATCAATCTATTAATA
>Location:NODE_260454_length_5643_cov_34.903244	Coordinate:4330	Reads:1	Hits:1	Allocated_reads:1	Strand:-
TATCATTGCAAAATCCTGATCAATCTATTAA
>Location:NODE_260454_length_5643_cov_34.903244	Coordinate:4332	Reads:1	Hits:1	Allocated_reads:1	Strand:-
TATCATTGCAAAATCCTGATCAATCTATT
>Location:NODE_260454_length_5643_cov_34.903244	Coordinate:4333	Reads:7	Hits:1	Allocated_reads:7	Strand:-
TATCATTGCAAAATCCTGATCAATCTAT
>Location:NODE_260454_length_5643_cov_34.903244	Coordinate:4335	Reads:3	Hits:1	Allocated_reads:3	Strand:-
TATCATTGCAAAATCCTGATCAATCT
>Location:NODE_260454_length_5643_cov_34.903244	Coordinate:4351	Reads:3	Hits:1	Allocated_reads:3	Strand:+
TGCAATGATACTTGGAGATGAAGCCT
>Location:NODE_260454_length_5643_cov_34.903244	Coordinate:4351	Reads:2	Hits:1	Allocated_reads:2	Strand:+
TGCAATGATACTTGGAGATGAAGCCTCT
>Location:NODE_260454_length_5643_cov_34.903244	Coordinate:4365	Reads:1	Hits:1	Allocated_reads:1	Strand:-
TAAGAAATCTTCCAGAGGCTTCATCTC
>Location:NODE_260454_length_5643_cov_34.903244	Coordinate:4365	Reads:2	Hits:1	Allocated_reads:2	Strand:-
TGTAAGAAATCTTCCAGAGGCTTCATCTC
>Location:NODE_260454_length_5643_cov_34.903244	Coordinate:4365	Reads:6	Hits:1	Allocated_reads:6	Strand:-
TTGTAAGAAATCTTCCAGAGGCTTCATCTC
>Location:NODE_260454_length_5643_cov_34.903244	Coordinate:4366	Reads:1	Hits:1	Allocated_reads:1	Strand:-
TTTGTAAGAAATCTTCCAGAGGCTTCATCT
>Location:NODE_260454_length_5643_cov_34.903244	Coordinate:4367	Reads:1	Hits:1	Allocated_reads:1	Strand:-
TAAGAAATCTTCCAGAGGCTTCATC
>Location:NODE_260454_length_5643_cov_34.903244	Coordinate:4367	Reads:1	Hits:1	Allocated_reads:1	Strand:-
TTTGTAAGAAATCTTCCAGAGGCTTCATC
>Location:NODE_260454_length_5643_cov_34.903244	Coordinate:4377	Reads:1	Hits:1	Allocated_reads:1	Strand:-
GACCACTTTGTAAGAAATCTTCCAG
>Location:NODE_260454_length_5643_cov_34.903244	Coordinate:4388	Reads:10	Hits:1	Allocated_reads:10	Strand:-
TTGCTTGAAATACGAAGACCACTTTGTAAG
>Location:NODE_260454_length_5643_cov_34.903244	Coordinate:4390	Reads:1	Hits:1	Allocated_reads:1	Strand:-
TTGCTTGAAATACGAAGACCACTTTGGG
>Location:NODE_260454_length_5643_cov_34.903244	Coordinate:4390	Reads:1	Hits:1	Allocated_reads:1	Strand:-
TTGCTTGAAATACGAAGACCACTTTGTA
>Location:NODE_260454_length_5643_cov_34.903244	Coordinate:4392	Reads:3	Hits:1	Allocated_reads:3	Strand:-
TTGCTTGAAATACGAAGACCACTTTG
>Location:NODE_260454_length_5643_cov_34.903244	Coordinate:4393	Reads:1	Hits:1	Allocated_reads:1	Strand:-
TTGCTTGAAATACGAAGACCACTTT
>Location:NODE_260454_length_5643_cov_34.903244	Coordinate:4418	Reads:1	Hits:1	Allocated_reads:1	Strand:-
TGATGGAAGACTTTGGCTTTCTGCGATGATTTT
>Location:NODE_260454_length_5643_cov_34.903244	Coordinate:4420	Reads:3	Hits:1	Allocated_reads:3	Strand:-
TGGAAGACTTTGGCTTTCTGCGATGATT
>Location:NODE_260454_length_5643_cov_34.903244	Coordinate:4421	Reads:1	Hits:1	Allocated_reads:1	Strand:-
TGGAAGACTTTGGCTTTCTGCGATGAT
>Location:NODE_260454_length_5643_cov_34.903244	Coordinate:4421	Reads:1	Hits:1	Allocated_reads:1	Strand:-
TTGATGGAAGACTTTGGCTTTCTGCGATGAT
>Location:NODE_260454_length_5643_cov_34.903244	Coordinate:4422	Reads:2	Hits:1	Allocated_reads:2	Strand:-
TGATGGAAGACTTTGGCTTTCTGCGATGA
>Location:NODE_260454_length_5643_cov_34.903244	Coordinate:4424	Reads:1	Hits:1	Allocated_reads:1	Strand:-
GATGGAAGACTTTGGCTTTCTGCGAT
>Location:NODE_260454_length_5643_cov_34.903244	Coordinate:4436	Reads:1	Hits:1	Allocated_reads:1	Strand:-
CAACACAAGGACTTGATGGAAGACTTTG
>Location:NODE_260454_length_5643_cov_34.903244	Coordinate:4439	Reads:1	Hits:1	Allocated_reads:1	Strand:-
AACTCCTCAACACAAGGACTTGATGGAAGACT
>Location:NODE_260454_length_5643_cov_34.903244	Coordinate:4447	Reads:1	Hits:1	Allocated_reads:1	Strand:-
TCGTAACTCCTCAACACAAGGACTTGAT
>Location:NODE_260454_length_5643_cov_34.903244	Coordinate:4451	Reads:7	Hits:1	Allocated_reads:7	Strand:-
AAGATGCTCGTAACTCCTCAACACAAGGACT
>Location:NODE_260454_length_5643_cov_34.903244	Coordinate:4451	Reads:22	Hits:1	Allocated_reads:22	Strand:-
GATGCTCGTAACTCCTCAACACAAGGACT
>Location:NODE_260454_length_5643_cov_34.903244	Coordinate:4451	Reads:1	Hits:1	Allocated_reads:1	Strand:-
TGCTCGTAACTCCTCAACACAAGGACT
>Location:NODE_260454_length_5643_cov_34.903244	Coordinate:4453	Reads:1	Hits:1	Allocated_reads:1	Strand:-
AAGATGCTCGTAACTCCTCAACACAAGGA
>Location:NODE_260454_length_5643_cov_34.903244	Coordinate:4453	Reads:1	Hits:1	Allocated_reads:1	Strand:-
GATGCTCGTAACTCCTCAACACAAGGA
>Location:NODE_260454_length_5643_cov_34.903244	Coordinate:4454	Reads:1	Hits:1	Allocated_reads:1	Strand:-
AAGATGCTCGTAACTCCTCAACACAAGG
>Location:NODE_260454_length_5643_cov_34.903244	Coordinate:4455	Reads:1	Hits:1	Allocated_reads:1	Strand:-
AAGATGCTCGTAACTCCTCAACACAAG
>Location:NODE_260454_length_5643_cov_34.903244	Coordinate:4458	Reads:1	Hits:1	Allocated_reads:1	Strand:-
AAAAGATGCTCGTAACTCCTCAACAC
>Location:NODE_260454_length_5643_cov_34.903244	Coordinate:4463	Reads:1	Hits:1	Allocated_reads:1	Strand:+
GAGGAGTTACGAGCATCTTTTGATACGGA
>Location:NODE_260454_length_5643_cov_34.903244	Coordinate:4480	Reads:1	Hits:1	Allocated_reads:1	Strand:+
TTTTGGTACGGAGGCTTCAAATGACT
>Location:NODE_260454_length_5643_cov_34.903244	Coordinate:4491	Reads:1	Hits:1	Allocated_reads:1	Strand:-
CCAGATTTACCCCAGTCATTTGAAGCCT
>Location:NODE_260454_length_5643_cov_34.903244	Coordinate:4491	Reads:2	Hits:1	Allocated_reads:2	Strand:-
TCCAGATTTACCCCAGTCATTTGAAGCCT
>Location:NODE_260454_length_5643_cov_34.903244	Coordinate:4492	Reads:1	Hits:1	Allocated_reads:1	Strand:-
TCCAGATTTACCCCAGTCATTTGAAGCC
>Location:NODE_260454_length_5643_cov_34.903244	Coordinate:4495	Reads:1	Hits:1	Allocated_reads:1	Strand:-
TGTCCAGATTTACCCCAGTCATTTGAA
>Location:NODE_260454_length_5643_cov_34.903244	Coordinate:4502	Reads:1	Hits:1	Allocated_reads:1	Strand:-
ACTGAAACACTGTCCAGATTTACCCCAGTC
>Location:NODE_260454_length_5643_cov_34.903244	Coordinate:4506	Reads:1	Hits:1	Allocated_reads:1	Strand:-
TACTGAAACACTGTCCAGATTTACCCC
>Location:NODE_260454_length_5643_cov_34.903244	Coordinate:4507	Reads:3	Hits:1	Allocated_reads:3	Strand:-
TATATACTGAAACACTGTCCAGATTTACCC
>Location:NODE_260454_length_5643_cov_34.903244	Coordinate:4514	Reads:1	Hits:1	Allocated_reads:1	Strand:-
TTATATACTGAAACACTGTCCAGA
>Location:NODE_260454_length_5643_cov_34.903244	Coordinate:4515	Reads:1	Hits:1	Allocated_reads:1	Strand:+
CTGGACAGTGTTTCAGTATATAAAATAC
>Location:NODE_260454_length_5643_cov_34.903244	Coordinate:4529	Reads:2	Hits:1	Allocated_reads:2	Strand:-
AAATGGAAATGTAAGTATTTTATATACT
>Location:NODE_260454_length_5643_cov_34.903244	Coordinate:4530	Reads:1	Hits:1	Allocated_reads:1	Strand:-
CAAATGGAAATGTAAGTATTTTATATAC
>Location:NODE_260454_length_5643_cov_34.903244	Coordinate:4533	Reads:1	Hits:1	Allocated_reads:1	Strand:-
GACAGACAAATGGAAATGTAAGTATTTTATA
>Location:NODE_260454_length_5643_cov_34.903244	Coordinate:4537	Reads:1	Hits:1	Allocated_reads:1	Strand:-
TAGGACAGACAAATGGAAATGTAAGTATTT
>Location:NODE_260454_length_5643_cov_34.903244	Coordinate:4538	Reads:1	Hits:1	Allocated_reads:1	Strand:-
TAGGACAGACAAATGGAAATGTAAGTATT
>Location:NODE_260454_length_5643_cov_34.903244	Coordinate:4557	Reads:1	Hits:1	Allocated_reads:1	Strand:-
TCCGCTCAGTTAACTGTTTTAGGACAGAC
>Location:NODE_260454_length_5643_cov_34.903244	Coordinate:4558	Reads:1	Hits:1	Allocated_reads:1	Strand:-
TTTCCGCTCAGTTAACTGTTTTAGGACAGA
>Location:NODE_260454_length_5643_cov_34.903244	Coordinate:4568	Reads:1	Hits:1	Allocated_reads:1	Strand:-
ACTAGTCTATTTCCGCTCAGTTAACTGTT
>Location:NODE_260454_length_5643_cov_34.903244	Coordinate:4568	Reads:59	Hits:1	Allocated_reads:59	Strand:-
TACTAGTCTATTTCCGCTCAGTTAACTGTT
>Location:NODE_260454_length_5643_cov_34.903244	Coordinate:4568	Reads:4	Hits:1	Allocated_reads:4	Strand:-
TAGTCTATTTCCGCTCAGTTAACTGTT
>Location:NODE_260454_length_5643_cov_34.903244	Coordinate:4570	Reads:1	Hits:1	Allocated_reads:1	Strand:-
TACTAGTCTATTTCCGCTCAGTTAACTG
>Location:NODE_260454_length_5643_cov_34.903244	Coordinate:4575	Reads:1	Hits:1	Allocated_reads:1	Strand:-
TAATTTACTAGTCTATTTCCGCTCAGTT
>Location:NODE_260454_length_5643_cov_34.903244	Coordinate:4596	Reads:2	Hits:1	Allocated_reads:2	Strand:-
ACCACAAGGATGCATAAATTACTAATTTA
>Location:NODE_260454_length_5643_cov_34.903244	Coordinate:4596	Reads:1	Hits:1	Allocated_reads:1	Strand:-
CAAGGATGCATAAATTACTAATTTA
>Location:NODE_260454_length_5643_cov_34.903244	Coordinate:4611	Reads:1	Hits:1	Allocated_reads:1	Strand:+
TGCATCCTTGTGGTTGTAAGCATTTCCAGA
>Location:NODE_260454_length_5643_cov_34.903244	Coordinate:4621	Reads:1	Hits:1	Allocated_reads:1	Strand:-
ATGAGATTTCTGGAAATGCTTACAACCA
>Location:NODE_260454_length_5643_cov_34.903244	Coordinate:4621	Reads:1	Hits:1	Allocated_reads:1	Strand:-
TGATGAGATTTCTGGAAATGCTTACAACCG
>Location:NODE_260454_length_5643_cov_34.903244	Coordinate:4621	Reads:12	Hits:1	Allocated_reads:12	Strand:-
TGATGAGATTTCTGGAAATGCTTACAACCA
>Location:NODE_260454_length_5643_cov_34.903244	Coordinate:4622	Reads:1	Hits:1	Allocated_reads:1	Strand:-
AATGATGAGATTTCTGGAAATACTTACAACC
>Location:NODE_260454_length_5643_cov_34.903244	Coordinate:4622	Reads:1	Hits:1	Allocated_reads:1	Strand:-
AATGATGAGATTTCTGGAAATGCTTACAACC
>Location:NODE_260454_length_5643_cov_34.903244	Coordinate:4622	Reads:1	Hits:1	Allocated_reads:1	Strand:-
TGAGATTTCTGGAAATGCTTACAACC
>Location:NODE_260454_length_5643_cov_34.903244	Coordinate:4622	Reads:1	Hits:1	Allocated_reads:1	Strand:-
TGATGAGATTTCTGGAAATGCTTATAACC
>Location:NODE_260454_length_5643_cov_34.903244	Coordinate:4622	Reads:20	Hits:1	Allocated_reads:20	Strand:-
TGATGAGATTTCTGGAAATGCTTACAACC
>Location:NODE_260454_length_5643_cov_34.903244	Coordinate:4623	Reads:1	Hits:1	Allocated_reads:1	Strand:-
TGATGAGATTTCTGGAAATGCTTACAAC
>Location:NODE_260454_length_5643_cov_34.903244	Coordinate:4649	Reads:1	Hits:1	Allocated_reads:1	Strand:-
CAGTTGGAAAATAAGCAGTTAAATG
>Location:NODE_260454_length_5643_cov_34.903244	Coordinate:4653	Reads:1	Hits:1	Allocated_reads:1	Strand:-
CTAGAAAACAGTTGGAAAATAAGCAGTTA
>Location:NODE_260454_length_5643_cov_34.903244	Coordinate:4655	Reads:1	Hits:1	Allocated_reads:1	Strand:-
CTAGAAAACAGTTGGAAAATAAGCAGT
>Location:NODE_260454_length_5643_cov_34.903244	Coordinate:4655	Reads:6	Hits:1	Allocated_reads:6	Strand:-
TGGACTAGAAAACAGTTGGAAAATAAGCAGT
>Location:NODE_260454_length_5643_cov_34.903244	Coordinate:4657	Reads:1	Hits:1	Allocated_reads:1	Strand:-
TGGACTAGAAAACAGTTGGAAAATAAGCA
>Location:NODE_260454_length_5643_cov_34.903244	Coordinate:4658	Reads:2	Hits:1	Allocated_reads:2	Strand:-
ACATGGACTAGAAAACAGTTGGAAAATAAGC
>Location:NODE_260454_length_5643_cov_34.903244	Coordinate:4658	Reads:1	Hits:1	Allocated_reads:1	Strand:-
ACTAGAAAACAGTTGGAAAATAAGC
>Location:NODE_260454_length_5643_cov_34.903244	Coordinate:4658	Reads:11	Hits:1	Allocated_reads:11	Strand:-
ATGGACTAGAAAACAGTTGGAAAATAAGC
>Location:NODE_260454_length_5643_cov_34.903244	Coordinate:4658	Reads:1	Hits:1	Allocated_reads:1	Strand:-
CTAGAAAACAGTTGGAAAATAAGC
>Location:NODE_260454_length_5643_cov_34.903244	Coordinate:4658	Reads:1	Hits:1	Allocated_reads:1	Strand:-
GACTAGAAAACAGTTGGAAAATAAGC
>Location:NODE_260454_length_5643_cov_34.903244	Coordinate:4658	Reads:3	Hits:1	Allocated_reads:3	Strand:-
GGACTAGAAAACAGTTGGAAAATAAGC
>Location:NODE_260454_length_5643_cov_34.903244	Coordinate:4658	Reads:39	Hits:1	Allocated_reads:39	Strand:-
TGGACTAGAAAACAGTTGGAAAATAAGC
>Location:NODE_260454_length_5643_cov_34.903244	Coordinate:4661	Reads:1	Hits:1	Allocated_reads:1	Strand:-
TTAAACATGGACTAGAAAACAGTTGGAAAATA
>Location:NODE_260454_length_5643_cov_34.903244	Coordinate:4670	Reads:1	Hits:1	Allocated_reads:1	Strand:-
GAGACAGTTAAACATGGACTAGAAAACAGT
>Location:NODE_260454_length_5643_cov_34.903244	Coordinate:4670	Reads:4	Hits:1	Allocated_reads:4	Strand:-
TGAGACAGTTAAACATGGACTAGAAAACAGT
>Location:NODE_260454_length_5643_cov_34.903244	Coordinate:4670	Reads:1	Hits:1	Allocated_reads:1	Strand:-
TTGAGACAGTTAAACATGGACTAGAAAACAGT
>Location:NODE_260454_length_5643_cov_34.903244	Coordinate:4670	Reads:1	Hits:1	Allocated_reads:1	Strand:-
TTTGAGACAGTTAAACATGGACTAGAAAACAGT
>Location:NODE_260454_length_5643_cov_34.903244	Coordinate:4672	Reads:2	Hits:1	Allocated_reads:2	Strand:-
GAGACAGTTAAACATGGACTAGAAAACA
>Location:NODE_260454_length_5643_cov_34.903244	Coordinate:4672	Reads:8	Hits:1	Allocated_reads:8	Strand:-
TGAGACAGTTAAACATGGACTAGAAAACA
>Location:NODE_260454_length_5643_cov_34.903244	Coordinate:4673	Reads:1	Hits:1	Allocated_reads:1	Strand:-
TTGAGACAGTTAAACATGGACTAGAAAAC
>Location:NODE_260454_length_5643_cov_34.903244	Coordinate:4674	Reads:1	Hits:1	Allocated_reads:1	Strand:-
TTGAGACAGTTAAACATGGACTAGAAAA
>Location:NODE_260454_length_5643_cov_34.903244	Coordinate:4676	Reads:1	Hits:1	Allocated_reads:1	Strand:+
TTCTAGTCCATGTTTAACTGTCTCAAATG
>Location:NODE_260454_length_5643_cov_34.903244	Coordinate:4679	Reads:1	Hits:1	Allocated_reads:1	Strand:-
GCACATTTGAGACAGTTAAACATGGACTA
>Location:NODE_260454_length_5643_cov_34.903244	Coordinate:4680	Reads:1	Hits:1	Allocated_reads:1	Strand:-
GCACATTTGAGACAGTTAAACATGGACT
>Location:NODE_260454_length_5643_cov_34.903244	Coordinate:4681	Reads:11	Hits:1	Allocated_reads:11	Strand:-
AAAGCACATTTGAGACAGTTAAACATGGAC
>Location:NODE_260454_length_5643_cov_34.903244	Coordinate:4681	Reads:3	Hits:1	Allocated_reads:3	Strand:-
AAGCACATTTGAGACAGTTAAACATGGAC
>Location:NODE_260454_length_5643_cov_34.903244	Coordinate:4681	Reads:1	Hits:1	Allocated_reads:1	Strand:-
CATTTGAGACAGTTAAACATGGAC
>Location:NODE_260454_length_5643_cov_34.903244	Coordinate:4681	Reads:9	Hits:1	Allocated_reads:9	Strand:-
GCACATTTGAGACAGTTAAACATGGAC
>Location:NODE_260454_length_5643_cov_34.903244	Coordinate:4688	Reads:1	Hits:1	Allocated_reads:1	Strand:-
TAAAGACAAAAAGCACATTTGAGACAGTTAAA
>Location:NODE_260454_length_5643_cov_34.903244	Coordinate:4689	Reads:1	Hits:1	Allocated_reads:1	Strand:-
TAAAGACAAAAAGCACATTTGAGACAGTTAA
>Location:NODE_260454_length_5643_cov_34.903244	Coordinate:4691	Reads:2	Hits:1	Allocated_reads:2	Strand:-
TTAAAGACAAAAAGCACATTTGAGACAGTT
>Location:NODE_260454_length_5643_cov_34.903244	Coordinate:4692	Reads:1	Hits:1	Allocated_reads:1	Strand:-
AAAGACAAAAAGCACATTTGAGACAGT
>Location:NODE_260454_length_5643_cov_34.903244	Coordinate:4692	Reads:4	Hits:1	Allocated_reads:4	Strand:-
TAAAGACAAAAAGCACATTTGAGACAGT
>Location:NODE_260454_length_5643_cov_34.903244	Coordinate:4692	Reads:2	Hits:1	Allocated_reads:2	Strand:-
TTAAAGACAAAAAGCACATTTGAGACAGT
>Location:NODE_260454_length_5643_cov_34.903244	Coordinate:4693	Reads:1	Hits:1	Allocated_reads:1	Strand:-
AAAGACAAAAAGCACATTTGAGACAG
>Location:NODE_260454_length_5643_cov_34.903244	Coordinate:4695	Reads:1	Hits:1	Allocated_reads:1	Strand:-
TAAAGACAAAAAGCACATTTGAGAC
>Location:NODE_260454_length_5643_cov_34.903244	Coordinate:4709	Reads:1	Hits:1	Allocated_reads:1	Strand:+
TTTTGTCTTTAAGGCTGGGATAGTGAC
>Location:NODE_260454_length_5643_cov_34.903244	Coordinate:4710	Reads:1	Hits:1	Allocated_reads:1	Strand:+
TTTGTCTTTAAGGCTGGGATAGTGACA
>Location:NODE_260454_length_5643_cov_34.903244	Coordinate:4717	Reads:1	Hits:1	Allocated_reads:1	Strand:+
TTAAGGCTGGGATAGTGACATGGC
>Location:NODE_260454_length_5643_cov_34.903244	Coordinate:4724	Reads:1	Hits:1	Allocated_reads:1	Strand:-
AACAGAAGAGCTGCCATGTCACTATCCCA
>Location:NODE_260454_length_5643_cov_34.903244	Coordinate:4726	Reads:2	Hits:1	Allocated_reads:2	Strand:-
CAACAGAAGAGCTGCCATGTCACTATCC
>Location:NODE_260454_length_5643_cov_34.903244	Coordinate:4727	Reads:1	Hits:1	Allocated_reads:1	Strand:-
ACAACAGAAGAGCTGCCATGTCACTATC
>Location:NODE_260454_length_5643_cov_34.903244	Coordinate:4727	Reads:1	Hits:1	Allocated_reads:1	Strand:+
GATAGTGACATGGCAGCTCTTCTGTTGT
>Location:NODE_260454_length_5643_cov_34.903244	Coordinate:4730	Reads:1	Hits:1	Allocated_reads:1	Strand:-
CAACAGAAGAGCTGCCATGTCACT
>Location:NODE_260454_length_5643_cov_34.903244	Coordinate:4742	Reads:1	Hits:2	Allocated_reads:0.5	Strand:-
GGCAGGAGATGCAGCAACAACAGAAGAGC
>Location:NODE_260454_length_5643_cov_34.903244	Coordinate:4744	Reads:1	Hits:2	Allocated_reads:0.5	Strand:+
TCTTCTGTTGTTGCTGCATCTCCTGCCCC
>Location:NODE_260454_length_5643_cov_34.903244	Coordinate:4762	Reads:1	Hits:1	Allocated_reads:1	Strand:-
TGGCTTTTTGATGTTGGGGGCAGGAGA
>Location:NODE_260454_length_5643_cov_34.903244	Coordinate:4771	Reads:3	Hits:1	Allocated_reads:3	Strand:-
TGCTGTTTTTTTGTGGCTTTTTGATGTTGGG
>Location:NODE_260454_length_5643_cov_34.903244	Coordinate:4774	Reads:1	Hits:1	Allocated_reads:1	Strand:-
TGCTGTTTTTTTGTGGCTTTTTGATGTT
>Location:NODE_260454_length_5643_cov_34.903244	Coordinate:4775	Reads:1	Hits:1	Allocated_reads:1	Strand:-
TGCTGTTTTTTTGTGGCTTTTTGATGT
>Location:NODE_260454_length_5643_cov_34.903244	Coordinate:4775	Reads:3	Hits:1	Allocated_reads:3	Strand:-
TTTGCTGTTTTTTTGTGGCTTTTTGATGT
>Location:NODE_260454_length_5643_cov_34.903244	Coordinate:4778	Reads:1	Hits:1	Allocated_reads:1	Strand:-
TGCTGTTTTTTTGTGGCTTTTTGA
>Location:NODE_260454_length_5643_cov_34.903244	Coordinate:4807	Reads:1	Hits:1	Allocated_reads:1	Strand:-
CAAGATGATTGGCTGCCTGTGCAGAGCTA
>Location:NODE_260454_length_5643_cov_34.903244	Coordinate:4808	Reads:1	Hits:1	Allocated_reads:1	Strand:-
CAAGATGATTGGCTGCCTGTGCAGAGCT
>Location:NODE_260454_length_5643_cov_34.903244	Coordinate:4808	Reads:2	Hits:1	Allocated_reads:2	Strand:-
CACAAGATGATTGGCTGCCTGTGCAGAGCT
>Location:NODE_260454_length_5643_cov_34.903244	Coordinate:4808	Reads:1	Hits:1	Allocated_reads:1	Strand:-
TCACAAGATGATTGGCTGCCTGTGCAGAGCT
>Location:NODE_260454_length_5643_cov_34.903244	Coordinate:4809	Reads:4	Hits:1	Allocated_reads:4	Strand:-
TCACAAGATGATTGGCTGCCTGTGCAGAGC
>Location:NODE_260454_length_5643_cov_34.903244	Coordinate:4813	Reads:2	Hits:1	Allocated_reads:2	Strand:-
TCACAAGATGATTGGCTGCCTGTGCA
>Location:NODE_260454_length_5643_cov_34.903244	Coordinate:4814	Reads:3	Hits:1	Allocated_reads:3	Strand:-
TCACAAGATGATTGGCTGCCTGTGC
>Location:NODE_260454_length_5643_cov_34.903244	Coordinate:4816	Reads:1	Hits:1	Allocated_reads:1	Strand:-
GAATCTCACAAGATGATTGGCTGCCTGT
>Location:NODE_260454_length_5643_cov_34.903244	Coordinate:4819	Reads:1	Hits:1	Allocated_reads:1	Strand:-
TGATGAATCTCACAAGATGATTGGCTGCC
>Location:NODE_260454_length_5643_cov_34.903244	Coordinate:4839	Reads:4	Hits:1	Allocated_reads:4	Strand:-
TAGAGTAATAGAGCATACCTTGATGAATC
>Location:NODE_260454_length_5643_cov_34.903244	Coordinate:4853	Reads:1	Hits:1	Allocated_reads:1	Strand:-
TTTACAAAAAAATAGAGTAATAGAGCA
>Location:NODE_260454_length_5643_cov_34.903244	Coordinate:4878	Reads:1	Hits:1	Allocated_reads:1	Strand:-
TGGACCAAAAATCATTAATTACAAACAGTTTT
>Location:NODE_260454_length_5643_cov_34.903244	Coordinate:4881	Reads:2	Hits:1	Allocated_reads:2	Strand:-
TGGACCAAAAATCATTAATTACAAACAGT
>Location:NODE_260454_length_5643_cov_34.903244	Coordinate:4882	Reads:1	Hits:1	Allocated_reads:1	Strand:-
TGGACCAAAAATCATTAATTACAAACAG
>Location:NODE_260454_length_5643_cov_34.903244	Coordinate:4885	Reads:4	Hits:1	Allocated_reads:4	Strand:-
TACCATGGACCAAAAATCATTAATTACAAA
>Location:NODE_260454_length_5643_cov_34.903244	Coordinate:4887	Reads:2	Hits:1	Allocated_reads:2	Strand:-
ACCATGGACCAAAAATCATTAATTACA
>Location:NODE_260454_length_5643_cov_34.903244	Coordinate:4887	Reads:24	Hits:1	Allocated_reads:24	Strand:-
TACCATGGACCAAAAATCATTAATTACA
>Location:NODE_260454_length_5643_cov_34.903244	Coordinate:4887	Reads:1	Hits:1	Allocated_reads:1	Strand:-
TTACCATGGACCAAAAATCATTAATTACA
>Location:NODE_260454_length_5643_cov_34.903244	Coordinate:4890	Reads:4	Hits:1	Allocated_reads:4	Strand:-
TACCATGGACCAAAAATCATTAATT
>Location:NODE_260454_length_5643_cov_34.903244	Coordinate:4890	Reads:1	Hits:1	Allocated_reads:1	Strand:-
TTACCATGGACCAAAAATCATTAATT
>Location:NODE_260454_length_5643_cov_34.903244	Coordinate:4893	Reads:1	Hits:1	Allocated_reads:1	Strand:+
TAATGATTTTTGGTCCATGGTAAGCCACA
>Location:NODE_260454_length_5643_cov_34.903244	Coordinate:4894	Reads:1	Hits:1	Allocated_reads:1	Strand:-
TATCTTGTGGCTTACCATGGACCAAAAATCATT
>Location:NODE_260454_length_5643_cov_34.903244	Coordinate:4894	Reads:1	Hits:1	Allocated_reads:1	Strand:-
TGTGGCTTACCATGGACCAAAAATCATT
>Location:NODE_260454_length_5643_cov_34.903244	Coordinate:4894	Reads:2	Hits:1	Allocated_reads:2	Strand:-
TTGTGGCTTACCATGGACCAAAAATCATT
>Location:NODE_260454_length_5643_cov_34.903244	Coordinate:4912	Reads:1	Hits:1	Allocated_reads:1	Strand:-
TCTTTTCTGTTTTTATCTTGTGGCTTAC
>Location:NODE_260454_length_5643_cov_34.903244	Coordinate:4915	Reads:1	Hits:1	Allocated_reads:1	Strand:-
TCTTTTCTGTTTTTATCTTGTGGCT
>Location:NODE_260454_length_5643_cov_34.903244	Coordinate:4915	Reads:4	Hits:1	Allocated_reads:4	Strand:-
TGCGTCTTTTCTGTTTTTATCTTGTGGCT
>Location:NODE_260454_length_5643_cov_34.903244	Coordinate:4915	Reads:1	Hits:1	Allocated_reads:1	Strand:-
TTACTGCGTCTTTTCTGTTTTTATCTTGTGGCT
>Location:NODE_260454_length_5643_cov_34.903244	Coordinate:4916	Reads:1	Hits:1	Allocated_reads:1	Strand:-
TGCGTCTTTTCTGTTTTTATCTTGTGGC
>Location:NODE_260454_length_5643_cov_34.903244	Coordinate:4919	Reads:5	Hits:1	Allocated_reads:5	Strand:-
TACTGCGTCTTTTCTGTTTTTATCTTGT
>Location:NODE_260454_length_5643_cov_34.903244	Coordinate:4919	Reads:1	Hits:1	Allocated_reads:1	Strand:-
TTACTGCGTCTTTTCTGTTTTTATCTTGT
>Location:NODE_260454_length_5643_cov_34.903244	Coordinate:4919	Reads:3	Hits:1	Allocated_reads:3	Strand:-
TTTACTGCGTCTTTTCTGTTTTTATCTTGT
>Location:NODE_260454_length_5643_cov_34.903244	Coordinate:4951	Reads:1	Hits:1	Allocated_reads:1	Strand:-
TTTCATATCAAATACACAAAAGGTAATT
>Location:NODE_260454_length_5643_cov_34.903244	Coordinate:4998	Reads:1	Hits:1	Allocated_reads:1	Strand:-
AAGCCATACCAGATTTTATCTCTTCTGAT
>Location:NODE_260454_length_5643_cov_34.903244	Coordinate:5001	Reads:1	Hits:1	Allocated_reads:1	Strand:+
AGAAGAGATAAAATCTGGTATGGC
>Location:NODE_260454_length_5643_cov_34.903244	Coordinate:5026	Reads:1	Hits:1	Allocated_reads:1	Strand:-
TCTGTGGATTAACTTCTTTTGGAAAGGAA
>Location:NODE_260454_length_5643_cov_34.903244	Coordinate:5041	Reads:1	Hits:1	Allocated_reads:1	Strand:-
TGTGTGCTGAACCCAAATCTGTGGATTAACT
>Location:NODE_260454_length_5643_cov_34.903244	Coordinate:5045	Reads:1	Hits:1	Allocated_reads:1	Strand:-
TGAGTGTGTGCTGAACCCAAATCTGTGGATT
>Location:NODE_260454_length_5643_cov_34.903244	Coordinate:5045	Reads:1	Hits:1	Allocated_reads:1	Strand:-
TGTGCTGAACCCAAATCTGTGGATT
>Location:NODE_260454_length_5643_cov_34.903244	Coordinate:5046	Reads:2	Hits:1	Allocated_reads:2	Strand:-
TGAGTGTGTGCTGAACCCAAATCTGTGGAT
>Location:NODE_260454_length_5643_cov_34.903244	Coordinate:5077	Reads:1	Hits:1	Allocated_reads:1	Strand:+
TGCCCCTGCAAACAGAAGAATGTGAACT
>Location:NODE_260454_length_5643_cov_34.903244	Coordinate:5080	Reads:1	Hits:1	Allocated_reads:1	Strand:-
TTTGAAGTTCACATTCTTCTGTTTGCAGGG
>Location:NODE_260454_length_5643_cov_34.903244	Coordinate:5101	Reads:1	Hits:1	Allocated_reads:1	Strand:+
AACTTCAAAAATAAAGCATTACTCTGTTTT
>Location:NODE_260454_length_5643_cov_34.903244	Coordinate:5110	Reads:1	Hits:1	Allocated_reads:1	Strand:-
AAGTAGAATAAAACAGAGTAATGCTTTGTT
>Location:NODE_260454_length_5643_cov_34.903244	Coordinate:5110	Reads:1	Hits:1	Allocated_reads:1	Strand:-
CCAAGTAGAATAAAACAGAGTAATGCTTTATT
>Location:NODE_260454_length_5643_cov_34.903244	Coordinate:5113	Reads:1	Hits:1	Allocated_reads:1	Strand:-
AAGTAGAATAAAACAGAGTAATGCTTT
>Location:NODE_260454_length_5643_cov_34.903244	Coordinate:5114	Reads:1	Hits:1	Allocated_reads:1	Strand:-
TCCAAGTAGAATAAAACAGAGTAATGCTT
>Location:NODE_260454_length_5643_cov_34.903244	Coordinate:5114	Reads:3	Hits:1	Allocated_reads:3	Strand:-
TGGATCCAAGTAGAATAAAACAGAGTAATGCTT
>Location:NODE_260454_length_5643_cov_34.903244	Coordinate:5115	Reads:4	Hits:1	Allocated_reads:4	Strand:-
GATCCAAGTAGAATAAAACAGAGTAATGCT
>Location:NODE_260454_length_5643_cov_34.903244	Coordinate:5115	Reads:3	Hits:1	Allocated_reads:3	Strand:-
TCCAAGTAGAATAAAACAGAGTAATGCT
>Location:NODE_260454_length_5643_cov_34.903244	Coordinate:5115	Reads:36	Hits:1	Allocated_reads:36	Strand:-
TGGATCCAAGTAGAATAAAACAGAGTAATGCT
>Location:NODE_260454_length_5643_cov_34.903244	Coordinate:5116	Reads:1	Hits:1	Allocated_reads:1	Strand:-
ATCCAAGTAGAATAAAACAGAGTAATGC
>Location:NODE_260454_length_5643_cov_34.903244	Coordinate:5116	Reads:1	Hits:1	Allocated_reads:1	Strand:-
ATGGATCCAAGTAGAATAAAACAGAGTAATGC
>Location:NODE_260454_length_5643_cov_34.903244	Coordinate:5116	Reads:2	Hits:1	Allocated_reads:2	Strand:-
GATCCAAGTAGAATAAAACAGAGTAATGC
>Location:NODE_260454_length_5643_cov_34.903244	Coordinate:5116	Reads:53	Hits:1	Allocated_reads:53	Strand:-
TGGATCCAAGTAGAATAAAACAGAGTAATGC
>Location:NODE_260454_length_5643_cov_34.903244	Coordinate:5117	Reads:2	Hits:1	Allocated_reads:2	Strand:-
ATGGATCCAAGTAGAATAAAACAGAGTAATG
>Location:NODE_260454_length_5643_cov_34.903244	Coordinate:5117	Reads:2	Hits:1	Allocated_reads:2	Strand:-
GGATCCAAGTAGAATAAAACAGAGTAATG
>Location:NODE_260454_length_5643_cov_34.903244	Coordinate:5117	Reads:141	Hits:1	Allocated_reads:141	Strand:-
TGGATCCAAGTAGAATAAAACAGAGTAATG
>Location:NODE_260454_length_5643_cov_34.903244	Coordinate:5118	Reads:4	Hits:1	Allocated_reads:4	Strand:-
TGGATCCAAGTAGAATAAAACAGAGTAAT
>Location:NODE_260454_length_5643_cov_34.903244	Coordinate:5119	Reads:2	Hits:1	Allocated_reads:2	Strand:-
TGGATCCAAGTAGAATAAAACAGAGTAA
>Location:NODE_260454_length_5643_cov_34.903244	Coordinate:5121	Reads:1	Hits:1	Allocated_reads:1	Strand:-
ATGGATCCAAGTAGAATAAAACAGAGT
>Location:NODE_260454_length_5643_cov_34.903244	Coordinate:5121	Reads:4	Hits:1	Allocated_reads:4	Strand:-
TGGATCCAAGTAGAATAAAACAGAGT
>Location:NODE_260454_length_5643_cov_34.903244	Coordinate:5126	Reads:1	Hits:2	Allocated_reads:0.5	Strand:-
TAACACAAATGGATCCAAGTAGAATAAAAT
>Location:NODE_260454_length_5643_cov_34.903244	Coordinate:5126	Reads:7	Hits:2	Allocated_reads:3.5	Strand:-
TAACACAAATGGATCCAAGTAGAATAAAAC
>Location:NODE_260454_length_5643_cov_34.903244	Coordinate:5130	Reads:1	Hits:2	Allocated_reads:0.5	Strand:-
TAACACAAATGGATCCAAGTAGAATA
>Location:NODE_260454_length_5643_cov_34.903244	Coordinate:5130	Reads:1	Hits:2	Allocated_reads:0.5	Strand:-
TTAACACAAATGGATCCAAGTAGAATA
>Location:NODE_260454_length_5643_cov_34.903244	Coordinate:5131	Reads:9	Hits:2	Allocated_reads:4.5	Strand:-
TAACACAAATGGATCCAAGTAGAAT
>Location:NODE_260454_length_5643_cov_34.903244	Coordinate:5131	Reads:1	Hits:2	Allocated_reads:0.5	Strand:-
TTAACACAAATGGATCCAAGTAGAAT
>Location:NODE_260454_length_5643_cov_34.903244	Coordinate:5132	Reads:1	Hits:2	Allocated_reads:0.5	Strand:-
TAACACAAATGGATCCAAGTAGAA
>Location:NODE_260454_length_5643_cov_34.903244	Coordinate:5135	Reads:1	Hits:2	Allocated_reads:0.5	Strand:-
TCTTAACACAAATGGATCCAAGTA
>Location:NODE_260454_length_5643_cov_34.903244	Coordinate:5146	Reads:1	Hits:2	Allocated_reads:0.5	Strand:+
ATTTGTGTTAAGACGGGTTACTTGCTTG
>Location:NODE_260454_length_5643_cov_34.903244	Coordinate:5149	Reads:1	Hits:2	Allocated_reads:0.5	Strand:+
TGTGTTAAGACGGGTTACTTGCTTGGGCC
>Location:NODE_260454_length_5643_cov_34.903244	Coordinate:5160	Reads:1	Hits:2	Allocated_reads:0.5	Strand:-
ATAAGGTCTATGGGCCCAAGCAAGTAACCC
>Location:NODE_260454_length_5643_cov_34.903244	Coordinate:5162	Reads:1	Hits:2	Allocated_reads:0.5	Strand:-
TATAAGGTCTATGGGCCCAAGCAAGTAAC
>Location:NODE_260454_length_5643_cov_34.903244	Coordinate:5165	Reads:1	Hits:2	Allocated_reads:0.5	Strand:-
TAAGGTCTATGGGCCCAAGCAAGT
>Location:NODE_260454_length_5643_cov_34.903244	Coordinate:5178	Reads:1	Hits:1	Allocated_reads:1	Strand:-
TTCAACTGTTTGGCTTGCATATAAGGTCTATG
>Location:NODE_260454_length_5643_cov_34.903244	Coordinate:5183	Reads:1	Hits:1	Allocated_reads:1	Strand:-
TCTTTTCAACTGTTTGGCTTGCATATAAGGT
>Location:NODE_260454_length_5643_cov_34.903244	Coordinate:5183	Reads:2	Hits:1	Allocated_reads:2	Strand:-
TTCAACTGTTTGGCTTGCATATAAGGT
>Location:NODE_260454_length_5643_cov_34.903244	Coordinate:5183	Reads:4	Hits:1	Allocated_reads:4	Strand:-
TTTCAACTGTTTGGCTTGCATATAAGGT
>Location:NODE_260454_length_5643_cov_34.903244	Coordinate:5183	Reads:14	Hits:1	Allocated_reads:14	Strand:-
TTTTCAACTGTTTGGCTTGCATATAAGGT
>Location:NODE_260454_length_5643_cov_34.903244	Coordinate:5184	Reads:1	Hits:1	Allocated_reads:1	Strand:-
TCTTTTCAACTGTTTGGCTTGCATATAAGG
>Location:NODE_260454_length_5643_cov_34.903244	Coordinate:5188	Reads:1	Hits:1	Allocated_reads:1	Strand:-
TCTTTTCAACTGTTTGGCTTGCATAT
>Location:NODE_260454_length_5643_cov_34.903244	Coordinate:5189	Reads:2	Hits:1	Allocated_reads:2	Strand:-
TTTCTTTTCAACTGTTTGGCTTGCATA
>Location:NODE_260454_length_5643_cov_34.903244	Coordinate:5192	Reads:1	Hits:1	Allocated_reads:1	Strand:-
TTTCTTTTCAACTGTTTGGCTTGC
>Location:NODE_260454_length_5643_cov_34.903244	Coordinate:5195	Reads:2	Hits:1	Allocated_reads:2	Strand:-
TGAGTAAAATTTCTTTTCAACTGTTTGGCT
>Location:NODE_260454_length_5643_cov_34.903244	Coordinate:5196	Reads:1	Hits:1	Allocated_reads:1	Strand:-
TCATGAGTAAAATTTCTTTTCAACTGTTTGGC
>Location:NODE_260454_length_5643_cov_34.903244	Coordinate:5236	Reads:1	Hits:1	Allocated_reads:1	Strand:+
TGCTATTCAAATTCCAGGAAGGAGTCAGCC
>Location:NODE_260454_length_5643_cov_34.903244	Coordinate:5252	Reads:3	Hits:1	Allocated_reads:3	Strand:-
AAAGCAGTGAGGCTGACTCCTTCC
>Location:NODE_260454_length_5643_cov_34.903244	Coordinate:5256	Reads:4	Hits:1	Allocated_reads:4	Strand:-
TTCTTCAGGAAAGCAGTGAGGCTGACTCC
>Location:NODE_260454_length_5643_cov_34.903244	Coordinate:5256	Reads:1	Hits:1	Allocated_reads:1	Strand:-
TTTCTTCAGGAAAGCAGTGAGGCTGACTCC
>Location:NODE_260454_length_5643_cov_34.903244	Coordinate:5258	Reads:1	Hits:1	Allocated_reads:1	Strand:-
TTCTTCAGGAAAGCAGTGAGGCTGACT
>Location:NODE_260454_length_5643_cov_34.903244	Coordinate:5260	Reads:1	Hits:1	Allocated_reads:1	Strand:-
TTTCTTCAGGAAAGCAGTGAGGCTGA
>Location:NODE_260454_length_5643_cov_34.903244	Coordinate:5262	Reads:2	Hits:1	Allocated_reads:2	Strand:-
TAGCTTTCTTCAGGAAAGCAGTGAGGCT
>Location:NODE_260454_length_5643_cov_34.903244	Coordinate:5262	Reads:1	Hits:1	Allocated_reads:1	Strand:-
TTAGCTTTCTTCAGGAAAGCAGTGAGGCT
>Location:NODE_260454_length_5643_cov_34.903244	Coordinate:5295	Reads:2	Hits:2	Allocated_reads:1	Strand:-
CACCAATGCAGAGAAGGAAGGGCTGCCT
>Location:NODE_260454_length_5643_cov_34.903244	Coordinate:5295	Reads:1	Hits:2	Allocated_reads:0.5	Strand:-
CTCACCAATGCAGAGAAGGAAGGGCTGCCT
>Location:NODE_260454_length_5643_cov_34.903244	Coordinate:5295	Reads:1	Hits:2	Allocated_reads:0.5	Strand:-
TCACCAATGCAGAGAAGGAAGGGCTGCCG
>Location:NODE_260454_length_5643_cov_34.903244	Coordinate:5295	Reads:11	Hits:2	Allocated_reads:5.5	Strand:-
TCACCAATGCAGAGAAGGAAGGGCTGCCT
>Location:NODE_260454_length_5643_cov_34.903244	Coordinate:5295	Reads:7	Hits:2	Allocated_reads:3.5	Strand:-
TGCTCACCAATGCAGAGAAGGAAGGGCTGCCT
>Location:NODE_260454_length_5643_cov_34.903244	Coordinate:5296	Reads:1	Hits:2	Allocated_reads:0.5	Strand:-
TCACCAATGCAGAGAAGGAAGGGCTGCC
>Location:NODE_260454_length_5643_cov_34.903244	Coordinate:5296	Reads:3	Hits:2	Allocated_reads:1.5	Strand:-
TGCTCACCAATGCAGAGAAGGAAGGGCTGCC
>Location:NODE_260454_length_5643_cov_34.903244	Coordinate:5299	Reads:1	Hits:2	Allocated_reads:0.5	Strand:-
TCACCAATGCAGAGAAGGAAGGGCT
>Location:NODE_260454_length_5643_cov_34.903244	Coordinate:5315	Reads:1	Hits:1	Allocated_reads:1	Strand:-
TCTGAATGTTCTTCTTTTGCTCACCAATG
>Location:NODE_260454_length_5643_cov_34.903244	Coordinate:5316	Reads:1	Hits:1	Allocated_reads:1	Strand:-
TCTGAATGTTCTTCTTTTGCTCACCAAA
>Location:NODE_260454_length_5643_cov_34.903244	Coordinate:5316	Reads:2	Hits:1	Allocated_reads:2	Strand:-
TCTGAATGTTCTTCTTTTGCTCACCAAT
>Location:NODE_260454_length_5643_cov_34.903244	Coordinate:5317	Reads:1	Hits:1	Allocated_reads:1	Strand:-
ACCTCTGAATGTTCTTCTTTTGCTCACCAA
>Location:NODE_260454_length_5643_cov_34.903244	Coordinate:5317	Reads:1	Hits:1	Allocated_reads:1	Strand:-
TCTGAATGTTCTTCTTTTGCTCACCAA
>Location:NODE_260454_length_5643_cov_34.903244	Coordinate:5319	Reads:1	Hits:1	Allocated_reads:1	Strand:-
AGAACCTCTGAATGTTCTTCTTTTGCTCACC
>Location:NODE_260454_length_5643_cov_34.903244	Coordinate:5319	Reads:1	Hits:1	Allocated_reads:1	Strand:-
TCTGAATGTTCTTCTTTTGCTCACC
>Location:NODE_260454_length_5643_cov_34.903244	Coordinate:5320	Reads:1	Hits:1	Allocated_reads:1	Strand:-
GAACCTCTGAATGTTCTTCTTTTGCTCAC
>Location:NODE_260454_length_5643_cov_34.903244	Coordinate:5334	Reads:4	Hits:1	Allocated_reads:4	Strand:+
AACATTCAGAGGTTCTTCATCATTGTAGA
>Location:NODE_260454_length_5643_cov_34.903244	Coordinate:5334	Reads:1	Hits:1	Allocated_reads:1	Strand:+
AACATTCAGAGGTTCTTCATCATTGTAGACC
>Location:NODE_260454_length_5643_cov_34.903244	Coordinate:5335	Reads:1	Hits:1	Allocated_reads:1	Strand:+
ACATTCAGAGGTTCTTCATCATTGTAGACC
>Location:NODE_260454_length_5643_cov_34.903244	Coordinate:5337	Reads:1	Hits:1	Allocated_reads:1	Strand:+
ATTCAGAGGTTCTTCATCATTGTAGA
>Location:NODE_260454_length_5643_cov_34.903244	Coordinate:5348	Reads:1	Hits:1	Allocated_reads:1	Strand:-
TGGGATAGCTTTCTGGTCTACAATGATGAAG
>Location:NODE_260454_length_5643_cov_34.903244	Coordinate:5349	Reads:1	Hits:1	Allocated_reads:1	Strand:-
TGGGATAGCTTTCTGGTCTACAATGATGAA
>Location:NODE_260454_length_5643_cov_34.903244	Coordinate:5350	Reads:2	Hits:1	Allocated_reads:2	Strand:-
TGGGATAGCTTTCTGGTCTACAATGATGA
>Location:NODE_260454_length_5643_cov_34.903244	Coordinate:5352	Reads:7	Hits:1	Allocated_reads:7	Strand:-
TGGGATAGCTTTCTGGTCTACAATGAT
>Location:NODE_260454_length_5643_cov_34.903244	Coordinate:5409	Reads:1	Hits:1	Allocated_reads:1	Strand:-
TGAAGACAAAGTGTGCTTTGAAAAGCCCATC
>Location:NODE_260454_length_5643_cov_34.903244	Coordinate:5411	Reads:1	Hits:1	Allocated_reads:1	Strand:-
TGAAGACAAAGTGTGCTTTGAAAAGCCCA
>Location:NODE_260454_length_5643_cov_34.903244	Coordinate:5421	Reads:1	Hits:2	Allocated_reads:0.5	Strand:-
TATGAGAGGCTGAAGACAAAGTGTGCTTT
>Location:NODE_260454_length_5643_cov_34.903244	Coordinate:5422	Reads:1	Hits:2	Allocated_reads:0.5	Strand:-
CATATGAGAGGCTGAAGACAAAGTGTGCCT
>Location:NODE_260454_length_5643_cov_34.903244	Coordinate:5422	Reads:1	Hits:2	Allocated_reads:0.5	Strand:-
CATATGAGAGGCTGAAGACAAAGTGTGCTT
>Location:NODE_260454_length_5643_cov_34.903244	Coordinate:5422	Reads:7	Hits:2	Allocated_reads:3.5	Strand:-
TATGAGAGGCTGAAGACAAAGTGTGCTT
>Location:NODE_260454_length_5643_cov_34.903244	Coordinate:5422	Reads:1	Hits:2	Allocated_reads:0.5	Strand:-
TCATATGAGAGGCTGAAGACAAAGTGTGCCT
>Location:NODE_260454_length_5643_cov_34.903244	Coordinate:5422	Reads:158	Hits:2	Allocated_reads:79	Strand:-
TCATATGAGAGGCTGAAGACAAAGTGTGCTT
>Location:NODE_260454_length_5643_cov_34.903244	Coordinate:5423	Reads:13	Hits:2	Allocated_reads:6.5	Strand:-
TCATATGAGAGGCTGAAGACAAAGTGTGCT
>Location:NODE_260454_length_5643_cov_34.903244	Coordinate:5424	Reads:8	Hits:2	Allocated_reads:4	Strand:-
TCATATGAGAGGCTGAAGACAAAGTGTGC
>Location:NODE_260454_length_5643_cov_34.903244	Coordinate:5425	Reads:3	Hits:2	Allocated_reads:1.5	Strand:-
TCATATGAGAGGCTGAAGACAAAGTGTG
>Location:NODE_260454_length_5643_cov_34.903244	Coordinate:5426	Reads:3	Hits:2	Allocated_reads:1.5	Strand:-
TCATATGAGAGGCTGAAGACAAAGTGT
>Location:NODE_260454_length_5643_cov_34.903244	Coordinate:5427	Reads:1	Hits:2	Allocated_reads:0.5	Strand:-
TCATATGAGAGGCTGAAGACAAAGTG
>Location:NODE_260454_length_5643_cov_34.903244	Coordinate:5428	Reads:1	Hits:2	Allocated_reads:0.5	Strand:-
TCATATGAGAGGCTGAAGACAAAGT
>Location:NODE_260454_length_5643_cov_34.903244	Coordinate:5443	Reads:1	Hits:2	Allocated_reads:0.5	Strand:-
AACTGGAAAGAGCTTCATCATATGAGA
>Location:NODE_260454_length_5643_cov_34.903244	Coordinate:5443	Reads:1	Hits:1	Allocated_reads:1	Strand:-
TAGAAACTGGAAAGAGCTTCATCATATGAGA
>Location:NODE_260454_length_5643_cov_34.903244	Coordinate:5452	Reads:1	Hits:1	Allocated_reads:1	Strand:-
GGTGTAGAAACTGGAAAGAGCTTCAT
>Location:NODE_260454_length_5643_cov_34.903244	Coordinate:5456	Reads:3	Hits:1	Allocated_reads:3	Strand:-
AATGAAGGTGTAGAAACTGGAAAGAGCT
>Location:NODE_260454_length_5643_cov_34.903244	Coordinate:5456	Reads:2	Hits:1	Allocated_reads:2	Strand:-
TGAATGAAGGTGTAGAAACTGGAAAGAGCT
>Location:NODE_260454_length_5643_cov_34.903244	Coordinate:5456	Reads:1	Hits:1	Allocated_reads:1	Strand:-
TTGAATGAAGGTGTAGAAACTGGAAAGAGCT
>Location:NODE_260454_length_5643_cov_34.903244	Coordinate:5457	Reads:1	Hits:1	Allocated_reads:1	Strand:-
AATGAAGGTGTAGAAACTGGAAAGAGC
>Location:NODE_260454_length_5643_cov_34.903244	Coordinate:5457	Reads:1	Hits:1	Allocated_reads:1	Strand:-
TGAATGAAGGTGTAGAAACTGGAAAGAGC
>Location:NODE_260454_length_5643_cov_34.903244	Coordinate:5466	Reads:1	Hits:1	Allocated_reads:1	Strand:-
TGTGGTTTGAATGAAGGTGTAGAAACT
>Location:NODE_260454_length_5643_cov_34.903244	Coordinate:5466	Reads:1	Hits:1	Allocated_reads:1	Strand:-
TTGTGGTTTGAATGAAGGTGTAGAAACT
>Location:NODE_260454_length_5643_cov_34.903244	Coordinate:5467	Reads:1	Hits:1	Allocated_reads:1	Strand:-
TAGATTGTGGTTTGAATGAAGGTGTAGAAAC
>Location:NODE_260454_length_5643_cov_34.903244	Coordinate:5467	Reads:1	Hits:1	Allocated_reads:1	Strand:-
TGGTTTGAATGAAGGTGTAGAAAC
>Location:NODE_260454_length_5643_cov_34.903244	Coordinate:5470	Reads:2	Hits:1	Allocated_reads:2	Strand:-
TAGATTGTGGTTTGAATGAAGGTGTAGA
>Location:NODE_260454_length_5643_cov_34.903244	Coordinate:5470	Reads:3	Hits:1	Allocated_reads:3	Strand:-
TGTAGATTGTGGTTTGAATGAAGGTGTAGA
>Location:NODE_260454_length_5643_cov_34.903244	Coordinate:5470	Reads:1	Hits:1	Allocated_reads:1	Strand:-
TTGTAGATTGTGGTTTGAATGAAGGTGTAGA
>Location:NODE_260454_length_5643_cov_34.903244	Coordinate:5472	Reads:1	Hits:1	Allocated_reads:1	Strand:-
AGATTGTGGTTTGAATGAAGGTGTA
>Location:NODE_260454_length_5643_cov_34.903244	Coordinate:5472	Reads:1	Hits:1	Allocated_reads:1	Strand:-
TTGTAGATTGTGGTTTGAATGAAGGTGTA
>Location:NODE_260454_length_5643_cov_34.903244	Coordinate:5474	Reads:1	Hits:1	Allocated_reads:1	Strand:-
TGTAGATTGTGGTTTGAATGAAGGTG
>Location:NODE_260454_length_5643_cov_34.903244	Coordinate:5474	Reads:3	Hits:1	Allocated_reads:3	Strand:-
TGTTGTAGATTGTGGTTTGAATGAAGGTG
>Location:NODE_260454_length_5643_cov_34.903244	Coordinate:5475	Reads:1	Hits:1	Allocated_reads:1	Strand:-
TGTAGATTGTGGTTTGAATGAAGGT
>Location:NODE_260454_length_5643_cov_34.903244	Coordinate:5475	Reads:1	Hits:1	Allocated_reads:1	Strand:-
TGTTGTAGATTGTGGTTTGAATGAAGGT
>Location:NODE_260454_length_5643_cov_34.903244	Coordinate:5476	Reads:2	Hits:1	Allocated_reads:2	Strand:-
TCAATGTTGTAGATTGTGGTTTGAATGAAGG
>Location:NODE_260454_length_5643_cov_34.903244	Coordinate:5476	Reads:1	Hits:1	Allocated_reads:1	Strand:-
TGTAGATTGTGGTTTGAATGAAGG
>Location:NODE_260454_length_5643_cov_34.903244	Coordinate:5476	Reads:2	Hits:1	Allocated_reads:2	Strand:-
TGTTGTAGATTGTGGTTTGAATGAAGG
>Location:NODE_260454_length_5643_cov_34.903244	Coordinate:5487	Reads:2	Hits:1	Allocated_reads:2	Strand:-
TTCCAACATCAATGTTGTAGATTGTGGT
>Location:NODE_260454_length_5643_cov_34.903244	Coordinate:5487	Reads:2	Hits:1	Allocated_reads:2	Strand:-
TTTCCAACATCAATGTTGTAGATTGTGGT
>Location:NODE_260454_length_5643_cov_34.903244	Coordinate:5512	Reads:1	Hits:1	Allocated_reads:1	Strand:-
TCCTTGACTCGAGGGCTTTCTTTTGTGTTTC
>Location:NODE_260454_length_5643_cov_34.903244	Coordinate:5513	Reads:1	Hits:1	Allocated_reads:1	Strand:-
TCCTTGACTCGAGGGCTTTCTTTTGTGTGT
>Location:NODE_260454_length_5643_cov_34.903244	Coordinate:5514	Reads:1	Hits:1	Allocated_reads:1	Strand:-
CCTTGACTCGAGGGCTTTCTTTTGTGTG
>Location:NODE_260454_length_5643_cov_34.903244	Coordinate:5514	Reads:2	Hits:1	Allocated_reads:2	Strand:-
CCTTGACTCGAGGGCTTTCTTTTGTGTT
>Location:NODE_260454_length_5643_cov_34.903244	Coordinate:5514	Reads:1	Hits:1	Allocated_reads:1	Strand:-
CTTGACTCGAGGGCTTTCTTTTGTGTT
>Location:NODE_260454_length_5643_cov_34.903244	Coordinate:5514	Reads:19	Hits:1	Allocated_reads:19	Strand:-
TCCTTGACTCGAGGGCTTTCTTTTGTGTT
>Location:NODE_260454_length_5643_cov_34.903244	Coordinate:5514	Reads:1	Hits:1	Allocated_reads:1	Strand:-
TTCCTTGACTCGAGGGCTTTCTTTTGTGTT
>Location:NODE_260454_length_5643_cov_34.903244	Coordinate:5515	Reads:1	Hits:1	Allocated_reads:1	Strand:-
CCTTGACTCGAGGGCTTTCTTTTGTGT
>Location:NODE_260454_length_5643_cov_34.903244	Coordinate:5515	Reads:1	Hits:1	Allocated_reads:1	Strand:-
TCCTTGACTCGAGGGCTTTCTTTTGTGG
>Location:NODE_260454_length_5643_cov_34.903244	Coordinate:5515	Reads:5	Hits:1	Allocated_reads:5	Strand:-
TCCTTGACTCGAGGGCTTTCTTTTGTGT
>Location:NODE_260454_length_5643_cov_34.903244	Coordinate:5515	Reads:1	Hits:1	Allocated_reads:1	Strand:-
TTCCTTGACTCGAGGGCTTTCTTTTGTGG
>Location:NODE_260454_length_5643_cov_34.903244	Coordinate:5515	Reads:3	Hits:1	Allocated_reads:3	Strand:-
TTCCTTGACTCGAGGGCTTTCTTTTGTGT
>Location:NODE_260454_length_5643_cov_34.903244	Coordinate:5523	Reads:1	Hits:1	Allocated_reads:1	Strand:-
TCAGTTCCTTGACTCGAGGGCTTTC
>Location:NODE_260454_length_5643_cov_34.903244	Coordinate:5536	Reads:1	Hits:1	Allocated_reads:1	Strand:-
CTTGCGGCAGACATGCTCTCAGTTCCTTGA
>Location:NODE_260454_length_5643_cov_34.903244	Coordinate:5536	Reads:2	Hits:1	Allocated_reads:2	Strand:+
TCAAGGAACTGAGAGCATGTCTGCCT
>Location:NODE_260454_length_5643_cov_34.903244	Coordinate:5536	Reads:1	Hits:1	Allocated_reads:1	Strand:+
TCAAGGAACTGAGAGCATGTCTGCCGCAA
>Location:NODE_260454_length_5643_cov_34.903244	Coordinate:5543	Reads:1	Hits:1	Allocated_reads:1	Strand:-
ACGGTCTTGCGGCAGACATGCTCTCAGT
>Location:NODE_260454_length_5643_cov_34.903244	Coordinate:5543	Reads:1	Hits:1	Allocated_reads:1	Strand:-
TAACGGTCTTGCGGCAGACATGCTCTCAGT
>Location:NODE_260454_length_5643_cov_34.903244	Coordinate:5553	Reads:1	Hits:1	Allocated_reads:1	Strand:-
CGGGCATTTAACGGTCTTGCGGCAGACA
>Location:NODE_260454_length_5643_cov_34.903244	Coordinate:5666	Reads:1	Hits:1	Allocated_reads:1	Strand:+
AATGCACCACAAAAATTGTTCAGCTCTTT
>Location:NODE_260454_length_5643_cov_34.903244	Coordinate:5669	Reads:1	Hits:1	Allocated_reads:1	Strand:+
GCACCACAAAAATTGTTCAGCTCTTT
>Location:NODE_260454_length_5643_cov_34.903244	Coordinate:5679	Reads:1	Hits:1	Allocated_reads:1	Strand:-
TGACAAATGTTGACAAAGAGCTGAACAATT
>Location:NODE_260454_length_5643_cov_34.903244	Coordinate:5679	Reads:1	Hits:1	Allocated_reads:1	Strand:-
TGACAAATGTTGACAAAGAGCTGGACAATT
>Location:NODE_260454_length_5643_cov_34.903244	Coordinate:5687	Reads:1	Hits:1	Allocated_reads:1	Strand:-
TCCAGTTGACAAATGTTGACAAAGAGCT
>Location:NODE_260454_length_5643_cov_34.903244	Coordinate:5687	Reads:1	Hits:1	Allocated_reads:1	Strand:-
TTCCAGTTGACAAATGTTGACAAAGAGCT
>Location:NODE_260454_length_5643_cov_34.903244	Coordinate:5692	Reads:2	Hits:1	Allocated_reads:2	Strand:-
TGAGACTTCCAGTTGACAAATGTTGACAAA
>Location:NODE_260454_length_5643_cov_34.903244	Coordinate:5693	Reads:3	Hits:1	Allocated_reads:3	Strand:-
TGAGACTTCCAGTTGACAAATGTTGACAA
>Location:NODE_260454_length_5643_cov_34.903244	Coordinate:5694	Reads:3	Hits:1	Allocated_reads:3	Strand:-
TATGAGACTTCCAGTTGACAAATGTTGACA
>Location:NODE_260454_length_5643_cov_34.903244	Coordinate:5694	Reads:3	Hits:1	Allocated_reads:3	Strand:-
TGAGACTTCCAGTTGACAAATGTTGACA
>Location:NODE_260454_length_5643_cov_34.903244	Coordinate:5695	Reads:4	Hits:1	Allocated_reads:4	Strand:-
TATGAGACTTCCAGTTGACAAATGTTGAC
>Location:NODE_260454_length_5643_cov_34.903244	Coordinate:5695	Reads:1	Hits:1	Allocated_reads:1	Strand:-
TGAGACTTCCAGTTGACAAATGTTGAC
>Location:NODE_260454_length_5643_cov_34.903244	Coordinate:5696	Reads:3	Hits:1	Allocated_reads:3	Strand:-
TATGAGACTTCCAGTTGACAAATGTTGA
>Location:NODE_260454_length_5643_cov_34.903244	Coordinate:5696	Reads:1	Hits:1	Allocated_reads:1	Strand:+
TCAACATTTGTCAACTGGAAGTCTCATA
>Location:NODE_260454_length_5643_cov_34.903244	Coordinate:5696	Reads:1	Hits:1	Allocated_reads:1	Strand:-
TGAGACTTCCAGTTGACAAATGTTGA
>Location:NODE_260454_length_5643_cov_34.903244	Coordinate:5698	Reads:1	Hits:1	Allocated_reads:1	Strand:-
TATGAGACTTCCAGTTGACAAATGTT
>Location:NODE_260454_length_5643_cov_34.903244	Coordinate:5700	Reads:1	Hits:1	Allocated_reads:1	Strand:-
TTATATGAGACTTCCAGTTGACAAATG
>Location:NODE_260454_length_5643_cov_34.903244	Coordinate:5704	Reads:1	Hits:1	Allocated_reads:1	Strand:+
TGTCAACTGGAAGTCTCATATAAATCATA
>Location:NODE_260454_length_5643_cov_34.903244	Coordinate:5706	Reads:1	Hits:1	Allocated_reads:1	Strand:+
TCAACTGGAAGTCTCATATAAATCATATATA
>Location:NODE_260454_length_5643_cov_34.903244	Coordinate:5708	Reads:1	Hits:13	Allocated_reads:0.0769230769230769	Strand:+
AACTGGAAGTCTCATATAAATCATATAC
>Location:NODE_260454_length_5643_cov_34.903244	Coordinate:5709	Reads:3	Hits:13	Allocated_reads:0.230769230769231	Strand:+
ACTGGAAGTCTCATATAAATCATATA
>Location:NODE_260454_length_5643_cov_34.903244	Coordinate:5709	Reads:1	Hits:12	Allocated_reads:0.0833333333333333	Strand:+
ACTGGAAGTCTCATATAAATCATATACA
>Location:NODE_260454_length_5643_cov_34.903244	Coordinate:5709	Reads:1	Hits:12	Allocated_reads:0.0833333333333333	Strand:-
ATGTATATGATTTATATGAGACTTCCAGT
>Location:NODE_260454_length_5643_cov_34.903244	Coordinate:5709	Reads:1	Hits:11	Allocated_reads:0.0909090909090909	Strand:-
TTATGTATATGATTTATATGAGACTTCCAGT
>Location:NODE_260454_length_5643_cov_34.903244	Coordinate:5712	Reads:2	Hits:14	Allocated_reads:0.142857142857143	Strand:+
GGAAGTCTCATATAAATCATATACATA
>Location:NODE_260454_length_5643_cov_34.903244	Coordinate:5715	Reads:1	Hits:25	Allocated_reads:0.04	Strand:-
TTATGTATATGATTTATATGAGACT
>Location:NODE_260454_length_5643_cov_34.903244	Coordinate:5728	Reads:1	Hits:19	Allocated_reads:0.0526315789473684	Strand:+
TCATATACATAACAAAATTTCAAGAAGT
>Location:NODE_260454_length_5643_cov_34.903244	Coordinate:5730	Reads:2	Hits:15	Allocated_reads:0.133333333333333	Strand:+
ATATACATAACAAAATTTCAAGAAGTGACT
>Location:NODE_260454_length_5643_cov_34.903244	Coordinate:5730	Reads:3	Hits:15	Allocated_reads:0.2	Strand:+
ATATACATAACAAAATTTCAAGAAGTGTCT
>Location:NODE_260454_length_5643_cov_34.903244	Coordinate:5737	Reads:2	Hits:12	Allocated_reads:0.166666666666667	Strand:+
TAACAAAATTTCAAGAAGTGTCTCAATCT
