# Supplementary material for: First characterization of PIWI-interacting RNA clusters in a cichlid fish with a B chromosome
Source: BMC Biol. 2022 Sep 21;20:204. doi: 10.1186/s12915-022-01403-2 (PMC9490952; doi:10.1186/s12915-022-01403-2)
Supplement: Supplementary file 1 — Additional file 1. Zipped folder with fasta and interactive html piRNA cluster information for the A. latifasciata genome. The nomenclature is as follows: number-pirna-cluster_sex_B-presence (f, female; m, male; 0b, without B chromosome; 1b, with B chromosome). [file 12915_2022_1403_MOESM1_ESM.zip › 101_m0b.fasta]

>Location:NODE_261184_length_10127_cov_26.726177	Coordinate:1	Reads:1	Hits:149	Allocated_reads:0.00671140939597315	Strand:+
TTTTTAAAACGAAAACGGAAGATCTC
>Location:NODE_261184_length_10127_cov_26.726177	Coordinate:1	Reads:10	Hits:148	Allocated_reads:0.0675675675675676	Strand:+
TTTTTAAAACGAAAACGGAAAATCTC
>Location:NODE_261184_length_10127_cov_26.726177	Coordinate:2	Reads:2	Hits:150	Allocated_reads:0.0133333333333333	Strand:+
TTTTAAAACGAAAACGGAAGATCTC
>Location:NODE_261184_length_10127_cov_26.726177	Coordinate:2	Reads:2	Hits:149	Allocated_reads:0.0134228187919463	Strand:+
TTTTAAAACGAAAACGGAGAATCTC
>Location:NODE_261184_length_10127_cov_26.726177	Coordinate:2	Reads:36	Hits:149	Allocated_reads:0.241610738255034	Strand:+
TTTTAAAACGAAAACGGAAAATCTC
>Location:NODE_261184_length_10127_cov_26.726177	Coordinate:3	Reads:10	Hits:149	Allocated_reads:0.0671140939597315	Strand:+
TTTAAAACGAAAACGGAAAATCTC
>Location:NODE_261184_length_10127_cov_26.726177	Coordinate:5	Reads:1	Hits:95	Allocated_reads:0.0105263157894737	Strand:+
TAAAACGAAAACGGAAAATCTCCG
>Location:NODE_261184_length_10127_cov_26.726177	Coordinate:5	Reads:3	Hits:92	Allocated_reads:0.0326086956521739	Strand:+
TAAAACGAAAACGGAAAATCTCCGT
>Location:NODE_261184_length_10127_cov_26.726177	Coordinate:5	Reads:1	Hits:147	Allocated_reads:0.00680272108843537	Strand:+
TAAAACGAAAACGGAAAATCTCGGTTT
>Location:NODE_261184_length_10127_cov_26.726177	Coordinate:5	Reads:3	Hits:89	Allocated_reads:0.0337078651685393	Strand:+
TAAAACGAAAACGGAAAATCTCCGTTTT
>Location:NODE_261184_length_10127_cov_26.726177	Coordinate:12	Reads:1	Hits:106	Allocated_reads:0.00943396226415094	Strand:-
ACGGGTATTTTTGAAAACGGAGATTTTCCGTTTT
>Location:NODE_261184_length_10127_cov_26.726177	Coordinate:14	Reads:1	Hits:110	Allocated_reads:0.00909090909090909	Strand:-
ACGGGTATTTTTGAAAACGGAGATTTTCCGTT
>Location:NODE_261184_length_10127_cov_26.726177	Coordinate:14	Reads:4	Hits:111	Allocated_reads:0.036036036036036	Strand:-
CGGGTATTTTTGAAAACGGAGATTTTCCGTT
>Location:NODE_261184_length_10127_cov_26.726177	Coordinate:15	Reads:1	Hits:112	Allocated_reads:0.00892857142857143	Strand:-
ACGGGTATTTTTGAAAACGGAGATTTTCCGT
>Location:NODE_261184_length_10127_cov_26.726177	Coordinate:15	Reads:2	Hits:113	Allocated_reads:0.0176991150442478	Strand:-
CGGGTATTTTTGAAAACGGAGATTTTCCGT
>Location:NODE_261184_length_10127_cov_26.726177	Coordinate:15	Reads:1	Hits:105	Allocated_reads:0.00952380952380952	Strand:-
TACACGGGTATTTTTGAAAACGGAGATTTTCCGT
>Location:NODE_261184_length_10127_cov_26.726177	Coordinate:16	Reads:1	Hits:114	Allocated_reads:0.0087719298245614	Strand:-
TACACGGGTATTTTTGAAAACGGAGATTTTCCG
>Location:NODE_261184_length_10127_cov_26.726177	Coordinate:18	Reads:2	Hits:148	Allocated_reads:0.0135135135135135	Strand:-
ACGGGTATTTTTGAAAACGGAGATTTTC
>Location:NODE_261184_length_10127_cov_26.726177	Coordinate:18	Reads:5	Hits:141	Allocated_reads:0.0354609929078014	Strand:-
TACACGGGTATTTTTGAAAACGGAGATTTTC
>Location:NODE_261184_length_10127_cov_26.726177	Coordinate:19	Reads:1	Hits:153	Allocated_reads:0.0065359477124183	Strand:-
ACGGGTATTTTTGAAAACGGAGATTTT
>Location:NODE_261184_length_10127_cov_26.726177	Coordinate:19	Reads:1	Hits:146	Allocated_reads:0.00684931506849315	Strand:-
TACACGGGTATTTTTGAAAACGGAGATTTT
>Location:NODE_261184_length_10127_cov_26.726177	Coordinate:20	Reads:1	Hits:151	Allocated_reads:0.00662251655629139	Strand:-
CACGGGTATTTTTGAAAACGGAGATTT
>Location:NODE_261184_length_10127_cov_26.726177	Coordinate:20	Reads:1	Hits:159	Allocated_reads:0.00628930817610063	Strand:-
CGGGTATTTTTGAAAACGGAGATTT
>Location:NODE_261184_length_10127_cov_26.726177	Coordinate:20	Reads:1	Hits:139	Allocated_reads:0.00719424460431655	Strand:-
GTACACGGGTATTTTTGAAAACGGAGATTT
>Location:NODE_261184_length_10127_cov_26.726177	Coordinate:20	Reads:6	Hits:147	Allocated_reads:0.0408163265306122	Strand:-
TACACGGGTATTTTTGAAAACGGAGATTT
>Location:NODE_261184_length_10127_cov_26.726177	Coordinate:21	Reads:1	Hits:162	Allocated_reads:0.00617283950617284	Strand:+
AATCTCCGTTTTCAAAAATACCCG
>Location:NODE_261184_length_10127_cov_26.726177	Coordinate:21	Reads:1	Hits:157	Allocated_reads:0.00636942675159236	Strand:-
ACGGGTATTTTTGAAAACGGAGATT
>Location:NODE_261184_length_10127_cov_26.726177	Coordinate:21	Reads:13	Hits:149	Allocated_reads:0.087248322147651	Strand:-
TACACGGGTATTTTTGAAAACGGAGATT
>Location:NODE_261184_length_10127_cov_26.726177	Coordinate:22	Reads:3	Hits:151	Allocated_reads:0.0198675496688742	Strand:-
TACACGGGTATTTTTGAAAACGGAGAT
>Location:NODE_261184_length_10127_cov_26.726177	Coordinate:23	Reads:2	Hits:172	Allocated_reads:0.0116279069767442	Strand:-
TACACGGGTATTTTTGAAAACGGAGA
>Location:NODE_261184_length_10127_cov_26.726177	Coordinate:24	Reads:1	Hits:172	Allocated_reads:0.00581395348837209	Strand:-
TACACGGGTATTTTTGAAAACGGAG
>Location:NODE_261184_length_10127_cov_26.726177	Coordinate:25	Reads:14	Hits:179	Allocated_reads:0.0782122905027933	Strand:-
TACACGGGTATTTTTGAAAACGGA
>Location:NODE_261184_length_10127_cov_26.726177	Coordinate:27	Reads:1	Hits:195	Allocated_reads:0.00512820512820513	Strand:-
CGTACACGGGTATTTTTGAAAACG
>Location:NODE_261184_length_10127_cov_26.726177	Coordinate:37	Reads:1	Hits:19	Allocated_reads:0.0526315789473684	Strand:+
AATACCCGTGTACGTGTGGATGTAGCCC
>Location:NODE_261184_length_10127_cov_26.726177	Coordinate:37	Reads:2	Hits:8	Allocated_reads:0.25	Strand:+
AATACCCGTGTACGTGTGGATGTAGCCT
>Location:NODE_261184_length_10127_cov_26.726177	Coordinate:38	Reads:1	Hits:8	Allocated_reads:0.125	Strand:+
ATACCCGTGTACGTGTGGATGTAGCCT
>Location:NODE_261184_length_10127_cov_26.726177	Coordinate:39	Reads:1	Hits:3	Allocated_reads:0.333333333333333	Strand:-
AAGGCTACATCCACACGTACACGGGTA
>Location:NODE_261184_length_10127_cov_26.726177	Coordinate:39	Reads:1	Hits:16	Allocated_reads:0.0625	Strand:+
TACCCGTGTACGTGTGGATGTAGG
>Location:NODE_261184_length_10127_cov_26.726177	Coordinate:39	Reads:1	Hits:38	Allocated_reads:0.0263157894736842	Strand:+
TACCCGTGTACGTGTGGATGTATT
>Location:NODE_261184_length_10127_cov_26.726177	Coordinate:39	Reads:3	Hits:33	Allocated_reads:0.0909090909090909	Strand:+
TACCCGTGTACGTGTGGATGTAGT
>Location:NODE_261184_length_10127_cov_26.726177	Coordinate:39	Reads:61	Hits:11	Allocated_reads:5.54545454545455	Strand:+
TACCCGTGTACGTGTGGATGTAGC
>Location:NODE_261184_length_10127_cov_26.726177	Coordinate:39	Reads:1	Hits:10	Allocated_reads:0.1	Strand:+
TACCCGTGTACGTGTGGATGTGGCC
>Location:NODE_261184_length_10127_cov_26.726177	Coordinate:39	Reads:47	Hits:9	Allocated_reads:5.22222222222222	Strand:+
TACCCGTGTACGTGTGGATGTAGCC
>Location:NODE_261184_length_10127_cov_26.726177	Coordinate:39	Reads:1	Hits:20	Allocated_reads:0.05	Strand:+
TACCCGTGTACGTGTGGATGTAGCCC
>Location:NODE_261184_length_10127_cov_26.726177	Coordinate:39	Reads:1	Hits:11	Allocated_reads:0.0909090909090909	Strand:+
TACCCGTGTACGTGTGGATGTAGTCT
>Location:NODE_261184_length_10127_cov_26.726177	Coordinate:39	Reads:1	Hits:9	Allocated_reads:0.111111111111111	Strand:+
TACCCGTGTACGTGTGGATTTAGCCT
>Location:NODE_261184_length_10127_cov_26.726177	Coordinate:39	Reads:151	Hits:9	Allocated_reads:16.7777777777778	Strand:+
TACCCGTGTACGTGTGGATGTAGCCT
>Location:NODE_261184_length_10127_cov_26.726177	Coordinate:39	Reads:2	Hits:22	Allocated_reads:0.0909090909090909	Strand:+
TACCCGTGTACGTGTGGATGTAGCCA
>Location:NODE_261184_length_10127_cov_26.726177	Coordinate:39	Reads:2	Hits:14	Allocated_reads:0.142857142857143	Strand:+
TACCCGTGTACGTGTGGATGTAGCCG
>Location:NODE_261184_length_10127_cov_26.726177	Coordinate:39	Reads:12	Hits:3	Allocated_reads:4	Strand:+
TACCCGTGTACGTGTGGATGTAGCCTT
>Location:NODE_261184_length_10127_cov_26.726177	Coordinate:39	Reads:5	Hits:6	Allocated_reads:0.833333333333333	Strand:+
TACCCGTGTACGTGTGGATGTAGCCTTT
>Location:NODE_261184_length_10127_cov_26.726177	Coordinate:39	Reads:80	Hits:1	Allocated_reads:80	Strand:+
TACCCGTGTACGTGTGGATGTAGCCTTA
>Location:NODE_261184_length_10127_cov_26.726177	Coordinate:39	Reads:1	Hits:10	Allocated_reads:0.1	Strand:+
TACCCGTGTACGTGTGGATGTAGCCTTAA
>Location:NODE_261184_length_10127_cov_26.726177	Coordinate:39	Reads:4	Hits:1	Allocated_reads:4	Strand:+
TACCCGTGTACGTGTGGATGTAGCCTTAT
>Location:NODE_261184_length_10127_cov_26.726177	Coordinate:39	Reads:1	Hits:2	Allocated_reads:0.5	Strand:+
TACCCGTGTACGTGTGGATGTAGCCTCATT
>Location:NODE_261184_length_10127_cov_26.726177	Coordinate:39	Reads:8	Hits:2	Allocated_reads:4	Strand:+
TACCCGTGTACGTGTGGATGTAGCCTTATA
>Location:NODE_261184_length_10127_cov_26.726177	Coordinate:39	Reads:8	Hits:1	Allocated_reads:8	Strand:+
TACCCGTGTACGTGTGGATGTAGCCTTATT
>Location:NODE_261184_length_10127_cov_26.726177	Coordinate:39	Reads:1	Hits:1	Allocated_reads:1	Strand:+
TACCCGTGTACGTGTGGATGTAGCCTTATTGC
>Location:NODE_261184_length_10127_cov_26.726177	Coordinate:40	Reads:2	Hits:15	Allocated_reads:0.133333333333333	Strand:+
ACCCGTGTACGTGTGGATGTAGCC
>Location:NODE_261184_length_10127_cov_26.726177	Coordinate:40	Reads:1	Hits:15	Allocated_reads:0.0666666666666667	Strand:+
ACCCGTGTACGTGTGGATGTAGCCG
>Location:NODE_261184_length_10127_cov_26.726177	Coordinate:40	Reads:5	Hits:12	Allocated_reads:0.416666666666667	Strand:+
ACCCGTGTACGTGTGGATGTAGCCT
>Location:NODE_261184_length_10127_cov_26.726177	Coordinate:40	Reads:1	Hits:3	Allocated_reads:0.333333333333333	Strand:+
ACCCGTGTACGTGTGGATGTAGCCTT
>Location:NODE_261184_length_10127_cov_26.726177	Coordinate:41	Reads:2	Hits:13	Allocated_reads:0.153846153846154	Strand:+
CCCGTGTACGTGTGGATGTAGCCT
>Location:NODE_261184_length_10127_cov_26.726177	Coordinate:41	Reads:1	Hits:1	Allocated_reads:1	Strand:+
CCCGTGTACGTGTGGATGTAGCCTTATTGC
>Location:NODE_261184_length_10127_cov_26.726177	Coordinate:43	Reads:1	Hits:1	Allocated_reads:1	Strand:+
CGTGTACGTGTGGATGTAGCCTTA
>Location:NODE_261184_length_10127_cov_26.726177	Coordinate:47	Reads:2	Hits:1	Allocated_reads:2	Strand:+
TACGTGTGGATGTAGCCTTATTGCGAC
>Location:NODE_261184_length_10127_cov_26.726177	Coordinate:47	Reads:4	Hits:1	Allocated_reads:4	Strand:+
TACGTGTGGATGTAGCCTTATTGCGACACC
>Location:NODE_261184_length_10127_cov_26.726177	Coordinate:47	Reads:1	Hits:1	Allocated_reads:1	Strand:+
TACGTGTGGATGTAGCCTTATTGCGACACCT
>Location:NODE_261184_length_10127_cov_26.726177	Coordinate:66	Reads:1	Hits:7	Allocated_reads:0.142857142857143	Strand:-
AAATGAGAGAACAATCAGGTGTCGCAAT
>Location:NODE_261184_length_10127_cov_26.726177	Coordinate:68	Reads:1	Hits:8	Allocated_reads:0.125	Strand:+
TGCGACACCTGATTGTTCTCTCATTTTAGTT
>Location:NODE_261184_length_10127_cov_26.726177	Coordinate:70	Reads:1	Hits:8	Allocated_reads:0.125	Strand:+
CGACACCTGATTGTTCTCTCATTTTAGTT
>Location:NODE_261184_length_10127_cov_26.726177	Coordinate:71	Reads:1	Hits:14	Allocated_reads:0.0714285714285714	Strand:+
GACACCTGATTGTTCTCTCATTTTA
>Location:NODE_261184_length_10127_cov_26.726177	Coordinate:72	Reads:1	Hits:28	Allocated_reads:0.0357142857142857	Strand:-
AAAACTAAAATGAGAGAACAATCAGGTGT
>Location:NODE_261184_length_10127_cov_26.726177	Coordinate:72	Reads:2	Hits:35	Allocated_reads:0.0571428571428571	Strand:+
ACACCTGATTGTTCTCTCATTTTAGTT
>Location:NODE_261184_length_10127_cov_26.726177	Coordinate:72	Reads:1	Hits:30	Allocated_reads:0.0333333333333333	Strand:+
ACACCTGATTGTTCTCTCATTTTAGTTT
>Location:NODE_261184_length_10127_cov_26.726177	Coordinate:73	Reads:2	Hits:35	Allocated_reads:0.0571428571428571	Strand:+
CACCTGATTGTTCTCTCATTTTAGTT
>Location:NODE_261184_length_10127_cov_26.726177	Coordinate:73	Reads:1	Hits:30	Allocated_reads:0.0333333333333333	Strand:+
CACCTGATTGTTCTCTCATTTTAGTTT
>Location:NODE_261184_length_10127_cov_26.726177	Coordinate:74	Reads:2	Hits:46	Allocated_reads:0.0434782608695652	Strand:+
ACCTGATTGTTCTCTCATTTTAGTT
>Location:NODE_261184_length_10127_cov_26.726177	Coordinate:75	Reads:3	Hits:37	Allocated_reads:0.0810810810810811	Strand:+
CCTGATTGTTCTCTCATTTTAGTTTT
>Location:NODE_261184_length_10127_cov_26.726177	Coordinate:75	Reads:1	Hits:35	Allocated_reads:0.0285714285714286	Strand:-
TTACTAAAACTAAAATGAGAGAACAATCAGG
>Location:NODE_261184_length_10127_cov_26.726177	Coordinate:77	Reads:1	Hits:41	Allocated_reads:0.024390243902439	Strand:+
TGATTGTTCTCTCATTTTAGTTTT
>Location:NODE_261184_length_10127_cov_26.726177	Coordinate:77	Reads:1	Hits:40	Allocated_reads:0.025	Strand:+
TGATTGTTCTCTCATTTTAGTTTTAG
>Location:NODE_261184_length_10127_cov_26.726177	Coordinate:77	Reads:1	Hits:38	Allocated_reads:0.0263157894736842	Strand:+
TGATTGTTCTCTCATTTTAGTTTTAGT
>Location:NODE_261184_length_10127_cov_26.726177	Coordinate:80	Reads:2	Hits:41	Allocated_reads:0.0487804878048781	Strand:+
TTGTTCTCTCATTTTAGTTTTAGT
>Location:NODE_261184_length_10127_cov_26.726177	Coordinate:81	Reads:1	Hits:38	Allocated_reads:0.0263157894736842	Strand:+
TGTTCTCTCATTTTAGTTTTAGTAAT
>Location:NODE_261184_length_10127_cov_26.726177	Coordinate:81	Reads:2	Hits:37	Allocated_reads:0.0540540540540541	Strand:+
TGTTCTCTCATTTTAGTTTTAGTAATA
>Location:NODE_261184_length_10127_cov_26.726177	Coordinate:116	Reads:1	Hits:1	Allocated_reads:1	Strand:+
TGGCTGTACAAAATGAAAGAAAGAAAAAC
>Location:NODE_261184_length_10127_cov_26.726177	Coordinate:129	Reads:1	Hits:1	Allocated_reads:1	Strand:+
TGAAAGAAAGAAAAACAGCAGGTGTATTGGC
>Location:NODE_261184_length_10127_cov_26.726177	Coordinate:147	Reads:1	Hits:36	Allocated_reads:0.0277777777777778	Strand:+
CAGGTGTATTGGCTGCATTTTTAGATAAA
>Location:NODE_261184_length_10127_cov_26.726177	Coordinate:153	Reads:1	Hits:35	Allocated_reads:0.0285714285714286	Strand:+
TATTGGCTGCATTTTTAGATAAATAGT
>Location:NODE_261184_length_10127_cov_26.726177	Coordinate:155	Reads:1	Hits:40	Allocated_reads:0.025	Strand:+
TTGGCTGCATTTTTAGATAAATAGT
>Location:NODE_261184_length_10127_cov_26.726177	Coordinate:184	Reads:1	Hits:369	Allocated_reads:0.002710027100271	Strand:-
CAATCCATTATTATTATTATTATTATTA
>Location:NODE_261184_length_10127_cov_26.726177	Coordinate:197	Reads:2	Hits:485	Allocated_reads:0.00412371134020619	Strand:+
AATAATAATGGATTGCATTTATATAGCGCT
>Location:NODE_261184_length_10127_cov_26.726177	Coordinate:197	Reads:1	Hits:475	Allocated_reads:0.00210526315789474	Strand:+
AATAATAATGGATTGCATTTATATAGCGCTT
>Location:NODE_261184_length_10127_cov_26.726177	Coordinate:202	Reads:1	Hits:676	Allocated_reads:0.0014792899408284	Strand:+
TAATGGATTGCATTTATATAGCGC
>Location:NODE_261184_length_10127_cov_26.726177	Coordinate:202	Reads:2	Hits:659	Allocated_reads:0.00303490136570561	Strand:+
TAATGGATTGCATTTATATAGCGCT
>Location:NODE_261184_length_10127_cov_26.726177	Coordinate:202	Reads:2	Hits:644	Allocated_reads:0.0031055900621118	Strand:+
TAATGGATTGCATTTATATAGCGCTT
>Location:NODE_261184_length_10127_cov_26.726177	Coordinate:204	Reads:2	Hits:693	Allocated_reads:0.00288600288600289	Strand:+
ATGGATTGCATTTATATAGCGCTT
>Location:NODE_261184_length_10127_cov_26.726177	Coordinate:204	Reads:1	Hits:689	Allocated_reads:0.00145137880986938	Strand:+
ATGGATTGCATTTATATAGCGCTTT
>Location:NODE_261184_length_10127_cov_26.726177	Coordinate:205	Reads:1	Hits:704	Allocated_reads:0.00142045454545455	Strand:+
TGGATTGCATTTATATAGCGCTTT
>Location:NODE_261184_length_10127_cov_26.726177	Coordinate:209	Reads:2	Hits:79	Allocated_reads:0.0253164556962025	Strand:+
TTGCATTTATATAGCGCTTTTCGGGAC
>Location:NODE_261184_length_10127_cov_26.726177	Coordinate:209	Reads:4	Hits:76	Allocated_reads:0.0526315789473684	Strand:+
TTGCATTTATATAGCGCTTTTCGGGACC
>Location:NODE_261184_length_10127_cov_26.726177	Coordinate:209	Reads:1	Hits:62	Allocated_reads:0.0161290322580645	Strand:+
TTGCATTTATATAGCGCTTTTCGGGACCCC
>Location:NODE_261184_length_10127_cov_26.726177	Coordinate:227	Reads:1	Hits:1	Allocated_reads:1	Strand:-
TTGTAAAGCGCTTTTAGGGGTCCCGAGA
>Location:NODE_261184_length_10127_cov_26.726177	Coordinate:231	Reads:1	Hits:2	Allocated_reads:0.5	Strand:-
TGGAATTGTAAAGCGCTTTTAGGGGTCCC
>Location:NODE_261184_length_10127_cov_26.726177	Coordinate:241	Reads:1	Hits:429	Allocated_reads:0.00233100233100233	Strand:+
AAAGCGCTTTACAATTCCACTATTCATT
>Location:NODE_261184_length_10127_cov_26.726177	Coordinate:241	Reads:1	Hits:464	Allocated_reads:0.0021551724137931	Strand:-
GAATAGTGGAATTGTAAAGCGCTTT
>Location:NODE_261184_length_10127_cov_26.726177	Coordinate:243	Reads:3	Hits:464	Allocated_reads:0.00646551724137931	Strand:-
GAATGAATAGTGGAATTGTAAAGCGCT
>Location:NODE_261184_length_10127_cov_26.726177	Coordinate:243	Reads:3	Hits:454	Allocated_reads:0.0066079295154185	Strand:-
TGAATGAATAGTGGAATTGTAAAGCGCT
>Location:NODE_261184_length_10127_cov_26.726177	Coordinate:243	Reads:1	Hits:339	Allocated_reads:0.00294985250737463	Strand:-
TGAGAGTGAATGAATAGTGGAATTGTAAAGCGCT
>Location:NODE_261184_length_10127_cov_26.726177	Coordinate:244	Reads:1	Hits:470	Allocated_reads:0.00212765957446809	Strand:-
GAATGAATAGTGGAATTGTAAAGCGC
>Location:NODE_261184_length_10127_cov_26.726177	Coordinate:244	Reads:2	Hits:477	Allocated_reads:0.00419287211740042	Strand:+
GCGCTTTACAATTCCACTATTCATT
>Location:NODE_261184_length_10127_cov_26.726177	Coordinate:246	Reads:1	Hits:544	Allocated_reads:0.00183823529411765	Strand:-
TGAATGAATAGTGGAATTGTAAAGC
>Location:NODE_261184_length_10127_cov_26.726177	Coordinate:247	Reads:1	Hits:641	Allocated_reads:0.0015600624024961	Strand:-
GTGAATGAATAGTGGAATTGTAAAG
>Location:NODE_261184_length_10127_cov_26.726177	Coordinate:247	Reads:4	Hits:476	Allocated_reads:0.00840336134453781	Strand:-
TGAGAGTGAATGAATAGTGGAATTGTAAAG
>Location:NODE_261184_length_10127_cov_26.726177	Coordinate:248	Reads:2	Hits:503	Allocated_reads:0.00397614314115308	Strand:-
TGAGAGTGAATGAATAGTGGAATTGTAAA
>Location:NODE_261184_length_10127_cov_26.726177	Coordinate:249	Reads:3	Hits:515	Allocated_reads:0.0058252427184466	Strand:-
TGAGAGTGAATGAATAGTGGAATTGTAA
>Location:NODE_261184_length_10127_cov_26.726177	Coordinate:249	Reads:1	Hits:571	Allocated_reads:0.00175131348511384	Strand:+
TTACAATTCCACTATTCATTCACTC
>Location:NODE_261184_length_10127_cov_26.726177	Coordinate:250	Reads:4	Hits:597	Allocated_reads:0.0067001675041876	Strand:-
TGAGAGTGAATGAATAGTGGAATTGTA
>Location:NODE_261184_length_10127_cov_26.726177	Coordinate:251	Reads:5	Hits:614	Allocated_reads:0.00814332247557003	Strand:-
TGAGAGTGAATGAATAGTGGAATTGT
>Location:NODE_261184_length_10127_cov_26.726177	Coordinate:252	Reads:9	Hits:633	Allocated_reads:0.014218009478673	Strand:-
TGAGAGTGAATGAATAGTGGAATTG
>Location:NODE_261184_length_10127_cov_26.726177	Coordinate:252	Reads:4	Hits:610	Allocated_reads:0.00655737704918033	Strand:-
TGTGAGAGTGAATGAATAGTGGAATTG
>Location:NODE_261184_length_10127_cov_26.726177	Coordinate:253	Reads:26	Hits:658	Allocated_reads:0.0395136778115502	Strand:-
TGAGAGTGAATGAATAGTGGAATT
>Location:NODE_261184_length_10127_cov_26.726177	Coordinate:253	Reads:3	Hits:632	Allocated_reads:0.00474683544303797	Strand:-
TGTGAGAGTGAATGAATAGTGGAATT
>Location:NODE_261184_length_10127_cov_26.726177	Coordinate:254	Reads:1	Hits:40	Allocated_reads:0.025	Strand:-
AGTGTATGAATGTGAGAGTGAATGAATAGTGGAAT
>Location:NODE_261184_length_10127_cov_26.726177	Coordinate:254	Reads:3	Hits:647	Allocated_reads:0.00463678516228748	Strand:-
TGTGAGAGTGAATGAATAGTGGAAT
>Location:NODE_261184_length_10127_cov_26.726177	Coordinate:255	Reads:1	Hits:680	Allocated_reads:0.00147058823529412	Strand:-
TGTGAGAGTGAATGAATAGTGGAA
>Location:NODE_261184_length_10127_cov_26.726177	Coordinate:259	Reads:4	Hits:1558	Allocated_reads:0.00256739409499358	Strand:-
TGAATGTGAGAGTGAATGAATAGT
>Location:NODE_261184_length_10127_cov_26.726177	Coordinate:260	Reads:1	Hits:282	Allocated_reads:0.00354609929078014	Strand:-
CAGTGTATGAATGTGAGAGTGAATGAATAG
>Location:NODE_261184_length_10127_cov_26.726177	Coordinate:260	Reads:1	Hits:309	Allocated_reads:0.00323624595469256	Strand:+
CTATTCATTCACTCTCACATTCATAC
>Location:NODE_261184_length_10127_cov_26.726177	Coordinate:260	Reads:1	Hits:305	Allocated_reads:0.00327868852459016	Strand:-
TGTATGAATGTGAGAGTGAATGAATAG
>Location:NODE_261184_length_10127_cov_26.726177	Coordinate:261	Reads:1	Hits:305	Allocated_reads:0.00327868852459016	Strand:+
TATTCATTCACTCTCACATTCATACAC
>Location:NODE_261184_length_10127_cov_26.726177	Coordinate:262	Reads:1	Hits:304	Allocated_reads:0.00328947368421053	Strand:-
AGTGTATGAATGTGAGAGTGAATGAAT
>Location:NODE_261184_length_10127_cov_26.726177	Coordinate:267	Reads:2	Hits:304	Allocated_reads:0.00657894736842105	Strand:+
TTCACTCTCACATTCATACACTGG
>Location:NODE_261184_length_10127_cov_26.726177	Coordinate:267	Reads:4	Hits:301	Allocated_reads:0.0132890365448505	Strand:+
TTCACTCTCACATTCATACACTGGT
>Location:NODE_261184_length_10127_cov_26.726177	Coordinate:267	Reads:2	Hits:294	Allocated_reads:0.00680272108843537	Strand:+
TTCACTCTCACATTCATACACTGGTG
>Location:NODE_261184_length_10127_cov_26.726177	Coordinate:267	Reads:2	Hits:40	Allocated_reads:0.05	Strand:+
TTCACTCTCACATTCATACACTGGTGAAGG
>Location:NODE_261184_length_10127_cov_26.726177	Coordinate:269	Reads:1	Hits:357	Allocated_reads:0.00280112044817927	Strand:+
CACTCTCACATTCATACACTGGTG
>Location:NODE_261184_length_10127_cov_26.726177	Coordinate:286	Reads:1	Hits:63	Allocated_reads:0.0158730158730159	Strand:-
ACAACTGTAGCTTGCCTTCACCAGT
>Location:NODE_261184_length_10127_cov_26.726177	Coordinate:286	Reads:1	Hits:67	Allocated_reads:0.0149253731343284	Strand:-
CAACTGTAGCTTGCCTTCACCAGT
>Location:NODE_261184_length_10127_cov_26.726177	Coordinate:286	Reads:1	Hits:2	Allocated_reads:0.5	Strand:-
GTTACAACTGTAGCTTGCCTTCACCAGT
>Location:NODE_261184_length_10127_cov_26.726177	Coordinate:286	Reads:6	Hits:63	Allocated_reads:0.0952380952380952	Strand:-
TACAACTGTAGCTTGCCTTCACCAGT
>Location:NODE_261184_length_10127_cov_26.726177	Coordinate:286	Reads:1	Hits:2	Allocated_reads:0.5	Strand:-
TTACAACTGTAGCTTGCCTTCACCAGT
>Location:NODE_261184_length_10127_cov_26.726177	Coordinate:287	Reads:1	Hits:2	Allocated_reads:0.5	Strand:-
TGGTTACAACTGTAGCTTGCCTTCACCAG
>Location:NODE_261184_length_10127_cov_26.726177	Coordinate:288	Reads:1	Hits:2	Allocated_reads:0.5	Strand:-
GTGGTTACAACTGTAGCTTGCCTTCACCA
>Location:NODE_261184_length_10127_cov_26.726177	Coordinate:288	Reads:1	Hits:2	Allocated_reads:0.5	Strand:-
TGGTTACAACTGTAGCTTGCCTTCACCA
>Location:NODE_261184_length_10127_cov_26.726177	Coordinate:288	Reads:1	Hits:2	Allocated_reads:0.5	Strand:-
TTACAACTGTAGCTTGCCTTCACCA
>Location:NODE_261184_length_10127_cov_26.726177	Coordinate:289	Reads:6	Hits:2	Allocated_reads:3	Strand:-
GTGGTTACAACTGTAGCTTGCCTTCACC
>Location:NODE_261184_length_10127_cov_26.726177	Coordinate:289	Reads:4	Hits:2	Allocated_reads:2	Strand:-
TGGTTACAACTGTAGCTTGCCTTCACC
>Location:NODE_261184_length_10127_cov_26.726177	Coordinate:289	Reads:2	Hits:2	Allocated_reads:1	Strand:-
TGTGGTTACAACTGTAGCTTGCCTTCACC
>Location:NODE_261184_length_10127_cov_26.726177	Coordinate:290	Reads:1	Hits:2	Allocated_reads:0.5	Strand:-
GTGGTTACAACTGTAGCTTGCCTTCAC
>Location:NODE_261184_length_10127_cov_26.726177	Coordinate:294	Reads:1	Hits:10	Allocated_reads:0.1	Strand:+
AGGCAAGCTACAGTTGTAACCACAGC
>Location:NODE_261184_length_10127_cov_26.726177	Coordinate:302	Reads:1	Hits:18	Allocated_reads:0.0555555555555556	Strand:+
TACAGTTGTAACCACAGCTGCCCTGGG
>Location:NODE_261184_length_10127_cov_26.726177	Coordinate:341	Reads:1	Hits:185	Allocated_reads:0.00540540540540541	Strand:-
TGGTGCGATATGGCAGCCTCGCTT
>Location:NODE_261184_length_10127_cov_26.726177	Coordinate:342	Reads:1	Hits:180	Allocated_reads:0.00555555555555556	Strand:-
ATGGTGCGATATGGCAGCCTCGCT
>Location:NODE_261184_length_10127_cov_26.726177	Coordinate:350	Reads:1	Hits:188	Allocated_reads:0.00531914893617021	Strand:+
TGCCATATCGCACCATCGGCCCCTC
>Location:NODE_261184_length_10127_cov_26.726177	Coordinate:350	Reads:9	Hits:153	Allocated_reads:0.0588235294117647	Strand:+
TGCCATATCGCACCATCGGCCCCTCTGGC
>Location:NODE_261184_length_10127_cov_26.726177	Coordinate:350	Reads:1	Hits:146	Allocated_reads:0.00684931506849315	Strand:+
TGCCATATCGCACCATCGGCCCCTCTGGCC
>Location:NODE_261184_length_10127_cov_26.726177	Coordinate:350	Reads:2	Hits:143	Allocated_reads:0.013986013986014	Strand:+
TGCCATATCGCACCATCGGCCCCTCTGGCCA
>Location:NODE_261184_length_10127_cov_26.726177	Coordinate:350	Reads:1	Hits:46	Allocated_reads:0.0217391304347826	Strand:+
TGCCATATCGCACCATCGGCCCCTCTGGCCTTCA
>Location:NODE_261184_length_10127_cov_26.726177	Coordinate:351	Reads:2	Hits:148	Allocated_reads:0.0135135135135135	Strand:+
GCCATATCGCACCATCGGCCCCTCTGGCC
>Location:NODE_261184_length_10127_cov_26.726177	Coordinate:352	Reads:1	Hits:183	Allocated_reads:0.00546448087431694	Strand:+
CCATATCGCACCATCGGCCCCTCT
>Location:NODE_261184_length_10127_cov_26.726177	Coordinate:352	Reads:1	Hits:167	Allocated_reads:0.00598802395209581	Strand:+
CCATATCGCACCATCGGCCCCTCTGG
>Location:NODE_261184_length_10127_cov_26.726177	Coordinate:352	Reads:8	Hits:160	Allocated_reads:0.05	Strand:+
CCATATCGCACCATCGGCCCCTCTGGC
>Location:NODE_261184_length_10127_cov_26.726177	Coordinate:352	Reads:4	Hits:152	Allocated_reads:0.0263157894736842	Strand:+
CCATATCGCACCATCGGCCCCTCTGGCC
>Location:NODE_261184_length_10127_cov_26.726177	Coordinate:352	Reads:1	Hits:149	Allocated_reads:0.00671140939597315	Strand:+
CCATATCGCACCATCGGCCCCTCTGGCCA
>Location:NODE_261184_length_10127_cov_26.726177	Coordinate:352	Reads:3	Hits:52	Allocated_reads:0.0576923076923077	Strand:+
CCATATCGCACCATCGGCCCCTCTGGCCTT
>Location:NODE_261184_length_10127_cov_26.726177	Coordinate:353	Reads:1	Hits:153	Allocated_reads:0.0065359477124183	Strand:+
CATATCGCACCATCGGCCCCTCTGGCC
>Location:NODE_261184_length_10127_cov_26.726177	Coordinate:353	Reads:1	Hits:150	Allocated_reads:0.00666666666666667	Strand:+
CATATCGCACCATCGGCCCCTCTGGCCA
>Location:NODE_261184_length_10127_cov_26.726177	Coordinate:354	Reads:8	Hits:166	Allocated_reads:0.0481927710843374	Strand:+
ATATCGCACCATCGGCCCCTCTGGC
>Location:NODE_261184_length_10127_cov_26.726177	Coordinate:354	Reads:4	Hits:157	Allocated_reads:0.0254777070063694	Strand:+
ATATCGCACCATCGGCCCCTCTGGCC
>Location:NODE_261184_length_10127_cov_26.726177	Coordinate:354	Reads:1	Hits:157	Allocated_reads:0.00636942675159236	Strand:+
ATATCGCACCATCGGCCCCTCTGGCCG
>Location:NODE_261184_length_10127_cov_26.726177	Coordinate:354	Reads:4	Hits:154	Allocated_reads:0.025974025974026	Strand:+
ATATCGCACCATCGGCCCCTCTGGCCA
>Location:NODE_261184_length_10127_cov_26.726177	Coordinate:355	Reads:20	Hits:175	Allocated_reads:0.114285714285714	Strand:+
TATCGCACCATCGGCCCCTCTGGC
>Location:NODE_261184_length_10127_cov_26.726177	Coordinate:355	Reads:14	Hits:166	Allocated_reads:0.0843373493975904	Strand:+
TATCGCACCATCGGCCCCTCTGGCC
>Location:NODE_261184_length_10127_cov_26.726177	Coordinate:355	Reads:4	Hits:163	Allocated_reads:0.0245398773006135	Strand:+
TATCGCACCATCGGCCCCTCTGGCCA
>Location:NODE_261184_length_10127_cov_26.726177	Coordinate:355	Reads:1	Hits:59	Allocated_reads:0.0169491525423729	Strand:+
TATCGCACCATCGGCCCCTCTGGCCTT
>Location:NODE_261184_length_10127_cov_26.726177	Coordinate:355	Reads:2	Hits:58	Allocated_reads:0.0344827586206897	Strand:+
TATCGCACCATCGGCCCCTCTGGCCAT
>Location:NODE_261184_length_10127_cov_26.726177	Coordinate:356	Reads:10	Hits:174	Allocated_reads:0.0574712643678161	Strand:+
ATCGCACCATCGGCCCCTCTGGCC
>Location:NODE_261184_length_10127_cov_26.726177	Coordinate:356	Reads:5	Hits:171	Allocated_reads:0.0292397660818713	Strand:+
ATCGCACCATCGGCCCCTCTGGCCA
>Location:NODE_261184_length_10127_cov_26.726177	Coordinate:356	Reads:2	Hits:60	Allocated_reads:0.0333333333333333	Strand:+
ATCGCACCATCGGCCCCTCTGGCCAT
>Location:NODE_261184_length_10127_cov_26.726177	Coordinate:356	Reads:4	Hits:61	Allocated_reads:0.0655737704918033	Strand:+
ATCGCACCATCGGCCCCTCTGGCCTT
>Location:NODE_261184_length_10127_cov_26.726177	Coordinate:356	Reads:2	Hits:57	Allocated_reads:0.0350877192982456	Strand:+
ATCGCACCATCGGCCCCTCTGGCCATC
>Location:NODE_261184_length_10127_cov_26.726177	Coordinate:356	Reads:1	Hits:57	Allocated_reads:0.0175438596491228	Strand:+
ATCGCACCATCGGCCCCTCTGGCCTTCA
>Location:NODE_261184_length_10127_cov_26.726177	Coordinate:357	Reads:1	Hits:172	Allocated_reads:0.00581395348837209	Strand:+
TCGCACCATCGGCCCCTCTGGCCA
>Location:NODE_261184_length_10127_cov_26.726177	Coordinate:357	Reads:1	Hits:57	Allocated_reads:0.0175438596491228	Strand:+
TCGCACCATCGGCCCCTCTGGCCATC
>Location:NODE_261184_length_10127_cov_26.726177	Coordinate:395	Reads:1	Hits:10	Allocated_reads:0.1	Strand:+
TAGGTGAAGTGTCTTGCCCAGGGACA
>Location:NODE_261184_length_10127_cov_26.726177	Coordinate:408	Reads:1	Hits:1	Allocated_reads:1	Strand:+
TTGCCCAGGGACACAGCGACCGAGACTGTC
>Location:NODE_261184_length_10127_cov_26.726177	Coordinate:409	Reads:1	Hits:1	Allocated_reads:1	Strand:+
TGCCCAGGGACACAGCGACCGAGA
>Location:NODE_261184_length_10127_cov_26.726177	Coordinate:409	Reads:1	Hits:1	Allocated_reads:1	Strand:+
TGCCCAGGGACACAGCGACCGAGAC
>Location:NODE_261184_length_10127_cov_26.726177	Coordinate:411	Reads:1	Hits:1	Allocated_reads:1	Strand:+
CCCAGGGACACAGCGACCGAGACTGTCCAAGC
>Location:NODE_261184_length_10127_cov_26.726177	Coordinate:414	Reads:1	Hits:1	Allocated_reads:1	Strand:-
GGCTTGGACAGTCTCGGTCGCTGTGTCCCT
>Location:NODE_261184_length_10127_cov_26.726177	Coordinate:417	Reads:1	Hits:8	Allocated_reads:0.125	Strand:+
GACACAGCGACCGAGACTGTCCAAG
>Location:NODE_261184_length_10127_cov_26.726177	Coordinate:417	Reads:1	Hits:6	Allocated_reads:0.166666666666667	Strand:+
GACACAGCGACCGAGACTGTCCAAGCC
>Location:NODE_261184_length_10127_cov_26.726177	Coordinate:417	Reads:1	Hits:2	Allocated_reads:0.5	Strand:+
GACACAGCGACCGAGACTGTCCAAGCCA
>Location:NODE_261184_length_10127_cov_26.726177	Coordinate:417	Reads:1	Hits:2	Allocated_reads:0.5	Strand:+
GACACAGCGACCGAGACTGTCCAAGCCAT
>Location:NODE_261184_length_10127_cov_26.726177	Coordinate:417	Reads:3	Hits:2	Allocated_reads:1.5	Strand:+
GACACAGCGACCGAGACTGTCCAAGCCAG
>Location:NODE_261184_length_10127_cov_26.726177	Coordinate:417	Reads:1	Hits:2	Allocated_reads:0.5	Strand:+
GACACAGCGACCGAGACTGTCCAAGCCAGT
>Location:NODE_261184_length_10127_cov_26.726177	Coordinate:417	Reads:2	Hits:2	Allocated_reads:1	Strand:+
GACACAGCGACCGAGACTGTCCAAGCCAGGGC
>Location:NODE_261184_length_10127_cov_26.726177	Coordinate:418	Reads:2	Hits:6	Allocated_reads:0.333333333333333	Strand:+
ACACAGCGACCGAGACTGTCCAAGCC
>Location:NODE_261184_length_10127_cov_26.726177	Coordinate:420	Reads:1	Hits:2	Allocated_reads:0.5	Strand:+
ACAGCGACCGAGACTGTCCAAGCCAG
>Location:NODE_261184_length_10127_cov_26.726177	Coordinate:421	Reads:1	Hits:2	Allocated_reads:0.5	Strand:+
CAGCGACCGAGACTGTCCAAGCCAGG
>Location:NODE_261184_length_10127_cov_26.726177	Coordinate:421	Reads:1	Hits:2	Allocated_reads:0.5	Strand:+
CAGCGACCGAGACTGTCCAAGCCAGGGC
>Location:NODE_261184_length_10127_cov_26.726177	Coordinate:421	Reads:1	Hits:2	Allocated_reads:0.5	Strand:+
CAGCGACCGAGACTGTCCAAGCCAGGGCTC
>Location:NODE_261184_length_10127_cov_26.726177	Coordinate:422	Reads:3	Hits:2	Allocated_reads:1.5	Strand:+
AGCGACCGAGACTGTCCAAGCCAGG
>Location:NODE_261184_length_10127_cov_26.726177	Coordinate:423	Reads:1	Hits:2	Allocated_reads:0.5	Strand:+
GCGACCGAGACTGTCCAAGCCAGGGC
>Location:NODE_261184_length_10127_cov_26.726177	Coordinate:424	Reads:4	Hits:95	Allocated_reads:0.0421052631578947	Strand:+
CGACCGAGACTGTCCAAGCCAGGG
>Location:NODE_261184_length_10127_cov_26.726177	Coordinate:424	Reads:2	Hits:91	Allocated_reads:0.021978021978022	Strand:+
CGACCGAGACTGTCCAAGCCAGGGC
>Location:NODE_261184_length_10127_cov_26.726177	Coordinate:424	Reads:1	Hits:91	Allocated_reads:0.010989010989011	Strand:+
CGACCGAGACTGTCCAAGCCAGGGCT
>Location:NODE_261184_length_10127_cov_26.726177	Coordinate:424	Reads:1	Hits:89	Allocated_reads:0.0112359550561798	Strand:+
CGACCGAGACTGTCCAAGCCAGGGCTC
>Location:NODE_261184_length_10127_cov_26.726177	Coordinate:425	Reads:1	Hits:96	Allocated_reads:0.0104166666666667	Strand:+
GACCGAGACTGTCCAAGCCAGGGC
>Location:NODE_261184_length_10127_cov_26.726177	Coordinate:425	Reads:2	Hits:93	Allocated_reads:0.021505376344086	Strand:+
GACCGAGACTGTCCAAGCCAGGGCTC
>Location:NODE_261184_length_10127_cov_26.726177	Coordinate:426	Reads:1	Hits:114	Allocated_reads:0.0087719298245614	Strand:+
ACCGAGACTGTCCAAGCCAGGGCT
>Location:NODE_261184_length_10127_cov_26.726177	Coordinate:426	Reads:5	Hits:110	Allocated_reads:0.0454545454545455	Strand:+
ACCGAGACTGTCCAAGCCAGGGCTC
>Location:NODE_261184_length_10127_cov_26.726177	Coordinate:430	Reads:1	Hits:1	Allocated_reads:1	Strand:+
AGACTGTCCAAGCCAGGGCTCGAAGCAGCAACC
>Location:NODE_261184_length_10127_cov_26.726177	Coordinate:434	Reads:3	Hits:1	Allocated_reads:3	Strand:+
TGTCCAAGCCAGGGCTCGAAGCAGCAACC
>Location:NODE_261184_length_10127_cov_26.726177	Coordinate:436	Reads:1	Hits:1	Allocated_reads:1	Strand:+
TCCAAGCCAGGGCTCGAAGCAGCAACC
>Location:NODE_261184_length_10127_cov_26.726177	Coordinate:437	Reads:1	Hits:1	Allocated_reads:1	Strand:+
CCAAGCCAGGGCTCGAAGCAGCAACC
>Location:NODE_261184_length_10127_cov_26.726177	Coordinate:440	Reads:1	Hits:1	Allocated_reads:1	Strand:-
GAAGGTTGCTGCTTCGAGCCCTGGCT
>Location:NODE_261184_length_10127_cov_26.726177	Coordinate:441	Reads:1	Hits:1	Allocated_reads:1	Strand:-
TCGGAAGGTTGCTGCTTCGAGCCCTGGC
>Location:NODE_261184_length_10127_cov_26.726177	Coordinate:444	Reads:1	Hits:1	Allocated_reads:1	Strand:-
GTAATCGGAAGGTTGCTGCTTCGAGCCCT
>Location:NODE_261184_length_10127_cov_26.726177	Coordinate:444	Reads:3	Hits:1	Allocated_reads:3	Strand:-
TCGGAAGGTTGCTGCTTCGAGCCCT
>Location:NODE_261184_length_10127_cov_26.726177	Coordinate:444	Reads:8	Hits:1	Allocated_reads:8	Strand:-
TGTAATCGGAAGGTTGCTGCTTCGAGCCCT
>Location:NODE_261184_length_10127_cov_26.726177	Coordinate:445	Reads:1	Hits:1	Allocated_reads:1	Strand:-
ATCGGAAGGTTGCTGCTTCGAGCCC
>Location:NODE_261184_length_10127_cov_26.726177	Coordinate:445	Reads:6	Hits:1	Allocated_reads:6	Strand:-
TCGGAAGGTTGCTGCTTCGAGCCC
>Location:NODE_261184_length_10127_cov_26.726177	Coordinate:445	Reads:1	Hits:1	Allocated_reads:1	Strand:-
TGTAATCGGAAGGTTGCTGCTTCGAGCCC
>Location:NODE_261184_length_10127_cov_26.726177	Coordinate:446	Reads:1	Hits:1	Allocated_reads:1	Strand:-
TGTAATCGGAAGGTTGCTGCTTCGAGCC
>Location:NODE_261184_length_10127_cov_26.726177	Coordinate:452	Reads:1	Hits:1	Allocated_reads:1	Strand:-
TCTTGTAATCGGAAGGTTGCTGCTT
>Location:NODE_261184_length_10127_cov_26.726177	Coordinate:453	Reads:1	Hits:1	Allocated_reads:1	Strand:-
CGTCTTGTAATCGGAAGGTTGCTGCT
>Location:NODE_261184_length_10127_cov_26.726177	Coordinate:457	Reads:1	Hits:471	Allocated_reads:0.00212314225053079	Strand:+
GCAACCTTCCGATTACAAGACGAAC
>Location:NODE_261184_length_10127_cov_26.726177	Coordinate:458	Reads:1	Hits:65	Allocated_reads:0.0153846153846154	Strand:+
CAACCTTCCGATTACAAGACGAACACC
>Location:NODE_261184_length_10127_cov_26.726177	Coordinate:459	Reads:1	Hits:68	Allocated_reads:0.0147058823529412	Strand:+
AACCTTCCGATTACAAGACGAACACC
>Location:NODE_261184_length_10127_cov_26.726177	Coordinate:459	Reads:2	Hits:67	Allocated_reads:0.0298507462686567	Strand:+
AACCTTCCGATTACAAGACGAACACCC
>Location:NODE_261184_length_10127_cov_26.726177	Coordinate:460	Reads:1	Hits:63	Allocated_reads:0.0158730158730159	Strand:+
ACCTTCCGATTACAAGACGAACACCCAACT
>Location:NODE_261184_length_10127_cov_26.726177	Coordinate:462	Reads:2	Hits:67	Allocated_reads:0.0298507462686567	Strand:+
CTTCCGATTACAAGACGAACACCCAAC
>Location:NODE_261184_length_10127_cov_26.726177	Coordinate:463	Reads:4	Hits:67	Allocated_reads:0.0597014925373134	Strand:+
TTCCGATTACAAGACGAACACCCAACT
>Location:NODE_261184_length_10127_cov_26.726177	Coordinate:464	Reads:1	Hits:73	Allocated_reads:0.0136986301369863	Strand:+
TCCGATTACAAGACGAACACCCAA
>Location:NODE_261184_length_10127_cov_26.726177	Coordinate:464	Reads:1	Hits:69	Allocated_reads:0.0144927536231884	Strand:+
TCCGATTACAAGACGAACACCCAAC
>Location:NODE_261184_length_10127_cov_26.726177	Coordinate:464	Reads:52	Hits:68	Allocated_reads:0.764705882352941	Strand:+
TCCGATTACAAGACGAACACCCAACT
>Location:NODE_261184_length_10127_cov_26.726177	Coordinate:464	Reads:4	Hits:4	Allocated_reads:1	Strand:+
TCCGATTACAAGACGAACACCCAACTT
>Location:NODE_261184_length_10127_cov_26.726177	Coordinate:464	Reads:17	Hits:3	Allocated_reads:5.66666666666667	Strand:+
TCCGATTACAAGACGAACACCCAACTTT
>Location:NODE_261184_length_10127_cov_26.726177	Coordinate:464	Reads:5	Hits:3	Allocated_reads:1.66666666666667	Strand:+
TCCGATTACAAGACGAACACCCAACTTTT
>Location:NODE_261184_length_10127_cov_26.726177	Coordinate:464	Reads:1	Hits:3	Allocated_reads:0.333333333333333	Strand:+
TCCGATTACAAGACGAACACCCAACTTTTGA
>Location:NODE_261184_length_10127_cov_26.726177	Coordinate:464	Reads:1	Hits:3	Allocated_reads:0.333333333333333	Strand:+
TCCGATTACAAGACGAACACCCAACTTTTAGT
>Location:NODE_261184_length_10127_cov_26.726177	Coordinate:468	Reads:1	Hits:4	Allocated_reads:0.25	Strand:+
ATTACAAGACGAACACCCAACTTTTGAG
>Location:NODE_261184_length_10127_cov_26.726177	Coordinate:469	Reads:1	Hits:4	Allocated_reads:0.25	Strand:+
TTACAAGACGAACACCCAACTTTTGA
>Location:NODE_261184_length_10127_cov_26.726177	Coordinate:469	Reads:1	Hits:4	Allocated_reads:0.25	Strand:+
TTACAAGACGAACACCCAACTTTTGT
>Location:NODE_261184_length_10127_cov_26.726177	Coordinate:469	Reads:7	Hits:4	Allocated_reads:1.75	Strand:+
TTACAAGACGAACACCCAACTTTTGAG
>Location:NODE_261184_length_10127_cov_26.726177	Coordinate:469	Reads:2	Hits:4	Allocated_reads:0.5	Strand:+
TTACAAGACGAACACCCAACTTTTGAGC
>Location:NODE_261184_length_10127_cov_26.726177	Coordinate:469	Reads:5	Hits:6	Allocated_reads:0.833333333333333	Strand:+
TTACAAGACGAACACCCAACTTTTGAGT
>Location:NODE_261184_length_10127_cov_26.726177	Coordinate:469	Reads:1	Hits:4	Allocated_reads:0.25	Strand:+
TTACAAGACGAACACCCAACTTTTGAGCC
>Location:NODE_261184_length_10127_cov_26.726177	Coordinate:470	Reads:3	Hits:4	Allocated_reads:0.75	Strand:+
TACAAGACGAACACCCAACTTTTGAG
>Location:NODE_261184_length_10127_cov_26.726177	Coordinate:470	Reads:1	Hits:6	Allocated_reads:0.166666666666667	Strand:+
TACAAGACGAACACCCAACTTTTGAGT
>Location:NODE_261184_length_10127_cov_26.726177	Coordinate:470	Reads:4	Hits:4	Allocated_reads:1	Strand:+
TACAAGACGAACACCCAACTTTTGAGC
>Location:NODE_261184_length_10127_cov_26.726177	Coordinate:470	Reads:1	Hits:4	Allocated_reads:0.25	Strand:+
TACAAGACGAACACCCAACTTTTGAGCC
>Location:NODE_261184_length_10127_cov_26.726177	Coordinate:470	Reads:1	Hits:6	Allocated_reads:0.166666666666667	Strand:+
TACAAGACGAACACCCAACTTTTGAGTTT
>Location:NODE_261184_length_10127_cov_26.726177	Coordinate:471	Reads:1	Hits:4	Allocated_reads:0.25	Strand:+
ACAAGACGAACACCCAACTTTTGAG
>Location:NODE_261184_length_10127_cov_26.726177	Coordinate:474	Reads:1	Hits:4	Allocated_reads:0.25	Strand:-
TGGCTCAAAAGTTGGGTGTTCGTCT
>Location:NODE_261184_length_10127_cov_26.726177	Coordinate:487	Reads:1	Hits:1	Allocated_reads:1	Strand:-
CATCGTGGCGATCGTGGCTCAAAAGT
>Location:NODE_261184_length_10127_cov_26.726177	Coordinate:492	Reads:1	Hits:1	Allocated_reads:1	Strand:+
TGAGCCACGATCGCCACGATGTATATGTT
>Location:NODE_261184_length_10127_cov_26.726177	Coordinate:492	Reads:1	Hits:1	Allocated_reads:1	Strand:+
TGAGCCACGATCGCCACGATGTATATGTTTT
>Location:NODE_261184_length_10127_cov_26.726177	Coordinate:494	Reads:1	Hits:1	Allocated_reads:1	Strand:-
AACATATACATCGTGGCGATCGTGGCT
>Location:NODE_261184_length_10127_cov_26.726177	Coordinate:496	Reads:1	Hits:1	Allocated_reads:1	Strand:-
TGTAAACATATACATCGTGGCGATCGTGG
>Location:NODE_261184_length_10127_cov_26.726177	Coordinate:519	Reads:1	Hits:13	Allocated_reads:0.0769230769230769	Strand:+
TTTACAAAATGTACATTTTATATTT
>Location:NODE_261184_length_10127_cov_26.726177	Coordinate:521	Reads:1	Hits:15	Allocated_reads:0.0666666666666667	Strand:-
TTGAAATGCAAATATAAAATGTACATTTTGCA
>Location:NODE_261184_length_10127_cov_26.726177	Coordinate:526	Reads:2	Hits:15	Allocated_reads:0.133333333333333	Strand:-
TAACTTGAAATGCAAATATAAAATGTACATT
>Location:NODE_261184_length_10127_cov_26.726177	Coordinate:530	Reads:5	Hits:16	Allocated_reads:0.3125	Strand:-
TAACTTGAAATGCAAATATAAAATGTA
>Location:NODE_261184_length_10127_cov_26.726177	Coordinate:530	Reads:1	Hits:16	Allocated_reads:0.0625	Strand:-
TATAACTTGAAATGCAAATATAAAATGTA
>Location:NODE_261184_length_10127_cov_26.726177	Coordinate:531	Reads:2	Hits:16	Allocated_reads:0.125	Strand:-
TAACTTGAAATGCAAATATAAAATGT
>Location:NODE_261184_length_10127_cov_26.726177	Coordinate:532	Reads:3	Hits:16	Allocated_reads:0.1875	Strand:-
TAACTTGAAATGCAAATATAAAATG
>Location:NODE_261184_length_10127_cov_26.726177	Coordinate:533	Reads:4	Hits:17	Allocated_reads:0.235294117647059	Strand:-
TAACTTGAAATGCAAATATAAAAT
>Location:NODE_261184_length_10127_cov_26.726177	Coordinate:537	Reads:1	Hits:30	Allocated_reads:0.0333333333333333	Strand:+
TATATTTGCATTTCAAGTTATAAAAATT
>Location:NODE_261184_length_10127_cov_26.726177	Coordinate:542	Reads:1	Hits:2	Allocated_reads:0.5	Strand:+
TTGCATTTCAAGTTATAAAAATTGACT
>Location:NODE_261184_length_10127_cov_26.726177	Coordinate:564	Reads:1	Hits:1	Allocated_reads:1	Strand:-
CAAAACAACCCACAGACATGTTGAGTCA
>Location:NODE_261184_length_10127_cov_26.726177	Coordinate:566	Reads:1	Hits:1	Allocated_reads:1	Strand:-
AACAAAACAACCCACAGACATGTTGAGT
>Location:NODE_261184_length_10127_cov_26.726177	Coordinate:593	Reads:1	Hits:4	Allocated_reads:0.25	Strand:-
CCTAGTAGTATTTCTTTACTGTAAAAAA
>Location:NODE_261184_length_10127_cov_26.726177	Coordinate:601	Reads:1	Hits:7	Allocated_reads:0.142857142857143	Strand:-
TTAAAATCCTAGTAGTATTTCTTTACT
>Location:NODE_261184_length_10127_cov_26.726177	Coordinate:605	Reads:1	Hits:6	Allocated_reads:0.166666666666667	Strand:+
AAGAAATACTACTAGGATTTTAAGTTCCTT
>Location:NODE_261184_length_10127_cov_26.726177	Coordinate:606	Reads:1	Hits:6	Allocated_reads:0.166666666666667	Strand:+
AGAAATACTACTAGGATTTTAAGTTCTTTG
>Location:NODE_261184_length_10127_cov_26.726177	Coordinate:607	Reads:1	Hits:6	Allocated_reads:0.166666666666667	Strand:+
GAAATACTACTAGGATTTTAAGTTCTTTG
>Location:NODE_261184_length_10127_cov_26.726177	Coordinate:608	Reads:1	Hits:20	Allocated_reads:0.05	Strand:+
AAATACTACTAGGATTTTAAGTTCTTTGT
>Location:NODE_261184_length_10127_cov_26.726177	Coordinate:608	Reads:1	Hits:22	Allocated_reads:0.0454545454545455	Strand:-
AAGAACTTAAAATCCTAGTAGTATTT
>Location:NODE_261184_length_10127_cov_26.726177	Coordinate:609	Reads:3	Hits:20	Allocated_reads:0.15	Strand:+
AATACTACTAGGATTTTAAGTTCTTTGT
>Location:NODE_261184_length_10127_cov_26.726177	Coordinate:609	Reads:2	Hits:21	Allocated_reads:0.0952380952380952	Strand:-
CAAAGAACTTAAAATCCTAGTAGTATT
>Location:NODE_261184_length_10127_cov_26.726177	Coordinate:611	Reads:2	Hits:22	Allocated_reads:0.0909090909090909	Strand:+
TACTACTAGGATTTTAAGTTCTTT
>Location:NODE_261184_length_10127_cov_26.726177	Coordinate:611	Reads:13	Hits:22	Allocated_reads:0.590909090909091	Strand:+
TACTACTAGGATTTTAAGTTCTTTG
>Location:NODE_261184_length_10127_cov_26.726177	Coordinate:611	Reads:3	Hits:21	Allocated_reads:0.142857142857143	Strand:+
TACTACTAGGATTTTAAGTTCTTTGT
>Location:NODE_261184_length_10127_cov_26.726177	Coordinate:611	Reads:1	Hits:20	Allocated_reads:0.05	Strand:+
TACTACTAGGATTTTAAGTTCTTTGTG
>Location:NODE_261184_length_10127_cov_26.726177	Coordinate:613	Reads:1	Hits:23	Allocated_reads:0.0434782608695652	Strand:-
ATCACACAAAGAACTTAAAATCCTAGTAG
>Location:NODE_261184_length_10127_cov_26.726177	Coordinate:614	Reads:1	Hits:23	Allocated_reads:0.0434782608695652	Strand:+
TACTAGGATTTTAAGTTCTTTGTGTGAAT
>Location:NODE_261184_length_10127_cov_26.726177	Coordinate:614	Reads:11	Hits:23	Allocated_reads:0.478260869565217	Strand:+
TACTAGGATTTTAAGTTCTTTGTGTGATT
>Location:NODE_261184_length_10127_cov_26.726177	Coordinate:614	Reads:1	Hits:23	Allocated_reads:0.0434782608695652	Strand:+
TACTAGGATTTTAAGTTCTTTGTGTGATTT
>Location:NODE_261184_length_10127_cov_26.726177	Coordinate:615	Reads:1	Hits:26	Allocated_reads:0.0384615384615385	Strand:-
ACACAAAGAACTTAAAATCCTAGT
>Location:NODE_261184_length_10127_cov_26.726177	Coordinate:615	Reads:3	Hits:25	Allocated_reads:0.12	Strand:+
ACTAGGATTTTAAGTTCTTTGTGTGATT
>Location:NODE_261184_length_10127_cov_26.726177	Coordinate:615	Reads:1	Hits:25	Allocated_reads:0.04	Strand:+
ACTAGGATTTTAAGTTCTTTGTGTGATTT
>Location:NODE_261184_length_10127_cov_26.726177	Coordinate:615	Reads:1	Hits:25	Allocated_reads:0.04	Strand:-
ATCACACAAAGAACTTAAAATCCTAGT
>Location:NODE_261184_length_10127_cov_26.726177	Coordinate:616	Reads:1	Hits:27	Allocated_reads:0.037037037037037	Strand:-
AATCACACAAAGAACTTAAAATCCTAG
>Location:NODE_261184_length_10127_cov_26.726177	Coordinate:616	Reads:1	Hits:27	Allocated_reads:0.037037037037037	Strand:-
ATCACACAAAGAACTTAAAATCCTAG
>Location:NODE_261184_length_10127_cov_26.726177	Coordinate:616	Reads:1	Hits:27	Allocated_reads:0.037037037037037	Strand:+
CTAGGATTTTAAGTTCTTTGTGTGATT
>Location:NODE_261184_length_10127_cov_26.726177	Coordinate:616	Reads:1	Hits:27	Allocated_reads:0.037037037037037	Strand:+
CTAGGATTTTAAGTTCTTTGTGTGATTT
>Location:NODE_261184_length_10127_cov_26.726177	Coordinate:616	Reads:1	Hits:27	Allocated_reads:0.037037037037037	Strand:-
GAAATCACACAAAGAACTTAAAATCCTAG
>Location:NODE_261184_length_10127_cov_26.726177	Coordinate:617	Reads:21	Hits:28	Allocated_reads:0.75	Strand:+
TAGGATTTTAAGTTCTTTGTGTGATT
>Location:NODE_261184_length_10127_cov_26.726177	Coordinate:617	Reads:4	Hits:28	Allocated_reads:0.142857142857143	Strand:+
TAGGATTTTAAGTTCTTTGTGTGATTT
>Location:NODE_261184_length_10127_cov_26.726177	Coordinate:618	Reads:1	Hits:28	Allocated_reads:0.0357142857142857	Strand:-
AAATCACACAAAGAACTTAAAATCCT
>Location:NODE_261184_length_10127_cov_26.726177	Coordinate:618	Reads:2	Hits:28	Allocated_reads:0.0714285714285714	Strand:-
ATCACACAAAGAACTTAAAATCCT
>Location:NODE_261184_length_10127_cov_26.726177	Coordinate:618	Reads:1	Hits:28	Allocated_reads:0.0357142857142857	Strand:-
TGAAATCACACAAAGAACTTAAAATCCT
>Location:NODE_261184_length_10127_cov_26.726177	Coordinate:619	Reads:1	Hits:29	Allocated_reads:0.0344827586206897	Strand:-
AAATCACACAAAGAACTTAAAATCC
>Location:NODE_261184_length_10127_cov_26.726177	Coordinate:619	Reads:1	Hits:27	Allocated_reads:0.037037037037037	Strand:-
ATCTGAAATCACACAAAGAACTTAAAATCC
>Location:NODE_261184_length_10127_cov_26.726177	Coordinate:620	Reads:1	Hits:28	Allocated_reads:0.0357142857142857	Strand:+
GATTTTAAGTTCTTTGTGTGATTTCAGAT
>Location:NODE_261184_length_10127_cov_26.726177	Coordinate:621	Reads:1	Hits:30	Allocated_reads:0.0333333333333333	Strand:+
ATTTTAAGTTCTTTGTGTGATTTCAGA
>Location:NODE_261184_length_10127_cov_26.726177	Coordinate:624	Reads:1	Hits:34	Allocated_reads:0.0294117647058824	Strand:-
ACTGATCTGAAATCACACAAAGAACTTAA
>Location:NODE_261184_length_10127_cov_26.726177	Coordinate:625	Reads:1	Hits:37	Allocated_reads:0.027027027027027	Strand:+
TAAGTTCTTTGTGTGATTTCAGATC
>Location:NODE_261184_length_10127_cov_26.726177	Coordinate:625	Reads:1	Hits:37	Allocated_reads:0.027027027027027	Strand:-
TGATCTGAAATCACACAAAGAACTTA
>Location:NODE_261184_length_10127_cov_26.726177	Coordinate:626	Reads:2	Hits:38	Allocated_reads:0.0526315789473684	Strand:+
AAGTTCTTTGTGTGATTTCAGATC
>Location:NODE_261184_length_10127_cov_26.726177	Coordinate:626	Reads:1	Hits:35	Allocated_reads:0.0285714285714286	Strand:-
ACTGATCTGAAATCACACAAAGAACTT
>Location:NODE_261184_length_10127_cov_26.726177	Coordinate:626	Reads:1	Hits:36	Allocated_reads:0.0277777777777778	Strand:-
CTGATCTGAAATCACACAAAGAATTA
>Location:NODE_261184_length_10127_cov_26.726177	Coordinate:627	Reads:3	Hits:35	Allocated_reads:0.0857142857142857	Strand:-
ACTGATCTGAAATCACACAAAGAACT
>Location:NODE_261184_length_10127_cov_26.726177	Coordinate:627	Reads:7	Hits:35	Allocated_reads:0.2	Strand:-
TACTGATCTGAAATCACACAAAGAACT
>Location:NODE_261184_length_10127_cov_26.726177	Coordinate:627	Reads:1	Hits:28	Allocated_reads:0.0357142857142857	Strand:-
TATTACTGATCTGAAATCACACAAAGAACT
>Location:NODE_261184_length_10127_cov_26.726177	Coordinate:627	Reads:2	Hits:38	Allocated_reads:0.0526315789473684	Strand:-
TGATCTGAAATCACACAAAGAACT
>Location:NODE_261184_length_10127_cov_26.726177	Coordinate:627	Reads:1	Hits:34	Allocated_reads:0.0294117647058824	Strand:-
TTACTGATCTGAAATCACACAACGAACT
>Location:NODE_261184_length_10127_cov_26.726177	Coordinate:627	Reads:12	Hits:34	Allocated_reads:0.352941176470588	Strand:-
TTACTGATCTGAAATCACACAAAGAACT
>Location:NODE_261184_length_10127_cov_26.726177	Coordinate:628	Reads:1	Hits:39	Allocated_reads:0.0256410256410256	Strand:+
GTTCTTTGTGTGATTTCAGATCAGT
>Location:NODE_261184_length_10127_cov_26.726177	Coordinate:628	Reads:1	Hits:31	Allocated_reads:0.032258064516129	Strand:-
TATTACTGATCTGAAATCACACAAAGAAC
>Location:NODE_261184_length_10127_cov_26.726177	Coordinate:629	Reads:3	Hits:38	Allocated_reads:0.0789473684210526	Strand:-
TACTGATCTGAAATCACACAAAGAA
>Location:NODE_261184_length_10127_cov_26.726177	Coordinate:630	Reads:1	Hits:20	Allocated_reads:0.05	Strand:-
GTATTACTGATCTGAAATCACACAAAGA
>Location:NODE_261184_length_10127_cov_26.726177	Coordinate:630	Reads:1	Hits:33	Allocated_reads:0.0303030303030303	Strand:-
TATTACTGATCTGAAATCACACAAAGA
>Location:NODE_261184_length_10127_cov_26.726177	Coordinate:632	Reads:1	Hits:23	Allocated_reads:0.0434782608695652	Strand:+
TTTGTGTGATTTCAGATCAGTAATAC
>Location:NODE_261184_length_10127_cov_26.726177	Coordinate:633	Reads:1	Hits:41	Allocated_reads:0.024390243902439	Strand:-
TATTACTGATCTGAAATCACACAA
>Location:NODE_261184_length_10127_cov_26.726177	Coordinate:633	Reads:1	Hits:21	Allocated_reads:0.0476190476190476	Strand:-
TGCATTAGTATTACTGATCTGAAATCACACAA
>Location:NODE_261184_length_10127_cov_26.726177	Coordinate:634	Reads:1	Hits:22	Allocated_reads:0.0454545454545455	Strand:-
ATTAGTATTACTGATCTGAAATCACACA
>Location:NODE_261184_length_10127_cov_26.726177	Coordinate:634	Reads:1	Hits:24	Allocated_reads:0.0416666666666667	Strand:+
TGTGTGATTTCAGATCAGTAATAC
>Location:NODE_261184_length_10127_cov_26.726177	Coordinate:634	Reads:1	Hits:24	Allocated_reads:0.0416666666666667	Strand:-
TTAGTATTACTGATCTGAAATCACACA
>Location:NODE_261184_length_10127_cov_26.726177	Coordinate:636	Reads:1	Hits:23	Allocated_reads:0.0434782608695652	Strand:-
TGCATTAGTATTACTGATCTGAAATCACA
>Location:NODE_261184_length_10127_cov_26.726177	Coordinate:637	Reads:1	Hits:23	Allocated_reads:0.0434782608695652	Strand:-
TGCATTAGTATTACTGATCTGAAATCAC
>Location:NODE_261184_length_10127_cov_26.726177	Coordinate:640	Reads:1	Hits:21	Allocated_reads:0.0476190476190476	Strand:+
ATTTCAGATCAGTAATACTAATGCAGTATGTC
>Location:NODE_261184_length_10127_cov_26.726177	Coordinate:640	Reads:1	Hits:24	Allocated_reads:0.0416666666666667	Strand:-
TACTGCATTAGTATTACTGATCTGAAAT
>Location:NODE_261184_length_10127_cov_26.726177	Coordinate:641	Reads:1	Hits:26	Allocated_reads:0.0384615384615385	Strand:+
TTTCAGATCAGTAATACTAATGCA
>Location:NODE_261184_length_10127_cov_26.726177	Coordinate:641	Reads:2	Hits:26	Allocated_reads:0.0769230769230769	Strand:+
TTTCAGATCAGTAATACTAATGCAGT
>Location:NODE_261184_length_10127_cov_26.726177	Coordinate:641	Reads:1	Hits:24	Allocated_reads:0.0416666666666667	Strand:+
TTTCAGATCAGTAATACTAATGCAGTATGT
>Location:NODE_261184_length_10127_cov_26.726177	Coordinate:642	Reads:1	Hits:26	Allocated_reads:0.0384615384615385	Strand:+
TTCAGATCAGTAATACTAATGCAGTAT
>Location:NODE_261184_length_10127_cov_26.726177	Coordinate:642	Reads:1	Hits:24	Allocated_reads:0.0416666666666667	Strand:+
TTCAGATCAGTAATACTAATGCAGTATGTC
>Location:NODE_261184_length_10127_cov_26.726177	Coordinate:643	Reads:1	Hits:26	Allocated_reads:0.0384615384615385	Strand:-
ACATACTGCATTAGTATTACTGATCTGA
>Location:NODE_261184_length_10127_cov_26.726177	Coordinate:643	Reads:1	Hits:28	Allocated_reads:0.0357142857142857	Strand:+
TCAGATCAGTAATACTAATGCAGT
>Location:NODE_261184_length_10127_cov_26.726177	Coordinate:644	Reads:1	Hits:28	Allocated_reads:0.0357142857142857	Strand:+
CAGATCAGTAATACTAATGCAGTA
>Location:NODE_261184_length_10127_cov_26.726177	Coordinate:644	Reads:1	Hits:27	Allocated_reads:0.037037037037037	Strand:+
CAGATCAGTAATACTAATGCAGTAT
>Location:NODE_261184_length_10127_cov_26.726177	Coordinate:644	Reads:1	Hits:27	Allocated_reads:0.037037037037037	Strand:+
CAGATCAGTAATACTAATGCAGTATGT
>Location:NODE_261184_length_10127_cov_26.726177	Coordinate:645	Reads:1	Hits:27	Allocated_reads:0.037037037037037	Strand:-
ACATACTGCATTAGTATTACTGATCT
>Location:NODE_261184_length_10127_cov_26.726177	Coordinate:645	Reads:1	Hits:25	Allocated_reads:0.04	Strand:-
GACATACTGCATTAGTATTACTGATCT
>Location:NODE_261184_length_10127_cov_26.726177	Coordinate:646	Reads:1	Hits:25	Allocated_reads:0.04	Strand:-
GACATACTGCATTAGTATTACTGATC
>Location:NODE_261184_length_10127_cov_26.726177	Coordinate:646	Reads:1	Hits:23	Allocated_reads:0.0434782608695652	Strand:-
TGACATACTGCATTAGTATTACTGATC
>Location:NODE_261184_length_10127_cov_26.726177	Coordinate:647	Reads:1	Hits:25	Allocated_reads:0.04	Strand:+
ATCAGTAATACTAATGCAGTATGTC
>Location:NODE_261184_length_10127_cov_26.726177	Coordinate:655	Reads:1	Hits:31	Allocated_reads:0.032258064516129	Strand:-
TTTCACTGACATACTGCATTAGTA
>Location:NODE_261184_length_10127_cov_26.726177	Coordinate:655	Reads:2	Hits:31	Allocated_reads:0.0645161290322581	Strand:-
TTTTCACTGACATACTGCATTAGTA
>Location:NODE_261184_length_10127_cov_26.726177	Coordinate:655	Reads:1	Hits:31	Allocated_reads:0.032258064516129	Strand:-
TTTTTCACTGACATACTGCATTAGTA
>Location:NODE_261184_length_10127_cov_26.726177	Coordinate:657	Reads:1	Hits:39	Allocated_reads:0.0256410256410256	Strand:-
TTTTTCACTGACATACTGCATTAG
>Location:NODE_261184_length_10127_cov_26.726177	Coordinate:668	Reads:1	Hits:1	Allocated_reads:1	Strand:-
TGAATTTAGTAGTTTTTTTCACTGACA
>Location:NODE_261184_length_10127_cov_26.726177	Coordinate:718	Reads:1	Hits:2	Allocated_reads:0.5	Strand:+
AAACAAGGCAAGGGGGAAAAAAATAAAAT
>Location:NODE_261184_length_10127_cov_26.726177	Coordinate:723	Reads:1	Hits:2	Allocated_reads:0.5	Strand:-
TTTCATTTTATTTTTTTCCCCCTTGCCT
>Location:NODE_261184_length_10127_cov_26.726177	Coordinate:725	Reads:1	Hits:1	Allocated_reads:1	Strand:+
GCAAGGGGGAAAAAAATAAAATGAAACAATT
>Location:NODE_261184_length_10127_cov_26.726177	Coordinate:773	Reads:1	Hits:24	Allocated_reads:0.0416666666666667	Strand:+
CGTAAACTCAAAAGGAGTCAAAAATGGCC
>Location:NODE_261184_length_10127_cov_26.726177	Coordinate:775	Reads:1	Hits:15	Allocated_reads:0.0666666666666667	Strand:-
ACCGGCCATTTTTGACTCCTTTTGAGTTTA
>Location:NODE_261184_length_10127_cov_26.726177	Coordinate:776	Reads:1	Hits:15	Allocated_reads:0.0666666666666667	Strand:-
TACAACCGGCCATTTTTGACTCCTTTTGAGTTT
>Location:NODE_261184_length_10127_cov_26.726177	Coordinate:777	Reads:1	Hits:16	Allocated_reads:0.0625	Strand:-
AACCGGCCATTTTTGACTCCTTTTGAGTT
>Location:NODE_261184_length_10127_cov_26.726177	Coordinate:777	Reads:1	Hits:16	Allocated_reads:0.0625	Strand:-
ACCGGCCATTTTTGACTCCTTTTGAGTT
>Location:NODE_261184_length_10127_cov_26.726177	Coordinate:778	Reads:1	Hits:16	Allocated_reads:0.0625	Strand:-
AACCGGCCATTTTTGACTCCTTTTGAGT
>Location:NODE_261184_length_10127_cov_26.726177	Coordinate:778	Reads:1	Hits:15	Allocated_reads:0.0666666666666667	Strand:-
TACAACCGGCCATTTTTGACTCCTTTTGAGT
>Location:NODE_261184_length_10127_cov_26.726177	Coordinate:782	Reads:3	Hits:16	Allocated_reads:0.1875	Strand:-
TACAACCGGCCATTTTTGACTCCTTTT
>Location:NODE_261184_length_10127_cov_26.726177	Coordinate:783	Reads:1	Hits:17	Allocated_reads:0.0588235294117647	Strand:+
AAAGGAGTCAAAAATGGCCGGTTGTATT
>Location:NODE_261184_length_10127_cov_26.726177	Coordinate:783	Reads:3	Hits:17	Allocated_reads:0.176470588235294	Strand:-
TACAACCGGCCATTTTTGACTCCTTT
>Location:NODE_261184_length_10127_cov_26.726177	Coordinate:784	Reads:1	Hits:17	Allocated_reads:0.0588235294117647	Strand:-
TACAACCGGCCATTTTTGACTCCTT
>Location:NODE_261184_length_10127_cov_26.726177	Coordinate:785	Reads:1	Hits:18	Allocated_reads:0.0555555555555556	Strand:-
TACAACCGGCCATTTTTGACTCCT
>Location:NODE_261184_length_10127_cov_26.726177	Coordinate:785	Reads:1	Hits:15	Allocated_reads:0.0666666666666667	Strand:-
TGAAATACAACCGGCCATTTTTGACTCCT
>Location:NODE_261184_length_10127_cov_26.726177	Coordinate:788	Reads:1	Hits:16	Allocated_reads:0.0625	Strand:-
TCTGAAATACAACCGGCCATTTTTGACT
>Location:NODE_261184_length_10127_cov_26.726177	Coordinate:789	Reads:1	Hits:16	Allocated_reads:0.0625	Strand:-
TCTGAAATACAACCGGCCATTTTTGAC
>Location:NODE_261184_length_10127_cov_26.726177	Coordinate:790	Reads:2	Hits:19	Allocated_reads:0.105263157894737	Strand:-
GTCTGAAATACAACCGGCCATTTTTGA
>Location:NODE_261184_length_10127_cov_26.726177	Coordinate:790	Reads:1	Hits:19	Allocated_reads:0.0526315789473684	Strand:+
TCAAAAATGGCCGGTTGTATTTCAGAC
>Location:NODE_261184_length_10127_cov_26.726177	Coordinate:790	Reads:1	Hits:19	Allocated_reads:0.0526315789473684	Strand:-
TCTGAAATACAACCGGCCATTTTTGA
>Location:NODE_261184_length_10127_cov_26.726177	Coordinate:790	Reads:2	Hits:19	Allocated_reads:0.105263157894737	Strand:-
TGAAATACAACCGGCCATTTTTGA
>Location:NODE_261184_length_10127_cov_26.726177	Coordinate:791	Reads:1	Hits:19	Allocated_reads:0.0526315789473684	Strand:+
CAAAAATGGCCGGTTGTATTTCAGAC
>Location:NODE_261184_length_10127_cov_26.726177	Coordinate:792	Reads:1	Hits:19	Allocated_reads:0.0526315789473684	Strand:-
TCTGAAATACAACCGGCCATTTTT
>Location:NODE_261184_length_10127_cov_26.726177	Coordinate:795	Reads:1	Hits:1	Allocated_reads:1	Strand:+
AATGGCCGGTTGTATTTCAGACCTCGGT
>Location:NODE_261184_length_10127_cov_26.726177	Coordinate:795	Reads:1	Hits:23	Allocated_reads:0.0434782608695652	Strand:-
GAGGTCTGAAATACAACCGGCCATT
>Location:NODE_261184_length_10127_cov_26.726177	Coordinate:797	Reads:1	Hits:1	Allocated_reads:1	Strand:+
TGGCCGGTTGTATTTCAGACCTCGGTGGGTT
>Location:NODE_261184_length_10127_cov_26.726177	Coordinate:799	Reads:1	Hits:1	Allocated_reads:1	Strand:+
GCCGGTTGTATTTCAGACCTCGGTGGGT
>Location:NODE_261184_length_10127_cov_26.726177	Coordinate:799	Reads:1	Hits:1	Allocated_reads:1	Strand:+
GCCGGTTGTATTTCAGACCTCGGTGGGTA
>Location:NODE_261184_length_10127_cov_26.726177	Coordinate:804	Reads:1	Hits:1	Allocated_reads:1	Strand:+
TTGTATTTCAGACCTCGGTGGGTTAAT
>Location:NODE_261184_length_10127_cov_26.726177	Coordinate:809	Reads:1	Hits:1	Allocated_reads:1	Strand:-
CTTGGATTAACCCACCGAGGTCTGAAA
>Location:NODE_261184_length_10127_cov_26.726177	Coordinate:809	Reads:4	Hits:1	Allocated_reads:4	Strand:-
TCTTGGATTAACCCACCGAGGTCTGAAA
>Location:NODE_261184_length_10127_cov_26.726177	Coordinate:809	Reads:1	Hits:1	Allocated_reads:1	Strand:-
TGGATTAACCCACCGAGGTCTGAAA
>Location:NODE_261184_length_10127_cov_26.726177	Coordinate:809	Reads:1	Hits:1	Allocated_reads:1	Strand:-
TTTCTTGGATTAACCCACCGAGGTCTGAAA
>Location:NODE_261184_length_10127_cov_26.726177	Coordinate:817	Reads:1	Hits:1	Allocated_reads:1	Strand:+
CTCGGTGGGTTAATCCAAGAAATCATGA
>Location:NODE_261184_length_10127_cov_26.726177	Coordinate:820	Reads:1	Hits:1	Allocated_reads:1	Strand:-
TTTCATGATTTCTTGGATTAACCCACC
>Location:NODE_261184_length_10127_cov_26.726177	Coordinate:824	Reads:1	Hits:4	Allocated_reads:0.25	Strand:-
TTTTTCATGATTTCTTGGATTAACC
>Location:NODE_261184_length_10127_cov_26.726177	Coordinate:845	Reads:1	Hits:22	Allocated_reads:0.0454545454545455	Strand:-
ATGAACAAAAATTTAAACCTAATTTT
>Location:NODE_261184_length_10127_cov_26.726177	Coordinate:845	Reads:8	Hits:20	Allocated_reads:0.4	Strand:-
CATGAACAAAAATTTAAACCTAATTTT
>Location:NODE_261184_length_10127_cov_26.726177	Coordinate:845	Reads:1	Hits:1	Allocated_reads:1	Strand:-
TATCATGAACAAAAATTTAAACCTAATTTT
>Location:NODE_261184_length_10127_cov_26.726177	Coordinate:845	Reads:1	Hits:22	Allocated_reads:0.0454545454545455	Strand:-
TCATGAACAAAAATTTAAACCCAATTTT
>Location:NODE_261184_length_10127_cov_26.726177	Coordinate:845	Reads:74	Hits:19	Allocated_reads:3.89473684210526	Strand:-
TCATGAACAAAAATTTAAACCTAATTTT
>Location:NODE_261184_length_10127_cov_26.726177	Coordinate:846	Reads:4	Hits:19	Allocated_reads:0.210526315789474	Strand:-
TCATGAACAAAAATTTAAACCTAATTT
>Location:NODE_261184_length_10127_cov_26.726177	Coordinate:846	Reads:1	Hits:1	Allocated_reads:1	Strand:-
TGCACTATCATGAACAAAAATTTAAACCTAATTT
>Location:NODE_261184_length_10127_cov_26.726177	Coordinate:847	Reads:1	Hits:21	Allocated_reads:0.0476190476190476	Strand:-
CATGAACAAAAATTTAAACCTAATT
>Location:NODE_261184_length_10127_cov_26.726177	Coordinate:847	Reads:2	Hits:20	Allocated_reads:0.1	Strand:-
TCATGAACAAAAATTTAAACCTAATT
>Location:NODE_261184_length_10127_cov_26.726177	Coordinate:848	Reads:1	Hits:21	Allocated_reads:0.0476190476190476	Strand:+
ATTAGGTTTAAATTTTTGTTCATG
>Location:NODE_261184_length_10127_cov_26.726177	Coordinate:850	Reads:1	Hits:1	Allocated_reads:1	Strand:+
TAGGTTTAAATTTTTGTTCATGATAGTG
>Location:NODE_261184_length_10127_cov_26.726177	Coordinate:852	Reads:1	Hits:1	Allocated_reads:1	Strand:-
CTGCACTATCATGAACAAAAATTTAAACC
>Location:NODE_261184_length_10127_cov_26.726177	Coordinate:859	Reads:1	Hits:1	Allocated_reads:1	Strand:+
ATTTTTGTTCATGATAGTGCAGATTTCTGA
>Location:NODE_261184_length_10127_cov_26.726177	Coordinate:860	Reads:1	Hits:1	Allocated_reads:1	Strand:+
TTTTTGTTCATGATAGTGCAGATTTCTGA
>Location:NODE_261184_length_10127_cov_26.726177	Coordinate:864	Reads:2	Hits:1	Allocated_reads:2	Strand:-
AATGTCAGAAATCTGCACTATCATGAACA
>Location:NODE_261184_length_10127_cov_26.726177	Coordinate:864	Reads:1	Hits:1	Allocated_reads:1	Strand:-
TGTCAGAAATCTGCACTATCATGAACA
>Location:NODE_261184_length_10127_cov_26.726177	Coordinate:864	Reads:1	Hits:1	Allocated_reads:1	Strand:+
TGTTCATGATAGTGCAGATTTCTGACA
>Location:NODE_261184_length_10127_cov_26.726177	Coordinate:873	Reads:1	Hits:1	Allocated_reads:1	Strand:-
TTACACAAAATGTCAGAAATCTGCACTA
>Location:NODE_261184_length_10127_cov_26.726177	Coordinate:874	Reads:2	Hits:60	Allocated_reads:0.0333333333333333	Strand:+
AGTGCAGATTTCTGACATTTTGTGT
>Location:NODE_261184_length_10127_cov_26.726177	Coordinate:874	Reads:2	Hits:48	Allocated_reads:0.0416666666666667	Strand:+
AGTGCAGATTTCTGACATTTTGTGTAATT
>Location:NODE_261184_length_10127_cov_26.726177	Coordinate:874	Reads:4	Hits:49	Allocated_reads:0.0816326530612245	Strand:-
ATTACACAAAATGTCAGAAATCTGCACT
>Location:NODE_261184_length_10127_cov_26.726177	Coordinate:874	Reads:1	Hits:56	Allocated_reads:0.0178571428571429	Strand:-
TACACAAAATGTCAGAAATCTGCACT
>Location:NODE_261184_length_10127_cov_26.726177	Coordinate:874	Reads:50	Hits:52	Allocated_reads:0.961538461538462	Strand:-
TTACACAAAATGTCAGAAATCTGCACT
>Location:NODE_261184_length_10127_cov_26.726177	Coordinate:875	Reads:1	Hits:69	Allocated_reads:0.0144927536231884	Strand:-
TACACAAAATGTCAGAAATCTGCAC
>Location:NODE_261184_length_10127_cov_26.726177	Coordinate:875	Reads:4	Hits:61	Allocated_reads:0.0655737704918033	Strand:-
TTACACAAAATGTCAGAAATCTGCAC
>Location:NODE_261184_length_10127_cov_26.726177	Coordinate:876	Reads:1	Hits:71	Allocated_reads:0.0140845070422535	Strand:+
TGCAGATTTCTGACATTTTGTGTA
>Location:NODE_261184_length_10127_cov_26.726177	Coordinate:876	Reads:1	Hits:56	Allocated_reads:0.0178571428571429	Strand:+
TGCAGATTTCTGACATTTTGTGTAATT
>Location:NODE_261184_length_10127_cov_26.726177	Coordinate:876	Reads:1	Hits:17	Allocated_reads:0.0588235294117647	Strand:+
TGCAGATTTCTGACATTTTGTGTAATTTAAGCATG
>Location:NODE_261184_length_10127_cov_26.726177	Coordinate:876	Reads:1	Hits:66	Allocated_reads:0.0151515151515152	Strand:-
TTACACAAAATGTCAGAAATCTGCT
>Location:NODE_261184_length_10127_cov_26.726177	Coordinate:876	Reads:18	Hits:63	Allocated_reads:0.285714285714286	Strand:-
TTACACAAAATGTCAGAAATCTGCA
>Location:NODE_261184_length_10127_cov_26.726177	Coordinate:877	Reads:1	Hits:69	Allocated_reads:0.0144927536231884	Strand:-
TTACACAAAATGTCAGAAATCTGA
>Location:NODE_261184_length_10127_cov_26.726177	Coordinate:877	Reads:15	Hits:63	Allocated_reads:0.238095238095238	Strand:-
TTACACAAAATGTCAGAAATCTGC
>Location:NODE_261184_length_10127_cov_26.726177	Coordinate:878	Reads:1	Hits:58	Allocated_reads:0.0172413793103448	Strand:-
AATTACACAAAATGTCAGAAATCTG
>Location:NODE_261184_length_10127_cov_26.726177	Coordinate:879	Reads:1	Hits:59	Allocated_reads:0.0169491525423729	Strand:-
TAAATTACACAAAATGTCAGAAATCT
>Location:NODE_261184_length_10127_cov_26.726177	Coordinate:881	Reads:1	Hits:56	Allocated_reads:0.0178571428571429	Strand:+
ATTTCTGACATTTTGTGTAATTTAAGC
>Location:NODE_261184_length_10127_cov_26.726177	Coordinate:881	Reads:2	Hits:26	Allocated_reads:0.0769230769230769	Strand:+
ATTTCTGACATTTTGTGTAATTTAAGCA
>Location:NODE_261184_length_10127_cov_26.726177	Coordinate:881	Reads:5	Hits:22	Allocated_reads:0.227272727272727	Strand:+
ATTTCTGACATTTTGTGTAATTTAAGCATG
>Location:NODE_261184_length_10127_cov_26.726177	Coordinate:881	Reads:11	Hits:22	Allocated_reads:0.5	Strand:+
ATTTCTGACATTTTGTGTAATTTAAGCATGT
>Location:NODE_261184_length_10127_cov_26.726177	Coordinate:881	Reads:4	Hits:22	Allocated_reads:0.181818181818182	Strand:+
ATTTCTGACATTTTGTGTAATTTAAGCATGTAA
>Location:NODE_261184_length_10127_cov_26.726177	Coordinate:882	Reads:1	Hits:56	Allocated_reads:0.0178571428571429	Strand:+
TTTCTGACATTTTGTGTAATTTAAGC
>Location:NODE_261184_length_10127_cov_26.726177	Coordinate:882	Reads:1	Hits:26	Allocated_reads:0.0384615384615385	Strand:+
TTTCTGACATTTTGTGTAATTTAAGCA
>Location:NODE_261184_length_10127_cov_26.726177	Coordinate:882	Reads:8	Hits:22	Allocated_reads:0.363636363636364	Strand:+
TTTCTGACATTTTGTGTAATTTAAGCATG
>Location:NODE_261184_length_10127_cov_26.726177	Coordinate:882	Reads:11	Hits:22	Allocated_reads:0.5	Strand:+
TTTCTGACATTTTGTGTAATTTAAGCATGT
>Location:NODE_261184_length_10127_cov_26.726177	Coordinate:883	Reads:3	Hits:22	Allocated_reads:0.136363636363636	Strand:+
TTCTGACATTTTGTGTAATTTAAGCATG
>Location:NODE_261184_length_10127_cov_26.726177	Coordinate:883	Reads:3	Hits:22	Allocated_reads:0.136363636363636	Strand:+
TTCTGACATTTTGTGTAATTTAAGCATGT
>Location:NODE_261184_length_10127_cov_26.726177	Coordinate:886	Reads:1	Hits:23	Allocated_reads:0.0434782608695652	Strand:-
ACATGCTTAAATTACACAAAATGTCA
>Location:NODE_261184_length_10127_cov_26.726177	Coordinate:891	Reads:1	Hits:16	Allocated_reads:0.0625	Strand:+
TTTTGTGTAATTTAAGCATGTAACAATG
>Location:NODE_261184_length_10127_cov_26.726177	Coordinate:894	Reads:1	Hits:9	Allocated_reads:0.111111111111111	Strand:-
AATCACATTGTTACATGCTTAAATTACACA
>Location:NODE_261184_length_10127_cov_26.726177	Coordinate:894	Reads:1	Hits:16	Allocated_reads:0.0625	Strand:-
CACATTGTTACATGCTTAAATTACACA
>Location:NODE_261184_length_10127_cov_26.726177	Coordinate:911	Reads:1	Hits:2	Allocated_reads:0.5	Strand:-
TTGTTAGAAAATAATCACATTGTTA
>Location:NODE_261184_length_10127_cov_26.726177	Coordinate:913	Reads:1	Hits:2	Allocated_reads:0.5	Strand:+
ACAATGTGATTATTTTCTAACAAAAAA
>Location:NODE_261184_length_10127_cov_26.726177	Coordinate:927	Reads:1	Hits:11	Allocated_reads:0.0909090909090909	Strand:+
TTCTAACAAAAAACAGTGAAACTTAAGT
>Location:NODE_261184_length_10127_cov_26.726177	Coordinate:928	Reads:1	Hits:12	Allocated_reads:0.0833333333333333	Strand:+
TCTAACAAAAAACAGTGAAACTTAAGT
>Location:NODE_261184_length_10127_cov_26.726177	Coordinate:930	Reads:1	Hits:10	Allocated_reads:0.1	Strand:+
TAACAAAAAACAGTGAAACTTAAGTTAGACT
>Location:NODE_261184_length_10127_cov_26.726177	Coordinate:932	Reads:3	Hits:13	Allocated_reads:0.230769230769231	Strand:+
ACAAAAAACAGTGAAACTTAAGTTAGAC
>Location:NODE_261184_length_10127_cov_26.726177	Coordinate:936	Reads:1	Hits:17	Allocated_reads:0.0588235294117647	Strand:+
AAAACAGTGAAACTTAAGTTAGACTTGTGT
>Location:NODE_261184_length_10127_cov_26.726177	Coordinate:963	Reads:1	Hits:1	Allocated_reads:1	Strand:+
TGTTTGTAAATAAACCGCCCCATGTTGTGT
>Location:NODE_261184_length_10127_cov_26.726177	Coordinate:975	Reads:3	Hits:27	Allocated_reads:0.111111111111111	Strand:-
TCCAGAAAGCTACACAACATGGGGCGGTT
>Location:NODE_261184_length_10127_cov_26.726177	Coordinate:976	Reads:1	Hits:28	Allocated_reads:0.0357142857142857	Strand:-
ATCCAGAAAGCTACACAACATGGGGCGGT
>Location:NODE_261184_length_10127_cov_26.726177	Coordinate:976	Reads:10	Hits:28	Allocated_reads:0.357142857142857	Strand:-
TCCAGAAAGCTACACAACATGGGGCGGT
>Location:NODE_261184_length_10127_cov_26.726177	Coordinate:979	Reads:2	Hits:45	Allocated_reads:0.0444444444444444	Strand:-
AATCCAGAAAGCTACACAACATGGGGC
>Location:NODE_261184_length_10127_cov_26.726177	Coordinate:979	Reads:16	Hits:49	Allocated_reads:0.326530612244898	Strand:-
TCCAGAAAGCTACACAACATGGGGC
>Location:NODE_261184_length_10127_cov_26.726177	Coordinate:980	Reads:1	Hits:49	Allocated_reads:0.0204081632653061	Strand:+
CCCCATGTTGTGTAGCTTTCTGGATTTTA
>Location:NODE_261184_length_10127_cov_26.726177	Coordinate:980	Reads:1	Hits:55	Allocated_reads:0.0181818181818182	Strand:-
TCCAGAAAGCTACACAACATGGGG
>Location:NODE_261184_length_10127_cov_26.726177	Coordinate:983	Reads:1	Hits:59	Allocated_reads:0.0169491525423729	Strand:-
AAATCCAGAAAGCTACACAACATG
>Location:NODE_261184_length_10127_cov_26.726177	Coordinate:984	Reads:1	Hits:55	Allocated_reads:0.0181818181818182	Strand:+
ATGTTGTGTAGCTTTCTGGATTTTATAC
>Location:NODE_261184_length_10127_cov_26.726177	Coordinate:984	Reads:1	Hits:51	Allocated_reads:0.0196078431372549	Strand:+
ATGTTGTGTAGCTTTCTGGATTTTATACT
>Location:NODE_261184_length_10127_cov_26.726177	Coordinate:984	Reads:1	Hits:63	Allocated_reads:0.0158730158730159	Strand:-
TATAAAATCCAGAAAGCTACACAACAT
>Location:NODE_261184_length_10127_cov_26.726177	Coordinate:985	Reads:1	Hits:56	Allocated_reads:0.0178571428571429	Strand:-
AAGTATAAAATCCAGAAAGCTACACAACA
>Location:NODE_261184_length_10127_cov_26.726177	Coordinate:985	Reads:1	Hits:71	Allocated_reads:0.0140845070422535	Strand:-
TATAAAATCCAGAAAGCTACACAACA
>Location:NODE_261184_length_10127_cov_26.726177	Coordinate:985	Reads:1	Hits:58	Allocated_reads:0.0172413793103448	Strand:+
TGTTGTGTAGCTTTCTGGATTTTATACT
>Location:NODE_261184_length_10127_cov_26.726177	Coordinate:987	Reads:1	Hits:62	Allocated_reads:0.0161290322580645	Strand:+
TTGTGTAGCTTTCTGGATTTTATACT
>Location:NODE_261184_length_10127_cov_26.726177	Coordinate:993	Reads:4	Hits:47	Allocated_reads:0.0851063829787234	Strand:+
AGCTTTCTGGATTTTATACTTATTGGGC
>Location:NODE_261184_length_10127_cov_26.726177	Coordinate:994	Reads:1	Hits:59	Allocated_reads:0.0169491525423729	Strand:+
GCTTTCTGGATTTTATACTTATTG
>Location:NODE_261184_length_10127_cov_26.726177	Coordinate:994	Reads:1	Hits:52	Allocated_reads:0.0192307692307692	Strand:+
GCTTTCTGGATTTTATACTTATTGGG
>Location:NODE_261184_length_10127_cov_26.726177	Coordinate:994	Reads:51	Hits:47	Allocated_reads:1.08510638297872	Strand:+
GCTTTCTGGATTTTATACTTATTGGGC
>Location:NODE_261184_length_10127_cov_26.726177	Coordinate:994	Reads:2	Hits:46	Allocated_reads:0.0434782608695652	Strand:+
GCTTTCTGGATTTTATACTTATTGGGCT
>Location:NODE_261184_length_10127_cov_26.726177	Coordinate:994	Reads:1	Hits:42	Allocated_reads:0.0238095238095238	Strand:+
GCTTTCTGGATTTTATACTTATTGGGCTA
>Location:NODE_261184_length_10127_cov_26.726177	Coordinate:995	Reads:1	Hits:42	Allocated_reads:0.0238095238095238	Strand:+
CTTTCTGGATTTTATACTTATTGGGCTA
>Location:NODE_261184_length_10127_cov_26.726177	Coordinate:996	Reads:2	Hits:48	Allocated_reads:0.0416666666666667	Strand:+
TTTCTGGATTTTATACTTATTGGGCT
>Location:NODE_261184_length_10127_cov_26.726177	Coordinate:997	Reads:2	Hits:54	Allocated_reads:0.037037037037037	Strand:+
TTCTGGATTTTATACTTATTGGGC
>Location:NODE_261184_length_10127_cov_26.726177	Coordinate:998	Reads:1	Hits:54	Allocated_reads:0.0185185185185185	Strand:+
TCTGGATTTTATACTTATTGGGCT
>Location:NODE_261184_length_10127_cov_26.726177	Coordinate:999	Reads:1	Hits:1	Allocated_reads:1	Strand:+
CTGGATTTTATACTTATTGGGCTACGCA
>Location:NODE_261184_length_10127_cov_26.726177	Coordinate:1004	Reads:2	Hits:1	Allocated_reads:2	Strand:+
TTTTATACTTATTGGGCTACGCATT
>Location:NODE_261184_length_10127_cov_26.726177	Coordinate:1004	Reads:2	Hits:1	Allocated_reads:2	Strand:+
TTTTATACTTATTGGGCTACGCATTTATT
>Location:NODE_261184_length_10127_cov_26.726177	Coordinate:1005	Reads:1	Hits:1	Allocated_reads:1	Strand:+
TTTATACTTATTGGGCTACGCATTTATT
>Location:NODE_261184_length_10127_cov_26.726177	Coordinate:1011	Reads:1	Hits:1	Allocated_reads:1	Strand:+
CTTATTGGGCTACGCATTTATTTATTATACA
>Location:NODE_261184_length_10127_cov_26.726177	Coordinate:1012	Reads:1	Hits:1	Allocated_reads:1	Strand:+
TTATTGGGCTACGCATTTATTTATTATACA
>Location:NODE_261184_length_10127_cov_26.726177	Coordinate:1013	Reads:1	Hits:1	Allocated_reads:1	Strand:+
TATTGGGCTACGCATTTATTTATTATACA
>Location:NODE_261184_length_10127_cov_26.726177	Coordinate:1018	Reads:1	Hits:1	Allocated_reads:1	Strand:-
CTGTATAATAAATAAATGCGTAGCC
>Location:NODE_261184_length_10127_cov_26.726177	Coordinate:1018	Reads:1	Hits:1	Allocated_reads:1	Strand:-
TATAGCCTGTATAATAAATAAATGCGTAGCC
>Location:NODE_261184_length_10127_cov_26.726177	Coordinate:1024	Reads:1	Hits:1	Allocated_reads:1	Strand:-
TGTATAGCCTGTATAATAAATAAATGC
>Location:NODE_261184_length_10127_cov_26.726177	Coordinate:1027	Reads:1	Hits:58	Allocated_reads:0.0172413793103448	Strand:-
CTGTATAGCCTGTATAATAAATAAA
>Location:NODE_261184_length_10127_cov_26.726177	Coordinate:1028	Reads:1	Hits:62	Allocated_reads:0.0161290322580645	Strand:+
TTATTTATTATACAGGCTATACAG
>Location:NODE_261184_length_10127_cov_26.726177	Coordinate:1030	Reads:1	Hits:59	Allocated_reads:0.0169491525423729	Strand:-
TACTGTATAGCCTGTATAATAAAT
>Location:NODE_261184_length_10127_cov_26.726177	Coordinate:1030	Reads:1	Hits:44	Allocated_reads:0.0227272727272727	Strand:-
TATGTACTGTATAGCCTGTATAATAAAT
>Location:NODE_261184_length_10127_cov_26.726177	Coordinate:1030	Reads:1	Hits:35	Allocated_reads:0.0285714285714286	Strand:-
TTATGTACTGTATAGCCTGTATAATAAAT
>Location:NODE_261184_length_10127_cov_26.726177	Coordinate:1035	Reads:1	Hits:11	Allocated_reads:0.0909090909090909	Strand:+
TTATACAGGCTATACAGTACATAAAATC
>Location:NODE_261184_length_10127_cov_26.726177	Coordinate:1036	Reads:2	Hits:11	Allocated_reads:0.181818181818182	Strand:-
GATTTTATGTACTGTATAGCCTGTATA
>Location:NODE_261184_length_10127_cov_26.726177	Coordinate:1036	Reads:4	Hits:11	Allocated_reads:0.363636363636364	Strand:-
TGATTTTATGTACTGTATAGCCTGTATA
>Location:NODE_261184_length_10127_cov_26.726177	Coordinate:1036	Reads:1	Hits:14	Allocated_reads:0.0714285714285714	Strand:-
TTTTATGTACTGTATAGCCTGTATA
>Location:NODE_261184_length_10127_cov_26.726177	Coordinate:1037	Reads:1	Hits:11	Allocated_reads:0.0909090909090909	Strand:+
ATACAGGCTATACAGTACATAAAATC
>Location:NODE_261184_length_10127_cov_26.726177	Coordinate:1037	Reads:1	Hits:5	Allocated_reads:0.2	Strand:+
ATACAGGCTATACAGTACATAAAATCAAAAC
>Location:NODE_261184_length_10127_cov_26.726177	Coordinate:1038	Reads:2	Hits:11	Allocated_reads:0.181818181818182	Strand:+
TACAGGCTATACAGTACATAAAATC
>Location:NODE_261184_length_10127_cov_26.726177	Coordinate:1038	Reads:1	Hits:4	Allocated_reads:0.25	Strand:+
TACAGGCTATACAGTACATAAAATCAAAACTC
>Location:NODE_261184_length_10127_cov_26.726177	Coordinate:1038	Reads:3	Hits:11	Allocated_reads:0.272727272727273	Strand:-
TGATTTTATGTACTGTATAGCCTGTA
>Location:NODE_261184_length_10127_cov_26.726177	Coordinate:1038	Reads:1	Hits:10	Allocated_reads:0.1	Strand:-
TTGATTTTATGTACTGTATAGCCTGTA
>Location:NODE_261184_length_10127_cov_26.726177	Coordinate:1039	Reads:1	Hits:5	Allocated_reads:0.2	Strand:+
ACAGGCTATACAGTACATAAAATCAAAAC
>Location:NODE_261184_length_10127_cov_26.726177	Coordinate:1040	Reads:1	Hits:5	Allocated_reads:0.2	Strand:+
CAGGCTATACAGTACATAAAATCAAAAC
>Location:NODE_261184_length_10127_cov_26.726177	Coordinate:1040	Reads:1	Hits:11	Allocated_reads:0.0909090909090909	Strand:-
TGATTTTATGTACTGTATAGCCGG
>Location:NODE_261184_length_10127_cov_26.726177	Coordinate:1041	Reads:1	Hits:14	Allocated_reads:0.0714285714285714	Strand:-
TTGATTTTATGTACTGTATAGCCT
>Location:NODE_261184_length_10127_cov_26.726177	Coordinate:1044	Reads:1	Hits:2	Allocated_reads:0.5	Strand:+
CTATACAGTACATAAAATCAAAACTCACATGT
>Location:NODE_261184_length_10127_cov_26.726177	Coordinate:1046	Reads:1	Hits:3	Allocated_reads:0.333333333333333	Strand:-
TGTGAGTTTTGATTTTATGTACTGTAT
>Location:NODE_261184_length_10127_cov_26.726177	Coordinate:1047	Reads:1	Hits:2	Allocated_reads:0.5	Strand:+
TACAGTACATAAAATCAAAACTCACATGT
>Location:NODE_261184_length_10127_cov_26.726177	Coordinate:1048	Reads:1	Hits:2	Allocated_reads:0.5	Strand:+
ACAGTACATAAAATCAAAACTCACATGTTT
>Location:NODE_261184_length_10127_cov_26.726177	Coordinate:1052	Reads:1	Hits:2	Allocated_reads:0.5	Strand:-
AACATGTGAGTTTTGATTTTATGTA
>Location:NODE_261184_length_10127_cov_26.726177	Coordinate:1060	Reads:1	Hits:39	Allocated_reads:0.0256410256410256	Strand:-
TTTAGTTACATAAAACATGTGAGTTTTGAT
>Location:NODE_261184_length_10127_cov_26.726177	Coordinate:1061	Reads:1	Hits:44	Allocated_reads:0.0227272727272727	Strand:+
TCAAAACTCACATGTTTTATGCAAC
>Location:NODE_261184_length_10127_cov_26.726177	Coordinate:1062	Reads:1	Hits:41	Allocated_reads:0.024390243902439	Strand:-
TTTAGTTACATAAAACATGTGAGTTTTG
>Location:NODE_261184_length_10127_cov_26.726177	Coordinate:1078	Reads:1	Hits:18	Allocated_reads:0.0555555555555556	Strand:+
TATGTAACTAAAGTGTTTAATTATGTGGGC
>Location:NODE_261184_length_10127_cov_26.726177	Coordinate:1078	Reads:1	Hits:18	Allocated_reads:0.0555555555555556	Strand:+
TATGTAACTAAAGTGTTTAATTATGTGGGCT
>Location:NODE_261184_length_10127_cov_26.726177	Coordinate:1080	Reads:1	Hits:21	Allocated_reads:0.0476190476190476	Strand:+
TGTAACTAAAGTGTTTAATTATGTG
>Location:NODE_261184_length_10127_cov_26.726177	Coordinate:1080	Reads:1	Hits:21	Allocated_reads:0.0476190476190476	Strand:+
TGTAACTAAAGTGTTTAATTATGTGG
>Location:NODE_261184_length_10127_cov_26.726177	Coordinate:1080	Reads:1	Hits:19	Allocated_reads:0.0526315789473684	Strand:+
TGTAACTAAAGTGTTTAATTATGTGGGC
>Location:NODE_261184_length_10127_cov_26.726177	Coordinate:1080	Reads:6	Hits:19	Allocated_reads:0.315789473684211	Strand:+
TGTAACTAAAGTGTTTAATTATGTGGGCT
>Location:NODE_261184_length_10127_cov_26.726177	Coordinate:1084	Reads:1	Hits:24	Allocated_reads:0.0416666666666667	Strand:-
GTAGCCCACATAATTAAACACTTTAGT
>Location:NODE_261184_length_10127_cov_26.726177	Coordinate:1085	Reads:1	Hits:25	Allocated_reads:0.04	Strand:+
CTAAAGTGTTTAATTATGTGGGCTA
>Location:NODE_261184_length_10127_cov_26.726177	Coordinate:1085	Reads:1	Hits:25	Allocated_reads:0.04	Strand:+
CTAAAGTGTTTAATTATGTGGGCTAC
>Location:NODE_261184_length_10127_cov_26.726177	Coordinate:1086	Reads:7	Hits:25	Allocated_reads:0.28	Strand:+
TAAAGTGTTTAATTATGTGGGCTA
>Location:NODE_261184_length_10127_cov_26.726177	Coordinate:1086	Reads:2	Hits:26	Allocated_reads:0.0769230769230769	Strand:+
TAAAGTGTTTAATTATGTGGGCTAT
>Location:NODE_261184_length_10127_cov_26.726177	Coordinate:1086	Reads:8	Hits:25	Allocated_reads:0.32	Strand:+
TAAAGTGTTTAATTATGTGGGCTAC
>Location:NODE_261184_length_10127_cov_26.726177	Coordinate:1086	Reads:4	Hits:25	Allocated_reads:0.16	Strand:+
TAAAGTGTTTAATTATGTGGGCTACA
>Location:NODE_261184_length_10127_cov_26.726177	Coordinate:1086	Reads:1	Hits:25	Allocated_reads:0.04	Strand:+
TAAAGTGTTTAATTATGTGGGCTACAG
>Location:NODE_261184_length_10127_cov_26.726177	Coordinate:1086	Reads:13	Hits:24	Allocated_reads:0.541666666666667	Strand:+
TAAAGTGTTTAATTATGTGGGCTACAGA
>Location:NODE_261184_length_10127_cov_26.726177	Coordinate:1086	Reads:1	Hits:15	Allocated_reads:0.0666666666666667	Strand:+
TAAAGTGTTTAATTATGTGGGCTACAGAC
>Location:NODE_261184_length_10127_cov_26.726177	Coordinate:1098	Reads:1	Hits:1	Allocated_reads:1	Strand:+
TTATGTGGGCTACAGACAATAATTATGTT
>Location:NODE_261184_length_10127_cov_26.726177	Coordinate:1099	Reads:1	Hits:1	Allocated_reads:1	Strand:+
TATGTGGGCTACAGACAATAATTATGTT
>Location:NODE_261184_length_10127_cov_26.726177	Coordinate:1100	Reads:1	Hits:1	Allocated_reads:1	Strand:+
ATGTGGGCTACAGACAATAATTATGTTATA
>Location:NODE_261184_length_10127_cov_26.726177	Coordinate:1101	Reads:1	Hits:1	Allocated_reads:1	Strand:+
TGTGGGCTACAGACAATAATTATGTT
>Location:NODE_261184_length_10127_cov_26.726177	Coordinate:1101	Reads:2	Hits:1	Allocated_reads:2	Strand:+
TGTGGGCTACAGACAATAATTATGTTAT
>Location:NODE_261184_length_10127_cov_26.726177	Coordinate:1105	Reads:1	Hits:1	Allocated_reads:1	Strand:-
TCTATAACATAATTATTGTCTGTAGCC
>Location:NODE_261184_length_10127_cov_26.726177	Coordinate:1126	Reads:1	Hits:1	Allocated_reads:1	Strand:-
TACACGGTTTTCATATAAATATAGTCTATA
>Location:NODE_261184_length_10127_cov_26.726177	Coordinate:1127	Reads:2	Hits:1	Allocated_reads:2	Strand:+
ATAGACTATATTTATATGAAAACC
>Location:NODE_261184_length_10127_cov_26.726177	Coordinate:1127	Reads:1	Hits:1	Allocated_reads:1	Strand:+
ATAGACTATATTTATATGAAAACCG
>Location:NODE_261184_length_10127_cov_26.726177	Coordinate:1127	Reads:2	Hits:1	Allocated_reads:2	Strand:+
ATAGACTATATTTATATGAAAACCGTG
>Location:NODE_261184_length_10127_cov_26.726177	Coordinate:1127	Reads:2	Hits:1	Allocated_reads:2	Strand:+
ATAGACTATATTTATATGAAAACCGTGTA
>Location:NODE_261184_length_10127_cov_26.726177	Coordinate:1128	Reads:1	Hits:1	Allocated_reads:1	Strand:+
TAGACTATATTTATATGAAAACCGTGTATACT
>Location:NODE_261184_length_10127_cov_26.726177	Coordinate:1142	Reads:1	Hits:1	Allocated_reads:1	Strand:+
ATGAAAACCGTGTATACTTACGTGAATT
>Location:NODE_261184_length_10127_cov_26.726177	Coordinate:1165	Reads:1	Hits:8	Allocated_reads:0.125	Strand:-
CAGGTGGTTACATATGGTTAAAATAATTC
>Location:NODE_261184_length_10127_cov_26.726177	Coordinate:1166	Reads:4	Hits:7	Allocated_reads:0.571428571428571	Strand:-
TGCAGGTGGTTACATATGGTTAAAATAATT
>Location:NODE_261184_length_10127_cov_26.726177	Coordinate:1168	Reads:1	Hits:8	Allocated_reads:0.125	Strand:+
TTATTTTAACCATATGTAACCACCT
>Location:NODE_261184_length_10127_cov_26.726177	Coordinate:1172	Reads:6	Hits:23	Allocated_reads:0.260869565217391	Strand:+
TTTAACCATATGTAACCACCTGCATA
>Location:NODE_261184_length_10127_cov_26.726177	Coordinate:1173	Reads:1	Hits:23	Allocated_reads:0.0434782608695652	Strand:+
TTAACCATATGTAACCACCTGCATA
>Location:NODE_261184_length_10127_cov_26.726177	Coordinate:1188	Reads:1	Hits:1	Allocated_reads:1	Strand:+
CACCTGCATATGTGTTTGAAAATAAAAAGG
>Location:NODE_261184_length_10127_cov_26.726177	Coordinate:1196	Reads:1	Hits:1	Allocated_reads:1	Strand:+
TATGTGTTTGAAAATAAAAAGGCTTTGATTT
>Location:NODE_261184_length_10127_cov_26.726177	Coordinate:1198	Reads:1	Hits:1	Allocated_reads:1	Strand:+
TGTGTTTGAAAATAAAAAGGCTTTGATTTT
>Location:NODE_261184_length_10127_cov_26.726177	Coordinate:1199	Reads:1	Hits:1	Allocated_reads:1	Strand:+
GTGTTTGAAAATAAAAAGGCTTTGATT
>Location:NODE_261184_length_10127_cov_26.726177	Coordinate:1199	Reads:2	Hits:1	Allocated_reads:2	Strand:+
GTGTTTGAAAATAAAAAGGCTTTGATTT
>Location:NODE_261184_length_10127_cov_26.726177	Coordinate:1202	Reads:1	Hits:1	Allocated_reads:1	Strand:+
TTTGAAAATAAAAAGGCTTTGATTTTGC
>Location:NODE_261184_length_10127_cov_26.726177	Coordinate:1210	Reads:1	Hits:1	Allocated_reads:1	Strand:+
TAAAAAGGCTTTGATTTTGCTACCCCATT
>Location:NODE_261184_length_10127_cov_26.726177	Coordinate:1213	Reads:1	Hits:2	Allocated_reads:0.5	Strand:+
AAAGGCTTTGATTTTGCTACCCCATTT
>Location:NODE_261184_length_10127_cov_26.726177	Coordinate:1215	Reads:1	Hits:2	Allocated_reads:0.5	Strand:-
TCAAATGGGGTAGCAAAATCAAAGCCT
>Location:NODE_261184_length_10127_cov_26.726177	Coordinate:1217	Reads:1	Hits:3	Allocated_reads:0.333333333333333	Strand:+
GCTTTGATTTTGCTACCCCATTTGATTT
>Location:NODE_261184_length_10127_cov_26.726177	Coordinate:1230	Reads:1	Hits:1	Allocated_reads:1	Strand:+
TACCCCATTTGATTTCTTTGCCACCCTCA
>Location:NODE_261184_length_10127_cov_26.726177	Coordinate:1232	Reads:1	Hits:27	Allocated_reads:0.037037037037037	Strand:+
CCCCATTTGATTTCTTTGCCACCCTCATGC
>Location:NODE_261184_length_10127_cov_26.726177	Coordinate:1236	Reads:1	Hits:29	Allocated_reads:0.0344827586206897	Strand:+
ATTTGATTTCTTTGCCACCCTCATGCC
>Location:NODE_261184_length_10127_cov_26.726177	Coordinate:1237	Reads:3	Hits:30	Allocated_reads:0.1	Strand:+
TTTGATTTCTTTGCCACCCTCATG
>Location:NODE_261184_length_10127_cov_26.726177	Coordinate:1237	Reads:3	Hits:30	Allocated_reads:0.1	Strand:+
TTTGATTTCTTTGCCACCCTCATGC
>Location:NODE_261184_length_10127_cov_26.726177	Coordinate:1237	Reads:3	Hits:30	Allocated_reads:0.1	Strand:+
TTTGATTTCTTTGCCACCCTCATGCC
>Location:NODE_261184_length_10127_cov_26.726177	Coordinate:1237	Reads:1	Hits:29	Allocated_reads:0.0344827586206897	Strand:+
TTTGATTTCTTTGCCACCCTCATGCCA
>Location:NODE_261184_length_10127_cov_26.726177	Coordinate:1238	Reads:1	Hits:30	Allocated_reads:0.0333333333333333	Strand:+
TTGATTTCTTTGCCACCCTCATGCC
>Location:NODE_261184_length_10127_cov_26.726177	Coordinate:1238	Reads:1	Hits:27	Allocated_reads:0.037037037037037	Strand:+
TTGATTTCTTTGCCACCCTCATGCCACCC
>Location:NODE_261184_length_10127_cov_26.726177	Coordinate:1244	Reads:2	Hits:28	Allocated_reads:0.0714285714285714	Strand:+
TCTTTGCCACCCTCATGCCACCCT
>Location:NODE_261184_length_10127_cov_26.726177	Coordinate:1244	Reads:1	Hits:25	Allocated_reads:0.04	Strand:+
TCTTTGCCACCCTCATGCCACCCTAAGA
>Location:NODE_261184_length_10127_cov_26.726177	Coordinate:1248	Reads:1	Hits:33	Allocated_reads:0.0303030303030303	Strand:-
TTTCTTAGGGTGGCATGAGGGTGGCA
>Location:NODE_261184_length_10127_cov_26.726177	Coordinate:1249	Reads:1	Hits:31	Allocated_reads:0.032258064516129	Strand:-
AATTTTCTTAGGGTGGCATGAGGGTGGC
>Location:NODE_261184_length_10127_cov_26.726177	Coordinate:1249	Reads:1	Hits:33	Allocated_reads:0.0303030303030303	Strand:-
TTTCTTAGGGTGGCATGAGGGTGGC
>Location:NODE_261184_length_10127_cov_26.726177	Coordinate:1250	Reads:1	Hits:32	Allocated_reads:0.03125	Strand:-
AATTTTCTTAGGGTGGCATGAGGGTGG
>Location:NODE_261184_length_10127_cov_26.726177	Coordinate:1254	Reads:1	Hits:2	Allocated_reads:0.5	Strand:-
TGAGAAATTTTCTTAGGGTGGCATGAGA
>Location:NODE_261184_length_10127_cov_26.726177	Coordinate:1259	Reads:1	Hits:3	Allocated_reads:0.333333333333333	Strand:+
TGCCACCCTAAGAAAATTTCTCAAGA
>Location:NODE_261184_length_10127_cov_26.726177	Coordinate:1259	Reads:1	Hits:3	Allocated_reads:0.333333333333333	Strand:+
TGCCACCCTAAGAAAATTTCTCAAGAT
>Location:NODE_261184_length_10127_cov_26.726177	Coordinate:1262	Reads:1	Hits:2	Allocated_reads:0.5	Strand:+
CACCCTAAGAAAATTTCTCAAGATCCGCC
>Location:NODE_261184_length_10127_cov_26.726177	Coordinate:1263	Reads:1	Hits:2	Allocated_reads:0.5	Strand:+
ACCCTAAGAAAATTTCTCAAGATCCGC
>Location:NODE_261184_length_10127_cov_26.726177	Coordinate:1269	Reads:1	Hits:1	Allocated_reads:1	Strand:+
AGAAAATTTCTCAAGATCCGCCCCGTA
>Location:NODE_261184_length_10127_cov_26.726177	Coordinate:1272	Reads:1	Hits:1	Allocated_reads:1	Strand:+
AAATTTCTCAAGATCCGCCCCGTAGC
>Location:NODE_261184_length_10127_cov_26.726177	Coordinate:1272	Reads:1	Hits:1	Allocated_reads:1	Strand:+
AAATTTCTCAAGATCCGCCCCGTAGCCACG
>Location:NODE_261184_length_10127_cov_26.726177	Coordinate:1273	Reads:1	Hits:1	Allocated_reads:1	Strand:-
GGCTACGGGGCGGATCTTGAGAAATT
>Location:NODE_261184_length_10127_cov_26.726177	Coordinate:1274	Reads:1	Hits:1	Allocated_reads:1	Strand:+
ATTTCTCAAGATCCGCCCCGTAGCCACGG
>Location:NODE_261184_length_10127_cov_26.726177	Coordinate:1275	Reads:1	Hits:1	Allocated_reads:1	Strand:+
TTTCTCAAGATCCGCCCCGTAGCCACGA
>Location:NODE_261184_length_10127_cov_26.726177	Coordinate:1275	Reads:1	Hits:1	Allocated_reads:1	Strand:+
TTTCTCAAGATCCGCCCCGTAGCCACGG
>Location:NODE_261184_length_10127_cov_26.726177	Coordinate:1276	Reads:1	Hits:1	Allocated_reads:1	Strand:+
TTCTCAAGATCCGCCCCGTAGCCACGGTCT
>Location:NODE_261184_length_10127_cov_26.726177	Coordinate:1277	Reads:1	Hits:1	Allocated_reads:1	Strand:+
TCTCAAGATCCGCCCCGTAGCCACGGTCT
>Location:NODE_261184_length_10127_cov_26.726177	Coordinate:1283	Reads:1	Hits:1	Allocated_reads:1	Strand:-
GATAAAGACCGTGGCTACGGGGCGGATC
>Location:NODE_261184_length_10127_cov_26.726177	Coordinate:1309	Reads:1	Hits:2	Allocated_reads:0.5	Strand:-
CAGCATCAGCAGGACATGGATACTGA
>Location:NODE_261184_length_10127_cov_26.726177	Coordinate:1314	Reads:1	Hits:3	Allocated_reads:0.333333333333333	Strand:+
ATCCATGTCCTGCTGATGCTGTGACT
>Location:NODE_261184_length_10127_cov_26.726177	Coordinate:1321	Reads:2	Hits:1	Allocated_reads:2	Strand:+
TCCTGCTGATGCTGTGACTCCATTCACG
>Location:NODE_261184_length_10127_cov_26.726177	Coordinate:1321	Reads:1	Hits:3	Allocated_reads:0.333333333333333	Strand:-
TGAATGGAGTCACAGCATCAGCAGGA
>Location:NODE_261184_length_10127_cov_26.726177	Coordinate:1337	Reads:1	Hits:1	Allocated_reads:1	Strand:-
TATGCTGTGACTGCGTGAATGGAGT
>Location:NODE_261184_length_10127_cov_26.726177	Coordinate:1351	Reads:1	Hits:1	Allocated_reads:1	Strand:-
CAGGTGACGGGTGTCAGTTATGCTGTGAC
>Location:NODE_261184_length_10127_cov_26.726177	Coordinate:1351	Reads:1	Hits:1	Allocated_reads:1	Strand:-
TGACGGGTGTCAGTTATGCTGTGAC
>Location:NODE_261184_length_10127_cov_26.726177	Coordinate:1352	Reads:1	Hits:1	Allocated_reads:1	Strand:+
TCACAGCATAACTGACACCCGTCACCTGA
>Location:NODE_261184_length_10127_cov_26.726177	Coordinate:1357	Reads:1	Hits:1	Allocated_reads:1	Strand:-
AACCAATCAGGTGACGGGTGTCAGTTATGC
>Location:NODE_261184_length_10127_cov_26.726177	Coordinate:1357	Reads:1	Hits:1	Allocated_reads:1	Strand:+
GCATAACTGACACCCGTCACCTGATT
>Location:NODE_261184_length_10127_cov_26.726177	Coordinate:1358	Reads:1	Hits:1	Allocated_reads:1	Strand:+
CATAACTGACACCCGTCACCTGATTGGT
>Location:NODE_261184_length_10127_cov_26.726177	Coordinate:1359	Reads:1	Hits:1	Allocated_reads:1	Strand:-
CCAATCAGGTGACGGGTGTCAGTTAT
>Location:NODE_261184_length_10127_cov_26.726177	Coordinate:1360	Reads:2	Hits:1	Allocated_reads:2	Strand:+
TAACTGACACCCGTCACCTGATTGG
>Location:NODE_261184_length_10127_cov_26.726177	Coordinate:1360	Reads:1	Hits:1	Allocated_reads:1	Strand:+
TAACTGACACCCGTCACCTGATTGGT
>Location:NODE_261184_length_10127_cov_26.726177	Coordinate:1360	Reads:2	Hits:1	Allocated_reads:2	Strand:+
TAACTGACACCCGTCACCTGATTGGTTG
>Location:NODE_261184_length_10127_cov_26.726177	Coordinate:1360	Reads:1	Hits:1	Allocated_reads:1	Strand:+
TAACTGACACCCGTCACCTGATTGGTTGT
>Location:NODE_261184_length_10127_cov_26.726177	Coordinate:1371	Reads:1	Hits:1	Allocated_reads:1	Strand:-
CACCACGACAACCAATCAGGTGACG
>Location:NODE_261184_length_10127_cov_26.726177	Coordinate:1373	Reads:3	Hits:1	Allocated_reads:3	Strand:+
TCACCTGATTGGTTGTCGTGGTGCGACT
>Location:NODE_261184_length_10127_cov_26.726177	Coordinate:1373	Reads:1	Hits:1	Allocated_reads:1	Strand:+
TCACCTGATTGGTTGTCGTGGTGCGACTT
>Location:NODE_261184_length_10127_cov_26.726177	Coordinate:1376	Reads:1	Hits:1	Allocated_reads:1	Strand:+
CCTGATTGGTTGTCGTGGTGCGACTT
>Location:NODE_261184_length_10127_cov_26.726177	Coordinate:1378	Reads:1	Hits:1	Allocated_reads:1	Strand:+
TGATTGGTTGTCGTGGTGCGACTTGA
>Location:NODE_261184_length_10127_cov_26.726177	Coordinate:1381	Reads:1	Hits:1	Allocated_reads:1	Strand:+
TTGGTTGTCGTGGTGCGACTTGATGC
>Location:NODE_261184_length_10127_cov_26.726177	Coordinate:1382	Reads:1	Hits:1	Allocated_reads:1	Strand:+
TGGTTGTCGTGGTGCGACTTGATGC
>Location:NODE_261184_length_10127_cov_26.726177	Coordinate:1382	Reads:1	Hits:1	Allocated_reads:1	Strand:+
TGGTTGTCGTGGTGCGACTTGATGCTT
>Location:NODE_261184_length_10127_cov_26.726177	Coordinate:1382	Reads:1	Hits:1	Allocated_reads:1	Strand:+
TGGTTGTCGTGGTGCGACTTGATGCTTGAGT
>Location:NODE_261184_length_10127_cov_26.726177	Coordinate:1384	Reads:1	Hits:1	Allocated_reads:1	Strand:+
GTTGTCGTGGTGCGACTTGATGCT
>Location:NODE_261184_length_10127_cov_26.726177	Coordinate:1385	Reads:1	Hits:1	Allocated_reads:1	Strand:+
TTGTCGTGGTGCGACTTGATGCTT
>Location:NODE_261184_length_10127_cov_26.726177	Coordinate:1385	Reads:1	Hits:1	Allocated_reads:1	Strand:+
TTGTCGTGGTGCGACTTGATGCTTGAGT
>Location:NODE_261184_length_10127_cov_26.726177	Coordinate:1386	Reads:1	Hits:1	Allocated_reads:1	Strand:+
TGTCGTGGTGCGACTTGATGCTTGAGT
>Location:NODE_261184_length_10127_cov_26.726177	Coordinate:1392	Reads:1	Hits:1	Allocated_reads:1	Strand:-
AAAAATCTGAACTCAAGCATCAAGTCGCAGT
>Location:NODE_261184_length_10127_cov_26.726177	Coordinate:1392	Reads:1	Hits:1	Allocated_reads:1	Strand:-
AAAATCTGAACTCAAGCATCAAGTCGCACC
>Location:NODE_261184_length_10127_cov_26.726177	Coordinate:1393	Reads:1	Hits:1	Allocated_reads:1	Strand:-
AAAAATCTGAACTCAAGCATCAAGTCGCAC
>Location:NODE_261184_length_10127_cov_26.726177	Coordinate:1394	Reads:1	Hits:1	Allocated_reads:1	Strand:-
AAAAATCTGAACTCAAGCATCAAGTCGCA
>Location:NODE_261184_length_10127_cov_26.726177	Coordinate:1394	Reads:1	Hits:1	Allocated_reads:1	Strand:-
TCTGAACTCAAGCATCAAGTCGCA
>Location:NODE_261184_length_10127_cov_26.726177	Coordinate:1396	Reads:1	Hits:1	Allocated_reads:1	Strand:-
AAAAATCTGAACTCAAGCATCAAGTCG
>Location:NODE_261184_length_10127_cov_26.726177	Coordinate:1397	Reads:1	Hits:1	Allocated_reads:1	Strand:-
AAAAATCTGAACTCAAGCATCAAGTC
>Location:NODE_261184_length_10127_cov_26.726177	Coordinate:1397	Reads:1	Hits:1	Allocated_reads:1	Strand:-
GGAAAAATCTGAACTCAAGCATCAAGTC
>Location:NODE_261184_length_10127_cov_26.726177	Coordinate:1400	Reads:1	Hits:1	Allocated_reads:1	Strand:+
TTGATGCTTGAGTTCAGATTTTTCCAACT
>Location:NODE_261184_length_10127_cov_26.726177	Coordinate:1408	Reads:1	Hits:2	Allocated_reads:0.5	Strand:+
TGAGTTCAGATTTTTCCAACTTGAG
>Location:NODE_261184_length_10127_cov_26.726177	Coordinate:1410	Reads:1	Hits:1	Allocated_reads:1	Strand:-
CTGTCGCTCAAGTTGGAAAAATCTGAACT
>Location:NODE_261184_length_10127_cov_26.726177	Coordinate:1410	Reads:1	Hits:1	Allocated_reads:1	Strand:-
GTCGCTCAAGTTGGAAAAATCTGAACT
>Location:NODE_261184_length_10127_cov_26.726177	Coordinate:1412	Reads:1	Hits:1	Allocated_reads:1	Strand:+
TTCAGATTTTTCCAACTTGAGCGACA
>Location:NODE_261184_length_10127_cov_26.726177	Coordinate:1412	Reads:1	Hits:1	Allocated_reads:1	Strand:+
TTCAGATTTTTCCAACTTGAGCGACAGT
>Location:NODE_261184_length_10127_cov_26.726177	Coordinate:1412	Reads:4	Hits:1	Allocated_reads:4	Strand:+
TTCAGATTTTTCCAACTTGAGCGACAGA
>Location:NODE_261184_length_10127_cov_26.726177	Coordinate:1412	Reads:2	Hits:1	Allocated_reads:2	Strand:+
TTCAGATTTTTCCAACTTGAGCGACAGAT
>Location:NODE_261184_length_10127_cov_26.726177	Coordinate:1412	Reads:1	Hits:1	Allocated_reads:1	Strand:+
TTCAGATTTTTCCAACTTGAGCGACAGATGT
>Location:NODE_261184_length_10127_cov_26.726177	Coordinate:1413	Reads:3	Hits:1	Allocated_reads:3	Strand:+
TCAGATTTTTCCAACTTGAGCGAC
>Location:NODE_261184_length_10127_cov_26.726177	Coordinate:1413	Reads:1	Hits:1	Allocated_reads:1	Strand:+
TCAGATTTTTCCAACTTGAGCGACA
>Location:NODE_261184_length_10127_cov_26.726177	Coordinate:1413	Reads:1	Hits:1	Allocated_reads:1	Strand:+
TCAGATTTTTCCAACTTGAGCGACAG
>Location:NODE_261184_length_10127_cov_26.726177	Coordinate:1413	Reads:19	Hits:1	Allocated_reads:19	Strand:+
TCAGATTTTTCCAACTTGAGCGACAGA
>Location:NODE_261184_length_10127_cov_26.726177	Coordinate:1413	Reads:2	Hits:1	Allocated_reads:2	Strand:+
TCAGATTTTTCCAACTTGAGCGACAGT
>Location:NODE_261184_length_10127_cov_26.726177	Coordinate:1413	Reads:15	Hits:1	Allocated_reads:15	Strand:+
TCAGATTTTTCCAACTTGAGCGACAGAT
>Location:NODE_261184_length_10127_cov_26.726177	Coordinate:1413	Reads:1	Hits:1	Allocated_reads:1	Strand:+
TCAGATTTTTCCAACTTGAGCGACAGATT
>Location:NODE_261184_length_10127_cov_26.726177	Coordinate:1413	Reads:5	Hits:1	Allocated_reads:5	Strand:+
TCAGATTTTTCCAACTTGAGCGACAGATG
>Location:NODE_261184_length_10127_cov_26.726177	Coordinate:1413	Reads:2	Hits:1	Allocated_reads:2	Strand:+
TCAGATTTTTCCAACTTGAGCGACAGATGT
>Location:NODE_261184_length_10127_cov_26.726177	Coordinate:1413	Reads:1	Hits:1	Allocated_reads:1	Strand:+
TCAGATTTTTCCAACTTGAGCGACAGATGCGT
>Location:NODE_261184_length_10127_cov_26.726177	Coordinate:1414	Reads:2	Hits:1	Allocated_reads:2	Strand:+
CAGATTTTTCCAACTTGAGCGACAGAT
>Location:NODE_261184_length_10127_cov_26.726177	Coordinate:1416	Reads:1	Hits:1	Allocated_reads:1	Strand:+
GATTTTTCCAACTTGAGCGACAGAT
>Location:NODE_261184_length_10127_cov_26.726177	Coordinate:1418	Reads:1	Hits:1	Allocated_reads:1	Strand:+
TTTTTCCAACTTGAGCGACAGATGC
>Location:NODE_261184_length_10127_cov_26.726177	Coordinate:1418	Reads:1	Hits:1	Allocated_reads:1	Strand:+
TTTTTCCAACTTGAGCGACAGATGT
>Location:NODE_261184_length_10127_cov_26.726177	Coordinate:1418	Reads:2	Hits:1	Allocated_reads:2	Strand:+
TTTTTCCAACTTGAGCGACAGATGCGAT
>Location:NODE_261184_length_10127_cov_26.726177	Coordinate:1418	Reads:1	Hits:1	Allocated_reads:1	Strand:+
TTTTTCCAACTTGAGCGACAGATGCGATA
>Location:NODE_261184_length_10127_cov_26.726177	Coordinate:1419	Reads:1	Hits:1	Allocated_reads:1	Strand:+
TTTTCCAACTTGAGCGACAGATGCGAT
>Location:NODE_261184_length_10127_cov_26.726177	Coordinate:1420	Reads:4	Hits:1	Allocated_reads:4	Strand:+
TTTCCAACTTGAGCGACAGATGCGATAAGC
>Location:NODE_261184_length_10127_cov_26.726177	Coordinate:1421	Reads:1	Hits:1	Allocated_reads:1	Strand:+
TTCCAACTTGAGCGACAGATGCGAT
>Location:NODE_261184_length_10127_cov_26.726177	Coordinate:1421	Reads:1	Hits:1	Allocated_reads:1	Strand:+
TTCCAACTTGAGCGACAGATGCGATA
>Location:NODE_261184_length_10127_cov_26.726177	Coordinate:1421	Reads:1	Hits:1	Allocated_reads:1	Strand:+
TTCCAACTTGAGCGACAGATGCGATAAG
>Location:NODE_261184_length_10127_cov_26.726177	Coordinate:1421	Reads:1	Hits:1	Allocated_reads:1	Strand:+
TTCCAACTTGAGCGACAGATGCGATAACC
>Location:NODE_261184_length_10127_cov_26.726177	Coordinate:1421	Reads:4	Hits:1	Allocated_reads:4	Strand:+
TTCCAACTTGAGCGACAGATGCGATAAGC
>Location:NODE_261184_length_10127_cov_26.726177	Coordinate:1421	Reads:1	Hits:1	Allocated_reads:1	Strand:+
TTCCAACTTGAGCGACAGATGCGATAAGCAC
>Location:NODE_261184_length_10127_cov_26.726177	Coordinate:1422	Reads:1	Hits:1	Allocated_reads:1	Strand:+
TCCAACTTGAGCGACAGATGCGATAAGC
>Location:NODE_261184_length_10127_cov_26.726177	Coordinate:1422	Reads:3	Hits:1	Allocated_reads:3	Strand:+
TCCAACTTGAGCGACAGATGCGATAAGCA
>Location:NODE_261184_length_10127_cov_26.726177	Coordinate:1422	Reads:9	Hits:1	Allocated_reads:9	Strand:+
TCCAACTTGAGCGACAGATGCGATAAGCAC
>Location:NODE_261184_length_10127_cov_26.726177	Coordinate:1423	Reads:2	Hits:1	Allocated_reads:2	Strand:+
CCAACTTGAGCGACAGATGCGATAAGCAC
>Location:NODE_261184_length_10127_cov_26.726177	Coordinate:1424	Reads:1	Hits:1	Allocated_reads:1	Strand:+
CAACTTGAGCGACAGATGCGATAAGCAC
>Location:NODE_261184_length_10127_cov_26.726177	Coordinate:1425	Reads:1	Hits:1	Allocated_reads:1	Strand:+
AACTTGAGCGACAGATGCGATAACCAC
>Location:NODE_261184_length_10127_cov_26.726177	Coordinate:1425	Reads:2	Hits:1	Allocated_reads:2	Strand:+
AACTTGAGCGACAGATGCGATAAGCAC
>Location:NODE_261184_length_10127_cov_26.726177	Coordinate:1427	Reads:1	Hits:1	Allocated_reads:1	Strand:+
CTTGAGCGACAGATGCGATAAGCACGAAT
>Location:NODE_261184_length_10127_cov_26.726177	Coordinate:1428	Reads:1	Hits:1	Allocated_reads:1	Strand:+
TTGAGCGACAGATGCGATAAGCAC
>Location:NODE_261184_length_10127_cov_26.726177	Coordinate:1429	Reads:1	Hits:1	Allocated_reads:1	Strand:-
ATTCGTGCTTATCGCATCTGTCGCTCA
>Location:NODE_261184_length_10127_cov_26.726177	Coordinate:1443	Reads:1	Hits:1	Allocated_reads:1	Strand:+
GATAAGCACGAATGCACAAAATGCAGCGCG
>Location:NODE_261184_length_10127_cov_26.726177	Coordinate:1454	Reads:1	Hits:1	Allocated_reads:1	Strand:+
ATGCACAAAATGCAGCGCGTATTT
>Location:NODE_261184_length_10127_cov_26.726177	Coordinate:1476	Reads:1	Hits:1	Allocated_reads:1	Strand:+
TTTGCTTCAAATGCATCATTCGCGCT
>Location:NODE_261184_length_10127_cov_26.726177	Coordinate:1477	Reads:1	Hits:1	Allocated_reads:1	Strand:+
TTGCTTCAAATGCATCATTCGCGCTAATT
>Location:NODE_261184_length_10127_cov_26.726177	Coordinate:1485	Reads:1	Hits:1	Allocated_reads:1	Strand:-
CAAACAATTAGCGCGAATGATGCATT
>Location:NODE_261184_length_10127_cov_26.726177	Coordinate:1485	Reads:1	Hits:1	Allocated_reads:1	Strand:-
TGCACAAACAATTAGCGCGAATGATGCATT
>Location:NODE_261184_length_10127_cov_26.726177	Coordinate:1490	Reads:1	Hits:1	Allocated_reads:1	Strand:-
TGCACAAACAATTAGCGCGAATGAT
>Location:NODE_261184_length_10127_cov_26.726177	Coordinate:1490	Reads:2	Hits:1	Allocated_reads:2	Strand:-
TTTGCACAAACAATTAGCGCGAATGAT
>Location:NODE_261184_length_10127_cov_26.726177	Coordinate:1503	Reads:1	Hits:1	Allocated_reads:1	Strand:-
CTTTTCTGCCCAATTTGCACAAACAAT
>Location:NODE_261184_length_10127_cov_26.726177	Coordinate:1507	Reads:2	Hits:1	Allocated_reads:2	Strand:+
TTTGTGCAAATTGGGCAGAAAAGCATT
>Location:NODE_261184_length_10127_cov_26.726177	Coordinate:1508	Reads:1	Hits:1	Allocated_reads:1	Strand:+
TTGTGCAAATTGGGCAGAAAAGCATT
>Location:NODE_261184_length_10127_cov_26.726177	Coordinate:1520	Reads:1	Hits:1	Allocated_reads:1	Strand:-
TGCGTCGCGAAAATGCTTTTCTGCC
>Location:NODE_261184_length_10127_cov_26.726177	Coordinate:1524	Reads:1	Hits:1	Allocated_reads:1	Strand:-
ACTTGCGTCGCGAAAATGCTTTTC
>Location:NODE_261184_length_10127_cov_26.726177	Coordinate:1527	Reads:1	Hits:1	Allocated_reads:1	Strand:+
AAGCATTTTCGCGACGCAAGTCTGCTTCT
>Location:NODE_261184_length_10127_cov_26.726177	Coordinate:1528	Reads:1	Hits:1	Allocated_reads:1	Strand:-
ATCAGAAGCAGACTTGCGTCGCGAAAATGCT
>Location:NODE_261184_length_10127_cov_26.726177	Coordinate:1531	Reads:1	Hits:1	Allocated_reads:1	Strand:-
TGCCAAATCAGAAGCAGACTTGCGTCGCGAAAAT
>Location:NODE_261184_length_10127_cov_26.726177	Coordinate:1532	Reads:1	Hits:1	Allocated_reads:1	Strand:+
TTTTCGCGACGCAAGTCTGCTTCTGATT
>Location:NODE_261184_length_10127_cov_26.726177	Coordinate:1532	Reads:1	Hits:1	Allocated_reads:1	Strand:+
TTTTCGCGACGCAAGTCTGCTTCTGATTTG
>Location:NODE_261184_length_10127_cov_26.726177	Coordinate:1534	Reads:1	Hits:1	Allocated_reads:1	Strand:+
TTCGCGACGCAAGTCTGCTTCTGATTT
>Location:NODE_261184_length_10127_cov_26.726177	Coordinate:1535	Reads:1	Hits:1	Allocated_reads:1	Strand:+
TCGCGACGCAAGTCTGCTTCTGATTTGGC
>Location:NODE_261184_length_10127_cov_26.726177	Coordinate:1536	Reads:1	Hits:1	Allocated_reads:1	Strand:+
CGCGACGCAAGTCTGCTTCTGATTTGGCA
>Location:NODE_261184_length_10127_cov_26.726177	Coordinate:1539	Reads:1	Hits:1	Allocated_reads:1	Strand:-
CCAAATCAGAAGCAGACTTGCGTC
>Location:NODE_261184_length_10127_cov_26.726177	Coordinate:1541	Reads:1	Hits:1	Allocated_reads:1	Strand:-
TGCCAAATCAGAAGCAGACTTGCG
>Location:NODE_261184_length_10127_cov_26.726177	Coordinate:1545	Reads:1	Hits:1	Allocated_reads:1	Strand:+
AGTCTGCTTCTGATTTGGCATGGGACCCACA
>Location:NODE_261184_length_10127_cov_26.726177	Coordinate:1547	Reads:1	Hits:1	Allocated_reads:1	Strand:+
TCTGCTTCTGATTTGGCATGGGACCC
>Location:NODE_261184_length_10127_cov_26.726177	Coordinate:1547	Reads:1	Hits:1	Allocated_reads:1	Strand:+
TCTGCTTCTGATTTGGCATGGGACCCAC
>Location:NODE_261184_length_10127_cov_26.726177	Coordinate:1548	Reads:1	Hits:1	Allocated_reads:1	Strand:+
CTGCTTCTGATTTGGCATGGGACCC
>Location:NODE_261184_length_10127_cov_26.726177	Coordinate:1549	Reads:7	Hits:1	Allocated_reads:7	Strand:+
TGCTTCTGATTTGGCATGGGACCC
>Location:NODE_261184_length_10127_cov_26.726177	Coordinate:1549	Reads:1	Hits:1	Allocated_reads:1	Strand:+
TGCTTCTGATTTGGCATGGGACCCG
>Location:NODE_261184_length_10127_cov_26.726177	Coordinate:1549	Reads:7	Hits:1	Allocated_reads:7	Strand:+
TGCTTCTGATTTGGCATGGGACCCA
>Location:NODE_261184_length_10127_cov_26.726177	Coordinate:1549	Reads:5	Hits:1	Allocated_reads:5	Strand:+
TGCTTCTGATTTGGCATGGGACCCAC
>Location:NODE_261184_length_10127_cov_26.726177	Coordinate:1549	Reads:1	Hits:1	Allocated_reads:1	Strand:+
TGCTTCTGATTTGGCATGGGACCCACT
>Location:NODE_261184_length_10127_cov_26.726177	Coordinate:1549	Reads:4	Hits:1	Allocated_reads:4	Strand:+
TGCTTCTGATTTGGCATGGGACCCACA
>Location:NODE_261184_length_10127_cov_26.726177	Coordinate:1549	Reads:8	Hits:1	Allocated_reads:8	Strand:+
TGCTTCTGATTTGGCATGGGACCCACAGT
>Location:NODE_261184_length_10127_cov_26.726177	Coordinate:1549	Reads:1	Hits:1	Allocated_reads:1	Strand:+
TGCTTCTGATTTGGCATGGGACCCACAGTCGCACT
>Location:NODE_261184_length_10127_cov_26.726177	Coordinate:1550	Reads:1	Hits:1	Allocated_reads:1	Strand:+
GCTTCTGATTTGGCATGGGACCCACAGTC
>Location:NODE_261184_length_10127_cov_26.726177	Coordinate:1551	Reads:1	Hits:1	Allocated_reads:1	Strand:+
CTTCTGATTTGGCATGGGACCCACAGT
>Location:NODE_261184_length_10127_cov_26.726177	Coordinate:1552	Reads:2	Hits:1	Allocated_reads:2	Strand:+
TTCTGATTTGGCATGGGACCCACAGT
>Location:NODE_261184_length_10127_cov_26.726177	Coordinate:1552	Reads:1	Hits:1	Allocated_reads:1	Strand:+
TTCTGATTTGGCATGGGACCCACAGTCG
>Location:NODE_261184_length_10127_cov_26.726177	Coordinate:1552	Reads:4	Hits:1	Allocated_reads:4	Strand:+
TTCTGATTTGGCATGGGACCCACAGTCGCA
>Location:NODE_261184_length_10127_cov_26.726177	Coordinate:1553	Reads:1	Hits:1	Allocated_reads:1	Strand:+
TCTGATTTGGCATGGGACCCACAGTCGCACT
>Location:NODE_261184_length_10127_cov_26.726177	Coordinate:1554	Reads:2	Hits:1	Allocated_reads:2	Strand:+
CTGATTTGGCATGGGACCCACAGTCGCA
>Location:NODE_261184_length_10127_cov_26.726177	Coordinate:1554	Reads:1	Hits:1	Allocated_reads:1	Strand:+
CTGATTTGGCATGGGACCCACAGTCGCACT
>Location:NODE_261184_length_10127_cov_26.726177	Coordinate:1555	Reads:1	Hits:1	Allocated_reads:1	Strand:-
AGTGCGACTGTGGGTCCCATGCCAAATCA
>Location:NODE_261184_length_10127_cov_26.726177	Coordinate:1555	Reads:2	Hits:1	Allocated_reads:2	Strand:+
TGATTTGGCATGGGACCCACAGTCGCA
>Location:NODE_261184_length_10127_cov_26.726177	Coordinate:1555	Reads:1	Hits:1	Allocated_reads:1	Strand:+
TGATTTGGCATGGGACCCACAGTCGCAC
>Location:NODE_261184_length_10127_cov_26.726177	Coordinate:1555	Reads:4	Hits:1	Allocated_reads:4	Strand:+
TGATTTGGCATGGGACCCACAGTCGCACT
>Location:NODE_261184_length_10127_cov_26.726177	Coordinate:1555	Reads:1	Hits:1	Allocated_reads:1	Strand:+
TGATTTGGCATGGGACCCACAGTAGCACTT
>Location:NODE_261184_length_10127_cov_26.726177	Coordinate:1557	Reads:2	Hits:1	Allocated_reads:2	Strand:+
ATTTGGCATGGGACCCACAGTCGCACT
>Location:NODE_261184_length_10127_cov_26.726177	Coordinate:1559	Reads:2	Hits:1	Allocated_reads:2	Strand:+
TTGGCATGGGACCCACAGTCGCACT
>Location:NODE_261184_length_10127_cov_26.726177	Coordinate:1559	Reads:1	Hits:1	Allocated_reads:1	Strand:+
TTGGCATGGGACCCACAGTCGCACTTC
>Location:NODE_261184_length_10127_cov_26.726177	Coordinate:1562	Reads:1	Hits:1	Allocated_reads:1	Strand:-
GAAGTGCGACTGTGGGTCCCATGC
>Location:NODE_261184_length_10127_cov_26.726177	Coordinate:1562	Reads:1	Hits:1	Allocated_reads:1	Strand:-
GAATGATGAAGTGCGACTGTGGGTCACATGT
>Location:NODE_261184_length_10127_cov_26.726177	Coordinate:1563	Reads:1	Hits:1	Allocated_reads:1	Strand:-
AATGATGAAGTGCGACTGTGGGTCCCATT
>Location:NODE_261184_length_10127_cov_26.726177	Coordinate:1563	Reads:1	Hits:1	Allocated_reads:1	Strand:-
TGATGAAGTGCGACTGTGGGTCCCATG
>Location:NODE_261184_length_10127_cov_26.726177	Coordinate:1564	Reads:1	Hits:1	Allocated_reads:1	Strand:-
AGAATGATGAAGTGCGACTGTGGGTCCCAT
>Location:NODE_261184_length_10127_cov_26.726177	Coordinate:1565	Reads:1	Hits:1	Allocated_reads:1	Strand:-
GATGAAGTGCGACTGTGGGTCCCA
>Location:NODE_261184_length_10127_cov_26.726177	Coordinate:1566	Reads:1	Hits:1	Allocated_reads:1	Strand:-
GAATGATGAAGTGCGACTGTGGGTCCC
>Location:NODE_261184_length_10127_cov_26.726177	Coordinate:1568	Reads:2	Hits:1	Allocated_reads:2	Strand:-
GAATGATGAAGTGCGACTGTGGGTC
>Location:NODE_261184_length_10127_cov_26.726177	Coordinate:1569	Reads:1	Hits:1	Allocated_reads:1	Strand:-
AGGAGAATGATGAAGTGCGACTGTGGGC
>Location:NODE_261184_length_10127_cov_26.726177	Coordinate:1569	Reads:1	Hits:1	Allocated_reads:1	Strand:-
AGGAGAATGATGAAGTGCGACTGTGGGT
>Location:NODE_261184_length_10127_cov_26.726177	Coordinate:1571	Reads:2	Hits:1	Allocated_reads:2	Strand:-
AGGAGAATGATGAAGTGCGACTGTGG
>Location:NODE_261184_length_10127_cov_26.726177	Coordinate:1571	Reads:1	Hits:1	Allocated_reads:1	Strand:-
ATGGAGGAGAATGATGAAGTGCGACTGTGT
>Location:NODE_261184_length_10127_cov_26.726177	Coordinate:1571	Reads:1	Hits:1	Allocated_reads:1	Strand:+
CCACAGTCGCACTTCATCATTCTCCTCCA
>Location:NODE_261184_length_10127_cov_26.726177	Coordinate:1572	Reads:1	Hits:1	Allocated_reads:1	Strand:-
AGGAGAATGATGAAGTGCGACTGTG
>Location:NODE_261184_length_10127_cov_26.726177	Coordinate:1572	Reads:1	Hits:1	Allocated_reads:1	Strand:-
AGGAGAATGATGAAGTGCGACTGTT
>Location:NODE_261184_length_10127_cov_26.726177	Coordinate:1574	Reads:2	Hits:1	Allocated_reads:2	Strand:+
CAGTCGCACTTCATCATTCTCCTCCATC
>Location:NODE_261184_length_10127_cov_26.726177	Coordinate:1575	Reads:1	Hits:1	Allocated_reads:1	Strand:-
GATGGAGGAGAATGATGAAGTGCGACT
>Location:NODE_261184_length_10127_cov_26.726177	Coordinate:1575	Reads:2	Hits:1	Allocated_reads:2	Strand:-
GGAGGAGAATGATGAAGTGCGACT
>Location:NODE_261184_length_10127_cov_26.726177	Coordinate:1578	Reads:1	Hits:1	Allocated_reads:1	Strand:+
CGCACTTCATCATTCTCCTCCATCGACTT
>Location:NODE_261184_length_10127_cov_26.726177	Coordinate:1580	Reads:1	Hits:1	Allocated_reads:1	Strand:+
CACTTCATCATTCTCCTCCATCGACT
>Location:NODE_261184_length_10127_cov_26.726177	Coordinate:1580	Reads:1	Hits:1	Allocated_reads:1	Strand:+
CACTTCATCATTCTCCTCCATCGACTTTA
>Location:NODE_261184_length_10127_cov_26.726177	Coordinate:1581	Reads:1	Hits:1	Allocated_reads:1	Strand:-
TAAAGTCGATGGAGGAGAATGATGAAGT
>Location:NODE_261184_length_10127_cov_26.726177	Coordinate:1583	Reads:1	Hits:1	Allocated_reads:1	Strand:+
TTCATCATTCTCCTCCATCGACTTTACA
>Location:NODE_261184_length_10127_cov_26.726177	Coordinate:1584	Reads:1	Hits:1	Allocated_reads:1	Strand:-
GTAAAGTCGATGGAGGAGAATGATGA
>Location:NODE_261184_length_10127_cov_26.726177	Coordinate:1584	Reads:1	Hits:1	Allocated_reads:1	Strand:+
TCATCATTCTCCTCCATCGACTTTA
>Location:NODE_261184_length_10127_cov_26.726177	Coordinate:1585	Reads:1	Hits:1	Allocated_reads:1	Strand:-
GTAAAGTCGATGGAGGAGAATGATG
>Location:NODE_261184_length_10127_cov_26.726177	Coordinate:1586	Reads:1	Hits:1	Allocated_reads:1	Strand:+
ATCATTCTCCTCCATCGACTTTACATGC
>Location:NODE_261184_length_10127_cov_26.726177	Coordinate:1587	Reads:1	Hits:1	Allocated_reads:1	Strand:+
TCATTCTCCTCCATCGACTTTACATGCT
>Location:NODE_261184_length_10127_cov_26.726177	Coordinate:1587	Reads:1	Hits:1	Allocated_reads:1	Strand:+
TCATTCTCCTCCATCGACTTTACATGCTA
>Location:NODE_261184_length_10127_cov_26.726177	Coordinate:1588	Reads:1	Hits:1	Allocated_reads:1	Strand:-
TAGCATGTAAAGTCGATGGAGGAGAATT
>Location:NODE_261184_length_10127_cov_26.726177	Coordinate:1589	Reads:1	Hits:1	Allocated_reads:1	Strand:-
TAGCATGTAAAGTCGATGGAGGAGAAT
>Location:NODE_261184_length_10127_cov_26.726177	Coordinate:1590	Reads:1	Hits:1	Allocated_reads:1	Strand:+
TTCTCCTCCATCGACTTTACATGCTAACC
>Location:NODE_261184_length_10127_cov_26.726177	Coordinate:1590	Reads:1	Hits:1	Allocated_reads:1	Strand:+
TTCTCCTCCATCGACTTTACATGCTAACCT
>Location:NODE_261184_length_10127_cov_26.726177	Coordinate:1590	Reads:1	Hits:1	Allocated_reads:1	Strand:+
TTCTCCTCCATCGACTTTACATGCTAACCTGAATC
>Location:NODE_261184_length_10127_cov_26.726177	Coordinate:1592	Reads:1	Hits:1	Allocated_reads:1	Strand:+
CTCCTCCATCGACTTTACATGCTAACCT
>Location:NODE_261184_length_10127_cov_26.726177	Coordinate:1593	Reads:1	Hits:1	Allocated_reads:1	Strand:+
TCCTCCATCGACTTTACATGCTAACCT
>Location:NODE_261184_length_10127_cov_26.726177	Coordinate:1593	Reads:1	Hits:1	Allocated_reads:1	Strand:+
TCCTCCATCGACTTTACATGCTAACCTGA
>Location:NODE_261184_length_10127_cov_26.726177	Coordinate:1595	Reads:5	Hits:1	Allocated_reads:5	Strand:+
CTCCATCGACTTTACATGCTAACCTGA
>Location:NODE_261184_length_10127_cov_26.726177	Coordinate:1595	Reads:1	Hits:1	Allocated_reads:1	Strand:+
CTCCATCGACTTTACATGCTAACCTGAA
>Location:NODE_261184_length_10127_cov_26.726177	Coordinate:1595	Reads:2	Hits:1	Allocated_reads:2	Strand:+
CTCCATCGACTTTACATGCTAACCTGAATC
>Location:NODE_261184_length_10127_cov_26.726177	Coordinate:1595	Reads:1	Hits:1	Allocated_reads:1	Strand:+
CTCCATCGACTTTACATGCTAACCTGAATCTT
>Location:NODE_261184_length_10127_cov_26.726177	Coordinate:1596	Reads:1	Hits:1	Allocated_reads:1	Strand:+
TCCATCGACTTTACATGCTAACCTGA
>Location:NODE_261184_length_10127_cov_26.726177	Coordinate:1596	Reads:1	Hits:1	Allocated_reads:1	Strand:+
TCCATCGACTTTACATGCTAACCTGAAT
>Location:NODE_261184_length_10127_cov_26.726177	Coordinate:1596	Reads:1	Hits:1	Allocated_reads:1	Strand:+
TCCATCGACTTTACATGCTAACCTGAATCT
>Location:NODE_261184_length_10127_cov_26.726177	Coordinate:1597	Reads:1	Hits:1	Allocated_reads:1	Strand:+
CCATCGACTTTACATGCTAACCTGAATC
>Location:NODE_261184_length_10127_cov_26.726177	Coordinate:1597	Reads:3	Hits:1	Allocated_reads:3	Strand:+
CCATCGACTTTACATGCTAACCTGAATCTT
>Location:NODE_261184_length_10127_cov_26.726177	Coordinate:1598	Reads:1	Hits:1	Allocated_reads:1	Strand:+
CATCGACTTTACATGCTAACCTGAATCT
>Location:NODE_261184_length_10127_cov_26.726177	Coordinate:1598	Reads:1	Hits:1	Allocated_reads:1	Strand:+
CATCGACTTTACATGCTAACCTGAATCTTTGGT
>Location:NODE_261184_length_10127_cov_26.726177	Coordinate:1599	Reads:1	Hits:1	Allocated_reads:1	Strand:+
ATCGACTTTACATGCTAACCTGAAT
>Location:NODE_261184_length_10127_cov_26.726177	Coordinate:1599	Reads:2	Hits:1	Allocated_reads:2	Strand:+
ATCGACTTTACATGCTAACCTGAATC
>Location:NODE_261184_length_10127_cov_26.726177	Coordinate:1599	Reads:4	Hits:1	Allocated_reads:4	Strand:+
ATCGACTTTACATGCTAACCTGAATCTT
>Location:NODE_261184_length_10127_cov_26.726177	Coordinate:1599	Reads:4	Hits:1	Allocated_reads:4	Strand:+
ATCGACTTTACATGCTAACCTGAATCTTT
>Location:NODE_261184_length_10127_cov_26.726177	Coordinate:1599	Reads:2	Hits:1	Allocated_reads:2	Strand:+
ATCGACTTTACATGCTAACCTGAATCTTTGGTC
>Location:NODE_261184_length_10127_cov_26.726177	Coordinate:1599	Reads:1	Hits:1	Allocated_reads:1	Strand:+
ATCGACTTTACATGCTAACCTGAATCTTTGGTCT
>Location:NODE_261184_length_10127_cov_26.726177	Coordinate:1600	Reads:2	Hits:1	Allocated_reads:2	Strand:+
TCGACTTTACATGCTAACCTGAATCTTT
>Location:NODE_261184_length_10127_cov_26.726177	Coordinate:1600	Reads:1	Hits:1	Allocated_reads:1	Strand:+
TCGACTTTACATGCTAACCTGAATCTTTGG
>Location:NODE_261184_length_10127_cov_26.726177	Coordinate:1600	Reads:1	Hits:1	Allocated_reads:1	Strand:+
TCGACTTTACATGCTAACCTGAATCTTTGGT
>Location:NODE_261184_length_10127_cov_26.726177	Coordinate:1600	Reads:3	Hits:1	Allocated_reads:3	Strand:+
TCGACTTTACATGCTAACCTGAATCTTTGGTC
>Location:NODE_261184_length_10127_cov_26.726177	Coordinate:1600	Reads:1	Hits:1	Allocated_reads:1	Strand:+
TCGACTTTACATGCTAACCTGAATCTTTGGTCTTC
>Location:NODE_261184_length_10127_cov_26.726177	Coordinate:1601	Reads:1	Hits:1	Allocated_reads:1	Strand:+
CGACTTTACATGCTAACCTGAATCT
>Location:NODE_261184_length_10127_cov_26.726177	Coordinate:1601	Reads:2	Hits:1	Allocated_reads:2	Strand:+
CGACTTTACATGCTAACCTGAATCTTTGG
>Location:NODE_261184_length_10127_cov_26.726177	Coordinate:1601	Reads:2	Hits:1	Allocated_reads:2	Strand:+
CGACTTTACATGCTAACCTGAATCTTTGGT
>Location:NODE_261184_length_10127_cov_26.726177	Coordinate:1601	Reads:1	Hits:1	Allocated_reads:1	Strand:+
CGACTTTACATGCTAACCTGAATCTTTGGTC
>Location:NODE_261184_length_10127_cov_26.726177	Coordinate:1603	Reads:1	Hits:1	Allocated_reads:1	Strand:+
ACTTTACATGCTAACCTGAATCTTTGGT
>Location:NODE_261184_length_10127_cov_26.726177	Coordinate:1606	Reads:1	Hits:1	Allocated_reads:1	Strand:+
TTACATGCTAACCTGAATCTTTGGT
>Location:NODE_261184_length_10127_cov_26.726177	Coordinate:1606	Reads:1	Hits:1	Allocated_reads:1	Strand:+
TTACATGCTAACCTGAATCTTTGGTC
>Location:NODE_261184_length_10127_cov_26.726177	Coordinate:1606	Reads:3	Hits:1	Allocated_reads:3	Strand:+
TTACATGCTAACCTGAATCTTTGGTCTTC
>Location:NODE_261184_length_10127_cov_26.726177	Coordinate:1607	Reads:1	Hits:1	Allocated_reads:1	Strand:+
TACATGCTAACCTGAATCTTTGGTCTTC
>Location:NODE_261184_length_10127_cov_26.726177	Coordinate:1607	Reads:1	Hits:1	Allocated_reads:1	Strand:+
TACATGCTAACCTGAATCTTTGGTCTTCT
>Location:NODE_261184_length_10127_cov_26.726177	Coordinate:1607	Reads:2	Hits:1	Allocated_reads:2	Strand:+
TACATGCTAACCTGAATCTTTGGTCTTCTAT
>Location:NODE_261184_length_10127_cov_26.726177	Coordinate:1610	Reads:1	Hits:1	Allocated_reads:1	Strand:+
ATGCTAACCTGAATCTTTGGTCTTCTATTGC
>Location:NODE_261184_length_10127_cov_26.726177	Coordinate:1611	Reads:1	Hits:1	Allocated_reads:1	Strand:+
TGCTAACCTGAATCTTTGGTCTTC
>Location:NODE_261184_length_10127_cov_26.726177	Coordinate:1611	Reads:2	Hits:1	Allocated_reads:2	Strand:+
TGCTAACCTGAATCTTTGGTCTTCT
>Location:NODE_261184_length_10127_cov_26.726177	Coordinate:1611	Reads:2	Hits:1	Allocated_reads:2	Strand:+
TGCTAACCTGAATCTTTGGTCTTCTAT
>Location:NODE_261184_length_10127_cov_26.726177	Coordinate:1611	Reads:2	Hits:1	Allocated_reads:2	Strand:+
TGCTAACCTGAATCTTTGGTCTTCTATT
>Location:NODE_261184_length_10127_cov_26.726177	Coordinate:1611	Reads:1	Hits:1	Allocated_reads:1	Strand:+
TGCTAACCTGAATCTTTGGTCTTCTATTGCG
>Location:NODE_261184_length_10127_cov_26.726177	Coordinate:1614	Reads:1	Hits:1	Allocated_reads:1	Strand:+
TAACCTGAATCTTTGGTCTTCTATTGCG
>Location:NODE_261184_length_10127_cov_26.726177	Coordinate:1615	Reads:1	Hits:1	Allocated_reads:1	Strand:-
ACGCAATAGAAGACCAAAGATTCAGGTT
>Location:NODE_261184_length_10127_cov_26.726177	Coordinate:1616	Reads:1	Hits:1	Allocated_reads:1	Strand:-
ATAGAACGCAATAGAAGACCAAAGATTCAGGT
>Location:NODE_261184_length_10127_cov_26.726177	Coordinate:1616	Reads:1	Hits:1	Allocated_reads:1	Strand:-
CGCAATAGAAGACCAAAGATTCAGGT
>Location:NODE_261184_length_10127_cov_26.726177	Coordinate:1616	Reads:1	Hits:1	Allocated_reads:1	Strand:-
TAGAACGCAATAGAAGACCAAAGATTCAGGT
>Location:NODE_261184_length_10127_cov_26.726177	Coordinate:1617	Reads:1	Hits:1	Allocated_reads:1	Strand:+
CCTGAATCTTTGGTCTTCTATTGCG
>Location:NODE_261184_length_10127_cov_26.726177	Coordinate:1620	Reads:1	Hits:1	Allocated_reads:1	Strand:-
GAACGCAATAGAAGACCAAAGATTC
>Location:NODE_261184_length_10127_cov_26.726177	Coordinate:1621	Reads:1	Hits:1	Allocated_reads:1	Strand:+
AATCTTTGGTCTTCTATTGCGTTCTA
>Location:NODE_261184_length_10127_cov_26.726177	Coordinate:1621	Reads:1	Hits:1	Allocated_reads:1	Strand:+
AATCTTTGGTCTTCTATTGCGTTCTATG
>Location:NODE_261184_length_10127_cov_26.726177	Coordinate:1621	Reads:2	Hits:1	Allocated_reads:2	Strand:-
ACACATAGAACGCAATAGAAGACCAAAGATT
>Location:NODE_261184_length_10127_cov_26.726177	Coordinate:1621	Reads:3	Hits:1	Allocated_reads:3	Strand:-
ATAGAACGCAATAGAAGACCAAAGATT
>Location:NODE_261184_length_10127_cov_26.726177	Coordinate:1622	Reads:1	Hits:1	Allocated_reads:1	Strand:-
ACACATAGAACGCAATAGAAGACCAAAGAT
>Location:NODE_261184_length_10127_cov_26.726177	Coordinate:1622	Reads:2	Hits:1	Allocated_reads:2	Strand:-
ATAGAACGCAATAGAAGACCAAAGAT
>Location:NODE_261184_length_10127_cov_26.726177	Coordinate:1622	Reads:1	Hits:1	Allocated_reads:1	Strand:+
ATCTTTGGTCTTCTATTGCGTTCTATG
>Location:NODE_261184_length_10127_cov_26.726177	Coordinate:1622	Reads:1	Hits:1	Allocated_reads:1	Strand:+
ATCTTTGGTCTTCTATTGCGTTCTATGTG
>Location:NODE_261184_length_10127_cov_26.726177	Coordinate:1622	Reads:1	Hits:1	Allocated_reads:1	Strand:-
TAGAACGCAATAGAAGACCAAAGAT
>Location:NODE_261184_length_10127_cov_26.726177	Coordinate:1623	Reads:1	Hits:1	Allocated_reads:1	Strand:-
ATAGAACGCAATAGAAGACCAAAGA
>Location:NODE_261184_length_10127_cov_26.726177	Coordinate:1623	Reads:1	Hits:1	Allocated_reads:1	Strand:+
TCTTTGGTCTTCTATTGCGTTCTATGTGTA
>Location:NODE_261184_length_10127_cov_26.726177	Coordinate:1624	Reads:1	Hits:1	Allocated_reads:1	Strand:-
ACACATAGAACGCAATAGAAGACCAAAG
>Location:NODE_261184_length_10127_cov_26.726177	Coordinate:1625	Reads:1	Hits:1	Allocated_reads:1	Strand:-
ACACATAGAACGCAATAGAAGACCAAA
>Location:NODE_261184_length_10127_cov_26.726177	Coordinate:1625	Reads:1	Hits:1	Allocated_reads:1	Strand:+
TTTGGTCTTCTATTGCGTTCTATGTGTATG
>Location:NODE_261184_length_10127_cov_26.726177	Coordinate:1626	Reads:1	Hits:1	Allocated_reads:1	Strand:+
TTGGTCTTCTATTGCGTTCTATGTGTA
>Location:NODE_261184_length_10127_cov_26.726177	Coordinate:1626	Reads:1	Hits:1	Allocated_reads:1	Strand:+
TTGGTCTTCTATTGCGTTCTATGTGTATGC
>Location:NODE_261184_length_10127_cov_26.726177	Coordinate:1627	Reads:1	Hits:1	Allocated_reads:1	Strand:+
TGGTCTTCTATTGCGTTCTATGTG
>Location:NODE_261184_length_10127_cov_26.726177	Coordinate:1627	Reads:3	Hits:1	Allocated_reads:3	Strand:+
TGGTCTTCTATTGCGTTCTATGTGTA
>Location:NODE_261184_length_10127_cov_26.726177	Coordinate:1627	Reads:1	Hits:1	Allocated_reads:1	Strand:+
TGGTCTTCTATTGCGTTCTATGTGTAT
>Location:NODE_261184_length_10127_cov_26.726177	Coordinate:1627	Reads:1	Hits:1	Allocated_reads:1	Strand:+
TGGTCTTCTATTGCGTTCTATGTGTATG
>Location:NODE_261184_length_10127_cov_26.726177	Coordinate:1627	Reads:3	Hits:1	Allocated_reads:3	Strand:+
TGGTCTTCTATTGCGTTCTATGTGTATGC
>Location:NODE_261184_length_10127_cov_26.726177	Coordinate:1627	Reads:4	Hits:1	Allocated_reads:4	Strand:+
TGGTCTTCTATTGCGTTCTATGTGTATGCA
>Location:NODE_261184_length_10127_cov_26.726177	Coordinate:1627	Reads:1	Hits:1	Allocated_reads:1	Strand:+
TGGTCTTCTATTGCGTTCTATGTGTATGCAC
>Location:NODE_261184_length_10127_cov_26.726177	Coordinate:1627	Reads:1	Hits:1	Allocated_reads:1	Strand:+
TGGTCTTCTATTGCGTTCTATGTGTATGCACC
>Location:NODE_261184_length_10127_cov_26.726177	Coordinate:1627	Reads:1	Hits:1	Allocated_reads:1	Strand:+
TGGTCTTCTATTGCGTTCTATGTGTATGCACCGT
>Location:NODE_261184_length_10127_cov_26.726177	Coordinate:1628	Reads:2	Hits:1	Allocated_reads:2	Strand:-
ACACATAGAACGCAATAGAAGACC
>Location:NODE_261184_length_10127_cov_26.726177	Coordinate:1629	Reads:1	Hits:1	Allocated_reads:1	Strand:-
TGCATACACATAGAACGCAATAGAAGAC
>Location:NODE_261184_length_10127_cov_26.726177	Coordinate:1635	Reads:1	Hits:1	Allocated_reads:1	Strand:-
TAACGGTGCATACACATAGAACGCAATA
>Location:NODE_261184_length_10127_cov_26.726177	Coordinate:1636	Reads:1	Hits:1	Allocated_reads:1	Strand:-
TAACGGTGCATACACATAGAACGCAAT
>Location:NODE_261184_length_10127_cov_26.726177	Coordinate:1637	Reads:1	Hits:1	Allocated_reads:1	Strand:+
TTGCGTTCTATGTGTATGCACCGTTATA
>Location:NODE_261184_length_10127_cov_26.726177	Coordinate:1638	Reads:2	Hits:1	Allocated_reads:2	Strand:+
TGCGTTCTATGTGTATGCACCGTTATACTA
>Location:NODE_261184_length_10127_cov_26.726177	Coordinate:1642	Reads:1	Hits:1	Allocated_reads:1	Strand:+
TTCTATGTGTATGCACCGTTATACT
>Location:NODE_261184_length_10127_cov_26.726177	Coordinate:1645	Reads:1	Hits:1	Allocated_reads:1	Strand:-
ACTAGTATAACGGTGCATACACATA
>Location:NODE_261184_length_10127_cov_26.726177	Coordinate:1645	Reads:1	Hits:1	Allocated_reads:1	Strand:+
TATGTGTATGCACCGTTATACTAGTAG
>Location:NODE_261184_length_10127_cov_26.726177	Coordinate:1645	Reads:1	Hits:1	Allocated_reads:1	Strand:+
TATGTGTATGCACCGTTATACTAGTAGTA
>Location:NODE_261184_length_10127_cov_26.726177	Coordinate:1645	Reads:1	Hits:1	Allocated_reads:1	Strand:+
TATGTGTATGCACCGTTATACTAGTAGTAGT
>Location:NODE_261184_length_10127_cov_26.726177	Coordinate:1647	Reads:1	Hits:1	Allocated_reads:1	Strand:+
TGTGTATGCACCGTTATACTAGTAG
>Location:NODE_261184_length_10127_cov_26.726177	Coordinate:1647	Reads:1	Hits:1	Allocated_reads:1	Strand:+
TGTGTATGCACCGTTATACTAGTAGTAG
>Location:NODE_261184_length_10127_cov_26.726177	Coordinate:1647	Reads:3	Hits:1	Allocated_reads:3	Strand:+
TGTGTATGCACCGTTATACTAGTAGTAGT
>Location:NODE_261184_length_10127_cov_26.726177	Coordinate:1647	Reads:10	Hits:1	Allocated_reads:10	Strand:+
TGTGTATGCACCGTTATACTAGTAGTAGTA
>Location:NODE_261184_length_10127_cov_26.726177	Coordinate:1648	Reads:1	Hits:1	Allocated_reads:1	Strand:+
GTGTATGCACCGTTATACTAGTAGTAGT
>Location:NODE_261184_length_10127_cov_26.726177	Coordinate:1649	Reads:1	Hits:1	Allocated_reads:1	Strand:+
TGTATGCACCGTTATACTAGTAGTAG
>Location:NODE_261184_length_10127_cov_26.726177	Coordinate:1649	Reads:5	Hits:1	Allocated_reads:5	Strand:+
TGTATGCACCGTTATACTAGTAGTAGT
>Location:NODE_261184_length_10127_cov_26.726177	Coordinate:1649	Reads:1	Hits:1	Allocated_reads:1	Strand:+
TGTATGCACCGTTATACTAGTAGTAGCA
>Location:NODE_261184_length_10127_cov_26.726177	Coordinate:1649	Reads:1	Hits:1	Allocated_reads:1	Strand:+
TGTATGCACCGTTATACTAGTAGTAGGA
>Location:NODE_261184_length_10127_cov_26.726177	Coordinate:1649	Reads:39	Hits:1	Allocated_reads:39	Strand:+
TGTATGCACCGTTATACTAGTAGTAGTA
>Location:NODE_261184_length_10127_cov_26.726177	Coordinate:1649	Reads:2	Hits:1	Allocated_reads:2	Strand:+
TGTATGCACCGTTATACTAGTAGTAGTAT
>Location:NODE_261184_length_10127_cov_26.726177	Coordinate:1650	Reads:1	Hits:1	Allocated_reads:1	Strand:+
GTATGCACCGTTATACTAGTAGTAGTA
>Location:NODE_261184_length_10127_cov_26.726177	Coordinate:1651	Reads:3	Hits:1	Allocated_reads:3	Strand:+
TATGCACCGTTATACTAGTAGTAG
>Location:NODE_261184_length_10127_cov_26.726177	Coordinate:1651	Reads:4	Hits:1	Allocated_reads:4	Strand:+
TATGCACCGTTATACTAGTAGTAGT
>Location:NODE_261184_length_10127_cov_26.726177	Coordinate:1651	Reads:20	Hits:1	Allocated_reads:20	Strand:+
TATGCACCGTTATACTAGTAGTAGTA
>Location:NODE_261184_length_10127_cov_26.726177	Coordinate:1651	Reads:4	Hits:1	Allocated_reads:4	Strand:+
TATGCACCGTTATACTAGTAGTAGTATA
>Location:NODE_261184_length_10127_cov_26.726177	Coordinate:1651	Reads:1	Hits:1	Allocated_reads:1	Strand:+
TATGCACCGTTATACTAGTAGTAGTATAGA
>Location:NODE_261184_length_10127_cov_26.726177	Coordinate:1652	Reads:1	Hits:1	Allocated_reads:1	Strand:-
ACTACTACTAGTATAACGGTGCAT
>Location:NODE_261184_length_10127_cov_26.726177	Coordinate:1652	Reads:1	Hits:1	Allocated_reads:1	Strand:+
ATGCACCGTTATACTAGTAGTAGTA
>Location:NODE_261184_length_10127_cov_26.726177	Coordinate:1653	Reads:2	Hits:1	Allocated_reads:2	Strand:+
TGCACCGTTATACTAGTAGTAGTA
>Location:NODE_261184_length_10127_cov_26.726177	Coordinate:1653	Reads:1	Hits:1	Allocated_reads:1	Strand:+
TGCACCGTTATACTAGTAGTAGTAT
>Location:NODE_261184_length_10127_cov_26.726177	Coordinate:1653	Reads:5	Hits:1	Allocated_reads:5	Strand:+
TGCACCGTTATACTAGTAGTAGTATAGAA
>Location:NODE_261184_length_10127_cov_26.726177	Coordinate:1653	Reads:1	Hits:1	Allocated_reads:1	Strand:+
TGCACCGTTATACTAGTAGTAGTATAGAAT
>Location:NODE_261184_length_10127_cov_26.726177	Coordinate:1662	Reads:1	Hits:1	Allocated_reads:1	Strand:-
GTGGATTCTATACTACTACTAGTAT
>Location:NODE_261184_length_10127_cov_26.726177	Coordinate:1663	Reads:1	Hits:1	Allocated_reads:1	Strand:-
AGAAAGTGGATTCTATACTACTACTAGTA
>Location:NODE_261184_length_10127_cov_26.726177	Coordinate:1663	Reads:1	Hits:1	Allocated_reads:1	Strand:-
GAGAAAGTGGATTCTATACTACTACTAGTA
>Location:NODE_261184_length_10127_cov_26.726177	Coordinate:1663	Reads:6	Hits:1	Allocated_reads:6	Strand:-
GTGGATTCTATACTACTACTAGTA
>Location:NODE_261184_length_10127_cov_26.726177	Coordinate:1663	Reads:1	Hits:1	Allocated_reads:1	Strand:+
TACTAGTAGTAGTATAGAATCCACTTTCT
>Location:NODE_261184_length_10127_cov_26.726177	Coordinate:1663	Reads:1	Hits:1	Allocated_reads:1	Strand:+
TACTAGTAGTAGTATAGAATCCACTTTCTCCGGT
>Location:NODE_261184_length_10127_cov_26.726177	Coordinate:1664	Reads:1	Hits:1	Allocated_reads:1	Strand:+
ACTAGTAGTAGTATAGAATCCACTTTCTC
>Location:NODE_261184_length_10127_cov_26.726177	Coordinate:1665	Reads:1	Hits:1	Allocated_reads:1	Strand:+
CTAGTAGTAGTATAGAATCCACTTTCTCCGG
>Location:NODE_261184_length_10127_cov_26.726177	Coordinate:1665	Reads:1	Hits:1	Allocated_reads:1	Strand:+
CTAGTAGTAGTATAGAATCCACTTTCTCCGT
>Location:NODE_261184_length_10127_cov_26.726177	Coordinate:1666	Reads:1	Hits:1	Allocated_reads:1	Strand:+
TAGTAGTAGTATAGAATCCACTTTCTC
>Location:NODE_261184_length_10127_cov_26.726177	Coordinate:1666	Reads:1	Hits:1	Allocated_reads:1	Strand:+
TAGTAGTAGTATAGAATCCACTTTCTCC
>Location:NODE_261184_length_10127_cov_26.726177	Coordinate:1666	Reads:6	Hits:1	Allocated_reads:6	Strand:+
TAGTAGTAGTATAGAATCCACTTTCTCCG
>Location:NODE_261184_length_10127_cov_26.726177	Coordinate:1666	Reads:1	Hits:1	Allocated_reads:1	Strand:+
TAGTAGTAGTATAGAATCCACTTTCTCTGG
>Location:NODE_261184_length_10127_cov_26.726177	Coordinate:1666	Reads:22	Hits:1	Allocated_reads:22	Strand:+
TAGTAGTAGTATAGAATCCACTTTCTCCGG
>Location:NODE_261184_length_10127_cov_26.726177	Coordinate:1666	Reads:5	Hits:1	Allocated_reads:5	Strand:+
TAGTAGTAGTATAGAATCCACTTTCTCCGGT
>Location:NODE_261184_length_10127_cov_26.726177	Coordinate:1666	Reads:7	Hits:1	Allocated_reads:7	Strand:+
TAGTAGTAGTATAGAATCCACTTTCTCCGGTT
>Location:NODE_261184_length_10127_cov_26.726177	Coordinate:1667	Reads:2	Hits:1	Allocated_reads:2	Strand:+
AGTAGTAGTATAGAATCCACTTTCTCCGG
>Location:NODE_261184_length_10127_cov_26.726177	Coordinate:1667	Reads:1	Hits:1	Allocated_reads:1	Strand:+
AGTAGTAGTATAGAATCCACTTTCTCCGGT
>Location:NODE_261184_length_10127_cov_26.726177	Coordinate:1668	Reads:2	Hits:1	Allocated_reads:2	Strand:+
GTAGTAGTATAGAATCCACTTTCTCCGG
>Location:NODE_261184_length_10127_cov_26.726177	Coordinate:1668	Reads:2	Hits:1	Allocated_reads:2	Strand:+
GTAGTAGTATAGAATCCACTTTCTCCGGT
>Location:NODE_261184_length_10127_cov_26.726177	Coordinate:1669	Reads:1	Hits:1	Allocated_reads:1	Strand:+
TAGTAGTATAGAATCCACTTTCTCCG
>Location:NODE_261184_length_10127_cov_26.726177	Coordinate:1669	Reads:8	Hits:1	Allocated_reads:8	Strand:+
TAGTAGTATAGAATCCACTTTCTCCGG
>Location:NODE_261184_length_10127_cov_26.726177	Coordinate:1669	Reads:11	Hits:1	Allocated_reads:11	Strand:+
TAGTAGTATAGAATCCACTTTCTCCGGT
>Location:NODE_261184_length_10127_cov_26.726177	Coordinate:1669	Reads:11	Hits:1	Allocated_reads:11	Strand:+
TAGTAGTATAGAATCCACTTTCTCCGGTT
>Location:NODE_261184_length_10127_cov_26.726177	Coordinate:1669	Reads:1	Hits:1	Allocated_reads:1	Strand:+
TAGTAGTATAGAATCCACTTTCTCCGGTTT
>Location:NODE_261184_length_10127_cov_26.726177	Coordinate:1669	Reads:1	Hits:1	Allocated_reads:1	Strand:+
TAGTAGTATAGAATCCACTTTCTCCGGTTTG
>Location:NODE_261184_length_10127_cov_26.726177	Coordinate:1670	Reads:1	Hits:1	Allocated_reads:1	Strand:+
AGTAGTATAGAATCCACTTTCTCCGG
>Location:NODE_261184_length_10127_cov_26.726177	Coordinate:1670	Reads:1	Hits:1	Allocated_reads:1	Strand:+
AGTAGTATAGAATCCACTTTCTCCGGT
>Location:NODE_261184_length_10127_cov_26.726177	Coordinate:1670	Reads:1	Hits:1	Allocated_reads:1	Strand:+
AGTAGTATAGAATCCACTTTCTCCGGTT
>Location:NODE_261184_length_10127_cov_26.726177	Coordinate:1671	Reads:1	Hits:1	Allocated_reads:1	Strand:-
GCAAACCGGAGAAAGTGGATTCTATACTAC
>Location:NODE_261184_length_10127_cov_26.726177	Coordinate:1671	Reads:2	Hits:1	Allocated_reads:2	Strand:+
GTAGTATAGAATCCACTTTCTCCGGT
>Location:NODE_261184_length_10127_cov_26.726177	Coordinate:1671	Reads:1	Hits:1	Allocated_reads:1	Strand:+
GTAGTATAGAATCCACTTTCTCCGGTT
>Location:NODE_261184_length_10127_cov_26.726177	Coordinate:1671	Reads:1	Hits:1	Allocated_reads:1	Strand:+
GTAGTATAGAATCCACTTTCTCCGGTTT
>Location:NODE_261184_length_10127_cov_26.726177	Coordinate:1671	Reads:3	Hits:1	Allocated_reads:3	Strand:+
GTAGTATAGAATCCACTTTCTCCGGTTTG
>Location:NODE_261184_length_10127_cov_26.726177	Coordinate:1672	Reads:4	Hits:1	Allocated_reads:4	Strand:+
TAGTATAGAATCCACTTTCTCCGG
>Location:NODE_261184_length_10127_cov_26.726177	Coordinate:1672	Reads:6	Hits:1	Allocated_reads:6	Strand:+
TAGTATAGAATCCACTTTCTCCGGT
>Location:NODE_261184_length_10127_cov_26.726177	Coordinate:1672	Reads:3	Hits:1	Allocated_reads:3	Strand:+
TAGTATAGAATCCACTTTCTCCGGTT
>Location:NODE_261184_length_10127_cov_26.726177	Coordinate:1672	Reads:3	Hits:1	Allocated_reads:3	Strand:+
TAGTATAGAATCCACTTTCTCCGGTTT
>Location:NODE_261184_length_10127_cov_26.726177	Coordinate:1672	Reads:10	Hits:1	Allocated_reads:10	Strand:+
TAGTATAGAATCCACTTTCTCCGGTTTG
>Location:NODE_261184_length_10127_cov_26.726177	Coordinate:1672	Reads:1	Hits:1	Allocated_reads:1	Strand:+
TAGTATAGAATCCACTTTCTCCGGTTTGCA
>Location:NODE_261184_length_10127_cov_26.726177	Coordinate:1674	Reads:1	Hits:1	Allocated_reads:1	Strand:-
GCAAACCGGAGAAAGTGGATTCTATAC
>Location:NODE_261184_length_10127_cov_26.726177	Coordinate:1675	Reads:1	Hits:1	Allocated_reads:1	Strand:+
TATAGAATCCACTTTCTCCGGTTT
>Location:NODE_261184_length_10127_cov_26.726177	Coordinate:1675	Reads:4	Hits:1	Allocated_reads:4	Strand:+
TATAGAATCCACTTTCTCCGGTTTG
>Location:NODE_261184_length_10127_cov_26.726177	Coordinate:1675	Reads:1	Hits:1	Allocated_reads:1	Strand:+
TATAGAATCCACTTTCTCCGGTTTGCA
>Location:NODE_261184_length_10127_cov_26.726177	Coordinate:1677	Reads:2	Hits:1	Allocated_reads:2	Strand:+
TAGAATCCACTTTCTCCGGTTTGCA
>Location:NODE_261184_length_10127_cov_26.726177	Coordinate:1677	Reads:1	Hits:1	Allocated_reads:1	Strand:+
TAGAATCCACTTTCTCCGGTTTGCATA
>Location:NODE_261184_length_10127_cov_26.726177	Coordinate:1677	Reads:10	Hits:1	Allocated_reads:10	Strand:+
TAGAATCCACTTTCTCCGGTTTGCATATT
>Location:NODE_261184_length_10127_cov_26.726177	Coordinate:1678	Reads:1	Hits:1	Allocated_reads:1	Strand:-
TATGCAAACCGGAGAAAGTGGATTCT
>Location:NODE_261184_length_10127_cov_26.726177	Coordinate:1681	Reads:1	Hits:1	Allocated_reads:1	Strand:+
ATCCACTTTCTCCGGTTTGCATATTTCTGA
>Location:NODE_261184_length_10127_cov_26.726177	Coordinate:1682	Reads:1	Hits:1	Allocated_reads:1	Strand:-
TTCAGAAATATGCAAACCGGAGAAAGTGGA
>Location:NODE_261184_length_10127_cov_26.726177	Coordinate:1684	Reads:1	Hits:1	Allocated_reads:1	Strand:-
TTCAGAAATATGCAAACCGGAGAAAGTT
>Location:NODE_261184_length_10127_cov_26.726177	Coordinate:1685	Reads:2	Hits:1	Allocated_reads:2	Strand:-
TTCAGAAATATGCAAACCGGAGAAAGT
>Location:NODE_261184_length_10127_cov_26.726177	Coordinate:1687	Reads:2	Hits:1	Allocated_reads:2	Strand:-
TTCAGAAATATGCAAACCGGAGAAA
>Location:NODE_261184_length_10127_cov_26.726177	Coordinate:1687	Reads:4	Hits:1	Allocated_reads:4	Strand:+
TTTCTCCGGTTTGCATATTTCTGAAAAAC
>Location:NODE_261184_length_10127_cov_26.726177	Coordinate:1687	Reads:2	Hits:1	Allocated_reads:2	Strand:+
TTTCTCCGGTTTGCATATTTCTGAAAAACC
>Location:NODE_261184_length_10127_cov_26.726177	Coordinate:1688	Reads:10	Hits:1	Allocated_reads:10	Strand:-
TTCAGAAATATGCAAACCGGAGAA
>Location:NODE_261184_length_10127_cov_26.726177	Coordinate:1688	Reads:2	Hits:1	Allocated_reads:2	Strand:+
TTCTCCGGTTTGCATATTTCTGAAAAAC
>Location:NODE_261184_length_10127_cov_26.726177	Coordinate:1688	Reads:1	Hits:1	Allocated_reads:1	Strand:-
TTTTTCAGAAATATGCAAACCGGAGAA
>Location:NODE_261184_length_10127_cov_26.726177	Coordinate:1689	Reads:3	Hits:1	Allocated_reads:3	Strand:+
TCTCCGGTTTGCATATTTCTGAAAAAC
>Location:NODE_261184_length_10127_cov_26.726177	Coordinate:1690	Reads:1	Hits:1	Allocated_reads:1	Strand:-
TTTTCAGAAATATGCAAACCGGAG
>Location:NODE_261184_length_10127_cov_26.726177	Coordinate:1697	Reads:1	Hits:3	Allocated_reads:0.333333333333333	Strand:+
TTGCATATTTCTGAAAAACCTCTTAGTGGTG
>Location:NODE_261184_length_10127_cov_26.726177	Coordinate:1697	Reads:1	Hits:3	Allocated_reads:0.333333333333333	Strand:+
TTGCATATTTCTGAAAAACCTCTTAGTGGTGTG
>Location:NODE_261184_length_10127_cov_26.726177	Coordinate:1698	Reads:1	Hits:5	Allocated_reads:0.2	Strand:+
TGCATATTTCTGAAAAACCTCTTAGT
>Location:NODE_261184_length_10127_cov_26.726177	Coordinate:1698	Reads:2	Hits:5	Allocated_reads:0.4	Strand:+
TGCATATTTCTGAAAAACCTCTTAGTGG
>Location:NODE_261184_length_10127_cov_26.726177	Coordinate:1698	Reads:1	Hits:5	Allocated_reads:0.2	Strand:+
TGCATATTTCTGAAAAACCTCTTAGTGGTGT
>Location:NODE_261184_length_10127_cov_26.726177	Coordinate:1699	Reads:1	Hits:5	Allocated_reads:0.2	Strand:+
GCATATTTCTGAAAAACCTCTTAGTGG
>Location:NODE_261184_length_10127_cov_26.726177	Coordinate:1701	Reads:1	Hits:5	Allocated_reads:0.2	Strand:+
ATATTTCTGAAAAACCTCTTAGTG
>Location:NODE_261184_length_10127_cov_26.726177	Coordinate:1702	Reads:1	Hits:5	Allocated_reads:0.2	Strand:+
TATTTCTGAAAAACCTCTTAGTGG
>Location:NODE_261184_length_10127_cov_26.726177	Coordinate:1702	Reads:2	Hits:5	Allocated_reads:0.4	Strand:+
TATTTCTGAAAAACCTCTTAGTGGT
>Location:NODE_261184_length_10127_cov_26.726177	Coordinate:1702	Reads:6	Hits:5	Allocated_reads:1.2	Strand:+
TATTTCTGAAAAACCTCTTAGTGGTG
>Location:NODE_261184_length_10127_cov_26.726177	Coordinate:1702	Reads:1	Hits:5	Allocated_reads:0.2	Strand:+
TATTTCTGAAAAACCTCTTAGTGGTGT
>Location:NODE_261184_length_10127_cov_26.726177	Coordinate:1702	Reads:13	Hits:5	Allocated_reads:2.6	Strand:+
TATTTCTGAAAAACCTCTTAGTGGTGTG
>Location:NODE_261184_length_10127_cov_26.726177	Coordinate:1702	Reads:4	Hits:5	Allocated_reads:0.8	Strand:+
TATTTCTGAAAAACCTCTTAGTGGTGTGG
>Location:NODE_261184_length_10127_cov_26.726177	Coordinate:1702	Reads:20	Hits:5	Allocated_reads:4	Strand:+
TATTTCTGAAAAACCTCTTAGTGGTGTGGC
>Location:NODE_261184_length_10127_cov_26.726177	Coordinate:1702	Reads:3	Hits:5	Allocated_reads:0.6	Strand:+
TATTTCTGAAAAACCTCTTAGTGGTGTGGCA
>Location:NODE_261184_length_10127_cov_26.726177	Coordinate:1702	Reads:1	Hits:5	Allocated_reads:0.2	Strand:+
TATTTCTGAAAAACCTCTTAGTGGGGTGGCAG
>Location:NODE_261184_length_10127_cov_26.726177	Coordinate:1702	Reads:5	Hits:5	Allocated_reads:1	Strand:+
TATTTCTGAAAAACCTCTTAGTGGTGTGGCAGCC
>Location:NODE_261184_length_10127_cov_26.726177	Coordinate:1704	Reads:1	Hits:5	Allocated_reads:0.2	Strand:+
TTTCTGAAAAACCTCTTAGTGGTGTGGC
>Location:NODE_261184_length_10127_cov_26.726177	Coordinate:1705	Reads:8	Hits:5	Allocated_reads:1.6	Strand:+
TTCTGAAAAACCTCTTAGTGGTGTGGC
>Location:NODE_261184_length_10127_cov_26.726177	Coordinate:1705	Reads:6	Hits:5	Allocated_reads:1.2	Strand:+
TTCTGAAAAACCTCTTAGTGGTGTGGCA
>Location:NODE_261184_length_10127_cov_26.726177	Coordinate:1705	Reads:2	Hits:5	Allocated_reads:0.4	Strand:+
TTCTGAAAAACCTCTTAGTGGTGTGGCAGCC
>Location:NODE_261184_length_10127_cov_26.726177	Coordinate:1705	Reads:1	Hits:5	Allocated_reads:0.2	Strand:+
TTCTGAAAAACCTCTTAGTGGTGTGGCAGCCG
>Location:NODE_261184_length_10127_cov_26.726177	Coordinate:1706	Reads:1	Hits:5	Allocated_reads:0.2	Strand:+
TCTGAAAAACCTCTTAGTGGTGTGG
>Location:NODE_261184_length_10127_cov_26.726177	Coordinate:1706	Reads:1	Hits:5	Allocated_reads:0.2	Strand:+
TCTGAAAAACCTCTTAGTGGTGTGGCA
>Location:NODE_261184_length_10127_cov_26.726177	Coordinate:1706	Reads:1	Hits:5	Allocated_reads:0.2	Strand:+
TCTGAAAAACCTCTTAGTGGTGTGGCAGCC
>Location:NODE_261184_length_10127_cov_26.726177	Coordinate:1708	Reads:1	Hits:5	Allocated_reads:0.2	Strand:+
TGAAAAACCTCTTAGTGGTGTGGCAGCC
>Location:NODE_261184_length_10127_cov_26.726177	Coordinate:1708	Reads:1	Hits:5	Allocated_reads:0.2	Strand:+
TGAAAAACCTCTTAGTGGTGTGGCAGCCG
>Location:NODE_261184_length_10127_cov_26.726177	Coordinate:1708	Reads:1	Hits:1	Allocated_reads:1	Strand:+
TGAAAAACCTCTTAGTGGTGTGGCAGCCGTT
>Location:NODE_261184_length_10127_cov_26.726177	Coordinate:1712	Reads:1	Hits:6	Allocated_reads:0.166666666666667	Strand:+
AAACCTCTTAGTGGTGTGGCAGCCG
>Location:NODE_261184_length_10127_cov_26.726177	Coordinate:1713	Reads:1	Hits:6	Allocated_reads:0.166666666666667	Strand:+
AACCTCTTAGTGGTGTGGCAGCCG
>Location:NODE_261184_length_10127_cov_26.726177	Coordinate:1715	Reads:1	Hits:1	Allocated_reads:1	Strand:-
AATCAACGGCTGCCACACCACTAAGAGG
>Location:NODE_261184_length_10127_cov_26.726177	Coordinate:1717	Reads:1	Hits:2	Allocated_reads:0.5	Strand:-
AATCAACGGCTGCCACACCACTAAGA
>Location:NODE_261184_length_10127_cov_26.726177	Coordinate:1719	Reads:1	Hits:1	Allocated_reads:1	Strand:+
TTAGTGGTGTGGCAGCCGTTGATTGACC
>Location:NODE_261184_length_10127_cov_26.726177	Coordinate:1731	Reads:1	Hits:1	Allocated_reads:1	Strand:+
CAGCCGTTGATTGACCCAGCCCTGCAA
>Location:NODE_261184_length_10127_cov_26.726177	Coordinate:1731	Reads:1	Hits:1	Allocated_reads:1	Strand:+
CAGCCGTTGATTGACCCAGCCCTGCAT
>Location:NODE_261184_length_10127_cov_26.726177	Coordinate:1731	Reads:1	Hits:1	Allocated_reads:1	Strand:+
CAGCCGTTGATTGACCCAGCCCTGCAAACC
>Location:NODE_261184_length_10127_cov_26.726177	Coordinate:1732	Reads:2	Hits:1	Allocated_reads:2	Strand:+
AGCCGTTGATTGACCCAGCCCTGCAAAC
>Location:NODE_261184_length_10127_cov_26.726177	Coordinate:1732	Reads:1	Hits:1	Allocated_reads:1	Strand:+
AGCCGTTGATTGACCCAGCCCTGCAAACCCG
>Location:NODE_261184_length_10127_cov_26.726177	Coordinate:1733	Reads:21	Hits:1	Allocated_reads:21	Strand:+
GCCGTTGATTGACCCAGCCCTGCAAAC
>Location:NODE_261184_length_10127_cov_26.726177	Coordinate:1733	Reads:6	Hits:1	Allocated_reads:6	Strand:+
GCCGTTGATTGACCCAGCCCTGCAAACC
>Location:NODE_261184_length_10127_cov_26.726177	Coordinate:1733	Reads:2	Hits:1	Allocated_reads:2	Strand:+
GCCGTTGATTGACCCAGCCCTGCAAACCC
>Location:NODE_261184_length_10127_cov_26.726177	Coordinate:1733	Reads:1	Hits:1	Allocated_reads:1	Strand:+
GCCGTTGATTGACCCAGCCCTGCAAACCCG
>Location:NODE_261184_length_10127_cov_26.726177	Coordinate:1735	Reads:1	Hits:1	Allocated_reads:1	Strand:+
CGTTGATTGACCCAGCCCTGCAAAC
>Location:NODE_261184_length_10127_cov_26.726177	Coordinate:1735	Reads:1	Hits:1	Allocated_reads:1	Strand:+
CGTTGATTGACCCAGCCCTGCAAACCC
>Location:NODE_261184_length_10127_cov_26.726177	Coordinate:1735	Reads:1	Hits:1	Allocated_reads:1	Strand:+
CGTTGATTGACCCAGCCCTGCAAACCCG
>Location:NODE_261184_length_10127_cov_26.726177	Coordinate:1735	Reads:2	Hits:1	Allocated_reads:2	Strand:+
CGTTGATTGACCCAGCCCTGCAAACCCGT
>Location:NODE_261184_length_10127_cov_26.726177	Coordinate:1735	Reads:1	Hits:1	Allocated_reads:1	Strand:+
CGTTGATTGACCCAGCCCTGCAAACCCGTG
>Location:NODE_261184_length_10127_cov_26.726177	Coordinate:1736	Reads:2	Hits:1	Allocated_reads:2	Strand:+
GTTGATTGACCCAGCCCTGCAAACCC
>Location:NODE_261184_length_10127_cov_26.726177	Coordinate:1736	Reads:2	Hits:1	Allocated_reads:2	Strand:+
GTTGATTGACCCAGCCCTGCAAACCCG
>Location:NODE_261184_length_10127_cov_26.726177	Coordinate:1736	Reads:1	Hits:1	Allocated_reads:1	Strand:+
GTTGATTGACCCAGCCCTGCAAACCCGA
>Location:NODE_261184_length_10127_cov_26.726177	Coordinate:1736	Reads:1	Hits:1	Allocated_reads:1	Strand:+
GTTGATTGACCCAGCCCTGCAAACCCGT
>Location:NODE_261184_length_10127_cov_26.726177	Coordinate:1736	Reads:3	Hits:1	Allocated_reads:3	Strand:+
GTTGATTGACCCAGCCCTGCAAACCCGTG
>Location:NODE_261184_length_10127_cov_26.726177	Coordinate:1737	Reads:6	Hits:1	Allocated_reads:6	Strand:+
TTGATTGACCCAGCCCTGCAAACCCGTG
>Location:NODE_261184_length_10127_cov_26.726177	Coordinate:1737	Reads:1	Hits:1	Allocated_reads:1	Strand:+
TTGATTGACCCAGCCCTGCAAACCCGTGG
>Location:NODE_261184_length_10127_cov_26.726177	Coordinate:1737	Reads:4	Hits:1	Allocated_reads:4	Strand:+
TTGATTGACCCAGCCCTGCAAACCCGTGGA
>Location:NODE_261184_length_10127_cov_26.726177	Coordinate:1737	Reads:3	Hits:1	Allocated_reads:3	Strand:+
TTGATTGACCCAGCCCTGCAAACCCGTGGAT
>Location:NODE_261184_length_10127_cov_26.726177	Coordinate:1738	Reads:9	Hits:1	Allocated_reads:9	Strand:+
TGATTGACCCAGCCCTGCAAACCCG
>Location:NODE_261184_length_10127_cov_26.726177	Coordinate:1738	Reads:1	Hits:1	Allocated_reads:1	Strand:+
TGATTGACCCAGCCCTGCAAACCCGT
>Location:NODE_261184_length_10127_cov_26.726177	Coordinate:1738	Reads:10	Hits:1	Allocated_reads:10	Strand:+
TGATTGACCCAGCCCTGCAAACCCGTG
>Location:NODE_261184_length_10127_cov_26.726177	Coordinate:1738	Reads:1	Hits:1	Allocated_reads:1	Strand:+
TGATTGACCCAGCCCTGCAAACCCGTGG
>Location:NODE_261184_length_10127_cov_26.726177	Coordinate:1738	Reads:18	Hits:1	Allocated_reads:18	Strand:+
TGATTGACCCAGCCCTGCAAACCCGTGGA
>Location:NODE_261184_length_10127_cov_26.726177	Coordinate:1738	Reads:8	Hits:1	Allocated_reads:8	Strand:+
TGATTGACCCAGCCCTGCAAACCCGTGGAT
>Location:NODE_261184_length_10127_cov_26.726177	Coordinate:1739	Reads:1	Hits:1	Allocated_reads:1	Strand:+
GATTGACCCAGCCCTGCAAACCCGTG
>Location:NODE_261184_length_10127_cov_26.726177	Coordinate:1739	Reads:2	Hits:1	Allocated_reads:2	Strand:+
GATTGACCCAGCCCTGCAAACCCGTGGAT
>Location:NODE_261184_length_10127_cov_26.726177	Coordinate:1742	Reads:1	Hits:1	Allocated_reads:1	Strand:-
TCCACGGGTTTGCAGGGCTGGGTCA
>Location:NODE_261184_length_10127_cov_26.726177	Coordinate:1742	Reads:1	Hits:1	Allocated_reads:1	Strand:+
TGACCCAGCCCTGCAAACCCGTGGAT
>Location:NODE_261184_length_10127_cov_26.726177	Coordinate:1747	Reads:1	Hits:1	Allocated_reads:1	Strand:-
ATGGTCCATCCACGGGTTTGCAGGGCTG
>Location:NODE_261184_length_10127_cov_26.726177	Coordinate:1747	Reads:1	Hits:1	Allocated_reads:1	Strand:+
CAGCCCTGCAAACCCGTGGATGGACCAAGT
>Location:NODE_261184_length_10127_cov_26.726177	Coordinate:1748	Reads:1	Hits:1	Allocated_reads:1	Strand:+
AGCCCTGCAAACCCGTGGATGGACCATG
>Location:NODE_261184_length_10127_cov_26.726177	Coordinate:1749	Reads:1	Hits:1	Allocated_reads:1	Strand:+
GCCCTGCAAACCCGTGGATGGACCATG
>Location:NODE_261184_length_10127_cov_26.726177	Coordinate:1753	Reads:10	Hits:1	Allocated_reads:10	Strand:+
TGCAAACCCGTGGATGGACCATGCAGTGG
>Location:NODE_261184_length_10127_cov_26.726177	Coordinate:1753	Reads:3	Hits:1	Allocated_reads:3	Strand:+
TGCAAACCCGTGGATGGACCATGCAGTGGG
>Location:NODE_261184_length_10127_cov_26.726177	Coordinate:1753	Reads:3	Hits:1	Allocated_reads:3	Strand:+
TGCAAACCCGTGGATGGACCATGCAGTGGGA
>Location:NODE_261184_length_10127_cov_26.726177	Coordinate:1753	Reads:1	Hits:1	Allocated_reads:1	Strand:+
TGCAAACCCGTGGATGGACCATGCAGTGGGAGG
>Location:NODE_261184_length_10127_cov_26.726177	Coordinate:1754	Reads:1	Hits:3	Allocated_reads:0.333333333333333	Strand:+
GCAAACCCGTGGATGGACTATGCAGTTT
>Location:NODE_261184_length_10127_cov_26.726177	Coordinate:1755	Reads:1	Hits:1	Allocated_reads:1	Strand:+
CAAACCCGTGGATGGACCATGCAGT
>Location:NODE_261184_length_10127_cov_26.726177	Coordinate:1755	Reads:2	Hits:1	Allocated_reads:2	Strand:+
CAAACCCGTGGATGGACCATGCAGTGGGA
>Location:NODE_261184_length_10127_cov_26.726177	Coordinate:1757	Reads:1	Hits:1	Allocated_reads:1	Strand:+
AACCCGTGGATGGACCATGCAGTGGG
>Location:NODE_261184_length_10127_cov_26.726177	Coordinate:1757	Reads:9	Hits:1	Allocated_reads:9	Strand:+
AACCCGTGGATGGACCATGCAGTGGGA
>Location:NODE_261184_length_10127_cov_26.726177	Coordinate:1757	Reads:1	Hits:1	Allocated_reads:1	Strand:+
AACCCGTGGATGGACCATGCAGTAGGAGG
>Location:NODE_261184_length_10127_cov_26.726177	Coordinate:1757	Reads:5	Hits:1	Allocated_reads:5	Strand:+
AACCCGTGGATGGACCATGCAGTGGGAGG
>Location:NODE_261184_length_10127_cov_26.726177	Coordinate:1757	Reads:2	Hits:1	Allocated_reads:2	Strand:+
AACCCGTGGATGGACCATGCAGTGGGAGGA
>Location:NODE_261184_length_10127_cov_26.726177	Coordinate:1757	Reads:1	Hits:1	Allocated_reads:1	Strand:-
TCCCACTGCATGGTCCATCCACGGGTT
>Location:NODE_261184_length_10127_cov_26.726177	Coordinate:1761	Reads:1	Hits:1	Allocated_reads:1	Strand:+
CGTGGATGGACCATGCAGTGGGAGGA
>Location:NODE_261184_length_10127_cov_26.726177	Coordinate:1762	Reads:1	Hits:1	Allocated_reads:1	Strand:+
GTGGATGGACCATGCAGTGGGAGG
>Location:NODE_261184_length_10127_cov_26.726177	Coordinate:1767	Reads:2	Hits:1	Allocated_reads:2	Strand:+
TGGACCATGCAGTGGGAGGAAGCGT
>Location:NODE_261184_length_10127_cov_26.726177	Coordinate:1767	Reads:1	Hits:1	Allocated_reads:1	Strand:+
TGGACCATGCAGTGGGAGGAAGCGTC
>Location:NODE_261184_length_10127_cov_26.726177	Coordinate:1767	Reads:1	Hits:1	Allocated_reads:1	Strand:+
TGGACCATGCAGTGGGAGGAAGCGTCCTCT
>Location:NODE_261184_length_10127_cov_26.726177	Coordinate:1772	Reads:1	Hits:1	Allocated_reads:1	Strand:+
CATGCAGTGGGAGGAAGCGTCCTAAAAC
>Location:NODE_261184_length_10127_cov_26.726177	Coordinate:1774	Reads:2	Hits:1	Allocated_reads:2	Strand:+
TGCAGTGGGAGGAAGCGTCCTAAAAC
>Location:NODE_261184_length_10127_cov_26.726177	Coordinate:1777	Reads:1	Hits:1	Allocated_reads:1	Strand:+
AGTGGGAGGAAGCGTCCTAAAACTCT
>Location:NODE_261184_length_10127_cov_26.726177	Coordinate:1777	Reads:1	Hits:1	Allocated_reads:1	Strand:-
GAGAGTTTTAGGACGCTTCCTCCCACT
>Location:NODE_261184_length_10127_cov_26.726177	Coordinate:1778	Reads:1	Hits:1	Allocated_reads:1	Strand:-
TGCAAAGAGAGTTTTAGGACGCTTCCTCCCAC
>Location:NODE_261184_length_10127_cov_26.726177	Coordinate:1780	Reads:1	Hits:1	Allocated_reads:1	Strand:-
TCTGCAAAGAGAGTTTTAGGACGCTTCCTCCC
>Location:NODE_261184_length_10127_cov_26.726177	Coordinate:1780	Reads:1	Hits:1	Allocated_reads:1	Strand:-
TGCAAAGAGAGTTTTAGGACGCTTCCTCCC
>Location:NODE_261184_length_10127_cov_26.726177	Coordinate:1781	Reads:1	Hits:1	Allocated_reads:1	Strand:-
AAAGAGAGTTTTAGGACGCTTCCTCC
>Location:NODE_261184_length_10127_cov_26.726177	Coordinate:1781	Reads:2	Hits:1	Allocated_reads:2	Strand:-
AAGAGAGTTTTAGGACGCTTCCTCC
>Location:NODE_261184_length_10127_cov_26.726177	Coordinate:1781	Reads:3	Hits:1	Allocated_reads:3	Strand:-
CAAAGAGAGTTTTAGGACGCTTCCTCC
>Location:NODE_261184_length_10127_cov_26.726177	Coordinate:1781	Reads:1	Hits:1	Allocated_reads:1	Strand:-
GCAAAGAGAGTTTTAGGACGCTTCCTCC
>Location:NODE_261184_length_10127_cov_26.726177	Coordinate:1781	Reads:3	Hits:1	Allocated_reads:3	Strand:-
TCTGCAAAGAGAGTTTTAGGACGCTTCCTCC
>Location:NODE_261184_length_10127_cov_26.726177	Coordinate:1781	Reads:39	Hits:1	Allocated_reads:39	Strand:-
TGCAAAGAGAGTTTTAGGACGCTTCCTCC
>Location:NODE_261184_length_10127_cov_26.726177	Coordinate:1782	Reads:1	Hits:1	Allocated_reads:1	Strand:-
AAAGAGAGTTTTAGGACGCTTCCTC
>Location:NODE_261184_length_10127_cov_26.726177	Coordinate:1782	Reads:2	Hits:1	Allocated_reads:2	Strand:-
AAGAGAGTTTTAGGACGCTTCCTC
>Location:NODE_261184_length_10127_cov_26.726177	Coordinate:1782	Reads:3	Hits:1	Allocated_reads:3	Strand:-
CAAAGAGAGTTTTAGGACGCTTCCTC
>Location:NODE_261184_length_10127_cov_26.726177	Coordinate:1782	Reads:1	Hits:1	Allocated_reads:1	Strand:-
TCTGCAAAGAGAGTTTTAGGACGCTTCCTC
>Location:NODE_261184_length_10127_cov_26.726177	Coordinate:1782	Reads:19	Hits:1	Allocated_reads:19	Strand:-
TGCAAAGAGAGTTTTAGGACGCTTCCTC
>Location:NODE_261184_length_10127_cov_26.726177	Coordinate:1783	Reads:2	Hits:1	Allocated_reads:2	Strand:-
TGCAAAGAGAGTTTTAGGACGCTTCCT
>Location:NODE_261184_length_10127_cov_26.726177	Coordinate:1784	Reads:1	Hits:1	Allocated_reads:1	Strand:-
CAAAGAGAGTTTTAGGACGCTTCC
>Location:NODE_261184_length_10127_cov_26.726177	Coordinate:1784	Reads:1	Hits:1	Allocated_reads:1	Strand:-
GCAAAGAGAGTTTTAGGACGCTTCC
>Location:NODE_261184_length_10127_cov_26.726177	Coordinate:1784	Reads:6	Hits:1	Allocated_reads:6	Strand:-
TCTGCAAAGAGAGTTTTAGGACGCTTCC
>Location:NODE_261184_length_10127_cov_26.726177	Coordinate:1784	Reads:35	Hits:1	Allocated_reads:35	Strand:-
TGCAAAGAGAGTTTTAGGACGCTTCC
>Location:NODE_261184_length_10127_cov_26.726177	Coordinate:1786	Reads:1	Hits:1	Allocated_reads:1	Strand:-
TCTGCAAAGAGAGTTTTAGGACGCTT
>Location:NODE_261184_length_10127_cov_26.726177	Coordinate:1791	Reads:1	Hits:1	Allocated_reads:1	Strand:+
TCCTAAAACTCTCTTTGCAGACCACCC
>Location:NODE_261184_length_10127_cov_26.726177	Coordinate:1791	Reads:2	Hits:1	Allocated_reads:2	Strand:+
TCCTAAAACTCTCTTTGCAGACCACCCT
>Location:NODE_261184_length_10127_cov_26.726177	Coordinate:1794	Reads:1	Hits:1	Allocated_reads:1	Strand:+
TAAAACTCTCTTTGCAGACCACCC
>Location:NODE_261184_length_10127_cov_26.726177	Coordinate:1794	Reads:1	Hits:1	Allocated_reads:1	Strand:+
TAAAACTCTCTTTGCAGACCACCCT
>Location:NODE_261184_length_10127_cov_26.726177	Coordinate:1800	Reads:1	Hits:7	Allocated_reads:0.142857142857143	Strand:+
TCTCTTTGCAGACCACCCTGTGTGATTC
>Location:NODE_261184_length_10127_cov_26.726177	Coordinate:1800	Reads:2	Hits:7	Allocated_reads:0.285714285714286	Strand:+
TCTCTTTGCAGACCACCCTGTGTGATTCT
>Location:NODE_261184_length_10127_cov_26.726177	Coordinate:1802	Reads:1	Hits:10	Allocated_reads:0.1	Strand:+
TCTTTGCAGACCACCCTGTGTGATTCT
>Location:NODE_261184_length_10127_cov_26.726177	Coordinate:1802	Reads:1	Hits:10	Allocated_reads:0.1	Strand:+
TCTTTGCAGACCACCCTGTGCGATTCTC
>Location:NODE_261184_length_10127_cov_26.726177	Coordinate:1802	Reads:1	Hits:10	Allocated_reads:0.1	Strand:+
TCTTTGCAGACCACCCTGTGTGATTCTC
>Location:NODE_261184_length_10127_cov_26.726177	Coordinate:1802	Reads:1	Hits:10	Allocated_reads:0.1	Strand:+
TCTTTGCAGACCACCCTGTGCGATTCTCC
>Location:NODE_261184_length_10127_cov_26.726177	Coordinate:1802	Reads:2	Hits:10	Allocated_reads:0.2	Strand:+
TCTTTGCAGACCACCCTGTGTGATTCTCC
>Location:NODE_261184_length_10127_cov_26.726177	Coordinate:1802	Reads:1	Hits:10	Allocated_reads:0.1	Strand:+
TCTTTGCAGACCACCCTGTGTGATTCTCCACT
>Location:NODE_261184_length_10127_cov_26.726177	Coordinate:1804	Reads:1	Hits:11	Allocated_reads:0.0909090909090909	Strand:+
TTTGCAGACCACCCTGTGTGATTCTCCACTC
>Location:NODE_261184_length_10127_cov_26.726177	Coordinate:1806	Reads:2	Hits:11	Allocated_reads:0.181818181818182	Strand:+
TGCAGACCACCCTGTGTGATTCTCCACT
>Location:NODE_261184_length_10127_cov_26.726177	Coordinate:1809	Reads:1	Hits:11	Allocated_reads:0.0909090909090909	Strand:-
GAGTGGAGAATCACACAGGGTGGTCT
>Location:NODE_261184_length_10127_cov_26.726177	Coordinate:1811	Reads:1	Hits:1	Allocated_reads:1	Strand:+
ACCACCCTGTGTGATTCTCCACTCTCC
>Location:NODE_261184_length_10127_cov_26.726177	Coordinate:1812	Reads:1	Hits:1	Allocated_reads:1	Strand:+
CCACCCTGTGTGATTCTCCACTCTC
>Location:NODE_261184_length_10127_cov_26.726177	Coordinate:1818	Reads:1	Hits:1	Allocated_reads:1	Strand:+
TGTGTGATTCTCCACTCTCCAACC
>Location:NODE_261184_length_10127_cov_26.726177	Coordinate:1819	Reads:1	Hits:1	Allocated_reads:1	Strand:-
TGGTTGGAGAGTGGAGAATCACAC
>Location:NODE_261184_length_10127_cov_26.726177	Coordinate:1820	Reads:1	Hits:1	Allocated_reads:1	Strand:+
TGTGATTCTCCACTCTCCAACCAGAAAAG
>Location:NODE_261184_length_10127_cov_26.726177	Coordinate:1822	Reads:1	Hits:1	Allocated_reads:1	Strand:-
TCTTTTCTGGTTGGAGAGTGGAGAATCA
>Location:NODE_261184_length_10127_cov_26.726177	Coordinate:1822	Reads:1	Hits:1	Allocated_reads:1	Strand:-
TCTTTTCTGGTTGGAGAGTGGAGAATTT
>Location:NODE_261184_length_10127_cov_26.726177	Coordinate:1822	Reads:1	Hits:1	Allocated_reads:1	Strand:-
TTTTCTGGTTGGAGAGTGGAGAATCA
>Location:NODE_261184_length_10127_cov_26.726177	Coordinate:1824	Reads:1	Hits:1	Allocated_reads:1	Strand:-
TCTTTTCTGGTTGGAGAGTGGAGAAT
>Location:NODE_261184_length_10127_cov_26.726177	Coordinate:1825	Reads:2	Hits:1	Allocated_reads:2	Strand:-
TCTTTTCTGGTTGGAGAGTGGAGAA
>Location:NODE_261184_length_10127_cov_26.726177	Coordinate:1832	Reads:1	Hits:1	Allocated_reads:1	Strand:+
CTCTCCAACCAGAAAAGACAAACCGCGGGT
>Location:NODE_261184_length_10127_cov_26.726177	Coordinate:1833	Reads:1	Hits:1	Allocated_reads:1	Strand:+
TCTCCAACCAGAAAAGACAAACCGCGGGTCT
>Location:NODE_261184_length_10127_cov_26.726177	Coordinate:1835	Reads:2	Hits:1	Allocated_reads:2	Strand:+
TCCAACCAGAAAAGACAAACCGCGGGTCT
>Location:NODE_261184_length_10127_cov_26.726177	Coordinate:1836	Reads:1	Hits:1	Allocated_reads:1	Strand:+
CCAACCAGAAAAGACAAACCGCGGGTCTCAGT
>Location:NODE_261184_length_10127_cov_26.726177	Coordinate:1836	Reads:1	Hits:1	Allocated_reads:1	Strand:+
CCAACCAGAAAAGACAAACCGCGGGTCTCAGTCGC
>Location:NODE_261184_length_10127_cov_26.726177	Coordinate:1838	Reads:1	Hits:1	Allocated_reads:1	Strand:+
AACCAGAAAAGACAAACCGCGGGTC
>Location:NODE_261184_length_10127_cov_26.726177	Coordinate:1838	Reads:1	Hits:1	Allocated_reads:1	Strand:+
AACCAGAAAAGACAAACCGCGGGTCTC
>Location:NODE_261184_length_10127_cov_26.726177	Coordinate:1838	Reads:1	Hits:1	Allocated_reads:1	Strand:+
AACCAGAAAAGACAAACCGCGGGTCTCAGT
>Location:NODE_261184_length_10127_cov_26.726177	Coordinate:1838	Reads:1	Hits:1	Allocated_reads:1	Strand:+
AACCAGAAAAGACAAACCGCGGGTCTCAGTC
>Location:NODE_261184_length_10127_cov_26.726177	Coordinate:1839	Reads:1	Hits:1	Allocated_reads:1	Strand:+
ACCAGAAAAGACAAACCGCGGGTCTCAGTC
>Location:NODE_261184_length_10127_cov_26.726177	Coordinate:1840	Reads:1	Hits:1	Allocated_reads:1	Strand:+
CCAGAAAAGACAAACCGCGGGTCT
>Location:NODE_261184_length_10127_cov_26.726177	Coordinate:1840	Reads:1	Hits:1	Allocated_reads:1	Strand:+
CCAGAAAAGACAAACCGCGGGTCTCA
>Location:NODE_261184_length_10127_cov_26.726177	Coordinate:1840	Reads:1	Hits:1	Allocated_reads:1	Strand:+
CCAGAAAAGACAAACCGCGGGTCTCAG
>Location:NODE_261184_length_10127_cov_26.726177	Coordinate:1840	Reads:9	Hits:1	Allocated_reads:9	Strand:+
CCAGAAAAGACAAACCGCGGGTCTCAGT
>Location:NODE_261184_length_10127_cov_26.726177	Coordinate:1840	Reads:14	Hits:1	Allocated_reads:14	Strand:+
CCAGAAAAGACAAACCGCGGGTCTCAGTC
>Location:NODE_261184_length_10127_cov_26.726177	Coordinate:1840	Reads:1	Hits:1	Allocated_reads:1	Strand:+
CCAGAAAAGACAAACCGCGGGTCTCAGTCG
>Location:NODE_261184_length_10127_cov_26.726177	Coordinate:1840	Reads:1	Hits:1	Allocated_reads:1	Strand:+
CCAGAAAAGACAAACCGCGGGTCTCAGTCGCAG
>Location:NODE_261184_length_10127_cov_26.726177	Coordinate:1848	Reads:1	Hits:1	Allocated_reads:1	Strand:+
GACAAACCGCGGGTCTCAGTCGCAGCACC
>Location:NODE_261184_length_10127_cov_26.726177	Coordinate:1850	Reads:1	Hits:1	Allocated_reads:1	Strand:+
CAAACCGCGGGTCTCAGTCGCAGCACC
>Location:NODE_261184_length_10127_cov_26.726177	Coordinate:1862	Reads:1	Hits:1	Allocated_reads:1	Strand:+
CTCAGTCGCAGCACCCCATCCACGTC
>Location:NODE_261184_length_10127_cov_26.726177	Coordinate:1863	Reads:1	Hits:1	Allocated_reads:1	Strand:+
TCAGTCGCAGCACCCCATCCACGTC
>Location:NODE_261184_length_10127_cov_26.726177	Coordinate:1868	Reads:1	Hits:1	Allocated_reads:1	Strand:+
CGCAGCACCCCATCCACGTCTGATCT
>Location:NODE_261184_length_10127_cov_26.726177	Coordinate:1869	Reads:1	Hits:3	Allocated_reads:0.333333333333333	Strand:+
GCAGCACCCCATCCACGTCTGATCTTGCT
>Location:NODE_261184_length_10127_cov_26.726177	Coordinate:1870	Reads:1	Hits:3	Allocated_reads:0.333333333333333	Strand:+
CAGCACCCCATCCACGTCTGATCTTGCT
>Location:NODE_261184_length_10127_cov_26.726177	Coordinate:1871	Reads:2	Hits:2	Allocated_reads:1	Strand:+
AGCACCCCATCCACGTCTGATCTTGCTTCG
>Location:NODE_261184_length_10127_cov_26.726177	Coordinate:1871	Reads:1	Hits:2	Allocated_reads:0.5	Strand:+
AGCACCCCATCCACGTCTGATCTTGCTTCGGC
>Location:NODE_261184_length_10127_cov_26.726177	Coordinate:1871	Reads:2	Hits:3	Allocated_reads:0.666666666666667	Strand:-
CAAGATCAGACGTGGATGGGGTGCT
>Location:NODE_261184_length_10127_cov_26.726177	Coordinate:1872	Reads:2	Hits:3	Allocated_reads:0.666666666666667	Strand:-
CAAGATCAGACGTGGATGGGGTGC
>Location:NODE_261184_length_10127_cov_26.726177	Coordinate:1872	Reads:1	Hits:3	Allocated_reads:0.333333333333333	Strand:+
GCACCCCATCCACGTCTGATCTTGCT
>Location:NODE_261184_length_10127_cov_26.726177	Coordinate:1872	Reads:3	Hits:2	Allocated_reads:1.5	Strand:+
GCACCCCATCCACGTCTGATCTTGCTTCG
>Location:NODE_261184_length_10127_cov_26.726177	Coordinate:1872	Reads:3	Hits:2	Allocated_reads:1.5	Strand:+
GCACCCCATCCACGTCTGATCTTGCTTCGGC
>Location:NODE_261184_length_10127_cov_26.726177	Coordinate:1873	Reads:1	Hits:2	Allocated_reads:0.5	Strand:+
CACCCCATCCACGTCTGATCTTGCTTCG
>Location:NODE_261184_length_10127_cov_26.726177	Coordinate:1874	Reads:1	Hits:2	Allocated_reads:0.5	Strand:+
ACCCCATCCACGTCTGATCTTGCTTCGGCA
>Location:NODE_261184_length_10127_cov_26.726177	Coordinate:1874	Reads:1	Hits:2	Allocated_reads:0.5	Strand:+
ACCCCATCCACGTCTGATCTTGCTTCGGCAGAT
>Location:NODE_261184_length_10127_cov_26.726177	Coordinate:1875	Reads:1	Hits:2	Allocated_reads:0.5	Strand:+
CCCCATCCACGTCTGATCTTGCTTC
>Location:NODE_261184_length_10127_cov_26.726177	Coordinate:1875	Reads:1	Hits:2	Allocated_reads:0.5	Strand:+
CCCCATCCACGTCTGATCTTGCTTCGGC
>Location:NODE_261184_length_10127_cov_26.726177	Coordinate:1875	Reads:5	Hits:2	Allocated_reads:2.5	Strand:+
CCCCATCCACGTCTGATCTTGCTTCGGCA
>Location:NODE_261184_length_10127_cov_26.726177	Coordinate:1876	Reads:1	Hits:2	Allocated_reads:0.5	Strand:+
CCCATCCACGTCTGATCTTGCTTCGGCA
>Location:NODE_261184_length_10127_cov_26.726177	Coordinate:1878	Reads:1	Hits:2	Allocated_reads:0.5	Strand:+
CATCCACGTCTGATCTTGCTTCGG
>Location:NODE_261184_length_10127_cov_26.726177	Coordinate:1878	Reads:1	Hits:2	Allocated_reads:0.5	Strand:+
CATCCACGTCTGATCTTGCTTCGGCA
>Location:NODE_261184_length_10127_cov_26.726177	Coordinate:1878	Reads:3	Hits:2	Allocated_reads:1.5	Strand:+
CATCCACGTCTGATCTTGCTTCGGCAGA
>Location:NODE_261184_length_10127_cov_26.726177	Coordinate:1878	Reads:1	Hits:2	Allocated_reads:0.5	Strand:+
CATCCACGTCTGATCTTGCTTCGGCAGAT
>Location:NODE_261184_length_10127_cov_26.726177	Coordinate:1878	Reads:1	Hits:2	Allocated_reads:0.5	Strand:-
TGCCGAAGCAAGATCAGACGTGGATG
>Location:NODE_261184_length_10127_cov_26.726177	Coordinate:1880	Reads:1	Hits:2	Allocated_reads:0.5	Strand:+
TCCACGTCTGATCTTGCTTCGGCAGA
>Location:NODE_261184_length_10127_cov_26.726177	Coordinate:1880	Reads:1	Hits:2	Allocated_reads:0.5	Strand:+
TCCACGTCTGATCTTGCTTCGGCAGAT
>Location:NODE_261184_length_10127_cov_26.726177	Coordinate:1881	Reads:1	Hits:2	Allocated_reads:0.5	Strand:+
CCACGTCTGATCTTGCTTCGGCAGAT
>Location:NODE_261184_length_10127_cov_26.726177	Coordinate:1890	Reads:2	Hits:1	Allocated_reads:2	Strand:+
ATCTTGCTTCGGCAGATCCAGCAACACT
>Location:NODE_261184_length_10127_cov_26.726177	Coordinate:1890	Reads:2	Hits:1	Allocated_reads:2	Strand:+
ATCTTGCTTCGGCAGATCCAGCAACACTGC
>Location:NODE_261184_length_10127_cov_26.726177	Coordinate:1891	Reads:1	Hits:1	Allocated_reads:1	Strand:+
TCTTGCTTCGGCAGATCCAGCAACACT
>Location:NODE_261184_length_10127_cov_26.726177	Coordinate:1891	Reads:5	Hits:1	Allocated_reads:5	Strand:+
TCTTGCTTCGGCAGATCCAGCAACACTGC
>Location:NODE_261184_length_10127_cov_26.726177	Coordinate:1893	Reads:1	Hits:1	Allocated_reads:1	Strand:+
TTGCTTCGGCAGATCCAGCAACAC
>Location:NODE_261184_length_10127_cov_26.726177	Coordinate:1893	Reads:7	Hits:1	Allocated_reads:7	Strand:+
TTGCTTCGGCAGATCCAGCAACACTGC
>Location:NODE_261184_length_10127_cov_26.726177	Coordinate:1894	Reads:1	Hits:1	Allocated_reads:1	Strand:+
TGCTTCGGCAGATCCAGCAACACTGA
>Location:NODE_261184_length_10127_cov_26.726177	Coordinate:1894	Reads:1	Hits:1	Allocated_reads:1	Strand:+
TGCTTCGGCAGATCCAGCATCACTGC
>Location:NODE_261184_length_10127_cov_26.726177	Coordinate:1894	Reads:6	Hits:1	Allocated_reads:6	Strand:+
TGCTTCGGCAGATCCAGCAACACTGC
>Location:NODE_261184_length_10127_cov_26.726177	Coordinate:1904	Reads:1	Hits:1	Allocated_reads:1	Strand:-
ACAGAAAGTCTCTGGCAGTGTTGCTGGATC
>Location:NODE_261184_length_10127_cov_26.726177	Coordinate:1904	Reads:1	Hits:1	Allocated_reads:1	Strand:-
AGAAAGTCTCTGGCAGTGTTGCTGGATC
>Location:NODE_261184_length_10127_cov_26.726177	Coordinate:1905	Reads:1	Hits:1	Allocated_reads:1	Strand:+
ATCCAGCAACACTGCCAGAGACTTTC
>Location:NODE_261184_length_10127_cov_26.726177	Coordinate:1906	Reads:1	Hits:1	Allocated_reads:1	Strand:-
CACACAAACAGAAAGTCTCTGGCAGTGTTGCTGGA
>Location:NODE_261184_length_10127_cov_26.726177	Coordinate:1906	Reads:1	Hits:1	Allocated_reads:1	Strand:+
TCCAGCAACACTGCCAGAGACTTTCTGTTTG
>Location:NODE_261184_length_10127_cov_26.726177	Coordinate:1908	Reads:1	Hits:1	Allocated_reads:1	Strand:-
AAACAGAAAGTCTCTGGCAGTGTTGCTG
>Location:NODE_261184_length_10127_cov_26.726177	Coordinate:1908	Reads:1	Hits:1	Allocated_reads:1	Strand:+
CAGCAACACTGCCAGAGACTTTCT
>Location:NODE_261184_length_10127_cov_26.726177	Coordinate:1909	Reads:1	Hits:1	Allocated_reads:1	Strand:-
CAAACAGAAAGTCTCTGGCAGTGTTGCT
>Location:NODE_261184_length_10127_cov_26.726177	Coordinate:1911	Reads:1	Hits:1	Allocated_reads:1	Strand:+
CAACACTGCCAGAGACTTTCTGTTTG
>Location:NODE_261184_length_10127_cov_26.726177	Coordinate:1911	Reads:1	Hits:1	Allocated_reads:1	Strand:+
CAACACTGCCAGAGACTTTCTGTTTGT
>Location:NODE_261184_length_10127_cov_26.726177	Coordinate:1912	Reads:1	Hits:1	Allocated_reads:1	Strand:+
AACACTGCCAGAGACTTTCTGTTTG
>Location:NODE_261184_length_10127_cov_26.726177	Coordinate:1912	Reads:2	Hits:1	Allocated_reads:2	Strand:-
ACAAACAGAAAGTCTCTGGCAGTGTT
>Location:NODE_261184_length_10127_cov_26.726177	Coordinate:1915	Reads:4	Hits:1	Allocated_reads:4	Strand:-
ATCACACAAACAGAAAGTCTCTGGCAGT
>Location:NODE_261184_length_10127_cov_26.726177	Coordinate:1916	Reads:1	Hits:1	Allocated_reads:1	Strand:-
AGATCACACAAACAGAAAGTCTCTGGCAG
>Location:NODE_261184_length_10127_cov_26.726177	Coordinate:1916	Reads:5	Hits:1	Allocated_reads:5	Strand:-
ATCACACAAACAGAAAGTCTCTGGCAG
>Location:NODE_261184_length_10127_cov_26.726177	Coordinate:1916	Reads:8	Hits:1	Allocated_reads:8	Strand:-
CACACAAACAGAAAGTCTCTGGCAG
>Location:NODE_261184_length_10127_cov_26.726177	Coordinate:1916	Reads:1	Hits:1	Allocated_reads:1	Strand:+
CTGCCAGAGACTTTCTGTTTGTGTGATC
>Location:NODE_261184_length_10127_cov_26.726177	Coordinate:1917	Reads:1	Hits:1	Allocated_reads:1	Strand:-
ATCACACAAACAGAAAGTCTCTGGCA
>Location:NODE_261184_length_10127_cov_26.726177	Coordinate:1917	Reads:1	Hits:1	Allocated_reads:1	Strand:-
CACACAAACAGAAAGTCTCTGGCA
>Location:NODE_261184_length_10127_cov_26.726177	Coordinate:1917	Reads:8	Hits:1	Allocated_reads:8	Strand:+
TGCCAGAGACTTTCTGTTTGTGTGATC
>Location:NODE_261184_length_10127_cov_26.726177	Coordinate:1917	Reads:1	Hits:1	Allocated_reads:1	Strand:+
TGCCAGAGACTTTCTGTTTGTGTGATCTA
>Location:NODE_261184_length_10127_cov_26.726177	Coordinate:1917	Reads:1	Hits:1	Allocated_reads:1	Strand:+
TGCCAGAGACTTTCTGTTTGTGTGATCTATC
>Location:NODE_261184_length_10127_cov_26.726177	Coordinate:1918	Reads:4	Hits:1	Allocated_reads:4	Strand:-
ATCACACAAACAGAAAGTCTCTGGC
>Location:NODE_261184_length_10127_cov_26.726177	Coordinate:1919	Reads:1	Hits:1	Allocated_reads:1	Strand:+
CCAGAGACTTTCTGTTTGTGTGATCTATC
>Location:NODE_261184_length_10127_cov_26.726177	Coordinate:1920	Reads:1	Hits:1	Allocated_reads:1	Strand:-
AGATCACACAAACAGAAAGTCTCTG
>Location:NODE_261184_length_10127_cov_26.726177	Coordinate:1920	Reads:1	Hits:1	Allocated_reads:1	Strand:+
CAGAGACTTTCTGTTTGTGTGATCTATCA
>Location:NODE_261184_length_10127_cov_26.726177	Coordinate:1921	Reads:1	Hits:1	Allocated_reads:1	Strand:+
AGAGACTTTCTGTTTGTGTGATCTATC
>Location:NODE_261184_length_10127_cov_26.726177	Coordinate:1921	Reads:2	Hits:1	Allocated_reads:2	Strand:+
AGAGACTTTCTGTTTGTGTGATCTATCAAA
>Location:NODE_261184_length_10127_cov_26.726177	Coordinate:1922	Reads:2	Hits:1	Allocated_reads:2	Strand:-
ATAGATCACACAAACAGAAAGTCTC
>Location:NODE_261184_length_10127_cov_26.726177	Coordinate:1922	Reads:3	Hits:1	Allocated_reads:3	Strand:+
GAGACTTTCTGTTTGTGTGATCTATCAAA
>Location:NODE_261184_length_10127_cov_26.726177	Coordinate:1922	Reads:5	Hits:1	Allocated_reads:5	Strand:+
GAGACTTTCTGTTTGTGTGATCTATCAAAC
>Location:NODE_261184_length_10127_cov_26.726177	Coordinate:1924	Reads:1	Hits:1	Allocated_reads:1	Strand:+
GACTTTCTGTTTGTGTGATCTATCAAA
>Location:NODE_261184_length_10127_cov_26.726177	Coordinate:1933	Reads:1	Hits:1	Allocated_reads:1	Strand:+
TTTGTGTGATCTATCAAACTATATTAAAAAACGGT
>Location:NODE_261184_length_10127_cov_26.726177	Coordinate:1938	Reads:1	Hits:1	Allocated_reads:1	Strand:-
CCTGGACCGTTTTTTAATATAGTTTGATAGATCAC
>Location:NODE_261184_length_10127_cov_26.726177	Coordinate:1941	Reads:1	Hits:1	Allocated_reads:1	Strand:-
TTCCTGGACCGTTTTTTAATATAGTTTGATAGAT
>Location:NODE_261184_length_10127_cov_26.726177	Coordinate:1945	Reads:1	Hits:1	Allocated_reads:1	Strand:-
CCTGGACCGTTTTTTAATATAGTTTGAT
>Location:NODE_261184_length_10127_cov_26.726177	Coordinate:1947	Reads:1	Hits:1	Allocated_reads:1	Strand:-
TGTTCCTGGACCGTTTTTTAATATAGTAAA
>Location:NODE_261184_length_10127_cov_26.726177	Coordinate:1948	Reads:1	Hits:1	Allocated_reads:1	Strand:-
GTTCCTGGACCGTTTTTTAATATAGTTT
>Location:NODE_261184_length_10127_cov_26.726177	Coordinate:1948	Reads:1	Hits:1	Allocated_reads:1	Strand:-
TGTTCCTGGACCGTTTTTTAATATAGTTT
>Location:NODE_261184_length_10127_cov_26.726177	Coordinate:1949	Reads:2	Hits:1	Allocated_reads:2	Strand:+
AACTATATTAAAAAACGGTCCAGGAACAGGT
>Location:NODE_261184_length_10127_cov_26.726177	Coordinate:1949	Reads:1	Hits:1	Allocated_reads:1	Strand:-
ACCTGTTCCTGGACCGTTTTTTAATATAGTT
>Location:NODE_261184_length_10127_cov_26.726177	Coordinate:1949	Reads:1	Hits:1	Allocated_reads:1	Strand:-
TCCTGGACCGTTTTTTAATATAGTT
>Location:NODE_261184_length_10127_cov_26.726177	Coordinate:1952	Reads:1	Hits:1	Allocated_reads:1	Strand:+
TATATTAAAAAACGGTCCAGGAACAGGT
>Location:NODE_261184_length_10127_cov_26.726177	Coordinate:1955	Reads:2	Hits:1	Allocated_reads:2	Strand:-
ACCTGTTCCTGGACCGTTTTTTAAT
>Location:NODE_261184_length_10127_cov_26.726177	Coordinate:1956	Reads:2	Hits:1	Allocated_reads:2	Strand:+
TTAAAAAACGGTCCAGGAACAGGTCACT
>Location:NODE_261184_length_10127_cov_26.726177	Coordinate:1956	Reads:1	Hits:1	Allocated_reads:1	Strand:+
TTAAAAAACGGTCCAGGAACAGGTCACTT
>Location:NODE_261184_length_10127_cov_26.726177	Coordinate:1957	Reads:1	Hits:1	Allocated_reads:1	Strand:+
TAAAAAACGGTCCAGGAACAGGTC
>Location:NODE_261184_length_10127_cov_26.726177	Coordinate:1957	Reads:1	Hits:1	Allocated_reads:1	Strand:+
TAAAAAACGGTCCAGGAACAGGTGACTT
>Location:NODE_261184_length_10127_cov_26.726177	Coordinate:1957	Reads:1	Hits:1	Allocated_reads:1	Strand:+
TAAAAAACGGTCCAGGAACAGGTCACTTA
>Location:NODE_261184_length_10127_cov_26.726177	Coordinate:1959	Reads:1	Hits:1	Allocated_reads:1	Strand:-
CTAAGTGACCTGTTCCTGGACCGTTTTT
>Location:NODE_261184_length_10127_cov_26.726177	Coordinate:1960	Reads:1	Hits:1	Allocated_reads:1	Strand:+
AAAACGGTCCAGGAACAGGTCACTTAGGT
>Location:NODE_261184_length_10127_cov_26.726177	Coordinate:1962	Reads:1	Hits:3	Allocated_reads:0.333333333333333	Strand:+
AACGGTCCAGGAACAGGTCACTTAGA
>Location:NODE_261184_length_10127_cov_26.726177	Coordinate:1962	Reads:1	Hits:1	Allocated_reads:1	Strand:+
AACGGTCCAGGAACAGGTCACTTAGGTT
>Location:NODE_261184_length_10127_cov_26.726177	Coordinate:1962	Reads:1	Hits:1	Allocated_reads:1	Strand:+
AACGGTCCAGGAACAGGTCACTTAGGTTAATC
>Location:NODE_261184_length_10127_cov_26.726177	Coordinate:1962	Reads:2	Hits:1	Allocated_reads:2	Strand:+
AACGGTCCAGGAACAGGTCACTTAGGTTAATCC
>Location:NODE_261184_length_10127_cov_26.726177	Coordinate:1962	Reads:1	Hits:1	Allocated_reads:1	Strand:-
ACCTAAGTGACCTGTTCCTGGACCGTT
>Location:NODE_261184_length_10127_cov_26.726177	Coordinate:1962	Reads:1	Hits:1	Allocated_reads:1	Strand:-
CTAAGTGACCTGTTCCTGGACCGTT
>Location:NODE_261184_length_10127_cov_26.726177	Coordinate:1964	Reads:1	Hits:1	Allocated_reads:1	Strand:-
ACCTAAGTGACCTGTTCCTGGACCG
>Location:NODE_261184_length_10127_cov_26.726177	Coordinate:1964	Reads:2	Hits:1	Allocated_reads:2	Strand:+
CGGTCCAGGAACAGGTCACTTAGGTTAATC
>Location:NODE_261184_length_10127_cov_26.726177	Coordinate:1964	Reads:20	Hits:1	Allocated_reads:20	Strand:+
CGGTCCAGGAACAGGTCACTTAGGTTAATCC
>Location:NODE_261184_length_10127_cov_26.726177	Coordinate:1965	Reads:1	Hits:1	Allocated_reads:1	Strand:-
AACCTAAGTGACCTGTTCCTGGACC
>Location:NODE_261184_length_10127_cov_26.726177	Coordinate:1965	Reads:1	Hits:1	Allocated_reads:1	Strand:-
TAACCTAAGTGACCTGTTCCTGGACC
>Location:NODE_261184_length_10127_cov_26.726177	Coordinate:1966	Reads:1	Hits:1	Allocated_reads:1	Strand:+
GTCCAGGAACAGGTCACTTAGGTTAATC
>Location:NODE_261184_length_10127_cov_26.726177	Coordinate:1967	Reads:5	Hits:1	Allocated_reads:5	Strand:+
TCCAGGAACAGGTCACTTAGGTTAATC
>Location:NODE_261184_length_10127_cov_26.726177	Coordinate:1967	Reads:27	Hits:1	Allocated_reads:27	Strand:+
TCCAGGAACAGGTCACTTAGGTTAATCC
>Location:NODE_261184_length_10127_cov_26.726177	Coordinate:1968	Reads:2	Hits:1	Allocated_reads:2	Strand:+
CCAGGAACAGGTCACTTAGGTTAATCC
>Location:NODE_261184_length_10127_cov_26.726177	Coordinate:1969	Reads:2	Hits:1	Allocated_reads:2	Strand:+
CAGGAACAGGTCACTTAGGTTAATCC
>Location:NODE_261184_length_10127_cov_26.726177	Coordinate:1970	Reads:7	Hits:1	Allocated_reads:7	Strand:+
AGGAACAGGTCACTTAGGTTAATC
>Location:NODE_261184_length_10127_cov_26.726177	Coordinate:1970	Reads:9	Hits:1	Allocated_reads:9	Strand:+
AGGAACAGGTCACTTAGGTTAATCC
>Location:NODE_261184_length_10127_cov_26.726177	Coordinate:1970	Reads:1	Hits:1	Allocated_reads:1	Strand:+
AGGAACAGGTCACTTAGGTTAATCCTGT
>Location:NODE_261184_length_10127_cov_26.726177	Coordinate:1985	Reads:1	Hits:1	Allocated_reads:1	Strand:+
AGGTTAATCCTGTGTGAAAAATTGTAAATATT
>Location:NODE_261184_length_10127_cov_26.726177	Coordinate:1987	Reads:13	Hits:1	Allocated_reads:13	Strand:+
GTTAATCCTGTGTGAAAAATTGTAAATATT
>Location:NODE_261184_length_10127_cov_26.726177	Coordinate:1988	Reads:56	Hits:1	Allocated_reads:56	Strand:+
TTAATCCTGTGTGAAAAATTGTAAATATT
>Location:NODE_261184_length_10127_cov_26.726177	Coordinate:1989	Reads:1	Hits:1	Allocated_reads:1	Strand:+
TAATCCTGTGTGAAAAATTGTAAA
>Location:NODE_261184_length_10127_cov_26.726177	Coordinate:1989	Reads:193	Hits:1	Allocated_reads:193	Strand:+
TAATCCTGTGTGAAAAATTGTAAATATT
>Location:NODE_261184_length_10127_cov_26.726177	Coordinate:1989	Reads:6	Hits:1	Allocated_reads:6	Strand:+
TAATCCTGTGTGAAAAATTGTAAATATTT
>Location:NODE_261184_length_10127_cov_26.726177	Coordinate:1990	Reads:2	Hits:1	Allocated_reads:2	Strand:+
AATCCTGTGTGAAAAATTGTAAATATT
>Location:NODE_261184_length_10127_cov_26.726177	Coordinate:1990	Reads:1	Hits:1	Allocated_reads:1	Strand:+
AATCCTGTGTGAAAAATTGTAAATATTT
>Location:NODE_261184_length_10127_cov_26.726177	Coordinate:1990	Reads:1	Hits:1	Allocated_reads:1	Strand:+
AATCCTGTGTGAAAAATTGTAAATATTTATA
>Location:NODE_261184_length_10127_cov_26.726177	Coordinate:1990	Reads:2	Hits:1	Allocated_reads:2	Strand:+
AATCCTGTGTGAAAAATTGTAAATATTTATATT
>Location:NODE_261184_length_10127_cov_26.726177	Coordinate:1991	Reads:3	Hits:1	Allocated_reads:3	Strand:+
ATCCTGTGTGAAAAATTGTAAATATT
>Location:NODE_261184_length_10127_cov_26.726177	Coordinate:1991	Reads:1	Hits:1	Allocated_reads:1	Strand:+
ATCCTGTGTGAAAAATTGTAAATATTT
>Location:NODE_261184_length_10127_cov_26.726177	Coordinate:1991	Reads:1	Hits:1	Allocated_reads:1	Strand:+
ATCCTGTGTGAAAAATTGTAAATATTTA
>Location:NODE_261184_length_10127_cov_26.726177	Coordinate:1991	Reads:1	Hits:1	Allocated_reads:1	Strand:+
ATCCTGTGTGAAAAATTGTAAATATTTATA
>Location:NODE_261184_length_10127_cov_26.726177	Coordinate:1992	Reads:2	Hits:1	Allocated_reads:2	Strand:+
TCCTGTGTGAAAAATTGTAAATATTTATA
>Location:NODE_261184_length_10127_cov_26.726177	Coordinate:1992	Reads:39	Hits:1	Allocated_reads:39	Strand:+
TCCTGTGTGAAAAATTGTAAATATTTATATT
>Location:NODE_261184_length_10127_cov_26.726177	Coordinate:1993	Reads:5	Hits:1	Allocated_reads:5	Strand:+
CCTGTGTGAAAAATTGTAAATATTTATATT
>Location:NODE_261184_length_10127_cov_26.726177	Coordinate:1995	Reads:10	Hits:1	Allocated_reads:10	Strand:+
TGTGTGAAAAATTGTAAATATTTATATT
>Location:NODE_261184_length_10127_cov_26.726177	Coordinate:1995	Reads:2	Hits:1	Allocated_reads:2	Strand:+
TGTGTGAAAAATTGTAAATATTTATATTT
>Location:NODE_261184_length_10127_cov_26.726177	Coordinate:1996	Reads:1	Hits:1	Allocated_reads:1	Strand:+
GTGTGAAAAATTGTAAATATTTATATTT
>Location:NODE_261184_length_10127_cov_26.726177	Coordinate:2019	Reads:1	Hits:1	Allocated_reads:1	Strand:+
TATTTGTATATTTTTTTTTTCCTTCTTTAAC
>Location:NODE_261184_length_10127_cov_26.726177	Coordinate:2027	Reads:1	Hits:1	Allocated_reads:1	Strand:+
TATTTTTTTTTTCCTTCTTTAACTAATA
>Location:NODE_261184_length_10127_cov_26.726177	Coordinate:2038	Reads:1	Hits:1	Allocated_reads:1	Strand:-
TAAAACATGAATATTAGTTAAAGAAGGA
>Location:NODE_261184_length_10127_cov_26.726177	Coordinate:2106	Reads:1	Hits:1	Allocated_reads:1	Strand:+
TCATTTTAAAACGGTTTGAAGTTTGAT
>Location:NODE_261184_length_10127_cov_26.726177	Coordinate:2111	Reads:1	Hits:1	Allocated_reads:1	Strand:+
TTAAAACGGTTTGAAGTTTGATTAATGTTC
>Location:NODE_261184_length_10127_cov_26.726177	Coordinate:2114	Reads:1	Hits:1	Allocated_reads:1	Strand:-
ATGAACATTAATCAAACTTCAAACCGTTT
>Location:NODE_261184_length_10127_cov_26.726177	Coordinate:2115	Reads:1	Hits:1	Allocated_reads:1	Strand:+
AACGGTTTGAAGTTTGATTAATGTTCATA
>Location:NODE_261184_length_10127_cov_26.726177	Coordinate:2116	Reads:1	Hits:1	Allocated_reads:1	Strand:+
ACGGTTTGAAGTTTGATTAATGTTCATA
>Location:NODE_261184_length_10127_cov_26.726177	Coordinate:2122	Reads:2	Hits:1	Allocated_reads:2	Strand:+
TGAAGTTTGATTAATGTTCATACATGT
>Location:NODE_261184_length_10127_cov_26.726177	Coordinate:2133	Reads:1	Hits:1	Allocated_reads:1	Strand:+
TAATGTTCATACATGTTAAAAACAACT
>Location:NODE_261184_length_10127_cov_26.726177	Coordinate:2133	Reads:1	Hits:1	Allocated_reads:1	Strand:+
TAATGTTCATACATGTTAAAAACAACTG
>Location:NODE_261184_length_10127_cov_26.726177	Coordinate:2133	Reads:1	Hits:1	Allocated_reads:1	Strand:+
TAATGTTCATACATGTTAAAAACGACTGTA
>Location:NODE_261184_length_10127_cov_26.726177	Coordinate:2133	Reads:11	Hits:1	Allocated_reads:11	Strand:+
TAATGTTCATACATGTTAAAAACAACTGTA
>Location:NODE_261184_length_10127_cov_26.726177	Coordinate:2134	Reads:3	Hits:1	Allocated_reads:3	Strand:+
AATGTTCATACATGTTAAAAACAACTGTA
>Location:NODE_261184_length_10127_cov_26.726177	Coordinate:2147	Reads:2	Hits:1	Allocated_reads:2	Strand:+
GTTAAAAACAACTGTAAATAAAATGAGT
>Location:NODE_261184_length_10127_cov_26.726177	Coordinate:2148	Reads:1	Hits:1	Allocated_reads:1	Strand:+
TTAAAAACAACTGTAAATAAAATGAGT
>Location:NODE_261184_length_10127_cov_26.726177	Coordinate:2149	Reads:3	Hits:1	Allocated_reads:3	Strand:+
TAAAAACAACTGTAAATAAAATGAGT
>Location:NODE_261184_length_10127_cov_26.726177	Coordinate:2151	Reads:1	Hits:1	Allocated_reads:1	Strand:-
ACTGAACTCATTTTATTTACAGTTGTTTT
>Location:NODE_261184_length_10127_cov_26.726177	Coordinate:2153	Reads:2	Hits:1	Allocated_reads:2	Strand:-
ACTGAACTCATTTTATTTACAGTTGTT
>Location:NODE_261184_length_10127_cov_26.726177	Coordinate:2154	Reads:3	Hits:1	Allocated_reads:3	Strand:-
ACTGAACTCATTTTATTTACAGTTGT
>Location:NODE_261184_length_10127_cov_26.726177	Coordinate:2155	Reads:1	Hits:1	Allocated_reads:1	Strand:-
ACTGAACTCATTTTATTTACAGTTG
>Location:NODE_261184_length_10127_cov_26.726177	Coordinate:2165	Reads:2	Hits:1	Allocated_reads:2	Strand:+
TAAAATGAGTTCAGTGAAAATTTTTTCAT
>Location:NODE_261184_length_10127_cov_26.726177	Coordinate:2165	Reads:1	Hits:1	Allocated_reads:1	Strand:+
TAAAATGAGTTCAGTGAAAATTTTTTCATC
>Location:NODE_261184_length_10127_cov_26.726177	Coordinate:2170	Reads:1	Hits:1	Allocated_reads:1	Strand:+
TGAGTTCAGTGAAAATTTTTTCAG
>Location:NODE_261184_length_10127_cov_26.726177	Coordinate:2170	Reads:3	Hits:1	Allocated_reads:3	Strand:+
TGAGTTCAGTGAAAATTTTTTCATC
>Location:NODE_261184_length_10127_cov_26.726177	Coordinate:2170	Reads:1	Hits:1	Allocated_reads:1	Strand:+
TGAGTTCAGTGAAAATTTTTTCATCA
>Location:NODE_261184_length_10127_cov_26.726177	Coordinate:2170	Reads:1	Hits:1	Allocated_reads:1	Strand:+
TGAGTTCAGTGAAAATTTTTTCATCAA
>Location:NODE_261184_length_10127_cov_26.726177	Coordinate:2170	Reads:3	Hits:1	Allocated_reads:3	Strand:+
TGAGTTCAGTGAAAATTTTTTCATCAATT
>Location:NODE_261184_length_10127_cov_26.726177	Coordinate:2172	Reads:1	Hits:1	Allocated_reads:1	Strand:-
ATTGATGAAAAAATTTTCACTGAACT
>Location:NODE_261184_length_10127_cov_26.726177	Coordinate:2201	Reads:1	Hits:1	Allocated_reads:1	Strand:+
TTCATAATGAAAAACTTAAAATAAAAAGT
>Location:NODE_261184_length_10127_cov_26.726177	Coordinate:2232	Reads:1	Hits:1	Allocated_reads:1	Strand:+
GAAATGTATTCAAATAAAAAATATCTGAA
>Location:NODE_261184_length_10127_cov_26.726177	Coordinate:2243	Reads:1	Hits:1	Allocated_reads:1	Strand:+
AAATAAAAAATATCTGAAGGCACAACC
>Location:NODE_261184_length_10127_cov_26.726177	Coordinate:2243	Reads:1	Hits:1	Allocated_reads:1	Strand:-
CGGTTGTGCCTTCAGATATTTTTTATTT
>Location:NODE_261184_length_10127_cov_26.726177	Coordinate:2245	Reads:1	Hits:1	Allocated_reads:1	Strand:+
ATAAAAAATATCTGAAGGCACAACCGATT
>Location:NODE_261184_length_10127_cov_26.726177	Coordinate:2246	Reads:3	Hits:1	Allocated_reads:3	Strand:+
TAAAAAATATCTGAAGGCACAACCGATT
>Location:NODE_261184_length_10127_cov_26.726177	Coordinate:2252	Reads:1	Hits:1	Allocated_reads:1	Strand:+
ATATCTGAAGGCACAACCGATTTGGG
>Location:NODE_261184_length_10127_cov_26.726177	Coordinate:2252	Reads:1	Hits:1	Allocated_reads:1	Strand:+
ATATCTGAAGGCACAACCGATTTGGGAACAAA
>Location:NODE_261184_length_10127_cov_26.726177	Coordinate:2253	Reads:47	Hits:1	Allocated_reads:47	Strand:+
TATCTGAAGGCACAACCGATTTGG
>Location:NODE_261184_length_10127_cov_26.726177	Coordinate:2253	Reads:13	Hits:1	Allocated_reads:13	Strand:+
TATCTGAAGGCACAACCGATTTGGG
>Location:NODE_261184_length_10127_cov_26.726177	Coordinate:2253	Reads:1	Hits:1	Allocated_reads:1	Strand:+
TATCTGAAGGCACAACCGATTTGGGT
>Location:NODE_261184_length_10127_cov_26.726177	Coordinate:2253	Reads:3	Hits:1	Allocated_reads:3	Strand:+
TATCTGAAGGCACAACCGATTTGGGA
>Location:NODE_261184_length_10127_cov_26.726177	Coordinate:2253	Reads:38	Hits:1	Allocated_reads:38	Strand:+
TATCTGAAGGCACAACCGATTTGGGAA
>Location:NODE_261184_length_10127_cov_26.726177	Coordinate:2253	Reads:1	Hits:1	Allocated_reads:1	Strand:+
TATCTGAAGGCACAACCGATTTGGGAAA
>Location:NODE_261184_length_10127_cov_26.726177	Coordinate:2253	Reads:17	Hits:1	Allocated_reads:17	Strand:+
TATCTGAAGGCACAACCGATTTGGGAAC
>Location:NODE_261184_length_10127_cov_26.726177	Coordinate:2253	Reads:4	Hits:1	Allocated_reads:4	Strand:+
TATCTGAAGGCACAACCGATTTGGGAAT
>Location:NODE_261184_length_10127_cov_26.726177	Coordinate:2253	Reads:1	Hits:1	Allocated_reads:1	Strand:+
TATCTGAAGGCACAACCGATTTGGGAAAT
>Location:NODE_261184_length_10127_cov_26.726177	Coordinate:2253	Reads:20	Hits:1	Allocated_reads:20	Strand:+
TATCTGAAGGCACAACCGATTTGGGAACA
>Location:NODE_261184_length_10127_cov_26.726177	Coordinate:2253	Reads:2	Hits:1	Allocated_reads:2	Strand:+
TATCTGAAGGCACAACCGATTTGGGAACAA
>Location:NODE_261184_length_10127_cov_26.726177	Coordinate:2253	Reads:1	Hits:1	Allocated_reads:1	Strand:+
TATCTGAAGGCACAACCGATTTGGGAACAAT
>Location:NODE_261184_length_10127_cov_26.726177	Coordinate:2253	Reads:3	Hits:1	Allocated_reads:3	Strand:+
TATCTGAAGGCACAACCGATTTGGGAACAAA
>Location:NODE_261184_length_10127_cov_26.726177	Coordinate:2253	Reads:1	Hits:1	Allocated_reads:1	Strand:+
TATCTGAAGGCACAACCGATTTGGGAACAAAT
>Location:NODE_261184_length_10127_cov_26.726177	Coordinate:2253	Reads:18	Hits:1	Allocated_reads:18	Strand:+
TATCTGAAGGCACAACCGATTTGGGAACAAAC
>Location:NODE_261184_length_10127_cov_26.726177	Coordinate:2253	Reads:1	Hits:1	Allocated_reads:1	Strand:+
TATCTGAAGGCACAACCGATTTGGGAACAAACT
>Location:NODE_261184_length_10127_cov_26.726177	Coordinate:2254	Reads:2	Hits:1	Allocated_reads:2	Strand:+
ATCTGAAGGCACAACCGATTTGGGAA
>Location:NODE_261184_length_10127_cov_26.726177	Coordinate:2254	Reads:1	Hits:1	Allocated_reads:1	Strand:+
ATCTGAAGGCACAACCGATTTGGGAACAAAT
>Location:NODE_261184_length_10127_cov_26.726177	Coordinate:2255	Reads:1	Hits:1	Allocated_reads:1	Strand:+
TCTGAAGGCACAACCGATTTGGGAACAAA
>Location:NODE_261184_length_10127_cov_26.726177	Coordinate:2255	Reads:3	Hits:1	Allocated_reads:3	Strand:+
TCTGAAGGCACAACCGATTTGGGAACAAAC
>Location:NODE_261184_length_10127_cov_26.726177	Coordinate:2257	Reads:2	Hits:1	Allocated_reads:2	Strand:+
TGAAGGCACAACCGATTTGGGAACAAA
>Location:NODE_261184_length_10127_cov_26.726177	Coordinate:2257	Reads:6	Hits:1	Allocated_reads:6	Strand:+
TGAAGGCACAACCGATTTGGGAACAAAC
>Location:NODE_261184_length_10127_cov_26.726177	Coordinate:2257	Reads:7	Hits:1	Allocated_reads:7	Strand:+
TGAAGGCACAACCGATTTGGGAACAAACT
>Location:NODE_261184_length_10127_cov_26.726177	Coordinate:2257	Reads:1	Hits:1	Allocated_reads:1	Strand:+
TGAAGGCACAACCGATTTGGGAACAAACTT
>Location:NODE_261184_length_10127_cov_26.726177	Coordinate:2258	Reads:1	Hits:1	Allocated_reads:1	Strand:+
GAAGGCACAACCGATTTGGGAACAAAC
>Location:NODE_261184_length_10127_cov_26.726177	Coordinate:2258	Reads:1	Hits:1	Allocated_reads:1	Strand:+
GAAGGCACAACCGATTTGGGAACAAACT
>Location:NODE_261184_length_10127_cov_26.726177	Coordinate:2261	Reads:1	Hits:1	Allocated_reads:1	Strand:+
GGCACAACCGATTTGGGAACAAACTTC
>Location:NODE_261184_length_10127_cov_26.726177	Coordinate:2261	Reads:1	Hits:1	Allocated_reads:1	Strand:+
GGCACAACCGATTTGGGAACAAACTTT
>Location:NODE_261184_length_10127_cov_26.726177	Coordinate:2264	Reads:1	Hits:1	Allocated_reads:1	Strand:+
ACAACCGATTTGGGAACAAACTTCCAT
>Location:NODE_261184_length_10127_cov_26.726177	Coordinate:2265	Reads:1	Hits:1	Allocated_reads:1	Strand:+
CAACCGATTTGGGAACAAACTTCCATT
>Location:NODE_261184_length_10127_cov_26.726177	Coordinate:2265	Reads:2	Hits:1	Allocated_reads:2	Strand:+
CAACCGATTTGGGAACAAACTTCCATTAAT
>Location:NODE_261184_length_10127_cov_26.726177	Coordinate:2266	Reads:1	Hits:1	Allocated_reads:1	Strand:+
AACCGATTTGGGAACAAACTTCCAT
>Location:NODE_261184_length_10127_cov_26.726177	Coordinate:2266	Reads:1	Hits:1	Allocated_reads:1	Strand:+
AACCGATTTGGGAACAAACTTCCATT
>Location:NODE_261184_length_10127_cov_26.726177	Coordinate:2272	Reads:1	Hits:1	Allocated_reads:1	Strand:+
TTTGGGAACAAACTTCCATTAATCAAAAACT
>Location:NODE_261184_length_10127_cov_26.726177	Coordinate:2280	Reads:1	Hits:1	Allocated_reads:1	Strand:+
CAAACTTCCATTAATCAAAAACTTTTAGAA
>Location:NODE_261184_length_10127_cov_26.726177	Coordinate:2281	Reads:1	Hits:1	Allocated_reads:1	Strand:+
AAACTTCCATTAATCAAAAACTTTTAGAA
>Location:NODE_261184_length_10127_cov_26.726177	Coordinate:2282	Reads:4	Hits:1	Allocated_reads:4	Strand:+
AACTTCCATTAATCAAAAACTTTTAGAA
>Location:NODE_261184_length_10127_cov_26.726177	Coordinate:2283	Reads:2	Hits:1	Allocated_reads:2	Strand:+
ACTTCCATTAATCAAAAACTTTTAGAATGA
>Location:NODE_261184_length_10127_cov_26.726177	Coordinate:2284	Reads:1	Hits:1	Allocated_reads:1	Strand:+
CTTCCATTAATCAAAAACTTTTAGAATGA
>Location:NODE_261184_length_10127_cov_26.726177	Coordinate:2284	Reads:1	Hits:1	Allocated_reads:1	Strand:+
CTTCCATTAATCAAAAACTTTTAGAATGAAA
>Location:NODE_261184_length_10127_cov_26.726177	Coordinate:2285	Reads:41	Hits:1	Allocated_reads:41	Strand:+
TTCCATTAATCAAAAACTTTTAGAATGA
>Location:NODE_261184_length_10127_cov_26.726177	Coordinate:2285	Reads:9	Hits:1	Allocated_reads:9	Strand:+
TTCCATTAATCAAAAACTTTTAGAATGAA
>Location:NODE_261184_length_10127_cov_26.726177	Coordinate:2285	Reads:88	Hits:1	Allocated_reads:88	Strand:+
TTCCATTAATCAAAAACTTTTAGAATGAAA
>Location:NODE_261184_length_10127_cov_26.726177	Coordinate:2285	Reads:1	Hits:1	Allocated_reads:1	Strand:+
TTCCATTAATCAAAAACTTTCAGAATGAAAA
>Location:NODE_261184_length_10127_cov_26.726177	Coordinate:2286	Reads:1	Hits:1	Allocated_reads:1	Strand:-
TCATTCTAAAAGTTTTTGATTAATGGA
>Location:NODE_261184_length_10127_cov_26.726177	Coordinate:2286	Reads:5	Hits:1	Allocated_reads:5	Strand:+
TCCATTAATCAAAAACTTTTAGAATGA
>Location:NODE_261184_length_10127_cov_26.726177	Coordinate:2286	Reads:1	Hits:1	Allocated_reads:1	Strand:+
TCCATTAATCAAAAACTTTTAGAATGAA
>Location:NODE_261184_length_10127_cov_26.726177	Coordinate:2286	Reads:88	Hits:1	Allocated_reads:88	Strand:+
TCCATTAATCAAAAACTTTTAGAATGAAA
>Location:NODE_261184_length_10127_cov_26.726177	Coordinate:2286	Reads:1	Hits:1	Allocated_reads:1	Strand:+
TCCATTAATCAAAAACTTTTAGAATGAAAA
>Location:NODE_261184_length_10127_cov_26.726177	Coordinate:2288	Reads:1	Hits:1	Allocated_reads:1	Strand:+
CATTAATCAAAAACTTTTAGAATGA
>Location:NODE_261184_length_10127_cov_26.726177	Coordinate:2288	Reads:2	Hits:1	Allocated_reads:2	Strand:+
CATTAATCAAAAACTTTTAGAATGAAA
>Location:NODE_261184_length_10127_cov_26.726177	Coordinate:2289	Reads:1	Hits:1	Allocated_reads:1	Strand:+
ATTAATCAAAAACTTTTAGAATGAAA
>Location:NODE_261184_length_10127_cov_26.726177	Coordinate:2290	Reads:2	Hits:1	Allocated_reads:2	Strand:+
TTAATCAAAAACTTTTAGAATGAAA
>Location:NODE_261184_length_10127_cov_26.726177	Coordinate:2291	Reads:1	Hits:1	Allocated_reads:1	Strand:+
TAATCAAAAACTTTTAGAATGAAA
>Location:NODE_261184_length_10127_cov_26.726177	Coordinate:2291	Reads:1	Hits:1	Allocated_reads:1	Strand:+
TAATCAAAAACTTTTAGAATGAAACA
>Location:NODE_261184_length_10127_cov_26.726177	Coordinate:2294	Reads:1	Hits:1	Allocated_reads:1	Strand:+
TCAAAAACTTTTAGAATGAAACAACAAA
>Location:NODE_261184_length_10127_cov_26.726177	Coordinate:2301	Reads:2	Hits:1	Allocated_reads:2	Strand:+
CTTTTAGAATGAAACAACAAAAAGAACAAAGT
>Location:NODE_261184_length_10127_cov_26.726177	Coordinate:2302	Reads:1	Hits:1	Allocated_reads:1	Strand:+
TTTTAGAATGAAACAACAAAAAGA
>Location:NODE_261184_length_10127_cov_26.726177	Coordinate:2302	Reads:1	Hits:1	Allocated_reads:1	Strand:+
TTTTAGAATGAAACAACAAAAAGAAC
>Location:NODE_261184_length_10127_cov_26.726177	Coordinate:2302	Reads:3	Hits:1	Allocated_reads:3	Strand:+
TTTTAGAATGAAACAACAAAAAGAACA
>Location:NODE_261184_length_10127_cov_26.726177	Coordinate:2302	Reads:3	Hits:1	Allocated_reads:3	Strand:+
TTTTAGAATGAAACAACAAAAAGAACAA
>Location:NODE_261184_length_10127_cov_26.726177	Coordinate:2302	Reads:2	Hits:1	Allocated_reads:2	Strand:+
TTTTAGAATGAAACAACAAAAAGAACAAA
>Location:NODE_261184_length_10127_cov_26.726177	Coordinate:2302	Reads:1	Hits:1	Allocated_reads:1	Strand:+
TTTTAGAATGAAACAACAAAAATAACAAAG
>Location:NODE_261184_length_10127_cov_26.726177	Coordinate:2302	Reads:58	Hits:1	Allocated_reads:58	Strand:+
TTTTAGAATGAAACAACAAAAAGAACAAAG
>Location:NODE_261184_length_10127_cov_26.726177	Coordinate:2302	Reads:1	Hits:1	Allocated_reads:1	Strand:+
TTTTAGAATGAAACAACAAAAATAACAAAGT
>Location:NODE_261184_length_10127_cov_26.726177	Coordinate:2302	Reads:62	Hits:1	Allocated_reads:62	Strand:+
TTTTAGAATGAAACAACAAAAAGAACAAAGT
>Location:NODE_261184_length_10127_cov_26.726177	Coordinate:2303	Reads:1	Hits:1	Allocated_reads:1	Strand:+
TTTAGAATGAAACAACAAAAAGAAC
>Location:NODE_261184_length_10127_cov_26.726177	Coordinate:2303	Reads:9	Hits:1	Allocated_reads:9	Strand:+
TTTAGAATGAAACAACAAAAAGAACAA
>Location:NODE_261184_length_10127_cov_26.726177	Coordinate:2303	Reads:4	Hits:1	Allocated_reads:4	Strand:+
TTTAGAATGAAACAACAAAAAGAACAAA
>Location:NODE_261184_length_10127_cov_26.726177	Coordinate:2303	Reads:314	Hits:1	Allocated_reads:314	Strand:+
TTTAGAATGAAACAACAAAAAGAACAAAG
>Location:NODE_261184_length_10127_cov_26.726177	Coordinate:2303	Reads:1	Hits:1	Allocated_reads:1	Strand:+
TTTAGAATGAAACAACAAAAAGAACAAAGA
>Location:NODE_261184_length_10127_cov_26.726177	Coordinate:2303	Reads:1	Hits:1	Allocated_reads:1	Strand:+
TTTAGAATGAAACAACAAAAAGAACCAAGT
>Location:NODE_261184_length_10127_cov_26.726177	Coordinate:2303	Reads:1	Hits:1	Allocated_reads:1	Strand:+
TTTAGAATGAAACAACAAAGAGAACAAAGT
>Location:NODE_261184_length_10127_cov_26.726177	Coordinate:2303	Reads:409	Hits:1	Allocated_reads:409	Strand:+
TTTAGAATGAAACAACAAAAAGAACAAAGT
>Location:NODE_261184_length_10127_cov_26.726177	Coordinate:2304	Reads:1	Hits:1	Allocated_reads:1	Strand:+
TTAGAATGAAACAACAAAAAGAAC
>Location:NODE_261184_length_10127_cov_26.726177	Coordinate:2304	Reads:1	Hits:1	Allocated_reads:1	Strand:+
TTAGAATGAAACAACAAAAAGAACA
>Location:NODE_261184_length_10127_cov_26.726177	Coordinate:2304	Reads:1	Hits:1	Allocated_reads:1	Strand:+
TTAGAATGAAACAACAAAAAGAACAA
>Location:NODE_261184_length_10127_cov_26.726177	Coordinate:2304	Reads:1	Hits:1	Allocated_reads:1	Strand:+
TTAGAATGAAACAACAAAAAGAACAAA
>Location:NODE_261184_length_10127_cov_26.726177	Coordinate:2304	Reads:1	Hits:1	Allocated_reads:1	Strand:+
TTAGAATGAAACAACAAAAACAACAAAG
>Location:NODE_261184_length_10127_cov_26.726177	Coordinate:2304	Reads:1	Hits:1	Allocated_reads:1	Strand:+
TTAGAATGAAACAACAAAAAGAACAAAA
>Location:NODE_261184_length_10127_cov_26.726177	Coordinate:2304	Reads:483	Hits:1	Allocated_reads:483	Strand:+
TTAGAATGAAACAACAAAAAGAACAAAG
>Location:NODE_261184_length_10127_cov_26.726177	Coordinate:2304	Reads:504	Hits:1	Allocated_reads:504	Strand:+
TTAGAATGAAACAACAAAAAGAACAAAGT
>Location:NODE_261184_length_10127_cov_26.726177	Coordinate:2304	Reads:1	Hits:1	Allocated_reads:1	Strand:+
TTAGAATGAAACAACAAAAAGAACAAATTT
>Location:NODE_261184_length_10127_cov_26.726177	Coordinate:2304	Reads:1	Hits:1	Allocated_reads:1	Strand:+
TTAGAATGAAACAACAAAAAGAACAAAGTAACAA
>Location:NODE_261184_length_10127_cov_26.726177	Coordinate:2304	Reads:1	Hits:1	Allocated_reads:1	Strand:+
TTAGAATGAAACAACAAAAAGAACAAAGTAACAAT
>Location:NODE_261184_length_10127_cov_26.726177	Coordinate:2305	Reads:67	Hits:1	Allocated_reads:67	Strand:+
TAGAATGAAACAACAAAAAGAACAAAG
>Location:NODE_261184_length_10127_cov_26.726177	Coordinate:2305	Reads:60	Hits:1	Allocated_reads:60	Strand:+
TAGAATGAAACAACAAAAAGAACAAAGT
>Location:NODE_261184_length_10127_cov_26.726177	Coordinate:2305	Reads:1	Hits:1	Allocated_reads:1	Strand:+
TAGAATGAAACAACAAAAAGAACAAAGTA
>Location:NODE_261184_length_10127_cov_26.726177	Coordinate:2305	Reads:1	Hits:1	Allocated_reads:1	Strand:+
TAGAATGAAACAACAAAAAGAACAAAGTAA
>Location:NODE_261184_length_10127_cov_26.726177	Coordinate:2305	Reads:1	Hits:1	Allocated_reads:1	Strand:+
TAGAATGAAACAACAAAAAGAACAAAGTAACAATA
>Location:NODE_261184_length_10127_cov_26.726177	Coordinate:2306	Reads:1	Hits:1	Allocated_reads:1	Strand:+
AGAATGAAACAACAAAAAGAACAAAG
>Location:NODE_261184_length_10127_cov_26.726177	Coordinate:2307	Reads:1	Hits:1	Allocated_reads:1	Strand:+
GAATGAAACAACAAAAAGAACAAAGT
>Location:NODE_261184_length_10127_cov_26.726177	Coordinate:2308	Reads:3	Hits:1	Allocated_reads:3	Strand:+
AATGAAACAACAAAAAGAACAAAG
>Location:NODE_261184_length_10127_cov_26.726177	Coordinate:2308	Reads:2	Hits:1	Allocated_reads:2	Strand:+
AATGAAACAACAAAAAGAACAAAGT
>Location:NODE_261184_length_10127_cov_26.726177	Coordinate:2308	Reads:1	Hits:1	Allocated_reads:1	Strand:+
AATGAAACAACAAAAAGAACAAAGTAACAA
>Location:NODE_261184_length_10127_cov_26.726177	Coordinate:2309	Reads:5	Hits:1	Allocated_reads:5	Strand:+
ATGAAACAACAAAAAGAACAAAGT
>Location:NODE_261184_length_10127_cov_26.726177	Coordinate:2310	Reads:5	Hits:1	Allocated_reads:5	Strand:+
TGAAACAACAAAAAGAACAAAGTAACAA
>Location:NODE_261184_length_10127_cov_26.726177	Coordinate:2310	Reads:4	Hits:1	Allocated_reads:4	Strand:+
TGAAACAACAAAAAGAACAAAGTAACAATA
>Location:NODE_261184_length_10127_cov_26.726177	Coordinate:2311	Reads:1	Hits:1	Allocated_reads:1	Strand:+
GAAACAACAAAAAGAACAAAGTAACA
>Location:NODE_261184_length_10127_cov_26.726177	Coordinate:2311	Reads:2	Hits:1	Allocated_reads:2	Strand:+
GAAACAACAAAAAGAACAAAGTAACAATA
>Location:NODE_261184_length_10127_cov_26.726177	Coordinate:2313	Reads:1	Hits:1	Allocated_reads:1	Strand:+
AACAACAAAAAGAACAAAGTAACAA
>Location:NODE_261184_length_10127_cov_26.726177	Coordinate:2313	Reads:1	Hits:1	Allocated_reads:1	Strand:+
AACAACAAAAAGAACAAAGTAACAATT
>Location:NODE_261184_length_10127_cov_26.726177	Coordinate:2313	Reads:1	Hits:1	Allocated_reads:1	Strand:+
AACAACAAAAAGAACAAAGTAACATTATTATT
>Location:NODE_261184_length_10127_cov_26.726177	Coordinate:2314	Reads:1	Hits:1	Allocated_reads:1	Strand:-
AATATTGTTACTTTGTTCTTTTTGTTGT
>Location:NODE_261184_length_10127_cov_26.726177	Coordinate:2314	Reads:1	Hits:1	Allocated_reads:1	Strand:+
ACAACAAAAAGAACAAAGTAACAATATTATT
>Location:NODE_261184_length_10127_cov_26.726177	Coordinate:2315	Reads:8	Hits:1	Allocated_reads:8	Strand:+
CAACAAAAAGAACAAAGTAACAATATTATT
>Location:NODE_261184_length_10127_cov_26.726177	Coordinate:2316	Reads:5	Hits:1	Allocated_reads:5	Strand:+
AACAAAAAGAACAAAGTAACAATATTATT
>Location:NODE_261184_length_10127_cov_26.726177	Coordinate:2316	Reads:1	Hits:1	Allocated_reads:1	Strand:+
AACAAAAAGAACAAAGTAACAATATTATTT
>Location:NODE_261184_length_10127_cov_26.726177	Coordinate:2317	Reads:2	Hits:1	Allocated_reads:2	Strand:+
ACAAAAAGAACAAAGTAACAATATTATT
>Location:NODE_261184_length_10127_cov_26.726177	Coordinate:2317	Reads:4	Hits:1	Allocated_reads:4	Strand:+
ACAAAAAGAACAAAGTAACAATATTATTT
>Location:NODE_261184_length_10127_cov_26.726177	Coordinate:2318	Reads:2	Hits:1	Allocated_reads:2	Strand:+
CAAAAAGAACAAAGTAACAATATTATT
>Location:NODE_261184_length_10127_cov_26.726177	Coordinate:2318	Reads:2	Hits:1	Allocated_reads:2	Strand:+
CAAAAAGAACAAAGTAACAATATTATTT
>Location:NODE_261184_length_10127_cov_26.726177	Coordinate:2319	Reads:1	Hits:1	Allocated_reads:1	Strand:+
AAAAAGAACAAAGTAACAATATTATT
>Location:NODE_261184_length_10127_cov_26.726177	Coordinate:2319	Reads:1	Hits:1	Allocated_reads:1	Strand:+
AAAAAGAACAAAGTAACAATATTATTT
>Location:NODE_261184_length_10127_cov_26.726177	Coordinate:2320	Reads:1	Hits:1	Allocated_reads:1	Strand:+
AAAAGAACAAAGTAACAATATTATT
>Location:NODE_261184_length_10127_cov_26.726177	Coordinate:2320	Reads:3	Hits:1	Allocated_reads:3	Strand:+
AAAAGAACAAAGTAACAATATTATTT
>Location:NODE_261184_length_10127_cov_26.726177	Coordinate:2323	Reads:3	Hits:1	Allocated_reads:3	Strand:-
ATTCAAATAATATTGTTACTTTGTTCT
>Location:NODE_261184_length_10127_cov_26.726177	Coordinate:2323	Reads:1	Hits:1	Allocated_reads:1	Strand:-
TATTCAAATAATATTGTTACTTTGTTCT
>Location:NODE_261184_length_10127_cov_26.726177	Coordinate:2324	Reads:1	Hits:1	Allocated_reads:1	Strand:-
ATTCAAATAATATTGTTACTTTGTTC
>Location:NODE_261184_length_10127_cov_26.726177	Coordinate:2324	Reads:1	Hits:1	Allocated_reads:1	Strand:+
GAACAAAGTAACAATATTATTTGAATATATT
>Location:NODE_261184_length_10127_cov_26.726177	Coordinate:2325	Reads:1	Hits:1	Allocated_reads:1	Strand:-
ATTCAAATAATATTGTTACTTTGTT
>Location:NODE_261184_length_10127_cov_26.726177	Coordinate:2338	Reads:1	Hits:1	Allocated_reads:1	Strand:+
TATTATTTGAATATATTTGTAACTTATT
>Location:NODE_261184_length_10127_cov_26.726177	Coordinate:2340	Reads:3	Hits:1	Allocated_reads:3	Strand:+
TTATTTGAATATATTTGTAACTTATTTAGG
>Location:NODE_261184_length_10127_cov_26.726177	Coordinate:2340	Reads:1	Hits:1	Allocated_reads:1	Strand:+
TTATTTGAATATATTTGTAACTTATTTAGGAAC
>Location:NODE_261184_length_10127_cov_26.726177	Coordinate:2353	Reads:1	Hits:1	Allocated_reads:1	Strand:+
TTTGTAACTTATTTAGGAACCAATCT
>Location:NODE_261184_length_10127_cov_26.726177	Coordinate:2362	Reads:1	Hits:1	Allocated_reads:1	Strand:-
TTCTATACTAGAAAGATTGGTTCCTAAATA
>Location:NODE_261184_length_10127_cov_26.726177	Coordinate:2364	Reads:3	Hits:1	Allocated_reads:3	Strand:-
TTCTATACTAGAAAGATTGGTTCCTAAA
>Location:NODE_261184_length_10127_cov_26.726177	Coordinate:2364	Reads:1	Hits:1	Allocated_reads:1	Strand:+
TTTAGGAACCAATCTTTCTAGTATAGA
>Location:NODE_261184_length_10127_cov_26.726177	Coordinate:2364	Reads:1	Hits:1	Allocated_reads:1	Strand:+
TTTAGGAACCAATCTTTCTAGTATAGAA
>Location:NODE_261184_length_10127_cov_26.726177	Coordinate:2364	Reads:1	Hits:1	Allocated_reads:1	Strand:+
TTTAGGAACCAATCTTTCTAGTATAGTT
>Location:NODE_261184_length_10127_cov_26.726177	Coordinate:2364	Reads:2	Hits:1	Allocated_reads:2	Strand:+
TTTAGGAACCAATCTTTCTAGTATAGAAT
>Location:NODE_261184_length_10127_cov_26.726177	Coordinate:2364	Reads:5	Hits:1	Allocated_reads:5	Strand:+
TTTAGGAACCAATCTTTCTAGTATAGAAA
>Location:NODE_261184_length_10127_cov_26.726177	Coordinate:2364	Reads:1	Hits:1	Allocated_reads:1	Strand:+
TTTAGGAACCAATCTTTCTAGTACAGAAAA
>Location:NODE_261184_length_10127_cov_26.726177	Coordinate:2364	Reads:1	Hits:1	Allocated_reads:1	Strand:+
TTTAGGAACCAATCTTTCTAGTATAGAAAT
>Location:NODE_261184_length_10127_cov_26.726177	Coordinate:2364	Reads:3	Hits:1	Allocated_reads:3	Strand:+
TTTAGGAACCAATCTTTCTAGTATAGAAAA
>Location:NODE_261184_length_10127_cov_26.726177	Coordinate:2364	Reads:1	Hits:1	Allocated_reads:1	Strand:+
TTTAGGAACCAATCTTTCTAGTATAGAAAAT
>Location:NODE_261184_length_10127_cov_26.726177	Coordinate:2364	Reads:1	Hits:1	Allocated_reads:1	Strand:+
TTTAGGAACCAATCTTTCTAGTATAGAAAGT
>Location:NODE_261184_length_10127_cov_26.726177	Coordinate:2364	Reads:1	Hits:1	Allocated_reads:1	Strand:+
TTTAGGAACCAATCTTTCTAGTATAGAAATT
>Location:NODE_261184_length_10127_cov_26.726177	Coordinate:2364	Reads:2	Hits:1	Allocated_reads:2	Strand:+
TTTAGGAACCAATCTTTCTAGTATAGAAAAA
>Location:NODE_261184_length_10127_cov_26.726177	Coordinate:2364	Reads:1	Hits:1	Allocated_reads:1	Strand:+
TTTAGGAACCAATCTTTCTAGTATAGAAAATT
>Location:NODE_261184_length_10127_cov_26.726177	Coordinate:2364	Reads:1	Hits:1	Allocated_reads:1	Strand:+
TTTAGGAACCAATCTTTCTAGTATAGAAAAAAGTC
>Location:NODE_261184_length_10127_cov_26.726177	Coordinate:2365	Reads:1	Hits:1	Allocated_reads:1	Strand:-
TTCTATACTAGAAAGATTGGTTCCTAA
>Location:NODE_261184_length_10127_cov_26.726177	Coordinate:2366	Reads:1	Hits:1	Allocated_reads:1	Strand:+
TAGGAACCAATCTTTCTAGTATAGAA
>Location:NODE_261184_length_10127_cov_26.726177	Coordinate:2366	Reads:1	Hits:1	Allocated_reads:1	Strand:+
TAGGAACCAATCTTTCTAGTATAGAAA
>Location:NODE_261184_length_10127_cov_26.726177	Coordinate:2366	Reads:6	Hits:1	Allocated_reads:6	Strand:+
TAGGAACCAATCTTTCTAGTATAGAAAA
>Location:NODE_261184_length_10127_cov_26.726177	Coordinate:2366	Reads:5	Hits:1	Allocated_reads:5	Strand:+
TAGGAACCAATCTTTCTAGTATAGAAAAA
>Location:NODE_261184_length_10127_cov_26.726177	Coordinate:2366	Reads:1	Hits:1	Allocated_reads:1	Strand:+
TAGGAACCAATCTTTCTAGTATAGAAAAAA
>Location:NODE_261184_length_10127_cov_26.726177	Coordinate:2366	Reads:1	Hits:1	Allocated_reads:1	Strand:+
TAGGAACCAATCTTTCTAGTATAGAAAAAAG
>Location:NODE_261184_length_10127_cov_26.726177	Coordinate:2366	Reads:1	Hits:1	Allocated_reads:1	Strand:+
TAGGAACCAATCTTTCTAGTATAGAAAAAAGTC
>Location:NODE_261184_length_10127_cov_26.726177	Coordinate:2366	Reads:1	Hits:1	Allocated_reads:1	Strand:-
TTCTATACTAGAAAGATTGGTTCCTA
>Location:NODE_261184_length_10127_cov_26.726177	Coordinate:2367	Reads:1	Hits:1	Allocated_reads:1	Strand:-
TTCTATACTAGAAAGATTGGTTCCT
>Location:NODE_261184_length_10127_cov_26.726177	Coordinate:2368	Reads:2	Hits:1	Allocated_reads:2	Strand:-
TTCTATACTAGAAAGATTGGTTCC
>Location:NODE_261184_length_10127_cov_26.726177	Coordinate:2374	Reads:1	Hits:1	Allocated_reads:1	Strand:-
AGGATGGACAGACTTTTTTCTATACTAGAAAGATT
>Location:NODE_261184_length_10127_cov_26.726177	Coordinate:2374	Reads:1	Hits:1	Allocated_reads:1	Strand:-
GATGGACAGACTTTTTTCTATACTAGAAAGATT
>Location:NODE_261184_length_10127_cov_26.726177	Coordinate:2376	Reads:1	Hits:1	Allocated_reads:1	Strand:-
GATGGACAGACTTTTTTCTATACTAGAAAGA
>Location:NODE_261184_length_10127_cov_26.726177	Coordinate:2376	Reads:1	Hits:1	Allocated_reads:1	Strand:+
TCTTTCTAGTATAGAAAAAAGTCTGT
>Location:NODE_261184_length_10127_cov_26.726177	Coordinate:2376	Reads:1	Hits:1	Allocated_reads:1	Strand:+
TCTTTCTAGTATAGAAAAAAGTCTGTCC
>Location:NODE_261184_length_10127_cov_26.726177	Coordinate:2376	Reads:1	Hits:1	Allocated_reads:1	Strand:+
TCTTTCTAGTATAGAAAAAAGTCTGTCCA
>Location:NODE_261184_length_10127_cov_26.726177	Coordinate:2378	Reads:1	Hits:1	Allocated_reads:1	Strand:-
GGACAGACTTTTTTCTATACTAGAAA
>Location:NODE_261184_length_10127_cov_26.726177	Coordinate:2378	Reads:1	Hits:1	Allocated_reads:1	Strand:+
TTTCTAGTATAGAAAAAAGTCTGTCCA
>Location:NODE_261184_length_10127_cov_26.726177	Coordinate:2378	Reads:2	Hits:1	Allocated_reads:2	Strand:+
TTTCTAGTATAGAAAAAAGTCTGTCCATC
>Location:NODE_261184_length_10127_cov_26.726177	Coordinate:2378	Reads:1	Hits:1	Allocated_reads:1	Strand:+
TTTCTAGTATAGAAAAAAGTCTGTCCATCC
>Location:NODE_261184_length_10127_cov_26.726177	Coordinate:2380	Reads:1	Hits:1	Allocated_reads:1	Strand:+
TCTAGTATAGAAAAAAGTCTGTCCATCC
>Location:NODE_261184_length_10127_cov_26.726177	Coordinate:2382	Reads:1	Hits:1	Allocated_reads:1	Strand:-
GATGGACAGACTTTTTTCTATACTA
>Location:NODE_261184_length_10127_cov_26.726177	Coordinate:2382	Reads:3	Hits:1	Allocated_reads:3	Strand:+
TAGTATAGAAAAAAGTCTGTCCATCC
>Location:NODE_261184_length_10127_cov_26.726177	Coordinate:2382	Reads:16	Hits:1	Allocated_reads:16	Strand:+
TAGTATAGAAAAAAGTCTGTCCATCCT
>Location:NODE_261184_length_10127_cov_26.726177	Coordinate:2382	Reads:5	Hits:1	Allocated_reads:5	Strand:+
TAGTATAGAAAAAAGTCTGTCCATCCTG
>Location:NODE_261184_length_10127_cov_26.726177	Coordinate:2382	Reads:16	Hits:1	Allocated_reads:16	Strand:+
TAGTATAGAAAAAAGTCTGTCCATCCTGT
>Location:NODE_261184_length_10127_cov_26.726177	Coordinate:2382	Reads:7	Hits:1	Allocated_reads:7	Strand:+
TAGTATAGAAAAAAGTCTGTCCATCCTGTC
>Location:NODE_261184_length_10127_cov_26.726177	Coordinate:2382	Reads:1	Hits:1	Allocated_reads:1	Strand:+
TAGTATAGAAAAAAGTCTGTCCATCCTGTCC
>Location:NODE_261184_length_10127_cov_26.726177	Coordinate:2382	Reads:6	Hits:1	Allocated_reads:6	Strand:+
TAGTATAGAAAAAAGTCTGTCCATCCTGTCCC
>Location:NODE_261184_length_10127_cov_26.726177	Coordinate:2385	Reads:1	Hits:1	Allocated_reads:1	Strand:+
TATAGAAAAAAGTCTGTCCATCCTGTCCC
>Location:NODE_261184_length_10127_cov_26.726177	Coordinate:2391	Reads:1	Hits:6	Allocated_reads:0.166666666666667	Strand:-
AGGGACAGGATGGACAGACTTTTT
>Location:NODE_261184_length_10127_cov_26.726177	Coordinate:2392	Reads:1	Hits:6	Allocated_reads:0.166666666666667	Strand:+
AAAAGTCTGTCCATCCTGTCCCTG
>Location:NODE_261184_length_10127_cov_26.726177	Coordinate:2392	Reads:1	Hits:6	Allocated_reads:0.166666666666667	Strand:+
AAAAGTCTGTCCATCCTGTCCCTGT
>Location:NODE_261184_length_10127_cov_26.726177	Coordinate:2392	Reads:10	Hits:6	Allocated_reads:1.66666666666667	Strand:+
AAAAGTCTGTCCATCCTGTCCCTGC
>Location:NODE_261184_length_10127_cov_26.726177	Coordinate:2392	Reads:9	Hits:6	Allocated_reads:1.5	Strand:+
AAAAGTCTGTCCATCCTGTCCCTGCT
>Location:NODE_261184_length_10127_cov_26.726177	Coordinate:2392	Reads:8	Hits:6	Allocated_reads:1.33333333333333	Strand:+
AAAAGTCTGTCCATCCTGTCCCTGCTC
>Location:NODE_261184_length_10127_cov_26.726177	Coordinate:2392	Reads:1	Hits:6	Allocated_reads:0.166666666666667	Strand:+
AAAAGTCTGTCCATCCTGTCCCTGCTGT
>Location:NODE_261184_length_10127_cov_26.726177	Coordinate:2392	Reads:2	Hits:6	Allocated_reads:0.333333333333333	Strand:+
AAAAGTCTGTCCATCCTGTCCCTGCTCT
>Location:NODE_261184_length_10127_cov_26.726177	Coordinate:2392	Reads:3	Hits:6	Allocated_reads:0.5	Strand:+
AAAAGTCTGTCCATCCTGTCCCTGCTCTC
>Location:NODE_261184_length_10127_cov_26.726177	Coordinate:2392	Reads:1	Hits:6	Allocated_reads:0.166666666666667	Strand:+
AAAAGTCTGTCCATCCTGTCCCTGCTCTCT
>Location:NODE_261184_length_10127_cov_26.726177	Coordinate:2392	Reads:2	Hits:6	Allocated_reads:0.333333333333333	Strand:+
AAAAGTCTGTCCATCCTGTCCCTGCTCTCC
>Location:NODE_261184_length_10127_cov_26.726177	Coordinate:2393	Reads:2	Hits:6	Allocated_reads:0.333333333333333	Strand:+
AAAGTCTGTCCATCCTGTCCCTGC
>Location:NODE_261184_length_10127_cov_26.726177	Coordinate:2393	Reads:1	Hits:6	Allocated_reads:0.166666666666667	Strand:+
AAAGTCTGTCCATCCTGTCCCTGCT
>Location:NODE_261184_length_10127_cov_26.726177	Coordinate:2393	Reads:2	Hits:6	Allocated_reads:0.333333333333333	Strand:+
AAAGTCTGTCCATCCTGTCCCTGCTC
>Location:NODE_261184_length_10127_cov_26.726177	Coordinate:2393	Reads:2	Hits:6	Allocated_reads:0.333333333333333	Strand:+
AAAGTCTGTCCATCCTGTCCCTGCTCT
>Location:NODE_261184_length_10127_cov_26.726177	Coordinate:2393	Reads:1	Hits:6	Allocated_reads:0.166666666666667	Strand:+
AAAGTCTGTCCATCCTGTCCCTGCTCTCC
>Location:NODE_261184_length_10127_cov_26.726177	Coordinate:2393	Reads:1	Hits:6	Allocated_reads:0.166666666666667	Strand:-
GAACAGGAGAGCAGGGACAGGATGGACAGACTTT
>Location:NODE_261184_length_10127_cov_26.726177	Coordinate:2394	Reads:2	Hits:6	Allocated_reads:0.333333333333333	Strand:+
AAGTCTGTCCATCCTGTCCCTGCTCTCC
>Location:NODE_261184_length_10127_cov_26.726177	Coordinate:2395	Reads:1	Hits:6	Allocated_reads:0.166666666666667	Strand:+
AGTCTGTCCATCCTGTCCCTGCTCTC
>Location:NODE_261184_length_10127_cov_26.726177	Coordinate:2395	Reads:1	Hits:6	Allocated_reads:0.166666666666667	Strand:+
AGTCTGTCCATCCTGTCCCTGCTCTCC
>Location:NODE_261184_length_10127_cov_26.726177	Coordinate:2395	Reads:1	Hits:6	Allocated_reads:0.166666666666667	Strand:+
AGTCTGTCCATCCTGTCCCTGCTCTCT
>Location:NODE_261184_length_10127_cov_26.726177	Coordinate:2396	Reads:1	Hits:6	Allocated_reads:0.166666666666667	Strand:-
AGAGCAGGGACAGGATGGACAGAC
>Location:NODE_261184_length_10127_cov_26.726177	Coordinate:2396	Reads:1	Hits:6	Allocated_reads:0.166666666666667	Strand:+
GTCTGTCCATCCTGTCCCTGCTCT
>Location:NODE_261184_length_10127_cov_26.726177	Coordinate:2396	Reads:1	Hits:6	Allocated_reads:0.166666666666667	Strand:+
GTCTGTCCATCCTGTCCCTGCTCTC
>Location:NODE_261184_length_10127_cov_26.726177	Coordinate:2396	Reads:1	Hits:6	Allocated_reads:0.166666666666667	Strand:+
GTCTGTCCATCCTGTCCCTGCTCTCC
>Location:NODE_261184_length_10127_cov_26.726177	Coordinate:2397	Reads:3	Hits:6	Allocated_reads:0.5	Strand:+
TCTGTCCATCCTGTCCCTGCTCTC
>Location:NODE_261184_length_10127_cov_26.726177	Coordinate:2397	Reads:3	Hits:6	Allocated_reads:0.5	Strand:+
TCTGTCCATCCTGTCCCTGCTCTCC
>Location:NODE_261184_length_10127_cov_26.726177	Coordinate:2397	Reads:5	Hits:6	Allocated_reads:0.833333333333333	Strand:+
TCTGTCCATCCTGTCCCTGCTCTCCT
>Location:NODE_261184_length_10127_cov_26.726177	Coordinate:2397	Reads:2	Hits:6	Allocated_reads:0.333333333333333	Strand:+
TCTGTCCATCCTGTCCCTGCTCTCCTGT
>Location:NODE_261184_length_10127_cov_26.726177	Coordinate:2399	Reads:2	Hits:6	Allocated_reads:0.333333333333333	Strand:+
TGTCCATCCTGTCCCTGCTCTCCT
>Location:NODE_261184_length_10127_cov_26.726177	Coordinate:2399	Reads:2	Hits:6	Allocated_reads:0.333333333333333	Strand:+
TGTCCATCCTGTCCCTGCTCTCCTA
>Location:NODE_261184_length_10127_cov_26.726177	Coordinate:2399	Reads:2	Hits:6	Allocated_reads:0.333333333333333	Strand:+
TGTCCATCCTGTCCCTGCTCTCCTG
>Location:NODE_261184_length_10127_cov_26.726177	Coordinate:2399	Reads:2	Hits:6	Allocated_reads:0.333333333333333	Strand:+
TGTCCATCCTGTCCCTGCTCTCCTGT
>Location:NODE_261184_length_10127_cov_26.726177	Coordinate:2399	Reads:1	Hits:6	Allocated_reads:0.166666666666667	Strand:+
TGTCCATCCTGTCCCTGCTCTTCTGTG
>Location:NODE_261184_length_10127_cov_26.726177	Coordinate:2399	Reads:2	Hits:6	Allocated_reads:0.333333333333333	Strand:+
TGTCCATCCTGTCCCTGCTCTCCTGTT
>Location:NODE_261184_length_10127_cov_26.726177	Coordinate:2399	Reads:1	Hits:6	Allocated_reads:0.166666666666667	Strand:+
TGTCCATCCTGTCCCTGCTCTCCTGTTC
>Location:NODE_261184_length_10127_cov_26.726177	Coordinate:2400	Reads:1	Hits:6	Allocated_reads:0.166666666666667	Strand:+
GTCCATCCTGTCCCTGCTCTCCTGTTAAT
>Location:NODE_261184_length_10127_cov_26.726177	Coordinate:2401	Reads:1	Hits:6	Allocated_reads:0.166666666666667	Strand:+
TCCATCCTGTCCCTGCTCTCCTGT
>Location:NODE_261184_length_10127_cov_26.726177	Coordinate:2401	Reads:1	Hits:6	Allocated_reads:0.166666666666667	Strand:+
TCCATCCTGTCCCTGCTCTCCTGTTCTCTC
>Location:NODE_261184_length_10127_cov_26.726177	Coordinate:2408	Reads:1	Hits:6	Allocated_reads:0.166666666666667	Strand:+
TGTCCCTGCTCTCCTGTTCTCTCCTC
>Location:NODE_261184_length_10127_cov_26.726177	Coordinate:2410	Reads:1	Hits:6	Allocated_reads:0.166666666666667	Strand:+
TCCCTGCTCTCCTGTTCTCTCCTC
>Location:NODE_261184_length_10127_cov_26.726177	Coordinate:2410	Reads:1	Hits:6	Allocated_reads:0.166666666666667	Strand:+
TCCCTGCTCTCCTGTTCTCTCCTCTCT
>Location:NODE_261184_length_10127_cov_26.726177	Coordinate:2414	Reads:2	Hits:6	Allocated_reads:0.333333333333333	Strand:+
TGCTCTCCTGTTCTCTCCTCTCCT
>Location:NODE_261184_length_10127_cov_26.726177	Coordinate:2414	Reads:1	Hits:6	Allocated_reads:0.166666666666667	Strand:+
TGCTCTCCTGTTCTCTCCTCTCCTC
>Location:NODE_261184_length_10127_cov_26.726177	Coordinate:2414	Reads:1	Hits:6	Allocated_reads:0.166666666666667	Strand:+
TGCTCTCCTGTTCTCTCCTCTCCTCAG
>Location:NODE_261184_length_10127_cov_26.726177	Coordinate:2414	Reads:2	Hits:6	Allocated_reads:0.333333333333333	Strand:+
TGCTCTCCTGTTCTCTCCTCTCCTCAGC
>Location:NODE_261184_length_10127_cov_26.726177	Coordinate:2422	Reads:1	Hits:1	Allocated_reads:1	Strand:+
TGTTCTCTCCTCTCCTCAGCGTCC
>Location:NODE_261184_length_10127_cov_26.726177	Coordinate:2422	Reads:1	Hits:1	Allocated_reads:1	Strand:+
TGTTCTCTCCTCTCCTCAGCGTCCC
>Location:NODE_261184_length_10127_cov_26.726177	Coordinate:2422	Reads:1	Hits:1	Allocated_reads:1	Strand:+
TGTTCTCTCCTCTCCTCAGCGTCCCTT
>Location:NODE_261184_length_10127_cov_26.726177	Coordinate:2425	Reads:1	Hits:1	Allocated_reads:1	Strand:+
TCTCTCCTCTCCTCAGCGTCCCTT
>Location:NODE_261184_length_10127_cov_26.726177	Coordinate:2431	Reads:1	Hits:1	Allocated_reads:1	Strand:-
TGAGATACCAAAGGGACGCTGAGGAGAG
>Location:NODE_261184_length_10127_cov_26.726177	Coordinate:2432	Reads:1	Hits:1	Allocated_reads:1	Strand:-
TGAGATACCAAAGGGACGCTGAGGAGA
>Location:NODE_261184_length_10127_cov_26.726177	Coordinate:2433	Reads:1	Hits:1	Allocated_reads:1	Strand:-
TGAGATACCAAAGGGACGCTGAGGAG
>Location:NODE_261184_length_10127_cov_26.726177	Coordinate:2434	Reads:1	Hits:1	Allocated_reads:1	Strand:+
TCCTCAGCGTCCCTTTGGTATCTCATGT
>Location:NODE_261184_length_10127_cov_26.726177	Coordinate:2435	Reads:1	Hits:1	Allocated_reads:1	Strand:-
TGAGATACCAAAGGGACGCTGACG
>Location:NODE_261184_length_10127_cov_26.726177	Coordinate:2435	Reads:1	Hits:1	Allocated_reads:1	Strand:-
TGAGATACCAAAGGGACGCTGAGA
>Location:NODE_261184_length_10127_cov_26.726177	Coordinate:2435	Reads:1	Hits:1	Allocated_reads:1	Strand:-
TGAGATACCAAAGGGACGCTGAGT
>Location:NODE_261184_length_10127_cov_26.726177	Coordinate:2435	Reads:43	Hits:1	Allocated_reads:43	Strand:-
TGAGATACCAAAGGGACGCTGAGG
>Location:NODE_261184_length_10127_cov_26.726177	Coordinate:2438	Reads:1	Hits:1	Allocated_reads:1	Strand:-
ACATGAGATACCAAAGGGACGCTG
>Location:NODE_261184_length_10127_cov_26.726177	Coordinate:2440	Reads:1	Hits:1	Allocated_reads:1	Strand:+
GCGTCCCTTTGGTATCTCATGTCCTCTCT
>Location:NODE_261184_length_10127_cov_26.726177	Coordinate:2441	Reads:1	Hits:1	Allocated_reads:1	Strand:+
CGTCCCTTTGGTATCTCATGTCCTCTC
>Location:NODE_261184_length_10127_cov_26.726177	Coordinate:2443	Reads:1	Hits:1	Allocated_reads:1	Strand:+
TCCCTTTGGTATCTCATGTCCTCTCTGA
>Location:NODE_261184_length_10127_cov_26.726177	Coordinate:2444	Reads:1	Hits:1	Allocated_reads:1	Strand:+
CCCTTTGGTATCTCATGTCCTCTCTGGT
>Location:NODE_261184_length_10127_cov_26.726177	Coordinate:2446	Reads:1	Hits:1	Allocated_reads:1	Strand:-
CCAGAGAGGACATGAGATACCAAAA
>Location:NODE_261184_length_10127_cov_26.726177	Coordinate:2446	Reads:1	Hits:1	Allocated_reads:1	Strand:+
CTTTGGTATCTCATGTCCTCTCTGGTGAGCA
>Location:NODE_261184_length_10127_cov_26.726177	Coordinate:2447	Reads:2	Hits:1	Allocated_reads:2	Strand:+
TTTGGTATCTCATGTCCTCTCTGATGAGCA
>Location:NODE_261184_length_10127_cov_26.726177	Coordinate:2447	Reads:8	Hits:1	Allocated_reads:8	Strand:+
TTTGGTATCTCATGTCCTCTCTGGTGAGCA
>Location:NODE_261184_length_10127_cov_26.726177	Coordinate:2448	Reads:3	Hits:1	Allocated_reads:3	Strand:+
TTGGTATCTCATGTCCTCTCTGATGAGCA
>Location:NODE_261184_length_10127_cov_26.726177	Coordinate:2448	Reads:40	Hits:1	Allocated_reads:40	Strand:+
TTGGTATCTCATGTCCTCTCTGGTGAGCA
>Location:NODE_261184_length_10127_cov_26.726177	Coordinate:2449	Reads:22	Hits:1	Allocated_reads:22	Strand:+
TGGTATCTCATGTCCTCTCTGGTG
>Location:NODE_261184_length_10127_cov_26.726177	Coordinate:2449	Reads:3	Hits:1	Allocated_reads:3	Strand:+
TGGTATCTCATGTCCTCTCTGATG
>Location:NODE_261184_length_10127_cov_26.726177	Coordinate:2449	Reads:1	Hits:1	Allocated_reads:1	Strand:+
TGGTATCTCATGTCCTCTCTGGTGG
>Location:NODE_261184_length_10127_cov_26.726177	Coordinate:2449	Reads:1	Hits:1	Allocated_reads:1	Strand:+
TGGTATCTCATGTCCTCTCTGGTGT
>Location:NODE_261184_length_10127_cov_26.726177	Coordinate:2449	Reads:17	Hits:1	Allocated_reads:17	Strand:+
TGGTATCTCATGTCCTCTCTGGTGA
>Location:NODE_261184_length_10127_cov_26.726177	Coordinate:2449	Reads:6	Hits:1	Allocated_reads:6	Strand:+
TGGTATCTCATGTCCTCTCTGGTGAG
>Location:NODE_261184_length_10127_cov_26.726177	Coordinate:2449	Reads:1	Hits:1	Allocated_reads:1	Strand:+
TGGTATCTCATGTCCTCTCTGGTAAGC
>Location:NODE_261184_length_10127_cov_26.726177	Coordinate:2449	Reads:1	Hits:1	Allocated_reads:1	Strand:+
TGGTATCTCATGTCCTCTCTGGTGAGT
>Location:NODE_261184_length_10127_cov_26.726177	Coordinate:2449	Reads:1	Hits:1	Allocated_reads:1	Strand:+
TGGTATCTCATGTCCTCTCTGGTGATT
>Location:NODE_261184_length_10127_cov_26.726177	Coordinate:2449	Reads:2	Hits:1	Allocated_reads:2	Strand:+
TGGTATCTCATGTCCTCTCTGATGAGC
>Location:NODE_261184_length_10127_cov_26.726177	Coordinate:2449	Reads:36	Hits:1	Allocated_reads:36	Strand:+
TGGTATCTCATGTCCTCTCTGGTGAGC
>Location:NODE_261184_length_10127_cov_26.726177	Coordinate:2449	Reads:1	Hits:1	Allocated_reads:1	Strand:+
TGGTATCTCATGTCCTCTCTGATGAGCG
>Location:NODE_261184_length_10127_cov_26.726177	Coordinate:2449	Reads:1	Hits:1	Allocated_reads:1	Strand:+
TGGTATCTCATGTCCTCTCTGGGGAGCA
>Location:NODE_261184_length_10127_cov_26.726177	Coordinate:2449	Reads:1	Hits:1	Allocated_reads:1	Strand:+
TGGTATCTCATGTCCTCTCTGGTGGGCA
>Location:NODE_261184_length_10127_cov_26.726177	Coordinate:2449	Reads:1	Hits:1	Allocated_reads:1	Strand:+
TGGTATCTCATGTCCTCTCTGGTTAGCA
>Location:NODE_261184_length_10127_cov_26.726177	Coordinate:2449	Reads:1	Hits:1	Allocated_reads:1	Strand:+
TGGTATCTCATGTCCTCTCTTGTGAGCA
>Location:NODE_261184_length_10127_cov_26.726177	Coordinate:2449	Reads:119	Hits:1	Allocated_reads:119	Strand:+
TGGTATCTCATGTCCTCTCTGATGAGCA
>Location:NODE_261184_length_10127_cov_26.726177	Coordinate:2449	Reads:4	Hits:1	Allocated_reads:4	Strand:+
TGGTATCTCATGTCCTCTCTGGTGAGCG
>Location:NODE_261184_length_10127_cov_26.726177	Coordinate:2449	Reads:453	Hits:1	Allocated_reads:453	Strand:+
TGGTATCTCATGTCCTCTCTGGTGAGCA
>Location:NODE_261184_length_10127_cov_26.726177	Coordinate:2449	Reads:1	Hits:1	Allocated_reads:1	Strand:+
TGGTATCTCATGTCCTCTCTGGTGAGCAG
>Location:NODE_261184_length_10127_cov_26.726177	Coordinate:2449	Reads:2	Hits:1	Allocated_reads:2	Strand:+
TGGTATCTCATGTCCTCTCTGGTGAGCAT
>Location:NODE_261184_length_10127_cov_26.726177	Coordinate:2449	Reads:1	Hits:1	Allocated_reads:1	Strand:+
TGGTATCTCATGTCCTCTCTGATGAGCAGG
>Location:NODE_261184_length_10127_cov_26.726177	Coordinate:2449	Reads:7	Hits:1	Allocated_reads:7	Strand:+
TGGTATCTCATGTCCTCTCTGGTGAGCAGG
>Location:NODE_261184_length_10127_cov_26.726177	Coordinate:2450	Reads:1	Hits:1	Allocated_reads:1	Strand:+
GGTATCTCATGTCCTCTCTGATGAGCA
>Location:NODE_261184_length_10127_cov_26.726177	Coordinate:2459	Reads:1	Hits:1	Allocated_reads:1	Strand:+
TGTCCTCTCTGGTGAGCAGGAGCTCT
>Location:NODE_261184_length_10127_cov_26.726177	Coordinate:2459	Reads:1	Hits:1	Allocated_reads:1	Strand:+
TGTCCTCTCTGGTGAGCAGGAGCTCATCCT
>Location:NODE_261184_length_10127_cov_26.726177	Coordinate:2460	Reads:1	Hits:1	Allocated_reads:1	Strand:-
GGGGATGAGCTCCTGCTCACCAGAGAGGAC
>Location:NODE_261184_length_10127_cov_26.726177	Coordinate:2478	Reads:1	Hits:1	Allocated_reads:1	Strand:+
GAGCTCATCCCCCCTATCCCTTCTCC
>Location:NODE_261184_length_10127_cov_26.726177	Coordinate:2479	Reads:1	Hits:1	Allocated_reads:1	Strand:+
AGCTCATCCCCCCTATCCCTTCTCCTCT
>Location:NODE_261184_length_10127_cov_26.726177	Coordinate:2480	Reads:1	Hits:1	Allocated_reads:1	Strand:+
GCTCATCCCCCCTATCCCTTCTCCTA
>Location:NODE_261184_length_10127_cov_26.726177	Coordinate:2480	Reads:2	Hits:1	Allocated_reads:2	Strand:+
GCTCATCCCCCCTATCCCTTCTCCTCTT
>Location:NODE_261184_length_10127_cov_26.726177	Coordinate:2482	Reads:1	Hits:1	Allocated_reads:1	Strand:+
TCATCCCCCCTATCCCTTCTCCTCT
>Location:NODE_261184_length_10127_cov_26.726177	Coordinate:2482	Reads:1	Hits:1	Allocated_reads:1	Strand:+
TCATCCCCCCTATCCCTTCTCCTCTT
>Location:NODE_261184_length_10127_cov_26.726177	Coordinate:2482	Reads:1	Hits:1	Allocated_reads:1	Strand:+
TCATCCCCCCTATCCCTTCTCCTCTTC
>Location:NODE_261184_length_10127_cov_26.726177	Coordinate:2492	Reads:2	Hits:1	Allocated_reads:2	Strand:+
TATCCCTTCTCCTCTTCCTCCCTGT
>Location:NODE_261184_length_10127_cov_26.726177	Coordinate:2492	Reads:1	Hits:1	Allocated_reads:1	Strand:+
TATCCCTTCTCCTCTTCCTCCCTGTTGT
>Location:NODE_261184_length_10127_cov_26.726177	Coordinate:2492	Reads:1	Hits:1	Allocated_reads:1	Strand:+
TATCCCTTCTCCTCTTCCTCCCTGTTGTGGATGGC
>Location:NODE_261184_length_10127_cov_26.726177	Coordinate:2509	Reads:4	Hits:1	Allocated_reads:4	Strand:-
AAGAAGATCAGCCATCCACAACAGGGAG
>Location:NODE_261184_length_10127_cov_26.726177	Coordinate:2510	Reads:8	Hits:1	Allocated_reads:8	Strand:-
AAGAAGATCAGCCATCCACAACAGGGA
>Location:NODE_261184_length_10127_cov_26.726177	Coordinate:2510	Reads:1	Hits:1	Allocated_reads:1	Strand:+
TCCCTGTTGTGGATGGCTGATCTTCT
>Location:NODE_261184_length_10127_cov_26.726177	Coordinate:2510	Reads:2	Hits:1	Allocated_reads:2	Strand:+
TCCCTGTTGTGGATGGCTGATCTTCTTC
>Location:NODE_261184_length_10127_cov_26.726177	Coordinate:2510	Reads:4	Hits:1	Allocated_reads:4	Strand:+
TCCCTGTTGTGGATGGCTGATCTTCTTCC
>Location:NODE_261184_length_10127_cov_26.726177	Coordinate:2511	Reads:9	Hits:1	Allocated_reads:9	Strand:-
AAGAAGATCAGCCATCCACAACAGGG
>Location:NODE_261184_length_10127_cov_26.726177	Coordinate:2512	Reads:10	Hits:1	Allocated_reads:10	Strand:-
AAGAAGATCAGCCATCCACAACAGG
>Location:NODE_261184_length_10127_cov_26.726177	Coordinate:2513	Reads:5	Hits:1	Allocated_reads:5	Strand:-
AAGAAGATCAGCCATCCACAACAG
>Location:NODE_261184_length_10127_cov_26.726177	Coordinate:2514	Reads:1	Hits:1	Allocated_reads:1	Strand:+
TGTTGTGGATGGCTGATCTTCTTCT
>Location:NODE_261184_length_10127_cov_26.726177	Coordinate:2514	Reads:2	Hits:1	Allocated_reads:2	Strand:+
TGTTGTGGATGGCTGATCTTCTTCCT
>Location:NODE_261184_length_10127_cov_26.726177	Coordinate:2522	Reads:1	Hits:1	Allocated_reads:1	Strand:+
ATGGCTGATCTTCTTCCTCATCTGTCT
>Location:NODE_261184_length_10127_cov_26.726177	Coordinate:2523	Reads:2	Hits:1	Allocated_reads:2	Strand:+
TGGCTGATCTTCTTCCTCATCTGTC
>Location:NODE_261184_length_10127_cov_26.726177	Coordinate:2523	Reads:1	Hits:1	Allocated_reads:1	Strand:+
TGGCTGATCTTCTTCCTCATCTGTCTT
>Location:NODE_261184_length_10127_cov_26.726177	Coordinate:2523	Reads:2	Hits:1	Allocated_reads:2	Strand:+
TGGCTGATCTTCTTCCTCATCTGTCTC
>Location:NODE_261184_length_10127_cov_26.726177	Coordinate:2523	Reads:1	Hits:1	Allocated_reads:1	Strand:+
TGGCTGATCTTCTTCCTCATCTGTCTCT
>Location:NODE_261184_length_10127_cov_26.726177	Coordinate:2527	Reads:1	Hits:1	Allocated_reads:1	Strand:+
TGATCTTCTTCCTCATCTGTCTCT
>Location:NODE_261184_length_10127_cov_26.726177	Coordinate:2527	Reads:1	Hits:1	Allocated_reads:1	Strand:+
TGATCTTCTTCCTCATCTGTCTCTT
>Location:NODE_261184_length_10127_cov_26.726177	Coordinate:2527	Reads:1	Hits:1	Allocated_reads:1	Strand:+
TGATCTTCTTCCTCATCTGTCTCTTT
>Location:NODE_261184_length_10127_cov_26.726177	Coordinate:2527	Reads:7	Hits:1	Allocated_reads:7	Strand:+
TGATCTTCTTCCTCATCTGTCTCTTC
>Location:NODE_261184_length_10127_cov_26.726177	Coordinate:2527	Reads:27	Hits:1	Allocated_reads:27	Strand:+
TGATCTTCTTCCTCATCTGTCTCTTCT
>Location:NODE_261184_length_10127_cov_26.726177	Coordinate:2527	Reads:8	Hits:1	Allocated_reads:8	Strand:+
TGATCTTCTTCCTCATCTGTCTCTTCTT
>Location:NODE_261184_length_10127_cov_26.726177	Coordinate:2527	Reads:10	Hits:1	Allocated_reads:10	Strand:+
TGATCTTCTTCCTCATCTGTCTCTTCTTC
>Location:NODE_261184_length_10127_cov_26.726177	Coordinate:2527	Reads:3	Hits:1	Allocated_reads:3	Strand:+
TGATCTTCTTCCTCATCTGTCTCTTCTTCC
>Location:NODE_261184_length_10127_cov_26.726177	Coordinate:2527	Reads:1	Hits:1	Allocated_reads:1	Strand:+
TGATCTTCTTCCTCATCTGTCTCTTCTTCCT
>Location:NODE_261184_length_10127_cov_26.726177	Coordinate:2527	Reads:2	Hits:1	Allocated_reads:2	Strand:+
TGATCTTCTTCCTCATCTGTCTCTTCTTCCC
>Location:NODE_261184_length_10127_cov_26.726177	Coordinate:2527	Reads:2	Hits:1	Allocated_reads:2	Strand:+
TGATCTTCTTCCTCATCTGTCTCTTCTTCCCT
>Location:NODE_261184_length_10127_cov_26.726177	Coordinate:2527	Reads:1	Hits:1	Allocated_reads:1	Strand:+
TGATCTTCTTCCTCATCTGTCTCTTCTTCCCTC
>Location:NODE_261184_length_10127_cov_26.726177	Coordinate:2528	Reads:1	Hits:1	Allocated_reads:1	Strand:+
GATCTTCTTCCTCATCTGTCTCTT
>Location:NODE_261184_length_10127_cov_26.726177	Coordinate:2528	Reads:1	Hits:1	Allocated_reads:1	Strand:+
GATCTTCTTCCTCATCTGTCTCTTCT
>Location:NODE_261184_length_10127_cov_26.726177	Coordinate:2530	Reads:1	Hits:1	Allocated_reads:1	Strand:+
TCTTCTTCCTCATCTGTCTCTTCTTC
>Location:NODE_261184_length_10127_cov_26.726177	Coordinate:2532	Reads:1	Hits:1	Allocated_reads:1	Strand:+
TTCTTCCTCATCTGTCTCTTCTTCCCT
>Location:NODE_261184_length_10127_cov_26.726177	Coordinate:2533	Reads:2	Hits:1	Allocated_reads:2	Strand:+
TCTTCCTCATCTGTCTCTTCTTCCCT
>Location:NODE_261184_length_10127_cov_26.726177	Coordinate:2542	Reads:1	Hits:1	Allocated_reads:1	Strand:+
TCTGTCTCTTCTTCCCTCTCGCTTTTGT
>Location:NODE_261184_length_10127_cov_26.726177	Coordinate:2544	Reads:2	Hits:1	Allocated_reads:2	Strand:-
AAAAGCGAGAGGGAAGAAGAGACA
>Location:NODE_261184_length_10127_cov_26.726177	Coordinate:2544	Reads:1	Hits:1	Allocated_reads:1	Strand:+
TGTCTCTTCTTCCCTCTCGCTTTTGTC
>Location:NODE_261184_length_10127_cov_26.726177	Coordinate:2544	Reads:1	Hits:1	Allocated_reads:1	Strand:+
TGTCTCTTCTTCCCTCTCGCTTTTGTCACCC
>Location:NODE_261184_length_10127_cov_26.726177	Coordinate:2546	Reads:1	Hits:1	Allocated_reads:1	Strand:-
ACAAAAGCGAGAGGGAAGAAGAGA
>Location:NODE_261184_length_10127_cov_26.726177	Coordinate:2554	Reads:1	Hits:1	Allocated_reads:1	Strand:+
TCCCTCTCGCTTTTGTCACCCACTGCT
>Location:NODE_261184_length_10127_cov_26.726177	Coordinate:2557	Reads:1	Hits:1	Allocated_reads:1	Strand:+
CTCTCGCTTTTGTCACCCACTGCTGTACTT
>Location:NODE_261184_length_10127_cov_26.726177	Coordinate:2557	Reads:1	Hits:1	Allocated_reads:1	Strand:+
CTCTCGCTTTTGTCACCCACTGCTGTACTTGGCCC
>Location:NODE_261184_length_10127_cov_26.726177	Coordinate:2558	Reads:2	Hits:1	Allocated_reads:2	Strand:+
TCTCGCTTTTGTCACCCACTGCTGTA
>Location:NODE_261184_length_10127_cov_26.726177	Coordinate:2558	Reads:1	Hits:1	Allocated_reads:1	Strand:+
TCTCGCTTTTGTCACCCACTGCTGTGC
>Location:NODE_261184_length_10127_cov_26.726177	Coordinate:2558	Reads:4	Hits:1	Allocated_reads:4	Strand:+
TCTCGCTTTTGTCACCCACTGCTGTAC
>Location:NODE_261184_length_10127_cov_26.726177	Coordinate:2558	Reads:1	Hits:1	Allocated_reads:1	Strand:+
TCTCGCTTTTGTCACCCACTGCTGCACT
>Location:NODE_261184_length_10127_cov_26.726177	Coordinate:2558	Reads:21	Hits:1	Allocated_reads:21	Strand:+
TCTCGCTTTTGTCACCCACTGCTGTACT
>Location:NODE_261184_length_10127_cov_26.726177	Coordinate:2558	Reads:1	Hits:1	Allocated_reads:1	Strand:+
TCTCGCTTTTGTCACCCACTGCTGTACGT
>Location:NODE_261184_length_10127_cov_26.726177	Coordinate:2558	Reads:19	Hits:1	Allocated_reads:19	Strand:+
TCTCGCTTTTGTCACCCACTGCTGTACTT
>Location:NODE_261184_length_10127_cov_26.726177	Coordinate:2558	Reads:3	Hits:1	Allocated_reads:3	Strand:+
TCTCGCTTTTGTCACCCACTGCTGTGCTT
>Location:NODE_261184_length_10127_cov_26.726177	Coordinate:2558	Reads:1	Hits:1	Allocated_reads:1	Strand:+
TCTCGCTTTTGTCACCCACTGCTGTACTTG
>Location:NODE_261184_length_10127_cov_26.726177	Coordinate:2558	Reads:6	Hits:1	Allocated_reads:6	Strand:+
TCTCGCTTTTGTCACCCACTGCTGTACTTGG
>Location:NODE_261184_length_10127_cov_26.726177	Coordinate:2558	Reads:1	Hits:1	Allocated_reads:1	Strand:+
TCTCGCTTTTGTCACCCACTGCTGTACTTGGT
>Location:NODE_261184_length_10127_cov_26.726177	Coordinate:2558	Reads:11	Hits:1	Allocated_reads:11	Strand:+
TCTCGCTTTTGTCACCCACTGCTGTACTTGGC
>Location:NODE_261184_length_10127_cov_26.726177	Coordinate:2558	Reads:4	Hits:1	Allocated_reads:4	Strand:+
TCTCGCTTTTGTCACCCACTGCTGTACTTGGCC
>Location:NODE_261184_length_10127_cov_26.726177	Coordinate:2558	Reads:9	Hits:1	Allocated_reads:9	Strand:+
TCTCGCTTTTGTCACCCACTGCTGTACTTGGCCC
>Location:NODE_261184_length_10127_cov_26.726177	Coordinate:2559	Reads:2	Hits:1	Allocated_reads:2	Strand:+
CTCGCTTTTGTCACCCACTGCTGTACTTGGC
>Location:NODE_261184_length_10127_cov_26.726177	Coordinate:2559	Reads:1	Hits:1	Allocated_reads:1	Strand:+
CTCGCTTTTGTCACCCACTGCTGTACTTGGCC
>Location:NODE_261184_length_10127_cov_26.726177	Coordinate:2559	Reads:1	Hits:1	Allocated_reads:1	Strand:+
CTCGCTTTTGTCACCCACTGCTGTACTTGGCCC
>Location:NODE_261184_length_10127_cov_26.726177	Coordinate:2560	Reads:2	Hits:1	Allocated_reads:2	Strand:+
TCGCTTTTGTCACCCACTGCTGTA
>Location:NODE_261184_length_10127_cov_26.726177	Coordinate:2560	Reads:12	Hits:1	Allocated_reads:12	Strand:+
TCGCTTTTGTCACCCACTGCTGTACT
>Location:NODE_261184_length_10127_cov_26.726177	Coordinate:2560	Reads:1	Hits:1	Allocated_reads:1	Strand:+
TCGCTTTTGTCACCCACTGCTGTCCTT
>Location:NODE_261184_length_10127_cov_26.726177	Coordinate:2560	Reads:1	Hits:1	Allocated_reads:1	Strand:+
TCGCTTTTGTCACCCACTGCTGTGCTT
>Location:NODE_261184_length_10127_cov_26.726177	Coordinate:2560	Reads:10	Hits:1	Allocated_reads:10	Strand:+
TCGCTTTTGTCACCCACTGCTGTACTT
>Location:NODE_261184_length_10127_cov_26.726177	Coordinate:2560	Reads:1	Hits:1	Allocated_reads:1	Strand:+
TCGCTTTTGTCACCCACTGCTGTACTTG
>Location:NODE_261184_length_10127_cov_26.726177	Coordinate:2560	Reads:1	Hits:1	Allocated_reads:1	Strand:+
TCGCTTTTGTCACCCACTGCTGTACTTT
>Location:NODE_261184_length_10127_cov_26.726177	Coordinate:2560	Reads:1	Hits:1	Allocated_reads:1	Strand:+
TCGCTTTTGTCACCCACTGCTGTGCTTGG
>Location:NODE_261184_length_10127_cov_26.726177	Coordinate:2560	Reads:17	Hits:1	Allocated_reads:17	Strand:+
TCGCTTTTGTCACCCACTGCTGTACTTGG
>Location:NODE_261184_length_10127_cov_26.726177	Coordinate:2560	Reads:1	Hits:1	Allocated_reads:1	Strand:+
TCGCTTTTGTCACCCACTGCTGTACTTAGC
>Location:NODE_261184_length_10127_cov_26.726177	Coordinate:2560	Reads:154	Hits:1	Allocated_reads:154	Strand:+
TCGCTTTTGTCACCCACTGCTGTACTTGGC
>Location:NODE_261184_length_10127_cov_26.726177	Coordinate:2560	Reads:2	Hits:1	Allocated_reads:2	Strand:+
TCGCTTTTGTCACCCACTGCTGTACTTGAC
>Location:NODE_261184_length_10127_cov_26.726177	Coordinate:2560	Reads:4	Hits:1	Allocated_reads:4	Strand:+
TCGCTTTTGTCACCCACTGCTGTGCTTGGC
>Location:NODE_261184_length_10127_cov_26.726177	Coordinate:2560	Reads:24	Hits:1	Allocated_reads:24	Strand:+
TCGCTTTTGTCACCCACTGCTGTACTTGGCC
>Location:NODE_261184_length_10127_cov_26.726177	Coordinate:2560	Reads:1	Hits:1	Allocated_reads:1	Strand:+
TCGCTTTTGTCACCCACTGCTGTACTTGGCCA
>Location:NODE_261184_length_10127_cov_26.726177	Coordinate:2560	Reads:1	Hits:1	Allocated_reads:1	Strand:+
TCGCTTTTGTCACCCACTGCTGTGCTTGGCCC
>Location:NODE_261184_length_10127_cov_26.726177	Coordinate:2560	Reads:103	Hits:1	Allocated_reads:103	Strand:+
TCGCTTTTGTCACCCACTGCTGTACTTGGCCC
>Location:NODE_261184_length_10127_cov_26.726177	Coordinate:2560	Reads:1	Hits:1	Allocated_reads:1	Strand:+
TCGCTTTTGTCACCCACTGCTGTACTTGGCCCT
>Location:NODE_261184_length_10127_cov_26.726177	Coordinate:2561	Reads:1	Hits:1	Allocated_reads:1	Strand:+
CGCTTTTGTCACCCACTGCTGTACT
>Location:NODE_261184_length_10127_cov_26.726177	Coordinate:2561	Reads:1	Hits:1	Allocated_reads:1	Strand:+
CGCTTTTGTCACCCACTGCTGTACTTGG
>Location:NODE_261184_length_10127_cov_26.726177	Coordinate:2561	Reads:1	Hits:1	Allocated_reads:1	Strand:+
CGCTTTTGTCACCCACTGCTGTGCTTGGC
>Location:NODE_261184_length_10127_cov_26.726177	Coordinate:2561	Reads:27	Hits:1	Allocated_reads:27	Strand:+
CGCTTTTGTCACCCACTGCTGTACTTGGC
>Location:NODE_261184_length_10127_cov_26.726177	Coordinate:2561	Reads:4	Hits:1	Allocated_reads:4	Strand:+
CGCTTTTGTCACCCACTGCTGTACTTGGCC
>Location:NODE_261184_length_10127_cov_26.726177	Coordinate:2561	Reads:1	Hits:1	Allocated_reads:1	Strand:+
CGCTTTTGTCACCCACTGCTGTGCTTGGCCC
>Location:NODE_261184_length_10127_cov_26.726177	Coordinate:2561	Reads:8	Hits:1	Allocated_reads:8	Strand:+
CGCTTTTGTCACCCACTGCTGTACTTGGCCC
>Location:NODE_261184_length_10127_cov_26.726177	Coordinate:2562	Reads:4	Hits:1	Allocated_reads:4	Strand:+
GCTTTTGTCACCCACTGCTGTACTTGGC
>Location:NODE_261184_length_10127_cov_26.726177	Coordinate:2562	Reads:2	Hits:1	Allocated_reads:2	Strand:+
GCTTTTGTCACCCACTGCTGTACTTGGCC
>Location:NODE_261184_length_10127_cov_26.726177	Coordinate:2562	Reads:8	Hits:1	Allocated_reads:8	Strand:+
GCTTTTGTCACCCACTGCTGTACTTGGCCC
>Location:NODE_261184_length_10127_cov_26.726177	Coordinate:2562	Reads:1	Hits:1	Allocated_reads:1	Strand:+
GCTTTTGTCACCCACTGCTGTACTTGGCCCT
>Location:NODE_261184_length_10127_cov_26.726177	Coordinate:2563	Reads:1	Hits:1	Allocated_reads:1	Strand:+
CTTTTGTCACCCACTGCTGTACTTGGC
>Location:NODE_261184_length_10127_cov_26.726177	Coordinate:2563	Reads:2	Hits:1	Allocated_reads:2	Strand:+
CTTTTGTCACCCACTGCTGTACTTGGCCC
>Location:NODE_261184_length_10127_cov_26.726177	Coordinate:2563	Reads:1	Hits:1	Allocated_reads:1	Strand:+
CTTTTGTCACCCACTGCTGTACTTGGCCCT
>Location:NODE_261184_length_10127_cov_26.726177	Coordinate:2564	Reads:2	Hits:1	Allocated_reads:2	Strand:+
TTTTGTCACCCACTGCTGTACTTGG
>Location:NODE_261184_length_10127_cov_26.726177	Coordinate:2564	Reads:24	Hits:1	Allocated_reads:24	Strand:+
TTTTGTCACCCACTGCTGTACTTGGC
>Location:NODE_261184_length_10127_cov_26.726177	Coordinate:2564	Reads:4	Hits:1	Allocated_reads:4	Strand:+
TTTTGTCACCCACTGCTGTACTTGGCC
>Location:NODE_261184_length_10127_cov_26.726177	Coordinate:2564	Reads:1	Hits:1	Allocated_reads:1	Strand:+
TTTTGTCACCCACTGCTGTACTTGGCCA
>Location:NODE_261184_length_10127_cov_26.726177	Coordinate:2564	Reads:23	Hits:1	Allocated_reads:23	Strand:+
TTTTGTCACCCACTGCTGTACTTGGCCC
>Location:NODE_261184_length_10127_cov_26.726177	Coordinate:2564	Reads:1	Hits:1	Allocated_reads:1	Strand:+
TTTTGTCACCCACTGCTGTACTTGGCCCTGGA
>Location:NODE_261184_length_10127_cov_26.726177	Coordinate:2565	Reads:1	Hits:1	Allocated_reads:1	Strand:+
TTTGTCACCCACTGCTGTACTTGG
>Location:NODE_261184_length_10127_cov_26.726177	Coordinate:2565	Reads:9	Hits:1	Allocated_reads:9	Strand:+
TTTGTCACCCACTGCTGTACTTGGC
>Location:NODE_261184_length_10127_cov_26.726177	Coordinate:2565	Reads:1	Hits:1	Allocated_reads:1	Strand:+
TTTGTCACCCACTGCTGTACTTGGCC
>Location:NODE_261184_length_10127_cov_26.726177	Coordinate:2565	Reads:2	Hits:1	Allocated_reads:2	Strand:+
TTTGTCACCCACTGCTGTACTTGGCCA
>Location:NODE_261184_length_10127_cov_26.726177	Coordinate:2565	Reads:24	Hits:1	Allocated_reads:24	Strand:+
TTTGTCACCCACTGCTGTACTTGGCCC
>Location:NODE_261184_length_10127_cov_26.726177	Coordinate:2565	Reads:5	Hits:1	Allocated_reads:5	Strand:+
TTTGTCACCCACTGCTGTACTTGGCCCT
>Location:NODE_261184_length_10127_cov_26.726177	Coordinate:2565	Reads:1	Hits:1	Allocated_reads:1	Strand:+
TTTGTCACCCACTGCTGTACTTGGCCCTGT
>Location:NODE_261184_length_10127_cov_26.726177	Coordinate:2565	Reads:3	Hits:1	Allocated_reads:3	Strand:+
TTTGTCACCCACTGCTGTACTTGGCCCTGGA
>Location:NODE_261184_length_10127_cov_26.726177	Coordinate:2565	Reads:1	Hits:1	Allocated_reads:1	Strand:+
TTTGTCACCCACTGCTGTACTTGGCCCTGGATTG
>Location:NODE_261184_length_10127_cov_26.726177	Coordinate:2566	Reads:1	Hits:1	Allocated_reads:1	Strand:+
TTGTCACCCACTGCTGTACTTGGC
>Location:NODE_261184_length_10127_cov_26.726177	Coordinate:2566	Reads:2	Hits:1	Allocated_reads:2	Strand:+
TTGTCACCCACTGCTGTACTTGGCC
>Location:NODE_261184_length_10127_cov_26.726177	Coordinate:2566	Reads:5	Hits:1	Allocated_reads:5	Strand:+
TTGTCACCCACTGCTGTACTTGGCCC
>Location:NODE_261184_length_10127_cov_26.726177	Coordinate:2566	Reads:1	Hits:1	Allocated_reads:1	Strand:+
TTGTCACCCACTGCTGTACTTGGCCCTG
>Location:NODE_261184_length_10127_cov_26.726177	Coordinate:2566	Reads:4	Hits:1	Allocated_reads:4	Strand:+
TTGTCACCCACTGCTGTACTTGGCCCTGGA
>Location:NODE_261184_length_10127_cov_26.726177	Coordinate:2566	Reads:2	Hits:1	Allocated_reads:2	Strand:+
TTGTCACCCACTGCTGTACTTGGCCCTGGAT
>Location:NODE_261184_length_10127_cov_26.726177	Coordinate:2567	Reads:1	Hits:1	Allocated_reads:1	Strand:+
TGTCACCCACTGCTGTACTTGGCC
>Location:NODE_261184_length_10127_cov_26.726177	Coordinate:2567	Reads:5	Hits:1	Allocated_reads:5	Strand:+
TGTCACCCACTGCTGTACTTGGCCC
>Location:NODE_261184_length_10127_cov_26.726177	Coordinate:2567	Reads:2	Hits:1	Allocated_reads:2	Strand:+
TGTCACCCACTGCTGTACTTGGCCCT
>Location:NODE_261184_length_10127_cov_26.726177	Coordinate:2567	Reads:2	Hits:1	Allocated_reads:2	Strand:+
TGTCACCCACTGCTGTACTTGGCCCTG
>Location:NODE_261184_length_10127_cov_26.726177	Coordinate:2567	Reads:11	Hits:1	Allocated_reads:11	Strand:+
TGTCACCCACTGCTGTACTTGGCCCTGGA
>Location:NODE_261184_length_10127_cov_26.726177	Coordinate:2567	Reads:1	Hits:1	Allocated_reads:1	Strand:+
TGTCACCCACTGCTGTACTTGGCCCTGGAT
>Location:NODE_261184_length_10127_cov_26.726177	Coordinate:2567	Reads:1	Hits:1	Allocated_reads:1	Strand:+
TGTCACCCACTGCTGTACTTGGCCCTGGATT
>Location:NODE_261184_length_10127_cov_26.726177	Coordinate:2569	Reads:2	Hits:3	Allocated_reads:0.666666666666667	Strand:+
TCACCCACTGCTGTACTTGGCCCT
>Location:NODE_261184_length_10127_cov_26.726177	Coordinate:2569	Reads:16	Hits:3	Allocated_reads:5.33333333333333	Strand:+
TCACCCACTGCTGTACTTGGCCCTGGA
>Location:NODE_261184_length_10127_cov_26.726177	Coordinate:2569	Reads:1	Hits:1	Allocated_reads:1	Strand:+
TCACCCACTGCTGTACTTGGCCCTGGAT
>Location:NODE_261184_length_10127_cov_26.726177	Coordinate:2569	Reads:3	Hits:1	Allocated_reads:3	Strand:+
TCACCCACTGCTGTACTTGGCCCTGGATTGTCC
>Location:NODE_261184_length_10127_cov_26.726177	Coordinate:2570	Reads:3	Hits:3	Allocated_reads:1	Strand:+
CACCCACTGCTGTACTTGGCCCTGGA
>Location:NODE_261184_length_10127_cov_26.726177	Coordinate:2570	Reads:2	Hits:1	Allocated_reads:2	Strand:+
CACCCACTGCTGTACTTGGCCCTGGAT
>Location:NODE_261184_length_10127_cov_26.726177	Coordinate:2571	Reads:1	Hits:1	Allocated_reads:1	Strand:+
ACCCACTGCTGTACTTGGCCCTGGATT
>Location:NODE_261184_length_10127_cov_26.726177	Coordinate:2572	Reads:1	Hits:5	Allocated_reads:0.2	Strand:+
CCCACTGCTGTACTTGGCCCTGGA
>Location:NODE_261184_length_10127_cov_26.726177	Coordinate:2572	Reads:3	Hits:1	Allocated_reads:3	Strand:+
CCCACTGCTGTACTTGGCCCTGGAT
>Location:NODE_261184_length_10127_cov_26.726177	Coordinate:2572	Reads:1	Hits:1	Allocated_reads:1	Strand:+
CCCACTGCTGTACTTGGCCCTGGATTGTC
>Location:NODE_261184_length_10127_cov_26.726177	Coordinate:2572	Reads:5	Hits:1	Allocated_reads:5	Strand:+
CCCACTGCTGTACTTGGCCCTGGATTGTCC
>Location:NODE_261184_length_10127_cov_26.726177	Coordinate:2572	Reads:1	Hits:1	Allocated_reads:1	Strand:+
CCCACTGCTGTACTTGGCCCTGGATTGTCCT
>Location:NODE_261184_length_10127_cov_26.726177	Coordinate:2573	Reads:4	Hits:1	Allocated_reads:4	Strand:+
CCACTGCTGTACTTGGCCCTGGATTGTCC
>Location:NODE_261184_length_10127_cov_26.726177	Coordinate:2574	Reads:1	Hits:1	Allocated_reads:1	Strand:+
CACTGCTGTACTTGGCCCTGGATTGA
>Location:NODE_261184_length_10127_cov_26.726177	Coordinate:2574	Reads:3	Hits:1	Allocated_reads:3	Strand:+
CACTGCTGTACTTGGCCCTGGATTGT
>Location:NODE_261184_length_10127_cov_26.726177	Coordinate:2574	Reads:2	Hits:1	Allocated_reads:2	Strand:+
CACTGCTGTACTTGGCCCTGGATTGTC
>Location:NODE_261184_length_10127_cov_26.726177	Coordinate:2574	Reads:20	Hits:1	Allocated_reads:20	Strand:+
CACTGCTGTACTTGGCCCTGGATTGTCC
>Location:NODE_261184_length_10127_cov_26.726177	Coordinate:2574	Reads:5	Hits:1	Allocated_reads:5	Strand:+
CACTGCTGTACTTGGCCCTGGATTGTCCT
>Location:NODE_261184_length_10127_cov_26.726177	Coordinate:2574	Reads:1	Hits:1	Allocated_reads:1	Strand:+
CACTGCTGTACTTGGCCCTGGATTGTCCTC
>Location:NODE_261184_length_10127_cov_26.726177	Coordinate:2574	Reads:1	Hits:1	Allocated_reads:1	Strand:+
CACTGCTGTACTTGGCCCTGGATTGTCCTT
>Location:NODE_261184_length_10127_cov_26.726177	Coordinate:2575	Reads:1	Hits:1	Allocated_reads:1	Strand:+
ACTGCTGTACTTGGCCCTGGATTGTCT
>Location:NODE_261184_length_10127_cov_26.726177	Coordinate:2575	Reads:4	Hits:1	Allocated_reads:4	Strand:+
ACTGCTGTACTTGGCCCTGGATTGTCC
>Location:NODE_261184_length_10127_cov_26.726177	Coordinate:2575	Reads:2	Hits:1	Allocated_reads:2	Strand:+
ACTGCTGTACTTGGCCCTGGATTGTCCT
>Location:NODE_261184_length_10127_cov_26.726177	Coordinate:2575	Reads:2	Hits:1	Allocated_reads:2	Strand:+
ACTGCTGTACTTGGCCCTGGATTGTCCTC
>Location:NODE_261184_length_10127_cov_26.726177	Coordinate:2575	Reads:1	Hits:1	Allocated_reads:1	Strand:-
TGAGGACAATCCAGGGCCAAGTACAGCAGT
>Location:NODE_261184_length_10127_cov_26.726177	Coordinate:2576	Reads:1	Hits:1	Allocated_reads:1	Strand:+
CTGCTGTACTTGGCCCTGGATTGTCCT
>Location:NODE_261184_length_10127_cov_26.726177	Coordinate:2576	Reads:1	Hits:1	Allocated_reads:1	Strand:+
CTGCTGTACTTGGCCCTGGATTGTCCTCA
>Location:NODE_261184_length_10127_cov_26.726177	Coordinate:2577	Reads:1	Hits:1	Allocated_reads:1	Strand:+
TGCTGTACTTGGCCCTGGATTGTC
>Location:NODE_261184_length_10127_cov_26.726177	Coordinate:2577	Reads:19	Hits:1	Allocated_reads:19	Strand:+
TGCTGTACTTGGCCCTGGATTGTCC
>Location:NODE_261184_length_10127_cov_26.726177	Coordinate:2577	Reads:2	Hits:1	Allocated_reads:2	Strand:+
TGCTGTACTTGGCCCTGGATTGTCCTC
>Location:NODE_261184_length_10127_cov_26.726177	Coordinate:2577	Reads:1	Hits:1	Allocated_reads:1	Strand:+
TGCTGTACTTGGCCCTGGATTGTCCTCAT
>Location:NODE_261184_length_10127_cov_26.726177	Coordinate:2577	Reads:3	Hits:1	Allocated_reads:3	Strand:+
TGCTGTACTTGGCCCTGGATTGTCCTCAG
>Location:NODE_261184_length_10127_cov_26.726177	Coordinate:2577	Reads:1	Hits:1	Allocated_reads:1	Strand:+
TGCTGTACTTGGCCCTGGATTGTCCTCAAA
>Location:NODE_261184_length_10127_cov_26.726177	Coordinate:2577	Reads:2	Hits:1	Allocated_reads:2	Strand:+
TGCTGTACTTGGCCCTGGATTGTCCTCAGA
>Location:NODE_261184_length_10127_cov_26.726177	Coordinate:2577	Reads:2	Hits:1	Allocated_reads:2	Strand:+
TGCTGTACTTGGCCCTGGATTGTCCTCAGT
>Location:NODE_261184_length_10127_cov_26.726177	Coordinate:2578	Reads:1	Hits:1	Allocated_reads:1	Strand:+
GCTGTACTTGGCCCTGGATTGTCC
>Location:NODE_261184_length_10127_cov_26.726177	Coordinate:2578	Reads:1	Hits:1	Allocated_reads:1	Strand:+
GCTGTACTTGGCCCTGGATTGTCCTCAG
>Location:NODE_261184_length_10127_cov_26.726177	Coordinate:2580	Reads:2	Hits:1	Allocated_reads:2	Strand:+
TGTACTTGGCCCTGGATTGTCCTCAGG
>Location:NODE_261184_length_10127_cov_26.726177	Coordinate:2580	Reads:1	Hits:1	Allocated_reads:1	Strand:+
TGTACTTGGCCCTGGATTGTCCTCAGGGA
>Location:NODE_261184_length_10127_cov_26.726177	Coordinate:2582	Reads:1	Hits:1	Allocated_reads:1	Strand:-
CTGAGGACAATCCAGGGCCAAGTT
>Location:NODE_261184_length_10127_cov_26.726177	Coordinate:2582	Reads:1	Hits:1	Allocated_reads:1	Strand:+
TACTTGGCCCTGGATTGTCCTCAG
>Location:NODE_261184_length_10127_cov_26.726177	Coordinate:2585	Reads:4	Hits:2	Allocated_reads:2	Strand:+
TTGGCCCTGGATTGTCCTCAGGGAGAGAGGA
>Location:NODE_261184_length_10127_cov_26.726177	Coordinate:2587	Reads:1	Hits:2	Allocated_reads:0.5	Strand:+
GGCCCTGGATTGTCCTCAGGGAGAGAGG
>Location:NODE_261184_length_10127_cov_26.726177	Coordinate:2587	Reads:1	Hits:1	Allocated_reads:1	Strand:+
GGCCCTGGATTGTCCTCAGGGAGAGAGGAA
>Location:NODE_261184_length_10127_cov_26.726177	Coordinate:2588	Reads:1	Hits:2	Allocated_reads:0.5	Strand:+
GCCCTGGATTGTCCTCAGGGAGAGAGG
>Location:NODE_261184_length_10127_cov_26.726177	Coordinate:2588	Reads:1	Hits:1	Allocated_reads:1	Strand:+
GCCCTGGATTGTCCTCAGGGAGAGAGGAAAT
>Location:NODE_261184_length_10127_cov_26.726177	Coordinate:2592	Reads:1	Hits:1	Allocated_reads:1	Strand:+
TGGATTGTCCTCAGGGAGAGAGGAAA
>Location:NODE_261184_length_10127_cov_26.726177	Coordinate:2592	Reads:1	Hits:1	Allocated_reads:1	Strand:+
TGGATTGTCCTCAGGGAGAGAGGAAAT
>Location:NODE_261184_length_10127_cov_26.726177	Coordinate:2599	Reads:2	Hits:5	Allocated_reads:0.4	Strand:+
TCCTCAGGGAGAGAGGAAATTAGGACA
>Location:NODE_261184_length_10127_cov_26.726177	Coordinate:2599	Reads:1	Hits:5	Allocated_reads:0.2	Strand:+
TCCTCAGGGAGAGAGGAAATTAGGACAGG
>Location:NODE_261184_length_10127_cov_26.726177	Coordinate:2599	Reads:3	Hits:5	Allocated_reads:0.6	Strand:+
TCCTCAGGGAGAGAGGAAATTAGGACAGGA
>Location:NODE_261184_length_10127_cov_26.726177	Coordinate:2601	Reads:1	Hits:5	Allocated_reads:0.2	Strand:+
CTCAGGGAGAGAGGAAATTAGGACA
>Location:NODE_261184_length_10127_cov_26.726177	Coordinate:2601	Reads:1	Hits:5	Allocated_reads:0.2	Strand:+
CTCAGGGAGAGAGGAAATTAGGACAGGA
>Location:NODE_261184_length_10127_cov_26.726177	Coordinate:2602	Reads:1	Hits:5	Allocated_reads:0.2	Strand:+
TCAGGGAGAGAGGAAATTAGGACT
>Location:NODE_261184_length_10127_cov_26.726177	Coordinate:2602	Reads:2	Hits:5	Allocated_reads:0.4	Strand:+
TCAGGGAGAGAGGAAATTAGGACA
>Location:NODE_261184_length_10127_cov_26.726177	Coordinate:2602	Reads:1	Hits:5	Allocated_reads:0.2	Strand:+
TCAGGGAGAGAGGAAATTAGGACAA
>Location:NODE_261184_length_10127_cov_26.726177	Coordinate:2602	Reads:1	Hits:5	Allocated_reads:0.2	Strand:+
TCAGGGAGAGAGGAAATTAGGACAT
>Location:NODE_261184_length_10127_cov_26.726177	Coordinate:2602	Reads:6	Hits:5	Allocated_reads:1.2	Strand:+
TCAGGGAGAGAGGAAATTAGGACAG
>Location:NODE_261184_length_10127_cov_26.726177	Coordinate:2602	Reads:15	Hits:5	Allocated_reads:3	Strand:+
TCAGGGAGAGAGGAAATTAGGACAGG
>Location:NODE_261184_length_10127_cov_26.726177	Coordinate:2602	Reads:4	Hits:6	Allocated_reads:0.666666666666667	Strand:+
TCAGGGAGAGAGGAAATTAGGACAGT
>Location:NODE_261184_length_10127_cov_26.726177	Coordinate:2602	Reads:1	Hits:5	Allocated_reads:0.2	Strand:+
TCAGGGAGAGAGGAAATTAGGACAGGT
>Location:NODE_261184_length_10127_cov_26.726177	Coordinate:2602	Reads:32	Hits:5	Allocated_reads:6.4	Strand:+
TCAGGGAGAGAGGAAATTAGGACAGGA
>Location:NODE_261184_length_10127_cov_26.726177	Coordinate:2602	Reads:1	Hits:5	Allocated_reads:0.2	Strand:+
TCAGGGAGAGAGGAAATTAGGACAGGAT
>Location:NODE_261184_length_10127_cov_26.726177	Coordinate:2602	Reads:8	Hits:5	Allocated_reads:1.6	Strand:+
TCAGGGAGAGAGGAAATTAGGACAGGAG
>Location:NODE_261184_length_10127_cov_26.726177	Coordinate:2602	Reads:1	Hits:5	Allocated_reads:0.2	Strand:+
TCAGGGAGAGAGGAAATTAGGACAGGATT
>Location:NODE_261184_length_10127_cov_26.726177	Coordinate:2602	Reads:2	Hits:5	Allocated_reads:0.4	Strand:+
TCAGGGAGAGAGGAAATTAGGACAGGAGT
>Location:NODE_261184_length_10127_cov_26.726177	Coordinate:2602	Reads:1	Hits:5	Allocated_reads:0.2	Strand:+
TCAGGGAGAGAGGAAATTAGGACAGGAATT
>Location:NODE_261184_length_10127_cov_26.726177	Coordinate:2602	Reads:2	Hits:4	Allocated_reads:0.5	Strand:+
TCAGGGAGAGAGGAAATTAGGACAGGAGGC
>Location:NODE_261184_length_10127_cov_26.726177	Coordinate:2602	Reads:2	Hits:2	Allocated_reads:1	Strand:+
TCAGGGAGAGAGGAAATTAGGACAGGAGGCC
>Location:NODE_261184_length_10127_cov_26.726177	Coordinate:2603	Reads:1	Hits:5	Allocated_reads:0.2	Strand:+
CAGGGAGAGAGGAAATTAGGACAGGT
>Location:NODE_261184_length_10127_cov_26.726177	Coordinate:2603	Reads:1	Hits:5	Allocated_reads:0.2	Strand:+
CAGGGAGAGAGGAAATTAGGACAGGAG
>Location:NODE_261184_length_10127_cov_26.726177	Coordinate:2607	Reads:1	Hits:5	Allocated_reads:0.2	Strand:+
GAGAGAGGAAATTAGGACAGGAGGC
>Location:NODE_261184_length_10127_cov_26.726177	Coordinate:2607	Reads:9	Hits:2	Allocated_reads:4.5	Strand:+
GAGAGAGGAAATTAGGACAGGAGGCC
>Location:NODE_261184_length_10127_cov_26.726177	Coordinate:2607	Reads:1	Hits:2	Allocated_reads:0.5	Strand:+
GAGAGAGGAAATTAGGACAGGAGGCCG
>Location:NODE_261184_length_10127_cov_26.726177	Coordinate:2607	Reads:13	Hits:2	Allocated_reads:6.5	Strand:+
GAGAGAGGAAATTAGGACAGGAGGCCT
>Location:NODE_261184_length_10127_cov_26.726177	Coordinate:2607	Reads:1	Hits:2	Allocated_reads:0.5	Strand:+
GAGAGAGGAAATTAGGACAGGAGGCCAA
>Location:NODE_261184_length_10127_cov_26.726177	Coordinate:2607	Reads:1	Hits:2	Allocated_reads:0.5	Strand:+
GAGAGAGGAAATTAGGACAGGAGGCCTAA
>Location:NODE_261184_length_10127_cov_26.726177	Coordinate:2607	Reads:1	Hits:2	Allocated_reads:0.5	Strand:+
GAGAGAGGAAATTAGGACAGGAGGCCTAGA
>Location:NODE_261184_length_10127_cov_26.726177	Coordinate:2607	Reads:2	Hits:2	Allocated_reads:1	Strand:+
GAGAGAGGAAATTAGGACAGGAGGCCTAAT
>Location:NODE_261184_length_10127_cov_26.726177	Coordinate:2607	Reads:1	Hits:2	Allocated_reads:0.5	Strand:+
GAGAGAGGAAATTAGGACAGGAGGCCTAATGTT
>Location:NODE_261184_length_10127_cov_26.726177	Coordinate:2608	Reads:5	Hits:2	Allocated_reads:2.5	Strand:+
AGAGAGGAAATTAGGACAGGAGGCC
>Location:NODE_261184_length_10127_cov_26.726177	Coordinate:2608	Reads:1	Hits:2	Allocated_reads:0.5	Strand:+
AGAGAGGAAATTAGGACAGGAGGCCG
>Location:NODE_261184_length_10127_cov_26.726177	Coordinate:2608	Reads:11	Hits:2	Allocated_reads:5.5	Strand:+
AGAGAGGAAATTAGGACAGGAGGCCT
>Location:NODE_261184_length_10127_cov_26.726177	Coordinate:2608	Reads:3	Hits:2	Allocated_reads:1.5	Strand:+
AGAGAGGAAATTAGGACAGGAGGCCTAA
>Location:NODE_261184_length_10127_cov_26.726177	Coordinate:2608	Reads:3	Hits:2	Allocated_reads:1.5	Strand:+
AGAGAGGAAATTAGGACAGGAGGCCTAAT
>Location:NODE_261184_length_10127_cov_26.726177	Coordinate:2609	Reads:1	Hits:2	Allocated_reads:0.5	Strand:+
GAGAGGAAATTAGGACAGGAGGCC
>Location:NODE_261184_length_10127_cov_26.726177	Coordinate:2609	Reads:4	Hits:2	Allocated_reads:2	Strand:+
GAGAGGAAATTAGGACAGGAGGCCT
>Location:NODE_261184_length_10127_cov_26.726177	Coordinate:2609	Reads:1	Hits:2	Allocated_reads:0.5	Strand:+
GAGAGGAAATTAGGACAGGAGGCCTAA
>Location:NODE_261184_length_10127_cov_26.726177	Coordinate:2609	Reads:7	Hits:2	Allocated_reads:3.5	Strand:+
GAGAGGAAATTAGGACAGGAGGCCTAAT
>Location:NODE_261184_length_10127_cov_26.726177	Coordinate:2616	Reads:9	Hits:2	Allocated_reads:4.5	Strand:+
AATTAGGACAGGAGGCCTAATGGAAGGCC
>Location:NODE_261184_length_10127_cov_26.726177	Coordinate:2618	Reads:3	Hits:4	Allocated_reads:0.75	Strand:-
CCTTCCATTAGGCCTCCTGTCCTAA
>Location:NODE_261184_length_10127_cov_26.726177	Coordinate:2618	Reads:1	Hits:3	Allocated_reads:0.333333333333333	Strand:+
TTAGGACAGGAGGCCTAATGGAAGGC
>Location:NODE_261184_length_10127_cov_26.726177	Coordinate:2618	Reads:2	Hits:2	Allocated_reads:1	Strand:+
TTAGGACAGGAGGCCTAATGGAAGGCC
>Location:NODE_261184_length_10127_cov_26.726177	Coordinate:2618	Reads:1	Hits:1	Allocated_reads:1	Strand:+
TTAGGACAGGAGGCCTAATGGAAGGCCTC
>Location:NODE_261184_length_10127_cov_26.726177	Coordinate:2619	Reads:2	Hits:5	Allocated_reads:0.4	Strand:+
TAGGACAGGAGGCCTAATGGAAGG
>Location:NODE_261184_length_10127_cov_26.726177	Coordinate:2619	Reads:2	Hits:6	Allocated_reads:0.333333333333333	Strand:+
TAGGACAGGAGGCCTAATGGAAGT
>Location:NODE_261184_length_10127_cov_26.726177	Coordinate:2619	Reads:10	Hits:4	Allocated_reads:2.5	Strand:+
TAGGACAGGAGGCCTAATGGAAGGC
>Location:NODE_261184_length_10127_cov_26.726177	Coordinate:2619	Reads:51	Hits:2	Allocated_reads:25.5	Strand:+
TAGGACAGGAGGCCTAATGGAAGGCC
>Location:NODE_261184_length_10127_cov_26.726177	Coordinate:2619	Reads:8	Hits:2	Allocated_reads:4	Strand:+
TAGGACAGGAGGCCTAATGGAAGGCCT
>Location:NODE_261184_length_10127_cov_26.726177	Coordinate:2619	Reads:23	Hits:1	Allocated_reads:23	Strand:+
TAGGACAGGAGGCCTAATGGAAGGCCTC
>Location:NODE_261184_length_10127_cov_26.726177	Coordinate:2619	Reads:1	Hits:1	Allocated_reads:1	Strand:+
TAGGACAGGAGGCCTAATGGAAGACCTCT
>Location:NODE_261184_length_10127_cov_26.726177	Coordinate:2619	Reads:1	Hits:1	Allocated_reads:1	Strand:+
TAGGACAGGAGGCCTAATGGAAGGCCTCA
>Location:NODE_261184_length_10127_cov_26.726177	Coordinate:2619	Reads:17	Hits:1	Allocated_reads:17	Strand:+
TAGGACAGGAGGCCTAATGGAAGGCCTCT
>Location:NODE_261184_length_10127_cov_26.726177	Coordinate:2619	Reads:4	Hits:2	Allocated_reads:2	Strand:+
TAGGACAGGAGGCCTAATGGAAGGCCTTT
>Location:NODE_261184_length_10127_cov_26.726177	Coordinate:2619	Reads:1	Hits:1	Allocated_reads:1	Strand:+
TAGGACAGGAGGCCTAATGGAAGGCCTCTA
>Location:NODE_261184_length_10127_cov_26.726177	Coordinate:2620	Reads:2	Hits:2	Allocated_reads:1	Strand:+
AGGACAGGAGGCCTAATGGAAGGCC
>Location:NODE_261184_length_10127_cov_26.726177	Coordinate:2620	Reads:1	Hits:2	Allocated_reads:0.5	Strand:+
AGGACAGGAGGCCTAATGGAAGGCCT
>Location:NODE_261184_length_10127_cov_26.726177	Coordinate:2631	Reads:1	Hits:1	Allocated_reads:1	Strand:+
CCTAATGGAAGGCCTCTGCCCTGTCACC
>Location:NODE_261184_length_10127_cov_26.726177	Coordinate:2632	Reads:1	Hits:1	Allocated_reads:1	Strand:+
CTAATGGAAGGCCTCTGCCCTGTCACC
>Location:NODE_261184_length_10127_cov_26.726177	Coordinate:2633	Reads:1	Hits:1	Allocated_reads:1	Strand:+
TAATGGAAGGCCTCTGCCCTGAAA
>Location:NODE_261184_length_10127_cov_26.726177	Coordinate:2633	Reads:11	Hits:1	Allocated_reads:11	Strand:+
TAATGGAAGGCCTCTGCCCTGTCACC
>Location:NODE_261184_length_10127_cov_26.726177	Coordinate:2633	Reads:9	Hits:1	Allocated_reads:9	Strand:+
TAATGGAAGGCCTCTGCCCTGTCACCT
>Location:NODE_261184_length_10127_cov_26.726177	Coordinate:2636	Reads:2	Hits:1	Allocated_reads:2	Strand:+
TGGAAGGCCTCTGCCCTGTCACCT
>Location:NODE_261184_length_10127_cov_26.726177	Coordinate:2639	Reads:5	Hits:1	Allocated_reads:5	Strand:-
GATAAGGTGACAGGGCAGAGGCCTT
>Location:NODE_261184_length_10127_cov_26.726177	Coordinate:2640	Reads:1	Hits:1	Allocated_reads:1	Strand:-
GATAAGGTGACAGGGCAGAGGCCG
>Location:NODE_261184_length_10127_cov_26.726177	Coordinate:2640	Reads:20	Hits:1	Allocated_reads:20	Strand:-
GATAAGGTGACAGGGCAGAGGCCT
>Location:NODE_261184_length_10127_cov_26.726177	Coordinate:2640	Reads:1	Hits:1	Allocated_reads:1	Strand:-
TAGATAAGGTGACAGGGCAGAGGCCT
>Location:NODE_261184_length_10127_cov_26.726177	Coordinate:2648	Reads:1	Hits:1	Allocated_reads:1	Strand:+
GCCCTGTCACCTTATCTATGAGGCCAAAC
>Location:NODE_261184_length_10127_cov_26.726177	Coordinate:2666	Reads:1	Hits:1	Allocated_reads:1	Strand:+
TGAGGCCAAACCATAGCCAAGTAGCAGCAGT
>Location:NODE_261184_length_10127_cov_26.726177	Coordinate:2670	Reads:1	Hits:1	Allocated_reads:1	Strand:+
GCCAAACCATAGCCAAGTAGCAGCAGT
>Location:NODE_261184_length_10127_cov_26.726177	Coordinate:2677	Reads:1	Hits:1	Allocated_reads:1	Strand:+
CATAGCCAAGTAGCAGCAGTGGGC
>Location:NODE_261184_length_10127_cov_26.726177	Coordinate:2678	Reads:1	Hits:1	Allocated_reads:1	Strand:-
TGGGAAGCCCACTGCTGCTACTTGGCTAT
>Location:NODE_261184_length_10127_cov_26.726177	Coordinate:2679	Reads:1	Hits:1	Allocated_reads:1	Strand:-
GGAAGCCCACTGCTGCTACTTGGCTA
>Location:NODE_261184_length_10127_cov_26.726177	Coordinate:2679	Reads:4	Hits:1	Allocated_reads:4	Strand:+
TAGCCAAGTAGCAGCAGTGGGCTTCCC
>Location:NODE_261184_length_10127_cov_26.726177	Coordinate:2679	Reads:5	Hits:1	Allocated_reads:5	Strand:+
TAGCCAAGTAGCAGCAGTGGGCTTCCCAC
>Location:NODE_261184_length_10127_cov_26.726177	Coordinate:2681	Reads:1	Hits:9	Allocated_reads:0.111111111111111	Strand:-
TGGGAAGCCCACTGCTGCTACTTGGC
>Location:NODE_261184_length_10127_cov_26.726177	Coordinate:2683	Reads:1	Hits:11	Allocated_reads:0.0909090909090909	Strand:+
CAAGTAGCAGCAGTGGGCTTCCCAC
>Location:NODE_261184_length_10127_cov_26.726177	Coordinate:2683	Reads:1	Hits:4	Allocated_reads:0.25	Strand:+
CAAGTAGCAGCAGTGGGCTTCCCACTGACT
>Location:NODE_261184_length_10127_cov_26.726177	Coordinate:2684	Reads:1	Hits:11	Allocated_reads:0.0909090909090909	Strand:+
AAGTAGCAGCAGTGGGCTTCCCAC
>Location:NODE_261184_length_10127_cov_26.726177	Coordinate:2702	Reads:11	Hits:2	Allocated_reads:5.5	Strand:+
TCCCACTGACTCCCTCTCCTGACC
>Location:NODE_261184_length_10127_cov_26.726177	Coordinate:2702	Reads:1	Hits:2	Allocated_reads:0.5	Strand:+
TCCCACTGACTCCCTCTCCTAACCC
>Location:NODE_261184_length_10127_cov_26.726177	Coordinate:2702	Reads:1	Hits:2	Allocated_reads:0.5	Strand:+
TCCCACTGACTCCCTCTCCTGACTA
>Location:NODE_261184_length_10127_cov_26.726177	Coordinate:2702	Reads:10	Hits:2	Allocated_reads:5	Strand:+
TCCCACTGACTCCCTCTCCTGACCC
>Location:NODE_261184_length_10127_cov_26.726177	Coordinate:2702	Reads:10	Hits:2	Allocated_reads:5	Strand:+
TCCCACTGACTCCCTCTCCTGACCCT
>Location:NODE_261184_length_10127_cov_26.726177	Coordinate:2702	Reads:1	Hits:2	Allocated_reads:0.5	Strand:+
TCCCACTGACTCCCTCTCCTGACCCTT
>Location:NODE_261184_length_10127_cov_26.726177	Coordinate:2702	Reads:1	Hits:2	Allocated_reads:0.5	Strand:+
TCCCACTGACTCCCTCTCCTGACCCTGT
>Location:NODE_261184_length_10127_cov_26.726177	Coordinate:2702	Reads:2	Hits:2	Allocated_reads:1	Strand:+
TCCCACTGACTCCCTCTCCTGACCCTGG
>Location:NODE_261184_length_10127_cov_26.726177	Coordinate:2702	Reads:1	Hits:2	Allocated_reads:0.5	Strand:+
TCCCACTGACTCCCTCTCCCGACCCTGGA
>Location:NODE_261184_length_10127_cov_26.726177	Coordinate:2702	Reads:10	Hits:2	Allocated_reads:5	Strand:+
TCCCACTGACTCCCTCTCCTGACCCTGGA
>Location:NODE_261184_length_10127_cov_26.726177	Coordinate:2708	Reads:1	Hits:3	Allocated_reads:0.333333333333333	Strand:+
TGACTCCCTCTCCTGACCCTGGATACT
>Location:NODE_261184_length_10127_cov_26.726177	Coordinate:2708	Reads:1	Hits:3	Allocated_reads:0.333333333333333	Strand:+
TGACTCCCTCTCCTGACCCTGGATACTT
>Location:NODE_261184_length_10127_cov_26.726177	Coordinate:2713	Reads:1	Hits:5	Allocated_reads:0.2	Strand:-
CAAGTATCCAGGGTCAGGAGAGGG
>Location:NODE_261184_length_10127_cov_26.726177	Coordinate:2717	Reads:1	Hits:6	Allocated_reads:0.166666666666667	Strand:-
TAGGATTGCAAGTATCCAGGGTCAGGAA
>Location:NODE_261184_length_10127_cov_26.726177	Coordinate:2718	Reads:1	Hits:4	Allocated_reads:0.25	Strand:-
TAGGATTGCAAGTATCCAGGGTCAGGA
>Location:NODE_261184_length_10127_cov_26.726177	Coordinate:2719	Reads:2	Hits:7	Allocated_reads:0.285714285714286	Strand:-
TAGGATTGCAAGTATCCAGGGTCAGG
>Location:NODE_261184_length_10127_cov_26.726177	Coordinate:2720	Reads:2	Hits:10	Allocated_reads:0.2	Strand:-
TAGGATTGCAAGTATCCAGGGTCAG
>Location:NODE_261184_length_10127_cov_26.726177	Coordinate:2724	Reads:1	Hits:3	Allocated_reads:0.333333333333333	Strand:-
TCTGCCTTTAGGATTGCAAGTATCCAGGG
>Location:NODE_261184_length_10127_cov_26.726177	Coordinate:2725	Reads:1	Hits:20	Allocated_reads:0.05	Strand:-
TCTGCCTTTAGGATTGCAAGTATCCAGG
>Location:NODE_261184_length_10127_cov_26.726177	Coordinate:2725	Reads:1	Hits:21	Allocated_reads:0.0476190476190476	Strand:-
TCTGCCTTTAGGATTGCAAGTATCCAGT
>Location:NODE_261184_length_10127_cov_26.726177	Coordinate:2726	Reads:1	Hits:21	Allocated_reads:0.0476190476190476	Strand:+
CTGGATACTTGCAATCCTAAAGGCAGAGGA
>Location:NODE_261184_length_10127_cov_26.726177	Coordinate:2727	Reads:1	Hits:21	Allocated_reads:0.0476190476190476	Strand:+
TGGATACTTGCAATCCTAAAGGCAGAGG
>Location:NODE_261184_length_10127_cov_26.726177	Coordinate:2727	Reads:8	Hits:21	Allocated_reads:0.380952380952381	Strand:+
TGGATACTTGCAATCCTAAAGGCAGAGGA
>Location:NODE_261184_length_10127_cov_26.726177	Coordinate:2728	Reads:2	Hits:21	Allocated_reads:0.0952380952380952	Strand:-
TCTGCCTTTAGGATTGCAAGTATCC
>Location:NODE_261184_length_10127_cov_26.726177	Coordinate:2729	Reads:3	Hits:23	Allocated_reads:0.130434782608696	Strand:-
TCTGCCTTTAGGATTGCAAGTATC
>Location:NODE_261184_length_10127_cov_26.726177	Coordinate:2730	Reads:1	Hits:24	Allocated_reads:0.0416666666666667	Strand:+
ATACTTGCAATCCTAAAGGCAGAGGAAA
>Location:NODE_261184_length_10127_cov_26.726177	Coordinate:2731	Reads:3	Hits:21	Allocated_reads:0.142857142857143	Strand:+
TACTTGCAATCCTAAAGGCAGAGGAAATC
>Location:NODE_261184_length_10127_cov_26.726177	Coordinate:2732	Reads:1	Hits:25	Allocated_reads:0.04	Strand:+
ACTTGCAATCCTAAAGGCAGAGGAAATC
>Location:NODE_261184_length_10127_cov_26.726177	Coordinate:2733	Reads:1	Hits:6	Allocated_reads:0.166666666666667	Strand:+
CTTGCAATCCTAAAGGCAGAGGAAATCAGA
>Location:NODE_261184_length_10127_cov_26.726177	Coordinate:2733	Reads:1	Hits:6	Allocated_reads:0.166666666666667	Strand:+
CTTGCAATCCTAAAGGCAGAGGAAATCAGAAAT
>Location:NODE_261184_length_10127_cov_26.726177	Coordinate:2735	Reads:3	Hits:7	Allocated_reads:0.428571428571429	Strand:+
TGCAATCCTAAAGGCAGAGGAAATCAGA
>Location:NODE_261184_length_10127_cov_26.726177	Coordinate:2735	Reads:1	Hits:7	Allocated_reads:0.142857142857143	Strand:+
TGCAATCCTAAAGGCAGAGGAAATCAGAA
>Location:NODE_261184_length_10127_cov_26.726177	Coordinate:2735	Reads:1	Hits:7	Allocated_reads:0.142857142857143	Strand:+
TGCAATCCTAAAGGCAGAGTAAATCAGAC
>Location:NODE_261184_length_10127_cov_26.726177	Coordinate:2737	Reads:1	Hits:6	Allocated_reads:0.166666666666667	Strand:+
CAATCCTAAAGGCAGAGGAAATCAGAAAT
>Location:NODE_261184_length_10127_cov_26.726177	Coordinate:2740	Reads:1	Hits:6	Allocated_reads:0.166666666666667	Strand:+
TCCTAAAGGCAGAGGAAATCAGAAAT
>Location:NODE_261184_length_10127_cov_26.726177	Coordinate:2740	Reads:1	Hits:6	Allocated_reads:0.166666666666667	Strand:+
TCCTAAAGGCAGAGGAAATCAGAAATG
>Location:NODE_261184_length_10127_cov_26.726177	Coordinate:2742	Reads:1	Hits:5	Allocated_reads:0.2	Strand:+
CTAAAGGCAGAGGAAATCAGAAATGACAGAC
>Location:NODE_261184_length_10127_cov_26.726177	Coordinate:2743	Reads:20	Hits:6	Allocated_reads:3.33333333333333	Strand:+
TAAAGGCAGAGGAAATCAGAAATGA
>Location:NODE_261184_length_10127_cov_26.726177	Coordinate:2743	Reads:12	Hits:6	Allocated_reads:2	Strand:+
TAAAGGCAGAGGAAATCAGAAATGAC
>Location:NODE_261184_length_10127_cov_26.726177	Coordinate:2743	Reads:19	Hits:6	Allocated_reads:3.16666666666667	Strand:+
TAAAGGCAGAGGAAATCAGAAATGACA
>Location:NODE_261184_length_10127_cov_26.726177	Coordinate:2743	Reads:1	Hits:6	Allocated_reads:0.166666666666667	Strand:+
TAAAGGCAGAGGAAATCAGAAATGACAG
>Location:NODE_261184_length_10127_cov_26.726177	Coordinate:2743	Reads:1	Hits:5	Allocated_reads:0.2	Strand:+
TAAAGGCAGAGGAAATCATAAATGACAGA
>Location:NODE_261184_length_10127_cov_26.726177	Coordinate:2743	Reads:52	Hits:5	Allocated_reads:10.4	Strand:+
TAAAGGCAGAGGAAATCAGAAATGACAGA
>Location:NODE_261184_length_10127_cov_26.726177	Coordinate:2743	Reads:55	Hits:5	Allocated_reads:11	Strand:+
TAAAGGCAGAGGAAATCAGAAATGACAGAC
>Location:NODE_261184_length_10127_cov_26.726177	Coordinate:2743	Reads:1	Hits:5	Allocated_reads:0.2	Strand:+
TAAAGGCAGAGGAAATCAGAAATGACAGACT
>Location:NODE_261184_length_10127_cov_26.726177	Coordinate:2743	Reads:8	Hits:5	Allocated_reads:1.6	Strand:+
TAAAGGCAGAGGAAATCAGAAATGACAGACA
>Location:NODE_261184_length_10127_cov_26.726177	Coordinate:2743	Reads:1	Hits:5	Allocated_reads:0.2	Strand:+
TAAAGGCAGAGGAAATCAGAAATGACAGACAAA
>Location:NODE_261184_length_10127_cov_26.726177	Coordinate:2743	Reads:1	Hits:6	Allocated_reads:0.166666666666667	Strand:-
TCATTTCTGATTTCCTCTGCCTTTA
>Location:NODE_261184_length_10127_cov_26.726177	Coordinate:2744	Reads:1	Hits:6	Allocated_reads:0.166666666666667	Strand:+
AAAGGCAGAGGAAATCAGAAATGACA
>Location:NODE_261184_length_10127_cov_26.726177	Coordinate:2744	Reads:2	Hits:5	Allocated_reads:0.4	Strand:+
AAAGGCAGAGGAAATCAGAAATGACAGAC
>Location:NODE_261184_length_10127_cov_26.726177	Coordinate:2745	Reads:3	Hits:5	Allocated_reads:0.6	Strand:+
AAGGCAGAGGAAATCAGAAATGACAGAC
>Location:NODE_261184_length_10127_cov_26.726177	Coordinate:2746	Reads:1	Hits:5	Allocated_reads:0.2	Strand:+
AGGCAGAGGAAATCAGAAATGACAGAC
>Location:NODE_261184_length_10127_cov_26.726177	Coordinate:2746	Reads:2	Hits:6	Allocated_reads:0.333333333333333	Strand:-
CTGTCATTTCTGATTTCCTCTGCCT
>Location:NODE_261184_length_10127_cov_26.726177	Coordinate:2746	Reads:2	Hits:5	Allocated_reads:0.4	Strand:-
GTCTGTCATTTCTGATTTCCTCTGCCT
>Location:NODE_261184_length_10127_cov_26.726177	Coordinate:2746	Reads:1	Hits:5	Allocated_reads:0.2	Strand:-
TCTGTCATTTCTGATTTCCTCTGCCT
>Location:NODE_261184_length_10127_cov_26.726177	Coordinate:2756	Reads:1	Hits:1	Allocated_reads:1	Strand:+
AATCAGAAATGACAGACAAATAAAAACAA
>Location:NODE_261184_length_10127_cov_26.726177	Coordinate:2758	Reads:1	Hits:1	Allocated_reads:1	Strand:+
TCAGAAATGACAGACAAATAAAAAC
>Location:NODE_261184_length_10127_cov_26.726177	Coordinate:2758	Reads:2	Hits:1	Allocated_reads:2	Strand:+
TCAGAAATGACAGACAAATAAAAACAA
>Location:NODE_261184_length_10127_cov_26.726177	Coordinate:2758	Reads:4	Hits:1	Allocated_reads:4	Strand:+
TCAGAAATGACAGACAAATAAAAACAAC
>Location:NODE_261184_length_10127_cov_26.726177	Coordinate:2758	Reads:2	Hits:1	Allocated_reads:2	Strand:+
TCAGAAATGACAGACAAATAAAAACAACA
>Location:NODE_261184_length_10127_cov_26.726177	Coordinate:2758	Reads:2	Hits:1	Allocated_reads:2	Strand:+
TCAGAAATGACAGACAAATAAAAACAACAC
>Location:NODE_261184_length_10127_cov_26.726177	Coordinate:2758	Reads:1	Hits:1	Allocated_reads:1	Strand:+
TCAGAAATGACAGACAAATAAAAACAACACAAC
>Location:NODE_261184_length_10127_cov_26.726177	Coordinate:2760	Reads:1	Hits:1	Allocated_reads:1	Strand:+
AGAAATGACAGACAAATAAAAACAACA
>Location:NODE_261184_length_10127_cov_26.726177	Coordinate:2760	Reads:2	Hits:1	Allocated_reads:2	Strand:+
AGAAATGACAGACAAATAAAAACAACACAAC
>Location:NODE_261184_length_10127_cov_26.726177	Coordinate:2761	Reads:2	Hits:1	Allocated_reads:2	Strand:+
GAAATGACAGACAAATAAAAACAAC
>Location:NODE_261184_length_10127_cov_26.726177	Coordinate:2761	Reads:6	Hits:1	Allocated_reads:6	Strand:+
GAAATGACAGACAAATAAAAACAACACAAC
>Location:NODE_261184_length_10127_cov_26.726177	Coordinate:2763	Reads:1	Hits:1	Allocated_reads:1	Strand:+
AATGACAGACAAATAAAAACAACACAA
>Location:NODE_261184_length_10127_cov_26.726177	Coordinate:2763	Reads:1	Hits:1	Allocated_reads:1	Strand:+
AATGACAGACAAATAAAAACAACACAACTTT
>Location:NODE_261184_length_10127_cov_26.726177	Coordinate:2763	Reads:1	Hits:1	Allocated_reads:1	Strand:+
AATGACAGACAAATAAAAACAACACAACTTTTTT
>Location:NODE_261184_length_10127_cov_26.726177	Coordinate:2764	Reads:1	Hits:1	Allocated_reads:1	Strand:+
ATGACAGACAAATAAAAACAACACAAC
>Location:NODE_261184_length_10127_cov_26.726177	Coordinate:2764	Reads:1	Hits:1	Allocated_reads:1	Strand:+
ATGACAGACAAATAAAAACAACACAACT
>Location:NODE_261184_length_10127_cov_26.726177	Coordinate:2765	Reads:3	Hits:1	Allocated_reads:3	Strand:+
TGACAGACAAATAAAAACAACACAACT
>Location:NODE_261184_length_10127_cov_26.726177	Coordinate:2765	Reads:2	Hits:1	Allocated_reads:2	Strand:+
TGACAGACAAATAAAAACAACACAACTT
>Location:NODE_261184_length_10127_cov_26.726177	Coordinate:2765	Reads:3	Hits:1	Allocated_reads:3	Strand:+
TGACAGACAAATAAAAACAACACAACTTT
>Location:NODE_261184_length_10127_cov_26.726177	Coordinate:2765	Reads:1	Hits:1	Allocated_reads:1	Strand:+
TGACAGACAAATAAAAACAACACAACTTTT
>Location:NODE_261184_length_10127_cov_26.726177	Coordinate:2768	Reads:2	Hits:1	Allocated_reads:2	Strand:+
CAGACAAATAAAAACAACACAACTTTTAGT
>Location:NODE_261184_length_10127_cov_26.726177	Coordinate:2770	Reads:1	Hits:1	Allocated_reads:1	Strand:+
GACAAATAAAAACAACACAACTTTTAGT
>Location:NODE_261184_length_10127_cov_26.726177	Coordinate:2775	Reads:1	Hits:1	Allocated_reads:1	Strand:-
CATTTACTAAAAGTTGTGTTGTTTTTAT
>Location:NODE_261184_length_10127_cov_26.726177	Coordinate:2776	Reads:1	Hits:1	Allocated_reads:1	Strand:+
TAAAAACAACACAACTTTTAGTAAATGT
>Location:NODE_261184_length_10127_cov_26.726177	Coordinate:2777	Reads:1	Hits:1	Allocated_reads:1	Strand:-
CATTTACTAAAAGTTGTGTTGTTTTT
>Location:NODE_261184_length_10127_cov_26.726177	Coordinate:2812	Reads:1	Hits:1	Allocated_reads:1	Strand:-
TAAGAACAAAATGTAATAATGTACATT
>Location:NODE_261184_length_10127_cov_26.726177	Coordinate:2813	Reads:1	Hits:1	Allocated_reads:1	Strand:-
TAAGAACAAAATGTAATAATGTACAT
>Location:NODE_261184_length_10127_cov_26.726177	Coordinate:2825	Reads:1	Hits:1	Allocated_reads:1	Strand:-
CAAGAAGATAATTTTTAAGAACAAAATGT
>Location:NODE_261184_length_10127_cov_26.726177	Coordinate:2826	Reads:1	Hits:1	Allocated_reads:1	Strand:-
AAGAAGATAATTTTTAAGAACAAAATG
>Location:NODE_261184_length_10127_cov_26.726177	Coordinate:2826	Reads:1	Hits:1	Allocated_reads:1	Strand:+
CATTTTGTTCTTAAAAATTATCTTCTTGA
>Location:NODE_261184_length_10127_cov_26.726177	Coordinate:2827	Reads:2	Hits:1	Allocated_reads:2	Strand:-
AAGAAGATAATTTTTAAGAACAAAAT
>Location:NODE_261184_length_10127_cov_26.726177	Coordinate:2827	Reads:10	Hits:1	Allocated_reads:10	Strand:-
CAAGAAGATAATTTTTAAGAACAAAAT
>Location:NODE_261184_length_10127_cov_26.726177	Coordinate:2828	Reads:1	Hits:1	Allocated_reads:1	Strand:+
TTTTGTTCTTAAAAATTATCTTCTTGACA
>Location:NODE_261184_length_10127_cov_26.726177	Coordinate:2841	Reads:1	Hits:1	Allocated_reads:1	Strand:+
AATTATCTTCTTGACAACACACATACTTTGTA
>Location:NODE_261184_length_10127_cov_26.726177	Coordinate:2841	Reads:1	Hits:1	Allocated_reads:1	Strand:+
AATTATCTTCTTGACAACACACATACTTTGTATC
>Location:NODE_261184_length_10127_cov_26.726177	Coordinate:2843	Reads:4	Hits:1	Allocated_reads:4	Strand:+
TTATCTTCTTGACAACACACATACTTTG
>Location:NODE_261184_length_10127_cov_26.726177	Coordinate:2843	Reads:5	Hits:1	Allocated_reads:5	Strand:+
TTATCTTCTTGACAACACACATACTTTGT
>Location:NODE_261184_length_10127_cov_26.726177	Coordinate:2843	Reads:17	Hits:1	Allocated_reads:17	Strand:+
TTATCTTCTTGACAACACACATACTTTGTA
>Location:NODE_261184_length_10127_cov_26.726177	Coordinate:2843	Reads:2	Hits:1	Allocated_reads:2	Strand:+
TTATCTTCTTGACAACACACATACTTTGTATC
>Location:NODE_261184_length_10127_cov_26.726177	Coordinate:2844	Reads:22	Hits:1	Allocated_reads:22	Strand:+
TATCTTCTTGACAACACACATACTTTG
>Location:NODE_261184_length_10127_cov_26.726177	Coordinate:2844	Reads:15	Hits:1	Allocated_reads:15	Strand:+
TATCTTCTTGACAACACACATACTTTGT
>Location:NODE_261184_length_10127_cov_26.726177	Coordinate:2844	Reads:73	Hits:1	Allocated_reads:73	Strand:+
TATCTTCTTGACAACACACATACTTTGTA
>Location:NODE_261184_length_10127_cov_26.726177	Coordinate:2844	Reads:1	Hits:1	Allocated_reads:1	Strand:+
TATCTTCTTGACAACACACATACTTTGTAT
>Location:NODE_261184_length_10127_cov_26.726177	Coordinate:2844	Reads:16	Hits:1	Allocated_reads:16	Strand:+
TATCTTCTTGACAACACACATACTTTGTATC
>Location:NODE_261184_length_10127_cov_26.726177	Coordinate:2844	Reads:2	Hits:1	Allocated_reads:2	Strand:+
TATCTTCTTGACAACACACATACTTTGTATCT
>Location:NODE_261184_length_10127_cov_26.726177	Coordinate:2844	Reads:1	Hits:1	Allocated_reads:1	Strand:+
TATCTTCTTGACAACACACATACTTTGTATCTT
>Location:NODE_261184_length_10127_cov_26.726177	Coordinate:2844	Reads:2	Hits:1	Allocated_reads:2	Strand:+
TATCTTCTTGACAACACACATACTTTGTATCTTT
>Location:NODE_261184_length_10127_cov_26.726177	Coordinate:2845	Reads:1	Hits:1	Allocated_reads:1	Strand:+
ATCTTCTTGACAACACACATACTTTGTA
>Location:NODE_261184_length_10127_cov_26.726177	Coordinate:2846	Reads:1	Hits:1	Allocated_reads:1	Strand:+
TCTTCTTGACAACACACATACTTTGTATCTT
>Location:NODE_261184_length_10127_cov_26.726177	Coordinate:2847	Reads:1	Hits:1	Allocated_reads:1	Strand:+
CTTCTTGACAACACACATACTTTGTATC
>Location:NODE_261184_length_10127_cov_26.726177	Coordinate:2849	Reads:1	Hits:1	Allocated_reads:1	Strand:+
TCTTGACAACACACATACTTTGTATCTTT
>Location:NODE_261184_length_10127_cov_26.726177	Coordinate:2851	Reads:1	Hits:1	Allocated_reads:1	Strand:+
TTGACAACACACATACTTTGTATCTTTTCTTT
>Location:NODE_261184_length_10127_cov_26.726177	Coordinate:2852	Reads:1	Hits:1	Allocated_reads:1	Strand:+
TGACAACACACATACTTTGTATCTTTTCTT
>Location:NODE_261184_length_10127_cov_26.726177	Coordinate:2855	Reads:1	Hits:1	Allocated_reads:1	Strand:+
CAACACACATACTTTGTATCTTTTCTT
>Location:NODE_261184_length_10127_cov_26.726177	Coordinate:2864	Reads:1	Hits:1	Allocated_reads:1	Strand:+
TACTTTGTATCTTTTCTTTAAGTTGTCGCATT
>Location:NODE_261184_length_10127_cov_26.726177	Coordinate:2865	Reads:1	Hits:1	Allocated_reads:1	Strand:-
CGACAACTTAAAGAAAAGATACAAAGA
>Location:NODE_261184_length_10127_cov_26.726177	Coordinate:2867	Reads:1	Hits:1	Allocated_reads:1	Strand:+
TTTGTATCTTTTCTTTAAGTTGTCGCATTTCTTT
>Location:NODE_261184_length_10127_cov_26.726177	Coordinate:2873	Reads:1	Hits:1	Allocated_reads:1	Strand:+
TCTTTTCTTTAAGTTGTCGCATTTCTT
>Location:NODE_261184_length_10127_cov_26.726177	Coordinate:2873	Reads:1	Hits:1	Allocated_reads:1	Strand:+
TCTTTTCTTTAAGTTGTCGCATTTCTTT
>Location:NODE_261184_length_10127_cov_26.726177	Coordinate:2873	Reads:1	Hits:1	Allocated_reads:1	Strand:+
TCTTTTCTTTAAGTTGTCGCATTTCTTTT
>Location:NODE_261184_length_10127_cov_26.726177	Coordinate:2873	Reads:2	Hits:1	Allocated_reads:2	Strand:+
TCTTTTCTTTAAGTTGTCGCATTTCTTTTT
>Location:NODE_261184_length_10127_cov_26.726177	Coordinate:2874	Reads:2	Hits:1	Allocated_reads:2	Strand:+
CTTTTCTTTAAGTTGTCGCATTTCTTTTT
>Location:NODE_261184_length_10127_cov_26.726177	Coordinate:2875	Reads:1	Hits:1	Allocated_reads:1	Strand:+
TTTTCTTTAAGTTGTCGCATTTCTT
>Location:NODE_261184_length_10127_cov_26.726177	Coordinate:2875	Reads:1	Hits:1	Allocated_reads:1	Strand:+
TTTTCTTTAAGTTGTCGCATTTCTTT
>Location:NODE_261184_length_10127_cov_26.726177	Coordinate:2875	Reads:3	Hits:1	Allocated_reads:3	Strand:+
TTTTCTTTAAGTTGTCGCATTTCTTTTT
>Location:NODE_261184_length_10127_cov_26.726177	Coordinate:2876	Reads:2	Hits:1	Allocated_reads:2	Strand:+
TTTCTTTAAGTTGTCGCATTTCTTTTT
>Location:NODE_261184_length_10127_cov_26.726177	Coordinate:2876	Reads:1	Hits:1	Allocated_reads:1	Strand:+
TTTCTTTAAGTTGTCGCATTTCTTTTTGGCC
>Location:NODE_261184_length_10127_cov_26.726177	Coordinate:2877	Reads:2	Hits:1	Allocated_reads:2	Strand:+
TTCTTTAAGTTGTCGCATTTCTTTTT
>Location:NODE_261184_length_10127_cov_26.726177	Coordinate:2877	Reads:2	Hits:1	Allocated_reads:2	Strand:+
TTCTTTAAGTTGTCGCATTTCTTTTTG
>Location:NODE_261184_length_10127_cov_26.726177	Coordinate:2877	Reads:1	Hits:1	Allocated_reads:1	Strand:+
TTCTTTAAGTTGTCGCATTTCTTTTTGT
>Location:NODE_261184_length_10127_cov_26.726177	Coordinate:2877	Reads:1	Hits:1	Allocated_reads:1	Strand:+
TTCTTTAAGTTGTCGCATTTCCTTTTGGC
>Location:NODE_261184_length_10127_cov_26.726177	Coordinate:2877	Reads:1	Hits:1	Allocated_reads:1	Strand:+
TTCTTTAAGTTGTCGCATTTCTTTTGGCC
>Location:NODE_261184_length_10127_cov_26.726177	Coordinate:2877	Reads:8	Hits:1	Allocated_reads:8	Strand:+
TTCTTTAAGTTGTCGCATTTCTTTTTGGC
>Location:NODE_261184_length_10127_cov_26.726177	Coordinate:2877	Reads:1	Hits:1	Allocated_reads:1	Strand:+
TTCTTTAAGTTGTCGCATTTCTTTTGGGCC
>Location:NODE_261184_length_10127_cov_26.726177	Coordinate:2877	Reads:78	Hits:1	Allocated_reads:78	Strand:+
TTCTTTAAGTTGTCGCATTTCTTTTTGGCC
>Location:NODE_261184_length_10127_cov_26.726177	Coordinate:2877	Reads:1	Hits:1	Allocated_reads:1	Strand:+
TTCTTTAAGTTGTCGCATTCCTTTTTGGCCT
>Location:NODE_261184_length_10127_cov_26.726177	Coordinate:2877	Reads:1	Hits:1	Allocated_reads:1	Strand:+
TTCTTTAAGTTGTCGCATTTCTTTTTGGCCC
>Location:NODE_261184_length_10127_cov_26.726177	Coordinate:2877	Reads:1	Hits:1	Allocated_reads:1	Strand:+
TTCTTTAAGTTGTCGCATTTTTTTTTGGCCT
>Location:NODE_261184_length_10127_cov_26.726177	Coordinate:2877	Reads:2	Hits:1	Allocated_reads:2	Strand:+
TTCTTTAAGTTGTCGCATTTCTTTTTGGCCA
>Location:NODE_261184_length_10127_cov_26.726177	Coordinate:2877	Reads:3	Hits:1	Allocated_reads:3	Strand:+
TTCTTTAAGTTGTCGCATTTCTTTTTGGCCG
>Location:NODE_261184_length_10127_cov_26.726177	Coordinate:2877	Reads:96	Hits:1	Allocated_reads:96	Strand:+
TTCTTTAAGTTGTCGCATTTCTTTTTGGCCT
>Location:NODE_261184_length_10127_cov_26.726177	Coordinate:2878	Reads:1	Hits:1	Allocated_reads:1	Strand:+
TCTTTAAGTTGTCGCATTTCTTTTTG
>Location:NODE_261184_length_10127_cov_26.726177	Coordinate:2878	Reads:19	Hits:1	Allocated_reads:19	Strand:+
TCTTTAAGTTGTCGCATTTCTTTTTGGCC
>Location:NODE_261184_length_10127_cov_26.726177	Coordinate:2878	Reads:15	Hits:1	Allocated_reads:15	Strand:+
TCTTTAAGTTGTCGCATTTCTTTTTGGCCT
>Location:NODE_261184_length_10127_cov_26.726177	Coordinate:2878	Reads:1	Hits:1	Allocated_reads:1	Strand:+
TCTTTAAGTTGTCGCATTTCTTTTTGGCCTG
>Location:NODE_261184_length_10127_cov_26.726177	Coordinate:2879	Reads:1	Hits:1	Allocated_reads:1	Strand:+
CTTTAAGTTGTCGCATTTCTTTTTGGCCT
>Location:NODE_261184_length_10127_cov_26.726177	Coordinate:2880	Reads:1	Hits:1	Allocated_reads:1	Strand:+
TTTAAGTTGTCGCATTTCTTTTTGG
>Location:NODE_261184_length_10127_cov_26.726177	Coordinate:2880	Reads:6	Hits:1	Allocated_reads:6	Strand:+
TTTAAGTTGTCGCATTTCTTTTTGGCC
>Location:NODE_261184_length_10127_cov_26.726177	Coordinate:2880	Reads:1	Hits:1	Allocated_reads:1	Strand:+
TTTAAGTTGTCGCATTTCTTTTTGGCCA
>Location:NODE_261184_length_10127_cov_26.726177	Coordinate:2880	Reads:1	Hits:1	Allocated_reads:1	Strand:+
TTTAAGTTGTCGCATTTCTTTTTGGCCG
>Location:NODE_261184_length_10127_cov_26.726177	Coordinate:2880	Reads:21	Hits:1	Allocated_reads:21	Strand:+
TTTAAGTTGTCGCATTTCTTTTTGGCCT
>Location:NODE_261184_length_10127_cov_26.726177	Coordinate:2880	Reads:3	Hits:1	Allocated_reads:3	Strand:+
TTTAAGTTGTCGCATTTCTTTTTGGCCTGC
>Location:NODE_261184_length_10127_cov_26.726177	Coordinate:2880	Reads:2	Hits:1	Allocated_reads:2	Strand:+
TTTAAGTTGTCGCATTTCTTTTTGGCCTGCA
>Location:NODE_261184_length_10127_cov_26.726177	Coordinate:2881	Reads:1	Hits:1	Allocated_reads:1	Strand:+
TTAAGTTGTCGCATTTCTTTTTGGCC
>Location:NODE_261184_length_10127_cov_26.726177	Coordinate:2881	Reads:2	Hits:1	Allocated_reads:2	Strand:+
TTAAGTTGTCGCATTTCTTTTTGGCCT
>Location:NODE_261184_length_10127_cov_26.726177	Coordinate:2882	Reads:6	Hits:1	Allocated_reads:6	Strand:+
TAAGTTGTCGCATTTCTTTTTGGCCT
>Location:NODE_261184_length_10127_cov_26.726177	Coordinate:2882	Reads:1	Hits:1	Allocated_reads:1	Strand:+
TAAGTTGTCGCATTTCTTTTTGGCCTT
>Location:NODE_261184_length_10127_cov_26.726177	Coordinate:2882	Reads:6	Hits:1	Allocated_reads:6	Strand:+
TAAGTTGTCGCATTTCTTTTTGGCCTGC
>Location:NODE_261184_length_10127_cov_26.726177	Coordinate:2882	Reads:1	Hits:1	Allocated_reads:1	Strand:+
TAAGTTGTCGCATTTCTTTTTGGCCTGCA
>Location:NODE_261184_length_10127_cov_26.726177	Coordinate:2884	Reads:1	Hits:1	Allocated_reads:1	Strand:+
AGTTGTCGCATTTCTTTTTGGCCTGCAAGG
>Location:NODE_261184_length_10127_cov_26.726177	Coordinate:2886	Reads:1	Hits:1	Allocated_reads:1	Strand:+
TTGTCGCATTTCTTTTTGGCCTGCAAG
>Location:NODE_261184_length_10127_cov_26.726177	Coordinate:2891	Reads:1	Hits:1	Allocated_reads:1	Strand:-
CACCCCTTGCAGGCCAAAAAGAAATGC
>Location:NODE_261184_length_10127_cov_26.726177	Coordinate:2894	Reads:2	Hits:1	Allocated_reads:2	Strand:+
TTTCTTTTTGGCCTGCAAGGGGTGACT
>Location:NODE_261184_length_10127_cov_26.726177	Coordinate:2894	Reads:1	Hits:1	Allocated_reads:1	Strand:+
TTTCTTTTTGGCCTGCAAGGGGTGACTT
>Location:NODE_261184_length_10127_cov_26.726177	Coordinate:2895	Reads:1	Hits:1	Allocated_reads:1	Strand:+
TTCTTTTTGGCCTGCAAGGGGTGACT
>Location:NODE_261184_length_10127_cov_26.726177	Coordinate:2896	Reads:1	Hits:1	Allocated_reads:1	Strand:+
TCTTTTTGGCCTGCAAGGGGTGACTTTCCC
>Location:NODE_261184_length_10127_cov_26.726177	Coordinate:2898	Reads:1	Hits:1	Allocated_reads:1	Strand:+
TTTTTGGCCTGCAAGGGGTGACTTTCCCC
>Location:NODE_261184_length_10127_cov_26.726177	Coordinate:2899	Reads:1	Hits:1	Allocated_reads:1	Strand:+
TTTTGGCCTGCAAGGGGTGACTTTCCCCTT
>Location:NODE_261184_length_10127_cov_26.726177	Coordinate:2900	Reads:1	Hits:1	Allocated_reads:1	Strand:+
TTTGGCCTGCAAGGGGTGACTTTCCC
>Location:NODE_261184_length_10127_cov_26.726177	Coordinate:2900	Reads:1	Hits:1	Allocated_reads:1	Strand:+
TTTGGCCTGCAAGGGGTGACTTTCCCCT
>Location:NODE_261184_length_10127_cov_26.726177	Coordinate:2900	Reads:1	Hits:1	Allocated_reads:1	Strand:+
TTTGGCCTGCAAGGGGTGACTTTCCCCTT
>Location:NODE_261184_length_10127_cov_26.726177	Coordinate:2901	Reads:2	Hits:1	Allocated_reads:2	Strand:+
TTGGCCTGCAAGGGGTGACTTTCCCC
>Location:NODE_261184_length_10127_cov_26.726177	Coordinate:2901	Reads:6	Hits:1	Allocated_reads:6	Strand:+
TTGGCCTGCAAGGGGTGACTTTCCCCT
>Location:NODE_261184_length_10127_cov_26.726177	Coordinate:2901	Reads:2	Hits:1	Allocated_reads:2	Strand:+
TTGGCCTGCAAGGGGTGACTTTCCCCTGC
>Location:NODE_261184_length_10127_cov_26.726177	Coordinate:2907	Reads:1	Hits:1	Allocated_reads:1	Strand:+
TGCAAGGGGTGACTTTCCCCTGCAGGCC
>Location:NODE_261184_length_10127_cov_26.726177	Coordinate:2912	Reads:1	Hits:12	Allocated_reads:0.0833333333333333	Strand:-
AAGATGGGCCTGCAGGGGAAAGTCACCCC
>Location:NODE_261184_length_10127_cov_26.726177	Coordinate:2916	Reads:1	Hits:15	Allocated_reads:0.0666666666666667	Strand:+
TGACTTTCCCCTGCAGGCCCATCT
>Location:NODE_261184_length_10127_cov_26.726177	Coordinate:2916	Reads:1	Hits:15	Allocated_reads:0.0666666666666667	Strand:+
TGACTTTCCCCTGCAGGCCCATCTTC
>Location:NODE_261184_length_10127_cov_26.726177	Coordinate:2916	Reads:3	Hits:13	Allocated_reads:0.230769230769231	Strand:+
TGACTTTCCCCTGCAGGCCCATCTTCT
>Location:NODE_261184_length_10127_cov_26.726177	Coordinate:2916	Reads:1	Hits:1	Allocated_reads:1	Strand:+
TGACTTTCCCCTGCAGGCCCATCTTCTCG
>Location:NODE_261184_length_10127_cov_26.726177	Coordinate:2916	Reads:1	Hits:12	Allocated_reads:0.0833333333333333	Strand:+
TGACTTTCCCCTGCAGGCCCATCTTCTCT
>Location:NODE_261184_length_10127_cov_26.726177	Coordinate:2916	Reads:4	Hits:1	Allocated_reads:4	Strand:+
TGACTTTCCCCTGCAGGCCCATCTTCTCGA
>Location:NODE_261184_length_10127_cov_26.726177	Coordinate:2917	Reads:1	Hits:16	Allocated_reads:0.0625	Strand:+
GACTTTCCCCTGCAGGCCCATCTTC
>Location:NODE_261184_length_10127_cov_26.726177	Coordinate:2917	Reads:2	Hits:1	Allocated_reads:2	Strand:+
GACTTTCCCCTGCAGGCCCATCTTCTCGA
>Location:NODE_261184_length_10127_cov_26.726177	Coordinate:2918	Reads:1	Hits:1	Allocated_reads:1	Strand:+
ACTTTCCCCTGCAGGCCCATCTTCTCGA
>Location:NODE_261184_length_10127_cov_26.726177	Coordinate:2920	Reads:1	Hits:1	Allocated_reads:1	Strand:-
TTCTCGAGAAGATGGGCCTGCAGGGGAAT
>Location:NODE_261184_length_10127_cov_26.726177	Coordinate:2920	Reads:2	Hits:1	Allocated_reads:2	Strand:+
TTTCCCCTGCAGGCCCATCTTCTCGA
>Location:NODE_261184_length_10127_cov_26.726177	Coordinate:2921	Reads:1	Hits:1	Allocated_reads:1	Strand:+
TTCCCCTGCAGGCCCATCTTCTCGAGAA
>Location:NODE_261184_length_10127_cov_26.726177	Coordinate:2921	Reads:1	Hits:1	Allocated_reads:1	Strand:+
TTCCCCTGCAGGCCCATCTTCTCGAGAATT
>Location:NODE_261184_length_10127_cov_26.726177	Coordinate:2922	Reads:3	Hits:1	Allocated_reads:3	Strand:+
TCCCCTGCAGGCCCATCTTCTCGAGAA
>Location:NODE_261184_length_10127_cov_26.726177	Coordinate:2922	Reads:2	Hits:1	Allocated_reads:2	Strand:-
TTCTCGAGAAGATGGGCCTGCAGGGGA
>Location:NODE_261184_length_10127_cov_26.726177	Coordinate:2923	Reads:1	Hits:1	Allocated_reads:1	Strand:-
TTCTCGAGAAGATGGGCCTGCAGGGG
>Location:NODE_261184_length_10127_cov_26.726177	Coordinate:2924	Reads:1	Hits:1	Allocated_reads:1	Strand:-
TTCTCGAGAAGATGGGCCTGCAGGT
>Location:NODE_261184_length_10127_cov_26.726177	Coordinate:2924	Reads:2	Hits:1	Allocated_reads:2	Strand:-
TTCTCGAGAAGATGGGCCTGCAGGG
>Location:NODE_261184_length_10127_cov_26.726177	Coordinate:2925	Reads:1	Hits:1	Allocated_reads:1	Strand:-
AATTCTCGAGAAGATGGGCCTGCAGG
>Location:NODE_261184_length_10127_cov_26.726177	Coordinate:2925	Reads:1	Hits:1	Allocated_reads:1	Strand:-
CAATTCTCGAGAAGATGGGCCTGCAGG
>Location:NODE_261184_length_10127_cov_26.726177	Coordinate:2925	Reads:1	Hits:1	Allocated_reads:1	Strand:-
CAATTCTCGAGAAGATGGGCCTGCAGT
>Location:NODE_261184_length_10127_cov_26.726177	Coordinate:2925	Reads:1	Hits:1	Allocated_reads:1	Strand:-
GACAATTCTCGAGAAGATGGGCCTGCAGT
>Location:NODE_261184_length_10127_cov_26.726177	Coordinate:2925	Reads:1	Hits:1	Allocated_reads:1	Strand:-
TTCTCGAGAAGATGGGCCTGCAAG
>Location:NODE_261184_length_10127_cov_26.726177	Coordinate:2925	Reads:2	Hits:1	Allocated_reads:2	Strand:-
TTCTCGAGAAGATGGGCCTGCAGT
>Location:NODE_261184_length_10127_cov_26.726177	Coordinate:2925	Reads:21	Hits:1	Allocated_reads:21	Strand:-
TTCTCGAGAAGATGGGCCTGCAGG
>Location:NODE_261184_length_10127_cov_26.726177	Coordinate:2927	Reads:1	Hits:1	Allocated_reads:1	Strand:-
CAATTCTCGAGAAGATGGGCCTGCA
>Location:NODE_261184_length_10127_cov_26.726177	Coordinate:2927	Reads:1	Hits:1	Allocated_reads:1	Strand:+
TGCAGGCCCATCTTCTCGAGAATT
>Location:NODE_261184_length_10127_cov_26.726177	Coordinate:2927	Reads:2	Hits:1	Allocated_reads:2	Strand:+
TGCAGGCCCATCTTCTCGAGAATTGTCC
>Location:NODE_261184_length_10127_cov_26.726177	Coordinate:2930	Reads:1	Hits:1	Allocated_reads:1	Strand:-
GACAATTCTCGAGAAGATGGGCCT
>Location:NODE_261184_length_10127_cov_26.726177	Coordinate:2931	Reads:37	Hits:1	Allocated_reads:37	Strand:-
ATCAGGACAATTCTCGAGAAGATGGGCC
>Location:NODE_261184_length_10127_cov_26.726177	Coordinate:2932	Reads:1	Hits:1	Allocated_reads:1	Strand:-
ATCAGGACAATTCTCGAGAAGATGGGC
>Location:NODE_261184_length_10127_cov_26.726177	Coordinate:2932	Reads:1	Hits:1	Allocated_reads:1	Strand:-
ATCAGGACAATTCTCGAGAAGATGGTT
>Location:NODE_261184_length_10127_cov_26.726177	Coordinate:2933	Reads:1	Hits:1	Allocated_reads:1	Strand:+
CCCATCTTCTCGAGAATTGTCCTGATC
>Location:NODE_261184_length_10127_cov_26.726177	Coordinate:2934	Reads:1	Hits:1	Allocated_reads:1	Strand:-
ATCAGGACAATTCTCGAGAAGATGG
>Location:NODE_261184_length_10127_cov_26.726177	Coordinate:2934	Reads:1	Hits:1	Allocated_reads:1	Strand:+
CCATCTTCTCGAGAATTGTCCTGATCG
>Location:NODE_261184_length_10127_cov_26.726177	Coordinate:2934	Reads:1	Hits:1	Allocated_reads:1	Strand:+
CCATCTTCTCGAGAATTGTCCTGATCGCA
>Location:NODE_261184_length_10127_cov_26.726177	Coordinate:2935	Reads:2	Hits:1	Allocated_reads:2	Strand:-
ATCAGGACAATTCTCGAGAAGATG
>Location:NODE_261184_length_10127_cov_26.726177	Coordinate:2935	Reads:7	Hits:1	Allocated_reads:7	Strand:+
CATCTTCTCGAGAATTGTCCTGATCGCACA
>Location:NODE_261184_length_10127_cov_26.726177	Coordinate:2936	Reads:3	Hits:1	Allocated_reads:3	Strand:+
ATCTTCTCGAGAATTGTCCTGATCGCACA
>Location:NODE_261184_length_10127_cov_26.726177	Coordinate:2936	Reads:1	Hits:1	Allocated_reads:1	Strand:-
CGATCAGGACAATTCTCGAGAAGAT
>Location:NODE_261184_length_10127_cov_26.726177	Coordinate:2936	Reads:1	Hits:1	Allocated_reads:1	Strand:-
TGCGATCAGGACAATTCTCGAGAAGAT
>Location:NODE_261184_length_10127_cov_26.726177	Coordinate:2936	Reads:1	Hits:1	Allocated_reads:1	Strand:-
TGTGCGATCAGGACAATTCTCGAGAAGAT
>Location:NODE_261184_length_10127_cov_26.726177	Coordinate:2937	Reads:12	Hits:1	Allocated_reads:12	Strand:+
TCTTCTCGAGAATTGTCCTGATCGCACA
>Location:NODE_261184_length_10127_cov_26.726177	Coordinate:2938	Reads:9	Hits:1	Allocated_reads:9	Strand:+
CTTCTCGAGAATTGTCCTGATCGCACA
>Location:NODE_261184_length_10127_cov_26.726177	Coordinate:2938	Reads:1	Hits:1	Allocated_reads:1	Strand:+
CTTCTCGAGAATTGTCCTGATCGCACAAAA
>Location:NODE_261184_length_10127_cov_26.726177	Coordinate:2938	Reads:1	Hits:1	Allocated_reads:1	Strand:+
CTTCTCGAGAATTGTCCTGATCGCACAAAAAT
>Location:NODE_261184_length_10127_cov_26.726177	Coordinate:2939	Reads:2	Hits:1	Allocated_reads:2	Strand:-
TGTGCGATCAGGACAATTCTCGAGAA
>Location:NODE_261184_length_10127_cov_26.726177	Coordinate:2939	Reads:11	Hits:1	Allocated_reads:11	Strand:+
TTCTCGAGAATTGTCCTGATCGCA
>Location:NODE_261184_length_10127_cov_26.726177	Coordinate:2939	Reads:7	Hits:1	Allocated_reads:7	Strand:+
TTCTCGAGAATTGTCCTGATCGCAC
>Location:NODE_261184_length_10127_cov_26.726177	Coordinate:2939	Reads:138	Hits:1	Allocated_reads:138	Strand:+
TTCTCGAGAATTGTCCTGATCGCACA
>Location:NODE_261184_length_10127_cov_26.726177	Coordinate:2939	Reads:28	Hits:1	Allocated_reads:28	Strand:+
TTCTCGAGAATTGTCCTGATCGCACAA
>Location:NODE_261184_length_10127_cov_26.726177	Coordinate:2939	Reads:1	Hits:1	Allocated_reads:1	Strand:+
TTCTCGAGAATTGTCCTGATCGCACAAT
>Location:NODE_261184_length_10127_cov_26.726177	Coordinate:2939	Reads:47	Hits:1	Allocated_reads:47	Strand:+
TTCTCGAGAATTGTCCTGATCGCACAAA
>Location:NODE_261184_length_10127_cov_26.726177	Coordinate:2939	Reads:41	Hits:1	Allocated_reads:41	Strand:+
TTCTCGAGAATTGTCCTGATCGCACAAAA
>Location:NODE_261184_length_10127_cov_26.726177	Coordinate:2939	Reads:15	Hits:1	Allocated_reads:15	Strand:+
TTCTCGAGAATTGTCCTGATCGCACAAAAA
>Location:NODE_261184_length_10127_cov_26.726177	Coordinate:2939	Reads:2	Hits:1	Allocated_reads:2	Strand:+
TTCTCGAGAATTGTCCTGATCGCACAAAAT
>Location:NODE_261184_length_10127_cov_26.726177	Coordinate:2939	Reads:1	Hits:1	Allocated_reads:1	Strand:+
TTCTCGAGAATTGTCCTGATCGCACAAAAAAAA
>Location:NODE_261184_length_10127_cov_26.726177	Coordinate:2940	Reads:2	Hits:1	Allocated_reads:2	Strand:+
TCTCGAGAATTGTCCTGATCGCACA
>Location:NODE_261184_length_10127_cov_26.726177	Coordinate:2940	Reads:1	Hits:1	Allocated_reads:1	Strand:+
TCTCGAGAATTGTCCTGATCGCACAA
>Location:NODE_261184_length_10127_cov_26.726177	Coordinate:2940	Reads:1	Hits:1	Allocated_reads:1	Strand:+
TCTCGAGAATTGTCCTGATCGCACAAA
>Location:NODE_261184_length_10127_cov_26.726177	Coordinate:2940	Reads:2	Hits:1	Allocated_reads:2	Strand:+
TCTCGAGAATTGTCCTGATCGCACAAAA
>Location:NODE_261184_length_10127_cov_26.726177	Coordinate:2940	Reads:1	Hits:1	Allocated_reads:1	Strand:+
TCTCGAGAATTGTCCTGATCGCACAAAAT
>Location:NODE_261184_length_10127_cov_26.726177	Coordinate:2940	Reads:3	Hits:1	Allocated_reads:3	Strand:+
TCTCGAGAATTGTCCTGATCGCACAAAAA
>Location:NODE_261184_length_10127_cov_26.726177	Coordinate:2941	Reads:1	Hits:1	Allocated_reads:1	Strand:+
CTCGAGAATTGTCCTGATCGCACAAA
>Location:NODE_261184_length_10127_cov_26.726177	Coordinate:2941	Reads:1	Hits:1	Allocated_reads:1	Strand:+
CTCGAGAATTGTCCTGATCGCACAAAA
>Location:NODE_261184_length_10127_cov_26.726177	Coordinate:2941	Reads:5	Hits:1	Allocated_reads:5	Strand:+
CTCGAGAATTGTCCTGATCGCACAAAAA
>Location:NODE_261184_length_10127_cov_26.726177	Coordinate:2942	Reads:1	Hits:1	Allocated_reads:1	Strand:+
TCGAGAATTGTCCTGATCGCACATA
>Location:NODE_261184_length_10127_cov_26.726177	Coordinate:2942	Reads:2	Hits:1	Allocated_reads:2	Strand:+
TCGAGAATTGTCCTGATCGCACAAAA
>Location:NODE_261184_length_10127_cov_26.726177	Coordinate:2942	Reads:6	Hits:1	Allocated_reads:6	Strand:+
TCGAGAATTGTCCTGATCGCACAAAAA
>Location:NODE_261184_length_10127_cov_26.726177	Coordinate:2942	Reads:1	Hits:1	Allocated_reads:1	Strand:+
TCGAGAATTGTCCTGATCGCACAAAAAA
>Location:NODE_261184_length_10127_cov_26.726177	Coordinate:2943	Reads:1	Hits:1	Allocated_reads:1	Strand:+
CGAGAATTGTCCTGATCGCACAAAAAAAA
>Location:NODE_261184_length_10127_cov_26.726177	Coordinate:2947	Reads:1	Hits:1	Allocated_reads:1	Strand:+
AATTGTCCTGATCGCACAAAAAAAATAAGA
>Location:NODE_261184_length_10127_cov_26.726177	Coordinate:2949	Reads:19	Hits:1	Allocated_reads:19	Strand:+
TTGTCCTGATCGCACAAAAAAAATAAGA
>Location:NODE_261184_length_10127_cov_26.726177	Coordinate:2949	Reads:1	Hits:1	Allocated_reads:1	Strand:+
TTGTCCTGATCGCACAAAAAAAATAAGAG
>Location:NODE_261184_length_10127_cov_26.726177	Coordinate:2949	Reads:12	Hits:1	Allocated_reads:12	Strand:+
TTGTCCTGATCGCACAAAAAAAATAAGAGA
>Location:NODE_261184_length_10127_cov_26.726177	Coordinate:2949	Reads:1	Hits:1	Allocated_reads:1	Strand:+
TTGTCCTGATCGCACAAAAAAAATAAGGGAA
>Location:NODE_261184_length_10127_cov_26.726177	Coordinate:2949	Reads:29	Hits:1	Allocated_reads:29	Strand:+
TTGTCCTGATCGCACAAAAAAAATAAGAGAA
>Location:NODE_261184_length_10127_cov_26.726177	Coordinate:2949	Reads:2	Hits:1	Allocated_reads:2	Strand:+
TTGTCCTGATCGCACAAAAAAAATAAGAGAAGA
>Location:NODE_261184_length_10127_cov_26.726177	Coordinate:2949	Reads:1	Hits:1	Allocated_reads:1	Strand:+
TTGTCCTGATCGCACAAAAAAAATAAGAGAAGAGA
>Location:NODE_261184_length_10127_cov_26.726177	Coordinate:2950	Reads:1	Hits:1	Allocated_reads:1	Strand:+
TGTCCTGATCGCACAAAAAAAATAAGAG
>Location:NODE_261184_length_10127_cov_26.726177	Coordinate:2950	Reads:1	Hits:1	Allocated_reads:1	Strand:+
TGTCCTGATCGCACAAAAAAAATAAGAGA
>Location:NODE_261184_length_10127_cov_26.726177	Coordinate:2950	Reads:1	Hits:1	Allocated_reads:1	Strand:+
TGTCCTGATCGCACAAAAAAAATAAGAGAA
>Location:NODE_261184_length_10127_cov_26.726177	Coordinate:2951	Reads:2	Hits:1	Allocated_reads:2	Strand:+
GTCCTGATCGCACAAAAAAAATAAGAGAA
>Location:NODE_261184_length_10127_cov_26.726177	Coordinate:2953	Reads:1	Hits:1	Allocated_reads:1	Strand:+
CCTGATCGCACAAAAAAAATAAGAGAAGA
>Location:NODE_261184_length_10127_cov_26.726177	Coordinate:2958	Reads:1	Hits:1	Allocated_reads:1	Strand:+
TCGCACAAAAAAAATAAGAGAAGAGAGAA
>Location:NODE_261184_length_10127_cov_26.726177	Coordinate:2962	Reads:1	Hits:1	Allocated_reads:1	Strand:-
TTTTCTCTCTTCTCTTATTTTTTTTGT
>Location:NODE_261184_length_10127_cov_26.726177	Coordinate:2969	Reads:1	Hits:2	Allocated_reads:0.5	Strand:-
TGTCATGGTTTTCTCTCTTCTCTTGTTT
>Location:NODE_261184_length_10127_cov_26.726177	Coordinate:2971	Reads:1	Hits:2	Allocated_reads:0.5	Strand:-
TGTCATGGTTTTCTCTCTTCTCTTAT
>Location:NODE_261184_length_10127_cov_26.726177	Coordinate:2972	Reads:1	Hits:2	Allocated_reads:0.5	Strand:+
TAAGAGAAGAGAGAAAACCATGACAAA
>Location:NODE_261184_length_10127_cov_26.726177	Coordinate:2972	Reads:1	Hits:2	Allocated_reads:0.5	Strand:+
TAAGAGAAGAGAGAAAACCATGACAAC
>Location:NODE_261184_length_10127_cov_26.726177	Coordinate:2972	Reads:1	Hits:2	Allocated_reads:0.5	Strand:+
TAAGAGAAGAGAGAAAACCATGACAACT
>Location:NODE_261184_length_10127_cov_26.726177	Coordinate:2972	Reads:11	Hits:2	Allocated_reads:5.5	Strand:+
TAAGAGAAGAGAGAAAACCATGACAACTA
>Location:NODE_261184_length_10127_cov_26.726177	Coordinate:2973	Reads:1	Hits:2	Allocated_reads:0.5	Strand:-
ATAGTTGTCATGGTTTTCTCTCTTCTCTT
>Location:NODE_261184_length_10127_cov_26.726177	Coordinate:2976	Reads:1	Hits:2	Allocated_reads:0.5	Strand:+
AGAAGAGAGAAAACCATGACAACTATGA
>Location:NODE_261184_length_10127_cov_26.726177	Coordinate:2976	Reads:2	Hits:2	Allocated_reads:1	Strand:-
ATAGTTGTCATGGTTTTCTCTCTTCT
>Location:NODE_261184_length_10127_cov_26.726177	Coordinate:2977	Reads:4	Hits:2	Allocated_reads:2	Strand:-
ATAGTTGTCATGGTTTTCTCTCTTC
>Location:NODE_261184_length_10127_cov_26.726177	Coordinate:2977	Reads:1	Hits:2	Allocated_reads:0.5	Strand:+
GAAGAGAGAAAACCATGACAACTA
>Location:NODE_261184_length_10127_cov_26.726177	Coordinate:2977	Reads:1	Hits:2	Allocated_reads:0.5	Strand:+
GAAGAGAGAAAACCATGACAACTATGA
>Location:NODE_261184_length_10127_cov_26.726177	Coordinate:2977	Reads:3	Hits:2	Allocated_reads:1.5	Strand:+
GAAGAGAGAAAACCATGACAACTATGATA
>Location:NODE_261184_length_10127_cov_26.726177	Coordinate:2977	Reads:2	Hits:2	Allocated_reads:1	Strand:+
GAAGAGAGAAAACCATGACAACTATGATAA
>Location:NODE_261184_length_10127_cov_26.726177	Coordinate:2977	Reads:1	Hits:2	Allocated_reads:0.5	Strand:+
GAAGAGAGAAAACCATGACAACTATGATAAT
>Location:NODE_261184_length_10127_cov_26.726177	Coordinate:2978	Reads:4	Hits:2	Allocated_reads:2	Strand:-
ATAGTTGTCATGGTTTTCTCTCTT
>Location:NODE_261184_length_10127_cov_26.726177	Coordinate:2979	Reads:1	Hits:2	Allocated_reads:0.5	Strand:+
AGAGAGAAAACCATGACAACTATGA
>Location:NODE_261184_length_10127_cov_26.726177	Coordinate:2979	Reads:2	Hits:2	Allocated_reads:1	Strand:+
AGAGAGAAAACCATGACAACTATGAT
>Location:NODE_261184_length_10127_cov_26.726177	Coordinate:2979	Reads:13	Hits:2	Allocated_reads:6.5	Strand:+
AGAGAGAAAACCATGACAACTATGATA
>Location:NODE_261184_length_10127_cov_26.726177	Coordinate:2979	Reads:36	Hits:2	Allocated_reads:18	Strand:+
AGAGAGAAAACCATGACAACTATGATAA
>Location:NODE_261184_length_10127_cov_26.726177	Coordinate:2979	Reads:9	Hits:2	Allocated_reads:4.5	Strand:+
AGAGAGAAAACCATGACAACTATGATAAT
>Location:NODE_261184_length_10127_cov_26.726177	Coordinate:2980	Reads:2	Hits:2	Allocated_reads:1	Strand:+
GAGAGAAAACCATGACAACTATGATAA
>Location:NODE_261184_length_10127_cov_26.726177	Coordinate:2980	Reads:1	Hits:2	Allocated_reads:0.5	Strand:+
GAGAGAAAACCATGACAACTATGATAAA
>Location:NODE_261184_length_10127_cov_26.726177	Coordinate:2980	Reads:2	Hits:2	Allocated_reads:1	Strand:+
GAGAGAAAACCATGACAACTATGATAAT
>Location:NODE_261184_length_10127_cov_26.726177	Coordinate:2980	Reads:1	Hits:2	Allocated_reads:0.5	Strand:+
GAGAGAAAACCATGACAACTATGATAATT
>Location:NODE_261184_length_10127_cov_26.726177	Coordinate:2980	Reads:1	Hits:2	Allocated_reads:0.5	Strand:+
GAGAGAAAACCATGACAACTATGATAATCC
>Location:NODE_261184_length_10127_cov_26.726177	Coordinate:2981	Reads:1	Hits:2	Allocated_reads:0.5	Strand:+
AGAGAAAACCATGACAACTATGAT
>Location:NODE_261184_length_10127_cov_26.726177	Coordinate:2982	Reads:1	Hits:2	Allocated_reads:0.5	Strand:+
GAGAAAACCATGACAACTATGATA
>Location:NODE_261184_length_10127_cov_26.726177	Coordinate:2982	Reads:1	Hits:2	Allocated_reads:0.5	Strand:+
GAGAAAACCATGACAACTATGATAAT
>Location:NODE_261184_length_10127_cov_26.726177	Coordinate:2984	Reads:1	Hits:2	Allocated_reads:0.5	Strand:+
GAAAACCATGACAACTATGATAATCCCT
>Location:NODE_261184_length_10127_cov_26.726177	Coordinate:2986	Reads:1	Hits:2	Allocated_reads:0.5	Strand:+
AAACCATGACAACTATGATAATCCAT
>Location:NODE_261184_length_10127_cov_26.726177	Coordinate:2986	Reads:1	Hits:2	Allocated_reads:0.5	Strand:+
AAACCATGACAACTATGATAATCCCT
>Location:NODE_261184_length_10127_cov_26.726177	Coordinate:2986	Reads:1	Hits:2	Allocated_reads:0.5	Strand:+
AAACCATGACAACTATGATAATCCCTAAATCC
>Location:NODE_261184_length_10127_cov_26.726177	Coordinate:2987	Reads:3	Hits:2	Allocated_reads:1.5	Strand:+
AACCATGACAACTATGATAATCCCT
>Location:NODE_261184_length_10127_cov_26.726177	Coordinate:2987	Reads:4	Hits:2	Allocated_reads:2	Strand:+
AACCATGACAACTATGATAATCCCTAAA
>Location:NODE_261184_length_10127_cov_26.726177	Coordinate:2987	Reads:1	Hits:2	Allocated_reads:0.5	Strand:+
AACCATGACAACTATGATAATCCCTAAATC
>Location:NODE_261184_length_10127_cov_26.726177	Coordinate:2987	Reads:1	Hits:2	Allocated_reads:0.5	Strand:+
AACCATGACAACTATGATAATCCCTAAATCCA
>Location:NODE_261184_length_10127_cov_26.726177	Coordinate:2987	Reads:1	Hits:2	Allocated_reads:0.5	Strand:+
AACCATGACAACTATGATAATCCCTAAATCCAAAA
>Location:NODE_261184_length_10127_cov_26.726177	Coordinate:2989	Reads:1	Hits:2	Allocated_reads:0.5	Strand:+
CCATGACAACTATGATAATCCCTAAATCC
>Location:NODE_261184_length_10127_cov_26.726177	Coordinate:2991	Reads:1	Hits:2	Allocated_reads:0.5	Strand:+
ATGACAACTATGATAATCCCTAAATCCA
>Location:NODE_261184_length_10127_cov_26.726177	Coordinate:2991	Reads:1	Hits:2	Allocated_reads:0.5	Strand:+
ATGACAACTATGATAATCCCTAAATCCAAAA
>Location:NODE_261184_length_10127_cov_26.726177	Coordinate:2992	Reads:1	Hits:2	Allocated_reads:0.5	Strand:+
TGACAACTATGATAATCCCTAAAT
>Location:NODE_261184_length_10127_cov_26.726177	Coordinate:2992	Reads:1	Hits:2	Allocated_reads:0.5	Strand:+
TGACAACTATGATAATCCCTAATT
>Location:NODE_261184_length_10127_cov_26.726177	Coordinate:2992	Reads:1	Hits:2	Allocated_reads:0.5	Strand:+
TGACAACTATGATAATCCCTAAAGAA
>Location:NODE_261184_length_10127_cov_26.726177	Coordinate:2992	Reads:2	Hits:2	Allocated_reads:1	Strand:+
TGACAACTATGATAATCCCTAAATCCA
>Location:NODE_261184_length_10127_cov_26.726177	Coordinate:2992	Reads:4	Hits:2	Allocated_reads:2	Strand:+
TGACAACTATGATAATCCCTAAATCCAA
>Location:NODE_261184_length_10127_cov_26.726177	Coordinate:2992	Reads:5	Hits:2	Allocated_reads:2.5	Strand:+
TGACAACTATGATAATCCCTAAATCCAAA
>Location:NODE_261184_length_10127_cov_26.726177	Coordinate:2992	Reads:1	Hits:2	Allocated_reads:0.5	Strand:+
TGACAACTATGATAATCCCTAAATCCAAAC
>Location:NODE_261184_length_10127_cov_26.726177	Coordinate:2992	Reads:8	Hits:2	Allocated_reads:4	Strand:+
TGACAACTATGATAATCCCTAAATCCAAAA
>Location:NODE_261184_length_10127_cov_26.726177	Coordinate:2992	Reads:2	Hits:2	Allocated_reads:1	Strand:+
TGACAACTATGATAATCCCTAAATCCAAAAG
>Location:NODE_261184_length_10127_cov_26.726177	Coordinate:2992	Reads:2	Hits:2	Allocated_reads:1	Strand:+
TGACAACTATGATAATCCCTAAATCCAAATT
>Location:NODE_261184_length_10127_cov_26.726177	Coordinate:2992	Reads:29	Hits:2	Allocated_reads:14.5	Strand:+
TGACAACTATGATAATCCCTAAATCCAAAAGT
>Location:NODE_261184_length_10127_cov_26.726177	Coordinate:2992	Reads:1	Hits:2	Allocated_reads:0.5	Strand:+
TGACAACTATGATAATCCCTAAATCCAAAAGTT
>Location:NODE_261184_length_10127_cov_26.726177	Coordinate:2993	Reads:1	Hits:2	Allocated_reads:0.5	Strand:+
GACAACTATGATAATCCCTAAATCC
>Location:NODE_261184_length_10127_cov_26.726177	Coordinate:2994	Reads:1	Hits:2	Allocated_reads:0.5	Strand:+
ACAACTATGATAATCCCTAAATCCAAAAGT
>Location:NODE_261184_length_10127_cov_26.726177	Coordinate:2996	Reads:1	Hits:3	Allocated_reads:0.333333333333333	Strand:+
AACTATGATAATCCCTAAATCCAAAAGT
>Location:NODE_261184_length_10127_cov_26.726177	Coordinate:2999	Reads:1	Hits:4	Allocated_reads:0.25	Strand:+
TATGATAATCCCTAAATCCAAAAGTT
>Location:NODE_261184_length_10127_cov_26.726177	Coordinate:2999	Reads:5	Hits:4	Allocated_reads:1.25	Strand:+
TATGATAATCCCTAAATCCAAAAGTTT
>Location:NODE_261184_length_10127_cov_26.726177	Coordinate:2999	Reads:6	Hits:4	Allocated_reads:1.5	Strand:+
TATGATAATCCCTAAATCCAAAAGTTTT
>Location:NODE_261184_length_10127_cov_26.726177	Coordinate:3001	Reads:1	Hits:4	Allocated_reads:0.25	Strand:+
TGATAATCCCTAAATCCAAAAGTTTT
>Location:NODE_261184_length_10127_cov_26.726177	Coordinate:3001	Reads:1	Hits:4	Allocated_reads:0.25	Strand:+
TGATAATCCCTAAATCCAAAAGTTTTC
>Location:NODE_261184_length_10127_cov_26.726177	Coordinate:3001	Reads:1	Hits:4	Allocated_reads:0.25	Strand:+
TGATAATCCCTAAATCCAAAAGTTTTT
>Location:NODE_261184_length_10127_cov_26.726177	Coordinate:3002	Reads:1	Hits:4	Allocated_reads:0.25	Strand:-
TGAAAACTTTTGGATTTAGGGATTATC
>Location:NODE_261184_length_10127_cov_26.726177	Coordinate:3002	Reads:1	Hits:3	Allocated_reads:0.333333333333333	Strand:-
TGCTGTGAAAACTTTTGGATTTAGGGATTATC
>Location:NODE_261184_length_10127_cov_26.726177	Coordinate:3006	Reads:1	Hits:4	Allocated_reads:0.25	Strand:-
TGTGAAAACTTTTGGATTTAGGGAT
>Location:NODE_261184_length_10127_cov_26.726177	Coordinate:3007	Reads:1	Hits:4	Allocated_reads:0.25	Strand:-
CTGCTGTGAAAACTTTTGGATTTAGGGA
>Location:NODE_261184_length_10127_cov_26.726177	Coordinate:3009	Reads:1	Hits:4	Allocated_reads:0.25	Strand:+
CCTAAATCCAAAAGTTTTCACAGCAGAA
>Location:NODE_261184_length_10127_cov_26.726177	Coordinate:3009	Reads:1	Hits:4	Allocated_reads:0.25	Strand:+
CCTAAATCCAAAAGTTTTCACAGCAGAACA
>Location:NODE_261184_length_10127_cov_26.726177	Coordinate:3009	Reads:4	Hits:4	Allocated_reads:1	Strand:-
CTGCTGTGAAAACTTTTGGATTTAGG
>Location:NODE_261184_length_10127_cov_26.726177	Coordinate:3009	Reads:1	Hits:5	Allocated_reads:0.2	Strand:-
GCTGTGAAAACTTTTGGATTTAGG
>Location:NODE_261184_length_10127_cov_26.726177	Coordinate:3009	Reads:6	Hits:4	Allocated_reads:1.5	Strand:-
TCTGCTGTGAAAACTTTTGGATTTAGG
>Location:NODE_261184_length_10127_cov_26.726177	Coordinate:3009	Reads:1	Hits:4	Allocated_reads:0.25	Strand:-
TCTTGTGTTCTGCTGTGAAAACTTTTGGATTTAGG
>Location:NODE_261184_length_10127_cov_26.726177	Coordinate:3009	Reads:2	Hits:4	Allocated_reads:0.5	Strand:-
TGCTGTGAAAACTTTTGGATTTAGG
>Location:NODE_261184_length_10127_cov_26.726177	Coordinate:3009	Reads:3	Hits:4	Allocated_reads:0.75	Strand:-
TTCTGCTGTGAAAACTTTTGGATTTAGG
>Location:NODE_261184_length_10127_cov_26.726177	Coordinate:3011	Reads:2	Hits:5	Allocated_reads:0.4	Strand:+
TAAATCCAAAAGTTTTCACAGCAGAACA
>Location:NODE_261184_length_10127_cov_26.726177	Coordinate:3019	Reads:1	Hits:7	Allocated_reads:0.142857142857143	Strand:-
ATTCCTCTTGTGTTCTGCTGTGAAAACTTT
>Location:NODE_261184_length_10127_cov_26.726177	Coordinate:3020	Reads:1	Hits:5	Allocated_reads:0.2	Strand:-
GTATTCCTCTTGTGTTCTGCTGTGAAAACTT
>Location:NODE_261184_length_10127_cov_26.726177	Coordinate:3021	Reads:1	Hits:8	Allocated_reads:0.125	Strand:+
AGTTTTCACAGCAGAACACAAGAGG
>Location:NODE_261184_length_10127_cov_26.726177	Coordinate:3021	Reads:1	Hits:8	Allocated_reads:0.125	Strand:+
AGTTTTCACAGCAGAACACAAGAGGAAT
>Location:NODE_261184_length_10127_cov_26.726177	Coordinate:3021	Reads:1	Hits:2	Allocated_reads:0.5	Strand:+
AGTTTTCACAGCAGAACACAAGAGGAATACC
>Location:NODE_261184_length_10127_cov_26.726177	Coordinate:3022	Reads:1	Hits:8	Allocated_reads:0.125	Strand:+
GTTTTCACAGCAGAACACAAGAGGAATA
>Location:NODE_261184_length_10127_cov_26.726177	Coordinate:3023	Reads:1	Hits:8	Allocated_reads:0.125	Strand:+
TTTTCACAGCAGAACACAAGAGGA
>Location:NODE_261184_length_10127_cov_26.726177	Coordinate:3023	Reads:1	Hits:8	Allocated_reads:0.125	Strand:+
TTTTCACAGCAGAACACAAGAGGAAT
>Location:NODE_261184_length_10127_cov_26.726177	Coordinate:3023	Reads:5	Hits:8	Allocated_reads:0.625	Strand:+
TTTTCACAGCAGAACACAAGAGGAATA
>Location:NODE_261184_length_10127_cov_26.726177	Coordinate:3023	Reads:1	Hits:6	Allocated_reads:0.166666666666667	Strand:+
TTTTCACAGCAGAACACAAGAGGAATAC
>Location:NODE_261184_length_10127_cov_26.726177	Coordinate:3023	Reads:8	Hits:2	Allocated_reads:4	Strand:+
TTTTCACAGCAGAACACAAGAGGAATACC
>Location:NODE_261184_length_10127_cov_26.726177	Coordinate:3023	Reads:2	Hits:4	Allocated_reads:0.5	Strand:+
TTTTCACAGCAGAACACAAGAGGAATACCT
>Location:NODE_261184_length_10127_cov_26.726177	Coordinate:3023	Reads:1	Hits:2	Allocated_reads:0.5	Strand:+
TTTTCACAGCAGAACACAAGAGGAATACCGTC
>Location:NODE_261184_length_10127_cov_26.726177	Coordinate:3024	Reads:1	Hits:8	Allocated_reads:0.125	Strand:+
TTTCACAGCAGAACACAAGAGGAAT
>Location:NODE_261184_length_10127_cov_26.726177	Coordinate:3024	Reads:4	Hits:8	Allocated_reads:0.5	Strand:+
TTTCACAGCAGAACACAAGAGGAATA
>Location:NODE_261184_length_10127_cov_26.726177	Coordinate:3024	Reads:1	Hits:2	Allocated_reads:0.5	Strand:+
TTTCACAGCAGAACACAAGAGGACTACC
>Location:NODE_261184_length_10127_cov_26.726177	Coordinate:3024	Reads:5	Hits:2	Allocated_reads:2.5	Strand:+
TTTCACAGCAGAACACAAGAGGAATACC
>Location:NODE_261184_length_10127_cov_26.726177	Coordinate:3024	Reads:1	Hits:4	Allocated_reads:0.25	Strand:+
TTTCACAGCAGAACACAAGAGGAATACCT
>Location:NODE_261184_length_10127_cov_26.726177	Coordinate:3024	Reads:1	Hits:2	Allocated_reads:0.5	Strand:+
TTTCACAGCAGAACACAAGAGGAATACCGT
>Location:NODE_261184_length_10127_cov_26.726177	Coordinate:3024	Reads:1	Hits:4	Allocated_reads:0.25	Strand:+
TTTCACAGCAGAACACAAGAGGAATACCTTT
>Location:NODE_261184_length_10127_cov_26.726177	Coordinate:3024	Reads:7	Hits:2	Allocated_reads:3.5	Strand:+
TTTCACAGCAGAACACAAGAGGAATACCGTC
>Location:NODE_261184_length_10127_cov_26.726177	Coordinate:3024	Reads:1	Hits:2	Allocated_reads:0.5	Strand:+
TTTCACAGCAGAACACAAGAGGAATACCGTCT
>Location:NODE_261184_length_10127_cov_26.726177	Coordinate:3025	Reads:1	Hits:8	Allocated_reads:0.125	Strand:+
TTCACAGCAGAACACAAGAGGAATA
>Location:NODE_261184_length_10127_cov_26.726177	Coordinate:3025	Reads:13	Hits:2	Allocated_reads:6.5	Strand:+
TTCACAGCAGAACACAAGAGGAATACC
>Location:NODE_261184_length_10127_cov_26.726177	Coordinate:3025	Reads:2	Hits:4	Allocated_reads:0.5	Strand:+
TTCACAGCAGAACACAAGAGGAATACCT
>Location:NODE_261184_length_10127_cov_26.726177	Coordinate:3025	Reads:3	Hits:2	Allocated_reads:1.5	Strand:+
TTCACAGCAGAACACAAGAGGAATACCG
>Location:NODE_261184_length_10127_cov_26.726177	Coordinate:3025	Reads:3	Hits:2	Allocated_reads:1.5	Strand:+
TTCACAGCAGAACACAAGAGGAATACCGT
>Location:NODE_261184_length_10127_cov_26.726177	Coordinate:3025	Reads:28	Hits:2	Allocated_reads:14	Strand:+
TTCACAGCAGAACACAAGAGGAATACCGTC
>Location:NODE_261184_length_10127_cov_26.726177	Coordinate:3025	Reads:4	Hits:2	Allocated_reads:2	Strand:+
TTCACAGCAGAACACAAGAGGAATACCGTCT
>Location:NODE_261184_length_10127_cov_26.726177	Coordinate:3025	Reads:1	Hits:1	Allocated_reads:1	Strand:+
TTCACAGCAGAACACAAGAGGAATACCGTCTA
>Location:NODE_261184_length_10127_cov_26.726177	Coordinate:3026	Reads:1	Hits:8	Allocated_reads:0.125	Strand:+
TCACAGCAGAACACAAGAGGAATA
>Location:NODE_261184_length_10127_cov_26.726177	Coordinate:3026	Reads:8	Hits:2	Allocated_reads:4	Strand:+
TCACAGCAGAACACAAGAGGAATACC
>Location:NODE_261184_length_10127_cov_26.726177	Coordinate:3026	Reads:2	Hits:4	Allocated_reads:0.5	Strand:+
TCACAGCAGAACACAAGAGGAATACCT
>Location:NODE_261184_length_10127_cov_26.726177	Coordinate:3026	Reads:3	Hits:2	Allocated_reads:1.5	Strand:+
TCACAGCAGAACACAAGAGGAATACCG
>Location:NODE_261184_length_10127_cov_26.726177	Coordinate:3026	Reads:6	Hits:2	Allocated_reads:3	Strand:+
TCACAGCAGAACACAAGAGGAATACCGT
>Location:NODE_261184_length_10127_cov_26.726177	Coordinate:3026	Reads:29	Hits:2	Allocated_reads:14.5	Strand:+
TCACAGCAGAACACAAGAGGAATACCGTC
>Location:NODE_261184_length_10127_cov_26.726177	Coordinate:3026	Reads:23	Hits:2	Allocated_reads:11.5	Strand:+
TCACAGCAGAACACAAGAGGAATACCGTCT
>Location:NODE_261184_length_10127_cov_26.726177	Coordinate:3026	Reads:1	Hits:1	Allocated_reads:1	Strand:+
TCACAGCAGAACACAAGAGGAATACCGTCTA
>Location:NODE_261184_length_10127_cov_26.726177	Coordinate:3026	Reads:1	Hits:1	Allocated_reads:1	Strand:+
TCACAGCAGAACACAAGAGGAATACCGTCTAGA
>Location:NODE_261184_length_10127_cov_26.726177	Coordinate:3026	Reads:1	Hits:1	Allocated_reads:1	Strand:+
TCACAGCAGAACACAAGAGGAATACCGTCTAGACT
>Location:NODE_261184_length_10127_cov_26.726177	Coordinate:3027	Reads:1	Hits:2	Allocated_reads:0.5	Strand:+
CACAGCAGAACACAAGAGGAATACCGTT
>Location:NODE_261184_length_10127_cov_26.726177	Coordinate:3027	Reads:4	Hits:2	Allocated_reads:2	Strand:+
CACAGCAGAACACAAGAGGAATACCGTC
>Location:NODE_261184_length_10127_cov_26.726177	Coordinate:3027	Reads:1	Hits:2	Allocated_reads:0.5	Strand:+
CACAGCAGAACACAAGAGGAATACCGTTT
>Location:NODE_261184_length_10127_cov_26.726177	Coordinate:3027	Reads:19	Hits:2	Allocated_reads:9.5	Strand:+
CACAGCAGAACACAAGAGGAATACCGTCT
>Location:NODE_261184_length_10127_cov_26.726177	Coordinate:3027	Reads:1	Hits:1	Allocated_reads:1	Strand:+
CACAGCAGAACACAAGAGGAATACCGTCTA
>Location:NODE_261184_length_10127_cov_26.726177	Coordinate:3027	Reads:1	Hits:1	Allocated_reads:1	Strand:+
CACAGCAGAACACAAGAGGAATACCGTCTAG
>Location:NODE_261184_length_10127_cov_26.726177	Coordinate:3027	Reads:1	Hits:2	Allocated_reads:0.5	Strand:+
CACAGCAGAACACAAGAGGAATACCGTCTTT
>Location:NODE_261184_length_10127_cov_26.726177	Coordinate:3028	Reads:1	Hits:2	Allocated_reads:0.5	Strand:+
ACAGCAGAACACAAGAGGAATACCGTC
>Location:NODE_261184_length_10127_cov_26.726177	Coordinate:3028	Reads:1	Hits:2	Allocated_reads:0.5	Strand:+
ACAGCAGAACACAAGAGGAATACCGTCT
>Location:NODE_261184_length_10127_cov_26.726177	Coordinate:3028	Reads:1	Hits:2	Allocated_reads:0.5	Strand:-
CGGTATTCCTCTTGTGTTCTGCTGT
>Location:NODE_261184_length_10127_cov_26.726177	Coordinate:3029	Reads:10	Hits:2	Allocated_reads:5	Strand:+
CAGCAGAACACAAGAGGAATACCGTCT
>Location:NODE_261184_length_10127_cov_26.726177	Coordinate:3029	Reads:3	Hits:1	Allocated_reads:3	Strand:+
CAGCAGAACACAAGAGGAATACCGTCTAGACA
>Location:NODE_261184_length_10127_cov_26.726177	Coordinate:3030	Reads:1	Hits:2	Allocated_reads:0.5	Strand:+
AGCAGAACACAAGAGGAATACCGTCT
>Location:NODE_261184_length_10127_cov_26.726177	Coordinate:3031	Reads:3	Hits:1	Allocated_reads:3	Strand:+
GCAGAACACAAGAGGAATACCGTCTAGACA
>Location:NODE_261184_length_10127_cov_26.726177	Coordinate:3034	Reads:1	Hits:1	Allocated_reads:1	Strand:+
GAACACAAGAGGAATACCGTCTAGACA
>Location:NODE_261184_length_10127_cov_26.726177	Coordinate:3035	Reads:1	Hits:1	Allocated_reads:1	Strand:-
TCTAGACGGTATTCCTCTTGTGTT
>Location:NODE_261184_length_10127_cov_26.726177	Coordinate:3036	Reads:1	Hits:1	Allocated_reads:1	Strand:+
ACACAAGAGGAATACCGTCTAGACA
>Location:NODE_261184_length_10127_cov_26.726177	Coordinate:3036	Reads:1	Hits:1	Allocated_reads:1	Strand:-
GTCTAGACGGTATTCCTCTTGTGT
>Location:NODE_261184_length_10127_cov_26.726177	Coordinate:3038	Reads:1	Hits:1	Allocated_reads:1	Strand:-
GATGTCTAGACGGTATTCCTCTTGT
>Location:NODE_261184_length_10127_cov_26.726177	Coordinate:3039	Reads:2	Hits:1	Allocated_reads:2	Strand:+
CAAGAGGAATACCGTCTAGACATCACAGG
>Location:NODE_261184_length_10127_cov_26.726177	Coordinate:3042	Reads:1	Hits:1	Allocated_reads:1	Strand:+
GAGGAATACCGTCTAGACATCACAG
>Location:NODE_261184_length_10127_cov_26.726177	Coordinate:3042	Reads:3	Hits:1	Allocated_reads:3	Strand:+
GAGGAATACCGTCTAGACATCACAGG
>Location:NODE_261184_length_10127_cov_26.726177	Coordinate:3067	Reads:4	Hits:5	Allocated_reads:0.8	Strand:+
CTCAGATGAATATGATGTGTAAATTGATT
>Location:NODE_261184_length_10127_cov_26.726177	Coordinate:3068	Reads:10	Hits:5	Allocated_reads:2	Strand:+
TCAGATGAATATGATGTGTAAATTGATT
>Location:NODE_261184_length_10127_cov_26.726177	Coordinate:3077	Reads:3	Hits:10	Allocated_reads:0.3	Strand:+
TATGATGTGTAAATTGATTTATTCTTG
>Location:NODE_261184_length_10127_cov_26.726177	Coordinate:3077	Reads:1	Hits:9	Allocated_reads:0.111111111111111	Strand:+
TATGATGTGTAAATTGATTTATTCTTGT
>Location:NODE_261184_length_10127_cov_26.726177	Coordinate:3077	Reads:1	Hits:9	Allocated_reads:0.111111111111111	Strand:+
TATGATGTGTAAATTGATTTATTCTTGTA
>Location:NODE_261184_length_10127_cov_26.726177	Coordinate:3077	Reads:2	Hits:9	Allocated_reads:0.222222222222222	Strand:+
TATGATGTGTAAATTGATTTATTCTTGTAC
>Location:NODE_261184_length_10127_cov_26.726177	Coordinate:3077	Reads:41	Hits:9	Allocated_reads:4.55555555555556	Strand:+
TATGATGTGTAAATTGATTTATTCTTGTACC
>Location:NODE_261184_length_10127_cov_26.726177	Coordinate:3078	Reads:1	Hits:9	Allocated_reads:0.111111111111111	Strand:+
ATGATGTGTAAATTGATTTAGTCTTGTACCT
>Location:NODE_261184_length_10127_cov_26.726177	Coordinate:3084	Reads:1	Hits:10	Allocated_reads:0.1	Strand:+
TGTAAATTGATTTATTCTTGTACCTCCA
>Location:NODE_261184_length_10127_cov_26.726177	Coordinate:3086	Reads:2	Hits:13	Allocated_reads:0.153846153846154	Strand:-
TGGAGGTACAAGAATAAATCAATTTT
>Location:NODE_261184_length_10127_cov_26.726177	Coordinate:3087	Reads:1	Hits:3	Allocated_reads:0.333333333333333	Strand:-
GATGGAGGTACAAGAATAAATCAATTT
>Location:NODE_261184_length_10127_cov_26.726177	Coordinate:3087	Reads:1	Hits:13	Allocated_reads:0.0769230769230769	Strand:-
GGAGGTACAAGAATAAATCAATTT
>Location:NODE_261184_length_10127_cov_26.726177	Coordinate:3096	Reads:2	Hits:1	Allocated_reads:2	Strand:+
TATTCTTGTACCTCCATCCCACAATGCCT
>Location:NODE_261184_length_10127_cov_26.726177	Coordinate:3097	Reads:1	Hits:1	Allocated_reads:1	Strand:-
CATTGTGGGATGGAGGTACAAGAAT
>Location:NODE_261184_length_10127_cov_26.726177	Coordinate:3098	Reads:1	Hits:1	Allocated_reads:1	Strand:+
TTCTTGTACCTCCATCCCACAATGCCT
>Location:NODE_261184_length_10127_cov_26.726177	Coordinate:3101	Reads:2	Hits:1	Allocated_reads:2	Strand:+
TTGTACCTCCATCCCACAATGCCTGAATT
>Location:NODE_261184_length_10127_cov_26.726177	Coordinate:3108	Reads:1	Hits:1	Allocated_reads:1	Strand:+
TCCATCCCACAATGCCTGAATTTTTTAC
>Location:NODE_261184_length_10127_cov_26.726177	Coordinate:3108	Reads:2	Hits:1	Allocated_reads:2	Strand:+
TCCATCCCACAATGCCTGAATTTTTTACC
>Location:NODE_261184_length_10127_cov_26.726177	Coordinate:3108	Reads:1	Hits:1	Allocated_reads:1	Strand:+
TCCATCCCACAATGCCTGAATTTTTTACCC
>Location:NODE_261184_length_10127_cov_26.726177	Coordinate:3108	Reads:2	Hits:1	Allocated_reads:2	Strand:+
TCCATCCCACAATGCCTGAATTTTTTACCCC
>Location:NODE_261184_length_10127_cov_26.726177	Coordinate:3109	Reads:1	Hits:1	Allocated_reads:1	Strand:+
CCATCCCACAATGCCTGAATTTTTTACC
>Location:NODE_261184_length_10127_cov_26.726177	Coordinate:3112	Reads:2	Hits:1	Allocated_reads:2	Strand:+
TCCCACAATGCCTGAATTTTTTACCCC
>Location:NODE_261184_length_10127_cov_26.726177	Coordinate:3112	Reads:1	Hits:1	Allocated_reads:1	Strand:+
TCCCACAATGCCTGAATTTTTTACCCCGG
>Location:NODE_261184_length_10127_cov_26.726177	Coordinate:3112	Reads:3	Hits:1	Allocated_reads:3	Strand:+
TCCCACAATGCCTGAATTTTTTACCCCGGT
>Location:NODE_261184_length_10127_cov_26.726177	Coordinate:3115	Reads:2	Hits:1	Allocated_reads:2	Strand:+
CACAATGCCTGAATTTTTTACCCCGGTGAAGA
>Location:NODE_261184_length_10127_cov_26.726177	Coordinate:3118	Reads:1	Hits:1	Allocated_reads:1	Strand:+
AATGCCTGAATTTTTTACCCCGGTGAA
>Location:NODE_261184_length_10127_cov_26.726177	Coordinate:3118	Reads:2	Hits:1	Allocated_reads:2	Strand:+
AATGCCTGAATTTTTTACCCCGGTGAAGA
>Location:NODE_261184_length_10127_cov_26.726177	Coordinate:3119	Reads:1	Hits:1	Allocated_reads:1	Strand:+
ATGCCTGAATTTTTTACCCCGGTGAAGAGG
>Location:NODE_261184_length_10127_cov_26.726177	Coordinate:3120	Reads:1	Hits:1	Allocated_reads:1	Strand:+
TGCCTGAATTTTTTACCCCGGTGAAGA
>Location:NODE_261184_length_10127_cov_26.726177	Coordinate:3120	Reads:4	Hits:1	Allocated_reads:4	Strand:+
TGCCTGAATTTTTTACCCCGGTGAAGAGG
>Location:NODE_261184_length_10127_cov_26.726177	Coordinate:3120	Reads:1	Hits:1	Allocated_reads:1	Strand:+
TGCCTGAATTTTTTACCCCGGGGAAGAGGT
>Location:NODE_261184_length_10127_cov_26.726177	Coordinate:3120	Reads:3	Hits:1	Allocated_reads:3	Strand:+
TGCCTGAATTTTTTACCCCGGTGAAGAGGT
>Location:NODE_261184_length_10127_cov_26.726177	Coordinate:3121	Reads:1	Hits:1	Allocated_reads:1	Strand:+
GCCTGAATTTTTTACCCCGGTGAAGAGG
>Location:NODE_261184_length_10127_cov_26.726177	Coordinate:3131	Reads:1	Hits:2	Allocated_reads:0.5	Strand:+
TTTACCCCGGTGAAGAGGTGATCGTTTTCT
>Location:NODE_261184_length_10127_cov_26.726177	Coordinate:3131	Reads:1	Hits:2	Allocated_reads:0.5	Strand:+
TTTACCCCGGTGAAGAGGTGATCGTTTTCTCC
>Location:NODE_261184_length_10127_cov_26.726177	Coordinate:3133	Reads:2	Hits:2	Allocated_reads:1	Strand:+
TACCCCGGTGAAGAGGTGATCGTTTTCT
>Location:NODE_261184_length_10127_cov_26.726177	Coordinate:3133	Reads:2	Hits:2	Allocated_reads:1	Strand:+
TACCCCGGTGAAGAGGTGATCGTTTTCTC
>Location:NODE_261184_length_10127_cov_26.726177	Coordinate:3133	Reads:1	Hits:2	Allocated_reads:0.5	Strand:+
TACCCCGGTGAAGAGGTGATCGTTTTCACC
>Location:NODE_261184_length_10127_cov_26.726177	Coordinate:3133	Reads:4	Hits:2	Allocated_reads:2	Strand:+
TACCCCGGTGAAGAGGTGATCGTTTTCTCC
>Location:NODE_261184_length_10127_cov_26.726177	Coordinate:3133	Reads:1	Hits:2	Allocated_reads:0.5	Strand:+
TACCCCGGTGAAGAGGTGATCGTTTTCTCCT
>Location:NODE_261184_length_10127_cov_26.726177	Coordinate:3134	Reads:4	Hits:2	Allocated_reads:2	Strand:+
ACCCCGGTGAAGAGGTGATCGTTTTCTCC
>Location:NODE_261184_length_10127_cov_26.726177	Coordinate:3134	Reads:5	Hits:2	Allocated_reads:2.5	Strand:+
ACCCCGGTGAAGAGGTGATCGTTTTCTCCTC
>Location:NODE_261184_length_10127_cov_26.726177	Coordinate:3135	Reads:1	Hits:2	Allocated_reads:0.5	Strand:-
GAGAAAACGATCACCTCTTCACCGGGG
>Location:NODE_261184_length_10127_cov_26.726177	Coordinate:3137	Reads:2	Hits:2	Allocated_reads:1	Strand:-
GAGAAAACGATCACCTCTTCACCGG
>Location:NODE_261184_length_10127_cov_26.726177	Coordinate:3147	Reads:1	Hits:1	Allocated_reads:1	Strand:+
GGTGATCGTTTTCTCCTCTAATTTTCA
>Location:NODE_261184_length_10127_cov_26.726177	Coordinate:3147	Reads:4	Hits:1	Allocated_reads:4	Strand:+
GGTGATCGTTTTCTCCTCTAATTTTCAT
>Location:NODE_261184_length_10127_cov_26.726177	Coordinate:3147	Reads:4	Hits:1	Allocated_reads:4	Strand:+
GGTGATCGTTTTCTCCTCTAATTTTCATG
>Location:NODE_261184_length_10127_cov_26.726177	Coordinate:3147	Reads:1	Hits:1	Allocated_reads:1	Strand:+
GGTGATCGTTTTCTCCTCTAATTTTCATGAAGTC
>Location:NODE_261184_length_10127_cov_26.726177	Coordinate:3149	Reads:1	Hits:1	Allocated_reads:1	Strand:+
TGATCGTTTTCTCCTCTAATTTTCATGAAGT
>Location:NODE_261184_length_10127_cov_26.726177	Coordinate:3152	Reads:1	Hits:1	Allocated_reads:1	Strand:+
TCGTTTTCTCCTCTAATTTTCATGAA
>Location:NODE_261184_length_10127_cov_26.726177	Coordinate:3152	Reads:1	Hits:1	Allocated_reads:1	Strand:+
TCGTTTTCTCCTCTAATTTTCATGAAGT
>Location:NODE_261184_length_10127_cov_26.726177	Coordinate:3152	Reads:7	Hits:1	Allocated_reads:7	Strand:+
TCGTTTTCTCCTCTAATTTTCATGAAGTC
>Location:NODE_261184_length_10127_cov_26.726177	Coordinate:3153	Reads:1	Hits:1	Allocated_reads:1	Strand:-
TTCATGAAAATTAGAGGAGAAAACG
>Location:NODE_261184_length_10127_cov_26.726177	Coordinate:3157	Reads:2	Hits:1	Allocated_reads:2	Strand:+
TTCTCCTCTAATTTTCATGAAGTCCACTGT
>Location:NODE_261184_length_10127_cov_26.726177	Coordinate:3158	Reads:2	Hits:1	Allocated_reads:2	Strand:+
TCTCCTCTAATTTTCATGAAGTCCACTGT
>Location:NODE_261184_length_10127_cov_26.726177	Coordinate:3163	Reads:1	Hits:1	Allocated_reads:1	Strand:-
AAACAGTGGACTTCATGAAAATTAGA
>Location:NODE_261184_length_10127_cov_26.726177	Coordinate:3164	Reads:2	Hits:1	Allocated_reads:2	Strand:+
CTAATTTTCATGAAGTCCACTGTTTGCTTTT
>Location:NODE_261184_length_10127_cov_26.726177	Coordinate:3165	Reads:1	Hits:1	Allocated_reads:1	Strand:+
TAATTTTCATGAAGTCCACTGTTTGCT
>Location:NODE_261184_length_10127_cov_26.726177	Coordinate:3165	Reads:4	Hits:1	Allocated_reads:4	Strand:+
TAATTTTCATGAAGTCCACTGTTTGCTTTT
>Location:NODE_261184_length_10127_cov_26.726177	Coordinate:3166	Reads:1	Hits:1	Allocated_reads:1	Strand:-
AAAGCAAACAGTGGACTTCATGAAAATT
>Location:NODE_261184_length_10127_cov_26.726177	Coordinate:3166	Reads:4	Hits:1	Allocated_reads:4	Strand:+
AATTTTCATGAAGTCCACTGTTTGCTTTT
>Location:NODE_261184_length_10127_cov_26.726177	Coordinate:3167	Reads:4	Hits:1	Allocated_reads:4	Strand:+
ATTTTCATGAAGTCCACTGTTTGCTTTT
>Location:NODE_261184_length_10127_cov_26.726177	Coordinate:3167	Reads:1	Hits:1	Allocated_reads:1	Strand:+
ATTTTCATGAAGTCCACTGTTTGCTTTTT
>Location:NODE_261184_length_10127_cov_26.726177	Coordinate:3167	Reads:3	Hits:1	Allocated_reads:3	Strand:+
ATTTTCATGAAGTCCACTGTTTGCTTTTTGG
>Location:NODE_261184_length_10127_cov_26.726177	Coordinate:3168	Reads:5	Hits:1	Allocated_reads:5	Strand:+
TTTTCATGAAGTCCACTGTTTGCTTTT
>Location:NODE_261184_length_10127_cov_26.726177	Coordinate:3168	Reads:1	Hits:1	Allocated_reads:1	Strand:+
TTTTCATGAAGTCCACTGTTTGTTTTTT
>Location:NODE_261184_length_10127_cov_26.726177	Coordinate:3168	Reads:1	Hits:1	Allocated_reads:1	Strand:+
TTTTCATGAAGTCCACTGTTTGCCTTTTGG
>Location:NODE_261184_length_10127_cov_26.726177	Coordinate:3168	Reads:9	Hits:1	Allocated_reads:9	Strand:+
TTTTCATGAAGTCCACTGTTTGCTTTTTGG
>Location:NODE_261184_length_10127_cov_26.726177	Coordinate:3169	Reads:1	Hits:1	Allocated_reads:1	Strand:+
TTTCATGAAGTCCACTGTTTGCTTTT
>Location:NODE_261184_length_10127_cov_26.726177	Coordinate:3169	Reads:1	Hits:1	Allocated_reads:1	Strand:+
TTTCATGAAGTCCACTGTTTGCTTTTTG
>Location:NODE_261184_length_10127_cov_26.726177	Coordinate:3169	Reads:4	Hits:1	Allocated_reads:4	Strand:+
TTTCATGAAGTCCACTGTTTGCTTTTTGG
>Location:NODE_261184_length_10127_cov_26.726177	Coordinate:3170	Reads:2	Hits:1	Allocated_reads:2	Strand:+
TTCATGAAGTCCACTGTTTGCTTTTTG
>Location:NODE_261184_length_10127_cov_26.726177	Coordinate:3170	Reads:31	Hits:1	Allocated_reads:31	Strand:+
TTCATGAAGTCCACTGTTTGCTTTTTGG
>Location:NODE_261184_length_10127_cov_26.726177	Coordinate:3170	Reads:1	Hits:1	Allocated_reads:1	Strand:+
TTCATGAAGTCCACTGTTTGCTTTTTGGT
>Location:NODE_261184_length_10127_cov_26.726177	Coordinate:3170	Reads:2	Hits:1	Allocated_reads:2	Strand:+
TTCATGAAGTCCACTGTTTGCTTTTTGGTCCC
>Location:NODE_261184_length_10127_cov_26.726177	Coordinate:3171	Reads:3	Hits:1	Allocated_reads:3	Strand:+
TCATGAAGTCCACTGTTTGCTTTTTG
>Location:NODE_261184_length_10127_cov_26.726177	Coordinate:3171	Reads:6	Hits:1	Allocated_reads:6	Strand:+
TCATGAAGTCCACTGTTTGCTTTTTGG
>Location:NODE_261184_length_10127_cov_26.726177	Coordinate:3171	Reads:1	Hits:1	Allocated_reads:1	Strand:+
TCATGAAGTCCACTGTTTGCTTTTTGGTCCC
>Location:NODE_261184_length_10127_cov_26.726177	Coordinate:3172	Reads:1	Hits:1	Allocated_reads:1	Strand:-
CAAAAAGCAAACAGTGGACTTCATG
>Location:NODE_261184_length_10127_cov_26.726177	Coordinate:3172	Reads:1	Hits:1	Allocated_reads:1	Strand:+
CATGAAGTCCACTGTTTGCTTTTTGG
>Location:NODE_261184_length_10127_cov_26.726177	Coordinate:3174	Reads:4	Hits:1	Allocated_reads:4	Strand:+
TGAAGTCCACTGTTTGCTTTTTGG
>Location:NODE_261184_length_10127_cov_26.726177	Coordinate:3174	Reads:1	Hits:1	Allocated_reads:1	Strand:+
TGAAGTCCACTGTTTGCTTTTTGGT
>Location:NODE_261184_length_10127_cov_26.726177	Coordinate:3174	Reads:3	Hits:1	Allocated_reads:3	Strand:+
TGAAGTCCACTGTTTGCTTTTTGGTCCC
>Location:NODE_261184_length_10127_cov_26.726177	Coordinate:3174	Reads:1	Hits:1	Allocated_reads:1	Strand:+
TGAAGTCCACTGTTTGCTTTTTGGTCCCTA
>Location:NODE_261184_length_10127_cov_26.726177	Coordinate:3175	Reads:2	Hits:1	Allocated_reads:2	Strand:+
GAAGTCCACTGTTTGCTTTTTGGTCCC
>Location:NODE_261184_length_10127_cov_26.726177	Coordinate:3175	Reads:1	Hits:1	Allocated_reads:1	Strand:+
GAAGTCCACTGTTTGCTTTTTGGTCCCTT
>Location:NODE_261184_length_10127_cov_26.726177	Coordinate:3177	Reads:1	Hits:1	Allocated_reads:1	Strand:+
AGTCCACTGTTTGCTTTTTGGTCCC
>Location:NODE_261184_length_10127_cov_26.726177	Coordinate:3177	Reads:2	Hits:1	Allocated_reads:2	Strand:+
AGTCCACTGTTTGCTTTTTGGTCCCTATA
>Location:NODE_261184_length_10127_cov_26.726177	Coordinate:3178	Reads:1	Hits:1	Allocated_reads:1	Strand:+
GTCCACTGTTTGCTTTTTGGTCCCTAAG
>Location:NODE_261184_length_10127_cov_26.726177	Coordinate:3180	Reads:1	Hits:1	Allocated_reads:1	Strand:+
CCACTGTTTGCTTTTTGGTCCCTATAAAAA
>Location:NODE_261184_length_10127_cov_26.726177	Coordinate:3184	Reads:1	Hits:1	Allocated_reads:1	Strand:+
TGTTTGCTTTTTGGTCCCTATAAAAATATCA
>Location:NODE_261184_length_10127_cov_26.726177	Coordinate:3188	Reads:1	Hits:1	Allocated_reads:1	Strand:+
TGCTTTTTGGTCCCTATAAAAATATCA
>Location:NODE_261184_length_10127_cov_26.726177	Coordinate:3188	Reads:1	Hits:1	Allocated_reads:1	Strand:+
TGCTTTTTGGTCCCTATAAAAATATCACA
>Location:NODE_261184_length_10127_cov_26.726177	Coordinate:3195	Reads:1	Hits:1	Allocated_reads:1	Strand:+
TGGTCCCTATAAAAATATCACAAAAAAGC
>Location:NODE_261184_length_10127_cov_26.726177	Coordinate:3243	Reads:1	Hits:1	Allocated_reads:1	Strand:+
TTAGCTGTATGTAAGCGGCAATGAAAAA
>Location:NODE_261184_length_10127_cov_26.726177	Coordinate:3243	Reads:1	Hits:1	Allocated_reads:1	Strand:+
TTAGCTGTATGTAAGCGGCAATGAAAAAC
>Location:NODE_261184_length_10127_cov_26.726177	Coordinate:3243	Reads:7	Hits:1	Allocated_reads:7	Strand:+
TTAGCTGTATGTAAGCGGCAATGAAAAACC
>Location:NODE_261184_length_10127_cov_26.726177	Coordinate:3244	Reads:2	Hits:1	Allocated_reads:2	Strand:+
TAGCTGTATGTAAGCGGCAATGAAAAACC
>Location:NODE_261184_length_10127_cov_26.726177	Coordinate:3255	Reads:1	Hits:1	Allocated_reads:1	Strand:+
AAGCGGCAATGAAAAACCGCAGGACCC
>Location:NODE_261184_length_10127_cov_26.726177	Coordinate:3258	Reads:2	Hits:1	Allocated_reads:2	Strand:+
CGGCAATGAAAAACCGCAGGACCCACC
>Location:NODE_261184_length_10127_cov_26.726177	Coordinate:3264	Reads:1	Hits:1	Allocated_reads:1	Strand:+
TGAAAAACCGCAGGACCCACCGTACAAGC
>Location:NODE_261184_length_10127_cov_26.726177	Coordinate:3266	Reads:1	Hits:1	Allocated_reads:1	Strand:+
AAAAACCGCAGGACCCACCGTACAAGCTAG
>Location:NODE_261184_length_10127_cov_26.726177	Coordinate:3267	Reads:1	Hits:1	Allocated_reads:1	Strand:+
AAAACCGCAGGACCCACCGTACAAGCTAG
>Location:NODE_261184_length_10127_cov_26.726177	Coordinate:3269	Reads:1	Hits:1	Allocated_reads:1	Strand:+
AACCGCAGGACCCACCGTACAAGCTAG
>Location:NODE_261184_length_10127_cov_26.726177	Coordinate:3273	Reads:1	Hits:1	Allocated_reads:1	Strand:+
GCAGGACCCACCGTACAAGCTAGTTT
>Location:NODE_261184_length_10127_cov_26.726177	Coordinate:3273	Reads:1	Hits:1	Allocated_reads:1	Strand:+
GCAGGACCCACCGTACAAGCTAGTTTT
>Location:NODE_261184_length_10127_cov_26.726177	Coordinate:3273	Reads:1	Hits:1	Allocated_reads:1	Strand:+
GCAGGACCCACCGTACAAGCTAGTTTTCAGT
>Location:NODE_261184_length_10127_cov_26.726177	Coordinate:3274	Reads:1	Hits:1	Allocated_reads:1	Strand:+
CAGGACCCACCGTACAAGCTAGTTTTCAG
>Location:NODE_261184_length_10127_cov_26.726177	Coordinate:3274	Reads:2	Hits:1	Allocated_reads:2	Strand:+
CAGGACCCACCGTACAAGCTAGTTTTCAGT
>Location:NODE_261184_length_10127_cov_26.726177	Coordinate:3275	Reads:2	Hits:1	Allocated_reads:2	Strand:+
AGGACCCACCGTACAAGCTAGTTTTCAGT
>Location:NODE_261184_length_10127_cov_26.726177	Coordinate:3278	Reads:1	Hits:1	Allocated_reads:1	Strand:+
ACCCACCGTACAAGCTAGTTTTCAGTCACT
>Location:NODE_261184_length_10127_cov_26.726177	Coordinate:3280	Reads:5	Hits:1	Allocated_reads:5	Strand:+
CCACCGTACAAGCTAGTTTTCAGTCACT
>Location:NODE_261184_length_10127_cov_26.726177	Coordinate:3281	Reads:2	Hits:1	Allocated_reads:2	Strand:+
CACCGTACAAGCTAGTTTTCAGTCACT
>Location:NODE_261184_length_10127_cov_26.726177	Coordinate:3281	Reads:1	Hits:1	Allocated_reads:1	Strand:+
CACCGTACAAGCTAGTTTTCAGTCACTTTT
>Location:NODE_261184_length_10127_cov_26.726177	Coordinate:3286	Reads:1	Hits:1	Allocated_reads:1	Strand:+
TACAAGCTAGTTTTCAGTCACTTTTTAC
>Location:NODE_261184_length_10127_cov_26.726177	Coordinate:3286	Reads:2	Hits:1	Allocated_reads:2	Strand:+
TACAAGCTAGTTTTCAGTCACTTTTTACGAA
>Location:NODE_261184_length_10127_cov_26.726177	Coordinate:3290	Reads:1	Hits:1	Allocated_reads:1	Strand:+
AGCTAGTTTTCAGTCACTTTTTACGAAGA
>Location:NODE_261184_length_10127_cov_26.726177	Coordinate:3293	Reads:1	Hits:1	Allocated_reads:1	Strand:+
TAGTTTTCAGTCACTTTTTACGAAGA
>Location:NODE_261184_length_10127_cov_26.726177	Coordinate:3293	Reads:1	Hits:1	Allocated_reads:1	Strand:+
TAGTTTTCAGTCACTTTTTACGAAGATT
>Location:NODE_261184_length_10127_cov_26.726177	Coordinate:3311	Reads:1	Hits:1	Allocated_reads:1	Strand:+
TACGAAGATTGTTTAAATAAATAATA
>Location:NODE_261184_length_10127_cov_26.726177	Coordinate:3320	Reads:1	Hits:1	Allocated_reads:1	Strand:-
GCATAGACTTGTATTATTTATTTAAACA
>Location:NODE_261184_length_10127_cov_26.726177	Coordinate:3332	Reads:2	Hits:1	Allocated_reads:2	Strand:+
TAATACAAGTCTATGCAAATTCATAAACC
>Location:NODE_261184_length_10127_cov_26.726177	Coordinate:3334	Reads:1	Hits:1	Allocated_reads:1	Strand:+
ATACAAGTCTATGCAAATTCATAAACC
>Location:NODE_261184_length_10127_cov_26.726177	Coordinate:3345	Reads:1	Hits:1	Allocated_reads:1	Strand:+
TGCAAATTCATAAACCTAACAACATAACCGC
>Location:NODE_261184_length_10127_cov_26.726177	Coordinate:3351	Reads:2	Hits:1	Allocated_reads:2	Strand:+
TTCATAAACCTAACAACATAACCGCTATA
>Location:NODE_261184_length_10127_cov_26.726177	Coordinate:3352	Reads:1	Hits:1	Allocated_reads:1	Strand:+
TCATAAACCTAACAACATAACCGCTATA
>Location:NODE_261184_length_10127_cov_26.726177	Coordinate:3361	Reads:1	Hits:4	Allocated_reads:0.25	Strand:+
TAACAACATAACCGCTATAAAAATT
>Location:NODE_261184_length_10127_cov_26.726177	Coordinate:3369	Reads:3	Hits:3	Allocated_reads:1	Strand:+
TAACCGCTATAAAAATTTAACTTTTGTAC
>Location:NODE_261184_length_10127_cov_26.726177	Coordinate:3379	Reads:1	Hits:3	Allocated_reads:0.333333333333333	Strand:-
TCTGGTGGTACAAAAGTTAAATTTTT
>Location:NODE_261184_length_10127_cov_26.726177	Coordinate:3384	Reads:1	Hits:3	Allocated_reads:0.333333333333333	Strand:+
TTTAACTTTTGTACCACCAGATTTTCATATACT
>Location:NODE_261184_length_10127_cov_26.726177	Coordinate:3386	Reads:2	Hits:8	Allocated_reads:0.25	Strand:+
TAACTTTTGTACCACCAGATTTTCA
>Location:NODE_261184_length_10127_cov_26.726177	Coordinate:3386	Reads:1	Hits:7	Allocated_reads:0.142857142857143	Strand:+
TAACTTTTGTACCACCAGATTTTCAT
>Location:NODE_261184_length_10127_cov_26.726177	Coordinate:3386	Reads:1	Hits:7	Allocated_reads:0.142857142857143	Strand:+
TAACTTTTGTACCACCAGATTTTCATT
>Location:NODE_261184_length_10127_cov_26.726177	Coordinate:3386	Reads:31	Hits:6	Allocated_reads:5.16666666666667	Strand:+
TAACTTTTGTACCACCAGATTTTCATA
>Location:NODE_261184_length_10127_cov_26.726177	Coordinate:3386	Reads:1	Hits:6	Allocated_reads:0.166666666666667	Strand:+
TAACTTTTGTACCACCAGATTTTCATACT
>Location:NODE_261184_length_10127_cov_26.726177	Coordinate:3386	Reads:3	Hits:6	Allocated_reads:0.5	Strand:+
TAACTTTTGTACCACCAGATTTTCATATA
>Location:NODE_261184_length_10127_cov_26.726177	Coordinate:3386	Reads:3	Hits:6	Allocated_reads:0.5	Strand:+
TAACTTTTGTACCACCAGATTTTCATATAC
>Location:NODE_261184_length_10127_cov_26.726177	Coordinate:3386	Reads:12	Hits:6	Allocated_reads:2	Strand:+
TAACTTTTGTACCACCAGATTTTCATATACT
>Location:NODE_261184_length_10127_cov_26.726177	Coordinate:3387	Reads:1	Hits:7	Allocated_reads:0.142857142857143	Strand:+
AACTTTTGTACCACCAGATTTTCATATACT
>Location:NODE_261184_length_10127_cov_26.726177	Coordinate:3393	Reads:1	Hits:7	Allocated_reads:0.142857142857143	Strand:+
TGTACCACCAGATTTTCATATACT
>Location:NODE_261184_length_10127_cov_26.726177	Coordinate:3395	Reads:1	Hits:1	Allocated_reads:1	Strand:+
TACCACCAGATTTTCATATACTTACGGT
>Location:NODE_261184_length_10127_cov_26.726177	Coordinate:3406	Reads:1	Hits:1	Allocated_reads:1	Strand:+
TTTCATATACTTACGGTTTATCTTCTACT
>Location:NODE_261184_length_10127_cov_26.726177	Coordinate:3411	Reads:1	Hits:1	Allocated_reads:1	Strand:-
GGCACAAGTAGAAGATAAACCGTAAGTATA
>Location:NODE_261184_length_10127_cov_26.726177	Coordinate:3413	Reads:1	Hits:1	Allocated_reads:1	Strand:-
GGCACAAGTAGAAGATAAACCGTAAGTA
>Location:NODE_261184_length_10127_cov_26.726177	Coordinate:3413	Reads:1	Hits:1	Allocated_reads:1	Strand:+
TACTTACGGTTTATCTTCTACTTGTGCC
>Location:NODE_261184_length_10127_cov_26.726177	Coordinate:3414	Reads:2	Hits:1	Allocated_reads:2	Strand:-
ACAAGTAGAAGATAAACCGTAAGT
>Location:NODE_261184_length_10127_cov_26.726177	Coordinate:3415	Reads:1	Hits:1	Allocated_reads:1	Strand:-
GGCACAAGTAGAAGATAAACCGGACC
>Location:NODE_261184_length_10127_cov_26.726177	Coordinate:3415	Reads:1	Hits:1	Allocated_reads:1	Strand:-
GGCACAAGTAGAAGATAAACCGTAAG
>Location:NODE_261184_length_10127_cov_26.726177	Coordinate:3417	Reads:1	Hits:1	Allocated_reads:1	Strand:+
TACGGTTTATCTTCTACTTGTGCCGCCA
>Location:NODE_261184_length_10127_cov_26.726177	Coordinate:3422	Reads:1	Hits:1	Allocated_reads:1	Strand:+
TTTATCTTCTACTTGTGCCGCCATCAT
>Location:NODE_261184_length_10127_cov_26.726177	Coordinate:3426	Reads:1	Hits:1	Allocated_reads:1	Strand:+
TCTTCTACTTGTGCCGCCATCATTACATGA
>Location:NODE_261184_length_10127_cov_26.726177	Coordinate:3427	Reads:3	Hits:1	Allocated_reads:3	Strand:+
CTTCTACTTGTGCCGCCATCATTACATGA
>Location:NODE_261184_length_10127_cov_26.726177	Coordinate:3428	Reads:1	Hits:1	Allocated_reads:1	Strand:+
TTCTACTTGTGCCGCCATCATTACAGGA
>Location:NODE_261184_length_10127_cov_26.726177	Coordinate:3428	Reads:33	Hits:1	Allocated_reads:33	Strand:+
TTCTACTTGTGCCGCCATCATTACATGA
>Location:NODE_261184_length_10127_cov_26.726177	Coordinate:3429	Reads:1	Hits:1	Allocated_reads:1	Strand:-
TCATGTAATGATGGCGGCACAAGTAGA
>Location:NODE_261184_length_10127_cov_26.726177	Coordinate:3431	Reads:2	Hits:1	Allocated_reads:2	Strand:+
TACTTGTGCCGCCATCATTACATGAA
>Location:NODE_261184_length_10127_cov_26.726177	Coordinate:3446	Reads:1	Hits:1	Allocated_reads:1	Strand:+
CATTACATGAAAAGTTCCACATTGAATT
>Location:NODE_261184_length_10127_cov_26.726177	Coordinate:3447	Reads:1	Hits:1	Allocated_reads:1	Strand:-
CAGAATTCAATGTGGAACTTTTCATGTAAT
>Location:NODE_261184_length_10127_cov_26.726177	Coordinate:3447	Reads:1	Hits:1	Allocated_reads:1	Strand:-
GAATTCAATGTGGAACTTTTCATGTAAT
>Location:NODE_261184_length_10127_cov_26.726177	Coordinate:3448	Reads:2	Hits:1	Allocated_reads:2	Strand:-
CAGAATTCAATGTGGAACTTTTCATGTAA
>Location:NODE_261184_length_10127_cov_26.726177	Coordinate:3448	Reads:2	Hits:1	Allocated_reads:2	Strand:+
TTACATGAAAAGTTCCACATTGAATT
>Location:NODE_261184_length_10127_cov_26.726177	Coordinate:3448	Reads:43	Hits:1	Allocated_reads:43	Strand:+
TTACATGAAAAGTTCCACATTGAATTCTG
>Location:NODE_261184_length_10127_cov_26.726177	Coordinate:3449	Reads:1	Hits:1	Allocated_reads:1	Strand:+
TACATGAAAAGTTCCACATTGGATTCTG
>Location:NODE_261184_length_10127_cov_26.726177	Coordinate:3449	Reads:7	Hits:1	Allocated_reads:7	Strand:+
TACATGAAAAGTTCCACATTGAATTCTG
>Location:NODE_261184_length_10127_cov_26.726177	Coordinate:3449	Reads:1	Hits:1	Allocated_reads:1	Strand:+
TACATGAAAAGTTCCACATTGAATTCTGGGCC
>Location:NODE_261184_length_10127_cov_26.726177	Coordinate:3450	Reads:1	Hits:1	Allocated_reads:1	Strand:+
ACATGAAAAGTTCCACATTGAATTCTGGGCC
>Location:NODE_261184_length_10127_cov_26.726177	Coordinate:3450	Reads:2	Hits:1	Allocated_reads:2	Strand:-
CAGAATTCAATGTGGAACTTTTCATGT
>Location:NODE_261184_length_10127_cov_26.726177	Coordinate:3450	Reads:3	Hits:1	Allocated_reads:3	Strand:-
CCAGAATTCAATGTGGAACTTTTCATGT
>Location:NODE_261184_length_10127_cov_26.726177	Coordinate:3450	Reads:2	Hits:1	Allocated_reads:2	Strand:-
GAATTCAATGTGGAACTTTTCATGT
>Location:NODE_261184_length_10127_cov_26.726177	Coordinate:3451	Reads:22	Hits:1	Allocated_reads:22	Strand:-
CAGAATTCAATGTGGAACTTTTCATG
>Location:NODE_261184_length_10127_cov_26.726177	Coordinate:3451	Reads:1	Hits:1	Allocated_reads:1	Strand:+
CATGAAAAGTTCCACATTGAATTCTGG
>Location:NODE_261184_length_10127_cov_26.726177	Coordinate:3451	Reads:2	Hits:1	Allocated_reads:2	Strand:+
CATGAAAAGTTCCACATTGAATTCTGGGCC
>Location:NODE_261184_length_10127_cov_26.726177	Coordinate:3451	Reads:14	Hits:1	Allocated_reads:14	Strand:-
CCAGAATTCAATGTGGAACTTTTCATG
>Location:NODE_261184_length_10127_cov_26.726177	Coordinate:3451	Reads:2	Hits:1	Allocated_reads:2	Strand:-
GAATTCAATGTGGAACTTTTCATG
>Location:NODE_261184_length_10127_cov_26.726177	Coordinate:3452	Reads:1	Hits:1	Allocated_reads:1	Strand:+
ATGAAAAGTTCCACATTGAATTCTGGGCCT
>Location:NODE_261184_length_10127_cov_26.726177	Coordinate:3452	Reads:11	Hits:1	Allocated_reads:11	Strand:-
CAGAATTCAATGTGGAACTTTTCAT
>Location:NODE_261184_length_10127_cov_26.726177	Coordinate:3452	Reads:8	Hits:1	Allocated_reads:8	Strand:-
CCAGAATTCAATGTGGAACTTTTCAT
>Location:NODE_261184_length_10127_cov_26.726177	Coordinate:3453	Reads:5	Hits:1	Allocated_reads:5	Strand:-
CAGAATTCAATGTGGAACTTTTCA
>Location:NODE_261184_length_10127_cov_26.726177	Coordinate:3453	Reads:6	Hits:1	Allocated_reads:6	Strand:-
CCAGAATTCAATGTGGAACTTTTCA
>Location:NODE_261184_length_10127_cov_26.726177	Coordinate:3453	Reads:1	Hits:1	Allocated_reads:1	Strand:+
TGAAAAGTTCCACATTGAATTCTGGGCC
>Location:NODE_261184_length_10127_cov_26.726177	Coordinate:3454	Reads:3	Hits:1	Allocated_reads:3	Strand:-
CCAGAATTCAATGTGGAACTTTTC
>Location:NODE_261184_length_10127_cov_26.726177	Coordinate:3455	Reads:1	Hits:1	Allocated_reads:1	Strand:-
GCCCAGAATTCAATGTGGAACTTTT
>Location:NODE_261184_length_10127_cov_26.726177	Coordinate:3457	Reads:1	Hits:1	Allocated_reads:1	Strand:+
AAGTTCCACATTGAATTCTGGGCC
>Location:NODE_261184_length_10127_cov_26.726177	Coordinate:3457	Reads:2	Hits:1	Allocated_reads:2	Strand:+
AAGTTCCACATTGAATTCTGGGCCGGCT
>Location:NODE_261184_length_10127_cov_26.726177	Coordinate:3457	Reads:1	Hits:1	Allocated_reads:1	Strand:-
GCCGGCCCAGAATTCAATGTGGAACTT
>Location:NODE_261184_length_10127_cov_26.726177	Coordinate:3458	Reads:1	Hits:1	Allocated_reads:1	Strand:+
AGTTCCACATTGAATTCTGGGCCGGCT
>Location:NODE_261184_length_10127_cov_26.726177	Coordinate:3458	Reads:1	Hits:1	Allocated_reads:1	Strand:-
GCCGGCCCAGAATTCAATGTGGAACT
>Location:NODE_261184_length_10127_cov_26.726177	Coordinate:3460	Reads:5	Hits:1	Allocated_reads:5	Strand:+
TTCCACATTGAATTCTGGGCCGGCTAGC
>Location:NODE_261184_length_10127_cov_26.726177	Coordinate:3460	Reads:3	Hits:1	Allocated_reads:3	Strand:+
TTCCACATTGAATTCTGGGCCGGCTAGCT
>Location:NODE_261184_length_10127_cov_26.726177	Coordinate:3460	Reads:1	Hits:1	Allocated_reads:1	Strand:+
TTCCACATTGAATTCTGGGCCGGCTAGCTA
>Location:NODE_261184_length_10127_cov_26.726177	Coordinate:3461	Reads:4	Hits:1	Allocated_reads:4	Strand:+
TCCACATTGAATTCTGGGCCGGCTAGC
>Location:NODE_261184_length_10127_cov_26.726177	Coordinate:3461	Reads:11	Hits:1	Allocated_reads:11	Strand:+
TCCACATTGAATTCTGGGCCGGCTAGCT
>Location:NODE_261184_length_10127_cov_26.726177	Coordinate:3461	Reads:8	Hits:1	Allocated_reads:8	Strand:+
TCCACATTGAATTCTGGGCCGGCTAGCTA
>Location:NODE_261184_length_10127_cov_26.726177	Coordinate:3462	Reads:1	Hits:1	Allocated_reads:1	Strand:+
CCACATTGAATTCTGGGCCGGCTAGCTA
>Location:NODE_261184_length_10127_cov_26.726177	Coordinate:3463	Reads:1	Hits:1	Allocated_reads:1	Strand:+
CACATTGAATTCTGGGCCGGCTAGCTATC
>Location:NODE_261184_length_10127_cov_26.726177	Coordinate:3463	Reads:3	Hits:1	Allocated_reads:3	Strand:+
CACATTGAATTCTGGGCCGGCTAGCTATCC
>Location:NODE_261184_length_10127_cov_26.726177	Coordinate:3464	Reads:1	Hits:1	Allocated_reads:1	Strand:+
ACATTGAATTCTGGGCCGGCTAGCTATC
>Location:NODE_261184_length_10127_cov_26.726177	Coordinate:3464	Reads:1	Hits:1	Allocated_reads:1	Strand:+
ACATTGAATTCTGGGCCGGCTAGCTATCC
>Location:NODE_261184_length_10127_cov_26.726177	Coordinate:3464	Reads:1	Hits:1	Allocated_reads:1	Strand:+
ACATTGAATTCTGGGCCGGCTAGCTGTCC
>Location:NODE_261184_length_10127_cov_26.726177	Coordinate:3465	Reads:3	Hits:1	Allocated_reads:3	Strand:+
CATTGAATTCTGGGCCGGCTAGCT
>Location:NODE_261184_length_10127_cov_26.726177	Coordinate:3465	Reads:1	Hits:1	Allocated_reads:1	Strand:+
CATTGAATTCTGGGCCGGCTAGCTGTC
>Location:NODE_261184_length_10127_cov_26.726177	Coordinate:3465	Reads:2	Hits:1	Allocated_reads:2	Strand:+
CATTGAATTCTGGGCCGGCTAGCTATC
>Location:NODE_261184_length_10127_cov_26.726177	Coordinate:3465	Reads:1	Hits:1	Allocated_reads:1	Strand:+
CATTGAATTCTGGGCCGGCTAGCTATCA
>Location:NODE_261184_length_10127_cov_26.726177	Coordinate:3465	Reads:29	Hits:1	Allocated_reads:29	Strand:+
CATTGAATTCTGGGCCGGCTAGCTATCC
>Location:NODE_261184_length_10127_cov_26.726177	Coordinate:3465	Reads:1	Hits:1	Allocated_reads:1	Strand:+
CATTGAATTCTGGGCCGGCTAGCTATCCAGG
>Location:NODE_261184_length_10127_cov_26.726177	Coordinate:3465	Reads:3	Hits:1	Allocated_reads:3	Strand:+
CATTGAATTCTGGGCCGGCTAGCTATCCAGC
>Location:NODE_261184_length_10127_cov_26.726177	Coordinate:3466	Reads:1	Hits:1	Allocated_reads:1	Strand:+
ATTGAATTCTGGGCCGGCTAGCTATC
>Location:NODE_261184_length_10127_cov_26.726177	Coordinate:3466	Reads:2	Hits:1	Allocated_reads:2	Strand:+
ATTGAATTCTGGGCCGGCTAGCTATCC
>Location:NODE_261184_length_10127_cov_26.726177	Coordinate:3467	Reads:1	Hits:1	Allocated_reads:1	Strand:+
TTGAATTCTGGGCCGGCTAGCTAT
>Location:NODE_261184_length_10127_cov_26.726177	Coordinate:3467	Reads:3	Hits:1	Allocated_reads:3	Strand:+
TTGAATTCTGGGCCGGCTAGCTATC
>Location:NODE_261184_length_10127_cov_26.726177	Coordinate:3467	Reads:1	Hits:1	Allocated_reads:1	Strand:+
TTGAATTCTGGGCCGGCTGGCTATCC
>Location:NODE_261184_length_10127_cov_26.726177	Coordinate:3467	Reads:2	Hits:1	Allocated_reads:2	Strand:+
TTGAATTCTGGGCCGGCTAGCTGTCC
>Location:NODE_261184_length_10127_cov_26.726177	Coordinate:3467	Reads:27	Hits:1	Allocated_reads:27	Strand:+
TTGAATTCTGGGCCGGCTAGCTATCC
>Location:NODE_261184_length_10127_cov_26.726177	Coordinate:3467	Reads:1	Hits:1	Allocated_reads:1	Strand:+
TTGAATTCTGGGCCGGCTAGCTATCCT
>Location:NODE_261184_length_10127_cov_26.726177	Coordinate:3467	Reads:7	Hits:1	Allocated_reads:7	Strand:+
TTGAATTCTGGGCCGGCTAGCTATCCA
>Location:NODE_261184_length_10127_cov_26.726177	Coordinate:3467	Reads:1	Hits:1	Allocated_reads:1	Strand:+
TTGAATTCTGGGCCGGCTAGCTATCCTT
>Location:NODE_261184_length_10127_cov_26.726177	Coordinate:3467	Reads:1	Hits:1	Allocated_reads:1	Strand:+
TTGAATTCTGGGCCGGCTGGCTATCCAGC
>Location:NODE_261184_length_10127_cov_26.726177	Coordinate:3467	Reads:70	Hits:1	Allocated_reads:70	Strand:+
TTGAATTCTGGGCCGGCTAGCTATCCAGC
>Location:NODE_261184_length_10127_cov_26.726177	Coordinate:3467	Reads:1	Hits:1	Allocated_reads:1	Strand:+
TTGAATTCTGGGCCGGCTAGCTATCCAGCG
>Location:NODE_261184_length_10127_cov_26.726177	Coordinate:3467	Reads:45	Hits:1	Allocated_reads:45	Strand:+
TTGAATTCTGGGCCGGCTAGCTATCCAGCT
>Location:NODE_261184_length_10127_cov_26.726177	Coordinate:3467	Reads:1	Hits:1	Allocated_reads:1	Strand:+
TTGAATTCTGGGCCGGCTAGCTATCCAGCTGTT
>Location:NODE_261184_length_10127_cov_26.726177	Coordinate:3467	Reads:2	Hits:1	Allocated_reads:2	Strand:+
TTGAATTCTGGGCCGGCTAGCTATCCAGCTGGT
>Location:NODE_261184_length_10127_cov_26.726177	Coordinate:3468	Reads:1	Hits:1	Allocated_reads:1	Strand:+
TGAATTCTGGGCCGGCTAGCTGTC
>Location:NODE_261184_length_10127_cov_26.726177	Coordinate:3468	Reads:3	Hits:1	Allocated_reads:3	Strand:+
TGAATTCTGGGCCGGCTAGCTATC
>Location:NODE_261184_length_10127_cov_26.726177	Coordinate:3468	Reads:20	Hits:1	Allocated_reads:20	Strand:+
TGAATTCTGGGCCGGCTAGCTATCC
>Location:NODE_261184_length_10127_cov_26.726177	Coordinate:3468	Reads:5	Hits:1	Allocated_reads:5	Strand:+
TGAATTCTGGGCCGGCTAGCTATCCA
>Location:NODE_261184_length_10127_cov_26.726177	Coordinate:3468	Reads:1	Hits:1	Allocated_reads:1	Strand:+
TGAATTCTGGGCCGGCTAGCTATCCAT
>Location:NODE_261184_length_10127_cov_26.726177	Coordinate:3468	Reads:75	Hits:1	Allocated_reads:75	Strand:+
TGAATTCTGGGCCGGCTAGCTATCCAGC
>Location:NODE_261184_length_10127_cov_26.726177	Coordinate:3468	Reads:1	Hits:1	Allocated_reads:1	Strand:+
TGAATTCTGGGCCGGCTAGCTATACAGCT
>Location:NODE_261184_length_10127_cov_26.726177	Coordinate:3468	Reads:1	Hits:1	Allocated_reads:1	Strand:+
TGAATTCTGGGCCGGCTAGCTATCAAGCT
>Location:NODE_261184_length_10127_cov_26.726177	Coordinate:3468	Reads:1	Hits:1	Allocated_reads:1	Strand:+
TGAATTCTGGGCCGGCTAGCTATCCAGCC
>Location:NODE_261184_length_10127_cov_26.726177	Coordinate:3468	Reads:1	Hits:1	Allocated_reads:1	Strand:+
TGAATTCTGGGCCGGCTAGCTATCCAGCG
>Location:NODE_261184_length_10127_cov_26.726177	Coordinate:3468	Reads:1	Hits:1	Allocated_reads:1	Strand:+
TGAATTCTGGGCCGGCTAGCTGTCCAGCT
>Location:NODE_261184_length_10127_cov_26.726177	Coordinate:3468	Reads:111	Hits:1	Allocated_reads:111	Strand:+
TGAATTCTGGGCCGGCTAGCTATCCAGCT
>Location:NODE_261184_length_10127_cov_26.726177	Coordinate:3468	Reads:1	Hits:1	Allocated_reads:1	Strand:+
TGAATTCTGGGCCGGCTAGCTATCCAGCTA
>Location:NODE_261184_length_10127_cov_26.726177	Coordinate:3468	Reads:1	Hits:1	Allocated_reads:1	Strand:+
TGAATTCTGGGCCGGCTAGCTATCCAGCTG
>Location:NODE_261184_length_10127_cov_26.726177	Coordinate:3468	Reads:4	Hits:1	Allocated_reads:4	Strand:+
TGAATTCTGGGCCGGCTAGCTATCCAGCTT
>Location:NODE_261184_length_10127_cov_26.726177	Coordinate:3469	Reads:1	Hits:1	Allocated_reads:1	Strand:+
GAATTCTGGGCCGGCTAGCTATCCAGC
>Location:NODE_261184_length_10127_cov_26.726177	Coordinate:3473	Reads:2	Hits:1	Allocated_reads:2	Strand:+
TCTGGGCCGGCTAGCTATCCAGCT
>Location:NODE_261184_length_10127_cov_26.726177	Coordinate:3488	Reads:1	Hits:1	Allocated_reads:1	Strand:-
CATCTGTTATCCACCAGCTGGATA
>Location:NODE_261184_length_10127_cov_26.726177	Coordinate:3490	Reads:1	Hits:1	Allocated_reads:1	Strand:+
TCCAGCTGGTGGATAACAGATGTCTCTGA
>Location:NODE_261184_length_10127_cov_26.726177	Coordinate:3494	Reads:1	Hits:1	Allocated_reads:1	Strand:+
GCTGGTGGATAACAGATGTCTCTGAAGACGTT
>Location:NODE_261184_length_10127_cov_26.726177	Coordinate:3495	Reads:1	Hits:1	Allocated_reads:1	Strand:+
CTGGTGGATAACAGATGTCTCTGAAGACGTC
>Location:NODE_261184_length_10127_cov_26.726177	Coordinate:3496	Reads:8	Hits:1	Allocated_reads:8	Strand:+
TGGTGGATAACAGATGTCTCTGAAGACGTC
>Location:NODE_261184_length_10127_cov_26.726177	Coordinate:3497	Reads:1	Hits:1	Allocated_reads:1	Strand:+
GGTGGATAACAGATGTCTCTGAAGACGTC
>Location:NODE_261184_length_10127_cov_26.726177	Coordinate:3497	Reads:1	Hits:1	Allocated_reads:1	Strand:+
GGTGGATAACAGATGTCTCTGAAGACGTCGT
>Location:NODE_261184_length_10127_cov_26.726177	Coordinate:3498	Reads:15	Hits:1	Allocated_reads:15	Strand:+
GTGGATAACAGATGTCTCTGAAGACGTC
>Location:NODE_261184_length_10127_cov_26.726177	Coordinate:3499	Reads:2	Hits:1	Allocated_reads:2	Strand:+
TGGATAACAGATGTCTCTGAAGACG
>Location:NODE_261184_length_10127_cov_26.726177	Coordinate:3499	Reads:18	Hits:1	Allocated_reads:18	Strand:+
TGGATAACAGATGTCTCTGAAGACGTC
>Location:NODE_261184_length_10127_cov_26.726177	Coordinate:3499	Reads:1	Hits:1	Allocated_reads:1	Strand:+
TGGATAACAGATGTCTCTGAAGACGTCG
>Location:NODE_261184_length_10127_cov_26.726177	Coordinate:3503	Reads:3	Hits:1	Allocated_reads:3	Strand:+
TAACAGATGTCTCTGAAGACGTCGGAGCA
>Location:NODE_261184_length_10127_cov_26.726177	Coordinate:3503	Reads:1	Hits:1	Allocated_reads:1	Strand:+
TAACAGATGTCTCTGAAGACGTCGGAGCATT
>Location:NODE_261184_length_10127_cov_26.726177	Coordinate:3505	Reads:1	Hits:1	Allocated_reads:1	Strand:-
CTCCGACGTCTTCAGAGACATCTGT
>Location:NODE_261184_length_10127_cov_26.726177	Coordinate:3506	Reads:1	Hits:1	Allocated_reads:1	Strand:+
CAGATGTCTCTGAAGACGTCGGAGCACT
>Location:NODE_261184_length_10127_cov_26.726177	Coordinate:3517	Reads:1	Hits:1	Allocated_reads:1	Strand:-
TTTGCAAAAGTGCTCCGACGTCTTC
>Location:NODE_261184_length_10127_cov_26.726177	Coordinate:3519	Reads:1	Hits:1	Allocated_reads:1	Strand:-
ATTTGCAAAAGTGCTCCGACGTCT
>Location:NODE_261184_length_10127_cov_26.726177	Coordinate:3522	Reads:1	Hits:95	Allocated_reads:0.0105263157894737	Strand:-
TCACATATTTGCAAAAGTGCTCCGACG
>Location:NODE_261184_length_10127_cov_26.726177	Coordinate:3530	Reads:1	Hits:26	Allocated_reads:0.0384615384615385	Strand:-
TATCAAGATATCACATATTCGCAAAAGTG
>Location:NODE_261184_length_10127_cov_26.726177	Coordinate:3533	Reads:1	Hits:29	Allocated_reads:0.0344827586206897	Strand:+
TTTTGCAAATATGTGATATCTTGAT
>Location:NODE_261184_length_10127_cov_26.726177	Coordinate:3533	Reads:1	Hits:19	Allocated_reads:0.0526315789473684	Strand:+
TTTTGCAAATATGTGATATCTAGATAAACC
>Location:NODE_261184_length_10127_cov_26.726177	Coordinate:3533	Reads:1	Hits:19	Allocated_reads:0.0526315789473684	Strand:+
TTTTGCAAATATGTGATATCTTGATAAACC
>Location:NODE_261184_length_10127_cov_26.726177	Coordinate:3534	Reads:1	Hits:21	Allocated_reads:0.0476190476190476	Strand:+
TTTGCAAATATGTGATATCTTGATAAACC
>Location:NODE_261184_length_10127_cov_26.726177	Coordinate:3535	Reads:1	Hits:31	Allocated_reads:0.032258064516129	Strand:+
TTGCAAATATGTGATATCTTGATATT
>Location:NODE_261184_length_10127_cov_26.726177	Coordinate:3539	Reads:3	Hits:29	Allocated_reads:0.103448275862069	Strand:+
AAATATGTGATATCTTGATAAACC
>Location:NODE_261184_length_10127_cov_26.726177	Coordinate:3539	Reads:2	Hits:21	Allocated_reads:0.0952380952380952	Strand:+
AAATATGTGATATCTTGATAAACCGAGC
>Location:NODE_261184_length_10127_cov_26.726177	Coordinate:3539	Reads:1	Hits:20	Allocated_reads:0.05	Strand:+
AAATATGTGATATCTTGATTAACCGAGCA
>Location:NODE_261184_length_10127_cov_26.726177	Coordinate:3539	Reads:3	Hits:21	Allocated_reads:0.142857142857143	Strand:-
GCTCGGTTTATCAAGATATCACATATTC
>Location:NODE_261184_length_10127_cov_26.726177	Coordinate:3539	Reads:4	Hits:21	Allocated_reads:0.19047619047619	Strand:-
GCTCGGTTTATCAAGATATCACATATTT
>Location:NODE_261184_length_10127_cov_26.726177	Coordinate:3540	Reads:1	Hits:22	Allocated_reads:0.0454545454545455	Strand:-
GCTCGGTTTATCAAGATATCACATTCT
>Location:NODE_261184_length_10127_cov_26.726177	Coordinate:3540	Reads:10	Hits:21	Allocated_reads:0.476190476190476	Strand:-
GCTCGGTTTATCAAGATATCACATATT
>Location:NODE_261184_length_10127_cov_26.726177	Coordinate:3541	Reads:3	Hits:21	Allocated_reads:0.142857142857143	Strand:+
ATATGTGATATCTTGATAAACCGAGC
>Location:NODE_261184_length_10127_cov_26.726177	Coordinate:3541	Reads:1	Hits:20	Allocated_reads:0.05	Strand:+
ATATGTGATATCTTGATAAACCGAGCAGA
>Location:NODE_261184_length_10127_cov_26.726177	Coordinate:3541	Reads:1	Hits:20	Allocated_reads:0.05	Strand:+
ATATGTGATATCTTGATAAACCGAGCAGAT
>Location:NODE_261184_length_10127_cov_26.726177	Coordinate:3541	Reads:2	Hits:21	Allocated_reads:0.0952380952380952	Strand:-
GCTCGGTTTATCAAGATATCACATAT
>Location:NODE_261184_length_10127_cov_26.726177	Coordinate:3541	Reads:1	Hits:20	Allocated_reads:0.05	Strand:-
TCTGCTCGGTTTATCAAGATATCACATAT
>Location:NODE_261184_length_10127_cov_26.726177	Coordinate:3541	Reads:1	Hits:20	Allocated_reads:0.05	Strand:-
TGCTCGGTTTATCAAGATATCACATAT
>Location:NODE_261184_length_10127_cov_26.726177	Coordinate:3542	Reads:1	Hits:21	Allocated_reads:0.0476190476190476	Strand:-
GCTCGGTTTATCAAGATATCACATA
>Location:NODE_261184_length_10127_cov_26.726177	Coordinate:3542	Reads:1	Hits:21	Allocated_reads:0.0476190476190476	Strand:+
TATGTGATATCTTGATAAACCGAGC
>Location:NODE_261184_length_10127_cov_26.726177	Coordinate:3542	Reads:1	Hits:20	Allocated_reads:0.05	Strand:+
TATGTGATATCTTGATAAACCGAGCAGATA
>Location:NODE_261184_length_10127_cov_26.726177	Coordinate:3543	Reads:3	Hits:21	Allocated_reads:0.142857142857143	Strand:+
ATGTGATATCTTGATAAACCGAGC
>Location:NODE_261184_length_10127_cov_26.726177	Coordinate:3544	Reads:1	Hits:21	Allocated_reads:0.0476190476190476	Strand:-
CTGCTCGGTTTATCAAGATATCACA
>Location:NODE_261184_length_10127_cov_26.726177	Coordinate:3544	Reads:1	Hits:21	Allocated_reads:0.0476190476190476	Strand:+
TGTGATATCTTGATAAACCGAGCAGATA
>Location:NODE_261184_length_10127_cov_26.726177	Coordinate:3545	Reads:1	Hits:21	Allocated_reads:0.0476190476190476	Strand:-
TCTGCTCGGTTTATCAAGATATCAC
>Location:NODE_261184_length_10127_cov_26.726177	Coordinate:3546	Reads:1	Hits:160	Allocated_reads:0.00625	Strand:-
TCTGCTCGGTTTATCAAGATATCT
>Location:NODE_261184_length_10127_cov_26.726177	Coordinate:3549	Reads:2	Hits:162	Allocated_reads:0.0123456790123457	Strand:+
TATCTTGATAAACCGAGCAGATATT
>Location:NODE_261184_length_10127_cov_26.726177	Coordinate:3549	Reads:1	Hits:151	Allocated_reads:0.00662251655629139	Strand:+
TATCTTGATAAACCGAGCAGATATTTGA
>Location:NODE_261184_length_10127_cov_26.726177	Coordinate:3549	Reads:1	Hits:152	Allocated_reads:0.00657894736842105	Strand:+
TATCTTGATAAACCGAGCAGCTATTTGA
>Location:NODE_261184_length_10127_cov_26.726177	Coordinate:3549	Reads:2	Hits:27	Allocated_reads:0.0740740740740741	Strand:+
TATCTTGATAAACCGAGCAGATATTTGAAGT
>Location:NODE_261184_length_10127_cov_26.726177	Coordinate:3549	Reads:1	Hits:27	Allocated_reads:0.037037037037037	Strand:+
TATCTTGATAAACCGAGCAGATATTTGAAGTT
>Location:NODE_261184_length_10127_cov_26.726177	Coordinate:3551	Reads:1	Hits:124	Allocated_reads:0.00806451612903226	Strand:+
TCTTGATAAACCGAGCAGATATTTGAA
>Location:NODE_261184_length_10127_cov_26.726177	Coordinate:3551	Reads:1	Hits:107	Allocated_reads:0.00934579439252336	Strand:+
TCTTGATAAACCGAGCAGATATTTGAAGT
>Location:NODE_261184_length_10127_cov_26.726177	Coordinate:3551	Reads:1	Hits:105	Allocated_reads:0.00952380952380952	Strand:+
TCTTGATAAACCGAGCAGATATTTGAAGTT
>Location:NODE_261184_length_10127_cov_26.726177	Coordinate:3551	Reads:1	Hits:124	Allocated_reads:0.00806451612903226	Strand:-
TTCAAATATCTGCTCGGTTTATCAAGA
>Location:NODE_261184_length_10127_cov_26.726177	Coordinate:3553	Reads:1	Hits:116	Allocated_reads:0.00862068965517241	Strand:+
TTGATAAACCGAGCAGATATTTGAAGT
>Location:NODE_261184_length_10127_cov_26.726177	Coordinate:3553	Reads:1	Hits:114	Allocated_reads:0.0087719298245614	Strand:+
TTGATAAACCGAGCAGATATTTGAAGTT
>Location:NODE_261184_length_10127_cov_26.726177	Coordinate:3554	Reads:1	Hits:127	Allocated_reads:0.0078740157480315	Strand:+
TGATAAACCGAGCAGATATTTGAAG
>Location:NODE_261184_length_10127_cov_26.726177	Coordinate:3554	Reads:6	Hits:115	Allocated_reads:0.0521739130434783	Strand:+
TGATAAACCGAGCAGATATTTGAAGTT
>Location:NODE_261184_length_10127_cov_26.726177	Coordinate:3556	Reads:1	Hits:124	Allocated_reads:0.00806451612903226	Strand:+
ATAAACCGAGCAGATATTTGAAGT
>Location:NODE_261184_length_10127_cov_26.726177	Coordinate:3556	Reads:1	Hits:122	Allocated_reads:0.00819672131147541	Strand:+
ATAAACCGAGCAGATATTTGAAGTT
>Location:NODE_261184_length_10127_cov_26.726177	Coordinate:3557	Reads:15	Hits:125	Allocated_reads:0.12	Strand:+
TAAACCGAGCAGATATTTGAAGTT
>Location:NODE_261184_length_10127_cov_26.726177	Coordinate:3557	Reads:4	Hits:115	Allocated_reads:0.0347826086956522	Strand:+
TAAACCGAGCAGATATTTGAAGTTT
>Location:NODE_261184_length_10127_cov_26.726177	Coordinate:3557	Reads:3	Hits:104	Allocated_reads:0.0288461538461538	Strand:+
TAAACCGAGCAGATATTTGAAGTTTAC
>Location:NODE_261184_length_10127_cov_26.726177	Coordinate:3557	Reads:4	Hits:87	Allocated_reads:0.0459770114942529	Strand:+
TAAACCGAGCAGATATTTGAAGTTTACACA
>Location:NODE_261184_length_10127_cov_26.726177	Coordinate:3558	Reads:1	Hits:14	Allocated_reads:0.0714285714285714	Strand:+
AAACCGAGCAGATATTTGAAGTTTACACACCCA
>Location:NODE_261184_length_10127_cov_26.726177	Coordinate:3560	Reads:4	Hits:115	Allocated_reads:0.0347826086956522	Strand:+
ACCGAGCAGATATTTGAAGTTTAC
>Location:NODE_261184_length_10127_cov_26.726177	Coordinate:3560	Reads:3	Hits:109	Allocated_reads:0.0275229357798165	Strand:+
ACCGAGCAGATATTTGAAGTTTACA
>Location:NODE_261184_length_10127_cov_26.726177	Coordinate:3560	Reads:1	Hits:106	Allocated_reads:0.00943396226415094	Strand:+
ACCGAGCAGATATTTGAAGTTTAAAC
>Location:NODE_261184_length_10127_cov_26.726177	Coordinate:3560	Reads:3	Hits:105	Allocated_reads:0.0285714285714286	Strand:+
ACCGAGCAGATATTTGAAGTTTACAC
>Location:NODE_261184_length_10127_cov_26.726177	Coordinate:3560	Reads:7	Hits:93	Allocated_reads:0.0752688172043011	Strand:+
ACCGAGCAGATATTTGAAGTTTACACA
>Location:NODE_261184_length_10127_cov_26.726177	Coordinate:3560	Reads:6	Hits:20	Allocated_reads:0.3	Strand:+
ACCGAGCAGATATTTGAAGTTTACACACC
>Location:NODE_261184_length_10127_cov_26.726177	Coordinate:3560	Reads:1	Hits:14	Allocated_reads:0.0714285714285714	Strand:+
ACCGAGCAGATATTTGAAGTTTACACACCCACA
>Location:NODE_261184_length_10127_cov_26.726177	Coordinate:3562	Reads:1	Hits:30	Allocated_reads:0.0333333333333333	Strand:+
CGAGCAGATATTTGAAGTTTACACACC
>Location:NODE_261184_length_10127_cov_26.726177	Coordinate:3563	Reads:1	Hits:20	Allocated_reads:0.05	Strand:+
GAGCAGATATTTGAAGTTTACACACCC
>Location:NODE_261184_length_10127_cov_26.726177	Coordinate:3563	Reads:1	Hits:20	Allocated_reads:0.05	Strand:-
TGGGTGTGTAAACTTCAAATATCTGCTC
>Location:NODE_261184_length_10127_cov_26.726177	Coordinate:3572	Reads:1	Hits:27	Allocated_reads:0.037037037037037	Strand:+
TTTGAAGTTTACACACCCACATTC
>Location:NODE_261184_length_10127_cov_26.726177	Coordinate:3572	Reads:1	Hits:21	Allocated_reads:0.0476190476190476	Strand:+
TTTGAAGTTTACACACCCACATTCTCG
>Location:NODE_261184_length_10127_cov_26.726177	Coordinate:3572	Reads:2	Hits:19	Allocated_reads:0.105263157894737	Strand:+
TTTGAAGTTTACACACCCACATTCTCGCC
>Location:NODE_261184_length_10127_cov_26.726177	Coordinate:3573	Reads:2	Hits:19	Allocated_reads:0.105263157894737	Strand:+
TTGAAGTTTACACACCCACATTCTCGCCT
>Location:NODE_261184_length_10127_cov_26.726177	Coordinate:3575	Reads:2	Hits:18	Allocated_reads:0.111111111111111	Strand:-
CAGGCGAGAATGTGGGTGTGTAAACTTC
>Location:NODE_261184_length_10127_cov_26.726177	Coordinate:3575	Reads:5	Hits:22	Allocated_reads:0.227272727272727	Strand:-
CGAGAATGTGGGTGTGTAAACTTC
>Location:NODE_261184_length_10127_cov_26.726177	Coordinate:3575	Reads:2	Hits:19	Allocated_reads:0.105263157894737	Strand:-
GGCGAGAATGTGGGTGTGTAAACTTC
>Location:NODE_261184_length_10127_cov_26.726177	Coordinate:3575	Reads:1	Hits:18	Allocated_reads:0.0555555555555556	Strand:-
TCAGGCGAGAATGTGGGTGTGTAAACTTC
>Location:NODE_261184_length_10127_cov_26.726177	Coordinate:3575	Reads:3	Hits:18	Allocated_reads:0.166666666666667	Strand:-
TTCAGGCGAGAATGTGGGTGTGTAAACTTC
>Location:NODE_261184_length_10127_cov_26.726177	Coordinate:3575	Reads:4	Hits:18	Allocated_reads:0.222222222222222	Strand:-
TTTCAGGCGAGAATGTGGGTGTGTAAACTTC
>Location:NODE_261184_length_10127_cov_26.726177	Coordinate:3575	Reads:1	Hits:18	Allocated_reads:0.0555555555555556	Strand:-
TTTTCAGGCGAGAATGTGGGTGTGTAAACTTC
>Location:NODE_261184_length_10127_cov_26.726177	Coordinate:3576	Reads:1	Hits:18	Allocated_reads:0.0555555555555556	Strand:-
TTCAGGCGAGAATGTGGGTGTGTAAACTT
>Location:NODE_261184_length_10127_cov_26.726177	Coordinate:3576	Reads:5	Hits:18	Allocated_reads:0.277777777777778	Strand:-
TTTCAGGCGAGAATGTGGGTGTGTAAACTT
>Location:NODE_261184_length_10127_cov_26.726177	Coordinate:3577	Reads:1	Hits:21	Allocated_reads:0.0476190476190476	Strand:-
TCAGGCGAGAATGTGGGTGTGTAAACT
>Location:NODE_261184_length_10127_cov_26.726177	Coordinate:3577	Reads:1	Hits:21	Allocated_reads:0.0476190476190476	Strand:-
TTTCAGGCGAGAATGTGGGTGAGTAAACT
>Location:NODE_261184_length_10127_cov_26.726177	Coordinate:3577	Reads:5	Hits:21	Allocated_reads:0.238095238095238	Strand:-
TTTCAGGCGAGAATGTGGGTGTGTAAACT
>Location:NODE_261184_length_10127_cov_26.726177	Coordinate:3577	Reads:1	Hits:21	Allocated_reads:0.0476190476190476	Strand:-
TTTTCAGGCGAGAATGTGGGTGTGTAAACT
>Location:NODE_261184_length_10127_cov_26.726177	Coordinate:3578	Reads:1	Hits:23	Allocated_reads:0.0434782608695652	Strand:-
AGGCGAGAATGTGGGTGTGTAAAC
>Location:NODE_261184_length_10127_cov_26.726177	Coordinate:3578	Reads:1	Hits:21	Allocated_reads:0.0476190476190476	Strand:-
TTCAGGCGAGAATGTGGGTGTGTAAAC
>Location:NODE_261184_length_10127_cov_26.726177	Coordinate:3578	Reads:1	Hits:21	Allocated_reads:0.0476190476190476	Strand:-
TTTCAGGCGAGAATGTGGGTGAGTAAAC
>Location:NODE_261184_length_10127_cov_26.726177	Coordinate:3578	Reads:1	Hits:21	Allocated_reads:0.0476190476190476	Strand:-
TTTCAGGCGAGAATGTGGGTGTGTAATC
>Location:NODE_261184_length_10127_cov_26.726177	Coordinate:3578	Reads:1	Hits:21	Allocated_reads:0.0476190476190476	Strand:-
TTTCAGGCGAGAATGTGGGTGTGTAATT
>Location:NODE_261184_length_10127_cov_26.726177	Coordinate:3578	Reads:2	Hits:21	Allocated_reads:0.0952380952380952	Strand:-
TTTCAGGCGAGAATGTGGGTGTGTAAAC
>Location:NODE_261184_length_10127_cov_26.726177	Coordinate:3579	Reads:1	Hits:21	Allocated_reads:0.0476190476190476	Strand:+
TTTACACACCCACATTCTCGCCTGAA
>Location:NODE_261184_length_10127_cov_26.726177	Coordinate:3580	Reads:1	Hits:23	Allocated_reads:0.0434782608695652	Strand:-
TTTCAGGCGAGAATGTGGGTGTATTT
>Location:NODE_261184_length_10127_cov_26.726177	Coordinate:3580	Reads:1	Hits:22	Allocated_reads:0.0454545454545455	Strand:-
TTTCAGGCGAGAATGTGGGTGTGTAA
>Location:NODE_261184_length_10127_cov_26.726177	Coordinate:3581	Reads:3	Hits:23	Allocated_reads:0.130434782608696	Strand:+
TACACACCCACATTCTCGCCTGAA
>Location:NODE_261184_length_10127_cov_26.726177	Coordinate:3582	Reads:1	Hits:23	Allocated_reads:0.0434782608695652	Strand:-
TTTCAGGCGAGAATGTGGGTGTGA
>Location:NODE_261184_length_10127_cov_26.726177	Coordinate:3582	Reads:10	Hits:23	Allocated_reads:0.434782608695652	Strand:-
TTTCAGGCGAGAATGTGGGTGTGT
>Location:NODE_261184_length_10127_cov_26.726177	Coordinate:3593	Reads:1	Hits:246	Allocated_reads:0.0040650406504065	Strand:-
TTTTAACATATTTTCAGGCGAGAA
>Location:NODE_261184_length_10127_cov_26.726177	Coordinate:3595	Reads:1	Hits:3	Allocated_reads:0.333333333333333	Strand:+
CTCGCCTGAAAATATGTTAAAAATTTATT
>Location:NODE_261184_length_10127_cov_26.726177	Coordinate:3596	Reads:1	Hits:3	Allocated_reads:0.333333333333333	Strand:+
TCGCCTGAAAATATGTTAAAAATT
>Location:NODE_261184_length_10127_cov_26.726177	Coordinate:3596	Reads:3	Hits:3	Allocated_reads:1	Strand:+
TCGCCTGAAAATATGTTAAAAATTT
>Location:NODE_261184_length_10127_cov_26.726177	Coordinate:3596	Reads:2	Hits:3	Allocated_reads:0.666666666666667	Strand:+
TCGCCTGAAAATATGTTAAAAATTTA
>Location:NODE_261184_length_10127_cov_26.726177	Coordinate:3596	Reads:28	Hits:3	Allocated_reads:9.33333333333333	Strand:+
TCGCCTGAAAATATGTTAAAAATTTATT
>Location:NODE_261184_length_10127_cov_26.726177	Coordinate:3596	Reads:10	Hits:3	Allocated_reads:3.33333333333333	Strand:+
TCGCCTGAAAATATGTTAAAAATTTATTT
>Location:NODE_261184_length_10127_cov_26.726177	Coordinate:3596	Reads:1	Hits:3	Allocated_reads:0.333333333333333	Strand:+
TCGCCTGAAAATATGTTAAAAATTTATTTTGTGAC
>Location:NODE_261184_length_10127_cov_26.726177	Coordinate:3597	Reads:2	Hits:3	Allocated_reads:0.666666666666667	Strand:+
CGCCTGAAAATATGTTAAAAATTTATT
>Location:NODE_261184_length_10127_cov_26.726177	Coordinate:3597	Reads:1	Hits:3	Allocated_reads:0.333333333333333	Strand:+
CGCCTGAAAATATGTTAAAAATTTATTT
>Location:NODE_261184_length_10127_cov_26.726177	Coordinate:3598	Reads:1	Hits:3	Allocated_reads:0.333333333333333	Strand:+
GCCTGAAAATATGTTAAAAATTTATT
>Location:NODE_261184_length_10127_cov_26.726177	Coordinate:3619	Reads:1	Hits:268	Allocated_reads:0.00373134328358209	Strand:+
TTATTTTGTGACCCAGAAAGATTAT
>Location:NODE_261184_length_10127_cov_26.726177	Coordinate:3619	Reads:1	Hits:91	Allocated_reads:0.010989010989011	Strand:+
TTATTTTGTGACCCAGAAAGATTAAT
>Location:NODE_261184_length_10127_cov_26.726177	Coordinate:3621	Reads:1	Hits:87	Allocated_reads:0.0114942528735632	Strand:-
TTATTAATCTTTCTGGGTCACAAAAT
>Location:NODE_261184_length_10127_cov_26.726177	Coordinate:3622	Reads:1	Hits:68	Allocated_reads:0.0147058823529412	Strand:+
TTTTGTGACCCAGAAAGATTAATAAGAGTAA
>Location:NODE_261184_length_10127_cov_26.726177	Coordinate:3624	Reads:1	Hits:92	Allocated_reads:0.0108695652173913	Strand:+
TTGTGACCCAGAAAGATTAATAAG
>Location:NODE_261184_length_10127_cov_26.726177	Coordinate:3624	Reads:1	Hits:91	Allocated_reads:0.010989010989011	Strand:+
TTGTGACCCAGAAAGATTAATAAGA
>Location:NODE_261184_length_10127_cov_26.726177	Coordinate:3625	Reads:1	Hits:84	Allocated_reads:0.0119047619047619	Strand:+
TGTGACCCAGAAAGATTAATAAGAG
>Location:NODE_261184_length_10127_cov_26.726177	Coordinate:3625	Reads:1	Hits:83	Allocated_reads:0.0120481927710843	Strand:+
TGTGACCCAGAAAGATTAATAAGAGT
>Location:NODE_261184_length_10127_cov_26.726177	Coordinate:3625	Reads:1	Hits:69	Allocated_reads:0.0144927536231884	Strand:+
TGTGACCCAGAAAGATTAATAAGAGTAAT
>Location:NODE_261184_length_10127_cov_26.726177	Coordinate:3625	Reads:1	Hits:76	Allocated_reads:0.0131578947368421	Strand:-
TTACTCTTATTAATCTTTCTGGGTCACT
>Location:NODE_261184_length_10127_cov_26.726177	Coordinate:3627	Reads:1	Hits:28	Allocated_reads:0.0357142857142857	Strand:+
TGACCCAGAAAGATTAATAAGAGTAATAT
>Location:NODE_261184_length_10127_cov_26.726177	Coordinate:3628	Reads:1	Hits:35	Allocated_reads:0.0285714285714286	Strand:-
TATTACTCTTATTAATCTTTCTGGGTC
>Location:NODE_261184_length_10127_cov_26.726177	Coordinate:3628	Reads:1	Hits:82	Allocated_reads:0.0121951219512195	Strand:-
TTACTCTTATTAATCTTTCTGGGTC
>Location:NODE_261184_length_10127_cov_26.726177	Coordinate:3640	Reads:1	Hits:2	Allocated_reads:0.5	Strand:+
TTAATAAGAGTAATATTAAAACTTAGTAGT
>Location:NODE_261184_length_10127_cov_26.726177	Coordinate:3641	Reads:2	Hits:3	Allocated_reads:0.666666666666667	Strand:+
TAATAAGAGTAATATTAAAACTTAGTAGT
>Location:NODE_261184_length_10127_cov_26.726177	Coordinate:3642	Reads:1	Hits:3	Allocated_reads:0.333333333333333	Strand:+
AATAAGAGTAATATTAAAACTTAGTAGTGGCCT
>Location:NODE_261184_length_10127_cov_26.726177	Coordinate:3643	Reads:1	Hits:3	Allocated_reads:0.333333333333333	Strand:+
ATAAGAGTAATATTAAAACTTAGTAGT
>Location:NODE_261184_length_10127_cov_26.726177	Coordinate:3643	Reads:1	Hits:3	Allocated_reads:0.333333333333333	Strand:+
ATAAGAGTAATATTAAAACTTAGTAGTGGCC
>Location:NODE_261184_length_10127_cov_26.726177	Coordinate:3643	Reads:1	Hits:2	Allocated_reads:0.5	Strand:+
ATAAGAGTAATATTAAAACTTAGTAGTGGCCGC
>Location:NODE_261184_length_10127_cov_26.726177	Coordinate:3650	Reads:1	Hits:2	Allocated_reads:0.5	Strand:+
TAATATTAAAACTTAGTAGTGGCCGCC
>Location:NODE_261184_length_10127_cov_26.726177	Coordinate:3655	Reads:1	Hits:12	Allocated_reads:0.0833333333333333	Strand:+
TTAAAACTTAGTAGTGGCCGCCAT
>Location:NODE_261184_length_10127_cov_26.726177	Coordinate:3678	Reads:1	Hits:1	Allocated_reads:1	Strand:+
TTGCCGGAAACTGGAGTTGGCCAG
>Location:NODE_261184_length_10127_cov_26.726177	Coordinate:3678	Reads:1	Hits:1	Allocated_reads:1	Strand:+
TTGCCGGAAACTGGAGTTGGCCAGGGC
>Location:NODE_261184_length_10127_cov_26.726177	Coordinate:3697	Reads:1	Hits:1	Allocated_reads:1	Strand:-
TATCCCAGAATTCATAGCGCGCCCTGGC
>Location:NODE_261184_length_10127_cov_26.726177	Coordinate:3698	Reads:1	Hits:1	Allocated_reads:1	Strand:-
TATCCCAGAATTCATAGCGCGCCCTGA
>Location:NODE_261184_length_10127_cov_26.726177	Coordinate:3699	Reads:1	Hits:1	Allocated_reads:1	Strand:-
TATCCCAGAATTCATAGCGCGCCCTG
>Location:NODE_261184_length_10127_cov_26.726177	Coordinate:3700	Reads:2	Hits:1	Allocated_reads:2	Strand:-
TATCCCAGAATTCATAGCGCGCCCT
>Location:NODE_261184_length_10127_cov_26.726177	Coordinate:3704	Reads:1	Hits:109	Allocated_reads:0.00917431192660551	Strand:+
CGCGCTATGAATTCTGGGATATGGTGGGCC
>Location:NODE_261184_length_10127_cov_26.726177	Coordinate:3705	Reads:1	Hits:157	Allocated_reads:0.00636942675159236	Strand:-
CACCATATCCCAGAATTCATAGCGC
>Location:NODE_261184_length_10127_cov_26.726177	Coordinate:3705	Reads:1	Hits:149	Allocated_reads:0.00671140939597315	Strand:-
CCACCATATCCCAGAATTCATAGCGC
>Location:NODE_261184_length_10127_cov_26.726177	Coordinate:3705	Reads:1	Hits:135	Allocated_reads:0.00740740740740741	Strand:-
GCCCACCATATCCCAGAATTCATAGCGC
>Location:NODE_261184_length_10127_cov_26.726177	Coordinate:3705	Reads:1	Hits:130	Allocated_reads:0.00769230769230769	Strand:+
GCGCTATGAATTCTGGGATATGGTGGGCC
>Location:NODE_261184_length_10127_cov_26.726177	Coordinate:3706	Reads:2	Hits:187	Allocated_reads:0.0106951871657754	Strand:-
CACCATATCCCAGAATTCATAGCG
>Location:NODE_261184_length_10127_cov_26.726177	Coordinate:3707	Reads:1	Hits:204	Allocated_reads:0.00490196078431373	Strand:-
GCCCACCATATCCCAGAATTCATAGC
>Location:NODE_261184_length_10127_cov_26.726177	Coordinate:3707	Reads:1	Hits:144	Allocated_reads:0.00694444444444444	Strand:-
TCGTGGCCCACCATATCCCAGAATTCATAGC
>Location:NODE_261184_length_10127_cov_26.726177	Coordinate:3707	Reads:2	Hits:188	Allocated_reads:0.0106382978723404	Strand:-
TGGCCCACCATATCCCAGAATTCATAGC
>Location:NODE_261184_length_10127_cov_26.726177	Coordinate:3709	Reads:1	Hits:218	Allocated_reads:0.00458715596330275	Strand:+
TATGAATTCTGGGATATGGTGGGCC
>Location:NODE_261184_length_10127_cov_26.726177	Coordinate:3709	Reads:1	Hits:161	Allocated_reads:0.0062111801242236	Strand:-
TTCGTGGCCCACCATATCCCAGAATTCATC
>Location:NODE_261184_length_10127_cov_26.726177	Coordinate:3712	Reads:1	Hits:176	Allocated_reads:0.00568181818181818	Strand:+
GAATTCTGGGATATGGTGGGCCACGA
>Location:NODE_261184_length_10127_cov_26.726177	Coordinate:3714	Reads:1	Hits:160	Allocated_reads:0.00625	Strand:-
TCCTTCGTGGCCCACCATATCCCAGAAT
>Location:NODE_261184_length_10127_cov_26.726177	Coordinate:3715	Reads:1	Hits:169	Allocated_reads:0.00591715976331361	Strand:-
TCCTTCGTGGCCCACCATATCCCAGAA
>Location:NODE_261184_length_10127_cov_26.726177	Coordinate:3715	Reads:1	Hits:186	Allocated_reads:0.00537634408602151	Strand:+
TTCTGGGATATGGTGGGCCACGAA
>Location:NODE_261184_length_10127_cov_26.726177	Coordinate:3715	Reads:1	Hits:169	Allocated_reads:0.00591715976331361	Strand:+
TTCTGGGATATGGTGGGCCACGAAGGA
>Location:NODE_261184_length_10127_cov_26.726177	Coordinate:3715	Reads:1	Hits:148	Allocated_reads:0.00675675675675676	Strand:+
TTCTGGGATATGGTGGGCCACGAAGGAC
>Location:NODE_261184_length_10127_cov_26.726177	Coordinate:3715	Reads:1	Hits:144	Allocated_reads:0.00694444444444444	Strand:+
TTCTGGGATATGGTGGGCCACGAAGGACAC
>Location:NODE_261184_length_10127_cov_26.726177	Coordinate:3715	Reads:1	Hits:142	Allocated_reads:0.00704225352112676	Strand:+
TTCTGGGATATGGTGGGCCACGAAGGACAAA
>Location:NODE_261184_length_10127_cov_26.726177	Coordinate:3715	Reads:1	Hits:139	Allocated_reads:0.00719424460431655	Strand:+
TTCTGGGATATGGTGGGCCACGAAGGACACA
>Location:NODE_261184_length_10127_cov_26.726177	Coordinate:3716	Reads:1	Hits:190	Allocated_reads:0.00526315789473684	Strand:+
TCTGGGATATGGTGGGCCACGAAG
>Location:NODE_261184_length_10127_cov_26.726177	Coordinate:3716	Reads:1	Hits:153	Allocated_reads:0.0065359477124183	Strand:+
TCTGGGATATGGTGGGCCACGAAGGACA
>Location:NODE_261184_length_10127_cov_26.726177	Coordinate:3717	Reads:1	Hits:158	Allocated_reads:0.00632911392405063	Strand:-
TGTCCTTCGTGGCCCACCATATCCCAG
>Location:NODE_261184_length_10127_cov_26.726177	Coordinate:3718	Reads:1	Hits:156	Allocated_reads:0.00641025641025641	Strand:+
TGGGATATGGTGGGCCACGAAGGCCACA
>Location:NODE_261184_length_10127_cov_26.726177	Coordinate:3764	Reads:6	Hits:14	Allocated_reads:0.428571428571429	Strand:+
TTCAGGGAAAAGGAGGACGCATTTGT
>Location:NODE_261184_length_10127_cov_26.726177	Coordinate:3764	Reads:1	Hits:15	Allocated_reads:0.0666666666666667	Strand:+
TTCAGGGAAAAGGAGGACGCATTTGTG
>Location:NODE_261184_length_10127_cov_26.726177	Coordinate:3764	Reads:2	Hits:1	Allocated_reads:2	Strand:+
TTCAGGGAAAAGGAGGACGCATTTGTT
>Location:NODE_261184_length_10127_cov_26.726177	Coordinate:3764	Reads:2	Hits:1	Allocated_reads:2	Strand:+
TTCAGGGAAAAGGAGGACGCATTTGTTG
>Location:NODE_261184_length_10127_cov_26.726177	Coordinate:3764	Reads:1	Hits:1	Allocated_reads:1	Strand:+
TTCAGGGAAAAGGAGGACGCATTTGTTGT
>Location:NODE_261184_length_10127_cov_26.726177	Coordinate:3764	Reads:1	Hits:1	Allocated_reads:1	Strand:+
TTCAGGGAAAAGGAGGACGCATTTGTTGGC
>Location:NODE_261184_length_10127_cov_26.726177	Coordinate:3764	Reads:1	Hits:1	Allocated_reads:1	Strand:+
TTCAGGGAAAAGGAGGACGCATTTGTTGGCTT
>Location:NODE_261184_length_10127_cov_26.726177	Coordinate:3765	Reads:1	Hits:1	Allocated_reads:1	Strand:+
TCAGGGAAAAGGAGGACGCATTTGTTG
>Location:NODE_261184_length_10127_cov_26.726177	Coordinate:3765	Reads:1	Hits:1	Allocated_reads:1	Strand:+
TCAGGGAAAAGGAGGACGCATTTGTTGT
>Location:NODE_261184_length_10127_cov_26.726177	Coordinate:3765	Reads:2	Hits:1	Allocated_reads:2	Strand:+
TCAGGGAAAAGGAGGACGCATTTGTTGGC
>Location:NODE_261184_length_10127_cov_26.726177	Coordinate:3766	Reads:1	Hits:1	Allocated_reads:1	Strand:+
CAGGGAAAAGGAGGACGCATTTGTTGGC
>Location:NODE_261184_length_10127_cov_26.726177	Coordinate:3767	Reads:1	Hits:2	Allocated_reads:0.5	Strand:+
AGGGAAAAGGAGGACGCATTTGTTG
>Location:NODE_261184_length_10127_cov_26.726177	Coordinate:3774	Reads:1	Hits:1	Allocated_reads:1	Strand:+
AGGAGGACGCATTTGTTGGCTGCAGTCAGA
>Location:NODE_261184_length_10127_cov_26.726177	Coordinate:3794	Reads:1	Hits:1	Allocated_reads:1	Strand:+
TGCAGTCAGAGGAGTCTACAAATTTGG
>Location:NODE_261184_length_10127_cov_26.726177	Coordinate:3798	Reads:1	Hits:1	Allocated_reads:1	Strand:+
GTCAGAGGAGTCTACAAATTTGGAC
>Location:NODE_261184_length_10127_cov_26.726177	Coordinate:3808	Reads:1	Hits:1	Allocated_reads:1	Strand:+
TCTACAAATTTGGACAGCCTTTGGTGC
>Location:NODE_261184_length_10127_cov_26.726177	Coordinate:3808	Reads:2	Hits:1	Allocated_reads:2	Strand:+
TCTACAAATTTGGACAGCCTTTGGTGCG
>Location:NODE_261184_length_10127_cov_26.726177	Coordinate:3819	Reads:1	Hits:2	Allocated_reads:0.5	Strand:-
ATCACAGCGACGCACCAAAGGCTGTCC
>Location:NODE_261184_length_10127_cov_26.726177	Coordinate:3836	Reads:1	Hits:10	Allocated_reads:0.1	Strand:-
TGTAGACCGATTACATCACAGCGA
>Location:NODE_261184_length_10127_cov_26.726177	Coordinate:3840	Reads:1	Hits:3	Allocated_reads:0.333333333333333	Strand:+
TGTGATGTAATCGGTCTACAAATGCAGCC
>Location:NODE_261184_length_10127_cov_26.726177	Coordinate:3840	Reads:3	Hits:3	Allocated_reads:1	Strand:+
TGTGATGTAATCGGTCTACAAATGCAGCCT
>Location:NODE_261184_length_10127_cov_26.726177	Coordinate:3842	Reads:1	Hits:3	Allocated_reads:0.333333333333333	Strand:+
TGATGTAATCGGTCTACAAATGCAGCCT
>Location:NODE_261184_length_10127_cov_26.726177	Coordinate:3845	Reads:4	Hits:3	Allocated_reads:1.33333333333333	Strand:+
TGTAATCGGTCTACAAATGCAGCCT
>Location:NODE_261184_length_10127_cov_26.726177	Coordinate:3846	Reads:2	Hits:9	Allocated_reads:0.222222222222222	Strand:+
GTAATCGGTCTACAAATGCAGCCT
>Location:NODE_261184_length_10127_cov_26.726177	Coordinate:3847	Reads:1	Hits:7	Allocated_reads:0.142857142857143	Strand:+
TAATCGGTCTACAAATGCAGCCTCAG
>Location:NODE_261184_length_10127_cov_26.726177	Coordinate:3847	Reads:1	Hits:6	Allocated_reads:0.166666666666667	Strand:+
TAATCGGTCTACAAATGCAGCCTCAGG
>Location:NODE_261184_length_10127_cov_26.726177	Coordinate:3848	Reads:1	Hits:6	Allocated_reads:0.166666666666667	Strand:+
AATCGGTCTACAAATGCAGCCTCAGGA
>Location:NODE_261184_length_10127_cov_26.726177	Coordinate:3849	Reads:1	Hits:6	Allocated_reads:0.166666666666667	Strand:-
TCCTCCTGAGGCTGCATTTGTAGACCGAT
>Location:NODE_261184_length_10127_cov_26.726177	Coordinate:3850	Reads:3	Hits:6	Allocated_reads:0.5	Strand:+
TCGGTCTACAAATGCAGCCTCAGG
>Location:NODE_261184_length_10127_cov_26.726177	Coordinate:3850	Reads:3	Hits:6	Allocated_reads:0.5	Strand:+
TCGGTCTACAAATGCAGCCTCAGGA
>Location:NODE_261184_length_10127_cov_26.726177	Coordinate:3850	Reads:1	Hits:6	Allocated_reads:0.166666666666667	Strand:+
TCGGTCTACAAATGCAGCCTCAGGAG
>Location:NODE_261184_length_10127_cov_26.726177	Coordinate:3850	Reads:3	Hits:6	Allocated_reads:0.5	Strand:+
TCGGTCTACAAATGCAGCCTCAGGAGGA
>Location:NODE_261184_length_10127_cov_26.726177	Coordinate:3851	Reads:1	Hits:6	Allocated_reads:0.166666666666667	Strand:+
CGGTCTACAAATGCAGCCTCAGGAGGATGC
>Location:NODE_261184_length_10127_cov_26.726177	Coordinate:3864	Reads:1	Hits:15	Allocated_reads:0.0666666666666667	Strand:-
TTCATGGGCTGCATCCTCCTGAGGCTG
>Location:NODE_261184_length_10127_cov_26.726177	Coordinate:3865	Reads:1	Hits:231	Allocated_reads:0.00432900432900433	Strand:-
TTCATGGGCTGCATCCTCCTGAGGCG
>Location:NODE_261184_length_10127_cov_26.726177	Coordinate:3865	Reads:1	Hits:15	Allocated_reads:0.0666666666666667	Strand:-
TTCATGGGCTGCATCCTCCTGAGTCT
>Location:NODE_261184_length_10127_cov_26.726177	Coordinate:3865	Reads:4	Hits:15	Allocated_reads:0.266666666666667	Strand:-
TTCATGGGCTGCATCCTCCTGAGGCT
>Location:NODE_261184_length_10127_cov_26.726177	Coordinate:3866	Reads:1	Hits:222	Allocated_reads:0.0045045045045045	Strand:-
ATTCATGGGCTGCATCCTCCTGAGGC
>Location:NODE_261184_length_10127_cov_26.726177	Coordinate:3866	Reads:2	Hits:229	Allocated_reads:0.00873362445414847	Strand:-
TCATGGGCTGCATCCTCCTGAGGC
>Location:NODE_261184_length_10127_cov_26.726177	Coordinate:3866	Reads:3	Hits:225	Allocated_reads:0.0133333333333333	Strand:-
TTCATGGGCTGCATCCTCCTGAGGC
>Location:NODE_261184_length_10127_cov_26.726177	Coordinate:3867	Reads:10	Hits:491	Allocated_reads:0.0203665987780041	Strand:-
TTCATGGGCTGCATCCTCCTGAGG
>Location:NODE_261184_length_10127_cov_26.726177	Coordinate:3868	Reads:1	Hits:478	Allocated_reads:0.00209205020920502	Strand:+
CTCAGGAGGATGCAGCCCATGAATT
>Location:NODE_261184_length_10127_cov_26.726177	Coordinate:3868	Reads:1	Hits:476	Allocated_reads:0.00210084033613445	Strand:+
CTCAGGAGGATGCAGCCCATGAATTT
>Location:NODE_261184_length_10127_cov_26.726177	Coordinate:3869	Reads:1	Hits:487	Allocated_reads:0.00205338809034908	Strand:+
TCAGGAGGATGCAGCCCATGAATT
>Location:NODE_261184_length_10127_cov_26.726177	Coordinate:3872	Reads:1	Hits:3	Allocated_reads:0.333333333333333	Strand:+
GGAGGATGCAGCCCATGAATTTCGAC
>Location:NODE_261184_length_10127_cov_26.726177	Coordinate:3872	Reads:1	Hits:3	Allocated_reads:0.333333333333333	Strand:+
GGAGGATGCAGCCCATGAATTTCGACA
>Location:NODE_261184_length_10127_cov_26.726177	Coordinate:3877	Reads:1	Hits:1	Allocated_reads:1	Strand:+
ATGCAGCCCATGAATTTCGACACCCC
>Location:NODE_261184_length_10127_cov_26.726177	Coordinate:3878	Reads:1	Hits:1	Allocated_reads:1	Strand:+
TGCAGCCCATGAATTTCGACACCCCCAGT
>Location:NODE_261184_length_10127_cov_26.726177	Coordinate:3878	Reads:1	Hits:1	Allocated_reads:1	Strand:+
TGCAGCCCATGAATTTCGACACCCCCAGTG
>Location:NODE_261184_length_10127_cov_26.726177	Coordinate:3878	Reads:1	Hits:1	Allocated_reads:1	Strand:+
TGCAGCCCATGAATTTCGACACCCCCAGTGT
>Location:NODE_261184_length_10127_cov_26.726177	Coordinate:3880	Reads:4	Hits:1	Allocated_reads:4	Strand:+
CAGCCCATGAATTTCGACACCCCCAGT
>Location:NODE_261184_length_10127_cov_26.726177	Coordinate:3880	Reads:1	Hits:1	Allocated_reads:1	Strand:+
CAGCCCATGAATTTCGACACCCCCAGTG
>Location:NODE_261184_length_10127_cov_26.726177	Coordinate:3881	Reads:1	Hits:1	Allocated_reads:1	Strand:+
AGCCCATGAATTTCGACACCCCCA
>Location:NODE_261184_length_10127_cov_26.726177	Coordinate:3881	Reads:6	Hits:1	Allocated_reads:6	Strand:+
AGCCCATGAATTTCGACACCCCCAG
>Location:NODE_261184_length_10127_cov_26.726177	Coordinate:3881	Reads:1	Hits:1	Allocated_reads:1	Strand:+
AGCCCATGAATTTCGACACCCCCAGA
>Location:NODE_261184_length_10127_cov_26.726177	Coordinate:3881	Reads:17	Hits:1	Allocated_reads:17	Strand:+
AGCCCATGAATTTCGACACCCCCAGT
>Location:NODE_261184_length_10127_cov_26.726177	Coordinate:3881	Reads:19	Hits:1	Allocated_reads:19	Strand:+
AGCCCATGAATTTCGACACCCCCAGTG
>Location:NODE_261184_length_10127_cov_26.726177	Coordinate:3881	Reads:1	Hits:1	Allocated_reads:1	Strand:+
AGCCCATGAATTTCGACACCCCCAGTGA
>Location:NODE_261184_length_10127_cov_26.726177	Coordinate:3881	Reads:17	Hits:1	Allocated_reads:17	Strand:+
AGCCCATGAATTTCGACACCCCCAGTGT
>Location:NODE_261184_length_10127_cov_26.726177	Coordinate:3881	Reads:4	Hits:1	Allocated_reads:4	Strand:+
AGCCCATGAATTTCGACACCCCCAGTGG
>Location:NODE_261184_length_10127_cov_26.726177	Coordinate:3881	Reads:6	Hits:1	Allocated_reads:6	Strand:+
AGCCCATGAATTTCGACACCCCCAGTGTT
>Location:NODE_261184_length_10127_cov_26.726177	Coordinate:3881	Reads:1	Hits:1	Allocated_reads:1	Strand:+
AGCCCATGAATTTCGACACCCCCAGTGTTA
>Location:NODE_261184_length_10127_cov_26.726177	Coordinate:3881	Reads:1	Hits:1	Allocated_reads:1	Strand:+
AGCCCATGAATTTCGACACCCCCAGTGTTT
>Location:NODE_261184_length_10127_cov_26.726177	Coordinate:3881	Reads:2	Hits:1	Allocated_reads:2	Strand:+
AGCCCATGAATTTCGACACCCCCAGTGTTTC
>Location:NODE_261184_length_10127_cov_26.726177	Coordinate:3881	Reads:1	Hits:1	Allocated_reads:1	Strand:+
AGCCCATGAATTTCGACACCCCCAGTGTTTCTAGT
>Location:NODE_261184_length_10127_cov_26.726177	Coordinate:3882	Reads:2	Hits:1	Allocated_reads:2	Strand:+
GCCCATGAATTTCGACACCCCCAGT
>Location:NODE_261184_length_10127_cov_26.726177	Coordinate:3882	Reads:1	Hits:1	Allocated_reads:1	Strand:+
GCCCATGAATTTCGACACCCCCAGTGTT
>Location:NODE_261184_length_10127_cov_26.726177	Coordinate:3884	Reads:1	Hits:1	Allocated_reads:1	Strand:+
CCATGAATTTCGACACCCCCAGTGTTT
>Location:NODE_261184_length_10127_cov_26.726177	Coordinate:3885	Reads:1	Hits:1	Allocated_reads:1	Strand:+
CATGAATTTCGACACCCCCAGTGG
>Location:NODE_261184_length_10127_cov_26.726177	Coordinate:3885	Reads:1	Hits:1	Allocated_reads:1	Strand:+
CATGAATTTCGACACCCCCAGTGTT
>Location:NODE_261184_length_10127_cov_26.726177	Coordinate:3885	Reads:1	Hits:1	Allocated_reads:1	Strand:-
TAGAAACACTGGGGGTGTCGAAATTCATG
>Location:NODE_261184_length_10127_cov_26.726177	Coordinate:3895	Reads:1	Hits:1	Allocated_reads:1	Strand:+
GACACCCCCAGTGTTTCTAGTTTTGCTTCCCAT
>Location:NODE_261184_length_10127_cov_26.726177	Coordinate:3896	Reads:1	Hits:1	Allocated_reads:1	Strand:+
ACACCCCCAGTGTTTCTAGTTTTGCTTCCC
>Location:NODE_261184_length_10127_cov_26.726177	Coordinate:3908	Reads:1	Hits:1	Allocated_reads:1	Strand:+
TTTCTAGTTTTGCTTCCCATTGGTC
>Location:NODE_261184_length_10127_cov_26.726177	Coordinate:3908	Reads:1	Hits:1	Allocated_reads:1	Strand:+
TTTCTAGTTTTGCTTCCCATTGGTCT
>Location:NODE_261184_length_10127_cov_26.726177	Coordinate:3909	Reads:1	Hits:1	Allocated_reads:1	Strand:+
TTCTAGTTTTGCTTCCCATTGGTCT
>Location:NODE_261184_length_10127_cov_26.726177	Coordinate:3912	Reads:1	Hits:1	Allocated_reads:1	Strand:+
TAGTTTTGCTTCCCATTGGTCTCGTC
>Location:NODE_261184_length_10127_cov_26.726177	Coordinate:3914	Reads:1	Hits:1	Allocated_reads:1	Strand:-
GACATGACGAGACCAATGGGAAGCAAAAC
>Location:NODE_261184_length_10127_cov_26.726177	Coordinate:3922	Reads:1	Hits:1	Allocated_reads:1	Strand:+
TCCCATTGGTCTCGTCATGTCTGACT
>Location:NODE_261184_length_10127_cov_26.726177	Coordinate:3933	Reads:1	Hits:1	Allocated_reads:1	Strand:+
TCGTCATGTCTGACTTCTCCCAGC
>Location:NODE_261184_length_10127_cov_26.726177	Coordinate:3935	Reads:3	Hits:1	Allocated_reads:3	Strand:-
AGCACAGCTGGGAGAAGTCAGACATGAC
>Location:NODE_261184_length_10127_cov_26.726177	Coordinate:3936	Reads:2	Hits:1	Allocated_reads:2	Strand:-
AGCACAGCTGGGAGAAGTCAGACATGA
>Location:NODE_261184_length_10127_cov_26.726177	Coordinate:3950	Reads:1	Hits:1	Allocated_reads:1	Strand:+
TCCCAGCTGTGCTCTCCTCCCGTGTCTCAT
>Location:NODE_261184_length_10127_cov_26.726177	Coordinate:3953	Reads:1	Hits:1	Allocated_reads:1	Strand:+
CAGCTGTGCTCTCCTCCCGTGTCT
>Location:NODE_261184_length_10127_cov_26.726177	Coordinate:3953	Reads:2	Hits:1	Allocated_reads:2	Strand:+
CAGCTGTGCTCTCCTCCCGTGTCTC
>Location:NODE_261184_length_10127_cov_26.726177	Coordinate:3953	Reads:1	Hits:1	Allocated_reads:1	Strand:+
CAGCTGTGCTCTCCTCCCGTGTCTCAT
>Location:NODE_261184_length_10127_cov_26.726177	Coordinate:3970	Reads:1	Hits:1	Allocated_reads:1	Strand:-
GGCTTAAATTCACTGGGGAATGAGACACG
>Location:NODE_261184_length_10127_cov_26.726177	Coordinate:3983	Reads:1	Hits:1	Allocated_reads:1	Strand:-
CAGAGAAACACAGGGCTTAAATTCACTGG
>Location:NODE_261184_length_10127_cov_26.726177	Coordinate:3983	Reads:1	Hits:1	Allocated_reads:1	Strand:-
GAGAAACACAGGGCTTAAATTCACTGG
>Location:NODE_261184_length_10127_cov_26.726177	Coordinate:3984	Reads:1	Hits:1	Allocated_reads:1	Strand:-
GCAGAGAAACACAGGGCTTAAATTCACTG
>Location:NODE_261184_length_10127_cov_26.726177	Coordinate:3985	Reads:1	Hits:185	Allocated_reads:0.00540540540540541	Strand:-
CAGAGAAACACAGGGCTTAAATGCACG
>Location:NODE_261184_length_10127_cov_26.726177	Coordinate:3985	Reads:2	Hits:1	Allocated_reads:2	Strand:-
GAGAAACACAGGGCTTAAATTCACT
>Location:NODE_261184_length_10127_cov_26.726177	Coordinate:3985	Reads:1	Hits:1	Allocated_reads:1	Strand:-
GCAGAGAAACACAGGGCTTAAATTCACT
>Location:NODE_261184_length_10127_cov_26.726177	Coordinate:3988	Reads:1	Hits:1	Allocated_reads:1	Strand:-
ACGCAGAGAAACACAGGGCTTAAATTC
>Location:NODE_261184_length_10127_cov_26.726177	Coordinate:3988	Reads:1	Hits:1	Allocated_reads:1	Strand:-
CAGAGAAACACAGGGCTTAAATTC
>Location:NODE_261184_length_10127_cov_26.726177	Coordinate:3988	Reads:1	Hits:1	Allocated_reads:1	Strand:-
GCAGAGAAACACAGGGCTTAAATTC
>Location:NODE_261184_length_10127_cov_26.726177	Coordinate:3994	Reads:1	Hits:1	Allocated_reads:1	Strand:+
AAGCCCTGTGTTTCTCTGCGTCAGTGTT
>Location:NODE_261184_length_10127_cov_26.726177	Coordinate:3996	Reads:1	Hits:3	Allocated_reads:0.333333333333333	Strand:+
GCCCTGTGTTTCTCTGCGTCAGTG
>Location:NODE_261184_length_10127_cov_26.726177	Coordinate:3996	Reads:1	Hits:1	Allocated_reads:1	Strand:+
GCCCTGTGTTTCTCTGCGTCAGTGTTGCG
>Location:NODE_261184_length_10127_cov_26.726177	Coordinate:3996	Reads:1	Hits:1	Allocated_reads:1	Strand:+
GCCCTGTGTTTCTCTGCGTCAGTGTTGCGTC
>Location:NODE_261184_length_10127_cov_26.726177	Coordinate:3997	Reads:1	Hits:1	Allocated_reads:1	Strand:+
CCCTGTGTTTCTCTGCGTCAGTGTTGCGTA
>Location:NODE_261184_length_10127_cov_26.726177	Coordinate:4000	Reads:1	Hits:1	Allocated_reads:1	Strand:+
TGTGTTTCTCTGCGTCAGTGTTGCGTC
>Location:NODE_261184_length_10127_cov_26.726177	Coordinate:4003	Reads:1	Hits:1	Allocated_reads:1	Strand:+
GTTTCTCTGCGTCAGTGTTGCGTCTT
>Location:NODE_261184_length_10127_cov_26.726177	Coordinate:4003	Reads:1	Hits:1	Allocated_reads:1	Strand:+
GTTTCTCTGCGTCAGTGTTGCGTCTTC
>Location:NODE_261184_length_10127_cov_26.726177	Coordinate:4006	Reads:1	Hits:1	Allocated_reads:1	Strand:-
AGCATGAGGGAAGACGCAACACTGACGCAGAGA
>Location:NODE_261184_length_10127_cov_26.726177	Coordinate:4010	Reads:1	Hits:1	Allocated_reads:1	Strand:-
GCATGAGGGAAGACGCAACACTGACGCA
>Location:NODE_261184_length_10127_cov_26.726177	Coordinate:4011	Reads:1	Hits:1	Allocated_reads:1	Strand:-
AGCATGAGGGAAGACGCAACACTGACGT
>Location:NODE_261184_length_10127_cov_26.726177	Coordinate:4014	Reads:1	Hits:1	Allocated_reads:1	Strand:+
TCAGTGTTGCGTCTTCCCTCATGCT
>Location:NODE_261184_length_10127_cov_26.726177	Coordinate:4015	Reads:1	Hits:1	Allocated_reads:1	Strand:-
AGCATGAGGGAAGACGCAACACTG
>Location:NODE_261184_length_10127_cov_26.726177	Coordinate:4027	Reads:1	Hits:1	Allocated_reads:1	Strand:+
TTCCCTCATGCTGTGTCTTTCCTTGT
>Location:NODE_261184_length_10127_cov_26.726177	Coordinate:4027	Reads:1	Hits:1	Allocated_reads:1	Strand:+
TTCCCTCATGCTGTGTCTTTCCTTGTGTGCCT
>Location:NODE_261184_length_10127_cov_26.726177	Coordinate:4028	Reads:1	Hits:1	Allocated_reads:1	Strand:+
TCCCTCATGCTGTGTCTTTCCTTGTGT
>Location:NODE_261184_length_10127_cov_26.726177	Coordinate:4028	Reads:2	Hits:1	Allocated_reads:2	Strand:+
TCCCTCATGCTGTGTCTTTCCTTGTGTGCC
>Location:NODE_261184_length_10127_cov_26.726177	Coordinate:4029	Reads:1	Hits:1	Allocated_reads:1	Strand:+
CCCTCATGCTGTGTCTTTCCTTGTGTG
>Location:NODE_261184_length_10127_cov_26.726177	Coordinate:4029	Reads:1	Hits:1	Allocated_reads:1	Strand:+
CCCTCATGCTGTGTCTTTCCTTGTGTGCA
>Location:NODE_261184_length_10127_cov_26.726177	Coordinate:4029	Reads:6	Hits:1	Allocated_reads:6	Strand:+
CCCTCATGCTGTGTCTTTCCTTGTGTGCC
>Location:NODE_261184_length_10127_cov_26.726177	Coordinate:4029	Reads:1	Hits:1	Allocated_reads:1	Strand:+
CCCTCATGCTGTGTCTTTCCTTGTGTGCCT
>Location:NODE_261184_length_10127_cov_26.726177	Coordinate:4031	Reads:1	Hits:1	Allocated_reads:1	Strand:+
CTCATGCTGTGTCTTTCCTTGTGTGCCT
>Location:NODE_261184_length_10127_cov_26.726177	Coordinate:4031	Reads:1	Hits:1	Allocated_reads:1	Strand:-
GAGGCACACAAGGAAAGACACAGCATGAG
>Location:NODE_261184_length_10127_cov_26.726177	Coordinate:4032	Reads:5	Hits:1	Allocated_reads:5	Strand:+
TCATGCTGTGTCTTTCCTTGTGTGCC
>Location:NODE_261184_length_10127_cov_26.726177	Coordinate:4032	Reads:1	Hits:1	Allocated_reads:1	Strand:+
TCATGCTGTGTCTTTCCTTGTGTGCCT
>Location:NODE_261184_length_10127_cov_26.726177	Coordinate:4032	Reads:2	Hits:1	Allocated_reads:2	Strand:+
TCATGCTGTGTCTTTCCTTGTGTGCCG
>Location:NODE_261184_length_10127_cov_26.726177	Coordinate:4033	Reads:1	Hits:1	Allocated_reads:1	Strand:+
CATGCTGTGTCTTTCCTTGTGTGCCT
>Location:NODE_261184_length_10127_cov_26.726177	Coordinate:4034	Reads:3	Hits:1	Allocated_reads:3	Strand:+
ATGCTGTGTCTTTCCTTGTGTGCCT
>Location:NODE_261184_length_10127_cov_26.726177	Coordinate:4035	Reads:1	Hits:1	Allocated_reads:1	Strand:+
TGCTGTGTCTTTCCTTGTGTGCCTCTT
>Location:NODE_261184_length_10127_cov_26.726177	Coordinate:4058	Reads:1	Hits:1	Allocated_reads:1	Strand:+
TCTTGGTGAAGTTTAATGCTGTTTTGAA
>Location:NODE_261184_length_10127_cov_26.726177	Coordinate:4058	Reads:1	Hits:1	Allocated_reads:1	Strand:+
TCTTGGTGAAGTTTAATGCTGTTTTGAAC
>Location:NODE_261184_length_10127_cov_26.726177	Coordinate:4060	Reads:1	Hits:1	Allocated_reads:1	Strand:+
TTGGTGAAGTTTAATGCTGTTTTGAATT
>Location:NODE_261184_length_10127_cov_26.726177	Coordinate:4060	Reads:1	Hits:1	Allocated_reads:1	Strand:+
TTGGTGAAGTTTAATGCTGTTTTGAATTGT
>Location:NODE_261184_length_10127_cov_26.726177	Coordinate:4061	Reads:1	Hits:1	Allocated_reads:1	Strand:+
TGGTGAAGTTTAATGCTGTTTTGAATTG
>Location:NODE_261184_length_10127_cov_26.726177	Coordinate:4061	Reads:2	Hits:1	Allocated_reads:2	Strand:+
TGGTGAAGTTTAATGCTGTTTTGAATTGT
>Location:NODE_261184_length_10127_cov_26.726177	Coordinate:4064	Reads:1	Hits:1	Allocated_reads:1	Strand:+
TGAAGTTTAATGCTGTTTTGAATTGTT
>Location:NODE_261184_length_10127_cov_26.726177	Coordinate:4064	Reads:1	Hits:1	Allocated_reads:1	Strand:+
TGAAGTTTAATGCTGTTTTGAATTGTTT
>Location:NODE_261184_length_10127_cov_26.726177	Coordinate:4064	Reads:1	Hits:1	Allocated_reads:1	Strand:+
TGAAGTTTAATGCTGTTTTGAATTGTTTGGCA
>Location:NODE_261184_length_10127_cov_26.726177	Coordinate:4067	Reads:1	Hits:1	Allocated_reads:1	Strand:+
AGTTTAATGCTGTTTTGAATTGTTTGGCA
>Location:NODE_261184_length_10127_cov_26.726177	Coordinate:4070	Reads:2	Hits:1	Allocated_reads:2	Strand:+
TTAATGCTGTTTTGAATTGTTTGGCA
>Location:NODE_261184_length_10127_cov_26.726177	Coordinate:4071	Reads:1	Hits:1	Allocated_reads:1	Strand:+
TAATGCTGTTTTGAATTGTTTGGCA
>Location:NODE_261184_length_10127_cov_26.726177	Coordinate:4074	Reads:1	Hits:1	Allocated_reads:1	Strand:+
TGCTGTTTTGAATTGTTTGGCATG
>Location:NODE_261184_length_10127_cov_26.726177	Coordinate:4074	Reads:1	Hits:1	Allocated_reads:1	Strand:+
TGCTGTTTTGAATTGTTTGGCATGGGTT
>Location:NODE_261184_length_10127_cov_26.726177	Coordinate:4077	Reads:1	Hits:1	Allocated_reads:1	Strand:+
TGTTTTGAATTGTTTGGCATGGGTTTGCCC
>Location:NODE_261184_length_10127_cov_26.726177	Coordinate:4079	Reads:3	Hits:1	Allocated_reads:3	Strand:+
TTTTGAATTGTTTGGCATGGGTTTGCCCA
>Location:NODE_261184_length_10127_cov_26.726177	Coordinate:4081	Reads:2	Hits:1	Allocated_reads:2	Strand:+
TTGAATTGTTTGGCATGGGTTTGCCCA
>Location:NODE_261184_length_10127_cov_26.726177	Coordinate:4091	Reads:1	Hits:1	Allocated_reads:1	Strand:+
TGGCATGGGTTTGCCCAGGCAAGGAGGAC
>Location:NODE_261184_length_10127_cov_26.726177	Coordinate:4095	Reads:1	Hits:1	Allocated_reads:1	Strand:+
ATGGGTTTGCCCAGGCAAGGAGGACT
>Location:NODE_261184_length_10127_cov_26.726177	Coordinate:4096	Reads:1	Hits:1	Allocated_reads:1	Strand:+
TGGGTTTGCCCAGGCAAGGAGGACT
>Location:NODE_261184_length_10127_cov_26.726177	Coordinate:4100	Reads:1	Hits:1	Allocated_reads:1	Strand:+
TTTGCCCAGGCAAGGAGGACTCAGCC
>Location:NODE_261184_length_10127_cov_26.726177	Coordinate:4101	Reads:2	Hits:1	Allocated_reads:2	Strand:+
TTGCCCAGGCAAGGAGGACTCAGCCACC
>Location:NODE_261184_length_10127_cov_26.726177	Coordinate:4102	Reads:1	Hits:1	Allocated_reads:1	Strand:+
TGCCCAGGCAAGGAGGACTCAGCC
>Location:NODE_261184_length_10127_cov_26.726177	Coordinate:4102	Reads:7	Hits:1	Allocated_reads:7	Strand:+
TGCCCAGGCAAGGAGGACTCAGCCACC
>Location:NODE_261184_length_10127_cov_26.726177	Coordinate:4102	Reads:1	Hits:1	Allocated_reads:1	Strand:+
TGCCCAGGCAAGGAGGACTCAGCCACCT
>Location:NODE_261184_length_10127_cov_26.726177	Coordinate:4102	Reads:11	Hits:1	Allocated_reads:11	Strand:+
TGCCCAGGCAAGGAGGACTCAGCCACCC
>Location:NODE_261184_length_10127_cov_26.726177	Coordinate:4102	Reads:19	Hits:1	Allocated_reads:19	Strand:+
TGCCCAGGCAAGGAGGACTCAGCCACCCT
>Location:NODE_261184_length_10127_cov_26.726177	Coordinate:4102	Reads:2	Hits:1	Allocated_reads:2	Strand:+
TGCCCAGGCAAGGAGGACTCAGCCACCCA
>Location:NODE_261184_length_10127_cov_26.726177	Coordinate:4102	Reads:1	Hits:1	Allocated_reads:1	Strand:+
TGCCCAGGCAAGGAGGACTCAGCCACCCTTC
>Location:NODE_261184_length_10127_cov_26.726177	Coordinate:4103	Reads:3	Hits:2	Allocated_reads:1.5	Strand:+
GCCCAGGCAAGGAGGACTCAGCCACC
>Location:NODE_261184_length_10127_cov_26.726177	Coordinate:4103	Reads:1	Hits:2	Allocated_reads:0.5	Strand:+
GCCCAGGCAAGGAGGACTCAGCCACCC
>Location:NODE_261184_length_10127_cov_26.726177	Coordinate:4103	Reads:3	Hits:2	Allocated_reads:1.5	Strand:+
GCCCAGGCAAGGAGGACTCAGCCACCCT
>Location:NODE_261184_length_10127_cov_26.726177	Coordinate:4103	Reads:1	Hits:2	Allocated_reads:0.5	Strand:+
GCCCAGGCAAGGAGGACTCAGCCACCCTT
>Location:NODE_261184_length_10127_cov_26.726177	Coordinate:4104	Reads:3	Hits:2	Allocated_reads:1.5	Strand:+
CCCAGGCAAGGAGGACTCAGCCACC
>Location:NODE_261184_length_10127_cov_26.726177	Coordinate:4104	Reads:4	Hits:2	Allocated_reads:2	Strand:+
CCCAGGCAAGGAGGACTCAGCCACCCT
>Location:NODE_261184_length_10127_cov_26.726177	Coordinate:4104	Reads:1	Hits:2	Allocated_reads:0.5	Strand:+
CCCAGGCAAGGAGGACTCAGCCACCCTT
>Location:NODE_261184_length_10127_cov_26.726177	Coordinate:4104	Reads:1	Hits:2	Allocated_reads:0.5	Strand:+
CCCAGGCAAGGAGGACTCAGCCACCCTTC
>Location:NODE_261184_length_10127_cov_26.726177	Coordinate:4113	Reads:1	Hits:2	Allocated_reads:0.5	Strand:-
GGTTTTTAGAAGGGTGGCTGAGTCCTCC
>Location:NODE_261184_length_10127_cov_26.726177	Coordinate:4128	Reads:1	Hits:1	Allocated_reads:1	Strand:+
CCTTCTAAAAACCCTCGCAGCTTGGTTTGC
>Location:NODE_261184_length_10127_cov_26.726177	Coordinate:4132	Reads:1	Hits:1	Allocated_reads:1	Strand:+
CTAAAAACCCTCGCAGCTTGGTTTGCT
>Location:NODE_261184_length_10127_cov_26.726177	Coordinate:4138	Reads:1	Hits:1	Allocated_reads:1	Strand:-
GATTGAGCAAACCAAGCTGCGAGGGT
>Location:NODE_261184_length_10127_cov_26.726177	Coordinate:4156	Reads:1	Hits:1	Allocated_reads:1	Strand:-
CTAACGGCAAAGCTAATGATTGAGC
>Location:NODE_261184_length_10127_cov_26.726177	Coordinate:4165	Reads:1	Hits:1	Allocated_reads:1	Strand:+
TTAGCTTTGCCGTTAGCCGCCCAGC
>Location:NODE_261184_length_10127_cov_26.726177	Coordinate:4165	Reads:3	Hits:1	Allocated_reads:3	Strand:+
TTAGCTTTGCCGTTAGCCGCCCAGCCT
>Location:NODE_261184_length_10127_cov_26.726177	Coordinate:4165	Reads:1	Hits:1	Allocated_reads:1	Strand:+
TTAGCTTTGCCGTTAGCCGCCCAGCCTGT
>Location:NODE_261184_length_10127_cov_26.726177	Coordinate:4171	Reads:1	Hits:1	Allocated_reads:1	Strand:+
TTGCCGTTAGCCGCCCAGCCTGTAACC
>Location:NODE_261184_length_10127_cov_26.726177	Coordinate:4172	Reads:1	Hits:1	Allocated_reads:1	Strand:+
TGCCGTTAGCCGCCCAGCCTGTAA
>Location:NODE_261184_length_10127_cov_26.726177	Coordinate:4172	Reads:1	Hits:1	Allocated_reads:1	Strand:+
TGCCGTTAGCCGCCCAGCCTGTAAC
>Location:NODE_261184_length_10127_cov_26.726177	Coordinate:4174	Reads:1	Hits:1	Allocated_reads:1	Strand:+
CCGTTAGCCGCCCAGCCTGTAACCCAGT
>Location:NODE_261184_length_10127_cov_26.726177	Coordinate:4177	Reads:1	Hits:1	Allocated_reads:1	Strand:+
TTAGCCGCCCAGCCTGTAACCCAGTTAGC
>Location:NODE_261184_length_10127_cov_26.726177	Coordinate:4178	Reads:3	Hits:1	Allocated_reads:3	Strand:+
TAGCCGCCCAGCCTGTAACCCAGTTAGC
>Location:NODE_261184_length_10127_cov_26.726177	Coordinate:4182	Reads:1	Hits:1	Allocated_reads:1	Strand:+
CGCCCAGCCTGTAACCCAGTTAGC
>Location:NODE_261184_length_10127_cov_26.726177	Coordinate:4185	Reads:1	Hits:1	Allocated_reads:1	Strand:+
CCAGCCTGTAACCCAGTTAGCCGCCCGGC
>Location:NODE_261184_length_10127_cov_26.726177	Coordinate:4186	Reads:1	Hits:1	Allocated_reads:1	Strand:+
CAGCCTGTAACCCAGTTAGCCGCCCGGCC
>Location:NODE_261184_length_10127_cov_26.726177	Coordinate:4189	Reads:1	Hits:1	Allocated_reads:1	Strand:+
CCTGTAACCCAGTTAGCCGCCCGGCCTTC
>Location:NODE_261184_length_10127_cov_26.726177	Coordinate:4191	Reads:3	Hits:1	Allocated_reads:3	Strand:+
TGTAACCCAGTTAGCCGCCCGGCCTTC
>Location:NODE_261184_length_10127_cov_26.726177	Coordinate:4193	Reads:1	Hits:1	Allocated_reads:1	Strand:+
TAACCCAGTTAGCCGCCCGGCCTTC
>Location:NODE_261184_length_10127_cov_26.726177	Coordinate:4193	Reads:1	Hits:1	Allocated_reads:1	Strand:+
TAACCCAGTTAGCCGCCCGGCCTTCTT
>Location:NODE_261184_length_10127_cov_26.726177	Coordinate:4194	Reads:1	Hits:1	Allocated_reads:1	Strand:+
AACCCAGTTAGCCGCCCGGCCTTC
>Location:NODE_261184_length_10127_cov_26.726177	Coordinate:4199	Reads:1	Hits:1	Allocated_reads:1	Strand:-
TGAACAGAAGGCCGGGCGGCTAACT
>Location:NODE_261184_length_10127_cov_26.726177	Coordinate:4200	Reads:1	Hits:1	Allocated_reads:1	Strand:-
TTGAACAGAAGGCCGGGCGGCTAAC
>Location:NODE_261184_length_10127_cov_26.726177	Coordinate:4202	Reads:1	Hits:1	Allocated_reads:1	Strand:-
ATTGAACAGAAGGCCGGGCGGCTA
>Location:NODE_261184_length_10127_cov_26.726177	Coordinate:4202	Reads:1	Hits:1	Allocated_reads:1	Strand:-
GGCAATTGAACAGAAGGCCGGGCGGCTT
>Location:NODE_261184_length_10127_cov_26.726177	Coordinate:4207	Reads:1	Hits:1	Allocated_reads:1	Strand:-
AGGGCAATTGAACAGAAGGCCGGGC
>Location:NODE_261184_length_10127_cov_26.726177	Coordinate:4207	Reads:1	Hits:1	Allocated_reads:1	Strand:+
GCCCGGCCTTCTGTTCAATTGCCCTTAGCA
>Location:NODE_261184_length_10127_cov_26.726177	Coordinate:4208	Reads:1	Hits:1	Allocated_reads:1	Strand:+
CCCGGCCTTCTGTTCAATTGCCCTTAGC
>Location:NODE_261184_length_10127_cov_26.726177	Coordinate:4215	Reads:1	Hits:1	Allocated_reads:1	Strand:+
TTCTGTTCAATTGCCCTTAGCAGCCC
>Location:NODE_261184_length_10127_cov_26.726177	Coordinate:4215	Reads:1	Hits:1	Allocated_reads:1	Strand:+
TTCTGTTCAATTGCCCTTAGCAGCCCAGC
>Location:NODE_261184_length_10127_cov_26.726177	Coordinate:4216	Reads:1	Hits:1	Allocated_reads:1	Strand:+
TCTGTTCAATTGCCCTTAGCAGCCCAGCCA
>Location:NODE_261184_length_10127_cov_26.726177	Coordinate:4220	Reads:3	Hits:1	Allocated_reads:3	Strand:+
TTCAATTGCCCTTAGCAGCCCAGCC
>Location:NODE_261184_length_10127_cov_26.726177	Coordinate:4220	Reads:1	Hits:1	Allocated_reads:1	Strand:+
TTCAATTGCCCTTAGCAGCCCAGCCA
>Location:NODE_261184_length_10127_cov_26.726177	Coordinate:4220	Reads:6	Hits:1	Allocated_reads:6	Strand:+
TTCAATTGCCCTTAGCAGCCCAGCCATT
>Location:NODE_261184_length_10127_cov_26.726177	Coordinate:4220	Reads:2	Hits:1	Allocated_reads:2	Strand:+
TTCAATTGCCCTTAGCAGCCCAGCCATTA
>Location:NODE_261184_length_10127_cov_26.726177	Coordinate:4220	Reads:3	Hits:1	Allocated_reads:3	Strand:+
TTCAATTGCCCTTAGCAGCCCAGCCATTAGC
>Location:NODE_261184_length_10127_cov_26.726177	Coordinate:4221	Reads:3	Hits:1	Allocated_reads:3	Strand:+
TCAATTGCCCTTAGCAGCCCAGCCATTAGC
>Location:NODE_261184_length_10127_cov_26.726177	Coordinate:4222	Reads:2	Hits:1	Allocated_reads:2	Strand:+
CAATTGCCCTTAGCAGCCCAGCCATTAGC
>Location:NODE_261184_length_10127_cov_26.726177	Coordinate:4222	Reads:1	Hits:1	Allocated_reads:1	Strand:+
CAATTGCCCTTAGCAGCCCAGCCATTAGCTC
>Location:NODE_261184_length_10127_cov_26.726177	Coordinate:4235	Reads:1	Hits:1	Allocated_reads:1	Strand:+
CAGCCCAGCCATTAGCTCTGCTACCAG
>Location:NODE_261184_length_10127_cov_26.726177	Coordinate:4248	Reads:1	Hits:1	Allocated_reads:1	Strand:-
GAGACTGAGCTGCTGGTAGCAGAGCT
>Location:NODE_261184_length_10127_cov_26.726177	Coordinate:4248	Reads:1	Hits:1	Allocated_reads:1	Strand:-
TAGAGACTGAGCTGCTGGTAGCAGAGCT
>Location:NODE_261184_length_10127_cov_26.726177	Coordinate:4256	Reads:1	Hits:1	Allocated_reads:1	Strand:+
TACCAGCAGCTCAGTCTCTAGCGC
>Location:NODE_261184_length_10127_cov_26.726177	Coordinate:4258	Reads:1	Hits:1	Allocated_reads:1	Strand:+
CCAGCAGCTCAGTCTCTAGCGCAGTC
>Location:NODE_261184_length_10127_cov_26.726177	Coordinate:4259	Reads:1	Hits:1	Allocated_reads:1	Strand:+
CAGCAGCTCAGTCTCTAGCGCAGTCATT
>Location:NODE_261184_length_10127_cov_26.726177	Coordinate:4264	Reads:1	Hits:1	Allocated_reads:1	Strand:-
TGAGTAAATGACTGCGCTAGAGACTGAGC
>Location:NODE_261184_length_10127_cov_26.726177	Coordinate:4266	Reads:1	Hits:1	Allocated_reads:1	Strand:+
TCAGTCTCTAGCGCAGTCATTTACTC
>Location:NODE_261184_length_10127_cov_26.726177	Coordinate:4266	Reads:1	Hits:1	Allocated_reads:1	Strand:+
TCAGTCTCTAGCGCAGTCATTTACTCA
>Location:NODE_261184_length_10127_cov_26.726177	Coordinate:4266	Reads:1	Hits:1	Allocated_reads:1	Strand:+
TCAGTCTCTAGCGCAGTCATTTACTCAAC
>Location:NODE_261184_length_10127_cov_26.726177	Coordinate:4269	Reads:1	Hits:1	Allocated_reads:1	Strand:-
GTTGAGTAAATGACTGCGCTAGAGAC
>Location:NODE_261184_length_10127_cov_26.726177	Coordinate:4271	Reads:1	Hits:1	Allocated_reads:1	Strand:-
TGGTTGAGTAAATGACTGCGCTAGAG
>Location:NODE_261184_length_10127_cov_26.726177	Coordinate:4276	Reads:1	Hits:1	Allocated_reads:1	Strand:+
GCGCAGTCATTTACTCAACCACCAACTC
>Location:NODE_261184_length_10127_cov_26.726177	Coordinate:4282	Reads:43	Hits:1	Allocated_reads:43	Strand:+
TCATTTACTCAACCACCAACTCCACTT
>Location:NODE_261184_length_10127_cov_26.726177	Coordinate:4282	Reads:2	Hits:1	Allocated_reads:2	Strand:+
TCATTTACTCAACCACCAACTCCACTTT
>Location:NODE_261184_length_10127_cov_26.726177	Coordinate:4282	Reads:2	Hits:1	Allocated_reads:2	Strand:+
TCATTTACTCAACCACCAACTCCACTTTC
>Location:NODE_261184_length_10127_cov_26.726177	Coordinate:4283	Reads:2	Hits:1	Allocated_reads:2	Strand:+
CATTTACTCAACCACCAACTCCACTT
>Location:NODE_261184_length_10127_cov_26.726177	Coordinate:4283	Reads:1	Hits:1	Allocated_reads:1	Strand:+
CATTTACTCAACCACCAACTCCACTTTCA
>Location:NODE_261184_length_10127_cov_26.726177	Coordinate:4283	Reads:1	Hits:1	Allocated_reads:1	Strand:+
CATTTACTCAACCACCAACTCCACTTTCAC
>Location:NODE_261184_length_10127_cov_26.726177	Coordinate:4285	Reads:1	Hits:1	Allocated_reads:1	Strand:+
TTTACTCAACCACCAACTCCACTT
>Location:NODE_261184_length_10127_cov_26.726177	Coordinate:4285	Reads:1	Hits:1	Allocated_reads:1	Strand:+
TTTACTCAACCACCAACTCCACTTT
>Location:NODE_261184_length_10127_cov_26.726177	Coordinate:4285	Reads:1	Hits:1	Allocated_reads:1	Strand:+
TTTACTCAACCACCAACTCCACTTTCA
>Location:NODE_261184_length_10127_cov_26.726177	Coordinate:4285	Reads:4	Hits:1	Allocated_reads:4	Strand:+
TTTACTCAACCACCAACTCCACTTTCACC
>Location:NODE_261184_length_10127_cov_26.726177	Coordinate:4285	Reads:3	Hits:1	Allocated_reads:3	Strand:+
TTTACTCAACCACCAACTCCACTTTCACCA
>Location:NODE_261184_length_10127_cov_26.726177	Coordinate:4286	Reads:2	Hits:1	Allocated_reads:2	Strand:+
TTACTCAACCACCAACTCCACTTTCACC
>Location:NODE_261184_length_10127_cov_26.726177	Coordinate:4287	Reads:1	Hits:1	Allocated_reads:1	Strand:+
TACTCAACCACCAACTCCACTTTCACC
>Location:NODE_261184_length_10127_cov_26.726177	Coordinate:4287	Reads:1	Hits:1	Allocated_reads:1	Strand:+
TACTCAACCACCAACTCCACTTTCACCACA
>Location:NODE_261184_length_10127_cov_26.726177	Coordinate:4293	Reads:1	Hits:1	Allocated_reads:1	Strand:+
ACCACCAACTCCACTTTCACCACAACCGT
>Location:NODE_261184_length_10127_cov_26.726177	Coordinate:4302	Reads:2	Hits:1	Allocated_reads:2	Strand:+
TCCACTTTCACCACAACCGTCACTACAATCA
>Location:NODE_261184_length_10127_cov_26.726177	Coordinate:4304	Reads:1	Hits:1	Allocated_reads:1	Strand:-
GTAGTGACGGTTGTGGTGAAAGTG
>Location:NODE_261184_length_10127_cov_26.726177	Coordinate:4309	Reads:1	Hits:1	Allocated_reads:1	Strand:+
TCACCACAACCGTCACTACAATCACTAGC
>Location:NODE_261184_length_10127_cov_26.726177	Coordinate:4311	Reads:1	Hits:1	Allocated_reads:1	Strand:+
ACCACAACCGTCACTACAATCACTAGCTCA
>Location:NODE_261184_length_10127_cov_26.726177	Coordinate:4315	Reads:2	Hits:1	Allocated_reads:2	Strand:+
CAACCGTCACTACAATCACTAGCTCAGG
>Location:NODE_261184_length_10127_cov_26.726177	Coordinate:4315	Reads:2	Hits:1	Allocated_reads:2	Strand:+
CAACCGTCACTACAATCACTAGCTCAGGC
>Location:NODE_261184_length_10127_cov_26.726177	Coordinate:4315	Reads:1	Hits:1	Allocated_reads:1	Strand:+
CAACCGTCACTACAATCACTAGCTCAGGCTCC
>Location:NODE_261184_length_10127_cov_26.726177	Coordinate:4316	Reads:2	Hits:1	Allocated_reads:2	Strand:+
AACCGTCACTACAATCACTAGCTCAGGC
>Location:NODE_261184_length_10127_cov_26.726177	Coordinate:4317	Reads:1	Hits:1	Allocated_reads:1	Strand:+
ACCGTCACTACAATCACTAGCTCAGGC
>Location:NODE_261184_length_10127_cov_26.726177	Coordinate:4317	Reads:1	Hits:1	Allocated_reads:1	Strand:+
ACCGTCACTACAATCACTAGCTCAGGCTCC
>Location:NODE_261184_length_10127_cov_26.726177	Coordinate:4318	Reads:1	Hits:1	Allocated_reads:1	Strand:+
CCGTCACTACAATCACTAGCTCAGGCT
>Location:NODE_261184_length_10127_cov_26.726177	Coordinate:4320	Reads:1	Hits:1	Allocated_reads:1	Strand:+
GTCACTACAATCACTAGCTCAGGCTCC
>Location:NODE_261184_length_10127_cov_26.726177	Coordinate:4321	Reads:3	Hits:2	Allocated_reads:1.5	Strand:+
TCACTACAATCACTAGCTCAGGCTCC
>Location:NODE_261184_length_10127_cov_26.726177	Coordinate:4321	Reads:3	Hits:2	Allocated_reads:1.5	Strand:+
TCACTACAATCACTAGCTCAGGCTCCT
>Location:NODE_261184_length_10127_cov_26.726177	Coordinate:4321	Reads:1	Hits:2	Allocated_reads:0.5	Strand:+
TCACTACAATCACTAGCTCAGGCTCCTG
>Location:NODE_261184_length_10127_cov_26.726177	Coordinate:4321	Reads:4	Hits:2	Allocated_reads:2	Strand:+
TCACTACAATCACTAGCTCAGGCTCCTGC
>Location:NODE_261184_length_10127_cov_26.726177	Coordinate:4321	Reads:2	Hits:2	Allocated_reads:1	Strand:+
TCACTACAATCACTAGCTCAGGCTCCTGCT
>Location:NODE_261184_length_10127_cov_26.726177	Coordinate:4322	Reads:1	Hits:2	Allocated_reads:0.5	Strand:+
CACTACAATCACTAGCTCAGGCTCCTGC
>Location:NODE_261184_length_10127_cov_26.726177	Coordinate:4324	Reads:1	Hits:2	Allocated_reads:0.5	Strand:+
CTACAATCACTAGCTCAGGCTCCTG
>Location:NODE_261184_length_10127_cov_26.726177	Coordinate:4324	Reads:1	Hits:2	Allocated_reads:0.5	Strand:+
CTACAATCACTAGCTCAGGCTCCTGCT
>Location:NODE_261184_length_10127_cov_26.726177	Coordinate:4324	Reads:1	Hits:1	Allocated_reads:1	Strand:+
CTACAATCACTAGCTCAGGCTCCTGCTCAGT
>Location:NODE_261184_length_10127_cov_26.726177	Coordinate:4325	Reads:1	Hits:1	Allocated_reads:1	Strand:+
TACAATCACTAGCTCAGGCTCCTGCTCA
>Location:NODE_261184_length_10127_cov_26.726177	Coordinate:4325	Reads:4	Hits:1	Allocated_reads:4	Strand:+
TACAATCACTAGCTCAGGCTCCTGCTCAGT
>Location:NODE_261184_length_10127_cov_26.726177	Coordinate:4329	Reads:1	Hits:1	Allocated_reads:1	Strand:+
ATCACTAGCTCAGGCTCCTGCTCAGTTGTCAATT
>Location:NODE_261184_length_10127_cov_26.726177	Coordinate:4330	Reads:1	Hits:1	Allocated_reads:1	Strand:+
TCACTAGCTCAGGCTCCTGCTCAGT
>Location:NODE_261184_length_10127_cov_26.726177	Coordinate:4332	Reads:2	Hits:1	Allocated_reads:2	Strand:-
GACAACTGAGCAGGAGCCTGAGCTAGT
>Location:NODE_261184_length_10127_cov_26.726177	Coordinate:4332	Reads:7	Hits:1	Allocated_reads:7	Strand:-
TGACAACTGAGCAGGAGCCTGAGCTAGT
>Location:NODE_261184_length_10127_cov_26.726177	Coordinate:4335	Reads:2	Hits:1	Allocated_reads:2	Strand:-
TGACAACTGAGCAGGAGCCTGAGCT
>Location:NODE_261184_length_10127_cov_26.726177	Coordinate:4336	Reads:1	Hits:1	Allocated_reads:1	Strand:-
GAATTGACAACTGAGCAGGAGCCTGAGC
>Location:NODE_261184_length_10127_cov_26.726177	Coordinate:4336	Reads:2	Hits:1	Allocated_reads:2	Strand:-
TGACAACTGAGCAGGAGCCTGAGT
>Location:NODE_261184_length_10127_cov_26.726177	Coordinate:4338	Reads:1	Hits:1	Allocated_reads:1	Strand:+
TCAGGCTCCTGCTCAGTTGTCAATTCAGT
>Location:NODE_261184_length_10127_cov_26.726177	Coordinate:4338	Reads:1	Hits:1	Allocated_reads:1	Strand:-
TGAATTGACAACTGAGCAGGAGCCTGT
>Location:NODE_261184_length_10127_cov_26.726177	Coordinate:4340	Reads:2	Hits:1	Allocated_reads:2	Strand:-
GAATTGACAACTGAGCAGGAGCCT
>Location:NODE_261184_length_10127_cov_26.726177	Coordinate:4340	Reads:1	Hits:1	Allocated_reads:1	Strand:-
TGACTGAATTGACAACTGAGCAGGAGCCT
>Location:NODE_261184_length_10127_cov_26.726177	Coordinate:4343	Reads:1	Hits:1	Allocated_reads:1	Strand:+
CTCCTGCTCAGTTGTCAATTCAGTCAGC
>Location:NODE_261184_length_10127_cov_26.726177	Coordinate:4354	Reads:1	Hits:1	Allocated_reads:1	Strand:+
TTGTCAATTCAGTCAGCTGCCCAGC
>Location:NODE_261184_length_10127_cov_26.726177	Coordinate:4355	Reads:1	Hits:1	Allocated_reads:1	Strand:+
TGTCAATTCAGTCAGCTGCCCAGCTAAC
>Location:NODE_261184_length_10127_cov_26.726177	Coordinate:4355	Reads:3	Hits:1	Allocated_reads:3	Strand:+
TGTCAATTCAGTCAGCTGCCCAGCTAACC
>Location:NODE_261184_length_10127_cov_26.726177	Coordinate:4359	Reads:1	Hits:1	Allocated_reads:1	Strand:+
AATTCAGTCAGCTGCCCAGCTAACCT
>Location:NODE_261184_length_10127_cov_26.726177	Coordinate:4365	Reads:1	Hits:1	Allocated_reads:1	Strand:-
GAACTGAGGTTAGCTGGGCAGCTGAC
>Location:NODE_261184_length_10127_cov_26.726177	Coordinate:4368	Reads:1	Hits:1	Allocated_reads:1	Strand:-
CTGAACTGAGGTTAGCTGGGCAGCT
>Location:NODE_261184_length_10127_cov_26.726177	Coordinate:4368	Reads:1	Hits:1	Allocated_reads:1	Strand:-
GTGACTGAACTGAGGTTAGCTGGGCAGCT
>Location:NODE_261184_length_10127_cov_26.726177	Coordinate:4368	Reads:1	Hits:1	Allocated_reads:1	Strand:-
TGACTGAACTGAGGTTAGCTGGGCAGCT
>Location:NODE_261184_length_10127_cov_26.726177	Coordinate:4369	Reads:1	Hits:1	Allocated_reads:1	Strand:-
ACTGAACTGAGGTTAGCTGGGCAGC
>Location:NODE_261184_length_10127_cov_26.726177	Coordinate:4384	Reads:1	Hits:1	Allocated_reads:1	Strand:+
TCAGTTCAGTCACCTGCATCTCCCGC
>Location:NODE_261184_length_10127_cov_26.726177	Coordinate:4384	Reads:1	Hits:1	Allocated_reads:1	Strand:+
TCAGTTCAGTCACCTGCATCTCCCGCA
>Location:NODE_261184_length_10127_cov_26.726177	Coordinate:4384	Reads:1	Hits:1	Allocated_reads:1	Strand:+
TCAGTTCAGTCACCTGCATCTCCCGCAGC
>Location:NODE_261184_length_10127_cov_26.726177	Coordinate:4385	Reads:2	Hits:1	Allocated_reads:2	Strand:+
CAGTTCAGTCACCTGCATCTCCCGC
>Location:NODE_261184_length_10127_cov_26.726177	Coordinate:4386	Reads:2	Hits:1	Allocated_reads:2	Strand:+
AGTTCAGTCACCTGCATCTCCCGCAGC
>Location:NODE_261184_length_10127_cov_26.726177	Coordinate:4386	Reads:2	Hits:1	Allocated_reads:2	Strand:+
AGTTCAGTCACCTGCATCTCCCGCAGCT
>Location:NODE_261184_length_10127_cov_26.726177	Coordinate:4386	Reads:1	Hits:1	Allocated_reads:1	Strand:+
AGTTCAGTCACCTGCATCTCCCGCAGCTC
>Location:NODE_261184_length_10127_cov_26.726177	Coordinate:4386	Reads:1	Hits:1	Allocated_reads:1	Strand:+
AGTTCAGTCACCTGCATCTCCCGCAGCTCAGC
>Location:NODE_261184_length_10127_cov_26.726177	Coordinate:4388	Reads:1	Hits:1	Allocated_reads:1	Strand:+
TTCAGTCACCTGCATCTCCCGCAGC
>Location:NODE_261184_length_10127_cov_26.726177	Coordinate:4394	Reads:1	Hits:1	Allocated_reads:1	Strand:+
CACCTGCATCTCCCGCAGCTCAGCTTCCCCT
>Location:NODE_261184_length_10127_cov_26.726177	Coordinate:4403	Reads:1	Hits:1	Allocated_reads:1	Strand:+
CTCCCGCAGCTCAGCTTCCCCTAACTCA
>Location:NODE_261184_length_10127_cov_26.726177	Coordinate:4405	Reads:1	Hits:1	Allocated_reads:1	Strand:+
CCCGCAGCTCAGCTTCCCCTAACTCAGTC
>Location:NODE_261184_length_10127_cov_26.726177	Coordinate:4409	Reads:1	Hits:1	Allocated_reads:1	Strand:-
GACTGAGTTAGGGGAAGCTGAGCTG
>Location:NODE_261184_length_10127_cov_26.726177	Coordinate:4413	Reads:1	Hits:1	Allocated_reads:1	Strand:+
TCAGCTTCCCCTAACTCAGTCTCCAGT
>Location:NODE_261184_length_10127_cov_26.726177	Coordinate:4417	Reads:1	Hits:1	Allocated_reads:1	Strand:-
ACACTGGAGACTGAGTTAGGGGAAG
>Location:NODE_261184_length_10127_cov_26.726177	Coordinate:4419	Reads:1	Hits:1	Allocated_reads:1	Strand:+
TCCCCTAACTCAGTCTCCAGTGTCTCC
>Location:NODE_261184_length_10127_cov_26.726177	Coordinate:4419	Reads:3	Hits:1	Allocated_reads:3	Strand:+
TCCCCTAACTCAGTCTCCAGTGTCTCCTGC
>Location:NODE_261184_length_10127_cov_26.726177	Coordinate:4420	Reads:1	Hits:1	Allocated_reads:1	Strand:+
CCCCTAACTCAGTCTCCAGTGTCTCCTGC
>Location:NODE_261184_length_10127_cov_26.726177	Coordinate:4422	Reads:1	Hits:1	Allocated_reads:1	Strand:+
CCTAACTCAGTCTCCAGTGTCTCCTGC
>Location:NODE_261184_length_10127_cov_26.726177	Coordinate:4423	Reads:1	Hits:1	Allocated_reads:1	Strand:+
CTAACTCAGTCTCCAGTGTCTCCTGC
>Location:NODE_261184_length_10127_cov_26.726177	Coordinate:4424	Reads:15	Hits:1	Allocated_reads:15	Strand:+
TAACTCAGTCTCCAGTGTCTCCTGC
>Location:NODE_261184_length_10127_cov_26.726177	Coordinate:4424	Reads:1	Hits:1	Allocated_reads:1	Strand:+
TAACTCAGTCTCCAGTGTCTCCTGCT
[truncated: 445,140 more chars]
