# Supplementary material for: First characterization of PIWI-interacting RNA clusters in a cichlid fish with a B chromosome
Source: BMC Biol. 2022 Sep 21;20:204. doi: 10.1186/s12915-022-01403-2 (PMC9490952; doi:10.1186/s12915-022-01403-2)
Supplement: Supplementary file 1 — Additional file 1. Zipped folder with fasta and interactive html piRNA cluster information for the A. latifasciata genome. The nomenclature is as follows: number-pirna-cluster_sex_B-presence (f, female; m, male; 0b, without B chromosome; 1b, with B chromosome). [file 12915_2022_1403_MOESM1_ESM.zip › 101_m1b.fasta]

>Location:NODE_261184_length_10127_cov_26.726177	Coordinate:1	Reads:1	Hits:149	Allocated_reads:0.00671140939597315	Strand:+
TTTTTAAAACGAAAACGGAAGATCTC
>Location:NODE_261184_length_10127_cov_26.726177	Coordinate:1	Reads:1	Hits:148	Allocated_reads:0.00675675675675676	Strand:+
TTTTTAAAACGAAAACGGAGAATCTC
>Location:NODE_261184_length_10127_cov_26.726177	Coordinate:1	Reads:7	Hits:148	Allocated_reads:0.0472972972972973	Strand:+
TTTTTAAAACGAAAACGGAAAATCTC
>Location:NODE_261184_length_10127_cov_26.726177	Coordinate:2	Reads:1	Hits:155	Allocated_reads:0.00645161290322581	Strand:+
TTTTAAAACGAAAACGGAAAATCT
>Location:NODE_261184_length_10127_cov_26.726177	Coordinate:2	Reads:1	Hits:149	Allocated_reads:0.00671140939597315	Strand:+
TTTTAAAACGAAAACGGAGAATCTC
>Location:NODE_261184_length_10127_cov_26.726177	Coordinate:2	Reads:2	Hits:150	Allocated_reads:0.0133333333333333	Strand:+
TTTTAAAACGAAAACGGAAGATCTC
>Location:NODE_261184_length_10127_cov_26.726177	Coordinate:2	Reads:35	Hits:149	Allocated_reads:0.23489932885906	Strand:+
TTTTAAAACGAAAACGGAAAATCTC
>Location:NODE_261184_length_10127_cov_26.726177	Coordinate:3	Reads:8	Hits:149	Allocated_reads:0.0536912751677852	Strand:+
TTTAAAACGAAAACGGAAAATCTC
>Location:NODE_261184_length_10127_cov_26.726177	Coordinate:3	Reads:1	Hits:93	Allocated_reads:0.010752688172043	Strand:+
TTTAAAACGAAAACGGAAAATCTCC
>Location:NODE_261184_length_10127_cov_26.726177	Coordinate:3	Reads:1	Hits:88	Allocated_reads:0.0113636363636364	Strand:+
TTTAAAACGAAAACGGAAAATCTCCGT
>Location:NODE_261184_length_10127_cov_26.726177	Coordinate:3	Reads:1	Hits:87	Allocated_reads:0.0114942528735632	Strand:+
TTTAAAACGAAAACGGAAAATCTCCGTT
>Location:NODE_261184_length_10127_cov_26.726177	Coordinate:3	Reads:1	Hits:85	Allocated_reads:0.0117647058823529	Strand:+
TTTAAAACGAAAACGGAAAATCTCCGTTTT
>Location:NODE_261184_length_10127_cov_26.726177	Coordinate:4	Reads:1	Hits:96	Allocated_reads:0.0104166666666667	Strand:+
TTAAAACGAAAACGGAAAATCTCC
>Location:NODE_261184_length_10127_cov_26.726177	Coordinate:4	Reads:1	Hits:89	Allocated_reads:0.0112359550561798	Strand:+
TTAAAACGAAAACGGAAAATCTCCGTTT
>Location:NODE_261184_length_10127_cov_26.726177	Coordinate:5	Reads:4	Hits:95	Allocated_reads:0.0421052631578947	Strand:+
TAAAACGAAAACGGAAAATCTCCG
>Location:NODE_261184_length_10127_cov_26.726177	Coordinate:5	Reads:7	Hits:92	Allocated_reads:0.0760869565217391	Strand:+
TAAAACGAAAACGGAAAATCTCCGT
>Location:NODE_261184_length_10127_cov_26.726177	Coordinate:5	Reads:3	Hits:90	Allocated_reads:0.0333333333333333	Strand:+
TAAAACGAAAACGGAAAATCTCCGTTT
>Location:NODE_261184_length_10127_cov_26.726177	Coordinate:5	Reads:4	Hits:89	Allocated_reads:0.0449438202247191	Strand:+
TAAAACGAAAACGGAAAATCTCCGTTTT
>Location:NODE_261184_length_10127_cov_26.726177	Coordinate:14	Reads:1	Hits:111	Allocated_reads:0.00900900900900901	Strand:-
CGGGTATTTTTGAAAACGGAGATTTTCCGTT
>Location:NODE_261184_length_10127_cov_26.726177	Coordinate:14	Reads:1	Hits:131	Allocated_reads:0.00763358778625954	Strand:-
GGTATTTTTGAAAACGGAGATTTTCCGTT
>Location:NODE_261184_length_10127_cov_26.726177	Coordinate:15	Reads:1	Hits:122	Allocated_reads:0.00819672131147541	Strand:-
CGGGTATTTTTGAAAACGGAGATTTTCCGG
>Location:NODE_261184_length_10127_cov_26.726177	Coordinate:15	Reads:3	Hits:113	Allocated_reads:0.0265486725663717	Strand:-
CGGGTATTTTTGAAAACGGAGATTTTCCGT
>Location:NODE_261184_length_10127_cov_26.726177	Coordinate:15	Reads:3	Hits:105	Allocated_reads:0.0285714285714286	Strand:-
TACACGGGTATTTTTGAAAACGGAGATTTTCCGT
>Location:NODE_261184_length_10127_cov_26.726177	Coordinate:16	Reads:1	Hits:114	Allocated_reads:0.0087719298245614	Strand:-
TACACGGGTATTTTTGAAAACGGAGATTTTCCG
>Location:NODE_261184_length_10127_cov_26.726177	Coordinate:18	Reads:1	Hits:145	Allocated_reads:0.00689655172413793	Strand:-
CACGGGTATTTTTGAAAACGGAGATTTTC
>Location:NODE_261184_length_10127_cov_26.726177	Coordinate:18	Reads:1	Hits:149	Allocated_reads:0.00671140939597315	Strand:-
CGGGTATTTTTGAAAACGGAGATTTTC
>Location:NODE_261184_length_10127_cov_26.726177	Coordinate:18	Reads:1	Hits:141	Allocated_reads:0.00709219858156028	Strand:-
TACACGGGTATTTTTGAAAACGGAGATTTTC
>Location:NODE_261184_length_10127_cov_26.726177	Coordinate:19	Reads:2	Hits:153	Allocated_reads:0.0130718954248366	Strand:-
ACGGGTATTTTTGAAAACGGAGATTTT
>Location:NODE_261184_length_10127_cov_26.726177	Coordinate:19	Reads:6	Hits:146	Allocated_reads:0.0410958904109589	Strand:-
TACACGGGTATTTTTGAAAACGGAGATTTT
>Location:NODE_261184_length_10127_cov_26.726177	Coordinate:20	Reads:1	Hits:159	Allocated_reads:0.00628930817610063	Strand:-
CGGGTATTTTTGAAAACGGAGATTT
>Location:NODE_261184_length_10127_cov_26.726177	Coordinate:20	Reads:5	Hits:147	Allocated_reads:0.0340136054421769	Strand:-
TACACGGGTATTTTTGAAAACGGAGATTT
>Location:NODE_261184_length_10127_cov_26.726177	Coordinate:21	Reads:1	Hits:157	Allocated_reads:0.00636942675159236	Strand:-
ACGGGTATTTTTGAAAACGGAGATT
>Location:NODE_261184_length_10127_cov_26.726177	Coordinate:21	Reads:1	Hits:162	Allocated_reads:0.00617283950617284	Strand:-
CGGGTATTTTTGAAAACGGAGATT
>Location:NODE_261184_length_10127_cov_26.726177	Coordinate:21	Reads:5	Hits:149	Allocated_reads:0.0335570469798658	Strand:-
TACACGGGTATTTTTGAAAACGGAGATT
>Location:NODE_261184_length_10127_cov_26.726177	Coordinate:22	Reads:1	Hits:151	Allocated_reads:0.00662251655629139	Strand:-
TACACGGGTATTTTTGAAAACGGAGAT
>Location:NODE_261184_length_10127_cov_26.726177	Coordinate:23	Reads:1	Hits:173	Allocated_reads:0.00578034682080925	Strand:-
ACACGGGTATTTTTGAAAACGGAGA
>Location:NODE_261184_length_10127_cov_26.726177	Coordinate:23	Reads:1	Hits:177	Allocated_reads:0.00564971751412429	Strand:-
CACGGGTATTTTTGAAAACGGAGA
>Location:NODE_261184_length_10127_cov_26.726177	Coordinate:23	Reads:4	Hits:172	Allocated_reads:0.0232558139534884	Strand:-
TACACGGGTATTTTTGAAAACGGAGA
>Location:NODE_261184_length_10127_cov_26.726177	Coordinate:24	Reads:1	Hits:172	Allocated_reads:0.00581395348837209	Strand:-
TACACGGGTATTTTTGAAAACGGAG
>Location:NODE_261184_length_10127_cov_26.726177	Coordinate:25	Reads:13	Hits:179	Allocated_reads:0.0726256983240224	Strand:-
TACACGGGTATTTTTGAAAACGGA
>Location:NODE_261184_length_10127_cov_26.726177	Coordinate:25	Reads:2	Hits:184	Allocated_reads:0.0108695652173913	Strand:-
TACACGGGTATTTTTGAAAACGGT
>Location:NODE_261184_length_10127_cov_26.726177	Coordinate:31	Reads:1	Hits:7	Allocated_reads:0.142857142857143	Strand:+
TTCAAAAATACCCGTGTACGTGTGGATGTAGCC
>Location:NODE_261184_length_10127_cov_26.726177	Coordinate:33	Reads:1	Hits:7	Allocated_reads:0.142857142857143	Strand:+
CAAAAATACCCGTGTACGTGTGGATGTAGCCT
>Location:NODE_261184_length_10127_cov_26.726177	Coordinate:37	Reads:1	Hits:8	Allocated_reads:0.125	Strand:+
AATACCCGTGTACGTGTGGATGTAGCC
>Location:NODE_261184_length_10127_cov_26.726177	Coordinate:37	Reads:1	Hits:21	Allocated_reads:0.0476190476190476	Strand:+
AATACCCGTGTACGTGTGGATGTAGCCA
>Location:NODE_261184_length_10127_cov_26.726177	Coordinate:37	Reads:1	Hits:8	Allocated_reads:0.125	Strand:+
AATACCCGTGTACGTGTGGATGTAGCCT
>Location:NODE_261184_length_10127_cov_26.726177	Coordinate:39	Reads:48	Hits:11	Allocated_reads:4.36363636363636	Strand:+
TACCCGTGTACGTGTGGATGTAGC
>Location:NODE_261184_length_10127_cov_26.726177	Coordinate:39	Reads:40	Hits:9	Allocated_reads:4.44444444444444	Strand:+
TACCCGTGTACGTGTGGATGTAGCC
>Location:NODE_261184_length_10127_cov_26.726177	Coordinate:39	Reads:1	Hits:14	Allocated_reads:0.0714285714285714	Strand:+
TACCCGTGTACGTGTGGATGTAGCCG
>Location:NODE_261184_length_10127_cov_26.726177	Coordinate:39	Reads:86	Hits:9	Allocated_reads:9.55555555555556	Strand:+
TACCCGTGTACGTGTGGATGTAGCCT
>Location:NODE_261184_length_10127_cov_26.726177	Coordinate:39	Reads:5	Hits:3	Allocated_reads:1.66666666666667	Strand:+
TACCCGTGTACGTGTGGATGTAGCCTT
>Location:NODE_261184_length_10127_cov_26.726177	Coordinate:39	Reads:19	Hits:1	Allocated_reads:19	Strand:+
TACCCGTGTACGTGTGGATGTAGCCTTA
>Location:NODE_261184_length_10127_cov_26.726177	Coordinate:39	Reads:5	Hits:6	Allocated_reads:0.833333333333333	Strand:+
TACCCGTGTACGTGTGGATGTAGCCTTT
>Location:NODE_261184_length_10127_cov_26.726177	Coordinate:39	Reads:3	Hits:1	Allocated_reads:3	Strand:+
TACCCGTGTACGTGTGGATGTAGCCTTATT
>Location:NODE_261184_length_10127_cov_26.726177	Coordinate:39	Reads:4	Hits:2	Allocated_reads:2	Strand:+
TACCCGTGTACGTGTGGATGTAGCCTTATA
>Location:NODE_261184_length_10127_cov_26.726177	Coordinate:40	Reads:4	Hits:12	Allocated_reads:0.333333333333333	Strand:+
ACCCGTGTACGTGTGGATGTAGCCT
>Location:NODE_261184_length_10127_cov_26.726177	Coordinate:40	Reads:1	Hits:1	Allocated_reads:1	Strand:+
ACCCGTGTACGTGTGGATGTAGCCTTATT
>Location:NODE_261184_length_10127_cov_26.726177	Coordinate:43	Reads:1	Hits:3	Allocated_reads:0.333333333333333	Strand:+
CGTGTACGTGTGGATGTAGCCTTT
>Location:NODE_261184_length_10127_cov_26.726177	Coordinate:61	Reads:1	Hits:1	Allocated_reads:1	Strand:-
GAGAGAACAATCAGGTGTCGCAATAAGGC
>Location:NODE_261184_length_10127_cov_26.726177	Coordinate:66	Reads:1	Hits:10	Allocated_reads:0.1	Strand:-
TGAGAGAACAATCAGGTGTCGCAAT
>Location:NODE_261184_length_10127_cov_26.726177	Coordinate:68	Reads:1	Hits:11	Allocated_reads:0.0909090909090909	Strand:+
TGCGACACCTGATTGTTCTCTCAT
>Location:NODE_261184_length_10127_cov_26.726177	Coordinate:68	Reads:1	Hits:9	Allocated_reads:0.111111111111111	Strand:+
TGCGACACCTGATTGTTCTCTCATT
>Location:NODE_261184_length_10127_cov_26.726177	Coordinate:70	Reads:1	Hits:8	Allocated_reads:0.125	Strand:+
CGACACCTGATTGTTCTCTCATTTTAGTT
>Location:NODE_261184_length_10127_cov_26.726177	Coordinate:71	Reads:1	Hits:13	Allocated_reads:0.0769230769230769	Strand:+
GACACCTGATTGTTCTCTCATTTTAGTT
>Location:NODE_261184_length_10127_cov_26.726177	Coordinate:72	Reads:1	Hits:38	Allocated_reads:0.0263157894736842	Strand:-
CTAAAATGAGAGAACAATCAGGTGT
>Location:NODE_261184_length_10127_cov_26.726177	Coordinate:75	Reads:1	Hits:36	Allocated_reads:0.0277777777777778	Strand:+
CCTGATTGTTCTCTCATTTTAGTTTTA
>Location:NODE_261184_length_10127_cov_26.726177	Coordinate:78	Reads:1	Hits:40	Allocated_reads:0.025	Strand:+
GATTGTTCTCTCATTTTAGTTTTAGTA
>Location:NODE_261184_length_10127_cov_26.726177	Coordinate:80	Reads:1	Hits:37	Allocated_reads:0.027027027027027	Strand:-
ATTACTAAAACTAAAATGAGAGAACAA
>Location:NODE_261184_length_10127_cov_26.726177	Coordinate:80	Reads:1	Hits:41	Allocated_reads:0.024390243902439	Strand:+
TTGTTCTCTCATTTTAGTTTTAGT
>Location:NODE_261184_length_10127_cov_26.726177	Coordinate:80	Reads:1	Hits:36	Allocated_reads:0.0277777777777778	Strand:+
TTGTTCTCTCATTTTAGTTTTAGTAATA
>Location:NODE_261184_length_10127_cov_26.726177	Coordinate:81	Reads:1	Hits:37	Allocated_reads:0.027027027027027	Strand:+
TGTTCTCTCATTTTAGTTTTAGTAATA
>Location:NODE_261184_length_10127_cov_26.726177	Coordinate:81	Reads:1	Hits:2	Allocated_reads:0.5	Strand:+
TGTTCTCTCATTTTAGTTTTAGTAATAC
>Location:NODE_261184_length_10127_cov_26.726177	Coordinate:81	Reads:2	Hits:2	Allocated_reads:1	Strand:+
TGTTCTCTCATTTTAGTTTTAGTAATACT
>Location:NODE_261184_length_10127_cov_26.726177	Coordinate:83	Reads:1	Hits:40	Allocated_reads:0.025	Strand:+
TTCTCTCATTTTAGTTTTAGTAATA
>Location:NODE_261184_length_10127_cov_26.726177	Coordinate:91	Reads:1	Hits:1	Allocated_reads:1	Strand:-
AGCCATTTAAAAGTATTACTAAAACTAAAA
>Location:NODE_261184_length_10127_cov_26.726177	Coordinate:112	Reads:1	Hits:1	Allocated_reads:1	Strand:+
TAAATGGCTGTACAAAATGAAAGAAAGAA
>Location:NODE_261184_length_10127_cov_26.726177	Coordinate:116	Reads:1	Hits:1	Allocated_reads:1	Strand:+
TGGCTGTACAAAATGAAAGAAAGAAAA
>Location:NODE_261184_length_10127_cov_26.726177	Coordinate:116	Reads:1	Hits:1	Allocated_reads:1	Strand:+
TGGCTGTACAAAATGAAAGAAAGAAAAAC
>Location:NODE_261184_length_10127_cov_26.726177	Coordinate:149	Reads:1	Hits:36	Allocated_reads:0.0277777777777778	Strand:-
TATTTATCTAAAAATGCAGCCAATACACC
>Location:NODE_261184_length_10127_cov_26.726177	Coordinate:187	Reads:1	Hits:241	Allocated_reads:0.004149377593361	Strand:+
TAATAATAATAATAATAATGGATTGC
>Location:NODE_261184_length_10127_cov_26.726177	Coordinate:194	Reads:1	Hits:534	Allocated_reads:0.00187265917602996	Strand:-
ATAAATGCAATCCATTATTATTATT
>Location:NODE_261184_length_10127_cov_26.726177	Coordinate:199	Reads:1	Hits:783	Allocated_reads:0.00127713920817369	Strand:+
TAATAATGGATTGCATTTATATAG
>Location:NODE_261184_length_10127_cov_26.726177	Coordinate:199	Reads:1	Hits:565	Allocated_reads:0.00176991150442478	Strand:+
TAATAATGGATTGCATTTATATAGCGCTT
>Location:NODE_261184_length_10127_cov_26.726177	Coordinate:202	Reads:2	Hits:659	Allocated_reads:0.00303490136570561	Strand:+
TAATGGATTGCATTTATATAGCGCT
>Location:NODE_261184_length_10127_cov_26.726177	Coordinate:202	Reads:1	Hits:644	Allocated_reads:0.0015527950310559	Strand:+
TAATGGATTGCATTTATATAGCGCTT
>Location:NODE_261184_length_10127_cov_26.726177	Coordinate:204	Reads:1	Hits:693	Allocated_reads:0.00144300144300144	Strand:+
ATGGATTGCATTTATATAGCGCTT
>Location:NODE_261184_length_10127_cov_26.726177	Coordinate:204	Reads:1	Hits:641	Allocated_reads:0.0015600624024961	Strand:+
ATGGATTGCATTTATATAGCGCTTTT
>Location:NODE_261184_length_10127_cov_26.726177	Coordinate:204	Reads:1	Hits:570	Allocated_reads:0.00175438596491228	Strand:+
ATGGATTGCATTTATATAGCGCTTTTC
>Location:NODE_261184_length_10127_cov_26.726177	Coordinate:209	Reads:1	Hits:211	Allocated_reads:0.004739336492891	Strand:+
TTGCATTTATATAGCGCTTTTCGG
>Location:NODE_261184_length_10127_cov_26.726177	Coordinate:209	Reads:2	Hits:79	Allocated_reads:0.0253164556962025	Strand:+
TTGCATTTATATAGCGCTTTTCGGGAC
>Location:NODE_261184_length_10127_cov_26.726177	Coordinate:209	Reads:1	Hits:76	Allocated_reads:0.0131578947368421	Strand:+
TTGCATTTATATAGCGCTTTTCGGGACC
>Location:NODE_261184_length_10127_cov_26.726177	Coordinate:209	Reads:1	Hits:62	Allocated_reads:0.0161290322580645	Strand:+
TTGCATTTATATAGCGCTTTTCGGGACCCC
>Location:NODE_261184_length_10127_cov_26.726177	Coordinate:243	Reads:3	Hits:464	Allocated_reads:0.00646551724137931	Strand:-
GAATGAATAGTGGAATTGTAAAGCGCT
>Location:NODE_261184_length_10127_cov_26.726177	Coordinate:243	Reads:1	Hits:454	Allocated_reads:0.00220264317180617	Strand:-
TGAATGAATAGTGGAATTGTAAAGCGCT
>Location:NODE_261184_length_10127_cov_26.726177	Coordinate:245	Reads:1	Hits:337	Allocated_reads:0.0029673590504451	Strand:-
TGTGAGAGTGAATGAATAGTGGAATTGTAAAGCG
>Location:NODE_261184_length_10127_cov_26.726177	Coordinate:246	Reads:1	Hits:544	Allocated_reads:0.00183823529411765	Strand:-
TGAATGAATAGTGGAATTGTAAAGC
>Location:NODE_261184_length_10127_cov_26.726177	Coordinate:247	Reads:1	Hits:493	Allocated_reads:0.00202839756592292	Strand:+
CTTTACAATTCCACTATTCATTCACTCT
>Location:NODE_261184_length_10127_cov_26.726177	Coordinate:247	Reads:3	Hits:476	Allocated_reads:0.00630252100840336	Strand:-
TGAGAGTGAATGAATAGTGGAATTGTAAAG
>Location:NODE_261184_length_10127_cov_26.726177	Coordinate:248	Reads:1	Hits:503	Allocated_reads:0.00198807157057654	Strand:-
TGAGAGTGAATGAATAGTGGAATTGTAAA
>Location:NODE_261184_length_10127_cov_26.726177	Coordinate:249	Reads:1	Hits:515	Allocated_reads:0.00194174757281553	Strand:-
TGAGAGTGAATGAATAGTGGAATTGTAA
>Location:NODE_261184_length_10127_cov_26.726177	Coordinate:249	Reads:1	Hits:527	Allocated_reads:0.00189753320683112	Strand:+
TTACAATTCCACTATTCATTCACTCTC
>Location:NODE_261184_length_10127_cov_26.726177	Coordinate:250	Reads:5	Hits:597	Allocated_reads:0.00837520938023451	Strand:-
TGAGAGTGAATGAATAGTGGAATTGTA
>Location:NODE_261184_length_10127_cov_26.726177	Coordinate:250	Reads:1	Hits:576	Allocated_reads:0.00173611111111111	Strand:-
TGTGAGAGTGAATGAATAGTGGAATTGTA
>Location:NODE_261184_length_10127_cov_26.726177	Coordinate:251	Reads:5	Hits:614	Allocated_reads:0.00814332247557003	Strand:-
TGAGAGTGAATGAATAGTGGAATTGT
>Location:NODE_261184_length_10127_cov_26.726177	Coordinate:252	Reads:15	Hits:633	Allocated_reads:0.023696682464455	Strand:-
TGAGAGTGAATGAATAGTGGAATTG
>Location:NODE_261184_length_10127_cov_26.726177	Coordinate:252	Reads:2	Hits:610	Allocated_reads:0.00327868852459016	Strand:-
TGTGAGAGTGAATGAATAGTGGAATTG
>Location:NODE_261184_length_10127_cov_26.726177	Coordinate:253	Reads:1	Hits:645	Allocated_reads:0.00155038759689922	Strand:+
AATTCCACTATTCATTCACTCTCAC
>Location:NODE_261184_length_10127_cov_26.726177	Coordinate:253	Reads:1	Hits:569	Allocated_reads:0.00175746924428822	Strand:+
AATTCCACTATTCATTCACTCTCACATT
>Location:NODE_261184_length_10127_cov_26.726177	Coordinate:253	Reads:16	Hits:658	Allocated_reads:0.0243161094224924	Strand:-
TGAGAGTGAATGAATAGTGGAATT
>Location:NODE_261184_length_10127_cov_26.726177	Coordinate:253	Reads:2	Hits:632	Allocated_reads:0.00316455696202532	Strand:-
TGTGAGAGTGAATGAATAGTGGAATT
>Location:NODE_261184_length_10127_cov_26.726177	Coordinate:254	Reads:1	Hits:647	Allocated_reads:0.00154559505409583	Strand:-
TGTGAGAGTGAATGAATAGTGGAAT
>Location:NODE_261184_length_10127_cov_26.726177	Coordinate:255	Reads:2	Hits:680	Allocated_reads:0.00294117647058824	Strand:-
TGTGAGAGTGAATGAATAGTGGAA
>Location:NODE_261184_length_10127_cov_26.726177	Coordinate:259	Reads:3	Hits:1558	Allocated_reads:0.00192554557124519	Strand:-
TGAATGTGAGAGTGAATGAATAGT
>Location:NODE_261184_length_10127_cov_26.726177	Coordinate:267	Reads:4	Hits:301	Allocated_reads:0.0132890365448505	Strand:+
TTCACTCTCACATTCATACACTGGT
>Location:NODE_261184_length_10127_cov_26.726177	Coordinate:267	Reads:3	Hits:294	Allocated_reads:0.0102040816326531	Strand:+
TTCACTCTCACATTCATACACTGGTG
>Location:NODE_261184_length_10127_cov_26.726177	Coordinate:267	Reads:1	Hits:41	Allocated_reads:0.024390243902439	Strand:+
TTCACTCTCACATTCATACACTGGTGAAG
>Location:NODE_261184_length_10127_cov_26.726177	Coordinate:269	Reads:2	Hits:51	Allocated_reads:0.0392156862745098	Strand:+
CACTCTCACATTCATACACTGGTGAA
>Location:NODE_261184_length_10127_cov_26.726177	Coordinate:280	Reads:1	Hits:38	Allocated_reads:0.0263157894736842	Strand:-
CTGTAGCTTGCCTTCACCAGTGTATGA
>Location:NODE_261184_length_10127_cov_26.726177	Coordinate:282	Reads:1	Hits:40	Allocated_reads:0.025	Strand:-
CTGTAGCTTGCCTTCACCAGTGTAT
>Location:NODE_261184_length_10127_cov_26.726177	Coordinate:283	Reads:1	Hits:40	Allocated_reads:0.025	Strand:+
TACACTGGTGAAGGCAAGCTACAG
>Location:NODE_261184_length_10127_cov_26.726177	Coordinate:286	Reads:1	Hits:2	Allocated_reads:0.5	Strand:-
GTTACAACTGTAGCTTGCCTTCACTAGT
>Location:NODE_261184_length_10127_cov_26.726177	Coordinate:286	Reads:3	Hits:63	Allocated_reads:0.0476190476190476	Strand:-
TACAACTGTAGCTTGCCTTCACCAGT
>Location:NODE_261184_length_10127_cov_26.726177	Coordinate:288	Reads:1	Hits:2	Allocated_reads:0.5	Strand:-
GTGGTTACAACTGTAGCTTGCCTTCACCA
>Location:NODE_261184_length_10127_cov_26.726177	Coordinate:288	Reads:1	Hits:66	Allocated_reads:0.0151515151515152	Strand:-
TACAACTGTAGCTTGCCTTCACCA
>Location:NODE_261184_length_10127_cov_26.726177	Coordinate:289	Reads:1	Hits:2	Allocated_reads:0.5	Strand:-
GTGGTTACAACTGTAGCTTGCCTTCACC
>Location:NODE_261184_length_10127_cov_26.726177	Coordinate:289	Reads:1	Hits:2	Allocated_reads:0.5	Strand:-
TGTGGTTACAACTGTAGCTTGCCTTCACC
>Location:NODE_261184_length_10127_cov_26.726177	Coordinate:349	Reads:1	Hits:47	Allocated_reads:0.0212765957446809	Strand:+
CTGCCATATCGCACCATCGGCCCCTCTGGCCAT
>Location:NODE_261184_length_10127_cov_26.726177	Coordinate:350	Reads:1	Hits:188	Allocated_reads:0.00531914893617021	Strand:+
TGCCATATCGCACCATCGGCCCCTC
>Location:NODE_261184_length_10127_cov_26.726177	Coordinate:350	Reads:7	Hits:153	Allocated_reads:0.0457516339869281	Strand:+
TGCCATATCGCACCATCGGCCCCTCTGGC
>Location:NODE_261184_length_10127_cov_26.726177	Coordinate:350	Reads:2	Hits:146	Allocated_reads:0.0136986301369863	Strand:+
TGCCATATCGCACCATCGGCCCCTCTGGCC
>Location:NODE_261184_length_10127_cov_26.726177	Coordinate:351	Reads:1	Hits:178	Allocated_reads:0.00561797752808989	Strand:+
GCCATATCGCACCATCGGCCCCTCT
>Location:NODE_261184_length_10127_cov_26.726177	Coordinate:351	Reads:1	Hits:49	Allocated_reads:0.0204081632653061	Strand:+
GCCATATCGCACCATCGGCCCCTCTGGCCAT
>Location:NODE_261184_length_10127_cov_26.726177	Coordinate:352	Reads:1	Hits:167	Allocated_reads:0.00598802395209581	Strand:+
CCATATCGCACCATCGGCCCCTCTGG
>Location:NODE_261184_length_10127_cov_26.726177	Coordinate:352	Reads:2	Hits:160	Allocated_reads:0.0125	Strand:+
CCATATCGCACCATCGGCCCCTCTGGC
>Location:NODE_261184_length_10127_cov_26.726177	Coordinate:352	Reads:3	Hits:152	Allocated_reads:0.0197368421052632	Strand:+
CCATATCGCACCATCGGCCCCTCTGGCC
>Location:NODE_261184_length_10127_cov_26.726177	Coordinate:352	Reads:2	Hits:149	Allocated_reads:0.0134228187919463	Strand:+
CCATATCGCACCATCGGCCCCTCTGGCCA
>Location:NODE_261184_length_10127_cov_26.726177	Coordinate:352	Reads:2	Hits:51	Allocated_reads:0.0392156862745098	Strand:+
CCATATCGCACCATCGGCCCCTCTGGCCAT
>Location:NODE_261184_length_10127_cov_26.726177	Coordinate:353	Reads:1	Hits:162	Allocated_reads:0.00617283950617284	Strand:+
CATATCGCACCATCGGCCCCTCTGGC
>Location:NODE_261184_length_10127_cov_26.726177	Coordinate:353	Reads:1	Hits:153	Allocated_reads:0.0065359477124183	Strand:+
CATATCGCACCATCGGCCCCTCTGGCC
>Location:NODE_261184_length_10127_cov_26.726177	Coordinate:353	Reads:2	Hits:150	Allocated_reads:0.0133333333333333	Strand:+
CATATCGCACCATCGGCCCCTCTGGCCA
>Location:NODE_261184_length_10127_cov_26.726177	Coordinate:353	Reads:1	Hits:52	Allocated_reads:0.0192307692307692	Strand:+
CATATCGCACCATCGGCCCCTCTGGCCTT
>Location:NODE_261184_length_10127_cov_26.726177	Coordinate:354	Reads:3	Hits:166	Allocated_reads:0.0180722891566265	Strand:+
ATATCGCACCATCGGCCCCTCTGGC
>Location:NODE_261184_length_10127_cov_26.726177	Coordinate:354	Reads:3	Hits:157	Allocated_reads:0.0191082802547771	Strand:+
ATATCGCACCATCGGCCCCTCTGGCC
>Location:NODE_261184_length_10127_cov_26.726177	Coordinate:355	Reads:10	Hits:175	Allocated_reads:0.0571428571428571	Strand:+
TATCGCACCATCGGCCCCTCTGGC
>Location:NODE_261184_length_10127_cov_26.726177	Coordinate:355	Reads:7	Hits:166	Allocated_reads:0.0421686746987952	Strand:+
TATCGCACCATCGGCCCCTCTGGCC
>Location:NODE_261184_length_10127_cov_26.726177	Coordinate:355	Reads:4	Hits:163	Allocated_reads:0.0245398773006135	Strand:+
TATCGCACCATCGGCCCCTCTGGCCA
>Location:NODE_261184_length_10127_cov_26.726177	Coordinate:355	Reads:1	Hits:58	Allocated_reads:0.0172413793103448	Strand:+
TATCGCACCATCGGCCCCTCTGGCCAT
>Location:NODE_261184_length_10127_cov_26.726177	Coordinate:356	Reads:2	Hits:174	Allocated_reads:0.0114942528735632	Strand:+
ATCGCACCATCGGCCCCTCTGGCC
>Location:NODE_261184_length_10127_cov_26.726177	Coordinate:356	Reads:2	Hits:58	Allocated_reads:0.0344827586206897	Strand:+
ATCGCACCATCGGCCCCTCTGGCCATCT
>Location:NODE_261184_length_10127_cov_26.726177	Coordinate:356	Reads:1	Hits:55	Allocated_reads:0.0181818181818182	Strand:+
ATCGCACCATCGGCCCCTCTGGCCATCACC
>Location:NODE_261184_length_10127_cov_26.726177	Coordinate:357	Reads:1	Hits:60	Allocated_reads:0.0166666666666667	Strand:+
TCGCACCATCGGCCCCTCTGGCCAT
>Location:NODE_261184_length_10127_cov_26.726177	Coordinate:385	Reads:1	Hits:4	Allocated_reads:0.25	Strand:+
CAGTAGGAGGTAGGTGAAGTGTCT
>Location:NODE_261184_length_10127_cov_26.726177	Coordinate:417	Reads:1	Hits:8	Allocated_reads:0.125	Strand:+
GACACAGCGACCGAGACTGTCCAA
>Location:NODE_261184_length_10127_cov_26.726177	Coordinate:417	Reads:1	Hits:8	Allocated_reads:0.125	Strand:+
GACACAGCGACCGAGACTGTCCAAG
>Location:NODE_261184_length_10127_cov_26.726177	Coordinate:417	Reads:1	Hits:7	Allocated_reads:0.142857142857143	Strand:+
GACACAGCGACCGAGACTGTCCAAGC
>Location:NODE_261184_length_10127_cov_26.726177	Coordinate:417	Reads:4	Hits:6	Allocated_reads:0.666666666666667	Strand:+
GACACAGCGACCGAGACTGTCCAAGCC
>Location:NODE_261184_length_10127_cov_26.726177	Coordinate:417	Reads:1	Hits:2	Allocated_reads:0.5	Strand:+
GACACAGCGACCGAGACTGTCCAAGCCA
>Location:NODE_261184_length_10127_cov_26.726177	Coordinate:417	Reads:1	Hits:2	Allocated_reads:0.5	Strand:+
GACACAGCGACCGAGACTGTCCAAGCCAG
>Location:NODE_261184_length_10127_cov_26.726177	Coordinate:417	Reads:3	Hits:2	Allocated_reads:1.5	Strand:+
GACACAGCGACCGAGACTGTCCAAGCCAT
>Location:NODE_261184_length_10127_cov_26.726177	Coordinate:417	Reads:1	Hits:2	Allocated_reads:0.5	Strand:+
GACACAGCGACCGAGACTGTCCAAGCCAGGGCTC
>Location:NODE_261184_length_10127_cov_26.726177	Coordinate:421	Reads:1	Hits:2	Allocated_reads:0.5	Strand:+
CAGCGACCGAGACTGTCCAAGCCA
>Location:NODE_261184_length_10127_cov_26.726177	Coordinate:421	Reads:1	Hits:2	Allocated_reads:0.5	Strand:+
CAGCGACCGAGACTGTCCAAGCCAGT
>Location:NODE_261184_length_10127_cov_26.726177	Coordinate:421	Reads:3	Hits:2	Allocated_reads:1.5	Strand:+
CAGCGACCGAGACTGTCCAAGCCAGG
>Location:NODE_261184_length_10127_cov_26.726177	Coordinate:421	Reads:6	Hits:2	Allocated_reads:3	Strand:+
CAGCGACCGAGACTGTCCAAGCCAGGGC
>Location:NODE_261184_length_10127_cov_26.726177	Coordinate:421	Reads:1	Hits:2	Allocated_reads:0.5	Strand:+
CAGCGACCGAGACTGTCCAAGCCAGGGCT
>Location:NODE_261184_length_10127_cov_26.726177	Coordinate:421	Reads:1	Hits:2	Allocated_reads:0.5	Strand:+
CAGCGACCGAGACTGTCCAAGCCAGGGCTTT
>Location:NODE_261184_length_10127_cov_26.726177	Coordinate:422	Reads:1	Hits:2	Allocated_reads:0.5	Strand:+
AGCGACCGAGACTGTCCAAGCCAGT
>Location:NODE_261184_length_10127_cov_26.726177	Coordinate:422	Reads:2	Hits:2	Allocated_reads:1	Strand:+
AGCGACCGAGACTGTCCAAGCCAGG
>Location:NODE_261184_length_10127_cov_26.726177	Coordinate:422	Reads:1	Hits:2	Allocated_reads:0.5	Strand:+
AGCGACCGAGACTGTCCAAGCCAGGG
>Location:NODE_261184_length_10127_cov_26.726177	Coordinate:422	Reads:1	Hits:2	Allocated_reads:0.5	Strand:+
AGCGACCGAGACTGTCCAAGCCAGGGC
>Location:NODE_261184_length_10127_cov_26.726177	Coordinate:422	Reads:1	Hits:2	Allocated_reads:0.5	Strand:+
AGCGACCGAGACTGTCCAAGCCAGGGCT
>Location:NODE_261184_length_10127_cov_26.726177	Coordinate:422	Reads:1	Hits:2	Allocated_reads:0.5	Strand:+
AGCGACCGAGACTGTCCAAGCCAGGGCTTT
>Location:NODE_261184_length_10127_cov_26.726177	Coordinate:423	Reads:3	Hits:2	Allocated_reads:1.5	Strand:+
GCGACCGAGACTGTCCAAGCCAGG
>Location:NODE_261184_length_10127_cov_26.726177	Coordinate:423	Reads:1	Hits:2	Allocated_reads:0.5	Strand:+
GCGACCGAGACTGTCCAAGCCAGGG
>Location:NODE_261184_length_10127_cov_26.726177	Coordinate:424	Reads:5	Hits:95	Allocated_reads:0.0526315789473684	Strand:+
CGACCGAGACTGTCCAAGCCAGGG
>Location:NODE_261184_length_10127_cov_26.726177	Coordinate:424	Reads:5	Hits:91	Allocated_reads:0.0549450549450549	Strand:+
CGACCGAGACTGTCCAAGCCAGGGC
>Location:NODE_261184_length_10127_cov_26.726177	Coordinate:424	Reads:2	Hits:89	Allocated_reads:0.0224719101123595	Strand:+
CGACCGAGACTGTCCAAGCCAGGGCTC
>Location:NODE_261184_length_10127_cov_26.726177	Coordinate:425	Reads:3	Hits:96	Allocated_reads:0.03125	Strand:+
GACCGAGACTGTCCAAGCCAGGGC
>Location:NODE_261184_length_10127_cov_26.726177	Coordinate:426	Reads:5	Hits:114	Allocated_reads:0.043859649122807	Strand:+
ACCGAGACTGTCCAAGCCAGGGCT
>Location:NODE_261184_length_10127_cov_26.726177	Coordinate:426	Reads:2	Hits:110	Allocated_reads:0.0181818181818182	Strand:+
ACCGAGACTGTCCAAGCCAGGGCTC
>Location:NODE_261184_length_10127_cov_26.726177	Coordinate:433	Reads:1	Hits:1	Allocated_reads:1	Strand:+
CTGTCCAAGCCAGGGCTCGAAGCAGCAACCT
>Location:NODE_261184_length_10127_cov_26.726177	Coordinate:434	Reads:1	Hits:1	Allocated_reads:1	Strand:+
TGTCCAAGCCAGGGCTCGAAGCAGCAACCT
>Location:NODE_261184_length_10127_cov_26.726177	Coordinate:435	Reads:1	Hits:1	Allocated_reads:1	Strand:+
GTCCAAGCCAGGGCTCGAAGCAGCAACCT
>Location:NODE_261184_length_10127_cov_26.726177	Coordinate:441	Reads:2	Hits:1	Allocated_reads:2	Strand:-
TCGGAAGGTTGCTGCTTCGAGCCCTGGC
>Location:NODE_261184_length_10127_cov_26.726177	Coordinate:441	Reads:1	Hits:1	Allocated_reads:1	Strand:-
TGTAATCGGAAGGTTGCTGCTTCGAGCCCTGGC
>Location:NODE_261184_length_10127_cov_26.726177	Coordinate:444	Reads:1	Hits:1	Allocated_reads:1	Strand:-
ATCGGAAGGTTGCTGCTTCGAGCCCT
>Location:NODE_261184_length_10127_cov_26.726177	Coordinate:444	Reads:1	Hits:1	Allocated_reads:1	Strand:-
TCGGAAGGTTGCTGCTTCGAGCCCT
>Location:NODE_261184_length_10127_cov_26.726177	Coordinate:444	Reads:6	Hits:1	Allocated_reads:6	Strand:-
TGTAATCGGAAGGTTGCTGCTTCGAGCCCT
>Location:NODE_261184_length_10127_cov_26.726177	Coordinate:445	Reads:4	Hits:1	Allocated_reads:4	Strand:-
TCGGAAGGTTGCTGCTTCGAGCCC
>Location:NODE_261184_length_10127_cov_26.726177	Coordinate:445	Reads:1	Hits:3	Allocated_reads:0.333333333333333	Strand:-
TGTAATCGGAAGGTTGCTGCTTCGAGCCT
>Location:NODE_261184_length_10127_cov_26.726177	Coordinate:445	Reads:2	Hits:1	Allocated_reads:2	Strand:-
TGTAATCGGAAGGTTGCTGCTTCGAGCCC
>Location:NODE_261184_length_10127_cov_26.726177	Coordinate:446	Reads:1	Hits:1	Allocated_reads:1	Strand:-
AATCGGAAGGTTGCTGCTTCGAGCC
>Location:NODE_261184_length_10127_cov_26.726177	Coordinate:446	Reads:2	Hits:1	Allocated_reads:2	Strand:-
TGTAATCGGAAGGTTGCTGCTTCGAGCC
>Location:NODE_261184_length_10127_cov_26.726177	Coordinate:449	Reads:1	Hits:1	Allocated_reads:1	Strand:-
TGTAATCGGAAGGTTGCTGCTTCGA
>Location:NODE_261184_length_10127_cov_26.726177	Coordinate:456	Reads:1	Hits:74	Allocated_reads:0.0135135135135135	Strand:-
TCGTCTTGTAATCGGAAGGTTGCT
>Location:NODE_261184_length_10127_cov_26.726177	Coordinate:459	Reads:2	Hits:61	Allocated_reads:0.0327868852459016	Strand:+
AACCTTCCGATTACAAGACGAACACCCAACT
>Location:NODE_261184_length_10127_cov_26.726177	Coordinate:460	Reads:1	Hits:69	Allocated_reads:0.0144927536231884	Strand:+
ACCTTCCGATTACAAGACGAACACCC
>Location:NODE_261184_length_10127_cov_26.726177	Coordinate:463	Reads:4	Hits:67	Allocated_reads:0.0597014925373134	Strand:+
TTCCGATTACAAGACGAACACCCAACT
>Location:NODE_261184_length_10127_cov_26.726177	Coordinate:464	Reads:4	Hits:69	Allocated_reads:0.0579710144927536	Strand:+
TCCGATTACAAGACGAACACCCAAC
>Location:NODE_261184_length_10127_cov_26.726177	Coordinate:464	Reads:40	Hits:68	Allocated_reads:0.588235294117647	Strand:+
TCCGATTACAAGACGAACACCCAACT
>Location:NODE_261184_length_10127_cov_26.726177	Coordinate:464	Reads:1	Hits:4	Allocated_reads:0.25	Strand:+
TCCGATTACAAGACGAACACCCAACTT
>Location:NODE_261184_length_10127_cov_26.726177	Coordinate:464	Reads:11	Hits:3	Allocated_reads:3.66666666666667	Strand:+
TCCGATTACAAGACGAACACCCAACTTT
>Location:NODE_261184_length_10127_cov_26.726177	Coordinate:464	Reads:1	Hits:3	Allocated_reads:0.333333333333333	Strand:+
TCCGATTACAAGACGAACACCCAACCTTT
>Location:NODE_261184_length_10127_cov_26.726177	Coordinate:464	Reads:7	Hits:3	Allocated_reads:2.33333333333333	Strand:+
TCCGATTACAAGACGAACACCCAACTTTT
>Location:NODE_261184_length_10127_cov_26.726177	Coordinate:469	Reads:1	Hits:4	Allocated_reads:0.25	Strand:+
TTACAAGACGAACACCCAACTTTT
>Location:NODE_261184_length_10127_cov_26.726177	Coordinate:469	Reads:2	Hits:4	Allocated_reads:0.5	Strand:+
TTACAAGACGAACACCCAACTTTTGT
>Location:NODE_261184_length_10127_cov_26.726177	Coordinate:469	Reads:4	Hits:4	Allocated_reads:1	Strand:+
TTACAAGACGAACACCCAACTTTTGAG
>Location:NODE_261184_length_10127_cov_26.726177	Coordinate:469	Reads:1	Hits:4	Allocated_reads:0.25	Strand:+
TTACAAGACGAACACCCAACTTTTGAGC
>Location:NODE_261184_length_10127_cov_26.726177	Coordinate:469	Reads:1	Hits:6	Allocated_reads:0.166666666666667	Strand:+
TTACAAGACGAACACCCAACTTTTGAGT
>Location:NODE_261184_length_10127_cov_26.726177	Coordinate:469	Reads:1	Hits:4	Allocated_reads:0.25	Strand:+
TTACAAGACGAACACCCAACTTTTGAGCT
>Location:NODE_261184_length_10127_cov_26.726177	Coordinate:470	Reads:4	Hits:4	Allocated_reads:1	Strand:+
TACAAGACGAACACCCAACTTTTGAG
>Location:NODE_261184_length_10127_cov_26.726177	Coordinate:470	Reads:1	Hits:6	Allocated_reads:0.166666666666667	Strand:+
TACAAGACGAACACCCAACTTTTGAGT
>Location:NODE_261184_length_10127_cov_26.726177	Coordinate:470	Reads:3	Hits:4	Allocated_reads:0.75	Strand:+
TACAAGACGAACACCCAACTTTTGAGC
>Location:NODE_261184_length_10127_cov_26.726177	Coordinate:470	Reads:2	Hits:4	Allocated_reads:0.5	Strand:+
TACAAGACGAACACCCAACTTTTGAGCC
>Location:NODE_261184_length_10127_cov_26.726177	Coordinate:470	Reads:1	Hits:4	Allocated_reads:0.25	Strand:+
TACAAGACGAACACCCAACTTTTGAGCCA
>Location:NODE_261184_length_10127_cov_26.726177	Coordinate:470	Reads:1	Hits:9	Allocated_reads:0.111111111111111	Strand:+
TACAAGACGAACACCCAACTTTTGAGCCAT
>Location:NODE_261184_length_10127_cov_26.726177	Coordinate:471	Reads:1	Hits:4	Allocated_reads:0.25	Strand:+
ACAAGACGAACACCCAACTTTTGAG
>Location:NODE_261184_length_10127_cov_26.726177	Coordinate:471	Reads:1	Hits:4	Allocated_reads:0.25	Strand:+
ACAAGACGAACACCCAACTTTTGAGCC
>Location:NODE_261184_length_10127_cov_26.726177	Coordinate:471	Reads:1	Hits:4	Allocated_reads:0.25	Strand:+
ACAAGACGAACACCCAACTTTTGAGCCA
>Location:NODE_261184_length_10127_cov_26.726177	Coordinate:494	Reads:1	Hits:1	Allocated_reads:1	Strand:-
TGTAAACATATACATCGTGGCGATCGTGGCT
>Location:NODE_261184_length_10127_cov_26.726177	Coordinate:497	Reads:1	Hits:1	Allocated_reads:1	Strand:-
TAAACATATACATCGTGGCGATCGTG
>Location:NODE_261184_length_10127_cov_26.726177	Coordinate:500	Reads:1	Hits:1	Allocated_reads:1	Strand:-
TTTTGTAAACATATACATCGTGGCGATC
>Location:NODE_261184_length_10127_cov_26.726177	Coordinate:503	Reads:1	Hits:1	Allocated_reads:1	Strand:+
CGCCACGATGTATATGTTTACAAAATGTA
>Location:NODE_261184_length_10127_cov_26.726177	Coordinate:526	Reads:1	Hits:15	Allocated_reads:0.0666666666666667	Strand:-
CTTGAAATGCAAATATAAAATGTACATT
>Location:NODE_261184_length_10127_cov_26.726177	Coordinate:526	Reads:1	Hits:15	Allocated_reads:0.0666666666666667	Strand:-
TAACTTGAAATGCAAATATAAAATGTACATT
>Location:NODE_261184_length_10127_cov_26.726177	Coordinate:530	Reads:1	Hits:16	Allocated_reads:0.0625	Strand:-
AACTTGAAATGCAAATATAAAATGTA
>Location:NODE_261184_length_10127_cov_26.726177	Coordinate:530	Reads:15	Hits:16	Allocated_reads:0.9375	Strand:-
TAACTTGAAATGCAAATATAAAATGTA
>Location:NODE_261184_length_10127_cov_26.726177	Coordinate:531	Reads:1	Hits:16	Allocated_reads:0.0625	Strand:+
ACATTTTATATTTGCATTTCAAGTTATA
>Location:NODE_261184_length_10127_cov_26.726177	Coordinate:531	Reads:1	Hits:16	Allocated_reads:0.0625	Strand:-
TAACTTGAAATGCAAATATAAAATGT
>Location:NODE_261184_length_10127_cov_26.726177	Coordinate:532	Reads:3	Hits:16	Allocated_reads:0.1875	Strand:-
TAACTTGAAATGCAAATATAAAATG
>Location:NODE_261184_length_10127_cov_26.726177	Coordinate:533	Reads:4	Hits:17	Allocated_reads:0.235294117647059	Strand:-
TAACTTGAAATGCAAATATAAAAT
>Location:NODE_261184_length_10127_cov_26.726177	Coordinate:541	Reads:1	Hits:2	Allocated_reads:0.5	Strand:+
TTTGCATTTCAAGTTATAAAAATTGACT
>Location:NODE_261184_length_10127_cov_26.726177	Coordinate:547	Reads:1	Hits:2	Allocated_reads:0.5	Strand:+
TTTCAAGTTATAAAAATTGACTCAACATG
>Location:NODE_261184_length_10127_cov_26.726177	Coordinate:570	Reads:1	Hits:1	Allocated_reads:1	Strand:+
AACATGTCTGTGGGTTGTTTTGTTTTT
>Location:NODE_261184_length_10127_cov_26.726177	Coordinate:596	Reads:1	Hits:4	Allocated_reads:0.25	Strand:-
AATCCTAGTAGTATTTCTTTACTGTAAA
>Location:NODE_261184_length_10127_cov_26.726177	Coordinate:601	Reads:1	Hits:7	Allocated_reads:0.142857142857143	Strand:-
AAAATCCTAGTAGTATTTCTTTACT
>Location:NODE_261184_length_10127_cov_26.726177	Coordinate:601	Reads:1	Hits:7	Allocated_reads:0.142857142857143	Strand:-
TAAAATCCTAGTAGTATTTCTTTACT
>Location:NODE_261184_length_10127_cov_26.726177	Coordinate:607	Reads:1	Hits:6	Allocated_reads:0.166666666666667	Strand:+
GAAATACTACTAGGATTTTAAGTTCTTTG
>Location:NODE_261184_length_10127_cov_26.726177	Coordinate:608	Reads:1	Hits:21	Allocated_reads:0.0476190476190476	Strand:-
AAAGAACTTAAAATCCTAGTAGTATTT
>Location:NODE_261184_length_10127_cov_26.726177	Coordinate:608	Reads:1	Hits:24	Allocated_reads:0.0416666666666667	Strand:+
AAATACTACTAGGATTTTAAGTTGTTTG
>Location:NODE_261184_length_10127_cov_26.726177	Coordinate:608	Reads:1	Hits:22	Allocated_reads:0.0454545454545455	Strand:-
AAGAACTTAAAATCCTAGTAGTATTT
>Location:NODE_261184_length_10127_cov_26.726177	Coordinate:609	Reads:1	Hits:20	Allocated_reads:0.05	Strand:-
CACAAAGAACTTAAAATCCTAGTAGTATT
>Location:NODE_261184_length_10127_cov_26.726177	Coordinate:611	Reads:3	Hits:22	Allocated_reads:0.136363636363636	Strand:+
TACTACTAGGATTTTAAGTTCTTT
>Location:NODE_261184_length_10127_cov_26.726177	Coordinate:611	Reads:1	Hits:23	Allocated_reads:0.0434782608695652	Strand:+
TACTACTAGGATTTTAAGATCTTTG
>Location:NODE_261184_length_10127_cov_26.726177	Coordinate:611	Reads:21	Hits:22	Allocated_reads:0.954545454545455	Strand:+
TACTACTAGGATTTTAAGTTCTTTG
>Location:NODE_261184_length_10127_cov_26.726177	Coordinate:611	Reads:9	Hits:21	Allocated_reads:0.428571428571429	Strand:+
TACTACTAGGATTTTAAGTTCTTTGT
>Location:NODE_261184_length_10127_cov_26.726177	Coordinate:611	Reads:1	Hits:20	Allocated_reads:0.05	Strand:+
TACTACTAGGATTTTAAGTTCTTTGTG
>Location:NODE_261184_length_10127_cov_26.726177	Coordinate:612	Reads:1	Hits:23	Allocated_reads:0.0434782608695652	Strand:+
ACTACTAGGATTTTAAGTTCTTTG
>Location:NODE_261184_length_10127_cov_26.726177	Coordinate:612	Reads:1	Hits:21	Allocated_reads:0.0476190476190476	Strand:+
ACTACTAGGATTTTAAGTTCTTTGTGT
>Location:NODE_261184_length_10127_cov_26.726177	Coordinate:613	Reads:1	Hits:23	Allocated_reads:0.0434782608695652	Strand:-
ATCACACAAAGAACTTAAAATCCTAGTAG
>Location:NODE_261184_length_10127_cov_26.726177	Coordinate:614	Reads:1	Hits:23	Allocated_reads:0.0434782608695652	Strand:-
ATCACACAAAGAACTTAAAATCCTAGTA
>Location:NODE_261184_length_10127_cov_26.726177	Coordinate:614	Reads:9	Hits:23	Allocated_reads:0.391304347826087	Strand:+
TACTAGGATTTTAAGTTCTTTGTGTGATT
>Location:NODE_261184_length_10127_cov_26.726177	Coordinate:615	Reads:1	Hits:25	Allocated_reads:0.04	Strand:+
ACTAGGATTTTAAGTTCTTTGTGTGATT
>Location:NODE_261184_length_10127_cov_26.726177	Coordinate:615	Reads:2	Hits:25	Allocated_reads:0.08	Strand:-
ATCACACAAAGAACTTAAAATCCTAGT
>Location:NODE_261184_length_10127_cov_26.726177	Coordinate:616	Reads:1	Hits:27	Allocated_reads:0.037037037037037	Strand:-
ATCACACAAAGAACTTAAAATCCTAG
>Location:NODE_261184_length_10127_cov_26.726177	Coordinate:616	Reads:1	Hits:27	Allocated_reads:0.037037037037037	Strand:+
CTAGGATTTTAAGTTCTTTGTGTGATTTCT
>Location:NODE_261184_length_10127_cov_26.726177	Coordinate:616	Reads:1	Hits:27	Allocated_reads:0.037037037037037	Strand:-
TCACACAAAGAACTTAAAATCCTAG
>Location:NODE_261184_length_10127_cov_26.726177	Coordinate:617	Reads:1	Hits:27	Allocated_reads:0.037037037037037	Strand:-
CTGAAATCACACAAAGAACTTAAAATCCTT
>Location:NODE_261184_length_10127_cov_26.726177	Coordinate:617	Reads:1	Hits:28	Allocated_reads:0.0357142857142857	Strand:+
TAGGATTTTAAGTTCTTTGTGTGAT
>Location:NODE_261184_length_10127_cov_26.726177	Coordinate:617	Reads:11	Hits:28	Allocated_reads:0.392857142857143	Strand:+
TAGGATTTTAAGTTCTTTGTGTGATT
>Location:NODE_261184_length_10127_cov_26.726177	Coordinate:618	Reads:1	Hits:28	Allocated_reads:0.0357142857142857	Strand:-
AAATCACACAAAGAACTTAAAATCCT
>Location:NODE_261184_length_10127_cov_26.726177	Coordinate:618	Reads:2	Hits:28	Allocated_reads:0.0714285714285714	Strand:-
ATCACACAAAGAACTTAAAATCCT
>Location:NODE_261184_length_10127_cov_26.726177	Coordinate:618	Reads:1	Hits:28	Allocated_reads:0.0357142857142857	Strand:-
GAAATCACACAAAGAACTTAAAATCCT
>Location:NODE_261184_length_10127_cov_26.726177	Coordinate:619	Reads:1	Hits:27	Allocated_reads:0.037037037037037	Strand:-
ATCTGAAATCACACAAAGAACTTAAAATCC
>Location:NODE_261184_length_10127_cov_26.726177	Coordinate:620	Reads:1	Hits:28	Allocated_reads:0.0357142857142857	Strand:-
CTGAAATCACACAAAGAACTTAAAATC
>Location:NODE_261184_length_10127_cov_26.726177	Coordinate:625	Reads:1	Hits:34	Allocated_reads:0.0294117647058824	Strand:-
ACTGATCTGAAATCACACAAAGAACTTA
>Location:NODE_261184_length_10127_cov_26.726177	Coordinate:625	Reads:1	Hits:37	Allocated_reads:0.027027027027027	Strand:+
TAAGTTCTTTGTGTGATTTCAGAT
>Location:NODE_261184_length_10127_cov_26.726177	Coordinate:625	Reads:1	Hits:34	Allocated_reads:0.0294117647058824	Strand:-
TACTGATCTGAAATCACACAAAGAACTTA
>Location:NODE_261184_length_10127_cov_26.726177	Coordinate:625	Reads:1	Hits:37	Allocated_reads:0.027027027027027	Strand:-
TGATCTGAAATCACACAAAGAACTTA
>Location:NODE_261184_length_10127_cov_26.726177	Coordinate:626	Reads:1	Hits:38	Allocated_reads:0.0263157894736842	Strand:+
AAGTTCTTTGTGTGATTTCAGATC
>Location:NODE_261184_length_10127_cov_26.726177	Coordinate:626	Reads:1	Hits:34	Allocated_reads:0.0294117647058824	Strand:-
TTACTGATCTGAAATCACACAAAGAACTT
>Location:NODE_261184_length_10127_cov_26.726177	Coordinate:627	Reads:6	Hits:35	Allocated_reads:0.171428571428571	Strand:-
ACTGATCTGAAATCACACAAAGAACT
>Location:NODE_261184_length_10127_cov_26.726177	Coordinate:627	Reads:3	Hits:29	Allocated_reads:0.103448275862069	Strand:-
ATTACTGATCTGAAATCACACAAAGAACT
>Location:NODE_261184_length_10127_cov_26.726177	Coordinate:627	Reads:1	Hits:35	Allocated_reads:0.0285714285714286	Strand:-
TACTGATCTGAAATCACACAACGAACT
>Location:NODE_261184_length_10127_cov_26.726177	Coordinate:627	Reads:9	Hits:35	Allocated_reads:0.257142857142857	Strand:-
TACTGATCTGAAATCACACAAAGAACT
>Location:NODE_261184_length_10127_cov_26.726177	Coordinate:627	Reads:2	Hits:28	Allocated_reads:0.0714285714285714	Strand:-
TATTACTGATCTGAAATCACACAAAGAACT
>Location:NODE_261184_length_10127_cov_26.726177	Coordinate:627	Reads:4	Hits:34	Allocated_reads:0.117647058823529	Strand:-
TTACTGATCTGAAATCACACAAAGAACT
>Location:NODE_261184_length_10127_cov_26.726177	Coordinate:628	Reads:1	Hits:39	Allocated_reads:0.0256410256410256	Strand:-
TTACTGATCTGAAATCACACAAAGAAA
>Location:NODE_261184_length_10127_cov_26.726177	Coordinate:628	Reads:1	Hits:37	Allocated_reads:0.027027027027027	Strand:-
TTACTGATCTGAAATCACACAAAGAAC
>Location:NODE_261184_length_10127_cov_26.726177	Coordinate:629	Reads:1	Hits:31	Allocated_reads:0.032258064516129	Strand:-
TATTACTGATCTGAAATCACACAAAGAA
>Location:NODE_261184_length_10127_cov_26.726177	Coordinate:629	Reads:1	Hits:19	Allocated_reads:0.0526315789473684	Strand:+
TTCTTTGTGTGATTTCAGATCAGTAATACT
>Location:NODE_261184_length_10127_cov_26.726177	Coordinate:630	Reads:3	Hits:40	Allocated_reads:0.075	Strand:-
TACTGATCTGAAATCACACAAAGA
>Location:NODE_261184_length_10127_cov_26.726177	Coordinate:630	Reads:1	Hits:33	Allocated_reads:0.0303030303030303	Strand:-
TATTACTGATCTGAAATCACACAAAGA
>Location:NODE_261184_length_10127_cov_26.726177	Coordinate:630	Reads:4	Hits:39	Allocated_reads:0.102564102564103	Strand:-
TTACTGATCTGAAATCACACAAAGA
>Location:NODE_261184_length_10127_cov_26.726177	Coordinate:631	Reads:3	Hits:39	Allocated_reads:0.0769230769230769	Strand:-
TTACTGATCTGAAATCACACAAAG
>Location:NODE_261184_length_10127_cov_26.726177	Coordinate:633	Reads:1	Hits:23	Allocated_reads:0.0434782608695652	Strand:+
TTGTGTGATTTCAGATCAGTAATAC
>Location:NODE_261184_length_10127_cov_26.726177	Coordinate:636	Reads:1	Hits:23	Allocated_reads:0.0434782608695652	Strand:-
TGCATTAGTATTACTGATCTGAAATCACA
>Location:NODE_261184_length_10127_cov_26.726177	Coordinate:636	Reads:1	Hits:27	Allocated_reads:0.037037037037037	Strand:-
TTAGTATTACTGATCTGAAATCACA
>Location:NODE_261184_length_10127_cov_26.726177	Coordinate:639	Reads:1	Hits:26	Allocated_reads:0.0384615384615385	Strand:+
GATTTCAGATCAGTAATACTAATG
>Location:NODE_261184_length_10127_cov_26.726177	Coordinate:641	Reads:1	Hits:22	Allocated_reads:0.0454545454545455	Strand:-
GACATACTGCATTAGTATTACTGATCTGAAA
>Location:NODE_261184_length_10127_cov_26.726177	Coordinate:641	Reads:1	Hits:26	Allocated_reads:0.0384615384615385	Strand:+
TTTCAGATCAGTAATACTAATGCA
>Location:NODE_261184_length_10127_cov_26.726177	Coordinate:641	Reads:1	Hits:26	Allocated_reads:0.0384615384615385	Strand:+
TTTCAGATCAGTAATACTAATGCAG
>Location:NODE_261184_length_10127_cov_26.726177	Coordinate:643	Reads:1	Hits:27	Allocated_reads:0.037037037037037	Strand:+
TCAGATCAGTAATACTAATGCAGTA
>Location:NODE_261184_length_10127_cov_26.726177	Coordinate:643	Reads:1	Hits:26	Allocated_reads:0.0384615384615385	Strand:+
TCAGATCAGTAATACTAATGCAGTAT
>Location:NODE_261184_length_10127_cov_26.726177	Coordinate:644	Reads:2	Hits:27	Allocated_reads:0.0740740740740741	Strand:+
CAGATCAGTAATACTAATGCAGTAT
>Location:NODE_261184_length_10127_cov_26.726177	Coordinate:644	Reads:1	Hits:25	Allocated_reads:0.04	Strand:-
GACATACTGCATTAGTATTACTGATCTG
>Location:NODE_261184_length_10127_cov_26.726177	Coordinate:645	Reads:1	Hits:21	Allocated_reads:0.0476190476190476	Strand:-
CACTGACATACTGCATTAGTATTACTGATCT
>Location:NODE_261184_length_10127_cov_26.726177	Coordinate:655	Reads:1	Hits:1	Allocated_reads:1	Strand:-
TAGTTTTTTTCACTGACATACTGCATTAGTA
>Location:NODE_261184_length_10127_cov_26.726177	Coordinate:655	Reads:1	Hits:31	Allocated_reads:0.032258064516129	Strand:-
TTTCACTGACATACTGCATTAGTA
>Location:NODE_261184_length_10127_cov_26.726177	Coordinate:655	Reads:1	Hits:31	Allocated_reads:0.032258064516129	Strand:-
TTTTCACTGACATACTGCATTAGTA
>Location:NODE_261184_length_10127_cov_26.726177	Coordinate:655	Reads:1	Hits:31	Allocated_reads:0.032258064516129	Strand:-
TTTTTCACTGACATACTGCATTAGTA
>Location:NODE_261184_length_10127_cov_26.726177	Coordinate:723	Reads:1	Hits:2	Allocated_reads:0.5	Strand:-
TGTTTCATTTTATTTTTTTCCCCCTTGCCT
>Location:NODE_261184_length_10127_cov_26.726177	Coordinate:746	Reads:1	Hits:1	Allocated_reads:1	Strand:+
TGAAACAATTTGAGGGTGAAATATAAACG
>Location:NODE_261184_length_10127_cov_26.726177	Coordinate:755	Reads:1	Hits:1	Allocated_reads:1	Strand:+
TTGAGGGTGAAATATAAACGTAAACT
>Location:NODE_261184_length_10127_cov_26.726177	Coordinate:773	Reads:2	Hits:24	Allocated_reads:0.0833333333333333	Strand:+
CGTAAACTCAAAAGGAGTCAAAAATGGCC
>Location:NODE_261184_length_10127_cov_26.726177	Coordinate:775	Reads:2	Hits:15	Allocated_reads:0.133333333333333	Strand:-
ACCGGCCATTTTTGACTCTTTTTGAGTTTA
>Location:NODE_261184_length_10127_cov_26.726177	Coordinate:776	Reads:1	Hits:16	Allocated_reads:0.0625	Strand:-
ACCGGCCATTTTTGACTCTTTTTGAGTTT
>Location:NODE_261184_length_10127_cov_26.726177	Coordinate:777	Reads:1	Hits:16	Allocated_reads:0.0625	Strand:-
AACCGGCCATTTTTGACTCTTTTTGAGTT
>Location:NODE_261184_length_10127_cov_26.726177	Coordinate:777	Reads:1	Hits:15	Allocated_reads:0.0666666666666667	Strand:-
ACAACCGGCCATTTTTGACTCCTTTTGAGTT
>Location:NODE_261184_length_10127_cov_26.726177	Coordinate:777	Reads:1	Hits:15	Allocated_reads:0.0666666666666667	Strand:-
TACAACCGGCCATTTTTGACTCCTTTTGAGTT
>Location:NODE_261184_length_10127_cov_26.726177	Coordinate:778	Reads:1	Hits:16	Allocated_reads:0.0625	Strand:-
ACCGGCCATTTTTGACTCTTTTTGAGT
>Location:NODE_261184_length_10127_cov_26.726177	Coordinate:782	Reads:1	Hits:16	Allocated_reads:0.0625	Strand:-
TACAACCGGCCATTTTTGACTCCTTTT
>Location:NODE_261184_length_10127_cov_26.726177	Coordinate:783	Reads:1	Hits:14	Allocated_reads:0.0714285714285714	Strand:-
GAAATACAACCGGCCATTTTTGACTCCTTT
>Location:NODE_261184_length_10127_cov_26.726177	Coordinate:785	Reads:1	Hits:16	Allocated_reads:0.0625	Strand:-
TGAAATACAACCGGCCATTTTTGACTCTT
>Location:NODE_261184_length_10127_cov_26.726177	Coordinate:786	Reads:1	Hits:16	Allocated_reads:0.0625	Strand:-
TGAAATACAACCGGCCATTTTTGACTCT
>Location:NODE_261184_length_10127_cov_26.726177	Coordinate:788	Reads:1	Hits:19	Allocated_reads:0.0526315789473684	Strand:-
TGAAATACAACCGGCCATTTTTGAAA
>Location:NODE_261184_length_10127_cov_26.726177	Coordinate:789	Reads:1	Hits:16	Allocated_reads:0.0625	Strand:-
TGAAATACAACCGGCCATTTTTGAC
>Location:NODE_261184_length_10127_cov_26.726177	Coordinate:790	Reads:1	Hits:19	Allocated_reads:0.0526315789473684	Strand:+
TCAAAAATGGCCGGTTGTATTTCAGAC
>Location:NODE_261184_length_10127_cov_26.726177	Coordinate:790	Reads:2	Hits:19	Allocated_reads:0.105263157894737	Strand:-
TGAAATACAACCGGCCATTTTTGA
>Location:NODE_261184_length_10127_cov_26.726177	Coordinate:798	Reads:1	Hits:1	Allocated_reads:1	Strand:+
GGCCGGTTGTATTTCAGACCTCGGTG
>Location:NODE_261184_length_10127_cov_26.726177	Coordinate:808	Reads:1	Hits:1	Allocated_reads:1	Strand:-
TCTTGGATTAACCCACCGAGGTCTGAAAT
>Location:NODE_261184_length_10127_cov_26.726177	Coordinate:809	Reads:3	Hits:1	Allocated_reads:3	Strand:-
TCTTGGATTAACCCACCGAGGTCTGAAA
>Location:NODE_261184_length_10127_cov_26.726177	Coordinate:809	Reads:1	Hits:1	Allocated_reads:1	Strand:-
TTCTTGGATTAACCCACCGAGGTCTGAAA
>Location:NODE_261184_length_10127_cov_26.726177	Coordinate:809	Reads:1	Hits:1	Allocated_reads:1	Strand:-
TTGGATTAACCCACCGAGGTCTGAAA
>Location:NODE_261184_length_10127_cov_26.726177	Coordinate:809	Reads:2	Hits:1	Allocated_reads:2	Strand:-
TTTCTTGGATTAACCCACCGAGGTCTGAAA
>Location:NODE_261184_length_10127_cov_26.726177	Coordinate:820	Reads:1	Hits:1	Allocated_reads:1	Strand:-
TTTCATGATTTCTTGGATTAACCCACC
>Location:NODE_261184_length_10127_cov_26.726177	Coordinate:844	Reads:1	Hits:20	Allocated_reads:0.05	Strand:-
ATGAACAAAAATTTAAACCTAATTTTT
>Location:NODE_261184_length_10127_cov_26.726177	Coordinate:845	Reads:2	Hits:1	Allocated_reads:2	Strand:-
ATCATGAACAAAAATTTAAACCTAATTTT
>Location:NODE_261184_length_10127_cov_26.726177	Coordinate:845	Reads:2	Hits:22	Allocated_reads:0.0909090909090909	Strand:-
ATGAACAAAAATTTAAACCTAATTTT
>Location:NODE_261184_length_10127_cov_26.726177	Coordinate:845	Reads:6	Hits:20	Allocated_reads:0.3	Strand:-
CATGAACAAAAATTTAAACCTAATTTT
>Location:NODE_261184_length_10127_cov_26.726177	Coordinate:845	Reads:58	Hits:19	Allocated_reads:3.05263157894737	Strand:-
TCATGAACAAAAATTTAAACCTAATTTT
>Location:NODE_261184_length_10127_cov_26.726177	Coordinate:845	Reads:1	Hits:22	Allocated_reads:0.0454545454545455	Strand:-
TGAACAAAAATTTAAACCTAATTTT
>Location:NODE_261184_length_10127_cov_26.726177	Coordinate:846	Reads:2	Hits:20	Allocated_reads:0.1	Strand:-
CATGAACAAAAATTTAAACCTAATTT
>Location:NODE_261184_length_10127_cov_26.726177	Coordinate:846	Reads:6	Hits:19	Allocated_reads:0.315789473684211	Strand:-
TCATGAACAAAAATTTAAACCTAATTT
>Location:NODE_261184_length_10127_cov_26.726177	Coordinate:847	Reads:1	Hits:21	Allocated_reads:0.0476190476190476	Strand:+
AATTAGGTTTAAATTTTTGTTCATG
>Location:NODE_261184_length_10127_cov_26.726177	Coordinate:847	Reads:3	Hits:20	Allocated_reads:0.15	Strand:-
TCATGAACAAAAATTTAAACCTAATT
>Location:NODE_261184_length_10127_cov_26.726177	Coordinate:848	Reads:1	Hits:21	Allocated_reads:0.0476190476190476	Strand:+
ATTAGGTTTAAATTTTTGTTCATG
>Location:NODE_261184_length_10127_cov_26.726177	Coordinate:856	Reads:1	Hits:1	Allocated_reads:1	Strand:-
ATCTGCACTATCATGAACAAAAATTTA
>Location:NODE_261184_length_10127_cov_26.726177	Coordinate:874	Reads:1	Hits:48	Allocated_reads:0.0208333333333333	Strand:-
AATTACACAAAATGTCAGAAATCTGCACT
>Location:NODE_261184_length_10127_cov_26.726177	Coordinate:874	Reads:1	Hits:60	Allocated_reads:0.0166666666666667	Strand:+
AGTGCAGATTTCTGACATTTTGTGT
>Location:NODE_261184_length_10127_cov_26.726177	Coordinate:874	Reads:2	Hits:49	Allocated_reads:0.0408163265306122	Strand:-
ATTACACAAAATGTCAGAAATCTGCACT
>Location:NODE_261184_length_10127_cov_26.726177	Coordinate:874	Reads:2	Hits:56	Allocated_reads:0.0357142857142857	Strand:-
TACACAAAATGTCAGAAATCTGCACT
>Location:NODE_261184_length_10127_cov_26.726177	Coordinate:874	Reads:38	Hits:52	Allocated_reads:0.730769230769231	Strand:-
TTACACAAAATGTCAGAAATCTGCACT
>Location:NODE_261184_length_10127_cov_26.726177	Coordinate:875	Reads:1	Hits:73	Allocated_reads:0.0136986301369863	Strand:+
GTGCAGATTTCTGACATTTTGTGT
>Location:NODE_261184_length_10127_cov_26.726177	Coordinate:875	Reads:1	Hits:55	Allocated_reads:0.0181818181818182	Strand:+
GTGCAGATTTCTGACATTTTGTGTAATTT
>Location:NODE_261184_length_10127_cov_26.726177	Coordinate:875	Reads:4	Hits:61	Allocated_reads:0.0655737704918033	Strand:-
TTACACAAAATGTCAGAAATCTGCAC
>Location:NODE_261184_length_10127_cov_26.726177	Coordinate:876	Reads:1	Hits:71	Allocated_reads:0.0140845070422535	Strand:-
TACACAAAATGTCAGAAATCTGCA
>Location:NODE_261184_length_10127_cov_26.726177	Coordinate:876	Reads:1	Hits:71	Allocated_reads:0.0140845070422535	Strand:+
TGCAGATTTCTGACATTTTGTGTA
>Location:NODE_261184_length_10127_cov_26.726177	Coordinate:876	Reads:1	Hits:66	Allocated_reads:0.0151515151515152	Strand:-
TTACACAAAATGTCAGAAATCTGCT
>Location:NODE_261184_length_10127_cov_26.726177	Coordinate:876	Reads:23	Hits:63	Allocated_reads:0.365079365079365	Strand:-
TTACACAAAATGTCAGAAATCTGCA
>Location:NODE_261184_length_10127_cov_26.726177	Coordinate:877	Reads:22	Hits:63	Allocated_reads:0.349206349206349	Strand:-
TTACACAAAATGTCAGAAATCTGC
>Location:NODE_261184_length_10127_cov_26.726177	Coordinate:879	Reads:1	Hits:59	Allocated_reads:0.0169491525423729	Strand:-
TAAATTACACAAAATGTCAGAAATCT
>Location:NODE_261184_length_10127_cov_26.726177	Coordinate:879	Reads:1	Hits:59	Allocated_reads:0.0169491525423729	Strand:-
TTAAATTACACAAAATGTCAGAAATCT
>Location:NODE_261184_length_10127_cov_26.726177	Coordinate:881	Reads:2	Hits:22	Allocated_reads:0.0909090909090909	Strand:+
ATTTCTGACATTTTGTGTAATTTAAGCATGT
>Location:NODE_261184_length_10127_cov_26.726177	Coordinate:882	Reads:1	Hits:56	Allocated_reads:0.0178571428571429	Strand:+
TTTCTGACATTTTGTGTAATTTAAGC
>Location:NODE_261184_length_10127_cov_26.726177	Coordinate:882	Reads:2	Hits:22	Allocated_reads:0.0909090909090909	Strand:+
TTTCTGACATTTTGTGTAATTTAAGCATG
>Location:NODE_261184_length_10127_cov_26.726177	Coordinate:882	Reads:3	Hits:22	Allocated_reads:0.136363636363636	Strand:+
TTTCTGACATTTTGTGTAATTTAAGCATGT
>Location:NODE_261184_length_10127_cov_26.726177	Coordinate:882	Reads:1	Hits:22	Allocated_reads:0.0454545454545455	Strand:+
TTTCTGACATTTTGTGTAATTTAAGCATGTA
>Location:NODE_261184_length_10127_cov_26.726177	Coordinate:883	Reads:4	Hits:56	Allocated_reads:0.0714285714285714	Strand:+
TTCTGACATTTTGTGTAATTTAAGC
>Location:NODE_261184_length_10127_cov_26.726177	Coordinate:883	Reads:1	Hits:26	Allocated_reads:0.0384615384615385	Strand:+
TTCTGACATTTTGTGTAATTTAAGCA
>Location:NODE_261184_length_10127_cov_26.726177	Coordinate:883	Reads:2	Hits:22	Allocated_reads:0.0909090909090909	Strand:+
TTCTGACATTTTGTGTAATTTAAGCATG
>Location:NODE_261184_length_10127_cov_26.726177	Coordinate:883	Reads:5	Hits:22	Allocated_reads:0.227272727272727	Strand:+
TTCTGACATTTTGTGTAATTTAAGCATGT
>Location:NODE_261184_length_10127_cov_26.726177	Coordinate:883	Reads:1	Hits:22	Allocated_reads:0.0454545454545455	Strand:+
TTCTGACATTTTGTGTAATTTAAGCATGTAAC
>Location:NODE_261184_length_10127_cov_26.726177	Coordinate:884	Reads:1	Hits:22	Allocated_reads:0.0454545454545455	Strand:+
TCTGACATTTTGTGTAATTTAAGCATG
>Location:NODE_261184_length_10127_cov_26.726177	Coordinate:884	Reads:2	Hits:22	Allocated_reads:0.0909090909090909	Strand:+
TCTGACATTTTGTGTAATTTAAGCATGTAA
>Location:NODE_261184_length_10127_cov_26.726177	Coordinate:890	Reads:1	Hits:16	Allocated_reads:0.0625	Strand:+
ATTTTGTGTAATTTAAGCATGTAACAATG
>Location:NODE_261184_length_10127_cov_26.726177	Coordinate:894	Reads:1	Hits:17	Allocated_reads:0.0588235294117647	Strand:-
CATTGTTACATGCTTAAATTACACA
>Location:NODE_261184_length_10127_cov_26.726177	Coordinate:896	Reads:1	Hits:9	Allocated_reads:0.111111111111111	Strand:-
TCACATTGTTACATGCTTAAATTACA
>Location:NODE_261184_length_10127_cov_26.726177	Coordinate:897	Reads:1	Hits:9	Allocated_reads:0.111111111111111	Strand:-
ATCACATTGTTACATGCTTAAATTTT
>Location:NODE_261184_length_10127_cov_26.726177	Coordinate:905	Reads:1	Hits:2	Allocated_reads:0.5	Strand:-
TTAGAAAATAATCACATTGTTACATGCT
>Location:NODE_261184_length_10127_cov_26.726177	Coordinate:922	Reads:1	Hits:2	Allocated_reads:0.5	Strand:+
TTATTTTCTAACAAAAAACAGTGAAACT
>Location:NODE_261184_length_10127_cov_26.726177	Coordinate:927	Reads:1	Hits:11	Allocated_reads:0.0909090909090909	Strand:+
TTCTAACAAAAAACAGTGAAACTTAAGT
>Location:NODE_261184_length_10127_cov_26.726177	Coordinate:928	Reads:1	Hits:12	Allocated_reads:0.0833333333333333	Strand:+
TCTAACAAAAAACAGTGAAACTTAAGT
>Location:NODE_261184_length_10127_cov_26.726177	Coordinate:935	Reads:1	Hits:18	Allocated_reads:0.0555555555555556	Strand:+
AAAAACAGTGAAACTTAAGTTAGAC
>Location:NODE_261184_length_10127_cov_26.726177	Coordinate:935	Reads:1	Hits:16	Allocated_reads:0.0625	Strand:-
ACAAGTCTAACTTAAGTTTCACTGTTTTT
>Location:NODE_261184_length_10127_cov_26.726177	Coordinate:940	Reads:1	Hits:16	Allocated_reads:0.0625	Strand:-
AAACACAAGTCTAACTTAAGTTTCACTG
>Location:NODE_261184_length_10127_cov_26.726177	Coordinate:940	Reads:1	Hits:17	Allocated_reads:0.0588235294117647	Strand:-
AACACAAGTCTAACTTAAGTTTCACTG
>Location:NODE_261184_length_10127_cov_26.726177	Coordinate:941	Reads:1	Hits:19	Allocated_reads:0.0526315789473684	Strand:-
AACACAAGTCTAACTTAAGTTTCACT
>Location:NODE_261184_length_10127_cov_26.726177	Coordinate:941	Reads:1	Hits:21	Allocated_reads:0.0476190476190476	Strand:-
CACAAGTCTAACTTAAGTTTCACT
>Location:NODE_261184_length_10127_cov_26.726177	Coordinate:942	Reads:1	Hits:38	Allocated_reads:0.0263157894736842	Strand:-
TACAAACACAAGTCTAACTTAAGTTTCAC
>Location:NODE_261184_length_10127_cov_26.726177	Coordinate:946	Reads:1	Hits:40	Allocated_reads:0.025	Strand:-
TTACAAACACAAGTCTAACTTAAGTT
>Location:NODE_261184_length_10127_cov_26.726177	Coordinate:954	Reads:2	Hits:1	Allocated_reads:2	Strand:+
TTAGACTTGTGTTTGTAAATAAACC
>Location:NODE_261184_length_10127_cov_26.726177	Coordinate:954	Reads:1	Hits:1	Allocated_reads:1	Strand:+
TTAGACTTGTGTTTGTAAATAAACCGCC
>Location:NODE_261184_length_10127_cov_26.726177	Coordinate:975	Reads:3	Hits:27	Allocated_reads:0.111111111111111	Strand:-
TCCAGAAAGCTACACAACATGGGGCGGTT
>Location:NODE_261184_length_10127_cov_26.726177	Coordinate:976	Reads:1	Hits:30	Allocated_reads:0.0333333333333333	Strand:-
CAGAAAGCTACACAACATGGGGCGGT
>Location:NODE_261184_length_10127_cov_26.726177	Coordinate:976	Reads:6	Hits:28	Allocated_reads:0.214285714285714	Strand:-
TCCAGAAAGCTACACAACATGGGGCGGT
>Location:NODE_261184_length_10127_cov_26.726177	Coordinate:979	Reads:12	Hits:49	Allocated_reads:0.244897959183673	Strand:-
TCCAGAAAGCTACACAACATGGGGC
>Location:NODE_261184_length_10127_cov_26.726177	Coordinate:980	Reads:2	Hits:55	Allocated_reads:0.0363636363636364	Strand:-
TCCAGAAAGCTACACAACATGGGG
>Location:NODE_261184_length_10127_cov_26.726177	Coordinate:983	Reads:1	Hits:59	Allocated_reads:0.0169491525423729	Strand:-
AAATCCAGAAAGCTACACAACATG
>Location:NODE_261184_length_10127_cov_26.726177	Coordinate:983	Reads:1	Hits:47	Allocated_reads:0.0212765957446809	Strand:-
GTATAAAATCCAGAAAGCTACACAACATG
>Location:NODE_261184_length_10127_cov_26.726177	Coordinate:983	Reads:2	Hits:58	Allocated_reads:0.0344827586206897	Strand:-
TAAAATCCAGAAAGCTACACAACATG
>Location:NODE_261184_length_10127_cov_26.726177	Coordinate:983	Reads:2	Hits:54	Allocated_reads:0.037037037037037	Strand:-
TATAAAATCCAGAAAGCTACACAACATG
>Location:NODE_261184_length_10127_cov_26.726177	Coordinate:984	Reads:1	Hits:67	Allocated_reads:0.0149253731343284	Strand:+
ATGTTGTGTAGCTTTCTGGATTTT
>Location:NODE_261184_length_10127_cov_26.726177	Coordinate:985	Reads:1	Hits:77	Allocated_reads:0.012987012987013	Strand:+
TGTTGTGTAGCTTTCTGGATTTTA
>Location:NODE_261184_length_10127_cov_26.726177	Coordinate:987	Reads:1	Hits:60	Allocated_reads:0.0166666666666667	Strand:-
AAGTATAAAATCCAGAAAGCTACACAA
>Location:NODE_261184_length_10127_cov_26.726177	Coordinate:990	Reads:1	Hits:62	Allocated_reads:0.0161290322580645	Strand:+
TGTAGCTTTCTGGATTTTATACTT
>Location:NODE_261184_length_10127_cov_26.726177	Coordinate:990	Reads:1	Hits:43	Allocated_reads:0.0232558139534884	Strand:+
TGTAGCTTTCTGGATTTTATACTTATTGGGC
>Location:NODE_261184_length_10127_cov_26.726177	Coordinate:994	Reads:4	Hits:59	Allocated_reads:0.0677966101694915	Strand:+
GCTTTCTGGATTTTATACTTATTG
>Location:NODE_261184_length_10127_cov_26.726177	Coordinate:994	Reads:2	Hits:58	Allocated_reads:0.0344827586206897	Strand:+
GCTTTCTGGATTTTATACTTATTGG
>Location:NODE_261184_length_10127_cov_26.726177	Coordinate:994	Reads:3	Hits:52	Allocated_reads:0.0576923076923077	Strand:+
GCTTTCTGGATTTTATACTTATTGGG
>Location:NODE_261184_length_10127_cov_26.726177	Coordinate:994	Reads:29	Hits:47	Allocated_reads:0.617021276595745	Strand:+
GCTTTCTGGATTTTATACTTATTGGGC
>Location:NODE_261184_length_10127_cov_26.726177	Coordinate:994	Reads:3	Hits:46	Allocated_reads:0.0652173913043478	Strand:+
GCTTTCTGGATTTTATACTTATTGGGCT
>Location:NODE_261184_length_10127_cov_26.726177	Coordinate:994	Reads:1	Hits:42	Allocated_reads:0.0238095238095238	Strand:+
GCTTTCTGGATTTTATACTTATTGGGCTA
>Location:NODE_261184_length_10127_cov_26.726177	Coordinate:996	Reads:1	Hits:49	Allocated_reads:0.0204081632653061	Strand:+
TTTCTGGATTTTATACTTATTGGGC
>Location:NODE_261184_length_10127_cov_26.726177	Coordinate:996	Reads:2	Hits:48	Allocated_reads:0.0416666666666667	Strand:+
TTTCTGGATTTTATACTTATTGGGCT
>Location:NODE_261184_length_10127_cov_26.726177	Coordinate:997	Reads:1	Hits:53	Allocated_reads:0.0188679245283019	Strand:+
TTCTGGATTTTATACTTATTGGGCT
>Location:NODE_261184_length_10127_cov_26.726177	Coordinate:999	Reads:1	Hits:1	Allocated_reads:1	Strand:+
CTGGATTTTATACTTATTGGGCTACGC
>Location:NODE_261184_length_10127_cov_26.726177	Coordinate:999	Reads:1	Hits:40	Allocated_reads:0.025	Strand:+
CTGGATTTTATACTTATTGGGCTACACA
>Location:NODE_261184_length_10127_cov_26.726177	Coordinate:999	Reads:1	Hits:36	Allocated_reads:0.0277777777777778	Strand:+
CTGGATTTTATACTTATTGGGCTACACATT
>Location:NODE_261184_length_10127_cov_26.726177	Coordinate:1004	Reads:1	Hits:37	Allocated_reads:0.027027027027027	Strand:+
TTTTATACTTATTGGGCTACACATTTATT
>Location:NODE_261184_length_10127_cov_26.726177	Coordinate:1005	Reads:1	Hits:41	Allocated_reads:0.024390243902439	Strand:+
TTTATACTTATTGGGCTACACATTTATT
>Location:NODE_261184_length_10127_cov_26.726177	Coordinate:1013	Reads:1	Hits:1	Allocated_reads:1	Strand:-
CTGTATAATAAATAAATGTGTAGCCCAATA
>Location:NODE_261184_length_10127_cov_26.726177	Coordinate:1015	Reads:1	Hits:1	Allocated_reads:1	Strand:-
CTGTATAATAAATAAATGTGTAGCCCAA
>Location:NODE_261184_length_10127_cov_26.726177	Coordinate:1018	Reads:2	Hits:1	Allocated_reads:2	Strand:-
CTGTATAATAAATAAATGTGTAGCC
>Location:NODE_261184_length_10127_cov_26.726177	Coordinate:1018	Reads:1	Hits:31	Allocated_reads:0.032258064516129	Strand:-
GTATAGCCTGTATAATAAATAAATGTGTAGCC
>Location:NODE_261184_length_10127_cov_26.726177	Coordinate:1019	Reads:1	Hits:35	Allocated_reads:0.0285714285714286	Strand:-
ATAGCCTGTATAATAAATAAATGTGTAGC
>Location:NODE_261184_length_10127_cov_26.726177	Coordinate:1022	Reads:1	Hits:46	Allocated_reads:0.0217391304347826	Strand:-
ATAGCCTGTATAATAAATAAATGTGT
>Location:NODE_261184_length_10127_cov_26.726177	Coordinate:1023	Reads:1	Hits:1	Allocated_reads:1	Strand:-
CTGTATAGCCTGTATAATAAATAAATGCG
>Location:NODE_261184_length_10127_cov_26.726177	Coordinate:1024	Reads:1	Hits:1	Allocated_reads:1	Strand:-
TACTGTATAGCCTGTATAATAAATAAATGC
>Location:NODE_261184_length_10127_cov_26.726177	Coordinate:1025	Reads:1	Hits:1	Allocated_reads:1	Strand:+
CATTTATTTATTATACAGGCTATACAGTACA
>Location:NODE_261184_length_10127_cov_26.726177	Coordinate:1027	Reads:1	Hits:53	Allocated_reads:0.0188679245283019	Strand:-
TACTGTATAGCCTGTATAATAAATAAA
>Location:NODE_261184_length_10127_cov_26.726177	Coordinate:1029	Reads:1	Hits:59	Allocated_reads:0.0169491525423729	Strand:-
TACTGTATAGCCTGTATAATAAATA
>Location:NODE_261184_length_10127_cov_26.726177	Coordinate:1030	Reads:2	Hits:48	Allocated_reads:0.0416666666666667	Strand:-
ATGTACTGTATAGCCTGTATAATAAAT
>Location:NODE_261184_length_10127_cov_26.726177	Coordinate:1032	Reads:1	Hits:50	Allocated_reads:0.02	Strand:-
ATGTACTGTATAGCCTGTATAATAA
>Location:NODE_261184_length_10127_cov_26.726177	Coordinate:1036	Reads:1	Hits:11	Allocated_reads:0.0909090909090909	Strand:-
GATTTTATGTACTGTATAGCCTGTATA
>Location:NODE_261184_length_10127_cov_26.726177	Coordinate:1036	Reads:2	Hits:11	Allocated_reads:0.181818181818182	Strand:-
TGATTTTATGTACTGTATAGCCTGTATA
>Location:NODE_261184_length_10127_cov_26.726177	Coordinate:1036	Reads:1	Hits:10	Allocated_reads:0.1	Strand:-
TTGATTTTATGTACTGTATAGCCTGTATA
>Location:NODE_261184_length_10127_cov_26.726177	Coordinate:1038	Reads:1	Hits:11	Allocated_reads:0.0909090909090909	Strand:+
TACAGGCTATACAGTACATAAAATC
>Location:NODE_261184_length_10127_cov_26.726177	Coordinate:1038	Reads:1	Hits:10	Allocated_reads:0.1	Strand:+
TACAGGCTATACAGTACATAAAATCAAA
>Location:NODE_261184_length_10127_cov_26.726177	Coordinate:1038	Reads:5	Hits:5	Allocated_reads:1	Strand:+
TACAGGCTATACAGTACATAAAATCAAAAC
>Location:NODE_261184_length_10127_cov_26.726177	Coordinate:1038	Reads:1	Hits:11	Allocated_reads:0.0909090909090909	Strand:-
TGATTTTATGTACTGTATAGCCTGTA
>Location:NODE_261184_length_10127_cov_26.726177	Coordinate:1038	Reads:1	Hits:9	Allocated_reads:0.111111111111111	Strand:-
TTTTGATTTTATGTACTGTATAGCCTGTA
>Location:NODE_261184_length_10127_cov_26.726177	Coordinate:1039	Reads:1	Hits:5	Allocated_reads:0.2	Strand:+
ACAGGCTATACAGTACATAAAATCAAAAC
>Location:NODE_261184_length_10127_cov_26.726177	Coordinate:1039	Reads:1	Hits:4	Allocated_reads:0.25	Strand:+
ACAGGCTATACAGTACATAAAATCAAAACTC
>Location:NODE_261184_length_10127_cov_26.726177	Coordinate:1040	Reads:3	Hits:5	Allocated_reads:0.6	Strand:+
CAGGCTATACAGTACATAAAATCAAAAC
>Location:NODE_261184_length_10127_cov_26.726177	Coordinate:1041	Reads:1	Hits:4	Allocated_reads:0.25	Strand:-
GAGTTTTGATTTTATGTACTGTATAGCCT
>Location:NODE_261184_length_10127_cov_26.726177	Coordinate:1041	Reads:1	Hits:4	Allocated_reads:0.25	Strand:-
TGAGTTTTGATTTTATGTACTGTATAGCCT
>Location:NODE_261184_length_10127_cov_26.726177	Coordinate:1041	Reads:1	Hits:14	Allocated_reads:0.0714285714285714	Strand:-
TTGATTTTATGTACTGTATAGCCG
>Location:NODE_261184_length_10127_cov_26.726177	Coordinate:1041	Reads:3	Hits:13	Allocated_reads:0.230769230769231	Strand:-
TTTGATTTTATGTACTGTATAGCCT
>Location:NODE_261184_length_10127_cov_26.726177	Coordinate:1041	Reads:1	Hits:12	Allocated_reads:0.0833333333333333	Strand:-
TTTTGATTTTATGTACTGTATAGCCT
>Location:NODE_261184_length_10127_cov_26.726177	Coordinate:1042	Reads:1	Hits:4	Allocated_reads:0.25	Strand:-
AGTTTTGATTTTATGTACTGTATAGCC
>Location:NODE_261184_length_10127_cov_26.726177	Coordinate:1042	Reads:1	Hits:13	Allocated_reads:0.0769230769230769	Strand:-
TTTGATTTTATGTACTGTATAGCC
>Location:NODE_261184_length_10127_cov_26.726177	Coordinate:1044	Reads:1	Hits:4	Allocated_reads:0.25	Strand:+
CTATACAGTACATAAAATCAAAACTC
>Location:NODE_261184_length_10127_cov_26.726177	Coordinate:1047	Reads:1	Hits:4	Allocated_reads:0.25	Strand:+
TACAGTACATAAAATCAAAACTCAC
>Location:NODE_261184_length_10127_cov_26.726177	Coordinate:1047	Reads:1	Hits:3	Allocated_reads:0.333333333333333	Strand:+
TACAGTACATAAAATCAAAACTCACA
>Location:NODE_261184_length_10127_cov_26.726177	Coordinate:1047	Reads:1	Hits:3	Allocated_reads:0.333333333333333	Strand:+
TACAGTACATAAAATCAAAACTCACATA
>Location:NODE_261184_length_10127_cov_26.726177	Coordinate:1047	Reads:1	Hits:2	Allocated_reads:0.5	Strand:+
TACAGTACATAAAATCAAAACTCACATG
>Location:NODE_261184_length_10127_cov_26.726177	Coordinate:1047	Reads:1	Hits:2	Allocated_reads:0.5	Strand:+
TACAGTACATAAAATCAAAACTCACATGTTT
>Location:NODE_261184_length_10127_cov_26.726177	Coordinate:1048	Reads:1	Hits:2	Allocated_reads:0.5	Strand:+
ACAGTACATAAAATCAAAACTCACATGTTT
>Location:NODE_261184_length_10127_cov_26.726177	Coordinate:1059	Reads:1	Hits:8	Allocated_reads:0.125	Strand:-
TTTAGTTACATAAAACATGTGAGTTTTGAAT
>Location:NODE_261184_length_10127_cov_26.726177	Coordinate:1059	Reads:1	Hits:7	Allocated_reads:0.142857142857143	Strand:-
TTTAGTTACATAAAACATGTGAGTTTTGATT
>Location:NODE_261184_length_10127_cov_26.726177	Coordinate:1061	Reads:1	Hits:41	Allocated_reads:0.024390243902439	Strand:-
TTTAGTTACATAAAACATGTGAGTTTTGA
>Location:NODE_261184_length_10127_cov_26.726177	Coordinate:1062	Reads:1	Hits:41	Allocated_reads:0.024390243902439	Strand:-
TTTAGTTACATAAAACATGTGAGTTTTG
>Location:NODE_261184_length_10127_cov_26.726177	Coordinate:1065	Reads:1	Hits:44	Allocated_reads:0.0227272727272727	Strand:-
TTTAGTTACATAAAACATGTGAGTT
>Location:NODE_261184_length_10127_cov_26.726177	Coordinate:1079	Reads:1	Hits:19	Allocated_reads:0.0526315789473684	Strand:+
ATGTAACTAAAGTGTTTAATTATGTGGGC
>Location:NODE_261184_length_10127_cov_26.726177	Coordinate:1080	Reads:1	Hits:21	Allocated_reads:0.0476190476190476	Strand:+
TGTAACTAAAGTGTTTAATTATGTGG
>Location:NODE_261184_length_10127_cov_26.726177	Coordinate:1080	Reads:3	Hits:19	Allocated_reads:0.157894736842105	Strand:+
TGTAACTAAAGTGTTTAATTATGTGGGC
>Location:NODE_261184_length_10127_cov_26.726177	Coordinate:1080	Reads:1	Hits:19	Allocated_reads:0.0526315789473684	Strand:+
TGTAACTAAAGTGTTTAATTATGTGGGCT
>Location:NODE_261184_length_10127_cov_26.726177	Coordinate:1081	Reads:1	Hits:19	Allocated_reads:0.0526315789473684	Strand:+
GTAACTAAAGTGTTTAATTATGTGGGC
>Location:NODE_261184_length_10127_cov_26.726177	Coordinate:1082	Reads:1	Hits:27	Allocated_reads:0.037037037037037	Strand:+
TAACTAAAGTGTTTAATTATGTGGG
>Location:NODE_261184_length_10127_cov_26.726177	Coordinate:1084	Reads:1	Hits:23	Allocated_reads:0.0434782608695652	Strand:-
TCTGTAGCCCACATAATTAAACACTTTAGT
>Location:NODE_261184_length_10127_cov_26.726177	Coordinate:1086	Reads:1	Hits:25	Allocated_reads:0.04	Strand:+
TAAAGTGTTTAATTATGTGGGCTA
>Location:NODE_261184_length_10127_cov_26.726177	Coordinate:1086	Reads:1	Hits:25	Allocated_reads:0.04	Strand:+
TAAAGTGTTTAATTATGTGGGCTAG
>Location:NODE_261184_length_10127_cov_26.726177	Coordinate:1086	Reads:11	Hits:25	Allocated_reads:0.44	Strand:+
TAAAGTGTTTAATTATGTGGGCTAC
>Location:NODE_261184_length_10127_cov_26.726177	Coordinate:1086	Reads:4	Hits:25	Allocated_reads:0.16	Strand:+
TAAAGTGTTTAATTATGTGGGCTACA
>Location:NODE_261184_length_10127_cov_26.726177	Coordinate:1086	Reads:6	Hits:24	Allocated_reads:0.25	Strand:+
TAAAGTGTTTAATTATGTGGGCTACAGA
>Location:NODE_261184_length_10127_cov_26.726177	Coordinate:1086	Reads:2	Hits:15	Allocated_reads:0.133333333333333	Strand:+
TAAAGTGTTTAATTATGTGGGCTACAGAC
>Location:NODE_261184_length_10127_cov_26.726177	Coordinate:1087	Reads:1	Hits:16	Allocated_reads:0.0625	Strand:+
AAAGTGTTTAATTATGTGGGCTACAGAC
>Location:NODE_261184_length_10127_cov_26.726177	Coordinate:1088	Reads:1	Hits:26	Allocated_reads:0.0384615384615385	Strand:+
AAGTGTTTAATTATGTGGGCTACAGA
>Location:NODE_261184_length_10127_cov_26.726177	Coordinate:1097	Reads:1	Hits:1	Allocated_reads:1	Strand:+
ATTATGTGGGCTACAGACAATAATTATGTT
>Location:NODE_261184_length_10127_cov_26.726177	Coordinate:1101	Reads:1	Hits:1	Allocated_reads:1	Strand:+
TGTGGGCTACAGACAATAATTATG
>Location:NODE_261184_length_10127_cov_26.726177	Coordinate:1101	Reads:3	Hits:1	Allocated_reads:3	Strand:+
TGTGGGCTACAGACAATAATTATGTT
>Location:NODE_261184_length_10127_cov_26.726177	Coordinate:1102	Reads:1	Hits:1	Allocated_reads:1	Strand:+
GTGGGCTACAGACAATAATTATGTT
>Location:NODE_261184_length_10127_cov_26.726177	Coordinate:1103	Reads:1	Hits:1	Allocated_reads:1	Strand:+
TGGGCTACAGACAATAATTATGTT
>Location:NODE_261184_length_10127_cov_26.726177	Coordinate:1108	Reads:1	Hits:1	Allocated_reads:1	Strand:-
TATAGTCTATAACATAATTATTGTCTGTA
>Location:NODE_261184_length_10127_cov_26.726177	Coordinate:1125	Reads:1	Hits:1	Allocated_reads:1	Strand:+
TTATAGACTATATTTATATGAAAACC
>Location:NODE_261184_length_10127_cov_26.726177	Coordinate:1127	Reads:1	Hits:1	Allocated_reads:1	Strand:+
ATAGACTATATTTATATGAAAACC
>Location:NODE_261184_length_10127_cov_26.726177	Coordinate:1127	Reads:3	Hits:9	Allocated_reads:0.333333333333333	Strand:+
ATAGACTATATTTATATGAAAACCA
>Location:NODE_261184_length_10127_cov_26.726177	Coordinate:1127	Reads:2	Hits:8	Allocated_reads:0.25	Strand:+
ATAGACTATATTTATATGAAAACCATG
>Location:NODE_261184_length_10127_cov_26.726177	Coordinate:1127	Reads:1	Hits:7	Allocated_reads:0.142857142857143	Strand:+
ATAGACTATATTTATATGAAAACCATGTA
>Location:NODE_261184_length_10127_cov_26.726177	Coordinate:1127	Reads:1	Hits:1	Allocated_reads:1	Strand:+
ATAGACTATATTTATATGAAAACCGTGTATA
>Location:NODE_261184_length_10127_cov_26.726177	Coordinate:1127	Reads:2	Hits:7	Allocated_reads:0.285714285714286	Strand:+
ATAGACTATATTTATATGAAAACCATGTATA
>Location:NODE_261184_length_10127_cov_26.726177	Coordinate:1160	Reads:1	Hits:1	Allocated_reads:1	Strand:+
TACGTGAATTATTTTAACCATATGTAACC
>Location:NODE_261184_length_10127_cov_26.726177	Coordinate:1169	Reads:2	Hits:5	Allocated_reads:0.4	Strand:+
TATTTTAACCATATGTAACCACCTGCATA
>Location:NODE_261184_length_10127_cov_26.726177	Coordinate:1172	Reads:1	Hits:23	Allocated_reads:0.0434782608695652	Strand:+
TTTAACCATATGTAACCACCTGCATA
>Location:NODE_261184_length_10127_cov_26.726177	Coordinate:1186	Reads:1	Hits:1	Allocated_reads:1	Strand:-
CTTTTTATTTTCAAACACATATGCAGGTGGT
>Location:NODE_261184_length_10127_cov_26.726177	Coordinate:1198	Reads:1	Hits:1	Allocated_reads:1	Strand:+
TGTGTTTGAAAATAAAAAGGCTTTGATTT
>Location:NODE_261184_length_10127_cov_26.726177	Coordinate:1199	Reads:1	Hits:1	Allocated_reads:1	Strand:+
GTGTTTGAAAATAAAAAGGCTTTGATTT
>Location:NODE_261184_length_10127_cov_26.726177	Coordinate:1215	Reads:1	Hits:2	Allocated_reads:0.5	Strand:-
AATCAAATGGGGTAGCAAAATCAAAGCCT
>Location:NODE_261184_length_10127_cov_26.726177	Coordinate:1215	Reads:1	Hits:2	Allocated_reads:0.5	Strand:-
AGAAATCAAATGGGGTAGCAAAATCAAAGCCT
>Location:NODE_261184_length_10127_cov_26.726177	Coordinate:1215	Reads:1	Hits:2	Allocated_reads:0.5	Strand:-
TCAAATGGGGTAGCAAAATCAAAGCCT
>Location:NODE_261184_length_10127_cov_26.726177	Coordinate:1217	Reads:1	Hits:3	Allocated_reads:0.333333333333333	Strand:-
TCAAATGGGGTAGCAAAATCAAAGC
>Location:NODE_261184_length_10127_cov_26.726177	Coordinate:1219	Reads:1	Hits:2	Allocated_reads:0.5	Strand:+
TTTGATTTTGCTACCCCATTTGATTTCTT
>Location:NODE_261184_length_10127_cov_26.726177	Coordinate:1221	Reads:1	Hits:2	Allocated_reads:0.5	Strand:-
AAGAAATCAAATGGGGTAGCAAAATCA
>Location:NODE_261184_length_10127_cov_26.726177	Coordinate:1221	Reads:1	Hits:3	Allocated_reads:0.333333333333333	Strand:+
TGATTTTGCTACCCCATTTGATTT
>Location:NODE_261184_length_10127_cov_26.726177	Coordinate:1221	Reads:1	Hits:2	Allocated_reads:0.5	Strand:+
TGATTTTGCTACCCCATTTGATTTCT
>Location:NODE_261184_length_10127_cov_26.726177	Coordinate:1221	Reads:1	Hits:2	Allocated_reads:0.5	Strand:+
TGATTTTGCTACCCCATTTGATTTCTTTGC
>Location:NODE_261184_length_10127_cov_26.726177	Coordinate:1222	Reads:1	Hits:2	Allocated_reads:0.5	Strand:+
GATTTTGCTACCCCATTTGATTTCTTTGC
>Location:NODE_261184_length_10127_cov_26.726177	Coordinate:1226	Reads:1	Hits:2	Allocated_reads:0.5	Strand:+
TTGCTACCCCATTTGATTTCTTTGC
>Location:NODE_261184_length_10127_cov_26.726177	Coordinate:1226	Reads:1	Hits:2	Allocated_reads:0.5	Strand:+
TTGCTACCCCATTTGATTTCTTTGCC
>Location:NODE_261184_length_10127_cov_26.726177	Coordinate:1226	Reads:1	Hits:2	Allocated_reads:0.5	Strand:+
TTGCTACCCCATTTGATTTCTTTGCCACCC
>Location:NODE_261184_length_10127_cov_26.726177	Coordinate:1227	Reads:1	Hits:2	Allocated_reads:0.5	Strand:+
TGCTACCCCATTTGATTTCTTTGCCAC
>Location:NODE_261184_length_10127_cov_26.726177	Coordinate:1230	Reads:1	Hits:1	Allocated_reads:1	Strand:+
TACCCCATTTGATTTCTTTGCCACCCTCA
>Location:NODE_261184_length_10127_cov_26.726177	Coordinate:1237	Reads:1	Hits:30	Allocated_reads:0.0333333333333333	Strand:+
TTTGATTTCTTTGCCACCCTCATGC
>Location:NODE_261184_length_10127_cov_26.726177	Coordinate:1237	Reads:4	Hits:30	Allocated_reads:0.133333333333333	Strand:+
TTTGATTTCTTTGCCACCCTCATGCC
>Location:NODE_261184_length_10127_cov_26.726177	Coordinate:1237	Reads:1	Hits:29	Allocated_reads:0.0344827586206897	Strand:+
TTTGATTTCTTTGCCACCCTCATGCCA
>Location:NODE_261184_length_10127_cov_26.726177	Coordinate:1237	Reads:1	Hits:27	Allocated_reads:0.037037037037037	Strand:+
TTTGATTTCTTTGCCACCCTCATGCCACCC
>Location:NODE_261184_length_10127_cov_26.726177	Coordinate:1239	Reads:1	Hits:27	Allocated_reads:0.037037037037037	Strand:+
TGATTTCTTTGCCACCCTCATGCCACC
>Location:NODE_261184_length_10127_cov_26.726177	Coordinate:1242	Reads:2	Hits:27	Allocated_reads:0.0740740740740741	Strand:+
TTTCTTTGCCACCCTCATGCCACC
>Location:NODE_261184_length_10127_cov_26.726177	Coordinate:1242	Reads:1	Hits:27	Allocated_reads:0.037037037037037	Strand:+
TTTCTTTGCCACCCTCATGCCACCC
>Location:NODE_261184_length_10127_cov_26.726177	Coordinate:1242	Reads:1	Hits:26	Allocated_reads:0.0384615384615385	Strand:+
TTTCTTTGCCACCCTCATGCCACCCT
>Location:NODE_261184_length_10127_cov_26.726177	Coordinate:1244	Reads:1	Hits:22	Allocated_reads:0.0454545454545455	Strand:-
AATTTTCTTAGGGTGGCATGAGGGTGGCAAAGA
>Location:NODE_261184_length_10127_cov_26.726177	Coordinate:1244	Reads:2	Hits:28	Allocated_reads:0.0714285714285714	Strand:+
TCTTTGCCACCCTCATGCCACCCT
>Location:NODE_261184_length_10127_cov_26.726177	Coordinate:1252	Reads:1	Hits:2	Allocated_reads:0.5	Strand:-
TTGAGAAATTTTCTTAGGGTGGCATGAGGGT
>Location:NODE_261184_length_10127_cov_26.726177	Coordinate:1253	Reads:1	Hits:35	Allocated_reads:0.0285714285714286	Strand:-
AATTTTCTTAGGGTGGCATGAGGG
>Location:NODE_261184_length_10127_cov_26.726177	Coordinate:1254	Reads:1	Hits:32	Allocated_reads:0.03125	Strand:-
AGAAATTTTCTTAGGGTGGCATGAGG
>Location:NODE_261184_length_10127_cov_26.726177	Coordinate:1255	Reads:1	Hits:3	Allocated_reads:0.333333333333333	Strand:+
CTCATGCCACCCTAAGAAAATTTCTTAAGAT
>Location:NODE_261184_length_10127_cov_26.726177	Coordinate:1257	Reads:1	Hits:3	Allocated_reads:0.333333333333333	Strand:+
CATGCCACCCTAAGAAAATTTCTCAAGAT
>Location:NODE_261184_length_10127_cov_26.726177	Coordinate:1257	Reads:1	Hits:3	Allocated_reads:0.333333333333333	Strand:+
CATGCCACCCTAAGAAAATTTCTCAAGATCC
>Location:NODE_261184_length_10127_cov_26.726177	Coordinate:1259	Reads:1	Hits:3	Allocated_reads:0.333333333333333	Strand:-
TTGAGAAATTTTCTTAGGGTGGCA
>Location:NODE_261184_length_10127_cov_26.726177	Coordinate:1262	Reads:1	Hits:2	Allocated_reads:0.5	Strand:+
CACCCTAAGAAAATTTCTCAAGATCCGCCC
>Location:NODE_261184_length_10127_cov_26.726177	Coordinate:1263	Reads:1	Hits:2	Allocated_reads:0.5	Strand:+
ACCCTAAGAAAATTTCTCAAGATCCGCC
>Location:NODE_261184_length_10127_cov_26.726177	Coordinate:1263	Reads:1	Hits:1	Allocated_reads:1	Strand:+
ACCCTAAGAAAATTTCTCAAGATCCGCCCCGT
>Location:NODE_261184_length_10127_cov_26.726177	Coordinate:1265	Reads:1	Hits:1	Allocated_reads:1	Strand:-
CGGGGCGGATCTTGAGAAATTTTCTTAGT
>Location:NODE_261184_length_10127_cov_26.726177	Coordinate:1267	Reads:1	Hits:1	Allocated_reads:1	Strand:-
ACGGGGCGGATCTTGAGAAATTTTCTTA
>Location:NODE_261184_length_10127_cov_26.726177	Coordinate:1272	Reads:1	Hits:1	Allocated_reads:1	Strand:+
AAATTTCTCAAGATCCGCCCCGTAGCCACGGTCT
>Location:NODE_261184_length_10127_cov_26.726177	Coordinate:1275	Reads:2	Hits:1	Allocated_reads:2	Strand:+
TTTCTCAAGATCCGCCCCGTAGCC
>Location:NODE_261184_length_10127_cov_26.726177	Coordinate:1276	Reads:1	Hits:1	Allocated_reads:1	Strand:+
TTCTCAAGATCCGCCCCGTAGCCACGGT
>Location:NODE_261184_length_10127_cov_26.726177	Coordinate:1276	Reads:1	Hits:1	Allocated_reads:1	Strand:+
TTCTCAAGATCCGCCCCGTAGCCACGGTCT
>Location:NODE_261184_length_10127_cov_26.726177	Coordinate:1287	Reads:1	Hits:1	Allocated_reads:1	Strand:-
TACTGATAAAGACCGTGGCTACGGGGCC
>Location:NODE_261184_length_10127_cov_26.726177	Coordinate:1288	Reads:1	Hits:1	Allocated_reads:1	Strand:-
ATACTGATAAAGACCGTGGCTACGGGGC
>Location:NODE_261184_length_10127_cov_26.726177	Coordinate:1288	Reads:1	Hits:1	Allocated_reads:1	Strand:+
GCCCCGTAGCCACGGTCTTTATCAGTATCCA
>Location:NODE_261184_length_10127_cov_26.726177	Coordinate:1291	Reads:1	Hits:1	Allocated_reads:1	Strand:-
TGGATACTGATAAAGACCGTGGCTACGG
>Location:NODE_261184_length_10127_cov_26.726177	Coordinate:1297	Reads:1	Hits:1	Allocated_reads:1	Strand:+
CCACGGTCTTTATCAGTATCCATGTCC
>Location:NODE_261184_length_10127_cov_26.726177	Coordinate:1298	Reads:1	Hits:1	Allocated_reads:1	Strand:+
CACGGTCTTTATCAGTATCCATGTCCTGC
>Location:NODE_261184_length_10127_cov_26.726177	Coordinate:1302	Reads:1	Hits:1	Allocated_reads:1	Strand:+
GTCTTTATCAGTATCCATGTCCTGCT
>Location:NODE_261184_length_10127_cov_26.726177	Coordinate:1312	Reads:1	Hits:2	Allocated_reads:0.5	Strand:+
GTATCCATGTCCTGCTGATGCTGTGACT
>Location:NODE_261184_length_10127_cov_26.726177	Coordinate:1325	Reads:1	Hits:1	Allocated_reads:1	Strand:-
CGTGAATGGAGTCACAGCATCAGC
>Location:NODE_261184_length_10127_cov_26.726177	Coordinate:1336	Reads:1	Hits:1	Allocated_reads:1	Strand:-
AGTTATGCTGTGACTGCGTGAATGGAGTC
>Location:NODE_261184_length_10127_cov_26.726177	Coordinate:1338	Reads:1	Hits:1	Allocated_reads:1	Strand:+
CTCCATTCACGCAGTCACAGCATAACT
>Location:NODE_261184_length_10127_cov_26.726177	Coordinate:1342	Reads:1	Hits:1	Allocated_reads:1	Strand:+
ATTCACGCAGTCACAGCATAACTGACACC
>Location:NODE_261184_length_10127_cov_26.726177	Coordinate:1343	Reads:1	Hits:1	Allocated_reads:1	Strand:+
TTCACGCAGTCACAGCATAACTGACACCC
>Location:NODE_261184_length_10127_cov_26.726177	Coordinate:1343	Reads:1	Hits:1	Allocated_reads:1	Strand:+
TTCACGCAGTCACAGCATAACTGACACCCG
>Location:NODE_261184_length_10127_cov_26.726177	Coordinate:1344	Reads:1	Hits:1	Allocated_reads:1	Strand:+
TCACGCAGTCACAGCATAACTGACT
>Location:NODE_261184_length_10127_cov_26.726177	Coordinate:1344	Reads:1	Hits:1	Allocated_reads:1	Strand:+
TCACGCAGTCACAGCATAACTGACACCC
>Location:NODE_261184_length_10127_cov_26.726177	Coordinate:1346	Reads:1	Hits:1	Allocated_reads:1	Strand:+
ACGCAGTCACAGCATAACTGACACCCGTCA
>Location:NODE_261184_length_10127_cov_26.726177	Coordinate:1351	Reads:1	Hits:1	Allocated_reads:1	Strand:-
AGGTGACGGGTGTCAGTTATGCTGTGAC
>Location:NODE_261184_length_10127_cov_26.726177	Coordinate:1352	Reads:1	Hits:1	Allocated_reads:1	Strand:+
TCACAGCATAACTGACACCCGTCACCT
>Location:NODE_261184_length_10127_cov_26.726177	Coordinate:1353	Reads:1	Hits:1	Allocated_reads:1	Strand:-
GGTGACGGGTGTCAGTTATGCTGTG
>Location:NODE_261184_length_10127_cov_26.726177	Coordinate:1356	Reads:2	Hits:1	Allocated_reads:2	Strand:+
AGCATAACTGACACCCGTCACCTGATTGG
>Location:NODE_261184_length_10127_cov_26.726177	Coordinate:1358	Reads:1	Hits:1	Allocated_reads:1	Strand:+
CATAACTGACACCCGTCACCTGATTGGT
>Location:NODE_261184_length_10127_cov_26.726177	Coordinate:1360	Reads:1	Hits:1	Allocated_reads:1	Strand:+
TAACTGACACCCGTCACCTGATTGGTTG
>Location:NODE_261184_length_10127_cov_26.726177	Coordinate:1360	Reads:1	Hits:1	Allocated_reads:1	Strand:+
TAACTGACACCCGTCACCTGATTGGTTT
>Location:NODE_261184_length_10127_cov_26.726177	Coordinate:1373	Reads:3	Hits:1	Allocated_reads:3	Strand:+
TCACCTGATTGGTTGTCGTGGTGCGACT
>Location:NODE_261184_length_10127_cov_26.726177	Coordinate:1373	Reads:1	Hits:1	Allocated_reads:1	Strand:+
TCACCTGATTGGTTGTCGTGGTGCGACTT
>Location:NODE_261184_length_10127_cov_26.726177	Coordinate:1374	Reads:2	Hits:1	Allocated_reads:2	Strand:+
CACCTGATTGGTTGTCGTGGTGCGACT
>Location:NODE_261184_length_10127_cov_26.726177	Coordinate:1375	Reads:1	Hits:1	Allocated_reads:1	Strand:+
ACCTGATTGGTTGTCGTGGTGCGAC
>Location:NODE_261184_length_10127_cov_26.726177	Coordinate:1375	Reads:1	Hits:1	Allocated_reads:1	Strand:+
ACCTGATTGGTTGTCGTGGTGCGACT
>Location:NODE_261184_length_10127_cov_26.726177	Coordinate:1375	Reads:1	Hits:1	Allocated_reads:1	Strand:+
ACCTGATTGGTTGTCGTGGTGCGACTTGAT
>Location:NODE_261184_length_10127_cov_26.726177	Coordinate:1381	Reads:1	Hits:1	Allocated_reads:1	Strand:+
TTGGTTGTCGTGGTGCGACTTGATGCT
>Location:NODE_261184_length_10127_cov_26.726177	Coordinate:1382	Reads:1	Hits:1	Allocated_reads:1	Strand:+
TGGTTGTCGTGGTGCGACTTGATGCTTT
>Location:NODE_261184_length_10127_cov_26.726177	Coordinate:1384	Reads:1	Hits:1	Allocated_reads:1	Strand:+
GTTGTCGTGGTGCGACTTGATGCTTGAGT
>Location:NODE_261184_length_10127_cov_26.726177	Coordinate:1385	Reads:1	Hits:1	Allocated_reads:1	Strand:+
TTGTCGTGGTGCGACTTGATGCTTGAG
>Location:NODE_261184_length_10127_cov_26.726177	Coordinate:1388	Reads:1	Hits:1	Allocated_reads:1	Strand:-
TCTGAACTCAAGCATCAAGTCGCACCACGA
>Location:NODE_261184_length_10127_cov_26.726177	Coordinate:1391	Reads:1	Hits:1	Allocated_reads:1	Strand:-
AAAAATCTGAACTCAAGCATCAAGTCGCACCA
>Location:NODE_261184_length_10127_cov_26.726177	Coordinate:1391	Reads:1	Hits:1	Allocated_reads:1	Strand:-
TCTGAACTCAAGCATCAAGTCGCACCA
>Location:NODE_261184_length_10127_cov_26.726177	Coordinate:1394	Reads:1	Hits:1	Allocated_reads:1	Strand:-
AAAATCTGAACTCAAGCATCAAGTCGCA
>Location:NODE_261184_length_10127_cov_26.726177	Coordinate:1402	Reads:4	Hits:1	Allocated_reads:4	Strand:-
GTTGGAAAAATCTGAACTCAAGCATC
>Location:NODE_261184_length_10127_cov_26.726177	Coordinate:1406	Reads:1	Hits:1	Allocated_reads:1	Strand:+
CTTGAGTTCAGATTTTTCCAACTT
>Location:NODE_261184_length_10127_cov_26.726177	Coordinate:1409	Reads:1	Hits:1	Allocated_reads:1	Strand:-
GTCGCTCAAGTTGGAAAAATCTGAACTC
>Location:NODE_261184_length_10127_cov_26.726177	Coordinate:1410	Reads:2	Hits:1	Allocated_reads:2	Strand:-
TCTGTCGCTCAAGTTGGAAAAATCTGAACT
>Location:NODE_261184_length_10127_cov_26.726177	Coordinate:1412	Reads:1	Hits:5	Allocated_reads:0.2	Strand:+
TTCAGATTTTTCCAACTTGAGCGT
>Location:NODE_261184_length_10127_cov_26.726177	Coordinate:1412	Reads:1	Hits:1	Allocated_reads:1	Strand:+
TTCAGATTTTTCCAACTTGAGCGAC
>Location:NODE_261184_length_10127_cov_26.726177	Coordinate:1412	Reads:1	Hits:1	Allocated_reads:1	Strand:+
TTCAGATTTTTCCAACTTGAGCGACA
>Location:NODE_261184_length_10127_cov_26.726177	Coordinate:1412	Reads:2	Hits:1	Allocated_reads:2	Strand:+
TTCAGATTTTTCCAACTTGAGCGACAGT
>Location:NODE_261184_length_10127_cov_26.726177	Coordinate:1412	Reads:9	Hits:1	Allocated_reads:9	Strand:+
TTCAGATTTTTCCAACTTGAGCGACAGA
>Location:NODE_261184_length_10127_cov_26.726177	Coordinate:1412	Reads:6	Hits:1	Allocated_reads:6	Strand:+
TTCAGATTTTTCCAACTTGAGCGACAGAT
>Location:NODE_261184_length_10127_cov_26.726177	Coordinate:1412	Reads:1	Hits:1	Allocated_reads:1	Strand:+
TTCAGATTTTTCCAACTTGAGCGACAGATG
>Location:NODE_261184_length_10127_cov_26.726177	Coordinate:1412	Reads:2	Hits:1	Allocated_reads:2	Strand:+
TTCAGATTTTTCCAACTTGAGCGACAGATGT
>Location:NODE_261184_length_10127_cov_26.726177	Coordinate:1413	Reads:2	Hits:1	Allocated_reads:2	Strand:+
TCAGATTTTTCCAACTTGAGCGAC
>Location:NODE_261184_length_10127_cov_26.726177	Coordinate:1413	Reads:3	Hits:1	Allocated_reads:3	Strand:+
TCAGATTTTTCCAACTTGAGCGACA
>Location:NODE_261184_length_10127_cov_26.726177	Coordinate:1413	Reads:1	Hits:1	Allocated_reads:1	Strand:+
TCAGATTTTTCCAACTTGAGCGACAGT
>Location:NODE_261184_length_10127_cov_26.726177	Coordinate:1413	Reads:9	Hits:1	Allocated_reads:9	Strand:+
TCAGATTTTTCCAACTTGAGCGACAGA
>Location:NODE_261184_length_10127_cov_26.726177	Coordinate:1413	Reads:6	Hits:1	Allocated_reads:6	Strand:+
TCAGATTTTTCCAACTTGAGCGACAGAT
>Location:NODE_261184_length_10127_cov_26.726177	Coordinate:1413	Reads:1	Hits:1	Allocated_reads:1	Strand:+
TCAGATTTTTCCAACTTGAGCGACAGATGT
>Location:NODE_261184_length_10127_cov_26.726177	Coordinate:1414	Reads:1	Hits:1	Allocated_reads:1	Strand:+
CAGATTTTTCCAACTTGAGCGACAGAT
>Location:NODE_261184_length_10127_cov_26.726177	Coordinate:1418	Reads:1	Hits:1	Allocated_reads:1	Strand:+
TTTTTCCAACTTGAGCGACAGATG
>Location:NODE_261184_length_10127_cov_26.726177	Coordinate:1418	Reads:1	Hits:1	Allocated_reads:1	Strand:+
TTTTTCCAACTTGAGCGACAGATGCGA
>Location:NODE_261184_length_10127_cov_26.726177	Coordinate:1418	Reads:1	Hits:1	Allocated_reads:1	Strand:+
TTTTTCCAACTTGAGCGACAGATGCGATA
>Location:NODE_261184_length_10127_cov_26.726177	Coordinate:1419	Reads:1	Hits:1	Allocated_reads:1	Strand:+
TTTTCCAACTTGAGCGACAGATGCGA
>Location:NODE_261184_length_10127_cov_26.726177	Coordinate:1419	Reads:1	Hits:1	Allocated_reads:1	Strand:+
TTTTCCAACTTGAGCGACAGATGCGAT
>Location:NODE_261184_length_10127_cov_26.726177	Coordinate:1420	Reads:1	Hits:1	Allocated_reads:1	Strand:+
TTTCCAACTTGAGCGACAGATGCGATA
>Location:NODE_261184_length_10127_cov_26.726177	Coordinate:1420	Reads:2	Hits:1	Allocated_reads:2	Strand:+
TTTCCAACTTGAGCGACAGATGCGATAAGC
>Location:NODE_261184_length_10127_cov_26.726177	Coordinate:1420	Reads:1	Hits:1	Allocated_reads:1	Strand:+
TTTCCAACTTGAGCGACAGATGCGATAAGCA
>Location:NODE_261184_length_10127_cov_26.726177	Coordinate:1420	Reads:1	Hits:1	Allocated_reads:1	Strand:+
TTTCCAACTTGAGCGACAGATGCGATAAGCAC
>Location:NODE_261184_length_10127_cov_26.726177	Coordinate:1421	Reads:2	Hits:1	Allocated_reads:2	Strand:+
TTCCAACTTGAGCGACAGATGCGATAAGC
>Location:NODE_261184_length_10127_cov_26.726177	Coordinate:1421	Reads:3	Hits:1	Allocated_reads:3	Strand:+
TTCCAACTTGAGCGACAGATGCGATAAGCAC
>Location:NODE_261184_length_10127_cov_26.726177	Coordinate:1422	Reads:2	Hits:1	Allocated_reads:2	Strand:+
TCCAACTTGAGCGACAGATGCGAT
>Location:NODE_261184_length_10127_cov_26.726177	Coordinate:1422	Reads:3	Hits:1	Allocated_reads:3	Strand:+
TCCAACTTGAGCGACAGATGCGATAAGC
>Location:NODE_261184_length_10127_cov_26.726177	Coordinate:1422	Reads:4	Hits:1	Allocated_reads:4	Strand:+
TCCAACTTGAGCGACAGATGCGATAAGCA
>Location:NODE_261184_length_10127_cov_26.726177	Coordinate:1422	Reads:10	Hits:1	Allocated_reads:10	Strand:+
TCCAACTTGAGCGACAGATGCGATAAGCAC
>Location:NODE_261184_length_10127_cov_26.726177	Coordinate:1423	Reads:2	Hits:1	Allocated_reads:2	Strand:+
CCAACTTGAGCGACAGATGCGATAAGCAC
>Location:NODE_261184_length_10127_cov_26.726177	Coordinate:1424	Reads:1	Hits:1	Allocated_reads:1	Strand:+
CAACTTGAGCGACAGATGCGATAAGCAC
>Location:NODE_261184_length_10127_cov_26.726177	Coordinate:1425	Reads:1	Hits:1	Allocated_reads:1	Strand:+
AACTTGAGCGACAGATGCGATAAGCAC
>Location:NODE_261184_length_10127_cov_26.726177	Coordinate:1427	Reads:1	Hits:1	Allocated_reads:1	Strand:+
CTTGAGCGACAGATGCGATAAGCAC
>Location:NODE_261184_length_10127_cov_26.726177	Coordinate:1427	Reads:1	Hits:1	Allocated_reads:1	Strand:+
CTTGAGCGACAGATGCGATAAGCACG
>Location:NODE_261184_length_10127_cov_26.726177	Coordinate:1427	Reads:1	Hits:1	Allocated_reads:1	Strand:+
CTTGAGCGACAGATGCGATAAGCACGAATC
>Location:NODE_261184_length_10127_cov_26.726177	Coordinate:1430	Reads:1	Hits:1	Allocated_reads:1	Strand:-
TTCGTGCTTATCGCATCTGTCGCTT
>Location:NODE_261184_length_10127_cov_26.726177	Coordinate:1473	Reads:1	Hits:1	Allocated_reads:1	Strand:+
TATTTTGCTTCAAATGCATCATTCGCGCT
>Location:NODE_261184_length_10127_cov_26.726177	Coordinate:1478	Reads:1	Hits:1	Allocated_reads:1	Strand:+
TGCTTCAAATGCATCATTCGCGCTAATTGT
>Location:NODE_261184_length_10127_cov_26.726177	Coordinate:1485	Reads:1	Hits:1	Allocated_reads:1	Strand:-
CAAACAATTAGCGCGAATGATGCATT
>Location:NODE_261184_length_10127_cov_26.726177	Coordinate:1490	Reads:1	Hits:1	Allocated_reads:1	Strand:-
TGCACAAACAATTAGCGCGAATGAT
>Location:NODE_261184_length_10127_cov_26.726177	Coordinate:1490	Reads:1	Hits:1	Allocated_reads:1	Strand:-
TTTGCACAAACAATTAGCGCGAATGAT
>Location:NODE_261184_length_10127_cov_26.726177	Coordinate:1502	Reads:2	Hits:1	Allocated_reads:2	Strand:-
CTTTTCTGCCCAATTTGCACAAACAATT
>Location:NODE_261184_length_10127_cov_26.726177	Coordinate:1507	Reads:1	Hits:1	Allocated_reads:1	Strand:+
TTTGTGCAAATTGGGCAGAAAAGCATTT
>Location:NODE_261184_length_10127_cov_26.726177	Coordinate:1508	Reads:1	Hits:1	Allocated_reads:1	Strand:+
TTGTGCAAATTGGGCAGAAAAGCATTTTC
>Location:NODE_261184_length_10127_cov_26.726177	Coordinate:1508	Reads:1	Hits:1	Allocated_reads:1	Strand:+
TTGTGCAAATTGGGCAGAAAAGCATTTTCGC
>Location:NODE_261184_length_10127_cov_26.726177	Coordinate:1509	Reads:1	Hits:1	Allocated_reads:1	Strand:+
TGTGCAAATTGGGCAGAAAAGCATTTTCGC
>Location:NODE_261184_length_10127_cov_26.726177	Coordinate:1515	Reads:1	Hits:1	Allocated_reads:1	Strand:+
AATTGGGCAGAAAAGCATTTTCGCGACG
>Location:NODE_261184_length_10127_cov_26.726177	Coordinate:1516	Reads:1	Hits:1	Allocated_reads:1	Strand:+
ATTGGGCAGAAAAGCATTTTCGCGACG
>Location:NODE_261184_length_10127_cov_26.726177	Coordinate:1517	Reads:1	Hits:1	Allocated_reads:1	Strand:+
TTGGGCAGAAAAGCATTTTCGCGACGCAAGT
>Location:NODE_261184_length_10127_cov_26.726177	Coordinate:1525	Reads:1	Hits:1	Allocated_reads:1	Strand:+
AAAAGCATTTTCGCGACGCAAATCTGCT
>Location:NODE_261184_length_10127_cov_26.726177	Coordinate:1533	Reads:1	Hits:1	Allocated_reads:1	Strand:+
TTTCGCGACGCAAGTCTGCTTCTGATTTG
>Location:NODE_261184_length_10127_cov_26.726177	Coordinate:1533	Reads:1	Hits:1	Allocated_reads:1	Strand:+
TTTCGCGACGCAAGTCTGCTTCTGATTTGG
>Location:NODE_261184_length_10127_cov_26.726177	Coordinate:1534	Reads:1	Hits:1	Allocated_reads:1	Strand:-
AATCAGAAGCAGACTTGCGTCGCGAA
>Location:NODE_261184_length_10127_cov_26.726177	Coordinate:1534	Reads:1	Hits:1	Allocated_reads:1	Strand:+
TTCGCGACGCAAGTCTGCTTCTGATTTGGCATG
>Location:NODE_261184_length_10127_cov_26.726177	Coordinate:1547	Reads:1	Hits:1	Allocated_reads:1	Strand:+
TCTGCTTCTGATTTGGCATGGGACCC
>Location:NODE_261184_length_10127_cov_26.726177	Coordinate:1547	Reads:2	Hits:1	Allocated_reads:2	Strand:+
TCTGCTTCTGATTTGGCATGGGACCCA
>Location:NODE_261184_length_10127_cov_26.726177	Coordinate:1549	Reads:1	Hits:1	Allocated_reads:1	Strand:+
TGCTTCTGATTTGGCATGGGACCA
>Location:NODE_261184_length_10127_cov_26.726177	Coordinate:1549	Reads:7	Hits:1	Allocated_reads:7	Strand:+
TGCTTCTGATTTGGCATGGGACCC
>Location:NODE_261184_length_10127_cov_26.726177	Coordinate:1549	Reads:7	Hits:1	Allocated_reads:7	Strand:+
TGCTTCTGATTTGGCATGGGACCCA
>Location:NODE_261184_length_10127_cov_26.726177	Coordinate:1549	Reads:2	Hits:1	Allocated_reads:2	Strand:+
TGCTTCTGATTTGGCATGGGACCCAC
>Location:NODE_261184_length_10127_cov_26.726177	Coordinate:1549	Reads:1	Hits:1	Allocated_reads:1	Strand:+
TGCTTCTGATTTGGCATGGGACCCACT
>Location:NODE_261184_length_10127_cov_26.726177	Coordinate:1549	Reads:1	Hits:1	Allocated_reads:1	Strand:+
TGCTTCTGATTTGGCATGGGACCCATT
>Location:NODE_261184_length_10127_cov_26.726177	Coordinate:1549	Reads:7	Hits:1	Allocated_reads:7	Strand:+
TGCTTCTGATTTGGCATGGGACCCACAGT
>Location:NODE_261184_length_10127_cov_26.726177	Coordinate:1549	Reads:2	Hits:1	Allocated_reads:2	Strand:+
TGCTTCTGATTTGGCATGGGACCCACAGTC
>Location:NODE_261184_length_10127_cov_26.726177	Coordinate:1551	Reads:1	Hits:1	Allocated_reads:1	Strand:+
CTTCTGATTTGGCATGGGACCCACAGTCGCA
>Location:NODE_261184_length_10127_cov_26.726177	Coordinate:1552	Reads:1	Hits:1	Allocated_reads:1	Strand:+
TTCTGATTTGGCATGGGACCCACAGT
>Location:NODE_261184_length_10127_cov_26.726177	Coordinate:1552	Reads:1	Hits:1	Allocated_reads:1	Strand:+
TTCTGATTTGGCATGGGACCCACAGAA
>Location:NODE_261184_length_10127_cov_26.726177	Coordinate:1552	Reads:1	Hits:1	Allocated_reads:1	Strand:+
TTCTGATTTGGCATGGGACCCACAGTCG
>Location:NODE_261184_length_10127_cov_26.726177	Coordinate:1552	Reads:4	Hits:1	Allocated_reads:4	Strand:+
TTCTGATTTGGCATGGGACCCACAGTCGCA
>Location:NODE_261184_length_10127_cov_26.726177	Coordinate:1552	Reads:1	Hits:1	Allocated_reads:1	Strand:+
TTCTGATTTGGCATGGGACCCACAGTCGCAC
>Location:NODE_261184_length_10127_cov_26.726177	Coordinate:1553	Reads:1	Hits:1	Allocated_reads:1	Strand:+
TCTGATTTGGCATGGGACCCACAGTCG
>Location:NODE_261184_length_10127_cov_26.726177	Coordinate:1553	Reads:4	Hits:1	Allocated_reads:4	Strand:+
TCTGATTTGGCATGGGACCCACAGTCGCA
>Location:NODE_261184_length_10127_cov_26.726177	Coordinate:1555	Reads:1	Hits:1	Allocated_reads:1	Strand:-
AGTGCGACTGTGGGTCCCATGCCAAATCA
>Location:NODE_261184_length_10127_cov_26.726177	Coordinate:1555	Reads:1	Hits:1	Allocated_reads:1	Strand:-
GCGACTGTGGGTCCCATGCCAAATCA
>Location:NODE_261184_length_10127_cov_26.726177	Coordinate:1555	Reads:2	Hits:1	Allocated_reads:2	Strand:+
TGATTTGGCATGGGACCCACAGTCGCA
>Location:NODE_261184_length_10127_cov_26.726177	Coordinate:1555	Reads:1	Hits:1	Allocated_reads:1	Strand:+
TGATTTGGCATGGGACCCACAGTCGCACG
>Location:NODE_261184_length_10127_cov_26.726177	Coordinate:1555	Reads:5	Hits:1	Allocated_reads:5	Strand:+
TGATTTGGCATGGGACCCACAGTCGCACT
>Location:NODE_261184_length_10127_cov_26.726177	Coordinate:1555	Reads:1	Hits:1	Allocated_reads:1	Strand:-
TGCGACTGTGGGTCCCATGCCAAATCA
>Location:NODE_261184_length_10127_cov_26.726177	Coordinate:1556	Reads:1	Hits:1	Allocated_reads:1	Strand:+
GATTTGGCATGGGACCCACAGTCGCACTT
>Location:NODE_261184_length_10127_cov_26.726177	Coordinate:1558	Reads:1	Hits:1	Allocated_reads:1	Strand:-
AGTGCGACTGTGGGTCCCATGCCAAA
>Location:NODE_261184_length_10127_cov_26.726177	Coordinate:1558	Reads:1	Hits:1	Allocated_reads:1	Strand:+
TTTGGCATGGGACCCACAGTCGCAC
>Location:NODE_261184_length_10127_cov_26.726177	Coordinate:1558	Reads:2	Hits:1	Allocated_reads:2	Strand:+
TTTGGCATGGGACCCACAGTCGCACT
>Location:NODE_261184_length_10127_cov_26.726177	Coordinate:1558	Reads:1	Hits:1	Allocated_reads:1	Strand:+
TTTGGCATGGGACCCACAGTCGCACTT
>Location:NODE_261184_length_10127_cov_26.726177	Coordinate:1559	Reads:1	Hits:1	Allocated_reads:1	Strand:+
TTGGCATGGGACCCACAGTCGCAC
>Location:NODE_261184_length_10127_cov_26.726177	Coordinate:1559	Reads:1	Hits:1	Allocated_reads:1	Strand:+
TTGGCATGGGACCCACAGTCGCACT
>Location:NODE_261184_length_10127_cov_26.726177	Coordinate:1559	Reads:1	Hits:1	Allocated_reads:1	Strand:+
TTGGCATGGGACCCACAGTCGCACTT
>Location:NODE_261184_length_10127_cov_26.726177	Coordinate:1560	Reads:1	Hits:1	Allocated_reads:1	Strand:-
TGAAGTGCGACTGTGGGTCCCATGCCT
>Location:NODE_261184_length_10127_cov_26.726177	Coordinate:1561	Reads:2	Hits:1	Allocated_reads:2	Strand:-
TGAAGTGCGACTGTGGGTCCCATGCC
>Location:NODE_261184_length_10127_cov_26.726177	Coordinate:1562	Reads:1	Hits:1	Allocated_reads:1	Strand:-
AGGAGAATGATGAAGTGCGACTGTGGGTCCCATGT
>Location:NODE_261184_length_10127_cov_26.726177	Coordinate:1563	Reads:1	Hits:1	Allocated_reads:1	Strand:-
AGAATGATGAAGTGCGACTGTGGGTCCCATG
>Location:NODE_261184_length_10127_cov_26.726177	Coordinate:1563	Reads:1	Hits:1	Allocated_reads:1	Strand:-
TGATGAAGTGCGACTGTGGGTCCCATG
>Location:NODE_261184_length_10127_cov_26.726177	Coordinate:1563	Reads:1	Hits:1	Allocated_reads:1	Strand:-
TGATGAAGTGCGACTGTGGGTCCCATT
>Location:NODE_261184_length_10127_cov_26.726177	Coordinate:1565	Reads:1	Hits:1	Allocated_reads:1	Strand:-
GATGAAGTGCGACTGTGGGTCCCA
>Location:NODE_261184_length_10127_cov_26.726177	Coordinate:1565	Reads:1	Hits:1	Allocated_reads:1	Strand:+
TGGGACCCACAGTCGCACTTCATCATTC
>Location:NODE_261184_length_10127_cov_26.726177	Coordinate:1565	Reads:1	Hits:1	Allocated_reads:1	Strand:+
TGGGACCCACAGTCGCACTTCATCATTCTCCT
>Location:NODE_261184_length_10127_cov_26.726177	Coordinate:1566	Reads:1	Hits:1	Allocated_reads:1	Strand:-
TGATGAAGTGCGACTGTGGGTCCC
>Location:NODE_261184_length_10127_cov_26.726177	Coordinate:1568	Reads:1	Hits:1	Allocated_reads:1	Strand:-
AGGAGAATGATGAAGTGCGACTGTGGGTC
>Location:NODE_261184_length_10127_cov_26.726177	Coordinate:1568	Reads:1	Hits:1	Allocated_reads:1	Strand:-
AGGAGAATGATGAAGTGCGACTGTGGTTC
>Location:NODE_261184_length_10127_cov_26.726177	Coordinate:1568	Reads:1	Hits:1	Allocated_reads:1	Strand:-
GAATGATGAAGTGCGACTGTGGGTC
>Location:NODE_261184_length_10127_cov_26.726177	Coordinate:1568	Reads:1	Hits:1	Allocated_reads:1	Strand:+
GACCCACAGTCGCACTTCATCATTCT
>Location:NODE_261184_length_10127_cov_26.726177	Coordinate:1568	Reads:1	Hits:1	Allocated_reads:1	Strand:-
GAGAATGATGAAGTGCGACTGTGGGTC
>Location:NODE_261184_length_10127_cov_26.726177	Coordinate:1569	Reads:2	Hits:1	Allocated_reads:2	Strand:-
AGGAGAATGATGAAGTGCGACTGTGGGT
>Location:NODE_261184_length_10127_cov_26.726177	Coordinate:1570	Reads:1	Hits:1	Allocated_reads:1	Strand:-
GGAGAATGATGAAGTGCGACTGTGGG
>Location:NODE_261184_length_10127_cov_26.726177	Coordinate:1571	Reads:1	Hits:1	Allocated_reads:1	Strand:-
AGGAGAATGATGAAGTGCGACTGTGG
>Location:NODE_261184_length_10127_cov_26.726177	Coordinate:1571	Reads:1	Hits:1	Allocated_reads:1	Strand:-
AGGAGAATGATGAAGTGCGACTGTGT
>Location:NODE_261184_length_10127_cov_26.726177	Coordinate:1571	Reads:1	Hits:1	Allocated_reads:1	Strand:-
GAGAATGATGAAGTGCGACTGTGG
>Location:NODE_261184_length_10127_cov_26.726177	Coordinate:1572	Reads:1	Hits:1	Allocated_reads:1	Strand:+
CACAGTCGCACTTCATCATTCTCCTCC
>Location:NODE_261184_length_10127_cov_26.726177	Coordinate:1572	Reads:1	Hits:1	Allocated_reads:1	Strand:+
CACAGTCGCACTTCATCATTCTCCTCCA
>Location:NODE_261184_length_10127_cov_26.726177	Coordinate:1573	Reads:1	Hits:1	Allocated_reads:1	Strand:-
AGGAGAATGATGAAGTGCGACTGT
>Location:NODE_261184_length_10127_cov_26.726177	Coordinate:1574	Reads:1	Hits:1	Allocated_reads:1	Strand:+
CAGTCGCACTTCATCATTCTCCTCCATC
>Location:NODE_261184_length_10127_cov_26.726177	Coordinate:1575	Reads:3	Hits:1	Allocated_reads:3	Strand:-
TGGAGGAGAATGATGAAGTGCGACT
>Location:NODE_261184_length_10127_cov_26.726177	Coordinate:1579	Reads:1	Hits:1	Allocated_reads:1	Strand:-
AAAGTCGATGGAGGAGAATGATGAAGTGC
>Location:NODE_261184_length_10127_cov_26.726177	Coordinate:1579	Reads:1	Hits:1	Allocated_reads:1	Strand:-
CGATGGAGGAGAATGATGAAGTGC
>Location:NODE_261184_length_10127_cov_26.726177	Coordinate:1580	Reads:1	Hits:1	Allocated_reads:1	Strand:+
CACTTCATCATTCTCCTCCATCGACTTTA
>Location:NODE_261184_length_10127_cov_26.726177	Coordinate:1581	Reads:1	Hits:1	Allocated_reads:1	Strand:-
TAAAGTCGATGGAGGAGAATGATGAAGT
>Location:NODE_261184_length_10127_cov_26.726177	Coordinate:1582	Reads:1	Hits:1	Allocated_reads:1	Strand:-
AAGTCGATGGAGGAGAATGATGAAG
>Location:NODE_261184_length_10127_cov_26.726177	Coordinate:1584	Reads:1	Hits:1	Allocated_reads:1	Strand:-
TAAAGTCGATGGAGGAGAATGATGA
>Location:NODE_261184_length_10127_cov_26.726177	Coordinate:1584	Reads:1	Hits:1	Allocated_reads:1	Strand:+
TCATCATTCTCCTCCATCGACTTTA
>Location:NODE_261184_length_10127_cov_26.726177	Coordinate:1584	Reads:1	Hits:1	Allocated_reads:1	Strand:+
TCATCATTCTCCTCCATCGACTTTACA
>Location:NODE_261184_length_10127_cov_26.726177	Coordinate:1584	Reads:3	Hits:1	Allocated_reads:3	Strand:+
TCATCATTCTCCTCCATCGACTTTACATGC
>Location:NODE_261184_length_10127_cov_26.726177	Coordinate:1585	Reads:1	Hits:1	Allocated_reads:1	Strand:+
CATCATTCTCCTCCATCGACTTTACAT
>Location:NODE_261184_length_10127_cov_26.726177	Coordinate:1585	Reads:1	Hits:1	Allocated_reads:1	Strand:-
TGTAAAGTCGATGGAGGAGAATGATG
>Location:NODE_261184_length_10127_cov_26.726177	Coordinate:1587	Reads:1	Hits:1	Allocated_reads:1	Strand:+
TCATTCTCCTCCATCGACTTTACATGC
>Location:NODE_261184_length_10127_cov_26.726177	Coordinate:1587	Reads:1	Hits:1	Allocated_reads:1	Strand:+
TCATTCTCCTCCATCGACTTTACATGCTAAC
>Location:NODE_261184_length_10127_cov_26.726177	Coordinate:1589	Reads:1	Hits:1	Allocated_reads:1	Strand:+
ATTCTCCTCCATCGACTTTACATGCTA
>Location:NODE_261184_length_10127_cov_26.726177	Coordinate:1590	Reads:1	Hits:1	Allocated_reads:1	Strand:+
TTCTCCTCCATCGACTTTACATGCTAACCT
>Location:NODE_261184_length_10127_cov_26.726177	Coordinate:1592	Reads:1	Hits:1	Allocated_reads:1	Strand:+
CTCCTCCATCGACTTTACATGCTAACC
>Location:NODE_261184_length_10127_cov_26.726177	Coordinate:1592	Reads:1	Hits:1	Allocated_reads:1	Strand:+
CTCCTCCATCGACTTTACATGCTAACCTGAATC
>Location:NODE_261184_length_10127_cov_26.726177	Coordinate:1593	Reads:1	Hits:1	Allocated_reads:1	Strand:-
ATTCAGGTTAGCATGTAAAGTCGATGGAGGA
>Location:NODE_261184_length_10127_cov_26.726177	Coordinate:1593	Reads:2	Hits:1	Allocated_reads:2	Strand:+
TCCTCCATCGACTTTACATGCTAACCTGA
>Location:NODE_261184_length_10127_cov_26.726177	Coordinate:1593	Reads:1	Hits:1	Allocated_reads:1	Strand:+
TCCTCCATCGACTTTACATGCTAACCTGAA
>Location:NODE_261184_length_10127_cov_26.726177	Coordinate:1595	Reads:7	Hits:1	Allocated_reads:7	Strand:+
CTCCATCGACTTTACATGCTAACCTGA
>Location:NODE_261184_length_10127_cov_26.726177	Coordinate:1595	Reads:1	Hits:1	Allocated_reads:1	Strand:+
CTCCATCGACTTTACATGCTAACCTGAA
>Location:NODE_261184_length_10127_cov_26.726177	Coordinate:1596	Reads:2	Hits:1	Allocated_reads:2	Strand:+
TCCATCGACTTTACATGCTAACCTGAATCTT
>Location:NODE_261184_length_10127_cov_26.726177	Coordinate:1597	Reads:1	Hits:1	Allocated_reads:1	Strand:-
CAGGTTAGCATGTAAAGTCGATGG
>Location:NODE_261184_length_10127_cov_26.726177	Coordinate:1597	Reads:1	Hits:1	Allocated_reads:1	Strand:+
CCATCGACTTTACATGCTAACCTGAAT
>Location:NODE_261184_length_10127_cov_26.726177	Coordinate:1597	Reads:2	Hits:1	Allocated_reads:2	Strand:+
CCATCGACTTTACATGCTAACCTGAATC
>Location:NODE_261184_length_10127_cov_26.726177	Coordinate:1598	Reads:1	Hits:1	Allocated_reads:1	Strand:+
CATCGACTTTACATGCTAACCTGAATCTT
>Location:NODE_261184_length_10127_cov_26.726177	Coordinate:1599	Reads:1	Hits:1	Allocated_reads:1	Strand:+
ATCGACTTTACATGCTAACCTGAAT
>Location:NODE_261184_length_10127_cov_26.726177	Coordinate:1599	Reads:2	Hits:1	Allocated_reads:2	Strand:+
ATCGACTTTACATGCTAACCTGAATC
>Location:NODE_261184_length_10127_cov_26.726177	Coordinate:1599	Reads:1	Hits:1	Allocated_reads:1	Strand:+
ATCGACTTTACATGCTAACCTGAATCT
>Location:NODE_261184_length_10127_cov_26.726177	Coordinate:1599	Reads:3	Hits:1	Allocated_reads:3	Strand:+
ATCGACTTTACATGCTAACCTGAATCTTT
>Location:NODE_261184_length_10127_cov_26.726177	Coordinate:1600	Reads:1	Hits:1	Allocated_reads:1	Strand:+
TCGACTTTACATGCTAACCTGAATCT
>Location:NODE_261184_length_10127_cov_26.726177	Coordinate:1600	Reads:1	Hits:1	Allocated_reads:1	Strand:+
TCGACTTTACATGCTAACCTGAATCTTTG
>Location:NODE_261184_length_10127_cov_26.726177	Coordinate:1600	Reads:2	Hits:1	Allocated_reads:2	Strand:+
TCGACTTTACATGCTAACCTGAATCTTTGGTC
>Location:NODE_261184_length_10127_cov_26.726177	Coordinate:1601	Reads:2	Hits:1	Allocated_reads:2	Strand:+
CGACTTTACATGCTAACCTGAATCTTT
>Location:NODE_261184_length_10127_cov_26.726177	Coordinate:1601	Reads:1	Hits:1	Allocated_reads:1	Strand:+
CGACTTTACATGCTAACCTGAATCTTTGGTC
>Location:NODE_261184_length_10127_cov_26.726177	Coordinate:1606	Reads:1	Hits:1	Allocated_reads:1	Strand:-
AGACCAAAGATTCAGGTTAGCATGTAA
>Location:NODE_261184_length_10127_cov_26.726177	Coordinate:1606	Reads:1	Hits:1	Allocated_reads:1	Strand:+
TTACATGCTAACCTGAATCTTTGGTC
>Location:NODE_261184_length_10127_cov_26.726177	Coordinate:1606	Reads:3	Hits:1	Allocated_reads:3	Strand:+
TTACATGCTAACCTGAATCTTTGGTCTTC
>Location:NODE_261184_length_10127_cov_26.726177	Coordinate:1606	Reads:1	Hits:1	Allocated_reads:1	Strand:+
TTACATGCTAACCTGAATCTTTGGTCTTCT
>Location:NODE_261184_length_10127_cov_26.726177	Coordinate:1607	Reads:2	Hits:1	Allocated_reads:2	Strand:+
TACATGCTAACCTGAATCTTTGGTCTTC
>Location:NODE_261184_length_10127_cov_26.726177	Coordinate:1607	Reads:1	Hits:1	Allocated_reads:1	Strand:+
TACATGCTAACCTGAATCTTTGGTCTTCTAT
>Location:NODE_261184_length_10127_cov_26.726177	Coordinate:1609	Reads:1	Hits:1	Allocated_reads:1	Strand:+
CATGCTAACCTGAATCTTTGGTCTTCTAT
>Location:NODE_261184_length_10127_cov_26.726177	Coordinate:1610	Reads:1	Hits:1	Allocated_reads:1	Strand:+
ATGCTAACCTGAATCTTTGGTCTTCTATT
>Location:NODE_261184_length_10127_cov_26.726177	Coordinate:1611	Reads:2	Hits:1	Allocated_reads:2	Strand:+
TGCTAACCTGAATCTTTGGTCTTCT
>Location:NODE_261184_length_10127_cov_26.726177	Coordinate:1611	Reads:2	Hits:1	Allocated_reads:2	Strand:+
TGCTAACCTGAATCTTTGGTCTTCTAT
>Location:NODE_261184_length_10127_cov_26.726177	Coordinate:1611	Reads:1	Hits:1	Allocated_reads:1	Strand:+
TGCTAACCTGAATCTTTGGTCTTCTATT
>Location:NODE_261184_length_10127_cov_26.726177	Coordinate:1612	Reads:3	Hits:1	Allocated_reads:3	Strand:-
TAGAAGACCAAAGATTCAGGTTAGC
>Location:NODE_261184_length_10127_cov_26.726177	Coordinate:1614	Reads:1	Hits:1	Allocated_reads:1	Strand:-
CGCAATAGAAGACCAAAGATTCAGGTTA
>Location:NODE_261184_length_10127_cov_26.726177	Coordinate:1616	Reads:2	Hits:1	Allocated_reads:2	Strand:-
ATAGAACGCAATAGAAGACCAAAGATTCAGGT
>Location:NODE_261184_length_10127_cov_26.726177	Coordinate:1616	Reads:1	Hits:1	Allocated_reads:1	Strand:-
CGCAATAGAAGACCAAAGATTCAGGT
>Location:NODE_261184_length_10127_cov_26.726177	Coordinate:1618	Reads:1	Hits:1	Allocated_reads:1	Strand:+
CTGAATCTTTGGTCTTCTATTGCGTTCTATG
>Location:NODE_261184_length_10127_cov_26.726177	Coordinate:1620	Reads:1	Hits:1	Allocated_reads:1	Strand:-
GAACGCAATAGAAGACCAAAGATTC
>Location:NODE_261184_length_10127_cov_26.726177	Coordinate:1622	Reads:2	Hits:1	Allocated_reads:2	Strand:+
ATCTTTGGTCTTCTATTGCGTTCTATG
>Location:NODE_261184_length_10127_cov_26.726177	Coordinate:1623	Reads:1	Hits:1	Allocated_reads:1	Strand:+
TCTTTGGTCTTCTATTGCGTTCTATG
>Location:NODE_261184_length_10127_cov_26.726177	Coordinate:1623	Reads:2	Hits:1	Allocated_reads:2	Strand:+
TCTTTGGTCTTCTATTGCGTTCTATGT
>Location:NODE_261184_length_10127_cov_26.726177	Coordinate:1623	Reads:1	Hits:1	Allocated_reads:1	Strand:+
TCTTTGGTCTTCTATTGCGTTCTATGTGT
>Location:NODE_261184_length_10127_cov_26.726177	Coordinate:1623	Reads:6	Hits:1	Allocated_reads:6	Strand:+
TCTTTGGTCTTCTATTGCGTTCTATGTGTA
>Location:NODE_261184_length_10127_cov_26.726177	Coordinate:1624	Reads:1	Hits:1	Allocated_reads:1	Strand:-
ACACATAGAACGCAATAGAAGACCAAAA
>Location:NODE_261184_length_10127_cov_26.726177	Coordinate:1625	Reads:3	Hits:1	Allocated_reads:3	Strand:+
TTTGGTCTTCTATTGCGTTCTATGTGTA
>Location:NODE_261184_length_10127_cov_26.726177	Coordinate:1625	Reads:1	Hits:1	Allocated_reads:1	Strand:+
TTTGGTCTTCTATTGCGTTCTATGTGTATGCA
>Location:NODE_261184_length_10127_cov_26.726177	Coordinate:1626	Reads:1	Hits:1	Allocated_reads:1	Strand:+
TTGGTCTTCTATTGCGTTCTATGTGTA
>Location:NODE_261184_length_10127_cov_26.726177	Coordinate:1626	Reads:1	Hits:1	Allocated_reads:1	Strand:+
TTGGTCTTCTATTGCGTTCTATGTGTAT
>Location:NODE_261184_length_10127_cov_26.726177	Coordinate:1626	Reads:1	Hits:1	Allocated_reads:1	Strand:+
TTGGTCTTCTATTGCGTTCTATGTGTATGC
>Location:NODE_261184_length_10127_cov_26.726177	Coordinate:1627	Reads:3	Hits:1	Allocated_reads:3	Strand:+
TGGTCTTCTATTGCGTTCTATGTG
>Location:NODE_261184_length_10127_cov_26.726177	Coordinate:1627	Reads:3	Hits:1	Allocated_reads:3	Strand:+
TGGTCTTCTATTGCGTTCTATGTGTA
>Location:NODE_261184_length_10127_cov_26.726177	Coordinate:1627	Reads:1	Hits:1	Allocated_reads:1	Strand:+
TGGTCTTCTATTGCGTTCTATGTGTATG
>Location:NODE_261184_length_10127_cov_26.726177	Coordinate:1627	Reads:5	Hits:1	Allocated_reads:5	Strand:+
TGGTCTTCTATTGCGTTCTATGTGTATGCA
>Location:NODE_261184_length_10127_cov_26.726177	Coordinate:1627	Reads:2	Hits:1	Allocated_reads:2	Strand:+
TGGTCTTCTATTGCGTTCTATGTGTATGCACC
>Location:NODE_261184_length_10127_cov_26.726177	Coordinate:1632	Reads:1	Hits:1	Allocated_reads:1	Strand:+
TTCTATTGCGTTCTATGTGTATGCACCG
>Location:NODE_261184_length_10127_cov_26.726177	Coordinate:1633	Reads:1	Hits:1	Allocated_reads:1	Strand:+
TCTATTGCGTTCTATGTGTATGCACCGT
>Location:NODE_261184_length_10127_cov_26.726177	Coordinate:1635	Reads:1	Hits:1	Allocated_reads:1	Strand:-
ACGGTGCATACACATAGAACGCAATA
>Location:NODE_261184_length_10127_cov_26.726177	Coordinate:1635	Reads:1	Hits:1	Allocated_reads:1	Strand:-
TAACGGTGCATACACATAGAACGCAATA
>Location:NODE_261184_length_10127_cov_26.726177	Coordinate:1636	Reads:1	Hits:1	Allocated_reads:1	Strand:-
TAACGGTGCATACACATAGAACGCAAT
>Location:NODE_261184_length_10127_cov_26.726177	Coordinate:1637	Reads:1	Hits:1	Allocated_reads:1	Strand:+
TTGCGTTCTATGTGTATGCACCGTTATA
>Location:NODE_261184_length_10127_cov_26.726177	Coordinate:1638	Reads:1	Hits:1	Allocated_reads:1	Strand:+
TGCGTTCTATGTGTATGCACCGTTATACTA
>Location:NODE_261184_length_10127_cov_26.726177	Coordinate:1642	Reads:1	Hits:1	Allocated_reads:1	Strand:+
TTCTATGTGTATGCACCGTTATACTA
>Location:NODE_261184_length_10127_cov_26.726177	Coordinate:1645	Reads:1	Hits:1	Allocated_reads:1	Strand:-
ACTAGTATAACGGTGCATACACATA
>Location:NODE_261184_length_10127_cov_26.726177	Coordinate:1645	Reads:1	Hits:1	Allocated_reads:1	Strand:+
TATGTGTATGCACCGTTATACTAGTAGTA
>Location:NODE_261184_length_10127_cov_26.726177	Coordinate:1646	Reads:1	Hits:1	Allocated_reads:1	Strand:+
ATGTGTATGCACCGTTATACTAGTAGTAGT
>Location:NODE_261184_length_10127_cov_26.726177	Coordinate:1647	Reads:1	Hits:1	Allocated_reads:1	Strand:+
TGTGTATGCACCGTTATACTAGTAGT
>Location:NODE_261184_length_10127_cov_26.726177	Coordinate:1647	Reads:1	Hits:1	Allocated_reads:1	Strand:+
TGTGTATGCACCGTTATACTAGTAGTAG
>Location:NODE_261184_length_10127_cov_26.726177	Coordinate:1647	Reads:2	Hits:1	Allocated_reads:2	Strand:+
TGTGTATGCACCGTTATACTAGTAGTAGT
>Location:NODE_261184_length_10127_cov_26.726177	Coordinate:1647	Reads:3	Hits:1	Allocated_reads:3	Strand:+
TGTGTATGCACCGTTATACTAGTAGTAATA
>Location:NODE_261184_length_10127_cov_26.726177	Coordinate:1647	Reads:9	Hits:1	Allocated_reads:9	Strand:+
TGTGTATGCACCGTTATACTAGTAGTAGTA
>Location:NODE_261184_length_10127_cov_26.726177	Coordinate:1647	Reads:1	Hits:1	Allocated_reads:1	Strand:+
TGTGTATGCACCGTTATACTAGTAGTAATATA
>Location:NODE_261184_length_10127_cov_26.726177	Coordinate:1648	Reads:1	Hits:1	Allocated_reads:1	Strand:-
ACTACTAGTATAACGGTGCATACAC
>Location:NODE_261184_length_10127_cov_26.726177	Coordinate:1648	Reads:1	Hits:1	Allocated_reads:1	Strand:+
GTGTATGCACCGTTATACTAGTAGTAGT
>Location:NODE_261184_length_10127_cov_26.726177	Coordinate:1649	Reads:1	Hits:1	Allocated_reads:1	Strand:+
TGTATGCACCGTTATACTAGTAGTA
>Location:NODE_261184_length_10127_cov_26.726177	Coordinate:1649	Reads:1	Hits:1	Allocated_reads:1	Strand:+
TGTATGCACCGTTATACTAGTAGTAAT
>Location:NODE_261184_length_10127_cov_26.726177	Coordinate:1649	Reads:3	Hits:1	Allocated_reads:3	Strand:+
TGTATGCACCGTTATACTAGTAGTAGT
>Location:NODE_261184_length_10127_cov_26.726177	Coordinate:1649	Reads:1	Hits:1	Allocated_reads:1	Strand:+
TGTATGCACCGTTATACTAGTAGTAATA
>Location:NODE_261184_length_10127_cov_26.726177	Coordinate:1649	Reads:16	Hits:1	Allocated_reads:16	Strand:+
TGTATGCACCGTTATACTAGTAGTAGTA
>Location:NODE_261184_length_10127_cov_26.726177	Coordinate:1649	Reads:1	Hits:1	Allocated_reads:1	Strand:+
TGTATGCACCGTTATACTAGTAGTAATATT
>Location:NODE_261184_length_10127_cov_26.726177	Coordinate:1649	Reads:1	Hits:1	Allocated_reads:1	Strand:+
TGTATGCACCGTTATACTAGTAGTAGTATA
>Location:NODE_261184_length_10127_cov_26.726177	Coordinate:1649	Reads:6	Hits:1	Allocated_reads:6	Strand:+
TGTATGCACCGTTATACTAGTAGTAATATA
>Location:NODE_261184_length_10127_cov_26.726177	Coordinate:1650	Reads:1	Hits:1	Allocated_reads:1	Strand:+
GTATGCACCGTTATACTAGTAGTAGTA
>Location:NODE_261184_length_10127_cov_26.726177	Coordinate:1651	Reads:3	Hits:1	Allocated_reads:3	Strand:+
TATGCACCGTTATACTAGTAGTAGTA
>Location:NODE_261184_length_10127_cov_26.726177	Coordinate:1651	Reads:4	Hits:1	Allocated_reads:4	Strand:+
TATGCACCGTTATACTAGTAGTAATA
>Location:NODE_261184_length_10127_cov_26.726177	Coordinate:1651	Reads:91	Hits:1	Allocated_reads:91	Strand:+
TATGCACCGTTATACTAGTAGTAATATA
>Location:NODE_261184_length_10127_cov_26.726177	Coordinate:1651	Reads:1	Hits:1	Allocated_reads:1	Strand:+
TATGCACCGTTATACTAGTAGTAATATAT
>Location:NODE_261184_length_10127_cov_26.726177	Coordinate:1651	Reads:1	Hits:1	Allocated_reads:1	Strand:+
TATGCACCGTTATACTAGTAGTAGTATAGA
>Location:NODE_261184_length_10127_cov_26.726177	Coordinate:1651	Reads:2	Hits:1	Allocated_reads:2	Strand:+
TATGCACCGTTATACTAGTAGTAATATAGA
>Location:NODE_261184_length_10127_cov_26.726177	Coordinate:1651	Reads:3	Hits:1	Allocated_reads:3	Strand:+
TATGCACCGTTATACTAGTAGTAATATAGAA
>Location:NODE_261184_length_10127_cov_26.726177	Coordinate:1652	Reads:7	Hits:1	Allocated_reads:7	Strand:+
ATGCACCGTTATACTAGTAGTAATATA
>Location:NODE_261184_length_10127_cov_26.726177	Coordinate:1652	Reads:1	Hits:1	Allocated_reads:1	Strand:+
ATGCACCGTTATACTAGTAGTAATATAG
>Location:NODE_261184_length_10127_cov_26.726177	Coordinate:1652	Reads:1	Hits:1	Allocated_reads:1	Strand:+
ATGCACCGTTATACTAGTAGTAATATAGAATC
>Location:NODE_261184_length_10127_cov_26.726177	Coordinate:1653	Reads:10	Hits:1	Allocated_reads:10	Strand:+
TGCACCGTTATACTAGTAGTAATA
>Location:NODE_261184_length_10127_cov_26.726177	Coordinate:1653	Reads:5	Hits:1	Allocated_reads:5	Strand:+
TGCACCGTTATACTAGTAGTAGTA
>Location:NODE_261184_length_10127_cov_26.726177	Coordinate:1653	Reads:4	Hits:1	Allocated_reads:4	Strand:+
TGCACCGTTATACTAGTAGTAATAT
>Location:NODE_261184_length_10127_cov_26.726177	Coordinate:1653	Reads:1	Hits:1	Allocated_reads:1	Strand:+
TGCACCGTTATACTAGTAGTAATATT
>Location:NODE_261184_length_10127_cov_26.726177	Coordinate:1653	Reads:25	Hits:1	Allocated_reads:25	Strand:+
TGCACCGTTATACTAGTAGTAATATA
>Location:NODE_261184_length_10127_cov_26.726177	Coordinate:1653	Reads:1	Hits:1	Allocated_reads:1	Strand:+
TGCACCGTTATACTAGTAGTAATATAT
>Location:NODE_261184_length_10127_cov_26.726177	Coordinate:1653	Reads:2	Hits:1	Allocated_reads:2	Strand:+
TGCACCGTTATACTAGTAGTAATATAG
>Location:NODE_261184_length_10127_cov_26.726177	Coordinate:1653	Reads:1	Hits:1	Allocated_reads:1	Strand:+
TGCACCGTTATACTAGTAGTAGTATAGA
>Location:NODE_261184_length_10127_cov_26.726177	Coordinate:1653	Reads:9	Hits:1	Allocated_reads:9	Strand:+
TGCACCGTTATACTAGTAGTAATATAGA
>Location:NODE_261184_length_10127_cov_26.726177	Coordinate:1653	Reads:18	Hits:1	Allocated_reads:18	Strand:+
TGCACCGTTATACTAGTAGTAATATAGAA
>Location:NODE_261184_length_10127_cov_26.726177	Coordinate:1653	Reads:3	Hits:1	Allocated_reads:3	Strand:+
TGCACCGTTATACTAGTAGTAGTATAGAA
>Location:NODE_261184_length_10127_cov_26.726177	Coordinate:1653	Reads:7	Hits:1	Allocated_reads:7	Strand:+
TGCACCGTTATACTAGTAGTAATATAGAAT
>Location:NODE_261184_length_10127_cov_26.726177	Coordinate:1653	Reads:1	Hits:1	Allocated_reads:1	Strand:+
TGCACCGTTATACTAGTAGTAGTATAGAATC
>Location:NODE_261184_length_10127_cov_26.726177	Coordinate:1653	Reads:40	Hits:1	Allocated_reads:40	Strand:+
TGCACCGTTATACTAGTAGTAATATAGAATC
>Location:NODE_261184_length_10127_cov_26.726177	Coordinate:1654	Reads:1	Hits:1	Allocated_reads:1	Strand:+
GCACCGTTATACTAGTAGTAGTAT
>Location:NODE_261184_length_10127_cov_26.726177	Coordinate:1654	Reads:2	Hits:1	Allocated_reads:2	Strand:+
GCACCGTTATACTAGTAGTAATATA
>Location:NODE_261184_length_10127_cov_26.726177	Coordinate:1654	Reads:2	Hits:1	Allocated_reads:2	Strand:+
GCACCGTTATACTAGTAGTAATATAGAATC
>Location:NODE_261184_length_10127_cov_26.726177	Coordinate:1654	Reads:1	Hits:1	Allocated_reads:1	Strand:+
GCACCGTTATACTAGTAGTAATATAGAATCCACT
>Location:NODE_261184_length_10127_cov_26.726177	Coordinate:1661	Reads:1	Hits:1	Allocated_reads:1	Strand:+
TATACTAGTAGTAGTATAGAATCCACT
>Location:NODE_261184_length_10127_cov_26.726177	Coordinate:1663	Reads:1	Hits:1	Allocated_reads:1	Strand:-
AAAGTGGATTCTATACTACTACTAGTA
>Location:NODE_261184_length_10127_cov_26.726177	Coordinate:1663	Reads:1	Hits:1	Allocated_reads:1	Strand:-
AGTGGATTCTATACTACTACTAGTA
>Location:NODE_261184_length_10127_cov_26.726177	Coordinate:1663	Reads:1	Hits:1	Allocated_reads:1	Strand:+
TACTAGTAGTAGTATAGAATCCACTT
>Location:NODE_261184_length_10127_cov_26.726177	Coordinate:1663	Reads:4	Hits:1	Allocated_reads:4	Strand:+
TACTAGTAGTAGTATAGAATCCACTTTC
>Location:NODE_261184_length_10127_cov_26.726177	Coordinate:1663	Reads:1	Hits:1	Allocated_reads:1	Strand:+
TACTAGTAGTAGTATAGAATCCACTTTCTCC
>Location:NODE_261184_length_10127_cov_26.726177	Coordinate:1663	Reads:1	Hits:1	Allocated_reads:1	Strand:+
TACTAGTAGTAGTATAGAATCCACTTTCTCCGG
>Location:NODE_261184_length_10127_cov_26.726177	Coordinate:1663	Reads:1	Hits:1	Allocated_reads:1	Strand:+
TACTAGTAGTAGTATAGAATCCACTTTCTCCGGT
>Location:NODE_261184_length_10127_cov_26.726177	Coordinate:1664	Reads:1	Hits:1	Allocated_reads:1	Strand:+
ACTAGTAGTAGTATAGAATCCACTTTCTCC
>Location:NODE_261184_length_10127_cov_26.726177	Coordinate:1666	Reads:1	Hits:1	Allocated_reads:1	Strand:+
TAGTAGTAGTATAGAATCCACTTTCTCC
>Location:NODE_261184_length_10127_cov_26.726177	Coordinate:1666	Reads:1	Hits:1	Allocated_reads:1	Strand:+
TAGTAGTAGTATAGAATCCACTTTCTCCG
>Location:NODE_261184_length_10127_cov_26.726177	Coordinate:1666	Reads:1	Hits:1	Allocated_reads:1	Strand:+
TAGTAGTAGTATAGAATCCACTTTCTACGG
>Location:NODE_261184_length_10127_cov_26.726177	Coordinate:1666	Reads:4	Hits:1	Allocated_reads:4	Strand:+
TAGTAGTAGTATAGAATCCACTTTCTCCGG
>Location:NODE_261184_length_10127_cov_26.726177	Coordinate:1666	Reads:1	Hits:1	Allocated_reads:1	Strand:+
TAGTAGTAGTATAGAATCCACTTTCTCCGGT
>Location:NODE_261184_length_10127_cov_26.726177	Coordinate:1667	Reads:1	Hits:1	Allocated_reads:1	Strand:+
AGTAGTAGTATAGAATCCACTTTCTCCGGT
>Location:NODE_261184_length_10127_cov_26.726177	Coordinate:1668	Reads:1	Hits:1	Allocated_reads:1	Strand:+
GTAGTAGTATAGAATCCACTTTCTCCGGTT
>Location:NODE_261184_length_10127_cov_26.726177	Coordinate:1669	Reads:1	Hits:1	Allocated_reads:1	Strand:+
TAGTAGTATAGAATCCACTTTCTCCG
>Location:NODE_261184_length_10127_cov_26.726177	Coordinate:1669	Reads:1	Hits:1	Allocated_reads:1	Strand:+
TAGTAGTATAGAATCCACTTTCTCCGT
>Location:NODE_261184_length_10127_cov_26.726177	Coordinate:1669	Reads:3	Hits:1	Allocated_reads:3	Strand:+
TAGTAGTATAGAATCCACTTTCTCCGG
>Location:NODE_261184_length_10127_cov_26.726177	Coordinate:1669	Reads:4	Hits:1	Allocated_reads:4	Strand:+
TAGTAGTATAGAATCCACTTTCTCCGGT
>Location:NODE_261184_length_10127_cov_26.726177	Coordinate:1669	Reads:4	Hits:1	Allocated_reads:4	Strand:+
TAGTAGTATAGAATCCACTTTCTCCGGTT
>Location:NODE_261184_length_10127_cov_26.726177	Coordinate:1669	Reads:1	Hits:1	Allocated_reads:1	Strand:+
TAGTAGTATAGAATCCACTTTCTCCGGTTTT
>Location:NODE_261184_length_10127_cov_26.726177	Coordinate:1671	Reads:2	Hits:1	Allocated_reads:2	Strand:-
AAACCGGAGAAAGTGGATTCTATACTAC
>Location:NODE_261184_length_10127_cov_26.726177	Coordinate:1671	Reads:2	Hits:1	Allocated_reads:2	Strand:-
AACCGGAGAAAGTGGATTCTATACTAC
>Location:NODE_261184_length_10127_cov_26.726177	Coordinate:1671	Reads:2	Hits:1	Allocated_reads:2	Strand:-
ACCGGAGAAAGTGGATTCTATACTAC
>Location:NODE_261184_length_10127_cov_26.726177	Coordinate:1671	Reads:1	Hits:1	Allocated_reads:1	Strand:+
GTAGTATAGAATCCACTTTCTCCGGTT
>Location:NODE_261184_length_10127_cov_26.726177	Coordinate:1671	Reads:1	Hits:1	Allocated_reads:1	Strand:+
GTAGTATAGAATCCACTTTCTCCGGTTTG
>Location:NODE_261184_length_10127_cov_26.726177	Coordinate:1672	Reads:1	Hits:1	Allocated_reads:1	Strand:+
TAGTATAGAATCCACTTTCTCCGG
>Location:NODE_261184_length_10127_cov_26.726177	Coordinate:1672	Reads:1	Hits:1	Allocated_reads:1	Strand:+
TAGTATAGAATCCACTTTCTCCGGTT
>Location:NODE_261184_length_10127_cov_26.726177	Coordinate:1672	Reads:1	Hits:1	Allocated_reads:1	Strand:+
TAGTATAGAATCCACTTTCTCCGGTTTGC
>Location:NODE_261184_length_10127_cov_26.726177	Coordinate:1674	Reads:1	Hits:1	Allocated_reads:1	Strand:-
GCAAACCGGAGAAAGTGGATTCTATAC
>Location:NODE_261184_length_10127_cov_26.726177	Coordinate:1675	Reads:1	Hits:1	Allocated_reads:1	Strand:+
TATAGAATCCACTTTCTCTGGTTT
>Location:NODE_261184_length_10127_cov_26.726177	Coordinate:1675	Reads:13	Hits:1	Allocated_reads:13	Strand:+
TATAGAATCCACTTTCTCTGGTTTG
>Location:NODE_261184_length_10127_cov_26.726177	Coordinate:1675	Reads:2	Hits:1	Allocated_reads:2	Strand:+
TATAGAATCCACTTTCTCCGGTTTGCA
>Location:NODE_261184_length_10127_cov_26.726177	Coordinate:1675	Reads:1	Hits:1	Allocated_reads:1	Strand:+
TATAGAATCCACTTTCTCCGGTTTGCATA
>Location:NODE_261184_length_10127_cov_26.726177	Coordinate:1675	Reads:1	Hits:1	Allocated_reads:1	Strand:+
TATAGAATCCACTTTCTCTGGTTTGCATATT
>Location:NODE_261184_length_10127_cov_26.726177	Coordinate:1677	Reads:1	Hits:1	Allocated_reads:1	Strand:+
TAGAATCCACTTTCTCCGGTTTGCATATT
>Location:NODE_261184_length_10127_cov_26.726177	Coordinate:1680	Reads:1	Hits:1	Allocated_reads:1	Strand:-
ATATGCAAACCGGAGAAAGTGGATT
>Location:NODE_261184_length_10127_cov_26.726177	Coordinate:1680	Reads:1	Hits:1	Allocated_reads:1	Strand:-
GAAATATGCAAACCGGAGAAAGTGGATT
>Location:NODE_261184_length_10127_cov_26.726177	Coordinate:1688	Reads:3	Hits:1	Allocated_reads:3	Strand:-
TTCAGAAATATGCAAACCGGAGAA
>Location:NODE_261184_length_10127_cov_26.726177	Coordinate:1688	Reads:4	Hits:1	Allocated_reads:4	Strand:+
TTCTCCGGTTTGCATATTTCTGAAAAAC
>Location:NODE_261184_length_10127_cov_26.726177	Coordinate:1688	Reads:3	Hits:1	Allocated_reads:3	Strand:-
TTTTTCAGAAATATGCAAACCGGAGAA
>Location:NODE_261184_length_10127_cov_26.726177	Coordinate:1689	Reads:2	Hits:1	Allocated_reads:2	Strand:+
TCTCCGGTTTGCATATTTCTGAAAAAC
>Location:NODE_261184_length_10127_cov_26.726177	Coordinate:1691	Reads:1	Hits:1	Allocated_reads:1	Strand:+
TCCGGTTTGCATATTTCTGAAAAAC
>Location:NODE_261184_length_10127_cov_26.726177	Coordinate:1691	Reads:1	Hits:1	Allocated_reads:1	Strand:-
TTTTTCAGAAATATGCAAACCGGA
>Location:NODE_261184_length_10127_cov_26.726177	Coordinate:1694	Reads:1	Hits:3	Allocated_reads:0.333333333333333	Strand:+
GGTTTGCATATTTCTGAAAAACTTCTTAGT
>Location:NODE_261184_length_10127_cov_26.726177	Coordinate:1697	Reads:1	Hits:3	Allocated_reads:0.333333333333333	Strand:+
TTGCATATTTCTGAAAAACCTCTT
>Location:NODE_261184_length_10127_cov_26.726177	Coordinate:1697	Reads:1	Hits:3	Allocated_reads:0.333333333333333	Strand:+
TTGCATATTTCTGAAAAACCTCTTA
>Location:NODE_261184_length_10127_cov_26.726177	Coordinate:1697	Reads:1	Hits:3	Allocated_reads:0.333333333333333	Strand:+
TTGCATATTTCTGAAAAACCTCTTAGT
>Location:NODE_261184_length_10127_cov_26.726177	Coordinate:1697	Reads:2	Hits:3	Allocated_reads:0.666666666666667	Strand:+
TTGCATATTTCTGAAAAACCTCTTAGTGGT
>Location:NODE_261184_length_10127_cov_26.726177	Coordinate:1697	Reads:1	Hits:3	Allocated_reads:0.333333333333333	Strand:+
TTGCATATTTCTGAAAAACCTCTTAGTGGTG
>Location:NODE_261184_length_10127_cov_26.726177	Coordinate:1697	Reads:1	Hits:3	Allocated_reads:0.333333333333333	Strand:+
TTGCATATTTCTGAAAAACCTCTTAGTGGTGT
>Location:NODE_261184_length_10127_cov_26.726177	Coordinate:1698	Reads:1	Hits:5	Allocated_reads:0.2	Strand:+
TGCATATTTCTGAAAAACCTCTTAG
>Location:NODE_261184_length_10127_cov_26.726177	Coordinate:1698	Reads:1	Hits:5	Allocated_reads:0.2	Strand:+
TGCATATTTCTGAAAAACCTCTTAGTGGT
>Location:NODE_261184_length_10127_cov_26.726177	Coordinate:1698	Reads:1	Hits:5	Allocated_reads:0.2	Strand:+
TGCATATTTCTGAAAAACCTCTTAGTGGTGTG
>Location:NODE_261184_length_10127_cov_26.726177	Coordinate:1699	Reads:1	Hits:5	Allocated_reads:0.2	Strand:+
GCATATTTCTGAAAAACCTCTTAGT
>Location:NODE_261184_length_10127_cov_26.726177	Coordinate:1699	Reads:1	Hits:5	Allocated_reads:0.2	Strand:+
GCATATTTCTGAAAAACCTCTTAGTGGTG
>Location:NODE_261184_length_10127_cov_26.726177	Coordinate:1701	Reads:1	Hits:5	Allocated_reads:0.2	Strand:+
ATATTTCTGAAAAACCTCTTAGTGGTGTGGCA
>Location:NODE_261184_length_10127_cov_26.726177	Coordinate:1702	Reads:8	Hits:5	Allocated_reads:1.6	Strand:+
TATTTCTGAAAAACCTCTTAGTGG
>Location:NODE_261184_length_10127_cov_26.726177	Coordinate:1702	Reads:6	Hits:5	Allocated_reads:1.2	Strand:+
TATTTCTGAAAAACCTCTTAGTGGT
>Location:NODE_261184_length_10127_cov_26.726177	Coordinate:1702	Reads:3	Hits:5	Allocated_reads:0.6	Strand:+
TATTTCTGAAAAACCTCTTAGTGGTG
>Location:NODE_261184_length_10127_cov_26.726177	Coordinate:1702	Reads:19	Hits:5	Allocated_reads:3.8	Strand:+
TATTTCTGAAAAACCTCTTAGTGGTGTG
>Location:NODE_261184_length_10127_cov_26.726177	Coordinate:1702	Reads:7	Hits:5	Allocated_reads:1.4	Strand:+
TATTTCTGAAAAACCTCTTAGTGGTGTGG
>Location:NODE_261184_length_10127_cov_26.726177	Coordinate:1702	Reads:15	Hits:5	Allocated_reads:3	Strand:+
TATTTCTGAAAAACCTCTTAGTGGTGTGGC
>Location:NODE_261184_length_10127_cov_26.726177	Coordinate:1702	Reads:2	Hits:5	Allocated_reads:0.4	Strand:+
TATTTCTGAAAAACCTCTTAGTGGTGTGGCA
>Location:NODE_261184_length_10127_cov_26.726177	Coordinate:1703	Reads:2	Hits:5	Allocated_reads:0.4	Strand:+
ATTTCTGAAAAACCTCTTAGTGGTGTGGCA
>Location:NODE_261184_length_10127_cov_26.726177	Coordinate:1704	Reads:1	Hits:5	Allocated_reads:0.2	Strand:+
TTTCTGAAAAACCTCTTAGTGGTG
>Location:NODE_261184_length_10127_cov_26.726177	Coordinate:1704	Reads:1	Hits:5	Allocated_reads:0.2	Strand:+
TTTCTGAAAAACCTCTTAGTGGTGTGGC
>Location:NODE_261184_length_10127_cov_26.726177	Coordinate:1704	Reads:2	Hits:5	Allocated_reads:0.4	Strand:+
TTTCTGAAAAACCTCTTAGTGGTGTGGCA
>Location:NODE_261184_length_10127_cov_26.726177	Coordinate:1705	Reads:1	Hits:5	Allocated_reads:0.2	Strand:+
TTCTGAAAAACCTCTTAGTGGTGT
>Location:NODE_261184_length_10127_cov_26.726177	Coordinate:1705	Reads:1	Hits:5	Allocated_reads:0.2	Strand:+
TTCTGAAAAACCTCTTAGTGGTGTG
>Location:NODE_261184_length_10127_cov_26.726177	Coordinate:1705	Reads:2	Hits:5	Allocated_reads:0.4	Strand:+
TTCTGAAAAACCTCTTAGTGGTGTGG
>Location:NODE_261184_length_10127_cov_26.726177	Coordinate:1705	Reads:14	Hits:5	Allocated_reads:2.8	Strand:+
TTCTGAAAAACCTCTTAGTGGTGTGGC
>Location:NODE_261184_length_10127_cov_26.726177	Coordinate:1705	Reads:14	Hits:5	Allocated_reads:2.8	Strand:+
TTCTGAAAAACCTCTTAGTGGTGTGGCA
>Location:NODE_261184_length_10127_cov_26.726177	Coordinate:1705	Reads:1	Hits:5	Allocated_reads:0.2	Strand:+
TTCTGAAAAACCTCTTAGTGGTGTGGCCT
>Location:NODE_261184_length_10127_cov_26.726177	Coordinate:1705	Reads:1	Hits:5	Allocated_reads:0.2	Strand:+
TTCTGAAAAACCTCTTAGTGGTGTGGCAGCCG
>Location:NODE_261184_length_10127_cov_26.726177	Coordinate:1705	Reads:1	Hits:5	Allocated_reads:0.2	Strand:+
TTCTGAAAAACCTCTTAGTGGTGTGGCAGCCGT
>Location:NODE_261184_length_10127_cov_26.726177	Coordinate:1705	Reads:1	Hits:1	Allocated_reads:1	Strand:+
TTCTGAAAAACCTCTTAGTGGTGTGGCAGCCGTT
>Location:NODE_261184_length_10127_cov_26.726177	Coordinate:1705	Reads:1	Hits:1	Allocated_reads:1	Strand:+
TTCTGAAAAACCTCTTAGTGGTGTGGCAGCCGATT
>Location:NODE_261184_length_10127_cov_26.726177	Coordinate:1706	Reads:2	Hits:5	Allocated_reads:0.4	Strand:+
TCTGAAAAACCTCTTAGTGGTGTGGCAGCC
>Location:NODE_261184_length_10127_cov_26.726177	Coordinate:1708	Reads:2	Hits:5	Allocated_reads:0.4	Strand:+
TGAAAAACCTCTTAGTGGTGTGGCAGCC
>Location:NODE_261184_length_10127_cov_26.726177	Coordinate:1708	Reads:1	Hits:5	Allocated_reads:0.2	Strand:+
TGAAAAACCTCTTAGTGGTGTGGCAGCCG
>Location:NODE_261184_length_10127_cov_26.726177	Coordinate:1715	Reads:1	Hits:1	Allocated_reads:1	Strand:-
TCAATCAACGGCTGCCACACCACTAAGAGG
>Location:NODE_261184_length_10127_cov_26.726177	Coordinate:1716	Reads:1	Hits:1	Allocated_reads:1	Strand:-
CAACGGCTGCCACACCACTAAGAG
>Location:NODE_261184_length_10127_cov_26.726177	Coordinate:1717	Reads:1	Hits:1	Allocated_reads:1	Strand:+
TCTTAGTGGTGTGGCAGCCGTTGATTGAC
>Location:NODE_261184_length_10127_cov_26.726177	Coordinate:1717	Reads:1	Hits:1	Allocated_reads:1	Strand:+
TCTTAGTGGTGTGGCAGCCGTTGATTGACCC
>Location:NODE_261184_length_10127_cov_26.726177	Coordinate:1731	Reads:1	Hits:1	Allocated_reads:1	Strand:+
CAGCCGTTGATTGACCCAGCCCTGCAAAC
>Location:NODE_261184_length_10127_cov_26.726177	Coordinate:1732	Reads:1	Hits:1	Allocated_reads:1	Strand:+
AGCCGTTGATTGACCCAGCCCTGCA
>Location:NODE_261184_length_10127_cov_26.726177	Coordinate:1732	Reads:1	Hits:1	Allocated_reads:1	Strand:+
AGCCGTTGATTGACCCAGCCCTGCAAAC
>Location:NODE_261184_length_10127_cov_26.726177	Coordinate:1733	Reads:3	Hits:1	Allocated_reads:3	Strand:+
GCCGTTGATTGACCCAGCCCTGCAAAC
>Location:NODE_261184_length_10127_cov_26.726177	Coordinate:1733	Reads:2	Hits:1	Allocated_reads:2	Strand:+
GCCGTTGATTGACCCAGCCCTGCAAACC
>Location:NODE_261184_length_10127_cov_26.726177	Coordinate:1733	Reads:2	Hits:1	Allocated_reads:2	Strand:+
GCCGTTGATTGACCCAGCCCTGCAAACCC
>Location:NODE_261184_length_10127_cov_26.726177	Coordinate:1734	Reads:1	Hits:1	Allocated_reads:1	Strand:+
CCGTTGATTGACCCAGCCCTGCAAAC
>Location:NODE_261184_length_10127_cov_26.726177	Coordinate:1734	Reads:1	Hits:1	Allocated_reads:1	Strand:+
CCGTTGATTGACCCAGCCCTGCAAACCC
>Location:NODE_261184_length_10127_cov_26.726177	Coordinate:1735	Reads:1	Hits:1	Allocated_reads:1	Strand:+
CGTTGATTGACCCAGCCCTGCAAACCCGTG
>Location:NODE_261184_length_10127_cov_26.726177	Coordinate:1736	Reads:2	Hits:1	Allocated_reads:2	Strand:+
GTTGATTGACCCAGCCCTGCAAACCCGTG
>Location:NODE_261184_length_10127_cov_26.726177	Coordinate:1736	Reads:1	Hits:1	Allocated_reads:1	Strand:+
GTTGATTGACCCAGCCCTGCAAACCCGTGT
>Location:NODE_261184_length_10127_cov_26.726177	Coordinate:1737	Reads:1	Hits:1	Allocated_reads:1	Strand:+
TTGATTGACCCAGCCCTGCAAACCCG
>Location:NODE_261184_length_10127_cov_26.726177	Coordinate:1737	Reads:2	Hits:1	Allocated_reads:2	Strand:+
TTGATTGACCCAGCCCTGCAAACCCGTG
>Location:NODE_261184_length_10127_cov_26.726177	Coordinate:1737	Reads:1	Hits:1	Allocated_reads:1	Strand:+
TTGATTGACCCAGCCCTGCAAACCCGTGGAT
>Location:NODE_261184_length_10127_cov_26.726177	Coordinate:1738	Reads:1	Hits:1	Allocated_reads:1	Strand:+
TGATTGACCCAGCCCTGCAAACCCG
>Location:NODE_261184_length_10127_cov_26.726177	Coordinate:1738	Reads:1	Hits:1	Allocated_reads:1	Strand:+
TGATTGACCCAGCCCTGCAAACCCGT
>Location:NODE_261184_length_10127_cov_26.726177	Coordinate:1738	Reads:1	Hits:1	Allocated_reads:1	Strand:+
TGATTGACCCAGCCCTGCAAACCCGTG
>Location:NODE_261184_length_10127_cov_26.726177	Coordinate:1738	Reads:10	Hits:1	Allocated_reads:10	Strand:+
TGATTGACCCAGCCCTGCAAACCCGTGGA
>Location:NODE_261184_length_10127_cov_26.726177	Coordinate:1738	Reads:3	Hits:1	Allocated_reads:3	Strand:+
TGATTGACCCAGCCCTGCAAACCCGTGGAT
>Location:NODE_261184_length_10127_cov_26.726177	Coordinate:1741	Reads:1	Hits:1	Allocated_reads:1	Strand:+
TTGACCCAGCCCTGCAAACCCGTGGA
>Location:NODE_261184_length_10127_cov_26.726177	Coordinate:1741	Reads:1	Hits:1	Allocated_reads:1	Strand:+
TTGACCCAGCCCTGCAAACCCGTGTT
>Location:NODE_261184_length_10127_cov_26.726177	Coordinate:1743	Reads:1	Hits:1	Allocated_reads:1	Strand:+
GACCCAGCCCTGCAAACCCGTGGATGGACC
>Location:NODE_261184_length_10127_cov_26.726177	Coordinate:1746	Reads:1	Hits:1	Allocated_reads:1	Strand:-
CCATCCACGGGTTTGCAGGGCTGG
>Location:NODE_261184_length_10127_cov_26.726177	Coordinate:1747	Reads:1	Hits:1	Allocated_reads:1	Strand:+
CAGCCCTGCAAACCCGTGGATGGACC
>Location:NODE_261184_length_10127_cov_26.726177	Coordinate:1747	Reads:3	Hits:1	Allocated_reads:3	Strand:+
CAGCCCTGCAAACCCGTGGATGGACCATG
>Location:NODE_261184_length_10127_cov_26.726177	Coordinate:1748	Reads:1	Hits:1	Allocated_reads:1	Strand:+
AGCCCTGCAAACCCGTGGATGGACC
>Location:NODE_261184_length_10127_cov_26.726177	Coordinate:1749	Reads:1	Hits:1	Allocated_reads:1	Strand:+
GCCCTGCAAACCCGTGGATGGACCATG
>Location:NODE_261184_length_10127_cov_26.726177	Coordinate:1753	Reads:2	Hits:1	Allocated_reads:2	Strand:+
TGCAAACCCGTGGATGGACCATGCAGTGG
>Location:NODE_261184_length_10127_cov_26.726177	Coordinate:1753	Reads:1	Hits:1	Allocated_reads:1	Strand:+
TGCAAACCCGTGGATGGACCATGCAGTGGG
>Location:NODE_261184_length_10127_cov_26.726177	Coordinate:1753	Reads:1	Hits:1	Allocated_reads:1	Strand:+
TGCAAACCCGTGGATGGACCATGCAGTGGGA
>Location:NODE_261184_length_10127_cov_26.726177	Coordinate:1753	Reads:1	Hits:1	Allocated_reads:1	Strand:+
TGCAAACCCGTGGATGGACCATGCAGTGGGAGGA
>Location:NODE_261184_length_10127_cov_26.726177	Coordinate:1755	Reads:2	Hits:1	Allocated_reads:2	Strand:+
CAAACCCGTGGATGGACCATGCAGTGGGA
>Location:NODE_261184_length_10127_cov_26.726177	Coordinate:1755	Reads:1	Hits:1	Allocated_reads:1	Strand:+
CAAACCCGTGGATGGACCATGCAGTGGGAGG
>Location:NODE_261184_length_10127_cov_26.726177	Coordinate:1756	Reads:1	Hits:1	Allocated_reads:1	Strand:+
AAACCCGTGGATGGACCATGCAGTGGGA
>Location:NODE_261184_length_10127_cov_26.726177	Coordinate:1757	Reads:1	Hits:1	Allocated_reads:1	Strand:+
AACCCGTGGATGGACCATGCAGTG
>Location:NODE_261184_length_10127_cov_26.726177	Coordinate:1757	Reads:1	Hits:1	Allocated_reads:1	Strand:+
AACCCGTGGATGGACCATGCAGCGA
>Location:NODE_261184_length_10127_cov_26.726177	Coordinate:1757	Reads:2	Hits:1	Allocated_reads:2	Strand:+
AACCCGTGGATGGACCATGCAGTGGGA
>Location:NODE_261184_length_10127_cov_26.726177	Coordinate:1757	Reads:2	Hits:1	Allocated_reads:2	Strand:+
AACCCGTGGATGGACCATGCAGTGGGAG
>Location:NODE_261184_length_10127_cov_26.726177	Coordinate:1757	Reads:2	Hits:1	Allocated_reads:2	Strand:+
AACCCGTGGATGGACCATGCAGTGGGAGG
>Location:NODE_261184_length_10127_cov_26.726177	Coordinate:1759	Reads:1	Hits:1	Allocated_reads:1	Strand:+
CCCGTGGATGGACCATGCAGTGGGAGGA
>Location:NODE_261184_length_10127_cov_26.726177	Coordinate:1764	Reads:1	Hits:1	Allocated_reads:1	Strand:+
GGATGGACCATGCAGTGGGAGGAA
>Location:NODE_261184_length_10127_cov_26.726177	Coordinate:1764	Reads:1	Hits:1	Allocated_reads:1	Strand:+
GGATGGACCATGCAGTGGGAGGAAGC
>Location:NODE_261184_length_10127_cov_26.726177	Coordinate:1765	Reads:2	Hits:1	Allocated_reads:2	Strand:+
GATGGACCATGCAGTGGGAGGAAGCGT
>Location:NODE_261184_length_10127_cov_26.726177	Coordinate:1766	Reads:1	Hits:1	Allocated_reads:1	Strand:+
ATGGACCATGCAGTGGGAGGAAGCGTCCT
>Location:NODE_261184_length_10127_cov_26.726177	Coordinate:1767	Reads:1	Hits:1	Allocated_reads:1	Strand:+
TGGACCATGCAGTGGGAGGAAGCG
>Location:NODE_261184_length_10127_cov_26.726177	Coordinate:1767	Reads:5	Hits:1	Allocated_reads:5	Strand:+
TGGACCATGCAGTGGGAGGAAGCGT
>Location:NODE_261184_length_10127_cov_26.726177	Coordinate:1767	Reads:1	Hits:1	Allocated_reads:1	Strand:+
TGGACCATGCAGTGGGAGGAAGCGTC
>Location:NODE_261184_length_10127_cov_26.726177	Coordinate:1767	Reads:1	Hits:1	Allocated_reads:1	Strand:+
TGGACCATGCAGTGGGAGGAAGCGTCCT
>Location:NODE_261184_length_10127_cov_26.726177	Coordinate:1767	Reads:4	Hits:1	Allocated_reads:4	Strand:+
TGGACCATGCAGTGGGAGGAAGCGTCCTA
>Location:NODE_261184_length_10127_cov_26.726177	Coordinate:1767	Reads:1	Hits:1	Allocated_reads:1	Strand:+
TGGACCATGCAGTGGGAGGAAGCGTCCTAAT
>Location:NODE_261184_length_10127_cov_26.726177	Coordinate:1769	Reads:2	Hits:1	Allocated_reads:2	Strand:+
GACCATGCAGTGGGAGGAAGCGTCCTAAAAC
>Location:NODE_261184_length_10127_cov_26.726177	Coordinate:1769	Reads:1	Hits:1	Allocated_reads:1	Strand:-
TAGGACGCTTCCTCCCACTGCATGGTC
>Location:NODE_261184_length_10127_cov_26.726177	Coordinate:1774	Reads:1	Hits:1	Allocated_reads:1	Strand:-
AGTTTTAGGACGCTTCCTCCCACTGCA
>Location:NODE_261184_length_10127_cov_26.726177	Coordinate:1775	Reads:1	Hits:1	Allocated_reads:1	Strand:-
AGTTTTAGGACGCTTCCTCCCACTGC
>Location:NODE_261184_length_10127_cov_26.726177	Coordinate:1778	Reads:1	Hits:1	Allocated_reads:1	Strand:-
GAGTTTTAGGACGCTTCCTCCCAC
>Location:NODE_261184_length_10127_cov_26.726177	Coordinate:1781	Reads:5	Hits:1	Allocated_reads:5	Strand:-
AAAGAGAGTTTTAGGACGCTTCCTCC
>Location:NODE_261184_length_10127_cov_26.726177	Coordinate:1781	Reads:2	Hits:1	Allocated_reads:2	Strand:-
AAGAGAGTTTTAGGACGCTTCCTCC
>Location:NODE_261184_length_10127_cov_26.726177	Coordinate:1781	Reads:1	Hits:1	Allocated_reads:1	Strand:-
AGAGAGTTTTAGGACGCTTCCTCC
>Location:NODE_261184_length_10127_cov_26.726177	Coordinate:1781	Reads:7	Hits:1	Allocated_reads:7	Strand:-
CAAAGAGAGTTTTAGGACGCTTCCTCC
>Location:NODE_261184_length_10127_cov_26.726177	Coordinate:1781	Reads:5	Hits:1	Allocated_reads:5	Strand:-
TCTGCAAAGAGAGTTTTAGGACGCTTCCTCC
>Location:NODE_261184_length_10127_cov_26.726177	Coordinate:1781	Reads:37	Hits:1	Allocated_reads:37	Strand:-
TGCAAAGAGAGTTTTAGGACGCTTCCTCC
>Location:NODE_261184_length_10127_cov_26.726177	Coordinate:1782	Reads:1	Hits:1	Allocated_reads:1	Strand:-
AAAGAGAGTTTTAGGACGCTTCCTC
>Location:NODE_261184_length_10127_cov_26.726177	Coordinate:1782	Reads:3	Hits:1	Allocated_reads:3	Strand:-
CAAAGAGAGTTTTAGGACGCTTCCTC
>Location:NODE_261184_length_10127_cov_26.726177	Coordinate:1782	Reads:4	Hits:1	Allocated_reads:4	Strand:-
GCAAAGAGAGTTTTAGGACGCTTCCTC
>Location:NODE_261184_length_10127_cov_26.726177	Coordinate:1782	Reads:1	Hits:1	Allocated_reads:1	Strand:-
TCTGCAAAGAGAGTTTTAGGACGCTTCCTC
>Location:NODE_261184_length_10127_cov_26.726177	Coordinate:1782	Reads:22	Hits:1	Allocated_reads:22	Strand:-
TGCAAAGAGAGTTTTAGGACGCTTCCTC
>Location:NODE_261184_length_10127_cov_26.726177	Coordinate:1783	Reads:3	Hits:1	Allocated_reads:3	Strand:-
CAAAGAGAGTTTTAGGACGCTTCCT
>Location:NODE_261184_length_10127_cov_26.726177	Coordinate:1783	Reads:2	Hits:1	Allocated_reads:2	Strand:-
TGCAAAGAGAGTTTTAGGACGCTTCCT
>Location:NODE_261184_length_10127_cov_26.726177	Coordinate:1784	Reads:2	Hits:1	Allocated_reads:2	Strand:-
CAAAGAGAGTTTTAGGACGCTTCC
>Location:NODE_261184_length_10127_cov_26.726177	Coordinate:1784	Reads:1	Hits:1	Allocated_reads:1	Strand:-
CTGCAAAGAGAGTTTTAGGACGCTTCC
>Location:NODE_261184_length_10127_cov_26.726177	Coordinate:1784	Reads:1	Hits:1	Allocated_reads:1	Strand:-
TCTGCAAAGAGAGTTTTAGGTCGCTTCC
>Location:NODE_261184_length_10127_cov_26.726177	Coordinate:1784	Reads:4	Hits:1	Allocated_reads:4	Strand:-
TCTGCAAAGAGAGTTTTAGGACGCTTCC
>Location:NODE_261184_length_10127_cov_26.726177	Coordinate:1784	Reads:27	Hits:1	Allocated_reads:27	Strand:-
TGCAAAGAGAGTTTTAGGACGCTTCC
>Location:NODE_261184_length_10127_cov_26.726177	Coordinate:1786	Reads:1	Hits:1	Allocated_reads:1	Strand:+
AAGCGTCCTAAAACTCTCTTTGCAGAC
>Location:NODE_261184_length_10127_cov_26.726177	Coordinate:1786	Reads:1	Hits:1	Allocated_reads:1	Strand:+
AAGCGTCCTAAAACTCTCTTTGCAGACT
>Location:NODE_261184_length_10127_cov_26.726177	Coordinate:1791	Reads:3	Hits:1	Allocated_reads:3	Strand:+
TCCTAAAACTCTCTTTGCAGACCACCC
>Location:NODE_261184_length_10127_cov_26.726177	Coordinate:1791	Reads:3	Hits:1	Allocated_reads:3	Strand:+
TCCTAAAACTCTCTTTGCAGACCACCCT
>Location:NODE_261184_length_10127_cov_26.726177	Coordinate:1791	Reads:1	Hits:1	Allocated_reads:1	Strand:+
TCCTAAAACTCTCTTTGCAGACCACCCTGTGT
>Location:NODE_261184_length_10127_cov_26.726177	Coordinate:1794	Reads:1	Hits:1	Allocated_reads:1	Strand:+
TAAAACTCTCTTTGCAGACCACCCTG
>Location:NODE_261184_length_10127_cov_26.726177	Coordinate:1798	Reads:1	Hits:1	Allocated_reads:1	Strand:-
CACACAGGGTGGTCTGCAAAGAGAGT
>Location:NODE_261184_length_10127_cov_26.726177	Coordinate:1800	Reads:5	Hits:7	Allocated_reads:0.714285714285714	Strand:+
TCTCTTTGCAGACCACCCTGTGTGATTC
>Location:NODE_261184_length_10127_cov_26.726177	Coordinate:1800	Reads:4	Hits:7	Allocated_reads:0.571428571428571	Strand:+
TCTCTTTGCAGACCACCCTGTGTGATTCT
>Location:NODE_261184_length_10127_cov_26.726177	Coordinate:1800	Reads:1	Hits:7	Allocated_reads:0.142857142857143	Strand:+
TCTCTTTGCAGACCACCCTGTGTGATTCTC
>Location:NODE_261184_length_10127_cov_26.726177	Coordinate:1800	Reads:1	Hits:7	Allocated_reads:0.142857142857143	Strand:+
TCTCTTTGCAGACCACCCTGTGTGATTCTCCACTC
>Location:NODE_261184_length_10127_cov_26.726177	Coordinate:1800	Reads:1	Hits:7	Allocated_reads:0.142857142857143	Strand:+
TCTCTTTGCAGACCACCCTGTGTGATTCTCCACTT
>Location:NODE_261184_length_10127_cov_26.726177	Coordinate:1801	Reads:1	Hits:10	Allocated_reads:0.1	Strand:+
CTCTTTGCAGACCACCCTGTGTGATTCT
>Location:NODE_261184_length_10127_cov_26.726177	Coordinate:1802	Reads:1	Hits:10	Allocated_reads:0.1	Strand:+
TCTTTGCAGACCACCCTGTGTGATTCT
>Location:NODE_261184_length_10127_cov_26.726177	Coordinate:1802	Reads:2	Hits:10	Allocated_reads:0.2	Strand:+
TCTTTGCAGACCACCCTGTGTGATTCTCCACTC
>Location:NODE_261184_length_10127_cov_26.726177	Coordinate:1804	Reads:1	Hits:11	Allocated_reads:0.0909090909090909	Strand:+
TTTGCAGACCACCCTGTGTGATTCTCCACT
>Location:NODE_261184_length_10127_cov_26.726177	Coordinate:1805	Reads:1	Hits:11	Allocated_reads:0.0909090909090909	Strand:+
TTGCAGACCACCCTGTGTGATTCTCCACT
>Location:NODE_261184_length_10127_cov_26.726177	Coordinate:1806	Reads:4	Hits:11	Allocated_reads:0.363636363636364	Strand:+
TGCAGACCACCCTGTGTGATTCTCCACT
>Location:NODE_261184_length_10127_cov_26.726177	Coordinate:1808	Reads:1	Hits:11	Allocated_reads:0.0909090909090909	Strand:-
GTGGAGAATCACACAGGGTGGTCTG
>Location:NODE_261184_length_10127_cov_26.726177	Coordinate:1808	Reads:4	Hits:11	Allocated_reads:0.363636363636364	Strand:-
TGGAGAATCACACAGGGTGGTCTG
>Location:NODE_261184_length_10127_cov_26.726177	Coordinate:1815	Reads:1	Hits:1	Allocated_reads:1	Strand:-
TCTGGTTGGAGAGTGGAGAATCACACAGGG
>Location:NODE_261184_length_10127_cov_26.726177	Coordinate:1817	Reads:1	Hits:1	Allocated_reads:1	Strand:-
TCTGGTTGGAGAGTGGAGAATCACACAG
>Location:NODE_261184_length_10127_cov_26.726177	Coordinate:1818	Reads:1	Hits:1	Allocated_reads:1	Strand:+
TGTGTGATTCTCCACTCTCCAACC
>Location:NODE_261184_length_10127_cov_26.726177	Coordinate:1818	Reads:1	Hits:1	Allocated_reads:1	Strand:-
TTTTCTGGTTGGAGAGTGGAGAATCACAAG
>Location:NODE_261184_length_10127_cov_26.726177	Coordinate:1820	Reads:1	Hits:1	Allocated_reads:1	Strand:-
TCTTTTCTGGTTGGAGAGTGGAGAATCACA
>Location:NODE_261184_length_10127_cov_26.726177	Coordinate:1820	Reads:2	Hits:1	Allocated_reads:2	Strand:+
TGTGATTCTCCACTCTCCAACCAG
>Location:NODE_261184_length_10127_cov_26.726177	Coordinate:1820	Reads:1	Hits:1	Allocated_reads:1	Strand:+
TGTGATTCTCCACTCTCCAACCAGAAG
>Location:NODE_261184_length_10127_cov_26.726177	Coordinate:1820	Reads:2	Hits:1	Allocated_reads:2	Strand:+
TGTGATTCTCCACTCTCCAACCAGAAAA
>Location:NODE_261184_length_10127_cov_26.726177	Coordinate:1820	Reads:1	Hits:1	Allocated_reads:1	Strand:+
TGTGATTCTCCACTCTCCAACCAGAACCA
>Location:NODE_261184_length_10127_cov_26.726177	Coordinate:1820	Reads:6	Hits:1	Allocated_reads:6	Strand:+
TGTGATTCTCCACTCTCCAACCAGAAAAG
>Location:NODE_261184_length_10127_cov_26.726177	Coordinate:1820	Reads:2	Hits:1	Allocated_reads:2	Strand:+
TGTGATTCTCCACTCTCCAACCAGAAAAGT
>Location:NODE_261184_length_10127_cov_26.726177	Coordinate:1821	Reads:1	Hits:1	Allocated_reads:1	Strand:+
GTGATTCTCCACTCTCCAACCAGAAAAG
>Location:NODE_261184_length_10127_cov_26.726177	Coordinate:1824	Reads:4	Hits:1	Allocated_reads:4	Strand:-
TCTTTTCTGGTTGGAGAGTGGAGAAT
>Location:NODE_261184_length_10127_cov_26.726177	Coordinate:1825	Reads:1	Hits:1	Allocated_reads:1	Strand:-
TCTTTTCTGGTTGGAGAGTGGAGAA
>Location:NODE_261184_length_10127_cov_26.726177	Coordinate:1828	Reads:1	Hits:1	Allocated_reads:1	Strand:-
TTTGTCTTTTCTGGTTGGAGAGTGGA
>Location:NODE_261184_length_10127_cov_26.726177	Coordinate:1832	Reads:2	Hits:1	Allocated_reads:2	Strand:+
CTCTCCAACCAGAAAAGACAAACCGCGGGT
>Location:NODE_261184_length_10127_cov_26.726177	Coordinate:1833	Reads:1	Hits:1	Allocated_reads:1	Strand:-
ACCCGCGGTTTGTCTTTTCTGGTTGGAGA
>Location:NODE_261184_length_10127_cov_26.726177	Coordinate:1833	Reads:1	Hits:1	Allocated_reads:1	Strand:+
TCTCCAACCAGAAAAGACAAACCGCGGGT
>Location:NODE_261184_length_10127_cov_26.726177	Coordinate:1835	Reads:1	Hits:1	Allocated_reads:1	Strand:+
TCCAACCAGAAAAGACAAACCGCGGGTC
>Location:NODE_261184_length_10127_cov_26.726177	Coordinate:1836	Reads:1	Hits:1	Allocated_reads:1	Strand:+
CCAACCAGAAAAGACAAACCGCGGGTCTCAGT
>Location:NODE_261184_length_10127_cov_26.726177	Coordinate:1837	Reads:1	Hits:1	Allocated_reads:1	Strand:+
CAACCAGAAAAGACAAACCGCGGGTCT
>Location:NODE_261184_length_10127_cov_26.726177	Coordinate:1837	Reads:1	Hits:1	Allocated_reads:1	Strand:+
CAACCAGAAAAGACAAACCGCGGGTCTCAG
>Location:NODE_261184_length_10127_cov_26.726177	Coordinate:1838	Reads:2	Hits:1	Allocated_reads:2	Strand:+
AACCAGAAAAGACAAACCGCGGGTCTCAGTC
>Location:NODE_261184_length_10127_cov_26.726177	Coordinate:1840	Reads:1	Hits:1	Allocated_reads:1	Strand:+
CCAGAAAAGACAAACCGCGGGTCT
>Location:NODE_261184_length_10127_cov_26.726177	Coordinate:1840	Reads:1	Hits:1	Allocated_reads:1	Strand:+
CCAGAAAAGACAAACCGCGGGTCTC
>Location:NODE_261184_length_10127_cov_26.726177	Coordinate:1840	Reads:1	Hits:1	Allocated_reads:1	Strand:+
CCAGAAAAGACAAACCGCGGGTCTCAG
>Location:NODE_261184_length_10127_cov_26.726177	Coordinate:1840	Reads:1	Hits:1	Allocated_reads:1	Strand:+
CCAGAAAAGACAAACCGCGGGTCTCAGG
>Location:NODE_261184_length_10127_cov_26.726177	Coordinate:1840	Reads:6	Hits:1	Allocated_reads:6	Strand:+
CCAGAAAAGACAAACCGCGGGTCTCAGT
>Location:NODE_261184_length_10127_cov_26.726177	Coordinate:1840	Reads:1	Hits:7	Allocated_reads:0.142857142857143	Strand:+
CCAGAAAAGACAAACCGCGGGTCTCAGTT
>Location:NODE_261184_length_10127_cov_26.726177	Coordinate:1840	Reads:10	Hits:1	Allocated_reads:10	Strand:+
CCAGAAAAGACAAACCGCGGGTCTCAGTC
>Location:NODE_261184_length_10127_cov_26.726177	Coordinate:1840	Reads:1	Hits:1	Allocated_reads:1	Strand:+
CCAGAAAAGACAAACCGCGGGTCTCAGTCG
>Location:NODE_261184_length_10127_cov_26.726177	Coordinate:1840	Reads:1	Hits:1	Allocated_reads:1	Strand:+
CCAGAAAAGACAAACCGCGGGTCTCAGTCGCAGC
>Location:NODE_261184_length_10127_cov_26.726177	Coordinate:1840	Reads:1	Hits:1	Allocated_reads:1	Strand:+
CCAGAAAAGACAAACCGCGGGTCTCAGTCGCAGT
>Location:NODE_261184_length_10127_cov_26.726177	Coordinate:1841	Reads:1	Hits:1	Allocated_reads:1	Strand:+
CAGAAAAGACAAACCGCGGGTCTC
>Location:NODE_261184_length_10127_cov_26.726177	Coordinate:1845	Reads:1	Hits:1	Allocated_reads:1	Strand:+
AAAGACAAACCGCGGGTCTCAGTCGCAGCACCC
>Location:NODE_261184_length_10127_cov_26.726177	Coordinate:1847	Reads:1	Hits:1	Allocated_reads:1	Strand:-
TGCTGCGACTGAGACCCGCGGTTTGTCT
>Location:NODE_261184_length_10127_cov_26.726177	Coordinate:1854	Reads:1	Hits:1	Allocated_reads:1	Strand:-
TGGATGGGGTGCTGCGACTGAGACCCGCGA
>Location:NODE_261184_length_10127_cov_26.726177	Coordinate:1858	Reads:1	Hits:1	Allocated_reads:1	Strand:-
CAGACGTGGATGGGGTGCTGCGACTGAGACCC
>Location:NODE_261184_length_10127_cov_26.726177	Coordinate:1861	Reads:2	Hits:1	Allocated_reads:2	Strand:+
TCTCAGTCGCAGCACCCCATCCACGTC
>Location:NODE_261184_length_10127_cov_26.726177	Coordinate:1861	Reads:1	Hits:1	Allocated_reads:1	Strand:+
TCTCAGTCGCAGCACCCCATCCACGTCT
>Location:NODE_261184_length_10127_cov_26.726177	Coordinate:1863	Reads:1	Hits:1	Allocated_reads:1	Strand:+
TCAGTCGCAGCACCCCATCCACGTC
>Location:NODE_261184_length_10127_cov_26.726177	Coordinate:1865	Reads:1	Hits:1	Allocated_reads:1	Strand:-
CAGACGTGGATGGGGTGCTGCGACT
>Location:NODE_261184_length_10127_cov_26.726177	Coordinate:1868	Reads:1	Hits:1	Allocated_reads:1	Strand:+
CGCAGCACCCCATCCACGTCTGATCTT
>Location:NODE_261184_length_10127_cov_26.726177	Coordinate:1869	Reads:1	Hits:3	Allocated_reads:0.333333333333333	Strand:-
CAAGATCAGACGTGGATGGGGTGCTGC
>Location:NODE_261184_length_10127_cov_26.726177	Coordinate:1870	Reads:1	Hits:3	Allocated_reads:0.333333333333333	Strand:-
CAAGATCAGACGTGGATGGGGTGCTG
>Location:NODE_261184_length_10127_cov_26.726177	Coordinate:1870	Reads:2	Hits:3	Allocated_reads:0.666666666666667	Strand:+
CAGCACCCCATCCACGTCTGATCTTG
>Location:NODE_261184_length_10127_cov_26.726177	Coordinate:1870	Reads:2	Hits:3	Allocated_reads:0.666666666666667	Strand:+
CAGCACCCCATCCACGTCTGATCTTGCT
>Location:NODE_261184_length_10127_cov_26.726177	Coordinate:1870	Reads:1	Hits:2	Allocated_reads:0.5	Strand:+
CAGCACCCCATCCACGTCTGATCTTGCTT
>Location:NODE_261184_length_10127_cov_26.726177	Coordinate:1870	Reads:2	Hits:2	Allocated_reads:1	Strand:+
CAGCACCCCATCCACGTCTGATCTTGCTTCG
>Location:NODE_261184_length_10127_cov_26.726177	Coordinate:1871	Reads:1	Hits:3	Allocated_reads:0.333333333333333	Strand:+
AGCACCCCATCCACGTCTGATCTTGCT
>Location:NODE_261184_length_10127_cov_26.726177	Coordinate:1871	Reads:1	Hits:2	Allocated_reads:0.5	Strand:+
AGCACCCCATCCACGTCTGATCTTGCTTCG
>Location:NODE_261184_length_10127_cov_26.726177	Coordinate:1871	Reads:3	Hits:3	Allocated_reads:1	Strand:-
CAAGATCAGACGTGGATGGGGTGCT
>Location:NODE_261184_length_10127_cov_26.726177	Coordinate:1872	Reads:1	Hits:3	Allocated_reads:0.333333333333333	Strand:-
CAAGATCAGACGTGGATGGGGTGC
>Location:NODE_261184_length_10127_cov_26.726177	Coordinate:1872	Reads:1	Hits:2	Allocated_reads:0.5	Strand:-
GAAGCAAGATCAGACGTGGATGGGGTGC
>Location:NODE_261184_length_10127_cov_26.726177	Coordinate:1872	Reads:2	Hits:2	Allocated_reads:1	Strand:+
GCACCCCATCCACGTCTGATCTTGCTTC
>Location:NODE_261184_length_10127_cov_26.726177	Coordinate:1872	Reads:1	Hits:2	Allocated_reads:0.5	Strand:+
GCACCCCATCCACGTCTGATCTTGCTTCGGC
>Location:NODE_261184_length_10127_cov_26.726177	Coordinate:1873	Reads:1	Hits:2	Allocated_reads:0.5	Strand:+
CACCCCATCCACGTCTGATCTTGCTTCG
>Location:NODE_261184_length_10127_cov_26.726177	Coordinate:1873	Reads:1	Hits:2	Allocated_reads:0.5	Strand:+
CACCCCATCCACGTCTGATCTTGCTTCGGC
>Location:NODE_261184_length_10127_cov_26.726177	Coordinate:1873	Reads:1	Hits:2	Allocated_reads:0.5	Strand:+
CACCCCATCCACGTCTGATCTTGCTTCGGCA
>Location:NODE_261184_length_10127_cov_26.726177	Coordinate:1874	Reads:2	Hits:2	Allocated_reads:1	Strand:+
ACCCCATCCACGTCTGATCTTGCTTCGGC
>Location:NODE_261184_length_10127_cov_26.726177	Coordinate:1875	Reads:1	Hits:2	Allocated_reads:0.5	Strand:+
CCCCATCCACGTCTGATCTTGCTTCGG
>Location:NODE_261184_length_10127_cov_26.726177	Coordinate:1875	Reads:1	Hits:2	Allocated_reads:0.5	Strand:-
GAAGCAAGATCAGACGTGGATGGGG
>Location:NODE_261184_length_10127_cov_26.726177	Coordinate:1878	Reads:2	Hits:2	Allocated_reads:1	Strand:+
CATCCACGTCTGATCTTGCTTCAGC
>Location:NODE_261184_length_10127_cov_26.726177	Coordinate:1878	Reads:1	Hits:2	Allocated_reads:0.5	Strand:+
CATCCACGTCTGATCTTGCTTCGGCA
>Location:NODE_261184_length_10127_cov_26.726177	Coordinate:1878	Reads:2	Hits:2	Allocated_reads:1	Strand:+
CATCCACGTCTGATCTTGCTTCAGCA
>Location:NODE_261184_length_10127_cov_26.726177	Coordinate:1878	Reads:2	Hits:2	Allocated_reads:1	Strand:+
CATCCACGTCTGATCTTGCTTCGGCAGA
>Location:NODE_261184_length_10127_cov_26.726177	Coordinate:1880	Reads:1	Hits:2	Allocated_reads:0.5	Strand:+
TCCACGTCTGATCTTGCTTCAGCA
>Location:NODE_261184_length_10127_cov_26.726177	Coordinate:1880	Reads:1	Hits:2	Allocated_reads:0.5	Strand:+
TCCACGTCTGATCTTGCTTCGGCA
>Location:NODE_261184_length_10127_cov_26.726177	Coordinate:1880	Reads:1	Hits:2	Allocated_reads:0.5	Strand:+
TCCACGTCTGATCTTGCTTCAGCAGAT
>Location:NODE_261184_length_10127_cov_26.726177	Coordinate:1880	Reads:3	Hits:2	Allocated_reads:1.5	Strand:+
TCCACGTCTGATCTTGCTTCGGCAGAT
>Location:NODE_261184_length_10127_cov_26.726177	Coordinate:1880	Reads:1	Hits:1	Allocated_reads:1	Strand:+
TCCACGTCTGATCTTGCTTCAGCAGATC
>Location:NODE_261184_length_10127_cov_26.726177	Coordinate:1880	Reads:1	Hits:1	Allocated_reads:1	Strand:+
TCCACGTCTGATCTTGCTTCAGCAGATCC
>Location:NODE_261184_length_10127_cov_26.726177	Coordinate:1890	Reads:2	Hits:1	Allocated_reads:2	Strand:+
ATCTTGCTTCGGCAGATCCAGCAACACT
>Location:NODE_261184_length_10127_cov_26.726177	Coordinate:1890	Reads:1	Hits:1	Allocated_reads:1	Strand:+
ATCTTGCTTCGGCAGATCCAGCAACACTGC
>Location:NODE_261184_length_10127_cov_26.726177	Coordinate:1891	Reads:4	Hits:1	Allocated_reads:4	Strand:+
TCTTGCTTCGGCAGATCCAGCAACACTGC
>Location:NODE_261184_length_10127_cov_26.726177	Coordinate:1892	Reads:1	Hits:1	Allocated_reads:1	Strand:+
CTTGCTTCGGCAGATCCAGCAACACTGC
>Location:NODE_261184_length_10127_cov_26.726177	Coordinate:1893	Reads:3	Hits:1	Allocated_reads:3	Strand:+
TTGCTTCGGCAGATCCAGCAACACTGC
>Location:NODE_261184_length_10127_cov_26.726177	Coordinate:1894	Reads:5	Hits:1	Allocated_reads:5	Strand:+
TGCTTCGGCAGATCCAGCAACACTGC
>Location:NODE_261184_length_10127_cov_26.726177	Coordinate:1897	Reads:1	Hits:1	Allocated_reads:1	Strand:+
TTCGGCAGATCCAGCAACACTGCC
>Location:NODE_261184_length_10127_cov_26.726177	Coordinate:1903	Reads:1	Hits:1	Allocated_reads:1	Strand:-
AAAGTCTCTGGCAGTGTTGCTGGATCT
>Location:NODE_261184_length_10127_cov_26.726177	Coordinate:1903	Reads:1	Hits:1	Allocated_reads:1	Strand:+
AGATCCAGCAACACTGCCAGAGACTTTCTGTT
>Location:NODE_261184_length_10127_cov_26.726177	Coordinate:1906	Reads:1	Hits:1	Allocated_reads:1	Strand:+
TCCAGCAACACTGCCAGAGACTTT
>Location:NODE_261184_length_10127_cov_26.726177	Coordinate:1906	Reads:1	Hits:1	Allocated_reads:1	Strand:+
TCCAGCAACACTGCCAGAGACTTTCTGTT
>Location:NODE_261184_length_10127_cov_26.726177	Coordinate:1906	Reads:2	Hits:1	Allocated_reads:2	Strand:+
TCCAGCAACACTGCCAGAGACTTTCTGTTTG
>Location:NODE_261184_length_10127_cov_26.726177	Coordinate:1906	Reads:1	Hits:1	Allocated_reads:1	Strand:+
TCCAGCAACACTGCCAGAGACTTTCTGTTTGT
>Location:NODE_261184_length_10127_cov_26.726177	Coordinate:1911	Reads:1	Hits:1	Allocated_reads:1	Strand:-
AACAGAAAGTCTCTGGCAGTGTTG
>Location:NODE_261184_length_10127_cov_26.726177	Coordinate:1912	Reads:2	Hits:1	Allocated_reads:2	Strand:-
ACAAACAGAAAGTCTCTGGCAGTGTT
>Location:NODE_261184_length_10127_cov_26.726177	Coordinate:1912	Reads:1	Hits:1	Allocated_reads:1	Strand:-
CACAAACAGAAAGTCTCTGGCAGTGTT
>Location:NODE_261184_length_10127_cov_26.726177	Coordinate:1913	Reads:2	Hits:1	Allocated_reads:2	Strand:-
CAAACAGAAAGTCTCTGGCAGTGT
>Location:NODE_261184_length_10127_cov_26.726177	Coordinate:1913	Reads:1	Hits:1	Allocated_reads:1	Strand:-
CACACAAACAGAAAGTCTCTGGCAGTGT
>Location:NODE_261184_length_10127_cov_26.726177	Coordinate:1915	Reads:2	Hits:1	Allocated_reads:2	Strand:-
ATCACACAAACAGAAAGTCTCTGGCAGT
>Location:NODE_261184_length_10127_cov_26.726177	Coordinate:1915	Reads:1	Hits:1	Allocated_reads:1	Strand:-
CACAAACAGAAAGTCTCTGGCAGT
>Location:NODE_261184_length_10127_cov_26.726177	Coordinate:1915	Reads:7	Hits:1	Allocated_reads:7	Strand:-
CACACAAACAGAAAGTCTCTGGCAGT
>Location:NODE_261184_length_10127_cov_26.726177	Coordinate:1916	Reads:1	Hits:1	Allocated_reads:1	Strand:-
AGATCACACAAACAGAAAGTCTCTGGCAG
>Location:NODE_261184_length_10127_cov_26.726177	Coordinate:1916	Reads:2	Hits:1	Allocated_reads:2	Strand:-
ATCACACAAACAGAAAGTCTCTGGCAG
>Location:NODE_261184_length_10127_cov_26.726177	Coordinate:1916	Reads:10	Hits:1	Allocated_reads:10	Strand:-
CACACAAACAGAAAGTCTCTGGCAG
>Location:NODE_261184_length_10127_cov_26.726177	Coordinate:1917	Reads:1	Hits:1	Allocated_reads:1	Strand:-
ATCACACAAACAGAAAGTCTCTGGCA
>Location:NODE_261184_length_10127_cov_26.726177	Coordinate:1917	Reads:1	Hits:1	Allocated_reads:1	Strand:-
CACACAAACAGAAAGTCTCTGGCA
>Location:NODE_261184_length_10127_cov_26.726177	Coordinate:1917	Reads:5	Hits:1	Allocated_reads:5	Strand:+
TGCCAGAGACTTTCTGTTTGTGTGATC
>Location:NODE_261184_length_10127_cov_26.726177	Coordinate:1917	Reads:1	Hits:1	Allocated_reads:1	Strand:+
TGCCAGAGACTTTCTGTTTGTGTGATCTATC
>Location:NODE_261184_length_10127_cov_26.726177	Coordinate:1917	Reads:1	Hits:1	Allocated_reads:1	Strand:+
TGCCAGAGACTTTCTGTTTGTGTGATCTATCATT
>Location:NODE_261184_length_10127_cov_26.726177	Coordinate:1919	Reads:1	Hits:1	Allocated_reads:1	Strand:+
CCAGAGACTTTCTGTTTGTGTGATC
>Location:NODE_261184_length_10127_cov_26.726177	Coordinate:1919	Reads:1	Hits:1	Allocated_reads:1	Strand:+
CCAGAGACTTTCTGTTTGTGTGATCTATC
>Location:NODE_261184_length_10127_cov_26.726177	Coordinate:1920	Reads:1	Hits:1	Allocated_reads:1	Strand:+
CAGAGACTTTCTGTTTGTGTGATCTATC
>Location:NODE_261184_length_10127_cov_26.726177	Coordinate:1921	Reads:1	Hits:1	Allocated_reads:1	Strand:+
AGAGACTTTCTGTTTGTGTGATCTATC
>Location:NODE_261184_length_10127_cov_26.726177	Coordinate:1921	Reads:2	Hits:1	Allocated_reads:2	Strand:+
AGAGACTTTCTGTTTGTGTGATCTATCA
>Location:NODE_261184_length_10127_cov_26.726177	Coordinate:1921	Reads:3	Hits:1	Allocated_reads:3	Strand:+
AGAGACTTTCTGTTTGTGTGATCTATCAAA
>Location:NODE_261184_length_10127_cov_26.726177	Coordinate:1922	Reads:1	Hits:1	Allocated_reads:1	Strand:-
ATAGATCACACAAACAGAAAGTCTC
>Location:NODE_261184_length_10127_cov_26.726177	Coordinate:1922	Reads:1	Hits:1	Allocated_reads:1	Strand:+
GAGACTTTCTGTTTGTGTGATCTATCAA
>Location:NODE_261184_length_10127_cov_26.726177	Coordinate:1922	Reads:4	Hits:1	Allocated_reads:4	Strand:+
GAGACTTTCTGTTTGTGTGATCTATCAAA
>Location:NODE_261184_length_10127_cov_26.726177	Coordinate:1922	Reads:3	Hits:1	Allocated_reads:3	Strand:+
GAGACTTTCTGTTTGTGTGATCTATCAAAC
>Location:NODE_261184_length_10127_cov_26.726177	Coordinate:1923	Reads:1	Hits:1	Allocated_reads:1	Strand:-
ATAGATCACACAAACAGAAAGTCT
>Location:NODE_261184_length_10127_cov_26.726177	Coordinate:1923	Reads:2	Hits:1	Allocated_reads:2	Strand:-
TGATAGATCACACAAACAGAAAGTCT
>Location:NODE_261184_length_10127_cov_26.726177	Coordinate:1927	Reads:1	Hits:1	Allocated_reads:1	Strand:+
TTTCTGTTTGTGTGATCTATCAAA
>Location:NODE_261184_length_10127_cov_26.726177	Coordinate:1937	Reads:1	Hits:1	Allocated_reads:1	Strand:+
TGTGATCTATCAAACTATATTAAAAAACGGT
>Location:NODE_261184_length_10127_cov_26.726177	Coordinate:1939	Reads:1	Hits:1	Allocated_reads:1	Strand:+
TGATCTATCAAACTATATTAAAAAAC
>Location:NODE_261184_length_10127_cov_26.726177	Coordinate:1939	Reads:1	Hits:1	Allocated_reads:1	Strand:+
TGATCTATCAAACTATATTAAAAAACGGT
>Location:NODE_261184_length_10127_cov_26.726177	Coordinate:1944	Reads:1	Hits:1	Allocated_reads:1	Strand:-
CTGGACCGTTTTTTAATATAGTTTGATA
>Location:NODE_261184_length_10127_cov_26.726177	Coordinate:1944	Reads:1	Hits:1	Allocated_reads:1	Strand:+
TATCAAACTATATTAAAAAACGGTCCAGG
>Location:NODE_261184_length_10127_cov_26.726177	Coordinate:1946	Reads:1	Hits:1	Allocated_reads:1	Strand:-
CCTGGACCGTTTTTTAATATAGTTTGA
>Location:NODE_261184_length_10127_cov_26.726177	Coordinate:1946	Reads:1	Hits:1	Allocated_reads:1	Strand:+
TCAAACTATATTAAAAAACGGTCCAGG
>Location:NODE_261184_length_10127_cov_26.726177	Coordinate:1946	Reads:1	Hits:1	Allocated_reads:1	Strand:-
TTCCTGGACCGTTTTTTAATATAGTTTGA
>Location:NODE_261184_length_10127_cov_26.726177	Coordinate:1949	Reads:1	Hits:1	Allocated_reads:1	Strand:-
CCTGGACCGTTTTTTAATATAGTT
>Location:NODE_261184_length_10127_cov_26.726177	Coordinate:1949	Reads:1	Hits:1	Allocated_reads:1	Strand:-
TGTTCCTGGACCGTTTTTTAATATAGTT
>Location:NODE_261184_length_10127_cov_26.726177	Coordinate:1950	Reads:1	Hits:1	Allocated_reads:1	Strand:-
CCTGTTCCTGGACCGTTTTTTAATATAGT
>Location:NODE_261184_length_10127_cov_26.726177	Coordinate:1950	Reads:1	Hits:1	Allocated_reads:1	Strand:-
TGTTCCTGGACCGTTTTTTAATATAGT
>Location:NODE_261184_length_10127_cov_26.726177	Coordinate:1952	Reads:2	Hits:1	Allocated_reads:2	Strand:-
ACCTGTTCCTGGACCGTTTTTTAATATA
>Location:NODE_261184_length_10127_cov_26.726177	Coordinate:1952	Reads:1	Hits:1	Allocated_reads:1	Strand:+
TATATTAAAAAACGGTCCAGGAACAGG
>Location:NODE_261184_length_10127_cov_26.726177	Coordinate:1954	Reads:1	Hits:1	Allocated_reads:1	Strand:+
TATTAAAAAACGGTCCAGGAACAGG
>Location:NODE_261184_length_10127_cov_26.726177	Coordinate:1954	Reads:1	Hits:1	Allocated_reads:1	Strand:+
TATTAAAAAACGGTCCAGGAACAGGTCACT
>Location:NODE_261184_length_10127_cov_26.726177	Coordinate:1955	Reads:1	Hits:1	Allocated_reads:1	Strand:+
ATTAAAAAACGGTCCAGGAACAGGTCACT
>Location:NODE_261184_length_10127_cov_26.726177	Coordinate:1956	Reads:1	Hits:1	Allocated_reads:1	Strand:-
ACCTGTTCCTGGACCGTTTTTTAA
>Location:NODE_261184_length_10127_cov_26.726177	Coordinate:1956	Reads:1	Hits:1	Allocated_reads:1	Strand:+
TTAAAAAACGGTCCAGGAACAGGTCA
>Location:NODE_261184_length_10127_cov_26.726177	Coordinate:1957	Reads:3	Hits:1	Allocated_reads:3	Strand:+
TAAAAAACGGTCCAGGAACAGGTCACT
>Location:NODE_261184_length_10127_cov_26.726177	Coordinate:1958	Reads:1	Hits:4	Allocated_reads:0.25	Strand:+
AAAAAACGGTCCAGGAACAGGTCACT
>Location:NODE_261184_length_10127_cov_26.726177	Coordinate:1962	Reads:1	Hits:1	Allocated_reads:1	Strand:+
AACGGTCCAGGAACAGGTCACTTAGG
>Location:NODE_261184_length_10127_cov_26.726177	Coordinate:1962	Reads:2	Hits:1	Allocated_reads:2	Strand:+
AACGGTCCAGGAACAGGTCACTTAGGT
>Location:NODE_261184_length_10127_cov_26.726177	Coordinate:1962	Reads:1	Hits:1	Allocated_reads:1	Strand:+
AACGGTCCAGGAACAGGTCACTTAGGTTAATC
>Location:NODE_261184_length_10127_cov_26.726177	Coordinate:1962	Reads:2	Hits:1	Allocated_reads:2	Strand:+
AACGGTCCAGGAACAGGTCACTTAGGTTAATCC
>Location:NODE_261184_length_10127_cov_26.726177	Coordinate:1962	Reads:1	Hits:1	Allocated_reads:1	Strand:-
ACCTAAGTGACCTGTTCCTGGACCGTT
>Location:NODE_261184_length_10127_cov_26.726177	Coordinate:1963	Reads:1	Hits:1	Allocated_reads:1	Strand:+
ACGGTCCAGGAACAGGTCACTTAGGTTAATC
>Location:NODE_261184_length_10127_cov_26.726177	Coordinate:1964	Reads:1	Hits:1	Allocated_reads:1	Strand:-
ACCTAAGTGACCTGTTCCTGGACCG
>Location:NODE_261184_length_10127_cov_26.726177	Coordinate:1964	Reads:9	Hits:1	Allocated_reads:9	Strand:+
CGGTCCAGGAACAGGTCACTTAGGTTAATC
>Location:NODE_261184_length_10127_cov_26.726177	Coordinate:1964	Reads:33	Hits:1	Allocated_reads:33	Strand:+
CGGTCCAGGAACAGGTCACTTAGGTTAATCC
>Location:NODE_261184_length_10127_cov_26.726177	Coordinate:1965	Reads:4	Hits:1	Allocated_reads:4	Strand:-
ACCTAAGTGACCTGTTCCTGGACC
>Location:NODE_261184_length_10127_cov_26.726177	Coordinate:1965	Reads:1	Hits:1	Allocated_reads:1	Strand:-
TAACCTAAGTGACCTGTTCCTGGACC
>Location:NODE_261184_length_10127_cov_26.726177	Coordinate:1967	Reads:6	Hits:1	Allocated_reads:6	Strand:+
TCCAGGAACAGGTCACTTAGGTTAATC
>Location:NODE_261184_length_10127_cov_26.726177	Coordinate:1967	Reads:22	Hits:1	Allocated_reads:22	Strand:+
TCCAGGAACAGGTCACTTAGGTTAATCC
>Location:NODE_261184_length_10127_cov_26.726177	Coordinate:1968	Reads:3	Hits:1	Allocated_reads:3	Strand:+
CCAGGAACAGGTCACTTAGGTTAATC
>Location:NODE_261184_length_10127_cov_26.726177	Coordinate:1968	Reads:1	Hits:1	Allocated_reads:1	Strand:+
CCAGGAACAGGTCACTTAGGTTAATCC
>Location:NODE_261184_length_10127_cov_26.726177	Coordinate:1969	Reads:2	Hits:1	Allocated_reads:2	Strand:+
CAGGAACAGGTCACTTAGGTTAATCC
>Location:NODE_261184_length_10127_cov_26.726177	Coordinate:1970	Reads:3	Hits:1	Allocated_reads:3	Strand:+
AGGAACAGGTCACTTAGGTTAATC
>Location:NODE_261184_length_10127_cov_26.726177	Coordinate:1970	Reads:11	Hits:1	Allocated_reads:11	Strand:+
AGGAACAGGTCACTTAGGTTAATCC
>Location:NODE_261184_length_10127_cov_26.726177	Coordinate:1984	Reads:1	Hits:1	Allocated_reads:1	Strand:+
TAGGTTAATCCTGTGTGAAAAATTGTAAATATT
>Location:NODE_261184_length_10127_cov_26.726177	Coordinate:1985	Reads:1	Hits:1	Allocated_reads:1	Strand:+
AGGTTAATCCTGTGTGAAAAATTGTAAATATT
>Location:NODE_261184_length_10127_cov_26.726177	Coordinate:1986	Reads:1	Hits:1	Allocated_reads:1	Strand:+
GGTTAATCCTGTGTGAAAAATTGTAAATATT
>Location:NODE_261184_length_10127_cov_26.726177	Coordinate:1987	Reads:3	Hits:1	Allocated_reads:3	Strand:+
GTTAATCCTGTGTGAAAAATTGTAAATATT
>Location:NODE_261184_length_10127_cov_26.726177	Coordinate:1988	Reads:1	Hits:1	Allocated_reads:1	Strand:+
TTAATCCTGTGTGAAAAATTGTAAATATC
>Location:NODE_261184_length_10127_cov_26.726177	Coordinate:1988	Reads:74	Hits:1	Allocated_reads:74	Strand:+
TTAATCCTGTGTGAAAAATTGTAAATATT
>Location:NODE_261184_length_10127_cov_26.726177	Coordinate:1988	Reads:1	Hits:1	Allocated_reads:1	Strand:+
TTAATCCTGTGTGAAAAATTGTAAATATTTATATT
>Location:NODE_261184_length_10127_cov_26.726177	Coordinate:1989	Reads:1	Hits:1	Allocated_reads:1	Strand:+
TAATCCTGTGTGAAAAATTGTAAAT
>Location:NODE_261184_length_10127_cov_26.726177	Coordinate:1989	Reads:1	Hits:1	Allocated_reads:1	Strand:+
TAATCCTGTGTGAAAAATTGTAAATA
>Location:NODE_261184_length_10127_cov_26.726177	Coordinate:1989	Reads:1	Hits:1	Allocated_reads:1	Strand:+
TAATCCTGTGTGAAAAATTGTAAATATC
>Location:NODE_261184_length_10127_cov_26.726177	Coordinate:1989	Reads:92	Hits:1	Allocated_reads:92	Strand:+
TAATCCTGTGTGAAAAATTGTAAATATT
>Location:NODE_261184_length_10127_cov_26.726177	Coordinate:1989	Reads:4	Hits:1	Allocated_reads:4	Strand:+
TAATCCTGTGTGAAAAATTGTAAATATTT
>Location:NODE_261184_length_10127_cov_26.726177	Coordinate:1989	Reads:1	Hits:1	Allocated_reads:1	Strand:+
TAATCCTGTGTGAAAAATTGTAAATATTTATA
>Location:NODE_261184_length_10127_cov_26.726177	Coordinate:1989	Reads:1	Hits:1	Allocated_reads:1	Strand:+
TAATCCTGTGTGAAAAATTGTAAATATATATATT
>Location:NODE_261184_length_10127_cov_26.726177	Coordinate:1989	Reads:3	Hits:1	Allocated_reads:3	Strand:+
TAATCCTGTGTGAAAAATTGTAAATATTTATATT
>Location:NODE_261184_length_10127_cov_26.726177	Coordinate:1990	Reads:4	Hits:1	Allocated_reads:4	Strand:+
AATCCTGTGTGAAAAATTGTAAATATT
>Location:NODE_261184_length_10127_cov_26.726177	Coordinate:1990	Reads:2	Hits:1	Allocated_reads:2	Strand:+
AATCCTGTGTGAAAAATTGTAAATATTTATATT
>Location:NODE_261184_length_10127_cov_26.726177	Coordinate:1991	Reads:3	Hits:1	Allocated_reads:3	Strand:+
ATCCTGTGTGAAAAATTGTAAATATT
>Location:NODE_261184_length_10127_cov_26.726177	Coordinate:1991	Reads:1	Hits:1	Allocated_reads:1	Strand:+
ATCCTGTGTGAAAAATTGTAAATATTT
>Location:NODE_261184_length_10127_cov_26.726177	Coordinate:1991	Reads:1	Hits:1	Allocated_reads:1	Strand:+
ATCCTGTGTGAAAAATTGTAAATATTTATA
>Location:NODE_261184_length_10127_cov_26.726177	Coordinate:1991	Reads:5	Hits:1	Allocated_reads:5	Strand:+
ATCCTGTGTGAAAAATTGTAAATATTTATATT
>Location:NODE_261184_length_10127_cov_26.726177	Coordinate:1992	Reads:1	Hits:1	Allocated_reads:1	Strand:+
TCCTGTGTGAAAAATTGTAAATATT
>Location:NODE_261184_length_10127_cov_26.726177	Coordinate:1992	Reads:1	Hits:1	Allocated_reads:1	Strand:+
TCCTGTGTGAAAAATTGTAAATATTTATA
>Location:NODE_261184_length_10127_cov_26.726177	Coordinate:1992	Reads:22	Hits:1	Allocated_reads:22	Strand:+
TCCTGTGTGAAAAATTGTAAATATTTATATT
>Location:NODE_261184_length_10127_cov_26.726177	Coordinate:1993	Reads:5	Hits:1	Allocated_reads:5	Strand:+
CCTGTGTGAAAAATTGTAAATATTTATATT
>Location:NODE_261184_length_10127_cov_26.726177	Coordinate:1994	Reads:3	Hits:1	Allocated_reads:3	Strand:+
CTGTGTGAAAAATTGTAAATATTTATATT
>Location:NODE_261184_length_10127_cov_26.726177	Coordinate:1995	Reads:3	Hits:1	Allocated_reads:3	Strand:+
TGTGTGAAAAATTGTAAATATTTATATT
>Location:NODE_261184_length_10127_cov_26.726177	Coordinate:1995	Reads:1	Hits:1	Allocated_reads:1	Strand:+
TGTGTGAAAAATTGTAAATATTTATATTT
>Location:NODE_261184_length_10127_cov_26.726177	Coordinate:1995	Reads:1	Hits:1	Allocated_reads:1	Strand:+
TGTGTGAAAAATTGTAAATATTTATATTTGTA
>Location:NODE_261184_length_10127_cov_26.726177	Coordinate:1999	Reads:1	Hits:1	Allocated_reads:1	Strand:+
TGAAAAATTGTAAATATTTATATTTGTA
>Location:NODE_261184_length_10127_cov_26.726177	Coordinate:2025	Reads:1	Hits:1	Allocated_reads:1	Strand:+
TATATTTTTTTTTTCCTTCTTTAACTAATA
>Location:NODE_261184_length_10127_cov_26.726177	Coordinate:2038	Reads:1	Hits:1	Allocated_reads:1	Strand:-
TAAAACATGAATATTAGTTAAAGAAGGC
>Location:NODE_261184_length_10127_cov_26.726177	Coordinate:2099	Reads:1	Hits:1	Allocated_reads:1	Strand:+
ATAAATATCATTTTAAAACGGTTTGAAGT
>Location:NODE_261184_length_10127_cov_26.726177	Coordinate:2100	Reads:1	Hits:1	Allocated_reads:1	Strand:+
TAAATATCATTTTAAAACGGTTTGAAGTT
>Location:NODE_261184_length_10127_cov_26.726177	Coordinate:2102	Reads:1	Hits:1	Allocated_reads:1	Strand:+
AATATCATTTTAAAACGGTTTGAAGTTTGAT
>Location:NODE_261184_length_10127_cov_26.726177	Coordinate:2106	Reads:1	Hits:1	Allocated_reads:1	Strand:+
TCATTTTAAAACGGTTTGAAGTTTGATTA
>Location:NODE_261184_length_10127_cov_26.726177	Coordinate:2115	Reads:3	Hits:1	Allocated_reads:3	Strand:+
AACGGTTTGAAGTTTGATTAATGTTCATA
>Location:NODE_261184_length_10127_cov_26.726177	Coordinate:2115	Reads:2	Hits:1	Allocated_reads:2	Strand:-
ATGAACATTAATCAAACTTCAAACCGTT
>Location:NODE_261184_length_10127_cov_26.726177	Coordinate:2116	Reads:1	Hits:1	Allocated_reads:1	Strand:+
ACGGTTTGAAGTTTGATTAATGTTCATA
>Location:NODE_261184_length_10127_cov_26.726177	Coordinate:2117	Reads:1	Hits:1	Allocated_reads:1	Strand:+
CGGTTTGAAGTTTGATTAATGTTCATA
>Location:NODE_261184_length_10127_cov_26.726177	Coordinate:2121	Reads:1	Hits:1	Allocated_reads:1	Strand:+
TTGAAGTTTGATTAATGTTCATACATGTT
>Location:NODE_261184_length_10127_cov_26.726177	Coordinate:2128	Reads:1	Hits:1	Allocated_reads:1	Strand:+
TTGATTAATGTTCATACATGTTAAAAACA
>Location:NODE_261184_length_10127_cov_26.726177	Coordinate:2132	Reads:2	Hits:1	Allocated_reads:2	Strand:+
TTAATGTTCATACATGTTAAAAACAACTGTA
>Location:NODE_261184_length_10127_cov_26.726177	Coordinate:2133	Reads:17	Hits:1	Allocated_reads:17	Strand:+
TAATGTTCATACATGTTAAAAACAACTGTA
>Location:NODE_261184_length_10127_cov_26.726177	Coordinate:2134	Reads:5	Hits:1	Allocated_reads:5	Strand:+
AATGTTCATACATGTTAAAAACAACTGTA
>Location:NODE_261184_length_10127_cov_26.726177	Coordinate:2144	Reads:3	Hits:1	Allocated_reads:3	Strand:+
CATGTTAAAAACAACTGTAAATAAAATGAGT
>Location:NODE_261184_length_10127_cov_26.726177	Coordinate:2145	Reads:1	Hits:1	Allocated_reads:1	Strand:+
ATGTTAAAAACAACTGTAAATAAAATGAGT
>Location:NODE_261184_length_10127_cov_26.726177	Coordinate:2146	Reads:3	Hits:1	Allocated_reads:3	Strand:+
TGTTAAAAACAACTGTAAATAAAATGAGT
>Location:NODE_261184_length_10127_cov_26.726177	Coordinate:2147	Reads:2	Hits:1	Allocated_reads:2	Strand:+
GTTAAAAACAACTGTAAATAAAATGAGT
>Location:NODE_261184_length_10127_cov_26.726177	Coordinate:2148	Reads:1	Hits:1	Allocated_reads:1	Strand:+
TTAAAAACAACTGTAAATAAAATGAG
>Location:NODE_261184_length_10127_cov_26.726177	Coordinate:2148	Reads:6	Hits:1	Allocated_reads:6	Strand:+
TTAAAAACAACTGTAAATAAAATGAGT
>Location:NODE_261184_length_10127_cov_26.726177	Coordinate:2149	Reads:2	Hits:1	Allocated_reads:2	Strand:+
TAAAAACAACTGTAAATAAAATGAGT
>Location:NODE_261184_length_10127_cov_26.726177	Coordinate:2149	Reads:1	Hits:1	Allocated_reads:1	Strand:+
TAAAAACAACTGTAAATAAAATGAGTT
>Location:NODE_261184_length_10127_cov_26.726177	Coordinate:2151	Reads:1	Hits:1	Allocated_reads:1	Strand:+
AAAACAACTGTAAATAAAATGAGTTCAGT
>Location:NODE_261184_length_10127_cov_26.726177	Coordinate:2151	Reads:2	Hits:1	Allocated_reads:2	Strand:-
ACTGAACTCATTTTATTTACAGTTGTTTT
>Location:NODE_261184_length_10127_cov_26.726177	Coordinate:2153	Reads:1	Hits:1	Allocated_reads:1	Strand:-
ACTGAACTCATTTTATTTACAGTTGTT
>Location:NODE_261184_length_10127_cov_26.726177	Coordinate:2154	Reads:1	Hits:1	Allocated_reads:1	Strand:-
ACTGAACTCATTTTATTTACAGTTGT
>Location:NODE_261184_length_10127_cov_26.726177	Coordinate:2163	Reads:1	Hits:1	Allocated_reads:1	Strand:+
AATAAAATGAGTTCAGTGAAAATTTTTTC
>Location:NODE_261184_length_10127_cov_26.726177	Coordinate:2163	Reads:1	Hits:1	Allocated_reads:1	Strand:+
AATAAAATGAGTTCAGTGAAAATTTTTTCAT
>Location:NODE_261184_length_10127_cov_26.726177	Coordinate:2165	Reads:1	Hits:1	Allocated_reads:1	Strand:+
TAAAATGAGTTCAGTGAAAATTTTTTC
>Location:NODE_261184_length_10127_cov_26.726177	Coordinate:2165	Reads:1	Hits:1	Allocated_reads:1	Strand:+
TAAAATGAGTTCAGTGAAAATTTTTTCA
>Location:NODE_261184_length_10127_cov_26.726177	Coordinate:2165	Reads:1	Hits:1	Allocated_reads:1	Strand:+
TAAAATGAGTTCAGTGAAAATTTTTTCAT
>Location:NODE_261184_length_10127_cov_26.726177	Coordinate:2165	Reads:2	Hits:1	Allocated_reads:2	Strand:+
TAAAATGAGTTCAGTGAAAATTTTTTCATC
>Location:NODE_261184_length_10127_cov_26.726177	Coordinate:2170	Reads:2	Hits:1	Allocated_reads:2	Strand:+
TGAGTTCAGTGAAAATTTTTTCATC
>Location:NODE_261184_length_10127_cov_26.726177	Coordinate:2170	Reads:1	Hits:1	Allocated_reads:1	Strand:+
TGAGTTCAGTGAAAATTTTTTCATCAAT
>Location:NODE_261184_length_10127_cov_26.726177	Coordinate:2170	Reads:4	Hits:1	Allocated_reads:4	Strand:+
TGAGTTCAGTGAAAATTTTTTCATCAATT
>Location:NODE_261184_length_10127_cov_26.726177	Coordinate:2191	Reads:1	Hits:5	Allocated_reads:0.2	Strand:+
CATCAATTTATTCATAATGAAAAACT
>Location:NODE_261184_length_10127_cov_26.726177	Coordinate:2219	Reads:1	Hits:1	Allocated_reads:1	Strand:+
AAATAAAAAGTAAGAAATGTATTCAAATA
>Location:NODE_261184_length_10127_cov_26.726177	Coordinate:2228	Reads:1	Hits:1	Allocated_reads:1	Strand:+
GTAAGAAATGTATTCAAATAAAAAATATC
>Location:NODE_261184_length_10127_cov_26.726177	Coordinate:2231	Reads:1	Hits:1	Allocated_reads:1	Strand:+
AGAAATGTATTCAAATAAAAAATATCTGAA
>Location:NODE_261184_length_10127_cov_26.726177	Coordinate:2243	Reads:1	Hits:1	Allocated_reads:1	Strand:+
AAATAAAAAATATCTGAAGGCACAACC
>Location:NODE_261184_length_10127_cov_26.726177	Coordinate:2243	Reads:1	Hits:1	Allocated_reads:1	Strand:+
AAATAAAAAATATCTGAAGGCACAACCGA
>Location:NODE_261184_length_10127_cov_26.726177	Coordinate:2246	Reads:1	Hits:1	Allocated_reads:1	Strand:+
TAAAAAATATCTGAAGGCACAACCGATT
>Location:NODE_261184_length_10127_cov_26.726177	Coordinate:2247	Reads:1	Hits:1	Allocated_reads:1	Strand:+
AAAAAATATCTGAAGGCACAACCGATTTG
>Location:NODE_261184_length_10127_cov_26.726177	Coordinate:2249	Reads:1	Hits:1	Allocated_reads:1	Strand:+
AAAATATCTGAAGGCACAACCGATTTGG
>Location:NODE_261184_length_10127_cov_26.726177	Coordinate:2249	Reads:1	Hits:1	Allocated_reads:1	Strand:+
AAAATATCTGAAGGCACAACCGATTTGGG
>Location:NODE_261184_length_10127_cov_26.726177	Coordinate:2250	Reads:1	Hits:1	Allocated_reads:1	Strand:+
AAATATCTGAAGGCACAACCGATTTGGG
>Location:NODE_261184_length_10127_cov_26.726177	Coordinate:2250	Reads:1	Hits:1	Allocated_reads:1	Strand:+
AAATATCTGAAGGCACAACCGATTTGGGAACAAAC
>Location:NODE_261184_length_10127_cov_26.726177	Coordinate:2252	Reads:1	Hits:1	Allocated_reads:1	Strand:+
ATATCTGAAGGCACAACCGATTTGGGAA
>Location:NODE_261184_length_10127_cov_26.726177	Coordinate:2253	Reads:1	Hits:1	Allocated_reads:1	Strand:+
TATCTGAAGGCACAACCGATTTGT
>Location:NODE_261184_length_10127_cov_26.726177	Coordinate:2253	Reads:74	Hits:1	Allocated_reads:74	Strand:+
TATCTGAAGGCACAACCGATTTGG
>Location:NODE_261184_length_10127_cov_26.726177	Coordinate:2253	Reads:1	Hits:1	Allocated_reads:1	Strand:+
TATCTGAAGGCACAACCGATTTGGT
>Location:NODE_261184_length_10127_cov_26.726177	Coordinate:2253	Reads:24	Hits:1	Allocated_reads:24	Strand:+
TATCTGAAGGCACAACCGATTTGGG
>Location:NODE_261184_length_10127_cov_26.726177	Coordinate:2253	Reads:9	Hits:1	Allocated_reads:9	Strand:+
TATCTGAAGGCACAACCGATTTGGGA
>Location:NODE_261184_length_10127_cov_26.726177	Coordinate:2253	Reads:44	Hits:1	Allocated_reads:44	Strand:+
TATCTGAAGGCACAACCGATTTGGGAA
>Location:NODE_261184_length_10127_cov_26.726177	Coordinate:2253	Reads:1	Hits:1	Allocated_reads:1	Strand:+
TATCTGAAGGCACAACCGATTTGGGGAC
>Location:NODE_261184_length_10127_cov_26.726177	Coordinate:2253	Reads:28	Hits:1	Allocated_reads:28	Strand:+
TATCTGAAGGCACAACCGATTTGGGAAC
>Location:NODE_261184_length_10127_cov_26.726177	Coordinate:2253	Reads:4	Hits:1	Allocated_reads:4	Strand:+
TATCTGAAGGCACAACCGATTTGGGAAT
>Location:NODE_261184_length_10127_cov_26.726177	Coordinate:2253	Reads:1	Hits:1	Allocated_reads:1	Strand:+
TATCTGAAGGCACAACCGATTTGGGAAAT
>Location:NODE_261184_length_10127_cov_26.726177	Coordinate:2253	Reads:1	Hits:1	Allocated_reads:1	Strand:+
TATCTGAAGGCACAACCGATTTGGGAACT
>Location:NODE_261184_length_10127_cov_26.726177	Coordinate:2253	Reads:1	Hits:1	Allocated_reads:1	Strand:+
TATCTGAAGGCACAACCGATTTGGGAATT
>Location:NODE_261184_length_10127_cov_26.726177	Coordinate:2253	Reads:39	Hits:1	Allocated_reads:39	Strand:+
TATCTGAAGGCACAACCGATTTGGGAACA
>Location:NODE_261184_length_10127_cov_26.726177	Coordinate:2253	Reads:1	Hits:1	Allocated_reads:1	Strand:+
TATCTGAAGGCACAACCGATTTGGGAACAA
>Location:NODE_261184_length_10127_cov_26.726177	Coordinate:2253	Reads:1	Hits:1	Allocated_reads:1	Strand:+
TATCTGAAGGCACAACCGATTTGGGAACAAC
>Location:NODE_261184_length_10127_cov_26.726177	Coordinate:2253	Reads:1	Hits:1	Allocated_reads:1	Strand:+
TATCTGAAGGCACAACCGATTTGGGAACAAT
>Location:NODE_261184_length_10127_cov_26.726177	Coordinate:2253	Reads:10	Hits:1	Allocated_reads:10	Strand:+
TATCTGAAGGCACAACCGATTTGGGAACAAA
>Location:NODE_261184_length_10127_cov_26.726177	Coordinate:2253	Reads:1	Hits:1	Allocated_reads:1	Strand:+
TATCTGAAGGCACAACCGATTCGGGAACAATT
>Location:NODE_261184_length_10127_cov_26.726177	Coordinate:2253	Reads:1	Hits:1	Allocated_reads:1	Strand:+
TATCTGAAGGCACAACCGATTTGGGAACAAAA
>Location:NODE_261184_length_10127_cov_26.726177	Coordinate:2253	Reads:2	Hits:1	Allocated_reads:2	Strand:+
TATCTGAAGGCACAACCGATTTGGGAACAAAT
>Location:NODE_261184_length_10127_cov_26.726177	Coordinate:2253	Reads:81	Hits:1	Allocated_reads:81	Strand:+
TATCTGAAGGCACAACCGATTTGGGAACAAAC
>Location:NODE_261184_length_10127_cov_26.726177	Coordinate:2253	Reads:7	Hits:1	Allocated_reads:7	Strand:+
TATCTGAAGGCACAACCGATTTGGGAACAAACT
>Location:NODE_261184_length_10127_cov_26.726177	Coordinate:2253	Reads:1	Hits:1	Allocated_reads:1	Strand:+
TATCTGAAGGCACAACCGATTTGGGAACAAACTTT
>Location:NODE_261184_length_10127_cov_26.726177	Coordinate:2254	Reads:1	Hits:1	Allocated_reads:1	Strand:+
ATCTGAAGGCACAACCGATTTGGGA
>Location:NODE_261184_length_10127_cov_26.726177	Coordinate:2254	Reads:1	Hits:1	Allocated_reads:1	Strand:+
ATCTGAAGGCACAACCGATTTGGGAAC
>Location:NODE_261184_length_10127_cov_26.726177	Coordinate:2254	Reads:1	Hits:1	Allocated_reads:1	Strand:+
ATCTGAAGGCACAACCGATTTGGGAACAAAC
>Location:NODE_261184_length_10127_cov_26.726177	Coordinate:2255	Reads:1	Hits:1	Allocated_reads:1	Strand:+
TCTGAAGGCACAACCGATTTGGGAACA
>Location:NODE_261184_length_10127_cov_26.726177	Coordinate:2255	Reads:2	Hits:1	Allocated_reads:2	Strand:+
TCTGAAGGCACAACCGATTTGGGAACAAA
>Location:NODE_261184_length_10127_cov_26.726177	Coordinate:2255	Reads:4	Hits:1	Allocated_reads:4	Strand:+
TCTGAAGGCACAACCGATTTGGGAACAAAC
>Location:NODE_261184_length_10127_cov_26.726177	Coordinate:2255	Reads:1	Hits:1	Allocated_reads:1	Strand:-
TGTTCCCAAATCGGTTGTTCCTTCAGA
>Location:NODE_261184_length_10127_cov_26.726177	Coordinate:2255	Reads:1	Hits:1	Allocated_reads:1	Strand:-
TTGTTCCCAAATCGGTTGTGCCTTCAGA
>Location:NODE_261184_length_10127_cov_26.726177	Coordinate:2256	Reads:2	Hits:1	Allocated_reads:2	Strand:+
CTGAAGGCACAACCGATTTGGGAACAAAC
>Location:NODE_261184_length_10127_cov_26.726177	Coordinate:2257	Reads:6	Hits:1	Allocated_reads:6	Strand:+
TGAAGGCACAACCGATTTGGGAACAAAC
>Location:NODE_261184_length_10127_cov_26.726177	Coordinate:2258	Reads:2	Hits:1	Allocated_reads:2	Strand:+
GAAGGCACAACCGATTTGGGAACAAAC
>Location:NODE_261184_length_10127_cov_26.726177	Coordinate:2260	Reads:1	Hits:1	Allocated_reads:1	Strand:+
AGGCACAACCGATTTGGGAACAAACTTT
>Location:NODE_261184_length_10127_cov_26.726177	Coordinate:2261	Reads:2	Hits:1	Allocated_reads:2	Strand:+
GGCACAACCGATTTGGGAACAAACTTT
>Location:NODE_261184_length_10127_cov_26.726177	Coordinate:2261	Reads:1	Hits:1	Allocated_reads:1	Strand:+
GGCACAACCGATTTGGGAACAAACTTTCATT
>Location:NODE_261184_length_10127_cov_26.726177	Coordinate:2263	Reads:1	Hits:1	Allocated_reads:1	Strand:+
CACAACCGATTTGGGAACAAACTTCCAT
>Location:NODE_261184_length_10127_cov_26.726177	Coordinate:2264	Reads:1	Hits:1	Allocated_reads:1	Strand:+
ACAACCGATTTGGGAACAAACTTTCATT
>Location:NODE_261184_length_10127_cov_26.726177	Coordinate:2265	Reads:1	Hits:1	Allocated_reads:1	Strand:+
CAACCGATTTGGGAACAAACTTCCATTAAT
>Location:NODE_261184_length_10127_cov_26.726177	Coordinate:2266	Reads:1	Hits:1	Allocated_reads:1	Strand:+
AACCGATTTGGGAACAAACTTCCATTAAT
>Location:NODE_261184_length_10127_cov_26.726177	Coordinate:2266	Reads:1	Hits:1	Allocated_reads:1	Strand:+
AACCGATTTGGGAACAAACTTTCATTAAT
>Location:NODE_261184_length_10127_cov_26.726177	Coordinate:2282	Reads:1	Hits:1	Allocated_reads:1	Strand:+
AACTTCCATTAATCAAAAACTTTTAGA
>Location:NODE_261184_length_10127_cov_26.726177	Coordinate:2282	Reads:1	Hits:1	Allocated_reads:1	Strand:+
AACTTCCATTAATCAAAAACTTTTAGAATGA
>Location:NODE_261184_length_10127_cov_26.726177	Coordinate:2282	Reads:1	Hits:1	Allocated_reads:1	Strand:-
ATTCTAAAAGTTTTTGATTAATGGAAGTT
>Location:NODE_261184_length_10127_cov_26.726177	Coordinate:2284	Reads:1	Hits:1	Allocated_reads:1	Strand:-
CATTCTAAAAGTTTTTGATTAATGGAAG
>Location:NODE_261184_length_10127_cov_26.726177	Coordinate:2284	Reads:1	Hits:1	Allocated_reads:1	Strand:+
CTTCCATTAATCAAAAACTTTTAGAATGA
>Location:NODE_261184_length_10127_cov_26.726177	Coordinate:2284	Reads:1	Hits:1	Allocated_reads:1	Strand:+
CTTCCATTAATCAAAAACTTTTAGAATGAAA
>Location:NODE_261184_length_10127_cov_26.726177	Coordinate:2285	Reads:2	Hits:1	Allocated_reads:2	Strand:-
CATTCTAAAAGTTTTTGATTAATGGAA
>Location:NODE_261184_length_10127_cov_26.726177	Coordinate:2285	Reads:14	Hits:1	Allocated_reads:14	Strand:+
TTCCATTAATCAAAAACTTTTAGAATGA
>Location:NODE_261184_length_10127_cov_26.726177	Coordinate:2285	Reads:1	Hits:1	Allocated_reads:1	Strand:+
TTCCATTAATCAAAAACTTTTAGAATGGAA
>Location:NODE_261184_length_10127_cov_26.726177	Coordinate:2285	Reads:1	Hits:1	Allocated_reads:1	Strand:+
TTCCATTAATCAAAAACTTTTATAATGAAA
>Location:NODE_261184_length_10127_cov_26.726177	Coordinate:2285	Reads:54	Hits:1	Allocated_reads:54	Strand:+
TTCCATTAATCAAAAACTTTTAGAATGAAA
>Location:NODE_261184_length_10127_cov_26.726177	Coordinate:2285	Reads:1	Hits:1	Allocated_reads:1	Strand:+
TTCCATTAATCAAAAACTTTTAGTATGAAAA
>Location:NODE_261184_length_10127_cov_26.726177	Coordinate:2285	Reads:2	Hits:1	Allocated_reads:2	Strand:+
TTCCATTAATCAAAAACTTTTAGAATGAAAA
>Location:NODE_261184_length_10127_cov_26.726177	Coordinate:2286	Reads:1	Hits:1	Allocated_reads:1	Strand:+
TCCATTAATCAAAAACTTTTAGAATGAA
>Location:NODE_261184_length_10127_cov_26.726177	Coordinate:2286	Reads:42	Hits:1	Allocated_reads:42	Strand:+
TCCATTAATCAAAAACTTTTAGAATGAAA
>Location:NODE_261184_length_10127_cov_26.726177	Coordinate:2290	Reads:1	Hits:1	Allocated_reads:1	Strand:+
TTAATCAAAAACTTTTAGAATGAAACA
>Location:NODE_261184_length_10127_cov_26.726177	Coordinate:2291	Reads:2	Hits:1	Allocated_reads:2	Strand:+
TAATCAAAAACTTTTAGAATGAAACAACA
>Location:NODE_261184_length_10127_cov_26.726177	Coordinate:2294	Reads:1	Hits:1	Allocated_reads:1	Strand:+
TCAAAAACTTTTAGAATGAAACAACA
>Location:NODE_261184_length_10127_cov_26.726177	Coordinate:2294	Reads:1	Hits:1	Allocated_reads:1	Strand:+
TCAAAAACTTTTAGAATGAAACAACAAAA
>Location:NODE_261184_length_10127_cov_26.726177	Coordinate:2301	Reads:1	Hits:1	Allocated_reads:1	Strand:+
CTTTTAGAATGAAACAACAAAAAGAACAAAGT
>Location:NODE_261184_length_10127_cov_26.726177	Coordinate:2302	Reads:1	Hits:1	Allocated_reads:1	Strand:+
TTTTAGAATGAAACAACAAAAAGT
>Location:NODE_261184_length_10127_cov_26.726177	Coordinate:2302	Reads:2	Hits:1	Allocated_reads:2	Strand:+
TTTTAGAATGAAACAACAAAAAGA
>Location:NODE_261184_length_10127_cov_26.726177	Coordinate:2302	Reads:3	Hits:1	Allocated_reads:3	Strand:+
TTTTAGAATGAAACAACAAAAAGAA
>Location:NODE_261184_length_10127_cov_26.726177	Coordinate:2302	Reads:1	Hits:1	Allocated_reads:1	Strand:+
TTTTAGAATGAAACAACAAAAAGAAC
>Location:NODE_261184_length_10127_cov_26.726177	Coordinate:2302	Reads:4	Hits:1	Allocated_reads:4	Strand:+
TTTTAGAATGAAACAACAAAAAGAACA
>Location:NODE_261184_length_10127_cov_26.726177	Coordinate:2302	Reads:31	Hits:1	Allocated_reads:31	Strand:+
TTTTAGAATGAAACAACAAAAAGAACAA
>Location:NODE_261184_length_10127_cov_26.726177	Coordinate:2302	Reads:16	Hits:1	Allocated_reads:16	Strand:+
TTTTAGAATGAAACAACAAAAAGAACAAA
>Location:NODE_261184_length_10127_cov_26.726177	Coordinate:2302	Reads:1	Hits:1	Allocated_reads:1	Strand:+
TTTTAGAATGAAACAACAAAAAGAACAAGT
>Location:NODE_261184_length_10127_cov_26.726177	Coordinate:2302	Reads:134	Hits:1	Allocated_reads:134	Strand:+
TTTTAGAATGAAACAACAAAAAGAACAAAG
>Location:NODE_261184_length_10127_cov_26.726177	Coordinate:2302	Reads:1	Hits:1	Allocated_reads:1	Strand:+
TTTTAGAATGAAACAACAAAAAGAACAAAGA
>Location:NODE_261184_length_10127_cov_26.726177	Coordinate:2302	Reads:1	Hits:1	Allocated_reads:1	Strand:+
TTTTAGAATGAAACAACAAAAGGAACAAAGT
>Location:NODE_261184_length_10127_cov_26.726177	Coordinate:2302	Reads:132	Hits:1	Allocated_reads:132	Strand:+
TTTTAGAATGAAACAACAAAAAGAACAAAGT
>Location:NODE_261184_length_10127_cov_26.726177	Coordinate:2303	Reads:1	Hits:1	Allocated_reads:1	Strand:+
TTTAGAATGAAACAACAAAAAGAA
>Location:NODE_261184_length_10127_cov_26.726177	Coordinate:2303	Reads:1	Hits:1	Allocated_reads:1	Strand:+
TTTAGAATGAAACAACAAAAAGAAC
>Location:NODE_261184_length_10127_cov_26.726177	Coordinate:2303	Reads:6	Hits:1	Allocated_reads:6	Strand:+
TTTAGAATGAAACAACAAAAAGAACAA
>Location:NODE_261184_length_10127_cov_26.726177	Coordinate:2303	Reads:2	Hits:1	Allocated_reads:2	Strand:+
TTTAGAATGAAACAACAAAAAGAACAAA
>Location:NODE_261184_length_10127_cov_26.726177	Coordinate:2303	Reads:1	Hits:1	Allocated_reads:1	Strand:+
TTTAGAATGAAACAACAAAAAGAACAAAA
>Location:NODE_261184_length_10127_cov_26.726177	Coordinate:2303	Reads:1	Hits:1	Allocated_reads:1	Strand:+
TTTAGAATGAAACAACAAAAAGCACAAAG
>Location:NODE_261184_length_10127_cov_26.726177	Coordinate:2303	Reads:1	Hits:1	Allocated_reads:1	Strand:+
TTTAGAATGAAACAACAAAAGGAACAAAG
>Location:NODE_261184_length_10127_cov_26.726177	Coordinate:2303	Reads:151	Hits:1	Allocated_reads:151	Strand:+
TTTAGAATGAAACAACAAAAAGAACAAAG
>Location:NODE_261184_length_10127_cov_26.726177	Coordinate:2303	Reads:1	Hits:1	Allocated_reads:1	Strand:+
TTTAGAATGAAACAACAAAAAGATCAAAGT
>Location:NODE_261184_length_10127_cov_26.726177	Coordinate:2303	Reads:166	Hits:1	Allocated_reads:166	Strand:+
TTTAGAATGAAACAACAAAAAGAACAAAGT
>Location:NODE_261184_length_10127_cov_26.726177	Coordinate:2303	Reads:2	Hits:1	Allocated_reads:2	Strand:+
TTTAGAATGAAACAACAAAAAGAACAAAGTA
>Location:NODE_261184_length_10127_cov_26.726177	Coordinate:2303	Reads:1	Hits:1	Allocated_reads:1	Strand:+
TTTAGAATGAAACAACAAAAAGAACAAAGTAA
>Location:NODE_261184_length_10127_cov_26.726177	Coordinate:2303	Reads:1	Hits:1	Allocated_reads:1	Strand:+
TTTAGAATGAAACAACAAAAAGAACAAAGTTT
>Location:NODE_261184_length_10127_cov_26.726177	Coordinate:2304	Reads:1	Hits:1	Allocated_reads:1	Strand:+
TTAGAATGAAACAACAAAAAGAAC
>Location:NODE_261184_length_10127_cov_26.726177	Coordinate:2304	Reads:2	Hits:1	Allocated_reads:2	Strand:+
TTAGAATGAAACAACAAAAAGAACA
>Location:NODE_261184_length_10127_cov_26.726177	Coordinate:2304	Reads:4	Hits:1	Allocated_reads:4	Strand:+
TTAGAATGAAACAACAAAAAGAACAA
>Location:NODE_261184_length_10127_cov_26.726177	Coordinate:2304	Reads:5	Hits:1	Allocated_reads:5	Strand:+
TTAGAATGAAACAACAAAAAGAACAAA
>Location:NODE_261184_length_10127_cov_26.726177	Coordinate:2304	Reads:1	Hits:1	Allocated_reads:1	Strand:+
TTAGAATGAAACAACAAAAAGAAAAAAG
>Location:NODE_261184_length_10127_cov_26.726177	Coordinate:2304	Reads:1	Hits:1	Allocated_reads:1	Strand:+
TTAGAATGAAACAACAAAAAGAACAAAA
>Location:NODE_261184_length_10127_cov_26.726177	Coordinate:2304	Reads:1	Hits:1	Allocated_reads:1	Strand:+
TTAGAATGAAACAACAAAAAGAACAAGG
>Location:NODE_261184_length_10127_cov_26.726177	Coordinate:2304	Reads:1	Hits:1	Allocated_reads:1	Strand:+
TTAGAATGAAACAACAAAAAGAATAAAG
>Location:NODE_261184_length_10127_cov_26.726177	Coordinate:2304	Reads:475	Hits:1	Allocated_reads:475	Strand:+
TTAGAATGAAACAACAAAAAGAACAAAG
>Location:NODE_261184_length_10127_cov_26.726177	Coordinate:2304	Reads:1	Hits:1	Allocated_reads:1	Strand:+
TTAGAATGAAACAACAAAAAGAACAAGGT
>Location:NODE_261184_length_10127_cov_26.726177	Coordinate:2304	Reads:1	Hits:1	Allocated_reads:1	Strand:+
TTAGAATGAAACAACAAAAATAACAAAGT
>Location:NODE_261184_length_10127_cov_26.726177	Coordinate:2304	Reads:238	Hits:1	Allocated_reads:238	Strand:+
TTAGAATGAAACAACAAAAAGAACAAAGT
>Location:NODE_261184_length_10127_cov_26.726177	Coordinate:2304	Reads:3	Hits:1	Allocated_reads:3	Strand:+
TTAGAATGAAACAACAAAAAGAACAAAGTA
>Location:NODE_261184_length_10127_cov_26.726177	Coordinate:2305	Reads:1	Hits:1	Allocated_reads:1	Strand:+
TAGAATGAAACAACAAAAAGAACA
>Location:NODE_261184_length_10127_cov_26.726177	Coordinate:2305	Reads:1	Hits:1	Allocated_reads:1	Strand:+
TAGAATGAAACAACAAAAAGAACAA
>Location:NODE_261184_length_10127_cov_26.726177	Coordinate:2305	Reads:1	Hits:1	Allocated_reads:1	Strand:+
TAGAATGAAACAACAAAAAGAACAAA
>Location:NODE_261184_length_10127_cov_26.726177	Coordinate:2305	Reads:33	Hits:1	Allocated_reads:33	Strand:+
TAGAATGAAACAACAAAAAGAACAAAG
>Location:NODE_261184_length_10127_cov_26.726177	Coordinate:2305	Reads:23	Hits:1	Allocated_reads:23	Strand:+
TAGAATGAAACAACAAAAAGAACAAAGT
>Location:NODE_261184_length_10127_cov_26.726177	Coordinate:2305	Reads:1	Hits:1	Allocated_reads:1	Strand:+
TAGAATGAAACAACAAAAAGAACAAAGTA
>Location:NODE_261184_length_10127_cov_26.726177	Coordinate:2305	Reads:1	Hits:1	Allocated_reads:1	Strand:+
TAGAATGAAACAACAAAAAGAACAAAGTAA
>Location:NODE_261184_length_10127_cov_26.726177	Coordinate:2307	Reads:1	Hits:1	Allocated_reads:1	Strand:+
GAATGAAACAACAAAAAGAACAAAGT
>Location:NODE_261184_length_10127_cov_26.726177	Coordinate:2308	Reads:3	Hits:1	Allocated_reads:3	Strand:+
AATGAAACAACAAAAAGAACAAAG
>Location:NODE_261184_length_10127_cov_26.726177	Coordinate:2308	Reads:1	Hits:1	Allocated_reads:1	Strand:+
AATGAAACAACAAAAAGAACAAAGT
>Location:NODE_261184_length_10127_cov_26.726177	Coordinate:2308	Reads:1	Hits:1	Allocated_reads:1	Strand:+
AATGAAACAACAAAAAGAACAAAGTAACAA
>Location:NODE_261184_length_10127_cov_26.726177	Coordinate:2309	Reads:3	Hits:1	Allocated_reads:3	Strand:+
ATGAAACAACAAAAAGAACAAAGT
>Location:NODE_261184_length_10127_cov_26.726177	Coordinate:2310	Reads:1	Hits:1	Allocated_reads:1	Strand:+
TGAAACAACAAAAAGAACAAAGTAAGAATA
>Location:NODE_261184_length_10127_cov_26.726177	Coordinate:2310	Reads:5	Hits:1	Allocated_reads:5	Strand:+
TGAAACAACAAAAAGAACAAAGTAACAATA
>Location:NODE_261184_length_10127_cov_26.726177	Coordinate:2310	Reads:1	Hits:1	Allocated_reads:1	Strand:+
TGAAACAACAAAAAGAACAAAGTAACAATAT
>Location:NODE_261184_length_10127_cov_26.726177	Coordinate:2311	Reads:1	Hits:1	Allocated_reads:1	Strand:+
GAAACAACAAAAAGAACAAAGTAAGAATA
>Location:NODE_261184_length_10127_cov_26.726177	Coordinate:2313	Reads:1	Hits:1	Allocated_reads:1	Strand:+
AACAACAAAAAGAACAAAGTAACAATATTATT
>Location:NODE_261184_length_10127_cov_26.726177	Coordinate:2313	Reads:1	Hits:1	Allocated_reads:1	Strand:+
AACAACAAAAAGAACAAAGTAAGAATATTATT
>Location:NODE_261184_length_10127_cov_26.726177	Coordinate:2314	Reads:1	Hits:1	Allocated_reads:1	Strand:+
ACAACAAAAAGAACAAAGTAACATTATTATT
>Location:NODE_261184_length_10127_cov_26.726177	Coordinate:2314	Reads:1	Hits:1	Allocated_reads:1	Strand:+
ACAACAAAAAGAACAAAGTAAGAATATTATT
>Location:NODE_261184_length_10127_cov_26.726177	Coordinate:2315	Reads:5	Hits:1	Allocated_reads:5	Strand:+
CAACAAAAAGAACAAAGTAACAATATTATT
>Location:NODE_261184_length_10127_cov_26.726177	Coordinate:2315	Reads:6	Hits:1	Allocated_reads:6	Strand:+
CAACAAAAAGAACAAAGTAAGAATATTATT
>Location:NODE_261184_length_10127_cov_26.726177	Coordinate:2315	Reads:4	Hits:1	Allocated_reads:4	Strand:+
CAACAAAAAGAACAAAGTAACAATATTATTT
>Location:NODE_261184_length_10127_cov_26.726177	Coordinate:2316	Reads:2	Hits:1	Allocated_reads:2	Strand:+
AACAAAAAGAACAAAGTAAGAATATTATT
>Location:NODE_261184_length_10127_cov_26.726177	Coordinate:2316	Reads:4	Hits:1	Allocated_reads:4	Strand:+
AACAAAAAGAACAAAGTAACAATATTATT
>Location:NODE_261184_length_10127_cov_26.726177	Coordinate:2316	Reads:1	Hits:1	Allocated_reads:1	Strand:+
AACAAAAAGAACAAAGTAACAATATTATTT
>Location:NODE_261184_length_10127_cov_26.726177	Coordinate:2316	Reads:1	Hits:1	Allocated_reads:1	Strand:+
AACAAAAAGAACAAAGTAACATTATTATTT
>Location:NODE_261184_length_10127_cov_26.726177	Coordinate:2316	Reads:1	Hits:1	Allocated_reads:1	Strand:+
AACAAAAAGAACAAAGTAAGAATATTATTT
>Location:NODE_261184_length_10127_cov_26.726177	Coordinate:2317	Reads:2	Hits:1	Allocated_reads:2	Strand:+
ACAAAAAGAACAAAGTAACAATATTATT
>Location:NODE_261184_length_10127_cov_26.726177	Coordinate:2317	Reads:3	Hits:1	Allocated_reads:3	Strand:+
ACAAAAAGAACAAAGTAAGAATATTATT
>Location:NODE_261184_length_10127_cov_26.726177	Coordinate:2317	Reads:2	Hits:1	Allocated_reads:2	Strand:+
ACAAAAAGAACAAAGTAACAATATTATTT
>Location:NODE_261184_length_10127_cov_26.726177	Coordinate:2320	Reads:1	Hits:1	Allocated_reads:1	Strand:+
AAAAGAACAAAGTAACAATATTATTTGAATATAT
>Location:NODE_261184_length_10127_cov_26.726177	Coordinate:2321	Reads:1	Hits:1	Allocated_reads:1	Strand:+
AAAGAACAAAGTAACAATATTATTTGAATATAT
>Location:NODE_261184_length_10127_cov_26.726177	Coordinate:2322	Reads:1	Hits:1	Allocated_reads:1	Strand:-
ATTCAAATAATATTGTTACTTTGTTCTT
>Location:NODE_261184_length_10127_cov_26.726177	Coordinate:2323	Reads:1	Hits:1	Allocated_reads:1	Strand:-
ATTCAAATAATATTGTTACTTTGTTCT
>Location:NODE_261184_length_10127_cov_26.726177	Coordinate:2338	Reads:1	Hits:1	Allocated_reads:1	Strand:+
TATTATTTGAATATATTTGTAACT
>Location:NODE_261184_length_10127_cov_26.726177	Coordinate:2338	Reads:1	Hits:1	Allocated_reads:1	Strand:+
TATTATTTGAATATATTTGTAACTTATT
>Location:NODE_261184_length_10127_cov_26.726177	Coordinate:2343	Reads:1	Hits:1	Allocated_reads:1	Strand:+
TTTGAATATATTTGTAACTTATTTAGGAACC
>Location:NODE_261184_length_10127_cov_26.726177	Coordinate:2345	Reads:1	Hits:1	Allocated_reads:1	Strand:+
TGAATATATTTGTAACTTATTTAGGAAC
>Location:NODE_261184_length_10127_cov_26.726177	Coordinate:2345	Reads:1	Hits:1	Allocated_reads:1	Strand:+
TGAATATATTTGTAACTTATTTAGGAACCAA
>Location:NODE_261184_length_10127_cov_26.726177	Coordinate:2347	Reads:1	Hits:1	Allocated_reads:1	Strand:-
GGTTCCTAAATAAGTTACAAATATATT
>Location:NODE_261184_length_10127_cov_26.726177	Coordinate:2352	Reads:1	Hits:1	Allocated_reads:1	Strand:+
ATTTGTAACTTATTTAGGAACCAATCT
>Location:NODE_261184_length_10127_cov_26.726177	Coordinate:2359	Reads:1	Hits:1	Allocated_reads:1	Strand:-
ACTAGAAAGATTGGTTCCTAAATAAGT
>Location:NODE_261184_length_10127_cov_26.726177	Coordinate:2359	Reads:1	Hits:1	Allocated_reads:1	Strand:-
TTCTATACTAGAAAGATTGGTTCCTAAATAAGT
>Location:NODE_261184_length_10127_cov_26.726177	Coordinate:2364	Reads:4	Hits:1	Allocated_reads:4	Strand:-
TTCTATACTAGAAAGATTGGTTCCTAAA
>Location:NODE_261184_length_10127_cov_26.726177	Coordinate:2364	Reads:2	Hits:1	Allocated_reads:2	Strand:+
TTTAGGAACCAATCTTTCTAGTATAGAA
>Location:NODE_261184_length_10127_cov_26.726177	Coordinate:2364	Reads:1	Hits:1	Allocated_reads:1	Strand:+
TTTAGGAACCAATCTTTCTAGTATAGAAA
>Location:NODE_261184_length_10127_cov_26.726177	Coordinate:2364	Reads:3	Hits:1	Allocated_reads:3	Strand:+
TTTAGGAACCAATCTTTCTAGTATAGAAT
>Location:NODE_261184_length_10127_cov_26.726177	Coordinate:2364	Reads:1	Hits:1	Allocated_reads:1	Strand:+
TTTAGGAACCAATCTTTCTAGTATAGAAAT
>Location:NODE_261184_length_10127_cov_26.726177	Coordinate:2364	Reads:1	Hits:1	Allocated_reads:1	Strand:+
TTTAGGAACCAATCTTTCTAGTATAGAATT
>Location:NODE_261184_length_10127_cov_26.726177	Coordinate:2364	Reads:9	Hits:1	Allocated_reads:9	Strand:+
TTTAGGAACCAATCTTTCTAGTATAGAAAA
>Location:NODE_261184_length_10127_cov_26.726177	Coordinate:2364	Reads:6	Hits:1	Allocated_reads:6	Strand:+
TTTAGGAACCAATCTTTCTAGTATAGAAAAA
>Location:NODE_261184_length_10127_cov_26.726177	Coordinate:2365	Reads:2	Hits:1	Allocated_reads:2	Strand:+
TTAGGAACCAATCTTTCTAGTATAGAAAAA
>Location:NODE_261184_length_10127_cov_26.726177	Coordinate:2365	Reads:1	Hits:1	Allocated_reads:1	Strand:+
TTAGGAACCAATCTTTCTAGTATAGAAAAAAT
>Location:NODE_261184_length_10127_cov_26.726177	Coordinate:2365	Reads:1	Hits:1	Allocated_reads:1	Strand:-
TTCTATACTAGAAAGATTGGTTCCTAT
>Location:NODE_261184_length_10127_cov_26.726177	Coordinate:2366	Reads:1	Hits:1	Allocated_reads:1	Strand:+
TAGGAACCAATCTTTCTAGTATAGA
>Location:NODE_261184_length_10127_cov_26.726177	Coordinate:2366	Reads:1	Hits:1	Allocated_reads:1	Strand:+
TAGGAACCAATCTTTCTAGTATAGAAA
>Location:NODE_261184_length_10127_cov_26.726177	Coordinate:2366	Reads:1	Hits:1	Allocated_reads:1	Strand:+
TAGGAACCAATCTTTCTAGTATAGAAAA
>Location:NODE_261184_length_10127_cov_26.726177	Coordinate:2366	Reads:21	Hits:1	Allocated_reads:21	Strand:+
TAGGAACCAATCTTTCTAGTATAGAAAAA
>Location:NODE_261184_length_10127_cov_26.726177	Coordinate:2366	Reads:3	Hits:1	Allocated_reads:3	Strand:+
TAGGAACCAATCTTTCTAGTATAGAAAAAA
>Location:NODE_261184_length_10127_cov_26.726177	Coordinate:2366	Reads:1	Hits:1	Allocated_reads:1	Strand:+
TAGGAACCAATCTTTCTAGTATAGAAAAAAA
>Location:NODE_261184_length_10127_cov_26.726177	Coordinate:2366	Reads:1	Hits:1	Allocated_reads:1	Strand:+
TAGGAACCAATCTTTCTAGTATAGAAAAAAGT
>Location:NODE_261184_length_10127_cov_26.726177	Coordinate:2366	Reads:2	Hits:1	Allocated_reads:2	Strand:-
TTCTATACTAGAAAGATTGGTTCCTA
>Location:NODE_261184_length_10127_cov_26.726177	Coordinate:2367	Reads:1	Hits:1	Allocated_reads:1	Strand:+
AGGAACCAATCTTTCTAGTATAGAAAAAAGT
>Location:NODE_261184_length_10127_cov_26.726177	Coordinate:2367	Reads:5	Hits:1	Allocated_reads:5	Strand:-
TTCTATACTAGAAAGATTGGTTCCT
>Location:NODE_261184_length_10127_cov_26.726177	Coordinate:2368	Reads:1	Hits:1	Allocated_reads:1	Strand:-
TTCTATACTAGAAAGATTGGTTCC
>Location:NODE_261184_length_10127_cov_26.726177	Coordinate:2374	Reads:1	Hits:1	Allocated_reads:1	Strand:-
GATGGACAGACTTTTTTCTATACTAGAAAGATT
>Location:NODE_261184_length_10127_cov_26.726177	Coordinate:2375	Reads:1	Hits:1	Allocated_reads:1	Strand:+
ATCTTTCTAGTATAGAAAAAAGTCTGT
>Location:NODE_261184_length_10127_cov_26.726177	Coordinate:2375	Reads:1	Hits:1	Allocated_reads:1	Strand:+
ATCTTTCTAGTATAGAAAAAAGTCTGTCCA
>Location:NODE_261184_length_10127_cov_26.726177	Coordinate:2376	Reads:1	Hits:1	Allocated_reads:1	Strand:-
GATGGACAGACTTTTTTCTATACTAGAAAGA
>Location:NODE_261184_length_10127_cov_26.726177	Coordinate:2376	Reads:1	Hits:1	Allocated_reads:1	Strand:+
TCTTTCTAGTATAGAAAAAAGTCTGTC
>Location:NODE_261184_length_10127_cov_26.726177	Coordinate:2376	Reads:1	Hits:1	Allocated_reads:1	Strand:+
TCTTTCTAGTATAGAAAAAAGTCTGTCC
>Location:NODE_261184_length_10127_cov_26.726177	Coordinate:2376	Reads:1	Hits:1	Allocated_reads:1	Strand:+
TCTTTCTAGTATAGAAAAAAGTCTGTCCATCCT
>Location:NODE_261184_length_10127_cov_26.726177	Coordinate:2377	Reads:1	Hits:1	Allocated_reads:1	Strand:-
ACAGACTTTTTTCTATACTAGAAAG
>Location:NODE_261184_length_10127_cov_26.726177	Coordinate:2377	Reads:1	Hits:1	Allocated_reads:1	Strand:-
AGGATGGACAGACTTTTTTCTATACTAGAAAT
>Location:NODE_261184_length_10127_cov_26.726177	Coordinate:2378	Reads:1	Hits:1	Allocated_reads:1	Strand:-
GACAGACTTTTTTCTATACTAGAAA
>Location:NODE_261184_length_10127_cov_26.726177	Coordinate:2378	Reads:1	Hits:1	Allocated_reads:1	Strand:-
GATGGACAGACTTTTTTCTATACTAGAAA
>Location:NODE_261184_length_10127_cov_26.726177	Coordinate:2378	Reads:1	Hits:1	Allocated_reads:1	Strand:-
TGGACAGACTTTTTTCTATACTAGAAA
>Location:NODE_261184_length_10127_cov_26.726177	Coordinate:2378	Reads:1	Hits:1	Allocated_reads:1	Strand:+
TTTCTAGTATAGAAAAAAGTCTGTCCATC
>Location:NODE_261184_length_10127_cov_26.726177	Coordinate:2378	Reads:1	Hits:1	Allocated_reads:1	Strand:+
TTTCTAGTATAGAAAAAAGTCTGTCCATCC
>Location:NODE_261184_length_10127_cov_26.726177	Coordinate:2378	Reads:1	Hits:1	Allocated_reads:1	Strand:+
TTTCTAGTATAGAAAAAAGTCTGTCCATCCT
>Location:NODE_261184_length_10127_cov_26.726177	Coordinate:2378	Reads:1	Hits:1	Allocated_reads:1	Strand:+
TTTCTAGTATAGAAAAAAGTCTGTCCATCCTG
>Location:NODE_261184_length_10127_cov_26.726177	Coordinate:2379	Reads:1	Hits:1	Allocated_reads:1	Strand:-
GATGGACAGACTTTTTTCTATACTAGAA
>Location:NODE_261184_length_10127_cov_26.726177	Coordinate:2379	Reads:1	Hits:1	Allocated_reads:1	Strand:+
TTCTAGTATAGAAAAAAGTCTGTCCATC
>Location:NODE_261184_length_10127_cov_26.726177	Coordinate:2379	Reads:2	Hits:1	Allocated_reads:2	Strand:+
TTCTAGTATAGAAAAAAGTCTGTCCATCCT
>Location:NODE_261184_length_10127_cov_26.726177	Coordinate:2379	Reads:1	Hits:1	Allocated_reads:1	Strand:+
TTCTAGTATAGAAAAAAGTCTGTCCATCCTG
>Location:NODE_261184_length_10127_cov_26.726177	Coordinate:2380	Reads:1	Hits:1	Allocated_reads:1	Strand:+
TCTAGTATAGAAAAAAGTCTGTCCATCCT
>Location:NODE_261184_length_10127_cov_26.726177	Coordinate:2382	Reads:5	Hits:1	Allocated_reads:5	Strand:+
TAGTATAGAAAAAAGTCTGTCCATCC
>Location:NODE_261184_length_10127_cov_26.726177	Coordinate:2382	Reads:14	Hits:1	Allocated_reads:14	Strand:+
TAGTATAGAAAAAAGTCTGTCCATCCT
>Location:NODE_261184_length_10127_cov_26.726177	Coordinate:2382	Reads:5	Hits:1	Allocated_reads:5	Strand:+
TAGTATAGAAAAAAGTCTGTCCATCCTG
>Location:NODE_261184_length_10127_cov_26.726177	Coordinate:2382	Reads:1	Hits:1	Allocated_reads:1	Strand:+
TAGTATAGAAAAAAGTCTGTCCATCATGT
>Location:NODE_261184_length_10127_cov_26.726177	Coordinate:2382	Reads:10	Hits:1	Allocated_reads:10	Strand:+
TAGTATAGAAAAAAGTCTGTCCATCCTGT
>Location:NODE_261184_length_10127_cov_26.726177	Coordinate:2382	Reads:4	Hits:1	Allocated_reads:4	Strand:+
TAGTATAGAAAAAAGTCTGTCCATCCTGTC
>Location:NODE_261184_length_10127_cov_26.726177	Coordinate:2382	Reads:1	Hits:1	Allocated_reads:1	Strand:+
TAGTATAGAAAAAAGTCTGTACATCCTGTCC
>Location:NODE_261184_length_10127_cov_26.726177	Coordinate:2382	Reads:5	Hits:1	Allocated_reads:5	Strand:+
TAGTATAGAAAAAAGTCTGTCCATCCTGTCC
>Location:NODE_261184_length_10127_cov_26.726177	Coordinate:2382	Reads:2	Hits:1	Allocated_reads:2	Strand:+
TAGTATAGAAAAAAGTCTGTCCATCCTGTCCT
>Location:NODE_261184_length_10127_cov_26.726177	Coordinate:2382	Reads:4	Hits:1	Allocated_reads:4	Strand:+
TAGTATAGAAAAAAGTCTGTCCATCCTGTCCC
>Location:NODE_261184_length_10127_cov_26.726177	Coordinate:2382	Reads:1	Hits:1	Allocated_reads:1	Strand:+
TAGTATAGAAAAAAGTCTGTCCATCCTGTCCCT
>Location:NODE_261184_length_10127_cov_26.726177	Coordinate:2383	Reads:2	Hits:1	Allocated_reads:2	Strand:-
GATGGACAGACTTTTTTCTATACT
>Location:NODE_261184_length_10127_cov_26.726177	Coordinate:2383	Reads:1	Hits:1	Allocated_reads:1	Strand:-
GGATGGACAGACTTTTTTCTATACT
>Location:NODE_261184_length_10127_cov_26.726177	Coordinate:2385	Reads:4	Hits:1	Allocated_reads:4	Strand:+
TATAGAAAAAAGTCTGTCCATCCTGTCCC
>Location:NODE_261184_length_10127_cov_26.726177	Coordinate:2385	Reads:1	Hits:1	Allocated_reads:1	Strand:+
TATAGAAAAAAGTCTGTCCATCCTGTCCCT
>Location:NODE_261184_length_10127_cov_26.726177	Coordinate:2385	Reads:1	Hits:1	Allocated_reads:1	Strand:+
TATAGAAAAAAGTCTGTCCATCCTGTCCCTGC
>Location:NODE_261184_length_10127_cov_26.726177	Coordinate:2386	Reads:1	Hits:1	Allocated_reads:1	Strand:+
ATAGAAAAAAGTCTGTCCATCCTGT
>Location:NODE_261184_length_10127_cov_26.726177	Coordinate:2386	Reads:1	Hits:1	Allocated_reads:1	Strand:+
ATAGAAAAAAGTCTGTCCATCCTGTCCCTGC
>Location:NODE_261184_length_10127_cov_26.726177	Coordinate:2387	Reads:1	Hits:1	Allocated_reads:1	Strand:-
ACAGGATGGACAGACTTTTTTCTA
>Location:NODE_261184_length_10127_cov_26.726177	Coordinate:2387	Reads:1	Hits:1	Allocated_reads:1	Strand:+
TAGAAAAAAGTCTGTCCATCCTGTCCCT
>Location:NODE_261184_length_10127_cov_26.726177	Coordinate:2387	Reads:1	Hits:1	Allocated_reads:1	Strand:+
TAGAAAAAAGTCTGTCCATCCTGTCCCTGC
>Location:NODE_261184_length_10127_cov_26.726177	Coordinate:2391	Reads:1	Hits:6	Allocated_reads:0.166666666666667	Strand:+
AAAAAGTCTGTCCATCCTGTCCCTGC
>Location:NODE_261184_length_10127_cov_26.726177	Coordinate:2391	Reads:1	Hits:6	Allocated_reads:0.166666666666667	Strand:+
AAAAAGTCTGTCCATCCTGTCCCTGCT
>Location:NODE_261184_length_10127_cov_26.726177	Coordinate:2392	Reads:1	Hits:6	Allocated_reads:0.166666666666667	Strand:+
AAAAGTCTGTCCATCCTGTCCCTGA
>Location:NODE_261184_length_10127_cov_26.726177	Coordinate:2392	Reads:1	Hits:6	Allocated_reads:0.166666666666667	Strand:+
AAAAGTCTGTCCATCCTGTCCCTGT
>Location:NODE_261184_length_10127_cov_26.726177	Coordinate:2392	Reads:11	Hits:6	Allocated_reads:1.83333333333333	Strand:+
AAAAGTCTGTCCATCCTGTCCCTGC
>Location:NODE_261184_length_10127_cov_26.726177	Coordinate:2392	Reads:1	Hits:6	Allocated_reads:0.166666666666667	Strand:+
AAAAGTCTGTCCATCCTGTCCCTGTC
>Location:NODE_261184_length_10127_cov_26.726177	Coordinate:2392	Reads:6	Hits:6	Allocated_reads:1	Strand:+
AAAAGTCTGTCCATCCTGTCCCTGCT
>Location:NODE_261184_length_10127_cov_26.726177	Coordinate:2392	Reads:3	Hits:6	Allocated_reads:0.5	Strand:+
AAAAGTCTGTCCATCCTGTCCCTGCTC
>Location:NODE_261184_length_10127_cov_26.726177	Coordinate:2392	Reads:2	Hits:6	Allocated_reads:0.333333333333333	Strand:+
AAAAGTCTGTCCATCCTGTCCCTGCTCT
>Location:NODE_261184_length_10127_cov_26.726177	Coordinate:2392	Reads:1	Hits:6	Allocated_reads:0.166666666666667	Strand:+
AAAAGTCTGTCCATCCTGTCCCTGCTCTCC
>Location:NODE_261184_length_10127_cov_26.726177	Coordinate:2393	Reads:1	Hits:6	Allocated_reads:0.166666666666667	Strand:+
AAAGTCTGTCCATCCTGTCCCTGC
>Location:NODE_261184_length_10127_cov_26.726177	Coordinate:2393	Reads:2	Hits:6	Allocated_reads:0.333333333333333	Strand:+
AAAGTCTGTCCATCCTGTCCCTGCTCT
>Location:NODE_261184_length_10127_cov_26.726177	Coordinate:2393	Reads:2	Hits:6	Allocated_reads:0.333333333333333	Strand:+
AAAGTCTGTCCATCCTGTCCCTGCTCTCC
>Location:NODE_261184_length_10127_cov_26.726177	Coordinate:2394	Reads:1	Hits:6	Allocated_reads:0.166666666666667	Strand:+
AAGTCTGTCCATCCTGTCCCTGCTC
>Location:NODE_261184_length_10127_cov_26.726177	Coordinate:2395	Reads:1	Hits:6	Allocated_reads:0.166666666666667	Strand:-
GAGCAGGGACAGGATGGACAGACT
>Location:NODE_261184_length_10127_cov_26.726177	Coordinate:2396	Reads:1	Hits:6	Allocated_reads:0.166666666666667	Strand:+
GTCTGTCCATCCTGTCCCTGCTCAGA
>Location:NODE_261184_length_10127_cov_26.726177	Coordinate:2397	Reads:4	Hits:6	Allocated_reads:0.666666666666667	Strand:+
TCTGTCCATCCTGTCCCTGCTCTC
>Location:NODE_261184_length_10127_cov_26.726177	Coordinate:2397	Reads:3	Hits:6	Allocated_reads:0.5	Strand:+
TCTGTCCATCCTGTCCCTGCTCTCC
>Location:NODE_261184_length_10127_cov_26.726177	Coordinate:2397	Reads:7	Hits:6	Allocated_reads:1.16666666666667	Strand:+
TCTGTCCATCCTGTCCCTGCTCTCCT
>Location:NODE_261184_length_10127_cov_26.726177	Coordinate:2397	Reads:1	Hits:6	Allocated_reads:0.166666666666667	Strand:+
TCTGTCCATCCTGTCCCTGCTCTCCTA
>Location:NODE_261184_length_10127_cov_26.726177	Coordinate:2397	Reads:1	Hits:6	Allocated_reads:0.166666666666667	Strand:+
TCTGTCCATCCTGTCCCTGCTCTCCTG
>Location:NODE_261184_length_10127_cov_26.726177	Coordinate:2397	Reads:1	Hits:6	Allocated_reads:0.166666666666667	Strand:+
TCTGTCCATCCTGTCCCTGCTCTCCTGA
>Location:NODE_261184_length_10127_cov_26.726177	Coordinate:2397	Reads:2	Hits:6	Allocated_reads:0.333333333333333	Strand:+
TCTGTCCATCCTGTCCCTGCTCTCCTGT
>Location:NODE_261184_length_10127_cov_26.726177	Coordinate:2397	Reads:1	Hits:6	Allocated_reads:0.166666666666667	Strand:+
TCTGTCCATCCTGTCCCTGCCCTCCTGTT
>Location:NODE_261184_length_10127_cov_26.726177	Coordinate:2397	Reads:1	Hits:6	Allocated_reads:0.166666666666667	Strand:+
TCTGTCCATCCTGTCCCTGCTCTCCTGTT
>Location:NODE_261184_length_10127_cov_26.726177	Coordinate:2397	Reads:1	Hits:6	Allocated_reads:0.166666666666667	Strand:+
TCTGTCCATCCTGTCCCTGCTCTCCTGTTC
>Location:NODE_261184_length_10127_cov_26.726177	Coordinate:2398	Reads:1	Hits:6	Allocated_reads:0.166666666666667	Strand:+
CTGTCCATCCTGTCCCTGCTCTCCG
>Location:NODE_261184_length_10127_cov_26.726177	Coordinate:2399	Reads:1	Hits:6	Allocated_reads:0.166666666666667	Strand:+
TGTCCATCCTGTCCCTGCTCTCCT
>Location:NODE_261184_length_10127_cov_26.726177	Coordinate:2399	Reads:2	Hits:6	Allocated_reads:0.333333333333333	Strand:+
TGTCCATCCTGTCCCTGCTCTCCTGA
>Location:NODE_261184_length_10127_cov_26.726177	Coordinate:2399	Reads:2	Hits:6	Allocated_reads:0.333333333333333	Strand:+
TGTCCATCCTGTCCCTGCTCTCCTGT
>Location:NODE_261184_length_10127_cov_26.726177	Coordinate:2399	Reads:1	Hits:6	Allocated_reads:0.166666666666667	Strand:+
TGTCCATCCTGTCCCTGCTCTCCTGTT
>Location:NODE_261184_length_10127_cov_26.726177	Coordinate:2399	Reads:2	Hits:6	Allocated_reads:0.333333333333333	Strand:+
TGTCCATCCTGTCCCTGCTCTCCTGTTC
>Location:NODE_261184_length_10127_cov_26.726177	Coordinate:2400	Reads:1	Hits:6	Allocated_reads:0.166666666666667	Strand:-
CAGGAGAGCAGGGACAGGATGGAC
>Location:NODE_261184_length_10127_cov_26.726177	Coordinate:2402	Reads:1	Hits:6	Allocated_reads:0.166666666666667	Strand:-
GAACAGGAGAGCAGGGACAGGATGT
>Location:NODE_261184_length_10127_cov_26.726177	Coordinate:2405	Reads:1	Hits:6	Allocated_reads:0.166666666666667	Strand:+
TCCTGTCCCTGCTCTCCTGTTCTCT
>Location:NODE_261184_length_10127_cov_26.726177	Coordinate:2408	Reads:1	Hits:6	Allocated_reads:0.166666666666667	Strand:+
TGTCCCTGCTCTCCTGTTCTCTCCTC
>Location:NODE_261184_length_10127_cov_26.726177	Coordinate:2410	Reads:1	Hits:6	Allocated_reads:0.166666666666667	Strand:+
TCCCTGCTCTCCTGTTCTCTCCTC
>Location:NODE_261184_length_10127_cov_26.726177	Coordinate:2410	Reads:1	Hits:6	Allocated_reads:0.166666666666667	Strand:+
TCCCTGCTCTCCTGTTCTCTCCTCTC
>Location:NODE_261184_length_10127_cov_26.726177	Coordinate:2414	Reads:3	Hits:6	Allocated_reads:0.5	Strand:+
TGCTCTCCTGTTCTCTCCTCTCCT
>Location:NODE_261184_length_10127_cov_26.726177	Coordinate:2414	Reads:2	Hits:6	Allocated_reads:0.333333333333333	Strand:+
TGCTCTCCTGTTCTCTCCTCTCCTC
>Location:NODE_261184_length_10127_cov_26.726177	Coordinate:2414	Reads:1	Hits:6	Allocated_reads:0.166666666666667	Strand:+
TGCTCTCCTGTTCTCTCCTCTCCTCAGA
>Location:NODE_261184_length_10127_cov_26.726177	Coordinate:2414	Reads:1	Hits:6	Allocated_reads:0.166666666666667	Strand:+
TGCTCTCCTGTTCTCTCCTCTCCTCAGC
>Location:NODE_261184_length_10127_cov_26.726177	Coordinate:2414	Reads:1	Hits:6	Allocated_reads:0.166666666666667	Strand:+
TGCTCTCCTGTTCTCTCCTCTCCTCAGT
>Location:NODE_261184_length_10127_cov_26.726177	Coordinate:2414	Reads:1	Hits:1	Allocated_reads:1	Strand:+
TGCTCTCCTGTTCTCTCCTCTCCTCAGCG
>Location:NODE_261184_length_10127_cov_26.726177	Coordinate:2414	Reads:1	Hits:6	Allocated_reads:0.166666666666667	Strand:+
TGCTCTCCTGTTCTCTCCTCTCCTCAGCT
>Location:NODE_261184_length_10127_cov_26.726177	Coordinate:2414	Reads:1	Hits:1	Allocated_reads:1	Strand:+
TGCTCTCCTGTTCTCTCCTCTCCTCAGCGT
>Location:NODE_261184_length_10127_cov_26.726177	Coordinate:2414	Reads:1	Hits:1	Allocated_reads:1	Strand:+
TGCTCTCCTGTTCTCTCCTCTCCTCAGCGTATT
>Location:NODE_261184_length_10127_cov_26.726177	Coordinate:2417	Reads:1	Hits:6	Allocated_reads:0.166666666666667	Strand:+
TCTCCTGTTCTCTCCTCTCCTCAGC
>Location:NODE_261184_length_10127_cov_26.726177	Coordinate:2417	Reads:1	Hits:6	Allocated_reads:0.166666666666667	Strand:+
TCTCCTGTTCTCTCCTCTCCTCAGT
>Location:NODE_261184_length_10127_cov_26.726177	Coordinate:2417	Reads:1	Hits:1	Allocated_reads:1	Strand:+
TCTCCTGTTCTCTCCTCTCCTCAGCGTCC
>Location:NODE_261184_length_10127_cov_26.726177	Coordinate:2417	Reads:1	Hits:1	Allocated_reads:1	Strand:+
TCTCCTGTTCTCTCCTCTCCTCAGCGTCCCT
>Location:NODE_261184_length_10127_cov_26.726177	Coordinate:2420	Reads:1	Hits:1	Allocated_reads:1	Strand:+
CCTGTTCTCTCCTCTCCTCAGCGTCCCT
>Location:NODE_261184_length_10127_cov_26.726177	Coordinate:2422	Reads:2	Hits:1	Allocated_reads:2	Strand:+
TGTTCTCTCCTCTCCTCAGCGTCCCT
>Location:NODE_261184_length_10127_cov_26.726177	Coordinate:2424	Reads:1	Hits:1	Allocated_reads:1	Strand:+
TTCTCTCCTCTCCTCAGCGTCCCTTT
>Location:NODE_261184_length_10127_cov_26.726177	Coordinate:2425	Reads:1	Hits:1	Allocated_reads:1	Strand:+
TCTCTCCTCTCCTCAGCGTCCCTTT
>Location:NODE_261184_length_10127_cov_26.726177	Coordinate:2430	Reads:2	Hits:1	Allocated_reads:2	Strand:-
TGAGATACCAAAGGGACGCTGAGGAGAGG
>Location:NODE_261184_length_10127_cov_26.726177	Coordinate:2432	Reads:1	Hits:1	Allocated_reads:1	Strand:+
TCTCCTCAGCGTCCCTTTGGTATCTCA
>Location:NODE_261184_length_10127_cov_26.726177	Coordinate:2432	Reads:2	Hits:1	Allocated_reads:2	Strand:-
TGAGATACCAAAGGGACGCTGAGGAGA
>Location:NODE_261184_length_10127_cov_26.726177	Coordinate:2434	Reads:1	Hits:1	Allocated_reads:1	Strand:+
TCCTCAGCGTCCCTTTGGTATCTCATGTCCT
>Location:NODE_261184_length_10127_cov_26.726177	Coordinate:2434	Reads:2	Hits:1	Allocated_reads:2	Strand:-
TGAGATACCAAAGGGACGCTGAGGA
>Location:NODE_261184_length_10127_cov_26.726177	Coordinate:2435	Reads:1	Hits:1	Allocated_reads:1	Strand:-
ACATGAGATACCAAAGGGACGCTGAGG
>Location:NODE_261184_length_10127_cov_26.726177	Coordinate:2435	Reads:2	Hits:1	Allocated_reads:2	Strand:-
TGAGATACCAAAGGGACGCTGAGT
>Location:NODE_261184_length_10127_cov_26.726177	Coordinate:2435	Reads:65	Hits:1	Allocated_reads:65	Strand:-
TGAGATACCAAAGGGACGCTGAGG
>Location:NODE_261184_length_10127_cov_26.726177	Coordinate:2439	Reads:1	Hits:1	Allocated_reads:1	Strand:-
AGGACATGAGATACCAAAGGGACGCT
>Location:NODE_261184_length_10127_cov_26.726177	Coordinate:2439	Reads:2	Hits:1	Allocated_reads:2	Strand:-
GAGGACATGAGATACCAAAGGGACGCT
>Location:NODE_261184_length_10127_cov_26.726177	Coordinate:2441	Reads:1	Hits:1	Allocated_reads:1	Strand:-
AGGACATGAGATACCAAAGGGACG
>Location:NODE_261184_length_10127_cov_26.726177	Coordinate:2443	Reads:1	Hits:1	Allocated_reads:1	Strand:+
TCCCTTTGGTATCTCATGTCCTCTCTGATG
>Location:NODE_261184_length_10127_cov_26.726177	Coordinate:2445	Reads:1	Hits:1	Allocated_reads:1	Strand:+
CCTTTGGTATCTCATGTCCTCTCTGATGAGCA
>Location:NODE_261184_length_10127_cov_26.726177	Coordinate:2446	Reads:1	Hits:1	Allocated_reads:1	Strand:+
CTTTGGTATCTCATGTCCTCTCTGATG
>Location:NODE_261184_length_10127_cov_26.726177	Coordinate:2446	Reads:1	Hits:1	Allocated_reads:1	Strand:+
CTTTGGTATCTCATGTCCTCTCTGATGAGCA
>Location:NODE_261184_length_10127_cov_26.726177	Coordinate:2447	Reads:1	Hits:1	Allocated_reads:1	Strand:+
TTTGGTATCTCATGTCCTCTCTGATG
>Location:NODE_261184_length_10127_cov_26.726177	Coordinate:2447	Reads:28	Hits:1	Allocated_reads:28	Strand:+
TTTGGTATCTCATGTCCTCTCTGATGAGCA
>Location:NODE_261184_length_10127_cov_26.726177	Coordinate:2447	Reads:6	Hits:1	Allocated_reads:6	Strand:+
TTTGGTATCTCATGTCCTCTCTGGTGAGCA
>Location:NODE_261184_length_10127_cov_26.726177	Coordinate:2448	Reads:1	Hits:1	Allocated_reads:1	Strand:+
TTGGTATCTCATGTCCTCTCTGGTG
>Location:NODE_261184_length_10127_cov_26.726177	Coordinate:2448	Reads:3	Hits:1	Allocated_reads:3	Strand:+
TTGGTATCTCATGTCCTCTCTGATG
>Location:NODE_261184_length_10127_cov_26.726177	Coordinate:2448	Reads:1	Hits:1	Allocated_reads:1	Strand:+
TTGGTATCTCATGTCCTCTCTGATGA
>Location:NODE_261184_length_10127_cov_26.726177	Coordinate:2448	Reads:1	Hits:1	Allocated_reads:1	Strand:+
TTGGTATCTCATGTCCTCTCTGGTGT
>Location:NODE_261184_length_10127_cov_26.726177	Coordinate:2448	Reads:1	Hits:1	Allocated_reads:1	Strand:+
TTGGTATCTCATGTCCTCTCTGATGAGC
>Location:NODE_261184_length_10127_cov_26.726177	Coordinate:2448	Reads:1	Hits:1	Allocated_reads:1	Strand:+
TTGGTATCTCATGTCCTCTCTGTTGAGCA
>Location:NODE_261184_length_10127_cov_26.726177	Coordinate:2448	Reads:146	Hits:1	Allocated_reads:146	Strand:+
TTGGTATCTCATGTCCTCTCTGATGAGCA
>Location:NODE_261184_length_10127_cov_26.726177	Coordinate:2448	Reads:44	Hits:1	Allocated_reads:44	Strand:+
TTGGTATCTCATGTCCTCTCTGGTGAGCA
>Location:NODE_261184_length_10127_cov_26.726177	Coordinate:2449	Reads:37	Hits:1	Allocated_reads:37	Strand:+
TGGTATCTCATGTCCTCTCTGATG
>Location:NODE_261184_length_10127_cov_26.726177	Coordinate:2449	Reads:6	Hits:1	Allocated_reads:6	Strand:+
TGGTATCTCATGTCCTCTCTGGTG
>Location:NODE_261184_length_10127_cov_26.726177	Coordinate:2449	Reads:1	Hits:1	Allocated_reads:1	Strand:+
TGGTATCTCATGTCCTCTCTGATGA
>Location:NODE_261184_length_10127_cov_26.726177	Coordinate:2449	Reads:1	Hits:1	Allocated_reads:1	Strand:+
TGGTATCTCATGTCCTCTCTGATGT
>Location:NODE_261184_length_10127_cov_26.726177	Coordinate:2449	Reads:1	Hits:1	Allocated_reads:1	Strand:+
TGGTATCTCATGTCCTCTCTGATTT
>Location:NODE_261184_length_10127_cov_26.726177	Coordinate:2449	Reads:1	Hits:1	Allocated_reads:1	Strand:+
TGGTATCTCATGTCCTCTCTGGTGT
>Location:NODE_261184_length_10127_cov_26.726177	Coordinate:2449	Reads:2	Hits:1	Allocated_reads:2	Strand:+
TGGTATCTCATGTCCTCTCTGGTGA
>Location:NODE_261184_length_10127_cov_26.726177	Coordinate:2449	Reads:5	Hits:1	Allocated_reads:5	Strand:+
TGGTATCTCATGTCCTCTCTGGTGAG
>Location:NODE_261184_length_10127_cov_26.726177	Coordinate:2449	Reads:7	Hits:1	Allocated_reads:7	Strand:+
TGGTATCTCATGTCCTCTCTGATGAG
>Location:NODE_261184_length_10127_cov_26.726177	Coordinate:2449	Reads:16	Hits:1	Allocated_reads:16	Strand:+
TGGTATCTCATGTCCTCTCTGATGAGC
>Location:NODE_261184_length_10127_cov_26.726177	Coordinate:2449	Reads:18	Hits:1	Allocated_reads:18	Strand:+
TGGTATCTCATGTCCTCTCTGGTGAGC
>Location:NODE_261184_length_10127_cov_26.726177	Coordinate:2449	Reads:1	Hits:1	Allocated_reads:1	Strand:+
TGGTATCTCATGTCCTCTCTCGTGAGCA
>Location:NODE_261184_length_10127_cov_26.726177	Coordinate:2449	Reads:1	Hits:1	Allocated_reads:1	Strand:+
TGGTATCTCATGTCCTCTCTGATGAGTA
>Location:NODE_261184_length_10127_cov_26.726177	Coordinate:2449	Reads:1	Hits:1	Allocated_reads:1	Strand:+
TGGTATCTCATGTCCTCTCTGGTGAGCT
>Location:NODE_261184_length_10127_cov_26.726177	Coordinate:2449	Reads:1	Hits:1	Allocated_reads:1	Strand:+
TGGTATCTCATGTCCTCTCTGTTGAGCA
>Location:NODE_261184_length_10127_cov_26.726177	Coordinate:2449	Reads:1930	Hits:1	Allocated_reads:1930	Strand:+
TGGTATCTCATGTCCTCTCTGATGAGCA
>Location:NODE_261184_length_10127_cov_26.726177	Coordinate:2449	Reads:273	Hits:1	Allocated_reads:273	Strand:+
TGGTATCTCATGTCCTCTCTGGTGAGCA
>Location:NODE_261184_length_10127_cov_26.726177	Coordinate:2449	Reads:5	Hits:1	Allocated_reads:5	Strand:+
TGGTATCTCATGTCCTCTCTGATGAGCT
>Location:NODE_261184_length_10127_cov_26.726177	Coordinate:2449	Reads:6	Hits:1	Allocated_reads:6	Strand:+
TGGTATCTCATGTCCTCTCTGATGAGCG
>Location:NODE_261184_length_10127_cov_26.726177	Coordinate:2449	Reads:1	Hits:1	Allocated_reads:1	Strand:+
TGGTATCTCATGTCCTCTCTGATGAGCAT
>Location:NODE_261184_length_10127_cov_26.726177	Coordinate:2449	Reads:1	Hits:1	Allocated_reads:1	Strand:+
TGGTATCTCATGTCCTCTCTGATGAGCAGT
>Location:NODE_261184_length_10127_cov_26.726177	Coordinate:2449	Reads:2	Hits:1	Allocated_reads:2	Strand:+
TGGTATCTCATGTCCTCTCTGATGAGCAGG
>Location:NODE_261184_length_10127_cov_26.726177	Coordinate:2449	Reads:6	Hits:1	Allocated_reads:6	Strand:+
TGGTATCTCATGTCCTCTCTGGTGAGCAGG
>Location:NODE_261184_length_10127_cov_26.726177	Coordinate:2449	Reads:3	Hits:1	Allocated_reads:3	Strand:+
TGGTATCTCATGTCCTCTCTGGTGAGCAGGAGC
>Location:NODE_261184_length_10127_cov_26.726177	Coordinate:2449	Reads:8	Hits:1	Allocated_reads:8	Strand:+
TGGTATCTCATGTCCTCTCTGATGAGCAGGAGC
>Location:NODE_261184_length_10127_cov_26.726177	Coordinate:2449	Reads:1	Hits:1	Allocated_reads:1	Strand:+
TGGTATCTCATGTCCTCTCTGGTGAGCAGGAGCTT
>Location:NODE_261184_length_10127_cov_26.726177	Coordinate:2449	Reads:2	Hits:1	Allocated_reads:2	Strand:+
TGGTATCTCATGTCCTCTCTGATGAGCAGGAGCTT
>Location:NODE_261184_length_10127_cov_26.726177	Coordinate:2450	Reads:1	Hits:1	Allocated_reads:1	Strand:+
GGTATCTCATGTCCTCTCTGATGAGCG
>Location:NODE_261184_length_10127_cov_26.726177	Coordinate:2450	Reads:2	Hits:1	Allocated_reads:2	Strand:+
GGTATCTCATGTCCTCTCTGATGAGCA
>Location:NODE_261184_length_10127_cov_26.726177	Coordinate:2478	Reads:2	Hits:1	Allocated_reads:2	Strand:-
AGAAGGGATAGGGGGGATGAGCTC
>Location:NODE_261184_length_10127_cov_26.726177	Coordinate:2478	Reads:1	Hits:1	Allocated_reads:1	Strand:-
GAGAAGGGATAGGGGGGATGAGCTC
>Location:NODE_261184_length_10127_cov_26.726177	Coordinate:2482	Reads:1	Hits:1	Allocated_reads:1	Strand:+
TCATCCCCCCTATCCCTTCTCCTCT
>Location:NODE_261184_length_10127_cov_26.726177	Coordinate:2482	Reads:2	Hits:1	Allocated_reads:2	Strand:+
TCATCCCCCCTATCCCTTCTCCTCTT
>Location:NODE_261184_length_10127_cov_26.726177	Coordinate:2492	Reads:1	Hits:1	Allocated_reads:1	Strand:+
TATCCCTTCTCCTCTTCCTCCCTGTTG
>Location:NODE_261184_length_10127_cov_26.726177	Coordinate:2492	Reads:1	Hits:1	Allocated_reads:1	Strand:+
TATCCCTTCTCCTCTTCCTCCCTGTTGTGGATGGC
>Location:NODE_261184_length_10127_cov_26.726177	Coordinate:2493	Reads:1	Hits:1	Allocated_reads:1	Strand:+
ATCCCTTCTCCTCTTCCTCCCTGTTGTGGT
>Location:NODE_261184_length_10127_cov_26.726177	Coordinate:2498	Reads:1	Hits:1	Allocated_reads:1	Strand:+
TTCTCCTCTTCCTCCCTGTTGTGGA
>Location:NODE_261184_length_10127_cov_26.726177	Coordinate:2507	Reads:3	Hits:1	Allocated_reads:3	Strand:-
AAGAAGATCAGCCATCCACAACAGGGAGGA
>Location:NODE_261184_length_10127_cov_26.726177	Coordinate:2507	Reads:1	Hits:1	Allocated_reads:1	Strand:+
TCCTCCCTGTTGTGGATGGCTGATCTTCT
>Location:NODE_261184_length_10127_cov_26.726177	Coordinate:2508	Reads:1	Hits:1	Allocated_reads:1	Strand:-
AAGAAGATCAGCCATCCACAACAGGGAGA
>Location:NODE_261184_length_10127_cov_26.726177	Coordinate:2508	Reads:1	Hits:1	Allocated_reads:1	Strand:-
AAGAAGATCAGCCATCCACAACAGGGAGG
>Location:NODE_261184_length_10127_cov_26.726177	Coordinate:2509	Reads:2	Hits:1	Allocated_reads:2	Strand:-
AAGAAGATCAGCCATCCACAACAGGGAG
>Location:NODE_261184_length_10127_cov_26.726177	Coordinate:2509	Reads:1	Hits:1	Allocated_reads:1	Strand:-
AGAAGATCAGCCATCCACAACAGGGAG
>Location:NODE_261184_length_10127_cov_26.726177	Coordinate:2510	Reads:24	Hits:1	Allocated_reads:24	Strand:-
AAGAAGATCAGCCATCCACAACAGGGA
>Location:NODE_261184_length_10127_cov_26.726177	Coordinate:2510	Reads:2	Hits:1	Allocated_reads:2	Strand:+
TCCCTGTTGTGGATGGCTGATCTTCTTC
>Location:NODE_261184_length_10127_cov_26.726177	Coordinate:2510	Reads:1	Hits:1	Allocated_reads:1	Strand:+
TCCCTGTTGTGGATGGCTGATCTTCTTCC
>Location:NODE_261184_length_10127_cov_26.726177	Coordinate:2511	Reads:18	Hits:1	Allocated_reads:18	Strand:-
AAGAAGATCAGCCATCCACAACAGGG
>Location:NODE_261184_length_10127_cov_26.726177	Coordinate:2512	Reads:17	Hits:1	Allocated_reads:17	Strand:-
AAGAAGATCAGCCATCCACAACAGG
>Location:NODE_261184_length_10127_cov_26.726177	Coordinate:2513	Reads:11	Hits:1	Allocated_reads:11	Strand:-
AAGAAGATCAGCCATCCACAACAG
>Location:NODE_261184_length_10127_cov_26.726177	Coordinate:2514	Reads:2	Hits:1	Allocated_reads:2	Strand:+
TGTTGTGGATGGCTGATCTTCTTCCT
>Location:NODE_261184_length_10127_cov_26.726177	Coordinate:2522	Reads:1	Hits:1	Allocated_reads:1	Strand:+
ATGGCTGATCTTCTTCCTCATCTGTCTCT
>Location:NODE_261184_length_10127_cov_26.726177	Coordinate:2523	Reads:1	Hits:1	Allocated_reads:1	Strand:+
TGGCTGATCTTCTTCCTCATCTGTC
>Location:NODE_261184_length_10127_cov_26.726177	Coordinate:2523	Reads:1	Hits:1	Allocated_reads:1	Strand:+
TGGCTGATCTTCTTCCTCATCTGTCT
>Location:NODE_261184_length_10127_cov_26.726177	Coordinate:2526	Reads:1	Hits:1	Allocated_reads:1	Strand:+
CTGATCTTCTTCCTCATCTGTCTCTTC
>Location:NODE_261184_length_10127_cov_26.726177	Coordinate:2527	Reads:1	Hits:1	Allocated_reads:1	Strand:+
TGATCTTCTTCCTCATCTGTCTCT
>Location:NODE_261184_length_10127_cov_26.726177	Coordinate:2527	Reads:1	Hits:1	Allocated_reads:1	Strand:+
TGATCTTCTTCCTCATCTGTCTCTT
>Location:NODE_261184_length_10127_cov_26.726177	Coordinate:2527	Reads:11	Hits:1	Allocated_reads:11	Strand:+
TGATCTTCTTCCTCATCTGTCTCTTC
>Location:NODE_261184_length_10127_cov_26.726177	Coordinate:2527	Reads:28	Hits:1	Allocated_reads:28	Strand:+
TGATCTTCTTCCTCATCTGTCTCTTCT
>Location:NODE_261184_length_10127_cov_26.726177	Coordinate:2527	Reads:13	Hits:1	Allocated_reads:13	Strand:+
TGATCTTCTTCCTCATCTGTCTCTTCTT
>Location:NODE_261184_length_10127_cov_26.726177	Coordinate:2527	Reads:10	Hits:1	Allocated_reads:10	Strand:+
TGATCTTCTTCCTCATCTGTCTCTTCTTC
>Location:NODE_261184_length_10127_cov_26.726177	Coordinate:2527	Reads:5	Hits:1	Allocated_reads:5	Strand:+
TGATCTTCTTCCTCATCTGTCTCTTCTTCC
>Location:NODE_261184_length_10127_cov_26.726177	Coordinate:2527	Reads:3	Hits:1	Allocated_reads:3	Strand:+
TGATCTTCTTCCTCATCTGTCTCTTCTTCCT
>Location:NODE_261184_length_10127_cov_26.726177	Coordinate:2527	Reads:7	Hits:1	Allocated_reads:7	Strand:+
TGATCTTCTTCCTCATCTGTCTCTTCTTCCC
>Location:NODE_261184_length_10127_cov_26.726177	Coordinate:2527	Reads:6	Hits:1	Allocated_reads:6	Strand:+
TGATCTTCTTCCTCATCTGTCTCTTCTTCCCT
>Location:NODE_261184_length_10127_cov_26.726177	Coordinate:2529	Reads:1	Hits:1	Allocated_reads:1	Strand:+
ATCTTCTTCCTCATCTGTCTCTTC
>Location:NODE_261184_length_10127_cov_26.726177	Coordinate:2532	Reads:1	Hits:1	Allocated_reads:1	Strand:+
TTCTTCCTCATCTGTCTCTTCTTCCCT
>Location:NODE_261184_length_10127_cov_26.726177	Coordinate:2532	Reads:1	Hits:1	Allocated_reads:1	Strand:+
TTCTTCCTCATCTGTCTCTTCTTCCCTC
>Location:NODE_261184_length_10127_cov_26.726177	Coordinate:2536	Reads:1	Hits:1	Allocated_reads:1	Strand:+
TCCTCATCTGTCTCTTCTTCCCTCTCGCT
>Location:NODE_261184_length_10127_cov_26.726177	Coordinate:2537	Reads:2	Hits:1	Allocated_reads:2	Strand:-
ACAAAAGCGAGAGGGAAGAAGAGACAGATGAGG
>Location:NODE_261184_length_10127_cov_26.726177	Coordinate:2544	Reads:1	Hits:1	Allocated_reads:1	Strand:-
AAAAGCGAGAGGGAAGAAGAGACA
>Location:NODE_261184_length_10127_cov_26.726177	Coordinate:2544	Reads:1	Hits:1	Allocated_reads:1	Strand:+
TGTCTCTTCTTCCCTCTCGCTTTTGTCACC
>Location:NODE_261184_length_10127_cov_26.726177	Coordinate:2545	Reads:1	Hits:1	Allocated_reads:1	Strand:-
ACAAAAGCGAGAGGGAAGAAGAGAC
>Location:NODE_261184_length_10127_cov_26.726177	Coordinate:2547	Reads:1	Hits:1	Allocated_reads:1	Strand:+
CTCTTCTTCCCTCTCGCTTTTGTCACCC
>Location:NODE_261184_length_10127_cov_26.726177	Coordinate:2552	Reads:1	Hits:1	Allocated_reads:1	Strand:-
CAGTGGGTGACAAAAGCGAGAGGGAAG
>Location:NODE_261184_length_10127_cov_26.726177	Coordinate:2553	Reads:1	Hits:1	Allocated_reads:1	Strand:+
TTCCCTCTCGCTTTTGTCACCCACTGC
>Location:NODE_261184_length_10127_cov_26.726177	Coordinate:2554	Reads:1	Hits:1	Allocated_reads:1	Strand:+
TCCCTCTCGCTTTTGTCACCCACTGCTGT
>Location:NODE_261184_length_10127_cov_26.726177	Coordinate:2557	Reads:1	Hits:1	Allocated_reads:1	Strand:+
CTCTCGCTTTTGTCACCCACTGCTGTAC
>Location:NODE_261184_length_10127_cov_26.726177	Coordinate:2557	Reads:1	Hits:1	Allocated_reads:1	Strand:+
CTCTCGCTTTTGTCACCCACTGCTGTACTTGGC
>Location:NODE_261184_length_10127_cov_26.726177	Coordinate:2557	Reads:1	Hits:1	Allocated_reads:1	Strand:+
CTCTCGCTTTTGTCACCCACTGCTGTACTTGGCC
>Location:NODE_261184_length_10127_cov_26.726177	Coordinate:2557	Reads:1	Hits:1	Allocated_reads:1	Strand:+
CTCTCGCTTTTGTCACCCACTGCTGTACTTGGCCC
>Location:NODE_261184_length_10127_cov_26.726177	Coordinate:2558	Reads:2	Hits:1	Allocated_reads:2	Strand:+
TCTCGCTTTTGTCACCCACTGCTG
>Location:NODE_261184_length_10127_cov_26.726177	Coordinate:2558	Reads:2	Hits:1	Allocated_reads:2	Strand:+
TCTCGCTTTTGTCACCCACTGCTGT
>Location:NODE_261184_length_10127_cov_26.726177	Coordinate:2558	Reads:3	Hits:1	Allocated_reads:3	Strand:+
TCTCGCTTTTGTCACCCACTGCTGTA
>Location:NODE_261184_length_10127_cov_26.726177	Coordinate:2558	Reads:3	Hits:1	Allocated_reads:3	Strand:+
TCTCGCTTTTGTCACCCACTGCTGTAC
>Location:NODE_261184_length_10127_cov_26.726177	Coordinate:2558	Reads:29	Hits:1	Allocated_reads:29	Strand:+
TCTCGCTTTTGTCACCCACTGCTGTACT
>Location:NODE_261184_length_10127_cov_26.726177	Coordinate:2558	Reads:1	Hits:1	Allocated_reads:1	Strand:+
TCTCGCTTTTGTCACCCACTGCTGTGCTT
>Location:NODE_261184_length_10127_cov_26.726177	Coordinate:2558	Reads:41	Hits:1	Allocated_reads:41	Strand:+
TCTCGCTTTTGTCACCCACTGCTGTACTT
>Location:NODE_261184_length_10127_cov_26.726177	Coordinate:2558	Reads:1	Hits:1	Allocated_reads:1	Strand:+
TCTCGCTTTTGTCACCCACTGCTGTACTTG
>Location:NODE_261184_length_10127_cov_26.726177	Coordinate:2558	Reads:5	Hits:1	Allocated_reads:5	Strand:+
TCTCGCTTTTGTCACCCACTGCTGTACTTGG
>Location:NODE_261184_length_10127_cov_26.726177	Coordinate:2558	Reads:1	Hits:1	Allocated_reads:1	Strand:+
TCTCGCTTTTGTCACCCACTGCTGTACTTCGC
>Location:NODE_261184_length_10127_cov_26.726177	Coordinate:2558	Reads:20	Hits:1	Allocated_reads:20	Strand:+
TCTCGCTTTTGTCACCCACTGCTGTACTTGGC
>Location:NODE_261184_length_10127_cov_26.726177	Coordinate:2558	Reads:4	Hits:1	Allocated_reads:4	Strand:+
TCTCGCTTTTGTCACCCACTGCTGTACTTGGCC
>Location:NODE_261184_length_10127_cov_26.726177	Coordinate:2558	Reads:1	Hits:1	Allocated_reads:1	Strand:+
TCTCGCTTTTGTCACCCACTGCTGTACTTGGCCT
>Location:NODE_261184_length_10127_cov_26.726177	Coordinate:2558	Reads:1	Hits:1	Allocated_reads:1	Strand:+
TCTCGCTTTTGTCACCCACTGCTGTGCTTGGCCC
>Location:NODE_261184_length_10127_cov_26.726177	Coordinate:2558	Reads:23	Hits:1	Allocated_reads:23	Strand:+
TCTCGCTTTTGTCACCCACTGCTGTACTTGGCCC
>Location:NODE_261184_length_10127_cov_26.726177	Coordinate:2559	Reads:2	Hits:1	Allocated_reads:2	Strand:+
CTCGCTTTTGTCACCCACTGCTGTACTTGG
>Location:NODE_261184_length_10127_cov_26.726177	Coordinate:2559	Reads:5	Hits:1	Allocated_reads:5	Strand:+
CTCGCTTTTGTCACCCACTGCTGTACTTGGC
>Location:NODE_261184_length_10127_cov_26.726177	Coordinate:2559	Reads:2	Hits:1	Allocated_reads:2	Strand:+
CTCGCTTTTGTCACCCACTGCTGTACTTGGCCC
>Location:NODE_261184_length_10127_cov_26.726177	Coordinate:2560	Reads:1	Hits:1	Allocated_reads:1	Strand:+
TCGCTTTTGTCACCCACTGCTGTA
>Location:NODE_261184_length_10127_cov_26.726177	Coordinate:2560	Reads:6	Hits:1	Allocated_reads:6	Strand:+
TCGCTTTTGTCACCCACTGCTGTACT
>Location:NODE_261184_length_10127_cov_26.726177	Coordinate:2560	Reads:11	Hits:1	Allocated_reads:11	Strand:+
TCGCTTTTGTCACCCACTGCTGTACTT
>Location:NODE_261184_length_10127_cov_26.726177	Coordinate:2560	Reads:2	Hits:1	Allocated_reads:2	Strand:+
TCGCTTTTGTCACCCACTGCTGTGCTT
>Location:NODE_261184_length_10127_cov_26.726177	Coordinate:2560	Reads:1	Hits:1	Allocated_reads:1	Strand:+
TCGCTTTTGTCACCCACTGCTGTACTTT
>Location:NODE_261184_length_10127_cov_26.726177	Coordinate:2560	Reads:4	Hits:1	Allocated_reads:4	Strand:+
TCGCTTTTGTCACCCACTGCTGTACTTG
>Location:NODE_261184_length_10127_cov_26.726177	Coordinate:2560	Reads:15	Hits:1	Allocated_reads:15	Strand:+
TCGCTTTTGTCACCCACTGCTGTACTTGG
>Location:NODE_261184_length_10127_cov_26.726177	Coordinate:2560	Reads:2	Hits:1	Allocated_reads:2	Strand:+
TCGCTTTTGTCACCCACTGCTGTACTTGT
>Location:NODE_261184_length_10127_cov_26.726177	Coordinate:2560	Reads:1	Hits:1	Allocated_reads:1	Strand:+
TCGCTTTTGTCACCCACTGCTGTACCTGGC
>Location:NODE_261184_length_10127_cov_26.726177	Coordinate:2560	Reads:1	Hits:1	Allocated_reads:1	Strand:+
TCGCTTTTGTCACCCACTGCTGTACTTGGT
>Location:NODE_261184_length_10127_cov_26.726177	Coordinate:2560	Reads:247	Hits:1	Allocated_reads:247	Strand:+
TCGCTTTTGTCACCCACTGCTGTACTTGGC
>Location:NODE_261184_length_10127_cov_26.726177	Coordinate:2560	Reads:8	Hits:1	Allocated_reads:8	Strand:+
TCGCTTTTGTCACCCACTGCTGTGCTTGGC
>Location:NODE_261184_length_10127_cov_26.726177	Coordinate:2560	Reads:22	Hits:1	Allocated_reads:22	Strand:+
TCGCTTTTGTCACCCACTGCTGTACTTGGCC
>Location:NODE_261184_length_10127_cov_26.726177	Coordinate:2560	Reads:1	Hits:1	Allocated_reads:1	Strand:+
TCGCTTTTGTCACCCACTGCTGCACTTGGCCC
>Location:NODE_261184_length_10127_cov_26.726177	Coordinate:2560	Reads:1	Hits:1	Allocated_reads:1	Strand:+
TCGCTTTTGTCACCCACTGCTGTACTTGGCTC
>Location:NODE_261184_length_10127_cov_26.726177	Coordinate:2560	Reads:237	Hits:1	Allocated_reads:237	Strand:+
TCGCTTTTGTCACCCACTGCTGTACTTGGCCC
>Location:NODE_261184_length_10127_cov_26.726177	Coordinate:2560	Reads:4	Hits:1	Allocated_reads:4	Strand:+
TCGCTTTTGTCACCCACTGCTGTGCTTGGCCC
>Location:NODE_261184_length_10127_cov_26.726177	Coordinate:2560	Reads:1	Hits:1	Allocated_reads:1	Strand:+
TCGCTTTTGTCACCCACTGCTGTACTTGGCCCG
>Location:NODE_261184_length_10127_cov_26.726177	Coordinate:2560	Reads:2	Hits:1	Allocated_reads:2	Strand:+
TCGCTTTTGTCACCCACTGCTGTACTTGGCCCT
>Location:NODE_261184_length_10127_cov_26.726177	Coordinate:2561	Reads:2	Hits:1	Allocated_reads:2	Strand:+
CGCTTTTGTCACCCACTGCTGTACTTGG
>Location:NODE_261184_length_10127_cov_26.726177	Coordinate:2561	Reads:32	Hits:1	Allocated_reads:32	Strand:+
CGCTTTTGTCACCCACTGCTGTACTTGGC
>Location:NODE_261184_length_10127_cov_26.726177	Coordinate:2561	Reads:2	Hits:1	Allocated_reads:2	Strand:+
CGCTTTTGTCACCCACTGCTGTACTTGGCA
>Location:NODE_261184_length_10127_cov_26.726177	Coordinate:2561	Reads:2	Hits:1	Allocated_reads:2	Strand:+
CGCTTTTGTCACCCACTGCTGTACTTGGCC
>Location:NODE_261184_length_10127_cov_26.726177	Coordinate:2561	Reads:16	Hits:1	Allocated_reads:16	Strand:+
CGCTTTTGTCACCCACTGCTGTACTTGGCCC
>Location:NODE_261184_length_10127_cov_26.726177	Coordinate:2562	Reads:1	Hits:1	Allocated_reads:1	Strand:+
GCTTTTGTCACCCACTGCTGTACTT
>Location:NODE_261184_length_10127_cov_26.726177	Coordinate:2562	Reads:1	Hits:1	Allocated_reads:1	Strand:+
GCTTTTGTCACCCACTGCTGTACTTGG
>Location:NODE_261184_length_10127_cov_26.726177	Coordinate:2562	Reads:5	Hits:1	Allocated_reads:5	Strand:+
GCTTTTGTCACCCACTGCTGTACTTGGC
>Location:NODE_261184_length_10127_cov_26.726177	Coordinate:2562	Reads:3	Hits:1	Allocated_reads:3	Strand:+
GCTTTTGTCACCCACTGCTGTACTTGGCC
>Location:NODE_261184_length_10127_cov_26.726177	Coordinate:2562	Reads:8	Hits:1	Allocated_reads:8	Strand:+
GCTTTTGTCACCCACTGCTGTACTTGGCCC
>Location:NODE_261184_length_10127_cov_26.726177	Coordinate:2563	Reads:1	Hits:1	Allocated_reads:1	Strand:-
AAGTACAGCAGTGGGTGACAAAAG
>Location:NODE_261184_length_10127_cov_26.726177	Coordinate:2563	Reads:4	Hits:1	Allocated_reads:4	Strand:+
CTTTTGTCACCCACTGCTGTACTTGGC
>Location:NODE_261184_length_10127_cov_26.726177	Coordinate:2563	Reads:3	Hits:1	Allocated_reads:3	Strand:+
CTTTTGTCACCCACTGCTGTACTTGGCCC
>Location:NODE_261184_length_10127_cov_26.726177	Coordinate:2563	Reads:2	Hits:1	Allocated_reads:2	Strand:+
CTTTTGTCACCCACTGCTGTACTTGGCCCT
>Location:NODE_261184_length_10127_cov_26.726177	Coordinate:2564	Reads:4	Hits:1	Allocated_reads:4	Strand:+
TTTTGTCACCCACTGCTGTACTTGG
>Location:NODE_261184_length_10127_cov_26.726177	Coordinate:2564	Reads:18	Hits:1	Allocated_reads:18	Strand:+
TTTTGTCACCCACTGCTGTACTTGGC
>Location:NODE_261184_length_10127_cov_26.726177	Coordinate:2564	Reads:6	Hits:1	Allocated_reads:6	Strand:+
TTTTGTCACCCACTGCTGTACTTGGCC
>Location:NODE_261184_length_10127_cov_26.726177	Coordinate:2564	Reads:1	Hits:1	Allocated_reads:1	Strand:+
TTTTGTCACCCACTGCTGTGCTTGGCCC
>Location:NODE_261184_length_10127_cov_26.726177	Coordinate:2564	Reads:25	Hits:1	Allocated_reads:25	Strand:+
TTTTGTCACCCACTGCTGTACTTGGCCC
>Location:NODE_261184_length_10127_cov_26.726177	Coordinate:2564	Reads:4	Hits:1	Allocated_reads:4	Strand:+
TTTTGTCACCCACTGCTGTACTTGGCCT
>Location:NODE_261184_length_10127_cov_26.726177	Coordinate:2564	Reads:1	Hits:1	Allocated_reads:1	Strand:+
TTTTGTCACCCACTGCTGTACTTGGCCCA
>Location:NODE_261184_length_10127_cov_26.726177	Coordinate:2564	Reads:4	Hits:1	Allocated_reads:4	Strand:+
TTTTGTCACCCACTGCTGTACTTGGCCCT
>Location:NODE_261184_length_10127_cov_26.726177	Coordinate:2564	Reads:1	Hits:1	Allocated_reads:1	Strand:+
TTTTGTCACCCACTGCTGTACTTGGCCCTT
>Location:NODE_261184_length_10127_cov_26.726177	Coordinate:2564	Reads:1	Hits:1	Allocated_reads:1	Strand:+
TTTTGTCACCCACTGCTGTACTTGGCCCTGGA
>Location:NODE_261184_length_10127_cov_26.726177	Coordinate:2564	Reads:1	Hits:1	Allocated_reads:1	Strand:+
TTTTGTCACCCACTGCTGTACTTGGCCCTGTTA
>Location:NODE_261184_length_10127_cov_26.726177	Coordinate:2565	Reads:1	Hits:1	Allocated_reads:1	Strand:+
TTTGTCACCCACTGCTGTACTTGG
>Location:NODE_261184_length_10127_cov_26.726177	Coordinate:2565	Reads:12	Hits:1	Allocated_reads:12	Strand:+
TTTGTCACCCACTGCTGTACTTGGC
>Location:NODE_261184_length_10127_cov_26.726177	Coordinate:2565	Reads:1	Hits:1	Allocated_reads:1	Strand:+
TTTGTCACCCACTGCTGTACTTTGCC
>Location:NODE_261184_length_10127_cov_26.726177	Coordinate:2565	Reads:13	Hits:1	Allocated_reads:13	Strand:+
TTTGTCACCCACTGCTGTACTTGGCC
>Location:NODE_261184_length_10127_cov_26.726177	Coordinate:2565	Reads:33	Hits:1	Allocated_reads:33	Strand:+
TTTGTCACCCACTGCTGTACTTGGCCC
>Location:NODE_261184_length_10127_cov_26.726177	Coordinate:2565	Reads:1	Hits:1	Allocated_reads:1	Strand:+
TTTGTCACCCACTGCTGTACTTGGCCCG
>Location:NODE_261184_length_10127_cov_26.726177	Coordinate:2565	Reads:4	Hits:1	Allocated_reads:4	Strand:+
TTTGTCACCCACTGCTGTACTTGGCCCT
>Location:NODE_261184_length_10127_cov_26.726177	Coordinate:2565	Reads:2	Hits:1	Allocated_reads:2	Strand:+
TTTGTCACCCACTGCTGTACTTGGCCCTG
>Location:NODE_261184_length_10127_cov_26.726177	Coordinate:2565	Reads:1	Hits:1	Allocated_reads:1	Strand:+
TTTGTCACCCACTGCTGTACTTGGCCCTGG
>Location:NODE_261184_length_10127_cov_26.726177	Coordinate:2565	Reads:4	Hits:1	Allocated_reads:4	Strand:+
TTTGTCACCCACTGCTGTACTTGGCCCTGGA
>Location:NODE_261184_length_10127_cov_26.726177	Coordinate:2566	Reads:2	Hits:1	Allocated_reads:2	Strand:+
TTGTCACCCACTGCTGTACTTGGC
>Location:NODE_261184_length_10127_cov_26.726177	Coordinate:2566	Reads:6	Hits:1	Allocated_reads:6	Strand:+
TTGTCACCCACTGCTGTACTTGGCC
>Location:NODE_261184_length_10127_cov_26.726177	Coordinate:2566	Reads:11	Hits:1	Allocated_reads:11	Strand:+
TTGTCACCCACTGCTGTACTTGGCCC
>Location:NODE_261184_length_10127_cov_26.726177	Coordinate:2566	Reads:1	Hits:1	Allocated_reads:1	Strand:+
TTGTCACCCACTGCTGTACTTGGCCCTGG
>Location:NODE_261184_length_10127_cov_26.726177	Coordinate:2566	Reads:12	Hits:1	Allocated_reads:12	Strand:+
TTGTCACCCACTGCTGTACTTGGCCCTGGA
>Location:NODE_261184_length_10127_cov_26.726177	Coordinate:2566	Reads:1	Hits:1	Allocated_reads:1	Strand:+
TTGTCACCCACTGCTGTACTTGGCCCTGAAA
>Location:NODE_261184_length_10127_cov_26.726177	Coordinate:2566	Reads:4	Hits:1	Allocated_reads:4	Strand:+
TTGTCACCCACTGCTGTACTTGGCCCTGGAT
>Location:NODE_261184_length_10127_cov_26.726177	Coordinate:2566	Reads:1	Hits:1	Allocated_reads:1	Strand:+
TTGTCACCCACTGCTGTACTTGGCCCTGGATT
>Location:NODE_261184_length_10127_cov_26.726177	Coordinate:2567	Reads:10	Hits:1	Allocated_reads:10	Strand:+
TGTCACCCACTGCTGTACTTGGCCC
>Location:NODE_261184_length_10127_cov_26.726177	Coordinate:2567	Reads:4	Hits:1	Allocated_reads:4	Strand:+
TGTCACCCACTGCTGTACTTGGCCCT
>Location:NODE_261184_length_10127_cov_26.726177	Coordinate:2567	Reads:3	Hits:1	Allocated_reads:3	Strand:+
TGTCACCCACTGCTGTACTTGGCCCTG
>Location:NODE_261184_length_10127_cov_26.726177	Coordinate:2567	Reads:1	Hits:1	Allocated_reads:1	Strand:+
TGTCACCCACTGCTGTACTTGGCCCTGG
>Location:NODE_261184_length_10127_cov_26.726177	Coordinate:2567	Reads:21	Hits:1	Allocated_reads:21	Strand:+
TGTCACCCACTGCTGTACTTGGCCCTGGA
>Location:NODE_261184_length_10127_cov_26.726177	Coordinate:2567	Reads:4	Hits:1	Allocated_reads:4	Strand:+
TGTCACCCACTGCTGTACTTGGCCCTGGAT
>Location:NODE_261184_length_10127_cov_26.726177	Coordinate:2567	Reads:2	Hits:1	Allocated_reads:2	Strand:+
TGTCACCCACTGCTGTACTTGGCCCTGGATT
>Location:NODE_261184_length_10127_cov_26.726177	Coordinate:2568	Reads:1	Hits:3	Allocated_reads:0.333333333333333	Strand:+
GTCACCCACTGCTGTACTTGGCCCTGGA
>Location:NODE_261184_length_10127_cov_26.726177	Coordinate:2569	Reads:2	Hits:3	Allocated_reads:0.666666666666667	Strand:+
TCACCCACTGCTGTACTTGGCCCTG
>Location:NODE_261184_length_10127_cov_26.726177	Coordinate:2569	Reads:1	Hits:3	Allocated_reads:0.333333333333333	Strand:+
TCACCCACTGCTGTACTTGGCCCTGG
>Location:NODE_261184_length_10127_cov_26.726177	Coordinate:2569	Reads:18	Hits:3	Allocated_reads:6	Strand:+
TCACCCACTGCTGTACTTGGCCCTGGA
>Location:NODE_261184_length_10127_cov_26.726177	Coordinate:2569	Reads:12	Hits:1	Allocated_reads:12	Strand:+
TCACCCACTGCTGTACTTGGCCCTGGAT
>Location:NODE_261184_length_10127_cov_26.726177	Coordinate:2569	Reads:2	Hits:1	Allocated_reads:2	Strand:+
TCACCCACTGCTGTACTTGGCCCTGGATT
>Location:NODE_261184_length_10127_cov_26.726177	Coordinate:2569	Reads:1	Hits:1	Allocated_reads:1	Strand:+
TCACCCACTGCTGTACTTGGCCCTGGATTG
>Location:NODE_261184_length_10127_cov_26.726177	Coordinate:2569	Reads:1	Hits:1	Allocated_reads:1	Strand:+
TCACCCACTGCTGTACTTGGCCCTGGATTGTCC
>Location:NODE_261184_length_10127_cov_26.726177	Coordinate:2570	Reads:1	Hits:3	Allocated_reads:0.333333333333333	Strand:+
CACCCACTGCTGTACTTGGCCCTG
>Location:NODE_261184_length_10127_cov_26.726177	Coordinate:2570	Reads:2	Hits:3	Allocated_reads:0.666666666666667	Strand:+
CACCCACTGCTGTACTTGGCCCTGG
>Location:NODE_261184_length_10127_cov_26.726177	Coordinate:2570	Reads:4	Hits:3	Allocated_reads:1.33333333333333	Strand:+
CACCCACTGCTGTACTTGGCCCTGGA
>Location:NODE_261184_length_10127_cov_26.726177	Coordinate:2570	Reads:7	Hits:1	Allocated_reads:7	Strand:+
CACCCACTGCTGTACTTGGCCCTGGAT
>Location:NODE_261184_length_10127_cov_26.726177	Coordinate:2570	Reads:2	Hits:1	Allocated_reads:2	Strand:+
CACCCACTGCTGTACTTGGCCCTGGATT
>Location:NODE_261184_length_10127_cov_26.726177	Coordinate:2570	Reads:1	Hits:3	Allocated_reads:0.333333333333333	Strand:-
CAGGGCCAAGTACAGCAGTGGGTT
>Location:NODE_261184_length_10127_cov_26.726177	Coordinate:2571	Reads:1	Hits:3	Allocated_reads:0.333333333333333	Strand:+
ACCCACTGCTGTACTTGGCCCTGGA
>Location:NODE_261184_length_10127_cov_26.726177	Coordinate:2571	Reads:1	Hits:1	Allocated_reads:1	Strand:+
ACCCACTGCTGTACTTGGCCCTGGAT
>Location:NODE_261184_length_10127_cov_26.726177	Coordinate:2571	Reads:1	Hits:1	Allocated_reads:1	Strand:+
ACCCACTGCTGTACTTGGCCCTGGATTGTCC
>Location:NODE_261184_length_10127_cov_26.726177	Coordinate:2572	Reads:1	Hits:1	Allocated_reads:1	Strand:+
CCCACTGCTGTACTTGGCCCTGGATT
>Location:NODE_261184_length_10127_cov_26.726177	Coordinate:2572	Reads:10	Hits:1	Allocated_reads:10	Strand:+
CCCACTGCTGTACTTGGCCCTGGATTGTCC
>Location:NODE_261184_length_10127_cov_26.726177	Coordinate:2572	Reads:1	Hits:1	Allocated_reads:1	Strand:+
CCCACTGCTGTACTTGGCCCTGGATTGTCCTC
>Location:NODE_261184_length_10127_cov_26.726177	Coordinate:2573	Reads:1	Hits:1	Allocated_reads:1	Strand:+
CCACTGCTGTACTTGGCCCTGGAT
>Location:NODE_261184_length_10127_cov_26.726177	Coordinate:2573	Reads:2	Hits:1	Allocated_reads:2	Strand:+
CCACTGCTGTACTTGGCCCTGGATTGTCC
>Location:NODE_261184_length_10127_cov_26.726177	Coordinate:2573	Reads:1	Hits:1	Allocated_reads:1	Strand:+
CCACTGCTGTACTTGGCCCTGGATTGTCCT
>Location:NODE_261184_length_10127_cov_26.726177	Coordinate:2574	Reads:1	Hits:1	Allocated_reads:1	Strand:+
CACTGCTGTACTTGGCCCTGGATTGT
>Location:NODE_261184_length_10127_cov_26.726177	Coordinate:2574	Reads:4	Hits:1	Allocated_reads:4	Strand:+
CACTGCTGTACTTGGCCCTGGATTGTC
>Location:NODE_261184_length_10127_cov_26.726177	Coordinate:2574	Reads:1	Hits:1	Allocated_reads:1	Strand:+
CACTGCTGTACTTGGCCCTGGATTGTCT
>Location:NODE_261184_length_10127_cov_26.726177	Coordinate:2574	Reads:18	Hits:1	Allocated_reads:18	Strand:+
CACTGCTGTACTTGGCCCTGGATTGTCC
>Location:NODE_261184_length_10127_cov_26.726177	Coordinate:2574	Reads:5	Hits:1	Allocated_reads:5	Strand:+
CACTGCTGTACTTGGCCCTGGATTGTCCT
>Location:NODE_261184_length_10127_cov_26.726177	Coordinate:2574	Reads:1	Hits:1	Allocated_reads:1	Strand:+
CACTGCTGTACTTGGCCCTGGATTGTCCTC
>Location:NODE_261184_length_10127_cov_26.726177	Coordinate:2575	Reads:7	Hits:1	Allocated_reads:7	Strand:+
ACTGCTGTACTTGGCCCTGGATTGTCC
>Location:NODE_261184_length_10127_cov_26.726177	Coordinate:2575	Reads:3	Hits:1	Allocated_reads:3	Strand:+
ACTGCTGTACTTGGCCCTGGATTGTCCT
>Location:NODE_261184_length_10127_cov_26.726177	Coordinate:2575	Reads:1	Hits:1	Allocated_reads:1	Strand:+
ACTGCTGTACTTGGCCCTGGATTGTCCTCA
>Location:NODE_261184_length_10127_cov_26.726177	Coordinate:2576	Reads:2	Hits:1	Allocated_reads:2	Strand:+
CTGCTGTACTTGGCCCTGGATTGTCC
>Location:NODE_261184_length_10127_cov_26.726177	Coordinate:2576	Reads:2	Hits:1	Allocated_reads:2	Strand:+
CTGCTGTACTTGGCCCTGGATTGTCCT
>Location:NODE_261184_length_10127_cov_26.726177	Coordinate:2576	Reads:1	Hits:1	Allocated_reads:1	Strand:+
CTGCTGTACTTGGCCCTGGATTGTCCTC
>Location:NODE_261184_length_10127_cov_26.726177	Coordinate:2577	Reads:1	Hits:1	Allocated_reads:1	Strand:+
TGCTGTACTTGGCCCTGGATTGTC
>Location:NODE_261184_length_10127_cov_26.726177	Coordinate:2577	Reads:16	Hits:1	Allocated_reads:16	Strand:+
TGCTGTACTTGGCCCTGGATTGTCC
>Location:NODE_261184_length_10127_cov_26.726177	Coordinate:2577	Reads:2	Hits:1	Allocated_reads:2	Strand:+
TGCTGTACTTGGCCCTGGATTGTCCT
>Location:NODE_261184_length_10127_cov_26.726177	Coordinate:2577	Reads:2	Hits:1	Allocated_reads:2	Strand:+
TGCTGTACTTGGCCCTGGATTGTCCTC
>Location:NODE_261184_length_10127_cov_26.726177	Coordinate:2577	Reads:3	Hits:1	Allocated_reads:3	Strand:+
TGCTGTACTTGGCCCTGGATTGTCCTCA
>Location:NODE_261184_length_10127_cov_26.726177	Coordinate:2577	Reads:4	Hits:1	Allocated_reads:4	Strand:+
TGCTGTACTTGGCCCTGGATTGTCCTCAG
>Location:NODE_261184_length_10127_cov_26.726177	Coordinate:2577	Reads:1	Hits:1	Allocated_reads:1	Strand:+
TGCTGTACTTGGCCCTGGATTGTCCTCATA
>Location:NODE_261184_length_10127_cov_26.726177	Coordinate:2577	Reads:1	Hits:1	Allocated_reads:1	Strand:+
TGCTGTACTTGGCCCTGGATTGTCCTCATT
>Location:NODE_261184_length_10127_cov_26.726177	Coordinate:2577	Reads:3	Hits:1	Allocated_reads:3	Strand:+
TGCTGTACTTGGCCCTGGATTGTCCTCAGA
>Location:NODE_261184_length_10127_cov_26.726177	Coordinate:2577	Reads:5	Hits:1	Allocated_reads:5	Strand:+
TGCTGTACTTGGCCCTGGATTGTCCTCAGT
>Location:NODE_261184_length_10127_cov_26.726177	Coordinate:2578	Reads:2	Hits:1	Allocated_reads:2	Strand:+
GCTGTACTTGGCCCTGGATTGTCCTCAG
>Location:NODE_261184_length_10127_cov_26.726177	Coordinate:2579	Reads:1	Hits:1	Allocated_reads:1	Strand:+
CTGTACTTGGCCCTGGATTGTCCTT
>Location:NODE_261184_length_10127_cov_26.726177	Coordinate:2579	Reads:1	Hits:1	Allocated_reads:1	Strand:+
CTGTACTTGGCCCTGGATTGTCCTCAT
>Location:NODE_261184_length_10127_cov_26.726177	Coordinate:2579	Reads:1	Hits:1	Allocated_reads:1	Strand:+
CTGTACTTGGCCCTGGATTGTCCTCAGG
>Location:NODE_261184_length_10127_cov_26.726177	Coordinate:2580	Reads:3	Hits:1	Allocated_reads:3	Strand:+
TGTACTTGGCCCTGGATTGTCCTCAG
>Location:NODE_261184_length_10127_cov_26.726177	Coordinate:2580	Reads:4	Hits:1	Allocated_reads:4	Strand:+
TGTACTTGGCCCTGGATTGTCCTCAGG
>Location:NODE_261184_length_10127_cov_26.726177	Coordinate:2580	Reads:2	Hits:1	Allocated_reads:2	Strand:+
TGTACTTGGCCCTGGATTGTCCTCAGGG
>Location:NODE_261184_length_10127_cov_26.726177	Coordinate:2580	Reads:3	Hits:1	Allocated_reads:3	Strand:+
TGTACTTGGCCCTGGATTGTCCTCAGGGA
>Location:NODE_261184_length_10127_cov_26.726177	Coordinate:2581	Reads:1	Hits:1	Allocated_reads:1	Strand:-
CTGAGGACAATCCAGGGCCAAGTAC
>Location:NODE_261184_length_10127_cov_26.726177	Coordinate:2582	Reads:1	Hits:1	Allocated_reads:1	Strand:+
TACTTGGCCCTGGATTGTCCTCAGG
>Location:NODE_261184_length_10127_cov_26.726177	Coordinate:2582	Reads:1	Hits:1	Allocated_reads:1	Strand:+
TACTTGGCCCTGGATTGTCCTCAGGGA
>Location:NODE_261184_length_10127_cov_26.726177	Coordinate:2582	Reads:1	Hits:1	Allocated_reads:1	Strand:+
TACTTGGCCCTGGATTGTCCTCAGGGAGA
>Location:NODE_261184_length_10127_cov_26.726177	Coordinate:2583	Reads:1	Hits:1	Allocated_reads:1	Strand:+
ACTTGGCCCTGGATTGTCCTCAGG
>Location:NODE_261184_length_10127_cov_26.726177	Coordinate:2583	Reads:1	Hits:1	Allocated_reads:1	Strand:+
ACTTGGCCCTGGATTGTCCTCAGGGAG
>Location:NODE_261184_length_10127_cov_26.726177	Coordinate:2584	Reads:1	Hits:2	Allocated_reads:0.5	Strand:+
CTTGGCCCTGGATTGTCCTCAGGGA
>Location:NODE_261184_length_10127_cov_26.726177	Coordinate:2585	Reads:2	Hits:2	Allocated_reads:1	Strand:+
TTGGCCCTGGATTGTCCTCAGGGAGAGAGG
>Location:NODE_261184_length_10127_cov_26.726177	Coordinate:2585	Reads:1	Hits:2	Allocated_reads:0.5	Strand:+
TTGGCCCTGGATTGTCCTCAGGGAGAGAGGA
>Location:NODE_261184_length_10127_cov_26.726177	Coordinate:2586	Reads:2	Hits:2	Allocated_reads:1	Strand:+
TGGCCCTGGATTGTCCTCAGGGAGAGAGGA
>Location:NODE_261184_length_10127_cov_26.726177	Coordinate:2587	Reads:1	Hits:2	Allocated_reads:0.5	Strand:-
CTCTCCCTGAGGACAATCCAGGGCC
>Location:NODE_261184_length_10127_cov_26.726177	Coordinate:2587	Reads:1	Hits:2	Allocated_reads:0.5	Strand:+
GGCCCTGGATTGTCCTCAGGGAGAGAGGAT
>Location:NODE_261184_length_10127_cov_26.726177	Coordinate:2587	Reads:1	Hits:1	Allocated_reads:1	Strand:+
GGCCCTGGATTGTCCTCAGGGAGAGAGGAAA
>Location:NODE_261184_length_10127_cov_26.726177	Coordinate:2589	Reads:1	Hits:1	Allocated_reads:1	Strand:-
TTCCTCTCTCCCTGAGGACAATCCAGGG
>Location:NODE_261184_length_10127_cov_26.726177	Coordinate:2591	Reads:1	Hits:1	Allocated_reads:1	Strand:+
CTGGATTGTCCTCAGGGAGAGAGGAAA
>Location:NODE_261184_length_10127_cov_26.726177	Coordinate:2592	Reads:1	Hits:1	Allocated_reads:1	Strand:+
TGGATTGTCCTCAGGGAGAGAGGAA
>Location:NODE_261184_length_10127_cov_26.726177	Coordinate:2592	Reads:4	Hits:1	Allocated_reads:4	Strand:+
TGGATTGTCCTCAGGGAGAGAGGAAAT
>Location:NODE_261184_length_10127_cov_26.726177	Coordinate:2592	Reads:1	Hits:1	Allocated_reads:1	Strand:+
TGGATTGTCCTCAGGGAGAGAGGAAATT
>Location:NODE_261184_length_10127_cov_26.726177	Coordinate:2592	Reads:1	Hits:1	Allocated_reads:1	Strand:+
TGGATTGTCCTCAGGGAGAGAGGAAATTAGG
>Location:NODE_261184_length_10127_cov_26.726177	Coordinate:2596	Reads:1	Hits:1	Allocated_reads:1	Strand:+
TTGTCCTCAGGGAGAGAGGAAATTAGGA
>Location:NODE_261184_length_10127_cov_26.726177	Coordinate:2597	Reads:1	Hits:5	Allocated_reads:0.2	Strand:+
TGTCCTCAGGGAGAGAGGAAATTAGGACAGG
>Location:NODE_261184_length_10127_cov_26.726177	Coordinate:2599	Reads:6	Hits:5	Allocated_reads:1.2	Strand:+
TCCTCAGGGAGAGAGGAAATTAGGACA
>Location:NODE_261184_length_10127_cov_26.726177	Coordinate:2599	Reads:1	Hits:5	Allocated_reads:0.2	Strand:+
TCCTCAGGGAGAGAGGAAATTAGGACAGG
>Location:NODE_261184_length_10127_cov_26.726177	Coordinate:2599	Reads:2	Hits:5	Allocated_reads:0.4	Strand:+
TCCTCAGGGAGAGAGGAAATTAGGACAGGA
>Location:NODE_261184_length_10127_cov_26.726177	Coordinate:2600	Reads:1	Hits:5	Allocated_reads:0.2	Strand:+
CCTCAGGGAGAGAGGAAATTAGGACAGGA
>Location:NODE_261184_length_10127_cov_26.726177	Coordinate:2601	Reads:1	Hits:5	Allocated_reads:0.2	Strand:+
CTCAGGGAGAGAGGAAATTAGGACAGG
>Location:NODE_261184_length_10127_cov_26.726177	Coordinate:2601	Reads:3	Hits:5	Allocated_reads:0.6	Strand:+
CTCAGGGAGAGAGGAAATTAGGACAGGA
>Location:NODE_261184_length_10127_cov_26.726177	Coordinate:2602	Reads:10	Hits:5	Allocated_reads:2	Strand:+
TCAGGGAGAGAGGAAATTAGGACA
>Location:NODE_261184_length_10127_cov_26.726177	Coordinate:2602	Reads:6	Hits:5	Allocated_reads:1.2	Strand:+
TCAGGGAGAGAGGAAATTAGGACT
>Location:NODE_261184_length_10127_cov_26.726177	Coordinate:2602	Reads:2	Hits:5	Allocated_reads:0.4	Strand:+
TCAGGGAGAGAGGAAATTAGGACAT
>Location:NODE_261184_length_10127_cov_26.726177	Coordinate:2602	Reads:6	Hits:5	Allocated_reads:1.2	Strand:+
TCAGGGAGAGAGGAAATTAGGACAG
>Location:NODE_261184_length_10127_cov_26.726177	Coordinate:2602	Reads:18	Hits:5	Allocated_reads:3.6	Strand:+
TCAGGGAGAGAGGAAATTAGGACAGG
>Location:NODE_261184_length_10127_cov_26.726177	Coordinate:2602	Reads:3	Hits:5	Allocated_reads:0.6	Strand:+
TCAGGGAGAGAGGAAATTAGGACAGGT
>Location:NODE_261184_length_10127_cov_26.726177	Coordinate:2602	Reads:39	Hits:5	Allocated_reads:7.8	Strand:+
TCAGGGAGAGAGGAAATTAGGACAGGA
>Location:NODE_261184_length_10127_cov_26.726177	Coordinate:2602	Reads:7	Hits:5	Allocated_reads:1.4	Strand:+
TCAGGGAGAGAGGAAATTAGGACAGGAG
>Location:NODE_261184_length_10127_cov_26.726177	Coordinate:2602	Reads:3	Hits:4	Allocated_reads:0.75	Strand:+
TCAGGGAGAGAGGAAATTAGGACAGGAGG
>Location:NODE_261184_length_10127_cov_26.726177	Coordinate:2602	Reads:7	Hits:5	Allocated_reads:1.4	Strand:+
TCAGGGAGAGAGGAAATTAGGACAGGAGT
>Location:NODE_261184_length_10127_cov_26.726177	Coordinate:2602	Reads:1	Hits:4	Allocated_reads:0.25	Strand:+
TCAGGGAGAGAGGAAATTAGGACAGGAGGC
>Location:NODE_261184_length_10127_cov_26.726177	Coordinate:2602	Reads:1	Hits:2	Allocated_reads:0.5	Strand:+
TCAGGGAGAGAGGAAATTAGGACAGGAGGCC
>Location:NODE_261184_length_10127_cov_26.726177	Coordinate:2603	Reads:2	Hits:5	Allocated_reads:0.4	Strand:+
CAGGGAGAGAGGAAATTAGGACAGGA
>Location:NODE_261184_length_10127_cov_26.726177	Coordinate:2606	Reads:1	Hits:2	Allocated_reads:0.5	Strand:+
GGAGAGAGGAAATTAGGACAGGAGGCCT
>Location:NODE_261184_length_10127_cov_26.726177	Coordinate:2607	Reads:3	Hits:2	Allocated_reads:1.5	Strand:+
GAGAGAGGAAATTAGGACAGGAGGCC
>Location:NODE_261184_length_10127_cov_26.726177	Coordinate:2607	Reads:1	Hits:2	Allocated_reads:0.5	Strand:+
GAGAGAGGAAATTAGGACAGGAGGCCG
>Location:NODE_261184_length_10127_cov_26.726177	Coordinate:2607	Reads:6	Hits:2	Allocated_reads:3	Strand:+
GAGAGAGGAAATTAGGACAGGAGGCCT
>Location:NODE_261184_length_10127_cov_26.726177	Coordinate:2607	Reads:1	Hits:2	Allocated_reads:0.5	Strand:+
GAGAGAGGAAATTAGGACAGGAGGCCTATT
>Location:NODE_261184_length_10127_cov_26.726177	Coordinate:2608	Reads:7	Hits:2	Allocated_reads:3.5	Strand:+
AGAGAGGAAATTAGGACAGGAGGCCT
>Location:NODE_261184_length_10127_cov_26.726177	Coordinate:2608	Reads:1	Hits:2	Allocated_reads:0.5	Strand:+
AGAGAGGAAATTAGGACAGGAGGCCTA
>Location:NODE_261184_length_10127_cov_26.726177	Coordinate:2608	Reads:1	Hits:2	Allocated_reads:0.5	Strand:+
AGAGAGGAAATTAGGACAGGAGGCCTAA
>Location:NODE_261184_length_10127_cov_26.726177	Coordinate:2608	Reads:1	Hits:2	Allocated_reads:0.5	Strand:+
AGAGAGGAAATTAGGACAGGAGGCCTAAT
>Location:NODE_261184_length_10127_cov_26.726177	Coordinate:2609	Reads:1	Hits:2	Allocated_reads:0.5	Strand:+
GAGAGGAAATTAGGACAGGAGGCC
>Location:NODE_261184_length_10127_cov_26.726177	Coordinate:2609	Reads:3	Hits:2	Allocated_reads:1.5	Strand:+
GAGAGGAAATTAGGACAGGAGGCCT
>Location:NODE_261184_length_10127_cov_26.726177	Coordinate:2609	Reads:5	Hits:2	Allocated_reads:2.5	Strand:+
GAGAGGAAATTAGGACAGGAGGCCTAA
>Location:NODE_261184_length_10127_cov_26.726177	Coordinate:2609	Reads:4	Hits:2	Allocated_reads:2	Strand:+
GAGAGGAAATTAGGACAGGAGGCCTAAT
>Location:NODE_261184_length_10127_cov_26.726177	Coordinate:2611	Reads:1	Hits:3	Allocated_reads:0.333333333333333	Strand:+
GAGGAAATTAGGACAGGAGGCCTAAT
>Location:NODE_261184_length_10127_cov_26.726177	Coordinate:2614	Reads:3	Hits:1	Allocated_reads:3	Strand:+
GAAATTAGGACAGGAGGCCTAATGGAAGGCC
>Location:NODE_261184_length_10127_cov_26.726177	Coordinate:2616	Reads:10	Hits:2	Allocated_reads:5	Strand:+
AATTAGGACAGGAGGCCTAATGGAAGGCC
>Location:NODE_261184_length_10127_cov_26.726177	Coordinate:2616	Reads:3	Hits:2	Allocated_reads:1.5	Strand:+
AATTAGGACAGGAGGCCTAATGGAAGGCCT
>Location:NODE_261184_length_10127_cov_26.726177	Coordinate:2617	Reads:1	Hits:3	Allocated_reads:0.333333333333333	Strand:+
ATTAGGACAGGAGGCCTAATGGAAGGC
>Location:NODE_261184_length_10127_cov_26.726177	Coordinate:2617	Reads:1	Hits:2	Allocated_reads:0.5	Strand:+
ATTAGGACAGGAGGCCTAATGGAAGGCC
>Location:NODE_261184_length_10127_cov_26.726177	Coordinate:2617	Reads:1	Hits:2	Allocated_reads:0.5	Strand:+
ATTAGGACAGGAGGCCTAATGGAAGGCCT
>Location:NODE_261184_length_10127_cov_26.726177	Coordinate:2617	Reads:1	Hits:4	Allocated_reads:0.25	Strand:-
CCTTCCATTAGGCCTCCTGTCCTAAT
>Location:NODE_261184_length_10127_cov_26.726177	Coordinate:2618	Reads:3	Hits:2	Allocated_reads:1.5	Strand:+
TTAGGACAGGAGGCCTAATGGAAGGCC
>Location:NODE_261184_length_10127_cov_26.726177	Coordinate:2618	Reads:1	Hits:2	Allocated_reads:0.5	Strand:+
TTAGGACAGGAGGCCTAATGGAAGGCCT
>Location:NODE_261184_length_10127_cov_26.726177	Coordinate:2618	Reads:2	Hits:1	Allocated_reads:2	Strand:+
TTAGGACAGGAGGCCTAATGGAAGGCCTC
>Location:NODE_261184_length_10127_cov_26.726177	Coordinate:2618	Reads:2	Hits:1	Allocated_reads:2	Strand:+
TTAGGACAGGAGGCCTAATGGAAGGCCTCT
>Location:NODE_261184_length_10127_cov_26.726177	Coordinate:2619	Reads:1	Hits:6	Allocated_reads:0.166666666666667	Strand:+
TAGGACAGGAGGCCTAATGGAAGT
>Location:NODE_261184_length_10127_cov_26.726177	Coordinate:2619	Reads:5	Hits:5	Allocated_reads:1	Strand:+
TAGGACAGGAGGCCTAATGGAAGG
>Location:NODE_261184_length_10127_cov_26.726177	Coordinate:2619	Reads:11	Hits:4	Allocated_reads:2.75	Strand:+
TAGGACAGGAGGCCTAATGGAAGGC
>Location:NODE_261184_length_10127_cov_26.726177	Coordinate:2619	Reads:52	Hits:2	Allocated_reads:26	Strand:+
TAGGACAGGAGGCCTAATGGAAGGCC
>Location:NODE_261184_length_10127_cov_26.726177	Coordinate:2619	Reads:15	Hits:2	Allocated_reads:7.5	Strand:+
TAGGACAGGAGGCCTAATGGAAGGCCT
>Location:NODE_261184_length_10127_cov_26.726177	Coordinate:2619	Reads:17	Hits:1	Allocated_reads:17	Strand:+
TAGGACAGGAGGCCTAATGGAAGGCCTC
>Location:NODE_261184_length_10127_cov_26.726177	Coordinate:2619	Reads:19	Hits:1	Allocated_reads:19	Strand:+
TAGGACAGGAGGCCTAATGGAAGGCCTCT
>Location:NODE_261184_length_10127_cov_26.726177	Coordinate:2619	Reads:2	Hits:2	Allocated_reads:1	Strand:+
TAGGACAGGAGGCCTAATGGAAGGCCTTT
>Location:NODE_261184_length_10127_cov_26.726177	Coordinate:2619	Reads:1	Hits:1	Allocated_reads:1	Strand:+
TAGGACAGGAGGCCTAATGGAAGGCCTCTA
>Location:NODE_261184_length_10127_cov_26.726177	Coordinate:2619	Reads:1	Hits:1	Allocated_reads:1	Strand:+
TAGGACAGGAGGCCTAATGGAAGGCCTCTT
>Location:NODE_261184_length_10127_cov_26.726177	Coordinate:2628	Reads:2	Hits:1	Allocated_reads:2	Strand:+
AGGCCTAATGGAAGGCCTCTGCCC
>Location:NODE_261184_length_10127_cov_26.726177	Coordinate:2629	Reads:1	Hits:1	Allocated_reads:1	Strand:-
TGACAGGGCAGAGGCCTTCCATTAGGCC
>Location:NODE_261184_length_10127_cov_26.726177	Coordinate:2632	Reads:1	Hits:1	Allocated_reads:1	Strand:+
CTAATGGAAGGCCTCTGCCCTGTCACC
>Location:NODE_261184_length_10127_cov_26.726177	Coordinate:2632	Reads:1	Hits:1	Allocated_reads:1	Strand:+
CTAATGGAAGGCCTCTGCCCTGTCACCT
>Location:NODE_261184_length_10127_cov_26.726177	Coordinate:2633	Reads:1	Hits:1	Allocated_reads:1	Strand:+
TAATGGAAGGCCTCTGCCCTGTCA
>Location:NODE_261184_length_10127_cov_26.726177	Coordinate:2633	Reads:1	Hits:1	Allocated_reads:1	Strand:+
TAATGGAAGGCCTCTGCCCTGTCT
>Location:NODE_261184_length_10127_cov_26.726177	Coordinate:2633	Reads:1	Hits:1	Allocated_reads:1	Strand:+
TAATGGAAGGCCTCTGCCCTGTCAC
>Location:NODE_261184_length_10127_cov_26.726177	Coordinate:2633	Reads:25	Hits:1	Allocated_reads:25	Strand:+
TAATGGAAGGCCTCTGCCCTGTCACC
>Location:NODE_261184_length_10127_cov_26.726177	Coordinate:2633	Reads:23	Hits:1	Allocated_reads:23	Strand:+
TAATGGAAGGCCTCTGCCCTGTCACCT
>Location:NODE_261184_length_10127_cov_26.726177	Coordinate:2633	Reads:1	Hits:1	Allocated_reads:1	Strand:+
TAATGGAAGGCCTCTGCCCTGTCACCTT
>Location:NODE_261184_length_10127_cov_26.726177	Coordinate:2636	Reads:1	Hits:1	Allocated_reads:1	Strand:+
TGGAAGGCCTCTGCCCTGTCACCT
>Location:NODE_261184_length_10127_cov_26.726177	Coordinate:2636	Reads:1	Hits:1	Allocated_reads:1	Strand:+
TGGAAGGCCTCTGCCCTGTCACCTTA
>Location:NODE_261184_length_10127_cov_26.726177	Coordinate:2637	Reads:1	Hits:1	Allocated_reads:1	Strand:-
GATAAGGTGACAGGGCAGAGGCCTTCT
>Location:NODE_261184_length_10127_cov_26.726177	Coordinate:2637	Reads:2	Hits:1	Allocated_reads:2	Strand:-
TAAGGTGACAGGGCAGAGGCCTTCC
>Location:NODE_261184_length_10127_cov_26.726177	Coordinate:2639	Reads:3	Hits:1	Allocated_reads:3	Strand:-
GATAAGGTGACAGGGCAGAGGCCTT
>Location:NODE_261184_length_10127_cov_26.726177	Coordinate:2640	Reads:1	Hits:1	Allocated_reads:1	Strand:-
GATAAGGTGACAGGGCAGAGGCAT
>Location:NODE_261184_length_10127_cov_26.726177	Coordinate:2640	Reads:2	Hits:1	Allocated_reads:2	Strand:-
GATAAGGTGACAGGGCAGAGGCCG
>Location:NODE_261184_length_10127_cov_26.726177	Coordinate:2640	Reads:32	Hits:1	Allocated_reads:32	Strand:-
GATAAGGTGACAGGGCAGAGGCCT
>Location:NODE_261184_length_10127_cov_26.726177	Coordinate:2640	Reads:1	Hits:1	Allocated_reads:1	Strand:-
TAGATAAGGTGACAGGGCAGAGGCCT
>Location:NODE_261184_length_10127_cov_26.726177	Coordinate:2645	Reads:1	Hits:1	Allocated_reads:1	Strand:-
CTCATAGATAAGGTGACAGGGCAGA
>Location:NODE_261184_length_10127_cov_26.726177	Coordinate:2645	Reads:1	Hits:1	Allocated_reads:1	Strand:-
TCATAGATAAGGTGACAGGGCAGA
>Location:NODE_261184_length_10127_cov_26.726177	Coordinate:2647	Reads:1	Hits:1	Allocated_reads:1	Strand:+
TGCCCTGTCACCTTATCTATGAGGCC
>Location:NODE_261184_length_10127_cov_26.726177	Coordinate:2652	Reads:1	Hits:1	Allocated_reads:1	Strand:+
TGTCACCTTATCTATGAGGCCAAACC
>Location:NODE_261184_length_10127_cov_26.726177	Coordinate:2654	Reads:1	Hits:1	Allocated_reads:1	Strand:+
TCACCTTATCTATGAGGCCAAACCAT
>Location:NODE_261184_length_10127_cov_26.726177	Coordinate:2656	Reads:1	Hits:1	Allocated_reads:1	Strand:-
TATGGTTTGGCCTCATAGATAAGGT
>Location:NODE_261184_length_10127_cov_26.726177	Coordinate:2666	Reads:1	Hits:1	Allocated_reads:1	Strand:+
TGAGGCCAAACCATAGCCAAGTAGCAGCA
>Location:NODE_261184_length_10127_cov_26.726177	Coordinate:2666	Reads:2	Hits:1	Allocated_reads:2	Strand:+
TGAGGCCAAACCATAGCCAAGTAGCAGCAGT
>Location:NODE_261184_length_10127_cov_26.726177	Coordinate:2676	Reads:1	Hits:1	Allocated_reads:1	Strand:+
CCATAGCCAAGTAGCAGCAGTGGGCTTCCC
>Location:NODE_261184_length_10127_cov_26.726177	Coordinate:2679	Reads:4	Hits:1	Allocated_reads:4	Strand:+
TAGCCAAGTAGCAGCAGTGGGCTTCCCAC
>Location:NODE_261184_length_10127_cov_26.726177	Coordinate:2680	Reads:1	Hits:1	Allocated_reads:1	Strand:+
AGCCAAGTAGCAGCAGTGGGCTTCCCAC
>Location:NODE_261184_length_10127_cov_26.726177	Coordinate:2686	Reads:1	Hits:5	Allocated_reads:0.2	Strand:+
GTAGCAGCAGTGGGCTTCCCACTGACT
>Location:NODE_261184_length_10127_cov_26.726177	Coordinate:2695	Reads:1	Hits:2	Allocated_reads:0.5	Strand:+
GTGGGCTTCCCACTGACTCCCTCTCCTGACT
>Location:NODE_261184_length_10127_cov_26.726177	Coordinate:2698	Reads:1	Hits:2	Allocated_reads:0.5	Strand:+
GGCTTCCCACTGACTCCCTCTCCTGACCC
>Location:NODE_261184_length_10127_cov_26.726177	Coordinate:2701	Reads:1	Hits:2	Allocated_reads:0.5	Strand:+
TTCCCACTGACTCCCTCTCCTGACCC
>Location:NODE_261184_length_10127_cov_26.726177	Coordinate:2701	Reads:2	Hits:2	Allocated_reads:1	Strand:+
TTCCCACTGACTCCCTCTCCTGACCCT
>Location:NODE_261184_length_10127_cov_26.726177	Coordinate:2702	Reads:1	Hits:2	Allocated_reads:0.5	Strand:+
TCCCACTGACTCCCTCTCCTGACA
>Location:NODE_261184_length_10127_cov_26.726177	Coordinate:2702	Reads:7	Hits:2	Allocated_reads:3.5	Strand:+
TCCCACTGACTCCCTCTCCTGACC
>Location:NODE_261184_length_10127_cov_26.726177	Coordinate:2702	Reads:10	Hits:2	Allocated_reads:5	Strand:+
TCCCACTGACTCCCTCTCCTGACCC
>Location:NODE_261184_length_10127_cov_26.726177	Coordinate:2702	Reads:12	Hits:2	Allocated_reads:6	Strand:+
TCCCACTGACTCCCTCTCCTGACCCT
>Location:NODE_261184_length_10127_cov_26.726177	Coordinate:2702	Reads:1	Hits:2	Allocated_reads:0.5	Strand:+
TCCCACTGACTCCCTCTCCTGACCCTT
>Location:NODE_261184_length_10127_cov_26.726177	Coordinate:2702	Reads:2	Hits:2	Allocated_reads:1	Strand:+
TCCCACTGACTCCCTCTCCTGACCCTG
>Location:NODE_261184_length_10127_cov_26.726177	Coordinate:2702	Reads:2	Hits:2	Allocated_reads:1	Strand:+
TCCCACTGACTCCCTCTCCTGACCCTGT
>Location:NODE_261184_length_10127_cov_26.726177	Coordinate:2702	Reads:20	Hits:2	Allocated_reads:10	Strand:+
TCCCACTGACTCCCTCTCCTGACCCTGGA
>Location:NODE_261184_length_10127_cov_26.726177	Coordinate:2702	Reads:4	Hits:2	Allocated_reads:2	Strand:+
TCCCACTGACTCCCTCTCCTGACCCTGGAT
>Location:NODE_261184_length_10127_cov_26.726177	Coordinate:2702	Reads:1	Hits:2	Allocated_reads:0.5	Strand:+
TCCCACTGACTCCCTCTCCTGACCCTGGATA
>Location:NODE_261184_length_10127_cov_26.726177	Coordinate:2702	Reads:2	Hits:2	Allocated_reads:1	Strand:+
TCCCACTGACTCCCTCTCCTGACCCTGGATT
>Location:NODE_261184_length_10127_cov_26.726177	Coordinate:2704	Reads:1	Hits:2	Allocated_reads:0.5	Strand:+
CCACTGACTCCCTCTCCTGACCCTGTT
>Location:NODE_261184_length_10127_cov_26.726177	Coordinate:2708	Reads:1	Hits:3	Allocated_reads:0.333333333333333	Strand:+
TGACTCCCTCTCCTGACCCTGGATA
>Location:NODE_261184_length_10127_cov_26.726177	Coordinate:2708	Reads:1	Hits:3	Allocated_reads:0.333333333333333	Strand:+
TGACTCCCTCTCCTGACCCTGGATACTT
>Location:NODE_261184_length_10127_cov_26.726177	Coordinate:2710	Reads:1	Hits:3	Allocated_reads:0.333333333333333	Strand:-
TGCAAGTATCCAGGGTCAGGAGAGGGAGT
>Location:NODE_261184_length_10127_cov_26.726177	Coordinate:2712	Reads:1	Hits:2	Allocated_reads:0.5	Strand:-
TAGGATTGCAAGTATCCAGGGTCAGGAGAGGGA
>Location:NODE_261184_length_10127_cov_26.726177	Coordinate:2716	Reads:1	Hits:4	Allocated_reads:0.25	Strand:+
TCTCCTGACCCTGGATACTTGCAATCC
>Location:NODE_261184_length_10127_cov_26.726177	Coordinate:2718	Reads:2	Hits:4	Allocated_reads:0.5	Strand:-
TAGGATTGCAAGTATCCAGGGTCAGGA
>Location:NODE_261184_length_10127_cov_26.726177	Coordinate:2718	Reads:1	Hits:4	Allocated_reads:0.25	Strand:+
TCCTGACCCTGGATACTTGCAATCC
>Location:NODE_261184_length_10127_cov_26.726177	Coordinate:2718	Reads:1	Hits:4	Allocated_reads:0.25	Strand:+
TCCTGACCCTGGATACTTGCAATCCT
>Location:NODE_261184_length_10127_cov_26.726177	Coordinate:2718	Reads:1	Hits:4	Allocated_reads:0.25	Strand:-
TTAGGATTGCAAGTATCCAGGGTCAGGA
>Location:NODE_261184_length_10127_cov_26.726177	Coordinate:2719	Reads:1	Hits:7	Allocated_reads:0.142857142857143	Strand:-
TAGGATTGCAAGTATCCAGGGTCAGG
>Location:NODE_261184_length_10127_cov_26.726177	Coordinate:2719	Reads:1	Hits:6	Allocated_reads:0.166666666666667	Strand:-
TTTAGGATTGCAAGTATCCAGGGTCAGG
>Location:NODE_261184_length_10127_cov_26.726177	Coordinate:2725	Reads:3	Hits:20	Allocated_reads:0.15	Strand:-
TCTGCCTTTAGGATTGCAAGTATCCAGG
>Location:NODE_261184_length_10127_cov_26.726177	Coordinate:2727	Reads:2	Hits:21	Allocated_reads:0.0952380952380952	Strand:-
TCTGCCTTTAGGATTGCAAGTATCCA
>Location:NODE_261184_length_10127_cov_26.726177	Coordinate:2727	Reads:1	Hits:21	Allocated_reads:0.0476190476190476	Strand:+
TGGATACTTGCAATCCTAAAGGCAGAGG
>Location:NODE_261184_length_10127_cov_26.726177	Coordinate:2727	Reads:6	Hits:21	Allocated_reads:0.285714285714286	Strand:+
TGGATACTTGCAATCCTAAAGGCAGAGGA
>Location:NODE_261184_length_10127_cov_26.726177	Coordinate:2728	Reads:4	Hits:21	Allocated_reads:0.19047619047619	Strand:-
TCTGCCTTTAGGATTGCAAGTATCC
>Location:NODE_261184_length_10127_cov_26.726177	Coordinate:2729	Reads:1	Hits:23	Allocated_reads:0.0434782608695652	Strand:-
TCTGCCTTTAGGATTGCAAGTATC
>Location:NODE_261184_length_10127_cov_26.726177	Coordinate:2730	Reads:1	Hits:24	Allocated_reads:0.0416666666666667	Strand:-
TCCTCTGCCTTTAGGATTGCAAGTAT
>Location:NODE_261184_length_10127_cov_26.726177	Coordinate:2731	Reads:2	Hits:21	Allocated_reads:0.0952380952380952	Strand:+
TACTTGCAATCCTAAAGGCAGAGGAAATC
>Location:NODE_261184_length_10127_cov_26.726177	Coordinate:2733	Reads:1	Hits:28	Allocated_reads:0.0357142857142857	Strand:-
ATTTCCTCTGCCTTTAGGATTGCAAG
>Location:NODE_261184_length_10127_cov_26.726177	Coordinate:2735	Reads:7	Hits:7	Allocated_reads:1	Strand:+
TGCAATCCTAAAGGCAGAGGAAATCAGA
>Location:NODE_261184_length_10127_cov_26.726177	Coordinate:2735	Reads:1	Hits:7	Allocated_reads:0.142857142857143	Strand:+
TGCAATCCTAAAGGCAGAGTAAATCAGAA
>Location:NODE_261184_length_10127_cov_26.726177	Coordinate:2735	Reads:1	Hits:6	Allocated_reads:0.166666666666667	Strand:+
TGCAATCCTAAAGGCAGAGGAAATCAGAAA
>Location:NODE_261184_length_10127_cov_26.726177	Coordinate:2735	Reads:1	Hits:7	Allocated_reads:0.142857142857143	Strand:+
TGCAATCCTAAAGGCAGAGGAAATCAGAAT
>Location:NODE_261184_length_10127_cov_26.726177	Coordinate:2735	Reads:1	Hits:7	Allocated_reads:0.142857142857143	Strand:+
TGCAATCCTAAAGGCAGAGGAAATCAGAAAA
>Location:NODE_261184_length_10127_cov_26.726177	Coordinate:2737	Reads:1	Hits:6	Allocated_reads:0.166666666666667	Strand:+
CAATCCTAAAGGCAGAGGAAATCAGAAAT
>Location:NODE_261184_length_10127_cov_26.726177	Coordinate:2739	Reads:1	Hits:6	Allocated_reads:0.166666666666667	Strand:-
TCATTTCTGATTTCCTCTGCCTTTAGGAT
>Location:NODE_261184_length_10127_cov_26.726177	Coordinate:2740	Reads:1	Hits:6	Allocated_reads:0.166666666666667	Strand:+
TCCTAAAGGCAGAGGAAATCAGAAAT
>Location:NODE_261184_length_10127_cov_26.726177	Coordinate:2740	Reads:1	Hits:6	Allocated_reads:0.166666666666667	Strand:+
TCCTAAAGGCAGAGGAAATCAGAAATGA
>Location:NODE_261184_length_10127_cov_26.726177	Coordinate:2740	Reads:1	Hits:5	Allocated_reads:0.2	Strand:+
TCCTAAAGGCAGAGGAAATCAGAAATGACAGA
>Location:NODE_261184_length_10127_cov_26.726177	Coordinate:2742	Reads:1	Hits:6	Allocated_reads:0.166666666666667	Strand:-
ATTTCTGATTTCCTCTGCCTTTAG
>Location:NODE_261184_length_10127_cov_26.726177	Coordinate:2743	Reads:3	Hits:6	Allocated_reads:0.5	Strand:+
TAAAGGCAGAGGAAATCAGAAATG
>Location:NODE_261184_length_10127_cov_26.726177	Coordinate:2743	Reads:43	Hits:6	Allocated_reads:7.16666666666667	Strand:+
TAAAGGCAGAGGAAATCAGAAATGA
>Location:NODE_261184_length_10127_cov_26.726177	Coordinate:2743	Reads:1	Hits:11	Allocated_reads:0.0909090909090909	Strand:+
TAAAGGCAGAGGAAATCAGAAATGAT
>Location:NODE_261184_length_10127_cov_26.726177	Coordinate:2743	Reads:22	Hits:6	Allocated_reads:3.66666666666667	Strand:+
TAAAGGCAGAGGAAATCAGAAATGAC
>Location:NODE_261184_length_10127_cov_26.726177	Coordinate:2743	Reads:1	Hits:6	Allocated_reads:0.166666666666667	Strand:+
TAAAGGCAGAGGAAATCAGAAATGACT
>Location:NODE_261184_length_10127_cov_26.726177	Coordinate:2743	Reads:40	Hits:6	Allocated_reads:6.66666666666667	Strand:+
TAAAGGCAGAGGAAATCAGAAATGACA
>Location:NODE_261184_length_10127_cov_26.726177	Coordinate:2743	Reads:4	Hits:6	Allocated_reads:0.666666666666667	Strand:+
TAAAGGCAGAGGAAATCAGAAATGACAG
>Location:NODE_261184_length_10127_cov_26.726177	Coordinate:2743	Reads:1	Hits:5	Allocated_reads:0.2	Strand:+
TAAAGGCAGAGGAAATCAGAAATTACAGA
>Location:NODE_261184_length_10127_cov_26.726177	Coordinate:2743	Reads:116	Hits:5	Allocated_reads:23.2	Strand:+
TAAAGGCAGAGGAAATCAGAAATGACAGA
>Location:NODE_261184_length_10127_cov_26.726177	Coordinate:2743	Reads:1	Hits:5	Allocated_reads:0.2	Strand:+
TAAAGGCAGAGGAAATCAGAAATAACAGAA
>Location:NODE_261184_length_10127_cov_26.726177	Coordinate:2743	Reads:1	Hits:5	Allocated_reads:0.2	Strand:+
TAAAGGCAGAGGAAATCAGAAATGACAGAA
>Location:NODE_261184_length_10127_cov_26.726177	Coordinate:2743	Reads:115	Hits:5	Allocated_reads:23	Strand:+
TAAAGGCAGAGGAAATCAGAAATGACAGAC
>Location:NODE_261184_length_10127_cov_26.726177	Coordinate:2743	Reads:1	Hits:5	Allocated_reads:0.2	Strand:+
TAAAGGCAGAGGAAATCAGAAATGACAGACT
>Location:NODE_261184_length_10127_cov_26.726177	Coordinate:2743	Reads:17	Hits:5	Allocated_reads:3.4	Strand:+
TAAAGGCAGAGGAAATCAGAAATGACAGACA
>Location:NODE_261184_length_10127_cov_26.726177	Coordinate:2743	Reads:1	Hits:5	Allocated_reads:0.2	Strand:+
TAAAGGCAGAGGAAATCAGAAATGACAGACAAA
>Location:NODE_261184_length_10127_cov_26.726177	Coordinate:2743	Reads:1	Hits:5	Allocated_reads:0.2	Strand:+
TAAAGGCAGAGGAAATCAGAAATGACAGACAAT
>Location:NODE_261184_length_10127_cov_26.726177	Coordinate:2743	Reads:1	Hits:5	Allocated_reads:0.2	Strand:+
TAAAGGCAGAGGAAATCAGAAATGACAGACATT
>Location:NODE_261184_length_10127_cov_26.726177	Coordinate:2744	Reads:1	Hits:5	Allocated_reads:0.2	Strand:+
AAAGGCAGAGGAAATCAGAAATGACAGA
>Location:NODE_261184_length_10127_cov_26.726177	Coordinate:2744	Reads:1	Hits:5	Allocated_reads:0.2	Strand:+
AAAGGCAGAGGAAATCAGAAATGACAGAC
>Location:NODE_261184_length_10127_cov_26.726177	Coordinate:2744	Reads:1	Hits:6	Allocated_reads:0.166666666666667	Strand:-
TCATTTCTGATTTCCTCTGCCTTT
>Location:NODE_261184_length_10127_cov_26.726177	Coordinate:2745	Reads:2	Hits:6	Allocated_reads:0.333333333333333	Strand:+
AAGGCAGAGGAAATCAGAAATGAC
>Location:NODE_261184_length_10127_cov_26.726177	Coordinate:2746	Reads:1	Hits:6	Allocated_reads:0.166666666666667	Strand:-
CTGTCATTTCTGATTTCCTCTGCCT
>Location:NODE_261184_length_10127_cov_26.726177	Coordinate:2747	Reads:1	Hits:5	Allocated_reads:0.2	Strand:+
GGCAGAGGAAATCAGAAATGACAGA
>Location:NODE_261184_length_10127_cov_26.726177	Coordinate:2749	Reads:1	Hits:5	Allocated_reads:0.2	Strand:+
CAGAGGAAATCAGAAATGACAGACAAA
>Location:NODE_261184_length_10127_cov_26.726177	Coordinate:2751	Reads:1	Hits:1	Allocated_reads:1	Strand:+
GAGGAAATCAGAAATGACAGACAAATAAAAA
>Location:NODE_261184_length_10127_cov_26.726177	Coordinate:2756	Reads:2	Hits:1	Allocated_reads:2	Strand:+
AATCAGAAATGACAGACAAATAAAAAC
>Location:NODE_261184_length_10127_cov_26.726177	Coordinate:2758	Reads:2	Hits:1	Allocated_reads:2	Strand:+
TCAGAAATGACAGACAAATAAAAACAA
>Location:NODE_261184_length_10127_cov_26.726177	Coordinate:2758	Reads:1	Hits:1	Allocated_reads:1	Strand:+
TCAGAAATGACAGACAAATAAAAACAACA
>Location:NODE_261184_length_10127_cov_26.726177	Coordinate:2758	Reads:1	Hits:1	Allocated_reads:1	Strand:+
TCAGAAATGACAGACAAATAAAAACAACACAACTT
>Location:NODE_261184_length_10127_cov_26.726177	Coordinate:2761	Reads:1	Hits:1	Allocated_reads:1	Strand:+
GAAATGACAGACAAATAAAAACAACAC
>Location:NODE_261184_length_10127_cov_26.726177	Coordinate:2761	Reads:1	Hits:1	Allocated_reads:1	Strand:+
GAAATGACAGACAAATAAAAACAACACAAC
>Location:NODE_261184_length_10127_cov_26.726177	Coordinate:2762	Reads:2	Hits:1	Allocated_reads:2	Strand:+
AAATGACAGACAAATAAAAACAACACAAC
>Location:NODE_261184_length_10127_cov_26.726177	Coordinate:2763	Reads:1	Hits:1	Allocated_reads:1	Strand:+
AATGACAGACAAATAAAAACAACACAACT
>Location:NODE_261184_length_10127_cov_26.726177	Coordinate:2764	Reads:1	Hits:1	Allocated_reads:1	Strand:+
ATGACAGACAAATAAAAACAACACAACTT
>Location:NODE_261184_length_10127_cov_26.726177	Coordinate:2765	Reads:1	Hits:1	Allocated_reads:1	Strand:+
TGACAGACAAATAAAAACAACACAACT
>Location:NODE_261184_length_10127_cov_26.726177	Coordinate:2765	Reads:1	Hits:1	Allocated_reads:1	Strand:+
TGACAGACAAATAAAAACAACACAACTT
>Location:NODE_261184_length_10127_cov_26.726177	Coordinate:2765	Reads:3	Hits:1	Allocated_reads:3	Strand:+
TGACAGACAAATAAAAACAACACAACTTT
>Location:NODE_261184_length_10127_cov_26.726177	Coordinate:2765	Reads:2	Hits:1	Allocated_reads:2	Strand:+
TGACAGACAAATAAAAACAACACAACTTTT
>Location:NODE_261184_length_10127_cov_26.726177	Coordinate:2766	Reads:1	Hits:1	Allocated_reads:1	Strand:-
AGTTGTGTTGTTTTTATTTGTCTGTC
>Location:NODE_261184_length_10127_cov_26.726177	Coordinate:2768	Reads:1	Hits:1	Allocated_reads:1	Strand:+
CAGACAAATAAAAACAACACAACTT
>Location:NODE_261184_length_10127_cov_26.726177	Coordinate:2768	Reads:3	Hits:1	Allocated_reads:3	Strand:+
CAGACAAATAAAAACAACACAACTTTTAGT
>Location:NODE_261184_length_10127_cov_26.726177	Coordinate:2769	Reads:1	Hits:1	Allocated_reads:1	Strand:-
TAAAAGTTGTGTTGTTTTTATTTGTCT
>Location:NODE_261184_length_10127_cov_26.726177	Coordinate:2771	Reads:1	Hits:1	Allocated_reads:1	Strand:-
CTAAAAGTTGTGTTGTTTTTATTTGT
>Location:NODE_261184_length_10127_cov_26.726177	Coordinate:2773	Reads:1	Hits:1	Allocated_reads:1	Strand:-
TTTACTAAAAGTTGTGTTGTTTTTATTT
>Location:NODE_261184_length_10127_cov_26.726177	Coordinate:2774	Reads:2	Hits:1	Allocated_reads:2	Strand:-
CATTTACTAAAAGTTGTGTTGTTTTTATT
>Location:NODE_261184_length_10127_cov_26.726177	Coordinate:2776	Reads:4	Hits:1	Allocated_reads:4	Strand:+
TAAAAACAACACAACTTTTAGTAAATGT
>Location:NODE_261184_length_10127_cov_26.726177	Coordinate:2777	Reads:1	Hits:1	Allocated_reads:1	Strand:+
AAAAACAACACAACTTTTAGTAAATGT
>Location:NODE_261184_length_10127_cov_26.726177	Coordinate:2778	Reads:1	Hits:1	Allocated_reads:1	Strand:-
CATTTACTAAAAGTTGTGTTGTTTT
>Location:NODE_261184_length_10127_cov_26.726177	Coordinate:2793	Reads:1	Hits:1	Allocated_reads:1	Strand:+
TTAGTAAATGTACATTTTTAATGTACA
>Location:NODE_261184_length_10127_cov_26.726177	Coordinate:2793	Reads:2	Hits:1	Allocated_reads:2	Strand:+
TTAGTAAATGTACATTTTTAATGTACAT
>Location:NODE_261184_length_10127_cov_26.726177	Coordinate:2826	Reads:1	Hits:1	Allocated_reads:1	Strand:+
CATTTTGTTCTTAAAAATTATCTTCT
>Location:NODE_261184_length_10127_cov_26.726177	Coordinate:2827	Reads:5	Hits:1	Allocated_reads:5	Strand:-
AAGAAGATAATTTTTAAGAACAAAAT
>Location:NODE_261184_length_10127_cov_26.726177	Coordinate:2827	Reads:1	Hits:1	Allocated_reads:1	Strand:-
CAAGAAGATAATTTTTAAGAACAAAAA
>Location:NODE_261184_length_10127_cov_26.726177	Coordinate:2827	Reads:16	Hits:1	Allocated_reads:16	Strand:-
CAAGAAGATAATTTTTAAGAACAAAAT
>Location:NODE_261184_length_10127_cov_26.726177	Coordinate:2828	Reads:1	Hits:1	Allocated_reads:1	Strand:+
TTTTGTTCTTAAAAATTATCTTCTTGACA
>Location:NODE_261184_length_10127_cov_26.726177	Coordinate:2829	Reads:2	Hits:1	Allocated_reads:2	Strand:+
TTTGTTCTTAAAAATTATCTTCTTGACA
>Location:NODE_261184_length_10127_cov_26.726177	Coordinate:2833	Reads:1	Hits:1	Allocated_reads:1	Strand:+
TTCTTAAAAATTATCTTCTTGACAACA
>Location:NODE_261184_length_10127_cov_26.726177	Coordinate:2834	Reads:1	Hits:1	Allocated_reads:1	Strand:+
TCTTAAAAATTATCTTCTTGACAACACACA
>Location:NODE_261184_length_10127_cov_26.726177	Coordinate:2843	Reads:7	Hits:1	Allocated_reads:7	Strand:+
TTATCTTCTTGACAACACACATACTTTG
>Location:NODE_261184_length_10127_cov_26.726177	Coordinate:2843	Reads:4	Hits:1	Allocated_reads:4	Strand:+
TTATCTTCTTGACAACACACATACTTTGT
>Location:NODE_261184_length_10127_cov_26.726177	Coordinate:2843	Reads:1	Hits:1	Allocated_reads:1	Strand:+
TTATCTTCTTGACAACACACATACTTCGTA
>Location:NODE_261184_length_10127_cov_26.726177	Coordinate:2843	Reads:19	Hits:1	Allocated_reads:19	Strand:+
TTATCTTCTTGACAACACACATACTTTGTA
>Location:NODE_261184_length_10127_cov_26.726177	Coordinate:2843	Reads:1	Hits:1	Allocated_reads:1	Strand:+
TTATCTTCTTGACAACACACATACTTTGTATC
>Location:NODE_261184_length_10127_cov_26.726177	Coordinate:2843	Reads:1	Hits:1	Allocated_reads:1	Strand:+
TTATCTTCTTGACAACACACATACTTTGTATCTT
>Location:NODE_261184_length_10127_cov_26.726177	Coordinate:2844	Reads:1	Hits:1	Allocated_reads:1	Strand:+
TATCTTCTTGACAACACACATACTTT
>Location:NODE_261184_length_10127_cov_26.726177	Coordinate:2844	Reads:15	Hits:1	Allocated_reads:15	Strand:+
TATCTTCTTGACAACACACATACTTTG
>Location:NODE_261184_length_10127_cov_26.726177	Coordinate:2844	Reads:13	Hits:1	Allocated_reads:13	Strand:+
TATCTTCTTGACAACACACATACTTTGT
>Location:NODE_261184_length_10127_cov_26.726177	Coordinate:2844	Reads:94	Hits:1	Allocated_reads:94	Strand:+
TATCTTCTTGACAACACACATACTTTGTA
>Location:NODE_261184_length_10127_cov_26.726177	Coordinate:2844	Reads:1	Hits:1	Allocated_reads:1	Strand:+
TATCTTCTTGACAACACACATACTTTGTAT
>Location:NODE_261184_length_10127_cov_26.726177	Coordinate:2844	Reads:1	Hits:1	Allocated_reads:1	Strand:+
TATCTTCTTGACAACACACACACTTTGTATC
>Location:NODE_261184_length_10127_cov_26.726177	Coordinate:2844	Reads:30	Hits:1	Allocated_reads:30	Strand:+
TATCTTCTTGACAACACACATACTTTGTATC
>Location:NODE_261184_length_10127_cov_26.726177	Coordinate:2844	Reads:4	Hits:1	Allocated_reads:4	Strand:+
TATCTTCTTGACAACACACATACTTTGTATCTT
>Location:NODE_261184_length_10127_cov_26.726177	Coordinate:2847	Reads:1	Hits:1	Allocated_reads:1	Strand:+
CTTCTTGACAACACACATACTTTGTATC
>Location:NODE_261184_length_10127_cov_26.726177	Coordinate:2848	Reads:1	Hits:1	Allocated_reads:1	Strand:+
TTCTTGACAACACACATACTTTGTATCTTT
>Location:NODE_261184_length_10127_cov_26.726177	Coordinate:2858	Reads:1	Hits:2	Allocated_reads:0.5	Strand:-
CTTAAAGAAAAGATACAAAGTATGTGTG
>Location:NODE_261184_length_10127_cov_26.726177	Coordinate:2865	Reads:1	Hits:2	Allocated_reads:0.5	Strand:-
ACAACTTAAAGAAAAGATACAAAGT
>Location:NODE_261184_length_10127_cov_26.726177	Coordinate:2865	Reads:1	Hits:1	Allocated_reads:1	Strand:-
CGACAACTTAAAGAAAAGATACAAAGT
>Location:NODE_261184_length_10127_cov_26.726177	Coordinate:2867	Reads:1	Hits:1	Allocated_reads:1	Strand:+
TTTGTATCTTTTCTTTAAGTTGTCGCAT
>Location:NODE_261184_length_10127_cov_26.726177	Coordinate:2868	Reads:1	Hits:1	Allocated_reads:1	Strand:+
TTGTATCTTTTCTTTAAGTTGTCGCAT
>Location:NODE_261184_length_10127_cov_26.726177	Coordinate:2873	Reads:3	Hits:1	Allocated_reads:3	Strand:+
TCTTTTCTTTAAGTTGTCGCATTTCTTTT
>Location:NODE_261184_length_10127_cov_26.726177	Coordinate:2875	Reads:1	Hits:1	Allocated_reads:1	Strand:+
TTTTCTTTAAGTTGTCGCATTTCTTTTT
>Location:NODE_261184_length_10127_cov_26.726177	Coordinate:2875	Reads:2	Hits:1	Allocated_reads:2	Strand:+
TTTTCTTTAAGTTGTCGCATTTCTTTTTG
>Location:NODE_261184_length_10127_cov_26.726177	Coordinate:2875	Reads:3	Hits:1	Allocated_reads:3	Strand:+
TTTTCTTTAAGTTGTCGCATTTCTTTTTGGCC
>Location:NODE_261184_length_10127_cov_26.726177	Coordinate:2875	Reads:1	Hits:1	Allocated_reads:1	Strand:+
TTTTCTTTAAGTTGTCGCATTTCTTTTTGGCCT
>Location:NODE_261184_length_10127_cov_26.726177	Coordinate:2876	Reads:1	Hits:1	Allocated_reads:1	Strand:+
TTTCTTTAAGTTGTCGCATTTCTTT
>Location:NODE_261184_length_10127_cov_26.726177	Coordinate:2876	Reads:1	Hits:1	Allocated_reads:1	Strand:+
TTTCTTTAAGTTGTCGCATTTCTTTTT
>Location:NODE_261184_length_10127_cov_26.726177	Coordinate:2876	Reads:4	Hits:1	Allocated_reads:4	Strand:+
TTTCTTTAAGTTGTCGCATTTCTTTTTGGCC
>Location:NODE_261184_length_10127_cov_26.726177	Coordinate:2876	Reads:1	Hits:1	Allocated_reads:1	Strand:+
TTTCTTTAAGTTGTCGCATTTCTTTTTGGCCT
>Location:NODE_261184_length_10127_cov_26.726177	Coordinate:2877	Reads:1	Hits:1	Allocated_reads:1	Strand:+
TTCTTTAAGTTGTCGCATTTCTTT
>Location:NODE_261184_length_10127_cov_26.726177	Coordinate:2877	Reads:1	Hits:1	Allocated_reads:1	Strand:+
TTCTTTAAGTTGTCGCATTTCTTTT
>Location:NODE_261184_length_10127_cov_26.726177	Coordinate:2877	Reads:2	Hits:1	Allocated_reads:2	Strand:+
TTCTTTAAGTTGTCGCATTTCTTTTT
>Location:NODE_261184_length_10127_cov_26.726177	Coordinate:2877	Reads:1	Hits:1	Allocated_reads:1	Strand:+
TTCTTTAAGTTGTCGCATTTCTTTTTG
>Location:NODE_261184_length_10127_cov_26.726177	Coordinate:2877	Reads:5	Hits:1	Allocated_reads:5	Strand:+
TTCTTTAAGTTGTCGCATTTCTTTTTGGC
>Location:NODE_261184_length_10127_cov_26.726177	Coordinate:2877	Reads:1	Hits:1	Allocated_reads:1	Strand:+
TTCTTTAAGTTGTCGCATTTCTTTTTGGCT
>Location:NODE_261184_length_10127_cov_26.726177	Coordinate:2877	Reads:61	Hits:1	Allocated_reads:61	Strand:+
TTCTTTAAGTTGTCGCATTTCTTTTTGGCC
>Location:NODE_261184_length_10127_cov_26.726177	Coordinate:2877	Reads:1	Hits:1	Allocated_reads:1	Strand:+
TTCTTTAAGTTGTCGCATTTCTTTTTGGCCA
>Location:NODE_261184_length_10127_cov_26.726177	Coordinate:2877	Reads:121	Hits:1	Allocated_reads:121	Strand:+
TTCTTTAAGTTGTCGCATTTCTTTTTGGCCT
>Location:NODE_261184_length_10127_cov_26.726177	Coordinate:2877	Reads:3	Hits:1	Allocated_reads:3	Strand:+
TTCTTTAAGTTGTCGCATTTCTTTTTGGCCTG
>Location:NODE_261184_length_10127_cov_26.726177	Coordinate:2878	Reads:2	Hits:1	Allocated_reads:2	Strand:+
TCTTTAAGTTGTCGCATTTCTTTTTGGC
>Location:NODE_261184_length_10127_cov_26.726177	Coordinate:2878	Reads:1	Hits:1	Allocated_reads:1	Strand:+
TCTTTAAGTTGTCGCATTTCTTTTTCGCC
>Location:NODE_261184_length_10127_cov_26.726177	Coordinate:2878	Reads:21	Hits:1	Allocated_reads:21	Strand:+
TCTTTAAGTTGTCGCATTTCTTTTTGGCC
>Location:NODE_261184_length_10127_cov_26.726177	Coordinate:2878	Reads:1	Hits:1	Allocated_reads:1	Strand:+
TCTTTAAGTTGTCGCATTTCTTTATGGCCT
>Location:NODE_261184_length_10127_cov_26.726177	Coordinate:2878	Reads:1	Hits:1	Allocated_reads:1	Strand:+
TCTTTAAGTTGTCGCATTTCTTTTTGGCCG
>Location:NODE_261184_length_10127_cov_26.726177	Coordinate:2878	Reads:41	Hits:1	Allocated_reads:41	Strand:+
TCTTTAAGTTGTCGCATTTCTTTTTGGCCT
>Location:NODE_261184_length_10127_cov_26.726177	Coordinate:2878	Reads:1	Hits:1	Allocated_reads:1	Strand:+
TCTTTAAGTTGTCGCATTTCTTTTTGGCCTGCA
>Location:NODE_261184_length_10127_cov_26.726177	Coordinate:2879	Reads:1	Hits:1	Allocated_reads:1	Strand:+
CTTTAAGTTGTCGCATTTCTTTTGGCC
>Location:NODE_261184_length_10127_cov_26.726177	Coordinate:2879	Reads:2	Hits:1	Allocated_reads:2	Strand:+
CTTTAAGTTGTCGCATTTCTTTTTGGCCT
>Location:NODE_261184_length_10127_cov_26.726177	Coordinate:2880	Reads:1	Hits:1	Allocated_reads:1	Strand:+
TTTAAGTTGTCGCATTTCTTTTTGG
>Location:NODE_261184_length_10127_cov_26.726177	Coordinate:2880	Reads:1	Hits:1	Allocated_reads:1	Strand:+
TTTAAGTTGTCGCATTTCTTTTTGGC
>Location:NODE_261184_length_10127_cov_26.726177	Coordinate:2880	Reads:2	Hits:1	Allocated_reads:2	Strand:+
TTTAAGTTGTCGCATTTCTTTTTGGCC
>Location:NODE_261184_length_10127_cov_26.726177	Coordinate:2880	Reads:2	Hits:1	Allocated_reads:2	Strand:+
TTTAAGTTGTCGCATTTCTTTTTGGCCG
>Location:NODE_261184_length_10127_cov_26.726177	Coordinate:2880	Reads:21	Hits:1	Allocated_reads:21	Strand:+
TTTAAGTTGTCGCATTTCTTTTTGGCCT
>Location:NODE_261184_length_10127_cov_26.726177	Coordinate:2880	Reads:1	Hits:1	Allocated_reads:1	Strand:+
TTTAAGTTGTCGCATTTCTTTTTGGCCTGCA
>Location:NODE_261184_length_10127_cov_26.726177	Coordinate:2881	Reads:1	Hits:1	Allocated_reads:1	Strand:+
TTAAGTTGTCGCATTTCTTTTTGGCC
>Location:NODE_261184_length_10127_cov_26.726177	Coordinate:2881	Reads:4	Hits:1	Allocated_reads:4	Strand:+
TTAAGTTGTCGCATTTCTTTTTGGCCT
>Location:NODE_261184_length_10127_cov_26.726177	Coordinate:2881	Reads:1	Hits:1	Allocated_reads:1	Strand:+
TTAAGTTGTCGCATTTCTTTTTGGCCTG
>Location:NODE_261184_length_10127_cov_26.726177	Coordinate:2881	Reads:3	Hits:1	Allocated_reads:3	Strand:+
TTAAGTTGTCGCATTTCTTTTTGGCCTGC
>Location:NODE_261184_length_10127_cov_26.726177	Coordinate:2882	Reads:1	Hits:1	Allocated_reads:1	Strand:+
TAAGTTGTCGCATTTCTTTTTGGC
>Location:NODE_261184_length_10127_cov_26.726177	Coordinate:2882	Reads:1	Hits:1	Allocated_reads:1	Strand:+
TAAGTTGTCGCATTTCTTTTTGGCC
>Location:NODE_261184_length_10127_cov_26.726177	Coordinate:2882	Reads:18	Hits:1	Allocated_reads:18	Strand:+
TAAGTTGTCGCATTTCTTTTTGGCCT
>Location:NODE_261184_length_10127_cov_26.726177	Coordinate:2882	Reads:4	Hits:1	Allocated_reads:4	Strand:+
TAAGTTGTCGCATTTCTTTTTGGCCTGC
>Location:NODE_261184_length_10127_cov_26.726177	Coordinate:2882	Reads:6	Hits:1	Allocated_reads:6	Strand:+
TAAGTTGTCGCATTTCTTTTTGGCCTGCA
>Location:NODE_261184_length_10127_cov_26.726177	Coordinate:2882	Reads:1	Hits:1	Allocated_reads:1	Strand:+
TAAGTTGTCGCATTTCTTTTTGGCCTGCAA
>Location:NODE_261184_length_10127_cov_26.726177	Coordinate:2882	Reads:1	Hits:1	Allocated_reads:1	Strand:+
TAAGTTGTCGCATTTCTTTTTGGCCTGCAAG
>Location:NODE_261184_length_10127_cov_26.726177	Coordinate:2882	Reads:1	Hits:1	Allocated_reads:1	Strand:+
TAAGTTGTCGCATTTCTTTTTGGCCTGCAAGGGGT
>Location:NODE_261184_length_10127_cov_26.726177	Coordinate:2883	Reads:1	Hits:1	Allocated_reads:1	Strand:+
AAGTTGTCGCATTTCTTTTTGGCCTGC
>Location:NODE_261184_length_10127_cov_26.726177	Coordinate:2885	Reads:1	Hits:1	Allocated_reads:1	Strand:+
GTTGTCGCATTTCTTTTTGGCCTGCAAGG
>Location:NODE_261184_length_10127_cov_26.726177	Coordinate:2886	Reads:1	Hits:1	Allocated_reads:1	Strand:+
TTGTCGCATTTCTTTTTGGCCTGCAAGGGGG
>Location:NODE_261184_length_10127_cov_26.726177	Coordinate:2886	Reads:2	Hits:1	Allocated_reads:2	Strand:+
TTGTCGCATTTCTTTTTGGCCTGCAAGGGGT
>Location:NODE_261184_length_10127_cov_26.726177	Coordinate:2887	Reads:1	Hits:1	Allocated_reads:1	Strand:+
TGTCGCATTTCTTTTTGGCCTGCAAGGGGT
>Location:NODE_261184_length_10127_cov_26.726177	Coordinate:2891	Reads:1	Hits:1	Allocated_reads:1	Strand:+
GCATTTCTTTTTGGCCTGCAAGGGGTGACT
>Location:NODE_261184_length_10127_cov_26.726177	Coordinate:2894	Reads:1	Hits:1	Allocated_reads:1	Strand:+
TTTCTTTTTGGCCTGCAAGGGGTGACA
>Location:NODE_261184_length_10127_cov_26.726177	Coordinate:2894	Reads:5	Hits:1	Allocated_reads:5	Strand:+
TTTCTTTTTGGCCTGCAAGGGGTGACT
>Location:NODE_261184_length_10127_cov_26.726177	Coordinate:2894	Reads:2	Hits:1	Allocated_reads:2	Strand:+
TTTCTTTTTGGCCTGCAAGGGGTGACTT
>Location:NODE_261184_length_10127_cov_26.726177	Coordinate:2895	Reads:3	Hits:1	Allocated_reads:3	Strand:+
TTCTTTTTGGCCTGCAAGGGGTGACT
>Location:NODE_261184_length_10127_cov_26.726177	Coordinate:2895	Reads:1	Hits:1	Allocated_reads:1	Strand:+
TTCTTTTTGGCCTGCAAGGGGTGACTTTCCCCTGC
>Location:NODE_261184_length_10127_cov_26.726177	Coordinate:2896	Reads:2	Hits:1	Allocated_reads:2	Strand:+
TCTTTTTGGCCTGCAAGGGGTGACTTTCCCC
>Location:NODE_261184_length_10127_cov_26.726177	Coordinate:2896	Reads:1	Hits:1	Allocated_reads:1	Strand:+
TCTTTTTGGCCTGCAAGGGGTGACTTTCCCCTG
>Location:NODE_261184_length_10127_cov_26.726177	Coordinate:2896	Reads:1	Hits:1	Allocated_reads:1	Strand:+
TCTTTTTGGCCTGCAAGGGGTGACTTTCCCCTT
>Location:NODE_261184_length_10127_cov_26.726177	Coordinate:2896	Reads:1	Hits:1	Allocated_reads:1	Strand:+
TCTTTTTGGCCTGCAAGGGGTGACTTTCCCCTGC
>Location:NODE_261184_length_10127_cov_26.726177	Coordinate:2897	Reads:2	Hits:1	Allocated_reads:2	Strand:+
CTTTTTGGCCTGCAAGGGGTGACTTTCCCC
>Location:NODE_261184_length_10127_cov_26.726177	Coordinate:2898	Reads:1	Hits:1	Allocated_reads:1	Strand:+
TTTTTGGCCTGCAAGGGGTGACTTTCCCC
>Location:NODE_261184_length_10127_cov_26.726177	Coordinate:2898	Reads:4	Hits:1	Allocated_reads:4	Strand:+
TTTTTGGCCTGCAAGGGGTGACTTTCCCCT
>Location:NODE_261184_length_10127_cov_26.726177	Coordinate:2899	Reads:1	Hits:1	Allocated_reads:1	Strand:+
TTTTGGCCTGCAAGGGGTGACTTTCCC
>Location:NODE_261184_length_10127_cov_26.726177	Coordinate:2899	Reads:1	Hits:1	Allocated_reads:1	Strand:+
TTTTGGCCTGCAAGGGGTGACTTTCCCCA
>Location:NODE_261184_length_10127_cov_26.726177	Coordinate:2899	Reads:2	Hits:1	Allocated_reads:2	Strand:+
TTTTGGCCTGCAAGGGGTGACTTTCCCCT
>Location:NODE_261184_length_10127_cov_26.726177	Coordinate:2900	Reads:1	Hits:1	Allocated_reads:1	Strand:+
TTTGGCCTGCAAGGGGTGACTTTCC
>Location:NODE_261184_length_10127_cov_26.726177	Coordinate:2900	Reads:1	Hits:1	Allocated_reads:1	Strand:+
TTTGGCCTGCAAGGGGTGACTTTCCCC
>Location:NODE_261184_length_10127_cov_26.726177	Coordinate:2900	Reads:1	Hits:1	Allocated_reads:1	Strand:+
TTTGGCCTGCAAGGGGTGACTTTCCCCTT
>Location:NODE_261184_length_10127_cov_26.726177	Coordinate:2900	Reads:1	Hits:1	Allocated_reads:1	Strand:+
TTTGGCCTGCAAGGGGTGACTTTCCCCTGC
>Location:NODE_261184_length_10127_cov_26.726177	Coordinate:2901	Reads:2	Hits:1	Allocated_reads:2	Strand:+
TTGGCCTGCAAGGGGTGACTTTCCCC
>Location:NODE_261184_length_10127_cov_26.726177	Coordinate:2901	Reads:1	Hits:1	Allocated_reads:1	Strand:+
TTGGCCTGCAAGGGGTGACTTTCCACT
>Location:NODE_261184_length_10127_cov_26.726177	Coordinate:2901	Reads:4	Hits:1	Allocated_reads:4	Strand:+
TTGGCCTGCAAGGGGTGACTTTCCCCT
>Location:NODE_261184_length_10127_cov_26.726177	Coordinate:2901	Reads:3	Hits:1	Allocated_reads:3	Strand:+
TTGGCCTGCAAGGGGTGACTTTCCCCTGC
>Location:NODE_261184_length_10127_cov_26.726177	Coordinate:2916	Reads:1	Hits:15	Allocated_reads:0.0666666666666667	Strand:+
TGACTTTCCCCTGCAGGCCCATCT
>Location:NODE_261184_length_10127_cov_26.726177	Coordinate:2916	Reads:1	Hits:15	Allocated_reads:0.0666666666666667	Strand:+
TGACTTTCCCCTGCAGGCCCATCTTA
>Location:NODE_261184_length_10127_cov_26.726177	Coordinate:2916	Reads:1	Hits:15	Allocated_reads:0.0666666666666667	Strand:+
TGACTTTCCCCTGCAGGCCCATCTTC
>Location:NODE_261184_length_10127_cov_26.726177	Coordinate:2916	Reads:1	Hits:15	Allocated_reads:0.0666666666666667	Strand:+
TGACTTTCCCCTGCAGGCCCATCTTT
>Location:NODE_261184_length_10127_cov_26.726177	Coordinate:2916	Reads:5	Hits:13	Allocated_reads:0.384615384615385	Strand:+
TGACTTTCCCCTGCAGGCCCATCTTCT
>Location:NODE_261184_length_10127_cov_26.726177	Coordinate:2916	Reads:3	Hits:12	Allocated_reads:0.25	Strand:+
TGACTTTCCCCTGCAGGCCCATCTTCTC
>Location:NODE_261184_length_10127_cov_26.726177	Coordinate:2916	Reads:1	Hits:1	Allocated_reads:1	Strand:+
TGACTTTCCCCTGCAGGCCCATCTTCTCG
>Location:NODE_261184_length_10127_cov_26.726177	Coordinate:2916	Reads:1	Hits:1	Allocated_reads:1	Strand:+
TGACTTTCCCCTGCAGGCCCATCTTCTCGT
>Location:NODE_261184_length_10127_cov_26.726177	Coordinate:2916	Reads:5	Hits:1	Allocated_reads:5	Strand:+
TGACTTTCCCCTGCAGGCCCATCTTCTCGA
>Location:NODE_261184_length_10127_cov_26.726177	Coordinate:2917	Reads:2	Hits:1	Allocated_reads:2	Strand:+
GACTTTCCCCTGCAGGCCCATCTTCTCGAGA
>Location:NODE_261184_length_10127_cov_26.726177	Coordinate:2917	Reads:1	Hits:1	Allocated_reads:1	Strand:+
GACTTTCCCCTGCAGGCCCATCTTCTCGAGAA
>Location:NODE_261184_length_10127_cov_26.726177	Coordinate:2918	Reads:1	Hits:14	Allocated_reads:0.0714285714285714	Strand:+
ACTTTCCCCTGCAGGCCCATCTTCT
>Location:NODE_261184_length_10127_cov_26.726177	Coordinate:2918	Reads:1	Hits:1	Allocated_reads:1	Strand:+
ACTTTCCCCTGCAGGCCCATCTTCTCGAGAA
>Location:NODE_261184_length_10127_cov_26.726177	Coordinate:2920	Reads:1	Hits:1	Allocated_reads:1	Strand:-
TTCTCGAGAAGATGGGCCTGCAGGGGAAA
>Location:NODE_261184_length_10127_cov_26.726177	Coordinate:2920	Reads:5	Hits:1	Allocated_reads:5	Strand:+
TTTCCCCTGCAGGCCCATCTTCTCGAGAA
>Location:NODE_261184_length_10127_cov_26.726177	Coordinate:2921	Reads:1	Hits:1	Allocated_reads:1	Strand:+
TTCCCCTGCAGGCCCATCTTCTCGAGA
>Location:NODE_261184_length_10127_cov_26.726177	Coordinate:2922	Reads:1	Hits:1	Allocated_reads:1	Strand:+
TCCCCTGCAGGCCCATCTTCTCGA
>Location:NODE_261184_length_10127_cov_26.726177	Coordinate:2922	Reads:1	Hits:1	Allocated_reads:1	Strand:+
TCCCCTGCAGGCCCATCTTCTCGAGAA
>Location:NODE_261184_length_10127_cov_26.726177	Coordinate:2922	Reads:2	Hits:1	Allocated_reads:2	Strand:+
TCCCCTGCAGGCCCATCTTCTCGAGAAT
>Location:NODE_261184_length_10127_cov_26.726177	Coordinate:2922	Reads:1	Hits:1	Allocated_reads:1	Strand:+
TCCCCTGCAGGCCCATCTTCTCGAGAATT
>Location:NODE_261184_length_10127_cov_26.726177	Coordinate:2922	Reads:1	Hits:1	Allocated_reads:1	Strand:-
TCTCGAGAAGATGGGCCTGCAGGGGA
>Location:NODE_261184_length_10127_cov_26.726177	Coordinate:2922	Reads:2	Hits:1	Allocated_reads:2	Strand:-
TTCTCGAGAAGATGGGCCTGCAGGGGA
>Location:NODE_261184_length_10127_cov_26.726177	Coordinate:2923	Reads:1	Hits:1	Allocated_reads:1	Strand:-
ATTCTCGAGAAGATGGGCCTGCAGTTT
>Location:NODE_261184_length_10127_cov_26.726177	Coordinate:2923	Reads:2	Hits:1	Allocated_reads:2	Strand:+
CCCCTGCAGGCCCATCTTCTCGAGAA
>Location:NODE_261184_length_10127_cov_26.726177	Coordinate:2923	Reads:1	Hits:1	Allocated_reads:1	Strand:-
TTCTCGAGAAGATGGGCCTGCAGGGG
>Location:NODE_261184_length_10127_cov_26.726177	Coordinate:2923	Reads:1	Hits:1	Allocated_reads:1	Strand:-
TTCTCGAGAAGATGGGCCTGCAGGGT
>Location:NODE_261184_length_10127_cov_26.726177	Coordinate:2924	Reads:1	Hits:1	Allocated_reads:1	Strand:-
TCTCGAGAAGATGGGCCTGCAGTC
>Location:NODE_261184_length_10127_cov_26.726177	Coordinate:2924	Reads:1	Hits:1	Allocated_reads:1	Strand:-
TTCTCGAGAAGATGGGCCTGCAGGG
>Location:NODE_261184_length_10127_cov_26.726177	Coordinate:2924	Reads:1	Hits:1	Allocated_reads:1	Strand:-
TTCTCGAGAAGATGGGCCTGCAGGT
>Location:NODE_261184_length_10127_cov_26.726177	Coordinate:2925	Reads:1	Hits:1	Allocated_reads:1	Strand:-
ACAATTCTCGAGAAGATGGGCCTGCAGG
>Location:NODE_261184_length_10127_cov_26.726177	Coordinate:2925	Reads:18	Hits:1	Allocated_reads:18	Strand:-
TTCTCGAGAAGATGGGCCTGCAGG
>Location:NODE_261184_length_10127_cov_26.726177	Coordinate:2925	Reads:5	Hits:1	Allocated_reads:5	Strand:-
TTCTCGAGAAGATGGGCCTGCAGT
>Location:NODE_261184_length_10127_cov_26.726177	Coordinate:2927	Reads:1	Hits:1	Allocated_reads:1	Strand:-
ACAATTCTCGAGAAGATGGGCCTGCA
>Location:NODE_261184_length_10127_cov_26.726177	Coordinate:2927	Reads:2	Hits:1	Allocated_reads:2	Strand:-
CAATTCTCGAGAAGATGGGCCTGCA
>Location:NODE_261184_length_10127_cov_26.726177	Coordinate:2931	Reads:1	Hits:1	Allocated_reads:1	Strand:-
AGGACAATTCTCGAGAAGATGGGCC
>Location:NODE_261184_length_10127_cov_26.726177	Coordinate:2931	Reads:1	Hits:1	Allocated_reads:1	Strand:-
ATCAGGACAATTCTCGAGAAGATTGGCC
>Location:NODE_261184_length_10127_cov_26.726177	Coordinate:2931	Reads:50	Hits:1	Allocated_reads:50	Strand:-
ATCAGGACAATTCTCGAGAAGATGGGCC
>Location:NODE_261184_length_10127_cov_26.726177	Coordinate:2931	Reads:3	Hits:1	Allocated_reads:3	Strand:-
CAGGACAATTCTCGAGAAGATGGGCC
>Location:NODE_261184_length_10127_cov_26.726177	Coordinate:2931	Reads:2	Hits:1	Allocated_reads:2	Strand:-
GATCAGGACAATTCTCGAGAAGATGGGCC
>Location:NODE_261184_length_10127_cov_26.726177	Coordinate:2931	Reads:2	Hits:1	Allocated_reads:2	Strand:+
GGCCCATCTTCTCGAGAATTGTCCTGATC
>Location:NODE_261184_length_10127_cov_26.726177	Coordinate:2931	Reads:2	Hits:1	Allocated_reads:2	Strand:-
TCAGGACAATTCTCGAGAAGATGGGCC
>Location:NODE_261184_length_10127_cov_26.726177	Coordinate:2932	Reads:5	Hits:1	Allocated_reads:5	Strand:-
ATCAGGACAATTCTCGAGAAGATGGGC
>Location:NODE_261184_length_10127_cov_26.726177	Coordinate:2933	Reads:5	Hits:1	Allocated_reads:5	Strand:-
ATCAGGACAATTCTCGAGAAGATGGG
>Location:NODE_261184_length_10127_cov_26.726177	Coordinate:2933	Reads:1	Hits:1	Allocated_reads:1	Strand:-
CGATCAGGACAATTCTCGAGAAGATGGT
>Location:NODE_261184_length_10127_cov_26.726177	Coordinate:2935	Reads:1	Hits:1	Allocated_reads:1	Strand:-
ATCAGGACAATTCTCGAGAAGAAG
>Location:NODE_261184_length_10127_cov_26.726177	Coordinate:2935	Reads:2	Hits:1	Allocated_reads:2	Strand:-
ATCAGGACAATTCTCGAGAAGATT
>Location:NODE_261184_length_10127_cov_26.726177	Coordinate:2935	Reads:3	Hits:1	Allocated_reads:3	Strand:-
ATCAGGACAATTCTCGAGAAGATG
>Location:NODE_261184_length_10127_cov_26.726177	Coordinate:2935	Reads:1	Hits:1	Allocated_reads:1	Strand:+
CATCTTCTCGAGAATTGTCCAGATCGCACA
>Location:NODE_261184_length_10127_cov_26.726177	Coordinate:2935	Reads:5	Hits:1	Allocated_reads:5	Strand:+
CATCTTCTCGAGAATTGTCCTGATCGCACA
>Location:NODE_261184_length_10127_cov_26.726177	Coordinate:2935	Reads:1	Hits:1	Allocated_reads:1	Strand:-
TGCGATCAGGACAATTCTCGAGAAGATG
>Location:NODE_261184_length_10127_cov_26.726177	Coordinate:2935	Reads:1	Hits:1	Allocated_reads:1	Strand:-
TGTGCGATCAGGACAATTCTCGAGAAGATT
>Location:NODE_261184_length_10127_cov_26.726177	Coordinate:2936	Reads:1	Hits:1	Allocated_reads:1	Strand:+
ATCTTCTCGAGAATTGTCCTGATCGCA
>Location:NODE_261184_length_10127_cov_26.726177	Coordinate:2936	Reads:1	Hits:1	Allocated_reads:1	Strand:+
ATCTTCTCGAGAATTGTCCTGATCGCAC
>Location:NODE_261184_length_10127_cov_26.726177	Coordinate:2936	Reads:3	Hits:1	Allocated_reads:3	Strand:+
ATCTTCTCGAGAATTGTCCTGATCGCACA
>Location:NODE_261184_length_10127_cov_26.726177	Coordinate:2936	Reads:1	Hits:1	Allocated_reads:1	Strand:-
CGATCAGGACAATTCTCGAGAAGAT
>Location:NODE_261184_length_10127_cov_26.726177	Coordinate:2937	Reads:23	Hits:1	Allocated_reads:23	Strand:+
TCTTCTCGAGAATTGTCCTGATCGCACA
>Location:NODE_261184_length_10127_cov_26.726177	Coordinate:2938	Reads:2	Hits:1	Allocated_reads:2	Strand:+
CTTCTCGAGAATTGTCCTGATCGC
>Location:NODE_261184_length_10127_cov_26.726177	Coordinate:2938	Reads:1	Hits:1	Allocated_reads:1	Strand:+
CTTCTCGAGAATTGTCCTGATCGCA
>Location:NODE_261184_length_10127_cov_26.726177	Coordinate:2938	Reads:2	Hits:1	Allocated_reads:2	Strand:+
CTTCTCGAGAATTGTCCTGATCGCAC
>Location:NODE_261184_length_10127_cov_26.726177	Coordinate:2938	Reads:7	Hits:1	Allocated_reads:7	Strand:+
CTTCTCGAGAATTGTCCTGATCGCACA
>Location:NODE_261184_length_10127_cov_26.726177	Coordinate:2938	Reads:1	Hits:1	Allocated_reads:1	Strand:+
CTTCTCGAGAATTGTCCTGATCGCACAA
>Location:NODE_261184_length_10127_cov_26.726177	Coordinate:2938	Reads:1	Hits:1	Allocated_reads:1	Strand:+
CTTCTCGAGAATTGTCCTGATCGCACAAAAA
>Location:NODE_261184_length_10127_cov_26.726177	Coordinate:2939	Reads:2	Hits:1	Allocated_reads:2	Strand:-
TGTGCGATCAGGACAATTCTCGAGAA
>Location:NODE_261184_length_10127_cov_26.726177	Coordinate:2939	Reads:4	Hits:1	Allocated_reads:4	Strand:+
TTCTCGAGAATTGTCCTGATCGCA
>Location:NODE_261184_length_10127_cov_26.726177	Coordinate:2939	Reads:6	Hits:1	Allocated_reads:6	Strand:+
TTCTCGAGAATTGTCCTGATCGCAC
>Location:NODE_261184_length_10127_cov_26.726177	Coordinate:2939	Reads:1	Hits:1	Allocated_reads:1	Strand:+
TTCTCGAGAATTGTCCTGATCGCACG
>Location:NODE_261184_length_10127_cov_26.726177	Coordinate:2939	Reads:109	Hits:1	Allocated_reads:109	Strand:+
TTCTCGAGAATTGTCCTGATCGCACA
>Location:NODE_261184_length_10127_cov_26.726177	Coordinate:2939	Reads:18	Hits:1	Allocated_reads:18	Strand:+
TTCTCGAGAATTGTCCTGATCGCACAA
>Location:NODE_261184_length_10127_cov_26.726177	Coordinate:2939	Reads:1	Hits:1	Allocated_reads:1	Strand:+
TTCTCGAGAATTGTCCTGATCGCACAAC
>Location:NODE_261184_length_10127_cov_26.726177	Coordinate:2939	Reads:1	Hits:1	Allocated_reads:1	Strand:+
TTCTCGAGAATTGTCCTGATCGCACAAT
>Location:NODE_261184_length_10127_cov_26.726177	Coordinate:2939	Reads:44	Hits:1	Allocated_reads:44	Strand:+
TTCTCGAGAATTGTCCTGATCGCACAAA
>Location:NODE_261184_length_10127_cov_26.726177	Coordinate:2939	Reads:1	Hits:1	Allocated_reads:1	Strand:+
TTCTCGAGAATTGTCCTGATCGCACAAAT
>Location:NODE_261184_length_10127_cov_26.726177	Coordinate:2939	Reads:1	Hits:1	Allocated_reads:1	Strand:+
TTCTCGAGAATTGTCCTGATCGTACAAAA
>Location:NODE_261184_length_10127_cov_26.726177	Coordinate:2939	Reads:36	Hits:1	Allocated_reads:36	Strand:+
TTCTCGAGAATTGTCCTGATCGCACAAAA
>Location:NODE_261184_length_10127_cov_26.726177	Coordinate:2939	Reads:1	Hits:1	Allocated_reads:1	Strand:+
TTCTCGAGAATTGTCCTGATCGCACAAAAT
>Location:NODE_261184_length_10127_cov_26.726177	Coordinate:2939	Reads:31	Hits:1	Allocated_reads:31	Strand:+
TTCTCGAGAATTGTCCTGATCGCACAAAAA
>Location:NODE_261184_length_10127_cov_26.726177	Coordinate:2939	Reads:1	Hits:1	Allocated_reads:1	Strand:-
TTGTGCGATCAGGACAATTCTCGAGAA
>Location:NODE_261184_length_10127_cov_26.726177	Coordinate:2939	Reads:1	Hits:1	Allocated_reads:1	Strand:-
TTTGTGCGATCAGGACAATTCTCGAGAA
>Location:NODE_261184_length_10127_cov_26.726177	Coordinate:2939	Reads:1	Hits:1	Allocated_reads:1	Strand:-
TTTTGTGCGATCAGGACAATTCTCGAGAA
>Location:NODE_261184_length_10127_cov_26.726177	Coordinate:2940	Reads:5	Hits:1	Allocated_reads:5	Strand:+
TCTCGAGAATTGTCCTGATCGCACA
>Location:NODE_261184_length_10127_cov_26.726177	Coordinate:2940	Reads:2	Hits:1	Allocated_reads:2	Strand:+
TCTCGAGAATTGTCCTGATCGCACAAA
>Location:NODE_261184_length_10127_cov_26.726177	Coordinate:2940	Reads:1	Hits:1	Allocated_reads:1	Strand:+
TCTCGAGAATTGTCCTGATCGCACAAAA
>Location:NODE_261184_length_10127_cov_26.726177	Coordinate:2940	Reads:4	Hits:1	Allocated_reads:4	Strand:+
TCTCGAGAATTGTCCTGATCGCACAAAAA
>Location:NODE_261184_length_10127_cov_26.726177	Coordinate:2940	Reads:1	Hits:1	Allocated_reads:1	Strand:+
TCTCGAGAATTGTCCTGATCGCACAAAATT
>Location:NODE_261184_length_10127_cov_26.726177	Coordinate:2941	Reads:1	Hits:1	Allocated_reads:1	Strand:+
CTCGAGAATTGTCCTGATCGCACA
>Location:NODE_261184_length_10127_cov_26.726177	Coordinate:2941	Reads:13	Hits:1	Allocated_reads:13	Strand:+
CTCGAGAATTGTCCTGATCGCACAAAAA
>Location:NODE_261184_length_10127_cov_26.726177	Coordinate:2941	Reads:2	Hits:1	Allocated_reads:2	Strand:+
CTCGAGAATTGTCCTGATCGCACAAAAAA
>Location:NODE_261184_length_10127_cov_26.726177	Coordinate:2942	Reads:1	Hits:1	Allocated_reads:1	Strand:+
TCGAGAATTGTCCTGATCGCACAA
>Location:NODE_261184_length_10127_cov_26.726177	Coordinate:2942	Reads:2	Hits:1	Allocated_reads:2	Strand:+
TCGAGAATTGTCCTGATCGCACAAAA
>Location:NODE_261184_length_10127_cov_26.726177	Coordinate:2942	Reads:6	Hits:1	Allocated_reads:6	Strand:+
TCGAGAATTGTCCTGATCGCACAAAAA
>Location:NODE_261184_length_10127_cov_26.726177	Coordinate:2942	Reads:3	Hits:1	Allocated_reads:3	Strand:+
TCGAGAATTGTCCTGATCGCACAAAAAA
>Location:NODE_261184_length_10127_cov_26.726177	Coordinate:2942	Reads:1	Hits:1	Allocated_reads:1	Strand:+
TCGAGAATTGTCCTGATCGCACAAAAAAA
>Location:NODE_261184_length_10127_cov_26.726177	Coordinate:2943	Reads:1	Hits:1	Allocated_reads:1	Strand:+
CGAGAATTGTCCTGATCGCACAAAAAA
>Location:NODE_261184_length_10127_cov_26.726177	Coordinate:2943	Reads:1	Hits:1	Allocated_reads:1	Strand:+
CGAGAATTGTCCTGATCGCACAAAAAAAA
>Location:NODE_261184_length_10127_cov_26.726177	Coordinate:2949	Reads:1	Hits:1	Allocated_reads:1	Strand:+
TTGTCCTGATCGCACAAAAAAAATATT
>Location:NODE_261184_length_10127_cov_26.726177	Coordinate:2949	Reads:1	Hits:1	Allocated_reads:1	Strand:+
TTGTCCTGATCGCACAAAAAAAATAAGT
>Location:NODE_261184_length_10127_cov_26.726177	Coordinate:2949	Reads:17	Hits:1	Allocated_reads:17	Strand:+
TTGTCCTGATCGCACAAAAAAAATAAGA
>Location:NODE_261184_length_10127_cov_26.726177	Coordinate:2949	Reads:1	Hits:1	Allocated_reads:1	Strand:+
TTGTCCTGATCGCACAAAAAAAATAAGAG
>Location:NODE_261184_length_10127_cov_26.726177	Coordinate:2949	Reads:22	Hits:1	Allocated_reads:22	Strand:+
TTGTCCTGATCGCACAAAAAAAATAAGAGA
>Location:NODE_261184_length_10127_cov_26.726177	Coordinate:2949	Reads:60	Hits:1	Allocated_reads:60	Strand:+
TTGTCCTGATCGCACAAAAAAAATAAGAGAA
>Location:NODE_261184_length_10127_cov_26.726177	Coordinate:2949	Reads:3	Hits:1	Allocated_reads:3	Strand:+
TTGTCCTGATCGCACAAAAAAAATAAGAGAAG
>Location:NODE_261184_length_10127_cov_26.726177	Coordinate:2949	Reads:2	Hits:1	Allocated_reads:2	Strand:+
TTGTCCTGATCGCACAAAAAAAATAAGAGAAGA
>Location:NODE_261184_length_10127_cov_26.726177	Coordinate:2949	Reads:1	Hits:1	Allocated_reads:1	Strand:+
TTGTCCTGATCGCACAAAAAAAATAAGAGAAGAGA
>Location:NODE_261184_length_10127_cov_26.726177	Coordinate:2950	Reads:5	Hits:1	Allocated_reads:5	Strand:+
TGTCCTGATCGCACAAAAAAAATAAGAGAA
>Location:NODE_261184_length_10127_cov_26.726177	Coordinate:2951	Reads:1	Hits:1	Allocated_reads:1	Strand:+
GTCCTGATCGCACAAAAAAAATAAGAGA
>Location:NODE_261184_length_10127_cov_26.726177	Coordinate:2952	Reads:2	Hits:1	Allocated_reads:2	Strand:+
TCCTGATCGCACAAAAAAAATAAGAGAA
>Location:NODE_261184_length_10127_cov_26.726177	Coordinate:2953	Reads:3	Hits:1	Allocated_reads:3	Strand:+
CCTGATCGCACAAAAAAAATAAGAGAA
>Location:NODE_261184_length_10127_cov_26.726177	Coordinate:2953	Reads:1	Hits:1	Allocated_reads:1	Strand:+
CCTGATCGCACAAAAAAAATAAGAGAAGA
>Location:NODE_261184_length_10127_cov_26.726177	Coordinate:2953	Reads:1	Hits:1	Allocated_reads:1	Strand:+
CCTGATCGCACAAAAAAAATAAGAGAAGAGA
>Location:NODE_261184_length_10127_cov_26.726177	Coordinate:2955	Reads:1	Hits:1	Allocated_reads:1	Strand:+
TGATCGCACAAAAAAAATAAGAGAAGAGA
>Location:NODE_261184_length_10127_cov_26.726177	Coordinate:2957	Reads:1	Hits:1	Allocated_reads:1	Strand:+
ATCGCACAAAAAAAATAAGAGAAGAGAG
>Location:NODE_261184_length_10127_cov_26.726177	Coordinate:2957	Reads:1	Hits:1	Allocated_reads:1	Strand:+
ATCGCACAAAAAAAATAAGAGAAGAGAGA
>Location:NODE_261184_length_10127_cov_26.726177	Coordinate:2964	Reads:1	Hits:1	Allocated_reads:1	Strand:-
TTTTCTCTCTTCTCTTATTTTTTTT
>Location:NODE_261184_length_10127_cov_26.726177	Coordinate:2970	Reads:2	Hits:2	Allocated_reads:1	Strand:-
TGTCATGGTTTTCTCTCTTCTCTTATT
>Location:NODE_261184_length_10127_cov_26.726177	Coordinate:2971	Reads:1	Hits:2	Allocated_reads:0.5	Strand:+
ATAAGAGAAGAGAGAAAACCATGACAAC
>Location:NODE_261184_length_10127_cov_26.726177	Coordinate:2972	Reads:4	Hits:2	Allocated_reads:2	Strand:+
TAAGAGAAGAGAGAAAACCATGAC
>Location:NODE_261184_length_10127_cov_26.726177	Coordinate:2972	Reads:1	Hits:2	Allocated_reads:0.5	Strand:+
TAAGAGAAGAGAGAAAACCATGACA
>Location:NODE_261184_length_10127_cov_26.726177	Coordinate:2972	Reads:1	Hits:2	Allocated_reads:0.5	Strand:+
TAAGAGAAGAGAGAAAACCATGACAACT
>Location:NODE_261184_length_10127_cov_26.726177	Coordinate:2972	Reads:11	Hits:2	Allocated_reads:5.5	Strand:+
TAAGAGAAGAGAGAAAACCATGACAACTA
>Location:NODE_261184_length_10127_cov_26.726177	Coordinate:2972	Reads:1	Hits:2	Allocated_reads:0.5	Strand:-
TGTCATGGTTTTCTCTCTTCTCTTA
>Location:NODE_261184_length_10127_cov_26.726177	Coordinate:2974	Reads:2	Hits:2	Allocated_reads:1	Strand:-
ATAGTTGTCATGGTTTTCTCTCTTCTCT
>Location:NODE_261184_length_10127_cov_26.726177	Coordinate:2975	Reads:2	Hits:2	Allocated_reads:1	Strand:-
ATAGTTGTCATGGTTTTCTCTCTTCTC
>Location:NODE_261184_length_10127_cov_26.726177	Coordinate:2975	Reads:1	Hits:2	Allocated_reads:0.5	Strand:+
GAGAAGAGAGAAAACCATGACAACTA
>Location:NODE_261184_length_10127_cov_26.726177	Coordinate:2975	Reads:1	Hits:2	Allocated_reads:0.5	Strand:+
GAGAAGAGAGAAAACCATGACAACTATGA
>Location:NODE_261184_length_10127_cov_26.726177	Coordinate:2976	Reads:1	Hits:2	Allocated_reads:0.5	Strand:+
AGAAGAGAGAAAACCATGACAACTATGA
>Location:NODE_261184_length_10127_cov_26.726177	Coordinate:2976	Reads:1	Hits:2	Allocated_reads:0.5	Strand:+
AGAAGAGAGAAAACCATGACAACTATGAT
>Location:NODE_261184_length_10127_cov_26.726177	Coordinate:2976	Reads:2	Hits:2	Allocated_reads:1	Strand:-
AGTTGTCATGGTTTTCTCTCTTCT
>Location:NODE_261184_length_10127_cov_26.726177	Coordinate:2976	Reads:1	Hits:2	Allocated_reads:0.5	Strand:-
ATAGTTGTCATGGTTTTCTCTCTTCT
>Location:NODE_261184_length_10127_cov_26.726177	Coordinate:2977	Reads:1	Hits:2	Allocated_reads:0.5	Strand:-
ATAGTTGTCATGGTTTTCTCTCTTC
>Location:NODE_261184_length_10127_cov_26.726177	Coordinate:2977	Reads:1	Hits:2	Allocated_reads:0.5	Strand:+
GAAGAGAGAAAACCATGACAACTAT
>Location:NODE_261184_length_10127_cov_26.726177	Coordinate:2977	Reads:1	Hits:2	Allocated_reads:0.5	Strand:+
GAAGAGAGAAAACCATGACAACTATGA
>Location:NODE_261184_length_10127_cov_26.726177	Coordinate:2977	Reads:3	Hits:2	Allocated_reads:1.5	Strand:+
GAAGAGAGAAAACCATGACAACTATGATA
>Location:NODE_261184_length_10127_cov_26.726177	Coordinate:2977	Reads:4	Hits:2	Allocated_reads:2	Strand:+
GAAGAGAGAAAACCATGACAACTATGATAA
>Location:NODE_261184_length_10127_cov_26.726177	Coordinate:2977	Reads:1	Hits:2	Allocated_reads:0.5	Strand:+
GAAGAGAGAAAACCATGACAACTATGATAAA
>Location:NODE_261184_length_10127_cov_26.726177	Coordinate:2978	Reads:1	Hits:2	Allocated_reads:0.5	Strand:+
AAGAGAGAAAACCATGACAACTATGATA
>Location:NODE_261184_length_10127_cov_26.726177	Coordinate:2978	Reads:2	Hits:2	Allocated_reads:1	Strand:+
AAGAGAGAAAACCATGACAACTATGATAA
>Location:NODE_261184_length_10127_cov_26.726177	Coordinate:2978	Reads:1	Hits:2	Allocated_reads:0.5	Strand:+
AAGAGAGAAAACCATGACAACTATGATAAT
>Location:NODE_261184_length_10127_cov_26.726177	Coordinate:2978	Reads:1	Hits:2	Allocated_reads:0.5	Strand:+
AAGAGAGAAAACCATGACAACTATGATAATTT
>Location:NODE_261184_length_10127_cov_26.726177	Coordinate:2978	Reads:2	Hits:2	Allocated_reads:1	Strand:-
ATAGTTGTCATGGTTTTCTCTCTT
>Location:NODE_261184_length_10127_cov_26.726177	Coordinate:2978	Reads:1	Hits:2	Allocated_reads:0.5	Strand:-
TCATAGTTGTCATGGTTTTCTCTCTT
>Location:NODE_261184_length_10127_cov_26.726177	Coordinate:2979	Reads:1	Hits:2	Allocated_reads:0.5	Strand:+
AGAGAGAAAACCATGACAACTATGAT
>Location:NODE_261184_length_10127_cov_26.726177	Coordinate:2979	Reads:11	Hits:2	Allocated_reads:5.5	Strand:+
AGAGAGAAAACCATGACAACTATGATA
>Location:NODE_261184_length_10127_cov_26.726177	Coordinate:2979	Reads:25	Hits:2	Allocated_reads:12.5	Strand:+
AGAGAGAAAACCATGACAACTATGATAA
>Location:NODE_261184_length_10127_cov_26.726177	Coordinate:2979	Reads:1	Hits:2	Allocated_reads:0.5	Strand:+
AGAGAGAAAACCATGACAACTATGATAAA
>Location:NODE_261184_length_10127_cov_26.726177	Coordinate:2979	Reads:3	Hits:2	Allocated_reads:1.5	Strand:+
AGAGAGAAAACCATGACAACTATGATAAT
>Location:NODE_261184_length_10127_cov_26.726177	Coordinate:2979	Reads:1	Hits:2	Allocated_reads:0.5	Strand:+
AGAGAGAAAACCATGACAACTATGATAATC
>Location:NODE_261184_length_10127_cov_26.726177	Coordinate:2979	Reads:1	Hits:2	Allocated_reads:0.5	Strand:+
AGAGAGAAAACCATGACAACTATGATAATCC
>Location:NODE_261184_length_10127_cov_26.726177	Coordinate:2980	Reads:3	Hits:2	Allocated_reads:1.5	Strand:+
GAGAGAAAACCATGACAACTATGATA
>Location:NODE_261184_length_10127_cov_26.726177	Coordinate:2980	Reads:1	Hits:2	Allocated_reads:0.5	Strand:+
GAGAGAAAACCATGACAACTATGATAAA
>Location:NODE_261184_length_10127_cov_26.726177	Coordinate:2980	Reads:1	Hits:2	Allocated_reads:0.5	Strand:+
GAGAGAAAACCATGACAACTATGATAAT
>Location:NODE_261184_length_10127_cov_26.726177	Coordinate:2981	Reads:1	Hits:2	Allocated_reads:0.5	Strand:+
AGAGAAAACCATGACAACTATGATAA
>Location:NODE_261184_length_10127_cov_26.726177	Coordinate:2982	Reads:1	Hits:2	Allocated_reads:0.5	Strand:+
GAGAAAACCATGACAACTATGATAATCC
>Location:NODE_261184_length_10127_cov_26.726177	Coordinate:2985	Reads:2	Hits:2	Allocated_reads:1	Strand:+
AAAACCATGACAACTATGATAATCCCTAAA
>Location:NODE_261184_length_10127_cov_26.726177	Coordinate:2986	Reads:1	Hits:2	Allocated_reads:0.5	Strand:+
AAACCATGACAACTATGATAATCCCT
>Location:NODE_261184_length_10127_cov_26.726177	Coordinate:2987	Reads:1	Hits:2	Allocated_reads:0.5	Strand:+
AACCATGACAACTATGATAATCCT
>Location:NODE_261184_length_10127_cov_26.726177	Coordinate:2987	Reads:4	Hits:2	Allocated_reads:2	Strand:+
AACCATGACAACTATGATAATCCCT
>Location:NODE_261184_length_10127_cov_26.726177	Coordinate:2987	Reads:2	Hits:2	Allocated_reads:1	Strand:+
AACCATGACAACTATGATAATCCTCT
>Location:NODE_261184_length_10127_cov_26.726177	Coordinate:2987	Reads:3	Hits:2	Allocated_reads:1.5	Strand:+
AACCATGACAACTATGATAATCCCTAAA
>Location:NODE_261184_length_10127_cov_26.726177	Coordinate:2987	Reads:1	Hits:2	Allocated_reads:0.5	Strand:+
AACCATGACAACTATGATAATCCCTAAAT
>Location:NODE_261184_length_10127_cov_26.726177	Coordinate:2987	Reads:2	Hits:2	Allocated_reads:1	Strand:+
AACCATGACAACTATGATAATCCCTAAATC
>Location:NODE_261184_length_10127_cov_26.726177	Coordinate:2991	Reads:1	Hits:2	Allocated_reads:0.5	Strand:+
ATGACAACTATGATAATCCCTAAATCC
>Location:NODE_261184_length_10127_cov_26.726177	Coordinate:2992	Reads:2	Hits:2	Allocated_reads:1	Strand:+
TGACAACTATGATAATCCCTAAATCCA
>Location:NODE_261184_length_10127_cov_26.726177	Coordinate:2992	Reads:2	Hits:2	Allocated_reads:1	Strand:+
TGACAACTATGATAATCCCTAAATCCAAA
>Location:NODE_261184_length_10127_cov_26.726177	Coordinate:2992	Reads:5	Hits:2	Allocated_reads:2.5	Strand:+
TGACAACTATGATAATCCCTAAATCCAAAA
>Location:NODE_261184_length_10127_cov_26.726177	Coordinate:2992	Reads:4	Hits:2	Allocated_reads:2	Strand:+
TGACAACTATGATAATCCCTAAATCCAAAAG
>Location:NODE_261184_length_10127_cov_26.726177	Coordinate:2992	Reads:26	Hits:2	Allocated_reads:13	Strand:+
TGACAACTATGATAATCCCTAAATCCAAAAGT
>Location:NODE_261184_length_10127_cov_26.726177	Coordinate:2992	Reads:1	Hits:2	Allocated_reads:0.5	Strand:+
TGACAACTATGATAATCCCTAAATCCAAAAAGT
>Location:NODE_261184_length_10127_cov_26.726177	Coordinate:2992	Reads:1	Hits:2	Allocated_reads:0.5	Strand:+
TGACAACTATGATAATCCCTAAATCCAAAAGTT
>Location:NODE_261184_length_10127_cov_26.726177	Coordinate:2992	Reads:1	Hits:2	Allocated_reads:0.5	Strand:+
TGACAACTATGATAATCCCTAAATCCAAAAGTTTT
>Location:NODE_261184_length_10127_cov_26.726177	Coordinate:2993	Reads:1	Hits:2	Allocated_reads:0.5	Strand:+
GACAACTATGATAATCCCTAAATCCAAAAG
>Location:NODE_261184_length_10127_cov_26.726177	Coordinate:2993	Reads:1	Hits:2	Allocated_reads:0.5	Strand:+
GACAACTATGATAATCCCTAAATCCAAAAGT
>Location:NODE_261184_length_10127_cov_26.726177	Coordinate:2997	Reads:1	Hits:3	Allocated_reads:0.333333333333333	Strand:-
AACTTTTGGATTTAGGGATTATCATAGT
>Location:NODE_261184_length_10127_cov_26.726177	Coordinate:2999	Reads:1	Hits:4	Allocated_reads:0.25	Strand:+
TATGATAATCCCTAAATCCAAAAGTTTT
>Location:NODE_261184_length_10127_cov_26.726177	Coordinate:3001	Reads:1	Hits:4	Allocated_reads:0.25	Strand:+
TGATAATCCCTAAATCCAAAAGTTTTT
>Location:NODE_261184_length_10127_cov_26.726177	Coordinate:3007	Reads:1	Hits:4	Allocated_reads:0.25	Strand:-
CTGCTGTGAAAACTTTTGGATTTAGGGA
>Location:NODE_261184_length_10127_cov_26.726177	Coordinate:3007	Reads:1	Hits:4	Allocated_reads:0.25	Strand:-
GCTGTGAAAACTTTTGGATTTAGGGA
>Location:NODE_261184_length_10127_cov_26.726177	Coordinate:3007	Reads:1	Hits:4	Allocated_reads:0.25	Strand:-
TCTGCTGTGAAAACTTTTGGATTTAGGGA
>Location:NODE_261184_length_10127_cov_26.726177	Coordinate:3009	Reads:2	Hits:5	Allocated_reads:0.4	Strand:-
CTGCTGTGAAAACTTTTGGATTTAGA
>Location:NODE_261184_length_10127_cov_26.726177	Coordinate:3009	Reads:4	Hits:4	Allocated_reads:1	Strand:-
CTGCTGTGAAAACTTTTGGATTTAGG
>Location:NODE_261184_length_10127_cov_26.726177	Coordinate:3009	Reads:1	Hits:5	Allocated_reads:0.2	Strand:-
GCTGTGAAAACTTTTGGATTTAGG
>Location:NODE_261184_length_10127_cov_26.726177	Coordinate:3009	Reads:9	Hits:4	Allocated_reads:2.25	Strand:-
TCTGCTGTGAAAACTTTTGGATTTAGG
>Location:NODE_261184_length_10127_cov_26.726177	Coordinate:3009	Reads:1	Hits:4	Allocated_reads:0.25	Strand:-
TGCTGTGAAAACTTTTGGATTTAGG
>Location:NODE_261184_length_10127_cov_26.726177	Coordinate:3009	Reads:6	Hits:4	Allocated_reads:1.5	Strand:-
TTCTGCTGTGAAAACTTTTGGATTTAGG
>Location:NODE_261184_length_10127_cov_26.726177	Coordinate:3011	Reads:1	Hits:5	Allocated_reads:0.2	Strand:+
TAAATCCAAAAGTTTTCACAGCAGAACA
>Location:NODE_261184_length_10127_cov_26.726177	Coordinate:3019	Reads:1	Hits:7	Allocated_reads:0.142857142857143	Strand:+
AAAGTTTTCACAGCAGAACACAAGAGGA
>Location:NODE_261184_length_10127_cov_26.726177	Coordinate:3020	Reads:1	Hits:8	Allocated_reads:0.125	Strand:+
AAGTTTTCACAGCAGAACACAAGAG
>Location:NODE_261184_length_10127_cov_26.726177	Coordinate:3021	Reads:1	Hits:8	Allocated_reads:0.125	Strand:+
AGTTTTCACAGCAGAACACAAGAGGA
>Location:NODE_261184_length_10127_cov_26.726177	Coordinate:3021	Reads:1	Hits:8	Allocated_reads:0.125	Strand:+
AGTTTTCACAGCAGAACACAAGAGGAA
>Location:NODE_261184_length_10127_cov_26.726177	Coordinate:3021	Reads:1	Hits:8	Allocated_reads:0.125	Strand:+
AGTTTTCACAGCAGAACACAAGAGGAATA
>Location:NODE_261184_length_10127_cov_26.726177	Coordinate:3021	Reads:1	Hits:6	Allocated_reads:0.166666666666667	Strand:+
AGTTTTCACAGCAGAACACAAGAGGAATAC
>Location:NODE_261184_length_10127_cov_26.726177	Coordinate:3021	Reads:1	Hits:8	Allocated_reads:0.125	Strand:-
TCCTCTTGTGTTCTGCTGTGAAAACT
>Location:NODE_261184_length_10127_cov_26.726177	Coordinate:3023	Reads:1	Hits:8	Allocated_reads:0.125	Strand:+
TTTTCACAGCAGAACACAAGAGGAAT
>Location:NODE_261184_length_10127_cov_26.726177	Coordinate:3023	Reads:7	Hits:8	Allocated_reads:0.875	Strand:+
TTTTCACAGCAGAACACAAGAGGAATA
>Location:NODE_261184_length_10127_cov_26.726177	Coordinate:3023	Reads:1	Hits:6	Allocated_reads:0.166666666666667	Strand:+
TTTTCACAGCAGAACACAAGAGGAATAC
>Location:NODE_261184_length_10127_cov_26.726177	Coordinate:3023	Reads:5	Hits:2	Allocated_reads:2.5	Strand:+
TTTTCACAGCAGAACACAAGAGGAATACC
>Location:NODE_261184_length_10127_cov_26.726177	Coordinate:3023	Reads:1	Hits:2	Allocated_reads:0.5	Strand:+
TTTTCACAGCAGAACACAAGAGGAATACCGTT
>Location:NODE_261184_length_10127_cov_26.726177	Coordinate:3023	Reads:3	Hits:2	Allocated_reads:1.5	Strand:+
TTTTCACAGCAGAACACAAGAGGAATACCGTC
>Location:NODE_261184_length_10127_cov_26.726177	Coordinate:3023	Reads:4	Hits:2	Allocated_reads:2	Strand:+
TTTTCACAGCAGAACACAAGAGGAATACCGTCT
>Location:NODE_261184_length_10127_cov_26.726177	Coordinate:3024	Reads:1	Hits:8	Allocated_reads:0.125	Strand:+
TTTCACAGCAGAACACAAGAGGAA
>Location:NODE_261184_length_10127_cov_26.726177	Coordinate:3024	Reads:1	Hits:8	Allocated_reads:0.125	Strand:+
TTTCACAGCAGAACACAAGAGGAATA
>Location:NODE_261184_length_10127_cov_26.726177	Coordinate:3024	Reads:8	Hits:2	Allocated_reads:4	Strand:+
TTTCACAGCAGAACACAAGAGGAATACC
>Location:NODE_261184_length_10127_cov_26.726177	Coordinate:3024	Reads:1	Hits:4	Allocated_reads:0.25	Strand:+
TTTCACAGCAGAACACAAGAGGAATACCT
>Location:NODE_261184_length_10127_cov_26.726177	Coordinate:3024	Reads:2	Hits:2	Allocated_reads:1	Strand:+
TTTCACAGCAGAACACAAGAGGAATACCG
>Location:NODE_261184_length_10127_cov_26.726177	Coordinate:3024	Reads:1	Hits:2	Allocated_reads:0.5	Strand:+
TTTCACAGCAGAACACAAGAGGAATACCGT
>Location:NODE_261184_length_10127_cov_26.726177	Coordinate:3024	Reads:6	Hits:2	Allocated_reads:3	Strand:+
TTTCACAGCAGAACACAAGAGGAATACCGTC
>Location:NODE_261184_length_10127_cov_26.726177	Coordinate:3024	Reads:5	Hits:2	Allocated_reads:2.5	Strand:+
TTTCACAGCAGAACACAAGAGGAATACCGTCT
>Location:NODE_261184_length_10127_cov_26.726177	Coordinate:3025	Reads:1	Hits:8	Allocated_reads:0.125	Strand:+
TTCACAGCAGAACACAAGAGGAAT
>Location:NODE_261184_length_10127_cov_26.726177	Coordinate:3025	Reads:1	Hits:8	Allocated_reads:0.125	Strand:+
TTCACAGCAGAACACAAGAGGAATA
>Location:NODE_261184_length_10127_cov_26.726177	Coordinate:3025	Reads:1	Hits:6	Allocated_reads:0.166666666666667	Strand:+
TTCACAGCAGAACACAAGAGGAATAC
>Location:NODE_261184_length_10127_cov_26.726177	Coordinate:3025	Reads:8	Hits:2	Allocated_reads:4	Strand:+
TTCACAGCAGAACACAAGAGGAATACC
>Location:NODE_261184_length_10127_cov_26.726177	Coordinate:3025	Reads:2	Hits:2	Allocated_reads:1	Strand:+
TTCACAGCAGAACACAAGAGGAATACCG
>Location:NODE_261184_length_10127_cov_26.726177	Coordinate:3025	Reads:7	Hits:2	Allocated_reads:3.5	Strand:+
TTCACAGCAGAACACAAGAGGAATACCGT
>Location:NODE_261184_length_10127_cov_26.726177	Coordinate:3025	Reads:2	Hits:2	Allocated_reads:1	Strand:+
TTCACAGCAGAACACAAGAGGAATACCGTT
>Location:NODE_261184_length_10127_cov_26.726177	Coordinate:3025	Reads:40	Hits:2	Allocated_reads:20	Strand:+
TTCACAGCAGAACACAAGAGGAATACCGTC
>Location:NODE_261184_length_10127_cov_26.726177	Coordinate:3025	Reads:42	Hits:2	Allocated_reads:21	Strand:+
TTCACAGCAGAACACAAGAGGAATACCGTCT
>Location:NODE_261184_length_10127_cov_26.726177	Coordinate:3026	Reads:12	Hits:2	Allocated_reads:6	Strand:+
TCACAGCAGAACACAAGAGGAATACC
>Location:NODE_261184_length_10127_cov_26.726177	Coordinate:3026	Reads:2	Hits:2	Allocated_reads:1	Strand:+
TCACAGCAGAACACAAGAGGAATACCG
>Location:NODE_261184_length_10127_cov_26.726177	Coordinate:3026	Reads:3	Hits:4	Allocated_reads:0.75	Strand:+
TCACAGCAGAACACAAGAGGAATACCT
>Location:NODE_261184_length_10127_cov_26.726177	Coordinate:3026	Reads:4	Hits:2	Allocated_reads:2	Strand:+
TCACAGCAGAACACAAGAGGAATACCGT
>Location:NODE_261184_length_10127_cov_26.726177	Coordinate:3026	Reads:1	Hits:2	Allocated_reads:0.5	Strand:+
TCACAGCAGAACACAAGAGGAATACCGTT
>Location:NODE_261184_length_10127_cov_26.726177	Coordinate:3026	Reads:34	Hits:2	Allocated_reads:17	Strand:+
TCACAGCAGAACACAAGAGGAATACCGTC
>Location:NODE_261184_length_10127_cov_26.726177	Coordinate:3026	Reads:1	Hits:2	Allocated_reads:0.5	Strand:+
TCACAGCAGAACACAAGAGGAATACCGACT
>Location:NODE_261184_length_10127_cov_26.726177	Coordinate:3026	Reads:122	Hits:2	Allocated_reads:61	Strand:+
TCACAGCAGAACACAAGAGGAATACCGTCT
>Location:NODE_261184_length_10127_cov_26.726177	Coordinate:3026	Reads:3	Hits:2	Allocated_reads:1.5	Strand:+
TCACAGCAGAACACAAGAGGAATACCGTCG
>Location:NODE_261184_length_10127_cov_26.726177	Coordinate:3026	Reads:1	Hits:1	Allocated_reads:1	Strand:+
TCACAGCAGAACACAAGAGGAATACCGTCTA
>Location:NODE_261184_length_10127_cov_26.726177	Coordinate:3027	Reads:1	Hits:2	Allocated_reads:0.5	Strand:+
CACAGCAGAACACAAGAGGAATACCGT
>Location:NODE_261184_length_10127_cov_26.726177	Coordinate:3027	Reads:2	Hits:2	Allocated_reads:1	Strand:+
CACAGCAGAACACAAGAGGAATACCGTC
>Location:NODE_261184_length_10127_cov_26.726177	Coordinate:3027	Reads:1	Hits:2	Allocated_reads:0.5	Strand:+
CACAGCAGAACACAAGAGGAAAACCGTCT
>Location:NODE_261184_length_10127_cov_26.726177	Coordinate:3027	Reads:42	Hits:2	Allocated_reads:21	Strand:+
CACAGCAGAACACAAGAGGAATACCGTCT
>Location:NODE_261184_length_10127_cov_26.726177	Coordinate:3027	Reads:1	Hits:1	Allocated_reads:1	Strand:+
CACAGCAGAACACAAGAGGAATACCGTCTA
>Location:NODE_261184_length_10127_cov_26.726177	Coordinate:3028	Reads:4	Hits:2	Allocated_reads:2	Strand:+
ACAGCAGAACACAAGAGGAATACCGTCT
>Location:NODE_261184_length_10127_cov_26.726177	Coordinate:3029	Reads:2	Hits:2	Allocated_reads:1	Strand:+
CAGCAGAACACAAGAGGAATACCGTC
>Location:NODE_261184_length_10127_cov_26.726177	Coordinate:3029	Reads:6	Hits:2	Allocated_reads:3	Strand:+
CAGCAGAACACAAGAGGAATACCGTCT
>Location:NODE_261184_length_10127_cov_26.726177	Coordinate:3030	Reads:1	Hits:2	Allocated_reads:0.5	Strand:+
AGCAGAACACAAGAGGAATACCGTCT
>Location:NODE_261184_length_10127_cov_26.726177	Coordinate:3031	Reads:2	Hits:2	Allocated_reads:1	Strand:+
GCAGAACACAAGAGGAATACCGTCT
>Location:NODE_261184_length_10127_cov_26.726177	Coordinate:3031	Reads:1	Hits:1	Allocated_reads:1	Strand:+
GCAGAACACAAGAGGAATACCGTCTAGACA
>Location:NODE_261184_length_10127_cov_26.726177	Coordinate:3036	Reads:1	Hits:1	Allocated_reads:1	Strand:+
ACACAAGAGGAATACCGTCTAGACAT
>Location:NODE_261184_length_10127_cov_26.726177	Coordinate:3036	Reads:1	Hits:1	Allocated_reads:1	Strand:+
ACACAAGAGGAATACCGTCTAGACATC
>Location:NODE_261184_length_10127_cov_26.726177	Coordinate:3037	Reads:4	Hits:2	Allocated_reads:2	Strand:+
CACAAGAGGAATACCGTCTAGACATCACA
>Location:NODE_261184_length_10127_cov_26.726177	Coordinate:3038	Reads:1	Hits:3	Allocated_reads:0.333333333333333	Strand:+
ACAAGAGGAATACCGTCTAGACATCACA
>Location:NODE_261184_length_10127_cov_26.726177	Coordinate:3042	Reads:1	Hits:1	Allocated_reads:1	Strand:+
GAGGAATACCGTCTAGACATCACAGG
>Location:NODE_261184_length_10127_cov_26.726177	Coordinate:3067	Reads:2	Hits:5	Allocated_reads:0.4	Strand:+
CTCAGATGAATATGATGTGTAAATTGATT
>Location:NODE_261184_length_10127_cov_26.726177	Coordinate:3068	Reads:14	Hits:5	Allocated_reads:2.8	Strand:+
TCAGATGAATATGATGTGTAAATTGATT
>Location:NODE_261184_length_10127_cov_26.726177	Coordinate:3069	Reads:3	Hits:5	Allocated_reads:0.6	Strand:+
CAGATGAATATGATGTGTAAATTGATT
>Location:NODE_261184_length_10127_cov_26.726177	Coordinate:3077	Reads:1	Hits:17	Allocated_reads:0.0588235294117647	Strand:+
TATGATGTGTAAATTGATTTATTC
>Location:NODE_261184_length_10127_cov_26.726177	Coordinate:3077	Reads:1	Hits:11	Allocated_reads:0.0909090909090909	Strand:+
TATGATGTGTAAATTGATTTATTCTT
>Location:NODE_261184_length_10127_cov_26.726177	Coordinate:3077	Reads:4	Hits:10	Allocated_reads:0.4	Strand:+
TATGATGTGTAAATTGATTTATTCTTG
>Location:NODE_261184_length_10127_cov_26.726177	Coordinate:3077	Reads:2	Hits:9	Allocated_reads:0.222222222222222	Strand:+
TATGATGTGTAAATTGATTTATTCTTGTA
>Location:NODE_261184_length_10127_cov_26.726177	Coordinate:3077	Reads:1	Hits:9	Allocated_reads:0.111111111111111	Strand:+
TATGATGTGTAAATTGATTTATTCTTGAACC
>Location:NODE_261184_length_10127_cov_26.726177	Coordinate:3077	Reads:65	Hits:9	Allocated_reads:7.22222222222222	Strand:+
TATGATGTGTAAATTGATTTATTCTTGTACC
>Location:NODE_261184_length_10127_cov_26.726177	Coordinate:3077	Reads:10	Hits:9	Allocated_reads:1.11111111111111	Strand:+
TATGATGTGTAAATTGATTTATTCTTGTACCT
>Location:NODE_261184_length_10127_cov_26.726177	Coordinate:3086	Reads:1	Hits:3	Allocated_reads:0.333333333333333	Strand:+
TAAATTGATTTATTCTTGTACCTCCATC
>Location:NODE_261184_length_10127_cov_26.726177	Coordinate:3087	Reads:2	Hits:1	Allocated_reads:2	Strand:-
CATTGTGGGATGGAGGTACAAGAATAAATCAATTT
>Location:NODE_261184_length_10127_cov_26.726177	Coordinate:3087	Reads:1	Hits:3	Allocated_reads:0.333333333333333	Strand:-
GATGGAGGTACAAGAATAAATCAATTT
>Location:NODE_261184_length_10127_cov_26.726177	Coordinate:3091	Reads:1	Hits:3	Allocated_reads:0.333333333333333	Strand:-
GTGGGATGGAGGTACAAGAATAAATCA
>Location:NODE_261184_length_10127_cov_26.726177	Coordinate:3094	Reads:1	Hits:1	Allocated_reads:1	Strand:+
TTTATTCTTGTACCTCCATCCCACAATGCC
>Location:NODE_261184_length_10127_cov_26.726177	Coordinate:3094	Reads:1	Hits:1	Allocated_reads:1	Strand:+
TTTATTCTTGTACCTCCATCCCACAATGCCC
>Location:NODE_261184_length_10127_cov_26.726177	Coordinate:3095	Reads:1	Hits:1	Allocated_reads:1	Strand:+
TTATTCTTGTACCTCCATCCCACAATGCCT
>Location:NODE_261184_length_10127_cov_26.726177	Coordinate:3096	Reads:2	Hits:1	Allocated_reads:2	Strand:+
TATTCTTGTACCTCCATCCCACAATGCCT
>Location:NODE_261184_length_10127_cov_26.726177	Coordinate:3098	Reads:1	Hits:1	Allocated_reads:1	Strand:+
TTCTTGTACCTCCATCCCACAATGCCT
>Location:NODE_261184_length_10127_cov_26.726177	Coordinate:3099	Reads:3	Hits:1	Allocated_reads:3	Strand:+
TCTTGTACCTCCATCCCACAATGCCT
>Location:NODE_261184_length_10127_cov_26.726177	Coordinate:3102	Reads:1	Hits:1	Allocated_reads:1	Strand:-
TCAGGCATTGTGGGATGGAGGTGCA
>Location:NODE_261184_length_10127_cov_26.726177	Coordinate:3102	Reads:1	Hits:1	Allocated_reads:1	Strand:+
TGTACCTCCATCCCACAATGCCTGAAT
>Location:NODE_261184_length_10127_cov_26.726177	Coordinate:3104	Reads:1	Hits:1	Allocated_reads:1	Strand:+
TACCTCCATCCCACAATGCCTGAATT
>Location:NODE_261184_length_10127_cov_26.726177	Coordinate:3108	Reads:1	Hits:1	Allocated_reads:1	Strand:-
GTAAAAAATTCAGGCATTGTGGGATGTT
>Location:NODE_261184_length_10127_cov_26.726177	Coordinate:3108	Reads:1	Hits:1	Allocated_reads:1	Strand:-
TAAAAAATTCAGGCATTGTGGGATGGA
>Location:NODE_261184_length_10127_cov_26.726177	Coordinate:3108	Reads:1	Hits:1	Allocated_reads:1	Strand:+
TCCATCCCACAATGCCTGAATTTTTTA
>Location:NODE_261184_length_10127_cov_26.726177	Coordinate:3108	Reads:1	Hits:1	Allocated_reads:1	Strand:+
TCCATCCCACAATGCCTGAATTTTTTACC
>Location:NODE_261184_length_10127_cov_26.726177	Coordinate:3108	Reads:3	Hits:1	Allocated_reads:3	Strand:+
TCCATCCCACAATGCCTGAATTTTTTACCCC
>Location:NODE_261184_length_10127_cov_26.726177	Coordinate:3109	Reads:1	Hits:1	Allocated_reads:1	Strand:+
CCATCCCACAATGCCTGAATTTTTTACCCC
>Location:NODE_261184_length_10127_cov_26.726177	Coordinate:3112	Reads:1	Hits:1	Allocated_reads:1	Strand:+
TCCCACAATGCCTGAATTTTTTACC
>Location:NODE_261184_length_10127_cov_26.726177	Coordinate:3112	Reads:1	Hits:1	Allocated_reads:1	Strand:+
TCCCACAATGCCTGAATTTTTTACCC
>Location:NODE_261184_length_10127_cov_26.726177	Coordinate:3112	Reads:1	Hits:1	Allocated_reads:1	Strand:+
TCCCACAATGCCTGAATTTTTTACCCCG
>Location:NODE_261184_length_10127_cov_26.726177	Coordinate:3112	Reads:4	Hits:1	Allocated_reads:4	Strand:+
TCCCACAATGCCTGAATTTTTTACCCCGGT
>Location:NODE_261184_length_10127_cov_26.726177	Coordinate:3115	Reads:1	Hits:1	Allocated_reads:1	Strand:+
CACAATGCCTGAATTTTTTACCCCGGT
>Location:NODE_261184_length_10127_cov_26.726177	Coordinate:3117	Reads:1	Hits:1	Allocated_reads:1	Strand:+
CAATGCCTGAATTTTTTACCCCGGTGAAGA
>Location:NODE_261184_length_10127_cov_26.726177	Coordinate:3118	Reads:1	Hits:1	Allocated_reads:1	Strand:+
AATGCCTGAATTTTTTACCCCGGTGAAGA
>Location:NODE_261184_length_10127_cov_26.726177	Coordinate:3118	Reads:1	Hits:1	Allocated_reads:1	Strand:+
AATGCCTGAATTTTTTACCCCGGTGAAGC
>Location:NODE_261184_length_10127_cov_26.726177	Coordinate:3118	Reads:1	Hits:1	Allocated_reads:1	Strand:+
AATGCCTGAATTTTTTACCCCGGTGAAGCGG
>Location:NODE_261184_length_10127_cov_26.726177	Coordinate:3118	Reads:1	Hits:1	Allocated_reads:1	Strand:-
CACCGGGGTAAAAAATTCAGGCATT
>Location:NODE_261184_length_10127_cov_26.726177	Coordinate:3119	Reads:1	Hits:1	Allocated_reads:1	Strand:+
ATGCCTGAATTTTTTACCCCGGTGAAGA
>Location:NODE_261184_length_10127_cov_26.726177	Coordinate:3120	Reads:1	Hits:1	Allocated_reads:1	Strand:+
TGCCTGAATTTTTTACCCCGGTGAA
>Location:NODE_261184_length_10127_cov_26.726177	Coordinate:3120	Reads:1	Hits:1	Allocated_reads:1	Strand:+
TGCCTGAATTTTTTACCCCGGTGAAGA
>Location:NODE_261184_length_10127_cov_26.726177	Coordinate:3120	Reads:1	Hits:1	Allocated_reads:1	Strand:+
TGCCTGAATTTTTTACCCCGGTGAAGCG
>Location:NODE_261184_length_10127_cov_26.726177	Coordinate:3120	Reads:14	Hits:1	Allocated_reads:14	Strand:+
TGCCTGAATTTTTTACCCCGGTGAAGAGG
>Location:NODE_261184_length_10127_cov_26.726177	Coordinate:3120	Reads:6	Hits:1	Allocated_reads:6	Strand:+
TGCCTGAATTTTTTACCCCGGTGAAGCGG
>Location:NODE_261184_length_10127_cov_26.726177	Coordinate:3120	Reads:1	Hits:1	Allocated_reads:1	Strand:+
TGCCTGAATTTTTTACCCCGGTGAAGCGGT
>Location:NODE_261184_length_10127_cov_26.726177	Coordinate:3120	Reads:4	Hits:1	Allocated_reads:4	Strand:+
TGCCTGAATTTTTTACCCCGGTGAAGAGGT
>Location:NODE_261184_length_10127_cov_26.726177	Coordinate:3120	Reads:1	Hits:1	Allocated_reads:1	Strand:+
TGCCTGAATTTTTTACCCCGGTGAAGCGGTGT
>Location:NODE_261184_length_10127_cov_26.726177	Coordinate:3120	Reads:2	Hits:1	Allocated_reads:2	Strand:+
TGCCTGAATTTTTTACCCCGGTGAAGCGGTGA
>Location:NODE_261184_length_10127_cov_26.726177	Coordinate:3121	Reads:1	Hits:1	Allocated_reads:1	Strand:+
GCCTGAATTTTTTACCCCGGTGAAGCGG
>Location:NODE_261184_length_10127_cov_26.726177	Coordinate:3133	Reads:1	Hits:2	Allocated_reads:0.5	Strand:+
TACCCCGGTGAAGAGGTGATCGTTTTCT
>Location:NODE_261184_length_10127_cov_26.726177	Coordinate:3133	Reads:7	Hits:2	Allocated_reads:3.5	Strand:+
TACCCCGGTGAAGAGGTGATCGTTTTCTCC
>Location:NODE_261184_length_10127_cov_26.726177	Coordinate:3133	Reads:2	Hits:2	Allocated_reads:1	Strand:+
TACCCCGGTGAAGAGGTGATCGTTTTCTCCT
>Location:NODE_261184_length_10127_cov_26.726177	Coordinate:3134	Reads:2	Hits:2	Allocated_reads:1	Strand:+
ACCCCGGTGAAGAGGTGATCGTTTTCTCC
>Location:NODE_261184_length_10127_cov_26.726177	Coordinate:3134	Reads:1	Hits:2	Allocated_reads:0.5	Strand:+
ACCCCGGTGAAGAGGTGATCGTTTTCTCCT
>Location:NODE_261184_length_10127_cov_26.726177	Coordinate:3134	Reads:2	Hits:2	Allocated_reads:1	Strand:+
ACCCCGGTGAAGAGGTGATCGTTTTCTCCTC
>Location:NODE_261184_length_10127_cov_26.726177	Coordinate:3137	Reads:5	Hits:2	Allocated_reads:2.5	Strand:-
GAGAAAACGATCACCTCTTCACCGG
>Location:NODE_261184_length_10127_cov_26.726177	Coordinate:3147	Reads:2	Hits:1	Allocated_reads:2	Strand:+
GGTGATCGTTTTCTCCTCTAATTTTCA
>Location:NODE_261184_length_10127_cov_26.726177	Coordinate:3147	Reads:9	Hits:1	Allocated_reads:9	Strand:+
GGTGATCGTTTTCTCCTCTAATTTTCAT
>Location:NODE_261184_length_10127_cov_26.726177	Coordinate:3147	Reads:1	Hits:1	Allocated_reads:1	Strand:+
GGTGATCGTTTTCTCCTCTAATTTTCATG
>Location:NODE_261184_length_10127_cov_26.726177	Coordinate:3147	Reads:1	Hits:1	Allocated_reads:1	Strand:+
GGTGATCGTTTTCTCCTCTAATTTTCATGAA
>Location:NODE_261184_length_10127_cov_26.726177	Coordinate:3152	Reads:1	Hits:1	Allocated_reads:1	Strand:+
TCGTTTTCTCCTCTAATTTTCATGAAG
>Location:NODE_261184_length_10127_cov_26.726177	Coordinate:3152	Reads:3	Hits:1	Allocated_reads:3	Strand:+
TCGTTTTCTCCTCTAATTTTCATGAAGA
>Location:NODE_261184_length_10127_cov_26.726177	Coordinate:3152	Reads:7	Hits:1	Allocated_reads:7	Strand:+
TCGTTTTCTCCTCTAATTTTCATGAAGT
>Location:NODE_261184_length_10127_cov_26.726177	Coordinate:3152	Reads:3	Hits:1	Allocated_reads:3	Strand:+
TCGTTTTCTCCTCTAATTTTCATGAAGAC
>Location:NODE_261184_length_10127_cov_26.726177	Coordinate:3152	Reads:3	Hits:1	Allocated_reads:3	Strand:+
TCGTTTTCTCCTCTAATTTTCATGAAGTC
>Location:NODE_261184_length_10127_cov_26.726177	Coordinate:3155	Reads:1	Hits:1	Allocated_reads:1	Strand:+
TTTTCTCCTCTAATTTTCATGAAGTCCACT
>Location:NODE_261184_length_10127_cov_26.726177	Coordinate:3157	Reads:2	Hits:1	Allocated_reads:2	Strand:+
TTCTCCTCTAATTTTCATGAAGACCACTGT
>Location:NODE_261184_length_10127_cov_26.726177	Coordinate:3159	Reads:1	Hits:1	Allocated_reads:1	Strand:+
CTCCTCTAATTTTCATGAAGTCCACTGTT
>Location:NODE_261184_length_10127_cov_26.726177	Coordinate:3164	Reads:1	Hits:1	Allocated_reads:1	Strand:+
CTAATTTTCATGAAGTCCACTGTTTGCTTTT
>Location:NODE_261184_length_10127_cov_26.726177	Coordinate:3165	Reads:5	Hits:1	Allocated_reads:5	Strand:+
TAATTTTCATGAAGTCCACTGTTTGCTTTT
>Location:NODE_261184_length_10127_cov_26.726177	Coordinate:3166	Reads:1	Hits:1	Allocated_reads:1	Strand:+
AATTTTCATGAAGTCCACTGTTTGCTTTT
>Location:NODE_261184_length_10127_cov_26.726177	Coordinate:3167	Reads:1	Hits:1	Allocated_reads:1	Strand:+
ATTTTCATGAAGTCCACTGTTTGCTTT
>Location:NODE_261184_length_10127_cov_26.726177	Coordinate:3167	Reads:1	Hits:1	Allocated_reads:1	Strand:-
CCAAAAAGCAAACAGTGGACTTCATGAAAAT
>Location:NODE_261184_length_10127_cov_26.726177	Coordinate:3168	Reads:2	Hits:1	Allocated_reads:2	Strand:+
TTTTCATGAAGTCCACTGTTTGCTTTT
>Location:NODE_261184_length_10127_cov_26.726177	Coordinate:3169	Reads:1	Hits:1	Allocated_reads:1	Strand:+
TTTCATGAAGTCCACTGTTTGCTTTTTGG
>Location:NODE_261184_length_10127_cov_26.726177	Coordinate:3170	Reads:2	Hits:1	Allocated_reads:2	Strand:+
TTCATGAAGTCCACTGTTTGCTTT
>Location:NODE_261184_length_10127_cov_26.726177	Coordinate:3170	Reads:7	Hits:1	Allocated_reads:7	Strand:+
TTCATGAAGTCCACTGTTTGCTTTTTGG
>Location:NODE_261184_length_10127_cov_26.726177	Coordinate:3170	Reads:1	Hits:1	Allocated_reads:1	Strand:+
TTCATGAAGTCCACTGTTTGCTTTTTGGT
>Location:NODE_261184_length_10127_cov_26.726177	Coordinate:3171	Reads:1	Hits:1	Allocated_reads:1	Strand:+
TCATGAAGTCCACTGTTTGCTTTTTGGTCCC
>Location:NODE_261184_length_10127_cov_26.726177	Coordinate:3172	Reads:1	Hits:1	Allocated_reads:1	Strand:+
CATGAAGTCCACTGTTTGCTTTTTGGTCCC
>Location:NODE_261184_length_10127_cov_26.726177	Coordinate:3173	Reads:1	Hits:1	Allocated_reads:1	Strand:+
ATGAAGTCCACTGTTTGCTTTTTGGTCC
>Location:NODE_261184_length_10127_cov_26.726177	Coordinate:3175	Reads:1	Hits:1	Allocated_reads:1	Strand:+
GAAGTCCACTGTTTGCTTTTTGGTCC
>Location:NODE_261184_length_10127_cov_26.726177	Coordinate:3177	Reads:1	Hits:1	Allocated_reads:1	Strand:+
AGTCCACTGTTTGCTTTTTGGTCCCT
>Location:NODE_261184_length_10127_cov_26.726177	Coordinate:3177	Reads:1	Hits:1	Allocated_reads:1	Strand:-
ATAGGGACCAAAAAGCAAACAGTGGACT
>Location:NODE_261184_length_10127_cov_26.726177	Coordinate:3177	Reads:1	Hits:1	Allocated_reads:1	Strand:-
TAGGGACCAAAAAGCAAACAGTGGACT
>Location:NODE_261184_length_10127_cov_26.726177	Coordinate:3177	Reads:1	Hits:1	Allocated_reads:1	Strand:-
TATAGGGACCAAAAAGCAAACAGTGGACT
>Location:NODE_261184_length_10127_cov_26.726177	Coordinate:3180	Reads:1	Hits:1	Allocated_reads:1	Strand:-
TAGGGACCAAAAAGCAAACAGTGG
>Location:NODE_261184_length_10127_cov_26.726177	Coordinate:3184	Reads:1	Hits:1	Allocated_reads:1	Strand:+
TGTTTGCTTTTTGGTCCCTATAAAAA
>Location:NODE_261184_length_10127_cov_26.726177	Coordinate:3184	Reads:1	Hits:1	Allocated_reads:1	Strand:+
TGTTTGCTTTTTGGTCCCTATAAAAATAT
>Location:NODE_261184_length_10127_cov_26.726177	Coordinate:3184	Reads:1	Hits:1	Allocated_reads:1	Strand:+
TGTTTGCTTTTTGGTCCCTATAAAAATATCACA
>Location:NODE_261184_length_10127_cov_26.726177	Coordinate:3187	Reads:1	Hits:1	Allocated_reads:1	Strand:+
TTGCTTTTTGGTCCCTATAAAAATATCACA
>Location:NODE_261184_length_10127_cov_26.726177	Coordinate:3188	Reads:2	Hits:1	Allocated_reads:2	Strand:+
TGCTTTTTGGTCCCTATAAAAATATCA
>Location:NODE_261184_length_10127_cov_26.726177	Coordinate:3194	Reads:1	Hits:1	Allocated_reads:1	Strand:+
TTGGTCCCTATAAAAATATCACAAAAAAGC
>Location:NODE_261184_length_10127_cov_26.726177	Coordinate:3197	Reads:1	Hits:1	Allocated_reads:1	Strand:-
GCTTTTTTGTGATATTTTTATAGGGAC
>Location:NODE_261184_length_10127_cov_26.726177	Coordinate:3226	Reads:1	Hits:1	Allocated_reads:1	Strand:-
ATACAGCTAATTTTGATTTTTCGCAAT
>Location:NODE_261184_length_10127_cov_26.726177	Coordinate:3227	Reads:1	Hits:1	Allocated_reads:1	Strand:+
TTGCGAAAAATCAAAATTAGCTGTATGTA
>Location:NODE_261184_length_10127_cov_26.726177	Coordinate:3228	Reads:1	Hits:1	Allocated_reads:1	Strand:+
TGCGAAAAATCAAAATTAGCTGTATGTA
>Location:NODE_261184_length_10127_cov_26.726177	Coordinate:3228	Reads:2	Hits:1	Allocated_reads:2	Strand:+
TGCGAAAAATCAAAATTAGCTGTATGTAAGC
>Location:NODE_261184_length_10127_cov_26.726177	Coordinate:3229	Reads:1	Hits:1	Allocated_reads:1	Strand:-
ATACAGCTAATTTTGATTTTTCGC
>Location:NODE_261184_length_10127_cov_26.726177	Coordinate:3243	Reads:12	Hits:1	Allocated_reads:12	Strand:+
TTAGCTGTATGTAAGCGGCAATGAAAAACC
>Location:NODE_261184_length_10127_cov_26.726177	Coordinate:3243	Reads:1	Hits:1	Allocated_reads:1	Strand:+
TTAGCTGTATGTAAGCGGCAATGAAAAACCT
>Location:NODE_261184_length_10127_cov_26.726177	Coordinate:3243	Reads:3	Hits:1	Allocated_reads:3	Strand:+
TTAGCTGTATGTAAGCGGCAATGAAAAACCG
>Location:NODE_261184_length_10127_cov_26.726177	Coordinate:3243	Reads:1	Hits:1	Allocated_reads:1	Strand:+
TTAGCTGTATGTAAGCGGCAATGAAAAACCGTT
>Location:NODE_261184_length_10127_cov_26.726177	Coordinate:3243	Reads:1	Hits:1	Allocated_reads:1	Strand:+
TTAGCTGTATGTAAGCGGCAATGAAAAACCGCAT
>Location:NODE_261184_length_10127_cov_26.726177	Coordinate:3251	Reads:1	Hits:1	Allocated_reads:1	Strand:+
ATGTAAGCGGCAATGAAAAACCGCAGGA
>Location:NODE_261184_length_10127_cov_26.726177	Coordinate:3254	Reads:1	Hits:1	Allocated_reads:1	Strand:+
TAAGCGGCAATGAAAAACCGCAGGACC
>Location:NODE_261184_length_10127_cov_26.726177	Coordinate:3255	Reads:1	Hits:1	Allocated_reads:1	Strand:+
AAGCGGCAATGAAAAACCGCAGGACCC
>Location:NODE_261184_length_10127_cov_26.726177	Coordinate:3255	Reads:1	Hits:1	Allocated_reads:1	Strand:+
AAGCGGCAATGAAAAACCGCAGGACCCAAGA
>Location:NODE_261184_length_10127_cov_26.726177	Coordinate:3256	Reads:1	Hits:1	Allocated_reads:1	Strand:+
AGCGGCAATGAAAAACCGCAGGACCC
>Location:NODE_261184_length_10127_cov_26.726177	Coordinate:3258	Reads:1	Hits:1	Allocated_reads:1	Strand:+
CGGCAATGAAAAACCGCAGGACCCACC
>Location:NODE_261184_length_10127_cov_26.726177	Coordinate:3264	Reads:1	Hits:1	Allocated_reads:1	Strand:+
TGAAAAACCGCAGGACCCACCGTA
>Location:NODE_261184_length_10127_cov_26.726177	Coordinate:3264	Reads:2	Hits:1	Allocated_reads:2	Strand:+
TGAAAAACCGCAGGACCCACCGTACAAGC
>Location:NODE_261184_length_10127_cov_26.726177	Coordinate:3267	Reads:1	Hits:1	Allocated_reads:1	Strand:+
AAAACCGCAGGACCCACCGTACAAGCTAG
>Location:NODE_261184_length_10127_cov_26.726177	Coordinate:3267	Reads:1	Hits:1	Allocated_reads:1	Strand:+
AAAACCGCAGGACCCACCGTACAAGCTAGT
>Location:NODE_261184_length_10127_cov_26.726177	Coordinate:3270	Reads:1	Hits:1	Allocated_reads:1	Strand:-
CTAGCTTGTACGGTGGGTCCTGCGGT
>Location:NODE_261184_length_10127_cov_26.726177	Coordinate:3271	Reads:1	Hits:1	Allocated_reads:1	Strand:+
CCGCAGGACCCACCGTACAAGCTAGTTTT
>Location:NODE_261184_length_10127_cov_26.726177	Coordinate:3273	Reads:1	Hits:1	Allocated_reads:1	Strand:+
GCAGGACCCACCGTACAAGCTAGTTT
>Location:NODE_261184_length_10127_cov_26.726177	Coordinate:3273	Reads:1	Hits:1	Allocated_reads:1	Strand:+
GCAGGACCCACCGTACAAGCTAGTTTTCGGT
>Location:NODE_261184_length_10127_cov_26.726177	Coordinate:3274	Reads:1	Hits:1	Allocated_reads:1	Strand:+
CAGGACCCACCGTACAAGCTAGTTTTCGG
>Location:NODE_261184_length_10127_cov_26.726177	Coordinate:3274	Reads:2	Hits:1	Allocated_reads:2	Strand:+
CAGGACCCACCGTACAAGCTAGTTTTCGGT
>Location:NODE_261184_length_10127_cov_26.726177	Coordinate:3276	Reads:1	Hits:1	Allocated_reads:1	Strand:+
GGACCCACCGTACAAGCTAGTTTTCAGT
>Location:NODE_261184_length_10127_cov_26.726177	Coordinate:3279	Reads:1	Hits:1	Allocated_reads:1	Strand:+
CCCACCGTACAAGCTAGTTTTCAGTCACT
>Location:NODE_261184_length_10127_cov_26.726177	Coordinate:3280	Reads:1	Hits:1	Allocated_reads:1	Strand:+
CCACCGTACAAGCTAGTTTTCAGTCACT
>Location:NODE_261184_length_10127_cov_26.726177	Coordinate:3280	Reads:1	Hits:1	Allocated_reads:1	Strand:+
CCACCGTACAAGCTAGTTTTCAGTCACTTT
>Location:NODE_261184_length_10127_cov_26.726177	Coordinate:3281	Reads:1	Hits:1	Allocated_reads:1	Strand:+
CACCGTACAAGCTAGTTTTCAGTCACTTTT
>Location:NODE_261184_length_10127_cov_26.726177	Coordinate:3289	Reads:1	Hits:1	Allocated_reads:1	Strand:-
CTTCGTAAAAAGTGACTGAAAACTAGCTT
>Location:NODE_261184_length_10127_cov_26.726177	Coordinate:3308	Reads:1	Hits:1	Allocated_reads:1	Strand:+
TTTTACGAAGATTGTTTAAATAAATAATA
>Location:NODE_261184_length_10127_cov_26.726177	Coordinate:3309	Reads:1	Hits:1	Allocated_reads:1	Strand:+
TTTACGAAGATTGTTTAAATAAATAA
>Location:NODE_261184_length_10127_cov_26.726177	Coordinate:3309	Reads:1	Hits:1	Allocated_reads:1	Strand:+
TTTACGAAGATTGTTTAAATAAATAATA
>Location:NODE_261184_length_10127_cov_26.726177	Coordinate:3311	Reads:2	Hits:1	Allocated_reads:2	Strand:+
TACGAAGATTGTTTAAATAAATAA
>Location:NODE_261184_length_10127_cov_26.726177	Coordinate:3311	Reads:2	Hits:1	Allocated_reads:2	Strand:+
TACGAAGATTGTTTAAATAAATAATACA
>Location:NODE_261184_length_10127_cov_26.726177	Coordinate:3316	Reads:1	Hits:1	Allocated_reads:1	Strand:-
TGCATAGACTTGTATTATTTATTTAAGCAATCT
>Location:NODE_261184_length_10127_cov_26.726177	Coordinate:3317	Reads:1	Hits:1	Allocated_reads:1	Strand:-
TAGACTTGTATTATTTATTTAAACAATC
>Location:NODE_261184_length_10127_cov_26.726177	Coordinate:3317	Reads:2	Hits:1	Allocated_reads:2	Strand:-
TGCATAGACTTGTATTATTTATTTAAACAATC
>Location:NODE_261184_length_10127_cov_26.726177	Coordinate:3318	Reads:1	Hits:1	Allocated_reads:1	Strand:-
TAGACTTGTATTATTTATTTAAACAAT
>Location:NODE_261184_length_10127_cov_26.726177	Coordinate:3320	Reads:1	Hits:1	Allocated_reads:1	Strand:-
TAGACTTGTATTATTTATTTAAACA
>Location:NODE_261184_length_10127_cov_26.726177	Coordinate:3321	Reads:1	Hits:1	Allocated_reads:1	Strand:-
TAGACTTGTATTATTTATTTAAAC
>Location:NODE_261184_length_10127_cov_26.726177	Coordinate:3323	Reads:1	Hits:1	Allocated_reads:1	Strand:+
TTAAATAAATAATACAAGTCTATGCAAATT
>Location:NODE_261184_length_10127_cov_26.726177	Coordinate:3324	Reads:1	Hits:1	Allocated_reads:1	Strand:-
TGCATAGACTTGTATTATTTATTTA
>Location:NODE_261184_length_10127_cov_26.726177	Coordinate:3328	Reads:1	Hits:1	Allocated_reads:1	Strand:-
TGAATTTGCATAGACTTGTATTATTTA
>Location:NODE_261184_length_10127_cov_26.726177	Coordinate:3332	Reads:3	Hits:1	Allocated_reads:3	Strand:+
TAATACAAGTCTATGCAAATTCATAAACC
>Location:NODE_261184_length_10127_cov_26.726177	Coordinate:3344	Reads:1	Hits:1	Allocated_reads:1	Strand:+
ATGCAAATTCATAAACCTAACAACATA
>Location:NODE_261184_length_10127_cov_26.726177	Coordinate:3347	Reads:1	Hits:1	Allocated_reads:1	Strand:+
CAAATTCATAAACCTAACAACATAACCGC
>Location:NODE_261184_length_10127_cov_26.726177	Coordinate:3350	Reads:1	Hits:1	Allocated_reads:1	Strand:+
ATTCATAAACCTAACAACATAACCGCTATA
>Location:NODE_261184_length_10127_cov_26.726177	Coordinate:3351	Reads:1	Hits:1	Allocated_reads:1	Strand:+
TTCATAAACCTAACAACATAACCGCTATA
>Location:NODE_261184_length_10127_cov_26.726177	Coordinate:3369	Reads:1	Hits:3	Allocated_reads:0.333333333333333	Strand:-
ACAAAAGTTAAATTTTTATAGCGGTTA
>Location:NODE_261184_length_10127_cov_26.726177	Coordinate:3369	Reads:4	Hits:3	Allocated_reads:1.33333333333333	Strand:+
TAACCGCTATAAAAATTTAACTTTTGTAC
>Location:NODE_261184_length_10127_cov_26.726177	Coordinate:3384	Reads:1	Hits:3	Allocated_reads:0.333333333333333	Strand:+
TTTAACTTTTGTACCACCAGATTTTCATATACT
>Location:NODE_261184_length_10127_cov_26.726177	Coordinate:3386	Reads:35	Hits:6	Allocated_reads:5.83333333333333	Strand:+
TAACTTTTGTACCACCAGATTTTCATA
>Location:NODE_261184_length_10127_cov_26.726177	Coordinate:3386	Reads:1	Hits:6	Allocated_reads:0.166666666666667	Strand:+
TAACTTTTGTACCACCAGATTTTCATAC
>Location:NODE_261184_length_10127_cov_26.726177	Coordinate:3386	Reads:2	Hits:6	Allocated_reads:0.333333333333333	Strand:+
TAACTTTTGTACCACCAGATTTTCATAT
>Location:NODE_261184_length_10127_cov_26.726177	Coordinate:3386	Reads:1	Hits:6	Allocated_reads:0.166666666666667	Strand:+
TAACTTTTGTACCACCAGATTTTCATACT
>Location:NODE_261184_length_10127_cov_26.726177	Coordinate:3386	Reads:2	Hits:6	Allocated_reads:0.333333333333333	Strand:+
TAACTTTTGTACCACCAGATTTTCATATA
>Location:NODE_261184_length_10127_cov_26.726177	Coordinate:3386	Reads:1	Hits:6	Allocated_reads:0.166666666666667	Strand:+
TAACTTTTGTACCACCAGCTTTTCATATAC
>Location:NODE_261184_length_10127_cov_26.726177	Coordinate:3386	Reads:10	Hits:6	Allocated_reads:1.66666666666667	Strand:+
TAACTTTTGTACCACCAGATTTTCATATAC
>Location:NODE_261184_length_10127_cov_26.726177	Coordinate:3386	Reads:25	Hits:6	Allocated_reads:4.16666666666667	Strand:+
TAACTTTTGTACCACCAGATTTTCATATACT
>Location:NODE_261184_length_10127_cov_26.726177	Coordinate:3386	Reads:2	Hits:6	Allocated_reads:0.333333333333333	Strand:+
TAACTTTTGTACCACCAGATTTTCATATACTT
>Location:NODE_261184_length_10127_cov_26.726177	Coordinate:3387	Reads:2	Hits:7	Allocated_reads:0.285714285714286	Strand:+
AACTTTTGTACCACCAGATTTTCATA
>Location:NODE_261184_length_10127_cov_26.726177	Coordinate:3388	Reads:1	Hits:7	Allocated_reads:0.142857142857143	Strand:+
ACTTTTGTACCACCAGATTTTCATATACT
>Location:NODE_261184_length_10127_cov_26.726177	Coordinate:3392	Reads:1	Hits:5	Allocated_reads:0.2	Strand:+
TTGTACCACCAGATTTTCATATACTTAC
>Location:NODE_261184_length_10127_cov_26.726177	Coordinate:3393	Reads:1	Hits:7	Allocated_reads:0.142857142857143	Strand:+
TGTACCACCAGATTTTCATATACT
>Location:NODE_261184_length_10127_cov_26.726177	Coordinate:3402	Reads:1	Hits:1	Allocated_reads:1	Strand:-
TAAACCGTAAGTATATGAAAATCT
>Location:NODE_261184_length_10127_cov_26.726177	Coordinate:3405	Reads:1	Hits:1	Allocated_reads:1	Strand:+
TTTTCATATACTTACGGTTTATCTTCTACT
>Location:NODE_261184_length_10127_cov_26.726177	Coordinate:3409	Reads:1	Hits:1	Allocated_reads:1	Strand:-
ACAAGTAGAAGATAAACCGTAAGTATATT
>Location:NODE_261184_length_10127_cov_26.726177	Coordinate:3411	Reads:2	Hits:1	Allocated_reads:2	Strand:-
ACAAGTAGAAGATAAACCGTAAGTATA
>Location:NODE_261184_length_10127_cov_26.726177	Coordinate:3411	Reads:1	Hits:1	Allocated_reads:1	Strand:-
GGCACAAGTAGAAGATAAACCGTAAGTATA
>Location:NODE_261184_length_10127_cov_26.726177	Coordinate:3413	Reads:1	Hits:1	Allocated_reads:1	Strand:+
TACTTACGGTTTATCTTCTACTTGTGC
>Location:NODE_261184_length_10127_cov_26.726177	Coordinate:3414	Reads:4	Hits:1	Allocated_reads:4	Strand:-
ACAAGTAGAAGATAAACCGTAAGT
>Location:NODE_261184_length_10127_cov_26.726177	Coordinate:3415	Reads:1	Hits:1	Allocated_reads:1	Strand:-
GGCACAAGTAGAAGATAAACCGGACC
>Location:NODE_261184_length_10127_cov_26.726177	Coordinate:3415	Reads:1	Hits:1	Allocated_reads:1	Strand:-
GGCACAAGTAGAAGATAAACCGTAAG
>Location:NODE_261184_length_10127_cov_26.726177	Coordinate:3417	Reads:2	Hits:1	Allocated_reads:2	Strand:+
TACGGTTTATCTTCTACTTGTGCCGCCA
>Location:NODE_261184_length_10127_cov_26.726177	Coordinate:3417	Reads:1	Hits:1	Allocated_reads:1	Strand:+
TACGGTTTATCTTCTACTTGTGCCGCCAT
>Location:NODE_261184_length_10127_cov_26.726177	Coordinate:3418	Reads:1	Hits:1	Allocated_reads:1	Strand:+
ACGGTTTATCTTCTACTTGTGCCGCCA
>Location:NODE_261184_length_10127_cov_26.726177	Coordinate:3420	Reads:1	Hits:1	Allocated_reads:1	Strand:+
GGTTTATCTTCTACTTGTGCCGCCATCAT
>Location:NODE_261184_length_10127_cov_26.726177	Coordinate:3422	Reads:1	Hits:1	Allocated_reads:1	Strand:-
ATGATGGCGGCACAAGTAGAAGATAAA
>Location:NODE_261184_length_10127_cov_26.726177	Coordinate:3423	Reads:1	Hits:1	Allocated_reads:1	Strand:+
TTATCTTCTACTTGTGCCGCCATCATT
>Location:NODE_261184_length_10127_cov_26.726177	Coordinate:3426	Reads:1	Hits:1	Allocated_reads:1	Strand:+
TCTTCTACTTGTGCCGCCATCATTACATGA
>Location:NODE_261184_length_10127_cov_26.726177	Coordinate:3427	Reads:2	Hits:1	Allocated_reads:2	Strand:+
CTTCTACTTGTGCCGCCATCATTACATGA
>Location:NODE_261184_length_10127_cov_26.726177	Coordinate:3428	Reads:1	Hits:1	Allocated_reads:1	Strand:+
TTCTACTTGTGCCGCCATCATTAC
>Location:NODE_261184_length_10127_cov_26.726177	Coordinate:3428	Reads:34	Hits:1	Allocated_reads:34	Strand:+
TTCTACTTGTGCCGCCATCATTACATGA
>Location:NODE_261184_length_10127_cov_26.726177	Coordinate:3428	Reads:1	Hits:1	Allocated_reads:1	Strand:-
TTTCATGTAATGATGGCGGCACAAGTAGAA
>Location:NODE_261184_length_10127_cov_26.726177	Coordinate:3434	Reads:1	Hits:1	Allocated_reads:1	Strand:-
TTTTCATGTAATGATGGCGGCACAA
>Location:NODE_261184_length_10127_cov_26.726177	Coordinate:3446	Reads:1	Hits:1	Allocated_reads:1	Strand:-
CAGAATTCAATGTGGAACTTTTCATGTAATT
>Location:NODE_261184_length_10127_cov_26.726177	Coordinate:3446	Reads:1	Hits:1	Allocated_reads:1	Strand:+
CATTACATGAAAAGTTCCACATTGAATTCTG
>Location:NODE_261184_length_10127_cov_26.726177	Coordinate:3447	Reads:1	Hits:1	Allocated_reads:1	Strand:-
CAGAATTCAATGTGGAACTTTTCATGTAAT
>Location:NODE_261184_length_10127_cov_26.726177	Coordinate:3447	Reads:1	Hits:1	Allocated_reads:1	Strand:-
CCAGAATTCAATGTGGAACTTTTCATGTAAT
>Location:NODE_261184_length_10127_cov_26.726177	Coordinate:3447	Reads:1	Hits:1	Allocated_reads:1	Strand:-
GAATTCAATGTGGAACTTTTCATGTAAT
>Location:NODE_261184_length_10127_cov_26.726177	Coordinate:3448	Reads:4	Hits:1	Allocated_reads:4	Strand:-
CAGAATTCAATGTGGAACTTTTCATGTAA
>Location:NODE_261184_length_10127_cov_26.726177	Coordinate:3448	Reads:1	Hits:1	Allocated_reads:1	Strand:+
TTACATGAAAAGTTCCACATTGAATTCT
>Location:NODE_261184_length_10127_cov_26.726177	Coordinate:3448	Reads:50	Hits:1	Allocated_reads:50	Strand:+
TTACATGAAAAGTTCCACATTGAATTCTG
>Location:NODE_261184_length_10127_cov_26.726177	Coordinate:3448	Reads:3	Hits:1	Allocated_reads:3	Strand:+
TTACATGAAAAGTTCCACATTGAATTCTGG
>Location:NODE_261184_length_10127_cov_26.726177	Coordinate:3449	Reads:1	Hits:1	Allocated_reads:1	Strand:-
CAGAATTCAATGTGGAACTTTTCATGTA
>Location:NODE_261184_length_10127_cov_26.726177	Coordinate:3449	Reads:6	Hits:1	Allocated_reads:6	Strand:+
TACATGAAAAGTTCCACATTGAATTCTG
>Location:NODE_261184_length_10127_cov_26.726177	Coordinate:3449	Reads:1	Hits:1	Allocated_reads:1	Strand:+
TACATGAAAAGTTCCACATTGAATTCTGG
>Location:NODE_261184_length_10127_cov_26.726177	Coordinate:3449	Reads:1	Hits:1	Allocated_reads:1	Strand:+
TACATGAAAAGTTCCACATTGAATTCTGGGCC
>Location:NODE_261184_length_10127_cov_26.726177	Coordinate:3450	Reads:4	Hits:1	Allocated_reads:4	Strand:-
CAGAATTCAATGTGGAACTTTTCATGT
>Location:NODE_261184_length_10127_cov_26.726177	Coordinate:3450	Reads:1	Hits:1	Allocated_reads:1	Strand:-
GAATTCAATGTGGAACTTTTCATGT
>Location:NODE_261184_length_10127_cov_26.726177	Coordinate:3451	Reads:9	Hits:1	Allocated_reads:9	Strand:-
CAGAATTCAATGTGGAACTTTTCATG
>Location:NODE_261184_length_10127_cov_26.726177	Coordinate:3451	Reads:6	Hits:1	Allocated_reads:6	Strand:-
CCAGAATTCAATGTGGAACTTTTCATG
>Location:NODE_261184_length_10127_cov_26.726177	Coordinate:3451	Reads:4	Hits:1	Allocated_reads:4	Strand:-
GAATTCAATGTGGAACTTTTCATG
>Location:NODE_261184_length_10127_cov_26.726177	Coordinate:3452	Reads:8	Hits:1	Allocated_reads:8	Strand:-
CAGAATTCAATGTGGAACTTTTCAT
>Location:NODE_261184_length_10127_cov_26.726177	Coordinate:3452	Reads:2	Hits:1	Allocated_reads:2	Strand:-
CCAGAATTCAATGTGGAACTTTTCAT
>Location:NODE_261184_length_10127_cov_26.726177	Coordinate:3453	Reads:6	Hits:1	Allocated_reads:6	Strand:-
CAGAATTCAATGTGGAACTTTTCA
>Location:NODE_261184_length_10127_cov_26.726177	Coordinate:3453	Reads:2	Hits:1	Allocated_reads:2	Strand:-
CCAGAATTCAATGTGGAACTTTTCA
>Location:NODE_261184_length_10127_cov_26.726177	Coordinate:3453	Reads:1	Hits:1	Allocated_reads:1	Strand:-
GCCCAGAATTCAATGTGGAACTTTTCA
>Location:NODE_261184_length_10127_cov_26.726177	Coordinate:3453	Reads:1	Hits:1	Allocated_reads:1	Strand:+
TGAAAAGTTCCACATTGAATTCTGGGCC
>Location:NODE_261184_length_10127_cov_26.726177	Coordinate:3453	Reads:1	Hits:1	Allocated_reads:1	Strand:+
TGAAAAGTTCCACATTGAATTCTGGGCCT
>Location:NODE_261184_length_10127_cov_26.726177	Coordinate:3453	Reads:1	Hits:1	Allocated_reads:1	Strand:+
TGAAAAGTTCCACATTGAATTCTGGGCCGGC
>Location:NODE_261184_length_10127_cov_26.726177	Coordinate:3454	Reads:3	Hits:1	Allocated_reads:3	Strand:-
CCAGAATTCAATGTGGAACTTTTC
>Location:NODE_261184_length_10127_cov_26.726177	Coordinate:3455	Reads:1	Hits:1	Allocated_reads:1	Strand:-
AGCCGGCCCAGAATTCAATGTGGAACTTTT
>Location:NODE_261184_length_10127_cov_26.726177	Coordinate:3455	Reads:1	Hits:1	Allocated_reads:1	Strand:-
CCCAGAATTCAATGTGGAACTTTT
>Location:NODE_261184_length_10127_cov_26.726177	Coordinate:3455	Reads:1	Hits:1	Allocated_reads:1	Strand:-
CGGCCCAGAATTCAATGTGGAACTTTT
>Location:NODE_261184_length_10127_cov_26.726177	Coordinate:3455	Reads:2	Hits:1	Allocated_reads:2	Strand:-
GGCCCAGAATTCAATGTGGAACTTTT
>Location:NODE_261184_length_10127_cov_26.726177	Coordinate:3456	Reads:2	Hits:1	Allocated_reads:2	Strand:+
AAAGTTCCACATTGAATTCTGGGCCGGC
>Location:NODE_261184_length_10127_cov_26.726177	Coordinate:3456	Reads:2	Hits:1	Allocated_reads:2	Strand:+
AAAGTTCCACATTGAATTCTGGGCCGGCT
>Location:NODE_261184_length_10127_cov_26.726177	Coordinate:3456	Reads:1	Hits:1	Allocated_reads:1	Strand:-
GCCGGCCCAGAATTCAATGTGGAACTTT
>Location:NODE_261184_length_10127_cov_26.726177	Coordinate:3456	Reads:2	Hits:1	Allocated_reads:2	Strand:-
GGCCCAGAATTCAATGTGGAACTTT
>Location:NODE_261184_length_10127_cov_26.726177	Coordinate:3457	Reads:3	Hits:1	Allocated_reads:3	Strand:+
AAGTTCCACATTGAATTCTGGGCCGGC
>Location:NODE_261184_length_10127_cov_26.726177	Coordinate:3457	Reads:3	Hits:1	Allocated_reads:3	Strand:+
AAGTTCCACATTGAATTCTGGGCCGGCT
>Location:NODE_261184_length_10127_cov_26.726177	Coordinate:3457	Reads:1	Hits:1	Allocated_reads:1	Strand:-
AGCCGGCCCAGAATTCAATGTGGAACTT
>Location:NODE_261184_length_10127_cov_26.726177	Coordinate:3457	Reads:1	Hits:1	Allocated_reads:1	Strand:-
GGCCCAGAATTCAATGTGGAACTT
>Location:NODE_261184_length_10127_cov_26.726177	Coordinate:3458	Reads:1	Hits:1	Allocated_reads:1	Strand:+
AGTTCCACATTGAATTCTGGGCCGGCT
>Location:NODE_261184_length_10127_cov_26.726177	Coordinate:3458	Reads:1	Hits:1	Allocated_reads:1	Strand:+
AGTTCCACATTGAATTCTGGGCCGGCTAGC
>Location:NODE_261184_length_10127_cov_26.726177	Coordinate:3459	Reads:1	Hits:1	Allocated_reads:1	Strand:-
AGCCGGCCCAGAATTCAATGTGGAAC
>Location:NODE_261184_length_10127_cov_26.726177	Coordinate:3459	Reads:1	Hits:1	Allocated_reads:1	Strand:+
GTTCCACATTGAATTCTGGGCCGGCT
>Location:NODE_261184_length_10127_cov_26.726177	Coordinate:3459	Reads:1	Hits:1	Allocated_reads:1	Strand:-
TAGCCGGCCCAGAATTCAATGTGGAAC
>Location:NODE_261184_length_10127_cov_26.726177	Coordinate:3460	Reads:1	Hits:1	Allocated_reads:1	Strand:+
TTCCACATTGAATTCTGGGCCGGCTAG
>Location:NODE_261184_length_10127_cov_26.726177	Coordinate:3460	Reads:7	Hits:1	Allocated_reads:7	Strand:+
TTCCACATTGAATTCTGGGCCGGCTAGC
>Location:NODE_261184_length_10127_cov_26.726177	Coordinate:3460	Reads:3	Hits:1	Allocated_reads:3	Strand:+
TTCCACATTGAATTCTGGGCCGGCTAGCT
>Location:NODE_261184_length_10127_cov_26.726177	Coordinate:3460	Reads:6	Hits:1	Allocated_reads:6	Strand:+
TTCCACATTGAATTCTGGGCCGGCTAGCTA
>Location:NODE_261184_length_10127_cov_26.726177	Coordinate:3460	Reads:1	Hits:1	Allocated_reads:1	Strand:+
TTCCACATTGAATTCTGGGCCGGCTAGCTATC
>Location:NODE_261184_length_10127_cov_26.726177	Coordinate:3461	Reads:4	Hits:1	Allocated_reads:4	Strand:+
TCCACATTGAATTCTGGGCCGGCTAGC
>Location:NODE_261184_length_10127_cov_26.726177	Coordinate:3461	Reads:1	Hits:1	Allocated_reads:1	Strand:+
TCCACATTGAATTCTGGGCCGGCAAGCT
>Location:NODE_261184_length_10127_cov_26.726177	Coordinate:3461	Reads:8	Hits:1	Allocated_reads:8	Strand:+
TCCACATTGAATTCTGGGCCGGCTAGCT
>Location:NODE_261184_length_10127_cov_26.726177	Coordinate:3461	Reads:12	Hits:1	Allocated_reads:12	Strand:+
TCCACATTGAATTCTGGGCCGGCTAGCTA
>Location:NODE_261184_length_10127_cov_26.726177	Coordinate:3461	Reads:1	Hits:1	Allocated_reads:1	Strand:+
TCCACATTGAATTCTGGGCCGGCTAGCTAT
>Location:NODE_261184_length_10127_cov_26.726177	Coordinate:3461	Reads:1	Hits:1	Allocated_reads:1	Strand:+
TCCACATTGAATTCTGGGCCGGCTAGCTGTC
>Location:NODE_261184_length_10127_cov_26.726177	Coordinate:3461	Reads:1	Hits:1	Allocated_reads:1	Strand:+
TCCACATTGAATTCTGGGCCGGCTAGCTATCC
>Location:NODE_261184_length_10127_cov_26.726177	Coordinate:3462	Reads:1	Hits:1	Allocated_reads:1	Strand:-
AGCTAGCCGGCCCAGAATTCAATGTGT
>Location:NODE_261184_length_10127_cov_26.726177	Coordinate:3462	Reads:1	Hits:1	Allocated_reads:1	Strand:+
CCACATTGAATTCTGGGCCGGCTAGCT
>Location:NODE_261184_length_10127_cov_26.726177	Coordinate:3462	Reads:1	Hits:1	Allocated_reads:1	Strand:+
CCACATTGAATTCTGGGCCGGCTAGCTA
>Location:NODE_261184_length_10127_cov_26.726177	Coordinate:3463	Reads:2	Hits:1	Allocated_reads:2	Strand:+
CACATTGAATTCTGGGCCGGCTAGCTA
>Location:NODE_261184_length_10127_cov_26.726177	Coordinate:3463	Reads:1	Hits:1	Allocated_reads:1	Strand:+
CACATTGAATTCTGGGCCGGCTAGCTATC
>Location:NODE_261184_length_10127_cov_26.726177	Coordinate:3463	Reads:2	Hits:1	Allocated_reads:2	Strand:+
CACATTGAATTCTGGGCCGGCTAGCTATCC
>Location:NODE_261184_length_10127_cov_26.726177	Coordinate:3464	Reads:1	Hits:1	Allocated_reads:1	Strand:+
ACATTGAATTCTGGGCCGGCTAGCTGTCC
>Location:NODE_261184_length_10127_cov_26.726177	Coordinate:3464	Reads:2	Hits:1	Allocated_reads:2	Strand:+
ACATTGAATTCTGGGCCGGCTAGCTATCC
>Location:NODE_261184_length_10127_cov_26.726177	Coordinate:3464	Reads:1	Hits:1	Allocated_reads:1	Strand:+
ACATTGAATTCTGGGCCGGCTAGCTATCCA
>Location:NODE_261184_length_10127_cov_26.726177	Coordinate:3465	Reads:1	Hits:1	Allocated_reads:1	Strand:+
CATTGAATTCTGGGCCGGCTAGCTA
>Location:NODE_261184_length_10127_cov_26.726177	Coordinate:3465	Reads:1	Hits:1	Allocated_reads:1	Strand:+
CATTGAATTCTGGGCCGGCTAGCTATC
>Location:NODE_261184_length_10127_cov_26.726177	Coordinate:3465	Reads:17	Hits:1	Allocated_reads:17	Strand:+
CATTGAATTCTGGGCCGGCTAGCTATCC
>Location:NODE_261184_length_10127_cov_26.726177	Coordinate:3465	Reads:2	Hits:1	Allocated_reads:2	Strand:+
CATTGAATTCTGGGCCGGCTAGCTATCCAGC
>Location:NODE_261184_length_10127_cov_26.726177	Coordinate:3465	Reads:1	Hits:1	Allocated_reads:1	Strand:-
TAGCTAGCCGGCCCAGAATTCAATG
>Location:NODE_261184_length_10127_cov_26.726177	Coordinate:3466	Reads:1	Hits:1	Allocated_reads:1	Strand:+
ATTGAATTCTGGGCCGGCTAGCTATCC
>Location:NODE_261184_length_10127_cov_26.726177	Coordinate:3466	Reads:2	Hits:1	Allocated_reads:2	Strand:+
ATTGAATTCTGGGCCGGCTAGCTATCCAGC
>Location:NODE_261184_length_10127_cov_26.726177	Coordinate:3467	Reads:1	Hits:1	Allocated_reads:1	Strand:+
TTGAATTCTGGGCCGGCTAGCTATCT
>Location:NODE_261184_length_10127_cov_26.726177	Coordinate:3467	Reads:19	Hits:1	Allocated_reads:19	Strand:+
TTGAATTCTGGGCCGGCTAGCTATCC
>Location:NODE_261184_length_10127_cov_26.726177	Coordinate:3467	Reads:7	Hits:1	Allocated_reads:7	Strand:+
TTGAATTCTGGGCCGGCTAGCTATCCA
>Location:NODE_261184_length_10127_cov_26.726177	Coordinate:3467	Reads:52	Hits:1	Allocated_reads:52	Strand:+
TTGAATTCTGGGCCGGCTAGCTATCCAGC
>Location:NODE_261184_length_10127_cov_26.726177	Coordinate:3467	Reads:65	Hits:1	Allocated_reads:65	Strand:+
TTGAATTCTGGGCCGGCTAGCTATCCAGCT
>Location:NODE_261184_length_10127_cov_26.726177	Coordinate:3467	Reads:1	Hits:1	Allocated_reads:1	Strand:+
TTGAATTCTGGGCCGGCTAGCTATCCAGCTG
>Location:NODE_261184_length_10127_cov_26.726177	Coordinate:3467	Reads:1	Hits:1	Allocated_reads:1	Strand:+
TTGAATTCTGGGCCGGCTAGCTATCCAGCTT
>Location:NODE_261184_length_10127_cov_26.726177	Coordinate:3467	Reads:1	Hits:1	Allocated_reads:1	Strand:+
TTGAATTCTGGGCCGGCTAGCTATCCAGCTGGT
>Location:NODE_261184_length_10127_cov_26.726177	Coordinate:3467	Reads:1	Hits:1	Allocated_reads:1	Strand:+
TTGAATTCTGGGCCGGCTAGCTATCCAGCTGGTG
>Location:NODE_261184_length_10127_cov_26.726177	Coordinate:3468	Reads:2	Hits:1	Allocated_reads:2	Strand:+
TGAATTCTGGGCCGGCTAGCTATC
>Location:NODE_261184_length_10127_cov_26.726177	Coordinate:3468	Reads:8	Hits:1	Allocated_reads:8	Strand:+
TGAATTCTGGGCCGGCTAGCTATCC
>Location:NODE_261184_length_10127_cov_26.726177	Coordinate:3468	Reads:4	Hits:1	Allocated_reads:4	Strand:+
TGAATTCTGGGCCGGCTAGCTATCCA
>Location:NODE_261184_length_10127_cov_26.726177	Coordinate:3468	Reads:39	Hits:1	Allocated_reads:39	Strand:+
TGAATTCTGGGCCGGCTAGCTATCCAGC
>Location:NODE_261184_length_10127_cov_26.726177	Coordinate:3468	Reads:1	Hits:1	Allocated_reads:1	Strand:+
TGAATTCTGGGCCGGCTAGCTATGCAGCT
>Location:NODE_261184_length_10127_cov_26.726177	Coordinate:3468	Reads:1	Hits:1	Allocated_reads:1	Strand:+
TGAATTCTGGGCCGGCTAGCTGTCCAGCT
>Location:NODE_261184_length_10127_cov_26.726177	Coordinate:3468	Reads:102	Hits:1	Allocated_reads:102	Strand:+
TGAATTCTGGGCCGGCTAGCTATCCAGCT
>Location:NODE_261184_length_10127_cov_26.726177	Coordinate:3468	Reads:3	Hits:1	Allocated_reads:3	Strand:+
TGAATTCTGGGCCGGCTAGCTATCCAGCTT
>Location:NODE_261184_length_10127_cov_26.726177	Coordinate:3468	Reads:3	Hits:1	Allocated_reads:3	Strand:+
TGAATTCTGGGCCGGCTAGCTATCCAGCTGGT
>Location:NODE_261184_length_10127_cov_26.726177	Coordinate:3470	Reads:1	Hits:1	Allocated_reads:1	Strand:+
AATTCTGGGCCGGCTAGCTATCCAGCT
>Location:NODE_261184_length_10127_cov_26.726177	Coordinate:3471	Reads:1	Hits:1	Allocated_reads:1	Strand:+
ATTCTGGGCCGGCTAGCTATACAGCTGGT
>Location:NODE_261184_length_10127_cov_26.726177	Coordinate:3473	Reads:1	Hits:1	Allocated_reads:1	Strand:+
TCTGGGCCGGCTAGCTATCCAGCT
>Location:NODE_261184_length_10127_cov_26.726177	Coordinate:3490	Reads:1	Hits:1	Allocated_reads:1	Strand:+
TCCAGCTGGTGGATAACAGATGTCTC
>Location:NODE_261184_length_10127_cov_26.726177	Coordinate:3493	Reads:1	Hits:1	Allocated_reads:1	Strand:+
AGCTGGTGGATAACAGATGTCTCTGAAGA
>Location:NODE_261184_length_10127_cov_26.726177	Coordinate:3495	Reads:1	Hits:1	Allocated_reads:1	Strand:+
CTGGTGGATAACAGATGTCTCTGAAGACATC
>Location:NODE_261184_length_10127_cov_26.726177	Coordinate:3495	Reads:2	Hits:1	Allocated_reads:2	Strand:+
CTGGTGGATAACAGATGTCTCTGAAGACGTC
>Location:NODE_261184_length_10127_cov_26.726177	Coordinate:3496	Reads:1	Hits:1	Allocated_reads:1	Strand:+
TGGTGGATAACAGATGTCTCTGAAGACGT
>Location:NODE_261184_length_10127_cov_26.726177	Coordinate:3496	Reads:5	Hits:1	Allocated_reads:5	Strand:+
TGGTGGATAACAGATGTCTCTGAAGACATC
>Location:NODE_261184_length_10127_cov_26.726177	Coordinate:3496	Reads:5	Hits:1	Allocated_reads:5	Strand:+
TGGTGGATAACAGATGTCTCTGAAGACGTC
>Location:NODE_261184_length_10127_cov_26.726177	Coordinate:3497	Reads:1	Hits:1	Allocated_reads:1	Strand:+
GGTGGATAACAGATGTCTCTGAAGACGTC
>Location:NODE_261184_length_10127_cov_26.726177	Coordinate:3498	Reads:1	Hits:1	Allocated_reads:1	Strand:+
GTGGATAACAGATGTCTCTGAAGACA
>Location:NODE_261184_length_10127_cov_26.726177	Coordinate:3498	Reads:1	Hits:1	Allocated_reads:1	Strand:+
GTGGATAACAGATGTCTCTGAAGACG
>Location:NODE_261184_length_10127_cov_26.726177	Coordinate:3498	Reads:1	Hits:1	Allocated_reads:1	Strand:+
GTGGATAACAGATGTCTCTGAAGACAT
>Location:NODE_261184_length_10127_cov_26.726177	Coordinate:3498	Reads:1	Hits:1	Allocated_reads:1	Strand:+
GTGGATAACAGATGTCTCTGAGGACGTC
>Location:NODE_261184_length_10127_cov_26.726177	Coordinate:3498	Reads:10	Hits:1	Allocated_reads:10	Strand:+
GTGGATAACAGATGTCTCTGAAGACGTC
>Location:NODE_261184_length_10127_cov_26.726177	Coordinate:3498	Reads:5	Hits:1	Allocated_reads:5	Strand:+
GTGGATAACAGATGTCTCTGAAGACATC
>Location:NODE_261184_length_10127_cov_26.726177	Coordinate:3499	Reads:1	Hits:1	Allocated_reads:1	Strand:+
TGGATAACAGATGTCTCTGAAGACG
>Location:NODE_261184_length_10127_cov_26.726177	Coordinate:3499	Reads:1	Hits:1	Allocated_reads:1	Strand:+
TGGATAACAGATGTCTCTGAAGACAT
>Location:NODE_261184_length_10127_cov_26.726177	Coordinate:3499	Reads:1	Hits:1	Allocated_reads:1	Strand:+
TGGATAACAGATGTCTCTGAGGACGTC
>Location:NODE_261184_length_10127_cov_26.726177	Coordinate:3499	Reads:7	Hits:1	Allocated_reads:7	Strand:+
TGGATAACAGATGTCTCTGAAGACATC
>Location:NODE_261184_length_10127_cov_26.726177	Coordinate:3499	Reads:7	Hits:1	Allocated_reads:7	Strand:+
TGGATAACAGATGTCTCTGAAGACGTC
>Location:NODE_261184_length_10127_cov_26.726177	Coordinate:3500	Reads:1	Hits:1	Allocated_reads:1	Strand:+
GGATAACAGATGTCTCTGAAGACA
>Location:NODE_261184_length_10127_cov_26.726177	Coordinate:3503	Reads:1	Hits:1	Allocated_reads:1	Strand:+
TAACAGATGTCTCTGAAGACGTCGGAGCAC
>Location:NODE_261184_length_10127_cov_26.726177	Coordinate:3504	Reads:1	Hits:1	Allocated_reads:1	Strand:-
GCTCCGACGTCTTCAGAGACATCTGTT
>Location:NODE_261184_length_10127_cov_26.726177	Coordinate:3505	Reads:1	Hits:1	Allocated_reads:1	Strand:-
AGTGCTCCGACGTCTTCAGAGACATCTGT
>Location:NODE_261184_length_10127_cov_26.726177	Coordinate:3516	Reads:1	Hits:1	Allocated_reads:1	Strand:+
TGAAGACGTCGGAGCACTTTTGCA
>Location:NODE_261184_length_10127_cov_26.726177	Coordinate:3523	Reads:1	Hits:12	Allocated_reads:0.0833333333333333	Strand:-
TATCACATATTTGCAAAAGTGCTCCGAC
>Location:NODE_261184_length_10127_cov_26.726177	Coordinate:3533	Reads:1	Hits:29	Allocated_reads:0.0344827586206897	Strand:+
TTTTGCAAATATGTGATATCTTGATT
>Location:NODE_261184_length_10127_cov_26.726177	Coordinate:3533	Reads:1	Hits:19	Allocated_reads:0.0526315789473684	Strand:+
TTTTGCAAATATGTGATATCTTGATAAACC
>Location:NODE_261184_length_10127_cov_26.726177	Coordinate:3534	Reads:1	Hits:21	Allocated_reads:0.0476190476190476	Strand:+
TTTGCAAATATGTGATATCTTGATAAACC
>Location:NODE_261184_length_10127_cov_26.726177	Coordinate:3536	Reads:1	Hits:25	Allocated_reads:0.04	Strand:+
TGCAAATATGTGATATCTTGATAAAC
>Location:NODE_261184_length_10127_cov_26.726177	Coordinate:3538	Reads:1	Hits:18	Allocated_reads:0.0555555555555556	Strand:-
GCTCGGTTTATCAAGATATCACATATTCG
>Location:NODE_261184_length_10127_cov_26.726177	Coordinate:3539	Reads:2	Hits:29	Allocated_reads:0.0689655172413793	Strand:+
AAATATGTGATATCTTGATAAACC
>Location:NODE_261184_length_10127_cov_26.726177	Coordinate:3539	Reads:2	Hits:21	Allocated_reads:0.0952380952380952	Strand:+
AAATATGTGATATCTTGATAAACCGAGC
>Location:NODE_261184_length_10127_cov_26.726177	Coordinate:3539	Reads:1	Hits:21	Allocated_reads:0.0476190476190476	Strand:-
GCTCGGTTTATCAAGATATCACATATTC
>Location:NODE_261184_length_10127_cov_26.726177	Coordinate:3539	Reads:1	Hits:21	Allocated_reads:0.0476190476190476	Strand:-
GCTCGGTTTATCAAGATATCACATATTT
>Location:NODE_261184_length_10127_cov_26.726177	Coordinate:3540	Reads:1	Hits:24	Allocated_reads:0.0416666666666667	Strand:+
AATATGTGATATCTTGATAAACCG
>Location:NODE_261184_length_10127_cov_26.726177	Coordinate:3540	Reads:1	Hits:20	Allocated_reads:0.05	Strand:+
AATATGTGATATCTTGATAAACCGAGCAGA
>Location:NODE_261184_length_10127_cov_26.726177	Coordinate:3540	Reads:3	Hits:21	Allocated_reads:0.142857142857143	Strand:-
GCTCGGTTTATCAAGATATCACATATT
>Location:NODE_261184_length_10127_cov_26.726177	Coordinate:3541	Reads:2	Hits:24	Allocated_reads:0.0833333333333333	Strand:+
ATATGTGATATCTTGATAAACCGA
>Location:NODE_261184_length_10127_cov_26.726177	Coordinate:3541	Reads:1	Hits:21	Allocated_reads:0.0476190476190476	Strand:-
GCTCGGTTTATCAAGATATCACATAT
>Location:NODE_261184_length_10127_cov_26.726177	Coordinate:3543	Reads:1	Hits:21	Allocated_reads:0.0476190476190476	Strand:+
ATGTGATATCTTGATAAACCGAGC
>Location:NODE_261184_length_10127_cov_26.726177	Coordinate:3548	Reads:1	Hits:164	Allocated_reads:0.00609756097560976	Strand:-
TATCTGCTCGGTTTATCAAGATAT
>Location:NODE_261184_length_10127_cov_26.726177	Coordinate:3548	Reads:1	Hits:147	Allocated_reads:0.00680272108843537	Strand:-
TCAAATATCTGCTCGGTTTATCAAGATAT
>Location:NODE_261184_length_10127_cov_26.726177	Coordinate:3549	Reads:1	Hits:161	Allocated_reads:0.0062111801242236	Strand:+
TATCTTGATAAACCGAGCAGATTTTT
>Location:NODE_261184_length_10127_cov_26.726177	Coordinate:3549	Reads:1	Hits:35	Allocated_reads:0.0285714285714286	Strand:+
TATCTTGATAAACCGAGCAGATATTTGAAT
>Location:NODE_261184_length_10127_cov_26.726177	Coordinate:3549	Reads:1	Hits:27	Allocated_reads:0.037037037037037	Strand:+
TATCTTGATAAACCGAGCAGATATTTGAAGT
>Location:NODE_261184_length_10127_cov_26.726177	Coordinate:3549	Reads:1	Hits:27	Allocated_reads:0.037037037037037	Strand:+
TATCTTGATAAACCGAGCAGATATTTGAAGTT
>Location:NODE_261184_length_10127_cov_26.726177	Coordinate:3550	Reads:1	Hits:186	Allocated_reads:0.00537634408602151	Strand:+
ATCTTGATAAACCGAGCAGATATTTG
>Location:NODE_261184_length_10127_cov_26.726177	Coordinate:3551	Reads:1	Hits:116	Allocated_reads:0.00862068965517241	Strand:+
TCTTGATAAACCGAGCAGATATTTGAAG
>Location:NODE_261184_length_10127_cov_26.726177	Coordinate:3551	Reads:1	Hits:107	Allocated_reads:0.00934579439252336	Strand:+
TCTTGATAAACCGAGCAGATATTTGAAGT
>Location:NODE_261184_length_10127_cov_26.726177	Coordinate:3553	Reads:1	Hits:321	Allocated_reads:0.00311526479750779	Strand:+
TTGATAAACCGAGCAGATATTTGA
>Location:NODE_261184_length_10127_cov_26.726177	Coordinate:3554	Reads:1	Hits:127	Allocated_reads:0.0078740157480315	Strand:+
TGATAAACCGAGCAGATATTTGAAG
>Location:NODE_261184_length_10127_cov_26.726177	Coordinate:3554	Reads:2	Hits:117	Allocated_reads:0.0170940170940171	Strand:+
TGATAAACCGAGCAGATATTTGAAGT
>Location:NODE_261184_length_10127_cov_26.726177	Coordinate:3554	Reads:1	Hits:135	Allocated_reads:0.00740740740740741	Strand:-
TTCAAATATCTGCTCGGTTTATCA
>Location:NODE_261184_length_10127_cov_26.726177	Coordinate:3555	Reads:1	Hits:107	Allocated_reads:0.00934579439252336	Strand:-
AAACTTCAAATATCTGCTCGGTTTATC
>Location:NODE_261184_length_10127_cov_26.726177	Coordinate:3555	Reads:1	Hits:116	Allocated_reads:0.00862068965517241	Strand:+
GATAAACCGAGCAGATATTTGAAGTT
>Location:NODE_261184_length_10127_cov_26.726177	Coordinate:3556	Reads:1	Hits:124	Allocated_reads:0.00806451612903226	Strand:+
ATAAACCGAGCAGATATTTGAAGT
>Location:NODE_261184_length_10127_cov_26.726177	Coordinate:3556	Reads:2	Hits:122	Allocated_reads:0.0163934426229508	Strand:+
ATAAACCGAGCAGATATTTGAAGTT
>Location:NODE_261184_length_10127_cov_26.726177	Coordinate:3557	Reads:7	Hits:125	Allocated_reads:0.056	Strand:+
TAAACCGAGCAGATATTTGAAGTT
>Location:NODE_261184_length_10127_cov_26.726177	Coordinate:3557	Reads:2	Hits:115	Allocated_reads:0.0173913043478261	Strand:+
TAAACCGAGCAGATATTTGAAGTTT
>Location:NODE_261184_length_10127_cov_26.726177	Coordinate:3557	Reads:1	Hits:104	Allocated_reads:0.00961538461538462	Strand:+
TAAACCGAGCAGATATTTGAAGTTTAC
>Location:NODE_261184_length_10127_cov_26.726177	Coordinate:3558	Reads:1	Hits:120	Allocated_reads:0.00833333333333333	Strand:-
AAACTTCAAATATCTGCTCGGTTT
>Location:NODE_261184_length_10127_cov_26.726177	Coordinate:3559	Reads:1	Hits:112	Allocated_reads:0.00892857142857143	Strand:+
AACCGAGCAGATATTTGAAGTTTAC
>Location:NODE_261184_length_10127_cov_26.726177	Coordinate:3559	Reads:1	Hits:103	Allocated_reads:0.00970873786407767	Strand:+
AACCGAGCAGATATTTGAAGTTTACAC
>Location:NODE_261184_length_10127_cov_26.726177	Coordinate:3560	Reads:6	Hits:115	Allocated_reads:0.0521739130434783	Strand:+
ACCGAGCAGATATTTGAAGTTTAC
>Location:NODE_261184_length_10127_cov_26.726177	Coordinate:3560	Reads:3	Hits:109	Allocated_reads:0.0275229357798165	Strand:+
ACCGAGCAGATATTTGAAGTTTACA
>Location:NODE_261184_length_10127_cov_26.726177	Coordinate:3560	Reads:12	Hits:105	Allocated_reads:0.114285714285714	Strand:+
ACCGAGCAGATATTTGAAGTTTACAC
>Location:NODE_261184_length_10127_cov_26.726177	Coordinate:3560	Reads:10	Hits:93	Allocated_reads:0.10752688172043	Strand:+
ACCGAGCAGATATTTGAAGTTTACACA
>Location:NODE_261184_length_10127_cov_26.726177	Coordinate:3560	Reads:6	Hits:21	Allocated_reads:0.285714285714286	Strand:+
ACCGAGCAGATATTTGAAGTTTACACAC
>Location:NODE_261184_length_10127_cov_26.726177	Coordinate:3560	Reads:7	Hits:20	Allocated_reads:0.35	Strand:+
ACCGAGCAGATATTTGAAGTTTACACACC
>Location:NODE_261184_length_10127_cov_26.726177	Coordinate:3560	Reads:2	Hits:15	Allocated_reads:0.133333333333333	Strand:+
ACCGAGCAGATATTTGAAGTTTACACACCC
>Location:NODE_261184_length_10127_cov_26.726177	Coordinate:3560	Reads:1	Hits:14	Allocated_reads:0.0714285714285714	Strand:+
ACCGAGCAGATATTTGAAGTTTACACACCCACA
>Location:NODE_261184_length_10127_cov_26.726177	Coordinate:3561	Reads:1	Hits:111	Allocated_reads:0.00900900900900901	Strand:+
CCGAGCAGATATTTGAAGTTTACAC
>Location:NODE_261184_length_10127_cov_26.726177	Coordinate:3567	Reads:1	Hits:26	Allocated_reads:0.0384615384615385	Strand:+
AGATATTTGAAGTTTACACACCCACA
>Location:NODE_261184_length_10127_cov_26.726177	Coordinate:3568	Reads:1	Hits:26	Allocated_reads:0.0384615384615385	Strand:-
TGTGGGTGTGTAAACTTCAAATATC
>Location:NODE_261184_length_10127_cov_26.726177	Coordinate:3570	Reads:2	Hits:26	Allocated_reads:0.0769230769230769	Strand:-
GAATGTGGGTGTGTAAACTTCAAATA
>Location:NODE_261184_length_10127_cov_26.726177	Coordinate:3570	Reads:1	Hits:18	Allocated_reads:0.0555555555555556	Strand:+
TATTTGAAGTTTACACACCCACATTCTCGCC
>Location:NODE_261184_length_10127_cov_26.726177	Coordinate:3572	Reads:2	Hits:19	Allocated_reads:0.105263157894737	Strand:+
TTTGAAGTTTACACACCCACATTCTCGCC
>Location:NODE_261184_length_10127_cov_26.726177	Coordinate:3574	Reads:1	Hits:18	Allocated_reads:0.0555555555555556	Strand:-
TTCAGGCGAGAATGTGGGTGTGTAAACTTCA
>Location:NODE_261184_length_10127_cov_26.726177	Coordinate:3575	Reads:1	Hits:19	Allocated_reads:0.0526315789473684	Strand:-
AGGCGAGAATGTGGGTGTGTAAACTTC
>Location:NODE_261184_length_10127_cov_26.726177	Coordinate:3575	Reads:1	Hits:18	Allocated_reads:0.0555555555555556	Strand:-
CAGGCGAGAATGTGGGTGTGTAGACTTC
>Location:NODE_261184_length_10127_cov_26.726177	Coordinate:3575	Reads:3	Hits:18	Allocated_reads:0.166666666666667	Strand:-
CAGGCGAGAATGTGGGTGTGTAAACTTC
>Location:NODE_261184_length_10127_cov_26.726177	Coordinate:3575	Reads:3	Hits:22	Allocated_reads:0.136363636363636	Strand:-
CGAGAATGTGGGTGTGTAAACTTC
>Location:NODE_261184_length_10127_cov_26.726177	Coordinate:3575	Reads:1	Hits:19	Allocated_reads:0.0526315789473684	Strand:+
GAAGTTTACACACCCACATTCTCGCC
>Location:NODE_261184_length_10127_cov_26.726177	Coordinate:3575	Reads:1	Hits:18	Allocated_reads:0.0555555555555556	Strand:-
TCAGGCGAGAATGTGGGTGTGTAAACTTC
>Location:NODE_261184_length_10127_cov_26.726177	Coordinate:3575	Reads:1	Hits:18	Allocated_reads:0.0555555555555556	Strand:-
TTTCAGGCGAGAATGTGGGTGTGTAAACTTC
>Location:NODE_261184_length_10127_cov_26.726177	Coordinate:3576	Reads:1	Hits:19	Allocated_reads:0.0526315789473684	Strand:-
CAGGCGAGAATGTGGGTGTGTAAACTT
>Location:NODE_261184_length_10127_cov_26.726177	Coordinate:3577	Reads:1	Hits:21	Allocated_reads:0.0476190476190476	Strand:-
TTTCAGGCGAGAATGTGGGTGTGTAAACT
>Location:NODE_261184_length_10127_cov_26.726177	Coordinate:3577	Reads:1	Hits:21	Allocated_reads:0.0476190476190476	Strand:-
TTTTCAGGCGAGAATGTGGGTGTGTAAACT
>Location:NODE_261184_length_10127_cov_26.726177	Coordinate:3578	Reads:1	Hits:21	Allocated_reads:0.0476190476190476	Strand:-
TTTCAGGCGAGAATGTGGGTGTGTAAAA
>Location:NODE_261184_length_10127_cov_26.726177	Coordinate:3578	Reads:1	Hits:21	Allocated_reads:0.0476190476190476	Strand:-
TTTCAGGCGAGAATGTGGGTGTGTAAAC
>Location:NODE_261184_length_10127_cov_26.726177	Coordinate:3578	Reads:1	Hits:21	Allocated_reads:0.0476190476190476	Strand:-
TTTCAGGCGAGAATGTGGGTGTGTTATT
>Location:NODE_261184_length_10127_cov_26.726177	Coordinate:3579	Reads:1	Hits:21	Allocated_reads:0.0476190476190476	Strand:+
TTTACACACCCACATTCTCGCCTGAA
>Location:NODE_261184_length_10127_cov_26.726177	Coordinate:3580	Reads:1	Hits:22	Allocated_reads:0.0454545454545455	Strand:+
TTACACACCCACATTCTCGCCTGAA
>Location:NODE_261184_length_10127_cov_26.726177	Coordinate:3580	Reads:1	Hits:23	Allocated_reads:0.0434782608695652	Strand:-
TTTCAGGCGAGAATGTGGGTGTGTTT
>Location:NODE_261184_length_10127_cov_26.726177	Coordinate:3581	Reads:1	Hits:23	Allocated_reads:0.0434782608695652	Strand:+
TACACACCCACATTCTCGCCTGAA
>Location:NODE_261184_length_10127_cov_26.726177	Coordinate:3581	Reads:1	Hits:23	Allocated_reads:0.0434782608695652	Strand:-
TTCAGGCGAGAATGTGGGTGTGTA
>Location:NODE_261184_length_10127_cov_26.726177	Coordinate:3581	Reads:2	Hits:23	Allocated_reads:0.0869565217391304	Strand:-
TTTCAGGCGAGAATGTGGGTGTGTA
>Location:NODE_261184_length_10127_cov_26.726177	Coordinate:3581	Reads:1	Hits:23	Allocated_reads:0.0434782608695652	Strand:-
TTTTCAGGCGAGAATGTGGGTGTGTA
>Location:NODE_261184_length_10127_cov_26.726177	Coordinate:3582	Reads:1	Hits:23	Allocated_reads:0.0434782608695652	Strand:-
TTTCAGGCGAGAATGTGGGTGAGA
>Location:NODE_261184_length_10127_cov_26.726177	Coordinate:3582	Reads:3	Hits:23	Allocated_reads:0.130434782608696	Strand:-
TTTCAGGCGAGAATGTGGGTGTGT
>Location:NODE_261184_length_10127_cov_26.726177	Coordinate:3583	Reads:1	Hits:23	Allocated_reads:0.0434782608695652	Strand:-
TTTTCAGGCGAGAATGTGGGTGAG
>Location:NODE_261184_length_10127_cov_26.726177	Coordinate:3583	Reads:2	Hits:23	Allocated_reads:0.0869565217391304	Strand:-
TTTTCAGGCGAGAATGTGGGTGTG
>Location:NODE_261184_length_10127_cov_26.726177	Coordinate:3589	Reads:1	Hits:29	Allocated_reads:0.0344827586206897	Strand:+
CACATTCTCGCCTGAAAATATGTT
>Location:NODE_261184_length_10127_cov_26.726177	Coordinate:3593	Reads:1	Hits:246	Allocated_reads:0.0040650406504065	Strand:-
TTTTAACATATTTTCAGGCGAGAA
>Location:NODE_261184_length_10127_cov_26.726177	Coordinate:3595	Reads:4	Hits:3	Allocated_reads:1.33333333333333	Strand:+
CTCGCCTGAAAATATGTTAAAAATTTATT
>Location:NODE_261184_length_10127_cov_26.726177	Coordinate:3596	Reads:3	Hits:3	Allocated_reads:1	Strand:+
TCGCCTGAAAATATGTTAAAAATT
>Location:NODE_261184_length_10127_cov_26.726177	Coordinate:3596	Reads:3	Hits:3	Allocated_reads:1	Strand:+
TCGCCTGAAAATATGTTAAAAATTT
>Location:NODE_261184_length_10127_cov_26.726177	Coordinate:3596	Reads:1	Hits:3	Allocated_reads:0.333333333333333	Strand:+
TCGCCTGAAAATATGTTAAAAATTTA
>Location:NODE_261184_length_10127_cov_26.726177	Coordinate:3596	Reads:1	Hits:3	Allocated_reads:0.333333333333333	Strand:+
TCGCCTGAAAATATGTTAAAAATTTAT
>Location:NODE_261184_length_10127_cov_26.726177	Coordinate:3596	Reads:53	Hits:3	Allocated_reads:17.6666666666667	Strand:+
TCGCCTGAAAATATGTTAAAAATTTATT
>Location:NODE_261184_length_10127_cov_26.726177	Coordinate:3596	Reads:4	Hits:3	Allocated_reads:1.33333333333333	Strand:+
TCGCCTGAAAATATGTTAAAAATTTATTT
>Location:NODE_261184_length_10127_cov_26.726177	Coordinate:3597	Reads:4	Hits:3	Allocated_reads:1.33333333333333	Strand:+
CGCCTGAAAATATGTTAAAAATTTATT
>Location:NODE_261184_length_10127_cov_26.726177	Coordinate:3597	Reads:1	Hits:3	Allocated_reads:0.333333333333333	Strand:+
CGCCTGAAAATATGTTAAAAATTTATTT
>Location:NODE_261184_length_10127_cov_26.726177	Coordinate:3598	Reads:1	Hits:8	Allocated_reads:0.125	Strand:+
GCCTGAAAATATGTTAAAAATTTATTTTGTGACT
>Location:NODE_261184_length_10127_cov_26.726177	Coordinate:3619	Reads:1	Hits:268	Allocated_reads:0.00373134328358209	Strand:+
TTATTTTGTGACCCAGAAAGATTAT
>Location:NODE_261184_length_10127_cov_26.726177	Coordinate:3623	Reads:1	Hits:81	Allocated_reads:0.0123456790123457	Strand:-
ACTCTTATTAATCTTTCTGGGTCACAAA
>Location:NODE_261184_length_10127_cov_26.726177	Coordinate:3624	Reads:3	Hits:92	Allocated_reads:0.0326086956521739	Strand:+
TTGTGACCCAGAAAGATTAATAAG
>Location:NODE_261184_length_10127_cov_26.726177	Coordinate:3624	Reads:1	Hits:91	Allocated_reads:0.010989010989011	Strand:+
TTGTGACCCAGAAAGATTAATAAGA
>Location:NODE_261184_length_10127_cov_26.726177	Coordinate:3625	Reads:1	Hits:29	Allocated_reads:0.0344827586206897	Strand:-
TATTACTCTTATTAATCTTTCTGGGTCACA
>Location:NODE_261184_length_10127_cov_26.726177	Coordinate:3625	Reads:1	Hits:92	Allocated_reads:0.0108695652173913	Strand:+
TGTGACCCAGAAAGATTAATAAGA
>Location:NODE_261184_length_10127_cov_26.726177	Coordinate:3625	Reads:1	Hits:83	Allocated_reads:0.0120481927710843	Strand:+
TGTGACCCAGAAAGATTAATAAGAGT
>Location:NODE_261184_length_10127_cov_26.726177	Coordinate:3625	Reads:1	Hits:69	Allocated_reads:0.0144927536231884	Strand:+
TGTGACCCAGAAAGATTAATAAGAGTAAT
>Location:NODE_261184_length_10127_cov_26.726177	Coordinate:3625	Reads:1	Hits:29	Allocated_reads:0.0344827586206897	Strand:+
TGTGACCCAGAAAGATTAATAAGAGTAATA
>Location:NODE_261184_length_10127_cov_26.726177	Coordinate:3625	Reads:1	Hits:75	Allocated_reads:0.0133333333333333	Strand:-
TTACTCTTATTAATCTTTCTGGGTCACA
>Location:NODE_261184_length_10127_cov_26.726177	Coordinate:3626	Reads:1	Hits:84	Allocated_reads:0.0119047619047619	Strand:-
ACTCTTATTAATCTTTCTGGGTCAC
>Location:NODE_261184_length_10127_cov_26.726177	Coordinate:3626	Reads:1	Hits:70	Allocated_reads:0.0142857142857143	Strand:+
GTGACCCAGAAAGATTAATAAGAGTAAT
>Location:NODE_261184_length_10127_cov_26.726177	Coordinate:3628	Reads:1	Hits:82	Allocated_reads:0.0121951219512195	Strand:-
TTACTCTTATTAATCTTTCTGGGTC
>Location:NODE_261184_length_10127_cov_26.726177	Coordinate:3629	Reads:2	Hits:82	Allocated_reads:0.024390243902439	Strand:-
TTACTCTTATTAATCTTTCTGGGT
>Location:NODE_261184_length_10127_cov_26.726177	Coordinate:3630	Reads:1	Hits:33	Allocated_reads:0.0303030303030303	Strand:+
CCCAGAAAGATTAATAAGAGTAATAT
>Location:NODE_261184_length_10127_cov_26.726177	Coordinate:3641	Reads:3	Hits:3	Allocated_reads:1	Strand:+
TAATAAGAGTAATATTAAAACTTAGTAGT
>Location:NODE_261184_length_10127_cov_26.726177	Coordinate:3643	Reads:3	Hits:3	Allocated_reads:1	Strand:+
ATAAGAGTAATATTAAAACTTAGTAGT
>Location:NODE_261184_length_10127_cov_26.726177	Coordinate:3643	Reads:1	Hits:3	Allocated_reads:0.333333333333333	Strand:+
ATAAGAGTAATATTAAAACTTAGTAGTGGCC
>Location:NODE_261184_length_10127_cov_26.726177	Coordinate:3658	Reads:1	Hits:3	Allocated_reads:0.333333333333333	Strand:+
AAACTTAGTAGTGGCCGCCATTGCCGGA
>Location:NODE_261184_length_10127_cov_26.726177	Coordinate:3678	Reads:1	Hits:1	Allocated_reads:1	Strand:+
TTGCCGGAAACTGGAGTTGGCCAGGG
>Location:NODE_261184_length_10127_cov_26.726177	Coordinate:3679	Reads:1	Hits:1	Allocated_reads:1	Strand:+
TGCCGGAAACTGGAGTTGGCCAGG
>Location:NODE_261184_length_10127_cov_26.726177	Coordinate:3679	Reads:1	Hits:1	Allocated_reads:1	Strand:+
TGCCGGAAACTGGAGTTGGCCAGGG
>Location:NODE_261184_length_10127_cov_26.726177	Coordinate:3679	Reads:2	Hits:1	Allocated_reads:2	Strand:+
TGCCGGAAACTGGAGTTGGCCAGGGC
>Location:NODE_261184_length_10127_cov_26.726177	Coordinate:3694	Reads:1	Hits:1	Allocated_reads:1	Strand:-
AGAATTCATAGCGCGCCCTGGCCAA
>Location:NODE_261184_length_10127_cov_26.726177	Coordinate:3696	Reads:1	Hits:1	Allocated_reads:1	Strand:-
TATCCCAGAATTCATAGCGCGCCCTGAAA
>Location:NODE_261184_length_10127_cov_26.726177	Coordinate:3696	Reads:1	Hits:1	Allocated_reads:1	Strand:-
TATCCCAGAATTCATAGCGCGCCCTGGAC
>Location:NODE_261184_length_10127_cov_26.726177	Coordinate:3696	Reads:1	Hits:1	Allocated_reads:1	Strand:-
TATCCCAGAATTCATAGCGCGCCCTGGCC
>Location:NODE_261184_length_10127_cov_26.726177	Coordinate:3697	Reads:3	Hits:1	Allocated_reads:3	Strand:-
TATCCCAGAATTCATAGCGCGCCCTGGC
>Location:NODE_261184_length_10127_cov_26.726177	Coordinate:3699	Reads:1	Hits:1	Allocated_reads:1	Strand:-
TATCCCAGAATTCATAGCGCGCCCTG
>Location:NODE_261184_length_10127_cov_26.726177	Coordinate:3699	Reads:1	Hits:14	Allocated_reads:0.0714285714285714	Strand:-
TATCCCAGAATTCATAGCGCGGCCTG
>Location:NODE_261184_length_10127_cov_26.726177	Coordinate:3700	Reads:1	Hits:1	Allocated_reads:1	Strand:-
ATATCCCAGAATTCATAGCGCGCCCT
>Location:NODE_261184_length_10127_cov_26.726177	Coordinate:3700	Reads:1	Hits:1	Allocated_reads:1	Strand:-
TATCCCAGAATTCATAGCGCGCCCT
>Location:NODE_261184_length_10127_cov_26.726177	Coordinate:3703	Reads:1	Hits:2	Allocated_reads:0.5	Strand:-
CCATATCCCAGAATTCATAGCGCGC
>Location:NODE_261184_length_10127_cov_26.726177	Coordinate:3704	Reads:1	Hits:229	Allocated_reads:0.00436681222707424	Strand:+
CGCGCTATGAATTCTGGGATATGG
>Location:NODE_261184_length_10127_cov_26.726177	Coordinate:3704	Reads:1	Hits:109	Allocated_reads:0.00917431192660551	Strand:+
CGCGCTATGAATTCTGGGATATGGTGGGCC
>Location:NODE_261184_length_10127_cov_26.726177	Coordinate:3705	Reads:1	Hits:265	Allocated_reads:0.00377358490566038	Strand:-
ACCATATCCCAGAATTCATAGCGC
>Location:NODE_261184_length_10127_cov_26.726177	Coordinate:3705	Reads:1	Hits:127	Allocated_reads:0.0078740157480315	Strand:+
GCGCTATGAATTCTGGGATATGGTGGGCCA
>Location:NODE_261184_length_10127_cov_26.726177	Coordinate:3706	Reads:1	Hits:194	Allocated_reads:0.00515463917525773	Strand:+
CGCTATGAATTCTGGGATATGGTCGGCC
>Location:NODE_261184_length_10127_cov_26.726177	Coordinate:3706	Reads:1	Hits:152	Allocated_reads:0.00657894736842105	Strand:+
CGCTATGAATTCTGGGATATGGTGGGCC
>Location:NODE_261184_length_10127_cov_26.726177	Coordinate:3707	Reads:1	Hits:152	Allocated_reads:0.00657894736842105	Strand:-
CGTGGCCCACCATATCCCAGAATTCATCCC
>Location:NODE_261184_length_10127_cov_26.726177	Coordinate:3707	Reads:1	Hits:169	Allocated_reads:0.00591715976331361	Strand:-
GTGGCCCACCATATCCCAGAATTCATAGC
>Location:NODE_261184_length_10127_cov_26.726177	Coordinate:3707	Reads:2	Hits:188	Allocated_reads:0.0106382978723404	Strand:-
TGGCCCACCATATCCCAGAATTCATAGC
>Location:NODE_261184_length_10127_cov_26.726177	Coordinate:3709	Reads:2	Hits:230	Allocated_reads:0.00869565217391304	Strand:+
TATGAATTCTGGGATATGGTGGGC
>Location:NODE_261184_length_10127_cov_26.726177	Coordinate:3709	Reads:4	Hits:218	Allocated_reads:0.018348623853211	Strand:+
TATGAATTCTGGGATATGGTGGGCC
>Location:NODE_261184_length_10127_cov_26.726177	Coordinate:3709	Reads:1	Hits:157	Allocated_reads:0.00636942675159236	Strand:-
TTCGTGGCCCACCATATCCCAGAATTCATA
>Location:NODE_261184_length_10127_cov_26.726177	Coordinate:3713	Reads:1	Hits:215	Allocated_reads:0.00465116279069767	Strand:+
AATTCTGGGATATGGTGGGCCACT
>Location:NODE_261184_length_10127_cov_26.726177	Coordinate:3715	Reads:2	Hits:186	Allocated_reads:0.010752688172043	Strand:+
TTCTGGGATATGGTGGGCCACGAA
>Location:NODE_261184_length_10127_cov_26.726177	Coordinate:3715	Reads:1	Hits:183	Allocated_reads:0.00546448087431694	Strand:+
TTCTGGGATATGGTGGGCCACGAAG
>Location:NODE_261184_length_10127_cov_26.726177	Coordinate:3715	Reads:1	Hits:187	Allocated_reads:0.0053475935828877	Strand:+
TTCTGGGATATGGTGGGCCACGAAT
>Location:NODE_261184_length_10127_cov_26.726177	Coordinate:3715	Reads:1	Hits:148	Allocated_reads:0.00675675675675676	Strand:+
TTCTGGGATATGGTGGGCCACGAAGGAC
>Location:NODE_261184_length_10127_cov_26.726177	Coordinate:3715	Reads:2	Hits:146	Allocated_reads:0.0136986301369863	Strand:+
TTCTGGGATATGGTGGGCCACGAAGGACA
>Location:NODE_261184_length_10127_cov_26.726177	Coordinate:3715	Reads:1	Hits:133	Allocated_reads:0.0075187969924812	Strand:+
TTCTGGGATATGGTGGGCCACGAAGGCCACACC
>Location:NODE_261184_length_10127_cov_26.726177	Coordinate:3716	Reads:1	Hits:176	Allocated_reads:0.00568181818181818	Strand:+
TCTGGGATATGGTGGGCCACGAAGGA
>Location:NODE_261184_length_10127_cov_26.726177	Coordinate:3718	Reads:1	Hits:163	Allocated_reads:0.00613496932515337	Strand:+
TGGGATATGGTGGGCCACGAAGGACT
>Location:NODE_261184_length_10127_cov_26.726177	Coordinate:3718	Reads:1	Hits:159	Allocated_reads:0.00628930817610063	Strand:+
TGGGATATGGTGGGCCACGAAGGACAC
>Location:NODE_261184_length_10127_cov_26.726177	Coordinate:3718	Reads:1	Hits:151	Allocated_reads:0.00662251655629139	Strand:+
TGGGATATGGTGGGCCACGAAGGACACAC
>Location:NODE_261184_length_10127_cov_26.726177	Coordinate:3746	Reads:1	Hits:1	Allocated_reads:1	Strand:-
TTTCCCTGAATTTGGAGGATGGGTTGGG
>Location:NODE_261184_length_10127_cov_26.726177	Coordinate:3758	Reads:1	Hits:1	Allocated_reads:1	Strand:+
TCCAAATTCAGGGAAAAGGAGGACGCATT
>Location:NODE_261184_length_10127_cov_26.726177	Coordinate:3764	Reads:1	Hits:17	Allocated_reads:0.0588235294117647	Strand:+
TTCAGGGAAAAGGAGGACGCATTTG
>Location:NODE_261184_length_10127_cov_26.726177	Coordinate:3764	Reads:3	Hits:14	Allocated_reads:0.214285714285714	Strand:+
TTCAGGGAAAAGGAGGACGCATTTGT
>Location:NODE_261184_length_10127_cov_26.726177	Coordinate:3764	Reads:3	Hits:1	Allocated_reads:3	Strand:+
TTCAGGGAAAAGGAGGACGCATTTGTT
>Location:NODE_261184_length_10127_cov_26.726177	Coordinate:3764	Reads:1	Hits:1	Allocated_reads:1	Strand:+
TTCAGGGAAAAGGAGGACGCATTTGTTT
>Location:NODE_261184_length_10127_cov_26.726177	Coordinate:3764	Reads:2	Hits:1	Allocated_reads:2	Strand:+
TTCAGGGAAAAGGAGGACGCATTTGTTG
>Location:NODE_261184_length_10127_cov_26.726177	Coordinate:3764	Reads:1	Hits:1	Allocated_reads:1	Strand:+
TTCAGGGAAAAGGAGGACGCATTTGTTGT
>Location:NODE_261184_length_10127_cov_26.726177	Coordinate:3765	Reads:4	Hits:1	Allocated_reads:4	Strand:+
TCAGGGAAAAGGAGGACGCATTTGTT
>Location:NODE_261184_length_10127_cov_26.726177	Coordinate:3765	Reads:1	Hits:1	Allocated_reads:1	Strand:+
TCAGGGAAAAGGAGGACGCATTTGTTG
>Location:NODE_261184_length_10127_cov_26.726177	Coordinate:3765	Reads:1	Hits:1	Allocated_reads:1	Strand:+
TCAGGGAAAAGGAGGACGCATTTGTTGG
>Location:NODE_261184_length_10127_cov_26.726177	Coordinate:3765	Reads:1	Hits:1	Allocated_reads:1	Strand:+
TCAGGGAAAAGGAGGACGCATTTGTTGGC
>Location:NODE_261184_length_10127_cov_26.726177	Coordinate:3771	Reads:1	Hits:7	Allocated_reads:0.142857142857143	Strand:+
AAAAGGAGGACGCATTTGTTGGCTGC
>Location:NODE_261184_length_10127_cov_26.726177	Coordinate:3771	Reads:1	Hits:1	Allocated_reads:1	Strand:+
AAAAGGAGGACGCATTTGTTGGCTGCAGT
>Location:NODE_261184_length_10127_cov_26.726177	Coordinate:3775	Reads:1	Hits:1	Allocated_reads:1	Strand:+
GGAGGACGCATTTGTTGGCTGCAGT
>Location:NODE_261184_length_10127_cov_26.726177	Coordinate:3775	Reads:1	Hits:1	Allocated_reads:1	Strand:+
GGAGGACGCATTTGTTGGCTGCAGTCAG
>Location:NODE_261184_length_10127_cov_26.726177	Coordinate:3783	Reads:1	Hits:1	Allocated_reads:1	Strand:+
CATTTGTTGGCTGCAGTCAGAGGAGT
>Location:NODE_261184_length_10127_cov_26.726177	Coordinate:3785	Reads:1	Hits:1	Allocated_reads:1	Strand:+
TTTGTTGGCTGCAGTCAGAGGAGTC
>Location:NODE_261184_length_10127_cov_26.726177	Coordinate:3787	Reads:1	Hits:1	Allocated_reads:1	Strand:+
TGTTGGCTGCAGTCAGAGGAGTCTAC
>Location:NODE_261184_length_10127_cov_26.726177	Coordinate:3790	Reads:1	Hits:1	Allocated_reads:1	Strand:-
TTGTAGACTCCTCTGACTGCAGCCA
>Location:NODE_261184_length_10127_cov_26.726177	Coordinate:3791	Reads:2	Hits:1	Allocated_reads:2	Strand:-
TTGTAGACTCCTCTGACTGCAGCC
>Location:NODE_261184_length_10127_cov_26.726177	Coordinate:3794	Reads:1	Hits:1	Allocated_reads:1	Strand:+
TGCAGTCAGAGGAGTCTACAAATTTG
>Location:NODE_261184_length_10127_cov_26.726177	Coordinate:3794	Reads:1	Hits:1	Allocated_reads:1	Strand:+
TGCAGTCAGAGGAGTCTACAAATTTGGACA
>Location:NODE_261184_length_10127_cov_26.726177	Coordinate:3798	Reads:1	Hits:1	Allocated_reads:1	Strand:+
GTCAGAGGAGTCTACAAATTTGGACAGCCT
>Location:NODE_261184_length_10127_cov_26.726177	Coordinate:3800	Reads:1	Hits:2	Allocated_reads:0.5	Strand:+
CAGAGGAGTCTACAAATTTGGACAG
>Location:NODE_261184_length_10127_cov_26.726177	Coordinate:3805	Reads:1	Hits:1	Allocated_reads:1	Strand:+
GAGTCTACAAATTTGGACAGCCTTTGG
>Location:NODE_261184_length_10127_cov_26.726177	Coordinate:3805	Reads:1	Hits:1	Allocated_reads:1	Strand:+
GAGTCTACAAATTTGGACAGCCTTTGGT
>Location:NODE_261184_length_10127_cov_26.726177	Coordinate:3805	Reads:1	Hits:1	Allocated_reads:1	Strand:+
GAGTCTACAAATTTGGACAGCCTTTGGTG
>Location:NODE_261184_length_10127_cov_26.726177	Coordinate:3827	Reads:1	Hits:1	Allocated_reads:1	Strand:+
TTTGGTGCGTCGCTGTGATGTAATCGGTCT
>Location:NODE_261184_length_10127_cov_26.726177	Coordinate:3839	Reads:1	Hits:3	Allocated_reads:0.333333333333333	Strand:+
CTGTGATGTAATCGGTCTACAAATGCA
>Location:NODE_261184_length_10127_cov_26.726177	Coordinate:3840	Reads:1	Hits:3	Allocated_reads:0.333333333333333	Strand:+
TGTGATGTAATCGGTCTACAAATGCAGCCT
>Location:NODE_261184_length_10127_cov_26.726177	Coordinate:3842	Reads:1	Hits:3	Allocated_reads:0.333333333333333	Strand:+
TGATGTAATCGGTCTACAAATGCAG
>Location:NODE_261184_length_10127_cov_26.726177	Coordinate:3844	Reads:1	Hits:3	Allocated_reads:0.333333333333333	Strand:+
ATGTAATCGGTCTACAAATGCAGCCT
>Location:NODE_261184_length_10127_cov_26.726177	Coordinate:3845	Reads:2	Hits:3	Allocated_reads:0.666666666666667	Strand:+
TGTAATCGGTCTACAAATGCAGCC
>Location:NODE_261184_length_10127_cov_26.726177	Coordinate:3845	Reads:10	Hits:3	Allocated_reads:3.33333333333333	Strand:+
TGTAATCGGTCTACAAATGCAGCCT
>Location:NODE_261184_length_10127_cov_26.726177	Coordinate:3845	Reads:1	Hits:3	Allocated_reads:0.333333333333333	Strand:+
TGTAATCGGTCTACAAATGCAGCCTC
>Location:NODE_261184_length_10127_cov_26.726177	Coordinate:3845	Reads:1	Hits:2	Allocated_reads:0.5	Strand:+
TGTAATCGGTCTACAAATGCAGCCTCAGGA
>Location:NODE_261184_length_10127_cov_26.726177	Coordinate:3846	Reads:1	Hits:9	Allocated_reads:0.111111111111111	Strand:+
GTAATCGGTCTACAAATGCAGCCT
>Location:NODE_261184_length_10127_cov_26.726177	Coordinate:3847	Reads:1	Hits:6	Allocated_reads:0.166666666666667	Strand:+
TAATCGGTCTACAAATGCAGCCTCAGGAGGATGC
>Location:NODE_261184_length_10127_cov_26.726177	Coordinate:3849	Reads:1	Hits:7	Allocated_reads:0.142857142857143	Strand:+
ATCGGTCTACAAATGCAGCCTCAGT
>Location:NODE_261184_length_10127_cov_26.726177	Coordinate:3850	Reads:1	Hits:7	Allocated_reads:0.142857142857143	Strand:+
TCGGTCTACAAATGCAGCCTCATT
>Location:NODE_261184_length_10127_cov_26.726177	Coordinate:3850	Reads:4	Hits:6	Allocated_reads:0.666666666666667	Strand:+
TCGGTCTACAAATGCAGCCTCAGGA
>Location:NODE_261184_length_10127_cov_26.726177	Coordinate:3850	Reads:1	Hits:6	Allocated_reads:0.166666666666667	Strand:+
TCGGTCTACAAATGCAGCCTCAGGAGG
>Location:NODE_261184_length_10127_cov_26.726177	Coordinate:3850	Reads:1	Hits:6	Allocated_reads:0.166666666666667	Strand:+
TCGGTCTACAAATGCAGCCTCAGGAGGATGT
>Location:NODE_261184_length_10127_cov_26.726177	Coordinate:3852	Reads:1	Hits:8	Allocated_reads:0.125	Strand:+
GGTCTACAAATGCAGCCTCAGGAGGATG
>Location:NODE_261184_length_10127_cov_26.726177	Coordinate:3862	Reads:1	Hits:14	Allocated_reads:0.0714285714285714	Strand:-
TTCATGGGCTGCATCCTCCTGAGGCTGCA
>Location:NODE_261184_length_10127_cov_26.726177	Coordinate:3863	Reads:2	Hits:15	Allocated_reads:0.133333333333333	Strand:-
TTCATGGGCTGCATCCTCCTGAGGCTGC
>Location:NODE_261184_length_10127_cov_26.726177	Coordinate:3864	Reads:1	Hits:16	Allocated_reads:0.0625	Strand:-
TTCATGGGCTGCATCCTCCTGAGGCTT
>Location:NODE_261184_length_10127_cov_26.726177	Coordinate:3865	Reads:1	Hits:231	Allocated_reads:0.00432900432900433	Strand:-
TTCATGGGCTGCATCCTCCTGAGGCG
>Location:NODE_261184_length_10127_cov_26.726177	Coordinate:3865	Reads:8	Hits:15	Allocated_reads:0.533333333333333	Strand:-
TTCATGGGCTGCATCCTCCTGAGGCT
>Location:NODE_261184_length_10127_cov_26.726177	Coordinate:3866	Reads:1	Hits:216	Allocated_reads:0.00462962962962963	Strand:+
GCCTCAGGAGGATGCAGCCCATGAATT
>Location:NODE_261184_length_10127_cov_26.726177	Coordinate:3866	Reads:5	Hits:225	Allocated_reads:0.0222222222222222	Strand:-
TTCATGGGCTGCATCCTCCTGAGGC
>Location:NODE_261184_length_10127_cov_26.726177	Coordinate:3867	Reads:1	Hits:491	Allocated_reads:0.00203665987780041	Strand:+
CCTCAGGAGGATGCAGCCCATGAA
>Location:NODE_261184_length_10127_cov_26.726177	Coordinate:3867	Reads:1	Hits:471	Allocated_reads:0.00212314225053079	Strand:+
CCTCAGGAGGATGCAGCCCATGAATT
>Location:NODE_261184_length_10127_cov_26.726177	Coordinate:3867	Reads:21	Hits:491	Allocated_reads:0.0427698574338086	Strand:-
TTCATGGGCTGCATCCTCCTGAGG
>Location:NODE_261184_length_10127_cov_26.726177	Coordinate:3869	Reads:2	Hits:487	Allocated_reads:0.00410677618069815	Strand:+
TCAGGAGGATGCAGCCCATGAATT
>Location:NODE_261184_length_10127_cov_26.726177	Coordinate:3870	Reads:1	Hits:3	Allocated_reads:0.333333333333333	Strand:-
GTCGAAATTCATGGGCTGCATCCTCCTG
>Location:NODE_261184_length_10127_cov_26.726177	Coordinate:3870	Reads:1	Hits:3	Allocated_reads:0.333333333333333	Strand:-
TGTCGAAATTCATGGGCTGCATCCTCCTG
>Location:NODE_261184_length_10127_cov_26.726177	Coordinate:3872	Reads:1	Hits:1	Allocated_reads:1	Strand:+
GGAGGATGCAGCCCATGAATTTCGACACCC
>Location:NODE_261184_length_10127_cov_26.726177	Coordinate:3872	Reads:1	Hits:3	Allocated_reads:0.333333333333333	Strand:-
TGTCGAAATTCATGGGCTGCATCCTCC
>Location:NODE_261184_length_10127_cov_26.726177	Coordinate:3878	Reads:1	Hits:1	Allocated_reads:1	Strand:+
TGCAGCCCATGAATTTCGACACCCCCAGT
>Location:NODE_261184_length_10127_cov_26.726177	Coordinate:3879	Reads:3	Hits:1	Allocated_reads:3	Strand:+
GCAGCCCATGAATTTCGACACCCCCAGT
>Location:NODE_261184_length_10127_cov_26.726177	Coordinate:3880	Reads:1	Hits:1	Allocated_reads:1	Strand:+
CAGCCCATGAATTTCGACACCCCCAGTG
>Location:NODE_261184_length_10127_cov_26.726177	Coordinate:3880	Reads:1	Hits:1	Allocated_reads:1	Strand:+
CAGCCCATGAATTTCGACACCCCCAGTGT
>Location:NODE_261184_length_10127_cov_26.726177	Coordinate:3881	Reads:4	Hits:1	Allocated_reads:4	Strand:+
AGCCCATGAATTTCGACACCCCCAG
>Location:NODE_261184_length_10127_cov_26.726177	Coordinate:3881	Reads:19	Hits:1	Allocated_reads:19	Strand:+
AGCCCATGAATTTCGACACCCCCAGT
>Location:NODE_261184_length_10127_cov_26.726177	Coordinate:3881	Reads:32	Hits:1	Allocated_reads:32	Strand:+
AGCCCATGAATTTCGACACCCCCAGTG
>Location:NODE_261184_length_10127_cov_26.726177	Coordinate:3881	Reads:18	Hits:1	Allocated_reads:18	Strand:+
AGCCCATGAATTTCGACACCCCCAGTGT
>Location:NODE_261184_length_10127_cov_26.726177	Coordinate:3881	Reads:1	Hits:1	Allocated_reads:1	Strand:+
AGCCCATGAATTTCGACACCCCCAGTGTT
>Location:NODE_261184_length_10127_cov_26.726177	Coordinate:3881	Reads:5	Hits:1	Allocated_reads:5	Strand:+
AGCCCATGAATTTCGACACCCCCAGTGTTT
>Location:NODE_261184_length_10127_cov_26.726177	Coordinate:3881	Reads:3	Hits:1	Allocated_reads:3	Strand:+
AGCCCATGAATTTCGACACCCCCAGTGTTTC
>Location:NODE_261184_length_10127_cov_26.726177	Coordinate:3882	Reads:1	Hits:1	Allocated_reads:1	Strand:+
GCCCATGAATTTCGACACCCCCAGT
>Location:NODE_261184_length_10127_cov_26.726177	Coordinate:3882	Reads:1	Hits:1	Allocated_reads:1	Strand:+
GCCCATGAATTTCGACACCCCCAGTG
>Location:NODE_261184_length_10127_cov_26.726177	Coordinate:3882	Reads:1	Hits:1	Allocated_reads:1	Strand:+
GCCCATGAATTTCGACACCCCCAGTGT
>Location:NODE_261184_length_10127_cov_26.726177	Coordinate:3882	Reads:1	Hits:1	Allocated_reads:1	Strand:+
GCCCATGAATTTCGACACCCCCAGTGTT
>Location:NODE_261184_length_10127_cov_26.726177	Coordinate:3882	Reads:1	Hits:1	Allocated_reads:1	Strand:-
TAGAAACACTGGGGGTGTCGAAATTCATGGGC
>Location:NODE_261184_length_10127_cov_26.726177	Coordinate:3884	Reads:1	Hits:1	Allocated_reads:1	Strand:+
CCATGAATTTCGACACCCCCAGTGT
>Location:NODE_261184_length_10127_cov_26.726177	Coordinate:3887	Reads:1	Hits:1	Allocated_reads:1	Strand:-
TAGAAACACTGGGGGTGTCGAAATTCA
>Location:NODE_261184_length_10127_cov_26.726177	Coordinate:3909	Reads:1	Hits:1	Allocated_reads:1	Strand:+
TTCTAGTTTTGCTTCCCATTGGTC
>Location:NODE_261184_length_10127_cov_26.726177	Coordinate:3912	Reads:1	Hits:1	Allocated_reads:1	Strand:+
TAGTTTTGCTTCCCATTGGTCTCGTCATGT
>Location:NODE_261184_length_10127_cov_26.726177	Coordinate:3913	Reads:1	Hits:1	Allocated_reads:1	Strand:-
TGACGAGACCAATGGGAAGCAAAACT
>Location:NODE_261184_length_10127_cov_26.726177	Coordinate:3914	Reads:1	Hits:1	Allocated_reads:1	Strand:-
CAGACATGACGAGACCAATGGGAAGCAAAAC
>Location:NODE_261184_length_10127_cov_26.726177	Coordinate:3914	Reads:1	Hits:1	Allocated_reads:1	Strand:+
GTTTTGCTTCCCATTGGTCTCGTCATGTCTGACT
>Location:NODE_261184_length_10127_cov_26.726177	Coordinate:3921	Reads:1	Hits:1	Allocated_reads:1	Strand:+
TTCCCATTGGTCTCGTCATGTCTGACT
>Location:NODE_261184_length_10127_cov_26.726177	Coordinate:3922	Reads:1	Hits:1	Allocated_reads:1	Strand:+
TCCCATTGGTCTCGTCATGTCTGACTTC
>Location:NODE_261184_length_10127_cov_26.726177	Coordinate:3927	Reads:1	Hits:1	Allocated_reads:1	Strand:+
TTGGTCTCGTCATGTCTGACTTCTCCC
>Location:NODE_261184_length_10127_cov_26.726177	Coordinate:3933	Reads:1	Hits:1	Allocated_reads:1	Strand:+
TCGTCATGTCTGACTTCTCCCAGCTGTGCT
>Location:NODE_261184_length_10127_cov_26.726177	Coordinate:3935	Reads:2	Hits:1	Allocated_reads:2	Strand:-
AGCACAGCTGGGAGAAGTCAGACATGAC
>Location:NODE_261184_length_10127_cov_26.726177	Coordinate:3936	Reads:2	Hits:1	Allocated_reads:2	Strand:-
AGCACAGCTGGGAGAAGTCAGACATGA
>Location:NODE_261184_length_10127_cov_26.726177	Coordinate:3941	Reads:1	Hits:1	Allocated_reads:1	Strand:+
TCTGACTTCTCCCAGCTGTGCTCTCC
>Location:NODE_261184_length_10127_cov_26.726177	Coordinate:3943	Reads:1	Hits:1	Allocated_reads:1	Strand:+
TGACTTCTCCCAGCTGTGCTCTCCTC
>Location:NODE_261184_length_10127_cov_26.726177	Coordinate:3944	Reads:1	Hits:1	Allocated_reads:1	Strand:+
GACTTCTCCCAGCTGTGCTCTCCTCC
>Location:NODE_261184_length_10127_cov_26.726177	Coordinate:3953	Reads:1	Hits:1	Allocated_reads:1	Strand:+
CAGCTGTGCTCTCCTCCCGTGTCT
>Location:NODE_261184_length_10127_cov_26.726177	Coordinate:3965	Reads:1	Hits:1	Allocated_reads:1	Strand:-
TTCACTGGGGAATGAGACACGGGAGG
>Location:NODE_261184_length_10127_cov_26.726177	Coordinate:3969	Reads:1	Hits:1	Allocated_reads:1	Strand:+
CCGTGTCTCATTCCCCAGTGAATTTAAG
>Location:NODE_261184_length_10127_cov_26.726177	Coordinate:3978	Reads:1	Hits:1	Allocated_reads:1	Strand:-
AACACAGGGCTTAAATTCACTGGGGAAA
>Location:NODE_261184_length_10127_cov_26.726177	Coordinate:3984	Reads:1	Hits:1	Allocated_reads:1	Strand:-
GAGAAACACAGGGCTTAAATTCACTG
>Location:NODE_261184_length_10127_cov_26.726177	Coordinate:3984	Reads:1	Hits:1	Allocated_reads:1	Strand:-
GCAGAGAAACACAGGGCTTAAATTCACTG
>Location:NODE_261184_length_10127_cov_26.726177	Coordinate:3985	Reads:1	Hits:1	Allocated_reads:1	Strand:-
GACGCAGAGAAACACAGGGCTTAAATTCACT
>Location:NODE_261184_length_10127_cov_26.726177	Coordinate:3985	Reads:1	Hits:1	Allocated_reads:1	Strand:-
GCAGAGAAACACAGGGCTTAAATTCACT
>Location:NODE_261184_length_10127_cov_26.726177	Coordinate:3988	Reads:1	Hits:1	Allocated_reads:1	Strand:-
CAGAGAAACACAGGGCTTAAATTC
>Location:NODE_261184_length_10127_cov_26.726177	Coordinate:3988	Reads:2	Hits:1	Allocated_reads:2	Strand:-
GCAGAGAAACACAGGGCTTAAATTC
>Location:NODE_261184_length_10127_cov_26.726177	Coordinate:3996	Reads:1	Hits:1	Allocated_reads:1	Strand:+
GCCCTGTGTTTCTCTGCGTCAGTGTTGCG
>Location:NODE_261184_length_10127_cov_26.726177	Coordinate:4000	Reads:2	Hits:1	Allocated_reads:2	Strand:+
TGTGTTTCTCTGCGTCAGTGTTGCG
>Location:NODE_261184_length_10127_cov_26.726177	Coordinate:4000	Reads:1	Hits:1	Allocated_reads:1	Strand:+
TGTGTTTCTCTGCGTCAGTGTTGCGTC
>Location:NODE_261184_length_10127_cov_26.726177	Coordinate:4002	Reads:1	Hits:1	Allocated_reads:1	Strand:+
TGTTTCTCTGCGTCAGTGTTGCGTCTT
>Location:NODE_261184_length_10127_cov_26.726177	Coordinate:4003	Reads:1	Hits:1	Allocated_reads:1	Strand:+
GTTTCTCTGCGTCAGTGTTGCGTCTT
>Location:NODE_261184_length_10127_cov_26.726177	Coordinate:4003	Reads:1	Hits:1	Allocated_reads:1	Strand:+
GTTTCTCTGCGTCAGTGTTGCGTCTTC
>Location:NODE_261184_length_10127_cov_26.726177	Coordinate:4011	Reads:1	Hits:1	Allocated_reads:1	Strand:-
CAGCATGAGGGAAGACGCAACACTGACGT
>Location:NODE_261184_length_10127_cov_26.726177	Coordinate:4014	Reads:1	Hits:1	Allocated_reads:1	Strand:-
GCATGAGGGAAGACGCAACACTGT
>Location:NODE_261184_length_10127_cov_26.726177	Coordinate:4029	Reads:4	Hits:1	Allocated_reads:4	Strand:+
CCCTCATGCTGTGTCTTTCCTTGTGTGCC
>Location:NODE_261184_length_10127_cov_26.726177	Coordinate:4029	Reads:2	Hits:1	Allocated_reads:2	Strand:+
CCCTCATGCTGTGTCTTTCCTTGTGTGCCT
>Location:NODE_261184_length_10127_cov_26.726177	Coordinate:4029	Reads:1	Hits:1	Allocated_reads:1	Strand:+
CCCTCATGCTGTGTCTTTCCTTGTGTGCCTC
>Location:NODE_261184_length_10127_cov_26.726177	Coordinate:4030	Reads:1	Hits:1	Allocated_reads:1	Strand:+
CCTCATGCTGTGTCTTTCCTTGTGTGCCT
>Location:NODE_261184_length_10127_cov_26.726177	Coordinate:4031	Reads:1	Hits:1	Allocated_reads:1	Strand:+
CTCATGCTGTGTCTTTCCTTGTGTGC
>Location:NODE_261184_length_10127_cov_26.726177	Coordinate:4031	Reads:1	Hits:1	Allocated_reads:1	Strand:+
CTCATGCTGTGTCTTTCCTTGTGTGCC
>Location:NODE_261184_length_10127_cov_26.726177	Coordinate:4032	Reads:3	Hits:1	Allocated_reads:3	Strand:+
TCATGCTGTGTCTTTCCTTGTGTGCC
>Location:NODE_261184_length_10127_cov_26.726177	Coordinate:4032	Reads:4	Hits:1	Allocated_reads:4	Strand:+
TCATGCTGTGTCTTTCCTTGTGTGCCT
>Location:NODE_261184_length_10127_cov_26.726177	Coordinate:4032	Reads:1	Hits:1	Allocated_reads:1	Strand:+
TCATGCTGTGTCTTTCCTTGTGTGCCTT
>Location:NODE_261184_length_10127_cov_26.726177	Coordinate:4033	Reads:1	Hits:1	Allocated_reads:1	Strand:+
CATGCTGTGTCTTTCCTTGTGTGCC
>Location:NODE_261184_length_10127_cov_26.726177	Coordinate:4033	Reads:1	Hits:1	Allocated_reads:1	Strand:+
CATGCTGTGTCTTTCCTTGTGTGCCTCT
>Location:NODE_261184_length_10127_cov_26.726177	Coordinate:4034	Reads:1	Hits:1	Allocated_reads:1	Strand:+
ATGCTGTGTCTTTCCTTGTGTGCCTCT
>Location:NODE_261184_length_10127_cov_26.726177	Coordinate:4035	Reads:1	Hits:1	Allocated_reads:1	Strand:+
TGCTGTGTCTTTCCTTGTGTGCCTCTTGGT
>Location:NODE_261184_length_10127_cov_26.726177	Coordinate:4044	Reads:1	Hits:2	Allocated_reads:0.5	Strand:-
TTCACCAAGAGGCACACAAGGAAA
>Location:NODE_261184_length_10127_cov_26.726177	Coordinate:4057	Reads:1	Hits:1	Allocated_reads:1	Strand:+
CTCTTGGTGAAGTTTAATGCTGTTTTGAAC
>Location:NODE_261184_length_10127_cov_26.726177	Coordinate:4059	Reads:1	Hits:1	Allocated_reads:1	Strand:+
CTTGGTGAAGTTTAATGCTGTTTTGAATT
>Location:NODE_261184_length_10127_cov_26.726177	Coordinate:4061	Reads:1	Hits:1	Allocated_reads:1	Strand:+
TGGTGAAGTTTAATGCTGTTTTGAACTGT
>Location:NODE_261184_length_10127_cov_26.726177	Coordinate:4061	Reads:1	Hits:1	Allocated_reads:1	Strand:+
TGGTGAAGTTTAATGCTGTTTTGAACTGTTT
>Location:NODE_261184_length_10127_cov_26.726177	Coordinate:4064	Reads:1	Hits:1	Allocated_reads:1	Strand:+
TGAAGTTTAATGCTGTTTTGAATTGTTTGGCAT
>Location:NODE_261184_length_10127_cov_26.726177	Coordinate:4067	Reads:1	Hits:1	Allocated_reads:1	Strand:+
AGTTTAATGCTGTTTTGAACTGTTTGGCATGGG
>Location:NODE_261184_length_10127_cov_26.726177	Coordinate:4074	Reads:1	Hits:1	Allocated_reads:1	Strand:+
TGCTGTTTTGAATTGTTTGGCATGGGTT
>Location:NODE_261184_length_10127_cov_26.726177	Coordinate:4077	Reads:1	Hits:1	Allocated_reads:1	Strand:+
TGTTTTGAATTGTTTGGCATGGGTTTGCCCA
>Location:NODE_261184_length_10127_cov_26.726177	Coordinate:4079	Reads:1	Hits:1	Allocated_reads:1	Strand:+
TTTTGAATTGTTTGGCATGGGTTTGCCCA
>Location:NODE_261184_length_10127_cov_26.726177	Coordinate:4091	Reads:1	Hits:1	Allocated_reads:1	Strand:+
TGGCATGGGTTTGCCCAGGCAAGGAGGACT
>Location:NODE_261184_length_10127_cov_26.726177	Coordinate:4100	Reads:1	Hits:1	Allocated_reads:1	Strand:+
TTTGCCCAGGCAAGGAGGACTCAGCCACCCT
[truncated: 669,210 more chars]
