# Supplementary material for: First characterization of PIWI-interacting RNA clusters in a cichlid fish with a B chromosome
Source: BMC Biol. 2022 Sep 21;20:204. doi: 10.1186/s12915-022-01403-2 (PMC9490952; doi:10.1186/s12915-022-01403-2)
Supplement: Supplementary file 1 — Additional file 1. Zipped folder with fasta and interactive html piRNA cluster information for the A. latifasciata genome. The nomenclature is as follows: number-pirna-cluster_sex_B-presence (f, female; m, male; 0b, without B chromosome; 1b, with B chromosome). [file 12915_2022_1403_MOESM1_ESM.zip › 102_f0b.fasta]

>Location:NODE_268840_length_12752_cov_27.436010	Coordinate:1	Reads:1	Hits:6	Allocated_reads:0.166666666666667	Strand:-
TTTTTCTGAAGCGCGTATCGAGGCTTGCGTTGATT
>Location:NODE_268840_length_12752_cov_27.436010	Coordinate:5	Reads:2	Hits:6	Allocated_reads:0.333333333333333	Strand:-
TTCTGAAGCGCGTATCGAGGCTTGCGTT
>Location:NODE_268840_length_12752_cov_27.436010	Coordinate:5	Reads:1	Hits:6	Allocated_reads:0.166666666666667	Strand:-
TTTCTGAAGCGCGTATCGAGGCTTGCGTT
>Location:NODE_268840_length_12752_cov_27.436010	Coordinate:5	Reads:3	Hits:6	Allocated_reads:0.5	Strand:-
TTTTCTGAAGCGCGTATCGAGGCTTGCGTT
>Location:NODE_268840_length_12752_cov_27.436010	Coordinate:11	Reads:2	Hits:11	Allocated_reads:0.181818181818182	Strand:-
GGCGTTTTTCTGAAGCGCGTATCGAGGCT
>Location:NODE_268840_length_12752_cov_27.436010	Coordinate:11	Reads:1	Hits:12	Allocated_reads:0.0833333333333333	Strand:-
GTTTTTCTGAAGCGCGTATCGAGGCT
>Location:NODE_268840_length_12752_cov_27.436010	Coordinate:11	Reads:1	Hits:13	Allocated_reads:0.0769230769230769	Strand:-
TTTTCTGAAGCGCGTATCGAGGCT
>Location:NODE_268840_length_12752_cov_27.436010	Coordinate:12	Reads:2	Hits:11	Allocated_reads:0.181818181818182	Strand:-
GGCGTTTTTCTGAAGCGCGTATCGAGGC
>Location:NODE_268840_length_12752_cov_27.436010	Coordinate:12	Reads:1	Hits:11	Allocated_reads:0.0909090909090909	Strand:-
GGGGCGTTTTTCTGAAGCGCGTATCGAGGC
>Location:NODE_268840_length_12752_cov_27.436010	Coordinate:12	Reads:1	Hits:13	Allocated_reads:0.0769230769230769	Strand:-
TTTTTCTGAAGCGCGTATCGATGC
>Location:NODE_268840_length_12752_cov_27.436010	Coordinate:24	Reads:1	Hits:9	Allocated_reads:0.111111111111111	Strand:-
TAATCGCGGGGGCGTTTTTCTGAAGC
>Location:NODE_268840_length_12752_cov_27.436010	Coordinate:26	Reads:1	Hits:9	Allocated_reads:0.111111111111111	Strand:+
TTCAGAAAAACGCCCCCGCGATTACCC
>Location:NODE_268840_length_12752_cov_27.436010	Coordinate:38	Reads:1	Hits:1	Allocated_reads:1	Strand:-
TTAGAATCGCGCGTCGGGTAATCGCGGGGG
>Location:NODE_268840_length_12752_cov_27.436010	Coordinate:46	Reads:1	Hits:1	Allocated_reads:1	Strand:-
TGTGTGTCGAAGCTTAGAATCGCGCGTCGGGTAAT
>Location:NODE_268840_length_12752_cov_27.436010	Coordinate:48	Reads:5	Hits:1	Allocated_reads:5	Strand:-
TGTCGAAGCTTAGAATCGCGCGTCGGGTA
>Location:NODE_268840_length_12752_cov_27.436010	Coordinate:48	Reads:2	Hits:1	Allocated_reads:2	Strand:-
TGTGTGTCGAAGCTTAGAATCGCGCGTCGGGTA
>Location:NODE_268840_length_12752_cov_27.436010	Coordinate:49	Reads:12	Hits:1	Allocated_reads:12	Strand:-
TGTCGAAGCTTAGAATCGCGCGTCGGGT
>Location:NODE_268840_length_12752_cov_27.436010	Coordinate:49	Reads:1	Hits:1	Allocated_reads:1	Strand:-
TGTGTGTCGAAGCTTAGAATCGCGCGTCGGCT
>Location:NODE_268840_length_12752_cov_27.436010	Coordinate:49	Reads:7	Hits:1	Allocated_reads:7	Strand:-
TGTGTGTCGAAGCTTAGAATCGCGCGTCGGGT
>Location:NODE_268840_length_12752_cov_27.436010	Coordinate:50	Reads:2	Hits:1	Allocated_reads:2	Strand:-
GTGTCGAAGCTTAGAATCGCGCGTCGGG
>Location:NODE_268840_length_12752_cov_27.436010	Coordinate:50	Reads:1	Hits:1	Allocated_reads:1	Strand:-
GTGTGTCGAAGCTTAGAATCGCGCGTCGGG
>Location:NODE_268840_length_12752_cov_27.436010	Coordinate:50	Reads:20	Hits:1	Allocated_reads:20	Strand:-
TGTCGAAGCTTAGAATCGCGCGTCGGG
>Location:NODE_268840_length_12752_cov_27.436010	Coordinate:50	Reads:1	Hits:1	Allocated_reads:1	Strand:-
TGTGTGTCGAAGCTTAGAATCGCGCGTCGAG
>Location:NODE_268840_length_12752_cov_27.436010	Coordinate:50	Reads:1	Hits:1	Allocated_reads:1	Strand:-
TGTGTGTCGAAGCTTAGAATCGCGCGTCGGA
>Location:NODE_268840_length_12752_cov_27.436010	Coordinate:50	Reads:99	Hits:1	Allocated_reads:99	Strand:-
TGTGTGTCGAAGCTTAGAATCGCGCGTCGGG
>Location:NODE_268840_length_12752_cov_27.436010	Coordinate:51	Reads:1	Hits:1	Allocated_reads:1	Strand:-
TGTCGAAGCTTAGAATCGCGCGTCGG
>Location:NODE_268840_length_12752_cov_27.436010	Coordinate:52	Reads:2	Hits:1	Allocated_reads:2	Strand:-
TGTGTGTCGAAGCTTAGAATCGCGCGTCG
>Location:NODE_268840_length_12752_cov_27.436010	Coordinate:53	Reads:1	Hits:1	Allocated_reads:1	Strand:-
TGTCGAAGCTTAGAATCGCGCGTC
>Location:NODE_268840_length_12752_cov_27.436010	Coordinate:53	Reads:9	Hits:1	Allocated_reads:9	Strand:-
TGTGTGTCGAAGCTTAGAATCGCGCGTC
>Location:NODE_268840_length_12752_cov_27.436010	Coordinate:54	Reads:1	Hits:1	Allocated_reads:1	Strand:-
TGTGTGTCGAAGCTTAGAATCGCGCGT
>Location:NODE_268840_length_12752_cov_27.436010	Coordinate:55	Reads:1	Hits:1	Allocated_reads:1	Strand:-
TGTGTGTCGAAGCTTAGAATCGCGCG
>Location:NODE_268840_length_12752_cov_27.436010	Coordinate:67	Reads:1	Hits:10	Allocated_reads:0.1	Strand:+
AGCTTCGACACACAGGACACATCACTAATG
>Location:NODE_268840_length_12752_cov_27.436010	Coordinate:71	Reads:2	Hits:4	Allocated_reads:0.5	Strand:+
TCGACACACAGGACACATCACTAATT
>Location:NODE_268840_length_12752_cov_27.436010	Coordinate:75	Reads:1	Hits:1	Allocated_reads:1	Strand:+
CACACAGGACACATCACTAATTAGA
>Location:NODE_268840_length_12752_cov_27.436010	Coordinate:94	Reads:1	Hits:1	Allocated_reads:1	Strand:-
TTAAAAACAATTAAATTTAACTTCTAAT
>Location:NODE_268840_length_12752_cov_27.436010	Coordinate:158	Reads:1	Hits:1	Allocated_reads:1	Strand:-
TAGACTGACTGTCTCTGCAGTTGCAGATGCA
>Location:NODE_268840_length_12752_cov_27.436010	Coordinate:168	Reads:1	Hits:1	Allocated_reads:1	Strand:-
AAAAGAGCTTAGACTGACTGTCTCTGCAGT
>Location:NODE_268840_length_12752_cov_27.436010	Coordinate:268	Reads:1	Hits:1	Allocated_reads:1	Strand:-
ATGTCATTGATTTGTGCTAAACAGGAAAACA
>Location:NODE_268840_length_12752_cov_27.436010	Coordinate:289	Reads:2	Hits:1	Allocated_reads:2	Strand:-
TACCATTACTGAAACACTAATGTCATTGA
>Location:NODE_268840_length_12752_cov_27.436010	Coordinate:291	Reads:1	Hits:1	Allocated_reads:1	Strand:-
TACCATTACTGAAACACTAATGTCATT
>Location:NODE_268840_length_12752_cov_27.436010	Coordinate:298	Reads:1	Hits:1	Allocated_reads:1	Strand:-
TGCACTTTACTACCATTACTGAAACACTAA
>Location:NODE_268840_length_12752_cov_27.436010	Coordinate:304	Reads:1	Hits:1	Allocated_reads:1	Strand:-
TGTAAACTGTGCACTTTACTACCATTACTGAAA
>Location:NODE_268840_length_12752_cov_27.436010	Coordinate:306	Reads:2	Hits:1	Allocated_reads:2	Strand:-
AAACTGTGCACTTTACTACCATTACTGA
>Location:NODE_268840_length_12752_cov_27.436010	Coordinate:311	Reads:1	Hits:1	Allocated_reads:1	Strand:-
TACTGTAAACTGTGCACTTTACTACCATT
>Location:NODE_268840_length_12752_cov_27.436010	Coordinate:312	Reads:1	Hits:1	Allocated_reads:1	Strand:-
ATACTGTAAACTGTGCACTTTACTACCAT
>Location:NODE_268840_length_12752_cov_27.436010	Coordinate:312	Reads:1	Hits:1	Allocated_reads:1	Strand:-
CTGTAAACTGTGCACTTTACTACCAT
>Location:NODE_268840_length_12752_cov_27.436010	Coordinate:318	Reads:1	Hits:1	Allocated_reads:1	Strand:-
CAAATACTGTAAACTGTGCACTTTAC
>Location:NODE_268840_length_12752_cov_27.436010	Coordinate:332	Reads:1	Hits:1	Allocated_reads:1	Strand:+
TTACAGTATTTGTCTGTGTATTGGCA
>Location:NODE_268840_length_12752_cov_27.436010	Coordinate:346	Reads:1	Hits:1	Allocated_reads:1	Strand:-
TCACGAATAATTTTAACATGCCAATACACA
>Location:NODE_268840_length_12752_cov_27.436010	Coordinate:353	Reads:1	Hits:1	Allocated_reads:1	Strand:-
TACCTTCACGAATAATTTTAACATGCCA
>Location:NODE_268840_length_12752_cov_27.436010	Coordinate:404	Reads:2	Hits:1	Allocated_reads:2	Strand:-
TCAGACTAATATACCAGTGCAAACACTTT
>Location:NODE_268840_length_12752_cov_27.436010	Coordinate:405	Reads:1	Hits:1	Allocated_reads:1	Strand:-
TCAGACTAATATACCAGTGCAAACACTT
>Location:NODE_268840_length_12752_cov_27.436010	Coordinate:406	Reads:2	Hits:1	Allocated_reads:2	Strand:-
TCAGACTAATATACCAGTGCAAACACT
>Location:NODE_268840_length_12752_cov_27.436010	Coordinate:407	Reads:1	Hits:1	Allocated_reads:1	Strand:-
TCAGACTAATATACCAGTGCAAACAC
>Location:NODE_268840_length_12752_cov_27.436010	Coordinate:409	Reads:1	Hits:1	Allocated_reads:1	Strand:-
TAATCAGACTAATATACCAGTGCAAAC
>Location:NODE_268840_length_12752_cov_27.436010	Coordinate:413	Reads:1	Hits:1	Allocated_reads:1	Strand:-
TGCTAATCAGACTAATATACCAGTGC
>Location:NODE_268840_length_12752_cov_27.436010	Coordinate:423	Reads:1	Hits:1	Allocated_reads:1	Strand:+
ATTAGTCTGATTAGCAAATGCGTT
>Location:NODE_268840_length_12752_cov_27.436010	Coordinate:443	Reads:1	Hits:1	Allocated_reads:1	Strand:-
TAGTATTTTTCTGCCTTAAATCACAACG
>Location:NODE_268840_length_12752_cov_27.436010	Coordinate:482	Reads:1	Hits:1	Allocated_reads:1	Strand:-
AACCAACCAGTACTCTCTTTACAT
>Location:NODE_268840_length_12752_cov_27.436010	Coordinate:484	Reads:1	Hits:1	Allocated_reads:1	Strand:-
CAAAACCAACCAGTACTCTCTTTAC
>Location:NODE_268840_length_12752_cov_27.436010	Coordinate:484	Reads:1	Hits:1	Allocated_reads:1	Strand:-
GACAAAACCAACCAGTACTCTCTTTAC
>Location:NODE_268840_length_12752_cov_27.436010	Coordinate:531	Reads:1	Hits:1	Allocated_reads:1	Strand:-
TCAATCTGCTCAACCTGTACACATCTTCATGAGA
>Location:NODE_268840_length_12752_cov_27.436010	Coordinate:531	Reads:4	Hits:1	Allocated_reads:4	Strand:-
TCTGCTCAACCTGTACACATCTTCATGAGA
>Location:NODE_268840_length_12752_cov_27.436010	Coordinate:531	Reads:5	Hits:1	Allocated_reads:5	Strand:-
TGCTCAACCTGTACACATCTTCATGAGA
>Location:NODE_268840_length_12752_cov_27.436010	Coordinate:532	Reads:1	Hits:1	Allocated_reads:1	Strand:-
TCAATCTGCTCAACCTGTACACATCTTCATGAG
>Location:NODE_268840_length_12752_cov_27.436010	Coordinate:533	Reads:6	Hits:1	Allocated_reads:6	Strand:-
TCAATCTGCTCAACCTGTACACATCTTCATGA
>Location:NODE_268840_length_12752_cov_27.436010	Coordinate:533	Reads:3	Hits:1	Allocated_reads:3	Strand:-
TCTGCTCAACCTGTACACATCTTCATGA
>Location:NODE_268840_length_12752_cov_27.436010	Coordinate:534	Reads:2	Hits:1	Allocated_reads:2	Strand:-
TCAATCTGCTCAACCTGTACACATCTTCATG
>Location:NODE_268840_length_12752_cov_27.436010	Coordinate:535	Reads:4	Hits:1	Allocated_reads:4	Strand:-
TCAATCTGCTCAACCTGTACACATCTTCAT
>Location:NODE_268840_length_12752_cov_27.436010	Coordinate:535	Reads:1	Hits:1	Allocated_reads:1	Strand:-
TCTCAATCTGCTCAACCTGTACACATCTTCAT
>Location:NODE_268840_length_12752_cov_27.436010	Coordinate:536	Reads:7	Hits:1	Allocated_reads:7	Strand:-
TCAATCTGCTCAACCTGTACACATCTTCA
>Location:NODE_268840_length_12752_cov_27.436010	Coordinate:537	Reads:2	Hits:1	Allocated_reads:2	Strand:-
TCAATCTGCTCAACCTGTACACATCTTC
>Location:NODE_268840_length_12752_cov_27.436010	Coordinate:538	Reads:4	Hits:1	Allocated_reads:4	Strand:-
TCAATCTGCTCAACCTGTACACATCTT
>Location:NODE_268840_length_12752_cov_27.436010	Coordinate:538	Reads:1	Hits:1	Allocated_reads:1	Strand:-
TCTCAATCTGCTCAACCTGTACACATCTT
>Location:NODE_268840_length_12752_cov_27.436010	Coordinate:539	Reads:1	Hits:1	Allocated_reads:1	Strand:-
CTCAATCTGCTCAACCTGTACACATTT
>Location:NODE_268840_length_12752_cov_27.436010	Coordinate:539	Reads:7	Hits:1	Allocated_reads:7	Strand:-
TCAATCTGCTCAACCTGTACACATCT
>Location:NODE_268840_length_12752_cov_27.436010	Coordinate:539	Reads:17	Hits:1	Allocated_reads:17	Strand:-
TCTCAATCTGCTCAACCTGTACACATCT
>Location:NODE_268840_length_12752_cov_27.436010	Coordinate:540	Reads:1	Hits:1	Allocated_reads:1	Strand:-
TCAATCTGCTCAACCTGTACACATC
>Location:NODE_268840_length_12752_cov_27.436010	Coordinate:540	Reads:2	Hits:1	Allocated_reads:2	Strand:-
TCTCAATCTGCTCAACCTGTACACATC
>Location:NODE_268840_length_12752_cov_27.436010	Coordinate:542	Reads:1	Hits:1	Allocated_reads:1	Strand:-
TCTCAATCTGCTCAACCTGTACACA
>Location:NODE_268840_length_12752_cov_27.436010	Coordinate:543	Reads:1	Hits:1	Allocated_reads:1	Strand:-
TCTCAATCTGCTCAACCTGTACAC
>Location:NODE_268840_length_12752_cov_27.436010	Coordinate:555	Reads:1	Hits:1	Allocated_reads:1	Strand:+
AGCAGATTGAGAGTGAAGAACATGTC
>Location:NODE_268840_length_12752_cov_27.436010	Coordinate:555	Reads:1	Hits:1	Allocated_reads:1	Strand:-
TGACATGTTCTTCACTCTCAATCTGCT
>Location:NODE_268840_length_12752_cov_27.436010	Coordinate:555	Reads:2	Hits:1	Allocated_reads:2	Strand:-
TTTGACATGTTCTTCACTCTCAATCTGCT
>Location:NODE_268840_length_12752_cov_27.436010	Coordinate:565	Reads:2	Hits:1	Allocated_reads:2	Strand:-
TCTGAGTCTTCTTTTTGACATGTTCTTCACTC
>Location:NODE_268840_length_12752_cov_27.436010	Coordinate:565	Reads:2	Hits:1	Allocated_reads:2	Strand:-
TGAGTCTTCTTTTTGACATGTTCTTCACTC
>Location:NODE_268840_length_12752_cov_27.436010	Coordinate:566	Reads:8	Hits:1	Allocated_reads:8	Strand:-
TCTGAGTCTTCTTTTTGACATGTTCTTCACT
>Location:NODE_268840_length_12752_cov_27.436010	Coordinate:566	Reads:1	Hits:1	Allocated_reads:1	Strand:-
TGAGTCTTCTTTTTGACATGTTCTTCACT
>Location:NODE_268840_length_12752_cov_27.436010	Coordinate:567	Reads:1	Hits:1	Allocated_reads:1	Strand:-
TCTGAGTCTTCTTTTTGACATGTACTTCAC
>Location:NODE_268840_length_12752_cov_27.436010	Coordinate:567	Reads:1	Hits:1	Allocated_reads:1	Strand:-
TCTGAGTCTTCTTTTTGACATGTTCTTCAT
>Location:NODE_268840_length_12752_cov_27.436010	Coordinate:567	Reads:4	Hits:1	Allocated_reads:4	Strand:-
TCTGAGTCTTCTTTTTGACATGTTCTTCAC
>Location:NODE_268840_length_12752_cov_27.436010	Coordinate:568	Reads:12	Hits:1	Allocated_reads:12	Strand:-
TCTGAGTCTTCTTTTTGACATGTTCTTCA
>Location:NODE_268840_length_12752_cov_27.436010	Coordinate:569	Reads:4	Hits:1	Allocated_reads:4	Strand:-
TCTGAGTCTTCTTTTTGACATGTTCTTC
>Location:NODE_268840_length_12752_cov_27.436010	Coordinate:570	Reads:1	Hits:1	Allocated_reads:1	Strand:-
GTCTGAGTCTTCTTTTTGACATGTTCTT
>Location:NODE_268840_length_12752_cov_27.436010	Coordinate:570	Reads:1	Hits:1	Allocated_reads:1	Strand:-
TCTGAGTCTTCTTTTTGACATGTTCTT
>Location:NODE_268840_length_12752_cov_27.436010	Coordinate:571	Reads:3	Hits:1	Allocated_reads:3	Strand:-
TCTGAGTCTTCTTTTTGACATGTTCT
>Location:NODE_268840_length_12752_cov_27.436010	Coordinate:582	Reads:1	Hits:1	Allocated_reads:1	Strand:-
GCTTCAGGACAAAGTCTGAGTCTTCTTTT
>Location:NODE_268840_length_12752_cov_27.436010	Coordinate:582	Reads:1	Hits:1	Allocated_reads:1	Strand:-
TCAGGACAAAGTCTGAGTCTTCTTTT
>Location:NODE_268840_length_12752_cov_27.436010	Coordinate:582	Reads:3	Hits:1	Allocated_reads:3	Strand:-
TGCTTCAGGACAAAGTCTGAGTCTTCTTTT
>Location:NODE_268840_length_12752_cov_27.436010	Coordinate:584	Reads:1	Hits:1	Allocated_reads:1	Strand:-
TTCAGGACAAAGTCTGAGTCTTCTT
>Location:NODE_268840_length_12752_cov_27.436010	Coordinate:585	Reads:1	Hits:1	Allocated_reads:1	Strand:-
TCTGCTTCAGGACAAAGTCTGAGTCTTCT
>Location:NODE_268840_length_12752_cov_27.436010	Coordinate:585	Reads:1	Hits:1	Allocated_reads:1	Strand:-
TGCTTCAGGACAAAGTCTGAGTCTTCT
>Location:NODE_268840_length_12752_cov_27.436010	Coordinate:587	Reads:1	Hits:1	Allocated_reads:1	Strand:+
AAGACTCAGACTTTGTCCTGAAGC
>Location:NODE_268840_length_12752_cov_27.436010	Coordinate:587	Reads:1	Hits:1	Allocated_reads:1	Strand:+
AAGACTCAGACTTTGTCCTGAAGCAGAG
>Location:NODE_268840_length_12752_cov_27.436010	Coordinate:589	Reads:1	Hits:1	Allocated_reads:1	Strand:-
GCCTCTGCTTCAGGACAAAGTCTGAGTC
>Location:NODE_268840_length_12752_cov_27.436010	Coordinate:609	Reads:1	Hits:1	Allocated_reads:1	Strand:-
CCAGATAAAATAAAGTGAGCAGCCTCTGC
>Location:NODE_268840_length_12752_cov_27.436010	Coordinate:609	Reads:2	Hits:1	Allocated_reads:2	Strand:-
TTCCAGATAAAATAAAGTGAGCAGCCTCTGC
>Location:NODE_268840_length_12752_cov_27.436010	Coordinate:610	Reads:1	Hits:1	Allocated_reads:1	Strand:-
CCAGATAAAATAAAGTGAGCAGCCTCTG
>Location:NODE_268840_length_12752_cov_27.436010	Coordinate:611	Reads:2	Hits:1	Allocated_reads:2	Strand:-
TTCCAGATAAAATAAAGTGAGCAGCCTCT
>Location:NODE_268840_length_12752_cov_27.436010	Coordinate:612	Reads:2	Hits:1	Allocated_reads:2	Strand:-
TCCAGATAAAATAAAGTGAGCAGCCTC
>Location:NODE_268840_length_12752_cov_27.436010	Coordinate:612	Reads:3	Hits:1	Allocated_reads:3	Strand:-
TTCCAGATAAAATAAAGTGAGCAGCCTC
>Location:NODE_268840_length_12752_cov_27.436010	Coordinate:613	Reads:2	Hits:1	Allocated_reads:2	Strand:-
CTTCCAGATAAAATAAAGTGAGCAGCCT
>Location:NODE_268840_length_12752_cov_27.436010	Coordinate:613	Reads:1	Hits:1	Allocated_reads:1	Strand:-
TTCCAGATAAAATAAAGTGAGCAGCCT
>Location:NODE_268840_length_12752_cov_27.436010	Coordinate:615	Reads:1	Hits:1	Allocated_reads:1	Strand:-
ACTTCCAGATAAAATAAAGTGAGCAGC
>Location:NODE_268840_length_12752_cov_27.436010	Coordinate:615	Reads:1	Hits:1	Allocated_reads:1	Strand:-
CACTTCCAGATAAAATAAAGTGAGCAGC
>Location:NODE_268840_length_12752_cov_27.436010	Coordinate:618	Reads:1	Hits:1	Allocated_reads:1	Strand:-
TCTTGTCACTTCCAGATAAAATAAAGTGAGC
>Location:NODE_268840_length_12752_cov_27.436010	Coordinate:620	Reads:1	Hits:1	Allocated_reads:1	Strand:-
TCTTGTCACTTCCAGATAAAATAAAGTGA
>Location:NODE_268840_length_12752_cov_27.436010	Coordinate:626	Reads:1	Hits:1	Allocated_reads:1	Strand:-
TTAAACAAGTCTTGTCACTTCCAGATAAAATA
>Location:NODE_268840_length_12752_cov_27.436010	Coordinate:628	Reads:1	Hits:1	Allocated_reads:1	Strand:+
TTTTATCTGGAAGTGACAAGACTTGTT
>Location:NODE_268840_length_12752_cov_27.436010	Coordinate:629	Reads:1	Hits:1	Allocated_reads:1	Strand:+
TTTATCTGGAAGTGACAAGACTTGTTT
>Location:NODE_268840_length_12752_cov_27.436010	Coordinate:632	Reads:1	Hits:1	Allocated_reads:1	Strand:+
ATCTGGAAGTGACAAGACTTGTTTAAAGTTT
>Location:NODE_268840_length_12752_cov_27.436010	Coordinate:634	Reads:1	Hits:1	Allocated_reads:1	Strand:+
CTGGAAGTGACAAGACTTGTTTAAAGGCC
>Location:NODE_268840_length_12752_cov_27.436010	Coordinate:634	Reads:1	Hits:1	Allocated_reads:1	Strand:+
CTGGAAGTGACAAGACTTGTTTAAAGGCCC
>Location:NODE_268840_length_12752_cov_27.436010	Coordinate:639	Reads:1	Hits:1	Allocated_reads:1	Strand:+
AGTGACAAGACTTGTTTAAAGGCCC
>Location:NODE_268840_length_12752_cov_27.436010	Coordinate:639	Reads:1	Hits:1	Allocated_reads:1	Strand:+
AGTGACAAGACTTGTTTAAAGGCCCAAT
>Location:NODE_268840_length_12752_cov_27.436010	Coordinate:639	Reads:1	Hits:1	Allocated_reads:1	Strand:-
TTGGGCCTTTAAACAAGTCTTGTCACT
>Location:NODE_268840_length_12752_cov_27.436010	Coordinate:642	Reads:2	Hits:1	Allocated_reads:2	Strand:-
TGATCCATTGGGCCTTTAAACAAGTCTTGTC
>Location:NODE_268840_length_12752_cov_27.436010	Coordinate:642	Reads:3	Hits:1	Allocated_reads:3	Strand:-
TTGATCCATTGGGCCTTTAAACAAGTCTTGTC
>Location:NODE_268840_length_12752_cov_27.436010	Coordinate:643	Reads:11	Hits:1	Allocated_reads:11	Strand:-
TGATCCATTGGGCCTTTAAACAAGTCTTGT
>Location:NODE_268840_length_12752_cov_27.436010	Coordinate:643	Reads:2	Hits:1	Allocated_reads:2	Strand:-
TTGATCCATTGGGCCTTTAAACAAGTCTTGT
>Location:NODE_268840_length_12752_cov_27.436010	Coordinate:644	Reads:13	Hits:1	Allocated_reads:13	Strand:-
TGATCCATTGGGCCTTTAAACAAGTCTTG
>Location:NODE_268840_length_12752_cov_27.436010	Coordinate:644	Reads:5	Hits:1	Allocated_reads:5	Strand:-
TTGATCCATTGGGCCTTTAAACAAGTCTTG
>Location:NODE_268840_length_12752_cov_27.436010	Coordinate:645	Reads:1	Hits:1	Allocated_reads:1	Strand:-
TGATCCATTGGGCCTTTAAACAAGGCCA
>Location:NODE_268840_length_12752_cov_27.436010	Coordinate:645	Reads:3	Hits:1	Allocated_reads:3	Strand:-
TGATCCATTGGGCCTTTAAACAAGTCTT
>Location:NODE_268840_length_12752_cov_27.436010	Coordinate:645	Reads:3	Hits:1	Allocated_reads:3	Strand:-
TTGATCCATTGGGCCTTTAAACAAGTCTT
>Location:NODE_268840_length_12752_cov_27.436010	Coordinate:646	Reads:6	Hits:1	Allocated_reads:6	Strand:-
TGATCCATTGGGCCTTTAAACAAGTCT
>Location:NODE_268840_length_12752_cov_27.436010	Coordinate:646	Reads:7	Hits:1	Allocated_reads:7	Strand:-
TTGATCCATTGGGCCTTTAAACAAGTCT
>Location:NODE_268840_length_12752_cov_27.436010	Coordinate:647	Reads:2	Hits:1	Allocated_reads:2	Strand:-
TGATCCATTGGGCCTTTAAACAAGTC
>Location:NODE_268840_length_12752_cov_27.436010	Coordinate:650	Reads:1	Hits:1	Allocated_reads:1	Strand:-
CATTGATCCATTGGGCCTTTAAACAA
>Location:NODE_268840_length_12752_cov_27.436010	Coordinate:650	Reads:1	Hits:1	Allocated_reads:1	Strand:-
TCATTGATCCATTGGGCCTTTAAACAA
>Location:NODE_268840_length_12752_cov_27.436010	Coordinate:655	Reads:1	Hits:1	Allocated_reads:1	Strand:-
TAGTCATTGATCCATTGGGCCTTTA
>Location:NODE_268840_length_12752_cov_27.436010	Coordinate:658	Reads:1	Hits:1	Allocated_reads:1	Strand:-
CCTTTATAGTCATTGATCCATTGGGCCT
>Location:NODE_268840_length_12752_cov_27.436010	Coordinate:663	Reads:1	Hits:1	Allocated_reads:1	Strand:+
CAATGGATCAATGACTATAAAGGACG
>Location:NODE_268840_length_12752_cov_27.436010	Coordinate:664	Reads:1	Hits:1	Allocated_reads:1	Strand:+
AATGGATCAATGACTATAAAGGTATG
>Location:NODE_268840_length_12752_cov_27.436010	Coordinate:667	Reads:1	Hits:1	Allocated_reads:1	Strand:-
TATAACATACCTTTATAGTCATTGATCC
>Location:NODE_268840_length_12752_cov_27.436010	Coordinate:676	Reads:5	Hits:1	Allocated_reads:5	Strand:-
TAAGGAACAACATATAACATACCTTTATAGT
>Location:NODE_268840_length_12752_cov_27.436010	Coordinate:712	Reads:2	Hits:1	Allocated_reads:2	Strand:-
GTTGCAACTCTGATAATATTTATGCAGT
>Location:NODE_268840_length_12752_cov_27.436010	Coordinate:712	Reads:4	Hits:1	Allocated_reads:4	Strand:-
TAGTTGCAACTCTGATAATATTTATGCAGT
>Location:NODE_268840_length_12752_cov_27.436010	Coordinate:712	Reads:1	Hits:1	Allocated_reads:1	Strand:-
TGCAACTCTGATAATATTTATGCAGT
>Location:NODE_268840_length_12752_cov_27.436010	Coordinate:712	Reads:1	Hits:1	Allocated_reads:1	Strand:-
TTAGTTGCAACTCTGATAATATTTATGCAGT
>Location:NODE_268840_length_12752_cov_27.436010	Coordinate:728	Reads:1	Hits:1	Allocated_reads:1	Strand:+
CAGAGTTGCAACTAATGTTTATTATAATATT
>Location:NODE_268840_length_12752_cov_27.436010	Coordinate:763	Reads:2	Hits:1	Allocated_reads:2	Strand:-
TCAGGGAAACTGAAGCAATTGTTATATATT
>Location:NODE_268840_length_12752_cov_27.436010	Coordinate:777	Reads:2	Hits:1	Allocated_reads:2	Strand:-
TGGGAGGTTCCCTCAGGGAAACTGAAGC
>Location:NODE_268840_length_12752_cov_27.436010	Coordinate:797	Reads:1	Hits:1	Allocated_reads:1	Strand:-
CTAGACAGCTAGCTAGCTTTGGGAGGT
>Location:NODE_268840_length_12752_cov_27.436010	Coordinate:815	Reads:1	Hits:1	Allocated_reads:1	Strand:-
TGACAGACAGACAGCTAGCTAGACAGC
>Location:NODE_268840_length_12752_cov_27.436010	Coordinate:818	Reads:2	Hits:1	Allocated_reads:2	Strand:-
TGTAGATGACAGACAGACAGCTAGCTAGAC
>Location:NODE_268840_length_12752_cov_27.436010	Coordinate:819	Reads:1	Hits:1	Allocated_reads:1	Strand:-
TGTAGATGACAGACAGACAGCTAGCTAGA
>Location:NODE_268840_length_12752_cov_27.436010	Coordinate:821	Reads:1	Hits:1	Allocated_reads:1	Strand:-
TAATGTAGATGACAGACAGACAGCTAGCTA
>Location:NODE_268840_length_12752_cov_27.436010	Coordinate:822	Reads:3	Hits:1	Allocated_reads:3	Strand:-
TAATGTAGATGACAGACAGACAGCTAGCT
>Location:NODE_268840_length_12752_cov_27.436010	Coordinate:822	Reads:3	Hits:1	Allocated_reads:3	Strand:-
TGTAGATGACAGACAGACAGCTAGCT
>Location:NODE_268840_length_12752_cov_27.436010	Coordinate:822	Reads:1	Hits:1	Allocated_reads:1	Strand:-
TTAATGTAGATGACAGACAGACAGCTAGCT
>Location:NODE_268840_length_12752_cov_27.436010	Coordinate:823	Reads:5	Hits:1	Allocated_reads:5	Strand:-
TAATGTAGATGACAGACAGACAGCTAGC
>Location:NODE_268840_length_12752_cov_27.436010	Coordinate:823	Reads:1	Hits:1	Allocated_reads:1	Strand:-
TGTAGATGACAGACAGACAGCTAGC
>Location:NODE_268840_length_12752_cov_27.436010	Coordinate:868	Reads:1	Hits:1	Allocated_reads:1	Strand:-
TAGTTGGCAACAAATTTCAAATACATGC
>Location:NODE_268840_length_12752_cov_27.436010	Coordinate:934	Reads:1	Hits:1	Allocated_reads:1	Strand:-
TCAGGGCTGCAACAAATGAGTTGATGCA
>Location:NODE_268840_length_12752_cov_27.436010	Coordinate:936	Reads:1	Hits:1	Allocated_reads:1	Strand:-
TACGTTCAGGGCTGCAACAAATGAGTTGATA
>Location:NODE_268840_length_12752_cov_27.436010	Coordinate:941	Reads:2	Hits:1	Allocated_reads:2	Strand:-
TAGATGCTTACGTTCAGGGCTGCAACAAATGAGT
>Location:NODE_268840_length_12752_cov_27.436010	Coordinate:941	Reads:2	Hits:1	Allocated_reads:2	Strand:-
TGCTTACGTTCAGGGCTGCAACAAATGAGT
>Location:NODE_268840_length_12752_cov_27.436010	Coordinate:952	Reads:1	Hits:1	Allocated_reads:1	Strand:-
CATCTAGATGCTTACGTTCAGGGCTGC
>Location:NODE_268840_length_12752_cov_27.436010	Coordinate:953	Reads:1	Hits:1	Allocated_reads:1	Strand:+
CAGCCCTGAACGTAAGCATCTAGATGTT
>Location:NODE_268840_length_12752_cov_27.436010	Coordinate:989	Reads:2	Hits:1	Allocated_reads:2	Strand:-
TGCAGAACAAACAATCACAAAATGTTTT
>Location:NODE_268840_length_12752_cov_27.436010	Coordinate:991	Reads:2	Hits:1	Allocated_reads:2	Strand:-
CATATGCAGAACAAACAATCACAAAATGTT
>Location:NODE_268840_length_12752_cov_27.436010	Coordinate:991	Reads:22	Hits:1	Allocated_reads:22	Strand:-
TATGCAGAACAAACAATCACAAAATGTT
>Location:NODE_268840_length_12752_cov_27.436010	Coordinate:991	Reads:7	Hits:1	Allocated_reads:7	Strand:-
TGCAGAACAAACAATCACAAAATGTT
>Location:NODE_268840_length_12752_cov_27.436010	Coordinate:992	Reads:1	Hits:1	Allocated_reads:1	Strand:-
TATGCAGAACAAACAATCACAAAATGT
>Location:NODE_268840_length_12752_cov_27.436010	Coordinate:992	Reads:1	Hits:1	Allocated_reads:1	Strand:-
TGCAGAACAAACAATCACAAAATGT
>Location:NODE_268840_length_12752_cov_27.436010	Coordinate:993	Reads:1	Hits:1	Allocated_reads:1	Strand:-
TATGCAGAACAAACAATCACAAAATG
>Location:NODE_268840_length_12752_cov_27.436010	Coordinate:994	Reads:3	Hits:1	Allocated_reads:3	Strand:-
AAACATATGCAGAACAAACAATCACAAAAT
>Location:NODE_268840_length_12752_cov_27.436010	Coordinate:994	Reads:1	Hits:1	Allocated_reads:1	Strand:-
AACATATGCAGAACAAACAATCACAAAAT
>Location:NODE_268840_length_12752_cov_27.436010	Coordinate:994	Reads:1	Hits:1	Allocated_reads:1	Strand:-
ATGCAGAACAAACAATCACAAAAT
>Location:NODE_268840_length_12752_cov_27.436010	Coordinate:1028	Reads:1	Hits:1	Allocated_reads:1	Strand:-
AAATCAGGTTTACTGCAGCTGATCAGCCACT
>Location:NODE_268840_length_12752_cov_27.436010	Coordinate:1028	Reads:1	Hits:1	Allocated_reads:1	Strand:-
CAGGTTTACTGCAGCTGATCAGCCACT
>Location:NODE_268840_length_12752_cov_27.436010	Coordinate:1031	Reads:1	Hits:1	Allocated_reads:1	Strand:-
AATCAGGTTTACTGCAGCTGATCAGCC
>Location:NODE_268840_length_12752_cov_27.436010	Coordinate:1035	Reads:1	Hits:1	Allocated_reads:1	Strand:-
ATCCAAATCAGGTTTACTGCAGCTGATC
>Location:NODE_268840_length_12752_cov_27.436010	Coordinate:1035	Reads:1	Hits:1	Allocated_reads:1	Strand:-
TACAATCCAAATCAGGTTTACTGCAGCTGATC
>Location:NODE_268840_length_12752_cov_27.436010	Coordinate:1037	Reads:1	Hits:1	Allocated_reads:1	Strand:-
TACAATCCAAATCAGGTTTACTGCAGCTGA
>Location:NODE_268840_length_12752_cov_27.436010	Coordinate:1039	Reads:2	Hits:1	Allocated_reads:2	Strand:-
TAATACAATCCAAATCAGGTTTACTGCAGCT
>Location:NODE_268840_length_12752_cov_27.436010	Coordinate:1039	Reads:2	Hits:1	Allocated_reads:2	Strand:-
TACAATCCAAATCAGGTTTACTGCAGCT
>Location:NODE_268840_length_12752_cov_27.436010	Coordinate:1040	Reads:3	Hits:1	Allocated_reads:3	Strand:-
TAATACAATCCAAATCAGGTTTACTGCAGC
>Location:NODE_268840_length_12752_cov_27.436010	Coordinate:1049	Reads:1	Hits:1	Allocated_reads:1	Strand:-
TAGCGTTAAGTAATACAATCCAAATCAGGTT
>Location:NODE_268840_length_12752_cov_27.436010	Coordinate:1053	Reads:1	Hits:1	Allocated_reads:1	Strand:+
TGATTTGGATTGTATTACTTAACGC
>Location:NODE_268840_length_12752_cov_27.436010	Coordinate:1056	Reads:1	Hits:1	Allocated_reads:1	Strand:-
TAAGTAGCGTTAAGTAATACAATCCAAA
>Location:NODE_268840_length_12752_cov_27.436010	Coordinate:1073	Reads:2	Hits:1	Allocated_reads:2	Strand:-
TAATACAAGATGTTCAATAAGTAGCGTT
>Location:NODE_268840_length_12752_cov_27.436010	Coordinate:1073	Reads:1	Hits:1	Allocated_reads:1	Strand:-
TACAAGATGTTCAATAAGTAGCGTT
>Location:NODE_268840_length_12752_cov_27.436010	Coordinate:1100	Reads:2	Hits:1	Allocated_reads:2	Strand:-
TTGGTTCAGAGGCAAATACACCACGTCCT
>Location:NODE_268840_length_12752_cov_27.436010	Coordinate:1101	Reads:40	Hits:1	Allocated_reads:40	Strand:-
TTGGTTCAGAGGCAAATACACCACGTCC
>Location:NODE_268840_length_12752_cov_27.436010	Coordinate:1102	Reads:4	Hits:1	Allocated_reads:4	Strand:-
TTGGTTCAGAGGCAAATACACCACGTC
>Location:NODE_268840_length_12752_cov_27.436010	Coordinate:1104	Reads:2	Hits:1	Allocated_reads:2	Strand:-
TCAATTGGTTCAGAGGCAAATACACCACG
>Location:NODE_268840_length_12752_cov_27.436010	Coordinate:1119	Reads:1	Hits:1	Allocated_reads:1	Strand:+
TCTGAACCAATTGAAAAGGGATCCTT
>Location:NODE_268840_length_12752_cov_27.436010	Coordinate:1119	Reads:1	Hits:1	Allocated_reads:1	Strand:+
TCTGAACCAATTGAAAAGGGATCCTTTG
>Location:NODE_268840_length_12752_cov_27.436010	Coordinate:1119	Reads:4	Hits:1	Allocated_reads:4	Strand:+
TCTGAACCAATTGAAAAGGGATCCTTTGT
>Location:NODE_268840_length_12752_cov_27.436010	Coordinate:1127	Reads:1	Hits:1	Allocated_reads:1	Strand:-
TACTCGACCACAAAGGATCCCTTTTCAATT
>Location:NODE_268840_length_12752_cov_27.436010	Coordinate:1128	Reads:1	Hits:1	Allocated_reads:1	Strand:-
TACTCGACCACAAAGGATCCCTTTTCAAT
>Location:NODE_268840_length_12752_cov_27.436010	Coordinate:1131	Reads:1	Hits:1	Allocated_reads:1	Strand:-
GGTACTCGACCACAAAGGATCCCTTTTT
>Location:NODE_268840_length_12752_cov_27.436010	Coordinate:1132	Reads:1	Hits:1	Allocated_reads:1	Strand:-
ACGGTACTCGACCACAAAGGATCCCTTTT
>Location:NODE_268840_length_12752_cov_27.436010	Coordinate:1132	Reads:3	Hits:1	Allocated_reads:3	Strand:-
CACGGTACTCGACCACAAAGGATCCCTTTT
>Location:NODE_268840_length_12752_cov_27.436010	Coordinate:1132	Reads:2	Hits:1	Allocated_reads:2	Strand:-
CGGTACTCGACCACAAAGGATCCCTTTT
>Location:NODE_268840_length_12752_cov_27.436010	Coordinate:1133	Reads:4	Hits:1	Allocated_reads:4	Strand:-
ACGGTACTCGACCACAAAGGATCCCTTT
>Location:NODE_268840_length_12752_cov_27.436010	Coordinate:1133	Reads:1	Hits:1	Allocated_reads:1	Strand:-
CACGGTACTCGACCACAAAGGATCCCTTT
>Location:NODE_268840_length_12752_cov_27.436010	Coordinate:1133	Reads:1	Hits:1	Allocated_reads:1	Strand:-
CCACGGTACTCGACCACAAAGGATCCCTTT
>Location:NODE_268840_length_12752_cov_27.436010	Coordinate:1138	Reads:1	Hits:1	Allocated_reads:1	Strand:-
TCCCCACGGTACTCGACCACAAAGGATC
>Location:NODE_268840_length_12752_cov_27.436010	Coordinate:1139	Reads:1	Hits:1	Allocated_reads:1	Strand:-
AGCTCCCCACGGTACTCGACCACAAAGGAT
>Location:NODE_268840_length_12752_cov_27.436010	Coordinate:1139	Reads:1	Hits:1	Allocated_reads:1	Strand:-
CCCCACGGTACTCGACCACAAAGGAT
>Location:NODE_268840_length_12752_cov_27.436010	Coordinate:1145	Reads:1	Hits:1	Allocated_reads:1	Strand:-
GATAAGCTCCCCACGGTACTCGACCACA
>Location:NODE_268840_length_12752_cov_27.436010	Coordinate:1145	Reads:1	Hits:1	Allocated_reads:1	Strand:-
TCAGATAAGCTCCCCACGGTACTCGACCACA
>Location:NODE_268840_length_12752_cov_27.436010	Coordinate:1145	Reads:1	Hits:1	Allocated_reads:1	Strand:-
TCAGATAAGCTCCCCACGGTACTCGACCATT
>Location:NODE_268840_length_12752_cov_27.436010	Coordinate:1147	Reads:1	Hits:1	Allocated_reads:1	Strand:-
AGATAAGCTCCCCACGGTACTCGACCA
>Location:NODE_268840_length_12752_cov_27.436010	Coordinate:1148	Reads:3	Hits:1	Allocated_reads:3	Strand:-
TCAGATAAGCTCCCCACGGTACTCGACC
>Location:NODE_268840_length_12752_cov_27.436010	Coordinate:1148	Reads:2	Hits:1	Allocated_reads:2	Strand:-
TTCAGATAAGCTCCCCACGGTACTCGACC
>Location:NODE_268840_length_12752_cov_27.436010	Coordinate:1149	Reads:1	Hits:1	Allocated_reads:1	Strand:-
TCAGATAAGCTCCCCACGGTACTCGAC
>Location:NODE_268840_length_12752_cov_27.436010	Coordinate:1150	Reads:1	Hits:1	Allocated_reads:1	Strand:-
TTCAGATAAGCTCCCCACGGTACTCGA
>Location:NODE_268840_length_12752_cov_27.436010	Coordinate:1152	Reads:1	Hits:1	Allocated_reads:1	Strand:-
TCCCGTTCAGATAAGCTCCCCACGGTACTC
>Location:NODE_268840_length_12752_cov_27.436010	Coordinate:1153	Reads:7	Hits:1	Allocated_reads:7	Strand:-
TCCCGTTCAGATAAGCTCCCCACGGTACT
>Location:NODE_268840_length_12752_cov_27.436010	Coordinate:1171	Reads:1	Hits:1	Allocated_reads:1	Strand:-
TACTTTTTCTGCCGCTTGTCCCGTTCAGA
>Location:NODE_268840_length_12752_cov_27.436010	Coordinate:1173	Reads:1	Hits:1	Allocated_reads:1	Strand:-
TACTTTTTCTGCCGCTTGTCCCGTTCT
>Location:NODE_268840_length_12752_cov_27.436010	Coordinate:1174	Reads:1	Hits:1	Allocated_reads:1	Strand:-
TACTTTTTCTGCCGCTTGTCCCGTTC
>Location:NODE_268840_length_12752_cov_27.436010	Coordinate:1174	Reads:1	Hits:1	Allocated_reads:1	Strand:-
TGTGTACTTTTTCTGCCGCTTGTCCCGTTC
>Location:NODE_268840_length_12752_cov_27.436010	Coordinate:1175	Reads:9	Hits:1	Allocated_reads:9	Strand:-
TGTGTACTTTTTCTGCCGCTTGTCCCGTT
>Location:NODE_268840_length_12752_cov_27.436010	Coordinate:1176	Reads:1	Hits:1	Allocated_reads:1	Strand:-
TACTTTTTCTGCCGCTTGTCCCGT
>Location:NODE_268840_length_12752_cov_27.436010	Coordinate:1176	Reads:2	Hits:1	Allocated_reads:2	Strand:-
TCTGTGTACTTTTTCTGCCGCTTGTCCCGT
>Location:NODE_268840_length_12752_cov_27.436010	Coordinate:1176	Reads:5	Hits:1	Allocated_reads:5	Strand:-
TGTGTACTTTTTCTGCCGCTTGTCCCGT
>Location:NODE_268840_length_12752_cov_27.436010	Coordinate:1179	Reads:1	Hits:1	Allocated_reads:1	Strand:-
TTTTCTGTGTACTTTTTCTGCCGCTTGTCC
>Location:NODE_268840_length_12752_cov_27.436010	Coordinate:1180	Reads:1	Hits:1	Allocated_reads:1	Strand:-
TTTCTGTGTACTTTTTCTGCCGCTTGTC
>Location:NODE_268840_length_12752_cov_27.436010	Coordinate:1180	Reads:1	Hits:1	Allocated_reads:1	Strand:-
TTTTCTGTGTACTTTTTCTGCCGCTTGTC
>Location:NODE_268840_length_12752_cov_27.436010	Coordinate:1183	Reads:1	Hits:1	Allocated_reads:1	Strand:-
TGCTTTTCTGTGTACTTTTTCTGCCGCCT
>Location:NODE_268840_length_12752_cov_27.436010	Coordinate:1183	Reads:4	Hits:1	Allocated_reads:4	Strand:-
TGCTTTTCTGTGTACTTTTTCTGCCGCTT
>Location:NODE_268840_length_12752_cov_27.436010	Coordinate:1184	Reads:1	Hits:1	Allocated_reads:1	Strand:-
GTTTGCTTTTCTGTGTACTTTTTCTGCCGCT
>Location:NODE_268840_length_12752_cov_27.436010	Coordinate:1184	Reads:1	Hits:1	Allocated_reads:1	Strand:-
TGCTTTTCTGTGTACTTTTTCTGCCGCG
>Location:NODE_268840_length_12752_cov_27.436010	Coordinate:1184	Reads:18	Hits:1	Allocated_reads:18	Strand:-
TGCTTTTCTGTGTACTTTTTCTGCCGCT
>Location:NODE_268840_length_12752_cov_27.436010	Coordinate:1185	Reads:7	Hits:1	Allocated_reads:7	Strand:-
TGCTTTTCTGTGTACTTTTTCTGCCGC
>Location:NODE_268840_length_12752_cov_27.436010	Coordinate:1185	Reads:1	Hits:1	Allocated_reads:1	Strand:-
TTGCTTTTCTGTGTACTTTTTCTGCCGC
>Location:NODE_268840_length_12752_cov_27.436010	Coordinate:1187	Reads:1	Hits:1	Allocated_reads:1	Strand:-
GTTTGCTTTTCTGTGTACTTTTTCTGCC
>Location:NODE_268840_length_12752_cov_27.436010	Coordinate:1187	Reads:1	Hits:1	Allocated_reads:1	Strand:-
TGCTTTTCTGTGTACTTTTTCTGCC
>Location:NODE_268840_length_12752_cov_27.436010	Coordinate:1187	Reads:1	Hits:1	Allocated_reads:1	Strand:-
TTGCTTTTCTGTGTACTTTTTCTGCC
>Location:NODE_268840_length_12752_cov_27.436010	Coordinate:1187	Reads:1	Hits:1	Allocated_reads:1	Strand:-
TTTGCTTTTCTGTGTACTTTTTCTGCC
>Location:NODE_268840_length_12752_cov_27.436010	Coordinate:1235	Reads:1	Hits:1	Allocated_reads:1	Strand:-
TACTTACCACCATGTACTATTTTTCCATT
>Location:NODE_268840_length_12752_cov_27.436010	Coordinate:1250	Reads:8	Hits:1	Allocated_reads:8	Strand:-
TATTGTATATGCCTTTACTTACCACCATG
>Location:NODE_268840_length_12752_cov_27.436010	Coordinate:1253	Reads:1	Hits:1	Allocated_reads:1	Strand:-
TATTGTATATGCCTTTACTTACCACC
>Location:NODE_268840_length_12752_cov_27.436010	Coordinate:1260	Reads:2	Hits:1	Allocated_reads:2	Strand:-
GAACAACTGATATTGTATATGCCTTTACT
>Location:NODE_268840_length_12752_cov_27.436010	Coordinate:1260	Reads:2	Hits:1	Allocated_reads:2	Strand:-
TAAAGAACAACTGATATTGTATATGCCTTTACT
>Location:NODE_268840_length_12752_cov_27.436010	Coordinate:1264	Reads:1	Hits:1	Allocated_reads:1	Strand:-
AGAACAACTGATATTGTATATGCCTT
>Location:NODE_268840_length_12752_cov_27.436010	Coordinate:1265	Reads:5	Hits:1	Allocated_reads:5	Strand:-
TAAAGAACAACTGATATTGTATATGCCT
>Location:NODE_268840_length_12752_cov_27.436010	Coordinate:1265	Reads:3	Hits:1	Allocated_reads:3	Strand:-
TGTAAAGAACAACTGATATTGTATATGCCT
>Location:NODE_268840_length_12752_cov_27.436010	Coordinate:1312	Reads:2	Hits:1	Allocated_reads:2	Strand:-
AGTGAAGAAAAGAACATATGTTTTGTT
>Location:NODE_268840_length_12752_cov_27.436010	Coordinate:1315	Reads:2	Hits:1	Allocated_reads:2	Strand:-
AAAGTGAAGAAAAGAACATATGTTTT
>Location:NODE_268840_length_12752_cov_27.436010	Coordinate:1315	Reads:1	Hits:1	Allocated_reads:1	Strand:-
GCTAAAAGTGAAGAAAAGAACATATGTTTT
>Location:NODE_268840_length_12752_cov_27.436010	Coordinate:1315	Reads:1	Hits:1	Allocated_reads:1	Strand:-
TAAAAGTGAAGAAAAGAACATATGTTTT
>Location:NODE_268840_length_12752_cov_27.436010	Coordinate:1336	Reads:4	Hits:1	Allocated_reads:4	Strand:-
TTCACGGGAGGCATCAATGCTAAAAGT
>Location:NODE_268840_length_12752_cov_27.436010	Coordinate:1339	Reads:2	Hits:1	Allocated_reads:2	Strand:-
TTCACGGGAGGCATCAATGCTAAA
>Location:NODE_268840_length_12752_cov_27.436010	Coordinate:1353	Reads:1	Hits:1	Allocated_reads:1	Strand:+
CTCCCGTGAAGACGACTCACTTGGCC
>Location:NODE_268840_length_12752_cov_27.436010	Coordinate:1362	Reads:1	Hits:1	Allocated_reads:1	Strand:-
TCATTAACCAGCCGGCCAAGTGAGTCGTCT
>Location:NODE_268840_length_12752_cov_27.436010	Coordinate:1363	Reads:3	Hits:1	Allocated_reads:3	Strand:-
TAACCAGCCGGCCAAGTGAGTCGTC
>Location:NODE_268840_length_12752_cov_27.436010	Coordinate:1363	Reads:1	Hits:1	Allocated_reads:1	Strand:-
TCATCATTAACCAGCCGGCCAAGTGAGTCGTC
>Location:NODE_268840_length_12752_cov_27.436010	Coordinate:1363	Reads:6	Hits:1	Allocated_reads:6	Strand:-
TCATTAACCAGCCGGCCAAGTGAGTCGTC
>Location:NODE_268840_length_12752_cov_27.436010	Coordinate:1375	Reads:3	Hits:1	Allocated_reads:3	Strand:-
TACTTGTGGTCATCATTAACCAGCCGGCC
>Location:NODE_268840_length_12752_cov_27.436010	Coordinate:1376	Reads:1	Hits:1	Allocated_reads:1	Strand:-
TACTTGTGGTCATCATTAACCAACCGGC
>Location:NODE_268840_length_12752_cov_27.436010	Coordinate:1379	Reads:4	Hits:1	Allocated_reads:4	Strand:-
TGGGTACTTGTGGTCATCATTAACCAGCC
>Location:NODE_268840_length_12752_cov_27.436010	Coordinate:1379	Reads:1	Hits:1	Allocated_reads:1	Strand:-
TTGGGTACTTGTGGTCATCATTAACCAGCC
>Location:NODE_268840_length_12752_cov_27.436010	Coordinate:1380	Reads:2	Hits:1	Allocated_reads:2	Strand:-
TGGGTACTTGTGGTCATCATTAACCAGC
>Location:NODE_268840_length_12752_cov_27.436010	Coordinate:1383	Reads:1	Hits:1	Allocated_reads:1	Strand:-
AGTTTGGGTACTTGTGGTCATCATTAACC
>Location:NODE_268840_length_12752_cov_27.436010	Coordinate:1387	Reads:1	Hits:1	Allocated_reads:1	Strand:-
TGCAGTTTGGGTACTTGTGGTCATCATT
>Location:NODE_268840_length_12752_cov_27.436010	Coordinate:1393	Reads:1	Hits:1	Allocated_reads:1	Strand:-
TTCATCTTGCAGTTTGGGTACTTGTGGTC
>Location:NODE_268840_length_12752_cov_27.436010	Coordinate:1394	Reads:1	Hits:1	Allocated_reads:1	Strand:-
TCATCTTGCAGTTTGGGTACTTGTGGT
>Location:NODE_268840_length_12752_cov_27.436010	Coordinate:1394	Reads:2	Hits:1	Allocated_reads:2	Strand:-
TGTTTCATCTTGCAGTTTGGGTACTTGTGGT
>Location:NODE_268840_length_12752_cov_27.436010	Coordinate:1394	Reads:1	Hits:1	Allocated_reads:1	Strand:-
TTCATCTTGCAGTTTGGGTACTTGTGGT
>Location:NODE_268840_length_12752_cov_27.436010	Coordinate:1395	Reads:3	Hits:1	Allocated_reads:3	Strand:-
TGTTTCATCTTGCAGTTTGGGTACTTGTGG
>Location:NODE_268840_length_12752_cov_27.436010	Coordinate:1396	Reads:4	Hits:1	Allocated_reads:4	Strand:-
TGTTTCATCTTGCAGTTTGGGTACTTGTG
>Location:NODE_268840_length_12752_cov_27.436010	Coordinate:1397	Reads:15	Hits:1	Allocated_reads:15	Strand:-
TGTTTCATCTTGCAGTTTGGGTACTTGT
>Location:NODE_268840_length_12752_cov_27.436010	Coordinate:1398	Reads:2	Hits:1	Allocated_reads:2	Strand:-
TGTTTCATCTTGCAGTTTGGGTACTTG
>Location:NODE_268840_length_12752_cov_27.436010	Coordinate:1399	Reads:1	Hits:1	Allocated_reads:1	Strand:-
TGTTTCATCTTGCAGTTTGGGTACTT
>Location:NODE_268840_length_12752_cov_27.436010	Coordinate:1408	Reads:1	Hits:1	Allocated_reads:1	Strand:-
CTGGACTGCCAGCTGTTTCATCTTGCAGTT
>Location:NODE_268840_length_12752_cov_27.436010	Coordinate:1412	Reads:1	Hits:1	Allocated_reads:1	Strand:-
TATCCTGGACTGCCAGCTGTTTCATCTTGT
>Location:NODE_268840_length_12752_cov_27.436010	Coordinate:1412	Reads:43	Hits:1	Allocated_reads:43	Strand:-
TATCCTGGACTGCCAGCTGTTTCATCTTGC
>Location:NODE_268840_length_12752_cov_27.436010	Coordinate:1412	Reads:11	Hits:1	Allocated_reads:11	Strand:-
TCCTGGACTGCCAGCTGTTTCATCTTGC
>Location:NODE_268840_length_12752_cov_27.436010	Coordinate:1412	Reads:2	Hits:1	Allocated_reads:2	Strand:-
TGGACTGCCAGCTGTTTCATCTTGC
>Location:NODE_268840_length_12752_cov_27.436010	Coordinate:1412	Reads:11	Hits:1	Allocated_reads:11	Strand:-
TTATCCTGGACTGCCAGCTGTTTCATCTTGC
>Location:NODE_268840_length_12752_cov_27.436010	Coordinate:1413	Reads:3	Hits:1	Allocated_reads:3	Strand:-
TATCCTGGACTGCCAGCTGTTTCATCTTG
>Location:NODE_268840_length_12752_cov_27.436010	Coordinate:1414	Reads:2	Hits:1	Allocated_reads:2	Strand:-
TATCCTGGACTGCCAGCTGTTTCATCTT
>Location:NODE_268840_length_12752_cov_27.436010	Coordinate:1415	Reads:1	Hits:1	Allocated_reads:1	Strand:+
AGATGAAACAGCTGGCAGTCCAGG
>Location:NODE_268840_length_12752_cov_27.436010	Coordinate:1415	Reads:1	Hits:1	Allocated_reads:1	Strand:+
AGATGAAACAGCTGGCAGTCCAGGAT
>Location:NODE_268840_length_12752_cov_27.436010	Coordinate:1415	Reads:3	Hits:1	Allocated_reads:3	Strand:-
TATCCTGGACTGCCAGCTGTTTCATCT
>Location:NODE_268840_length_12752_cov_27.436010	Coordinate:1415	Reads:1	Hits:1	Allocated_reads:1	Strand:-
TCCTGGACTGCCAGCTGTTTCATCT
>Location:NODE_268840_length_12752_cov_27.436010	Coordinate:1415	Reads:4	Hits:1	Allocated_reads:4	Strand:-
TTATCCTGGACTGCCAGCTGTTTCATCT
>Location:NODE_268840_length_12752_cov_27.436010	Coordinate:1415	Reads:2	Hits:1	Allocated_reads:2	Strand:-
TTTATCCTGGACTGCCAGCTGTTTCATCT
>Location:NODE_268840_length_12752_cov_27.436010	Coordinate:1416	Reads:2	Hits:1	Allocated_reads:2	Strand:-
TATCCTGGACTGCCAGCTGTTTCATC
>Location:NODE_268840_length_12752_cov_27.436010	Coordinate:1416	Reads:2	Hits:1	Allocated_reads:2	Strand:-
TTTATCCTGGACTGCCAGCTGTTTCATC
>Location:NODE_268840_length_12752_cov_27.436010	Coordinate:1417	Reads:2	Hits:1	Allocated_reads:2	Strand:-
TTTATCCTGGACTGCCAGCTGTTTCAT
>Location:NODE_268840_length_12752_cov_27.436010	Coordinate:1421	Reads:1	Hits:1	Allocated_reads:1	Strand:-
ATGAGGTTTATCCTGGACTGCCAGCTGTT
>Location:NODE_268840_length_12752_cov_27.436010	Coordinate:1421	Reads:2	Hits:1	Allocated_reads:2	Strand:-
TGAGGTTTATCCTGGACTGCCAGCTGTT
>Location:NODE_268840_length_12752_cov_27.436010	Coordinate:1424	Reads:2	Hits:1	Allocated_reads:2	Strand:-
GAGGTTTATCCTGGACTGCCAGCT
>Location:NODE_268840_length_12752_cov_27.436010	Coordinate:1424	Reads:1	Hits:1	Allocated_reads:1	Strand:-
TGAGGTTTATCCTGGACTGCCAGCT
>Location:NODE_268840_length_12752_cov_27.436010	Coordinate:1425	Reads:1	Hits:1	Allocated_reads:1	Strand:-
GAGATGAGGTTTATCCTGGACTGCCAGC
>Location:NODE_268840_length_12752_cov_27.436010	Coordinate:1428	Reads:1	Hits:1	Allocated_reads:1	Strand:-
AGAGATGAGGTTTATCCTGGACTGCC
>Location:NODE_268840_length_12752_cov_27.436010	Coordinate:1431	Reads:4	Hits:1	Allocated_reads:4	Strand:-
AACAAGCAGAGATGAGGTTTATCCTGGACT
>Location:NODE_268840_length_12752_cov_27.436010	Coordinate:1432	Reads:1	Hits:1	Allocated_reads:1	Strand:-
AACAAGCAGAGATGAGGTTTATCCTGGAC
>Location:NODE_268840_length_12752_cov_27.436010	Coordinate:1432	Reads:1	Hits:1	Allocated_reads:1	Strand:-
TAGCAAACAAGCAGAGATGAGGTTTATCCTGGAC
>Location:NODE_268840_length_12752_cov_27.436010	Coordinate:1442	Reads:3	Hits:1	Allocated_reads:3	Strand:-
TTTCAATAGCAAACAAGCAGAGATGAGGTT
>Location:NODE_268840_length_12752_cov_27.436010	Coordinate:1443	Reads:1	Hits:1	Allocated_reads:1	Strand:-
TATTTTCAATAGCAAACAAGCAGAGATGAGGT
>Location:NODE_268840_length_12752_cov_27.436010	Coordinate:1443	Reads:1	Hits:1	Allocated_reads:1	Strand:-
TCAATAGCAAACAAGCAGAGATGAGGT
>Location:NODE_268840_length_12752_cov_27.436010	Coordinate:1443	Reads:3	Hits:1	Allocated_reads:3	Strand:-
TTCAATAGCAAACAAGCAGAGATGAGGT
>Location:NODE_268840_length_12752_cov_27.436010	Coordinate:1443	Reads:5	Hits:1	Allocated_reads:5	Strand:-
TTTCAATAGCAAACAAGCAGAGATGAGGT
>Location:NODE_268840_length_12752_cov_27.436010	Coordinate:1443	Reads:2	Hits:1	Allocated_reads:2	Strand:-
TTTTCAATAGCAAACAAGCAGAGATGAGGT
>Location:NODE_268840_length_12752_cov_27.436010	Coordinate:1446	Reads:3	Hits:1	Allocated_reads:3	Strand:-
TATTTTCAATAGCAAACAAGCAGAGATGA
>Location:NODE_268840_length_12752_cov_27.436010	Coordinate:1451	Reads:1	Hits:1	Allocated_reads:1	Strand:+
TCTGCTTGTTTGCTATTGAAAATATGC
>Location:NODE_268840_length_12752_cov_27.436010	Coordinate:1478	Reads:3	Hits:1	Allocated_reads:3	Strand:-
TAGTCATAGGTGATTTCACTCTCCGCTT
>Location:NODE_268840_length_12752_cov_27.436010	Coordinate:1479	Reads:6	Hits:1	Allocated_reads:6	Strand:-
TAGTCATAGGTGATTTCACTCTCCGCT
>Location:NODE_268840_length_12752_cov_27.436010	Coordinate:1480	Reads:3	Hits:1	Allocated_reads:3	Strand:-
TAGTCATAGGTGATTTCACTCTCCGC
>Location:NODE_268840_length_12752_cov_27.436010	Coordinate:1482	Reads:1	Hits:1	Allocated_reads:1	Strand:-
TAGTCATAGGTGATTTCACTCTCC
>Location:NODE_268840_length_12752_cov_27.436010	Coordinate:1504	Reads:1	Hits:1	Allocated_reads:1	Strand:-
CCAGAGCTCGCCATGGCCACATAGATTCCCCACC
>Location:NODE_268840_length_12752_cov_27.436010	Coordinate:1507	Reads:1	Hits:1	Allocated_reads:1	Strand:-
CTTACCAGAGCTCGCCATGGCCACATAGATTCCCC
>Location:NODE_268840_length_12752_cov_27.436010	Coordinate:1507	Reads:1	Hits:1	Allocated_reads:1	Strand:-
TACCAGAGCTCGCCATGGCCACATAGATTCCCC
>Location:NODE_268840_length_12752_cov_27.436010	Coordinate:1520	Reads:3	Hits:1	Allocated_reads:3	Strand:-
GAGGATTTACTTACCAGAGCTCGCCATGGCC
>Location:NODE_268840_length_12752_cov_27.436010	Coordinate:1520	Reads:1	Hits:1	Allocated_reads:1	Strand:-
GATTTACTTACCAGAGCTCGCCATGGCC
>Location:NODE_268840_length_12752_cov_27.436010	Coordinate:1520	Reads:1	Hits:1	Allocated_reads:1	Strand:-
TGAAGAGGATTTACTTACCAGAGCTCGCCATGGCC
>Location:NODE_268840_length_12752_cov_27.436010	Coordinate:1527	Reads:1	Hits:1	Allocated_reads:1	Strand:-
GAAGAGGATTTACTTACCAGAGCTCGC
>Location:NODE_268840_length_12752_cov_27.436010	Coordinate:1527	Reads:1	Hits:1	Allocated_reads:1	Strand:-
TATGAAGAGGATTTACTTACCAGAGCTCGC
>Location:NODE_268840_length_12752_cov_27.436010	Coordinate:1530	Reads:1	Hits:1	Allocated_reads:1	Strand:-
TATGAAGAGGATTTACTTACCAGAGCT
>Location:NODE_268840_length_12752_cov_27.436010	Coordinate:1530	Reads:5	Hits:1	Allocated_reads:5	Strand:-
TCTATGAAGAGGATTTACTTACCAGAGCT
>Location:NODE_268840_length_12752_cov_27.436010	Coordinate:1535	Reads:1	Hits:1	Allocated_reads:1	Strand:-
TGCACAATCTATGAAGAGGATTTACTTACCA
>Location:NODE_268840_length_12752_cov_27.436010	Coordinate:1545	Reads:1	Hits:1	Allocated_reads:1	Strand:-
TCCTGTACTGCACAATCTATGAAGAGGAT
>Location:NODE_268840_length_12752_cov_27.436010	Coordinate:1549	Reads:1	Hits:1	Allocated_reads:1	Strand:-
TTTCCTGTACTGCACAATCTATGAAGA
>Location:NODE_268840_length_12752_cov_27.436010	Coordinate:1554	Reads:1	Hits:1	Allocated_reads:1	Strand:-
TTTAACATTTCCTGTACTGCACAATCTAT
>Location:NODE_268840_length_12752_cov_27.436010	Coordinate:1565	Reads:1	Hits:1	Allocated_reads:1	Strand:-
TCATCTACTAATATTTAACATTTCCTGTACT
>Location:NODE_268840_length_12752_cov_27.436010	Coordinate:1566	Reads:1	Hits:1	Allocated_reads:1	Strand:-
TCATCTACTAATATTTAACATTTCCTGTAC
>Location:NODE_268840_length_12752_cov_27.436010	Coordinate:1615	Reads:2	Hits:1	Allocated_reads:2	Strand:-
TGCACTGATCTACTCTGGTCTTCATAAC
>Location:NODE_268840_length_12752_cov_27.436010	Coordinate:1617	Reads:1	Hits:1	Allocated_reads:1	Strand:-
CCTGCACTGATCTACTCTGGACTTCATA
>Location:NODE_268840_length_12752_cov_27.436010	Coordinate:1618	Reads:1	Hits:1	Allocated_reads:1	Strand:-
AACCCTGCACTGATCTACTCTGGTCTTCAT
>Location:NODE_268840_length_12752_cov_27.436010	Coordinate:1621	Reads:1	Hits:1	Allocated_reads:1	Strand:-
ACCCTGCACTGATCTACTCTGGTCTT
>Location:NODE_268840_length_12752_cov_27.436010	Coordinate:1629	Reads:3	Hits:1	Allocated_reads:3	Strand:-
TAAAAGCTCTAAACCCTGCACTGATCTACT
>Location:NODE_268840_length_12752_cov_27.436010	Coordinate:1630	Reads:1	Hits:1	Allocated_reads:1	Strand:-
TAAAAGCTCTAAACCCTGCACTGATCTAC
>Location:NODE_268840_length_12752_cov_27.436010	Coordinate:1631	Reads:1	Hits:1	Allocated_reads:1	Strand:-
TAAAAGCTCTAAACCCTGCACTGATCTA
>Location:NODE_268840_length_12752_cov_27.436010	Coordinate:1632	Reads:1	Hits:1	Allocated_reads:1	Strand:-
TAAAAGCTCTAAACCCTGCACTGATCT
>Location:NODE_268840_length_12752_cov_27.436010	Coordinate:1637	Reads:2	Hits:1	Allocated_reads:2	Strand:-
TTGTCAATAAAAGCTCTAAACCCTGCACT
>Location:NODE_268840_length_12752_cov_27.436010	Coordinate:1637	Reads:2	Hits:1	Allocated_reads:2	Strand:-
TTTTGTCAATAAAAGCTCTAAACCCTGCACT
>Location:NODE_268840_length_12752_cov_27.436010	Coordinate:1670	Reads:1	Hits:1	Allocated_reads:1	Strand:-
AAACATGTGTAAAAGGACAAAAATATCA
>Location:NODE_268840_length_12752_cov_27.436010	Coordinate:1679	Reads:1	Hits:1	Allocated_reads:1	Strand:-
TGGACAAAAACATGTGTAAAAGGACA
>Location:NODE_268840_length_12752_cov_27.436010	Coordinate:1709	Reads:2	Hits:1	Allocated_reads:2	Strand:-
ATCCAATCATGTAAACTGATCAGCTTCAGGT
>Location:NODE_268840_length_12752_cov_27.436010	Coordinate:1714	Reads:2	Hits:1	Allocated_reads:2	Strand:-
CAGAAATCCAATCATGTAAACTGATCAGCTT
>Location:NODE_268840_length_12752_cov_27.436010	Coordinate:1715	Reads:5	Hits:1	Allocated_reads:5	Strand:-
CAGAAATCCAATCATGTAAACTGATCAGCT
>Location:NODE_268840_length_12752_cov_27.436010	Coordinate:1715	Reads:1	Hits:1	Allocated_reads:1	Strand:-
GAAATCCAATCATGTAAACTGATCAGCT
>Location:NODE_268840_length_12752_cov_27.436010	Coordinate:1716	Reads:2	Hits:1	Allocated_reads:2	Strand:-
CAGAAATCCAATCATGTAAACTGATCAGC
>Location:NODE_268840_length_12752_cov_27.436010	Coordinate:1719	Reads:1	Hits:1	Allocated_reads:1	Strand:-
CAGAAATCCAATCATGTAAACTGATC
>Location:NODE_268840_length_12752_cov_27.436010	Coordinate:1719	Reads:2	Hits:1	Allocated_reads:2	Strand:-
CCCAGAAATCCAATCATGTAAACTGATC
>Location:NODE_268840_length_12752_cov_27.436010	Coordinate:1719	Reads:4	Hits:1	Allocated_reads:4	Strand:-
TCCCCAGAAATCCAATCATGTAAACTGATC
>Location:NODE_268840_length_12752_cov_27.436010	Coordinate:1721	Reads:1	Hits:1	Allocated_reads:1	Strand:-
TCCCCAGAAATCCAATCATGTAAACTGA
>Location:NODE_268840_length_12752_cov_27.436010	Coordinate:1722	Reads:1	Hits:1	Allocated_reads:1	Strand:-
TCCCCAGAAATCCAATCATGTAAACTG
>Location:NODE_268840_length_12752_cov_27.436010	Coordinate:1723	Reads:2	Hits:1	Allocated_reads:2	Strand:-
TATTTCCCCAGAAATCCAATCATGTAAACT
>Location:NODE_268840_length_12752_cov_27.436010	Coordinate:1723	Reads:1	Hits:1	Allocated_reads:1	Strand:-
TTCCCCAGAAATCCAATCATGTAAACT
>Location:NODE_268840_length_12752_cov_27.436010	Coordinate:1724	Reads:1	Hits:1	Allocated_reads:1	Strand:-
TCTATTTCCCCAGAAATCCAATCATGTAAAC
>Location:NODE_268840_length_12752_cov_27.436010	Coordinate:1728	Reads:1	Hits:1	Allocated_reads:1	Strand:-
TATTTCCCCAGAAATCCAATCATGT
>Location:NODE_268840_length_12752_cov_27.436010	Coordinate:1757	Reads:1	Hits:1	Allocated_reads:1	Strand:-
TAAAAGCTCTAAACCCAACACTGATGTAAAGC
>Location:NODE_268840_length_12752_cov_27.436010	Coordinate:1758	Reads:1	Hits:1	Allocated_reads:1	Strand:-
AAAAGCTCTAAACCCAACACTGATGTAAAG
>Location:NODE_268840_length_12752_cov_27.436010	Coordinate:1758	Reads:24	Hits:1	Allocated_reads:24	Strand:-
TAAAAGCTCTAAACCCAACACTGATGTAAAG
>Location:NODE_268840_length_12752_cov_27.436010	Coordinate:1762	Reads:7	Hits:3	Allocated_reads:2.33333333333333	Strand:-
TAAAAGCTCTAAACCCAACACTGATGT
>Location:NODE_268840_length_12752_cov_27.436010	Coordinate:1767	Reads:1	Hits:3	Allocated_reads:0.333333333333333	Strand:-
GTTGTCAATAAAAGCTCTAAACCCAACACT
>Location:NODE_268840_length_12752_cov_27.436010	Coordinate:1767	Reads:6	Hits:3	Allocated_reads:2	Strand:-
TGTTGTCAATAAAAGCTCTAAACCCAACACT
>Location:NODE_268840_length_12752_cov_27.436010	Coordinate:1770	Reads:1	Hits:3	Allocated_reads:0.333333333333333	Strand:-
TGTTGTCAATAAAAGCTCTAAACCCAAC
>Location:NODE_268840_length_12752_cov_27.436010	Coordinate:1772	Reads:1	Hits:3	Allocated_reads:0.333333333333333	Strand:-
TGCTGTTGTCAATAAAAGCTCTAAACCCA
>Location:NODE_268840_length_12752_cov_27.436010	Coordinate:1775	Reads:1	Hits:3	Allocated_reads:0.333333333333333	Strand:-
TCCTGCTGTTGTCAATAAAAGCTCTAAAC
>Location:NODE_268840_length_12752_cov_27.436010	Coordinate:1792	Reads:1	Hits:1	Allocated_reads:1	Strand:-
CTGACTTCTAACTTGTCCTGCTGTTGT
>Location:NODE_268840_length_12752_cov_27.436010	Coordinate:1792	Reads:2	Hits:1	Allocated_reads:2	Strand:-
TCCTGACTTCTAACTTGTCCTGCTGTTGT
>Location:NODE_268840_length_12752_cov_27.436010	Coordinate:1792	Reads:1	Hits:1	Allocated_reads:1	Strand:-
TGACTTCTAACTTGTCCTGCTGTTGT
>Location:NODE_268840_length_12752_cov_27.436010	Coordinate:1792	Reads:1	Hits:1	Allocated_reads:1	Strand:-
TTCCTGACTTCTAACTTGTCCTGCTGTTGT
>Location:NODE_268840_length_12752_cov_27.436010	Coordinate:1793	Reads:1	Hits:1	Allocated_reads:1	Strand:-
TTCCTGACTTCTAACTTGTCCTGCTGTTG
>Location:NODE_268840_length_12752_cov_27.436010	Coordinate:1794	Reads:1	Hits:1	Allocated_reads:1	Strand:-
TGACTTCTAACTTGTCCTGCTGTT
>Location:NODE_268840_length_12752_cov_27.436010	Coordinate:1795	Reads:2	Hits:1	Allocated_reads:2	Strand:-
TGTTCCTGACTTCTAACTTGTCCTGCTGT
>Location:NODE_268840_length_12752_cov_27.436010	Coordinate:1797	Reads:1	Hits:1	Allocated_reads:1	Strand:-
TGTTCCTGACTTCTAACTTGTCCTGCT
>Location:NODE_268840_length_12752_cov_27.436010	Coordinate:1798	Reads:1	Hits:1	Allocated_reads:1	Strand:-
AATGTTCCTGACTTCTAACTTGTCCTGC
>Location:NODE_268840_length_12752_cov_27.436010	Coordinate:1798	Reads:1	Hits:1	Allocated_reads:1	Strand:-
TAATGTTCCTGACTTCTAACTTGTCCTGC
>Location:NODE_268840_length_12752_cov_27.436010	Coordinate:1806	Reads:1	Hits:1	Allocated_reads:1	Strand:-
TGTAGAGTTAATGTTCCTGACTTCTAACT
>Location:NODE_268840_length_12752_cov_27.436010	Coordinate:1808	Reads:1	Hits:1	Allocated_reads:1	Strand:+
TTAGAAGTCAGGAACATTAACTCTACATGT
>Location:NODE_268840_length_12752_cov_27.436010	Coordinate:1810	Reads:1	Hits:1	Allocated_reads:1	Strand:-
TGTAGAGTTAATGTTCCTGACTTCT
>Location:NODE_268840_length_12752_cov_27.436010	Coordinate:1811	Reads:1	Hits:1	Allocated_reads:1	Strand:-
TGAACACATGTAGAGTTAATGTTCCTGACTTC
>Location:NODE_268840_length_12752_cov_27.436010	Coordinate:1813	Reads:1	Hits:1	Allocated_reads:1	Strand:-
GAACACATGTAGAGTTAATGTTCCTGACT
>Location:NODE_268840_length_12752_cov_27.436010	Coordinate:1813	Reads:1	Hits:1	Allocated_reads:1	Strand:-
TGAACACATGTAGAGTTAATGTTCCTGACT
>Location:NODE_268840_length_12752_cov_27.436010	Coordinate:1821	Reads:1	Hits:1	Allocated_reads:1	Strand:-
CGACGACTGAACACATGTAGAGTTAATGT
>Location:NODE_268840_length_12752_cov_27.436010	Coordinate:1821	Reads:1	Hits:1	Allocated_reads:1	Strand:-
GACGACTGAACACATGTAGAGTTAATGT
>Location:NODE_268840_length_12752_cov_27.436010	Coordinate:1825	Reads:1	Hits:1	Allocated_reads:1	Strand:+
TAACTCTACATGTGTTCAGTCGTCGTGTCCT
>Location:NODE_268840_length_12752_cov_27.436010	Coordinate:1827	Reads:1	Hits:1	Allocated_reads:1	Strand:-
AGGACACGACGACTGAACACATGTAGAGT
>Location:NODE_268840_length_12752_cov_27.436010	Coordinate:1827	Reads:2	Hits:1	Allocated_reads:2	Strand:-
ATGAGGACACGACGACTGAACACATGTAGAGT
>Location:NODE_268840_length_12752_cov_27.436010	Coordinate:1827	Reads:2	Hits:1	Allocated_reads:2	Strand:-
TGAGGACACGACGACTGAACACATGTAGAGT
>Location:NODE_268840_length_12752_cov_27.436010	Coordinate:1828	Reads:1	Hits:1	Allocated_reads:1	Strand:-
ATGAGGACACGACGACTGAACACATGTAGAG
>Location:NODE_268840_length_12752_cov_27.436010	Coordinate:1846	Reads:2	Hits:1	Allocated_reads:2	Strand:-
TCACAGCTTGAAACAATATGAGGACACGAC
>Location:NODE_268840_length_12752_cov_27.436010	Coordinate:1851	Reads:2	Hits:1	Allocated_reads:2	Strand:-
TCACAGCTTGAAACAATATGAGGAC
>Location:NODE_268840_length_12752_cov_27.436010	Coordinate:1866	Reads:2	Hits:1	Allocated_reads:2	Strand:+
CAAGCTGTGAAGAACATGAGTGTGTT
>Location:NODE_268840_length_12752_cov_27.436010	Coordinate:1866	Reads:1	Hits:1	Allocated_reads:1	Strand:+
CAAGCTGTGAAGAACATGAGTGTGTTT
>Location:NODE_268840_length_12752_cov_27.436010	Coordinate:1866	Reads:1	Hits:1	Allocated_reads:1	Strand:+
CAAGCTGTGAAGAACATGAGTGTGTTTCA
>Location:NODE_268840_length_12752_cov_27.436010	Coordinate:1868	Reads:1	Hits:1	Allocated_reads:1	Strand:-
TTCTGAAACACACTCATGTTCTTCACAGCT
>Location:NODE_268840_length_12752_cov_27.436010	Coordinate:1869	Reads:1	Hits:1	Allocated_reads:1	Strand:-
TATTCTGAAACACACTCATGTTCTTCACAGC
>Location:NODE_268840_length_12752_cov_27.436010	Coordinate:1869	Reads:2	Hits:1	Allocated_reads:2	Strand:-
TTCTGAAACACACTCATGTTCTTCACAGC
>Location:NODE_268840_length_12752_cov_27.436010	Coordinate:1900	Reads:1	Hits:1	Allocated_reads:1	Strand:-
CTAGAGTTGTTGGTCCAACCATATGAGGACT
>Location:NODE_268840_length_12752_cov_27.436010	Coordinate:1902	Reads:1	Hits:1	Allocated_reads:1	Strand:-
TAGAGTTGTTGGTCCAACCATATGAGGA
>Location:NODE_268840_length_12752_cov_27.436010	Coordinate:1920	Reads:1	Hits:3	Allocated_reads:0.333333333333333	Strand:-
TGAGGACAGTGTAACACACACTAGAGTTGTT
>Location:NODE_268840_length_12752_cov_27.436010	Coordinate:1924	Reads:1	Hits:3	Allocated_reads:0.333333333333333	Strand:-
TATGAGGACAGTGTAACACACACTAGAGT
>Location:NODE_268840_length_12752_cov_27.436010	Coordinate:1926	Reads:1	Hits:3	Allocated_reads:0.333333333333333	Strand:-
TATGAGGACAGTGTAACACACACTAGT
>Location:NODE_268840_length_12752_cov_27.436010	Coordinate:1929	Reads:1	Hits:2	Allocated_reads:0.5	Strand:-
AACAATATGAGGACAGTGTAACACACACT
>Location:NODE_268840_length_12752_cov_27.436010	Coordinate:1930	Reads:1	Hits:1	Allocated_reads:1	Strand:-
CCAACAATATGAGGACAGTGTAACACACAC
>Location:NODE_268840_length_12752_cov_27.436010	Coordinate:1931	Reads:1	Hits:1	Allocated_reads:1	Strand:-
CCAACAATATGAGGACAGTGTAACACACA
>Location:NODE_268840_length_12752_cov_27.436010	Coordinate:1932	Reads:2	Hits:1	Allocated_reads:2	Strand:-
CCAACAATATGAGGACAGTGTAACACAC
>Location:NODE_268840_length_12752_cov_27.436010	Coordinate:1933	Reads:2	Hits:1	Allocated_reads:2	Strand:-
TACCCAACAATATGAGGACAGTGTAACACA
>Location:NODE_268840_length_12752_cov_27.436010	Coordinate:1934	Reads:2	Hits:1	Allocated_reads:2	Strand:-
TACCCAACAATATGAGGACAGTGTAACAC
>Location:NODE_268840_length_12752_cov_27.436010	Coordinate:1936	Reads:1	Hits:1	Allocated_reads:1	Strand:-
CCAACAATATGAGGACAGTGTAAC
>Location:NODE_268840_length_12752_cov_27.436010	Coordinate:1944	Reads:1	Hits:1	Allocated_reads:1	Strand:-
ACAGTTCTGCTACCCAACAATATGAGGAC
>Location:NODE_268840_length_12752_cov_27.436010	Coordinate:1962	Reads:1	Hits:1	Allocated_reads:1	Strand:-
TATAGAAACTTAACACAGTACAGTTCTGCT
>Location:NODE_268840_length_12752_cov_27.436010	Coordinate:1984	Reads:1	Hits:1	Allocated_reads:1	Strand:-
TCTGAGTTCCTTATTCTAGATATTATAGAAA
>Location:NODE_268840_length_12752_cov_27.436010	Coordinate:1985	Reads:1	Hits:1	Allocated_reads:1	Strand:-
TCTGAGTTCCTTATTCTAGATATTATAGAA
>Location:NODE_268840_length_12752_cov_27.436010	Coordinate:1985	Reads:1	Hits:1	Allocated_reads:1	Strand:-
TGAGTTCCTTATTCTAGATATTATAGAA
>Location:NODE_268840_length_12752_cov_27.436010	Coordinate:2005	Reads:1	Hits:1	Allocated_reads:1	Strand:-
TTATTGACAGGAGGATCTGAGTTCC
>Location:NODE_268840_length_12752_cov_27.436010	Coordinate:2008	Reads:2	Hits:1	Allocated_reads:2	Strand:-
TTAGTGAACATTATTGACAGGAGGATCTGAGT
>Location:NODE_268840_length_12752_cov_27.436010	Coordinate:2010	Reads:1	Hits:1	Allocated_reads:1	Strand:-
TAGTGAACATTATTGACAGGAGGATCTGA
>Location:NODE_268840_length_12752_cov_27.436010	Coordinate:2015	Reads:3	Hits:1	Allocated_reads:3	Strand:-
TACATTAGTGAACATTATTGACAGGAGGA
>Location:NODE_268840_length_12752_cov_27.436010	Coordinate:2019	Reads:1	Hits:1	Allocated_reads:1	Strand:+
CCTGTCAATAATGTTCACTAATGTATCTGTGA
>Location:NODE_268840_length_12752_cov_27.436010	Coordinate:2038	Reads:1	Hits:1	Allocated_reads:1	Strand:-
TGAGTTCACATATATATCACAGATACATT
>Location:NODE_268840_length_12752_cov_27.436010	Coordinate:2062	Reads:1	Hits:1	Allocated_reads:1	Strand:-
TTTGCTGAGATGAAAGTCTGCATTGAGT
>Location:NODE_268840_length_12752_cov_27.436010	Coordinate:2100	Reads:1	Hits:1	Allocated_reads:1	Strand:-
GAAAATTCATTTGTGAACCCTGTCAATC
>Location:NODE_268840_length_12752_cov_27.436010	Coordinate:2105	Reads:1	Hits:1	Allocated_reads:1	Strand:-
CTTGAGTGAAAATTCATTTGTGAACCCTGT
>Location:NODE_268840_length_12752_cov_27.436010	Coordinate:2105	Reads:3	Hits:1	Allocated_reads:3	Strand:-
TGAGTGAAAATTCATTTGTGAACCCTGT
>Location:NODE_268840_length_12752_cov_27.436010	Coordinate:2107	Reads:1	Hits:1	Allocated_reads:1	Strand:-
TCTTGAGTGAAAATTCATTTGTGAACCCT
>Location:NODE_268840_length_12752_cov_27.436010	Coordinate:2107	Reads:1	Hits:1	Allocated_reads:1	Strand:-
TGAGTGAAAATTCATTTGTGAACCCT
>Location:NODE_268840_length_12752_cov_27.436010	Coordinate:2117	Reads:2	Hits:1	Allocated_reads:2	Strand:-
TGACATGAAATCTTGAGTGAAAATTCATT
>Location:NODE_268840_length_12752_cov_27.436010	Coordinate:2192	Reads:1	Hits:1	Allocated_reads:1	Strand:-
AATGAAAAACAATGCATTGTAACTTAATAGT
>Location:NODE_268840_length_12752_cov_27.436010	Coordinate:2259	Reads:1	Hits:1	Allocated_reads:1	Strand:-
TTAGTACTGTAACTCAAAATTATTATGCAATT
>Location:NODE_268840_length_12752_cov_27.436010	Coordinate:2260	Reads:1	Hits:1	Allocated_reads:1	Strand:-
TTAGTACTGTAACTCAAAATTATTATGCAAT
>Location:NODE_268840_length_12752_cov_27.436010	Coordinate:2277	Reads:6	Hits:1	Allocated_reads:6	Strand:-
TGTATCCAGATCTTTTAGTACTGTAACT
>Location:NODE_268840_length_12752_cov_27.436010	Coordinate:2278	Reads:1	Hits:1	Allocated_reads:1	Strand:-
TGTATCCAGATCTTTTAGTACTGTAAC
>Location:NODE_268840_length_12752_cov_27.436010	Coordinate:2293	Reads:1	Hits:1	Allocated_reads:1	Strand:-
TTTGCCAGACTTAAATGTATCCAGATC
>Location:NODE_268840_length_12752_cov_27.436010	Coordinate:2293	Reads:1	Hits:1	Allocated_reads:1	Strand:-
TTTTGCCAGACTTAAATGTATCCAGATC
>Location:NODE_268840_length_12752_cov_27.436010	Coordinate:2309	Reads:4	Hits:3	Allocated_reads:1.33333333333333	Strand:-
TATTGCTTATTTATGCATTTTGCCAGACT
>Location:NODE_268840_length_12752_cov_27.436010	Coordinate:2309	Reads:1	Hits:3	Allocated_reads:0.333333333333333	Strand:-
TTGCTTATTTATGCATTTTGCCAGACT
>Location:NODE_268840_length_12752_cov_27.436010	Coordinate:2361	Reads:2	Hits:3	Allocated_reads:0.666666666666667	Strand:-
TAATCTCACAGAAGTGGACCTCCTAATC
>Location:NODE_268840_length_12752_cov_27.436010	Coordinate:2365	Reads:1	Hits:3	Allocated_reads:0.333333333333333	Strand:-
TAATCTCACAGAAGTGGACCTCCT
>Location:NODE_268840_length_12752_cov_27.436010	Coordinate:2399	Reads:1	Hits:3	Allocated_reads:0.333333333333333	Strand:+
TTGAGAGGTAGTGCATGCAAGTAA
>Location:NODE_268840_length_12752_cov_27.436010	Coordinate:2412	Reads:1	Hits:3	Allocated_reads:0.333333333333333	Strand:+
CATGCAAGTAATGTGTTGCTAGGGAGAT
>Location:NODE_268840_length_12752_cov_27.436010	Coordinate:2436	Reads:1	Hits:3	Allocated_reads:0.333333333333333	Strand:-
TAATACTCATCAATACTCAGGCATCT
>Location:NODE_268840_length_12752_cov_27.436010	Coordinate:2443	Reads:1	Hits:3	Allocated_reads:0.333333333333333	Strand:-
TAATCTACTAATAATACTCATCAATACTCA
>Location:NODE_268840_length_12752_cov_27.436010	Coordinate:2444	Reads:1	Hits:3	Allocated_reads:0.333333333333333	Strand:-
TAATCTACTAATAATACTCATCAATACTC
>Location:NODE_268840_length_12752_cov_27.436010	Coordinate:2445	Reads:1	Hits:3	Allocated_reads:0.333333333333333	Strand:-
TAATCTACTAATAATACTCAACAATACT
>Location:NODE_268840_length_12752_cov_27.436010	Coordinate:2490	Reads:1	Hits:3	Allocated_reads:0.333333333333333	Strand:-
TTGGGCAGTGTGTAATTTTACATTTGATATGAA
>Location:NODE_268840_length_12752_cov_27.436010	Coordinate:2494	Reads:1	Hits:3	Allocated_reads:0.333333333333333	Strand:-
TGGGCAGTGTGTAATTTTACATTTGATA
>Location:NODE_268840_length_12752_cov_27.436010	Coordinate:2499	Reads:1	Hits:3	Allocated_reads:0.333333333333333	Strand:-
CAGCATTGGGCAGTGTGTAATTTTACATT
>Location:NODE_268840_length_12752_cov_27.436010	Coordinate:2499	Reads:6	Hits:3	Allocated_reads:2	Strand:-
TCAGCATTGGGCAGTGTGTAATTTTACATT
>Location:NODE_268840_length_12752_cov_27.436010	Coordinate:2513	Reads:1	Hits:3	Allocated_reads:0.333333333333333	Strand:-
TTGTAGGCAAAGTCAGCATTGGGCAGTG
>Location:NODE_268840_length_12752_cov_27.436010	Coordinate:2517	Reads:1	Hits:3	Allocated_reads:0.333333333333333	Strand:-
TTGCATTGTAGGCAAAGTCAGCATTGGGC
>Location:NODE_268840_length_12752_cov_27.436010	Coordinate:2519	Reads:1	Hits:3	Allocated_reads:0.333333333333333	Strand:-
TTTGCATTGTAGGCAAAGTCAGCATTGG
>Location:NODE_268840_length_12752_cov_27.436010	Coordinate:2521	Reads:1	Hits:3	Allocated_reads:0.333333333333333	Strand:-
TGTTTGCATTGTAGGCAAAGTCAGCATT
>Location:NODE_268840_length_12752_cov_27.436010	Coordinate:2553	Reads:5	Hits:1	Allocated_reads:5	Strand:-
TATGAGAATTAATGCATGCAATACGTTTGCT
>Location:NODE_268840_length_12752_cov_27.436010	Coordinate:2553	Reads:3	Hits:1	Allocated_reads:3	Strand:-
TGAGAATTAATGCATGCAATACGTTTGCT
>Location:NODE_268840_length_12752_cov_27.436010	Coordinate:2554	Reads:1	Hits:1	Allocated_reads:1	Strand:-
ATATGAGAATTAATGCATGCAATACGTTTGC
>Location:NODE_268840_length_12752_cov_27.436010	Coordinate:2554	Reads:2	Hits:1	Allocated_reads:2	Strand:-
ATGAGAATTAATGCATGCAATACGTTTGC
>Location:NODE_268840_length_12752_cov_27.436010	Coordinate:2554	Reads:32	Hits:1	Allocated_reads:32	Strand:-
TATGAGAATTAATGCATGCAATACGTTTGC
>Location:NODE_268840_length_12752_cov_27.436010	Coordinate:2554	Reads:2	Hits:1	Allocated_reads:2	Strand:-
TGAGAATTAATGCATGCAATACGTTTGC
>Location:NODE_268840_length_12752_cov_27.436010	Coordinate:2556	Reads:2	Hits:1	Allocated_reads:2	Strand:-
TATGAGAATTAATGCATGCAATACGTTT
>Location:NODE_268840_length_12752_cov_27.436010	Coordinate:2557	Reads:1	Hits:1	Allocated_reads:1	Strand:-
AAATATGAGAATTAATGCATGCAATACGTT
>Location:NODE_268840_length_12752_cov_27.436010	Coordinate:2557	Reads:1	Hits:1	Allocated_reads:1	Strand:-
ATATGAGAATTAATGCATGCAATACGTT
>Location:NODE_268840_length_12752_cov_27.436010	Coordinate:2557	Reads:16	Hits:1	Allocated_reads:16	Strand:-
TATGAGAATTAATGCATGCAATACGTT
>Location:NODE_268840_length_12752_cov_27.436010	Coordinate:2558	Reads:1	Hits:1	Allocated_reads:1	Strand:-
TATGAGAATTAATGCATGCAACACGT
>Location:NODE_268840_length_12752_cov_27.436010	Coordinate:2558	Reads:1	Hits:1	Allocated_reads:1	Strand:-
TATGAGAATTAATGCATGCAATACGT
>Location:NODE_268840_length_12752_cov_27.436010	Coordinate:2559	Reads:1	Hits:1	Allocated_reads:1	Strand:-
AAATATGAGAATTAATGCATGCAATACG
>Location:NODE_268840_length_12752_cov_27.436010	Coordinate:2564	Reads:1	Hits:2	Allocated_reads:0.5	Strand:-
TAACAGTGAAATATGAGAATTAATGCATGCA
>Location:NODE_268840_length_12752_cov_27.436010	Coordinate:2565	Reads:1	Hits:2	Allocated_reads:0.5	Strand:-
TAACAGTGAAATATGAGAATTAATGCATGC
>Location:NODE_268840_length_12752_cov_27.436010	Coordinate:2566	Reads:1	Hits:2	Allocated_reads:0.5	Strand:-
ACAGTGAAATATGAGAATTAATGCATG
>Location:NODE_268840_length_12752_cov_27.436010	Coordinate:2568	Reads:1	Hits:2	Allocated_reads:0.5	Strand:-
CAGTGAAATATGAGAATTAATGCA
>Location:NODE_268840_length_12752_cov_27.436010	Coordinate:2569	Reads:1	Hits:2	Allocated_reads:0.5	Strand:-
TAACAGTGAAATATGAGAATTAATGC
>Location:NODE_268840_length_12752_cov_27.436010	Coordinate:2572	Reads:1	Hits:2	Allocated_reads:0.5	Strand:-
AAAGTAACAGTGAAATATGAGAATTAA
>Location:NODE_268840_length_12752_cov_27.436010	Coordinate:2587	Reads:1	Hits:3	Allocated_reads:0.333333333333333	Strand:-
TGGTCCTTGAGCCTTTGAAAAGTAACAGTG
>Location:NODE_268840_length_12752_cov_27.436010	Coordinate:2588	Reads:1	Hits:3	Allocated_reads:0.333333333333333	Strand:-
TGGTCCTTGAGCCTTTGAAAAGCAACAGT
>Location:NODE_268840_length_12752_cov_27.436010	Coordinate:2588	Reads:1	Hits:3	Allocated_reads:0.333333333333333	Strand:-
TGGTCCTTGAGCCTTTGAAAAGTAACAGT
>Location:NODE_268840_length_12752_cov_27.436010	Coordinate:2590	Reads:1	Hits:3	Allocated_reads:0.333333333333333	Strand:-
TTGGTCCTTGAGCCTTTGAAAAGTAACA
>Location:NODE_268840_length_12752_cov_27.436010	Coordinate:2595	Reads:1	Hits:2	Allocated_reads:0.5	Strand:-
ATTCTTGGTCCTTGAGCCTTTGAAAAG
>Location:NODE_268840_length_12752_cov_27.436010	Coordinate:2595	Reads:1	Hits:2	Allocated_reads:0.5	Strand:-
CCCAGAATTCTTGGTCCTTGAGCCTTTGAAAAG
>Location:NODE_268840_length_12752_cov_27.436010	Coordinate:2597	Reads:1	Hits:2	Allocated_reads:0.5	Strand:-
TCCCAGAATTCTTGGTCCTTGAGCCTTTGAAA
>Location:NODE_268840_length_12752_cov_27.436010	Coordinate:2599	Reads:7	Hits:2	Allocated_reads:3.5	Strand:-
TCCCAGAATTCTTGGTCCTTGAGCCTTTGA
>Location:NODE_268840_length_12752_cov_27.436010	Coordinate:2600	Reads:1	Hits:2	Allocated_reads:0.5	Strand:-
TCCCAGAATTCTTGGTCCTTGAGCCTTTT
>Location:NODE_268840_length_12752_cov_27.436010	Coordinate:2600	Reads:6	Hits:2	Allocated_reads:3	Strand:-
TCCCAGAATTCTTGGTCCTTGAGCCTTTG
>Location:NODE_268840_length_12752_cov_27.436010	Coordinate:2601	Reads:2	Hits:2	Allocated_reads:1	Strand:-
CCAGAATTCTTGGTCCTTGAGCCTTT
>Location:NODE_268840_length_12752_cov_27.436010	Coordinate:2601	Reads:1	Hits:2	Allocated_reads:0.5	Strand:-
TCCCAGAATTCTTGGTCCTTGAGCCTTA
>Location:NODE_268840_length_12752_cov_27.436010	Coordinate:2601	Reads:47	Hits:2	Allocated_reads:23.5	Strand:-
TCCCAGAATTCTTGGTCCTTGAGCCTTT
>Location:NODE_268840_length_12752_cov_27.436010	Coordinate:2601	Reads:1	Hits:2	Allocated_reads:0.5	Strand:-
TTCCCAGAATTCTTGGTCCTTGAGCCTTT
>Location:NODE_268840_length_12752_cov_27.436010	Coordinate:2602	Reads:1	Hits:2	Allocated_reads:0.5	Strand:-
CAGAATTCTTGGTCCTTGAGCCTT
>Location:NODE_268840_length_12752_cov_27.436010	Coordinate:2602	Reads:3	Hits:2	Allocated_reads:1.5	Strand:-
CCAGAATTCTTGGTCCTTGAGCCTT
>Location:NODE_268840_length_12752_cov_27.436010	Coordinate:2602	Reads:1	Hits:2	Allocated_reads:0.5	Strand:-
TCCCAGAATTCTTGGTCCTTAAGCCCT
>Location:NODE_268840_length_12752_cov_27.436010	Coordinate:2602	Reads:1	Hits:2	Allocated_reads:0.5	Strand:-
TCCCAGAATTCTTGGTCCTTGAGGCTT
>Location:NODE_268840_length_12752_cov_27.436010	Coordinate:2602	Reads:79	Hits:2	Allocated_reads:39.5	Strand:-
TCCCAGAATTCTTGGTCCTTGAGCCTT
>Location:NODE_268840_length_12752_cov_27.436010	Coordinate:2602	Reads:8	Hits:2	Allocated_reads:4	Strand:-
TTCCCAGAATTCTTGGTCCTTGAGCCTT
>Location:NODE_268840_length_12752_cov_27.436010	Coordinate:2603	Reads:2	Hits:2	Allocated_reads:1	Strand:-
CCAGAATTCTTGGTCCTTGAGCCT
>Location:NODE_268840_length_12752_cov_27.436010	Coordinate:2603	Reads:2	Hits:2	Allocated_reads:1	Strand:-
CCCAGAATTCTTGGTCCTTGAGCCT
>Location:NODE_268840_length_12752_cov_27.436010	Coordinate:2603	Reads:1	Hits:2	Allocated_reads:0.5	Strand:-
TCCCAGAATTCTTGGTCCTTGAGCCG
>Location:NODE_268840_length_12752_cov_27.436010	Coordinate:2603	Reads:29	Hits:2	Allocated_reads:14.5	Strand:-
TCCCAGAATTCTTGGTCCTTGAGCCT
>Location:NODE_268840_length_12752_cov_27.436010	Coordinate:2603	Reads:2	Hits:2	Allocated_reads:1	Strand:-
TTCCCAGAATTCTTGGTCCTTGAGCCT
>Location:NODE_268840_length_12752_cov_27.436010	Coordinate:2604	Reads:11	Hits:2	Allocated_reads:5.5	Strand:-
TCCCAGAATTCTTGGTCCTTGAGCC
>Location:NODE_268840_length_12752_cov_27.436010	Coordinate:2604	Reads:1	Hits:2	Allocated_reads:0.5	Strand:-
TGGTTCCCAGAATTCTTGGTCCTTGAGCC
>Location:NODE_268840_length_12752_cov_27.436010	Coordinate:2605	Reads:3	Hits:2	Allocated_reads:1.5	Strand:-
TCCCAGAATTCTTGGTCCTTGAGC
>Location:NODE_268840_length_12752_cov_27.436010	Coordinate:2605	Reads:1	Hits:2	Allocated_reads:0.5	Strand:-
TGGTTCCCAGAATTCTTGGTCCTTGAGC
>Location:NODE_268840_length_12752_cov_27.436010	Coordinate:2605	Reads:2	Hits:2	Allocated_reads:1	Strand:-
TTGGTTCCCAGAATTCTTGGTCCTTGAGC
>Location:NODE_268840_length_12752_cov_27.436010	Coordinate:2607	Reads:1	Hits:2	Allocated_reads:0.5	Strand:+
TCAAGGACCAAGAATTCTGGGAACCAAAGCC
>Location:NODE_268840_length_12752_cov_27.436010	Coordinate:2614	Reads:1	Hits:1	Allocated_reads:1	Strand:-
GCGTGGCTTTGGTTCCCAGAATTCTTGG
>Location:NODE_268840_length_12752_cov_27.436010	Coordinate:2619	Reads:1	Hits:1	Allocated_reads:1	Strand:+
AATTCTGGGAACCAAAGCCACGCACTT
>Location:NODE_268840_length_12752_cov_27.436010	Coordinate:2620	Reads:1	Hits:1	Allocated_reads:1	Strand:-
GTAAAGTGCGTGGCTTTGGTTCCCAGAAT
>Location:NODE_268840_length_12752_cov_27.436010	Coordinate:2620	Reads:1	Hits:1	Allocated_reads:1	Strand:-
TGAGTAAAGTGCGTGGCTTTGGTTCCCAGAAT
>Location:NODE_268840_length_12752_cov_27.436010	Coordinate:2621	Reads:1	Hits:1	Allocated_reads:1	Strand:-
TGAGTAAAGTGCGTGGCTTTGGTTCCCAGAA
>Location:NODE_268840_length_12752_cov_27.436010	Coordinate:2622	Reads:1	Hits:1	Allocated_reads:1	Strand:-
GTAAAGTGCGTGGCTTTGGTTCCCAGA
>Location:NODE_268840_length_12752_cov_27.436010	Coordinate:2623	Reads:1	Hits:1	Allocated_reads:1	Strand:-
GCTGAGTAAAGTGCGTGGCTTTGGTTCCCAG
>Location:NODE_268840_length_12752_cov_27.436010	Coordinate:2624	Reads:3	Hits:1	Allocated_reads:3	Strand:-
AAGCTGAGTAAAGTGCGTGGCTTTGGTTCCCA
>Location:NODE_268840_length_12752_cov_27.436010	Coordinate:2624	Reads:3	Hits:1	Allocated_reads:3	Strand:-
TGAGTAAAGTGCGTGGCTTTGGTTCCCA
>Location:NODE_268840_length_12752_cov_27.436010	Coordinate:2625	Reads:9	Hits:1	Allocated_reads:9	Strand:-
AAGCTGAGTAAAGTGCGTGGCTTTGGTTCCC
>Location:NODE_268840_length_12752_cov_27.436010	Coordinate:2625	Reads:1	Hits:1	Allocated_reads:1	Strand:-
TGAGTAAAGTGCGTGGCTTTGGTTCCC
>Location:NODE_268840_length_12752_cov_27.436010	Coordinate:2626	Reads:13	Hits:1	Allocated_reads:13	Strand:-
AAGCTGAGTAAAGTGCGTGGCTTTGGTTCC
>Location:NODE_268840_length_12752_cov_27.436010	Coordinate:2627	Reads:10	Hits:1	Allocated_reads:10	Strand:-
AAGCTGAGTAAAGTGCGTGGCTTTGGTTC
>Location:NODE_268840_length_12752_cov_27.436010	Coordinate:2628	Reads:2	Hits:1	Allocated_reads:2	Strand:-
AAGCTGAGTAAAGTGCGTGGCTTTGGTA
>Location:NODE_268840_length_12752_cov_27.436010	Coordinate:2628	Reads:27	Hits:1	Allocated_reads:27	Strand:-
AAGCTGAGTAAAGTGCGTGGCTTTGGTT
>Location:NODE_268840_length_12752_cov_27.436010	Coordinate:2629	Reads:34	Hits:1	Allocated_reads:34	Strand:-
AAGCTGAGTAAAGTGCGTGGCTTTGGT
>Location:NODE_268840_length_12752_cov_27.436010	Coordinate:2629	Reads:1	Hits:1	Allocated_reads:1	Strand:-
AGCTGAGTAAAGTGCGTGGCTTTGGT
>Location:NODE_268840_length_12752_cov_27.436010	Coordinate:2630	Reads:4	Hits:1	Allocated_reads:4	Strand:-
AAGCTGAGTAAAGTGCGTGGCTTTGG
>Location:NODE_268840_length_12752_cov_27.436010	Coordinate:2632	Reads:2	Hits:1	Allocated_reads:2	Strand:-
AAGCTGAGTAAAGTGCGTGGCTTT
>Location:NODE_268840_length_12752_cov_27.436010	Coordinate:2634	Reads:1	Hits:1	Allocated_reads:1	Strand:-
TGTCCAGGGAAGCTGAGTAAAGTGCGTGGCT
>Location:NODE_268840_length_12752_cov_27.436010	Coordinate:2635	Reads:2	Hits:1	Allocated_reads:2	Strand:-
TGTCCAGGGAAGCTGAGTAAAGTGCGTGGC
>Location:NODE_268840_length_12752_cov_27.436010	Coordinate:2638	Reads:1	Hits:1	Allocated_reads:1	Strand:-
TGTCCAGGGAAGCTGAGTAAAGTACGT
>Location:NODE_268840_length_12752_cov_27.436010	Coordinate:2638	Reads:1	Hits:1	Allocated_reads:1	Strand:-
TGTCCAGGGAAGCTGAGTAAAGTGCGT
>Location:NODE_268840_length_12752_cov_27.436010	Coordinate:2640	Reads:1	Hits:1	Allocated_reads:1	Strand:-
TCCATATTGTCCAGGGAAGCTGAGTAAAGTGC
>Location:NODE_268840_length_12752_cov_27.436010	Coordinate:2642	Reads:1	Hits:2	Allocated_reads:0.5	Strand:-
TCCATATTGTCCAGGGAAGCTGAGTAAAGT
>Location:NODE_268840_length_12752_cov_27.436010	Coordinate:2643	Reads:1	Hits:2	Allocated_reads:0.5	Strand:-
TCCATATTGTCCAGGGAAGCTGAGTAATT
>Location:NODE_268840_length_12752_cov_27.436010	Coordinate:2643	Reads:4	Hits:2	Allocated_reads:2	Strand:-
TCCATATTGTCCAGGGAAGCTGAGTAAAG
>Location:NODE_268840_length_12752_cov_27.436010	Coordinate:2644	Reads:1	Hits:2	Allocated_reads:0.5	Strand:-
TCCATATTGTCCAGGGAAGCTGAGTAAA
>Location:NODE_268840_length_12752_cov_27.436010	Coordinate:2646	Reads:1	Hits:2	Allocated_reads:0.5	Strand:-
CATATTGTCCAGGGAAGCTGAGTA
>Location:NODE_268840_length_12752_cov_27.436010	Coordinate:2646	Reads:13	Hits:2	Allocated_reads:6.5	Strand:-
TCCATATTGTCCAGGGAAGCTGAGTA
>Location:NODE_268840_length_12752_cov_27.436010	Coordinate:2647	Reads:2	Hits:2	Allocated_reads:1	Strand:-
TCCATATTGTCCAGGGAAGCTGAGT
>Location:NODE_268840_length_12752_cov_27.436010	Coordinate:2656	Reads:1	Hits:1	Allocated_reads:1	Strand:-
GAGGCAGAAACGCCCTCCATATTGTCCAGGG
>Location:NODE_268840_length_12752_cov_27.436010	Coordinate:2669	Reads:6	Hits:1	Allocated_reads:6	Strand:-
TCCAGGGTGGTTGAGGCAGAAACGCCCTCC
>Location:NODE_268840_length_12752_cov_27.436010	Coordinate:2671	Reads:1	Hits:1	Allocated_reads:1	Strand:-
TCCAGGGTGGTTGAGGCAGAAACGCCCT
>Location:NODE_268840_length_12752_cov_27.436010	Coordinate:2672	Reads:1	Hits:1	Allocated_reads:1	Strand:-
CTGTCCAGGGTGGTTGAGGCAGAAACGCCC
>Location:NODE_268840_length_12752_cov_27.436010	Coordinate:2672	Reads:19	Hits:1	Allocated_reads:19	Strand:-
TCCAGGGTGGTTGAGGCAGAAACGCCC
>Location:NODE_268840_length_12752_cov_27.436010	Coordinate:2673	Reads:4	Hits:1	Allocated_reads:4	Strand:-
TCCAGGGTGGTTGAGGCAGAAACGCC
>Location:NODE_268840_length_12752_cov_27.436010	Coordinate:2673	Reads:4	Hits:1	Allocated_reads:4	Strand:-
TGTCCAGGGTGGTTGAGGCAGAAACGCC
>Location:NODE_268840_length_12752_cov_27.436010	Coordinate:2679	Reads:2	Hits:1	Allocated_reads:2	Strand:-
TTTTTGCTGTCCAGGGTGGTTGAGGCAGA
>Location:NODE_268840_length_12752_cov_27.436010	Coordinate:2681	Reads:2	Hits:1	Allocated_reads:2	Strand:-
TTTTTGCTGTCCAGGGTGGTTGAGGCA
>Location:NODE_268840_length_12752_cov_27.436010	Coordinate:2682	Reads:2	Hits:1	Allocated_reads:2	Strand:-
TGTTTTTGCTGTCCAGGGTGGTTGAGGC
>Location:NODE_268840_length_12752_cov_27.436010	Coordinate:2682	Reads:1	Hits:1	Allocated_reads:1	Strand:-
TTTTTGCTGTCCAGGGTGGTTGAGGC
>Location:NODE_268840_length_12752_cov_27.436010	Coordinate:2683	Reads:1	Hits:1	Allocated_reads:1	Strand:-
TTTTTGCTGTCCAGGGTGGTTGAGT
>Location:NODE_268840_length_12752_cov_27.436010	Coordinate:2685	Reads:1	Hits:1	Allocated_reads:1	Strand:-
TGATGTTTTTGCTGTCCAGGGTGGTTGA
>Location:NODE_268840_length_12752_cov_27.436010	Coordinate:2687	Reads:2	Hits:1	Allocated_reads:2	Strand:-
TGATGTTTTTGCTGTCCAGGGTGGTT
>Location:NODE_268840_length_12752_cov_27.436010	Coordinate:2687	Reads:1	Hits:1	Allocated_reads:1	Strand:-
TGCTGATGTTTTTGCTGTCCAGGGTGGTT
>Location:NODE_268840_length_12752_cov_27.436010	Coordinate:2688	Reads:1	Hits:1	Allocated_reads:1	Strand:-
TGCTGATGTTTTTGCTGTCTAGGGTGGT
>Location:NODE_268840_length_12752_cov_27.436010	Coordinate:2688	Reads:7	Hits:1	Allocated_reads:7	Strand:-
TGCTGATGTTTTTGCTGTCCAGGGTGGT
>Location:NODE_268840_length_12752_cov_27.436010	Coordinate:2689	Reads:1	Hits:2	Allocated_reads:0.5	Strand:-
TGCTGATGTTTTTGCTGTCCAGGGTGG
>Location:NODE_268840_length_12752_cov_27.436010	Coordinate:2691	Reads:1	Hits:2	Allocated_reads:0.5	Strand:+
ACCCTGGACAGCAAAAACATCAGC
>Location:NODE_268840_length_12752_cov_27.436010	Coordinate:2691	Reads:1	Hits:1	Allocated_reads:1	Strand:-
GTGGTTGCTGATGTTTTTGCTGTCCAGGGT
>Location:NODE_268840_length_12752_cov_27.436010	Coordinate:2701	Reads:1	Hits:1	Allocated_reads:1	Strand:-
TGCAGTGGTTGCTGATGTTTTTGC
>Location:NODE_268840_length_12752_cov_27.436010	Coordinate:2723	Reads:1	Hits:1	Allocated_reads:1	Strand:-
TAGATGGGTGCCTTTACCCTTTCCTGGTG
>Location:NODE_268840_length_12752_cov_27.436010	Coordinate:2727	Reads:1	Hits:1	Allocated_reads:1	Strand:-
TGTATAGATGGGTGCCTTTACCCTTTCCT
>Location:NODE_268840_length_12752_cov_27.436010	Coordinate:2754	Reads:1	Hits:2	Allocated_reads:0.5	Strand:-
TAACAAGTATATTCACTTAAAACATTTTG
>Location:NODE_268840_length_12752_cov_27.436010	Coordinate:2766	Reads:3	Hits:2	Allocated_reads:1.5	Strand:-
CATGTCCATTGATAACAAGTATATTCACT
>Location:NODE_268840_length_12752_cov_27.436010	Coordinate:2781	Reads:1	Hits:2	Allocated_reads:0.5	Strand:-
CCTGAAAAGAATAAACATGTCCATTGATA
>Location:NODE_268840_length_12752_cov_27.436010	Coordinate:2781	Reads:1	Hits:1	Allocated_reads:1	Strand:-
TGCCTGAAAAGAATAAACATGTCCATTGATA
>Location:NODE_268840_length_12752_cov_27.436010	Coordinate:2783	Reads:1	Hits:1	Allocated_reads:1	Strand:-
TGCCTGAAAAGAATAAACATGTCTATTGA
>Location:NODE_268840_length_12752_cov_27.436010	Coordinate:2783	Reads:3	Hits:1	Allocated_reads:3	Strand:-
TGCCTGAAAAGAATAAACATGTCCATTGA
>Location:NODE_268840_length_12752_cov_27.436010	Coordinate:2785	Reads:1	Hits:1	Allocated_reads:1	Strand:-
TGCCTGAAAAGAATAAACATGTCCATT
>Location:NODE_268840_length_12752_cov_27.436010	Coordinate:2786	Reads:1	Hits:1	Allocated_reads:1	Strand:-
TGCCTGAAAAGAATAAACATGTCCAT
>Location:NODE_268840_length_12752_cov_27.436010	Coordinate:2793	Reads:1	Hits:1	Allocated_reads:1	Strand:-
TAATAGTGTCATGCCTGAAAAGAATAAACA
>Location:NODE_268840_length_12752_cov_27.436010	Coordinate:2793	Reads:1	Hits:1	Allocated_reads:1	Strand:-
TAGTGTCATGCCTGAAAAGAATAAACA
>Location:NODE_268840_length_12752_cov_27.436010	Coordinate:2794	Reads:1	Hits:1	Allocated_reads:1	Strand:-
TAATAGTGTCATGCCTGAAAAGAATAAAC
>Location:NODE_268840_length_12752_cov_27.436010	Coordinate:2795	Reads:1	Hits:1	Allocated_reads:1	Strand:-
TTAATAGTGTCATGCCTGAAAAGAATAAA
>Location:NODE_268840_length_12752_cov_27.436010	Coordinate:2797	Reads:2	Hits:1	Allocated_reads:2	Strand:-
TTAATAGTGTCATGCCTGAAAAGAATA
>Location:NODE_268840_length_12752_cov_27.436010	Coordinate:2798	Reads:1	Hits:1	Allocated_reads:1	Strand:+
ATTCTTTTCAGGCATGACACTATTA
>Location:NODE_268840_length_12752_cov_27.436010	Coordinate:2807	Reads:1	Hits:1	Allocated_reads:1	Strand:-
TAAAAGCTCTTAATAGTGTCATGCCT
>Location:NODE_268840_length_12752_cov_27.436010	Coordinate:2807	Reads:1	Hits:1	Allocated_reads:1	Strand:-
TATGATAAAAGCTCTTAATAGTGTCATGCCT
>Location:NODE_268840_length_12752_cov_27.436010	Coordinate:2807	Reads:1	Hits:1	Allocated_reads:1	Strand:-
TGATAAAAGCTCTTAATAGTGTCATGCCA
>Location:NODE_268840_length_12752_cov_27.436010	Coordinate:2807	Reads:2	Hits:1	Allocated_reads:2	Strand:-
TGATAAAAGCTCTTAATAGTGTCATGCCT
>Location:NODE_268840_length_12752_cov_27.436010	Coordinate:2807	Reads:1	Hits:1	Allocated_reads:1	Strand:-
TTATGATAAAAGCTCTTAATAGTGTCATGCCT
>Location:NODE_268840_length_12752_cov_27.436010	Coordinate:2808	Reads:1	Hits:1	Allocated_reads:1	Strand:-
TGATAAAAGCTCTTAATAGTGTCATGCC
>Location:NODE_268840_length_12752_cov_27.436010	Coordinate:2824	Reads:1	Hits:1	Allocated_reads:1	Strand:-
AGAAGATGAAACAGATTATGATAAAAGCTC
>Location:NODE_268840_length_12752_cov_27.436010	Coordinate:2824	Reads:1	Hits:1	Allocated_reads:1	Strand:-
GAAGATGAAACAGATTATGATAAAAGCTC
>Location:NODE_268840_length_12752_cov_27.436010	Coordinate:2824	Reads:1	Hits:1	Allocated_reads:1	Strand:-
GATGAAACAGATTATGATAAAAGCTC
>Location:NODE_268840_length_12752_cov_27.436010	Coordinate:2826	Reads:2	Hits:1	Allocated_reads:2	Strand:-
AAAGAAGATGAAACAGATTATGATAAAAGC
>Location:NODE_268840_length_12752_cov_27.436010	Coordinate:2826	Reads:1	Hits:1	Allocated_reads:1	Strand:-
TCAAAGAAGATGAAACAGATTATGATAAAAGC
>Location:NODE_268840_length_12752_cov_27.436010	Coordinate:2827	Reads:1	Hits:1	Allocated_reads:1	Strand:-
AGAAGATGAAACAGATTATGATAAAAG
>Location:NODE_268840_length_12752_cov_27.436010	Coordinate:2836	Reads:1	Hits:2	Allocated_reads:0.5	Strand:-
TGGGAATCAAAGAAGATGAAACAAATTA
>Location:NODE_268840_length_12752_cov_27.436010	Coordinate:2836	Reads:1	Hits:2	Allocated_reads:0.5	Strand:-
TGGGAATCAAAGAAGATGAAACAGTTTA
>Location:NODE_268840_length_12752_cov_27.436010	Coordinate:2836	Reads:4	Hits:2	Allocated_reads:2	Strand:-
TGGGAATCAAAGAAGATGAAACAGATTA
>Location:NODE_268840_length_12752_cov_27.436010	Coordinate:2837	Reads:3	Hits:2	Allocated_reads:1.5	Strand:-
TGGGAATCAAAGAAGATGAAACAGATT
>Location:NODE_268840_length_12752_cov_27.436010	Coordinate:2838	Reads:4	Hits:2	Allocated_reads:2	Strand:-
TGGGAATCAAAGAAGATGAAACAGAT
>Location:NODE_268840_length_12752_cov_27.436010	Coordinate:2840	Reads:1	Hits:2	Allocated_reads:0.5	Strand:-
TGGGAATCAAAGAAGATGAAACTT
>Location:NODE_268840_length_12752_cov_27.436010	Coordinate:2841	Reads:3	Hits:2	Allocated_reads:1.5	Strand:-
TCTGCTGGGAATCAAAGAAGATGAAACA
>Location:NODE_268840_length_12752_cov_27.436010	Coordinate:2842	Reads:1	Hits:2	Allocated_reads:0.5	Strand:-
TCTGCTGGGAATCAAAGAAGATGAAAC
>Location:NODE_268840_length_12752_cov_27.436010	Coordinate:2842	Reads:1	Hits:2	Allocated_reads:0.5	Strand:-
TGCTGGGAATCAAAGAAGATGAAAC
>Location:NODE_268840_length_12752_cov_27.436010	Coordinate:2848	Reads:1	Hits:1	Allocated_reads:1	Strand:-
TGCTCTGTTCTGCTGGGAATCAAAGAAGA
>Location:NODE_268840_length_12752_cov_27.436010	Coordinate:2854	Reads:1	Hits:1	Allocated_reads:1	Strand:+
TTGATTCCCAGCAGAACAGAGCACTTC
>Location:NODE_268840_length_12752_cov_27.436010	Coordinate:2856	Reads:1	Hits:1	Allocated_reads:1	Strand:-
TTTGAAGTGCTCTGTTCTGCTGGGAATC
>Location:NODE_268840_length_12752_cov_27.436010	Coordinate:2867	Reads:1	Hits:1	Allocated_reads:1	Strand:-
TGCTTGGGATGAACCATTTGAAGTGCTCTGTTC
>Location:NODE_268840_length_12752_cov_27.436010	Coordinate:2867	Reads:1	Hits:1	Allocated_reads:1	Strand:-
TGGGATGAACCATTTGAAGTGCTCTGTTC
>Location:NODE_268840_length_12752_cov_27.436010	Coordinate:2868	Reads:1	Hits:1	Allocated_reads:1	Strand:-
TGCTTGGGATGAACCATTTGAAGTGCTCTGTT
>Location:NODE_268840_length_12752_cov_27.436010	Coordinate:2869	Reads:24	Hits:1	Allocated_reads:24	Strand:-
TGCTTGGGATGAACCATTTGAAGTGCTCTGT
>Location:NODE_268840_length_12752_cov_27.436010	Coordinate:2870	Reads:9	Hits:1	Allocated_reads:9	Strand:-
TGCTTGGGATGAACCATTTGAAGTGCTCTG
>Location:NODE_268840_length_12752_cov_27.436010	Coordinate:2871	Reads:6	Hits:1	Allocated_reads:6	Strand:-
TGCTTGGGATGAACCATTTGAAGTGCTCT
>Location:NODE_268840_length_12752_cov_27.436010	Coordinate:2872	Reads:7	Hits:1	Allocated_reads:7	Strand:-
TGCTTGGGATGAACCATTTGAAGTGCTC
>Location:NODE_268840_length_12752_cov_27.436010	Coordinate:2873	Reads:1	Hits:2	Allocated_reads:0.5	Strand:-
ATGCTTGGGATGAACCATTTGAAGTGCT
>Location:NODE_268840_length_12752_cov_27.436010	Coordinate:2873	Reads:1	Hits:2	Allocated_reads:0.5	Strand:-
GATGCTTGGGATGAACCATTTGAAGTGCT
>Location:NODE_268840_length_12752_cov_27.436010	Coordinate:2873	Reads:1	Hits:2	Allocated_reads:0.5	Strand:-
TGCTTGGGATGAACCATTTGAAGTGCG
>Location:NODE_268840_length_12752_cov_27.436010	Coordinate:2873	Reads:21	Hits:2	Allocated_reads:10.5	Strand:-
TGCTTGGGATGAACCATTTGAAGTGCT
>Location:NODE_268840_length_12752_cov_27.436010	Coordinate:2874	Reads:1	Hits:2	Allocated_reads:0.5	Strand:-
TGCTTGGGATGAACCATTTGAAGGGC
>Location:NODE_268840_length_12752_cov_27.436010	Coordinate:2874	Reads:1	Hits:2	Allocated_reads:0.5	Strand:-
TGCTTGGGATGAACCATTTGACGTGC
>Location:NODE_268840_length_12752_cov_27.436010	Coordinate:2874	Reads:2	Hits:2	Allocated_reads:1	Strand:-
TGCTTGGGATGAACCATTTGAAGTGC
>Location:NODE_268840_length_12752_cov_27.436010	Coordinate:2876	Reads:1	Hits:2	Allocated_reads:0.5	Strand:-
AGGATGCTTGGGATGAACCATTTGAAGT
>Location:NODE_268840_length_12752_cov_27.436010	Coordinate:2876	Reads:1	Hits:2	Allocated_reads:0.5	Strand:-
CAAGGATGCTTGGGATGAACCATTTGAAGT
>Location:NODE_268840_length_12752_cov_27.436010	Coordinate:2876	Reads:1	Hits:2	Allocated_reads:0.5	Strand:-
TCAAGGATGCTTGGGATGAACCATTTGAAGT
>Location:NODE_268840_length_12752_cov_27.436010	Coordinate:2876	Reads:3	Hits:2	Allocated_reads:1.5	Strand:-
TGCTTGGGATGAACCATTTGAAGT
>Location:NODE_268840_length_12752_cov_27.436010	Coordinate:2877	Reads:1	Hits:2	Allocated_reads:0.5	Strand:-
CAAGGATGCTTGGGATGAACCATTTGAAG
>Location:NODE_268840_length_12752_cov_27.436010	Coordinate:2882	Reads:1	Hits:2	Allocated_reads:0.5	Strand:-
CAAGGATGCTTGGGATGAACCACT
>Location:NODE_268840_length_12752_cov_27.436010	Coordinate:2883	Reads:1	Hits:2	Allocated_reads:0.5	Strand:-
TCAAGGATGCTTGGGATGAACCAT
>Location:NODE_268840_length_12752_cov_27.436010	Coordinate:2907	Reads:1	Hits:1	Allocated_reads:1	Strand:-
CAGTGAAAAGATATTGCTTAATGCTCCT
>Location:NODE_268840_length_12752_cov_27.436010	Coordinate:2917	Reads:1	Hits:1	Allocated_reads:1	Strand:-
CGCACACCTAGCAGTGAAAAGATATTGCT
>Location:NODE_268840_length_12752_cov_27.436010	Coordinate:2945	Reads:1	Hits:1	Allocated_reads:1	Strand:-
TGGTTTGGTTTACAGGCAGTGCAAAACC
>Location:NODE_268840_length_12752_cov_27.436010	Coordinate:2950	Reads:8	Hits:1	Allocated_reads:8	Strand:-
TAGACTTTGGTTTGGTTTACAGGCAGTGCA
>Location:NODE_268840_length_12752_cov_27.436010	Coordinate:2951	Reads:1	Hits:1	Allocated_reads:1	Strand:-
TAGACTTTGGTTTGGTTTACAGGCAGTGC
>Location:NODE_268840_length_12752_cov_27.436010	Coordinate:2952	Reads:4	Hits:1	Allocated_reads:4	Strand:-
TAGACTTTGGTTTGGTTTACAGGCAGTG
>Location:NODE_268840_length_12752_cov_27.436010	Coordinate:2953	Reads:17	Hits:1	Allocated_reads:17	Strand:-
TAGACTTTGGTTTGGTTTACAGGCAGT
>Location:NODE_268840_length_12752_cov_27.436010	Coordinate:2955	Reads:1	Hits:1	Allocated_reads:1	Strand:-
TAGACTTTGGTTTGGTTTACAGGCA
>Location:NODE_268840_length_12752_cov_27.436010	Coordinate:2968	Reads:1	Hits:2	Allocated_reads:0.5	Strand:-
GTTGATCTCCAGCCATAGACTTTGGTT
>Location:NODE_268840_length_12752_cov_27.436010	Coordinate:2968	Reads:1	Hits:2	Allocated_reads:0.5	Strand:-
TGTGTTGATCTCCAGCCATAGACTTTGGTT
>Location:NODE_268840_length_12752_cov_27.436010	Coordinate:2968	Reads:1	Hits:2	Allocated_reads:0.5	Strand:-
TGTTGATCTCCAGCCATAGACTTTGGTT
>Location:NODE_268840_length_12752_cov_27.436010	Coordinate:2969	Reads:1	Hits:2	Allocated_reads:0.5	Strand:-
GTTGATCTCCAGCCATAGACTTTGGT
>Location:NODE_268840_length_12752_cov_27.436010	Coordinate:2969	Reads:1	Hits:2	Allocated_reads:0.5	Strand:-
TGTGTTGATCTCCAGCCATAGACTTTGGT
>Location:NODE_268840_length_12752_cov_27.436010	Coordinate:2969	Reads:1	Hits:2	Allocated_reads:0.5	Strand:-
TTGATCTCCAGCCATAGACTTTGGT
>Location:NODE_268840_length_12752_cov_27.436010	Coordinate:2970	Reads:1	Hits:2	Allocated_reads:0.5	Strand:+
CCAAAGTCTATGGCTGGAGATCAACACAGA
>Location:NODE_268840_length_12752_cov_27.436010	Coordinate:2975	Reads:1	Hits:2	Allocated_reads:0.5	Strand:+
GTCTATGGCTGGAGATCAACACAGAGT
>Location:NODE_268840_length_12752_cov_27.436010	Coordinate:2987	Reads:2	Hits:3	Allocated_reads:0.666666666666667	Strand:-
TGAAGTCACAATCCCTCTCTCTGTGTTGATCT
>Location:NODE_268840_length_12752_cov_27.436010	Coordinate:2988	Reads:1	Hits:3	Allocated_reads:0.333333333333333	Strand:-
AAGTCACAATCCCTCTCTCTGTGTTGATC
>Location:NODE_268840_length_12752_cov_27.436010	Coordinate:2988	Reads:1	Hits:3	Allocated_reads:0.333333333333333	Strand:-
TGAAGTCACAATCCCTCTCTCTGTGTTGGAT
>Location:NODE_268840_length_12752_cov_27.436010	Coordinate:2988	Reads:2	Hits:3	Allocated_reads:0.666666666666667	Strand:-
TGAAGTCACAATCCCTCTCTCTGTGTTGATT
>Location:NODE_268840_length_12752_cov_27.436010	Coordinate:2988	Reads:21	Hits:3	Allocated_reads:7	Strand:-
TGAAGTCACAATCCCTCTCTCTGTGTTGATC
>Location:NODE_268840_length_12752_cov_27.436010	Coordinate:2989	Reads:16	Hits:3	Allocated_reads:5.33333333333333	Strand:-
TGAAGTCACAATCCCTCTCTCTGTGTTGAT
>Location:NODE_268840_length_12752_cov_27.436010	Coordinate:2990	Reads:11	Hits:3	Allocated_reads:3.66666666666667	Strand:-
TGAAGTCACAATCCCTCTCTCTGTGTTGA
>Location:NODE_268840_length_12752_cov_27.436010	Coordinate:2991	Reads:3	Hits:3	Allocated_reads:1	Strand:-
TGAAGTCACAATCCCTCTCTCTGTGTTG
>Location:NODE_268840_length_12752_cov_27.436010	Coordinate:2992	Reads:10	Hits:3	Allocated_reads:3.33333333333333	Strand:-
TGAAGTCACAATCCCTCTCTCTGTGTT
>Location:NODE_268840_length_12752_cov_27.436010	Coordinate:2993	Reads:4	Hits:3	Allocated_reads:1.33333333333333	Strand:-
TGAAGTCACAATCCCTCTCTCTGTGT
>Location:NODE_268840_length_12752_cov_27.436010	Coordinate:2994	Reads:2	Hits:3	Allocated_reads:0.666666666666667	Strand:-
TGAAGTCACAATCCCTCTCTCTGTG
>Location:NODE_268840_length_12752_cov_27.436010	Coordinate:2995	Reads:7	Hits:3	Allocated_reads:2.33333333333333	Strand:-
TGAAGTCACAATCCCTCTCTCTGT
>Location:NODE_268840_length_12752_cov_27.436010	Coordinate:2996	Reads:1	Hits:1	Allocated_reads:1	Strand:-
TATAGCATGAAGTCACAATCCCTCTCTCTG
>Location:NODE_268840_length_12752_cov_27.436010	Coordinate:3007	Reads:1	Hits:1	Allocated_reads:1	Strand:-
TCATCTGGAGTATAGCATGAAGTCACAAT
>Location:NODE_268840_length_12752_cov_27.436010	Coordinate:3009	Reads:2	Hits:1	Allocated_reads:2	Strand:+
TGTGACTTCATGCTATACTCCAGA
>Location:NODE_268840_length_12752_cov_27.436010	Coordinate:3018	Reads:1	Hits:1	Allocated_reads:1	Strand:-
TAGAGGTGTAATTTCATCTGGAGTATAGCAT
>Location:NODE_268840_length_12752_cov_27.436010	Coordinate:3020	Reads:1	Hits:1	Allocated_reads:1	Strand:-
TAGAGGTGTAATTTCATCTGGAGTATAGC
>Location:NODE_268840_length_12752_cov_27.436010	Coordinate:3020	Reads:1	Hits:1	Allocated_reads:1	Strand:-
TTAGAGGTGTAATTTCATCTGGAGTATAGC
>Location:NODE_268840_length_12752_cov_27.436010	Coordinate:3022	Reads:1	Hits:1	Allocated_reads:1	Strand:-
TTAGAGGTGTAATTTCATCTGGAGTATA
>Location:NODE_268840_length_12752_cov_27.436010	Coordinate:3024	Reads:3	Hits:1	Allocated_reads:3	Strand:-
TAATTAGAGGTGTAATTTCATCTGGAGTA
>Location:NODE_268840_length_12752_cov_27.436010	Coordinate:3025	Reads:1	Hits:1	Allocated_reads:1	Strand:-
TAATTAGAGGTGTAATTTCATCTGGAGT
>Location:NODE_268840_length_12752_cov_27.436010	Coordinate:3026	Reads:1	Hits:1	Allocated_reads:1	Strand:-
TAATTAGAGGTGTAATTTCATCTGGAG
>Location:NODE_268840_length_12752_cov_27.436010	Coordinate:3035	Reads:1	Hits:1	Allocated_reads:1	Strand:-
TGGCTATGTGAATAATTAGAGGTGTAATTT
>Location:NODE_268840_length_12752_cov_27.436010	Coordinate:3036	Reads:4	Hits:1	Allocated_reads:4	Strand:-
TGGCTATGTGAATAATTAGAGGTGTAATT
>Location:NODE_268840_length_12752_cov_27.436010	Coordinate:3045	Reads:1	Hits:1	Allocated_reads:1	Strand:-
TTAAAAATGGCTATGTGAATAATTAGA
>Location:NODE_268840_length_12752_cov_27.436010	Coordinate:3048	Reads:1	Hits:1	Allocated_reads:1	Strand:-
TTGAAGGAATTAAAAATGGCTATGTGAATAATT
>Location:NODE_268840_length_12752_cov_27.436010	Coordinate:3049	Reads:1	Hits:1	Allocated_reads:1	Strand:-
AAGGAATTAAAAATGGCTATGTGAATAAT
>Location:NODE_268840_length_12752_cov_27.436010	Coordinate:3049	Reads:1	Hits:1	Allocated_reads:1	Strand:-
GAAGGAATTAAAAATGGCTATGTGAATAAT
>Location:NODE_268840_length_12752_cov_27.436010	Coordinate:3050	Reads:1	Hits:1	Allocated_reads:1	Strand:-
TTGAAGGAATTAAAAATGGCTATGTGAATTT
>Location:NODE_268840_length_12752_cov_27.436010	Coordinate:3051	Reads:3	Hits:1	Allocated_reads:3	Strand:-
TGAAGGAATTAAAAATGGCTATGTGAATA
>Location:NODE_268840_length_12752_cov_27.436010	Coordinate:3052	Reads:1	Hits:1	Allocated_reads:1	Strand:-
TTGAAGGAATTAAAAATGGCTATGTGAAT
>Location:NODE_268840_length_12752_cov_27.436010	Coordinate:3053	Reads:1	Hits:2	Allocated_reads:0.5	Strand:-
GTTGAAGGAATTAAAAATGGCTATGTGAA
>Location:NODE_268840_length_12752_cov_27.436010	Coordinate:3056	Reads:13	Hits:2	Allocated_reads:6.5	Strand:-
TAGGTTGAAGGAATTAAAAATGGCTATGT
>Location:NODE_268840_length_12752_cov_27.436010	Coordinate:3056	Reads:1	Hits:2	Allocated_reads:0.5	Strand:-
TTAGGTTGAAGGAATTAAAAATGGCTATGT
>Location:NODE_268840_length_12752_cov_27.436010	Coordinate:3057	Reads:3	Hits:2	Allocated_reads:1.5	Strand:-
TAGGTTGAAGGAATTAAAAATGGCTATG
>Location:NODE_268840_length_12752_cov_27.436010	Coordinate:3059	Reads:2	Hits:2	Allocated_reads:1	Strand:-
TAGGTTGAAGGAATTAAAAATGGCTA
>Location:NODE_268840_length_12752_cov_27.436010	Coordinate:3060	Reads:1	Hits:1	Allocated_reads:1	Strand:-
TCATACTTAGGTTGAAGGAATTAAAAATGGCT
>Location:NODE_268840_length_12752_cov_27.436010	Coordinate:3061	Reads:1	Hits:1	Allocated_reads:1	Strand:-
ATACTTAGGTTGAAGGAATTAAAAATGGC
>Location:NODE_268840_length_12752_cov_27.436010	Coordinate:3061	Reads:8	Hits:1	Allocated_reads:8	Strand:-
TACTTAGGTTGAAGGAATTAAAAATGGC
>Location:NODE_268840_length_12752_cov_27.436010	Coordinate:3061	Reads:1	Hits:1	Allocated_reads:1	Strand:-
TCATACTTAGGTTGAAGGAATTAAAAATGGC
>Location:NODE_268840_length_12752_cov_27.436010	Coordinate:3063	Reads:1	Hits:2	Allocated_reads:0.5	Strand:-
TACTTAGGTTGAAGGAATTAAAAATG
>Location:NODE_268840_length_12752_cov_27.436010	Coordinate:3085	Reads:2	Hits:2	Allocated_reads:1	Strand:-
TAAAGGAGCAATAAGCACAATTCATCATACT
>Location:NODE_268840_length_12752_cov_27.436010	Coordinate:3086	Reads:2	Hits:2	Allocated_reads:1	Strand:-
TAAAGGAGCAATAAGCACAATTCATCATAC
>Location:NODE_268840_length_12752_cov_27.436010	Coordinate:3087	Reads:1	Hits:2	Allocated_reads:0.5	Strand:-
TAAAGGAGCAATAAGCACAATTCATCATA
>Location:NODE_268840_length_12752_cov_27.436010	Coordinate:3088	Reads:1	Hits:2	Allocated_reads:0.5	Strand:-
TAAAGGAGCAATAAGCACAATTCATCAT
>Location:NODE_268840_length_12752_cov_27.436010	Coordinate:3089	Reads:2	Hits:2	Allocated_reads:1	Strand:-
TAAAGGAGCAATAAGCACAATTCATCA
>Location:NODE_268840_length_12752_cov_27.436010	Coordinate:3090	Reads:1	Hits:2	Allocated_reads:0.5	Strand:-
CTTTAAAGGAGCAATAAGCACAATTCATC
>Location:NODE_268840_length_12752_cov_27.436010	Coordinate:3101	Reads:1	Hits:4	Allocated_reads:0.25	Strand:-
TACTGGAGCACTTTAAAGGAGCAATAAG
>Location:NODE_268840_length_12752_cov_27.436010	Coordinate:3101	Reads:1	Hits:4	Allocated_reads:0.25	Strand:-
TTCTACTGGAGCACTTTAAAGGAGCAATAAG
>Location:NODE_268840_length_12752_cov_27.436010	Coordinate:3132	Reads:1	Hits:4	Allocated_reads:0.25	Strand:-
TGTGAATACAAAATGTTCTTAAACCTTGCT
>Location:NODE_268840_length_12752_cov_27.436010	Coordinate:3158	Reads:1	Hits:1	Allocated_reads:1	Strand:-
TAAGAGAGAAAATATTCTAGTTTATAATGTG
>Location:NODE_268840_length_12752_cov_27.436010	Coordinate:3175	Reads:1	Hits:1	Allocated_reads:1	Strand:-
TGCGAATGTAAGATAAGAGAGAAAATA
>Location:NODE_268840_length_12752_cov_27.436010	Coordinate:3198	Reads:1	Hits:1	Allocated_reads:1	Strand:-
TAAATGGAAACAAAAAAAAAATCTTAATGCG
>Location:NODE_268840_length_12752_cov_27.436010	Coordinate:3205	Reads:1	Hits:1	Allocated_reads:1	Strand:-
TGTCATAAATGGAAACAAAAAAAAAATCT
>Location:NODE_268840_length_12752_cov_27.436010	Coordinate:3231	Reads:1	Hits:1	Allocated_reads:1	Strand:-
TCTGTCCACTTGCACCTTGCCTTCCCAGCTGT
>Location:NODE_268840_length_12752_cov_27.436010	Coordinate:3231	Reads:1	Hits:2	Allocated_reads:0.5	Strand:-
TGTCCACTTGCACCTTGCCTTCCCAGCTTT
>Location:NODE_268840_length_12752_cov_27.436010	Coordinate:3232	Reads:1	Hits:1	Allocated_reads:1	Strand:-
TCTGTCCACTTGCACCTTGCCTTCCCAGCTG
>Location:NODE_268840_length_12752_cov_27.436010	Coordinate:3233	Reads:11	Hits:1	Allocated_reads:11	Strand:-
TCTGTCCACTTGCACCTTGCCTTCCCAGCT
>Location:NODE_268840_length_12752_cov_27.436010	Coordinate:3234	Reads:1	Hits:1	Allocated_reads:1	Strand:-
ATCTGTCCACTTGCACCTTGCCTTCCCAGC
>Location:NODE_268840_length_12752_cov_27.436010	Coordinate:3234	Reads:2	Hits:1	Allocated_reads:2	Strand:-
CTGTCCACTTGCACCTTGCCTTCCCAGC
>Location:NODE_268840_length_12752_cov_27.436010	Coordinate:3234	Reads:2	Hits:1	Allocated_reads:2	Strand:-
TCATCTGTCCACTTGCACCTTGCCTTCCCAGC
>Location:NODE_268840_length_12752_cov_27.436010	Coordinate:3234	Reads:120	Hits:1	Allocated_reads:120	Strand:-
TCTGTCCACTTGCACCTTGCCTTCCCAGC
>Location:NODE_268840_length_12752_cov_27.436010	Coordinate:3234	Reads:1	Hits:2	Allocated_reads:0.5	Strand:-
TGTCCACTTGCACCTTGCCTTCCCAGC
>Location:NODE_268840_length_12752_cov_27.436010	Coordinate:3236	Reads:2	Hits:1	Allocated_reads:2	Strand:-
TCATCTGTCCACTTGCACCTTGCCTTCCCA
>Location:NODE_268840_length_12752_cov_27.436010	Coordinate:3236	Reads:5	Hits:1	Allocated_reads:5	Strand:-
TCTGTCCACTTGCACCTTGCCTTCCCA
>Location:NODE_268840_length_12752_cov_27.436010	Coordinate:3237	Reads:2	Hits:1	Allocated_reads:2	Strand:-
CATCTGTCCACTTGCACCTTGCCTTCCC
>Location:NODE_268840_length_12752_cov_27.436010	Coordinate:3237	Reads:1	Hits:1	Allocated_reads:1	Strand:-
TCATCTGTCCACTTGCACCTTGCATTCCC
>Location:NODE_268840_length_12752_cov_27.436010	Coordinate:3237	Reads:1	Hits:1	Allocated_reads:1	Strand:-
TCATCTGTCCACTTGCACCTTGCCTTCCC
>Location:NODE_268840_length_12752_cov_27.436010	Coordinate:3237	Reads:5	Hits:1	Allocated_reads:5	Strand:-
TCTGTCCACTTGCACCTTGCCTTCCC
>Location:NODE_268840_length_12752_cov_27.436010	Coordinate:3238	Reads:1	Hits:1	Allocated_reads:1	Strand:-
TCTGTCCACTTGCACCTTGCCTTCC
>Location:NODE_268840_length_12752_cov_27.436010	Coordinate:3239	Reads:2	Hits:1	Allocated_reads:2	Strand:-
TCATCTGTCCACTTGCACCTTGCCTTC
>Location:NODE_268840_length_12752_cov_27.436010	Coordinate:3239	Reads:2	Hits:1	Allocated_reads:2	Strand:-
TCTGTCCACTTGCACCTTGCCTTC
>Location:NODE_268840_length_12752_cov_27.436010	Coordinate:3241	Reads:1	Hits:1	Allocated_reads:1	Strand:-
CATCATCTGTCCACTTGCACCTTGCCT
>Location:NODE_268840_length_12752_cov_27.436010	Coordinate:3241	Reads:4	Hits:1	Allocated_reads:4	Strand:-
TCATCATCTGTCCACTTGCACCTTGCCT
>Location:NODE_268840_length_12752_cov_27.436010	Coordinate:3241	Reads:3	Hits:1	Allocated_reads:3	Strand:-
TCATCTGTCCACTTGCACCTTGCCT
>Location:NODE_268840_length_12752_cov_27.436010	Coordinate:3241	Reads:1	Hits:1	Allocated_reads:1	Strand:-
TTCATCATCTGTCCACTTGCACCTTGCCT
>Location:NODE_268840_length_12752_cov_27.436010	Coordinate:3242	Reads:1	Hits:1	Allocated_reads:1	Strand:-
TTCATCATCTGTCCACTTGCACCTTGCC
>Location:NODE_268840_length_12752_cov_27.436010	Coordinate:3245	Reads:10	Hits:1	Allocated_reads:10	Strand:-
TGACTTCATCATCTGTCCACTTGCACCTT
>Location:NODE_268840_length_12752_cov_27.436010	Coordinate:3245	Reads:2	Hits:1	Allocated_reads:2	Strand:-
TTGACTTCATCATCTGTCCACTTGCACCTT
>Location:NODE_268840_length_12752_cov_27.436010	Coordinate:3246	Reads:1	Hits:1	Allocated_reads:1	Strand:-
GACTTCATCATCTGTCCACTTGCACCT
>Location:NODE_268840_length_12752_cov_27.436010	Coordinate:3246	Reads:1	Hits:1	Allocated_reads:1	Strand:-
GCCTTGACTTCATCATCTGTCCACTTGCACCT
>Location:NODE_268840_length_12752_cov_27.436010	Coordinate:3246	Reads:1	Hits:1	Allocated_reads:1	Strand:-
TGACTTCATCATCTGTCCACTTGCACCG
>Location:NODE_268840_length_12752_cov_27.436010	Coordinate:3246	Reads:4	Hits:1	Allocated_reads:4	Strand:-
TGACTTCATCATCTGTCCACTTGCACCT
>Location:NODE_268840_length_12752_cov_27.436010	Coordinate:3246	Reads:3	Hits:1	Allocated_reads:3	Strand:-
TTGACTTCATCATCTGTCCACTTGCACCT
>Location:NODE_268840_length_12752_cov_27.436010	Coordinate:3247	Reads:8	Hits:1	Allocated_reads:8	Strand:-
TGACTTCATCATCTGTCCACTTGCACC
>Location:NODE_268840_length_12752_cov_27.436010	Coordinate:3247	Reads:1	Hits:1	Allocated_reads:1	Strand:-
TTGACTTCATCATCTGTCCACTTGCACC
>Location:NODE_268840_length_12752_cov_27.436010	Coordinate:3253	Reads:1	Hits:1	Allocated_reads:1	Strand:+
AGTGGACAGATGATGAAGTCAAGGCT
>Location:NODE_268840_length_12752_cov_27.436010	Coordinate:3263	Reads:1	Hits:1	Allocated_reads:1	Strand:+
TGATGAAGTCAAGGCTGTTGAGCGGC
>Location:NODE_268840_length_12752_cov_27.436010	Coordinate:3263	Reads:1	Hits:1	Allocated_reads:1	Strand:+
TGATGAAGTCAAGGCTGTTGAGCGGCACT
>Location:NODE_268840_length_12752_cov_27.436010	Coordinate:3263	Reads:1	Hits:1	Allocated_reads:1	Strand:-
TGCCGCTCAACAGCCTTGACTTCATCA
>Location:NODE_268840_length_12752_cov_27.436010	Coordinate:3264	Reads:1	Hits:1	Allocated_reads:1	Strand:+
GATGAAGTCAAGGCTGTTGAGCGGCACT
>Location:NODE_268840_length_12752_cov_27.436010	Coordinate:3266	Reads:1	Hits:1	Allocated_reads:1	Strand:+
TGAAGTCAAGGCTGTTGAGCGGCACT
>Location:NODE_268840_length_12752_cov_27.436010	Coordinate:3273	Reads:1	Hits:1	Allocated_reads:1	Strand:-
TGAAATGAAGCAAGTGCCGCTCAACAGCCTT
>Location:NODE_268840_length_12752_cov_27.436010	Coordinate:3274	Reads:1	Hits:1	Allocated_reads:1	Strand:-
AATGAAGCAAGTGCCGCTCAACAGCCG
>Location:NODE_268840_length_12752_cov_27.436010	Coordinate:3274	Reads:1	Hits:1	Allocated_reads:1	Strand:-
ATGAAGCAAGTGCCGCTCAACAGCCT
>Location:NODE_268840_length_12752_cov_27.436010	Coordinate:3274	Reads:7	Hits:1	Allocated_reads:7	Strand:-
TATGAAATGAAGCAAGTGCCGCTCAACAGCCT
>Location:NODE_268840_length_12752_cov_27.436010	Coordinate:3274	Reads:2	Hits:1	Allocated_reads:2	Strand:-
TGAAATGAAGCAAGTGCCGCTCAACAGCCG
>Location:NODE_268840_length_12752_cov_27.436010	Coordinate:3274	Reads:29	Hits:1	Allocated_reads:29	Strand:-
TGAAATGAAGCAAGTGCCGCTCAACAGCCT
>Location:NODE_268840_length_12752_cov_27.436010	Coordinate:3275	Reads:2	Hits:1	Allocated_reads:2	Strand:-
TATGAAATGAAGCAAGTGCCGCTCAACAGCC
>Location:NODE_268840_length_12752_cov_27.436010	Coordinate:3275	Reads:1	Hits:1	Allocated_reads:1	Strand:-
TGAAATGAAGCAAGTGCCGCTCAACTGAA
>Location:NODE_268840_length_12752_cov_27.436010	Coordinate:3275	Reads:3	Hits:1	Allocated_reads:3	Strand:-
TGAAATGAAGCAAGTGCCGCTCAACAGCC
>Location:NODE_268840_length_12752_cov_27.436010	Coordinate:3276	Reads:1	Hits:1	Allocated_reads:1	Strand:-
TGAAATGAAGCAAGTGCCGCTCAACAGC
>Location:NODE_268840_length_12752_cov_27.436010	Coordinate:3278	Reads:1	Hits:1	Allocated_reads:1	Strand:-
TATGAAATGAAGCAAGTGCCGCTCAACA
>Location:NODE_268840_length_12752_cov_27.436010	Coordinate:3278	Reads:1	Hits:1	Allocated_reads:1	Strand:-
TGTTATGAAATGAAGCAAGTGCCGCTCAACA
>Location:NODE_268840_length_12752_cov_27.436010	Coordinate:3279	Reads:1	Hits:1	Allocated_reads:1	Strand:-
TGTTATGAAATGAAGCAAGTGCCGCTCAAC
>Location:NODE_268840_length_12752_cov_27.436010	Coordinate:3281	Reads:1	Hits:1	Allocated_reads:1	Strand:-
TATGAAATGAAGCAAGTGCCGCTCA
>Location:NODE_268840_length_12752_cov_27.436010	Coordinate:3281	Reads:7	Hits:1	Allocated_reads:7	Strand:-
TGTTATGAAATGAAGCAAGTGCCGCTCA
>Location:NODE_268840_length_12752_cov_27.436010	Coordinate:3281	Reads:1	Hits:1	Allocated_reads:1	Strand:-
TTGTTATGAAATGAAGCAAGTGCCGCTCA
>Location:NODE_268840_length_12752_cov_27.436010	Coordinate:3282	Reads:1	Hits:1	Allocated_reads:1	Strand:-
TTGTTATGAAATGAAGCAAGTGCCGCTC
>Location:NODE_268840_length_12752_cov_27.436010	Coordinate:3283	Reads:2	Hits:1	Allocated_reads:2	Strand:-
TGTTATGAAATGAAGCAAGTGCCGCT
>Location:NODE_268840_length_12752_cov_27.436010	Coordinate:3283	Reads:4	Hits:1	Allocated_reads:4	Strand:-
TTGTTATGAAATGAAGCAAGTGCCGCT
>Location:NODE_268840_length_12752_cov_27.436010	Coordinate:3298	Reads:1	Hits:1	Allocated_reads:1	Strand:-
TGCCAGGTACTTTGCAGCTTGTTATGAAAT
>Location:NODE_268840_length_12752_cov_27.436010	Coordinate:3301	Reads:1	Hits:1	Allocated_reads:1	Strand:-
TGCCAGGTACTTTGCAGCTTGTTATGA
>Location:NODE_268840_length_12752_cov_27.436010	Coordinate:3303	Reads:1	Hits:1	Allocated_reads:1	Strand:-
TTTTTGCCAGGTACTTTGCAGCTTGTTAT
>Location:NODE_268840_length_12752_cov_27.436010	Coordinate:3306	Reads:2	Hits:1	Allocated_reads:2	Strand:-
TTCCTTTTTGCCAGGTACTTTGCAGCTTGT
>Location:NODE_268840_length_12752_cov_27.436010	Coordinate:3307	Reads:1	Hits:2	Allocated_reads:0.5	Strand:-
TCACATTCCTTTTTGCCAGGTACTTTGCAGCTTG
>Location:NODE_268840_length_12752_cov_27.436010	Coordinate:3309	Reads:1	Hits:2	Allocated_reads:0.5	Strand:-
ATTCCTTTTTGCCAGGTACTTTGCAGCT
>Location:NODE_268840_length_12752_cov_27.436010	Coordinate:3309	Reads:38	Hits:2	Allocated_reads:19	Strand:-
TCACATTCCTTTTTGCCAGGTACTTTGCAGCT
>Location:NODE_268840_length_12752_cov_27.436010	Coordinate:3309	Reads:2	Hits:2	Allocated_reads:1	Strand:-
TTCCTTTTTGCCAGGTACTTTGCAGCT
>Location:NODE_268840_length_12752_cov_27.436010	Coordinate:3310	Reads:2	Hits:2	Allocated_reads:1	Strand:-
CACATTCCTTTTTGCCAGGTACTTTGCAGC
>Location:NODE_268840_length_12752_cov_27.436010	Coordinate:3310	Reads:1	Hits:2	Allocated_reads:0.5	Strand:-
CCTTTTTGCCAGGTACTTTGCAGC
>Location:NODE_268840_length_12752_cov_27.436010	Coordinate:3310	Reads:77	Hits:2	Allocated_reads:38.5	Strand:-
TCACATTCCTTTTTGCCAGGTACTTTGCAGC
>Location:NODE_268840_length_12752_cov_27.436010	Coordinate:3312	Reads:16	Hits:2	Allocated_reads:8	Strand:-
TCACATTCCTTTTTGCCAGGTACTTTGCA
>Location:NODE_268840_length_12752_cov_27.436010	Coordinate:3313	Reads:1	Hits:2	Allocated_reads:0.5	Strand:-
TCACATTCCTTTTTGCCATGTACTTTGC
>Location:NODE_268840_length_12752_cov_27.436010	Coordinate:3313	Reads:43	Hits:2	Allocated_reads:21.5	Strand:-
TCACATTCCTTTTTGCCAGGTACTTTGC
>Location:NODE_268840_length_12752_cov_27.436010	Coordinate:3314	Reads:3	Hits:2	Allocated_reads:1.5	Strand:-
TCACATTCCTTTTTGCCAGGTACTTTG
>Location:NODE_268840_length_12752_cov_27.436010	Coordinate:3315	Reads:3	Hits:2	Allocated_reads:1.5	Strand:-
TCACATTCCTTTTTGCCAGGTACTTT
>Location:NODE_268840_length_12752_cov_27.436010	Coordinate:3316	Reads:3	Hits:2	Allocated_reads:1.5	Strand:-
TCACATTCCTTTTTGCCAGGTACTT
>Location:NODE_268840_length_12752_cov_27.436010	Coordinate:3325	Reads:2	Hits:2	Allocated_reads:1	Strand:-
TGGATGCAGGAGTCACATTCCTTTTTGC
>Location:NODE_268840_length_12752_cov_27.436010	Coordinate:3331	Reads:1	Hits:2	Allocated_reads:0.5	Strand:+
AGGAATGTGACTCCTGCATCCAAGCAC
>Location:NODE_268840_length_12752_cov_27.436010	Coordinate:3331	Reads:1	Hits:2	Allocated_reads:0.5	Strand:+
AGGAATGTGACTCCTGCATCCAAGCAGAGCC
>Location:NODE_268840_length_12752_cov_27.436010	Coordinate:3331	Reads:1	Hits:2	Allocated_reads:0.5	Strand:-
TCTGCTTGGATGCAGGAGTCACATTCCT
>Location:NODE_268840_length_12752_cov_27.436010	Coordinate:3352	Reads:2	Hits:3	Allocated_reads:0.666666666666667	Strand:-
TCTCTGCCTTTCAGAGCTGCCGGCTCTGCTT
>Location:NODE_268840_length_12752_cov_27.436010	Coordinate:3352	Reads:1	Hits:3	Allocated_reads:0.333333333333333	Strand:-
TCTGCCTTTCAGAGCTGCCGGCTCTGCTT
>Location:NODE_268840_length_12752_cov_27.436010	Coordinate:3352	Reads:1	Hits:4	Allocated_reads:0.25	Strand:-
TGCCTTTCAGAGCTGCCGGCTCTGCTT
>Location:NODE_268840_length_12752_cov_27.436010	Coordinate:3353	Reads:1	Hits:3	Allocated_reads:0.333333333333333	Strand:-
CTCTGCCTTTCAGAGCTGCCGGCTCTGCT
>Location:NODE_268840_length_12752_cov_27.436010	Coordinate:3353	Reads:35	Hits:3	Allocated_reads:11.6666666666667	Strand:-
TCTCTGCCTTTCAGAGCTGCCGGCTCTGCT
>Location:NODE_268840_length_12752_cov_27.436010	Coordinate:3353	Reads:1	Hits:3	Allocated_reads:0.333333333333333	Strand:-
TCTGCCTTTCAGAGCTGCCGGCTCTGTT
>Location:NODE_268840_length_12752_cov_27.436010	Coordinate:3353	Reads:8	Hits:3	Allocated_reads:2.66666666666667	Strand:-
TCTGCCTTTCAGAGCTGCCGGCTCTGCT
>Location:NODE_268840_length_12752_cov_27.436010	Coordinate:3353	Reads:9	Hits:4	Allocated_reads:2.25	Strand:-
TGCCTTTCAGAGCTGCCGGCTCTGCT
>Location:NODE_268840_length_12752_cov_27.436010	Coordinate:3354	Reads:1	Hits:3	Allocated_reads:0.333333333333333	Strand:-
TCTCTGCCTTTCAGAGCTGCCGGCTCTGC
>Location:NODE_268840_length_12752_cov_27.436010	Coordinate:3354	Reads:1	Hits:3	Allocated_reads:0.333333333333333	Strand:-
TCTGCCTTTCAGAGCTGCCGGCTCTGC
>Location:NODE_268840_length_12752_cov_27.436010	Coordinate:3356	Reads:3	Hits:3	Allocated_reads:1	Strand:-
TCTCTGCCTTTCAGAGCTGCCGGCTCT
>Location:NODE_268840_length_12752_cov_27.436010	Coordinate:3357	Reads:2	Hits:3	Allocated_reads:0.666666666666667	Strand:-
AGTCTCTGCCTTTCAGAGCTGCCGGCTC
>Location:NODE_268840_length_12752_cov_27.436010	Coordinate:3357	Reads:2	Hits:3	Allocated_reads:0.666666666666667	Strand:-
TCTCTGCCTTTCAGAGCTGCCGGCTC
>Location:NODE_268840_length_12752_cov_27.436010	Coordinate:3361	Reads:1	Hits:3	Allocated_reads:0.333333333333333	Strand:-
ACCCAGTCTCTGCCTTTCAGAGCTGCCT
>Location:NODE_268840_length_12752_cov_27.436010	Coordinate:3362	Reads:4	Hits:3	Allocated_reads:1.33333333333333	Strand:-
AACCCAGTCTCTGCCTTTCAGAGCTGCC
>Location:NODE_268840_length_12752_cov_27.436010	Coordinate:3363	Reads:1	Hits:2	Allocated_reads:0.5	Strand:-
TTACGGCAACCCAGTCTCTGCCTTTCAGAGCTGC
>Location:NODE_268840_length_12752_cov_27.436010	Coordinate:3365	Reads:5	Hits:3	Allocated_reads:1.66666666666667	Strand:-
AACCCAGTCTCTGCCTTTCAGAGCT
>Location:NODE_268840_length_12752_cov_27.436010	Coordinate:3365	Reads:2	Hits:3	Allocated_reads:0.666666666666667	Strand:-
CAACCCAGTCTCTGCCTTTCAGAGCT
>Location:NODE_268840_length_12752_cov_27.436010	Coordinate:3365	Reads:1	Hits:2	Allocated_reads:0.5	Strand:-
CGGCAACCCAGTCTCTGCCTTTCAGAGCT
>Location:NODE_268840_length_12752_cov_27.436010	Coordinate:3365	Reads:7	Hits:2	Allocated_reads:3.5	Strand:-
GCAACCCAGTCTCTGCCTTTCAGAGCT
>Location:NODE_268840_length_12752_cov_27.436010	Coordinate:3366	Reads:6	Hits:3	Allocated_reads:2	Strand:-
AACCCAGTCTCTGCCTTTCAGAGC
>Location:NODE_268840_length_12752_cov_27.436010	Coordinate:3366	Reads:2	Hits:2	Allocated_reads:1	Strand:-
ACGGCAACCCAGTCTCTGCCTTTCAGAGC
>Location:NODE_268840_length_12752_cov_27.436010	Coordinate:3366	Reads:4	Hits:3	Allocated_reads:1.33333333333333	Strand:-
CAACCCAGTCTCTGCCTTTCAGAGC
>Location:NODE_268840_length_12752_cov_27.436010	Coordinate:3366	Reads:4	Hits:2	Allocated_reads:2	Strand:-
CGGCAACCCAGTCTCTGCCTTTCAGAGC
>Location:NODE_268840_length_12752_cov_27.436010	Coordinate:3366	Reads:3	Hits:2	Allocated_reads:1.5	Strand:-
GCAACCCAGTCTCTGCCTTTCAGAGC
>Location:NODE_268840_length_12752_cov_27.436010	Coordinate:3366	Reads:1	Hits:2	Allocated_reads:0.5	Strand:-
GGCAACCCAGTCTCTGCCTTTCAGAGC
>Location:NODE_268840_length_12752_cov_27.436010	Coordinate:3366	Reads:13	Hits:2	Allocated_reads:6.5	Strand:-
TACGGCAACCCAGTCTCTGCCTTTCAGAGC
>Location:NODE_268840_length_12752_cov_27.436010	Coordinate:3366	Reads:2	Hits:2	Allocated_reads:1	Strand:-
TACTTTACGGCAACCCAGTCTCTGCCTTTCAGAGC
>Location:NODE_268840_length_12752_cov_27.436010	Coordinate:3366	Reads:1	Hits:2	Allocated_reads:0.5	Strand:-
TTACGGCAACCCAGTCTCTGCCTTTCAGAGC
>Location:NODE_268840_length_12752_cov_27.436010	Coordinate:3368	Reads:1	Hits:2	Allocated_reads:0.5	Strand:-
TACGGCAACCCAGTCTCTGCCTTTCAGA
>Location:NODE_268840_length_12752_cov_27.436010	Coordinate:3368	Reads:2	Hits:2	Allocated_reads:1	Strand:-
TACTTTACGGCAACCCAGTCTCTGCCTTTCAGA
>Location:NODE_268840_length_12752_cov_27.436010	Coordinate:3371	Reads:1	Hits:2	Allocated_reads:0.5	Strand:-
TACTTTACGGCAACCCAGTCTCTGCCTTTC
>Location:NODE_268840_length_12752_cov_27.436010	Coordinate:3372	Reads:1	Hits:2	Allocated_reads:0.5	Strand:-
TACTTTACGGCAACCCAGTCTCTGCCTTT
>Location:NODE_268840_length_12752_cov_27.436010	Coordinate:3373	Reads:1	Hits:2	Allocated_reads:0.5	Strand:-
AATACTTTACGGCAACCCAGTCTCTGCCTT
>Location:NODE_268840_length_12752_cov_27.436010	Coordinate:3373	Reads:4	Hits:2	Allocated_reads:2	Strand:-
TACTTTACGGCAACCCAGTCTCTGCCTT
>Location:NODE_268840_length_12752_cov_27.436010	Coordinate:3374	Reads:1	Hits:2	Allocated_reads:0.5	Strand:-
TAATACTTTACGGCAACCCAGTCTCTGCCT
>Location:NODE_268840_length_12752_cov_27.436010	Coordinate:3374	Reads:21	Hits:2	Allocated_reads:10.5	Strand:-
TACTTTACGGCAACCCAGTCTCTGCCT
>Location:NODE_268840_length_12752_cov_27.436010	Coordinate:3374	Reads:3	Hits:2	Allocated_reads:1.5	Strand:-
TGTAATACTTTACGGCAACCCAGTCTCTGCCT
>Location:NODE_268840_length_12752_cov_27.436010	Coordinate:3375	Reads:1	Hits:2	Allocated_reads:0.5	Strand:-
ACTTTACGGCAACCCAGTCTCTGCA
>Location:NODE_268840_length_12752_cov_27.436010	Coordinate:3375	Reads:1	Hits:2	Allocated_reads:0.5	Strand:-
ACTTTACGGCAACCCAGTCTCTGCC
>Location:NODE_268840_length_12752_cov_27.436010	Coordinate:3375	Reads:3	Hits:2	Allocated_reads:1.5	Strand:-
TAATACTTTACGGCAACCCAGTCTCTGCC
>Location:NODE_268840_length_12752_cov_27.436010	Coordinate:3375	Reads:11	Hits:2	Allocated_reads:5.5	Strand:-
TACTTTACGGCAACCCAGTCTCTGCC
>Location:NODE_268840_length_12752_cov_27.436010	Coordinate:3375	Reads:1	Hits:2	Allocated_reads:0.5	Strand:-
TGTAATACTTTACGGCAACCCAGTCTCTGCC
>Location:NODE_268840_length_12752_cov_27.436010	Coordinate:3376	Reads:1	Hits:2	Allocated_reads:0.5	Strand:-
TAATACTTTACGGCAACCCAGTCACTGC
>Location:NODE_268840_length_12752_cov_27.436010	Coordinate:3376	Reads:4	Hits:2	Allocated_reads:2	Strand:-
TAATACTTTACGGCAACCCAGTCTCTGC
>Location:NODE_268840_length_12752_cov_27.436010	Coordinate:3376	Reads:7	Hits:2	Allocated_reads:3.5	Strand:-
TACTTTACGGCAACCCAGTCTCTGC
>Location:NODE_268840_length_12752_cov_27.436010	Coordinate:3377	Reads:1	Hits:2	Allocated_reads:0.5	Strand:-
TACTTTACGGCAACCCAGTCTCTG
>Location:NODE_268840_length_12752_cov_27.436010	Coordinate:3378	Reads:1	Hits:2	Allocated_reads:0.5	Strand:-
TGTAATACTTTACGGCAACCCAGTCTCT
>Location:NODE_268840_length_12752_cov_27.436010	Coordinate:3379	Reads:1	Hits:1	Allocated_reads:1	Strand:-
TGGATGTAATACTTTACGGCAACCCAGTCTC
>Location:NODE_268840_length_12752_cov_27.436010	Coordinate:3381	Reads:1	Hits:1	Allocated_reads:1	Strand:-
TGTGGATGTAATACTTTACGGCAACCCAGTC
>Location:NODE_268840_length_12752_cov_27.436010	Coordinate:3382	Reads:1	Hits:1	Allocated_reads:1	Strand:-
TGTGGATGTAATACTTTACGGCAACCCAGT
>Location:NODE_268840_length_12752_cov_27.436010	Coordinate:3386	Reads:1	Hits:1	Allocated_reads:1	Strand:-
TCCTGTTGTGGATGTAATACTTTACGGCAACC
>Location:NODE_268840_length_12752_cov_27.436010	Coordinate:3386	Reads:1	Hits:1	Allocated_reads:1	Strand:-
TTGTGGATGTAATACTTTACGGCAACC
>Location:NODE_268840_length_12752_cov_27.436010	Coordinate:3389	Reads:1	Hits:1	Allocated_reads:1	Strand:-
TCCTGTTGTGGATGTAATACTTTACGGCA
>Location:NODE_268840_length_12752_cov_27.436010	Coordinate:3389	Reads:1	Hits:1	Allocated_reads:1	Strand:-
TGATCCTGTTGTGGATGTAATACTTTACGGCA
>Location:NODE_268840_length_12752_cov_27.436010	Coordinate:3389	Reads:1	Hits:1	Allocated_reads:1	Strand:-
TTGTGGATGTAATACTTTACGGCT
>Location:NODE_268840_length_12752_cov_27.436010	Coordinate:3390	Reads:1	Hits:1	Allocated_reads:1	Strand:-
ATCCTGTTGTGGATGTAATACTTTACGGC
>Location:NODE_268840_length_12752_cov_27.436010	Coordinate:3390	Reads:1	Hits:1	Allocated_reads:1	Strand:-
GATCCTGTTGTGGATGTAATACTTTACGGC
>Location:NODE_268840_length_12752_cov_27.436010	Coordinate:3390	Reads:38	Hits:1	Allocated_reads:38	Strand:-
TATGATCCTGTTGTGGATGTAATACTTTACGGC
>Location:NODE_268840_length_12752_cov_27.436010	Coordinate:3390	Reads:22	Hits:1	Allocated_reads:22	Strand:-
TCCTGTTGTGGATGTAATACTTTACGGC
>Location:NODE_268840_length_12752_cov_27.436010	Coordinate:3390	Reads:10	Hits:1	Allocated_reads:10	Strand:-
TGATCCTGTTGTGGATGTAATACTTTACGGC
>Location:NODE_268840_length_12752_cov_27.436010	Coordinate:3391	Reads:2	Hits:1	Allocated_reads:2	Strand:+
CCGTAAAGTATTACATCCACAACAGGA
>Location:NODE_268840_length_12752_cov_27.436010	Coordinate:3392	Reads:1	Hits:1	Allocated_reads:1	Strand:-
TATGATCCTGTTGTGGATGTAATACTTTACT
>Location:NODE_268840_length_12752_cov_27.436010	Coordinate:3392	Reads:3	Hits:1	Allocated_reads:3	Strand:-
TATGATCCTGTTGTGGATGTAATACTTTACG
>Location:NODE_268840_length_12752_cov_27.436010	Coordinate:3393	Reads:2	Hits:1	Allocated_reads:2	Strand:-
TATGATCCTGTTGTGGATGTAATACTTTAC
>Location:NODE_268840_length_12752_cov_27.436010	Coordinate:3394	Reads:3	Hits:1	Allocated_reads:3	Strand:-
TATGATCCTGTTGTGGATGTAATACTTTA
>Location:NODE_268840_length_12752_cov_27.436010	Coordinate:3395	Reads:1	Hits:1	Allocated_reads:1	Strand:-
TATGATCCTGTTGTGGATGTAATACTTT
>Location:NODE_268840_length_12752_cov_27.436010	Coordinate:3396	Reads:10	Hits:1	Allocated_reads:10	Strand:-
TATGATCCTGTTGTGGATGTAATACTT
>Location:NODE_268840_length_12752_cov_27.436010	Coordinate:3397	Reads:156	Hits:1	Allocated_reads:156	Strand:-
TATGATCCTGTTGTGGATGTAATACT
>Location:NODE_268840_length_12752_cov_27.436010	Coordinate:3397	Reads:2	Hits:1	Allocated_reads:2	Strand:-
TGCTATGATCCTGTTGTGGATGTAATACT
>Location:NODE_268840_length_12752_cov_27.436010	Coordinate:3399	Reads:1	Hits:1	Allocated_reads:1	Strand:-
TATGATCCTGTTGTGGATGTAATA
>Location:NODE_268840_length_12752_cov_27.436010	Coordinate:3409	Reads:2	Hits:1	Allocated_reads:2	Strand:-
TTTCTTTTCAATGCTATGATCCTGTTGT
>Location:NODE_268840_length_12752_cov_27.436010	Coordinate:3411	Reads:1	Hits:1	Allocated_reads:1	Strand:-
TTCATCTTTCTTTTCAATGCTATGATCCTGTT
>Location:NODE_268840_length_12752_cov_27.436010	Coordinate:3412	Reads:1	Hits:1	Allocated_reads:1	Strand:-
TTCATCTTTCTTTTCAATACTATGATCCTGT
>Location:NODE_268840_length_12752_cov_27.436010	Coordinate:3412	Reads:16	Hits:1	Allocated_reads:16	Strand:-
TTCATCTTTCTTTTCAATGCTATGATCCTGT
>Location:NODE_268840_length_12752_cov_27.436010	Coordinate:3414	Reads:1	Hits:1	Allocated_reads:1	Strand:-
TTCATCTTTCTTTTCAATGCTATGATCCT
>Location:NODE_268840_length_12752_cov_27.436010	Coordinate:3415	Reads:3	Hits:1	Allocated_reads:3	Strand:-
TTCATCTTTCTTTTCAATGCTATGATCC
>Location:NODE_268840_length_12752_cov_27.436010	Coordinate:3416	Reads:1	Hits:1	Allocated_reads:1	Strand:-
TTCATCTTTCTTTTCAATGCTATGATC
>Location:NODE_268840_length_12752_cov_27.436010	Coordinate:3420	Reads:1	Hits:1	Allocated_reads:1	Strand:-
TTTATTCATCTTTCTTTTCAATGCTAT
>Location:NODE_268840_length_12752_cov_27.436010	Coordinate:3423	Reads:2	Hits:1	Allocated_reads:2	Strand:-
TTTTATTTATTCATCTTTCTTTTCAATGC
>Location:NODE_268840_length_12752_cov_27.436010	Coordinate:3429	Reads:1	Hits:1	Allocated_reads:1	Strand:-
TTTTGTAATTTTATTTATTCATCTTTCTTTT
>Location:NODE_268840_length_12752_cov_27.436010	Coordinate:3430	Reads:1	Hits:1	Allocated_reads:1	Strand:-
TTTTGTAATTTTATTTATTCATCTTTCTTT
>Location:NODE_268840_length_12752_cov_27.436010	Coordinate:3432	Reads:1	Hits:1	Allocated_reads:1	Strand:-
TTTTGTAATTTTATTTATTCATCTTTCT
>Location:NODE_268840_length_12752_cov_27.436010	Coordinate:3441	Reads:1	Hits:1	Allocated_reads:1	Strand:-
TGAACCTGCATTTTGTAATTTTATTTATT
>Location:NODE_268840_length_12752_cov_27.436010	Coordinate:3441	Reads:1	Hits:1	Allocated_reads:1	Strand:-
TTCCTGAACCTGCATTTTGTAATTTTATTTATT
>Location:NODE_268840_length_12752_cov_27.436010	Coordinate:3445	Reads:2	Hits:1	Allocated_reads:2	Strand:-
TTCCTGAACCTGCATTTTGTAATTTTATT
>Location:NODE_268840_length_12752_cov_27.436010	Coordinate:3457	Reads:1	Hits:2	Allocated_reads:0.5	Strand:-
TTTTAACTGATGCAGCATTCCTGAACCTGCATTT
>Location:NODE_268840_length_12752_cov_27.436010	Coordinate:3460	Reads:1	Hits:2	Allocated_reads:0.5	Strand:-
TTTTAACTGATGCAGCATTCCTGATCCTGCA
>Location:NODE_268840_length_12752_cov_27.436010	Coordinate:3460	Reads:3	Hits:2	Allocated_reads:1.5	Strand:-
TTTTAACTGATGCAGCATTCCTGAACCTGCA
>Location:NODE_268840_length_12752_cov_27.436010	Coordinate:3461	Reads:2	Hits:2	Allocated_reads:1	Strand:-
TTTTAACTGATGCAGCATTCCTGAACCTGT
>Location:NODE_268840_length_12752_cov_27.436010	Coordinate:3461	Reads:6	Hits:2	Allocated_reads:3	Strand:-
TTTTAACTGATGCAGCATTCCTGAACCTGC
>Location:NODE_268840_length_12752_cov_27.436010	Coordinate:3462	Reads:7	Hits:2	Allocated_reads:3.5	Strand:-
TTTTAACTGATGCAGCATTCCTGAACCTG
>Location:NODE_268840_length_12752_cov_27.436010	Coordinate:3463	Reads:1	Hits:2	Allocated_reads:0.5	Strand:-
ATTTTAACTGATGCAGCATTCCTGAACCT
>Location:NODE_268840_length_12752_cov_27.436010	Coordinate:3463	Reads:1	Hits:2	Allocated_reads:0.5	Strand:-
TTTTAACTGATGCAGCATCCCTGAACCT
>Location:NODE_268840_length_12752_cov_27.436010	Coordinate:3463	Reads:53	Hits:2	Allocated_reads:26.5	Strand:-
TTTTAACTGATGCAGCATTCCTGAACCT
>Location:NODE_268840_length_12752_cov_27.436010	Coordinate:3464	Reads:17	Hits:2	Allocated_reads:8.5	Strand:-
TTTTAACTGATGCAGCATTCCTGAACC
>Location:NODE_268840_length_12752_cov_27.436010	Coordinate:3465	Reads:1	Hits:2	Allocated_reads:0.5	Strand:-
TAATTTTAACTGATGCAGCATTCCTGAAC
>Location:NODE_268840_length_12752_cov_27.436010	Coordinate:3465	Reads:1	Hits:2	Allocated_reads:0.5	Strand:-
TTTTAACTGATGCAGCATTCCTGAAC
>Location:NODE_268840_length_12752_cov_27.436010	Coordinate:3480	Reads:1	Hits:2	Allocated_reads:0.5	Strand:-
AATGAAAATAAAGTTAATTTTAACTGAT
>Location:NODE_268840_length_12752_cov_27.436010	Coordinate:3494	Reads:1	Hits:1	Allocated_reads:1	Strand:-
TTTTAAAAAATAAAAATGAAAATAAAGT
>Location:NODE_268840_length_12752_cov_27.436010	Coordinate:3517	Reads:1	Hits:1	Allocated_reads:1	Strand:-
CCCAACAGACATAAAGTCAAAAATTTTA
>Location:NODE_268840_length_12752_cov_27.436010	Coordinate:3527	Reads:1	Hits:2	Allocated_reads:0.5	Strand:-
TCATTACTAACCCAACAGACATAAAGTC
>Location:NODE_268840_length_12752_cov_27.436010	Coordinate:3527	Reads:1	Hits:2	Allocated_reads:0.5	Strand:-
TTAGTCATTACTAACCCAACAGACATAACGCC
>Location:NODE_268840_length_12752_cov_27.436010	Coordinate:3527	Reads:3	Hits:2	Allocated_reads:1.5	Strand:-
TTAGTCATTACTAACCCAACAGACATAAAGTC
>Location:NODE_268840_length_12752_cov_27.436010	Coordinate:3528	Reads:2	Hits:2	Allocated_reads:1	Strand:-
CTTAGTCATTACTAACCCAACAGACATAAAGT
>Location:NODE_268840_length_12752_cov_27.436010	Coordinate:3528	Reads:6	Hits:2	Allocated_reads:3	Strand:-
TAGTCATTACTAACCCAACAGACATAAAGT
>Location:NODE_268840_length_12752_cov_27.436010	Coordinate:3528	Reads:1	Hits:2	Allocated_reads:0.5	Strand:-
TCATTACTAACCCAACAGACATAAAGT
>Location:NODE_268840_length_12752_cov_27.436010	Coordinate:3528	Reads:1	Hits:2	Allocated_reads:0.5	Strand:-
TTACTAACCCAACAGACATAAAGT
>Location:NODE_268840_length_12752_cov_27.436010	Coordinate:3528	Reads:1	Hits:2	Allocated_reads:0.5	Strand:-
TTAGTCATTACTAACCCAACAGAAATAAAGT
>Location:NODE_268840_length_12752_cov_27.436010	Coordinate:3528	Reads:1	Hits:2	Allocated_reads:0.5	Strand:-
TTAGTCATTACTAACCCATCAGACATAAAGT
>Location:NODE_268840_length_12752_cov_27.436010	Coordinate:3528	Reads:641	Hits:2	Allocated_reads:320.5	Strand:-
TTAGTCATTACTAACCCAACAGACATAAAGT
>Location:NODE_268840_length_12752_cov_27.436010	Coordinate:3529	Reads:3	Hits:2	Allocated_reads:1.5	Strand:-
TTAGTCATTACTAACCCAACAGACATAAAG
>Location:NODE_268840_length_12752_cov_27.436010	Coordinate:3530	Reads:1	Hits:2	Allocated_reads:0.5	Strand:-
CTTAGTCATTACTAACCCAACAGACATAAA
>Location:NODE_268840_length_12752_cov_27.436010	Coordinate:3530	Reads:3	Hits:2	Allocated_reads:1.5	Strand:-
TTAGTCATTACTAACCCAACAGACATAAA
>Location:NODE_268840_length_12752_cov_27.436010	Coordinate:3531	Reads:1	Hits:4	Allocated_reads:0.25	Strand:-
CTTAGTCATTACTAACCCAACAGACAGGT
>Location:NODE_268840_length_12752_cov_27.436010	Coordinate:3532	Reads:1	Hits:2	Allocated_reads:0.5	Strand:-
CTTAGTCATTACTAACCCAACAGACATA
>Location:NODE_268840_length_12752_cov_27.436010	Coordinate:3532	Reads:2	Hits:2	Allocated_reads:1	Strand:-
TTAGTCATTACTAACCCAACAGACATA
>Location:NODE_268840_length_12752_cov_27.436010	Coordinate:3533	Reads:1	Hits:2	Allocated_reads:0.5	Strand:-
TTAGTCATTACTAACCCAACAGACAT
>Location:NODE_268840_length_12752_cov_27.436010	Coordinate:3542	Reads:4	Hits:5	Allocated_reads:0.8	Strand:-
AAGGACTGAGTAACTTAGTCATTACTAACCC
>Location:NODE_268840_length_12752_cov_27.436010	Coordinate:3543	Reads:64	Hits:5	Allocated_reads:12.8	Strand:-
AAGGACTGAGTAACTTAGTCATTACTAACC
>Location:NODE_268840_length_12752_cov_27.436010	Coordinate:3543	Reads:1	Hits:5	Allocated_reads:0.2	Strand:-
AGGACTGAGTAACTTAGTCATTACTAACC
>Location:NODE_268840_length_12752_cov_27.436010	Coordinate:3545	Reads:5	Hits:5	Allocated_reads:1	Strand:-
AAGGACTGAGTAACTTAGTCATTACTAA
>Location:NODE_268840_length_12752_cov_27.436010	Coordinate:3545	Reads:2	Hits:5	Allocated_reads:0.4	Strand:+
TTAGTAATGACTAAGTTACTCAGTCCT
>Location:NODE_268840_length_12752_cov_27.436010	Coordinate:3547	Reads:1	Hits:5	Allocated_reads:0.2	Strand:-
AAAGGACTGAGTAACTTAGTCATTACT
>Location:NODE_268840_length_12752_cov_27.436010	Coordinate:3547	Reads:25	Hits:5	Allocated_reads:5	Strand:-
AAGGACTGAGTAACTTAGTCATTACT
>Location:NODE_268840_length_12752_cov_27.436010	Coordinate:3547	Reads:2	Hits:5	Allocated_reads:0.4	Strand:-
GAAAGGACTGAGTAACTTAGTCATTACT
>Location:NODE_268840_length_12752_cov_27.436010	Coordinate:3548	Reads:1	Hits:5	Allocated_reads:0.2	Strand:-
AAGGACTGAGTAACTTAGTCATTAC
>Location:NODE_268840_length_12752_cov_27.436010	Coordinate:3549	Reads:1	Hits:5	Allocated_reads:0.2	Strand:+
TAATGACTAAGTTACTCAGTCCTTTCT
>Location:NODE_268840_length_12752_cov_27.436010	Coordinate:3549	Reads:1	Hits:5	Allocated_reads:0.2	Strand:+
TAATGACTAAGTTACTCAGTCCTTTCTCC
>Location:NODE_268840_length_12752_cov_27.436010	Coordinate:3549	Reads:12	Hits:5	Allocated_reads:2.4	Strand:+
TAATGACTAAGTTACTCAGTCCTTTCTCCT
>Location:NODE_268840_length_12752_cov_27.436010	Coordinate:3549	Reads:1	Hits:5	Allocated_reads:0.2	Strand:+
TAATGACTAAGTTACTCAGTCCTTTCTCCTG
>Location:NODE_268840_length_12752_cov_27.436010	Coordinate:3549	Reads:4	Hits:5	Allocated_reads:0.8	Strand:+
TAATGACTAAGTTACTCAGTCCTTTCTCCTGGT
>Location:NODE_268840_length_12752_cov_27.436010	Coordinate:3549	Reads:1	Hits:5	Allocated_reads:0.2	Strand:+
TAATGACTAAGTTACTCAGTCCTTTCTCCTGGTT
>Location:NODE_268840_length_12752_cov_27.436010	Coordinate:3550	Reads:2	Hits:5	Allocated_reads:0.4	Strand:+
AATGACTAAGTTACTCAGTCCTTTCTCCT
>Location:NODE_268840_length_12752_cov_27.436010	Coordinate:3553	Reads:1	Hits:5	Allocated_reads:0.2	Strand:-
AACCAGGAGAAAGGACTGAGTAACTTAGTC
>Location:NODE_268840_length_12752_cov_27.436010	Coordinate:3554	Reads:1	Hits:5	Allocated_reads:0.2	Strand:-
AAAACCAGGAGAAAGGACTGAGTAACTTAGT
>Location:NODE_268840_length_12752_cov_27.436010	Coordinate:3554	Reads:1	Hits:5	Allocated_reads:0.2	Strand:-
AAACCAGGAGAAAGGACTGAGTAACTTAGT
>Location:NODE_268840_length_12752_cov_27.436010	Coordinate:3554	Reads:1	Hits:5	Allocated_reads:0.2	Strand:-
AACCAGGAGAAAGGACTGAGTAACTTAGT
>Location:NODE_268840_length_12752_cov_27.436010	Coordinate:3562	Reads:3	Hits:5	Allocated_reads:0.6	Strand:-
ATGGCAAAAACCAGGAGAAAGGACTGAGT
>Location:NODE_268840_length_12752_cov_27.436010	Coordinate:3562	Reads:4	Hits:5	Allocated_reads:0.8	Strand:-
TGATGGCAAAAACCAGGAGAAAGGACTGAGT
>Location:NODE_268840_length_12752_cov_27.436010	Coordinate:3562	Reads:2	Hits:5	Allocated_reads:0.4	Strand:-
TGGCAAAAACCAGGAGAAAGGACTGAGT
>Location:NODE_268840_length_12752_cov_27.436010	Coordinate:3563	Reads:1	Hits:5	Allocated_reads:0.2	Strand:+
CTCAGTCCTTTCTCCTGGTTTTTGCC
>Location:NODE_268840_length_12752_cov_27.436010	Coordinate:3563	Reads:1	Hits:5	Allocated_reads:0.2	Strand:+
CTCAGTCCTTTCTCCTGGTTTTTGCCAT
>Location:NODE_268840_length_12752_cov_27.436010	Coordinate:3563	Reads:1	Hits:5	Allocated_reads:0.2	Strand:-
TGATGGCAAAAACCAGGAGAAAGGACTGAG
>Location:NODE_268840_length_12752_cov_27.436010	Coordinate:3564	Reads:1	Hits:5	Allocated_reads:0.2	Strand:+
TCAGTCCTTTCTCCTGGTTTTTGCC
>Location:NODE_268840_length_12752_cov_27.436010	Coordinate:3566	Reads:5	Hits:5	Allocated_reads:1	Strand:-
TATGATGGCAAAAACCAGGAGAAAGGACT
>Location:NODE_268840_length_12752_cov_27.436010	Coordinate:3566	Reads:1	Hits:5	Allocated_reads:0.2	Strand:-
TGATGGCAAAAACCAGGAGAAAGGACT
>Location:NODE_268840_length_12752_cov_27.436010	Coordinate:3567	Reads:2	Hits:5	Allocated_reads:0.4	Strand:-
TATGATGGCAAAAACCAGGAGAAAGGAC
>Location:NODE_268840_length_12752_cov_27.436010	Coordinate:3568	Reads:1	Hits:5	Allocated_reads:0.2	Strand:-
TATGATGGCAAAAACCAGGAGAAAGGA
>Location:NODE_268840_length_12752_cov_27.436010	Coordinate:3570	Reads:3	Hits:4	Allocated_reads:0.75	Strand:-
TATGAACTTATGATGGCAAAAACCAGGAGAAAG
>Location:NODE_268840_length_12752_cov_27.436010	Coordinate:3571	Reads:3	Hits:4	Allocated_reads:0.75	Strand:-
TATGAACTTATGATGGCAAAAACCAGGAGACC
>Location:NODE_268840_length_12752_cov_27.436010	Coordinate:3571	Reads:6	Hits:4	Allocated_reads:1.5	Strand:-
TATGAACTTATGATGGCAAAAACCAGGAGAAA
>Location:NODE_268840_length_12752_cov_27.436010	Coordinate:3572	Reads:1	Hits:4	Allocated_reads:0.25	Strand:-
ATGAACTTATGATGGCAAAAACCAGGAGAA
>Location:NODE_268840_length_12752_cov_27.436010	Coordinate:3572	Reads:1	Hits:4	Allocated_reads:0.25	Strand:-
TATGAACTTATGATGGCAAAAACCAGGAGAC
>Location:NODE_268840_length_12752_cov_27.436010	Coordinate:3572	Reads:1	Hits:4	Allocated_reads:0.25	Strand:-
TATGAACTTATGATGGCAAAAACCAGGAGAG
>Location:NODE_268840_length_12752_cov_27.436010	Coordinate:3572	Reads:125	Hits:4	Allocated_reads:31.25	Strand:-
TATGAACTTATGATGGCAAAAACCAGGAGAA
>Location:NODE_268840_length_12752_cov_27.436010	Coordinate:3572	Reads:1	Hits:4	Allocated_reads:0.25	Strand:-
TGAACTTATGATGGCAAAAACCAGGAGAC
>Location:NODE_268840_length_12752_cov_27.436010	Coordinate:3572	Reads:2	Hits:4	Allocated_reads:0.5	Strand:-
TGAACTTATGATGGCAAAAACCAGGAGAA
>Location:NODE_268840_length_12752_cov_27.436010	Coordinate:3573	Reads:1	Hits:4	Allocated_reads:0.25	Strand:-
ATGAACTTATGATGGCAAAAACCAGGAGA
>Location:NODE_268840_length_12752_cov_27.436010	Coordinate:3573	Reads:1	Hits:4	Allocated_reads:0.25	Strand:-
GAACTTATGATGGCAAAAACCAGGAGA
>Location:NODE_268840_length_12752_cov_27.436010	Coordinate:3573	Reads:1	Hits:4	Allocated_reads:0.25	Strand:-
TATGAACTTATGATGGCAAAAACAAGGAGA
>Location:NODE_268840_length_12752_cov_27.436010	Coordinate:3573	Reads:1	Hits:4	Allocated_reads:0.25	Strand:-
TATGAACTTATGATGGCAAAAACCAGGAGC
>Location:NODE_268840_length_12752_cov_27.436010	Coordinate:3573	Reads:1	Hits:4	Allocated_reads:0.25	Strand:-
TATGAACTTATGATGGCAAAAACGAGGAGA
>Location:NODE_268840_length_12752_cov_27.436010	Coordinate:3573	Reads:299	Hits:4	Allocated_reads:74.75	Strand:-
TATGAACTTATGATGGCAAAAACCAGGAGA
>Location:NODE_268840_length_12752_cov_27.436010	Coordinate:3573	Reads:1	Hits:4	Allocated_reads:0.25	Strand:-
TGAACTTATGATGGCAAAAACCAGGAGA
>Location:NODE_268840_length_12752_cov_27.436010	Coordinate:3574	Reads:1	Hits:4	Allocated_reads:0.25	Strand:-
TATGAACTTATGATGGCAAAAACCAGGGG
>Location:NODE_268840_length_12752_cov_27.436010	Coordinate:3574	Reads:1	Hits:4	Allocated_reads:0.25	Strand:-
TATGAACTTATGATGGCAAAAACCAGTAG
>Location:NODE_268840_length_12752_cov_27.436010	Coordinate:3574	Reads:2	Hits:4	Allocated_reads:0.5	Strand:-
TATGAACTTATGATGGCAAAAACCAGGAT
>Location:NODE_268840_length_12752_cov_27.436010	Coordinate:3574	Reads:3	Hits:4	Allocated_reads:0.75	Strand:-
TATGAACTTATGATGGCAAAAACCAGGAA
>Location:NODE_268840_length_12752_cov_27.436010	Coordinate:3574	Reads:56	Hits:4	Allocated_reads:14	Strand:-
TATGAACTTATGATGGCAAAAACCAGGAG
>Location:NODE_268840_length_12752_cov_27.436010	Coordinate:3575	Reads:8	Hits:4	Allocated_reads:2	Strand:-
GTATGAACTTATGATGGCAAAAACCAGGA
>Location:NODE_268840_length_12752_cov_27.436010	Coordinate:3575	Reads:1	Hits:4	Allocated_reads:0.25	Strand:-
TATGAACTTATGATGGCAAAAACCAGGG
>Location:NODE_268840_length_12752_cov_27.436010	Coordinate:3575	Reads:1	Hits:4	Allocated_reads:0.25	Strand:-
TATGAACTTATGATGGCAAAAACCATGA
>Location:NODE_268840_length_12752_cov_27.436010	Coordinate:3575	Reads:1	Hits:4	Allocated_reads:0.25	Strand:-
TATGAACTTATGATGGCAAAAACGAGGA
>Location:NODE_268840_length_12752_cov_27.436010	Coordinate:3575	Reads:1	Hits:4	Allocated_reads:0.25	Strand:-
TATGAACTTATGATGGCAAAAACTAGGA
>Location:NODE_268840_length_12752_cov_27.436010	Coordinate:3575	Reads:338	Hits:4	Allocated_reads:84.5	Strand:-
TATGAACTTATGATGGCAAAAACCAGGA
>Location:NODE_268840_length_12752_cov_27.436010	Coordinate:3576	Reads:2	Hits:4	Allocated_reads:0.5	Strand:-
GAGTATGAACTTATGATGGCAAAAACCAGG
>Location:NODE_268840_length_12752_cov_27.436010	Coordinate:3576	Reads:1	Hits:4	Allocated_reads:0.25	Strand:-
GTATGAACTTATGATGGCAAAAACCAGG
>Location:NODE_268840_length_12752_cov_27.436010	Coordinate:3576	Reads:80	Hits:4	Allocated_reads:20	Strand:-
TATGAACTTATGATGGCAAAAACCAGG
>Location:NODE_268840_length_12752_cov_27.436010	Coordinate:3576	Reads:1	Hits:2	Allocated_reads:0.5	Strand:-
TGAGTATGAACTTATGATGGCAAAAACCAGG
>Location:NODE_268840_length_12752_cov_27.436010	Coordinate:3577	Reads:6	Hits:4	Allocated_reads:1.5	Strand:-
TATGAACTTATGATGGCAAAAACCAG
>Location:NODE_268840_length_12752_cov_27.436010	Coordinate:3578	Reads:1	Hits:4	Allocated_reads:0.25	Strand:-
GTATGAACTTATGATGGCAAAAACCA
>Location:NODE_268840_length_12752_cov_27.436010	Coordinate:3578	Reads:8	Hits:4	Allocated_reads:2	Strand:-
TATGAACTTATGATGGCAAAAACCA
>Location:NODE_268840_length_12752_cov_27.436010	Coordinate:3578	Reads:1	Hits:2	Allocated_reads:0.5	Strand:-
TGAGTATGAACTTATGATGGCAAAAACCA
>Location:NODE_268840_length_12752_cov_27.436010	Coordinate:3579	Reads:1	Hits:4	Allocated_reads:0.25	Strand:-
GTATGAACTTATGATGGCAAAAACT
>Location:NODE_268840_length_12752_cov_27.436010	Coordinate:3579	Reads:93	Hits:4	Allocated_reads:23.25	Strand:-
TATGAACTTATGATGGCAAAAACC
>Location:NODE_268840_length_12752_cov_27.436010	Coordinate:3579	Reads:12	Hits:2	Allocated_reads:6	Strand:-
TGAGTATGAACTTATGATGGCAAAAACC
>Location:NODE_268840_length_12752_cov_27.436010	Coordinate:3579	Reads:1	Hits:2	Allocated_reads:0.5	Strand:-
TTGAGTATGAACTTATGATGGCAAAAACC
>Location:NODE_268840_length_12752_cov_27.436010	Coordinate:3580	Reads:1	Hits:2	Allocated_reads:0.5	Strand:-
CTTGAGTATGAACTTATGATGGCAAAAAC
>Location:NODE_268840_length_12752_cov_27.436010	Coordinate:3580	Reads:1	Hits:2	Allocated_reads:0.5	Strand:-
TGAGTATGAACTTATGATGGCAAAAAC
>Location:NODE_268840_length_12752_cov_27.436010	Coordinate:3580	Reads:1	Hits:2	Allocated_reads:0.5	Strand:-
TGAGTATGAACTTATGATGGCAAAACC
>Location:NODE_268840_length_12752_cov_27.436010	Coordinate:3580	Reads:1	Hits:2	Allocated_reads:0.5	Strand:-
TTGAGTATGAACTTATGATGGCAAAAAC
>Location:NODE_268840_length_12752_cov_27.436010	Coordinate:3581	Reads:1	Hits:2	Allocated_reads:0.5	Strand:-
TGAGTATGAACTTATGATGGCAAAAA
>Location:NODE_268840_length_12752_cov_27.436010	Coordinate:3593	Reads:2	Hits:2	Allocated_reads:1	Strand:+
TAAGTTCATACTCAAGGGAGATAGT
>Location:NODE_268840_length_12752_cov_27.436010	Coordinate:3593	Reads:1	Hits:2	Allocated_reads:0.5	Strand:+
TAAGTTCATACTCAAGGGAGATGGTTTGT
>Location:NODE_268840_length_12752_cov_27.436010	Coordinate:3593	Reads:6	Hits:2	Allocated_reads:3	Strand:+
TAAGTTCATACTCAAGGGAGATAGTTTGT
>Location:NODE_268840_length_12752_cov_27.436010	Coordinate:3612	Reads:6	Hits:2	Allocated_reads:3	Strand:-
TACTGAAATAACTGTGAGAGTAACAAACTATC
>Location:NODE_268840_length_12752_cov_27.436010	Coordinate:3613	Reads:5	Hits:2	Allocated_reads:2.5	Strand:-
TACTGAAATAACTGTGAGAGTAACAAACTAT
>Location:NODE_268840_length_12752_cov_27.436010	Coordinate:3614	Reads:14	Hits:2	Allocated_reads:7	Strand:-
TACTGAAATAACTGTGAGAGTAACAAACTA
>Location:NODE_268840_length_12752_cov_27.436010	Coordinate:3615	Reads:1	Hits:2	Allocated_reads:0.5	Strand:-
ACTGAAATAACTGTGAGAGTAACAAACT
>Location:NODE_268840_length_12752_cov_27.436010	Coordinate:3615	Reads:1	Hits:2	Allocated_reads:0.5	Strand:-
TACTGAAATAACTGTGAGAGAAACAAACT
>Location:NODE_268840_length_12752_cov_27.436010	Coordinate:3615	Reads:198	Hits:2	Allocated_reads:99	Strand:-
TACTGAAATAACTGTGAGAGTAACAAACT
>Location:NODE_268840_length_12752_cov_27.436010	Coordinate:3615	Reads:3	Hits:2	Allocated_reads:1.5	Strand:-
TACTGAAATAACTGTGAGAGTAACAAACG
>Location:NODE_268840_length_12752_cov_27.436010	Coordinate:3615	Reads:1	Hits:2	Allocated_reads:0.5	Strand:-
TGAAATAACTGTGAGAGTAACAAACT
>Location:NODE_268840_length_12752_cov_27.436010	Coordinate:3616	Reads:1	Hits:2	Allocated_reads:0.5	Strand:-
TACTGAAATAACTGTGAGAGTAACAATC
>Location:NODE_268840_length_12752_cov_27.436010	Coordinate:3616	Reads:190	Hits:2	Allocated_reads:95	Strand:-
TACTGAAATAACTGTGAGAGTAACAAAC
>Location:NODE_268840_length_12752_cov_27.436010	Coordinate:3617	Reads:1	Hits:2	Allocated_reads:0.5	Strand:-
TACTGAAATAACTGTGAGACTAACAAA
>Location:NODE_268840_length_12752_cov_27.436010	Coordinate:3617	Reads:1	Hits:2	Allocated_reads:0.5	Strand:-
TACTGAAATAACTGTGAGAGTAACACA
>Location:NODE_268840_length_12752_cov_27.436010	Coordinate:3617	Reads:1	Hits:2	Allocated_reads:0.5	Strand:-
TACTGAAATAACTGTGAGAGTAACCAT
>Location:NODE_268840_length_12752_cov_27.436010	Coordinate:3617	Reads:44	Hits:2	Allocated_reads:22	Strand:-
TACTGAAATAACTGTGAGAGTAACAAA
>Location:NODE_268840_length_12752_cov_27.436010	Coordinate:3618	Reads:3	Hits:2	Allocated_reads:1.5	Strand:-
TACTGAAATAACTGTGAGAGTAACAA
>Location:NODE_268840_length_12752_cov_27.436010	Coordinate:3619	Reads:1	Hits:2	Allocated_reads:0.5	Strand:-
TACTGAAATAACTGTGAGAGTAATA
>Location:NODE_268840_length_12752_cov_27.436010	Coordinate:3619	Reads:23	Hits:2	Allocated_reads:11.5	Strand:-
TACTGAAATAACTGTGAGAGTAACA
>Location:NODE_268840_length_12752_cov_27.436010	Coordinate:3619	Reads:9	Hits:2	Allocated_reads:4.5	Strand:-
TGCAATACTGAAATAACTGTGAGAGTAACA
>Location:NODE_268840_length_12752_cov_27.436010	Coordinate:3620	Reads:1	Hits:2	Allocated_reads:0.5	Strand:-
CAATACTGAAATAACTGTGAGAGTAAC
>Location:NODE_268840_length_12752_cov_27.436010	Coordinate:3620	Reads:1	Hits:2	Allocated_reads:0.5	Strand:-
GCAATACTGAAATAACTGTGAGAGTAAC
>Location:NODE_268840_length_12752_cov_27.436010	Coordinate:3620	Reads:24	Hits:2	Allocated_reads:12	Strand:-
TACTGAAATAACTGTGAGAGTAAC
>Location:NODE_268840_length_12752_cov_27.436010	Coordinate:3620	Reads:7	Hits:2	Allocated_reads:3.5	Strand:-
TGCAATACTGAAATAACTGTGAGAGTAAC
>Location:NODE_268840_length_12752_cov_27.436010	Coordinate:3621	Reads:5	Hits:2	Allocated_reads:2.5	Strand:-
TGCAATACTGAAATAACTGTGAGAGTAA
>Location:NODE_268840_length_12752_cov_27.436010	Coordinate:3622	Reads:1	Hits:2	Allocated_reads:0.5	Strand:-
TGCAATACTGAAATAACTGTGAGAGTA
>Location:NODE_268840_length_12752_cov_27.436010	Coordinate:3623	Reads:1	Hits:2	Allocated_reads:0.5	Strand:-
CAATACTGAAATAACTGTGAGAGT
>Location:NODE_268840_length_12752_cov_27.436010	Coordinate:3623	Reads:1	Hits:2	Allocated_reads:0.5	Strand:-
CTGCAATACTGAAATAACTGTGAGAGT
>Location:NODE_268840_length_12752_cov_27.436010	Coordinate:3623	Reads:1	Hits:2	Allocated_reads:0.5	Strand:-
GAGACCTGCAATACTGAAATAACTGTGAGAGT
>Location:NODE_268840_length_12752_cov_27.436010	Coordinate:3623	Reads:55	Hits:2	Allocated_reads:27.5	Strand:-
TGCAATACTGAAATAACTGTGAGAGT
>Location:NODE_268840_length_12752_cov_27.436010	Coordinate:3624	Reads:1	Hits:2	Allocated_reads:0.5	Strand:-
TGCAATACTGAAATAACTGTGAGAG
>Location:NODE_268840_length_12752_cov_27.436010	Coordinate:3625	Reads:1	Hits:2	Allocated_reads:0.5	Strand:-
TGCAATACTGAAATAACTGTGAGA
>Location:NODE_268840_length_12752_cov_27.436010	Coordinate:3634	Reads:3	Hits:3	Allocated_reads:1	Strand:+
TATTTCAGTATTGCAGGTCTCTGCATT
>Location:NODE_268840_length_12752_cov_27.436010	Coordinate:3634	Reads:10	Hits:3	Allocated_reads:3.33333333333333	Strand:+
TATTTCAGTATTGCAGGTCTCTGCATTGC
>Location:NODE_268840_length_12752_cov_27.436010	Coordinate:3650	Reads:1	Hits:2	Allocated_reads:0.5	Strand:-
TTATGGGTATAAACAACGCAATGCAGAGAC
>Location:NODE_268840_length_12752_cov_27.436010	Coordinate:3651	Reads:1	Hits:2	Allocated_reads:0.5	Strand:-
TATGGGTATAAACAACGCAATGCAGAGA
>Location:NODE_268840_length_12752_cov_27.436010	Coordinate:3651	Reads:1	Hits:2	Allocated_reads:0.5	Strand:-
TTATGGGTATAAACAACGCAATGCAGAGA
>Location:NODE_268840_length_12752_cov_27.436010	Coordinate:3651	Reads:1	Hits:2	Allocated_reads:0.5	Strand:-
TTATGGGTATAAACAACGCAATGCAGAGT
>Location:NODE_268840_length_12752_cov_27.436010	Coordinate:3655	Reads:1	Hits:2	Allocated_reads:0.5	Strand:-
AACAGATTTATGGGTATAAACAACGCAATGCA
>Location:NODE_268840_length_12752_cov_27.436010	Coordinate:3656	Reads:2	Hits:2	Allocated_reads:1	Strand:-
AACAGATTTATGGGTATAAACAACGCAATGC
>Location:NODE_268840_length_12752_cov_27.436010	Coordinate:3658	Reads:1	Hits:2	Allocated_reads:0.5	Strand:-
AACAGATTTATGGGTATAAACAACGCAAT
>Location:NODE_268840_length_12752_cov_27.436010	Coordinate:3660	Reads:2	Hits:2	Allocated_reads:1	Strand:-
TAAACAGATTTATGGGTATAAACAACGCA
>Location:NODE_268840_length_12752_cov_27.436010	Coordinate:3661	Reads:1	Hits:2	Allocated_reads:0.5	Strand:-
AAACAGATTTATGGGTATAAACAACGC
>Location:NODE_268840_length_12752_cov_27.436010	Coordinate:3662	Reads:1	Hits:2	Allocated_reads:0.5	Strand:-
ATAAACAGATTTATGGGTATAAACAACG
>Location:NODE_268840_length_12752_cov_27.436010	Coordinate:3662	Reads:2	Hits:2	Allocated_reads:1	Strand:-
TAAACAGATTTATGGGTATAAACAACG
>Location:NODE_268840_length_12752_cov_27.436010	Coordinate:3662	Reads:6	Hits:2	Allocated_reads:3	Strand:-
TAATAAACAGATTTATGGGTATAAACAACG
>Location:NODE_268840_length_12752_cov_27.436010	Coordinate:3663	Reads:3	Hits:2	Allocated_reads:1.5	Strand:-
TAATAAACAGATTTATGGGTATAAACAAC
>Location:NODE_268840_length_12752_cov_27.436010	Coordinate:3664	Reads:1	Hits:2	Allocated_reads:0.5	Strand:-
TAATAAACAGATTTATGGGTATAAACAA
>Location:NODE_268840_length_12752_cov_27.436010	Coordinate:3665	Reads:8	Hits:2	Allocated_reads:4	Strand:-
TAATAAACAGATTTATGGGTATAAACA
>Location:NODE_268840_length_12752_cov_27.436010	Coordinate:3666	Reads:156	Hits:2	Allocated_reads:78	Strand:-
TAATAAACAGATTTATGGGTATAAAC
>Location:NODE_268840_length_12752_cov_27.436010	Coordinate:3679	Reads:1	Hits:3	Allocated_reads:0.333333333333333	Strand:-
TTACAAAATGCACCCATAATAAACAGATT
>Location:NODE_268840_length_12752_cov_27.436010	Coordinate:3680	Reads:1	Hits:3	Allocated_reads:0.333333333333333	Strand:-
TACAAAATGCACCCATAATAAACAGAT
>Location:NODE_268840_length_12752_cov_27.436010	Coordinate:3684	Reads:1	Hits:3	Allocated_reads:0.333333333333333	Strand:-
TTAATTACAAAATGCACCCATAATAAAC
>Location:NODE_268840_length_12752_cov_27.436010	Coordinate:3721	Reads:2	Hits:3	Allocated_reads:0.666666666666667	Strand:-
TGTGAATAAAAACATGGAATATTATCTGCCTT
>Location:NODE_268840_length_12752_cov_27.436010	Coordinate:3722	Reads:1	Hits:3	Allocated_reads:0.333333333333333	Strand:-
GTGAATAAAAACATGGAATATTATCTGCCT
>Location:NODE_268840_length_12752_cov_27.436010	Coordinate:3722	Reads:1	Hits:3	Allocated_reads:0.333333333333333	Strand:-
TATGTGAATAAAAACATGGAATATTATCTGCCC
>Location:NODE_268840_length_12752_cov_27.436010	Coordinate:3722	Reads:2	Hits:3	Allocated_reads:0.666666666666667	Strand:-
TATGTGAATAAAAACATGGAATATTATCTGCCT
>Location:NODE_268840_length_12752_cov_27.436010	Coordinate:3722	Reads:1	Hits:3	Allocated_reads:0.333333333333333	Strand:-
TGTGAATAAAAACATGGAATATTATCTGCCA
>Location:NODE_268840_length_12752_cov_27.436010	Coordinate:3722	Reads:1	Hits:3	Allocated_reads:0.333333333333333	Strand:-
TGTGAATAAAAACATGGAATATTATCTGCCC
>Location:NODE_268840_length_12752_cov_27.436010	Coordinate:3722	Reads:2	Hits:3	Allocated_reads:0.666666666666667	Strand:-
TGTGAATAAAAACATGGAATATTATCTGCCG
>Location:NODE_268840_length_12752_cov_27.436010	Coordinate:3722	Reads:3	Hits:3	Allocated_reads:1	Strand:-
TGTGAATAAAAACATGGAACATTATCTGCCT
>Location:NODE_268840_length_12752_cov_27.436010	Coordinate:3722	Reads:52	Hits:3	Allocated_reads:17.3333333333333	Strand:-
TGTGAATAAAAACATGGAATATTATCTGCCT
>Location:NODE_268840_length_12752_cov_27.436010	Coordinate:3723	Reads:2	Hits:3	Allocated_reads:0.666666666666667	Strand:-
TGTGAATAAAAACATGGAATATTATCTGCC
>Location:NODE_268840_length_12752_cov_27.436010	Coordinate:3724	Reads:1	Hits:3	Allocated_reads:0.333333333333333	Strand:-
TGTGAATAAAAACATGGAATATTATCTGC
>Location:NODE_268840_length_12752_cov_27.436010	Coordinate:3726	Reads:1	Hits:3	Allocated_reads:0.333333333333333	Strand:-
TATGTGAATAAAAACATGGAATATTATCT
>Location:NODE_268840_length_12752_cov_27.436010	Coordinate:3738	Reads:1	Hits:3	Allocated_reads:0.333333333333333	Strand:-
TGCAGTGAATGTTTATGTGAATAAAAACAT
>Location:NODE_268840_length_12752_cov_27.436010	Coordinate:3740	Reads:2	Hits:3	Allocated_reads:0.666666666666667	Strand:-
TGCAGTGAATGTTTATGTGAATAAAAAC
>Location:NODE_268840_length_12752_cov_27.436010	Coordinate:3740	Reads:1	Hits:3	Allocated_reads:0.333333333333333	Strand:-
TTTGCAGTGAATGTTTATGTGAATAAAAAC
>Location:NODE_268840_length_12752_cov_27.436010	Coordinate:3742	Reads:2	Hits:3	Allocated_reads:0.666666666666667	Strand:-
TTGCAGTGAATGTTTATGTGAATAAAA
>Location:NODE_268840_length_12752_cov_27.436010	Coordinate:3768	Reads:1	Hits:2	Allocated_reads:0.5	Strand:-
TTAAGTCTTAATATTGTATTGCATTAATTT
>Location:NODE_268840_length_12752_cov_27.436010	Coordinate:3769	Reads:4	Hits:2	Allocated_reads:2	Strand:-
TTAAGTCTTAATATTGTATTGCATTAATT
>Location:NODE_268840_length_12752_cov_27.436010	Coordinate:3770	Reads:1	Hits:2	Allocated_reads:0.5	Strand:-
TAAGTCTTAATATTGTATTGCATTAAT
>Location:NODE_268840_length_12752_cov_27.436010	Coordinate:3770	Reads:2	Hits:2	Allocated_reads:1	Strand:-
TTAAGTCTTAATATTGTATTGCATTAAT
>Location:NODE_268840_length_12752_cov_27.436010	Coordinate:3773	Reads:1	Hits:2	Allocated_reads:0.5	Strand:-
TTAAGTCTTAATATTGTATTGCATT
>Location:NODE_268840_length_12752_cov_27.436010	Coordinate:3785	Reads:2	Hits:3	Allocated_reads:0.666666666666667	Strand:-
TGTGGTCAGTCTACTTTTTAAGTCTTAATA
>Location:NODE_268840_length_12752_cov_27.436010	Coordinate:3786	Reads:1	Hits:3	Allocated_reads:0.333333333333333	Strand:-
TGTGGTCAGTCTACTTTTTAAGTCTTAAT
>Location:NODE_268840_length_12752_cov_27.436010	Coordinate:3787	Reads:1	Hits:3	Allocated_reads:0.333333333333333	Strand:-
TGTGGTCAGTCTACTTTTTAAGTCTTAA
>Location:NODE_268840_length_12752_cov_27.436010	Coordinate:3797	Reads:1	Hits:3	Allocated_reads:0.333333333333333	Strand:-
GCTCAAAAATGTGGTCAGTCTACTTTT
>Location:NODE_268840_length_12752_cov_27.436010	Coordinate:3799	Reads:1	Hits:3	Allocated_reads:0.333333333333333	Strand:+
AAGTAGACTGACCACATTTTTGAGCTATGT
>Location:NODE_268840_length_12752_cov_27.436010	Coordinate:3802	Reads:1	Hits:3	Allocated_reads:0.333333333333333	Strand:+
TAGACTGACCACATTTTTGAGCTATG
>Location:NODE_268840_length_12752_cov_27.436010	Coordinate:3802	Reads:1	Hits:3	Allocated_reads:0.333333333333333	Strand:+
TAGACTGACCACATTTTTGAGCTATGT
>Location:NODE_268840_length_12752_cov_27.436010	Coordinate:3805	Reads:1	Hits:3	Allocated_reads:0.333333333333333	Strand:-
AAAAGAGACATAGCTCAAAAATGTGGTCAGT
>Location:NODE_268840_length_12752_cov_27.436010	Coordinate:3815	Reads:1	Hits:3	Allocated_reads:0.333333333333333	Strand:-
TAGAGACTTAAAAAGAGACATAGCTCAAAAA
>Location:NODE_268840_length_12752_cov_27.436010	Coordinate:3816	Reads:1	Hits:3	Allocated_reads:0.333333333333333	Strand:-
TAGAGACTTAAAAAGAGACATAGCTCAAAA
>Location:NODE_268840_length_12752_cov_27.436010	Coordinate:3817	Reads:1	Hits:3	Allocated_reads:0.333333333333333	Strand:-
TAGAGACTTAAAAAGAGACATAGCTCAAA
>Location:NODE_268840_length_12752_cov_27.436010	Coordinate:3821	Reads:9	Hits:3	Allocated_reads:3	Strand:-
TAGAGACTTAAAAAGAGACATAGCT
>Location:NODE_268840_length_12752_cov_27.436010	Coordinate:3821	Reads:1	Hits:3	Allocated_reads:0.333333333333333	Strand:-
TATAGAGACTTAAAAAGAGACATAGCT
>Location:NODE_268840_length_12752_cov_27.436010	Coordinate:3821	Reads:4	Hits:3	Allocated_reads:1.33333333333333	Strand:-
TGTATAGAGACTTAAAAAGAGACATAGCT
>Location:NODE_268840_length_12752_cov_27.436010	Coordinate:3822	Reads:2	Hits:3	Allocated_reads:0.666666666666667	Strand:-
TAGAGACTTAAAAAGAGACATAGC
>Location:NODE_268840_length_12752_cov_27.436010	Coordinate:3826	Reads:1	Hits:3	Allocated_reads:0.333333333333333	Strand:-
TCTGAGCTGTATAGAGACTTAAAAAGAGACA
>Location:NODE_268840_length_12752_cov_27.436010	Coordinate:3827	Reads:1	Hits:3	Allocated_reads:0.333333333333333	Strand:-
TGAGCTGTATAGAGACTTAAAAAGAGAC
>Location:NODE_268840_length_12752_cov_27.436010	Coordinate:3828	Reads:1	Hits:3	Allocated_reads:0.333333333333333	Strand:-
TCTGAGCTGTATAGAGACTTAAAAAGAGA
>Location:NODE_268840_length_12752_cov_27.436010	Coordinate:3834	Reads:1	Hits:3	Allocated_reads:0.333333333333333	Strand:-
AGTAAATCTGAGCTGTATAGAGACTTAAA
>Location:NODE_268840_length_12752_cov_27.436010	Coordinate:3836	Reads:3	Hits:3	Allocated_reads:1	Strand:+
TAAGTCTCTATACAGCTCAGATTTACT
>Location:NODE_268840_length_12752_cov_27.436010	Coordinate:3838	Reads:1	Hits:2	Allocated_reads:0.5	Strand:-
ACAACACAGTAAATCTGAGCTGTATAGAGACT
>Location:NODE_268840_length_12752_cov_27.436010	Coordinate:3859	Reads:2	Hits:2	Allocated_reads:1	Strand:-
TCAGACATTCATGTGTTAATACAACACAGTA
>Location:NODE_268840_length_12752_cov_27.436010	Coordinate:3862	Reads:1	Hits:2	Allocated_reads:0.5	Strand:-
ATATCAGACATTCATGTGTTAATACAACACA
>Location:NODE_268840_length_12752_cov_27.436010	Coordinate:3862	Reads:1	Hits:2	Allocated_reads:0.5	Strand:-
CAGACATTCATGTGTTAATACAACACA
>Location:NODE_268840_length_12752_cov_27.436010	Coordinate:3862	Reads:1	Hits:2	Allocated_reads:0.5	Strand:-
TATCAGACATTCATGTGTTAATTCAACACA
>Location:NODE_268840_length_12752_cov_27.436010	Coordinate:3862	Reads:33	Hits:2	Allocated_reads:16.5	Strand:-
TATCAGACATTCATGTGTTAATACAACACA
>Location:NODE_268840_length_12752_cov_27.436010	Coordinate:3862	Reads:1	Hits:2	Allocated_reads:0.5	Strand:-
TCAGACATTCATGTGTTAATATAACACA
>Location:NODE_268840_length_12752_cov_27.436010	Coordinate:3862	Reads:113	Hits:2	Allocated_reads:56.5	Strand:-
TCAGACATTCATGTGTTAATACAACACA
>Location:NODE_268840_length_12752_cov_27.436010	Coordinate:3863	Reads:2	Hits:2	Allocated_reads:1	Strand:-
TCAGACATTCATGTGTTAATACAACAC
>Location:NODE_268840_length_12752_cov_27.436010	Coordinate:3864	Reads:8	Hits:2	Allocated_reads:4	Strand:-
TATCAGACATTCATGTGTTAATACAACA
>Location:NODE_268840_length_12752_cov_27.436010	Coordinate:3864	Reads:1	Hits:2	Allocated_reads:0.5	Strand:-
TCAGACATTCATGTGTTAATACAACA
>Location:NODE_268840_length_12752_cov_27.436010	Coordinate:3896	Reads:1	Hits:2	Allocated_reads:0.5	Strand:-
TGCTCACCAGTCGGGTAACTTCTGACA
>Location:NODE_268840_length_12752_cov_27.436010	Coordinate:3897	Reads:4	Hits:2	Allocated_reads:2	Strand:-
ATGCTCACCAGTCGGGTAACTTCTGAC
>Location:NODE_268840_length_12752_cov_27.436010	Coordinate:3897	Reads:1	Hits:2	Allocated_reads:0.5	Strand:-
GTAATGCTCACCAGTCGGGTAACTTCTGAC
>Location:NODE_268840_length_12752_cov_27.436010	Coordinate:3897	Reads:3	Hits:2	Allocated_reads:1.5	Strand:-
TAATGCTCACCAGTCGGGTAACTTCTGAC
>Location:NODE_268840_length_12752_cov_27.436010	Coordinate:3897	Reads:2	Hits:2	Allocated_reads:1	Strand:-
TGCTCACCAGTCGGGTAACTTCTGAC
>Location:NODE_268840_length_12752_cov_27.436010	Coordinate:3901	Reads:1	Hits:2	Allocated_reads:0.5	Strand:-
TAGTAATGCTCACCAGTCGGGTAACTTC
>Location:NODE_268840_length_12752_cov_27.436010	Coordinate:3903	Reads:2	Hits:2	Allocated_reads:1	Strand:-
TAGTAATGCTCACCAGTCGGGTAACT
>Location:NODE_268840_length_12752_cov_27.436010	Coordinate:3906	Reads:1	Hits:2	Allocated_reads:0.5	Strand:-
TGCACAATAGTAATGCTCACCAGTCGGGTA
>Location:NODE_268840_length_12752_cov_27.436010	Coordinate:3919	Reads:3	Hits:2	Allocated_reads:1.5	Strand:-
TAATAGGCATGGATGCACAATAGTAATGCT
>Location:NODE_268840_length_12752_cov_27.436010	Coordinate:3920	Reads:2	Hits:2	Allocated_reads:1	Strand:-
TAATAGGCATGGATGCACAATAGTAATGC
>Location:NODE_268840_length_12752_cov_27.436010	Coordinate:3921	Reads:1	Hits:2	Allocated_reads:0.5	Strand:-
TAATAGGCATGGATGCACAGTAGTAATG
>Location:NODE_268840_length_12752_cov_27.436010	Coordinate:3921	Reads:5	Hits:2	Allocated_reads:2.5	Strand:-
TAATAGGCATGGATGCACAATAGTAATG
>Location:NODE_268840_length_12752_cov_27.436010	Coordinate:3922	Reads:3	Hits:2	Allocated_reads:1.5	Strand:-
TAATAGGCATGGATGCACAATAGTAAT
>Location:NODE_268840_length_12752_cov_27.436010	Coordinate:3932	Reads:1	Hits:1	Allocated_reads:1	Strand:-
TGAGATTGCAATATAATAGGCATGGATGTT
>Location:NODE_268840_length_12752_cov_27.436010	Coordinate:3935	Reads:5	Hits:1	Allocated_reads:5	Strand:-
TGAGATTGCAATATAATAGGCATGGAT
>Location:NODE_268840_length_12752_cov_27.436010	Coordinate:3935	Reads:2	Hits:1	Allocated_reads:2	Strand:-
TTTGAGATTGCAATATAATAGGCATGGAT
>Location:NODE_268840_length_12752_cov_27.436010	Coordinate:3946	Reads:1	Hits:1	Allocated_reads:1	Strand:-
TTGGCTCCTTTTGAGATTGCAATATAA
>Location:NODE_268840_length_12752_cov_27.436010	Coordinate:3955	Reads:1	Hits:2	Allocated_reads:0.5	Strand:-
TATTTTCAGCTTGGCTCCTTTTGAGATT
>Location:NODE_268840_length_12752_cov_27.436010	Coordinate:3959	Reads:1	Hits:2	Allocated_reads:0.5	Strand:-
CTGTATTTTCAGCTTGGCTCCTTTTGA
>Location:NODE_268840_length_12752_cov_27.436010	Coordinate:3962	Reads:1	Hits:2	Allocated_reads:0.5	Strand:-
AGGGTCTGTATTTTCAGCTTGGCTCCTTT
>Location:NODE_268840_length_12752_cov_27.436010	Coordinate:3963	Reads:1	Hits:2	Allocated_reads:0.5	Strand:-
TAGGGTCTGTATTTTCAGCTTGGCTCCTT
>Location:NODE_268840_length_12752_cov_27.436010	Coordinate:3965	Reads:1	Hits:2	Allocated_reads:0.5	Strand:-
TAGGGTCTGTATTTTCAGCTTGGCTCC
>Location:NODE_268840_length_12752_cov_27.436010	Coordinate:3974	Reads:1	Hits:1	Allocated_reads:1	Strand:-
GATAAGGGTAGGGTCTGTATTTTCAG
>Location:NODE_268840_length_12752_cov_27.436010	Coordinate:3985	Reads:1	Hits:1	Allocated_reads:1	Strand:-
TGACTTATAAGGACCAGATAAGGGTAGGGTC
>Location:NODE_268840_length_12752_cov_27.436010	Coordinate:3987	Reads:1	Hits:1	Allocated_reads:1	Strand:-
CATGACTTATAAGGACCAGATAAGGGTAGGG
>Location:NODE_268840_length_12752_cov_27.436010	Coordinate:3987	Reads:3	Hits:1	Allocated_reads:3	Strand:-
TACATGACTTATAAGGACCAGATAAGGGTAGGG
>Location:NODE_268840_length_12752_cov_27.436010	Coordinate:3987	Reads:2	Hits:1	Allocated_reads:2	Strand:-
TGACTTATAAGGACCAGATAAGGGTAGGG
>Location:NODE_268840_length_12752_cov_27.436010	Coordinate:3990	Reads:4	Hits:1	Allocated_reads:4	Strand:-
TACATGACTTATAAGGACCAGATAAGGGTA
>Location:NODE_268840_length_12752_cov_27.436010	Coordinate:3992	Reads:9	Hits:1	Allocated_reads:9	Strand:-
TACATGACTTATAAGGACCAGATAAGGG
>Location:NODE_268840_length_12752_cov_27.436010	Coordinate:3995	Reads:1	Hits:1	Allocated_reads:1	Strand:-
GTATACATGACTTATAAGGACCAGATAA
>Location:NODE_268840_length_12752_cov_27.436010	Coordinate:3996	Reads:1	Hits:1	Allocated_reads:1	Strand:-
GTATACATGACTTATAAGGACCAGATA
>Location:NODE_268840_length_12752_cov_27.436010	Coordinate:3996	Reads:1	Hits:1	Allocated_reads:1	Strand:-
TACATGACTTATAAGGACCAGATA
>Location:NODE_268840_length_12752_cov_27.436010	Coordinate:3997	Reads:1	Hits:1	Allocated_reads:1	Strand:-
TCAAGTATACATGACTTATAAGGACCAGAT
>Location:NODE_268840_length_12752_cov_27.436010	Coordinate:3998	Reads:2	Hits:1	Allocated_reads:2	Strand:-
TCAAGTATACATGACTTATAAGGACCAGA
>Location:NODE_268840_length_12752_cov_27.436010	Coordinate:4001	Reads:1	Hits:4	Allocated_reads:0.25	Strand:-
TTTTCAAGTATACATGACTTATAAGGACC
>Location:NODE_268840_length_12752_cov_27.436010	Coordinate:4011	Reads:3	Hits:2	Allocated_reads:1.5	Strand:-
TACACACATAATTTTCAAGTATACATGACT
>Location:NODE_268840_length_12752_cov_27.436010	Coordinate:4020	Reads:1	Hits:2	Allocated_reads:0.5	Strand:-
CCCATGGATACACACATAATTTTCAAGTA
>Location:NODE_268840_length_12752_cov_27.436010	Coordinate:4033	Reads:1	Hits:3	Allocated_reads:0.333333333333333	Strand:-
TGAATTGTGAAGCCCATGGATACACACA
>Location:NODE_268840_length_12752_cov_27.436010	Coordinate:4037	Reads:1	Hits:3	Allocated_reads:0.333333333333333	Strand:-
TTTAGGTGAATTGTGAAGCCCATGGATACA
>Location:NODE_268840_length_12752_cov_27.436010	Coordinate:4041	Reads:4	Hits:4	Allocated_reads:1	Strand:-
TGTTTAGGTGAATTGTGAAGCCCATGGA
>Location:NODE_268840_length_12752_cov_27.436010	Coordinate:4044	Reads:1	Hits:4	Allocated_reads:0.25	Strand:-
TTTCATGTTTAGGTGAATTGTGAAGCCCAT
>Location:NODE_268840_length_12752_cov_27.436010	Coordinate:4047	Reads:1	Hits:4	Allocated_reads:0.25	Strand:-
TATTTCATGTTTAGGTGAATTGTGAAGCC
>Location:NODE_268840_length_12752_cov_27.436010	Coordinate:4072	Reads:1	Hits:3	Allocated_reads:0.333333333333333	Strand:-
TACCATAAGGTCACACACTGATATT
>Location:NODE_268840_length_12752_cov_27.436010	Coordinate:4075	Reads:1	Hits:3	Allocated_reads:0.333333333333333	Strand:-
TATGAGTACCATAAGGTCACACACTGAT
>Location:NODE_268840_length_12752_cov_27.436010	Coordinate:4092	Reads:1	Hits:3	Allocated_reads:0.333333333333333	Strand:-
TGTCAGGTTTATGTGACTTATGAGTACCA
>Location:NODE_268840_length_12752_cov_27.436010	Coordinate:4097	Reads:1	Hits:3	Allocated_reads:0.333333333333333	Strand:-
GGACACTGTCAGGTTTATGTGACTTATGAG
>Location:NODE_268840_length_12752_cov_27.436010	Coordinate:4102	Reads:1	Hits:3	Allocated_reads:0.333333333333333	Strand:-
TGAGGACACTGTCAGGTTTATGTGACTT
>Location:NODE_268840_length_12752_cov_27.436010	Coordinate:4103	Reads:2	Hits:2	Allocated_reads:1	Strand:-
TATGAGGACACTGTCAGGTTTATGTGACT
>Location:NODE_268840_length_12752_cov_27.436010	Coordinate:4103	Reads:1	Hits:2	Allocated_reads:0.5	Strand:-
TTATGAGGACACTGTCAGGTTTATGTGACT
>Location:NODE_268840_length_12752_cov_27.436010	Coordinate:4107	Reads:2	Hits:2	Allocated_reads:1	Strand:-
TGCTACTTATGAGGACACTGTCAGGTTTATGT
>Location:NODE_268840_length_12752_cov_27.436010	Coordinate:4108	Reads:1	Hits:2	Allocated_reads:0.5	Strand:-
TACTTATGAGGACACTGTCAGGTTTATG
>Location:NODE_268840_length_12752_cov_27.436010	Coordinate:4108	Reads:7	Hits:2	Allocated_reads:3.5	Strand:-
TGCTACTTATGAGGACACTGTCAGGTTTATG
>Location:NODE_268840_length_12752_cov_27.436010	Coordinate:4111	Reads:1	Hits:2	Allocated_reads:0.5	Strand:+
AAACCTGACAGTGTCCTCATAAGTAGC
>Location:NODE_268840_length_12752_cov_27.436010	Coordinate:4112	Reads:1	Hits:2	Allocated_reads:0.5	Strand:-
TGCTACTTATGAGGACACTGTCAGGTT
>Location:NODE_268840_length_12752_cov_27.436010	Coordinate:4112	Reads:3	Hits:2	Allocated_reads:1.5	Strand:-
TTTACTGCTACTTATGAGGACACTGTCAGGTT
>Location:NODE_268840_length_12752_cov_27.436010	Coordinate:4113	Reads:1	Hits:2	Allocated_reads:0.5	Strand:-
TACTGCTACTTATGAGGACACTGTCAGGT
>Location:NODE_268840_length_12752_cov_27.436010	Coordinate:4113	Reads:1	Hits:2	Allocated_reads:0.5	Strand:-
TGCTACTTATGAGGACACTGTCAGGT
>Location:NODE_268840_length_12752_cov_27.436010	Coordinate:4113	Reads:1	Hits:2	Allocated_reads:0.5	Strand:-
TTTACTGCTACTTATGAGGACACTGACAGGT
>Location:NODE_268840_length_12752_cov_27.436010	Coordinate:4113	Reads:4	Hits:2	Allocated_reads:2	Strand:-
TTTACTGCTACTTATGAGGACACTGTCAGGT
>Location:NODE_268840_length_12752_cov_27.436010	Coordinate:4114	Reads:2	Hits:2	Allocated_reads:1	Strand:-
TGCTACTTATGAGGACACTGTCAGG
>Location:NODE_268840_length_12752_cov_27.436010	Coordinate:4114	Reads:5	Hits:2	Allocated_reads:2.5	Strand:-
TTTACTGCTACTTATGAGGACACTGTCAGG
>Location:NODE_268840_length_12752_cov_27.436010	Coordinate:4116	Reads:6	Hits:2	Allocated_reads:3	Strand:-
TTTACTGCTACTTATGAGGACACTGTCA
>Location:NODE_268840_length_12752_cov_27.436010	Coordinate:4117	Reads:1	Hits:2	Allocated_reads:0.5	Strand:-
TTTACTGCTACTTATGAGGACACTGTC
>Location:NODE_268840_length_12752_cov_27.436010	Coordinate:4118	Reads:1	Hits:2	Allocated_reads:0.5	Strand:-
TTTACTGCTACTTATGAGGACACTGT
>Location:NODE_268840_length_12752_cov_27.436010	Coordinate:4120	Reads:1	Hits:2	Allocated_reads:0.5	Strand:-
TTTACTGCTACTTATGAGGACACT
>Location:NODE_268840_length_12752_cov_27.436010	Coordinate:4126	Reads:1	Hits:2	Allocated_reads:0.5	Strand:-
CAAACCTGAATTTACTGCTACTTATGAG
>Location:NODE_268840_length_12752_cov_27.436010	Coordinate:4126	Reads:1	Hits:2	Allocated_reads:0.5	Strand:-
TCAAACCTGAATTTACTGCTACTTATGAG
>Location:NODE_268840_length_12752_cov_27.436010	Coordinate:4132	Reads:1	Hits:3	Allocated_reads:0.333333333333333	Strand:-
TTTGGTCAAACCTGAATTTACTGCTACT
>Location:NODE_268840_length_12752_cov_27.436010	Coordinate:4134	Reads:1	Hits:2	Allocated_reads:0.5	Strand:+
TAGCAGTAAATTCAGGTTTGACCAAAATT
>Location:NODE_268840_length_12752_cov_27.436010	Coordinate:4153	Reads:4	Hits:2	Allocated_reads:2	Strand:-
TGAGATTTTGGCTAGGGTTAAATTTTGGTC
>Location:NODE_268840_length_12752_cov_27.436010	Coordinate:4154	Reads:2	Hits:2	Allocated_reads:1	Strand:-
TGAGATTTTGGCTAGGGTTAAATTTTGGT
>Location:NODE_268840_length_12752_cov_27.436010	Coordinate:4154	Reads:1	Hits:2	Allocated_reads:0.5	Strand:-
TGTTGAGATTTTGGCTAGGGTTAAATTTTGGT
>Location:NODE_268840_length_12752_cov_27.436010	Coordinate:4155	Reads:1	Hits:2	Allocated_reads:0.5	Strand:-
TGTTGAGATTTTGGCTAGGGTTAAATTTTGG
>Location:NODE_268840_length_12752_cov_27.436010	Coordinate:4157	Reads:1	Hits:2	Allocated_reads:0.5	Strand:-
TCTGTTGAGATTTTGGCTAGGGTTAAATTGG
>Location:NODE_268840_length_12752_cov_27.436010	Coordinate:4157	Reads:1	Hits:2	Allocated_reads:0.5	Strand:-
TGAGATTTTGGCTAGGGTTAAATTTT
>Location:NODE_268840_length_12752_cov_27.436010	Coordinate:4158	Reads:2	Hits:2	Allocated_reads:1	Strand:-
TGTTGAGATTTTGGCTAGGGTTAAATTT
>Location:NODE_268840_length_12752_cov_27.436010	Coordinate:4159	Reads:2	Hits:2	Allocated_reads:1	Strand:-
TCTGTTGAGATTTTGGCTAGGGTTAAATT
>Location:NODE_268840_length_12752_cov_27.436010	Coordinate:4159	Reads:1	Hits:2	Allocated_reads:0.5	Strand:-
TGTTGAGATTTTGGCTAGGGTTAAATT
>Location:NODE_268840_length_12752_cov_27.436010	Coordinate:4160	Reads:3	Hits:2	Allocated_reads:1.5	Strand:-
TGTTGAGATTTTGGCTAGGGTTAAAT
>Location:NODE_268840_length_12752_cov_27.436010	Coordinate:4174	Reads:1	Hits:2	Allocated_reads:0.5	Strand:-
TCCAAGAACACGCCCATCTGTTGAGATTTT
>Location:NODE_268840_length_12752_cov_27.436010	Coordinate:4174	Reads:1	Hits:2	Allocated_reads:0.5	Strand:-
TTCCAAGAACACGCCCATCTGTTGAGATTTT
>Location:NODE_268840_length_12752_cov_27.436010	Coordinate:4176	Reads:1	Hits:2	Allocated_reads:0.5	Strand:-
TTCCAAGAACACGCCCATCTGTTGAGATT
>Location:NODE_268840_length_12752_cov_27.436010	Coordinate:4180	Reads:1	Hits:2	Allocated_reads:0.5	Strand:-
TGCTTCCAAGAACACGCCCATCTGTTGA
>Location:NODE_268840_length_12752_cov_27.436010	Coordinate:4186	Reads:1	Hits:2	Allocated_reads:0.5	Strand:-
TGACCCATGCTTCCAAGAACACGCCCATC
>Location:NODE_268840_length_12752_cov_27.436010	Coordinate:4190	Reads:1	Hits:2	Allocated_reads:0.5	Strand:-
ATTTGACCCATGCTTCCAAGAACACGCC
>Location:NODE_268840_length_12752_cov_27.436010	Coordinate:4194	Reads:1	Hits:2	Allocated_reads:0.5	Strand:-
AAAATTTGACCCATGCTTCCAAGAACA
>Location:NODE_268840_length_12752_cov_27.436010	Coordinate:4194	Reads:1	Hits:2	Allocated_reads:0.5	Strand:-
AAATTTGACCCATGCTTCCAAGAACA
>Location:NODE_268840_length_12752_cov_27.436010	Coordinate:4194	Reads:1	Hits:2	Allocated_reads:0.5	Strand:-
CAAAAAATTTGACCCATGCTTCCAAGAACA
>Location:NODE_268840_length_12752_cov_27.436010	Coordinate:4195	Reads:1	Hits:2	Allocated_reads:0.5	Strand:-
AAAAAATTTGACCCATGCTTCCAAGAAC
>Location:NODE_268840_length_12752_cov_27.436010	Coordinate:4195	Reads:1	Hits:2	Allocated_reads:0.5	Strand:-
TCACAAAAAATTTGACCCATGCTTCCAAGAAC
>Location:NODE_268840_length_12752_cov_27.436010	Coordinate:4212	Reads:1	Hits:3	Allocated_reads:0.333333333333333	Strand:-
TAGAGGCATGGGAATCACAAAAAATTTGA
>Location:NODE_268840_length_12752_cov_27.436010	Coordinate:4213	Reads:1	Hits:3	Allocated_reads:0.333333333333333	Strand:-
TAGAGGCATGGGAATCACAAAAAATTTG
>Location:NODE_268840_length_12752_cov_27.436010	Coordinate:4214	Reads:3	Hits:3	Allocated_reads:1	Strand:-
TAGAGGCATGGGAATCACAAAAAATTT
>Location:NODE_268840_length_12752_cov_27.436010	Coordinate:4215	Reads:1	Hits:3	Allocated_reads:0.333333333333333	Strand:-
TAGAGGCATGGGAATCACAAAAAATT
>Location:NODE_268840_length_12752_cov_27.436010	Coordinate:4215	Reads:3	Hits:3	Allocated_reads:1	Strand:-
TCCTAGAGGCATGGGAATCACAAAAAATT
>Location:NODE_268840_length_12752_cov_27.436010	Coordinate:4241	Reads:1	Hits:5	Allocated_reads:0.2	Strand:-
TGTGACAAATGGGAACGTGCCTTTCCGAAGGTCC
>Location:NODE_268840_length_12752_cov_27.436010	Coordinate:4244	Reads:5	Hits:5	Allocated_reads:1	Strand:-
TGTGACAAATGGGAACGTGCCTTTCCGAAGG
>Location:NODE_268840_length_12752_cov_27.436010	Coordinate:4245	Reads:1	Hits:5	Allocated_reads:0.2	Strand:-
TGTGACAAATGGGAACGTGCCTTTCCGAAG
>Location:NODE_268840_length_12752_cov_27.436010	Coordinate:4246	Reads:1	Hits:5	Allocated_reads:0.2	Strand:-
TGTGACAAATGGGAACGTGCCTTTCCGAA
>Location:NODE_268840_length_12752_cov_27.436010	Coordinate:4247	Reads:2	Hits:5	Allocated_reads:0.4	Strand:-
TGTGACAAATGGGAACGTGCCTTTCCGA
>Location:NODE_268840_length_12752_cov_27.436010	Coordinate:4249	Reads:1	Hits:5	Allocated_reads:0.2	Strand:-
TGTGACAAATGGGAACGTGCCTTTCC
>Location:NODE_268840_length_12752_cov_27.436010	Coordinate:4258	Reads:1	Hits:5	Allocated_reads:0.2	Strand:-
TATGACAAAAATGTGACAAATGGGAACG
>Location:NODE_268840_length_12752_cov_27.436010	Coordinate:4265	Reads:1	Hits:1	Allocated_reads:1	Strand:+
ATTTGTCACATTTTTGTCATAGGTACT
>Location:NODE_268840_length_12752_cov_27.436010	Coordinate:4281	Reads:1	Hits:1	Allocated_reads:1	Strand:-
TGTCGTGATATATCAGTACCTATGA
>Location:NODE_268840_length_12752_cov_27.436010	Coordinate:4281	Reads:1	Hits:1	Allocated_reads:1	Strand:-
TGTTGTCGTGATATATCAGTACCTATGA
>Location:NODE_268840_length_12752_cov_27.436010	Coordinate:4284	Reads:1	Hits:1	Allocated_reads:1	Strand:-
ACATACGTGTTGTCGTGATATATCAGTACCTA
>Location:NODE_268840_length_12752_cov_27.436010	Coordinate:4286	Reads:1	Hits:1	Allocated_reads:1	Strand:-
CACATACGTGTTGTCGTGATATATCAGTACC
>Location:NODE_268840_length_12752_cov_27.436010	Coordinate:4288	Reads:1	Hits:1	Allocated_reads:1	Strand:-
CACACATACGTGTTGTCGTGATATATCAGTA
>Location:NODE_268840_length_12752_cov_27.436010	Coordinate:4289	Reads:1	Hits:1	Allocated_reads:1	Strand:-
CATACGTGTTGTCGTGATATATCAGT
>Location:NODE_268840_length_12752_cov_27.436010	Coordinate:4339	Reads:6	Hits:1	Allocated_reads:6	Strand:-
AGCAGGTCCCGGAATCCACAGAAACCAG
>Location:NODE_268840_length_12752_cov_27.436010	Coordinate:4339	Reads:1	Hits:1	Allocated_reads:1	Strand:-
CAGCAGGTCCCGGAATCCACAGAAACTAT
>Location:NODE_268840_length_12752_cov_27.436010	Coordinate:4341	Reads:1	Hits:1	Allocated_reads:1	Strand:-
CAGGTCCCGGAATCCACAGAAACC
>Location:NODE_268840_length_12752_cov_27.436010	Coordinate:4342	Reads:1	Hits:1	Allocated_reads:1	Strand:-
TGCAGCAGGTCCCGGAATCCACAGAAAC
>Location:NODE_268840_length_12752_cov_27.436010	Coordinate:4360	Reads:1	Hits:1	Allocated_reads:1	Strand:-
TCCAAGTAGCTCCACAGGTGCAGCAGGT
>Location:NODE_268840_length_12752_cov_27.436010	Coordinate:4366	Reads:1	Hits:1	Allocated_reads:1	Strand:+
TGCACCTGTGGAGCTACTTGGAGT
>Location:NODE_268840_length_12752_cov_27.436010	Coordinate:4377	Reads:1	Hits:1	Allocated_reads:1	Strand:-
TTGACGGAAGCTCAGCCACTCCAAGTAGCT
>Location:NODE_268840_length_12752_cov_27.436010	Coordinate:4378	Reads:1	Hits:1	Allocated_reads:1	Strand:-
GACGGAAGCTCAGCCACTCCAAGTAGC
>Location:NODE_268840_length_12752_cov_27.436010	Coordinate:4378	Reads:48	Hits:1	Allocated_reads:48	Strand:-
TTGACGGAAGCTCAGCCACTCCAAGTAGC
>Location:NODE_268840_length_12752_cov_27.436010	Coordinate:4379	Reads:1	Hits:1	Allocated_reads:1	Strand:-
TTGACGGAAGCTCAGCCACTCCAAGTAC
>Location:NODE_268840_length_12752_cov_27.436010	Coordinate:4379	Reads:1	Hits:1	Allocated_reads:1	Strand:-
TTGACGGAAGCTCAGCCACTCCAAGTAG
>Location:NODE_268840_length_12752_cov_27.436010	Coordinate:4380	Reads:2	Hits:1	Allocated_reads:2	Strand:-
TTGACGGAAGCTCAGCCACTCCAAGTA
>Location:NODE_268840_length_12752_cov_27.436010	Coordinate:4381	Reads:1	Hits:1	Allocated_reads:1	Strand:-
ATTGACGGAAGCTCAGCCACTCCAAGT
>Location:NODE_268840_length_12752_cov_27.436010	Coordinate:4382	Reads:1	Hits:1	Allocated_reads:1	Strand:-
TTGACGGAAGCTCAGCCACTCCAAG
>Location:NODE_268840_length_12752_cov_27.436010	Coordinate:4390	Reads:1	Hits:1	Allocated_reads:1	Strand:-
TCACGATCCAGCATTGACGGAAGCTCAGCC
>Location:NODE_268840_length_12752_cov_27.436010	Coordinate:4391	Reads:4	Hits:1	Allocated_reads:4	Strand:-
CACGATCCAGCATTGACGGAAGCTCAGC
>Location:NODE_268840_length_12752_cov_27.436010	Coordinate:4391	Reads:9	Hits:1	Allocated_reads:9	Strand:-
TCACGATCCAGCATTGACGGAAGCTCAGC
>Location:NODE_268840_length_12752_cov_27.436010	Coordinate:4391	Reads:2	Hits:1	Allocated_reads:2	Strand:-
TCTCACGATCCAGCATTGACGGAAGCTCAGC
>Location:NODE_268840_length_12752_cov_27.436010	Coordinate:4413	Reads:1	Hits:1	Allocated_reads:1	Strand:+
ATCGTGAGAATCTGCCAGTGTAGT
>Location:NODE_268840_length_12752_cov_27.436010	Coordinate:4413	Reads:2	Hits:1	Allocated_reads:2	Strand:+
ATCGTGAGAATCTGCCAGTGTAGTCC
>Location:NODE_268840_length_12752_cov_27.436010	Coordinate:4429	Reads:1	Hits:1	Allocated_reads:1	Strand:-
TCAAACATCTAAGCTCACGGACTACACT
>Location:NODE_268840_length_12752_cov_27.436010	Coordinate:4430	Reads:1	Hits:1	Allocated_reads:1	Strand:-
TCAAACATCTAAGCTCACGGACTACAC
>Location:NODE_268840_length_12752_cov_27.436010	Coordinate:4447	Reads:1	Hits:1	Allocated_reads:1	Strand:+
AGATGTTTGAAAGTGTTTGTTTGCCAC
>Location:NODE_268840_length_12752_cov_27.436010	Coordinate:4449	Reads:2	Hits:1	Allocated_reads:2	Strand:+
ATGTTTGAAAGTGTTTGTTTGCCAC
>Location:NODE_268840_length_12752_cov_27.436010	Coordinate:4456	Reads:1	Hits:1	Allocated_reads:1	Strand:-
CTTTTCACCAGTGGCAAACAAACACTTT
>Location:NODE_268840_length_12752_cov_27.436010	Coordinate:4464	Reads:1	Hits:1	Allocated_reads:1	Strand:-
TTAGAAACTTTTCACCAGTGGCAAACA
>Location:NODE_268840_length_12752_cov_27.436010	Coordinate:4479	Reads:1	Hits:1	Allocated_reads:1	Strand:-
CACAGAAACGGCCATTAGAAACTTTT
>Location:NODE_268840_length_12752_cov_27.436010	Coordinate:4480	Reads:1	Hits:1	Allocated_reads:1	Strand:-
AACCACAGAAACGGCCATTAGAAACTTT
>Location:NODE_268840_length_12752_cov_27.436010	Coordinate:4499	Reads:2	Hits:1	Allocated_reads:2	Strand:-
TGTCAATGATCCTGCTGGAAACCACAGA
>Location:NODE_268840_length_12752_cov_27.436010	Coordinate:4501	Reads:1	Hits:1	Allocated_reads:1	Strand:-
TCATGTCAATGATCCTGCTGGAAACCACA
>Location:NODE_268840_length_12752_cov_27.436010	Coordinate:4501	Reads:2	Hits:1	Allocated_reads:2	Strand:-
TGTCAATGATCCTGCTGGAAACCACA
>Location:NODE_268840_length_12752_cov_27.436010	Coordinate:4516	Reads:1	Hits:1	Allocated_reads:1	Strand:-
TGCTTGCTTTGTCCCCTCATGTCAATGATC
>Location:NODE_268840_length_12752_cov_27.436010	Coordinate:4519	Reads:1	Hits:1	Allocated_reads:1	Strand:+
CATTGACATGAGGGGACAAAGCAAGC
>Location:NODE_268840_length_12752_cov_27.436010	Coordinate:4528	Reads:1	Hits:1	Allocated_reads:1	Strand:-
CCAAATACTGTGTTGCTTGCTTTGTCCCCTC
>Location:NODE_268840_length_12752_cov_27.436010	Coordinate:4528	Reads:1	Hits:1	Allocated_reads:1	Strand:-
TACTGTGTTGCTTGCTTTGTCCCCTC
>Location:NODE_268840_length_12752_cov_27.436010	Coordinate:4529	Reads:1	Hits:1	Allocated_reads:1	Strand:-
AAATACTGTGTTGCTTGCTTTGTCCCCT
>Location:NODE_268840_length_12752_cov_27.436010	Coordinate:4529	Reads:1	Hits:1	Allocated_reads:1	Strand:-
TACTGTGTTGCTTGCTTTGTCCCCT
>Location:NODE_268840_length_12752_cov_27.436010	Coordinate:4534	Reads:1	Hits:1	Allocated_reads:1	Strand:-
TGTTACCAAATACTGTGTTGCTTGCTTTGT
>Location:NODE_268840_length_12752_cov_27.436010	Coordinate:4535	Reads:1	Hits:1	Allocated_reads:1	Strand:-
TACCAAATACTGTGTTGCTTGCTTTG
>Location:NODE_268840_length_12752_cov_27.436010	Coordinate:4535	Reads:1	Hits:1	Allocated_reads:1	Strand:-
TGTTACCAAATACTGTGTTGCTTGCTTTG
>Location:NODE_268840_length_12752_cov_27.436010	Coordinate:4542	Reads:1	Hits:1	Allocated_reads:1	Strand:-
CCTTTGTTACCAAATACTGTGTTGCT
>Location:NODE_268840_length_12752_cov_27.436010	Coordinate:4542	Reads:1	Hits:1	Allocated_reads:1	Strand:-
TCCCTTTGTTACCAAATACTGTGTTGTT
>Location:NODE_268840_length_12752_cov_27.436010	Coordinate:4542	Reads:5	Hits:1	Allocated_reads:5	Strand:-
TCCCTTTGTTACCAAATACTGTGTTGCT
>Location:NODE_268840_length_12752_cov_27.436010	Coordinate:4543	Reads:1	Hits:1	Allocated_reads:1	Strand:-
TCCCTTTGTTACCAAATACTGTGTTGC
>Location:NODE_268840_length_12752_cov_27.436010	Coordinate:4561	Reads:11	Hits:1	Allocated_reads:11	Strand:-
TGATAGTGATCTGTTTCCGCTCCCTTTGT
>Location:NODE_268840_length_12752_cov_27.436010	Coordinate:4563	Reads:1	Hits:1	Allocated_reads:1	Strand:-
TGATAGTGATCTGTTTCCGCTCCCTTT
>Location:NODE_268840_length_12752_cov_27.436010	Coordinate:4564	Reads:1	Hits:1	Allocated_reads:1	Strand:-
AGTGATAGTGATCTGTTTCCGCTCCCTT
>Location:NODE_268840_length_12752_cov_27.436010	Coordinate:4564	Reads:1	Hits:1	Allocated_reads:1	Strand:-
GTGATAGTGATCTGTTTCCGCTCTCTT
>Location:NODE_268840_length_12752_cov_27.436010	Coordinate:4564	Reads:3	Hits:1	Allocated_reads:3	Strand:-
TGATAGTGATCTGTTTCCGCTCCCTT
>Location:NODE_268840_length_12752_cov_27.436010	Coordinate:4565	Reads:2	Hits:1	Allocated_reads:2	Strand:-
TGATAGTGATCTGTTTCCGCTCCCT
>Location:NODE_268840_length_12752_cov_27.436010	Coordinate:4566	Reads:1	Hits:1	Allocated_reads:1	Strand:-
TCCCAGTGATAGTGATCTGTTTCCGCTCCC
>Location:NODE_268840_length_12752_cov_27.436010	Coordinate:4570	Reads:1	Hits:1	Allocated_reads:1	Strand:-
TCTTCTCCCAGTGATAGTGATCTGTTTCCGC
>Location:NODE_268840_length_12752_cov_27.436010	Coordinate:4575	Reads:1	Hits:1	Allocated_reads:1	Strand:-
TGTCTTCTCCCAGTGATAGTGATCTGTT
>Location:NODE_268840_length_12752_cov_27.436010	Coordinate:4583	Reads:1	Hits:1	Allocated_reads:1	Strand:-
TCCGTGCAGTGTCTTCTCCCAGTGATAGT
>Location:NODE_268840_length_12752_cov_27.436010	Coordinate:4585	Reads:1	Hits:1	Allocated_reads:1	Strand:-
TGTGTCCGTGCAGTGTCTTCTCCCAGTGATT
>Location:NODE_268840_length_12752_cov_27.436010	Coordinate:4593	Reads:1	Hits:1	Allocated_reads:1	Strand:-
TGTGTGTGTCCGTGCAGTGTCTTCTCT
>Location:NODE_268840_length_12752_cov_27.436010	Coordinate:4593	Reads:1	Hits:1	Allocated_reads:1	Strand:-
TGTGTGTGTGTCCGTGCAGTGTCTTCTCC
>Location:NODE_268840_length_12752_cov_27.436010	Coordinate:4597	Reads:1	Hits:1	Allocated_reads:1	Strand:-
TGTGTGTGTGTGTCCGTGCAGTGTCTT
>Location:NODE_268840_length_12752_cov_27.436010	Coordinate:4610	Reads:1	Hits:1	Allocated_reads:1	Strand:-
TTGAATCGTGTGTGTGTGTGTGTGTGTC
>Location:NODE_268840_length_12752_cov_27.436010	Coordinate:4613	Reads:1	Hits:2	Allocated_reads:0.5	Strand:-
TTGAATCGTGTGTGTGTGTGTGTGT
>Location:NODE_268840_length_12752_cov_27.436010	Coordinate:4623	Reads:1	Hits:1	Allocated_reads:1	Strand:-
TATGAATATTCATCCTTGAATCGTGTGTGT
>Location:NODE_268840_length_12752_cov_27.436010	Coordinate:4632	Reads:1	Hits:1	Allocated_reads:1	Strand:-
ACTCTCTGGTATGAATATTCATCCTTGAAT
>Location:NODE_268840_length_12752_cov_27.436010	Coordinate:4632	Reads:1	Hits:1	Allocated_reads:1	Strand:-
CTCTCTGGTATGAATATTCATCCTTGAAT
>Location:NODE_268840_length_12752_cov_27.436010	Coordinate:4635	Reads:1	Hits:1	Allocated_reads:1	Strand:-
AGGACTCTCTGGTATGAATATTCATCCTTG
>Location:NODE_268840_length_12752_cov_27.436010	Coordinate:4636	Reads:22	Hits:1	Allocated_reads:22	Strand:-
AGGACTCTCTGGTATGAATATTCATCCTT
>Location:NODE_268840_length_12752_cov_27.436010	Coordinate:4636	Reads:4	Hits:1	Allocated_reads:4	Strand:-
CAGGACTCTCTGGTATGAATATTCATCCTT
>Location:NODE_268840_length_12752_cov_27.436010	Coordinate:4636	Reads:2	Hits:1	Allocated_reads:2	Strand:-
GCAGGACTCTCTGGTATGAATATTCATCCTT
>Location:NODE_268840_length_12752_cov_27.436010	Coordinate:4636	Reads:1	Hits:1	Allocated_reads:1	Strand:-
TGCAGGACTCTCTGGTATGAATATTCATCCCT
>Location:NODE_268840_length_12752_cov_27.436010	Coordinate:4636	Reads:36	Hits:1	Allocated_reads:36	Strand:-
TGCAGGACTCTCTGGTATGAATATTCATCCTT
>Location:NODE_268840_length_12752_cov_27.436010	Coordinate:4637	Reads:1	Hits:1	Allocated_reads:1	Strand:-
AGGACTCTCTGGTATGAATATTCATCCT
>Location:NODE_268840_length_12752_cov_27.436010	Coordinate:4637	Reads:1	Hits:1	Allocated_reads:1	Strand:-
CAGGACTCTCTGGTATGAATATTCATCCT
>Location:NODE_268840_length_12752_cov_27.436010	Coordinate:4637	Reads:48	Hits:1	Allocated_reads:48	Strand:-
TGCAGGACTCTCTGGTATGAATATTCATCCT
>Location:NODE_268840_length_12752_cov_27.436010	Coordinate:4638	Reads:54	Hits:1	Allocated_reads:54	Strand:-
TGCAGGACTCTCTGGTATGAATATTCATCC
>Location:NODE_268840_length_12752_cov_27.436010	Coordinate:4639	Reads:1	Hits:1	Allocated_reads:1	Strand:-
AAATGCAGGACTCTCTGGTATGAATATTCATC
>Location:NODE_268840_length_12752_cov_27.436010	Coordinate:4639	Reads:1	Hits:1	Allocated_reads:1	Strand:-
AGGACTCTCTGGTATGAATATTCATC
>Location:NODE_268840_length_12752_cov_27.436010	Coordinate:4639	Reads:1	Hits:1	Allocated_reads:1	Strand:-
GCAGGACTCTCTGGTATGAATATTCATC
>Location:NODE_268840_length_12752_cov_27.436010	Coordinate:4639	Reads:44	Hits:1	Allocated_reads:44	Strand:-
TGCAGGACTCTCTGGTATGAATATTCATC
>Location:NODE_268840_length_12752_cov_27.436010	Coordinate:4640	Reads:4	Hits:1	Allocated_reads:4	Strand:-
TGCAGGACTCTCTGGTATGAATATTCAT
>Location:NODE_268840_length_12752_cov_27.436010	Coordinate:4641	Reads:10	Hits:1	Allocated_reads:10	Strand:-
TGCAGGACTCTCTGGTATGAATATTCA
>Location:NODE_268840_length_12752_cov_27.436010	Coordinate:4643	Reads:6	Hits:1	Allocated_reads:6	Strand:-
TGCAGGACTCTCTGGTATGAATATT
>Location:NODE_268840_length_12752_cov_27.436010	Coordinate:4649	Reads:1	Hits:1	Allocated_reads:1	Strand:-
GACCCAAATGCAGGACTCTCTGGTATT
>Location:NODE_268840_length_12752_cov_27.436010	Coordinate:4651	Reads:2	Hits:1	Allocated_reads:2	Strand:-
TAGGACCCAAATGCAGGACTCTCTGGTA
>Location:NODE_268840_length_12752_cov_27.436010	Coordinate:4652	Reads:1	Hits:1	Allocated_reads:1	Strand:-
GTAGGACCCAAATGCAGGACTCTCTGGT
>Location:NODE_268840_length_12752_cov_27.436010	Coordinate:4656	Reads:2	Hits:1	Allocated_reads:2	Strand:-
TCACAGAGTAGGACCCAAATGCAGGACTCTC
>Location:NODE_268840_length_12752_cov_27.436010	Coordinate:4658	Reads:1	Hits:1	Allocated_reads:1	Strand:-
TCACAGAGTAGGACCCAAATGCAGGACTC
>Location:NODE_268840_length_12752_cov_27.436010	Coordinate:4661	Reads:1	Hits:1	Allocated_reads:1	Strand:-
AACTCTCACAGAGTAGGACCAAAATGCAGGA
>Location:NODE_268840_length_12752_cov_27.436010	Coordinate:4665	Reads:1	Hits:1	Allocated_reads:1	Strand:-
AACTCTCACAGAGTAGGACCCAAATGC
>Location:NODE_268840_length_12752_cov_27.436010	Coordinate:4668	Reads:1	Hits:1	Allocated_reads:1	Strand:-
TATAAACTCTCACAGAGTAGGACCCAAA
>Location:NODE_268840_length_12752_cov_27.436010	Coordinate:4669	Reads:1	Hits:1	Allocated_reads:1	Strand:+
TTGGGTCCTACTCTGTGAGAGTTTATATT
>Location:NODE_268840_length_12752_cov_27.436010	Coordinate:4678	Reads:1	Hits:1	Allocated_reads:1	Strand:-
TATTTCTCTGAAAATATAAACTCTCACAGAGT
>Location:NODE_268840_length_12752_cov_27.436010	Coordinate:4682	Reads:1	Hits:1	Allocated_reads:1	Strand:-
AGTATTTCTCTGAAAATATAAACTCTCACA
>Location:NODE_268840_length_12752_cov_27.436010	Coordinate:4682	Reads:6	Hits:1	Allocated_reads:6	Strand:-
TATTTCTCTGAAAATATAAACTCTCACA
>Location:NODE_268840_length_12752_cov_27.436010	Coordinate:4683	Reads:1	Hits:1	Allocated_reads:1	Strand:-
TTTCTCTGAAAATATAAACTCTCAC
>Location:NODE_268840_length_12752_cov_27.436010	Coordinate:4686	Reads:1	Hits:1	Allocated_reads:1	Strand:-
AAAGTATTTCTCTGAAAATATAAACTCT
>Location:NODE_268840_length_12752_cov_27.436010	Coordinate:4686	Reads:1	Hits:1	Allocated_reads:1	Strand:-
AAGTATTTCTCTGAAAATATAAACTCT
>Location:NODE_268840_length_12752_cov_27.436010	Coordinate:4688	Reads:4	Hits:1	Allocated_reads:4	Strand:-
TCAAAGTATTTCTCTGAAAATATAAACT
>Location:NODE_268840_length_12752_cov_27.436010	Coordinate:4688	Reads:1	Hits:1	Allocated_reads:1	Strand:-
TTCAAAGTATTTCTCTGAAAATATAAACT
>Location:NODE_268840_length_12752_cov_27.436010	Coordinate:4692	Reads:1	Hits:1	Allocated_reads:1	Strand:-
TCAAAGTATTTCTCTGAAAATATA
>Location:NODE_268840_length_12752_cov_27.436010	Coordinate:4692	Reads:1	Hits:1	Allocated_reads:1	Strand:-
TTTCAAAGTATTTCTCTGAAAATATA
>Location:NODE_268840_length_12752_cov_27.436010	Coordinate:4701	Reads:1	Hits:1	Allocated_reads:1	Strand:-
ACCTGGTTGCACATTTTCAAAGTATTTCTCT
>Location:NODE_268840_length_12752_cov_27.436010	Coordinate:4706	Reads:2	Hits:1	Allocated_reads:2	Strand:-
TCGACCTGGTTGCACATTTTCAAAGTATT
>Location:NODE_268840_length_12752_cov_27.436010	Coordinate:4709	Reads:1	Hits:1	Allocated_reads:1	Strand:-
TCGACCTGGTTGCACATTTTCAAAGT
>Location:NODE_268840_length_12752_cov_27.436010	Coordinate:4722	Reads:1	Hits:1	Allocated_reads:1	Strand:-
TCCCAGGTGAACACCTCGACCTGGTTGC
>Location:NODE_268840_length_12752_cov_27.436010	Coordinate:4733	Reads:1	Hits:1	Allocated_reads:1	Strand:-
TCCTCTTTCGGGTCCCAGGTGAACACCTC
>Location:NODE_268840_length_12752_cov_27.436010	Coordinate:4734	Reads:1	Hits:1	Allocated_reads:1	Strand:-
TTCCTCTTTCGGGTCCCAGGTGAACACCT
>Location:NODE_268840_length_12752_cov_27.436010	Coordinate:4735	Reads:1	Hits:1	Allocated_reads:1	Strand:-
TCCTCTTTCGGGTCCCAGGTGAACACC
>Location:NODE_268840_length_12752_cov_27.436010	Coordinate:4735	Reads:1	Hits:1	Allocated_reads:1	Strand:-
TCTTTCGGGTCCCAGGTGAACACC
>Location:NODE_268840_length_12752_cov_27.436010	Coordinate:4740	Reads:1	Hits:1	Allocated_reads:1	Strand:+
TCACCTGGGACCCGAAAGAGGAAGTGGT
>Location:NODE_268840_length_12752_cov_27.436010	Coordinate:4758	Reads:2	Hits:1	Allocated_reads:2	Strand:-
CTACACTTTGTAATAAGTGGTTTAACCACTTCCT
>Location:NODE_268840_length_12752_cov_27.436010	Coordinate:4759	Reads:4	Hits:1	Allocated_reads:4	Strand:-
CTACACTTTGTAATAAGTGGTTTAACCACTTCC
>Location:NODE_268840_length_12752_cov_27.436010	Coordinate:4762	Reads:1	Hits:1	Allocated_reads:1	Strand:-
CACTTTGTAATAAGTGGTTTAACCACT
>Location:NODE_268840_length_12752_cov_27.436010	Coordinate:4762	Reads:73	Hits:1	Allocated_reads:73	Strand:-
CTACACTTTGTAATAAGTGGTTTAACCACT
>Location:NODE_268840_length_12752_cov_27.436010	Coordinate:4777	Reads:1	Hits:1	Allocated_reads:1	Strand:-
ATGGCTGCCACTTTACTACACTTTGTAATT
>Location:NODE_268840_length_12752_cov_27.436010	Coordinate:4782	Reads:1	Hits:1	Allocated_reads:1	Strand:+
CAAAGTGTAGTAAAGTGGCAGCCATTTT
>Location:NODE_268840_length_12752_cov_27.436010	Coordinate:4789	Reads:21	Hits:1	Allocated_reads:21	Strand:-
CCCCATCGGTGATGGCTGCCACTTTACTA
>Location:NODE_268840_length_12752_cov_27.436010	Coordinate:4790	Reads:1	Hits:1	Allocated_reads:1	Strand:-
CCCATCGGTGATGGCTGCCACTTTACT
>Location:NODE_268840_length_12752_cov_27.436010	Coordinate:4790	Reads:1	Hits:2	Allocated_reads:0.5	Strand:-
CCCCATCGGTGATGGCTGCCACTTTATT
>Location:NODE_268840_length_12752_cov_27.436010	Coordinate:4790	Reads:41	Hits:1	Allocated_reads:41	Strand:-
CCCCATCGGTGATGGCTGCCACTTTACT
>Location:NODE_268840_length_12752_cov_27.436010	Coordinate:4790	Reads:1	Hits:1	Allocated_reads:1	Strand:-
TCCCCATCGGTGATGGCTGCCACTTTACT
>Location:NODE_268840_length_12752_cov_27.436010	Coordinate:4791	Reads:1	Hits:2	Allocated_reads:0.5	Strand:-
CCCCATCGGTGATGGCTGCCACTTTAT
>Location:NODE_268840_length_12752_cov_27.436010	Coordinate:4791	Reads:6	Hits:1	Allocated_reads:6	Strand:-
CCCCATCGGTGATGGCTGCCACTTTAC
>Location:NODE_268840_length_12752_cov_27.436010	Coordinate:4791	Reads:1	Hits:1	Allocated_reads:1	Strand:-
TCCCCATCGGTGATGGCTGCCACTTTAC
>Location:NODE_268840_length_12752_cov_27.436010	Coordinate:4792	Reads:1	Hits:1	Allocated_reads:1	Strand:-
CCCCATCGGTGATGGCTGCCACTTTT
>Location:NODE_268840_length_12752_cov_27.436010	Coordinate:4792	Reads:16	Hits:1	Allocated_reads:16	Strand:-
CCCCATCGGTGATGGCTGCCACTTTA
>Location:NODE_268840_length_12752_cov_27.436010	Coordinate:4792	Reads:4	Hits:1	Allocated_reads:4	Strand:-
TCCCCATCGGTGATGGCTGCCACTTTA
>Location:NODE_268840_length_12752_cov_27.436010	Coordinate:4793	Reads:22	Hits:1	Allocated_reads:22	Strand:-
CCCCATCGGTGATGGCTGCCACTTT
>Location:NODE_268840_length_12752_cov_27.436010	Coordinate:4794	Reads:3	Hits:1	Allocated_reads:3	Strand:-
CCCCATCGGTGATGGCTGCCACTT
>Location:NODE_268840_length_12752_cov_27.436010	Coordinate:4795	Reads:1	Hits:1	Allocated_reads:1	Strand:-
TCATCTCCCCATCGGTGATGGCTGCCACT
>Location:NODE_268840_length_12752_cov_27.436010	Coordinate:4795	Reads:1	Hits:1	Allocated_reads:1	Strand:-
TCCCCATCGGTGATGGCTGCCACT
>Location:NODE_268840_length_12752_cov_27.436010	Coordinate:4798	Reads:1	Hits:2	Allocated_reads:0.5	Strand:-
TATCATCTCCCCATCGGTGATGGCTGCC
>Location:NODE_268840_length_12752_cov_27.436010	Coordinate:4815	Reads:1	Hits:1	Allocated_reads:1	Strand:-
TCAGACAGGTTATTTTTACTATCATCTCCC
>Location:NODE_268840_length_12752_cov_27.436010	Coordinate:4818	Reads:4	Hits:1	Allocated_reads:4	Strand:-
TCAGACAGGTTATTTTTACTATCATCT
>Location:NODE_268840_length_12752_cov_27.436010	Coordinate:4818	Reads:5	Hits:1	Allocated_reads:5	Strand:-
TCATCAGACAGGTTATTTTTACTATCATCT
>Location:NODE_268840_length_12752_cov_27.436010	Coordinate:4819	Reads:3	Hits:1	Allocated_reads:3	Strand:-
CATCAGACAGGTTATTTTTACTATCATC
>Location:NODE_268840_length_12752_cov_27.436010	Coordinate:4819	Reads:1	Hits:1	Allocated_reads:1	Strand:-
TCAGACAGGTTATTTTTACTATCATT
>Location:NODE_268840_length_12752_cov_27.436010	Coordinate:4819	Reads:1	Hits:1	Allocated_reads:1	Strand:-
TCATCAGACAGGTTATTTTTACTATCATC
>Location:NODE_268840_length_12752_cov_27.436010	Coordinate:4822	Reads:2	Hits:1	Allocated_reads:2	Strand:-
AACTCATCAGACAGGTTATTTTTACTATC
>Location:NODE_268840_length_12752_cov_27.436010	Coordinate:4825	Reads:1	Hits:1	Allocated_reads:1	Strand:-
GAGAAACTCATCAGACAGGTTATTTTTACT
>Location:NODE_268840_length_12752_cov_27.436010	Coordinate:4825	Reads:1	Hits:1	Allocated_reads:1	Strand:-
TGGAGAAACTCATCAGACAGGTTATTTTAACT
>Location:NODE_268840_length_12752_cov_27.436010	Coordinate:4826	Reads:1	Hits:1	Allocated_reads:1	Strand:-
TTGGAGAAACTCATCAGACAGGTTATTTTTAC
>Location:NODE_268840_length_12752_cov_27.436010	Coordinate:4829	Reads:4	Hits:1	Allocated_reads:4	Strand:-
TGGAGAAACTCATCAGACAGGTTATTTT
>Location:NODE_268840_length_12752_cov_27.436010	Coordinate:4829	Reads:3	Hits:1	Allocated_reads:3	Strand:-
TTGGAGAAACTCATCAGACAGGTTATTTT
>Location:NODE_268840_length_12752_cov_27.436010	Coordinate:4829	Reads:1	Hits:1	Allocated_reads:1	Strand:-
TTTGGAGAAACTCATCAGACAGGTTATGCC
>Location:NODE_268840_length_12752_cov_27.436010	Coordinate:4829	Reads:8	Hits:1	Allocated_reads:8	Strand:-
TTTGGAGAAACTCATCAGACAGGTTATTTT
>Location:NODE_268840_length_12752_cov_27.436010	Coordinate:4830	Reads:1	Hits:1	Allocated_reads:1	Strand:-
CTTTGGAGAAACTCATCAGACAGGTTATTT
>Location:NODE_268840_length_12752_cov_27.436010	Coordinate:4830	Reads:1	Hits:1	Allocated_reads:1	Strand:-
TTTGGAGAAACTCATCAGACAGGTTATTT
>Location:NODE_268840_length_12752_cov_27.436010	Coordinate:4831	Reads:1	Hits:1	Allocated_reads:1	Strand:-
TGGAGAAACTCATCAGACAGGTTATT
>Location:NODE_268840_length_12752_cov_27.436010	Coordinate:4831	Reads:2	Hits:1	Allocated_reads:2	Strand:-
TTTGGAGAAACTCATCAGACAGGTTATT
>Location:NODE_268840_length_12752_cov_27.436010	Coordinate:4832	Reads:1	Hits:1	Allocated_reads:1	Strand:-
TTGGAGAAACTCATCAGACAGGTTAT
>Location:NODE_268840_length_12752_cov_27.436010	Coordinate:4832	Reads:2	Hits:1	Allocated_reads:2	Strand:-
TTTGGAGAAACTCATCAGACAGGTTAT
>Location:NODE_268840_length_12752_cov_27.436010	Coordinate:4833	Reads:1	Hits:1	Allocated_reads:1	Strand:-
ACTTTGGAGAAACTCATCAGACAGGTTA
>Location:NODE_268840_length_12752_cov_27.436010	Coordinate:4833	Reads:4	Hits:1	Allocated_reads:4	Strand:-
CACTTTGGAGAAACTCATCAGACAGGTTA
>Location:NODE_268840_length_12752_cov_27.436010	Coordinate:4833	Reads:1	Hits:1	Allocated_reads:1	Strand:-
CTTTGGAGAAACTCATCAGACAGGTTA
>Location:NODE_268840_length_12752_cov_27.436010	Coordinate:4833	Reads:2	Hits:1	Allocated_reads:2	Strand:-
TTTGGAGAAACTCATCAGACAGGTTA
>Location:NODE_268840_length_12752_cov_27.436010	Coordinate:4834	Reads:1	Hits:1	Allocated_reads:1	Strand:-
CCCCACTTTGGAGAAACTCATCAGACAGGTT
>Location:NODE_268840_length_12752_cov_27.436010	Coordinate:4834	Reads:1	Hits:1	Allocated_reads:1	Strand:-
CTTTGGAGAAACTCATCAGACAGGTT
>Location:NODE_268840_length_12752_cov_27.436010	Coordinate:4834	Reads:1	Hits:1	Allocated_reads:1	Strand:-
TTGGAGAAACTCATCAGACAGGTT
>Location:NODE_268840_length_12752_cov_27.436010	Coordinate:4834	Reads:1	Hits:1	Allocated_reads:1	Strand:-
TTTGGAGAAACTCATCAGACAGGTT
>Location:NODE_268840_length_12752_cov_27.436010	Coordinate:4835	Reads:13	Hits:1	Allocated_reads:13	Strand:-
CACTTTGGAGAAACTCATCAGACAGGT
>Location:NODE_268840_length_12752_cov_27.436010	Coordinate:4835	Reads:1	Hits:1	Allocated_reads:1	Strand:-
TTTGGAGAAACTCATCAGACAGGT
>Location:NODE_268840_length_12752_cov_27.436010	Coordinate:4836	Reads:2	Hits:1	Allocated_reads:2	Strand:-
CACTTTGGAGAAACTCATCAGACAGG
>Location:NODE_268840_length_12752_cov_27.436010	Coordinate:4836	Reads:1	Hits:1	Allocated_reads:1	Strand:-
CCCACTTTGGAGAAACTCATCAGACAGG
>Location:NODE_268840_length_12752_cov_27.436010	Coordinate:4836	Reads:1	Hits:1	Allocated_reads:1	Strand:-
CCCCCACTTTGGAGAAACTCATCAGACAGG
>Location:NODE_268840_length_12752_cov_27.436010	Coordinate:4837	Reads:1	Hits:1	Allocated_reads:1	Strand:-
CCCCCACTTTGGAGAAACTCATCAGACAG
>Location:NODE_268840_length_12752_cov_27.436010	Coordinate:4847	Reads:4	Hits:1	Allocated_reads:4	Strand:-
TTATATAGGAGACCCCCACTTTGGAGAAACT
>Location:NODE_268840_length_12752_cov_27.436010	Coordinate:4848	Reads:1	Hits:1	Allocated_reads:1	Strand:-
TTATATAGGAGACCCCCACTTTGGAGAAAC
>Location:NODE_268840_length_12752_cov_27.436010	Coordinate:4851	Reads:2	Hits:1	Allocated_reads:2	Strand:-
TTATATAGGAGACCCCCACTTTGGAGA
>Location:NODE_268840_length_12752_cov_27.436010	Coordinate:4852	Reads:2	Hits:1	Allocated_reads:2	Strand:-
TTATATAGGAGACCCCCACTTTGGAG
>Location:NODE_268840_length_12752_cov_27.436010	Coordinate:4853	Reads:1	Hits:1	Allocated_reads:1	Strand:-
TTATATAGGAGACCCCCACTTTGGA
>Location:NODE_268840_length_12752_cov_27.436010	Coordinate:4860	Reads:1	Hits:1	Allocated_reads:1	Strand:-
TTCATGCCCCTTAATTATATAGGAGACCCCCA
>Location:NODE_268840_length_12752_cov_27.436010	Coordinate:4861	Reads:2	Hits:1	Allocated_reads:2	Strand:-
TTCATGCCCCTTAATTATATAGGAGACCCCC
>Location:NODE_268840_length_12752_cov_27.436010	Coordinate:4862	Reads:30	Hits:1	Allocated_reads:30	Strand:-
TTCATGCCCCTTAATTATATAGGAGACCCC
>Location:NODE_268840_length_12752_cov_27.436010	Coordinate:4863	Reads:4	Hits:1	Allocated_reads:4	Strand:-
TTCATGCCCCTTAATTATATAGGAGACCC
>Location:NODE_268840_length_12752_cov_27.436010	Coordinate:4864	Reads:3	Hits:1	Allocated_reads:3	Strand:-
TTCATGCCCCTTAATTATATAGGAGACC
>Location:NODE_268840_length_12752_cov_27.436010	Coordinate:4871	Reads:1	Hits:1	Allocated_reads:1	Strand:-
TATCTCTTAGTTCATGCCCCTTAATTATATA
>Location:NODE_268840_length_12752_cov_27.436010	Coordinate:4873	Reads:1	Hits:1	Allocated_reads:1	Strand:-
TATCTCTTAGTTCATGCCCCTTAATTATA
>Location:NODE_268840_length_12752_cov_27.436010	Coordinate:4873	Reads:1	Hits:1	Allocated_reads:1	Strand:-
TTATCTCTTAGTTCATGCCCCTTAATTATA
>Location:NODE_268840_length_12752_cov_27.436010	Coordinate:4876	Reads:1	Hits:1	Allocated_reads:1	Strand:-
TTATCTCTTAGTTCATGCCCCTTAATT
>Location:NODE_268840_length_12752_cov_27.436010	Coordinate:4901	Reads:1	Hits:1	Allocated_reads:1	Strand:-
TGCAGTGATGTCTATGTCTTTAGGGGGAGCCTT
>Location:NODE_268840_length_12752_cov_27.436010	Coordinate:4901	Reads:6	Hits:1	Allocated_reads:6	Strand:-
TGCAGTGATGTCTATGTCTTTAGGGGGAGCTTT
>Location:NODE_268840_length_12752_cov_27.436010	Coordinate:4902	Reads:1	Hits:1	Allocated_reads:1	Strand:-
TGCAGTGATGTCTATGTCTTTAGGAGGAGCTT
>Location:NODE_268840_length_12752_cov_27.436010	Coordinate:4902	Reads:1	Hits:1	Allocated_reads:1	Strand:-
TGCAGTGATGTCTATGTCTTTAGGGGGAGCCT
>Location:NODE_268840_length_12752_cov_27.436010	Coordinate:4902	Reads:1	Hits:1	Allocated_reads:1	Strand:-
TGCAGTGATGTCTATGTCTTTAGGGGGAGCTG
>Location:NODE_268840_length_12752_cov_27.436010	Coordinate:4902	Reads:1	Hits:1	Allocated_reads:1	Strand:-
TGCAGTGATGTCTATGTCTTTAGGGGGTGCCA
>Location:NODE_268840_length_12752_cov_27.436010	Coordinate:4902	Reads:1	Hits:1	Allocated_reads:1	Strand:-
TGCAGTGATGTCTATGTCTTTAGTGGGAGCTT
>Location:NODE_268840_length_12752_cov_27.436010	Coordinate:4902	Reads:63	Hits:1	Allocated_reads:63	Strand:-
TGCAGTGATGTCTATGTCTTTAGGGGGAGCTT
>Location:NODE_268840_length_12752_cov_27.436010	Coordinate:4903	Reads:1	Hits:1	Allocated_reads:1	Strand:-
TCCGTGCAGTGATGTCTATGTCTTTAGGGGGAGCT
>Location:NODE_268840_length_12752_cov_27.436010	Coordinate:4903	Reads:1	Hits:1	Allocated_reads:1	Strand:-
TGCAGTGATGTCTATGTCTTTAGGGGGAGCC
>Location:NODE_268840_length_12752_cov_27.436010	Coordinate:4903	Reads:1	Hits:1	Allocated_reads:1	Strand:-
TGCAGTGATGTCTATGTCTTTAGGGGGAGTT
>Location:NODE_268840_length_12752_cov_27.436010	Coordinate:4903	Reads:1	Hits:1	Allocated_reads:1	Strand:-
TGCAGTGATGTCTATGTCTTTAGTGGGAGCT
>Location:NODE_268840_length_12752_cov_27.436010	Coordinate:4903	Reads:202	Hits:1	Allocated_reads:202	Strand:-
TGCAGTGATGTCTATGTCTTTAGGGGGAGCT
>Location:NODE_268840_length_12752_cov_27.436010	Coordinate:4904	Reads:1	Hits:1	Allocated_reads:1	Strand:-
CGTGCAGTGATGTCTATGTCTTTAGGGGGAGC
>Location:NODE_268840_length_12752_cov_27.436010	Coordinate:4904	Reads:1	Hits:1	Allocated_reads:1	Strand:-
GCAGTGATGTCTATGTCTTTAGGGGGAGC
>Location:NODE_268840_length_12752_cov_27.436010	Coordinate:4904	Reads:2	Hits:1	Allocated_reads:2	Strand:-
GTGCAGTGATGTCTATGTCTTTAGGGGGAGC
>Location:NODE_268840_length_12752_cov_27.436010	Coordinate:4904	Reads:1	Hits:1	Allocated_reads:1	Strand:-
TGCAGTGATGTCTATGTCCTTAGGGGGAGC
>Location:NODE_268840_length_12752_cov_27.436010	Coordinate:4904	Reads:1	Hits:1	Allocated_reads:1	Strand:-
TGCAGTGATGTCTATGTCTTTAGGGAGAGC
>Location:NODE_268840_length_12752_cov_27.436010	Coordinate:4904	Reads:1	Hits:1	Allocated_reads:1	Strand:-
TGCAGTGATGTCTATGTCTTTAGGGGGAAA
>Location:NODE_268840_length_12752_cov_27.436010	Coordinate:4904	Reads:1	Hits:1	Allocated_reads:1	Strand:-
TGCAGTGATGTCTATGTCTTTAGGGGGACT
>Location:NODE_268840_length_12752_cov_27.436010	Coordinate:4904	Reads:1	Hits:1	Allocated_reads:1	Strand:-
TGCAGTGATGTCTATGTCTTTAGGGGGATT
>Location:NODE_268840_length_12752_cov_27.436010	Coordinate:4904	Reads:2	Hits:1	Allocated_reads:2	Strand:-
TGCAGTGATGTCTATGTCTTTAGAGGGAGC
>Location:NODE_268840_length_12752_cov_27.436010	Coordinate:4904	Reads:3	Hits:1	Allocated_reads:3	Strand:-
TGCAGTGATGTCTATGTCTTTAGGGGGAGT
>Location:NODE_268840_length_12752_cov_27.436010	Coordinate:4904	Reads:390	Hits:1	Allocated_reads:390	Strand:-
TGCAGTGATGTCTATGTCTTTAGGGGGAGC
>Location:NODE_268840_length_12752_cov_27.436010	Coordinate:4905	Reads:1	Hits:1	Allocated_reads:1	Strand:-
TGCAGTGATGTCTATGTCTTTAGGGGGTT
>Location:NODE_268840_length_12752_cov_27.436010	Coordinate:4905	Reads:1	Hits:1	Allocated_reads:1	Strand:-
TGCAGTGATGTCTATGTCTTTATGGGGAG
>Location:NODE_268840_length_12752_cov_27.436010	Coordinate:4905	Reads:31	Hits:1	Allocated_reads:31	Strand:-
TGCAGTGATGTCTATGTCTTTAGGGGGAG
>Location:NODE_268840_length_12752_cov_27.436010	Coordinate:4906	Reads:1	Hits:1	Allocated_reads:1	Strand:-
GTGCAGTGATGTCTATGTCTTTAGGGGGA
>Location:NODE_268840_length_12752_cov_27.436010	Coordinate:4906	Reads:1	Hits:1	Allocated_reads:1	Strand:-
TGCAGTGATGTCTATGTCTTTAGGGCCT
>Location:NODE_268840_length_12752_cov_27.436010	Coordinate:4906	Reads:76	Hits:1	Allocated_reads:76	Strand:-
TGCAGTGATGTCTATGTCTTTAGGGGGA
>Location:NODE_268840_length_12752_cov_27.436010	Coordinate:4907	Reads:1	Hits:1	Allocated_reads:1	Strand:-
TGCAGTGATGTCTATGTCTTTAGAGCT
>Location:NODE_268840_length_12752_cov_27.436010	Coordinate:4907	Reads:1	Hits:1	Allocated_reads:1	Strand:-
TGCAGTGATGTCTATGTCTTTAGGGGT
>Location:NODE_268840_length_12752_cov_27.436010	Coordinate:4907	Reads:1	Hits:1	Allocated_reads:1	Strand:-
TGCAGTGATGTCTATGTCTTTAGTGGG
>Location:NODE_268840_length_12752_cov_27.436010	Coordinate:4907	Reads:39	Hits:1	Allocated_reads:39	Strand:-
TGCAGTGATGTCTATGTCTTTAGGGGG
>Location:NODE_268840_length_12752_cov_27.436010	Coordinate:4908	Reads:1	Hits:1	Allocated_reads:1	Strand:-
GCAGTGATGTCTATGTCTTTAGGGG
>Location:NODE_268840_length_12752_cov_27.436010	Coordinate:4908	Reads:19	Hits:1	Allocated_reads:19	Strand:-
TGCAGTGATGTCTATGTCTTTAGGGG
>Location:NODE_268840_length_12752_cov_27.436010	Coordinate:4909	Reads:7	Hits:1	Allocated_reads:7	Strand:-
TGCAGTGATGTCTATGTCTTTAGGG
>Location:NODE_268840_length_12752_cov_27.436010	Coordinate:4910	Reads:4	Hits:1	Allocated_reads:4	Strand:-
TGCAGTGATGTCTATGTCTTTAGG
>Location:NODE_268840_length_12752_cov_27.436010	Coordinate:4915	Reads:2	Hits:1	Allocated_reads:2	Strand:-
AAAACTGAGTCCGTGCAGTGATGTCTATGTCT
>Location:NODE_268840_length_12752_cov_27.436010	Coordinate:4916	Reads:2	Hits:1	Allocated_reads:2	Strand:-
AAAACTGAGTCCGTGCAGTGATGTCTATGTC
>Location:NODE_268840_length_12752_cov_27.436010	Coordinate:4917	Reads:6	Hits:1	Allocated_reads:6	Strand:-
AAAACTGAGTCCGTGCAGTGATGTCTATGT
>Location:NODE_268840_length_12752_cov_27.436010	Coordinate:4917	Reads:1	Hits:1	Allocated_reads:1	Strand:-
AACTGAGTCCGTGCAGTGATGTCTATGT
>Location:NODE_268840_length_12752_cov_27.436010	Coordinate:4918	Reads:4	Hits:1	Allocated_reads:4	Strand:-
AAAACTGAGTCCGTGCAGTGATGTCTATG
>Location:NODE_268840_length_12752_cov_27.436010	Coordinate:4921	Reads:2	Hits:1	Allocated_reads:2	Strand:-
AAAACTGAGTCCGTGCAGTGATGTCT
>Location:NODE_268840_length_12752_cov_27.436010	Coordinate:4924	Reads:2	Hits:1	Allocated_reads:2	Strand:+
CATCACTGCACGGACTCAGTTTTTCAAGGC
>Location:NODE_268840_length_12752_cov_27.436010	Coordinate:4941	Reads:1	Hits:1	Allocated_reads:1	Strand:-
AAAAGACGGGCAGGTGCCTTGAAAAACT
>Location:NODE_268840_length_12752_cov_27.436010	Coordinate:4948	Reads:1	Hits:1	Allocated_reads:1	Strand:-
TTCTGCAAAAAGACGGGCAGGTGCCTTG
>Location:NODE_268840_length_12752_cov_27.436010	Coordinate:4950	Reads:3	Hits:1	Allocated_reads:3	Strand:-
TCTTCTGCAAAAAGACGGGCAGGTGCCT
>Location:NODE_268840_length_12752_cov_27.436010	Coordinate:4950	Reads:1	Hits:1	Allocated_reads:1	Strand:-
TTCTTCTGCAAAAAGACGGGCAGGTGCCG
>Location:NODE_268840_length_12752_cov_27.436010	Coordinate:4950	Reads:6	Hits:1	Allocated_reads:6	Strand:-
TTCTTCTGCAAAAAGACGGGCAGGTGCCT
>Location:NODE_268840_length_12752_cov_27.436010	Coordinate:4962	Reads:1	Hits:1	Allocated_reads:1	Strand:-
TACAAGAACGTCTTCTTCTGCAAAAAAGA
>Location:NODE_268840_length_12752_cov_27.436010	Coordinate:4963	Reads:1	Hits:1	Allocated_reads:1	Strand:-
ACAAGAACGTCTTCTTCTGCAAAAAGA
>Location:NODE_268840_length_12752_cov_27.436010	Coordinate:4963	Reads:15	Hits:1	Allocated_reads:15	Strand:-
TACAAGAACGTCTTCTTCTGCAAAAAGA
>Location:NODE_268840_length_12752_cov_27.436010	Coordinate:4963	Reads:9	Hits:1	Allocated_reads:9	Strand:-
TTACAAGAACGTCTTCTTCTGCAAAAAGA
>Location:NODE_268840_length_12752_cov_27.436010	Coordinate:4964	Reads:1	Hits:1	Allocated_reads:1	Strand:-
TACAAGAACGTCTTCTTCTGCAAAAAG
>Location:NODE_268840_length_12752_cov_27.436010	Coordinate:4968	Reads:1	Hits:1	Allocated_reads:1	Strand:-
TTTTACAAGAACGTCTTCTTCTGCAA
>Location:NODE_268840_length_12752_cov_27.436010	Coordinate:4969	Reads:2	Hits:1	Allocated_reads:2	Strand:-
TCAGCTTTTACAAGAACGTCTTCTTCTGCA
>Location:NODE_268840_length_12752_cov_27.436010	Coordinate:4969	Reads:1	Hits:1	Allocated_reads:1	Strand:-
TTTTACAAGAACGTCTTCTTCTGCA
>Location:NODE_268840_length_12752_cov_27.436010	Coordinate:4972	Reads:1	Hits:1	Allocated_reads:1	Strand:-
CCTCAGCTTTTACAAGAACGTCTTCTTCT
>Location:NODE_268840_length_12752_cov_27.436010	Coordinate:4972	Reads:1	Hits:1	Allocated_reads:1	Strand:-
TCAGCTTTTACAAGAACGTCTTCTTCT
>Location:NODE_268840_length_12752_cov_27.436010	Coordinate:4973	Reads:1	Hits:1	Allocated_reads:1	Strand:-
AGATCCTCAGCTTTTACAAGAACGTCTTCTTC
>Location:NODE_268840_length_12752_cov_27.436010	Coordinate:4973	Reads:1	Hits:1	Allocated_reads:1	Strand:-
CTCAGCTTTTACAAGAACGTCTTCTTC
>Location:NODE_268840_length_12752_cov_27.436010	Coordinate:4973	Reads:6	Hits:1	Allocated_reads:6	Strand:-
TCCTCAGCTTTTACAAGAACGTCTTCTTC
>Location:NODE_268840_length_12752_cov_27.436010	Coordinate:4978	Reads:5	Hits:1	Allocated_reads:5	Strand:-
AAAGATCCTCAGCTTTTACAAGAACGTCT
>Location:NODE_268840_length_12752_cov_27.436010	Coordinate:4979	Reads:1	Hits:1	Allocated_reads:1	Strand:-
AAAGATCCTCAGCTTTTACAAGAACGTC
>Location:NODE_268840_length_12752_cov_27.436010	Coordinate:4984	Reads:1	Hits:1	Allocated_reads:1	Strand:+
TCTTGTAAAAGCTGAGGATCTTTT
>Location:NODE_268840_length_12752_cov_27.436010	Coordinate:4997	Reads:1	Hits:1	Allocated_reads:1	Strand:-
CAGGAGCCAGGGGATGTAAAAGATCCTC
>Location:NODE_268840_length_12752_cov_27.436010	Coordinate:4999	Reads:3	Hits:1	Allocated_reads:3	Strand:-
CACAGGAGCCAGGGGATGTAAAAGATCC
>Location:NODE_268840_length_12752_cov_27.436010	Coordinate:5000	Reads:1	Hits:1	Allocated_reads:1	Strand:-
TAGTCACAGGAGCCAGGGGATGTAAAAGATC
>Location:NODE_268840_length_12752_cov_27.436010	Coordinate:5002	Reads:1	Hits:1	Allocated_reads:1	Strand:-
TTAGTCACAGGAGCCAGGGGATGTAAAAGA
>Location:NODE_268840_length_12752_cov_27.436010	Coordinate:5006	Reads:1	Hits:1	Allocated_reads:1	Strand:-
TTAGTCACAGGAGCCAGGGGATGTAA
>Location:NODE_268840_length_12752_cov_27.436010	Coordinate:5007	Reads:1	Hits:1	Allocated_reads:1	Strand:-
TTAAGGTTAGTCACAGGAGCCAGGGGATGTA
>Location:NODE_268840_length_12752_cov_27.436010	Coordinate:5008	Reads:1	Hits:1	Allocated_reads:1	Strand:-
TAAGGTTAGTCACAGGAGCCAGGGGATGT
>Location:NODE_268840_length_12752_cov_27.436010	Coordinate:5008	Reads:2	Hits:1	Allocated_reads:2	Strand:-
TTAAGGTTAGTCACAGGAGCCAGGGGATGT
>Location:NODE_268840_length_12752_cov_27.436010	Coordinate:5009	Reads:1	Hits:1	Allocated_reads:1	Strand:-
TTAAGGTTAGTCACAGGAGCCAGGGGATG
>Location:NODE_268840_length_12752_cov_27.436010	Coordinate:5009	Reads:1	Hits:1	Allocated_reads:1	Strand:-
TTAAGGTTAGTCACAGGAGCCAGGGGATT
>Location:NODE_268840_length_12752_cov_27.436010	Coordinate:5010	Reads:1	Hits:1	Allocated_reads:1	Strand:-
TTAAGGTTAGTCACAGGAGCCAGGGGAT
>Location:NODE_268840_length_12752_cov_27.436010	Coordinate:5011	Reads:1	Hits:1	Allocated_reads:1	Strand:-
TTAAGGTTAGTCACAGGAGCCAGGGGA
>Location:NODE_268840_length_12752_cov_27.436010	Coordinate:5014	Reads:2	Hits:1	Allocated_reads:2	Strand:-
TTAAGGTTAGTCACAGGAGCCAGG
>Location:NODE_268840_length_12752_cov_27.436010	Coordinate:5022	Reads:1	Hits:1	Allocated_reads:1	Strand:+
CTGTGACTAACCTTAAGAGGAGCT
>Location:NODE_268840_length_12752_cov_27.436010	Coordinate:5035	Reads:1	Hits:1	Allocated_reads:1	Strand:-
TAAGCCCCACATTTGTTGAGCTCCTCTTA
>Location:NODE_268840_length_12752_cov_27.436010	Coordinate:5037	Reads:1	Hits:1	Allocated_reads:1	Strand:-
TATAAGCCCCACATTTGTTGAGCTCCCCT
>Location:NODE_268840_length_12752_cov_27.436010	Coordinate:5037	Reads:4	Hits:1	Allocated_reads:4	Strand:-
TATAAGCCCCACATTTGTTGAGCTCCTCT
>Location:NODE_268840_length_12752_cov_27.436010	Coordinate:5038	Reads:1	Hits:1	Allocated_reads:1	Strand:-
TATAAGCCCCACATTTGTTGAGCTCCTC
>Location:NODE_268840_length_12752_cov_27.436010	Coordinate:5040	Reads:1	Hits:1	Allocated_reads:1	Strand:-
GTTATAAGCCCCACATTTGTTGAGCTCC
>Location:NODE_268840_length_12752_cov_27.436010	Coordinate:5040	Reads:2	Hits:1	Allocated_reads:2	Strand:-
TGTTATAAGCCCCACATTTGTTGAGCTCC
>Location:NODE_268840_length_12752_cov_27.436010	Coordinate:5043	Reads:2	Hits:1	Allocated_reads:2	Strand:-
TATTGTTATAAGCCCCACATTTGTTGAGC
>Location:NODE_268840_length_12752_cov_27.436010	Coordinate:5043	Reads:2	Hits:1	Allocated_reads:2	Strand:-
TTCTATTGTTATAAGCCCCACATTTGTTGAGC
>Location:NODE_268840_length_12752_cov_27.436010	Coordinate:5045	Reads:1	Hits:1	Allocated_reads:1	Strand:-
TATTGTTATAAGCCCCACATTTGTTGA
>Location:NODE_268840_length_12752_cov_27.436010	Coordinate:5045	Reads:1	Hits:1	Allocated_reads:1	Strand:-
TCTATTGTTATAAGCCCCACATTTGTTGA
>Location:NODE_268840_length_12752_cov_27.436010	Coordinate:5047	Reads:1	Hits:1	Allocated_reads:1	Strand:-
TTCTATTGTTATAAGCCCCACATTTGTT
>Location:NODE_268840_length_12752_cov_27.436010	Coordinate:5051	Reads:1	Hits:1	Allocated_reads:1	Strand:-
CCCGTTCTATTGTTATAAGCCCCACATT
>Location:NODE_268840_length_12752_cov_27.436010	Coordinate:5051	Reads:1	Hits:1	Allocated_reads:1	Strand:-
TCCCGTTCTATTGTTATAAGCCCCACATT
>Location:NODE_268840_length_12752_cov_27.436010	Coordinate:5057	Reads:1	Hits:1	Allocated_reads:1	Strand:-
TACTAACCTCCCGTTCTATTGTTATAAGCCC
>Location:NODE_268840_length_12752_cov_27.436010	Coordinate:5076	Reads:7	Hits:1	Allocated_reads:7	Strand:-
TTCTGATGGCTGCACAAATACTAACCTCCC
>Location:NODE_268840_length_12752_cov_27.436010	Coordinate:5077	Reads:1	Hits:1	Allocated_reads:1	Strand:-
TCTGATGGCTGCACAAATACTAACCTCC
>Location:NODE_268840_length_12752_cov_27.436010	Coordinate:5077	Reads:3	Hits:1	Allocated_reads:3	Strand:-
TTCTGATGGCTGCACAAATACTAACCTCC
>Location:NODE_268840_length_12752_cov_27.436010	Coordinate:5078	Reads:4	Hits:1	Allocated_reads:4	Strand:-
TTCTGATGGCTGCACAAATACTAACCTC
>Location:NODE_268840_length_12752_cov_27.436010	Coordinate:5079	Reads:1	Hits:1	Allocated_reads:1	Strand:-
TTCTGATGGCTGCACAAATACTAACCT
>Location:NODE_268840_length_12752_cov_27.436010	Coordinate:5080	Reads:1	Hits:1	Allocated_reads:1	Strand:-
AATTCTGATGGCTGCACAAATACTAACC
>Location:NODE_268840_length_12752_cov_27.436010	Coordinate:5080	Reads:1	Hits:1	Allocated_reads:1	Strand:-
CAATTCTGATGGCTGCACAAATACTAACC
>Location:NODE_268840_length_12752_cov_27.436010	Coordinate:5080	Reads:1	Hits:1	Allocated_reads:1	Strand:-
TATCAATTCTGATGGCTGCACAAATACTAACC
>Location:NODE_268840_length_12752_cov_27.436010	Coordinate:5080	Reads:3	Hits:1	Allocated_reads:3	Strand:-
TCAATTCTGATGGCTGCACAAATACTAACC
>Location:NODE_268840_length_12752_cov_27.436010	Coordinate:5080	Reads:1	Hits:1	Allocated_reads:1	Strand:-
TTCTGATGGCTGCACAAATACTAACC
>Location:NODE_268840_length_12752_cov_27.436010	Coordinate:5081	Reads:3	Hits:1	Allocated_reads:3	Strand:-
TCAATTCTGATGGCTGCACAAATACTAAC
>Location:NODE_268840_length_12752_cov_27.436010	Coordinate:5082	Reads:1	Hits:1	Allocated_reads:1	Strand:-
TATCAATTCTGATGGCTGCACAAATACTAA
>Location:NODE_268840_length_12752_cov_27.436010	Coordinate:5084	Reads:3	Hits:1	Allocated_reads:3	Strand:-
TATCAATTCTGATGGCTGCACAAATACT
>Location:NODE_268840_length_12752_cov_27.436010	Coordinate:5099	Reads:2	Hits:1	Allocated_reads:2	Strand:-
TAAAACCTAAAGCAATATCAATTCTGAT
>Location:NODE_268840_length_12752_cov_27.436010	Coordinate:5154	Reads:1	Hits:1	Allocated_reads:1	Strand:-
TGTTTGAAAACAAATGATTGGTTTTACTTG
>Location:NODE_268840_length_12752_cov_27.436010	Coordinate:5174	Reads:2	Hits:1	Allocated_reads:2	Strand:-
TTGGACACAGTTTAGCATCTGTTTGAAAA
>Location:NODE_268840_length_12752_cov_27.436010	Coordinate:5179	Reads:2	Hits:1	Allocated_reads:2	Strand:-
TTCTTTGGACACAGTTTAGCATCTGTTT
>Location:NODE_268840_length_12752_cov_27.436010	Coordinate:5180	Reads:2	Hits:1	Allocated_reads:2	Strand:-
TTCTTTGGACACAGTTTAGCATCTGTT
>Location:NODE_268840_length_12752_cov_27.436010	Coordinate:5180	Reads:1	Hits:1	Allocated_reads:1	Strand:-
TTTCTTTGGACACAGTTTAGCATCTGTT
>Location:NODE_268840_length_12752_cov_27.436010	Coordinate:5181	Reads:1	Hits:1	Allocated_reads:1	Strand:-
TTCTTTGGACACAGTTTAGCATCTGT
>Location:NODE_268840_length_12752_cov_27.436010	Coordinate:5182	Reads:15	Hits:1	Allocated_reads:15	Strand:-
TTCTTTGGACACAGTTTAGCATCTG
>Location:NODE_268840_length_12752_cov_27.436010	Coordinate:5192	Reads:2	Hits:1	Allocated_reads:2	Strand:-
CAGGTCAAACCTTTCTTTGGACACAGT
>Location:NODE_268840_length_12752_cov_27.436010	Coordinate:5204	Reads:2	Hits:1	Allocated_reads:2	Strand:-
GGGAACAAAACAGTCAGGTCAAACCTTTC
>Location:NODE_268840_length_12752_cov_27.436010	Coordinate:5208	Reads:1	Hits:1	Allocated_reads:1	Strand:-
TAACAGGGGAACAAAACAGTCAGGTCAAACC
>Location:NODE_268840_length_12752_cov_27.436010	Coordinate:5209	Reads:1	Hits:1	Allocated_reads:1	Strand:-
ACAGGGGAACAAAACAGTCAGGTCAAAC
>Location:NODE_268840_length_12752_cov_27.436010	Coordinate:5227	Reads:1	Hits:1	Allocated_reads:1	Strand:-
TGTAGCAGCCAGAACGTAACAGGGGAAC
>Location:NODE_268840_length_12752_cov_27.436010	Coordinate:5239	Reads:3	Hits:1	Allocated_reads:3	Strand:-
TAAGAAGAAAAACATGTAGCAGCCAGAACG
>Location:NODE_268840_length_12752_cov_27.436010	Coordinate:5242	Reads:1	Hits:1	Allocated_reads:1	Strand:-
TAAGAAGAAAAACATGTAGCAGCCAGA
>Location:NODE_268840_length_12752_cov_27.436010	Coordinate:5245	Reads:1	Hits:1	Allocated_reads:1	Strand:-
TAAGAAGAAAAACATGTAGCAGCC
>Location:NODE_268840_length_12752_cov_27.436010	Coordinate:5268	Reads:1	Hits:1	Allocated_reads:1	Strand:-
TCCTCACTGCCGAACACTGAGGGGGGGT
>Location:NODE_268840_length_12752_cov_27.436010	Coordinate:5269	Reads:2	Hits:1	Allocated_reads:2	Strand:-
TCCTCACTGCCGAACACTGAGGGGGGG
>Location:NODE_268840_length_12752_cov_27.436010	Coordinate:5285	Reads:3	Hits:1	Allocated_reads:3	Strand:-
TAGGAACTCGTTTCCTTCCTCACTGCC
>Location:NODE_268840_length_12752_cov_27.436010	Coordinate:5289	Reads:1	Hits:1	Allocated_reads:1	Strand:-
TAATAGGAACTCGTTTCCTTCCTCAC
>Location:NODE_268840_length_12752_cov_27.436010	Coordinate:5300	Reads:1	Hits:1	Allocated_reads:1	Strand:-
TGTGTGTAATAATAGGAACTCGTT
>Location:NODE_268840_length_12752_cov_27.436010	Coordinate:5300	Reads:1	Hits:1	Allocated_reads:1	Strand:-
TGTGTGTGTAATAATAGGAACTCGTT
>Location:NODE_268840_length_12752_cov_27.436010	Coordinate:5328	Reads:1	Hits:1	Allocated_reads:1	Strand:-
TCTAATCTATAATTCCAATTTTTTTTTT
>Location:NODE_268840_length_12752_cov_27.436010	Coordinate:5360	Reads:1	Hits:1	Allocated_reads:1	Strand:-
TTTAAACTGCTGTTCAACCCCCCCTCC
>Location:NODE_268840_length_12752_cov_27.436010	Coordinate:5362	Reads:1	Hits:1	Allocated_reads:1	Strand:-
TCTTTAAACTGCTGTTCAACCCCCCCT
>Location:NODE_268840_length_12752_cov_27.436010	Coordinate:5368	Reads:1	Hits:1	Allocated_reads:1	Strand:-
TTGAAAACTCTTTAAACTGCTGTTCAACC
>Location:NODE_268840_length_12752_cov_27.436010	Coordinate:5370	Reads:1	Hits:1	Allocated_reads:1	Strand:-
TTGAAAACTCTTTAAACTGCTGTTCAA
>Location:NODE_268840_length_12752_cov_27.436010	Coordinate:5371	Reads:1	Hits:1	Allocated_reads:1	Strand:-
CATTTGAAAACTCTTTAAACTGCTGTTCA
>Location:NODE_268840_length_12752_cov_27.436010	Coordinate:5374	Reads:1	Hits:1	Allocated_reads:1	Strand:-
TGTCACATTTGAAAACTCTTTAAACTGCTGT
>Location:NODE_268840_length_12752_cov_27.436010	Coordinate:5376	Reads:1	Hits:1	Allocated_reads:1	Strand:-
TATGTCACATTTGAAAACTCTTTAAACTGCT
>Location:NODE_268840_length_12752_cov_27.436010	Coordinate:5376	Reads:2	Hits:1	Allocated_reads:2	Strand:-
TGTCACATTTGAAAACTCTTTAAACTGCT
>Location:NODE_268840_length_12752_cov_27.436010	Coordinate:5377	Reads:1	Hits:1	Allocated_reads:1	Strand:-
GTCACATTTGAAAACTCTTTAAACTGC
>Location:NODE_268840_length_12752_cov_27.436010	Coordinate:5377	Reads:6	Hits:1	Allocated_reads:6	Strand:-
TATGTCACATTTGAAAACTCTTTAAACTGC
>Location:NODE_268840_length_12752_cov_27.436010	Coordinate:5377	Reads:1	Hits:1	Allocated_reads:1	Strand:-
TGTCACATTTGAAAACTCTTTAAACTGC
>Location:NODE_268840_length_12752_cov_27.436010	Coordinate:5378	Reads:1	Hits:1	Allocated_reads:1	Strand:-
TGTCACATTTGAAAACTCTTTAAACTG
>Location:NODE_268840_length_12752_cov_27.436010	Coordinate:5379	Reads:5	Hits:1	Allocated_reads:5	Strand:-
TATGTCACATTTGAAAACTCTTTAAACT
>Location:NODE_268840_length_12752_cov_27.436010	Coordinate:5411	Reads:1	Hits:2	Allocated_reads:0.5	Strand:-
TTCCAACTCTTTATTACAATTCTTTTCATA
>Location:NODE_268840_length_12752_cov_27.436010	Coordinate:5416	Reads:1	Hits:1	Allocated_reads:1	Strand:-
GCATTTCCAACTCTTTATTACAATTCTTT
>Location:NODE_268840_length_12752_cov_27.436010	Coordinate:5416	Reads:2	Hits:1	Allocated_reads:2	Strand:-
TGCATTTCCAACTCTTTATTACAATTCTTT
>Location:NODE_268840_length_12752_cov_27.436010	Coordinate:5417	Reads:2	Hits:1	Allocated_reads:2	Strand:-
TGCATTTCCAACTCTTTATTACAATTCTT
>Location:NODE_268840_length_12752_cov_27.436010	Coordinate:5419	Reads:1	Hits:1	Allocated_reads:1	Strand:-
GCATTTCCAACTCTTTATTACAATTC
>Location:NODE_268840_length_12752_cov_27.436010	Coordinate:5419	Reads:1	Hits:1	Allocated_reads:1	Strand:-
TATGCATTTCCAACTCTTTATTACAATTC
>Location:NODE_268840_length_12752_cov_27.436010	Coordinate:5426	Reads:1	Hits:1	Allocated_reads:1	Strand:-
ACACTGTATGCATTTCCAACTCTTTATT
>Location:NODE_268840_length_12752_cov_27.436010	Coordinate:5426	Reads:1	Hits:1	Allocated_reads:1	Strand:-
CTGTATGCATTTCCAACTCTTTATT
>Location:NODE_268840_length_12752_cov_27.436010	Coordinate:5427	Reads:1	Hits:1	Allocated_reads:1	Strand:-
ACAACACTGTATGCATTTCCAACTCTTTAT
>Location:NODE_268840_length_12752_cov_27.436010	Coordinate:5430	Reads:1	Hits:1	Allocated_reads:1	Strand:-
CAACACTGTATGCATTTCCAACTCTT
>Location:NODE_268840_length_12752_cov_27.436010	Coordinate:5461	Reads:1	Hits:1	Allocated_reads:1	Strand:-
TTAACCATGCTTTTCAGTTTCATTTCAT
>Location:NODE_268840_length_12752_cov_27.436010	Coordinate:5464	Reads:1	Hits:1	Allocated_reads:1	Strand:-
TGTATTAACCATGCTTTTCAGTTTCATTT
>Location:NODE_268840_length_12752_cov_27.436010	Coordinate:5465	Reads:1	Hits:1	Allocated_reads:1	Strand:-
TGTTTGTATTAACCATGCTTTTCAGTTTCATT
>Location:NODE_268840_length_12752_cov_27.436010	Coordinate:5476	Reads:1	Hits:1	Allocated_reads:1	Strand:-
TAAAGACTGTTTGTATTAACCATGCTTT
>Location:NODE_268840_length_12752_cov_27.436010	Coordinate:5479	Reads:1	Hits:1	Allocated_reads:1	Strand:-
TCTTTAAAGACTGTTTGTATTAACCATGC
>Location:NODE_268840_length_12752_cov_27.436010	Coordinate:5480	Reads:1	Hits:1	Allocated_reads:1	Strand:-
TCTTTAAAGACTGTTTGTATTAACCATG
>Location:NODE_268840_length_12752_cov_27.436010	Coordinate:5481	Reads:1	Hits:1	Allocated_reads:1	Strand:+
ATGGTTAATACAAACAGTCTTTAAAGAAC
>Location:NODE_268840_length_12752_cov_27.436010	Coordinate:5494	Reads:1	Hits:1	Allocated_reads:1	Strand:-
GCCTGCATCTAACGGTTCTTTAAAGACTGT
>Location:NODE_268840_length_12752_cov_27.436010	Coordinate:5497	Reads:1	Hits:1	Allocated_reads:1	Strand:-
AGCCTGCATCTAACGGTTCTTTAAAGAC
>Location:NODE_268840_length_12752_cov_27.436010	Coordinate:5497	Reads:1	Hits:1	Allocated_reads:1	Strand:-
CAGCCTGCATCTAACGGTTCTTTAAAGAC
>Location:NODE_268840_length_12752_cov_27.436010	Coordinate:5507	Reads:1	Hits:1	Allocated_reads:1	Strand:+
AACCGTTAGATGCAGGCTGTGTAGCTA
>Location:NODE_268840_length_12752_cov_27.436010	Coordinate:5512	Reads:1	Hits:1	Allocated_reads:1	Strand:-
TGGTATAGCTACACAGCCTGCATCTAA
>Location:NODE_268840_length_12752_cov_27.436010	Coordinate:5513	Reads:1	Hits:1	Allocated_reads:1	Strand:+
TAGATGCAGGCTGTGTAGCTATACC
>Location:NODE_268840_length_12752_cov_27.436010	Coordinate:5514	Reads:1	Hits:1	Allocated_reads:1	Strand:-
CCCTGGTATAGCTACACAGCCTGCATCT
>Location:NODE_268840_length_12752_cov_27.436010	Coordinate:5529	Reads:2	Hits:1	Allocated_reads:2	Strand:-
TGCAGGTTGCCGACCCCTGGTATAGCT
>Location:NODE_268840_length_12752_cov_27.436010	Coordinate:5541	Reads:1	Hits:4	Allocated_reads:0.25	Strand:-
CTAAAGAGCCGCATGCAGGTTGCCGACC
>Location:NODE_268840_length_12752_cov_27.436010	Coordinate:5545	Reads:1	Hits:1	Allocated_reads:1	Strand:-
AAACACTAAAGAGCCGCATGCAGGTTGCC
>Location:NODE_268840_length_12752_cov_27.436010	Coordinate:5545	Reads:1	Hits:1	Allocated_reads:1	Strand:-
TAAACACTAAAGAGCCGCATGCAGGTTGCC
>Location:NODE_268840_length_12752_cov_27.436010	Coordinate:5551	Reads:1	Hits:1	Allocated_reads:1	Strand:-
GTATAAACACTAAAGAGCCGCATGCAG
>Location:NODE_268840_length_12752_cov_27.436010	Coordinate:5562	Reads:1	Hits:1	Allocated_reads:1	Strand:-
CCACGGAGCCGCAGTATAAACACTAAAGA
>Location:NODE_268840_length_12752_cov_27.436010	Coordinate:5563	Reads:1	Hits:1	Allocated_reads:1	Strand:-
CACGGAGCCGCAGTATAAACACTAAAG
>Location:NODE_268840_length_12752_cov_27.436010	Coordinate:5563	Reads:1	Hits:1	Allocated_reads:1	Strand:-
CCACGGAGCCGCAGTATAAACACTAAAG
>Location:NODE_268840_length_12752_cov_27.436010	Coordinate:5565	Reads:2	Hits:1	Allocated_reads:2	Strand:-
AACCACGGAGCCGCAGTATAAACACTAA
>Location:NODE_268840_length_12752_cov_27.436010	Coordinate:5567	Reads:1	Hits:1	Allocated_reads:1	Strand:-
AACCACGGAGCCGCAGTATAAACACT
>Location:NODE_268840_length_12752_cov_27.436010	Coordinate:5567	Reads:1	Hits:1	Allocated_reads:1	Strand:-
CCACGGAGCCGCAGTATAAACACT
>Location:NODE_268840_length_12752_cov_27.436010	Coordinate:5589	Reads:1	Hits:1	Allocated_reads:1	Strand:-
TTCAGCTAAATACTTTTACAATTTTCCCAAACC
>Location:NODE_268840_length_12752_cov_27.436010	Coordinate:5592	Reads:1	Hits:1	Allocated_reads:1	Strand:-
TTCAGCTAAATACTTTTACAATTTTCCCAA
>Location:NODE_268840_length_12752_cov_27.436010	Coordinate:5593	Reads:2	Hits:1	Allocated_reads:2	Strand:-
TTCAGCTAAATACTTTTACAATTTTCCCA
>Location:NODE_268840_length_12752_cov_27.436010	Coordinate:5594	Reads:1	Hits:1	Allocated_reads:1	Strand:-
TTCAGCTAAATACTTTTACAATTTTCCC
>Location:NODE_268840_length_12752_cov_27.436010	Coordinate:5595	Reads:2	Hits:1	Allocated_reads:2	Strand:-
TTCAGCTAAATACTTTTACAATTTTCC
>Location:NODE_268840_length_12752_cov_27.436010	Coordinate:5612	Reads:1	Hits:37	Allocated_reads:0.027027027027027	Strand:+
TTTAGCTGAAGTGTATTTTATTTGTGG
>Location:NODE_268840_length_12752_cov_27.436010	Coordinate:5648	Reads:2	Hits:1	Allocated_reads:2	Strand:-
TAATCTTCTCATTTAGAACTAAAAGTTAAA
>Location:NODE_268840_length_12752_cov_27.436010	Coordinate:5672	Reads:1	Hits:1	Allocated_reads:1	Strand:-
TTTTTCAATTTCAAGATCATGATAATCT
>Location:NODE_268840_length_12752_cov_27.436010	Coordinate:5703	Reads:2	Hits:2	Allocated_reads:1	Strand:-
TTTGAGCGATGAAAAATAATAAAATATCATT
>Location:NODE_268840_length_12752_cov_27.436010	Coordinate:5727	Reads:1	Hits:1	Allocated_reads:1	Strand:-
TAATTTAAAAATCATTTTATTATTTTGAGC
>Location:NODE_268840_length_12752_cov_27.436010	Coordinate:5741	Reads:1	Hits:1	Allocated_reads:1	Strand:-
TGACTGAAAAATAATTTAAAAATCATT
>Location:NODE_268840_length_12752_cov_27.436010	Coordinate:5763	Reads:2	Hits:1	Allocated_reads:2	Strand:-
TGTAGAAAATCTTGTTACAGAGTGTGACT
>Location:NODE_268840_length_12752_cov_27.436010	Coordinate:5768	Reads:1	Hits:1	Allocated_reads:1	Strand:+
CACTCTGTAACAAGATTTTCTACATTT
>Location:NODE_268840_length_12752_cov_27.436010	Coordinate:5770	Reads:1	Hits:1	Allocated_reads:1	Strand:-
TATTGTATTATGTAGAAAATCTTGTTACAGAG
>Location:NODE_268840_length_12752_cov_27.436010	Coordinate:5770	Reads:1	Hits:1	Allocated_reads:1	Strand:-
TTGTATTATGTAGAAAATCTTGTTACAGAG
>Location:NODE_268840_length_12752_cov_27.436010	Coordinate:5771	Reads:1	Hits:1	Allocated_reads:1	Strand:-
TTGTATTATGTAGAAAATCTTGTTACAGA
>Location:NODE_268840_length_12752_cov_27.436010	Coordinate:5773	Reads:2	Hits:1	Allocated_reads:2	Strand:-
TATTGTATTATGTAGAAAATCTTGTTACA
>Location:NODE_268840_length_12752_cov_27.436010	Coordinate:5776	Reads:1	Hits:1	Allocated_reads:1	Strand:-
TATTGTATTATGTAGAAAATCTTGTT
>Location:NODE_268840_length_12752_cov_27.436010	Coordinate:5777	Reads:3	Hits:1	Allocated_reads:3	Strand:-
TTATATTGTATTATGTAGAAAATCTTGT
>Location:NODE_268840_length_12752_cov_27.436010	Coordinate:5783	Reads:1	Hits:3	Allocated_reads:0.333333333333333	Strand:-
CACTTGATTATATTGTATTATGTAGAAAA
>Location:NODE_268840_length_12752_cov_27.436010	Coordinate:5785	Reads:2	Hits:3	Allocated_reads:0.666666666666667	Strand:-
GCACACTTGATTATATTGTATTATGTAGAA
>Location:NODE_268840_length_12752_cov_27.436010	Coordinate:5786	Reads:9	Hits:3	Allocated_reads:3	Strand:-
AAGGCACACTTGATTATATTGTATTATGTAGA
>Location:NODE_268840_length_12752_cov_27.436010	Coordinate:5786	Reads:1	Hits:3	Allocated_reads:0.333333333333333	Strand:-
ATAAGGCACACTTGATTATATTGTATTATGTAGA
>Location:NODE_268840_length_12752_cov_27.436010	Coordinate:5786	Reads:2	Hits:3	Allocated_reads:0.666666666666667	Strand:-
CACTTGATTATATTGTATTATGTAGA
>Location:NODE_268840_length_12752_cov_27.436010	Coordinate:5786	Reads:10	Hits:3	Allocated_reads:3.33333333333333	Strand:-
GCACACTTGATTATATTGTATTATGTAGA
>Location:NODE_268840_length_12752_cov_27.436010	Coordinate:5786	Reads:23	Hits:3	Allocated_reads:7.66666666666667	Strand:-
GGCACACTTGATTATATTGTATTATGTAGA
>Location:NODE_268840_length_12752_cov_27.436010	Coordinate:5786	Reads:3	Hits:3	Allocated_reads:1	Strand:-
TAAGGCACACTTGATTATATTGTATTATGTAGA
>Location:NODE_268840_length_12752_cov_27.436010	Coordinate:5787	Reads:2	Hits:3	Allocated_reads:0.666666666666667	Strand:-
GGCACACTTGATTATATTGTATTATGTAG
>Location:NODE_268840_length_12752_cov_27.436010	Coordinate:5788	Reads:1	Hits:6	Allocated_reads:0.166666666666667	Strand:-
AAGGCACACTTGATTATATTGTATTATGTA
>Location:NODE_268840_length_12752_cov_27.436010	Coordinate:5788	Reads:1	Hits:6	Allocated_reads:0.166666666666667	Strand:-
GCACACTTGATTATATTGTATTATGTA
>Location:NODE_268840_length_12752_cov_27.436010	Coordinate:5788	Reads:1	Hits:6	Allocated_reads:0.166666666666667	Strand:-
TAAGGCACACTTGATTATATTGTATTATGTA
>Location:NODE_268840_length_12752_cov_27.436010	Coordinate:5789	Reads:2	Hits:6	Allocated_reads:0.333333333333333	Strand:-
AAGGCACACTTGATTATATTGTATTATGT
>Location:NODE_268840_length_12752_cov_27.436010	Coordinate:5792	Reads:1	Hits:17	Allocated_reads:0.0588235294117647	Strand:-
AAGGCACACTTGATTATATTGTATTA
>Location:NODE_268840_length_12752_cov_27.436010	Coordinate:5792	Reads:2	Hits:16	Allocated_reads:0.125	Strand:-
TATAAGGCACACTTGATTATATTGTATTA
>Location:NODE_268840_length_12752_cov_27.436010	Coordinate:5793	Reads:1	Hits:19	Allocated_reads:0.0526315789473684	Strand:-
TATAAGGCACACTTGATTATATTGTATT
>Location:NODE_268840_length_12752_cov_27.436010	Coordinate:5794	Reads:1	Hits:20	Allocated_reads:0.05	Strand:-
TATAAGGCACACTTGATTATATTGTAT
>Location:NODE_268840_length_12752_cov_27.436010	Coordinate:5799	Reads:1	Hits:9	Allocated_reads:0.111111111111111	Strand:-
ACACAAAATATAAGGCACACTTGATTATAT
>Location:NODE_268840_length_12752_cov_27.436010	Coordinate:5805	Reads:1	Hits:9	Allocated_reads:0.111111111111111	Strand:+
TCAAGTGTGCCTTATATTTTGTGT
>Location:NODE_268840_length_12752_cov_27.436010	Coordinate:5807	Reads:1	Hits:8	Allocated_reads:0.125	Strand:-
TATGAACACACAAAATATAAGGCACACTT
>Location:NODE_268840_length_12752_cov_27.436010	Coordinate:5808	Reads:5	Hits:8	Allocated_reads:0.625	Strand:-
TATGAACACACAAAATATAAGGCACACT
>Location:NODE_268840_length_12752_cov_27.436010	Coordinate:5809	Reads:1	Hits:8	Allocated_reads:0.125	Strand:-
TATATGAACACACAAAATATAAGGCACAC
>Location:NODE_268840_length_12752_cov_27.436010	Coordinate:5824	Reads:1	Hits:2	Allocated_reads:0.5	Strand:-
TGGTTAATGTTGAAATATATGAACACACA
>Location:NODE_268840_length_12752_cov_27.436010	Coordinate:5826	Reads:1	Hits:2	Allocated_reads:0.5	Strand:-
AGCTTGGTTAATGTTGAAATATATGAACACA
>Location:NODE_268840_length_12752_cov_27.436010	Coordinate:5826	Reads:2	Hits:2	Allocated_reads:1	Strand:-
GCTTGGTTAATGTTGAAATATATGAACACA
>Location:NODE_268840_length_12752_cov_27.436010	Coordinate:5828	Reads:1	Hits:2	Allocated_reads:0.5	Strand:-
AGCTTGGTTAATGTTGAAATATATGAACA
>Location:NODE_268840_length_12752_cov_27.436010	Coordinate:5828	Reads:1	Hits:2	Allocated_reads:0.5	Strand:-
TAAGCTTGGTTAATGTTGAAATATATGAACA
>Location:NODE_268840_length_12752_cov_27.436010	Coordinate:5829	Reads:1	Hits:2	Allocated_reads:0.5	Strand:-
AGCTTGGTTAATGTTGAAATATATGAAC
>Location:NODE_268840_length_12752_cov_27.436010	Coordinate:5832	Reads:1	Hits:2	Allocated_reads:0.5	Strand:-
AGCTTGGTTAATGTTGAAATATATG
>Location:NODE_268840_length_12752_cov_27.436010	Coordinate:5833	Reads:1	Hits:2	Allocated_reads:0.5	Strand:-
CAATAAGCTTGGTTAATGTTGAAATATAT
>Location:NODE_268840_length_12752_cov_27.436010	Coordinate:5842	Reads:2	Hits:2	Allocated_reads:1	Strand:-
GTTCTCTTTAACAATAAGCTTGGTTAATGTT
>Location:NODE_268840_length_12752_cov_27.436010	Coordinate:5842	Reads:1	Hits:2	Allocated_reads:0.5	Strand:-
TGTTCTCTTTAACAATAAGCTTGGTTAATGTT
>Location:NODE_268840_length_12752_cov_27.436010	Coordinate:5843	Reads:1	Hits:2	Allocated_reads:0.5	Strand:-
GTTCTCTTTAACAATAAGCTTGGTTAATGT
>Location:NODE_268840_length_12752_cov_27.436010	Coordinate:5844	Reads:1	Hits:2	Allocated_reads:0.5	Strand:-
GTTCTCTTTAACAATAAGCTTGGTTAATG
>Location:NODE_268840_length_12752_cov_27.436010	Coordinate:5848	Reads:3	Hits:18	Allocated_reads:0.166666666666667	Strand:-
GTTCTCTTTAACAATAAGCTTGGTT
>Location:NODE_268840_length_12752_cov_27.436010	Coordinate:5857	Reads:1	Hits:4	Allocated_reads:0.25	Strand:-
AAGGAATGCATCATGTTCTCTTTAACAATA
>Location:NODE_268840_length_12752_cov_27.436010	Coordinate:5860	Reads:1	Hits:4	Allocated_reads:0.25	Strand:-
TAAGGAATGCATCATGTTCTCTTTAACA
>Location:NODE_268840_length_12752_cov_27.436010	Coordinate:5863	Reads:1	Hits:4	Allocated_reads:0.25	Strand:+
TAAAGAGAACATGATGCATTCCTTACT
>Location:NODE_268840_length_12752_cov_27.436010	Coordinate:5863	Reads:5	Hits:3	Allocated_reads:1.66666666666667	Strand:+
TAAAGAGAACATGATGCATTCCTTACTTCA
>Location:NODE_268840_length_12752_cov_27.436010	Coordinate:6069	Reads:1	Hits:1	Allocated_reads:1	Strand:-
TTTTGTTTGAAGTGACAAAAGACC
>Location:NODE_268840_length_12752_cov_27.436010	Coordinate:6493	Reads:1	Hits:3	Allocated_reads:0.333333333333333	Strand:-
CACTTGATTATATTGTATTATGTAGAAAA
>Location:NODE_268840_length_12752_cov_27.436010	Coordinate:6495	Reads:2	Hits:3	Allocated_reads:0.666666666666667	Strand:-
GCACACTTGATTATATTGTATTATGTAGAA
>Location:NODE_268840_length_12752_cov_27.436010	Coordinate:6496	Reads:9	Hits:3	Allocated_reads:3	Strand:-
AAGGCACACTTGATTATATTGTATTATGTAGA
>Location:NODE_268840_length_12752_cov_27.436010	Coordinate:6496	Reads:1	Hits:3	Allocated_reads:0.333333333333333	Strand:-
ATAAGGCACACTTGATTATATTGTATTATGTAGA
>Location:NODE_268840_length_12752_cov_27.436010	Coordinate:6496	Reads:2	Hits:3	Allocated_reads:0.666666666666667	Strand:-
CACTTGATTATATTGTATTATGTAGA
>Location:NODE_268840_length_12752_cov_27.436010	Coordinate:6496	Reads:10	Hits:3	Allocated_reads:3.33333333333333	Strand:-
GCACACTTGATTATATTGTATTATGTAGA
>Location:NODE_268840_length_12752_cov_27.436010	Coordinate:6496	Reads:23	Hits:3	Allocated_reads:7.66666666666667	Strand:-
GGCACACTTGATTATATTGTATTATGTAGA
>Location:NODE_268840_length_12752_cov_27.436010	Coordinate:6496	Reads:3	Hits:3	Allocated_reads:1	Strand:-
TAAGGCACACTTGATTATATTGTATTATGTAGA
>Location:NODE_268840_length_12752_cov_27.436010	Coordinate:6497	Reads:2	Hits:3	Allocated_reads:0.666666666666667	Strand:-
GGCACACTTGATTATATTGTATTATGTAG
>Location:NODE_268840_length_12752_cov_27.436010	Coordinate:6498	Reads:1	Hits:6	Allocated_reads:0.166666666666667	Strand:-
AAGGCACACTTGATTATATTGTATTATGTA
>Location:NODE_268840_length_12752_cov_27.436010	Coordinate:6498	Reads:1	Hits:6	Allocated_reads:0.166666666666667	Strand:-
GCACACTTGATTATATTGTATTATGTA
>Location:NODE_268840_length_12752_cov_27.436010	Coordinate:6498	Reads:1	Hits:6	Allocated_reads:0.166666666666667	Strand:-
TAAGGCACACTTGATTATATTGTATTATGTA
>Location:NODE_268840_length_12752_cov_27.436010	Coordinate:6499	Reads:2	Hits:6	Allocated_reads:0.333333333333333	Strand:-
AAGGCACACTTGATTATATTGTATTATGT
>Location:NODE_268840_length_12752_cov_27.436010	Coordinate:6502	Reads:1	Hits:17	Allocated_reads:0.0588235294117647	Strand:-
AAGGCACACTTGATTATATTGTATTA
>Location:NODE_268840_length_12752_cov_27.436010	Coordinate:6502	Reads:2	Hits:16	Allocated_reads:0.125	Strand:-
TATAAGGCACACTTGATTATATTGTATTA
>Location:NODE_268840_length_12752_cov_27.436010	Coordinate:6503	Reads:1	Hits:19	Allocated_reads:0.0526315789473684	Strand:-
TATAAGGCACACTTGATTATATTGTATT
>Location:NODE_268840_length_12752_cov_27.436010	Coordinate:6504	Reads:1	Hits:20	Allocated_reads:0.05	Strand:-
TATAAGGCACACTTGATTATATTGTAT
>Location:NODE_268840_length_12752_cov_27.436010	Coordinate:6661	Reads:1	Hits:1	Allocated_reads:1	Strand:-
TAACTCGGTGCTTATCTGACCTCACACCC
>Location:NODE_268840_length_12752_cov_27.436010	Coordinate:6708	Reads:1	Hits:2	Allocated_reads:0.5	Strand:-
TTACATAGTACTTCCTCTTCTGTAAGCAGT
>Location:NODE_268840_length_12752_cov_27.436010	Coordinate:6747	Reads:1	Hits:1	Allocated_reads:1	Strand:-
AGTGCAGGCTTGGTTGCTTTATTTGTAGGA
>Location:NODE_268840_length_12752_cov_27.436010	Coordinate:6767	Reads:3	Hits:6	Allocated_reads:0.5	Strand:-
TGAGAAGACACACACACCGAGTGCAGGCT
>Location:NODE_268840_length_12752_cov_27.436010	Coordinate:6769	Reads:1	Hits:6	Allocated_reads:0.166666666666667	Strand:-
TGAGAAGACACACACACCGAGTGCAGG
>Location:NODE_268840_length_12752_cov_27.436010	Coordinate:6771	Reads:1	Hits:6	Allocated_reads:0.166666666666667	Strand:-
CTGAGAAGACACACACACCGAGTGCA
>Location:NODE_268840_length_12752_cov_27.436010	Coordinate:6771	Reads:1	Hits:3	Allocated_reads:0.333333333333333	Strand:-
TCTCTGAGAAGACACACACACCGAGTGCA
>Location:NODE_268840_length_12752_cov_27.436010	Coordinate:6771	Reads:2	Hits:6	Allocated_reads:0.333333333333333	Strand:-
TCTGAGAAGACACACACACCGAGTGCA
>Location:NODE_268840_length_12752_cov_27.436010	Coordinate:6772	Reads:1	Hits:3	Allocated_reads:0.333333333333333	Strand:-
TCTCTGAGAAGACACACACACCGAGTGC
>Location:NODE_268840_length_12752_cov_27.436010	Coordinate:6773	Reads:1	Hits:3	Allocated_reads:0.333333333333333	Strand:-
TCTCTGAGAAGACACACACACCGAGTG
>Location:NODE_268840_length_12752_cov_27.436010	Coordinate:6774	Reads:1	Hits:3	Allocated_reads:0.333333333333333	Strand:-
ATGTCTCTGAGAAGACACACACACCGAGT
>Location:NODE_268840_length_12752_cov_27.436010	Coordinate:6775	Reads:1	Hits:3	Allocated_reads:0.333333333333333	Strand:-
TCTCTGAGAAGACACACACACCGAG
>Location:NODE_268840_length_12752_cov_27.436010	Coordinate:6784	Reads:1	Hits:4	Allocated_reads:0.25	Strand:-
TGCGCACGGGTGAATGTCTCTGAGAAGACACA
>Location:NODE_268840_length_12752_cov_27.436010	Coordinate:6785	Reads:1	Hits:4	Allocated_reads:0.25	Strand:-
TGCGCACGGGTGAATGTCTCTGAGAAGACAC
>Location:NODE_268840_length_12752_cov_27.436010	Coordinate:6786	Reads:2	Hits:4	Allocated_reads:0.5	Strand:-
CGCACGGGTGAATGTCTCTGAGAAGACA
>Location:NODE_268840_length_12752_cov_27.436010	Coordinate:6786	Reads:1	Hits:4	Allocated_reads:0.25	Strand:-
GCACGGGTGAATGTCTCTGAGAAGACA
>Location:NODE_268840_length_12752_cov_27.436010	Coordinate:6786	Reads:35	Hits:4	Allocated_reads:8.75	Strand:-
TGCGCACGGGTGAATGTCTCTGAGAAGACA
>Location:NODE_268840_length_12752_cov_27.436010	Coordinate:6787	Reads:3	Hits:4	Allocated_reads:0.75	Strand:-
GCACGGGTGAATGTCTCTGAGAAGAC
>Location:NODE_268840_length_12752_cov_27.436010	Coordinate:6787	Reads:50	Hits:4	Allocated_reads:12.5	Strand:-
TGCGCACGGGTGAATGTCTCTGAGAAGAC
>Location:NODE_268840_length_12752_cov_27.436010	Coordinate:6788	Reads:1	Hits:4	Allocated_reads:0.25	Strand:-
TGCGCACGGGTGAATGTCTCTGAGAAGT
>Location:NODE_268840_length_12752_cov_27.436010	Coordinate:6788	Reads:1	Hits:4	Allocated_reads:0.25	Strand:-
TGCGCACGGGTGAATGTCTCTTAGAAGA
>Location:NODE_268840_length_12752_cov_27.436010	Coordinate:6788	Reads:57	Hits:4	Allocated_reads:14.25	Strand:-
TGCGCACGGGTGAATGTCTCTGAGAAGA
>Location:NODE_268840_length_12752_cov_27.436010	Coordinate:6790	Reads:2	Hits:5	Allocated_reads:0.4	Strand:-
TGCGCACGGGTGAATGTCTCTGAGAA
>Location:NODE_268840_length_12752_cov_27.436010	Coordinate:6791	Reads:1	Hits:5	Allocated_reads:0.2	Strand:-
TGCGCACGGGTGAATGTCTCTGAGA
>Location:NODE_268840_length_12752_cov_27.436010	Coordinate:6800	Reads:1	Hits:1	Allocated_reads:1	Strand:+
CATTCACCCGTGCGCACGTTTCTAAAACT
>Location:NODE_268840_length_12752_cov_27.436010	Coordinate:6806	Reads:1	Hits:1	Allocated_reads:1	Strand:+
CCCGTGCGCACGTTTCTAAAACTCTCTGAGT
>Location:NODE_268840_length_12752_cov_27.436010	Coordinate:6806	Reads:1	Hits:1	Allocated_reads:1	Strand:+
CCCGTGCGCACGTTTCTAAAACTTTCTGAGT
>Location:NODE_268840_length_12752_cov_27.436010	Coordinate:6812	Reads:1	Hits:1	Allocated_reads:1	Strand:-
GACTCAGAGAGTTTTAGAAACGTGCG
>Location:NODE_268840_length_12752_cov_27.436010	Coordinate:6817	Reads:3	Hits:1	Allocated_reads:3	Strand:-
TGCAGACCGACTCAGAGAGTTTTAGAAAC
>Location:NODE_268840_length_12752_cov_27.436010	Coordinate:6819	Reads:1	Hits:1	Allocated_reads:1	Strand:-
TGCAGACCGACTCAGAGAGTTTTAGAA
>Location:NODE_268840_length_12752_cov_27.436010	Coordinate:6820	Reads:1	Hits:1	Allocated_reads:1	Strand:-
TGCAGACCGACTCAGAGAGTTTTAGA
>Location:NODE_268840_length_12752_cov_27.436010	Coordinate:6824	Reads:1	Hits:7	Allocated_reads:0.142857142857143	Strand:-
TAAGACACTGCAGACCGACTCAGAGAGTTT
>Location:NODE_268840_length_12752_cov_27.436010	Coordinate:6826	Reads:2	Hits:10	Allocated_reads:0.2	Strand:-
GACACTGCAGACCGACTCAGAGAGT
>Location:NODE_268840_length_12752_cov_27.436010	Coordinate:6826	Reads:4	Hits:10	Allocated_reads:0.4	Strand:-
TAAGACACTGCAGACCGACTCAGAGAGT
>Location:NODE_268840_length_12752_cov_27.436010	Coordinate:6829	Reads:1	Hits:25	Allocated_reads:0.04	Strand:+
CTCTGAGTCGGTCTGCAGTGTCTT
>Location:NODE_268840_length_12752_cov_27.436010	Coordinate:6830	Reads:1	Hits:27	Allocated_reads:0.037037037037037	Strand:-
AGAGAAATAAGACACTGCAGACCGACTCAGA
>Location:NODE_268840_length_12752_cov_27.436010	Coordinate:6831	Reads:1	Hits:27	Allocated_reads:0.037037037037037	Strand:-
TAAGAGAAATAAGACACTGCAGACCGACTCAG
>Location:NODE_268840_length_12752_cov_27.436010	Coordinate:6833	Reads:6	Hits:27	Allocated_reads:0.222222222222222	Strand:-
TAAGAGAAATAAGACACTGCAGACCGACTC
>Location:NODE_268840_length_12752_cov_27.436010	Coordinate:6834	Reads:1	Hits:27	Allocated_reads:0.037037037037037	Strand:-
AAGAGAAATAAGACACTGCAGACCGACT
>Location:NODE_268840_length_12752_cov_27.436010	Coordinate:6834	Reads:48	Hits:27	Allocated_reads:1.77777777777778	Strand:-
TAAGAGAAATAAGACACTGCAGACCGACT
>Location:NODE_268840_length_12752_cov_27.436010	Coordinate:6835	Reads:13	Hits:27	Allocated_reads:0.481481481481481	Strand:-
TAAGAGAAATAAGACACTGCAGACCGAC
>Location:NODE_268840_length_12752_cov_27.436010	Coordinate:6836	Reads:4	Hits:27	Allocated_reads:0.148148148148148	Strand:-
TAAGAGAAATAAGACACTGCAGACCGA
>Location:NODE_268840_length_12752_cov_27.436010	Coordinate:6837	Reads:6	Hits:27	Allocated_reads:0.222222222222222	Strand:-
TAAGAGAAATAAGACACTGCAGACCG
>Location:NODE_268840_length_12752_cov_27.436010	Coordinate:6838	Reads:14	Hits:31	Allocated_reads:0.451612903225806	Strand:-
TAAGAGAAATAAGACACTGCAGACC
>Location:NODE_268840_length_12752_cov_27.436010	Coordinate:6839	Reads:4	Hits:31	Allocated_reads:0.129032258064516	Strand:-
TAAGAGAAATAAGACACTGCAGAC
>Location:NODE_268840_length_12752_cov_27.436010	Coordinate:6845	Reads:1	Hits:2	Allocated_reads:0.5	Strand:-
CAAACACAAATAAGAGAAATAAGACACT
>Location:NODE_268840_length_12752_cov_27.436010	Coordinate:6852	Reads:1	Hits:2	Allocated_reads:0.5	Strand:-
TTTGTTCAAACACAAATAAGAGAAATA
>Location:NODE_268840_length_12752_cov_27.436010	Coordinate:6863	Reads:1	Hits:2	Allocated_reads:0.5	Strand:-
CAGGGGTAGACATTTGTTCAAACACAAA
>Location:NODE_268840_length_12752_cov_27.436010	Coordinate:6863	Reads:2	Hits:2	Allocated_reads:1	Strand:-
GGGGTAGACATTTGTTCAAACACAAA
>Location:NODE_268840_length_12752_cov_27.436010	Coordinate:6863	Reads:7	Hits:2	Allocated_reads:3.5	Strand:-
TCAGGGGTAGACATTTGTTCAAACACAAA
>Location:NODE_268840_length_12752_cov_27.436010	Coordinate:6864	Reads:1	Hits:8	Allocated_reads:0.125	Strand:-
TCAGGGGTAGACATTTGTTCAAACACAA
>Location:NODE_268840_length_12752_cov_27.436010	Coordinate:6879	Reads:1	Hits:1	Allocated_reads:1	Strand:-
TCTGCGAGTGTGTCAGGGGTAGACT
>Location:NODE_268840_length_12752_cov_27.436010	Coordinate:6879	Reads:2	Hits:1	Allocated_reads:2	Strand:-
TCTGCGAGTGTGTCAGGGGTAGACA
>Location:NODE_268840_length_12752_cov_27.436010	Coordinate:6905	Reads:1	Hits:1	Allocated_reads:1	Strand:-
TGCACGTCGTTTCGGCAGAGATACCGGC
>Location:NODE_268840_length_12752_cov_27.436010	Coordinate:6905	Reads:3	Hits:1	Allocated_reads:3	Strand:-
TGCACGTCGTTTCGGCAGATATACCGGC
>Location:NODE_268840_length_12752_cov_27.436010	Coordinate:6908	Reads:1	Hits:1	Allocated_reads:1	Strand:-
TAAATGCACGTCGTTTCGGCAGATATACC
>Location:NODE_268840_length_12752_cov_27.436010	Coordinate:6914	Reads:1	Hits:1	Allocated_reads:1	Strand:-
TCTCGATAAATGCACGTCGTTTCGGCAGA
>Location:NODE_268840_length_12752_cov_27.436010	Coordinate:6929	Reads:1	Hits:1	Allocated_reads:1	Strand:-
TCCATGCTGAAAGTCTCGATAAATGCA
>Location:NODE_268840_length_12752_cov_27.436010	Coordinate:6929	Reads:1	Hits:1	Allocated_reads:1	Strand:-
TTCTCCATGCTGAAAGTCTCGATAAATGCA
>Location:NODE_268840_length_12752_cov_27.436010	Coordinate:6933	Reads:2	Hits:1	Allocated_reads:2	Strand:+
TTTATCGAGACTTTCAGCATGGAG
>Location:NODE_268840_length_12752_cov_27.436010	Coordinate:6934	Reads:1	Hits:1	Allocated_reads:1	Strand:+
TTATCGAGACTTTCAGCATGGAGAAATGTA
>Location:NODE_268840_length_12752_cov_27.436010	Coordinate:6940	Reads:1	Hits:1	Allocated_reads:1	Strand:-
TTTTACATTTCTCCATGCTGAAAGTCT
>Location:NODE_268840_length_12752_cov_27.436010	Coordinate:7006	Reads:1	Hits:4	Allocated_reads:0.25	Strand:-
CTCGTCAGAAGTAAATGCAAATAAATCT
>Location:NODE_268840_length_12752_cov_27.436010	Coordinate:7007	Reads:1	Hits:3	Allocated_reads:0.333333333333333	Strand:-
TCTCGTCAGAAGTAAATGCAAATAAATC
>Location:NODE_268840_length_12752_cov_27.436010	Coordinate:7020	Reads:1	Hits:3	Allocated_reads:0.333333333333333	Strand:+
TTACTTCTGACGAGAGCGGCCTACC
>Location:NODE_268840_length_12752_cov_27.436010	Coordinate:7020	Reads:1	Hits:3	Allocated_reads:0.333333333333333	Strand:+
TTACTTCTGACGAGAGCGGCCTGCC
>Location:NODE_268840_length_12752_cov_27.436010	Coordinate:7024	Reads:1	Hits:1	Allocated_reads:1	Strand:+
TTCTGACGAGAGCGGCCTACCATG
>Location:NODE_268840_length_12752_cov_27.436010	Coordinate:7024	Reads:1	Hits:1	Allocated_reads:1	Strand:+
TTCTGACGAGAGCGGCCTACCATGC
>Location:NODE_268840_length_12752_cov_27.436010	Coordinate:7024	Reads:1	Hits:1	Allocated_reads:1	Strand:+
TTCTGACGAGAGCGGCCTACCATGCC
>Location:NODE_268840_length_12752_cov_27.436010	Coordinate:7025	Reads:1	Hits:1	Allocated_reads:1	Strand:+
TCTGACGAGAGCGGCCTACCATGC
>Location:NODE_268840_length_12752_cov_27.436010	Coordinate:7025	Reads:1	Hits:1	Allocated_reads:1	Strand:+
TCTGACGAGAGCGGCCTACCATGCC
>Location:NODE_268840_length_12752_cov_27.436010	Coordinate:7067	Reads:1	Hits:1	Allocated_reads:1	Strand:-
TCATCTGTGAGGTGTGAGCGGTTTTTGTTT
>Location:NODE_268840_length_12752_cov_27.436010	Coordinate:7068	Reads:3	Hits:1	Allocated_reads:3	Strand:-
TCATCTGTGAGGTGTGAGCGGTTTTTGTT
>Location:NODE_268840_length_12752_cov_27.436010	Coordinate:7069	Reads:4	Hits:1	Allocated_reads:4	Strand:-
TCATCTGTGAGGTGTGAGCGGTTTTTGT
>Location:NODE_268840_length_12752_cov_27.436010	Coordinate:7072	Reads:1	Hits:1	Allocated_reads:1	Strand:-
TGTCATCTGTGAGGTGTGAGCGGTTTT
>Location:NODE_268840_length_12752_cov_27.436010	Coordinate:7075	Reads:1	Hits:8	Allocated_reads:0.125	Strand:-
TAAGCTGTCATCTGTGAGGTGTGAGCGGT
>Location:NODE_268840_length_12752_cov_27.436010	Coordinate:7078	Reads:7	Hits:9	Allocated_reads:0.777777777777778	Strand:-
TAAGCTGTCATCTGTGAGGTGTGAGC
>Location:NODE_268840_length_12752_cov_27.436010	Coordinate:7078	Reads:2	Hits:8	Allocated_reads:0.25	Strand:-
TGTAAGCTGTCATCTGTGAGGTGTGAGC
>Location:NODE_268840_length_12752_cov_27.436010	Coordinate:7079	Reads:1	Hits:9	Allocated_reads:0.111111111111111	Strand:-
TAAGCTGTCATCTGTGAGGTGTGAG
>Location:NODE_268840_length_12752_cov_27.436010	Coordinate:7080	Reads:1	Hits:10	Allocated_reads:0.1	Strand:-
TAAGCTGTCATCTGTGAGGTGTGA
>Location:NODE_268840_length_12752_cov_27.436010	Coordinate:7105	Reads:8	Hits:1	Allocated_reads:8	Strand:-
TACGAAGTCACTTTCGTCTTTACGTAGGACT
>Location:NODE_268840_length_12752_cov_27.436010	Coordinate:7126	Reads:1	Hits:1	Allocated_reads:1	Strand:+
TGACTTCGTACAGCCCCTGTCTGCC
>Location:NODE_268840_length_12752_cov_27.436010	Coordinate:7136	Reads:1	Hits:1	Allocated_reads:1	Strand:-
TCTGCGCACAGCGTCGGCAGACAGGGGCTG
>Location:NODE_268840_length_12752_cov_27.436010	Coordinate:7137	Reads:1	Hits:1	Allocated_reads:1	Strand:-
CCTCTGCGCACAGCGTCGGCAGACAGGCGCT
>Location:NODE_268840_length_12752_cov_27.436010	Coordinate:7137	Reads:1	Hits:1	Allocated_reads:1	Strand:-
CCTCTGCGCACAGCGTCGGCAGACAGGGGCT
>Location:NODE_268840_length_12752_cov_27.436010	Coordinate:7137	Reads:4	Hits:1	Allocated_reads:4	Strand:-
TCTGCGCACAGCGTCGGCAGACAGGGGCT
>Location:NODE_268840_length_12752_cov_27.436010	Coordinate:7175	Reads:1	Hits:1	Allocated_reads:1	Strand:-
TGCCGTGGTTTGCAATGGGACTCCTGC
>Location:NODE_268840_length_12752_cov_27.436010	Coordinate:7175	Reads:1	Hits:1	Allocated_reads:1	Strand:-
TGCCGTGGTTTGCAATGGGACTCCTGT
>Location:NODE_268840_length_12752_cov_27.436010	Coordinate:7184	Reads:1	Hits:1	Allocated_reads:1	Strand:-
ATTGGGTCTGCCGTGGTTTGCAATGG
>Location:NODE_268840_length_12752_cov_27.436010	Coordinate:7184	Reads:1	Hits:1	Allocated_reads:1	Strand:-
TCATTGGGTCTGCCGTGGTTTGCAATGG
>Location:NODE_268840_length_12752_cov_27.436010	Coordinate:7199	Reads:1	Hits:2	Allocated_reads:0.5	Strand:-
TTCATGCAAACATCATTGGGTCTGC
>Location:NODE_268840_length_12752_cov_27.436010	Coordinate:7220	Reads:1	Hits:1	Allocated_reads:1	Strand:-
GTGGTCAAAGAGAAGCTGAAAAGGATGTTCA
>Location:NODE_268840_length_12752_cov_27.436010	Coordinate:7222	Reads:1	Hits:1	Allocated_reads:1	Strand:-
AAGTGGTCAAAGAGAAGCTGAAAAGGATGTT
>Location:NODE_268840_length_12752_cov_27.436010	Coordinate:7223	Reads:1	Hits:1	Allocated_reads:1	Strand:-
AAAGTGGTCAAAGAGAAGCTGAAAAGGATGT
>Location:NODE_268840_length_12752_cov_27.436010	Coordinate:7223	Reads:1	Hits:1	Allocated_reads:1	Strand:-
AAAGTGGTCAAAGAGAAGCTGAATAGGATGT
>Location:NODE_268840_length_12752_cov_27.436010	Coordinate:7223	Reads:1	Hits:1	Allocated_reads:1	Strand:-
GTGGTCAAAGAGAAGCTGAAAAGGATGT
>Location:NODE_268840_length_12752_cov_27.436010	Coordinate:7232	Reads:1	Hits:1	Allocated_reads:1	Strand:-
TGTGTGAAAAGTGGTCAAAGAGAAGCTGA
>Location:NODE_268840_length_12752_cov_27.436010	Coordinate:7234	Reads:3	Hits:1	Allocated_reads:3	Strand:-
TGTGTGAAAAGTGGTCAAAGAGAAGCT
>Location:NODE_268840_length_12752_cov_27.436010	Coordinate:7306	Reads:1	Hits:1	Allocated_reads:1	Strand:-
CCTTAAAGTCTGCTCTCTGCTGTT
>Location:NODE_268840_length_12752_cov_27.436010	Coordinate:7415	Reads:1	Hits:2	Allocated_reads:0.5	Strand:+
ACCAGGTAAAATAAATATTTATGCAGATA
>Location:NODE_268840_length_12752_cov_27.436010	Coordinate:7490	Reads:1	Hits:4	Allocated_reads:0.25	Strand:-
AGCCTTGACCTGAATTTTAAAAATAAT
>Location:NODE_268840_length_12752_cov_27.436010	Coordinate:7496	Reads:2	Hits:1	Allocated_reads:2	Strand:-
AGCGTGTAGAGCCTTGACCTGAATTTTAAT
>Location:NODE_268840_length_12752_cov_27.436010	Coordinate:7504	Reads:1	Hits:1	Allocated_reads:1	Strand:-
TTCGGAGCGTGTAGAGCCTTGACCTGA
>Location:NODE_268840_length_12752_cov_27.436010	Coordinate:7507	Reads:1	Hits:1	Allocated_reads:1	Strand:-
GGCTTTCGGAGCGTGTAGAGCCTTGACC
>Location:NODE_268840_length_12752_cov_27.436010	Coordinate:7520	Reads:1	Hits:1	Allocated_reads:1	Strand:-
TATATCACCTTTGGGCTTTCGGAGCGTG
>Location:NODE_268840_length_12752_cov_27.436010	Coordinate:7544	Reads:1	Hits:1	Allocated_reads:1	Strand:-
ATCCATGTAGCAAACAAACTGATCCTTATA
>Location:NODE_268840_length_12752_cov_27.436010	Coordinate:7544	Reads:1	Hits:1	Allocated_reads:1	Strand:-
CCATGTAGCAAACAAACTGATCCTTATA
>Location:NODE_268840_length_12752_cov_27.436010	Coordinate:7544	Reads:4	Hits:1	Allocated_reads:4	Strand:-
TATCCATGTAGCAAACAAACTGATCCTTATA
>Location:NODE_268840_length_12752_cov_27.436010	Coordinate:7544	Reads:2	Hits:1	Allocated_reads:2	Strand:-
TCCATGTAGCAAACAAACTGATCCTTATA
>Location:NODE_268840_length_12752_cov_27.436010	Coordinate:7544	Reads:1	Hits:1	Allocated_reads:1	Strand:-
TGTAGCAAACAAACTGATCCTTATA
>Location:NODE_268840_length_12752_cov_27.436010	Coordinate:7544	Reads:27	Hits:1	Allocated_reads:27	Strand:-
TTATCCATGTAGCAAACAAACTGATCCTTATA
>Location:NODE_268840_length_12752_cov_27.436010	Coordinate:7546	Reads:1	Hits:1	Allocated_reads:1	Strand:-
TTATCCATGTAGCAAACAAACTGATCCTTA
>Location:NODE_268840_length_12752_cov_27.436010	Coordinate:7547	Reads:3	Hits:1	Allocated_reads:3	Strand:-
TTATCCATGTAGCAAACAAACTGATCCTT
>Location:NODE_268840_length_12752_cov_27.436010	Coordinate:7548	Reads:2	Hits:1	Allocated_reads:2	Strand:-
TTATCCATGTAGCAAACAAACTGATCCT
>Location:NODE_268840_length_12752_cov_27.436010	Coordinate:7549	Reads:2	Hits:1	Allocated_reads:2	Strand:-
TTATCCATGTAGCAAACAAACTGATCC
>Location:NODE_268840_length_12752_cov_27.436010	Coordinate:7550	Reads:1	Hits:1	Allocated_reads:1	Strand:-
ATTATCCATGTAGCAAACAAACTGATC
>Location:NODE_268840_length_12752_cov_27.436010	Coordinate:7550	Reads:1	Hits:1	Allocated_reads:1	Strand:-
TTATCCATGTAGCAAACAAACTGATC
>Location:NODE_268840_length_12752_cov_27.436010	Coordinate:7552	Reads:1	Hits:1	Allocated_reads:1	Strand:-
AAATTATCCATGTAGCAAACAAACTGA
>Location:NODE_268840_length_12752_cov_27.436010	Coordinate:7552	Reads:1	Hits:1	Allocated_reads:1	Strand:-
TTATCCATGTAGCAAACAAACTGA
>Location:NODE_268840_length_12752_cov_27.436010	Coordinate:7558	Reads:1	Hits:6	Allocated_reads:0.166666666666667	Strand:-
AACTTAAATTATCCATGTAGCAAACA
>Location:NODE_268840_length_12752_cov_27.436010	Coordinate:7558	Reads:1	Hits:6	Allocated_reads:0.166666666666667	Strand:-
TGAACTTAAATTATCCATGTAGCAAACA
>Location:NODE_268840_length_12752_cov_27.436010	Coordinate:7645	Reads:1	Hits:1	Allocated_reads:1	Strand:-
TAATGAACACATTTTGAACGCTTTAAAA
>Location:NODE_268840_length_12752_cov_27.436010	Coordinate:7676	Reads:1	Hits:1	Allocated_reads:1	Strand:-
AAGGCTACAAAGTAAATTAAATTTTATTT
>Location:NODE_268840_length_12752_cov_27.436010	Coordinate:7681	Reads:1	Hits:1	Allocated_reads:1	Strand:-
TTCATGAAAGGCTACAAAGTAAATTAAATTT
>Location:NODE_268840_length_12752_cov_27.436010	Coordinate:7719	Reads:1	Hits:1	Allocated_reads:1	Strand:-
TATGCTTTGTATAAAAAAACTATAGTGTGTTGCT
>Location:NODE_268840_length_12752_cov_27.436010	Coordinate:7766	Reads:1	Hits:1	Allocated_reads:1	Strand:-
AGAATAACACTGCACACTGTTTGTT
>Location:NODE_268840_length_12752_cov_27.436010	Coordinate:7771	Reads:1	Hits:1	Allocated_reads:1	Strand:-
TAAAATAGAAAGAATAACACTGCACACTGT
>Location:NODE_268840_length_12752_cov_27.436010	Coordinate:7777	Reads:1	Hits:1	Allocated_reads:1	Strand:-
ACATCTAAAATAGAAAGAATAACACTGCA
>Location:NODE_268840_length_12752_cov_27.436010	Coordinate:7780	Reads:1	Hits:1	Allocated_reads:1	Strand:-
TGACATCTAAAATAGAAAGAATAACACT
>Location:NODE_268840_length_12752_cov_27.436010	Coordinate:7803	Reads:1	Hits:1	Allocated_reads:1	Strand:-
AACACTGGGAGCCGCAAATACGTTTTGACA
>Location:NODE_268840_length_12752_cov_27.436010	Coordinate:7804	Reads:1	Hits:1	Allocated_reads:1	Strand:-
AACACTGGGAGCCGCAAATACGTTTTGAC
>Location:NODE_268840_length_12752_cov_27.436010	Coordinate:7805	Reads:13	Hits:2	Allocated_reads:6.5	Strand:-
AACACTGGGAGCCGCAAATACGTTTTGA
>Location:NODE_268840_length_12752_cov_27.436010	Coordinate:7805	Reads:1	Hits:2	Allocated_reads:0.5	Strand:-
ACACTGGGAGCCGCAAATACGTTTTGA
>Location:NODE_268840_length_12752_cov_27.436010	Coordinate:7806	Reads:4	Hits:2	Allocated_reads:2	Strand:-
AACACTGGGAGCCGCAAATACGTTTTG
>Location:NODE_268840_length_12752_cov_27.436010	Coordinate:7807	Reads:3	Hits:2	Allocated_reads:1.5	Strand:-
AACACTGGGAGCCGCAAATACGTTTT
>Location:NODE_268840_length_12752_cov_27.436010	Coordinate:7809	Reads:1	Hits:2	Allocated_reads:0.5	Strand:-
AACACTGGGAGCCGCAAATACGTT
>Location:NODE_268840_length_12752_cov_27.436010	Coordinate:7813	Reads:1	Hits:121	Allocated_reads:0.00826446280991736	Strand:+
TATTTGCGGCTCCCAGTGTTTTCTTT
>Location:NODE_268840_length_12752_cov_27.436010	Coordinate:7823	Reads:2	Hits:1	Allocated_reads:2	Strand:+
TCCCAGTGTTTTCTTTTCTGTGCAAACC
>Location:NODE_268840_length_12752_cov_27.436010	Coordinate:7827	Reads:1	Hits:1	Allocated_reads:1	Strand:-
TACCCGGTTTGCACAGAAAAGAAAACACT
>Location:NODE_268840_length_12752_cov_27.436010	Coordinate:7828	Reads:1	Hits:1	Allocated_reads:1	Strand:-
ACCCGGTTTGCACAGAAAAGAAAACAC
>Location:NODE_268840_length_12752_cov_27.436010	Coordinate:7828	Reads:1	Hits:1	Allocated_reads:1	Strand:-
TACCCGGTTTGCACAGAAAAGAAAACAC
>Location:NODE_268840_length_12752_cov_27.436010	Coordinate:7830	Reads:1	Hits:1	Allocated_reads:1	Strand:-
TACCCGGTTTGCACAGAAAAGAAAAC
>Location:NODE_268840_length_12752_cov_27.436010	Coordinate:7839	Reads:1	Hits:1	Allocated_reads:1	Strand:-
AAAGAGCCATTTGTACCCGGTTTGCACAGA
>Location:NODE_268840_length_12752_cov_27.436010	Coordinate:7841	Reads:1	Hits:1	Allocated_reads:1	Strand:-
CAAAGAGCCATTTGTACCCGGTTTGCACA
>Location:NODE_268840_length_12752_cov_27.436010	Coordinate:7843	Reads:1	Hits:1	Allocated_reads:1	Strand:-
CAAAGAGCCATTTGTACCCGGTTTGCA
>Location:NODE_268840_length_12752_cov_27.436010	Coordinate:7847	Reads:1	Hits:1	Allocated_reads:1	Strand:-
AAGACCCAAAGAGCCATTTGTACCCGGTT
>Location:NODE_268840_length_12752_cov_27.436010	Coordinate:7848	Reads:1	Hits:1	Allocated_reads:1	Strand:-
AGACCCAAAGAGCCATTTGTACCCGGT
>Location:NODE_268840_length_12752_cov_27.436010	Coordinate:7851	Reads:1	Hits:1	Allocated_reads:1	Strand:-
CAACCTTTAAGACCCAAAGAGCCATTTGTACCC
>Location:NODE_268840_length_12752_cov_27.436010	Coordinate:7852	Reads:1	Hits:1	Allocated_reads:1	Strand:-
CAACCTTTAAGACCCAAAGAGCCATTTGTACC
>Location:NODE_268840_length_12752_cov_27.436010	Coordinate:7853	Reads:1	Hits:1	Allocated_reads:1	Strand:-
AACCTTTAAGACCCAAAGAGCCATTTGTAC
>Location:NODE_268840_length_12752_cov_27.436010	Coordinate:7853	Reads:1	Hits:1	Allocated_reads:1	Strand:-
CAACCTTTAAGACCCAAAGAGCCATTTGTAC
>Location:NODE_268840_length_12752_cov_27.436010	Coordinate:7853	Reads:1	Hits:2	Allocated_reads:0.5	Strand:-
CAACCTTTAAGACCCAAAGAGCCATTTGTAT
>Location:NODE_268840_length_12752_cov_27.436010	Coordinate:7854	Reads:1	Hits:1	Allocated_reads:1	Strand:-
AACCTTTAAGACCCAAAGAGCCATTTGTA
>Location:NODE_268840_length_12752_cov_27.436010	Coordinate:7854	Reads:3	Hits:1	Allocated_reads:3	Strand:-
CAACCTTTAAGACCCAAAGAGCCATTTGTA
>Location:NODE_268840_length_12752_cov_27.436010	Coordinate:7855	Reads:1	Hits:1	Allocated_reads:1	Strand:-
AACCTTTAAGACCCAAAGAGCCATTTGT
>Location:NODE_268840_length_12752_cov_27.436010	Coordinate:7855	Reads:4	Hits:1	Allocated_reads:4	Strand:-
CAACCTTTAAGACCCAAAGAGCCATTTGT
>Location:NODE_268840_length_12752_cov_27.436010	Coordinate:7855	Reads:1	Hits:1	Allocated_reads:1	Strand:-
TTTAAGACCCAAAGAGCCATTTGT
>Location:NODE_268840_length_12752_cov_27.436010	Coordinate:7857	Reads:1	Hits:45	Allocated_reads:0.0222222222222222	Strand:-
CAACCTTTAAGACCCAAAGAGCCATTT
>Location:NODE_268840_length_12752_cov_27.436010	Coordinate:7858	Reads:5	Hits:45	Allocated_reads:0.111111111111111	Strand:-
CAACCTTTAAGACCCAAAGAGCCATT
>Location:NODE_268840_length_12752_cov_27.436010	Coordinate:7860	Reads:1	Hits:56	Allocated_reads:0.0178571428571429	Strand:-
CAACCTTTAAGACCCAAAGAGCCA
>Location:NODE_268840_length_12752_cov_27.436010	Coordinate:7898	Reads:1	Hits:1	Allocated_reads:1	Strand:-
AAGTAGTCCTTGTGTATAATTTGTCT
>Location:NODE_268840_length_12752_cov_27.436010	Coordinate:7948	Reads:1	Hits:1	Allocated_reads:1	Strand:-
TCACAAATGTTTCATGTTGACCAGATGGGC
>Location:NODE_268840_length_12752_cov_27.436010	Coordinate:7997	Reads:1	Hits:1	Allocated_reads:1	Strand:+
TTGTGGCAGGATGAGAAGATGAAAGATGTTT
>Location:NODE_268840_length_12752_cov_27.436010	Coordinate:8000	Reads:1	Hits:1	Allocated_reads:1	Strand:+	FLANKING_SEQUENCE
TGGCAGGATGAGAAGATGAAAGATGTTT
>Location:NODE_268840_length_12752_cov_27.436010	Coordinate:8002	Reads:1	Hits:1	Allocated_reads:1	Strand:-	FLANKING_SEQUENCE
TTGCAAACATCTTTCATCTTCTCATCCTGT
