# Supplementary material for: First characterization of PIWI-interacting RNA clusters in a cichlid fish with a B chromosome
Source: BMC Biol. 2022 Sep 21;20:204. doi: 10.1186/s12915-022-01403-2 (PMC9490952; doi:10.1186/s12915-022-01403-2)
Supplement: Supplementary file 1 — Additional file 1. Zipped folder with fasta and interactive html piRNA cluster information for the A. latifasciata genome. The nomenclature is as follows: number-pirna-cluster_sex_B-presence (f, female; m, male; 0b, without B chromosome; 1b, with B chromosome). [file 12915_2022_1403_MOESM1_ESM.zip › 102_f1b.fasta]

>Location:NODE_268840_length_12752_cov_27.436010	Coordinate:2	Reads:1	Hits:6	Allocated_reads:0.166666666666667	Strand:-
CTGAAGCGCGTATCGAGGCTTGCGTTGAT
>Location:NODE_268840_length_12752_cov_27.436010	Coordinate:5	Reads:1	Hits:6	Allocated_reads:0.166666666666667	Strand:-
TTCTGAAGCGCGTATCGAGGCTTGCGTT
>Location:NODE_268840_length_12752_cov_27.436010	Coordinate:5	Reads:1	Hits:6	Allocated_reads:0.166666666666667	Strand:-
TTTTCTGAAGCGCGTATCGAGGCTTGCGTT
>Location:NODE_268840_length_12752_cov_27.436010	Coordinate:6	Reads:1	Hits:6	Allocated_reads:0.166666666666667	Strand:-
TTCTGAAGCGCGTATCGAGGCTTGCGT
>Location:NODE_268840_length_12752_cov_27.436010	Coordinate:19	Reads:1	Hits:9	Allocated_reads:0.111111111111111	Strand:-
TAATCGCGGGGGCGTTTTTCTGAAGCGCGTA
>Location:NODE_268840_length_12752_cov_27.436010	Coordinate:20	Reads:2	Hits:9	Allocated_reads:0.222222222222222	Strand:-
ATCGCGGGGGCGTTTTTCTGAAGCGCGT
>Location:NODE_268840_length_12752_cov_27.436010	Coordinate:21	Reads:1	Hits:9	Allocated_reads:0.111111111111111	Strand:-
TAATCGCGGGGGCGTTTTTCTGAAGCGCG
>Location:NODE_268840_length_12752_cov_27.436010	Coordinate:24	Reads:2	Hits:9	Allocated_reads:0.222222222222222	Strand:-
TAATCGCGGGGGCGTTTTTCTGAAGC
>Location:NODE_268840_length_12752_cov_27.436010	Coordinate:27	Reads:1	Hits:9	Allocated_reads:0.111111111111111	Strand:+
TCAGAAAAACGCCCCCGCGATTACC
>Location:NODE_268840_length_12752_cov_27.436010	Coordinate:27	Reads:2	Hits:9	Allocated_reads:0.222222222222222	Strand:+
TCAGAAAAACGCCCCCGCGATTACCCGACG
>Location:NODE_268840_length_12752_cov_27.436010	Coordinate:46	Reads:1	Hits:1	Allocated_reads:1	Strand:-
AAGCTTAGAATCGCGCGTCGGGTAAT
>Location:NODE_268840_length_12752_cov_27.436010	Coordinate:48	Reads:1	Hits:1	Allocated_reads:1	Strand:-
TGTCGAAGCTTAGAATCGCGCGTCGGGTA
>Location:NODE_268840_length_12752_cov_27.436010	Coordinate:48	Reads:1	Hits:1	Allocated_reads:1	Strand:-
TGTGTCGAAGCTTAGAATCGCGCGTCGGGTA
>Location:NODE_268840_length_12752_cov_27.436010	Coordinate:49	Reads:2	Hits:1	Allocated_reads:2	Strand:-
TGTCGAAGCTTAGAATCGCGCGTCGGGT
>Location:NODE_268840_length_12752_cov_27.436010	Coordinate:49	Reads:4	Hits:1	Allocated_reads:4	Strand:-
TGTGTGTCGAAGCTTAGAATCGCGCGTCGGGT
>Location:NODE_268840_length_12752_cov_27.436010	Coordinate:50	Reads:1	Hits:1	Allocated_reads:1	Strand:-
GTGTGTCGAAGCTTAGAATCGCGCGTCGGG
>Location:NODE_268840_length_12752_cov_27.436010	Coordinate:50	Reads:12	Hits:1	Allocated_reads:12	Strand:-
TGTCGAAGCTTAGAATCGCGCGTCGGG
>Location:NODE_268840_length_12752_cov_27.436010	Coordinate:50	Reads:4	Hits:1	Allocated_reads:4	Strand:-
TGTGTCGAAGCTTAGAATCGCGCGTCGGG
>Location:NODE_268840_length_12752_cov_27.436010	Coordinate:50	Reads:1	Hits:1	Allocated_reads:1	Strand:-
TGTGTGTCGAAGCTTAGAATCGCGCGTAGGG
>Location:NODE_268840_length_12752_cov_27.436010	Coordinate:50	Reads:49	Hits:1	Allocated_reads:49	Strand:-
TGTGTGTCGAAGCTTAGAATCGCGCGTCGGG
>Location:NODE_268840_length_12752_cov_27.436010	Coordinate:52	Reads:1	Hits:1	Allocated_reads:1	Strand:-
TGTGTGTCGAAGCTTAGAATCGCGCGTCG
>Location:NODE_268840_length_12752_cov_27.436010	Coordinate:53	Reads:2	Hits:1	Allocated_reads:2	Strand:-
TGTCGAAGCTTAGAATCGCGCGTC
>Location:NODE_268840_length_12752_cov_27.436010	Coordinate:53	Reads:8	Hits:1	Allocated_reads:8	Strand:-
TGTGTGTCGAAGCTTAGAATCGCGCGTC
>Location:NODE_268840_length_12752_cov_27.436010	Coordinate:55	Reads:1	Hits:1	Allocated_reads:1	Strand:-
TGTGTGTCGAAGCTTAGAATCGCGCG
>Location:NODE_268840_length_12752_cov_27.436010	Coordinate:56	Reads:2	Hits:1	Allocated_reads:2	Strand:-
TGTGTGTCGAAGCTTAGAATCGCGC
>Location:NODE_268840_length_12752_cov_27.436010	Coordinate:70	Reads:1	Hits:1	Allocated_reads:1	Strand:-
TAATTAGTGATGTGTCCTGTGTGTCGAA
>Location:NODE_268840_length_12752_cov_27.436010	Coordinate:71	Reads:1	Hits:1	Allocated_reads:1	Strand:+
TCGACACACAGGACACATCACTAATTAGA
>Location:NODE_268840_length_12752_cov_27.436010	Coordinate:76	Reads:1	Hits:1	Allocated_reads:1	Strand:-
TAACTTCTAATTAGTGATGTGTCCTGTGT
>Location:NODE_268840_length_12752_cov_27.436010	Coordinate:79	Reads:1	Hits:1	Allocated_reads:1	Strand:-
TTAACTTCTAATTAGTGATGTGTCCTG
>Location:NODE_268840_length_12752_cov_27.436010	Coordinate:114	Reads:1	Hits:1	Allocated_reads:1	Strand:-
TAACTCCAGTGGAAATTTAAAAAC
>Location:NODE_268840_length_12752_cov_27.436010	Coordinate:138	Reads:1	Hits:1	Allocated_reads:1	Strand:-
CAGATGCAGAGAGGGCCGCAGGCCCATT
>Location:NODE_268840_length_12752_cov_27.436010	Coordinate:158	Reads:1	Hits:1	Allocated_reads:1	Strand:-
TAGACTGACTGTCTCTGCAGTTGCAGATGCA
>Location:NODE_268840_length_12752_cov_27.436010	Coordinate:158	Reads:1	Hits:1	Allocated_reads:1	Strand:-
TGACTGTCTCTGCAGTTGCAGATGCA
>Location:NODE_268840_length_12752_cov_27.436010	Coordinate:168	Reads:1	Hits:1	Allocated_reads:1	Strand:-
AAAGAGCTTAGACTGACTGTCTCTGCAGT
>Location:NODE_268840_length_12752_cov_27.436010	Coordinate:206	Reads:1	Hits:1	Allocated_reads:1	Strand:-
TCTTGAAATAAAATGCATGTTGCAGTAGCC
>Location:NODE_268840_length_12752_cov_27.436010	Coordinate:226	Reads:1	Hits:1	Allocated_reads:1	Strand:-
TTAAATCCCAGAAAACATATCTTGAAATA
>Location:NODE_268840_length_12752_cov_27.436010	Coordinate:298	Reads:1	Hits:1	Allocated_reads:1	Strand:-
TGCACTTTACTACCATTACTGAAACACTAA
>Location:NODE_268840_length_12752_cov_27.436010	Coordinate:304	Reads:1	Hits:1	Allocated_reads:1	Strand:-
ACTGTGCACTTTACTACCATTACTGAAA
>Location:NODE_268840_length_12752_cov_27.436010	Coordinate:308	Reads:2	Hits:1	Allocated_reads:2	Strand:-
TAAACTGTGCACTTTACTACCATTACT
>Location:NODE_268840_length_12752_cov_27.436010	Coordinate:308	Reads:2	Hits:1	Allocated_reads:2	Strand:-
TACTGTAAACTGTGCACTTTACTACCATTACT
>Location:NODE_268840_length_12752_cov_27.436010	Coordinate:321	Reads:1	Hits:1	Allocated_reads:1	Strand:-
CAGACAAATACTGTAAACTGTGCACTT
>Location:NODE_268840_length_12752_cov_27.436010	Coordinate:321	Reads:1	Hits:1	Allocated_reads:1	Strand:-
TACACAGACAAATACTGTAAACTGTGCACTT
>Location:NODE_268840_length_12752_cov_27.436010	Coordinate:322	Reads:4	Hits:1	Allocated_reads:4	Strand:-
ACACAGACAAATACTGTAAACTGTGCACT
>Location:NODE_268840_length_12752_cov_27.436010	Coordinate:330	Reads:1	Hits:1	Allocated_reads:1	Strand:-
GCCAATACACAGACAAATACTGTAAAC
>Location:NODE_268840_length_12752_cov_27.436010	Coordinate:348	Reads:1	Hits:1	Allocated_reads:1	Strand:-
TCACGAATAATTTTAACATGCCAATACA
>Location:NODE_268840_length_12752_cov_27.436010	Coordinate:406	Reads:2	Hits:1	Allocated_reads:2	Strand:-
TCAGACTAATATACCAGTGCAAACACT
>Location:NODE_268840_length_12752_cov_27.436010	Coordinate:407	Reads:2	Hits:1	Allocated_reads:2	Strand:-
TAATCAGACTAATATACCAGTGCAAACAC
>Location:NODE_268840_length_12752_cov_27.436010	Coordinate:407	Reads:1	Hits:1	Allocated_reads:1	Strand:-
TCAGACTAATATACCAGTACAAACAC
>Location:NODE_268840_length_12752_cov_27.436010	Coordinate:407	Reads:1	Hits:1	Allocated_reads:1	Strand:-
TCAGACTAATATACCAGTGCAAACAC
>Location:NODE_268840_length_12752_cov_27.436010	Coordinate:423	Reads:1	Hits:1	Allocated_reads:1	Strand:+
ATTAGTCTGATTAGCAAATGCGTTGTG
>Location:NODE_268840_length_12752_cov_27.436010	Coordinate:443	Reads:1	Hits:1	Allocated_reads:1	Strand:-
TAGTATTTTTCTGCCTTAAATCACAACG
>Location:NODE_268840_length_12752_cov_27.436010	Coordinate:479	Reads:1	Hits:1	Allocated_reads:1	Strand:-
AAACCAACCAGTACTCTCTTTACATGGC
>Location:NODE_268840_length_12752_cov_27.436010	Coordinate:490	Reads:1	Hits:1	Allocated_reads:1	Strand:-
AGTCAGCAAGACAAAACCAACCAGTACTCT
>Location:NODE_268840_length_12752_cov_27.436010	Coordinate:525	Reads:1	Hits:1	Allocated_reads:1	Strand:-
ACCTGTACACATCTTCATGAGAAAATGA
>Location:NODE_268840_length_12752_cov_27.436010	Coordinate:525	Reads:1	Hits:1	Allocated_reads:1	Strand:-
TCAACCTGTACACATCTTCATGAGAAAATGA
>Location:NODE_268840_length_12752_cov_27.436010	Coordinate:531	Reads:1	Hits:1	Allocated_reads:1	Strand:-
TCAACCTGTACACATCTTCATGAGA
>Location:NODE_268840_length_12752_cov_27.436010	Coordinate:531	Reads:3	Hits:1	Allocated_reads:3	Strand:-
TCTGCTCAACCTGTACACATCTTCATGAGA
>Location:NODE_268840_length_12752_cov_27.436010	Coordinate:531	Reads:1	Hits:1	Allocated_reads:1	Strand:-
TGCTCAACCTGTACACATCTTCATGAGA
>Location:NODE_268840_length_12752_cov_27.436010	Coordinate:533	Reads:1	Hits:1	Allocated_reads:1	Strand:-
TCAATCTGCTCAACCTGTACACATCTTCATGA
>Location:NODE_268840_length_12752_cov_27.436010	Coordinate:533	Reads:3	Hits:1	Allocated_reads:3	Strand:-
TCTGCTCAACCTGTACACATCTTCATGA
>Location:NODE_268840_length_12752_cov_27.436010	Coordinate:533	Reads:1	Hits:1	Allocated_reads:1	Strand:-
TGCTCAACCTGTACACATCTTCATGA
>Location:NODE_268840_length_12752_cov_27.436010	Coordinate:534	Reads:1	Hits:1	Allocated_reads:1	Strand:-
TCAATCTGCTCAACCTGTACACATCTTCATG
>Location:NODE_268840_length_12752_cov_27.436010	Coordinate:536	Reads:3	Hits:1	Allocated_reads:3	Strand:-
TCAATCTGCTCAACCTGTACACATCTTCA
>Location:NODE_268840_length_12752_cov_27.436010	Coordinate:537	Reads:2	Hits:1	Allocated_reads:2	Strand:-
TCAATCTGCTCAACCTGTACACATCTTC
>Location:NODE_268840_length_12752_cov_27.436010	Coordinate:538	Reads:1	Hits:1	Allocated_reads:1	Strand:-
TCAATCTGCTCAACCTGTACACATCTT
>Location:NODE_268840_length_12752_cov_27.436010	Coordinate:538	Reads:3	Hits:1	Allocated_reads:3	Strand:-
TCTCAATCTGCTCAACCTGTACACATCTT
>Location:NODE_268840_length_12752_cov_27.436010	Coordinate:539	Reads:1	Hits:1	Allocated_reads:1	Strand:-
TCAATCTGCTCAACCTGTACACATCT
>Location:NODE_268840_length_12752_cov_27.436010	Coordinate:539	Reads:10	Hits:1	Allocated_reads:10	Strand:-
TCTCAATCTGCTCAACCTGTACACATCT
>Location:NODE_268840_length_12752_cov_27.436010	Coordinate:540	Reads:1	Hits:1	Allocated_reads:1	Strand:-
CTCAATCTGCTCAACCTGTACACATC
>Location:NODE_268840_length_12752_cov_27.436010	Coordinate:540	Reads:1	Hits:1	Allocated_reads:1	Strand:-
TCAATCTGCTCAACCTGTACACATC
>Location:NODE_268840_length_12752_cov_27.436010	Coordinate:540	Reads:1	Hits:1	Allocated_reads:1	Strand:-
TCTCAATCTGCTCAACCTGTACACATC
>Location:NODE_268840_length_12752_cov_27.436010	Coordinate:541	Reads:1	Hits:1	Allocated_reads:1	Strand:-
TCTCAATCTGCTCAACCTGTACACAT
>Location:NODE_268840_length_12752_cov_27.436010	Coordinate:542	Reads:1	Hits:1	Allocated_reads:1	Strand:-
TCTCAATCTGCTCAACCTGTACACA
>Location:NODE_268840_length_12752_cov_27.436010	Coordinate:542	Reads:1	Hits:1	Allocated_reads:1	Strand:-
TTCACTCTCAATCTGCTCAACCTGTACACA
>Location:NODE_268840_length_12752_cov_27.436010	Coordinate:550	Reads:1	Hits:1	Allocated_reads:1	Strand:-
TGTTCTTCACTCTCAATCTGCTCAACC
>Location:NODE_268840_length_12752_cov_27.436010	Coordinate:555	Reads:2	Hits:1	Allocated_reads:2	Strand:+
AGCAGATTGAGAGTGAAGAACATGTC
>Location:NODE_268840_length_12752_cov_27.436010	Coordinate:555	Reads:1	Hits:1	Allocated_reads:1	Strand:-
TGACATGTTCTTCACTCTCAATCTGCT
>Location:NODE_268840_length_12752_cov_27.436010	Coordinate:556	Reads:1	Hits:1	Allocated_reads:1	Strand:-
TGACATGTTCTTCACTCTCAATCTGC
>Location:NODE_268840_length_12752_cov_27.436010	Coordinate:559	Reads:1	Hits:1	Allocated_reads:1	Strand:-
TTTTGACATGTTCTTCACTCTCAATC
>Location:NODE_268840_length_12752_cov_27.436010	Coordinate:565	Reads:1	Hits:1	Allocated_reads:1	Strand:-
TCTGAGTCTTCTTTTTGACATGTTCTTCACTC
>Location:NODE_268840_length_12752_cov_27.436010	Coordinate:565	Reads:1	Hits:1	Allocated_reads:1	Strand:-
TGAGTCTTCTTTTTGACATGTTCTTCACTC
>Location:NODE_268840_length_12752_cov_27.436010	Coordinate:566	Reads:4	Hits:1	Allocated_reads:4	Strand:-
TCTGAGTCTTCTTTTTGACATGTTCTTCACT
>Location:NODE_268840_length_12752_cov_27.436010	Coordinate:567	Reads:5	Hits:1	Allocated_reads:5	Strand:-
TCTGAGTCTTCTTTTTGACATGTTCTTCAC
>Location:NODE_268840_length_12752_cov_27.436010	Coordinate:568	Reads:1	Hits:1	Allocated_reads:1	Strand:-
TCTGAGTCTTCTTTTTGACATGTTCTTCG
>Location:NODE_268840_length_12752_cov_27.436010	Coordinate:568	Reads:4	Hits:1	Allocated_reads:4	Strand:-
TCTGAGTCTTCTTTTTGACATGTTCTTCA
>Location:NODE_268840_length_12752_cov_27.436010	Coordinate:569	Reads:1	Hits:1	Allocated_reads:1	Strand:-
TCTGAGTCTTCTTTTTGACATGTTCTTT
>Location:NODE_268840_length_12752_cov_27.436010	Coordinate:569	Reads:2	Hits:1	Allocated_reads:2	Strand:-
TCTGAGTCTTCTTTTTGACATGTTCTTC
>Location:NODE_268840_length_12752_cov_27.436010	Coordinate:570	Reads:6	Hits:1	Allocated_reads:6	Strand:-
TCTGAGTCTTCTTTTTGACATGTTCTT
>Location:NODE_268840_length_12752_cov_27.436010	Coordinate:572	Reads:1	Hits:1	Allocated_reads:1	Strand:+
GAACATGTCAAAAAGAAGACTCAGACA
>Location:NODE_268840_length_12752_cov_27.436010	Coordinate:572	Reads:1	Hits:1	Allocated_reads:1	Strand:-
TCTGAGTCTTCTTTTTGACATGTTC
>Location:NODE_268840_length_12752_cov_27.436010	Coordinate:574	Reads:1	Hits:1	Allocated_reads:1	Strand:-
TCAGGACAAAGTCTGAGTCTTCTTTTTGACATGT
>Location:NODE_268840_length_12752_cov_27.436010	Coordinate:582	Reads:1	Hits:1	Allocated_reads:1	Strand:-
TGCTTCAGGACAAAGTCTGAGTCTTCTTTT
>Location:NODE_268840_length_12752_cov_27.436010	Coordinate:584	Reads:1	Hits:1	Allocated_reads:1	Strand:-
TCTGCTTCAGGACAAAGTCTGAGTCTTCTT
>Location:NODE_268840_length_12752_cov_27.436010	Coordinate:584	Reads:1	Hits:1	Allocated_reads:1	Strand:-
TGCTTCAGGACAAAGTCTGAGTCTTCTT
>Location:NODE_268840_length_12752_cov_27.436010	Coordinate:587	Reads:1	Hits:1	Allocated_reads:1	Strand:+
AAGACTCAGACTTTGTCCTGAAGCAGAGGC
>Location:NODE_268840_length_12752_cov_27.436010	Coordinate:608	Reads:1	Hits:1	Allocated_reads:1	Strand:-
GATAAAATAAAGTGAGCAGCCTCTGCT
>Location:NODE_268840_length_12752_cov_27.436010	Coordinate:611	Reads:1	Hits:1	Allocated_reads:1	Strand:-
CCAGATAAAATAAAGTGAGCAGCCTCT
>Location:NODE_268840_length_12752_cov_27.436010	Coordinate:611	Reads:1	Hits:1	Allocated_reads:1	Strand:-
TCCAGATAAAATAAAGTGAGCAGCCTCT
>Location:NODE_268840_length_12752_cov_27.436010	Coordinate:611	Reads:1	Hits:1	Allocated_reads:1	Strand:-
TTCCAGATAAAATAAAGTGAGCAGCCTCT
>Location:NODE_268840_length_12752_cov_27.436010	Coordinate:612	Reads:6	Hits:1	Allocated_reads:6	Strand:-
TTCCAGATAAAATAAAGTGAGCAGCCTC
>Location:NODE_268840_length_12752_cov_27.436010	Coordinate:613	Reads:2	Hits:1	Allocated_reads:2	Strand:-
ACTTCCAGATAAAATAAAGTGAGCAGCCT
>Location:NODE_268840_length_12752_cov_27.436010	Coordinate:613	Reads:1	Hits:1	Allocated_reads:1	Strand:-
CAGATAAAATAAAGTGAGCAGCCT
>Location:NODE_268840_length_12752_cov_27.436010	Coordinate:613	Reads:2	Hits:1	Allocated_reads:2	Strand:-
TCACTTCCAGATAAAATAAAGTGAGCAGCCT
>Location:NODE_268840_length_12752_cov_27.436010	Coordinate:613	Reads:1	Hits:1	Allocated_reads:1	Strand:-
TCCAGATAAAATAAAGTGAGCAGCCT
>Location:NODE_268840_length_12752_cov_27.436010	Coordinate:613	Reads:1	Hits:1	Allocated_reads:1	Strand:-
TTCCAGATAAAATAAAGTGAGCAGCCA
>Location:NODE_268840_length_12752_cov_27.436010	Coordinate:614	Reads:1	Hits:1	Allocated_reads:1	Strand:-
TCACTTCCAGATAAAATAAAGTGAGCAGCC
>Location:NODE_268840_length_12752_cov_27.436010	Coordinate:615	Reads:1	Hits:1	Allocated_reads:1	Strand:-
TCACTTCCAGATAAAATAAAGTGAGCAGC
>Location:NODE_268840_length_12752_cov_27.436010	Coordinate:620	Reads:1	Hits:1	Allocated_reads:1	Strand:-
TCTTGTCACTTCCAGATAAAATAAAGTGG
>Location:NODE_268840_length_12752_cov_27.436010	Coordinate:623	Reads:1	Hits:1	Allocated_reads:1	Strand:-
TCTTGTCACTTCCAGATAAAATAAAG
>Location:NODE_268840_length_12752_cov_27.436010	Coordinate:629	Reads:1	Hits:1	Allocated_reads:1	Strand:+
TTTATCTGGAAGTGACAAGACTTGTTTAAAGGCCC
>Location:NODE_268840_length_12752_cov_27.436010	Coordinate:633	Reads:1	Hits:1	Allocated_reads:1	Strand:+
TCTGGAAGTGACAAGACTTGTTTAAAGGC
>Location:NODE_268840_length_12752_cov_27.436010	Coordinate:639	Reads:1	Hits:1	Allocated_reads:1	Strand:-
CCATTGGGCCTTTAAACAAGTCTTGTCACT
>Location:NODE_268840_length_12752_cov_27.436010	Coordinate:639	Reads:1	Hits:1	Allocated_reads:1	Strand:-
TGGGCCTTTAAACAAGTCTTGTCACT
>Location:NODE_268840_length_12752_cov_27.436010	Coordinate:639	Reads:1	Hits:1	Allocated_reads:1	Strand:-
TTGATCCATTGGGCCTTTAAACAAGTCTTGTCACT
>Location:NODE_268840_length_12752_cov_27.436010	Coordinate:642	Reads:1	Hits:1	Allocated_reads:1	Strand:-
TGATCCATTGGGCCTTTAAACAAGTCTTGTC
>Location:NODE_268840_length_12752_cov_27.436010	Coordinate:643	Reads:10	Hits:1	Allocated_reads:10	Strand:-
TGATCCATTGGGCCTTTAAACAAGTCTTGT
>Location:NODE_268840_length_12752_cov_27.436010	Coordinate:643	Reads:6	Hits:1	Allocated_reads:6	Strand:-
TTGATCCATTGGGCCTTTAAACAAGTCTTGT
>Location:NODE_268840_length_12752_cov_27.436010	Coordinate:644	Reads:2	Hits:1	Allocated_reads:2	Strand:-
TGATCCATTGGGCCTTTAAACAAGTCTTG
>Location:NODE_268840_length_12752_cov_27.436010	Coordinate:644	Reads:2	Hits:1	Allocated_reads:2	Strand:-
TTGATCCATTGGGCCTTTAAACAAGTCTTG
>Location:NODE_268840_length_12752_cov_27.436010	Coordinate:645	Reads:1	Hits:1	Allocated_reads:1	Strand:-
ATTGATCCATTGGGCCTTTAAACAAGTCTT
>Location:NODE_268840_length_12752_cov_27.436010	Coordinate:645	Reads:1	Hits:1	Allocated_reads:1	Strand:-
TGATCCATTGGGCCTTTAAACAAGTCTT
>Location:NODE_268840_length_12752_cov_27.436010	Coordinate:645	Reads:5	Hits:1	Allocated_reads:5	Strand:-
TTGATCCATTGGGCCTTTAAACAAGTCTT
>Location:NODE_268840_length_12752_cov_27.436010	Coordinate:646	Reads:1	Hits:1	Allocated_reads:1	Strand:-
TCATTGATCCATTGGGCCTTTAAACAAGTCT
>Location:NODE_268840_length_12752_cov_27.436010	Coordinate:646	Reads:1	Hits:1	Allocated_reads:1	Strand:-
TGATCCATTGGGCCTTTAAACAAGTCT
>Location:NODE_268840_length_12752_cov_27.436010	Coordinate:646	Reads:19	Hits:1	Allocated_reads:19	Strand:-
TTGATCCATTGGGCCTTTAAACAAGTCT
>Location:NODE_268840_length_12752_cov_27.436010	Coordinate:647	Reads:1	Hits:1	Allocated_reads:1	Strand:-
ATTGATCCATTGGGCCTTTAAACAAGTC
>Location:NODE_268840_length_12752_cov_27.436010	Coordinate:647	Reads:2	Hits:1	Allocated_reads:2	Strand:-
TGATCCATTGGGCCTTTAAACAAGTC
>Location:NODE_268840_length_12752_cov_27.436010	Coordinate:647	Reads:5	Hits:1	Allocated_reads:5	Strand:-
TTGATCCATTGGGCCTTTAAACAAGTC
>Location:NODE_268840_length_12752_cov_27.436010	Coordinate:664	Reads:1	Hits:1	Allocated_reads:1	Strand:+
AATGGATCAATGACTATAAAGGTATGTTA
>Location:NODE_268840_length_12752_cov_27.436010	Coordinate:676	Reads:1	Hits:1	Allocated_reads:1	Strand:-
AAGGAACAACATATAACATACCTTTATAGT
>Location:NODE_268840_length_12752_cov_27.436010	Coordinate:676	Reads:1	Hits:1	Allocated_reads:1	Strand:-
TAAGGAACAACATATAACATACCTTTATAGT
>Location:NODE_268840_length_12752_cov_27.436010	Coordinate:683	Reads:1	Hits:1	Allocated_reads:1	Strand:-
GCCATAAGGAACAACATATAACATACCT
>Location:NODE_268840_length_12752_cov_27.436010	Coordinate:702	Reads:1	Hits:1	Allocated_reads:1	Strand:+
CCTTATGGCTACTGCATAAATATTATCA
>Location:NODE_268840_length_12752_cov_27.436010	Coordinate:711	Reads:1	Hits:1	Allocated_reads:1	Strand:-
TTGCAACTCTGATAATATTTATGCAGTA
>Location:NODE_268840_length_12752_cov_27.436010	Coordinate:712	Reads:3	Hits:1	Allocated_reads:3	Strand:-
GTTGCAACTCTGATAATATTTATGCAGT
>Location:NODE_268840_length_12752_cov_27.436010	Coordinate:712	Reads:11	Hits:1	Allocated_reads:11	Strand:-
TAGTTGCAACTCTGATAATATTTATGCAGT
>Location:NODE_268840_length_12752_cov_27.436010	Coordinate:712	Reads:2	Hits:1	Allocated_reads:2	Strand:-
TTAGTTGCAACTCTGATAATATTTATGCAGT
>Location:NODE_268840_length_12752_cov_27.436010	Coordinate:714	Reads:1	Hits:1	Allocated_reads:1	Strand:-
TAGTTGCAACTCTGATAATATTTATGCA
>Location:NODE_268840_length_12752_cov_27.436010	Coordinate:720	Reads:1	Hits:1	Allocated_reads:1	Strand:-
AAACATTAGTTGCAACTCTGATAATATT
>Location:NODE_268840_length_12752_cov_27.436010	Coordinate:725	Reads:1	Hits:1	Allocated_reads:1	Strand:-
TAATAAACATTAGTTGCAACTCTGATA
>Location:NODE_268840_length_12752_cov_27.436010	Coordinate:727	Reads:1	Hits:1	Allocated_reads:1	Strand:-
TATTATAATAAACATTAGTTGCAACTCTGA
>Location:NODE_268840_length_12752_cov_27.436010	Coordinate:727	Reads:1	Hits:1	Allocated_reads:1	Strand:-
TTATAATAAACATTAGTTGCAACTCTGA
>Location:NODE_268840_length_12752_cov_27.436010	Coordinate:728	Reads:1	Hits:1	Allocated_reads:1	Strand:+
CAGAGTTGCAACTAATGTTTATTATAAT
>Location:NODE_268840_length_12752_cov_27.436010	Coordinate:755	Reads:1	Hits:1	Allocated_reads:1	Strand:-
TGAAGCAATTGTTATATATTATTAAATA
>Location:NODE_268840_length_12752_cov_27.436010	Coordinate:761	Reads:1	Hits:1	Allocated_reads:1	Strand:-
TCAGGGAAACTGAAGCAATTGTTATATATGCT
>Location:NODE_268840_length_12752_cov_27.436010	Coordinate:764	Reads:2	Hits:1	Allocated_reads:2	Strand:-
TCAGGGAAACTGAAGCAATTGTTATATAT
>Location:NODE_268840_length_12752_cov_27.436010	Coordinate:765	Reads:1	Hits:1	Allocated_reads:1	Strand:-
TCAGGGAAACTGAAGCAATTGTTATATA
>Location:NODE_268840_length_12752_cov_27.436010	Coordinate:779	Reads:1	Hits:1	Allocated_reads:1	Strand:-
TTTGGGAGGTTCCCTCAGGGAAACTGAA
>Location:NODE_268840_length_12752_cov_27.436010	Coordinate:791	Reads:1	Hits:1	Allocated_reads:1	Strand:-
TAGCTAGCTTTGGGAGGTTCCCTC
>Location:NODE_268840_length_12752_cov_27.436010	Coordinate:815	Reads:1	Hits:1	Allocated_reads:1	Strand:-
AGATGACAGACAGACAGCTAGCTAGACAGC
>Location:NODE_268840_length_12752_cov_27.436010	Coordinate:815	Reads:1	Hits:1	Allocated_reads:1	Strand:-
TAGATGACAGACAGACAGCTAGCTAGACAGC
>Location:NODE_268840_length_12752_cov_27.436010	Coordinate:815	Reads:3	Hits:1	Allocated_reads:3	Strand:-
TGTAGATGACAGACAGACAGCTAGCTAGACAGC
>Location:NODE_268840_length_12752_cov_27.436010	Coordinate:817	Reads:3	Hits:1	Allocated_reads:3	Strand:-
TGTAGATGACAGACAGACAGCTAGCTAGACA
>Location:NODE_268840_length_12752_cov_27.436010	Coordinate:818	Reads:1	Hits:1	Allocated_reads:1	Strand:-
TGTAGATGACAGACAGACAGCTAGCTAGAC
>Location:NODE_268840_length_12752_cov_27.436010	Coordinate:819	Reads:2	Hits:1	Allocated_reads:2	Strand:-
TGTAGATGACAGACAGACAGCTAGCTAGA
>Location:NODE_268840_length_12752_cov_27.436010	Coordinate:821	Reads:1	Hits:1	Allocated_reads:1	Strand:-
TGTAGATGACAGACAGACAGCTAGCTA
>Location:NODE_268840_length_12752_cov_27.436010	Coordinate:822	Reads:1	Hits:1	Allocated_reads:1	Strand:-
TAATGTAGATGACAGACAGACAGCTAGCA
>Location:NODE_268840_length_12752_cov_27.436010	Coordinate:822	Reads:3	Hits:1	Allocated_reads:3	Strand:-
TAATGTAGATGACAGACAGACAGCTAGCT
>Location:NODE_268840_length_12752_cov_27.436010	Coordinate:822	Reads:3	Hits:1	Allocated_reads:3	Strand:-
TGTAGATGACAGACAGACAGCTAGCT
>Location:NODE_268840_length_12752_cov_27.436010	Coordinate:823	Reads:3	Hits:1	Allocated_reads:3	Strand:-
TAATGTAGATGACAGACAGACAGCTAGC
>Location:NODE_268840_length_12752_cov_27.436010	Coordinate:823	Reads:1	Hits:1	Allocated_reads:1	Strand:-
TGTAGATGACAGACAGACAGCTAGC
>Location:NODE_268840_length_12752_cov_27.436010	Coordinate:833	Reads:1	Hits:1	Allocated_reads:1	Strand:-
TAAAACATTTTTTAATGTAGATGACAGACA
>Location:NODE_268840_length_12752_cov_27.436010	Coordinate:854	Reads:1	Hits:1	Allocated_reads:1	Strand:-
TTTCAAATACATGCAAATATAAAACATT
>Location:NODE_268840_length_12752_cov_27.436010	Coordinate:872	Reads:1	Hits:1	Allocated_reads:1	Strand:-
TTAAAATAGTTGGCAACAAATTTCAAATAC
>Location:NODE_268840_length_12752_cov_27.436010	Coordinate:941	Reads:2	Hits:1	Allocated_reads:2	Strand:-
TGCTTACGTTCAGGGCTGCAACAAATGAGT
>Location:NODE_268840_length_12752_cov_27.436010	Coordinate:945	Reads:2	Hits:1	Allocated_reads:2	Strand:-
TGCTTACGTTCAGGGCTGCAACAAAT
>Location:NODE_268840_length_12752_cov_27.436010	Coordinate:949	Reads:1	Hits:1	Allocated_reads:1	Strand:-
TCTAGATGCTTACGTTCAGGGCTGCACT
>Location:NODE_268840_length_12752_cov_27.436010	Coordinate:951	Reads:1	Hits:1	Allocated_reads:1	Strand:-
CATCTAGATGCTTACGTTCAGGGCTGCA
>Location:NODE_268840_length_12752_cov_27.436010	Coordinate:961	Reads:1	Hits:1	Allocated_reads:1	Strand:-
TGAGGGGAACATCTAGATGCTTACGTT
>Location:NODE_268840_length_12752_cov_27.436010	Coordinate:967	Reads:1	Hits:1	Allocated_reads:1	Strand:-
TGTTTTGTGAGGGGAACATCTAGATGCT
>Location:NODE_268840_length_12752_cov_27.436010	Coordinate:989	Reads:2	Hits:1	Allocated_reads:2	Strand:-
TGCAGAACAAACAATCACAAAATGTTTT
>Location:NODE_268840_length_12752_cov_27.436010	Coordinate:990	Reads:1	Hits:1	Allocated_reads:1	Strand:-
TATGCAGAACAAACAATCACAAAATGTTT
>Location:NODE_268840_length_12752_cov_27.436010	Coordinate:991	Reads:1	Hits:1	Allocated_reads:1	Strand:-
ATATGCAGAACAAACAATCACAAAATGTT
>Location:NODE_268840_length_12752_cov_27.436010	Coordinate:991	Reads:1	Hits:1	Allocated_reads:1	Strand:-
CATATGCAGAACAAACAATCACAAAATGTT
>Location:NODE_268840_length_12752_cov_27.436010	Coordinate:991	Reads:1	Hits:1	Allocated_reads:1	Strand:-
TATGCAGAACAAACAATCACAAACTGTT
>Location:NODE_268840_length_12752_cov_27.436010	Coordinate:991	Reads:19	Hits:1	Allocated_reads:19	Strand:-
TATGCAGAACAAACAATCACAAAATGTT
>Location:NODE_268840_length_12752_cov_27.436010	Coordinate:991	Reads:5	Hits:1	Allocated_reads:5	Strand:-
TGCAGAACAAACAATCACAAAATGTT
>Location:NODE_268840_length_12752_cov_27.436010	Coordinate:992	Reads:2	Hits:1	Allocated_reads:2	Strand:-
TATGCAGAACAAACAATCACAAAATGT
>Location:NODE_268840_length_12752_cov_27.436010	Coordinate:993	Reads:1	Hits:1	Allocated_reads:1	Strand:-
ACATATGCAGAACAAACAATCACAAAATG
>Location:NODE_268840_length_12752_cov_27.436010	Coordinate:993	Reads:2	Hits:1	Allocated_reads:2	Strand:-
TGCAGAACAAACAATCACAAAATG
>Location:NODE_268840_length_12752_cov_27.436010	Coordinate:994	Reads:1	Hits:1	Allocated_reads:1	Strand:-
AAACATATGCAGAACAAACAATCACAAAAT
>Location:NODE_268840_length_12752_cov_27.436010	Coordinate:994	Reads:1	Hits:1	Allocated_reads:1	Strand:-
AACATATGCAGAACAAACAATCACAAAAT
>Location:NODE_268840_length_12752_cov_27.436010	Coordinate:994	Reads:1	Hits:1	Allocated_reads:1	Strand:-
ACATATGCAGAACAAACAATCACAAAAT
>Location:NODE_268840_length_12752_cov_27.436010	Coordinate:994	Reads:1	Hits:1	Allocated_reads:1	Strand:-
TATGCAGAACAAACAATCACAAAAT
>Location:NODE_268840_length_12752_cov_27.436010	Coordinate:1002	Reads:1	Hits:1	Allocated_reads:1	Strand:-
TGACAAAACATATGCAGAACAAACAAT
>Location:NODE_268840_length_12752_cov_27.436010	Coordinate:1035	Reads:3	Hits:1	Allocated_reads:3	Strand:-
ATCCAAATCAGGTTTACTGCAGCTGATC
>Location:NODE_268840_length_12752_cov_27.436010	Coordinate:1035	Reads:1	Hits:1	Allocated_reads:1	Strand:-
CAATCCAAATCAGGTTTACTGCAGCTGATC
>Location:NODE_268840_length_12752_cov_27.436010	Coordinate:1035	Reads:1	Hits:1	Allocated_reads:1	Strand:-
TACAATCCAAATCAGGTTTACTGCAGCTGATC
>Location:NODE_268840_length_12752_cov_27.436010	Coordinate:1036	Reads:4	Hits:1	Allocated_reads:4	Strand:-
TACAATCCAAATCAGGTTTACTGCAGCTGAT
>Location:NODE_268840_length_12752_cov_27.436010	Coordinate:1037	Reads:1	Hits:1	Allocated_reads:1	Strand:-
TACAATCCAAATCAGGTTTACTGCAGCTGA
>Location:NODE_268840_length_12752_cov_27.436010	Coordinate:1039	Reads:1	Hits:1	Allocated_reads:1	Strand:-
TACAATCCAAATCAGGTTTACTGCAGCG
>Location:NODE_268840_length_12752_cov_27.436010	Coordinate:1039	Reads:5	Hits:1	Allocated_reads:5	Strand:-
TACAATCCAAATCAGGTTTACTGCAGCT
>Location:NODE_268840_length_12752_cov_27.436010	Coordinate:1040	Reads:3	Hits:1	Allocated_reads:3	Strand:-
TAATACAATCCAAATCAGGTTTACTGCAGC
>Location:NODE_268840_length_12752_cov_27.436010	Coordinate:1057	Reads:1	Hits:1	Allocated_reads:1	Strand:+
TTGGATTGTATTACTTAACGCTACT
>Location:NODE_268840_length_12752_cov_27.436010	Coordinate:1060	Reads:1	Hits:1	Allocated_reads:1	Strand:-
TTCAATAAGTAGCGTTAAGTAATACAATC
>Location:NODE_268840_length_12752_cov_27.436010	Coordinate:1089	Reads:1	Hits:1	Allocated_reads:1	Strand:+
CATCTTGTATTAGGACGTGGTGTATTT
>Location:NODE_268840_length_12752_cov_27.436010	Coordinate:1100	Reads:1	Hits:1	Allocated_reads:1	Strand:-
TTGGTTCAGAGGCAAATACACCACGTCCT
>Location:NODE_268840_length_12752_cov_27.436010	Coordinate:1101	Reads:1	Hits:1	Allocated_reads:1	Strand:-
TTGGTTCAGAGGCAAATATACCACGTCC
>Location:NODE_268840_length_12752_cov_27.436010	Coordinate:1101	Reads:40	Hits:1	Allocated_reads:40	Strand:-
TTGGTTCAGAGGCAAATACACCACGTCC
>Location:NODE_268840_length_12752_cov_27.436010	Coordinate:1102	Reads:4	Hits:1	Allocated_reads:4	Strand:-
TTGGTTCAGAGGCAAATACACCACGTC
>Location:NODE_268840_length_12752_cov_27.436010	Coordinate:1119	Reads:1	Hits:1	Allocated_reads:1	Strand:+
TCTGAACCAATTGAAAAGGGATCCTTT
>Location:NODE_268840_length_12752_cov_27.436010	Coordinate:1119	Reads:1	Hits:1	Allocated_reads:1	Strand:+
TCTGAACCAATTGAAAAGGGATCCTTTGT
>Location:NODE_268840_length_12752_cov_27.436010	Coordinate:1127	Reads:1	Hits:1	Allocated_reads:1	Strand:-
CTCGACCACAAAGGATCCCTTTTCAATT
>Location:NODE_268840_length_12752_cov_27.436010	Coordinate:1127	Reads:1	Hits:1	Allocated_reads:1	Strand:-
TACTCGACCACAAAGGATCCCTTTTCAATT
>Location:NODE_268840_length_12752_cov_27.436010	Coordinate:1131	Reads:1	Hits:1	Allocated_reads:1	Strand:-
CGGTACTCGACCACAAAGGATCCCTTTTT
>Location:NODE_268840_length_12752_cov_27.436010	Coordinate:1131	Reads:1	Hits:1	Allocated_reads:1	Strand:-
GTACTCGACCACAAAGGATCCCTTTTC
>Location:NODE_268840_length_12752_cov_27.436010	Coordinate:1132	Reads:4	Hits:1	Allocated_reads:4	Strand:-
ACGGTACTCGACCACAAAGGATCCCTTTT
>Location:NODE_268840_length_12752_cov_27.436010	Coordinate:1132	Reads:1	Hits:1	Allocated_reads:1	Strand:-
CACGGTACTCGACCACAAAGGATCCCTTTT
>Location:NODE_268840_length_12752_cov_27.436010	Coordinate:1132	Reads:2	Hits:1	Allocated_reads:2	Strand:-
CGGTACTCGACCACAAAGGATCCCTTTT
>Location:NODE_268840_length_12752_cov_27.436010	Coordinate:1133	Reads:1	Hits:1	Allocated_reads:1	Strand:-
CACGGTACTCGACCACAAAGGATCCCTTT
>Location:NODE_268840_length_12752_cov_27.436010	Coordinate:1134	Reads:1	Hits:1	Allocated_reads:1	Strand:-
CACGGTACTCGACCACAAAGGATCCCTT
>Location:NODE_268840_length_12752_cov_27.436010	Coordinate:1139	Reads:1	Hits:1	Allocated_reads:1	Strand:-
AGCTCCCCACGGTACTCGACCACAAAGGAT
>Location:NODE_268840_length_12752_cov_27.436010	Coordinate:1142	Reads:2	Hits:1	Allocated_reads:2	Strand:-
TAAGCTCCCCACGGTACTCGACCACAAAG
>Location:NODE_268840_length_12752_cov_27.436010	Coordinate:1143	Reads:1	Hits:1	Allocated_reads:1	Strand:-
TAAGCTCCCCACGGTACTCGACCACAAA
>Location:NODE_268840_length_12752_cov_27.436010	Coordinate:1146	Reads:1	Hits:1	Allocated_reads:1	Strand:-
TAAGCTCCCCACGGTACTCGACCAC
>Location:NODE_268840_length_12752_cov_27.436010	Coordinate:1148	Reads:5	Hits:1	Allocated_reads:5	Strand:-
TCAGATAAGCTCCCCACGGTACTCGACC
>Location:NODE_268840_length_12752_cov_27.436010	Coordinate:1148	Reads:3	Hits:1	Allocated_reads:3	Strand:-
TTCAGATAAGCTCCCCACGGTACTCGACC
>Location:NODE_268840_length_12752_cov_27.436010	Coordinate:1149	Reads:2	Hits:1	Allocated_reads:2	Strand:-
TTCAGATAAGCTCCCCACGGTACTCGAC
>Location:NODE_268840_length_12752_cov_27.436010	Coordinate:1150	Reads:2	Hits:1	Allocated_reads:2	Strand:-
GTTCAGATAAGCTCCCCACGGTACTCGA
>Location:NODE_268840_length_12752_cov_27.436010	Coordinate:1150	Reads:1	Hits:1	Allocated_reads:1	Strand:-
TTCAGATAAGCTCCCCACGGTACTCGA
>Location:NODE_268840_length_12752_cov_27.436010	Coordinate:1152	Reads:1	Hits:1	Allocated_reads:1	Strand:-
CCCGTTCAGATAAGCTCCCCACGGTACTC
>Location:NODE_268840_length_12752_cov_27.436010	Coordinate:1152	Reads:1	Hits:1	Allocated_reads:1	Strand:-
TCCCGTTCAGATAAGCTCCCCACGGTACTC
>Location:NODE_268840_length_12752_cov_27.436010	Coordinate:1153	Reads:1	Hits:1	Allocated_reads:1	Strand:-
CGTTCAGATAAGCTCCCCACGGTACT
>Location:NODE_268840_length_12752_cov_27.436010	Coordinate:1153	Reads:1	Hits:1	Allocated_reads:1	Strand:-
TCCCGTTCAGATAAGCTCCCCACGGTACT
>Location:NODE_268840_length_12752_cov_27.436010	Coordinate:1153	Reads:1	Hits:1	Allocated_reads:1	Strand:-
TTCAGATAAGCTCCCCACGGTACT
>Location:NODE_268840_length_12752_cov_27.436010	Coordinate:1174	Reads:1	Hits:1	Allocated_reads:1	Strand:-
TGTGTACTTTTTCTGCCGCTTGTACCGTTC
>Location:NODE_268840_length_12752_cov_27.436010	Coordinate:1174	Reads:2	Hits:1	Allocated_reads:2	Strand:-
TGTGTACTTTTTCTGCCGCTTGTCCCGTTC
>Location:NODE_268840_length_12752_cov_27.436010	Coordinate:1175	Reads:6	Hits:1	Allocated_reads:6	Strand:-
TGTGTACTTTTTCTGCCGCTTGTCCCGTT
>Location:NODE_268840_length_12752_cov_27.436010	Coordinate:1176	Reads:2	Hits:1	Allocated_reads:2	Strand:-
TCTGTGTACTTTTTCTGCCGCTTGTCCCGT
>Location:NODE_268840_length_12752_cov_27.436010	Coordinate:1176	Reads:7	Hits:1	Allocated_reads:7	Strand:-
TGTGTACTTTTTCTGCCGCTTGTCCCGT
>Location:NODE_268840_length_12752_cov_27.436010	Coordinate:1178	Reads:1	Hits:1	Allocated_reads:1	Strand:-
TGTGTACTTTTTCTGCCGCTTGTCCC
>Location:NODE_268840_length_12752_cov_27.436010	Coordinate:1179	Reads:1	Hits:1	Allocated_reads:1	Strand:-
TTTCTGTGTACTTTTTCTGCCGCTTGTCC
>Location:NODE_268840_length_12752_cov_27.436010	Coordinate:1182	Reads:1	Hits:1	Allocated_reads:1	Strand:-
CTTTTCTGTGTACTTTTTCTGCCGCTTG
>Location:NODE_268840_length_12752_cov_27.436010	Coordinate:1182	Reads:1	Hits:1	Allocated_reads:1	Strand:-
TGCTTTTCTGTGTACTTTTTCTGCCGCTTG
>Location:NODE_268840_length_12752_cov_27.436010	Coordinate:1182	Reads:2	Hits:1	Allocated_reads:2	Strand:-
TTTTCTGTGTACTTTTTCTGCCGCTTG
>Location:NODE_268840_length_12752_cov_27.436010	Coordinate:1183	Reads:4	Hits:1	Allocated_reads:4	Strand:-
TGCTTTTCTGTGTACTTTTTCTGCCGCTT
>Location:NODE_268840_length_12752_cov_27.436010	Coordinate:1184	Reads:2	Hits:1	Allocated_reads:2	Strand:-
GCTTTTCTGTGTACTTTTTCTGCCGCT
>Location:NODE_268840_length_12752_cov_27.436010	Coordinate:1184	Reads:1	Hits:1	Allocated_reads:1	Strand:-
TGCTTTTCTGTGTACTTTTTCTGCCGCG
>Location:NODE_268840_length_12752_cov_27.436010	Coordinate:1184	Reads:22	Hits:1	Allocated_reads:22	Strand:-
TGCTTTTCTGTGTACTTTTTCTGCCGCT
>Location:NODE_268840_length_12752_cov_27.436010	Coordinate:1185	Reads:1	Hits:1	Allocated_reads:1	Strand:-
GTTTGCTTTTCTGTGTACTTTTTCTGCCGC
>Location:NODE_268840_length_12752_cov_27.436010	Coordinate:1185	Reads:5	Hits:1	Allocated_reads:5	Strand:-
TGCTTTTCTGTGTACTTTTTCTGCCGC
>Location:NODE_268840_length_12752_cov_27.436010	Coordinate:1185	Reads:1	Hits:1	Allocated_reads:1	Strand:-
TTGCTTTTCTGTGTACTTTTTCTGCCGC
>Location:NODE_268840_length_12752_cov_27.436010	Coordinate:1187	Reads:1	Hits:1	Allocated_reads:1	Strand:-
GTTTGCTTTTCTGTGTACTTTTTCTGCC
>Location:NODE_268840_length_12752_cov_27.436010	Coordinate:1207	Reads:1	Hits:1	Allocated_reads:1	Strand:-
TAAAATCAAATAGGAAAGCAGTTTGCTT
>Location:NODE_268840_length_12752_cov_27.436010	Coordinate:1235	Reads:1	Hits:1	Allocated_reads:1	Strand:-
TACTTACCACCATGTACTATTTTTCCATT
>Location:NODE_268840_length_12752_cov_27.436010	Coordinate:1235	Reads:1	Hits:1	Allocated_reads:1	Strand:-
TTTACTTACCACCATGTACTATTTTTCCATT
>Location:NODE_268840_length_12752_cov_27.436010	Coordinate:1250	Reads:1	Hits:1	Allocated_reads:1	Strand:-
TATTGTATATGCCTTTACTTACCACCATG
>Location:NODE_268840_length_12752_cov_27.436010	Coordinate:1250	Reads:1	Hits:1	Allocated_reads:1	Strand:-
TTGTATATGCCTTTACTTACCACCATG
>Location:NODE_268840_length_12752_cov_27.436010	Coordinate:1253	Reads:1	Hits:1	Allocated_reads:1	Strand:-
TATTGTATATGCCTTTACCTACCACC
>Location:NODE_268840_length_12752_cov_27.436010	Coordinate:1253	Reads:1	Hits:1	Allocated_reads:1	Strand:-
TATTGTATATGCCTTTACTTACCACC
>Location:NODE_268840_length_12752_cov_27.436010	Coordinate:1253	Reads:1	Hits:1	Allocated_reads:1	Strand:-
TGATATTGTATATGCCTTTACTTACCACC
>Location:NODE_268840_length_12752_cov_27.436010	Coordinate:1264	Reads:2	Hits:1	Allocated_reads:2	Strand:-
TAAAGAACAACTGATATTGTATATGCCTT
>Location:NODE_268840_length_12752_cov_27.436010	Coordinate:1265	Reads:1	Hits:1	Allocated_reads:1	Strand:-
AAGAACAACTGATATTGTATATGCCT
>Location:NODE_268840_length_12752_cov_27.436010	Coordinate:1265	Reads:1	Hits:1	Allocated_reads:1	Strand:-
TAAAGAACAACTGATATTGTATATGCCG
>Location:NODE_268840_length_12752_cov_27.436010	Coordinate:1265	Reads:6	Hits:1	Allocated_reads:6	Strand:-
TAAAGAACAACTGATATTGTATATGCCT
>Location:NODE_268840_length_12752_cov_27.436010	Coordinate:1265	Reads:4	Hits:1	Allocated_reads:4	Strand:-
TGTAAAGAACAACTGATATTGTATATGCCT
>Location:NODE_268840_length_12752_cov_27.436010	Coordinate:1265	Reads:1	Hits:1	Allocated_reads:1	Strand:-
TGTTGTAAAGAACAACTGATATTGTATATGCCT
>Location:NODE_268840_length_12752_cov_27.436010	Coordinate:1265	Reads:3	Hits:1	Allocated_reads:3	Strand:-
TTGTAAAGAACAACTGATATTGTATATGCCT
>Location:NODE_268840_length_12752_cov_27.436010	Coordinate:1315	Reads:3	Hits:1	Allocated_reads:3	Strand:-
TAAAAGTGAAGAAAAGAACATATGTTTT
>Location:NODE_268840_length_12752_cov_27.436010	Coordinate:1316	Reads:1	Hits:1	Allocated_reads:1	Strand:-
TGCTAAAAGTGAAGAAAAGAACATATGTTT
>Location:NODE_268840_length_12752_cov_27.436010	Coordinate:1318	Reads:1	Hits:1	Allocated_reads:1	Strand:-
AATGCTAAAAGTGAAGAAAAGAACATATGT
>Location:NODE_268840_length_12752_cov_27.436010	Coordinate:1336	Reads:5	Hits:1	Allocated_reads:5	Strand:-
TTCACGGGAGGCATCAATGCTAAAAGT
>Location:NODE_268840_length_12752_cov_27.436010	Coordinate:1337	Reads:2	Hits:1	Allocated_reads:2	Strand:-
TTCACGGGAGGCATCAATGCTAAAAG
>Location:NODE_268840_length_12752_cov_27.436010	Coordinate:1353	Reads:1	Hits:1	Allocated_reads:1	Strand:+
CTCCCGTGAAGACGACTCACTTGGC
>Location:NODE_268840_length_12752_cov_27.436010	Coordinate:1353	Reads:1	Hits:1	Allocated_reads:1	Strand:+
CTCCCGTGAAGACGACTCACTTGGCC
>Location:NODE_268840_length_12752_cov_27.436010	Coordinate:1353	Reads:1	Hits:1	Allocated_reads:1	Strand:+
CTCCCGTGAAGACGACTCACTTGGCCC
>Location:NODE_268840_length_12752_cov_27.436010	Coordinate:1363	Reads:1	Hits:1	Allocated_reads:1	Strand:-
TCATCATTAACCAGCCGGCCAAGTGAGTCGTC
>Location:NODE_268840_length_12752_cov_27.436010	Coordinate:1363	Reads:7	Hits:1	Allocated_reads:7	Strand:-
TCATTAACCAGCCGGCCAAGTGAGTCGTC
>Location:NODE_268840_length_12752_cov_27.436010	Coordinate:1363	Reads:4	Hits:1	Allocated_reads:4	Strand:-
TTAACCAGCCGGCCAAGTGAGTCGTC
>Location:NODE_268840_length_12752_cov_27.436010	Coordinate:1375	Reads:1	Hits:1	Allocated_reads:1	Strand:-
TACTTGTGGTCATCATTAACCAGCCGGCC
>Location:NODE_268840_length_12752_cov_27.436010	Coordinate:1376	Reads:2	Hits:1	Allocated_reads:2	Strand:-
TACTTGTGGTCATCATTAACCAGCCGGC
>Location:NODE_268840_length_12752_cov_27.436010	Coordinate:1379	Reads:3	Hits:1	Allocated_reads:3	Strand:-
TGGGTACTTGTGGTCATCATTAACCAGCC
>Location:NODE_268840_length_12752_cov_27.436010	Coordinate:1380	Reads:1	Hits:1	Allocated_reads:1	Strand:-
TGGGTACTTGTGGTCATCATTAACCAGC
>Location:NODE_268840_length_12752_cov_27.436010	Coordinate:1389	Reads:2	Hits:1	Allocated_reads:2	Strand:-
TCTTGCAGTTTGGGTACTTGTGGTCATCA
>Location:NODE_268840_length_12752_cov_27.436010	Coordinate:1390	Reads:1	Hits:1	Allocated_reads:1	Strand:-
TCTTGCAGTTTGGGTACTTGTGGTCATC
>Location:NODE_268840_length_12752_cov_27.436010	Coordinate:1392	Reads:1	Hits:1	Allocated_reads:1	Strand:-
TTCATCTTGCAGTTTGGGTACTTGTGGTCA
>Location:NODE_268840_length_12752_cov_27.436010	Coordinate:1393	Reads:1	Hits:1	Allocated_reads:1	Strand:-
TGTTTCATCTTGCAGTTTGGGTACTTGTGGTC
>Location:NODE_268840_length_12752_cov_27.436010	Coordinate:1394	Reads:4	Hits:1	Allocated_reads:4	Strand:-
TCATCTTGCAGTTTGGGTACTTGTGGT
>Location:NODE_268840_length_12752_cov_27.436010	Coordinate:1397	Reads:1	Hits:1	Allocated_reads:1	Strand:-
TGTTTCATCTTGCAGTTTGGGTACTTGG
>Location:NODE_268840_length_12752_cov_27.436010	Coordinate:1397	Reads:1	Hits:1	Allocated_reads:1	Strand:-
TGTTTCATCTTGCAGTTTGGGTACTTTT
>Location:NODE_268840_length_12752_cov_27.436010	Coordinate:1397	Reads:2	Hits:1	Allocated_reads:2	Strand:-
TGTTTCATCTTGCAGTTTGGGTACTCGT
>Location:NODE_268840_length_12752_cov_27.436010	Coordinate:1397	Reads:28	Hits:1	Allocated_reads:28	Strand:-
TGTTTCATCTTGCAGTTTGGGTACTTGT
>Location:NODE_268840_length_12752_cov_27.436010	Coordinate:1398	Reads:4	Hits:1	Allocated_reads:4	Strand:-
TGTTTCATCTTGCAGTTTGGGTACTTG
>Location:NODE_268840_length_12752_cov_27.436010	Coordinate:1399	Reads:1	Hits:1	Allocated_reads:1	Strand:+
AAGTACCCAAACTGCAAGATGAAACAGCT
>Location:NODE_268840_length_12752_cov_27.436010	Coordinate:1400	Reads:3	Hits:1	Allocated_reads:3	Strand:-
TGTTTCATCTTGCAGTTTGGGTACT
>Location:NODE_268840_length_12752_cov_27.436010	Coordinate:1409	Reads:1	Hits:1	Allocated_reads:1	Strand:-
TCCTGGACTGCCAGCTGTTTCATCTTGCAGT
>Location:NODE_268840_length_12752_cov_27.436010	Coordinate:1411	Reads:1	Hits:1	Allocated_reads:1	Strand:-
TATCCTGGACTGCCAGCTGTTTCATCTTGCA
>Location:NODE_268840_length_12752_cov_27.436010	Coordinate:1412	Reads:1	Hits:1	Allocated_reads:1	Strand:-
TATCCTGGACTGCCAGCTGTTTCATTTTGC
>Location:NODE_268840_length_12752_cov_27.436010	Coordinate:1412	Reads:43	Hits:1	Allocated_reads:43	Strand:-
TATCCTGGACTGCCAGCTGTTTCATCTTGC
>Location:NODE_268840_length_12752_cov_27.436010	Coordinate:1412	Reads:7	Hits:1	Allocated_reads:7	Strand:-
TCCTGGACTGCCAGCTGTTTCATCTTGC
>Location:NODE_268840_length_12752_cov_27.436010	Coordinate:1412	Reads:11	Hits:1	Allocated_reads:11	Strand:-
TTATCCTGGACTGCCAGCTGTTTCATCTTGC
>Location:NODE_268840_length_12752_cov_27.436010	Coordinate:1412	Reads:1	Hits:1	Allocated_reads:1	Strand:-
TTTATCCTGGACTGCCAGCTGTTTCATCTTGC
>Location:NODE_268840_length_12752_cov_27.436010	Coordinate:1414	Reads:1	Hits:1	Allocated_reads:1	Strand:-
TATCCTGGACTGCCAGCTGTTTCATCTT
>Location:NODE_268840_length_12752_cov_27.436010	Coordinate:1415	Reads:1	Hits:1	Allocated_reads:1	Strand:-
TATCCTGGACTGCCAGCTGTTTCATCT
>Location:NODE_268840_length_12752_cov_27.436010	Coordinate:1415	Reads:6	Hits:1	Allocated_reads:6	Strand:-
TTATCCTGGACTGCCAGCTGTTTCATCT
>Location:NODE_268840_length_12752_cov_27.436010	Coordinate:1415	Reads:1	Hits:1	Allocated_reads:1	Strand:-
TTTATCCTGGACTGCCAGCTGTTTCATCT
>Location:NODE_268840_length_12752_cov_27.436010	Coordinate:1416	Reads:1	Hits:1	Allocated_reads:1	Strand:-
TATCCTGGACTGCCAGCTGTTTCATC
>Location:NODE_268840_length_12752_cov_27.436010	Coordinate:1416	Reads:1	Hits:1	Allocated_reads:1	Strand:-
TTATCCTGGACTGCCAGCTGTTTCATC
>Location:NODE_268840_length_12752_cov_27.436010	Coordinate:1416	Reads:2	Hits:1	Allocated_reads:2	Strand:-
TTTATCCTGGACTGCCAGCTGTTTCATC
>Location:NODE_268840_length_12752_cov_27.436010	Coordinate:1418	Reads:1	Hits:1	Allocated_reads:1	Strand:-
GAGGTTTATCCTGGACTGCCAGCTGTTTCA
>Location:NODE_268840_length_12752_cov_27.436010	Coordinate:1421	Reads:8	Hits:1	Allocated_reads:8	Strand:-
TGAGGTTTATCCTGGACTGCCAGCTGTT
>Location:NODE_268840_length_12752_cov_27.436010	Coordinate:1422	Reads:3	Hits:1	Allocated_reads:3	Strand:-
TGAGGTTTATCCTGGACTGCCAGCTGT
>Location:NODE_268840_length_12752_cov_27.436010	Coordinate:1424	Reads:2	Hits:1	Allocated_reads:2	Strand:-
ATGAGGTTTATCCTGGACTGCCAGCT
>Location:NODE_268840_length_12752_cov_27.436010	Coordinate:1424	Reads:4	Hits:1	Allocated_reads:4	Strand:-
GAGATGAGGTTTATCCTGGACTGCCAGCT
>Location:NODE_268840_length_12752_cov_27.436010	Coordinate:1424	Reads:2	Hits:1	Allocated_reads:2	Strand:-
TGAGGTTTATCCTGGACTGCCAGCT
>Location:NODE_268840_length_12752_cov_27.436010	Coordinate:1425	Reads:8	Hits:1	Allocated_reads:8	Strand:-
GAGATGAGGTTTATCCTGGACTGCCAGC
>Location:NODE_268840_length_12752_cov_27.436010	Coordinate:1425	Reads:1	Hits:1	Allocated_reads:1	Strand:-
GATGAGGTTTATCCTGGACTGCCAGC
>Location:NODE_268840_length_12752_cov_27.436010	Coordinate:1427	Reads:1	Hits:1	Allocated_reads:1	Strand:-
AGAGATGAGGTTTATCCTGGACTGCCT
>Location:NODE_268840_length_12752_cov_27.436010	Coordinate:1428	Reads:1	Hits:1	Allocated_reads:1	Strand:-
CAAGCAGAGATGAGGTTTATCCTGGACTAAA
>Location:NODE_268840_length_12752_cov_27.436010	Coordinate:1428	Reads:1	Hits:1	Allocated_reads:1	Strand:-
CAGAGATGAGGTTTATCCTGGACTGCC
>Location:NODE_268840_length_12752_cov_27.436010	Coordinate:1431	Reads:9	Hits:1	Allocated_reads:9	Strand:-
AACAAGCAGAGATGAGGTTTATCCTGGACT
>Location:NODE_268840_length_12752_cov_27.436010	Coordinate:1431	Reads:1	Hits:1	Allocated_reads:1	Strand:-
CAAGCAGAGATGAGGTTTATCCTAGACT
>Location:NODE_268840_length_12752_cov_27.436010	Coordinate:1431	Reads:1	Hits:1	Allocated_reads:1	Strand:-
CAAGCAGAGATGAGGTTTATCCTGGACT
>Location:NODE_268840_length_12752_cov_27.436010	Coordinate:1432	Reads:3	Hits:1	Allocated_reads:3	Strand:-
AACAAGCAGAGATGAGGTTTATCCTGGAC
>Location:NODE_268840_length_12752_cov_27.436010	Coordinate:1436	Reads:3	Hits:1	Allocated_reads:3	Strand:-
TAGCAAACAAGCAGAGATGAGGTTTATCCT
>Location:NODE_268840_length_12752_cov_27.436010	Coordinate:1437	Reads:3	Hits:1	Allocated_reads:3	Strand:-
TAGCAAACAAGCAGAGATGAGGTTTATCC
>Location:NODE_268840_length_12752_cov_27.436010	Coordinate:1442	Reads:1	Hits:1	Allocated_reads:1	Strand:-
TCAATAGCAAACAAGCAGAGATGAGGTT
>Location:NODE_268840_length_12752_cov_27.436010	Coordinate:1442	Reads:1	Hits:1	Allocated_reads:1	Strand:-
TTCAATAGCAAACAAGCAGAGATGAGGTT
>Location:NODE_268840_length_12752_cov_27.436010	Coordinate:1442	Reads:1	Hits:1	Allocated_reads:1	Strand:-
TTTCAATAGCAAACAAGCAGAGATGAGGTT
>Location:NODE_268840_length_12752_cov_27.436010	Coordinate:1443	Reads:2	Hits:1	Allocated_reads:2	Strand:-
TCAATAGCAAACAAGCAGAGATGAGGT
>Location:NODE_268840_length_12752_cov_27.436010	Coordinate:1443	Reads:2	Hits:1	Allocated_reads:2	Strand:-
TTCAATAGCAAACAAGCAGAGATGAGGT
>Location:NODE_268840_length_12752_cov_27.436010	Coordinate:1443	Reads:2	Hits:1	Allocated_reads:2	Strand:-
TTTTCAATAGCAAACAAGCAGAGATGAGGT
>Location:NODE_268840_length_12752_cov_27.436010	Coordinate:1444	Reads:1	Hits:1	Allocated_reads:1	Strand:-
TTTTCAATAGCAAACAAGCAGAGATGAGG
>Location:NODE_268840_length_12752_cov_27.436010	Coordinate:1446	Reads:1	Hits:1	Allocated_reads:1	Strand:-
TATTTTCAATAGCAAACAAGCAGAGATGA
>Location:NODE_268840_length_12752_cov_27.436010	Coordinate:1464	Reads:1	Hits:1	Allocated_reads:1	Strand:-
TGATTTCACTCTCCGCTTGCATATTTTCAATA
>Location:NODE_268840_length_12752_cov_27.436010	Coordinate:1465	Reads:1	Hits:1	Allocated_reads:1	Strand:+
ATTGAAAATATGCAAGCGGAGAGTG
>Location:NODE_268840_length_12752_cov_27.436010	Coordinate:1466	Reads:1	Hits:1	Allocated_reads:1	Strand:-
TCACTCTCCGCTTGCATATTTTCAA
>Location:NODE_268840_length_12752_cov_27.436010	Coordinate:1468	Reads:3	Hits:1	Allocated_reads:3	Strand:-
TGATTTCACTCTCCGCTTGCATATTTTC
>Location:NODE_268840_length_12752_cov_27.436010	Coordinate:1469	Reads:9	Hits:1	Allocated_reads:9	Strand:-
TGATTTCACTCTCCGCTTGCATATTTT
>Location:NODE_268840_length_12752_cov_27.436010	Coordinate:1470	Reads:4	Hits:1	Allocated_reads:4	Strand:-
TGATTTCACTCTCCGCTTGCATATTT
>Location:NODE_268840_length_12752_cov_27.436010	Coordinate:1471	Reads:2	Hits:1	Allocated_reads:2	Strand:-
TGATTTCACTCTCCGCTTGCATATT
>Location:NODE_268840_length_12752_cov_27.436010	Coordinate:1477	Reads:1	Hits:1	Allocated_reads:1	Strand:-
TAGTCATAGGTGATTTCACTCTCCGCTTG
>Location:NODE_268840_length_12752_cov_27.436010	Coordinate:1478	Reads:6	Hits:1	Allocated_reads:6	Strand:-
TAGTCATAGGTGATTTCACTCTCCGCTT
>Location:NODE_268840_length_12752_cov_27.436010	Coordinate:1479	Reads:7	Hits:1	Allocated_reads:7	Strand:-
TAGTCATAGGTGATTTCACTCTCCGCT
>Location:NODE_268840_length_12752_cov_27.436010	Coordinate:1480	Reads:3	Hits:1	Allocated_reads:3	Strand:-
TAGTCATAGGTGATTTCACTCTCCGC
>Location:NODE_268840_length_12752_cov_27.436010	Coordinate:1481	Reads:1	Hits:1	Allocated_reads:1	Strand:-
TAGTCATAGGTGATTTCACTCTCCG
>Location:NODE_268840_length_12752_cov_27.436010	Coordinate:1486	Reads:1	Hits:1	Allocated_reads:1	Strand:+
AGTGAAATCACCTATGACTATGGGGAATCT
>Location:NODE_268840_length_12752_cov_27.436010	Coordinate:1491	Reads:1	Hits:1	Allocated_reads:1	Strand:-
ACATAGATTCCCCATAGTCATAGGTGATT
>Location:NODE_268840_length_12752_cov_27.436010	Coordinate:1494	Reads:1	Hits:1	Allocated_reads:1	Strand:-
TGGCCACATAGATTCCCCATAGTCATAGGAG
>Location:NODE_268840_length_12752_cov_27.436010	Coordinate:1496	Reads:1	Hits:1	Allocated_reads:1	Strand:-
ATGGCCACATAGATTCCCCATAGTCATAGG
>Location:NODE_268840_length_12752_cov_27.436010	Coordinate:1496	Reads:4	Hits:1	Allocated_reads:4	Strand:-
TGGCCACATAGATTCCCCATAGTCATAGG
>Location:NODE_268840_length_12752_cov_27.436010	Coordinate:1504	Reads:1	Hits:1	Allocated_reads:1	Strand:-
TCGCCATGGCCACATAGATTCCCCATA
>Location:NODE_268840_length_12752_cov_27.436010	Coordinate:1520	Reads:3	Hits:1	Allocated_reads:3	Strand:-
TTACTTACCAGAGCTCGCCATGGCC
>Location:NODE_268840_length_12752_cov_27.436010	Coordinate:1525	Reads:1	Hits:1	Allocated_reads:1	Strand:-
TGAAGAGGATTTACTTACCAGAGCTCGCCA
>Location:NODE_268840_length_12752_cov_27.436010	Coordinate:1526	Reads:1	Hits:1	Allocated_reads:1	Strand:-
TGAAGAGGATTTACTTACCAGAGCTCGCC
>Location:NODE_268840_length_12752_cov_27.436010	Coordinate:1530	Reads:3	Hits:1	Allocated_reads:3	Strand:-
TATGAAGAGGATTTACTTACCAGAGCT
>Location:NODE_268840_length_12752_cov_27.436010	Coordinate:1530	Reads:3	Hits:1	Allocated_reads:3	Strand:-
TCTATGAAGAGGATTTACTTACCAGAGCT
>Location:NODE_268840_length_12752_cov_27.436010	Coordinate:1540	Reads:1	Hits:1	Allocated_reads:1	Strand:-
TGTACTGCACAATCTATGAAGAGGATTTACT
>Location:NODE_268840_length_12752_cov_27.436010	Coordinate:1554	Reads:1	Hits:1	Allocated_reads:1	Strand:-
TAACATTTCCTGTACTGCACAATCTAT
>Location:NODE_268840_length_12752_cov_27.436010	Coordinate:1555	Reads:1	Hits:1	Allocated_reads:1	Strand:-
TAACATTTCCTGTACTGCACAATCTA
>Location:NODE_268840_length_12752_cov_27.436010	Coordinate:1557	Reads:1	Hits:1	Allocated_reads:1	Strand:-
TAATATTTAACATTTCCTGTACTGCACAATC
>Location:NODE_268840_length_12752_cov_27.436010	Coordinate:1557	Reads:1	Hits:1	Allocated_reads:1	Strand:-
TATTTAACATTTCCTGTACTGCACAATC
>Location:NODE_268840_length_12752_cov_27.436010	Coordinate:1560	Reads:2	Hits:1	Allocated_reads:2	Strand:-
TAATATTTAACATTTCCTGTACTGCACA
>Location:NODE_268840_length_12752_cov_27.436010	Coordinate:1560	Reads:1	Hits:1	Allocated_reads:1	Strand:-
TACTAATATTTAACATTTCCTGTACTGCACA
>Location:NODE_268840_length_12752_cov_27.436010	Coordinate:1561	Reads:1	Hits:1	Allocated_reads:1	Strand:-
TAATATTTAACATTTCCTGTACTGCAC
>Location:NODE_268840_length_12752_cov_27.436010	Coordinate:1565	Reads:2	Hits:1	Allocated_reads:2	Strand:-
TCATCTACTAATATTTAACATTTCCTGTACT
>Location:NODE_268840_length_12752_cov_27.436010	Coordinate:1581	Reads:1	Hits:1	Allocated_reads:1	Strand:-
TAATATCTATCTTTTCATCTACTAATATT
>Location:NODE_268840_length_12752_cov_27.436010	Coordinate:1612	Reads:1	Hits:1	Allocated_reads:1	Strand:+
CTAGTTATGAAGACCAGAGTAGATC
>Location:NODE_268840_length_12752_cov_27.436010	Coordinate:1622	Reads:1	Hits:1	Allocated_reads:1	Strand:-
TCTAAACCCTGCACTGATCTACTCTGGTCT
>Location:NODE_268840_length_12752_cov_27.436010	Coordinate:1631	Reads:1	Hits:1	Allocated_reads:1	Strand:-
ATAAAAGCTCTAAACCCTGCACTGATCTA
>Location:NODE_268840_length_12752_cov_27.436010	Coordinate:1631	Reads:2	Hits:1	Allocated_reads:2	Strand:-
TAAAAGCTCTAAACCCTGCACTGATCTA
>Location:NODE_268840_length_12752_cov_27.436010	Coordinate:1633	Reads:2	Hits:1	Allocated_reads:2	Strand:-
TAAAAGCTCTAAACCCTGCACTGATC
>Location:NODE_268840_length_12752_cov_27.436010	Coordinate:1637	Reads:1	Hits:1	Allocated_reads:1	Strand:-
TGTCAATAAAAGCTCTAAACCCTGCACT
>Location:NODE_268840_length_12752_cov_27.436010	Coordinate:1637	Reads:1	Hits:1	Allocated_reads:1	Strand:-
TTGTCAATAAAAGCTCTAAACCCTGCACT
>Location:NODE_268840_length_12752_cov_27.436010	Coordinate:1643	Reads:1	Hits:1	Allocated_reads:1	Strand:-
TATCACATTTTGTCAATAAAAGCTCTAAACCC
>Location:NODE_268840_length_12752_cov_27.436010	Coordinate:1645	Reads:1	Hits:1	Allocated_reads:1	Strand:-
TATCACATTTTGTCAATAAAAGCTCTAAAC
>Location:NODE_268840_length_12752_cov_27.436010	Coordinate:1679	Reads:1	Hits:1	Allocated_reads:1	Strand:-
TAAATGGACAAAAACATGTGTAAAAGGACA
>Location:NODE_268840_length_12752_cov_27.436010	Coordinate:1693	Reads:1	Hits:1	Allocated_reads:1	Strand:-
TCAGCTTCAGGTTAAATGGACAAAAACA
>Location:NODE_268840_length_12752_cov_27.436010	Coordinate:1715	Reads:3	Hits:1	Allocated_reads:3	Strand:-
CAGAAATCCAATCATGTAAACTGATCAGCT
>Location:NODE_268840_length_12752_cov_27.436010	Coordinate:1715	Reads:1	Hits:1	Allocated_reads:1	Strand:-
GAAATCCAATCATGTAAACTGATCAGCT
>Location:NODE_268840_length_12752_cov_27.436010	Coordinate:1719	Reads:2	Hits:1	Allocated_reads:2	Strand:-
TCCCCAGAAATCCAATCATGTAAACTGATC
>Location:NODE_268840_length_12752_cov_27.436010	Coordinate:1719	Reads:1	Hits:1	Allocated_reads:1	Strand:-
TTCCCCAGAAATCCAATCATGTAAACTGATC
>Location:NODE_268840_length_12752_cov_27.436010	Coordinate:1720	Reads:1	Hits:1	Allocated_reads:1	Strand:-
TCCCCAGAAATCCAATCATGTAAACTGAT
>Location:NODE_268840_length_12752_cov_27.436010	Coordinate:1721	Reads:1	Hits:1	Allocated_reads:1	Strand:-
TATTTCCCCAGAAATCCAATCATGTAAACTGA
>Location:NODE_268840_length_12752_cov_27.436010	Coordinate:1721	Reads:1	Hits:1	Allocated_reads:1	Strand:-
TTCCCCAGAAATCCAATCATGTAAACTGA
>Location:NODE_268840_length_12752_cov_27.436010	Coordinate:1721	Reads:1	Hits:1	Allocated_reads:1	Strand:-
TTTCCCCAGAAATCCAATCATGTAAACTGA
>Location:NODE_268840_length_12752_cov_27.436010	Coordinate:1723	Reads:1	Hits:1	Allocated_reads:1	Strand:-
TCCCCAGAAATCCAATCATGTAAACT
>Location:NODE_268840_length_12752_cov_27.436010	Coordinate:1723	Reads:1	Hits:1	Allocated_reads:1	Strand:-
TTTCCCCAGAAATCCAATCATGTAAACT
>Location:NODE_268840_length_12752_cov_27.436010	Coordinate:1724	Reads:1	Hits:1	Allocated_reads:1	Strand:-
TTCCCCAGAAATCCAATCATGTAAAC
>Location:NODE_268840_length_12752_cov_27.436010	Coordinate:1749	Reads:1	Hits:1	Allocated_reads:1	Strand:+
AATAGATGGCTTTACATCAGTGTTGGG
>Location:NODE_268840_length_12752_cov_27.436010	Coordinate:1756	Reads:1	Hits:1	Allocated_reads:1	Strand:-
CTCTAAACCCAACACTGATGTAAAGCC
>Location:NODE_268840_length_12752_cov_27.436010	Coordinate:1758	Reads:1	Hits:1	Allocated_reads:1	Strand:-
TAAAAGCTCTAAACCCAACACTGATGTAAAG
>Location:NODE_268840_length_12752_cov_27.436010	Coordinate:1761	Reads:1	Hits:3	Allocated_reads:0.333333333333333	Strand:-
TAAAAGCTCTAAACCCAACACTGATGTA
>Location:NODE_268840_length_12752_cov_27.436010	Coordinate:1762	Reads:1	Hits:3	Allocated_reads:0.333333333333333	Strand:-
TAAAAGCTCTAAACCCAACACTGATGT
>Location:NODE_268840_length_12752_cov_27.436010	Coordinate:1767	Reads:2	Hits:3	Allocated_reads:0.666666666666667	Strand:-
TGTCAATAAAAGCTCTAAACCCAACACT
>Location:NODE_268840_length_12752_cov_27.436010	Coordinate:1767	Reads:3	Hits:3	Allocated_reads:1	Strand:-
TGTTGTCAATAAAAGCTCTAAACCCAACACT
>Location:NODE_268840_length_12752_cov_27.436010	Coordinate:1770	Reads:1	Hits:3	Allocated_reads:0.333333333333333	Strand:-
TGTTGTCAATAAAAGCTCTAAACCCAAC
>Location:NODE_268840_length_12752_cov_27.436010	Coordinate:1780	Reads:1	Hits:1	Allocated_reads:1	Strand:-
TTGTCCTGCTGTTGTCAATAAAAGCTC
>Location:NODE_268840_length_12752_cov_27.436010	Coordinate:1785	Reads:1	Hits:1	Allocated_reads:1	Strand:-
TTCTAACTTGTCCTGCTGTTGTCAATAAA
>Location:NODE_268840_length_12752_cov_27.436010	Coordinate:1788	Reads:1	Hits:1	Allocated_reads:1	Strand:-
TCTAACTTGTCCTGCTGTTGTCAAT
>Location:NODE_268840_length_12752_cov_27.436010	Coordinate:1788	Reads:1	Hits:1	Allocated_reads:1	Strand:-
TTCTAACTTGTCCTGCTGTTGTCAAT
>Location:NODE_268840_length_12752_cov_27.436010	Coordinate:1792	Reads:4	Hits:1	Allocated_reads:4	Strand:-
TCCTGACTTCTAACTTGTCCTGCTGTTGT
>Location:NODE_268840_length_12752_cov_27.436010	Coordinate:1792	Reads:3	Hits:1	Allocated_reads:3	Strand:-
TGACTTCTAACTTGTCCTGCTGTTGT
>Location:NODE_268840_length_12752_cov_27.436010	Coordinate:1793	Reads:1	Hits:1	Allocated_reads:1	Strand:-
TGACTTCTAACTTGTCCTGCTGTTG
>Location:NODE_268840_length_12752_cov_27.436010	Coordinate:1795	Reads:1	Hits:1	Allocated_reads:1	Strand:-
TGTTCCTGACTTCTAACTTGTCCTGCTGT
>Location:NODE_268840_length_12752_cov_27.436010	Coordinate:1817	Reads:1	Hits:1	Allocated_reads:1	Strand:-
GACTGAACACATGTAGAGTTAATGTTCCT
>Location:NODE_268840_length_12752_cov_27.436010	Coordinate:1827	Reads:1	Hits:1	Allocated_reads:1	Strand:-
ATGAGGACACGACGACTGAACACATGTAGAGT
>Location:NODE_268840_length_12752_cov_27.436010	Coordinate:1827	Reads:2	Hits:1	Allocated_reads:2	Strand:-
GAGGACACGACGACTGAACACATGTAGAGT
>Location:NODE_268840_length_12752_cov_27.436010	Coordinate:1827	Reads:1	Hits:1	Allocated_reads:1	Strand:-
TATGAGGACACGACGACTGAACACATGTAGAGT
>Location:NODE_268840_length_12752_cov_27.436010	Coordinate:1827	Reads:1	Hits:1	Allocated_reads:1	Strand:-
TGAGGACACGACGACTGAACACATGTAGAGT
>Location:NODE_268840_length_12752_cov_27.436010	Coordinate:1849	Reads:1	Hits:1	Allocated_reads:1	Strand:-
TCACAGCTTGAAACAATATGAGGACAC
>Location:NODE_268840_length_12752_cov_27.436010	Coordinate:1851	Reads:1	Hits:1	Allocated_reads:1	Strand:-
TCACAGCTTGAAACAATATGAGGAC
>Location:NODE_268840_length_12752_cov_27.436010	Coordinate:1868	Reads:1	Hits:1	Allocated_reads:1	Strand:-
TGAAACACACTCATGTTCTTCACAGCT
>Location:NODE_268840_length_12752_cov_27.436010	Coordinate:1868	Reads:1	Hits:1	Allocated_reads:1	Strand:-
TTCTGAAACACACTCATGTTCTTCACAGCT
>Location:NODE_268840_length_12752_cov_27.436010	Coordinate:1871	Reads:1	Hits:1	Allocated_reads:1	Strand:-
TATTCTGAAACACACTCATGTTCTTCACA
>Location:NODE_268840_length_12752_cov_27.436010	Coordinate:1873	Reads:1	Hits:1	Allocated_reads:1	Strand:-
TATTCTGAAACACACTCATGTTCTTCA
>Location:NODE_268840_length_12752_cov_27.436010	Coordinate:1878	Reads:1	Hits:1	Allocated_reads:1	Strand:-
TGAGGACGTATTCTGAAACACACTCATGTT
>Location:NODE_268840_length_12752_cov_27.436010	Coordinate:1890	Reads:1	Hits:1	Allocated_reads:1	Strand:-
AACCATATGAGGACGTATTCTGAAA
>Location:NODE_268840_length_12752_cov_27.436010	Coordinate:1911	Reads:1	Hits:1	Allocated_reads:1	Strand:-
ACACACTAGAGTTGTTGGTCCAACC
>Location:NODE_268840_length_12752_cov_27.436010	Coordinate:1924	Reads:1	Hits:3	Allocated_reads:0.333333333333333	Strand:-
TATGAGGACAGTGTAACACACACTAGAGT
>Location:NODE_268840_length_12752_cov_27.436010	Coordinate:1930	Reads:1	Hits:4	Allocated_reads:0.25	Strand:-
CAATATGAGGACAGTGTAACACACAC
>Location:NODE_268840_length_12752_cov_27.436010	Coordinate:1931	Reads:1	Hits:1	Allocated_reads:1	Strand:-
CCAACAATATGAGGACAGTGTAACACACA
>Location:NODE_268840_length_12752_cov_27.436010	Coordinate:1932	Reads:1	Hits:1	Allocated_reads:1	Strand:-
CCAACAATATGAGGACAGTGTAACACAC
>Location:NODE_268840_length_12752_cov_27.436010	Coordinate:1933	Reads:1	Hits:1	Allocated_reads:1	Strand:-
TACCCAACAATATGAGGACAGTGTAACACA
>Location:NODE_268840_length_12752_cov_27.436010	Coordinate:1936	Reads:1	Hits:1	Allocated_reads:1	Strand:-
CCAACAATATGAGGACAGTGTAAC
>Location:NODE_268840_length_12752_cov_27.436010	Coordinate:1966	Reads:1	Hits:1	Allocated_reads:1	Strand:-
TATTATAGAAACTTAACACAGTACAGTTC
>Location:NODE_268840_length_12752_cov_27.436010	Coordinate:2002	Reads:1	Hits:1	Allocated_reads:1	Strand:-
TTATTGACAGGAGGATCTGAGTTCCTTA
>Location:NODE_268840_length_12752_cov_27.436010	Coordinate:2008	Reads:1	Hits:1	Allocated_reads:1	Strand:-
TTAGTGAACATTATTGACAGGAGGATCTGAGT
>Location:NODE_268840_length_12752_cov_27.436010	Coordinate:2009	Reads:1	Hits:1	Allocated_reads:1	Strand:-
TAGTGAACATTATTGACAGGAGGATCTGAG
>Location:NODE_268840_length_12752_cov_27.436010	Coordinate:2010	Reads:1	Hits:1	Allocated_reads:1	Strand:-
TTAGTGAACATTATTGACAGGAGGATCTGA
>Location:NODE_268840_length_12752_cov_27.436010	Coordinate:2013	Reads:2	Hits:1	Allocated_reads:2	Strand:-
TACATTAGTGAACATTATTGACAGGAGGATC
>Location:NODE_268840_length_12752_cov_27.436010	Coordinate:2015	Reads:1	Hits:1	Allocated_reads:1	Strand:-
AGATACATTAGTGAACATTATTGACAGGAGGA
>Location:NODE_268840_length_12752_cov_27.436010	Coordinate:2017	Reads:1	Hits:1	Allocated_reads:1	Strand:-
AGATACATTAGTGAACATTATTGACAGGAG
>Location:NODE_268840_length_12752_cov_27.436010	Coordinate:2017	Reads:1	Hits:1	Allocated_reads:1	Strand:-
TACATTAGTGAACATTATTGACAGGAG
>Location:NODE_268840_length_12752_cov_27.436010	Coordinate:2042	Reads:1	Hits:1	Allocated_reads:1	Strand:-
TGCATTGAGTTCACATATATATCACAGATA
>Location:NODE_268840_length_12752_cov_27.436010	Coordinate:2057	Reads:1	Hits:1	Allocated_reads:1	Strand:-
GCTGAGATGAAAGTCTGCATTGAGTTCACA
>Location:NODE_268840_length_12752_cov_27.436010	Coordinate:2060	Reads:1	Hits:1	Allocated_reads:1	Strand:-
TGCTGAGATGAAAGTCTGCATTGAGTTC
>Location:NODE_268840_length_12752_cov_27.436010	Coordinate:2105	Reads:3	Hits:1	Allocated_reads:3	Strand:-
TGAGTGAAAATTCATTTGTGAACCCTGT
>Location:NODE_268840_length_12752_cov_27.436010	Coordinate:2105	Reads:1	Hits:1	Allocated_reads:1	Strand:-
TTGAGTGAAAATTCATTTGTGAACCCTGT
>Location:NODE_268840_length_12752_cov_27.436010	Coordinate:2107	Reads:1	Hits:1	Allocated_reads:1	Strand:-
TCTTGAGTGAAAATTCATTTGTGAACCCT
>Location:NODE_268840_length_12752_cov_27.436010	Coordinate:2107	Reads:2	Hits:1	Allocated_reads:2	Strand:-
TGAGTGAAAATTCATTTGTGAACCCT
>Location:NODE_268840_length_12752_cov_27.436010	Coordinate:2119	Reads:1	Hits:1	Allocated_reads:1	Strand:-
TTGACATGAAATCTTGAGTGAAAATTCA
>Location:NODE_268840_length_12752_cov_27.436010	Coordinate:2120	Reads:1	Hits:1	Allocated_reads:1	Strand:-
TGACATGAAATCTTGAGTGAAAATTC
>Location:NODE_268840_length_12752_cov_27.436010	Coordinate:2126	Reads:1	Hits:1	Allocated_reads:1	Strand:+
TCACTCAAGATTTCATGTCAAAATGACA
>Location:NODE_268840_length_12752_cov_27.436010	Coordinate:2171	Reads:1	Hits:1	Allocated_reads:1	Strand:-
TAATAGTGAGAATGATTTAACATACATA
>Location:NODE_268840_length_12752_cov_27.436010	Coordinate:2186	Reads:1	Hits:1	Allocated_reads:1	Strand:-
ACAATGCATTGTAACTTAATAGTGAGAAT
>Location:NODE_268840_length_12752_cov_27.436010	Coordinate:2207	Reads:1	Hits:1	Allocated_reads:1	Strand:-
TAGTAGGTTAAGAAATGAAAAACAATGCA
>Location:NODE_268840_length_12752_cov_27.436010	Coordinate:2209	Reads:1	Hits:1	Allocated_reads:1	Strand:-
TGCTAGTAGGTTAAGAAATGAAAAACAATG
>Location:NODE_268840_length_12752_cov_27.436010	Coordinate:2212	Reads:1	Hits:1	Allocated_reads:1	Strand:-
TTGCTAGTAGGTTAAGAAATGAAAAACA
>Location:NODE_268840_length_12752_cov_27.436010	Coordinate:2217	Reads:1	Hits:1	Allocated_reads:1	Strand:-
AACACATTGCTAGTAGGTTAAGAAATGAA
>Location:NODE_268840_length_12752_cov_27.436010	Coordinate:2228	Reads:1	Hits:1	Allocated_reads:1	Strand:-
CAGTATACTTTAAAACACATTGCTAGTAGGC
>Location:NODE_268840_length_12752_cov_27.436010	Coordinate:2275	Reads:1	Hits:1	Allocated_reads:1	Strand:-
TGTATCCAGATCTTTTAGTACTGTAACTCA
>Location:NODE_268840_length_12752_cov_27.436010	Coordinate:2276	Reads:1	Hits:1	Allocated_reads:1	Strand:-
TGTATCCAGATCTTTTAGTACTGTAACTC
>Location:NODE_268840_length_12752_cov_27.436010	Coordinate:2277	Reads:7	Hits:1	Allocated_reads:7	Strand:-
TGTATCCAGATCTTTTAGTACTGTAACT
>Location:NODE_268840_length_12752_cov_27.436010	Coordinate:2293	Reads:1	Hits:1	Allocated_reads:1	Strand:-
TTTTGCCAGACTTAAATGTATCCAGATC
>Location:NODE_268840_length_12752_cov_27.436010	Coordinate:2309	Reads:1	Hits:3	Allocated_reads:0.333333333333333	Strand:-
TATTGCTTATTTATGCATTTTGCCAGACT
>Location:NODE_268840_length_12752_cov_27.436010	Coordinate:2366	Reads:1	Hits:3	Allocated_reads:0.333333333333333	Strand:-
GCCTAATCTCACAGAAGTGGACCTCC
>Location:NODE_268840_length_12752_cov_27.436010	Coordinate:2366	Reads:3	Hits:3	Allocated_reads:1	Strand:-
TGCCTAATCTCACAGAAGTGGACCTCC
>Location:NODE_268840_length_12752_cov_27.436010	Coordinate:2430	Reads:1	Hits:3	Allocated_reads:0.333333333333333	Strand:-
TCATCAATACTCAGGCATCTCCTTAT
>Location:NODE_268840_length_12752_cov_27.436010	Coordinate:2445	Reads:2	Hits:3	Allocated_reads:0.666666666666667	Strand:-
TAATCTACTAATAATACTCATCAATACT
>Location:NODE_268840_length_12752_cov_27.436010	Coordinate:2499	Reads:2	Hits:3	Allocated_reads:0.666666666666667	Strand:-
AGCATTGGGCAGTGTGTAATTTTACATT
>Location:NODE_268840_length_12752_cov_27.436010	Coordinate:2499	Reads:1	Hits:3	Allocated_reads:0.333333333333333	Strand:-
GCATTGGGCAGTGTGTAATTTTACATT
>Location:NODE_268840_length_12752_cov_27.436010	Coordinate:2499	Reads:8	Hits:3	Allocated_reads:2.66666666666667	Strand:-
TCAGCATTGGGCAGTGTGTAATTTTACATT
>Location:NODE_268840_length_12752_cov_27.436010	Coordinate:2501	Reads:1	Hits:3	Allocated_reads:0.333333333333333	Strand:-
AAAGTCAGCATTGGGCAGTGTGTAATTTTACA
>Location:NODE_268840_length_12752_cov_27.436010	Coordinate:2518	Reads:1	Hits:3	Allocated_reads:0.333333333333333	Strand:-
TGTTTGCATTGTAGGCAAAGTCAGCATTGGG
>Location:NODE_268840_length_12752_cov_27.436010	Coordinate:2551	Reads:2	Hits:1	Allocated_reads:2	Strand:-
TATGAGAATTAATGCATGCAATACGTTTGCTTC
>Location:NODE_268840_length_12752_cov_27.436010	Coordinate:2553	Reads:1	Hits:1	Allocated_reads:1	Strand:-
TATGAGAATTAATGCATGCAATACGTTTGCG
>Location:NODE_268840_length_12752_cov_27.436010	Coordinate:2553	Reads:9	Hits:1	Allocated_reads:9	Strand:-
TATGAGAATTAATGCATGCAATACGTTTGCT
>Location:NODE_268840_length_12752_cov_27.436010	Coordinate:2554	Reads:27	Hits:1	Allocated_reads:27	Strand:-
TATGAGAATTAATGCATGCAATACGTTTGC
>Location:NODE_268840_length_12752_cov_27.436010	Coordinate:2554	Reads:2	Hits:1	Allocated_reads:2	Strand:-
TGAGAATTAATGCATGCAATACGTTTGC
>Location:NODE_268840_length_12752_cov_27.436010	Coordinate:2555	Reads:1	Hits:1	Allocated_reads:1	Strand:-
TATGAGAATTAATGCATGCAATACGTTTG
>Location:NODE_268840_length_12752_cov_27.436010	Coordinate:2556	Reads:1	Hits:1	Allocated_reads:1	Strand:-
TATGAGAATTAATGCATGCAATACGTTT
>Location:NODE_268840_length_12752_cov_27.436010	Coordinate:2557	Reads:2	Hits:1	Allocated_reads:2	Strand:-
ATATGAGAATTAATGCATGCAATACGTT
>Location:NODE_268840_length_12752_cov_27.436010	Coordinate:2557	Reads:16	Hits:1	Allocated_reads:16	Strand:-
TATGAGAATTAATGCATGCAATACGTT
>Location:NODE_268840_length_12752_cov_27.436010	Coordinate:2557	Reads:1	Hits:1	Allocated_reads:1	Strand:-
TGAGAATTAATGCATGCAATACGTT
>Location:NODE_268840_length_12752_cov_27.436010	Coordinate:2563	Reads:1	Hits:2	Allocated_reads:0.5	Strand:-
AACAGTGAAATATGAGAATTAATGCATGCAA
>Location:NODE_268840_length_12752_cov_27.436010	Coordinate:2564	Reads:1	Hits:2	Allocated_reads:0.5	Strand:-
TAACAGTGAAATATGAGAATTAATGCATGCA
>Location:NODE_268840_length_12752_cov_27.436010	Coordinate:2566	Reads:3	Hits:2	Allocated_reads:1.5	Strand:-
TAACAGTGAAATATGAGAATTAATGCATG
>Location:NODE_268840_length_12752_cov_27.436010	Coordinate:2568	Reads:2	Hits:2	Allocated_reads:1	Strand:-
CAGTGAAATATGAGAATTAATGCA
>Location:NODE_268840_length_12752_cov_27.436010	Coordinate:2588	Reads:1	Hits:3	Allocated_reads:0.333333333333333	Strand:-
GGTCCTTGAGCCTTTGAAAAGTAACAGT
>Location:NODE_268840_length_12752_cov_27.436010	Coordinate:2588	Reads:1	Hits:3	Allocated_reads:0.333333333333333	Strand:-
TGGTCCTTGAGCCTTTGAAAAGTAACAGT
>Location:NODE_268840_length_12752_cov_27.436010	Coordinate:2592	Reads:1	Hits:2	Allocated_reads:0.5	Strand:-
TTCTTGGTCCTTGAGCCTTTGAAAAGTAA
>Location:NODE_268840_length_12752_cov_27.436010	Coordinate:2597	Reads:1	Hits:2	Allocated_reads:0.5	Strand:-
TCCCAGAATTCTTGGTCCTTGAGCCTTTGAAA
>Location:NODE_268840_length_12752_cov_27.436010	Coordinate:2599	Reads:10	Hits:2	Allocated_reads:5	Strand:-
TCCCAGAATTCTTGGTCCTTGAGCCTTTGA
>Location:NODE_268840_length_12752_cov_27.436010	Coordinate:2599	Reads:3	Hits:2	Allocated_reads:1.5	Strand:-
TCCCAGAATTCTTGGTCCTTGAGCCTTTGT
>Location:NODE_268840_length_12752_cov_27.436010	Coordinate:2600	Reads:8	Hits:2	Allocated_reads:4	Strand:-
TCCCAGAATTCTTGGTCCTTGAGCCTTTG
>Location:NODE_268840_length_12752_cov_27.436010	Coordinate:2601	Reads:1	Hits:2	Allocated_reads:0.5	Strand:-
CCAGAATTCTTGGTCCTTGAGCCTTT
>Location:NODE_268840_length_12752_cov_27.436010	Coordinate:2601	Reads:1	Hits:2	Allocated_reads:0.5	Strand:-
CCCAGAATTCTTGGTCCTTGAGCCTTT
>Location:NODE_268840_length_12752_cov_27.436010	Coordinate:2601	Reads:54	Hits:2	Allocated_reads:27	Strand:-
TCCCAGAATTCTTGGTCCTTGAGCCTTT
>Location:NODE_268840_length_12752_cov_27.436010	Coordinate:2601	Reads:4	Hits:2	Allocated_reads:2	Strand:-
TTCCCAGAATTCTTGGTCCTTGAGCCTTT
>Location:NODE_268840_length_12752_cov_27.436010	Coordinate:2602	Reads:1	Hits:2	Allocated_reads:0.5	Strand:-
CAGAATTCTTGGTCCTTGAGCCTT
>Location:NODE_268840_length_12752_cov_27.436010	Coordinate:2602	Reads:5	Hits:2	Allocated_reads:2.5	Strand:-
CCAGAATTCTTGGTCCTTGAGCCTT
>Location:NODE_268840_length_12752_cov_27.436010	Coordinate:2602	Reads:2	Hits:2	Allocated_reads:1	Strand:-
GTTCCCAGAATTCTTGGTCCTTGAGCCTT
>Location:NODE_268840_length_12752_cov_27.436010	Coordinate:2602	Reads:1	Hits:2	Allocated_reads:0.5	Strand:-
TCCCAGAATTCTTGGTCCTTGAGCCGT
>Location:NODE_268840_length_12752_cov_27.436010	Coordinate:2602	Reads:1	Hits:2	Allocated_reads:0.5	Strand:-
TCCCAGAATTCTTGGTCCTTGAGCCTG
>Location:NODE_268840_length_12752_cov_27.436010	Coordinate:2602	Reads:88	Hits:2	Allocated_reads:44	Strand:-
TCCCAGAATTCTTGGTCCTTGAGCCTT
>Location:NODE_268840_length_12752_cov_27.436010	Coordinate:2602	Reads:7	Hits:2	Allocated_reads:3.5	Strand:-
TTCCCAGAATTCTTGGTCCTTGAGCCTT
>Location:NODE_268840_length_12752_cov_27.436010	Coordinate:2603	Reads:1	Hits:2	Allocated_reads:0.5	Strand:-
CCAGAATTCTTGGTCCTTGAGCCT
>Location:NODE_268840_length_12752_cov_27.436010	Coordinate:2603	Reads:1	Hits:2	Allocated_reads:0.5	Strand:-
CCCAGAATTCTTGGTCCTTGAGCCT
>Location:NODE_268840_length_12752_cov_27.436010	Coordinate:2603	Reads:1	Hits:2	Allocated_reads:0.5	Strand:-
TCCCAGAATTCTTGGTCCTTGAGCCA
>Location:NODE_268840_length_12752_cov_27.436010	Coordinate:2603	Reads:30	Hits:2	Allocated_reads:15	Strand:-
TCCCAGAATTCTTGGTCCTTGAGCCT
>Location:NODE_268840_length_12752_cov_27.436010	Coordinate:2603	Reads:4	Hits:2	Allocated_reads:2	Strand:-
TCCCAGAATTCTTGGTCCTTGAGCCG
>Location:NODE_268840_length_12752_cov_27.436010	Coordinate:2603	Reads:2	Hits:2	Allocated_reads:1	Strand:-
TTCCCAGAATTCTTGGTCCTTGAGCCT
>Location:NODE_268840_length_12752_cov_27.436010	Coordinate:2604	Reads:1	Hits:2	Allocated_reads:0.5	Strand:+
GGCTCAAGGACCAAGAATTCTGGGAACC
>Location:NODE_268840_length_12752_cov_27.436010	Coordinate:2604	Reads:12	Hits:2	Allocated_reads:6	Strand:-
TCCCAGAATTCTTGGTCCTTGAGCC
>Location:NODE_268840_length_12752_cov_27.436010	Coordinate:2604	Reads:2	Hits:2	Allocated_reads:1	Strand:-
TGGTTCCCAGAATTCTTGGTCCTTGAGCC
>Location:NODE_268840_length_12752_cov_27.436010	Coordinate:2604	Reads:1	Hits:2	Allocated_reads:0.5	Strand:-
TTCCCAGAATTCTTGGTCCTCGAGCC
>Location:NODE_268840_length_12752_cov_27.436010	Coordinate:2604	Reads:2	Hits:2	Allocated_reads:1	Strand:-
TTCCCAGAATTCTTGGTCCTTGAGCC
>Location:NODE_268840_length_12752_cov_27.436010	Coordinate:2604	Reads:1	Hits:2	Allocated_reads:0.5	Strand:-
TTGGTTCCCAGAATTCTTGGTCCTTGAGCC
>Location:NODE_268840_length_12752_cov_27.436010	Coordinate:2605	Reads:3	Hits:2	Allocated_reads:1.5	Strand:-
TCCCAGAATTCTTGGTCCTTGAGC
>Location:NODE_268840_length_12752_cov_27.436010	Coordinate:2605	Reads:4	Hits:2	Allocated_reads:2	Strand:-
TGGTTCCCAGAATTCTTGGTCCTTGAGC
>Location:NODE_268840_length_12752_cov_27.436010	Coordinate:2605	Reads:1	Hits:2	Allocated_reads:0.5	Strand:-
TTCCCAGAATTCTTGGTCCTTGAGC
>Location:NODE_268840_length_12752_cov_27.436010	Coordinate:2611	Reads:1	Hits:1	Allocated_reads:1	Strand:-
TGCGTGGCTTTGGTTCCCAGAATTCTTGGTCC
>Location:NODE_268840_length_12752_cov_27.436010	Coordinate:2619	Reads:2	Hits:1	Allocated_reads:2	Strand:+
AATTCTGGGAACCAAAGCCACGCACTT
>Location:NODE_268840_length_12752_cov_27.436010	Coordinate:2620	Reads:1	Hits:1	Allocated_reads:1	Strand:-
GTAAAGTGCGTGGCTTTGGTTCCCAGAAT
>Location:NODE_268840_length_12752_cov_27.436010	Coordinate:2621	Reads:2	Hits:1	Allocated_reads:2	Strand:-
AAGCTGAGTAAAGTGCGTGGCTTTGGTTCCCAGAA
>Location:NODE_268840_length_12752_cov_27.436010	Coordinate:2621	Reads:2	Hits:1	Allocated_reads:2	Strand:-
GTAAAGTGCGTGGCTTTGGTTCCCAGAA
>Location:NODE_268840_length_12752_cov_27.436010	Coordinate:2621	Reads:1	Hits:1	Allocated_reads:1	Strand:-
TGAGTAAAGTGCGTGGCTTTGGTTCCCAGAA
>Location:NODE_268840_length_12752_cov_27.436010	Coordinate:2623	Reads:1	Hits:1	Allocated_reads:1	Strand:-
AAGCTGAGTAAAGTGCGTGGCTTTGGTTCCCAT
>Location:NODE_268840_length_12752_cov_27.436010	Coordinate:2623	Reads:1	Hits:1	Allocated_reads:1	Strand:-
TGAGTAAAGTGCGTGGCTTTGGTTCCCAG
>Location:NODE_268840_length_12752_cov_27.436010	Coordinate:2624	Reads:5	Hits:1	Allocated_reads:5	Strand:-
AAGCTGAGTAAAGTGCGTGGCTTTGGTTCCCA
>Location:NODE_268840_length_12752_cov_27.436010	Coordinate:2624	Reads:4	Hits:1	Allocated_reads:4	Strand:-
TGAGTAAAGTGCGTGGCTTTGGTTCCCA
>Location:NODE_268840_length_12752_cov_27.436010	Coordinate:2625	Reads:4	Hits:1	Allocated_reads:4	Strand:-
AAGCTGAGTAAAGTGCGTGGCTTTGGTTCCC
>Location:NODE_268840_length_12752_cov_27.436010	Coordinate:2625	Reads:1	Hits:1	Allocated_reads:1	Strand:-
AGCTGAGTAAAGTGCGTGGCTTTGGTTCCC
>Location:NODE_268840_length_12752_cov_27.436010	Coordinate:2625	Reads:1	Hits:1	Allocated_reads:1	Strand:-
TGAGTAAAGTGCGTGGCTTTGGTTCCC
>Location:NODE_268840_length_12752_cov_27.436010	Coordinate:2626	Reads:1	Hits:1	Allocated_reads:1	Strand:-
AAGCTGAGTAAAGTGCGTGGCTTTGGTTCC
>Location:NODE_268840_length_12752_cov_27.436010	Coordinate:2626	Reads:1	Hits:1	Allocated_reads:1	Strand:-
TGAGTAAAGTGCGTGGCTTTGGTTCT
>Location:NODE_268840_length_12752_cov_27.436010	Coordinate:2627	Reads:1	Hits:1	Allocated_reads:1	Strand:-
AAGCTGAGTAAAGTGCGTGGCTTTGGTTC
>Location:NODE_268840_length_12752_cov_27.436010	Coordinate:2628	Reads:16	Hits:1	Allocated_reads:16	Strand:-
AAGCTGAGTAAAGTGCGTGGCTTTGGTT
>Location:NODE_268840_length_12752_cov_27.436010	Coordinate:2629	Reads:1	Hits:1	Allocated_reads:1	Strand:-
AAGCTGAGTAAAGTGCGTGGCTTGGGT
>Location:NODE_268840_length_12752_cov_27.436010	Coordinate:2629	Reads:33	Hits:1	Allocated_reads:33	Strand:-
AAGCTGAGTAAAGTGCGTGGCTTTGGT
>Location:NODE_268840_length_12752_cov_27.436010	Coordinate:2630	Reads:3	Hits:1	Allocated_reads:3	Strand:-
AAGCTGAGTAAAGTGCGTGGCTTTGG
>Location:NODE_268840_length_12752_cov_27.436010	Coordinate:2631	Reads:1	Hits:1	Allocated_reads:1	Strand:-
TTGTCCAGGGAAGCTGAGTAAAGTGCGTGGCTTTT
>Location:NODE_268840_length_12752_cov_27.436010	Coordinate:2633	Reads:1	Hits:1	Allocated_reads:1	Strand:-
TGTCCAGGGAAGCTGAGTAAAGTGCGTGGCTT
>Location:NODE_268840_length_12752_cov_27.436010	Coordinate:2634	Reads:1	Hits:1	Allocated_reads:1	Strand:-
TGTCCAGGGAAGCTGAGTAAAGTGCGTCGCT
>Location:NODE_268840_length_12752_cov_27.436010	Coordinate:2634	Reads:2	Hits:1	Allocated_reads:2	Strand:-
TGTCCAGGGAAGCTGAGTAAAGTGCGTGGCT
>Location:NODE_268840_length_12752_cov_27.436010	Coordinate:2640	Reads:1	Hits:1	Allocated_reads:1	Strand:-
TGTCCAGGGAAGCTGAGTAAAGTGC
>Location:NODE_268840_length_12752_cov_27.436010	Coordinate:2642	Reads:2	Hits:2	Allocated_reads:1	Strand:-
TCCATATTGTCCAGGGAAGCTGAGTAAAGT
>Location:NODE_268840_length_12752_cov_27.436010	Coordinate:2643	Reads:3	Hits:2	Allocated_reads:1.5	Strand:-
TCCATATTGTCCAGGGAAGCTGAGTAAAG
>Location:NODE_268840_length_12752_cov_27.436010	Coordinate:2646	Reads:1	Hits:1	Allocated_reads:1	Strand:-
CCCTCCATATTGTCCAGGGAAGCTGAGTA
>Location:NODE_268840_length_12752_cov_27.436010	Coordinate:2646	Reads:1	Hits:2	Allocated_reads:0.5	Strand:-
CCTCCATATTGTCCAGGGAAGCTGAGTA
>Location:NODE_268840_length_12752_cov_27.436010	Coordinate:2646	Reads:3	Hits:2	Allocated_reads:1.5	Strand:-
CTCCATATTGTCCAGGGAAGCTGAGTA
>Location:NODE_268840_length_12752_cov_27.436010	Coordinate:2646	Reads:1	Hits:2	Allocated_reads:0.5	Strand:+
TACTCAGCTTCCCTGGACAATATGG
>Location:NODE_268840_length_12752_cov_27.436010	Coordinate:2646	Reads:1	Hits:2	Allocated_reads:0.5	Strand:-
TCCATATTGTCCAGGGAAGCTGAATA
>Location:NODE_268840_length_12752_cov_27.436010	Coordinate:2646	Reads:21	Hits:2	Allocated_reads:10.5	Strand:-
TCCATATTGTCCAGGGAAGCTGAGTA
>Location:NODE_268840_length_12752_cov_27.436010	Coordinate:2658	Reads:1	Hits:1	Allocated_reads:1	Strand:+
CTGGACAATATGGAGGGCGTTTCTGCCT
>Location:NODE_268840_length_12752_cov_27.436010	Coordinate:2661	Reads:1	Hits:1	Allocated_reads:1	Strand:-
TTGAGGCAGAAACGCCCTCCATATTGTC
>Location:NODE_268840_length_12752_cov_27.436010	Coordinate:2669	Reads:2	Hits:1	Allocated_reads:2	Strand:-
TCCAGGGTGGTTGAGGCAGAAACGCCCTCC
>Location:NODE_268840_length_12752_cov_27.436010	Coordinate:2671	Reads:1	Hits:1	Allocated_reads:1	Strand:-
TCCAGGGTGGTTGAGGCAGAAACGCCCT
>Location:NODE_268840_length_12752_cov_27.436010	Coordinate:2672	Reads:10	Hits:1	Allocated_reads:10	Strand:-
TCCAGGGTGGTTGAGGCAGAAACGCCC
>Location:NODE_268840_length_12752_cov_27.436010	Coordinate:2672	Reads:1	Hits:1	Allocated_reads:1	Strand:-
TGTCCAGGGTGGTTGAGGCAGAAACGCCC
>Location:NODE_268840_length_12752_cov_27.436010	Coordinate:2673	Reads:6	Hits:1	Allocated_reads:6	Strand:-
TCCAGGGTGGTTGAGGCAGAAACGCC
>Location:NODE_268840_length_12752_cov_27.436010	Coordinate:2673	Reads:2	Hits:1	Allocated_reads:2	Strand:-
TGTCCAGGGTGGTTGAGGCAGAAACGCC
>Location:NODE_268840_length_12752_cov_27.436010	Coordinate:2675	Reads:1	Hits:1	Allocated_reads:1	Strand:-
TCCAGGGTGGTTGAGGCAGAAACG
>Location:NODE_268840_length_12752_cov_27.436010	Coordinate:2679	Reads:6	Hits:1	Allocated_reads:6	Strand:-
TTTTTGCTGTCCAGGGTGGTTGAGGCAGA
>Location:NODE_268840_length_12752_cov_27.436010	Coordinate:2682	Reads:1	Hits:1	Allocated_reads:1	Strand:-
TGTTTTTGCTGTCCAGGGTGGTTGAGGC
>Location:NODE_268840_length_12752_cov_27.436010	Coordinate:2682	Reads:5	Hits:1	Allocated_reads:5	Strand:-
TTTTTGCTGTCCAGGGTGGTTGAGGC
>Location:NODE_268840_length_12752_cov_27.436010	Coordinate:2683	Reads:1	Hits:1	Allocated_reads:1	Strand:-
TTTTTGCTGTCCAGGGTGGTTGAGG
>Location:NODE_268840_length_12752_cov_27.436010	Coordinate:2685	Reads:1	Hits:1	Allocated_reads:1	Strand:-
TGATGTTTTTGCTGTCCAGGGTGGTTGA
>Location:NODE_268840_length_12752_cov_27.436010	Coordinate:2687	Reads:4	Hits:1	Allocated_reads:4	Strand:-
TGATGTTTTTGCTGTCCAGGGTGGTT
>Location:NODE_268840_length_12752_cov_27.436010	Coordinate:2688	Reads:3	Hits:1	Allocated_reads:3	Strand:-
TGCTGATGTTTTTGCTGTCCAGGGTGGT
>Location:NODE_268840_length_12752_cov_27.436010	Coordinate:2688	Reads:1	Hits:1	Allocated_reads:1	Strand:-
TTGCTGATGTTTTTGCTGTCCAGGGTGGT
>Location:NODE_268840_length_12752_cov_27.436010	Coordinate:2689	Reads:1	Hits:2	Allocated_reads:0.5	Strand:+
CCACCCTGGACAGCAAAAACATCAGC
>Location:NODE_268840_length_12752_cov_27.436010	Coordinate:2689	Reads:1	Hits:2	Allocated_reads:0.5	Strand:-
TGCTGATGTTTTTGCTGTCCAGGGTGG
>Location:NODE_268840_length_12752_cov_27.436010	Coordinate:2695	Reads:1	Hits:1	Allocated_reads:1	Strand:-
TGCAGTGGTTGCTGATGTTTTTGCTGTCCA
>Location:NODE_268840_length_12752_cov_27.436010	Coordinate:2697	Reads:2	Hits:1	Allocated_reads:2	Strand:-
TGCAGTGGTTGCTGATGTTTTTGCTGTC
>Location:NODE_268840_length_12752_cov_27.436010	Coordinate:2698	Reads:1	Hits:1	Allocated_reads:1	Strand:-
TGCAGTGGTTGCTGATGTTTTTGCTGT
>Location:NODE_268840_length_12752_cov_27.436010	Coordinate:2704	Reads:1	Hits:1	Allocated_reads:1	Strand:-
TTTCCTGGTGCAGTGGTTGCTGATGTTTT
>Location:NODE_268840_length_12752_cov_27.436010	Coordinate:2716	Reads:1	Hits:1	Allocated_reads:1	Strand:-
TGCCTTTACCCTTTCCTGGTGCAGTGGT
>Location:NODE_268840_length_12752_cov_27.436010	Coordinate:2723	Reads:1	Hits:1	Allocated_reads:1	Strand:-
TAGATGGGTGCCTTTACCCTTTCCTGGTG
>Location:NODE_268840_length_12752_cov_27.436010	Coordinate:2738	Reads:1	Hits:1	Allocated_reads:1	Strand:-
CTTAAAACATTTTGTATAGATGGGTGCCTT
>Location:NODE_268840_length_12752_cov_27.436010	Coordinate:2766	Reads:2	Hits:2	Allocated_reads:1	Strand:-
CATGTCCATTGATAACAAGTATATTCACT
>Location:NODE_268840_length_12752_cov_27.436010	Coordinate:2766	Reads:1	Hits:2	Allocated_reads:0.5	Strand:-
TGTCCATTGATAACAAGTATATTCACT
>Location:NODE_268840_length_12752_cov_27.436010	Coordinate:2783	Reads:1	Hits:1	Allocated_reads:1	Strand:-
TGCCTGAAAAGAATAAACATGTCCATTGA
>Location:NODE_268840_length_12752_cov_27.436010	Coordinate:2793	Reads:1	Hits:1	Allocated_reads:1	Strand:-
TAATAGTGTCATGCCTGAAAAGAATAAACA
>Location:NODE_268840_length_12752_cov_27.436010	Coordinate:2802	Reads:1	Hits:1	Allocated_reads:1	Strand:-
TAAAAGCTCTTAATAGTGTCATGCCTGAAAA
>Location:NODE_268840_length_12752_cov_27.436010	Coordinate:2807	Reads:1	Hits:1	Allocated_reads:1	Strand:-
TATGATAAAAGCTCTTAATAGTGTCATGCCT
>Location:NODE_268840_length_12752_cov_27.436010	Coordinate:2807	Reads:1	Hits:1	Allocated_reads:1	Strand:-
TGATAAAAGCTCTTAATAGTGTCATGCCT
>Location:NODE_268840_length_12752_cov_27.436010	Coordinate:2823	Reads:1	Hits:1	Allocated_reads:1	Strand:-
GAAGATGAAACAGATTATGATAAAAGCTCT
>Location:NODE_268840_length_12752_cov_27.436010	Coordinate:2823	Reads:1	Hits:1	Allocated_reads:1	Strand:-
GATGAAACAGATTATGATAAAAGCTCT
>Location:NODE_268840_length_12752_cov_27.436010	Coordinate:2826	Reads:1	Hits:1	Allocated_reads:1	Strand:-
AAGAAGATGAAACAGATTATGATAAAAGC
>Location:NODE_268840_length_12752_cov_27.436010	Coordinate:2826	Reads:1	Hits:1	Allocated_reads:1	Strand:-
AGAAGATGAAACAGATTATGATAAAAGC
>Location:NODE_268840_length_12752_cov_27.436010	Coordinate:2826	Reads:1	Hits:1	Allocated_reads:1	Strand:-
GAAGATGAAACAGATTATGATAAAAGC
>Location:NODE_268840_length_12752_cov_27.436010	Coordinate:2837	Reads:2	Hits:2	Allocated_reads:1	Strand:-
TGGGAATCAAAGAAGATGAAACAGATT
>Location:NODE_268840_length_12752_cov_27.436010	Coordinate:2841	Reads:1	Hits:2	Allocated_reads:0.5	Strand:-
TCTGCTGGGAATCAAAGAAGATGAAACA
>Location:NODE_268840_length_12752_cov_27.436010	Coordinate:2842	Reads:1	Hits:2	Allocated_reads:0.5	Strand:-
TCTGCTGGGAATCAAAGAAGATGAAAC
>Location:NODE_268840_length_12752_cov_27.436010	Coordinate:2859	Reads:1	Hits:1	Allocated_reads:1	Strand:+
TCCCAGCAGAACAGAGCACTTCAAATGGTTC
>Location:NODE_268840_length_12752_cov_27.436010	Coordinate:2862	Reads:1	Hits:1	Allocated_reads:1	Strand:-
TGAACCATTTGAAGTGCTCTGTTCTGCTG
>Location:NODE_268840_length_12752_cov_27.436010	Coordinate:2866	Reads:1	Hits:1	Allocated_reads:1	Strand:-
TGCTTGGGATGAACCATTTGAAGTGCTCTGTTCA
>Location:NODE_268840_length_12752_cov_27.436010	Coordinate:2867	Reads:2	Hits:1	Allocated_reads:2	Strand:-
TGGGATGAACCATTTGAAGTGCTCTGTTC
>Location:NODE_268840_length_12752_cov_27.436010	Coordinate:2868	Reads:1	Hits:1	Allocated_reads:1	Strand:-
TGGGATGAACCATTTGAAGTGCTCTGTT
>Location:NODE_268840_length_12752_cov_27.436010	Coordinate:2869	Reads:1	Hits:1	Allocated_reads:1	Strand:-
TGCTTGGGATGAACCATTTGAAGTGCTCAAA
>Location:NODE_268840_length_12752_cov_27.436010	Coordinate:2869	Reads:1	Hits:1	Allocated_reads:1	Strand:-
TGCTTGGGATGAACCATTTGAAGTGCTCTTA
>Location:NODE_268840_length_12752_cov_27.436010	Coordinate:2869	Reads:8	Hits:1	Allocated_reads:8	Strand:-
TGCTTGGGATGAACCATTTGAAGTGCTCTGT
>Location:NODE_268840_length_12752_cov_27.436010	Coordinate:2869	Reads:1	Hits:1	Allocated_reads:1	Strand:-
TGGGATGAACCATTTGAAGTGCTCTGT
>Location:NODE_268840_length_12752_cov_27.436010	Coordinate:2870	Reads:3	Hits:1	Allocated_reads:3	Strand:-
TGCTTGGGATGAACCATTTGAAGTGCTCTG
>Location:NODE_268840_length_12752_cov_27.436010	Coordinate:2871	Reads:4	Hits:1	Allocated_reads:4	Strand:-
TGCTTGGGATGAACCATTTGAAGTGCTCT
>Location:NODE_268840_length_12752_cov_27.436010	Coordinate:2872	Reads:7	Hits:1	Allocated_reads:7	Strand:-
TGCTTGGGATGAACCATTTGAAGTGCTC
>Location:NODE_268840_length_12752_cov_27.436010	Coordinate:2873	Reads:18	Hits:2	Allocated_reads:9	Strand:-
TGCTTGGGATGAACCATTTGAAGTGCT
>Location:NODE_268840_length_12752_cov_27.436010	Coordinate:2874	Reads:3	Hits:2	Allocated_reads:1.5	Strand:-
TGCTTGGGATGAACCATTTGAAGTGC
>Location:NODE_268840_length_12752_cov_27.436010	Coordinate:2875	Reads:1	Hits:2	Allocated_reads:0.5	Strand:-
TGCTTGGGATGAACCATTTGAAAAC
>Location:NODE_268840_length_12752_cov_27.436010	Coordinate:2875	Reads:2	Hits:2	Allocated_reads:1	Strand:-
TGCTTGGGATGAACCATTTGAAGTG
>Location:NODE_268840_length_12752_cov_27.436010	Coordinate:2876	Reads:2	Hits:2	Allocated_reads:1	Strand:-
AGGATGCTTGGGATGAACCATTTGAAGT
>Location:NODE_268840_length_12752_cov_27.436010	Coordinate:2876	Reads:4	Hits:2	Allocated_reads:2	Strand:-
TGCTTGGGATGAACCATTTGAAGT
>Location:NODE_268840_length_12752_cov_27.436010	Coordinate:2883	Reads:1	Hits:2	Allocated_reads:0.5	Strand:-
TCAAGGATGCTTGGGATGAACCAT
>Location:NODE_268840_length_12752_cov_27.436010	Coordinate:2917	Reads:1	Hits:1	Allocated_reads:1	Strand:-
CCGCACACCTAGCAGTGAAAAGATATTGCT
>Location:NODE_268840_length_12752_cov_27.436010	Coordinate:2928	Reads:1	Hits:1	Allocated_reads:1	Strand:+
TTCACTGCTAGGTGTGCGGTTTTGCACTGCC
>Location:NODE_268840_length_12752_cov_27.436010	Coordinate:2950	Reads:8	Hits:1	Allocated_reads:8	Strand:-
TAGACTTTGGTTTGGTTTACAGGCAGTGCA
>Location:NODE_268840_length_12752_cov_27.436010	Coordinate:2952	Reads:3	Hits:1	Allocated_reads:3	Strand:-
TAGACTTTGGTTTGGTTTACAGGCAGTG
>Location:NODE_268840_length_12752_cov_27.436010	Coordinate:2953	Reads:1	Hits:1	Allocated_reads:1	Strand:-
CATAGACTTTGGTTTGGTTTACAGGCAGT
>Location:NODE_268840_length_12752_cov_27.436010	Coordinate:2953	Reads:23	Hits:1	Allocated_reads:23	Strand:-
TAGACTTTGGTTTGGTTTACAGGCAGT
>Location:NODE_268840_length_12752_cov_27.436010	Coordinate:2956	Reads:1	Hits:1	Allocated_reads:1	Strand:-
TAGACTTTGGTTTGGTTTACAGGC
>Location:NODE_268840_length_12752_cov_27.436010	Coordinate:2968	Reads:1	Hits:2	Allocated_reads:0.5	Strand:-
GTTGATCTCCAGCCATAGACTTTGGTT
>Location:NODE_268840_length_12752_cov_27.436010	Coordinate:2968	Reads:3	Hits:2	Allocated_reads:1.5	Strand:-
TGTGTTGATCTCCAGCCATAGACTTTGGTT
>Location:NODE_268840_length_12752_cov_27.436010	Coordinate:2968	Reads:4	Hits:2	Allocated_reads:2	Strand:-
TGTTGATCTCCAGCCATAGACTTTGGTT
>Location:NODE_268840_length_12752_cov_27.436010	Coordinate:2969	Reads:1	Hits:2	Allocated_reads:0.5	Strand:-
TGTTGATCTCCAGCCATAGACTTTGGT
>Location:NODE_268840_length_12752_cov_27.436010	Coordinate:2970	Reads:1	Hits:2	Allocated_reads:0.5	Strand:+
CCAAAGTCTATGGCTGGAGATCAACACAGA
>Location:NODE_268840_length_12752_cov_27.436010	Coordinate:2972	Reads:1	Hits:2	Allocated_reads:0.5	Strand:-
TGTGTTGATCTCCAGCCATAGACTTT
>Location:NODE_268840_length_12752_cov_27.436010	Coordinate:2987	Reads:3	Hits:3	Allocated_reads:1	Strand:-
TCACAATCCCTCTCTCTGTGTTGATCT
>Location:NODE_268840_length_12752_cov_27.436010	Coordinate:2987	Reads:1	Hits:3	Allocated_reads:0.333333333333333	Strand:-
TGAAGTCACAATCCCTCTCTCTGTGTTGATCT
>Location:NODE_268840_length_12752_cov_27.436010	Coordinate:2988	Reads:1	Hits:3	Allocated_reads:0.333333333333333	Strand:-
TGAAGTCACAATCCCTCTCTATGTGTTGATC
>Location:NODE_268840_length_12752_cov_27.436010	Coordinate:2988	Reads:1	Hits:3	Allocated_reads:0.333333333333333	Strand:-
TGAAGTCACAATCCCTCTCTCTGTGTTGACC
>Location:NODE_268840_length_12752_cov_27.436010	Coordinate:2988	Reads:1	Hits:3	Allocated_reads:0.333333333333333	Strand:-
TGAAGTCACAATCCCTCTCTCTGTGTTGATA
>Location:NODE_268840_length_12752_cov_27.436010	Coordinate:2988	Reads:9	Hits:3	Allocated_reads:3	Strand:-
TGAAGTCACAATCCCTCTCTCTGTGTTGATC
>Location:NODE_268840_length_12752_cov_27.436010	Coordinate:2989	Reads:15	Hits:3	Allocated_reads:5	Strand:-
TGAAGTCACAATCCCTCTCTCTGTGTTGAT
>Location:NODE_268840_length_12752_cov_27.436010	Coordinate:2990	Reads:11	Hits:3	Allocated_reads:3.66666666666667	Strand:-
TGAAGTCACAATCCCTCTCTCTGTGTTGA
>Location:NODE_268840_length_12752_cov_27.436010	Coordinate:2991	Reads:6	Hits:3	Allocated_reads:2	Strand:-
TGAAGTCACAATCCCTCTCTCTGTGTTG
>Location:NODE_268840_length_12752_cov_27.436010	Coordinate:2992	Reads:5	Hits:3	Allocated_reads:1.66666666666667	Strand:-
TGAAGTCACAATCCCTCTCTCTGTGTT
>Location:NODE_268840_length_12752_cov_27.436010	Coordinate:2993	Reads:1	Hits:3	Allocated_reads:0.333333333333333	Strand:-
TGAAGTCACAATCCCTCTCTCTGTGG
>Location:NODE_268840_length_12752_cov_27.436010	Coordinate:2993	Reads:7	Hits:3	Allocated_reads:2.33333333333333	Strand:-
TGAAGTCACAATCCCTCTCTCTGTGT
>Location:NODE_268840_length_12752_cov_27.436010	Coordinate:2995	Reads:1	Hits:3	Allocated_reads:0.333333333333333	Strand:-
TGAAGTCACAATCCCTCTCTCTGT
>Location:NODE_268840_length_12752_cov_27.436010	Coordinate:3006	Reads:1	Hits:1	Allocated_reads:1	Strand:-
ATCTGGAGTATAGCATGAAGTCACAATC
>Location:NODE_268840_length_12752_cov_27.436010	Coordinate:3006	Reads:2	Hits:1	Allocated_reads:2	Strand:-
TCATCTGGAGTATAGCATGAAGTCACAATC
>Location:NODE_268840_length_12752_cov_27.436010	Coordinate:3019	Reads:1	Hits:1	Allocated_reads:1	Strand:-
GAGGTGTAATTTCATCTGGAGTATAGCA
>Location:NODE_268840_length_12752_cov_27.436010	Coordinate:3019	Reads:1	Hits:1	Allocated_reads:1	Strand:-
TAGAGGTGTAATTTCATCTGGAGTATAGCA
>Location:NODE_268840_length_12752_cov_27.436010	Coordinate:3020	Reads:1	Hits:1	Allocated_reads:1	Strand:-
TAGAGGTGTAATTTCATCTGGAGTATAGC
>Location:NODE_268840_length_12752_cov_27.436010	Coordinate:3020	Reads:2	Hits:1	Allocated_reads:2	Strand:-
TTAGAGGTGTAATTTCATCTGGAGTATAGC
>Location:NODE_268840_length_12752_cov_27.436010	Coordinate:3022	Reads:1	Hits:1	Allocated_reads:1	Strand:-
TAGAGGTGTAATTTCATCTGGAGTATA
>Location:NODE_268840_length_12752_cov_27.436010	Coordinate:3024	Reads:2	Hits:1	Allocated_reads:2	Strand:-
TAATTAGAGGTGTAATTTCATCTGGAGTA
>Location:NODE_268840_length_12752_cov_27.436010	Coordinate:3026	Reads:2	Hits:1	Allocated_reads:2	Strand:+
CTCCAGATGAAATTACACCTCTAATT
>Location:NODE_268840_length_12752_cov_27.436010	Coordinate:3051	Reads:1	Hits:1	Allocated_reads:1	Strand:-
TGAAGGAATTAAAAATGGCTATGTGAATA
>Location:NODE_268840_length_12752_cov_27.436010	Coordinate:3054	Reads:1	Hits:2	Allocated_reads:0.5	Strand:-
TAGGTTGAAGGAATTAAAAATGGCTATGTGA
>Location:NODE_268840_length_12752_cov_27.436010	Coordinate:3056	Reads:1	Hits:2	Allocated_reads:0.5	Strand:-
AGGTTGAAGGAATTAAAAATGGCTATGT
>Location:NODE_268840_length_12752_cov_27.436010	Coordinate:3056	Reads:2	Hits:2	Allocated_reads:1	Strand:-
TAGGTTGAAGGAATTAAAAATGGCTATGT
>Location:NODE_268840_length_12752_cov_27.436010	Coordinate:3056	Reads:3	Hits:2	Allocated_reads:1.5	Strand:-
TTAGGTTGAAGGAATTAAAAATGGCTATGT
>Location:NODE_268840_length_12752_cov_27.436010	Coordinate:3057	Reads:2	Hits:2	Allocated_reads:1	Strand:-
CTTAGGTTGAAGGAATTAAAAATGGCTATG
>Location:NODE_268840_length_12752_cov_27.436010	Coordinate:3058	Reads:1	Hits:2	Allocated_reads:0.5	Strand:-
TAGGTTGAAGGAATTAAAAATGGCTAT
>Location:NODE_268840_length_12752_cov_27.436010	Coordinate:3059	Reads:2	Hits:1	Allocated_reads:2	Strand:-
TACTTAGGTTGAAGGAATTAAAAATGGCTA
>Location:NODE_268840_length_12752_cov_27.436010	Coordinate:3060	Reads:1	Hits:1	Allocated_reads:1	Strand:-
ATCATACTTAGGTTGAAGGAATTAAAAATGGCT
>Location:NODE_268840_length_12752_cov_27.436010	Coordinate:3060	Reads:1	Hits:2	Allocated_reads:0.5	Strand:-
CTTAGGTTGAAGGAATTAAAAATGGCT
>Location:NODE_268840_length_12752_cov_27.436010	Coordinate:3060	Reads:1	Hits:1	Allocated_reads:1	Strand:-
TACTTAGGTTGAAGGAATTAAAAATGGCT
>Location:NODE_268840_length_12752_cov_27.436010	Coordinate:3060	Reads:1	Hits:2	Allocated_reads:0.5	Strand:-
TTAGGTTGAAGGAATTAAAAATGGCT
>Location:NODE_268840_length_12752_cov_27.436010	Coordinate:3061	Reads:1	Hits:2	Allocated_reads:0.5	Strand:-
TAGGTTGAAGGAATTAAAAATGGC
>Location:NODE_268840_length_12752_cov_27.436010	Coordinate:3064	Reads:1	Hits:2	Allocated_reads:0.5	Strand:-
ATCATACTTAGGTTGAAGGAATTAAAAAT
>Location:NODE_268840_length_12752_cov_27.436010	Coordinate:3073	Reads:1	Hits:2	Allocated_reads:0.5	Strand:+
TCCTTCAACCTAAGTATGATGAATTGTGCT
>Location:NODE_268840_length_12752_cov_27.436010	Coordinate:3075	Reads:1	Hits:2	Allocated_reads:0.5	Strand:-
TAAGCACAATTCATCATACTTAGGTTGAAG
>Location:NODE_268840_length_12752_cov_27.436010	Coordinate:3087	Reads:1	Hits:2	Allocated_reads:0.5	Strand:-
TAAAGGAGCAATAAGCACAATTCATCATA
>Location:NODE_268840_length_12752_cov_27.436010	Coordinate:3100	Reads:1	Hits:4	Allocated_reads:0.25	Strand:-
TACTGGAGCACTTTAAAGGAGCAATAAGC
>Location:NODE_268840_length_12752_cov_27.436010	Coordinate:3101	Reads:1	Hits:4	Allocated_reads:0.25	Strand:-
TACTGGAGCACTTTAAAGGAGCAATAAG
>Location:NODE_268840_length_12752_cov_27.436010	Coordinate:3101	Reads:1	Hits:4	Allocated_reads:0.25	Strand:-
TTCTACTGGAGCACTTTAAAGGAGCAATAAG
>Location:NODE_268840_length_12752_cov_27.436010	Coordinate:3104	Reads:1	Hits:4	Allocated_reads:0.25	Strand:-
TTCTACTGGAGCACTTTAAAGGAGCAAT
>Location:NODE_268840_length_12752_cov_27.436010	Coordinate:3117	Reads:1	Hits:4	Allocated_reads:0.25	Strand:-
TTAAACCTTGCTTTCTACTGGAGCACT
>Location:NODE_268840_length_12752_cov_27.436010	Coordinate:3119	Reads:1	Hits:4	Allocated_reads:0.25	Strand:-
TCTTAAACCTTGCTTTCTACTGGAGCA
>Location:NODE_268840_length_12752_cov_27.436010	Coordinate:3122	Reads:1	Hits:4	Allocated_reads:0.25	Strand:-
AATGTTCTTAAACCTTGCTTTCTACTGGA
>Location:NODE_268840_length_12752_cov_27.436010	Coordinate:3136	Reads:1	Hits:4	Allocated_reads:0.25	Strand:-
TAATGTGAATACAAAATGTTCTTAAACCT
>Location:NODE_268840_length_12752_cov_27.436010	Coordinate:3157	Reads:1	Hits:1	Allocated_reads:1	Strand:-
AGAGAAAATATTCTAGTTTATAATGTGG
>Location:NODE_268840_length_12752_cov_27.436010	Coordinate:3175	Reads:1	Hits:1	Allocated_reads:1	Strand:-
TAATGCGAATGTAAGATAAGAGAGAAAATA
>Location:NODE_268840_length_12752_cov_27.436010	Coordinate:3175	Reads:1	Hits:1	Allocated_reads:1	Strand:-
TGCGAATGTAAGATAAGAGAGAAAATA
>Location:NODE_268840_length_12752_cov_27.436010	Coordinate:3196	Reads:1	Hits:1	Allocated_reads:1	Strand:-
AATGGAAACAAAAAAAAAATCTTAATGCGAA
>Location:NODE_268840_length_12752_cov_27.436010	Coordinate:3232	Reads:1	Hits:1	Allocated_reads:1	Strand:-
TCTGTCCACTTGCACCTTGCCTTCCCAGCTG
>Location:NODE_268840_length_12752_cov_27.436010	Coordinate:3233	Reads:4	Hits:1	Allocated_reads:4	Strand:-
TCTGTCCACTTGCACCTTGCCTTCCCAGCT
>Location:NODE_268840_length_12752_cov_27.436010	Coordinate:3234	Reads:1	Hits:1	Allocated_reads:1	Strand:-
TCTGTCCACTTGCACCTTACCTTCCCAGC
>Location:NODE_268840_length_12752_cov_27.436010	Coordinate:3234	Reads:41	Hits:1	Allocated_reads:41	Strand:-
TCTGTCCACTTGCACCTTGCCTTCCCAGC
>Location:NODE_268840_length_12752_cov_27.436010	Coordinate:3234	Reads:1	Hits:2	Allocated_reads:0.5	Strand:-
TGTCCACTTGCACCTTGCCTTCCCAGC
>Location:NODE_268840_length_12752_cov_27.436010	Coordinate:3236	Reads:1	Hits:1	Allocated_reads:1	Strand:-
TCATCTGTCCACTTGCACCTTGCATTCCCA
>Location:NODE_268840_length_12752_cov_27.436010	Coordinate:3236	Reads:3	Hits:1	Allocated_reads:3	Strand:-
TCTGTCCACTTGCACCTTGCCTTCCCA
>Location:NODE_268840_length_12752_cov_27.436010	Coordinate:3237	Reads:3	Hits:1	Allocated_reads:3	Strand:-
TCTGTCCACTTGCACCTTGCCTTCCC
>Location:NODE_268840_length_12752_cov_27.436010	Coordinate:3239	Reads:1	Hits:1	Allocated_reads:1	Strand:-
TTCATCATCTGTCCACTTGCACCTTGCCTTC
>Location:NODE_268840_length_12752_cov_27.436010	Coordinate:3241	Reads:1	Hits:1	Allocated_reads:1	Strand:-
GACTTCATCATCTGTCCACTTGCACCTTGCCT
>Location:NODE_268840_length_12752_cov_27.436010	Coordinate:3241	Reads:1	Hits:1	Allocated_reads:1	Strand:-
TCATCATCTGTCCACTTGCACCTTGCCT
>Location:NODE_268840_length_12752_cov_27.436010	Coordinate:3241	Reads:1	Hits:1	Allocated_reads:1	Strand:-
TCATCTGTCCACTTGCACCTTGCAG
>Location:NODE_268840_length_12752_cov_27.436010	Coordinate:3241	Reads:2	Hits:1	Allocated_reads:2	Strand:-
TCATCTGTCCACTTGCACCTTGCCT
>Location:NODE_268840_length_12752_cov_27.436010	Coordinate:3241	Reads:3	Hits:1	Allocated_reads:3	Strand:-
TTCATCATCTGTCCACTTGCACCTTGCCT
>Location:NODE_268840_length_12752_cov_27.436010	Coordinate:3245	Reads:5	Hits:1	Allocated_reads:5	Strand:-
TGACTTCATCATCTGTCCACTTGCACCTT
>Location:NODE_268840_length_12752_cov_27.436010	Coordinate:3245	Reads:1	Hits:1	Allocated_reads:1	Strand:-
TTGACTTCATCATCTGTCCACTTGCACCTT
>Location:NODE_268840_length_12752_cov_27.436010	Coordinate:3246	Reads:9	Hits:1	Allocated_reads:9	Strand:-
TGACTTCATCATCTGTCCACTTGCACCT
>Location:NODE_268840_length_12752_cov_27.436010	Coordinate:3246	Reads:7	Hits:1	Allocated_reads:7	Strand:-
TTGACTTCATCATCTGTCCACTTGCACCT
>Location:NODE_268840_length_12752_cov_27.436010	Coordinate:3247	Reads:1	Hits:1	Allocated_reads:1	Strand:-
GCCTTGACTTCATCATCTGTCCACTTGCACC
>Location:NODE_268840_length_12752_cov_27.436010	Coordinate:3247	Reads:7	Hits:1	Allocated_reads:7	Strand:-
TGACTTCATCATCTGTCCACTTGCACC
>Location:NODE_268840_length_12752_cov_27.436010	Coordinate:3247	Reads:3	Hits:1	Allocated_reads:3	Strand:-
TTGACTTCATCATCTGTCCACTTGCACC
>Location:NODE_268840_length_12752_cov_27.436010	Coordinate:3249	Reads:1	Hits:1	Allocated_reads:1	Strand:-
GCCTTGACTTCATCATCTGTCCACTTGCA
>Location:NODE_268840_length_12752_cov_27.436010	Coordinate:3249	Reads:1	Hits:1	Allocated_reads:1	Strand:-
TGACTTCATCATCTGTCCACTTGCA
>Location:NODE_268840_length_12752_cov_27.436010	Coordinate:3253	Reads:2	Hits:1	Allocated_reads:2	Strand:+
AGTGGACAGATGATGAAGTCAAGGCT
>Location:NODE_268840_length_12752_cov_27.436010	Coordinate:3253	Reads:1	Hits:1	Allocated_reads:1	Strand:-
CAACAGCCTTGACTTCATCATCTGTCCACT
>Location:NODE_268840_length_12752_cov_27.436010	Coordinate:3260	Reads:1	Hits:1	Allocated_reads:1	Strand:+
AGATGATGAAGTCAAGGCTGTTGAGC
>Location:NODE_268840_length_12752_cov_27.436010	Coordinate:3263	Reads:1	Hits:1	Allocated_reads:1	Strand:-
AGTGCCGCTCAACAGCCTTGACTTCATCA
>Location:NODE_268840_length_12752_cov_27.436010	Coordinate:3264	Reads:1	Hits:1	Allocated_reads:1	Strand:-
AGTGCCGCTCAACAGCCTTGACTTCATC
>Location:NODE_268840_length_12752_cov_27.436010	Coordinate:3264	Reads:1	Hits:1	Allocated_reads:1	Strand:+
GATGAAGTCAAGGCTGTTGAGCGGCACT
>Location:NODE_268840_length_12752_cov_27.436010	Coordinate:3274	Reads:1	Hits:1	Allocated_reads:1	Strand:-
AAATGAAGCAAGTGCCGCTCAACAGCCT
>Location:NODE_268840_length_12752_cov_27.436010	Coordinate:3274	Reads:1	Hits:1	Allocated_reads:1	Strand:-
GAAATGAAGCAAGTGCCGCTCAACAGCCT
>Location:NODE_268840_length_12752_cov_27.436010	Coordinate:3274	Reads:6	Hits:1	Allocated_reads:6	Strand:-
TATGAAATGAAGCAAGTGCCGCTCAACAGCCT
>Location:NODE_268840_length_12752_cov_27.436010	Coordinate:3274	Reads:1	Hits:1	Allocated_reads:1	Strand:-
TGAAATGAAGCAAGTGCCGCTCAACAGCCG
>Location:NODE_268840_length_12752_cov_27.436010	Coordinate:3274	Reads:14	Hits:1	Allocated_reads:14	Strand:-
TGAAATGAAGCAAGTGCCGCTCAACAGCCT
>Location:NODE_268840_length_12752_cov_27.436010	Coordinate:3274	Reads:1	Hits:1	Allocated_reads:1	Strand:-
TGAAGCAAGTGCCGCTCAACAGCCT
>Location:NODE_268840_length_12752_cov_27.436010	Coordinate:3275	Reads:1	Hits:1	Allocated_reads:1	Strand:-
TATGAAATGAAGCAAGTGCCGCTCAACAGCC
>Location:NODE_268840_length_12752_cov_27.436010	Coordinate:3275	Reads:1	Hits:1	Allocated_reads:1	Strand:-
TGAAATGAAGCAAGTGCCGCTCAACAGCC
>Location:NODE_268840_length_12752_cov_27.436010	Coordinate:3276	Reads:1	Hits:1	Allocated_reads:1	Strand:-
TGAAATGAAGCAAGTGCCGCTCAACAGC
>Location:NODE_268840_length_12752_cov_27.436010	Coordinate:3276	Reads:1	Hits:1	Allocated_reads:1	Strand:-
TGTTATGAAATGAAGCAAGTGCCGCTCAACAGC
>Location:NODE_268840_length_12752_cov_27.436010	Coordinate:3278	Reads:17	Hits:1	Allocated_reads:17	Strand:-
TATGAAATGAAGCAAGTGCCGCTCAACA
>Location:NODE_268840_length_12752_cov_27.436010	Coordinate:3278	Reads:3	Hits:1	Allocated_reads:3	Strand:-
TGAAATGAAGCAAGTGCCGCTCAACA
>Location:NODE_268840_length_12752_cov_27.436010	Coordinate:3278	Reads:4	Hits:1	Allocated_reads:4	Strand:-
TGTTATGAAATGAAGCAAGTGCCGCTCAACA
>Location:NODE_268840_length_12752_cov_27.436010	Coordinate:3278	Reads:4	Hits:1	Allocated_reads:4	Strand:-
TTATGAAATGAAGCAAGTGCCGCTCAACA
>Location:NODE_268840_length_12752_cov_27.436010	Coordinate:3279	Reads:1	Hits:1	Allocated_reads:1	Strand:-
TGTTATGAAATGAAGCAAGTGCCGCTCAAC
>Location:NODE_268840_length_12752_cov_27.436010	Coordinate:3281	Reads:8	Hits:1	Allocated_reads:8	Strand:-
TGTTATGAAATGAAGCAAGTGCCGCTCA
>Location:NODE_268840_length_12752_cov_27.436010	Coordinate:3281	Reads:1	Hits:1	Allocated_reads:1	Strand:-
TTGTTATGAAATGAAGCAAGTGCCGCTCA
>Location:NODE_268840_length_12752_cov_27.436010	Coordinate:3283	Reads:1	Hits:1	Allocated_reads:1	Strand:-
TGTTATGAAATGAAGCAAGTGCCGCT
>Location:NODE_268840_length_12752_cov_27.436010	Coordinate:3283	Reads:1	Hits:1	Allocated_reads:1	Strand:-
TTATGAAATGAAGCAAGTGCCGCT
>Location:NODE_268840_length_12752_cov_27.436010	Coordinate:3283	Reads:1	Hits:1	Allocated_reads:1	Strand:-
TTGTTATGAAATGAAGCAAGTGCCGCG
>Location:NODE_268840_length_12752_cov_27.436010	Coordinate:3283	Reads:3	Hits:1	Allocated_reads:3	Strand:-
TTGTTATGAAATGAAGCAAGTGCCGCT
>Location:NODE_268840_length_12752_cov_27.436010	Coordinate:3293	Reads:1	Hits:1	Allocated_reads:1	Strand:-
CTTTGCAGCTTGTTATGAAATGAAGC
>Location:NODE_268840_length_12752_cov_27.436010	Coordinate:3293	Reads:2	Hits:1	Allocated_reads:2	Strand:-
TACTTTGCAGCTTGTTATGAAATGAAGC
>Location:NODE_268840_length_12752_cov_27.436010	Coordinate:3296	Reads:1	Hits:1	Allocated_reads:1	Strand:-
AGGTACTTTGCAGCTTGTTATGAAATGA
>Location:NODE_268840_length_12752_cov_27.436010	Coordinate:3298	Reads:1	Hits:1	Allocated_reads:1	Strand:-
TGCCAGGTACTTTGCAGCTTGTTATGAAAT
>Location:NODE_268840_length_12752_cov_27.436010	Coordinate:3300	Reads:1	Hits:1	Allocated_reads:1	Strand:+
TTCATAACAAGCTGCAAAGTACCT
>Location:NODE_268840_length_12752_cov_27.436010	Coordinate:3300	Reads:1	Hits:1	Allocated_reads:1	Strand:+
TTCATAACAAGCTGCAAAGTACCTGGCT
>Location:NODE_268840_length_12752_cov_27.436010	Coordinate:3301	Reads:1	Hits:1	Allocated_reads:1	Strand:-
TTGCCAGGTACTTTGCAGCTTGTTATGA
>Location:NODE_268840_length_12752_cov_27.436010	Coordinate:3306	Reads:1	Hits:1	Allocated_reads:1	Strand:-
TTCCTTTTTGCCAGGTACTTTGCAGCTTGT
>Location:NODE_268840_length_12752_cov_27.436010	Coordinate:3309	Reads:1	Hits:2	Allocated_reads:0.5	Strand:-
CATTCCTTTTTGCCAGGTACTTTGCAGCT
>Location:NODE_268840_length_12752_cov_27.436010	Coordinate:3309	Reads:22	Hits:2	Allocated_reads:11	Strand:-
TCACATTCCTTTTTGCCAGGTACTTTGCAGCT
>Location:NODE_268840_length_12752_cov_27.436010	Coordinate:3310	Reads:2	Hits:2	Allocated_reads:1	Strand:-
CACATTCCTTTTTGCCAGGTACTTTGCAGC
>Location:NODE_268840_length_12752_cov_27.436010	Coordinate:3310	Reads:1	Hits:2	Allocated_reads:0.5	Strand:-
TCACATTCCTTTTTGCCAGGTACATTGCAGC
>Location:NODE_268840_length_12752_cov_27.436010	Coordinate:3310	Reads:59	Hits:2	Allocated_reads:29.5	Strand:-
TCACATTCCTTTTTGCCAGGTACTTTGCAGC
>Location:NODE_268840_length_12752_cov_27.436010	Coordinate:3312	Reads:8	Hits:2	Allocated_reads:4	Strand:-
TCACATTCCTTTTTGCCAGGTACTTTGCA
>Location:NODE_268840_length_12752_cov_27.436010	Coordinate:3313	Reads:40	Hits:2	Allocated_reads:20	Strand:-
TCACATTCCTTTTTGCCAGGTACTTTGC
>Location:NODE_268840_length_12752_cov_27.436010	Coordinate:3314	Reads:1	Hits:2	Allocated_reads:0.5	Strand:-
ACATTCCTTTTTGCCAGGTACTTTG
>Location:NODE_268840_length_12752_cov_27.436010	Coordinate:3314	Reads:2	Hits:2	Allocated_reads:1	Strand:-
TCACATTCCTTTTTGCCAGGTACTTTG
>Location:NODE_268840_length_12752_cov_27.436010	Coordinate:3315	Reads:9	Hits:2	Allocated_reads:4.5	Strand:-
TCACATTCCTTTTTGCCAGGTACTTT
>Location:NODE_268840_length_12752_cov_27.436010	Coordinate:3316	Reads:4	Hits:2	Allocated_reads:2	Strand:-
TCACATTCCTTTTTGCCAGGTACTT
>Location:NODE_268840_length_12752_cov_27.436010	Coordinate:3317	Reads:2	Hits:2	Allocated_reads:1	Strand:-
TCACATTCCTTTTTGCCAGGTACT
>Location:NODE_268840_length_12752_cov_27.436010	Coordinate:3321	Reads:1	Hits:2	Allocated_reads:0.5	Strand:-
TGGATGCAGGAGTCACATTCCTTTTTGCCAGG
>Location:NODE_268840_length_12752_cov_27.436010	Coordinate:3325	Reads:1	Hits:2	Allocated_reads:0.5	Strand:-
TTGGATGCAGGAGTCACATTCCTTTTTGC
>Location:NODE_268840_length_12752_cov_27.436010	Coordinate:3328	Reads:1	Hits:2	Allocated_reads:0.5	Strand:-
TGCTTGGATGCAGGAGTCACATTCCTTTT
>Location:NODE_268840_length_12752_cov_27.436010	Coordinate:3331	Reads:1	Hits:2	Allocated_reads:0.5	Strand:+
AGGAATGTGACTCCTGCATCCAAGCAGA
>Location:NODE_268840_length_12752_cov_27.436010	Coordinate:3331	Reads:1	Hits:2	Allocated_reads:0.5	Strand:+
AGGAATGTGACTCCTGCATCCAAGCAGAG
>Location:NODE_268840_length_12752_cov_27.436010	Coordinate:3331	Reads:1	Hits:2	Allocated_reads:0.5	Strand:-
TCTGCTTGGATGCAGGAGTCACATTCCT
>Location:NODE_268840_length_12752_cov_27.436010	Coordinate:3341	Reads:1	Hits:2	Allocated_reads:0.5	Strand:-
TGCCGGCTCTGCTTGGATGCAGGAC
>Location:NODE_268840_length_12752_cov_27.436010	Coordinate:3341	Reads:1	Hits:2	Allocated_reads:0.5	Strand:-
TGCCGGCTCTGCTTGGATGCAGGAG
>Location:NODE_268840_length_12752_cov_27.436010	Coordinate:3343	Reads:1	Hits:2	Allocated_reads:0.5	Strand:+
CCTGCATCCAAGCAGAGCCGGCAGCTCTGAATT
>Location:NODE_268840_length_12752_cov_27.436010	Coordinate:3346	Reads:1	Hits:2	Allocated_reads:0.5	Strand:-
TTTCAGAGCTGCCGGCTCTGCTTGGATGC
>Location:NODE_268840_length_12752_cov_27.436010	Coordinate:3352	Reads:1	Hits:3	Allocated_reads:0.333333333333333	Strand:-
TCTCTGCCTTTCAGAGCTGCCGGCTCTGCTT
>Location:NODE_268840_length_12752_cov_27.436010	Coordinate:3352	Reads:1	Hits:3	Allocated_reads:0.333333333333333	Strand:-
TCTGCCTTTCAGAGCTGCCGGCTCTGCTT
>Location:NODE_268840_length_12752_cov_27.436010	Coordinate:3353	Reads:1	Hits:4	Allocated_reads:0.25	Strand:-
GCCTTTCAGAGCTGCCGGCTCTGCT
>Location:NODE_268840_length_12752_cov_27.436010	Coordinate:3353	Reads:1	Hits:3	Allocated_reads:0.333333333333333	Strand:-
TCTCTGCCTTTCAGAGCTGCCGGCTCTGTT
>Location:NODE_268840_length_12752_cov_27.436010	Coordinate:3353	Reads:10	Hits:3	Allocated_reads:3.33333333333333	Strand:-
TCTCTGCCTTTCAGAGCTGCCGGCTCTGCT
>Location:NODE_268840_length_12752_cov_27.436010	Coordinate:3353	Reads:6	Hits:3	Allocated_reads:2	Strand:-
TCTGCCTTTCAGAGCTGCCGGCTCTGCT
>Location:NODE_268840_length_12752_cov_27.436010	Coordinate:3353	Reads:25	Hits:4	Allocated_reads:6.25	Strand:-
TGCCTTTCAGAGCTGCCGGCTCTGCT
>Location:NODE_268840_length_12752_cov_27.436010	Coordinate:3354	Reads:6	Hits:3	Allocated_reads:2	Strand:-
TCTCTGCCTTTCAGAGCTGCCGGCTCTGC
>Location:NODE_268840_length_12752_cov_27.436010	Coordinate:3355	Reads:1	Hits:3	Allocated_reads:0.333333333333333	Strand:-
TCTCTGCCTTTCAGAGCTGCCGGCTCTT
>Location:NODE_268840_length_12752_cov_27.436010	Coordinate:3356	Reads:1	Hits:3	Allocated_reads:0.333333333333333	Strand:-
CAGTCTCTGCCTTTCAGAGCTGCCGGCTCT
>Location:NODE_268840_length_12752_cov_27.436010	Coordinate:3356	Reads:2	Hits:3	Allocated_reads:0.666666666666667	Strand:-
GTCTCTGCCTTTCAGAGCTGCCGGCTCT
>Location:NODE_268840_length_12752_cov_27.436010	Coordinate:3356	Reads:1	Hits:3	Allocated_reads:0.333333333333333	Strand:-
TCTCTGCCTTTCAGAGCTGCCGGATCT
>Location:NODE_268840_length_12752_cov_27.436010	Coordinate:3356	Reads:16	Hits:3	Allocated_reads:5.33333333333333	Strand:-
TCTCTGCCTTTCAGAGCTGCCGGCTCT
>Location:NODE_268840_length_12752_cov_27.436010	Coordinate:3356	Reads:1	Hits:3	Allocated_reads:0.333333333333333	Strand:-
TCTGCCTTTCAGAGCTGCCGGCTCT
>Location:NODE_268840_length_12752_cov_27.436010	Coordinate:3357	Reads:2	Hits:3	Allocated_reads:0.666666666666667	Strand:-
CAGTCTCTGCCTTTCAGAGCTGCCGGCTC
>Location:NODE_268840_length_12752_cov_27.436010	Coordinate:3357	Reads:1	Hits:3	Allocated_reads:0.333333333333333	Strand:-
GTCTCTGCCTTTCAGAGCTGCCGGCTC
>Location:NODE_268840_length_12752_cov_27.436010	Coordinate:3357	Reads:29	Hits:3	Allocated_reads:9.66666666666667	Strand:-
TCTCTGCCTTTCAGAGCTGCCGGCTC
>Location:NODE_268840_length_12752_cov_27.436010	Coordinate:3362	Reads:1	Hits:3	Allocated_reads:0.333333333333333	Strand:-
AACCCAGTCTCTGCCTTTCAGAGCTGCC
>Location:NODE_268840_length_12752_cov_27.436010	Coordinate:3362	Reads:1	Hits:3	Allocated_reads:0.333333333333333	Strand:-
CAACCCAGTCTCTGCCTTTCAGAGCTGCC
>Location:NODE_268840_length_12752_cov_27.436010	Coordinate:3363	Reads:1	Hits:2	Allocated_reads:0.5	Strand:-
GCAACCCAGTCTCTGCCTTTCAGAGCTCT
>Location:NODE_268840_length_12752_cov_27.436010	Coordinate:3365	Reads:1	Hits:3	Allocated_reads:0.333333333333333	Strand:-
AACCCAGTCTCTGCCTTTCAGAGCT
>Location:NODE_268840_length_12752_cov_27.436010	Coordinate:3365	Reads:1	Hits:2	Allocated_reads:0.5	Strand:-
CGGCAACCCAGTCTCTGCCTTTCAGAGCT
>Location:NODE_268840_length_12752_cov_27.436010	Coordinate:3365	Reads:1	Hits:2	Allocated_reads:0.5	Strand:-
GCAACCCAGTCTCTGCCTTTCAGAGCG
>Location:NODE_268840_length_12752_cov_27.436010	Coordinate:3365	Reads:15	Hits:2	Allocated_reads:7.5	Strand:-
GCAACCCAGTCTCTGCCTTTCAGAGCT
>Location:NODE_268840_length_12752_cov_27.436010	Coordinate:3365	Reads:1	Hits:2	Allocated_reads:0.5	Strand:-
TACGGCAACCCAGTCTCTGCCTTTCAGAGCT
>Location:NODE_268840_length_12752_cov_27.436010	Coordinate:3365	Reads:1	Hits:2	Allocated_reads:0.5	Strand:-
TACGGCAACCCAGTCTCTGCCTTTCAGAGTT
>Location:NODE_268840_length_12752_cov_27.436010	Coordinate:3366	Reads:1	Hits:3	Allocated_reads:0.333333333333333	Strand:-
AACCCAGTCTCTGCCTTTCAGAGC
>Location:NODE_268840_length_12752_cov_27.436010	Coordinate:3366	Reads:1	Hits:3	Allocated_reads:0.333333333333333	Strand:-
AACCCAGTCTCTGCCTTTTAGAGC
>Location:NODE_268840_length_12752_cov_27.436010	Coordinate:3366	Reads:1	Hits:2	Allocated_reads:0.5	Strand:-
ACGGCAACCCAGTCTCTGCCTTTGAGAGC
>Location:NODE_268840_length_12752_cov_27.436010	Coordinate:3366	Reads:2	Hits:2	Allocated_reads:1	Strand:-
ACGGCAACCCAGTCTCTGCCTTTCAGAGC
>Location:NODE_268840_length_12752_cov_27.436010	Coordinate:3366	Reads:2	Hits:3	Allocated_reads:0.666666666666667	Strand:-
CAACCCAGTCTCTGCCTTTCAGAGC
>Location:NODE_268840_length_12752_cov_27.436010	Coordinate:3366	Reads:6	Hits:2	Allocated_reads:3	Strand:-
CGGCAACCCAGTCTCTGCCTTTCAGAGC
>Location:NODE_268840_length_12752_cov_27.436010	Coordinate:3366	Reads:6	Hits:2	Allocated_reads:3	Strand:-
GCAACCCAGTCTCTGCCTTTCAGAGC
>Location:NODE_268840_length_12752_cov_27.436010	Coordinate:3366	Reads:2	Hits:2	Allocated_reads:1	Strand:-
GGCAACCCAGTCTCTGCCTTTCAGAGC
>Location:NODE_268840_length_12752_cov_27.436010	Coordinate:3366	Reads:10	Hits:2	Allocated_reads:5	Strand:-
TACGGCAACCCAGTCTCTGCCTTTCAGAGC
>Location:NODE_268840_length_12752_cov_27.436010	Coordinate:3366	Reads:2	Hits:2	Allocated_reads:1	Strand:-
TACTTTACGGCAACCCAGTCTCTGCCTTTCAGAGC
>Location:NODE_268840_length_12752_cov_27.436010	Coordinate:3366	Reads:1	Hits:2	Allocated_reads:0.5	Strand:-
TTACGGCAACCCAGTCTCTGCCTTTCAGAGC
>Location:NODE_268840_length_12752_cov_27.436010	Coordinate:3368	Reads:3	Hits:2	Allocated_reads:1.5	Strand:-
TACGGCAACCCAGTCTCTGCCTTTCAGA
>Location:NODE_268840_length_12752_cov_27.436010	Coordinate:3368	Reads:1	Hits:2	Allocated_reads:0.5	Strand:-
TACTTTACGGCAACCCAGTCTCTGCCTTTCAGA
>Location:NODE_268840_length_12752_cov_27.436010	Coordinate:3368	Reads:1	Hits:2	Allocated_reads:0.5	Strand:-
TTTACGGCAACCCAGTCTCTGCCTTTCAGA
>Location:NODE_268840_length_12752_cov_27.436010	Coordinate:3369	Reads:1	Hits:2	Allocated_reads:0.5	Strand:+
CTGAAAGGCAGAGACTGGGTTGCC
>Location:NODE_268840_length_12752_cov_27.436010	Coordinate:3371	Reads:3	Hits:2	Allocated_reads:1.5	Strand:-
TACTTTACGGCAACCCAGTCTCTGCCTTTC
>Location:NODE_268840_length_12752_cov_27.436010	Coordinate:3372	Reads:7	Hits:2	Allocated_reads:3.5	Strand:-
TACTTTACGGCAACCCAGTCTCTGCCTTT
>Location:NODE_268840_length_12752_cov_27.436010	Coordinate:3373	Reads:1	Hits:2	Allocated_reads:0.5	Strand:-
GTAATACTTTACGGCAACCCAGTCTCTGCCTT
>Location:NODE_268840_length_12752_cov_27.436010	Coordinate:3373	Reads:3	Hits:2	Allocated_reads:1.5	Strand:-
TACTTTACGGCAACCCAGTCTCTGCCTT
>Location:NODE_268840_length_12752_cov_27.436010	Coordinate:3374	Reads:3	Hits:2	Allocated_reads:1.5	Strand:-
TAATACTTTACGGCAACCCAGTCTCTGCCT
>Location:NODE_268840_length_12752_cov_27.436010	Coordinate:3374	Reads:1	Hits:2	Allocated_reads:0.5	Strand:-
TACTTTACGGCAACCCAGTCTCTGCCA
>Location:NODE_268840_length_12752_cov_27.436010	Coordinate:3374	Reads:31	Hits:2	Allocated_reads:15.5	Strand:-
TACTTTACGGCAACCCAGTCTCTGCCT
>Location:NODE_268840_length_12752_cov_27.436010	Coordinate:3374	Reads:2	Hits:2	Allocated_reads:1	Strand:-
TGTAATACTTTACGGCAACCCAGTCTCTGCCT
>Location:NODE_268840_length_12752_cov_27.436010	Coordinate:3375	Reads:4	Hits:2	Allocated_reads:2	Strand:-
TAATACTTTACGGCAACCCAGTCTCTGCC
>Location:NODE_268840_length_12752_cov_27.436010	Coordinate:3375	Reads:7	Hits:2	Allocated_reads:3.5	Strand:-
TACTTTACGGCAACCCAGTCTCTGCC
>Location:NODE_268840_length_12752_cov_27.436010	Coordinate:3376	Reads:1	Hits:2	Allocated_reads:0.5	Strand:-
TAATACTTTACGGCAACCCAGTCTCTGT
>Location:NODE_268840_length_12752_cov_27.436010	Coordinate:3376	Reads:3	Hits:2	Allocated_reads:1.5	Strand:-
TAATACTTTACGGCAACCCAGTCTCTGC
>Location:NODE_268840_length_12752_cov_27.436010	Coordinate:3376	Reads:2	Hits:2	Allocated_reads:1	Strand:-
TACTTTACGGCAACCCAGTCTCTGC
>Location:NODE_268840_length_12752_cov_27.436010	Coordinate:3379	Reads:1	Hits:2	Allocated_reads:0.5	Strand:-
TGTAATACTTTACGGCAACCCAGTCTC
>Location:NODE_268840_length_12752_cov_27.436010	Coordinate:3380	Reads:1	Hits:1	Allocated_reads:1	Strand:-
TGGATGTAATACTTTACGGCAACCCAGTCT
>Location:NODE_268840_length_12752_cov_27.436010	Coordinate:3382	Reads:2	Hits:1	Allocated_reads:2	Strand:-
GGATGTAATACTTTACGGCAACCCAGT
>Location:NODE_268840_length_12752_cov_27.436010	Coordinate:3382	Reads:1	Hits:1	Allocated_reads:1	Strand:-
TGGATGTAATACTTTACGGCAACCCAGT
>Location:NODE_268840_length_12752_cov_27.436010	Coordinate:3382	Reads:1	Hits:1	Allocated_reads:1	Strand:-
TGTGGATGTAATACTTTACGGCAACCCAGT
>Location:NODE_268840_length_12752_cov_27.436010	Coordinate:3386	Reads:2	Hits:1	Allocated_reads:2	Strand:-
TCCTGTTGTGGATGTAATACTTTACGGCAACC
>Location:NODE_268840_length_12752_cov_27.436010	Coordinate:3386	Reads:1	Hits:1	Allocated_reads:1	Strand:-
TGTTGTGGATGTAATACTTTACGGCAACC
>Location:NODE_268840_length_12752_cov_27.436010	Coordinate:3386	Reads:2	Hits:1	Allocated_reads:2	Strand:-
TTGTGGATGTAATACTTTACGGCAACC
>Location:NODE_268840_length_12752_cov_27.436010	Coordinate:3389	Reads:3	Hits:1	Allocated_reads:3	Strand:-
TCCTGTTGTGGATGTAATACTTTACGGCA
>Location:NODE_268840_length_12752_cov_27.436010	Coordinate:3390	Reads:1	Hits:1	Allocated_reads:1	Strand:-
ATCCTGTTGTGGATGTAATACTTTACGGC
>Location:NODE_268840_length_12752_cov_27.436010	Coordinate:3390	Reads:2	Hits:1	Allocated_reads:2	Strand:-
GATCCTGTTGTGGATGTAATACTTTACGGC
>Location:NODE_268840_length_12752_cov_27.436010	Coordinate:3390	Reads:21	Hits:1	Allocated_reads:21	Strand:-
TATGATCCTGTTGTGGATGTAATACTTTACGGC
>Location:NODE_268840_length_12752_cov_27.436010	Coordinate:3390	Reads:69	Hits:1	Allocated_reads:69	Strand:-
TCCTGTTGTGGATGTAATACTTTACGGC
>Location:NODE_268840_length_12752_cov_27.436010	Coordinate:3390	Reads:8	Hits:1	Allocated_reads:8	Strand:-
TGATCCTGTTGTGGATGTAATACTTTACGGC
>Location:NODE_268840_length_12752_cov_27.436010	Coordinate:3390	Reads:2	Hits:1	Allocated_reads:2	Strand:-
TGTTGTGGATGTAATACTTTACGGC
>Location:NODE_268840_length_12752_cov_27.436010	Coordinate:3391	Reads:1	Hits:1	Allocated_reads:1	Strand:+
CCGTAAAGTATTACATCCACAACAGGA
>Location:NODE_268840_length_12752_cov_27.436010	Coordinate:3392	Reads:1	Hits:1	Allocated_reads:1	Strand:-
TATGATCCTGTTGTGGATGTAATACTTTACG
>Location:NODE_268840_length_12752_cov_27.436010	Coordinate:3393	Reads:5	Hits:1	Allocated_reads:5	Strand:-
TATGATCCTGTTGTGGATGTAATACTTTAC
>Location:NODE_268840_length_12752_cov_27.436010	Coordinate:3394	Reads:2	Hits:1	Allocated_reads:2	Strand:-
TATGATCCTGTTGTGGATGTAATACTTTA
>Location:NODE_268840_length_12752_cov_27.436010	Coordinate:3395	Reads:5	Hits:1	Allocated_reads:5	Strand:-
TATGATCCTGTTGTGGATGTAATACTTT
>Location:NODE_268840_length_12752_cov_27.436010	Coordinate:3396	Reads:14	Hits:1	Allocated_reads:14	Strand:-
TATGATCCTGTTGTGGATGTAATACTT
>Location:NODE_268840_length_12752_cov_27.436010	Coordinate:3397	Reads:1	Hits:1	Allocated_reads:1	Strand:-
TATGATCCTGTTGTGGATGTAATACG
>Location:NODE_268840_length_12752_cov_27.436010	Coordinate:3397	Reads:294	Hits:1	Allocated_reads:294	Strand:-
TATGATCCTGTTGTGGATGTAATACT
>Location:NODE_268840_length_12752_cov_27.436010	Coordinate:3398	Reads:2	Hits:1	Allocated_reads:2	Strand:-
TATGATCCTGTTGTGGATGTAATAC
>Location:NODE_268840_length_12752_cov_27.436010	Coordinate:3401	Reads:1	Hits:1	Allocated_reads:1	Strand:-
TCAATGCTATGATCCTGTTGTGGATGTAA
>Location:NODE_268840_length_12752_cov_27.436010	Coordinate:3412	Reads:1	Hits:1	Allocated_reads:1	Strand:-
TTCATCTTTCTTTTCAATGCTATGATACTGT
>Location:NODE_268840_length_12752_cov_27.436010	Coordinate:3412	Reads:12	Hits:1	Allocated_reads:12	Strand:-
TTCATCTTTCTTTTCAATGCTATGATCCTGT
>Location:NODE_268840_length_12752_cov_27.436010	Coordinate:3413	Reads:1	Hits:1	Allocated_reads:1	Strand:+
CAGGATCATAGCATTGAAAAGAAAGAT
>Location:NODE_268840_length_12752_cov_27.436010	Coordinate:3415	Reads:1	Hits:1	Allocated_reads:1	Strand:-
TATTCATCTTTCTTTTCAATGCTATGATCC
>Location:NODE_268840_length_12752_cov_27.436010	Coordinate:3415	Reads:2	Hits:1	Allocated_reads:2	Strand:-
TTCATCTTTCTTTTCAATGCTATGATCC
>Location:NODE_268840_length_12752_cov_27.436010	Coordinate:3417	Reads:1	Hits:1	Allocated_reads:1	Strand:-
TTATTCATCTTTCTTTTCAATGCTATGAT
>Location:NODE_268840_length_12752_cov_27.436010	Coordinate:3418	Reads:2	Hits:1	Allocated_reads:2	Strand:-
TTATTCATCTTTCTTTTCAATGCTATGA
>Location:NODE_268840_length_12752_cov_27.436010	Coordinate:3420	Reads:1	Hits:1	Allocated_reads:1	Strand:-
TTTATTCATCTTTCTTTTCAATGCTAT
>Location:NODE_268840_length_12752_cov_27.436010	Coordinate:3430	Reads:1	Hits:1	Allocated_reads:1	Strand:-
TTTTGTAATTTTATTTATTCATCTTTCTTT
>Location:NODE_268840_length_12752_cov_27.436010	Coordinate:3435	Reads:1	Hits:1	Allocated_reads:1	Strand:-
TGCATTTTGTAATTTTATTTATTCATCTT
>Location:NODE_268840_length_12752_cov_27.436010	Coordinate:3445	Reads:2	Hits:1	Allocated_reads:2	Strand:-
TTCCTGAACCTGCATTTTGTAATTTTATT
>Location:NODE_268840_length_12752_cov_27.436010	Coordinate:3458	Reads:1	Hits:2	Allocated_reads:0.5	Strand:-
TAACTGATGCAGCATTCCTGAACCTGCATC
>Location:NODE_268840_length_12752_cov_27.436010	Coordinate:3460	Reads:2	Hits:2	Allocated_reads:1	Strand:-
TAACTGATGCAGCATTCCTGAACCTGCA
>Location:NODE_268840_length_12752_cov_27.436010	Coordinate:3460	Reads:1	Hits:2	Allocated_reads:0.5	Strand:-
TTTAACTGATGCAGCATTCCTGAACCTGCA
>Location:NODE_268840_length_12752_cov_27.436010	Coordinate:3460	Reads:1	Hits:2	Allocated_reads:0.5	Strand:-
TTTTAACTGATGCAGCATTCCTGAACCTGCA
>Location:NODE_268840_length_12752_cov_27.436010	Coordinate:3461	Reads:4	Hits:2	Allocated_reads:2	Strand:-
TAACTGATGCAGCATTCCTGAACCTGC
>Location:NODE_268840_length_12752_cov_27.436010	Coordinate:3461	Reads:1	Hits:2	Allocated_reads:0.5	Strand:-
TTTAACTGATGCAGCATTCCTGAACCTGC
>Location:NODE_268840_length_12752_cov_27.436010	Coordinate:3461	Reads:7	Hits:2	Allocated_reads:3.5	Strand:-
TTTTAACTGATGCAGCATTCCTGAACCTGC
>Location:NODE_268840_length_12752_cov_27.436010	Coordinate:3462	Reads:3	Hits:2	Allocated_reads:1.5	Strand:-
TTTTAACTGATGCAGCATTCCTGAACCTG
>Location:NODE_268840_length_12752_cov_27.436010	Coordinate:3463	Reads:3	Hits:2	Allocated_reads:1.5	Strand:-
TTAACTGATGCAGCATTCCTGAACCT
>Location:NODE_268840_length_12752_cov_27.436010	Coordinate:3463	Reads:2	Hits:2	Allocated_reads:1	Strand:-
TTTAACTGATGCAGCATTCCTGAACCT
>Location:NODE_268840_length_12752_cov_27.436010	Coordinate:3463	Reads:1	Hits:2	Allocated_reads:0.5	Strand:-
TTTTAACTGATGCAGCATTCCTGAACCG
>Location:NODE_268840_length_12752_cov_27.436010	Coordinate:3463	Reads:56	Hits:2	Allocated_reads:28	Strand:-
TTTTAACTGATGCAGCATTCCTGAACCT
>Location:NODE_268840_length_12752_cov_27.436010	Coordinate:3464	Reads:19	Hits:2	Allocated_reads:9.5	Strand:-
TTTTAACTGATGCAGCATTCCTGAACC
>Location:NODE_268840_length_12752_cov_27.436010	Coordinate:3467	Reads:1	Hits:2	Allocated_reads:0.5	Strand:-
TTAATTTTAACTGATGCAGCATTCCTGA
>Location:NODE_268840_length_12752_cov_27.436010	Coordinate:3469	Reads:1	Hits:2	Allocated_reads:0.5	Strand:-
TAATTTTAACTGATGCAGCATTCCT
>Location:NODE_268840_length_12752_cov_27.436010	Coordinate:3520	Reads:1	Hits:1	Allocated_reads:1	Strand:-
TACTAACCCAACAGACATAAAGTCAAAAATT
>Location:NODE_268840_length_12752_cov_27.436010	Coordinate:3527	Reads:3	Hits:2	Allocated_reads:1.5	Strand:-
CATTACTAACCCAACAGACATAAAGTC
>Location:NODE_268840_length_12752_cov_27.436010	Coordinate:3527	Reads:2	Hits:2	Allocated_reads:1	Strand:-
TCATTACTAACCCAACAGACATAAAGTC
>Location:NODE_268840_length_12752_cov_27.436010	Coordinate:3527	Reads:4	Hits:2	Allocated_reads:2	Strand:-
TTAGTCATTACTAACCCAACAGACATAAAGTC
>Location:NODE_268840_length_12752_cov_27.436010	Coordinate:3528	Reads:4	Hits:2	Allocated_reads:2	Strand:-
CATTACTAACCCAACAGACATAAAGT
>Location:NODE_268840_length_12752_cov_27.436010	Coordinate:3528	Reads:3	Hits:2	Allocated_reads:1.5	Strand:-
CTTAGTCATTACTAACCCAACAGACATAAAGT
>Location:NODE_268840_length_12752_cov_27.436010	Coordinate:3528	Reads:16	Hits:2	Allocated_reads:8	Strand:-
TAGTCATTACTAACCCAACAGACATAAAGT
>Location:NODE_268840_length_12752_cov_27.436010	Coordinate:3528	Reads:6	Hits:2	Allocated_reads:3	Strand:-
TCATTACTAACCCAACAGACATAAAGT
>Location:NODE_268840_length_12752_cov_27.436010	Coordinate:3528	Reads:1	Hits:2	Allocated_reads:0.5	Strand:-
TTAGTCATTACTAACCCAAAAGACATAAAGT
>Location:NODE_268840_length_12752_cov_27.436010	Coordinate:3528	Reads:1	Hits:2	Allocated_reads:0.5	Strand:-
TTAGTCATTACTAACCCAACAGACATAAAAT
>Location:NODE_268840_length_12752_cov_27.436010	Coordinate:3528	Reads:1	Hits:2	Allocated_reads:0.5	Strand:-
TTAGTCATTACTAACCCAACAGACATAAGGT
>Location:NODE_268840_length_12752_cov_27.436010	Coordinate:3528	Reads:502	Hits:2	Allocated_reads:251	Strand:-
TTAGTCATTACTAACCCAACAGACATAAAGT
>Location:NODE_268840_length_12752_cov_27.436010	Coordinate:3529	Reads:1	Hits:2	Allocated_reads:0.5	Strand:-
TAGTCATTACTAACCCAACAGACATAAAG
>Location:NODE_268840_length_12752_cov_27.436010	Coordinate:3529	Reads:7	Hits:2	Allocated_reads:3.5	Strand:-
TTAGTCATTACTAACCCAACAGACATAAAG
>Location:NODE_268840_length_12752_cov_27.436010	Coordinate:3530	Reads:1	Hits:2	Allocated_reads:0.5	Strand:-
TTAGTCATTACTAACCCAACAGACATCGA
>Location:NODE_268840_length_12752_cov_27.436010	Coordinate:3530	Reads:2	Hits:2	Allocated_reads:1	Strand:-
TTAGTCATTACTAACCCAACAGACATAAA
>Location:NODE_268840_length_12752_cov_27.436010	Coordinate:3532	Reads:2	Hits:2	Allocated_reads:1	Strand:-
CTTAGTCATTACTAACCCAACAGACATA
>Location:NODE_268840_length_12752_cov_27.436010	Coordinate:3532	Reads:10	Hits:2	Allocated_reads:5	Strand:-
TTAGTCATTACTAACCCAACAGACATA
>Location:NODE_268840_length_12752_cov_27.436010	Coordinate:3543	Reads:34	Hits:5	Allocated_reads:6.8	Strand:-
AAGGACTGAGTAACTTAGTCATTACTAACC
>Location:NODE_268840_length_12752_cov_27.436010	Coordinate:3543	Reads:1	Hits:5	Allocated_reads:0.2	Strand:-
AGGACTGAGTAACTTAGTCATTACTAACC
>Location:NODE_268840_length_12752_cov_27.436010	Coordinate:3543	Reads:1	Hits:5	Allocated_reads:0.2	Strand:-
GAAAGGACTGAGTAACTTAGTCATTACTAACC
>Location:NODE_268840_length_12752_cov_27.436010	Coordinate:3545	Reads:3	Hits:5	Allocated_reads:0.6	Strand:-
AAGGACTGAGTAACTTAGTCATTACTAA
>Location:NODE_268840_length_12752_cov_27.436010	Coordinate:3545	Reads:1	Hits:5	Allocated_reads:0.2	Strand:+
TTAGTAATGACTAAGTTACTCAGTCCT
>Location:NODE_268840_length_12752_cov_27.436010	Coordinate:3546	Reads:1	Hits:5	Allocated_reads:0.2	Strand:-
GAAAGGACTGAGTAACTTAGTCATTACTA
>Location:NODE_268840_length_12752_cov_27.436010	Coordinate:3547	Reads:4	Hits:5	Allocated_reads:0.8	Strand:-
AAAGGACTGAGTAACTTAGTCATTACT
>Location:NODE_268840_length_12752_cov_27.436010	Coordinate:3547	Reads:17	Hits:5	Allocated_reads:3.4	Strand:-
AAGGACTGAGTAACTTAGTCATTACT
>Location:NODE_268840_length_12752_cov_27.436010	Coordinate:3547	Reads:8	Hits:5	Allocated_reads:1.6	Strand:-
GAAAGGACTGAGTAACTTAGTCATTACT
>Location:NODE_268840_length_12752_cov_27.436010	Coordinate:3549	Reads:2	Hits:5	Allocated_reads:0.4	Strand:+
TAATGACTAAGTTACTCAGTCCTTTCTCC
>Location:NODE_268840_length_12752_cov_27.436010	Coordinate:3549	Reads:17	Hits:5	Allocated_reads:3.4	Strand:+
TAATGACTAAGTTACTCAGTCCTTTCTCCT
>Location:NODE_268840_length_12752_cov_27.436010	Coordinate:3549	Reads:1	Hits:5	Allocated_reads:0.2	Strand:+
TAATGACTAAGTTACTCAGTCCTTTCTCCTGG
>Location:NODE_268840_length_12752_cov_27.436010	Coordinate:3550	Reads:2	Hits:5	Allocated_reads:0.4	Strand:+
AATGACTAAGTTACTCAGTCCTTTCTCCT
>Location:NODE_268840_length_12752_cov_27.436010	Coordinate:3550	Reads:1	Hits:5	Allocated_reads:0.2	Strand:+
AATGACTAAGTTACTCAGTCCTTTCTCCTGG
>Location:NODE_268840_length_12752_cov_27.436010	Coordinate:3553	Reads:1	Hits:5	Allocated_reads:0.2	Strand:-
AACCAGGAGAAAGGACTGAGTAACTTAGTC
>Location:NODE_268840_length_12752_cov_27.436010	Coordinate:3554	Reads:1	Hits:5	Allocated_reads:0.2	Strand:-
AAAACCAGGAGAAAGGACTGAGTAACTTAGT
>Location:NODE_268840_length_12752_cov_27.436010	Coordinate:3554	Reads:1	Hits:5	Allocated_reads:0.2	Strand:-
AAACCAGGAGAAAGGACTGAGTAACTTAGT
>Location:NODE_268840_length_12752_cov_27.436010	Coordinate:3554	Reads:2	Hits:5	Allocated_reads:0.4	Strand:-
AACCAGGAGAAAGGACTGAGTAACTTAGT
>Location:NODE_268840_length_12752_cov_27.436010	Coordinate:3554	Reads:2	Hits:5	Allocated_reads:0.4	Strand:-
ACCAGGAGAAAGGACTGAGTAACTTAGT
>Location:NODE_268840_length_12752_cov_27.436010	Coordinate:3562	Reads:1	Hits:5	Allocated_reads:0.2	Strand:-
ATGGCAAAAACCAGGAGAAAGGACTGAGT
>Location:NODE_268840_length_12752_cov_27.436010	Coordinate:3562	Reads:1	Hits:5	Allocated_reads:0.2	Strand:-
GGCAAAAACCAGGAGAAAGGACTGAGT
>Location:NODE_268840_length_12752_cov_27.436010	Coordinate:3562	Reads:2	Hits:5	Allocated_reads:0.4	Strand:-
TGGCAAAAACCAGGAGAAAGGACTGAGT
>Location:NODE_268840_length_12752_cov_27.436010	Coordinate:3563	Reads:1	Hits:5	Allocated_reads:0.2	Strand:+
CTCAGTCCTTTCTCCTGGTTTTTGCC
>Location:NODE_268840_length_12752_cov_27.436010	Coordinate:3566	Reads:5	Hits:5	Allocated_reads:1	Strand:-
TATGATGGCAAAAACCAGGAGAAAGGACT
>Location:NODE_268840_length_12752_cov_27.436010	Coordinate:3567	Reads:1	Hits:5	Allocated_reads:0.2	Strand:-
TGATGGCAAAAACCAGGAGAAAGGAC
>Location:NODE_268840_length_12752_cov_27.436010	Coordinate:3567	Reads:1	Hits:5	Allocated_reads:0.2	Strand:-
TTATGATGGCAAAAACCAGGAGAAAGGAC
>Location:NODE_268840_length_12752_cov_27.436010	Coordinate:3571	Reads:1	Hits:4	Allocated_reads:0.25	Strand:-
TATGAACTTATGATGGCAAAAACCAGGAGACC
>Location:NODE_268840_length_12752_cov_27.436010	Coordinate:3571	Reads:4	Hits:4	Allocated_reads:1	Strand:-
TATGAACTTATGATGGCAAAAACCAGGAGAAA
>Location:NODE_268840_length_12752_cov_27.436010	Coordinate:3571	Reads:1	Hits:4	Allocated_reads:0.25	Strand:-
TGAACTTATGATGGCAAAAACCAGGAGAAA
>Location:NODE_268840_length_12752_cov_27.436010	Coordinate:3572	Reads:35	Hits:4	Allocated_reads:8.75	Strand:-
TATGAACTTATGATGGCAAAAACCAGGAGAA
>Location:NODE_268840_length_12752_cov_27.436010	Coordinate:3572	Reads:2	Hits:4	Allocated_reads:0.5	Strand:-
TGAACTTATGATGGCAAAAACCAGGAGAA
>Location:NODE_268840_length_12752_cov_27.436010	Coordinate:3573	Reads:1	Hits:4	Allocated_reads:0.25	Strand:-
TATGAACTTATGATGGCAAAAACGAGGAGA
>Location:NODE_268840_length_12752_cov_27.436010	Coordinate:3573	Reads:130	Hits:4	Allocated_reads:32.5	Strand:-
TATGAACTTATGATGGCAAAAACCAGGAGA
>Location:NODE_268840_length_12752_cov_27.436010	Coordinate:3574	Reads:51	Hits:4	Allocated_reads:12.75	Strand:-
TATGAACTTATGATGGCAAAAACCAGGAG
>Location:NODE_268840_length_12752_cov_27.436010	Coordinate:3575	Reads:1	Hits:4	Allocated_reads:0.25	Strand:-
ATGAACTTATGATGGCAAAAACCAGGC
>Location:NODE_268840_length_12752_cov_27.436010	Coordinate:3575	Reads:3	Hits:4	Allocated_reads:0.75	Strand:-
ATGAACTTATGATGGCAAAAACCAGGA
>Location:NODE_268840_length_12752_cov_27.436010	Coordinate:3575	Reads:7	Hits:4	Allocated_reads:1.75	Strand:-
GTATGAACTTATGATGGCAAAAACCAGGA
>Location:NODE_268840_length_12752_cov_27.436010	Coordinate:3575	Reads:1	Hits:4	Allocated_reads:0.25	Strand:-
TATGAACTTATGATGGCAAAAACCACCC
>Location:NODE_268840_length_12752_cov_27.436010	Coordinate:3575	Reads:1	Hits:4	Allocated_reads:0.25	Strand:-
TATGAACTTATGATGGCAAAAACCATGA
>Location:NODE_268840_length_12752_cov_27.436010	Coordinate:3575	Reads:1	Hits:4	Allocated_reads:0.25	Strand:-
TATGAACTTATGATGGCAAAAACCCGGA
>Location:NODE_268840_length_12752_cov_27.436010	Coordinate:3575	Reads:1	Hits:4	Allocated_reads:0.25	Strand:-
TATGAACTTATGATGGCAAAAACCGGGC
>Location:NODE_268840_length_12752_cov_27.436010	Coordinate:3575	Reads:1	Hits:4	Allocated_reads:0.25	Strand:-
TATGAACTTATGATGGCAAAAACGAGGA
>Location:NODE_268840_length_12752_cov_27.436010	Coordinate:3575	Reads:2	Hits:4	Allocated_reads:0.5	Strand:-
TATGAACTTATGATGGCAAAAACAAGGA
>Location:NODE_268840_length_12752_cov_27.436010	Coordinate:3575	Reads:2	Hits:4	Allocated_reads:0.5	Strand:-
TATGAACTTATGATGGCAAAAACCAGGC
>Location:NODE_268840_length_12752_cov_27.436010	Coordinate:3575	Reads:392	Hits:4	Allocated_reads:98	Strand:-
TATGAACTTATGATGGCAAAAACCAGGA
>Location:NODE_268840_length_12752_cov_27.436010	Coordinate:3576	Reads:1	Hits:4	Allocated_reads:0.25	Strand:-
GAGTATGAACTTATGATGGCAAAAACCAGG
>Location:NODE_268840_length_12752_cov_27.436010	Coordinate:3576	Reads:2	Hits:4	Allocated_reads:0.5	Strand:-
GTATGAACTTATGATGGCAAAAACCAGG
>Location:NODE_268840_length_12752_cov_27.436010	Coordinate:3576	Reads:71	Hits:4	Allocated_reads:17.75	Strand:-
TATGAACTTATGATGGCAAAAACCAGG
>Location:NODE_268840_length_12752_cov_27.436010	Coordinate:3576	Reads:1	Hits:2	Allocated_reads:0.5	Strand:-
TGAGTATGAACTTATGATGGCAAAAACCAGG
>Location:NODE_268840_length_12752_cov_27.436010	Coordinate:3577	Reads:1	Hits:4	Allocated_reads:0.25	Strand:-
GTATGAACTTATGATGGCAAAAACCAG
>Location:NODE_268840_length_12752_cov_27.436010	Coordinate:3577	Reads:1	Hits:4	Allocated_reads:0.25	Strand:-
TATGAACTTATGATGGCAAAAACCCA
>Location:NODE_268840_length_12752_cov_27.436010	Coordinate:3577	Reads:3	Hits:4	Allocated_reads:0.75	Strand:-
TATGAACTTATGATGGCAAAAACCAG
>Location:NODE_268840_length_12752_cov_27.436010	Coordinate:3577	Reads:1	Hits:2	Allocated_reads:0.5	Strand:-
TGAGTATGAACTTATGATGGCAAAAACCAG
>Location:NODE_268840_length_12752_cov_27.436010	Coordinate:3578	Reads:2	Hits:4	Allocated_reads:0.5	Strand:-
GTATGAACTTATGATGGCAAAAACCA
>Location:NODE_268840_length_12752_cov_27.436010	Coordinate:3578	Reads:1	Hits:2	Allocated_reads:0.5	Strand:-
TGAGTATGAACTTATGATGGCAAAAACCA
>Location:NODE_268840_length_12752_cov_27.436010	Coordinate:3579	Reads:1	Hits:4	Allocated_reads:0.25	Strand:-
TATGAACTTATGATGGCAAAAACA
>Location:NODE_268840_length_12752_cov_27.436010	Coordinate:3579	Reads:102	Hits:4	Allocated_reads:25.5	Strand:-
TATGAACTTATGATGGCAAAAACC
>Location:NODE_268840_length_12752_cov_27.436010	Coordinate:3579	Reads:1	Hits:2	Allocated_reads:0.5	Strand:-
TGAGTATGAACTTATGATGGCAAGAACC
>Location:NODE_268840_length_12752_cov_27.436010	Coordinate:3579	Reads:23	Hits:2	Allocated_reads:11.5	Strand:-
TGAGTATGAACTTATGATGGCAAAAACC
>Location:NODE_268840_length_12752_cov_27.436010	Coordinate:3580	Reads:3	Hits:2	Allocated_reads:1.5	Strand:-
TGAGTATGAACTTATGATGGCAAAAAC
>Location:NODE_268840_length_12752_cov_27.436010	Coordinate:3581	Reads:1	Hits:2	Allocated_reads:0.5	Strand:-
TGAGTATGAACTTATGATGGCAAAAA
>Location:NODE_268840_length_12752_cov_27.436010	Coordinate:3581	Reads:1	Hits:2	Allocated_reads:0.5	Strand:-
TTGAGTATGAACTTATGATGGCAAAAA
>Location:NODE_268840_length_12752_cov_27.436010	Coordinate:3582	Reads:1	Hits:2	Allocated_reads:0.5	Strand:-
TGAGTATGAACTTATGATGGCAAAA
>Location:NODE_268840_length_12752_cov_27.436010	Coordinate:3582	Reads:1	Hits:2	Allocated_reads:0.5	Strand:-
TTGAGTATGAACTTATGATGGCAAAA
>Location:NODE_268840_length_12752_cov_27.436010	Coordinate:3586	Reads:1	Hits:2	Allocated_reads:0.5	Strand:-
TCTCCCTTGAGTATGAACTTATGATGGC
>Location:NODE_268840_length_12752_cov_27.436010	Coordinate:3591	Reads:1	Hits:2	Allocated_reads:0.5	Strand:+
CATAAGTTCATACTCAAGGGAGATAGTT
>Location:NODE_268840_length_12752_cov_27.436010	Coordinate:3593	Reads:1	Hits:2	Allocated_reads:0.5	Strand:+
TAAGTTCATACTCAAGGGAGATAG
>Location:NODE_268840_length_12752_cov_27.436010	Coordinate:3593	Reads:1	Hits:2	Allocated_reads:0.5	Strand:+
TAAGTTCATACTCAAGGGAGATAGTTAGA
>Location:NODE_268840_length_12752_cov_27.436010	Coordinate:3593	Reads:5	Hits:2	Allocated_reads:2.5	Strand:+
TAAGTTCATACTCAAGGGAGATAGTTTGT
>Location:NODE_268840_length_12752_cov_27.436010	Coordinate:3593	Reads:1	Hits:2	Allocated_reads:0.5	Strand:+
TAAGTTCATACTCAAGGGAGATAGTTTGTTACTC
>Location:NODE_268840_length_12752_cov_27.436010	Coordinate:3602	Reads:1	Hits:2	Allocated_reads:0.5	Strand:-
TAACTGTGAGAGTAACAAACTATCTCCCTTGAGA
>Location:NODE_268840_length_12752_cov_27.436010	Coordinate:3609	Reads:2	Hits:2	Allocated_reads:1	Strand:-
TACTGAAATAACTGTGAGAGTAACAAACTATCTCC
>Location:NODE_268840_length_12752_cov_27.436010	Coordinate:3612	Reads:2	Hits:2	Allocated_reads:1	Strand:-
TACTGAAATAACTGTGAGAGTAACAAACTATC
>Location:NODE_268840_length_12752_cov_27.436010	Coordinate:3613	Reads:1	Hits:2	Allocated_reads:0.5	Strand:-
TACTGAAATAACTGTGAGAGTAACAAACTAT
>Location:NODE_268840_length_12752_cov_27.436010	Coordinate:3614	Reads:4	Hits:2	Allocated_reads:2	Strand:-
TACTGAAATAACTGTGAGAGTAACAAACTA
>Location:NODE_268840_length_12752_cov_27.436010	Coordinate:3615	Reads:2	Hits:2	Allocated_reads:1	Strand:-
ACTGAAATAACTGTGAGAGTAACAAACT
>Location:NODE_268840_length_12752_cov_27.436010	Coordinate:3615	Reads:1	Hits:2	Allocated_reads:0.5	Strand:-
CTGAAATAACTGTGAGAGTAACAAACT
>Location:NODE_268840_length_12752_cov_27.436010	Coordinate:3615	Reads:135	Hits:2	Allocated_reads:67.5	Strand:-
TACTGAAATAACTGTGAGAGTAACAAACT
>Location:NODE_268840_length_12752_cov_27.436010	Coordinate:3616	Reads:1	Hits:2	Allocated_reads:0.5	Strand:-
AATACTGAAATAACTGTGAGAGTAACAAAC
>Location:NODE_268840_length_12752_cov_27.436010	Coordinate:3616	Reads:1	Hits:2	Allocated_reads:0.5	Strand:-
ACTGAAATAACTGTGAGAGTAACAAAC
>Location:NODE_268840_length_12752_cov_27.436010	Coordinate:3616	Reads:1	Hits:2	Allocated_reads:0.5	Strand:-
TACTGAAATAACTGTGAGAGTAACAAAG
>Location:NODE_268840_length_12752_cov_27.436010	Coordinate:3616	Reads:1	Hits:2	Allocated_reads:0.5	Strand:-
TACTGAAATAACTGTGAGAGTAACTACA
>Location:NODE_268840_length_12752_cov_27.436010	Coordinate:3616	Reads:155	Hits:2	Allocated_reads:77.5	Strand:-
TACTGAAATAACTGTGAGAGTAACAAAC
>Location:NODE_268840_length_12752_cov_27.436010	Coordinate:3616	Reads:2	Hits:2	Allocated_reads:1	Strand:-
TACTGAAATAACTGTGAGATTAACAAAC
>Location:NODE_268840_length_12752_cov_27.436010	Coordinate:3617	Reads:77	Hits:2	Allocated_reads:38.5	Strand:-
TACTGAAATAACTGTGAGAGTAACAAA
>Location:NODE_268840_length_12752_cov_27.436010	Coordinate:3618	Reads:1	Hits:2	Allocated_reads:0.5	Strand:-
ATACTGAAATAACTGTGAGAGTAACAA
>Location:NODE_268840_length_12752_cov_27.436010	Coordinate:3618	Reads:7	Hits:2	Allocated_reads:3.5	Strand:-
TACTGAAATAACTGTGAGAGTAACAA
>Location:NODE_268840_length_12752_cov_27.436010	Coordinate:3619	Reads:35	Hits:2	Allocated_reads:17.5	Strand:-
TACTGAAATAACTGTGAGAGTAACA
>Location:NODE_268840_length_12752_cov_27.436010	Coordinate:3619	Reads:14	Hits:2	Allocated_reads:7	Strand:-
TGCAATACTGAAATAACTGTGAGAGTAACA
>Location:NODE_268840_length_12752_cov_27.436010	Coordinate:3620	Reads:30	Hits:2	Allocated_reads:15	Strand:-
TACTGAAATAACTGTGAGAGTAAC
>Location:NODE_268840_length_12752_cov_27.436010	Coordinate:3620	Reads:15	Hits:2	Allocated_reads:7.5	Strand:-
TGCAATACTGAAATAACTGTGAGAGTAAC
>Location:NODE_268840_length_12752_cov_27.436010	Coordinate:3621	Reads:2	Hits:2	Allocated_reads:1	Strand:-
TGCAATACTGAAATAACTGTGAGAGTAA
>Location:NODE_268840_length_12752_cov_27.436010	Coordinate:3622	Reads:1	Hits:2	Allocated_reads:0.5	Strand:-
TGCAATACTGAAATAACTGTGAGAGTA
>Location:NODE_268840_length_12752_cov_27.436010	Coordinate:3623	Reads:1	Hits:2	Allocated_reads:0.5	Strand:-
CCTGCAATACTGAAATAACTGTGAGAGT
>Location:NODE_268840_length_12752_cov_27.436010	Coordinate:3623	Reads:1	Hits:2	Allocated_reads:0.5	Strand:-
CTGCAATACTGAAATAACTGTGAGAGC
>Location:NODE_268840_length_12752_cov_27.436010	Coordinate:3623	Reads:1	Hits:2	Allocated_reads:0.5	Strand:-
CTGCAATACTGAAATAACTGTGAGAGT
>Location:NODE_268840_length_12752_cov_27.436010	Coordinate:3623	Reads:3	Hits:2	Allocated_reads:1.5	Strand:-
GACCTGCAATACTGAAATAACTGTGAGAGT
>Location:NODE_268840_length_12752_cov_27.436010	Coordinate:3623	Reads:1	Hits:2	Allocated_reads:0.5	Strand:-
TGCAATACTGAAATAACTGTGTGAGT
>Location:NODE_268840_length_12752_cov_27.436010	Coordinate:3623	Reads:32	Hits:2	Allocated_reads:16	Strand:-
TGCAATACTGAAATAACTGTGAGAGT
>Location:NODE_268840_length_12752_cov_27.436010	Coordinate:3625	Reads:1	Hits:2	Allocated_reads:0.5	Strand:-
TGCAATACTGAAATAACTGTGAGA
>Location:NODE_268840_length_12752_cov_27.436010	Coordinate:3634	Reads:1	Hits:3	Allocated_reads:0.333333333333333	Strand:+
TATTTCAGTATTGCAGGTCTCTGC
>Location:NODE_268840_length_12752_cov_27.436010	Coordinate:3634	Reads:1	Hits:3	Allocated_reads:0.333333333333333	Strand:+
TATTTCAGTATTGCAGGTCTCTGCATT
>Location:NODE_268840_length_12752_cov_27.436010	Coordinate:3634	Reads:5	Hits:3	Allocated_reads:1.66666666666667	Strand:+
TATTTCAGTATTGCAGGTCTCTGCATTGC
>Location:NODE_268840_length_12752_cov_27.436010	Coordinate:3635	Reads:1	Hits:3	Allocated_reads:0.333333333333333	Strand:-
ACGCAATGCAGAGACCTGCAATACTGAAAT
>Location:NODE_268840_length_12752_cov_27.436010	Coordinate:3649	Reads:1	Hits:2	Allocated_reads:0.5	Strand:-
TTATGGGTATAAACAACGCAATGCAGAGACC
>Location:NODE_268840_length_12752_cov_27.436010	Coordinate:3651	Reads:1	Hits:2	Allocated_reads:0.5	Strand:-
ATGGGTATAAACAACGCAATGCAGAGA
>Location:NODE_268840_length_12752_cov_27.436010	Coordinate:3651	Reads:1	Hits:2	Allocated_reads:0.5	Strand:-
TATGGGTATAAACAACGCAATGCAGAGA
>Location:NODE_268840_length_12752_cov_27.436010	Coordinate:3651	Reads:1	Hits:2	Allocated_reads:0.5	Strand:-
TTATGGGTATAAACAACGCAATGCAGAGA
>Location:NODE_268840_length_12752_cov_27.436010	Coordinate:3652	Reads:2	Hits:2	Allocated_reads:1	Strand:-
TTATGGGTATAAACAACGCAATGCAGAG
>Location:NODE_268840_length_12752_cov_27.436010	Coordinate:3660	Reads:2	Hits:2	Allocated_reads:1	Strand:-
TAAACAGATTTATGGGTATAAACAACGCA
>Location:NODE_268840_length_12752_cov_27.436010	Coordinate:3661	Reads:1	Hits:2	Allocated_reads:0.5	Strand:-
TAAACAGATTTATGGGTATAAACAACGC
>Location:NODE_268840_length_12752_cov_27.436010	Coordinate:3661	Reads:1	Hits:2	Allocated_reads:0.5	Strand:-
TAATAAACAGATTTATGGGTATAAACAACGC
>Location:NODE_268840_length_12752_cov_27.436010	Coordinate:3662	Reads:9	Hits:2	Allocated_reads:4.5	Strand:-
TAATAAACAGATTTATGGGTATAAACAACG
>Location:NODE_268840_length_12752_cov_27.436010	Coordinate:3663	Reads:11	Hits:2	Allocated_reads:5.5	Strand:-
TAATAAACAGATTTATGGGTATAAACAAC
>Location:NODE_268840_length_12752_cov_27.436010	Coordinate:3664	Reads:1	Hits:2	Allocated_reads:0.5	Strand:-
TAATAAACAGATTTATGGGTATAAACAA
>Location:NODE_268840_length_12752_cov_27.436010	Coordinate:3665	Reads:11	Hits:2	Allocated_reads:5.5	Strand:-
TAATAAACAGATTTATGGGTATAAACA
>Location:NODE_268840_length_12752_cov_27.436010	Coordinate:3666	Reads:1	Hits:2	Allocated_reads:0.5	Strand:-
TAATAAACAGATTTATGGGTATAAAT
>Location:NODE_268840_length_12752_cov_27.436010	Coordinate:3666	Reads:1	Hits:2	Allocated_reads:0.5	Strand:-
TAATAAACAGATTTATGGGTATAACC
>Location:NODE_268840_length_12752_cov_27.436010	Coordinate:3666	Reads:217	Hits:2	Allocated_reads:108.5	Strand:-
TAATAAACAGATTTATGGGTATAAAC
>Location:NODE_268840_length_12752_cov_27.436010	Coordinate:3667	Reads:1	Hits:2	Allocated_reads:0.5	Strand:-
TAATAAACAGATTTATGGGTATAAA
>Location:NODE_268840_length_12752_cov_27.436010	Coordinate:3677	Reads:1	Hits:3	Allocated_reads:0.333333333333333	Strand:-
CAAAATGCACCCATAATAAACAGATTTA
>Location:NODE_268840_length_12752_cov_27.436010	Coordinate:3680	Reads:1	Hits:3	Allocated_reads:0.333333333333333	Strand:-
TACAAAATGCACCCATAATAAACAGAT
>Location:NODE_268840_length_12752_cov_27.436010	Coordinate:3682	Reads:1	Hits:3	Allocated_reads:0.333333333333333	Strand:+
CTGTTTATTATGGGTGCATTTTGTAAT
>Location:NODE_268840_length_12752_cov_27.436010	Coordinate:3722	Reads:1	Hits:3	Allocated_reads:0.333333333333333	Strand:-
TATGTGAATAAAAACATGGAATATTATCTGCCT
>Location:NODE_268840_length_12752_cov_27.436010	Coordinate:3722	Reads:18	Hits:3	Allocated_reads:6	Strand:-
TGTGAATAAAAACATGGAATATTATCTGCCT
>Location:NODE_268840_length_12752_cov_27.436010	Coordinate:3723	Reads:1	Hits:3	Allocated_reads:0.333333333333333	Strand:-
TGTGAATAAAAACATGGAATATTATCTGCC
>Location:NODE_268840_length_12752_cov_27.436010	Coordinate:3724	Reads:1	Hits:3	Allocated_reads:0.333333333333333	Strand:-
TGTGAATAAAAACATGGAATATTATCTGC
>Location:NODE_268840_length_12752_cov_27.436010	Coordinate:3739	Reads:1	Hits:3	Allocated_reads:0.333333333333333	Strand:-
TTGCAGTGAATGTTTATGTGAATAAAAACA
>Location:NODE_268840_length_12752_cov_27.436010	Coordinate:3740	Reads:1	Hits:3	Allocated_reads:0.333333333333333	Strand:-
TGCAGTGAATGTTTATGTGAATAAAAAC
>Location:NODE_268840_length_12752_cov_27.436010	Coordinate:3740	Reads:1	Hits:3	Allocated_reads:0.333333333333333	Strand:-
TTTTGCAGTGAATGTTTATGTGAATAAAAAC
>Location:NODE_268840_length_12752_cov_27.436010	Coordinate:3767	Reads:1	Hits:2	Allocated_reads:0.5	Strand:-
TTAAGTCTTAATATTGTATTGCATTAATTTT
>Location:NODE_268840_length_12752_cov_27.436010	Coordinate:3768	Reads:1	Hits:2	Allocated_reads:0.5	Strand:-
TTAAGTCTTAATATTGTATTGCATTAATTT
>Location:NODE_268840_length_12752_cov_27.436010	Coordinate:3769	Reads:1	Hits:2	Allocated_reads:0.5	Strand:-
TAAGTCTTAATATTGTATTGCATTAATT
>Location:NODE_268840_length_12752_cov_27.436010	Coordinate:3771	Reads:1	Hits:2	Allocated_reads:0.5	Strand:-
TTAAGTCTTAATATTGTATTGCATTAA
>Location:NODE_268840_length_12752_cov_27.436010	Coordinate:3786	Reads:2	Hits:3	Allocated_reads:0.666666666666667	Strand:-
TGTGGTCAGTCTACTTTTTAAGTCTTAAT
>Location:NODE_268840_length_12752_cov_27.436010	Coordinate:3788	Reads:1	Hits:3	Allocated_reads:0.333333333333333	Strand:+
TAAGACTTAAAAAGTAGACTGACCACA
>Location:NODE_268840_length_12752_cov_27.436010	Coordinate:3805	Reads:1	Hits:3	Allocated_reads:0.333333333333333	Strand:-
AAAGAGACATAGCTCAAAAATGTGGTCAGT
>Location:NODE_268840_length_12752_cov_27.436010	Coordinate:3818	Reads:1	Hits:3	Allocated_reads:0.333333333333333	Strand:-
TAGAGACTTAAAAAGAGACATAGCTCAA
>Location:NODE_268840_length_12752_cov_27.436010	Coordinate:3819	Reads:1	Hits:3	Allocated_reads:0.333333333333333	Strand:-
TAGAGACTTAAAAAGAGACATAGCTCA
>Location:NODE_268840_length_12752_cov_27.436010	Coordinate:3820	Reads:1	Hits:3	Allocated_reads:0.333333333333333	Strand:-
TAGAGACTTAAAAAGAGACATAGCTC
>Location:NODE_268840_length_12752_cov_27.436010	Coordinate:3821	Reads:2	Hits:3	Allocated_reads:0.666666666666667	Strand:-
TAGAGACTTAAAAAGAGACATAGCT
>Location:NODE_268840_length_12752_cov_27.436010	Coordinate:3821	Reads:1	Hits:3	Allocated_reads:0.333333333333333	Strand:-
TGTATAGAGACTTAAAAAGAGACATAGCT
>Location:NODE_268840_length_12752_cov_27.436010	Coordinate:3826	Reads:1	Hits:3	Allocated_reads:0.333333333333333	Strand:-
TCTGAGCTGTATAGAGACTTAAAAAGAGACA
>Location:NODE_268840_length_12752_cov_27.436010	Coordinate:3828	Reads:2	Hits:3	Allocated_reads:0.666666666666667	Strand:-
TCTGAGCTGTATAGAGACTTAAAAAGAGA
>Location:NODE_268840_length_12752_cov_27.436010	Coordinate:3830	Reads:1	Hits:3	Allocated_reads:0.333333333333333	Strand:-
AATCTGAGCTGTATAGAGACTTAAAAAGA
>Location:NODE_268840_length_12752_cov_27.436010	Coordinate:3850	Reads:1	Hits:2	Allocated_reads:0.5	Strand:-
TGTGTTAATACAACACAGTAAATCTGAGC
>Location:NODE_268840_length_12752_cov_27.436010	Coordinate:3860	Reads:1	Hits:2	Allocated_reads:0.5	Strand:-
TCAGACATTCATGTGTTAATACAACACAGT
>Location:NODE_268840_length_12752_cov_27.436010	Coordinate:3862	Reads:1	Hits:2	Allocated_reads:0.5	Strand:-
ATCAGACATTCATGTGTTAATACAACACA
>Location:NODE_268840_length_12752_cov_27.436010	Coordinate:3862	Reads:14	Hits:2	Allocated_reads:7	Strand:-
TATCAGACATTCATGTGTTAATACAACACA
>Location:NODE_268840_length_12752_cov_27.436010	Coordinate:3862	Reads:52	Hits:2	Allocated_reads:26	Strand:-
TCAGACATTCATGTGTTAATACAACACA
>Location:NODE_268840_length_12752_cov_27.436010	Coordinate:3863	Reads:4	Hits:2	Allocated_reads:2	Strand:-
TATCAGACATTCATGTGTTAATACAACAC
>Location:NODE_268840_length_12752_cov_27.436010	Coordinate:3864	Reads:4	Hits:2	Allocated_reads:2	Strand:-
TATCAGACATTCATGTGTTAATACAACA
>Location:NODE_268840_length_12752_cov_27.436010	Coordinate:3888	Reads:1	Hits:2	Allocated_reads:0.5	Strand:-
TCGGGTAACTTCTGACAGAAATATC
>Location:NODE_268840_length_12752_cov_27.436010	Coordinate:3896	Reads:3	Hits:2	Allocated_reads:1.5	Strand:-
AATGCTCACCAGTCGGGTAACTTCTGACA
>Location:NODE_268840_length_12752_cov_27.436010	Coordinate:3897	Reads:1	Hits:2	Allocated_reads:0.5	Strand:-
ATGCTCACCAGTCGGGTAACTTCTGAC
>Location:NODE_268840_length_12752_cov_27.436010	Coordinate:3897	Reads:1	Hits:2	Allocated_reads:0.5	Strand:-
GTAATGCTCACCAGTCGGGTAACTTCTGAC
>Location:NODE_268840_length_12752_cov_27.436010	Coordinate:3897	Reads:4	Hits:2	Allocated_reads:2	Strand:-
TAATGCTCACCAGTCGGGTAACTTCTGAC
>Location:NODE_268840_length_12752_cov_27.436010	Coordinate:3897	Reads:3	Hits:2	Allocated_reads:1.5	Strand:-
TGCTCACCAGTCGGGTAACTTCTGAC
>Location:NODE_268840_length_12752_cov_27.436010	Coordinate:3901	Reads:1	Hits:2	Allocated_reads:0.5	Strand:-
TAGTAATGCTCACCAGTCGGGTAACTTC
>Location:NODE_268840_length_12752_cov_27.436010	Coordinate:3903	Reads:1	Hits:2	Allocated_reads:0.5	Strand:-
ATAGTAATGCTCACCAGTCGGGTAACT
>Location:NODE_268840_length_12752_cov_27.436010	Coordinate:3908	Reads:1	Hits:2	Allocated_reads:0.5	Strand:-
TGCACAATAGTAATGCTCACCAGTCGGG
>Location:NODE_268840_length_12752_cov_27.436010	Coordinate:3920	Reads:1	Hits:2	Allocated_reads:0.5	Strand:-
TAATAGGCATGGATGCACAATAGTAATGC
>Location:NODE_268840_length_12752_cov_27.436010	Coordinate:3921	Reads:2	Hits:2	Allocated_reads:1	Strand:-
TAATAGGCATGGATGCACAATAGTAATG
>Location:NODE_268840_length_12752_cov_27.436010	Coordinate:3932	Reads:1	Hits:1	Allocated_reads:1	Strand:-
TGAGATTGCAATATAATAGGCATGGATGCA
>Location:NODE_268840_length_12752_cov_27.436010	Coordinate:3935	Reads:5	Hits:1	Allocated_reads:5	Strand:-
TGAGATTGCAATATAATAGGCATGGAT
>Location:NODE_268840_length_12752_cov_27.436010	Coordinate:3935	Reads:1	Hits:1	Allocated_reads:1	Strand:-
TTTGAGATTGCAATATAATAGGCATGGAT
>Location:NODE_268840_length_12752_cov_27.436010	Coordinate:3949	Reads:1	Hits:1	Allocated_reads:1	Strand:-
CAGCTTGGCTCCTTTTGAGATTGTAATA
>Location:NODE_268840_length_12752_cov_27.436010	Coordinate:3956	Reads:1	Hits:2	Allocated_reads:0.5	Strand:-
TCTGTATTTTCAGCTTGGCTCCTTTTGAGAT
>Location:NODE_268840_length_12752_cov_27.436010	Coordinate:3956	Reads:1	Hits:2	Allocated_reads:0.5	Strand:-
TGTATTTTCAGCTTGGCTCCTTTTGAGAT
>Location:NODE_268840_length_12752_cov_27.436010	Coordinate:3959	Reads:1	Hits:2	Allocated_reads:0.5	Strand:-
CTGTATTTTCAGCTTGGCTCCTTTTGA
>Location:NODE_268840_length_12752_cov_27.436010	Coordinate:3959	Reads:1	Hits:2	Allocated_reads:0.5	Strand:-
TCTGTATTTTCAGCTTGGCTCCTTTTGA
>Location:NODE_268840_length_12752_cov_27.436010	Coordinate:3962	Reads:3	Hits:2	Allocated_reads:1.5	Strand:-
AGGGTCTGTATTTTCAGCTTGGCTCCTTT
>Location:NODE_268840_length_12752_cov_27.436010	Coordinate:3964	Reads:1	Hits:2	Allocated_reads:0.5	Strand:-
AGGGTCTGTATTTTCAGCTTGGCTCCT
>Location:NODE_268840_length_12752_cov_27.436010	Coordinate:3965	Reads:1	Hits:2	Allocated_reads:0.5	Strand:-
GTAGGGTCTGTATTTTCAGCTTGGCTCC
>Location:NODE_268840_length_12752_cov_27.436010	Coordinate:3965	Reads:2	Hits:2	Allocated_reads:1	Strand:-
TAGGGTCTGTATTTTCAGCTTGGCTCC
>Location:NODE_268840_length_12752_cov_27.436010	Coordinate:3987	Reads:2	Hits:1	Allocated_reads:2	Strand:-
TGACTTATAAGGACCAGATAAGGGTAGGG
>Location:NODE_268840_length_12752_cov_27.436010	Coordinate:3988	Reads:2	Hits:1	Allocated_reads:2	Strand:-
CTTATAAGGACCAGATAAGGGTAGG
>Location:NODE_268840_length_12752_cov_27.436010	Coordinate:3990	Reads:1	Hits:1	Allocated_reads:1	Strand:-
TACATGACTTATAAGGACCAGATAAGGGTA
>Location:NODE_268840_length_12752_cov_27.436010	Coordinate:3994	Reads:1	Hits:1	Allocated_reads:1	Strand:-
GTATACATGACTTATAAGGACCAGATAAG
>Location:NODE_268840_length_12752_cov_27.436010	Coordinate:3996	Reads:1	Hits:1	Allocated_reads:1	Strand:-
GTATACATGACTTATAAGGACCAGATA
>Location:NODE_268840_length_12752_cov_27.436010	Coordinate:3997	Reads:1	Hits:1	Allocated_reads:1	Strand:-
GTATACATGACTTATAAGGACCAGAT
>Location:NODE_268840_length_12752_cov_27.436010	Coordinate:3998	Reads:1	Hits:1	Allocated_reads:1	Strand:-
TCAAGTATACATGACTTATAAGGACCAGA
>Location:NODE_268840_length_12752_cov_27.436010	Coordinate:3998	Reads:1	Hits:1	Allocated_reads:1	Strand:-
TTTCAAGTATACATGACTTATAAGGACCAGA
>Location:NODE_268840_length_12752_cov_27.436010	Coordinate:4001	Reads:1	Hits:4	Allocated_reads:0.25	Strand:-
TCAAGTATACATGACTTATAAGGACC
>Location:NODE_268840_length_12752_cov_27.436010	Coordinate:4011	Reads:1	Hits:2	Allocated_reads:0.5	Strand:-
TACACACATAATTTTCAAGTATACATGACT
>Location:NODE_268840_length_12752_cov_27.436010	Coordinate:4012	Reads:1	Hits:2	Allocated_reads:0.5	Strand:-
TACACACATAATTTTCAAGTATACATGAC
>Location:NODE_268840_length_12752_cov_27.436010	Coordinate:4037	Reads:2	Hits:3	Allocated_reads:0.666666666666667	Strand:-
TTTAGGTGAATTGTGAAGCCCATGGATACA
>Location:NODE_268840_length_12752_cov_27.436010	Coordinate:4041	Reads:1	Hits:4	Allocated_reads:0.25	Strand:-
TGTTTAGGTGAATTGTGAAGCCCATGGA
>Location:NODE_268840_length_12752_cov_27.436010	Coordinate:4045	Reads:1	Hits:4	Allocated_reads:0.25	Strand:-
TATTTCATGTTTAGGTGAATTGTGAAGCCCA
>Location:NODE_268840_length_12752_cov_27.436010	Coordinate:4045	Reads:1	Hits:4	Allocated_reads:0.25	Strand:-
TTTCATGTTTAGGTGAATTGTGAAGCCCA
>Location:NODE_268840_length_12752_cov_27.436010	Coordinate:4046	Reads:1	Hits:4	Allocated_reads:0.25	Strand:-
CATGTTTAGGTGAATTGTGAAGCCC
>Location:NODE_268840_length_12752_cov_27.436010	Coordinate:4074	Reads:1	Hits:3	Allocated_reads:0.333333333333333	Strand:-
TATGAGTACCATAAGGTCACACACTGATA
>Location:NODE_268840_length_12752_cov_27.436010	Coordinate:4102	Reads:1	Hits:3	Allocated_reads:0.333333333333333	Strand:-
TGAGGACACTGTCAGGTTTATGTGACTT
>Location:NODE_268840_length_12752_cov_27.436010	Coordinate:4103	Reads:1	Hits:2	Allocated_reads:0.5	Strand:-
TATGAGGACACTGTCAGGTTTATGTGACT
>Location:NODE_268840_length_12752_cov_27.436010	Coordinate:4110	Reads:1	Hits:2	Allocated_reads:0.5	Strand:-
TGCTACTTATGAGGACACTGTCAGGTTTA
>Location:NODE_268840_length_12752_cov_27.436010	Coordinate:4113	Reads:2	Hits:2	Allocated_reads:1	Strand:-
TTTACTGCTACTTATGAGGACACTGTCAGGT
>Location:NODE_268840_length_12752_cov_27.436010	Coordinate:4114	Reads:1	Hits:2	Allocated_reads:0.5	Strand:-
TGCTACTTATGAGGACACTGTCAGG
>Location:NODE_268840_length_12752_cov_27.436010	Coordinate:4114	Reads:2	Hits:2	Allocated_reads:1	Strand:-
TTTACTGCTACTTATGAGGACACTGTCAGG
>Location:NODE_268840_length_12752_cov_27.436010	Coordinate:4116	Reads:3	Hits:2	Allocated_reads:1.5	Strand:-
TTTACTGCTACTTATGAGGACACTGTCA
>Location:NODE_268840_length_12752_cov_27.436010	Coordinate:4117	Reads:1	Hits:2	Allocated_reads:0.5	Strand:-
TTTACTGCTACTTATGAGGACACTGTC
>Location:NODE_268840_length_12752_cov_27.436010	Coordinate:4120	Reads:2	Hits:2	Allocated_reads:1	Strand:-
TTTACTGCTACTTATGAGGACACT
>Location:NODE_268840_length_12752_cov_27.436010	Coordinate:4121	Reads:1	Hits:2	Allocated_reads:0.5	Strand:-
GAATTTACTGCTACTTATGAAGACAC
>Location:NODE_268840_length_12752_cov_27.436010	Coordinate:4134	Reads:1	Hits:2	Allocated_reads:0.5	Strand:+
TAGCAGTAAATTCAGGTTTGACCAAAATT
>Location:NODE_268840_length_12752_cov_27.436010	Coordinate:4142	Reads:1	Hits:2	Allocated_reads:0.5	Strand:-
GCTAGGGTTAAATTTTGGTCAAACCTGAATT
>Location:NODE_268840_length_12752_cov_27.436010	Coordinate:4153	Reads:1	Hits:2	Allocated_reads:0.5	Strand:-
TGAGATTTTGGCTAGGGTTAAATTTTGGTC
>Location:NODE_268840_length_12752_cov_27.436010	Coordinate:4153	Reads:1	Hits:2	Allocated_reads:0.5	Strand:-
TGTTGAGATTTTGGCTAGGGTTAAATTTTGGTC
>Location:NODE_268840_length_12752_cov_27.436010	Coordinate:4154	Reads:4	Hits:2	Allocated_reads:2	Strand:-
TGAGATTTTGGCTAGGGTTAAATTTTGGT
>Location:NODE_268840_length_12752_cov_27.436010	Coordinate:4155	Reads:1	Hits:2	Allocated_reads:0.5	Strand:-
TGAGATTTTGGCTAGGGTTAAATTTTGG
>Location:NODE_268840_length_12752_cov_27.436010	Coordinate:4158	Reads:1	Hits:2	Allocated_reads:0.5	Strand:-
TGAGATTTTGGCTAGGGTTAAATTT
>Location:NODE_268840_length_12752_cov_27.436010	Coordinate:4159	Reads:3	Hits:2	Allocated_reads:1.5	Strand:-
TGTTGAGATTTTGGCTAGGGTTAAATT
>Location:NODE_268840_length_12752_cov_27.436010	Coordinate:4178	Reads:2	Hits:2	Allocated_reads:1	Strand:-
CTTCCAAGAACACGCCCATCTGTTGAGA
>Location:NODE_268840_length_12752_cov_27.436010	Coordinate:4178	Reads:1	Hits:2	Allocated_reads:0.5	Strand:-
TGCTTCCAAGAACACGCCCATCTGTTGAGA
>Location:NODE_268840_length_12752_cov_27.436010	Coordinate:4178	Reads:1	Hits:2	Allocated_reads:0.5	Strand:-
TTCCAAGAACACGCCCATCTGTTGAGA
>Location:NODE_268840_length_12752_cov_27.436010	Coordinate:4194	Reads:1	Hits:2	Allocated_reads:0.5	Strand:-
AAAAAATTTGACCCATGCTTCCAAGAACA
>Location:NODE_268840_length_12752_cov_27.436010	Coordinate:4195	Reads:1	Hits:2	Allocated_reads:0.5	Strand:-
AAAAAATTTGACCCATGCTTCCAAGAAC
>Location:NODE_268840_length_12752_cov_27.436010	Coordinate:4212	Reads:1	Hits:3	Allocated_reads:0.333333333333333	Strand:-
TAGAGGCATGGGAATCACAAAAAATTTGA
>Location:NODE_268840_length_12752_cov_27.436010	Coordinate:4215	Reads:5	Hits:3	Allocated_reads:1.66666666666667	Strand:-
TCCTAGAGGCATGGGAATCACAAAAAATT
>Location:NODE_268840_length_12752_cov_27.436010	Coordinate:4221	Reads:1	Hits:4	Allocated_reads:0.25	Strand:+
TTGTGATTCCCATGCCTCTAGGACCTTTT
>Location:NODE_268840_length_12752_cov_27.436010	Coordinate:4242	Reads:1	Hits:5	Allocated_reads:0.2	Strand:-
TGTGACAAATGGGAACGTGCCTTTCCGAAGGTC
>Location:NODE_268840_length_12752_cov_27.436010	Coordinate:4244	Reads:1	Hits:5	Allocated_reads:0.2	Strand:-
TGTGACAAATGGGAACGTGCCTTTCCGAAGG
>Location:NODE_268840_length_12752_cov_27.436010	Coordinate:4284	Reads:1	Hits:1	Allocated_reads:1	Strand:-
TACGTGTTGTCGTGATATATCAGTACCTA
>Location:NODE_268840_length_12752_cov_27.436010	Coordinate:4286	Reads:1	Hits:1	Allocated_reads:1	Strand:-
ACGTGTTGTCGTGATATATCAGTACC
>Location:NODE_268840_length_12752_cov_27.436010	Coordinate:4286	Reads:1	Hits:1	Allocated_reads:1	Strand:-
CACATACGTGTTGTCGTGATATATCAGTACC
>Location:NODE_268840_length_12752_cov_27.436010	Coordinate:4306	Reads:1	Hits:1	Allocated_reads:1	Strand:-
CAAACACGCACAGACACACACATACGTGT
>Location:NODE_268840_length_12752_cov_27.436010	Coordinate:4320	Reads:1	Hits:1	Allocated_reads:1	Strand:-
AAACCAGGACACAAACACGCACAGAC
>Location:NODE_268840_length_12752_cov_27.436010	Coordinate:4321	Reads:1	Hits:1	Allocated_reads:1	Strand:-
GAAACCAGGACACAAACACGCACAGA
>Location:NODE_268840_length_12752_cov_27.436010	Coordinate:4327	Reads:1	Hits:1	Allocated_reads:1	Strand:-
TCCACAGAAACCAGGACACAAACACG
>Location:NODE_268840_length_12752_cov_27.436010	Coordinate:4330	Reads:1	Hits:1	Allocated_reads:1	Strand:-
CCCGGAATCCACAGAAACCAGGACACAAAC
>Location:NODE_268840_length_12752_cov_27.436010	Coordinate:4332	Reads:1	Hits:1	Allocated_reads:1	Strand:-
CCCGGAATCCACAGAAACCAGGACACAA
>Location:NODE_268840_length_12752_cov_27.436010	Coordinate:4342	Reads:1	Hits:1	Allocated_reads:1	Strand:-
AGCAGGTCCCGGAATCCACAGAAAC
>Location:NODE_268840_length_12752_cov_27.436010	Coordinate:4377	Reads:1	Hits:1	Allocated_reads:1	Strand:-
TGACGGAAGCTCAGCCACTCCAAGTAGCT
>Location:NODE_268840_length_12752_cov_27.436010	Coordinate:4377	Reads:2	Hits:1	Allocated_reads:2	Strand:-
TTGACGGAAGCTCAGCCACTCCAAGTAGCT
>Location:NODE_268840_length_12752_cov_27.436010	Coordinate:4378	Reads:1	Hits:1	Allocated_reads:1	Strand:-
TGACGGAAGCTCAGCCACTCCAAGTAGC
>Location:NODE_268840_length_12752_cov_27.436010	Coordinate:4378	Reads:14	Hits:1	Allocated_reads:14	Strand:-
TTGACGGAAGCTCAGCCACTCCAAGTAGC
>Location:NODE_268840_length_12752_cov_27.436010	Coordinate:4380	Reads:1	Hits:1	Allocated_reads:1	Strand:-
ATTGACGGAAGCTCAGCCACTCCAAGTA
>Location:NODE_268840_length_12752_cov_27.436010	Coordinate:4380	Reads:1	Hits:1	Allocated_reads:1	Strand:-
TTGACGGAAGCTCAGCCACTCCAAGTA
>Location:NODE_268840_length_12752_cov_27.436010	Coordinate:4391	Reads:1	Hits:1	Allocated_reads:1	Strand:-
CACGATCCAGCATTGACGGAAGCTCAGC
>Location:NODE_268840_length_12752_cov_27.436010	Coordinate:4391	Reads:1	Hits:1	Allocated_reads:1	Strand:-
CGATCCAGCATTGACGGAAGCTCAGC
>Location:NODE_268840_length_12752_cov_27.436010	Coordinate:4391	Reads:7	Hits:1	Allocated_reads:7	Strand:-
TCACGATCCAGCATTGACGGAAGCTCAGC
>Location:NODE_268840_length_12752_cov_27.436010	Coordinate:4391	Reads:2	Hits:1	Allocated_reads:2	Strand:-
TCTCACGATCCAGCATTGACGGAAGCTCAGC
>Location:NODE_268840_length_12752_cov_27.436010	Coordinate:4391	Reads:3	Hits:1	Allocated_reads:3	Strand:-
TTCTCACGATCCAGCATTGACGGAAGCTCAGC
>Location:NODE_268840_length_12752_cov_27.436010	Coordinate:4396	Reads:1	Hits:1	Allocated_reads:1	Strand:-
TTCTCACGATCCAGCATTGACGGAAGC
>Location:NODE_268840_length_12752_cov_27.436010	Coordinate:4397	Reads:1	Hits:1	Allocated_reads:1	Strand:+
CTTCCGTCAATGCTGGATCGTGAGAATC
>Location:NODE_268840_length_12752_cov_27.436010	Coordinate:4417	Reads:1	Hits:1	Allocated_reads:1	Strand:-
TCACGGACTACACTGGCAGATTCTCA
>Location:NODE_268840_length_12752_cov_27.436010	Coordinate:4423	Reads:1	Hits:1	Allocated_reads:1	Strand:-
TCTAAGCTCACGGACTACACTGGCAGA
>Location:NODE_268840_length_12752_cov_27.436010	Coordinate:4434	Reads:1	Hits:1	Allocated_reads:1	Strand:-
ACACTTTCAAACATCTAAGCTCACGGACT
>Location:NODE_268840_length_12752_cov_27.436010	Coordinate:4448	Reads:1	Hits:1	Allocated_reads:1	Strand:+
GATGTTTGAAAGTGTTTGTTTGCCACT
>Location:NODE_268840_length_12752_cov_27.436010	Coordinate:4465	Reads:1	Hits:1	Allocated_reads:1	Strand:-
TTAGAAACTTTTCACCAGTGGCAAAC
>Location:NODE_268840_length_12752_cov_27.436010	Coordinate:4472	Reads:1	Hits:1	Allocated_reads:1	Strand:-
ACAGAAACGGCCATTAGAAACTTTTCACCAGT
>Location:NODE_268840_length_12752_cov_27.436010	Coordinate:4472	Reads:1	Hits:1	Allocated_reads:1	Strand:-
GAAACGGCCATTAGAAACTTTTCACCAGT
>Location:NODE_268840_length_12752_cov_27.436010	Coordinate:4480	Reads:1	Hits:1	Allocated_reads:1	Strand:-
ACCACAGAAACGGCCATTAGAAACTTT
>Location:NODE_268840_length_12752_cov_27.436010	Coordinate:4480	Reads:1	Hits:1	Allocated_reads:1	Strand:-
CCACAGAAACGGCCATTAGAAACTTT
>Location:NODE_268840_length_12752_cov_27.436010	Coordinate:4482	Reads:1	Hits:1	Allocated_reads:1	Strand:-
GGAAACCACAGAAACGGCCATTAGAAACT
>Location:NODE_268840_length_12752_cov_27.436010	Coordinate:4499	Reads:1	Hits:1	Allocated_reads:1	Strand:-
TGTCAATGATCCTGCTGGAAACCACAGA
>Location:NODE_268840_length_12752_cov_27.436010	Coordinate:4531	Reads:1	Hits:1	Allocated_reads:1	Strand:-
TACCAAATACTGTGTTGCTTGCTTTGTCCC
>Location:NODE_268840_length_12752_cov_27.436010	Coordinate:4532	Reads:1	Hits:1	Allocated_reads:1	Strand:-
TACCAAATACTGTGTTGCTTGCTTTGTCC
>Location:NODE_268840_length_12752_cov_27.436010	Coordinate:4533	Reads:2	Hits:1	Allocated_reads:2	Strand:-
TACCAAATACTGTGTTGCTTGCTTTGTC
>Location:NODE_268840_length_12752_cov_27.436010	Coordinate:4534	Reads:2	Hits:1	Allocated_reads:2	Strand:-
TACCAAATACTGTGTTGCTTGCTTTGT
>Location:NODE_268840_length_12752_cov_27.436010	Coordinate:4542	Reads:7	Hits:1	Allocated_reads:7	Strand:-
TCCCTTTGTTACCAAATACTGTGTTGCT
>Location:NODE_268840_length_12752_cov_27.436010	Coordinate:4545	Reads:1	Hits:1	Allocated_reads:1	Strand:-
TCCCTTTGTTACCAAATACTGTGTT
>Location:NODE_268840_length_12752_cov_27.436010	Coordinate:4560	Reads:1	Hits:1	Allocated_reads:1	Strand:-
TAGTGATCTGTTTCCGCTCCCTTTGTT
>Location:NODE_268840_length_12752_cov_27.436010	Coordinate:4561	Reads:5	Hits:1	Allocated_reads:5	Strand:-
TGATAGTGATCTGTTTCCGCTCCCTTTGT
>Location:NODE_268840_length_12752_cov_27.436010	Coordinate:4562	Reads:1	Hits:1	Allocated_reads:1	Strand:-
TGATAGTGATCTGTTTCCGCTCCCTTTG
>Location:NODE_268840_length_12752_cov_27.436010	Coordinate:4563	Reads:1	Hits:1	Allocated_reads:1	Strand:-
TGATAGTGATCTGTTTCCGCTCCCTTT
>Location:NODE_268840_length_12752_cov_27.436010	Coordinate:4564	Reads:1	Hits:1	Allocated_reads:1	Strand:-
TGATAGTGATCTGTTTCCGCTCCCTT
>Location:NODE_268840_length_12752_cov_27.436010	Coordinate:4570	Reads:1	Hits:1	Allocated_reads:1	Strand:-
TTCTCCCAGTGATAGTGATCTGTTTCCGC
>Location:NODE_268840_length_12752_cov_27.436010	Coordinate:4579	Reads:1	Hits:1	Allocated_reads:1	Strand:-
TGCAGTGTCTTCTCCCAGTGATAGTGATC
>Location:NODE_268840_length_12752_cov_27.436010	Coordinate:4581	Reads:1	Hits:1	Allocated_reads:1	Strand:-
TGCAGTGTCTTCTCCCAGTGATAGTGA
>Location:NODE_268840_length_12752_cov_27.436010	Coordinate:4589	Reads:1	Hits:1	Allocated_reads:1	Strand:-
TGTGTCCGTGCAGTGTCTTCTCCCAGT
>Location:NODE_268840_length_12752_cov_27.436010	Coordinate:4592	Reads:1	Hits:1	Allocated_reads:1	Strand:-
TGTGTGTGTCCGTGCAGTGTCTTCTCCC
>Location:NODE_268840_length_12752_cov_27.436010	Coordinate:4593	Reads:1	Hits:1	Allocated_reads:1	Strand:-
TGTGTGTGTCCGTGCAGTGTCTTCTCC
>Location:NODE_268840_length_12752_cov_27.436010	Coordinate:4598	Reads:1	Hits:1	Allocated_reads:1	Strand:-
TGTGTGTGTGTGTGTGTCCGTGCAGTGTCT
>Location:NODE_268840_length_12752_cov_27.436010	Coordinate:4610	Reads:1	Hits:1	Allocated_reads:1	Strand:-
TTGAATCGTGTGTGTGTGTGTGTGTGTC
>Location:NODE_268840_length_12752_cov_27.436010	Coordinate:4611	Reads:1	Hits:1	Allocated_reads:1	Strand:-
TCCTTGAATCGTGTGTGTGTGTGTGTGTGT
>Location:NODE_268840_length_12752_cov_27.436010	Coordinate:4620	Reads:1	Hits:1	Allocated_reads:1	Strand:-
TATGAATATTCATCCTTGAATCGTGTGTGTGTG
>Location:NODE_268840_length_12752_cov_27.436010	Coordinate:4631	Reads:1	Hits:1	Allocated_reads:1	Strand:+
GATTCAAGGATGAATATTCATACC
>Location:NODE_268840_length_12752_cov_27.436010	Coordinate:4632	Reads:1	Hits:1	Allocated_reads:1	Strand:-
TGGTATGAATATTCATCCTTGAAT
>Location:NODE_268840_length_12752_cov_27.436010	Coordinate:4636	Reads:26	Hits:1	Allocated_reads:26	Strand:-
AGGACTCTCTGGTATGAATATTCATCCTT
>Location:NODE_268840_length_12752_cov_27.436010	Coordinate:4636	Reads:2	Hits:1	Allocated_reads:2	Strand:-
CAGGACTCTCTGGTATGAATATTCATCCTT
>Location:NODE_268840_length_12752_cov_27.436010	Coordinate:4636	Reads:3	Hits:1	Allocated_reads:3	Strand:-
GCAGGACTCTCTGGTATGAATATTCATCCTT
>Location:NODE_268840_length_12752_cov_27.436010	Coordinate:4636	Reads:1	Hits:1	Allocated_reads:1	Strand:-
GGACTCTCTGGTATGAATATTCATCCTT
>Location:NODE_268840_length_12752_cov_27.436010	Coordinate:4636	Reads:1	Hits:1	Allocated_reads:1	Strand:-
TGCAGGACTCTCTGGTATGAATAGTCATCCTT
>Location:NODE_268840_length_12752_cov_27.436010	Coordinate:4636	Reads:1	Hits:1	Allocated_reads:1	Strand:-
TGCAGGACTCTCTGGTATGAATATTCATCATT
>Location:NODE_268840_length_12752_cov_27.436010	Coordinate:4636	Reads:15	Hits:1	Allocated_reads:15	Strand:-
TGCAGGACTCTCTGGTATGAATATTCATCCTT
>Location:NODE_268840_length_12752_cov_27.436010	Coordinate:4637	Reads:4	Hits:1	Allocated_reads:4	Strand:-
AGGACTCTCTGGTATGAATATTCATCCT
>Location:NODE_268840_length_12752_cov_27.436010	Coordinate:4637	Reads:3	Hits:1	Allocated_reads:3	Strand:-
CAGGACTCTCTGGTATGAATATTCATCCT
>Location:NODE_268840_length_12752_cov_27.436010	Coordinate:4637	Reads:2	Hits:1	Allocated_reads:2	Strand:-
GCAGGACTCTCTGGTATGAATATTCATCCT
>Location:NODE_268840_length_12752_cov_27.436010	Coordinate:4637	Reads:36	Hits:1	Allocated_reads:36	Strand:-
TGCAGGACTCTCTGGTATGAATATTCATCCT
>Location:NODE_268840_length_12752_cov_27.436010	Coordinate:4638	Reads:1	Hits:1	Allocated_reads:1	Strand:-
AGGACTCTCTGGTATGAATATTCATCC
>Location:NODE_268840_length_12752_cov_27.436010	Coordinate:4638	Reads:1	Hits:1	Allocated_reads:1	Strand:-
CAGGACTCTCTGGTATGAATATTCATCC
>Location:NODE_268840_length_12752_cov_27.436010	Coordinate:4638	Reads:3	Hits:1	Allocated_reads:3	Strand:-
GCAGGACTCTCTGGTATGAATATTCATCC
>Location:NODE_268840_length_12752_cov_27.436010	Coordinate:4638	Reads:1	Hits:1	Allocated_reads:1	Strand:-
TGCAGGACTCTCTGGTATGAATAATCATCC
>Location:NODE_268840_length_12752_cov_27.436010	Coordinate:4638	Reads:43	Hits:1	Allocated_reads:43	Strand:-
TGCAGGACTCTCTGGTATGAATATTCATCC
>Location:NODE_268840_length_12752_cov_27.436010	Coordinate:4639	Reads:2	Hits:1	Allocated_reads:2	Strand:-
AGGACTCTCTGGTATGAATATTCATC
>Location:NODE_268840_length_12752_cov_27.436010	Coordinate:4639	Reads:4	Hits:1	Allocated_reads:4	Strand:-
GCAGGACTCTCTGGTATGAATATTCATC
>Location:NODE_268840_length_12752_cov_27.436010	Coordinate:4639	Reads:43	Hits:1	Allocated_reads:43	Strand:-
TGCAGGACTCTCTGGTATGAATATTCATC
>Location:NODE_268840_length_12752_cov_27.436010	Coordinate:4640	Reads:3	Hits:1	Allocated_reads:3	Strand:-
TGCAGGACTCTCTGGTATGAATATTCAT
>Location:NODE_268840_length_12752_cov_27.436010	Coordinate:4641	Reads:1	Hits:1	Allocated_reads:1	Strand:-
GCAGGACTCTCTGGTATGAATATTCA
>Location:NODE_268840_length_12752_cov_27.436010	Coordinate:4641	Reads:30	Hits:1	Allocated_reads:30	Strand:-
TGCAGGACTCTCTGGTATGAATATTCA
>Location:NODE_268840_length_12752_cov_27.436010	Coordinate:4642	Reads:5	Hits:1	Allocated_reads:5	Strand:-
TGCAGGACTCTCTGGTATGAATATTC
>Location:NODE_268840_length_12752_cov_27.436010	Coordinate:4643	Reads:4	Hits:1	Allocated_reads:4	Strand:-
ATGCAGGACTCTCTGGTATGAATATT
>Location:NODE_268840_length_12752_cov_27.436010	Coordinate:4643	Reads:4	Hits:1	Allocated_reads:4	Strand:-
TGCAGGACTCTCTGGTATGAATATT
>Location:NODE_268840_length_12752_cov_27.436010	Coordinate:4644	Reads:1	Hits:1	Allocated_reads:1	Strand:-
AAATGCAGGACTCTCTGGTATGAATAT
>Location:NODE_268840_length_12752_cov_27.436010	Coordinate:4644	Reads:2	Hits:1	Allocated_reads:2	Strand:-
TGCAGGACTCTCTGGTATGAATAT
>Location:NODE_268840_length_12752_cov_27.436010	Coordinate:4645	Reads:1	Hits:1	Allocated_reads:1	Strand:-
AAATGCAGGACTCTCTGGTATGAATA
>Location:NODE_268840_length_12752_cov_27.436010	Coordinate:4646	Reads:1	Hits:1	Allocated_reads:1	Strand:-
GACCCAAATGCAGGACTCTCTGGTATGAAT
>Location:NODE_268840_length_12752_cov_27.436010	Coordinate:4649	Reads:1	Hits:1	Allocated_reads:1	Strand:-
TAGGACCCAAATGCAGGACTCTCTGGTATT
>Location:NODE_268840_length_12752_cov_27.436010	Coordinate:4658	Reads:1	Hits:1	Allocated_reads:1	Strand:+
GAGTCCTGCATTTGGGTCCTACTCTGTGA
>Location:NODE_268840_length_12752_cov_27.436010	Coordinate:4658	Reads:2	Hits:1	Allocated_reads:2	Strand:-
TCACAGAGTAGGACCCAAATGCAGGACTC
>Location:NODE_268840_length_12752_cov_27.436010	Coordinate:4660	Reads:1	Hits:1	Allocated_reads:1	Strand:-
TCACAGAGTAGGACCCAAATGCAGGAC
>Location:NODE_268840_length_12752_cov_27.436010	Coordinate:4660	Reads:1	Hits:1	Allocated_reads:1	Strand:-
TCTCACAGAGTAGGACCCAAATGCAGGAC
>Location:NODE_268840_length_12752_cov_27.436010	Coordinate:4665	Reads:1	Hits:1	Allocated_reads:1	Strand:-
TCTCACAGAGTAGGACCCAAATGC
>Location:NODE_268840_length_12752_cov_27.436010	Coordinate:4668	Reads:2	Hits:1	Allocated_reads:2	Strand:-
TATAAACTCTCACAGAGTAGGACCCAAA
>Location:NODE_268840_length_12752_cov_27.436010	Coordinate:4672	Reads:1	Hits:1	Allocated_reads:1	Strand:-
GAAAATATAAACTCTCACAGAGTAGGACC
>Location:NODE_268840_length_12752_cov_27.436010	Coordinate:4682	Reads:1	Hits:1	Allocated_reads:1	Strand:-
ATTTCTCTGAAAATATAAACTCTCACA
>Location:NODE_268840_length_12752_cov_27.436010	Coordinate:4682	Reads:1	Hits:1	Allocated_reads:1	Strand:-
GTATTTCTCTGAAAATATAAACTCTCACA
>Location:NODE_268840_length_12752_cov_27.436010	Coordinate:4682	Reads:5	Hits:1	Allocated_reads:5	Strand:-
TATTTCTCTGAAAATATAAACTCTCACA
>Location:NODE_268840_length_12752_cov_27.436010	Coordinate:4686	Reads:2	Hits:1	Allocated_reads:2	Strand:-
AAGTATTTCTCTGAAAATATAAACTCT
>Location:NODE_268840_length_12752_cov_27.436010	Coordinate:4686	Reads:1	Hits:1	Allocated_reads:1	Strand:-
CAAAGTATTTCTCTGAAAATATAAACTCT
>Location:NODE_268840_length_12752_cov_27.436010	Coordinate:4688	Reads:1	Hits:1	Allocated_reads:1	Strand:-
TCAAAGTATTTCTCTGAAAATATAAACT
>Location:NODE_268840_length_12752_cov_27.436010	Coordinate:4692	Reads:3	Hits:1	Allocated_reads:3	Strand:-
TCAAAGTATTTCTCTGAAAATATA
>Location:NODE_268840_length_12752_cov_27.436010	Coordinate:4692	Reads:2	Hits:1	Allocated_reads:2	Strand:-
TTCAAAGTATTTCTCTGAAAATATA
>Location:NODE_268840_length_12752_cov_27.436010	Coordinate:4697	Reads:1	Hits:1	Allocated_reads:1	Strand:-
TGCACATTTTCAAAGTATTTCTCTGAAA
>Location:NODE_268840_length_12752_cov_27.436010	Coordinate:4702	Reads:1	Hits:1	Allocated_reads:1	Strand:-
ACCTGGTTGCACATTTTCAAAGTATTTCTC
>Location:NODE_268840_length_12752_cov_27.436010	Coordinate:4735	Reads:1	Hits:1	Allocated_reads:1	Strand:-
TCCTCTTTCGGGTCCCAGGTGAACACC
>Location:NODE_268840_length_12752_cov_27.436010	Coordinate:4735	Reads:1	Hits:1	Allocated_reads:1	Strand:-
TCTTTCGGGTCCCAGGTGAACACC
>Location:NODE_268840_length_12752_cov_27.436010	Coordinate:4758	Reads:2	Hits:1	Allocated_reads:2	Strand:-
CTACACTTTGTAATAAGTGGTTTAACCACTTCCT
>Location:NODE_268840_length_12752_cov_27.436010	Coordinate:4759	Reads:4	Hits:1	Allocated_reads:4	Strand:-
CTACACTTTGTAATAAGTGGTTTAACCACTTCC
>Location:NODE_268840_length_12752_cov_27.436010	Coordinate:4761	Reads:1	Hits:1	Allocated_reads:1	Strand:-
CTACACTTTGTAATAAGTGGTTTAACCACTT
>Location:NODE_268840_length_12752_cov_27.436010	Coordinate:4762	Reads:3	Hits:1	Allocated_reads:3	Strand:-
CACTTTGTAATAAGTGGTTTAACCACT
>Location:NODE_268840_length_12752_cov_27.436010	Coordinate:4762	Reads:54	Hits:1	Allocated_reads:54	Strand:-
CTACACTTTGTAATAAGTGGTTTAACCACT
>Location:NODE_268840_length_12752_cov_27.436010	Coordinate:4763	Reads:4	Hits:1	Allocated_reads:4	Strand:-
CTACACTTTGTAATAAGTGGTTTAACCAC
>Location:NODE_268840_length_12752_cov_27.436010	Coordinate:4765	Reads:1	Hits:1	Allocated_reads:1	Strand:-
CTACACTTTGTAATAAGTGGTTTAACC
>Location:NODE_268840_length_12752_cov_27.436010	Coordinate:4775	Reads:1	Hits:1	Allocated_reads:1	Strand:-
ATGGCTGCCACTTTACTACACTTTGTAATAAG
>Location:NODE_268840_length_12752_cov_27.436010	Coordinate:4775	Reads:1	Hits:1	Allocated_reads:1	Strand:-
CTGCCACTTTACTACACTTTGTAATAAG
>Location:NODE_268840_length_12752_cov_27.436010	Coordinate:4782	Reads:1	Hits:1	Allocated_reads:1	Strand:+
CAAAGTGTAGTAAAGTGGCAGCCAT
>Location:NODE_268840_length_12752_cov_27.436010	Coordinate:4782	Reads:1	Hits:1	Allocated_reads:1	Strand:+
CAAAGTGTAGTAAAGTGGCAGCCATCACC
>Location:NODE_268840_length_12752_cov_27.436010	Coordinate:4789	Reads:27	Hits:1	Allocated_reads:27	Strand:-
CCCCATCGGTGATGGCTGCCACTTTACTA
>Location:NODE_268840_length_12752_cov_27.436010	Coordinate:4789	Reads:1	Hits:1	Allocated_reads:1	Strand:-
TCGGTGATGGCTGCCACTTTACTA
>Location:NODE_268840_length_12752_cov_27.436010	Coordinate:4790	Reads:1	Hits:1	Allocated_reads:1	Strand:-
CATCGGTGATGGCTGCCACTTTACT
>Location:NODE_268840_length_12752_cov_27.436010	Coordinate:4790	Reads:2	Hits:2	Allocated_reads:1	Strand:-
CCCCATCGGTGATGGCTGCCACTTTATT
>Location:NODE_268840_length_12752_cov_27.436010	Coordinate:4790	Reads:39	Hits:1	Allocated_reads:39	Strand:-
CCCCATCGGTGATGGCTGCCACTTTACT
>Location:NODE_268840_length_12752_cov_27.436010	Coordinate:4791	Reads:1	Hits:1	Allocated_reads:1	Strand:-
CCCCATCGGTGATGGCTGCCACTTAGA
>Location:NODE_268840_length_12752_cov_27.436010	Coordinate:4791	Reads:2	Hits:2	Allocated_reads:1	Strand:-
CCCCATCGGTGATGGCTGCCACTTTAT
>Location:NODE_268840_length_12752_cov_27.436010	Coordinate:4791	Reads:6	Hits:1	Allocated_reads:6	Strand:-
CCCCATCGGTGATGGCTGCCACTTTAC
>Location:NODE_268840_length_12752_cov_27.436010	Coordinate:4792	Reads:29	Hits:1	Allocated_reads:29	Strand:-
CCCCATCGGTGATGGCTGCCACTTTA
>Location:NODE_268840_length_12752_cov_27.436010	Coordinate:4793	Reads:17	Hits:1	Allocated_reads:17	Strand:-
CCCCATCGGTGATGGCTGCCACTTT
>Location:NODE_268840_length_12752_cov_27.436010	Coordinate:4793	Reads:2	Hits:1	Allocated_reads:2	Strand:-
TCCCCATCGGTGATGGCTGCCACTTT
>Location:NODE_268840_length_12752_cov_27.436010	Coordinate:4794	Reads:1	Hits:1	Allocated_reads:1	Strand:-
CCCCATCGGTGATGGCTGTCACTT
>Location:NODE_268840_length_12752_cov_27.436010	Coordinate:4794	Reads:3	Hits:1	Allocated_reads:3	Strand:-
CCCCATCGGTGATGGCTGCCACTT
>Location:NODE_268840_length_12752_cov_27.436010	Coordinate:4795	Reads:1	Hits:1	Allocated_reads:1	Strand:-
TCCCCATCGGTGATGGCTGCCACT
>Location:NODE_268840_length_12752_cov_27.436010	Coordinate:4815	Reads:2	Hits:1	Allocated_reads:2	Strand:-
TCAGACAGGTTATTTTTACTATCATCTCCC
>Location:NODE_268840_length_12752_cov_27.436010	Coordinate:4818	Reads:2	Hits:1	Allocated_reads:2	Strand:-
TCATCAGACAGGTTATTTTTACTATCATCT
>Location:NODE_268840_length_12752_cov_27.436010	Coordinate:4819	Reads:3	Hits:1	Allocated_reads:3	Strand:-
TCAGACAGGTTATTTTTACTATCATC
>Location:NODE_268840_length_12752_cov_27.436010	Coordinate:4819	Reads:1	Hits:1	Allocated_reads:1	Strand:-
TCATCAGACAGGTTATTTTTACTATCATC
>Location:NODE_268840_length_12752_cov_27.436010	Coordinate:4825	Reads:2	Hits:1	Allocated_reads:2	Strand:+
AGTAAAAATAACCTGTCTGATGAGT
>Location:NODE_268840_length_12752_cov_27.436010	Coordinate:4825	Reads:1	Hits:1	Allocated_reads:1	Strand:-
TGGAGAAACTCATCAGACAGGTTATTTTTACT
>Location:NODE_268840_length_12752_cov_27.436010	Coordinate:4829	Reads:1	Hits:1	Allocated_reads:1	Strand:-
GGAGAAACTCATCAGACAGGTTATTTT
>Location:NODE_268840_length_12752_cov_27.436010	Coordinate:4829	Reads:1	Hits:1	Allocated_reads:1	Strand:-
TGGAGAAACTCATCAGACAGGTTATTTT
>Location:NODE_268840_length_12752_cov_27.436010	Coordinate:4829	Reads:2	Hits:1	Allocated_reads:2	Strand:-
TTGGAGAAACTCATCAGACAGGTTATTTT
>Location:NODE_268840_length_12752_cov_27.436010	Coordinate:4829	Reads:3	Hits:1	Allocated_reads:3	Strand:-
TTTGGAGAAACTCATCAGACAGGTTATTTT
>Location:NODE_268840_length_12752_cov_27.436010	Coordinate:4830	Reads:1	Hits:1	Allocated_reads:1	Strand:-
TGGAGAAACTCATCAGACAGGTTATTT
>Location:NODE_268840_length_12752_cov_27.436010	Coordinate:4830	Reads:1	Hits:1	Allocated_reads:1	Strand:-
TTTGGAGAAACTCATCAGACAGGTTATTT
>Location:NODE_268840_length_12752_cov_27.436010	Coordinate:4831	Reads:1	Hits:1	Allocated_reads:1	Strand:-
TGGAGAAACTCATCAGACAGGTTATT
>Location:NODE_268840_length_12752_cov_27.436010	Coordinate:4831	Reads:1	Hits:1	Allocated_reads:1	Strand:-
TTTGGAGAAACTCATCAGACAGGTTATT
>Location:NODE_268840_length_12752_cov_27.436010	Coordinate:4832	Reads:3	Hits:1	Allocated_reads:3	Strand:-
CTTTGGAGAAACTCATCAGACAGGTTAT
>Location:NODE_268840_length_12752_cov_27.436010	Coordinate:4832	Reads:2	Hits:1	Allocated_reads:2	Strand:-
TTTGGAGAAACTCATCAGACAGGTTAT
>Location:NODE_268840_length_12752_cov_27.436010	Coordinate:4833	Reads:9	Hits:1	Allocated_reads:9	Strand:-
CACTTTGGAGAAACTCATCAGACAGGTTA
>Location:NODE_268840_length_12752_cov_27.436010	Coordinate:4834	Reads:2	Hits:1	Allocated_reads:2	Strand:-
CACTTTGGAGAAACTCATCAGACAGGTT
>Location:NODE_268840_length_12752_cov_27.436010	Coordinate:4834	Reads:1	Hits:1	Allocated_reads:1	Strand:-
TTGGAGAAACTCATCAGACAGGTT
>Location:NODE_268840_length_12752_cov_27.436010	Coordinate:4835	Reads:1	Hits:1	Allocated_reads:1	Strand:+
ACCTGTCTGATGAGTTTCTCCAAA
>Location:NODE_268840_length_12752_cov_27.436010	Coordinate:4835	Reads:1	Hits:1	Allocated_reads:1	Strand:+
ACCTGTCTGATGAGTTTCTCCAAAG
>Location:NODE_268840_length_12752_cov_27.436010	Coordinate:4835	Reads:1	Hits:1	Allocated_reads:1	Strand:+
ACCTGTCTGATGAGTTTCTCCAAAGTG
>Location:NODE_268840_length_12752_cov_27.436010	Coordinate:4835	Reads:1	Hits:1	Allocated_reads:1	Strand:-
CACTTTGGAGAAACTCATCAGACAAGA
>Location:NODE_268840_length_12752_cov_27.436010	Coordinate:4835	Reads:12	Hits:1	Allocated_reads:12	Strand:-
CACTTTGGAGAAACTCATCAGACAGGT
>Location:NODE_268840_length_12752_cov_27.436010	Coordinate:4835	Reads:1	Hits:1	Allocated_reads:1	Strand:-
CCCACTTTGGAGAAACTCATCAGACAGGG
>Location:NODE_268840_length_12752_cov_27.436010	Coordinate:4835	Reads:1	Hits:1	Allocated_reads:1	Strand:-
TTTGGAGAAACTCATCAGACAGGT
>Location:NODE_268840_length_12752_cov_27.436010	Coordinate:4836	Reads:1	Hits:1	Allocated_reads:1	Strand:-
ACCCCCACTTTGGAGAAACTCATCAGACAGG
>Location:NODE_268840_length_12752_cov_27.436010	Coordinate:4836	Reads:4	Hits:1	Allocated_reads:4	Strand:-
CACTTTGGAGAAACTCATCAGACAGG
>Location:NODE_268840_length_12752_cov_27.436010	Coordinate:4836	Reads:2	Hits:1	Allocated_reads:2	Strand:-
CCCCCACTTTGGAGAAACTCATCAGACAGG
>Location:NODE_268840_length_12752_cov_27.436010	Coordinate:4837	Reads:1	Hits:1	Allocated_reads:1	Strand:-
CCCCCACTTTGGAGAAACTCATCAGACAG
>Location:NODE_268840_length_12752_cov_27.436010	Coordinate:4838	Reads:4	Hits:1	Allocated_reads:4	Strand:+
TGTCTGATGAGTTTCTCCAAAGTGG
>Location:NODE_268840_length_12752_cov_27.436010	Coordinate:4840	Reads:1	Hits:1	Allocated_reads:1	Strand:-
GACCCCCACTTTGGAGAAACTCATCAGA
>Location:NODE_268840_length_12752_cov_27.436010	Coordinate:4848	Reads:1	Hits:1	Allocated_reads:1	Strand:-
TTATATAGGAGACCCCCACTTTGGAGAAAC
>Location:NODE_268840_length_12752_cov_27.436010	Coordinate:4849	Reads:1	Hits:1	Allocated_reads:1	Strand:-
TTATATAGGAGACCCCCACTTTGGAGAAA
>Location:NODE_268840_length_12752_cov_27.436010	Coordinate:4851	Reads:2	Hits:1	Allocated_reads:2	Strand:-
TTATATAGGAGACCCCCACTTTGGAGA
>Location:NODE_268840_length_12752_cov_27.436010	Coordinate:4858	Reads:1	Hits:1	Allocated_reads:1	Strand:-
TTCATGCCCCTTAATTATATAGGAGACCCCCACT
>Location:NODE_268840_length_12752_cov_27.436010	Coordinate:4861	Reads:3	Hits:1	Allocated_reads:3	Strand:-
TTCATGCCCCTTAATTATATAGGAGACCCCC
>Location:NODE_268840_length_12752_cov_27.436010	Coordinate:4862	Reads:34	Hits:1	Allocated_reads:34	Strand:-
TTCATGCCCCTTAATTATATAGGAGACCCC
>Location:NODE_268840_length_12752_cov_27.436010	Coordinate:4863	Reads:7	Hits:1	Allocated_reads:7	Strand:-
TTCATGCCCCTTAATTATATAGGAGACCC
>Location:NODE_268840_length_12752_cov_27.436010	Coordinate:4864	Reads:1	Hits:1	Allocated_reads:1	Strand:-
TTCATGCCCCTTAATTATATAGGAGACC
>Location:NODE_268840_length_12752_cov_27.436010	Coordinate:4866	Reads:1	Hits:1	Allocated_reads:1	Strand:-
TTCATGCCCCTTAATTATATAGGAGA
>Location:NODE_268840_length_12752_cov_27.436010	Coordinate:4875	Reads:1	Hits:1	Allocated_reads:1	Strand:-
TCTCTTAGTTCATGCCCCTTAATTA
>Location:NODE_268840_length_12752_cov_27.436010	Coordinate:4876	Reads:1	Hits:1	Allocated_reads:1	Strand:-
TATCTCTTAGTTCATGCCCCTTAATT
>Location:NODE_268840_length_12752_cov_27.436010	Coordinate:4876	Reads:1	Hits:1	Allocated_reads:1	Strand:-
TTTATCTCTTAGTTCATGCCCCTTAATT
>Location:NODE_268840_length_12752_cov_27.436010	Coordinate:4895	Reads:1	Hits:1	Allocated_reads:1	Strand:-
TCTATGTCTTTAGGGGGAGCTTTATCTCT
>Location:NODE_268840_length_12752_cov_27.436010	Coordinate:4900	Reads:1	Hits:1	Allocated_reads:1	Strand:-
TGCAGTGATGTCTATGTCTTTAGGGGGAGCTTTA
>Location:NODE_268840_length_12752_cov_27.436010	Coordinate:4901	Reads:1	Hits:1	Allocated_reads:1	Strand:-
TGCAGTGATGTCTATGTCTTTAGGGGGAGCTTT
>Location:NODE_268840_length_12752_cov_27.436010	Coordinate:4902	Reads:27	Hits:1	Allocated_reads:27	Strand:-
TGCAGTGATGTCTATGTCTTTAGGGGGAGCTT
>Location:NODE_268840_length_12752_cov_27.436010	Coordinate:4903	Reads:1	Hits:1	Allocated_reads:1	Strand:-
TGCAGTGATGTCTATGTCTTTAGGGGGAGCA
>Location:NODE_268840_length_12752_cov_27.436010	Coordinate:4903	Reads:1	Hits:1	Allocated_reads:1	Strand:-
TGCAGTGATGTCTATGTCTTTAGGGGGAGCG
>Location:NODE_268840_length_12752_cov_27.436010	Coordinate:4903	Reads:113	Hits:1	Allocated_reads:113	Strand:-
TGCAGTGATGTCTATGTCTTTAGGGGGAGCT
>Location:NODE_268840_length_12752_cov_27.436010	Coordinate:4904	Reads:1	Hits:1	Allocated_reads:1	Strand:-
CGTGCAGTGATGTCTATGTCTTTAGGGGGAGC
>Location:NODE_268840_length_12752_cov_27.436010	Coordinate:4904	Reads:1	Hits:1	Allocated_reads:1	Strand:-
GCAGTGATGTCTATGTCTTTAGGGGGAGC
>Location:NODE_268840_length_12752_cov_27.436010	Coordinate:4904	Reads:1	Hits:1	Allocated_reads:1	Strand:-
TGCAGTGATGTCTATGTCCTTAGGGGGAGC
>Location:NODE_268840_length_12752_cov_27.436010	Coordinate:4904	Reads:1	Hits:1	Allocated_reads:1	Strand:-
TGCAGTGATGTCTATGTCTTTAAGGGGAGC
>Location:NODE_268840_length_12752_cov_27.436010	Coordinate:4904	Reads:1	Hits:1	Allocated_reads:1	Strand:-
TGCAGTGATGTCTATGTCTTTAGAGGGAGC
>Location:NODE_268840_length_12752_cov_27.436010	Coordinate:4904	Reads:1	Hits:1	Allocated_reads:1	Strand:-
TGCAGTGATGTCTATGTCTTTAGGGGGAGT
>Location:NODE_268840_length_12752_cov_27.436010	Coordinate:4904	Reads:1	Hits:1	Allocated_reads:1	Strand:-
TGCAGTGATGTCTATGTCTTTAGGGGGATT
>Location:NODE_268840_length_12752_cov_27.436010	Coordinate:4904	Reads:1	Hits:1	Allocated_reads:1	Strand:-
TGCAGTGATGTCTATGTCTTTAGGGGTAGC
>Location:NODE_268840_length_12752_cov_27.436010	Coordinate:4904	Reads:1	Hits:1	Allocated_reads:1	Strand:-
TGCAGTGATGTCTATGTCTTTATGGGGAGC
>Location:NODE_268840_length_12752_cov_27.436010	Coordinate:4904	Reads:3	Hits:1	Allocated_reads:3	Strand:-
TGCAGTGATGTCTATGTCTTTAGTGGGAGC
>Location:NODE_268840_length_12752_cov_27.436010	Coordinate:4904	Reads:334	Hits:1	Allocated_reads:334	Strand:-
TGCAGTGATGTCTATGTCTTTAGGGGGAGC
>Location:NODE_268840_length_12752_cov_27.436010	Coordinate:4905	Reads:1	Hits:1	Allocated_reads:1	Strand:-
TGCAGTGATGTCTATGTCTTTAGGGGGTT
>Location:NODE_268840_length_12752_cov_27.436010	Coordinate:4905	Reads:29	Hits:1	Allocated_reads:29	Strand:-
TGCAGTGATGTCTATGTCTTTAGGGGGAG
>Location:NODE_268840_length_12752_cov_27.436010	Coordinate:4906	Reads:1	Hits:1	Allocated_reads:1	Strand:-
CGTGCAGTGATGTCTATGTCTTTAGGGGGA
>Location:NODE_268840_length_12752_cov_27.436010	Coordinate:4906	Reads:1	Hits:1	Allocated_reads:1	Strand:-
TGCAGTGATGTCTATGTCTTTAGTGGGG
>Location:NODE_268840_length_12752_cov_27.436010	Coordinate:4906	Reads:1	Hits:1	Allocated_reads:1	Strand:-
TGCAGTGATGTCTATGTCTTTATGGGGA
>Location:NODE_268840_length_12752_cov_27.436010	Coordinate:4906	Reads:164	Hits:1	Allocated_reads:164	Strand:-
TGCAGTGATGTCTATGTCTTTAGGGGGA
>Location:NODE_268840_length_12752_cov_27.436010	Coordinate:4906	Reads:2	Hits:1	Allocated_reads:2	Strand:-
TGCAGTGATGTCTATGTCTTTAGGGGGT
>Location:NODE_268840_length_12752_cov_27.436010	Coordinate:4907	Reads:1	Hits:1	Allocated_reads:1	Strand:-
CGTGCAGTGATGTCTATGTCTTTAGGGGG
>Location:NODE_268840_length_12752_cov_27.436010	Coordinate:4907	Reads:1	Hits:1	Allocated_reads:1	Strand:-
TGCAGTGATGTCTATGTCTTTAGGGGT
>Location:NODE_268840_length_12752_cov_27.436010	Coordinate:4907	Reads:1	Hits:1	Allocated_reads:1	Strand:-
TGCAGTGATGTCTATGTCTTTATGGGG
>Location:NODE_268840_length_12752_cov_27.436010	Coordinate:4907	Reads:37	Hits:1	Allocated_reads:37	Strand:-
TGCAGTGATGTCTATGTCTTTAGGGGG
>Location:NODE_268840_length_12752_cov_27.436010	Coordinate:4908	Reads:4	Hits:1	Allocated_reads:4	Strand:-
TGCAGTGATGTCTATGTCTTTAGGGG
>Location:NODE_268840_length_12752_cov_27.436010	Coordinate:4909	Reads:3	Hits:1	Allocated_reads:3	Strand:-
TGCAGTGATGTCTATGTCTTTAGGG
>Location:NODE_268840_length_12752_cov_27.436010	Coordinate:4910	Reads:2	Hits:1	Allocated_reads:2	Strand:-
TGCAGTGATGTCTATGTCTTTAGG
>Location:NODE_268840_length_12752_cov_27.436010	Coordinate:4915	Reads:1	Hits:1	Allocated_reads:1	Strand:-
AAAACTGAGTCCGTGCAGTGATGTCTATGTCT
>Location:NODE_268840_length_12752_cov_27.436010	Coordinate:4916	Reads:1	Hits:1	Allocated_reads:1	Strand:-
AAAACTGAGTCCGTGCAGTGATGTCTATGTC
>Location:NODE_268840_length_12752_cov_27.436010	Coordinate:4917	Reads:6	Hits:1	Allocated_reads:6	Strand:-
AAAACTGAGTCCGTGCAGTGATGTCTATGT
>Location:NODE_268840_length_12752_cov_27.436010	Coordinate:4917	Reads:1	Hits:1	Allocated_reads:1	Strand:-
AACTGAGTCCGTGCAGTGATGTCTATGT
>Location:NODE_268840_length_12752_cov_27.436010	Coordinate:4918	Reads:4	Hits:1	Allocated_reads:4	Strand:-
AAAACTGAGTCCGTGCAGTGATGTCTATG
>Location:NODE_268840_length_12752_cov_27.436010	Coordinate:4918	Reads:1	Hits:1	Allocated_reads:1	Strand:-
AAACTGAGTCCGTGCAGTGATGTCTATG
>Location:NODE_268840_length_12752_cov_27.436010	Coordinate:4919	Reads:1	Hits:1	Allocated_reads:1	Strand:-
AAAACTGAGTCCGTGCAGTGATGTCTAT
>Location:NODE_268840_length_12752_cov_27.436010	Coordinate:4919	Reads:1	Hits:1	Allocated_reads:1	Strand:-
ACTGAGTCCGTGCAGTGATGTCTAT
>Location:NODE_268840_length_12752_cov_27.436010	Coordinate:4923	Reads:1	Hits:1	Allocated_reads:1	Strand:-
AAAACTGAGTCCGTGCAGTGATGT
>Location:NODE_268840_length_12752_cov_27.436010	Coordinate:4924	Reads:1	Hits:1	Allocated_reads:1	Strand:+
CATCACTGCACGGACTCAGTTTTTCAAGG
>Location:NODE_268840_length_12752_cov_27.436010	Coordinate:4941	Reads:1	Hits:1	Allocated_reads:1	Strand:-
AAAAGACGGGCAGGTGCCTTGAAAAACT
>Location:NODE_268840_length_12752_cov_27.436010	Coordinate:4941	Reads:1	Hits:1	Allocated_reads:1	Strand:-
AAAGACGGGCAGGTGCCTTGAAAAACT
>Location:NODE_268840_length_12752_cov_27.436010	Coordinate:4945	Reads:1	Hits:1	Allocated_reads:1	Strand:-
TGCAAAAAGACGGGCAGGTGCCTTGAAA
>Location:NODE_268840_length_12752_cov_27.436010	Coordinate:4950	Reads:3	Hits:1	Allocated_reads:3	Strand:-
TCTTCTGCAAAAAGACGGGCAGGTGCCT
>Location:NODE_268840_length_12752_cov_27.436010	Coordinate:4950	Reads:1	Hits:1	Allocated_reads:1	Strand:-
TTCTTCTGCAAAAAGACGGGCAGGTGCCA
>Location:NODE_268840_length_12752_cov_27.436010	Coordinate:4950	Reads:9	Hits:1	Allocated_reads:9	Strand:-
TTCTTCTGCAAAAAGACGGGCAGGTGCCT
>Location:NODE_268840_length_12752_cov_27.436010	Coordinate:4951	Reads:1	Hits:1	Allocated_reads:1	Strand:-
TTCTTCTGCAAAAAGACGGGCAGGTGCC
>Location:NODE_268840_length_12752_cov_27.436010	Coordinate:4954	Reads:3	Hits:1	Allocated_reads:3	Strand:-
TCTTCTTCTGCAAAAAGACGGGCAGGT
>Location:NODE_268840_length_12752_cov_27.436010	Coordinate:4963	Reads:10	Hits:1	Allocated_reads:10	Strand:-
TACAAGAACGTCTTCTTCTGCAAAAAGA
>Location:NODE_268840_length_12752_cov_27.436010	Coordinate:4963	Reads:2	Hits:1	Allocated_reads:2	Strand:-
TTACAAGAACGTCTTCTTCTGCAAAAAGA
>Location:NODE_268840_length_12752_cov_27.436010	Coordinate:4963	Reads:1	Hits:1	Allocated_reads:1	Strand:-
TTTACAAGAACGTCTTCTTCTGCAAAAAGA
>Location:NODE_268840_length_12752_cov_27.436010	Coordinate:4964	Reads:1	Hits:1	Allocated_reads:1	Strand:-
TTTTACAAGAACGTCTTCTTCTGCAAAAAG
>Location:NODE_268840_length_12752_cov_27.436010	Coordinate:4966	Reads:1	Hits:1	Allocated_reads:1	Strand:-
TTTTACAAGAACGTCTTCTTCTGCAAAA
>Location:NODE_268840_length_12752_cov_27.436010	Coordinate:4966	Reads:1	Hits:1	Allocated_reads:1	Strand:-
TTTTACAAGAACGTCTTCTTCTGCAGCT
>Location:NODE_268840_length_12752_cov_27.436010	Coordinate:4969	Reads:1	Hits:1	Allocated_reads:1	Strand:-
TTTACAAGAACGTCTTCTTCTGCA
>Location:NODE_268840_length_12752_cov_27.436010	Coordinate:4970	Reads:1	Hits:1	Allocated_reads:1	Strand:-
CTTTTACAAGAACGTCTTCTTCTGC
>Location:NODE_268840_length_12752_cov_27.436010	Coordinate:4970	Reads:1	Hits:1	Allocated_reads:1	Strand:-
TCAGCTTTTACAAGAACGTCTTCTTCTGC
>Location:NODE_268840_length_12752_cov_27.436010	Coordinate:4971	Reads:1	Hits:1	Allocated_reads:1	Strand:-
TCAGCTTTTACAAGAACGCCTTCTTCTG
>Location:NODE_268840_length_12752_cov_27.436010	Coordinate:4973	Reads:2	Hits:1	Allocated_reads:2	Strand:-
ATCCTCAGCTTTTACAAGAACGTCTTCTTC
>Location:NODE_268840_length_12752_cov_27.436010	Coordinate:4973	Reads:1	Hits:1	Allocated_reads:1	Strand:-
CAGCTTTTACAAGAACGTCTTCTTC
>Location:NODE_268840_length_12752_cov_27.436010	Coordinate:4973	Reads:1	Hits:1	Allocated_reads:1	Strand:-
CCTCAGCTTTTACAAGAACGTCTTCTTC
>Location:NODE_268840_length_12752_cov_27.436010	Coordinate:4973	Reads:3	Hits:1	Allocated_reads:3	Strand:-
CTCAGCTTTTACAAGAACGTCTTCTTC
>Location:NODE_268840_length_12752_cov_27.436010	Coordinate:4973	Reads:4	Hits:1	Allocated_reads:4	Strand:-
TCCTCAGCTTTTACAAGAACGTCTTCTTC
>Location:NODE_268840_length_12752_cov_27.436010	Coordinate:4975	Reads:1	Hits:1	Allocated_reads:1	Strand:-
GATCCTCAGCTTTTACAAGAACGTCTTCT
>Location:NODE_268840_length_12752_cov_27.436010	Coordinate:4975	Reads:1	Hits:1	Allocated_reads:1	Strand:-
TCCTCAGCTTTTACAAGAACGTCTTCT
>Location:NODE_268840_length_12752_cov_27.436010	Coordinate:4976	Reads:1	Hits:1	Allocated_reads:1	Strand:-
GATCCTCAGCTTTTACAAGAACGTCTTC
>Location:NODE_268840_length_12752_cov_27.436010	Coordinate:4978	Reads:2	Hits:1	Allocated_reads:2	Strand:-
AAAGATCCTCAGCTTTTACAAGAACGTCT
>Location:NODE_268840_length_12752_cov_27.436010	Coordinate:4978	Reads:1	Hits:1	Allocated_reads:1	Strand:-
AAGATCCTCAGCTTTTACAAGAACGTCT
>Location:NODE_268840_length_12752_cov_27.436010	Coordinate:4979	Reads:1	Hits:1	Allocated_reads:1	Strand:-
AAAAGATCCTCAGCTTTTACAAGAACGTC
>Location:NODE_268840_length_12752_cov_27.436010	Coordinate:4997	Reads:1	Hits:1	Allocated_reads:1	Strand:-
CACAGGAGCCAGGGGATGTAAAAGATCCTC
>Location:NODE_268840_length_12752_cov_27.436010	Coordinate:4997	Reads:1	Hits:1	Allocated_reads:1	Strand:-
CAGGAGCCAGGGGATGTAAAAGATCCTC
>Location:NODE_268840_length_12752_cov_27.436010	Coordinate:4999	Reads:3	Hits:1	Allocated_reads:3	Strand:-
CACAGGAGCCAGGGGATGTAAAAGATCC
>Location:NODE_268840_length_12752_cov_27.436010	Coordinate:5000	Reads:1	Hits:1	Allocated_reads:1	Strand:-
TCACAGGAGCCAGGGGATGTAAAAGATC
>Location:NODE_268840_length_12752_cov_27.436010	Coordinate:5007	Reads:2	Hits:1	Allocated_reads:2	Strand:-
TAAGGTTAGTCACAGGAGCCAGGGGATGTA
>Location:NODE_268840_length_12752_cov_27.436010	Coordinate:5009	Reads:2	Hits:1	Allocated_reads:2	Strand:-
TTAAGGTTAGTCACAGGAGCCAGGGGATG
>Location:NODE_268840_length_12752_cov_27.436010	Coordinate:5010	Reads:1	Hits:1	Allocated_reads:1	Strand:-
CTTAAGGTTAGTCACAGGAGCCAGGGGAT
>Location:NODE_268840_length_12752_cov_27.436010	Coordinate:5010	Reads:1	Hits:1	Allocated_reads:1	Strand:-
TTAAGGTTAGTCACAGGAGCCAGGGGAT
>Location:NODE_268840_length_12752_cov_27.436010	Coordinate:5031	Reads:1	Hits:1	Allocated_reads:1	Strand:-
CCCACATTTGTTGAGCTCCTCTTAAGGT
>Location:NODE_268840_length_12752_cov_27.436010	Coordinate:5031	Reads:1	Hits:1	Allocated_reads:1	Strand:-
TATAAGCCCCACATTTGTTGAGCTCCTCTTAAGGT
>Location:NODE_268840_length_12752_cov_27.436010	Coordinate:5035	Reads:1	Hits:1	Allocated_reads:1	Strand:+
TAAGAGGAGCTCAACAAATGTGGG
>Location:NODE_268840_length_12752_cov_27.436010	Coordinate:5037	Reads:5	Hits:1	Allocated_reads:5	Strand:-
TATAAGCCCCACATTTGTTGAGCTCCTCT
>Location:NODE_268840_length_12752_cov_27.436010	Coordinate:5038	Reads:1	Hits:1	Allocated_reads:1	Strand:-
TATAAGCCCCACATTTGTTGAGCTCCTC
>Location:NODE_268840_length_12752_cov_27.436010	Coordinate:5039	Reads:1	Hits:1	Allocated_reads:1	Strand:-
TTATAAGCCCCACATTTGTTGAGCTCCT
>Location:NODE_268840_length_12752_cov_27.436010	Coordinate:5040	Reads:1	Hits:1	Allocated_reads:1	Strand:-
TGTTATAAGCCCCACATTTGTTGAGCTCC
>Location:NODE_268840_length_12752_cov_27.436010	Coordinate:5045	Reads:1	Hits:1	Allocated_reads:1	Strand:-
TTCTATTGTTATAAGCCCCACATTTGTTGA
>Location:NODE_268840_length_12752_cov_27.436010	Coordinate:5047	Reads:1	Hits:1	Allocated_reads:1	Strand:-
TTCTATTGTTATAAGCCCCACATTTGTT
>Location:NODE_268840_length_12752_cov_27.436010	Coordinate:5056	Reads:1	Hits:1	Allocated_reads:1	Strand:-
TAACCTCCCGTTCTATTGTTATAAGCCCC
>Location:NODE_268840_length_12752_cov_27.436010	Coordinate:5069	Reads:1	Hits:1	Allocated_reads:1	Strand:-
TGCACAAATACTAACCTCCCGTTCTAT
>Location:NODE_268840_length_12752_cov_27.436010	Coordinate:5074	Reads:1	Hits:1	Allocated_reads:1	Strand:-
TTCTGATGGCTGCACAAATACTAACCTCCCGT
>Location:NODE_268840_length_12752_cov_27.436010	Coordinate:5075	Reads:2	Hits:1	Allocated_reads:2	Strand:-
TGATGGCTGCACAAATACTAACCTCCCG
>Location:NODE_268840_length_12752_cov_27.436010	Coordinate:5076	Reads:4	Hits:1	Allocated_reads:4	Strand:-
TTCTGATGGCTGCACAAATACTAACCTCCC
>Location:NODE_268840_length_12752_cov_27.436010	Coordinate:5077	Reads:7	Hits:1	Allocated_reads:7	Strand:-
TTCTGATGGCTGCACAAATACTAACCTCC
>Location:NODE_268840_length_12752_cov_27.436010	Coordinate:5078	Reads:3	Hits:1	Allocated_reads:3	Strand:-
TTCTGATGGCTGCACAAATACTAACCTC
>Location:NODE_268840_length_12752_cov_27.436010	Coordinate:5079	Reads:3	Hits:1	Allocated_reads:3	Strand:-
TTCTGATGGCTGCACAAATACTAACCT
>Location:NODE_268840_length_12752_cov_27.436010	Coordinate:5080	Reads:2	Hits:1	Allocated_reads:2	Strand:-
TCAATTCTGATGGCTGCACAAATACTAACC
>Location:NODE_268840_length_12752_cov_27.436010	Coordinate:5080	Reads:8	Hits:1	Allocated_reads:8	Strand:-
TTCTGATGGCTGCACAAATACTAACC
>Location:NODE_268840_length_12752_cov_27.436010	Coordinate:5083	Reads:2	Hits:1	Allocated_reads:2	Strand:-
TATCAATTCTGATGGCTGCACAAATACTA
>Location:NODE_268840_length_12752_cov_27.436010	Coordinate:5085	Reads:1	Hits:1	Allocated_reads:1	Strand:-
TATCAATTCTGATGGCTGCACAAATAC
>Location:NODE_268840_length_12752_cov_27.436010	Coordinate:5173	Reads:1	Hits:1	Allocated_reads:1	Strand:-
TGGACACAGTTTAGCATCTGTTTGAAAAC
>Location:NODE_268840_length_12752_cov_27.436010	Coordinate:5177	Reads:1	Hits:1	Allocated_reads:1	Strand:-
CTTTGGACACAGTTTAGCATCTGTTTGA
>Location:NODE_268840_length_12752_cov_27.436010	Coordinate:5181	Reads:2	Hits:1	Allocated_reads:2	Strand:-
TTCTTTGGACACAGTTTAGCATTTGT
>Location:NODE_268840_length_12752_cov_27.436010	Coordinate:5184	Reads:1	Hits:1	Allocated_reads:1	Strand:-
AACCTTTCTTTGGACACAGTTTAGCATC
>Location:NODE_268840_length_12752_cov_27.436010	Coordinate:5184	Reads:1	Hits:1	Allocated_reads:1	Strand:-
TCAAACCTTTCTTTGGACACAGTTTAGCATC
>Location:NODE_268840_length_12752_cov_27.436010	Coordinate:5196	Reads:1	Hits:1	Allocated_reads:1	Strand:-
AAACAGTCAGGTCAAACCTTTCTTTGGACT
>Location:NODE_268840_length_12752_cov_27.436010	Coordinate:5196	Reads:1	Hits:1	Allocated_reads:1	Strand:+
TGTCCAAAGAAAGGTTTGACCTGACT
>Location:NODE_268840_length_12752_cov_27.436010	Coordinate:5239	Reads:2	Hits:1	Allocated_reads:2	Strand:-
TAAGAAGAAAAACATGTAGCAGCCAGAACG
>Location:NODE_268840_length_12752_cov_27.436010	Coordinate:5241	Reads:2	Hits:1	Allocated_reads:2	Strand:-
TAAGAAGAAAAACATGTAGCAGCCAGAA
>Location:NODE_268840_length_12752_cov_27.436010	Coordinate:5275	Reads:1	Hits:1	Allocated_reads:1	Strand:-
GTTTCCTTCCTCACTGCCGAACACTGAG
>Location:NODE_268840_length_12752_cov_27.436010	Coordinate:5283	Reads:1	Hits:1	Allocated_reads:1	Strand:-
TAGGAACTCGTTTCCTTCCTCACTGCCGA
>Location:NODE_268840_length_12752_cov_27.436010	Coordinate:5284	Reads:1	Hits:1	Allocated_reads:1	Strand:-
TAGGAACTCGTTTCCTTCCTCACTGCCG
>Location:NODE_268840_length_12752_cov_27.436010	Coordinate:5318	Reads:1	Hits:1	Allocated_reads:1	Strand:-
TAATTCCAATTTTTTTTTTTTTGTGTGTG
>Location:NODE_268840_length_12752_cov_27.436010	Coordinate:5327	Reads:1	Hits:1	Allocated_reads:1	Strand:-
TCTAATCTATAATTCCAATTTTTTTTTTT
>Location:NODE_268840_length_12752_cov_27.436010	Coordinate:5368	Reads:1	Hits:1	Allocated_reads:1	Strand:-
TTTGAAAACTCTTTAAACTGCTGTTCAACC
>Location:NODE_268840_length_12752_cov_27.436010	Coordinate:5370	Reads:1	Hits:1	Allocated_reads:1	Strand:-
TTTGAAAACTCTTTAAACTGCTGTTCAA
>Location:NODE_268840_length_12752_cov_27.436010	Coordinate:5371	Reads:1	Hits:1	Allocated_reads:1	Strand:-
TTTGAAAACTCTTTAAACTGCTGTTCA
>Location:NODE_268840_length_12752_cov_27.436010	Coordinate:5374	Reads:1	Hits:1	Allocated_reads:1	Strand:-
TGTCACATTTGAAAACTCTTTAAACTGCTGT
>Location:NODE_268840_length_12752_cov_27.436010	Coordinate:5376	Reads:1	Hits:1	Allocated_reads:1	Strand:-
TGTCACATTTGAAAACTCTTTAAACTGCT
>Location:NODE_268840_length_12752_cov_27.436010	Coordinate:5377	Reads:1	Hits:1	Allocated_reads:1	Strand:-
TATGTCACATTTGAAAACTCTTTAAACTGC
>Location:NODE_268840_length_12752_cov_27.436010	Coordinate:5377	Reads:1	Hits:1	Allocated_reads:1	Strand:-
TGTCACATTTGAAAACTCTTTAAACTGC
>Location:NODE_268840_length_12752_cov_27.436010	Coordinate:5379	Reads:2	Hits:1	Allocated_reads:2	Strand:-
TATGTCACATTTGAAAACTCTTTAAACT
>Location:NODE_268840_length_12752_cov_27.436010	Coordinate:5419	Reads:1	Hits:1	Allocated_reads:1	Strand:-
TATGCATTTCCAACTCTTTATTACAATTC
>Location:NODE_268840_length_12752_cov_27.436010	Coordinate:5419	Reads:1	Hits:1	Allocated_reads:1	Strand:-
TGCATTTCCAACTCTTTATTACAATTC
>Location:NODE_268840_length_12752_cov_27.436010	Coordinate:5419	Reads:1	Hits:1	Allocated_reads:1	Strand:-
TGTATGCATTTCCAACTCTTTATTACAATTC
>Location:NODE_268840_length_12752_cov_27.436010	Coordinate:5420	Reads:1	Hits:1	Allocated_reads:1	Strand:-
TATGCATTTCCAACTCTTTATTACAATT
>Location:NODE_268840_length_12752_cov_27.436010	Coordinate:5426	Reads:1	Hits:1	Allocated_reads:1	Strand:-
CAACACTGTATGCATTTCCAACTCTTTATT
>Location:NODE_268840_length_12752_cov_27.436010	Coordinate:5427	Reads:1	Hits:1	Allocated_reads:1	Strand:-
CAACACTGTATGCATTTCCAACTCTTTAT
>Location:NODE_268840_length_12752_cov_27.436010	Coordinate:5460	Reads:1	Hits:1	Allocated_reads:1	Strand:-
TTAACCATGCTTTTCAGTTTCATTTCATA
>Location:NODE_268840_length_12752_cov_27.436010	Coordinate:5465	Reads:1	Hits:1	Allocated_reads:1	Strand:-
TATTAACCATGCTTTTCAGTTTCATT
>Location:NODE_268840_length_12752_cov_27.436010	Coordinate:5481	Reads:1	Hits:1	Allocated_reads:1	Strand:+
ATGGTTAATACAAACAGTCTTTAAAGAAC
>Location:NODE_268840_length_12752_cov_27.436010	Coordinate:5494	Reads:1	Hits:1	Allocated_reads:1	Strand:-
CTGCATCTAACGGTTCTTTAAAGACTGT
>Location:NODE_268840_length_12752_cov_27.436010	Coordinate:5496	Reads:1	Hits:1	Allocated_reads:1	Strand:-
GCCTGCATCTAACGGTTCTTTAAAGACT
>Location:NODE_268840_length_12752_cov_27.436010	Coordinate:5520	Reads:1	Hits:1	Allocated_reads:1	Strand:-
TGCCGACCCCTGGTATAGCTACACAGCCG
>Location:NODE_268840_length_12752_cov_27.436010	Coordinate:5560	Reads:1	Hits:1	Allocated_reads:1	Strand:-
ACGGAGCCGCAGTATAAACACTAAAGAGC
>Location:NODE_268840_length_12752_cov_27.436010	Coordinate:5560	Reads:1	Hits:1	Allocated_reads:1	Strand:-
CACGGAGCCGCAGTATAAACACTAAAGAGC
>Location:NODE_268840_length_12752_cov_27.436010	Coordinate:5561	Reads:1	Hits:1	Allocated_reads:1	Strand:-
ACGGAGCCGCAGTATAAACACTAAAGAG
>Location:NODE_268840_length_12752_cov_27.436010	Coordinate:5562	Reads:1	Hits:1	Allocated_reads:1	Strand:-
CACGGAGCCGCAGTATAAACACTAAAGA
>Location:NODE_268840_length_12752_cov_27.436010	Coordinate:5563	Reads:2	Hits:1	Allocated_reads:2	Strand:-
CACGGAGCCGCAGTATAAACACTAAAG
>Location:NODE_268840_length_12752_cov_27.436010	Coordinate:5564	Reads:1	Hits:1	Allocated_reads:1	Strand:-
AACCACGGAGCCGCAGTATAAACACTAAA
>Location:NODE_268840_length_12752_cov_27.436010	Coordinate:5593	Reads:3	Hits:1	Allocated_reads:3	Strand:-
TTCAGCTAAATACTTTTACAATTTTCCCA
>Location:NODE_268840_length_12752_cov_27.436010	Coordinate:5595	Reads:1	Hits:1	Allocated_reads:1	Strand:-
TTCAGCTAAATACTTTTACAATTTTCC
>Location:NODE_268840_length_12752_cov_27.436010	Coordinate:5763	Reads:1	Hits:1	Allocated_reads:1	Strand:-
TGTAGAAAATCTTGTTACAGAGTGTGACT
>Location:NODE_268840_length_12752_cov_27.436010	Coordinate:5773	Reads:2	Hits:1	Allocated_reads:2	Strand:-
TATTGTATTATGTAGAAAATCTTGTTACA
>Location:NODE_268840_length_12752_cov_27.436010	Coordinate:5776	Reads:1	Hits:1	Allocated_reads:1	Strand:-
TTATATTGTATTATGTAGAAAATCTTGTT
>Location:NODE_268840_length_12752_cov_27.436010	Coordinate:5777	Reads:1	Hits:1	Allocated_reads:1	Strand:-
TATATTGTATTATGTAGAAAATCTTGT
>Location:NODE_268840_length_12752_cov_27.436010	Coordinate:5777	Reads:1	Hits:1	Allocated_reads:1	Strand:-
TATTGTATTATGTAGAAAATCTTGT
>Location:NODE_268840_length_12752_cov_27.436010	Coordinate:5777	Reads:3	Hits:1	Allocated_reads:3	Strand:-
TTATATTGTATTATGTAGAAAATCTTGT
>Location:NODE_268840_length_12752_cov_27.436010	Coordinate:5786	Reads:2	Hits:3	Allocated_reads:0.666666666666667	Strand:-
AAGGCACACTTGATTATATTGTATTATGTAGA
>Location:NODE_268840_length_12752_cov_27.436010	Coordinate:5786	Reads:2	Hits:3	Allocated_reads:0.666666666666667	Strand:-
AGGCACACTTGATTATATTGTATTATGTAGA
>Location:NODE_268840_length_12752_cov_27.436010	Coordinate:5786	Reads:6	Hits:3	Allocated_reads:2	Strand:-
GCACACTTGATTATATTGTATTATGTAGA
>Location:NODE_268840_length_12752_cov_27.436010	Coordinate:5786	Reads:8	Hits:3	Allocated_reads:2.66666666666667	Strand:-
GGCACACTTGATTATATTGTATTATGTAGA
>Location:NODE_268840_length_12752_cov_27.436010	Coordinate:5787	Reads:1	Hits:3	Allocated_reads:0.333333333333333	Strand:-
GGCACACTTGATTATATTGTATTATGTAG
>Location:NODE_268840_length_12752_cov_27.436010	Coordinate:5790	Reads:1	Hits:6	Allocated_reads:0.166666666666667	Strand:-
AAGGCACACTTGATTATATTGTATTATG
>Location:NODE_268840_length_12752_cov_27.436010	Coordinate:5790	Reads:1	Hits:6	Allocated_reads:0.166666666666667	Strand:-
ATAAGGCACACTTGATTATATTGTATTATG
>Location:NODE_268840_length_12752_cov_27.436010	Coordinate:5795	Reads:1	Hits:20	Allocated_reads:0.05	Strand:+
TACAATATAATCAAGTGTGCCTTATAT
>Location:NODE_268840_length_12752_cov_27.436010	Coordinate:5805	Reads:1	Hits:8	Allocated_reads:0.125	Strand:-
TGAACACACAAAATATAAGGCACACTTGA
>Location:NODE_268840_length_12752_cov_27.436010	Coordinate:5808	Reads:1	Hits:8	Allocated_reads:0.125	Strand:-
TATGAACACACAAAATATAAGGCACACT
>Location:NODE_268840_length_12752_cov_27.436010	Coordinate:5826	Reads:2	Hits:2	Allocated_reads:1	Strand:-
AGCTTGGTTAATGTTGAAATATATGAACACA
>Location:NODE_268840_length_12752_cov_27.436010	Coordinate:5828	Reads:6	Hits:2	Allocated_reads:3	Strand:-
AGCTTGGTTAATGTTGAAATATATGAACA
>Location:NODE_268840_length_12752_cov_27.436010	Coordinate:5832	Reads:1	Hits:2	Allocated_reads:0.5	Strand:-
AGCTTGGTTAATGTTGAAATATATG
>Location:NODE_268840_length_12752_cov_27.436010	Coordinate:5832	Reads:1	Hits:2	Allocated_reads:0.5	Strand:-
ATAAGCTTGGTTAATGTTGAAATATATG
>Location:NODE_268840_length_12752_cov_27.436010	Coordinate:5843	Reads:6	Hits:2	Allocated_reads:3	Strand:-
GTTCTCTTTAACAATAAGCTTGGTTAATGT
>Location:NODE_268840_length_12752_cov_27.436010	Coordinate:5844	Reads:1	Hits:2	Allocated_reads:0.5	Strand:-
GTTCTCTTTAACAATAAGCTTGGTTAATG
>Location:NODE_268840_length_12752_cov_27.436010	Coordinate:5845	Reads:1	Hits:2	Allocated_reads:0.5	Strand:-
TGTTCTCTTTAACAATAAGCTTGGTTAAT
>Location:NODE_268840_length_12752_cov_27.436010	Coordinate:5846	Reads:1	Hits:3	Allocated_reads:0.333333333333333	Strand:-
GTTCTCTTTAACAATAAGCTTGGTTAA
>Location:NODE_268840_length_12752_cov_27.436010	Coordinate:5847	Reads:1	Hits:7	Allocated_reads:0.142857142857143	Strand:-
CATGTTCTCTTTAACAATAAGCTTGGTTA
>Location:NODE_268840_length_12752_cov_27.436010	Coordinate:5848	Reads:1	Hits:18	Allocated_reads:0.0555555555555556	Strand:-
TGTTCTCTTTAACAATAAGCTTGGTT
>Location:NODE_268840_length_12752_cov_27.436010	Coordinate:5860	Reads:1	Hits:4	Allocated_reads:0.25	Strand:-
TAAGGAATGCATCATGTTCTCTTTAACA
>Location:NODE_268840_length_12752_cov_27.436010	Coordinate:6496	Reads:2	Hits:3	Allocated_reads:0.666666666666667	Strand:-
AAGGCACACTTGATTATATTGTATTATGTAGA
>Location:NODE_268840_length_12752_cov_27.436010	Coordinate:6496	Reads:2	Hits:3	Allocated_reads:0.666666666666667	Strand:-
AGGCACACTTGATTATATTGTATTATGTAGA
>Location:NODE_268840_length_12752_cov_27.436010	Coordinate:6496	Reads:6	Hits:3	Allocated_reads:2	Strand:-
GCACACTTGATTATATTGTATTATGTAGA
>Location:NODE_268840_length_12752_cov_27.436010	Coordinate:6496	Reads:8	Hits:3	Allocated_reads:2.66666666666667	Strand:-
GGCACACTTGATTATATTGTATTATGTAGA
>Location:NODE_268840_length_12752_cov_27.436010	Coordinate:6497	Reads:1	Hits:3	Allocated_reads:0.333333333333333	Strand:-
GGCACACTTGATTATATTGTATTATGTAG
>Location:NODE_268840_length_12752_cov_27.436010	Coordinate:6500	Reads:1	Hits:6	Allocated_reads:0.166666666666667	Strand:-
AAGGCACACTTGATTATATTGTATTATG
>Location:NODE_268840_length_12752_cov_27.436010	Coordinate:6500	Reads:1	Hits:6	Allocated_reads:0.166666666666667	Strand:-
ATAAGGCACACTTGATTATATTGTATTATG
>Location:NODE_268840_length_12752_cov_27.436010	Coordinate:6505	Reads:1	Hits:20	Allocated_reads:0.05	Strand:+
TACAATATAATCAAGTGTGCCTTATAT
>Location:NODE_268840_length_12752_cov_27.436010	Coordinate:6662	Reads:1	Hits:1	Allocated_reads:1	Strand:-
AACTCGGTGCTTATCTGAGCTCACACC
>Location:NODE_268840_length_12752_cov_27.436010	Coordinate:6662	Reads:1	Hits:1	Allocated_reads:1	Strand:-
TTAACTCGGTGCTTATCTGACCTCACACC
>Location:NODE_268840_length_12752_cov_27.436010	Coordinate:6668	Reads:1	Hits:1	Allocated_reads:1	Strand:-
TAGACGTTAACTCGGTGCTTATCTGACCT
>Location:NODE_268840_length_12752_cov_27.436010	Coordinate:6679	Reads:1	Hits:1	Allocated_reads:1	Strand:-
TCAGGGAGAGGTTAGACGTTAACTCGGTGC
>Location:NODE_268840_length_12752_cov_27.436010	Coordinate:6681	Reads:1	Hits:1	Allocated_reads:1	Strand:-
TCAGGGAGAGGTTAGACGTTAACTCGGT
>Location:NODE_268840_length_12752_cov_27.436010	Coordinate:6724	Reads:1	Hits:1	Allocated_reads:1	Strand:-
TGTAGGAGAAAGTAAGTTACATAGTACTTC
>Location:NODE_268840_length_12752_cov_27.436010	Coordinate:6726	Reads:1	Hits:1	Allocated_reads:1	Strand:-
TGTAGGAGAAAGTAAGTTACATAGTACT
>Location:NODE_268840_length_12752_cov_27.436010	Coordinate:6745	Reads:1	Hits:1	Allocated_reads:1	Strand:-
TGCAGGCTTGGTTGCTTTATTTGTAGGAGA
>Location:NODE_268840_length_12752_cov_27.436010	Coordinate:6767	Reads:1	Hits:6	Allocated_reads:0.166666666666667	Strand:-
CTGAGAAGACACACACACCGAGTGCAGGCT
>Location:NODE_268840_length_12752_cov_27.436010	Coordinate:6767	Reads:1	Hits:6	Allocated_reads:0.166666666666667	Strand:-
TGAGAAGACACACACACCGAGTGCAGGCT
>Location:NODE_268840_length_12752_cov_27.436010	Coordinate:6769	Reads:1	Hits:6	Allocated_reads:0.166666666666667	Strand:-
TCTGAGAAGACACACACACCGAGTGCAGG
>Location:NODE_268840_length_12752_cov_27.436010	Coordinate:6771	Reads:1	Hits:6	Allocated_reads:0.166666666666667	Strand:-
TCTGAGAAGACACACACACCGAGTGCA
>Location:NODE_268840_length_12752_cov_27.436010	Coordinate:6774	Reads:1	Hits:3	Allocated_reads:0.333333333333333	Strand:+
ACTCGGTGTGTGTGTCTTCTCAGAGACA
>Location:NODE_268840_length_12752_cov_27.436010	Coordinate:6775	Reads:1	Hits:3	Allocated_reads:0.333333333333333	Strand:-
ATGTCTCTGAGAAGACACACACACCGAG
>Location:NODE_268840_length_12752_cov_27.436010	Coordinate:6786	Reads:4	Hits:4	Allocated_reads:1	Strand:-
TGCGCACGGGTGAATGTCTCTGAGAAGACA
>Location:NODE_268840_length_12752_cov_27.436010	Coordinate:6787	Reads:2	Hits:4	Allocated_reads:0.5	Strand:-
CGCACGGGTGAATGTCTCTGAGAAGAC
>Location:NODE_268840_length_12752_cov_27.436010	Coordinate:6787	Reads:1	Hits:4	Allocated_reads:0.25	Strand:-
TGCGCACGGGTGAATGTCTCTGAGAAGAA
>Location:NODE_268840_length_12752_cov_27.436010	Coordinate:6787	Reads:17	Hits:4	Allocated_reads:4.25	Strand:-
TGCGCACGGGTGAATGTCTCTGAGAAGAC
>Location:NODE_268840_length_12752_cov_27.436010	Coordinate:6787	Reads:2	Hits:4	Allocated_reads:0.5	Strand:-
TGCGCACGGGTGAATGTCTCTGAGAGGAC
>Location:NODE_268840_length_12752_cov_27.436010	Coordinate:6788	Reads:1	Hits:5	Allocated_reads:0.2	Strand:-
CACGGGTGAATGTCTCTGAGAAGA
>Location:NODE_268840_length_12752_cov_27.436010	Coordinate:6788	Reads:12	Hits:4	Allocated_reads:3	Strand:-
TGCGCACGGGTGAATGTCTCTGAGAGGA
>Location:NODE_268840_length_12752_cov_27.436010	Coordinate:6788	Reads:2	Hits:4	Allocated_reads:0.5	Strand:-
TGCGCACGGGTGAATGTCTCTGAGAAGT
>Location:NODE_268840_length_12752_cov_27.436010	Coordinate:6788	Reads:25	Hits:4	Allocated_reads:6.25	Strand:-
TGCGCACGGGTGAATGTCTCTGAGAAGA
>Location:NODE_268840_length_12752_cov_27.436010	Coordinate:6790	Reads:2	Hits:5	Allocated_reads:0.4	Strand:-
TGCGCACGGGTGAATGTCTCTGAGAA
>Location:NODE_268840_length_12752_cov_27.436010	Coordinate:6791	Reads:1	Hits:5	Allocated_reads:0.2	Strand:-
TGCGCACGGGTGAATGTCTCTGAGA
>Location:NODE_268840_length_12752_cov_27.436010	Coordinate:6806	Reads:2	Hits:1	Allocated_reads:2	Strand:+
CCCGTGCGCACGTTTCTAAAACTCTCTGAGT
>Location:NODE_268840_length_12752_cov_27.436010	Coordinate:6820	Reads:1	Hits:1	Allocated_reads:1	Strand:-
ACTGCAGACCGACTCAGAGAGTTTTAGA
>Location:NODE_268840_length_12752_cov_27.436010	Coordinate:6825	Reads:1	Hits:7	Allocated_reads:0.142857142857143	Strand:-
ATAAGACACTGCAGACCGACTCAGAGAGTT
>Location:NODE_268840_length_12752_cov_27.436010	Coordinate:6825	Reads:1	Hits:7	Allocated_reads:0.142857142857143	Strand:-
TAAGACACTGCAGACCGACTCAGAGAGTT
>Location:NODE_268840_length_12752_cov_27.436010	Coordinate:6826	Reads:1	Hits:10	Allocated_reads:0.1	Strand:-
AGACACTGCAGACCGACTCAGAGAGT
>Location:NODE_268840_length_12752_cov_27.436010	Coordinate:6826	Reads:1	Hits:10	Allocated_reads:0.1	Strand:-
GACACTGCAGACCGACTCAGAGAGT
>Location:NODE_268840_length_12752_cov_27.436010	Coordinate:6826	Reads:2	Hits:10	Allocated_reads:0.2	Strand:-
TAAGACACTGCAGACCGACTCAGAGAGT
>Location:NODE_268840_length_12752_cov_27.436010	Coordinate:6828	Reads:1	Hits:12	Allocated_reads:0.0833333333333333	Strand:+
TCTCTGAGTCGGTCTGCAGTGTCTTATT
>Location:NODE_268840_length_12752_cov_27.436010	Coordinate:6832	Reads:1	Hits:27	Allocated_reads:0.037037037037037	Strand:-
TAAGAGAAATAAGACACTGCAGACCGACTCA
>Location:NODE_268840_length_12752_cov_27.436010	Coordinate:6833	Reads:1	Hits:27	Allocated_reads:0.037037037037037	Strand:+
GAGTCGGTCTGCAGTGTCTTATTTCTCT
>Location:NODE_268840_length_12752_cov_27.436010	Coordinate:6833	Reads:4	Hits:27	Allocated_reads:0.148148148148148	Strand:-
TAAGAGAAATAAGACACTGCAGACCGACTC
>Location:NODE_268840_length_12752_cov_27.436010	Coordinate:6834	Reads:2	Hits:27	Allocated_reads:0.0740740740740741	Strand:-
AAGAGAAATAAGACACTGCAGACCGACT
>Location:NODE_268840_length_12752_cov_27.436010	Coordinate:6834	Reads:1	Hits:2	Allocated_reads:0.5	Strand:-
ATAAGAGAAATAAGACACTGCAGACCGACT
>Location:NODE_268840_length_12752_cov_27.436010	Coordinate:6834	Reads:39	Hits:27	Allocated_reads:1.44444444444444	Strand:-
TAAGAGAAATAAGACACTGCAGACCGACT
>Location:NODE_268840_length_12752_cov_27.436010	Coordinate:6835	Reads:1	Hits:27	Allocated_reads:0.037037037037037	Strand:-
AAGAGAAATAAGACACTGCAGACCGAC
>Location:NODE_268840_length_12752_cov_27.436010	Coordinate:6835	Reads:3	Hits:27	Allocated_reads:0.111111111111111	Strand:-
TAAGAGAAATAAGACACTGCAGACCGAC
>Location:NODE_268840_length_12752_cov_27.436010	Coordinate:6836	Reads:1	Hits:27	Allocated_reads:0.037037037037037	Strand:-
TAAGAGAAATAAGACACTGCAGACCGA
>Location:NODE_268840_length_12752_cov_27.436010	Coordinate:6837	Reads:2	Hits:27	Allocated_reads:0.0740740740740741	Strand:-
TAAGAGAAATAAGACACTGCAGACCG
>Location:NODE_268840_length_12752_cov_27.436010	Coordinate:6838	Reads:1	Hits:31	Allocated_reads:0.032258064516129	Strand:-
TAAGAGAAATAAGACACTGCATAAA
>Location:NODE_268840_length_12752_cov_27.436010	Coordinate:6838	Reads:11	Hits:31	Allocated_reads:0.354838709677419	Strand:-
TAAGAGAAATAAGACACTGCAGACC
>Location:NODE_268840_length_12752_cov_27.436010	Coordinate:6839	Reads:3	Hits:31	Allocated_reads:0.0967741935483871	Strand:-
TAAGAGAAATAAGACACTGCAGAC
>Location:NODE_268840_length_12752_cov_27.436010	Coordinate:6845	Reads:1	Hits:2	Allocated_reads:0.5	Strand:-
CAAACACAAATAAGAGAAATAAGACACT
>Location:NODE_268840_length_12752_cov_27.436010	Coordinate:6845	Reads:1	Hits:2	Allocated_reads:0.5	Strand:-
TTCAAACACAAATAAGAGAAATAAGACACT
>Location:NODE_268840_length_12752_cov_27.436010	Coordinate:6863	Reads:1	Hits:2	Allocated_reads:0.5	Strand:-
CAGGGGTAGACATTTGTTCAAACACAAA
>Location:NODE_268840_length_12752_cov_27.436010	Coordinate:6863	Reads:4	Hits:2	Allocated_reads:2	Strand:-
TCAGGGGTAGACATTTGTTCAAACACAAA
>Location:NODE_268840_length_12752_cov_27.436010	Coordinate:6869	Reads:1	Hits:1	Allocated_reads:1	Strand:+
TTTGAACAAATGTCTACCCCTGACACACT
>Location:NODE_268840_length_12752_cov_27.436010	Coordinate:6879	Reads:1	Hits:1	Allocated_reads:1	Strand:-
TCTGCGAGTGTGTCAGGGGTAGACA
>Location:NODE_268840_length_12752_cov_27.436010	Coordinate:6904	Reads:1	Hits:1	Allocated_reads:1	Strand:-
TGCACGTCGTTTCGGCAGATATACCGGCT
>Location:NODE_268840_length_12752_cov_27.436010	Coordinate:6905	Reads:1	Hits:1	Allocated_reads:1	Strand:-
GCACGTCGTTTCGGCAGATATACCCGC
>Location:NODE_268840_length_12752_cov_27.436010	Coordinate:6905	Reads:2	Hits:1	Allocated_reads:2	Strand:-
GCACGTCGTTTCGGCAGATATACCGGC
>Location:NODE_268840_length_12752_cov_27.436010	Coordinate:6905	Reads:3	Hits:1	Allocated_reads:3	Strand:-
TGCACGTCGTTTCGGCAGATATACCGGC
>Location:NODE_268840_length_12752_cov_27.436010	Coordinate:6929	Reads:1	Hits:1	Allocated_reads:1	Strand:-
CTCCATGCTGAAAGTCTCGATAAATGCA
>Location:NODE_268840_length_12752_cov_27.436010	Coordinate:6929	Reads:1	Hits:1	Allocated_reads:1	Strand:-
TCCATGCTGAAAGTCTCGATAAATGCA
>Location:NODE_268840_length_12752_cov_27.436010	Coordinate:6929	Reads:2	Hits:1	Allocated_reads:2	Strand:-
TCTCCATGCTGAAAGTCTCGATAAATGCA
>Location:NODE_268840_length_12752_cov_27.436010	Coordinate:7020	Reads:1	Hits:3	Allocated_reads:0.333333333333333	Strand:+
TTACTTCTGACGAGAGCGGCCTAC
>Location:NODE_268840_length_12752_cov_27.436010	Coordinate:7020	Reads:1	Hits:3	Allocated_reads:0.333333333333333	Strand:+
TTACTTCTGACGAGAGCGGCCTACC
>Location:NODE_268840_length_12752_cov_27.436010	Coordinate:7020	Reads:1	Hits:1	Allocated_reads:1	Strand:+
TTACTTCTGACGAGAGCGGCCTACCATGC
>Location:NODE_268840_length_12752_cov_27.436010	Coordinate:7023	Reads:1	Hits:1	Allocated_reads:1	Strand:+
CTTCTGACGAGAGCGGCCTACCATGCCTAATTT
>Location:NODE_268840_length_12752_cov_27.436010	Coordinate:7023	Reads:1	Hits:1	Allocated_reads:1	Strand:-
GGCATGGTAGGCCGCTCTCGTCAGAAG
>Location:NODE_268840_length_12752_cov_27.436010	Coordinate:7025	Reads:1	Hits:1	Allocated_reads:1	Strand:+
TCTGACGAGAGCGGCCTACCATGC
>Location:NODE_268840_length_12752_cov_27.436010	Coordinate:7034	Reads:1	Hits:1	Allocated_reads:1	Strand:-
CCACAAATTAGGCATGGTAGGCCGCT
>Location:NODE_268840_length_12752_cov_27.436010	Coordinate:7067	Reads:1	Hits:1	Allocated_reads:1	Strand:-
TCATCTGTGAGGTGTGAGCGGTTTTTGTTT
>Location:NODE_268840_length_12752_cov_27.436010	Coordinate:7068	Reads:3	Hits:1	Allocated_reads:3	Strand:-
TCATCTGTGAGGTGTGAGCGGTTTTTGTT
>Location:NODE_268840_length_12752_cov_27.436010	Coordinate:7069	Reads:9	Hits:1	Allocated_reads:9	Strand:-
TCATCTGTGAGGTGTGAGCGGTTTTTGT
>Location:NODE_268840_length_12752_cov_27.436010	Coordinate:7075	Reads:1	Hits:7	Allocated_reads:0.142857142857143	Strand:-
TGTAAGCTGTCATCTGTGAGGTGTGAGCGGT
>Location:NODE_268840_length_12752_cov_27.436010	Coordinate:7078	Reads:1	Hits:8	Allocated_reads:0.125	Strand:-
CTGTAAGCTGTCATCTGTGAGGTGTGAGC
>Location:NODE_268840_length_12752_cov_27.436010	Coordinate:7078	Reads:7	Hits:9	Allocated_reads:0.777777777777778	Strand:-
TAAGCTGTCATCTGTGAGGTGTGAGC
>Location:NODE_268840_length_12752_cov_27.436010	Coordinate:7078	Reads:2	Hits:8	Allocated_reads:0.25	Strand:-
TGTAAGCTGTCATCTGTGAGGTGTGAGC
>Location:NODE_268840_length_12752_cov_27.436010	Coordinate:7094	Reads:1	Hits:1	Allocated_reads:1	Strand:+
TGACAGCTTACAGTCCTACGTAAAGAC
>Location:NODE_268840_length_12752_cov_27.436010	Coordinate:7105	Reads:1	Hits:1	Allocated_reads:1	Strand:-
TACGAAGTCACTTTCGTCTTTACGTAGGACA
>Location:NODE_268840_length_12752_cov_27.436010	Coordinate:7105	Reads:5	Hits:1	Allocated_reads:5	Strand:-
TACGAAGTCACTTTCGTCTTTACGTAGGACT
>Location:NODE_268840_length_12752_cov_27.436010	Coordinate:7107	Reads:1	Hits:1	Allocated_reads:1	Strand:-
TACGAAGTCACTTTCGTCTTTACGTAGGA
>Location:NODE_268840_length_12752_cov_27.436010	Coordinate:7107	Reads:1	Hits:1	Allocated_reads:1	Strand:-
TACGAAGTCACTTTCGTCTTTGCGTAGGA
>Location:NODE_268840_length_12752_cov_27.436010	Coordinate:7137	Reads:4	Hits:1	Allocated_reads:4	Strand:-
TCTGCGCACAGCGTCGGCAGACAGGGGCT
>Location:NODE_268840_length_12752_cov_27.436010	Coordinate:7138	Reads:3	Hits:1	Allocated_reads:3	Strand:-
TCTGCGCACAGCGTCGGCAGACAGGGGC
>Location:NODE_268840_length_12752_cov_27.436010	Coordinate:7141	Reads:2	Hits:1	Allocated_reads:2	Strand:-
ACCTCTGCGCACAGCGTCGGCAGACAGG
>Location:NODE_268840_length_12752_cov_27.436010	Coordinate:7141	Reads:1	Hits:1	Allocated_reads:1	Strand:-
TAAACCTCTGCGCACAGCGTCGGCAGACAGG
>Location:NODE_268840_length_12752_cov_27.436010	Coordinate:7143	Reads:1	Hits:1	Allocated_reads:1	Strand:-
AACCTCTGCGCACAGCGTCGGCAGACA
>Location:NODE_268840_length_12752_cov_27.436010	Coordinate:7145	Reads:1	Hits:1	Allocated_reads:1	Strand:-
TAAACCTCTGCGCACAGCGTCGGCAGA
>Location:NODE_268840_length_12752_cov_27.436010	Coordinate:7158	Reads:1	Hits:2	Allocated_reads:0.5	Strand:+
TGCGCAGAGGTTTAGGAGCAGAAGTC
>Location:NODE_268840_length_12752_cov_27.436010	Coordinate:7166	Reads:1	Hits:1	Allocated_reads:1	Strand:-
TTGCAATGGGACTCCTGCTCCTAAACC
>Location:NODE_268840_length_12752_cov_27.436010	Coordinate:7170	Reads:1	Hits:1	Allocated_reads:1	Strand:+
TAGGAGCAGGAGTCCCATTGCAAAC
>Location:NODE_268840_length_12752_cov_27.436010	Coordinate:7174	Reads:1	Hits:1	Allocated_reads:1	Strand:-
GCCGTGGTTTGCAATGGGACTCCTGCT
>Location:NODE_268840_length_12752_cov_27.436010	Coordinate:7175	Reads:1	Hits:1	Allocated_reads:1	Strand:-
CTGCCGTGGTTTGCAATGGGACTCCTGC
>Location:NODE_268840_length_12752_cov_27.436010	Coordinate:7175	Reads:1	Hits:1	Allocated_reads:1	Strand:-
TCTGCCGTGGTTTGCAATGGGACTCCTGC
>Location:NODE_268840_length_12752_cov_27.436010	Coordinate:7222	Reads:1	Hits:1	Allocated_reads:1	Strand:-
GTGGTCAAAGAGAAGCTGAAAAGGATGTT
>Location:NODE_268840_length_12752_cov_27.436010	Coordinate:7223	Reads:1	Hits:1	Allocated_reads:1	Strand:-
AAGTGGTCAAAGAGAAGCTGAAAAGGATGT
>Location:NODE_268840_length_12752_cov_27.436010	Coordinate:7223	Reads:2	Hits:1	Allocated_reads:2	Strand:-
GTGGTCAAAGAGAAGCTGAAAAGGATGT
>Location:NODE_268840_length_12752_cov_27.436010	Coordinate:7223	Reads:1	Hits:1	Allocated_reads:1	Strand:-
TGGTCAAAGAGAAGCTGAAAAGGATGT
>Location:NODE_268840_length_12752_cov_27.436010	Coordinate:7226	Reads:1	Hits:1	Allocated_reads:1	Strand:-
AAGTGGTCAAAGAGAAGCTGAAAAGCG
>Location:NODE_268840_length_12752_cov_27.436010	Coordinate:7226	Reads:1	Hits:1	Allocated_reads:1	Strand:-
AAGTGGTCAAAGAGAAGCTGAAAAGGA
>Location:NODE_268840_length_12752_cov_27.436010	Coordinate:7226	Reads:1	Hits:1	Allocated_reads:1	Strand:-
GTGGTCAAAGAGAAGCTGAAAAGGA
>Location:NODE_268840_length_12752_cov_27.436010	Coordinate:7227	Reads:1	Hits:1	Allocated_reads:1	Strand:-
AAAGTGGTCAAAGAGAAGCTGAAAAGC
>Location:NODE_268840_length_12752_cov_27.436010	Coordinate:7228	Reads:1	Hits:1	Allocated_reads:1	Strand:-
AAGTGGTCAAAGAGAAGCTGAAAAG
>Location:NODE_268840_length_12752_cov_27.436010	Coordinate:7229	Reads:1	Hits:1	Allocated_reads:1	Strand:-
AAAGTGGTCAAAGAGAAGCTGAAAA
>Location:NODE_268840_length_12752_cov_27.436010	Coordinate:7234	Reads:6	Hits:1	Allocated_reads:6	Strand:-
TGTGTGAAAAGTGGTCAAAGAGAAGCT
>Location:NODE_268840_length_12752_cov_27.436010	Coordinate:7235	Reads:1	Hits:1	Allocated_reads:1	Strand:-
TGTGTGAAAAGTGGTCAAAGAGAAGC
>Location:NODE_268840_length_12752_cov_27.436010	Coordinate:7279	Reads:1	Hits:2	Allocated_reads:0.5	Strand:-
TGTTATGTGTCGGGCTGTGTGCTGGA
>Location:NODE_268840_length_12752_cov_27.436010	Coordinate:7307	Reads:1	Hits:1	Allocated_reads:1	Strand:-
TCGCCGCCTTAAAGTCTGCTCTCTGCTGT
>Location:NODE_268840_length_12752_cov_27.436010	Coordinate:7396	Reads:1	Hits:4	Allocated_reads:0.25	Strand:-
TACCTGGTTAATGTGTATGGCGGGGCG
>Location:NODE_268840_length_12752_cov_27.436010	Coordinate:7489	Reads:1	Hits:1	Allocated_reads:1	Strand:-
TAGAGCCTTGACCTGAATTTTAAAAATAATT
>Location:NODE_268840_length_12752_cov_27.436010	Coordinate:7490	Reads:1	Hits:2	Allocated_reads:0.5	Strand:-
TAGAGCCTTGACCTGAATTTTAAAAATAAT
>Location:NODE_268840_length_12752_cov_27.436010	Coordinate:7491	Reads:1	Hits:2	Allocated_reads:0.5	Strand:-
TAGAGCCTTGACCTGAATTTTAAAAATAA
>Location:NODE_268840_length_12752_cov_27.436010	Coordinate:7493	Reads:2	Hits:2	Allocated_reads:1	Strand:-
TAGAGCCTTGACCTGAATTTTAAAAAT
>Location:NODE_268840_length_12752_cov_27.436010	Coordinate:7494	Reads:1	Hits:2	Allocated_reads:0.5	Strand:-
TGTAGAGCCTTGACCTGAATTTTAAAAA
>Location:NODE_268840_length_12752_cov_27.436010	Coordinate:7495	Reads:1	Hits:2	Allocated_reads:0.5	Strand:-
TGTAGAGCCTTGACCTGAATTTTAAAA
>Location:NODE_268840_length_12752_cov_27.436010	Coordinate:7506	Reads:1	Hits:1	Allocated_reads:1	Strand:-
GGCTTTCGGAGCGTGTAGAGCCTTGACCT
>Location:NODE_268840_length_12752_cov_27.436010	Coordinate:7512	Reads:1	Hits:1	Allocated_reads:1	Strand:-
TTTGGGCTTTCGGAGCGTGTAGAGCCT
>Location:NODE_268840_length_12752_cov_27.436010	Coordinate:7534	Reads:2	Hits:1	Allocated_reads:2	Strand:+
CCAAAGGTGATATAAGGATCAGTT
>Location:NODE_268840_length_12752_cov_27.436010	Coordinate:7537	Reads:2	Hits:1	Allocated_reads:2	Strand:-
TAGCAAACAAACTGATCCTTATATCACCTT
>Location:NODE_268840_length_12752_cov_27.436010	Coordinate:7544	Reads:1	Hits:1	Allocated_reads:1	Strand:-
ATCCATGTAGCAAACAAACTGATCCTTATA
>Location:NODE_268840_length_12752_cov_27.436010	Coordinate:7544	Reads:2	Hits:1	Allocated_reads:2	Strand:-
TATCCATGTAGCAAACAAACTGATCCTTATA
>Location:NODE_268840_length_12752_cov_27.436010	Coordinate:7544	Reads:2	Hits:1	Allocated_reads:2	Strand:-
TCCATGTAGCAAACAAACTGATCCTTATA
>Location:NODE_268840_length_12752_cov_27.436010	Coordinate:7544	Reads:2	Hits:1	Allocated_reads:2	Strand:-
TTATCCATGTAGCAAACAAACTGATCCTTATA
>Location:NODE_268840_length_12752_cov_27.436010	Coordinate:7547	Reads:2	Hits:1	Allocated_reads:2	Strand:-
TTATCCATGTAGCAAACAAACTGATCCTT
>Location:NODE_268840_length_12752_cov_27.436010	Coordinate:7548	Reads:3	Hits:1	Allocated_reads:3	Strand:-
TTATCCATGTAGCAAACAAACTGATCCT
>Location:NODE_268840_length_12752_cov_27.436010	Coordinate:7550	Reads:1	Hits:1	Allocated_reads:1	Strand:-
TATCCATGTAGCAAACAAACTGATC
>Location:NODE_268840_length_12752_cov_27.436010	Coordinate:7567	Reads:1	Hits:1	Allocated_reads:1	Strand:-
TTGAAAAGCTGAACTTAAATTATCCATG
>Location:NODE_268840_length_12752_cov_27.436010	Coordinate:7650	Reads:1	Hits:1	Allocated_reads:1	Strand:-
TATCTAATGAACACATTTTGAACGCTT
>Location:NODE_268840_length_12752_cov_27.436010	Coordinate:7677	Reads:1	Hits:1	Allocated_reads:1	Strand:-
AAGGCTACAAAGTAAATTAAATTTTATT
>Location:NODE_268840_length_12752_cov_27.436010	Coordinate:7677	Reads:1	Hits:1	Allocated_reads:1	Strand:-
ATGAAAGGCTACAAAGTAAATTAAATTTTATT
>Location:NODE_268840_length_12752_cov_27.436010	Coordinate:7753	Reads:1	Hits:1	Allocated_reads:1	Strand:-
TGCACACTGTTTGTTTGTTTTTTACCTT
>Location:NODE_268840_length_12752_cov_27.436010	Coordinate:7771	Reads:1	Hits:1	Allocated_reads:1	Strand:-
AAATAGAAAGAATAACACTGCACACTGT
>Location:NODE_268840_length_12752_cov_27.436010	Coordinate:7771	Reads:1	Hits:1	Allocated_reads:1	Strand:-
TAAAATAGAAAGAATAACACTGCACACTGT
>Location:NODE_268840_length_12752_cov_27.436010	Coordinate:7777	Reads:1	Hits:1	Allocated_reads:1	Strand:-
ACATCTAAAATAGAAAGAATAACACTGCA
>Location:NODE_268840_length_12752_cov_27.436010	Coordinate:7779	Reads:1	Hits:1	Allocated_reads:1	Strand:-
TGACATCTAAAATAGAAAGAATAACACTG
>Location:NODE_268840_length_12752_cov_27.436010	Coordinate:7801	Reads:1	Hits:1	Allocated_reads:1	Strand:-
CACTGGGAGCCGCAAATACGTTTTGACATC
>Location:NODE_268840_length_12752_cov_27.436010	Coordinate:7805	Reads:9	Hits:2	Allocated_reads:4.5	Strand:-
AACACTGGGAGCCGCAAATACGTTTTGA
>Location:NODE_268840_length_12752_cov_27.436010	Coordinate:7805	Reads:1	Hits:2	Allocated_reads:0.5	Strand:-
ACACTGGGAGCCGCAAATACGTTTTGA
>Location:NODE_268840_length_12752_cov_27.436010	Coordinate:7806	Reads:2	Hits:2	Allocated_reads:1	Strand:-
AACACTGGGAGCCGCAAATACGTTTTG
>Location:NODE_268840_length_12752_cov_27.436010	Coordinate:7826	Reads:1	Hits:1	Allocated_reads:1	Strand:-
CCGGTTTGCACAGAAAAGAAAACACTG
>Location:NODE_268840_length_12752_cov_27.436010	Coordinate:7826	Reads:4	Hits:1	Allocated_reads:4	Strand:-
TACCCGGTTTGCACAGAAAAGAAAACACTG
>Location:NODE_268840_length_12752_cov_27.436010	Coordinate:7827	Reads:1	Hits:1	Allocated_reads:1	Strand:-
TACCCGGTTTGCACAGAAAAGAAAACACT
>Location:NODE_268840_length_12752_cov_27.436010	Coordinate:7828	Reads:1	Hits:1	Allocated_reads:1	Strand:-
GTACCCGGTTTGCACAGAAAAGAAAACAC
>Location:NODE_268840_length_12752_cov_27.436010	Coordinate:7828	Reads:1	Hits:1	Allocated_reads:1	Strand:-
TTGTACCCGGTTTGCACAGAAAAGAAAACAC
>Location:NODE_268840_length_12752_cov_27.436010	Coordinate:7829	Reads:1	Hits:1	Allocated_reads:1	Strand:-
TACCCGGTTTGCACAGAAAAGAAAACA
>Location:NODE_268840_length_12752_cov_27.436010	Coordinate:7834	Reads:1	Hits:1	Allocated_reads:1	Strand:-
CATTTGTACCCGGTTTGCACAGAAAAGA
>Location:NODE_268840_length_12752_cov_27.436010	Coordinate:7839	Reads:1	Hits:1	Allocated_reads:1	Strand:-
AAAGAGCCATTTGTACCCGGTTTGCACAGA
>Location:NODE_268840_length_12752_cov_27.436010	Coordinate:7839	Reads:1	Hits:1	Allocated_reads:1	Strand:-
AGAGCCATTTGTACCCGGTTTGCACAGA
>Location:NODE_268840_length_12752_cov_27.436010	Coordinate:7841	Reads:1	Hits:1	Allocated_reads:1	Strand:-
CCAAAGAGCCATTTGTACCCGGTTTGCACA
>Location:NODE_268840_length_12752_cov_27.436010	Coordinate:7848	Reads:1	Hits:1	Allocated_reads:1	Strand:-
AACCTTTAAGACCCAAAGAGCCATTTGTACCCGGT
>Location:NODE_268840_length_12752_cov_27.436010	Coordinate:7848	Reads:1	Hits:1	Allocated_reads:1	Strand:-
TAAGACCCAAAGAGCCATTTGTACCCGGT
>Location:NODE_268840_length_12752_cov_27.436010	Coordinate:7851	Reads:2	Hits:1	Allocated_reads:2	Strand:-
CAACCTTTAAGACCCAAAGAGCCATTTGTACCC
>Location:NODE_268840_length_12752_cov_27.436010	Coordinate:7853	Reads:1	Hits:1	Allocated_reads:1	Strand:-
CAACCTTTAAGACCCAAAGAGCCATTTGTAC
>Location:NODE_268840_length_12752_cov_27.436010	Coordinate:7854	Reads:1	Hits:1	Allocated_reads:1	Strand:-
ACCTTTAAGACCCAAAGAGCCATTTGTA
>Location:NODE_268840_length_12752_cov_27.436010	Coordinate:7854	Reads:6	Hits:1	Allocated_reads:6	Strand:-
CAACCTTTAAGACCCAAAGAGCCATTTGTA
>Location:NODE_268840_length_12752_cov_27.436010	Coordinate:7855	Reads:2	Hits:1	Allocated_reads:2	Strand:-
CAACCTTTAAGACCCAAAGAGCCATTTGT
>Location:NODE_268840_length_12752_cov_27.436010	Coordinate:7858	Reads:3	Hits:45	Allocated_reads:0.0666666666666667	Strand:-
CAACCTTTAAGACCCAAAGAGCCATT
>Location:NODE_268840_length_12752_cov_27.436010	Coordinate:7864	Reads:1	Hits:48	Allocated_reads:0.0208333333333333	Strand:+
TCTTTGGGTCTTAAAGGTTGCTGAC
>Location:NODE_268840_length_12752_cov_27.436010	Coordinate:7883	Reads:1	Hits:1	Allocated_reads:1	Strand:-
TAATTTGTCTAGCTCAGGGGTCAGC
>Location:NODE_268840_length_12752_cov_27.436010	Coordinate:8025	Reads:1	Hits:1	Allocated_reads:1	Strand:-
TTTCTATTTCTGATATTCTTGTTTTGCAAA
>Location:NODE_268840_length_12752_cov_27.436010	Coordinate:8036	Reads:1	Hits:1	Allocated_reads:1	Strand:-
TTTGATCTTGATTTCTATTTCTGATATTCT
>Location:NODE_268840_length_12752_cov_27.436010	Coordinate:8067	Reads:1	Hits:1	Allocated_reads:1	Strand:-
TGGACCTGCCTCTTTAATAATGCAAAACATTAATT
>Location:NODE_268840_length_12752_cov_27.436010	Coordinate:8072	Reads:1	Hits:1	Allocated_reads:1	Strand:-
TGGACCTGCCTCTTTAATAATGCAAAACAT
>Location:NODE_268840_length_12752_cov_27.436010	Coordinate:8079	Reads:1	Hits:1	Allocated_reads:1	Strand:-
TTTTGATGGACCTGCCTCTTTAATAATGC
>Location:NODE_268840_length_12752_cov_27.436010	Coordinate:8091	Reads:1	Hits:1	Allocated_reads:1	Strand:-
TGCATAATTTTGATGGACCTGCCT
>Location:NODE_268840_length_12752_cov_27.436010	Coordinate:8135	Reads:1	Hits:1	Allocated_reads:1	Strand:+
ATGTGTAGAAGTAGAAAAATTCCT
>Location:NODE_268840_length_12752_cov_27.436010	Coordinate:8145	Reads:1	Hits:1	Allocated_reads:1	Strand:-
TACAGATAGTGTTCAGTAGGAATTTTTCTAC
>Location:NODE_268840_length_12752_cov_27.436010	Coordinate:8145	Reads:5	Hits:1	Allocated_reads:5	Strand:-
TTACAGATAGTGTTCAGTAGGAATTTTTCTAC
>Location:NODE_268840_length_12752_cov_27.436010	Coordinate:8148	Reads:7	Hits:1	Allocated_reads:7	Strand:-
TTACAGATAGTGTTCAGTAGGAATTTTTC
>Location:NODE_268840_length_12752_cov_27.436010	Coordinate:8149	Reads:1	Hits:1	Allocated_reads:1	Strand:-
TACAGATAGTGTTCAGTAGGAATTTTT
>Location:NODE_268840_length_12752_cov_27.436010	Coordinate:8149	Reads:1	Hits:1	Allocated_reads:1	Strand:-
TTACAGATAGTGTTCAGTAGGAATTTTT
>Location:NODE_268840_length_12752_cov_27.436010	Coordinate:8150	Reads:2	Hits:1	Allocated_reads:2	Strand:-
TTACAGATAGTGTTCAGTAGGAATTTT
>Location:NODE_268840_length_12752_cov_27.436010	Coordinate:8152	Reads:1	Hits:1	Allocated_reads:1	Strand:-
TACAGATAGTGTTCAGTAGGAATT
>Location:NODE_268840_length_12752_cov_27.436010	Coordinate:8152	Reads:2	Hits:1	Allocated_reads:2	Strand:-
TTACAGATAGTGTTCAGTAGGAATT
>Location:NODE_268840_length_12752_cov_27.436010	Coordinate:8219	Reads:1	Hits:1	Allocated_reads:1	Strand:-
CTGGACAGAAAACCTAATTCAATTATA
>Location:NODE_268840_length_12752_cov_27.436010	Coordinate:8227	Reads:1	Hits:1	Allocated_reads:1	Strand:-
CAAAGCTTTCTGGACAGAAAACCTAATT
>Location:NODE_268840_length_12752_cov_27.436010	Coordinate:8236	Reads:1	Hits:1	Allocated_reads:1	Strand:-
CAAGTCAGGTCAAAGCTTTCTGGACAGAA
>Location:NODE_268840_length_12752_cov_27.436010	Coordinate:8239	Reads:1	Hits:1	Allocated_reads:1	Strand:-
AAGTCAGGTCAAAGCTTTCTGGACA
>Location:NODE_268840_length_12752_cov_27.436010	Coordinate:8279	Reads:1	Hits:1	Allocated_reads:1	Strand:-
TGTTGTTTTCCCTCATCCCCTGGACC
>Location:NODE_268840_length_12752_cov_27.436010	Coordinate:8305	Reads:1	Hits:1	Allocated_reads:1	Strand:-
TCTCCTCTTCCATCCTGGATACCTTTT
>Location:NODE_268840_length_12752_cov_27.436010	Coordinate:8322	Reads:1	Hits:1	Allocated_reads:1	Strand:-
ACCATTTTGCTTCCCTGTCTCCTCTTC
>Location:NODE_268840_length_12752_cov_27.436010	Coordinate:8323	Reads:1	Hits:1	Allocated_reads:1	Strand:-
TTAACCATTTTGCTTCCCTGTCTCCTCTT
>Location:NODE_268840_length_12752_cov_27.436010	Coordinate:8324	Reads:1	Hits:1	Allocated_reads:1	Strand:-
TTAACCATTTTGCTTCCCTGTCTCCTCT
>Location:NODE_268840_length_12752_cov_27.436010	Coordinate:8324	Reads:1	Hits:1	Allocated_reads:1	Strand:-
TTTAACCATTTTGCTTCCCTGTCTCCTCT
>Location:NODE_268840_length_12752_cov_27.436010	Coordinate:8327	Reads:1	Hits:1	Allocated_reads:1	Strand:-
TTTAACCATTTTGCTTCCCTGTCTCC
>Location:NODE_268840_length_12752_cov_27.436010	Coordinate:8338	Reads:1	Hits:1	Allocated_reads:1	Strand:-
TAGGAAACTCAAATTTAACCATTTTGCT
>Location:NODE_268840_length_12752_cov_27.436010	Coordinate:8361	Reads:2	Hits:1	Allocated_reads:2	Strand:-
TGTCTGTCTGTTTTTGCTTATTTTAGGA
>Location:NODE_268840_length_12752_cov_27.436010	Coordinate:8367	Reads:1	Hits:1	Allocated_reads:1	Strand:-
TAGTGGCTTGTCTGTCTGTTTTTGCTTATT
>Location:NODE_268840_length_12752_cov_27.436010	Coordinate:8381	Reads:1	Hits:1	Allocated_reads:1	Strand:-
TCTTTAAAAGGTGATAGTGGCTTGTCTGTC
>Location:NODE_268840_length_12752_cov_27.436010	Coordinate:8426	Reads:1	Hits:1	Allocated_reads:1	Strand:-
TCTGTTTAGAGTTTTTCTTCCCCCCCT
>Location:NODE_268840_length_12752_cov_27.436010	Coordinate:8454	Reads:1	Hits:1	Allocated_reads:1	Strand:-
TGAGTGCTCCTGCTCTGTGGAGAGGA
>Location:NODE_268840_length_12752_cov_27.436010	Coordinate:8485	Reads:1	Hits:1	Allocated_reads:1	Strand:-
TGCTAGAGAGGCTTGACCTGTGTGTGTGGT
>Location:NODE_268840_length_12752_cov_27.436010	Coordinate:8488	Reads:2	Hits:1	Allocated_reads:2	Strand:-
TGCTAGAGAGGCTTGACCTGTGTGTGT
>Location:NODE_268840_length_12752_cov_27.436010	Coordinate:8593	Reads:1	Hits:1	Allocated_reads:1	Strand:-
TGTAGGTGTGTCCTGGCATCTCTCCTGCCT
>Location:NODE_268840_length_12752_cov_27.436010	Coordinate:8616	Reads:1	Hits:1	Allocated_reads:1	Strand:-
CCCTCCTGAAATTGCCCCCGTGTAGGT
>Location:NODE_268840_length_12752_cov_27.436010	Coordinate:8654	Reads:1	Hits:1	Allocated_reads:1	Strand:-
TTGTATTTATGGGAGATGGTGTTACAGCC
>Location:NODE_268840_length_12752_cov_27.436010	Coordinate:8655	Reads:1	Hits:1	Allocated_reads:1	Strand:-
TTGTATTTATGGGAGATGGTGTTACAGC
>Location:NODE_268840_length_12752_cov_27.436010	Coordinate:8657	Reads:2	Hits:1	Allocated_reads:2	Strand:-
TGGTTTGTATTTATGGGAGATGGTGTTACA
>Location:NODE_268840_length_12752_cov_27.436010	Coordinate:8658	Reads:1	Hits:1	Allocated_reads:1	Strand:-
TGGTTTGTATTTATGGGAGATGGTGTTAC
>Location:NODE_268840_length_12752_cov_27.436010	Coordinate:8660	Reads:1	Hits:1	Allocated_reads:1	Strand:-
TGGTTTGTATTTATGGGAGATGGTGTT
>Location:NODE_268840_length_12752_cov_27.436010	Coordinate:8661	Reads:2	Hits:1	Allocated_reads:2	Strand:-
TGGTTTGTATTTATGGGAGATGGTGT
>Location:NODE_268840_length_12752_cov_27.436010	Coordinate:8683	Reads:1	Hits:1	Allocated_reads:1	Strand:-
TAGGACCTTCTGTGACAAACTACTGTT
>Location:NODE_268840_length_12752_cov_27.436010	Coordinate:8689	Reads:1	Hits:1	Allocated_reads:1	Strand:-
GCAATGTGTAGGACCTTCTGTGACAAACT
>Location:NODE_268840_length_12752_cov_27.436010	Coordinate:8703	Reads:10	Hits:1	Allocated_reads:10	Strand:-
TTGGTTTGCTTACTGCAATGTGTAGGACC
>Location:NODE_268840_length_12752_cov_27.436010	Coordinate:8704	Reads:4	Hits:1	Allocated_reads:4	Strand:-
TTGGTTTGCTTACTGCAATGTGTAGGAC
>Location:NODE_268840_length_12752_cov_27.436010	Coordinate:8705	Reads:4	Hits:1	Allocated_reads:4	Strand:-
TTGGTTTGCTTACTGCAATGTGTAGGA
>Location:NODE_268840_length_12752_cov_27.436010	Coordinate:8706	Reads:1	Hits:1	Allocated_reads:1	Strand:-
AATTGGTTTGCTTACTGCAATGTGTAGG
>Location:NODE_268840_length_12752_cov_27.436010	Coordinate:8708	Reads:1	Hits:1	Allocated_reads:1	Strand:-
TTAATTGGTTTGCTTACTGCAATGTGTA
>Location:NODE_268840_length_12752_cov_27.436010	Coordinate:8745	Reads:1	Hits:1	Allocated_reads:1	Strand:-
TCATATTTACAATTTGGTGGTGCAACAATTG
>Location:NODE_268840_length_12752_cov_27.436010	Coordinate:8746	Reads:1	Hits:1	Allocated_reads:1	Strand:-
CATATTTACAATTTGGTGGTGCAACAATT
>Location:NODE_268840_length_12752_cov_27.436010	Coordinate:8746	Reads:2	Hits:1	Allocated_reads:2	Strand:-
TATTTACAATTTGGTGGTGCAACAATT
>Location:NODE_268840_length_12752_cov_27.436010	Coordinate:8747	Reads:2	Hits:1	Allocated_reads:2	Strand:-
TCATATTTACAATTTGGTGGTGCAACAAT
>Location:NODE_268840_length_12752_cov_27.436010	Coordinate:8749	Reads:1	Hits:1	Allocated_reads:1	Strand:-
TCATATTTACAATTTGGTGGTGCAACA
>Location:NODE_268840_length_12752_cov_27.436010	Coordinate:8752	Reads:1	Hits:1	Allocated_reads:1	Strand:-
TTCATATTTACAATTTGGTGGTGCA
>Location:NODE_268840_length_12752_cov_27.436010	Coordinate:8762	Reads:1	Hits:1	Allocated_reads:1	Strand:+
AATTGTAAATATGAAGTGGCAACCC
>Location:NODE_268840_length_12752_cov_27.436010	Coordinate:8776	Reads:1	Hits:1	Allocated_reads:1	Strand:-
TGAGTAGGGGTAGGATTAGGGGTTGCCACT
>Location:NODE_268840_length_12752_cov_27.436010	Coordinate:8783	Reads:2	Hits:1	Allocated_reads:2	Strand:-
TACTTGAGTAGGGGTAGGATTAGGGGT
>Location:NODE_268840_length_12752_cov_27.436010	Coordinate:8785	Reads:2	Hits:1	Allocated_reads:2	Strand:-
TACTTGAGTAGGGGTAGGATTAGGG
>Location:NODE_268840_length_12752_cov_27.436010	Coordinate:8786	Reads:2	Hits:1	Allocated_reads:2	Strand:-
AATTTACTTGAGTAGGGGTAGGATTAGG
>Location:NODE_268840_length_12752_cov_27.436010	Coordinate:8786	Reads:1	Hits:1	Allocated_reads:1	Strand:-
ATTTACTTGAGTAGGGGTAGGATTAGG
>Location:NODE_268840_length_12752_cov_27.436010	Coordinate:8786	Reads:1	Hits:1	Allocated_reads:1	Strand:-
TTACTTGAGTAGGGGTAGGATTAGG
