# Supplementary material for: First characterization of PIWI-interacting RNA clusters in a cichlid fish with a B chromosome
Source: BMC Biol. 2022 Sep 21;20:204. doi: 10.1186/s12915-022-01403-2 (PMC9490952; doi:10.1186/s12915-022-01403-2)
Supplement: Supplementary file 1 — Additional file 1. Zipped folder with fasta and interactive html piRNA cluster information for the A. latifasciata genome. The nomenclature is as follows: number-pirna-cluster_sex_B-presence (f, female; m, male; 0b, without B chromosome; 1b, with B chromosome). [file 12915_2022_1403_MOESM1_ESM.zip › 102_m0b.fasta]

>Location:NODE_268840_length_12752_cov_27.436010	Coordinate:1	Reads:2	Hits:6	Allocated_reads:0.333333333333333	Strand:-
TTTTTCTGAAGCGCGTATCGAGGCTTGCGTTGATT
>Location:NODE_268840_length_12752_cov_27.436010	Coordinate:5	Reads:1	Hits:6	Allocated_reads:0.166666666666667	Strand:-
TTCTGAAGCGCGTATCGAGGCTTGCGTT
>Location:NODE_268840_length_12752_cov_27.436010	Coordinate:6	Reads:1	Hits:6	Allocated_reads:0.166666666666667	Strand:-
TTTTCTGAAGCGCGTATCGAGGCTTGCGT
>Location:NODE_268840_length_12752_cov_27.436010	Coordinate:8	Reads:1	Hits:12	Allocated_reads:0.0833333333333333	Strand:-
GTTTTTCTGAAGCGCGTATCGAGGCTTGT
>Location:NODE_268840_length_12752_cov_27.436010	Coordinate:8	Reads:1	Hits:13	Allocated_reads:0.0769230769230769	Strand:-
TTTTCTGAAGCGCGTATCGAGGCTTGC
>Location:NODE_268840_length_12752_cov_27.436010	Coordinate:9	Reads:1	Hits:13	Allocated_reads:0.0769230769230769	Strand:-
TTTTTCTGAAGCGCGTATCGAGGCTTG
>Location:NODE_268840_length_12752_cov_27.436010	Coordinate:10	Reads:1	Hits:12	Allocated_reads:0.0833333333333333	Strand:-
GTTTTTCTGAAGCGCGTATCGAGGCTT
>Location:NODE_268840_length_12752_cov_27.436010	Coordinate:10	Reads:1	Hits:13	Allocated_reads:0.0769230769230769	Strand:-
TTTTTCTGAAGCGCGTATCGAGGCTT
>Location:NODE_268840_length_12752_cov_27.436010	Coordinate:11	Reads:1	Hits:12	Allocated_reads:0.0833333333333333	Strand:+
AGCCTCGATACGCGCTTCAGAAAAACG
>Location:NODE_268840_length_12752_cov_27.436010	Coordinate:11	Reads:2	Hits:11	Allocated_reads:0.181818181818182	Strand:-
GGCGTTTTTCTGAAGCGCGTATCGAGGCT
>Location:NODE_268840_length_12752_cov_27.436010	Coordinate:11	Reads:1	Hits:11	Allocated_reads:0.0909090909090909	Strand:-
GGGGCGTTTTTCTGAAGCGCGTATCGAGGCG
>Location:NODE_268840_length_12752_cov_27.436010	Coordinate:11	Reads:2	Hits:11	Allocated_reads:0.181818181818182	Strand:-
GGGGCGTTTTTCTGAAGCGCGTATCGAGGCT
>Location:NODE_268840_length_12752_cov_27.436010	Coordinate:11	Reads:5	Hits:12	Allocated_reads:0.416666666666667	Strand:-
GTTTTTCTGAAGCGCGTATCGAGGCT
>Location:NODE_268840_length_12752_cov_27.436010	Coordinate:11	Reads:1	Hits:13	Allocated_reads:0.0769230769230769	Strand:-
TTTTTCTGAAGCGCGTATCGAGGCT
>Location:NODE_268840_length_12752_cov_27.436010	Coordinate:21	Reads:1	Hits:9	Allocated_reads:0.111111111111111	Strand:+
CGCGCTTCAGAAAAACGCCCCCGCGATT
>Location:NODE_268840_length_12752_cov_27.436010	Coordinate:21	Reads:1	Hits:9	Allocated_reads:0.111111111111111	Strand:-
TAATCGCGGGGGCGTTTTTCTGAAGCGCG
>Location:NODE_268840_length_12752_cov_27.436010	Coordinate:23	Reads:1	Hits:9	Allocated_reads:0.111111111111111	Strand:-
AATCGCGGGGGCGTTTTTCTGAAGCG
>Location:NODE_268840_length_12752_cov_27.436010	Coordinate:23	Reads:1	Hits:9	Allocated_reads:0.111111111111111	Strand:-
GGTAATCGCGGGGGCGTTTTTCTGAAGCG
>Location:NODE_268840_length_12752_cov_27.436010	Coordinate:24	Reads:2	Hits:9	Allocated_reads:0.222222222222222	Strand:-
ATCGCGGGGGCGTTTTTCTGAAGC
>Location:NODE_268840_length_12752_cov_27.436010	Coordinate:24	Reads:1	Hits:9	Allocated_reads:0.111111111111111	Strand:-
GGTAATCGCGGGGGCGTTTTTCTGAAGC
>Location:NODE_268840_length_12752_cov_27.436010	Coordinate:24	Reads:1	Hits:9	Allocated_reads:0.111111111111111	Strand:-
TAATCGCGGGGGCGTTTTTCTGAAGT
>Location:NODE_268840_length_12752_cov_27.436010	Coordinate:24	Reads:2	Hits:9	Allocated_reads:0.222222222222222	Strand:-
TAATCGCGGGGGCGTTTTTCTGAAGC
>Location:NODE_268840_length_12752_cov_27.436010	Coordinate:25	Reads:1	Hits:9	Allocated_reads:0.111111111111111	Strand:+
CTTCAGAAAAACGCCCCCGCGATTACCCGACG
>Location:NODE_268840_length_12752_cov_27.436010	Coordinate:25	Reads:2	Hits:9	Allocated_reads:0.222222222222222	Strand:-
TAATCGCGGGGGCGTTTTTCTGAAG
>Location:NODE_268840_length_12752_cov_27.436010	Coordinate:26	Reads:1	Hits:9	Allocated_reads:0.111111111111111	Strand:+
TTCAGAAAAACGCCCCCGCGATTACCCGA
>Location:NODE_268840_length_12752_cov_27.436010	Coordinate:27	Reads:1	Hits:9	Allocated_reads:0.111111111111111	Strand:+
TCAGAAAAACGCCCCCGCGATTACC
>Location:NODE_268840_length_12752_cov_27.436010	Coordinate:27	Reads:1	Hits:9	Allocated_reads:0.111111111111111	Strand:+
TCAGAAAAACGCCCCCGCGATTACCCGAC
>Location:NODE_268840_length_12752_cov_27.436010	Coordinate:27	Reads:1	Hits:9	Allocated_reads:0.111111111111111	Strand:+
TCAGAAAAACGCCCCCGCGATTACCCGACT
>Location:NODE_268840_length_12752_cov_27.436010	Coordinate:30	Reads:1	Hits:9	Allocated_reads:0.111111111111111	Strand:+
GAAAAACGCCCCCGCGATTACCCGACG
>Location:NODE_268840_length_12752_cov_27.436010	Coordinate:40	Reads:1	Hits:1	Allocated_reads:1	Strand:+
CCCGCGATTACCCGACGCGCGATTCTAAGC
>Location:NODE_268840_length_12752_cov_27.436010	Coordinate:40	Reads:1	Hits:1	Allocated_reads:1	Strand:-
CTTAGAATCGCGCGTCGGGTAATCGCGGG
>Location:NODE_268840_length_12752_cov_27.436010	Coordinate:40	Reads:1	Hits:1	Allocated_reads:1	Strand:-
TTAGAATCGCGCGTCGGGTAATCGCGGG
>Location:NODE_268840_length_12752_cov_27.436010	Coordinate:42	Reads:1	Hits:1	Allocated_reads:1	Strand:-
CTTAGAATCGCGCGTCGGGTAATCGCG
>Location:NODE_268840_length_12752_cov_27.436010	Coordinate:42	Reads:1	Hits:1	Allocated_reads:1	Strand:-
TTAGAATCGCGCGTCGGGTAATCGCG
>Location:NODE_268840_length_12752_cov_27.436010	Coordinate:44	Reads:1	Hits:1	Allocated_reads:1	Strand:+
CGATTACCCGACGCGCGATTCTAAGC
>Location:NODE_268840_length_12752_cov_27.436010	Coordinate:45	Reads:1	Hits:1	Allocated_reads:1	Strand:-
GAAGCTTAGAATCGCGCGTCGGGTAATC
>Location:NODE_268840_length_12752_cov_27.436010	Coordinate:45	Reads:2	Hits:1	Allocated_reads:2	Strand:+
GATTACCCGACGCGCGATTCTAAGC
>Location:NODE_268840_length_12752_cov_27.436010	Coordinate:49	Reads:1	Hits:1	Allocated_reads:1	Strand:-
TGTCGAAGCTTAGAATCGCGCGTCGGGT
>Location:NODE_268840_length_12752_cov_27.436010	Coordinate:50	Reads:5	Hits:1	Allocated_reads:5	Strand:-
TGTCGAAGCTTAGAATCGCGCGTCGGG
>Location:NODE_268840_length_12752_cov_27.436010	Coordinate:50	Reads:5	Hits:1	Allocated_reads:5	Strand:-
TGTGTGTCGAAGCTTAGAATCGCGCGTCGGG
>Location:NODE_268840_length_12752_cov_27.436010	Coordinate:52	Reads:1	Hits:1	Allocated_reads:1	Strand:-
GTGTCGAAGCTTAGAATCGCGCGTCG
>Location:NODE_268840_length_12752_cov_27.436010	Coordinate:52	Reads:1	Hits:1	Allocated_reads:1	Strand:-
TGTGTGTCGAAGCTTAGAATCGCGCGTCT
>Location:NODE_268840_length_12752_cov_27.436010	Coordinate:52	Reads:6	Hits:1	Allocated_reads:6	Strand:-
TGTGTGTCGAAGCTTAGAATCGCGCGTCG
>Location:NODE_268840_length_12752_cov_27.436010	Coordinate:53	Reads:2	Hits:1	Allocated_reads:2	Strand:-
TGTGTGTCGAAGCTTAGAATCGCGCGTC
>Location:NODE_268840_length_12752_cov_27.436010	Coordinate:54	Reads:3	Hits:1	Allocated_reads:3	Strand:-
TGTGTGTCGAAGCTTAGAATCGCGCGT
>Location:NODE_268840_length_12752_cov_27.436010	Coordinate:55	Reads:2	Hits:1	Allocated_reads:2	Strand:-
GTCCTGTGTGTCGAAGCTTAGAATCGCGCG
>Location:NODE_268840_length_12752_cov_27.436010	Coordinate:63	Reads:1	Hits:1	Allocated_reads:1	Strand:-
GTGATGTGTCCTGTGTGTCGAAGCTTAGA
>Location:NODE_268840_length_12752_cov_27.436010	Coordinate:67	Reads:1	Hits:25	Allocated_reads:0.04	Strand:+
AGCTTCGACACACAGGACACATCACT
>Location:NODE_268840_length_12752_cov_27.436010	Coordinate:68	Reads:1	Hits:8	Allocated_reads:0.125	Strand:-
ATTAGTGATGTGTCCTGTGTGTCGAAGC
>Location:NODE_268840_length_12752_cov_27.436010	Coordinate:68	Reads:1	Hits:1	Allocated_reads:1	Strand:-
TAATTAGTGATGTGTCCTGTGTGTCGAAGC
>Location:NODE_268840_length_12752_cov_27.436010	Coordinate:71	Reads:2	Hits:4	Allocated_reads:0.5	Strand:+
TCGACACACAGGACACATCACTAATT
>Location:NODE_268840_length_12752_cov_27.436010	Coordinate:71	Reads:26	Hits:1	Allocated_reads:26	Strand:+
TCGACACACAGGACACATCACTAATTAGA
>Location:NODE_268840_length_12752_cov_27.436010	Coordinate:71	Reads:1	Hits:1	Allocated_reads:1	Strand:+
TCGACACACAGGACACATCACTAATTAGAAGT
>Location:NODE_268840_length_12752_cov_27.436010	Coordinate:71	Reads:1	Hits:1	Allocated_reads:1	Strand:+
TCGACACACAGGACACATCACTAATTAGAAGTTA
>Location:NODE_268840_length_12752_cov_27.436010	Coordinate:71	Reads:1	Hits:11	Allocated_reads:0.0909090909090909	Strand:-
TTAGTGATGTGTCCTGTGTGTCGA
>Location:NODE_268840_length_12752_cov_27.436010	Coordinate:72	Reads:1	Hits:1	Allocated_reads:1	Strand:+
CGACACACAGGACACATCACTAATTAG
>Location:NODE_268840_length_12752_cov_27.436010	Coordinate:72	Reads:1	Hits:1	Allocated_reads:1	Strand:+
CGACACACAGGACACATCACTAATTAGA
>Location:NODE_268840_length_12752_cov_27.436010	Coordinate:73	Reads:1	Hits:1	Allocated_reads:1	Strand:-
TTCTAATTAGTGATGTGTCCTGTGTGTC
>Location:NODE_268840_length_12752_cov_27.436010	Coordinate:76	Reads:1	Hits:1	Allocated_reads:1	Strand:-
TAACTTCTAATTAGTGATGTGTCCTGTGT
>Location:NODE_268840_length_12752_cov_27.436010	Coordinate:78	Reads:1	Hits:1	Allocated_reads:1	Strand:-
TTTAACTTCTAATTAGTGATGTGTCCTGT
>Location:NODE_268840_length_12752_cov_27.436010	Coordinate:81	Reads:1	Hits:1	Allocated_reads:1	Strand:-
TTAACTTCTAATTAGTGATGTGTCC
>Location:NODE_268840_length_12752_cov_27.436010	Coordinate:94	Reads:1	Hits:1	Allocated_reads:1	Strand:-
TAAAAACAATTAAATTTAACTTCTAAT
>Location:NODE_268840_length_12752_cov_27.436010	Coordinate:96	Reads:1	Hits:1	Allocated_reads:1	Strand:+
TAGAAGTTAAATTTAATTGTTTTTAAATT
>Location:NODE_268840_length_12752_cov_27.436010	Coordinate:106	Reads:1	Hits:1	Allocated_reads:1	Strand:-
CCAGTGGAAATTTAAAAACAATTAAAT
>Location:NODE_268840_length_12752_cov_27.436010	Coordinate:106	Reads:1	Hits:1	Allocated_reads:1	Strand:-
CTCCAGTGGAAATTTAAAAACAATTAAAT
>Location:NODE_268840_length_12752_cov_27.436010	Coordinate:110	Reads:1	Hits:1	Allocated_reads:1	Strand:-
TAACTCCAGTGGAAATTTAAAAACAATT
>Location:NODE_268840_length_12752_cov_27.436010	Coordinate:114	Reads:3	Hits:1	Allocated_reads:3	Strand:-
TAACTCCAGTGGAAATTTAAAAAC
>Location:NODE_268840_length_12752_cov_27.436010	Coordinate:121	Reads:1	Hits:1	Allocated_reads:1	Strand:-
CAGGCCCATTTAACTCCAGTGGAAATT
>Location:NODE_268840_length_12752_cov_27.436010	Coordinate:122	Reads:1	Hits:1	Allocated_reads:1	Strand:-
GCAGGCCCATTTAACTCCAGTGGAAAT
>Location:NODE_268840_length_12752_cov_27.436010	Coordinate:123	Reads:1	Hits:1	Allocated_reads:1	Strand:-
CGCAGGCCCATTTAACTCCAGTGGAAA
>Location:NODE_268840_length_12752_cov_27.436010	Coordinate:124	Reads:3	Hits:1	Allocated_reads:3	Strand:+
TTCCACTGGAGTTAAATGGGCCTG
>Location:NODE_268840_length_12752_cov_27.436010	Coordinate:124	Reads:1	Hits:1	Allocated_reads:1	Strand:+
TTCCACTGGAGTTAAATGGGCCTGCGGCCCTCTC
>Location:NODE_268840_length_12752_cov_27.436010	Coordinate:125	Reads:1	Hits:1	Allocated_reads:1	Strand:+
TCCACTGGAGTTAAATGGGCCTGCG
>Location:NODE_268840_length_12752_cov_27.436010	Coordinate:127	Reads:1	Hits:1	Allocated_reads:1	Strand:+
CACTGGAGTTAAATGGGCCTGCGT
>Location:NODE_268840_length_12752_cov_27.436010	Coordinate:127	Reads:1	Hits:1	Allocated_reads:1	Strand:+
CACTGGAGTTAAATGGGCCTGCGGCCCTCTT
>Location:NODE_268840_length_12752_cov_27.436010	Coordinate:128	Reads:1	Hits:1	Allocated_reads:1	Strand:+
ACTGGAGTTAAATGGGCCTGCGGCCCTCTC
>Location:NODE_268840_length_12752_cov_27.436010	Coordinate:129	Reads:1	Hits:1	Allocated_reads:1	Strand:+
CTGGAGTTAAATGGGCCTGCGGCCCTC
>Location:NODE_268840_length_12752_cov_27.436010	Coordinate:135	Reads:1	Hits:1	Allocated_reads:1	Strand:+
TTAAATGGGCCTGCGGCCCTCTCTGC
>Location:NODE_268840_length_12752_cov_27.436010	Coordinate:138	Reads:2	Hits:1	Allocated_reads:2	Strand:-
CAGATGCAGAGAGGGCCGCAGGCCCATT
>Location:NODE_268840_length_12752_cov_27.436010	Coordinate:138	Reads:1	Hits:1	Allocated_reads:1	Strand:-
GATGCAGAGAGGGCCGCAGGCCCATT
>Location:NODE_268840_length_12752_cov_27.436010	Coordinate:138	Reads:1	Hits:1	Allocated_reads:1	Strand:-
TGCAGAGAGGGCCGCAGGCCCATT
>Location:NODE_268840_length_12752_cov_27.436010	Coordinate:158	Reads:1	Hits:1	Allocated_reads:1	Strand:-
ACTGACTGTCTCTGCAGTTGCAGATGCT
>Location:NODE_268840_length_12752_cov_27.436010	Coordinate:158	Reads:1	Hits:1	Allocated_reads:1	Strand:-
AGACTGACTGTCTCTGCAGTTGCAGATGCA
>Location:NODE_268840_length_12752_cov_27.436010	Coordinate:158	Reads:3	Hits:1	Allocated_reads:3	Strand:-
TAGACTGACTGTCTCTGCAGTTGCAGATGCA
>Location:NODE_268840_length_12752_cov_27.436010	Coordinate:159	Reads:1	Hits:1	Allocated_reads:1	Strand:-
AGACTGACTGTCTCTGCAGTTGCAGATGC
>Location:NODE_268840_length_12752_cov_27.436010	Coordinate:159	Reads:1	Hits:1	Allocated_reads:1	Strand:-
TGACTGTCTCTGCAGTTGCAGATGC
>Location:NODE_268840_length_12752_cov_27.436010	Coordinate:159	Reads:1	Hits:1	Allocated_reads:1	Strand:-
TTAGACTGACTGTCTCTGCAGTTGCAGATGC
>Location:NODE_268840_length_12752_cov_27.436010	Coordinate:162	Reads:1	Hits:1	Allocated_reads:1	Strand:-
TTAGACTGACTGTCTCTGCAGTTGCAGA
>Location:NODE_268840_length_12752_cov_27.436010	Coordinate:165	Reads:1	Hits:1	Allocated_reads:1	Strand:-
GCTTAGACTGACTGTCTCTGCAGTTGC
>Location:NODE_268840_length_12752_cov_27.436010	Coordinate:168	Reads:1	Hits:1	Allocated_reads:1	Strand:-
AAAGAGCTTAGACTGACTGTCTCTGCAGT
>Location:NODE_268840_length_12752_cov_27.436010	Coordinate:168	Reads:1	Hits:2	Allocated_reads:0.5	Strand:-
GAGCTTAGACTGACTGTCTCTGCAGT
>Location:NODE_268840_length_12752_cov_27.436010	Coordinate:171	Reads:1	Hits:1	Allocated_reads:1	Strand:-
AAAAAGAGCTTAGACTGACTGTCTCTGC
>Location:NODE_268840_length_12752_cov_27.436010	Coordinate:171	Reads:1	Hits:1	Allocated_reads:1	Strand:-
AAGAGCTTAGACTGACTGTCTCTGC
>Location:NODE_268840_length_12752_cov_27.436010	Coordinate:173	Reads:1	Hits:1	Allocated_reads:1	Strand:-
AAAAGAGCTTAGACTGACTGTCTCT
>Location:NODE_268840_length_12752_cov_27.436010	Coordinate:173	Reads:1	Hits:1	Allocated_reads:1	Strand:-
CTTAAAAAGAGCTTAGACTGACTGTCTCT
>Location:NODE_268840_length_12752_cov_27.436010	Coordinate:173	Reads:3	Hits:1	Allocated_reads:3	Strand:-
TAAAAAGAGCTTAGACTGACTGTCTCT
>Location:NODE_268840_length_12752_cov_27.436010	Coordinate:174	Reads:2	Hits:1	Allocated_reads:2	Strand:-
TAAAAAGAGCTTAGACTGACTGTCTC
>Location:NODE_268840_length_12752_cov_27.436010	Coordinate:175	Reads:1	Hits:1	Allocated_reads:1	Strand:-
TAAAAAGAGCTTAGACTGACTGTCA
>Location:NODE_268840_length_12752_cov_27.436010	Coordinate:176	Reads:1	Hits:1	Allocated_reads:1	Strand:-
CTTAAAAAGAGCTTAGACTGACTGTC
>Location:NODE_268840_length_12752_cov_27.436010	Coordinate:176	Reads:1	Hits:1	Allocated_reads:1	Strand:-
TACACTTAAAAAGAGCTTAGACTGACTGTC
>Location:NODE_268840_length_12752_cov_27.436010	Coordinate:179	Reads:1	Hits:1	Allocated_reads:1	Strand:+
AGTCAGTCTAAGCTCTTTTTAAGTGTAGG
>Location:NODE_268840_length_12752_cov_27.436010	Coordinate:179	Reads:2	Hits:1	Allocated_reads:2	Strand:-
CACTTAAAAAGAGCTTAGACTGACT
>Location:NODE_268840_length_12752_cov_27.436010	Coordinate:179	Reads:1	Hits:1	Allocated_reads:1	Strand:-
CCTACACTTAAAAAGAGCTTAGACTGACT
>Location:NODE_268840_length_12752_cov_27.436010	Coordinate:179	Reads:3	Hits:1	Allocated_reads:3	Strand:-
TACACTTAAAAAGAGCTTAGACTGACT
>Location:NODE_268840_length_12752_cov_27.436010	Coordinate:190	Reads:1	Hits:1	Allocated_reads:1	Strand:-
TGTTGCAGTAGCCTACACTTAAAAAGAGC
>Location:NODE_268840_length_12752_cov_27.436010	Coordinate:193	Reads:4	Hits:1	Allocated_reads:4	Strand:-
TGCATGTTGCAGTAGCCTACACTTAAAAAG
>Location:NODE_268840_length_12752_cov_27.436010	Coordinate:198	Reads:2	Hits:1	Allocated_reads:2	Strand:+
TAAGTGTAGGCTACTGCAACATGCATT
>Location:NODE_268840_length_12752_cov_27.436010	Coordinate:200	Reads:3	Hits:1	Allocated_reads:3	Strand:-
TAAAATGCATGTTGCAGTAGCCTACACT
>Location:NODE_268840_length_12752_cov_27.436010	Coordinate:204	Reads:1	Hits:1	Allocated_reads:1	Strand:-
TGAAATAAAATGCATGTTGCAGTAGCCTA
>Location:NODE_268840_length_12752_cov_27.436010	Coordinate:205	Reads:1	Hits:1	Allocated_reads:1	Strand:-
TCTTGAAATAAAATGCATGTTGCAGTAGCCT
>Location:NODE_268840_length_12752_cov_27.436010	Coordinate:209	Reads:1	Hits:1	Allocated_reads:1	Strand:-
TATCTTGAAATAAAATGCATGTTGCAGTA
>Location:NODE_268840_length_12752_cov_27.436010	Coordinate:210	Reads:1	Hits:1	Allocated_reads:1	Strand:-
TCTTGAAATAAAATGCATGTTGCAGT
>Location:NODE_268840_length_12752_cov_27.436010	Coordinate:213	Reads:1	Hits:1	Allocated_reads:1	Strand:+
GCAACATGCATTTTATTTCAAGATATGTT
>Location:NODE_268840_length_12752_cov_27.436010	Coordinate:219	Reads:1	Hits:1	Allocated_reads:1	Strand:-
TCCCAGAAAACATATCTTGAAATAAAATGCA
>Location:NODE_268840_length_12752_cov_27.436010	Coordinate:221	Reads:1	Hits:1	Allocated_reads:1	Strand:-
AATCCCAGAAAACATATCTTGAAATAAAATG
>Location:NODE_268840_length_12752_cov_27.436010	Coordinate:221	Reads:1	Hits:1	Allocated_reads:1	Strand:-
ATCCCAGAAAACATATCTTGAAATAAAATG
>Location:NODE_268840_length_12752_cov_27.436010	Coordinate:222	Reads:3	Hits:1	Allocated_reads:3	Strand:-
TCCCAGAAAACATATCTTGAAATAAAAT
>Location:NODE_268840_length_12752_cov_27.436010	Coordinate:223	Reads:1	Hits:1	Allocated_reads:1	Strand:-
AAATCCCAGAAAACATATCTTGAAATAAAA
>Location:NODE_268840_length_12752_cov_27.436010	Coordinate:223	Reads:1	Hits:1	Allocated_reads:1	Strand:-
TAAATCCCAGAAAACATATCTTGAAATAAAA
>Location:NODE_268840_length_12752_cov_27.436010	Coordinate:223	Reads:1	Hits:1	Allocated_reads:1	Strand:-
TCCCAGAAAACATATCTTGAAATAAAA
>Location:NODE_268840_length_12752_cov_27.436010	Coordinate:226	Reads:1	Hits:1	Allocated_reads:1	Strand:-
AAATCCCAGAAAACATATCTTGAAATA
>Location:NODE_268840_length_12752_cov_27.436010	Coordinate:226	Reads:1	Hits:1	Allocated_reads:1	Strand:-
AATCCCAGAAAACATATCTTGAAATA
>Location:NODE_268840_length_12752_cov_27.436010	Coordinate:226	Reads:2	Hits:1	Allocated_reads:2	Strand:-
TAAATCCCAGAAAACATATCTTGAAATA
>Location:NODE_268840_length_12752_cov_27.436010	Coordinate:226	Reads:2	Hits:1	Allocated_reads:2	Strand:-
TTAAATCCCAGAAAACATATCTTGAAATA
>Location:NODE_268840_length_12752_cov_27.436010	Coordinate:226	Reads:3	Hits:1	Allocated_reads:3	Strand:-
TTTAAATCCCAGAAAACATATCTTGAAATA
>Location:NODE_268840_length_12752_cov_27.436010	Coordinate:227	Reads:1	Hits:1	Allocated_reads:1	Strand:-
TTTAAATCCCAGAAAACATATCTTGAAAT
>Location:NODE_268840_length_12752_cov_27.436010	Coordinate:228	Reads:1	Hits:1	Allocated_reads:1	Strand:-
CATTTAAATCCCAGAAAACATATCTTGAAA
>Location:NODE_268840_length_12752_cov_27.436010	Coordinate:228	Reads:1	Hits:1	Allocated_reads:1	Strand:-
TAAATCCCAGAAAACATATCTTGAAA
>Location:NODE_268840_length_12752_cov_27.436010	Coordinate:228	Reads:1	Hits:1	Allocated_reads:1	Strand:-
TCATTTAAATCCCAGAAAACATATCTTGAAA
>Location:NODE_268840_length_12752_cov_27.436010	Coordinate:228	Reads:1	Hits:1	Allocated_reads:1	Strand:-
TTAAATCCCAGAAAACATATCTTGAAA
>Location:NODE_268840_length_12752_cov_27.436010	Coordinate:228	Reads:2	Hits:1	Allocated_reads:2	Strand:-
TTTAAATCCCAGAAAACATATCTTGAAA
>Location:NODE_268840_length_12752_cov_27.436010	Coordinate:234	Reads:1	Hits:1	Allocated_reads:1	Strand:-
TATTATCATTTAAATCCCAGAAAACATATC
>Location:NODE_268840_length_12752_cov_27.436010	Coordinate:245	Reads:1	Hits:1	Allocated_reads:1	Strand:+
TGGGATTTAAATGATAATATTAATGTT
>Location:NODE_268840_length_12752_cov_27.436010	Coordinate:246	Reads:1	Hits:1	Allocated_reads:1	Strand:+
GGGATTTAAATGATAATATTAATGT
>Location:NODE_268840_length_12752_cov_27.436010	Coordinate:251	Reads:1	Hits:1	Allocated_reads:1	Strand:-
AAACAGGAAAACATTAATATTATCATTTAA
>Location:NODE_268840_length_12752_cov_27.436010	Coordinate:251	Reads:1	Hits:1	Allocated_reads:1	Strand:-
AACAGGAAAACATTAATATTATCATTTAA
>Location:NODE_268840_length_12752_cov_27.436010	Coordinate:252	Reads:1	Hits:1	Allocated_reads:1	Strand:-
AAACAGGAAAACATTAATATTATCATTTA
>Location:NODE_268840_length_12752_cov_27.436010	Coordinate:253	Reads:1	Hits:1	Allocated_reads:1	Strand:-
TAAACAGGAAAACATTAATATTATCATTT
>Location:NODE_268840_length_12752_cov_27.436010	Coordinate:254	Reads:1	Hits:1	Allocated_reads:1	Strand:-
CTAAACAGGAAAACATTAATATTATCATT
>Location:NODE_268840_length_12752_cov_27.436010	Coordinate:268	Reads:1	Hits:1	Allocated_reads:1	Strand:-
ATGTCATTGATTTGTGCTAAACAGGAAAACA
>Location:NODE_268840_length_12752_cov_27.436010	Coordinate:268	Reads:1	Hits:1	Allocated_reads:1	Strand:-
TGTCATTGATTTGTGCTAAACAGGAAAACA
>Location:NODE_268840_length_12752_cov_27.436010	Coordinate:270	Reads:3	Hits:1	Allocated_reads:3	Strand:-
ATGTCATTGATTTGTGCTAAACAGGAAAA
>Location:NODE_268840_length_12752_cov_27.436010	Coordinate:270	Reads:2	Hits:1	Allocated_reads:2	Strand:-
TGTCATTGATTTGTGCTAAACAGGAAAA
>Location:NODE_268840_length_12752_cov_27.436010	Coordinate:271	Reads:1	Hits:1	Allocated_reads:1	Strand:-
ATGTCATTGATTTGTGCTAAACAGGAAA
>Location:NODE_268840_length_12752_cov_27.436010	Coordinate:271	Reads:2	Hits:1	Allocated_reads:2	Strand:-
TGTCATTGATTTGTGCTAAACAGGAAA
>Location:NODE_268840_length_12752_cov_27.436010	Coordinate:272	Reads:1	Hits:1	Allocated_reads:1	Strand:+
TTCCTGTTTAGCACAAATCAATGACATTAGT
>Location:NODE_268840_length_12752_cov_27.436010	Coordinate:273	Reads:4	Hits:1	Allocated_reads:4	Strand:-
TAATGTCATTGATTTGTGCTAAACAGGA
>Location:NODE_268840_length_12752_cov_27.436010	Coordinate:276	Reads:1	Hits:1	Allocated_reads:1	Strand:-
ACTAATGTCATTGATTTGTGCTAAACA
>Location:NODE_268840_length_12752_cov_27.436010	Coordinate:276	Reads:1	Hits:1	Allocated_reads:1	Strand:-
TAATGTCATTGATTTGTGCTAAACA
>Location:NODE_268840_length_12752_cov_27.436010	Coordinate:285	Reads:2	Hits:1	Allocated_reads:2	Strand:-
TACTGAAACACTAATGTCATTGATTTG
>Location:NODE_268840_length_12752_cov_27.436010	Coordinate:287	Reads:1	Hits:1	Allocated_reads:1	Strand:-
TACTGAAACACTAATGTCATTGATT
>Location:NODE_268840_length_12752_cov_27.436010	Coordinate:289	Reads:1	Hits:1	Allocated_reads:1	Strand:-
TACCATTACTGAAACACTAATGTCATTGA
>Location:NODE_268840_length_12752_cov_27.436010	Coordinate:291	Reads:1	Hits:1	Allocated_reads:1	Strand:-
TACTACCATTACTGAAACACTAATGTCATT
>Location:NODE_268840_length_12752_cov_27.436010	Coordinate:292	Reads:1	Hits:1	Allocated_reads:1	Strand:-
TACTACCATTACTGAAACACTAATGTCAT
>Location:NODE_268840_length_12752_cov_27.436010	Coordinate:298	Reads:1	Hits:1	Allocated_reads:1	Strand:-
ACTTTACTACCATTACTGAAACACTAA
>Location:NODE_268840_length_12752_cov_27.436010	Coordinate:298	Reads:1	Hits:1	Allocated_reads:1	Strand:-
TGCACTTTACTACCATTACTGAAACACTAA
>Location:NODE_268840_length_12752_cov_27.436010	Coordinate:300	Reads:1	Hits:1	Allocated_reads:1	Strand:-
TGCACTTTACTACCATTACTGAAACACT
>Location:NODE_268840_length_12752_cov_27.436010	Coordinate:302	Reads:1	Hits:1	Allocated_reads:1	Strand:-
TGTGCACTTTACTACCATTACTGAAACA
>Location:NODE_268840_length_12752_cov_27.436010	Coordinate:302	Reads:1	Hits:1	Allocated_reads:1	Strand:+
TGTTTCAGTAATGGTAGTAAAGTGCACAGT
>Location:NODE_268840_length_12752_cov_27.436010	Coordinate:303	Reads:1	Hits:1	Allocated_reads:1	Strand:-
TGTGCACTTTACTACCATTACTGAAAA
>Location:NODE_268840_length_12752_cov_27.436010	Coordinate:304	Reads:5	Hits:1	Allocated_reads:5	Strand:-
AAACTGTGCACTTTACTACCATTACTGAAA
>Location:NODE_268840_length_12752_cov_27.436010	Coordinate:304	Reads:1	Hits:1	Allocated_reads:1	Strand:-
ACTGTGCACTTTACTACCATTACTGAAA
>Location:NODE_268840_length_12752_cov_27.436010	Coordinate:304	Reads:4	Hits:1	Allocated_reads:4	Strand:-
TAAACTGTGCACTTTACTACCATTACTGAAA
>Location:NODE_268840_length_12752_cov_27.436010	Coordinate:305	Reads:1	Hits:1	Allocated_reads:1	Strand:-
AAACTGTGCACTTTACTACCATTACTGTA
>Location:NODE_268840_length_12752_cov_27.436010	Coordinate:305	Reads:1	Hits:1	Allocated_reads:1	Strand:-
AACTGTGCACTTTACTACCATTACTGAA
>Location:NODE_268840_length_12752_cov_27.436010	Coordinate:306	Reads:1	Hits:1	Allocated_reads:1	Strand:-
AAACTGTGCACTTTACTACCATTACTGA
>Location:NODE_268840_length_12752_cov_27.436010	Coordinate:306	Reads:1	Hits:1	Allocated_reads:1	Strand:-
AACTGTGCACTTTACTACCATTACTGA
>Location:NODE_268840_length_12752_cov_27.436010	Coordinate:306	Reads:2	Hits:1	Allocated_reads:2	Strand:-
TAAACTGTGCACTTTACTACCATTACTGA
>Location:NODE_268840_length_12752_cov_27.436010	Coordinate:306	Reads:1	Hits:1	Allocated_reads:1	Strand:+
TCAGTAATGGTAGTAAAGTGCACA
>Location:NODE_268840_length_12752_cov_27.436010	Coordinate:308	Reads:1	Hits:1	Allocated_reads:1	Strand:-
CTGTAAACTGTGCACTTTACTACCATTACT
>Location:NODE_268840_length_12752_cov_27.436010	Coordinate:308	Reads:1	Hits:1	Allocated_reads:1	Strand:-
TAAACTGTGCACTTTACTACCATTACT
>Location:NODE_268840_length_12752_cov_27.436010	Coordinate:308	Reads:1	Hits:1	Allocated_reads:1	Strand:-
TGTAAACTGTGCACTTTACTACCATTACT
>Location:NODE_268840_length_12752_cov_27.436010	Coordinate:310	Reads:1	Hits:1	Allocated_reads:1	Strand:-
ATACTGTAAACTGTGCACTTTACTACCATTA
>Location:NODE_268840_length_12752_cov_27.436010	Coordinate:310	Reads:1	Hits:1	Allocated_reads:1	Strand:-
TACTGTAAACTGTGCACTTTACTACCATTA
>Location:NODE_268840_length_12752_cov_27.436010	Coordinate:311	Reads:9	Hits:1	Allocated_reads:9	Strand:-
TACTGTAAACTGTGCACTTTACTACCATT
>Location:NODE_268840_length_12752_cov_27.436010	Coordinate:313	Reads:1	Hits:1	Allocated_reads:1	Strand:-
TACTGTAAACTGTGCACTTTACTACCA
>Location:NODE_268840_length_12752_cov_27.436010	Coordinate:314	Reads:1	Hits:1	Allocated_reads:1	Strand:-
TACTGTAAACTGTGCACTTTACTACC
>Location:NODE_268840_length_12752_cov_27.436010	Coordinate:317	Reads:1	Hits:1	Allocated_reads:1	Strand:-
CAGACAAATACTGTAAACTGTGCACTTTATT
>Location:NODE_268840_length_12752_cov_27.436010	Coordinate:318	Reads:1	Hits:1	Allocated_reads:1	Strand:-
CAAATACTGTAAACTGTGCACTTTAC
>Location:NODE_268840_length_12752_cov_27.436010	Coordinate:318	Reads:1	Hits:1	Allocated_reads:1	Strand:-
CAGACAAATACTGTAAACTGTGCACTTTAC
>Location:NODE_268840_length_12752_cov_27.436010	Coordinate:318	Reads:1	Hits:1	Allocated_reads:1	Strand:-
GACAAATACTGTAAACTGTGCACTTTAC
>Location:NODE_268840_length_12752_cov_27.436010	Coordinate:321	Reads:1	Hits:1	Allocated_reads:1	Strand:-
ACAGACAAATACTGTAAACTGTGCACTT
>Location:NODE_268840_length_12752_cov_27.436010	Coordinate:321	Reads:2	Hits:1	Allocated_reads:2	Strand:-
CAGACAAATACTGTAAACTGTGCACTT
>Location:NODE_268840_length_12752_cov_27.436010	Coordinate:321	Reads:1	Hits:1	Allocated_reads:1	Strand:-
GACAAATACTGTAAACTGTGCACTT
>Location:NODE_268840_length_12752_cov_27.436010	Coordinate:322	Reads:1	Hits:1	Allocated_reads:1	Strand:-
ACACAGACAAATACTGTAAACTGTGCACT
>Location:NODE_268840_length_12752_cov_27.436010	Coordinate:322	Reads:1	Hits:1	Allocated_reads:1	Strand:-
TACACAGACAAATACTGTAAACTGTGCACG
>Location:NODE_268840_length_12752_cov_27.436010	Coordinate:322	Reads:25	Hits:1	Allocated_reads:25	Strand:-
TACACAGACAAATACTGTAAACTGTGCACT
>Location:NODE_268840_length_12752_cov_27.436010	Coordinate:323	Reads:2	Hits:1	Allocated_reads:2	Strand:-
CAGACAAATACTGTAAACTGTGCAC
>Location:NODE_268840_length_12752_cov_27.436010	Coordinate:328	Reads:1	Hits:1	Allocated_reads:1	Strand:-
TGCCAATACACAGACAAATACTGTAAACTG
>Location:NODE_268840_length_12752_cov_27.436010	Coordinate:329	Reads:1	Hits:1	Allocated_reads:1	Strand:-
CATGCCAATACACAGACAAATACTGTAAACT
>Location:NODE_268840_length_12752_cov_27.436010	Coordinate:329	Reads:1	Hits:1	Allocated_reads:1	Strand:-
TGCCAATACACAGACAAATACTGTAAACT
>Location:NODE_268840_length_12752_cov_27.436010	Coordinate:330	Reads:1	Hits:1	Allocated_reads:1	Strand:-
ATGCCAATACACAGACAAATACTGTAAAC
>Location:NODE_268840_length_12752_cov_27.436010	Coordinate:330	Reads:2	Hits:1	Allocated_reads:2	Strand:-
CATGCCAATACACAGACAAATACTGTAAAC
>Location:NODE_268840_length_12752_cov_27.436010	Coordinate:330	Reads:2	Hits:1	Allocated_reads:2	Strand:-
TGCCAATACACAGACAAATACTGTAAAC
>Location:NODE_268840_length_12752_cov_27.436010	Coordinate:331	Reads:1	Hits:1	Allocated_reads:1	Strand:+
TTTACAGTATTTGTCTGTGTATTGGC
>Location:NODE_268840_length_12752_cov_27.436010	Coordinate:333	Reads:1	Hits:1	Allocated_reads:1	Strand:+
TACAGTATTTGTCTGTGTATTGGCATG
>Location:NODE_268840_length_12752_cov_27.436010	Coordinate:333	Reads:1	Hits:1	Allocated_reads:1	Strand:+
TACAGTATTTGTCTGTGTATTGGCATGT
>Location:NODE_268840_length_12752_cov_27.436010	Coordinate:335	Reads:1	Hits:1	Allocated_reads:1	Strand:-
TAACATGCCAATACACAGACAAATACTG
>Location:NODE_268840_length_12752_cov_27.436010	Coordinate:335	Reads:1	Hits:1	Allocated_reads:1	Strand:-
TTAACATGCCAATACACAGACAAATACTG
>Location:NODE_268840_length_12752_cov_27.436010	Coordinate:342	Reads:1	Hits:1	Allocated_reads:1	Strand:+
TGTCTGTGTATTGGCATGTTAAAATTATT
>Location:NODE_268840_length_12752_cov_27.436010	Coordinate:346	Reads:1	Hits:1	Allocated_reads:1	Strand:-
CACGAATAATTTTAACATGCCAATACACA
>Location:NODE_268840_length_12752_cov_27.436010	Coordinate:346	Reads:6	Hits:1	Allocated_reads:6	Strand:-
TCACGAATAATTTTAACATGCCAATACACA
>Location:NODE_268840_length_12752_cov_27.436010	Coordinate:346	Reads:2	Hits:1	Allocated_reads:2	Strand:-
TTCACGAATAATTTTAACATGCCAATACACA
>Location:NODE_268840_length_12752_cov_27.436010	Coordinate:348	Reads:1	Hits:1	Allocated_reads:1	Strand:-
CCTTCACGAATAATTTTAACATGCCAATACA
>Location:NODE_268840_length_12752_cov_27.436010	Coordinate:348	Reads:5	Hits:1	Allocated_reads:5	Strand:-
TCACGAATAATTTTAACATGCCAATACA
>Location:NODE_268840_length_12752_cov_27.436010	Coordinate:348	Reads:1	Hits:1	Allocated_reads:1	Strand:-
TTCACGAATAATTTTAACATGCCAATACA
>Location:NODE_268840_length_12752_cov_27.436010	Coordinate:350	Reads:1	Hits:1	Allocated_reads:1	Strand:-
TACCTTCACGAATAATTTTAACATGCCAATA
>Location:NODE_268840_length_12752_cov_27.436010	Coordinate:352	Reads:2	Hits:1	Allocated_reads:2	Strand:-
TACCTTCACGAATAATTTTAACATGCCAA
>Location:NODE_268840_length_12752_cov_27.436010	Coordinate:355	Reads:1	Hits:1	Allocated_reads:1	Strand:-
TTACCTTCACGAATAATTTTAACATGC
>Location:NODE_268840_length_12752_cov_27.436010	Coordinate:375	Reads:1	Hits:1	Allocated_reads:1	Strand:-
TGCAAATGTAATGTGACATTAAATTACCTT
>Location:NODE_268840_length_12752_cov_27.436010	Coordinate:404	Reads:4	Hits:1	Allocated_reads:4	Strand:-
TCAGACTAATATACCAGTGCAAACACTTT
>Location:NODE_268840_length_12752_cov_27.436010	Coordinate:405	Reads:1	Hits:1	Allocated_reads:1	Strand:-
AATCAGACTAATATACCAGTGCAAACACTT
>Location:NODE_268840_length_12752_cov_27.436010	Coordinate:405	Reads:1	Hits:1	Allocated_reads:1	Strand:-
TAATCAGACTAATATACCAGTGCAAACACTT
>Location:NODE_268840_length_12752_cov_27.436010	Coordinate:405	Reads:11	Hits:1	Allocated_reads:11	Strand:-
TCAGACTAATATACCAGTGCAAACACTT
>Location:NODE_268840_length_12752_cov_27.436010	Coordinate:406	Reads:2	Hits:1	Allocated_reads:2	Strand:-
TAATCAGACTAATATACCAGTGCAAACACT
>Location:NODE_268840_length_12752_cov_27.436010	Coordinate:406	Reads:32	Hits:1	Allocated_reads:32	Strand:-
TCAGACTAATATACCAGTGCAAACACT
>Location:NODE_268840_length_12752_cov_27.436010	Coordinate:407	Reads:2	Hits:1	Allocated_reads:2	Strand:-
AATCAGACTAATATACCAGTGCAAACAC
>Location:NODE_268840_length_12752_cov_27.436010	Coordinate:407	Reads:7	Hits:1	Allocated_reads:7	Strand:-
TAATCAGACTAATATACCAGTGCAAACAC
>Location:NODE_268840_length_12752_cov_27.436010	Coordinate:407	Reads:25	Hits:1	Allocated_reads:25	Strand:-
TCAGACTAATATACCAGTGCAAACAC
>Location:NODE_268840_length_12752_cov_27.436010	Coordinate:407	Reads:4	Hits:1	Allocated_reads:4	Strand:-
TGCTAATCAGACTAATATACCAGTGCAAACAC
>Location:NODE_268840_length_12752_cov_27.436010	Coordinate:408	Reads:1	Hits:1	Allocated_reads:1	Strand:-
AATCAGACTAATATACCAGTGCAAACA
>Location:NODE_268840_length_12752_cov_27.436010	Coordinate:409	Reads:1	Hits:1	Allocated_reads:1	Strand:-
TAATCAGACTAATATACCAGTGCAAAC
>Location:NODE_268840_length_12752_cov_27.436010	Coordinate:409	Reads:3	Hits:1	Allocated_reads:3	Strand:-
TCAGACTAATATACCAGTGCAAAC
>Location:NODE_268840_length_12752_cov_27.436010	Coordinate:409	Reads:2	Hits:1	Allocated_reads:2	Strand:-
TGCTAATCAGACTAATATACCAGTGCAAAC
>Location:NODE_268840_length_12752_cov_27.436010	Coordinate:410	Reads:2	Hits:1	Allocated_reads:2	Strand:-
TGCTAATCAGACTAATATACCAGTGCAAA
>Location:NODE_268840_length_12752_cov_27.436010	Coordinate:412	Reads:1	Hits:1	Allocated_reads:1	Strand:-
TTTGCTAATCAGACTAATATACCAGTGCA
>Location:NODE_268840_length_12752_cov_27.436010	Coordinate:413	Reads:1	Hits:1	Allocated_reads:1	Strand:-
TTTGCTAATCAGACTAATATACCAGTGC
>Location:NODE_268840_length_12752_cov_27.436010	Coordinate:414	Reads:1	Hits:1	Allocated_reads:1	Strand:-
ATTTGCTAATCAGACTAATATACCAGTG
>Location:NODE_268840_length_12752_cov_27.436010	Coordinate:422	Reads:1	Hits:1	Allocated_reads:1	Strand:-
TCACAACGCATTTGCTAATCAGACTAATA
>Location:NODE_268840_length_12752_cov_27.436010	Coordinate:423	Reads:3	Hits:1	Allocated_reads:3	Strand:+
ATTAGTCTGATTAGCAAATGCGTT
>Location:NODE_268840_length_12752_cov_27.436010	Coordinate:423	Reads:6	Hits:1	Allocated_reads:6	Strand:+
ATTAGTCTGATTAGCAAATGCGTTG
>Location:NODE_268840_length_12752_cov_27.436010	Coordinate:423	Reads:2	Hits:1	Allocated_reads:2	Strand:+
ATTAGTCTGATTAGCAAATGCGTTGT
>Location:NODE_268840_length_12752_cov_27.436010	Coordinate:423	Reads:1	Hits:1	Allocated_reads:1	Strand:+
ATTAGTCTGATTAGCAAATGCGTTGTGT
>Location:NODE_268840_length_12752_cov_27.436010	Coordinate:423	Reads:4	Hits:1	Allocated_reads:4	Strand:+
ATTAGTCTGATTAGCAAATGCGTTGTGATT
>Location:NODE_268840_length_12752_cov_27.436010	Coordinate:439	Reads:1	Hits:1	Allocated_reads:1	Strand:-
TAGTATTTTTCTGCCTTAAATCACAACGCATT
>Location:NODE_268840_length_12752_cov_27.436010	Coordinate:439	Reads:1	Hits:1	Allocated_reads:1	Strand:-
TATTTTTCTGCCTTAAATCACAACGCATT
>Location:NODE_268840_length_12752_cov_27.436010	Coordinate:441	Reads:1	Hits:1	Allocated_reads:1	Strand:+
TGCGTTGTGATTTAAGGCAGAAAAATAC
>Location:NODE_268840_length_12752_cov_27.436010	Coordinate:443	Reads:1	Hits:1	Allocated_reads:1	Strand:-
TAGTATTTTTCTGCCTTAAATCACAACT
>Location:NODE_268840_length_12752_cov_27.436010	Coordinate:443	Reads:4	Hits:1	Allocated_reads:4	Strand:-
TAGTATTTTTCTGCCTTAAATCACAACG
>Location:NODE_268840_length_12752_cov_27.436010	Coordinate:444	Reads:1	Hits:1	Allocated_reads:1	Strand:-
AATAGTATTTTTCTGCCTTAAATCACAAC
>Location:NODE_268840_length_12752_cov_27.436010	Coordinate:444	Reads:4	Hits:1	Allocated_reads:4	Strand:-
TAGTATTTTTCTGCCTTAAATCACAAC
>Location:NODE_268840_length_12752_cov_27.436010	Coordinate:446	Reads:1	Hits:1	Allocated_reads:1	Strand:-
TAGTATTTTTCTGCCTTAAATCACA
>Location:NODE_268840_length_12752_cov_27.436010	Coordinate:455	Reads:1	Hits:1	Allocated_reads:1	Strand:-
TACATGGCATTTTAAATAGTATTTTTCTGGCT
>Location:NODE_268840_length_12752_cov_27.436010	Coordinate:466	Reads:1	Hits:1	Allocated_reads:1	Strand:-
TACTCTCTTTACATGGCATTTTAAATAGTA
>Location:NODE_268840_length_12752_cov_27.436010	Coordinate:471	Reads:1	Hits:1	Allocated_reads:1	Strand:-
CAGTACTCTCTTTACATGGCATTTTAAA
>Location:NODE_268840_length_12752_cov_27.436010	Coordinate:475	Reads:1	Hits:1	Allocated_reads:1	Strand:-
AACCAACCAGTACTCTCTTTACATGGCATTT
>Location:NODE_268840_length_12752_cov_27.436010	Coordinate:476	Reads:1	Hits:1	Allocated_reads:1	Strand:-
AACCAACCAGTACTCTCTTTACATGGCATT
>Location:NODE_268840_length_12752_cov_27.436010	Coordinate:479	Reads:1	Hits:1	Allocated_reads:1	Strand:-
AAACCAACCAGTACTCTCTTTACATGGC
>Location:NODE_268840_length_12752_cov_27.436010	Coordinate:479	Reads:1	Hits:1	Allocated_reads:1	Strand:-
AACCAACCAGTACTCTCTTTACATGGC
>Location:NODE_268840_length_12752_cov_27.436010	Coordinate:479	Reads:1	Hits:1	Allocated_reads:1	Strand:-
CAAAACCAACCAGTACTCTCTTTACATGGC
>Location:NODE_268840_length_12752_cov_27.436010	Coordinate:480	Reads:1	Hits:1	Allocated_reads:1	Strand:-
AAACCAACCAGTACTCTCTTTACATGG
>Location:NODE_268840_length_12752_cov_27.436010	Coordinate:482	Reads:1	Hits:1	Allocated_reads:1	Strand:-
AAACCAACCAGTACTCTCTTTACAT
>Location:NODE_268840_length_12752_cov_27.436010	Coordinate:482	Reads:1	Hits:1	Allocated_reads:1	Strand:-
CAAAACCAACCAGTACTCTCTTTACAT
>Location:NODE_268840_length_12752_cov_27.436010	Coordinate:482	Reads:1	Hits:1	Allocated_reads:1	Strand:-
GACAAAACCAACCAGTACTCTCTTTACAT
>Location:NODE_268840_length_12752_cov_27.436010	Coordinate:483	Reads:1	Hits:1	Allocated_reads:1	Strand:-
AAACCAACCAGTACTCTCTTTACA
>Location:NODE_268840_length_12752_cov_27.436010	Coordinate:483	Reads:1	Hits:1	Allocated_reads:1	Strand:-
AAGACAAAACCAACCAGTACTCTCTTTACA
>Location:NODE_268840_length_12752_cov_27.436010	Coordinate:484	Reads:1	Hits:1	Allocated_reads:1	Strand:-
ACAAAACCAACCAGTACTCTCTTTAC
>Location:NODE_268840_length_12752_cov_27.436010	Coordinate:484	Reads:1	Hits:1	Allocated_reads:1	Strand:-
AGACAAAACCAACCAGTACTCTCTTTAC
>Location:NODE_268840_length_12752_cov_27.436010	Coordinate:484	Reads:1	Hits:1	Allocated_reads:1	Strand:-
GACAAAACCAACCAGTACTCTCTTTAC
>Location:NODE_268840_length_12752_cov_27.436010	Coordinate:485	Reads:1	Hits:1	Allocated_reads:1	Strand:+
TAAAGAGAGTACTGGTTGGTTTTGTC
>Location:NODE_268840_length_12752_cov_27.436010	Coordinate:486	Reads:1	Hits:1	Allocated_reads:1	Strand:+
AAAGAGAGTACTGGTTGGTTTTGT
>Location:NODE_268840_length_12752_cov_27.436010	Coordinate:486	Reads:1	Hits:1	Allocated_reads:1	Strand:+
AAAGAGAGTACTGGTTGGTTTTGTC
>Location:NODE_268840_length_12752_cov_27.436010	Coordinate:488	Reads:1	Hits:1	Allocated_reads:1	Strand:+
AGAGAGTACTGGTTGGTTTTGTCTTGCT
>Location:NODE_268840_length_12752_cov_27.436010	Coordinate:488	Reads:1	Hits:1	Allocated_reads:1	Strand:-
GCAAGACAAAACCAACCAGTACTCTCT
>Location:NODE_268840_length_12752_cov_27.436010	Coordinate:490	Reads:1	Hits:1	Allocated_reads:1	Strand:+
AGAGTACTGGTTGGTTTTGTCTTGCT
>Location:NODE_268840_length_12752_cov_27.436010	Coordinate:490	Reads:1	Hits:1	Allocated_reads:1	Strand:-
AGTCAGCAAGACAAAACCAACCAGTACTCT
>Location:NODE_268840_length_12752_cov_27.436010	Coordinate:490	Reads:2	Hits:1	Allocated_reads:2	Strand:-
TCAGCAAGACAAAACCAACCAGTACTCT
>Location:NODE_268840_length_12752_cov_27.436010	Coordinate:491	Reads:1	Hits:1	Allocated_reads:1	Strand:+
GAGTACTGGTTGGTTTTGTCTTGC
>Location:NODE_268840_length_12752_cov_27.436010	Coordinate:492	Reads:1	Hits:1	Allocated_reads:1	Strand:+
AGTACTGGTTGGTTTTGTCTTGCT
>Location:NODE_268840_length_12752_cov_27.436010	Coordinate:493	Reads:1	Hits:1	Allocated_reads:1	Strand:+
GTACTGGTTGGTTTTGTCTTGCTGACTTTTTGT
>Location:NODE_268840_length_12752_cov_27.436010	Coordinate:494	Reads:1	Hits:1	Allocated_reads:1	Strand:+
TACTGGTTGGTTTTGTCTTGCTGACT
>Location:NODE_268840_length_12752_cov_27.436010	Coordinate:503	Reads:1	Hits:1	Allocated_reads:1	Strand:-
TGAGAAAATGACAAAAAGTCAGCAAGACAAAAC
>Location:NODE_268840_length_12752_cov_27.436010	Coordinate:506	Reads:2	Hits:1	Allocated_reads:2	Strand:-
TGAGAAAATGACAAAAAGTCAGCAAGACAA
>Location:NODE_268840_length_12752_cov_27.436010	Coordinate:508	Reads:2	Hits:1	Allocated_reads:2	Strand:-
TGAGAAAATGACAAAAAGTCAGCAAGAC
>Location:NODE_268840_length_12752_cov_27.436010	Coordinate:509	Reads:1	Hits:1	Allocated_reads:1	Strand:-
TGAGAAAATGACAAAAAGTCAGCAAGA
>Location:NODE_268840_length_12752_cov_27.436010	Coordinate:525	Reads:1	Hits:1	Allocated_reads:1	Strand:-
AACCTGTACACATCTTCATGAGAAAATGA
>Location:NODE_268840_length_12752_cov_27.436010	Coordinate:525	Reads:1	Hits:1	Allocated_reads:1	Strand:-
ACCTGTACACATCTTCATGAGAAAATGA
>Location:NODE_268840_length_12752_cov_27.436010	Coordinate:526	Reads:1	Hits:1	Allocated_reads:1	Strand:-
AACCTGTACACATCTTCATGAGAAAATG
>Location:NODE_268840_length_12752_cov_27.436010	Coordinate:526	Reads:2	Hits:1	Allocated_reads:2	Strand:-
CAACCTGTACACATCTTCATGAGAAAATG
>Location:NODE_268840_length_12752_cov_27.436010	Coordinate:526	Reads:1	Hits:1	Allocated_reads:1	Strand:-
TCAACCTGTACACATCTTCATGAGAAAATG
>Location:NODE_268840_length_12752_cov_27.436010	Coordinate:528	Reads:1	Hits:1	Allocated_reads:1	Strand:-
TCAACCTGTACACATCTTCATGAGAAAA
>Location:NODE_268840_length_12752_cov_27.436010	Coordinate:531	Reads:1	Hits:1	Allocated_reads:1	Strand:-
AATCTGCTCAACCTGTACACATCTTCATGAGA
>Location:NODE_268840_length_12752_cov_27.436010	Coordinate:531	Reads:1	Hits:1	Allocated_reads:1	Strand:-
CTGCTCAACCTGTACACATCTTCATGAGA
>Location:NODE_268840_length_12752_cov_27.436010	Coordinate:531	Reads:2	Hits:1	Allocated_reads:2	Strand:-
TCAATCTGCTCAACCTGTACACATCTTCATGAGA
>Location:NODE_268840_length_12752_cov_27.436010	Coordinate:531	Reads:7	Hits:1	Allocated_reads:7	Strand:-
TCTGCTCAACCTGTACACATCTTCATGAGA
>Location:NODE_268840_length_12752_cov_27.436010	Coordinate:531	Reads:6	Hits:1	Allocated_reads:6	Strand:-
TGCTCAACCTGTACACATCTTCATGAGA
>Location:NODE_268840_length_12752_cov_27.436010	Coordinate:532	Reads:2	Hits:1	Allocated_reads:2	Strand:-
TCAACCTGTACACATCTTCATGAG
>Location:NODE_268840_length_12752_cov_27.436010	Coordinate:532	Reads:1	Hits:1	Allocated_reads:1	Strand:-
TCAATCTGCTCAACCTGTACACATCTTCATGAG
>Location:NODE_268840_length_12752_cov_27.436010	Coordinate:533	Reads:1	Hits:1	Allocated_reads:1	Strand:-
CAATCTGCTCAACCTGTACACATCTTCATGA
>Location:NODE_268840_length_12752_cov_27.436010	Coordinate:533	Reads:6	Hits:1	Allocated_reads:6	Strand:-
TCAATCTGCTCAACCTGTACACATCTTCATGA
>Location:NODE_268840_length_12752_cov_27.436010	Coordinate:533	Reads:3	Hits:1	Allocated_reads:3	Strand:-
TCTGCTCAACCTGTACACATCTTCATGA
>Location:NODE_268840_length_12752_cov_27.436010	Coordinate:533	Reads:1	Hits:1	Allocated_reads:1	Strand:-
TGCTCAACCTGTACACATCTTCATGA
>Location:NODE_268840_length_12752_cov_27.436010	Coordinate:534	Reads:1	Hits:1	Allocated_reads:1	Strand:-
CTCAATCTGCTCAACCTGTACACATCTTCATG
>Location:NODE_268840_length_12752_cov_27.436010	Coordinate:534	Reads:1	Hits:1	Allocated_reads:1	Strand:-
TCAATCTGCTCAACCTGTACACATCTTCATT
>Location:NODE_268840_length_12752_cov_27.436010	Coordinate:534	Reads:8	Hits:1	Allocated_reads:8	Strand:-
TCAATCTGCTCAACCTGTACACATCTTCATG
>Location:NODE_268840_length_12752_cov_27.436010	Coordinate:535	Reads:3	Hits:1	Allocated_reads:3	Strand:-
TCAATCTGCTCAACCTGTACACATCTTCAT
>Location:NODE_268840_length_12752_cov_27.436010	Coordinate:536	Reads:1	Hits:1	Allocated_reads:1	Strand:-
CAATCTGCTCAACCTGTACACATCTTCA
>Location:NODE_268840_length_12752_cov_27.436010	Coordinate:536	Reads:1	Hits:1	Allocated_reads:1	Strand:-
TCAATCTGCTCAACCTGTACACATCTTTT
>Location:NODE_268840_length_12752_cov_27.436010	Coordinate:536	Reads:30	Hits:1	Allocated_reads:30	Strand:-
TCAATCTGCTCAACCTGTACACATCTTCA
>Location:NODE_268840_length_12752_cov_27.436010	Coordinate:537	Reads:7	Hits:1	Allocated_reads:7	Strand:-
TCAATCTGCTCAACCTGTACACATCTTC
>Location:NODE_268840_length_12752_cov_27.436010	Coordinate:537	Reads:1	Hits:1	Allocated_reads:1	Strand:-
TCTCAATCTGCTCAACCTGTACACATCTTC
>Location:NODE_268840_length_12752_cov_27.436010	Coordinate:538	Reads:2	Hits:1	Allocated_reads:2	Strand:-
CTCAATCTGCTCAACCTGTACACATCTT
>Location:NODE_268840_length_12752_cov_27.436010	Coordinate:538	Reads:10	Hits:1	Allocated_reads:10	Strand:-
TCAATCTGCTCAACCTGTACACATCTT
>Location:NODE_268840_length_12752_cov_27.436010	Coordinate:538	Reads:2	Hits:1	Allocated_reads:2	Strand:-
TCTCAATCTGCTCAACCTGTACACATCTT
>Location:NODE_268840_length_12752_cov_27.436010	Coordinate:539	Reads:2	Hits:1	Allocated_reads:2	Strand:-
CTCTCAATCTGCTCAACCTGTACACATCT
>Location:NODE_268840_length_12752_cov_27.436010	Coordinate:539	Reads:13	Hits:1	Allocated_reads:13	Strand:-
TCAATCTGCTCAACCTGTACACATCT
>Location:NODE_268840_length_12752_cov_27.436010	Coordinate:539	Reads:10	Hits:1	Allocated_reads:10	Strand:-
TCTCAATCTGCTCAACCTGTACACATCT
>Location:NODE_268840_length_12752_cov_27.436010	Coordinate:540	Reads:1	Hits:1	Allocated_reads:1	Strand:-
CTCTCAATCTGCTCAACCTGTACACATC
>Location:NODE_268840_length_12752_cov_27.436010	Coordinate:540	Reads:4	Hits:1	Allocated_reads:4	Strand:-
TCAATCTGCTCAACCTGTACACATC
>Location:NODE_268840_length_12752_cov_27.436010	Coordinate:542	Reads:1	Hits:1	Allocated_reads:1	Strand:-
CTCTCAATCTGCTCAACCTGTACACA
>Location:NODE_268840_length_12752_cov_27.436010	Coordinate:544	Reads:1	Hits:1	Allocated_reads:1	Strand:-
TCACTCTCAATCTGCTCAACCTGTACA
>Location:NODE_268840_length_12752_cov_27.436010	Coordinate:554	Reads:1	Hits:1	Allocated_reads:1	Strand:+
GAGCAGATTGAGAGTGAAGAACATGTC
>Location:NODE_268840_length_12752_cov_27.436010	Coordinate:554	Reads:1	Hits:1	Allocated_reads:1	Strand:-
TGACATGTTCTTCACTCTCAATCTGCTC
>Location:NODE_268840_length_12752_cov_27.436010	Coordinate:555	Reads:4	Hits:1	Allocated_reads:4	Strand:+
AGCAGATTGAGAGTGAAGAACATG
>Location:NODE_268840_length_12752_cov_27.436010	Coordinate:555	Reads:8	Hits:1	Allocated_reads:8	Strand:+
AGCAGATTGAGAGTGAAGAACATGT
>Location:NODE_268840_length_12752_cov_27.436010	Coordinate:555	Reads:1	Hits:1	Allocated_reads:1	Strand:+
AGCAGATTGAGAGTGAAGAACATATC
>Location:NODE_268840_length_12752_cov_27.436010	Coordinate:555	Reads:17	Hits:1	Allocated_reads:17	Strand:+
AGCAGATTGAGAGTGAAGAACATGTC
>Location:NODE_268840_length_12752_cov_27.436010	Coordinate:555	Reads:2	Hits:1	Allocated_reads:2	Strand:+
AGCAGATTGAGAGTGAAGAACATGTCA
>Location:NODE_268840_length_12752_cov_27.436010	Coordinate:555	Reads:1	Hits:1	Allocated_reads:1	Strand:+
AGCAGATTGAGAGTGAAGAACATGTCATT
>Location:NODE_268840_length_12752_cov_27.436010	Coordinate:555	Reads:1	Hits:1	Allocated_reads:1	Strand:+
AGCAGATTGAGAGTGAAGAACATGTCAAAAT
>Location:NODE_268840_length_12752_cov_27.436010	Coordinate:555	Reads:1	Hits:1	Allocated_reads:1	Strand:+
AGCAGATTGAGAGTGAAGAACATGTCAAAAAA
>Location:NODE_268840_length_12752_cov_27.436010	Coordinate:555	Reads:2	Hits:1	Allocated_reads:2	Strand:+
AGCAGATTGAGAGTGAAGAACATGTCAAAAAG
>Location:NODE_268840_length_12752_cov_27.436010	Coordinate:556	Reads:1	Hits:1	Allocated_reads:1	Strand:-
TGACATGTTCTTCACTCTCAATCTGC
>Location:NODE_268840_length_12752_cov_27.436010	Coordinate:557	Reads:2	Hits:1	Allocated_reads:2	Strand:+
CAGATTGAGAGTGAAGAACATGTC
>Location:NODE_268840_length_12752_cov_27.436010	Coordinate:557	Reads:1	Hits:1	Allocated_reads:1	Strand:+
CAGATTGAGAGTGAAGAACATGTCAAAAAG
>Location:NODE_268840_length_12752_cov_27.436010	Coordinate:558	Reads:1	Hits:1	Allocated_reads:1	Strand:+
AGATTGAGAGTGAAGAACATGTCAAAAAGT
>Location:NODE_268840_length_12752_cov_27.436010	Coordinate:559	Reads:1	Hits:1	Allocated_reads:1	Strand:-
CTTTTTGACATGTTCTTCACTCTCAATC
>Location:NODE_268840_length_12752_cov_27.436010	Coordinate:559	Reads:1	Hits:1	Allocated_reads:1	Strand:-
TTCTTTTTGACATGTTCTTCACTCTCAATC
>Location:NODE_268840_length_12752_cov_27.436010	Coordinate:564	Reads:1	Hits:1	Allocated_reads:1	Strand:-
TCTGAGTCTTCTTTTTGACATGTTCTTCACTCT
>Location:NODE_268840_length_12752_cov_27.436010	Coordinate:565	Reads:1	Hits:1	Allocated_reads:1	Strand:-
TCTGAGTCTTCTTTTTGACATGTTCTTCACTT
>Location:NODE_268840_length_12752_cov_27.436010	Coordinate:565	Reads:10	Hits:1	Allocated_reads:10	Strand:-
TCTGAGTCTTCTTTTTGACATGTTCTTCACTC
>Location:NODE_268840_length_12752_cov_27.436010	Coordinate:566	Reads:6	Hits:1	Allocated_reads:6	Strand:-
TCTGAGTCTTCTTTTTGACATGTTCTTCACT
>Location:NODE_268840_length_12752_cov_27.436010	Coordinate:567	Reads:2	Hits:1	Allocated_reads:2	Strand:-
TCTGAGTCTTCTTTTTGACATGTTCTTCAT
>Location:NODE_268840_length_12752_cov_27.436010	Coordinate:567	Reads:5	Hits:1	Allocated_reads:5	Strand:-
TCTGAGTCTTCTTTTTGACATGTTCTTCAC
>Location:NODE_268840_length_12752_cov_27.436010	Coordinate:568	Reads:1	Hits:1	Allocated_reads:1	Strand:-
TCTGAGTCTTCTTTTTGACATGTTCTTCT
>Location:NODE_268840_length_12752_cov_27.436010	Coordinate:568	Reads:9	Hits:1	Allocated_reads:9	Strand:-
TCTGAGTCTTCTTTTTGACATGTTCTTCA
>Location:NODE_268840_length_12752_cov_27.436010	Coordinate:568	Reads:1	Hits:1	Allocated_reads:1	Strand:-
TGAGTCTTCTTTTTGACATGTTCTTCA
>Location:NODE_268840_length_12752_cov_27.436010	Coordinate:569	Reads:10	Hits:1	Allocated_reads:10	Strand:-
TCTGAGTCTTCTTTTTGACATGTTCTTC
>Location:NODE_268840_length_12752_cov_27.436010	Coordinate:570	Reads:4	Hits:1	Allocated_reads:4	Strand:-
TCTGAGTCTTCTTTTTGACATGTTCTT
>Location:NODE_268840_length_12752_cov_27.436010	Coordinate:571	Reads:8	Hits:1	Allocated_reads:8	Strand:-
TCTGAGTCTTCTTTTTGACATGTTCT
>Location:NODE_268840_length_12752_cov_27.436010	Coordinate:572	Reads:2	Hits:1	Allocated_reads:2	Strand:-
TCTGAGTCTTCTTTTTGACATGTTC
>Location:NODE_268840_length_12752_cov_27.436010	Coordinate:577	Reads:1	Hits:1	Allocated_reads:1	Strand:-
TCAGGACAAAGTCTGAGTCTTCTTTTTGACA
>Location:NODE_268840_length_12752_cov_27.436010	Coordinate:577	Reads:1	Hits:1	Allocated_reads:1	Strand:-
TTCAGGACAAAGTCTGAGTCTTCTTTTTGACA
>Location:NODE_268840_length_12752_cov_27.436010	Coordinate:581	Reads:1	Hits:1	Allocated_reads:1	Strand:-
TTCAGGACAAAGTCTGAGTCTTCTTTTT
>Location:NODE_268840_length_12752_cov_27.436010	Coordinate:582	Reads:1	Hits:1	Allocated_reads:1	Strand:+
AAAAGAAGACTCAGACTTTGTCCT
>Location:NODE_268840_length_12752_cov_27.436010	Coordinate:583	Reads:1	Hits:1	Allocated_reads:1	Strand:-
TGCTTCAGGACAAAGTCTGAGTCTTCTTT
>Location:NODE_268840_length_12752_cov_27.436010	Coordinate:585	Reads:2	Hits:1	Allocated_reads:2	Strand:-
TCTGCTTCAGGACAAAGTCTGAGTCTTCT
>Location:NODE_268840_length_12752_cov_27.436010	Coordinate:585	Reads:1	Hits:1	Allocated_reads:1	Strand:-
TGCTTCAGGACAAAGTCTGAGTCTTCT
>Location:NODE_268840_length_12752_cov_27.436010	Coordinate:587	Reads:14	Hits:1	Allocated_reads:14	Strand:+
AAGACTCAGACTTTGTCCTGAAGC
>Location:NODE_268840_length_12752_cov_27.436010	Coordinate:587	Reads:2	Hits:1	Allocated_reads:2	Strand:+
AAGACTCAGACTTTGTCCTGAAGCA
>Location:NODE_268840_length_12752_cov_27.436010	Coordinate:587	Reads:2	Hits:1	Allocated_reads:2	Strand:+
AAGACTCAGACTTTGTCCTGAAGCAGA
>Location:NODE_268840_length_12752_cov_27.436010	Coordinate:587	Reads:4	Hits:1	Allocated_reads:4	Strand:+
AAGACTCAGACTTTGTCCTGAAGCAGAGGC
>Location:NODE_268840_length_12752_cov_27.436010	Coordinate:587	Reads:1	Hits:1	Allocated_reads:1	Strand:-
GCCTCTGCTTCAGGACAAAGTCTGAGTCTT
>Location:NODE_268840_length_12752_cov_27.436010	Coordinate:588	Reads:1	Hits:1	Allocated_reads:1	Strand:-
CCTCTGCTTCAGGACAAAGTCTGAGTCT
>Location:NODE_268840_length_12752_cov_27.436010	Coordinate:588	Reads:2	Hits:1	Allocated_reads:2	Strand:-
CTCTGCTTCAGGACAAAGTCTGAGTCT
>Location:NODE_268840_length_12752_cov_27.436010	Coordinate:589	Reads:1	Hits:1	Allocated_reads:1	Strand:-
GCCTCTGCTTCAGGACAAAGTCTGAGTC
>Location:NODE_268840_length_12752_cov_27.436010	Coordinate:599	Reads:1	Hits:1	Allocated_reads:1	Strand:+
TTGTCCTGAAGCAGAGGCTGCTCACTT
>Location:NODE_268840_length_12752_cov_27.436010	Coordinate:600	Reads:1	Hits:1	Allocated_reads:1	Strand:-
TAAAGTGAGCAGCCTCTGCTTCAGGACA
>Location:NODE_268840_length_12752_cov_27.436010	Coordinate:608	Reads:1	Hits:1	Allocated_reads:1	Strand:-
GATAAAATAAAGTGAGCAGCCTCTGCT
>Location:NODE_268840_length_12752_cov_27.436010	Coordinate:608	Reads:1	Hits:1	Allocated_reads:1	Strand:-
TCCAGATAAAATAAAGTGAGCAGCCTCTGCT
>Location:NODE_268840_length_12752_cov_27.436010	Coordinate:610	Reads:2	Hits:1	Allocated_reads:2	Strand:-
TTCCAGATAAAATAAAGTGAGCAGCCTCTG
>Location:NODE_268840_length_12752_cov_27.436010	Coordinate:611	Reads:1	Hits:1	Allocated_reads:1	Strand:-
CAGATAAAATAAAGTGAGCAGCCTCT
>Location:NODE_268840_length_12752_cov_27.436010	Coordinate:611	Reads:6	Hits:1	Allocated_reads:6	Strand:-
TCCAGATAAAATAAAGTGAGCAGCCTCT
>Location:NODE_268840_length_12752_cov_27.436010	Coordinate:611	Reads:8	Hits:1	Allocated_reads:8	Strand:-
TTCCAGATAAAATAAAGTGAGCAGCCTCT
>Location:NODE_268840_length_12752_cov_27.436010	Coordinate:612	Reads:1	Hits:1	Allocated_reads:1	Strand:-
ACTTCCAGATAAAATAAAGTGAGCAGCCTC
>Location:NODE_268840_length_12752_cov_27.436010	Coordinate:612	Reads:1	Hits:1	Allocated_reads:1	Strand:-
CACTTCCAGATAAAATAAAGTGAGCAGCCTC
>Location:NODE_268840_length_12752_cov_27.436010	Coordinate:612	Reads:2	Hits:1	Allocated_reads:2	Strand:-
CTTCCAGATAAAATAAAGTGAGCAGCCTC
>Location:NODE_268840_length_12752_cov_27.436010	Coordinate:612	Reads:1	Hits:1	Allocated_reads:1	Strand:-
TCCAGATAAAATAAAGTGAGCAGCCTC
>Location:NODE_268840_length_12752_cov_27.436010	Coordinate:612	Reads:6	Hits:1	Allocated_reads:6	Strand:-
TTCCAGATAAAATAAAGTGAGCAGCCTC
>Location:NODE_268840_length_12752_cov_27.436010	Coordinate:614	Reads:2	Hits:1	Allocated_reads:2	Strand:-
CACTTCCAGATAAAATAAAGTGAGCAGCC
>Location:NODE_268840_length_12752_cov_27.436010	Coordinate:616	Reads:1	Hits:1	Allocated_reads:1	Strand:-
TTCCAGATAAAATAAAGTGAGCAG
>Location:NODE_268840_length_12752_cov_27.436010	Coordinate:618	Reads:1	Hits:1	Allocated_reads:1	Strand:-
TCACTTCCAGATAAAATAAAGTGAGC
>Location:NODE_268840_length_12752_cov_27.436010	Coordinate:623	Reads:2	Hits:1	Allocated_reads:2	Strand:+
CTTTATTTTATCTGGAAGTGACAAGACT
>Location:NODE_268840_length_12752_cov_27.436010	Coordinate:624	Reads:1	Hits:1	Allocated_reads:1	Strand:+
TTTATTTTATCTGGAAGTGACAAGACT
>Location:NODE_268840_length_12752_cov_27.436010	Coordinate:628	Reads:1	Hits:1	Allocated_reads:1	Strand:+
TTTTATCTGGAAGTGACAAGACTTGTT
>Location:NODE_268840_length_12752_cov_27.436010	Coordinate:629	Reads:2	Hits:1	Allocated_reads:2	Strand:+
TTTATCTGGAAGTGACAAGACTTGT
>Location:NODE_268840_length_12752_cov_27.436010	Coordinate:630	Reads:2	Hits:1	Allocated_reads:2	Strand:+
TTATCTGGAAGTGACAAGACTTGTT
>Location:NODE_268840_length_12752_cov_27.436010	Coordinate:630	Reads:10	Hits:1	Allocated_reads:10	Strand:+
TTATCTGGAAGTGACAAGACTTGTTT
>Location:NODE_268840_length_12752_cov_27.436010	Coordinate:630	Reads:1	Hits:1	Allocated_reads:1	Strand:+
TTATCTGGAAGTGACAAGACTTGTTTA
>Location:NODE_268840_length_12752_cov_27.436010	Coordinate:630	Reads:1	Hits:1	Allocated_reads:1	Strand:+
TTATCTGGAAGTGACAAGACTTGTTTAAAGGCCC
>Location:NODE_268840_length_12752_cov_27.436010	Coordinate:631	Reads:2	Hits:1	Allocated_reads:2	Strand:+
TATCTGGAAGTGACAAGACTTGTT
>Location:NODE_268840_length_12752_cov_27.436010	Coordinate:631	Reads:3	Hits:1	Allocated_reads:3	Strand:+
TATCTGGAAGTGACAAGACTTGTTT
>Location:NODE_268840_length_12752_cov_27.436010	Coordinate:631	Reads:2	Hits:1	Allocated_reads:2	Strand:+
TATCTGGAAGTGACAAGACTTGTTTAAA
>Location:NODE_268840_length_12752_cov_27.436010	Coordinate:631	Reads:1	Hits:1	Allocated_reads:1	Strand:+
TATCTGGAAGTGACAAGACTTGTTTAAAGGCC
>Location:NODE_268840_length_12752_cov_27.436010	Coordinate:632	Reads:1	Hits:1	Allocated_reads:1	Strand:+
ATCTGGAAGTGACAAGACTTGTTTAAAGGCC
>Location:NODE_268840_length_12752_cov_27.436010	Coordinate:633	Reads:1	Hits:1	Allocated_reads:1	Strand:+
TCTGGAAGTGACAAGACTTGTTTTT
>Location:NODE_268840_length_12752_cov_27.436010	Coordinate:633	Reads:2	Hits:1	Allocated_reads:2	Strand:+
TCTGGAAGTGACAAGACTTGTTTAAAGGCC
>Location:NODE_268840_length_12752_cov_27.436010	Coordinate:634	Reads:1	Hits:1	Allocated_reads:1	Strand:+
CTGGAAGTGACAAGACTTGTTTAAAG
>Location:NODE_268840_length_12752_cov_27.436010	Coordinate:634	Reads:2	Hits:1	Allocated_reads:2	Strand:+
CTGGAAGTGACAAGACTTGTTTAAAGG
>Location:NODE_268840_length_12752_cov_27.436010	Coordinate:634	Reads:1	Hits:1	Allocated_reads:1	Strand:+
CTGGAAGTGACAAGACTTGTTTAAAGGC
>Location:NODE_268840_length_12752_cov_27.436010	Coordinate:634	Reads:1	Hits:1	Allocated_reads:1	Strand:+
CTGGAAGTGACAAGACTTGTTTAAAGGCT
>Location:NODE_268840_length_12752_cov_27.436010	Coordinate:634	Reads:7	Hits:1	Allocated_reads:7	Strand:+
CTGGAAGTGACAAGACTTGTTTAAAGGCC
>Location:NODE_268840_length_12752_cov_27.436010	Coordinate:634	Reads:1	Hits:1	Allocated_reads:1	Strand:+
CTGGAAGTGACAAGACTTGTTTAAAGGCCC
>Location:NODE_268840_length_12752_cov_27.436010	Coordinate:635	Reads:2	Hits:1	Allocated_reads:2	Strand:+
TGGAAGTGACAAGACTTGTTTAAAGGCC
>Location:NODE_268840_length_12752_cov_27.436010	Coordinate:635	Reads:2	Hits:1	Allocated_reads:2	Strand:+
TGGAAGTGACAAGACTTGTTTAAAGGCCC
>Location:NODE_268840_length_12752_cov_27.436010	Coordinate:636	Reads:1	Hits:1	Allocated_reads:1	Strand:+
GGAAGTGACAAGACTTGTTTAAAGGCC
>Location:NODE_268840_length_12752_cov_27.436010	Coordinate:637	Reads:1	Hits:1	Allocated_reads:1	Strand:+
GAAGTGACAAGACTTGTTTAAAGGC
>Location:NODE_268840_length_12752_cov_27.436010	Coordinate:637	Reads:3	Hits:1	Allocated_reads:3	Strand:+
GAAGTGACAAGACTTGTTTAAAGGCC
>Location:NODE_268840_length_12752_cov_27.436010	Coordinate:638	Reads:1	Hits:1	Allocated_reads:1	Strand:-
TTGGGCCTTTAAACAAGTCTTGTCACTT
>Location:NODE_268840_length_12752_cov_27.436010	Coordinate:639	Reads:2	Hits:1	Allocated_reads:2	Strand:+
AGTGACAAGACTTGTTTAAAGGCC
>Location:NODE_268840_length_12752_cov_27.436010	Coordinate:639	Reads:2	Hits:1	Allocated_reads:2	Strand:+
AGTGACAAGACTTGTTTAAAGGCCC
>Location:NODE_268840_length_12752_cov_27.436010	Coordinate:639	Reads:1	Hits:1	Allocated_reads:1	Strand:+
AGTGACAAGACTTGTTTAAAGGCCCAAT
>Location:NODE_268840_length_12752_cov_27.436010	Coordinate:639	Reads:1	Hits:1	Allocated_reads:1	Strand:-
CCATTGGGCCTTTAAACAAGTCTTGTCACT
>Location:NODE_268840_length_12752_cov_27.436010	Coordinate:639	Reads:1	Hits:1	Allocated_reads:1	Strand:-
TCCATTGGGCCTTTAAACAAGTCTTGTCACT
>Location:NODE_268840_length_12752_cov_27.436010	Coordinate:639	Reads:4	Hits:1	Allocated_reads:4	Strand:-
TGGGCCTTTAAACAAGTCTTGTCACT
>Location:NODE_268840_length_12752_cov_27.436010	Coordinate:639	Reads:2	Hits:1	Allocated_reads:2	Strand:-
TTGGGCCTTTAAACAAGTCTTGTCACT
>Location:NODE_268840_length_12752_cov_27.436010	Coordinate:640	Reads:1	Hits:1	Allocated_reads:1	Strand:-
TTGATCCATTGGGCCTTTAAACAAGTCTTGTCAC
>Location:NODE_268840_length_12752_cov_27.436010	Coordinate:641	Reads:2	Hits:1	Allocated_reads:2	Strand:-
TTGATCCATTGGGCCTTTAAACAAGTCTTGTCT
>Location:NODE_268840_length_12752_cov_27.436010	Coordinate:642	Reads:7	Hits:1	Allocated_reads:7	Strand:-
TTGATCCATTGGGCCTTTAAACAAGTCTTGTC
>Location:NODE_268840_length_12752_cov_27.436010	Coordinate:643	Reads:1	Hits:1	Allocated_reads:1	Strand:+
ACAAGACTTGTTTAAAGGCCCAATG
>Location:NODE_268840_length_12752_cov_27.436010	Coordinate:643	Reads:1	Hits:1	Allocated_reads:1	Strand:-
GTCATTGATCCATTGGGCCTTTAAACAAGTCTTGT
>Location:NODE_268840_length_12752_cov_27.436010	Coordinate:643	Reads:5	Hits:1	Allocated_reads:5	Strand:-
TGATCCATTGGGCCTTTAAACAAGTCTTGT
>Location:NODE_268840_length_12752_cov_27.436010	Coordinate:643	Reads:2	Hits:1	Allocated_reads:2	Strand:-
TTGATCCATTGGGCCTTTAAACAAGTCTTGA
>Location:NODE_268840_length_12752_cov_27.436010	Coordinate:643	Reads:29	Hits:1	Allocated_reads:29	Strand:-
TTGATCCATTGGGCCTTTAAACAAGTCTTGT
>Location:NODE_268840_length_12752_cov_27.436010	Coordinate:644	Reads:4	Hits:1	Allocated_reads:4	Strand:-
GATCCATTGGGCCTTTAAACAAGTCTTG
>Location:NODE_268840_length_12752_cov_27.436010	Coordinate:644	Reads:4	Hits:1	Allocated_reads:4	Strand:-
TGATCCATTGGGCCTTTAAACAAGTCTTG
>Location:NODE_268840_length_12752_cov_27.436010	Coordinate:644	Reads:28	Hits:1	Allocated_reads:28	Strand:-
TTGATCCATTGGGCCTTTAAACAAGTCTTG
>Location:NODE_268840_length_12752_cov_27.436010	Coordinate:645	Reads:1	Hits:1	Allocated_reads:1	Strand:-
TGATCCATTGGGCCTTTAAACAAGTCTT
>Location:NODE_268840_length_12752_cov_27.436010	Coordinate:645	Reads:1	Hits:1	Allocated_reads:1	Strand:-
TGATCCATTGGGCCTTTAAACAAGTTTT
>Location:NODE_268840_length_12752_cov_27.436010	Coordinate:645	Reads:1	Hits:1	Allocated_reads:1	Strand:-
TTGATCCATTGGGCCTTTAAACAAGTCTA
>Location:NODE_268840_length_12752_cov_27.436010	Coordinate:645	Reads:1	Hits:1	Allocated_reads:1	Strand:-
TTGATCCATTGGGCCTTTAAACAAGTCTG
>Location:NODE_268840_length_12752_cov_27.436010	Coordinate:645	Reads:21	Hits:1	Allocated_reads:21	Strand:-
TTGATCCATTGGGCCTTTAAACAAGTCTT
>Location:NODE_268840_length_12752_cov_27.436010	Coordinate:646	Reads:4	Hits:1	Allocated_reads:4	Strand:-
ATTGATCCATTGGGCCTTTAAACAAGTCT
>Location:NODE_268840_length_12752_cov_27.436010	Coordinate:646	Reads:1	Hits:1	Allocated_reads:1	Strand:-
CATTGATCCATTGGGCCTTTAAACAAGTCT
>Location:NODE_268840_length_12752_cov_27.436010	Coordinate:646	Reads:2	Hits:1	Allocated_reads:2	Strand:-
TCATTGATCCATTGGGCCTTTAAACAAGTCT
>Location:NODE_268840_length_12752_cov_27.436010	Coordinate:646	Reads:37	Hits:1	Allocated_reads:37	Strand:-
TTGATCCATTGGGCCTTTAAACAAGTCT
>Location:NODE_268840_length_12752_cov_27.436010	Coordinate:647	Reads:18	Hits:1	Allocated_reads:18	Strand:-
TTGATCCATTGGGCCTTTAAACAAGTC
>Location:NODE_268840_length_12752_cov_27.436010	Coordinate:648	Reads:1	Hits:1	Allocated_reads:1	Strand:-
TGATCCATTGGGCCTTTAAACAAGT
>Location:NODE_268840_length_12752_cov_27.436010	Coordinate:648	Reads:1	Hits:1	Allocated_reads:1	Strand:-
TTGATCCATTGGGCCTTTAAACAAGT
>Location:NODE_268840_length_12752_cov_27.436010	Coordinate:650	Reads:1	Hits:1	Allocated_reads:1	Strand:-
GTCATTGATCCATTGGGCCTTTAAACAA
>Location:NODE_268840_length_12752_cov_27.436010	Coordinate:650	Reads:5	Hits:1	Allocated_reads:5	Strand:-
TTGATCCATTGGGCCTTTAAACAA
>Location:NODE_268840_length_12752_cov_27.436010	Coordinate:651	Reads:1	Hits:1	Allocated_reads:1	Strand:-
TAGTCATTGATCCATTGGGCCTTTAAACA
>Location:NODE_268840_length_12752_cov_27.436010	Coordinate:652	Reads:1	Hits:1	Allocated_reads:1	Strand:-
TAGTCATTGATCCATTGGGCCTTTAAAC
>Location:NODE_268840_length_12752_cov_27.436010	Coordinate:653	Reads:2	Hits:1	Allocated_reads:2	Strand:-
TAGTCATTGATCCATTGGGCCTTTAAA
>Location:NODE_268840_length_12752_cov_27.436010	Coordinate:653	Reads:1	Hits:1	Allocated_reads:1	Strand:-
TATAGTCATTGATCCATTGGGCCTTTAAA
>Location:NODE_268840_length_12752_cov_27.436010	Coordinate:653	Reads:1	Hits:1	Allocated_reads:1	Strand:-
TCATTGATCCATTGGGCCTTTAAA
>Location:NODE_268840_length_12752_cov_27.436010	Coordinate:653	Reads:1	Hits:1	Allocated_reads:1	Strand:+
TTTAAAGGCCCAATGGATCAATGACTAT
>Location:NODE_268840_length_12752_cov_27.436010	Coordinate:655	Reads:1	Hits:1	Allocated_reads:1	Strand:+
TAAAGGCCCAATGGATCAATGACT
>Location:NODE_268840_length_12752_cov_27.436010	Coordinate:655	Reads:7	Hits:1	Allocated_reads:7	Strand:+
TAAAGGCCCAATGGATCAATGACTAT
>Location:NODE_268840_length_12752_cov_27.436010	Coordinate:655	Reads:1	Hits:1	Allocated_reads:1	Strand:+
TAAAGGCCCAATGGATCAATGACTATAAA
>Location:NODE_268840_length_12752_cov_27.436010	Coordinate:656	Reads:1	Hits:1	Allocated_reads:1	Strand:+
AAAGGCCCAATGGATCAATGACTAT
>Location:NODE_268840_length_12752_cov_27.436010	Coordinate:657	Reads:2	Hits:1	Allocated_reads:2	Strand:-
TACCTTTATAGTCATTGATCCATTGGGCCTT
>Location:NODE_268840_length_12752_cov_27.436010	Coordinate:657	Reads:1	Hits:1	Allocated_reads:1	Strand:-
TTTATAGTCATTGATCCATTGGGCCTT
>Location:NODE_268840_length_12752_cov_27.436010	Coordinate:658	Reads:1	Hits:1	Allocated_reads:1	Strand:+
AGGCCCAATGGATCAATGACTATAAAGG
>Location:NODE_268840_length_12752_cov_27.436010	Coordinate:658	Reads:2	Hits:1	Allocated_reads:2	Strand:-
CTTTATAGTCATTGATCCATTGGGCCT
>Location:NODE_268840_length_12752_cov_27.436010	Coordinate:658	Reads:6	Hits:1	Allocated_reads:6	Strand:-
TACCTTTATAGTCATTGATCCATTGGGCCT
>Location:NODE_268840_length_12752_cov_27.436010	Coordinate:658	Reads:1	Hits:1	Allocated_reads:1	Strand:-
TTATAGTCATTGATCCATTGGGCCT
>Location:NODE_268840_length_12752_cov_27.436010	Coordinate:659	Reads:1	Hits:1	Allocated_reads:1	Strand:-
CTTTATAGTCATTGATCCATTGGGCC
>Location:NODE_268840_length_12752_cov_27.436010	Coordinate:660	Reads:1	Hits:1	Allocated_reads:1	Strand:+
GCCCAATGGATCAATGACTATAAAGC
>Location:NODE_268840_length_12752_cov_27.436010	Coordinate:661	Reads:1	Hits:1	Allocated_reads:1	Strand:-
TACCTTTATAGTCATTGATCCATTGGG
>Location:NODE_268840_length_12752_cov_27.436010	Coordinate:663	Reads:2	Hits:1	Allocated_reads:2	Strand:+
CAATGGATCAATGACTATAAAGGTATGTTA
>Location:NODE_268840_length_12752_cov_27.436010	Coordinate:664	Reads:1	Hits:1	Allocated_reads:1	Strand:+
AATGGATCAATGACTATAAAGGAC
>Location:NODE_268840_length_12752_cov_27.436010	Coordinate:664	Reads:5	Hits:1	Allocated_reads:5	Strand:+
AATGGATCAATGACTATAAAGGTA
>Location:NODE_268840_length_12752_cov_27.436010	Coordinate:664	Reads:6	Hits:1	Allocated_reads:6	Strand:+
AATGGATCAATGACTATAAAGGACG
>Location:NODE_268840_length_12752_cov_27.436010	Coordinate:664	Reads:7	Hits:1	Allocated_reads:7	Strand:+
AATGGATCAATGACTATAAAGGTAT
>Location:NODE_268840_length_12752_cov_27.436010	Coordinate:664	Reads:1	Hits:1	Allocated_reads:1	Strand:+
AATGGATCAATGACTATAAAGGTATG
>Location:NODE_268840_length_12752_cov_27.436010	Coordinate:664	Reads:1	Hits:1	Allocated_reads:1	Strand:+
AATGGATCAATGACTATAAAGGTATT
>Location:NODE_268840_length_12752_cov_27.436010	Coordinate:664	Reads:4	Hits:1	Allocated_reads:4	Strand:+
AATGGATCAATGACTATAAAGGTATGT
>Location:NODE_268840_length_12752_cov_27.436010	Coordinate:664	Reads:2	Hits:1	Allocated_reads:2	Strand:+
AATGGATCAATGACTATAAAGGTATGTT
>Location:NODE_268840_length_12752_cov_27.436010	Coordinate:664	Reads:1	Hits:1	Allocated_reads:1	Strand:+
AATGGATCAATGACTATAAAGGTATGTTT
>Location:NODE_268840_length_12752_cov_27.436010	Coordinate:664	Reads:5	Hits:1	Allocated_reads:5	Strand:+
AATGGATCAATGACTATAAAGGTATGTTA
>Location:NODE_268840_length_12752_cov_27.436010	Coordinate:664	Reads:1	Hits:1	Allocated_reads:1	Strand:+
AATGGATCAATGACTATAAAGGTATGTTAT
>Location:NODE_268840_length_12752_cov_27.436010	Coordinate:664	Reads:1	Hits:1	Allocated_reads:1	Strand:+
AATGGATCAATGACTATAAAGGTATGTTATATG
>Location:NODE_268840_length_12752_cov_27.436010	Coordinate:664	Reads:1	Hits:1	Allocated_reads:1	Strand:+
AATGGATCAATGACTATAAAGGTATGTTATATGT
>Location:NODE_268840_length_12752_cov_27.436010	Coordinate:664	Reads:1	Hits:1	Allocated_reads:1	Strand:-
TAACATACCTTTATAGTCATTGATCCATT
>Location:NODE_268840_length_12752_cov_27.436010	Coordinate:665	Reads:2	Hits:1	Allocated_reads:2	Strand:+
ATGGATCAATGACTATAAAGGTAT
>Location:NODE_268840_length_12752_cov_27.436010	Coordinate:666	Reads:1	Hits:1	Allocated_reads:1	Strand:+
TGGATCAATGACTATAAAGGTATGTTATA
>Location:NODE_268840_length_12752_cov_27.436010	Coordinate:673	Reads:1	Hits:1	Allocated_reads:1	Strand:-
GAACAACATATAACATACCTTTATAGTCAT
>Location:NODE_268840_length_12752_cov_27.436010	Coordinate:674	Reads:1	Hits:1	Allocated_reads:1	Strand:-
GGAACAACATATAACATACCTTTATAGTCA
>Location:NODE_268840_length_12752_cov_27.436010	Coordinate:676	Reads:1	Hits:1	Allocated_reads:1	Strand:-
AGGAACAACATATAACATACATTTATAGT
>Location:NODE_268840_length_12752_cov_27.436010	Coordinate:676	Reads:10	Hits:1	Allocated_reads:10	Strand:-
AGGAACAACATATAACATACCTTTATAGT
>Location:NODE_268840_length_12752_cov_27.436010	Coordinate:676	Reads:1	Hits:1	Allocated_reads:1	Strand:-
GGAACAACATATAACATACCTTTATAGT
>Location:NODE_268840_length_12752_cov_27.436010	Coordinate:676	Reads:19	Hits:1	Allocated_reads:19	Strand:-
TAAGGAACAACATATAACATACCTTTATAGT
>Location:NODE_268840_length_12752_cov_27.436010	Coordinate:678	Reads:1	Hits:1	Allocated_reads:1	Strand:-
AAGGAACAACATATAACATACCTTTATA
>Location:NODE_268840_length_12752_cov_27.436010	Coordinate:678	Reads:3	Hits:1	Allocated_reads:3	Strand:-
AGGAACAACATATAACATACCTTTATA
>Location:NODE_268840_length_12752_cov_27.436010	Coordinate:678	Reads:3	Hits:1	Allocated_reads:3	Strand:-
TAAGGAACAACATATAACATACCTTTATA
>Location:NODE_268840_length_12752_cov_27.436010	Coordinate:683	Reads:1	Hits:1	Allocated_reads:1	Strand:-
AGCCATAAGGAACAACATATAACATACCT
>Location:NODE_268840_length_12752_cov_27.436010	Coordinate:686	Reads:1	Hits:1	Allocated_reads:1	Strand:-
AGCCATAAGGAACAACATATAACATA
>Location:NODE_268840_length_12752_cov_27.436010	Coordinate:708	Reads:1	Hits:1	Allocated_reads:1	Strand:-
TGCAACTCTGATAATATTTATGCAGTAGCC
>Location:NODE_268840_length_12752_cov_27.436010	Coordinate:711	Reads:1	Hits:1	Allocated_reads:1	Strand:-
TAGTTGCAACTCTGATAATATTTATGCAGTT
>Location:NODE_268840_length_12752_cov_27.436010	Coordinate:711	Reads:2	Hits:1	Allocated_reads:2	Strand:-
TGCAACTCTGATAATATTTATGCAGTA
>Location:NODE_268840_length_12752_cov_27.436010	Coordinate:712	Reads:3	Hits:1	Allocated_reads:3	Strand:-
AGTTGCAACTCTGATAATATTTATGCAGT
>Location:NODE_268840_length_12752_cov_27.436010	Coordinate:712	Reads:8	Hits:1	Allocated_reads:8	Strand:-
GTTGCAACTCTGATAATATTTATGCAGT
>Location:NODE_268840_length_12752_cov_27.436010	Coordinate:712	Reads:1	Hits:1	Allocated_reads:1	Strand:-
TAGTTGCAACTCTGATAATATATATGCAGT
>Location:NODE_268840_length_12752_cov_27.436010	Coordinate:712	Reads:64	Hits:1	Allocated_reads:64	Strand:-
TAGTTGCAACTCTGATAATATTTATGCAGT
>Location:NODE_268840_length_12752_cov_27.436010	Coordinate:712	Reads:1	Hits:1	Allocated_reads:1	Strand:-
TGCAACTCTGATAATATTTATGCGGT
>Location:NODE_268840_length_12752_cov_27.436010	Coordinate:712	Reads:14	Hits:1	Allocated_reads:14	Strand:-
TGCAACTCTGATAATATTTATGCAGT
>Location:NODE_268840_length_12752_cov_27.436010	Coordinate:712	Reads:13	Hits:1	Allocated_reads:13	Strand:-
TTAGTTGCAACTCTGATAATATTTATGCAGT
>Location:NODE_268840_length_12752_cov_27.436010	Coordinate:712	Reads:2	Hits:1	Allocated_reads:2	Strand:-
TTGCAACTCTGATAATATTTATGCAGT
>Location:NODE_268840_length_12752_cov_27.436010	Coordinate:713	Reads:1	Hits:1	Allocated_reads:1	Strand:-
AGTTGCAACTCTGATAATATTTATGCAG
>Location:NODE_268840_length_12752_cov_27.436010	Coordinate:713	Reads:1	Hits:1	Allocated_reads:1	Strand:-
TGCAACTCTGATAATATTTATGCAG
>Location:NODE_268840_length_12752_cov_27.436010	Coordinate:714	Reads:1	Hits:1	Allocated_reads:1	Strand:-
TAGTTGCAACTCTGATAATATTTATGCA
>Location:NODE_268840_length_12752_cov_27.436010	Coordinate:715	Reads:1	Hits:1	Allocated_reads:1	Strand:-
TAGTTGCAACTCTGATAATATTTATGC
>Location:NODE_268840_length_12752_cov_27.436010	Coordinate:722	Reads:1	Hits:1	Allocated_reads:1	Strand:-
TATAATAAACATTAGTTGCAACTCTGATAATA
>Location:NODE_268840_length_12752_cov_27.436010	Coordinate:724	Reads:3	Hits:1	Allocated_reads:3	Strand:-
TAATAAACATTAGTTGCAACTCTGATAA
>Location:NODE_268840_length_12752_cov_27.436010	Coordinate:724	Reads:1	Hits:1	Allocated_reads:1	Strand:-
TATAATAAACATTAGTTGCAACTCTGATAA
>Location:NODE_268840_length_12752_cov_27.436010	Coordinate:725	Reads:2	Hits:1	Allocated_reads:2	Strand:-
TAATAAACATTAGTTGCAACTCTGATA
>Location:NODE_268840_length_12752_cov_27.436010	Coordinate:727	Reads:3	Hits:1	Allocated_reads:3	Strand:-
TAATAAACATTAGTTGCAACTCTGA
>Location:NODE_268840_length_12752_cov_27.436010	Coordinate:727	Reads:6	Hits:1	Allocated_reads:6	Strand:-
TATAATAAACATTAGTTGCAACTCTGA
>Location:NODE_268840_length_12752_cov_27.436010	Coordinate:727	Reads:1	Hits:1	Allocated_reads:1	Strand:-
TATTATAATAAACATTAGTTGCAACTCTGA
>Location:NODE_268840_length_12752_cov_27.436010	Coordinate:727	Reads:6	Hits:1	Allocated_reads:6	Strand:-
TTATAATAAACATTAGTTGCAACTCTGA
>Location:NODE_268840_length_12752_cov_27.436010	Coordinate:728	Reads:1	Hits:1	Allocated_reads:1	Strand:+
CAGAGTTGCAACTAATGTTTATTAT
>Location:NODE_268840_length_12752_cov_27.436010	Coordinate:728	Reads:3	Hits:1	Allocated_reads:3	Strand:+
CAGAGTTGCAACTAATGTTTATTATA
>Location:NODE_268840_length_12752_cov_27.436010	Coordinate:728	Reads:1	Hits:1	Allocated_reads:1	Strand:+
CAGAGTTGCAACTAATGTTTATTATATT
>Location:NODE_268840_length_12752_cov_27.436010	Coordinate:728	Reads:1	Hits:1	Allocated_reads:1	Strand:+
CAGAGTTGCAACTAATGTTTATTATAATA
>Location:NODE_268840_length_12752_cov_27.436010	Coordinate:729	Reads:2	Hits:1	Allocated_reads:2	Strand:-
TATTATAATAAACATTAGTTGCAACTCT
>Location:NODE_268840_length_12752_cov_27.436010	Coordinate:729	Reads:3	Hits:1	Allocated_reads:3	Strand:-
TTATAATAAACATTAGTTGCAACTCT
>Location:NODE_268840_length_12752_cov_27.436010	Coordinate:732	Reads:1	Hits:1	Allocated_reads:1	Strand:+
GTTGCAACTAATGTTTATTATAATA
>Location:NODE_268840_length_12752_cov_27.436010	Coordinate:753	Reads:1	Hits:1	Allocated_reads:1	Strand:-
TGAAGCAATTGTTATATATTATTAAATATT
>Location:NODE_268840_length_12752_cov_27.436010	Coordinate:755	Reads:3	Hits:1	Allocated_reads:3	Strand:-
TGAAGCAATTGTTATATATTATTAAATA
>Location:NODE_268840_length_12752_cov_27.436010	Coordinate:760	Reads:1	Hits:1	Allocated_reads:1	Strand:-
GAAACTGAAGCAATTGTTATATATTATT
>Location:NODE_268840_length_12752_cov_27.436010	Coordinate:760	Reads:1	Hits:1	Allocated_reads:1	Strand:-
GGGAAACTGAAGCAATTGTTATATATTATT
>Location:NODE_268840_length_12752_cov_27.436010	Coordinate:761	Reads:2	Hits:1	Allocated_reads:2	Strand:-
TCAGGGAAACTGAAGCAATTGTTATATATTAT
>Location:NODE_268840_length_12752_cov_27.436010	Coordinate:764	Reads:4	Hits:1	Allocated_reads:4	Strand:-
TCAGGGAAACTGAAGCAATTGTTATATAT
>Location:NODE_268840_length_12752_cov_27.436010	Coordinate:765	Reads:2	Hits:1	Allocated_reads:2	Strand:-
TCAGGGAAACTGAAGCAATTGTTATATA
>Location:NODE_268840_length_12752_cov_27.436010	Coordinate:777	Reads:2	Hits:1	Allocated_reads:2	Strand:-
TTGGGAGGTTCCCTCAGGGAAACTGAAGC
>Location:NODE_268840_length_12752_cov_27.436010	Coordinate:780	Reads:1	Hits:1	Allocated_reads:1	Strand:-
GCTTTGGGAGGTTCCCTCAGGGAAACTGA
>Location:NODE_268840_length_12752_cov_27.436010	Coordinate:782	Reads:1	Hits:1	Allocated_reads:1	Strand:-
AGCTTTGGGAGGTTCCCTCAGGGAAACT
>Location:NODE_268840_length_12752_cov_27.436010	Coordinate:782	Reads:1	Hits:1	Allocated_reads:1	Strand:-
TAGCTTTGGGAGGTTCCCTCAGGGAAACT
>Location:NODE_268840_length_12752_cov_27.436010	Coordinate:783	Reads:1	Hits:1	Allocated_reads:1	Strand:-
CTAGCTTTGGGAGGTTCCCTCAGGGAAAC
>Location:NODE_268840_length_12752_cov_27.436010	Coordinate:787	Reads:2	Hits:1	Allocated_reads:2	Strand:-
TAGCTAGCTTTGGGAGGTTCCCTCAGGG
>Location:NODE_268840_length_12752_cov_27.436010	Coordinate:789	Reads:1	Hits:1	Allocated_reads:1	Strand:-
TAGCTAGCTTTGGGAGGTTCCCTCAG
>Location:NODE_268840_length_12752_cov_27.436010	Coordinate:790	Reads:1	Hits:1	Allocated_reads:1	Strand:-
AGCTAGCTAGCTTTGGGAGGTTCCCTCA
>Location:NODE_268840_length_12752_cov_27.436010	Coordinate:791	Reads:1	Hits:1	Allocated_reads:1	Strand:-
GCTAGCTAGCTTTGGGAGGTTCCCTC
>Location:NODE_268840_length_12752_cov_27.436010	Coordinate:791	Reads:5	Hits:1	Allocated_reads:5	Strand:-
TAGCTAGCTTTGGGAGGTTCCCTC
>Location:NODE_268840_length_12752_cov_27.436010	Coordinate:792	Reads:1	Hits:1	Allocated_reads:1	Strand:-
GCTAGCTAGCTTTGGGAGGTTCCCT
>Location:NODE_268840_length_12752_cov_27.436010	Coordinate:796	Reads:2	Hits:1	Allocated_reads:2	Strand:-
TAGACAGCTAGCTAGCTTTGGGAGGTT
>Location:NODE_268840_length_12752_cov_27.436010	Coordinate:801	Reads:1	Hits:1	Allocated_reads:1	Strand:+
CCCAAAGCTAGCTAGCTGTCTAGC
>Location:NODE_268840_length_12752_cov_27.436010	Coordinate:811	Reads:1	Hits:1	Allocated_reads:1	Strand:-
GACAGACAGCTAGCTAGACAGCTAGC
>Location:NODE_268840_length_12752_cov_27.436010	Coordinate:815	Reads:1	Hits:1	Allocated_reads:1	Strand:-
AGATGACAGACAGACAGCTAGCTAGACAGC
>Location:NODE_268840_length_12752_cov_27.436010	Coordinate:815	Reads:5	Hits:1	Allocated_reads:5	Strand:-
TAGATGACAGACAGACAGCTAGCTAGACAGC
>Location:NODE_268840_length_12752_cov_27.436010	Coordinate:815	Reads:9	Hits:1	Allocated_reads:9	Strand:-
TGACAGACAGACAGCTAGCTAGACAGC
>Location:NODE_268840_length_12752_cov_27.436010	Coordinate:815	Reads:9	Hits:1	Allocated_reads:9	Strand:-
TGTAGATGACAGACAGACAGCTAGCTAGACAGC
>Location:NODE_268840_length_12752_cov_27.436010	Coordinate:817	Reads:1	Hits:1	Allocated_reads:1	Strand:-
TGTAGATGACAGACAGACAGCTAGCTAGACT
>Location:NODE_268840_length_12752_cov_27.436010	Coordinate:817	Reads:2	Hits:1	Allocated_reads:2	Strand:-
TGTAGATGACAGACAGACAGCTAGCTAGACA
>Location:NODE_268840_length_12752_cov_27.436010	Coordinate:818	Reads:1	Hits:1	Allocated_reads:1	Strand:-
ATGACAGACAGACAGCTAGCTAGAC
>Location:NODE_268840_length_12752_cov_27.436010	Coordinate:818	Reads:12	Hits:1	Allocated_reads:12	Strand:-
TGTAGATGACAGACAGACAGCTAGCTAGAC
>Location:NODE_268840_length_12752_cov_27.436010	Coordinate:819	Reads:27	Hits:1	Allocated_reads:27	Strand:-
TGTAGATGACAGACAGACAGCTAGCTAGA
>Location:NODE_268840_length_12752_cov_27.436010	Coordinate:820	Reads:1	Hits:1	Allocated_reads:1	Strand:-
TGTAGATGACAGACAGACAGCTAGCTAA
>Location:NODE_268840_length_12752_cov_27.436010	Coordinate:820	Reads:1	Hits:1	Allocated_reads:1	Strand:-
TGTAGATGACAGACAGACAGCTAGCTAG
>Location:NODE_268840_length_12752_cov_27.436010	Coordinate:821	Reads:7	Hits:1	Allocated_reads:7	Strand:-
TGTAGATGACAGACAGACAGCTAGCTA
>Location:NODE_268840_length_12752_cov_27.436010	Coordinate:822	Reads:3	Hits:1	Allocated_reads:3	Strand:-
TAATGTAGATGACAGACAGACAGCTAGCT
>Location:NODE_268840_length_12752_cov_27.436010	Coordinate:822	Reads:42	Hits:1	Allocated_reads:42	Strand:-
TGTAGATGACAGACAGACAGCTAGCT
>Location:NODE_268840_length_12752_cov_27.436010	Coordinate:823	Reads:1	Hits:1	Allocated_reads:1	Strand:-
AATGTAGATGACAGACAGACAGCTAGC
>Location:NODE_268840_length_12752_cov_27.436010	Coordinate:823	Reads:8	Hits:1	Allocated_reads:8	Strand:-
TAATGTAGATGACAGACAGACAGCTAGC
>Location:NODE_268840_length_12752_cov_27.436010	Coordinate:823	Reads:15	Hits:1	Allocated_reads:15	Strand:-
TGTAGATGACAGACAGACAGCTAGC
>Location:NODE_268840_length_12752_cov_27.436010	Coordinate:824	Reads:1	Hits:1	Allocated_reads:1	Strand:-
TAATGTAGATGACAGACAGACAGCTAG
>Location:NODE_268840_length_12752_cov_27.436010	Coordinate:824	Reads:1	Hits:1	Allocated_reads:1	Strand:-
TGTAGATGACAGACAGACAGCTAG
>Location:NODE_268840_length_12752_cov_27.436010	Coordinate:826	Reads:1	Hits:1	Allocated_reads:1	Strand:-
TAATGTAGATGACAGACAGACAGCT
>Location:NODE_268840_length_12752_cov_27.436010	Coordinate:826	Reads:1	Hits:1	Allocated_reads:1	Strand:-
TTTTTAATGTAGATGACAGACAGACAGCT
>Location:NODE_268840_length_12752_cov_27.436010	Coordinate:827	Reads:1	Hits:1	Allocated_reads:1	Strand:-
TTTTTAATGTAGATGACAGACAGACAGC
>Location:NODE_268840_length_12752_cov_27.436010	Coordinate:834	Reads:1	Hits:1	Allocated_reads:1	Strand:-
TAAAACATTTTTTAATGTAGATGACAGAC
>Location:NODE_268840_length_12752_cov_27.436010	Coordinate:836	Reads:1	Hits:1	Allocated_reads:1	Strand:+
CTGTCATCTACATTAAAAAATGTTTTA
>Location:NODE_268840_length_12752_cov_27.436010	Coordinate:851	Reads:1	Hits:1	Allocated_reads:1	Strand:-
TCAAATACATGCAAATATAAAACATTTTT
>Location:NODE_268840_length_12752_cov_27.436010	Coordinate:854	Reads:1	Hits:1	Allocated_reads:1	Strand:-
ATTTCAAATACATGCAAATATAAAACATT
>Location:NODE_268840_length_12752_cov_27.436010	Coordinate:854	Reads:1	Hits:1	Allocated_reads:1	Strand:-
TTCAAATACATGCAAATATAAAACATT
>Location:NODE_268840_length_12752_cov_27.436010	Coordinate:865	Reads:1	Hits:1	Allocated_reads:1	Strand:-
TAGTTGGCAACAAATTTCAAATACATGCAAA
>Location:NODE_268840_length_12752_cov_27.436010	Coordinate:867	Reads:1	Hits:1	Allocated_reads:1	Strand:-
TAGTTGGCAACAAATTTCAAATACATTTT
>Location:NODE_268840_length_12752_cov_27.436010	Coordinate:868	Reads:3	Hits:1	Allocated_reads:3	Strand:-
TAGTTGGCAACAAATTTCAAATACATGC
>Location:NODE_268840_length_12752_cov_27.436010	Coordinate:869	Reads:1	Hits:1	Allocated_reads:1	Strand:-
TAGTTGGCAACAAATTTCAAATACATG
>Location:NODE_268840_length_12752_cov_27.436010	Coordinate:870	Reads:1	Hits:1	Allocated_reads:1	Strand:-
ATAGTTGGCAACAAATTTCAAATACAT
>Location:NODE_268840_length_12752_cov_27.436010	Coordinate:870	Reads:2	Hits:1	Allocated_reads:2	Strand:-
TAGTTGGCAACAAATTTCAAATACAT
>Location:NODE_268840_length_12752_cov_27.436010	Coordinate:871	Reads:1	Hits:1	Allocated_reads:1	Strand:-
AAAATAGTTGGCAACAAATTTCAAATACT
>Location:NODE_268840_length_12752_cov_27.436010	Coordinate:871	Reads:1	Hits:1	Allocated_reads:1	Strand:-
AATAGTTGGCAACAAATTTCAAATACA
>Location:NODE_268840_length_12752_cov_27.436010	Coordinate:871	Reads:1	Hits:1	Allocated_reads:1	Strand:-
ATAGTTGGCAACAAATTTCAAATACA
>Location:NODE_268840_length_12752_cov_27.436010	Coordinate:871	Reads:6	Hits:1	Allocated_reads:6	Strand:-
TAGTTGGCAACAAATTTCAAATACA
>Location:NODE_268840_length_12752_cov_27.436010	Coordinate:872	Reads:1	Hits:1	Allocated_reads:1	Strand:-
TAGTTGGCAACAAATTTCAAATAC
>Location:NODE_268840_length_12752_cov_27.436010	Coordinate:883	Reads:1	Hits:1	Allocated_reads:1	Strand:+
TTGTTGCCAACTATTTTAATAATTGT
>Location:NODE_268840_length_12752_cov_27.436010	Coordinate:913	Reads:1	Hits:1	Allocated_reads:1	Strand:-
TGATACAATAAATAAATGCTAATAAAAA
>Location:NODE_268840_length_12752_cov_27.436010	Coordinate:917	Reads:1	Hits:1	Allocated_reads:1	Strand:+
TATTAGCATTTATTTATTGTATCAACT
>Location:NODE_268840_length_12752_cov_27.436010	Coordinate:918	Reads:1	Hits:1	Allocated_reads:1	Strand:-
AATGAGTTGATACAATAAATAAATGCTAAT
>Location:NODE_268840_length_12752_cov_27.436010	Coordinate:936	Reads:1	Hits:1	Allocated_reads:1	Strand:+
TATCAACTCATTTGTTGCAGCCCTGAAC
>Location:NODE_268840_length_12752_cov_27.436010	Coordinate:936	Reads:1	Hits:1	Allocated_reads:1	Strand:+
TATCAACTCATTTGTTGCAGCCCTGAACGTA
>Location:NODE_268840_length_12752_cov_27.436010	Coordinate:937	Reads:1	Hits:1	Allocated_reads:1	Strand:-
TACGTTCAGGGCTGCAACAAATGAGTTGAT
>Location:NODE_268840_length_12752_cov_27.436010	Coordinate:938	Reads:1	Hits:1	Allocated_reads:1	Strand:-
ACGTTCAGGGCTGCAACAAATGAGTTGA
>Location:NODE_268840_length_12752_cov_27.436010	Coordinate:941	Reads:6	Hits:1	Allocated_reads:6	Strand:-
TGCTTACGTTCAGGGCTGCAACAAATGAGT
>Location:NODE_268840_length_12752_cov_27.436010	Coordinate:942	Reads:1	Hits:1	Allocated_reads:1	Strand:-
TGCTTACGTTCAGGGCTGCAACAAATGAG
>Location:NODE_268840_length_12752_cov_27.436010	Coordinate:944	Reads:1	Hits:1	Allocated_reads:1	Strand:-
AGATGCTTACGTTCAGGGCTGCAACAAATG
>Location:NODE_268840_length_12752_cov_27.436010	Coordinate:945	Reads:1	Hits:1	Allocated_reads:1	Strand:-
TGCTTACGTTCAGGGCTGCAACAAAT
>Location:NODE_268840_length_12752_cov_27.436010	Coordinate:946	Reads:1	Hits:1	Allocated_reads:1	Strand:-
CTAGATGCTTACGTTCAGGGCTGCAACAAA
>Location:NODE_268840_length_12752_cov_27.436010	Coordinate:948	Reads:2	Hits:1	Allocated_reads:2	Strand:-
TAGATGCTTACGTTCAGGGCTGCAACA
>Location:NODE_268840_length_12752_cov_27.436010	Coordinate:948	Reads:8	Hits:1	Allocated_reads:8	Strand:-
TCTAGATGCTTACGTTCAGGGCTGCAACA
>Location:NODE_268840_length_12752_cov_27.436010	Coordinate:949	Reads:1	Hits:1	Allocated_reads:1	Strand:-
TAGATGCTTACGTTCAGGGCTGCAAC
>Location:NODE_268840_length_12752_cov_27.436010	Coordinate:949	Reads:3	Hits:1	Allocated_reads:3	Strand:-
TCTAGATGCTTACGTTCAGGGCTGCAAC
>Location:NODE_268840_length_12752_cov_27.436010	Coordinate:951	Reads:1	Hits:1	Allocated_reads:1	Strand:-
ATCTAGATGCTTACGTTCAGGGCTGCA
>Location:NODE_268840_length_12752_cov_27.436010	Coordinate:951	Reads:4	Hits:1	Allocated_reads:4	Strand:-
TCTAGATGCTTACGTTCAGGGCTGCA
>Location:NODE_268840_length_12752_cov_27.436010	Coordinate:952	Reads:1	Hits:1	Allocated_reads:1	Strand:-
AACATCTAGATGCTTACGTTCAGGGCTGC
>Location:NODE_268840_length_12752_cov_27.436010	Coordinate:952	Reads:1	Hits:1	Allocated_reads:1	Strand:-
ATCTAGATGCTTACGTTCAGGGCTGC
>Location:NODE_268840_length_12752_cov_27.436010	Coordinate:952	Reads:4	Hits:1	Allocated_reads:4	Strand:-
TCTAGATGCTTACGTTCAGGGCTGC
>Location:NODE_268840_length_12752_cov_27.436010	Coordinate:953	Reads:1	Hits:1	Allocated_reads:1	Strand:-
CATCTAGATGCTTACGTTCAGGGCTG
>Location:NODE_268840_length_12752_cov_27.436010	Coordinate:953	Reads:1	Hits:1	Allocated_reads:1	Strand:-
TCTAGATGCTTACGTTCAGGGCTG
>Location:NODE_268840_length_12752_cov_27.436010	Coordinate:955	Reads:1	Hits:1	Allocated_reads:1	Strand:-
GGGAACATCTAGATGCTTACGTTCAGGGC
>Location:NODE_268840_length_12752_cov_27.436010	Coordinate:955	Reads:3	Hits:1	Allocated_reads:3	Strand:-
GGGGAACATCTAGATGCTTACGTTCAGGGC
>Location:NODE_268840_length_12752_cov_27.436010	Coordinate:957	Reads:2	Hits:1	Allocated_reads:2	Strand:-
GAGGGGAACATCTAGATGCTTACGTTCAGG
>Location:NODE_268840_length_12752_cov_27.436010	Coordinate:957	Reads:1	Hits:1	Allocated_reads:1	Strand:-
GGGGAACATCTAGATGCTTACGTTCAGG
>Location:NODE_268840_length_12752_cov_27.436010	Coordinate:957	Reads:1	Hits:1	Allocated_reads:1	Strand:-
TGAGGGGAACATCTAGATGCTTACGTTCAGG
>Location:NODE_268840_length_12752_cov_27.436010	Coordinate:960	Reads:1	Hits:1	Allocated_reads:1	Strand:-
GGGGAACATCTAGATGCTTACGTTC
>Location:NODE_268840_length_12752_cov_27.436010	Coordinate:961	Reads:1	Hits:1	Allocated_reads:1	Strand:-
TGAGGGGAACATCTAGATGCTTACGTT
>Location:NODE_268840_length_12752_cov_27.436010	Coordinate:965	Reads:3	Hits:1	Allocated_reads:3	Strand:+
TAAGCATCTAGATGTTCCCCTCAC
>Location:NODE_268840_length_12752_cov_27.436010	Coordinate:968	Reads:1	Hits:1	Allocated_reads:1	Strand:-
AAAATGTTTTGTGAGGGGAACATCTAGATGC
>Location:NODE_268840_length_12752_cov_27.436010	Coordinate:982	Reads:1	Hits:1	Allocated_reads:1	Strand:-
TGCAGAACAAACAATCACAAAATGTTTTGTGAGGG
>Location:NODE_268840_length_12752_cov_27.436010	Coordinate:989	Reads:3	Hits:1	Allocated_reads:3	Strand:-
TATGCAGAACAAACAATCACAAAATGTTTT
>Location:NODE_268840_length_12752_cov_27.436010	Coordinate:989	Reads:8	Hits:1	Allocated_reads:8	Strand:-
TGCAGAACAAACAATCACAAAATGTTTT
>Location:NODE_268840_length_12752_cov_27.436010	Coordinate:990	Reads:3	Hits:1	Allocated_reads:3	Strand:-
ATGCAGAACAAACAATCACAAAATGTTT
>Location:NODE_268840_length_12752_cov_27.436010	Coordinate:990	Reads:1	Hits:1	Allocated_reads:1	Strand:-
CATATGCAGAACAAACAATCACAAAATGTTT
>Location:NODE_268840_length_12752_cov_27.436010	Coordinate:990	Reads:15	Hits:1	Allocated_reads:15	Strand:-
TATGCAGAACAAACAATCACAAAATGTTT
>Location:NODE_268840_length_12752_cov_27.436010	Coordinate:990	Reads:10	Hits:1	Allocated_reads:10	Strand:-
TGCAGAACAAACAATCACAAAATGTTT
>Location:NODE_268840_length_12752_cov_27.436010	Coordinate:991	Reads:3	Hits:1	Allocated_reads:3	Strand:-
ACATATGCAGAACAAACAATCACAAAATGTT
>Location:NODE_268840_length_12752_cov_27.436010	Coordinate:991	Reads:11	Hits:1	Allocated_reads:11	Strand:-
ATATGCAGAACAAACAATCACAAAATGTT
>Location:NODE_268840_length_12752_cov_27.436010	Coordinate:991	Reads:1	Hits:1	Allocated_reads:1	Strand:-
ATGCAGAACAAACAATCACAAAATGGT
>Location:NODE_268840_length_12752_cov_27.436010	Coordinate:991	Reads:14	Hits:1	Allocated_reads:14	Strand:-
ATGCAGAACAAACAATCACAAAATGTT
>Location:NODE_268840_length_12752_cov_27.436010	Coordinate:991	Reads:20	Hits:1	Allocated_reads:20	Strand:-
CATATGCAGAACAAACAATCACAAAATGTT
>Location:NODE_268840_length_12752_cov_27.436010	Coordinate:991	Reads:1	Hits:1	Allocated_reads:1	Strand:-
GCAGAACAAACAATCACAAAATGTT
>Location:NODE_268840_length_12752_cov_27.436010	Coordinate:991	Reads:1	Hits:1	Allocated_reads:1	Strand:-
TATGCAGAACAAACAATCTCAAAATGTT
>Location:NODE_268840_length_12752_cov_27.436010	Coordinate:991	Reads:320	Hits:1	Allocated_reads:320	Strand:-
TATGCAGAACAAACAATCACAAAATGTT
>Location:NODE_268840_length_12752_cov_27.436010	Coordinate:991	Reads:23	Hits:1	Allocated_reads:23	Strand:-
TGCAGAACAAACAATCACAAAATGTT
>Location:NODE_268840_length_12752_cov_27.436010	Coordinate:992	Reads:1	Hits:1	Allocated_reads:1	Strand:-
AACATATGCAGAACAAACAATCACAAAATGT
>Location:NODE_268840_length_12752_cov_27.436010	Coordinate:992	Reads:1	Hits:1	Allocated_reads:1	Strand:-
ACATATGCAGAACAAACAATCACAAAATGT
>Location:NODE_268840_length_12752_cov_27.436010	Coordinate:992	Reads:3	Hits:1	Allocated_reads:3	Strand:-
ATATGCAGAACAAACAATCACAAAATGT
>Location:NODE_268840_length_12752_cov_27.436010	Coordinate:992	Reads:1	Hits:1	Allocated_reads:1	Strand:-
ATGCAGAACAAACAATCACAAAATGT
>Location:NODE_268840_length_12752_cov_27.436010	Coordinate:992	Reads:16	Hits:1	Allocated_reads:16	Strand:-
CATATGCAGAACAAACAATCACAAAATGT
>Location:NODE_268840_length_12752_cov_27.436010	Coordinate:992	Reads:47	Hits:1	Allocated_reads:47	Strand:-
TATGCAGAACAAACAATCACAAAATGT
>Location:NODE_268840_length_12752_cov_27.436010	Coordinate:992	Reads:1	Hits:1	Allocated_reads:1	Strand:-
TGCAGAACAAACAATCACAAAATGT
>Location:NODE_268840_length_12752_cov_27.436010	Coordinate:993	Reads:4	Hits:1	Allocated_reads:4	Strand:-
ACATATGCAGAACAAACAATCACAAAATG
>Location:NODE_268840_length_12752_cov_27.436010	Coordinate:993	Reads:1	Hits:1	Allocated_reads:1	Strand:-
ATATGCAGAACAAACAATCACAAAATG
>Location:NODE_268840_length_12752_cov_27.436010	Coordinate:993	Reads:2	Hits:1	Allocated_reads:2	Strand:-
TATGCAGAACAAACAATCACAAAATG
>Location:NODE_268840_length_12752_cov_27.436010	Coordinate:993	Reads:1	Hits:1	Allocated_reads:1	Strand:-
TGCAGAACAAACAATCACAAAATG
>Location:NODE_268840_length_12752_cov_27.436010	Coordinate:994	Reads:11	Hits:1	Allocated_reads:11	Strand:-
AAACATATGCAGAACAAACAATCACAAAAT
>Location:NODE_268840_length_12752_cov_27.436010	Coordinate:994	Reads:10	Hits:1	Allocated_reads:10	Strand:-
AACATATGCAGAACAAACAATCACAAAAT
>Location:NODE_268840_length_12752_cov_27.436010	Coordinate:994	Reads:3	Hits:1	Allocated_reads:3	Strand:-
ACATATGCAGAACAAACAATCACAAAAT
>Location:NODE_268840_length_12752_cov_27.436010	Coordinate:994	Reads:7	Hits:1	Allocated_reads:7	Strand:-
CATATGCAGAACAAACAATCACAAAAT
>Location:NODE_268840_length_12752_cov_27.436010	Coordinate:994	Reads:7	Hits:1	Allocated_reads:7	Strand:-
TATGCAGAACAAACAATCACAAAAT
>Location:NODE_268840_length_12752_cov_27.436010	Coordinate:1000	Reads:1	Hits:1	Allocated_reads:1	Strand:+
TGATTGTTTGTTCTGCATATGTTTTGT
>Location:NODE_268840_length_12752_cov_27.436010	Coordinate:1002	Reads:2	Hits:1	Allocated_reads:2	Strand:-
TGACAAAACATATGCAGAACAAACAAT
>Location:NODE_268840_length_12752_cov_27.436010	Coordinate:1003	Reads:1	Hits:1	Allocated_reads:1	Strand:+
TTGTTTGTTCTGCATATGTTTTGTCAGT
>Location:NODE_268840_length_12752_cov_27.436010	Coordinate:1005	Reads:1	Hits:1	Allocated_reads:1	Strand:-
GCCACTGACAAAACATATGCAGAACAAAC
>Location:NODE_268840_length_12752_cov_27.436010	Coordinate:1006	Reads:1	Hits:1	Allocated_reads:1	Strand:-
CAGCCACTGACAAAACATATGCAGAACAAA
>Location:NODE_268840_length_12752_cov_27.436010	Coordinate:1008	Reads:1	Hits:1	Allocated_reads:1	Strand:-
TCAGCCACTGACAAAACATATGCAGAACA
>Location:NODE_268840_length_12752_cov_27.436010	Coordinate:1011	Reads:1	Hits:1	Allocated_reads:1	Strand:-
GATCAGCCACTGACAAAACATATGCAGA
>Location:NODE_268840_length_12752_cov_27.436010	Coordinate:1012	Reads:1	Hits:1	Allocated_reads:1	Strand:-
CTGATCAGCCACTGACAAAACATATGCAG
>Location:NODE_268840_length_12752_cov_27.436010	Coordinate:1012	Reads:1	Hits:1	Allocated_reads:1	Strand:-
GATCAGCCACTGACAAAACATATGCAG
>Location:NODE_268840_length_12752_cov_27.436010	Coordinate:1013	Reads:1	Hits:1	Allocated_reads:1	Strand:-
TCAGCCACTGACAAAACATATGCA
>Location:NODE_268840_length_12752_cov_27.436010	Coordinate:1015	Reads:1	Hits:1	Allocated_reads:1	Strand:-
AGCTGATCAGCCACTGACAAAACATATG
>Location:NODE_268840_length_12752_cov_27.436010	Coordinate:1017	Reads:1	Hits:1	Allocated_reads:1	Strand:+
TATGTTTTGTCAGTGGCTGATCAGCTGC
>Location:NODE_268840_length_12752_cov_27.436010	Coordinate:1019	Reads:1	Hits:1	Allocated_reads:1	Strand:+
TGTTTTGTCAGTGGCTGATCAGCTGC
>Location:NODE_268840_length_12752_cov_27.436010	Coordinate:1026	Reads:1	Hits:1	Allocated_reads:1	Strand:-
TCAGGTTTACTGCAGCTGATCAGCCACTAT
>Location:NODE_268840_length_12752_cov_27.436010	Coordinate:1028	Reads:1	Hits:1	Allocated_reads:1	Strand:-
CAGGTTTACTGCAGCTGATCAGCCACT
>Location:NODE_268840_length_12752_cov_27.436010	Coordinate:1028	Reads:6	Hits:1	Allocated_reads:6	Strand:-
TCAGGTTTACTGCAGCTGATCAGCCACT
>Location:NODE_268840_length_12752_cov_27.436010	Coordinate:1030	Reads:1	Hits:1	Allocated_reads:1	Strand:-
AATCAGGTTTACTGCAGCTGATCAGCCA
>Location:NODE_268840_length_12752_cov_27.436010	Coordinate:1030	Reads:1	Hits:1	Allocated_reads:1	Strand:-
TCAGGTTTACTGCAGCTGATCAGCCT
>Location:NODE_268840_length_12752_cov_27.436010	Coordinate:1031	Reads:3	Hits:1	Allocated_reads:3	Strand:-
AATCAGGTTTACTGCAGCTGATCAGCC
>Location:NODE_268840_length_12752_cov_27.436010	Coordinate:1031	Reads:2	Hits:1	Allocated_reads:2	Strand:-
TCAGGTTTACTGCAGCTGATCAGCC
>Location:NODE_268840_length_12752_cov_27.436010	Coordinate:1032	Reads:1	Hits:1	Allocated_reads:1	Strand:-
TCCAAATCAGGTTTACTGCAGCTGATCAGC
>Location:NODE_268840_length_12752_cov_27.436010	Coordinate:1035	Reads:2	Hits:1	Allocated_reads:2	Strand:-
AATCCAAATCAGGTTTACTGCAGCTGATC
>Location:NODE_268840_length_12752_cov_27.436010	Coordinate:1035	Reads:1	Hits:1	Allocated_reads:1	Strand:-
ACAATCCAAATCAGGTTTACTGCAGCTGATC
>Location:NODE_268840_length_12752_cov_27.436010	Coordinate:1035	Reads:16	Hits:1	Allocated_reads:16	Strand:-
ATCCAAATCAGGTTTACTGCAGCTGATC
>Location:NODE_268840_length_12752_cov_27.436010	Coordinate:1035	Reads:4	Hits:1	Allocated_reads:4	Strand:-
CAATCCAAATCAGGTTTACTGCAGCTGATC
>Location:NODE_268840_length_12752_cov_27.436010	Coordinate:1035	Reads:1	Hits:1	Allocated_reads:1	Strand:-
TACAATCCAAATCAGGTTTACTGCAGCTGATT
>Location:NODE_268840_length_12752_cov_27.436010	Coordinate:1035	Reads:31	Hits:1	Allocated_reads:31	Strand:-
TACAATCCAAATCAGGTTTACTGCAGCTGATC
>Location:NODE_268840_length_12752_cov_27.436010	Coordinate:1035	Reads:5	Hits:1	Allocated_reads:5	Strand:-
TCCAAATCAGGTTTACTGCAGCTGATC
>Location:NODE_268840_length_12752_cov_27.436010	Coordinate:1036	Reads:2	Hits:1	Allocated_reads:2	Strand:-
AATCCAAATCAGGTTTACTGCAGCTGAT
>Location:NODE_268840_length_12752_cov_27.436010	Coordinate:1036	Reads:1	Hits:1	Allocated_reads:1	Strand:-
ACAATCCAAATCAGGTTTACTGCAGCTGAT
>Location:NODE_268840_length_12752_cov_27.436010	Coordinate:1036	Reads:1	Hits:1	Allocated_reads:1	Strand:-
CAAATCAGGTTTACTGCAGCTGAT
>Location:NODE_268840_length_12752_cov_27.436010	Coordinate:1036	Reads:1	Hits:1	Allocated_reads:1	Strand:-
CAATCCAAATCAGGTTTACTGCAGCTGAT
>Location:NODE_268840_length_12752_cov_27.436010	Coordinate:1036	Reads:14	Hits:1	Allocated_reads:14	Strand:-
TACAATCCAAATCAGGTTTACTGCAGCTGAT
>Location:NODE_268840_length_12752_cov_27.436010	Coordinate:1037	Reads:2	Hits:1	Allocated_reads:2	Strand:-
CAATCCAAATCAGGTTTACTGCAGCTGA
>Location:NODE_268840_length_12752_cov_27.436010	Coordinate:1037	Reads:9	Hits:1	Allocated_reads:9	Strand:-
TACAATCCAAATCAGGTTTACTGCAGCTGA
>Location:NODE_268840_length_12752_cov_27.436010	Coordinate:1038	Reads:1	Hits:1	Allocated_reads:1	Strand:-
TAATACAATCCAAATCAGGTTTACTGCAGCTT
>Location:NODE_268840_length_12752_cov_27.436010	Coordinate:1039	Reads:1	Hits:1	Allocated_reads:1	Strand:-
ATACAATCCAAATCAGGTTTACTGCAGCT
>Location:NODE_268840_length_12752_cov_27.436010	Coordinate:1039	Reads:1	Hits:1	Allocated_reads:1	Strand:-
CAATCCAAATCAGGTTTACTGCAGCT
>Location:NODE_268840_length_12752_cov_27.436010	Coordinate:1039	Reads:1	Hits:1	Allocated_reads:1	Strand:-
GTAATACAATCCAAATCAGGTTTACTGCAGCT
>Location:NODE_268840_length_12752_cov_27.436010	Coordinate:1039	Reads:1	Hits:1	Allocated_reads:1	Strand:-
TAATACAATCCAAATCAGGTTTACTGCAGCG
>Location:NODE_268840_length_12752_cov_27.436010	Coordinate:1039	Reads:4	Hits:1	Allocated_reads:4	Strand:-
TAATACAATCCAAATCAGGTTTACTGCAGCT
>Location:NODE_268840_length_12752_cov_27.436010	Coordinate:1039	Reads:1	Hits:1	Allocated_reads:1	Strand:-
TACAATCCAAATCAGGTTTACTGCAGCG
>Location:NODE_268840_length_12752_cov_27.436010	Coordinate:1039	Reads:1	Hits:1	Allocated_reads:1	Strand:-
TACAATCCAAATCAGGTTTACTGCAGTT
>Location:NODE_268840_length_12752_cov_27.436010	Coordinate:1039	Reads:70	Hits:1	Allocated_reads:70	Strand:-
TACAATCCAAATCAGGTTTACTGCAGCT
>Location:NODE_268840_length_12752_cov_27.436010	Coordinate:1040	Reads:17	Hits:1	Allocated_reads:17	Strand:-
TAATACAATCCAAATCAGGTTTACTGCAGC
>Location:NODE_268840_length_12752_cov_27.436010	Coordinate:1040	Reads:6	Hits:1	Allocated_reads:6	Strand:-
TACAATCCAAATCAGGTTTACTGCAGC
>Location:NODE_268840_length_12752_cov_27.436010	Coordinate:1041	Reads:1	Hits:1	Allocated_reads:1	Strand:-
TAATACAATCCAAATCAGGTTTACTGCAG
>Location:NODE_268840_length_12752_cov_27.436010	Coordinate:1041	Reads:1	Hits:1	Allocated_reads:1	Strand:-
TACAATCCAAATCAGGTTTACTGCAG
>Location:NODE_268840_length_12752_cov_27.436010	Coordinate:1043	Reads:2	Hits:1	Allocated_reads:2	Strand:-
TAATACAATCCAAATCAGGTTTACTGC
>Location:NODE_268840_length_12752_cov_27.436010	Coordinate:1049	Reads:2	Hits:1	Allocated_reads:2	Strand:-
TAAGTAGCGTTAAGTAATACAATCCAAATCAGGTT
>Location:NODE_268840_length_12752_cov_27.436010	Coordinate:1050	Reads:1	Hits:1	Allocated_reads:1	Strand:-
TAAGTAGCGTTAAGTAATACAATCCAAATCAGGT
>Location:NODE_268840_length_12752_cov_27.436010	Coordinate:1056	Reads:1	Hits:1	Allocated_reads:1	Strand:-
TAAGTAGCGTTAAGTAATACAATCCAAA
>Location:NODE_268840_length_12752_cov_27.436010	Coordinate:1057	Reads:2	Hits:1	Allocated_reads:2	Strand:+
TTGGATTGTATTACTTAACGCTACT
>Location:NODE_268840_length_12752_cov_27.436010	Coordinate:1061	Reads:1	Hits:1	Allocated_reads:1	Strand:-
TGTTCAATAAGTAGCGTTAAGTAATACAAT
>Location:NODE_268840_length_12752_cov_27.436010	Coordinate:1070	Reads:1	Hits:1	Allocated_reads:1	Strand:-
TACAAGATGTTCAATAAGTAGCGTTAAG
>Location:NODE_268840_length_12752_cov_27.436010	Coordinate:1073	Reads:1	Hits:1	Allocated_reads:1	Strand:+
AACGCTACTTATTGAACATCTTGTAT
>Location:NODE_268840_length_12752_cov_27.436010	Coordinate:1073	Reads:12	Hits:1	Allocated_reads:12	Strand:-
TAATACAAGATGTTCAATAAGTAGCGTT
>Location:NODE_268840_length_12752_cov_27.436010	Coordinate:1073	Reads:1	Hits:1	Allocated_reads:1	Strand:-
TACAAGATGTTCAATAAGTAGCGTT
>Location:NODE_268840_length_12752_cov_27.436010	Coordinate:1074	Reads:1	Hits:1	Allocated_reads:1	Strand:+
ACGCTACTTATTGAACATCTTGTA
>Location:NODE_268840_length_12752_cov_27.436010	Coordinate:1074	Reads:1	Hits:1	Allocated_reads:1	Strand:+
ACGCTACTTATTGAACATCTTGTAT
>Location:NODE_268840_length_12752_cov_27.436010	Coordinate:1074	Reads:1	Hits:1	Allocated_reads:1	Strand:+
ACGCTACTTATTGAACATCTTGTATT
>Location:NODE_268840_length_12752_cov_27.436010	Coordinate:1074	Reads:1	Hits:1	Allocated_reads:1	Strand:+
ACGCTACTTATTGAACATCTTGTATTA
>Location:NODE_268840_length_12752_cov_27.436010	Coordinate:1074	Reads:1	Hits:1	Allocated_reads:1	Strand:+
ACGCTACTTATTGAACATCTTGTATTAGG
>Location:NODE_268840_length_12752_cov_27.436010	Coordinate:1074	Reads:7	Hits:1	Allocated_reads:7	Strand:+
ACGCTACTTATTGAACATCTTGTATTAGGA
>Location:NODE_268840_length_12752_cov_27.436010	Coordinate:1074	Reads:1	Hits:1	Allocated_reads:1	Strand:-
TAATACAAGATGTTCAATAAGTAGCGT
>Location:NODE_268840_length_12752_cov_27.436010	Coordinate:1088	Reads:1	Hits:1	Allocated_reads:1	Strand:+
ACATCTTGTATTAGGACGTGGTGTATTTGCC
>Location:NODE_268840_length_12752_cov_27.436010	Coordinate:1091	Reads:1	Hits:1	Allocated_reads:1	Strand:+
TCTTGTATTAGGACGTGGTGTATTTGCC
>Location:NODE_268840_length_12752_cov_27.436010	Coordinate:1091	Reads:1	Hits:1	Allocated_reads:1	Strand:+
TCTTGTATTAGGACGTGGTGTATTTGCCT
>Location:NODE_268840_length_12752_cov_27.436010	Coordinate:1099	Reads:2	Hits:1	Allocated_reads:2	Strand:-
TTGGTTCAGAGGCAAATACACCACGTCCTA
>Location:NODE_268840_length_12752_cov_27.436010	Coordinate:1100	Reads:4	Hits:1	Allocated_reads:4	Strand:-
TTGGTTCAGAGGCAAATACACCACGTCCT
>Location:NODE_268840_length_12752_cov_27.436010	Coordinate:1101	Reads:46	Hits:1	Allocated_reads:46	Strand:-
TTGGTTCAGAGGCAAATACACCACGTCC
>Location:NODE_268840_length_12752_cov_27.436010	Coordinate:1102	Reads:10	Hits:1	Allocated_reads:10	Strand:-
TTGGTTCAGAGGCAAATACACCACGTC
>Location:NODE_268840_length_12752_cov_27.436010	Coordinate:1104	Reads:1	Hits:1	Allocated_reads:1	Strand:-
AATTGGTTCAGAGGCAAATACACCACG
>Location:NODE_268840_length_12752_cov_27.436010	Coordinate:1104	Reads:2	Hits:1	Allocated_reads:2	Strand:-
TTGGTTCAGAGGCAAATACACCACG
>Location:NODE_268840_length_12752_cov_27.436010	Coordinate:1107	Reads:1	Hits:1	Allocated_reads:1	Strand:-
TTTCAATTGGTTCAGAGGCAAATACACC
>Location:NODE_268840_length_12752_cov_27.436010	Coordinate:1119	Reads:1	Hits:1	Allocated_reads:1	Strand:+
TCTGAACCAATTGAAAAGGGATCC
>Location:NODE_268840_length_12752_cov_27.436010	Coordinate:1119	Reads:13	Hits:1	Allocated_reads:13	Strand:+
TCTGAACCAATTGAAAAGGGATCCT
>Location:NODE_268840_length_12752_cov_27.436010	Coordinate:1119	Reads:5	Hits:1	Allocated_reads:5	Strand:+
TCTGAACCAATTGAAAAGGGATCCTT
>Location:NODE_268840_length_12752_cov_27.436010	Coordinate:1119	Reads:16	Hits:1	Allocated_reads:16	Strand:+
TCTGAACCAATTGAAAAGGGATCCTTT
>Location:NODE_268840_length_12752_cov_27.436010	Coordinate:1119	Reads:1	Hits:1	Allocated_reads:1	Strand:+
TCTGAACCAATTGAAAAGGGATCCTTGT
>Location:NODE_268840_length_12752_cov_27.436010	Coordinate:1119	Reads:2	Hits:1	Allocated_reads:2	Strand:+
TCTGAACCAATTGAAAAGGGATCCTTTG
>Location:NODE_268840_length_12752_cov_27.436010	Coordinate:1119	Reads:16	Hits:1	Allocated_reads:16	Strand:+
TCTGAACCAATTGAAAAGGGATCCTTTGT
>Location:NODE_268840_length_12752_cov_27.436010	Coordinate:1119	Reads:1	Hits:1	Allocated_reads:1	Strand:+
TCTGAACCAATTGAAAAGGGATCCTTTGTGGT
>Location:NODE_268840_length_12752_cov_27.436010	Coordinate:1124	Reads:1	Hits:1	Allocated_reads:1	Strand:+
ACCAATTGAAAAGGGATCCTTTGTGGT
>Location:NODE_268840_length_12752_cov_27.436010	Coordinate:1127	Reads:1	Hits:1	Allocated_reads:1	Strand:-
TACTCGACCACAAAGGATCCCTTTTCAATT
>Location:NODE_268840_length_12752_cov_27.436010	Coordinate:1131	Reads:1	Hits:1	Allocated_reads:1	Strand:-
ACGGTACTCGACCACAAAGGATCCCTTTTC
>Location:NODE_268840_length_12752_cov_27.436010	Coordinate:1131	Reads:1	Hits:1	Allocated_reads:1	Strand:-
GTACTCGACCACAAAGGATCCCTTTTC
>Location:NODE_268840_length_12752_cov_27.436010	Coordinate:1131	Reads:1	Hits:1	Allocated_reads:1	Strand:-
TACTCGACCACAAAGGATCCCTTTTC
>Location:NODE_268840_length_12752_cov_27.436010	Coordinate:1132	Reads:37	Hits:1	Allocated_reads:37	Strand:-
ACGGTACTCGACCACAAAGGATCCCTTTT
>Location:NODE_268840_length_12752_cov_27.436010	Coordinate:1132	Reads:10	Hits:1	Allocated_reads:10	Strand:-
CACGGTACTCGACCACAAAGGATCCCTTTT
>Location:NODE_268840_length_12752_cov_27.436010	Coordinate:1132	Reads:1	Hits:1	Allocated_reads:1	Strand:-
CCACGGTACTCGACCACAAAGGATCCCTTTT
>Location:NODE_268840_length_12752_cov_27.436010	Coordinate:1132	Reads:10	Hits:1	Allocated_reads:10	Strand:-
CGGTACTCGACCACAAAGGATCCCTTTT
>Location:NODE_268840_length_12752_cov_27.436010	Coordinate:1133	Reads:12	Hits:1	Allocated_reads:12	Strand:-
ACGGTACTCGACCACAAAGGATCCCTTT
>Location:NODE_268840_length_12752_cov_27.436010	Coordinate:1133	Reads:2	Hits:1	Allocated_reads:2	Strand:-
CACGGTACTCGACCACAAAGGATCCCTTT
>Location:NODE_268840_length_12752_cov_27.436010	Coordinate:1133	Reads:1	Hits:1	Allocated_reads:1	Strand:-
CCACGGTACTCGACCACAAAGGATCCCTTT
>Location:NODE_268840_length_12752_cov_27.436010	Coordinate:1133	Reads:3	Hits:1	Allocated_reads:3	Strand:-
CGGTACTCGACCACAAAGGATCCCTTT
>Location:NODE_268840_length_12752_cov_27.436010	Coordinate:1133	Reads:1	Hits:1	Allocated_reads:1	Strand:-
GGTACTCGACCACAAAGGATCCCTTT
>Location:NODE_268840_length_12752_cov_27.436010	Coordinate:1134	Reads:12	Hits:1	Allocated_reads:12	Strand:-
ACGGTACTCGACCACAAAGGATCCCTT
>Location:NODE_268840_length_12752_cov_27.436010	Coordinate:1134	Reads:6	Hits:1	Allocated_reads:6	Strand:-
CACGGTACTCGACCACAAAGGATCCCTT
>Location:NODE_268840_length_12752_cov_27.436010	Coordinate:1134	Reads:6	Hits:1	Allocated_reads:6	Strand:-
CCACGGTACTCGACCACAAAGGATCCCTT
>Location:NODE_268840_length_12752_cov_27.436010	Coordinate:1134	Reads:2	Hits:1	Allocated_reads:2	Strand:-
CCCACGGTACTCGACCACAAAGGATCCCTT
>Location:NODE_268840_length_12752_cov_27.436010	Coordinate:1134	Reads:1	Hits:1	Allocated_reads:1	Strand:-
CCCCACGGTACTCGACCACAAAGGATCCCTT
>Location:NODE_268840_length_12752_cov_27.436010	Coordinate:1135	Reads:1	Hits:1	Allocated_reads:1	Strand:-
CACGGTACTCGACCACAAAGGATCCCT
>Location:NODE_268840_length_12752_cov_27.436010	Coordinate:1135	Reads:1	Hits:1	Allocated_reads:1	Strand:-
CCCACGGTACTCGACCACAAAGGATCCCT
>Location:NODE_268840_length_12752_cov_27.436010	Coordinate:1139	Reads:2	Hits:1	Allocated_reads:2	Strand:-
CCCCACGGTACTCGACCACAAAGGAT
>Location:NODE_268840_length_12752_cov_27.436010	Coordinate:1140	Reads:1	Hits:1	Allocated_reads:1	Strand:-
AGCTCCCCACGGTACTCGACCACAAAGGA
>Location:NODE_268840_length_12752_cov_27.436010	Coordinate:1140	Reads:1	Hits:1	Allocated_reads:1	Strand:-
TAAGCTCCCCACGGTACTCGACCACAAAGGA
>Location:NODE_268840_length_12752_cov_27.436010	Coordinate:1140	Reads:1	Hits:1	Allocated_reads:1	Strand:-
TAAGCTCCCCACGGTACTCGACCACAAAGTA
>Location:NODE_268840_length_12752_cov_27.436010	Coordinate:1142	Reads:1	Hits:1	Allocated_reads:1	Strand:-
TAAGCTCCCCACGGTACTCGACCACAAAG
>Location:NODE_268840_length_12752_cov_27.436010	Coordinate:1143	Reads:1	Hits:1	Allocated_reads:1	Strand:-
TAAGCTCCCCACGGTACTCGACCACAAA
>Location:NODE_268840_length_12752_cov_27.436010	Coordinate:1145	Reads:2	Hits:1	Allocated_reads:2	Strand:-
CAGATAAGCTCCCCACGGTACTCGACCACA
>Location:NODE_268840_length_12752_cov_27.436010	Coordinate:1145	Reads:1	Hits:1	Allocated_reads:1	Strand:-
TCAGATAAGCTCCCCACGGTACTCGACCACA
>Location:NODE_268840_length_12752_cov_27.436010	Coordinate:1146	Reads:1	Hits:1	Allocated_reads:1	Strand:-
CAGATAAGCTCCCCACGGTACTCGACCAC
>Location:NODE_268840_length_12752_cov_27.436010	Coordinate:1146	Reads:1	Hits:1	Allocated_reads:1	Strand:-
TAAGCTCCCCACGGTACTCGACCAC
>Location:NODE_268840_length_12752_cov_27.436010	Coordinate:1146	Reads:2	Hits:1	Allocated_reads:2	Strand:-
TCAGATAAGCTCCCCACGGTACTCGACCAT
>Location:NODE_268840_length_12752_cov_27.436010	Coordinate:1147	Reads:1	Hits:1	Allocated_reads:1	Strand:+
TGGTCGAGTACCGTGGGGAGCTTAT
>Location:NODE_268840_length_12752_cov_27.436010	Coordinate:1148	Reads:3	Hits:1	Allocated_reads:3	Strand:-
TCAGATAAGCTCCCCACGGTACTCGACC
>Location:NODE_268840_length_12752_cov_27.436010	Coordinate:1148	Reads:1	Hits:1	Allocated_reads:1	Strand:-
TTCAGATAAGCTCCCCACGGTACTCGACA
>Location:NODE_268840_length_12752_cov_27.436010	Coordinate:1148	Reads:2	Hits:1	Allocated_reads:2	Strand:-
TTCAGATAAGCTCCCCACGGTACTCGACC
>Location:NODE_268840_length_12752_cov_27.436010	Coordinate:1149	Reads:1	Hits:1	Allocated_reads:1	Strand:-
CGTTCAGATAAGCTCCCCACGGTACTCGAC
>Location:NODE_268840_length_12752_cov_27.436010	Coordinate:1149	Reads:1	Hits:1	Allocated_reads:1	Strand:-
TCAGATAAGCTCCCCACGGTACTCGAC
>Location:NODE_268840_length_12752_cov_27.436010	Coordinate:1149	Reads:1	Hits:1	Allocated_reads:1	Strand:-
TTCAGATAAGCTCCCCACGGTACTCGAC
>Location:NODE_268840_length_12752_cov_27.436010	Coordinate:1150	Reads:1	Hits:1	Allocated_reads:1	Strand:-
GTTCAGATAAGCTCCCCACGGTACTCGA
>Location:NODE_268840_length_12752_cov_27.436010	Coordinate:1150	Reads:1	Hits:1	Allocated_reads:1	Strand:+
TCGAGTACCGTGGGGAGCTTATCT
>Location:NODE_268840_length_12752_cov_27.436010	Coordinate:1150	Reads:1	Hits:1	Allocated_reads:1	Strand:+
TCGAGTACCGTGGGGAGCTTATCTGAACG
>Location:NODE_268840_length_12752_cov_27.436010	Coordinate:1151	Reads:1	Hits:1	Allocated_reads:1	Strand:+
CGAGTACCGTGGGGAGCTTATCTGAAC
>Location:NODE_268840_length_12752_cov_27.436010	Coordinate:1151	Reads:3	Hits:1	Allocated_reads:3	Strand:+
CGAGTACCGTGGGGAGCTTATCTGAACG
>Location:NODE_268840_length_12752_cov_27.436010	Coordinate:1151	Reads:1	Hits:1	Allocated_reads:1	Strand:-
TTCAGATAAGCTCCCCACGGTACTCT
>Location:NODE_268840_length_12752_cov_27.436010	Coordinate:1152	Reads:1	Hits:1	Allocated_reads:1	Strand:-
CCCGTTCAGATAAGCTCCCCACGGTACTC
>Location:NODE_268840_length_12752_cov_27.436010	Coordinate:1152	Reads:1	Hits:1	Allocated_reads:1	Strand:+
GAGTACCGTGGGGAGCTTATCTGAAC
>Location:NODE_268840_length_12752_cov_27.436010	Coordinate:1152	Reads:4	Hits:1	Allocated_reads:4	Strand:-
TCCCGTTCAGATAAGCTCCCCACGGTACTC
>Location:NODE_268840_length_12752_cov_27.436010	Coordinate:1153	Reads:4	Hits:1	Allocated_reads:4	Strand:-
TCCCGTTCAGATAAGCTCCCCACGGTACT
>Location:NODE_268840_length_12752_cov_27.436010	Coordinate:1155	Reads:1	Hits:1	Allocated_reads:1	Strand:-
TCCCGTTCAGATAAGCTCCCCACGGTA
>Location:NODE_268840_length_12752_cov_27.436010	Coordinate:1161	Reads:1	Hits:1	Allocated_reads:1	Strand:+
GGGGAGCTTATCTGAACGGGACAAGCG
>Location:NODE_268840_length_12752_cov_27.436010	Coordinate:1163	Reads:2	Hits:1	Allocated_reads:2	Strand:+
GGAGCTTATCTGAACGGGACAAGCGGCA
>Location:NODE_268840_length_12752_cov_27.436010	Coordinate:1173	Reads:1	Hits:1	Allocated_reads:1	Strand:+
TGAACGGGACAAGCGGCAGAAAAAGT
>Location:NODE_268840_length_12752_cov_27.436010	Coordinate:1174	Reads:1	Hits:1	Allocated_reads:1	Strand:-
TGTACTTTTTCTGCCGCTTGTCCCGTTC
>Location:NODE_268840_length_12752_cov_27.436010	Coordinate:1174	Reads:1	Hits:1	Allocated_reads:1	Strand:-
TGTGTACTTTTTCTGCCGCTTGTCCCGAAA
>Location:NODE_268840_length_12752_cov_27.436010	Coordinate:1174	Reads:6	Hits:1	Allocated_reads:6	Strand:-
TGTGTACTTTTTCTGCCGCTTGTCCCGTTC
>Location:NODE_268840_length_12752_cov_27.436010	Coordinate:1175	Reads:1	Hits:1	Allocated_reads:1	Strand:-
TCTGTGTACTTTTTCTGCCGCTTGTCCCGTT
>Location:NODE_268840_length_12752_cov_27.436010	Coordinate:1175	Reads:40	Hits:1	Allocated_reads:40	Strand:-
TGTGTACTTTTTCTGCCGCTTGTCCCGTT
>Location:NODE_268840_length_12752_cov_27.436010	Coordinate:1176	Reads:1	Hits:1	Allocated_reads:1	Strand:-
CTGTGTACTTTTTCTGCCGCTTGTCCCGT
>Location:NODE_268840_length_12752_cov_27.436010	Coordinate:1176	Reads:1	Hits:1	Allocated_reads:1	Strand:-
TACTTTTTCTGCCGCTTGTCCCGT
>Location:NODE_268840_length_12752_cov_27.436010	Coordinate:1176	Reads:15	Hits:1	Allocated_reads:15	Strand:-
TGTGTACTTTTTCTGCCGCTTGTCCCGT
>Location:NODE_268840_length_12752_cov_27.436010	Coordinate:1177	Reads:1	Hits:1	Allocated_reads:1	Strand:-
TGTGTACTTTTTCTGCCGCTTGTCCCG
>Location:NODE_268840_length_12752_cov_27.436010	Coordinate:1177	Reads:1	Hits:1	Allocated_reads:1	Strand:-
TGTGTACTTTTTCTGCCGCTTGTCCCT
>Location:NODE_268840_length_12752_cov_27.436010	Coordinate:1178	Reads:1	Hits:1	Allocated_reads:1	Strand:-
TCTGTGTACTTTTTCTGCCGCTTGTCCC
>Location:NODE_268840_length_12752_cov_27.436010	Coordinate:1178	Reads:7	Hits:1	Allocated_reads:7	Strand:-
TGTGTACTTTTTCTGCCGCTTGTCCC
>Location:NODE_268840_length_12752_cov_27.436010	Coordinate:1178	Reads:1	Hits:1	Allocated_reads:1	Strand:-
TTTCTGTGTACTTTTTCTGCCGCTTGTCCT
>Location:NODE_268840_length_12752_cov_27.436010	Coordinate:1178	Reads:1	Hits:1	Allocated_reads:1	Strand:-
TTTTCTGTGTACTTTTTCTGCCGCTTGTCCC
>Location:NODE_268840_length_12752_cov_27.436010	Coordinate:1179	Reads:1	Hits:1	Allocated_reads:1	Strand:-
CTGTGTACTTTTTCTGCCGCTTGTCC
>Location:NODE_268840_length_12752_cov_27.436010	Coordinate:1179	Reads:1	Hits:1	Allocated_reads:1	Strand:-
TCTGTGTACTTTTTCTGCCGCTTGTCC
>Location:NODE_268840_length_12752_cov_27.436010	Coordinate:1179	Reads:7	Hits:1	Allocated_reads:7	Strand:-
TGTGTACTTTTTCTGCCGCTTGTCC
>Location:NODE_268840_length_12752_cov_27.436010	Coordinate:1180	Reads:2	Hits:1	Allocated_reads:2	Strand:-
TCTGTGTACTTTTTCTGCCGCTTGTC
>Location:NODE_268840_length_12752_cov_27.436010	Coordinate:1180	Reads:1	Hits:1	Allocated_reads:1	Strand:-
TGCTTTTCTGTGTACTTTTTCTGCCGCTTGTC
>Location:NODE_268840_length_12752_cov_27.436010	Coordinate:1180	Reads:1	Hits:1	Allocated_reads:1	Strand:-
TGTGTACTTTTTCTGCCGCTTGTC
>Location:NODE_268840_length_12752_cov_27.436010	Coordinate:1180	Reads:1	Hits:1	Allocated_reads:1	Strand:-
TTTCTGTGTACTTTTTCTGCCGCTTGTC
>Location:NODE_268840_length_12752_cov_27.436010	Coordinate:1180	Reads:1	Hits:1	Allocated_reads:1	Strand:-
TTTTCTGTGTACTTTTTCTGCCGCTTGTC
>Location:NODE_268840_length_12752_cov_27.436010	Coordinate:1180	Reads:1	Hits:1	Allocated_reads:1	Strand:-
TTTTCTGTGTACTTTTTCTGCCGCTTTTC
>Location:NODE_268840_length_12752_cov_27.436010	Coordinate:1181	Reads:1	Hits:1	Allocated_reads:1	Strand:-
TGCTTTTCTGTGTACTTTTTCTGCCGCTTGT
>Location:NODE_268840_length_12752_cov_27.436010	Coordinate:1181	Reads:1	Hits:1	Allocated_reads:1	Strand:-
TTTCTGTGTACTTTTTCTGCCGCTTGT
>Location:NODE_268840_length_12752_cov_27.436010	Coordinate:1181	Reads:2	Hits:1	Allocated_reads:2	Strand:-
TTTTCTGTGTACTTTTTCTGCCGCTTGT
>Location:NODE_268840_length_12752_cov_27.436010	Coordinate:1182	Reads:5	Hits:1	Allocated_reads:5	Strand:-
TGCTTTTCTGTGTACTTTTTCTGCCGCTTG
>Location:NODE_268840_length_12752_cov_27.436010	Coordinate:1182	Reads:1	Hits:1	Allocated_reads:1	Strand:-
TTTTCTGTGTACTTTTTCTGCCGCTTG
>Location:NODE_268840_length_12752_cov_27.436010	Coordinate:1183	Reads:3	Hits:1	Allocated_reads:3	Strand:-
TGCTTTTCTGTGTACTTTTTCTGCCGCTT
>Location:NODE_268840_length_12752_cov_27.436010	Coordinate:1184	Reads:1	Hits:1	Allocated_reads:1	Strand:-
TGCTTTTCTGTGTACTTTTTCTGCCGCC
>Location:NODE_268840_length_12752_cov_27.436010	Coordinate:1184	Reads:25	Hits:1	Allocated_reads:25	Strand:-
TGCTTTTCTGTGTACTTTTTCTGCCGCT
>Location:NODE_268840_length_12752_cov_27.436010	Coordinate:1184	Reads:3	Hits:1	Allocated_reads:3	Strand:-
TGCTTTTCTGTGTACTTTTTCTGCCGCG
>Location:NODE_268840_length_12752_cov_27.436010	Coordinate:1184	Reads:2	Hits:1	Allocated_reads:2	Strand:-
TTGCTTTTCTGTGTACTTTTTCTGCCGCT
>Location:NODE_268840_length_12752_cov_27.436010	Coordinate:1184	Reads:3	Hits:1	Allocated_reads:3	Strand:-
TTTGCTTTTCTGTGTACTTTTTCTGCCGCT
>Location:NODE_268840_length_12752_cov_27.436010	Coordinate:1185	Reads:1	Hits:1	Allocated_reads:1	Strand:-
GTTTGCTTTTCTGTGTACTTTTTCTGCCGC
>Location:NODE_268840_length_12752_cov_27.436010	Coordinate:1185	Reads:5	Hits:1	Allocated_reads:5	Strand:-
TGCTTTTCTGTGTACTTTTTCTGCCGC
>Location:NODE_268840_length_12752_cov_27.436010	Coordinate:1185	Reads:2	Hits:1	Allocated_reads:2	Strand:-
TTGCTTTTCTGTGTACTTTTTCTGCCGC
>Location:NODE_268840_length_12752_cov_27.436010	Coordinate:1187	Reads:2	Hits:1	Allocated_reads:2	Strand:-
TGCTTTTCTGTGTACTTTTTCTGCC
>Location:NODE_268840_length_12752_cov_27.436010	Coordinate:1187	Reads:3	Hits:1	Allocated_reads:3	Strand:-
TTGCTTTTCTGTGTACTTTTTCTGCC
>Location:NODE_268840_length_12752_cov_27.436010	Coordinate:1187	Reads:1	Hits:1	Allocated_reads:1	Strand:-
TTTGCTTTTCTGTGTACTTTTTCTGCC
>Location:NODE_268840_length_12752_cov_27.436010	Coordinate:1188	Reads:1	Hits:1	Allocated_reads:1	Strand:-
GTTTGCTTTTCTGTGTACTTTTTCTGC
>Location:NODE_268840_length_12752_cov_27.436010	Coordinate:1191	Reads:1	Hits:1	Allocated_reads:1	Strand:-
AGTTTGCTTTTCTGTGTACTTTTTC
>Location:NODE_268840_length_12752_cov_27.436010	Coordinate:1194	Reads:5	Hits:1	Allocated_reads:5	Strand:+
AAAGTACACAGAAAAGCAAACTGCTT
>Location:NODE_268840_length_12752_cov_27.436010	Coordinate:1194	Reads:1	Hits:1	Allocated_reads:1	Strand:+
AAAGTACACAGAAAAGCAAACTGCTTTCC
>Location:NODE_268840_length_12752_cov_27.436010	Coordinate:1196	Reads:1	Hits:1	Allocated_reads:1	Strand:+
AGTACACAGAAAAGCAAACTGCTTT
>Location:NODE_268840_length_12752_cov_27.436010	Coordinate:1197	Reads:1	Hits:1	Allocated_reads:1	Strand:+
GTACACAGAAAAGCAAACTGCTTTC
>Location:NODE_268840_length_12752_cov_27.436010	Coordinate:1204	Reads:1	Hits:1	Allocated_reads:1	Strand:-
TTTAAAATCAAATAGGAAAGCAGTTTGCTTTTC
>Location:NODE_268840_length_12752_cov_27.436010	Coordinate:1207	Reads:2	Hits:1	Allocated_reads:2	Strand:-
TAAAATCAAATAGGAAAGCAGTTTGCTT
>Location:NODE_268840_length_12752_cov_27.436010	Coordinate:1225	Reads:1	Hits:1	Allocated_reads:1	Strand:-
TGTACTATTTTTCCATTTAAAATCAAA
>Location:NODE_268840_length_12752_cov_27.436010	Coordinate:1229	Reads:1	Hits:1	Allocated_reads:1	Strand:-
CACCATGTACTATTTTTCCATTTAAAAT
>Location:NODE_268840_length_12752_cov_27.436010	Coordinate:1232	Reads:1	Hits:1	Allocated_reads:1	Strand:+
TTAAATGGAAAAATAGTACATGGTGGTA
>Location:NODE_268840_length_12752_cov_27.436010	Coordinate:1233	Reads:1	Hits:1	Allocated_reads:1	Strand:+
TAAATGGAAAAATAGTACATGGTGCAT
>Location:NODE_268840_length_12752_cov_27.436010	Coordinate:1234	Reads:1	Hits:1	Allocated_reads:1	Strand:-
TACTTACCACCATGTACTATTTTTCCATTT
>Location:NODE_268840_length_12752_cov_27.436010	Coordinate:1235	Reads:3	Hits:1	Allocated_reads:3	Strand:+
AATGGAAAAATAGTACATGGTGCAT
>Location:NODE_268840_length_12752_cov_27.436010	Coordinate:1235	Reads:8	Hits:1	Allocated_reads:8	Strand:-
TACTTACCACCATGTACTATTTTTCCATT
>Location:NODE_268840_length_12752_cov_27.436010	Coordinate:1235	Reads:1	Hits:1	Allocated_reads:1	Strand:-
TTACTTACCACCATGTACTATTTTTCCATT
>Location:NODE_268840_length_12752_cov_27.436010	Coordinate:1235	Reads:4	Hits:1	Allocated_reads:4	Strand:-
TTTACTTACCACCATGTACTATTTTTCCATT
>Location:NODE_268840_length_12752_cov_27.436010	Coordinate:1237	Reads:1	Hits:1	Allocated_reads:1	Strand:-
TACTTACCACCATGTACTATTTTTCCA
>Location:NODE_268840_length_12752_cov_27.436010	Coordinate:1241	Reads:1	Hits:1	Allocated_reads:1	Strand:-
TGCCTTTACTTACCACCATGTACTATTTG
>Location:NODE_268840_length_12752_cov_27.436010	Coordinate:1242	Reads:1	Hits:1	Allocated_reads:1	Strand:-
TATGCCTTTACTTACCACCATGTACTATTT
>Location:NODE_268840_length_12752_cov_27.436010	Coordinate:1243	Reads:1	Hits:1	Allocated_reads:1	Strand:-
TATGCCTTTACTTACCACCATGTACTATT
>Location:NODE_268840_length_12752_cov_27.436010	Coordinate:1243	Reads:1	Hits:1	Allocated_reads:1	Strand:-
TGCCTTTACTTACCACCATGTACTATT
>Location:NODE_268840_length_12752_cov_27.436010	Coordinate:1244	Reads:1	Hits:1	Allocated_reads:1	Strand:-
TATGCCTTTACTTACCACCATGTACTAT
>Location:NODE_268840_length_12752_cov_27.436010	Coordinate:1245	Reads:1	Hits:1	Allocated_reads:1	Strand:-
TATATGCCTTTACTTACCACCATGTACTA
>Location:NODE_268840_length_12752_cov_27.436010	Coordinate:1246	Reads:2	Hits:1	Allocated_reads:2	Strand:-
TATGCCTTTACTTACCACCATGTACT
>Location:NODE_268840_length_12752_cov_27.436010	Coordinate:1247	Reads:1	Hits:1	Allocated_reads:1	Strand:-
TATATGCCTTTACTTACCACCATGTAC
>Location:NODE_268840_length_12752_cov_27.436010	Coordinate:1248	Reads:1	Hits:1	Allocated_reads:1	Strand:-
TGTATATGCCTTTACTTACCACCATGTA
>Location:NODE_268840_length_12752_cov_27.436010	Coordinate:1248	Reads:2	Hits:1	Allocated_reads:2	Strand:-
TTGTATATGCCTTTACTTACCACCATGTA
>Location:NODE_268840_length_12752_cov_27.436010	Coordinate:1250	Reads:13	Hits:1	Allocated_reads:13	Strand:-
TATTGTATATGCCTTTACTTACCACCATG
>Location:NODE_268840_length_12752_cov_27.436010	Coordinate:1250	Reads:1	Hits:1	Allocated_reads:1	Strand:-
TGATATTGTATATGCCTTTACTTACCACCATG
>Location:NODE_268840_length_12752_cov_27.436010	Coordinate:1250	Reads:1	Hits:1	Allocated_reads:1	Strand:-
TTGTATATGCCTTTACTTACCACCATG
>Location:NODE_268840_length_12752_cov_27.436010	Coordinate:1252	Reads:1	Hits:1	Allocated_reads:1	Strand:-
TATTGTATATGCCTTTACTTACCACCG
>Location:NODE_268840_length_12752_cov_27.436010	Coordinate:1252	Reads:4	Hits:1	Allocated_reads:4	Strand:-
TATTGTATATGCCTTTACTTACCACCA
>Location:NODE_268840_length_12752_cov_27.436010	Coordinate:1252	Reads:1	Hits:1	Allocated_reads:1	Strand:-
TGATATTGTATATGCCTTTACTTACCACCA
>Location:NODE_268840_length_12752_cov_27.436010	Coordinate:1253	Reads:1	Hits:1	Allocated_reads:1	Strand:-
TATTGTATATGCCTTTACTTACCACC
>Location:NODE_268840_length_12752_cov_27.436010	Coordinate:1253	Reads:2	Hits:1	Allocated_reads:2	Strand:-
TGATATTGTATATGCCTTTACTTACCACC
>Location:NODE_268840_length_12752_cov_27.436010	Coordinate:1253	Reads:1	Hits:1	Allocated_reads:1	Strand:-
TTGTATATGCCTTTACTTACCACC
>Location:NODE_268840_length_12752_cov_27.436010	Coordinate:1254	Reads:1	Hits:1	Allocated_reads:1	Strand:-
TGATATTGTATATGCCTTTACTTACCAC
>Location:NODE_268840_length_12752_cov_27.436010	Coordinate:1260	Reads:1	Hits:1	Allocated_reads:1	Strand:-
AACTGATATTGTATATGCCTTTACT
>Location:NODE_268840_length_12752_cov_27.436010	Coordinate:1260	Reads:2	Hits:1	Allocated_reads:2	Strand:-
AGAACAACTGATATTGTATATGCCTTTACT
>Location:NODE_268840_length_12752_cov_27.436010	Coordinate:1260	Reads:1	Hits:1	Allocated_reads:1	Strand:-
GAACAACTGATATTGTATATGCCTTTACT
>Location:NODE_268840_length_12752_cov_27.436010	Coordinate:1260	Reads:1	Hits:1	Allocated_reads:1	Strand:-
TAAAGAACAACTGATATTGTATATGCCTTTACT
>Location:NODE_268840_length_12752_cov_27.436010	Coordinate:1261	Reads:1	Hits:1	Allocated_reads:1	Strand:-
GAACAACTGATATTGTATATGCCTTTAC
>Location:NODE_268840_length_12752_cov_27.436010	Coordinate:1262	Reads:1	Hits:1	Allocated_reads:1	Strand:+
TAAAGGCATATACAATATCAGTTGTT
>Location:NODE_268840_length_12752_cov_27.436010	Coordinate:1264	Reads:2	Hits:1	Allocated_reads:2	Strand:-
AAGAACAACTGATATTGTATATGCCTT
>Location:NODE_268840_length_12752_cov_27.436010	Coordinate:1264	Reads:3	Hits:1	Allocated_reads:3	Strand:-
TAAAGAACAACTGATATTGTATATGCCTT
>Location:NODE_268840_length_12752_cov_27.436010	Coordinate:1264	Reads:2	Hits:1	Allocated_reads:2	Strand:-
TGTAAAGAACAACTGATATTGTATATGCCTT
>Location:NODE_268840_length_12752_cov_27.436010	Coordinate:1265	Reads:1	Hits:1	Allocated_reads:1	Strand:-
AAGAACAACTGATATTGTATATGCCT
>Location:NODE_268840_length_12752_cov_27.436010	Coordinate:1265	Reads:1	Hits:1	Allocated_reads:1	Strand:-
TAAAGAACAACTGATATTGTATAGGCCT
>Location:NODE_268840_length_12752_cov_27.436010	Coordinate:1265	Reads:1	Hits:1	Allocated_reads:1	Strand:-
TAAAGAACAACTGATATTGTATATGCCG
>Location:NODE_268840_length_12752_cov_27.436010	Coordinate:1265	Reads:14	Hits:1	Allocated_reads:14	Strand:-
TAAAGAACAACTGATATTGTATATGCCT
>Location:NODE_268840_length_12752_cov_27.436010	Coordinate:1265	Reads:9	Hits:1	Allocated_reads:9	Strand:-
TGTAAAGAACAACTGATATTGTATATGCCT
>Location:NODE_268840_length_12752_cov_27.436010	Coordinate:1265	Reads:4	Hits:1	Allocated_reads:4	Strand:-
TTGTAAAGAACAACTGATATTGTATATGCCT
>Location:NODE_268840_length_12752_cov_27.436010	Coordinate:1266	Reads:2	Hits:1	Allocated_reads:2	Strand:-
AAAGAACAACTGATATTGTATATGCC
>Location:NODE_268840_length_12752_cov_27.436010	Coordinate:1266	Reads:1	Hits:1	Allocated_reads:1	Strand:-
TGTAAAGAACAACTGATATTGTATATGCC
>Location:NODE_268840_length_12752_cov_27.436010	Coordinate:1267	Reads:1	Hits:1	Allocated_reads:1	Strand:-
TGTTGTAAAGAACAACTGATATTGTATATGC
>Location:NODE_268840_length_12752_cov_27.436010	Coordinate:1270	Reads:1	Hits:1	Allocated_reads:1	Strand:-
GTTGTAAAGAACAACTGATATTGTATA
>Location:NODE_268840_length_12752_cov_27.436010	Coordinate:1270	Reads:1	Hits:1	Allocated_reads:1	Strand:-
TAATGTTGTAAAGAACAACTGATATTGTATA
>Location:NODE_268840_length_12752_cov_27.436010	Coordinate:1272	Reads:2	Hits:1	Allocated_reads:2	Strand:-
TAATGTTGTAAAGAACAACTGATATTGTA
>Location:NODE_268840_length_12752_cov_27.436010	Coordinate:1277	Reads:5	Hits:1	Allocated_reads:5	Strand:-
AAACATAATGTTGTAAAGAACAACTGATA
>Location:NODE_268840_length_12752_cov_27.436010	Coordinate:1282	Reads:1	Hits:1	Allocated_reads:1	Strand:-
CACTAAAAACATAATGTTGTAAAGAACAAC
>Location:NODE_268840_length_12752_cov_27.436010	Coordinate:1291	Reads:2	Hits:1	Allocated_reads:2	Strand:+
TACAACATTATGTTTTTAGTGAACAAA
>Location:NODE_268840_length_12752_cov_27.436010	Coordinate:1308	Reads:1	Hits:1	Allocated_reads:1	Strand:-
TGAAGAAAAGAACATATGTTTTGTTCACT
>Location:NODE_268840_length_12752_cov_27.436010	Coordinate:1312	Reads:3	Hits:1	Allocated_reads:3	Strand:-
AAAGTGAAGAAAAGAACATATGTTTTGTT
>Location:NODE_268840_length_12752_cov_27.436010	Coordinate:1312	Reads:2	Hits:1	Allocated_reads:2	Strand:-
AAGTGAAGAAAAGAACATATGTTTTGTT
>Location:NODE_268840_length_12752_cov_27.436010	Coordinate:1312	Reads:5	Hits:1	Allocated_reads:5	Strand:-
AGTGAAGAAAAGAACATATGTTTTGTT
>Location:NODE_268840_length_12752_cov_27.436010	Coordinate:1312	Reads:1	Hits:1	Allocated_reads:1	Strand:-
GTGAAGAAAAGAACATATGTTTTGTT
>Location:NODE_268840_length_12752_cov_27.436010	Coordinate:1312	Reads:2	Hits:1	Allocated_reads:2	Strand:-
TAAAAGTGAAGAAAAGAACATATGTTTTGTT
>Location:NODE_268840_length_12752_cov_27.436010	Coordinate:1313	Reads:1	Hits:1	Allocated_reads:1	Strand:-
AAAAGTGAAGAAAAGAACATATGTTTTGT
>Location:NODE_268840_length_12752_cov_27.436010	Coordinate:1313	Reads:1	Hits:1	Allocated_reads:1	Strand:+
ACAAAACATATGTTCTTTTCTTCACT
>Location:NODE_268840_length_12752_cov_27.436010	Coordinate:1313	Reads:1	Hits:1	Allocated_reads:1	Strand:+
ACAAAACATATGTTCTTTTCTTCACTT
>Location:NODE_268840_length_12752_cov_27.436010	Coordinate:1313	Reads:1	Hits:1	Allocated_reads:1	Strand:-
AGTGAAGAAAAGAACATATGTTTTGT
>Location:NODE_268840_length_12752_cov_27.436010	Coordinate:1313	Reads:1	Hits:1	Allocated_reads:1	Strand:-
TAAAAGTGAAGAAAAGAACATATGTTTTGT
>Location:NODE_268840_length_12752_cov_27.436010	Coordinate:1314	Reads:1	Hits:1	Allocated_reads:1	Strand:-
TGCTAAAAGTGAAGAAAAGAACATATGTTTTT
>Location:NODE_268840_length_12752_cov_27.436010	Coordinate:1315	Reads:1	Hits:1	Allocated_reads:1	Strand:-
AAAAGTGAAGAAAAGAACATATGTTTT
>Location:NODE_268840_length_12752_cov_27.436010	Coordinate:1315	Reads:4	Hits:1	Allocated_reads:4	Strand:-
AAAGTGAAGAAAAGAACATATGTTTT
>Location:NODE_268840_length_12752_cov_27.436010	Coordinate:1315	Reads:1	Hits:1	Allocated_reads:1	Strand:-
AAGTGAAGAAAAGAACATATGTTTT
>Location:NODE_268840_length_12752_cov_27.436010	Coordinate:1315	Reads:2	Hits:1	Allocated_reads:2	Strand:-
AGTGAAGAAAAGAACATATGTTTT
>Location:NODE_268840_length_12752_cov_27.436010	Coordinate:1315	Reads:1	Hits:1	Allocated_reads:1	Strand:-
GCTAAAAGTGAAGAAAAGAACATATGTTTT
>Location:NODE_268840_length_12752_cov_27.436010	Coordinate:1315	Reads:23	Hits:1	Allocated_reads:23	Strand:-
TAAAAGTGAAGAAAAGAACATATGTTTT
>Location:NODE_268840_length_12752_cov_27.436010	Coordinate:1315	Reads:2	Hits:1	Allocated_reads:2	Strand:-
TGCTAAAAGTGAAGAAAAGAACATATGTTTT
>Location:NODE_268840_length_12752_cov_27.436010	Coordinate:1316	Reads:1	Hits:1	Allocated_reads:1	Strand:-
AAAGTGAAGAAAAGAACATATGTTT
>Location:NODE_268840_length_12752_cov_27.436010	Coordinate:1316	Reads:1	Hits:1	Allocated_reads:1	Strand:-
AAGTGAAGAAAAGAACATATGTTT
>Location:NODE_268840_length_12752_cov_27.436010	Coordinate:1316	Reads:2	Hits:1	Allocated_reads:2	Strand:-
GCTAAAAGTGAAGAAAAGAACATATGTTT
>Location:NODE_268840_length_12752_cov_27.436010	Coordinate:1316	Reads:4	Hits:1	Allocated_reads:4	Strand:-
TAAAAGTGAAGAAAAGAACATATGTTT
>Location:NODE_268840_length_12752_cov_27.436010	Coordinate:1316	Reads:2	Hits:1	Allocated_reads:2	Strand:-
TGCTAAAAGTGAAGAAAAGAACATATGTTT
>Location:NODE_268840_length_12752_cov_27.436010	Coordinate:1317	Reads:1	Hits:1	Allocated_reads:1	Strand:-
GCTAAAAGTGAAGAAAAGAACATATGTT
>Location:NODE_268840_length_12752_cov_27.436010	Coordinate:1317	Reads:1	Hits:1	Allocated_reads:1	Strand:-
TAAAAGTGAAGAAAAGAACATATGTT
>Location:NODE_268840_length_12752_cov_27.436010	Coordinate:1317	Reads:1	Hits:1	Allocated_reads:1	Strand:-
TGCTAAAAGTGAAGAAAAGAACATATGTT
>Location:NODE_268840_length_12752_cov_27.436010	Coordinate:1321	Reads:1	Hits:1	Allocated_reads:1	Strand:+
TATGTTCTTTTCTTCACTTTTAGC
>Location:NODE_268840_length_12752_cov_27.436010	Coordinate:1327	Reads:1	Hits:1	Allocated_reads:1	Strand:+
CTTTTCTTCACTTTTAGCATTGATGCCTCCC
>Location:NODE_268840_length_12752_cov_27.436010	Coordinate:1331	Reads:1	Hits:1	Allocated_reads:1	Strand:-
ACGGGAGGCATCAATGCTAAAAGTGAAGA
>Location:NODE_268840_length_12752_cov_27.436010	Coordinate:1336	Reads:1	Hits:1	Allocated_reads:1	Strand:-
TCTTCACGGGAGGCATCAATGCTAAAAGT
>Location:NODE_268840_length_12752_cov_27.436010	Coordinate:1336	Reads:5	Hits:1	Allocated_reads:5	Strand:-
TTCACGGGAGGCATCAATGCTAAAAGT
>Location:NODE_268840_length_12752_cov_27.436010	Coordinate:1337	Reads:1	Hits:1	Allocated_reads:1	Strand:-
TTCACGGGAGGCATCAATGCTAAAAG
>Location:NODE_268840_length_12752_cov_27.436010	Coordinate:1342	Reads:1	Hits:1	Allocated_reads:1	Strand:-
TGAGTCGTCTTCACGGGAGGCATCAATGCT
>Location:NODE_268840_length_12752_cov_27.436010	Coordinate:1343	Reads:1	Hits:1	Allocated_reads:1	Strand:-
TGAGTCGTCTTCACGGGAGGCATCAATGC
>Location:NODE_268840_length_12752_cov_27.436010	Coordinate:1344	Reads:1	Hits:1	Allocated_reads:1	Strand:+
CATTGATGCCTCCCGTGAAGACGACTC
>Location:NODE_268840_length_12752_cov_27.436010	Coordinate:1344	Reads:1	Hits:1	Allocated_reads:1	Strand:-
TGAGTCGTCTTCACGGGAGGCATCAATG
>Location:NODE_268840_length_12752_cov_27.436010	Coordinate:1346	Reads:1	Hits:1	Allocated_reads:1	Strand:+
TTGATGCCTCCCGTGAAGACGACTC
>Location:NODE_268840_length_12752_cov_27.436010	Coordinate:1353	Reads:1	Hits:1	Allocated_reads:1	Strand:+
CTCCCGTGAAGACGACTCACTTGG
>Location:NODE_268840_length_12752_cov_27.436010	Coordinate:1353	Reads:1	Hits:1	Allocated_reads:1	Strand:+
CTCCCGTGAAGACGACTCACTTGT
>Location:NODE_268840_length_12752_cov_27.436010	Coordinate:1353	Reads:4	Hits:1	Allocated_reads:4	Strand:+
CTCCCGTGAAGACGACTCACTTGGC
>Location:NODE_268840_length_12752_cov_27.436010	Coordinate:1353	Reads:16	Hits:1	Allocated_reads:16	Strand:+
CTCCCGTGAAGACGACTCACTTGGCC
>Location:NODE_268840_length_12752_cov_27.436010	Coordinate:1353	Reads:3	Hits:1	Allocated_reads:3	Strand:+
CTCCCGTGAAGACGACTCACTTGGCCG
>Location:NODE_268840_length_12752_cov_27.436010	Coordinate:1353	Reads:1	Hits:1	Allocated_reads:1	Strand:+
CTCCCGTGAAGACGACTCACTTGGCCGG
>Location:NODE_268840_length_12752_cov_27.436010	Coordinate:1353	Reads:1	Hits:1	Allocated_reads:1	Strand:+
CTCCCGTGAAGACGACTCACTTGGCCGT
>Location:NODE_268840_length_12752_cov_27.436010	Coordinate:1353	Reads:2	Hits:1	Allocated_reads:2	Strand:+
CTCCCGTGAAGACGACTCACTTGGCCGGC
>Location:NODE_268840_length_12752_cov_27.436010	Coordinate:1355	Reads:1	Hits:1	Allocated_reads:1	Strand:+
CCCGTGAAGACGACTCACTTGGCC
>Location:NODE_268840_length_12752_cov_27.436010	Coordinate:1355	Reads:1	Hits:1	Allocated_reads:1	Strand:+
CCCGTGAAGACGACTCACTTGGCCGGCTGT
>Location:NODE_268840_length_12752_cov_27.436010	Coordinate:1358	Reads:2	Hits:1	Allocated_reads:2	Strand:+
GTGAAGACGACTCACTTGGCCGGC
>Location:NODE_268840_length_12752_cov_27.436010	Coordinate:1358	Reads:3	Hits:1	Allocated_reads:3	Strand:+
GTGAAGACGACTCACTTGGCCGGCT
>Location:NODE_268840_length_12752_cov_27.436010	Coordinate:1362	Reads:1	Hits:1	Allocated_reads:1	Strand:+
AGACGACTCACTTGGCCGGCTGGTTA
>Location:NODE_268840_length_12752_cov_27.436010	Coordinate:1362	Reads:1	Hits:1	Allocated_reads:1	Strand:+
AGACGACTCACTTGGCCGGCTGGTTAA
>Location:NODE_268840_length_12752_cov_27.436010	Coordinate:1362	Reads:1	Hits:1	Allocated_reads:1	Strand:+
AGACGACTCACTTGGCCGGCTGGTTAATT
>Location:NODE_268840_length_12752_cov_27.436010	Coordinate:1362	Reads:1	Hits:1	Allocated_reads:1	Strand:+
AGACGACTCACTTGGCCGGCTGGTTAATGATGAC
>Location:NODE_268840_length_12752_cov_27.436010	Coordinate:1362	Reads:1	Hits:1	Allocated_reads:1	Strand:-
TCATTAACCAGCCGGCCAAGTGAGTCGTCT
>Location:NODE_268840_length_12752_cov_27.436010	Coordinate:1363	Reads:2	Hits:1	Allocated_reads:2	Strand:-
ATTAACCAGCCGGCCAAGTGAGTCGTC
>Location:NODE_268840_length_12752_cov_27.436010	Coordinate:1363	Reads:2	Hits:1	Allocated_reads:2	Strand:-
CATTAACCAGCCGGCCAAGTGAGTCGTC
>Location:NODE_268840_length_12752_cov_27.436010	Coordinate:1363	Reads:1	Hits:1	Allocated_reads:1	Strand:-
TCATCATTAACCAGCCGGCCAAGTGAGTCGTC
>Location:NODE_268840_length_12752_cov_27.436010	Coordinate:1363	Reads:77	Hits:1	Allocated_reads:77	Strand:-
TCATTAACCAGCCGGCCAAGTGAGTCGTC
>Location:NODE_268840_length_12752_cov_27.436010	Coordinate:1363	Reads:5	Hits:1	Allocated_reads:5	Strand:-
TTAACCAGCCGGCCAAGTGAGTCGTC
>Location:NODE_268840_length_12752_cov_27.436010	Coordinate:1365	Reads:2	Hits:1	Allocated_reads:2	Strand:-
TCATTAACCAGCCGGCCAAGTGAGTCT
>Location:NODE_268840_length_12752_cov_27.436010	Coordinate:1369	Reads:1	Hits:1	Allocated_reads:1	Strand:+
TCACTTGGCCGGCTGGTTAATGATGACC
>Location:NODE_268840_length_12752_cov_27.436010	Coordinate:1376	Reads:1	Hits:1	Allocated_reads:1	Strand:-
TACTTGTGGTCATCATTAACCAGCCGGC
>Location:NODE_268840_length_12752_cov_27.436010	Coordinate:1379	Reads:2	Hits:1	Allocated_reads:2	Strand:-
TGGGTACTTGTGGTCATCATTAACCAGCC
>Location:NODE_268840_length_12752_cov_27.436010	Coordinate:1380	Reads:2	Hits:1	Allocated_reads:2	Strand:-
TGGGTACTTGTGGTCATCATTAACCAGC
>Location:NODE_268840_length_12752_cov_27.436010	Coordinate:1383	Reads:2	Hits:1	Allocated_reads:2	Strand:-
TGGGTACTTGTGGTCATCATTAACC
>Location:NODE_268840_length_12752_cov_27.436010	Coordinate:1385	Reads:1	Hits:1	Allocated_reads:1	Strand:+
TTAATGATGACCACAAGTACCCAAACT
>Location:NODE_268840_length_12752_cov_27.436010	Coordinate:1386	Reads:2	Hits:1	Allocated_reads:2	Strand:+
TAATGATGACCACAAGTACCCAAACTG
>Location:NODE_268840_length_12752_cov_27.436010	Coordinate:1389	Reads:1	Hits:1	Allocated_reads:1	Strand:+
TGATGACCACAAGTACCCAAACTG
>Location:NODE_268840_length_12752_cov_27.436010	Coordinate:1390	Reads:3	Hits:1	Allocated_reads:3	Strand:-
TCTTGCAGTTTGGGTACTTGTGGTCATC
>Location:NODE_268840_length_12752_cov_27.436010	Coordinate:1391	Reads:1	Hits:1	Allocated_reads:1	Strand:-
ATCTTGCAGTTTGGGTACTTGTGGTCAT
>Location:NODE_268840_length_12752_cov_27.436010	Coordinate:1391	Reads:1	Hits:1	Allocated_reads:1	Strand:-
TTCATCTTGCAGTTTGGGTACTTGTGGTCTC
>Location:NODE_268840_length_12752_cov_27.436010	Coordinate:1392	Reads:1	Hits:1	Allocated_reads:1	Strand:-
TCATCTTGCAGTTTGGGTACTTGTGGTCA
>Location:NODE_268840_length_12752_cov_27.436010	Coordinate:1392	Reads:1	Hits:1	Allocated_reads:1	Strand:-
TCTTGCAGTTTGGGTACTTGTGGTCA
>Location:NODE_268840_length_12752_cov_27.436010	Coordinate:1393	Reads:1	Hits:1	Allocated_reads:1	Strand:-
TCATCTTGCAGTTTGGGTACTTGTGGTC
>Location:NODE_268840_length_12752_cov_27.436010	Coordinate:1393	Reads:1	Hits:1	Allocated_reads:1	Strand:-
TCTTGCAGTTTGGGTACTTGTGGTC
>Location:NODE_268840_length_12752_cov_27.436010	Coordinate:1394	Reads:1	Hits:1	Allocated_reads:1	Strand:-
TGTTTCATCTTGCAGTTTGGGTACTTGTGGT
>Location:NODE_268840_length_12752_cov_27.436010	Coordinate:1394	Reads:3	Hits:1	Allocated_reads:3	Strand:-
TTCATCTTGCAGTTTGGGTACTTGTGGT
>Location:NODE_268840_length_12752_cov_27.436010	Coordinate:1394	Reads:2	Hits:1	Allocated_reads:2	Strand:-
TTTCATCTTGCAGTTTGGGTACTTGTGGT
>Location:NODE_268840_length_12752_cov_27.436010	Coordinate:1395	Reads:1	Hits:1	Allocated_reads:1	Strand:-
TCATCTTGCAGTTTGGGTACTTGTGG
>Location:NODE_268840_length_12752_cov_27.436010	Coordinate:1395	Reads:9	Hits:1	Allocated_reads:9	Strand:-
TGTTTCATCTTGCAGTTTGGGTACTTGTGG
>Location:NODE_268840_length_12752_cov_27.436010	Coordinate:1395	Reads:3	Hits:1	Allocated_reads:3	Strand:-
TTCATCTTGCAGTTTGGGTACTTGTGG
>Location:NODE_268840_length_12752_cov_27.436010	Coordinate:1397	Reads:1	Hits:1	Allocated_reads:1	Strand:-
TGTTTCATCTTGCAGTTTGGGTACTTGA
>Location:NODE_268840_length_12752_cov_27.436010	Coordinate:1397	Reads:47	Hits:1	Allocated_reads:47	Strand:-
TGTTTCATCTTGCAGTTTGGGTACTTGT
>Location:NODE_268840_length_12752_cov_27.436010	Coordinate:1397	Reads:1	Hits:1	Allocated_reads:1	Strand:-
TTCATCTTGCAGTTTGGGTACTTGT
>Location:NODE_268840_length_12752_cov_27.436010	Coordinate:1398	Reads:1	Hits:1	Allocated_reads:1	Strand:+
CAAGTACCCAAACTGCAAGATGAAAC
>Location:NODE_268840_length_12752_cov_27.436010	Coordinate:1398	Reads:2	Hits:1	Allocated_reads:2	Strand:+
CAAGTACCCAAACTGCAAGATGAAACA
>Location:NODE_268840_length_12752_cov_27.436010	Coordinate:1398	Reads:1	Hits:1	Allocated_reads:1	Strand:+
CAAGTACCCAAACTGCAAGATGAAACAG
>Location:NODE_268840_length_12752_cov_27.436010	Coordinate:1398	Reads:3	Hits:1	Allocated_reads:3	Strand:+
CAAGTACCCAAACTGCAAGATGAAACAGC
>Location:NODE_268840_length_12752_cov_27.436010	Coordinate:1398	Reads:5	Hits:1	Allocated_reads:5	Strand:+
CAAGTACCCAAACTGCAAGATGAAACAGCT
>Location:NODE_268840_length_12752_cov_27.436010	Coordinate:1398	Reads:1	Hits:1	Allocated_reads:1	Strand:-
TGTTTCATCTTGCAGTTTGGGTAGTTT
>Location:NODE_268840_length_12752_cov_27.436010	Coordinate:1398	Reads:4	Hits:1	Allocated_reads:4	Strand:-
TGTTTCATCTTGCAGTTTGGGTACTTG
>Location:NODE_268840_length_12752_cov_27.436010	Coordinate:1399	Reads:1	Hits:1	Allocated_reads:1	Strand:+
AAGTACCCAAACTGCAAGATGAAACA
>Location:NODE_268840_length_12752_cov_27.436010	Coordinate:1399	Reads:2	Hits:1	Allocated_reads:2	Strand:+
AAGTACCCAAACTGCAAGATGAAACAGC
>Location:NODE_268840_length_12752_cov_27.436010	Coordinate:1399	Reads:1	Hits:1	Allocated_reads:1	Strand:+
AAGTACCCAAACTGCAAGATGAAACAGCT
>Location:NODE_268840_length_12752_cov_27.436010	Coordinate:1399	Reads:3	Hits:1	Allocated_reads:3	Strand:-
TGTTTCATCTTGCAGTTTGGGTACTT
>Location:NODE_268840_length_12752_cov_27.436010	Coordinate:1400	Reads:1	Hits:1	Allocated_reads:1	Strand:+
AGTACCCAAACTGCAAGATGAAACAGCT
>Location:NODE_268840_length_12752_cov_27.436010	Coordinate:1400	Reads:4	Hits:1	Allocated_reads:4	Strand:-
TGTTTCATCTTGCAGTTTGGGTACT
>Location:NODE_268840_length_12752_cov_27.436010	Coordinate:1402	Reads:1	Hits:1	Allocated_reads:1	Strand:+
TACCCAAACTGCAAGATGAAACAGCT
>Location:NODE_268840_length_12752_cov_27.436010	Coordinate:1408	Reads:1	Hits:1	Allocated_reads:1	Strand:-
TGCCAGCTGTTTCATCTTGCAGTT
>Location:NODE_268840_length_12752_cov_27.436010	Coordinate:1408	Reads:1	Hits:1	Allocated_reads:1	Strand:-
TTATCCTGGACTGCCAGCTGTTTCATCTTGCAGTT
>Location:NODE_268840_length_12752_cov_27.436010	Coordinate:1411	Reads:1	Hits:1	Allocated_reads:1	Strand:-
TATCCTGGACTGCCAGCTGTTTCATCTTGCA
>Location:NODE_268840_length_12752_cov_27.436010	Coordinate:1411	Reads:3	Hits:1	Allocated_reads:3	Strand:-
TCCTGGACTGCCAGCTGTTTCATCTTGCA
>Location:NODE_268840_length_12752_cov_27.436010	Coordinate:1411	Reads:1	Hits:1	Allocated_reads:1	Strand:+
TGCAAGATGAAACAGCTGGCAGTCCAGGA
>Location:NODE_268840_length_12752_cov_27.436010	Coordinate:1411	Reads:1	Hits:1	Allocated_reads:1	Strand:-
TGGACTGCCAGCTGTTTCATCTTGCA
>Location:NODE_268840_length_12752_cov_27.436010	Coordinate:1411	Reads:1	Hits:1	Allocated_reads:1	Strand:-
TTATCCTGGACTGCCAGCTGTTTCATCTTGCA
>Location:NODE_268840_length_12752_cov_27.436010	Coordinate:1412	Reads:2	Hits:1	Allocated_reads:2	Strand:-
ATCCTGGACTGCCAGCTGTTTCATCTTGC
>Location:NODE_268840_length_12752_cov_27.436010	Coordinate:1412	Reads:1	Hits:1	Allocated_reads:1	Strand:-
CTGGACTGCCAGCTGTTTCATCTTGC
>Location:NODE_268840_length_12752_cov_27.436010	Coordinate:1412	Reads:81	Hits:1	Allocated_reads:81	Strand:-
TATCCTGGACTGCCAGCTGTTTCATCTTGC
>Location:NODE_268840_length_12752_cov_27.436010	Coordinate:1412	Reads:26	Hits:1	Allocated_reads:26	Strand:-
TCCTGGACTGCCAGCTGTTTCATCTTGC
>Location:NODE_268840_length_12752_cov_27.436010	Coordinate:1412	Reads:9	Hits:1	Allocated_reads:9	Strand:-
TGGACTGCCAGCTGTTTCATCTTGC
>Location:NODE_268840_length_12752_cov_27.436010	Coordinate:1412	Reads:1	Hits:1	Allocated_reads:1	Strand:-
TTATCCTGGACTGCCAGCTATTTCATCTTGC
>Location:NODE_268840_length_12752_cov_27.436010	Coordinate:1412	Reads:20	Hits:1	Allocated_reads:20	Strand:-
TTATCCTGGACTGCCAGCTGTTTCATCTTGC
>Location:NODE_268840_length_12752_cov_27.436010	Coordinate:1412	Reads:2	Hits:1	Allocated_reads:2	Strand:-
TTTATCCTGGACTGCCAGCTGTTTCATCTTGC
>Location:NODE_268840_length_12752_cov_27.436010	Coordinate:1413	Reads:1	Hits:1	Allocated_reads:1	Strand:+
CAAGATGAAACAGCTGGCAGTCCAGGATAAACC
>Location:NODE_268840_length_12752_cov_27.436010	Coordinate:1414	Reads:4	Hits:1	Allocated_reads:4	Strand:-
TATCCTGGACTGCCAGCTGTTTCATCTT
>Location:NODE_268840_length_12752_cov_27.436010	Coordinate:1415	Reads:1	Hits:1	Allocated_reads:1	Strand:+
AGATGAAACAGCTGGCAGTCCAGT
>Location:NODE_268840_length_12752_cov_27.436010	Coordinate:1415	Reads:16	Hits:1	Allocated_reads:16	Strand:+
AGATGAAACAGCTGGCAGTCCAGG
>Location:NODE_268840_length_12752_cov_27.436010	Coordinate:1415	Reads:2	Hits:1	Allocated_reads:2	Strand:+
AGATGAAACAGCTGGCAGTCCAGGA
>Location:NODE_268840_length_12752_cov_27.436010	Coordinate:1415	Reads:1	Hits:1	Allocated_reads:1	Strand:+
AGATGAAACAGCTGGCAGTCCAGGAA
>Location:NODE_268840_length_12752_cov_27.436010	Coordinate:1415	Reads:5	Hits:1	Allocated_reads:5	Strand:+
AGATGAAACAGCTGGCAGTCCAGGAT
>Location:NODE_268840_length_12752_cov_27.436010	Coordinate:1415	Reads:1	Hits:1	Allocated_reads:1	Strand:+
AGATGAAACAGCTGGCAGTCCAGGATA
>Location:NODE_268840_length_12752_cov_27.436010	Coordinate:1415	Reads:11	Hits:1	Allocated_reads:11	Strand:-
TATCCTGGACTGCCAGCTGTTTCATCT
>Location:NODE_268840_length_12752_cov_27.436010	Coordinate:1415	Reads:3	Hits:1	Allocated_reads:3	Strand:-
TTATCCTGGACTGCCAGCTGTTTCATCT
>Location:NODE_268840_length_12752_cov_27.436010	Coordinate:1415	Reads:4	Hits:1	Allocated_reads:4	Strand:-
TTTATCCTGGACTGCCAGCTGTTTCATCT
>Location:NODE_268840_length_12752_cov_27.436010	Coordinate:1416	Reads:1	Hits:1	Allocated_reads:1	Strand:-
GTTTATCCTGGACTGCCAGCTGTTTCATC
>Location:NODE_268840_length_12752_cov_27.436010	Coordinate:1416	Reads:17	Hits:1	Allocated_reads:17	Strand:-
TATCCTGGACTGCCAGCTGTTTCATC
>Location:NODE_268840_length_12752_cov_27.436010	Coordinate:1416	Reads:1	Hits:1	Allocated_reads:1	Strand:-
TCCTGGACTGCCAGCTGTTTCATC
>Location:NODE_268840_length_12752_cov_27.436010	Coordinate:1416	Reads:23	Hits:1	Allocated_reads:23	Strand:-
TTATCCTGGACTGCCAGCTGTTTCATC
>Location:NODE_268840_length_12752_cov_27.436010	Coordinate:1416	Reads:4	Hits:1	Allocated_reads:4	Strand:-
TTTATCCTGGACTGCCAGCTGTTTCATC
>Location:NODE_268840_length_12752_cov_27.436010	Coordinate:1417	Reads:1	Hits:1	Allocated_reads:1	Strand:-
TATCCTGGACTGCCAGCTGTTTCAT
>Location:NODE_268840_length_12752_cov_27.436010	Coordinate:1418	Reads:1	Hits:1	Allocated_reads:1	Strand:+
TGAAACAGCTGGCAGTCCAGGATAAACC
>Location:NODE_268840_length_12752_cov_27.436010	Coordinate:1419	Reads:1	Hits:1	Allocated_reads:1	Strand:-
GAGGTTTATCCTGGACTGCCAGCTGTTTC
>Location:NODE_268840_length_12752_cov_27.436010	Coordinate:1419	Reads:1	Hits:1	Allocated_reads:1	Strand:-
TTTATCCTGGACTGCCAGCTGTTTC
>Location:NODE_268840_length_12752_cov_27.436010	Coordinate:1420	Reads:1	Hits:1	Allocated_reads:1	Strand:-
GTTTATCCTGGACTGCCAGCTGTTT
>Location:NODE_268840_length_12752_cov_27.436010	Coordinate:1421	Reads:4	Hits:1	Allocated_reads:4	Strand:-
GAGGTTTATCCTGGACTGCCAGCTGTT
>Location:NODE_268840_length_12752_cov_27.436010	Coordinate:1422	Reads:1	Hits:1	Allocated_reads:1	Strand:+
ACAGCTGGCAGTCCAGGATAAACCT
>Location:NODE_268840_length_12752_cov_27.436010	Coordinate:1422	Reads:1	Hits:1	Allocated_reads:1	Strand:-
AGGTTTATCCTGGACTGCCAGCTGT
>Location:NODE_268840_length_12752_cov_27.436010	Coordinate:1422	Reads:2	Hits:1	Allocated_reads:2	Strand:-
GAGGTTTATCCTGGACTGCCAGCTGT
>Location:NODE_268840_length_12752_cov_27.436010	Coordinate:1424	Reads:1	Hits:1	Allocated_reads:1	Strand:-
ATGAGGTTTATCCTGGACTGCCAGCT
>Location:NODE_268840_length_12752_cov_27.436010	Coordinate:1424	Reads:1	Hits:1	Allocated_reads:1	Strand:-
ATGAGGTTTATCCTGGACTGCCAGTT
>Location:NODE_268840_length_12752_cov_27.436010	Coordinate:1424	Reads:1	Hits:1	Allocated_reads:1	Strand:-
GAGGTTTATCCTGGACTGCCAGCG
>Location:NODE_268840_length_12752_cov_27.436010	Coordinate:1424	Reads:1	Hits:1	Allocated_reads:1	Strand:-
GAGGTTTATCCTGGACTGCCAGCT
>Location:NODE_268840_length_12752_cov_27.436010	Coordinate:1424	Reads:2	Hits:1	Allocated_reads:2	Strand:-
GATGAGGTTTATCCTGGACTGCCAGCT
>Location:NODE_268840_length_12752_cov_27.436010	Coordinate:1425	Reads:2	Hits:1	Allocated_reads:2	Strand:-
GAGATGAGGTTTATCCTGGACTGCCAGC
>Location:NODE_268840_length_12752_cov_27.436010	Coordinate:1425	Reads:3	Hits:1	Allocated_reads:3	Strand:-
TGAGGTTTATCCTGGACTGCCAGC
>Location:NODE_268840_length_12752_cov_27.436010	Coordinate:1426	Reads:1	Hits:1	Allocated_reads:1	Strand:+
CTGGCAGTCCAGGATAAACCTCATCT
>Location:NODE_268840_length_12752_cov_27.436010	Coordinate:1427	Reads:1	Hits:1	Allocated_reads:1	Strand:-
GAGATGAGGTTTATCCTGGACTGCCA
>Location:NODE_268840_length_12752_cov_27.436010	Coordinate:1427	Reads:2	Hits:1	Allocated_reads:2	Strand:+
TGGCAGTCCAGGATAAACCTCATC
>Location:NODE_268840_length_12752_cov_27.436010	Coordinate:1428	Reads:1	Hits:1	Allocated_reads:1	Strand:-
AGAGATGAGGTTTATCCTGGACTGCC
>Location:NODE_268840_length_12752_cov_27.436010	Coordinate:1431	Reads:11	Hits:1	Allocated_reads:11	Strand:-
AACAAGCAGAGATGAGGTTTATCCTGGACT
>Location:NODE_268840_length_12752_cov_27.436010	Coordinate:1431	Reads:2	Hits:1	Allocated_reads:2	Strand:-
ACAAGCAGAGATGAGGTTTATCCTGGACT
>Location:NODE_268840_length_12752_cov_27.436010	Coordinate:1431	Reads:1	Hits:1	Allocated_reads:1	Strand:-
CAAGCAGAGATGAGGTTTATCCTAGACT
>Location:NODE_268840_length_12752_cov_27.436010	Coordinate:1431	Reads:9	Hits:1	Allocated_reads:9	Strand:-
CAAGCAGAGATGAGGTTTATCCTGGACT
>Location:NODE_268840_length_12752_cov_27.436010	Coordinate:1431	Reads:1	Hits:1	Allocated_reads:1	Strand:-
GCAGAGATGAGGTTTATCCTGGACT
>Location:NODE_268840_length_12752_cov_27.436010	Coordinate:1431	Reads:3	Hits:1	Allocated_reads:3	Strand:-
TAGCAAACAAGCAGAGATGAGGTTTATCCTGGACT
>Location:NODE_268840_length_12752_cov_27.436010	Coordinate:1432	Reads:3	Hits:1	Allocated_reads:3	Strand:-
AACAAGCAGAGATGAGGTTTATCCTGGAC
>Location:NODE_268840_length_12752_cov_27.436010	Coordinate:1432	Reads:1	Hits:1	Allocated_reads:1	Strand:-
AGCAAACAAGCAGAGATGAGGTTTATCCTGGAC
>Location:NODE_268840_length_12752_cov_27.436010	Coordinate:1432	Reads:1	Hits:1	Allocated_reads:1	Strand:-
CAAGCAGAGATGAGGTTTATCCTGGAC
>Location:NODE_268840_length_12752_cov_27.436010	Coordinate:1432	Reads:1	Hits:1	Allocated_reads:1	Strand:+
GTCCAGGATAAACCTCATCTCTGC
>Location:NODE_268840_length_12752_cov_27.436010	Coordinate:1432	Reads:1	Hits:1	Allocated_reads:1	Strand:+
GTCCAGGATAAACCTCATCTCTGCT
>Location:NODE_268840_length_12752_cov_27.436010	Coordinate:1432	Reads:1	Hits:1	Allocated_reads:1	Strand:+
GTCCAGGATAAACCTCATCTCTGCTT
>Location:NODE_268840_length_12752_cov_27.436010	Coordinate:1432	Reads:1	Hits:1	Allocated_reads:1	Strand:+
GTCCAGGATAAACCTCATCTCTGCTTGTTT
>Location:NODE_268840_length_12752_cov_27.436010	Coordinate:1432	Reads:1	Hits:1	Allocated_reads:1	Strand:-
TAGCAAACAAGCAGAGATGAGGTTTATCCTGGAC
>Location:NODE_268840_length_12752_cov_27.436010	Coordinate:1433	Reads:1	Hits:1	Allocated_reads:1	Strand:+
TCCAGGATAAACCTCATCTCTGCT
>Location:NODE_268840_length_12752_cov_27.436010	Coordinate:1433	Reads:1	Hits:1	Allocated_reads:1	Strand:+
TCCAGGATAAACCTCATCTCTGCTTGTT
>Location:NODE_268840_length_12752_cov_27.436010	Coordinate:1436	Reads:1	Hits:1	Allocated_reads:1	Strand:+
AGGATAAACCTCATCTCTGCTTGT
>Location:NODE_268840_length_12752_cov_27.436010	Coordinate:1436	Reads:7	Hits:1	Allocated_reads:7	Strand:-
TAGCAAACAAGCAGAGATGAGGTTTATCCT
>Location:NODE_268840_length_12752_cov_27.436010	Coordinate:1437	Reads:7	Hits:1	Allocated_reads:7	Strand:-
TAGCAAACAAGCAGAGATGAGGTTTATCC
>Location:NODE_268840_length_12752_cov_27.436010	Coordinate:1438	Reads:1	Hits:1	Allocated_reads:1	Strand:-
TAGCAAACAAGCAGAGATGAGGTTTATC
>Location:NODE_268840_length_12752_cov_27.436010	Coordinate:1439	Reads:1	Hits:1	Allocated_reads:1	Strand:+
ATAAACCTCATCTCTGCTTGTTTGCTATT
>Location:NODE_268840_length_12752_cov_27.436010	Coordinate:1440	Reads:1	Hits:1	Allocated_reads:1	Strand:-
TAGCAAACAAGCAGAGATGAGGTTTA
>Location:NODE_268840_length_12752_cov_27.436010	Coordinate:1442	Reads:1	Hits:1	Allocated_reads:1	Strand:-
TCAATAGCAAACAAGCAGAGATGAGGTT
>Location:NODE_268840_length_12752_cov_27.436010	Coordinate:1442	Reads:2	Hits:1	Allocated_reads:2	Strand:-
TTCAATAGCAAACAAGCAGAGATGAGGTT
>Location:NODE_268840_length_12752_cov_27.436010	Coordinate:1443	Reads:2	Hits:1	Allocated_reads:2	Strand:-
TCAATAGCAAACAAGCAGAGATGAGGT
>Location:NODE_268840_length_12752_cov_27.436010	Coordinate:1443	Reads:2	Hits:1	Allocated_reads:2	Strand:-
TTCAATAGCAAACAAGCAGAGATGAGGT
>Location:NODE_268840_length_12752_cov_27.436010	Coordinate:1443	Reads:1	Hits:1	Allocated_reads:1	Strand:-
TTTTCAATAGCAAACAAGCAGAGATGAGGT
>Location:NODE_268840_length_12752_cov_27.436010	Coordinate:1444	Reads:2	Hits:1	Allocated_reads:2	Strand:-
TTTCAATAGCAAACAAGCAGAGATGAGG
>Location:NODE_268840_length_12752_cov_27.436010	Coordinate:1449	Reads:1	Hits:1	Allocated_reads:1	Strand:-
TATTTTCAATAGCAAACAAGCAGAGA
>Location:NODE_268840_length_12752_cov_27.436010	Coordinate:1459	Reads:1	Hits:1	Allocated_reads:1	Strand:-
ACTCTCCGCTTGCATATTTTCAATAGCAAA
>Location:NODE_268840_length_12752_cov_27.436010	Coordinate:1460	Reads:1	Hits:1	Allocated_reads:1	Strand:+
TTGCTATTGAAAATATGCAAGCGGAGAGTGAAATC
>Location:NODE_268840_length_12752_cov_27.436010	Coordinate:1464	Reads:1	Hits:1	Allocated_reads:1	Strand:+
TATTGAAAATATGCAAGCGGAGAGTGAAATCA
>Location:NODE_268840_length_12752_cov_27.436010	Coordinate:1465	Reads:1	Hits:1	Allocated_reads:1	Strand:+
ATTGAAAATATGCAAGCGGAGAGT
>Location:NODE_268840_length_12752_cov_27.436010	Coordinate:1465	Reads:1	Hits:1	Allocated_reads:1	Strand:+
ATTGAAAATATGCAAGCGGAGAGTGA
>Location:NODE_268840_length_12752_cov_27.436010	Coordinate:1465	Reads:1	Hits:1	Allocated_reads:1	Strand:+
ATTGAAAATATGCAAGCGGAGAGTGT
>Location:NODE_268840_length_12752_cov_27.436010	Coordinate:1465	Reads:2	Hits:1	Allocated_reads:2	Strand:+
ATTGAAAATATGCAAGCGGAGAGTGAAA
>Location:NODE_268840_length_12752_cov_27.436010	Coordinate:1468	Reads:1	Hits:1	Allocated_reads:1	Strand:-
TGATTTCACTCTCCGCTTGCATATTTTC
>Location:NODE_268840_length_12752_cov_27.436010	Coordinate:1469	Reads:1	Hits:1	Allocated_reads:1	Strand:+
AAAATATGCAAGCGGAGAGTGAAATC
>Location:NODE_268840_length_12752_cov_27.436010	Coordinate:1469	Reads:1	Hits:1	Allocated_reads:1	Strand:-
TGATTTCACTCTCCGCTTGCATATTTT
>Location:NODE_268840_length_12752_cov_27.436010	Coordinate:1473	Reads:1	Hits:1	Allocated_reads:1	Strand:-
TCATAGGTGATTTCACTCTCCGCTTGCATA
>Location:NODE_268840_length_12752_cov_27.436010	Coordinate:1477	Reads:1	Hits:1	Allocated_reads:1	Strand:-
TAGTCATAGGTGATTTCACTCTCCGCGTT
>Location:NODE_268840_length_12752_cov_27.436010	Coordinate:1477	Reads:1	Hits:1	Allocated_reads:1	Strand:-
TAGTCATAGGTGATTTCACTCTCCGCTTG
>Location:NODE_268840_length_12752_cov_27.436010	Coordinate:1478	Reads:1	Hits:1	Allocated_reads:1	Strand:+
AAGCGGAGAGTGAAATCACCTATGA
>Location:NODE_268840_length_12752_cov_27.436010	Coordinate:1478	Reads:3	Hits:1	Allocated_reads:3	Strand:-
TAGTCATAGGTGATTTCACTCTCCGCTT
>Location:NODE_268840_length_12752_cov_27.436010	Coordinate:1479	Reads:1	Hits:1	Allocated_reads:1	Strand:-
TAGTCATAGGTGATTTCACTCTCCGCG
>Location:NODE_268840_length_12752_cov_27.436010	Coordinate:1479	Reads:10	Hits:1	Allocated_reads:10	Strand:-
TAGTCATAGGTGATTTCACTCTCCGCT
>Location:NODE_268840_length_12752_cov_27.436010	Coordinate:1480	Reads:1	Hits:1	Allocated_reads:1	Strand:-
CATAGTCATAGGTGATTTCACTCACCGC
>Location:NODE_268840_length_12752_cov_27.436010	Coordinate:1480	Reads:1	Hits:1	Allocated_reads:1	Strand:-
CATAGTCATAGGTGATTTCACTCTCCGC
>Location:NODE_268840_length_12752_cov_27.436010	Coordinate:1480	Reads:1	Hits:1	Allocated_reads:1	Strand:+
GCGGAGAGTGAAATCACCTATGACTATGG
>Location:NODE_268840_length_12752_cov_27.436010	Coordinate:1480	Reads:9	Hits:1	Allocated_reads:9	Strand:-
TAGTCATAGGTGATTTCACTCTCCGC
>Location:NODE_268840_length_12752_cov_27.436010	Coordinate:1481	Reads:4	Hits:1	Allocated_reads:4	Strand:-
TAGTCATAGGTGATTTCACTCTCCG
>Location:NODE_268840_length_12752_cov_27.436010	Coordinate:1482	Reads:3	Hits:1	Allocated_reads:3	Strand:-
CCCATAGTCATAGGTGATTTCACTCTCC
>Location:NODE_268840_length_12752_cov_27.436010	Coordinate:1482	Reads:3	Hits:1	Allocated_reads:3	Strand:-
CCCCATAGTCATAGGTGATTTCACTCTCC
>Location:NODE_268840_length_12752_cov_27.436010	Coordinate:1482	Reads:2	Hits:1	Allocated_reads:2	Strand:-
TAGTCATAGGTGATTTCACTCTCC
>Location:NODE_268840_length_12752_cov_27.436010	Coordinate:1482	Reads:3	Hits:1	Allocated_reads:3	Strand:-
TCCCCATAGTCATAGGTGATTTCACTCTCC
>Location:NODE_268840_length_12752_cov_27.436010	Coordinate:1483	Reads:1	Hits:1	Allocated_reads:1	Strand:-
ATAGTCATAGGTGATTTCACTCTC
>Location:NODE_268840_length_12752_cov_27.436010	Coordinate:1483	Reads:1	Hits:1	Allocated_reads:1	Strand:-
TTCCCCATAGTCATAGGTGATTTCACTCTC
>Location:NODE_268840_length_12752_cov_27.436010	Coordinate:1484	Reads:1	Hits:1	Allocated_reads:1	Strand:-
CATAGTCATAGGTGATTTCACTCT
>Location:NODE_268840_length_12752_cov_27.436010	Coordinate:1486	Reads:1	Hits:1	Allocated_reads:1	Strand:+
AGTGAAATCACCTATGACTATGGG
>Location:NODE_268840_length_12752_cov_27.436010	Coordinate:1486	Reads:1	Hits:1	Allocated_reads:1	Strand:+
AGTGAAATCACCTATGACTATGGGGAAT
>Location:NODE_268840_length_12752_cov_27.436010	Coordinate:1491	Reads:1	Hits:1	Allocated_reads:1	Strand:-
CATAGATTCCCCATAGTCATAGGTGATT
>Location:NODE_268840_length_12752_cov_27.436010	Coordinate:1495	Reads:2	Hits:1	Allocated_reads:2	Strand:-
TGGCCACATAGATTCCCCATAGTCATAGGT
>Location:NODE_268840_length_12752_cov_27.436010	Coordinate:1496	Reads:1	Hits:1	Allocated_reads:1	Strand:-
ATGGCCACATAGATTCCCCATAGTCATAGG
>Location:NODE_268840_length_12752_cov_27.436010	Coordinate:1496	Reads:4	Hits:1	Allocated_reads:4	Strand:+
CCTATGACTATGGGGAATCTATGT
>Location:NODE_268840_length_12752_cov_27.436010	Coordinate:1496	Reads:1	Hits:1	Allocated_reads:1	Strand:+
CCTATGACTATGGGGAATCTATGTG
>Location:NODE_268840_length_12752_cov_27.436010	Coordinate:1496	Reads:1	Hits:1	Allocated_reads:1	Strand:+
CCTATGACTATGGGGAATCTATGTGT
>Location:NODE_268840_length_12752_cov_27.436010	Coordinate:1496	Reads:2	Hits:1	Allocated_reads:2	Strand:+
CCTATGACTATGGGGAATCTATGTGG
>Location:NODE_268840_length_12752_cov_27.436010	Coordinate:1496	Reads:8	Hits:1	Allocated_reads:8	Strand:+
CCTATGACTATGGGGAATCTATGTGGC
>Location:NODE_268840_length_12752_cov_27.436010	Coordinate:1496	Reads:1	Hits:1	Allocated_reads:1	Strand:+
CCTATGACTATGGGGAATCTATGTGGCCT
>Location:NODE_268840_length_12752_cov_27.436010	Coordinate:1496	Reads:1	Hits:1	Allocated_reads:1	Strand:-
GGCCACATAGATTCCCCATAGTCATAGG
>Location:NODE_268840_length_12752_cov_27.436010	Coordinate:1496	Reads:2	Hits:1	Allocated_reads:2	Strand:-
TGGCCACATAGATTCCCCATAGTCATAGG
>Location:NODE_268840_length_12752_cov_27.436010	Coordinate:1498	Reads:1	Hits:1	Allocated_reads:1	Strand:-
GCCATGGCCACATAGATTCCCCATAGTCATA
>Location:NODE_268840_length_12752_cov_27.436010	Coordinate:1498	Reads:2	Hits:1	Allocated_reads:2	Strand:-
TGGCCACATAGATTCCCCATAGTCATA
>Location:NODE_268840_length_12752_cov_27.436010	Coordinate:1500	Reads:1	Hits:1	Allocated_reads:1	Strand:-
CATGGCCACATAGATTCCCCATAGTCA
>Location:NODE_268840_length_12752_cov_27.436010	Coordinate:1501	Reads:1	Hits:1	Allocated_reads:1	Strand:-
TGGCCACATAGATTCCCCATAGTC
>Location:NODE_268840_length_12752_cov_27.436010	Coordinate:1506	Reads:1	Hits:1	Allocated_reads:1	Strand:-
TACCAGAGCTCGCCATGGCCACATAGATTCCCCA
>Location:NODE_268840_length_12752_cov_27.436010	Coordinate:1506	Reads:1	Hits:1	Allocated_reads:1	Strand:-
TCGCCATGGCCACATAGATTCCCCA
>Location:NODE_268840_length_12752_cov_27.436010	Coordinate:1507	Reads:1	Hits:1	Allocated_reads:1	Strand:-
TACCAGAGCTCGCCATGGCCACATAGATTCCCC
>Location:NODE_268840_length_12752_cov_27.436010	Coordinate:1508	Reads:1	Hits:1	Allocated_reads:1	Strand:-
GCTCGCCATGGCCACATAGATTCCC
>Location:NODE_268840_length_12752_cov_27.436010	Coordinate:1508	Reads:1	Hits:1	Allocated_reads:1	Strand:-
TACCAGAGCTCGCCATGGCCACATAGATTCCC
>Location:NODE_268840_length_12752_cov_27.436010	Coordinate:1512	Reads:1	Hits:1	Allocated_reads:1	Strand:-
TACCAGAGCTCGCCATGGCCACATAGAA
>Location:NODE_268840_length_12752_cov_27.436010	Coordinate:1512	Reads:1	Hits:1	Allocated_reads:1	Strand:-
TACCAGAGCTCGCCATGGCCACATAGAT
>Location:NODE_268840_length_12752_cov_27.436010	Coordinate:1512	Reads:1	Hits:1	Allocated_reads:1	Strand:-
TTTACTTACCAGAGCTCGCCATGGCCACATAGAT
>Location:NODE_268840_length_12752_cov_27.436010	Coordinate:1515	Reads:5	Hits:1	Allocated_reads:5	Strand:-
TACTTACCAGAGCTCGCCATGGCCACATA
>Location:NODE_268840_length_12752_cov_27.436010	Coordinate:1517	Reads:1	Hits:1	Allocated_reads:1	Strand:-
ATTTACTTACCAGAGCTCGCCATGGCCACA
>Location:NODE_268840_length_12752_cov_27.436010	Coordinate:1517	Reads:19	Hits:1	Allocated_reads:19	Strand:-
TACTTACCAGAGCTCGCCATGGCCACA
>Location:NODE_268840_length_12752_cov_27.436010	Coordinate:1517	Reads:5	Hits:1	Allocated_reads:5	Strand:-
TTACTTACCAGAGCTCGCCATGGCCACA
>Location:NODE_268840_length_12752_cov_27.436010	Coordinate:1517	Reads:1	Hits:1	Allocated_reads:1	Strand:-
TTTACTTACCAGAGCTCGCCATGGCCACA
>Location:NODE_268840_length_12752_cov_27.436010	Coordinate:1519	Reads:1	Hits:1	Allocated_reads:1	Strand:-
ATTTACTTACCAGAGCTCGCCATGGCCA
>Location:NODE_268840_length_12752_cov_27.436010	Coordinate:1519	Reads:1	Hits:1	Allocated_reads:1	Strand:-
GATTTACTTACCAGAGCTCGCCATGGCCA
>Location:NODE_268840_length_12752_cov_27.436010	Coordinate:1520	Reads:2	Hits:1	Allocated_reads:2	Strand:-
ATTTACTTACCAGAGCTCGCCATGGCC
>Location:NODE_268840_length_12752_cov_27.436010	Coordinate:1520	Reads:3	Hits:1	Allocated_reads:3	Strand:-
GAGGATTTACTTACCAGAGCTCGCCATGGCC
>Location:NODE_268840_length_12752_cov_27.436010	Coordinate:1520	Reads:3	Hits:1	Allocated_reads:3	Strand:-
GATTTACTTACCAGAGCTCGCCATGGCC
>Location:NODE_268840_length_12752_cov_27.436010	Coordinate:1520	Reads:2	Hits:1	Allocated_reads:2	Strand:-
TACTTACCAGAGCTCGCCATGGCC
>Location:NODE_268840_length_12752_cov_27.436010	Coordinate:1520	Reads:2	Hits:1	Allocated_reads:2	Strand:-
TTACTTACCAGAGCTCGCCATGGCC
>Location:NODE_268840_length_12752_cov_27.436010	Coordinate:1520	Reads:3	Hits:1	Allocated_reads:3	Strand:-
TTTACTTACCAGAGCTCGCCATGGCC
>Location:NODE_268840_length_12752_cov_27.436010	Coordinate:1521	Reads:1	Hits:1	Allocated_reads:1	Strand:-
GAGGATTTACTTACCAGAGCTCGCCATGGC
>Location:NODE_268840_length_12752_cov_27.436010	Coordinate:1521	Reads:1	Hits:1	Allocated_reads:1	Strand:-
TGAAGAGGATTTACTTACCAGAGCTCGCCATGGC
>Location:NODE_268840_length_12752_cov_27.436010	Coordinate:1523	Reads:1	Hits:1	Allocated_reads:1	Strand:-
AAGAGGATTTACTTACCAGAGCTCGCCATG
>Location:NODE_268840_length_12752_cov_27.436010	Coordinate:1523	Reads:1	Hits:1	Allocated_reads:1	Strand:-
GAGGATTTACTTACCAGAGCTCGCCATG
>Location:NODE_268840_length_12752_cov_27.436010	Coordinate:1525	Reads:1	Hits:1	Allocated_reads:1	Strand:-
AAGAGGATTTACTTACCAGAGCTCGCCA
>Location:NODE_268840_length_12752_cov_27.436010	Coordinate:1525	Reads:1	Hits:1	Allocated_reads:1	Strand:-
GAAGAGGATTTACTTACCAGAGCTCGCCA
>Location:NODE_268840_length_12752_cov_27.436010	Coordinate:1525	Reads:1	Hits:1	Allocated_reads:1	Strand:-
GAGGATTTACTTACCAGAGCTCGCCA
>Location:NODE_268840_length_12752_cov_27.436010	Coordinate:1525	Reads:1	Hits:1	Allocated_reads:1	Strand:-
TATGAAGAGGATTTACTTACCAGAGCTCGCCT
>Location:NODE_268840_length_12752_cov_27.436010	Coordinate:1525	Reads:2	Hits:1	Allocated_reads:2	Strand:-
TGAAGAGGATTTACTTACCAGAGCTCGCCA
>Location:NODE_268840_length_12752_cov_27.436010	Coordinate:1526	Reads:3	Hits:1	Allocated_reads:3	Strand:-
GAAGAGGATTTACTTACCAGAGCTCGCC
>Location:NODE_268840_length_12752_cov_27.436010	Coordinate:1526	Reads:3	Hits:1	Allocated_reads:3	Strand:-
TATGAAGAGGATTTACTTACCAGAGCTCGCC
>Location:NODE_268840_length_12752_cov_27.436010	Coordinate:1526	Reads:3	Hits:1	Allocated_reads:3	Strand:-
TGAAGAGGATTTACTTACCAGAGCTCGCC
>Location:NODE_268840_length_12752_cov_27.436010	Coordinate:1527	Reads:2	Hits:1	Allocated_reads:2	Strand:-
GAAGAGGATTTACTTACCAGAGCTCGC
>Location:NODE_268840_length_12752_cov_27.436010	Coordinate:1527	Reads:1	Hits:1	Allocated_reads:1	Strand:-
TATGAAGAGGATTTACTTACCAGAGCTCGC
>Location:NODE_268840_length_12752_cov_27.436010	Coordinate:1527	Reads:11	Hits:1	Allocated_reads:11	Strand:-
TGAAGAGGATTTACTTACCAGAGCTCGC
>Location:NODE_268840_length_12752_cov_27.436010	Coordinate:1528	Reads:1	Hits:1	Allocated_reads:1	Strand:-
GAAGAGGATTTACTTACCAGAGCTCG
>Location:NODE_268840_length_12752_cov_27.436010	Coordinate:1528	Reads:2	Hits:1	Allocated_reads:2	Strand:-
TATGAAGAGGATTTACTTACCAGAGCTCG
>Location:NODE_268840_length_12752_cov_27.436010	Coordinate:1529	Reads:1	Hits:1	Allocated_reads:1	Strand:-
TATGAAGAGGATTTACTTACCAGAGCTG
>Location:NODE_268840_length_12752_cov_27.436010	Coordinate:1529	Reads:4	Hits:1	Allocated_reads:4	Strand:-
TATGAAGAGGATTTACTTACCAGAGCTC
>Location:NODE_268840_length_12752_cov_27.436010	Coordinate:1530	Reads:10	Hits:1	Allocated_reads:10	Strand:-
ATCTATGAAGAGGATTTACTTACCAGAGCT
>Location:NODE_268840_length_12752_cov_27.436010	Coordinate:1530	Reads:4	Hits:1	Allocated_reads:4	Strand:-
CTATGAAGAGGATTTACTTACCAGAGCT
>Location:NODE_268840_length_12752_cov_27.436010	Coordinate:1530	Reads:55	Hits:1	Allocated_reads:55	Strand:-
TATGAAGAGGATTTACTTACCAGAGCT
>Location:NODE_268840_length_12752_cov_27.436010	Coordinate:1530	Reads:1	Hits:1	Allocated_reads:1	Strand:-
TCTATGAAGAGGATTTACTTACCAGAGCG
>Location:NODE_268840_length_12752_cov_27.436010	Coordinate:1530	Reads:36	Hits:1	Allocated_reads:36	Strand:-
TCTATGAAGAGGATTTACTTACCAGAGCT
>Location:NODE_268840_length_12752_cov_27.436010	Coordinate:1531	Reads:1	Hits:1	Allocated_reads:1	Strand:-
ATCTATGAAGAGGATTTACTTACCAGAGC
>Location:NODE_268840_length_12752_cov_27.436010	Coordinate:1531	Reads:4	Hits:1	Allocated_reads:4	Strand:-
TCTATGAAGAGGATTTACTTACCAGAGC
>Location:NODE_268840_length_12752_cov_27.436010	Coordinate:1534	Reads:1	Hits:1	Allocated_reads:1	Strand:+
CTGGTAAGTAAATCCTCTTCATAGATTGT
>Location:NODE_268840_length_12752_cov_27.436010	Coordinate:1534	Reads:1	Hits:1	Allocated_reads:1	Strand:-
TGCACAATCTATGAAGAGGATTTACTTACCAG
>Location:NODE_268840_length_12752_cov_27.436010	Coordinate:1535	Reads:1	Hits:1	Allocated_reads:1	Strand:-
ATCTATGAAGAGGATTTACTTACCA
>Location:NODE_268840_length_12752_cov_27.436010	Coordinate:1536	Reads:2	Hits:1	Allocated_reads:2	Strand:-
TGCACAATCTATGAAGAGGATTTACTTACC
>Location:NODE_268840_length_12752_cov_27.436010	Coordinate:1540	Reads:1	Hits:1	Allocated_reads:1	Strand:-
CTGCACAATCTATGAAGAGGATTTACT
>Location:NODE_268840_length_12752_cov_27.436010	Coordinate:1540	Reads:6	Hits:1	Allocated_reads:6	Strand:-
TACTGCACAATCTATGAAGAGGATTTACT
>Location:NODE_268840_length_12752_cov_27.436010	Coordinate:1540	Reads:1	Hits:1	Allocated_reads:1	Strand:-
TGCACAATCTATGAAGAGGATTTACT
>Location:NODE_268840_length_12752_cov_27.436010	Coordinate:1540	Reads:1	Hits:1	Allocated_reads:1	Strand:-
TGTACTGCACAATCTATGAAGAGGATTTACT
>Location:NODE_268840_length_12752_cov_27.436010	Coordinate:1542	Reads:1	Hits:1	Allocated_reads:1	Strand:-
CTGTACTGCACAATCTATGAAGAGGATTTA
>Location:NODE_268840_length_12752_cov_27.436010	Coordinate:1542	Reads:3	Hits:1	Allocated_reads:3	Strand:-
TGTACTGCACAATCTATGAAGAGGATTTA
>Location:NODE_268840_length_12752_cov_27.436010	Coordinate:1544	Reads:1	Hits:1	Allocated_reads:1	Strand:+
AATCCTCTTCATAGATTGTGCAGT
>Location:NODE_268840_length_12752_cov_27.436010	Coordinate:1544	Reads:1	Hits:1	Allocated_reads:1	Strand:-
TCCTGTACTGCACAATCTATGAAGAGGATT
>Location:NODE_268840_length_12752_cov_27.436010	Coordinate:1544	Reads:3	Hits:1	Allocated_reads:3	Strand:-
TTCCTGTACTGCACAATCTATGAAGAGGATT
>Location:NODE_268840_length_12752_cov_27.436010	Coordinate:1544	Reads:1	Hits:1	Allocated_reads:1	Strand:-
TTTCCTGTACTGCACAATCTATGAAGAGGATT
>Location:NODE_268840_length_12752_cov_27.436010	Coordinate:1545	Reads:1	Hits:1	Allocated_reads:1	Strand:-
CTGTACTGCACAATCTATGAAGAGGAT
>Location:NODE_268840_length_12752_cov_27.436010	Coordinate:1545	Reads:3	Hits:1	Allocated_reads:3	Strand:-
TCCTGTACTGCACAATCTATGAAGAGGAT
>Location:NODE_268840_length_12752_cov_27.436010	Coordinate:1545	Reads:1	Hits:1	Allocated_reads:1	Strand:-
TTCCTGTACTGCACAATCTATGAAGAGGAT
>Location:NODE_268840_length_12752_cov_27.436010	Coordinate:1545	Reads:2	Hits:1	Allocated_reads:2	Strand:-
TTTCCTGTACTGCACAATCTATGAAGAGGAT
>Location:NODE_268840_length_12752_cov_27.436010	Coordinate:1546	Reads:1	Hits:1	Allocated_reads:1	Strand:-
TGTACTGCACAATCTATGAAGAGGA
>Location:NODE_268840_length_12752_cov_27.436010	Coordinate:1547	Reads:1	Hits:1	Allocated_reads:1	Strand:+
CCTCTTCATAGATTGTGCAGTACAGGAAT
>Location:NODE_268840_length_12752_cov_27.436010	Coordinate:1548	Reads:2	Hits:1	Allocated_reads:2	Strand:-
TTTCCTGTACTGCACAATCTATGAAGAG
>Location:NODE_268840_length_12752_cov_27.436010	Coordinate:1549	Reads:1	Hits:1	Allocated_reads:1	Strand:-
ATTTCCTGTACTGCACAATCTATGAAGA
>Location:NODE_268840_length_12752_cov_27.436010	Coordinate:1549	Reads:1	Hits:1	Allocated_reads:1	Strand:-
TAACATTTCCTGTACTGCACAATCTATGAAGA
>Location:NODE_268840_length_12752_cov_27.436010	Coordinate:1549	Reads:3	Hits:1	Allocated_reads:3	Strand:-
TTTCCTGTACTGCACAATCTATGAAGA
>Location:NODE_268840_length_12752_cov_27.436010	Coordinate:1551	Reads:1	Hits:1	Allocated_reads:1	Strand:-
AACATTTCCTGTACTGCACAATCTATGAA
>Location:NODE_268840_length_12752_cov_27.436010	Coordinate:1551	Reads:1	Hits:1	Allocated_reads:1	Strand:-
ACATTTCCTGTACTGCACAATCTATGAA
>Location:NODE_268840_length_12752_cov_27.436010	Coordinate:1551	Reads:1	Hits:1	Allocated_reads:1	Strand:-
TAACATTTCCTGTACTGCACAATCTATGAA
>Location:NODE_268840_length_12752_cov_27.436010	Coordinate:1552	Reads:1	Hits:1	Allocated_reads:1	Strand:-
AACATTTCCTGTACTGCACAATCTATGA
>Location:NODE_268840_length_12752_cov_27.436010	Coordinate:1552	Reads:1	Hits:1	Allocated_reads:1	Strand:-
TAACATTTCCTGTACTGCACAATCTATGA
>Location:NODE_268840_length_12752_cov_27.436010	Coordinate:1553	Reads:1	Hits:1	Allocated_reads:1	Strand:-
AACATTTCCTGTACTGCACAATCTATA
>Location:NODE_268840_length_12752_cov_27.436010	Coordinate:1554	Reads:1	Hits:1	Allocated_reads:1	Strand:-
AACATTTCCTGTACTGCACAATCTAT
>Location:NODE_268840_length_12752_cov_27.436010	Coordinate:1554	Reads:1	Hits:1	Allocated_reads:1	Strand:-
CATTTCCTGTACTGCACAATCTAT
>Location:NODE_268840_length_12752_cov_27.436010	Coordinate:1554	Reads:17	Hits:1	Allocated_reads:17	Strand:-
TAACATTTCCTGTACTGCACAATCTAT
>Location:NODE_268840_length_12752_cov_27.436010	Coordinate:1554	Reads:1	Hits:1	Allocated_reads:1	Strand:-
TTTAACATTTCCTGTACTGCACAATCTAT
>Location:NODE_268840_length_12752_cov_27.436010	Coordinate:1555	Reads:1	Hits:1	Allocated_reads:1	Strand:-
TAACATTTCCTGTACTGCACAACCTA
>Location:NODE_268840_length_12752_cov_27.436010	Coordinate:1555	Reads:1	Hits:1	Allocated_reads:1	Strand:-
TTTAACATTTCCTGTACTGCACAATCTA
>Location:NODE_268840_length_12752_cov_27.436010	Coordinate:1556	Reads:1	Hits:1	Allocated_reads:1	Strand:+
AGATTGTGCAGTACAGGAAATGTTAAATAT
>Location:NODE_268840_length_12752_cov_27.436010	Coordinate:1559	Reads:1	Hits:1	Allocated_reads:1	Strand:-
TATTTAACATTTCCTGTACTGCACAA
>Location:NODE_268840_length_12752_cov_27.436010	Coordinate:1560	Reads:3	Hits:1	Allocated_reads:3	Strand:-
TAATATTTAACATTTCCTGTACTGCACA
>Location:NODE_268840_length_12752_cov_27.436010	Coordinate:1560	Reads:1	Hits:1	Allocated_reads:1	Strand:-
TACTAATATTTAACATTTCCTGTACTGCACA
>Location:NODE_268840_length_12752_cov_27.436010	Coordinate:1560	Reads:2	Hits:1	Allocated_reads:2	Strand:-
TATTTAACATTTCCTGTACTGCACA
>Location:NODE_268840_length_12752_cov_27.436010	Coordinate:1565	Reads:1	Hits:1	Allocated_reads:1	Strand:-
CATCTACTAATATTTAACATTTCCTGTACT
>Location:NODE_268840_length_12752_cov_27.436010	Coordinate:1565	Reads:1	Hits:1	Allocated_reads:1	Strand:-
TCATCTACTAATATTTAACATTTCCTGTAAA
>Location:NODE_268840_length_12752_cov_27.436010	Coordinate:1565	Reads:3	Hits:1	Allocated_reads:3	Strand:-
TCATCTACTAATATTTAACATTTCCTGTACT
>Location:NODE_268840_length_12752_cov_27.436010	Coordinate:1566	Reads:7	Hits:1	Allocated_reads:7	Strand:-
TCATCTACTAATATTTAACATTTCCTGTAC
>Location:NODE_268840_length_12752_cov_27.436010	Coordinate:1566	Reads:2	Hits:1	Allocated_reads:2	Strand:-
TTCATCTACTAATATTTAACATTTCCTGTAC
>Location:NODE_268840_length_12752_cov_27.436010	Coordinate:1567	Reads:1	Hits:1	Allocated_reads:1	Strand:-
TCATCTACTAATATTTAACATTTCCTGTA
>Location:NODE_268840_length_12752_cov_27.436010	Coordinate:1568	Reads:1	Hits:1	Allocated_reads:1	Strand:-
TTTCATCTACTAATATTTAACATTTCCTGT
>Location:NODE_268840_length_12752_cov_27.436010	Coordinate:1569	Reads:1	Hits:1	Allocated_reads:1	Strand:+
CAGGAAATGTTAAATATTAGTAGA
>Location:NODE_268840_length_12752_cov_27.436010	Coordinate:1569	Reads:1	Hits:1	Allocated_reads:1	Strand:-
TCATCTACTAATATTTAACATTTCCTG
>Location:NODE_268840_length_12752_cov_27.436010	Coordinate:1570	Reads:1	Hits:1	Allocated_reads:1	Strand:+
AGGAAATGTTAAATATTAGTAGATGA
>Location:NODE_268840_length_12752_cov_27.436010	Coordinate:1570	Reads:1	Hits:1	Allocated_reads:1	Strand:+
AGGAAATGTTAAATATTAGTAGATGAA
>Location:NODE_268840_length_12752_cov_27.436010	Coordinate:1571	Reads:1	Hits:1	Allocated_reads:1	Strand:+
GGAAATGTTAAATATTAGTAGATGAAAA
>Location:NODE_268840_length_12752_cov_27.436010	Coordinate:1574	Reads:1	Hits:1	Allocated_reads:1	Strand:-
CTATCTTTTCATCTACTAATATTTAACATT
>Location:NODE_268840_length_12752_cov_27.436010	Coordinate:1574	Reads:1	Hits:1	Allocated_reads:1	Strand:-
TATCTTTTCATCTACTAATATTTAACATT
>Location:NODE_268840_length_12752_cov_27.436010	Coordinate:1581	Reads:4	Hits:1	Allocated_reads:4	Strand:-
TAATATCTATCTTTTCATCTACTAATATT
>Location:NODE_268840_length_12752_cov_27.436010	Coordinate:1586	Reads:3	Hits:1	Allocated_reads:3	Strand:+
TAGTAGATGAAAAGATAGATATTATT
>Location:NODE_268840_length_12752_cov_27.436010	Coordinate:1586	Reads:9	Hits:1	Allocated_reads:9	Strand:+
TAGTAGATGAAAAGATAGATATTATTC
>Location:NODE_268840_length_12752_cov_27.436010	Coordinate:1586	Reads:5	Hits:1	Allocated_reads:5	Strand:+
TAGTAGATGAAAAGATAGATATTATTCT
>Location:NODE_268840_length_12752_cov_27.436010	Coordinate:1586	Reads:4	Hits:1	Allocated_reads:4	Strand:+
TAGTAGATGAAAAGATAGATATTATTCTAGT
>Location:NODE_268840_length_12752_cov_27.436010	Coordinate:1587	Reads:1	Hits:1	Allocated_reads:1	Strand:+
AGTAGATGAAAAGATAGATATTATTC
>Location:NODE_268840_length_12752_cov_27.436010	Coordinate:1588	Reads:1	Hits:1	Allocated_reads:1	Strand:+
GTAGATGAAAAGATAGATATTATTC
>Location:NODE_268840_length_12752_cov_27.436010	Coordinate:1588	Reads:1	Hits:1	Allocated_reads:1	Strand:+
GTAGATGAAAAGATAGATATTATTCT
>Location:NODE_268840_length_12752_cov_27.436010	Coordinate:1591	Reads:1	Hits:1	Allocated_reads:1	Strand:+
GATGAAAAGATAGATATTATTCTAGTT
>Location:NODE_268840_length_12752_cov_27.436010	Coordinate:1599	Reads:1	Hits:1	Allocated_reads:1	Strand:-
TGGTCTTCATAACTAGAATAATATCTATC
>Location:NODE_268840_length_12752_cov_27.436010	Coordinate:1610	Reads:1	Hits:1	Allocated_reads:1	Strand:-
ACTGATCTACTCTGGTCTTCATAACTAGAA
>Location:NODE_268840_length_12752_cov_27.436010	Coordinate:1610	Reads:3	Hits:1	Allocated_reads:3	Strand:-
TGCACTGATCTACTCTGGTCTTCATAACTAGAA
>Location:NODE_268840_length_12752_cov_27.436010	Coordinate:1613	Reads:1	Hits:1	Allocated_reads:1	Strand:+
TAGTTATGAAGACCAGAGTAGATC
>Location:NODE_268840_length_12752_cov_27.436010	Coordinate:1615	Reads:1	Hits:1	Allocated_reads:1	Strand:-
TGCACTGATCTACTCTGGTCTTCATAAC
>Location:NODE_268840_length_12752_cov_27.436010	Coordinate:1618	Reads:1	Hits:1	Allocated_reads:1	Strand:-
ACCCTGCACTGATCTACTCTGGTCTTCAT
>Location:NODE_268840_length_12752_cov_27.436010	Coordinate:1618	Reads:1	Hits:1	Allocated_reads:1	Strand:+
ATGAAGACCAGAGTAGATCAGTGCAGG
>Location:NODE_268840_length_12752_cov_27.436010	Coordinate:1620	Reads:1	Hits:1	Allocated_reads:1	Strand:-
AAACCCTGCACTGATCTACTCTGGTCTTC
>Location:NODE_268840_length_12752_cov_27.436010	Coordinate:1621	Reads:1	Hits:1	Allocated_reads:1	Strand:-
AACCCTGCACTGATCTACTCTGGTCTT
>Location:NODE_268840_length_12752_cov_27.436010	Coordinate:1621	Reads:1	Hits:1	Allocated_reads:1	Strand:-
ACCCTGCACTGATCTACTCTGGTCTT
>Location:NODE_268840_length_12752_cov_27.436010	Coordinate:1621	Reads:3	Hits:1	Allocated_reads:3	Strand:-
CTAAACCCTGCACTGATCTACTCTGGTCTT
>Location:NODE_268840_length_12752_cov_27.436010	Coordinate:1621	Reads:1	Hits:1	Allocated_reads:1	Strand:-
TCTAAACCCTGCACTGATCTACTCTGGTCTT
>Location:NODE_268840_length_12752_cov_27.436010	Coordinate:1622	Reads:1	Hits:1	Allocated_reads:1	Strand:-
AACCCTGCACTGATCTACTCTGGTCT
>Location:NODE_268840_length_12752_cov_27.436010	Coordinate:1622	Reads:4	Hits:1	Allocated_reads:4	Strand:-
TAAACCCTGCACTGATCTACTCTGGTCT
>Location:NODE_268840_length_12752_cov_27.436010	Coordinate:1623	Reads:1	Hits:1	Allocated_reads:1	Strand:-
CTAAACCCTGCACTGATCTACTCTGGTC
>Location:NODE_268840_length_12752_cov_27.436010	Coordinate:1623	Reads:2	Hits:1	Allocated_reads:2	Strand:-
TAAACCCTGCACTGATCTACTCTGGTC
>Location:NODE_268840_length_12752_cov_27.436010	Coordinate:1624	Reads:1	Hits:1	Allocated_reads:1	Strand:-
CTAAACCCTGCACTGATCTACTCTGGT
>Location:NODE_268840_length_12752_cov_27.436010	Coordinate:1627	Reads:2	Hits:1	Allocated_reads:2	Strand:-
AAAGCTCTAAACCCTGCACTGATCTACTCT
>Location:NODE_268840_length_12752_cov_27.436010	Coordinate:1628	Reads:1	Hits:1	Allocated_reads:1	Strand:-
AAAAGCTCTAAACCCTGCACTGATCTACTT
>Location:NODE_268840_length_12752_cov_27.436010	Coordinate:1628	Reads:4	Hits:1	Allocated_reads:4	Strand:-
TAAAAGCTCTAAACCCTGCACTGATCTACTC
>Location:NODE_268840_length_12752_cov_27.436010	Coordinate:1629	Reads:1	Hits:1	Allocated_reads:1	Strand:-
AAAGCTCTAAACCCTGCACTGATCTACT
>Location:NODE_268840_length_12752_cov_27.436010	Coordinate:1629	Reads:8	Hits:1	Allocated_reads:8	Strand:-
TAAAAGCTCTAAACCCTGCACTGATCTACT
>Location:NODE_268840_length_12752_cov_27.436010	Coordinate:1630	Reads:5	Hits:1	Allocated_reads:5	Strand:-
TAAAAGCTCTAAACCCTGCACTGATCTAC
>Location:NODE_268840_length_12752_cov_27.436010	Coordinate:1631	Reads:1	Hits:1	Allocated_reads:1	Strand:-
TAAAAGCTCTAAACCCTGCACTGATCCA
>Location:NODE_268840_length_12752_cov_27.436010	Coordinate:1631	Reads:1	Hits:1	Allocated_reads:1	Strand:-
TAAAAGCTCTAAACCCTGCACTGATCTG
>Location:NODE_268840_length_12752_cov_27.436010	Coordinate:1631	Reads:9	Hits:1	Allocated_reads:9	Strand:-
TAAAAGCTCTAAACCCTGCACTGATCTA
>Location:NODE_268840_length_12752_cov_27.436010	Coordinate:1632	Reads:1	Hits:1	Allocated_reads:1	Strand:-
AAAGCTCTAAACCCTGCACTGATCT
>Location:NODE_268840_length_12752_cov_27.436010	Coordinate:1632	Reads:3	Hits:1	Allocated_reads:3	Strand:-
TAAAAGCTCTAAACCCTGCACTGATCT
>Location:NODE_268840_length_12752_cov_27.436010	Coordinate:1633	Reads:2	Hits:1	Allocated_reads:2	Strand:-
ATAAAAGCTCTAAACCCTGCACTGATC
>Location:NODE_268840_length_12752_cov_27.436010	Coordinate:1633	Reads:6	Hits:1	Allocated_reads:6	Strand:-
TAAAAGCTCTAAACCCTGCACTGATC
>Location:NODE_268840_length_12752_cov_27.436010	Coordinate:1637	Reads:38	Hits:1	Allocated_reads:38	Strand:-
TGTCAATAAAAGCTCTAAACCCTGCACT
>Location:NODE_268840_length_12752_cov_27.436010	Coordinate:1637	Reads:16	Hits:1	Allocated_reads:16	Strand:-
TTGTCAATAAAAGCTCTAAACCCTGCACT
>Location:NODE_268840_length_12752_cov_27.436010	Coordinate:1637	Reads:8	Hits:1	Allocated_reads:8	Strand:-
TTTGTCAATAAAAGCTCTAAACCCTGCACT
>Location:NODE_268840_length_12752_cov_27.436010	Coordinate:1637	Reads:2	Hits:1	Allocated_reads:2	Strand:-
TTTTGTCAATAAAAGCTCTAAACCCTGCACT
>Location:NODE_268840_length_12752_cov_27.436010	Coordinate:1638	Reads:2	Hits:1	Allocated_reads:2	Strand:-
TTTTGTCAATAAAAGCTCTAAACCCTGCAC
>Location:NODE_268840_length_12752_cov_27.436010	Coordinate:1640	Reads:1	Hits:1	Allocated_reads:1	Strand:-
CATTTTGTCAATAAAAGCTCTAAACCCTGC
>Location:NODE_268840_length_12752_cov_27.436010	Coordinate:1640	Reads:1	Hits:1	Allocated_reads:1	Strand:-
TTTTGTCAATAAAAGCTCTAAACCCTGC
>Location:NODE_268840_length_12752_cov_27.436010	Coordinate:1641	Reads:1	Hits:1	Allocated_reads:1	Strand:-
TTTTGTCAATAAAAGCTCTAAACCCTG
>Location:NODE_268840_length_12752_cov_27.436010	Coordinate:1642	Reads:2	Hits:1	Allocated_reads:2	Strand:-
TTTTGTCAATAAAAGCTCTAAACCCT
>Location:NODE_268840_length_12752_cov_27.436010	Coordinate:1644	Reads:1	Hits:1	Allocated_reads:1	Strand:-
CACATTTTGTCAATAAAAGCTCTAAACC
>Location:NODE_268840_length_12752_cov_27.436010	Coordinate:1644	Reads:1	Hits:1	Allocated_reads:1	Strand:-
TATCACATTTTGTCAATAAAAGCTCTAAACC
>Location:NODE_268840_length_12752_cov_27.436010	Coordinate:1646	Reads:8	Hits:1	Allocated_reads:8	Strand:-
TATCACATTTTGTCAATAAAAGCTCTAAA
>Location:NODE_268840_length_12752_cov_27.436010	Coordinate:1646	Reads:1	Hits:1	Allocated_reads:1	Strand:-
TCACATTTTGTCAATAAAAGCTCTAAA
>Location:NODE_268840_length_12752_cov_27.436010	Coordinate:1648	Reads:3	Hits:1	Allocated_reads:3	Strand:-
TATCACATTTTGTCAATAAAAGCTCTA
>Location:NODE_268840_length_12752_cov_27.436010	Coordinate:1649	Reads:1	Hits:1	Allocated_reads:1	Strand:+
AGAGCTTTTATTGACAAAATGTGATATTTTT
>Location:NODE_268840_length_12752_cov_27.436010	Coordinate:1650	Reads:1	Hits:1	Allocated_reads:1	Strand:-
AATATCACATTTTGTCAATAAAAGCTC
>Location:NODE_268840_length_12752_cov_27.436010	Coordinate:1664	Reads:1	Hits:1	Allocated_reads:1	Strand:-
TAAAAGGACAAAAATATCACATTTT
>Location:NODE_268840_length_12752_cov_27.436010	Coordinate:1664	Reads:3	Hits:1	Allocated_reads:3	Strand:-
TGTAAAAGGACAAAAATATCACATTTT
>Location:NODE_268840_length_12752_cov_27.436010	Coordinate:1665	Reads:1	Hits:1	Allocated_reads:1	Strand:-
TAAAAGGACAAAAATATCACATTT
>Location:NODE_268840_length_12752_cov_27.436010	Coordinate:1668	Reads:1	Hits:1	Allocated_reads:1	Strand:-
AAACATGTGTAAAAGGACAAAAATATCACA
>Location:NODE_268840_length_12752_cov_27.436010	Coordinate:1668	Reads:10	Hits:1	Allocated_reads:10	Strand:-
AACATGTGTAAAAGGACAAAAATATCACA
>Location:NODE_268840_length_12752_cov_27.436010	Coordinate:1670	Reads:1	Hits:1	Allocated_reads:1	Strand:-
AACATGTGTAAAAGGACAAAAATATCA
>Location:NODE_268840_length_12752_cov_27.436010	Coordinate:1670	Reads:1	Hits:1	Allocated_reads:1	Strand:-
ACATGTGTAAAAGGACAAAAATATCA
>Location:NODE_268840_length_12752_cov_27.436010	Coordinate:1672	Reads:1	Hits:1	Allocated_reads:1	Strand:-
ACATGTGTAAAAGGACAAAAATAT
>Location:NODE_268840_length_12752_cov_27.436010	Coordinate:1676	Reads:1	Hits:1	Allocated_reads:1	Strand:-
TGGACAAAAACATGTGTAAAAGGACAAAA
>Location:NODE_268840_length_12752_cov_27.436010	Coordinate:1678	Reads:1	Hits:1	Allocated_reads:1	Strand:-
ATGGACAAAAACATGTGTAAAAGGACAA
>Location:NODE_268840_length_12752_cov_27.436010	Coordinate:1678	Reads:1	Hits:1	Allocated_reads:1	Strand:-
TGGACAAAAACATGTGTAAAAGGACAA
>Location:NODE_268840_length_12752_cov_27.436010	Coordinate:1679	Reads:7	Hits:1	Allocated_reads:7	Strand:-
AAATGGACAAAAACATGTGTAAAAGGACA
>Location:NODE_268840_length_12752_cov_27.436010	Coordinate:1679	Reads:3	Hits:1	Allocated_reads:3	Strand:-
AATGGACAAAAACATGTGTAAAAGGACA
>Location:NODE_268840_length_12752_cov_27.436010	Coordinate:1679	Reads:11	Hits:1	Allocated_reads:11	Strand:-
ATGGACAAAAACATGTGTAAAAGGACA
>Location:NODE_268840_length_12752_cov_27.436010	Coordinate:1679	Reads:20	Hits:1	Allocated_reads:20	Strand:-
TAAATGGACAAAAACATGTGTAAAAGGACA
>Location:NODE_268840_length_12752_cov_27.436010	Coordinate:1681	Reads:1	Hits:1	Allocated_reads:1	Strand:-
TAAATGGACAAAAACATGTGTAAAAGGA
>Location:NODE_268840_length_12752_cov_27.436010	Coordinate:1687	Reads:1	Hits:1	Allocated_reads:1	Strand:-
TTCAGGTTAAATGGACAAAAACATGTGTA
>Location:NODE_268840_length_12752_cov_27.436010	Coordinate:1688	Reads:1	Hits:1	Allocated_reads:1	Strand:+
ACACATGTTTTTGTCCATTTAACCTGA
>Location:NODE_268840_length_12752_cov_27.436010	Coordinate:1688	Reads:1	Hits:1	Allocated_reads:1	Strand:+
ACACATGTTTTTGTCCATTTAACCTGAG
>Location:NODE_268840_length_12752_cov_27.436010	Coordinate:1688	Reads:2	Hits:1	Allocated_reads:2	Strand:-
TTCAGGTTAAATGGACAAAAACATGTGT
>Location:NODE_268840_length_12752_cov_27.436010	Coordinate:1689	Reads:2	Hits:1	Allocated_reads:2	Strand:-
AGCTTCAGGTTAAATGGACAAAAACATGTG
>Location:NODE_268840_length_12752_cov_27.436010	Coordinate:1689	Reads:1	Hits:1	Allocated_reads:1	Strand:-
TTCAGGTTAAATGGACAAAAACATGTG
>Location:NODE_268840_length_12752_cov_27.436010	Coordinate:1691	Reads:1	Hits:1	Allocated_reads:1	Strand:-
AGCTTCAGGTTAAATGGACAAAAACATG
>Location:NODE_268840_length_12752_cov_27.436010	Coordinate:1691	Reads:1	Hits:1	Allocated_reads:1	Strand:+
CATGTTTTTGTCCATTTAACCTGAAGC
>Location:NODE_268840_length_12752_cov_27.436010	Coordinate:1692	Reads:2	Hits:1	Allocated_reads:2	Strand:-
TCAGCTTCAGGTTAAATGGACAAAAACAT
>Location:NODE_268840_length_12752_cov_27.436010	Coordinate:1693	Reads:3	Hits:1	Allocated_reads:3	Strand:-
TCAGCTTCAGGTTAAATGGACAAAAACA
>Location:NODE_268840_length_12752_cov_27.436010	Coordinate:1694	Reads:1	Hits:1	Allocated_reads:1	Strand:+
GTTTTTGTCCATTTAACCTGAAGCTGAT
>Location:NODE_268840_length_12752_cov_27.436010	Coordinate:1695	Reads:1	Hits:1	Allocated_reads:1	Strand:+
TTTTTGTCCATTTAACCTGAAGCTGA
>Location:NODE_268840_length_12752_cov_27.436010	Coordinate:1696	Reads:1	Hits:1	Allocated_reads:1	Strand:+
TTTTGTCCATTTAACCTGAAGCTGATCAGTTTACA
>Location:NODE_268840_length_12752_cov_27.436010	Coordinate:1698	Reads:1	Hits:1	Allocated_reads:1	Strand:+
TTGTCCATTTAACCTGAAGCTGATC
>Location:NODE_268840_length_12752_cov_27.436010	Coordinate:1700	Reads:1	Hits:1	Allocated_reads:1	Strand:-
TAAACTGATCAGCTTCAGGTTAAATGGAC
>Location:NODE_268840_length_12752_cov_27.436010	Coordinate:1706	Reads:1	Hits:1	Allocated_reads:1	Strand:+
TTAACCTGAAGCTGATCAGTTTACATGAT
>Location:NODE_268840_length_12752_cov_27.436010	Coordinate:1706	Reads:1	Hits:1	Allocated_reads:1	Strand:+
TTAACCTGAAGCTGATCAGTTTACATGATT
>Location:NODE_268840_length_12752_cov_27.436010	Coordinate:1708	Reads:1	Hits:1	Allocated_reads:1	Strand:-
TCCAATCATGTAAACTGATCAGCTTCAGGTT
>Location:NODE_268840_length_12752_cov_27.436010	Coordinate:1709	Reads:1	Hits:1	Allocated_reads:1	Strand:-
AATCCAATCATGTAAACTGATCAGCTTCAGGT
>Location:NODE_268840_length_12752_cov_27.436010	Coordinate:1709	Reads:2	Hits:1	Allocated_reads:2	Strand:-
ATCCAATCATGTAAACTGATCAGCTTCAGGT
>Location:NODE_268840_length_12752_cov_27.436010	Coordinate:1709	Reads:12	Hits:1	Allocated_reads:12	Strand:-
TCCAATCATGTAAACTGATCAGCTTCAGGT
>Location:NODE_268840_length_12752_cov_27.436010	Coordinate:1712	Reads:1	Hits:1	Allocated_reads:1	Strand:-
AATCCAATCATGTAAACTGATCAGCTTCA
>Location:NODE_268840_length_12752_cov_27.436010	Coordinate:1712	Reads:2	Hits:1	Allocated_reads:2	Strand:-
TCCAATCATGTAAACTGATCAGCTTCA
>Location:NODE_268840_length_12752_cov_27.436010	Coordinate:1713	Reads:1	Hits:1	Allocated_reads:1	Strand:-
AAATCCAATCATGTAAACTGATCAGCTTC
>Location:NODE_268840_length_12752_cov_27.436010	Coordinate:1714	Reads:1	Hits:1	Allocated_reads:1	Strand:-
AGAAATCCAATCATGTAAACTGATCAGCTT
>Location:NODE_268840_length_12752_cov_27.436010	Coordinate:1714	Reads:4	Hits:1	Allocated_reads:4	Strand:-
CAGAAATCCAATCATGTAAACTGATCAGCTT
>Location:NODE_268840_length_12752_cov_27.436010	Coordinate:1714	Reads:2	Hits:1	Allocated_reads:2	Strand:-
GAAATCCAATCATGTAAACTGATCAGCTT
>Location:NODE_268840_length_12752_cov_27.436010	Coordinate:1715	Reads:2	Hits:1	Allocated_reads:2	Strand:-
AAATCCAATCATGTAAACTGATCAGCT
>Location:NODE_268840_length_12752_cov_27.436010	Coordinate:1715	Reads:1	Hits:1	Allocated_reads:1	Strand:-
AATCCAATCATGTAAACTGATCAGCT
>Location:NODE_268840_length_12752_cov_27.436010	Coordinate:1715	Reads:1	Hits:1	Allocated_reads:1	Strand:-
AGAAATCCAATCATGTAAACTGATCAGCG
>Location:NODE_268840_length_12752_cov_27.436010	Coordinate:1715	Reads:1	Hits:1	Allocated_reads:1	Strand:-
AGAAATCCAATCATGTAAACTGATCAGCT
>Location:NODE_268840_length_12752_cov_27.436010	Coordinate:1715	Reads:1	Hits:1	Allocated_reads:1	Strand:-
CAGAAATCCAATCATGTAAACTGATCAACT
>Location:NODE_268840_length_12752_cov_27.436010	Coordinate:1715	Reads:46	Hits:1	Allocated_reads:46	Strand:-
CAGAAATCCAATCATGTAAACTGATCAGCT
>Location:NODE_268840_length_12752_cov_27.436010	Coordinate:1715	Reads:1	Hits:1	Allocated_reads:1	Strand:-
CCAGAAATCCAATCATGTAAACTGATCAGCT
>Location:NODE_268840_length_12752_cov_27.436010	Coordinate:1715	Reads:4	Hits:1	Allocated_reads:4	Strand:-
GAAATCCAATCATGTAAACTGATCAGCT
>Location:NODE_268840_length_12752_cov_27.436010	Coordinate:1716	Reads:5	Hits:1	Allocated_reads:5	Strand:-
CAGAAATCCAATCATGTAAACTGATCAGC
>Location:NODE_268840_length_12752_cov_27.436010	Coordinate:1716	Reads:2	Hits:1	Allocated_reads:2	Strand:-
CCAGAAATCCAATCATGTAAACTGATCAGC
>Location:NODE_268840_length_12752_cov_27.436010	Coordinate:1716	Reads:4	Hits:1	Allocated_reads:4	Strand:-
CCCAGAAATCCAATCATGTAAACTGATCAGC
>Location:NODE_268840_length_12752_cov_27.436010	Coordinate:1718	Reads:1	Hits:1	Allocated_reads:1	Strand:-
CAGAAATCCAATCATGTAAACTGATCA
>Location:NODE_268840_length_12752_cov_27.436010	Coordinate:1718	Reads:1	Hits:1	Allocated_reads:1	Strand:-
CCAGAAATCCAATCATGTAAACTGATCA
>Location:NODE_268840_length_12752_cov_27.436010	Coordinate:1718	Reads:1	Hits:1	Allocated_reads:1	Strand:-
CCCAGAAATCCAATCATGTAAACTGATCT
>Location:NODE_268840_length_12752_cov_27.436010	Coordinate:1718	Reads:4	Hits:1	Allocated_reads:4	Strand:-
CCCAGAAATCCAATCATGTAAACTGATCA
>Location:NODE_268840_length_12752_cov_27.436010	Coordinate:1718	Reads:3	Hits:1	Allocated_reads:3	Strand:-
TCCCCAGAAATCCAATCATGTAAACTGATCA
>Location:NODE_268840_length_12752_cov_27.436010	Coordinate:1719	Reads:2	Hits:1	Allocated_reads:2	Strand:-
AGAAATCCAATCATGTAAACTGATC
>Location:NODE_268840_length_12752_cov_27.436010	Coordinate:1719	Reads:4	Hits:1	Allocated_reads:4	Strand:-
CAGAAATCCAATCATGTAAACTGATC
>Location:NODE_268840_length_12752_cov_27.436010	Coordinate:1719	Reads:5	Hits:1	Allocated_reads:5	Strand:-
CCAGAAATCCAATCATGTAAACTGATC
>Location:NODE_268840_length_12752_cov_27.436010	Coordinate:1719	Reads:10	Hits:1	Allocated_reads:10	Strand:-
CCCAGAAATCCAATCATGTAAACTGATC
>Location:NODE_268840_length_12752_cov_27.436010	Coordinate:1719	Reads:2	Hits:1	Allocated_reads:2	Strand:-
CCCCAGAAATCCAATCATGTAAACTGATC
>Location:NODE_268840_length_12752_cov_27.436010	Coordinate:1719	Reads:13	Hits:1	Allocated_reads:13	Strand:-
TCCCCAGAAATCCAATCATGTAAACTGATC
>Location:NODE_268840_length_12752_cov_27.436010	Coordinate:1719	Reads:2	Hits:1	Allocated_reads:2	Strand:-
TTCCCCAGAAATCCAATCATGTAAACTGATC
>Location:NODE_268840_length_12752_cov_27.436010	Coordinate:1719	Reads:1	Hits:1	Allocated_reads:1	Strand:-
TTTCCCCAGAAATCCAATCATGTAAACTGATC
>Location:NODE_268840_length_12752_cov_27.436010	Coordinate:1720	Reads:2	Hits:1	Allocated_reads:2	Strand:-
TCCCCAGAAATCCAATCATGTAAACTGAT
>Location:NODE_268840_length_12752_cov_27.436010	Coordinate:1721	Reads:1	Hits:1	Allocated_reads:1	Strand:-
CCAGAAATCCAATCATGTAAACTGA
>Location:NODE_268840_length_12752_cov_27.436010	Coordinate:1721	Reads:1	Hits:1	Allocated_reads:1	Strand:-
CCCCAGAAATCCAATCATGTAAACTGA
>Location:NODE_268840_length_12752_cov_27.436010	Coordinate:1721	Reads:12	Hits:1	Allocated_reads:12	Strand:-
TCCCCAGAAATCCAATCATGTAAACTGA
>Location:NODE_268840_length_12752_cov_27.436010	Coordinate:1721	Reads:1	Hits:1	Allocated_reads:1	Strand:-
TTCCCCAGAAATCCAATCATGTAAACTGG
>Location:NODE_268840_length_12752_cov_27.436010	Coordinate:1721	Reads:11	Hits:1	Allocated_reads:11	Strand:-
TTCCCCAGAAATCCAATCATGTAAACTGA
>Location:NODE_268840_length_12752_cov_27.436010	Coordinate:1721	Reads:7	Hits:1	Allocated_reads:7	Strand:-
TTTCCCCAGAAATCCAATCATGTAAACTGA
>Location:NODE_268840_length_12752_cov_27.436010	Coordinate:1723	Reads:1	Hits:1	Allocated_reads:1	Strand:-
ATCTATTTCCCCAGAAATCCAATCATGTAAACT
>Location:NODE_268840_length_12752_cov_27.436010	Coordinate:1723	Reads:7	Hits:1	Allocated_reads:7	Strand:-
ATTTCCCCAGAAATCCAATCATGTAAACT
>Location:NODE_268840_length_12752_cov_27.436010	Coordinate:1723	Reads:27	Hits:1	Allocated_reads:27	Strand:-
TATTTCCCCAGAAATCCAATCATGTAAACT
>Location:NODE_268840_length_12752_cov_27.436010	Coordinate:1723	Reads:4	Hits:1	Allocated_reads:4	Strand:-
TCCCCAGAAATCCAATCATGTAAACT
>Location:NODE_268840_length_12752_cov_27.436010	Coordinate:1723	Reads:4	Hits:1	Allocated_reads:4	Strand:-
TCTATTTCCCCAGAAATCCAATCATGTAAACT
>Location:NODE_268840_length_12752_cov_27.436010	Coordinate:1723	Reads:14	Hits:1	Allocated_reads:14	Strand:-
TTCCCCAGAAATCCAATCATGTAAACT
>Location:NODE_268840_length_12752_cov_27.436010	Coordinate:1723	Reads:14	Hits:1	Allocated_reads:14	Strand:-
TTTCCCCAGAAATCCAATCATGTAAACT
>Location:NODE_268840_length_12752_cov_27.436010	Coordinate:1724	Reads:1	Hits:1	Allocated_reads:1	Strand:-
ATTTCCCCAGAAATCCAATCATGTAAAC
>Location:NODE_268840_length_12752_cov_27.436010	Coordinate:1724	Reads:1	Hits:1	Allocated_reads:1	Strand:-
CTATTTCCCCAGAAATCCAATCATGTAAAC
>Location:NODE_268840_length_12752_cov_27.436010	Coordinate:1724	Reads:16	Hits:1	Allocated_reads:16	Strand:-
TATTTCCCCAGAAATCCAATCATGTAAAC
>Location:NODE_268840_length_12752_cov_27.436010	Coordinate:1724	Reads:1	Hits:1	Allocated_reads:1	Strand:-
TCCCCAGAAATCCAATCATGTAAAC
>Location:NODE_268840_length_12752_cov_27.436010	Coordinate:1724	Reads:8	Hits:1	Allocated_reads:8	Strand:-
TCTATTTCCCCAGAAATCCAATCATGTAAAC
>Location:NODE_268840_length_12752_cov_27.436010	Coordinate:1724	Reads:4	Hits:1	Allocated_reads:4	Strand:-
TTCCCCAGAAATCCAATCATGTAAAC
>Location:NODE_268840_length_12752_cov_27.436010	Coordinate:1724	Reads:1	Hits:1	Allocated_reads:1	Strand:-
TTTCCCCAGAAATCCAATCATGTAAAC
>Location:NODE_268840_length_12752_cov_27.436010	Coordinate:1727	Reads:2	Hits:1	Allocated_reads:2	Strand:-
TCTATTTCCCCAGAAATCCAATCATGTA
>Location:NODE_268840_length_12752_cov_27.436010	Coordinate:1728	Reads:1	Hits:1	Allocated_reads:1	Strand:-
TATTTCCCCAGAAATCCAATCATGT
>Location:NODE_268840_length_12752_cov_27.436010	Coordinate:1729	Reads:1	Hits:1	Allocated_reads:1	Strand:+
CATGATTGGATTTCTGGGGAAATAGATGG
>Location:NODE_268840_length_12752_cov_27.436010	Coordinate:1731	Reads:1	Hits:1	Allocated_reads:1	Strand:-
CATCTATTTCCCCAGAAATCCAATCA
>Location:NODE_268840_length_12752_cov_27.436010	Coordinate:1735	Reads:1	Hits:1	Allocated_reads:1	Strand:-
TAAAGCCATCTATTTCCCCAGAAATCCA
>Location:NODE_268840_length_12752_cov_27.436010	Coordinate:1735	Reads:1	Hits:1	Allocated_reads:1	Strand:+
TGGATTTCTGGGGAAATAGATGGCTTTAC
>Location:NODE_268840_length_12752_cov_27.436010	Coordinate:1737	Reads:1	Hits:1	Allocated_reads:1	Strand:-
TGTAAAGCCATCTATTTCCCCAGAAATC
>Location:NODE_268840_length_12752_cov_27.436010	Coordinate:1741	Reads:1	Hits:1	Allocated_reads:1	Strand:-
CACTGATGTAAAGCCATCTATTTCCCCAGA
>Location:NODE_268840_length_12752_cov_27.436010	Coordinate:1741	Reads:1	Hits:1	Allocated_reads:1	Strand:+
TCTGGGGAAATAGATGGCTTTACATC
>Location:NODE_268840_length_12752_cov_27.436010	Coordinate:1741	Reads:1	Hits:1	Allocated_reads:1	Strand:-
TGATGTAAAGCCATCTATTTCCCCAGA
>Location:NODE_268840_length_12752_cov_27.436010	Coordinate:1753	Reads:2	Hits:1	Allocated_reads:2	Strand:-
TCTAAACCCAACACTGATGTAAAGCCATC
>Location:NODE_268840_length_12752_cov_27.436010	Coordinate:1757	Reads:1	Hits:1	Allocated_reads:1	Strand:-
TAAAAGCTCTAAACCCAACACTGATGTAAAGC
>Location:NODE_268840_length_12752_cov_27.436010	Coordinate:1758	Reads:1	Hits:1	Allocated_reads:1	Strand:-
AAAAGCTCTAAACCCAACACTGATGTAAAG
>Location:NODE_268840_length_12752_cov_27.436010	Coordinate:1758	Reads:8	Hits:1	Allocated_reads:8	Strand:-
AAAGCTCTAAACCCAACACTGATGTAAAG
>Location:NODE_268840_length_12752_cov_27.436010	Coordinate:1758	Reads:1	Hits:1	Allocated_reads:1	Strand:-
ATAAAAGCTCTAAACCCAACACTGATGTAAAG
>Location:NODE_268840_length_12752_cov_27.436010	Coordinate:1758	Reads:4	Hits:1	Allocated_reads:4	Strand:+
CTTTACATCAGTGTTGGGTTTAGAGCT
>Location:NODE_268840_length_12752_cov_27.436010	Coordinate:1758	Reads:1	Hits:1	Allocated_reads:1	Strand:+
CTTTACATCAGTGTTGGGTTTAGAGCTT
>Location:NODE_268840_length_12752_cov_27.436010	Coordinate:1758	Reads:1	Hits:1	Allocated_reads:1	Strand:-
TAAAAGCTCTAAACCCAACACTGACGTAAAG
>Location:NODE_268840_length_12752_cov_27.436010	Coordinate:1758	Reads:1	Hits:1	Allocated_reads:1	Strand:-
TAAAAGCTCTAAACCCAACACTGATGTAAGG
>Location:NODE_268840_length_12752_cov_27.436010	Coordinate:1758	Reads:68	Hits:1	Allocated_reads:68	Strand:-
TAAAAGCTCTAAACCCAACACTGATGTAAAG
>Location:NODE_268840_length_12752_cov_27.436010	Coordinate:1759	Reads:1	Hits:1	Allocated_reads:1	Strand:-
TAAAAGCTCTAAACCCAACACTGATGTAAG
>Location:NODE_268840_length_12752_cov_27.436010	Coordinate:1759	Reads:4	Hits:1	Allocated_reads:4	Strand:-
TAAAAGCTCTAAACCCAACACTGATGTAAA
>Location:NODE_268840_length_12752_cov_27.436010	Coordinate:1760	Reads:5	Hits:1	Allocated_reads:5	Strand:-
TAAAAGCTCTAAACCCAACACTGATGTAA
>Location:NODE_268840_length_12752_cov_27.436010	Coordinate:1761	Reads:2	Hits:3	Allocated_reads:0.666666666666667	Strand:-
TAAAAGCTCTAAACCCAACACTGATGTA
>Location:NODE_268840_length_12752_cov_27.436010	Coordinate:1762	Reads:1	Hits:3	Allocated_reads:0.333333333333333	Strand:-
AAAGCTCTAAACCCAACACTGATGT
>Location:NODE_268840_length_12752_cov_27.436010	Coordinate:1762	Reads:1	Hits:3	Allocated_reads:0.333333333333333	Strand:-
AATAAAAGCTCTAAACCCAACACTGATGT
>Location:NODE_268840_length_12752_cov_27.436010	Coordinate:1762	Reads:7	Hits:3	Allocated_reads:2.33333333333333	Strand:-
ATAAAAGCTCTAAACCCAACACTGATGT
>Location:NODE_268840_length_12752_cov_27.436010	Coordinate:1762	Reads:1	Hits:3	Allocated_reads:0.333333333333333	Strand:-
TAAAAGCTCTAAACCCAACACAGATGT
>Location:NODE_268840_length_12752_cov_27.436010	Coordinate:1762	Reads:44	Hits:3	Allocated_reads:14.6666666666667	Strand:-
TAAAAGCTCTAAACCCAACACTGATGT
>Location:NODE_268840_length_12752_cov_27.436010	Coordinate:1763	Reads:1	Hits:3	Allocated_reads:0.333333333333333	Strand:-
ATAAAAGCTCTAAACCCAACACTGATG
>Location:NODE_268840_length_12752_cov_27.436010	Coordinate:1763	Reads:1	Hits:3	Allocated_reads:0.333333333333333	Strand:+
CATCAGTGTTGGGTTTAGAGCTTTTATT
>Location:NODE_268840_length_12752_cov_27.436010	Coordinate:1763	Reads:2	Hits:3	Allocated_reads:0.666666666666667	Strand:-
TAAAAGCTCTAAACCCAACACTGATG
>Location:NODE_268840_length_12752_cov_27.436010	Coordinate:1764	Reads:1	Hits:3	Allocated_reads:0.333333333333333	Strand:-
TAAAAGCTCTAAACCCAACACTGAT
>Location:NODE_268840_length_12752_cov_27.436010	Coordinate:1765	Reads:2	Hits:3	Allocated_reads:0.666666666666667	Strand:-
TAAAAGCTCTAAACCCAACACTGA
>Location:NODE_268840_length_12752_cov_27.436010	Coordinate:1767	Reads:1	Hits:3	Allocated_reads:0.333333333333333	Strand:-
GTCAATAAAAGCTCTAAACCCAACACT
>Location:NODE_268840_length_12752_cov_27.436010	Coordinate:1767	Reads:3	Hits:3	Allocated_reads:1	Strand:-
GTTGTCAATAAAAGCTCTAAACCCAACACT
>Location:NODE_268840_length_12752_cov_27.436010	Coordinate:1767	Reads:1	Hits:3	Allocated_reads:0.333333333333333	Strand:-
TCAATAAAAGCTCTAAACCCAACACT
>Location:NODE_268840_length_12752_cov_27.436010	Coordinate:1767	Reads:13	Hits:3	Allocated_reads:4.33333333333333	Strand:-
TGTCAATAAAAGCTCTAAACCCAACACT
>Location:NODE_268840_length_12752_cov_27.436010	Coordinate:1767	Reads:9	Hits:3	Allocated_reads:3	Strand:-
TGTTGTCAATAAAAGCTCTAAACCCAACACT
>Location:NODE_268840_length_12752_cov_27.436010	Coordinate:1767	Reads:2	Hits:3	Allocated_reads:0.666666666666667	Strand:-
TTGTCAATAAAAGCTCTAAACCCAACACT
>Location:NODE_268840_length_12752_cov_27.436010	Coordinate:1768	Reads:1	Hits:3	Allocated_reads:0.333333333333333	Strand:-
GTTGTCAATAAAAGCTCTAAACCCAACAC
>Location:NODE_268840_length_12752_cov_27.436010	Coordinate:1768	Reads:5	Hits:3	Allocated_reads:1.66666666666667	Strand:-
TGTCAATAAAAGCTCTAAACCCAACAC
>Location:NODE_268840_length_12752_cov_27.436010	Coordinate:1768	Reads:2	Hits:3	Allocated_reads:0.666666666666667	Strand:-
TGTTGTCAATAAAAGCTCTAAACCCAACAC
>Location:NODE_268840_length_12752_cov_27.436010	Coordinate:1768	Reads:1	Hits:3	Allocated_reads:0.333333333333333	Strand:-
TTGTCAATAAAAGCTCTAAACCCAACAC
>Location:NODE_268840_length_12752_cov_27.436010	Coordinate:1769	Reads:2	Hits:3	Allocated_reads:0.666666666666667	Strand:-
TGTTGTCAATAAAAGCTCTAAACCCAACA
>Location:NODE_268840_length_12752_cov_27.436010	Coordinate:1769	Reads:1	Hits:3	Allocated_reads:0.333333333333333	Strand:-
TTGTCAATAAAAGCTCTAAACCCAACA
>Location:NODE_268840_length_12752_cov_27.436010	Coordinate:1770	Reads:1	Hits:3	Allocated_reads:0.333333333333333	Strand:-
TGTTGTCAATAAAAGCTCTAAACCCAAC
>Location:NODE_268840_length_12752_cov_27.436010	Coordinate:1771	Reads:1	Hits:3	Allocated_reads:0.333333333333333	Strand:-
TGCTGTTGTCAATAAAAGCTCTAAACCCAA
>Location:NODE_268840_length_12752_cov_27.436010	Coordinate:1773	Reads:2	Hits:3	Allocated_reads:0.666666666666667	Strand:-
TGCTGTTGTCAATAAAAGCTCTAAACCC
>Location:NODE_268840_length_12752_cov_27.436010	Coordinate:1773	Reads:1	Hits:3	Allocated_reads:0.333333333333333	Strand:-
TGTTGTCAATAAAAGCTCTAAACCC
>Location:NODE_268840_length_12752_cov_27.436010	Coordinate:1774	Reads:1	Hits:3	Allocated_reads:0.333333333333333	Strand:-
CTGCTGTTGTCAATAAAAGCTCTAAACC
>Location:NODE_268840_length_12752_cov_27.436010	Coordinate:1774	Reads:3	Hits:3	Allocated_reads:1	Strand:-
TCCTGCTGTTGTCAATAAAAGCTCTAAACC
>Location:NODE_268840_length_12752_cov_27.436010	Coordinate:1774	Reads:6	Hits:3	Allocated_reads:2	Strand:-
TGCTGTTGTCAATAAAAGCTCTAAACC
>Location:NODE_268840_length_12752_cov_27.436010	Coordinate:1776	Reads:1	Hits:3	Allocated_reads:0.333333333333333	Strand:-
TCCTGCTGTTGTCAATAAAAGCTCTAAA
>Location:NODE_268840_length_12752_cov_27.436010	Coordinate:1776	Reads:1	Hits:1	Allocated_reads:1	Strand:-
TTGTCCTGCTGTTGTCAATAAAAGCTCTAAA
>Location:NODE_268840_length_12752_cov_27.436010	Coordinate:1778	Reads:2	Hits:1	Allocated_reads:2	Strand:-
TGTCCTGCTGTTGTCAATAAAAGCTCTA
>Location:NODE_268840_length_12752_cov_27.436010	Coordinate:1779	Reads:1	Hits:3	Allocated_reads:0.333333333333333	Strand:-
CCTGCTGTTGTCAATAAAAGCTCT
>Location:NODE_268840_length_12752_cov_27.436010	Coordinate:1782	Reads:1	Hits:1	Allocated_reads:1	Strand:-
TAACTTGTCCTGCTGTTGTCAATAAAAGC
>Location:NODE_268840_length_12752_cov_27.436010	Coordinate:1787	Reads:2	Hits:1	Allocated_reads:2	Strand:-
TTCTAACTTGTCCTGCTGTTGTCAATA
>Location:NODE_268840_length_12752_cov_27.436010	Coordinate:1788	Reads:1	Hits:1	Allocated_reads:1	Strand:+
ATTGACAACAGCAGGACAAGTTAGT
>Location:NODE_268840_length_12752_cov_27.436010	Coordinate:1790	Reads:1	Hits:1	Allocated_reads:1	Strand:-
TTCCTGACTTCTAACTTGTCCTGCTGTTGTCT
>Location:NODE_268840_length_12752_cov_27.436010	Coordinate:1791	Reads:1	Hits:1	Allocated_reads:1	Strand:-
TGACTTCTAACTTGTCCTGCTGTTGTC
>Location:NODE_268840_length_12752_cov_27.436010	Coordinate:1791	Reads:2	Hits:1	Allocated_reads:2	Strand:-
TTCCTGACTTCTAACTTGTCCTGCTGTTGTC
>Location:NODE_268840_length_12752_cov_27.436010	Coordinate:1792	Reads:1	Hits:1	Allocated_reads:1	Strand:-
GTTCCTGACTTCTAACTTGTCCTGCTGTTGT
>Location:NODE_268840_length_12752_cov_27.436010	Coordinate:1792	Reads:23	Hits:1	Allocated_reads:23	Strand:-
TCCTGACTTCTAACTTGTCCTGCTGTTGT
>Location:NODE_268840_length_12752_cov_27.436010	Coordinate:1792	Reads:3	Hits:1	Allocated_reads:3	Strand:-
TGACTTCTAACTTGTCCTGCTGTTGT
>Location:NODE_268840_length_12752_cov_27.436010	Coordinate:1792	Reads:49	Hits:1	Allocated_reads:49	Strand:-
TTCCTGACTTCTAACTTGTCCTGCTGTTGT
>Location:NODE_268840_length_12752_cov_27.436010	Coordinate:1793	Reads:5	Hits:1	Allocated_reads:5	Strand:-
TTCCTGACTTCTAACTTGTCCTGCTGTTG
>Location:NODE_268840_length_12752_cov_27.436010	Coordinate:1794	Reads:6	Hits:1	Allocated_reads:6	Strand:-
TTCCTGACTTCTAACTTGTCCTGCTGTT
>Location:NODE_268840_length_12752_cov_27.436010	Coordinate:1795	Reads:1	Hits:1	Allocated_reads:1	Strand:-
TCCTGACTTCTAACTTGTCCTGCTGT
>Location:NODE_268840_length_12752_cov_27.436010	Coordinate:1795	Reads:5	Hits:1	Allocated_reads:5	Strand:-
TGTTCCTGACTTCTAACTTGTCCTGCTGT
>Location:NODE_268840_length_12752_cov_27.436010	Coordinate:1795	Reads:1	Hits:1	Allocated_reads:1	Strand:-
TTCCTGACTTCTAACTTGTCCTGCTGG
>Location:NODE_268840_length_12752_cov_27.436010	Coordinate:1795	Reads:9	Hits:1	Allocated_reads:9	Strand:-
TTCCTGACTTCTAACTTGTCCTGCTGT
>Location:NODE_268840_length_12752_cov_27.436010	Coordinate:1798	Reads:2	Hits:1	Allocated_reads:2	Strand:-
AATGTTCCTGACTTCTAACTTGTCCTGC
>Location:NODE_268840_length_12752_cov_27.436010	Coordinate:1798	Reads:3	Hits:1	Allocated_reads:3	Strand:-
TGTTCCTGACTTCTAACTTGTCCTGC
>Location:NODE_268840_length_12752_cov_27.436010	Coordinate:1798	Reads:1	Hits:1	Allocated_reads:1	Strand:-
TTAATGTTCCTGACTTCTAACTTGTCCTGC
>Location:NODE_268840_length_12752_cov_27.436010	Coordinate:1798	Reads:1	Hits:1	Allocated_reads:1	Strand:-
TTCCTGACTTCTAACTTGTCCTGC
>Location:NODE_268840_length_12752_cov_27.436010	Coordinate:1800	Reads:1	Hits:1	Allocated_reads:1	Strand:-
AGAGTTAATGTTCCTGACTTCTAACTTGTCCT
>Location:NODE_268840_length_12752_cov_27.436010	Coordinate:1800	Reads:1	Hits:1	Allocated_reads:1	Strand:-
AGTTAATGTTCCTGACTTCTAACTTGTCCT
>Location:NODE_268840_length_12752_cov_27.436010	Coordinate:1800	Reads:2	Hits:1	Allocated_reads:2	Strand:-
TGTTCCTGACTTCTAACTTGTCCT
>Location:NODE_268840_length_12752_cov_27.436010	Coordinate:1801	Reads:1	Hits:1	Allocated_reads:1	Strand:-
AGTTAATGTTCCTGACTTCTAACTTGTCC
>Location:NODE_268840_length_12752_cov_27.436010	Coordinate:1801	Reads:2	Hits:1	Allocated_reads:2	Strand:-
TAATGTTCCTGACTTCTAACTTGTCC
>Location:NODE_268840_length_12752_cov_27.436010	Coordinate:1801	Reads:1	Hits:1	Allocated_reads:1	Strand:-
TAGAGTTAATGTTCCTGACTTCTAACTTGTCC
>Location:NODE_268840_length_12752_cov_27.436010	Coordinate:1801	Reads:1	Hits:1	Allocated_reads:1	Strand:-
TGTAGAGTTAATGTTCCTGACTTCTAACTTGTCC
>Location:NODE_268840_length_12752_cov_27.436010	Coordinate:1804	Reads:1	Hits:1	Allocated_reads:1	Strand:+
CAAGTTAGAAGTCAGGAACATTAAC
>Location:NODE_268840_length_12752_cov_27.436010	Coordinate:1804	Reads:1	Hits:1	Allocated_reads:1	Strand:+
CAAGTTAGAAGTCAGGAACATTAACT
>Location:NODE_268840_length_12752_cov_27.436010	Coordinate:1805	Reads:1	Hits:1	Allocated_reads:1	Strand:-
TGTAGAGTTAATGTTCCTGACTTCTAACTT
>Location:NODE_268840_length_12752_cov_27.436010	Coordinate:1806	Reads:1	Hits:1	Allocated_reads:1	Strand:-
CATGTAGAGTTAATGTTCCTGACTTCTAACT
>Location:NODE_268840_length_12752_cov_27.436010	Coordinate:1806	Reads:11	Hits:1	Allocated_reads:11	Strand:-
TGTAGAGTTAATGTTCCTGACTTCTAACT
>Location:NODE_268840_length_12752_cov_27.436010	Coordinate:1807	Reads:1	Hits:1	Allocated_reads:1	Strand:-
CATGTAGAGTTAATGTTCCTGACTTCTAAC
>Location:NODE_268840_length_12752_cov_27.436010	Coordinate:1807	Reads:1	Hits:1	Allocated_reads:1	Strand:-
TGTAGAGTTAATGTTCCTGACTTCTAAC
>Location:NODE_268840_length_12752_cov_27.436010	Coordinate:1808	Reads:1	Hits:1	Allocated_reads:1	Strand:+
TTAGAAGTCAGGAACATTAACTCT
>Location:NODE_268840_length_12752_cov_27.436010	Coordinate:1810	Reads:1	Hits:1	Allocated_reads:1	Strand:-
ACATGTAGAGTTAATGTTCCTGACTTCT
>Location:NODE_268840_length_12752_cov_27.436010	Coordinate:1810	Reads:1	Hits:1	Allocated_reads:1	Strand:-
CACATGTAGAGTTAATGTTCCTGACTTCT
>Location:NODE_268840_length_12752_cov_27.436010	Coordinate:1811	Reads:1	Hits:1	Allocated_reads:1	Strand:-
AACACATGTAGAGTTAATGTTCCTGACTTC
>Location:NODE_268840_length_12752_cov_27.436010	Coordinate:1811	Reads:1	Hits:1	Allocated_reads:1	Strand:-
ACATGTAGAGTTAATGTTCCTGACTTC
>Location:NODE_268840_length_12752_cov_27.436010	Coordinate:1811	Reads:1	Hits:1	Allocated_reads:1	Strand:-
CACATGTAGAGTTAATGTTCCTGACTTC
>Location:NODE_268840_length_12752_cov_27.436010	Coordinate:1811	Reads:1	Hits:1	Allocated_reads:1	Strand:-
TGTAGAGTTAATGTTCCTGACTTC
>Location:NODE_268840_length_12752_cov_27.436010	Coordinate:1812	Reads:1	Hits:1	Allocated_reads:1	Strand:+
AAGTCAGGAACATTAACTCTACATG
>Location:NODE_268840_length_12752_cov_27.436010	Coordinate:1812	Reads:1	Hits:1	Allocated_reads:1	Strand:+
AAGTCAGGAACATTAACTCTACATGT
>Location:NODE_268840_length_12752_cov_27.436010	Coordinate:1812	Reads:1	Hits:1	Allocated_reads:1	Strand:+
AAGTCAGGAACATTAACTCTACATGTGT
>Location:NODE_268840_length_12752_cov_27.436010	Coordinate:1812	Reads:1	Hits:1	Allocated_reads:1	Strand:+
AAGTCAGGAACATTAACTCTACATGTGTT
>Location:NODE_268840_length_12752_cov_27.436010	Coordinate:1812	Reads:1	Hits:1	Allocated_reads:1	Strand:+
AAGTCAGGAACATTAACTCTACATGTGTTAAA
>Location:NODE_268840_length_12752_cov_27.436010	Coordinate:1812	Reads:1	Hits:1	Allocated_reads:1	Strand:-
CATGTAGAGTTAATGTTCCTGACTT
>Location:NODE_268840_length_12752_cov_27.436010	Coordinate:1813	Reads:5	Hits:1	Allocated_reads:5	Strand:-
AACACATGTAGAGTTAATGTTCCTGACT
>Location:NODE_268840_length_12752_cov_27.436010	Coordinate:1813	Reads:1	Hits:1	Allocated_reads:1	Strand:-
ACACATGTAGAGTTAATGTTCCTGACT
>Location:NODE_268840_length_12752_cov_27.436010	Coordinate:1813	Reads:1	Hits:1	Allocated_reads:1	Strand:-
CGACTGAACACATGTAGAGTTAATGTTCCTGACT
>Location:NODE_268840_length_12752_cov_27.436010	Coordinate:1813	Reads:2	Hits:1	Allocated_reads:2	Strand:-
GAACACATGTAGAGTTAATGTTCCTGACT
>Location:NODE_268840_length_12752_cov_27.436010	Coordinate:1813	Reads:4	Hits:1	Allocated_reads:4	Strand:-
TGAACACATGTAGAGTTAATGTTCCTGACT
>Location:NODE_268840_length_12752_cov_27.436010	Coordinate:1814	Reads:1	Hits:1	Allocated_reads:1	Strand:+
GTCAGGAACATTAACTCTACATGTGTT
>Location:NODE_268840_length_12752_cov_27.436010	Coordinate:1814	Reads:1	Hits:1	Allocated_reads:1	Strand:-
TGAACACATGTAGAGTTAATGTTCCTGAC
>Location:NODE_268840_length_12752_cov_27.436010	Coordinate:1816	Reads:1	Hits:1	Allocated_reads:1	Strand:-
GACTGAACACATGTAGAGTTAATGTTCCTG
>Location:NODE_268840_length_12752_cov_27.436010	Coordinate:1817	Reads:1	Hits:1	Allocated_reads:1	Strand:-
ACTGAACACATGTAGAGTTAATGTTCCT
>Location:NODE_268840_length_12752_cov_27.436010	Coordinate:1817	Reads:1	Hits:1	Allocated_reads:1	Strand:-
CGACTGAACACATGTAGAGTTAATGTTCCT
>Location:NODE_268840_length_12752_cov_27.436010	Coordinate:1817	Reads:13	Hits:1	Allocated_reads:13	Strand:-
GACTGAACACATGTAGAGTTAATGTTCCT
>Location:NODE_268840_length_12752_cov_27.436010	Coordinate:1818	Reads:2	Hits:1	Allocated_reads:2	Strand:-
GACTGAACACATGTAGAGTTAATGTTCC
>Location:NODE_268840_length_12752_cov_27.436010	Coordinate:1821	Reads:1	Hits:1	Allocated_reads:1	Strand:-
ACGACGACTGAACACATGTAGAGTTAATGT
>Location:NODE_268840_length_12752_cov_27.436010	Coordinate:1821	Reads:1	Hits:1	Allocated_reads:1	Strand:-
ACGACTGAACACATGTAGAGTTAATGT
>Location:NODE_268840_length_12752_cov_27.436010	Coordinate:1821	Reads:2	Hits:1	Allocated_reads:2	Strand:-
CGACGACTGAACACATGTAGAGTTAATGT
>Location:NODE_268840_length_12752_cov_27.436010	Coordinate:1821	Reads:1	Hits:1	Allocated_reads:1	Strand:-
CGACTGAACACATGTAGAGTTAATGT
>Location:NODE_268840_length_12752_cov_27.436010	Coordinate:1822	Reads:1	Hits:1	Allocated_reads:1	Strand:-
ACACGACGACTGAACACATGTAGAGTTAATG
>Location:NODE_268840_length_12752_cov_27.436010	Coordinate:1822	Reads:1	Hits:1	Allocated_reads:1	Strand:-
ACGACGACTGAACACATGTAGAGTTAATG
>Location:NODE_268840_length_12752_cov_27.436010	Coordinate:1822	Reads:1	Hits:1	Allocated_reads:1	Strand:-
CACGACGACTGAACACATGTAGAGTTAATG
>Location:NODE_268840_length_12752_cov_27.436010	Coordinate:1822	Reads:2	Hits:1	Allocated_reads:2	Strand:-
GACGACTGAACACATGTAGAGTTAATG
>Location:NODE_268840_length_12752_cov_27.436010	Coordinate:1822	Reads:3	Hits:1	Allocated_reads:3	Strand:-
GACTGAACACATGTAGAGTTAATG
>Location:NODE_268840_length_12752_cov_27.436010	Coordinate:1825	Reads:1	Hits:1	Allocated_reads:1	Strand:+
TAACTCTACATGTGTTCAGTCGTCG
>Location:NODE_268840_length_12752_cov_27.436010	Coordinate:1825	Reads:5	Hits:1	Allocated_reads:5	Strand:+
TAACTCTACATGTGTTCAGTCGTCGTG
>Location:NODE_268840_length_12752_cov_27.436010	Coordinate:1827	Reads:2	Hits:1	Allocated_reads:2	Strand:+
ACTCTACATGTGTTCAGTCGTCGTG
>Location:NODE_268840_length_12752_cov_27.436010	Coordinate:1827	Reads:2	Hits:1	Allocated_reads:2	Strand:-
AGGACACGACGACTGAACACATGTAGAGT
>Location:NODE_268840_length_12752_cov_27.436010	Coordinate:1827	Reads:1	Hits:1	Allocated_reads:1	Strand:-
ATGAGGACACGACGACTGAACACATGTAGAGT
>Location:NODE_268840_length_12752_cov_27.436010	Coordinate:1827	Reads:1	Hits:1	Allocated_reads:1	Strand:-
CACGACGACTGAACACATGTAGAGT
>Location:NODE_268840_length_12752_cov_27.436010	Coordinate:1827	Reads:4	Hits:1	Allocated_reads:4	Strand:-
GACACGACGACTGAACACATGTAGAGT
>Location:NODE_268840_length_12752_cov_27.436010	Coordinate:1827	Reads:1	Hits:1	Allocated_reads:1	Strand:-
GAGGACACGACGACTGAACACATGTAGAGT
>Location:NODE_268840_length_12752_cov_27.436010	Coordinate:1827	Reads:2	Hits:1	Allocated_reads:2	Strand:-
GGACACGACGACTGAACACATGTAGAGT
>Location:NODE_268840_length_12752_cov_27.436010	Coordinate:1827	Reads:5	Hits:1	Allocated_reads:5	Strand:-
TATGAGGACACGACGACTGAACACATGTAGAGT
>Location:NODE_268840_length_12752_cov_27.436010	Coordinate:1827	Reads:11	Hits:1	Allocated_reads:11	Strand:-
TGAGGACACGACGACTGAACACATGTAGAGT
>Location:NODE_268840_length_12752_cov_27.436010	Coordinate:1828	Reads:1	Hits:1	Allocated_reads:1	Strand:-
GAGGACACGACGACTGAACACATGTAGAG
>Location:NODE_268840_length_12752_cov_27.436010	Coordinate:1829	Reads:1	Hits:1	Allocated_reads:1	Strand:+
TCTACATGTGTTCAGTCGTCGTGTCCTCATA
>Location:NODE_268840_length_12752_cov_27.436010	Coordinate:1830	Reads:1	Hits:1	Allocated_reads:1	Strand:-
TATGAGGACACGACGACTGAACACATGTAG
>Location:NODE_268840_length_12752_cov_27.436010	Coordinate:1832	Reads:1	Hits:1	Allocated_reads:1	Strand:-
AACAATATGAGGACACGACGACTGAACACATGT
>Location:NODE_268840_length_12752_cov_27.436010	Coordinate:1835	Reads:1	Hits:1	Allocated_reads:1	Strand:-
TGAAACAATATGAGGACACGACGACTGAACACA
>Location:NODE_268840_length_12752_cov_27.436010	Coordinate:1838	Reads:1	Hits:1	Allocated_reads:1	Strand:-
AACAATATGAGGACACGACGACTGAAC
>Location:NODE_268840_length_12752_cov_27.436010	Coordinate:1838	Reads:1	Hits:1	Allocated_reads:1	Strand:-
TGAAACAATATGAGGACACGACGACTGAAA
>Location:NODE_268840_length_12752_cov_27.436010	Coordinate:1838	Reads:1	Hits:1	Allocated_reads:1	Strand:-
TGAAACAATATGAGGACACGACGACTGAAG
>Location:NODE_268840_length_12752_cov_27.436010	Coordinate:1839	Reads:1	Hits:1	Allocated_reads:1	Strand:-
TGAAACAATATGAGGACACGACGACTGAA
>Location:NODE_268840_length_12752_cov_27.436010	Coordinate:1841	Reads:2	Hits:1	Allocated_reads:2	Strand:-
TGAAACAATATGAGGACACGACGACTG
>Location:NODE_268840_length_12752_cov_27.436010	Coordinate:1842	Reads:1	Hits:1	Allocated_reads:1	Strand:-
GCTTGAAACAATATGAGGACACGACGACT
>Location:NODE_268840_length_12752_cov_27.436010	Coordinate:1842	Reads:1	Hits:1	Allocated_reads:1	Strand:-
TCACAGCTTGAAACAATATGAGGACACGACGACT
>Location:NODE_268840_length_12752_cov_27.436010	Coordinate:1842	Reads:6	Hits:1	Allocated_reads:6	Strand:-
TGAAACAATATGAGGACACGACGACT
>Location:NODE_268840_length_12752_cov_27.436010	Coordinate:1845	Reads:1	Hits:1	Allocated_reads:1	Strand:-
TCACAGCTTGAAACAATATGAGGACACGACT
>Location:NODE_268840_length_12752_cov_27.436010	Coordinate:1846	Reads:3	Hits:1	Allocated_reads:3	Strand:-
TCACAGCTTGAAACAATATGAGGACACGAT
>Location:NODE_268840_length_12752_cov_27.436010	Coordinate:1846	Reads:9	Hits:1	Allocated_reads:9	Strand:-
TCACAGCTTGAAACAATATGAGGACACGAC
>Location:NODE_268840_length_12752_cov_27.436010	Coordinate:1847	Reads:9	Hits:1	Allocated_reads:9	Strand:-
TCACAGCTTGAAACAATATGAGGACACGA
>Location:NODE_268840_length_12752_cov_27.436010	Coordinate:1849	Reads:22	Hits:1	Allocated_reads:22	Strand:-
TCACAGCTTGAAACAATATGAGGACAC
>Location:NODE_268840_length_12752_cov_27.436010	Coordinate:1850	Reads:2	Hits:1	Allocated_reads:2	Strand:-
TCACAGCTTGAAACAATATGAGGACA
>Location:NODE_268840_length_12752_cov_27.436010	Coordinate:1851	Reads:1	Hits:1	Allocated_reads:1	Strand:-
TCACAGCTTGAAACAATATGAGGAC
>Location:NODE_268840_length_12752_cov_27.436010	Coordinate:1852	Reads:1	Hits:1	Allocated_reads:1	Strand:-
TCACAGCTTGAAACAATATGAGGA
>Location:NODE_268840_length_12752_cov_27.436010	Coordinate:1852	Reads:1	Hits:1	Allocated_reads:1	Strand:-
TCTTCACAGCTTGAAACAATATGAGGA
>Location:NODE_268840_length_12752_cov_27.436010	Coordinate:1861	Reads:1	Hits:1	Allocated_reads:1	Strand:-
CACACTCATGTTCTTCACAGCTTGAAACA
>Location:NODE_268840_length_12752_cov_27.436010	Coordinate:1866	Reads:2	Hits:1	Allocated_reads:2	Strand:+
CAAGCTGTGAAGAACATGAGTGTGT
>Location:NODE_268840_length_12752_cov_27.436010	Coordinate:1866	Reads:4	Hits:1	Allocated_reads:4	Strand:+
CAAGCTGTGAAGAACATGAGTGTGTT
>Location:NODE_268840_length_12752_cov_27.436010	Coordinate:1866	Reads:3	Hits:1	Allocated_reads:3	Strand:+
CAAGCTGTGAAGAACATGAGTGTGTTT
>Location:NODE_268840_length_12752_cov_27.436010	Coordinate:1866	Reads:1	Hits:1	Allocated_reads:1	Strand:+
CAAGCTGTGAAGAACATGAGTGTGTTTC
>Location:NODE_268840_length_12752_cov_27.436010	Coordinate:1866	Reads:16	Hits:1	Allocated_reads:16	Strand:+
CAAGCTGTGAAGAACATGAGTGTGTTTCA
>Location:NODE_268840_length_12752_cov_27.436010	Coordinate:1867	Reads:1	Hits:1	Allocated_reads:1	Strand:+
AAGCTGTGAAGAACATGAGTGTGTT
>Location:NODE_268840_length_12752_cov_27.436010	Coordinate:1867	Reads:3	Hits:1	Allocated_reads:3	Strand:+
AAGCTGTGAAGAACATGAGTGTGTTTCA
>Location:NODE_268840_length_12752_cov_27.436010	Coordinate:1867	Reads:1	Hits:1	Allocated_reads:1	Strand:-
TGAAACACACTCATGTTCTTCACAGCTT
>Location:NODE_268840_length_12752_cov_27.436010	Coordinate:1868	Reads:2	Hits:1	Allocated_reads:2	Strand:-
TCTGAAACACACTCATGTTCTTCACAGCT
>Location:NODE_268840_length_12752_cov_27.436010	Coordinate:1868	Reads:3	Hits:1	Allocated_reads:3	Strand:-
TTCTGAAACACACTCATGTTCTTCACAGCT
>Location:NODE_268840_length_12752_cov_27.436010	Coordinate:1869	Reads:1	Hits:1	Allocated_reads:1	Strand:+
GCTGTGAAGAACATGAGTGTGTTTAA
>Location:NODE_268840_length_12752_cov_27.436010	Coordinate:1869	Reads:2	Hits:1	Allocated_reads:2	Strand:+
GCTGTGAAGAACATGAGTGTGTTTCA
>Location:NODE_268840_length_12752_cov_27.436010	Coordinate:1869	Reads:3	Hits:1	Allocated_reads:3	Strand:-
TATTCTGAAACACACTCATGTTCTTCACAGC
>Location:NODE_268840_length_12752_cov_27.436010	Coordinate:1869	Reads:2	Hits:1	Allocated_reads:2	Strand:-
TCTGAAACACACTCATGTTCTTCACAGC
>Location:NODE_268840_length_12752_cov_27.436010	Coordinate:1871	Reads:1	Hits:1	Allocated_reads:1	Strand:-
CGTATTCTGAAACACACTCATGTTCTTCACA
>Location:NODE_268840_length_12752_cov_27.436010	Coordinate:1871	Reads:2	Hits:1	Allocated_reads:2	Strand:-
TATTCTGAAACACACTCATGTTCTTCACA
>Location:NODE_268840_length_12752_cov_27.436010	Coordinate:1873	Reads:1	Hits:1	Allocated_reads:1	Strand:-
GACGTATTCTGAAACACACTCATGTTCTTCA
>Location:NODE_268840_length_12752_cov_27.436010	Coordinate:1875	Reads:1	Hits:1	Allocated_reads:1	Strand:-
GACGTATTCTGAAACACACTCATGTTCTT
>Location:NODE_268840_length_12752_cov_27.436010	Coordinate:1876	Reads:2	Hits:1	Allocated_reads:2	Strand:-
CGTATTCTGAAACACACTCATGTTCT
>Location:NODE_268840_length_12752_cov_27.436010	Coordinate:1876	Reads:4	Hits:1	Allocated_reads:4	Strand:-
GACGTATTCTGAAACACACTCATGTTCT
>Location:NODE_268840_length_12752_cov_27.436010	Coordinate:1876	Reads:3	Hits:1	Allocated_reads:3	Strand:-
TATGAGGACGTATTCTGAAACACACTCATGTTCT
>Location:NODE_268840_length_12752_cov_27.436010	Coordinate:1876	Reads:5	Hits:1	Allocated_reads:5	Strand:-
TATTCTGAAACACACTCATGTTCT
>Location:NODE_268840_length_12752_cov_27.436010	Coordinate:1876	Reads:3	Hits:1	Allocated_reads:3	Strand:-
TGAGGACGTATTCTGAAACACACTCATGTTCT
>Location:NODE_268840_length_12752_cov_27.436010	Coordinate:1877	Reads:1	Hits:1	Allocated_reads:1	Strand:-
ACGTATTCTGAAACACACTCATGTTC
>Location:NODE_268840_length_12752_cov_27.436010	Coordinate:1877	Reads:1	Hits:1	Allocated_reads:1	Strand:-
CGTATTCTGAAACACACTCATGTTC
>Location:NODE_268840_length_12752_cov_27.436010	Coordinate:1877	Reads:3	Hits:1	Allocated_reads:3	Strand:-
GACGTATTCTGAAACACACTCATGTTC
>Location:NODE_268840_length_12752_cov_27.436010	Coordinate:1877	Reads:2	Hits:1	Allocated_reads:2	Strand:-
GGACGTATTCTGAAACACACTCATGTTC
>Location:NODE_268840_length_12752_cov_27.436010	Coordinate:1877	Reads:1	Hits:1	Allocated_reads:1	Strand:-
TATGAGGACGTATTCTGAAACACACTCATGTGG
>Location:NODE_268840_length_12752_cov_27.436010	Coordinate:1877	Reads:1	Hits:1	Allocated_reads:1	Strand:-
TGAGGACGTATTCTGAAACACACTCATGTTT
>Location:NODE_268840_length_12752_cov_27.436010	Coordinate:1878	Reads:1	Hits:1	Allocated_reads:1	Strand:-
GACGTATTCTGAAACACACTCATGTT
>Location:NODE_268840_length_12752_cov_27.436010	Coordinate:1878	Reads:2	Hits:1	Allocated_reads:2	Strand:-
TGAGGACGTATTCTGAAACACACTCATGTT
>Location:NODE_268840_length_12752_cov_27.436010	Coordinate:1879	Reads:1	Hits:1	Allocated_reads:1	Strand:-
GACGTATTCTGAAACACACTCATGT
>Location:NODE_268840_length_12752_cov_27.436010	Coordinate:1879	Reads:1	Hits:1	Allocated_reads:1	Strand:-
TGAGGACGTATTCTGAAACACACTCATGT
>Location:NODE_268840_length_12752_cov_27.436010	Coordinate:1882	Reads:2	Hits:1	Allocated_reads:2	Strand:-
TATGAGGACGTATTCTGAAACACACTCA
>Location:NODE_268840_length_12752_cov_27.436010	Coordinate:1884	Reads:1	Hits:1	Allocated_reads:1	Strand:-
ACCATATGAGGACGTATTCTGAAACACACT
>Location:NODE_268840_length_12752_cov_27.436010	Coordinate:1884	Reads:3	Hits:1	Allocated_reads:3	Strand:-
TATGAGGACGTATTCTGAAACACACT
>Location:NODE_268840_length_12752_cov_27.436010	Coordinate:1886	Reads:1	Hits:1	Allocated_reads:1	Strand:-
ACCATATGAGGACGTATTCTGAAACACA
>Location:NODE_268840_length_12752_cov_27.436010	Coordinate:1888	Reads:3	Hits:1	Allocated_reads:3	Strand:-
AACCATATGAGGACGTATTCTGAAACA
>Location:NODE_268840_length_12752_cov_27.436010	Coordinate:1888	Reads:1	Hits:1	Allocated_reads:1	Strand:-
TCCAACCATATGAGGACGTATTCTGAAACA
>Location:NODE_268840_length_12752_cov_27.436010	Coordinate:1890	Reads:4	Hits:1	Allocated_reads:4	Strand:-
TCCAACCATATGAGGACGTATTCTGAAA
>Location:NODE_268840_length_12752_cov_27.436010	Coordinate:1890	Reads:2	Hits:1	Allocated_reads:2	Strand:+
TTTCAGAATACGTCCTCATATGGTT
>Location:NODE_268840_length_12752_cov_27.436010	Coordinate:1890	Reads:1	Hits:1	Allocated_reads:1	Strand:+
TTTCAGAATACGTCCTCATATGGTTGGA
>Location:NODE_268840_length_12752_cov_27.436010	Coordinate:1890	Reads:1	Hits:1	Allocated_reads:1	Strand:+
TTTCAGAATACGTCCTCATATGGTTGGACCAAC
>Location:NODE_268840_length_12752_cov_27.436010	Coordinate:1892	Reads:1	Hits:1	Allocated_reads:1	Strand:-
GTTGGTCCAACCATATGAGGACGTATTCTGT
>Location:NODE_268840_length_12752_cov_27.436010	Coordinate:1898	Reads:1	Hits:1	Allocated_reads:1	Strand:-
CACTAGAGTTGTTGGTCCAACCATATGAGGACGTA
>Location:NODE_268840_length_12752_cov_27.436010	Coordinate:1898	Reads:2	Hits:1	Allocated_reads:2	Strand:+
TACGTCCTCATATGGTTGGACCAACAACT
>Location:NODE_268840_length_12752_cov_27.436010	Coordinate:1898	Reads:1	Hits:1	Allocated_reads:1	Strand:+
TACGTCCTCATATGGTTGGACCAACAACTCTA
>Location:NODE_268840_length_12752_cov_27.436010	Coordinate:1900	Reads:1	Hits:1	Allocated_reads:1	Strand:+
CGTCCTCATATGGTTGGACCAACAACT
>Location:NODE_268840_length_12752_cov_27.436010	Coordinate:1900	Reads:1	Hits:1	Allocated_reads:1	Strand:-
TAGAGTTGTTGGTCCAACCATATGAGGACG
>Location:NODE_268840_length_12752_cov_27.436010	Coordinate:1901	Reads:2	Hits:1	Allocated_reads:2	Strand:-
GAGTTGTTGGTCCAACCATATGAGGAC
>Location:NODE_268840_length_12752_cov_27.436010	Coordinate:1901	Reads:3	Hits:1	Allocated_reads:3	Strand:-
TAGAGTTGTTGGTCCAACCATATGAGGAC
>Location:NODE_268840_length_12752_cov_27.436010	Coordinate:1902	Reads:1	Hits:1	Allocated_reads:1	Strand:+
TCCTCATATGGTTGGACCAACAACTCTA
>Location:NODE_268840_length_12752_cov_27.436010	Coordinate:1903	Reads:1	Hits:1	Allocated_reads:1	Strand:-
TAGAGTTGTTGGTCCAACCATATGAGT
>Location:NODE_268840_length_12752_cov_27.436010	Coordinate:1904	Reads:1	Hits:1	Allocated_reads:1	Strand:-
CACACTAGAGTTGTTGGTCCAACCATATGAG
>Location:NODE_268840_length_12752_cov_27.436010	Coordinate:1904	Reads:1	Hits:1	Allocated_reads:1	Strand:-
CACTAGAGTTGTTGGTCCAACCATATGAG
>Location:NODE_268840_length_12752_cov_27.436010	Coordinate:1906	Reads:1	Hits:1	Allocated_reads:1	Strand:-
ACACACTAGAGTTGTTGGTCCAACCATATG
>Location:NODE_268840_length_12752_cov_27.436010	Coordinate:1908	Reads:2	Hits:1	Allocated_reads:2	Strand:-
ACACACTAGAGTTGTTGGTCCAACCATA
>Location:NODE_268840_length_12752_cov_27.436010	Coordinate:1908	Reads:1	Hits:1	Allocated_reads:1	Strand:-
ACACTAGAGTTGTTGGTCCAACCATA
>Location:NODE_268840_length_12752_cov_27.436010	Coordinate:1908	Reads:1	Hits:1	Allocated_reads:1	Strand:-
CACACACTAGAGTTGTTGGTCCAACCATA
>Location:NODE_268840_length_12752_cov_27.436010	Coordinate:1911	Reads:1	Hits:1	Allocated_reads:1	Strand:-
TAACACACACTAGAGTTGTTGGTCCAACC
>Location:NODE_268840_length_12752_cov_27.436010	Coordinate:1913	Reads:1	Hits:1	Allocated_reads:1	Strand:-
TAACACACACTAGAGTTGTTGGTCCAA
>Location:NODE_268840_length_12752_cov_27.436010	Coordinate:1920	Reads:1	Hits:3	Allocated_reads:0.333333333333333	Strand:-
TGAGGACAGTGTAACACACACTAGAGTTGTT
>Location:NODE_268840_length_12752_cov_27.436010	Coordinate:1921	Reads:2	Hits:3	Allocated_reads:0.666666666666667	Strand:-
TGAGGACAGTGTAACACACACTAGAGTTGT
>Location:NODE_268840_length_12752_cov_27.436010	Coordinate:1922	Reads:4	Hits:3	Allocated_reads:1.33333333333333	Strand:-
TGAGGACAGTGTAACACACACTAGAGTTG
>Location:NODE_268840_length_12752_cov_27.436010	Coordinate:1923	Reads:1	Hits:3	Allocated_reads:0.333333333333333	Strand:+
AACTCTAGTGTGTGTTACACTGTC
>Location:NODE_268840_length_12752_cov_27.436010	Coordinate:1923	Reads:1	Hits:3	Allocated_reads:0.333333333333333	Strand:-
TATGAGGACAGTGTAACACACACTAGAGTT
>Location:NODE_268840_length_12752_cov_27.436010	Coordinate:1923	Reads:1	Hits:3	Allocated_reads:0.333333333333333	Strand:-
TGAGGACAGTGTAACACACACTAGAGTT
>Location:NODE_268840_length_12752_cov_27.436010	Coordinate:1924	Reads:6	Hits:3	Allocated_reads:2	Strand:-
TATGAGGACAGTGTAACACACACTAGAGT
>Location:NODE_268840_length_12752_cov_27.436010	Coordinate:1928	Reads:1	Hits:5	Allocated_reads:0.2	Strand:-
TATGAGGACAGTGTAACACACACTA
>Location:NODE_268840_length_12752_cov_27.436010	Coordinate:1929	Reads:2	Hits:3	Allocated_reads:0.666666666666667	Strand:-
ACAATATGAGGACAGTGTAACACACACT
>Location:NODE_268840_length_12752_cov_27.436010	Coordinate:1929	Reads:1	Hits:3	Allocated_reads:0.333333333333333	Strand:-
CAATATGAGGACAGTGTAACACACACT
>Location:NODE_268840_length_12752_cov_27.436010	Coordinate:1929	Reads:1	Hits:1	Allocated_reads:1	Strand:-
TACCCAACAATATGAGGACAGTGTAACACACACT
>Location:NODE_268840_length_12752_cov_27.436010	Coordinate:1929	Reads:2	Hits:5	Allocated_reads:0.4	Strand:-
TATGAGGACAGTGTAACACACACT
>Location:NODE_268840_length_12752_cov_27.436010	Coordinate:1930	Reads:4	Hits:3	Allocated_reads:1.33333333333333	Strand:-
AACAATATGAGGACAGTGTAACACACAC
>Location:NODE_268840_length_12752_cov_27.436010	Coordinate:1930	Reads:3	Hits:4	Allocated_reads:0.75	Strand:-
AATATGAGGACAGTGTAACACACAC
>Location:NODE_268840_length_12752_cov_27.436010	Coordinate:1930	Reads:1	Hits:4	Allocated_reads:0.25	Strand:-
ACAATATGAGGACAGTGTAACACACAC
>Location:NODE_268840_length_12752_cov_27.436010	Coordinate:1930	Reads:8	Hits:1	Allocated_reads:8	Strand:-
CAACAATATGAGGACAGTGTAACACACAC
>Location:NODE_268840_length_12752_cov_27.436010	Coordinate:1930	Reads:4	Hits:4	Allocated_reads:1	Strand:-
CAATATGAGGACAGTGTAACACACAC
>Location:NODE_268840_length_12752_cov_27.436010	Coordinate:1930	Reads:4	Hits:1	Allocated_reads:4	Strand:-
CCAACAATATGAGGACAGTGTAACACACAC
>Location:NODE_268840_length_12752_cov_27.436010	Coordinate:1930	Reads:1	Hits:1	Allocated_reads:1	Strand:-
CCCAACAATATGAGGACAGTGTAACACACAC
>Location:NODE_268840_length_12752_cov_27.436010	Coordinate:1930	Reads:2	Hits:1	Allocated_reads:2	Strand:-
TACCCAACAATATGAGGACAGTGTAACACACAC
>Location:NODE_268840_length_12752_cov_27.436010	Coordinate:1931	Reads:3	Hits:1	Allocated_reads:3	Strand:-
ACCCAACAATATGAGGACAGTGTAACACACA
>Location:NODE_268840_length_12752_cov_27.436010	Coordinate:1931	Reads:3	Hits:1	Allocated_reads:3	Strand:-
TACCCAACAATATGAGGACAGTGTAACACACA
>Location:NODE_268840_length_12752_cov_27.436010	Coordinate:1932	Reads:3	Hits:3	Allocated_reads:1	Strand:-
AACAATATGAGGACAGTGTAACACAC
>Location:NODE_268840_length_12752_cov_27.436010	Coordinate:1932	Reads:1	Hits:1	Allocated_reads:1	Strand:-
ACCCAACAATATGAGGACAGTGTAACACAC
>Location:NODE_268840_length_12752_cov_27.436010	Coordinate:1932	Reads:3	Hits:1	Allocated_reads:3	Strand:-
CAACAATATGAGGACAGTGTAACACAC
>Location:NODE_268840_length_12752_cov_27.436010	Coordinate:1932	Reads:1	Hits:1	Allocated_reads:1	Strand:-
CCAACAATATGAGGACAGTGTAACACAC
>Location:NODE_268840_length_12752_cov_27.436010	Coordinate:1932	Reads:1	Hits:1	Allocated_reads:1	Strand:-
CCCAACAATATGAGGACAGTGTAACACAC
>Location:NODE_268840_length_12752_cov_27.436010	Coordinate:1932	Reads:1	Hits:1	Allocated_reads:1	Strand:-
TACCCAACAATATGAGGACAGTGTAACACAC
>Location:NODE_268840_length_12752_cov_27.436010	Coordinate:1933	Reads:4	Hits:1	Allocated_reads:4	Strand:-
ACCCAACAATATGAGGACAGTGTAACACA
>Location:NODE_268840_length_12752_cov_27.436010	Coordinate:1933	Reads:1	Hits:1	Allocated_reads:1	Strand:-
CCCAACAATATGAGGACAGTGTAACACA
>Location:NODE_268840_length_12752_cov_27.436010	Coordinate:1933	Reads:1	Hits:1	Allocated_reads:1	Strand:-
TACCCAACAATATGAGGACAGTGTAACACT
>Location:NODE_268840_length_12752_cov_27.436010	Coordinate:1933	Reads:1	Hits:1	Allocated_reads:1	Strand:-
TACCCAACAATATGAGGACAGTGTAACATT
>Location:NODE_268840_length_12752_cov_27.436010	Coordinate:1933	Reads:1	Hits:1	Allocated_reads:1	Strand:-
TACCCAACAATATGAGGACAGTGTAACTTT
>Location:NODE_268840_length_12752_cov_27.436010	Coordinate:1933	Reads:26	Hits:1	Allocated_reads:26	Strand:-
TACCCAACAATATGAGGACAGTGTAACACA
>Location:NODE_268840_length_12752_cov_27.436010	Coordinate:1934	Reads:1	Hits:3	Allocated_reads:0.333333333333333	Strand:-
AACAATATGAGGACAGTGTAACAC
>Location:NODE_268840_length_12752_cov_27.436010	Coordinate:1934	Reads:3	Hits:1	Allocated_reads:3	Strand:-
ACCCAACAATATGAGGACAGTGTAACAC
>Location:NODE_268840_length_12752_cov_27.436010	Coordinate:1934	Reads:2	Hits:1	Allocated_reads:2	Strand:-
CCCAACAATATGAGGACAGTGTAACAC
>Location:NODE_268840_length_12752_cov_27.436010	Coordinate:1934	Reads:14	Hits:1	Allocated_reads:14	Strand:-
TACCCAACAATATGAGGACAGTGTAACAC
>Location:NODE_268840_length_12752_cov_27.436010	Coordinate:1934	Reads:1	Hits:1	Allocated_reads:1	Strand:-
TGCTACCCAACAATATGAGGACAGTGTAACAC
>Location:NODE_268840_length_12752_cov_27.436010	Coordinate:1935	Reads:1	Hits:1	Allocated_reads:1	Strand:-
TACCCAACAATATGAGGACAGTGTAACA
>Location:NODE_268840_length_12752_cov_27.436010	Coordinate:1935	Reads:1	Hits:1	Allocated_reads:1	Strand:-
TACCCAACAATATGAGGACAGTGTAACT
>Location:NODE_268840_length_12752_cov_27.436010	Coordinate:1936	Reads:7	Hits:1	Allocated_reads:7	Strand:-
ACCCAACAATATGAGGACAGTGTAAC
>Location:NODE_268840_length_12752_cov_27.436010	Coordinate:1936	Reads:1	Hits:1	Allocated_reads:1	Strand:-
CCCAACAATATGAGGACAGTGTAAC
>Location:NODE_268840_length_12752_cov_27.436010	Coordinate:1936	Reads:3	Hits:1	Allocated_reads:3	Strand:-
CTACCCAACAATATGAGGACAGTGTAAC
>Location:NODE_268840_length_12752_cov_27.436010	Coordinate:1936	Reads:48	Hits:1	Allocated_reads:48	Strand:-
TACCCAACAATATGAGGACAGTGTAAC
>Location:NODE_268840_length_12752_cov_27.436010	Coordinate:1936	Reads:2	Hits:1	Allocated_reads:2	Strand:-
TGCTACCCAACAATATGAGGACAGTGTAAC
>Location:NODE_268840_length_12752_cov_27.436010	Coordinate:1937	Reads:1	Hits:1	Allocated_reads:1	Strand:-
TACCCAACAATATGAGGACAGTGTAT
>Location:NODE_268840_length_12752_cov_27.436010	Coordinate:1939	Reads:2	Hits:1	Allocated_reads:2	Strand:-
TACCCAACAATATGAGGACAGTGG
>Location:NODE_268840_length_12752_cov_27.436010	Coordinate:1939	Reads:2	Hits:1	Allocated_reads:2	Strand:-
TACCCAACAATATGAGGACAGTGT
>Location:NODE_268840_length_12752_cov_27.436010	Coordinate:1940	Reads:1	Hits:1	Allocated_reads:1	Strand:-
TCTGCTACCCAACAATATGAGGACAGTG
>Location:NODE_268840_length_12752_cov_27.436010	Coordinate:1944	Reads:1	Hits:1	Allocated_reads:1	Strand:-
ACAGTTCTGCTACCCAACAATATGAGGAC
>Location:NODE_268840_length_12752_cov_27.436010	Coordinate:1944	Reads:1	Hits:1	Allocated_reads:1	Strand:-
GTACAGTTCTGCTACCCAACAATATGAGGAC
>Location:NODE_268840_length_12752_cov_27.436010	Coordinate:1944	Reads:2	Hits:1	Allocated_reads:2	Strand:-
TACAGTTCTGCTACCCAACAATATGAGGAC
>Location:NODE_268840_length_12752_cov_27.436010	Coordinate:1946	Reads:1	Hits:1	Allocated_reads:1	Strand:-
CAGTACAGTTCTGCTACCCAACAATATGAGT
>Location:NODE_268840_length_12752_cov_27.436010	Coordinate:1948	Reads:1	Hits:1	Allocated_reads:1	Strand:-
TAACACAGTACAGTTCTGCTACCCAACAATATGA
>Location:NODE_268840_length_12752_cov_27.436010	Coordinate:1951	Reads:1	Hits:1	Allocated_reads:1	Strand:-
CACAGTACAGTTCTGCTACCCAACAATA
>Location:NODE_268840_length_12752_cov_27.436010	Coordinate:1951	Reads:1	Hits:1	Allocated_reads:1	Strand:+
TATTGTTGGGTAGCAGAACTGTACT
>Location:NODE_268840_length_12752_cov_27.436010	Coordinate:1953	Reads:2	Hits:1	Allocated_reads:2	Strand:-
TAACACAGTACAGTTCTGCTACCCAACAA
>Location:NODE_268840_length_12752_cov_27.436010	Coordinate:1954	Reads:1	Hits:1	Allocated_reads:1	Strand:-
CACAGTACAGTTCTGCTACCCAACA
>Location:NODE_268840_length_12752_cov_27.436010	Coordinate:1954	Reads:1	Hits:1	Allocated_reads:1	Strand:-
TTAACACAGTACAGTTCTGCTACCCAACA
>Location:NODE_268840_length_12752_cov_27.436010	Coordinate:1955	Reads:3	Hits:1	Allocated_reads:3	Strand:-
TAACACAGTACAGTTCTGCTACCCAAC
>Location:NODE_268840_length_12752_cov_27.436010	Coordinate:1957	Reads:2	Hits:1	Allocated_reads:2	Strand:-
TAACACAGTACAGTTCTGCTACCCA
>Location:NODE_268840_length_12752_cov_27.436010	Coordinate:1958	Reads:1	Hits:1	Allocated_reads:1	Strand:-
TAACACAGTACAGTTCTGCTACCC
>Location:NODE_268840_length_12752_cov_27.436010	Coordinate:1959	Reads:1	Hits:1	Allocated_reads:1	Strand:-
TAGAAACTTAACACAGTACAGTTCTGCTACC
>Location:NODE_268840_length_12752_cov_27.436010	Coordinate:1960	Reads:1	Hits:1	Allocated_reads:1	Strand:-
TATAGAAACTTAACACAGTACAGTTCTGCTAC
>Location:NODE_268840_length_12752_cov_27.436010	Coordinate:1962	Reads:3	Hits:1	Allocated_reads:3	Strand:-
TATAGAAACTTAACACAGTACAGTTCTGCT
>Location:NODE_268840_length_12752_cov_27.436010	Coordinate:1962	Reads:1	Hits:1	Allocated_reads:1	Strand:-
TTATAGAAACTTAACACAGTACAGTTCTGCT
>Location:NODE_268840_length_12752_cov_27.436010	Coordinate:1963	Reads:3	Hits:1	Allocated_reads:3	Strand:-
TATAGAAACTTAACACAGTACAGTTCTGC
>Location:NODE_268840_length_12752_cov_27.436010	Coordinate:1963	Reads:1	Hits:1	Allocated_reads:1	Strand:-
TTATAGAAACTTAACACAGTACAGTTATGC
>Location:NODE_268840_length_12752_cov_27.436010	Coordinate:1963	Reads:1	Hits:1	Allocated_reads:1	Strand:-
TTATAGAAACTTAACACAGTACAGTTCTGC
>Location:NODE_268840_length_12752_cov_27.436010	Coordinate:1964	Reads:1	Hits:1	Allocated_reads:1	Strand:-
TATAGAAACTTAACACAGTACAGTTCTG
>Location:NODE_268840_length_12752_cov_27.436010	Coordinate:1968	Reads:1	Hits:1	Allocated_reads:1	Strand:-
TATTATAGAAACTTAACACAGTACAGT
>Location:NODE_268840_length_12752_cov_27.436010	Coordinate:1983	Reads:1	Hits:1	Allocated_reads:1	Strand:-
TCTGAGTTCCTTATTCTAGATATTATAGAAAC
>Location:NODE_268840_length_12752_cov_27.436010	Coordinate:1985	Reads:1	Hits:1	Allocated_reads:1	Strand:-
TCTGAGTTCCTTATTCTAGATATTATAAAA
>Location:NODE_268840_length_12752_cov_27.436010	Coordinate:1985	Reads:16	Hits:1	Allocated_reads:16	Strand:-
TCTGAGTTCCTTATTCTAGATATTATAGAA
>Location:NODE_268840_length_12752_cov_27.436010	Coordinate:1985	Reads:1	Hits:1	Allocated_reads:1	Strand:-
TGAGTTCCTTATTCTAGATATTATAGAA
>Location:NODE_268840_length_12752_cov_27.436010	Coordinate:1986	Reads:1	Hits:1	Allocated_reads:1	Strand:-
CTGAGTTCCTTATTCTAGATATTATAGA
>Location:NODE_268840_length_12752_cov_27.436010	Coordinate:1986	Reads:2	Hits:1	Allocated_reads:2	Strand:-
TCTGAGTTCCTTATTCTAGATATTATAGA
>Location:NODE_268840_length_12752_cov_27.436010	Coordinate:1991	Reads:2	Hits:1	Allocated_reads:2	Strand:-
GAGGATCTGAGTTCCTTATTCTAGATATT
>Location:NODE_268840_length_12752_cov_27.436010	Coordinate:1992	Reads:2	Hits:1	Allocated_reads:2	Strand:+
ATATCTAGAATAAGGAACTCAGATCCTCC
>Location:NODE_268840_length_12752_cov_27.436010	Coordinate:1994	Reads:1	Hits:1	Allocated_reads:1	Strand:+
ATCTAGAATAAGGAACTCAGATCCTCCT
>Location:NODE_268840_length_12752_cov_27.436010	Coordinate:1995	Reads:1	Hits:1	Allocated_reads:1	Strand:-
CAGGAGGATCTGAGTTCCTTATTCTAGT
>Location:NODE_268840_length_12752_cov_27.436010	Coordinate:1995	Reads:2	Hits:1	Allocated_reads:2	Strand:+
TCTAGAATAAGGAACTCAGATCCTCC
>Location:NODE_268840_length_12752_cov_27.436010	Coordinate:1998	Reads:1	Hits:1	Allocated_reads:1	Strand:-
TGACAGGAGGATCTGAGTTCCTTATTCT
>Location:NODE_268840_length_12752_cov_27.436010	Coordinate:2000	Reads:1	Hits:1	Allocated_reads:1	Strand:-
GACAGGAGGATCTGAGTTCCTTATT
>Location:NODE_268840_length_12752_cov_27.436010	Coordinate:2000	Reads:2	Hits:1	Allocated_reads:2	Strand:-
TATTGACAGGAGGATCTGAGTTCCTTATT
>Location:NODE_268840_length_12752_cov_27.436010	Coordinate:2000	Reads:2	Hits:1	Allocated_reads:2	Strand:-
TTATTGACAGGAGGATCTGAGTTCCTTATT
>Location:NODE_268840_length_12752_cov_27.436010	Coordinate:2000	Reads:1	Hits:1	Allocated_reads:1	Strand:-
TTGACAGGAGGATCTGAGTTCCTTATT
>Location:NODE_268840_length_12752_cov_27.436010	Coordinate:2001	Reads:1	Hits:1	Allocated_reads:1	Strand:+
ATAAGGAACTCAGATCCTCCTGTCAA
>Location:NODE_268840_length_12752_cov_27.436010	Coordinate:2001	Reads:1	Hits:1	Allocated_reads:1	Strand:-
TATTGACAGGAGGATCTGAGTTCCTTAT
>Location:NODE_268840_length_12752_cov_27.436010	Coordinate:2002	Reads:1	Hits:1	Allocated_reads:1	Strand:-
ACATTATTGACAGGAGGATCTGAGTTCCTTA
>Location:NODE_268840_length_12752_cov_27.436010	Coordinate:2002	Reads:3	Hits:1	Allocated_reads:3	Strand:-
ATTATTGACAGGAGGATCTGAGTTCCTTA
>Location:NODE_268840_length_12752_cov_27.436010	Coordinate:2002	Reads:1	Hits:1	Allocated_reads:1	Strand:-
CATTATTGACAGGAGGATCTGAGTTCCTTA
>Location:NODE_268840_length_12752_cov_27.436010	Coordinate:2002	Reads:7	Hits:1	Allocated_reads:7	Strand:-
TATTGACAGGAGGATCTGAGTTCCTTA
>Location:NODE_268840_length_12752_cov_27.436010	Coordinate:2002	Reads:15	Hits:1	Allocated_reads:15	Strand:-
TTATTGACAGGAGGATCTGAGTTCCTTA
>Location:NODE_268840_length_12752_cov_27.436010	Coordinate:2002	Reads:1	Hits:1	Allocated_reads:1	Strand:-
TTGACAGGAGGATCTGAGTTCCTTA
>Location:NODE_268840_length_12752_cov_27.436010	Coordinate:2004	Reads:1	Hits:1	Allocated_reads:1	Strand:-
AACATTATTGACAGGAGGATCTGAGTTCCT
>Location:NODE_268840_length_12752_cov_27.436010	Coordinate:2004	Reads:1	Hits:1	Allocated_reads:1	Strand:-
TGAACATTATTGACAGGAGGATCTGAGTTCCT
>Location:NODE_268840_length_12752_cov_27.436010	Coordinate:2004	Reads:1	Hits:1	Allocated_reads:1	Strand:-
TTATTGACAGGAGGATCTGAGTTCCT
>Location:NODE_268840_length_12752_cov_27.436010	Coordinate:2005	Reads:3	Hits:1	Allocated_reads:3	Strand:-
AACATTATTGACAGGAGGATCTGAGTTCC
>Location:NODE_268840_length_12752_cov_27.436010	Coordinate:2005	Reads:2	Hits:1	Allocated_reads:2	Strand:-
ACATTATTGACAGGAGGATCTGAGTTCC
>Location:NODE_268840_length_12752_cov_27.436010	Coordinate:2005	Reads:1	Hits:1	Allocated_reads:1	Strand:-
ATTATTGACAGGAGGATCTGAGTTCC
>Location:NODE_268840_length_12752_cov_27.436010	Coordinate:2005	Reads:3	Hits:1	Allocated_reads:3	Strand:-
CATTATTGACAGGAGGATCTGAGTTCC
>Location:NODE_268840_length_12752_cov_27.436010	Coordinate:2005	Reads:1	Hits:1	Allocated_reads:1	Strand:-
GAACATTATTGACAGGAGGATCTGAGTTCC
>Location:NODE_268840_length_12752_cov_27.436010	Coordinate:2005	Reads:2	Hits:1	Allocated_reads:2	Strand:-
TATTGACAGGAGGATCTGAGTTCC
>Location:NODE_268840_length_12752_cov_27.436010	Coordinate:2005	Reads:1	Hits:1	Allocated_reads:1	Strand:-
TGAACATTATTGACAGGAGGATCTGAGTTCC
>Location:NODE_268840_length_12752_cov_27.436010	Coordinate:2005	Reads:3	Hits:1	Allocated_reads:3	Strand:-
TTATTGACAGGAGGATCTGAGTTCC
>Location:NODE_268840_length_12752_cov_27.436010	Coordinate:2007	Reads:1	Hits:1	Allocated_reads:1	Strand:-
GTGAACATTATTGACAGGAGGATCTGAGTT
>Location:NODE_268840_length_12752_cov_27.436010	Coordinate:2008	Reads:1	Hits:1	Allocated_reads:1	Strand:-
AGTGAACATTATTGACAGGAGGATCTGAGT
>Location:NODE_268840_length_12752_cov_27.436010	Coordinate:2008	Reads:2	Hits:1	Allocated_reads:2	Strand:-
GTGAACATTATTGACAGGAGGATCTGAGT
>Location:NODE_268840_length_12752_cov_27.436010	Coordinate:2008	Reads:1	Hits:1	Allocated_reads:1	Strand:-
TAGTGAACATTATTGACAGGAGGATCTGAGT
>Location:NODE_268840_length_12752_cov_27.436010	Coordinate:2008	Reads:1	Hits:1	Allocated_reads:1	Strand:-
TGAACATTATTGACAGGAGGATCTGAGT
>Location:NODE_268840_length_12752_cov_27.436010	Coordinate:2008	Reads:5	Hits:1	Allocated_reads:5	Strand:-
TTAGTGAACATTATTGACAGGAGGATCTGAGT
>Location:NODE_268840_length_12752_cov_27.436010	Coordinate:2009	Reads:1	Hits:1	Allocated_reads:1	Strand:-
TTAGTGAACATTATTGACAGGAGGATCTGAT
>Location:NODE_268840_length_12752_cov_27.436010	Coordinate:2009	Reads:4	Hits:1	Allocated_reads:4	Strand:-
TTAGTGAACATTATTGACAGGAGGATCTGAG
>Location:NODE_268840_length_12752_cov_27.436010	Coordinate:2011	Reads:2	Hits:1	Allocated_reads:2	Strand:-
TTAGTGAACATTATTGACAGGAGGATCTG
>Location:NODE_268840_length_12752_cov_27.436010	Coordinate:2012	Reads:1	Hits:1	Allocated_reads:1	Strand:-
ATTAGTGAACATTATTGACAGGAGGATCT
>Location:NODE_268840_length_12752_cov_27.436010	Coordinate:2012	Reads:1	Hits:1	Allocated_reads:1	Strand:-
CATTAGTGAACATTATTGACAGGAGGATCT
>Location:NODE_268840_length_12752_cov_27.436010	Coordinate:2012	Reads:13	Hits:1	Allocated_reads:13	Strand:-
TTAGTGAACATTATTGACAGGAGGATCT
>Location:NODE_268840_length_12752_cov_27.436010	Coordinate:2013	Reads:1	Hits:1	Allocated_reads:1	Strand:+
GATCCTCCTGTCAATAATGTTCACT
>Location:NODE_268840_length_12752_cov_27.436010	Coordinate:2013	Reads:1	Hits:1	Allocated_reads:1	Strand:-
TACATTAGTGAACATTATTGACAGGAGGATC
>Location:NODE_268840_length_12752_cov_27.436010	Coordinate:2013	Reads:1	Hits:1	Allocated_reads:1	Strand:-
TAGTGAACATTATTGACAGGAGGATC
>Location:NODE_268840_length_12752_cov_27.436010	Coordinate:2013	Reads:11	Hits:1	Allocated_reads:11	Strand:-
TTAGTGAACATTATTGACAGGAGGATC
>Location:NODE_268840_length_12752_cov_27.436010	Coordinate:2014	Reads:1	Hits:1	Allocated_reads:1	Strand:-
TTAGTGAACATTATTGACAGGAGGAT
>Location:NODE_268840_length_12752_cov_27.436010	Coordinate:2015	Reads:1	Hits:1	Allocated_reads:1	Strand:-
ACATTAGTGAACATTATTGACAGGAGGA
>Location:NODE_268840_length_12752_cov_27.436010	Coordinate:2015	Reads:8	Hits:1	Allocated_reads:8	Strand:-
TACATTAGTGAACATTATTGACAGGAGGA
>Location:NODE_268840_length_12752_cov_27.436010	Coordinate:2015	Reads:1	Hits:1	Allocated_reads:1	Strand:-
TTAGTGAACATTATTGACAGGAGGA
>Location:NODE_268840_length_12752_cov_27.436010	Coordinate:2016	Reads:2	Hits:1	Allocated_reads:2	Strand:-
TACATTAGTGAACATTATTGACAGGAGG
>Location:NODE_268840_length_12752_cov_27.436010	Coordinate:2017	Reads:3	Hits:1	Allocated_reads:3	Strand:-
TACATTAGTGAACATTATTGACAGGAG
>Location:NODE_268840_length_12752_cov_27.436010	Coordinate:2018	Reads:2	Hits:1	Allocated_reads:2	Strand:-
AGATACATTAGTGAACATTATTGACAGGA
>Location:NODE_268840_length_12752_cov_27.436010	Coordinate:2018	Reads:1	Hits:1	Allocated_reads:1	Strand:-
CAGATACATTAGTGAACATTATTGACAGGA
>Location:NODE_268840_length_12752_cov_27.436010	Coordinate:2018	Reads:1	Hits:1	Allocated_reads:1	Strand:-
TACATTAGTGAACATTATTGACAGGA
>Location:NODE_268840_length_12752_cov_27.436010	Coordinate:2019	Reads:2	Hits:1	Allocated_reads:2	Strand:+
CCTGTCAATAATGTTCACTAATGTATC
>Location:NODE_268840_length_12752_cov_27.436010	Coordinate:2021	Reads:1	Hits:1	Allocated_reads:1	Strand:-
CACAGATACATTAGTGAACATTATTGACA
>Location:NODE_268840_length_12752_cov_27.436010	Coordinate:2023	Reads:1	Hits:1	Allocated_reads:1	Strand:-
ACAGATACATTAGTGAACATTATTGA
>Location:NODE_268840_length_12752_cov_27.436010	Coordinate:2037	Reads:1	Hits:1	Allocated_reads:1	Strand:+
TAATGTATCTGTGATATATATGTGAACC
>Location:NODE_268840_length_12752_cov_27.436010	Coordinate:2037	Reads:1	Hits:1	Allocated_reads:1	Strand:-
TGAGTTCACATATATATCACAGATACATTA
>Location:NODE_268840_length_12752_cov_27.436010	Coordinate:2038	Reads:1	Hits:1	Allocated_reads:1	Strand:+
AATGTATCTGTGATATATATGTGAACT
>Location:NODE_268840_length_12752_cov_27.436010	Coordinate:2038	Reads:1	Hits:1	Allocated_reads:1	Strand:-
TGAGTTCACATATATATCACAGATACATT
>Location:NODE_268840_length_12752_cov_27.436010	Coordinate:2038	Reads:2	Hits:1	Allocated_reads:2	Strand:-
TTGAGTTCACATATATATCACAGATACATT
>Location:NODE_268840_length_12752_cov_27.436010	Coordinate:2039	Reads:1	Hits:1	Allocated_reads:1	Strand:-
TGAGTTCACATATATATCACAGATACAT
>Location:NODE_268840_length_12752_cov_27.436010	Coordinate:2040	Reads:1	Hits:1	Allocated_reads:1	Strand:-
TGAGTTCACATATATATCACAGATACA
>Location:NODE_268840_length_12752_cov_27.436010	Coordinate:2042	Reads:1	Hits:1	Allocated_reads:1	Strand:-
CATTGAGTTCACATATATATCACAGATA
>Location:NODE_268840_length_12752_cov_27.436010	Coordinate:2042	Reads:6	Hits:1	Allocated_reads:6	Strand:-
TGCATTGAGTTCACATATATATCACAGATA
>Location:NODE_268840_length_12752_cov_27.436010	Coordinate:2047	Reads:1	Hits:1	Allocated_reads:1	Strand:+
GTGATATATATGTGAACTCAATGCA
>Location:NODE_268840_length_12752_cov_27.436010	Coordinate:2047	Reads:1	Hits:1	Allocated_reads:1	Strand:-
TGAAAGTCTGCATTGAGTTCACATATATATCAA
>Location:NODE_268840_length_12752_cov_27.436010	Coordinate:2049	Reads:2	Hits:1	Allocated_reads:2	Strand:-
AAAGTCTGCATTGAGTTCACATATATATC
>Location:NODE_268840_length_12752_cov_27.436010	Coordinate:2050	Reads:1	Hits:1	Allocated_reads:1	Strand:-
AAAGTCTGCATTGAGTTCACATATATAT
>Location:NODE_268840_length_12752_cov_27.436010	Coordinate:2051	Reads:1	Hits:1	Allocated_reads:1	Strand:-
AAAGTCTGCATTGAGTTCACATATATA
>Location:NODE_268840_length_12752_cov_27.436010	Coordinate:2051	Reads:1	Hits:1	Allocated_reads:1	Strand:-
GAAAGTCTGCATTGAGTTCACATATATA
>Location:NODE_268840_length_12752_cov_27.436010	Coordinate:2057	Reads:2	Hits:1	Allocated_reads:2	Strand:-
GCTGAGATGAAAGTCTGCATTGAGTTCACA
>Location:NODE_268840_length_12752_cov_27.436010	Coordinate:2057	Reads:1	Hits:1	Allocated_reads:1	Strand:-
TGCTGAGATGAAAGTCTGCATTGAGTTCACA
>Location:NODE_268840_length_12752_cov_27.436010	Coordinate:2058	Reads:3	Hits:1	Allocated_reads:3	Strand:-
TGAGATGAAAGTCTGCATTGAGTTCAC
>Location:NODE_268840_length_12752_cov_27.436010	Coordinate:2058	Reads:1	Hits:1	Allocated_reads:1	Strand:-
TGCTGAGATGAAAGTCTGCATTGAGTTCAC
>Location:NODE_268840_length_12752_cov_27.436010	Coordinate:2060	Reads:2	Hits:1	Allocated_reads:2	Strand:-
TGAGATGAAAGTCTGCATTGAGTTC
>Location:NODE_268840_length_12752_cov_27.436010	Coordinate:2064	Reads:1	Hits:1	Allocated_reads:1	Strand:-
TTATATTTGCTGAGATGAAAGTCTGCAGTGA
>Location:NODE_268840_length_12752_cov_27.436010	Coordinate:2069	Reads:1	Hits:1	Allocated_reads:1	Strand:-
TTATATTTGCTGAGATGAAAGTCTGC
>Location:NODE_268840_length_12752_cov_27.436010	Coordinate:2071	Reads:3	Hits:1	Allocated_reads:3	Strand:-
TTATATTTGCTGAGATGAAAGTCT
>Location:NODE_268840_length_12752_cov_27.436010	Coordinate:2072	Reads:2	Hits:1	Allocated_reads:2	Strand:-
CATTAATTATATTTGCTGAGATGAAAGTC
>Location:NODE_268840_length_12752_cov_27.436010	Coordinate:2073	Reads:1	Hits:1	Allocated_reads:1	Strand:-
TTAATTATATTTGCTGAGATGAAAGT
>Location:NODE_268840_length_12752_cov_27.436010	Coordinate:2075	Reads:1	Hits:1	Allocated_reads:1	Strand:-
TCATTAATTATATTTGCTGAGATGAAA
>Location:NODE_268840_length_12752_cov_27.436010	Coordinate:2085	Reads:2	Hits:1	Allocated_reads:2	Strand:+
GCAAATATAATTAATGATTGACAGGGTT
>Location:NODE_268840_length_12752_cov_27.436010	Coordinate:2086	Reads:1	Hits:1	Allocated_reads:1	Strand:-
TGTGAACCCTGTCAATCATTAATTATATTTT
>Location:NODE_268840_length_12752_cov_27.436010	Coordinate:2087	Reads:1	Hits:1	Allocated_reads:1	Strand:-
AACCCTGTCAATCATTAATTATATTT
>Location:NODE_268840_length_12752_cov_27.436010	Coordinate:2088	Reads:1	Hits:1	Allocated_reads:1	Strand:-
TGAACCCTGTCAATCATTAATTATATT
>Location:NODE_268840_length_12752_cov_27.436010	Coordinate:2088	Reads:8	Hits:1	Allocated_reads:8	Strand:-
TGTGAACCCTGTCAATCATTAATTATATT
>Location:NODE_268840_length_12752_cov_27.436010	Coordinate:2088	Reads:1	Hits:1	Allocated_reads:1	Strand:-
TTGTGAACCCTGTCAATCATTAATTATATT
>Location:NODE_268840_length_12752_cov_27.436010	Coordinate:2089	Reads:2	Hits:1	Allocated_reads:2	Strand:-
TTTGTGAACCCTGTCAATCATTAATTATAT
>Location:NODE_268840_length_12752_cov_27.436010	Coordinate:2090	Reads:3	Hits:1	Allocated_reads:3	Strand:-
TGTGAACCCTGTCAATCATTAATTATA
>Location:NODE_268840_length_12752_cov_27.436010	Coordinate:2091	Reads:1	Hits:1	Allocated_reads:1	Strand:-
TTTGTGAACCCTGTCAATCATTAATTAT
>Location:NODE_268840_length_12752_cov_27.436010	Coordinate:2094	Reads:1	Hits:1	Allocated_reads:1	Strand:-
AATTCATTTGTGAACCCTGTCAATCATTAAT
>Location:NODE_268840_length_12752_cov_27.436010	Coordinate:2094	Reads:3	Hits:1	Allocated_reads:3	Strand:-
TCATTTGTGAACCCTGTCAATCATTAAT
>Location:NODE_268840_length_12752_cov_27.436010	Coordinate:2094	Reads:1	Hits:1	Allocated_reads:1	Strand:-
TTCATTTGTGAACCCTGTCAATCATTAAT
>Location:NODE_268840_length_12752_cov_27.436010	Coordinate:2095	Reads:1	Hits:1	Allocated_reads:1	Strand:-
AATTCATTTGTGAACCCTGTCAATCATTAA
>Location:NODE_268840_length_12752_cov_27.436010	Coordinate:2095	Reads:1	Hits:1	Allocated_reads:1	Strand:-
CATTTGTGAACCCTGTCAATCATTAA
>Location:NODE_268840_length_12752_cov_27.436010	Coordinate:2095	Reads:3	Hits:1	Allocated_reads:3	Strand:-
TCATTTGTGAACCCTGTCAATCATTAA
>Location:NODE_268840_length_12752_cov_27.436010	Coordinate:2095	Reads:1	Hits:1	Allocated_reads:1	Strand:+
TTAATGATTGACAGGGTTCACAAATGAAT
>Location:NODE_268840_length_12752_cov_27.436010	Coordinate:2097	Reads:3	Hits:1	Allocated_reads:3	Strand:-
AAAATTCATTTGTGAACCCTGTCAATCATT
>Location:NODE_268840_length_12752_cov_27.436010	Coordinate:2097	Reads:1	Hits:1	Allocated_reads:1	Strand:-
AAATTCATTTGTGAACCCTGTCAATCATT
>Location:NODE_268840_length_12752_cov_27.436010	Coordinate:2097	Reads:2	Hits:1	Allocated_reads:2	Strand:-
AATTCATTTGTGAACCCTGTCAATCATT
>Location:NODE_268840_length_12752_cov_27.436010	Coordinate:2097	Reads:2	Hits:1	Allocated_reads:2	Strand:-
TCATTTGTGAACCCTGTCAATCATT
>Location:NODE_268840_length_12752_cov_27.436010	Coordinate:2098	Reads:1	Hits:1	Allocated_reads:1	Strand:-
AATTCATTTGTGAACCCTGTCAATCAT
>Location:NODE_268840_length_12752_cov_27.436010	Coordinate:2100	Reads:1	Hits:1	Allocated_reads:1	Strand:+
GATTGACAGGGTTCACAAATGAATT
>Location:NODE_268840_length_12752_cov_27.436010	Coordinate:2101	Reads:1	Hits:1	Allocated_reads:1	Strand:-
AAAATTCATTTGTGAACCCTGTCAAA
>Location:NODE_268840_length_12752_cov_27.436010	Coordinate:2103	Reads:1	Hits:1	Allocated_reads:1	Strand:-
TGAGTGAAAATTCATTTGTGAACCCTGTTT
>Location:NODE_268840_length_12752_cov_27.436010	Coordinate:2104	Reads:6	Hits:1	Allocated_reads:6	Strand:-
TGAGTGAAAATTCATTTGTGAACCCTGTC
>Location:NODE_268840_length_12752_cov_27.436010	Coordinate:2104	Reads:1	Hits:1	Allocated_reads:1	Strand:-
TTGAGTGAAAATTCATTTGTGAACCCTGTC
>Location:NODE_268840_length_12752_cov_27.436010	Coordinate:2105	Reads:1	Hits:1	Allocated_reads:1	Strand:-
AATCTTGAGTGAAAATTCATTTGTGAACCCTGT
>Location:NODE_268840_length_12752_cov_27.436010	Coordinate:2105	Reads:1	Hits:1	Allocated_reads:1	Strand:-
CTTGAGTGAAAATTCATTTGTGAACCCTGT
>Location:NODE_268840_length_12752_cov_27.436010	Coordinate:2105	Reads:1	Hits:1	Allocated_reads:1	Strand:-
TCTTGAGTGAAAATTCATTTGTGAACCCTGT
>Location:NODE_268840_length_12752_cov_27.436010	Coordinate:2105	Reads:15	Hits:1	Allocated_reads:15	Strand:-
TGAGTGAAAATTCATTTGTGAACCCTGT
>Location:NODE_268840_length_12752_cov_27.436010	Coordinate:2105	Reads:2	Hits:1	Allocated_reads:2	Strand:-
TGAGTGAAAATTCATTTGTGAACCCTGG
>Location:NODE_268840_length_12752_cov_27.436010	Coordinate:2106	Reads:5	Hits:1	Allocated_reads:5	Strand:-
TCTTGAGTGAAAATTCATTTGTGAACCCTG
>Location:NODE_268840_length_12752_cov_27.436010	Coordinate:2106	Reads:1	Hits:1	Allocated_reads:1	Strand:-
TGAGTGAAAATTCATTTGTGAACCCTG
>Location:NODE_268840_length_12752_cov_27.436010	Coordinate:2107	Reads:3	Hits:1	Allocated_reads:3	Strand:-
ATCTTGAGTGAAAATTCATTTGTGAACCCT
>Location:NODE_268840_length_12752_cov_27.436010	Coordinate:2107	Reads:1	Hits:1	Allocated_reads:1	Strand:-
TCTTGAGTGAAAATTCATTTGTGAACCCG
>Location:NODE_268840_length_12752_cov_27.436010	Coordinate:2107	Reads:19	Hits:1	Allocated_reads:19	Strand:-
TCTTGAGTGAAAATTCATTTGTGAACCCT
>Location:NODE_268840_length_12752_cov_27.436010	Coordinate:2107	Reads:4	Hits:1	Allocated_reads:4	Strand:-
TGAGTGAAAATTCATTTGTGAACCCT
>Location:NODE_268840_length_12752_cov_27.436010	Coordinate:2107	Reads:1	Hits:1	Allocated_reads:1	Strand:-
TTGAGTGAAAATTCATTTGTGAACCCT
>Location:NODE_268840_length_12752_cov_27.436010	Coordinate:2108	Reads:1	Hits:1	Allocated_reads:1	Strand:-
ATCTTGAGTGAAAATTCATTTGTGAACCC
>Location:NODE_268840_length_12752_cov_27.436010	Coordinate:2108	Reads:2	Hits:1	Allocated_reads:2	Strand:-
TCTTGAGTGAAAATTCATTTGTGAACCC
>Location:NODE_268840_length_12752_cov_27.436010	Coordinate:2110	Reads:1	Hits:1	Allocated_reads:1	Strand:-
TCTTGAGTGAAAATTCATTTGTGAAC
>Location:NODE_268840_length_12752_cov_27.436010	Coordinate:2117	Reads:6	Hits:1	Allocated_reads:6	Strand:-
TGACATGAAATCTTGAGTGAAAATTCATT
>Location:NODE_268840_length_12752_cov_27.436010	Coordinate:2117	Reads:1	Hits:1	Allocated_reads:1	Strand:-
TTGACATGAAATCTTGAGTGAAAATTCATT
>Location:NODE_268840_length_12752_cov_27.436010	Coordinate:2117	Reads:1	Hits:1	Allocated_reads:1	Strand:-
TTGACATGAAATCTTGAGTGAAATTTCATT
>Location:NODE_268840_length_12752_cov_27.436010	Coordinate:2119	Reads:2	Hits:1	Allocated_reads:2	Strand:-
TGACATGAAATCTTGAGTGAAAATTCA
>Location:NODE_268840_length_12752_cov_27.436010	Coordinate:2120	Reads:2	Hits:1	Allocated_reads:2	Strand:-
TGACATGAAATCTTGAGTGAAAATTC
>Location:NODE_268840_length_12752_cov_27.436010	Coordinate:2120	Reads:1	Hits:1	Allocated_reads:1	Strand:-
TTGACATGAAATCTTGAGTGAAAATTC
>Location:NODE_268840_length_12752_cov_27.436010	Coordinate:2121	Reads:1	Hits:1	Allocated_reads:1	Strand:-
TTTGACATGAAATCTTGAGTGAAAATT
>Location:NODE_268840_length_12752_cov_27.436010	Coordinate:2122	Reads:1	Hits:1	Allocated_reads:1	Strand:-
TGACATGAAATCTTGAGTGAAAAT
>Location:NODE_268840_length_12752_cov_27.436010	Coordinate:2123	Reads:2	Hits:1	Allocated_reads:2	Strand:+
TTTTCACTCAAGATTTCATGTCAAAA
>Location:NODE_268840_length_12752_cov_27.436010	Coordinate:2123	Reads:1	Hits:1	Allocated_reads:1	Strand:+
TTTTCACTCAAGATTTCATGTCAAAAT
>Location:NODE_268840_length_12752_cov_27.436010	Coordinate:2123	Reads:1	Hits:1	Allocated_reads:1	Strand:+
TTTTCACTCAAGATTTCATGTCAAAATGACA
>Location:NODE_268840_length_12752_cov_27.436010	Coordinate:2123	Reads:1	Hits:1	Allocated_reads:1	Strand:-
TTTTGACATGAAATCTTGAGTGAAAA
>Location:NODE_268840_length_12752_cov_27.436010	Coordinate:2125	Reads:2	Hits:1	Allocated_reads:2	Strand:+
TTCACTCAAGATTTCATGTCAAAATGACA
>Location:NODE_268840_length_12752_cov_27.436010	Coordinate:2126	Reads:4	Hits:1	Allocated_reads:4	Strand:+
TCACTCAAGATTTCATGTCAAAAT
>Location:NODE_268840_length_12752_cov_27.436010	Coordinate:2126	Reads:1	Hits:1	Allocated_reads:1	Strand:+
TCACTCAAGATTTCATGTCAAAATGA
>Location:NODE_268840_length_12752_cov_27.436010	Coordinate:2126	Reads:7	Hits:1	Allocated_reads:7	Strand:+
TCACTCAAGATTTCATGTCAAAATGAC
>Location:NODE_268840_length_12752_cov_27.436010	Coordinate:2126	Reads:3	Hits:1	Allocated_reads:3	Strand:+
TCACTCAAGATTTCATGTCAAAATGACA
>Location:NODE_268840_length_12752_cov_27.436010	Coordinate:2126	Reads:2	Hits:1	Allocated_reads:2	Strand:+
TCACTCAAGATTTCATGTCAAAATGACAT
>Location:NODE_268840_length_12752_cov_27.436010	Coordinate:2127	Reads:1	Hits:1	Allocated_reads:1	Strand:+
CACTCAAGATTTCATGTCAAAATGACA
>Location:NODE_268840_length_12752_cov_27.436010	Coordinate:2128	Reads:1	Hits:1	Allocated_reads:1	Strand:+
ACTCAAGATTTCATGTCAAAATGAC
>Location:NODE_268840_length_12752_cov_27.436010	Coordinate:2128	Reads:1	Hits:1	Allocated_reads:1	Strand:+
ACTCAAGATTTCATGTCAAAATGACA
>Location:NODE_268840_length_12752_cov_27.436010	Coordinate:2133	Reads:1	Hits:1	Allocated_reads:1	Strand:-
CACTTTGTGTCATGTCATTTTGACATGAAATCT
>Location:NODE_268840_length_12752_cov_27.436010	Coordinate:2161	Reads:1	Hits:1	Allocated_reads:1	Strand:-
TGATTTAACATACATATCACACACTT
>Location:NODE_268840_length_12752_cov_27.436010	Coordinate:2169	Reads:1	Hits:1	Allocated_reads:1	Strand:-
AATAGTGAGAATGATTTAACATACATATC
>Location:NODE_268840_length_12752_cov_27.436010	Coordinate:2171	Reads:2	Hits:1	Allocated_reads:2	Strand:-
AATAGTGAGAATGATTTAACATACATA
>Location:NODE_268840_length_12752_cov_27.436010	Coordinate:2171	Reads:1	Hits:1	Allocated_reads:1	Strand:-
ATAGTGAGAATGATTTAACATACATA
>Location:NODE_268840_length_12752_cov_27.436010	Coordinate:2171	Reads:12	Hits:1	Allocated_reads:12	Strand:-
TAATAGTGAGAATGATTTAACATACATA
>Location:NODE_268840_length_12752_cov_27.436010	Coordinate:2171	Reads:4	Hits:1	Allocated_reads:4	Strand:-
TAGTGAGAATGATTTAACATACATA
>Location:NODE_268840_length_12752_cov_27.436010	Coordinate:2171	Reads:3	Hits:1	Allocated_reads:3	Strand:-
TTAATAGTGAGAATGATTTAACATACATA
>Location:NODE_268840_length_12752_cov_27.436010	Coordinate:2174	Reads:1	Hits:1	Allocated_reads:1	Strand:-
ACTTAATAGTGAGAATGATTTAACATAC
>Location:NODE_268840_length_12752_cov_27.436010	Coordinate:2177	Reads:1	Hits:1	Allocated_reads:1	Strand:-
TAACTTAATAGTGAGAATGATTTAACA
>Location:NODE_268840_length_12752_cov_27.436010	Coordinate:2177	Reads:1	Hits:1	Allocated_reads:1	Strand:-
TTGTAACTTAATAGTGAGAATGATTTAACA
>Location:NODE_268840_length_12752_cov_27.436010	Coordinate:2178	Reads:2	Hits:1	Allocated_reads:2	Strand:-
TAACTTAATAGTGAGAATGATTTAAC
>Location:NODE_268840_length_12752_cov_27.436010	Coordinate:2178	Reads:5	Hits:1	Allocated_reads:5	Strand:-
TTGTAACTTAATAGTGAGAATGATTTAAC
>Location:NODE_268840_length_12752_cov_27.436010	Coordinate:2186	Reads:2	Hits:1	Allocated_reads:2	Strand:+
ATTCTCACTATTAAGTTACAATGCATT
>Location:NODE_268840_length_12752_cov_27.436010	Coordinate:2187	Reads:1	Hits:1	Allocated_reads:1	Strand:-
AACAATGCATTGTAACTTAATAGTGAGAA
>Location:NODE_268840_length_12752_cov_27.436010	Coordinate:2187	Reads:1	Hits:1	Allocated_reads:1	Strand:-
AATGCATTGTAACTTAATAGTGAGAA
>Location:NODE_268840_length_12752_cov_27.436010	Coordinate:2187	Reads:4	Hits:1	Allocated_reads:4	Strand:-
CAATGCATTGTAACTTAATAGTGAGAA
>Location:NODE_268840_length_12752_cov_27.436010	Coordinate:2199	Reads:1	Hits:1	Allocated_reads:1	Strand:-
GAAATGAAAAACAATGCATTGTAACT
>Location:NODE_268840_length_12752_cov_27.436010	Coordinate:2199	Reads:3	Hits:1	Allocated_reads:3	Strand:-
TAAGAAATGAAAAACAATGCATTGTAACT
>Location:NODE_268840_length_12752_cov_27.436010	Coordinate:2203	Reads:1	Hits:1	Allocated_reads:1	Strand:-
GGTTAAGAAATGAAAAACAATGCATTGT
>Location:NODE_268840_length_12752_cov_27.436010	Coordinate:2203	Reads:3	Hits:1	Allocated_reads:3	Strand:-
TAGGTTAAGAAATGAAAAACAATGCATTGT
>Location:NODE_268840_length_12752_cov_27.436010	Coordinate:2203	Reads:1	Hits:1	Allocated_reads:1	Strand:-
TAGTAGGTTAAGAAATGAAAAACAATGCATTGT
>Location:NODE_268840_length_12752_cov_27.436010	Coordinate:2203	Reads:1	Hits:1	Allocated_reads:1	Strand:-
TTAAGAAATGAAAAACAATGCATTGT
>Location:NODE_268840_length_12752_cov_27.436010	Coordinate:2204	Reads:1	Hits:1	Allocated_reads:1	Strand:-
TAGGTTAAGAAATGAAAAACAATGCATTG
>Location:NODE_268840_length_12752_cov_27.436010	Coordinate:2204	Reads:1	Hits:1	Allocated_reads:1	Strand:-
TAGTAGGTTAAGAAATGAAAAACAATGCATTG
>Location:NODE_268840_length_12752_cov_27.436010	Coordinate:2205	Reads:3	Hits:1	Allocated_reads:3	Strand:-
TAGGTTAAGAAATGAAAAACAATGCATT
>Location:NODE_268840_length_12752_cov_27.436010	Coordinate:2205	Reads:2	Hits:1	Allocated_reads:2	Strand:-
TAGTAGGTTAAGAAATGAAAAACAATGCATT
>Location:NODE_268840_length_12752_cov_27.436010	Coordinate:2207	Reads:4	Hits:1	Allocated_reads:4	Strand:-
TAGTAGGTTAAGAAATGAAAAACAATGCA
>Location:NODE_268840_length_12752_cov_27.436010	Coordinate:2208	Reads:1	Hits:1	Allocated_reads:1	Strand:-
TAGTAGGTTAAGAAATGAAAAACAATGC
>Location:NODE_268840_length_12752_cov_27.436010	Coordinate:2208	Reads:1	Hits:1	Allocated_reads:1	Strand:-
TTGCTAGTAGGTTAAGAAATGAAAAACAATGC
>Location:NODE_268840_length_12752_cov_27.436010	Coordinate:2209	Reads:2	Hits:1	Allocated_reads:2	Strand:-
TAGTAGGTTAAGAAATGAAAAACAATG
>Location:NODE_268840_length_12752_cov_27.436010	Coordinate:2209	Reads:3	Hits:1	Allocated_reads:3	Strand:-
TGCTAGTAGGTTAAGAAATGAAAAACAATG
>Location:NODE_268840_length_12752_cov_27.436010	Coordinate:2210	Reads:1	Hits:1	Allocated_reads:1	Strand:-
TAGTAGGTTAAGAAATGAAAAACAAT
>Location:NODE_268840_length_12752_cov_27.436010	Coordinate:2210	Reads:5	Hits:1	Allocated_reads:5	Strand:-
TGCTAGTAGGTTAAGAAATGAAAAACAAT
>Location:NODE_268840_length_12752_cov_27.436010	Coordinate:2210	Reads:1	Hits:1	Allocated_reads:1	Strand:-
TTGCTAGTAGGTTAAGAAATGAAAAACAAT
>Location:NODE_268840_length_12752_cov_27.436010	Coordinate:2211	Reads:1	Hits:1	Allocated_reads:1	Strand:-
TTGCTAGTAGGTTAAGAAATGAAAAACAA
>Location:NODE_268840_length_12752_cov_27.436010	Coordinate:2212	Reads:1	Hits:1	Allocated_reads:1	Strand:-
TAGTAGGTTAAGAAATGAAAAACA
>Location:NODE_268840_length_12752_cov_27.436010	Coordinate:2212	Reads:1	Hits:1	Allocated_reads:1	Strand:-
TGCTAGTAGGTTAAGAAATGAAAAACA
>Location:NODE_268840_length_12752_cov_27.436010	Coordinate:2215	Reads:1	Hits:1	Allocated_reads:1	Strand:-
CACATTGCTAGTAGGTTAAGAAATGAAAA
>Location:NODE_268840_length_12752_cov_27.436010	Coordinate:2216	Reads:1	Hits:1	Allocated_reads:1	Strand:-
ACATTGCTAGTAGGTTAAGAAATGAAA
>Location:NODE_268840_length_12752_cov_27.436010	Coordinate:2225	Reads:1	Hits:1	Allocated_reads:1	Strand:-
TTTAAAACACATTGCTAGTAGGTTAA
>Location:NODE_268840_length_12752_cov_27.436010	Coordinate:2228	Reads:1	Hits:1	Allocated_reads:1	Strand:-
GTATACTTTAAAACACATTGCTAGTAGGT
>Location:NODE_268840_length_12752_cov_27.436010	Coordinate:2228	Reads:1	Hits:1	Allocated_reads:1	Strand:-
TTCAGTATACTTTAAAACACATTGCTAGTAGGT
>Location:NODE_268840_length_12752_cov_27.436010	Coordinate:2229	Reads:1	Hits:1	Allocated_reads:1	Strand:-
TTCAGTATACTTTAAAACACATTGCTAGTAGG
>Location:NODE_268840_length_12752_cov_27.436010	Coordinate:2231	Reads:1	Hits:1	Allocated_reads:1	Strand:-
TTCAGTATACTTTAAAACACATTGCTAGTA
>Location:NODE_268840_length_12752_cov_27.436010	Coordinate:2236	Reads:1	Hits:1	Allocated_reads:1	Strand:-
CAATTCAGTATACTTTAAAACACATTGC
>Location:NODE_268840_length_12752_cov_27.436010	Coordinate:2240	Reads:1	Hits:1	Allocated_reads:1	Strand:-
TTATGCAATTCAGTATACTTTAAAACACA
>Location:NODE_268840_length_12752_cov_27.436010	Coordinate:2241	Reads:1	Hits:1	Allocated_reads:1	Strand:-
TATGCAATTCAGTATACTTTAAAACAC
>Location:NODE_268840_length_12752_cov_27.436010	Coordinate:2250	Reads:1	Hits:1	Allocated_reads:1	Strand:-
AAATTATTATGCAATTCAGTATACT
>Location:NODE_268840_length_12752_cov_27.436010	Coordinate:2251	Reads:1	Hits:1	Allocated_reads:1	Strand:+
GTATACTGAATTGCATAATAATTTT
>Location:NODE_268840_length_12752_cov_27.436010	Coordinate:2254	Reads:1	Hits:1	Allocated_reads:1	Strand:+
TACTGAATTGCATAATAATTTTGAGTTA
>Location:NODE_268840_length_12752_cov_27.436010	Coordinate:2256	Reads:1	Hits:1	Allocated_reads:1	Strand:+
CTGAATTGCATAATAATTTTGAGTTA
>Location:NODE_268840_length_12752_cov_27.436010	Coordinate:2259	Reads:1	Hits:1	Allocated_reads:1	Strand:-
TACTGTAACTCAAAATTATTATGCAATT
>Location:NODE_268840_length_12752_cov_27.436010	Coordinate:2264	Reads:1	Hits:1	Allocated_reads:1	Strand:-
TTTAGTACTGTAACTCAAAATTATTATG
>Location:NODE_268840_length_12752_cov_27.436010	Coordinate:2267	Reads:1	Hits:1	Allocated_reads:1	Strand:-
TTTAGTACTGTAACTCAAAATTATT
>Location:NODE_268840_length_12752_cov_27.436010	Coordinate:2271	Reads:2	Hits:1	Allocated_reads:2	Strand:-
TCCAGATCTTTTAGTACTGTAACTCAAAAT
>Location:NODE_268840_length_12752_cov_27.436010	Coordinate:2272	Reads:1	Hits:1	Allocated_reads:1	Strand:+
TTTTGAGTTACAGTACTAAAAGATCT
>Location:NODE_268840_length_12752_cov_27.436010	Coordinate:2274	Reads:1	Hits:1	Allocated_reads:1	Strand:-
TGTATCCAGATCTTTTAGTACTGTAACTCAA
>Location:NODE_268840_length_12752_cov_27.436010	Coordinate:2275	Reads:1	Hits:1	Allocated_reads:1	Strand:-
TGTATCCAGATCTTTTAGTACTGTAACTCA
>Location:NODE_268840_length_12752_cov_27.436010	Coordinate:2276	Reads:1	Hits:1	Allocated_reads:1	Strand:-
ATGTATCCAGATCTTTTAGTACTGTAACTC
>Location:NODE_268840_length_12752_cov_27.436010	Coordinate:2276	Reads:1	Hits:1	Allocated_reads:1	Strand:-
TATCCAGATCTTTTAGTACTGTAACTC
>Location:NODE_268840_length_12752_cov_27.436010	Coordinate:2276	Reads:4	Hits:1	Allocated_reads:4	Strand:-
TGTATCCAGATCTTTTAGTACTGTAACTC
>Location:NODE_268840_length_12752_cov_27.436010	Coordinate:2277	Reads:1	Hits:1	Allocated_reads:1	Strand:-
AATGTATCCAGATCTTTTAGTACTGTAACT
>Location:NODE_268840_length_12752_cov_27.436010	Coordinate:2277	Reads:4	Hits:1	Allocated_reads:4	Strand:-
ATGTATCCAGATCTTTTAGTACTGTAACT
>Location:NODE_268840_length_12752_cov_27.436010	Coordinate:2277	Reads:1	Hits:1	Allocated_reads:1	Strand:-
TAAATGTATCCAGATCTTTTAGTACTGTAACT
>Location:NODE_268840_length_12752_cov_27.436010	Coordinate:2277	Reads:1	Hits:1	Allocated_reads:1	Strand:-
TATCCAGATCTTTTAGTACTGTAACT
>Location:NODE_268840_length_12752_cov_27.436010	Coordinate:2277	Reads:1	Hits:1	Allocated_reads:1	Strand:-
TGTATCCAGATCTTTTAGTACTGTAACG
>Location:NODE_268840_length_12752_cov_27.436010	Coordinate:2277	Reads:33	Hits:1	Allocated_reads:33	Strand:-
TGTATCCAGATCTTTTAGTACTGTAACT
>Location:NODE_268840_length_12752_cov_27.436010	Coordinate:2278	Reads:1	Hits:1	Allocated_reads:1	Strand:-
AATGTATCCAGATCTTTTAGTACTGTAAC
>Location:NODE_268840_length_12752_cov_27.436010	Coordinate:2278	Reads:3	Hits:1	Allocated_reads:3	Strand:-
ATGTATCCAGATCTTTTAGTACTGTAAC
>Location:NODE_268840_length_12752_cov_27.436010	Coordinate:2278	Reads:6	Hits:1	Allocated_reads:6	Strand:-
TGTATCCAGATCTTTTAGTACTGTAAC
>Location:NODE_268840_length_12752_cov_27.436010	Coordinate:2280	Reads:2	Hits:1	Allocated_reads:2	Strand:-
TAAATGTATCCAGATCTTTTAGTACTGTA
>Location:NODE_268840_length_12752_cov_27.436010	Coordinate:2280	Reads:1	Hits:1	Allocated_reads:1	Strand:-
TGTATCCAGATCTTTTAGTACTGTA
>Location:NODE_268840_length_12752_cov_27.436010	Coordinate:2281	Reads:1	Hits:1	Allocated_reads:1	Strand:-
TGTATCCAGATCTTTTAGTACTGT
>Location:NODE_268840_length_12752_cov_27.436010	Coordinate:2288	Reads:1	Hits:1	Allocated_reads:1	Strand:+
TAAAAGATCTGGATACATTTAAGTC
>Location:NODE_268840_length_12752_cov_27.436010	Coordinate:2290	Reads:1	Hits:1	Allocated_reads:1	Strand:-
TGCCAGACTTAAATGTATCCAGATCTTT
>Location:NODE_268840_length_12752_cov_27.436010	Coordinate:2291	Reads:1	Hits:1	Allocated_reads:1	Strand:+
AAGATCTGGATACATTTAAGTCTGGC
>Location:NODE_268840_length_12752_cov_27.436010	Coordinate:2291	Reads:1	Hits:1	Allocated_reads:1	Strand:-
TGCCAGACTTAAATGTATCCAGATCTT
>Location:NODE_268840_length_12752_cov_27.436010	Coordinate:2293	Reads:2	Hits:1	Allocated_reads:2	Strand:-
TTTGCCAGACTTAAATGTATCCAGATC
>Location:NODE_268840_length_12752_cov_27.436010	Coordinate:2293	Reads:1	Hits:1	Allocated_reads:1	Strand:-
TTTTGCCAGACTTAAATGTATCCAGATC
>Location:NODE_268840_length_12752_cov_27.436010	Coordinate:2309	Reads:1	Hits:3	Allocated_reads:0.333333333333333	Strand:+
AGTCTGGCAAAATGCATAAATAAGCA
>Location:NODE_268840_length_12752_cov_27.436010	Coordinate:2309	Reads:3	Hits:3	Allocated_reads:1	Strand:-
TATTGCTTATTTATGCATTTTGCCAGACT
>Location:NODE_268840_length_12752_cov_27.436010	Coordinate:2309	Reads:11	Hits:3	Allocated_reads:3.66666666666667	Strand:-
TTGCTTATTTATGCATTTTGCCAGACT
>Location:NODE_268840_length_12752_cov_27.436010	Coordinate:2309	Reads:3	Hits:3	Allocated_reads:1	Strand:-
TTGTATTGCTTATTTATGCATTTTGCCAGACT
>Location:NODE_268840_length_12752_cov_27.436010	Coordinate:2313	Reads:4	Hits:3	Allocated_reads:1.33333333333333	Strand:-
TTGTATTGCTTATTTATGCATTTTGCCA
>Location:NODE_268840_length_12752_cov_27.436010	Coordinate:2313	Reads:1	Hits:3	Allocated_reads:0.333333333333333	Strand:-
TTTGTATTGCTTATTTATGCATTTTGCCA
>Location:NODE_268840_length_12752_cov_27.436010	Coordinate:2314	Reads:1	Hits:3	Allocated_reads:0.333333333333333	Strand:-
TTGTATTGCTTATTTATGCATTTTGCC
>Location:NODE_268840_length_12752_cov_27.436010	Coordinate:2316	Reads:1	Hits:3	Allocated_reads:0.333333333333333	Strand:-
TTGTATTGCTTATTTATGTATTTTG
>Location:NODE_268840_length_12752_cov_27.436010	Coordinate:2330	Reads:1	Hits:3	Allocated_reads:0.333333333333333	Strand:-
TATTTAATATTTGCCTTTGTATTGCTT
>Location:NODE_268840_length_12752_cov_27.436010	Coordinate:2338	Reads:1	Hits:3	Allocated_reads:0.333333333333333	Strand:+
CAAAGGCAAATATTAAATATAAGGATT
>Location:NODE_268840_length_12752_cov_27.436010	Coordinate:2341	Reads:1	Hits:3	Allocated_reads:0.333333333333333	Strand:-
ACCTCCTAATCCTTATATTTAATATTTGCCT
>Location:NODE_268840_length_12752_cov_27.436010	Coordinate:2341	Reads:1	Hits:3	Allocated_reads:0.333333333333333	Strand:-
CTCCTAATCCTTATATTTAATATTTGCCT
>Location:NODE_268840_length_12752_cov_27.436010	Coordinate:2341	Reads:6	Hits:3	Allocated_reads:2	Strand:-
TCCTAATCCTTATATTTAATATTTGCCT
>Location:NODE_268840_length_12752_cov_27.436010	Coordinate:2342	Reads:1	Hits:3	Allocated_reads:0.333333333333333	Strand:-
TCCTAATCCTTATATTTAATATTTGCC
>Location:NODE_268840_length_12752_cov_27.436010	Coordinate:2346	Reads:2	Hits:3	Allocated_reads:0.666666666666667	Strand:-
GTGGACCTCCTAATCCTTATATTTAATATT
>Location:NODE_268840_length_12752_cov_27.436010	Coordinate:2353	Reads:1	Hits:3	Allocated_reads:0.333333333333333	Strand:-
CACAGAAGTGGACCTCCTAATCCTTATATT
>Location:NODE_268840_length_12752_cov_27.436010	Coordinate:2355	Reads:1	Hits:3	Allocated_reads:0.333333333333333	Strand:-
CTCACAGAAGTGGACCTCCTAATCCTTATA
>Location:NODE_268840_length_12752_cov_27.436010	Coordinate:2356	Reads:1	Hits:3	Allocated_reads:0.333333333333333	Strand:+
ATAAGGATTAGGAGGTCCACTTCTGT
>Location:NODE_268840_length_12752_cov_27.436010	Coordinate:2356	Reads:1	Hits:3	Allocated_reads:0.333333333333333	Strand:+
ATAAGGATTAGGAGGTCCACTTCTGTGAGA
>Location:NODE_268840_length_12752_cov_27.436010	Coordinate:2359	Reads:1	Hits:3	Allocated_reads:0.333333333333333	Strand:-
AATCTCACAGAAGTGGACCTCCTAATCCT
>Location:NODE_268840_length_12752_cov_27.436010	Coordinate:2359	Reads:2	Hits:3	Allocated_reads:0.666666666666667	Strand:+
AGGATTAGGAGGTCCACTTCTGTG
>Location:NODE_268840_length_12752_cov_27.436010	Coordinate:2359	Reads:1	Hits:3	Allocated_reads:0.333333333333333	Strand:+
AGGATTAGGAGGTCCACTTCTGTGAGA
>Location:NODE_268840_length_12752_cov_27.436010	Coordinate:2359	Reads:1	Hits:3	Allocated_reads:0.333333333333333	Strand:-
ATCTCACAGAAGTGGACCTCCTAATCCT
>Location:NODE_268840_length_12752_cov_27.436010	Coordinate:2359	Reads:8	Hits:3	Allocated_reads:2.66666666666667	Strand:-
TAATCTCACAGAAGTGGACCTCCTAATCCT
>Location:NODE_268840_length_12752_cov_27.436010	Coordinate:2359	Reads:1	Hits:3	Allocated_reads:0.333333333333333	Strand:-
TCTCACAGAAGTGGACCTCCTAATCCT
>Location:NODE_268840_length_12752_cov_27.436010	Coordinate:2360	Reads:6	Hits:3	Allocated_reads:2	Strand:-
TAATCTCACAGAAGTGGACCTCCTAATCC
>Location:NODE_268840_length_12752_cov_27.436010	Coordinate:2360	Reads:2	Hits:3	Allocated_reads:0.666666666666667	Strand:-
TCTCACAGAAGTGGACCTCCTAATCC
>Location:NODE_268840_length_12752_cov_27.436010	Coordinate:2361	Reads:1	Hits:3	Allocated_reads:0.333333333333333	Strand:-
ATCTCACAGAAGTGGACCTCCTAATC
>Location:NODE_268840_length_12752_cov_27.436010	Coordinate:2361	Reads:1	Hits:3	Allocated_reads:0.333333333333333	Strand:-
CCTAATCTCACAGAAGTGGACCTCCTAATC
>Location:NODE_268840_length_12752_cov_27.436010	Coordinate:2361	Reads:14	Hits:3	Allocated_reads:4.66666666666667	Strand:-
TAATCTCACAGAAGTGGACCTCCTAATC
>Location:NODE_268840_length_12752_cov_27.436010	Coordinate:2361	Reads:3	Hits:3	Allocated_reads:1	Strand:-
TCTCACAGAAGTGGACCTCCTAATC
>Location:NODE_268840_length_12752_cov_27.436010	Coordinate:2363	Reads:1	Hits:3	Allocated_reads:0.333333333333333	Strand:-
TAATCTCACAGAAGTGGACCTCCTAA
>Location:NODE_268840_length_12752_cov_27.436010	Coordinate:2363	Reads:2	Hits:3	Allocated_reads:0.666666666666667	Strand:+
TTAGGAGGTCCACTTCTGTGAGATT
>Location:NODE_268840_length_12752_cov_27.436010	Coordinate:2364	Reads:2	Hits:3	Allocated_reads:0.666666666666667	Strand:-
TGCCTAATCTCACAGAAGTGGACCTCCTA
>Location:NODE_268840_length_12752_cov_27.436010	Coordinate:2365	Reads:3	Hits:3	Allocated_reads:1	Strand:-
TAATCTCACAGAAGTGGACCTCCT
>Location:NODE_268840_length_12752_cov_27.436010	Coordinate:2365	Reads:7	Hits:3	Allocated_reads:2.33333333333333	Strand:-
TGCCTAATCTCACAGAAGTGGACCTCCT
>Location:NODE_268840_length_12752_cov_27.436010	Coordinate:2366	Reads:1	Hits:3	Allocated_reads:0.333333333333333	Strand:+
GGAGGTCCACTTCTGTGAGATTAGG
>Location:NODE_268840_length_12752_cov_27.436010	Coordinate:2366	Reads:9	Hits:3	Allocated_reads:3	Strand:-
TGCCTAATCTCACAGAAGTGGACCTCC
>Location:NODE_268840_length_12752_cov_27.436010	Coordinate:2366	Reads:1	Hits:3	Allocated_reads:0.333333333333333	Strand:-
TGTGCCTAATCTCACAGAAGTGGACCTCC
>Location:NODE_268840_length_12752_cov_27.436010	Coordinate:2367	Reads:1	Hits:3	Allocated_reads:0.333333333333333	Strand:-
TGTGCCTAATCTCACAGAAGTGGACCTC
>Location:NODE_268840_length_12752_cov_27.436010	Coordinate:2369	Reads:2	Hits:3	Allocated_reads:0.666666666666667	Strand:-
TGTGTGCCTAATCTCACAGAAGTGGACC
>Location:NODE_268840_length_12752_cov_27.436010	Coordinate:2371	Reads:1	Hits:3	Allocated_reads:0.333333333333333	Strand:-
TGTGTGCCTAATCTCACAGAAGTGGA
>Location:NODE_268840_length_12752_cov_27.436010	Coordinate:2371	Reads:2	Hits:3	Allocated_reads:0.666666666666667	Strand:-
TTGTGTGCCTAATCTCACAGAAGTGGA
>Location:NODE_268840_length_12752_cov_27.436010	Coordinate:2377	Reads:1	Hits:3	Allocated_reads:0.333333333333333	Strand:-
TCTCAAATTGTGTGCCTAATCTCACAGA
>Location:NODE_268840_length_12752_cov_27.436010	Coordinate:2379	Reads:3	Hits:3	Allocated_reads:1	Strand:-
TACCTCTCAAATTGTGTGCCTAATCTCACA
>Location:NODE_268840_length_12752_cov_27.436010	Coordinate:2379	Reads:1	Hits:3	Allocated_reads:0.333333333333333	Strand:+
TGTGAGATTAGGCACACAATTTGAGAAAT
>Location:NODE_268840_length_12752_cov_27.436010	Coordinate:2379	Reads:1	Hits:3	Allocated_reads:0.333333333333333	Strand:+
TGTGAGATTAGGCACACAAGTTGAGAGGTAGTGC
>Location:NODE_268840_length_12752_cov_27.436010	Coordinate:2381	Reads:1	Hits:3	Allocated_reads:0.333333333333333	Strand:-
TACCTCTCAAATTGTGTGCCTAATCTCA
>Location:NODE_268840_length_12752_cov_27.436010	Coordinate:2383	Reads:3	Hits:3	Allocated_reads:1	Strand:+
AGATTAGGCACACAATTTGAGAGGTAGT
>Location:NODE_268840_length_12752_cov_27.436010	Coordinate:2384	Reads:1	Hits:3	Allocated_reads:0.333333333333333	Strand:-
ACTACCTCTCAAATTGTGTGCCTAATC
>Location:NODE_268840_length_12752_cov_27.436010	Coordinate:2384	Reads:1	Hits:3	Allocated_reads:0.333333333333333	Strand:+
GATTAGGCACACAATTTGAGAGGTAGT
>Location:NODE_268840_length_12752_cov_27.436010	Coordinate:2384	Reads:1	Hits:3	Allocated_reads:0.333333333333333	Strand:-
TACCTCTCAAATTGTGTGCCTAATC
>Location:NODE_268840_length_12752_cov_27.436010	Coordinate:2385	Reads:1	Hits:3	Allocated_reads:0.333333333333333	Strand:+
ATTAGGCACACAATTTGAGAGGTAGT
>Location:NODE_268840_length_12752_cov_27.436010	Coordinate:2387	Reads:1	Hits:3	Allocated_reads:0.333333333333333	Strand:+
TAGGCACACAATTTGAGAGGTAGT
>Location:NODE_268840_length_12752_cov_27.436010	Coordinate:2392	Reads:1	Hits:3	Allocated_reads:0.333333333333333	Strand:-
TTACTTGCATGCACTACCTCTCAAATTGTGT
>Location:NODE_268840_length_12752_cov_27.436010	Coordinate:2393	Reads:2	Hits:3	Allocated_reads:0.666666666666667	Strand:-
TACTTGCATGCACTACCTCTCAAATTGTG
>Location:NODE_268840_length_12752_cov_27.436010	Coordinate:2395	Reads:1	Hits:3	Allocated_reads:0.333333333333333	Strand:-
CATTACTTGCATGCACTACCTCTCAAATTG
>Location:NODE_268840_length_12752_cov_27.436010	Coordinate:2395	Reads:1	Hits:3	Allocated_reads:0.333333333333333	Strand:-
TACTTGCATGCACTACCTCTCAACTTG
>Location:NODE_268840_length_12752_cov_27.436010	Coordinate:2395	Reads:2	Hits:3	Allocated_reads:0.666666666666667	Strand:-
TTACTTGCATGCACTACCTCTCAAATTG
>Location:NODE_268840_length_12752_cov_27.436010	Coordinate:2396	Reads:1	Hits:3	Allocated_reads:0.333333333333333	Strand:-
ATTACTTGCATGCACTACCTCTCAAATT
>Location:NODE_268840_length_12752_cov_27.436010	Coordinate:2396	Reads:1	Hits:3	Allocated_reads:0.333333333333333	Strand:-
TACTTGCATGCACTACCTCTCAAATT
>Location:NODE_268840_length_12752_cov_27.436010	Coordinate:2396	Reads:3	Hits:3	Allocated_reads:1	Strand:-
TTACTTGCATGCACTACCTCTCAACTT
>Location:NODE_268840_length_12752_cov_27.436010	Coordinate:2397	Reads:1	Hits:3	Allocated_reads:0.333333333333333	Strand:-
CACATTACTTGCATGCACTACCTCTCAAAT
>Location:NODE_268840_length_12752_cov_27.436010	Coordinate:2397	Reads:1	Hits:3	Allocated_reads:0.333333333333333	Strand:-
CATTACTTGCATGCACTACCTCTCAAAT
>Location:NODE_268840_length_12752_cov_27.436010	Coordinate:2397	Reads:2	Hits:3	Allocated_reads:0.666666666666667	Strand:-
CATTACTTGCATGCACTACCTCTCAACT
>Location:NODE_268840_length_12752_cov_27.436010	Coordinate:2397	Reads:1	Hits:3	Allocated_reads:0.333333333333333	Strand:-
TTACTTGCATGCACTACCTCTCAAAT
>Location:NODE_268840_length_12752_cov_27.436010	Coordinate:2397	Reads:1	Hits:3	Allocated_reads:0.333333333333333	Strand:-
TTACTTGCATGCACTACCTCTCAACT
>Location:NODE_268840_length_12752_cov_27.436010	Coordinate:2398	Reads:1	Hits:3	Allocated_reads:0.333333333333333	Strand:-
CATTACTTGCATGCACTACCTCTCAAC
>Location:NODE_268840_length_12752_cov_27.436010	Coordinate:2398	Reads:1	Hits:3	Allocated_reads:0.333333333333333	Strand:-
TTACTTGCATGCACTACCTCTCAAA
>Location:NODE_268840_length_12752_cov_27.436010	Coordinate:2400	Reads:1	Hits:3	Allocated_reads:0.333333333333333	Strand:-
ACACATTACTTGCATGCACTACCTCTCA
>Location:NODE_268840_length_12752_cov_27.436010	Coordinate:2402	Reads:1	Hits:3	Allocated_reads:0.333333333333333	Strand:-
CAACACATTACTTGCATGCACTACCTCT
>Location:NODE_268840_length_12752_cov_27.436010	Coordinate:2403	Reads:1	Hits:3	Allocated_reads:0.333333333333333	Strand:-
TAGCAACACATTACTTGCATGCACTACCTC
>Location:NODE_268840_length_12752_cov_27.436010	Coordinate:2404	Reads:2	Hits:3	Allocated_reads:0.666666666666667	Strand:+
AGGTAGTGCATGCAAGTAATGTGTT
>Location:NODE_268840_length_12752_cov_27.436010	Coordinate:2405	Reads:1	Hits:3	Allocated_reads:0.333333333333333	Strand:-
TAGCAACACATTACTTGCATGCACTACC
>Location:NODE_268840_length_12752_cov_27.436010	Coordinate:2412	Reads:1	Hits:3	Allocated_reads:0.333333333333333	Strand:+
CATGCAAGTAATGTGTTGCTAGGGAGA
>Location:NODE_268840_length_12752_cov_27.436010	Coordinate:2412	Reads:1	Hits:3	Allocated_reads:0.333333333333333	Strand:-
TCTCCCTAGCAACACATTACTTGCATG
>Location:NODE_268840_length_12752_cov_27.436010	Coordinate:2415	Reads:1	Hits:3	Allocated_reads:0.333333333333333	Strand:-
CATCTCCCTAGCAACACATTACTTGC
>Location:NODE_268840_length_12752_cov_27.436010	Coordinate:2418	Reads:2	Hits:3	Allocated_reads:0.666666666666667	Strand:-
TACTCAGGCATCTCCCTAGGAACACATTACT
>Location:NODE_268840_length_12752_cov_27.436010	Coordinate:2419	Reads:1	Hits:3	Allocated_reads:0.333333333333333	Strand:+
GTAATGTGTTGCTAGGGAGATGCCT
>Location:NODE_268840_length_12752_cov_27.436010	Coordinate:2422	Reads:1	Hits:3	Allocated_reads:0.333333333333333	Strand:-
TACTCAGGCATCTCCCTAGCAACACAT
>Location:NODE_268840_length_12752_cov_27.436010	Coordinate:2425	Reads:1	Hits:3	Allocated_reads:0.333333333333333	Strand:-
CAATACTCAGGCATCTCCCTAGCAACA
>Location:NODE_268840_length_12752_cov_27.436010	Coordinate:2428	Reads:1	Hits:3	Allocated_reads:0.333333333333333	Strand:-
CATCAATACTCAGGCATCTCCCTAGCA
>Location:NODE_268840_length_12752_cov_27.436010	Coordinate:2428	Reads:1	Hits:3	Allocated_reads:0.333333333333333	Strand:-
CTCATCAATACTCAGGCATCTCCCTAGCA
>Location:NODE_268840_length_12752_cov_27.436010	Coordinate:2428	Reads:2	Hits:3	Allocated_reads:0.666666666666667	Strand:-
TACTCATCAATACTCAGGCATCTCCCTAGCA
>Location:NODE_268840_length_12752_cov_27.436010	Coordinate:2428	Reads:1	Hits:3	Allocated_reads:0.333333333333333	Strand:-
TCAATACTCAGGCATCTCCCTAGCA
>Location:NODE_268840_length_12752_cov_27.436010	Coordinate:2429	Reads:1	Hits:3	Allocated_reads:0.333333333333333	Strand:-
CTCATCAATACTCAGGCATCTCCCTAGC
>Location:NODE_268840_length_12752_cov_27.436010	Coordinate:2429	Reads:3	Hits:3	Allocated_reads:1	Strand:-
TACTCATCAATACTCAGGCATCTCCCTAGC
>Location:NODE_268840_length_12752_cov_27.436010	Coordinate:2431	Reads:2	Hits:3	Allocated_reads:0.666666666666667	Strand:-
TACTCATCAATACTCAGGCATCTCCCTA
>Location:NODE_268840_length_12752_cov_27.436010	Coordinate:2433	Reads:1	Hits:3	Allocated_reads:0.333333333333333	Strand:-
ATAATACTCATCAATACTCAGGCATCTCCC
>Location:NODE_268840_length_12752_cov_27.436010	Coordinate:2433	Reads:9	Hits:3	Allocated_reads:3	Strand:-
TAATACTCATCAATACTCAGGCATCTCCC
>Location:NODE_268840_length_12752_cov_27.436010	Coordinate:2433	Reads:2	Hits:3	Allocated_reads:0.666666666666667	Strand:-
TACTCATCAATACTCAGGCATCTCCC
>Location:NODE_268840_length_12752_cov_27.436010	Coordinate:2434	Reads:1	Hits:3	Allocated_reads:0.333333333333333	Strand:-
TAATACTCATCAATACTCAGGCATCTCC
>Location:NODE_268840_length_12752_cov_27.436010	Coordinate:2436	Reads:1	Hits:3	Allocated_reads:0.333333333333333	Strand:-
TAATACTCATCAATACTCAGGCATCT
>Location:NODE_268840_length_12752_cov_27.436010	Coordinate:2437	Reads:2	Hits:3	Allocated_reads:0.666666666666667	Strand:-
AATAATACTCATCAATACTCAGGCATC
>Location:NODE_268840_length_12752_cov_27.436010	Coordinate:2437	Reads:18	Hits:3	Allocated_reads:6	Strand:-
TAATAATACTCATCAATACTCAGGCATC
>Location:NODE_268840_length_12752_cov_27.436010	Coordinate:2437	Reads:3	Hits:3	Allocated_reads:1	Strand:-
TAATACTCATCAATACTCAGGCATC
>Location:NODE_268840_length_12752_cov_27.436010	Coordinate:2437	Reads:3	Hits:3	Allocated_reads:1	Strand:-
TACTAATAATACTCATCAATACTCAGGCATC
>Location:NODE_268840_length_12752_cov_27.436010	Coordinate:2439	Reads:2	Hits:3	Allocated_reads:0.666666666666667	Strand:+
TGCCTGAGTATTGATGAGTATTATTA
>Location:NODE_268840_length_12752_cov_27.436010	Coordinate:2439	Reads:2	Hits:3	Allocated_reads:0.666666666666667	Strand:+
TGCCTGAGTATTGATGAGTATTATTAGTAGA
>Location:NODE_268840_length_12752_cov_27.436010	Coordinate:2440	Reads:1	Hits:3	Allocated_reads:0.333333333333333	Strand:-
TAATCTACTAATAATACTCATCAATACTCAGGC
>Location:NODE_268840_length_12752_cov_27.436010	Coordinate:2440	Reads:1	Hits:3	Allocated_reads:0.333333333333333	Strand:-
TACTAATAATACTCATCAATACTCAGGC
>Location:NODE_268840_length_12752_cov_27.436010	Coordinate:2441	Reads:6	Hits:3	Allocated_reads:2	Strand:-
TAATCTACTAATAATACTCATCAATACTCAGG
>Location:NODE_268840_length_12752_cov_27.436010	Coordinate:2441	Reads:1	Hits:3	Allocated_reads:0.333333333333333	Strand:-
TCTACTAATAATACTCATCAATACTCAGG
>Location:NODE_268840_length_12752_cov_27.436010	Coordinate:2443	Reads:1	Hits:3	Allocated_reads:0.333333333333333	Strand:-
ATCTACTAATAATACTCATCAATACTCA
>Location:NODE_268840_length_12752_cov_27.436010	Coordinate:2443	Reads:11	Hits:3	Allocated_reads:3.66666666666667	Strand:-
TAATCTACTAATAATACTCATCAATACTCA
>Location:NODE_268840_length_12752_cov_27.436010	Coordinate:2444	Reads:4	Hits:3	Allocated_reads:1.33333333333333	Strand:-
TAATCTACTAATAATACTCATCAATACTC
>Location:NODE_268840_length_12752_cov_27.436010	Coordinate:2445	Reads:9	Hits:3	Allocated_reads:3	Strand:-
TAATCTACTAATAATACTCATCAATACT
>Location:NODE_268840_length_12752_cov_27.436010	Coordinate:2446	Reads:2	Hits:3	Allocated_reads:0.666666666666667	Strand:-
TAATCTACTAATAATACTCATCAATAC
>Location:NODE_268840_length_12752_cov_27.436010	Coordinate:2455	Reads:1	Hits:3	Allocated_reads:0.333333333333333	Strand:-
TTTTACATGTGAACATAATCTACTAATAATACT
>Location:NODE_268840_length_12752_cov_27.436010	Coordinate:2457	Reads:1	Hits:3	Allocated_reads:0.333333333333333	Strand:-
TACATGTGAACATAATCTACTAATAATA
>Location:NODE_268840_length_12752_cov_27.436010	Coordinate:2457	Reads:1	Hits:3	Allocated_reads:0.333333333333333	Strand:-
TTACATGTGAACATAATCTACTAATAATA
>Location:NODE_268840_length_12752_cov_27.436010	Coordinate:2459	Reads:1	Hits:3	Allocated_reads:0.333333333333333	Strand:-
TTTTACATGTGAACATAATCTACTAATAA
>Location:NODE_268840_length_12752_cov_27.436010	Coordinate:2462	Reads:1	Hits:3	Allocated_reads:0.333333333333333	Strand:-
TATTTTACATGTGAACATAATCTACTAA
>Location:NODE_268840_length_12752_cov_27.436010	Coordinate:2463	Reads:1	Hits:3	Allocated_reads:0.333333333333333	Strand:+
TAGTAGATTATGTTCACATGTAGAATA
>Location:NODE_268840_length_12752_cov_27.436010	Coordinate:2463	Reads:3	Hits:3	Allocated_reads:1	Strand:+
TAGTAGATTATGTTCACATGTAAAATA
>Location:NODE_268840_length_12752_cov_27.436010	Coordinate:2464	Reads:2	Hits:3	Allocated_reads:0.666666666666667	Strand:-
TTTTACATGTGAACATAATCTACT
>Location:NODE_268840_length_12752_cov_27.436010	Coordinate:2473	Reads:1	Hits:3	Allocated_reads:0.333333333333333	Strand:-
TGATATGAATATTTTACATGTGAACT
>Location:NODE_268840_length_12752_cov_27.436010	Coordinate:2473	Reads:4	Hits:3	Allocated_reads:1.33333333333333	Strand:-
TTTGATATGAATATTTTACATGTGAACA
>Location:NODE_268840_length_12752_cov_27.436010	Coordinate:2474	Reads:2	Hits:3	Allocated_reads:0.666666666666667	Strand:-
ATTTGATATGAATATTTTACATGTGAAC
>Location:NODE_268840_length_12752_cov_27.436010	Coordinate:2490	Reads:1	Hits:3	Allocated_reads:0.333333333333333	Strand:-
CATTGGGCAGTGTGTAATTTTACATTTGATATGAA
>Location:NODE_268840_length_12752_cov_27.436010	Coordinate:2490	Reads:2	Hits:3	Allocated_reads:0.666666666666667	Strand:-
TGGGCAGTGTGTAATTTTACATTTGATATGAA
>Location:NODE_268840_length_12752_cov_27.436010	Coordinate:2491	Reads:1	Hits:3	Allocated_reads:0.333333333333333	Strand:-
TTGGGCAGTGTGTAATTTTACATTTGATATGA
>Location:NODE_268840_length_12752_cov_27.436010	Coordinate:2492	Reads:1	Hits:3	Allocated_reads:0.333333333333333	Strand:-
TTGGGCAGTGTGTAATTTTACATTTGATATG
>Location:NODE_268840_length_12752_cov_27.436010	Coordinate:2493	Reads:1	Hits:3	Allocated_reads:0.333333333333333	Strand:-
TGGGCAGTGTGTAATTTTACATTTGATAT
>Location:NODE_268840_length_12752_cov_27.436010	Coordinate:2493	Reads:1	Hits:3	Allocated_reads:0.333333333333333	Strand:-
TTGGGCAGTGTGTAATTTTACATTTGATAT
>Location:NODE_268840_length_12752_cov_27.436010	Coordinate:2494	Reads:1	Hits:3	Allocated_reads:0.333333333333333	Strand:-
TGGGCAGTGTGTAATTTTACATTTGATA
>Location:NODE_268840_length_12752_cov_27.436010	Coordinate:2494	Reads:1	Hits:3	Allocated_reads:0.333333333333333	Strand:-
TTGGGCAGTGTGTAATTTTACATTTGATA
>Location:NODE_268840_length_12752_cov_27.436010	Coordinate:2496	Reads:1	Hits:3	Allocated_reads:0.333333333333333	Strand:+
TCAAATGTAAAATTACACACTGCCC
>Location:NODE_268840_length_12752_cov_27.436010	Coordinate:2496	Reads:1	Hits:3	Allocated_reads:0.333333333333333	Strand:-
TTGGGCAGTGTGTAATTTTACATTTGA
>Location:NODE_268840_length_12752_cov_27.436010	Coordinate:2499	Reads:27	Hits:3	Allocated_reads:9	Strand:-
AGCATTGGGCAGTGTGTAATTTTACATT
>Location:NODE_268840_length_12752_cov_27.436010	Coordinate:2499	Reads:10	Hits:3	Allocated_reads:3.33333333333333	Strand:-
CAGCATTGGGCAGTGTGTAATTTTACATT
>Location:NODE_268840_length_12752_cov_27.436010	Coordinate:2499	Reads:1	Hits:3	Allocated_reads:0.333333333333333	Strand:-
GCATTGGGCAGTGTGTAATTTTACATT
>Location:NODE_268840_length_12752_cov_27.436010	Coordinate:2499	Reads:1	Hits:3	Allocated_reads:0.333333333333333	Strand:-
TCAGCATTGGGCAGTGTGTAATTATACATT
>Location:NODE_268840_length_12752_cov_27.436010	Coordinate:2499	Reads:1	Hits:3	Allocated_reads:0.333333333333333	Strand:-
TCAGCATTGGGCAGTGTGTAATTGTACATT
>Location:NODE_268840_length_12752_cov_27.436010	Coordinate:2499	Reads:1	Hits:3	Allocated_reads:0.333333333333333	Strand:-
TCAGCATTGGGCAGTGTGTAATTTTACAAA
>Location:NODE_268840_length_12752_cov_27.436010	Coordinate:2499	Reads:152	Hits:3	Allocated_reads:50.6666666666667	Strand:-
TCAGCATTGGGCAGTGTGTAATTTTACATT
>Location:NODE_268840_length_12752_cov_27.436010	Coordinate:2499	Reads:3	Hits:3	Allocated_reads:1	Strand:-
TTGGGCAGTGTGTAATTTTACATT
>Location:NODE_268840_length_12752_cov_27.436010	Coordinate:2500	Reads:1	Hits:3	Allocated_reads:0.333333333333333	Strand:-
AGCATTGGGCAGTGTGTAATTTTACAT
>Location:NODE_268840_length_12752_cov_27.436010	Coordinate:2500	Reads:1	Hits:3	Allocated_reads:0.333333333333333	Strand:-
TCAGCATTGGGCAGTGTGTAATTTTACAT
>Location:NODE_268840_length_12752_cov_27.436010	Coordinate:2501	Reads:3	Hits:3	Allocated_reads:1	Strand:-
TCAGCATTGGGCAGTGTGTAATTTTACA
>Location:NODE_268840_length_12752_cov_27.436010	Coordinate:2505	Reads:1	Hits:3	Allocated_reads:0.333333333333333	Strand:-
AAAGTCAGCATTGGGCAGTGTGTAATTT
>Location:NODE_268840_length_12752_cov_27.436010	Coordinate:2505	Reads:2	Hits:3	Allocated_reads:0.666666666666667	Strand:-
AAGTCAGCATTGGGCAGTGTGTAATTT
>Location:NODE_268840_length_12752_cov_27.436010	Coordinate:2506	Reads:2	Hits:3	Allocated_reads:0.666666666666667	Strand:-
AAAGTCAGCATTGGGCAGTGTGTAATT
>Location:NODE_268840_length_12752_cov_27.436010	Coordinate:2506	Reads:1	Hits:3	Allocated_reads:0.333333333333333	Strand:-
GGCAAAGTCAGCATTGGGCAGTGTGTAATT
>Location:NODE_268840_length_12752_cov_27.436010	Coordinate:2509	Reads:1	Hits:3	Allocated_reads:0.333333333333333	Strand:-
TGTAGGCAAAGTCAGCATTGGGCAGTGTGTT
>Location:NODE_268840_length_12752_cov_27.436010	Coordinate:2510	Reads:1	Hits:3	Allocated_reads:0.333333333333333	Strand:-
TAGGCAAAGTCAGCATTGGGCAGTGTGC
>Location:NODE_268840_length_12752_cov_27.436010	Coordinate:2511	Reads:1	Hits:3	Allocated_reads:0.333333333333333	Strand:+
CACACTGCCCAATGCTGACTTTGCC
>Location:NODE_268840_length_12752_cov_27.436010	Coordinate:2511	Reads:1	Hits:3	Allocated_reads:0.333333333333333	Strand:-
TGTAGGCAAAGTCAGCATTGGGCAGTGTG
>Location:NODE_268840_length_12752_cov_27.436010	Coordinate:2512	Reads:1	Hits:3	Allocated_reads:0.333333333333333	Strand:+
ACACTGCCCAATGCTGACTTTGCCT
>Location:NODE_268840_length_12752_cov_27.436010	Coordinate:2512	Reads:1	Hits:3	Allocated_reads:0.333333333333333	Strand:+
ACACTGCCCAATGCTGACTTTGCCTACAATG
>Location:NODE_268840_length_12752_cov_27.436010	Coordinate:2512	Reads:2	Hits:3	Allocated_reads:0.666666666666667	Strand:-
TAGGCAAAGTCAGCATTGGGCAGTGT
>Location:NODE_268840_length_12752_cov_27.436010	Coordinate:2512	Reads:1	Hits:3	Allocated_reads:0.333333333333333	Strand:-
TGTAGGCAAAGTCAGCATTGGGCAGTGT
>Location:NODE_268840_length_12752_cov_27.436010	Coordinate:2513	Reads:1	Hits:3	Allocated_reads:0.333333333333333	Strand:+
CACTGCCCAATGCTGACTTTGCCT
>Location:NODE_268840_length_12752_cov_27.436010	Coordinate:2513	Reads:3	Hits:3	Allocated_reads:1	Strand:-
TAGGCAAAGTCAGCATTGGGCAGTG
>Location:NODE_268840_length_12752_cov_27.436010	Coordinate:2513	Reads:1	Hits:3	Allocated_reads:0.333333333333333	Strand:-
TGTAGGCAAAGTCAGCATTGGGCAGTG
>Location:NODE_268840_length_12752_cov_27.436010	Coordinate:2514	Reads:1	Hits:3	Allocated_reads:0.333333333333333	Strand:-
TAGGCAAAGTCAGCATTGGGCAGT
>Location:NODE_268840_length_12752_cov_27.436010	Coordinate:2514	Reads:2	Hits:3	Allocated_reads:0.666666666666667	Strand:-
TGCATTGTAGGCAAAGTCAGCATTGGGCAGT
>Location:NODE_268840_length_12752_cov_27.436010	Coordinate:2514	Reads:1	Hits:3	Allocated_reads:0.333333333333333	Strand:-
TTGCATTGTAGGCAAAGTCAGCATTGGGCATT
>Location:NODE_268840_length_12752_cov_27.436010	Coordinate:2516	Reads:1	Hits:3	Allocated_reads:0.333333333333333	Strand:-
TTGCATTGTAGGCAAAGTCAGCATTGGGCA
>Location:NODE_268840_length_12752_cov_27.436010	Coordinate:2516	Reads:1	Hits:3	Allocated_reads:0.333333333333333	Strand:-
TTGTAGGCAAAGTCAGCATTGGGCA
>Location:NODE_268840_length_12752_cov_27.436010	Coordinate:2517	Reads:4	Hits:3	Allocated_reads:1.33333333333333	Strand:-
TTGCATTGTAGGCAAAGTCAGCATTGGGC
>Location:NODE_268840_length_12752_cov_27.436010	Coordinate:2517	Reads:1	Hits:3	Allocated_reads:0.333333333333333	Strand:-
TTTGCATTGTAGGCAAAGTCAGCATTGGGT
>Location:NODE_268840_length_12752_cov_27.436010	Coordinate:2518	Reads:1	Hits:3	Allocated_reads:0.333333333333333	Strand:-
TTTGCATTGTAGGCAAAGTCAGCATTGGG
>Location:NODE_268840_length_12752_cov_27.436010	Coordinate:2519	Reads:1	Hits:3	Allocated_reads:0.333333333333333	Strand:+
CCAATGCTGACTTTGCCTACAATG
>Location:NODE_268840_length_12752_cov_27.436010	Coordinate:2520	Reads:1	Hits:3	Allocated_reads:0.333333333333333	Strand:+
CAATGCTGACTTTGCCTACAATGCAAAC
>Location:NODE_268840_length_12752_cov_27.436010	Coordinate:2520	Reads:1	Hits:3	Allocated_reads:0.333333333333333	Strand:-
TTTGCATTGTAGGCAAAGTCAGCATTG
>Location:NODE_268840_length_12752_cov_27.436010	Coordinate:2521	Reads:2	Hits:3	Allocated_reads:0.666666666666667	Strand:-
TTGTTTGCATTGTAGGCAAAGTCAGCATT
>Location:NODE_268840_length_12752_cov_27.436010	Coordinate:2521	Reads:1	Hits:3	Allocated_reads:0.333333333333333	Strand:-
TTTGCATTGTAGGCAAAGTCAGCATT
>Location:NODE_268840_length_12752_cov_27.436010	Coordinate:2521	Reads:1	Hits:3	Allocated_reads:0.333333333333333	Strand:-
TTTGTTTGCATTGTAGGCAAAGTCAGCATT
>Location:NODE_268840_length_12752_cov_27.436010	Coordinate:2522	Reads:1	Hits:3	Allocated_reads:0.333333333333333	Strand:-
TTGTTTGCATTGTAGGCAAAGTCAGCAT
>Location:NODE_268840_length_12752_cov_27.436010	Coordinate:2523	Reads:1	Hits:3	Allocated_reads:0.333333333333333	Strand:-
TTTGTTTGCATTGTAGGCAAAGTCAGCA
>Location:NODE_268840_length_12752_cov_27.436010	Coordinate:2524	Reads:1	Hits:3	Allocated_reads:0.333333333333333	Strand:-
TTTGTTTGCATTGTAGGCAAAGTCAGC
>Location:NODE_268840_length_12752_cov_27.436010	Coordinate:2533	Reads:1	Hits:1	Allocated_reads:1	Strand:-
CGTTTGCTTCTTTGTTTGCATTGTAGGC
>Location:NODE_268840_length_12752_cov_27.436010	Coordinate:2534	Reads:1	Hits:1	Allocated_reads:1	Strand:-
TACGTTTGCTTCTTTGTTTGCATTGTAGG
>Location:NODE_268840_length_12752_cov_27.436010	Coordinate:2549	Reads:1	Hits:1	Allocated_reads:1	Strand:-
TATGAGAATTAATGCATGCAATACGTTTGCTTCTT
>Location:NODE_268840_length_12752_cov_27.436010	Coordinate:2550	Reads:2	Hits:1	Allocated_reads:2	Strand:-
ATATGAGAATTAATGCATGCAATACGTTTGCTTCT
>Location:NODE_268840_length_12752_cov_27.436010	Coordinate:2550	Reads:1	Hits:1	Allocated_reads:1	Strand:-
TATGAGAATTAATGCATGCAATACGTTTGCTTCT
>Location:NODE_268840_length_12752_cov_27.436010	Coordinate:2551	Reads:15	Hits:1	Allocated_reads:15	Strand:-
TATGAGAATTAATGCATGCAATACGTTTGCTTC
>Location:NODE_268840_length_12752_cov_27.436010	Coordinate:2551	Reads:4	Hits:1	Allocated_reads:4	Strand:-
TGAGAATTAATGCATGCAATACGTTTGCTTC
>Location:NODE_268840_length_12752_cov_27.436010	Coordinate:2552	Reads:11	Hits:1	Allocated_reads:11	Strand:-
TATGAGAATTAATGCATGCAATACGTTTGCTT
>Location:NODE_268840_length_12752_cov_27.436010	Coordinate:2552	Reads:3	Hits:1	Allocated_reads:3	Strand:-
TGAGAATTAATGCATGCAATACGTTTGCTT
>Location:NODE_268840_length_12752_cov_27.436010	Coordinate:2553	Reads:4	Hits:1	Allocated_reads:4	Strand:-
ATATGAGAATTAATGCATGCAATACGTTTGCT
>Location:NODE_268840_length_12752_cov_27.436010	Coordinate:2553	Reads:3	Hits:1	Allocated_reads:3	Strand:-
ATGAGAATTAATGCATGCAATACGTTTGCT
>Location:NODE_268840_length_12752_cov_27.436010	Coordinate:2553	Reads:1	Hits:1	Allocated_reads:1	Strand:-
TATGAGAATTAATGCATGCAATACGTTTGCC
>Location:NODE_268840_length_12752_cov_27.436010	Coordinate:2553	Reads:1	Hits:1	Allocated_reads:1	Strand:-
TATGAGAATTAATGCATGCAATACTTTTGCG
>Location:NODE_268840_length_12752_cov_27.436010	Coordinate:2553	Reads:241	Hits:1	Allocated_reads:241	Strand:-
TATGAGAATTAATGCATGCAATACGTTTGCT
>Location:NODE_268840_length_12752_cov_27.436010	Coordinate:2553	Reads:3	Hits:1	Allocated_reads:3	Strand:-
TATGAGAATTAATGCATGCAATACGTTTGCG
>Location:NODE_268840_length_12752_cov_27.436010	Coordinate:2553	Reads:15	Hits:1	Allocated_reads:15	Strand:-
TGAGAATTAATGCATGCAATACGTTTGCT
>Location:NODE_268840_length_12752_cov_27.436010	Coordinate:2554	Reads:1	Hits:1	Allocated_reads:1	Strand:-
AATATGAGAATTAATGCATGCAATACGTTTGC
>Location:NODE_268840_length_12752_cov_27.436010	Coordinate:2554	Reads:38	Hits:1	Allocated_reads:38	Strand:-
ATATGAGAATTAATGCATGCAATACGTTTGC
>Location:NODE_268840_length_12752_cov_27.436010	Coordinate:2554	Reads:4	Hits:1	Allocated_reads:4	Strand:-
ATGAGAATTAATGCATGCAATACGTTTGC
>Location:NODE_268840_length_12752_cov_27.436010	Coordinate:2554	Reads:1	Hits:1	Allocated_reads:1	Strand:-
TATGAGAATTAATGCATGCAATAAGTTTGC
>Location:NODE_268840_length_12752_cov_27.436010	Coordinate:2554	Reads:1	Hits:1	Allocated_reads:1	Strand:-
TATGAGAATTAATGCATGCAATACGGTTGC
>Location:NODE_268840_length_12752_cov_27.436010	Coordinate:2554	Reads:1	Hits:1	Allocated_reads:1	Strand:-
TATGAGAATTAATGCATGCAATACGTGTGC
>Location:NODE_268840_length_12752_cov_27.436010	Coordinate:2554	Reads:1	Hits:1	Allocated_reads:1	Strand:-
TATGAGAATTAATGCATGCAATACGTTAGC
>Location:NODE_268840_length_12752_cov_27.436010	Coordinate:2554	Reads:1	Hits:1	Allocated_reads:1	Strand:-
TATGAGAATTAATGCATGCAATACGTTCGC
>Location:NODE_268840_length_12752_cov_27.436010	Coordinate:2554	Reads:1	Hits:1	Allocated_reads:1	Strand:-
TATGAGAATTAATGCATGCAATACGTTGCT
>Location:NODE_268840_length_12752_cov_27.436010	Coordinate:2554	Reads:1	Hits:1	Allocated_reads:1	Strand:-
TATGAGAATTAATGCATGCAATACGTTTAC
>Location:NODE_268840_length_12752_cov_27.436010	Coordinate:2554	Reads:1	Hits:1	Allocated_reads:1	Strand:-
TATGAGAATTAATGCATGCAATACGTTTGT
>Location:NODE_268840_length_12752_cov_27.436010	Coordinate:2554	Reads:1	Hits:1	Allocated_reads:1	Strand:-
TATGAGAATTAATGCATGCAATGCGTTTGC
>Location:NODE_268840_length_12752_cov_27.436010	Coordinate:2554	Reads:1	Hits:1	Allocated_reads:1	Strand:-
TATGAGAATTAATGCATGGAATACGTTTGC
>Location:NODE_268840_length_12752_cov_27.436010	Coordinate:2554	Reads:2	Hits:1	Allocated_reads:2	Strand:-
TATGAGAATTAATGCATGCAATACGTTTGA
>Location:NODE_268840_length_12752_cov_27.436010	Coordinate:2554	Reads:920	Hits:1	Allocated_reads:920	Strand:-
TATGAGAATTAATGCATGCAATACGTTTGC
>Location:NODE_268840_length_12752_cov_27.436010	Coordinate:2554	Reads:11	Hits:1	Allocated_reads:11	Strand:-
TGAGAATTAATGCATGCAATACGTTTGC
>Location:NODE_268840_length_12752_cov_27.436010	Coordinate:2555	Reads:1	Hits:1	Allocated_reads:1	Strand:-
ATATGAGAATTAATGCATGCAATACGTTGC
>Location:NODE_268840_length_12752_cov_27.436010	Coordinate:2555	Reads:3	Hits:1	Allocated_reads:3	Strand:-
ATATGAGAATTAATGCATGCAATACGTTTG
>Location:NODE_268840_length_12752_cov_27.436010	Coordinate:2555	Reads:1	Hits:1	Allocated_reads:1	Strand:-
ATGAGAATTAATGCATGCAATACGTTTG
>Location:NODE_268840_length_12752_cov_27.436010	Coordinate:2555	Reads:15	Hits:1	Allocated_reads:15	Strand:-
TATGAGAATTAATGCATGCAATACGTTTG
>Location:NODE_268840_length_12752_cov_27.436010	Coordinate:2556	Reads:11	Hits:1	Allocated_reads:11	Strand:-
ATATGAGAATTAATGCATGCAATACGTTT
>Location:NODE_268840_length_12752_cov_27.436010	Coordinate:2556	Reads:1	Hits:1	Allocated_reads:1	Strand:-
TATGAGAATTAATGCATGCAATACGTTA
>Location:NODE_268840_length_12752_cov_27.436010	Coordinate:2556	Reads:28	Hits:1	Allocated_reads:28	Strand:-
TATGAGAATTAATGCATGCAATACGTTT
>Location:NODE_268840_length_12752_cov_27.436010	Coordinate:2557	Reads:4	Hits:1	Allocated_reads:4	Strand:-
AAATATGAGAATTAATGCATGCAATACGTT
>Location:NODE_268840_length_12752_cov_27.436010	Coordinate:2557	Reads:8	Hits:1	Allocated_reads:8	Strand:-
AATATGAGAATTAATGCATGCAATACGTT
>Location:NODE_268840_length_12752_cov_27.436010	Coordinate:2557	Reads:1	Hits:1	Allocated_reads:1	Strand:-
ATATGAGAATTAATGCATGCAATGCGTT
>Location:NODE_268840_length_12752_cov_27.436010	Coordinate:2557	Reads:112	Hits:1	Allocated_reads:112	Strand:-
ATATGAGAATTAATGCATGCAATACGTT
>Location:NODE_268840_length_12752_cov_27.436010	Coordinate:2557	Reads:1	Hits:1	Allocated_reads:1	Strand:-
TATGAGAATTAATGCATGAAATACGTT
>Location:NODE_268840_length_12752_cov_27.436010	Coordinate:2557	Reads:1	Hits:1	Allocated_reads:1	Strand:-
TATGAGAATTAATGCATGCAATACGGT
>Location:NODE_268840_length_12752_cov_27.436010	Coordinate:2557	Reads:1	Hits:1	Allocated_reads:1	Strand:-
TATGAGAATTAATGCATGCAATACGTG
>Location:NODE_268840_length_12752_cov_27.436010	Coordinate:2557	Reads:2	Hits:1	Allocated_reads:2	Strand:-
TATGAGAATTAATGCATGCAATACGTA
>Location:NODE_268840_length_12752_cov_27.436010	Coordinate:2557	Reads:425	Hits:1	Allocated_reads:425	Strand:-
TATGAGAATTAATGCATGCAATACGTT
>Location:NODE_268840_length_12752_cov_27.436010	Coordinate:2558	Reads:3	Hits:1	Allocated_reads:3	Strand:-
AATATGAGAATTAATGCATGCAATACGT
>Location:NODE_268840_length_12752_cov_27.436010	Coordinate:2558	Reads:6	Hits:1	Allocated_reads:6	Strand:-
ATATGAGAATTAATGCATGCAATACGT
>Location:NODE_268840_length_12752_cov_27.436010	Coordinate:2558	Reads:20	Hits:1	Allocated_reads:20	Strand:-
TATGAGAATTAATGCATGCAATACGT
>Location:NODE_268840_length_12752_cov_27.436010	Coordinate:2559	Reads:3	Hits:1	Allocated_reads:3	Strand:-
AAATATGAGAATTAATGCATGCAATACG
>Location:NODE_268840_length_12752_cov_27.436010	Coordinate:2559	Reads:5	Hits:1	Allocated_reads:5	Strand:-
ATATGAGAATTAATGCATGCAATACG
>Location:NODE_268840_length_12752_cov_27.436010	Coordinate:2559	Reads:8	Hits:1	Allocated_reads:8	Strand:-
TATGAGAATTAATGCATGCAATACG
>Location:NODE_268840_length_12752_cov_27.436010	Coordinate:2559	Reads:1	Hits:1	Allocated_reads:1	Strand:-
TGAAATATGAGAATTAATGCATGCAATACG
>Location:NODE_268840_length_12752_cov_27.436010	Coordinate:2560	Reads:6	Hits:1	Allocated_reads:6	Strand:-
TATGAGAATTAATGCATGCAATAC
>Location:NODE_268840_length_12752_cov_27.436010	Coordinate:2561	Reads:1	Hits:1	Allocated_reads:1	Strand:-
TAACAGTGAAATATGAGAATTAATGCATGCAATA
>Location:NODE_268840_length_12752_cov_27.436010	Coordinate:2561	Reads:1	Hits:1	Allocated_reads:1	Strand:-
TGAAATATGAGAATTAATGCATGCAATA
>Location:NODE_268840_length_12752_cov_27.436010	Coordinate:2562	Reads:1	Hits:2	Allocated_reads:0.5	Strand:-
ACAGTGAAATATGAGAATTAATGCATGCAAT
>Location:NODE_268840_length_12752_cov_27.436010	Coordinate:2563	Reads:1	Hits:2	Allocated_reads:0.5	Strand:-
ACAGTGAAATATGAGAATTAATGCATGCAA
>Location:NODE_268840_length_12752_cov_27.436010	Coordinate:2564	Reads:2	Hits:2	Allocated_reads:1	Strand:-
ACAGTGAAATATGAGAATTAATGCATGCA
>Location:NODE_268840_length_12752_cov_27.436010	Coordinate:2564	Reads:4	Hits:2	Allocated_reads:2	Strand:-
CAGTGAAATATGAGAATTAATGCATGCA
>Location:NODE_268840_length_12752_cov_27.436010	Coordinate:2564	Reads:4	Hits:2	Allocated_reads:2	Strand:-
TAACAGTGAAATATGAGAATTAATGCATGCA
>Location:NODE_268840_length_12752_cov_27.436010	Coordinate:2565	Reads:2	Hits:2	Allocated_reads:1	Strand:-
AACAGTGAAATATGAGAATTAATGCATGC
>Location:NODE_268840_length_12752_cov_27.436010	Coordinate:2565	Reads:12	Hits:2	Allocated_reads:6	Strand:-
TAACAGTGAAATATGAGAATTAATGCATGC
>Location:NODE_268840_length_12752_cov_27.436010	Coordinate:2566	Reads:1	Hits:2	Allocated_reads:0.5	Strand:-
AACAGTGAAATATGAGAATTAATGCATG
>Location:NODE_268840_length_12752_cov_27.436010	Coordinate:2566	Reads:1	Hits:2	Allocated_reads:0.5	Strand:-
AAGTAACAGTGAAATATGAGAATTAATGCATG
>Location:NODE_268840_length_12752_cov_27.436010	Coordinate:2566	Reads:1	Hits:2	Allocated_reads:0.5	Strand:-
GTAACAGTGAAATATGAGAATTAATGCATG
>Location:NODE_268840_length_12752_cov_27.436010	Coordinate:2566	Reads:1	Hits:2	Allocated_reads:0.5	Strand:-
TAACAGTGAAATATGAGAATTAATGCATT
>Location:NODE_268840_length_12752_cov_27.436010	Coordinate:2566	Reads:28	Hits:2	Allocated_reads:14	Strand:-
TAACAGTGAAATATGAGAATTAATGCATG
>Location:NODE_268840_length_12752_cov_27.436010	Coordinate:2567	Reads:1	Hits:2	Allocated_reads:0.5	Strand:-
AGTAACAGTGAAATATGAGAATTAATGCAT
>Location:NODE_268840_length_12752_cov_27.436010	Coordinate:2567	Reads:8	Hits:2	Allocated_reads:4	Strand:-
TAACAGTGAAATATGAGAATTAATGCAT
>Location:NODE_268840_length_12752_cov_27.436010	Coordinate:2568	Reads:3	Hits:2	Allocated_reads:1.5	Strand:-
AACAGTGAAATATGAGAATTAATGCA
>Location:NODE_268840_length_12752_cov_27.436010	Coordinate:2568	Reads:2	Hits:2	Allocated_reads:1	Strand:-
AAGTAACAGTGAAATATGAGAATTAATGCA
>Location:NODE_268840_length_12752_cov_27.436010	Coordinate:2568	Reads:1	Hits:2	Allocated_reads:0.5	Strand:-
ACAGTGAAATATGAGAATTAATGCA
>Location:NODE_268840_length_12752_cov_27.436010	Coordinate:2568	Reads:1	Hits:2	Allocated_reads:0.5	Strand:-
CAGTGAAATATGAGAATTAATGCA
>Location:NODE_268840_length_12752_cov_27.436010	Coordinate:2568	Reads:4	Hits:2	Allocated_reads:2	Strand:-
GTAACAGTGAAATATGAGAATTAATGCA
>Location:NODE_268840_length_12752_cov_27.436010	Coordinate:2568	Reads:38	Hits:2	Allocated_reads:19	Strand:-
TAACAGTGAAATATGAGAATTAATGCA
>Location:NODE_268840_length_12752_cov_27.436010	Coordinate:2569	Reads:3	Hits:2	Allocated_reads:1.5	Strand:-
AAGTAACAGTGAAATATGAGAATTAATGC
>Location:NODE_268840_length_12752_cov_27.436010	Coordinate:2569	Reads:1	Hits:2	Allocated_reads:0.5	Strand:-
ACAGTGAAATATGAGAATTAATGC
>Location:NODE_268840_length_12752_cov_27.436010	Coordinate:2569	Reads:14	Hits:2	Allocated_reads:7	Strand:-
TAACAGTGAAATATGAGAATTAATGC
>Location:NODE_268840_length_12752_cov_27.436010	Coordinate:2570	Reads:1	Hits:2	Allocated_reads:0.5	Strand:-
AAAGTAACAGTGAAATATGAGAATTAATG
>Location:NODE_268840_length_12752_cov_27.436010	Coordinate:2570	Reads:1	Hits:2	Allocated_reads:0.5	Strand:-
AGTAACAGTGAAATATGAGAATTAATG
>Location:NODE_268840_length_12752_cov_27.436010	Coordinate:2570	Reads:1	Hits:2	Allocated_reads:0.5	Strand:-
GAAAAGTAACAGTGAAATATGAGAATTAATG
>Location:NODE_268840_length_12752_cov_27.436010	Coordinate:2570	Reads:1	Hits:2	Allocated_reads:0.5	Strand:-
TAACAGTGAAATATGAGAATTAATG
>Location:NODE_268840_length_12752_cov_27.436010	Coordinate:2571	Reads:2	Hits:2	Allocated_reads:1	Strand:-
AAAGTAACAGTGAAATATGAGAATTAAT
>Location:NODE_268840_length_12752_cov_27.436010	Coordinate:2571	Reads:2	Hits:2	Allocated_reads:1	Strand:-
AAGTAACAGTGAAATATGAGAATTAAT
>Location:NODE_268840_length_12752_cov_27.436010	Coordinate:2572	Reads:1	Hits:2	Allocated_reads:0.5	Strand:+
TTAATTCTCATATTTCACTGTTACTTT
>Location:NODE_268840_length_12752_cov_27.436010	Coordinate:2574	Reads:1	Hits:2	Allocated_reads:0.5	Strand:-
AAGTAACAGTGAAATATGAGAATT
>Location:NODE_268840_length_12752_cov_27.436010	Coordinate:2574	Reads:1	Hits:2	Allocated_reads:0.5	Strand:+
AATTCTCATATTTCACTGTTACTTT
>Location:NODE_268840_length_12752_cov_27.436010	Coordinate:2574	Reads:1	Hits:2	Allocated_reads:0.5	Strand:-
GAAAAGTAACAGTGAAATATGAGAATT
>Location:NODE_268840_length_12752_cov_27.436010	Coordinate:2575	Reads:1	Hits:3	Allocated_reads:0.333333333333333	Strand:+
ATTCTCATATTTCACTGTTACTTTTC
>Location:NODE_268840_length_12752_cov_27.436010	Coordinate:2581	Reads:1	Hits:3	Allocated_reads:0.333333333333333	Strand:+
ATATTTCACTGTTACTTTTCAAAGGCTCAAG
>Location:NODE_268840_length_12752_cov_27.436010	Coordinate:2582	Reads:1	Hits:3	Allocated_reads:0.333333333333333	Strand:+
TATTTCACTGTTACTTTTCAAAGGCT
>Location:NODE_268840_length_12752_cov_27.436010	Coordinate:2582	Reads:1	Hits:3	Allocated_reads:0.333333333333333	Strand:+
TATTTCACTGTTACTTTTCAAAGGCTCAAG
>Location:NODE_268840_length_12752_cov_27.436010	Coordinate:2583	Reads:1	Hits:3	Allocated_reads:0.333333333333333	Strand:+
ATTTCACTGTTACTTTTCAAAGGCTCAAG
>Location:NODE_268840_length_12752_cov_27.436010	Coordinate:2584	Reads:1	Hits:3	Allocated_reads:0.333333333333333	Strand:-
CTTGGTCCTTGAGCCTTTGAAAAGTAACAGTGAAA
>Location:NODE_268840_length_12752_cov_27.436010	Coordinate:2584	Reads:1	Hits:3	Allocated_reads:0.333333333333333	Strand:-
TGGTCCTTGAGCCTTTGAAAAGTAACAGTGAAA
>Location:NODE_268840_length_12752_cov_27.436010	Coordinate:2585	Reads:1	Hits:3	Allocated_reads:0.333333333333333	Strand:+
TTCACTGTTACTTTTCAAAGGCTCAAG
>Location:NODE_268840_length_12752_cov_27.436010	Coordinate:2585	Reads:1	Hits:3	Allocated_reads:0.333333333333333	Strand:+
TTCACTGTTACTTTTCAAAGGCTCAAGT
>Location:NODE_268840_length_12752_cov_27.436010	Coordinate:2585	Reads:2	Hits:3	Allocated_reads:0.666666666666667	Strand:+
TTCACTGTTACTTTTCAAAGGCTCAAGG
>Location:NODE_268840_length_12752_cov_27.436010	Coordinate:2588	Reads:1	Hits:3	Allocated_reads:0.333333333333333	Strand:-
TGGTCCTTGAGCCTTTGAAAAGTAACAGT
>Location:NODE_268840_length_12752_cov_27.436010	Coordinate:2595	Reads:1	Hits:2	Allocated_reads:0.5	Strand:-
TCCCAGAATTCTTGGTCCTTGAGCCTTTGAAAAA
>Location:NODE_268840_length_12752_cov_27.436010	Coordinate:2595	Reads:4	Hits:2	Allocated_reads:2	Strand:-
TCCCAGAATTCTTGGTCCTTGAGCCTTTGAAAAG
>Location:NODE_268840_length_12752_cov_27.436010	Coordinate:2595	Reads:1	Hits:2	Allocated_reads:0.5	Strand:-
TCTTGGTCCTTGAGCCTTTGAAAAG
>Location:NODE_268840_length_12752_cov_27.436010	Coordinate:2595	Reads:1	Hits:2	Allocated_reads:0.5	Strand:-
TTCCCAGAATTCTTGGTCCTTGAGCCTTTGAAAAG
>Location:NODE_268840_length_12752_cov_27.436010	Coordinate:2595	Reads:1	Hits:2	Allocated_reads:0.5	Strand:-
TTCTTGGTCCTTGAGCCTTTGAAAAG
>Location:NODE_268840_length_12752_cov_27.436010	Coordinate:2596	Reads:1	Hits:2	Allocated_reads:0.5	Strand:-
TCCCAGAATTCTTGGTCCTTGAGCCTTTGAAAA
>Location:NODE_268840_length_12752_cov_27.436010	Coordinate:2597	Reads:1	Hits:2	Allocated_reads:0.5	Strand:-
TCCCAGAATTCTTGGTCCTTGAGCCTTTGAAG
>Location:NODE_268840_length_12752_cov_27.436010	Coordinate:2597	Reads:2	Hits:2	Allocated_reads:1	Strand:-
TCCCAGAATTCTTGGTCCTTGAGCCTTTGAAA
>Location:NODE_268840_length_12752_cov_27.436010	Coordinate:2598	Reads:1	Hits:2	Allocated_reads:0.5	Strand:-
TCCCAGAATTCTTGGTCCTTGAGCCTTTGAT
>Location:NODE_268840_length_12752_cov_27.436010	Coordinate:2598	Reads:3	Hits:2	Allocated_reads:1.5	Strand:-
TCCCAGAATTCTTGGTCCTTGAGCCTTTGAA
>Location:NODE_268840_length_12752_cov_27.436010	Coordinate:2599	Reads:1	Hits:2	Allocated_reads:0.5	Strand:-
AGAATTCTTGGTCCTTGAGCCTTTGA
>Location:NODE_268840_length_12752_cov_27.436010	Coordinate:2599	Reads:1	Hits:2	Allocated_reads:0.5	Strand:-
CAGAATTCTTGGTCCTTGAGCCTTTGT
>Location:NODE_268840_length_12752_cov_27.436010	Coordinate:2599	Reads:2	Hits:2	Allocated_reads:1	Strand:-
CCAGAATTCTTGGTCCTTGAGCCTTTGA
>Location:NODE_268840_length_12752_cov_27.436010	Coordinate:2599	Reads:5	Hits:2	Allocated_reads:2.5	Strand:-
CCCAGAATTCTTGGTCCTTGAGCCTTTGA
>Location:NODE_268840_length_12752_cov_27.436010	Coordinate:2599	Reads:1	Hits:2	Allocated_reads:0.5	Strand:-
GAATTCTTGGTCCTTGAGCCTTTGA
>Location:NODE_268840_length_12752_cov_27.436010	Coordinate:2599	Reads:224	Hits:2	Allocated_reads:112	Strand:-
TCCCAGAATTCTTGGTCCTTGAGCCTTTGA
>Location:NODE_268840_length_12752_cov_27.436010	Coordinate:2599	Reads:9	Hits:2	Allocated_reads:4.5	Strand:-
TCCCAGAATTCTTGGTCCTTGAGCCTTTGT
>Location:NODE_268840_length_12752_cov_27.436010	Coordinate:2599	Reads:5	Hits:2	Allocated_reads:2.5	Strand:-
TTCCCAGAATTCTTGGTCCTTGAGCCTTTGA
>Location:NODE_268840_length_12752_cov_27.436010	Coordinate:2600	Reads:1	Hits:2	Allocated_reads:0.5	Strand:-
CAGAATTCTTGGTCCTTGAGCCTTTG
>Location:NODE_268840_length_12752_cov_27.436010	Coordinate:2600	Reads:103	Hits:2	Allocated_reads:51.5	Strand:-
TCCCAGAATTCTTGGTCCTTGAGCCTTTG
>Location:NODE_268840_length_12752_cov_27.436010	Coordinate:2600	Reads:9	Hits:2	Allocated_reads:4.5	Strand:-
TCCCAGAATTCTTGGTCCTTGAGCCTTTT
>Location:NODE_268840_length_12752_cov_27.436010	Coordinate:2600	Reads:1	Hits:2	Allocated_reads:0.5	Strand:-
TTCCCAGAATTCTTGGTCCTTGAGCCTTTT
>Location:NODE_268840_length_12752_cov_27.436010	Coordinate:2600	Reads:5	Hits:2	Allocated_reads:2.5	Strand:-
TTCCCAGAATTCTTGGTCCTTGAGCCTTTG
>Location:NODE_268840_length_12752_cov_27.436010	Coordinate:2601	Reads:2	Hits:2	Allocated_reads:1	Strand:-
AGAATTCTTGGTCCTTGAGCCTTT
>Location:NODE_268840_length_12752_cov_27.436010	Coordinate:2601	Reads:3	Hits:2	Allocated_reads:1.5	Strand:-
CAGAATTCTTGGTCCTTGAGCCTTT
>Location:NODE_268840_length_12752_cov_27.436010	Coordinate:2601	Reads:1	Hits:2	Allocated_reads:0.5	Strand:-
CCAGAATTCTTGGTCCTTGACCCTTT
>Location:NODE_268840_length_12752_cov_27.436010	Coordinate:2601	Reads:10	Hits:2	Allocated_reads:5	Strand:-
CCAGAATTCTTGGTCCTTGAGCCTTT
>Location:NODE_268840_length_12752_cov_27.436010	Coordinate:2601	Reads:5	Hits:2	Allocated_reads:2.5	Strand:-
CCCAGAATTCTTGGTCCTTGAGCCTTT
>Location:NODE_268840_length_12752_cov_27.436010	Coordinate:2601	Reads:1	Hits:2	Allocated_reads:0.5	Strand:-
TCCCAGAATTCTTGGTCCTTAAGCCTTT
>Location:NODE_268840_length_12752_cov_27.436010	Coordinate:2601	Reads:1	Hits:2	Allocated_reads:0.5	Strand:-
TCCCAGAATTCTTGGTCCTTGAGACTTT
>Location:NODE_268840_length_12752_cov_27.436010	Coordinate:2601	Reads:1	Hits:2	Allocated_reads:0.5	Strand:-
TCCCAGAATTCTTGGTCCTTGAGCCTCT
>Location:NODE_268840_length_12752_cov_27.436010	Coordinate:2601	Reads:1	Hits:2	Allocated_reads:0.5	Strand:-
TCCCAGAATTCTTGGTCCTTGAGCCTTC
>Location:NODE_268840_length_12752_cov_27.436010	Coordinate:2601	Reads:1	Hits:2	Allocated_reads:0.5	Strand:-
TCCCAGAATTCTTGGTCCTTGAGGCTTT
>Location:NODE_268840_length_12752_cov_27.436010	Coordinate:2601	Reads:1	Hits:2	Allocated_reads:0.5	Strand:-
TCCCAGAATTCTTGGTCCTTGATCCTTA
>Location:NODE_268840_length_12752_cov_27.436010	Coordinate:2601	Reads:1	Hits:2	Allocated_reads:0.5	Strand:-
TCCCAGAATTCTTGGTCCTTTAGCCTTT
>Location:NODE_268840_length_12752_cov_27.436010	Coordinate:2601	Reads:4	Hits:2	Allocated_reads:2	Strand:-
TCCCAGAATTCTTGGTCCTTGAGCCTTG
>Location:NODE_268840_length_12752_cov_27.436010	Coordinate:2601	Reads:872	Hits:2	Allocated_reads:436	Strand:-
TCCCAGAATTCTTGGTCCTTGAGCCTTT
>Location:NODE_268840_length_12752_cov_27.436010	Coordinate:2601	Reads:9	Hits:2	Allocated_reads:4.5	Strand:-
TCCCAGAATTCTTGGTCCTTGAGCCTTA
>Location:NODE_268840_length_12752_cov_27.436010	Coordinate:2601	Reads:84	Hits:2	Allocated_reads:42	Strand:-
TTCCCAGAATTCTTGGTCCTTGAGCCTTT
>Location:NODE_268840_length_12752_cov_27.436010	Coordinate:2601	Reads:1	Hits:2	Allocated_reads:0.5	Strand:-
TTGGTTCCCAGAATTCTTGGTCCTTGAGCCTTT
>Location:NODE_268840_length_12752_cov_27.436010	Coordinate:2602	Reads:7	Hits:2	Allocated_reads:3.5	Strand:-
CAGAATTCTTGGTCCTTGAGCCTT
>Location:NODE_268840_length_12752_cov_27.436010	Coordinate:2602	Reads:15	Hits:2	Allocated_reads:7.5	Strand:-
CCAGAATTCTTGGTCCTTGAGCCTT
>Location:NODE_268840_length_12752_cov_27.436010	Coordinate:2602	Reads:4	Hits:2	Allocated_reads:2	Strand:-
CCCAGAATTCTTGGTCCTTGAGCCTT
>Location:NODE_268840_length_12752_cov_27.436010	Coordinate:2602	Reads:8	Hits:2	Allocated_reads:4	Strand:-
GTTCCCAGAATTCTTGGTCCTTGAGCCTT
>Location:NODE_268840_length_12752_cov_27.436010	Coordinate:2602	Reads:1	Hits:2	Allocated_reads:0.5	Strand:-
TCCCAGAATTCTTGGTCCTTGACCCTT
>Location:NODE_268840_length_12752_cov_27.436010	Coordinate:2602	Reads:1	Hits:2	Allocated_reads:0.5	Strand:-
TCCCAGAATTCTTGGTCCTTGAGCCTC
>Location:NODE_268840_length_12752_cov_27.436010	Coordinate:2602	Reads:1	Hits:2	Allocated_reads:0.5	Strand:-
TCCCAGAATTCTTGGTCCTTGAGTCTT
>Location:NODE_268840_length_12752_cov_27.436010	Coordinate:2602	Reads:1	Hits:2	Allocated_reads:0.5	Strand:-
TCCCAGAATTCTTGGTCCTTGCGCCTT
>Location:NODE_268840_length_12752_cov_27.436010	Coordinate:2602	Reads:1	Hits:2	Allocated_reads:0.5	Strand:-
TCCCAGAATTCTTGGTCCTTGGGCCTT
>Location:NODE_268840_length_12752_cov_27.436010	Coordinate:2602	Reads:1	Hits:2	Allocated_reads:0.5	Strand:-
TCCCAGAATTCTTGGTCCTTTAGCCTT
>Location:NODE_268840_length_12752_cov_27.436010	Coordinate:2602	Reads:1336	Hits:2	Allocated_reads:668	Strand:-
TCCCAGAATTCTTGGTCCTTGAGCCTT
>Location:NODE_268840_length_12752_cov_27.436010	Coordinate:2602	Reads:2	Hits:2	Allocated_reads:1	Strand:-
TCCCAGAATTCTTGGTCCTTGAGACTT
>Location:NODE_268840_length_12752_cov_27.436010	Coordinate:2602	Reads:4	Hits:2	Allocated_reads:2	Strand:-
TCCCAGAATTCTTGGTCCTTGAGCCTG
>Location:NODE_268840_length_12752_cov_27.436010	Coordinate:2602	Reads:5	Hits:2	Allocated_reads:2.5	Strand:-
TCCCAGAATTCTTGGTCCTTGAGCCCT
>Location:NODE_268840_length_12752_cov_27.436010	Coordinate:2602	Reads:8	Hits:2	Allocated_reads:4	Strand:-
TGGTTCCCAGAATTCTTGGTCCTTGAGCCTT
>Location:NODE_268840_length_12752_cov_27.436010	Coordinate:2602	Reads:1	Hits:2	Allocated_reads:0.5	Strand:-
TTCCCAGAATTCTTGGTCATTGAGCCTT
>Location:NODE_268840_length_12752_cov_27.436010	Coordinate:2602	Reads:1	Hits:2	Allocated_reads:0.5	Strand:-
TTCCCAGAATTCTTGGTCCTTGAACCTT
>Location:NODE_268840_length_12752_cov_27.436010	Coordinate:2602	Reads:1	Hits:2	Allocated_reads:0.5	Strand:-
TTCCCAGAATTCTTGGTCCTTGACCCTT
>Location:NODE_268840_length_12752_cov_27.436010	Coordinate:2602	Reads:1	Hits:2	Allocated_reads:0.5	Strand:-
TTCCCAGAATTCTTGGTCCTTGAGCCTA
>Location:NODE_268840_length_12752_cov_27.436010	Coordinate:2602	Reads:3	Hits:2	Allocated_reads:1.5	Strand:-
TTCCCAGAATTCTTGGTCCTTGAGCCTG
>Location:NODE_268840_length_12752_cov_27.436010	Coordinate:2602	Reads:316	Hits:2	Allocated_reads:158	Strand:-
TTCCCAGAATTCTTGGTCCTTGAGCCTT
>Location:NODE_268840_length_12752_cov_27.436010	Coordinate:2602	Reads:1	Hits:2	Allocated_reads:0.5	Strand:-
TTGGTTCCCAGAATTCTTGGTCCTTGAGCCTT
>Location:NODE_268840_length_12752_cov_27.436010	Coordinate:2603	Reads:1	Hits:2	Allocated_reads:0.5	Strand:-
CCAGAATTCTTGGTCCTTGAGCCG
>Location:NODE_268840_length_12752_cov_27.436010	Coordinate:2603	Reads:8	Hits:2	Allocated_reads:4	Strand:-
CCAGAATTCTTGGTCCTTGAGCCT
>Location:NODE_268840_length_12752_cov_27.436010	Coordinate:2603	Reads:3	Hits:2	Allocated_reads:1.5	Strand:-
CCCAGAATTCTTGGTCCTTGAGCCT
>Location:NODE_268840_length_12752_cov_27.436010	Coordinate:2603	Reads:5	Hits:2	Allocated_reads:2.5	Strand:-
GTTCCCAGAATTCTTGGTCCTTGAGCCT
>Location:NODE_268840_length_12752_cov_27.436010	Coordinate:2603	Reads:1	Hits:2	Allocated_reads:0.5	Strand:-
TCCCAGAATTCTTGGTCCTTGAGACT
>Location:NODE_268840_length_12752_cov_27.436010	Coordinate:2603	Reads:1	Hits:2	Allocated_reads:0.5	Strand:-
TCCCAGAATTCTTGGTCCTTGAGCAT
>Location:NODE_268840_length_12752_cov_27.436010	Coordinate:2603	Reads:1	Hits:2	Allocated_reads:0.5	Strand:-
TCCCAGAATTCTTGGTCCTTTAGCCT
>Location:NODE_268840_length_12752_cov_27.436010	Coordinate:2603	Reads:20	Hits:2	Allocated_reads:10	Strand:-
TCCCAGAATTCTTGGTCCTTGAGCCG
>Location:NODE_268840_length_12752_cov_27.436010	Coordinate:2603	Reads:3	Hits:2	Allocated_reads:1.5	Strand:-
TCCCAGAATTCTTGGTCCTTGAGCCC
>Location:NODE_268840_length_12752_cov_27.436010	Coordinate:2603	Reads:4	Hits:2	Allocated_reads:2	Strand:-
TCCCAGAATTCTTGGTCCTTGAGCCA
>Location:NODE_268840_length_12752_cov_27.436010	Coordinate:2603	Reads:479	Hits:2	Allocated_reads:239.5	Strand:-
TCCCAGAATTCTTGGTCCTTGAGCCT
>Location:NODE_268840_length_12752_cov_27.436010	Coordinate:2603	Reads:5	Hits:2	Allocated_reads:2.5	Strand:-
TGGTTCCCAGAATTCTTGGTCCTTGAGCCT
>Location:NODE_268840_length_12752_cov_27.436010	Coordinate:2603	Reads:1	Hits:2	Allocated_reads:0.5	Strand:-
TTCCCAGAATTCTTGGTCCTTGAGCCA
>Location:NODE_268840_length_12752_cov_27.436010	Coordinate:2603	Reads:1	Hits:2	Allocated_reads:0.5	Strand:-
TTCCCAGAATTCTTGGTCCTTGAGCCC
>Location:NODE_268840_length_12752_cov_27.436010	Coordinate:2603	Reads:111	Hits:2	Allocated_reads:55.5	Strand:-
TTCCCAGAATTCTTGGTCCTTGAGCCT
>Location:NODE_268840_length_12752_cov_27.436010	Coordinate:2603	Reads:6	Hits:2	Allocated_reads:3	Strand:-
TTCCCAGAATTCTTGGTCCTTGAGCCG
>Location:NODE_268840_length_12752_cov_27.436010	Coordinate:2603	Reads:1	Hits:2	Allocated_reads:0.5	Strand:-
TTGGTTCCCAGAATTCTTGGTCCTTGAGCCT
>Location:NODE_268840_length_12752_cov_27.436010	Coordinate:2604	Reads:12	Hits:2	Allocated_reads:6	Strand:-
GTTCCCAGAATTCTTGGTCCTTGAGCC
>Location:NODE_268840_length_12752_cov_27.436010	Coordinate:2604	Reads:1	Hits:2	Allocated_reads:0.5	Strand:-
TCCCAGAATTCTTGGTCCTTGATCC
>Location:NODE_268840_length_12752_cov_27.436010	Coordinate:2604	Reads:216	Hits:2	Allocated_reads:108	Strand:-
TCCCAGAATTCTTGGTCCTTGAGCC
>Location:NODE_268840_length_12752_cov_27.436010	Coordinate:2604	Reads:13	Hits:2	Allocated_reads:6.5	Strand:-
TGGTTCCCAGAATTCTTGGTCCTTGAGCC
>Location:NODE_268840_length_12752_cov_27.436010	Coordinate:2604	Reads:1	Hits:2	Allocated_reads:0.5	Strand:-
TTCCCAGAATTCTTGGTCCTTGAGCA
>Location:NODE_268840_length_12752_cov_27.436010	Coordinate:2604	Reads:82	Hits:2	Allocated_reads:41	Strand:-
TTCCCAGAATTCTTGGTCCTTGAGCC
>Location:NODE_268840_length_12752_cov_27.436010	Coordinate:2604	Reads:1	Hits:2	Allocated_reads:0.5	Strand:-
TTGGTTCCCAGAATTCTTTGTCCTTGAGCC
>Location:NODE_268840_length_12752_cov_27.436010	Coordinate:2604	Reads:28	Hits:2	Allocated_reads:14	Strand:-
TTGGTTCCCAGAATTCTTGGTCCTTGAGCC
>Location:NODE_268840_length_12752_cov_27.436010	Coordinate:2605	Reads:4	Hits:2	Allocated_reads:2	Strand:-
GGTTCCCAGAATTCTTGGTCCTTGAGC
>Location:NODE_268840_length_12752_cov_27.436010	Coordinate:2605	Reads:1	Hits:2	Allocated_reads:0.5	Strand:-
TCCCAGAATTCTTGGTCCTTGAGT
>Location:NODE_268840_length_12752_cov_27.436010	Coordinate:2605	Reads:1	Hits:2	Allocated_reads:0.5	Strand:-
TCCCAGAATTCTTGGTCCTTGATA
>Location:NODE_268840_length_12752_cov_27.436010	Coordinate:2605	Reads:43	Hits:2	Allocated_reads:21.5	Strand:-
TCCCAGAATTCTTGGTCCTTGAGC
>Location:NODE_268840_length_12752_cov_27.436010	Coordinate:2605	Reads:1	Hits:2	Allocated_reads:0.5	Strand:-
TGGTTCCCAGAATTCTTGGTCCTTTAGC
>Location:NODE_268840_length_12752_cov_27.436010	Coordinate:2605	Reads:40	Hits:2	Allocated_reads:20	Strand:-
TGGTTCCCAGAATTCTTGGTCCTTGAGC
>Location:NODE_268840_length_12752_cov_27.436010	Coordinate:2605	Reads:11	Hits:2	Allocated_reads:5.5	Strand:-
TTCCCAGAATTCTTGGTCCTTGAGC
>Location:NODE_268840_length_12752_cov_27.436010	Coordinate:2605	Reads:30	Hits:2	Allocated_reads:15	Strand:-
TTGGTTCCCAGAATTCTTGGTCCTTGAGC
>Location:NODE_268840_length_12752_cov_27.436010	Coordinate:2605	Reads:1	Hits:2	Allocated_reads:0.5	Strand:-
TTTGGTTCCCAGAATTCTTGGTCCTCGAGC
>Location:NODE_268840_length_12752_cov_27.436010	Coordinate:2605	Reads:1	Hits:2	Allocated_reads:0.5	Strand:-
TTTGGTTCCCAGAATTCTTGGTCCTTGATT
>Location:NODE_268840_length_12752_cov_27.436010	Coordinate:2605	Reads:4	Hits:2	Allocated_reads:2	Strand:-
TTTGGTTCCCAGAATTCTTGGTCCTTGAGC
>Location:NODE_268840_length_12752_cov_27.436010	Coordinate:2606	Reads:1	Hits:2	Allocated_reads:0.5	Strand:-
GGTTCCCAGAATTCTTGGTCCTTGAG
>Location:NODE_268840_length_12752_cov_27.436010	Coordinate:2606	Reads:3	Hits:2	Allocated_reads:1.5	Strand:-
TGGTTCCCAGAATTCTTGGTCCTTGAG
>Location:NODE_268840_length_12752_cov_27.436010	Coordinate:2606	Reads:2	Hits:2	Allocated_reads:1	Strand:-
TTCCCAGAATTCTTGGTCCTTGAG
>Location:NODE_268840_length_12752_cov_27.436010	Coordinate:2607	Reads:1	Hits:2	Allocated_reads:0.5	Strand:-
CTTTGGTTCCCAGAATTCTTGGTCCTTGT
>Location:NODE_268840_length_12752_cov_27.436010	Coordinate:2607	Reads:1	Hits:2	Allocated_reads:0.5	Strand:-
GTTCCCAGAATTCTTGGTCCTTGA
>Location:NODE_268840_length_12752_cov_27.436010	Coordinate:2607	Reads:1	Hits:2	Allocated_reads:0.5	Strand:+
TCAAGGACCAAGAATTCTGGGAACCAAAGC
>Location:NODE_268840_length_12752_cov_27.436010	Coordinate:2607	Reads:1	Hits:2	Allocated_reads:0.5	Strand:-
TGGTTCCCAGAATTCTTGGTCCTTGA
>Location:NODE_268840_length_12752_cov_27.436010	Coordinate:2607	Reads:8	Hits:2	Allocated_reads:4	Strand:-
TTGGTTCCCAGAATTCTTGGTCCTTGA
>Location:NODE_268840_length_12752_cov_27.436010	Coordinate:2607	Reads:1	Hits:2	Allocated_reads:0.5	Strand:-
TTTGGTTCCCAGAATTCTTGGTCCTTGA
>Location:NODE_268840_length_12752_cov_27.436010	Coordinate:2607	Reads:2	Hits:2	Allocated_reads:1	Strand:-
TTTGGTTCCCAGAATTCTTGGTCCTTGT
>Location:NODE_268840_length_12752_cov_27.436010	Coordinate:2608	Reads:1	Hits:2	Allocated_reads:0.5	Strand:+
CAAGGACCAAGAATTCTGGGAACC
>Location:NODE_268840_length_12752_cov_27.436010	Coordinate:2608	Reads:1	Hits:2	Allocated_reads:0.5	Strand:+
CAAGGACCAAGAATTCTGGGAACCAAAGC
>Location:NODE_268840_length_12752_cov_27.436010	Coordinate:2608	Reads:1	Hits:2	Allocated_reads:0.5	Strand:-
TGGTTCCCAGAATTCTTGGTCCTTG
>Location:NODE_268840_length_12752_cov_27.436010	Coordinate:2609	Reads:1	Hits:2	Allocated_reads:0.5	Strand:+
AAGGACCAAGAATTCTGGGAACCAAAGC
>Location:NODE_268840_length_12752_cov_27.436010	Coordinate:2610	Reads:1	Hits:2	Allocated_reads:0.5	Strand:+
AGGACCAAGAATTCTGGGAACCAA
>Location:NODE_268840_length_12752_cov_27.436010	Coordinate:2610	Reads:1	Hits:2	Allocated_reads:0.5	Strand:+
AGGACCAAGAATTCTGGGAACCAAAG
>Location:NODE_268840_length_12752_cov_27.436010	Coordinate:2610	Reads:1	Hits:2	Allocated_reads:0.5	Strand:+
AGGACCAAGAATTCTGGGAACCAAAGC
>Location:NODE_268840_length_12752_cov_27.436010	Coordinate:2610	Reads:1	Hits:1	Allocated_reads:1	Strand:-
GTGGCTTTGGTTCCCAGAATTCTTGGTCCT
>Location:NODE_268840_length_12752_cov_27.436010	Coordinate:2610	Reads:1	Hits:1	Allocated_reads:1	Strand:-
TGCGTGGCTTTGGTTCCCAGAATTCTTGGTCCT
>Location:NODE_268840_length_12752_cov_27.436010	Coordinate:2610	Reads:1	Hits:2	Allocated_reads:0.5	Strand:-
TTGGTTCCCAGAATTCTTGGTCCT
>Location:NODE_268840_length_12752_cov_27.436010	Coordinate:2611	Reads:1	Hits:2	Allocated_reads:0.5	Strand:+
GGACCAAGAATTCTGGGAACCAAAGCC
>Location:NODE_268840_length_12752_cov_27.436010	Coordinate:2611	Reads:1	Hits:1	Allocated_reads:1	Strand:-
TGCGTGGCTTTGGTTCCCAGAATTCTTGGTCC
>Location:NODE_268840_length_12752_cov_27.436010	Coordinate:2611	Reads:1	Hits:2	Allocated_reads:0.5	Strand:-
TTTGGTTCCCAGAATTCTTGGTCC
>Location:NODE_268840_length_12752_cov_27.436010	Coordinate:2611	Reads:1	Hits:2	Allocated_reads:0.5	Strand:-
TTTGGTTCCCAGAATTCTTGGTCT
>Location:NODE_268840_length_12752_cov_27.436010	Coordinate:2612	Reads:1	Hits:2	Allocated_reads:0.5	Strand:+
GACCAAGAATTCTGGGAACCAAAGC
>Location:NODE_268840_length_12752_cov_27.436010	Coordinate:2612	Reads:2	Hits:2	Allocated_reads:1	Strand:+
GACCAAGAATTCTGGGAACCAAAGCC
>Location:NODE_268840_length_12752_cov_27.436010	Coordinate:2612	Reads:1	Hits:1	Allocated_reads:1	Strand:+
GACCAAGAATTCTGGGAACCAAAGCCACGCACTT
>Location:NODE_268840_length_12752_cov_27.436010	Coordinate:2612	Reads:1	Hits:1	Allocated_reads:1	Strand:-
TGCGTGGCTTTGGTTCCCAGAATTCTTGGTC
>Location:NODE_268840_length_12752_cov_27.436010	Coordinate:2613	Reads:1	Hits:2	Allocated_reads:0.5	Strand:+
ACCAAGAATTCTGGGAACCAAAGCC
>Location:NODE_268840_length_12752_cov_27.436010	Coordinate:2613	Reads:1	Hits:1	Allocated_reads:1	Strand:-
CGTGGCTTTGGTTCCCAGAATTCTTGGT
>Location:NODE_268840_length_12752_cov_27.436010	Coordinate:2613	Reads:1	Hits:1	Allocated_reads:1	Strand:-
TGCGTGGCTTTGGTTCCCAGAATTCTTGGC
>Location:NODE_268840_length_12752_cov_27.436010	Coordinate:2613	Reads:1	Hits:1	Allocated_reads:1	Strand:-
TGCGTGGCTTTGGTTCCCAGAATTCTTGGT
>Location:NODE_268840_length_12752_cov_27.436010	Coordinate:2614	Reads:3	Hits:2	Allocated_reads:1.5	Strand:+
CCAAGAATTCTGGGAACCAAAGCC
>Location:NODE_268840_length_12752_cov_27.436010	Coordinate:2614	Reads:2	Hits:1	Allocated_reads:2	Strand:+
CCAAGAATTCTGGGAACCAAAGCCA
>Location:NODE_268840_length_12752_cov_27.436010	Coordinate:2614	Reads:1	Hits:1	Allocated_reads:1	Strand:-
CGTGGCTTTGGTTCCCAGAATTCTTGG
>Location:NODE_268840_length_12752_cov_27.436010	Coordinate:2614	Reads:1	Hits:1	Allocated_reads:1	Strand:-
GCGTGGCTTTGGTTCCCAGAATTCTTGG
>Location:NODE_268840_length_12752_cov_27.436010	Coordinate:2614	Reads:1	Hits:1	Allocated_reads:1	Strand:-
TGCGTGGCTTTGGTTCCCAGAATTCTTGT
>Location:NODE_268840_length_12752_cov_27.436010	Coordinate:2614	Reads:3	Hits:1	Allocated_reads:3	Strand:-
TGCGTGGCTTTGGTTCCCAGAATTCTTGG
>Location:NODE_268840_length_12752_cov_27.436010	Coordinate:2618	Reads:1	Hits:1	Allocated_reads:1	Strand:+
GAATTCTGGGAACCAAAGCCACGCACTT
>Location:NODE_268840_length_12752_cov_27.436010	Coordinate:2619	Reads:1	Hits:1	Allocated_reads:1	Strand:-
AAGTGCGTGGCTTTGGTTCCCAGAATT
>Location:NODE_268840_length_12752_cov_27.436010	Coordinate:2619	Reads:5	Hits:1	Allocated_reads:5	Strand:+
AATTCTGGGAACCAAAGCCACGCA
>Location:NODE_268840_length_12752_cov_27.436010	Coordinate:2619	Reads:4	Hits:1	Allocated_reads:4	Strand:+
AATTCTGGGAACCAAAGCCACGCAC
>Location:NODE_268840_length_12752_cov_27.436010	Coordinate:2619	Reads:1	Hits:1	Allocated_reads:1	Strand:+
AATTCTGGGAACCAAAGCCACGCACC
>Location:NODE_268840_length_12752_cov_27.436010	Coordinate:2619	Reads:31	Hits:1	Allocated_reads:31	Strand:+
AATTCTGGGAACCAAAGCCACGCACT
>Location:NODE_268840_length_12752_cov_27.436010	Coordinate:2619	Reads:1	Hits:1	Allocated_reads:1	Strand:+
AATTCTGGGAACCAAAGCAACGCACTT
>Location:NODE_268840_length_12752_cov_27.436010	Coordinate:2619	Reads:1	Hits:1	Allocated_reads:1	Strand:+
AATTCTGGGAACCAAAGCCACGCACCT
>Location:NODE_268840_length_12752_cov_27.436010	Coordinate:2619	Reads:1	Hits:1	Allocated_reads:1	Strand:+
AATTCTGGGAACCAAAGCCACGCACTA
>Location:NODE_268840_length_12752_cov_27.436010	Coordinate:2619	Reads:1	Hits:1	Allocated_reads:1	Strand:+
AATTCTGGGAACCAAAGCCACGCACTC
>Location:NODE_268840_length_12752_cov_27.436010	Coordinate:2619	Reads:67	Hits:1	Allocated_reads:67	Strand:+
AATTCTGGGAACCAAAGCCACGCACTT
>Location:NODE_268840_length_12752_cov_27.436010	Coordinate:2619	Reads:7	Hits:1	Allocated_reads:7	Strand:+
AATTCTGGGAACCAAAGCCACGCACTTT
>Location:NODE_268840_length_12752_cov_27.436010	Coordinate:2619	Reads:1	Hits:1	Allocated_reads:1	Strand:+
AATTCTGGGAACCAAAGCCACGCACTTAG
>Location:NODE_268840_length_12752_cov_27.436010	Coordinate:2619	Reads:1	Hits:1	Allocated_reads:1	Strand:+
AATTCTGGGAACCAAAGCCACGCACTTTAC
>Location:NODE_268840_length_12752_cov_27.436010	Coordinate:2619	Reads:1	Hits:1	Allocated_reads:1	Strand:+
AATTCTGGGAACCAAAGCCACGCACTTTACTCAGC
>Location:NODE_268840_length_12752_cov_27.436010	Coordinate:2620	Reads:1	Hits:1	Allocated_reads:1	Strand:+
ATTCTGGGAACCAAAGCCACGCAC
>Location:NODE_268840_length_12752_cov_27.436010	Coordinate:2620	Reads:5	Hits:1	Allocated_reads:5	Strand:+
ATTCTGGGAACCAAAGCCACGCACT
>Location:NODE_268840_length_12752_cov_27.436010	Coordinate:2620	Reads:7	Hits:1	Allocated_reads:7	Strand:+
ATTCTGGGAACCAAAGCCACGCACTT
>Location:NODE_268840_length_12752_cov_27.436010	Coordinate:2620	Reads:1	Hits:1	Allocated_reads:1	Strand:+
ATTCTGGGAACCAAAGCCACGCACTTT
>Location:NODE_268840_length_12752_cov_27.436010	Coordinate:2620	Reads:1	Hits:1	Allocated_reads:1	Strand:-
TAAAGTGCGTGGCTTTGGTTCCCAGAAT
>Location:NODE_268840_length_12752_cov_27.436010	Coordinate:2621	Reads:1	Hits:1	Allocated_reads:1	Strand:-
GTAAAGTGCGTGGCTTTGGTTCCCAGAA
>Location:NODE_268840_length_12752_cov_27.436010	Coordinate:2621	Reads:5	Hits:1	Allocated_reads:5	Strand:-
TGAGTAAAGTGCGTGGCTTTGGTTCCCAGAA
>Location:NODE_268840_length_12752_cov_27.436010	Coordinate:2621	Reads:2	Hits:1	Allocated_reads:2	Strand:+
TTCTGGGAACCAAAGCCACGCACTT
>Location:NODE_268840_length_12752_cov_27.436010	Coordinate:2622	Reads:1	Hits:1	Allocated_reads:1	Strand:+
TCTGGGAACCAAAGCCACGCACTT
>Location:NODE_268840_length_12752_cov_27.436010	Coordinate:2622	Reads:1	Hits:1	Allocated_reads:1	Strand:-
TGAGTAAAGTGCGTGGCTTTGGTTCCCAGA
>Location:NODE_268840_length_12752_cov_27.436010	Coordinate:2623	Reads:1	Hits:1	Allocated_reads:1	Strand:-
GTAAAGTGCGTGGCTTTGGTTCCCAG
>Location:NODE_268840_length_12752_cov_27.436010	Coordinate:2623	Reads:1	Hits:1	Allocated_reads:1	Strand:-
TGAGTAAAGTGCGTGGCTTTGGTTCCCGG
>Location:NODE_268840_length_12752_cov_27.436010	Coordinate:2623	Reads:4	Hits:1	Allocated_reads:4	Strand:-
TGAGTAAAGTGCGTGGCTTTGGTTCCCAG
>Location:NODE_268840_length_12752_cov_27.436010	Coordinate:2624	Reads:1	Hits:1	Allocated_reads:1	Strand:-
AAGCTGAGTAAAGTGCGTGGCTTTGGTTCCCA
>Location:NODE_268840_length_12752_cov_27.436010	Coordinate:2624	Reads:1	Hits:1	Allocated_reads:1	Strand:-
GCTGAGTAAAGTGCGTGGCTTTGGTTCCCA
>Location:NODE_268840_length_12752_cov_27.436010	Coordinate:2624	Reads:1	Hits:1	Allocated_reads:1	Strand:-
TGAGTAAAGTGCGTGGCTTTGGTACCCA
>Location:NODE_268840_length_12752_cov_27.436010	Coordinate:2624	Reads:1	Hits:1	Allocated_reads:1	Strand:-
TGAGTAAAGTGCGTGGCTTTGGTTCCCT
>Location:NODE_268840_length_12752_cov_27.436010	Coordinate:2624	Reads:23	Hits:1	Allocated_reads:23	Strand:-
TGAGTAAAGTGCGTGGCTTTGGTTCCCA
>Location:NODE_268840_length_12752_cov_27.436010	Coordinate:2624	Reads:1	Hits:1	Allocated_reads:1	Strand:+
TGGGAACCAAAGCCACGCACTTTACT
>Location:NODE_268840_length_12752_cov_27.436010	Coordinate:2625	Reads:1	Hits:1	Allocated_reads:1	Strand:-
AAGCTGAGTAAAGTGCGTGGCTTTGGTTCCT
>Location:NODE_268840_length_12752_cov_27.436010	Coordinate:2625	Reads:4	Hits:1	Allocated_reads:4	Strand:-
AAGCTGAGTAAAGTGCGTGGCTTTGGTTCCC
>Location:NODE_268840_length_12752_cov_27.436010	Coordinate:2625	Reads:2	Hits:1	Allocated_reads:2	Strand:-
GAGTAAAGTGCGTGGCTTTGGTTCCC
>Location:NODE_268840_length_12752_cov_27.436010	Coordinate:2625	Reads:10	Hits:1	Allocated_reads:10	Strand:-
TGAGTAAAGTGCGTGGCTTTGGTTCCC
>Location:NODE_268840_length_12752_cov_27.436010	Coordinate:2626	Reads:1	Hits:1	Allocated_reads:1	Strand:-
AAGCTGAGTAAAGTGCGTGGCTTTGGATCC
>Location:NODE_268840_length_12752_cov_27.436010	Coordinate:2626	Reads:5	Hits:1	Allocated_reads:5	Strand:-
AAGCTGAGTAAAGTGCGTGGCTTTGGTTCC
>Location:NODE_268840_length_12752_cov_27.436010	Coordinate:2626	Reads:1	Hits:1	Allocated_reads:1	Strand:-
CTGAGTAAAGTGCGTGGCTTTGGTTCC
>Location:NODE_268840_length_12752_cov_27.436010	Coordinate:2626	Reads:3	Hits:1	Allocated_reads:3	Strand:-
TGAGTAAAGTGCGTGGCTTTGGTTCC
>Location:NODE_268840_length_12752_cov_27.436010	Coordinate:2627	Reads:1	Hits:1	Allocated_reads:1	Strand:-
TGAGTAAAGTGCGTGGCTTTGGTTC
>Location:NODE_268840_length_12752_cov_27.436010	Coordinate:2628	Reads:3	Hits:1	Allocated_reads:3	Strand:-
AAGCTGAGTAAAGTGCGTGGCTTTGGTT
>Location:NODE_268840_length_12752_cov_27.436010	Coordinate:2629	Reads:1	Hits:1	Allocated_reads:1	Strand:-
AAGCTGAGTAAAGTGCGTGGCTTTGGT
>Location:NODE_268840_length_12752_cov_27.436010	Coordinate:2630	Reads:5	Hits:1	Allocated_reads:5	Strand:-
AAGCTGAGTAAAGTGCGTGGCTTTGG
>Location:NODE_268840_length_12752_cov_27.436010	Coordinate:2632	Reads:1	Hits:1	Allocated_reads:1	Strand:-
TGTCCAGGGAAGCTGAGTAAAGTGCGTGGCTTT
>Location:NODE_268840_length_12752_cov_27.436010	Coordinate:2633	Reads:2	Hits:1	Allocated_reads:2	Strand:-
TCCAGGGAAGCTGAGTAAAGTGCGTGGCTT
>Location:NODE_268840_length_12752_cov_27.436010	Coordinate:2634	Reads:3	Hits:1	Allocated_reads:3	Strand:-
TGTCCAGGGAAGCTGAGTAAAGTGCGTGGCT
>Location:NODE_268840_length_12752_cov_27.436010	Coordinate:2635	Reads:1	Hits:1	Allocated_reads:1	Strand:-
TATTGTCCAGGGAAGCTGAGTAAAGTGCGTGGC
>Location:NODE_268840_length_12752_cov_27.436010	Coordinate:2635	Reads:1	Hits:1	Allocated_reads:1	Strand:-
TCCAGGGAAGCTGAGTAAAGTGCGTGGC
>Location:NODE_268840_length_12752_cov_27.436010	Coordinate:2635	Reads:3	Hits:1	Allocated_reads:3	Strand:-
TGTCCAGGGAAGCTGAGTAAAGTGCGTGGC
>Location:NODE_268840_length_12752_cov_27.436010	Coordinate:2636	Reads:1	Hits:1	Allocated_reads:1	Strand:-
TGTCCAGGGAAGCTGAGTAAAGTGCGTGT
>Location:NODE_268840_length_12752_cov_27.436010	Coordinate:2636	Reads:4	Hits:1	Allocated_reads:4	Strand:-
TGTCCAGGGAAGCTGAGTAAAGTGCGTGG
>Location:NODE_268840_length_12752_cov_27.436010	Coordinate:2637	Reads:4	Hits:1	Allocated_reads:4	Strand:-
TGTCCAGGGAAGCTGAGTAAAGTGCGTG
>Location:NODE_268840_length_12752_cov_27.436010	Coordinate:2638	Reads:1	Hits:1	Allocated_reads:1	Strand:-
TATTGTCCAGGGAAGCTGAGTAAAGTGCGT
>Location:NODE_268840_length_12752_cov_27.436010	Coordinate:2638	Reads:9	Hits:1	Allocated_reads:9	Strand:-
TGTCCAGGGAAGCTGAGTAAAGTGCGT
>Location:NODE_268840_length_12752_cov_27.436010	Coordinate:2639	Reads:1	Hits:1	Allocated_reads:1	Strand:-
TATTGTCCAGGGAAGCTGAGTAAAGTGCG
>Location:NODE_268840_length_12752_cov_27.436010	Coordinate:2639	Reads:1	Hits:1	Allocated_reads:1	Strand:-
TCCAGGGAAGCTGAGTAAAGTGCG
>Location:NODE_268840_length_12752_cov_27.436010	Coordinate:2639	Reads:2	Hits:1	Allocated_reads:2	Strand:-
TGTCCAGGGAAGCTGAGTAAAGTGCG
>Location:NODE_268840_length_12752_cov_27.436010	Coordinate:2641	Reads:1	Hits:2	Allocated_reads:0.5	Strand:-
CATATTGTCCAGGGAAGCTGAGTAAAGTG
>Location:NODE_268840_length_12752_cov_27.436010	Coordinate:2641	Reads:2	Hits:2	Allocated_reads:1	Strand:-
TCCATATTGTCCAGGGAAGCTGAGTAAAGTG
>Location:NODE_268840_length_12752_cov_27.436010	Coordinate:2641	Reads:3	Hits:2	Allocated_reads:1.5	Strand:-
TGTCCAGGGAAGCTGAGTAAAGTG
>Location:NODE_268840_length_12752_cov_27.436010	Coordinate:2642	Reads:2	Hits:2	Allocated_reads:1	Strand:-
ATATTGTCCAGGGAAGCTGAGTAAAGT
>Location:NODE_268840_length_12752_cov_27.436010	Coordinate:2642	Reads:1	Hits:2	Allocated_reads:0.5	Strand:-
ATTGTCCAGGGAAGCTGAGTAAAGT
>Location:NODE_268840_length_12752_cov_27.436010	Coordinate:2642	Reads:1	Hits:2	Allocated_reads:0.5	Strand:-
CCATATTGTCCAGGGAAGCTGAGTAAAGT
>Location:NODE_268840_length_12752_cov_27.436010	Coordinate:2642	Reads:2	Hits:2	Allocated_reads:1	Strand:-
TATTGTCCAGGGAAGCTGAGTAAAGT
>Location:NODE_268840_length_12752_cov_27.436010	Coordinate:2642	Reads:4	Hits:2	Allocated_reads:2	Strand:-
TCCATATTGTCCAGGGAAGCTGAGTAAAGT
>Location:NODE_268840_length_12752_cov_27.436010	Coordinate:2643	Reads:2	Hits:2	Allocated_reads:1	Strand:-
CATATTGTCCAGGGAAGCTGAGTAAAG
>Location:NODE_268840_length_12752_cov_27.436010	Coordinate:2643	Reads:45	Hits:2	Allocated_reads:22.5	Strand:-
TCCATATTGTCCAGGGAAGCTGAGTAAAG
>Location:NODE_268840_length_12752_cov_27.436010	Coordinate:2644	Reads:4	Hits:2	Allocated_reads:2	Strand:-
TCCATATTGTCCAGGGAAGCTGAGTAAA
>Location:NODE_268840_length_12752_cov_27.436010	Coordinate:2645	Reads:2	Hits:2	Allocated_reads:1	Strand:-
CTCCATATTGTCCAGGGAAGCTGAGTAA
>Location:NODE_268840_length_12752_cov_27.436010	Coordinate:2645	Reads:2	Hits:2	Allocated_reads:1	Strand:-
TCCATATTGTCCAGGGAAGCTGAGTAA
>Location:NODE_268840_length_12752_cov_27.436010	Coordinate:2646	Reads:2	Hits:2	Allocated_reads:1	Strand:-
CATATTGTCCAGGGAAGCTGAGTA
>Location:NODE_268840_length_12752_cov_27.436010	Coordinate:2646	Reads:2	Hits:2	Allocated_reads:1	Strand:-
CCATATTGTCCAGGGAAGCTGAGTA
>Location:NODE_268840_length_12752_cov_27.436010	Coordinate:2646	Reads:3	Hits:1	Allocated_reads:3	Strand:-
CCCTCCATATTGTCCAGGGAAGCTGAGTA
>Location:NODE_268840_length_12752_cov_27.436010	Coordinate:2646	Reads:2	Hits:2	Allocated_reads:1	Strand:-
CCTCCATATTGTCCAGGGAAGCTGAGTA
>Location:NODE_268840_length_12752_cov_27.436010	Coordinate:2646	Reads:30	Hits:2	Allocated_reads:15	Strand:-
CTCCATATTGTCCAGGGAAGCTGAGTA
>Location:NODE_268840_length_12752_cov_27.436010	Coordinate:2646	Reads:2	Hits:1	Allocated_reads:2	Strand:-
GCCCTCCATATTGTCCAGGGAAGCTGAGTA
>Location:NODE_268840_length_12752_cov_27.436010	Coordinate:2646	Reads:1	Hits:2	Allocated_reads:0.5	Strand:+
TACTCAGCTTCCCTGGACAATATGT
>Location:NODE_268840_length_12752_cov_27.436010	Coordinate:2646	Reads:1	Hits:2	Allocated_reads:0.5	Strand:+
TACTCAGCTTCCCTGGACAATATGGC
>Location:NODE_268840_length_12752_cov_27.436010	Coordinate:2646	Reads:1	Hits:2	Allocated_reads:0.5	Strand:-
TCCATATTGTCCAGGGAAGCTGAATA
>Location:NODE_268840_length_12752_cov_27.436010	Coordinate:2646	Reads:225	Hits:2	Allocated_reads:112.5	Strand:-
TCCATATTGTCCAGGGAAGCTGAGTA
>Location:NODE_268840_length_12752_cov_27.436010	Coordinate:2647	Reads:1	Hits:1	Allocated_reads:1	Strand:-
CCCTCCATATTGTCCAGGGAAGCTGAGT
>Location:NODE_268840_length_12752_cov_27.436010	Coordinate:2647	Reads:5	Hits:2	Allocated_reads:2.5	Strand:-
TCCATATTGTCCAGGGAAGCTGAGT
>Location:NODE_268840_length_12752_cov_27.436010	Coordinate:2648	Reads:2	Hits:2	Allocated_reads:1	Strand:-
TCCATATTGTCCAGGGAAGCTGAG
>Location:NODE_268840_length_12752_cov_27.436010	Coordinate:2652	Reads:1	Hits:1	Allocated_reads:1	Strand:-
GAAACGCCCTCCATATTGTCCAGGGAAGC
>Location:NODE_268840_length_12752_cov_27.436010	Coordinate:2655	Reads:1	Hits:1	Allocated_reads:1	Strand:-
CAGAAACGCCCTCCATATTGTCCAGGGA
>Location:NODE_268840_length_12752_cov_27.436010	Coordinate:2655	Reads:1	Hits:1	Allocated_reads:1	Strand:+
TCCCTGGACAATATGGAGGGCGTT
>Location:NODE_268840_length_12752_cov_27.436010	Coordinate:2655	Reads:2	Hits:1	Allocated_reads:2	Strand:+
TCCCTGGACAATATGGAGGGCGTTTC
>Location:NODE_268840_length_12752_cov_27.436010	Coordinate:2655	Reads:2	Hits:1	Allocated_reads:2	Strand:+
TCCCTGGACAATATGGAGGGCGTTTCT
>Location:NODE_268840_length_12752_cov_27.436010	Coordinate:2655	Reads:1	Hits:1	Allocated_reads:1	Strand:+
TCCCTGGACAATATGGAGGGCGTTTCTGC
>Location:NODE_268840_length_12752_cov_27.436010	Coordinate:2655	Reads:1	Hits:1	Allocated_reads:1	Strand:+
TCCCTGGACAATATGGAGGGCGTTTCTGCCT
>Location:NODE_268840_length_12752_cov_27.436010	Coordinate:2655	Reads:2	Hits:1	Allocated_reads:2	Strand:+
TCCCTGGACAATATGGAGGGCGTTTCTGCCTCA
>Location:NODE_268840_length_12752_cov_27.436010	Coordinate:2655	Reads:1	Hits:1	Allocated_reads:1	Strand:+
TCCCTGGACAATATGGAGGGCGTTTCTGCCTCAAC
>Location:NODE_268840_length_12752_cov_27.436010	Coordinate:2658	Reads:1	Hits:1	Allocated_reads:1	Strand:+
CTGGACAATATGGAGGGCGTTTCT
>Location:NODE_268840_length_12752_cov_27.436010	Coordinate:2658	Reads:1	Hits:1	Allocated_reads:1	Strand:+
CTGGACAATATGGAGGGCGTTTCTGC
>Location:NODE_268840_length_12752_cov_27.436010	Coordinate:2658	Reads:1	Hits:1	Allocated_reads:1	Strand:+
CTGGACAATATGGAGGGCGTTTCTGCCTC
>Location:NODE_268840_length_12752_cov_27.436010	Coordinate:2658	Reads:1	Hits:1	Allocated_reads:1	Strand:+
CTGGACAATATGGAGGGCGTTTCTGCCTCAACC
>Location:NODE_268840_length_12752_cov_27.436010	Coordinate:2659	Reads:1	Hits:1	Allocated_reads:1	Strand:+
TGGACAATATGGAGGGCGTTTCTGCC
>Location:NODE_268840_length_12752_cov_27.436010	Coordinate:2659	Reads:1	Hits:1	Allocated_reads:1	Strand:+
TGGACAATATGGAGGGCGTTTCTGCCT
>Location:NODE_268840_length_12752_cov_27.436010	Coordinate:2660	Reads:1	Hits:1	Allocated_reads:1	Strand:+
GGACAATATGGAGGGCGTTTCTGCCTC
>Location:NODE_268840_length_12752_cov_27.436010	Coordinate:2661	Reads:1	Hits:1	Allocated_reads:1	Strand:+
GACAATATGGAGGGCGTTTCTGCCT
>Location:NODE_268840_length_12752_cov_27.436010	Coordinate:2662	Reads:1	Hits:1	Allocated_reads:1	Strand:+
ACAATATGGAGGGCGTTTCTGCCTCA
>Location:NODE_268840_length_12752_cov_27.436010	Coordinate:2672	Reads:1	Hits:1	Allocated_reads:1	Strand:-
TCCAGGGTGGTTGAGGCAGAAACGCCC
>Location:NODE_268840_length_12752_cov_27.436010	Coordinate:2673	Reads:2	Hits:1	Allocated_reads:2	Strand:-
TGTCCAGGGTGGTTGAGGCAGAAACGCC
>Location:NODE_268840_length_12752_cov_27.436010	Coordinate:2674	Reads:1	Hits:1	Allocated_reads:1	Strand:-
GTCCAGGGTGGTTGAGGCAGAAACGC
>Location:NODE_268840_length_12752_cov_27.436010	Coordinate:2674	Reads:1	Hits:1	Allocated_reads:1	Strand:-
TGTCCAGGGTGGTTGAGGCAGAAACGC
>Location:NODE_268840_length_12752_cov_27.436010	Coordinate:2675	Reads:1	Hits:1	Allocated_reads:1	Strand:-
TGTCCAGGGTGGTTGAGGCAGAAACT
>Location:NODE_268840_length_12752_cov_27.436010	Coordinate:2679	Reads:7	Hits:1	Allocated_reads:7	Strand:-
TTTTTGCTGTCCAGGGTGGTTGAGGCAGA
>Location:NODE_268840_length_12752_cov_27.436010	Coordinate:2680	Reads:1	Hits:1	Allocated_reads:1	Strand:-
TTTTTGCTGTCCAGGGTGGTTGAGGCAT
>Location:NODE_268840_length_12752_cov_27.436010	Coordinate:2681	Reads:1	Hits:1	Allocated_reads:1	Strand:-
TGTTTTTGCTGTCCAGGGTGGTTGAGGCA
>Location:NODE_268840_length_12752_cov_27.436010	Coordinate:2681	Reads:1	Hits:1	Allocated_reads:1	Strand:-
TTTTGCTGTCCAGGGTGGTTGAGGCA
>Location:NODE_268840_length_12752_cov_27.436010	Coordinate:2681	Reads:1	Hits:1	Allocated_reads:1	Strand:-
TTTTTGCTGTCCAGGGTGGTTGAGGCT
>Location:NODE_268840_length_12752_cov_27.436010	Coordinate:2681	Reads:6	Hits:1	Allocated_reads:6	Strand:-
TTTTTGCTGTCCAGGGTGGTTGAGGCA
>Location:NODE_268840_length_12752_cov_27.436010	Coordinate:2682	Reads:1	Hits:1	Allocated_reads:1	Strand:+
GCCTCAACCACCCTGGACAGCAAAAAC
>Location:NODE_268840_length_12752_cov_27.436010	Coordinate:2682	Reads:7	Hits:1	Allocated_reads:7	Strand:-
TGTTTTTGCTGTCCAGGGTGGTTGAGGC
>Location:NODE_268840_length_12752_cov_27.436010	Coordinate:2682	Reads:1	Hits:1	Allocated_reads:1	Strand:-
TTTGCTGTCCAGGGTGGTTGAGGT
>Location:NODE_268840_length_12752_cov_27.436010	Coordinate:2682	Reads:3	Hits:1	Allocated_reads:3	Strand:-
TTTGCTGTCCAGGGTGGTTGAGGC
>Location:NODE_268840_length_12752_cov_27.436010	Coordinate:2682	Reads:1	Hits:1	Allocated_reads:1	Strand:-
TTTTGCTGTCCAGGGTGGTTGAGGC
>Location:NODE_268840_length_12752_cov_27.436010	Coordinate:2682	Reads:17	Hits:1	Allocated_reads:17	Strand:-
TTTTTGCTGTCCAGGGTGGTTGAGGC
>Location:NODE_268840_length_12752_cov_27.436010	Coordinate:2683	Reads:1	Hits:1	Allocated_reads:1	Strand:-
TGATGTTTTTGCTGTCCAGGGTGGTTGAGT
>Location:NODE_268840_length_12752_cov_27.436010	Coordinate:2683	Reads:1	Hits:1	Allocated_reads:1	Strand:-
TGATGTTTTTGCTGTCCAGGGTGGTTGTTT
>Location:NODE_268840_length_12752_cov_27.436010	Coordinate:2683	Reads:1	Hits:1	Allocated_reads:1	Strand:-
TGTTTTTGCTGTCCAGGGTGGTTGAGG
>Location:NODE_268840_length_12752_cov_27.436010	Coordinate:2683	Reads:1	Hits:1	Allocated_reads:1	Strand:-
TTTTTGCTGTCCAGGGTGGTTGAGT
>Location:NODE_268840_length_12752_cov_27.436010	Coordinate:2683	Reads:4	Hits:1	Allocated_reads:4	Strand:-
TTTTTGCTGTCCAGGGTGGTTGAGG
>Location:NODE_268840_length_12752_cov_27.436010	Coordinate:2684	Reads:2	Hits:1	Allocated_reads:2	Strand:-
TGTTTTTGCTGTCCAGGGTGGTTGAG
>Location:NODE_268840_length_12752_cov_27.436010	Coordinate:2685	Reads:2	Hits:1	Allocated_reads:2	Strand:+
TCAACCACCCTGGACAGCAAAAAC
>Location:NODE_268840_length_12752_cov_27.436010	Coordinate:2685	Reads:1	Hits:1	Allocated_reads:1	Strand:+
TCAACCACCCTGGACAGCAAAAACATCAGC
>Location:NODE_268840_length_12752_cov_27.436010	Coordinate:2685	Reads:1	Hits:1	Allocated_reads:1	Strand:-
TGATGTTTTTGCTGTCCAGGGTGGTTGT
>Location:NODE_268840_length_12752_cov_27.436010	Coordinate:2685	Reads:3	Hits:1	Allocated_reads:3	Strand:-
TGATGTTTTTGCTGTCCAGGGTGGTTGA
>Location:NODE_268840_length_12752_cov_27.436010	Coordinate:2685	Reads:1	Hits:1	Allocated_reads:1	Strand:-
TGTTTTTGCTGTCCAGGGTGGTTGA
>Location:NODE_268840_length_12752_cov_27.436010	Coordinate:2686	Reads:2	Hits:1	Allocated_reads:2	Strand:-
TGATGTTTTTGCTGTCCAGGGTGGTTG
>Location:NODE_268840_length_12752_cov_27.436010	Coordinate:2686	Reads:1	Hits:1	Allocated_reads:1	Strand:-
TGCTGATGTTTTTGCTGTCCAGGGTGGTTT
>Location:NODE_268840_length_12752_cov_27.436010	Coordinate:2686	Reads:1	Hits:1	Allocated_reads:1	Strand:-
TGTTTTTGCTGTCCAGGGTGGTTG
>Location:NODE_268840_length_12752_cov_27.436010	Coordinate:2687	Reads:1	Hits:1	Allocated_reads:1	Strand:+
AACCACCCTGGACAGCAAAAACATCAGC
>Location:NODE_268840_length_12752_cov_27.436010	Coordinate:2687	Reads:1	Hits:1	Allocated_reads:1	Strand:-
ATGTTTTTGCTGTCCAGGGTGGTT
>Location:NODE_268840_length_12752_cov_27.436010	Coordinate:2687	Reads:1	Hits:1	Allocated_reads:1	Strand:-
CTGATGTTTTTGCTGTCCAGGGTGGTT
>Location:NODE_268840_length_12752_cov_27.436010	Coordinate:2687	Reads:4	Hits:1	Allocated_reads:4	Strand:-
TGATGTTTTTGCTGTCCAGGGTGGTT
>Location:NODE_268840_length_12752_cov_27.436010	Coordinate:2687	Reads:5	Hits:1	Allocated_reads:5	Strand:-
TGCTGATGTTTTTGCTGTCCAGGGTGGTT
>Location:NODE_268840_length_12752_cov_27.436010	Coordinate:2687	Reads:1	Hits:1	Allocated_reads:1	Strand:-
TTGCTGATGTTTTTGCTGTCCAGGGTGGTA
>Location:NODE_268840_length_12752_cov_27.436010	Coordinate:2687	Reads:2	Hits:1	Allocated_reads:2	Strand:-
TTGCTGATGTTTTTGCTGTCCAGGGTGGTT
>Location:NODE_268840_length_12752_cov_27.436010	Coordinate:2688	Reads:1	Hits:1	Allocated_reads:1	Strand:+
ACCACCCTGGACAGCAAAAACATC
>Location:NODE_268840_length_12752_cov_27.436010	Coordinate:2688	Reads:1	Hits:1	Allocated_reads:1	Strand:+
ACCACCCTGGACAGCAAAAACATCAGC
>Location:NODE_268840_length_12752_cov_27.436010	Coordinate:2688	Reads:1	Hits:1	Allocated_reads:1	Strand:-
TGATGTTTTTGCTGTCCAGGGTGGT
>Location:NODE_268840_length_12752_cov_27.436010	Coordinate:2688	Reads:16	Hits:1	Allocated_reads:16	Strand:-
TGCTGATGTTTTTGCTGTCCAGGGTGGT
>Location:NODE_268840_length_12752_cov_27.436010	Coordinate:2688	Reads:2	Hits:1	Allocated_reads:2	Strand:-
TTGCTGATGTTTTTGCTGTCCAGGGTGGT
>Location:NODE_268840_length_12752_cov_27.436010	Coordinate:2688	Reads:2	Hits:1	Allocated_reads:2	Strand:-
TTGCTGATGTTTTTGCTGTCCAGGGTGTT
>Location:NODE_268840_length_12752_cov_27.436010	Coordinate:2689	Reads:6	Hits:2	Allocated_reads:3	Strand:+
CCACCCTGGACAGCAAAAACATCAGC
>Location:NODE_268840_length_12752_cov_27.436010	Coordinate:2689	Reads:1	Hits:2	Allocated_reads:0.5	Strand:+
CCACCCTGGACAGCAAAAACATCAGCAAC
>Location:NODE_268840_length_12752_cov_27.436010	Coordinate:2689	Reads:1	Hits:2	Allocated_reads:0.5	Strand:-
TGCTGATGTTTTTGCTGTCCAGGGTGG
>Location:NODE_268840_length_12752_cov_27.436010	Coordinate:2690	Reads:3	Hits:2	Allocated_reads:1.5	Strand:+
CACCCTGGACAGCAAAAACATCAGC
>Location:NODE_268840_length_12752_cov_27.436010	Coordinate:2690	Reads:1	Hits:2	Allocated_reads:0.5	Strand:-
TTGCTGATGTTTTTGCTGTCCAGGGTG
>Location:NODE_268840_length_12752_cov_27.436010	Coordinate:2691	Reads:8	Hits:2	Allocated_reads:4	Strand:+
ACCCTGGACAGCAAAAACATCAGC
>Location:NODE_268840_length_12752_cov_27.436010	Coordinate:2691	Reads:3	Hits:2	Allocated_reads:1.5	Strand:+
ACCCTGGACAGCAAAAACATCAGCAAC
>Location:NODE_268840_length_12752_cov_27.436010	Coordinate:2691	Reads:1	Hits:1	Allocated_reads:1	Strand:+
ACCCTGGACAGCAAAAACATCAGCAACC
>Location:NODE_268840_length_12752_cov_27.436010	Coordinate:2691	Reads:1	Hits:1	Allocated_reads:1	Strand:+
ACCCTGGACAGCAAAAACATCAGCAACCACTT
>Location:NODE_268840_length_12752_cov_27.436010	Coordinate:2691	Reads:1	Hits:2	Allocated_reads:0.5	Strand:-
GTTGCTGATGTTTTTGCTGTCCAGGGT
>Location:NODE_268840_length_12752_cov_27.436010	Coordinate:2691	Reads:3	Hits:2	Allocated_reads:1.5	Strand:-
TTGCTGATGTTTTTGCTGTCCAGGGT
>Location:NODE_268840_length_12752_cov_27.436010	Coordinate:2692	Reads:1	Hits:1	Allocated_reads:1	Strand:-
GGTTGCTGATGTTTTTGCTGTCCAGGG
>Location:NODE_268840_length_12752_cov_27.436010	Coordinate:2692	Reads:1	Hits:2	Allocated_reads:0.5	Strand:-
GTTGCTGATGTTTTTGCTGTCCAGGG
>Location:NODE_268840_length_12752_cov_27.436010	Coordinate:2692	Reads:1	Hits:2	Allocated_reads:0.5	Strand:-
TTGCTGATGTTTTTGCTGTCCAGGG
>Location:NODE_268840_length_12752_cov_27.436010	Coordinate:2694	Reads:1	Hits:1	Allocated_reads:1	Strand:+
CTGGACAGCAAAAACATCAGCAACC
>Location:NODE_268840_length_12752_cov_27.436010	Coordinate:2695	Reads:1	Hits:1	Allocated_reads:1	Strand:+
TGGACAGCAAAAACATCAGCAACCACC
>Location:NODE_268840_length_12752_cov_27.436010	Coordinate:2695	Reads:2	Hits:1	Allocated_reads:2	Strand:+
TGGACAGCAAAAACATCAGCAACCACT
>Location:NODE_268840_length_12752_cov_27.436010	Coordinate:2696	Reads:1	Hits:1	Allocated_reads:1	Strand:-
GCAGTGGTTGCTGATGTTTTTGCTGTCC
>Location:NODE_268840_length_12752_cov_27.436010	Coordinate:2697	Reads:1	Hits:1	Allocated_reads:1	Strand:-
AGTGGTTGCTGATGTTTTTGCTGTC
>Location:NODE_268840_length_12752_cov_27.436010	Coordinate:2698	Reads:1	Hits:1	Allocated_reads:1	Strand:+
ACAGCAAAAACATCAGCAACCACTGC
>Location:NODE_268840_length_12752_cov_27.436010	Coordinate:2698	Reads:1	Hits:1	Allocated_reads:1	Strand:+
ACAGCAAAAACATCAGCAACCACTGCAC
>Location:NODE_268840_length_12752_cov_27.436010	Coordinate:2698	Reads:1	Hits:1	Allocated_reads:1	Strand:+
ACAGCAAAAACATCAGCAACCACTGCACC
>Location:NODE_268840_length_12752_cov_27.436010	Coordinate:2698	Reads:1	Hits:1	Allocated_reads:1	Strand:-
TGCAGTGGTTGCTGATGTTTTTGCTGT
>Location:NODE_268840_length_12752_cov_27.436010	Coordinate:2700	Reads:1	Hits:1	Allocated_reads:1	Strand:-
GGTGCAGTGGTTGCTGATGTTTTTGCT
>Location:NODE_268840_length_12752_cov_27.436010	Coordinate:2701	Reads:1	Hits:1	Allocated_reads:1	Strand:-
TGCAGTGGTTGCTGATGTTTTTGC
>Location:NODE_268840_length_12752_cov_27.436010	Coordinate:2702	Reads:1	Hits:1	Allocated_reads:1	Strand:-
TGGTGCAGTGGTTGCTGATGTTTTTG
>Location:NODE_268840_length_12752_cov_27.436010	Coordinate:2704	Reads:1	Hits:1	Allocated_reads:1	Strand:-
TTTCCTGGTGCAGTGGTTGCTGATGTTTT
>Location:NODE_268840_length_12752_cov_27.436010	Coordinate:2706	Reads:2	Hits:1	Allocated_reads:2	Strand:+
AACATCAGCAACCACTGCACCAGG
>Location:NODE_268840_length_12752_cov_27.436010	Coordinate:2706	Reads:1	Hits:1	Allocated_reads:1	Strand:+
AACATCAGCAACCACTGCACCAGGAAAGA
>Location:NODE_268840_length_12752_cov_27.436010	Coordinate:2707	Reads:1	Hits:1	Allocated_reads:1	Strand:+
ACATCAGCAACCACTGCACCAGGAAAG
>Location:NODE_268840_length_12752_cov_27.436010	Coordinate:2707	Reads:1	Hits:1	Allocated_reads:1	Strand:+
ACATCAGCAACCACTGCACCAGGAAAGG
>Location:NODE_268840_length_12752_cov_27.436010	Coordinate:2707	Reads:1	Hits:1	Allocated_reads:1	Strand:+
ACATCAGCAACCACTGCACCAGGAACCA
>Location:NODE_268840_length_12752_cov_27.436010	Coordinate:2708	Reads:1	Hits:1	Allocated_reads:1	Strand:+
CATCAGCAACCACTGCACCAGGAACC
>Location:NODE_268840_length_12752_cov_27.436010	Coordinate:2708	Reads:1	Hits:1	Allocated_reads:1	Strand:-
TTTACCCTTTCCTGGTGCAGTGGTTGCTGATG
>Location:NODE_268840_length_12752_cov_27.436010	Coordinate:2715	Reads:1	Hits:1	Allocated_reads:1	Strand:-
CCTTTACCCTTTCCTGGTGCAGTGGTT
>Location:NODE_268840_length_12752_cov_27.436010	Coordinate:2716	Reads:1	Hits:1	Allocated_reads:1	Strand:-
TGCCTTTACCCTTTCCTGGTGCAGTGGT
>Location:NODE_268840_length_12752_cov_27.436010	Coordinate:2721	Reads:1	Hits:1	Allocated_reads:1	Strand:-
TAGATGGGTGCCTTTACCCTTTCCTGGTGCA
>Location:NODE_268840_length_12752_cov_27.436010	Coordinate:2722	Reads:1	Hits:1	Allocated_reads:1	Strand:-
TAGATGGGTGCCTTTACCCTTTCCTGGTGC
>Location:NODE_268840_length_12752_cov_27.436010	Coordinate:2722	Reads:1	Hits:1	Allocated_reads:1	Strand:-
TATAGATGGGTGCCTTTACCCTTTCCTGGTGC
>Location:NODE_268840_length_12752_cov_27.436010	Coordinate:2723	Reads:1	Hits:1	Allocated_reads:1	Strand:+
CACCAGGAAAGGGTAAAGGCACCCAT
>Location:NODE_268840_length_12752_cov_27.436010	Coordinate:2723	Reads:4	Hits:1	Allocated_reads:4	Strand:-
TAGATGGGTGCCTTTACCCTTTCCTGGTG
>Location:NODE_268840_length_12752_cov_27.436010	Coordinate:2727	Reads:1	Hits:1	Allocated_reads:1	Strand:-
TGTATAGATGGGTGCCTTTACCCTTTCCT
>Location:NODE_268840_length_12752_cov_27.436010	Coordinate:2731	Reads:2	Hits:1	Allocated_reads:2	Strand:-
TTTTGTATAGATGGGTGCCTTTACCCTT
>Location:NODE_268840_length_12752_cov_27.436010	Coordinate:2735	Reads:1	Hits:1	Allocated_reads:1	Strand:-
ACATTTTGTATAGATGGGTGCCTTTAC
>Location:NODE_268840_length_12752_cov_27.436010	Coordinate:2737	Reads:1	Hits:1	Allocated_reads:1	Strand:-
AAACATTTTGTATAGATGGGTGCCTTT
>Location:NODE_268840_length_12752_cov_27.436010	Coordinate:2738	Reads:1	Hits:1	Allocated_reads:1	Strand:+
AAGGCACCCATCTATACAAAATGTTTTA
>Location:NODE_268840_length_12752_cov_27.436010	Coordinate:2761	Reads:1	Hits:2	Allocated_reads:0.5	Strand:-
TCCATTGATAACAAGTATATTCACTTAAAA
>Location:NODE_268840_length_12752_cov_27.436010	Coordinate:2761	Reads:1	Hits:2	Allocated_reads:0.5	Strand:-
TGTCCATTGATAACAAGTATATTCACTTAAAA
>Location:NODE_268840_length_12752_cov_27.436010	Coordinate:2762	Reads:3	Hits:2	Allocated_reads:1.5	Strand:-
TGTCCATTGATAACAAGTATATTCACTTAAA
>Location:NODE_268840_length_12752_cov_27.436010	Coordinate:2764	Reads:1	Hits:2	Allocated_reads:0.5	Strand:-
TGTCCATTGATAACAAGTATATTCACTTA
>Location:NODE_268840_length_12752_cov_27.436010	Coordinate:2766	Reads:1	Hits:2	Allocated_reads:0.5	Strand:-
AACATGTCCATTGATAACAAGTATATTCACC
>Location:NODE_268840_length_12752_cov_27.436010	Coordinate:2766	Reads:6	Hits:2	Allocated_reads:3	Strand:-
AACATGTCCATTGATAACAAGTATATTCACT
>Location:NODE_268840_length_12752_cov_27.436010	Coordinate:2766	Reads:1	Hits:2	Allocated_reads:0.5	Strand:-
ATGTCCATTGATAACAAGTATATTCACT
>Location:NODE_268840_length_12752_cov_27.436010	Coordinate:2766	Reads:7	Hits:2	Allocated_reads:3.5	Strand:-
CATGTCCATTGATAACAAGTATATTCACT
>Location:NODE_268840_length_12752_cov_27.436010	Coordinate:2766	Reads:1	Hits:2	Allocated_reads:0.5	Strand:-
TCCATTGATAACAAGTATATTCACT
>Location:NODE_268840_length_12752_cov_27.436010	Coordinate:2766	Reads:10	Hits:2	Allocated_reads:5	Strand:-
TGTCCATTGATAACAAGTATATTCACT
>Location:NODE_268840_length_12752_cov_27.436010	Coordinate:2767	Reads:1	Hits:2	Allocated_reads:0.5	Strand:+
GTGAATATACTTGTTATCAATGGACA
>Location:NODE_268840_length_12752_cov_27.436010	Coordinate:2778	Reads:3	Hits:2	Allocated_reads:1.5	Strand:-
TGAAAAGAATAAACATGTCCATTGATAACA
>Location:NODE_268840_length_12752_cov_27.436010	Coordinate:2779	Reads:1	Hits:2	Allocated_reads:0.5	Strand:-
TGAAAAGAATAAACATGTCCATTGATAAC
>Location:NODE_268840_length_12752_cov_27.436010	Coordinate:2780	Reads:2	Hits:2	Allocated_reads:1	Strand:-
TGAAAAGAATAAACATGTCCATTGATAA
>Location:NODE_268840_length_12752_cov_27.436010	Coordinate:2780	Reads:2	Hits:1	Allocated_reads:2	Strand:-
TGCCTGAAAAGAATAAACATGTCCATTGATAA
>Location:NODE_268840_length_12752_cov_27.436010	Coordinate:2781	Reads:1	Hits:2	Allocated_reads:0.5	Strand:+
TATCAATGGACATGTTTATTCTTTTCAG
>Location:NODE_268840_length_12752_cov_27.436010	Coordinate:2781	Reads:1	Hits:1	Allocated_reads:1	Strand:+
TATCAATGGACATGTTTATTCTTTTCAGGCAT
>Location:NODE_268840_length_12752_cov_27.436010	Coordinate:2781	Reads:1	Hits:1	Allocated_reads:1	Strand:+
TATCAATGGACATGTTTATTCTTTTCAGGCATGAC
>Location:NODE_268840_length_12752_cov_27.436010	Coordinate:2781	Reads:1	Hits:2	Allocated_reads:0.5	Strand:-
TGAAAAGAATAAACATGTCCATTGATA
>Location:NODE_268840_length_12752_cov_27.436010	Coordinate:2781	Reads:1	Hits:1	Allocated_reads:1	Strand:-
TGCCTGAAAAGAATAAACATGTCCATTGATA
>Location:NODE_268840_length_12752_cov_27.436010	Coordinate:2781	Reads:1	Hits:1	Allocated_reads:1	Strand:-
TGCCTGAAAAGAATAAACATGTCCATTGATT
>Location:NODE_268840_length_12752_cov_27.436010	Coordinate:2783	Reads:1	Hits:2	Allocated_reads:0.5	Strand:-
CCTGAAAAGAATAAACATGTCCATTGA
>Location:NODE_268840_length_12752_cov_27.436010	Coordinate:2783	Reads:3	Hits:1	Allocated_reads:3	Strand:-
GCCTGAAAAGAATAAACATGTCCATTGA
>Location:NODE_268840_length_12752_cov_27.436010	Coordinate:2783	Reads:2	Hits:2	Allocated_reads:1	Strand:+
TCAATGGACATGTTTATTCTTTTCA
>Location:NODE_268840_length_12752_cov_27.436010	Coordinate:2783	Reads:4	Hits:1	Allocated_reads:4	Strand:+
TCAATGGACATGTTTATTCTTTTCAGGCA
>Location:NODE_268840_length_12752_cov_27.436010	Coordinate:2783	Reads:37	Hits:1	Allocated_reads:37	Strand:-
TGCCTGAAAAGAATAAACATGTCCATTGA
>Location:NODE_268840_length_12752_cov_27.436010	Coordinate:2784	Reads:1	Hits:2	Allocated_reads:0.5	Strand:+
CAATGGACATGTTTATTCTTTTCA
>Location:NODE_268840_length_12752_cov_27.436010	Coordinate:2784	Reads:1	Hits:1	Allocated_reads:1	Strand:+
CAATGGACATGTTTATTCTTTTCAGGCA
>Location:NODE_268840_length_12752_cov_27.436010	Coordinate:2784	Reads:1	Hits:1	Allocated_reads:1	Strand:-
TGCCTGAAAAGAATAAACATGTCCATTG
>Location:NODE_268840_length_12752_cov_27.436010	Coordinate:2785	Reads:2	Hits:1	Allocated_reads:2	Strand:-
TGCCTGAAAAGAATAAACATGTCCATT
>Location:NODE_268840_length_12752_cov_27.436010	Coordinate:2787	Reads:1	Hits:1	Allocated_reads:1	Strand:+
TGGACATGTTTATTCTTTTCAGGCA
>Location:NODE_268840_length_12752_cov_27.436010	Coordinate:2791	Reads:1	Hits:1	Allocated_reads:1	Strand:-
TTAATAGTGTCATGCCTGAAAAGAATAAACATT
>Location:NODE_268840_length_12752_cov_27.436010	Coordinate:2793	Reads:10	Hits:1	Allocated_reads:10	Strand:-
TAATAGTGTCATGCCTGAAAAGAATAAACA
>Location:NODE_268840_length_12752_cov_27.436010	Coordinate:2793	Reads:2	Hits:1	Allocated_reads:2	Strand:-
TAGTGTCATGCCTGAAAAGAATAAACA
>Location:NODE_268840_length_12752_cov_27.436010	Coordinate:2793	Reads:1	Hits:1	Allocated_reads:1	Strand:-
TTAATAGTGTCATGCCTGAAAAGAATAAACA
>Location:NODE_268840_length_12752_cov_27.436010	Coordinate:2794	Reads:4	Hits:1	Allocated_reads:4	Strand:-
TAATAGTGTCATGCCTGAAAAGAATAAAC
>Location:NODE_268840_length_12752_cov_27.436010	Coordinate:2795	Reads:2	Hits:1	Allocated_reads:2	Strand:-
TAATAGTGTCATGCCTGAAAAGAATAAA
>Location:NODE_268840_length_12752_cov_27.436010	Coordinate:2795	Reads:1	Hits:1	Allocated_reads:1	Strand:-
TTAATAGTGTCATGCCTGAAAAGAATAAA
>Location:NODE_268840_length_12752_cov_27.436010	Coordinate:2796	Reads:2	Hits:1	Allocated_reads:2	Strand:-
TAATAGTGTCATGCCTGAAAAGAATAA
>Location:NODE_268840_length_12752_cov_27.436010	Coordinate:2797	Reads:2	Hits:1	Allocated_reads:2	Strand:-
TAATAGTGTCATGCCTGAAAAGAATA
>Location:NODE_268840_length_12752_cov_27.436010	Coordinate:2797	Reads:1	Hits:1	Allocated_reads:1	Strand:-
TTAATAGTGTCATGCCTGAAAAGAATA
>Location:NODE_268840_length_12752_cov_27.436010	Coordinate:2802	Reads:1	Hits:1	Allocated_reads:1	Strand:+
TTTTCAGGCATGACACTATTAAGAG
>Location:NODE_268840_length_12752_cov_27.436010	Coordinate:2803	Reads:1	Hits:1	Allocated_reads:1	Strand:-
TAAAAGCTCTTAATAGTGTCATGCCTGAAA
>Location:NODE_268840_length_12752_cov_27.436010	Coordinate:2805	Reads:1	Hits:1	Allocated_reads:1	Strand:-
TAAAAGCTCTTAATAGTGTCATGCCTGA
>Location:NODE_268840_length_12752_cov_27.436010	Coordinate:2807	Reads:3	Hits:1	Allocated_reads:3	Strand:-
GATAAAAGCTCTTAATAGTGTCATGCCT
>Location:NODE_268840_length_12752_cov_27.436010	Coordinate:2807	Reads:5	Hits:1	Allocated_reads:5	Strand:-
TAAAAGCTCTTAATAGTGTCATGCCT
>Location:NODE_268840_length_12752_cov_27.436010	Coordinate:2807	Reads:1	Hits:1	Allocated_reads:1	Strand:-
TATGATAAAAGCTCTTAATAGTGTCATGCCA
>Location:NODE_268840_length_12752_cov_27.436010	Coordinate:2807	Reads:7	Hits:1	Allocated_reads:7	Strand:-
TATGATAAAAGCTCTTAATAGTGTCATGCCT
>Location:NODE_268840_length_12752_cov_27.436010	Coordinate:2807	Reads:1	Hits:1	Allocated_reads:1	Strand:-
TGATAAAAGCTCTTAATAGTGTAATGCCT
>Location:NODE_268840_length_12752_cov_27.436010	Coordinate:2807	Reads:1	Hits:1	Allocated_reads:1	Strand:-
TGATAAAAGCTCTTAATAGTGTCACGCCT
>Location:NODE_268840_length_12752_cov_27.436010	Coordinate:2807	Reads:1	Hits:1	Allocated_reads:1	Strand:-
TGATAAAAGCTCTTAATAGTGTCATGCCA
>Location:NODE_268840_length_12752_cov_27.436010	Coordinate:2807	Reads:45	Hits:1	Allocated_reads:45	Strand:-
TGATAAAAGCTCTTAATAGTGTCATGCCT
>Location:NODE_268840_length_12752_cov_27.436010	Coordinate:2807	Reads:5	Hits:1	Allocated_reads:5	Strand:-
TGATAAAAGCTCTTAATAGTGTCATGCCG
>Location:NODE_268840_length_12752_cov_27.436010	Coordinate:2808	Reads:3	Hits:1	Allocated_reads:3	Strand:-
TATGATAAAAGCTCTTAATAGTGTCATGCC
>Location:NODE_268840_length_12752_cov_27.436010	Coordinate:2808	Reads:6	Hits:1	Allocated_reads:6	Strand:-
TGATAAAAGCTCTTAATAGTGTCATGCC
>Location:NODE_268840_length_12752_cov_27.436010	Coordinate:2812	Reads:1	Hits:1	Allocated_reads:1	Strand:-
TTATGATAAAAGCTCTTAATAGTGTCA
>Location:NODE_268840_length_12752_cov_27.436010	Coordinate:2813	Reads:1	Hits:1	Allocated_reads:1	Strand:+
GACACTATTAAGAGCTTTTATCATAA
>Location:NODE_268840_length_12752_cov_27.436010	Coordinate:2813	Reads:2	Hits:1	Allocated_reads:2	Strand:+
GACACTATTAAGAGCTTTTATCATAATC
>Location:NODE_268840_length_12752_cov_27.436010	Coordinate:2813	Reads:1	Hits:1	Allocated_reads:1	Strand:+
GACACTATTAAGAGCTTTTATCATAATCT
>Location:NODE_268840_length_12752_cov_27.436010	Coordinate:2816	Reads:1	Hits:1	Allocated_reads:1	Strand:-
AACAGATTATGATAAAAGCTCTTAATAGT
>Location:NODE_268840_length_12752_cov_27.436010	Coordinate:2816	Reads:1	Hits:1	Allocated_reads:1	Strand:-
GATGAAACAGATTATGATAAAAGCTCTTAATAGT
>Location:NODE_268840_length_12752_cov_27.436010	Coordinate:2818	Reads:1	Hits:1	Allocated_reads:1	Strand:-
GAAACAGATTATGATAAAAGCTCTTAATA
>Location:NODE_268840_length_12752_cov_27.436010	Coordinate:2823	Reads:1	Hits:1	Allocated_reads:1	Strand:-
AAGATGAAACAGATTATGATAAAAGCTCT
>Location:NODE_268840_length_12752_cov_27.436010	Coordinate:2823	Reads:1	Hits:1	Allocated_reads:1	Strand:-
AGATGAAACAGATTATGATAAAAGCTCT
>Location:NODE_268840_length_12752_cov_27.436010	Coordinate:2823	Reads:2	Hits:1	Allocated_reads:2	Strand:-
GAAGATGAAACAGATTATGATAAAAGCTCT
>Location:NODE_268840_length_12752_cov_27.436010	Coordinate:2823	Reads:1	Hits:1	Allocated_reads:1	Strand:-
GATGAAACAGATTATGATAAAAGCTCT
>Location:NODE_268840_length_12752_cov_27.436010	Coordinate:2824	Reads:4	Hits:1	Allocated_reads:4	Strand:-
AGAAGATGAAACAGATTATGATAAAAGCTC
>Location:NODE_268840_length_12752_cov_27.436010	Coordinate:2824	Reads:1	Hits:1	Allocated_reads:1	Strand:-
GAAGATGAAACAGATTATGATAAAAGCGC
>Location:NODE_268840_length_12752_cov_27.436010	Coordinate:2824	Reads:5	Hits:1	Allocated_reads:5	Strand:-
GAAGATGAAACAGATTATGATAAAAGCTC
>Location:NODE_268840_length_12752_cov_27.436010	Coordinate:2824	Reads:3	Hits:1	Allocated_reads:3	Strand:-
GATGAAACAGATTATGATAAAAGCTC
>Location:NODE_268840_length_12752_cov_27.436010	Coordinate:2825	Reads:2	Hits:1	Allocated_reads:2	Strand:-
AAAGAAGATGAAACAGATTATGATAAAAGCG
>Location:NODE_268840_length_12752_cov_27.436010	Coordinate:2825	Reads:1	Hits:1	Allocated_reads:1	Strand:-
AGAAGATGAAACAGATTATGATAAAAGCT
>Location:NODE_268840_length_12752_cov_27.436010	Coordinate:2826	Reads:1	Hits:1	Allocated_reads:1	Strand:-
AAAGAAGATGAAACAGATTATGATAAAAGC
>Location:NODE_268840_length_12752_cov_27.436010	Coordinate:2826	Reads:1	Hits:1	Allocated_reads:1	Strand:-
AAGAAGATGAAACAGATTATGATAAAAGT
>Location:NODE_268840_length_12752_cov_27.436010	Coordinate:2826	Reads:9	Hits:1	Allocated_reads:9	Strand:-
AAGAAGATGAAACAGATTATGATAAAAGC
>Location:NODE_268840_length_12752_cov_27.436010	Coordinate:2826	Reads:11	Hits:1	Allocated_reads:11	Strand:-
AGAAGATGAAACAGATTATGATAAAAGC
>Location:NODE_268840_length_12752_cov_27.436010	Coordinate:2826	Reads:1	Hits:1	Allocated_reads:1	Strand:-
CAAAGAAGATGAAACAGATTATGATAAAAGC
>Location:NODE_268840_length_12752_cov_27.436010	Coordinate:2826	Reads:5	Hits:1	Allocated_reads:5	Strand:-
GAAGATGAAACAGATTATGATAAAAGC
>Location:NODE_268840_length_12752_cov_27.436010	Coordinate:2826	Reads:1	Hits:1	Allocated_reads:1	Strand:-
TCAAAGAAGATGAAACAGATTATGATAAAAGC
>Location:NODE_268840_length_12752_cov_27.436010	Coordinate:2827	Reads:2	Hits:1	Allocated_reads:2	Strand:-
AGAAGATGAAACAGATTATGATAAAAG
>Location:NODE_268840_length_12752_cov_27.436010	Coordinate:2828	Reads:3	Hits:1	Allocated_reads:3	Strand:-
TCAAAGAAGATGAAACAGATTATGATAAAA
>Location:NODE_268840_length_12752_cov_27.436010	Coordinate:2831	Reads:1	Hits:1	Allocated_reads:1	Strand:+
TATCATAATCTGTTTCATCTTCTTT
>Location:NODE_268840_length_12752_cov_27.436010	Coordinate:2831	Reads:1	Hits:1	Allocated_reads:1	Strand:-
TGGGAATCAAAGAAGATGAAACAGATTATGATA
>Location:NODE_268840_length_12752_cov_27.436010	Coordinate:2833	Reads:1	Hits:2	Allocated_reads:0.5	Strand:-
TGGGAATCAAAGAAGATGAAACAGATTATGA
>Location:NODE_268840_length_12752_cov_27.436010	Coordinate:2834	Reads:3	Hits:2	Allocated_reads:1.5	Strand:-
TCAAAGAAGATGAAACAGATTATG
>Location:NODE_268840_length_12752_cov_27.436010	Coordinate:2834	Reads:1	Hits:2	Allocated_reads:0.5	Strand:-
TGGGAATCAAAGAAGATGAAACAGATTATT
>Location:NODE_268840_length_12752_cov_27.436010	Coordinate:2835	Reads:2	Hits:2	Allocated_reads:1	Strand:-
TGGGAATCAAAGAAGATGAAACAGATTAT
>Location:NODE_268840_length_12752_cov_27.436010	Coordinate:2836	Reads:6	Hits:2	Allocated_reads:3	Strand:-
TGGGAATCAAAGAAGATGAAACAGATTA
>Location:NODE_268840_length_12752_cov_27.436010	Coordinate:2837	Reads:6	Hits:2	Allocated_reads:3	Strand:-
TGGGAATCAAAGAAGATGAAACAGATT
>Location:NODE_268840_length_12752_cov_27.436010	Coordinate:2838	Reads:1	Hits:2	Allocated_reads:0.5	Strand:-
CTGGGAATCAAAGAAGATGAAACAGAT
>Location:NODE_268840_length_12752_cov_27.436010	Coordinate:2838	Reads:1	Hits:2	Allocated_reads:0.5	Strand:-
TGCTGGGAATCAAAGAAGATGAAACAGAT
>Location:NODE_268840_length_12752_cov_27.436010	Coordinate:2838	Reads:2	Hits:2	Allocated_reads:1	Strand:-
TGGGAATCAAAGAAGATGAAACAGAT
>Location:NODE_268840_length_12752_cov_27.436010	Coordinate:2840	Reads:1	Hits:2	Allocated_reads:0.5	Strand:-
TCTGCTGGGAATCAAAGAAGATGAAACTT
>Location:NODE_268840_length_12752_cov_27.436010	Coordinate:2840	Reads:1	Hits:2	Allocated_reads:0.5	Strand:-
TTCTGCTGGGAATCAAAGAAGATGAAACTT
>Location:NODE_268840_length_12752_cov_27.436010	Coordinate:2841	Reads:1	Hits:2	Allocated_reads:0.5	Strand:-
CTGCTGGGAATCAAAGAAGATGAAACT
>Location:NODE_268840_length_12752_cov_27.436010	Coordinate:2841	Reads:1	Hits:2	Allocated_reads:0.5	Strand:-
TCTGCTGGGAATCAAAGAAGATGAAATT
>Location:NODE_268840_length_12752_cov_27.436010	Coordinate:2841	Reads:3	Hits:2	Allocated_reads:1.5	Strand:-
TCTGCTGGGAATCAAAGAAGATGAAACA
>Location:NODE_268840_length_12752_cov_27.436010	Coordinate:2841	Reads:1	Hits:2	Allocated_reads:0.5	Strand:-
TGCTGGGAATCAAAGAAGATGAAACA
>Location:NODE_268840_length_12752_cov_27.436010	Coordinate:2841	Reads:2	Hits:2	Allocated_reads:1	Strand:-
TGCTGGGAATCAAAGAAGATGAAACT
>Location:NODE_268840_length_12752_cov_27.436010	Coordinate:2842	Reads:12	Hits:2	Allocated_reads:6	Strand:-
TCTGCTGGGAATCAAAGAAGATGAAAC
>Location:NODE_268840_length_12752_cov_27.436010	Coordinate:2842	Reads:2	Hits:2	Allocated_reads:1	Strand:-
TGCTGGGAATCAAAGAAGATGAAAC
>Location:NODE_268840_length_12752_cov_27.436010	Coordinate:2842	Reads:2	Hits:2	Allocated_reads:1	Strand:-
TTCTGCTGGGAATCAAAGAAGATGAAAC
>Location:NODE_268840_length_12752_cov_27.436010	Coordinate:2845	Reads:1	Hits:2	Allocated_reads:0.5	Strand:-
TGTTCTGCTGGGAATCAAAGAAGATGA
>Location:NODE_268840_length_12752_cov_27.436010	Coordinate:2847	Reads:1	Hits:1	Allocated_reads:1	Strand:-
TCTGTTCTGCTGGGAATCAAAGAAGAT
>Location:NODE_268840_length_12752_cov_27.436010	Coordinate:2848	Reads:1	Hits:1	Allocated_reads:1	Strand:-
TGCTCTGTTCTGCTGGGAATCAAAGAAGA
>Location:NODE_268840_length_12752_cov_27.436010	Coordinate:2854	Reads:2	Hits:1	Allocated_reads:2	Strand:+
TTGATTCCCAGCAGAACAGAGCACTTC
>Location:NODE_268840_length_12752_cov_27.436010	Coordinate:2856	Reads:1	Hits:1	Allocated_reads:1	Strand:-
TGAAGTGCTCTGTTCTGCTGGGAATC
>Location:NODE_268840_length_12752_cov_27.436010	Coordinate:2857	Reads:3	Hits:1	Allocated_reads:3	Strand:+
ATTCCCAGCAGAACAGAGCACTTC
>Location:NODE_268840_length_12752_cov_27.436010	Coordinate:2857	Reads:1	Hits:1	Allocated_reads:1	Strand:+
ATTCCCAGCAGAACAGAGCACTTCAAATGGTTC
>Location:NODE_268840_length_12752_cov_27.436010	Coordinate:2859	Reads:3	Hits:1	Allocated_reads:3	Strand:+
TCCCAGCAGAACAGAGCACTTCAAATG
>Location:NODE_268840_length_12752_cov_27.436010	Coordinate:2859	Reads:2	Hits:1	Allocated_reads:2	Strand:+
TCCCAGCAGAACAGAGCACTTCAAATGGTTC
>Location:NODE_268840_length_12752_cov_27.436010	Coordinate:2859	Reads:1	Hits:1	Allocated_reads:1	Strand:-
TTTGAAGTGCTCTGTTCTGCTGGGA
>Location:NODE_268840_length_12752_cov_27.436010	Coordinate:2860	Reads:1	Hits:1	Allocated_reads:1	Strand:-
AACCATTTGAAGTGCTCTGTTCTGCTGGG
>Location:NODE_268840_length_12752_cov_27.436010	Coordinate:2860	Reads:1	Hits:1	Allocated_reads:1	Strand:+
CCCAGCAGAACAGAGCACTTCAAATGGTTC
>Location:NODE_268840_length_12752_cov_27.436010	Coordinate:2861	Reads:1	Hits:1	Allocated_reads:1	Strand:-
GAACCATTTGAAGTGCTCTGTTCTGCTGG
>Location:NODE_268840_length_12752_cov_27.436010	Coordinate:2862	Reads:1	Hits:1	Allocated_reads:1	Strand:-
AACCATTTGAAGTGCTCTGTTCTGCTG
>Location:NODE_268840_length_12752_cov_27.436010	Coordinate:2863	Reads:1	Hits:1	Allocated_reads:1	Strand:+
AGCAGAACAGAGCACTTCAAATGGTTC
>Location:NODE_268840_length_12752_cov_27.436010	Coordinate:2864	Reads:1	Hits:1	Allocated_reads:1	Strand:-
TGAACCATTTGAAGTGCTCTGTTCTGC
>Location:NODE_268840_length_12752_cov_27.436010	Coordinate:2866	Reads:1	Hits:1	Allocated_reads:1	Strand:-
TGGGATGAACCATTTGAAGTGCTCTGTTCT
>Location:NODE_268840_length_12752_cov_27.436010	Coordinate:2867	Reads:2	Hits:1	Allocated_reads:2	Strand:-
TGCTTGGGATGAACCATTTGAAGTGCTCTGTTC
>Location:NODE_268840_length_12752_cov_27.436010	Coordinate:2868	Reads:1	Hits:1	Allocated_reads:1	Strand:-
CTTGGGATGAACCATTTGAAGTGCTCTGTT
>Location:NODE_268840_length_12752_cov_27.436010	Coordinate:2868	Reads:1	Hits:1	Allocated_reads:1	Strand:-
TGCTTGGGATGAACCATTTGAAGTGCTCTATT
>Location:NODE_268840_length_12752_cov_27.436010	Coordinate:2868	Reads:1	Hits:1	Allocated_reads:1	Strand:-
TGCTTGGGATGAACCATTTGAAGTGCTCTGTT
>Location:NODE_268840_length_12752_cov_27.436010	Coordinate:2868	Reads:1	Hits:1	Allocated_reads:1	Strand:-
TGGGATGAACCATTTGAAGTGCTCTGTT
>Location:NODE_268840_length_12752_cov_27.436010	Coordinate:2869	Reads:1	Hits:1	Allocated_reads:1	Strand:-
TGCTTGGGATGAACCATTTGAAGTGCTCTGA
>Location:NODE_268840_length_12752_cov_27.436010	Coordinate:2869	Reads:1	Hits:1	Allocated_reads:1	Strand:-
TGCTTGGGATGAACCATTTGAAGTGCTCTTT
>Location:NODE_268840_length_12752_cov_27.436010	Coordinate:2869	Reads:47	Hits:1	Allocated_reads:47	Strand:-
TGCTTGGGATGAACCATTTGAAGTGCTCTGT
>Location:NODE_268840_length_12752_cov_27.436010	Coordinate:2869	Reads:1	Hits:1	Allocated_reads:1	Strand:-
TGGGATGAACCATTTGAAGTGCTCTGT
>Location:NODE_268840_length_12752_cov_27.436010	Coordinate:2870	Reads:16	Hits:1	Allocated_reads:16	Strand:-
TGCTTGGGATGAACCATTTGAAGTGCTCTG
>Location:NODE_268840_length_12752_cov_27.436010	Coordinate:2871	Reads:32	Hits:1	Allocated_reads:32	Strand:-
TGCTTGGGATGAACCATTTGAAGTGCTCT
>Location:NODE_268840_length_12752_cov_27.436010	Coordinate:2872	Reads:1	Hits:1	Allocated_reads:1	Strand:-
ATGCTTGGGATGAACCATTTGAAGTGCTC
>Location:NODE_268840_length_12752_cov_27.436010	Coordinate:2872	Reads:1	Hits:1	Allocated_reads:1	Strand:-
GCTTGGGATGAACCATTTGAAGTGCTC
>Location:NODE_268840_length_12752_cov_27.436010	Coordinate:2872	Reads:25	Hits:1	Allocated_reads:25	Strand:-
TGCTTGGGATGAACCATTTGAAGTGCTC
>Location:NODE_268840_length_12752_cov_27.436010	Coordinate:2872	Reads:1	Hits:1	Allocated_reads:1	Strand:-
TGGGATGAACCATTTGAAGTGCTC
>Location:NODE_268840_length_12752_cov_27.436010	Coordinate:2873	Reads:1	Hits:2	Allocated_reads:0.5	Strand:-
ATGCTTGGGATGAACCATTTGAAGTGCT
>Location:NODE_268840_length_12752_cov_27.436010	Coordinate:2873	Reads:1	Hits:2	Allocated_reads:0.5	Strand:-
TGCTTGGGATGAACCATTTGAAGTGCG
>Location:NODE_268840_length_12752_cov_27.436010	Coordinate:2873	Reads:88	Hits:2	Allocated_reads:44	Strand:-
TGCTTGGGATGAACCATTTGAAGTGCT
>Location:NODE_268840_length_12752_cov_27.436010	Coordinate:2873	Reads:1	Hits:2	Allocated_reads:0.5	Strand:-
TTGGGATGAACCATTTGAAGTGCT
>Location:NODE_268840_length_12752_cov_27.436010	Coordinate:2874	Reads:1	Hits:2	Allocated_reads:0.5	Strand:-
ATGCTTGGGATGAACCATTTGAAGTGC
>Location:NODE_268840_length_12752_cov_27.436010	Coordinate:2874	Reads:6	Hits:2	Allocated_reads:3	Strand:-
TGCTTGGGATGAACCATTTGAAGTGC
>Location:NODE_268840_length_12752_cov_27.436010	Coordinate:2875	Reads:1	Hits:2	Allocated_reads:0.5	Strand:-
ATGCTTGGGATGAACCATTTGAAGTG
>Location:NODE_268840_length_12752_cov_27.436010	Coordinate:2875	Reads:1	Hits:2	Allocated_reads:0.5	Strand:-
GGATGCTTGGGATGAACCATTTGAAGTG
>Location:NODE_268840_length_12752_cov_27.436010	Coordinate:2875	Reads:1	Hits:2	Allocated_reads:0.5	Strand:-
TCAAGGATGCTTGGGATGAACCATTTGAAGTG
>Location:NODE_268840_length_12752_cov_27.436010	Coordinate:2875	Reads:18	Hits:2	Allocated_reads:9	Strand:-
TGCTTGGGATGAACCATTTGAAGTG
>Location:NODE_268840_length_12752_cov_27.436010	Coordinate:2876	Reads:1	Hits:2	Allocated_reads:0.5	Strand:-
AGGATGCTTGGGATGAACCATTTGAAGT
>Location:NODE_268840_length_12752_cov_27.436010	Coordinate:2876	Reads:1	Hits:2	Allocated_reads:0.5	Strand:-
CAAGGATGCTTGGGATGAACCATTTGAAGT
>Location:NODE_268840_length_12752_cov_27.436010	Coordinate:2876	Reads:2	Hits:2	Allocated_reads:1	Strand:-
TCAAGGATGCTTGGGATGAACCATTTGAAGT
>Location:NODE_268840_length_12752_cov_27.436010	Coordinate:2876	Reads:17	Hits:2	Allocated_reads:8.5	Strand:-
TGCTTGGGATGAACCATTTGAAGT
>Location:NODE_268840_length_12752_cov_27.436010	Coordinate:2877	Reads:1	Hits:2	Allocated_reads:0.5	Strand:-
AAGGATGCTTGGGATGAACCATTTGAAA
>Location:NODE_268840_length_12752_cov_27.436010	Coordinate:2877	Reads:1	Hits:2	Allocated_reads:0.5	Strand:-
CAAGGATGCTTGGGATGAACCATTTGAAG
>Location:NODE_268840_length_12752_cov_27.436010	Coordinate:2877	Reads:2	Hits:2	Allocated_reads:1	Strand:-
TCAAGGATGCTTGGGATGAACCATTTGAAG
>Location:NODE_268840_length_12752_cov_27.436010	Coordinate:2877	Reads:1	Hits:2	Allocated_reads:0.5	Strand:-
TTCAAGGATGCTTGGGATGAACCATTTGAAG
>Location:NODE_268840_length_12752_cov_27.436010	Coordinate:2881	Reads:2	Hits:2	Allocated_reads:1	Strand:-
TCAAGGATGCTTGGGATGAACCATTT
>Location:NODE_268840_length_12752_cov_27.436010	Coordinate:2881	Reads:1	Hits:2	Allocated_reads:0.5	Strand:-
TTCAAGGATGCTTGGGATGAACCATTT
>Location:NODE_268840_length_12752_cov_27.436010	Coordinate:2882	Reads:3	Hits:2	Allocated_reads:1.5	Strand:-
TCAAGGATGCTTGGGATGAACCATT
>Location:NODE_268840_length_12752_cov_27.436010	Coordinate:2882	Reads:1	Hits:2	Allocated_reads:0.5	Strand:-
TTCAAGGATGCTTGGGATGAACCATT
>Location:NODE_268840_length_12752_cov_27.436010	Coordinate:2885	Reads:1	Hits:2	Allocated_reads:0.5	Strand:-
CTTCAAGGATGCTTGGGATGAACC
>Location:NODE_268840_length_12752_cov_27.436010	Coordinate:2886	Reads:1	Hits:2	Allocated_reads:0.5	Strand:+
GTTCATCCCAAGCATCCTTGAAGGA
>Location:NODE_268840_length_12752_cov_27.436010	Coordinate:2886	Reads:1	Hits:2	Allocated_reads:0.5	Strand:-
TGCTCCTTCAAGGATGCTTGGGATGAAC
>Location:NODE_268840_length_12752_cov_27.436010	Coordinate:2903	Reads:1	Hits:1	Allocated_reads:1	Strand:-
TGAAAAGATATTGCTTAATGCTCCTTCAA
>Location:NODE_268840_length_12752_cov_27.436010	Coordinate:2907	Reads:1	Hits:1	Allocated_reads:1	Strand:-
GCAGTGAAAAGATATTGCTTAATGCTCCT
>Location:NODE_268840_length_12752_cov_27.436010	Coordinate:2907	Reads:1	Hits:1	Allocated_reads:1	Strand:-
TAGCAGTGAAAAGATATTGCTTAATGCTCCT
>Location:NODE_268840_length_12752_cov_27.436010	Coordinate:2908	Reads:1	Hits:1	Allocated_reads:1	Strand:-
CTAGCAGTGAAAAGATATTGCTTAATGCTCC
>Location:NODE_268840_length_12752_cov_27.436010	Coordinate:2917	Reads:4	Hits:1	Allocated_reads:4	Strand:-
CCGCACACCTAGCAGTGAAAAGATATTGCT
>Location:NODE_268840_length_12752_cov_27.436010	Coordinate:2917	Reads:2	Hits:1	Allocated_reads:2	Strand:-
CGCACACCTAGCAGTGAAAAGATATTGCT
>Location:NODE_268840_length_12752_cov_27.436010	Coordinate:2928	Reads:7	Hits:1	Allocated_reads:7	Strand:+
TTCACTGCTAGGTGTGCGGTTTTGCACT
>Location:NODE_268840_length_12752_cov_27.436010	Coordinate:2929	Reads:1	Hits:1	Allocated_reads:1	Strand:+
TCACTGCTAGGTGTGCGGTTTTGCACT
>Location:NODE_268840_length_12752_cov_27.436010	Coordinate:2938	Reads:1	Hits:1	Allocated_reads:1	Strand:-
TGGTTTACAGGCAGTGCAAAACCGCACACC
>Location:NODE_268840_length_12752_cov_27.436010	Coordinate:2938	Reads:1	Hits:1	Allocated_reads:1	Strand:-
TTACAGGCAGTGCAAAACCGCACACC
>Location:NODE_268840_length_12752_cov_27.436010	Coordinate:2945	Reads:1	Hits:1	Allocated_reads:1	Strand:-
CTTTGGTTTGGTTTACAGGCAGTGCAAAACC
>Location:NODE_268840_length_12752_cov_27.436010	Coordinate:2945	Reads:1	Hits:1	Allocated_reads:1	Strand:-
TGGTTTGGTTTACAGGCAGTGCAAAACC
>Location:NODE_268840_length_12752_cov_27.436010	Coordinate:2947	Reads:1	Hits:1	Allocated_reads:1	Strand:-
TTGGTTTGGTTTACAGGCAGTGCAAAA
>Location:NODE_268840_length_12752_cov_27.436010	Coordinate:2950	Reads:1	Hits:1	Allocated_reads:1	Strand:-
CTTTGGTTTGGTTTACAGGCAGTGCA
>Location:NODE_268840_length_12752_cov_27.436010	Coordinate:2951	Reads:1	Hits:1	Allocated_reads:1	Strand:-
TAGACTTTGGTTTGGTTTACAGGCAGTGT
>Location:NODE_268840_length_12752_cov_27.436010	Coordinate:2951	Reads:2	Hits:1	Allocated_reads:2	Strand:-
TAGACTTTGGTTTGGTTTACAGGCAGTGC
>Location:NODE_268840_length_12752_cov_27.436010	Coordinate:2952	Reads:3	Hits:1	Allocated_reads:3	Strand:-
TAGACTTTGGTTTGGTTTACAGGCAGTG
>Location:NODE_268840_length_12752_cov_27.436010	Coordinate:2953	Reads:1	Hits:1	Allocated_reads:1	Strand:+
ACTGCCTGTAAACCAAACCAAAGTCTATGGCT
>Location:NODE_268840_length_12752_cov_27.436010	Coordinate:2953	Reads:2	Hits:1	Allocated_reads:2	Strand:-
ATAGACTTTGGTTTGGTTTACAGGCAGT
>Location:NODE_268840_length_12752_cov_27.436010	Coordinate:2953	Reads:1	Hits:1	Allocated_reads:1	Strand:-
CATAGACTTTGGTTTGGTTTACAGGCAGT
>Location:NODE_268840_length_12752_cov_27.436010	Coordinate:2953	Reads:4	Hits:1	Allocated_reads:4	Strand:-
TAGACTTTGGTTTGGTTTACAGGCAGT
>Location:NODE_268840_length_12752_cov_27.436010	Coordinate:2963	Reads:9	Hits:2	Allocated_reads:4.5	Strand:+
AACCAAACCAAAGTCTATGGCTGGAGAT
>Location:NODE_268840_length_12752_cov_27.436010	Coordinate:2963	Reads:1	Hits:2	Allocated_reads:0.5	Strand:+
AACCAAACCAAAGTCTATGGCTGGAGATC
>Location:NODE_268840_length_12752_cov_27.436010	Coordinate:2963	Reads:2	Hits:2	Allocated_reads:1	Strand:+
AACCAAACCAAAGTCTATGGCTGGAGATT
>Location:NODE_268840_length_12752_cov_27.436010	Coordinate:2964	Reads:1	Hits:2	Allocated_reads:0.5	Strand:+
ACCAAACCAAAGTCTATGGCTGGAGAT
>Location:NODE_268840_length_12752_cov_27.436010	Coordinate:2966	Reads:1	Hits:2	Allocated_reads:0.5	Strand:+
CAAACCAAAGTCTATGGCTGGAGATC
>Location:NODE_268840_length_12752_cov_27.436010	Coordinate:2968	Reads:1	Hits:2	Allocated_reads:0.5	Strand:+
AACCAAAGTCTATGGCTGGAGATC
>Location:NODE_268840_length_12752_cov_27.436010	Coordinate:2968	Reads:2	Hits:2	Allocated_reads:1	Strand:+
AACCAAAGTCTATGGCTGGAGATCAACA
>Location:NODE_268840_length_12752_cov_27.436010	Coordinate:2968	Reads:1	Hits:2	Allocated_reads:0.5	Strand:-
TCTCTGTGTTGATCTCCAGCCATAGACTTTGGTT
>Location:NODE_268840_length_12752_cov_27.436010	Coordinate:2968	Reads:13	Hits:2	Allocated_reads:6.5	Strand:-
TGTGTTGATCTCCAGCCATAGACTTTGGTT
>Location:NODE_268840_length_12752_cov_27.436010	Coordinate:2968	Reads:12	Hits:2	Allocated_reads:6	Strand:-
TGTTGATCTCCAGCCATAGACTTTGGTT
>Location:NODE_268840_length_12752_cov_27.436010	Coordinate:2969	Reads:1	Hits:2	Allocated_reads:0.5	Strand:-
TCTGTGTTGATCTCCAGCCATAGACTTTGGT
>Location:NODE_268840_length_12752_cov_27.436010	Coordinate:2969	Reads:9	Hits:2	Allocated_reads:4.5	Strand:-
TGTGTTGATCTCCAGCCATAGACTTTGGT
>Location:NODE_268840_length_12752_cov_27.436010	Coordinate:2969	Reads:3	Hits:2	Allocated_reads:1.5	Strand:-
TGTTGATCTCCAGCCATAGACTTTGGT
>Location:NODE_268840_length_12752_cov_27.436010	Coordinate:2970	Reads:2	Hits:2	Allocated_reads:1	Strand:+
CCAAAGTCTATGGCTGGAGATCAAC
>Location:NODE_268840_length_12752_cov_27.436010	Coordinate:2970	Reads:6	Hits:2	Allocated_reads:3	Strand:+
CCAAAGTCTATGGCTGGAGATCAACA
>Location:NODE_268840_length_12752_cov_27.436010	Coordinate:2970	Reads:2	Hits:2	Allocated_reads:1	Strand:+
CCAAAGTCTATGGCTGGAGATCAACAC
>Location:NODE_268840_length_12752_cov_27.436010	Coordinate:2970	Reads:3	Hits:2	Allocated_reads:1.5	Strand:+
CCAAAGTCTATGGCTGGAGATCAACACA
>Location:NODE_268840_length_12752_cov_27.436010	Coordinate:2970	Reads:2	Hits:2	Allocated_reads:1	Strand:+
CCAAAGTCTATGGCTGGAGATCAACACAGA
>Location:NODE_268840_length_12752_cov_27.436010	Coordinate:2970	Reads:2	Hits:2	Allocated_reads:1	Strand:+
CCAAAGTCTATGGCTGGAGATCAACACAGAGA
>Location:NODE_268840_length_12752_cov_27.436010	Coordinate:2970	Reads:1	Hits:2	Allocated_reads:0.5	Strand:+
CCAAAGTCTATGGCTGGAGATCAACACAGAGAGT
>Location:NODE_268840_length_12752_cov_27.436010	Coordinate:2970	Reads:1	Hits:2	Allocated_reads:0.5	Strand:-
TGTGTTGATCTCCAGCCATAGACTTTGG
>Location:NODE_268840_length_12752_cov_27.436010	Coordinate:2971	Reads:1	Hits:2	Allocated_reads:0.5	Strand:+
CAAAGTCTATGGCTGGAGATCAACA
>Location:NODE_268840_length_12752_cov_27.436010	Coordinate:2971	Reads:1	Hits:2	Allocated_reads:0.5	Strand:+
CAAAGTCTATGGCTGGAGATCAACACA
>Location:NODE_268840_length_12752_cov_27.436010	Coordinate:2971	Reads:1	Hits:2	Allocated_reads:0.5	Strand:+
CAAAGTCTATGGCTGGAGATCAACACAGA
>Location:NODE_268840_length_12752_cov_27.436010	Coordinate:2974	Reads:1	Hits:2	Allocated_reads:0.5	Strand:-
TCTCTGTGTTGATCTCCAGCCATAGACT
>Location:NODE_268840_length_12752_cov_27.436010	Coordinate:2974	Reads:1	Hits:2	Allocated_reads:0.5	Strand:-
TGTGTTGATCTCCAGCCATAGACT
>Location:NODE_268840_length_12752_cov_27.436010	Coordinate:2975	Reads:1	Hits:2	Allocated_reads:0.5	Strand:+
GTCTATGGCTGGAGATCAACACAGA
>Location:NODE_268840_length_12752_cov_27.436010	Coordinate:2975	Reads:1	Hits:2	Allocated_reads:0.5	Strand:+
GTCTATGGCTGGAGATCAACACATA
>Location:NODE_268840_length_12752_cov_27.436010	Coordinate:2976	Reads:1	Hits:2	Allocated_reads:0.5	Strand:+
TCTATGGCTGGAGATCAACACAGAGAGAGG
>Location:NODE_268840_length_12752_cov_27.436010	Coordinate:2977	Reads:1	Hits:2	Allocated_reads:0.5	Strand:+
CTATGGCTGGAGATCAACACAGAG
>Location:NODE_268840_length_12752_cov_27.436010	Coordinate:2977	Reads:3	Hits:2	Allocated_reads:1.5	Strand:+
CTATGGCTGGAGATCAACACAGAGAG
>Location:NODE_268840_length_12752_cov_27.436010	Coordinate:2977	Reads:1	Hits:2	Allocated_reads:0.5	Strand:+
CTATGGCTGGAGATCAACACAGAGAGA
>Location:NODE_268840_length_12752_cov_27.436010	Coordinate:2977	Reads:1	Hits:2	Allocated_reads:0.5	Strand:+
CTATGGCTGGAGATCAACACAGAGAGAG
>Location:NODE_268840_length_12752_cov_27.436010	Coordinate:2977	Reads:1	Hits:2	Allocated_reads:0.5	Strand:+
CTATGGCTGGAGATCAACACAGAGAGAGG
>Location:NODE_268840_length_12752_cov_27.436010	Coordinate:2978	Reads:2	Hits:2	Allocated_reads:1	Strand:+
TATGGCTGGAGATCAACACAGAGAG
>Location:NODE_268840_length_12752_cov_27.436010	Coordinate:2978	Reads:1	Hits:2	Allocated_reads:0.5	Strand:+
TATGGCTGGAGATCAACACAGAGAGAG
>Location:NODE_268840_length_12752_cov_27.436010	Coordinate:2978	Reads:1	Hits:2	Allocated_reads:0.5	Strand:+
TATGGCTGGAGATCAACACAGAGAGAGG
>Location:NODE_268840_length_12752_cov_27.436010	Coordinate:2978	Reads:1	Hits:2	Allocated_reads:0.5	Strand:-
TCCCTCTCTCTGTGTTGATCTCCAGCCATA
>Location:NODE_268840_length_12752_cov_27.436010	Coordinate:2978	Reads:1	Hits:2	Allocated_reads:0.5	Strand:-
TCTCTGTGTTGATCTCCAGCCATA
>Location:NODE_268840_length_12752_cov_27.436010	Coordinate:2980	Reads:1	Hits:2	Allocated_reads:0.5	Strand:+
TGGCTGGAGATCAACACAGAGAGAG
>Location:NODE_268840_length_12752_cov_27.436010	Coordinate:2980	Reads:1	Hits:2	Allocated_reads:0.5	Strand:+
TGGCTGGAGATCAACACAGAGAGAGG
>Location:NODE_268840_length_12752_cov_27.436010	Coordinate:2982	Reads:1	Hits:2	Allocated_reads:0.5	Strand:-
ATCCCTCTCTCTGTGTTGATCTCCAGC
>Location:NODE_268840_length_12752_cov_27.436010	Coordinate:2985	Reads:1	Hits:2	Allocated_reads:0.5	Strand:-
CACAATCCCTCTCTCTGTGTTGATCTCC
>Location:NODE_268840_length_12752_cov_27.436010	Coordinate:2985	Reads:1	Hits:2	Allocated_reads:0.5	Strand:-
TGAAGTCACAATCCCTCTCTCTGTGTTGATCTCC
>Location:NODE_268840_length_12752_cov_27.436010	Coordinate:2987	Reads:2	Hits:3	Allocated_reads:0.666666666666667	Strand:-
TGAAGTCACAATCCCTCTCTCTGTGTTGATCT
>Location:NODE_268840_length_12752_cov_27.436010	Coordinate:2988	Reads:1	Hits:3	Allocated_reads:0.333333333333333	Strand:-
AAGTCACAATCCCTCTCTCTGTGTTGATC
>Location:NODE_268840_length_12752_cov_27.436010	Coordinate:2988	Reads:1	Hits:3	Allocated_reads:0.333333333333333	Strand:-
TGAAGTCACAATCCCTCTCTCTGTGTTGGGT
>Location:NODE_268840_length_12752_cov_27.436010	Coordinate:2988	Reads:14	Hits:3	Allocated_reads:4.66666666666667	Strand:-
TGAAGTCACAATCCCTCTCTCTGTGTTGATC
>Location:NODE_268840_length_12752_cov_27.436010	Coordinate:2989	Reads:55	Hits:3	Allocated_reads:18.3333333333333	Strand:-
TGAAGTCACAATCCCTCTCTCTGTGTTGAT
>Location:NODE_268840_length_12752_cov_27.436010	Coordinate:2990	Reads:1	Hits:3	Allocated_reads:0.333333333333333	Strand:+
TCAACACAGAGAGAGGGATTGTGA
>Location:NODE_268840_length_12752_cov_27.436010	Coordinate:2990	Reads:1	Hits:3	Allocated_reads:0.333333333333333	Strand:-
TGAAGTCACAATCCCTCTCTCTGTGTTGG
>Location:NODE_268840_length_12752_cov_27.436010	Coordinate:2990	Reads:11	Hits:3	Allocated_reads:3.66666666666667	Strand:-
TGAAGTCACAATCCCTCTCTCTGTGTTGA
>Location:NODE_268840_length_12752_cov_27.436010	Coordinate:2991	Reads:1	Hits:3	Allocated_reads:0.333333333333333	Strand:-
TGAAGTCACAATCCCTCTCTCTGTGTGG
>Location:NODE_268840_length_12752_cov_27.436010	Coordinate:2991	Reads:8	Hits:3	Allocated_reads:2.66666666666667	Strand:-
TGAAGTCACAATCCCTCTCTCTGTGTTG
>Location:NODE_268840_length_12752_cov_27.436010	Coordinate:2992	Reads:1	Hits:3	Allocated_reads:0.333333333333333	Strand:-
ATGAAGTCACAATCCCTCTCTCTGTGTT
>Location:NODE_268840_length_12752_cov_27.436010	Coordinate:2992	Reads:34	Hits:3	Allocated_reads:11.3333333333333	Strand:-
TGAAGTCACAATCCCTCTCTCTGTGTT
>Location:NODE_268840_length_12752_cov_27.436010	Coordinate:2993	Reads:10	Hits:3	Allocated_reads:3.33333333333333	Strand:-
TGAAGTCACAATCCCTCTCTCTGTGT
>Location:NODE_268840_length_12752_cov_27.436010	Coordinate:2993	Reads:2	Hits:3	Allocated_reads:0.666666666666667	Strand:-
TGAAGTCACAATCCCTCTCTCTGTGG
>Location:NODE_268840_length_12752_cov_27.436010	Coordinate:2994	Reads:2	Hits:3	Allocated_reads:0.666666666666667	Strand:-
TGAAGTCACAATCCCTCTCTCTGTG
>Location:NODE_268840_length_12752_cov_27.436010	Coordinate:2995	Reads:1	Hits:1	Allocated_reads:1	Strand:-
TAGCATGAAGTCACAATCCCTCTCTCTGT
>Location:NODE_268840_length_12752_cov_27.436010	Coordinate:2995	Reads:1	Hits:3	Allocated_reads:0.333333333333333	Strand:-
TGAAGTCACAATCCCTCTCTCTGA
>Location:NODE_268840_length_12752_cov_27.436010	Coordinate:2995	Reads:10	Hits:3	Allocated_reads:3.33333333333333	Strand:-
TGAAGTCACAATCCCTCTCTCTGT
>Location:NODE_268840_length_12752_cov_27.436010	Coordinate:2997	Reads:1	Hits:3	Allocated_reads:0.333333333333333	Strand:-
CATGAAGTCACAATCCCTCTCTCT
>Location:NODE_268840_length_12752_cov_27.436010	Coordinate:2998	Reads:1	Hits:3	Allocated_reads:0.333333333333333	Strand:+
GAGAGAGGGATTGTGACTTCATGC
>Location:NODE_268840_length_12752_cov_27.436010	Coordinate:2998	Reads:1	Hits:1	Allocated_reads:1	Strand:-
TATAGCATGAAGTCACAATCCCTCTCTC
>Location:NODE_268840_length_12752_cov_27.436010	Coordinate:3000	Reads:1	Hits:1	Allocated_reads:1	Strand:-
GGAGTATAGCATGAAGTCACAATCCCTCTC
>Location:NODE_268840_length_12752_cov_27.436010	Coordinate:3002	Reads:1	Hits:1	Allocated_reads:1	Strand:-
TCTGGAGTATAGCATGAAGTCACAATCCCTC
>Location:NODE_268840_length_12752_cov_27.436010	Coordinate:3004	Reads:1	Hits:1	Allocated_reads:1	Strand:-
TCTGGAGTATAGCATGAAGTCACAATCCC
>Location:NODE_268840_length_12752_cov_27.436010	Coordinate:3006	Reads:1	Hits:1	Allocated_reads:1	Strand:-
TCATCTGGAGTATAGCATGAAGTCACAATC
>Location:NODE_268840_length_12752_cov_27.436010	Coordinate:3009	Reads:1	Hits:1	Allocated_reads:1	Strand:-
TCATCTGGAGTATAGCATGAAGTCACA
>Location:NODE_268840_length_12752_cov_27.436010	Coordinate:3009	Reads:2	Hits:1	Allocated_reads:2	Strand:+
TGTGACTTCATGCTATACTCCAGA
>Location:NODE_268840_length_12752_cov_27.436010	Coordinate:3009	Reads:1	Hits:1	Allocated_reads:1	Strand:+
TGTGACTTCATGCTATACTCCAGAT
>Location:NODE_268840_length_12752_cov_27.436010	Coordinate:3009	Reads:1	Hits:1	Allocated_reads:1	Strand:+
TGTGACTTCATGCTATACTCCAGATGAAAT
>Location:NODE_268840_length_12752_cov_27.436010	Coordinate:3018	Reads:1	Hits:1	Allocated_reads:1	Strand:-
GAGGTGTAATTTCATCTGGAGTATAGCAT
>Location:NODE_268840_length_12752_cov_27.436010	Coordinate:3018	Reads:1	Hits:1	Allocated_reads:1	Strand:-
TGTAATTTCATCTGGAGTATAGCTT
>Location:NODE_268840_length_12752_cov_27.436010	Coordinate:3018	Reads:1	Hits:1	Allocated_reads:1	Strand:-
TTAGAGGTGTAATTTCATCTGGAGTATAGCAT
>Location:NODE_268840_length_12752_cov_27.436010	Coordinate:3019	Reads:2	Hits:1	Allocated_reads:2	Strand:-
GAGGTGTAATTTCATCTGGAGTATAGCA
>Location:NODE_268840_length_12752_cov_27.436010	Coordinate:3019	Reads:5	Hits:1	Allocated_reads:5	Strand:-
TAGAGGTGTAATTTCATCTGGAGTATAGCA
>Location:NODE_268840_length_12752_cov_27.436010	Coordinate:3019	Reads:4	Hits:1	Allocated_reads:4	Strand:-
TTAGAGGTGTAATTTCATCTGGAGTATAGCA
>Location:NODE_268840_length_12752_cov_27.436010	Coordinate:3020	Reads:1	Hits:1	Allocated_reads:1	Strand:-
GAGGTGTAATTTCATCTGGAGTATAGA
>Location:NODE_268840_length_12752_cov_27.436010	Coordinate:3020	Reads:1	Hits:1	Allocated_reads:1	Strand:-
TAGAGGTGTAATTTCATCTGGAGTATAGT
>Location:NODE_268840_length_12752_cov_27.436010	Coordinate:3020	Reads:1	Hits:1	Allocated_reads:1	Strand:-
TTAGAGGTGTAATTTCATCTGGAGTATAGA
>Location:NODE_268840_length_12752_cov_27.436010	Coordinate:3022	Reads:1	Hits:1	Allocated_reads:1	Strand:-
TAGAGGTGTAATTTCATCTGGAGTATA
>Location:NODE_268840_length_12752_cov_27.436010	Coordinate:3023	Reads:1	Hits:1	Allocated_reads:1	Strand:+
ATACTCCAGATGAAATTACACCTCT
>Location:NODE_268840_length_12752_cov_27.436010	Coordinate:3023	Reads:1	Hits:1	Allocated_reads:1	Strand:+
ATACTCCAGATGAAATTACACCTCTA
>Location:NODE_268840_length_12752_cov_27.436010	Coordinate:3023	Reads:1	Hits:1	Allocated_reads:1	Strand:+
ATACTCCAGATGAAATTACACCTCTAA
>Location:NODE_268840_length_12752_cov_27.436010	Coordinate:3023	Reads:1	Hits:1	Allocated_reads:1	Strand:-
TAGAGGTGTAATTTCATCTGGAGTAT
>Location:NODE_268840_length_12752_cov_27.436010	Coordinate:3024	Reads:1	Hits:1	Allocated_reads:1	Strand:-
AATAATTAGAGGTGTAATTTCATCTGGAGTA
>Location:NODE_268840_length_12752_cov_27.436010	Coordinate:3024	Reads:1	Hits:1	Allocated_reads:1	Strand:-
TTAGAGGTGTAATTTCATCTGGAGTA
>Location:NODE_268840_length_12752_cov_27.436010	Coordinate:3025	Reads:1	Hits:1	Allocated_reads:1	Strand:-
GAATAATTAGAGGTGTAATTTCATCTGGAGT
>Location:NODE_268840_length_12752_cov_27.436010	Coordinate:3025	Reads:1	Hits:1	Allocated_reads:1	Strand:-
TGAATAATTAGAGGTGTAATTTCATCTGGAGT
>Location:NODE_268840_length_12752_cov_27.436010	Coordinate:3026	Reads:1	Hits:1	Allocated_reads:1	Strand:-
GAATAATTAGAGGTGTAATTTCATCTGGAG
>Location:NODE_268840_length_12752_cov_27.436010	Coordinate:3030	Reads:1	Hits:1	Allocated_reads:1	Strand:-
TGAATAATTAGAGGTGTAATTTCATCT
>Location:NODE_268840_length_12752_cov_27.436010	Coordinate:3030	Reads:2	Hits:1	Allocated_reads:2	Strand:-
TGGCTATGTGAATAATTAGAGGTGTAATTTCATCT
>Location:NODE_268840_length_12752_cov_27.436010	Coordinate:3030	Reads:3	Hits:1	Allocated_reads:3	Strand:-
TGTGAATAATTAGAGGTGTAATTTCATCT
>Location:NODE_268840_length_12752_cov_27.436010	Coordinate:3031	Reads:1	Hits:1	Allocated_reads:1	Strand:-
ATGGCTATGTGAATAATTAGAGGTGTAATTTCATC
>Location:NODE_268840_length_12752_cov_27.436010	Coordinate:3031	Reads:6	Hits:1	Allocated_reads:6	Strand:-
TGGCTATGTGAATAATTAGAGGTGTAATTTCATC
>Location:NODE_268840_length_12752_cov_27.436010	Coordinate:3034	Reads:1	Hits:1	Allocated_reads:1	Strand:-
TGGCTATGTGAATAATTAGAGGTGTAATTTC
>Location:NODE_268840_length_12752_cov_27.436010	Coordinate:3035	Reads:17	Hits:1	Allocated_reads:17	Strand:-
TGGCTATGTGAATAATTAGAGGTGTAATTT
>Location:NODE_268840_length_12752_cov_27.436010	Coordinate:3036	Reads:3	Hits:1	Allocated_reads:3	Strand:-
GGCTATGTGAATAATTAGAGGTGTAATT
>Location:NODE_268840_length_12752_cov_27.436010	Coordinate:3036	Reads:53	Hits:1	Allocated_reads:53	Strand:-
TGGCTATGTGAATAATTAGAGGTGTAATT
>Location:NODE_268840_length_12752_cov_27.436010	Coordinate:3037	Reads:1	Hits:1	Allocated_reads:1	Strand:-
AAAATGGCTATGTGAATAATTAGAGGTGTAAT
>Location:NODE_268840_length_12752_cov_27.436010	Coordinate:3037	Reads:1	Hits:1	Allocated_reads:1	Strand:-
AATGGCTATGTGAATAATTAGAGGTGTAAT
>Location:NODE_268840_length_12752_cov_27.436010	Coordinate:3037	Reads:1	Hits:1	Allocated_reads:1	Strand:-
TAAAAATGGCTATGTGAATAATTAGAGGTGTAAT
>Location:NODE_268840_length_12752_cov_27.436010	Coordinate:3037	Reads:16	Hits:1	Allocated_reads:16	Strand:-
TGGCTATGTGAATAATTAGAGGTGTAAT
>Location:NODE_268840_length_12752_cov_27.436010	Coordinate:3038	Reads:5	Hits:1	Allocated_reads:5	Strand:-
TGGCTATGTGAATAATTAGAGGTGTAA
>Location:NODE_268840_length_12752_cov_27.436010	Coordinate:3039	Reads:1	Hits:1	Allocated_reads:1	Strand:-
AAATGGCTATGTGAATAATTAGAGGTGTA
>Location:NODE_268840_length_12752_cov_27.436010	Coordinate:3039	Reads:1	Hits:1	Allocated_reads:1	Strand:+
TACACCTCTAATTATTCACATAGCCATT
>Location:NODE_268840_length_12752_cov_27.436010	Coordinate:3039	Reads:3	Hits:1	Allocated_reads:3	Strand:-
TGGCTATGTGAATAATTAGAGGTGTA
>Location:NODE_268840_length_12752_cov_27.436010	Coordinate:3040	Reads:1	Hits:1	Allocated_reads:1	Strand:-
AAAATGGCTATGTGAATAATTAGAGGTGT
>Location:NODE_268840_length_12752_cov_27.436010	Coordinate:3040	Reads:1	Hits:1	Allocated_reads:1	Strand:+
ACACCTCTAATTATTCACATAGCCATTTTT
>Location:NODE_268840_length_12752_cov_27.436010	Coordinate:3041	Reads:1	Hits:1	Allocated_reads:1	Strand:-
TAAAAATGGCTATGTGAATAATTAGAGGTG
>Location:NODE_268840_length_12752_cov_27.436010	Coordinate:3041	Reads:2	Hits:1	Allocated_reads:2	Strand:-
TGGCTATGTGAATAATTAGAGGTG
>Location:NODE_268840_length_12752_cov_27.436010	Coordinate:3042	Reads:1	Hits:1	Allocated_reads:1	Strand:-
TAAAAATGGCTATGTGAATAATTAGAGGT
>Location:NODE_268840_length_12752_cov_27.436010	Coordinate:3048	Reads:1	Hits:1	Allocated_reads:1	Strand:-
AGGAATTAAAAATGGCTATGTGAATAATT
>Location:NODE_268840_length_12752_cov_27.436010	Coordinate:3048	Reads:1	Hits:1	Allocated_reads:1	Strand:-
GAAGGAATTAAAAATGGCTATGTGAATAATT
>Location:NODE_268840_length_12752_cov_27.436010	Coordinate:3048	Reads:1	Hits:1	Allocated_reads:1	Strand:-
GAATTAAAAATGGCTATGTGAATAATT
>Location:NODE_268840_length_12752_cov_27.436010	Coordinate:3048	Reads:1	Hits:1	Allocated_reads:1	Strand:-
GGAATTAAAAATGGCTATGTGAATAATT
>Location:NODE_268840_length_12752_cov_27.436010	Coordinate:3048	Reads:7	Hits:1	Allocated_reads:7	Strand:-
TGAAGGAATTAAAAATGGCTATGTGAATAATT
>Location:NODE_268840_length_12752_cov_27.436010	Coordinate:3049	Reads:2	Hits:1	Allocated_reads:2	Strand:-
GAAGGAATTAAAAATGGCTATGTGAATAAT
>Location:NODE_268840_length_12752_cov_27.436010	Coordinate:3049	Reads:1	Hits:1	Allocated_reads:1	Strand:-
GAATTAAAAATGGCTATGTGAATAAT
>Location:NODE_268840_length_12752_cov_27.436010	Coordinate:3049	Reads:2	Hits:1	Allocated_reads:2	Strand:-
TGAAGGAATTAAAAATGGCTATGTGAATAAT
>Location:NODE_268840_length_12752_cov_27.436010	Coordinate:3049	Reads:1	Hits:1	Allocated_reads:1	Strand:-
TTGAAGGAATTAAAAATGGCTATGTGAATAAT
>Location:NODE_268840_length_12752_cov_27.436010	Coordinate:3050	Reads:1	Hits:1	Allocated_reads:1	Strand:-
GAAGGAATTAAAAATGGCTATGTGAATAA
>Location:NODE_268840_length_12752_cov_27.436010	Coordinate:3050	Reads:1	Hits:1	Allocated_reads:1	Strand:-
GTTGAAGGAATTAAAAATGGCTATGTGAATAA
>Location:NODE_268840_length_12752_cov_27.436010	Coordinate:3050	Reads:1	Hits:2	Allocated_reads:0.5	Strand:-
TGAAGGAATTAAAAATGGCTATGTGAAAAT
>Location:NODE_268840_length_12752_cov_27.436010	Coordinate:3051	Reads:1	Hits:1	Allocated_reads:1	Strand:-
TAGGTTGAAGGAATTAAAAATGGCTATGTGAATA
>Location:NODE_268840_length_12752_cov_27.436010	Coordinate:3051	Reads:1	Hits:1	Allocated_reads:1	Strand:-
TGAAGGAATTAAAAATGGCTATGTGAATT
>Location:NODE_268840_length_12752_cov_27.436010	Coordinate:3051	Reads:6	Hits:1	Allocated_reads:6	Strand:-
TGAAGGAATTAAAAATGGCTATGTGAATA
>Location:NODE_268840_length_12752_cov_27.436010	Coordinate:3051	Reads:1	Hits:1	Allocated_reads:1	Strand:-
TTGAAGGAATTAAAAATGGCTATGTGAATT
>Location:NODE_268840_length_12752_cov_27.436010	Coordinate:3052	Reads:1	Hits:1	Allocated_reads:1	Strand:-
GAAGGAATTAAAAATGGCTATGTGAAT
>Location:NODE_268840_length_12752_cov_27.436010	Coordinate:3052	Reads:3	Hits:1	Allocated_reads:3	Strand:-
TGAAGGAATTAAAAATGGCTATGTGAAT
>Location:NODE_268840_length_12752_cov_27.436010	Coordinate:3052	Reads:1	Hits:2	Allocated_reads:0.5	Strand:-
TTGAAGGAATTAAAAATGGCTATGTGAAA
>Location:NODE_268840_length_12752_cov_27.436010	Coordinate:3052	Reads:2	Hits:1	Allocated_reads:2	Strand:-
TTGAAGGAATTAAAAATGGCTATGTGAAT
>Location:NODE_268840_length_12752_cov_27.436010	Coordinate:3053	Reads:3	Hits:2	Allocated_reads:1.5	Strand:-
GTTGAAGGAATTAAAAATGGCTATGTGAA
>Location:NODE_268840_length_12752_cov_27.436010	Coordinate:3053	Reads:7	Hits:2	Allocated_reads:3.5	Strand:-
TGAAGGAATTAAAAATGGCTATGTGAA
>Location:NODE_268840_length_12752_cov_27.436010	Coordinate:3053	Reads:2	Hits:2	Allocated_reads:1	Strand:-
TTGAAGGAATTAAAAATGGCTATGTGAA
>Location:NODE_268840_length_12752_cov_27.436010	Coordinate:3054	Reads:1	Hits:2	Allocated_reads:0.5	Strand:-
GTTGAAGGAATTAAAAATGGCTATGTGA
>Location:NODE_268840_length_12752_cov_27.436010	Coordinate:3054	Reads:1	Hits:2	Allocated_reads:0.5	Strand:-
TAGGTTGAAGGAATTAAAAATGGCTATGTGA
>Location:NODE_268840_length_12752_cov_27.436010	Coordinate:3055	Reads:1	Hits:2	Allocated_reads:0.5	Strand:-
TAGGTTGAAGGAATTAAAAATGGCTATGTG
>Location:NODE_268840_length_12752_cov_27.436010	Coordinate:3055	Reads:1	Hits:2	Allocated_reads:0.5	Strand:-
TGAAGGAATTAAAAATGGCTATGTG
>Location:NODE_268840_length_12752_cov_27.436010	Coordinate:3055	Reads:2	Hits:2	Allocated_reads:1	Strand:-
TTAGGTTGAAGGAATTAAAAATGGCTATGTG
>Location:NODE_268840_length_12752_cov_27.436010	Coordinate:3056	Reads:3	Hits:2	Allocated_reads:1.5	Strand:-
GGTTGAAGGAATTAAAAATGGCTATGT
>Location:NODE_268840_length_12752_cov_27.436010	Coordinate:3056	Reads:18	Hits:2	Allocated_reads:9	Strand:-
TAGGTTGAAGGAATTAAAAATGGCTATGT
>Location:NODE_268840_length_12752_cov_27.436010	Coordinate:3056	Reads:3	Hits:2	Allocated_reads:1.5	Strand:-
TGAAGGAATTAAAAATGGCTATGT
>Location:NODE_268840_length_12752_cov_27.436010	Coordinate:3056	Reads:9	Hits:2	Allocated_reads:4.5	Strand:-
TTAGGTTGAAGGAATTAAAAATGGCTATGT
>Location:NODE_268840_length_12752_cov_27.436010	Coordinate:3057	Reads:1	Hits:2	Allocated_reads:0.5	Strand:-
GTTGAAGGAATTAAAAATGGCTATG
>Location:NODE_268840_length_12752_cov_27.436010	Coordinate:3057	Reads:2	Hits:2	Allocated_reads:1	Strand:-
TTAGGTTGAAGGAATTAAAAATGGCTATG
>Location:NODE_268840_length_12752_cov_27.436010	Coordinate:3058	Reads:1	Hits:2	Allocated_reads:0.5	Strand:+
ATAGCCATTTTTAATTCCTTCAACCT
>Location:NODE_268840_length_12752_cov_27.436010	Coordinate:3058	Reads:1	Hits:2	Allocated_reads:0.5	Strand:-
CTTAGGTTGAAGGAATTAAAAATGGCTAT
>Location:NODE_268840_length_12752_cov_27.436010	Coordinate:3058	Reads:1	Hits:2	Allocated_reads:0.5	Strand:-
TTAGGTTGAAGGAATTAAAAATGGCTAT
>Location:NODE_268840_length_12752_cov_27.436010	Coordinate:3059	Reads:1	Hits:2	Allocated_reads:0.5	Strand:-
TAGGTTGAAGGAATTAAAAATGGCTA
>Location:NODE_268840_length_12752_cov_27.436010	Coordinate:3060	Reads:1	Hits:1	Allocated_reads:1	Strand:-
TACTTAGGTTGAAGGAATTAAAAATGGCT
>Location:NODE_268840_length_12752_cov_27.436010	Coordinate:3060	Reads:5	Hits:2	Allocated_reads:2.5	Strand:-
TAGGTTGAAGGAATTAAAAATGGCT
>Location:NODE_268840_length_12752_cov_27.436010	Coordinate:3060	Reads:1	Hits:2	Allocated_reads:0.5	Strand:-
TTAGGTTGAAGGAATTAAAAATGGCT
>Location:NODE_268840_length_12752_cov_27.436010	Coordinate:3061	Reads:1	Hits:1	Allocated_reads:1	Strand:-
ATACTTAGGTTGAAGGAATTAAAAATGGC
>Location:NODE_268840_length_12752_cov_27.436010	Coordinate:3061	Reads:8	Hits:1	Allocated_reads:8	Strand:-
TACTTAGGTTGAAGGAATTAAAAATGGC
>Location:NODE_268840_length_12752_cov_27.436010	Coordinate:3061	Reads:3	Hits:2	Allocated_reads:1.5	Strand:-
TAGGTTGAAGGAATTAAAAATGGC
>Location:NODE_268840_length_12752_cov_27.436010	Coordinate:3061	Reads:1	Hits:1	Allocated_reads:1	Strand:-
TCATACTTAGGTTGAAGGAATTAAAAATGGC
>Location:NODE_268840_length_12752_cov_27.436010	Coordinate:3061	Reads:1	Hits:2	Allocated_reads:0.5	Strand:-
TTAGGTTGAAGGAATTAAAAATGGC
>Location:NODE_268840_length_12752_cov_27.436010	Coordinate:3065	Reads:1	Hits:2	Allocated_reads:0.5	Strand:+
TTTTTAATTCCTTCAACCTAAGTATGA
>Location:NODE_268840_length_12752_cov_27.436010	Coordinate:3075	Reads:1	Hits:2	Allocated_reads:0.5	Strand:+
CTTCAACCTAAGTATGATGAATTGTGCT
>Location:NODE_268840_length_12752_cov_27.436010	Coordinate:3076	Reads:1	Hits:2	Allocated_reads:0.5	Strand:+
TTCAACCTAAGTATGATGAATTGTGC
>Location:NODE_268840_length_12752_cov_27.436010	Coordinate:3076	Reads:1	Hits:2	Allocated_reads:0.5	Strand:+
TTCAACCTAAGTATGATGAATTGTGCT
>Location:NODE_268840_length_12752_cov_27.436010	Coordinate:3079	Reads:1	Hits:2	Allocated_reads:0.5	Strand:-
AAGCACAATTCATCATACTTAGGTT
>Location:NODE_268840_length_12752_cov_27.436010	Coordinate:3085	Reads:1	Hits:2	Allocated_reads:0.5	Strand:+
AGTATGATGAATTGTGCTTATTGCTCCTTT
>Location:NODE_268840_length_12752_cov_27.436010	Coordinate:3085	Reads:6	Hits:2	Allocated_reads:3	Strand:-
TAAAGGAGCAATAAGCACAATTCATCATACT
>Location:NODE_268840_length_12752_cov_27.436010	Coordinate:3086	Reads:2	Hits:2	Allocated_reads:1	Strand:+
GTATGATGAATTGTGCTTATTGCTC
>Location:NODE_268840_length_12752_cov_27.436010	Coordinate:3086	Reads:1	Hits:2	Allocated_reads:0.5	Strand:+
GTATGATGAATTGTGCTTATTGCTCC
>Location:NODE_268840_length_12752_cov_27.436010	Coordinate:3086	Reads:1	Hits:2	Allocated_reads:0.5	Strand:+
GTATGATGAATTGTGCTTATTGCTCCT
>Location:NODE_268840_length_12752_cov_27.436010	Coordinate:3086	Reads:1	Hits:2	Allocated_reads:0.5	Strand:+
GTATGATGAATTGTGCTTATTGCTCCTT
>Location:NODE_268840_length_12752_cov_27.436010	Coordinate:3086	Reads:1	Hits:2	Allocated_reads:0.5	Strand:+
GTATGATGAATTGTGCTTATTGCTCCTTT
>Location:NODE_268840_length_12752_cov_27.436010	Coordinate:3087	Reads:1	Hits:2	Allocated_reads:0.5	Strand:-
TAAAGGAGCAATAAGCACAATTCATCATA
>Location:NODE_268840_length_12752_cov_27.436010	Coordinate:3087	Reads:1	Hits:2	Allocated_reads:0.5	Strand:+
TATGATGAATTGTGCTTATTGCTCCTTT
>Location:NODE_268840_length_12752_cov_27.436010	Coordinate:3088	Reads:1	Hits:2	Allocated_reads:0.5	Strand:-
TAAAGGAGCAATAAGCACAATTCATCAT
>Location:NODE_268840_length_12752_cov_27.436010	Coordinate:3094	Reads:1	Hits:4	Allocated_reads:0.25	Strand:-
GAGCACTTTAAAGGAGCAATAAGCACAATT
>Location:NODE_268840_length_12752_cov_27.436010	Coordinate:3095	Reads:1	Hits:4	Allocated_reads:0.25	Strand:-
CTGGAGCACTTTAAAGGAGCAATAAGCACAAT
>Location:NODE_268840_length_12752_cov_27.436010	Coordinate:3095	Reads:1	Hits:4	Allocated_reads:0.25	Strand:-
TGGAGCACTTTAAAGGAGCAATAAGCACAAT
>Location:NODE_268840_length_12752_cov_27.436010	Coordinate:3096	Reads:1	Hits:4	Allocated_reads:0.25	Strand:-
TGGAGCACTTTAAAGGAGCAATAAGCACAA
>Location:NODE_268840_length_12752_cov_27.436010	Coordinate:3101	Reads:1	Hits:4	Allocated_reads:0.25	Strand:-
TACTGGAGCACTTTAAAGGAGCAATAAG
>Location:NODE_268840_length_12752_cov_27.436010	Coordinate:3101	Reads:6	Hits:4	Allocated_reads:1.5	Strand:-
TCTACTGGAGCACTTTAAAGGAGCAATAAG
>Location:NODE_268840_length_12752_cov_27.436010	Coordinate:3101	Reads:11	Hits:4	Allocated_reads:2.75	Strand:-
TTCTACTGGAGCACTTTAAAGGAGCAATAAG
>Location:NODE_268840_length_12752_cov_27.436010	Coordinate:3101	Reads:1	Hits:4	Allocated_reads:0.25	Strand:-
TTTCTACTGGAGCACTTTAAAGGAGCAATAAG
>Location:NODE_268840_length_12752_cov_27.436010	Coordinate:3102	Reads:1	Hits:4	Allocated_reads:0.25	Strand:-
TTCTACTGGAGCACTTTAAAGGAGCAATAG
>Location:NODE_268840_length_12752_cov_27.436010	Coordinate:3103	Reads:2	Hits:4	Allocated_reads:0.5	Strand:-
TACTGGAGCACTTTAAAGGAGCAATA
>Location:NODE_268840_length_12752_cov_27.436010	Coordinate:3103	Reads:2	Hits:4	Allocated_reads:0.5	Strand:-
TTCTACTGGAGCACTTTAAAGGAGCAATA
>Location:NODE_268840_length_12752_cov_27.436010	Coordinate:3103	Reads:1	Hits:4	Allocated_reads:0.25	Strand:-
TTTCTACTGGAGCACTTTAAAGGAGCAATA
>Location:NODE_268840_length_12752_cov_27.436010	Coordinate:3104	Reads:1	Hits:4	Allocated_reads:0.25	Strand:-
TTCTACTGGAGCACTTTAAAGGAGCAAT
>Location:NODE_268840_length_12752_cov_27.436010	Coordinate:3104	Reads:1	Hits:4	Allocated_reads:0.25	Strand:-
TTTCTACTGGAGCACTTTAAAGGAGCAAT
>Location:NODE_268840_length_12752_cov_27.436010	Coordinate:3105	Reads:1	Hits:4	Allocated_reads:0.25	Strand:-
TGCTTTCTACTGGAGCACTTTAAAGGAGCTT
>Location:NODE_268840_length_12752_cov_27.436010	Coordinate:3106	Reads:6	Hits:4	Allocated_reads:1.5	Strand:+
TGCTCCTTTAAAGTGCTCCAGTAGAAAGC
>Location:NODE_268840_length_12752_cov_27.436010	Coordinate:3106	Reads:2	Hits:4	Allocated_reads:0.5	Strand:-
TTTCTACTGGAGCACTTTAAAGGAGCA
>Location:NODE_268840_length_12752_cov_27.436010	Coordinate:3107	Reads:2	Hits:4	Allocated_reads:0.5	Strand:-
TGCTTTCTACTGGAGCACTTTAAAGGAGC
>Location:NODE_268840_length_12752_cov_27.436010	Coordinate:3108	Reads:2	Hits:4	Allocated_reads:0.5	Strand:-
TTCTACTGGAGCACTTTAAAGGAG
>Location:NODE_268840_length_12752_cov_27.436010	Coordinate:3112	Reads:1	Hits:4	Allocated_reads:0.25	Strand:+
TTTAAAGTGCTCCAGTAGAAAGCAAGC
>Location:NODE_268840_length_12752_cov_27.436010	Coordinate:3115	Reads:2	Hits:4	Allocated_reads:0.5	Strand:+
AAAGTGCTCCAGTAGAAAGCAAGCT
>Location:NODE_268840_length_12752_cov_27.436010	Coordinate:3117	Reads:1	Hits:4	Allocated_reads:0.25	Strand:-
TTCTTAAACCTTGCTTTCTACTGGAGCACT
>Location:NODE_268840_length_12752_cov_27.436010	Coordinate:3121	Reads:1	Hits:4	Allocated_reads:0.25	Strand:-
AATGTTCTTAAACCTTGCTTTCTACTGGAG
>Location:NODE_268840_length_12752_cov_27.436010	Coordinate:3121	Reads:1	Hits:4	Allocated_reads:0.25	Strand:+
CTCCAGTAGAAAGCAAGGTTTAAGAACATT
>Location:NODE_268840_length_12752_cov_27.436010	Coordinate:3122	Reads:1	Hits:4	Allocated_reads:0.25	Strand:-
AAAATGTTCTTAAACCTTGCTTTCTACTGGA
>Location:NODE_268840_length_12752_cov_27.436010	Coordinate:3122	Reads:3	Hits:4	Allocated_reads:0.75	Strand:-
AATGTTCTTAAACCTTGCTTTCTACTGGA
>Location:NODE_268840_length_12752_cov_27.436010	Coordinate:3122	Reads:5	Hits:4	Allocated_reads:1.25	Strand:+
TCCAGTAGAAAGCAAGGTTTAAGAAC
>Location:NODE_268840_length_12752_cov_27.436010	Coordinate:3122	Reads:1	Hits:4	Allocated_reads:0.25	Strand:+
TCCAGTAGAAAGCAAGGTTTAAGAACAT
>Location:NODE_268840_length_12752_cov_27.436010	Coordinate:3122	Reads:1	Hits:4	Allocated_reads:0.25	Strand:+
TCCAGTAGAAAGCAAGGTTTAAGAACATTT
>Location:NODE_268840_length_12752_cov_27.436010	Coordinate:3123	Reads:1	Hits:4	Allocated_reads:0.25	Strand:+
CCAGTAGAAAGCAAGGTTTAAGAACATT
>Location:NODE_268840_length_12752_cov_27.436010	Coordinate:3125	Reads:2	Hits:4	Allocated_reads:0.5	Strand:-
TACAAAATGTTCTTAAACCTTGCTTTCTACT
>Location:NODE_268840_length_12752_cov_27.436010	Coordinate:3129	Reads:1	Hits:4	Allocated_reads:0.25	Strand:-
GAATACAAAATGTTCTTAAACCTTGCTTTC
>Location:NODE_268840_length_12752_cov_27.436010	Coordinate:3132	Reads:1	Hits:4	Allocated_reads:0.25	Strand:-
GAATACAAAATGTTCTTAAACCTTGCT
>Location:NODE_268840_length_12752_cov_27.436010	Coordinate:3132	Reads:3	Hits:4	Allocated_reads:0.75	Strand:-
TGTGAATACAAAATGTTCTTAAACCTTGCT
>Location:NODE_268840_length_12752_cov_27.436010	Coordinate:3135	Reads:1	Hits:4	Allocated_reads:0.25	Strand:-
TGTGAATACAAAATGTTCTTAAACCTT
>Location:NODE_268840_length_12752_cov_27.436010	Coordinate:3136	Reads:11	Hits:4	Allocated_reads:2.75	Strand:-
TAATGTGAATACAAAATGTTCTTAAACCT
>Location:NODE_268840_length_12752_cov_27.436010	Coordinate:3136	Reads:2	Hits:3	Allocated_reads:0.666666666666667	Strand:-
TATAATGTGAATACAAAATGTTCTTAAACCT
>Location:NODE_268840_length_12752_cov_27.436010	Coordinate:3136	Reads:1	Hits:4	Allocated_reads:0.25	Strand:-
TGTGAATACAAAATGTTCTTAAACCT
>Location:NODE_268840_length_12752_cov_27.436010	Coordinate:3140	Reads:2	Hits:4	Allocated_reads:0.5	Strand:+
TTAAGAACATTTTGTATTCACATTA
>Location:NODE_268840_length_12752_cov_27.436010	Coordinate:3141	Reads:1	Hits:4	Allocated_reads:0.25	Strand:+
TAAGAACATTTTGTATTCACATTA
>Location:NODE_268840_length_12752_cov_27.436010	Coordinate:3159	Reads:1	Hits:1	Allocated_reads:1	Strand:-
TAAGAGAGAAAATATTCTAGTTTATAATGT
>Location:NODE_268840_length_12752_cov_27.436010	Coordinate:3165	Reads:1	Hits:1	Allocated_reads:1	Strand:-
TGTAAGATAAGAGAGAAAATATTCTAGTTTA
>Location:NODE_268840_length_12752_cov_27.436010	Coordinate:3167	Reads:1	Hits:1	Allocated_reads:1	Strand:-
TAAGATAAGAGAGAAAATATTCTAGTT
>Location:NODE_268840_length_12752_cov_27.436010	Coordinate:3169	Reads:1	Hits:1	Allocated_reads:1	Strand:-
TAAGATAAGAGAGAAAATATTCTAG
>Location:NODE_268840_length_12752_cov_27.436010	Coordinate:3170	Reads:1	Hits:1	Allocated_reads:1	Strand:-
TGCGAATGTAAGATAAGAGAGAAAATATTTTT
>Location:NODE_268840_length_12752_cov_27.436010	Coordinate:3171	Reads:1	Hits:1	Allocated_reads:1	Strand:-
ATGTAAGATAAGAGAGAAAATATTCT
>Location:NODE_268840_length_12752_cov_27.436010	Coordinate:3174	Reads:1	Hits:1	Allocated_reads:1	Strand:-
TGCGAATGTAAGATAAGAGAGAAAATAT
>Location:NODE_268840_length_12752_cov_27.436010	Coordinate:3175	Reads:4	Hits:1	Allocated_reads:4	Strand:-
TAATGCGAATGTAAGATAAGAGAGAAAATA
>Location:NODE_268840_length_12752_cov_27.436010	Coordinate:3175	Reads:12	Hits:1	Allocated_reads:12	Strand:-
TGCGAATGTAAGATAAGAGAGAAAATA
>Location:NODE_268840_length_12752_cov_27.436010	Coordinate:3175	Reads:1	Hits:1	Allocated_reads:1	Strand:-
TTAATGCGAATGTAAGATAAGAGAGAAAATA
>Location:NODE_268840_length_12752_cov_27.436010	Coordinate:3176	Reads:1	Hits:1	Allocated_reads:1	Strand:-
TAATGCGAATGTAAGATAAGAGAGAAAAT
>Location:NODE_268840_length_12752_cov_27.436010	Coordinate:3177	Reads:1	Hits:2	Allocated_reads:0.5	Strand:-
TGCGAATGTAAGATAAGAGAGAAAA
>Location:NODE_268840_length_12752_cov_27.436010	Coordinate:3196	Reads:1	Hits:1	Allocated_reads:1	Strand:-
TGGAAACAAAAAAAAAATCTTAATGCGAA
>Location:NODE_268840_length_12752_cov_27.436010	Coordinate:3199	Reads:2	Hits:1	Allocated_reads:2	Strand:-
AATGGAAACAAAAAAAAAATCTTAATGC
>Location:NODE_268840_length_12752_cov_27.436010	Coordinate:3205	Reads:1	Hits:1	Allocated_reads:1	Strand:-
TCATAAATGGAAACAAAAAAAAAATCT
>Location:NODE_268840_length_12752_cov_27.436010	Coordinate:3205	Reads:5	Hits:1	Allocated_reads:5	Strand:-
TGTCATAAATGGAAACAAAAAAAAAATCT
>Location:NODE_268840_length_12752_cov_27.436010	Coordinate:3229	Reads:1	Hits:2	Allocated_reads:0.5	Strand:-
TCCACTTGCACCTTGCCTTCCCAGCTGTCA
>Location:NODE_268840_length_12752_cov_27.436010	Coordinate:3231	Reads:1	Hits:2	Allocated_reads:0.5	Strand:+
ACAGCTGGGAAGGCAAGGTGCAAG
>Location:NODE_268840_length_12752_cov_27.436010	Coordinate:3231	Reads:2	Hits:1	Allocated_reads:2	Strand:-
TCTGTCCACTTGCACCTTGCCTTCCCAGCTGT
>Location:NODE_268840_length_12752_cov_27.436010	Coordinate:3232	Reads:2	Hits:1	Allocated_reads:2	Strand:-
TCTGTCCACTTGCACCTTGCCTTCCCAGCTG
>Location:NODE_268840_length_12752_cov_27.436010	Coordinate:3232	Reads:2	Hits:1	Allocated_reads:2	Strand:-
TCTGTCCACTTGCACCTTGCCTTCCCAGCTT
>Location:NODE_268840_length_12752_cov_27.436010	Coordinate:3233	Reads:18	Hits:1	Allocated_reads:18	Strand:-
TCTGTCCACTTGCACCTTGCCTTCCCAGCT
>Location:NODE_268840_length_12752_cov_27.436010	Coordinate:3233	Reads:1	Hits:2	Allocated_reads:0.5	Strand:-
TGTCCACTTGCACCTTGCCTTCCCAGCT
>Location:NODE_268840_length_12752_cov_27.436010	Coordinate:3234	Reads:3	Hits:1	Allocated_reads:3	Strand:-
CTGTCCACTTGCACCTTGCCTTCCCAGC
>Location:NODE_268840_length_12752_cov_27.436010	Coordinate:3234	Reads:1	Hits:1	Allocated_reads:1	Strand:-
TCATCTGTCCACTTGCACCTTGCCTTCCCAGC
>Location:NODE_268840_length_12752_cov_27.436010	Coordinate:3234	Reads:1	Hits:2	Allocated_reads:0.5	Strand:-
TCCACTTGCACCTTGCCTTCCCAGC
>Location:NODE_268840_length_12752_cov_27.436010	Coordinate:3234	Reads:1	Hits:1	Allocated_reads:1	Strand:-
TCTGTCCACTTGCACCTTGCCTTACCAGC
>Location:NODE_268840_length_12752_cov_27.436010	Coordinate:3234	Reads:1	Hits:1	Allocated_reads:1	Strand:-
TCTGTCCACTTGCACCTTGCCTTCCCAGA
>Location:NODE_268840_length_12752_cov_27.436010	Coordinate:3234	Reads:1	Hits:1	Allocated_reads:1	Strand:-
TCTGTCCACTTGCACCTTGCCTTCCCAGT
>Location:NODE_268840_length_12752_cov_27.436010	Coordinate:3234	Reads:296	Hits:1	Allocated_reads:296	Strand:-
TCTGTCCACTTGCACCTTGCCTTCCCAGC
>Location:NODE_268840_length_12752_cov_27.436010	Coordinate:3234	Reads:4	Hits:2	Allocated_reads:2	Strand:-
TGTCCACTTGCACCTTGCCTTCCCAGC
>Location:NODE_268840_length_12752_cov_27.436010	Coordinate:3235	Reads:5	Hits:1	Allocated_reads:5	Strand:-
TCTGTCCACTTGCACCTTGCCTTCCCAG
>Location:NODE_268840_length_12752_cov_27.436010	Coordinate:3236	Reads:1	Hits:1	Allocated_reads:1	Strand:-
CTGTCCACTTGCACCTTGCCTTCCCA
>Location:NODE_268840_length_12752_cov_27.436010	Coordinate:3236	Reads:6	Hits:1	Allocated_reads:6	Strand:-
TCATCTGTCCACTTGCACCTTGCCTTCCCA
>Location:NODE_268840_length_12752_cov_27.436010	Coordinate:3236	Reads:2	Hits:1	Allocated_reads:2	Strand:-
TCTGTCCACTTGCACCTTGCCTTCCCT
>Location:NODE_268840_length_12752_cov_27.436010	Coordinate:3236	Reads:28	Hits:1	Allocated_reads:28	Strand:-
TCTGTCCACTTGCACCTTGCCTTCCCA
>Location:NODE_268840_length_12752_cov_27.436010	Coordinate:3237	Reads:5	Hits:1	Allocated_reads:5	Strand:-
TCATCTGTCCACTTGCACCTTGCCTTCCC
>Location:NODE_268840_length_12752_cov_27.436010	Coordinate:3237	Reads:1	Hits:1	Allocated_reads:1	Strand:-
TCTGTCCACTTGCACCTTGCCTTCCA
>Location:NODE_268840_length_12752_cov_27.436010	Coordinate:3237	Reads:37	Hits:1	Allocated_reads:37	Strand:-
TCTGTCCACTTGCACCTTGCCTTCCC
>Location:NODE_268840_length_12752_cov_27.436010	Coordinate:3238	Reads:1	Hits:1	Allocated_reads:1	Strand:-
TCATCTGTCCACTTGCACCTTGCCTTCC
>Location:NODE_268840_length_12752_cov_27.436010	Coordinate:3238	Reads:20	Hits:1	Allocated_reads:20	Strand:-
TCTGTCCACTTGCACCTTGCCTTCC
>Location:NODE_268840_length_12752_cov_27.436010	Coordinate:3238	Reads:1	Hits:1	Allocated_reads:1	Strand:-
TTCATCATCTGTCCACTTGCACCTTGCCTTCC
>Location:NODE_268840_length_12752_cov_27.436010	Coordinate:3239	Reads:2	Hits:1	Allocated_reads:2	Strand:-
TCATCTGTCCACTTGCACCTTGCCTTC
>Location:NODE_268840_length_12752_cov_27.436010	Coordinate:3239	Reads:7	Hits:1	Allocated_reads:7	Strand:-
TCTGTCCACTTGCACCTTGCCTTC
[truncated: 977,602 more chars]
