# Supplementary material for: First characterization of PIWI-interacting RNA clusters in a cichlid fish with a B chromosome
Source: BMC Biol. 2022 Sep 21;20:204. doi: 10.1186/s12915-022-01403-2 (PMC9490952; doi:10.1186/s12915-022-01403-2)
Supplement: Supplementary file 1 — Additional file 1. Zipped folder with fasta and interactive html piRNA cluster information for the A. latifasciata genome. The nomenclature is as follows: number-pirna-cluster_sex_B-presence (f, female; m, male; 0b, without B chromosome; 1b, with B chromosome). [file 12915_2022_1403_MOESM1_ESM.zip › 102_m1b.fasta]

>Location:NODE_268840_length_12752_cov_27.436010	Coordinate:6	Reads:1	Hits:5	Allocated_reads:0.2	Strand:-
GTTTTTCTGAAGCGCGTATCGAGGCTTGCGT
>Location:NODE_268840_length_12752_cov_27.436010	Coordinate:6	Reads:1	Hits:6	Allocated_reads:0.166666666666667	Strand:-
TTCTGAAGCGCGTATCGAGGCTTGCGT
>Location:NODE_268840_length_12752_cov_27.436010	Coordinate:8	Reads:1	Hits:13	Allocated_reads:0.0769230769230769	Strand:-
TTTCTGAAGCGCGTATCGAGGCTTGC
>Location:NODE_268840_length_12752_cov_27.436010	Coordinate:8	Reads:2	Hits:13	Allocated_reads:0.153846153846154	Strand:-
TTTTTCTGAAGCGCGTATCGAGGCTTGC
>Location:NODE_268840_length_12752_cov_27.436010	Coordinate:9	Reads:1	Hits:12	Allocated_reads:0.0833333333333333	Strand:-
CGTTTTTCTGAAGCGCGTATCGAGGCTTG
>Location:NODE_268840_length_12752_cov_27.436010	Coordinate:10	Reads:1	Hits:12	Allocated_reads:0.0833333333333333	Strand:-
GTTTTTCTGAAGCGCGTATCGAGGCTT
>Location:NODE_268840_length_12752_cov_27.436010	Coordinate:10	Reads:1	Hits:13	Allocated_reads:0.0769230769230769	Strand:-
TTTTTCTGAAGCGCGTATCGAGGCTT
>Location:NODE_268840_length_12752_cov_27.436010	Coordinate:11	Reads:7	Hits:11	Allocated_reads:0.636363636363636	Strand:-
GGCGTTTTTCTGAAGCGCGTATCGAGGCT
>Location:NODE_268840_length_12752_cov_27.436010	Coordinate:11	Reads:3	Hits:11	Allocated_reads:0.272727272727273	Strand:-
GGGGCGTTTTTCTGAAGCGCGTATCGAGGCT
>Location:NODE_268840_length_12752_cov_27.436010	Coordinate:11	Reads:1	Hits:12	Allocated_reads:0.0833333333333333	Strand:-
GTTTTTCTGAAGCGCGTATCGAGGCT
>Location:NODE_268840_length_12752_cov_27.436010	Coordinate:11	Reads:2	Hits:13	Allocated_reads:0.153846153846154	Strand:-
TTTTTCTGAAGCGCGTATCGAGGCT
>Location:NODE_268840_length_12752_cov_27.436010	Coordinate:13	Reads:1	Hits:11	Allocated_reads:0.0909090909090909	Strand:-
GGGGCGTTTTTCTGAAGCGCGTATCGAGG
>Location:NODE_268840_length_12752_cov_27.436010	Coordinate:13	Reads:1	Hits:12	Allocated_reads:0.0833333333333333	Strand:-
GTTTTTCTGAAGCGCGTATCGAGG
>Location:NODE_268840_length_12752_cov_27.436010	Coordinate:19	Reads:1	Hits:9	Allocated_reads:0.111111111111111	Strand:+
TACGCGCTTCAGAAAAACGCCCCCGCGA
>Location:NODE_268840_length_12752_cov_27.436010	Coordinate:19	Reads:1	Hits:9	Allocated_reads:0.111111111111111	Strand:-
TCGCGGGGGCGTTTTTCTGAAGCGCGTA
>Location:NODE_268840_length_12752_cov_27.436010	Coordinate:21	Reads:1	Hits:9	Allocated_reads:0.111111111111111	Strand:-
TAATCGCGGGGGCGTTTTTCTGAAGCGCG
>Location:NODE_268840_length_12752_cov_27.436010	Coordinate:22	Reads:1	Hits:9	Allocated_reads:0.111111111111111	Strand:-
ATCGCGGGGGCGTTTTTCTGAAGCGC
>Location:NODE_268840_length_12752_cov_27.436010	Coordinate:23	Reads:2	Hits:9	Allocated_reads:0.222222222222222	Strand:-
TAATCGCGGGGGCGTTTTTCTGAAGCG
>Location:NODE_268840_length_12752_cov_27.436010	Coordinate:24	Reads:1	Hits:9	Allocated_reads:0.111111111111111	Strand:-
AATCGCGGGGGCGTTTTTCTGAAGC
>Location:NODE_268840_length_12752_cov_27.436010	Coordinate:24	Reads:1	Hits:9	Allocated_reads:0.111111111111111	Strand:-
GGTAATCGCGGGGGCGTTTTTCTGAAGC
>Location:NODE_268840_length_12752_cov_27.436010	Coordinate:24	Reads:3	Hits:9	Allocated_reads:0.333333333333333	Strand:-
TAATCGCGGGGGCGTTTTTCTGAAGC
>Location:NODE_268840_length_12752_cov_27.436010	Coordinate:25	Reads:1	Hits:9	Allocated_reads:0.111111111111111	Strand:+
CTTCAGAAAAACGCCCCCGCGATTACCCGA
>Location:NODE_268840_length_12752_cov_27.436010	Coordinate:27	Reads:1	Hits:9	Allocated_reads:0.111111111111111	Strand:+
TCAGAAAAACGCCCCCGCGATTACC
>Location:NODE_268840_length_12752_cov_27.436010	Coordinate:29	Reads:1	Hits:10	Allocated_reads:0.1	Strand:-
TCGGGTAATCGCGGGGGCGTTTTTCT
>Location:NODE_268840_length_12752_cov_27.436010	Coordinate:40	Reads:5	Hits:1	Allocated_reads:5	Strand:+
CCCGCGATTACCCGACGCGCGATTCTAAGC
>Location:NODE_268840_length_12752_cov_27.436010	Coordinate:40	Reads:1	Hits:1	Allocated_reads:1	Strand:-
TTAGAATCGCGCGTCGGGTAATCGCGTT
>Location:NODE_268840_length_12752_cov_27.436010	Coordinate:40	Reads:2	Hits:1	Allocated_reads:2	Strand:-
TTAGAATCGCGCGTCGGGTAATCGCGGG
>Location:NODE_268840_length_12752_cov_27.436010	Coordinate:42	Reads:1	Hits:1	Allocated_reads:1	Strand:+
CGCGATTACCCGACGCGCGATTCTAAGC
>Location:NODE_268840_length_12752_cov_27.436010	Coordinate:42	Reads:3	Hits:1	Allocated_reads:3	Strand:-
TTAGAATCGCGCGTCGGGTAATCGCG
>Location:NODE_268840_length_12752_cov_27.436010	Coordinate:47	Reads:1	Hits:1	Allocated_reads:1	Strand:+
TTACCCGACGCGCGATTCTAAGCT
>Location:NODE_268840_length_12752_cov_27.436010	Coordinate:49	Reads:2	Hits:1	Allocated_reads:2	Strand:-
TCGAAGCTTAGAATCGCGCGTCGGGT
>Location:NODE_268840_length_12752_cov_27.436010	Coordinate:49	Reads:1	Hits:1	Allocated_reads:1	Strand:-
TGTCGAAGCTTAGAATCGCGCGTCGGGT
>Location:NODE_268840_length_12752_cov_27.436010	Coordinate:49	Reads:1	Hits:1	Allocated_reads:1	Strand:-
TGTGTGTCGAAGCTTAGAATCGCGCGTCGGGT
>Location:NODE_268840_length_12752_cov_27.436010	Coordinate:50	Reads:1	Hits:1	Allocated_reads:1	Strand:-
GTGTCGAAGCTTAGAATCGCGCGTCGGG
>Location:NODE_268840_length_12752_cov_27.436010	Coordinate:50	Reads:8	Hits:1	Allocated_reads:8	Strand:-
TGTCGAAGCTTAGAATCGCGCGTCGGG
>Location:NODE_268840_length_12752_cov_27.436010	Coordinate:50	Reads:1	Hits:1	Allocated_reads:1	Strand:-
TGTGTCGAAGCTTAGAATCGCGCGTCGGG
>Location:NODE_268840_length_12752_cov_27.436010	Coordinate:50	Reads:7	Hits:1	Allocated_reads:7	Strand:-
TGTGTGTCGAAGCTTAGAATCGCGCGTCGGG
>Location:NODE_268840_length_12752_cov_27.436010	Coordinate:52	Reads:1	Hits:1	Allocated_reads:1	Strand:-
TGTCGAAGCTTAGAATCGCGCGTCG
>Location:NODE_268840_length_12752_cov_27.436010	Coordinate:52	Reads:1	Hits:1	Allocated_reads:1	Strand:-
TGTGTGTCGAAGCTTAGAATCGCGCGTCT
>Location:NODE_268840_length_12752_cov_27.436010	Coordinate:52	Reads:2	Hits:1	Allocated_reads:2	Strand:-
TGTGTGTCGAAGCTTAGAATCGCGCGTCG
>Location:NODE_268840_length_12752_cov_27.436010	Coordinate:53	Reads:5	Hits:1	Allocated_reads:5	Strand:-
TGTGTGTCGAAGCTTAGAATCGCGCGTC
>Location:NODE_268840_length_12752_cov_27.436010	Coordinate:54	Reads:2	Hits:1	Allocated_reads:2	Strand:-
TGTGTGTCGAAGCTTAGAATCGCGCGT
>Location:NODE_268840_length_12752_cov_27.436010	Coordinate:55	Reads:1	Hits:1	Allocated_reads:1	Strand:-
GTCCTGTGTGTCGAAGCTTAGAATCGCGCG
>Location:NODE_268840_length_12752_cov_27.436010	Coordinate:55	Reads:1	Hits:1	Allocated_reads:1	Strand:-
TGTGTGTCGAAGCTTAGAATCGCGCG
>Location:NODE_268840_length_12752_cov_27.436010	Coordinate:56	Reads:1	Hits:1	Allocated_reads:1	Strand:-
TGTGTGTCGAAGCTTAGAATCGCGC
>Location:NODE_268840_length_12752_cov_27.436010	Coordinate:68	Reads:1	Hits:9	Allocated_reads:0.111111111111111	Strand:-
TTAGTGATGTGTCCTGTGTGTCGAAGC
>Location:NODE_268840_length_12752_cov_27.436010	Coordinate:69	Reads:2	Hits:32	Allocated_reads:0.0625	Strand:-
TAGTGATGTGTCCTGTGTGTCGAAG
>Location:NODE_268840_length_12752_cov_27.436010	Coordinate:71	Reads:2	Hits:4	Allocated_reads:0.5	Strand:+
TCGACACACAGGACACATCACTAATT
>Location:NODE_268840_length_12752_cov_27.436010	Coordinate:71	Reads:12	Hits:1	Allocated_reads:12	Strand:+
TCGACACACAGGACACATCACTAATTAGA
>Location:NODE_268840_length_12752_cov_27.436010	Coordinate:71	Reads:1	Hits:1	Allocated_reads:1	Strand:+
TCGACACACAGGACACATCACTAATTAGAAG
>Location:NODE_268840_length_12752_cov_27.436010	Coordinate:71	Reads:2	Hits:1	Allocated_reads:2	Strand:+
TCGACACACAGGACACATCACTAATTAGAAGT
>Location:NODE_268840_length_12752_cov_27.436010	Coordinate:71	Reads:1	Hits:11	Allocated_reads:0.0909090909090909	Strand:-
TTAGTGATGTGTCCTGTGTGTCGT
>Location:NODE_268840_length_12752_cov_27.436010	Coordinate:72	Reads:1	Hits:1	Allocated_reads:1	Strand:+
CGACACACAGGACACATCACTAATTAG
>Location:NODE_268840_length_12752_cov_27.436010	Coordinate:77	Reads:1	Hits:1	Allocated_reads:1	Strand:-
ATTTAACTTCTAATTAGTGATGTGTCCTGTG
>Location:NODE_268840_length_12752_cov_27.436010	Coordinate:80	Reads:1	Hits:1	Allocated_reads:1	Strand:-
AATTTAACTTCTAATTAGTGATGTGTCCT
>Location:NODE_268840_length_12752_cov_27.436010	Coordinate:80	Reads:1	Hits:1	Allocated_reads:1	Strand:-
TTAACTTCTAATTAGTGATGTGTCCT
>Location:NODE_268840_length_12752_cov_27.436010	Coordinate:80	Reads:1	Hits:1	Allocated_reads:1	Strand:-
TTTAACTTCTAATTAGTGATGTGTCCT
>Location:NODE_268840_length_12752_cov_27.436010	Coordinate:94	Reads:1	Hits:1	Allocated_reads:1	Strand:-
TAAAAACAATTAAATTTAACTTCTAAT
>Location:NODE_268840_length_12752_cov_27.436010	Coordinate:94	Reads:1	Hits:1	Allocated_reads:1	Strand:-
TTAAAAACAATTAAATTTAACTTCTAAT
>Location:NODE_268840_length_12752_cov_27.436010	Coordinate:105	Reads:1	Hits:1	Allocated_reads:1	Strand:-
TAACTCCAGTGGAAATTTAAAAACAATTAAATT
>Location:NODE_268840_length_12752_cov_27.436010	Coordinate:110	Reads:1	Hits:1	Allocated_reads:1	Strand:-
AACTCCAGTGGAAATTTAAAAACAATT
>Location:NODE_268840_length_12752_cov_27.436010	Coordinate:110	Reads:1	Hits:1	Allocated_reads:1	Strand:-
CTCCAGTGGAAATTTAAAAACAATT
>Location:NODE_268840_length_12752_cov_27.436010	Coordinate:111	Reads:1	Hits:1	Allocated_reads:1	Strand:-
TAACTCCAGTGGAAATTTAAAAACAAT
>Location:NODE_268840_length_12752_cov_27.436010	Coordinate:114	Reads:4	Hits:1	Allocated_reads:4	Strand:-
TAACTCCAGTGGAAATTTAAAAAC
>Location:NODE_268840_length_12752_cov_27.436010	Coordinate:117	Reads:1	Hits:1	Allocated_reads:1	Strand:-
AGGCCCATTTAACTCCAGTGGAAATTTAAA
>Location:NODE_268840_length_12752_cov_27.436010	Coordinate:121	Reads:1	Hits:1	Allocated_reads:1	Strand:-
CGCAGGCCCATTTAACTCCAGTGGAAATT
>Location:NODE_268840_length_12752_cov_27.436010	Coordinate:123	Reads:1	Hits:1	Allocated_reads:1	Strand:-
CGCAGGCCCATTTAACTCCAGTGGAAA
>Location:NODE_268840_length_12752_cov_27.436010	Coordinate:128	Reads:1	Hits:1	Allocated_reads:1	Strand:+
ACTGGAGTTAAATGGGCCTGCGGCCCTC
>Location:NODE_268840_length_12752_cov_27.436010	Coordinate:137	Reads:1	Hits:1	Allocated_reads:1	Strand:-
GATGCAGAGAGGGCCGCAGGCCCATTT
>Location:NODE_268840_length_12752_cov_27.436010	Coordinate:138	Reads:1	Hits:1	Allocated_reads:1	Strand:-
CAGTTGCAGATGCAGAGAGGGCCGCAGGCCCATT
>Location:NODE_268840_length_12752_cov_27.436010	Coordinate:142	Reads:1	Hits:1	Allocated_reads:1	Strand:-
TGCAGATGCAGAGAGGGCCGCAGGCC
>Location:NODE_268840_length_12752_cov_27.436010	Coordinate:147	Reads:1	Hits:1	Allocated_reads:1	Strand:-
TGCAGTTGCAGATGCAGAGAGGGCCGC
>Location:NODE_268840_length_12752_cov_27.436010	Coordinate:158	Reads:1	Hits:1	Allocated_reads:1	Strand:-
GACTGACTGTCTCTGCAGTTGCAGATGCA
>Location:NODE_268840_length_12752_cov_27.436010	Coordinate:159	Reads:1	Hits:1	Allocated_reads:1	Strand:-
TGACTGTCTCTGCAGTTGCAGATGC
>Location:NODE_268840_length_12752_cov_27.436010	Coordinate:164	Reads:1	Hits:1	Allocated_reads:1	Strand:-
TTAGACTGACTGTCTCTGCAGTTGCA
>Location:NODE_268840_length_12752_cov_27.436010	Coordinate:173	Reads:1	Hits:1	Allocated_reads:1	Strand:-
AAAAAGAGCTTAGACTGACTGTCTCT
>Location:NODE_268840_length_12752_cov_27.436010	Coordinate:173	Reads:1	Hits:1	Allocated_reads:1	Strand:-
AAAGAGCTTAGACTGACTGTCTCT
>Location:NODE_268840_length_12752_cov_27.436010	Coordinate:173	Reads:2	Hits:1	Allocated_reads:2	Strand:-
TAAAAAGAGCTTAGACTGACTGTCTCT
>Location:NODE_268840_length_12752_cov_27.436010	Coordinate:173	Reads:1	Hits:1	Allocated_reads:1	Strand:-
TTAAAAAGAGCTTAGACTGACTGTCTCT
>Location:NODE_268840_length_12752_cov_27.436010	Coordinate:174	Reads:1	Hits:1	Allocated_reads:1	Strand:-
TACACTTAAAAAGAGCTTAGACTGACTGTCTC
>Location:NODE_268840_length_12752_cov_27.436010	Coordinate:176	Reads:1	Hits:1	Allocated_reads:1	Strand:-
ACACTTAAAAAGAGCTTAGACTGACTGTC
>Location:NODE_268840_length_12752_cov_27.436010	Coordinate:177	Reads:2	Hits:1	Allocated_reads:2	Strand:-
TACACTTAAAAAGAGCTTAGACTGACTGT
>Location:NODE_268840_length_12752_cov_27.436010	Coordinate:178	Reads:1	Hits:1	Allocated_reads:1	Strand:-
CACTTAAAAAGAGCTTAGACTGACTG
>Location:NODE_268840_length_12752_cov_27.436010	Coordinate:179	Reads:1	Hits:1	Allocated_reads:1	Strand:-
CACTTAAAAAGAGCTTAGACTGACT
>Location:NODE_268840_length_12752_cov_27.436010	Coordinate:179	Reads:5	Hits:1	Allocated_reads:5	Strand:-
CCTACACTTAAAAAGAGCTTAGACTGACT
>Location:NODE_268840_length_12752_cov_27.436010	Coordinate:179	Reads:1	Hits:1	Allocated_reads:1	Strand:-
CTACACTTAAAAAGAGCTTAGACTGACT
>Location:NODE_268840_length_12752_cov_27.436010	Coordinate:179	Reads:4	Hits:1	Allocated_reads:4	Strand:-
TACACTTAAAAAGAGCTTAGACTGACT
>Location:NODE_268840_length_12752_cov_27.436010	Coordinate:182	Reads:1	Hits:1	Allocated_reads:1	Strand:+
CAGTCTAAGCTCTTTTTAAGTGTAGGC
>Location:NODE_268840_length_12752_cov_27.436010	Coordinate:190	Reads:1	Hits:1	Allocated_reads:1	Strand:-
TGCAGTAGCCTACACTTAAAAAGAGC
>Location:NODE_268840_length_12752_cov_27.436010	Coordinate:190	Reads:1	Hits:1	Allocated_reads:1	Strand:-
TGTTGCAGTAGCCTACACTTAAAAAGAGC
>Location:NODE_268840_length_12752_cov_27.436010	Coordinate:193	Reads:1	Hits:1	Allocated_reads:1	Strand:-
ATGCATGTTGCAGTAGCCTACACTTAAAAAG
>Location:NODE_268840_length_12752_cov_27.436010	Coordinate:193	Reads:1	Hits:1	Allocated_reads:1	Strand:-
GCATGTTGCAGTAGCCTACACTTAAAAAG
>Location:NODE_268840_length_12752_cov_27.436010	Coordinate:193	Reads:2	Hits:1	Allocated_reads:2	Strand:-
TGCATGTTGCAGTAGCCTACACTTAAAAAG
>Location:NODE_268840_length_12752_cov_27.436010	Coordinate:194	Reads:2	Hits:1	Allocated_reads:2	Strand:-
TGCATGTTGCAGTAGCCTACACTTAAAAA
>Location:NODE_268840_length_12752_cov_27.436010	Coordinate:200	Reads:1	Hits:1	Allocated_reads:1	Strand:-
AAATGCATGTTGCAGTAGCCTACACT
>Location:NODE_268840_length_12752_cov_27.436010	Coordinate:200	Reads:1	Hits:1	Allocated_reads:1	Strand:-
ATAAAATGCATGTTGCAGTAGCCTACACT
>Location:NODE_268840_length_12752_cov_27.436010	Coordinate:200	Reads:1	Hits:1	Allocated_reads:1	Strand:-
TAAAATGCATGTTGCAGTAGCCTACACT
>Location:NODE_268840_length_12752_cov_27.436010	Coordinate:205	Reads:1	Hits:1	Allocated_reads:1	Strand:-
TCTTGAAATAAAATGCATGTTGCAGTAGCCT
>Location:NODE_268840_length_12752_cov_27.436010	Coordinate:206	Reads:1	Hits:1	Allocated_reads:1	Strand:-
TCTTGAAATAAAATGCATGTTGCAGTAGCC
>Location:NODE_268840_length_12752_cov_27.436010	Coordinate:209	Reads:1	Hits:1	Allocated_reads:1	Strand:-
TATCTTGAAATAAAATGCATGTTGCAGTA
>Location:NODE_268840_length_12752_cov_27.436010	Coordinate:221	Reads:1	Hits:1	Allocated_reads:1	Strand:-
AATCCCAGAAAACATATCTTGAAATAAAATG
>Location:NODE_268840_length_12752_cov_27.436010	Coordinate:221	Reads:3	Hits:1	Allocated_reads:3	Strand:-
TCCCAGAAAACATATCTTGAAATAAAATG
>Location:NODE_268840_length_12752_cov_27.436010	Coordinate:222	Reads:1	Hits:1	Allocated_reads:1	Strand:-
TAAATCCCAGAAAACATATCTTGAAATAAAAA
>Location:NODE_268840_length_12752_cov_27.436010	Coordinate:222	Reads:3	Hits:1	Allocated_reads:3	Strand:-
TCCCAGAAAACATATCTTGAAATAAAAT
>Location:NODE_268840_length_12752_cov_27.436010	Coordinate:223	Reads:1	Hits:1	Allocated_reads:1	Strand:-
AAATCCCAGAAAACATATCTTGAAATAAAA
>Location:NODE_268840_length_12752_cov_27.436010	Coordinate:223	Reads:3	Hits:1	Allocated_reads:3	Strand:-
AATCCCAGAAAACATATCTTGAAATAAAA
>Location:NODE_268840_length_12752_cov_27.436010	Coordinate:223	Reads:2	Hits:1	Allocated_reads:2	Strand:-
ATCCCAGAAAACATATCTTGAAATAAAA
>Location:NODE_268840_length_12752_cov_27.436010	Coordinate:223	Reads:1	Hits:1	Allocated_reads:1	Strand:-
TAAATCCCAGAAAACATATCTTGAAATAAAA
>Location:NODE_268840_length_12752_cov_27.436010	Coordinate:224	Reads:1	Hits:1	Allocated_reads:1	Strand:-
AATCCCAGAAAACATATCTTGAAATAAA
>Location:NODE_268840_length_12752_cov_27.436010	Coordinate:224	Reads:2	Hits:1	Allocated_reads:2	Strand:-
TAAATCCCAGAAAACATATCTTGAAATAAA
>Location:NODE_268840_length_12752_cov_27.436010	Coordinate:225	Reads:1	Hits:1	Allocated_reads:1	Strand:-
TAAATCCCAGAAAACATATCTTGAAATAA
>Location:NODE_268840_length_12752_cov_27.436010	Coordinate:225	Reads:1	Hits:1	Allocated_reads:1	Strand:-
TTAAATCCCAGAAAACATATCTTGAAATAA
>Location:NODE_268840_length_12752_cov_27.436010	Coordinate:225	Reads:1	Hits:1	Allocated_reads:1	Strand:-
TTTAAATCCCAGAAAACATATCTTGAAATAA
>Location:NODE_268840_length_12752_cov_27.436010	Coordinate:226	Reads:3	Hits:1	Allocated_reads:3	Strand:-
TAAATCCCAGAAAACATATCTTGAAATA
>Location:NODE_268840_length_12752_cov_27.436010	Coordinate:226	Reads:6	Hits:1	Allocated_reads:6	Strand:-
TTAAATCCCAGAAAACATATCTTGAAATA
>Location:NODE_268840_length_12752_cov_27.436010	Coordinate:226	Reads:3	Hits:1	Allocated_reads:3	Strand:-
TTTAAATCCCAGAAAACATATCTTGAAATA
>Location:NODE_268840_length_12752_cov_27.436010	Coordinate:228	Reads:1	Hits:1	Allocated_reads:1	Strand:-
AAATCCCAGAAAACATATCTTGAAA
>Location:NODE_268840_length_12752_cov_27.436010	Coordinate:228	Reads:3	Hits:1	Allocated_reads:3	Strand:-
CATTTAAATCCCAGAAAACATATCTTGAAA
>Location:NODE_268840_length_12752_cov_27.436010	Coordinate:228	Reads:1	Hits:1	Allocated_reads:1	Strand:-
TTAAATCCCAGAAAACATATCTTGAAA
>Location:NODE_268840_length_12752_cov_27.436010	Coordinate:228	Reads:3	Hits:1	Allocated_reads:3	Strand:-
TTTAAATCCCAGAAAACATATCTTGAAA
>Location:NODE_268840_length_12752_cov_27.436010	Coordinate:229	Reads:1	Hits:1	Allocated_reads:1	Strand:-
TTTAAATCCCAGAAAACATATCTTGAA
>Location:NODE_268840_length_12752_cov_27.436010	Coordinate:230	Reads:1	Hits:1	Allocated_reads:1	Strand:-
CATTTAAATCCCAGAAAACATATCTTGA
>Location:NODE_268840_length_12752_cov_27.436010	Coordinate:230	Reads:1	Hits:1	Allocated_reads:1	Strand:-
TCATTTAAATCCCAGAAAACATATCTTGA
>Location:NODE_268840_length_12752_cov_27.436010	Coordinate:230	Reads:1	Hits:1	Allocated_reads:1	Strand:-
TTTAAATCCCAGAAAACATATCTTGA
>Location:NODE_268840_length_12752_cov_27.436010	Coordinate:233	Reads:1	Hits:1	Allocated_reads:1	Strand:+
AGATATGTTTTCTGGGATTTAAAT
>Location:NODE_268840_length_12752_cov_27.436010	Coordinate:234	Reads:1	Hits:1	Allocated_reads:1	Strand:-
TATCATTTAAATCCCAGAAAACATATC
>Location:NODE_268840_length_12752_cov_27.436010	Coordinate:234	Reads:1	Hits:1	Allocated_reads:1	Strand:-
TATTATCATTTAAATCCCAGAAAACATATC
>Location:NODE_268840_length_12752_cov_27.436010	Coordinate:234	Reads:2	Hits:1	Allocated_reads:2	Strand:-
TCATTTAAATCCCAGAAAACATATC
>Location:NODE_268840_length_12752_cov_27.436010	Coordinate:244	Reads:1	Hits:1	Allocated_reads:1	Strand:+
CTGGGATTTAAATGATAATATTAATG
>Location:NODE_268840_length_12752_cov_27.436010	Coordinate:250	Reads:1	Hits:1	Allocated_reads:1	Strand:-
TAAACAGGAAAACATTAATATTATCATTTAAA
>Location:NODE_268840_length_12752_cov_27.436010	Coordinate:251	Reads:2	Hits:1	Allocated_reads:2	Strand:-
AACAGGAAAACATTAATATTATCATTTAA
>Location:NODE_268840_length_12752_cov_27.436010	Coordinate:252	Reads:1	Hits:1	Allocated_reads:1	Strand:-
TAAACAGGAAAACATTAATATTATCATTTA
>Location:NODE_268840_length_12752_cov_27.436010	Coordinate:257	Reads:1	Hits:1	Allocated_reads:1	Strand:-
TAAACAGGAAAACATTAATATTATC
>Location:NODE_268840_length_12752_cov_27.436010	Coordinate:261	Reads:1	Hits:1	Allocated_reads:1	Strand:-
TTTGTGCTAAACAGGAAAACATTAATAT
>Location:NODE_268840_length_12752_cov_27.436010	Coordinate:267	Reads:1	Hits:1	Allocated_reads:1	Strand:-
TGTCATTGATTTGTGCTAAACAGGAAAACAT
>Location:NODE_268840_length_12752_cov_27.436010	Coordinate:268	Reads:2	Hits:1	Allocated_reads:2	Strand:-
TGTCATTGATTTGTGCTAAACAGGAAAACA
>Location:NODE_268840_length_12752_cov_27.436010	Coordinate:270	Reads:1	Hits:1	Allocated_reads:1	Strand:-
ATGTCATTGATTTGTGCTAAACAGGAAAA
>Location:NODE_268840_length_12752_cov_27.436010	Coordinate:270	Reads:1	Hits:1	Allocated_reads:1	Strand:-
TGTCATTGATTTGTGCTAAACAGGAAAA
>Location:NODE_268840_length_12752_cov_27.436010	Coordinate:271	Reads:1	Hits:1	Allocated_reads:1	Strand:-
TAATGTCATTGATTTGTGCTAAACAGGAAA
>Location:NODE_268840_length_12752_cov_27.436010	Coordinate:273	Reads:1	Hits:1	Allocated_reads:1	Strand:-
TAATGTCATTGATTTGTGCTAAACAGGA
>Location:NODE_268840_length_12752_cov_27.436010	Coordinate:273	Reads:1	Hits:1	Allocated_reads:1	Strand:+
TCCTGTTTAGCACAAATCAATGACATT
>Location:NODE_268840_length_12752_cov_27.436010	Coordinate:276	Reads:1	Hits:1	Allocated_reads:1	Strand:-
TAATGTCATTGATTTGTGCTAAACA
>Location:NODE_268840_length_12752_cov_27.436010	Coordinate:285	Reads:1	Hits:1	Allocated_reads:1	Strand:-
TACTGAAACACTAATGTCATTGATTTG
>Location:NODE_268840_length_12752_cov_27.436010	Coordinate:285	Reads:1	Hits:1	Allocated_reads:1	Strand:-
TTACTGAAACACTAATGTCATTGATTTG
>Location:NODE_268840_length_12752_cov_27.436010	Coordinate:289	Reads:2	Hits:1	Allocated_reads:2	Strand:-
TACCATTACTGAAACACTAATGTCATTGA
>Location:NODE_268840_length_12752_cov_27.436010	Coordinate:291	Reads:1	Hits:1	Allocated_reads:1	Strand:-
TTACTACCATTACTGAAACACTAATGTCATT
>Location:NODE_268840_length_12752_cov_27.436010	Coordinate:292	Reads:1	Hits:1	Allocated_reads:1	Strand:-
TTTACTACCATTACTGAAACACTAATGTCAT
>Location:NODE_268840_length_12752_cov_27.436010	Coordinate:293	Reads:1	Hits:1	Allocated_reads:1	Strand:-
TTACTACCATTACTGAAACACTAATGTCA
>Location:NODE_268840_length_12752_cov_27.436010	Coordinate:293	Reads:1	Hits:1	Allocated_reads:1	Strand:-
TTTACTACCATTACTGAAACACTAATGTCA
>Location:NODE_268840_length_12752_cov_27.436010	Coordinate:298	Reads:1	Hits:1	Allocated_reads:1	Strand:-
CACTTTACTACCATTACTGAAACACTAA
>Location:NODE_268840_length_12752_cov_27.436010	Coordinate:298	Reads:3	Hits:1	Allocated_reads:3	Strand:-
TGCACTTTACTACCATTACTGAAACACTAA
>Location:NODE_268840_length_12752_cov_27.436010	Coordinate:299	Reads:1	Hits:1	Allocated_reads:1	Strand:-
TGTGCACTTTACTACCATTACTGAAACACTA
>Location:NODE_268840_length_12752_cov_27.436010	Coordinate:300	Reads:1	Hits:1	Allocated_reads:1	Strand:-
TGCACTTTACTACCATTACTGAAACACT
>Location:NODE_268840_length_12752_cov_27.436010	Coordinate:300	Reads:1	Hits:1	Allocated_reads:1	Strand:-
TGTGCACTTTACTACCATTACTGAAACACT
>Location:NODE_268840_length_12752_cov_27.436010	Coordinate:302	Reads:1	Hits:1	Allocated_reads:1	Strand:-
CTGTGCACTTTACTACCATTACTGAAACA
>Location:NODE_268840_length_12752_cov_27.436010	Coordinate:304	Reads:6	Hits:1	Allocated_reads:6	Strand:-
AAACTGTGCACTTTACTACCATTACTGAAA
>Location:NODE_268840_length_12752_cov_27.436010	Coordinate:304	Reads:4	Hits:1	Allocated_reads:4	Strand:-
AACTGTGCACTTTACTACCATTACTGAAA
>Location:NODE_268840_length_12752_cov_27.436010	Coordinate:304	Reads:2	Hits:1	Allocated_reads:2	Strand:-
ACTGTGCACTTTACTACCATTACTGAAA
>Location:NODE_268840_length_12752_cov_27.436010	Coordinate:304	Reads:9	Hits:1	Allocated_reads:9	Strand:-
TAAACTGTGCACTTTACTACCATTACTGAAA
>Location:NODE_268840_length_12752_cov_27.436010	Coordinate:305	Reads:1	Hits:1	Allocated_reads:1	Strand:-
TAAACTGTGCACTTTACTACCATTACTGAA
>Location:NODE_268840_length_12752_cov_27.436010	Coordinate:306	Reads:3	Hits:1	Allocated_reads:3	Strand:-
AAACTGTGCACTTTACTACCATTACTGA
>Location:NODE_268840_length_12752_cov_27.436010	Coordinate:306	Reads:1	Hits:1	Allocated_reads:1	Strand:-
TAAACTGTGCACTTTACTACCATTACTGA
>Location:NODE_268840_length_12752_cov_27.436010	Coordinate:307	Reads:1	Hits:1	Allocated_reads:1	Strand:-
TAAACTGTGCACTTTACTACCATTACTG
>Location:NODE_268840_length_12752_cov_27.436010	Coordinate:308	Reads:1	Hits:1	Allocated_reads:1	Strand:-
TAAACTGTGCACTTTACTACCATTACT
>Location:NODE_268840_length_12752_cov_27.436010	Coordinate:308	Reads:2	Hits:1	Allocated_reads:2	Strand:-
TACTGTAAACTGTGCACTTTACTACCATTACT
>Location:NODE_268840_length_12752_cov_27.436010	Coordinate:309	Reads:1	Hits:1	Allocated_reads:1	Strand:-
TACTGTAAACTGTGCACTTTACTACCATTAC
>Location:NODE_268840_length_12752_cov_27.436010	Coordinate:310	Reads:5	Hits:1	Allocated_reads:5	Strand:-
TACTGTAAACTGTGCACTTTACTACCATTA
>Location:NODE_268840_length_12752_cov_27.436010	Coordinate:311	Reads:15	Hits:1	Allocated_reads:15	Strand:-
TACTGTAAACTGTGCACTTTACTACCATT
>Location:NODE_268840_length_12752_cov_27.436010	Coordinate:311	Reads:1	Hits:1	Allocated_reads:1	Strand:-
TGTAAACTGTGCACTTTACTACCATT
>Location:NODE_268840_length_12752_cov_27.436010	Coordinate:312	Reads:1	Hits:1	Allocated_reads:1	Strand:-
AATACTGTAAACTGTGCACTTTACTACCAT
>Location:NODE_268840_length_12752_cov_27.436010	Coordinate:312	Reads:2	Hits:1	Allocated_reads:2	Strand:-
ATACTGTAAACTGTGCACTTTACTACCAT
>Location:NODE_268840_length_12752_cov_27.436010	Coordinate:312	Reads:1	Hits:1	Allocated_reads:1	Strand:-
CTGTAAACTGTGCACTTTACTACCAT
>Location:NODE_268840_length_12752_cov_27.436010	Coordinate:312	Reads:3	Hits:1	Allocated_reads:3	Strand:-
TACTGTAAACTGTGCACTTTACTACCAT
>Location:NODE_268840_length_12752_cov_27.436010	Coordinate:313	Reads:1	Hits:1	Allocated_reads:1	Strand:-
TACTGTAAACTGTGCACTTTACTACCA
>Location:NODE_268840_length_12752_cov_27.436010	Coordinate:314	Reads:1	Hits:1	Allocated_reads:1	Strand:-
AAATACTGTAAACTGTGCACTTTACTACC
>Location:NODE_268840_length_12752_cov_27.436010	Coordinate:314	Reads:2	Hits:1	Allocated_reads:2	Strand:-
TACTGTAAACTGTGCACTTTACTACC
>Location:NODE_268840_length_12752_cov_27.436010	Coordinate:318	Reads:1	Hits:1	Allocated_reads:1	Strand:-
ACAAATACTGTAAACTGTGCACTTTAC
>Location:NODE_268840_length_12752_cov_27.436010	Coordinate:318	Reads:1	Hits:1	Allocated_reads:1	Strand:-
CAAATACTGTAAACTGTGCACTTTAC
>Location:NODE_268840_length_12752_cov_27.436010	Coordinate:318	Reads:1	Hits:1	Allocated_reads:1	Strand:-
GACAAATACTGTAAACTGTGCACTTTAC
>Location:NODE_268840_length_12752_cov_27.436010	Coordinate:319	Reads:1	Hits:1	Allocated_reads:1	Strand:-
CAGACAAATACTGTAAACTGTGCACTTTA
>Location:NODE_268840_length_12752_cov_27.436010	Coordinate:320	Reads:1	Hits:1	Allocated_reads:1	Strand:-
CAGACAAATACTGTAAACTGTGCACTTT
>Location:NODE_268840_length_12752_cov_27.436010	Coordinate:321	Reads:1	Hits:1	Allocated_reads:1	Strand:-
CAGACAAATACTGTAAACTGTGCACTT
>Location:NODE_268840_length_12752_cov_27.436010	Coordinate:322	Reads:1	Hits:1	Allocated_reads:1	Strand:-
ACAGACAAATACTGTAAACTGTGCACT
>Location:NODE_268840_length_12752_cov_27.436010	Coordinate:322	Reads:3	Hits:1	Allocated_reads:3	Strand:-
CACAGACAAATACTGTAAACTGTGCACT
>Location:NODE_268840_length_12752_cov_27.436010	Coordinate:322	Reads:2	Hits:1	Allocated_reads:2	Strand:-
CAGACAAATACTGTAAACTGTGCACT
>Location:NODE_268840_length_12752_cov_27.436010	Coordinate:322	Reads:21	Hits:1	Allocated_reads:21	Strand:-
TACACAGACAAATACTGTAAACTGTGCACT
>Location:NODE_268840_length_12752_cov_27.436010	Coordinate:327	Reads:2	Hits:1	Allocated_reads:2	Strand:-
TGCCAATACACAGACAAATACTGTAAACTGT
>Location:NODE_268840_length_12752_cov_27.436010	Coordinate:328	Reads:1	Hits:1	Allocated_reads:1	Strand:+
CAGTTTACAGTATTTGTCTGTGTATTG
>Location:NODE_268840_length_12752_cov_27.436010	Coordinate:328	Reads:2	Hits:1	Allocated_reads:2	Strand:-
TGCCAATACACAGACAAATACTGTAAACTG
>Location:NODE_268840_length_12752_cov_27.436010	Coordinate:329	Reads:1	Hits:1	Allocated_reads:1	Strand:-
ATGCCAATACACAGACAAATACTGTAAACT
>Location:NODE_268840_length_12752_cov_27.436010	Coordinate:329	Reads:4	Hits:1	Allocated_reads:4	Strand:-
GCCAATACACAGACAAATACTGTAAACT
>Location:NODE_268840_length_12752_cov_27.436010	Coordinate:329	Reads:1	Hits:1	Allocated_reads:1	Strand:-
TGCCAATACACAGACAAATACTGTAAACT
>Location:NODE_268840_length_12752_cov_27.436010	Coordinate:330	Reads:1	Hits:1	Allocated_reads:1	Strand:-
CATGCCAATACACAGACAAATACTGTAAAC
>Location:NODE_268840_length_12752_cov_27.436010	Coordinate:330	Reads:2	Hits:1	Allocated_reads:2	Strand:-
TGCCAATACACAGACAAATACTGTAAAC
>Location:NODE_268840_length_12752_cov_27.436010	Coordinate:333	Reads:1	Hits:1	Allocated_reads:1	Strand:+
TACAGTATTTGTCTGTGTATTGGC
>Location:NODE_268840_length_12752_cov_27.436010	Coordinate:333	Reads:1	Hits:1	Allocated_reads:1	Strand:+
TACAGTATTTGTCTGTGTATTGGCATG
>Location:NODE_268840_length_12752_cov_27.436010	Coordinate:334	Reads:2	Hits:1	Allocated_reads:2	Strand:+
ACAGTATTTGTCTGTGTATTGGCATG
>Location:NODE_268840_length_12752_cov_27.436010	Coordinate:335	Reads:1	Hits:1	Allocated_reads:1	Strand:-
TAACATGCCAATACACAGACAAATACTG
>Location:NODE_268840_length_12752_cov_27.436010	Coordinate:335	Reads:1	Hits:1	Allocated_reads:1	Strand:-
TTAACATGCCAATACACAGACAAATACTG
>Location:NODE_268840_length_12752_cov_27.436010	Coordinate:335	Reads:1	Hits:1	Allocated_reads:1	Strand:-
TTTTAACATGCCAATACACAGACAAATACTG
>Location:NODE_268840_length_12752_cov_27.436010	Coordinate:339	Reads:1	Hits:1	Allocated_reads:1	Strand:-
TTTTAACATGCCAATACACAGACAAAT
>Location:NODE_268840_length_12752_cov_27.436010	Coordinate:343	Reads:1	Hits:1	Allocated_reads:1	Strand:-
CGAATAATTTTAACATGCCAATACACAGAC
>Location:NODE_268840_length_12752_cov_27.436010	Coordinate:346	Reads:1	Hits:1	Allocated_reads:1	Strand:-
CACGAATAATTTTAACATGCCAATACACA
>Location:NODE_268840_length_12752_cov_27.436010	Coordinate:346	Reads:1	Hits:1	Allocated_reads:1	Strand:-
CGAATAATTTTAACATGCCAATACACA
>Location:NODE_268840_length_12752_cov_27.436010	Coordinate:346	Reads:9	Hits:1	Allocated_reads:9	Strand:-
TCACGAATAATTTTAACATGCCAATACACA
>Location:NODE_268840_length_12752_cov_27.436010	Coordinate:346	Reads:1	Hits:1	Allocated_reads:1	Strand:-
TTCACGAATAATTTTAACATGCCAATACACA
>Location:NODE_268840_length_12752_cov_27.436010	Coordinate:347	Reads:1	Hits:1	Allocated_reads:1	Strand:-
TCACGAATAATTTTAACATGCCAATACAC
>Location:NODE_268840_length_12752_cov_27.436010	Coordinate:348	Reads:1	Hits:1	Allocated_reads:1	Strand:-
CACGAATAATTTTAACATGCCAATACA
>Location:NODE_268840_length_12752_cov_27.436010	Coordinate:348	Reads:7	Hits:1	Allocated_reads:7	Strand:-
TCACGAATAATTTTAACATGCCAATACA
>Location:NODE_268840_length_12752_cov_27.436010	Coordinate:348	Reads:5	Hits:1	Allocated_reads:5	Strand:-
TTCACGAATAATTTTAACATGCCAATACA
>Location:NODE_268840_length_12752_cov_27.436010	Coordinate:350	Reads:1	Hits:1	Allocated_reads:1	Strand:+
TATTGGCATGTTAAAATTATTCGTGAA
>Location:NODE_268840_length_12752_cov_27.436010	Coordinate:353	Reads:1	Hits:1	Allocated_reads:1	Strand:+
TGGCATGTTAAAATTATTCGTGAAGGT
>Location:NODE_268840_length_12752_cov_27.436010	Coordinate:356	Reads:1	Hits:1	Allocated_reads:1	Strand:+
CATGTTAAAATTATTCGTGAAGGTAATT
>Location:NODE_268840_length_12752_cov_27.436010	Coordinate:363	Reads:1	Hits:1	Allocated_reads:1	Strand:-
TGACATTAAATTACCTTCACGAATAATTT
>Location:NODE_268840_length_12752_cov_27.436010	Coordinate:367	Reads:1	Hits:1	Allocated_reads:1	Strand:+
TATTCGTGAAGGTAATTTAATGTCA
>Location:NODE_268840_length_12752_cov_27.436010	Coordinate:375	Reads:1	Hits:1	Allocated_reads:1	Strand:-
TGCAAATGTAATGTGACATTAAATTACCTT
>Location:NODE_268840_length_12752_cov_27.436010	Coordinate:376	Reads:1	Hits:1	Allocated_reads:1	Strand:-
AATGTAATGTGACATTAAATTACCT
>Location:NODE_268840_length_12752_cov_27.436010	Coordinate:382	Reads:1	Hits:1	Allocated_reads:1	Strand:-
CTTTGCAAATGTAATGTGACATTAAA
>Location:NODE_268840_length_12752_cov_27.436010	Coordinate:386	Reads:1	Hits:1	Allocated_reads:1	Strand:+
ATGTCACATTACATTTGCAAAGTGTTT
>Location:NODE_268840_length_12752_cov_27.436010	Coordinate:392	Reads:1	Hits:1	Allocated_reads:1	Strand:-
TACCAGTGCAAACACTTTGCAAATGTAATG
>Location:NODE_268840_length_12752_cov_27.436010	Coordinate:399	Reads:1	Hits:1	Allocated_reads:1	Strand:-
TAATATACCAGTGCAAACACTTTGCAAA
>Location:NODE_268840_length_12752_cov_27.436010	Coordinate:401	Reads:1	Hits:1	Allocated_reads:1	Strand:-
TCAGACTAATATACCAGTGCAAACACTTTGCA
>Location:NODE_268840_length_12752_cov_27.436010	Coordinate:403	Reads:1	Hits:1	Allocated_reads:1	Strand:-
TCAGACTAATATACCAGTGCAAACACTTTG
>Location:NODE_268840_length_12752_cov_27.436010	Coordinate:404	Reads:4	Hits:1	Allocated_reads:4	Strand:-
TCAGACTAATATACCAGTGCAAACACTTT
>Location:NODE_268840_length_12752_cov_27.436010	Coordinate:405	Reads:17	Hits:1	Allocated_reads:17	Strand:-
TCAGACTAATATACCAGTGCAAACACTT
>Location:NODE_268840_length_12752_cov_27.436010	Coordinate:406	Reads:1	Hits:1	Allocated_reads:1	Strand:-
AATCAGACTAATATACCAGTGCAAACACT
>Location:NODE_268840_length_12752_cov_27.436010	Coordinate:406	Reads:1	Hits:1	Allocated_reads:1	Strand:-
TAATCAGACTAATATACCAGTGCAAACACT
>Location:NODE_268840_length_12752_cov_27.436010	Coordinate:406	Reads:32	Hits:1	Allocated_reads:32	Strand:-
TCAGACTAATATACCAGTGCAAACACT
>Location:NODE_268840_length_12752_cov_27.436010	Coordinate:407	Reads:2	Hits:1	Allocated_reads:2	Strand:-
AATCAGACTAATATACCAGTGCAAACAC
>Location:NODE_268840_length_12752_cov_27.436010	Coordinate:407	Reads:1	Hits:1	Allocated_reads:1	Strand:-
CTAATCAGACTAATATACCAGTGCAAACAC
>Location:NODE_268840_length_12752_cov_27.436010	Coordinate:407	Reads:7	Hits:1	Allocated_reads:7	Strand:-
TAATCAGACTAATATACCAGTGCAAACAC
>Location:NODE_268840_length_12752_cov_27.436010	Coordinate:407	Reads:24	Hits:1	Allocated_reads:24	Strand:-
TCAGACTAATATACCAGTGCAAACAC
>Location:NODE_268840_length_12752_cov_27.436010	Coordinate:408	Reads:1	Hits:1	Allocated_reads:1	Strand:-
TGCTAATCAGACTAATATACCAGTGCAAACA
>Location:NODE_268840_length_12752_cov_27.436010	Coordinate:408	Reads:1	Hits:1	Allocated_reads:1	Strand:-
TTGCTAATCAGACTAATATACCAGTGCAAACT
>Location:NODE_268840_length_12752_cov_27.436010	Coordinate:409	Reads:1	Hits:1	Allocated_reads:1	Strand:-
CTAATCAGACTAATATACCAGTGCAAAC
>Location:NODE_268840_length_12752_cov_27.436010	Coordinate:409	Reads:3	Hits:1	Allocated_reads:3	Strand:-
TAATCAGACTAATATACCAGTGCAAAC
>Location:NODE_268840_length_12752_cov_27.436010	Coordinate:409	Reads:4	Hits:1	Allocated_reads:4	Strand:-
TCAGACTAATATACCAGTGCAAAC
>Location:NODE_268840_length_12752_cov_27.436010	Coordinate:409	Reads:3	Hits:1	Allocated_reads:3	Strand:-
TGCTAATCAGACTAATATACCAGTGCAAAC
>Location:NODE_268840_length_12752_cov_27.436010	Coordinate:410	Reads:2	Hits:1	Allocated_reads:2	Strand:-
TGCTAATCAGACTAATATACCAGTGCAAA
>Location:NODE_268840_length_12752_cov_27.436010	Coordinate:412	Reads:1	Hits:1	Allocated_reads:1	Strand:-
ATTTGCTAATCAGACTAATATACCAGTGCA
>Location:NODE_268840_length_12752_cov_27.436010	Coordinate:412	Reads:1	Hits:1	Allocated_reads:1	Strand:-
TGCTAATCAGACTAATATACCAGTGCA
>Location:NODE_268840_length_12752_cov_27.436010	Coordinate:412	Reads:1	Hits:1	Allocated_reads:1	Strand:-
TTGCTAATCAGACTAATATACCAGTGCA
>Location:NODE_268840_length_12752_cov_27.436010	Coordinate:412	Reads:1	Hits:1	Allocated_reads:1	Strand:-
TTTGCTAATCAGACTAATATACCAGTGCA
>Location:NODE_268840_length_12752_cov_27.436010	Coordinate:413	Reads:1	Hits:1	Allocated_reads:1	Strand:-
ATTTGCTAATCAGACTAATATACCAGTGT
>Location:NODE_268840_length_12752_cov_27.436010	Coordinate:413	Reads:1	Hits:1	Allocated_reads:1	Strand:-
TTGCTAATCAGACTAATATACCAGTGC
>Location:NODE_268840_length_12752_cov_27.436010	Coordinate:413	Reads:2	Hits:1	Allocated_reads:2	Strand:-
TTTGCTAATCAGACTAATATACCAGTGC
>Location:NODE_268840_length_12752_cov_27.436010	Coordinate:414	Reads:3	Hits:1	Allocated_reads:3	Strand:-
TTTGCTAATCAGACTAATATACCAGTG
>Location:NODE_268840_length_12752_cov_27.436010	Coordinate:423	Reads:1	Hits:1	Allocated_reads:1	Strand:+
ATTAGTCTGATTAGCAAATGCGTA
>Location:NODE_268840_length_12752_cov_27.436010	Coordinate:423	Reads:7	Hits:1	Allocated_reads:7	Strand:+
ATTAGTCTGATTAGCAAATGCGTT
>Location:NODE_268840_length_12752_cov_27.436010	Coordinate:423	Reads:2	Hits:1	Allocated_reads:2	Strand:+
ATTAGTCTGATTAGCAAATGCGTTG
>Location:NODE_268840_length_12752_cov_27.436010	Coordinate:423	Reads:1	Hits:1	Allocated_reads:1	Strand:+
ATTAGTCTGATTAGCAAATGCGTTGT
>Location:NODE_268840_length_12752_cov_27.436010	Coordinate:423	Reads:2	Hits:1	Allocated_reads:2	Strand:+
ATTAGTCTGATTAGCAAATGCGTTGTGAT
>Location:NODE_268840_length_12752_cov_27.436010	Coordinate:423	Reads:2	Hits:1	Allocated_reads:2	Strand:+
ATTAGTCTGATTAGCAAATGCGTTGTGATT
>Location:NODE_268840_length_12752_cov_27.436010	Coordinate:426	Reads:1	Hits:1	Allocated_reads:1	Strand:-
TCACAACGCATTTGCTAATCAGACT
>Location:NODE_268840_length_12752_cov_27.436010	Coordinate:427	Reads:1	Hits:1	Allocated_reads:1	Strand:-
TTAAATCACAACGCATTTGCTAATCAGAC
>Location:NODE_268840_length_12752_cov_27.436010	Coordinate:430	Reads:1	Hits:1	Allocated_reads:1	Strand:+
TGATTAGCAAATGCGTTGTGATTTAAGGCA
>Location:NODE_268840_length_12752_cov_27.436010	Coordinate:433	Reads:1	Hits:1	Allocated_reads:1	Strand:-
TTCTGCCTTAAATCACAACGCATTTGCTAA
>Location:NODE_268840_length_12752_cov_27.436010	Coordinate:434	Reads:1	Hits:1	Allocated_reads:1	Strand:+
TAGCAAATGCGTTGTGATTTAAGGC
>Location:NODE_268840_length_12752_cov_27.436010	Coordinate:436	Reads:1	Hits:1	Allocated_reads:1	Strand:-
TTTCTGCCTTAAATCACAACGCATTTGC
>Location:NODE_268840_length_12752_cov_27.436010	Coordinate:436	Reads:1	Hits:1	Allocated_reads:1	Strand:-
TTTTTCTGCCTTAAATCACAACGCATTTGC
>Location:NODE_268840_length_12752_cov_27.436010	Coordinate:439	Reads:1	Hits:1	Allocated_reads:1	Strand:-
TAGTATTTTTCTGCCTTAAATCACAACGCATT
>Location:NODE_268840_length_12752_cov_27.436010	Coordinate:441	Reads:2	Hits:1	Allocated_reads:2	Strand:-
TAGTATTTTTCTGCCTTAAATCACAACGCA
>Location:NODE_268840_length_12752_cov_27.436010	Coordinate:442	Reads:2	Hits:1	Allocated_reads:2	Strand:-
TAGTATTTTTCTGCCTTAAATCACAACGC
>Location:NODE_268840_length_12752_cov_27.436010	Coordinate:443	Reads:6	Hits:1	Allocated_reads:6	Strand:-
TAGTATTTTTCTGCCTTAAATCACAACG
>Location:NODE_268840_length_12752_cov_27.436010	Coordinate:446	Reads:1	Hits:1	Allocated_reads:1	Strand:-
AATAGTATTTTTCTGCCTTAAATCACA
>Location:NODE_268840_length_12752_cov_27.436010	Coordinate:446	Reads:1	Hits:1	Allocated_reads:1	Strand:-
TAGTATTTTTCTGCCTTAAATCACA
>Location:NODE_268840_length_12752_cov_27.436010	Coordinate:457	Reads:1	Hits:1	Allocated_reads:1	Strand:-
TACATGGCATTTTAAATAGTATTTTTCTGT
>Location:NODE_268840_length_12752_cov_27.436010	Coordinate:467	Reads:1	Hits:1	Allocated_reads:1	Strand:-
GTACTCTCTTTACATGGCATTTTAAATAGT
>Location:NODE_268840_length_12752_cov_27.436010	Coordinate:469	Reads:1	Hits:1	Allocated_reads:1	Strand:-
TACTCTCTTTACATGGCATTTTAAATA
>Location:NODE_268840_length_12752_cov_27.436010	Coordinate:475	Reads:1	Hits:1	Allocated_reads:1	Strand:-
AACCAACCAGTACTCTCTTTACATGGCATTT
>Location:NODE_268840_length_12752_cov_27.436010	Coordinate:475	Reads:1	Hits:1	Allocated_reads:1	Strand:-
ACCAACCAGTACTCTCTTTACATGGCATTT
>Location:NODE_268840_length_12752_cov_27.436010	Coordinate:475	Reads:1	Hits:1	Allocated_reads:1	Strand:-
CCAACCAGTACTCTCTTTACATGGCATTT
>Location:NODE_268840_length_12752_cov_27.436010	Coordinate:477	Reads:1	Hits:1	Allocated_reads:1	Strand:-
AAACCAACCAGTACTCTCTTTACATGGCAT
>Location:NODE_268840_length_12752_cov_27.436010	Coordinate:477	Reads:1	Hits:1	Allocated_reads:1	Strand:-
ACCAACCAGTACTCTCTTTACATGGCAT
>Location:NODE_268840_length_12752_cov_27.436010	Coordinate:479	Reads:3	Hits:1	Allocated_reads:3	Strand:-
AAACCAACCAGTACTCTCTTTACATGGC
>Location:NODE_268840_length_12752_cov_27.436010	Coordinate:479	Reads:3	Hits:1	Allocated_reads:3	Strand:-
AACCAACCAGTACTCTCTTTACATGGC
>Location:NODE_268840_length_12752_cov_27.436010	Coordinate:480	Reads:1	Hits:1	Allocated_reads:1	Strand:-
AAACCAACCAGTACTCTCTTTACATGG
>Location:NODE_268840_length_12752_cov_27.436010	Coordinate:482	Reads:1	Hits:1	Allocated_reads:1	Strand:-
GACAAAACCAACCAGTACTCTCTTTACAT
>Location:NODE_268840_length_12752_cov_27.436010	Coordinate:483	Reads:1	Hits:1	Allocated_reads:1	Strand:-
AAAACCAACCAGTACTCTCTTTACA
>Location:NODE_268840_length_12752_cov_27.436010	Coordinate:483	Reads:1	Hits:1	Allocated_reads:1	Strand:-
GACAAAACCAACCAGTACTCTCTTTACA
>Location:NODE_268840_length_12752_cov_27.436010	Coordinate:484	Reads:2	Hits:1	Allocated_reads:2	Strand:-
AGACAAAACCAACCAGTACTCTCTTTAC
>Location:NODE_268840_length_12752_cov_27.436010	Coordinate:484	Reads:1	Hits:1	Allocated_reads:1	Strand:-
CAAGACAAAACCAACCAGTACTCTCTTTAC
>Location:NODE_268840_length_12752_cov_27.436010	Coordinate:484	Reads:3	Hits:1	Allocated_reads:3	Strand:-
GACAAAACCAACCAGTACTCTCTTTAC
>Location:NODE_268840_length_12752_cov_27.436010	Coordinate:484	Reads:3	Hits:1	Allocated_reads:3	Strand:-
GCAAGACAAAACCAACCAGTACTCTCTTTAC
>Location:NODE_268840_length_12752_cov_27.436010	Coordinate:485	Reads:1	Hits:1	Allocated_reads:1	Strand:-
CAAGACAAAACCAACCAGTACTCTCTTTA
>Location:NODE_268840_length_12752_cov_27.436010	Coordinate:485	Reads:1	Hits:1	Allocated_reads:1	Strand:-
GCAAGACAAAACCAACCAGTACTCTCTTTA
>Location:NODE_268840_length_12752_cov_27.436010	Coordinate:486	Reads:2	Hits:1	Allocated_reads:2	Strand:+
AAAGAGAGTACTGGTTGGTTTTGT
>Location:NODE_268840_length_12752_cov_27.436010	Coordinate:487	Reads:1	Hits:1	Allocated_reads:1	Strand:+
AAGAGAGTACTGGTTGGTTTTGTCTTGC
>Location:NODE_268840_length_12752_cov_27.436010	Coordinate:487	Reads:1	Hits:1	Allocated_reads:1	Strand:-
AGCAAGACAAAACCAACCAGTACTCTCTT
>Location:NODE_268840_length_12752_cov_27.436010	Coordinate:490	Reads:1	Hits:1	Allocated_reads:1	Strand:+
AGAGTACTGGTTGGTTTTGTCTTGCT
>Location:NODE_268840_length_12752_cov_27.436010	Coordinate:490	Reads:1	Hits:1	Allocated_reads:1	Strand:-
CAGCAAGACAAAACCAACCAGTACTCT
>Location:NODE_268840_length_12752_cov_27.436010	Coordinate:490	Reads:1	Hits:1	Allocated_reads:1	Strand:-
GCAAGACAAAACCAACCAGTACTCT
>Location:NODE_268840_length_12752_cov_27.436010	Coordinate:490	Reads:1	Hits:1	Allocated_reads:1	Strand:-
TCAGCAAGACAAAACCAACCAGTACTCT
>Location:NODE_268840_length_12752_cov_27.436010	Coordinate:491	Reads:1	Hits:1	Allocated_reads:1	Strand:-
AAGTCAGCAAGACAAAACCAACCAGTACTC
>Location:NODE_268840_length_12752_cov_27.436010	Coordinate:493	Reads:1	Hits:1	Allocated_reads:1	Strand:-
AAAAGTCAGCAAGACAAAACCAACCAGTAC
>Location:NODE_268840_length_12752_cov_27.436010	Coordinate:495	Reads:1	Hits:1	Allocated_reads:1	Strand:-
AAAAGTCAGCAAGACAAAACCAACCAGT
>Location:NODE_268840_length_12752_cov_27.436010	Coordinate:495	Reads:1	Hits:1	Allocated_reads:1	Strand:+
ACTGGTTGGTTTTGTCTTGCTGAC
>Location:NODE_268840_length_12752_cov_27.436010	Coordinate:498	Reads:1	Hits:1	Allocated_reads:1	Strand:-
TGACAAAAAGTCAGCAAGACAAAACCAACC
>Location:NODE_268840_length_12752_cov_27.436010	Coordinate:507	Reads:1	Hits:1	Allocated_reads:1	Strand:-
CATGAGAAAATGACAAAAAGTCAGCAAGACT
>Location:NODE_268840_length_12752_cov_27.436010	Coordinate:507	Reads:1	Hits:1	Allocated_reads:1	Strand:-
TGAGAAAATGACAAAAAGTCAGCAAGACA
>Location:NODE_268840_length_12752_cov_27.436010	Coordinate:508	Reads:1	Hits:1	Allocated_reads:1	Strand:-
TGAGAAAATGACAAAAAGTCAGCAAGAC
>Location:NODE_268840_length_12752_cov_27.436010	Coordinate:525	Reads:2	Hits:1	Allocated_reads:2	Strand:-
AACCTGTACACATCTTCATGAGAAAATGA
>Location:NODE_268840_length_12752_cov_27.436010	Coordinate:525	Reads:2	Hits:1	Allocated_reads:2	Strand:-
ACCTGTACACATCTTCATGAGAAAATGA
>Location:NODE_268840_length_12752_cov_27.436010	Coordinate:525	Reads:1	Hits:1	Allocated_reads:1	Strand:-
CAACCTGTACACATCTTCATGAGAAAATGA
>Location:NODE_268840_length_12752_cov_27.436010	Coordinate:525	Reads:3	Hits:1	Allocated_reads:3	Strand:-
TCAACCTGTACACATCTTCATGAGAAAATGA
>Location:NODE_268840_length_12752_cov_27.436010	Coordinate:526	Reads:1	Hits:1	Allocated_reads:1	Strand:-
TCAACCTGTACACATCTTCATGAGAAAATG
>Location:NODE_268840_length_12752_cov_27.436010	Coordinate:528	Reads:1	Hits:1	Allocated_reads:1	Strand:-
TCAACCTGTACACATCTTCATGAGAAAA
>Location:NODE_268840_length_12752_cov_27.436010	Coordinate:530	Reads:2	Hits:1	Allocated_reads:2	Strand:-
TCTGCTCAACCTGTACACATCTTCATGAGAA
>Location:NODE_268840_length_12752_cov_27.436010	Coordinate:531	Reads:3	Hits:1	Allocated_reads:3	Strand:-
CTGCTCAACCTGTACACATCTTCATGAGA
>Location:NODE_268840_length_12752_cov_27.436010	Coordinate:531	Reads:2	Hits:1	Allocated_reads:2	Strand:-
TCAACCTGTACACATCTTCATGAGA
>Location:NODE_268840_length_12752_cov_27.436010	Coordinate:531	Reads:3	Hits:1	Allocated_reads:3	Strand:-
TCAATCTGCTCAACCTGTACACATCTTCATGAGA
>Location:NODE_268840_length_12752_cov_27.436010	Coordinate:531	Reads:36	Hits:1	Allocated_reads:36	Strand:-
TCTGCTCAACCTGTACACATCTTCATGAGA
>Location:NODE_268840_length_12752_cov_27.436010	Coordinate:531	Reads:19	Hits:1	Allocated_reads:19	Strand:-
TGCTCAACCTGTACACATCTTCATGAGA
>Location:NODE_268840_length_12752_cov_27.436010	Coordinate:532	Reads:3	Hits:1	Allocated_reads:3	Strand:-
TCTGCTCAACCTGTACACATCTTCATGAG
>Location:NODE_268840_length_12752_cov_27.436010	Coordinate:533	Reads:1	Hits:1	Allocated_reads:1	Strand:-
AATCTGCTCAACCTGTACACATCTTCATGA
>Location:NODE_268840_length_12752_cov_27.436010	Coordinate:533	Reads:1	Hits:1	Allocated_reads:1	Strand:-
ATCTGCTCAACCTGTACACATCTTCATGA
>Location:NODE_268840_length_12752_cov_27.436010	Coordinate:533	Reads:3	Hits:1	Allocated_reads:3	Strand:-
CAATCTGCTCAACCTGTACACATCTTCATGA
>Location:NODE_268840_length_12752_cov_27.436010	Coordinate:533	Reads:11	Hits:1	Allocated_reads:11	Strand:-
TCAATCTGCTCAACCTGTACACATCTTCATGA
>Location:NODE_268840_length_12752_cov_27.436010	Coordinate:533	Reads:8	Hits:1	Allocated_reads:8	Strand:-
TCTGCTCAACCTGTACACATCTTCATGA
>Location:NODE_268840_length_12752_cov_27.436010	Coordinate:533	Reads:3	Hits:1	Allocated_reads:3	Strand:-
TGCTCAACCTGTACACATCTTCATGA
>Location:NODE_268840_length_12752_cov_27.436010	Coordinate:534	Reads:1	Hits:1	Allocated_reads:1	Strand:-
TCAATCTGCTCAACCTGTACACATCTTCATT
>Location:NODE_268840_length_12752_cov_27.436010	Coordinate:534	Reads:12	Hits:1	Allocated_reads:12	Strand:-
TCAATCTGCTCAACCTGTACACATCTTCATG
>Location:NODE_268840_length_12752_cov_27.436010	Coordinate:534	Reads:1	Hits:1	Allocated_reads:1	Strand:-
TGCTCAACCTGTACACATCTTCATG
>Location:NODE_268840_length_12752_cov_27.436010	Coordinate:535	Reads:1	Hits:1	Allocated_reads:1	Strand:-
CAATCTGCTCAACCTGTACACATCTTCAT
>Location:NODE_268840_length_12752_cov_27.436010	Coordinate:535	Reads:1	Hits:1	Allocated_reads:1	Strand:-
TCAATCTGCTCAACCTGTACACATCTTAAT
>Location:NODE_268840_length_12752_cov_27.436010	Coordinate:535	Reads:2	Hits:1	Allocated_reads:2	Strand:-
TCAATCTGCTCAACCTGTACACATCTTCAT
>Location:NODE_268840_length_12752_cov_27.436010	Coordinate:536	Reads:2	Hits:1	Allocated_reads:2	Strand:-
CAATCTGCTCAACCTGTACACATCTTCA
>Location:NODE_268840_length_12752_cov_27.436010	Coordinate:536	Reads:24	Hits:1	Allocated_reads:24	Strand:-
TCAATCTGCTCAACCTGTACACATCTTCA
>Location:NODE_268840_length_12752_cov_27.436010	Coordinate:537	Reads:1	Hits:1	Allocated_reads:1	Strand:-
CAATCTGCTCAACCTGTACACATCTTC
>Location:NODE_268840_length_12752_cov_27.436010	Coordinate:537	Reads:1	Hits:1	Allocated_reads:1	Strand:-
TCAATCTGCTCAACCTGTACACATCTTA
>Location:NODE_268840_length_12752_cov_27.436010	Coordinate:537	Reads:6	Hits:1	Allocated_reads:6	Strand:-
TCAATCTGCTCAACCTGTACACATCTTC
>Location:NODE_268840_length_12752_cov_27.436010	Coordinate:538	Reads:7	Hits:1	Allocated_reads:7	Strand:-
TCAATCTGCTCAACCTGTACACATCTT
>Location:NODE_268840_length_12752_cov_27.436010	Coordinate:539	Reads:1	Hits:1	Allocated_reads:1	Strand:-
CTCTCAATCTGCTCAACCTGTACACATCT
>Location:NODE_268840_length_12752_cov_27.436010	Coordinate:539	Reads:5	Hits:1	Allocated_reads:5	Strand:-
TCAATCTGCTCAACCTGTACACATCT
>Location:NODE_268840_length_12752_cov_27.436010	Coordinate:539	Reads:1	Hits:1	Allocated_reads:1	Strand:-
TCTCAATCTGCTCAACCTGTACACATCC
>Location:NODE_268840_length_12752_cov_27.436010	Coordinate:539	Reads:10	Hits:1	Allocated_reads:10	Strand:-
TCTCAATCTGCTCAACCTGTACACATCT
>Location:NODE_268840_length_12752_cov_27.436010	Coordinate:540	Reads:2	Hits:1	Allocated_reads:2	Strand:-
CAATCTGCTCAACCTGTACACATC
>Location:NODE_268840_length_12752_cov_27.436010	Coordinate:540	Reads:1	Hits:1	Allocated_reads:1	Strand:-
CTCTCAATCTGCTCAACCTGTACACATC
>Location:NODE_268840_length_12752_cov_27.436010	Coordinate:540	Reads:2	Hits:1	Allocated_reads:2	Strand:-
TCAATCTGCTCAACCTGTACACATC
>Location:NODE_268840_length_12752_cov_27.436010	Coordinate:540	Reads:7	Hits:1	Allocated_reads:7	Strand:-
TCTCAATCTGCTCAACCTGTACACATC
>Location:NODE_268840_length_12752_cov_27.436010	Coordinate:542	Reads:1	Hits:1	Allocated_reads:1	Strand:-
CTCTCAATCTGCTCAACCTGTACACA
>Location:NODE_268840_length_12752_cov_27.436010	Coordinate:542	Reads:1	Hits:1	Allocated_reads:1	Strand:-
TCACTCTCAATCTGCTCAACCTGTACACA
>Location:NODE_268840_length_12752_cov_27.436010	Coordinate:542	Reads:2	Hits:1	Allocated_reads:2	Strand:-
TCTCAATCTGCTCAACCTGTACACA
>Location:NODE_268840_length_12752_cov_27.436010	Coordinate:546	Reads:2	Hits:1	Allocated_reads:2	Strand:-
TCTTCACTCTCAATCTGCTCAACCTGTA
>Location:NODE_268840_length_12752_cov_27.436010	Coordinate:547	Reads:1	Hits:1	Allocated_reads:1	Strand:-
TTCTTCACTCTCAATCTGCTCAACCTGT
>Location:NODE_268840_length_12752_cov_27.436010	Coordinate:549	Reads:1	Hits:1	Allocated_reads:1	Strand:+
AGGTTGAGCAGATTGAGAGTGAAGA
>Location:NODE_268840_length_12752_cov_27.436010	Coordinate:549	Reads:1	Hits:1	Allocated_reads:1	Strand:+
AGGTTGAGCAGATTGAGAGTGAAGAACA
>Location:NODE_268840_length_12752_cov_27.436010	Coordinate:551	Reads:1	Hits:1	Allocated_reads:1	Strand:+
GTTGAGCAGATTGAGAGTGAAGAACA
>Location:NODE_268840_length_12752_cov_27.436010	Coordinate:554	Reads:1	Hits:1	Allocated_reads:1	Strand:-
TGACATGTTCTTCACTCTCAATCTGCTC
>Location:NODE_268840_length_12752_cov_27.436010	Coordinate:555	Reads:3	Hits:1	Allocated_reads:3	Strand:+
AGCAGATTGAGAGTGAAGAACATG
>Location:NODE_268840_length_12752_cov_27.436010	Coordinate:555	Reads:10	Hits:1	Allocated_reads:10	Strand:+
AGCAGATTGAGAGTGAAGAACATGT
>Location:NODE_268840_length_12752_cov_27.436010	Coordinate:555	Reads:6	Hits:1	Allocated_reads:6	Strand:+
AGCAGATTGAGAGTGAAGAACATGTC
>Location:NODE_268840_length_12752_cov_27.436010	Coordinate:555	Reads:1	Hits:1	Allocated_reads:1	Strand:+
AGCAGATTGAGAGTGAAGAACATGTCA
>Location:NODE_268840_length_12752_cov_27.436010	Coordinate:555	Reads:1	Hits:1	Allocated_reads:1	Strand:+
AGCAGATTGAGAGTGAAGAACATGTCT
>Location:NODE_268840_length_12752_cov_27.436010	Coordinate:555	Reads:1	Hits:1	Allocated_reads:1	Strand:+
AGCAGATTGAGAGTGAAGAACATGTCAT
>Location:NODE_268840_length_12752_cov_27.436010	Coordinate:555	Reads:2	Hits:1	Allocated_reads:2	Strand:+
AGCAGATTGAGAGTGAAGAACATGTCAAAAAG
>Location:NODE_268840_length_12752_cov_27.436010	Coordinate:555	Reads:1	Hits:1	Allocated_reads:1	Strand:+
AGCAGATTGAGAGTGAAGAACATGTCAAAAAGAA
>Location:NODE_268840_length_12752_cov_27.436010	Coordinate:555	Reads:1	Hits:1	Allocated_reads:1	Strand:-
TGACATGTTCTTCACTCTCAATCTGCT
>Location:NODE_268840_length_12752_cov_27.436010	Coordinate:556	Reads:1	Hits:1	Allocated_reads:1	Strand:+
GCAGATTGAGAGTGAAGAACATGTCA
>Location:NODE_268840_length_12752_cov_27.436010	Coordinate:557	Reads:3	Hits:1	Allocated_reads:3	Strand:+
CAGATTGAGAGTGAAGAACATGTC
>Location:NODE_268840_length_12752_cov_27.436010	Coordinate:557	Reads:1	Hits:1	Allocated_reads:1	Strand:+
CAGATTGAGAGTGAAGAACATGTCAAA
>Location:NODE_268840_length_12752_cov_27.436010	Coordinate:557	Reads:1	Hits:1	Allocated_reads:1	Strand:+
CAGATTGAGAGTGAAGAACATGTCAAAA
>Location:NODE_268840_length_12752_cov_27.436010	Coordinate:557	Reads:2	Hits:1	Allocated_reads:2	Strand:+
CAGATTGAGAGTGAAGAACATGTCAAAAAG
>Location:NODE_268840_length_12752_cov_27.436010	Coordinate:557	Reads:1	Hits:1	Allocated_reads:1	Strand:+
CAGATTGAGAGTGAAGAACATGTCAAAAAGT
>Location:NODE_268840_length_12752_cov_27.436010	Coordinate:562	Reads:1	Hits:1	Allocated_reads:1	Strand:-
TGAGTCTTCTTTTTGACATGTTCTTCACTCTTT
>Location:NODE_268840_length_12752_cov_27.436010	Coordinate:564	Reads:1	Hits:1	Allocated_reads:1	Strand:+
AGAGTGAAGAACATGTCAAAAAGAA
>Location:NODE_268840_length_12752_cov_27.436010	Coordinate:564	Reads:1	Hits:1	Allocated_reads:1	Strand:-
TCTGAGTCTTCTTTTTGACATGTTCTTCACTCT
>Location:NODE_268840_length_12752_cov_27.436010	Coordinate:565	Reads:9	Hits:1	Allocated_reads:9	Strand:-
TCTGAGTCTTCTTTTTGACATGTTCTTCACTC
>Location:NODE_268840_length_12752_cov_27.436010	Coordinate:565	Reads:1	Hits:1	Allocated_reads:1	Strand:-
TGAGTCTTCTTTTTGACATGTTCTTCACTC
>Location:NODE_268840_length_12752_cov_27.436010	Coordinate:566	Reads:12	Hits:1	Allocated_reads:12	Strand:-
TCTGAGTCTTCTTTTTGACATGTTCTTCACT
>Location:NODE_268840_length_12752_cov_27.436010	Coordinate:567	Reads:9	Hits:1	Allocated_reads:9	Strand:-
TCTGAGTCTTCTTTTTGACATGTTCTTCAC
>Location:NODE_268840_length_12752_cov_27.436010	Coordinate:568	Reads:8	Hits:1	Allocated_reads:8	Strand:-
TCTGAGTCTTCTTTTTGACATGTTCTTCA
>Location:NODE_268840_length_12752_cov_27.436010	Coordinate:569	Reads:4	Hits:1	Allocated_reads:4	Strand:-
TCTGAGTCTTCTTTTTGACATGTTCTTC
>Location:NODE_268840_length_12752_cov_27.436010	Coordinate:570	Reads:4	Hits:1	Allocated_reads:4	Strand:-
TCTGAGTCTTCTTTTTGACATGTTCTT
>Location:NODE_268840_length_12752_cov_27.436010	Coordinate:571	Reads:3	Hits:1	Allocated_reads:3	Strand:-
TCTGAGTCTTCTTTTTGACATGTTCT
>Location:NODE_268840_length_12752_cov_27.436010	Coordinate:577	Reads:1	Hits:1	Allocated_reads:1	Strand:-
TCAGGACAAAGTCTGAGTCTTCTTTTTGACA
>Location:NODE_268840_length_12752_cov_27.436010	Coordinate:577	Reads:1	Hits:1	Allocated_reads:1	Strand:-
TTCAGGACAAAGTCTGAGTCTTCTTTTTGACA
>Location:NODE_268840_length_12752_cov_27.436010	Coordinate:579	Reads:1	Hits:1	Allocated_reads:1	Strand:+
TCAAAAAGAAGACTCAGACTTTGTCCT
>Location:NODE_268840_length_12752_cov_27.436010	Coordinate:579	Reads:1	Hits:1	Allocated_reads:1	Strand:-
TCAGGACAAAGTCTGAGTCTTCTTTTTGA
>Location:NODE_268840_length_12752_cov_27.436010	Coordinate:582	Reads:2	Hits:1	Allocated_reads:2	Strand:-
TGCTTCAGGACAAAGTCTGAGTCTTCTTTT
>Location:NODE_268840_length_12752_cov_27.436010	Coordinate:583	Reads:1	Hits:1	Allocated_reads:1	Strand:-
TGCTTCAGGACAAAGTCTGAGTCTTCTTT
>Location:NODE_268840_length_12752_cov_27.436010	Coordinate:584	Reads:1	Hits:1	Allocated_reads:1	Strand:-
TCTGCTTCAGGACAAAGTCTGAGTCTTCTT
>Location:NODE_268840_length_12752_cov_27.436010	Coordinate:584	Reads:1	Hits:1	Allocated_reads:1	Strand:-
TGCTTCAGGACAAAGTCTGAGTCTTCTT
>Location:NODE_268840_length_12752_cov_27.436010	Coordinate:585	Reads:1	Hits:1	Allocated_reads:1	Strand:+
AGAAGACTCAGACTTTGTCCTGAAGC
>Location:NODE_268840_length_12752_cov_27.436010	Coordinate:585	Reads:2	Hits:1	Allocated_reads:2	Strand:-
TCTGCTTCAGGACAAAGTCTGAGTCTTCT
>Location:NODE_268840_length_12752_cov_27.436010	Coordinate:587	Reads:12	Hits:1	Allocated_reads:12	Strand:+
AAGACTCAGACTTTGTCCTGAAGC
>Location:NODE_268840_length_12752_cov_27.436010	Coordinate:587	Reads:2	Hits:1	Allocated_reads:2	Strand:+
AAGACTCAGACTTTGTCCTGAAGCAGA
>Location:NODE_268840_length_12752_cov_27.436010	Coordinate:587	Reads:2	Hits:1	Allocated_reads:2	Strand:+
AAGACTCAGACTTTGTCCTGAAGCAGAGGC
>Location:NODE_268840_length_12752_cov_27.436010	Coordinate:588	Reads:1	Hits:1	Allocated_reads:1	Strand:-
CCTCTGCTTCAGGACAAAGTCTGAGTCT
>Location:NODE_268840_length_12752_cov_27.436010	Coordinate:588	Reads:1	Hits:1	Allocated_reads:1	Strand:-
CTCTGCTTCAGGACAAAGTCTGAGTCT
>Location:NODE_268840_length_12752_cov_27.436010	Coordinate:590	Reads:1	Hits:1	Allocated_reads:1	Strand:-
TCTGCTTCAGGACAAAGTCTGAGT
>Location:NODE_268840_length_12752_cov_27.436010	Coordinate:599	Reads:1	Hits:1	Allocated_reads:1	Strand:+
TTGTCCTGAAGCAGAGGCTGCTCACTTTA
>Location:NODE_268840_length_12752_cov_27.436010	Coordinate:601	Reads:1	Hits:1	Allocated_reads:1	Strand:+
GTCCTGAAGCAGAGGCTGCTCACTTT
>Location:NODE_268840_length_12752_cov_27.436010	Coordinate:602	Reads:1	Hits:1	Allocated_reads:1	Strand:+
TCCTGAAGCAGAGGCTGCTCACTTTA
>Location:NODE_268840_length_12752_cov_27.436010	Coordinate:606	Reads:1	Hits:1	Allocated_reads:1	Strand:-
AGATAAAATAAAGTGAGCAGCCTCTGCTTC
>Location:NODE_268840_length_12752_cov_27.436010	Coordinate:606	Reads:1	Hits:1	Allocated_reads:1	Strand:-
TCCAGATAAAATAAAGTGAGCAGCCTCTGCTTC
>Location:NODE_268840_length_12752_cov_27.436010	Coordinate:606	Reads:1	Hits:1	Allocated_reads:1	Strand:-
TCCAGATAAAATAAAGTGAGCAGCCTCTGCTTT
>Location:NODE_268840_length_12752_cov_27.436010	Coordinate:607	Reads:1	Hits:1	Allocated_reads:1	Strand:-
TTCCAGATAAAATAAAGTGAGCAGCCTCTGCTT
>Location:NODE_268840_length_12752_cov_27.436010	Coordinate:608	Reads:1	Hits:1	Allocated_reads:1	Strand:-
AGATAAAATAAAGTGAGCAGCCTCTGCT
>Location:NODE_268840_length_12752_cov_27.436010	Coordinate:608	Reads:1	Hits:1	Allocated_reads:1	Strand:-
CCAGATAAAATAAAGTGAGCAGCCTCTGCT
>Location:NODE_268840_length_12752_cov_27.436010	Coordinate:608	Reads:1	Hits:1	Allocated_reads:1	Strand:-
TAAAATAAAGTGAGCAGCCTCTGCT
>Location:NODE_268840_length_12752_cov_27.436010	Coordinate:608	Reads:2	Hits:1	Allocated_reads:2	Strand:-
TTCCAGATAAAATAAAGTGAGCAGCCTCTGCT
>Location:NODE_268840_length_12752_cov_27.436010	Coordinate:609	Reads:1	Hits:1	Allocated_reads:1	Strand:-
AGATAAAATAAAGTGAGCAGCCTCTGC
>Location:NODE_268840_length_12752_cov_27.436010	Coordinate:609	Reads:1	Hits:1	Allocated_reads:1	Strand:-
CCAGATAAAATAAAGTGAGCAGCCTCTGC
>Location:NODE_268840_length_12752_cov_27.436010	Coordinate:609	Reads:3	Hits:1	Allocated_reads:3	Strand:-
TTCCAGATAAAATAAAGTGAGCAGCCTCTGC
>Location:NODE_268840_length_12752_cov_27.436010	Coordinate:611	Reads:6	Hits:1	Allocated_reads:6	Strand:-
TCCAGATAAAATAAAGTGAGCAGCCTCT
>Location:NODE_268840_length_12752_cov_27.436010	Coordinate:611	Reads:4	Hits:1	Allocated_reads:4	Strand:-
TTCCAGATAAAATAAAGTGAGCAGCCTCT
>Location:NODE_268840_length_12752_cov_27.436010	Coordinate:612	Reads:1	Hits:1	Allocated_reads:1	Strand:-
CACTTCCAGATAAAATAAAGTGAGCAGCCTC
>Location:NODE_268840_length_12752_cov_27.436010	Coordinate:612	Reads:2	Hits:1	Allocated_reads:2	Strand:-
CTTCCAGATAAAATAAAGTGAGCAGCCTC
>Location:NODE_268840_length_12752_cov_27.436010	Coordinate:612	Reads:2	Hits:1	Allocated_reads:2	Strand:-
TCCAGATAAAATAAAGTGAGCAGCCTC
>Location:NODE_268840_length_12752_cov_27.436010	Coordinate:612	Reads:1	Hits:1	Allocated_reads:1	Strand:-
TTCCAGATAAAATAAAGTGAGTAGCCTC
>Location:NODE_268840_length_12752_cov_27.436010	Coordinate:612	Reads:25	Hits:1	Allocated_reads:25	Strand:-
TTCCAGATAAAATAAAGTGAGCAGCCTC
>Location:NODE_268840_length_12752_cov_27.436010	Coordinate:613	Reads:1	Hits:1	Allocated_reads:1	Strand:-
ACTTCCAGATAAAATAAAGTGAGCAGCCT
>Location:NODE_268840_length_12752_cov_27.436010	Coordinate:613	Reads:3	Hits:1	Allocated_reads:3	Strand:-
CACTTCCAGATAAAATAAAGTGAGCAGCCT
>Location:NODE_268840_length_12752_cov_27.436010	Coordinate:613	Reads:2	Hits:1	Allocated_reads:2	Strand:-
CTTCCAGATAAAATAAAGTGAGCAGCCT
>Location:NODE_268840_length_12752_cov_27.436010	Coordinate:613	Reads:1	Hits:1	Allocated_reads:1	Strand:-
TCACTTCCAGATAAAATAAAGTGAGCAGCCT
>Location:NODE_268840_length_12752_cov_27.436010	Coordinate:613	Reads:3	Hits:1	Allocated_reads:3	Strand:-
TTCCAGATAAAATAAAGTGAGCAGCCT
>Location:NODE_268840_length_12752_cov_27.436010	Coordinate:614	Reads:2	Hits:1	Allocated_reads:2	Strand:-
CACTTCCAGATAAAATAAAGTGAGCAGCC
>Location:NODE_268840_length_12752_cov_27.436010	Coordinate:614	Reads:1	Hits:1	Allocated_reads:1	Strand:-
TCACTTCCAGATAAAATAAAGTGAGCAGCC
>Location:NODE_268840_length_12752_cov_27.436010	Coordinate:615	Reads:1	Hits:1	Allocated_reads:1	Strand:-
TCACTTCCAGATAAAATAAAGTGAGCAGC
>Location:NODE_268840_length_12752_cov_27.436010	Coordinate:621	Reads:1	Hits:1	Allocated_reads:1	Strand:-
TTGTCACTTCCAGATAAAATAAAGTG
>Location:NODE_268840_length_12752_cov_27.436010	Coordinate:622	Reads:1	Hits:1	Allocated_reads:1	Strand:-
AAGTCTTGTCACTTCCAGATAAAATAAAGT
>Location:NODE_268840_length_12752_cov_27.436010	Coordinate:622	Reads:1	Hits:1	Allocated_reads:1	Strand:-
CAAGTCTTGTCACTTCCAGATAAAATAAAGT
>Location:NODE_268840_length_12752_cov_27.436010	Coordinate:622	Reads:1	Hits:1	Allocated_reads:1	Strand:-
TCTTGTCACTTCCAGATAAAATAAAGT
>Location:NODE_268840_length_12752_cov_27.436010	Coordinate:623	Reads:2	Hits:1	Allocated_reads:2	Strand:+
CTTTATTTTATCTGGAAGTGACAAGACT
>Location:NODE_268840_length_12752_cov_27.436010	Coordinate:626	Reads:1	Hits:1	Allocated_reads:1	Strand:+
TATTTTATCTGGAAGTGACAAGACT
>Location:NODE_268840_length_12752_cov_27.436010	Coordinate:628	Reads:1	Hits:1	Allocated_reads:1	Strand:-
TAAACAAGTCTTGTCACTTCCAGATAAAA
>Location:NODE_268840_length_12752_cov_27.436010	Coordinate:628	Reads:1	Hits:1	Allocated_reads:1	Strand:+
TTTTATCTGGAAGTGACAAGACTTGTT
>Location:NODE_268840_length_12752_cov_27.436010	Coordinate:629	Reads:1	Hits:1	Allocated_reads:1	Strand:+
TTTATCTGGAAGTGACAAGACTTGTTT
>Location:NODE_268840_length_12752_cov_27.436010	Coordinate:630	Reads:2	Hits:1	Allocated_reads:2	Strand:+
TTATCTGGAAGTGACAAGACTTGTT
>Location:NODE_268840_length_12752_cov_27.436010	Coordinate:630	Reads:1	Hits:1	Allocated_reads:1	Strand:+
TTATCTGGAAGTGACAAGACTTGTTA
>Location:NODE_268840_length_12752_cov_27.436010	Coordinate:630	Reads:5	Hits:1	Allocated_reads:5	Strand:+
TTATCTGGAAGTGACAAGACTTGTTT
>Location:NODE_268840_length_12752_cov_27.436010	Coordinate:630	Reads:1	Hits:1	Allocated_reads:1	Strand:+
TTATCTGGAAGTGACAAGACTTGTTTAAAGGCCC
>Location:NODE_268840_length_12752_cov_27.436010	Coordinate:631	Reads:2	Hits:1	Allocated_reads:2	Strand:+
TATCTGGAAGTGACAAGACTTGTTT
>Location:NODE_268840_length_12752_cov_27.436010	Coordinate:633	Reads:1	Hits:1	Allocated_reads:1	Strand:+
TCTGGAAGTGACAAGACTTGTTTAAAGGCCC
>Location:NODE_268840_length_12752_cov_27.436010	Coordinate:634	Reads:1	Hits:1	Allocated_reads:1	Strand:+
CTGGAAGTGACAAGACTTGTTTAAAG
>Location:NODE_268840_length_12752_cov_27.436010	Coordinate:634	Reads:1	Hits:1	Allocated_reads:1	Strand:+
CTGGAAGTGACAAGACTTGTTTAAAGGT
>Location:NODE_268840_length_12752_cov_27.436010	Coordinate:634	Reads:2	Hits:1	Allocated_reads:2	Strand:+
CTGGAAGTGACAAGACTTGTTTAAAGGCC
>Location:NODE_268840_length_12752_cov_27.436010	Coordinate:634	Reads:10	Hits:1	Allocated_reads:10	Strand:+
CTGGAAGTGACAAGACTTGTTTAAAGGCCC
>Location:NODE_268840_length_12752_cov_27.436010	Coordinate:635	Reads:1	Hits:1	Allocated_reads:1	Strand:+
TGGAAGTGACAAGACTTGTTTAAAGGCC
>Location:NODE_268840_length_12752_cov_27.436010	Coordinate:636	Reads:1	Hits:1	Allocated_reads:1	Strand:+
GGAAGTGACAAGACTTGTTTAAAGGT
>Location:NODE_268840_length_12752_cov_27.436010	Coordinate:636	Reads:1	Hits:1	Allocated_reads:1	Strand:+
GGAAGTGACAAGACTTGTTTAAAGGCT
>Location:NODE_268840_length_12752_cov_27.436010	Coordinate:636	Reads:1	Hits:1	Allocated_reads:1	Strand:-
TGGGCCTTTAAACAAGTCTTGTCACTTCC
>Location:NODE_268840_length_12752_cov_27.436010	Coordinate:637	Reads:2	Hits:1	Allocated_reads:2	Strand:+
GAAGTGACAAGACTTGTTTAAAGGCCC
>Location:NODE_268840_length_12752_cov_27.436010	Coordinate:638	Reads:1	Hits:1	Allocated_reads:1	Strand:-
TTGGGCCTTTAAACAAGTCTTGTCACTT
>Location:NODE_268840_length_12752_cov_27.436010	Coordinate:639	Reads:1	Hits:1	Allocated_reads:1	Strand:+
AGTGACAAGACTTGTTTAAAGGCC
>Location:NODE_268840_length_12752_cov_27.436010	Coordinate:639	Reads:3	Hits:1	Allocated_reads:3	Strand:+
AGTGACAAGACTTGTTTAAAGGCCC
>Location:NODE_268840_length_12752_cov_27.436010	Coordinate:639	Reads:1	Hits:1	Allocated_reads:1	Strand:+
AGTGACAAGACTTGTTTAAAGGCCCAA
>Location:NODE_268840_length_12752_cov_27.436010	Coordinate:639	Reads:4	Hits:1	Allocated_reads:4	Strand:-
ATTGGGCCTTTAAACAAGTCTTGTCACT
>Location:NODE_268840_length_12752_cov_27.436010	Coordinate:639	Reads:1	Hits:1	Allocated_reads:1	Strand:-
TCCATTGGGCCTTTAAACAAGTCTTGTCACT
>Location:NODE_268840_length_12752_cov_27.436010	Coordinate:639	Reads:1	Hits:1	Allocated_reads:1	Strand:-
TGATCCATTGGGCCTTTAAACAAGTCTTGTCACT
>Location:NODE_268840_length_12752_cov_27.436010	Coordinate:639	Reads:3	Hits:1	Allocated_reads:3	Strand:-
TGGGCCTTTAAACAAGTCTTGTCACT
>Location:NODE_268840_length_12752_cov_27.436010	Coordinate:639	Reads:1	Hits:1	Allocated_reads:1	Strand:-
TTGATCCATTGGGCCTTTAAACAAGTCTTGTCACT
>Location:NODE_268840_length_12752_cov_27.436010	Coordinate:639	Reads:1	Hits:1	Allocated_reads:1	Strand:-
TTGGGCCTTTAAACAAGTCTTGTCACA
>Location:NODE_268840_length_12752_cov_27.436010	Coordinate:639	Reads:2	Hits:1	Allocated_reads:2	Strand:-
TTGGGCCTTTAAACAAGTCTTGTCACT
>Location:NODE_268840_length_12752_cov_27.436010	Coordinate:641	Reads:2	Hits:1	Allocated_reads:2	Strand:-
TGATCCATTGGGCCTTTAAACAAGTCTTGTCT
>Location:NODE_268840_length_12752_cov_27.436010	Coordinate:642	Reads:1	Hits:1	Allocated_reads:1	Strand:-
TGATCCATTGGGCCTTTAAACAAGTCTTGTC
>Location:NODE_268840_length_12752_cov_27.436010	Coordinate:642	Reads:3	Hits:1	Allocated_reads:3	Strand:-
TTGATCCATTGGGCCTTTAAACAAGTCTTGTC
>Location:NODE_268840_length_12752_cov_27.436010	Coordinate:643	Reads:1	Hits:1	Allocated_reads:1	Strand:-
TCCATTGGGCCTTTAAACAAGTCTTGA
>Location:NODE_268840_length_12752_cov_27.436010	Coordinate:643	Reads:1	Hits:1	Allocated_reads:1	Strand:-
TCCATTGGGCCTTTAAACAAGTCTTGT
>Location:NODE_268840_length_12752_cov_27.436010	Coordinate:643	Reads:6	Hits:1	Allocated_reads:6	Strand:-
TGATCCATTGGGCCTTTAAACAAGTCTTGT
>Location:NODE_268840_length_12752_cov_27.436010	Coordinate:643	Reads:1	Hits:1	Allocated_reads:1	Strand:-
TTGATCCATTGGGCCTTTAAACAAGTCTTGA
>Location:NODE_268840_length_12752_cov_27.436010	Coordinate:643	Reads:1	Hits:1	Allocated_reads:1	Strand:-
TTGATCCATTGGGCCTTTAAACAAGTCTTTT
>Location:NODE_268840_length_12752_cov_27.436010	Coordinate:643	Reads:29	Hits:1	Allocated_reads:29	Strand:-
TTGATCCATTGGGCCTTTAAACAAGTCTTGT
>Location:NODE_268840_length_12752_cov_27.436010	Coordinate:644	Reads:1	Hits:1	Allocated_reads:1	Strand:-
ATTGATCCATTGGGCCTTTAAACAAGTCTTG
>Location:NODE_268840_length_12752_cov_27.436010	Coordinate:644	Reads:1	Hits:1	Allocated_reads:1	Strand:-
CATTGATCCATTGGGCCTTTAAACAAGTCTTG
>Location:NODE_268840_length_12752_cov_27.436010	Coordinate:644	Reads:3	Hits:1	Allocated_reads:3	Strand:-
GATCCATTGGGCCTTTAAACAAGTCTTG
>Location:NODE_268840_length_12752_cov_27.436010	Coordinate:644	Reads:1	Hits:1	Allocated_reads:1	Strand:-
TCCATTGGGCCTTTAAACAAGTCTTG
>Location:NODE_268840_length_12752_cov_27.436010	Coordinate:644	Reads:6	Hits:1	Allocated_reads:6	Strand:-
TGATCCATTGGGCCTTTAAACAAGTCTTG
>Location:NODE_268840_length_12752_cov_27.436010	Coordinate:644	Reads:48	Hits:1	Allocated_reads:48	Strand:-
TTGATCCATTGGGCCTTTAAACAAGTCTTG
>Location:NODE_268840_length_12752_cov_27.436010	Coordinate:645	Reads:1	Hits:1	Allocated_reads:1	Strand:-
ATCCATTGGGCCTTTAAACAAGTCTT
>Location:NODE_268840_length_12752_cov_27.436010	Coordinate:645	Reads:1	Hits:1	Allocated_reads:1	Strand:-
GATCCATTGGGCCTTTAAACAAGTCTT
>Location:NODE_268840_length_12752_cov_27.436010	Coordinate:645	Reads:22	Hits:1	Allocated_reads:22	Strand:-
TTGATCCATTGGGCCTTTAAACAAGTCTT
>Location:NODE_268840_length_12752_cov_27.436010	Coordinate:646	Reads:1	Hits:1	Allocated_reads:1	Strand:-
CATTGATCCATTGGGCCTTTAAACAAGTCT
>Location:NODE_268840_length_12752_cov_27.436010	Coordinate:646	Reads:37	Hits:1	Allocated_reads:37	Strand:-
TTGATCCATTGGGCCTTTAAACAAGTCT
>Location:NODE_268840_length_12752_cov_27.436010	Coordinate:647	Reads:1	Hits:1	Allocated_reads:1	Strand:-
TTGATCCATTGGGCCTTTAAACAAGTT
>Location:NODE_268840_length_12752_cov_27.436010	Coordinate:647	Reads:7	Hits:1	Allocated_reads:7	Strand:-
TTGATCCATTGGGCCTTTAAACAAGTC
>Location:NODE_268840_length_12752_cov_27.436010	Coordinate:648	Reads:1	Hits:1	Allocated_reads:1	Strand:-
GTCATTGATCCATTGGGCCTTTAAACAAGT
>Location:NODE_268840_length_12752_cov_27.436010	Coordinate:650	Reads:1	Hits:1	Allocated_reads:1	Strand:-
ATTGATCCATTGGGCCTTTAAACAA
>Location:NODE_268840_length_12752_cov_27.436010	Coordinate:650	Reads:3	Hits:1	Allocated_reads:3	Strand:-
TTGATCCATTGGGCCTTTAAACAA
>Location:NODE_268840_length_12752_cov_27.436010	Coordinate:652	Reads:4	Hits:1	Allocated_reads:4	Strand:-
TAGTCATTGATCCATTGGGCCTTTAAAC
>Location:NODE_268840_length_12752_cov_27.436010	Coordinate:653	Reads:1	Hits:1	Allocated_reads:1	Strand:-
TAGTCATTGATCCATTGGGCCTTTATT
>Location:NODE_268840_length_12752_cov_27.436010	Coordinate:653	Reads:2	Hits:1	Allocated_reads:2	Strand:-
TATAGTCATTGATCCATTGGGCCTTTAAA
>Location:NODE_268840_length_12752_cov_27.436010	Coordinate:653	Reads:1	Hits:1	Allocated_reads:1	Strand:-
TTTATAGTCATTGATCCATTGGGCCTTTAAA
>Location:NODE_268840_length_12752_cov_27.436010	Coordinate:654	Reads:1	Hits:1	Allocated_reads:1	Strand:-
TATAGTCATTGATCCATTGGGCCTTTAA
>Location:NODE_268840_length_12752_cov_27.436010	Coordinate:654	Reads:1	Hits:1	Allocated_reads:1	Strand:-
TTTATAGTCATTGATCCATTGGGCCTTTAA
>Location:NODE_268840_length_12752_cov_27.436010	Coordinate:655	Reads:1	Hits:1	Allocated_reads:1	Strand:+
TAAAGGCCCAATGGATCAATGACT
>Location:NODE_268840_length_12752_cov_27.436010	Coordinate:655	Reads:1	Hits:1	Allocated_reads:1	Strand:+
TAAAGGCCCAATGGATCAATGACTA
>Location:NODE_268840_length_12752_cov_27.436010	Coordinate:655	Reads:1	Hits:1	Allocated_reads:1	Strand:+
TAAAGGCCCAATGGATCAATGACTAT
>Location:NODE_268840_length_12752_cov_27.436010	Coordinate:655	Reads:2	Hits:1	Allocated_reads:2	Strand:-
TATAGTCATTGATCCATTGGGCCTTTA
>Location:NODE_268840_length_12752_cov_27.436010	Coordinate:656	Reads:1	Hits:1	Allocated_reads:1	Strand:-
TATAGTCATTGATCCATTGGGCCTTT
>Location:NODE_268840_length_12752_cov_27.436010	Coordinate:657	Reads:5	Hits:1	Allocated_reads:5	Strand:-
TACCTTTATAGTCATTGATCCATTGGGCCTT
>Location:NODE_268840_length_12752_cov_27.436010	Coordinate:658	Reads:2	Hits:1	Allocated_reads:2	Strand:-
CCTTTATAGTCATTGATCCATTGGGCCT
>Location:NODE_268840_length_12752_cov_27.436010	Coordinate:658	Reads:1	Hits:1	Allocated_reads:1	Strand:-
TACCTTTATAGTCATTGATCCATTGGGCCG
>Location:NODE_268840_length_12752_cov_27.436010	Coordinate:658	Reads:3	Hits:1	Allocated_reads:3	Strand:-
TACCTTTATAGTCATTGATCCATTGGGCCT
>Location:NODE_268840_length_12752_cov_27.436010	Coordinate:658	Reads:1	Hits:1	Allocated_reads:1	Strand:-
TTATAGTCATTGATCCATTGGGCCT
>Location:NODE_268840_length_12752_cov_27.436010	Coordinate:663	Reads:1	Hits:1	Allocated_reads:1	Strand:+
CAATGGATCAATGACTATAAAGGTAT
>Location:NODE_268840_length_12752_cov_27.436010	Coordinate:663	Reads:1	Hits:1	Allocated_reads:1	Strand:+
CAATGGATCAATGACTATAAAGGTATGTTAT
>Location:NODE_268840_length_12752_cov_27.436010	Coordinate:664	Reads:1	Hits:1	Allocated_reads:1	Strand:+
AATGGATCAATGACTATAAAGGAC
>Location:NODE_268840_length_12752_cov_27.436010	Coordinate:664	Reads:3	Hits:1	Allocated_reads:3	Strand:+
AATGGATCAATGACTATAAAGGTA
>Location:NODE_268840_length_12752_cov_27.436010	Coordinate:664	Reads:17	Hits:1	Allocated_reads:17	Strand:+
AATGGATCAATGACTATAAAGGTAT
>Location:NODE_268840_length_12752_cov_27.436010	Coordinate:664	Reads:4	Hits:1	Allocated_reads:4	Strand:+
AATGGATCAATGACTATAAAGGACG
>Location:NODE_268840_length_12752_cov_27.436010	Coordinate:664	Reads:3	Hits:1	Allocated_reads:3	Strand:+
AATGGATCAATGACTATAAAGGTATG
>Location:NODE_268840_length_12752_cov_27.436010	Coordinate:664	Reads:4	Hits:1	Allocated_reads:4	Strand:+
AATGGATCAATGACTATAAAGGTATGT
>Location:NODE_268840_length_12752_cov_27.436010	Coordinate:664	Reads:3	Hits:1	Allocated_reads:3	Strand:+
AATGGATCAATGACTATAAAGGTATGTTA
>Location:NODE_268840_length_12752_cov_27.436010	Coordinate:664	Reads:1	Hits:1	Allocated_reads:1	Strand:-
TAACATACCTTTATAGTCATTGATCCATT
>Location:NODE_268840_length_12752_cov_27.436010	Coordinate:666	Reads:1	Hits:1	Allocated_reads:1	Strand:-
TAACATACCTTTATAGTCATTGATCCA
>Location:NODE_268840_length_12752_cov_27.436010	Coordinate:666	Reads:2	Hits:1	Allocated_reads:2	Strand:-
TATAACATACCTTTATAGTCATTGATCCA
>Location:NODE_268840_length_12752_cov_27.436010	Coordinate:666	Reads:1	Hits:1	Allocated_reads:1	Strand:+
TGGATCAATGACTATAAAGGTATGTTA
>Location:NODE_268840_length_12752_cov_27.436010	Coordinate:668	Reads:1	Hits:1	Allocated_reads:1	Strand:-
TAACATACCTTTATAGTCATTGATC
>Location:NODE_268840_length_12752_cov_27.436010	Coordinate:668	Reads:1	Hits:1	Allocated_reads:1	Strand:-
TATAACATACCTTTATAGTCATTGATC
>Location:NODE_268840_length_12752_cov_27.436010	Coordinate:676	Reads:2	Hits:1	Allocated_reads:2	Strand:-
AAGGAACAACATATAACATACCTTTATAGT
>Location:NODE_268840_length_12752_cov_27.436010	Coordinate:676	Reads:1	Hits:1	Allocated_reads:1	Strand:-
AGGAACAACATATAACATACCTTGATAGT
>Location:NODE_268840_length_12752_cov_27.436010	Coordinate:676	Reads:6	Hits:1	Allocated_reads:6	Strand:-
AGGAACAACATATAACATACCTTTATAGT
>Location:NODE_268840_length_12752_cov_27.436010	Coordinate:676	Reads:38	Hits:1	Allocated_reads:38	Strand:-
TAAGGAACAACATATAACATACCTTTATAGT
>Location:NODE_268840_length_12752_cov_27.436010	Coordinate:678	Reads:1	Hits:1	Allocated_reads:1	Strand:-
AGGAACAACATATAACATACCTTTATA
>Location:NODE_268840_length_12752_cov_27.436010	Coordinate:678	Reads:1	Hits:1	Allocated_reads:1	Strand:-
TAAGGAACAACATATAACATACCTTTATA
>Location:NODE_268840_length_12752_cov_27.436010	Coordinate:680	Reads:1	Hits:1	Allocated_reads:1	Strand:-
GGAACAACATATAACATACCTTTA
>Location:NODE_268840_length_12752_cov_27.436010	Coordinate:682	Reads:1	Hits:1	Allocated_reads:1	Strand:-
GCCATAAGGAACAACATATAACATACCTT
>Location:NODE_268840_length_12752_cov_27.436010	Coordinate:683	Reads:1	Hits:1	Allocated_reads:1	Strand:-
GCCATAAGGAACAACATATAACATACCT
>Location:NODE_268840_length_12752_cov_27.436010	Coordinate:686	Reads:1	Hits:1	Allocated_reads:1	Strand:-
AGTAGCCATAAGGAACAACATATAACATA
>Location:NODE_268840_length_12752_cov_27.436010	Coordinate:689	Reads:1	Hits:1	Allocated_reads:1	Strand:-
TATGCAGTAGCCATAAGGAACAACATATAAC
>Location:NODE_268840_length_12752_cov_27.436010	Coordinate:689	Reads:1	Hits:1	Allocated_reads:1	Strand:-
TGCAGTAGCCATAAGGAACAACATATAAC
>Location:NODE_268840_length_12752_cov_27.436010	Coordinate:691	Reads:1	Hits:1	Allocated_reads:1	Strand:-
TATGCAGTAGCCATAAGGAACAACATATA
>Location:NODE_268840_length_12752_cov_27.436010	Coordinate:693	Reads:1	Hits:1	Allocated_reads:1	Strand:-
TATGCAGTAGCCATAAGGAACAACATA
>Location:NODE_268840_length_12752_cov_27.436010	Coordinate:693	Reads:1	Hits:1	Allocated_reads:1	Strand:-
TGCAGTAGCCATAAGGAACAACATA
>Location:NODE_268840_length_12752_cov_27.436010	Coordinate:697	Reads:1	Hits:1	Allocated_reads:1	Strand:+
TTGTTCCTTATGGCTACTGCATAA
>Location:NODE_268840_length_12752_cov_27.436010	Coordinate:702	Reads:1	Hits:1	Allocated_reads:1	Strand:-
TCTGATAATATTTATGCAGTAGCCATAAGG
>Location:NODE_268840_length_12752_cov_27.436010	Coordinate:703	Reads:2	Hits:1	Allocated_reads:2	Strand:-
TCTGATAATATTTATGCAGTAGCCATAAG
>Location:NODE_268840_length_12752_cov_27.436010	Coordinate:707	Reads:1	Hits:1	Allocated_reads:1	Strand:-
TGCAACTCTGATAATATTTATGCAGTAGCCA
>Location:NODE_268840_length_12752_cov_27.436010	Coordinate:707	Reads:1	Hits:1	Allocated_reads:1	Strand:-
TGCAACTCTGATAATATTTATGCAGTAGCCT
>Location:NODE_268840_length_12752_cov_27.436010	Coordinate:707	Reads:1	Hits:1	Allocated_reads:1	Strand:-
TTGCAACTCTGATAATATTTATGCAGTAGCCT
>Location:NODE_268840_length_12752_cov_27.436010	Coordinate:708	Reads:2	Hits:1	Allocated_reads:2	Strand:-
TGCAACTCTGATAATATTTATGCAGTAGCC
>Location:NODE_268840_length_12752_cov_27.436010	Coordinate:709	Reads:1	Hits:1	Allocated_reads:1	Strand:-
AGTTGCAACTCTGATAATATTTATGCAGTAGT
>Location:NODE_268840_length_12752_cov_27.436010	Coordinate:709	Reads:2	Hits:1	Allocated_reads:2	Strand:-
GTTGCAACTCTGATAATATTTATGCAGTAGC
>Location:NODE_268840_length_12752_cov_27.436010	Coordinate:709	Reads:1	Hits:1	Allocated_reads:1	Strand:-
TGCAACTCTGATAATATTTATGCAGTAGC
>Location:NODE_268840_length_12752_cov_27.436010	Coordinate:709	Reads:1	Hits:1	Allocated_reads:1	Strand:-
TTGCAACTCTGATAATATTTATGCAGTAGT
>Location:NODE_268840_length_12752_cov_27.436010	Coordinate:710	Reads:1	Hits:1	Allocated_reads:1	Strand:-
TGCAACTCTGATAATATTTATGCAGTAG
>Location:NODE_268840_length_12752_cov_27.436010	Coordinate:711	Reads:2	Hits:1	Allocated_reads:2	Strand:-
TAGTTGCAACTCTGATAATATTTATGCAGTA
>Location:NODE_268840_length_12752_cov_27.436010	Coordinate:712	Reads:10	Hits:1	Allocated_reads:10	Strand:-
AGTTGCAACTCTGATAATATTTATGCAGT
>Location:NODE_268840_length_12752_cov_27.436010	Coordinate:712	Reads:1	Hits:1	Allocated_reads:1	Strand:-
CATTAGTTGCAACTCTGATAATATTTATGCAGT
>Location:NODE_268840_length_12752_cov_27.436010	Coordinate:712	Reads:13	Hits:1	Allocated_reads:13	Strand:-
GTTGCAACTCTGATAATATTTATGCAGT
>Location:NODE_268840_length_12752_cov_27.436010	Coordinate:712	Reads:1	Hits:1	Allocated_reads:1	Strand:-
TAGTTGCAACTCTGATAATATTTGTGCAGT
>Location:NODE_268840_length_12752_cov_27.436010	Coordinate:712	Reads:351	Hits:1	Allocated_reads:351	Strand:-
TAGTTGCAACTCTGATAATATTTATGCAGT
>Location:NODE_268840_length_12752_cov_27.436010	Coordinate:712	Reads:16	Hits:1	Allocated_reads:16	Strand:-
TGCAACTCTGATAATATTTATGCAGT
>Location:NODE_268840_length_12752_cov_27.436010	Coordinate:712	Reads:36	Hits:1	Allocated_reads:36	Strand:-
TTAGTTGCAACTCTGATAATATTTATGCAGT
>Location:NODE_268840_length_12752_cov_27.436010	Coordinate:712	Reads:3	Hits:1	Allocated_reads:3	Strand:-
TTGCAACTCTGATAATATTTATGCAGT
>Location:NODE_268840_length_12752_cov_27.436010	Coordinate:713	Reads:2	Hits:1	Allocated_reads:2	Strand:-
TAGTTGCAACTCTGATAATATTTATGCAG
>Location:NODE_268840_length_12752_cov_27.436010	Coordinate:714	Reads:1	Hits:1	Allocated_reads:1	Strand:-
CATTAGTTGCAACTCTGATAATATTTATGCA
>Location:NODE_268840_length_12752_cov_27.436010	Coordinate:714	Reads:7	Hits:1	Allocated_reads:7	Strand:-
TAGTTGCAACTCTGATAATATTTATGCA
>Location:NODE_268840_length_12752_cov_27.436010	Coordinate:715	Reads:2	Hits:1	Allocated_reads:2	Strand:-
TAGTTGCAACTCTGATAATATTTATGC
>Location:NODE_268840_length_12752_cov_27.436010	Coordinate:715	Reads:1	Hits:1	Allocated_reads:1	Strand:-
TTAGTTGCAACTCTGATAATATTTATGC
>Location:NODE_268840_length_12752_cov_27.436010	Coordinate:717	Reads:1	Hits:1	Allocated_reads:1	Strand:-
TAGTTGCAACTCTGATAATATTTAT
>Location:NODE_268840_length_12752_cov_27.436010	Coordinate:718	Reads:1	Hits:1	Allocated_reads:1	Strand:-
TAGTTGCAACTCTGATAATATTTA
>Location:NODE_268840_length_12752_cov_27.436010	Coordinate:720	Reads:2	Hits:1	Allocated_reads:2	Strand:-
TAAACATTAGTTGCAACTCTGATAATATT
>Location:NODE_268840_length_12752_cov_27.436010	Coordinate:721	Reads:1	Hits:1	Allocated_reads:1	Strand:-
TAATAAACATTAGTTGCAACTCTGATAATAT
>Location:NODE_268840_length_12752_cov_27.436010	Coordinate:722	Reads:5	Hits:1	Allocated_reads:5	Strand:-
TAATAAACATTAGTTGCAACTCTGATAATA
>Location:NODE_268840_length_12752_cov_27.436010	Coordinate:724	Reads:1	Hits:1	Allocated_reads:1	Strand:-
TAATAAACATTAGTTGCAACTCTGATAA
>Location:NODE_268840_length_12752_cov_27.436010	Coordinate:725	Reads:2	Hits:1	Allocated_reads:2	Strand:-
TAATAAACATTAGTTGCAACTCTGATA
>Location:NODE_268840_length_12752_cov_27.436010	Coordinate:725	Reads:1	Hits:1	Allocated_reads:1	Strand:-
TATAATAAACATTAGTTGCAACTCTGATA
>Location:NODE_268840_length_12752_cov_27.436010	Coordinate:727	Reads:1	Hits:1	Allocated_reads:1	Strand:-
ATTATAATAAACATTAGTTGCAACTCTGA
>Location:NODE_268840_length_12752_cov_27.436010	Coordinate:727	Reads:8	Hits:1	Allocated_reads:8	Strand:-
TAATAAACATTAGTTGCAACTCTGA
>Location:NODE_268840_length_12752_cov_27.436010	Coordinate:727	Reads:10	Hits:1	Allocated_reads:10	Strand:-
TATAATAAACATTAGTTGCAACTCTGA
>Location:NODE_268840_length_12752_cov_27.436010	Coordinate:727	Reads:2	Hits:1	Allocated_reads:2	Strand:-
TATTATAATAAACATTAGTTGCAACTCTGA
>Location:NODE_268840_length_12752_cov_27.436010	Coordinate:727	Reads:13	Hits:1	Allocated_reads:13	Strand:-
TTATAATAAACATTAGTTGCAACTCTGA
>Location:NODE_268840_length_12752_cov_27.436010	Coordinate:728	Reads:1	Hits:1	Allocated_reads:1	Strand:+
CAGAGTTGCAACTAATGTTTATTA
>Location:NODE_268840_length_12752_cov_27.436010	Coordinate:728	Reads:2	Hits:1	Allocated_reads:2	Strand:+
CAGAGTTGCAACTAATGTTTATTAT
>Location:NODE_268840_length_12752_cov_27.436010	Coordinate:729	Reads:1	Hits:1	Allocated_reads:1	Strand:-
TATTATAATAAACATTAGTTGCAGCTCT
>Location:NODE_268840_length_12752_cov_27.436010	Coordinate:729	Reads:3	Hits:1	Allocated_reads:3	Strand:-
TTATAATAAACATTAGTTGCAACTCT
>Location:NODE_268840_length_12752_cov_27.436010	Coordinate:748	Reads:1	Hits:1	Allocated_reads:1	Strand:-
TGAAGCAATTGTTATATATTATTAAATATTATAAT
>Location:NODE_268840_length_12752_cov_27.436010	Coordinate:752	Reads:1	Hits:1	Allocated_reads:1	Strand:-
TGAAGCAATTGTTATATATTATTAAATATTA
>Location:NODE_268840_length_12752_cov_27.436010	Coordinate:753	Reads:1	Hits:1	Allocated_reads:1	Strand:-
TGAAGCAATTGTTATATATTATTAAATATT
>Location:NODE_268840_length_12752_cov_27.436010	Coordinate:755	Reads:3	Hits:1	Allocated_reads:3	Strand:-
TGAAGCAATTGTTATATATTATTAAATA
>Location:NODE_268840_length_12752_cov_27.436010	Coordinate:756	Reads:1	Hits:1	Allocated_reads:1	Strand:-
TGAAGCAATTGTTATATATTATTAAAT
>Location:NODE_268840_length_12752_cov_27.436010	Coordinate:760	Reads:1	Hits:1	Allocated_reads:1	Strand:-
AGGGAAACTGAAGCAATTGTTATATATTATT
>Location:NODE_268840_length_12752_cov_27.436010	Coordinate:761	Reads:1	Hits:1	Allocated_reads:1	Strand:-
TCAGGGAAACTGAAGCAATTGTTATATATTAT
>Location:NODE_268840_length_12752_cov_27.436010	Coordinate:764	Reads:9	Hits:1	Allocated_reads:9	Strand:-
TCAGGGAAACTGAAGCAATTGTTATATAT
>Location:NODE_268840_length_12752_cov_27.436010	Coordinate:766	Reads:1	Hits:1	Allocated_reads:1	Strand:-
TCAGGGAAACTGAAGCAATTGTTATAT
>Location:NODE_268840_length_12752_cov_27.436010	Coordinate:773	Reads:1	Hits:1	Allocated_reads:1	Strand:+
AATTGCTTCAGTTTCCCTGAGGGAACCT
>Location:NODE_268840_length_12752_cov_27.436010	Coordinate:777	Reads:1	Hits:1	Allocated_reads:1	Strand:-
TGGGAGGTTCCCTCAGGGAAACTGAAGC
>Location:NODE_268840_length_12752_cov_27.436010	Coordinate:777	Reads:1	Hits:1	Allocated_reads:1	Strand:-
TTGGGAGGTTCCCTCAGGGAAACTGAAGC
>Location:NODE_268840_length_12752_cov_27.436010	Coordinate:778	Reads:1	Hits:1	Allocated_reads:1	Strand:-
TTTGGGAGGTTCCCTCAGGGAAACTGAAG
>Location:NODE_268840_length_12752_cov_27.436010	Coordinate:779	Reads:2	Hits:1	Allocated_reads:2	Strand:-
TTTGGGAGGTTCCCTCAGGGAAACTGAA
>Location:NODE_268840_length_12752_cov_27.436010	Coordinate:782	Reads:1	Hits:1	Allocated_reads:1	Strand:-
TAGCTTTGGGAGGTTCCCTCAGGGAAACT
>Location:NODE_268840_length_12752_cov_27.436010	Coordinate:786	Reads:1	Hits:1	Allocated_reads:1	Strand:-
TAGCTAGCTTTGGGAGGTTCCCTCAGGGA
>Location:NODE_268840_length_12752_cov_27.436010	Coordinate:788	Reads:1	Hits:1	Allocated_reads:1	Strand:-
TAGCTAGCTTTGGGAGGTTCCCTCAGG
>Location:NODE_268840_length_12752_cov_27.436010	Coordinate:790	Reads:1	Hits:1	Allocated_reads:1	Strand:-
TAGCTAGCTTTGGGAGGTTCCCTCA
>Location:NODE_268840_length_12752_cov_27.436010	Coordinate:790	Reads:1	Hits:1	Allocated_reads:1	Strand:-
TAGCTAGCTTTGGGAGGTTCCCTCT
>Location:NODE_268840_length_12752_cov_27.436010	Coordinate:791	Reads:1	Hits:1	Allocated_reads:1	Strand:-
GCTAGCTAGCTTTGGGAGGTTCCCTC
>Location:NODE_268840_length_12752_cov_27.436010	Coordinate:791	Reads:1	Hits:1	Allocated_reads:1	Strand:-
TAGCTAGCTTTGGGAGGTTCCCTC
>Location:NODE_268840_length_12752_cov_27.436010	Coordinate:793	Reads:1	Hits:1	Allocated_reads:1	Strand:-
GACAGCTAGCTAGCTTTGGGAGGTTCCC
>Location:NODE_268840_length_12752_cov_27.436010	Coordinate:801	Reads:1	Hits:1	Allocated_reads:1	Strand:+
CCCAAAGCTAGCTAGCTGTCTAGC
>Location:NODE_268840_length_12752_cov_27.436010	Coordinate:811	Reads:2	Hits:1	Allocated_reads:2	Strand:-
ACAGACAGACAGCTAGCTAGACAGCTAGC
>Location:NODE_268840_length_12752_cov_27.436010	Coordinate:814	Reads:1	Hits:1	Allocated_reads:1	Strand:-
ATGACAGACAGACAGCTAGCTAGACAGCT
>Location:NODE_268840_length_12752_cov_27.436010	Coordinate:814	Reads:1	Hits:1	Allocated_reads:1	Strand:-
TGACAGACAGACAGCTAGCTAGACAGCT
>Location:NODE_268840_length_12752_cov_27.436010	Coordinate:814	Reads:1	Hits:1	Allocated_reads:1	Strand:-
TGTAGATGACAGACAGACAGCTAGCTAGACAGCT
>Location:NODE_268840_length_12752_cov_27.436010	Coordinate:815	Reads:1	Hits:1	Allocated_reads:1	Strand:-
AGATGACAGACAGACAGCTAGCTAGACAGC
>Location:NODE_268840_length_12752_cov_27.436010	Coordinate:815	Reads:1	Hits:1	Allocated_reads:1	Strand:-
GATGACAGACAGACAGCTAGCTAGACAGC
>Location:NODE_268840_length_12752_cov_27.436010	Coordinate:815	Reads:7	Hits:1	Allocated_reads:7	Strand:-
TAGATGACAGACAGACAGCTAGCTAGACAGC
>Location:NODE_268840_length_12752_cov_27.436010	Coordinate:815	Reads:11	Hits:1	Allocated_reads:11	Strand:-
TGACAGACAGACAGCTAGCTAGACAGC
>Location:NODE_268840_length_12752_cov_27.436010	Coordinate:815	Reads:13	Hits:1	Allocated_reads:13	Strand:-
TGTAGATGACAGACAGACAGCTAGCTAGACAGC
>Location:NODE_268840_length_12752_cov_27.436010	Coordinate:817	Reads:1	Hits:1	Allocated_reads:1	Strand:-
TGTAGATGACAGACAGACAGCTAGCTAGACT
>Location:NODE_268840_length_12752_cov_27.436010	Coordinate:817	Reads:13	Hits:1	Allocated_reads:13	Strand:-
TGTAGATGACAGACAGACAGCTAGCTAGACA
>Location:NODE_268840_length_12752_cov_27.436010	Coordinate:818	Reads:1	Hits:1	Allocated_reads:1	Strand:-
TGTAGATGACAGACAGACAGCTAGCTAGAA
>Location:NODE_268840_length_12752_cov_27.436010	Coordinate:818	Reads:21	Hits:1	Allocated_reads:21	Strand:-
TGTAGATGACAGACAGACAGCTAGCTAGAC
>Location:NODE_268840_length_12752_cov_27.436010	Coordinate:819	Reads:1	Hits:1	Allocated_reads:1	Strand:-
TGTAGATGACAGACAGACAGCTAGCTAGT
>Location:NODE_268840_length_12752_cov_27.436010	Coordinate:819	Reads:39	Hits:1	Allocated_reads:39	Strand:-
TGTAGATGACAGACAGACAGCTAGCTAGA
>Location:NODE_268840_length_12752_cov_27.436010	Coordinate:820	Reads:1	Hits:1	Allocated_reads:1	Strand:-
TGTAGATGACAGACAGACAGCTAGCTAT
>Location:NODE_268840_length_12752_cov_27.436010	Coordinate:820	Reads:2	Hits:1	Allocated_reads:2	Strand:-
TGTAGATGACAGACAGACAGCTAGCTAG
>Location:NODE_268840_length_12752_cov_27.436010	Coordinate:821	Reads:3	Hits:1	Allocated_reads:3	Strand:-
TAATGTAGATGACAGACAGACAGCTAGCTA
>Location:NODE_268840_length_12752_cov_27.436010	Coordinate:821	Reads:7	Hits:1	Allocated_reads:7	Strand:-
TGTAGATGACAGACAGACAGCTAGCTA
>Location:NODE_268840_length_12752_cov_27.436010	Coordinate:821	Reads:1	Hits:1	Allocated_reads:1	Strand:-
TTAATGTAGATGACAGACAGACAGCTAGCTA
>Location:NODE_268840_length_12752_cov_27.436010	Coordinate:822	Reads:5	Hits:1	Allocated_reads:5	Strand:-
TAATGTAGATGACAGACAGACAGCTAGCT
>Location:NODE_268840_length_12752_cov_27.436010	Coordinate:822	Reads:41	Hits:1	Allocated_reads:41	Strand:-
TGTAGATGACAGACAGACAGCTAGCT
>Location:NODE_268840_length_12752_cov_27.436010	Coordinate:822	Reads:1	Hits:1	Allocated_reads:1	Strand:-
TTAATGTAGATGACAGACAGACAGCTAGCT
>Location:NODE_268840_length_12752_cov_27.436010	Coordinate:823	Reads:9	Hits:1	Allocated_reads:9	Strand:-
TAATGTAGATGACAGACAGACAGCTAGC
>Location:NODE_268840_length_12752_cov_27.436010	Coordinate:823	Reads:15	Hits:1	Allocated_reads:15	Strand:-
TGTAGATGACAGACAGACAGCTAGC
>Location:NODE_268840_length_12752_cov_27.436010	Coordinate:826	Reads:1	Hits:1	Allocated_reads:1	Strand:-
TAATGTAGATGACAGACAGACAGCT
>Location:NODE_268840_length_12752_cov_27.436010	Coordinate:826	Reads:1	Hits:1	Allocated_reads:1	Strand:-
TTTTAATGTAGATGACAGACAGACAGCT
>Location:NODE_268840_length_12752_cov_27.436010	Coordinate:826	Reads:1	Hits:1	Allocated_reads:1	Strand:-
TTTTTAATGTAGATGACAGACAGACAGCT
>Location:NODE_268840_length_12752_cov_27.436010	Coordinate:827	Reads:1	Hits:1	Allocated_reads:1	Strand:-
TTAATGTAGATGACAGACAGACAGC
>Location:NODE_268840_length_12752_cov_27.436010	Coordinate:827	Reads:1	Hits:1	Allocated_reads:1	Strand:-
TTTTAATGTAGATGACAGACAGACAGC
>Location:NODE_268840_length_12752_cov_27.436010	Coordinate:856	Reads:1	Hits:1	Allocated_reads:1	Strand:-
TTTCAAATACATGCAAATATAAAACA
>Location:NODE_268840_length_12752_cov_27.436010	Coordinate:859	Reads:1	Hits:1	Allocated_reads:1	Strand:-
TGGCAACAAATTTCAAATACATGCAAATATAAT
>Location:NODE_268840_length_12752_cov_27.436010	Coordinate:865	Reads:1	Hits:1	Allocated_reads:1	Strand:-
GTTGGCAACAAATTTCAAATACATGCAAA
>Location:NODE_268840_length_12752_cov_27.436010	Coordinate:865	Reads:3	Hits:1	Allocated_reads:3	Strand:-
TAGTTGGCAACAAATTTCAAATACATGCAAA
>Location:NODE_268840_length_12752_cov_27.436010	Coordinate:867	Reads:1	Hits:1	Allocated_reads:1	Strand:-
TAGTTGGCAACAAATTTCAAATACATGCA
>Location:NODE_268840_length_12752_cov_27.436010	Coordinate:868	Reads:1	Hits:1	Allocated_reads:1	Strand:-
AATAGTTGGCAACAAATTTCAAATACATGC
>Location:NODE_268840_length_12752_cov_27.436010	Coordinate:868	Reads:1	Hits:1	Allocated_reads:1	Strand:-
TAGTTGGCAACAAATTTCAAATACATGT
>Location:NODE_268840_length_12752_cov_27.436010	Coordinate:868	Reads:13	Hits:1	Allocated_reads:13	Strand:-
TAGTTGGCAACAAATTTCAAATACATGC
>Location:NODE_268840_length_12752_cov_27.436010	Coordinate:868	Reads:2	Hits:1	Allocated_reads:2	Strand:-
TAGTTGGCAACAAATTTCAAATACATTT
>Location:NODE_268840_length_12752_cov_27.436010	Coordinate:869	Reads:1	Hits:1	Allocated_reads:1	Strand:-
AATAGTTGGCAACAAATTTCAAATACATG
>Location:NODE_268840_length_12752_cov_27.436010	Coordinate:869	Reads:1	Hits:1	Allocated_reads:1	Strand:-
TAAAATAGTTGGCAACAAATTTCAAATACATG
>Location:NODE_268840_length_12752_cov_27.436010	Coordinate:869	Reads:1	Hits:1	Allocated_reads:1	Strand:-
TAGTTGGCAACAAATTTCAAATACATT
>Location:NODE_268840_length_12752_cov_27.436010	Coordinate:869	Reads:3	Hits:1	Allocated_reads:3	Strand:-
TAGTTGGCAACAAATTTCAAATACATG
>Location:NODE_268840_length_12752_cov_27.436010	Coordinate:870	Reads:3	Hits:1	Allocated_reads:3	Strand:-
AATAGTTGGCAACAAATTTCAAATACAT
>Location:NODE_268840_length_12752_cov_27.436010	Coordinate:870	Reads:1	Hits:1	Allocated_reads:1	Strand:+
ATGTATTTGAAATTTGTTGCCAAC
>Location:NODE_268840_length_12752_cov_27.436010	Coordinate:870	Reads:1	Hits:1	Allocated_reads:1	Strand:+
ATGTATTTGAAATTTGTTGCCAACT
>Location:NODE_268840_length_12752_cov_27.436010	Coordinate:870	Reads:1	Hits:1	Allocated_reads:1	Strand:-
TAAAATAGTTGGCAACAAATTTCAAATACAT
>Location:NODE_268840_length_12752_cov_27.436010	Coordinate:870	Reads:7	Hits:1	Allocated_reads:7	Strand:-
TAGTTGGCAACAAATTTCAAATACAT
>Location:NODE_268840_length_12752_cov_27.436010	Coordinate:871	Reads:1	Hits:1	Allocated_reads:1	Strand:-
TAGTTGGCAACAAATTTCAAATACA
>Location:NODE_268840_length_12752_cov_27.436010	Coordinate:872	Reads:1	Hits:1	Allocated_reads:1	Strand:-
ATAGTTGGCAACAAATTTCAAATAC
>Location:NODE_268840_length_12752_cov_27.436010	Coordinate:872	Reads:1	Hits:1	Allocated_reads:1	Strand:-
TAGTTGGCAACAAATTTCAAATAC
>Location:NODE_268840_length_12752_cov_27.436010	Coordinate:918	Reads:6	Hits:1	Allocated_reads:6	Strand:-
TGAGTTGATACAATAAATAAATGCTAAT
>Location:NODE_268840_length_12752_cov_27.436010	Coordinate:934	Reads:1	Hits:1	Allocated_reads:1	Strand:-
TCAGGGCTGCAACAAATGAGTTGATACA
>Location:NODE_268840_length_12752_cov_27.436010	Coordinate:936	Reads:1	Hits:1	Allocated_reads:1	Strand:+
TATCAACTCATTTGTTGCAGCCCT
>Location:NODE_268840_length_12752_cov_27.436010	Coordinate:936	Reads:2	Hits:1	Allocated_reads:2	Strand:+
TATCAACTCATTTGTTGCAGCCCTGA
>Location:NODE_268840_length_12752_cov_27.436010	Coordinate:936	Reads:1	Hits:1	Allocated_reads:1	Strand:+
TATCAACTCATTTGTTGCAGCCCTGAAA
>Location:NODE_268840_length_12752_cov_27.436010	Coordinate:936	Reads:2	Hits:1	Allocated_reads:2	Strand:+
TATCAACTCATTTGTTGCAGCCCTGAAC
>Location:NODE_268840_length_12752_cov_27.436010	Coordinate:938	Reads:1	Hits:1	Allocated_reads:1	Strand:+
TCAACTCATTTGTTGCAGCCCTGA
>Location:NODE_268840_length_12752_cov_27.436010	Coordinate:938	Reads:1	Hits:1	Allocated_reads:1	Strand:+
TCAACTCATTTGTTGCAGCCCTGAAC
>Location:NODE_268840_length_12752_cov_27.436010	Coordinate:941	Reads:1	Hits:1	Allocated_reads:1	Strand:-
TAGATGCTTACGTTCAGGGCTGCAACAAATGAGT
>Location:NODE_268840_length_12752_cov_27.436010	Coordinate:941	Reads:5	Hits:1	Allocated_reads:5	Strand:-
TGCTTACGTTCAGGGCTGCAACAAATGAGT
>Location:NODE_268840_length_12752_cov_27.436010	Coordinate:945	Reads:1	Hits:1	Allocated_reads:1	Strand:-
TAGATGCTTACGTTCAGGGCTGCAACAAAT
>Location:NODE_268840_length_12752_cov_27.436010	Coordinate:945	Reads:1	Hits:1	Allocated_reads:1	Strand:-
TAGATGCTTACGTTCAGGGCTGCAACATTT
>Location:NODE_268840_length_12752_cov_27.436010	Coordinate:946	Reads:1	Hits:1	Allocated_reads:1	Strand:-
TAGATGCTTACGTTCAGGGCTGCAACAAA
>Location:NODE_268840_length_12752_cov_27.436010	Coordinate:948	Reads:5	Hits:1	Allocated_reads:5	Strand:-
TCTAGATGCTTACGTTCAGGGCTGCAACA
>Location:NODE_268840_length_12752_cov_27.436010	Coordinate:949	Reads:1	Hits:1	Allocated_reads:1	Strand:-
ATCTAGATGCTTACGTTCAGGGCTGCAAC
>Location:NODE_268840_length_12752_cov_27.436010	Coordinate:949	Reads:1	Hits:1	Allocated_reads:1	Strand:-
TAGATGCTTACGTTCAGGGCTGCAAC
>Location:NODE_268840_length_12752_cov_27.436010	Coordinate:949	Reads:8	Hits:1	Allocated_reads:8	Strand:-
TCTAGATGCTTACGTTCAGGGCTGCAAC
>Location:NODE_268840_length_12752_cov_27.436010	Coordinate:950	Reads:3	Hits:1	Allocated_reads:3	Strand:-
TCTAGATGCTTACGTTCAGGGCTGCAA
>Location:NODE_268840_length_12752_cov_27.436010	Coordinate:951	Reads:4	Hits:1	Allocated_reads:4	Strand:-
TCTAGATGCTTACGTTCAGGGCTGCA
>Location:NODE_268840_length_12752_cov_27.436010	Coordinate:952	Reads:5	Hits:1	Allocated_reads:5	Strand:-
AACATCTAGATGCTTACGTTCAGGGCTGC
>Location:NODE_268840_length_12752_cov_27.436010	Coordinate:952	Reads:1	Hits:1	Allocated_reads:1	Strand:-
ATCTAGATGCTTACGTTCAGGGCTGC
>Location:NODE_268840_length_12752_cov_27.436010	Coordinate:952	Reads:5	Hits:1	Allocated_reads:5	Strand:-
TCTAGATGCTTACGTTCAGGGCTGC
>Location:NODE_268840_length_12752_cov_27.436010	Coordinate:955	Reads:1	Hits:1	Allocated_reads:1	Strand:-
AACATCTAGATGCTTACGTTCAGGGC
>Location:NODE_268840_length_12752_cov_27.436010	Coordinate:955	Reads:1	Hits:1	Allocated_reads:1	Strand:-
GGAACATCTAGATGCTTACGTTCAGGGC
>Location:NODE_268840_length_12752_cov_27.436010	Coordinate:955	Reads:1	Hits:1	Allocated_reads:1	Strand:-
GGGGAACATCTAGATGCTTACGTTCAGGGC
>Location:NODE_268840_length_12752_cov_27.436010	Coordinate:955	Reads:1	Hits:1	Allocated_reads:1	Strand:-
TGAGGGGAACATCTAGATGCTTACGTTCAGGGC
>Location:NODE_268840_length_12752_cov_27.436010	Coordinate:957	Reads:1	Hits:1	Allocated_reads:1	Strand:-
GGGGAACATCTAGATGCTTACGTTCAGG
>Location:NODE_268840_length_12752_cov_27.436010	Coordinate:957	Reads:1	Hits:1	Allocated_reads:1	Strand:-
TGAGGGGAACATCTAGATGCTTACGTTCATT
>Location:NODE_268840_length_12752_cov_27.436010	Coordinate:961	Reads:2	Hits:1	Allocated_reads:2	Strand:-
TGAGGGGAACATCTAGATGCTTACGTT
>Location:NODE_268840_length_12752_cov_27.436010	Coordinate:965	Reads:2	Hits:1	Allocated_reads:2	Strand:+
TAAGCATCTAGATGTTCCCCTCAC
>Location:NODE_268840_length_12752_cov_27.436010	Coordinate:965	Reads:1	Hits:1	Allocated_reads:1	Strand:+
TAAGCATCTAGATGTTCCCCTCACA
>Location:NODE_268840_length_12752_cov_27.436010	Coordinate:967	Reads:2	Hits:1	Allocated_reads:2	Strand:-
AATGTTTTGTGAGGGGAACATCTAGATGCT
>Location:NODE_268840_length_12752_cov_27.436010	Coordinate:967	Reads:1	Hits:1	Allocated_reads:1	Strand:+
AGCATCTAGATGTTCCCCTCACAAAACA
>Location:NODE_268840_length_12752_cov_27.436010	Coordinate:971	Reads:1	Hits:1	Allocated_reads:1	Strand:-
ACAAAATGTTTTGTGAGGGGAACATCTAGA
>Location:NODE_268840_length_12752_cov_27.436010	Coordinate:982	Reads:1	Hits:1	Allocated_reads:1	Strand:-
TGCAGAACAAACAATCACAAAATGTTTTGTGAGGG
>Location:NODE_268840_length_12752_cov_27.436010	Coordinate:983	Reads:1	Hits:1	Allocated_reads:1	Strand:-
TGCAGAACAAACAATCACAAAATGTTTTGTGAGG
>Location:NODE_268840_length_12752_cov_27.436010	Coordinate:983	Reads:1	Hits:1	Allocated_reads:1	Strand:-
TGCAGAACAAACAATCACAAAATGTTTTGTGAGT
>Location:NODE_268840_length_12752_cov_27.436010	Coordinate:985	Reads:1	Hits:1	Allocated_reads:1	Strand:-
CAGAACAAACAATCACAAAATGTTTTGTGA
>Location:NODE_268840_length_12752_cov_27.436010	Coordinate:985	Reads:2	Hits:1	Allocated_reads:2	Strand:-
TGCAGAACAAACAATCACAAAATGTTTTGTGA
>Location:NODE_268840_length_12752_cov_27.436010	Coordinate:988	Reads:1	Hits:1	Allocated_reads:1	Strand:-
TGCAGAACAAACAATCACAAAATGTTTTG
>Location:NODE_268840_length_12752_cov_27.436010	Coordinate:989	Reads:8	Hits:1	Allocated_reads:8	Strand:-
TATGCAGAACAAACAATCACAAAATGTTTT
>Location:NODE_268840_length_12752_cov_27.436010	Coordinate:989	Reads:13	Hits:1	Allocated_reads:13	Strand:-
TGCAGAACAAACAATCACAAAATGTTTT
>Location:NODE_268840_length_12752_cov_27.436010	Coordinate:990	Reads:1	Hits:1	Allocated_reads:1	Strand:-
CATATGCAGAACAAACAATCACAAAATGTTT
>Location:NODE_268840_length_12752_cov_27.436010	Coordinate:990	Reads:37	Hits:1	Allocated_reads:37	Strand:-
TATGCAGAACAAACAATCACAAAATGTTT
>Location:NODE_268840_length_12752_cov_27.436010	Coordinate:990	Reads:8	Hits:1	Allocated_reads:8	Strand:-
TGCAGAACAAACAATCACAAAATGTTT
>Location:NODE_268840_length_12752_cov_27.436010	Coordinate:991	Reads:7	Hits:1	Allocated_reads:7	Strand:-
ACATATGCAGAACAAACAATCACAAAATGTT
>Location:NODE_268840_length_12752_cov_27.436010	Coordinate:991	Reads:18	Hits:1	Allocated_reads:18	Strand:-
ATATGCAGAACAAACAATCACAAAATGTT
>Location:NODE_268840_length_12752_cov_27.436010	Coordinate:991	Reads:26	Hits:1	Allocated_reads:26	Strand:-
ATGCAGAACAAACAATCACAAAATGTT
>Location:NODE_268840_length_12752_cov_27.436010	Coordinate:991	Reads:37	Hits:1	Allocated_reads:37	Strand:-
CATATGCAGAACAAACAATCACAAAATGTT
>Location:NODE_268840_length_12752_cov_27.436010	Coordinate:991	Reads:1	Hits:1	Allocated_reads:1	Strand:-
TATGCAGAACAAACAATCAAAAAATGGA
>Location:NODE_268840_length_12752_cov_27.436010	Coordinate:991	Reads:1	Hits:1	Allocated_reads:1	Strand:-
TATGCAGAACAAACAATCACAAAATGTC
>Location:NODE_268840_length_12752_cov_27.436010	Coordinate:991	Reads:474	Hits:1	Allocated_reads:474	Strand:-
TATGCAGAACAAACAATCACAAAATGTT
>Location:NODE_268840_length_12752_cov_27.436010	Coordinate:991	Reads:44	Hits:1	Allocated_reads:44	Strand:-
TGCAGAACAAACAATCACAAAATGTT
>Location:NODE_268840_length_12752_cov_27.436010	Coordinate:992	Reads:1	Hits:1	Allocated_reads:1	Strand:-
AAACATATGCAGAACAAACAATCACAAAATGT
>Location:NODE_268840_length_12752_cov_27.436010	Coordinate:992	Reads:6	Hits:1	Allocated_reads:6	Strand:-
ATATGCAGAACAAACAATCACAAAATGT
>Location:NODE_268840_length_12752_cov_27.436010	Coordinate:992	Reads:4	Hits:1	Allocated_reads:4	Strand:-
ATGCAGAACAAACAATCACAAAATGT
>Location:NODE_268840_length_12752_cov_27.436010	Coordinate:992	Reads:16	Hits:1	Allocated_reads:16	Strand:-
CATATGCAGAACAAACAATCACAAAATGT
>Location:NODE_268840_length_12752_cov_27.436010	Coordinate:992	Reads:1	Hits:1	Allocated_reads:1	Strand:-
TATGCAGAACAAACAATCACAAAATAT
>Location:NODE_268840_length_12752_cov_27.436010	Coordinate:992	Reads:34	Hits:1	Allocated_reads:34	Strand:-
TATGCAGAACAAACAATCACAAAATGT
>Location:NODE_268840_length_12752_cov_27.436010	Coordinate:992	Reads:5	Hits:1	Allocated_reads:5	Strand:-
TGCAGAACAAACAATCACAAAATGT
>Location:NODE_268840_length_12752_cov_27.436010	Coordinate:993	Reads:1	Hits:1	Allocated_reads:1	Strand:-
AAACATATGCAGAACAAACAATCACAAAATT
>Location:NODE_268840_length_12752_cov_27.436010	Coordinate:993	Reads:4	Hits:1	Allocated_reads:4	Strand:-
AAACATATGCAGAACAAACAATCACAAAATG
>Location:NODE_268840_length_12752_cov_27.436010	Coordinate:993	Reads:1	Hits:1	Allocated_reads:1	Strand:-
AACATATGCAGAACAAACAATCACAAAATG
>Location:NODE_268840_length_12752_cov_27.436010	Coordinate:993	Reads:1	Hits:1	Allocated_reads:1	Strand:-
ACATATGCAGAACAAACAATCACAAAATG
>Location:NODE_268840_length_12752_cov_27.436010	Coordinate:993	Reads:1	Hits:1	Allocated_reads:1	Strand:-
ACATATGCAGAACAAACAATCACAAAGTG
>Location:NODE_268840_length_12752_cov_27.436010	Coordinate:993	Reads:2	Hits:1	Allocated_reads:2	Strand:-
ATATGCAGAACAAACAATCACAAAATG
>Location:NODE_268840_length_12752_cov_27.436010	Coordinate:993	Reads:1	Hits:1	Allocated_reads:1	Strand:-
CATATGCAGAACAAACAATCACAAAATG
>Location:NODE_268840_length_12752_cov_27.436010	Coordinate:993	Reads:5	Hits:1	Allocated_reads:5	Strand:-
TATGCAGAACAAACAATCACAAAATG
>Location:NODE_268840_length_12752_cov_27.436010	Coordinate:994	Reads:20	Hits:1	Allocated_reads:20	Strand:-
AAACATATGCAGAACAAACAATCACAAAAT
>Location:NODE_268840_length_12752_cov_27.436010	Coordinate:994	Reads:15	Hits:1	Allocated_reads:15	Strand:-
AACATATGCAGAACAAACAATCACAAAAT
>Location:NODE_268840_length_12752_cov_27.436010	Coordinate:994	Reads:9	Hits:1	Allocated_reads:9	Strand:-
ACATATGCAGAACAAACAATCACAAAAT
>Location:NODE_268840_length_12752_cov_27.436010	Coordinate:994	Reads:1	Hits:1	Allocated_reads:1	Strand:-
ATATGCAGAACAAACAATCACAAAAT
>Location:NODE_268840_length_12752_cov_27.436010	Coordinate:994	Reads:1	Hits:1	Allocated_reads:1	Strand:-
CAAAACATATGCAGAACAAACAATCACAAAAT
>Location:NODE_268840_length_12752_cov_27.436010	Coordinate:994	Reads:10	Hits:1	Allocated_reads:10	Strand:-
CATATGCAGAACAAACAATCACAAAAT
>Location:NODE_268840_length_12752_cov_27.436010	Coordinate:994	Reads:5	Hits:1	Allocated_reads:5	Strand:-
TATGCAGAACAAACAATCACAAAAT
>Location:NODE_268840_length_12752_cov_27.436010	Coordinate:995	Reads:1	Hits:1	Allocated_reads:1	Strand:-
AAACATATGCAGAACAAACAATCACAAAA
>Location:NODE_268840_length_12752_cov_27.436010	Coordinate:997	Reads:1	Hits:1	Allocated_reads:1	Strand:-
CAAAACATATGCAGAACAAACAATCACAA
>Location:NODE_268840_length_12752_cov_27.436010	Coordinate:997	Reads:1	Hits:1	Allocated_reads:1	Strand:+
TTGTGATTGTTTGTTCTGCATATGT
>Location:NODE_268840_length_12752_cov_27.436010	Coordinate:998	Reads:1	Hits:1	Allocated_reads:1	Strand:-
AAAACATATGCAGAACAAACAATCACA
>Location:NODE_268840_length_12752_cov_27.436010	Coordinate:1000	Reads:1	Hits:1	Allocated_reads:1	Strand:-
TGACAAAACATATGCAGAACAAACAATCA
>Location:NODE_268840_length_12752_cov_27.436010	Coordinate:1000	Reads:1	Hits:1	Allocated_reads:1	Strand:+
TGATTGTTTGTTCTGCATATGTTTTG
>Location:NODE_268840_length_12752_cov_27.436010	Coordinate:1001	Reads:3	Hits:1	Allocated_reads:3	Strand:-
TGACAAAACATATGCAGAACAAACAATC
>Location:NODE_268840_length_12752_cov_27.436010	Coordinate:1003	Reads:1	Hits:1	Allocated_reads:1	Strand:-
TGACAAAACATATGCAGAACAAACAA
>Location:NODE_268840_length_12752_cov_27.436010	Coordinate:1006	Reads:1	Hits:1	Allocated_reads:1	Strand:-
AGCCACTGACAAAACATATGCAGAACAAA
>Location:NODE_268840_length_12752_cov_27.436010	Coordinate:1008	Reads:1	Hits:1	Allocated_reads:1	Strand:-
TCAGCCACTGACAAAACATATGCAGAACA
>Location:NODE_268840_length_12752_cov_27.436010	Coordinate:1009	Reads:1	Hits:1	Allocated_reads:1	Strand:-
GCCACTGACAAAACATATGCAGAAC
>Location:NODE_268840_length_12752_cov_27.436010	Coordinate:1009	Reads:2	Hits:1	Allocated_reads:2	Strand:-
TCAGCCACTGACAAAACATATGCAGAAC
>Location:NODE_268840_length_12752_cov_27.436010	Coordinate:1010	Reads:1	Hits:1	Allocated_reads:1	Strand:-
TGATCAGCCACTGACAAAACATATGCAGAA
>Location:NODE_268840_length_12752_cov_27.436010	Coordinate:1011	Reads:1	Hits:1	Allocated_reads:1	Strand:-
TGATCAGCCACTGACAAAACATATGCAGA
>Location:NODE_268840_length_12752_cov_27.436010	Coordinate:1012	Reads:1	Hits:1	Allocated_reads:1	Strand:+
CTGCATATGTTTTGTCAGTGGCTGATC
>Location:NODE_268840_length_12752_cov_27.436010	Coordinate:1013	Reads:1	Hits:1	Allocated_reads:1	Strand:-
CAGCTGATCAGCCACTGACAAAACATATGCA
>Location:NODE_268840_length_12752_cov_27.436010	Coordinate:1014	Reads:1	Hits:1	Allocated_reads:1	Strand:-
GCTGATCAGCCACTGACAAAACATATGC
>Location:NODE_268840_length_12752_cov_27.436010	Coordinate:1015	Reads:1	Hits:1	Allocated_reads:1	Strand:-
GCAGCTGATCAGCCACTGACAAAACATATG
>Location:NODE_268840_length_12752_cov_27.436010	Coordinate:1017	Reads:1	Hits:1	Allocated_reads:1	Strand:-
CTGCAGCTGATCAGCCACTGACAAAACATA
>Location:NODE_268840_length_12752_cov_27.436010	Coordinate:1019	Reads:2	Hits:1	Allocated_reads:2	Strand:+
TGTTTTGTCAGTGGCTGATCAGCT
>Location:NODE_268840_length_12752_cov_27.436010	Coordinate:1019	Reads:3	Hits:1	Allocated_reads:3	Strand:+
TGTTTTGTCAGTGGCTGATCAGCTGC
>Location:NODE_268840_length_12752_cov_27.436010	Coordinate:1021	Reads:1	Hits:1	Allocated_reads:1	Strand:-
TTACTGCAGCTGATCAGCCACTGACAAAA
>Location:NODE_268840_length_12752_cov_27.436010	Coordinate:1021	Reads:1	Hits:1	Allocated_reads:1	Strand:+
TTTTGTCAGTGGCTGATCAGCTGC
>Location:NODE_268840_length_12752_cov_27.436010	Coordinate:1022	Reads:1	Hits:1	Allocated_reads:1	Strand:-
TACTGCAGCTGATCAGCCACTGACAAA
>Location:NODE_268840_length_12752_cov_27.436010	Coordinate:1024	Reads:1	Hits:1	Allocated_reads:1	Strand:-
TACTGCAGCTGATCAGCCACTGACA
>Location:NODE_268840_length_12752_cov_27.436010	Coordinate:1024	Reads:1	Hits:1	Allocated_reads:1	Strand:-
TCAGGTTTACTGCAGCTGATCAGCCACTGACT
>Location:NODE_268840_length_12752_cov_27.436010	Coordinate:1025	Reads:1	Hits:1	Allocated_reads:1	Strand:-
GGTTTACTGCAGCTGATCAGCCACTGAC
>Location:NODE_268840_length_12752_cov_27.436010	Coordinate:1026	Reads:1	Hits:1	Allocated_reads:1	Strand:-
CAGGTTTACTGCAGCTGATCAGCCACTGA
>Location:NODE_268840_length_12752_cov_27.436010	Coordinate:1026	Reads:1	Hits:1	Allocated_reads:1	Strand:-
GGTTTACTGCAGCTGATCAGCCACTGA
>Location:NODE_268840_length_12752_cov_27.436010	Coordinate:1028	Reads:3	Hits:1	Allocated_reads:3	Strand:-
ATCAGGTTTACTGCAGCTGATCAGCCACT
>Location:NODE_268840_length_12752_cov_27.436010	Coordinate:1028	Reads:1	Hits:1	Allocated_reads:1	Strand:-
GGTTTACTGCAGCTGATCAGCCACT
>Location:NODE_268840_length_12752_cov_27.436010	Coordinate:1028	Reads:5	Hits:1	Allocated_reads:5	Strand:-
TCAGGTTTACTGCAGCTGATCAGCCACT
>Location:NODE_268840_length_12752_cov_27.436010	Coordinate:1029	Reads:2	Hits:1	Allocated_reads:2	Strand:-
TCAGGTTTACTGCAGCTGATCAGCCAC
>Location:NODE_268840_length_12752_cov_27.436010	Coordinate:1030	Reads:1	Hits:1	Allocated_reads:1	Strand:-
AATCAGGTTTACTGCAGCTGATCAGCCA
>Location:NODE_268840_length_12752_cov_27.436010	Coordinate:1031	Reads:1	Hits:1	Allocated_reads:1	Strand:-
AATCAGGTTTACTGCAGCTGATCAGCC
>Location:NODE_268840_length_12752_cov_27.436010	Coordinate:1031	Reads:1	Hits:1	Allocated_reads:1	Strand:-
CAGGTTTACTGCAGCTGATCAGCC
>Location:NODE_268840_length_12752_cov_27.436010	Coordinate:1031	Reads:2	Hits:1	Allocated_reads:2	Strand:-
TCAGGTTTACTGCAGCTGATCAGCC
>Location:NODE_268840_length_12752_cov_27.436010	Coordinate:1032	Reads:1	Hits:1	Allocated_reads:1	Strand:-
ATCCAAATCAGGTTTACTGCAGCTGATCATT
>Location:NODE_268840_length_12752_cov_27.436010	Coordinate:1032	Reads:1	Hits:1	Allocated_reads:1	Strand:-
CCAAATCAGGTTTACTGCAGCTGATCAGC
>Location:NODE_268840_length_12752_cov_27.436010	Coordinate:1032	Reads:1	Hits:1	Allocated_reads:1	Strand:-
TACAATCCAAATCAGGTTTACTGCAGCTGATCATA
>Location:NODE_268840_length_12752_cov_27.436010	Coordinate:1032	Reads:2	Hits:1	Allocated_reads:2	Strand:-
TCCAAATCAGGTTTACTGCAGCTGATCAGC
>Location:NODE_268840_length_12752_cov_27.436010	Coordinate:1035	Reads:5	Hits:1	Allocated_reads:5	Strand:-
AATCCAAATCAGGTTTACTGCAGCTGATC
>Location:NODE_268840_length_12752_cov_27.436010	Coordinate:1035	Reads:3	Hits:1	Allocated_reads:3	Strand:-
ACAATCCAAATCAGGTTTACTGCAGCTGATC
>Location:NODE_268840_length_12752_cov_27.436010	Coordinate:1035	Reads:15	Hits:1	Allocated_reads:15	Strand:-
ATCCAAATCAGGTTTACTGCAGCTGATC
>Location:NODE_268840_length_12752_cov_27.436010	Coordinate:1035	Reads:1	Hits:1	Allocated_reads:1	Strand:-
CAAATCAGGTTTACTGCAGCTGATC
>Location:NODE_268840_length_12752_cov_27.436010	Coordinate:1035	Reads:12	Hits:1	Allocated_reads:12	Strand:-
CAATCCAAATCAGGTTTACTGCAGCTGATC
>Location:NODE_268840_length_12752_cov_27.436010	Coordinate:1035	Reads:1	Hits:1	Allocated_reads:1	Strand:-
TAATACAATCCAAATCAGGTTTACTGCAGCTGATC
>Location:NODE_268840_length_12752_cov_27.436010	Coordinate:1035	Reads:1	Hits:1	Allocated_reads:1	Strand:-
TACAATCCAAATCAGGTTTACTGCAGCTGCTC
>Location:NODE_268840_length_12752_cov_27.436010	Coordinate:1035	Reads:1	Hits:1	Allocated_reads:1	Strand:-
TACAATCCAAATCAGGTTTACTTCAGCTGATC
>Location:NODE_268840_length_12752_cov_27.436010	Coordinate:1035	Reads:45	Hits:1	Allocated_reads:45	Strand:-
TACAATCCAAATCAGGTTTACTGCAGCTGATC
>Location:NODE_268840_length_12752_cov_27.436010	Coordinate:1035	Reads:3	Hits:1	Allocated_reads:3	Strand:-
TCCAAATCAGGTTTACTGCAGCTGATC
>Location:NODE_268840_length_12752_cov_27.436010	Coordinate:1036	Reads:2	Hits:1	Allocated_reads:2	Strand:-
AATCCAAATCAGGTTTACTGCAGCTGAT
>Location:NODE_268840_length_12752_cov_27.436010	Coordinate:1036	Reads:3	Hits:1	Allocated_reads:3	Strand:-
ATCCAAATCAGGTTTACTGCAGCTGAT
>Location:NODE_268840_length_12752_cov_27.436010	Coordinate:1036	Reads:4	Hits:1	Allocated_reads:4	Strand:-
CAATCCAAATCAGGTTTACTGCAGCTGAT
>Location:NODE_268840_length_12752_cov_27.436010	Coordinate:1036	Reads:1	Hits:1	Allocated_reads:1	Strand:-
TACAATCCAAATCAGGTTTACTGCAGCTGAG
>Location:NODE_268840_length_12752_cov_27.436010	Coordinate:1036	Reads:23	Hits:1	Allocated_reads:23	Strand:-
TACAATCCAAATCAGGTTTACTGCAGCTGAT
>Location:NODE_268840_length_12752_cov_27.436010	Coordinate:1037	Reads:13	Hits:1	Allocated_reads:13	Strand:-
TACAATCCAAATCAGGTTTACTGCAGCTGA
>Location:NODE_268840_length_12752_cov_27.436010	Coordinate:1038	Reads:1	Hits:1	Allocated_reads:1	Strand:-
TACAATCCAAATCAGGTTTACTGCAGCTG
>Location:NODE_268840_length_12752_cov_27.436010	Coordinate:1038	Reads:1	Hits:1	Allocated_reads:1	Strand:-
TACAATCCAAATCAGGTTTACTGCAGCTT
>Location:NODE_268840_length_12752_cov_27.436010	Coordinate:1039	Reads:3	Hits:1	Allocated_reads:3	Strand:-
AATACAATCCAAATCAGGTTTACTGCAGCT
>Location:NODE_268840_length_12752_cov_27.436010	Coordinate:1039	Reads:2	Hits:1	Allocated_reads:2	Strand:-
ACAATCCAAATCAGGTTTACTGCAGCT
>Location:NODE_268840_length_12752_cov_27.436010	Coordinate:1039	Reads:1	Hits:1	Allocated_reads:1	Strand:-
ATACAATCCAAATCAGGTTTACTGCAGCT
>Location:NODE_268840_length_12752_cov_27.436010	Coordinate:1039	Reads:17	Hits:1	Allocated_reads:17	Strand:-
TAATACAATCCAAATCAGGTTTACTGCAGCT
>Location:NODE_268840_length_12752_cov_27.436010	Coordinate:1039	Reads:64	Hits:1	Allocated_reads:64	Strand:-
TACAATCCAAATCAGGTTTACTGCAGCT
>Location:NODE_268840_length_12752_cov_27.436010	Coordinate:1040	Reads:1	Hits:1	Allocated_reads:1	Strand:-
AATACAATCCAAATCAGGTTTACTGCAGC
>Location:NODE_268840_length_12752_cov_27.436010	Coordinate:1040	Reads:20	Hits:1	Allocated_reads:20	Strand:-
TAATACAATCCAAATCAGGTTTACTGCAGC
>Location:NODE_268840_length_12752_cov_27.436010	Coordinate:1040	Reads:9	Hits:1	Allocated_reads:9	Strand:-
TACAATCCAAATCAGGTTTACTGCAGC
>Location:NODE_268840_length_12752_cov_27.436010	Coordinate:1041	Reads:2	Hits:1	Allocated_reads:2	Strand:-
TAATACAATCCAAATCAGGTTTACTGCAG
>Location:NODE_268840_length_12752_cov_27.436010	Coordinate:1041	Reads:1	Hits:1	Allocated_reads:1	Strand:-
TACAATCCAAATCAGGTTTACTGCAG
>Location:NODE_268840_length_12752_cov_27.436010	Coordinate:1042	Reads:1	Hits:1	Allocated_reads:1	Strand:-
TAATACAATCCAAATCAGGTTTACTGCA
>Location:NODE_268840_length_12752_cov_27.436010	Coordinate:1042	Reads:1	Hits:1	Allocated_reads:1	Strand:+
TGCAGTAAACCTGATTTGGATTGTA
>Location:NODE_268840_length_12752_cov_27.436010	Coordinate:1043	Reads:1	Hits:1	Allocated_reads:1	Strand:-
TAATACAATCCAAATCAGGTTTACTGC
>Location:NODE_268840_length_12752_cov_27.436010	Coordinate:1049	Reads:1	Hits:1	Allocated_reads:1	Strand:-
GCGTTAAGTAATACAATCCAAATCAGGTT
>Location:NODE_268840_length_12752_cov_27.436010	Coordinate:1049	Reads:2	Hits:1	Allocated_reads:2	Strand:-
TAAGTAGCGTTAAGTAATACAATCCAAATCAGGTT
>Location:NODE_268840_length_12752_cov_27.436010	Coordinate:1049	Reads:2	Hits:1	Allocated_reads:2	Strand:-
TTAAGTAATACAATCCAAATCAGGTT
>Location:NODE_268840_length_12752_cov_27.436010	Coordinate:1050	Reads:3	Hits:1	Allocated_reads:3	Strand:-
TAAGTAGCGTTAAGTAATACAATCCAAATCAGGT
>Location:NODE_268840_length_12752_cov_27.436010	Coordinate:1050	Reads:1	Hits:1	Allocated_reads:1	Strand:-
TAGCGTTAAGTAATACAATCCAAATCAGGT
>Location:NODE_268840_length_12752_cov_27.436010	Coordinate:1053	Reads:1	Hits:1	Allocated_reads:1	Strand:-
TAAGTAGCGTTAAGTAATACAATCCAAATCA
>Location:NODE_268840_length_12752_cov_27.436010	Coordinate:1055	Reads:1	Hits:1	Allocated_reads:1	Strand:-
TAAGTAGCGTTAAGTAATACAATCCAAAT
>Location:NODE_268840_length_12752_cov_27.436010	Coordinate:1056	Reads:1	Hits:1	Allocated_reads:1	Strand:-
TAAGTAGCGTTAAGTAATACAATCCAAA
>Location:NODE_268840_length_12752_cov_27.436010	Coordinate:1057	Reads:2	Hits:1	Allocated_reads:2	Strand:+
TTGGATTGTATTACTTAACGCTACT
>Location:NODE_268840_length_12752_cov_27.436010	Coordinate:1057	Reads:1	Hits:1	Allocated_reads:1	Strand:+
TTGGATTGTATTACTTAACGCTACTT
>Location:NODE_268840_length_12752_cov_27.436010	Coordinate:1057	Reads:1	Hits:1	Allocated_reads:1	Strand:+
TTGGATTGTATTACTTAACGCTACTTATTGATT
>Location:NODE_268840_length_12752_cov_27.436010	Coordinate:1059	Reads:1	Hits:1	Allocated_reads:1	Strand:-
TCAATAAGTAGCGTTAAGTAATACAATCC
>Location:NODE_268840_length_12752_cov_27.436010	Coordinate:1070	Reads:1	Hits:1	Allocated_reads:1	Strand:-
TACAAGATGTTCAATAAGTAGCGTTAAG
>Location:NODE_268840_length_12752_cov_27.436010	Coordinate:1072	Reads:1	Hits:1	Allocated_reads:1	Strand:-
TAATACAAGATGTTCAATAAGTAGCGTTA
>Location:NODE_268840_length_12752_cov_27.436010	Coordinate:1073	Reads:6	Hits:1	Allocated_reads:6	Strand:-
TAATACAAGATGTTCAATAAGTAGCGTT
>Location:NODE_268840_length_12752_cov_27.436010	Coordinate:1073	Reads:2	Hits:1	Allocated_reads:2	Strand:-
TACAAGATGTTCAATAAGTAGCGTT
>Location:NODE_268840_length_12752_cov_27.436010	Coordinate:1074	Reads:2	Hits:1	Allocated_reads:2	Strand:+
ACGCTACTTATTGAACATCTTGTAT
>Location:NODE_268840_length_12752_cov_27.436010	Coordinate:1074	Reads:3	Hits:1	Allocated_reads:3	Strand:+
ACGCTACTTATTGAACATCTTGTATT
>Location:NODE_268840_length_12752_cov_27.436010	Coordinate:1074	Reads:1	Hits:1	Allocated_reads:1	Strand:+
ACGCTACTTATTGAACATCTTGTATTA
>Location:NODE_268840_length_12752_cov_27.436010	Coordinate:1074	Reads:2	Hits:1	Allocated_reads:2	Strand:+
ACGCTACTTATTGAACATCTTGTATTAGG
>Location:NODE_268840_length_12752_cov_27.436010	Coordinate:1074	Reads:7	Hits:1	Allocated_reads:7	Strand:+
ACGCTACTTATTGAACATCTTGTATTAGGA
>Location:NODE_268840_length_12752_cov_27.436010	Coordinate:1074	Reads:1	Hits:1	Allocated_reads:1	Strand:-
TAATACAAGATGTTCAATAAGTAGCGT
>Location:NODE_268840_length_12752_cov_27.436010	Coordinate:1074	Reads:1	Hits:1	Allocated_reads:1	Strand:-
TACAAGATGTTCAATAAGTAGCGT
>Location:NODE_268840_length_12752_cov_27.436010	Coordinate:1078	Reads:2	Hits:1	Allocated_reads:2	Strand:+
TACTTATTGAACATCTTGTATTAGGA
>Location:NODE_268840_length_12752_cov_27.436010	Coordinate:1083	Reads:1	Hits:1	Allocated_reads:1	Strand:+
ATTGAACATCTTGTATTAGGACGTGG
>Location:NODE_268840_length_12752_cov_27.436010	Coordinate:1086	Reads:1	Hits:1	Allocated_reads:1	Strand:+
GAACATCTTGTATTAGGACGTGGT
>Location:NODE_268840_length_12752_cov_27.436010	Coordinate:1088	Reads:1	Hits:1	Allocated_reads:1	Strand:+
ACATCTTGTATTAGGACGTGGTGTATTTGCC
>Location:NODE_268840_length_12752_cov_27.436010	Coordinate:1091	Reads:3	Hits:1	Allocated_reads:3	Strand:+
TCTTGTATTAGGACGTGGTGTATT
>Location:NODE_268840_length_12752_cov_27.436010	Coordinate:1091	Reads:2	Hits:1	Allocated_reads:2	Strand:+
TCTTGTATTAGGACGTGGTGTATTTGCC
>Location:NODE_268840_length_12752_cov_27.436010	Coordinate:1100	Reads:1	Hits:1	Allocated_reads:1	Strand:-
TTGGTTCAGAGGCAAATACACCACGTCCT
>Location:NODE_268840_length_12752_cov_27.436010	Coordinate:1101	Reads:1	Hits:1	Allocated_reads:1	Strand:-
TTGGTTCAGAGGCAAATACTCCACGTCC
>Location:NODE_268840_length_12752_cov_27.436010	Coordinate:1101	Reads:104	Hits:1	Allocated_reads:104	Strand:-
TTGGTTCAGAGGCAAATACACCACGTCC
>Location:NODE_268840_length_12752_cov_27.436010	Coordinate:1102	Reads:1	Hits:1	Allocated_reads:1	Strand:-
ATTGGTTCAGAGGCAAATACACCACGTC
>Location:NODE_268840_length_12752_cov_27.436010	Coordinate:1102	Reads:4	Hits:1	Allocated_reads:4	Strand:-
TTGGTTCAGAGGCAAATACACCACGTC
>Location:NODE_268840_length_12752_cov_27.436010	Coordinate:1103	Reads:1	Hits:1	Allocated_reads:1	Strand:-
TTGGTTCAGAGGCAAATACACCACGC
>Location:NODE_268840_length_12752_cov_27.436010	Coordinate:1104	Reads:2	Hits:1	Allocated_reads:2	Strand:-
TTGGTTCAGAGGCAAATACACCACG
>Location:NODE_268840_length_12752_cov_27.436010	Coordinate:1115	Reads:1	Hits:1	Allocated_reads:1	Strand:-
GGATCCCTTTTCAATTGGTTCAGAGGCA
>Location:NODE_268840_length_12752_cov_27.436010	Coordinate:1117	Reads:1	Hits:1	Allocated_reads:1	Strand:-
AAAGGATCCCTTTTCAATTGGTTCAGAGG
>Location:NODE_268840_length_12752_cov_27.436010	Coordinate:1119	Reads:1	Hits:1	Allocated_reads:1	Strand:+
TCTGAACCAATTGAAAAGGGATCAT
>Location:NODE_268840_length_12752_cov_27.436010	Coordinate:1119	Reads:3	Hits:1	Allocated_reads:3	Strand:+
TCTGAACCAATTGAAAAGGGATCCT
>Location:NODE_268840_length_12752_cov_27.436010	Coordinate:1119	Reads:6	Hits:1	Allocated_reads:6	Strand:+
TCTGAACCAATTGAAAAGGGATCCTT
>Location:NODE_268840_length_12752_cov_27.436010	Coordinate:1119	Reads:6	Hits:1	Allocated_reads:6	Strand:+
TCTGAACCAATTGAAAAGGGATCCTTT
>Location:NODE_268840_length_12752_cov_27.436010	Coordinate:1119	Reads:9	Hits:1	Allocated_reads:9	Strand:+
TCTGAACCAATTGAAAAGGGATCCTTTGT
>Location:NODE_268840_length_12752_cov_27.436010	Coordinate:1119	Reads:1	Hits:1	Allocated_reads:1	Strand:+
TCTGAACCAATTGAAAAGGGATCCTTTGTG
>Location:NODE_268840_length_12752_cov_27.436010	Coordinate:1119	Reads:4	Hits:1	Allocated_reads:4	Strand:+
TCTGAACCAATTGAAAAGGGATCCTTTGTGGT
>Location:NODE_268840_length_12752_cov_27.436010	Coordinate:1127	Reads:3	Hits:1	Allocated_reads:3	Strand:-
TACTCGACCACAAAGGATCCCTTTTCAATT
>Location:NODE_268840_length_12752_cov_27.436010	Coordinate:1128	Reads:1	Hits:1	Allocated_reads:1	Strand:-
ACTCGACCACAAAGGATCCCTTTTCAAT
>Location:NODE_268840_length_12752_cov_27.436010	Coordinate:1128	Reads:1	Hits:1	Allocated_reads:1	Strand:-
TACTCGACCACAAAGGATCCCTTTTCAAT
>Location:NODE_268840_length_12752_cov_27.436010	Coordinate:1129	Reads:1	Hits:1	Allocated_reads:1	Strand:-
TACTCGACCACAAAGGATCCCTTTTCAA
>Location:NODE_268840_length_12752_cov_27.436010	Coordinate:1130	Reads:1	Hits:1	Allocated_reads:1	Strand:-
TCGACCACAAAGGATCCCTTTTCA
>Location:NODE_268840_length_12752_cov_27.436010	Coordinate:1131	Reads:1	Hits:1	Allocated_reads:1	Strand:-
ACGGTACTCGACCACAAAGGATCCCTTTTC
>Location:NODE_268840_length_12752_cov_27.436010	Coordinate:1131	Reads:1	Hits:1	Allocated_reads:1	Strand:-
CACGGTACTCGACCACAAAGGATCCCTTTTC
>Location:NODE_268840_length_12752_cov_27.436010	Coordinate:1131	Reads:1	Hits:1	Allocated_reads:1	Strand:-
CGGTACTCGACCACAAAGGATCCCTTTTC
>Location:NODE_268840_length_12752_cov_27.436010	Coordinate:1131	Reads:1	Hits:1	Allocated_reads:1	Strand:-
CTCGACCACAAAGGATCCCTTTTC
>Location:NODE_268840_length_12752_cov_27.436010	Coordinate:1131	Reads:3	Hits:1	Allocated_reads:3	Strand:-
TACTCGACCACAAAGGATCCCTTTTC
>Location:NODE_268840_length_12752_cov_27.436010	Coordinate:1132	Reads:44	Hits:1	Allocated_reads:44	Strand:-
ACGGTACTCGACCACAAAGGATCCCTTTT
>Location:NODE_268840_length_12752_cov_27.436010	Coordinate:1132	Reads:12	Hits:1	Allocated_reads:12	Strand:-
CACGGTACTCGACCACAAAGGATCCCTTTT
>Location:NODE_268840_length_12752_cov_27.436010	Coordinate:1132	Reads:1	Hits:1	Allocated_reads:1	Strand:-
CCACGGTACTCGACCACAAAGGATCCCTTTT
>Location:NODE_268840_length_12752_cov_27.436010	Coordinate:1132	Reads:9	Hits:1	Allocated_reads:9	Strand:-
CGGTACTCGACCACAAAGGATCCCTTTT
>Location:NODE_268840_length_12752_cov_27.436010	Coordinate:1133	Reads:8	Hits:1	Allocated_reads:8	Strand:-
ACGGTACTCGACCACAAAGGATCCCTTT
>Location:NODE_268840_length_12752_cov_27.436010	Coordinate:1133	Reads:5	Hits:1	Allocated_reads:5	Strand:-
CACGGTACTCGACCACAAAGGATCCCTTT
>Location:NODE_268840_length_12752_cov_27.436010	Coordinate:1133	Reads:1	Hits:1	Allocated_reads:1	Strand:-
CGGTACTCGACCACAAAGGATCCCTTT
>Location:NODE_268840_length_12752_cov_27.436010	Coordinate:1133	Reads:1	Hits:1	Allocated_reads:1	Strand:-
TACTCGACCACAAAGGATCCCTTT
>Location:NODE_268840_length_12752_cov_27.436010	Coordinate:1134	Reads:27	Hits:1	Allocated_reads:27	Strand:-
ACGGTACTCGACCACAAAGGATCCCTT
>Location:NODE_268840_length_12752_cov_27.436010	Coordinate:1134	Reads:10	Hits:1	Allocated_reads:10	Strand:-
CACGGTACTCGACCACAAAGGATCCCTT
>Location:NODE_268840_length_12752_cov_27.436010	Coordinate:1134	Reads:6	Hits:1	Allocated_reads:6	Strand:-
CCACGGTACTCGACCACAAAGGATCCCTT
>Location:NODE_268840_length_12752_cov_27.436010	Coordinate:1134	Reads:2	Hits:1	Allocated_reads:2	Strand:-
CCCACGGTACTCGACCACAAAGGATCCCTT
>Location:NODE_268840_length_12752_cov_27.436010	Coordinate:1134	Reads:4	Hits:1	Allocated_reads:4	Strand:-
CCCCACGGTACTCGACCACAAAGGATCCCTT
>Location:NODE_268840_length_12752_cov_27.436010	Coordinate:1134	Reads:1	Hits:1	Allocated_reads:1	Strand:-
GGTACTCGACCACAAAGGATCCCTT
>Location:NODE_268840_length_12752_cov_27.436010	Coordinate:1135	Reads:1	Hits:1	Allocated_reads:1	Strand:-
CCCCACGGTACTCGACCACAAAGGATCCCT
>Location:NODE_268840_length_12752_cov_27.436010	Coordinate:1136	Reads:1	Hits:1	Allocated_reads:1	Strand:-
CCCCACGGTACTCGACCACAAAGGATCCC
>Location:NODE_268840_length_12752_cov_27.436010	Coordinate:1142	Reads:1	Hits:1	Allocated_reads:1	Strand:-
TAAGCTCCCCACGGTACTCGACCACAAAG
>Location:NODE_268840_length_12752_cov_27.436010	Coordinate:1143	Reads:1	Hits:1	Allocated_reads:1	Strand:-
GATAAGCTCCCCACGGTACTCGACCACAAA
>Location:NODE_268840_length_12752_cov_27.436010	Coordinate:1145	Reads:1	Hits:1	Allocated_reads:1	Strand:-
GATAAGCTCCCCACGGTACTCGACCACA
>Location:NODE_268840_length_12752_cov_27.436010	Coordinate:1145	Reads:1	Hits:1	Allocated_reads:1	Strand:-
TCAGATAAGCTCCCCACGGTACTCGACCACA
>Location:NODE_268840_length_12752_cov_27.436010	Coordinate:1147	Reads:1	Hits:1	Allocated_reads:1	Strand:-
CAGATAAGCTCCCCACGGTACTCGACCA
>Location:NODE_268840_length_12752_cov_27.436010	Coordinate:1148	Reads:3	Hits:1	Allocated_reads:3	Strand:-
TCAGATAAGCTCCCCACGGTACTCGACC
>Location:NODE_268840_length_12752_cov_27.436010	Coordinate:1148	Reads:2	Hits:1	Allocated_reads:2	Strand:-
TTCAGATAAGCTCCCCACGGTACTCGACC
>Location:NODE_268840_length_12752_cov_27.436010	Coordinate:1148	Reads:3	Hits:1	Allocated_reads:3	Strand:-
TTCAGATAAGCTCCCCACGGTACTCGACT
>Location:NODE_268840_length_12752_cov_27.436010	Coordinate:1149	Reads:2	Hits:1	Allocated_reads:2	Strand:-
TCAGATAAGCTCCCCACGGTACTCGAC
>Location:NODE_268840_length_12752_cov_27.436010	Coordinate:1149	Reads:3	Hits:1	Allocated_reads:3	Strand:-
TTCAGATAAGCTCCCCACGGTACTCGAC
>Location:NODE_268840_length_12752_cov_27.436010	Coordinate:1150	Reads:2	Hits:1	Allocated_reads:2	Strand:-
TTCAGATAAGCTCCCCACGGTACTCGA
>Location:NODE_268840_length_12752_cov_27.436010	Coordinate:1151	Reads:1	Hits:1	Allocated_reads:1	Strand:+
CGAGTACCGTGGGGAGCTTATCTGAAA
>Location:NODE_268840_length_12752_cov_27.436010	Coordinate:1151	Reads:1	Hits:1	Allocated_reads:1	Strand:-
CGTTCAGATAAGCTCCCCACGGTACTCG
>Location:NODE_268840_length_12752_cov_27.436010	Coordinate:1151	Reads:1	Hits:1	Allocated_reads:1	Strand:-
TCAGATAAGCTCCCCACGGTACTAG
>Location:NODE_268840_length_12752_cov_27.436010	Coordinate:1151	Reads:1	Hits:1	Allocated_reads:1	Strand:-
TTCAGATAAGCTCCCCACGGTACTCT
>Location:NODE_268840_length_12752_cov_27.436010	Coordinate:1152	Reads:1	Hits:1	Allocated_reads:1	Strand:-
CCCGTTCAGATAAGCTCCCCACGGTACTC
>Location:NODE_268840_length_12752_cov_27.436010	Coordinate:1152	Reads:2	Hits:1	Allocated_reads:2	Strand:-
CGTTCAGATAAGCTCCCCACGGTACTC
>Location:NODE_268840_length_12752_cov_27.436010	Coordinate:1152	Reads:5	Hits:1	Allocated_reads:5	Strand:-
TCCCGTTCAGATAAGCTCCCCACGGTACTC
>Location:NODE_268840_length_12752_cov_27.436010	Coordinate:1152	Reads:1	Hits:1	Allocated_reads:1	Strand:-
TTCAGATAAGCTCCCCACGGTACTC
>Location:NODE_268840_length_12752_cov_27.436010	Coordinate:1153	Reads:1	Hits:1	Allocated_reads:1	Strand:-
CCCGTTCAGATAAGCTCCCCACGGTACT
>Location:NODE_268840_length_12752_cov_27.436010	Coordinate:1153	Reads:2	Hits:1	Allocated_reads:2	Strand:-
CCGTTCAGATAAGCTCCCCACGGTACT
>Location:NODE_268840_length_12752_cov_27.436010	Coordinate:1153	Reads:1	Hits:1	Allocated_reads:1	Strand:-
TCCCGTTCAGATAAGCTCCCCACGGTACG
>Location:NODE_268840_length_12752_cov_27.436010	Coordinate:1153	Reads:7	Hits:1	Allocated_reads:7	Strand:-
TCCCGTTCAGATAAGCTCCCCACGGTACT
>Location:NODE_268840_length_12752_cov_27.436010	Coordinate:1155	Reads:1	Hits:1	Allocated_reads:1	Strand:+
TACCGTGGGGAGCTTATCTGAACGGG
>Location:NODE_268840_length_12752_cov_27.436010	Coordinate:1157	Reads:1	Hits:1	Allocated_reads:1	Strand:-
TGTCCCGTTCAGATAAGCTCCCCACGG
>Location:NODE_268840_length_12752_cov_27.436010	Coordinate:1161	Reads:1	Hits:1	Allocated_reads:1	Strand:+
GGGGAGCTTATCTGAACGGGACAAGCGGC
>Location:NODE_268840_length_12752_cov_27.436010	Coordinate:1163	Reads:1	Hits:1	Allocated_reads:1	Strand:+
GGAGCTTATCTGAACGGGACAAGC
>Location:NODE_268840_length_12752_cov_27.436010	Coordinate:1166	Reads:1	Hits:1	Allocated_reads:1	Strand:-
TTTCTGCCGCTTGTCCCGTTCAGATAAGC
>Location:NODE_268840_length_12752_cov_27.436010	Coordinate:1171	Reads:5	Hits:1	Allocated_reads:5	Strand:-
TACTTTTTCTGCCGCTTGTCCCGTTCAGA
>Location:NODE_268840_length_12752_cov_27.436010	Coordinate:1173	Reads:1	Hits:1	Allocated_reads:1	Strand:-
TGTGTACTTTTTCTGCCGCTTGTCCCGTTCA
>Location:NODE_268840_length_12752_cov_27.436010	Coordinate:1174	Reads:1	Hits:1	Allocated_reads:1	Strand:-
GTACTTTTTCTGCCGCTTGTCCCGTTC
>Location:NODE_268840_length_12752_cov_27.436010	Coordinate:1174	Reads:2	Hits:1	Allocated_reads:2	Strand:-
TACTTTTTCTGCCGCTTGTCCCGTTC
>Location:NODE_268840_length_12752_cov_27.436010	Coordinate:1174	Reads:1	Hits:1	Allocated_reads:1	Strand:-
TCTGTGTACTTTTTCTGCCGCTTGTCCCGTTC
>Location:NODE_268840_length_12752_cov_27.436010	Coordinate:1174	Reads:1	Hits:1	Allocated_reads:1	Strand:-
TGTACTTTTTCTGCCGCTTGTCCCGTTC
>Location:NODE_268840_length_12752_cov_27.436010	Coordinate:1174	Reads:1	Hits:1	Allocated_reads:1	Strand:-
TGTGTACTTTTTCTGCCGCTTGTCCCGTTC
>Location:NODE_268840_length_12752_cov_27.436010	Coordinate:1175	Reads:1	Hits:1	Allocated_reads:1	Strand:-
GTACTTTTTCTGCCGCTTGTCCCGTT
>Location:NODE_268840_length_12752_cov_27.436010	Coordinate:1175	Reads:4	Hits:1	Allocated_reads:4	Strand:-
TACTTTTTCTGCCGCTTGTCCCGTT
>Location:NODE_268840_length_12752_cov_27.436010	Coordinate:1175	Reads:2	Hits:1	Allocated_reads:2	Strand:-
TCTGTGTACTTTTTCTGCCGCTTGTCCCGTT
>Location:NODE_268840_length_12752_cov_27.436010	Coordinate:1175	Reads:34	Hits:1	Allocated_reads:34	Strand:-
TGTGTACTTTTTCTGCCGCTTGTCCCGTT
>Location:NODE_268840_length_12752_cov_27.436010	Coordinate:1176	Reads:1	Hits:1	Allocated_reads:1	Strand:-
TACTTTTTCTGCCGCTTGTCCCGT
>Location:NODE_268840_length_12752_cov_27.436010	Coordinate:1176	Reads:2	Hits:1	Allocated_reads:2	Strand:-
TCTGTGTACTTTTTCTGCCGCTTGTCCCGT
>Location:NODE_268840_length_12752_cov_27.436010	Coordinate:1176	Reads:14	Hits:1	Allocated_reads:14	Strand:-
TGTGTACTTTTTCTGCCGCTTGTCCCGT
>Location:NODE_268840_length_12752_cov_27.436010	Coordinate:1176	Reads:1	Hits:1	Allocated_reads:1	Strand:-
TTCTGTGTACTTTTTCTGCCGCTTGTCCCGT
>Location:NODE_268840_length_12752_cov_27.436010	Coordinate:1177	Reads:1	Hits:1	Allocated_reads:1	Strand:-
TGTGTACTTTTTCTGCCGCTTGTCCCG
>Location:NODE_268840_length_12752_cov_27.436010	Coordinate:1178	Reads:2	Hits:1	Allocated_reads:2	Strand:-
TGTGTACTTTTTCTGCCGCTTGTCCC
>Location:NODE_268840_length_12752_cov_27.436010	Coordinate:1178	Reads:1	Hits:1	Allocated_reads:1	Strand:-
TTCTGTGTACTTTTTCTGCCGCTTGTCCC
>Location:NODE_268840_length_12752_cov_27.436010	Coordinate:1178	Reads:1	Hits:1	Allocated_reads:1	Strand:-
TTTTCTGTGTACTTTTTCTGCCGCTTGTCCC
>Location:NODE_268840_length_12752_cov_27.436010	Coordinate:1179	Reads:2	Hits:1	Allocated_reads:2	Strand:-
TCTGTGTACTTTTTCTGCCGCTTGTCC
>Location:NODE_268840_length_12752_cov_27.436010	Coordinate:1179	Reads:1	Hits:1	Allocated_reads:1	Strand:-
TGCTTTTCTGTGTACTTTTTCTGCCGCTTGTCC
>Location:NODE_268840_length_12752_cov_27.436010	Coordinate:1179	Reads:4	Hits:1	Allocated_reads:4	Strand:-
TGTGTACTTTTTCTGCCGCTTGTCC
>Location:NODE_268840_length_12752_cov_27.436010	Coordinate:1179	Reads:7	Hits:1	Allocated_reads:7	Strand:-
TTTTCTGTGTACTTTTTCTGCCGCTTGTCC
>Location:NODE_268840_length_12752_cov_27.436010	Coordinate:1180	Reads:2	Hits:1	Allocated_reads:2	Strand:-
TGTGTACTTTTTCTGCCGCTTGTC
>Location:NODE_268840_length_12752_cov_27.436010	Coordinate:1180	Reads:1	Hits:1	Allocated_reads:1	Strand:-
TTCTGTGTACTTTTTCTGCCGCTTGTC
>Location:NODE_268840_length_12752_cov_27.436010	Coordinate:1180	Reads:1	Hits:1	Allocated_reads:1	Strand:-
TTTTCTGTGTACTTTTTCTGCCGCTTGTC
>Location:NODE_268840_length_12752_cov_27.436010	Coordinate:1181	Reads:1	Hits:1	Allocated_reads:1	Strand:-
CTGTGTACTTTTTCTGCCGCTTTT
>Location:NODE_268840_length_12752_cov_27.436010	Coordinate:1181	Reads:1	Hits:1	Allocated_reads:1	Strand:-
TGCTTTTCTGTGTACTTTTTCTGCCGCTTGT
>Location:NODE_268840_length_12752_cov_27.436010	Coordinate:1181	Reads:1	Hits:1	Allocated_reads:1	Strand:-
TTCTGTGTACTTTTTCTGCCGCTTGT
>Location:NODE_268840_length_12752_cov_27.436010	Coordinate:1181	Reads:5	Hits:1	Allocated_reads:5	Strand:-
TTTTCTGTGTACTTTTTCTGCCGCTTGT
>Location:NODE_268840_length_12752_cov_27.436010	Coordinate:1182	Reads:1	Hits:1	Allocated_reads:1	Strand:-
CTTTTCTGTGTACTTTTTCTGCCGCTTG
>Location:NODE_268840_length_12752_cov_27.436010	Coordinate:1182	Reads:2	Hits:1	Allocated_reads:2	Strand:-
TGCTTTTCTGTGTACTTTTTCTGCCGCTTG
>Location:NODE_268840_length_12752_cov_27.436010	Coordinate:1183	Reads:6	Hits:1	Allocated_reads:6	Strand:-
TGCTTTTCTGTGTACTTTTTCTGCCGCTT
>Location:NODE_268840_length_12752_cov_27.436010	Coordinate:1183	Reads:2	Hits:1	Allocated_reads:2	Strand:-
TTTTCTGTGTACTTTTTCTGCCGCTT
>Location:NODE_268840_length_12752_cov_27.436010	Coordinate:1184	Reads:35	Hits:1	Allocated_reads:35	Strand:-
TGCTTTTCTGTGTACTTTTTCTGCCGCT
>Location:NODE_268840_length_12752_cov_27.436010	Coordinate:1184	Reads:1	Hits:1	Allocated_reads:1	Strand:-
TTGCTTTTCTGTGTACTTTTTCTGCCGCT
>Location:NODE_268840_length_12752_cov_27.436010	Coordinate:1184	Reads:1	Hits:1	Allocated_reads:1	Strand:-
TTGCTTTTCTGTGTACTTTTTCTGCCGTT
>Location:NODE_268840_length_12752_cov_27.436010	Coordinate:1184	Reads:1	Hits:1	Allocated_reads:1	Strand:-
TTTGCTTTTCTGTGTACTTTTTCTGCCGCT
>Location:NODE_268840_length_12752_cov_27.436010	Coordinate:1184	Reads:1	Hits:1	Allocated_reads:1	Strand:-
TTTTCTGTGTACTTTTTCTGCCGCT
>Location:NODE_268840_length_12752_cov_27.436010	Coordinate:1185	Reads:4	Hits:1	Allocated_reads:4	Strand:-
TGCTTTTCTGTGTACTTTTTCTGCCGC
>Location:NODE_268840_length_12752_cov_27.436010	Coordinate:1185	Reads:2	Hits:1	Allocated_reads:2	Strand:-
TTGCTTTTCTGTGTACTTTTTCTGCCGC
>Location:NODE_268840_length_12752_cov_27.436010	Coordinate:1186	Reads:1	Hits:1	Allocated_reads:1	Strand:-
GTTTGCTTTTCTGTGTACTTTTTCTGCCT
>Location:NODE_268840_length_12752_cov_27.436010	Coordinate:1186	Reads:1	Hits:1	Allocated_reads:1	Strand:-
TGCTTTTCTGTGTACTTTTTCTGCCG
>Location:NODE_268840_length_12752_cov_27.436010	Coordinate:1187	Reads:3	Hits:1	Allocated_reads:3	Strand:-
GTTTGCTTTTCTGTGTACTTTTTCTGCC
>Location:NODE_268840_length_12752_cov_27.436010	Coordinate:1187	Reads:6	Hits:1	Allocated_reads:6	Strand:-
TGCTTTTCTGTGTACTTTTTCTGCC
>Location:NODE_268840_length_12752_cov_27.436010	Coordinate:1187	Reads:2	Hits:1	Allocated_reads:2	Strand:-
TTGCTTTTCTGTGTACTTTTTCTGCC
>Location:NODE_268840_length_12752_cov_27.436010	Coordinate:1190	Reads:1	Hits:1	Allocated_reads:1	Strand:+
AGAAAAAGTACACAGAAAAGCAAACT
>Location:NODE_268840_length_12752_cov_27.436010	Coordinate:1194	Reads:1	Hits:1	Allocated_reads:1	Strand:+
AAAGTACACAGAAAAGCAAACTGCT
>Location:NODE_268840_length_12752_cov_27.436010	Coordinate:1194	Reads:2	Hits:1	Allocated_reads:2	Strand:+
AAAGTACACAGAAAAGCAAACTGCTT
>Location:NODE_268840_length_12752_cov_27.436010	Coordinate:1194	Reads:2	Hits:1	Allocated_reads:2	Strand:+
AAAGTACACAGAAAAGCAAACTGCTTTC
>Location:NODE_268840_length_12752_cov_27.436010	Coordinate:1194	Reads:1	Hits:1	Allocated_reads:1	Strand:+
AAAGTACACAGAAAAGCAAACTGCTTTCC
>Location:NODE_268840_length_12752_cov_27.436010	Coordinate:1196	Reads:1	Hits:1	Allocated_reads:1	Strand:+
AGTACACAGAAAAGCAAACTGCTTTC
>Location:NODE_268840_length_12752_cov_27.436010	Coordinate:1196	Reads:1	Hits:1	Allocated_reads:1	Strand:+
AGTACACAGAAAAGCAAACTGCTTTCC
>Location:NODE_268840_length_12752_cov_27.436010	Coordinate:1198	Reads:1	Hits:1	Allocated_reads:1	Strand:+
TACACAGAAAAGCAAACTGCTTTC
>Location:NODE_268840_length_12752_cov_27.436010	Coordinate:1204	Reads:1	Hits:1	Allocated_reads:1	Strand:-
ATCAAATAGGAAAGCAGTTTGCTTTTC
>Location:NODE_268840_length_12752_cov_27.436010	Coordinate:1206	Reads:1	Hits:1	Allocated_reads:1	Strand:-
TAAAATCAAATAGGAAAGCAGTTTGCTTT
>Location:NODE_268840_length_12752_cov_27.436010	Coordinate:1225	Reads:1	Hits:1	Allocated_reads:1	Strand:-
CATGTACTATTTTTCCATTTAAAATCAAA
>Location:NODE_268840_length_12752_cov_27.436010	Coordinate:1230	Reads:1	Hits:1	Allocated_reads:1	Strand:-
CACCATGTACTATTTTTCCATTTAAAA
>Location:NODE_268840_length_12752_cov_27.436010	Coordinate:1230	Reads:2	Hits:1	Allocated_reads:2	Strand:-
TACCACCATGTACTATTTTTCCATTTAAAA
>Location:NODE_268840_length_12752_cov_27.436010	Coordinate:1233	Reads:1	Hits:1	Allocated_reads:1	Strand:-
CTTACCACCATGTACTATTTTTCCATTTA
>Location:NODE_268840_length_12752_cov_27.436010	Coordinate:1234	Reads:1	Hits:1	Allocated_reads:1	Strand:+
AAATGGAAAAATAGTACATGGTGGTA
>Location:NODE_268840_length_12752_cov_27.436010	Coordinate:1235	Reads:1	Hits:1	Allocated_reads:1	Strand:+
AATGGAAAAATAGTACATGGTGGT
>Location:NODE_268840_length_12752_cov_27.436010	Coordinate:1235	Reads:1	Hits:1	Allocated_reads:1	Strand:+
AATGGAAAAATAGTACATGGTGCAT
>Location:NODE_268840_length_12752_cov_27.436010	Coordinate:1235	Reads:2	Hits:1	Allocated_reads:2	Strand:-
CTTTACTTACCACCATGTACTATTTTTCCATT
>Location:NODE_268840_length_12752_cov_27.436010	Coordinate:1235	Reads:22	Hits:1	Allocated_reads:22	Strand:-
TACTTACCACCATGTACTATTTTTCCATT
>Location:NODE_268840_length_12752_cov_27.436010	Coordinate:1235	Reads:5	Hits:1	Allocated_reads:5	Strand:-
TTACTTACCACCATGTACTATTTTTCCATT
>Location:NODE_268840_length_12752_cov_27.436010	Coordinate:1236	Reads:1	Hits:1	Allocated_reads:1	Strand:-
CTTTACTTACCACCATGTACTATTTTTCCAT
>Location:NODE_268840_length_12752_cov_27.436010	Coordinate:1236	Reads:1	Hits:1	Allocated_reads:1	Strand:-
TACTTACCACCATGTACTATTTTTCCAT
>Location:NODE_268840_length_12752_cov_27.436010	Coordinate:1242	Reads:1	Hits:1	Allocated_reads:1	Strand:-
TATGCCTTTACTTACCACCATGTACTATTT
>Location:NODE_268840_length_12752_cov_27.436010	Coordinate:1242	Reads:1	Hits:1	Allocated_reads:1	Strand:-
TGCCTTTACTTACCACCATGTACTATTT
>Location:NODE_268840_length_12752_cov_27.436010	Coordinate:1243	Reads:1	Hits:1	Allocated_reads:1	Strand:-
TATGCCTTTACTTACCACCATGTACTATT
>Location:NODE_268840_length_12752_cov_27.436010	Coordinate:1243	Reads:1	Hits:1	Allocated_reads:1	Strand:-
TGCCTTTACTTACCACCATGTACTATT
>Location:NODE_268840_length_12752_cov_27.436010	Coordinate:1244	Reads:2	Hits:1	Allocated_reads:2	Strand:-
TATATGCCTTTACTTACCACCATGTACTAT
>Location:NODE_268840_length_12752_cov_27.436010	Coordinate:1244	Reads:3	Hits:1	Allocated_reads:3	Strand:-
TATGCCTTTACTTACCACCATGTACTAT
>Location:NODE_268840_length_12752_cov_27.436010	Coordinate:1245	Reads:1	Hits:1	Allocated_reads:1	Strand:-
TATGCCTTTACTTACCACCATGTACTA
>Location:NODE_268840_length_12752_cov_27.436010	Coordinate:1245	Reads:1	Hits:1	Allocated_reads:1	Strand:-
TATTGTATATGCCTTTACTTACCACCATGTACTA
>Location:NODE_268840_length_12752_cov_27.436010	Coordinate:1246	Reads:1	Hits:1	Allocated_reads:1	Strand:-
TATATGCCTTTACTTACCACCATGTACT
>Location:NODE_268840_length_12752_cov_27.436010	Coordinate:1246	Reads:1	Hits:1	Allocated_reads:1	Strand:-
TATGCCTTTACTTACCACCATGTACT
>Location:NODE_268840_length_12752_cov_27.436010	Coordinate:1250	Reads:32	Hits:1	Allocated_reads:32	Strand:-
TATTGTATATGCCTTTACTTACCACCATG
>Location:NODE_268840_length_12752_cov_27.436010	Coordinate:1250	Reads:1	Hits:1	Allocated_reads:1	Strand:-
TGTATATGCCTTTACTTACCACCATG
>Location:NODE_268840_length_12752_cov_27.436010	Coordinate:1250	Reads:5	Hits:1	Allocated_reads:5	Strand:-
TTGTATATGCCTTTACTTACCACCATG
>Location:NODE_268840_length_12752_cov_27.436010	Coordinate:1252	Reads:5	Hits:1	Allocated_reads:5	Strand:-
TATTGTATATGCCTTTACTTACCACCA
>Location:NODE_268840_length_12752_cov_27.436010	Coordinate:1252	Reads:3	Hits:1	Allocated_reads:3	Strand:-
TGATATTGTATATGCCTTTACTTACCACCA
>Location:NODE_268840_length_12752_cov_27.436010	Coordinate:1252	Reads:2	Hits:1	Allocated_reads:2	Strand:-
TTGTATATGCCTTTACTTACCACCA
>Location:NODE_268840_length_12752_cov_27.436010	Coordinate:1253	Reads:6	Hits:1	Allocated_reads:6	Strand:-
TATTGTATATGCCTTTACTTACCACC
>Location:NODE_268840_length_12752_cov_27.436010	Coordinate:1253	Reads:4	Hits:1	Allocated_reads:4	Strand:-
TGATATTGTATATGCCTTTACTTACCACC
>Location:NODE_268840_length_12752_cov_27.436010	Coordinate:1260	Reads:1	Hits:1	Allocated_reads:1	Strand:-
AAGAACAACTGATATTGTATATGCCTTTACT
>Location:NODE_268840_length_12752_cov_27.436010	Coordinate:1260	Reads:3	Hits:1	Allocated_reads:3	Strand:-
GAACAACTGATATTGTATATGCCTTTACT
>Location:NODE_268840_length_12752_cov_27.436010	Coordinate:1260	Reads:2	Hits:1	Allocated_reads:2	Strand:-
TAAAGAACAACTGATATTGTATATGCCTTTACT
>Location:NODE_268840_length_12752_cov_27.436010	Coordinate:1261	Reads:1	Hits:1	Allocated_reads:1	Strand:-
AAGAACAACTGATATTGTATATGCCTTTAC
>Location:NODE_268840_length_12752_cov_27.436010	Coordinate:1263	Reads:1	Hits:1	Allocated_reads:1	Strand:-
TAAAGAACAACTGATATTGTATATGCCTTT
>Location:NODE_268840_length_12752_cov_27.436010	Coordinate:1264	Reads:7	Hits:1	Allocated_reads:7	Strand:-
TAAAGAACAACTGATATTGTATATGCCTT
>Location:NODE_268840_length_12752_cov_27.436010	Coordinate:1264	Reads:1	Hits:1	Allocated_reads:1	Strand:-
TGTAAAGAACAACTGATATTGTATATGCCTT
>Location:NODE_268840_length_12752_cov_27.436010	Coordinate:1265	Reads:3	Hits:1	Allocated_reads:3	Strand:-
AAAGAACAACTGATATTGTATATGCCT
>Location:NODE_268840_length_12752_cov_27.436010	Coordinate:1265	Reads:1	Hits:1	Allocated_reads:1	Strand:-
AAGAACAACTGATATTGTATATGCCT
>Location:NODE_268840_length_12752_cov_27.436010	Coordinate:1265	Reads:31	Hits:1	Allocated_reads:31	Strand:-
TAAAGAACAACTGATATTGTATATGCCT
>Location:NODE_268840_length_12752_cov_27.436010	Coordinate:1265	Reads:1	Hits:1	Allocated_reads:1	Strand:-
TGTAAAGAACAACTGATATTGTATATGCCG
>Location:NODE_268840_length_12752_cov_27.436010	Coordinate:1265	Reads:11	Hits:1	Allocated_reads:11	Strand:-
TGTAAAGAACAACTGATATTGTATATGCCT
>Location:NODE_268840_length_12752_cov_27.436010	Coordinate:1265	Reads:3	Hits:1	Allocated_reads:3	Strand:-
TGTTGTAAAGAACAACTGATATTGTATATGCCT
>Location:NODE_268840_length_12752_cov_27.436010	Coordinate:1265	Reads:7	Hits:1	Allocated_reads:7	Strand:-
TTGTAAAGAACAACTGATATTGTATATGCCT
>Location:NODE_268840_length_12752_cov_27.436010	Coordinate:1269	Reads:2	Hits:1	Allocated_reads:2	Strand:+
ATATACAATATCAGTTGTTCTTTACAAC
>Location:NODE_268840_length_12752_cov_27.436010	Coordinate:1270	Reads:1	Hits:1	Allocated_reads:1	Strand:-
TAATGTTGTAAAGAACAACTGATCTTGTATA
>Location:NODE_268840_length_12752_cov_27.436010	Coordinate:1277	Reads:3	Hits:1	Allocated_reads:3	Strand:-
AAAACATAATGTTGTAAAGAACAACTGATA
>Location:NODE_268840_length_12752_cov_27.436010	Coordinate:1277	Reads:3	Hits:1	Allocated_reads:3	Strand:-
AAACATAATGTTGTAAAGAACAACTGATA
>Location:NODE_268840_length_12752_cov_27.436010	Coordinate:1277	Reads:1	Hits:1	Allocated_reads:1	Strand:-
CATAATGTTGTAAAGAACAACTGATA
>Location:NODE_268840_length_12752_cov_27.436010	Coordinate:1278	Reads:1	Hits:1	Allocated_reads:1	Strand:-
AAACATAATGTTGTAAAGAACAACTGAT
>Location:NODE_268840_length_12752_cov_27.436010	Coordinate:1285	Reads:1	Hits:1	Allocated_reads:1	Strand:-
TCACTAAAAACATAATGTTGTAAAGAAC
>Location:NODE_268840_length_12752_cov_27.436010	Coordinate:1288	Reads:1	Hits:1	Allocated_reads:1	Strand:-
TTTGTTCACTAAAAACATAATGTTGTAAAG
>Location:NODE_268840_length_12752_cov_27.436010	Coordinate:1308	Reads:1	Hits:1	Allocated_reads:1	Strand:-
GAAGAAAAGAACATATGTTTTGTTCACT
>Location:NODE_268840_length_12752_cov_27.436010	Coordinate:1308	Reads:3	Hits:1	Allocated_reads:3	Strand:-
TGAAGAAAAGAACATATGTTTTGTTCACT
>Location:NODE_268840_length_12752_cov_27.436010	Coordinate:1311	Reads:1	Hits:1	Allocated_reads:1	Strand:-
AAAGTGAAGAAAAGAACATATGTTTTGTTT
>Location:NODE_268840_length_12752_cov_27.436010	Coordinate:1312	Reads:3	Hits:1	Allocated_reads:3	Strand:-
AAAGTGAAGAAAAGAACATATGTTTTGTT
>Location:NODE_268840_length_12752_cov_27.436010	Coordinate:1312	Reads:17	Hits:1	Allocated_reads:17	Strand:-
AAGTGAAGAAAAGAACATATGTTTTGTT
>Location:NODE_268840_length_12752_cov_27.436010	Coordinate:1312	Reads:10	Hits:1	Allocated_reads:10	Strand:-
AGTGAAGAAAAGAACATATGTTTTGTT
>Location:NODE_268840_length_12752_cov_27.436010	Coordinate:1312	Reads:4	Hits:1	Allocated_reads:4	Strand:-
TAAAAGTGAAGAAAAGAACATATGTTTTGTT
>Location:NODE_268840_length_12752_cov_27.436010	Coordinate:1313	Reads:1	Hits:1	Allocated_reads:1	Strand:-
AAAAGTGAAGAAAAGAACATATGTTTTGT
>Location:NODE_268840_length_12752_cov_27.436010	Coordinate:1313	Reads:1	Hits:1	Allocated_reads:1	Strand:-
AAAGTGAAGAAAAGAACATATGTTTTGT
>Location:NODE_268840_length_12752_cov_27.436010	Coordinate:1313	Reads:1	Hits:1	Allocated_reads:1	Strand:+
ACAAAACATATGTTCTTTTCTTCACT
>Location:NODE_268840_length_12752_cov_27.436010	Coordinate:1315	Reads:1	Hits:1	Allocated_reads:1	Strand:-
AAAAGTGAAGAAAAGAACATATGTTTT
>Location:NODE_268840_length_12752_cov_27.436010	Coordinate:1315	Reads:1	Hits:1	Allocated_reads:1	Strand:-
AAAGTGAAGAAAAGAACATATGTTTT
>Location:NODE_268840_length_12752_cov_27.436010	Coordinate:1315	Reads:4	Hits:1	Allocated_reads:4	Strand:-
AAGTGAAGAAAAGAACATATGTTTT
>Location:NODE_268840_length_12752_cov_27.436010	Coordinate:1315	Reads:1	Hits:1	Allocated_reads:1	Strand:-
AGTGAAGAAAAGAACATATGTTTT
>Location:NODE_268840_length_12752_cov_27.436010	Coordinate:1315	Reads:34	Hits:1	Allocated_reads:34	Strand:-
TAAAAGTGAAGAAAAGAACATATGTTTT
>Location:NODE_268840_length_12752_cov_27.436010	Coordinate:1315	Reads:4	Hits:1	Allocated_reads:4	Strand:-
TGCTAAAAGTGAAGAAAAGAACATATGTTTT
>Location:NODE_268840_length_12752_cov_27.436010	Coordinate:1316	Reads:1	Hits:1	Allocated_reads:1	Strand:-
AAAGTGAAGAAAAGAACATATGTTT
>Location:NODE_268840_length_12752_cov_27.436010	Coordinate:1316	Reads:1	Hits:1	Allocated_reads:1	Strand:-
AAGTGAAGAAAAGAACATATGTTT
>Location:NODE_268840_length_12752_cov_27.436010	Coordinate:1316	Reads:3	Hits:1	Allocated_reads:3	Strand:-
TAAAAGTGAAGAAAAGAACATATGTTT
>Location:NODE_268840_length_12752_cov_27.436010	Coordinate:1316	Reads:7	Hits:1	Allocated_reads:7	Strand:-
TGCTAAAAGTGAAGAAAAGAACATATGTTT
>Location:NODE_268840_length_12752_cov_27.436010	Coordinate:1317	Reads:1	Hits:1	Allocated_reads:1	Strand:-
GCTAAAAGTGAAGAAAAGAACATATGTT
>Location:NODE_268840_length_12752_cov_27.436010	Coordinate:1317	Reads:1	Hits:1	Allocated_reads:1	Strand:-
TAAAAGTGAAGAAAAGAACATATGTT
>Location:NODE_268840_length_12752_cov_27.436010	Coordinate:1317	Reads:4	Hits:1	Allocated_reads:4	Strand:-
TGCTAAAAGTGAAGAAAAGAACATATGTT
>Location:NODE_268840_length_12752_cov_27.436010	Coordinate:1318	Reads:4	Hits:1	Allocated_reads:4	Strand:-
TGCTAAAAGTGAAGAAAAGAACATATGT
>Location:NODE_268840_length_12752_cov_27.436010	Coordinate:1321	Reads:4	Hits:1	Allocated_reads:4	Strand:-
TCAATGCTAAAAGTGAAGAAAAGAACATA
>Location:NODE_268840_length_12752_cov_27.436010	Coordinate:1326	Reads:1	Hits:1	Allocated_reads:1	Strand:+
TCTTTTCTTCACTTTTAGCATTGATGCCT
>Location:NODE_268840_length_12752_cov_27.436010	Coordinate:1327	Reads:2	Hits:1	Allocated_reads:2	Strand:+
CTTTTCTTCACTTTTAGCATTGATGC
>Location:NODE_268840_length_12752_cov_27.436010	Coordinate:1327	Reads:1	Hits:1	Allocated_reads:1	Strand:+
CTTTTCTTCACTTTTAGCATTGATGCC
>Location:NODE_268840_length_12752_cov_27.436010	Coordinate:1328	Reads:1	Hits:1	Allocated_reads:1	Strand:+
TTTTCTTCACTTTTAGCATTGATGCCT
>Location:NODE_268840_length_12752_cov_27.436010	Coordinate:1331	Reads:3	Hits:1	Allocated_reads:3	Strand:-
CGGGAGGCATCAATGCTAAAAGTGAAGA
>Location:NODE_268840_length_12752_cov_27.436010	Coordinate:1336	Reads:2	Hits:1	Allocated_reads:2	Strand:-
TTCACGGGAGGCATCAATGCTAAAAGT
>Location:NODE_268840_length_12752_cov_27.436010	Coordinate:1337	Reads:1	Hits:1	Allocated_reads:1	Strand:-
TCTTCACGGGAGGCATCAATGCTAAAAG
>Location:NODE_268840_length_12752_cov_27.436010	Coordinate:1338	Reads:1	Hits:1	Allocated_reads:1	Strand:+
TTTTAGCATTGATGCCTCCCGTGAA
>Location:NODE_268840_length_12752_cov_27.436010	Coordinate:1339	Reads:1	Hits:1	Allocated_reads:1	Strand:-
TGAGTCGTCTTCACGGGAGGCATCAATGCTATT
>Location:NODE_268840_length_12752_cov_27.436010	Coordinate:1342	Reads:1	Hits:1	Allocated_reads:1	Strand:-
TGAGTCGTCTTCACGGGAGGCATCAATGCT
>Location:NODE_268840_length_12752_cov_27.436010	Coordinate:1343	Reads:3	Hits:1	Allocated_reads:3	Strand:-
TGAGTCGTCTTCACGGGAGGCATCAATGC
>Location:NODE_268840_length_12752_cov_27.436010	Coordinate:1346	Reads:1	Hits:1	Allocated_reads:1	Strand:+
TTGATGCCTCCCGTGAAGACGACTC
>Location:NODE_268840_length_12752_cov_27.436010	Coordinate:1348	Reads:1	Hits:1	Allocated_reads:1	Strand:-
AAGTGAGTCGTCTTCACGGGAGGCATC
>Location:NODE_268840_length_12752_cov_27.436010	Coordinate:1348	Reads:1	Hits:1	Allocated_reads:1	Strand:-
CCAAGTGAGTCGTCTTCACGGGAGGCATC
>Location:NODE_268840_length_12752_cov_27.436010	Coordinate:1352	Reads:1	Hits:1	Allocated_reads:1	Strand:+
CCTCCCGTGAAGACGACTCACTTGGCC
>Location:NODE_268840_length_12752_cov_27.436010	Coordinate:1353	Reads:1	Hits:1	Allocated_reads:1	Strand:+
CTCCCGTGAAGACGACTCACTTGGCC
>Location:NODE_268840_length_12752_cov_27.436010	Coordinate:1353	Reads:1	Hits:1	Allocated_reads:1	Strand:+
CTCCCGTGAAGACGACTCACTTGGCCGGC
>Location:NODE_268840_length_12752_cov_27.436010	Coordinate:1354	Reads:1	Hits:1	Allocated_reads:1	Strand:+
TCCCGTGAAGACGACTCACTTGGCCGGC
>Location:NODE_268840_length_12752_cov_27.436010	Coordinate:1355	Reads:1	Hits:1	Allocated_reads:1	Strand:+
CCCGTGAAGACGACTCACTTGGCC
>Location:NODE_268840_length_12752_cov_27.436010	Coordinate:1355	Reads:1	Hits:1	Allocated_reads:1	Strand:+
CCCGTGAAGACGACTCACTTGGCCG
>Location:NODE_268840_length_12752_cov_27.436010	Coordinate:1355	Reads:1	Hits:1	Allocated_reads:1	Strand:+
CCCGTGAAGACGACTCACTTGGCCGGCT
>Location:NODE_268840_length_12752_cov_27.436010	Coordinate:1358	Reads:1	Hits:1	Allocated_reads:1	Strand:+
GTGAAGACGACTCACTTGGCCGGCT
>Location:NODE_268840_length_12752_cov_27.436010	Coordinate:1362	Reads:2	Hits:1	Allocated_reads:2	Strand:+
AGACGACTCACTTGGCCGGCTGGT
>Location:NODE_268840_length_12752_cov_27.436010	Coordinate:1362	Reads:2	Hits:1	Allocated_reads:2	Strand:+
AGACGACTCACTTGGCCGGCTGGTT
>Location:NODE_268840_length_12752_cov_27.436010	Coordinate:1362	Reads:2	Hits:1	Allocated_reads:2	Strand:+
AGACGACTCACTTGGCCGGCTGGTTA
>Location:NODE_268840_length_12752_cov_27.436010	Coordinate:1362	Reads:1	Hits:1	Allocated_reads:1	Strand:+
AGACGACTCACTTGGCCGGCTGGTTAAG
>Location:NODE_268840_length_12752_cov_27.436010	Coordinate:1362	Reads:1	Hits:1	Allocated_reads:1	Strand:+
AGACGACTCACTTGGCCGGCTGGTTAAT
>Location:NODE_268840_length_12752_cov_27.436010	Coordinate:1362	Reads:1	Hits:1	Allocated_reads:1	Strand:-
TCATTAACCAGCCGGCCAAGTGAGTCGTCT
>Location:NODE_268840_length_12752_cov_27.436010	Coordinate:1363	Reads:1	Hits:1	Allocated_reads:1	Strand:-
AACCAGCCGGCCAAGTGAGTCGTC
>Location:NODE_268840_length_12752_cov_27.436010	Coordinate:1363	Reads:2	Hits:1	Allocated_reads:2	Strand:-
ATCATTAACCAGCCGGCCAAGTGAGTCGTC
>Location:NODE_268840_length_12752_cov_27.436010	Coordinate:1363	Reads:1	Hits:1	Allocated_reads:1	Strand:-
ATTAACCAGCCGGCCAAGTGAGTCGTC
>Location:NODE_268840_length_12752_cov_27.436010	Coordinate:1363	Reads:2	Hits:1	Allocated_reads:2	Strand:-
CATTAACCAGCCGGCCAAGTGAGTCGTC
>Location:NODE_268840_length_12752_cov_27.436010	Coordinate:1363	Reads:1	Hits:1	Allocated_reads:1	Strand:+
GACGACTCACTTGGCCGGCTGGTT
>Location:NODE_268840_length_12752_cov_27.436010	Coordinate:1363	Reads:1	Hits:1	Allocated_reads:1	Strand:-
TCATCATTAACCAGCCGGCCAAGTGAGTCGTC
>Location:NODE_268840_length_12752_cov_27.436010	Coordinate:1363	Reads:1	Hits:1	Allocated_reads:1	Strand:-
TCATTAACCAGCCGGCCAAGTGAATCGTC
>Location:NODE_268840_length_12752_cov_27.436010	Coordinate:1363	Reads:54	Hits:1	Allocated_reads:54	Strand:-
TCATTAACCAGCCGGCCAAGTGAGTCGTC
>Location:NODE_268840_length_12752_cov_27.436010	Coordinate:1363	Reads:3	Hits:1	Allocated_reads:3	Strand:-
TTAACCAGCCGGCCAAGTGAGTCGTC
>Location:NODE_268840_length_12752_cov_27.436010	Coordinate:1364	Reads:1	Hits:1	Allocated_reads:1	Strand:-
TCATTAACCAGCCGGCCAAGTGAGTCGT
>Location:NODE_268840_length_12752_cov_27.436010	Coordinate:1365	Reads:1	Hits:1	Allocated_reads:1	Strand:-
TCATTAACCAGCCGGCCAAGTGAGTCG
>Location:NODE_268840_length_12752_cov_27.436010	Coordinate:1369	Reads:1	Hits:1	Allocated_reads:1	Strand:+
TCACTTGGCCGGCTGGTTAATGATGACCA
>Location:NODE_268840_length_12752_cov_27.436010	Coordinate:1369	Reads:1	Hits:1	Allocated_reads:1	Strand:-
TGGTCATCATTAACCAGCCGGCCAAGTGA
>Location:NODE_268840_length_12752_cov_27.436010	Coordinate:1371	Reads:1	Hits:1	Allocated_reads:1	Strand:+
ACTTGGCCGGCTGGTTAATGATGACC
>Location:NODE_268840_length_12752_cov_27.436010	Coordinate:1371	Reads:1	Hits:1	Allocated_reads:1	Strand:+
ACTTGGCCGGCTGGTTAATGATGACCA
>Location:NODE_268840_length_12752_cov_27.436010	Coordinate:1372	Reads:2	Hits:1	Allocated_reads:2	Strand:+
CTTGGCCGGCTGGTTAATGATGACC
>Location:NODE_268840_length_12752_cov_27.436010	Coordinate:1372	Reads:1	Hits:1	Allocated_reads:1	Strand:+
CTTGGCCGGCTGGTTAATGATGACCA
>Location:NODE_268840_length_12752_cov_27.436010	Coordinate:1372	Reads:2	Hits:1	Allocated_reads:2	Strand:+
CTTGGCCGGCTGGTTAATGATGACCAC
>Location:NODE_268840_length_12752_cov_27.436010	Coordinate:1372	Reads:1	Hits:1	Allocated_reads:1	Strand:+
CTTGGCCGGCTGGTTAATGATGACCAAT
>Location:NODE_268840_length_12752_cov_27.436010	Coordinate:1375	Reads:1	Hits:1	Allocated_reads:1	Strand:-
TACTTGTGGTCATCATTAACCAGCCGGCC
>Location:NODE_268840_length_12752_cov_27.436010	Coordinate:1375	Reads:3	Hits:1	Allocated_reads:3	Strand:-
TGTGGTCATCATTAACCAGCCGGCC
>Location:NODE_268840_length_12752_cov_27.436010	Coordinate:1375	Reads:2	Hits:1	Allocated_reads:2	Strand:-
TTGTGGTCATCATTAACCAGCCGGCC
>Location:NODE_268840_length_12752_cov_27.436010	Coordinate:1382	Reads:1	Hits:1	Allocated_reads:1	Strand:-
TTGGGTACTTGTGGTCATCATTAACCA
>Location:NODE_268840_length_12752_cov_27.436010	Coordinate:1383	Reads:1	Hits:1	Allocated_reads:1	Strand:-
TGGGTACTTGTGGTCATCATTAACC
>Location:NODE_268840_length_12752_cov_27.436010	Coordinate:1385	Reads:1	Hits:1	Allocated_reads:1	Strand:+
TTAATGATGACCACAAGTACCCAAACT
>Location:NODE_268840_length_12752_cov_27.436010	Coordinate:1386	Reads:1	Hits:1	Allocated_reads:1	Strand:+
TAATGATGACCACAAGTACCCAAACT
>Location:NODE_268840_length_12752_cov_27.436010	Coordinate:1387	Reads:7	Hits:1	Allocated_reads:7	Strand:-
TCTTGCAGTTTGGGTACTTGTGGTCATCATT
>Location:NODE_268840_length_12752_cov_27.436010	Coordinate:1387	Reads:4	Hits:1	Allocated_reads:4	Strand:-
TGCAGTTTGGGTACTTGTGGTCATCATT
>Location:NODE_268840_length_12752_cov_27.436010	Coordinate:1387	Reads:1	Hits:1	Allocated_reads:1	Strand:-
TTGCAGTTTGGGTACTTGTGGTCATCATC
>Location:NODE_268840_length_12752_cov_27.436010	Coordinate:1387	Reads:1	Hits:1	Allocated_reads:1	Strand:-
TTGCAGTTTGGGTACTTGTGGTCATCATT
>Location:NODE_268840_length_12752_cov_27.436010	Coordinate:1388	Reads:1	Hits:1	Allocated_reads:1	Strand:+
ATGATGACCACAAGTACCCAAACT
>Location:NODE_268840_length_12752_cov_27.436010	Coordinate:1388	Reads:1	Hits:1	Allocated_reads:1	Strand:-
TCTTGCAGTTTGGGTACTTGTGGTCATCAT
>Location:NODE_268840_length_12752_cov_27.436010	Coordinate:1389	Reads:1	Hits:1	Allocated_reads:1	Strand:-
TCTTGCAGTTTGGGTACTTGTGGTCATCA
>Location:NODE_268840_length_12752_cov_27.436010	Coordinate:1389	Reads:1	Hits:1	Allocated_reads:1	Strand:+
TGATGACCACAAGTACCCAAACTGCAAG
>Location:NODE_268840_length_12752_cov_27.436010	Coordinate:1390	Reads:7	Hits:1	Allocated_reads:7	Strand:-
TCTTGCAGTTTGGGTACTTGTGGTCATC
>Location:NODE_268840_length_12752_cov_27.436010	Coordinate:1391	Reads:1	Hits:1	Allocated_reads:1	Strand:-
TCTTGCAGTTTGGGTACTTGTGGTCAT
>Location:NODE_268840_length_12752_cov_27.436010	Coordinate:1392	Reads:1	Hits:1	Allocated_reads:1	Strand:-
TCATCTTGCAGTTTGGGTACTTGTGGTCA
>Location:NODE_268840_length_12752_cov_27.436010	Coordinate:1392	Reads:2	Hits:1	Allocated_reads:2	Strand:-
TTCATCTTGCAGTTTGGGTACTTGTGGTCA
>Location:NODE_268840_length_12752_cov_27.436010	Coordinate:1393	Reads:2	Hits:1	Allocated_reads:2	Strand:-
TCATCTTGCAGTTTGGGTACTTGTGGTC
>Location:NODE_268840_length_12752_cov_27.436010	Coordinate:1393	Reads:1	Hits:1	Allocated_reads:1	Strand:-
TCTTGCAGTTTGGGTACTTGTGGTC
>Location:NODE_268840_length_12752_cov_27.436010	Coordinate:1394	Reads:2	Hits:1	Allocated_reads:2	Strand:-
TCATCTTGCAGTTTGGGTACTTGTGGT
>Location:NODE_268840_length_12752_cov_27.436010	Coordinate:1394	Reads:8	Hits:1	Allocated_reads:8	Strand:-
TGTTTCATCTTGCAGTTTGGGTACTTGTGGT
>Location:NODE_268840_length_12752_cov_27.436010	Coordinate:1394	Reads:1	Hits:1	Allocated_reads:1	Strand:-
TTCATCTTGCAGTTTGGGTACTTGTGGT
>Location:NODE_268840_length_12752_cov_27.436010	Coordinate:1394	Reads:1	Hits:1	Allocated_reads:1	Strand:-
TTTCATCTTGCAGTTTGGGTACTTGTGGA
>Location:NODE_268840_length_12752_cov_27.436010	Coordinate:1395	Reads:1	Hits:1	Allocated_reads:1	Strand:-
GTTTCATCTTGCAGTTTGGGTACTTGTGT
>Location:NODE_268840_length_12752_cov_27.436010	Coordinate:1395	Reads:5	Hits:1	Allocated_reads:5	Strand:-
TCATCTTGCAGTTTGGGTACTTGTGG
>Location:NODE_268840_length_12752_cov_27.436010	Coordinate:1395	Reads:14	Hits:1	Allocated_reads:14	Strand:-
TGTTTCATCTTGCAGTTTGGGTACTTGTGG
>Location:NODE_268840_length_12752_cov_27.436010	Coordinate:1395	Reads:9	Hits:1	Allocated_reads:9	Strand:-
TTCATCTTGCAGTTTGGGTACTTGTGG
>Location:NODE_268840_length_12752_cov_27.436010	Coordinate:1395	Reads:1	Hits:1	Allocated_reads:1	Strand:-
TTTCATCTTGCAGTTTGGGTACTTGTGG
>Location:NODE_268840_length_12752_cov_27.436010	Coordinate:1396	Reads:1	Hits:1	Allocated_reads:1	Strand:-
TGTTTCATCTTGCAGTTTGGGTACTTGTT
>Location:NODE_268840_length_12752_cov_27.436010	Coordinate:1396	Reads:2	Hits:1	Allocated_reads:2	Strand:-
TGTTTCATCTTGCAGTTTGGGTACTTGTG
>Location:NODE_268840_length_12752_cov_27.436010	Coordinate:1397	Reads:1	Hits:1	Allocated_reads:1	Strand:-
AGCTGTTTCATCTTGCAGTTTGGGTACTTGT
>Location:NODE_268840_length_12752_cov_27.436010	Coordinate:1397	Reads:1	Hits:1	Allocated_reads:1	Strand:-
GCTGTTTCATCTTGCAGTTTGGGTACTTGT
>Location:NODE_268840_length_12752_cov_27.436010	Coordinate:1397	Reads:1	Hits:1	Allocated_reads:1	Strand:-
TCATCTTGCAGTTTGGGTACTTGT
>Location:NODE_268840_length_12752_cov_27.436010	Coordinate:1397	Reads:1	Hits:1	Allocated_reads:1	Strand:-
TGTTTCATCTTGCAGTTTGGGTACGTGT
>Location:NODE_268840_length_12752_cov_27.436010	Coordinate:1397	Reads:77	Hits:1	Allocated_reads:77	Strand:-
TGTTTCATCTTGCAGTTTGGGTACTTGT
>Location:NODE_268840_length_12752_cov_27.436010	Coordinate:1397	Reads:1	Hits:1	Allocated_reads:1	Strand:-
TTCATCTTGCAGTTTGGGTACTTGT
>Location:NODE_268840_length_12752_cov_27.436010	Coordinate:1397	Reads:1	Hits:1	Allocated_reads:1	Strand:-
TTTCATCTTGCAGTTTGGGTACTTGT
>Location:NODE_268840_length_12752_cov_27.436010	Coordinate:1398	Reads:2	Hits:1	Allocated_reads:2	Strand:+
CAAGTACCCAAACTGCAAGATGAAACAGCT
>Location:NODE_268840_length_12752_cov_27.436010	Coordinate:1398	Reads:1	Hits:1	Allocated_reads:1	Strand:-
CTGTTTCATCTTGCAGTTTGGGTACTTT
>Location:NODE_268840_length_12752_cov_27.436010	Coordinate:1398	Reads:2	Hits:1	Allocated_reads:2	Strand:-
TGTTTCATCTTGCAGTTTGGGTACTTG
>Location:NODE_268840_length_12752_cov_27.436010	Coordinate:1399	Reads:1	Hits:1	Allocated_reads:1	Strand:+
AAGTACCCAAACTGCAAGATGAAACAGC
>Location:NODE_268840_length_12752_cov_27.436010	Coordinate:1399	Reads:2	Hits:1	Allocated_reads:2	Strand:-
TGTTTCATCTTGCAGTTTGGGTACTT
>Location:NODE_268840_length_12752_cov_27.436010	Coordinate:1400	Reads:1	Hits:1	Allocated_reads:1	Strand:-
AGCTGTTTCATCTTGCAGTTTGGGTACT
>Location:NODE_268840_length_12752_cov_27.436010	Coordinate:1400	Reads:1	Hits:1	Allocated_reads:1	Strand:+
AGTACCCAAACTGCAAGATGAAACAGC
>Location:NODE_268840_length_12752_cov_27.436010	Coordinate:1400	Reads:2	Hits:1	Allocated_reads:2	Strand:-
TGTTTCATCTTGCAGTTTGGGTACT
>Location:NODE_268840_length_12752_cov_27.436010	Coordinate:1401	Reads:2	Hits:1	Allocated_reads:2	Strand:+
GTACCCAAACTGCAAGATGAAACAGCT
>Location:NODE_268840_length_12752_cov_27.436010	Coordinate:1402	Reads:1	Hits:1	Allocated_reads:1	Strand:+
TACCCAAACTGCAAGATGAAACAG
>Location:NODE_268840_length_12752_cov_27.436010	Coordinate:1408	Reads:1	Hits:1	Allocated_reads:1	Strand:-
TATCCTGGACTGCCAGCTGTTTCATCTTGCAGTT
>Location:NODE_268840_length_12752_cov_27.436010	Coordinate:1412	Reads:2	Hits:1	Allocated_reads:2	Strand:-
ATCCTGGACTGCCAGCTGTTTCATCTTGC
>Location:NODE_268840_length_12752_cov_27.436010	Coordinate:1412	Reads:1	Hits:1	Allocated_reads:1	Strand:+
GCAAGATGAAACAGCTGGCAGTCCAGG
>Location:NODE_268840_length_12752_cov_27.436010	Coordinate:1412	Reads:1	Hits:1	Allocated_reads:1	Strand:+
GCAAGATGAAACAGCTGGCAGTCCAGGAA
>Location:NODE_268840_length_12752_cov_27.436010	Coordinate:1412	Reads:1	Hits:1	Allocated_reads:1	Strand:-
TATCCTGGACTGCCAGCTGGTTCATCTTGC
>Location:NODE_268840_length_12752_cov_27.436010	Coordinate:1412	Reads:29	Hits:1	Allocated_reads:29	Strand:-
TATCCTGGACTGCCAGCTGTTTCATCTTGC
>Location:NODE_268840_length_12752_cov_27.436010	Coordinate:1412	Reads:13	Hits:1	Allocated_reads:13	Strand:-
TCCTGGACTGCCAGCTGTTTCATCTTGC
>Location:NODE_268840_length_12752_cov_27.436010	Coordinate:1412	Reads:3	Hits:1	Allocated_reads:3	Strand:-
TGGACTGCCAGCTGTTTCATCTTGC
>Location:NODE_268840_length_12752_cov_27.436010	Coordinate:1412	Reads:2	Hits:1	Allocated_reads:2	Strand:-
TTATCCTGGACTGCCAGCTGTTTCATCTTGT
>Location:NODE_268840_length_12752_cov_27.436010	Coordinate:1412	Reads:9	Hits:1	Allocated_reads:9	Strand:-
TTATCCTGGACTGCCAGCTGTTTCATCTTGC
>Location:NODE_268840_length_12752_cov_27.436010	Coordinate:1412	Reads:1	Hits:1	Allocated_reads:1	Strand:-
TTTATCCTGGACTGCCAGCTGTTTCATCTTGC
>Location:NODE_268840_length_12752_cov_27.436010	Coordinate:1413	Reads:1	Hits:1	Allocated_reads:1	Strand:-
TATCCTGGACTGCCAGCTGTTTCATCTTT
>Location:NODE_268840_length_12752_cov_27.436010	Coordinate:1414	Reads:1	Hits:1	Allocated_reads:1	Strand:-
TCCTGGACTGCCAGCTGTTTCATCTT
>Location:NODE_268840_length_12752_cov_27.436010	Coordinate:1415	Reads:1	Hits:1	Allocated_reads:1	Strand:+
AGATGAAACAGCTGGCAGTCCAGC
>Location:NODE_268840_length_12752_cov_27.436010	Coordinate:1415	Reads:6	Hits:1	Allocated_reads:6	Strand:+
AGATGAAACAGCTGGCAGTCCAGG
>Location:NODE_268840_length_12752_cov_27.436010	Coordinate:1415	Reads:1	Hits:1	Allocated_reads:1	Strand:+
AGATGAAACAGCTGGCAGTCCAGGA
>Location:NODE_268840_length_12752_cov_27.436010	Coordinate:1415	Reads:4	Hits:1	Allocated_reads:4	Strand:+
AGATGAAACAGCTGGCAGTCCAGGAT
>Location:NODE_268840_length_12752_cov_27.436010	Coordinate:1415	Reads:1	Hits:1	Allocated_reads:1	Strand:+
AGATGAAACAGCTGGCAGTCCAGGATAAACCT
>Location:NODE_268840_length_12752_cov_27.436010	Coordinate:1415	Reads:5	Hits:1	Allocated_reads:5	Strand:-
TATCCTGGACTGCCAGCTGTTTCATCT
>Location:NODE_268840_length_12752_cov_27.436010	Coordinate:1415	Reads:2	Hits:1	Allocated_reads:2	Strand:-
TTTATCCTGGACTGCCAGCTGTTTCATCT
>Location:NODE_268840_length_12752_cov_27.436010	Coordinate:1416	Reads:1	Hits:1	Allocated_reads:1	Strand:+
GATGAAACAGCTGGCAGTCCAGGATAAACC
>Location:NODE_268840_length_12752_cov_27.436010	Coordinate:1416	Reads:4	Hits:1	Allocated_reads:4	Strand:-
TATCCTGGACTGCCAGCTGTTTCATC
>Location:NODE_268840_length_12752_cov_27.436010	Coordinate:1416	Reads:4	Hits:1	Allocated_reads:4	Strand:-
TTATCCTGGACTGCCAGCTGTTTCATC
>Location:NODE_268840_length_12752_cov_27.436010	Coordinate:1416	Reads:1	Hits:1	Allocated_reads:1	Strand:-
TTTATCCTGGACTGCCAGCTGTTTCATC
>Location:NODE_268840_length_12752_cov_27.436010	Coordinate:1420	Reads:1	Hits:1	Allocated_reads:1	Strand:-
GAGGTTTATCCTGGACTGCCAGCTGTTT
>Location:NODE_268840_length_12752_cov_27.436010	Coordinate:1420	Reads:1	Hits:1	Allocated_reads:1	Strand:-
TGAGGTTTATCCTGGACTGCCAGCTGTTT
>Location:NODE_268840_length_12752_cov_27.436010	Coordinate:1421	Reads:1	Hits:1	Allocated_reads:1	Strand:+
AACAGCTGGCAGTCCAGGATAAAC
>Location:NODE_268840_length_12752_cov_27.436010	Coordinate:1421	Reads:1	Hits:1	Allocated_reads:1	Strand:+
AACAGCTGGCAGTCCAGGATAAACC
>Location:NODE_268840_length_12752_cov_27.436010	Coordinate:1421	Reads:1	Hits:1	Allocated_reads:1	Strand:-
GAGGTTTATCCTGGACTGCCAGCTGTT
>Location:NODE_268840_length_12752_cov_27.436010	Coordinate:1421	Reads:1	Hits:1	Allocated_reads:1	Strand:-
GCAGAGATGAGGTTTATCCTGGACTGCCAGCTGTT
>Location:NODE_268840_length_12752_cov_27.436010	Coordinate:1422	Reads:1	Hits:1	Allocated_reads:1	Strand:+
ACAGCTGGCAGTCCAGGATAAACCTC
>Location:NODE_268840_length_12752_cov_27.436010	Coordinate:1423	Reads:1	Hits:1	Allocated_reads:1	Strand:+
CAGCTGGCAGTCCAGGATAAACCTC
>Location:NODE_268840_length_12752_cov_27.436010	Coordinate:1423	Reads:1	Hits:1	Allocated_reads:1	Strand:-
GAGATGAGGTTTATCCTGGACTGCCAGCTG
>Location:NODE_268840_length_12752_cov_27.436010	Coordinate:1424	Reads:1	Hits:1	Allocated_reads:1	Strand:-
GATGAGGTTTATCCTGGACTGCCAGCT
>Location:NODE_268840_length_12752_cov_27.436010	Coordinate:1424	Reads:4	Hits:1	Allocated_reads:4	Strand:-
TGAGGTTTATCCTGGACTGCCAGCT
>Location:NODE_268840_length_12752_cov_27.436010	Coordinate:1425	Reads:1	Hits:1	Allocated_reads:1	Strand:-
GAGATGAGGTTTATCCTGTACTGCCAGC
>Location:NODE_268840_length_12752_cov_27.436010	Coordinate:1425	Reads:9	Hits:1	Allocated_reads:9	Strand:-
GAGATGAGGTTTATCCTGGACTGCCAGC
>Location:NODE_268840_length_12752_cov_27.436010	Coordinate:1425	Reads:1	Hits:1	Allocated_reads:1	Strand:+
GCTGGCAGTCCAGGATAAACCTCATC
>Location:NODE_268840_length_12752_cov_27.436010	Coordinate:1427	Reads:1	Hits:1	Allocated_reads:1	Strand:-
AGAGATGAGGTTTATCCTGGACTGCCA
>Location:NODE_268840_length_12752_cov_27.436010	Coordinate:1427	Reads:2	Hits:1	Allocated_reads:2	Strand:-
AGAGATGAGGTTTATCCTGGACTGCCT
>Location:NODE_268840_length_12752_cov_27.436010	Coordinate:1427	Reads:1	Hits:1	Allocated_reads:1	Strand:-
GAGATGAGGTTTATCCTGGACTGCCA
>Location:NODE_268840_length_12752_cov_27.436010	Coordinate:1427	Reads:1	Hits:1	Allocated_reads:1	Strand:+
TGGCAGTCCAGGATAAACCTCATCTC
>Location:NODE_268840_length_12752_cov_27.436010	Coordinate:1427	Reads:1	Hits:1	Allocated_reads:1	Strand:+
TGGCAGTCCAGGATAAACCTCATCTCT
>Location:NODE_268840_length_12752_cov_27.436010	Coordinate:1428	Reads:1	Hits:1	Allocated_reads:1	Strand:-
AGAGATGAGGTTTATCCTGGACTGCC
>Location:NODE_268840_length_12752_cov_27.436010	Coordinate:1428	Reads:1	Hits:1	Allocated_reads:1	Strand:-
GAGATGAGGTTTATCCTGGACTGCC
>Location:NODE_268840_length_12752_cov_27.436010	Coordinate:1431	Reads:10	Hits:1	Allocated_reads:10	Strand:-
AAACAAGCAGAGATGAGGTTTATCCTGGACT
>Location:NODE_268840_length_12752_cov_27.436010	Coordinate:1431	Reads:1	Hits:1	Allocated_reads:1	Strand:-
AACAAGCAGAGATGAGGTTTATCCTGGACG
>Location:NODE_268840_length_12752_cov_27.436010	Coordinate:1431	Reads:46	Hits:1	Allocated_reads:46	Strand:-
AACAAGCAGAGATGAGGTTTATCCTGGACT
>Location:NODE_268840_length_12752_cov_27.436010	Coordinate:1431	Reads:3	Hits:1	Allocated_reads:3	Strand:-
AAGCAGAGATGAGGTTTATCCTGGACT
>Location:NODE_268840_length_12752_cov_27.436010	Coordinate:1431	Reads:2	Hits:1	Allocated_reads:2	Strand:-
ACAAGCAGAGATGAGGTTTATCCTGGACT
>Location:NODE_268840_length_12752_cov_27.436010	Coordinate:1431	Reads:8	Hits:1	Allocated_reads:8	Strand:-
AGCAGAGATGAGGTTTATCCTGGACT
>Location:NODE_268840_length_12752_cov_27.436010	Coordinate:1431	Reads:2	Hits:1	Allocated_reads:2	Strand:-
CAAACAAGCAGAGATGAGGTTTATCCTGGACT
>Location:NODE_268840_length_12752_cov_27.436010	Coordinate:1431	Reads:58	Hits:1	Allocated_reads:58	Strand:-
CAAGCAGAGATGAGGTTTATCCTGGACT
>Location:NODE_268840_length_12752_cov_27.436010	Coordinate:1431	Reads:1	Hits:1	Allocated_reads:1	Strand:-
GCAAACAAGCAGAGATGAGGTTTATCCTGGACT
>Location:NODE_268840_length_12752_cov_27.436010	Coordinate:1431	Reads:5	Hits:1	Allocated_reads:5	Strand:-
GCAGAGATGAGGTTTATCCTGGACT
>Location:NODE_268840_length_12752_cov_27.436010	Coordinate:1431	Reads:10	Hits:1	Allocated_reads:10	Strand:-
TAGCAAACAAGCAGAGATGAGGTTTATCCTGGACT
>Location:NODE_268840_length_12752_cov_27.436010	Coordinate:1432	Reads:3	Hits:1	Allocated_reads:3	Strand:-
AAACAAGCAGAGATGAGGTTTATCCTGGAC
>Location:NODE_268840_length_12752_cov_27.436010	Coordinate:1432	Reads:9	Hits:1	Allocated_reads:9	Strand:-
AACAAGCAGAGATGAGGTTTATCCTGGAC
>Location:NODE_268840_length_12752_cov_27.436010	Coordinate:1432	Reads:1	Hits:1	Allocated_reads:1	Strand:-
AAGCAGAGATGAGGTTTATCCTGGAC
>Location:NODE_268840_length_12752_cov_27.436010	Coordinate:1432	Reads:1	Hits:1	Allocated_reads:1	Strand:-
AGCAGAGATGAGGTTTATCCTGGAC
>Location:NODE_268840_length_12752_cov_27.436010	Coordinate:1432	Reads:7	Hits:1	Allocated_reads:7	Strand:-
CAAGCAGAGATGAGGTTTATCCTGGAC
>Location:NODE_268840_length_12752_cov_27.436010	Coordinate:1432	Reads:2	Hits:1	Allocated_reads:2	Strand:-
TAGCAAACAAGCAGAGATGAGGTTTATCCTGGAC
>Location:NODE_268840_length_12752_cov_27.436010	Coordinate:1433	Reads:1	Hits:1	Allocated_reads:1	Strand:-
TAGCAAACAAGCAGAGATGAGGTTTATCCTGGA
>Location:NODE_268840_length_12752_cov_27.436010	Coordinate:1433	Reads:2	Hits:1	Allocated_reads:2	Strand:-
TAGCAAACAAGCAGAGATGAGGTTTATCCTGTT
>Location:NODE_268840_length_12752_cov_27.436010	Coordinate:1433	Reads:1	Hits:1	Allocated_reads:1	Strand:+
TCCAGGATAAACCTCATCTCTGCTTGTTTGC
>Location:NODE_268840_length_12752_cov_27.436010	Coordinate:1436	Reads:13	Hits:1	Allocated_reads:13	Strand:-
TAGCAAACAAGCAGAGATGAGGTTTATCCT
>Location:NODE_268840_length_12752_cov_27.436010	Coordinate:1437	Reads:1	Hits:1	Allocated_reads:1	Strand:-
AACAAGCAGAGATGAGGTTTATCC
>Location:NODE_268840_length_12752_cov_27.436010	Coordinate:1437	Reads:4	Hits:1	Allocated_reads:4	Strand:-
TAGCAAACAAGCAGAGATGAGGTTTATCC
>Location:NODE_268840_length_12752_cov_27.436010	Coordinate:1438	Reads:1	Hits:1	Allocated_reads:1	Strand:-
TAGCAAACAAGCAGAGATGAGGTTTATC
>Location:NODE_268840_length_12752_cov_27.436010	Coordinate:1442	Reads:1	Hits:1	Allocated_reads:1	Strand:-
TCAATAGCAAACAAGCAGAGATGAGGTT
>Location:NODE_268840_length_12752_cov_27.436010	Coordinate:1442	Reads:1	Hits:1	Allocated_reads:1	Strand:-
TTCAATAGCAAACAAGCAGAGATGAGGTT
>Location:NODE_268840_length_12752_cov_27.436010	Coordinate:1443	Reads:1	Hits:1	Allocated_reads:1	Strand:-
AATAGCAAACAAGCAGAGATGAGGT
>Location:NODE_268840_length_12752_cov_27.436010	Coordinate:1443	Reads:1	Hits:1	Allocated_reads:1	Strand:-
TTCAATAGCAAACAAGCAGAGATGAGGT
>Location:NODE_268840_length_12752_cov_27.436010	Coordinate:1446	Reads:1	Hits:1	Allocated_reads:1	Strand:-
TATTTTCAATAGCAAACAAGCAGAGATGA
>Location:NODE_268840_length_12752_cov_27.436010	Coordinate:1450	Reads:1	Hits:1	Allocated_reads:1	Strand:-
TATTTTCAATAGCAAACAAGCAGAG
>Location:NODE_268840_length_12752_cov_27.436010	Coordinate:1451	Reads:1	Hits:1	Allocated_reads:1	Strand:-
TATTTTCAATAGCAAACAAGCAGA
>Location:NODE_268840_length_12752_cov_27.436010	Coordinate:1459	Reads:1	Hits:1	Allocated_reads:1	Strand:-
CACTCTCCGCTTGCATATTTTCAATAGCAAA
>Location:NODE_268840_length_12752_cov_27.436010	Coordinate:1461	Reads:1	Hits:1	Allocated_reads:1	Strand:-
TGATTTCACTCTCCGCTTGCATATTTTCAATAGCT
>Location:NODE_268840_length_12752_cov_27.436010	Coordinate:1463	Reads:1	Hits:1	Allocated_reads:1	Strand:-
TCACTCTCCGCTTGCATATTTTCAATAG
>Location:NODE_268840_length_12752_cov_27.436010	Coordinate:1465	Reads:1	Hits:1	Allocated_reads:1	Strand:+
ATTGAAAATATGCAAGCGGAGAGT
>Location:NODE_268840_length_12752_cov_27.436010	Coordinate:1465	Reads:1	Hits:1	Allocated_reads:1	Strand:+
ATTGAAAATATGCAAGCGGAGAGTGAAATT
>Location:NODE_268840_length_12752_cov_27.436010	Coordinate:1465	Reads:2	Hits:1	Allocated_reads:2	Strand:+
ATTGAAAATATGCAAGCGGAGAGTGAAATCA
>Location:NODE_268840_length_12752_cov_27.436010	Coordinate:1465	Reads:1	Hits:1	Allocated_reads:1	Strand:-
TGATTTCACTCTCCGCTTGCATATTTTCAAA
>Location:NODE_268840_length_12752_cov_27.436010	Coordinate:1466	Reads:1	Hits:1	Allocated_reads:1	Strand:-
TGATTTCACTCTCCGCTTGCATATTTTCAA
>Location:NODE_268840_length_12752_cov_27.436010	Coordinate:1467	Reads:1	Hits:1	Allocated_reads:1	Strand:-
TGATTTCACTCTCCGCTTGCATATTTTCA
>Location:NODE_268840_length_12752_cov_27.436010	Coordinate:1468	Reads:1	Hits:1	Allocated_reads:1	Strand:-
TGATTTCACTCTCCGCTTGCATATTTTC
>Location:NODE_268840_length_12752_cov_27.436010	Coordinate:1469	Reads:12	Hits:1	Allocated_reads:12	Strand:-
TGATTTCACTCTCCGCTTGCATATTTT
>Location:NODE_268840_length_12752_cov_27.436010	Coordinate:1471	Reads:1	Hits:1	Allocated_reads:1	Strand:-
TGATTTCACTCTCCGCTTGCATATT
>Location:NODE_268840_length_12752_cov_27.436010	Coordinate:1476	Reads:1	Hits:1	Allocated_reads:1	Strand:-
TAGTCATAGGTGATTTCACTCTCCGCTTGC
>Location:NODE_268840_length_12752_cov_27.436010	Coordinate:1477	Reads:1	Hits:1	Allocated_reads:1	Strand:+
CAAGCGGAGAGTGAAATCACCTATGACTATGGGGA
>Location:NODE_268840_length_12752_cov_27.436010	Coordinate:1478	Reads:7	Hits:1	Allocated_reads:7	Strand:-
TAGTCATAGGTGATTTCACTCTCCGCTT
>Location:NODE_268840_length_12752_cov_27.436010	Coordinate:1479	Reads:1	Hits:1	Allocated_reads:1	Strand:-
TAGTCATAGGTGATTTCACTCTCCGCA
>Location:NODE_268840_length_12752_cov_27.436010	Coordinate:1479	Reads:17	Hits:1	Allocated_reads:17	Strand:-
TAGTCATAGGTGATTTCACTCTCCGCT
>Location:NODE_268840_length_12752_cov_27.436010	Coordinate:1480	Reads:1	Hits:1	Allocated_reads:1	Strand:-
ATAGTCATAGGTGATTTCACTCTACGC
>Location:NODE_268840_length_12752_cov_27.436010	Coordinate:1480	Reads:3	Hits:1	Allocated_reads:3	Strand:-
TAGTCATAGGTGATTTCACTCTCCGC
>Location:NODE_268840_length_12752_cov_27.436010	Coordinate:1481	Reads:1	Hits:1	Allocated_reads:1	Strand:-
ATAGTCATAGGTGATTTCACTCTCCG
>Location:NODE_268840_length_12752_cov_27.436010	Coordinate:1482	Reads:1	Hits:1	Allocated_reads:1	Strand:-
CCCCATAGTCATAGGTGATTTCACTCTCC
>Location:NODE_268840_length_12752_cov_27.436010	Coordinate:1482	Reads:6	Hits:1	Allocated_reads:6	Strand:-
TAGTCATAGGTGATTTCACTCTCC
>Location:NODE_268840_length_12752_cov_27.436010	Coordinate:1482	Reads:2	Hits:1	Allocated_reads:2	Strand:-
TCCCCATAGTCATAGGTGATTTCACTCTCC
>Location:NODE_268840_length_12752_cov_27.436010	Coordinate:1483	Reads:1	Hits:1	Allocated_reads:1	Strand:-
CCCCATAGTCATAGGTGATTTCACTCTC
>Location:NODE_268840_length_12752_cov_27.436010	Coordinate:1483	Reads:1	Hits:1	Allocated_reads:1	Strand:-
TTCCCCATAGTCATAGGTGATTTCACTCTC
>Location:NODE_268840_length_12752_cov_27.436010	Coordinate:1484	Reads:2	Hits:1	Allocated_reads:2	Strand:-
TCCCCATAGTCATAGGTGATTTCACTCT
>Location:NODE_268840_length_12752_cov_27.436010	Coordinate:1485	Reads:1	Hits:1	Allocated_reads:1	Strand:-
TTCCCCATAGTCATAGGTGATTTCACTC
>Location:NODE_268840_length_12752_cov_27.436010	Coordinate:1486	Reads:5	Hits:1	Allocated_reads:5	Strand:+
AGTGAAATCACCTATGACTATGGG
>Location:NODE_268840_length_12752_cov_27.436010	Coordinate:1486	Reads:5	Hits:1	Allocated_reads:5	Strand:+
AGTGAAATCACCTATGACTATGGGG
>Location:NODE_268840_length_12752_cov_27.436010	Coordinate:1486	Reads:1	Hits:1	Allocated_reads:1	Strand:+
AGTGAAATCACCTATGACTATGGGGA
>Location:NODE_268840_length_12752_cov_27.436010	Coordinate:1493	Reads:1	Hits:1	Allocated_reads:1	Strand:-
TGGCCACATAGATTCCCCATAGTCATAGGTGA
>Location:NODE_268840_length_12752_cov_27.436010	Coordinate:1494	Reads:1	Hits:1	Allocated_reads:1	Strand:-
TGGCCACATAGATTCCCCATAGTCATAGGCG
>Location:NODE_268840_length_12752_cov_27.436010	Coordinate:1495	Reads:1	Hits:1	Allocated_reads:1	Strand:-
TGGCCACATAGATTCCCCATAGTCATAGGT
>Location:NODE_268840_length_12752_cov_27.436010	Coordinate:1496	Reads:1	Hits:1	Allocated_reads:1	Strand:-
ATGGCCACATAGATTCCCCATAGTCATAGG
>Location:NODE_268840_length_12752_cov_27.436010	Coordinate:1496	Reads:3	Hits:1	Allocated_reads:3	Strand:-
CATGGCCACATAGATTCCCCATAGTCATAGG
>Location:NODE_268840_length_12752_cov_27.436010	Coordinate:1496	Reads:1	Hits:1	Allocated_reads:1	Strand:+
CCTATGACTATGGGGAATCTATGT
>Location:NODE_268840_length_12752_cov_27.436010	Coordinate:1496	Reads:1	Hits:1	Allocated_reads:1	Strand:+
CCTATGACTATGGGGAATCTATGTG
>Location:NODE_268840_length_12752_cov_27.436010	Coordinate:1496	Reads:2	Hits:1	Allocated_reads:2	Strand:+
CCTATGACTATGGGGAATCTATGTGG
>Location:NODE_268840_length_12752_cov_27.436010	Coordinate:1496	Reads:5	Hits:1	Allocated_reads:5	Strand:+
CCTATGACTATGGGGAATCTATGTGGC
>Location:NODE_268840_length_12752_cov_27.436010	Coordinate:1496	Reads:2	Hits:1	Allocated_reads:2	Strand:+
CCTATGACTATGGGGAATCTATGTGGCC
>Location:NODE_268840_length_12752_cov_27.436010	Coordinate:1496	Reads:1	Hits:1	Allocated_reads:1	Strand:+
CCTATGACTATGGGGAATCTATGTGGCCA
>Location:NODE_268840_length_12752_cov_27.436010	Coordinate:1496	Reads:14	Hits:1	Allocated_reads:14	Strand:-
TGGCCACATAGATTCCCCATAGTCATAGG
>Location:NODE_268840_length_12752_cov_27.436010	Coordinate:1498	Reads:2	Hits:1	Allocated_reads:2	Strand:-
CATGGCCACATAGATTCCCCATAGTCATA
>Location:NODE_268840_length_12752_cov_27.436010	Coordinate:1498	Reads:3	Hits:1	Allocated_reads:3	Strand:-
TGGCCACATAGATTCCCCATAGTCATA
>Location:NODE_268840_length_12752_cov_27.436010	Coordinate:1501	Reads:1	Hits:1	Allocated_reads:1	Strand:-
CGCCATGGCCACATAGATTCCCCATAGTC
>Location:NODE_268840_length_12752_cov_27.436010	Coordinate:1502	Reads:1	Hits:1	Allocated_reads:1	Strand:-
CGCCATGGCCACATAGATTCCCCATAGA
>Location:NODE_268840_length_12752_cov_27.436010	Coordinate:1503	Reads:2	Hits:1	Allocated_reads:2	Strand:-
TCGCCATGGCCACATAGATTCCCCATAG
>Location:NODE_268840_length_12752_cov_27.436010	Coordinate:1505	Reads:1	Hits:1	Allocated_reads:1	Strand:-
CGCCATGGCCACATAGATTCCCCAT
>Location:NODE_268840_length_12752_cov_27.436010	Coordinate:1506	Reads:1	Hits:1	Allocated_reads:1	Strand:-
AGAGCTCGCCATGGCCACATAGATTCCCCT
>Location:NODE_268840_length_12752_cov_27.436010	Coordinate:1506	Reads:3	Hits:1	Allocated_reads:3	Strand:-
TACCAGAGCTCGCCATGGCCACATAGATTCCCCA
>Location:NODE_268840_length_12752_cov_27.436010	Coordinate:1507	Reads:1	Hits:1	Allocated_reads:1	Strand:-
AGAGCTCGCCATGGCCACATAGATTCCCC
>Location:NODE_268840_length_12752_cov_27.436010	Coordinate:1511	Reads:1	Hits:1	Allocated_reads:1	Strand:-
TACCAGAGCTCGCCATGGCCACATAGATT
>Location:NODE_268840_length_12752_cov_27.436010	Coordinate:1512	Reads:1	Hits:1	Allocated_reads:1	Strand:-
TACCAGAGCTCGCCATGGCCACATAGAT
>Location:NODE_268840_length_12752_cov_27.436010	Coordinate:1515	Reads:10	Hits:1	Allocated_reads:10	Strand:-
TACTTACCAGAGCTCGCCATGGCCACATA
>Location:NODE_268840_length_12752_cov_27.436010	Coordinate:1515	Reads:1	Hits:1	Allocated_reads:1	Strand:-
TTACTTACCAGAGCTCGCCATGGCCACATA
>Location:NODE_268840_length_12752_cov_27.436010	Coordinate:1515	Reads:1	Hits:1	Allocated_reads:1	Strand:-
TTTACTTACCAGAGCTCGCCATGGCCACATA
>Location:NODE_268840_length_12752_cov_27.436010	Coordinate:1517	Reads:26	Hits:1	Allocated_reads:26	Strand:-
TACTTACCAGAGCTCGCCATGGCCACA
>Location:NODE_268840_length_12752_cov_27.436010	Coordinate:1517	Reads:6	Hits:1	Allocated_reads:6	Strand:-
TTACTTACCAGAGCTCGCCATGGCCACA
>Location:NODE_268840_length_12752_cov_27.436010	Coordinate:1517	Reads:8	Hits:1	Allocated_reads:8	Strand:-
TTTACTTACCAGAGCTCGCCATGGCCACA
>Location:NODE_268840_length_12752_cov_27.436010	Coordinate:1518	Reads:2	Hits:1	Allocated_reads:2	Strand:-
TACTTACCAGAGCTCGCCATGGCCAC
>Location:NODE_268840_length_12752_cov_27.436010	Coordinate:1519	Reads:1	Hits:1	Allocated_reads:1	Strand:-
GAGGATTTACTTACCAGAGCTCGCCATGGCCA
>Location:NODE_268840_length_12752_cov_27.436010	Coordinate:1520	Reads:2	Hits:1	Allocated_reads:2	Strand:-
AGGATTTACTTACCAGAGCTCGCCATGGCC
>Location:NODE_268840_length_12752_cov_27.436010	Coordinate:1520	Reads:3	Hits:1	Allocated_reads:3	Strand:-
ATTTACTTACCAGAGCTCGCCATGGCC
>Location:NODE_268840_length_12752_cov_27.436010	Coordinate:1520	Reads:4	Hits:1	Allocated_reads:4	Strand:-
GAGGATTTACTTACCAGAGCTCGCCATGGCC
>Location:NODE_268840_length_12752_cov_27.436010	Coordinate:1520	Reads:1	Hits:1	Allocated_reads:1	Strand:-
GATTTACTTACCAGAGCTCGCCATGGCT
>Location:NODE_268840_length_12752_cov_27.436010	Coordinate:1520	Reads:7	Hits:1	Allocated_reads:7	Strand:-
GATTTACTTACCAGAGCTCGCCATGGCC
>Location:NODE_268840_length_12752_cov_27.436010	Coordinate:1520	Reads:1	Hits:1	Allocated_reads:1	Strand:-
GGATTTACTTACCAGAGCTCGCCATGGCC
>Location:NODE_268840_length_12752_cov_27.436010	Coordinate:1520	Reads:3	Hits:1	Allocated_reads:3	Strand:-
TACTTACCAGAGCTCGCCATGGCC
>Location:NODE_268840_length_12752_cov_27.436010	Coordinate:1520	Reads:2	Hits:1	Allocated_reads:2	Strand:-
TTACTTACCAGAGCTCGCCATGGCC
>Location:NODE_268840_length_12752_cov_27.436010	Coordinate:1520	Reads:1	Hits:1	Allocated_reads:1	Strand:-
TTTACTTACCAGAGCTCGCCATGGCC
>Location:NODE_268840_length_12752_cov_27.436010	Coordinate:1521	Reads:1	Hits:1	Allocated_reads:1	Strand:-
ATTTACTTACCAGAGCTCGCCATGGC
>Location:NODE_268840_length_12752_cov_27.436010	Coordinate:1521	Reads:2	Hits:1	Allocated_reads:2	Strand:-
GAGGATTTACTTACCAGAGCTCGCCATGGC
>Location:NODE_268840_length_12752_cov_27.436010	Coordinate:1522	Reads:1	Hits:1	Allocated_reads:1	Strand:-
GAGGATTTACTTACCAGAGCTCGCCATGG
>Location:NODE_268840_length_12752_cov_27.436010	Coordinate:1524	Reads:1	Hits:1	Allocated_reads:1	Strand:-
GAGGATTTACTTACCAGAGCTCGCCAT
>Location:NODE_268840_length_12752_cov_27.436010	Coordinate:1524	Reads:3	Hits:1	Allocated_reads:3	Strand:-
TGAAGAGGATTTACTTACCAGAGCTCGCCAT
>Location:NODE_268840_length_12752_cov_27.436010	Coordinate:1525	Reads:1	Hits:1	Allocated_reads:1	Strand:-
TATGAAGAGGATTTACTTACCAGAGCTCGCCA
>Location:NODE_268840_length_12752_cov_27.436010	Coordinate:1525	Reads:5	Hits:1	Allocated_reads:5	Strand:-
TGAAGAGGATTTACTTACCAGAGCTCGCCA
>Location:NODE_268840_length_12752_cov_27.436010	Coordinate:1526	Reads:1	Hits:1	Allocated_reads:1	Strand:-
GAAGAGGATTTACTTACCAGAGCTCGCC
>Location:NODE_268840_length_12752_cov_27.436010	Coordinate:1526	Reads:1	Hits:1	Allocated_reads:1	Strand:-
TATGAAGAGGATTTACTTACCAGAGCTCGCC
>Location:NODE_268840_length_12752_cov_27.436010	Coordinate:1526	Reads:1	Hits:1	Allocated_reads:1	Strand:-
TCTATGAAGAGGATTTACTTACCAGAGCTCGCC
>Location:NODE_268840_length_12752_cov_27.436010	Coordinate:1526	Reads:8	Hits:1	Allocated_reads:8	Strand:-
TGAAGAGGATTTACTTACCAGAGCTCGCC
>Location:NODE_268840_length_12752_cov_27.436010	Coordinate:1527	Reads:1	Hits:1	Allocated_reads:1	Strand:-
GAAGAGGATTTACTTACCAGAGCTCGC
>Location:NODE_268840_length_12752_cov_27.436010	Coordinate:1527	Reads:3	Hits:1	Allocated_reads:3	Strand:-
TCTATGAAGAGGATTTACTTACCAGAGCTCGC
>Location:NODE_268840_length_12752_cov_27.436010	Coordinate:1527	Reads:14	Hits:1	Allocated_reads:14	Strand:-
TGAAGAGGATTTACTTACCAGAGCTCGC
>Location:NODE_268840_length_12752_cov_27.436010	Coordinate:1529	Reads:3	Hits:1	Allocated_reads:3	Strand:-
TATGAAGAGGATTTACTTACCAGAGCTT
>Location:NODE_268840_length_12752_cov_27.436010	Coordinate:1529	Reads:1	Hits:1	Allocated_reads:1	Strand:-
TCTATGAAGAGGATTTACTTACCAGAGCTA
>Location:NODE_268840_length_12752_cov_27.436010	Coordinate:1530	Reads:2	Hits:1	Allocated_reads:2	Strand:-
ATCTATGAAGAGGATTTACTTACCAGAGCT
>Location:NODE_268840_length_12752_cov_27.436010	Coordinate:1530	Reads:1	Hits:1	Allocated_reads:1	Strand:-
CAATCTATGAAGAGGATTTACTTACCAGAGCT
>Location:NODE_268840_length_12752_cov_27.436010	Coordinate:1530	Reads:3	Hits:1	Allocated_reads:3	Strand:-
CTATGAAGAGGATTTACTTACCAGAGCT
>Location:NODE_268840_length_12752_cov_27.436010	Coordinate:1530	Reads:1	Hits:1	Allocated_reads:1	Strand:-
TATGAAGAGGATTTACTTACTAGAGCT
>Location:NODE_268840_length_12752_cov_27.436010	Coordinate:1530	Reads:82	Hits:1	Allocated_reads:82	Strand:-
TATGAAGAGGATTTACTTACCAGAGCT
>Location:NODE_268840_length_12752_cov_27.436010	Coordinate:1530	Reads:36	Hits:1	Allocated_reads:36	Strand:-
TCTATGAAGAGGATTTACTTACCAGAGCT
>Location:NODE_268840_length_12752_cov_27.436010	Coordinate:1531	Reads:2	Hits:1	Allocated_reads:2	Strand:-
ATCTATGAAGAGGATTTACTTACCAGAGC
>Location:NODE_268840_length_12752_cov_27.436010	Coordinate:1531	Reads:5	Hits:1	Allocated_reads:5	Strand:-
TCTATGAAGAGGATTTACTTACCAGAGC
>Location:NODE_268840_length_12752_cov_27.436010	Coordinate:1531	Reads:1	Hits:1	Allocated_reads:1	Strand:-
TGAAGAGGATTTACTTACCAGAGC
>Location:NODE_268840_length_12752_cov_27.436010	Coordinate:1533	Reads:2	Hits:1	Allocated_reads:2	Strand:-
TGCACAATCTATGAAGAGGATTTACTTACCAGA
>Location:NODE_268840_length_12752_cov_27.436010	Coordinate:1534	Reads:2	Hits:1	Allocated_reads:2	Strand:+
CTGGTAAGTAAATCCTCTTCATAGATTG
>Location:NODE_268840_length_12752_cov_27.436010	Coordinate:1534	Reads:1	Hits:1	Allocated_reads:1	Strand:+
CTGGTAAGTAAATCCTCTTCATAGATTGTGC
>Location:NODE_268840_length_12752_cov_27.436010	Coordinate:1535	Reads:1	Hits:1	Allocated_reads:1	Strand:+
TGGTAAGTAAATCCTCTTCATAGATT
>Location:NODE_268840_length_12752_cov_27.436010	Coordinate:1536	Reads:1	Hits:1	Allocated_reads:1	Strand:-
TGCACAATCTATGAAGAGGATTTACTTACC
>Location:NODE_268840_length_12752_cov_27.436010	Coordinate:1540	Reads:4	Hits:1	Allocated_reads:4	Strand:-
TACTGCACAATCTATGAAGAGGATTTACT
>Location:NODE_268840_length_12752_cov_27.436010	Coordinate:1542	Reads:3	Hits:1	Allocated_reads:3	Strand:-
TGTACTGCACAATCTATGAAGAGGATTTA
>Location:NODE_268840_length_12752_cov_27.436010	Coordinate:1543	Reads:2	Hits:1	Allocated_reads:2	Strand:-
TGTACTGCACAATCTATGAAGAGGATTT
>Location:NODE_268840_length_12752_cov_27.436010	Coordinate:1544	Reads:1	Hits:1	Allocated_reads:1	Strand:-
TACTGCACAATCTATGAAGAGGATT
>Location:NODE_268840_length_12752_cov_27.436010	Coordinate:1544	Reads:5	Hits:1	Allocated_reads:5	Strand:-
TCCTGTACTGCACAATCTATGAAGAGGATT
>Location:NODE_268840_length_12752_cov_27.436010	Coordinate:1544	Reads:1	Hits:1	Allocated_reads:1	Strand:-
TGTACTGCACAATCTATGAAGAGGATT
>Location:NODE_268840_length_12752_cov_27.436010	Coordinate:1544	Reads:2	Hits:1	Allocated_reads:2	Strand:-
TTCCTGTACTGCACAATCTATGAAGAGGATT
>Location:NODE_268840_length_12752_cov_27.436010	Coordinate:1544	Reads:2	Hits:1	Allocated_reads:2	Strand:-
TTTCCTGTACTGCACAATCTATGAAGAGGATT
>Location:NODE_268840_length_12752_cov_27.436010	Coordinate:1545	Reads:1	Hits:1	Allocated_reads:1	Strand:-
ATTTCCTGTACTGCACAATCTATGAAGAGGAT
>Location:NODE_268840_length_12752_cov_27.436010	Coordinate:1545	Reads:1	Hits:1	Allocated_reads:1	Strand:-
CCTGTACTGCACAATCTATGAAGAGGAT
>Location:NODE_268840_length_12752_cov_27.436010	Coordinate:1545	Reads:6	Hits:1	Allocated_reads:6	Strand:-
TCCTGTACTGCACAATCTATGAAGAGGAT
>Location:NODE_268840_length_12752_cov_27.436010	Coordinate:1545	Reads:2	Hits:1	Allocated_reads:2	Strand:-
TTCCTGTACTGCACAATCTATGAAGAGGAT
>Location:NODE_268840_length_12752_cov_27.436010	Coordinate:1545	Reads:2	Hits:1	Allocated_reads:2	Strand:-
TTTCCTGTACTGCACAATCTATGAAGAGGAT
>Location:NODE_268840_length_12752_cov_27.436010	Coordinate:1546	Reads:1	Hits:1	Allocated_reads:1	Strand:-
TCCTGTACTGCACAATCTATGAAGAGGA
>Location:NODE_268840_length_12752_cov_27.436010	Coordinate:1546	Reads:1	Hits:1	Allocated_reads:1	Strand:-
TTTCCTGTACTGCACAATCTATGAAGAGGA
>Location:NODE_268840_length_12752_cov_27.436010	Coordinate:1546	Reads:1	Hits:1	Allocated_reads:1	Strand:-
TTTCCTGTACTGCACAATCTATGAAGAGGT
>Location:NODE_268840_length_12752_cov_27.436010	Coordinate:1547	Reads:1	Hits:1	Allocated_reads:1	Strand:+
CCTCTTCATAGATTGTGCAGTACAGGA
>Location:NODE_268840_length_12752_cov_27.436010	Coordinate:1547	Reads:1	Hits:1	Allocated_reads:1	Strand:-
TTTCCTGTACTGCACAATCTATGAAGAGG
>Location:NODE_268840_length_12752_cov_27.436010	Coordinate:1549	Reads:1	Hits:1	Allocated_reads:1	Strand:-
ACATTTCCTGTACTGCACAATCTATGAAGA
>Location:NODE_268840_length_12752_cov_27.436010	Coordinate:1549	Reads:4	Hits:1	Allocated_reads:4	Strand:-
CATTTCCTGTACTGCACAATCTATGAAGA
>Location:NODE_268840_length_12752_cov_27.436010	Coordinate:1549	Reads:3	Hits:1	Allocated_reads:3	Strand:-
TAACATTTCCTGTACTGCACAATCTATGAAGA
>Location:NODE_268840_length_12752_cov_27.436010	Coordinate:1549	Reads:1	Hits:1	Allocated_reads:1	Strand:-
TTCCTGTACTGCACAATCTATGAAGA
>Location:NODE_268840_length_12752_cov_27.436010	Coordinate:1549	Reads:4	Hits:1	Allocated_reads:4	Strand:-
TTTCCTGTACTGCACAATCTATGAAGA
>Location:NODE_268840_length_12752_cov_27.436010	Coordinate:1550	Reads:1	Hits:1	Allocated_reads:1	Strand:-
TTTCCTGTACTGCACAATCTATGAAG
>Location:NODE_268840_length_12752_cov_27.436010	Coordinate:1551	Reads:1	Hits:1	Allocated_reads:1	Strand:-
AACATTTCCTGTACTGCACAATCTATGAA
>Location:NODE_268840_length_12752_cov_27.436010	Coordinate:1551	Reads:1	Hits:1	Allocated_reads:1	Strand:-
ACATTTCCTGTACTGCACAATCTATGAA
>Location:NODE_268840_length_12752_cov_27.436010	Coordinate:1551	Reads:1	Hits:1	Allocated_reads:1	Strand:-
TAACATTTCCTGTACTGCACAATCTATGAT
>Location:NODE_268840_length_12752_cov_27.436010	Coordinate:1551	Reads:3	Hits:1	Allocated_reads:3	Strand:-
TAACATTTCCTGTACTGCACAATCTATGAA
>Location:NODE_268840_length_12752_cov_27.436010	Coordinate:1551	Reads:1	Hits:1	Allocated_reads:1	Strand:-
TTTCCTGTACTGCACAATCTATGAA
>Location:NODE_268840_length_12752_cov_27.436010	Coordinate:1552	Reads:2	Hits:1	Allocated_reads:2	Strand:-
TAACATTTCCTGTACTGCACAATCTATGA
>Location:NODE_268840_length_12752_cov_27.436010	Coordinate:1553	Reads:1	Hits:1	Allocated_reads:1	Strand:-
TTAACATTTCCTGTACTGCACAATCTATG
>Location:NODE_268840_length_12752_cov_27.436010	Coordinate:1554	Reads:29	Hits:1	Allocated_reads:29	Strand:-
TAACATTTCCTGTACTGCACAATCTAT
>Location:NODE_268840_length_12752_cov_27.436010	Coordinate:1554	Reads:1	Hits:1	Allocated_reads:1	Strand:-
TATTTAACATTTCCTGTACTGCACAATCTAT
>Location:NODE_268840_length_12752_cov_27.436010	Coordinate:1554	Reads:1	Hits:1	Allocated_reads:1	Strand:-
TTAACATTTCCTGTACTGCACAATCTAT
>Location:NODE_268840_length_12752_cov_27.436010	Coordinate:1554	Reads:1	Hits:1	Allocated_reads:1	Strand:-
TTTAACATTTCCTGTACTGCACAATCTAT
>Location:NODE_268840_length_12752_cov_27.436010	Coordinate:1555	Reads:1	Hits:1	Allocated_reads:1	Strand:-
TATTTAACATTTCCTGTACTGCACAATCTA
>Location:NODE_268840_length_12752_cov_27.436010	Coordinate:1556	Reads:3	Hits:1	Allocated_reads:3	Strand:-
TAACATTTCCTGTACTGCACAATCT
>Location:NODE_268840_length_12752_cov_27.436010	Coordinate:1556	Reads:1	Hits:1	Allocated_reads:1	Strand:-
TATTTAACATTTCCTGTACTGCACAATCT
>Location:NODE_268840_length_12752_cov_27.436010	Coordinate:1557	Reads:1	Hits:1	Allocated_reads:1	Strand:-
TAACATTTCCTGTACTGCACAATC
>Location:NODE_268840_length_12752_cov_27.436010	Coordinate:1557	Reads:1	Hits:1	Allocated_reads:1	Strand:-
TATTTAACATTTCCTGTACTGCACAATC
>Location:NODE_268840_length_12752_cov_27.436010	Coordinate:1558	Reads:1	Hits:1	Allocated_reads:1	Strand:-
TATTTAACATTTCCTGTACTGCACAAT
>Location:NODE_268840_length_12752_cov_27.436010	Coordinate:1560	Reads:5	Hits:1	Allocated_reads:5	Strand:-
TAATATTTAACATTTCCTGTACTGCACA
>Location:NODE_268840_length_12752_cov_27.436010	Coordinate:1560	Reads:1	Hits:1	Allocated_reads:1	Strand:-
TACTAATATTTAACATTTCCTGTACTGCACA
>Location:NODE_268840_length_12752_cov_27.436010	Coordinate:1563	Reads:1	Hits:1	Allocated_reads:1	Strand:-
TAATATTTAACATTTCCTGTACTGC
>Location:NODE_268840_length_12752_cov_27.436010	Coordinate:1564	Reads:1	Hits:1	Allocated_reads:1	Strand:+
CAGTACAGGAAATGTTAAATATTAGT
>Location:NODE_268840_length_12752_cov_27.436010	Coordinate:1565	Reads:1	Hits:1	Allocated_reads:1	Strand:-
CTACTAATATTTAACATTTCCTGTACT
>Location:NODE_268840_length_12752_cov_27.436010	Coordinate:1565	Reads:2	Hits:1	Allocated_reads:2	Strand:-
TCATCTACTAATATTTAACATTTCCTGTACT
>Location:NODE_268840_length_12752_cov_27.436010	Coordinate:1565	Reads:1	Hits:1	Allocated_reads:1	Strand:-
TCTACTAATATTTAACATTTCCTGTACT
>Location:NODE_268840_length_12752_cov_27.436010	Coordinate:1566	Reads:1	Hits:1	Allocated_reads:1	Strand:-
TCTACTAATATTTAACATTTCCTGTAC
>Location:NODE_268840_length_12752_cov_27.436010	Coordinate:1571	Reads:1	Hits:1	Allocated_reads:1	Strand:+
GGAAATGTTAAATATTAGTAGATGAAA
>Location:NODE_268840_length_12752_cov_27.436010	Coordinate:1575	Reads:1	Hits:1	Allocated_reads:1	Strand:+
ATGTTAAATATTAGTAGATGAAAAG
>Location:NODE_268840_length_12752_cov_27.436010	Coordinate:1575	Reads:1	Hits:1	Allocated_reads:1	Strand:+
ATGTTAAATATTAGTAGATGAAAAGA
>Location:NODE_268840_length_12752_cov_27.436010	Coordinate:1575	Reads:1	Hits:1	Allocated_reads:1	Strand:-
TATCTTTTCATCTACTAATATTTAACAT
>Location:NODE_268840_length_12752_cov_27.436010	Coordinate:1580	Reads:2	Hits:1	Allocated_reads:2	Strand:-
TATCTATCTTTTCATCTACTAATATTT
>Location:NODE_268840_length_12752_cov_27.436010	Coordinate:1581	Reads:1	Hits:1	Allocated_reads:1	Strand:-
ATAATATCTATCTTTTCATCTACTAATATT
>Location:NODE_268840_length_12752_cov_27.436010	Coordinate:1581	Reads:2	Hits:1	Allocated_reads:2	Strand:-
TAATATCTATCTTTTCATCTACTAATATT
>Location:NODE_268840_length_12752_cov_27.436010	Coordinate:1581	Reads:2	Hits:1	Allocated_reads:2	Strand:-
TATCTATCTTTTCATCTACTAATATT
>Location:NODE_268840_length_12752_cov_27.436010	Coordinate:1583	Reads:1	Hits:1	Allocated_reads:1	Strand:-
TAATATCTATCTTTTCATCTACTAATA
>Location:NODE_268840_length_12752_cov_27.436010	Coordinate:1586	Reads:1	Hits:1	Allocated_reads:1	Strand:+
TAGTAGATGAAAAGATAGATATTA
>Location:NODE_268840_length_12752_cov_27.436010	Coordinate:1586	Reads:1	Hits:1	Allocated_reads:1	Strand:+
TAGTAGATGAAAAGATAGATATTATT
>Location:NODE_268840_length_12752_cov_27.436010	Coordinate:1586	Reads:1	Hits:1	Allocated_reads:1	Strand:+
TAGTAGATGAAAAGATAGATATTATTC
>Location:NODE_268840_length_12752_cov_27.436010	Coordinate:1587	Reads:2	Hits:1	Allocated_reads:2	Strand:+
AGTAGATGAAAAGATAGATATTATTC
>Location:NODE_268840_length_12752_cov_27.436010	Coordinate:1588	Reads:1	Hits:1	Allocated_reads:1	Strand:+
GTAGATGAAAAGATAGATATTATTC
>Location:NODE_268840_length_12752_cov_27.436010	Coordinate:1589	Reads:1	Hits:1	Allocated_reads:1	Strand:+
TAGATGAAAAGATAGATATTATTCT
>Location:NODE_268840_length_12752_cov_27.436010	Coordinate:1599	Reads:1	Hits:1	Allocated_reads:1	Strand:-
TGGTCTTCATAACTAGAATAATATCTATC
>Location:NODE_268840_length_12752_cov_27.436010	Coordinate:1610	Reads:1	Hits:1	Allocated_reads:1	Strand:-
CTGATCTACTCTGGTCTTCATAACTAGAA
>Location:NODE_268840_length_12752_cov_27.436010	Coordinate:1610	Reads:1	Hits:1	Allocated_reads:1	Strand:-
TGATCTACTCTGGTCTTCATAACTAGAA
>Location:NODE_268840_length_12752_cov_27.436010	Coordinate:1610	Reads:4	Hits:1	Allocated_reads:4	Strand:-
TGCACTGATCTACTCTGGTCTTCATAACTAGAA
>Location:NODE_268840_length_12752_cov_27.436010	Coordinate:1613	Reads:1	Hits:1	Allocated_reads:1	Strand:-
TGCACTGATCTACTCTGGTCTTCATAACTA
>Location:NODE_268840_length_12752_cov_27.436010	Coordinate:1614	Reads:2	Hits:1	Allocated_reads:2	Strand:-
TGCACTGATCTACTCTGGTCTTCATAACT
>Location:NODE_268840_length_12752_cov_27.436010	Coordinate:1615	Reads:1	Hits:1	Allocated_reads:1	Strand:-
CTGCACTGATCTACTCTGGTCTTCATAAC
>Location:NODE_268840_length_12752_cov_27.436010	Coordinate:1615	Reads:2	Hits:1	Allocated_reads:2	Strand:-
TGCACTGATCTACTCTGGTCTTCATAAC
>Location:NODE_268840_length_12752_cov_27.436010	Coordinate:1617	Reads:1	Hits:1	Allocated_reads:1	Strand:-
ACCCTGCACTGATCTACTCTGGTCTTCATA
>Location:NODE_268840_length_12752_cov_27.436010	Coordinate:1619	Reads:1	Hits:1	Allocated_reads:1	Strand:-
AACCCTGCACTGATCTACTCTGGTCTTCA
>Location:NODE_268840_length_12752_cov_27.436010	Coordinate:1619	Reads:1	Hits:1	Allocated_reads:1	Strand:-
TAAACCCTGCACTGATCTACTCTGGTCTTCA
>Location:NODE_268840_length_12752_cov_27.436010	Coordinate:1620	Reads:1	Hits:1	Allocated_reads:1	Strand:-
AACCCTGCACTGATCTACTCTGGTCTTC
>Location:NODE_268840_length_12752_cov_27.436010	Coordinate:1620	Reads:1	Hits:1	Allocated_reads:1	Strand:+
GAAGACCAGAGTAGATCAGTGCAGGGTTT
>Location:NODE_268840_length_12752_cov_27.436010	Coordinate:1621	Reads:1	Hits:1	Allocated_reads:1	Strand:-
AAACCCTGCACTGATCTACTCTGGTCTT
>Location:NODE_268840_length_12752_cov_27.436010	Coordinate:1621	Reads:3	Hits:1	Allocated_reads:3	Strand:-
AACCCTGCACTGATCTACTCTGGTCTT
>Location:NODE_268840_length_12752_cov_27.436010	Coordinate:1621	Reads:1	Hits:1	Allocated_reads:1	Strand:-
CCCTGCACTGATCTACTCTGGTCTT
>Location:NODE_268840_length_12752_cov_27.436010	Coordinate:1621	Reads:1	Hits:1	Allocated_reads:1	Strand:-
CTAAACCCTGCACTGATCTACTCTGGTCTT
>Location:NODE_268840_length_12752_cov_27.436010	Coordinate:1621	Reads:7	Hits:1	Allocated_reads:7	Strand:-
TAAACCCTGCACTGATCTACTCTGGTCTT
>Location:NODE_268840_length_12752_cov_27.436010	Coordinate:1622	Reads:1	Hits:1	Allocated_reads:1	Strand:-
AAACCCTGCACTGATCTACTCTGGTCT
>Location:NODE_268840_length_12752_cov_27.436010	Coordinate:1622	Reads:2	Hits:1	Allocated_reads:2	Strand:-
TCTAAACCCTGCACTGATCTACTCTGGTCT
>Location:NODE_268840_length_12752_cov_27.436010	Coordinate:1623	Reads:1	Hits:1	Allocated_reads:1	Strand:-
CTAAACCCTGCACTGATCTACTCTGGTC
>Location:NODE_268840_length_12752_cov_27.436010	Coordinate:1623	Reads:1	Hits:1	Allocated_reads:1	Strand:+
GACCAGAGTAGATCAGTGCAGGGTTTAGAGC
>Location:NODE_268840_length_12752_cov_27.436010	Coordinate:1623	Reads:2	Hits:1	Allocated_reads:2	Strand:-
TAAACCCTGCACTGATCTACTCTGGTC
>Location:NODE_268840_length_12752_cov_27.436010	Coordinate:1623	Reads:1	Hits:1	Allocated_reads:1	Strand:-
TCTAAACCCTGCACTGATCTACTCTGGTC
>Location:NODE_268840_length_12752_cov_27.436010	Coordinate:1623	Reads:1	Hits:1	Allocated_reads:1	Strand:-
TCTAAACCCTGCACTGATCTACTCTTGTC
>Location:NODE_268840_length_12752_cov_27.436010	Coordinate:1626	Reads:1	Hits:1	Allocated_reads:1	Strand:-
AAAGCTCTAAACCCTGCACTGATCTACTCTG
>Location:NODE_268840_length_12752_cov_27.436010	Coordinate:1627	Reads:2	Hits:1	Allocated_reads:2	Strand:-
AGCTCTAAACCCTGCACTGATCTACTCT
>Location:NODE_268840_length_12752_cov_27.436010	Coordinate:1627	Reads:2	Hits:1	Allocated_reads:2	Strand:-
TAAAAGCTCTAAACCCTGCACTGATCTACTCT
>Location:NODE_268840_length_12752_cov_27.436010	Coordinate:1628	Reads:9	Hits:1	Allocated_reads:9	Strand:-
TAAAAGCTCTAAACCCTGCACTGATCTACTC
>Location:NODE_268840_length_12752_cov_27.436010	Coordinate:1629	Reads:1	Hits:1	Allocated_reads:1	Strand:-
TAAAAGCTCTAAACCCTGCACTGATCCACC
>Location:NODE_268840_length_12752_cov_27.436010	Coordinate:1629	Reads:24	Hits:1	Allocated_reads:24	Strand:-
TAAAAGCTCTAAACCCTGCACTGATCTACT
>Location:NODE_268840_length_12752_cov_27.436010	Coordinate:1630	Reads:7	Hits:1	Allocated_reads:7	Strand:-
TAAAAGCTCTAAACCCTGCACTGATCTAC
>Location:NODE_268840_length_12752_cov_27.436010	Coordinate:1631	Reads:2	Hits:1	Allocated_reads:2	Strand:-
AAAAGCTCTAAACCCTGCACTGATCTA
>Location:NODE_268840_length_12752_cov_27.436010	Coordinate:1631	Reads:1	Hits:1	Allocated_reads:1	Strand:-
AAAGCTCTAAACCCTGCACTGATCTA
>Location:NODE_268840_length_12752_cov_27.436010	Coordinate:1631	Reads:1	Hits:1	Allocated_reads:1	Strand:-
ATAAAAGCTCTAAACCCTGCACTGATCTA
>Location:NODE_268840_length_12752_cov_27.436010	Coordinate:1631	Reads:11	Hits:1	Allocated_reads:11	Strand:-
TAAAAGCTCTAAACCCTGCACTGATCTA
>Location:NODE_268840_length_12752_cov_27.436010	Coordinate:1632	Reads:1	Hits:1	Allocated_reads:1	Strand:-
AAAAGCTCTAAACCCTGCACTGATCT
>Location:NODE_268840_length_12752_cov_27.436010	Coordinate:1632	Reads:1	Hits:1	Allocated_reads:1	Strand:-
AATAAAAGCTCTAAACCCTGCACTGATCT
>Location:NODE_268840_length_12752_cov_27.436010	Coordinate:1632	Reads:1	Hits:1	Allocated_reads:1	Strand:-
TAAAAGCTCTAAACCCTGCACTGATCT
>Location:NODE_268840_length_12752_cov_27.436010	Coordinate:1633	Reads:2	Hits:1	Allocated_reads:2	Strand:-
AATAAAAGCTCTAAACCCTGCACTGATC
>Location:NODE_268840_length_12752_cov_27.436010	Coordinate:1633	Reads:1	Hits:1	Allocated_reads:1	Strand:-
CAATAAAAGCTCTAAACCCTGCACTGATC
>Location:NODE_268840_length_12752_cov_27.436010	Coordinate:1633	Reads:7	Hits:1	Allocated_reads:7	Strand:-
TAAAAGCTCTAAACCCTGCACTGATC
>Location:NODE_268840_length_12752_cov_27.436010	Coordinate:1633	Reads:1	Hits:1	Allocated_reads:1	Strand:-
TGTCAATAAAAGCTCTAAACCCTGCACTGATC
>Location:NODE_268840_length_12752_cov_27.436010	Coordinate:1637	Reads:69	Hits:1	Allocated_reads:69	Strand:-
TGTCAATAAAAGCTCTAAACCCTGCACT
>Location:NODE_268840_length_12752_cov_27.436010	Coordinate:1637	Reads:1	Hits:1	Allocated_reads:1	Strand:-
TTGTCAATAAAAGCTCTAAACCCTGCACG
>Location:NODE_268840_length_12752_cov_27.436010	Coordinate:1637	Reads:18	Hits:1	Allocated_reads:18	Strand:-
TTGTCAATAAAAGCTCTAAACCCTGCACT
>Location:NODE_268840_length_12752_cov_27.436010	Coordinate:1637	Reads:7	Hits:1	Allocated_reads:7	Strand:-
TTTGTCAATAAAAGCTCTAAACCCTGCACT
>Location:NODE_268840_length_12752_cov_27.436010	Coordinate:1637	Reads:1	Hits:1	Allocated_reads:1	Strand:-
TTTTGTCAATAAAAGCTCTAAACCCTGCACA
>Location:NODE_268840_length_12752_cov_27.436010	Coordinate:1637	Reads:10	Hits:1	Allocated_reads:10	Strand:-
TTTTGTCAATAAAAGCTCTAAACCCTGCACT
>Location:NODE_268840_length_12752_cov_27.436010	Coordinate:1638	Reads:1	Hits:1	Allocated_reads:1	Strand:-
TGTCAATAAAAGCTCTAAACCCTGCAC
>Location:NODE_268840_length_12752_cov_27.436010	Coordinate:1638	Reads:1	Hits:1	Allocated_reads:1	Strand:-
TTGTCAATAAAAGCTCTAAACCCTGCAC
>Location:NODE_268840_length_12752_cov_27.436010	Coordinate:1639	Reads:1	Hits:1	Allocated_reads:1	Strand:-
TTTTGTCAATAAAAGCTCTAAACCCTGCA
>Location:NODE_268840_length_12752_cov_27.436010	Coordinate:1640	Reads:1	Hits:1	Allocated_reads:1	Strand:-
TTTTGTCAATAAAAGCTCTAAACCCTGC
>Location:NODE_268840_length_12752_cov_27.436010	Coordinate:1641	Reads:1	Hits:1	Allocated_reads:1	Strand:-
TTTGTCAATAAAAGCTCTAAACCCTG
>Location:NODE_268840_length_12752_cov_27.436010	Coordinate:1642	Reads:2	Hits:1	Allocated_reads:2	Strand:-
TTTTGTCAATAAAAGCTCTAAACCCT
>Location:NODE_268840_length_12752_cov_27.436010	Coordinate:1643	Reads:1	Hits:1	Allocated_reads:1	Strand:-
CATTTTGTCAATAAAAGCTCTAAACCC
>Location:NODE_268840_length_12752_cov_27.436010	Coordinate:1643	Reads:1	Hits:1	Allocated_reads:1	Strand:-
TATCACATTTTGTCAATAAAAGCTCTAAACCC
>Location:NODE_268840_length_12752_cov_27.436010	Coordinate:1643	Reads:2	Hits:1	Allocated_reads:2	Strand:-
TCACATTTTGTCAATAAAAGCTCTAAACCC
>Location:NODE_268840_length_12752_cov_27.436010	Coordinate:1643	Reads:1	Hits:1	Allocated_reads:1	Strand:-
TTTTGTCAATAAAAGCTCTAAACCC
>Location:NODE_268840_length_12752_cov_27.436010	Coordinate:1644	Reads:1	Hits:1	Allocated_reads:1	Strand:-
TATCACATTTTGTCAATAAAAGCTCTAAACC
>Location:NODE_268840_length_12752_cov_27.436010	Coordinate:1644	Reads:1	Hits:1	Allocated_reads:1	Strand:-
TCACATTTTGTCAATAAAAGCTCTAAACC
>Location:NODE_268840_length_12752_cov_27.436010	Coordinate:1646	Reads:1	Hits:1	Allocated_reads:1	Strand:-
ATATCACATTTTGTCAATAAAAGCTCTAAA
>Location:NODE_268840_length_12752_cov_27.436010	Coordinate:1646	Reads:4	Hits:1	Allocated_reads:4	Strand:-
TATCACATTTTGTCAATAAAAGCTCTAAA
>Location:NODE_268840_length_12752_cov_27.436010	Coordinate:1648	Reads:1	Hits:1	Allocated_reads:1	Strand:-
AATATCACATTTTGTCAATAAAAGCTCTA
>Location:NODE_268840_length_12752_cov_27.436010	Coordinate:1648	Reads:1	Hits:1	Allocated_reads:1	Strand:-
TATCACATTTTGTCAATAAAAGCTCTA
>Location:NODE_268840_length_12752_cov_27.436010	Coordinate:1649	Reads:4	Hits:1	Allocated_reads:4	Strand:+
AGAGCTTTTATTGACAAAATGTGATATTT
>Location:NODE_268840_length_12752_cov_27.436010	Coordinate:1664	Reads:2	Hits:1	Allocated_reads:2	Strand:-
TGTAAAAGGACAAAAATATCACATTTT
>Location:NODE_268840_length_12752_cov_27.436010	Coordinate:1665	Reads:1	Hits:1	Allocated_reads:1	Strand:-
TGTAAAAGGACAAAAATATCACATTT
>Location:NODE_268840_length_12752_cov_27.436010	Coordinate:1668	Reads:8	Hits:1	Allocated_reads:8	Strand:-
AAACATGTGTAAAAGGACAAAAATATCACA
>Location:NODE_268840_length_12752_cov_27.436010	Coordinate:1668	Reads:4	Hits:1	Allocated_reads:4	Strand:-
AACATGTGTAAAAGGACAAAAATATCACA
>Location:NODE_268840_length_12752_cov_27.436010	Coordinate:1668	Reads:1	Hits:1	Allocated_reads:1	Strand:-
ACATGTGTAAAAGGACAAAAATATCACA
>Location:NODE_268840_length_12752_cov_27.436010	Coordinate:1670	Reads:1	Hits:1	Allocated_reads:1	Strand:-
AAACATGTGTAAAAGGACAAAAATATCA
>Location:NODE_268840_length_12752_cov_27.436010	Coordinate:1671	Reads:1	Hits:1	Allocated_reads:1	Strand:-
AAACATGTGTAAAAGGACAAAAATATC
>Location:NODE_268840_length_12752_cov_27.436010	Coordinate:1675	Reads:1	Hits:1	Allocated_reads:1	Strand:-
ATGGACAAAAACATGTGTAAAAGGACAAAAA
>Location:NODE_268840_length_12752_cov_27.436010	Coordinate:1675	Reads:2	Hits:1	Allocated_reads:2	Strand:-
TGGACAAAAACATGTGTAAAAGGACAAAAA
>Location:NODE_268840_length_12752_cov_27.436010	Coordinate:1676	Reads:1	Hits:1	Allocated_reads:1	Strand:-
TGGACAAAAACATGTGTAAAAGGACAAAA
>Location:NODE_268840_length_12752_cov_27.436010	Coordinate:1677	Reads:1	Hits:1	Allocated_reads:1	Strand:-
ATGGACAAAAACATGTGTAAAAGGACAAA
>Location:NODE_268840_length_12752_cov_27.436010	Coordinate:1677	Reads:1	Hits:1	Allocated_reads:1	Strand:+
TTTGTCCTTTTACACATGTTTTTGTCCA
>Location:NODE_268840_length_12752_cov_27.436010	Coordinate:1679	Reads:5	Hits:1	Allocated_reads:5	Strand:-
AATGGACAAAAACATGTGTAAAAGGACA
>Location:NODE_268840_length_12752_cov_27.436010	Coordinate:1679	Reads:10	Hits:1	Allocated_reads:10	Strand:-
ATGGACAAAAACATGTGTAAAAGGACA
>Location:NODE_268840_length_12752_cov_27.436010	Coordinate:1679	Reads:10	Hits:1	Allocated_reads:10	Strand:-
TAAATGGACAAAAACATGTGTAAAAGGACA
>Location:NODE_268840_length_12752_cov_27.436010	Coordinate:1681	Reads:1	Hits:1	Allocated_reads:1	Strand:-
AAATGGACAAAAACATGTGTAAAAGGA
>Location:NODE_268840_length_12752_cov_27.436010	Coordinate:1681	Reads:1	Hits:1	Allocated_reads:1	Strand:-
TGGACAAAAACATGTGTAAAAGGA
>Location:NODE_268840_length_12752_cov_27.436010	Coordinate:1685	Reads:1	Hits:1	Allocated_reads:1	Strand:-
TTCAGGTTAAATGGACAAAAACATGTGTAAA
>Location:NODE_268840_length_12752_cov_27.436010	Coordinate:1686	Reads:1	Hits:1	Allocated_reads:1	Strand:-
TTCAGGTTAAATGGACAAAAACATGTGTAA
>Location:NODE_268840_length_12752_cov_27.436010	Coordinate:1687	Reads:1	Hits:1	Allocated_reads:1	Strand:-
CTTCAGGTTAAATGGACAAAAACATGTGTA
>Location:NODE_268840_length_12752_cov_27.436010	Coordinate:1687	Reads:2	Hits:1	Allocated_reads:2	Strand:-
TCAGGTTAAATGGACAAAAACATGTGTA
>Location:NODE_268840_length_12752_cov_27.436010	Coordinate:1687	Reads:2	Hits:1	Allocated_reads:2	Strand:-
TTCAGGTTAAATGGACAAAAACATGTGTA
>Location:NODE_268840_length_12752_cov_27.436010	Coordinate:1688	Reads:1	Hits:1	Allocated_reads:1	Strand:+
ACACATGTTTTTGTCCATTTAACCTG
>Location:NODE_268840_length_12752_cov_27.436010	Coordinate:1688	Reads:1	Hits:1	Allocated_reads:1	Strand:+
ACACATGTTTTTGTCCATTTAACCTGAAGC
>Location:NODE_268840_length_12752_cov_27.436010	Coordinate:1688	Reads:1	Hits:1	Allocated_reads:1	Strand:-
TTCAGGTTAAATGGACAAAAACATGTGT
>Location:NODE_268840_length_12752_cov_27.436010	Coordinate:1690	Reads:1	Hits:1	Allocated_reads:1	Strand:-
TCAGCTTCAGGTTAAATGGACAAAAACATGT
>Location:NODE_268840_length_12752_cov_27.436010	Coordinate:1693	Reads:1	Hits:1	Allocated_reads:1	Strand:-
ATCAGCTTCAGGTTAAATGGACAAAAACA
>Location:NODE_268840_length_12752_cov_27.436010	Coordinate:1693	Reads:3	Hits:1	Allocated_reads:3	Strand:-
TCAGCTTCAGGTTAAATGGACAAAAACA
>Location:NODE_268840_length_12752_cov_27.436010	Coordinate:1693	Reads:2	Hits:1	Allocated_reads:2	Strand:+
TGTTTTTGTCCATTTAACCTGAAGCT
>Location:NODE_268840_length_12752_cov_27.436010	Coordinate:1693	Reads:1	Hits:1	Allocated_reads:1	Strand:+
TGTTTTTGTCCATTTAACCTGAAGCTGA
>Location:NODE_268840_length_12752_cov_27.436010	Coordinate:1695	Reads:2	Hits:1	Allocated_reads:2	Strand:+
TTTTTGTCCATTTAACCTGAAGCT
>Location:NODE_268840_length_12752_cov_27.436010	Coordinate:1695	Reads:1	Hits:1	Allocated_reads:1	Strand:+
TTTTTGTCCATTTAACCTGAAGCTGATT
>Location:NODE_268840_length_12752_cov_27.436010	Coordinate:1696	Reads:1	Hits:1	Allocated_reads:1	Strand:-
TAAACTGATCAGCTTCAGGTTAAATGGACAAAA
>Location:NODE_268840_length_12752_cov_27.436010	Coordinate:1696	Reads:1	Hits:1	Allocated_reads:1	Strand:-
TGATCAGCTTCAGGTTAAATGGACAAAA
>Location:NODE_268840_length_12752_cov_27.436010	Coordinate:1696	Reads:1	Hits:1	Allocated_reads:1	Strand:+
TTTTGTCCATTTAACCTGAAGCTGA
>Location:NODE_268840_length_12752_cov_27.436010	Coordinate:1707	Reads:2	Hits:1	Allocated_reads:2	Strand:-
TCATGTAAACTGATCAGCTTCAGGTTA
>Location:NODE_268840_length_12752_cov_27.436010	Coordinate:1708	Reads:1	Hits:1	Allocated_reads:1	Strand:-
TCCAATCATGTAAACTGATCAGCTTCAGGTT
>Location:NODE_268840_length_12752_cov_27.436010	Coordinate:1709	Reads:1	Hits:1	Allocated_reads:1	Strand:-
AAATCCAATCATGTAAACTGATCAGCTTCAGGT
>Location:NODE_268840_length_12752_cov_27.436010	Coordinate:1709	Reads:1	Hits:1	Allocated_reads:1	Strand:-
AATCCAATCATGTAAACTGATCAGCTTCAGGT
>Location:NODE_268840_length_12752_cov_27.436010	Coordinate:1709	Reads:7	Hits:1	Allocated_reads:7	Strand:-
ATCCAATCATGTAAACTGATCAGCTTCAGGT
>Location:NODE_268840_length_12752_cov_27.436010	Coordinate:1709	Reads:13	Hits:1	Allocated_reads:13	Strand:-
TCCAATCATGTAAACTGATCAGCTTCAGGT
>Location:NODE_268840_length_12752_cov_27.436010	Coordinate:1711	Reads:1	Hits:1	Allocated_reads:1	Strand:+
CTGAAGCTGATCAGTTTACATGAT
>Location:NODE_268840_length_12752_cov_27.436010	Coordinate:1712	Reads:2	Hits:1	Allocated_reads:2	Strand:-
AATCCAATCATGTAAACTGATCAGCTTCA
>Location:NODE_268840_length_12752_cov_27.436010	Coordinate:1712	Reads:4	Hits:1	Allocated_reads:4	Strand:-
TCCAATCATGTAAACTGATCAGCTTCA
>Location:NODE_268840_length_12752_cov_27.436010	Coordinate:1714	Reads:1	Hits:1	Allocated_reads:1	Strand:-
AGAAATCCAATCATGTAAACTGATCAGCTT
>Location:NODE_268840_length_12752_cov_27.436010	Coordinate:1714	Reads:1	Hits:1	Allocated_reads:1	Strand:-
CAGAAATCCAATCATGTAGACTGATCAGCTT
>Location:NODE_268840_length_12752_cov_27.436010	Coordinate:1714	Reads:6	Hits:1	Allocated_reads:6	Strand:-
CAGAAATCCAATCATGTAAACTGATCAGCTT
>Location:NODE_268840_length_12752_cov_27.436010	Coordinate:1714	Reads:1	Hits:1	Allocated_reads:1	Strand:-
CCAGAAATCCAATCATGTAAACTGATCAGCTT
>Location:NODE_268840_length_12752_cov_27.436010	Coordinate:1715	Reads:1	Hits:1	Allocated_reads:1	Strand:-
AAATCCAATCATGTAAACTGATCAGCT
>Location:NODE_268840_length_12752_cov_27.436010	Coordinate:1715	Reads:1	Hits:1	Allocated_reads:1	Strand:-
AATCCAATCATGTAAACTGATCAGCT
>Location:NODE_268840_length_12752_cov_27.436010	Coordinate:1715	Reads:1	Hits:1	Allocated_reads:1	Strand:-
AGAAATCCAATCATGTAAACTGATCAGCC
>Location:NODE_268840_length_12752_cov_27.436010	Coordinate:1715	Reads:3	Hits:1	Allocated_reads:3	Strand:-
AGAAATCCAATCATGTAAACTGATCAGCT
>Location:NODE_268840_length_12752_cov_27.436010	Coordinate:1715	Reads:62	Hits:1	Allocated_reads:62	Strand:-
CAGAAATCCAATCATGTAAACTGATCAGCT
>Location:NODE_268840_length_12752_cov_27.436010	Coordinate:1715	Reads:8	Hits:1	Allocated_reads:8	Strand:-
CCAGAAATCCAATCATGTAAACTGATCAGCT
>Location:NODE_268840_length_12752_cov_27.436010	Coordinate:1715	Reads:1	Hits:1	Allocated_reads:1	Strand:-
CCCAGAAATCCAATCATGTAAACTGATCAGCT
>Location:NODE_268840_length_12752_cov_27.436010	Coordinate:1715	Reads:1	Hits:1	Allocated_reads:1	Strand:-
GAAATCCAATCATGTAAACTGATAAGCT
>Location:NODE_268840_length_12752_cov_27.436010	Coordinate:1715	Reads:4	Hits:1	Allocated_reads:4	Strand:-
GAAATCCAATCATGTAAACTGATCAGCT
>Location:NODE_268840_length_12752_cov_27.436010	Coordinate:1715	Reads:2	Hits:1	Allocated_reads:2	Strand:-
TCCAATCATGTAAACTGATCAGCT
>Location:NODE_268840_length_12752_cov_27.436010	Coordinate:1716	Reads:12	Hits:1	Allocated_reads:12	Strand:-
CAGAAATCCAATCATGTAAACTGATCAGC
>Location:NODE_268840_length_12752_cov_27.436010	Coordinate:1716	Reads:6	Hits:1	Allocated_reads:6	Strand:-
CCAGAAATCCAATCATGTAAACTGATCAGC
>Location:NODE_268840_length_12752_cov_27.436010	Coordinate:1716	Reads:2	Hits:1	Allocated_reads:2	Strand:-
CCCAGAAATCCAATCATGTAAACTGATCAGC
>Location:NODE_268840_length_12752_cov_27.436010	Coordinate:1716	Reads:1	Hits:1	Allocated_reads:1	Strand:-
GAAATCCAATCATGTAAACTGATCAGC
>Location:NODE_268840_length_12752_cov_27.436010	Coordinate:1716	Reads:3	Hits:1	Allocated_reads:3	Strand:-
TCCCCAGAAATCCAATCATGTAAACTGATCAGC
>Location:NODE_268840_length_12752_cov_27.436010	Coordinate:1718	Reads:4	Hits:1	Allocated_reads:4	Strand:-
CAGAAATCCAATCATGTAAACTGATCA
>Location:NODE_268840_length_12752_cov_27.436010	Coordinate:1718	Reads:4	Hits:1	Allocated_reads:4	Strand:-
CCAGAAATCCAATCATGTAAACTGATCA
>Location:NODE_268840_length_12752_cov_27.436010	Coordinate:1718	Reads:8	Hits:1	Allocated_reads:8	Strand:-
CCCAGAAATCCAATCATGTAAACTGATCA
>Location:NODE_268840_length_12752_cov_27.436010	Coordinate:1718	Reads:2	Hits:1	Allocated_reads:2	Strand:-
CCCCAGAAATCCAATCATGTAAACTGATCA
>Location:NODE_268840_length_12752_cov_27.436010	Coordinate:1718	Reads:6	Hits:1	Allocated_reads:6	Strand:-
TCCCCAGAAATCCAATCATGTAAACTGATCA
>Location:NODE_268840_length_12752_cov_27.436010	Coordinate:1719	Reads:9	Hits:1	Allocated_reads:9	Strand:-
CAGAAATCCAATCATGTAAACTGATC
>Location:NODE_268840_length_12752_cov_27.436010	Coordinate:1719	Reads:8	Hits:1	Allocated_reads:8	Strand:-
CCAGAAATCCAATCATGTAAACTGATC
>Location:NODE_268840_length_12752_cov_27.436010	Coordinate:1719	Reads:1	Hits:1	Allocated_reads:1	Strand:-
CCCAGAAATCCAATCATGTAAACTGATA
>Location:NODE_268840_length_12752_cov_27.436010	Coordinate:1719	Reads:9	Hits:1	Allocated_reads:9	Strand:-
CCCAGAAATCCAATCATGTAAACTGATC
>Location:NODE_268840_length_12752_cov_27.436010	Coordinate:1719	Reads:1	Hits:1	Allocated_reads:1	Strand:-
CCCCAGAAATCCAATCATGTAAACTGATC
>Location:NODE_268840_length_12752_cov_27.436010	Coordinate:1719	Reads:1	Hits:1	Allocated_reads:1	Strand:-
GAAATCCAATCATGTAAACTGATC
>Location:NODE_268840_length_12752_cov_27.436010	Coordinate:1719	Reads:4	Hits:1	Allocated_reads:4	Strand:-
TATTTCCCCAGAAATCCAATCATGTAAACTGATC
>Location:NODE_268840_length_12752_cov_27.436010	Coordinate:1719	Reads:32	Hits:1	Allocated_reads:32	Strand:-
TCCCCAGAAATCCAATCATGTAAACTGATC
>Location:NODE_268840_length_12752_cov_27.436010	Coordinate:1719	Reads:6	Hits:1	Allocated_reads:6	Strand:-
TTCCCCAGAAATCCAATCATGTAAACTGATC
>Location:NODE_268840_length_12752_cov_27.436010	Coordinate:1720	Reads:2	Hits:1	Allocated_reads:2	Strand:-
CAGAAATCCAATCATGTAAACTGAT
>Location:NODE_268840_length_12752_cov_27.436010	Coordinate:1720	Reads:1	Hits:1	Allocated_reads:1	Strand:-
CCCAGAAATCCAATCATGTAAACTGAT
>Location:NODE_268840_length_12752_cov_27.436010	Coordinate:1720	Reads:1	Hits:1	Allocated_reads:1	Strand:-
CCCCAGAAATCCAATCATGTAAACTGAT
>Location:NODE_268840_length_12752_cov_27.436010	Coordinate:1720	Reads:3	Hits:1	Allocated_reads:3	Strand:-
TCCCCAGAAATCCAATCATGTAAACTGAT
>Location:NODE_268840_length_12752_cov_27.436010	Coordinate:1720	Reads:5	Hits:1	Allocated_reads:5	Strand:-
TTCCCCAGAAATCCAATCATGTAAACTGAT
>Location:NODE_268840_length_12752_cov_27.436010	Coordinate:1721	Reads:2	Hits:1	Allocated_reads:2	Strand:-
CCCAGAAATCCAATCATGTAAACTGA
>Location:NODE_268840_length_12752_cov_27.436010	Coordinate:1721	Reads:1	Hits:1	Allocated_reads:1	Strand:-
CCCCAGAAATCCAATCATGTAAACTGA
>Location:NODE_268840_length_12752_cov_27.436010	Coordinate:1721	Reads:1	Hits:1	Allocated_reads:1	Strand:-
CCCCAGAAATCCAATCATGTAAAGTGA
>Location:NODE_268840_length_12752_cov_27.436010	Coordinate:1721	Reads:2	Hits:1	Allocated_reads:2	Strand:-
TATTTCCCCAGAAATCCAATCATGTAAACTGA
>Location:NODE_268840_length_12752_cov_27.436010	Coordinate:1721	Reads:1	Hits:1	Allocated_reads:1	Strand:-
TCCCCAGAAATCCAATCATGTAAACTGG
>Location:NODE_268840_length_12752_cov_27.436010	Coordinate:1721	Reads:1	Hits:1	Allocated_reads:1	Strand:-
TCCCCAGAAATCCAATCATGTAAACTGT
>Location:NODE_268840_length_12752_cov_27.436010	Coordinate:1721	Reads:39	Hits:1	Allocated_reads:39	Strand:-
TCCCCAGAAATCCAATCATGTAAACTGA
>Location:NODE_268840_length_12752_cov_27.436010	Coordinate:1721	Reads:27	Hits:1	Allocated_reads:27	Strand:-
TTCCCCAGAAATCCAATCATGTAAACTGA
>Location:NODE_268840_length_12752_cov_27.436010	Coordinate:1721	Reads:1	Hits:1	Allocated_reads:1	Strand:-
TTTCCCCAGAAATCCAATCATGTAAACTGG
>Location:NODE_268840_length_12752_cov_27.436010	Coordinate:1721	Reads:1	Hits:1	Allocated_reads:1	Strand:-
TTTCCCCAGAAATCCAATCATGTAAACTGT
>Location:NODE_268840_length_12752_cov_27.436010	Coordinate:1721	Reads:16	Hits:1	Allocated_reads:16	Strand:-
TTTCCCCAGAAATCCAATCATGTAAACTGA
>Location:NODE_268840_length_12752_cov_27.436010	Coordinate:1723	Reads:5	Hits:1	Allocated_reads:5	Strand:-
ATTTCCCCAGAAATCCAATCATGTAAACT
>Location:NODE_268840_length_12752_cov_27.436010	Coordinate:1723	Reads:1	Hits:1	Allocated_reads:1	Strand:-
CTATTTCCCCAGAAATCCAATCATGTAAACT
>Location:NODE_268840_length_12752_cov_27.436010	Coordinate:1723	Reads:1	Hits:1	Allocated_reads:1	Strand:-
TATTTCCCCAGAAATCCAATCATGGAAACT
>Location:NODE_268840_length_12752_cov_27.436010	Coordinate:1723	Reads:56	Hits:1	Allocated_reads:56	Strand:-
TATTTCCCCAGAAATCCAATCATGTAAACT
>Location:NODE_268840_length_12752_cov_27.436010	Coordinate:1723	Reads:7	Hits:1	Allocated_reads:7	Strand:-
TCCCCAGAAATCCAATCATGTAAACT
>Location:NODE_268840_length_12752_cov_27.436010	Coordinate:1723	Reads:9	Hits:1	Allocated_reads:9	Strand:-
TCTATTTCCCCAGAAATCCAATCATGTAAACT
>Location:NODE_268840_length_12752_cov_27.436010	Coordinate:1723	Reads:21	Hits:1	Allocated_reads:21	Strand:-
TTCCCCAGAAATCCAATCATGTAAACT
>Location:NODE_268840_length_12752_cov_27.436010	Coordinate:1723	Reads:21	Hits:1	Allocated_reads:21	Strand:-
TTTCCCCAGAAATCCAATCATGTAAACT
>Location:NODE_268840_length_12752_cov_27.436010	Coordinate:1724	Reads:3	Hits:1	Allocated_reads:3	Strand:-
CTATTTCCCCAGAAATCCAATCATGTAAAC
>Location:NODE_268840_length_12752_cov_27.436010	Coordinate:1724	Reads:1	Hits:1	Allocated_reads:1	Strand:+
GTTTACATGATTGGATTTCTGGGG
>Location:NODE_268840_length_12752_cov_27.436010	Coordinate:1724	Reads:1	Hits:1	Allocated_reads:1	Strand:+
GTTTACATGATTGGATTTCTGGGGA
>Location:NODE_268840_length_12752_cov_27.436010	Coordinate:1724	Reads:1	Hits:1	Allocated_reads:1	Strand:+
GTTTACATGATTGGATTTCTGGGGAAATA
>Location:NODE_268840_length_12752_cov_27.436010	Coordinate:1724	Reads:34	Hits:1	Allocated_reads:34	Strand:-
TATTTCCCCAGAAATCCAATCATGTAAAC
>Location:NODE_268840_length_12752_cov_27.436010	Coordinate:1724	Reads:1	Hits:1	Allocated_reads:1	Strand:-
TCCCCAGAAATCCAATCATGTAAAC
>Location:NODE_268840_length_12752_cov_27.436010	Coordinate:1724	Reads:13	Hits:1	Allocated_reads:13	Strand:-
TCTATTTCCCCAGAAATCCAATCATGTAAAC
>Location:NODE_268840_length_12752_cov_27.436010	Coordinate:1724	Reads:1	Hits:1	Allocated_reads:1	Strand:-
TTCCCCAGAAATCCAATCATGTAAAC
>Location:NODE_268840_length_12752_cov_27.436010	Coordinate:1724	Reads:4	Hits:1	Allocated_reads:4	Strand:-
TTTCCCCAGAAATCCAATCATGTAAAC
>Location:NODE_268840_length_12752_cov_27.436010	Coordinate:1725	Reads:1	Hits:1	Allocated_reads:1	Strand:-
TATTTCCCCAGAAATCCAATCATGTAAA
>Location:NODE_268840_length_12752_cov_27.436010	Coordinate:1728	Reads:1	Hits:1	Allocated_reads:1	Strand:-
ATCTATTTCCCCAGAAATCCAATCATGT
>Location:NODE_268840_length_12752_cov_27.436010	Coordinate:1728	Reads:1	Hits:1	Allocated_reads:1	Strand:-
GCCATCTATTTCCCCAGAAATCCAATCATGT
>Location:NODE_268840_length_12752_cov_27.436010	Coordinate:1729	Reads:1	Hits:1	Allocated_reads:1	Strand:+
CATGATTGGATTTCTGGGGAAATAG
>Location:NODE_268840_length_12752_cov_27.436010	Coordinate:1729	Reads:1	Hits:1	Allocated_reads:1	Strand:-
GCCATCTATTTCCCCAGAAATCCAATCATG
>Location:NODE_268840_length_12752_cov_27.436010	Coordinate:1732	Reads:1	Hits:1	Allocated_reads:1	Strand:-
AAAGCCATCTATTTCCCCAGAAATCCAATC
>Location:NODE_268840_length_12752_cov_27.436010	Coordinate:1735	Reads:1	Hits:1	Allocated_reads:1	Strand:+
TGGATTTCTGGGGAAATAGATGGCTT
>Location:NODE_268840_length_12752_cov_27.436010	Coordinate:1741	Reads:1	Hits:1	Allocated_reads:1	Strand:-
ATGTAAAGCCATCTATTTCCCCAGA
>Location:NODE_268840_length_12752_cov_27.436010	Coordinate:1741	Reads:1	Hits:1	Allocated_reads:1	Strand:-
GATGTAAAGCCATCTATTTCCCCAGA
>Location:NODE_268840_length_12752_cov_27.436010	Coordinate:1741	Reads:1	Hits:1	Allocated_reads:1	Strand:-
TGATGTAAAGCCATCTATTTCCCCAGA
>Location:NODE_268840_length_12752_cov_27.436010	Coordinate:1741	Reads:1	Hits:1	Allocated_reads:1	Strand:-
TGTAAAGCCATCTATTTCCCCAGA
>Location:NODE_268840_length_12752_cov_27.436010	Coordinate:1743	Reads:1	Hits:1	Allocated_reads:1	Strand:+
TGGGGAAATAGATGGCTTTACATC
>Location:NODE_268840_length_12752_cov_27.436010	Coordinate:1753	Reads:2	Hits:1	Allocated_reads:2	Strand:-
TCTAAACCCAACACTGATGTAAAGCCATC
>Location:NODE_268840_length_12752_cov_27.436010	Coordinate:1757	Reads:4	Hits:1	Allocated_reads:4	Strand:-
TAAAAGCTCTAAACCCAACACTGATGTAAAGC
>Location:NODE_268840_length_12752_cov_27.436010	Coordinate:1758	Reads:3	Hits:1	Allocated_reads:3	Strand:-
AAAAGCTCTAAACCCAACACTGATGTAAAG
>Location:NODE_268840_length_12752_cov_27.436010	Coordinate:1758	Reads:10	Hits:1	Allocated_reads:10	Strand:-
AAAGCTCTAAACCCAACACTGATGTAAAG
>Location:NODE_268840_length_12752_cov_27.436010	Coordinate:1758	Reads:1	Hits:1	Allocated_reads:1	Strand:-
AAGCTCTAAACCCAACACTGATGTAAAG
>Location:NODE_268840_length_12752_cov_27.436010	Coordinate:1758	Reads:1	Hits:1	Allocated_reads:1	Strand:-
AGCTCTAAACCCAACACTGATGTAAAG
>Location:NODE_268840_length_12752_cov_27.436010	Coordinate:1758	Reads:2	Hits:1	Allocated_reads:2	Strand:-
ATAAAAGCTCTAAACCCAACACTGATGTAAAG
>Location:NODE_268840_length_12752_cov_27.436010	Coordinate:1758	Reads:1	Hits:1	Allocated_reads:1	Strand:-
TAAAAGCTCTAAACCCAACACTGATGTAAAT
>Location:NODE_268840_length_12752_cov_27.436010	Coordinate:1758	Reads:1	Hits:1	Allocated_reads:1	Strand:-
TAAAAGCTCTAAACCCAACACTGATGTAAGG
>Location:NODE_268840_length_12752_cov_27.436010	Coordinate:1758	Reads:1	Hits:1	Allocated_reads:1	Strand:-
TAAAAGCTCTAAACCCAACACTGATGTCAAG
>Location:NODE_268840_length_12752_cov_27.436010	Coordinate:1758	Reads:148	Hits:1	Allocated_reads:148	Strand:-
TAAAAGCTCTAAACCCAACACTGATGTAAAG
>Location:NODE_268840_length_12752_cov_27.436010	Coordinate:1759	Reads:1	Hits:1	Allocated_reads:1	Strand:-
AAAGCTCTAAACCCAACACTGATGTAAA
>Location:NODE_268840_length_12752_cov_27.436010	Coordinate:1759	Reads:4	Hits:1	Allocated_reads:4	Strand:-
TAAAAGCTCTAAACCCAACACTGATGTAAA
>Location:NODE_268840_length_12752_cov_27.436010	Coordinate:1760	Reads:7	Hits:1	Allocated_reads:7	Strand:-
TAAAAGCTCTAAACCCAACACTGATGTAA
>Location:NODE_268840_length_12752_cov_27.436010	Coordinate:1761	Reads:1	Hits:3	Allocated_reads:0.333333333333333	Strand:-
AAAAGCTCTAAACCCAACACTGATGTA
>Location:NODE_268840_length_12752_cov_27.436010	Coordinate:1761	Reads:1	Hits:3	Allocated_reads:0.333333333333333	Strand:-
TAAAAGCTCTAAACCCAACACCGATGTA
>Location:NODE_268840_length_12752_cov_27.436010	Coordinate:1761	Reads:13	Hits:3	Allocated_reads:4.33333333333333	Strand:-
TAAAAGCTCTAAACCCAACACTGATGTA
>Location:NODE_268840_length_12752_cov_27.436010	Coordinate:1762	Reads:1	Hits:3	Allocated_reads:0.333333333333333	Strand:-
AAAAGCTCTAAACCCAACACTGATGT
>Location:NODE_268840_length_12752_cov_27.436010	Coordinate:1762	Reads:12	Hits:3	Allocated_reads:4	Strand:-
ATAAAAGCTCTAAACCCAACACTGATGT
>Location:NODE_268840_length_12752_cov_27.436010	Coordinate:1762	Reads:59	Hits:3	Allocated_reads:19.6666666666667	Strand:-
TAAAAGCTCTAAACCCAACACTGATGT
>Location:NODE_268840_length_12752_cov_27.436010	Coordinate:1762	Reads:2	Hits:3	Allocated_reads:0.666666666666667	Strand:-
TCAATAAAAGCTCTAAACCCAACACTGATGT
>Location:NODE_268840_length_12752_cov_27.436010	Coordinate:1762	Reads:1	Hits:3	Allocated_reads:0.333333333333333	Strand:-
TGTCAATAAAAGCTCTAAACCCAACACTGATGT
>Location:NODE_268840_length_12752_cov_27.436010	Coordinate:1763	Reads:1	Hits:3	Allocated_reads:0.333333333333333	Strand:-
ATAAAAGCTCTAAACCCAACACTGATG
>Location:NODE_268840_length_12752_cov_27.436010	Coordinate:1763	Reads:1	Hits:3	Allocated_reads:0.333333333333333	Strand:-
TAAAAGCTCTAAACCCAACACTGATG
>Location:NODE_268840_length_12752_cov_27.436010	Coordinate:1764	Reads:1	Hits:3	Allocated_reads:0.333333333333333	Strand:-
TTGTCAATAAAAGCTCTAAACCCAACACTGAT
>Location:NODE_268840_length_12752_cov_27.436010	Coordinate:1767	Reads:1	Hits:3	Allocated_reads:0.333333333333333	Strand:-
GTTGTCAATAAAAGCTCTAAACCCAACACT
>Location:NODE_268840_length_12752_cov_27.436010	Coordinate:1767	Reads:19	Hits:3	Allocated_reads:6.33333333333333	Strand:-
TGTCAATAAAAGCTCTAAACCCAACACT
>Location:NODE_268840_length_12752_cov_27.436010	Coordinate:1767	Reads:1	Hits:3	Allocated_reads:0.333333333333333	Strand:-
TGTTGTCAATAAAAGCTCTAAACCCAACACC
>Location:NODE_268840_length_12752_cov_27.436010	Coordinate:1767	Reads:1	Hits:3	Allocated_reads:0.333333333333333	Strand:-
TGTTGTCAATAAAAGCTCTAAACCCAACACG
>Location:NODE_268840_length_12752_cov_27.436010	Coordinate:1767	Reads:35	Hits:3	Allocated_reads:11.6666666666667	Strand:-
TGTTGTCAATAAAAGCTCTAAACCCAACACT
>Location:NODE_268840_length_12752_cov_27.436010	Coordinate:1767	Reads:4	Hits:3	Allocated_reads:1.33333333333333	Strand:-
TTGTCAATAAAAGCTCTAAACCCAACACT
>Location:NODE_268840_length_12752_cov_27.436010	Coordinate:1768	Reads:4	Hits:3	Allocated_reads:1.33333333333333	Strand:-
TGTCAATAAAAGCTCTAAACCCAACAC
>Location:NODE_268840_length_12752_cov_27.436010	Coordinate:1768	Reads:1	Hits:3	Allocated_reads:0.333333333333333	Strand:-
TGTTGTCAATAAAAGCTCTAAACCCAACAC
>Location:NODE_268840_length_12752_cov_27.436010	Coordinate:1768	Reads:1	Hits:3	Allocated_reads:0.333333333333333	Strand:-
TTGTCAATAAAAGCTCTAAACCCAACAC
>Location:NODE_268840_length_12752_cov_27.436010	Coordinate:1769	Reads:1	Hits:3	Allocated_reads:0.333333333333333	Strand:-
TGTTGTCAATAAAAGCTCTAAACCCAACA
>Location:NODE_268840_length_12752_cov_27.436010	Coordinate:1770	Reads:1	Hits:3	Allocated_reads:0.333333333333333	Strand:-
TGTTGTCAATAAAAGCTCTAAACCCAAC
>Location:NODE_268840_length_12752_cov_27.436010	Coordinate:1771	Reads:1	Hits:3	Allocated_reads:0.333333333333333	Strand:-
GCTGTTGTCAATAAAAGCTCTAAACCCAA
>Location:NODE_268840_length_12752_cov_27.436010	Coordinate:1771	Reads:1	Hits:3	Allocated_reads:0.333333333333333	Strand:-
GTTGTCAATAAAAGCTCTAAACCCAA
>Location:NODE_268840_length_12752_cov_27.436010	Coordinate:1771	Reads:1	Hits:3	Allocated_reads:0.333333333333333	Strand:-
TGCTGTTGTCAATAAAAGCTCTAAACCCAA
>Location:NODE_268840_length_12752_cov_27.436010	Coordinate:1771	Reads:1	Hits:3	Allocated_reads:0.333333333333333	Strand:-
TGTTGTCAATAAAAGCTCTAAACCCAA
>Location:NODE_268840_length_12752_cov_27.436010	Coordinate:1774	Reads:2	Hits:3	Allocated_reads:0.666666666666667	Strand:-
TCCTGCTGTTGTCAATAAAAGCTCTAAACC
>Location:NODE_268840_length_12752_cov_27.436010	Coordinate:1774	Reads:3	Hits:3	Allocated_reads:1	Strand:-
TGCTGTTGTCAATAAAAGCTCTAAACC
>Location:NODE_268840_length_12752_cov_27.436010	Coordinate:1779	Reads:1	Hits:3	Allocated_reads:0.333333333333333	Strand:+
AGAGCTTTTATTGACAACAGCAGGA
>Location:NODE_268840_length_12752_cov_27.436010	Coordinate:1779	Reads:1	Hits:1	Allocated_reads:1	Strand:+
AGAGCTTTTATTGACAACAGCAGGAC
>Location:NODE_268840_length_12752_cov_27.436010	Coordinate:1780	Reads:1	Hits:1	Allocated_reads:1	Strand:-
ACTTGTCCTGCTGTTGTCAATAAAAGCTC
>Location:NODE_268840_length_12752_cov_27.436010	Coordinate:1781	Reads:1	Hits:1	Allocated_reads:1	Strand:-
TTCTAACTTGTCCTGCTGTTGTCAATAAAAGCT
>Location:NODE_268840_length_12752_cov_27.436010	Coordinate:1782	Reads:2	Hits:1	Allocated_reads:2	Strand:-
TTCTAACTTGTCCTGCTGTTGTCAATAAAAGC
>Location:NODE_268840_length_12752_cov_27.436010	Coordinate:1784	Reads:1	Hits:1	Allocated_reads:1	Strand:-
TTCTAACTTGTCCTGCTGTTGTCAATAAAA
>Location:NODE_268840_length_12752_cov_27.436010	Coordinate:1785	Reads:1	Hits:1	Allocated_reads:1	Strand:+
TTTATTGACAACAGCAGGACAAGT
>Location:NODE_268840_length_12752_cov_27.436010	Coordinate:1788	Reads:1	Hits:1	Allocated_reads:1	Strand:-
ACTTCTAACTTGTCCTGCTGTTGTCAAT
>Location:NODE_268840_length_12752_cov_27.436010	Coordinate:1788	Reads:1	Hits:1	Allocated_reads:1	Strand:+
ATTGACAACAGCAGGACAAGTTAGA
>Location:NODE_268840_length_12752_cov_27.436010	Coordinate:1789	Reads:1	Hits:1	Allocated_reads:1	Strand:-
CCTGACTTCTAACTTGTCCTGCTGTTGTCTT
>Location:NODE_268840_length_12752_cov_27.436010	Coordinate:1789	Reads:1	Hits:1	Allocated_reads:1	Strand:+
TTGACAACAGCAGGACAAGTTAGAAGTC
>Location:NODE_268840_length_12752_cov_27.436010	Coordinate:1790	Reads:1	Hits:1	Allocated_reads:1	Strand:-
TTCCTGACTTCTAACTTGTCCTGCTGTTGTCA
>Location:NODE_268840_length_12752_cov_27.436010	Coordinate:1791	Reads:1	Hits:1	Allocated_reads:1	Strand:+
GACAACAGCAGGACAAGTTAGAAA
>Location:NODE_268840_length_12752_cov_27.436010	Coordinate:1791	Reads:1	Hits:1	Allocated_reads:1	Strand:+
GACAACAGCAGGACAAGTTAGAAGT
>Location:NODE_268840_length_12752_cov_27.436010	Coordinate:1791	Reads:1	Hits:1	Allocated_reads:1	Strand:+
GACAACAGCAGGACAAGTTAGAAGTCA
>Location:NODE_268840_length_12752_cov_27.436010	Coordinate:1791	Reads:1	Hits:1	Allocated_reads:1	Strand:-
TGACTTCTAACTTGTCCTGCTGTTGTC
>Location:NODE_268840_length_12752_cov_27.436010	Coordinate:1792	Reads:1	Hits:1	Allocated_reads:1	Strand:+
ACAACAGCAGGACAAGTTAGAAGTCAGGA
>Location:NODE_268840_length_12752_cov_27.436010	Coordinate:1792	Reads:1	Hits:1	Allocated_reads:1	Strand:-
CCTGACTTCTAACTTGTCCTGCTGTTGT
>Location:NODE_268840_length_12752_cov_27.436010	Coordinate:1792	Reads:1	Hits:1	Allocated_reads:1	Strand:-
CTGACTTCTAACTTGTCCTGCTGTTGT
>Location:NODE_268840_length_12752_cov_27.436010	Coordinate:1792	Reads:24	Hits:1	Allocated_reads:24	Strand:-
TCCTGACTTCTAACTTGTCCTGCTGTTGT
>Location:NODE_268840_length_12752_cov_27.436010	Coordinate:1792	Reads:6	Hits:1	Allocated_reads:6	Strand:-
TGACTTCTAACTTGTCCTGCTGTTGT
>Location:NODE_268840_length_12752_cov_27.436010	Coordinate:1792	Reads:6	Hits:1	Allocated_reads:6	Strand:-
TGTTCCTGACTTCTAACTTGTCCTGCTGTTGT
>Location:NODE_268840_length_12752_cov_27.436010	Coordinate:1792	Reads:1	Hits:1	Allocated_reads:1	Strand:-
TTCCTGACTTCTAACTTGTACTGCTGTTGT
>Location:NODE_268840_length_12752_cov_27.436010	Coordinate:1792	Reads:26	Hits:1	Allocated_reads:26	Strand:-
TTCCTGACTTCTAACTTGTCCTGCTGTTGT
>Location:NODE_268840_length_12752_cov_27.436010	Coordinate:1793	Reads:1	Hits:1	Allocated_reads:1	Strand:-
TGACTTCTAACTTGTCCTGCTGTTG
>Location:NODE_268840_length_12752_cov_27.436010	Coordinate:1793	Reads:1	Hits:1	Allocated_reads:1	Strand:-
TGTTCCTGACTTCTAACTTGTCCTGCTGTTG
>Location:NODE_268840_length_12752_cov_27.436010	Coordinate:1793	Reads:1	Hits:1	Allocated_reads:1	Strand:-
TTCCTGACTTCTAACTTGTCCTGCTGTTG
>Location:NODE_268840_length_12752_cov_27.436010	Coordinate:1795	Reads:2	Hits:1	Allocated_reads:2	Strand:-
AATGTTCCTGACTTCTAACTTGTCCTGCTGT
>Location:NODE_268840_length_12752_cov_27.436010	Coordinate:1795	Reads:2	Hits:1	Allocated_reads:2	Strand:-
GTTCCTGACTTCTAACTTGTCCTGCTGT
>Location:NODE_268840_length_12752_cov_27.436010	Coordinate:1795	Reads:1	Hits:1	Allocated_reads:1	Strand:-
TAATGTTCCTGACTTCTAACTTGTCCTGCTGT
>Location:NODE_268840_length_12752_cov_27.436010	Coordinate:1795	Reads:7	Hits:1	Allocated_reads:7	Strand:-
TGTTCCTGACTTCTAACTTGTCCTGCTGT
>Location:NODE_268840_length_12752_cov_27.436010	Coordinate:1795	Reads:3	Hits:1	Allocated_reads:3	Strand:-
TTCCTGACTTCTAACTTGTCCTGCTGT
>Location:NODE_268840_length_12752_cov_27.436010	Coordinate:1796	Reads:1	Hits:1	Allocated_reads:1	Strand:-
TTCCTGACTTCTAACTTGTCCTGCTG
>Location:NODE_268840_length_12752_cov_27.436010	Coordinate:1797	Reads:1	Hits:1	Allocated_reads:1	Strand:-
TGTTCCTGACTTCTAACTTGTCCTGCT
>Location:NODE_268840_length_12752_cov_27.436010	Coordinate:1798	Reads:2	Hits:1	Allocated_reads:2	Strand:-
AATGTTCCTGACTTCTAACTTGTCCTGC
>Location:NODE_268840_length_12752_cov_27.436010	Coordinate:1798	Reads:1	Hits:1	Allocated_reads:1	Strand:-
ATGTTCCTGACTTCTAACTTGTCCTGC
>Location:NODE_268840_length_12752_cov_27.436010	Coordinate:1798	Reads:6	Hits:1	Allocated_reads:6	Strand:-
TAATGTTCCTGACTTCTAACTTGTCCTGC
>Location:NODE_268840_length_12752_cov_27.436010	Coordinate:1798	Reads:1	Hits:1	Allocated_reads:1	Strand:-
TGTTCCTGACTTCTAACTTGTCCTGC
>Location:NODE_268840_length_12752_cov_27.436010	Coordinate:1798	Reads:5	Hits:1	Allocated_reads:5	Strand:-
TTAATGTTCCTGACTTCTAACTTGTCCTGC
>Location:NODE_268840_length_12752_cov_27.436010	Coordinate:1798	Reads:1	Hits:1	Allocated_reads:1	Strand:-
TTCCTGACTTCTAACTTGTCCTGC
>Location:NODE_268840_length_12752_cov_27.436010	Coordinate:1800	Reads:2	Hits:1	Allocated_reads:2	Strand:-
AATGTTCCTGACTTCTAACTTGTCCT
>Location:NODE_268840_length_12752_cov_27.436010	Coordinate:1800	Reads:1	Hits:1	Allocated_reads:1	Strand:-
TGTAGAGTTAATGTTCCTGACTTCTAACTTGTCCT
>Location:NODE_268840_length_12752_cov_27.436010	Coordinate:1800	Reads:1	Hits:1	Allocated_reads:1	Strand:-
TTAATGTTCCTGACTTCTAACTTGTCCT
>Location:NODE_268840_length_12752_cov_27.436010	Coordinate:1801	Reads:1	Hits:1	Allocated_reads:1	Strand:-
GTTAATGTTCCTGACTTCTAACTTGTCC
>Location:NODE_268840_length_12752_cov_27.436010	Coordinate:1801	Reads:4	Hits:1	Allocated_reads:4	Strand:-
TAATGTTCCTGACTTCTAACTTGTCC
>Location:NODE_268840_length_12752_cov_27.436010	Coordinate:1801	Reads:1	Hits:1	Allocated_reads:1	Strand:-
TAGAGTTAATGTTCCTGACTTCTAACTTGTCC
>Location:NODE_268840_length_12752_cov_27.436010	Coordinate:1801	Reads:1	Hits:1	Allocated_reads:1	Strand:-
TGTAGAGTTAATGTTCCTGACTTCTAACTTGTCC
>Location:NODE_268840_length_12752_cov_27.436010	Coordinate:1801	Reads:1	Hits:1	Allocated_reads:1	Strand:-
TTAATGTTCCTGACTTCTAACTTGTCC
>Location:NODE_268840_length_12752_cov_27.436010	Coordinate:1802	Reads:2	Hits:1	Allocated_reads:2	Strand:-
TAATGTTCCTGACTTCTAACTTGTC
>Location:NODE_268840_length_12752_cov_27.436010	Coordinate:1804	Reads:1	Hits:1	Allocated_reads:1	Strand:+
CAAGTTAGAAGTCAGGAACATTAA
>Location:NODE_268840_length_12752_cov_27.436010	Coordinate:1804	Reads:4	Hits:1	Allocated_reads:4	Strand:+
CAAGTTAGAAGTCAGGAACATTAACT
>Location:NODE_268840_length_12752_cov_27.436010	Coordinate:1805	Reads:1	Hits:1	Allocated_reads:1	Strand:-
TGTAGAGTTAATGTTCCTGACTTCTAACTT
>Location:NODE_268840_length_12752_cov_27.436010	Coordinate:1806	Reads:4	Hits:1	Allocated_reads:4	Strand:-
CATGTAGAGTTAATGTTCCTGACTTCTAACT
>Location:NODE_268840_length_12752_cov_27.436010	Coordinate:1806	Reads:1	Hits:1	Allocated_reads:1	Strand:-
GTAGAGTTAATGTTCCTGACTTCTAACT
>Location:NODE_268840_length_12752_cov_27.436010	Coordinate:1806	Reads:16	Hits:1	Allocated_reads:16	Strand:-
TGTAGAGTTAATGTTCCTGACTTCTAACT
>Location:NODE_268840_length_12752_cov_27.436010	Coordinate:1808	Reads:1	Hits:1	Allocated_reads:1	Strand:+
TTAGAAGTCAGGAACATTAACTCTACATGTGTTC
>Location:NODE_268840_length_12752_cov_27.436010	Coordinate:1810	Reads:1	Hits:1	Allocated_reads:1	Strand:-
CATGTAGAGTTAATGTTCCTGACTTCT
>Location:NODE_268840_length_12752_cov_27.436010	Coordinate:1810	Reads:1	Hits:1	Allocated_reads:1	Strand:-
TGTAGAGTTAATGTTCCTGACTTCT
>Location:NODE_268840_length_12752_cov_27.436010	Coordinate:1811	Reads:1	Hits:1	Allocated_reads:1	Strand:-
AACACATGTAGAGTTAATGTTCCTGACTTC
>Location:NODE_268840_length_12752_cov_27.436010	Coordinate:1811	Reads:1	Hits:1	Allocated_reads:1	Strand:-
CATGTAGAGTTAATGTTCCTGACTTC
>Location:NODE_268840_length_12752_cov_27.436010	Coordinate:1811	Reads:1	Hits:1	Allocated_reads:1	Strand:-
TGAACACATGTAGAGTTAATGTTCCTGACTTC
>Location:NODE_268840_length_12752_cov_27.436010	Coordinate:1812	Reads:1	Hits:1	Allocated_reads:1	Strand:+
AAGTCAGGAACATTAACTCTACATGTGAAG
>Location:NODE_268840_length_12752_cov_27.436010	Coordinate:1813	Reads:5	Hits:1	Allocated_reads:5	Strand:-
AACACATGTAGAGTTAATGTTCCTGACT
>Location:NODE_268840_length_12752_cov_27.436010	Coordinate:1813	Reads:1	Hits:1	Allocated_reads:1	Strand:-
ACACATGTAGAGTTAATGTTCCTGACT
>Location:NODE_268840_length_12752_cov_27.436010	Coordinate:1813	Reads:1	Hits:1	Allocated_reads:1	Strand:+
AGTCAGGAACATTAACTCTACATGTGT
>Location:NODE_268840_length_12752_cov_27.436010	Coordinate:1813	Reads:1	Hits:1	Allocated_reads:1	Strand:-
GAACACATGTAGAGTTAATGTTCCTGACT
>Location:NODE_268840_length_12752_cov_27.436010	Coordinate:1813	Reads:12	Hits:1	Allocated_reads:12	Strand:-
TGAACACATGTAGAGTTAATGTTCCTGACT
>Location:NODE_268840_length_12752_cov_27.436010	Coordinate:1814	Reads:1	Hits:1	Allocated_reads:1	Strand:+
GTCAGGAACATTAACTCTACATGT
>Location:NODE_268840_length_12752_cov_27.436010	Coordinate:1814	Reads:1	Hits:1	Allocated_reads:1	Strand:+
GTCAGGAACATTAACTCTACATGTGTTCA
>Location:NODE_268840_length_12752_cov_27.436010	Coordinate:1814	Reads:4	Hits:1	Allocated_reads:4	Strand:-
TGAACACATGTAGAGTTAATGTTCCTGAC
>Location:NODE_268840_length_12752_cov_27.436010	Coordinate:1815	Reads:2	Hits:1	Allocated_reads:2	Strand:-
ACTGAACACATGTAGAGTTAATGTTCCTGA
>Location:NODE_268840_length_12752_cov_27.436010	Coordinate:1816	Reads:1	Hits:1	Allocated_reads:1	Strand:-
GACTGAACACATGTAGAGTTAATGTTCCTG
>Location:NODE_268840_length_12752_cov_27.436010	Coordinate:1817	Reads:1	Hits:1	Allocated_reads:1	Strand:-
ACTGAACACATGTAGAGTTAATGTTCCT
>Location:NODE_268840_length_12752_cov_27.436010	Coordinate:1817	Reads:2	Hits:1	Allocated_reads:2	Strand:-
CGACTGAACACATGTAGAGTTAATGTTCCT
>Location:NODE_268840_length_12752_cov_27.436010	Coordinate:1817	Reads:28	Hits:1	Allocated_reads:28	Strand:-
GACTGAACACATGTAGAGTTAATGTTCCT
>Location:NODE_268840_length_12752_cov_27.436010	Coordinate:1817	Reads:1	Hits:1	Allocated_reads:1	Strand:-
TGAACACATGTAGAGTTAATGTTCCT
>Location:NODE_268840_length_12752_cov_27.436010	Coordinate:1821	Reads:1	Hits:1	Allocated_reads:1	Strand:-
ACACGACGACTGAACACATGTAGAGTTAATGT
>Location:NODE_268840_length_12752_cov_27.436010	Coordinate:1821	Reads:3	Hits:1	Allocated_reads:3	Strand:-
ACGACGACTGAACACATGTAGAGTTAATGT
>Location:NODE_268840_length_12752_cov_27.436010	Coordinate:1821	Reads:2	Hits:1	Allocated_reads:2	Strand:-
CGACGACTGAACACATGTAGAGTTAATGT
>Location:NODE_268840_length_12752_cov_27.436010	Coordinate:1822	Reads:1	Hits:1	Allocated_reads:1	Strand:-
ACACGACGACTGAACACATGTAGAGTTAATG
>Location:NODE_268840_length_12752_cov_27.436010	Coordinate:1822	Reads:2	Hits:1	Allocated_reads:2	Strand:-
CACGACGACTGAACACATGTAGAGTTAATG
>Location:NODE_268840_length_12752_cov_27.436010	Coordinate:1822	Reads:3	Hits:1	Allocated_reads:3	Strand:-
CGACGACTGAACACATGTAGAGTTAATG
>Location:NODE_268840_length_12752_cov_27.436010	Coordinate:1822	Reads:1	Hits:1	Allocated_reads:1	Strand:-
GACGACTGAACACATGTAGAGTTAATG
>Location:NODE_268840_length_12752_cov_27.436010	Coordinate:1823	Reads:1	Hits:1	Allocated_reads:1	Strand:+
ATTAACTCTACATGTGTTCAGTCGTC
>Location:NODE_268840_length_12752_cov_27.436010	Coordinate:1825	Reads:3	Hits:1	Allocated_reads:3	Strand:+
TAACTCTACATGTGTTCAGTCGTC
>Location:NODE_268840_length_12752_cov_27.436010	Coordinate:1825	Reads:6	Hits:1	Allocated_reads:6	Strand:+
TAACTCTACATGTGTTCAGTCGTCGTG
>Location:NODE_268840_length_12752_cov_27.436010	Coordinate:1825	Reads:1	Hits:1	Allocated_reads:1	Strand:+
TAACTCTACATGTGTTCAGTCGTCGTGT
>Location:NODE_268840_length_12752_cov_27.436010	Coordinate:1825	Reads:3	Hits:1	Allocated_reads:3	Strand:+
TAACTCTACATGTGTTCAGTCGTCGTGTCC
>Location:NODE_268840_length_12752_cov_27.436010	Coordinate:1827	Reads:3	Hits:1	Allocated_reads:3	Strand:-
AGGACACGACGACTGAACACATGTAGAGT
>Location:NODE_268840_length_12752_cov_27.436010	Coordinate:1827	Reads:1	Hits:1	Allocated_reads:1	Strand:-
ATGAGGACACGACGACTGAACACATGTAGAGT
>Location:NODE_268840_length_12752_cov_27.436010	Coordinate:1827	Reads:1	Hits:1	Allocated_reads:1	Strand:-
CACGACGACTGAACACATGTAGAGT
>Location:NODE_268840_length_12752_cov_27.436010	Coordinate:1827	Reads:3	Hits:1	Allocated_reads:3	Strand:-
GACACGACGACTGAACACATGTAGAGT
>Location:NODE_268840_length_12752_cov_27.436010	Coordinate:1827	Reads:5	Hits:1	Allocated_reads:5	Strand:-
GAGGACACGACGACTGAACACATGTAGAGT
>Location:NODE_268840_length_12752_cov_27.436010	Coordinate:1827	Reads:1	Hits:1	Allocated_reads:1	Strand:-
GGACACGACGACTGAACACATGTAGAGT
>Location:NODE_268840_length_12752_cov_27.436010	Coordinate:1827	Reads:1	Hits:1	Allocated_reads:1	Strand:-
TATGAGGACACGACGACTGAACACATGTTGAGT
>Location:NODE_268840_length_12752_cov_27.436010	Coordinate:1827	Reads:9	Hits:1	Allocated_reads:9	Strand:-
TATGAGGACACGACGACTGAACACATGTAGAGT
>Location:NODE_268840_length_12752_cov_27.436010	Coordinate:1827	Reads:13	Hits:1	Allocated_reads:13	Strand:-
TGAGGACACGACGACTGAACACATGTAGAGT
>Location:NODE_268840_length_12752_cov_27.436010	Coordinate:1828	Reads:2	Hits:1	Allocated_reads:2	Strand:-
TATGAGGACACGACGACTGAACACATGTAGAG
>Location:NODE_268840_length_12752_cov_27.436010	Coordinate:1828	Reads:1	Hits:1	Allocated_reads:1	Strand:-
TGAGGACACGACGACTGAACACATGTAGAG
>Location:NODE_268840_length_12752_cov_27.436010	Coordinate:1830	Reads:1	Hits:1	Allocated_reads:1	Strand:-
ATGAGGACACGACGACTGAACACATGTAG
>Location:NODE_268840_length_12752_cov_27.436010	Coordinate:1835	Reads:1	Hits:1	Allocated_reads:1	Strand:-
AACAATATGAGGACACGACGACTGAACACA
>Location:NODE_268840_length_12752_cov_27.436010	Coordinate:1835	Reads:1	Hits:1	Allocated_reads:1	Strand:-
ACAATATGAGGACACGACGACTGAACACA
>Location:NODE_268840_length_12752_cov_27.436010	Coordinate:1836	Reads:1	Hits:1	Allocated_reads:1	Strand:+
GTGTTCAGTCGTCGTGTCCTCATA
>Location:NODE_268840_length_12752_cov_27.436010	Coordinate:1836	Reads:1	Hits:1	Allocated_reads:1	Strand:-
TGAAACAATATGAGGACACGACGACTGAATTT
>Location:NODE_268840_length_12752_cov_27.436010	Coordinate:1837	Reads:1	Hits:1	Allocated_reads:1	Strand:-
TGAAACAATATGAGGACACGACGACTGAACA
>Location:NODE_268840_length_12752_cov_27.436010	Coordinate:1839	Reads:1	Hits:1	Allocated_reads:1	Strand:-
TGAAACAATATGAGGACACGACGACTGAA
>Location:NODE_268840_length_12752_cov_27.436010	Coordinate:1839	Reads:1	Hits:1	Allocated_reads:1	Strand:-
TTGAAACAATATGAGGACACGACGACTGAA
>Location:NODE_268840_length_12752_cov_27.436010	Coordinate:1840	Reads:1	Hits:1	Allocated_reads:1	Strand:-
TGAAACAATATGAGGACACGACGACTGA
>Location:NODE_268840_length_12752_cov_27.436010	Coordinate:1841	Reads:1	Hits:1	Allocated_reads:1	Strand:-
CTTGAAACAATATGAGGACACGACGACTG
>Location:NODE_268840_length_12752_cov_27.436010	Coordinate:1841	Reads:2	Hits:1	Allocated_reads:2	Strand:-
TGAAACAATATGAGGACACGACGACTG
>Location:NODE_268840_length_12752_cov_27.436010	Coordinate:1842	Reads:1	Hits:1	Allocated_reads:1	Strand:-
ACAGCTTGAAACAATATGAGGACACGACGACT
>Location:NODE_268840_length_12752_cov_27.436010	Coordinate:1842	Reads:1	Hits:1	Allocated_reads:1	Strand:-
AGCTTGAAACAATATGAGGACACGACGACG
>Location:NODE_268840_length_12752_cov_27.436010	Coordinate:1842	Reads:1	Hits:1	Allocated_reads:1	Strand:-
CAGCTTGAAACAATATGAGGACACGACGACT
>Location:NODE_268840_length_12752_cov_27.436010	Coordinate:1842	Reads:2	Hits:1	Allocated_reads:2	Strand:-
CTTGAAACAATATGAGGACACGACGACT
>Location:NODE_268840_length_12752_cov_27.436010	Coordinate:1842	Reads:4	Hits:1	Allocated_reads:4	Strand:-
GCTTGAAACAATATGAGGACACGACGACT
>Location:NODE_268840_length_12752_cov_27.436010	Coordinate:1842	Reads:2	Hits:1	Allocated_reads:2	Strand:-
TGAAACAATATGAGGACACGACGACT
>Location:NODE_268840_length_12752_cov_27.436010	Coordinate:1842	Reads:2	Hits:1	Allocated_reads:2	Strand:-
TTGAAACAATATGAGGACACGACGACT
>Location:NODE_268840_length_12752_cov_27.436010	Coordinate:1843	Reads:1	Hits:1	Allocated_reads:1	Strand:-
AGCTTGAAACAATATGAGGACACGACGAC
>Location:NODE_268840_length_12752_cov_27.436010	Coordinate:1844	Reads:1	Hits:1	Allocated_reads:1	Strand:-
GCTTGAAACAATATGAGGACACGACGA
>Location:NODE_268840_length_12752_cov_27.436010	Coordinate:1845	Reads:1	Hits:1	Allocated_reads:1	Strand:-
TCACAGCTTGAAACAATATGAGGACACGACT
>Location:NODE_268840_length_12752_cov_27.436010	Coordinate:1846	Reads:2	Hits:1	Allocated_reads:2	Strand:-
ACAGCTTGAAACAATATGAGGACACGAC
>Location:NODE_268840_length_12752_cov_27.436010	Coordinate:1846	Reads:1	Hits:1	Allocated_reads:1	Strand:-
AGCTTGAAACAATATGAGGACACGAC
>Location:NODE_268840_length_12752_cov_27.436010	Coordinate:1846	Reads:1	Hits:1	Allocated_reads:1	Strand:-
CACAGCTTGAAACAATATGAGGACACGAC
>Location:NODE_268840_length_12752_cov_27.436010	Coordinate:1846	Reads:1	Hits:1	Allocated_reads:1	Strand:-
CAGCTTGAAACAATATGAGGACACGAC
>Location:NODE_268840_length_12752_cov_27.436010	Coordinate:1846	Reads:1	Hits:1	Allocated_reads:1	Strand:-
TCACAGCTTGAAACAATATGAGGACACGAT
>Location:NODE_268840_length_12752_cov_27.436010	Coordinate:1846	Reads:18	Hits:1	Allocated_reads:18	Strand:-
TCACAGCTTGAAACAATATGAGGACACGAC
>Location:NODE_268840_length_12752_cov_27.436010	Coordinate:1847	Reads:1	Hits:1	Allocated_reads:1	Strand:-
TCACAGCTTGAAACAATATGAGGACACGT
>Location:NODE_268840_length_12752_cov_27.436010	Coordinate:1847	Reads:14	Hits:1	Allocated_reads:14	Strand:-
TCACAGCTTGAAACAATATGAGGACACGA
>Location:NODE_268840_length_12752_cov_27.436010	Coordinate:1847	Reads:1	Hits:1	Allocated_reads:1	Strand:-
TTCACAGCTTGAAACAATATGAGGACACGA
>Location:NODE_268840_length_12752_cov_27.436010	Coordinate:1848	Reads:2	Hits:1	Allocated_reads:2	Strand:-
TCACAGCTTGAAACAATATGAGGACACT
>Location:NODE_268840_length_12752_cov_27.436010	Coordinate:1849	Reads:1	Hits:1	Allocated_reads:1	Strand:-
CACAGCTTGAAACAATATGAGGACAC
>Location:NODE_268840_length_12752_cov_27.436010	Coordinate:1849	Reads:18	Hits:1	Allocated_reads:18	Strand:-
TCACAGCTTGAAACAATATGAGGACAC
>Location:NODE_268840_length_12752_cov_27.436010	Coordinate:1850	Reads:1	Hits:1	Allocated_reads:1	Strand:-
TCACAGCTTGAAACAATATGAGGACA
>Location:NODE_268840_length_12752_cov_27.436010	Coordinate:1850	Reads:1	Hits:1	Allocated_reads:1	Strand:-
TCACAGCTTGAAACAATATGAGGACT
>Location:NODE_268840_length_12752_cov_27.436010	Coordinate:1850	Reads:1	Hits:1	Allocated_reads:1	Strand:-
TTCACAGCTTGAAACAATATGAGGACA
>Location:NODE_268840_length_12752_cov_27.436010	Coordinate:1851	Reads:1	Hits:1	Allocated_reads:1	Strand:-
TTCACAGCTTGAAACAATATGAGGAC
>Location:NODE_268840_length_12752_cov_27.436010	Coordinate:1858	Reads:1	Hits:1	Allocated_reads:1	Strand:-
ACACTCATGTTCTTCACAGCTTGAAACAATA
>Location:NODE_268840_length_12752_cov_27.436010	Coordinate:1858	Reads:2	Hits:1	Allocated_reads:2	Strand:-
CACACTCATGTTCTTCACAGCTTGAAACAATA
>Location:NODE_268840_length_12752_cov_27.436010	Coordinate:1858	Reads:1	Hits:1	Allocated_reads:1	Strand:-
CTCATGTTCTTCACAGCTTGAAACAATA
>Location:NODE_268840_length_12752_cov_27.436010	Coordinate:1860	Reads:1	Hits:1	Allocated_reads:1	Strand:-
CACACTCATGTTCTTCACAGCTTGAAACAA
>Location:NODE_268840_length_12752_cov_27.436010	Coordinate:1861	Reads:1	Hits:1	Allocated_reads:1	Strand:-
CACTCATGTTCTTCACAGCTTGAAACA
>Location:NODE_268840_length_12752_cov_27.436010	Coordinate:1863	Reads:1	Hits:1	Allocated_reads:1	Strand:+
TTTCAAGCTGTGAAGAACATGAGTGTGTTTCA
>Location:NODE_268840_length_12752_cov_27.436010	Coordinate:1866	Reads:6	Hits:1	Allocated_reads:6	Strand:+
CAAGCTGTGAAGAACATGAGTGTG
>Location:NODE_268840_length_12752_cov_27.436010	Coordinate:1866	Reads:1	Hits:1	Allocated_reads:1	Strand:+
CAAGCTGTGAAGAACATGAGTGTGT
>Location:NODE_268840_length_12752_cov_27.436010	Coordinate:1866	Reads:7	Hits:1	Allocated_reads:7	Strand:+
CAAGCTGTGAAGAACATGAGTGTGTT
>Location:NODE_268840_length_12752_cov_27.436010	Coordinate:1866	Reads:10	Hits:1	Allocated_reads:10	Strand:+
CAAGCTGTGAAGAACATGAGTGTGTTTCA
>Location:NODE_268840_length_12752_cov_27.436010	Coordinate:1867	Reads:1	Hits:1	Allocated_reads:1	Strand:+
AAGCTGTGAAGAACATGAGTGTGT
>Location:NODE_268840_length_12752_cov_27.436010	Coordinate:1867	Reads:1	Hits:1	Allocated_reads:1	Strand:+
AAGCTGTGAAGAACATGAGTGTGTTTCA
>Location:NODE_268840_length_12752_cov_27.436010	Coordinate:1868	Reads:1	Hits:1	Allocated_reads:1	Strand:+
AGCTGTGAAGAACATGAGTGTGTTTCA
>Location:NODE_268840_length_12752_cov_27.436010	Coordinate:1868	Reads:1	Hits:1	Allocated_reads:1	Strand:-
CTGAAACACACTCATGTTCTTCACAGCT
>Location:NODE_268840_length_12752_cov_27.436010	Coordinate:1868	Reads:2	Hits:1	Allocated_reads:2	Strand:-
TATTCTGAAACACACTCATGTTCTTCACAGCT
>Location:NODE_268840_length_12752_cov_27.436010	Coordinate:1868	Reads:2	Hits:1	Allocated_reads:2	Strand:-
TCTGAAACACACTCATGTTCTTCACAGCT
>Location:NODE_268840_length_12752_cov_27.436010	Coordinate:1868	Reads:6	Hits:1	Allocated_reads:6	Strand:-
TTCTGAAACACACTCATGTTCTTCACAGCT
>Location:NODE_268840_length_12752_cov_27.436010	Coordinate:1869	Reads:1	Hits:1	Allocated_reads:1	Strand:-
TCTGAAACACACTCATGTTCTTCACAGC
>Location:NODE_268840_length_12752_cov_27.436010	Coordinate:1869	Reads:7	Hits:1	Allocated_reads:7	Strand:-
TTCTGAAACACACTCATGTTCTTCACAGC
>Location:NODE_268840_length_12752_cov_27.436010	Coordinate:1871	Reads:1	Hits:1	Allocated_reads:1	Strand:-
TATTCTGAAACACACTCATGTTCTTCACA
>Location:NODE_268840_length_12752_cov_27.436010	Coordinate:1872	Reads:1	Hits:1	Allocated_reads:1	Strand:-
CGTATTCTGAAACACACTCATGTTCTTCAC
>Location:NODE_268840_length_12752_cov_27.436010	Coordinate:1873	Reads:1	Hits:1	Allocated_reads:1	Strand:-
CGTATTCTGAAACACACTCATGTTCTTCA
>Location:NODE_268840_length_12752_cov_27.436010	Coordinate:1874	Reads:1	Hits:1	Allocated_reads:1	Strand:-
TATTCTGAAACACACTCATGTTCTTC
>Location:NODE_268840_length_12752_cov_27.436010	Coordinate:1875	Reads:1	Hits:1	Allocated_reads:1	Strand:-
TATTCTGAAACACACTCATGTTCTT
>Location:NODE_268840_length_12752_cov_27.436010	Coordinate:1876	Reads:2	Hits:1	Allocated_reads:2	Strand:-
CGTATTCTGAAACACACTCATGTTCT
>Location:NODE_268840_length_12752_cov_27.436010	Coordinate:1876	Reads:3	Hits:1	Allocated_reads:3	Strand:-
GACGTATTCTGAAACACACTCATGTTCT
>Location:NODE_268840_length_12752_cov_27.436010	Coordinate:1876	Reads:1	Hits:1	Allocated_reads:1	Strand:-
TATGAGGACGTATTCTGAAACACACTCATGTTCT
>Location:NODE_268840_length_12752_cov_27.436010	Coordinate:1876	Reads:2	Hits:1	Allocated_reads:2	Strand:-
TGAGGACGTATTCTGAAACACACTCATGTTCT
>Location:NODE_268840_length_12752_cov_27.436010	Coordinate:1877	Reads:2	Hits:1	Allocated_reads:2	Strand:-
GACGTATTCTGAAACACACTCATGTTC
>Location:NODE_268840_length_12752_cov_27.436010	Coordinate:1877	Reads:1	Hits:1	Allocated_reads:1	Strand:-
GGACGTATTCTGAAACACACTCATGTTC
>Location:NODE_268840_length_12752_cov_27.436010	Coordinate:1877	Reads:2	Hits:1	Allocated_reads:2	Strand:-
TGAGGACGTATTCTGAAACACACTCATGTTC
>Location:NODE_268840_length_12752_cov_27.436010	Coordinate:1877	Reads:2	Hits:1	Allocated_reads:2	Strand:-
TGAGGACGTATTCTGAAACACACTCATGTTT
>Location:NODE_268840_length_12752_cov_27.436010	Coordinate:1878	Reads:2	Hits:1	Allocated_reads:2	Strand:-
GACGTATTCTGAAACACACTCATGTT
>Location:NODE_268840_length_12752_cov_27.436010	Coordinate:1878	Reads:1	Hits:1	Allocated_reads:1	Strand:-
GGACGTATTCTGAAACACACTCATGTT
>Location:NODE_268840_length_12752_cov_27.436010	Coordinate:1880	Reads:1	Hits:1	Allocated_reads:1	Strand:-
ACCATATGAGGACGTATTCTGAAACACACTCATG
>Location:NODE_268840_length_12752_cov_27.436010	Coordinate:1880	Reads:1	Hits:1	Allocated_reads:1	Strand:-
GGACGTATTCTGAAACACACTCATG
>Location:NODE_268840_length_12752_cov_27.436010	Coordinate:1882	Reads:1	Hits:1	Allocated_reads:1	Strand:-
TATGAGGACGTATTCTGAAACACACTCA
>Location:NODE_268840_length_12752_cov_27.436010	Coordinate:1884	Reads:1	Hits:1	Allocated_reads:1	Strand:-
AACCATATGAGGACGTATTCTGAAACACACC
>Location:NODE_268840_length_12752_cov_27.436010	Coordinate:1884	Reads:1	Hits:1	Allocated_reads:1	Strand:-
CATATGAGGACGTATTCTGAAACACACT
>Location:NODE_268840_length_12752_cov_27.436010	Coordinate:1884	Reads:1	Hits:1	Allocated_reads:1	Strand:-
TATGAGGACGTATTCTGAAACACACT
>Location:NODE_268840_length_12752_cov_27.436010	Coordinate:1884	Reads:1	Hits:1	Allocated_reads:1	Strand:-
TGAGGACGTATTCTGAAACACACT
>Location:NODE_268840_length_12752_cov_27.436010	Coordinate:1885	Reads:1	Hits:1	Allocated_reads:1	Strand:-
AACCATATGAGGACGTATTCTGAAACACAC
>Location:NODE_268840_length_12752_cov_27.436010	Coordinate:1886	Reads:1	Hits:1	Allocated_reads:1	Strand:-
AACCATATGAGGACGTATTCTGAAACACA
>Location:NODE_268840_length_12752_cov_27.436010	Coordinate:1888	Reads:2	Hits:1	Allocated_reads:2	Strand:-
AACCATATGAGGACGTATTCTGAAACA
>Location:NODE_268840_length_12752_cov_27.436010	Coordinate:1888	Reads:1	Hits:1	Allocated_reads:1	Strand:-
ACCATATGAGGACGTATTCTGAAACA
>Location:NODE_268840_length_12752_cov_27.436010	Coordinate:1888	Reads:1	Hits:1	Allocated_reads:1	Strand:-
TCCAACCATATGAGGACGTATTCTGAAACA
>Location:NODE_268840_length_12752_cov_27.436010	Coordinate:1890	Reads:2	Hits:1	Allocated_reads:2	Strand:-
TCCAACCATATGAGGACGTATTCTGAAA
>Location:NODE_268840_length_12752_cov_27.436010	Coordinate:1890	Reads:1	Hits:1	Allocated_reads:1	Strand:-
TGGTCCAACCATATGAGGACGTATTCTGAAA
>Location:NODE_268840_length_12752_cov_27.436010	Coordinate:1890	Reads:1	Hits:1	Allocated_reads:1	Strand:+
TTTCAGAATACGTCCTCATATGGTT
>Location:NODE_268840_length_12752_cov_27.436010	Coordinate:1890	Reads:1	Hits:1	Allocated_reads:1	Strand:+
TTTCAGAATACGTCCTCATATGGTTGGA
>Location:NODE_268840_length_12752_cov_27.436010	Coordinate:1891	Reads:1	Hits:1	Allocated_reads:1	Strand:-
TTGTTGGTCCAACCATATGAGGACGTATTCTGTT
>Location:NODE_268840_length_12752_cov_27.436010	Coordinate:1892	Reads:1	Hits:1	Allocated_reads:1	Strand:-
GGTCCAACCATATGAGGACGTATTCTGA
>Location:NODE_268840_length_12752_cov_27.436010	Coordinate:1898	Reads:1	Hits:1	Allocated_reads:1	Strand:-
GAGTTGTTGGTCCAACCATATGAGGACGTA
>Location:NODE_268840_length_12752_cov_27.436010	Coordinate:1898	Reads:1	Hits:1	Allocated_reads:1	Strand:+
TACGTCCTCATATGGTTGGACCAACAACT
>Location:NODE_268840_length_12752_cov_27.436010	Coordinate:1900	Reads:1	Hits:1	Allocated_reads:1	Strand:+
CGTCCTCATATGGTTGGACCAACAACTCTAGT
>Location:NODE_268840_length_12752_cov_27.436010	Coordinate:1901	Reads:1	Hits:1	Allocated_reads:1	Strand:-
TAGAGTTGTTGGTCCAACCATATGAGGAC
>Location:NODE_268840_length_12752_cov_27.436010	Coordinate:1902	Reads:1	Hits:1	Allocated_reads:1	Strand:-
CACTAGAGTTGTTGGTCCAACCATATGAGGA
>Location:NODE_268840_length_12752_cov_27.436010	Coordinate:1903	Reads:1	Hits:1	Allocated_reads:1	Strand:-
ACACTAGAGTTGTTGGTCCAACCATATGAGT
>Location:NODE_268840_length_12752_cov_27.436010	Coordinate:1903	Reads:2	Hits:1	Allocated_reads:2	Strand:-
CACTAGAGTTGTTGGTCCAACCATATGAGT
>Location:NODE_268840_length_12752_cov_27.436010	Coordinate:1903	Reads:1	Hits:1	Allocated_reads:1	Strand:+
CCTCATATGGTTGGACCAACAACTCTAGT
>Location:NODE_268840_length_12752_cov_27.436010	Coordinate:1904	Reads:3	Hits:1	Allocated_reads:3	Strand:-
ACACACTAGAGTTGTTGGTCCAACCATATGAG
>Location:NODE_268840_length_12752_cov_27.436010	Coordinate:1904	Reads:2	Hits:1	Allocated_reads:2	Strand:-
ACACTAGAGTTGTTGGTCCAACCATATGAG
>Location:NODE_268840_length_12752_cov_27.436010	Coordinate:1904	Reads:1	Hits:1	Allocated_reads:1	Strand:-
CACTAGAGTTGTTGGTCCAACCATATGAG
>Location:NODE_268840_length_12752_cov_27.436010	Coordinate:1905	Reads:1	Hits:1	Allocated_reads:1	Strand:-
CACTAGAGTTGTTGGTCCAACCATATGA
>Location:NODE_268840_length_12752_cov_27.436010	Coordinate:1908	Reads:1	Hits:1	Allocated_reads:1	Strand:-
ACACACACTAGAGTTGTTGGTCCAACCATA
>Location:NODE_268840_length_12752_cov_27.436010	Coordinate:1908	Reads:5	Hits:1	Allocated_reads:5	Strand:-
ACACACTAGAGTTGTTGGTCCAACCATA
>Location:NODE_268840_length_12752_cov_27.436010	Coordinate:1908	Reads:1	Hits:1	Allocated_reads:1	Strand:-
CACACACTAGAGTTGTTGGTCCAACCATA
>Location:NODE_268840_length_12752_cov_27.436010	Coordinate:1908	Reads:1	Hits:1	Allocated_reads:1	Strand:-
TAACACACACTAGAGTTGTTGGTCCAACCATA
>Location:NODE_268840_length_12752_cov_27.436010	Coordinate:1910	Reads:2	Hits:1	Allocated_reads:2	Strand:+
TGGTTGGACCAACAACTCTAGTGT
>Location:NODE_268840_length_12752_cov_27.436010	Coordinate:1911	Reads:2	Hits:1	Allocated_reads:2	Strand:-
ACACACTAGAGTTGTTGGTCCAACC
>Location:NODE_268840_length_12752_cov_27.436010	Coordinate:1911	Reads:1	Hits:1	Allocated_reads:1	Strand:-
CACACACTAGAGTTGTTGGTCCAACC
>Location:NODE_268840_length_12752_cov_27.436010	Coordinate:1911	Reads:1	Hits:1	Allocated_reads:1	Strand:-
CACACTAGAGTTGTTGGTCCAACC
>Location:NODE_268840_length_12752_cov_27.436010	Coordinate:1911	Reads:2	Hits:1	Allocated_reads:2	Strand:+
GGTTGGACCAACAACTCTAGTGTGTGT
>Location:NODE_268840_length_12752_cov_27.436010	Coordinate:1911	Reads:1	Hits:1	Allocated_reads:1	Strand:+
GGTTGGACCAACAACTCTAGTGTGTGTTA
>Location:NODE_268840_length_12752_cov_27.436010	Coordinate:1912	Reads:1	Hits:1	Allocated_reads:1	Strand:+
GTTGGACCAACAACTCTAGTGTGTGT
>Location:NODE_268840_length_12752_cov_27.436010	Coordinate:1917	Reads:2	Hits:3	Allocated_reads:0.666666666666667	Strand:-
TGAGGACAGTGTAACACACACTAGAGTTGTTGGT
>Location:NODE_268840_length_12752_cov_27.436010	Coordinate:1920	Reads:1	Hits:3	Allocated_reads:0.333333333333333	Strand:-
TGAGGACAGTGTAACACACACTAGAGTTGTT
>Location:NODE_268840_length_12752_cov_27.436010	Coordinate:1921	Reads:1	Hits:3	Allocated_reads:0.333333333333333	Strand:-
TGAGGACAGTGTAACACACACTAGAGTTGT
>Location:NODE_268840_length_12752_cov_27.436010	Coordinate:1922	Reads:1	Hits:3	Allocated_reads:0.333333333333333	Strand:-
TATGAGGACAGTGTAACACACACTAGAGTTG
>Location:NODE_268840_length_12752_cov_27.436010	Coordinate:1922	Reads:1	Hits:3	Allocated_reads:0.333333333333333	Strand:-
TGAGGACAGTGTAACACACACTAGAGTTA
>Location:NODE_268840_length_12752_cov_27.436010	Coordinate:1922	Reads:2	Hits:3	Allocated_reads:0.666666666666667	Strand:-
TGAGGACAGTGTAACACACACTAGAGTTG
>Location:NODE_268840_length_12752_cov_27.436010	Coordinate:1923	Reads:1	Hits:3	Allocated_reads:0.333333333333333	Strand:-
TGAGGACAGTGTAACACACACTAGAGTT
>Location:NODE_268840_length_12752_cov_27.436010	Coordinate:1924	Reads:2	Hits:3	Allocated_reads:0.666666666666667	Strand:-
ATGAGGACAGTGTAACACACACTAGAGT
>Location:NODE_268840_length_12752_cov_27.436010	Coordinate:1924	Reads:2	Hits:3	Allocated_reads:0.666666666666667	Strand:-
TATGAGGACAGTGTAACACACACTAGAGT
>Location:NODE_268840_length_12752_cov_27.436010	Coordinate:1926	Reads:1	Hits:1	Allocated_reads:1	Strand:+
TCTAGTGTGTGTTACACTGTCCTCATATTGT
>Location:NODE_268840_length_12752_cov_27.436010	Coordinate:1929	Reads:2	Hits:2	Allocated_reads:1	Strand:-
AACAATATGAGGACAGTGTAACACACACT
>Location:NODE_268840_length_12752_cov_27.436010	Coordinate:1929	Reads:2	Hits:3	Allocated_reads:0.666666666666667	Strand:-
AATATGAGGACAGTGTAACACACACT
>Location:NODE_268840_length_12752_cov_27.436010	Coordinate:1929	Reads:1	Hits:3	Allocated_reads:0.333333333333333	Strand:-
ACAATATGAGGACAGTGTAACACACACT
>Location:NODE_268840_length_12752_cov_27.436010	Coordinate:1929	Reads:5	Hits:3	Allocated_reads:1.66666666666667	Strand:-
CAATATGAGGACAGTGTAACACACACT
>Location:NODE_268840_length_12752_cov_27.436010	Coordinate:1929	Reads:1	Hits:5	Allocated_reads:0.2	Strand:-
TATGAGGACAGTGTAACACACACT
>Location:NODE_268840_length_12752_cov_27.436010	Coordinate:1930	Reads:8	Hits:3	Allocated_reads:2.66666666666667	Strand:-
AACAATATGAGGACAGTGTAACACACAC
>Location:NODE_268840_length_12752_cov_27.436010	Coordinate:1930	Reads:1	Hits:4	Allocated_reads:0.25	Strand:-
AATATGAGGACAGTGTAACACACAC
>Location:NODE_268840_length_12752_cov_27.436010	Coordinate:1930	Reads:3	Hits:4	Allocated_reads:0.75	Strand:-
ACAATATGAGGACAGTGTAACACACAC
>Location:NODE_268840_length_12752_cov_27.436010	Coordinate:1930	Reads:11	Hits:1	Allocated_reads:11	Strand:-
CAACAATATGAGGACAGTGTAACACACAC
>Location:NODE_268840_length_12752_cov_27.436010	Coordinate:1930	Reads:5	Hits:4	Allocated_reads:1.25	Strand:-
CAATATGAGGACAGTGTAACACACAC
>Location:NODE_268840_length_12752_cov_27.436010	Coordinate:1930	Reads:9	Hits:1	Allocated_reads:9	Strand:-
CCAACAATATGAGGACAGTGTAACACACAC
>Location:NODE_268840_length_12752_cov_27.436010	Coordinate:1930	Reads:8	Hits:1	Allocated_reads:8	Strand:-
CCCAACAATATGAGGACAGTGTAACACACAC
>Location:NODE_268840_length_12752_cov_27.436010	Coordinate:1930	Reads:1	Hits:1	Allocated_reads:1	Strand:-
TACCCAACAATATGAGGACAGTGTAACACACAC
>Location:NODE_268840_length_12752_cov_27.436010	Coordinate:1931	Reads:2	Hits:1	Allocated_reads:2	Strand:-
CAACAATATGAGGACAGTGTAACACACA
>Location:NODE_268840_length_12752_cov_27.436010	Coordinate:1931	Reads:1	Hits:1	Allocated_reads:1	Strand:-
CCAACAATATGAGGACAGTGTAACACACA
>Location:NODE_268840_length_12752_cov_27.436010	Coordinate:1931	Reads:3	Hits:1	Allocated_reads:3	Strand:-
TACCCAACAATATGAGGACAGTGTAACACACA
>Location:NODE_268840_length_12752_cov_27.436010	Coordinate:1932	Reads:1	Hits:3	Allocated_reads:0.333333333333333	Strand:-
AACAATATGAGGACAGTGTAACACAC
>Location:NODE_268840_length_12752_cov_27.436010	Coordinate:1932	Reads:2	Hits:1	Allocated_reads:2	Strand:-
TACCCAACAATATGAGGACAGTGTAACACAC
>Location:NODE_268840_length_12752_cov_27.436010	Coordinate:1932	Reads:1	Hits:1	Allocated_reads:1	Strand:-
TGCTACCCAACAATATGAGGACAGTGTAACACAC
>Location:NODE_268840_length_12752_cov_27.436010	Coordinate:1933	Reads:1	Hits:1	Allocated_reads:1	Strand:-
ACCCAACAATATGAGGACAGTGTAACACA
>Location:NODE_268840_length_12752_cov_27.436010	Coordinate:1933	Reads:1	Hits:1	Allocated_reads:1	Strand:-
TACCCAACAATATGAGGACAGTGTAACATT
>Location:NODE_268840_length_12752_cov_27.436010	Coordinate:1933	Reads:2	Hits:1	Allocated_reads:2	Strand:-
TACCCAACAATATGAGGACAGTGTAACACT
>Location:NODE_268840_length_12752_cov_27.436010	Coordinate:1933	Reads:8	Hits:1	Allocated_reads:8	Strand:-
TACCCAACAATATGAGGACAGTGTAACACA
>Location:NODE_268840_length_12752_cov_27.436010	Coordinate:1934	Reads:3	Hits:1	Allocated_reads:3	Strand:-
ACCCAACAATATGAGGACAGTGTAACAC
>Location:NODE_268840_length_12752_cov_27.436010	Coordinate:1934	Reads:2	Hits:1	Allocated_reads:2	Strand:-
CCCAACAATATGAGGACAGTGTAACAC
>Location:NODE_268840_length_12752_cov_27.436010	Coordinate:1934	Reads:3	Hits:1	Allocated_reads:3	Strand:-
CTACCCAACAATATGAGGACAGTGTAACAC
>Location:NODE_268840_length_12752_cov_27.436010	Coordinate:1934	Reads:16	Hits:1	Allocated_reads:16	Strand:-
TACCCAACAATATGAGGACAGTGTAACAC
>Location:NODE_268840_length_12752_cov_27.436010	Coordinate:1935	Reads:1	Hits:1	Allocated_reads:1	Strand:-
TACCCAACAATATGAGGACAGTGTAACT
>Location:NODE_268840_length_12752_cov_27.436010	Coordinate:1936	Reads:2	Hits:1	Allocated_reads:2	Strand:-
ACCCAACAATATGAGGACAGTGTAAC
>Location:NODE_268840_length_12752_cov_27.436010	Coordinate:1936	Reads:1	Hits:1	Allocated_reads:1	Strand:-
CCAACAATATGAGGACAGTGTAAC
>Location:NODE_268840_length_12752_cov_27.436010	Coordinate:1936	Reads:1	Hits:1	Allocated_reads:1	Strand:-
CTACCCAACAATATGAGGACAGTGTAAC
>Location:NODE_268840_length_12752_cov_27.436010	Coordinate:1936	Reads:45	Hits:1	Allocated_reads:45	Strand:-
TACCCAACAATATGAGGACAGTGTAAC
>Location:NODE_268840_length_12752_cov_27.436010	Coordinate:1936	Reads:3	Hits:1	Allocated_reads:3	Strand:-
TGCTACCCAACAATATGAGGACAGTGTAAC
>Location:NODE_268840_length_12752_cov_27.436010	Coordinate:1938	Reads:1	Hits:1	Allocated_reads:1	Strand:-
TACCCAACAATATGAGGACAGTGTA
>Location:NODE_268840_length_12752_cov_27.436010	Coordinate:1939	Reads:1	Hits:1	Allocated_reads:1	Strand:-
TACCCAACAATATGAGGACAGTGT
>Location:NODE_268840_length_12752_cov_27.436010	Coordinate:1939	Reads:1	Hits:1	Allocated_reads:1	Strand:-
TGCTACCCAACAATATGAGGACAGTGT
>Location:NODE_268840_length_12752_cov_27.436010	Coordinate:1944	Reads:1	Hits:1	Allocated_reads:1	Strand:-
GTACAGTTCTGCTACCCAACAATATGAGGAC
>Location:NODE_268840_length_12752_cov_27.436010	Coordinate:1944	Reads:4	Hits:1	Allocated_reads:4	Strand:-
TACAGTTCTGCTACCCAACAATATGAGGAC
>Location:NODE_268840_length_12752_cov_27.436010	Coordinate:1945	Reads:1	Hits:1	Allocated_reads:1	Strand:-
ACAGTTCTGCTACCCAACAATATGAGGA
>Location:NODE_268840_length_12752_cov_27.436010	Coordinate:1945	Reads:1	Hits:1	Allocated_reads:1	Strand:-
TACAGTTCTGCTACCCAACAATATGAGGA
>Location:NODE_268840_length_12752_cov_27.436010	Coordinate:1948	Reads:1	Hits:1	Allocated_reads:1	Strand:-
TACAGTTCTGCTACCCAACAATATGA
>Location:NODE_268840_length_12752_cov_27.436010	Coordinate:1949	Reads:1	Hits:1	Allocated_reads:1	Strand:-
TACAGTTCTGCTACCCAACAATATG
>Location:NODE_268840_length_12752_cov_27.436010	Coordinate:1951	Reads:2	Hits:1	Allocated_reads:2	Strand:-
CACAGTACAGTTCTGCTACCCAACAATA
>Location:NODE_268840_length_12752_cov_27.436010	Coordinate:1951	Reads:2	Hits:1	Allocated_reads:2	Strand:-
TAACACAGTACAGTTCTGCTACCCAACAATA
>Location:NODE_268840_length_12752_cov_27.436010	Coordinate:1953	Reads:1	Hits:1	Allocated_reads:1	Strand:-
TAACACAGTACAGTTCTGCTACCCAACAA
>Location:NODE_268840_length_12752_cov_27.436010	Coordinate:1953	Reads:2	Hits:1	Allocated_reads:2	Strand:-
TTAACACAGTACAGTTCTGCTACCCAACAA
>Location:NODE_268840_length_12752_cov_27.436010	Coordinate:1954	Reads:3	Hits:1	Allocated_reads:3	Strand:-
TAACACAGTACAGTTCTGCTACCCAACA
>Location:NODE_268840_length_12752_cov_27.436010	Coordinate:1954	Reads:1	Hits:1	Allocated_reads:1	Strand:-
TTAACACAGTACAGTTCTGCTACCCAACA
>Location:NODE_268840_length_12752_cov_27.436010	Coordinate:1955	Reads:7	Hits:1	Allocated_reads:7	Strand:-
TAACACAGTACAGTTCTGCTACCCAAC
>Location:NODE_268840_length_12752_cov_27.436010	Coordinate:1955	Reads:2	Hits:1	Allocated_reads:2	Strand:-
TTAACACAGTACAGTTCTGCTACCCAAC
>Location:NODE_268840_length_12752_cov_27.436010	Coordinate:1956	Reads:1	Hits:1	Allocated_reads:1	Strand:-
TTAACACAGTACAGTTCTGCTACCCAA
>Location:NODE_268840_length_12752_cov_27.436010	Coordinate:1957	Reads:1	Hits:1	Allocated_reads:1	Strand:-
AACTTAACACAGTACAGTTCTGCTACCCA
>Location:NODE_268840_length_12752_cov_27.436010	Coordinate:1958	Reads:1	Hits:1	Allocated_reads:1	Strand:-
TAACACAGTACAGTTCTGCTACCC
>Location:NODE_268840_length_12752_cov_27.436010	Coordinate:1960	Reads:3	Hits:1	Allocated_reads:3	Strand:-
AACTTAACACAGTACAGTTCTGCTAC
>Location:NODE_268840_length_12752_cov_27.436010	Coordinate:1962	Reads:1	Hits:1	Allocated_reads:1	Strand:+
AGCAGAACTGTACTGTGTTAAGTTTC
>Location:NODE_268840_length_12752_cov_27.436010	Coordinate:1962	Reads:2	Hits:1	Allocated_reads:2	Strand:-
TATAGAAACTTAACACAGTACAGTTCTGCT
>Location:NODE_268840_length_12752_cov_27.436010	Coordinate:1963	Reads:1	Hits:1	Allocated_reads:1	Strand:-
TATAGAAACTTAACACAGTACAGTTCTGC
>Location:NODE_268840_length_12752_cov_27.436010	Coordinate:1966	Reads:1	Hits:1	Allocated_reads:1	Strand:-
TATTATAGAAACTTAACACAGTACAGTTC
>Location:NODE_268840_length_12752_cov_27.436010	Coordinate:1968	Reads:1	Hits:1	Allocated_reads:1	Strand:-
TAGATATTATAGAAACTTAACACAGTACAGT
>Location:NODE_268840_length_12752_cov_27.436010	Coordinate:1972	Reads:1	Hits:1	Allocated_reads:1	Strand:-
TAGATATTATAGAAACTTAACACAGTA
>Location:NODE_268840_length_12752_cov_27.436010	Coordinate:1982	Reads:1	Hits:1	Allocated_reads:1	Strand:-
CTGAGTTCCTTATTCTAGATATTATAGAAACT
>Location:NODE_268840_length_12752_cov_27.436010	Coordinate:1983	Reads:1	Hits:1	Allocated_reads:1	Strand:-
GAGTTCCTTATTCTAGATATTATAGAAAC
>Location:NODE_268840_length_12752_cov_27.436010	Coordinate:1983	Reads:1	Hits:1	Allocated_reads:1	Strand:-
TCTGAGTTCCTTATTCTAGATATTATAGAAAA
>Location:NODE_268840_length_12752_cov_27.436010	Coordinate:1983	Reads:1	Hits:1	Allocated_reads:1	Strand:-
TCTGAGTTCCTTATTCTAGATATTATAGAAAT
>Location:NODE_268840_length_12752_cov_27.436010	Coordinate:1983	Reads:3	Hits:1	Allocated_reads:3	Strand:-
TCTGAGTTCCTTATTCTAGATATTATAGAAAC
>Location:NODE_268840_length_12752_cov_27.436010	Coordinate:1983	Reads:3	Hits:1	Allocated_reads:3	Strand:-
TGAGTTCCTTATTCTAGATATTATAGAAAC
>Location:NODE_268840_length_12752_cov_27.436010	Coordinate:1983	Reads:1	Hits:1	Allocated_reads:1	Strand:-
TTCCTTATTCTAGATATTATAGAAAC
>Location:NODE_268840_length_12752_cov_27.436010	Coordinate:1984	Reads:1	Hits:1	Allocated_reads:1	Strand:-
CTGAGTTCCTTATTCTAGATATTATAGAAA
>Location:NODE_268840_length_12752_cov_27.436010	Coordinate:1984	Reads:4	Hits:1	Allocated_reads:4	Strand:-
TCTGAGTTCCTTATTCTAGATATTATAGAAA
>Location:NODE_268840_length_12752_cov_27.436010	Coordinate:1984	Reads:3	Hits:1	Allocated_reads:3	Strand:-
TGAGTTCCTTATTCTAGATATTATAGAAA
>Location:NODE_268840_length_12752_cov_27.436010	Coordinate:1985	Reads:1	Hits:1	Allocated_reads:1	Strand:-
CTGAGTTCCTTATTCTAGATATTATAGAA
>Location:NODE_268840_length_12752_cov_27.436010	Coordinate:1985	Reads:30	Hits:1	Allocated_reads:30	Strand:-
TCTGAGTTCCTTATTCTAGATATTATAGAA
>Location:NODE_268840_length_12752_cov_27.436010	Coordinate:1985	Reads:4	Hits:1	Allocated_reads:4	Strand:-
TGAGTTCCTTATTCTAGATATTATAGAA
>Location:NODE_268840_length_12752_cov_27.436010	Coordinate:1986	Reads:1	Hits:1	Allocated_reads:1	Strand:-
CTGAGTTCCTTATTCTAGATATTATAGA
>Location:NODE_268840_length_12752_cov_27.436010	Coordinate:1986	Reads:3	Hits:1	Allocated_reads:3	Strand:-
TCTGAGTTCCTTATTCTAGATATTATAGA
>Location:NODE_268840_length_12752_cov_27.436010	Coordinate:1986	Reads:1	Hits:1	Allocated_reads:1	Strand:-
TGAGTTCCTTATTCTAGATATTATAGA
>Location:NODE_268840_length_12752_cov_27.436010	Coordinate:1988	Reads:1	Hits:1	Allocated_reads:1	Strand:-
TCTGAGTTCCTTATTCTAGATATTATA
>Location:NODE_268840_length_12752_cov_27.436010	Coordinate:1991	Reads:1	Hits:1	Allocated_reads:1	Strand:-
GAGGATCTGAGTTCCTTATTCTAGATATT
>Location:NODE_268840_length_12752_cov_27.436010	Coordinate:1991	Reads:1	Hits:1	Allocated_reads:1	Strand:-
GGAGGATCTGAGTTCCTTATTCTAGATATT
>Location:NODE_268840_length_12752_cov_27.436010	Coordinate:1992	Reads:3	Hits:1	Allocated_reads:3	Strand:+
ATATCTAGAATAAGGAACTCAGATCCTCC
>Location:NODE_268840_length_12752_cov_27.436010	Coordinate:1992	Reads:1	Hits:1	Allocated_reads:1	Strand:+
ATATCTAGAATAAGGAACTCAGATCCTCCT
>Location:NODE_268840_length_12752_cov_27.436010	Coordinate:1993	Reads:1	Hits:1	Allocated_reads:1	Strand:-
CAGGAGGATCTGAGTTCCTTATTCTAGATA
>Location:NODE_268840_length_12752_cov_27.436010	Coordinate:1993	Reads:3	Hits:1	Allocated_reads:3	Strand:-
GGAGGATCTGAGTTCCTTATTCTAGATA
>Location:NODE_268840_length_12752_cov_27.436010	Coordinate:1993	Reads:3	Hits:1	Allocated_reads:3	Strand:+
TATCTAGAATAAGGAACTCAGATCCTCC
>Location:NODE_268840_length_12752_cov_27.436010	Coordinate:1994	Reads:2	Hits:1	Allocated_reads:2	Strand:+
ATCTAGAATAAGGAACTCAGATCC
>Location:NODE_268840_length_12752_cov_27.436010	Coordinate:1994	Reads:1	Hits:1	Allocated_reads:1	Strand:+
ATCTAGAATAAGGAACTCAGATCCT
>Location:NODE_268840_length_12752_cov_27.436010	Coordinate:1994	Reads:2	Hits:1	Allocated_reads:2	Strand:+
ATCTAGAATAAGGAACTCAGATCCTCC
>Location:NODE_268840_length_12752_cov_27.436010	Coordinate:1995	Reads:1	Hits:1	Allocated_reads:1	Strand:-
GACAGGAGGATCTGAGTTCCTTATTCTAGA
>Location:NODE_268840_length_12752_cov_27.436010	Coordinate:1995	Reads:1	Hits:1	Allocated_reads:1	Strand:+
TCTAGAATAAGGAACTCAGATCCTCC
>Location:NODE_268840_length_12752_cov_27.436010	Coordinate:1996	Reads:1	Hits:1	Allocated_reads:1	Strand:-
TTGACAGGAGGATCTGAGTTCCTTATTCTTT
>Location:NODE_268840_length_12752_cov_27.436010	Coordinate:1998	Reads:1	Hits:1	Allocated_reads:1	Strand:-
TATTGACAGGAGGATCTGAGTTCCTTATTCT
>Location:NODE_268840_length_12752_cov_27.436010	Coordinate:1998	Reads:3	Hits:1	Allocated_reads:3	Strand:-
TGACAGGAGGATCTGAGTTCCTTATTCT
>Location:NODE_268840_length_12752_cov_27.436010	Coordinate:1999	Reads:1	Hits:1	Allocated_reads:1	Strand:-
ATTGACAGGAGGATCTGAGTTCCTTATTC
>Location:NODE_268840_length_12752_cov_27.436010	Coordinate:1999	Reads:1	Hits:1	Allocated_reads:1	Strand:-
TATTGACAGGAGGATCTGAGTTCCTTATTC
>Location:NODE_268840_length_12752_cov_27.436010	Coordinate:1999	Reads:1	Hits:1	Allocated_reads:1	Strand:-
TTATTGACAGGAGGATCTGAGTTCCTTATTC
>Location:NODE_268840_length_12752_cov_27.436010	Coordinate:2000	Reads:3	Hits:1	Allocated_reads:3	Strand:-
TATTGACAGGAGGATCTGAGTTCCTTATT
>Location:NODE_268840_length_12752_cov_27.436010	Coordinate:2000	Reads:1	Hits:1	Allocated_reads:1	Strand:-
TTGACAGGAGGATCTGAGTTCCTTATT
>Location:NODE_268840_length_12752_cov_27.436010	Coordinate:2002	Reads:5	Hits:1	Allocated_reads:5	Strand:-
ATTATTGACAGGAGGATCTGAGTTCCTTA
>Location:NODE_268840_length_12752_cov_27.436010	Coordinate:2002	Reads:1	Hits:1	Allocated_reads:1	Strand:-
CATTATTGACAGGAGGATCTGAGTTCCTTA
>Location:NODE_268840_length_12752_cov_27.436010	Coordinate:2002	Reads:9	Hits:1	Allocated_reads:9	Strand:-
TATTGACAGGAGGATCTGAGTTCCTTA
>Location:NODE_268840_length_12752_cov_27.436010	Coordinate:2002	Reads:14	Hits:1	Allocated_reads:14	Strand:-
TTATTGACAGGAGGATCTGAGTTCCTTA
>Location:NODE_268840_length_12752_cov_27.436010	Coordinate:2004	Reads:2	Hits:1	Allocated_reads:2	Strand:-
AACATTATTGACAGGAGGATCTGAGTTCCT
>Location:NODE_268840_length_12752_cov_27.436010	Coordinate:2004	Reads:3	Hits:1	Allocated_reads:3	Strand:-
TTATTGACAGGAGGATCTGAGTTCCT
>Location:NODE_268840_length_12752_cov_27.436010	Coordinate:2005	Reads:4	Hits:1	Allocated_reads:4	Strand:-
AACATTATTGACAGGAGGATCTGAGTTCC
>Location:NODE_268840_length_12752_cov_27.436010	Coordinate:2005	Reads:4	Hits:1	Allocated_reads:4	Strand:-
ACATTATTGACAGGAGGATCTGAGTTCC
>Location:NODE_268840_length_12752_cov_27.436010	Coordinate:2005	Reads:1	Hits:1	Allocated_reads:1	Strand:-
ATTATTGACAGGAGGATCTGAGTTCC
>Location:NODE_268840_length_12752_cov_27.436010	Coordinate:2005	Reads:3	Hits:1	Allocated_reads:3	Strand:-
CATTATTGACAGGAGGATCTGAGTTCC
>Location:NODE_268840_length_12752_cov_27.436010	Coordinate:2005	Reads:2	Hits:1	Allocated_reads:2	Strand:-
TATTGACAGGAGGATCTGAGTTCC
>Location:NODE_268840_length_12752_cov_27.436010	Coordinate:2005	Reads:1	Hits:1	Allocated_reads:1	Strand:-
TTATTGACAGGAGGATCTGAGTTCC
>Location:NODE_268840_length_12752_cov_27.436010	Coordinate:2006	Reads:1	Hits:1	Allocated_reads:1	Strand:-
TTAGTGAACATTATTGACAGGAGGATCTGAGTTC
>Location:NODE_268840_length_12752_cov_27.436010	Coordinate:2006	Reads:1	Hits:1	Allocated_reads:1	Strand:-
TTAGTGAACATTATTGACAGGAGGATCTGAGTTT
>Location:NODE_268840_length_12752_cov_27.436010	Coordinate:2007	Reads:1	Hits:1	Allocated_reads:1	Strand:-
GAACATTATTGACAGGAGGATCTGAGTT
>Location:NODE_268840_length_12752_cov_27.436010	Coordinate:2007	Reads:1	Hits:1	Allocated_reads:1	Strand:-
GTGAACATTATTGACAGGAGGATCTGAGTT
>Location:NODE_268840_length_12752_cov_27.436010	Coordinate:2007	Reads:1	Hits:1	Allocated_reads:1	Strand:-
TGAACATTATTGACAGGAGGATCTGAGTT
>Location:NODE_268840_length_12752_cov_27.436010	Coordinate:2008	Reads:1	Hits:1	Allocated_reads:1	Strand:-
GAACATTATTGACAGGAGGATCTGAGT
>Location:NODE_268840_length_12752_cov_27.436010	Coordinate:2008	Reads:2	Hits:1	Allocated_reads:2	Strand:-
GTGAACATTATTGACAGGAGGATCTGAGT
>Location:NODE_268840_length_12752_cov_27.436010	Coordinate:2008	Reads:1	Hits:1	Allocated_reads:1	Strand:-
TAGTGAACATTATTGACAGGAGGATCTGAGT
>Location:NODE_268840_length_12752_cov_27.436010	Coordinate:2008	Reads:1	Hits:1	Allocated_reads:1	Strand:-
TGAACATTATTGACAGGAGGATCTGAGT
>Location:NODE_268840_length_12752_cov_27.436010	Coordinate:2008	Reads:7	Hits:1	Allocated_reads:7	Strand:-
TTAGTGAACATTATTGACAGGAGGATCTGAGT
>Location:NODE_268840_length_12752_cov_27.436010	Coordinate:2009	Reads:1	Hits:1	Allocated_reads:1	Strand:-
TTAGTGAACATTATTGACAGGAGGATCTGAG
>Location:NODE_268840_length_12752_cov_27.436010	Coordinate:2010	Reads:1	Hits:1	Allocated_reads:1	Strand:-
AGTGAACATTATTGACAGGAGGATCTGA
>Location:NODE_268840_length_12752_cov_27.436010	Coordinate:2010	Reads:1	Hits:1	Allocated_reads:1	Strand:-
ATTAGTGAACATTATTGACAGGAGGATCTGA
>Location:NODE_268840_length_12752_cov_27.436010	Coordinate:2010	Reads:1	Hits:1	Allocated_reads:1	Strand:-
TACATTAGTGAACATTATTGACAGGAGGATCTGA
>Location:NODE_268840_length_12752_cov_27.436010	Coordinate:2010	Reads:1	Hits:1	Allocated_reads:1	Strand:-
TTAGTGAACATTATTGACAGGAGGACCTGA
>Location:NODE_268840_length_12752_cov_27.436010	Coordinate:2010	Reads:4	Hits:1	Allocated_reads:4	Strand:-
TTAGTGAACATTATTGACAGGAGGATCTGA
>Location:NODE_268840_length_12752_cov_27.436010	Coordinate:2011	Reads:3	Hits:1	Allocated_reads:3	Strand:-
TTAGTGAACATTATTGACAGGAGGATCTG
>Location:NODE_268840_length_12752_cov_27.436010	Coordinate:2012	Reads:3	Hits:1	Allocated_reads:3	Strand:-
TAGTGAACATTATTGACAGGAGGATCT
>Location:NODE_268840_length_12752_cov_27.436010	Coordinate:2012	Reads:12	Hits:1	Allocated_reads:12	Strand:-
TTAGTGAACATTATTGACAGGAGGATCT
>Location:NODE_268840_length_12752_cov_27.436010	Coordinate:2013	Reads:1	Hits:1	Allocated_reads:1	Strand:-
TACATTAGTGAACATTATTGACAGGAGGATC
>Location:NODE_268840_length_12752_cov_27.436010	Coordinate:2013	Reads:12	Hits:1	Allocated_reads:12	Strand:-
TTAGTGAACATTATTGACAGGAGGATC
>Location:NODE_268840_length_12752_cov_27.436010	Coordinate:2014	Reads:1	Hits:1	Allocated_reads:1	Strand:-
CATTAGTGAACATTATTGACAGGAGGAT
>Location:NODE_268840_length_12752_cov_27.436010	Coordinate:2014	Reads:1	Hits:1	Allocated_reads:1	Strand:-
TTAGTGAACATTATTGACAGGAGGAT
>Location:NODE_268840_length_12752_cov_27.436010	Coordinate:2015	Reads:14	Hits:1	Allocated_reads:14	Strand:-
TACATTAGTGAACATTATTGACAGGAGGA
>Location:NODE_268840_length_12752_cov_27.436010	Coordinate:2015	Reads:1	Hits:1	Allocated_reads:1	Strand:-
TTAGTGAACATTATTGACAGGAGGA
>Location:NODE_268840_length_12752_cov_27.436010	Coordinate:2016	Reads:1	Hits:1	Allocated_reads:1	Strand:-
AGATACATTAGTGAACATTATTGACAGGAGG
>Location:NODE_268840_length_12752_cov_27.436010	Coordinate:2016	Reads:1	Hits:1	Allocated_reads:1	Strand:+
CCTCCTGTCAATAATGTTCACTAATGTATC
>Location:NODE_268840_length_12752_cov_27.436010	Coordinate:2017	Reads:1	Hits:1	Allocated_reads:1	Strand:-
AGATACATTAGTGAACATTATTGACAGGAG
>Location:NODE_268840_length_12752_cov_27.436010	Coordinate:2017	Reads:1	Hits:1	Allocated_reads:1	Strand:-
TACATTAGTGAACATTATTGACAGGAG
>Location:NODE_268840_length_12752_cov_27.436010	Coordinate:2018	Reads:4	Hits:1	Allocated_reads:4	Strand:-
AGATACATTAGTGAACATTATTGACAGGA
>Location:NODE_268840_length_12752_cov_27.436010	Coordinate:2018	Reads:3	Hits:1	Allocated_reads:3	Strand:-
CACAGATACATTAGTGAACATTATTGACAGGA
>Location:NODE_268840_length_12752_cov_27.436010	Coordinate:2018	Reads:2	Hits:1	Allocated_reads:2	Strand:-
CAGATACATTAGTGAACATTATTGACAGGA
>Location:NODE_268840_length_12752_cov_27.436010	Coordinate:2018	Reads:1	Hits:1	Allocated_reads:1	Strand:-
GATACATTAGTGAACATTATTGACAGGA
>Location:NODE_268840_length_12752_cov_27.436010	Coordinate:2019	Reads:1	Hits:1	Allocated_reads:1	Strand:+
CCTGTCAATAATGTTCACTAATGTATC
>Location:NODE_268840_length_12752_cov_27.436010	Coordinate:2020	Reads:1	Hits:1	Allocated_reads:1	Strand:-
AGATACATTAGTGAACATTATTGACAG
>Location:NODE_268840_length_12752_cov_27.436010	Coordinate:2021	Reads:2	Hits:1	Allocated_reads:2	Strand:-
CACAGATACATTAGTGAACATTATTGACA
>Location:NODE_268840_length_12752_cov_27.436010	Coordinate:2021	Reads:1	Hits:1	Allocated_reads:1	Strand:-
TCACAGATACATTAGTGAACATTATTGACA
>Location:NODE_268840_length_12752_cov_27.436010	Coordinate:2023	Reads:1	Hits:1	Allocated_reads:1	Strand:-
ATATCACAGATACATTAGTGAACATTATTGA
>Location:NODE_268840_length_12752_cov_27.436010	Coordinate:2037	Reads:1	Hits:1	Allocated_reads:1	Strand:+
TAATGTATCTGTGATATATATGTGAACT
>Location:NODE_268840_length_12752_cov_27.436010	Coordinate:2038	Reads:2	Hits:1	Allocated_reads:2	Strand:-
TGAGTTCACATATATATCACAGATACATT
>Location:NODE_268840_length_12752_cov_27.436010	Coordinate:2038	Reads:1	Hits:1	Allocated_reads:1	Strand:-
TTGAGTTCACATATATATCACAGATACATT
>Location:NODE_268840_length_12752_cov_27.436010	Coordinate:2040	Reads:1	Hits:1	Allocated_reads:1	Strand:+
TGTATCTGTGATATATATGTGAACT
>Location:NODE_268840_length_12752_cov_27.436010	Coordinate:2041	Reads:1	Hits:1	Allocated_reads:1	Strand:+
GTATCTGTGATATATATGTGAACTCAAT
>Location:NODE_268840_length_12752_cov_27.436010	Coordinate:2042	Reads:1	Hits:1	Allocated_reads:1	Strand:-
CATTGAGTTCACATATATATCACAGATA
>Location:NODE_268840_length_12752_cov_27.436010	Coordinate:2042	Reads:9	Hits:1	Allocated_reads:9	Strand:-
TGCATTGAGTTCACATATATATCACAGATA
>Location:NODE_268840_length_12752_cov_27.436010	Coordinate:2044	Reads:1	Hits:1	Allocated_reads:1	Strand:+
TCTGTGATATATATGTGAACTCAATG
>Location:NODE_268840_length_12752_cov_27.436010	Coordinate:2049	Reads:1	Hits:1	Allocated_reads:1	Strand:-
AAAGTCTGCATTGAGTTCACATATATATC
>Location:NODE_268840_length_12752_cov_27.436010	Coordinate:2051	Reads:1	Hits:1	Allocated_reads:1	Strand:-
AAAGTCTGCATTGAGTTCACATATATA
>Location:NODE_268840_length_12752_cov_27.436010	Coordinate:2051	Reads:1	Hits:1	Allocated_reads:1	Strand:-
TGAAAGTCTGCATTGAGTTCACATATATA
>Location:NODE_268840_length_12752_cov_27.436010	Coordinate:2053	Reads:2	Hits:1	Allocated_reads:2	Strand:-
TGAAAGTCTGCATTGAGTTCACATATA
>Location:NODE_268840_length_12752_cov_27.436010	Coordinate:2053	Reads:1	Hits:1	Allocated_reads:1	Strand:-
TGAGATGAAAGTCTGCATTGAGTTCACATATA
>Location:NODE_268840_length_12752_cov_27.436010	Coordinate:2055	Reads:1	Hits:1	Allocated_reads:1	Strand:-
TGAGATGAAAGTCTGCATTGAGTTCACATA
>Location:NODE_268840_length_12752_cov_27.436010	Coordinate:2056	Reads:1	Hits:1	Allocated_reads:1	Strand:-
TGAGATGAAAGTCTGCATTGAGTTCACAT
>Location:NODE_268840_length_12752_cov_27.436010	Coordinate:2057	Reads:2	Hits:1	Allocated_reads:2	Strand:-
TGAGATGAAAGTCTGCATTGAGTTCACA
>Location:NODE_268840_length_12752_cov_27.436010	Coordinate:2057	Reads:1	Hits:1	Allocated_reads:1	Strand:-
TTTGCTGAGATGAAAGTCTGCATTGAGTTCACA
>Location:NODE_268840_length_12752_cov_27.436010	Coordinate:2058	Reads:3	Hits:1	Allocated_reads:3	Strand:-
GAGATGAAAGTCTGCATTGAGTTCAC
>Location:NODE_268840_length_12752_cov_27.436010	Coordinate:2058	Reads:1	Hits:1	Allocated_reads:1	Strand:-
GATGAAAGTCTGCATTGAGTTCAC
>Location:NODE_268840_length_12752_cov_27.436010	Coordinate:2058	Reads:1	Hits:1	Allocated_reads:1	Strand:-
GCTGAGATGAAAGTCTGCATTGAGTTCAC
>Location:NODE_268840_length_12752_cov_27.436010	Coordinate:2058	Reads:1	Hits:1	Allocated_reads:1	Strand:-
TGAGATGAAAGTCTGCATTGAGCTCAC
>Location:NODE_268840_length_12752_cov_27.436010	Coordinate:2058	Reads:3	Hits:1	Allocated_reads:3	Strand:-
TGAGATGAAAGTCTGCATTGAGTTCAC
>Location:NODE_268840_length_12752_cov_27.436010	Coordinate:2058	Reads:1	Hits:1	Allocated_reads:1	Strand:-
TGCTGAGATGAAAGTCTGCATTGAGTTCAC
>Location:NODE_268840_length_12752_cov_27.436010	Coordinate:2058	Reads:1	Hits:1	Allocated_reads:1	Strand:-
TTTGCTGAGATGAAAGTCTGCATTGAGTTCAC
>Location:NODE_268840_length_12752_cov_27.436010	Coordinate:2060	Reads:2	Hits:1	Allocated_reads:2	Strand:-
TGCTGAGATGAAAGTCTGCATTGAGTTC
>Location:NODE_268840_length_12752_cov_27.436010	Coordinate:2061	Reads:1	Hits:1	Allocated_reads:1	Strand:-
TGCTGAGATGAAAGTCTGCATTGAGTT
>Location:NODE_268840_length_12752_cov_27.436010	Coordinate:2062	Reads:1	Hits:1	Allocated_reads:1	Strand:-
TTTGCTGAGATGAAAGTCTGCATTGAGT
>Location:NODE_268840_length_12752_cov_27.436010	Coordinate:2066	Reads:1	Hits:1	Allocated_reads:1	Strand:-
TTATATTTGCTGAGATGAAAGTCTGCATT
>Location:NODE_268840_length_12752_cov_27.436010	Coordinate:2082	Reads:1	Hits:1	Allocated_reads:1	Strand:+
TCAGCAAATATAATTAATGATTGACAGGG
>Location:NODE_268840_length_12752_cov_27.436010	Coordinate:2084	Reads:1	Hits:1	Allocated_reads:1	Strand:-
TGAACCCTGTCAATCATTAATTATATTTGCT
>Location:NODE_268840_length_12752_cov_27.436010	Coordinate:2085	Reads:1	Hits:1	Allocated_reads:1	Strand:-
GTGAACCCTGTCAATCATTAATTATATTTGC
>Location:NODE_268840_length_12752_cov_27.436010	Coordinate:2085	Reads:2	Hits:1	Allocated_reads:2	Strand:-
TGTGAACCCTGTCAATCATTAATTATATTTGC
>Location:NODE_268840_length_12752_cov_27.436010	Coordinate:2087	Reads:1	Hits:1	Allocated_reads:1	Strand:-
TGTGAACCCTGTCAATCATTAATTATATTT
>Location:NODE_268840_length_12752_cov_27.436010	Coordinate:2088	Reads:3	Hits:1	Allocated_reads:3	Strand:-
TGAACCCTGTCAATCATTAATTATATT
>Location:NODE_268840_length_12752_cov_27.436010	Coordinate:2088	Reads:8	Hits:1	Allocated_reads:8	Strand:-
TGTGAACCCTGTCAATCATTAATTATATT
>Location:NODE_268840_length_12752_cov_27.436010	Coordinate:2088	Reads:4	Hits:1	Allocated_reads:4	Strand:-
TTTGTGAACCCTGTCAATCATTAATTATATT
>Location:NODE_268840_length_12752_cov_27.436010	Coordinate:2089	Reads:1	Hits:1	Allocated_reads:1	Strand:-
TGTGAACCCTGTCAATCATTAATTATAT
>Location:NODE_268840_length_12752_cov_27.436010	Coordinate:2090	Reads:3	Hits:1	Allocated_reads:3	Strand:-
TGTGAACCCTGTCAATCATTAATTATA
>Location:NODE_268840_length_12752_cov_27.436010	Coordinate:2090	Reads:1	Hits:1	Allocated_reads:1	Strand:-
TTTGTGAACCCTGTCAATCATTAATTATA
>Location:NODE_268840_length_12752_cov_27.436010	Coordinate:2091	Reads:2	Hits:1	Allocated_reads:2	Strand:-
TTTGTGAACCCTGTCAATCATTAATTAT
>Location:NODE_268840_length_12752_cov_27.436010	Coordinate:2092	Reads:1	Hits:1	Allocated_reads:1	Strand:-
TCATTTGTGAACCCTGTCAATCATTAATTA
>Location:NODE_268840_length_12752_cov_27.436010	Coordinate:2092	Reads:1	Hits:1	Allocated_reads:1	Strand:-
TTTGTGAACCCTGTCAATCATTAATTA
>Location:NODE_268840_length_12752_cov_27.436010	Coordinate:2093	Reads:1	Hits:1	Allocated_reads:1	Strand:-
TCATTTGTGAACCCTGTCAATCATTAATT
>Location:NODE_268840_length_12752_cov_27.436010	Coordinate:2094	Reads:2	Hits:1	Allocated_reads:2	Strand:-
TCATTTGTGAACCCTGTCAATCATTAAT
>Location:NODE_268840_length_12752_cov_27.436010	Coordinate:2094	Reads:1	Hits:1	Allocated_reads:1	Strand:-
TTCATTTGTGAACCCTGTCAATCATTAAT
>Location:NODE_268840_length_12752_cov_27.436010	Coordinate:2094	Reads:1	Hits:1	Allocated_reads:1	Strand:-
TTTGTGAACCCTGTCAATCATTAAT
>Location:NODE_268840_length_12752_cov_27.436010	Coordinate:2095	Reads:1	Hits:1	Allocated_reads:1	Strand:-
AATTCATTTGTGAACCCTGTCAATCATTAA
>Location:NODE_268840_length_12752_cov_27.436010	Coordinate:2095	Reads:1	Hits:1	Allocated_reads:1	Strand:-
ATTCATTTGTGAACCCTGTCAATCATTAA
>Location:NODE_268840_length_12752_cov_27.436010	Coordinate:2095	Reads:2	Hits:1	Allocated_reads:2	Strand:-
TCATTTGTGAACCCTGTCAATCATTAA
>Location:NODE_268840_length_12752_cov_27.436010	Coordinate:2097	Reads:2	Hits:1	Allocated_reads:2	Strand:-
AAAATTCATTTGTGAACCCTGTCAATCATT
>Location:NODE_268840_length_12752_cov_27.436010	Coordinate:2097	Reads:3	Hits:1	Allocated_reads:3	Strand:-
AATTCATTTGTGAACCCTGTCAATCATT
>Location:NODE_268840_length_12752_cov_27.436010	Coordinate:2098	Reads:1	Hits:1	Allocated_reads:1	Strand:+
ATGATTGACAGGGTTCACAAATGAATTT
>Location:NODE_268840_length_12752_cov_27.436010	Coordinate:2100	Reads:1	Hits:1	Allocated_reads:1	Strand:-
TGAGTGAAAATTCATTTGTGAACCCTGTCAATC
>Location:NODE_268840_length_12752_cov_27.436010	Coordinate:2101	Reads:1	Hits:1	Allocated_reads:1	Strand:-
TGAGTGAAAATTCATTTGTGAACCCTGTCAAT
>Location:NODE_268840_length_12752_cov_27.436010	Coordinate:2102	Reads:1	Hits:1	Allocated_reads:1	Strand:-
TGAGTGAAAATTCATTTGTGAACCCTGTCAA
>Location:NODE_268840_length_12752_cov_27.436010	Coordinate:2103	Reads:1	Hits:1	Allocated_reads:1	Strand:-
TCTTGAGTGAAAATTCATTTGTGAACCCTGTCT
>Location:NODE_268840_length_12752_cov_27.436010	Coordinate:2104	Reads:3	Hits:1	Allocated_reads:3	Strand:-
TGAGTGAAAATTCATTTGTGAACCCTGTC
>Location:NODE_268840_length_12752_cov_27.436010	Coordinate:2105	Reads:1	Hits:1	Allocated_reads:1	Strand:-
AGTGAAAATTCATTTGTGAACCCTGT
>Location:NODE_268840_length_12752_cov_27.436010	Coordinate:2105	Reads:1	Hits:1	Allocated_reads:1	Strand:-
CTTGAGTGAAAATTCATTTGTGAACCCTGT
>Location:NODE_268840_length_12752_cov_27.436010	Coordinate:2105	Reads:7	Hits:1	Allocated_reads:7	Strand:-
TCTTGAGTGAAAATTCATTTGTGAACCCTGT
>Location:NODE_268840_length_12752_cov_27.436010	Coordinate:2105	Reads:30	Hits:1	Allocated_reads:30	Strand:-
TGAGTGAAAATTCATTTGTGAACCCTGT
>Location:NODE_268840_length_12752_cov_27.436010	Coordinate:2105	Reads:6	Hits:1	Allocated_reads:6	Strand:-
TTGAGTGAAAATTCATTTGTGAACCCTGT
>Location:NODE_268840_length_12752_cov_27.436010	Coordinate:2106	Reads:1	Hits:1	Allocated_reads:1	Strand:-
TCTTGAGTGAAAATTCATTTGTGAACCCTG
>Location:NODE_268840_length_12752_cov_27.436010	Coordinate:2106	Reads:2	Hits:1	Allocated_reads:2	Strand:-
TGAGTGAAAATTCATTTGTGAACCCTG
>Location:NODE_268840_length_12752_cov_27.436010	Coordinate:2107	Reads:2	Hits:1	Allocated_reads:2	Strand:-
AATCTTGAGTGAAAATTCATTTGTGAACCCT
>Location:NODE_268840_length_12752_cov_27.436010	Coordinate:2107	Reads:1	Hits:1	Allocated_reads:1	Strand:-
ATCTTGAGTGAAAATTCATTTGTGAACCCT
>Location:NODE_268840_length_12752_cov_27.436010	Coordinate:2107	Reads:21	Hits:1	Allocated_reads:21	Strand:-
TCTTGAGTGAAAATTCATTTGTGAACCCT
>Location:NODE_268840_length_12752_cov_27.436010	Coordinate:2107	Reads:2	Hits:1	Allocated_reads:2	Strand:-
TTGAGTGAAAATTCATTTGTGAACCCT
>Location:NODE_268840_length_12752_cov_27.436010	Coordinate:2108	Reads:2	Hits:1	Allocated_reads:2	Strand:-
TCTTGAGTGAAAATTCATTTGTGAACCC
>Location:NODE_268840_length_12752_cov_27.436010	Coordinate:2108	Reads:1	Hits:1	Allocated_reads:1	Strand:-
TGAGTGAAAATTCATTTGTGAACCC
>Location:NODE_268840_length_12752_cov_27.436010	Coordinate:2117	Reads:1	Hits:1	Allocated_reads:1	Strand:-
TGACATGAAATCTTGAGTGAAAATTCAGT
>Location:NODE_268840_length_12752_cov_27.436010	Coordinate:2117	Reads:13	Hits:1	Allocated_reads:13	Strand:-
TGACATGAAATCTTGAGTGAAAATTCATT
>Location:NODE_268840_length_12752_cov_27.436010	Coordinate:2117	Reads:1	Hits:1	Allocated_reads:1	Strand:-
TTGACATGAAATCTTGAGTGAAAATTCATT
>Location:NODE_268840_length_12752_cov_27.436010	Coordinate:2117	Reads:2	Hits:1	Allocated_reads:2	Strand:-
TTTGACATGAAATCTTGAGTGAAAATTCATT
>Location:NODE_268840_length_12752_cov_27.436010	Coordinate:2119	Reads:1	Hits:1	Allocated_reads:1	Strand:-
TGACATGAAATCTTGAGTGAAAATTCA
>Location:NODE_268840_length_12752_cov_27.436010	Coordinate:2119	Reads:3	Hits:1	Allocated_reads:3	Strand:-
TTGACATGAAATCTTGAGTGAAAATTCA
>Location:NODE_268840_length_12752_cov_27.436010	Coordinate:2120	Reads:1	Hits:1	Allocated_reads:1	Strand:-
TTGACATGAAATCTTGAGTGAAAATTC
>Location:NODE_268840_length_12752_cov_27.436010	Coordinate:2120	Reads:1	Hits:1	Allocated_reads:1	Strand:-
TTTTGACATGAAATCTTGAGTGAAAATTC
>Location:NODE_268840_length_12752_cov_27.436010	Coordinate:2121	Reads:1	Hits:1	Allocated_reads:1	Strand:-
TTTTGACATGAAATCTTGAGTGAAAATT
>Location:NODE_268840_length_12752_cov_27.436010	Coordinate:2123	Reads:2	Hits:1	Allocated_reads:2	Strand:+
TTTTCACTCAAGATTTCATGTCAAAAT
>Location:NODE_268840_length_12752_cov_27.436010	Coordinate:2123	Reads:1	Hits:1	Allocated_reads:1	Strand:+
TTTTCACTCAAGATTTCATGTCAAAATGACA
>Location:NODE_268840_length_12752_cov_27.436010	Coordinate:2124	Reads:1	Hits:1	Allocated_reads:1	Strand:+
TTTCACTCAAGATTTCATGTCAAAA
>Location:NODE_268840_length_12752_cov_27.436010	Coordinate:2125	Reads:1	Hits:1	Allocated_reads:1	Strand:+
TTCACTCAAGATTTCATGTCAAAAT
>Location:NODE_268840_length_12752_cov_27.436010	Coordinate:2125	Reads:1	Hits:1	Allocated_reads:1	Strand:+
TTCACTCAAGATTTCATGTCAAAATG
>Location:NODE_268840_length_12752_cov_27.436010	Coordinate:2126	Reads:2	Hits:1	Allocated_reads:2	Strand:+
TCACTCAAGATTTCATGTCAAAAT
>Location:NODE_268840_length_12752_cov_27.436010	Coordinate:2126	Reads:1	Hits:1	Allocated_reads:1	Strand:+
TCACTCAAGATTTCATGTCAAAATGAC
>Location:NODE_268840_length_12752_cov_27.436010	Coordinate:2126	Reads:2	Hits:1	Allocated_reads:2	Strand:+
TCACTCAAGATTTCATGTCAAAATGACA
>Location:NODE_268840_length_12752_cov_27.436010	Coordinate:2126	Reads:1	Hits:1	Allocated_reads:1	Strand:+
TCACTCAAGATTTCATGTCAAAATGACAT
>Location:NODE_268840_length_12752_cov_27.436010	Coordinate:2141	Reads:2	Hits:1	Allocated_reads:2	Strand:-
CACTTTGTGTCATGTCATTTTGACA
>Location:NODE_268840_length_12752_cov_27.436010	Coordinate:2154	Reads:2	Hits:1	Allocated_reads:2	Strand:-
TAACATACATATCACACACTTTGTGTCA
>Location:NODE_268840_length_12752_cov_27.436010	Coordinate:2159	Reads:1	Hits:1	Allocated_reads:1	Strand:-
TGATTTAACATACATATCACACACTTTG
>Location:NODE_268840_length_12752_cov_27.436010	Coordinate:2170	Reads:1	Hits:1	Allocated_reads:1	Strand:-
TAGTGAGAATGATTTAACATACATAT
>Location:NODE_268840_length_12752_cov_27.436010	Coordinate:2171	Reads:4	Hits:1	Allocated_reads:4	Strand:-
AATAGTGAGAATGATTTAACATACATA
>Location:NODE_268840_length_12752_cov_27.436010	Coordinate:2171	Reads:2	Hits:1	Allocated_reads:2	Strand:-
ATAGTGAGAATGATTTAACATACATA
>Location:NODE_268840_length_12752_cov_27.436010	Coordinate:2171	Reads:16	Hits:1	Allocated_reads:16	Strand:-
TAATAGTGAGAATGATTTAACATACATA
>Location:NODE_268840_length_12752_cov_27.436010	Coordinate:2171	Reads:3	Hits:1	Allocated_reads:3	Strand:-
TAGTGAGAATGATTTAACATACATA
>Location:NODE_268840_length_12752_cov_27.436010	Coordinate:2171	Reads:4	Hits:1	Allocated_reads:4	Strand:-
TTAATAGTGAGAATGATTTAACATACATA
>Location:NODE_268840_length_12752_cov_27.436010	Coordinate:2173	Reads:1	Hits:1	Allocated_reads:1	Strand:-
TTAATAGTGAGAATGATTTAACATACA
>Location:NODE_268840_length_12752_cov_27.436010	Coordinate:2177	Reads:1	Hits:1	Allocated_reads:1	Strand:-
TAACTTAATAGTGAGAATGATTTAACA
>Location:NODE_268840_length_12752_cov_27.436010	Coordinate:2177	Reads:1	Hits:1	Allocated_reads:1	Strand:-
TTGTAACTTAATAGTGAGAATGATTTAACA
>Location:NODE_268840_length_12752_cov_27.436010	Coordinate:2178	Reads:7	Hits:1	Allocated_reads:7	Strand:-
TTGTAACTTAATAGTGAGAATGATTTAAC
>Location:NODE_268840_length_12752_cov_27.436010	Coordinate:2186	Reads:1	Hits:1	Allocated_reads:1	Strand:+
ATTCTCACTATTAAGTTACAATGCATT
>Location:NODE_268840_length_12752_cov_27.436010	Coordinate:2187	Reads:2	Hits:1	Allocated_reads:2	Strand:-
AAAACAATGCATTGTAACTTAATAGTGAGAA
>Location:NODE_268840_length_12752_cov_27.436010	Coordinate:2187	Reads:1	Hits:1	Allocated_reads:1	Strand:-
AACAATGCATTGTAACTTAATAGTGAGAA
>Location:NODE_268840_length_12752_cov_27.436010	Coordinate:2187	Reads:2	Hits:1	Allocated_reads:2	Strand:-
ACAATGCATTGTAACTTAATAGTGAGAA
>Location:NODE_268840_length_12752_cov_27.436010	Coordinate:2187	Reads:7	Hits:1	Allocated_reads:7	Strand:-
CAATGCATTGTAACTTAATAGTGAGAA
>Location:NODE_268840_length_12752_cov_27.436010	Coordinate:2188	Reads:1	Hits:1	Allocated_reads:1	Strand:-
AAACAATGCATTGTAACTTAATAGTGAGA
>Location:NODE_268840_length_12752_cov_27.436010	Coordinate:2188	Reads:1	Hits:1	Allocated_reads:1	Strand:-
CAATGCATTGTAACTTAATAGTGAGA
>Location:NODE_268840_length_12752_cov_27.436010	Coordinate:2189	Reads:1	Hits:1	Allocated_reads:1	Strand:+
CTCACTATTAAGTTACAATGCATTGTTTTT
>Location:NODE_268840_length_12752_cov_27.436010	Coordinate:2192	Reads:1	Hits:1	Allocated_reads:1	Strand:-
AATGAAAAACAATGCATTGTAACTTAATAGT
>Location:NODE_268840_length_12752_cov_27.436010	Coordinate:2192	Reads:3	Hits:1	Allocated_reads:3	Strand:-
TGAAAAACAATGCATTGTAACTTAATAGT
>Location:NODE_268840_length_12752_cov_27.436010	Coordinate:2199	Reads:10	Hits:1	Allocated_reads:10	Strand:-
TAAGAAATGAAAAACAATGCATTGTAACT
>Location:NODE_268840_length_12752_cov_27.436010	Coordinate:2199	Reads:3	Hits:1	Allocated_reads:3	Strand:-
TTAAGAAATGAAAAACAATGCATTGTAACT
>Location:NODE_268840_length_12752_cov_27.436010	Coordinate:2203	Reads:1	Hits:1	Allocated_reads:1	Strand:-
AGGTTAAGAAATGAAAAACAATGCATTGT
>Location:NODE_268840_length_12752_cov_27.436010	Coordinate:2203	Reads:1	Hits:1	Allocated_reads:1	Strand:-
GTTAAGAAATGAAAAACAATGCATTGT
>Location:NODE_268840_length_12752_cov_27.436010	Coordinate:2203	Reads:4	Hits:1	Allocated_reads:4	Strand:-
TAGGTTAAGAAATGAAAAACAATGCATTGT
>Location:NODE_268840_length_12752_cov_27.436010	Coordinate:2203	Reads:1	Hits:1	Allocated_reads:1	Strand:-
TAGTAGGTTAAGAAATGAAAAACAATGCATTGT
>Location:NODE_268840_length_12752_cov_27.436010	Coordinate:2204	Reads:3	Hits:1	Allocated_reads:3	Strand:-
TAGGTTAAGAAATGAAAAACAATGCATTG
>Location:NODE_268840_length_12752_cov_27.436010	Coordinate:2204	Reads:1	Hits:1	Allocated_reads:1	Strand:-
TAGTAGGTTAAGAAATGAAAAACAATGCATTG
>Location:NODE_268840_length_12752_cov_27.436010	Coordinate:2205	Reads:1	Hits:1	Allocated_reads:1	Strand:-
GTAGGTTAAGAAATGAAAAACAATGCATT
>Location:NODE_268840_length_12752_cov_27.436010	Coordinate:2205	Reads:3	Hits:1	Allocated_reads:3	Strand:-
TAGGTTAAGAAATGAAAAACAATGCATT
>Location:NODE_268840_length_12752_cov_27.436010	Coordinate:2205	Reads:3	Hits:1	Allocated_reads:3	Strand:-
TAGTAGGTTAAGAAATGAAAAACAATGCATT
>Location:NODE_268840_length_12752_cov_27.436010	Coordinate:2206	Reads:1	Hits:1	Allocated_reads:1	Strand:-
TAGGTTAAGAAATGAAAAACAATGCAT
>Location:NODE_268840_length_12752_cov_27.436010	Coordinate:2206	Reads:2	Hits:1	Allocated_reads:2	Strand:-
TAGTAGGTTAAGAAATGAAAAACAATGCAT
>Location:NODE_268840_length_12752_cov_27.436010	Coordinate:2207	Reads:1	Hits:1	Allocated_reads:1	Strand:-
TAGGTTAAGAAATGAAAAACAATGCA
>Location:NODE_268840_length_12752_cov_27.436010	Coordinate:2207	Reads:1	Hits:1	Allocated_reads:1	Strand:-
TAGTAGGTTAAGAAATGAAAAACAATGCT
>Location:NODE_268840_length_12752_cov_27.436010	Coordinate:2207	Reads:25	Hits:1	Allocated_reads:25	Strand:-
TAGTAGGTTAAGAAATGAAAAACAATGCA
>Location:NODE_268840_length_12752_cov_27.436010	Coordinate:2208	Reads:1	Hits:1	Allocated_reads:1	Strand:-
TAGTAGGTTAAGAAATGAAAAACAATGC
>Location:NODE_268840_length_12752_cov_27.436010	Coordinate:2209	Reads:1	Hits:1	Allocated_reads:1	Strand:-
TAGTAGGTTAAGAAATGAAAAACAATG
>Location:NODE_268840_length_12752_cov_27.436010	Coordinate:2209	Reads:6	Hits:1	Allocated_reads:6	Strand:-
TGCTAGTAGGTTAAGAAATGAAAAACAATG
>Location:NODE_268840_length_12752_cov_27.436010	Coordinate:2210	Reads:1	Hits:1	Allocated_reads:1	Strand:-
GCTAGTAGGTTAAGAAATGAAAAACAAT
>Location:NODE_268840_length_12752_cov_27.436010	Coordinate:2210	Reads:1	Hits:1	Allocated_reads:1	Strand:-
TAGTAGGTTAAGAAATGAAAAACAAT
>Location:NODE_268840_length_12752_cov_27.436010	Coordinate:2210	Reads:7	Hits:1	Allocated_reads:7	Strand:-
TGCTAGTAGGTTAAGAAATGAAAAACAAT
>Location:NODE_268840_length_12752_cov_27.436010	Coordinate:2211	Reads:1	Hits:1	Allocated_reads:1	Strand:-
ATTGCTAGTAGGTTAAGAAATGAAAAACAA
>Location:NODE_268840_length_12752_cov_27.436010	Coordinate:2211	Reads:1	Hits:1	Allocated_reads:1	Strand:-
CATTGCTAGTAGGTTAAGAAATGAAAAACAA
>Location:NODE_268840_length_12752_cov_27.436010	Coordinate:2211	Reads:1	Hits:1	Allocated_reads:1	Strand:-
TAGTAGGTTAAGAAATGAAAAACAA
>Location:NODE_268840_length_12752_cov_27.436010	Coordinate:2211	Reads:7	Hits:1	Allocated_reads:7	Strand:-
TGCTAGTAGGTTAAGAAATGAAAAACAA
>Location:NODE_268840_length_12752_cov_27.436010	Coordinate:2211	Reads:3	Hits:1	Allocated_reads:3	Strand:-
TTGCTAGTAGGTTAAGAAATGAAAAACAA
>Location:NODE_268840_length_12752_cov_27.436010	Coordinate:2212	Reads:1	Hits:1	Allocated_reads:1	Strand:-
CATTGCTAGTAGGTTAAGAAATGAAAAACA
>Location:NODE_268840_length_12752_cov_27.436010	Coordinate:2212	Reads:2	Hits:1	Allocated_reads:2	Strand:-
TGCTAGTAGGTTAAGAAATGAAAAACA
>Location:NODE_268840_length_12752_cov_27.436010	Coordinate:2212	Reads:1	Hits:1	Allocated_reads:1	Strand:-
TTGCTAGTAGGTTAAGAAATGAAAAACA
>Location:NODE_268840_length_12752_cov_27.436010	Coordinate:2213	Reads:2	Hits:1	Allocated_reads:2	Strand:-
TGCTAGTAGGTTAAGAAATGAAAAAC
>Location:NODE_268840_length_12752_cov_27.436010	Coordinate:2215	Reads:1	Hits:1	Allocated_reads:1	Strand:+
TTTTCATTTCTTAACCTACTAGCAAT
>Location:NODE_268840_length_12752_cov_27.436010	Coordinate:2221	Reads:1	Hits:1	Allocated_reads:1	Strand:+
TTTCTTAACCTACTAGCAATGTGTTTT
>Location:NODE_268840_length_12752_cov_27.436010	Coordinate:2228	Reads:2	Hits:1	Allocated_reads:2	Strand:-
TCAGTATACTTTAAAACACATTGCTAGTAGGT
>Location:NODE_268840_length_12752_cov_27.436010	Coordinate:2228	Reads:1	Hits:1	Allocated_reads:1	Strand:-
TTCAGTATACTTTAAAACACATTGCTAGTAGGT
>Location:NODE_268840_length_12752_cov_27.436010	Coordinate:2229	Reads:1	Hits:1	Allocated_reads:1	Strand:+
CCTACTAGCAATGTGTTTTAAAGTATACTGAAT
>Location:NODE_268840_length_12752_cov_27.436010	Coordinate:2230	Reads:1	Hits:1	Allocated_reads:1	Strand:-
TTCAGTATACTTTAAAACACATTGCTAGTAT
>Location:NODE_268840_length_12752_cov_27.436010	Coordinate:2231	Reads:1	Hits:1	Allocated_reads:1	Strand:-
CAGTATACTTTAAAACACATTGCTAGTA
>Location:NODE_268840_length_12752_cov_27.436010	Coordinate:2231	Reads:2	Hits:1	Allocated_reads:2	Strand:-
TTCAGTATACTTTAAAACACATTGCTAGTA
>Location:NODE_268840_length_12752_cov_27.436010	Coordinate:2232	Reads:1	Hits:1	Allocated_reads:1	Strand:-
CAGTATACTTTAAAACACATTGCTAGT
>Location:NODE_268840_length_12752_cov_27.436010	Coordinate:2237	Reads:1	Hits:1	Allocated_reads:1	Strand:+
CAATGTGTTTTAAAGTATACTGAAT
>Location:NODE_268840_length_12752_cov_27.436010	Coordinate:2239	Reads:1	Hits:1	Allocated_reads:1	Strand:-
TTATGCAATTCAGTATACTTTAAAACACAT
>Location:NODE_268840_length_12752_cov_27.436010	Coordinate:2240	Reads:1	Hits:1	Allocated_reads:1	Strand:-
TGCAATTCAGTATACTTTAAAACACA
>Location:NODE_268840_length_12752_cov_27.436010	Coordinate:2241	Reads:1	Hits:1	Allocated_reads:1	Strand:-
TATTATGCAATTCAGTATACTTTAAAACAC
>Location:NODE_268840_length_12752_cov_27.436010	Coordinate:2243	Reads:3	Hits:1	Allocated_reads:3	Strand:-
TATTATGCAATTCAGTATACTTTAAAAC
>Location:NODE_268840_length_12752_cov_27.436010	Coordinate:2243	Reads:1	Hits:1	Allocated_reads:1	Strand:-
TTATGCAATTCAGTATACTTTAAAAC
>Location:NODE_268840_length_12752_cov_27.436010	Coordinate:2249	Reads:1	Hits:1	Allocated_reads:1	Strand:+
AAGTATACTGAATTGCATAATAAT
>Location:NODE_268840_length_12752_cov_27.436010	Coordinate:2250	Reads:1	Hits:1	Allocated_reads:1	Strand:-
CTCAAAATTATTATGCAATTCAGTATACT
>Location:NODE_268840_length_12752_cov_27.436010	Coordinate:2256	Reads:1	Hits:1	Allocated_reads:1	Strand:+
CTGAATTGCATAATAATTTTGAGTTA
>Location:NODE_268840_length_12752_cov_27.436010	Coordinate:2259	Reads:1	Hits:1	Allocated_reads:1	Strand:-
AGTACTGTAACTCAAAATTATTATGCAATT
>Location:NODE_268840_length_12752_cov_27.436010	Coordinate:2263	Reads:1	Hits:1	Allocated_reads:1	Strand:-
TTTAGTACTGTAACTCAAAATTATTATGC
>Location:NODE_268840_length_12752_cov_27.436010	Coordinate:2268	Reads:1	Hits:1	Allocated_reads:1	Strand:-
TATCCAGATCTTTTAGTACTGTAACTCAAAATTAT
>Location:NODE_268840_length_12752_cov_27.436010	Coordinate:2268	Reads:1	Hits:1	Allocated_reads:1	Strand:-
TCTTTTAGTACTGTAACTCAAAATTAT
>Location:NODE_268840_length_12752_cov_27.436010	Coordinate:2271	Reads:1	Hits:1	Allocated_reads:1	Strand:-
TATCCAGATCTTTTAGTACTGTAACTCAAAAT
>Location:NODE_268840_length_12752_cov_27.436010	Coordinate:2271	Reads:2	Hits:1	Allocated_reads:2	Strand:-
TCCAGATCTTTTAGTACTGTAACTCAAAAT
>Location:NODE_268840_length_12752_cov_27.436010	Coordinate:2272	Reads:1	Hits:1	Allocated_reads:1	Strand:-
TATCCAGATCTTTTAGTACTGTAACTCAAAA
>Location:NODE_268840_length_12752_cov_27.436010	Coordinate:2272	Reads:1	Hits:1	Allocated_reads:1	Strand:-
TCCAGATCTTTTAGTACTGTAACTCAAAA
>Location:NODE_268840_length_12752_cov_27.436010	Coordinate:2272	Reads:1	Hits:1	Allocated_reads:1	Strand:-
TGTATCCAGATCTTTTAGTACTGTAACTCAAAA
>Location:NODE_268840_length_12752_cov_27.436010	Coordinate:2275	Reads:1	Hits:1	Allocated_reads:1	Strand:-
TATCCAGATCTTTTAGTACTGTAACTCA
>Location:NODE_268840_length_12752_cov_27.436010	Coordinate:2275	Reads:3	Hits:1	Allocated_reads:3	Strand:-
TGTATCCAGATCTTTTAGTACTGTAACTCA
>Location:NODE_268840_length_12752_cov_27.436010	Coordinate:2277	Reads:4	Hits:1	Allocated_reads:4	Strand:-
ATGTATCCAGATCTTTTAGTACTGTAACT
>Location:NODE_268840_length_12752_cov_27.436010	Coordinate:2277	Reads:1	Hits:1	Allocated_reads:1	Strand:-
GTATCCAGATCTTTTAGTACTGTAACT
>Location:NODE_268840_length_12752_cov_27.436010	Coordinate:2277	Reads:2	Hits:1	Allocated_reads:2	Strand:-
TATCCAGATCTTTTAGTACTGTAACT
>Location:NODE_268840_length_12752_cov_27.436010	Coordinate:2277	Reads:94	Hits:1	Allocated_reads:94	Strand:-
TGTATCCAGATCTTTTAGTACTGTAACT
>Location:NODE_268840_length_12752_cov_27.436010	Coordinate:2278	Reads:1	Hits:1	Allocated_reads:1	Strand:-
AATGTATCCAGATCTTTTAGTACTGTAAC
>Location:NODE_268840_length_12752_cov_27.436010	Coordinate:2278	Reads:1	Hits:1	Allocated_reads:1	Strand:-
ATGTATCCAGATCTTTTAGTACTGTAAC
>Location:NODE_268840_length_12752_cov_27.436010	Coordinate:2278	Reads:1	Hits:1	Allocated_reads:1	Strand:-
TAAATGTATCCAGATCTTTTAGTACTGTAAC
>Location:NODE_268840_length_12752_cov_27.436010	Coordinate:2278	Reads:14	Hits:1	Allocated_reads:14	Strand:-
TGTATCCAGATCTTTTAGTACTGTAAC
>Location:NODE_268840_length_12752_cov_27.436010	Coordinate:2280	Reads:2	Hits:1	Allocated_reads:2	Strand:-
TAAATGTATCCAGATCTTTTAGTACTGTA
>Location:NODE_268840_length_12752_cov_27.436010	Coordinate:2280	Reads:2	Hits:1	Allocated_reads:2	Strand:-
TGTATCCAGATCTTTTAGTACTGTA
>Location:NODE_268840_length_12752_cov_27.436010	Coordinate:2280	Reads:1	Hits:1	Allocated_reads:1	Strand:-
TTAAATGTATCCAGATCTTTTAGTACTGTA
>Location:NODE_268840_length_12752_cov_27.436010	Coordinate:2281	Reads:1	Hits:1	Allocated_reads:1	Strand:-
TGTATCCAGATCTTTTAGTACTGT
>Location:NODE_268840_length_12752_cov_27.436010	Coordinate:2283	Reads:1	Hits:1	Allocated_reads:1	Strand:-
CTTAAATGTATCCAGATCTTTTAGTACT
>Location:NODE_268840_length_12752_cov_27.436010	Coordinate:2283	Reads:1	Hits:1	Allocated_reads:1	Strand:-
TAAATGTATCCAGATCTTTTAGTACT
>Location:NODE_268840_length_12752_cov_27.436010	Coordinate:2286	Reads:1	Hits:1	Allocated_reads:1	Strand:-
TGCCAGACTTAAATGTATCCAGATCTTTTAGT
>Location:NODE_268840_length_12752_cov_27.436010	Coordinate:2286	Reads:1	Hits:1	Allocated_reads:1	Strand:-
TTGCCAGACTTAAATGTATCCAGATCTTTTAGT
>Location:NODE_268840_length_12752_cov_27.436010	Coordinate:2290	Reads:2	Hits:1	Allocated_reads:2	Strand:-
TGCCAGACTTAAATGTATCCAGATCTTT
>Location:NODE_268840_length_12752_cov_27.436010	Coordinate:2291	Reads:1	Hits:1	Allocated_reads:1	Strand:+
AAGATCTGGATACATTTAAGTCTGG
>Location:NODE_268840_length_12752_cov_27.436010	Coordinate:2292	Reads:1	Hits:1	Allocated_reads:1	Strand:-
TTGCCAGACTTAAATGTATCCAGATCT
>Location:NODE_268840_length_12752_cov_27.436010	Coordinate:2293	Reads:1	Hits:1	Allocated_reads:1	Strand:-
ATTTTGCCAGACTTAAATGTATCCAGATC
>Location:NODE_268840_length_12752_cov_27.436010	Coordinate:2293	Reads:1	Hits:1	Allocated_reads:1	Strand:-
TTTGCCAGACTTAAATGTATCCAGATC
>Location:NODE_268840_length_12752_cov_27.436010	Coordinate:2293	Reads:7	Hits:1	Allocated_reads:7	Strand:-
TTTTGCCAGACTTAAATGTATCCAGATC
>Location:NODE_268840_length_12752_cov_27.436010	Coordinate:2295	Reads:1	Hits:1	Allocated_reads:1	Strand:-
CATTTTGCCAGACTTAAATGTATCCAGA
>Location:NODE_268840_length_12752_cov_27.436010	Coordinate:2295	Reads:1	Hits:1	Allocated_reads:1	Strand:-
TTTTGCCAGACTTAAATGTATCCAGA
>Location:NODE_268840_length_12752_cov_27.436010	Coordinate:2307	Reads:2	Hits:1	Allocated_reads:2	Strand:-
TGCTTATTTATGCATTTTGCCAGACTTA
>Location:NODE_268840_length_12752_cov_27.436010	Coordinate:2308	Reads:1	Hits:3	Allocated_reads:0.333333333333333	Strand:+
AAGTCTGGCAAAATGCATAAATAAGC
>Location:NODE_268840_length_12752_cov_27.436010	Coordinate:2308	Reads:1	Hits:3	Allocated_reads:0.333333333333333	Strand:-
TGCTTATTTATGCATTTTGCCAGACTT
>Location:NODE_268840_length_12752_cov_27.436010	Coordinate:2309	Reads:3	Hits:3	Allocated_reads:1	Strand:-
GTATTGCTTATTTATGCATTTTGCCAGACT
>Location:NODE_268840_length_12752_cov_27.436010	Coordinate:2309	Reads:29	Hits:3	Allocated_reads:9.66666666666667	Strand:-
TATTGCTTATTTATGCATTTTGCCAGACT
>Location:NODE_268840_length_12752_cov_27.436010	Coordinate:2309	Reads:1	Hits:3	Allocated_reads:0.333333333333333	Strand:-
TGCTTATTTATGCATTTTGCCAGACT
>Location:NODE_268840_length_12752_cov_27.436010	Coordinate:2309	Reads:3	Hits:3	Allocated_reads:1	Strand:-
TGTATTGCTTATTTATGCATTTTGCCAGACT
>Location:NODE_268840_length_12752_cov_27.436010	Coordinate:2309	Reads:22	Hits:3	Allocated_reads:7.33333333333333	Strand:-
TTGCTTATTTATGCATTTTGCCAGACT
>Location:NODE_268840_length_12752_cov_27.436010	Coordinate:2309	Reads:1	Hits:3	Allocated_reads:0.333333333333333	Strand:-
TTGTATTGCTTATTTATGCATTTTGCCAGACT
>Location:NODE_268840_length_12752_cov_27.436010	Coordinate:2310	Reads:1	Hits:3	Allocated_reads:0.333333333333333	Strand:-
TATTGCTTATTTATGCATTTTGCCAGAC
>Location:NODE_268840_length_12752_cov_27.436010	Coordinate:2310	Reads:1	Hits:3	Allocated_reads:0.333333333333333	Strand:-
TTGCTTATTTATGCATTTTGCCAGAC
>Location:NODE_268840_length_12752_cov_27.436010	Coordinate:2311	Reads:1	Hits:3	Allocated_reads:0.333333333333333	Strand:+
TCTGGCAAAATGCATAAATAAGCAATAC
>Location:NODE_268840_length_12752_cov_27.436010	Coordinate:2311	Reads:1	Hits:3	Allocated_reads:0.333333333333333	Strand:-
TGTATTGCTTATTTATGCATTTTGCCAGA
>Location:NODE_268840_length_12752_cov_27.436010	Coordinate:2311	Reads:1	Hits:3	Allocated_reads:0.333333333333333	Strand:-
TTGTATTGCTTATTTATGCATTTTGCCAGA
>Location:NODE_268840_length_12752_cov_27.436010	Coordinate:2313	Reads:1	Hits:3	Allocated_reads:0.333333333333333	Strand:-
TATTGCTTATTTATGCATTTTGCCA
>Location:NODE_268840_length_12752_cov_27.436010	Coordinate:2313	Reads:1	Hits:3	Allocated_reads:0.333333333333333	Strand:-
TTGTATTGCTTATTTATGCATTTTGCCA
>Location:NODE_268840_length_12752_cov_27.436010	Coordinate:2318	Reads:1	Hits:3	Allocated_reads:0.333333333333333	Strand:-
TGCCTTTGTATTGCTTATTTATGCATTT
>Location:NODE_268840_length_12752_cov_27.436010	Coordinate:2318	Reads:2	Hits:3	Allocated_reads:0.666666666666667	Strand:-
TTTGCCTTTGTATTGCTTATTTATGCATTT
>Location:NODE_268840_length_12752_cov_27.436010	Coordinate:2319	Reads:1	Hits:3	Allocated_reads:0.333333333333333	Strand:-
TATTTGCCTTTGTATTGCTTATTTATGCATT
>Location:NODE_268840_length_12752_cov_27.436010	Coordinate:2319	Reads:1	Hits:3	Allocated_reads:0.333333333333333	Strand:-
TTTGCCTTTGTATTGCTTATTTATGCATT
>Location:NODE_268840_length_12752_cov_27.436010	Coordinate:2320	Reads:1	Hits:3	Allocated_reads:0.333333333333333	Strand:-
TATTTGCCTTTGTATTGCTTATTGATGCAT
>Location:NODE_268840_length_12752_cov_27.436010	Coordinate:2321	Reads:1	Hits:3	Allocated_reads:0.333333333333333	Strand:-
TATTTGCCTTTGTATTGCTTATTTATGCA
>Location:NODE_268840_length_12752_cov_27.436010	Coordinate:2331	Reads:1	Hits:3	Allocated_reads:0.333333333333333	Strand:-
TATATTTAATATTTGCCTTTGTATTGCT
>Location:NODE_268840_length_12752_cov_27.436010	Coordinate:2331	Reads:5	Hits:3	Allocated_reads:1.66666666666667	Strand:-
TATTTAATATTTGCCTTTGTATTGCT
>Location:NODE_268840_length_12752_cov_27.436010	Coordinate:2336	Reads:1	Hits:3	Allocated_reads:0.333333333333333	Strand:+
TACAAAGGCAAATATTAAATATAAGGA
>Location:NODE_268840_length_12752_cov_27.436010	Coordinate:2338	Reads:1	Hits:3	Allocated_reads:0.333333333333333	Strand:+
CAAAGGCAAATATTAAATATAAGGAT
>Location:NODE_268840_length_12752_cov_27.436010	Coordinate:2338	Reads:1	Hits:3	Allocated_reads:0.333333333333333	Strand:+
CAAAGGCAAATATTAAATATAAGGATT
>Location:NODE_268840_length_12752_cov_27.436010	Coordinate:2340	Reads:1	Hits:3	Allocated_reads:0.333333333333333	Strand:+
AAGGCAAATATTAAATATAAGGATTAGGAGG
>Location:NODE_268840_length_12752_cov_27.436010	Coordinate:2340	Reads:1	Hits:3	Allocated_reads:0.333333333333333	Strand:-
TCCTAATCCTTATATTTAATATTTGCCTT
>Location:NODE_268840_length_12752_cov_27.436010	Coordinate:2341	Reads:1	Hits:3	Allocated_reads:0.333333333333333	Strand:-
TAATCCTTATATTTAATATTTGCCT
>Location:NODE_268840_length_12752_cov_27.436010	Coordinate:2341	Reads:5	Hits:3	Allocated_reads:1.66666666666667	Strand:-
TCCTAATCCTTATATTTAATATTTGCCT
>Location:NODE_268840_length_12752_cov_27.436010	Coordinate:2343	Reads:1	Hits:3	Allocated_reads:0.333333333333333	Strand:+
GCAAATATTAAATATAAGGATTAGGAG
>Location:NODE_268840_length_12752_cov_27.436010	Coordinate:2343	Reads:1	Hits:3	Allocated_reads:0.333333333333333	Strand:+
GCAAATATTAAATATAAGGATTAGGAGT
>Location:NODE_268840_length_12752_cov_27.436010	Coordinate:2343	Reads:2	Hits:3	Allocated_reads:0.666666666666667	Strand:+
GCAAATATTAAATATAAGGATTAGGAGG
>Location:NODE_268840_length_12752_cov_27.436010	Coordinate:2343	Reads:1	Hits:3	Allocated_reads:0.333333333333333	Strand:+
GCAAATATTAAATATAAGGATTAGGAGGT
>Location:NODE_268840_length_12752_cov_27.436010	Coordinate:2345	Reads:1	Hits:3	Allocated_reads:0.333333333333333	Strand:+
AAATATTAAATATAAGGATTAGGAGGTC
>Location:NODE_268840_length_12752_cov_27.436010	Coordinate:2348	Reads:1	Hits:3	Allocated_reads:0.333333333333333	Strand:+
TATTAAATATAAGGATTAGGAGGTC
>Location:NODE_268840_length_12752_cov_27.436010	Coordinate:2353	Reads:1	Hits:3	Allocated_reads:0.333333333333333	Strand:-
CAGAAGTGGACCTCCTAATCCTTATATT
>Location:NODE_268840_length_12752_cov_27.436010	Coordinate:2353	Reads:1	Hits:3	Allocated_reads:0.333333333333333	Strand:-
TCACAGAAGTGGACCTCCTAATCCTTATATT
>Location:NODE_268840_length_12752_cov_27.436010	Coordinate:2356	Reads:2	Hits:3	Allocated_reads:0.666666666666667	Strand:+
ATAAGGATTAGGAGGTCCACTTCT
>Location:NODE_268840_length_12752_cov_27.436010	Coordinate:2356	Reads:1	Hits:3	Allocated_reads:0.333333333333333	Strand:+
ATAAGGATTAGGAGGTCCACTTCTGTGT
>Location:NODE_268840_length_12752_cov_27.436010	Coordinate:2357	Reads:1	Hits:3	Allocated_reads:0.333333333333333	Strand:-
TAATCTCACAGAAGTGGACCTCCTAATCCTTA
>Location:NODE_268840_length_12752_cov_27.436010	Coordinate:2357	Reads:1	Hits:3	Allocated_reads:0.333333333333333	Strand:-
TCACAGAAGTGGACCTCCTAATCCTTA
>Location:NODE_268840_length_12752_cov_27.436010	Coordinate:2357	Reads:5	Hits:3	Allocated_reads:1.66666666666667	Strand:-
TCTCACAGAAGTGGACCTCCTAATCCTTA
>Location:NODE_268840_length_12752_cov_27.436010	Coordinate:2358	Reads:2	Hits:3	Allocated_reads:0.666666666666667	Strand:-
TCTCACAGAAGTGGACCTCCTAATCCTT
>Location:NODE_268840_length_12752_cov_27.436010	Coordinate:2359	Reads:1	Hits:3	Allocated_reads:0.333333333333333	Strand:-
AATCTCACAGAAGTGGACCTCCTAATCCT
>Location:NODE_268840_length_12752_cov_27.436010	Coordinate:2359	Reads:2	Hits:3	Allocated_reads:0.666666666666667	Strand:+
AGGATTAGGAGGTCCACTTCTGTGAG
>Location:NODE_268840_length_12752_cov_27.436010	Coordinate:2359	Reads:1	Hits:3	Allocated_reads:0.333333333333333	Strand:+
AGGATTAGGAGGTCCACTTCTGTGAGATT
>Location:NODE_268840_length_12752_cov_27.436010	Coordinate:2359	Reads:1	Hits:3	Allocated_reads:0.333333333333333	Strand:-
ATCTCACAGAAGTGGACCTCCTAATCCT
>Location:NODE_268840_length_12752_cov_27.436010	Coordinate:2359	Reads:6	Hits:3	Allocated_reads:2	Strand:-
TAATCTCACAGAAGTGGACCTCCTAATCCT
>Location:NODE_268840_length_12752_cov_27.436010	Coordinate:2359	Reads:1	Hits:3	Allocated_reads:0.333333333333333	Strand:-
TCACAGAAGTGGACCTCCTAATCCG
>Location:NODE_268840_length_12752_cov_27.436010	Coordinate:2359	Reads:1	Hits:3	Allocated_reads:0.333333333333333	Strand:-
TCACAGAAGTGGACCTCCTAATCCT
>Location:NODE_268840_length_12752_cov_27.436010	Coordinate:2359	Reads:1	Hits:3	Allocated_reads:0.333333333333333	Strand:-
TCTCACAGAAGTGGACCTCCTAATCCT
>Location:NODE_268840_length_12752_cov_27.436010	Coordinate:2360	Reads:1	Hits:3	Allocated_reads:0.333333333333333	Strand:-
CCTAATCTCACAGAAGTGGACCTCCTAATCC
>Location:NODE_268840_length_12752_cov_27.436010	Coordinate:2360	Reads:4	Hits:3	Allocated_reads:1.33333333333333	Strand:-
TAATCTCACAGAAGTGGACCTCCTAATCC
>Location:NODE_268840_length_12752_cov_27.436010	Coordinate:2361	Reads:1	Hits:3	Allocated_reads:0.333333333333333	Strand:-
ATCTCACAGAAGTGGACCTCCTAATC
>Location:NODE_268840_length_12752_cov_27.436010	Coordinate:2361	Reads:1	Hits:3	Allocated_reads:0.333333333333333	Strand:-
CTAATCTCACAGAAGTGGACCTCCTAATC
>Location:NODE_268840_length_12752_cov_27.436010	Coordinate:2361	Reads:1	Hits:3	Allocated_reads:0.333333333333333	Strand:-
CTCACAGAAGTGGACCTCCTAATC
>Location:NODE_268840_length_12752_cov_27.436010	Coordinate:2361	Reads:18	Hits:3	Allocated_reads:6	Strand:-
TAATCTCACAGAAGTGGACCTCCTAATC
>Location:NODE_268840_length_12752_cov_27.436010	Coordinate:2361	Reads:9	Hits:3	Allocated_reads:3	Strand:-
TCTCACAGAAGTGGACCTCCTAATC
>Location:NODE_268840_length_12752_cov_27.436010	Coordinate:2363	Reads:1	Hits:3	Allocated_reads:0.333333333333333	Strand:-
TGCCTAATCTCACAGAAGTGGACCTCCTAA
>Location:NODE_268840_length_12752_cov_27.436010	Coordinate:2364	Reads:1	Hits:3	Allocated_reads:0.333333333333333	Strand:-
GCCTAATCTCACAGAAGTGGACCTCCTA
>Location:NODE_268840_length_12752_cov_27.436010	Coordinate:2364	Reads:1	Hits:3	Allocated_reads:0.333333333333333	Strand:-
TGCCTAATCTCACAGAAGTGGACCTCCTA
>Location:NODE_268840_length_12752_cov_27.436010	Coordinate:2365	Reads:4	Hits:3	Allocated_reads:1.33333333333333	Strand:-
TAATCTCACAGAAGTGGACCTCCT
>Location:NODE_268840_length_12752_cov_27.436010	Coordinate:2365	Reads:3	Hits:3	Allocated_reads:1	Strand:-
TGCCTAATCTCACAGAAGTGGACCTCCT
>Location:NODE_268840_length_12752_cov_27.436010	Coordinate:2366	Reads:12	Hits:3	Allocated_reads:4	Strand:-
TGCCTAATCTCACAGAAGTGGACCTCC
>Location:NODE_268840_length_12752_cov_27.436010	Coordinate:2366	Reads:1	Hits:3	Allocated_reads:0.333333333333333	Strand:-
TGTGCCTAATCTCACAGAAGTGGACCTCC
>Location:NODE_268840_length_12752_cov_27.436010	Coordinate:2366	Reads:1	Hits:3	Allocated_reads:0.333333333333333	Strand:-
TGTGTGCCTAATCTCACAGAAGTGGACCTCC
>Location:NODE_268840_length_12752_cov_27.436010	Coordinate:2368	Reads:2	Hits:3	Allocated_reads:0.666666666666667	Strand:-
TGCCTAATCTCACAGAAGTGGACCT
>Location:NODE_268840_length_12752_cov_27.436010	Coordinate:2369	Reads:1	Hits:3	Allocated_reads:0.333333333333333	Strand:-
ATTGTGTGCCTAATCTCACAGAAGTGGACC
>Location:NODE_268840_length_12752_cov_27.436010	Coordinate:2369	Reads:1	Hits:3	Allocated_reads:0.333333333333333	Strand:-
TGTGTGCCTAATCTCACATAAGTGGACC
>Location:NODE_268840_length_12752_cov_27.436010	Coordinate:2369	Reads:7	Hits:3	Allocated_reads:2.33333333333333	Strand:-
TGTGTGCCTAATCTCACAGAAGTGGACC
>Location:NODE_268840_length_12752_cov_27.436010	Coordinate:2369	Reads:1	Hits:3	Allocated_reads:0.333333333333333	Strand:-
TTGTGTGCCTAATCTCACAGAAGTGGACC
>Location:NODE_268840_length_12752_cov_27.436010	Coordinate:2379	Reads:1	Hits:3	Allocated_reads:0.333333333333333	Strand:-
CCTCTCAAATTGTGTGCCTAATCTCACA
>Location:NODE_268840_length_12752_cov_27.436010	Coordinate:2379	Reads:4	Hits:3	Allocated_reads:1.33333333333333	Strand:-
TACCTCTCAAATTGTGTGCCTAATCTCACA
>Location:NODE_268840_length_12752_cov_27.436010	Coordinate:2379	Reads:1	Hits:3	Allocated_reads:0.333333333333333	Strand:+
TGTGAGATTAGGCACACAATTTGAGAGT
>Location:NODE_268840_length_12752_cov_27.436010	Coordinate:2379	Reads:1	Hits:3	Allocated_reads:0.333333333333333	Strand:+
TGTGAGATTAGGCACACAAGTTGAGAGGTAGTGC
>Location:NODE_268840_length_12752_cov_27.436010	Coordinate:2383	Reads:1	Hits:3	Allocated_reads:0.333333333333333	Strand:+
AGATTAGGCACACAATTTGAGAGGTAGT
>Location:NODE_268840_length_12752_cov_27.436010	Coordinate:2383	Reads:1	Hits:3	Allocated_reads:0.333333333333333	Strand:-
CACTACCTCTCAAATTGTGTGCCTAATCT
>Location:NODE_268840_length_12752_cov_27.436010	Coordinate:2383	Reads:1	Hits:3	Allocated_reads:0.333333333333333	Strand:-
CTACCTCTCAAATTGTGTGCCTAATCT
>Location:NODE_268840_length_12752_cov_27.436010	Coordinate:2383	Reads:1	Hits:3	Allocated_reads:0.333333333333333	Strand:-
TACCTCTCAAATTGTGTGCCTAATCT
>Location:NODE_268840_length_12752_cov_27.436010	Coordinate:2385	Reads:1	Hits:3	Allocated_reads:0.333333333333333	Strand:+
ATTAGGCACACAATTTGAGAGGTAGT
>Location:NODE_268840_length_12752_cov_27.436010	Coordinate:2393	Reads:4	Hits:3	Allocated_reads:1.33333333333333	Strand:-
TACTTGCATGCACTACCTCTCAAATTGTG
>Location:NODE_268840_length_12752_cov_27.436010	Coordinate:2393	Reads:1	Hits:3	Allocated_reads:0.333333333333333	Strand:-
TTACTTGCATGCACTACCTCTCAAATTGTG
>Location:NODE_268840_length_12752_cov_27.436010	Coordinate:2394	Reads:1	Hits:3	Allocated_reads:0.333333333333333	Strand:-
TACTTGCATGCACTACCTCTCAAATTGT
>Location:NODE_268840_length_12752_cov_27.436010	Coordinate:2394	Reads:1	Hits:3	Allocated_reads:0.333333333333333	Strand:-
TTACTTGCATGCACTACCTCTCAACTTGT
>Location:NODE_268840_length_12752_cov_27.436010	Coordinate:2394	Reads:2	Hits:3	Allocated_reads:0.666666666666667	Strand:-
TTACTTGCATGCACTACCTCTCAAATTGT
>Location:NODE_268840_length_12752_cov_27.436010	Coordinate:2395	Reads:1	Hits:3	Allocated_reads:0.333333333333333	Strand:-
CATTACTTGCATGCACTACCTCTCAAATTG
>Location:NODE_268840_length_12752_cov_27.436010	Coordinate:2395	Reads:1	Hits:3	Allocated_reads:0.333333333333333	Strand:-
TACTTGCATGCACTACCTCTCAAATTG
>Location:NODE_268840_length_12752_cov_27.436010	Coordinate:2395	Reads:3	Hits:3	Allocated_reads:1	Strand:-
TTACTTGCATGCACTACCTCTCAAATTG
>Location:NODE_268840_length_12752_cov_27.436010	Coordinate:2396	Reads:2	Hits:3	Allocated_reads:0.666666666666667	Strand:-
CATTACTTGCATGCACTACCTCTCAAATT
>Location:NODE_268840_length_12752_cov_27.436010	Coordinate:2396	Reads:1	Hits:3	Allocated_reads:0.333333333333333	Strand:-
TTACTTGCATGCACTACCTCTCAAATT
>Location:NODE_268840_length_12752_cov_27.436010	Coordinate:2397	Reads:1	Hits:3	Allocated_reads:0.333333333333333	Strand:-
ATTACTTGCATGCACTACCTCTCAAAT
>Location:NODE_268840_length_12752_cov_27.436010	Coordinate:2397	Reads:2	Hits:3	Allocated_reads:0.666666666666667	Strand:-
CATTACTTGCATGCACTACCTCTCAAAT
>Location:NODE_268840_length_12752_cov_27.436010	Coordinate:2397	Reads:2	Hits:3	Allocated_reads:0.666666666666667	Strand:-
CATTACTTGCATGCACTACCTCTCAACT
>Location:NODE_268840_length_12752_cov_27.436010	Coordinate:2398	Reads:1	Hits:3	Allocated_reads:0.333333333333333	Strand:-
ACACATTACTTGCATGCACTACCTCTCAAA
>Location:NODE_268840_length_12752_cov_27.436010	Coordinate:2398	Reads:1	Hits:3	Allocated_reads:0.333333333333333	Strand:-
TTACTTGCATGCACTACCTCTCAAC
>Location:NODE_268840_length_12752_cov_27.436010	Coordinate:2400	Reads:1	Hits:3	Allocated_reads:0.333333333333333	Strand:-
AACACATTACTTGCATGCACTACCTCTCT
>Location:NODE_268840_length_12752_cov_27.436010	Coordinate:2400	Reads:1	Hits:3	Allocated_reads:0.333333333333333	Strand:-
CAACACATTACTTGCATGCACTACCTCTCA
>Location:NODE_268840_length_12752_cov_27.436010	Coordinate:2400	Reads:1	Hits:3	Allocated_reads:0.333333333333333	Strand:-
CACATTACTTGCATGCACTACCTCTCA
>Location:NODE_268840_length_12752_cov_27.436010	Coordinate:2401	Reads:1	Hits:3	Allocated_reads:0.333333333333333	Strand:-
CATTACTTGCATGCACTACCTCTC
>Location:NODE_268840_length_12752_cov_27.436010	Coordinate:2405	Reads:1	Hits:3	Allocated_reads:0.333333333333333	Strand:-
TAGCAACACATTACTTGCATGCACTACC
>Location:NODE_268840_length_12752_cov_27.436010	Coordinate:2412	Reads:1	Hits:3	Allocated_reads:0.333333333333333	Strand:-
TCTCCCTAGCAACACATTACTTGCACG
>Location:NODE_268840_length_12752_cov_27.436010	Coordinate:2412	Reads:2	Hits:3	Allocated_reads:0.666666666666667	Strand:-
TCTCCCTAGCAACACATTACTTGCATG
>Location:NODE_268840_length_12752_cov_27.436010	Coordinate:2416	Reads:1	Hits:3	Allocated_reads:0.333333333333333	Strand:-
GGCATCTCCCTAGCAACACATTACTTG
>Location:NODE_268840_length_12752_cov_27.436010	Coordinate:2418	Reads:1	Hits:3	Allocated_reads:0.333333333333333	Strand:-
ATACTCAGGCATCTCCCTAGCAACACATTACT
>Location:NODE_268840_length_12752_cov_27.436010	Coordinate:2418	Reads:2	Hits:3	Allocated_reads:0.666666666666667	Strand:-
TACTCAGGCATCTCCCTAGGAACACATTACT
>Location:NODE_268840_length_12752_cov_27.436010	Coordinate:2418	Reads:1	Hits:3	Allocated_reads:0.333333333333333	Strand:-
TCAGGCATCTCCCTAGCAACACATTACT
>Location:NODE_268840_length_12752_cov_27.436010	Coordinate:2422	Reads:1	Hits:3	Allocated_reads:0.333333333333333	Strand:-
TACTCAGGCATCTCCCTAGCAACACAT
>Location:NODE_268840_length_12752_cov_27.436010	Coordinate:2423	Reads:1	Hits:3	Allocated_reads:0.333333333333333	Strand:-
TACTCAGGCATCTCCCTAGCAACACA
>Location:NODE_268840_length_12752_cov_27.436010	Coordinate:2425	Reads:1	Hits:3	Allocated_reads:0.333333333333333	Strand:-
TACTCAGGCATCTCCCTAGCAACA
>Location:NODE_268840_length_12752_cov_27.436010	Coordinate:2425	Reads:3	Hits:3	Allocated_reads:1	Strand:-
TCAATACTCAGGCATCTCCCTAGCAACA
>Location:NODE_268840_length_12752_cov_27.436010	Coordinate:2428	Reads:1	Hits:3	Allocated_reads:0.333333333333333	Strand:-
CATCAATACTCAGGCATCTCCCTAGCA
>Location:NODE_268840_length_12752_cov_27.436010	Coordinate:2429	Reads:1	Hits:3	Allocated_reads:0.333333333333333	Strand:-
TAATACTCATCAATACTCAGGCATCTCCCTAGC
>Location:NODE_268840_length_12752_cov_27.436010	Coordinate:2429	Reads:1	Hits:3	Allocated_reads:0.333333333333333	Strand:-
TACTCATCAATACTCAGGCATCTCCCTAGC
>Location:NODE_268840_length_12752_cov_27.436010	Coordinate:2429	Reads:1	Hits:3	Allocated_reads:0.333333333333333	Strand:-
TCATCAATACTCAGGCATCTCCCTAGC
>Location:NODE_268840_length_12752_cov_27.436010	Coordinate:2433	Reads:1	Hits:3	Allocated_reads:0.333333333333333	Strand:-
ATACTCATCAATACTCAGGCATCTCCC
>Location:NODE_268840_length_12752_cov_27.436010	Coordinate:2433	Reads:9	Hits:3	Allocated_reads:3	Strand:-
TAATACTCATCAATACTCAGGCATCTCCC
>Location:NODE_268840_length_12752_cov_27.436010	Coordinate:2433	Reads:1	Hits:3	Allocated_reads:0.333333333333333	Strand:-
TACTCATCAATACTCAGGCATCTCCC
>Location:NODE_268840_length_12752_cov_27.436010	Coordinate:2434	Reads:2	Hits:3	Allocated_reads:0.666666666666667	Strand:-
TAATAATACTCATCAATACTCAGGCATCTCC
>Location:NODE_268840_length_12752_cov_27.436010	Coordinate:2434	Reads:3	Hits:3	Allocated_reads:1	Strand:-
TAATACTCATCAATACTCAGGCATCTCC
>Location:NODE_268840_length_12752_cov_27.436010	Coordinate:2435	Reads:1	Hits:3	Allocated_reads:0.333333333333333	Strand:-
ATAATACTCATCAATACTCAGGCATCTC
>Location:NODE_268840_length_12752_cov_27.436010	Coordinate:2435	Reads:1	Hits:3	Allocated_reads:0.333333333333333	Strand:-
TAATACTCATCAATACTCAGGCATCTC
>Location:NODE_268840_length_12752_cov_27.436010	Coordinate:2436	Reads:1	Hits:3	Allocated_reads:0.333333333333333	Strand:-
ATAATACTCATCAATACTCAGGCATCT
>Location:NODE_268840_length_12752_cov_27.436010	Coordinate:2437	Reads:2	Hits:3	Allocated_reads:0.666666666666667	Strand:-
AATAATACTCATCAATACTCAGGCATC
>Location:NODE_268840_length_12752_cov_27.436010	Coordinate:2437	Reads:2	Hits:3	Allocated_reads:0.666666666666667	Strand:-
ACTAATAATACTCATCAATACTCAGGCATC
>Location:NODE_268840_length_12752_cov_27.436010	Coordinate:2437	Reads:1	Hits:3	Allocated_reads:0.333333333333333	Strand:-
CTACTAATAATACTCATCAATACTCAGGCATC
>Location:NODE_268840_length_12752_cov_27.436010	Coordinate:2437	Reads:16	Hits:3	Allocated_reads:5.33333333333333	Strand:-
TAATAATACTCATCAATACTCAGGCATC
>Location:NODE_268840_length_12752_cov_27.436010	Coordinate:2437	Reads:4	Hits:3	Allocated_reads:1.33333333333333	Strand:-
TAATACTCATCAATACTCAGGCATC
>Location:NODE_268840_length_12752_cov_27.436010	Coordinate:2437	Reads:8	Hits:3	Allocated_reads:2.66666666666667	Strand:-
TACTAATAATACTCATCAATACTCAGGCATC
>Location:NODE_268840_length_12752_cov_27.436010	Coordinate:2439	Reads:1	Hits:3	Allocated_reads:0.333333333333333	Strand:-
TAATCTACTAATAATACTCATCAATACTCAGGCA
>Location:NODE_268840_length_12752_cov_27.436010	Coordinate:2439	Reads:2	Hits:3	Allocated_reads:0.666666666666667	Strand:+
TGCCTGAGTATTGATGAGTATTAT
>Location:NODE_268840_length_12752_cov_27.436010	Coordinate:2439	Reads:1	Hits:3	Allocated_reads:0.333333333333333	Strand:+
TGCCTGAGTATTGATGAGTATTATT
>Location:NODE_268840_length_12752_cov_27.436010	Coordinate:2439	Reads:1	Hits:3	Allocated_reads:0.333333333333333	Strand:+
TGCCTGAGTATTGATGAGTATTATTATT
>Location:NODE_268840_length_12752_cov_27.436010	Coordinate:2439	Reads:1	Hits:3	Allocated_reads:0.333333333333333	Strand:+
TGCCTGAGTATTGATGAGTATTATTAGTAGA
>Location:NODE_268840_length_12752_cov_27.436010	Coordinate:2440	Reads:2	Hits:3	Allocated_reads:0.666666666666667	Strand:-
TAATCTACTAATAATACTCATCAATACTCAGGC
>Location:NODE_268840_length_12752_cov_27.436010	Coordinate:2441	Reads:1	Hits:3	Allocated_reads:0.333333333333333	Strand:-
AATCTACTAATAATACTCATCAATACTCAGG
>Location:NODE_268840_length_12752_cov_27.436010	Coordinate:2441	Reads:12	Hits:3	Allocated_reads:4	Strand:-
TAATCTACTAATAATACTCATCAATACTCAGG
>Location:NODE_268840_length_12752_cov_27.436010	Coordinate:2441	Reads:1	Hits:3	Allocated_reads:0.333333333333333	Strand:-
TCTACTAATAATACTCATCAATACTCAGG
>Location:NODE_268840_length_12752_cov_27.436010	Coordinate:2442	Reads:1	Hits:3	Allocated_reads:0.333333333333333	Strand:-
TAATCTACTAATAATACTCATCAATACTCAG
>Location:NODE_268840_length_12752_cov_27.436010	Coordinate:2443	Reads:1	Hits:3	Allocated_reads:0.333333333333333	Strand:-
TAATCTACTAATAATACTCATCAATACTAA
>Location:NODE_268840_length_12752_cov_27.436010	Coordinate:2443	Reads:12	Hits:3	Allocated_reads:4	Strand:-
TAATCTACTAATAATACTCATCAATACTCA
>Location:NODE_268840_length_12752_cov_27.436010	Coordinate:2443	Reads:1	Hits:3	Allocated_reads:0.333333333333333	Strand:-
TCTACTAATAATACTCATCAATACTCA
>Location:NODE_268840_length_12752_cov_27.436010	Coordinate:2444	Reads:1	Hits:3	Allocated_reads:0.333333333333333	Strand:-
CATAATCTACTAATAATACTCATCAATACTC
>Location:NODE_268840_length_12752_cov_27.436010	Coordinate:2444	Reads:11	Hits:3	Allocated_reads:3.66666666666667	Strand:-
TAATCTACTAATAATACTCATCAATACTC
>Location:NODE_268840_length_12752_cov_27.436010	Coordinate:2445	Reads:20	Hits:3	Allocated_reads:6.66666666666667	Strand:-
TAATCTACTAATAATACTCATCAATACT
>Location:NODE_268840_length_12752_cov_27.436010	Coordinate:2446	Reads:3	Hits:3	Allocated_reads:1	Strand:-
TAATCTACTAATAATACTCATCAATAC
>Location:NODE_268840_length_12752_cov_27.436010	Coordinate:2447	Reads:1	Hits:3	Allocated_reads:0.333333333333333	Strand:-
TAATCTACTAATAATACTCATCAATA
>Location:NODE_268840_length_12752_cov_27.436010	Coordinate:2449	Reads:1	Hits:3	Allocated_reads:0.333333333333333	Strand:+
TTGATGAGTATTATTAGTAGATTATGT
>Location:NODE_268840_length_12752_cov_27.436010	Coordinate:2449	Reads:1	Hits:3	Allocated_reads:0.333333333333333	Strand:+
TTGATGAGTATTATTAGTAGATTATGTT
>Location:NODE_268840_length_12752_cov_27.436010	Coordinate:2450	Reads:1	Hits:3	Allocated_reads:0.333333333333333	Strand:-
TGAACATAATCTACTAATAATACTCATCA
>Location:NODE_268840_length_12752_cov_27.436010	Coordinate:2451	Reads:1	Hits:3	Allocated_reads:0.333333333333333	Strand:-
TGTGAACATAATCTACTAATAATACTCATC
>Location:NODE_268840_length_12752_cov_27.436010	Coordinate:2455	Reads:1	Hits:3	Allocated_reads:0.333333333333333	Strand:-
TACATGTGAACATAATCTACTAATAATACT
>Location:NODE_268840_length_12752_cov_27.436010	Coordinate:2457	Reads:2	Hits:3	Allocated_reads:0.666666666666667	Strand:-
TTACATGTGAACATAATCTACTAATAATA
>Location:NODE_268840_length_12752_cov_27.436010	Coordinate:2457	Reads:1	Hits:3	Allocated_reads:0.333333333333333	Strand:-
TTTTACATGTGAACATAATCTACTAATAATA
>Location:NODE_268840_length_12752_cov_27.436010	Coordinate:2459	Reads:1	Hits:3	Allocated_reads:0.333333333333333	Strand:-
TTTTACATGTGAACATAATCTACTAAAAA
>Location:NODE_268840_length_12752_cov_27.436010	Coordinate:2460	Reads:1	Hits:3	Allocated_reads:0.333333333333333	Strand:-
TTTTACATGTGAACATAATCTACTAATA
>Location:NODE_268840_length_12752_cov_27.436010	Coordinate:2461	Reads:1	Hits:3	Allocated_reads:0.333333333333333	Strand:-
TTTTACATGTGAACATAATCTACTAAT
>Location:NODE_268840_length_12752_cov_27.436010	Coordinate:2463	Reads:1	Hits:3	Allocated_reads:0.333333333333333	Strand:+
TAGTAGATTATGTTCACATGTAAAATA
>Location:NODE_268840_length_12752_cov_27.436010	Coordinate:2463	Reads:1	Hits:3	Allocated_reads:0.333333333333333	Strand:+
TAGTAGATTATGTTCACATGTAAAATAT
>Location:NODE_268840_length_12752_cov_27.436010	Coordinate:2463	Reads:2	Hits:3	Allocated_reads:0.666666666666667	Strand:+
TAGTAGATTATGTTCACATGTAAAATATT
>Location:NODE_268840_length_12752_cov_27.436010	Coordinate:2479	Reads:1	Hits:3	Allocated_reads:0.333333333333333	Strand:-
TTACATTTGATATGAATATTTTACATG
>Location:NODE_268840_length_12752_cov_27.436010	Coordinate:2490	Reads:1	Hits:3	Allocated_reads:0.333333333333333	Strand:-
TGGGCAGTGTGTAATTTTACATTTGATATGAA
>Location:NODE_268840_length_12752_cov_27.436010	Coordinate:2492	Reads:1	Hits:3	Allocated_reads:0.333333333333333	Strand:-
TGGGCAGTGTGTAATTTTACATTTGATATG
>Location:NODE_268840_length_12752_cov_27.436010	Coordinate:2493	Reads:2	Hits:3	Allocated_reads:0.666666666666667	Strand:-
TGGGCAGTGTGTAATTTTACATTTGATAT
>Location:NODE_268840_length_12752_cov_27.436010	Coordinate:2494	Reads:1	Hits:3	Allocated_reads:0.333333333333333	Strand:-
GCATTGGGCAGTGTGTAATTTTACATTTGATA
>Location:NODE_268840_length_12752_cov_27.436010	Coordinate:2494	Reads:2	Hits:3	Allocated_reads:0.666666666666667	Strand:-
TGGGCAGTGTGTAATTTTACATTTGATA
>Location:NODE_268840_length_12752_cov_27.436010	Coordinate:2494	Reads:1	Hits:3	Allocated_reads:0.333333333333333	Strand:-
TTGGGCAGTGTGTAATTTTACATTTGATA
>Location:NODE_268840_length_12752_cov_27.436010	Coordinate:2495	Reads:1	Hits:3	Allocated_reads:0.333333333333333	Strand:+
ATCAAATGTAAAATTACACACTGCCCAATG
>Location:NODE_268840_length_12752_cov_27.436010	Coordinate:2496	Reads:1	Hits:3	Allocated_reads:0.333333333333333	Strand:+
TCAAATGTAAAATTACACACTGCCC
>Location:NODE_268840_length_12752_cov_27.436010	Coordinate:2498	Reads:1	Hits:3	Allocated_reads:0.333333333333333	Strand:-
AGCATTGGGCAGTGTGTAATTTTACATTT
>Location:NODE_268840_length_12752_cov_27.436010	Coordinate:2498	Reads:1	Hits:3	Allocated_reads:0.333333333333333	Strand:-
GTCAGCATTGGGCAGTGTGTAATTTTACATTT
>Location:NODE_268840_length_12752_cov_27.436010	Coordinate:2499	Reads:1	Hits:3	Allocated_reads:0.333333333333333	Strand:-
AGCATTGGGCAGTGTGTAATTGTACATT
>Location:NODE_268840_length_12752_cov_27.436010	Coordinate:2499	Reads:58	Hits:3	Allocated_reads:19.3333333333333	Strand:-
AGCATTGGGCAGTGTGTAATTTTACATT
>Location:NODE_268840_length_12752_cov_27.436010	Coordinate:2499	Reads:1	Hits:3	Allocated_reads:0.333333333333333	Strand:-
AGTCAGCATTGGGCAGTGTGTAATTTTACATT
>Location:NODE_268840_length_12752_cov_27.436010	Coordinate:2499	Reads:1	Hits:3	Allocated_reads:0.333333333333333	Strand:-
ATTGGGCAGTGTGTAATTTTACATT
>Location:NODE_268840_length_12752_cov_27.436010	Coordinate:2499	Reads:5	Hits:3	Allocated_reads:1.66666666666667	Strand:-
CAGCATTGGGCAGTGTGTAATTTTACATT
>Location:NODE_268840_length_12752_cov_27.436010	Coordinate:2499	Reads:2	Hits:3	Allocated_reads:0.666666666666667	Strand:-
GCATTGGGCAGTGTGTAATTTTACATT
>Location:NODE_268840_length_12752_cov_27.436010	Coordinate:2499	Reads:1	Hits:3	Allocated_reads:0.333333333333333	Strand:-
GTCAGCATTGGGCAGTGTGTAATTTTACATT
>Location:NODE_268840_length_12752_cov_27.436010	Coordinate:2499	Reads:1	Hits:3	Allocated_reads:0.333333333333333	Strand:-
TCAGCATTGGGCAGTGTGTAATTGTACATT
>Location:NODE_268840_length_12752_cov_27.436010	Coordinate:2499	Reads:129	Hits:3	Allocated_reads:43	Strand:-
TCAGCATTGGGCAGTGTGTAATTTTACATT
>Location:NODE_268840_length_12752_cov_27.436010	Coordinate:2499	Reads:1	Hits:3	Allocated_reads:0.333333333333333	Strand:-
TTGGGCAGTGTGTAATTTTACATC
>Location:NODE_268840_length_12752_cov_27.436010	Coordinate:2499	Reads:3	Hits:3	Allocated_reads:1	Strand:-
TTGGGCAGTGTGTAATTTTACATT
>Location:NODE_268840_length_12752_cov_27.436010	Coordinate:2500	Reads:1	Hits:3	Allocated_reads:0.333333333333333	Strand:-
AGCATTGGGCAGTGTGTAATTTTACAT
>Location:NODE_268840_length_12752_cov_27.436010	Coordinate:2500	Reads:3	Hits:3	Allocated_reads:1	Strand:-
TCAGCATTGGGCAGTGTGTAATTTTACAT
>Location:NODE_268840_length_12752_cov_27.436010	Coordinate:2501	Reads:1	Hits:3	Allocated_reads:0.333333333333333	Strand:-
AGTCAGCATTGGGCAGTGTGTAATTTTACA
>Location:NODE_268840_length_12752_cov_27.436010	Coordinate:2501	Reads:1	Hits:3	Allocated_reads:0.333333333333333	Strand:-
GTCAGCATTGGGCAGTGTGTAATTTTACA
>Location:NODE_268840_length_12752_cov_27.436010	Coordinate:2501	Reads:1	Hits:3	Allocated_reads:0.333333333333333	Strand:-
TCAGCATTGGGCAGTGTGTAATTTTACA
>Location:NODE_268840_length_12752_cov_27.436010	Coordinate:2503	Reads:1	Hits:3	Allocated_reads:0.333333333333333	Strand:+
TAAAATTACACACTGCCCAATGCTGACT
>Location:NODE_268840_length_12752_cov_27.436010	Coordinate:2505	Reads:1	Hits:3	Allocated_reads:0.333333333333333	Strand:+
AAATTACACACTGCCCAATGCTGACTT
>Location:NODE_268840_length_12752_cov_27.436010	Coordinate:2506	Reads:1	Hits:3	Allocated_reads:0.333333333333333	Strand:-
AAAGTCAGCATTGGGCAGTGTGTAATT
>Location:NODE_268840_length_12752_cov_27.436010	Coordinate:2506	Reads:1	Hits:3	Allocated_reads:0.333333333333333	Strand:-
TAGGCAAAGTCAGCATTGGGCAGTGTGTAATT
>Location:NODE_268840_length_12752_cov_27.436010	Coordinate:2509	Reads:1	Hits:3	Allocated_reads:0.333333333333333	Strand:+
TACACACTGCCCAATGCTGACTTTGCCC
>Location:NODE_268840_length_12752_cov_27.436010	Coordinate:2510	Reads:1	Hits:3	Allocated_reads:0.333333333333333	Strand:-
TAGGCAAAGTCAGCATTGGGCAGTGTGG
>Location:NODE_268840_length_12752_cov_27.436010	Coordinate:2511	Reads:3	Hits:3	Allocated_reads:1	Strand:-
TAGGCAAAGTCAGCATTGGGCAGTGTG
>Location:NODE_268840_length_12752_cov_27.436010	Coordinate:2512	Reads:11	Hits:3	Allocated_reads:3.66666666666667	Strand:+
ACACTGCCCAATGCTGACTTTGCC
>Location:NODE_268840_length_12752_cov_27.436010	Coordinate:2512	Reads:3	Hits:3	Allocated_reads:1	Strand:+
ACACTGCCCAATGCTGACTTTGCCT
>Location:NODE_268840_length_12752_cov_27.436010	Coordinate:2512	Reads:1	Hits:3	Allocated_reads:0.333333333333333	Strand:+
ACACTGCCCAATGCTGACTTTGCCTA
>Location:NODE_268840_length_12752_cov_27.436010	Coordinate:2513	Reads:2	Hits:3	Allocated_reads:0.666666666666667	Strand:+
CACTGCCCAATGCTGACTTTGCCT
>Location:NODE_268840_length_12752_cov_27.436010	Coordinate:2513	Reads:1	Hits:3	Allocated_reads:0.333333333333333	Strand:+
CACTGCCCAATGCTGACTTTGCCTAC
>Location:NODE_268840_length_12752_cov_27.436010	Coordinate:2513	Reads:4	Hits:3	Allocated_reads:1.33333333333333	Strand:-
TAGGCAAAGTCAGCATTGGGCAGTG
>Location:NODE_268840_length_12752_cov_27.436010	Coordinate:2513	Reads:1	Hits:3	Allocated_reads:0.333333333333333	Strand:-
TGTAGGCAAAGTCAGCATTGGGCAGTG
>Location:NODE_268840_length_12752_cov_27.436010	Coordinate:2514	Reads:1	Hits:3	Allocated_reads:0.333333333333333	Strand:-
TAGGCAAAGTCAGCATTGGGCAGT
>Location:NODE_268840_length_12752_cov_27.436010	Coordinate:2514	Reads:4	Hits:3	Allocated_reads:1.33333333333333	Strand:-
TGCATTGTAGGCAAAGTCAGCATTGGGCAGT
>Location:NODE_268840_length_12752_cov_27.436010	Coordinate:2514	Reads:1	Hits:3	Allocated_reads:0.333333333333333	Strand:-
TGTAGGCAAAGTCAGCATTGGGCAGT
>Location:NODE_268840_length_12752_cov_27.436010	Coordinate:2515	Reads:1	Hits:3	Allocated_reads:0.333333333333333	Strand:-
TTGCATTGTAGGCAAAGTCAGCATTGGGCTC
>Location:NODE_268840_length_12752_cov_27.436010	Coordinate:2516	Reads:1	Hits:3	Allocated_reads:0.333333333333333	Strand:-
TGCATTGTAGGCAAAGTCAGCATTGGGCA
>Location:NODE_268840_length_12752_cov_27.436010	Coordinate:2516	Reads:1	Hits:3	Allocated_reads:0.333333333333333	Strand:-
TTGCATTGTAGGCAAAGTCAGCATTGGGCA
>Location:NODE_268840_length_12752_cov_27.436010	Coordinate:2517	Reads:2	Hits:3	Allocated_reads:0.666666666666667	Strand:-
TGCATTGTAGGCAAAGTCAGCATTGGGC
>Location:NODE_268840_length_12752_cov_27.436010	Coordinate:2517	Reads:2	Hits:3	Allocated_reads:0.666666666666667	Strand:-
TTGCATTGTAGGCAAAGTCAGCATTGGGC
>Location:NODE_268840_length_12752_cov_27.436010	Coordinate:2518	Reads:1	Hits:3	Allocated_reads:0.333333333333333	Strand:-
TGTTTGCATTGTAGGCAAAGTCAGCATTGGG
>Location:NODE_268840_length_12752_cov_27.436010	Coordinate:2518	Reads:1	Hits:3	Allocated_reads:0.333333333333333	Strand:-
TTGCATTGTAGGCAAAGTCAGCATTGGG
>Location:NODE_268840_length_12752_cov_27.436010	Coordinate:2518	Reads:1	Hits:3	Allocated_reads:0.333333333333333	Strand:-
TTTGCATTGTAGGCAAAGTCAGCATTGGG
>Location:NODE_268840_length_12752_cov_27.436010	Coordinate:2520	Reads:1	Hits:3	Allocated_reads:0.333333333333333	Strand:-
TGTTTGCATTGTAGGCAAAGTCAGCATTG
>Location:NODE_268840_length_12752_cov_27.436010	Coordinate:2520	Reads:1	Hits:3	Allocated_reads:0.333333333333333	Strand:-
TTTGTTTGCATTGTAGGCAAAGTCAGCATTA
>Location:NODE_268840_length_12752_cov_27.436010	Coordinate:2521	Reads:1	Hits:3	Allocated_reads:0.333333333333333	Strand:-
GTTTGCATTGTAGGCAAAGTCAGCATT
>Location:NODE_268840_length_12752_cov_27.436010	Coordinate:2521	Reads:1	Hits:3	Allocated_reads:0.333333333333333	Strand:-
TTGTTTGCATTGTAGGCAAAGTCAGCATT
>Location:NODE_268840_length_12752_cov_27.436010	Coordinate:2521	Reads:1	Hits:3	Allocated_reads:0.333333333333333	Strand:-
TTTGTTTGCATTGTAGGCAAAGTCAGCATT
>Location:NODE_268840_length_12752_cov_27.436010	Coordinate:2522	Reads:2	Hits:3	Allocated_reads:0.666666666666667	Strand:-
TGTTTGCATTGTAGGCAAAGTCAGCAT
>Location:NODE_268840_length_12752_cov_27.436010	Coordinate:2522	Reads:1	Hits:3	Allocated_reads:0.333333333333333	Strand:-
TTTGTTTGCATTGTAGGCAAAGTCAGCAT
>Location:NODE_268840_length_12752_cov_27.436010	Coordinate:2524	Reads:1	Hits:1	Allocated_reads:1	Strand:-
TTCTTTGTTTGCATTGTAGGCAAAGTCAGC
>Location:NODE_268840_length_12752_cov_27.436010	Coordinate:2524	Reads:2	Hits:3	Allocated_reads:0.666666666666667	Strand:-
TTGTTTGCATTGTAGGCAAAGTCAGC
>Location:NODE_268840_length_12752_cov_27.436010	Coordinate:2524	Reads:2	Hits:3	Allocated_reads:0.666666666666667	Strand:-
TTTGTTTGCATTGTAGGCAAAGTCAGC
>Location:NODE_268840_length_12752_cov_27.436010	Coordinate:2526	Reads:1	Hits:3	Allocated_reads:0.333333333333333	Strand:-
TTTGTTTGCATTGTAGGCAAAGTCT
>Location:NODE_268840_length_12752_cov_27.436010	Coordinate:2534	Reads:4	Hits:1	Allocated_reads:4	Strand:-
TACGTTTGCTTCTTTGTTTGCATTGTAGG
>Location:NODE_268840_length_12752_cov_27.436010	Coordinate:2539	Reads:1	Hits:1	Allocated_reads:1	Strand:-
CAATACGTTTGCTTCTTTGTTTGCATT
>Location:NODE_268840_length_12752_cov_27.436010	Coordinate:2544	Reads:1	Hits:1	Allocated_reads:1	Strand:+
AAACAAAGAAGCAAACGTATTGCATGCATT
>Location:NODE_268840_length_12752_cov_27.436010	Coordinate:2549	Reads:1	Hits:1	Allocated_reads:1	Strand:-
TATGAGAATTAATGCATGCAATACGTTTGCTTCTT
>Location:NODE_268840_length_12752_cov_27.436010	Coordinate:2550	Reads:7	Hits:1	Allocated_reads:7	Strand:-
TATGAGAATTAATGCATGCAATACGTTTGCTTCT
>Location:NODE_268840_length_12752_cov_27.436010	Coordinate:2551	Reads:1	Hits:1	Allocated_reads:1	Strand:-
TATGAGAATTAATGCATGCAATACGTTTGCTTG
>Location:NODE_268840_length_12752_cov_27.436010	Coordinate:2551	Reads:69	Hits:1	Allocated_reads:69	Strand:-
TATGAGAATTAATGCATGCAATACGTTTGCTTC
>Location:NODE_268840_length_12752_cov_27.436010	Coordinate:2551	Reads:6	Hits:1	Allocated_reads:6	Strand:-
TGAGAATTAATGCATGCAATACGTTTGCTTC
>Location:NODE_268840_length_12752_cov_27.436010	Coordinate:2552	Reads:2	Hits:1	Allocated_reads:2	Strand:-
TATGAGAATTAATGCATGCAATACGTTTGCTA
>Location:NODE_268840_length_12752_cov_27.436010	Coordinate:2552	Reads:32	Hits:1	Allocated_reads:32	Strand:-
TATGAGAATTAATGCATGCAATACGTTTGCTT
>Location:NODE_268840_length_12752_cov_27.436010	Coordinate:2552	Reads:4	Hits:1	Allocated_reads:4	Strand:-
TGAGAATTAATGCATGCAATACGTTTGCTT
>Location:NODE_268840_length_12752_cov_27.436010	Coordinate:2553	Reads:7	Hits:1	Allocated_reads:7	Strand:-
ATATGAGAATTAATGCATGCAATACGTTTGCT
>Location:NODE_268840_length_12752_cov_27.436010	Coordinate:2553	Reads:3	Hits:1	Allocated_reads:3	Strand:-
ATGAGAATTAATGCATGCAATACGTTTGCT
>Location:NODE_268840_length_12752_cov_27.436010	Coordinate:2553	Reads:1	Hits:1	Allocated_reads:1	Strand:-
TATGAGAATTAATGCATGCAATACGTTAGCT
>Location:NODE_268840_length_12752_cov_27.436010	Coordinate:2553	Reads:1	Hits:1	Allocated_reads:1	Strand:-
TATGAGAATTAATGCATGCAATACGTTCGCT
>Location:NODE_268840_length_12752_cov_27.436010	Coordinate:2553	Reads:1	Hits:1	Allocated_reads:1	Strand:-
TATGAGAATTAATGCATGCAATACGTTTGTA
>Location:NODE_268840_length_12752_cov_27.436010	Coordinate:2553	Reads:2	Hits:1	Allocated_reads:2	Strand:-
TATGAGAATTAATGCATGCAATACGTTTGCA
>Location:NODE_268840_length_12752_cov_27.436010	Coordinate:2553	Reads:2	Hits:1	Allocated_reads:2	Strand:-
TATGAGAATTAATGCATGCAATACGTTTGCC
>Location:NODE_268840_length_12752_cov_27.436010	Coordinate:2553	Reads:2	Hits:1	Allocated_reads:2	Strand:-
TATGAGAATTAATGCATGCAATACGTTTGCG
>Location:NODE_268840_length_12752_cov_27.436010	Coordinate:2553	Reads:603	Hits:1	Allocated_reads:603	Strand:-
TATGAGAATTAATGCATGCAATACGTTTGCT
>Location:NODE_268840_length_12752_cov_27.436010	Coordinate:2553	Reads:25	Hits:1	Allocated_reads:25	Strand:-
TGAGAATTAATGCATGCAATACGTTTGCT
>Location:NODE_268840_length_12752_cov_27.436010	Coordinate:2554	Reads:3	Hits:1	Allocated_reads:3	Strand:-
AATATGAGAATTAATGCATGCAATACGTTTGC
>Location:NODE_268840_length_12752_cov_27.436010	Coordinate:2554	Reads:22	Hits:1	Allocated_reads:22	Strand:-
ATATGAGAATTAATGCATGCAATACGTTTGC
>Location:NODE_268840_length_12752_cov_27.436010	Coordinate:2554	Reads:9	Hits:1	Allocated_reads:9	Strand:-
ATGAGAATTAATGCATGCAATACGTTTGC
>Location:NODE_268840_length_12752_cov_27.436010	Coordinate:2554	Reads:1	Hits:1	Allocated_reads:1	Strand:-
TATGAGAATTAATGCATGCAATAAGTTTGC
>Location:NODE_268840_length_12752_cov_27.436010	Coordinate:2554	Reads:1	Hits:1	Allocated_reads:1	Strand:-
TATGAGAATTAATGCATGCAATACGCTTGC
>Location:NODE_268840_length_12752_cov_27.436010	Coordinate:2554	Reads:1	Hits:1	Allocated_reads:1	Strand:-
TATGAGAATTAATGCATGCAATACGTATGC
>Location:NODE_268840_length_12752_cov_27.436010	Coordinate:2554	Reads:1	Hits:1	Allocated_reads:1	Strand:-
TATGAGAATTAATGCATGCAATACGTCTGC
>Location:NODE_268840_length_12752_cov_27.436010	Coordinate:2554	Reads:1	Hits:1	Allocated_reads:1	Strand:-
TATGAGAATTAATGCATGCAATACGTTAGC
>Location:NODE_268840_length_12752_cov_27.436010	Coordinate:2554	Reads:1	Hits:1	Allocated_reads:1	Strand:-
TATGAGAATTAATGCATGCAATACGTTTGA
>Location:NODE_268840_length_12752_cov_27.436010	Coordinate:2554	Reads:1	Hits:1	Allocated_reads:1	Strand:-
TATGAGAATTAATGCATGCAATAGGTTTGC
>Location:NODE_268840_length_12752_cov_27.436010	Coordinate:2554	Reads:1	Hits:1	Allocated_reads:1	Strand:-
TATGAGAATTAATGCATGCAATGCGTTTGC
>Location:NODE_268840_length_12752_cov_27.436010	Coordinate:2554	Reads:1	Hits:1	Allocated_reads:1	Strand:-
TATGAGAATTAATGCATGCAGTACGTTTGC
>Location:NODE_268840_length_12752_cov_27.436010	Coordinate:2554	Reads:1	Hits:1	Allocated_reads:1	Strand:-
TATGAGAATTAATGCATGTAATACGTTTGC
>Location:NODE_268840_length_12752_cov_27.436010	Coordinate:2554	Reads:2068	Hits:1	Allocated_reads:2068	Strand:-
TATGAGAATTAATGCATGCAATACGTTTGC
>Location:NODE_268840_length_12752_cov_27.436010	Coordinate:2554	Reads:4	Hits:1	Allocated_reads:4	Strand:-
TATGAGAATTAATGCATGCAATACGTTTGT
>Location:NODE_268840_length_12752_cov_27.436010	Coordinate:2554	Reads:24	Hits:1	Allocated_reads:24	Strand:-
TGAGAATTAATGCATGCAATACGTTTGC
>Location:NODE_268840_length_12752_cov_27.436010	Coordinate:2555	Reads:1	Hits:1	Allocated_reads:1	Strand:-
ATATGAGAATTAATGCATGCAATACGTTTG
>Location:NODE_268840_length_12752_cov_27.436010	Coordinate:2555	Reads:1	Hits:1	Allocated_reads:1	Strand:-
ATGAGAATTAATGCATGCAATACGTTTG
>Location:NODE_268840_length_12752_cov_27.436010	Coordinate:2555	Reads:26	Hits:1	Allocated_reads:26	Strand:-
TATGAGAATTAATGCATGCAATACGTTTG
>Location:NODE_268840_length_12752_cov_27.436010	Coordinate:2555	Reads:5	Hits:1	Allocated_reads:5	Strand:-
TATGAGAATTAATGCATGCAATACGTTGC
>Location:NODE_268840_length_12752_cov_27.436010	Coordinate:2555	Reads:1	Hits:1	Allocated_reads:1	Strand:-
TGAGAATTAATGCATGCAATACGTTTG
>Location:NODE_268840_length_12752_cov_27.436010	Coordinate:2556	Reads:1	Hits:1	Allocated_reads:1	Strand:-
ATATGAGAATTAATGCATGCAATACGTTT
>Location:NODE_268840_length_12752_cov_27.436010	Coordinate:2556	Reads:1	Hits:1	Allocated_reads:1	Strand:-
ATGAGAATTAATGCATGCAATACGTTT
>Location:NODE_268840_length_12752_cov_27.436010	Coordinate:2556	Reads:1	Hits:1	Allocated_reads:1	Strand:-
TATGAGAATTAATGCATGCAATACGTTA
>Location:NODE_268840_length_12752_cov_27.436010	Coordinate:2556	Reads:1	Hits:2	Allocated_reads:0.5	Strand:-
TATGAGAATTAATGCATGCAATAGGTTT
>Location:NODE_268840_length_12752_cov_27.436010	Coordinate:2556	Reads:56	Hits:1	Allocated_reads:56	Strand:-
TATGAGAATTAATGCATGCAATACGTTT
>Location:NODE_268840_length_12752_cov_27.436010	Coordinate:2556	Reads:1	Hits:1	Allocated_reads:1	Strand:-
TGAGAATTAATGCATGCAATACGTTT
>Location:NODE_268840_length_12752_cov_27.436010	Coordinate:2557	Reads:8	Hits:1	Allocated_reads:8	Strand:-
AAATATGAGAATTAATGCATGCAATACGTT
>Location:NODE_268840_length_12752_cov_27.436010	Coordinate:2557	Reads:11	Hits:1	Allocated_reads:11	Strand:-
AATATGAGAATTAATGCATGCAATACGTT
>Location:NODE_268840_length_12752_cov_27.436010	Coordinate:2557	Reads:55	Hits:1	Allocated_reads:55	Strand:-
ATATGAGAATTAATGCATGCAATACGTT
>Location:NODE_268840_length_12752_cov_27.436010	Coordinate:2557	Reads:1	Hits:1	Allocated_reads:1	Strand:-
ATGAGAATTAATGCATGCAATACGGT
>Location:NODE_268840_length_12752_cov_27.436010	Coordinate:2557	Reads:5	Hits:1	Allocated_reads:5	Strand:-
ATGAGAATTAATGCATGCAATACGTT
>Location:NODE_268840_length_12752_cov_27.436010	Coordinate:2557	Reads:1	Hits:1	Allocated_reads:1	Strand:-
GAAATATGAGAATTAATGCATGCAATACGTT
>Location:NODE_268840_length_12752_cov_27.436010	Coordinate:2557	Reads:1	Hits:1	Allocated_reads:1	Strand:-
TATGAGAATTAATGCATGCAATAAGTT
>Location:NODE_268840_length_12752_cov_27.436010	Coordinate:2557	Reads:1	Hits:1	Allocated_reads:1	Strand:-
TATGAGAATTAATGCATGCAATACGAT
>Location:NODE_268840_length_12752_cov_27.436010	Coordinate:2557	Reads:1	Hits:1	Allocated_reads:1	Strand:-
TATGAGAATTAATGCATGCAATACGTG
>Location:NODE_268840_length_12752_cov_27.436010	Coordinate:2557	Reads:706	Hits:1	Allocated_reads:706	Strand:-
TATGAGAATTAATGCATGCAATACGTT
>Location:NODE_268840_length_12752_cov_27.436010	Coordinate:2557	Reads:1	Hits:1	Allocated_reads:1	Strand:-
TGAAATATGAGAATTAATGCATGCAATACGTT
>Location:NODE_268840_length_12752_cov_27.436010	Coordinate:2557	Reads:1	Hits:1	Allocated_reads:1	Strand:-
TGAGAATTAATGCATGCAATACGTT
>Location:NODE_268840_length_12752_cov_27.436010	Coordinate:2558	Reads:2	Hits:1	Allocated_reads:2	Strand:-
AAATATGAGAATTAATGCATGCAATACGT
>Location:NODE_268840_length_12752_cov_27.436010	Coordinate:2558	Reads:1	Hits:1	Allocated_reads:1	Strand:-
AATATGAGAATTAATGCATGCAATACGT
>Location:NODE_268840_length_12752_cov_27.436010	Coordinate:2558	Reads:1	Hits:1	Allocated_reads:1	Strand:-
ATATGAGAATTAATGCATGCAATACGG
>Location:NODE_268840_length_12752_cov_27.436010	Coordinate:2558	Reads:26	Hits:1	Allocated_reads:26	Strand:-
TATGAGAATTAATGCATGCAATACGT
>Location:NODE_268840_length_12752_cov_27.436010	Coordinate:2559	Reads:1	Hits:1	Allocated_reads:1	Strand:-
AAATATGAGAATTAATGCATGCAATACG
>Location:NODE_268840_length_12752_cov_27.436010	Coordinate:2559	Reads:2	Hits:1	Allocated_reads:2	Strand:-
AATATGAGAATTAATGCATGCAATACG
>Location:NODE_268840_length_12752_cov_27.436010	Coordinate:2559	Reads:4	Hits:1	Allocated_reads:4	Strand:-
TATGAGAATTAATGCATGCAATACG
>Location:NODE_268840_length_12752_cov_27.436010	Coordinate:2560	Reads:1	Hits:1	Allocated_reads:1	Strand:-
TATGAGAATTAATGCATGCAATAC
>Location:NODE_268840_length_12752_cov_27.436010	Coordinate:2561	Reads:1	Hits:1	Allocated_reads:1	Strand:-
ACAGTGAAATATGAGAATTAATGCATGCAATA
>Location:NODE_268840_length_12752_cov_27.436010	Coordinate:2561	Reads:1	Hits:1	Allocated_reads:1	Strand:-
TGAAATATGAGAATTAATGCATGCAATA
>Location:NODE_268840_length_12752_cov_27.436010	Coordinate:2562	Reads:1	Hits:2	Allocated_reads:0.5	Strand:-
CAGTGAAATATGAGAATTAATGCATGCAAT
>Location:NODE_268840_length_12752_cov_27.436010	Coordinate:2563	Reads:1	Hits:2	Allocated_reads:0.5	Strand:-
AACAGTGAAATATGAGAATTAATGCATGCAA
>Location:NODE_268840_length_12752_cov_27.436010	Coordinate:2563	Reads:1	Hits:2	Allocated_reads:0.5	Strand:-
ACAGTGAAATATGAGAATTAATGCATGCAA
>Location:NODE_268840_length_12752_cov_27.436010	Coordinate:2563	Reads:4	Hits:2	Allocated_reads:2	Strand:-
TAACAGTGAAATATGAGAATTAATGCATGCAA
>Location:NODE_268840_length_12752_cov_27.436010	Coordinate:2564	Reads:2	Hits:2	Allocated_reads:1	Strand:-
ACAGTGAAATATGAGAATTAATGCATGCA
>Location:NODE_268840_length_12752_cov_27.436010	Coordinate:2564	Reads:17	Hits:2	Allocated_reads:8.5	Strand:-
TAACAGTGAAATATGAGAATTAATGCATGCA
>Location:NODE_268840_length_12752_cov_27.436010	Coordinate:2565	Reads:10	Hits:2	Allocated_reads:5	Strand:-
TAACAGTGAAATATGAGAATTAATGCATGC
>Location:NODE_268840_length_12752_cov_27.436010	Coordinate:2566	Reads:1	Hits:2	Allocated_reads:0.5	Strand:-
AACAGTGAAATATGAGAATTAATGCATG
>Location:NODE_268840_length_12752_cov_27.436010	Coordinate:2566	Reads:1	Hits:2	Allocated_reads:0.5	Strand:-
AGTAACAGTGAAATATGAGAATTAATGCATG
>Location:NODE_268840_length_12752_cov_27.436010	Coordinate:2566	Reads:1	Hits:2	Allocated_reads:0.5	Strand:-
CAGTGAAATATGAGAATTAATGCATG
>Location:NODE_268840_length_12752_cov_27.436010	Coordinate:2566	Reads:1	Hits:2	Allocated_reads:0.5	Strand:-
GTAACAGTGAAATATGAGAATTAATGCATG
>Location:NODE_268840_length_12752_cov_27.436010	Coordinate:2566	Reads:42	Hits:2	Allocated_reads:21	Strand:-
TAACAGTGAAATATGAGAATTAATGCATG
>Location:NODE_268840_length_12752_cov_27.436010	Coordinate:2567	Reads:4	Hits:2	Allocated_reads:2	Strand:-
TAACAGTGAAATATGAGAATTAATGCAT
>Location:NODE_268840_length_12752_cov_27.436010	Coordinate:2568	Reads:1	Hits:2	Allocated_reads:0.5	Strand:-
AACAGTGAAATATGAGAATTAATGCA
>Location:NODE_268840_length_12752_cov_27.436010	Coordinate:2568	Reads:4	Hits:2	Allocated_reads:2	Strand:-
AAGTAACAGTGAAATATGAGAATTAATGCA
>Location:NODE_268840_length_12752_cov_27.436010	Coordinate:2568	Reads:3	Hits:2	Allocated_reads:1.5	Strand:-
AGTAACAGTGAAATATGAGAATTAATGCA
>Location:NODE_268840_length_12752_cov_27.436010	Coordinate:2568	Reads:3	Hits:2	Allocated_reads:1.5	Strand:-
CAGTGAAATATGAGAATTAATGCA
>Location:NODE_268840_length_12752_cov_27.436010	Coordinate:2568	Reads:5	Hits:2	Allocated_reads:2.5	Strand:-
GTAACAGTGAAATATGAGAATTAATGCA
>Location:NODE_268840_length_12752_cov_27.436010	Coordinate:2568	Reads:48	Hits:2	Allocated_reads:24	Strand:-
TAACAGTGAAATATGAGAATTAATGCA
>Location:NODE_268840_length_12752_cov_27.436010	Coordinate:2569	Reads:1	Hits:2	Allocated_reads:0.5	Strand:-
AACAGTGAAATATGAGAATTAATGC
>Location:NODE_268840_length_12752_cov_27.436010	Coordinate:2569	Reads:1	Hits:2	Allocated_reads:0.5	Strand:-
ACAGTGAAATATGAGAATTAATGC
>Location:NODE_268840_length_12752_cov_27.436010	Coordinate:2569	Reads:1	Hits:2	Allocated_reads:0.5	Strand:-
AGTAACAGTGAAATATGAGAATTAATGC
>Location:NODE_268840_length_12752_cov_27.436010	Coordinate:2569	Reads:5	Hits:2	Allocated_reads:2.5	Strand:-
GTAACAGTGAAATATGAGAATTAATGC
>Location:NODE_268840_length_12752_cov_27.436010	Coordinate:2569	Reads:16	Hits:2	Allocated_reads:8	Strand:-
TAACAGTGAAATATGAGAATTAATGC
>Location:NODE_268840_length_12752_cov_27.436010	Coordinate:2570	Reads:2	Hits:2	Allocated_reads:1	Strand:-
AAGTAACAGTGAAATATGAGAATTAATG
>Location:NODE_268840_length_12752_cov_27.436010	Coordinate:2570	Reads:1	Hits:2	Allocated_reads:0.5	Strand:-
GTAACAGTGAAATATGAGAATTAATG
>Location:NODE_268840_length_12752_cov_27.436010	Coordinate:2570	Reads:1	Hits:2	Allocated_reads:0.5	Strand:-
TAACAGTGAAATATGAGAATTAATG
>Location:NODE_268840_length_12752_cov_27.436010	Coordinate:2571	Reads:1	Hits:2	Allocated_reads:0.5	Strand:-
AAAGTAACAGTGAAATATGAGAATTAAT
>Location:NODE_268840_length_12752_cov_27.436010	Coordinate:2571	Reads:1	Hits:2	Allocated_reads:0.5	Strand:-
AAGTAACAGTGAAATATGAGAATTAAT
>Location:NODE_268840_length_12752_cov_27.436010	Coordinate:2571	Reads:1	Hits:2	Allocated_reads:0.5	Strand:-
TAACAGTGAAATATGAGAATTAAT
>Location:NODE_268840_length_12752_cov_27.436010	Coordinate:2572	Reads:1	Hits:2	Allocated_reads:0.5	Strand:-
AGTAACAGTGAAATATGAGAATTAA
>Location:NODE_268840_length_12752_cov_27.436010	Coordinate:2572	Reads:1	Hits:2	Allocated_reads:0.5	Strand:+
TTAATTCTCATATTTCACTGTTACT
>Location:NODE_268840_length_12752_cov_27.436010	Coordinate:2574	Reads:2	Hits:2	Allocated_reads:1	Strand:+
AATTCTCATATTTCACTGTTACTTT
>Location:NODE_268840_length_12752_cov_27.436010	Coordinate:2574	Reads:1	Hits:2	Allocated_reads:0.5	Strand:+
AATTCTCATATTTCACTGTTACTTTT
>Location:NODE_268840_length_12752_cov_27.436010	Coordinate:2575	Reads:1	Hits:3	Allocated_reads:0.333333333333333	Strand:-
TGAAAAGTAACAGTGAAATATGAGAAT
>Location:NODE_268840_length_12752_cov_27.436010	Coordinate:2575	Reads:2	Hits:3	Allocated_reads:0.666666666666667	Strand:-
TTGAAAAGTAACAGTGAAATATGAGAAT
>Location:NODE_268840_length_12752_cov_27.436010	Coordinate:2582	Reads:1	Hits:3	Allocated_reads:0.333333333333333	Strand:+
TATTTCACTGTTACTTTTCAAAGGCT
>Location:NODE_268840_length_12752_cov_27.436010	Coordinate:2582	Reads:2	Hits:3	Allocated_reads:0.666666666666667	Strand:+
TATTTCACTGTTACTTTTCAAAGGCTCAAG
>Location:NODE_268840_length_12752_cov_27.436010	Coordinate:2585	Reads:8	Hits:3	Allocated_reads:2.66666666666667	Strand:+
TTCACTGTTACTTTTCAAAGGCTCAAG
>Location:NODE_268840_length_12752_cov_27.436010	Coordinate:2585	Reads:5	Hits:3	Allocated_reads:1.66666666666667	Strand:+
TTCACTGTTACTTTTCAAAGGCTCAAGG
>Location:NODE_268840_length_12752_cov_27.436010	Coordinate:2586	Reads:1	Hits:3	Allocated_reads:0.333333333333333	Strand:+
TCACTGTTACTTTTCAAAGGCTCGAG
>Location:NODE_268840_length_12752_cov_27.436010	Coordinate:2587	Reads:1	Hits:2	Allocated_reads:0.5	Strand:-
TTCTTGGTCCTTGAGCCTTTGAAAAGTAACAGTT
>Location:NODE_268840_length_12752_cov_27.436010	Coordinate:2588	Reads:2	Hits:3	Allocated_reads:0.666666666666667	Strand:-
TTGGTCCTTGAGCCTTTGAAAAGTAACAGT
>Location:NODE_268840_length_12752_cov_27.436010	Coordinate:2589	Reads:1	Hits:2	Allocated_reads:0.5	Strand:-
TCTTGGTCCTTGAGCCTTTGAAAAGTAACAG
>Location:NODE_268840_length_12752_cov_27.436010	Coordinate:2590	Reads:1	Hits:3	Allocated_reads:0.333333333333333	Strand:-
TTGGTCCTTGAGCCTTTGAAAAGTAACA
>Location:NODE_268840_length_12752_cov_27.436010	Coordinate:2591	Reads:1	Hits:3	Allocated_reads:0.333333333333333	Strand:-
TTGGTCCTTGAGCCTTTGAAAAGTAAC
>Location:NODE_268840_length_12752_cov_27.436010	Coordinate:2592	Reads:1	Hits:2	Allocated_reads:0.5	Strand:-
TCTTGGTCCTTGAGCCTTTGAAAAGTAA
>Location:NODE_268840_length_12752_cov_27.436010	Coordinate:2592	Reads:1	Hits:3	Allocated_reads:0.333333333333333	Strand:+
TTACTTTTCAAAGGCTCAAGGACC
>Location:NODE_268840_length_12752_cov_27.436010	Coordinate:2594	Reads:1	Hits:2	Allocated_reads:0.5	Strand:-
GAATTCTTGGTCCTTGAGCCTTTGAAAAGT
>Location:NODE_268840_length_12752_cov_27.436010	Coordinate:2594	Reads:2	Hits:2	Allocated_reads:1	Strand:-
TCCCAGAATTCTTGGTCCTTGAGCCTTTGAAAAGT
>Location:NODE_268840_length_12752_cov_27.436010	Coordinate:2594	Reads:1	Hits:2	Allocated_reads:0.5	Strand:-
TCTTGGTCCTTGAGCCTTTGAAAAGT
>Location:NODE_268840_length_12752_cov_27.436010	Coordinate:2595	Reads:1	Hits:2	Allocated_reads:0.5	Strand:-
GAATTCTTGGTCCTTGAGCCTTTGAAAAG
>Location:NODE_268840_length_12752_cov_27.436010	Coordinate:2595	Reads:1	Hits:2	Allocated_reads:0.5	Strand:-
TCCCAGAATTCTTGGTCCTTGAGCCTTTGAAAAT
>Location:NODE_268840_length_12752_cov_27.436010	Coordinate:2595	Reads:6	Hits:2	Allocated_reads:3	Strand:-
TCCCAGAATTCTTGGTCCTTGAGCCTTTGAAAAG
>Location:NODE_268840_length_12752_cov_27.436010	Coordinate:2595	Reads:3	Hits:2	Allocated_reads:1.5	Strand:-
TCTTGGTCCTTGAGCCTTTGAAAAG
>Location:NODE_268840_length_12752_cov_27.436010	Coordinate:2595	Reads:1	Hits:2	Allocated_reads:0.5	Strand:-
TTCTTGGTCCTTGAGCCTTTGAAAAG
>Location:NODE_268840_length_12752_cov_27.436010	Coordinate:2596	Reads:2	Hits:2	Allocated_reads:1	Strand:-
TCCCAGAATTCTTGGTCCTTGAGCCTTTGAAAA
>Location:NODE_268840_length_12752_cov_27.436010	Coordinate:2596	Reads:2	Hits:2	Allocated_reads:1	Strand:-
TCCCAGAATTCTTGGTCCTTGAGCCTTTGAAAT
>Location:NODE_268840_length_12752_cov_27.436010	Coordinate:2596	Reads:1	Hits:2	Allocated_reads:0.5	Strand:-
TTCCCAGAATTCTTGGTCCTTGAGCCTTTGAAAA
>Location:NODE_268840_length_12752_cov_27.436010	Coordinate:2597	Reads:1	Hits:2	Allocated_reads:0.5	Strand:-
TCCCAGAATTCTTGGTCCTTGAGCCTTTGAAT
>Location:NODE_268840_length_12752_cov_27.436010	Coordinate:2597	Reads:2	Hits:2	Allocated_reads:1	Strand:-
TCCCAGAATTCTTGGTCCTTGAGCCTTTGAAA
>Location:NODE_268840_length_12752_cov_27.436010	Coordinate:2598	Reads:1	Hits:2	Allocated_reads:0.5	Strand:-
ATTCTTGGTCCTTGAGCCTTTGAA
>Location:NODE_268840_length_12752_cov_27.436010	Coordinate:2598	Reads:1	Hits:2	Allocated_reads:0.5	Strand:-
CAGAATTCTTGGTCCTTGAGCCTTTGAA
>Location:NODE_268840_length_12752_cov_27.436010	Coordinate:2598	Reads:1	Hits:2	Allocated_reads:0.5	Strand:-
CCCAGAATTCTTGGTCCTTGAGCCTTTGAA
>Location:NODE_268840_length_12752_cov_27.436010	Coordinate:2598	Reads:10	Hits:2	Allocated_reads:5	Strand:-
TCCCAGAATTCTTGGTCCTTGAGCCTTTGAA
>Location:NODE_268840_length_12752_cov_27.436010	Coordinate:2599	Reads:3	Hits:2	Allocated_reads:1.5	Strand:-
CCAGAATTCTTGGTCCTTGAGCCTTTGA
>Location:NODE_268840_length_12752_cov_27.436010	Coordinate:2599	Reads:5	Hits:2	Allocated_reads:2.5	Strand:-
CCCAGAATTCTTGGTCCTTGAGCCTTTGA
>Location:NODE_268840_length_12752_cov_27.436010	Coordinate:2599	Reads:2	Hits:2	Allocated_reads:1	Strand:+
TCAAAGGCTCAAGGACCAAGAATTCT
>Location:NODE_268840_length_12752_cov_27.436010	Coordinate:2599	Reads:1	Hits:2	Allocated_reads:0.5	Strand:-
TCCCAGAATTCTTGGTCCTTGAGCATTTGA
>Location:NODE_268840_length_12752_cov_27.436010	Coordinate:2599	Reads:1	Hits:2	Allocated_reads:0.5	Strand:-
TCCCAGAATTCTTGGTCCTTGAGCCCTTGA
>Location:NODE_268840_length_12752_cov_27.436010	Coordinate:2599	Reads:1	Hits:2	Allocated_reads:0.5	Strand:-
TCCCAGAATTCTTGGTCCTTGAGCCTTTTG
>Location:NODE_268840_length_12752_cov_27.436010	Coordinate:2599	Reads:1	Hits:2	Allocated_reads:0.5	Strand:-
TCCCAGAATTCTTGGTCCTTGAGGCTTTGA
>Location:NODE_268840_length_12752_cov_27.436010	Coordinate:2599	Reads:13	Hits:2	Allocated_reads:6.5	Strand:-
TCCCAGAATTCTTGGTCCTTGAGCCTTTGT
>Location:NODE_268840_length_12752_cov_27.436010	Coordinate:2599	Reads:315	Hits:2	Allocated_reads:157.5	Strand:-
TCCCAGAATTCTTGGTCCTTGAGCCTTTGA
>Location:NODE_268840_length_12752_cov_27.436010	Coordinate:2599	Reads:1	Hits:2	Allocated_reads:0.5	Strand:-
TTCCCAGAATTCTTGGTCCTTGAGCCTTTGT
>Location:NODE_268840_length_12752_cov_27.436010	Coordinate:2599	Reads:8	Hits:2	Allocated_reads:4	Strand:-
TTCCCAGAATTCTTGGTCCTTGAGCCTTTGA
>Location:NODE_268840_length_12752_cov_27.436010	Coordinate:2600	Reads:2	Hits:2	Allocated_reads:1	Strand:+
CAAAGGCTCAAGGACCAAGAATTCT
>Location:NODE_268840_length_12752_cov_27.436010	Coordinate:2600	Reads:1	Hits:2	Allocated_reads:0.5	Strand:-
CCAGAATTCTTGGTCCTTGAGCCTTTG
>Location:NODE_268840_length_12752_cov_27.436010	Coordinate:2600	Reads:2	Hits:2	Allocated_reads:1	Strand:-
CCCAGAATTCTTGGTCCTTGAGCCTTTG
>Location:NODE_268840_length_12752_cov_27.436010	Coordinate:2600	Reads:1	Hits:2	Allocated_reads:0.5	Strand:-
TCCCAGAATTCTTGGTCCTCGAGCCTTTG
>Location:NODE_268840_length_12752_cov_27.436010	Coordinate:2600	Reads:1	Hits:2	Allocated_reads:0.5	Strand:-
TCCCAGAATTCTTGGTCCTTGAGCCCTTT
>Location:NODE_268840_length_12752_cov_27.436010	Coordinate:2600	Reads:2	Hits:2	Allocated_reads:1	Strand:-
TCCCAGAATTCTTGGTCCTTGAGCCTTAA
>Location:NODE_268840_length_12752_cov_27.436010	Coordinate:2600	Reads:9	Hits:2	Allocated_reads:4.5	Strand:-
TCCCAGAATTCTTGGTCCTTGAGCCTTTT
>Location:NODE_268840_length_12752_cov_27.436010	Coordinate:2600	Reads:99	Hits:2	Allocated_reads:49.5	Strand:-
TCCCAGAATTCTTGGTCCTTGAGCCTTTG
>Location:NODE_268840_length_12752_cov_27.436010	Coordinate:2600	Reads:1	Hits:2	Allocated_reads:0.5	Strand:-
TTCCCAGAATTCTTGGTCCTTGAGCCTTTT
>Location:NODE_268840_length_12752_cov_27.436010	Coordinate:2600	Reads:8	Hits:2	Allocated_reads:4	Strand:-
TTCCCAGAATTCTTGGTCCTTGAGCCTTTG
>Location:NODE_268840_length_12752_cov_27.436010	Coordinate:2601	Reads:1	Hits:2	Allocated_reads:0.5	Strand:+
AAAGGCTCAAGGACCAAGAATTCT
>Location:NODE_268840_length_12752_cov_27.436010	Coordinate:2601	Reads:2	Hits:2	Allocated_reads:1	Strand:-
AGAATTCTTGGTCCTTGAGCCTTT
>Location:NODE_268840_length_12752_cov_27.436010	Coordinate:2601	Reads:2	Hits:2	Allocated_reads:1	Strand:-
CAGAATTCTTGGTCCTTGAGCCTTT
>Location:NODE_268840_length_12752_cov_27.436010	Coordinate:2601	Reads:14	Hits:2	Allocated_reads:7	Strand:-
CCAGAATTCTTGGTCCTTGAGCCTTT
>Location:NODE_268840_length_12752_cov_27.436010	Coordinate:2601	Reads:5	Hits:2	Allocated_reads:2.5	Strand:-
CCCAGAATTCTTGGTCCTTGAGCCTTT
>Location:NODE_268840_length_12752_cov_27.436010	Coordinate:2601	Reads:1	Hits:2	Allocated_reads:0.5	Strand:-
TCCCAGAATTCTTGGTCCTTGAACCTTT
>Location:NODE_268840_length_12752_cov_27.436010	Coordinate:2601	Reads:1	Hits:2	Allocated_reads:0.5	Strand:-
TCCCAGAATTCTTGGTCCTTGAGCATTT
>Location:NODE_268840_length_12752_cov_27.436010	Coordinate:2601	Reads:1	Hits:2	Allocated_reads:0.5	Strand:-
TCCCAGAATTCTTGGTCCTTGAGCCTCT
>Location:NODE_268840_length_12752_cov_27.436010	Coordinate:2601	Reads:1	Hits:2	Allocated_reads:0.5	Strand:-
TCCCAGAATTCTTGGTCCTTGAGCCTTC
>Location:NODE_268840_length_12752_cov_27.436010	Coordinate:2601	Reads:1	Hits:2	Allocated_reads:0.5	Strand:-
TCCCAGAATTCTTGGTCCTTGAGGCTTT
>Location:NODE_268840_length_12752_cov_27.436010	Coordinate:2601	Reads:1	Hits:2	Allocated_reads:0.5	Strand:-
TCCCAGAATTCTTGGTCCTTTAGCCTTT
>Location:NODE_268840_length_12752_cov_27.436010	Coordinate:2601	Reads:2	Hits:2	Allocated_reads:1	Strand:-
TCCCAGAATTCTTGGTCCTTGAGACTTT
>Location:NODE_268840_length_12752_cov_27.436010	Coordinate:2601	Reads:2	Hits:2	Allocated_reads:1	Strand:-
TCCCAGAATTCTTGGTCCTTGAGCCCTT
>Location:NODE_268840_length_12752_cov_27.436010	Coordinate:2601	Reads:3	Hits:2	Allocated_reads:1.5	Strand:-
TCCCAGAATTCTTGGTCCTTGAGCCTTA
>Location:NODE_268840_length_12752_cov_27.436010	Coordinate:2601	Reads:5	Hits:2	Allocated_reads:2.5	Strand:-
TCCCAGAATTCTTGGTCCTTGAGCTTTT
>Location:NODE_268840_length_12752_cov_27.436010	Coordinate:2601	Reads:908	Hits:2	Allocated_reads:454	Strand:-
TCCCAGAATTCTTGGTCCTTGAGCCTTT
>Location:NODE_268840_length_12752_cov_27.436010	Coordinate:2601	Reads:1	Hits:2	Allocated_reads:0.5	Strand:-
TTCCCAGAATTCTTGGTCCTTGGGCCTTT
>Location:NODE_268840_length_12752_cov_27.436010	Coordinate:2601	Reads:101	Hits:2	Allocated_reads:50.5	Strand:-
TTCCCAGAATTCTTGGTCCTTGAGCCTTT
>Location:NODE_268840_length_12752_cov_27.436010	Coordinate:2602	Reads:3	Hits:2	Allocated_reads:1.5	Strand:-
CAGAATTCTTGGTCCTTGAGCCTT
>Location:NODE_268840_length_12752_cov_27.436010	Coordinate:2602	Reads:1	Hits:2	Allocated_reads:0.5	Strand:-
CCAGAATTCTTGGTCCTTGAGCCCT
>Location:NODE_268840_length_12752_cov_27.436010	Coordinate:2602	Reads:9	Hits:2	Allocated_reads:4.5	Strand:-
CCAGAATTCTTGGTCCTTGAGCCTT
>Location:NODE_268840_length_12752_cov_27.436010	Coordinate:2602	Reads:1	Hits:2	Allocated_reads:0.5	Strand:-
CCCAGAATTCTTGGTCCTTGAGCCTT
>Location:NODE_268840_length_12752_cov_27.436010	Coordinate:2602	Reads:1	Hits:2	Allocated_reads:0.5	Strand:-
GTTCCCAGAATTCTTGGTCCTTGAGCCTG
>Location:NODE_268840_length_12752_cov_27.436010	Coordinate:2602	Reads:12	Hits:2	Allocated_reads:6	Strand:-
GTTCCCAGAATTCTTGGTCCTTGAGCCTT
>Location:NODE_268840_length_12752_cov_27.436010	Coordinate:2602	Reads:1	Hits:2	Allocated_reads:0.5	Strand:-
TCCCAGAATTCTTGGTCCATGAGCCTT
>Location:NODE_268840_length_12752_cov_27.436010	Coordinate:2602	Reads:1	Hits:2	Allocated_reads:0.5	Strand:-
TCCCAGAATTCTTGGTCCTTCAGCCTT
>Location:NODE_268840_length_12752_cov_27.436010	Coordinate:2602	Reads:1	Hits:2	Allocated_reads:0.5	Strand:-
TCCCAGAATTCTTGGTCCTTGAGCACT
>Location:NODE_268840_length_12752_cov_27.436010	Coordinate:2602	Reads:1	Hits:2	Allocated_reads:0.5	Strand:-
TCCCAGAATTCTTGGTCCTTGAGCAGT
>Location:NODE_268840_length_12752_cov_27.436010	Coordinate:2602	Reads:1	Hits:2	Allocated_reads:0.5	Strand:-
TCCCAGAATTCTTGGTCCTTGAGCCTC
>Location:NODE_268840_length_12752_cov_27.436010	Coordinate:2602	Reads:1	Hits:2	Allocated_reads:0.5	Strand:-
TCCCAGAATTCTTGGTCCTTTAGCCTT
>Location:NODE_268840_length_12752_cov_27.436010	Coordinate:2602	Reads:1444	Hits:2	Allocated_reads:722	Strand:-
TCCCAGAATTCTTGGTCCTTGAGCCTT
>Location:NODE_268840_length_12752_cov_27.436010	Coordinate:2602	Reads:3	Hits:2	Allocated_reads:1.5	Strand:-
TCCCAGAATTCTTGGTCCTTGAGCCTG
>Location:NODE_268840_length_12752_cov_27.436010	Coordinate:2602	Reads:6	Hits:2	Allocated_reads:3	Strand:-
TCCCAGAATTCTTGGTCCTTGAGCCCT
>Location:NODE_268840_length_12752_cov_27.436010	Coordinate:2602	Reads:11	Hits:2	Allocated_reads:5.5	Strand:-
TGGTTCCCAGAATTCTTGGTCCTTGAGCCTT
>Location:NODE_268840_length_12752_cov_27.436010	Coordinate:2602	Reads:1	Hits:2	Allocated_reads:0.5	Strand:-
TTCCCAGAATTCTTGGTCCTTGAGCATT
>Location:NODE_268840_length_12752_cov_27.436010	Coordinate:2602	Reads:1	Hits:2	Allocated_reads:0.5	Strand:-
TTCCCAGAATTCTTGGTCCTTGAGCTTT
>Location:NODE_268840_length_12752_cov_27.436010	Coordinate:2602	Reads:1	Hits:2	Allocated_reads:0.5	Strand:-
TTCCCAGAATTCTTGGTCCTTTAGCCTT
>Location:NODE_268840_length_12752_cov_27.436010	Coordinate:2602	Reads:408	Hits:2	Allocated_reads:204	Strand:-
TTCCCAGAATTCTTGGTCCTTGAGCCTT
>Location:NODE_268840_length_12752_cov_27.436010	Coordinate:2602	Reads:3	Hits:2	Allocated_reads:1.5	Strand:-
TTGGTTCCCAGAATTCTTGGTCCTTGAGCCTT
>Location:NODE_268840_length_12752_cov_27.436010	Coordinate:2602	Reads:1	Hits:2	Allocated_reads:0.5	Strand:-
TTTGGTTCCCAGAATTCTTGGTCCTTGAGCCTT
>Location:NODE_268840_length_12752_cov_27.436010	Coordinate:2603	Reads:9	Hits:2	Allocated_reads:4.5	Strand:-
CCAGAATTCTTGGTCCTTGAGCCT
>Location:NODE_268840_length_12752_cov_27.436010	Coordinate:2603	Reads:1	Hits:2	Allocated_reads:0.5	Strand:-
CCCAGAATTCTTGGTCCTTGAGCCT
>Location:NODE_268840_length_12752_cov_27.436010	Coordinate:2603	Reads:6	Hits:2	Allocated_reads:3	Strand:-
GTTCCCAGAATTCTTGGTCCTTGAGCCT
>Location:NODE_268840_length_12752_cov_27.436010	Coordinate:2603	Reads:1	Hits:2	Allocated_reads:0.5	Strand:-
TCCCAGAATTCTTGGTCCCTGAGCCT
>Location:NODE_268840_length_12752_cov_27.436010	Coordinate:2603	Reads:1	Hits:2	Allocated_reads:0.5	Strand:-
TCCCAGAATTCTTGGTCCTTGAGCAT
>Location:NODE_268840_length_12752_cov_27.436010	Coordinate:2603	Reads:2	Hits:2	Allocated_reads:1	Strand:-
TCCCAGAATTCTTGGTCCTTGAGACT
>Location:NODE_268840_length_12752_cov_27.436010	Coordinate:2603	Reads:22	Hits:2	Allocated_reads:11	Strand:-
TCCCAGAATTCTTGGTCCTTGAGCCG
>Location:NODE_268840_length_12752_cov_27.436010	Coordinate:2603	Reads:3	Hits:2	Allocated_reads:1.5	Strand:-
TCCCAGAATTCTTGGTCCTTGAGCCC
>Location:NODE_268840_length_12752_cov_27.436010	Coordinate:2603	Reads:454	Hits:2	Allocated_reads:227	Strand:-
TCCCAGAATTCTTGGTCCTTGAGCCT
>Location:NODE_268840_length_12752_cov_27.436010	Coordinate:2603	Reads:8	Hits:2	Allocated_reads:4	Strand:-
TCCCAGAATTCTTGGTCCTTGAGCCA
>Location:NODE_268840_length_12752_cov_27.436010	Coordinate:2603	Reads:1	Hits:2	Allocated_reads:0.5	Strand:-
TGGTTCCCAGAATTCTTGGTCCTTGAGCCT
>Location:NODE_268840_length_12752_cov_27.436010	Coordinate:2603	Reads:136	Hits:2	Allocated_reads:68	Strand:-
TTCCCAGAATTCTTGGTCCTTGAGCCT
>Location:NODE_268840_length_12752_cov_27.436010	Coordinate:2603	Reads:2	Hits:2	Allocated_reads:1	Strand:-
TTCCCAGAATTCTTGGTCCTTGAGCCA
>Location:NODE_268840_length_12752_cov_27.436010	Coordinate:2603	Reads:5	Hits:2	Allocated_reads:2.5	Strand:-
TTCCCAGAATTCTTGGTCCTTGAGCCG
>Location:NODE_268840_length_12752_cov_27.436010	Coordinate:2604	Reads:5	Hits:2	Allocated_reads:2.5	Strand:-
GTTCCCAGAATTCTTGGTCCTTGAGCC
>Location:NODE_268840_length_12752_cov_27.436010	Coordinate:2604	Reads:204	Hits:2	Allocated_reads:102	Strand:-
TCCCAGAATTCTTGGTCCTTGAGCC
>Location:NODE_268840_length_12752_cov_27.436010	Coordinate:2604	Reads:18	Hits:2	Allocated_reads:9	Strand:-
TGGTTCCCAGAATTCTTGGTCCTTGAGCC
>Location:NODE_268840_length_12752_cov_27.436010	Coordinate:2604	Reads:103	Hits:2	Allocated_reads:51.5	Strand:-
TTCCCAGAATTCTTGGTCCTTGAGCC
>Location:NODE_268840_length_12752_cov_27.436010	Coordinate:2604	Reads:1	Hits:2	Allocated_reads:0.5	Strand:-
TTGGTTCCCAGAATTCTTGGTCCTTGACCA
>Location:NODE_268840_length_12752_cov_27.436010	Coordinate:2604	Reads:1	Hits:2	Allocated_reads:0.5	Strand:-
TTGGTTCCCAGAATTCTTGGTCCTTGAGCT
>Location:NODE_268840_length_12752_cov_27.436010	Coordinate:2604	Reads:1	Hits:2	Allocated_reads:0.5	Strand:-
TTGGTTCCCAGAATTCTTGGTCCTTGAGTT
>Location:NODE_268840_length_12752_cov_27.436010	Coordinate:2604	Reads:34	Hits:2	Allocated_reads:17	Strand:-
TTGGTTCCCAGAATTCTTGGTCCTTGAGCC
>Location:NODE_268840_length_12752_cov_27.436010	Coordinate:2604	Reads:1	Hits:2	Allocated_reads:0.5	Strand:-
TTTGGTTCCCAGAATTCTTGGTCCTTGAGCC
>Location:NODE_268840_length_12752_cov_27.436010	Coordinate:2605	Reads:3	Hits:2	Allocated_reads:1.5	Strand:-
GGTTCCCAGAATTCTTGGTCCTTGAGC
>Location:NODE_268840_length_12752_cov_27.436010	Coordinate:2605	Reads:1	Hits:2	Allocated_reads:0.5	Strand:-
GTTCCCAGAATTCTTGGTCCTTGAGC
>Location:NODE_268840_length_12752_cov_27.436010	Coordinate:2605	Reads:50	Hits:2	Allocated_reads:25	Strand:-
TCCCAGAATTCTTGGTCCTTGAGC
>Location:NODE_268840_length_12752_cov_27.436010	Coordinate:2605	Reads:1	Hits:2	Allocated_reads:0.5	Strand:-
TGGTTCCCAGAATTCTTGGTCCTTGAAA
>Location:NODE_268840_length_12752_cov_27.436010	Coordinate:2605	Reads:30	Hits:2	Allocated_reads:15	Strand:-
TGGTTCCCAGAATTCTTGGTCCTTGAGC
>Location:NODE_268840_length_12752_cov_27.436010	Coordinate:2605	Reads:18	Hits:2	Allocated_reads:9	Strand:-
TTCCCAGAATTCTTGGTCCTTGAGC
>Location:NODE_268840_length_12752_cov_27.436010	Coordinate:2605	Reads:1	Hits:2	Allocated_reads:0.5	Strand:-
TTGGTTCCCAGAATTCTTGGTCCTTGAGA
>Location:NODE_268840_length_12752_cov_27.436010	Coordinate:2605	Reads:27	Hits:2	Allocated_reads:13.5	Strand:-
TTGGTTCCCAGAATTCTTGGTCCTTGAGC
>Location:NODE_268840_length_12752_cov_27.436010	Coordinate:2605	Reads:6	Hits:2	Allocated_reads:3	Strand:-
TTTGGTTCCCAGAATTCTTGGTCCTTGAGC
>Location:NODE_268840_length_12752_cov_27.436010	Coordinate:2606	Reads:1	Hits:2	Allocated_reads:0.5	Strand:+
CTCAAGGACCAAGAATTCTGGGAACC
>Location:NODE_268840_length_12752_cov_27.436010	Coordinate:2606	Reads:1	Hits:2	Allocated_reads:0.5	Strand:-
TTCCCAGAATTCTTGGTCCTTGAG
>Location:NODE_268840_length_12752_cov_27.436010	Coordinate:2606	Reads:1	Hits:2	Allocated_reads:0.5	Strand:-
TTTGGTTCCCAGAATTCTTGGTCCTTGAG
>Location:NODE_268840_length_12752_cov_27.436010	Coordinate:2607	Reads:2	Hits:2	Allocated_reads:1	Strand:-
TGGTTCCCAGAATTCTTGGTCCTTGA
>Location:NODE_268840_length_12752_cov_27.436010	Coordinate:2607	Reads:1	Hits:2	Allocated_reads:0.5	Strand:-
TTGGTTCCCAGAATTCTTGGTCCTTGT
>Location:NODE_268840_length_12752_cov_27.436010	Coordinate:2607	Reads:4	Hits:2	Allocated_reads:2	Strand:-
TTGGTTCCCAGAATTCTTGGTCCTTGA
>Location:NODE_268840_length_12752_cov_27.436010	Coordinate:2607	Reads:5	Hits:2	Allocated_reads:2.5	Strand:-
TTTGGTTCCCAGAATTCTTGGTCCTTGA
>Location:NODE_268840_length_12752_cov_27.436010	Coordinate:2608	Reads:1	Hits:2	Allocated_reads:0.5	Strand:-
CTTTGGTTCCCAGAATTCTTGGTCCTTG
>Location:NODE_268840_length_12752_cov_27.436010	Coordinate:2610	Reads:1	Hits:1	Allocated_reads:1	Strand:+
AGGACCAAGAATTCTGGGAACCAAAGCCA
>Location:NODE_268840_length_12752_cov_27.436010	Coordinate:2610	Reads:1	Hits:1	Allocated_reads:1	Strand:-
GTGGCTTTGGTTCCCAGAATTCTTGGTCCT
>Location:NODE_268840_length_12752_cov_27.436010	Coordinate:2610	Reads:1	Hits:1	Allocated_reads:1	Strand:-
TGGCTTTGGTTCCCAGAATTCTTGGTCCT
>Location:NODE_268840_length_12752_cov_27.436010	Coordinate:2610	Reads:1	Hits:2	Allocated_reads:0.5	Strand:-
TTGGTTCCCAGAATTCTTGGTCCT
>Location:NODE_268840_length_12752_cov_27.436010	Coordinate:2611	Reads:1	Hits:1	Allocated_reads:1	Strand:-
CGTGGCTTTGGTTCCCAGAATTCTTGGTCC
>Location:NODE_268840_length_12752_cov_27.436010	Coordinate:2611	Reads:1	Hits:2	Allocated_reads:0.5	Strand:-
GCTTTGGTTCCCAGAATTCTTGGTCC
>Location:NODE_268840_length_12752_cov_27.436010	Coordinate:2611	Reads:1	Hits:1	Allocated_reads:1	Strand:-
TGGCTTTGGTTCCCAGAATTCTTGGTCC
>Location:NODE_268840_length_12752_cov_27.436010	Coordinate:2612	Reads:3	Hits:1	Allocated_reads:3	Strand:+
GACCAAGAATTCTGGGAACCAAAGCCA
>Location:NODE_268840_length_12752_cov_27.436010	Coordinate:2612	Reads:1	Hits:1	Allocated_reads:1	Strand:+
GACCAAGAATTCTGGGAACCAAAGCCAC
>Location:NODE_268840_length_12752_cov_27.436010	Coordinate:2612	Reads:1	Hits:1	Allocated_reads:1	Strand:-
TGCGTGGCTTTGGTTCCCAGAATTCTTGGTC
>Location:NODE_268840_length_12752_cov_27.436010	Coordinate:2613	Reads:1	Hits:1	Allocated_reads:1	Strand:+
ACCAAGAATTCTGGGAACCAAAGCCA
>Location:NODE_268840_length_12752_cov_27.436010	Coordinate:2613	Reads:1	Hits:1	Allocated_reads:1	Strand:-
TGCGTGGCTTTGGTTCCCAGAATTCTTAAA
>Location:NODE_268840_length_12752_cov_27.436010	Coordinate:2613	Reads:1	Hits:1	Allocated_reads:1	Strand:-
TGGCTTTGGTTCCCAGAATTCTTGGT
>Location:NODE_268840_length_12752_cov_27.436010	Coordinate:2614	Reads:5	Hits:2	Allocated_reads:2.5	Strand:+
CCAAGAATTCTGGGAACCAAAGCC
>Location:NODE_268840_length_12752_cov_27.436010	Coordinate:2614	Reads:1	Hits:1	Allocated_reads:1	Strand:+
CCAAGAATTCTGGGAACCAAAGCCA
>Location:NODE_268840_length_12752_cov_27.436010	Coordinate:2614	Reads:1	Hits:1	Allocated_reads:1	Strand:+
CCAAGAATTCTGGGAACCAAAGCCAC
>Location:NODE_268840_length_12752_cov_27.436010	Coordinate:2614	Reads:1	Hits:1	Allocated_reads:1	Strand:+
CCAAGAATTCTGGGAACCAAAGCCACGCT
>Location:NODE_268840_length_12752_cov_27.436010	Coordinate:2614	Reads:2	Hits:1	Allocated_reads:2	Strand:-
CGTGGCTTTGGTTCCCAGAATTCTTGG
>Location:NODE_268840_length_12752_cov_27.436010	Coordinate:2614	Reads:1	Hits:1	Allocated_reads:1	Strand:-
GTGGCTTTGGTTCCCAGAATTCTTGG
>Location:NODE_268840_length_12752_cov_27.436010	Coordinate:2614	Reads:1	Hits:1	Allocated_reads:1	Strand:-
TGCGTGGCTTTGGTTCCCAGATTTCTTGG
>Location:NODE_268840_length_12752_cov_27.436010	Coordinate:2614	Reads:5	Hits:1	Allocated_reads:5	Strand:-
TGCGTGGCTTTGGTTCCCAGAATTCTTGG
>Location:NODE_268840_length_12752_cov_27.436010	Coordinate:2615	Reads:1	Hits:1	Allocated_reads:1	Strand:-
AGTGCGTGGCTTTGGTTCCCAGAATTCTTG
>Location:NODE_268840_length_12752_cov_27.436010	Coordinate:2615	Reads:1	Hits:1	Allocated_reads:1	Strand:-
TGCGTGGCTTTGGTTCCCAGAATTCTTG
>Location:NODE_268840_length_12752_cov_27.436010	Coordinate:2617	Reads:1	Hits:1	Allocated_reads:1	Strand:-
TGCGTGGCTTTGGTTCCCAGAATTCT
>Location:NODE_268840_length_12752_cov_27.436010	Coordinate:2619	Reads:2	Hits:1	Allocated_reads:2	Strand:+
AATTCTGGGAACCAAAGCCACGCA
>Location:NODE_268840_length_12752_cov_27.436010	Coordinate:2619	Reads:2	Hits:1	Allocated_reads:2	Strand:+
AATTCTGGGAACCAAAGCCACGCAC
>Location:NODE_268840_length_12752_cov_27.436010	Coordinate:2619	Reads:13	Hits:1	Allocated_reads:13	Strand:+
AATTCTGGGAACCAAAGCCACGCACT
>Location:NODE_268840_length_12752_cov_27.436010	Coordinate:2619	Reads:27	Hits:1	Allocated_reads:27	Strand:+
AATTCTGGGAACCAAAGCCACGCACTT
>Location:NODE_268840_length_12752_cov_27.436010	Coordinate:2619	Reads:5	Hits:1	Allocated_reads:5	Strand:+
AATTCTGGGAACCAAAGCCACGCACTTT
>Location:NODE_268840_length_12752_cov_27.436010	Coordinate:2619	Reads:1	Hits:1	Allocated_reads:1	Strand:-
TGAGTAAAGTGCGTGGCTTTGGTTCCCAGAATT
>Location:NODE_268840_length_12752_cov_27.436010	Coordinate:2620	Reads:1	Hits:1	Allocated_reads:1	Strand:+
ATTCTGGGAACCAAAGCCACGCAC
>Location:NODE_268840_length_12752_cov_27.436010	Coordinate:2620	Reads:3	Hits:1	Allocated_reads:3	Strand:+
ATTCTGGGAACCAAAGCCACGCACT
>Location:NODE_268840_length_12752_cov_27.436010	Coordinate:2620	Reads:5	Hits:1	Allocated_reads:5	Strand:+
ATTCTGGGAACCAAAGCCACGCACTT
>Location:NODE_268840_length_12752_cov_27.436010	Coordinate:2620	Reads:1	Hits:1	Allocated_reads:1	Strand:+
ATTCTGGGAACCAAAGCCACGCACTTT
>Location:NODE_268840_length_12752_cov_27.436010	Coordinate:2620	Reads:2	Hits:1	Allocated_reads:2	Strand:-
TAAAGTGCGTGGCTTTGGTTCCCAGAAT
>Location:NODE_268840_length_12752_cov_27.436010	Coordinate:2620	Reads:1	Hits:1	Allocated_reads:1	Strand:-
TGAGTAAAGTGCGTGGCTTTGGTTCCCAGAAT
>Location:NODE_268840_length_12752_cov_27.436010	Coordinate:2621	Reads:1	Hits:1	Allocated_reads:1	Strand:-
TAAAGTGCGTGGCTTTGGTTCCCAGAA
>Location:NODE_268840_length_12752_cov_27.436010	Coordinate:2621	Reads:13	Hits:1	Allocated_reads:13	Strand:-
TGAGTAAAGTGCGTGGCTTTGGTTCCCAGAA
>Location:NODE_268840_length_12752_cov_27.436010	Coordinate:2622	Reads:1	Hits:1	Allocated_reads:1	Strand:-
TGAGTAAAGTGCGTGGCTTTGGTTCCCAAT
>Location:NODE_268840_length_12752_cov_27.436010	Coordinate:2622	Reads:3	Hits:1	Allocated_reads:3	Strand:-
TGAGTAAAGTGCGTGGCTTTGGTTCCCAGA
>Location:NODE_268840_length_12752_cov_27.436010	Coordinate:2623	Reads:2	Hits:1	Allocated_reads:2	Strand:+
CTGGGAACCAAAGCCACGCACTTTACT
>Location:NODE_268840_length_12752_cov_27.436010	Coordinate:2623	Reads:7	Hits:1	Allocated_reads:7	Strand:-
TGAGTAAAGTGCGTGGCTTTGGTTCCCAG
>Location:NODE_268840_length_12752_cov_27.436010	Coordinate:2623	Reads:7	Hits:1	Allocated_reads:7	Strand:-
TGAGTAAAGTGCGTGGCTTTGGTTCCCAT
>Location:NODE_268840_length_12752_cov_27.436010	Coordinate:2624	Reads:1	Hits:1	Allocated_reads:1	Strand:-
AAGCTGAGTAAAGTGCGTGGCTTTGGTTCCCT
>Location:NODE_268840_length_12752_cov_27.436010	Coordinate:2624	Reads:1	Hits:1	Allocated_reads:1	Strand:-
TGAGTAAAGTGCGTGGCTTTGGTTCCAA
>Location:NODE_268840_length_12752_cov_27.436010	Coordinate:2624	Reads:1	Hits:1	Allocated_reads:1	Strand:-
TGAGTAAAGTGCGTGGCTTTGGTTCCCT
>Location:NODE_268840_length_12752_cov_27.436010	Coordinate:2624	Reads:94	Hits:1	Allocated_reads:94	Strand:-
TGAGTAAAGTGCGTGGCTTTGGTTCCCA
>Location:NODE_268840_length_12752_cov_27.436010	Coordinate:2624	Reads:1	Hits:1	Allocated_reads:1	Strand:+
TGGGAACCAAAGCCACGCACTTTACTCAGCT
>Location:NODE_268840_length_12752_cov_27.436010	Coordinate:2625	Reads:3	Hits:1	Allocated_reads:3	Strand:-
AAGCTGAGTAAAGTGCGTGGCTTTGGTTCCC
>Location:NODE_268840_length_12752_cov_27.436010	Coordinate:2625	Reads:1	Hits:1	Allocated_reads:1	Strand:-
GAGTAAAGTGCGTGGCTTTGGTTCCC
>Location:NODE_268840_length_12752_cov_27.436010	Coordinate:2625	Reads:2	Hits:1	Allocated_reads:2	Strand:-
GCTGAGTAAAGTGCGTGGCTTTGGTTCCC
>Location:NODE_268840_length_12752_cov_27.436010	Coordinate:2625	Reads:50	Hits:1	Allocated_reads:50	Strand:-
TGAGTAAAGTGCGTGGCTTTGGTTCCC
>Location:NODE_268840_length_12752_cov_27.436010	Coordinate:2626	Reads:1	Hits:1	Allocated_reads:1	Strand:-
AAGCTGAGTAAAGTGCGTGGCTTTGGTTCC
>Location:NODE_268840_length_12752_cov_27.436010	Coordinate:2626	Reads:28	Hits:1	Allocated_reads:28	Strand:-
TGAGTAAAGTGCGTGGCTTTGGTTCC
>Location:NODE_268840_length_12752_cov_27.436010	Coordinate:2628	Reads:6	Hits:1	Allocated_reads:6	Strand:-
AAGCTGAGTAAAGTGCGTGGCTTTGGTT
>Location:NODE_268840_length_12752_cov_27.436010	Coordinate:2628	Reads:1	Hits:1	Allocated_reads:1	Strand:-
TGAGTAAAGTGCGTGGCTTTGGTT
>Location:NODE_268840_length_12752_cov_27.436010	Coordinate:2629	Reads:1	Hits:1	Allocated_reads:1	Strand:-
AGCTGAGTAAAGTGCGTGGCTTTGGT
>Location:NODE_268840_length_12752_cov_27.436010	Coordinate:2630	Reads:1	Hits:1	Allocated_reads:1	Strand:+
CCAAAGCCACGCACTTTACTCAGCTT
>Location:NODE_268840_length_12752_cov_27.436010	Coordinate:2630	Reads:1	Hits:1	Allocated_reads:1	Strand:-
GGGAAGCTGAGTAAAGTGCGTGGCTTTGG
>Location:NODE_268840_length_12752_cov_27.436010	Coordinate:2630	Reads:2	Hits:1	Allocated_reads:2	Strand:-
GTCCAGGGAAGCTGAGTAAAGTGCGTGGCTTTGG
>Location:NODE_268840_length_12752_cov_27.436010	Coordinate:2631	Reads:1	Hits:1	Allocated_reads:1	Strand:-
AAGCTGAGTAAAGTGCGTGGCTTTG
>Location:NODE_268840_length_12752_cov_27.436010	Coordinate:2634	Reads:1	Hits:1	Allocated_reads:1	Strand:-
TCCAGGGAAGCTGAGTAAAGTGCGTGGCT
>Location:NODE_268840_length_12752_cov_27.436010	Coordinate:2634	Reads:3	Hits:1	Allocated_reads:3	Strand:-
TGTCCAGGGAAGCTGAGTAAAGTGCGTGGCT
>Location:NODE_268840_length_12752_cov_27.436010	Coordinate:2635	Reads:1	Hits:1	Allocated_reads:1	Strand:-
TCCAGGGAAGCTGAGTAAAGTGCGTGGC
>Location:NODE_268840_length_12752_cov_27.436010	Coordinate:2635	Reads:2	Hits:1	Allocated_reads:2	Strand:-
TGTCCAGGGAAGCTGAGTAAAGTGCGTGGC
>Location:NODE_268840_length_12752_cov_27.436010	Coordinate:2636	Reads:3	Hits:1	Allocated_reads:3	Strand:-
TGTCCAGGGAAGCTGAGTAAAGTGCGTGG
>Location:NODE_268840_length_12752_cov_27.436010	Coordinate:2637	Reads:2	Hits:1	Allocated_reads:2	Strand:-
TGTCCAGGGAAGCTGAGTAAAGTGCGTG
>Location:NODE_268840_length_12752_cov_27.436010	Coordinate:2638	Reads:3	Hits:1	Allocated_reads:3	Strand:-
TATTGTCCAGGGAAGCTGAGTAAAGTGCGT
>Location:NODE_268840_length_12752_cov_27.436010	Coordinate:2638	Reads:1	Hits:1	Allocated_reads:1	Strand:-
TCCATATTGTCCAGGGAAGCTGAGTAAAGTGCGT
>Location:NODE_268840_length_12752_cov_27.436010	Coordinate:2638	Reads:6	Hits:1	Allocated_reads:6	Strand:-
TGTCCAGGGAAGCTGAGTAAAGTGCGT
>Location:NODE_268840_length_12752_cov_27.436010	Coordinate:2639	Reads:1	Hits:1	Allocated_reads:1	Strand:-
TATTGTCCAGGGAAGCTGAGTAAAGTGCG
>Location:NODE_268840_length_12752_cov_27.436010	Coordinate:2639	Reads:1	Hits:1	Allocated_reads:1	Strand:-
TGTCCAGGGAAGCTGAGTAAAGTGCG
>Location:NODE_268840_length_12752_cov_27.436010	Coordinate:2640	Reads:1	Hits:1	Allocated_reads:1	Strand:-
TATTGTCCAGGGAAGCTGAGTAAAGTGC
>Location:NODE_268840_length_12752_cov_27.436010	Coordinate:2640	Reads:1	Hits:1	Allocated_reads:1	Strand:-
TGTCCAGGGAAGCTGAGTAAAGTGC
>Location:NODE_268840_length_12752_cov_27.436010	Coordinate:2641	Reads:1	Hits:2	Allocated_reads:0.5	Strand:-
TATTGTCCAGGGAAGCTGAGTAAAGTG
>Location:NODE_268840_length_12752_cov_27.436010	Coordinate:2641	Reads:4	Hits:2	Allocated_reads:2	Strand:-
TCCATATTGTCCAGGGAAGCTGAGTAAAGTG
>Location:NODE_268840_length_12752_cov_27.436010	Coordinate:2642	Reads:1	Hits:2	Allocated_reads:0.5	Strand:-
CATATTGTCCAGGGAAGCTGAGTAAAGT
>Location:NODE_268840_length_12752_cov_27.436010	Coordinate:2642	Reads:4	Hits:2	Allocated_reads:2	Strand:-
TATTGTCCAGGGAAGCTGAGTAAAGT
>Location:NODE_268840_length_12752_cov_27.436010	Coordinate:2642	Reads:23	Hits:2	Allocated_reads:11.5	Strand:-
TCCATATTGTCCAGGGAAGCTGAGTAAAGT
>Location:NODE_268840_length_12752_cov_27.436010	Coordinate:2643	Reads:2	Hits:2	Allocated_reads:1	Strand:-
CATATTGTCCAGGGAAGCTGAGTAAAG
>Location:NODE_268840_length_12752_cov_27.436010	Coordinate:2643	Reads:46	Hits:2	Allocated_reads:23	Strand:-
TCCATATTGTCCAGGGAAGCTGAGTAAAG
>Location:NODE_268840_length_12752_cov_27.436010	Coordinate:2644	Reads:7	Hits:2	Allocated_reads:3.5	Strand:-
TCCATATTGTCCAGGGAAGCTGAGTAAA
>Location:NODE_268840_length_12752_cov_27.436010	Coordinate:2645	Reads:1	Hits:2	Allocated_reads:0.5	Strand:-
TCCATATTGTCCAGGGAAGCTGAGTAT
>Location:NODE_268840_length_12752_cov_27.436010	Coordinate:2646	Reads:1	Hits:2	Allocated_reads:0.5	Strand:-
CATATTGTCCAGGGAAGCTGAGTA
>Location:NODE_268840_length_12752_cov_27.436010	Coordinate:2646	Reads:1	Hits:2	Allocated_reads:0.5	Strand:-
CCATATTGTCCAGGGAAGCTGAGTA
>Location:NODE_268840_length_12752_cov_27.436010	Coordinate:2646	Reads:5	Hits:1	Allocated_reads:5	Strand:-
CCCTCCATATTGTCCAGGGAAGCTGAGTA
>Location:NODE_268840_length_12752_cov_27.436010	Coordinate:2646	Reads:1	Hits:2	Allocated_reads:0.5	Strand:-
CCTCCATATTGTCCAGGGAAGCTGAGTA
>Location:NODE_268840_length_12752_cov_27.436010	Coordinate:2646	Reads:1	Hits:1	Allocated_reads:1	Strand:-
CGCCCTCCATATTGTCCAGGGAAGCTGAGTA
>Location:NODE_268840_length_12752_cov_27.436010	Coordinate:2646	Reads:34	Hits:2	Allocated_reads:17	Strand:-
CTCCATATTGTCCAGGGAAGCTGAGTA
>Location:NODE_268840_length_12752_cov_27.436010	Coordinate:2646	Reads:5	Hits:1	Allocated_reads:5	Strand:-
GCCCTCCATATTGTCCAGGGAAGCTGAGTA
>Location:NODE_268840_length_12752_cov_27.436010	Coordinate:2646	Reads:1	Hits:2	Allocated_reads:0.5	Strand:+
TACTCAGCTTCCCTGGACAATATG
>Location:NODE_268840_length_12752_cov_27.436010	Coordinate:2646	Reads:1	Hits:1	Allocated_reads:1	Strand:+
TACTCAGCTTCCCTGGACAATATGGAGGGC
>Location:NODE_268840_length_12752_cov_27.436010	Coordinate:2646	Reads:1	Hits:2	Allocated_reads:0.5	Strand:-
TCCATATTGTCCAGGGAAGCTAAGTA
>Location:NODE_268840_length_12752_cov_27.436010	Coordinate:2646	Reads:1	Hits:2	Allocated_reads:0.5	Strand:-
TCCATATTGTCCAGGGAAGCTGGGTA
>Location:NODE_268840_length_12752_cov_27.436010	Coordinate:2646	Reads:268	Hits:2	Allocated_reads:134	Strand:-
TCCATATTGTCCAGGGAAGCTGAGTA
>Location:NODE_268840_length_12752_cov_27.436010	Coordinate:2647	Reads:1	Hits:1	Allocated_reads:1	Strand:-
CGCCCTCCATATTGTCCAGGGAAGCTGAGT
>Location:NODE_268840_length_12752_cov_27.436010	Coordinate:2647	Reads:9	Hits:2	Allocated_reads:4.5	Strand:-
TCCATATTGTCCAGGGAAGCTGAGT
>Location:NODE_268840_length_12752_cov_27.436010	Coordinate:2648	Reads:1	Hits:2	Allocated_reads:0.5	Strand:+
CTCAGCTTCCCTGGACAATATGGCG
>Location:NODE_268840_length_12752_cov_27.436010	Coordinate:2648	Reads:3	Hits:2	Allocated_reads:1.5	Strand:-
TCCATATTGTCCAGGGAAGCTGAG
>Location:NODE_268840_length_12752_cov_27.436010	Coordinate:2651	Reads:3	Hits:1	Allocated_reads:3	Strand:-
AACGCCCTCCATATTGTCCAGGGAAGCT
>Location:NODE_268840_length_12752_cov_27.436010	Coordinate:2652	Reads:1	Hits:1	Allocated_reads:1	Strand:-
AACGCCCTCCATATTGTCCAGGGAAGC
>Location:NODE_268840_length_12752_cov_27.436010	Coordinate:2653	Reads:1	Hits:1	Allocated_reads:1	Strand:+
CTTCCCTGGACAATATGGAGGGCGTTTCT
>Location:NODE_268840_length_12752_cov_27.436010	Coordinate:2655	Reads:2	Hits:1	Allocated_reads:2	Strand:-
CAGAAACGCCCTCCATATTGTCCAGGGA
>Location:NODE_268840_length_12752_cov_27.436010	Coordinate:2655	Reads:1	Hits:1	Allocated_reads:1	Strand:+
TCCCTGGACAATATGGAGGGCGTTTC
>Location:NODE_268840_length_12752_cov_27.436010	Coordinate:2655	Reads:1	Hits:1	Allocated_reads:1	Strand:+
TCCCTGGACAATATGGAGGGCGTTTCT
>Location:NODE_268840_length_12752_cov_27.436010	Coordinate:2655	Reads:1	Hits:1	Allocated_reads:1	Strand:+
TCCCTGGACAATATGGAGGGCGTTTCTGCC
>Location:NODE_268840_length_12752_cov_27.436010	Coordinate:2655	Reads:1	Hits:1	Allocated_reads:1	Strand:+
TCCCTGGACAATATGGAGGGCGTTTCTGCCTCAAC
>Location:NODE_268840_length_12752_cov_27.436010	Coordinate:2658	Reads:1	Hits:1	Allocated_reads:1	Strand:+
CTGGACAATATGGAGGGCGTTTCTGCCT
>Location:NODE_268840_length_12752_cov_27.436010	Coordinate:2662	Reads:2	Hits:1	Allocated_reads:2	Strand:+
ACAATATGGAGGGCGTTTCTGCCT
>Location:NODE_268840_length_12752_cov_27.436010	Coordinate:2662	Reads:1	Hits:1	Allocated_reads:1	Strand:+
ACAATATGGAGGGCGTTTCTGCCTCA
>Location:NODE_268840_length_12752_cov_27.436010	Coordinate:2672	Reads:1	Hits:1	Allocated_reads:1	Strand:-
CTGTCCAGGGTGGTTGAGGCAGAAACGCCC
>Location:NODE_268840_length_12752_cov_27.436010	Coordinate:2672	Reads:2	Hits:1	Allocated_reads:2	Strand:-
TCCAGGGTGGTTGAGGCAGAAACGCCC
>Location:NODE_268840_length_12752_cov_27.436010	Coordinate:2672	Reads:1	Hits:1	Allocated_reads:1	Strand:-
TGCTGTCCAGGGTGGTTGAGGCAGAAACGCCC
>Location:NODE_268840_length_12752_cov_27.436010	Coordinate:2672	Reads:2	Hits:1	Allocated_reads:2	Strand:-
TGTCCAGGGTGGTTGAGGCAGAAACGCCC
>Location:NODE_268840_length_12752_cov_27.436010	Coordinate:2673	Reads:1	Hits:1	Allocated_reads:1	Strand:-
TGTCCAGGGTGGTTGAGGCAGAAACGCC
>Location:NODE_268840_length_12752_cov_27.436010	Coordinate:2674	Reads:1	Hits:1	Allocated_reads:1	Strand:-
TGTCCAGGGTGGTTGAGGCAGAAACGC
>Location:NODE_268840_length_12752_cov_27.436010	Coordinate:2679	Reads:1	Hits:1	Allocated_reads:1	Strand:-
TTTGCTGTCCAGGGTGGTTGAGGCAGA
>Location:NODE_268840_length_12752_cov_27.436010	Coordinate:2679	Reads:1	Hits:1	Allocated_reads:1	Strand:-
TTTTTGCTGTCCAGGGTGGTTGAGGCGGA
>Location:NODE_268840_length_12752_cov_27.436010	Coordinate:2679	Reads:2	Hits:1	Allocated_reads:2	Strand:-
TTTTTGCTGTCCAGGGTGGTTGAGGCAGA
>Location:NODE_268840_length_12752_cov_27.436010	Coordinate:2680	Reads:1	Hits:1	Allocated_reads:1	Strand:-
TTTTTGCTGTCCAGGGTGGTTGAGGCAG
>Location:NODE_268840_length_12752_cov_27.436010	Coordinate:2681	Reads:1	Hits:1	Allocated_reads:1	Strand:-
TGATGTTTTTGCTGTCCAGGGTGGTTGAGGCA
>Location:NODE_268840_length_12752_cov_27.436010	Coordinate:2681	Reads:1	Hits:1	Allocated_reads:1	Strand:-
TGTTTTTGCTGTCCAGGGTGGTTGAGGCT
>Location:NODE_268840_length_12752_cov_27.436010	Coordinate:2681	Reads:1	Hits:1	Allocated_reads:1	Strand:-
TGTTTTTGCTGTCCAGGGTGGTTGAGGTT
>Location:NODE_268840_length_12752_cov_27.436010	Coordinate:2681	Reads:3	Hits:1	Allocated_reads:3	Strand:-
TGTTTTTGCTGTCCAGGGTGGTTGAGGCA
>Location:NODE_268840_length_12752_cov_27.436010	Coordinate:2681	Reads:1	Hits:1	Allocated_reads:1	Strand:-
TTTTTGCTGTCCAGGGTGGTTGAAGCA
>Location:NODE_268840_length_12752_cov_27.436010	Coordinate:2681	Reads:4	Hits:1	Allocated_reads:4	Strand:-
TTTTTGCTGTCCAGGGTGGTTGAGGCA
>Location:NODE_268840_length_12752_cov_27.436010	Coordinate:2682	Reads:11	Hits:1	Allocated_reads:11	Strand:-
TGTTTTTGCTGTCCAGGGTGGTTGAGGC
>Location:NODE_268840_length_12752_cov_27.436010	Coordinate:2682	Reads:1	Hits:1	Allocated_reads:1	Strand:-
TTTGCTGTCCAGGGTGGTTGAGGC
>Location:NODE_268840_length_12752_cov_27.436010	Coordinate:2682	Reads:2	Hits:1	Allocated_reads:2	Strand:-
TTTTGCTGTCCAGGGTGGTTGAGGC
>Location:NODE_268840_length_12752_cov_27.436010	Coordinate:2682	Reads:1	Hits:1	Allocated_reads:1	Strand:-
TTTTTGCTGTCCAGGGTGGTTGAGGT
>Location:NODE_268840_length_12752_cov_27.436010	Coordinate:2682	Reads:11	Hits:1	Allocated_reads:11	Strand:-
TTTTTGCTGTCCAGGGTGGTTGAGGC
>Location:NODE_268840_length_12752_cov_27.436010	Coordinate:2683	Reads:1	Hits:1	Allocated_reads:1	Strand:-
GTTTTTGCTGTCCAGGGTGGTTGAGG
>Location:NODE_268840_length_12752_cov_27.436010	Coordinate:2683	Reads:1	Hits:1	Allocated_reads:1	Strand:-
TGATGTTTTTGCTGTCCAGGGTGGTTGAGG
>Location:NODE_268840_length_12752_cov_27.436010	Coordinate:2683	Reads:5	Hits:1	Allocated_reads:5	Strand:-
TGTTTTTGCTGTCCAGGGTGGTTGAGG
>Location:NODE_268840_length_12752_cov_27.436010	Coordinate:2683	Reads:1	Hits:1	Allocated_reads:1	Strand:-
TTTTGCTGTCCAGGGTGGTTGAGG
>Location:NODE_268840_length_12752_cov_27.436010	Coordinate:2683	Reads:3	Hits:1	Allocated_reads:3	Strand:-
TTTTTGCTGTCCAGGGTGGTTGAGG
>Location:NODE_268840_length_12752_cov_27.436010	Coordinate:2684	Reads:1	Hits:1	Allocated_reads:1	Strand:-
GATGTTTTTGCTGTCCAGGGTGGTTGAG
>Location:NODE_268840_length_12752_cov_27.436010	Coordinate:2684	Reads:1	Hits:1	Allocated_reads:1	Strand:-
TGATGTTTTTGCTGTCCAGGGTGGTTGAG
>Location:NODE_268840_length_12752_cov_27.436010	Coordinate:2684	Reads:4	Hits:1	Allocated_reads:4	Strand:-
TGTTTTTGCTGTCCAGGGTGGTTGAG
>Location:NODE_268840_length_12752_cov_27.436010	Coordinate:2684	Reads:1	Hits:1	Allocated_reads:1	Strand:-
TTTTTGCTGTCCAGGGTGGTTGAG
>Location:NODE_268840_length_12752_cov_27.436010	Coordinate:2685	Reads:1	Hits:1	Allocated_reads:1	Strand:-
CTGATGTTTTTGCTGTCCAGGGTGGTTGA
>Location:NODE_268840_length_12752_cov_27.436010	Coordinate:2685	Reads:1	Hits:1	Allocated_reads:1	Strand:+
TCAACCACCCTGGACAGCAAAAACATC
>Location:NODE_268840_length_12752_cov_27.436010	Coordinate:2685	Reads:5	Hits:1	Allocated_reads:5	Strand:-
TGATGTTTTTGCTGTCCAGGGTGGTTGA
>Location:NODE_268840_length_12752_cov_27.436010	Coordinate:2685	Reads:1	Hits:1	Allocated_reads:1	Strand:-
TGCTGATGTTTTTGCTGTCCAGGGTGGTTGA
>Location:NODE_268840_length_12752_cov_27.436010	Coordinate:2686	Reads:1	Hits:1	Allocated_reads:1	Strand:-
CTGATGTTTTTGCTGTCCAGGGTGGTTG
>Location:NODE_268840_length_12752_cov_27.436010	Coordinate:2686	Reads:1	Hits:1	Allocated_reads:1	Strand:-
TGATGTTTTTGCTGTCCAGGGTGGTTG
>Location:NODE_268840_length_12752_cov_27.436010	Coordinate:2686	Reads:1	Hits:1	Allocated_reads:1	Strand:-
TGATGTTTTTGCTGTCCAGGGTGGTTT
>Location:NODE_268840_length_12752_cov_27.436010	Coordinate:2686	Reads:1	Hits:1	Allocated_reads:1	Strand:-
TGCTGATGTTTTTGCTGTCCAGGGTGGTTT
>Location:NODE_268840_length_12752_cov_27.436010	Coordinate:2686	Reads:1	Hits:1	Allocated_reads:1	Strand:-
TGTTTTTGCTGTCCAGGGTGGTTG
>Location:NODE_268840_length_12752_cov_27.436010	Coordinate:2687	Reads:12	Hits:1	Allocated_reads:12	Strand:-
TGATGTTTTTGCTGTCCAGGGTGGTT
>Location:NODE_268840_length_12752_cov_27.436010	Coordinate:2687	Reads:8	Hits:1	Allocated_reads:8	Strand:-
TGCTGATGTTTTTGCTGTCCAGGGTGGTT
>Location:NODE_268840_length_12752_cov_27.436010	Coordinate:2687	Reads:1	Hits:1	Allocated_reads:1	Strand:-
TTGCTGATGTTTTTGCTGTCCAGGGTGGTA
>Location:NODE_268840_length_12752_cov_27.436010	Coordinate:2688	Reads:7	Hits:1	Allocated_reads:7	Strand:-
TGATGTTTTTGCTGTCCAGGGTGGT
>Location:NODE_268840_length_12752_cov_27.436010	Coordinate:2688	Reads:27	Hits:1	Allocated_reads:27	Strand:-
TGCTGATGTTTTTGCTGTCCAGGGTGGT
>Location:NODE_268840_length_12752_cov_27.436010	Coordinate:2688	Reads:3	Hits:1	Allocated_reads:3	Strand:-
TTGCTGATGTTTTTGCTGTCCAGGGTGGT
>Location:NODE_268840_length_12752_cov_27.436010	Coordinate:2689	Reads:4	Hits:2	Allocated_reads:2	Strand:+
CCACCCTGGACAGCAAAAACATCAGC
>Location:NODE_268840_length_12752_cov_27.436010	Coordinate:2689	Reads:1	Hits:2	Allocated_reads:0.5	Strand:-
TGATGTTTTTGCTGTCCAGGGTGG
>Location:NODE_268840_length_12752_cov_27.436010	Coordinate:2689	Reads:1	Hits:2	Allocated_reads:0.5	Strand:-
TGCTGATGTTTTTGCTGTCCAGGGTGG
>Location:NODE_268840_length_12752_cov_27.436010	Coordinate:2689	Reads:1	Hits:2	Allocated_reads:0.5	Strand:-
TTGCTGATGTTTTTGCTGTCCAGGGTGT
>Location:NODE_268840_length_12752_cov_27.436010	Coordinate:2690	Reads:2	Hits:2	Allocated_reads:1	Strand:+
CACCCTGGACAGCAAAAACATCAGC
>Location:NODE_268840_length_12752_cov_27.436010	Coordinate:2690	Reads:2	Hits:2	Allocated_reads:1	Strand:-
TGCTGATGTTTTTGCTGTCCAGGGTG
>Location:NODE_268840_length_12752_cov_27.436010	Coordinate:2691	Reads:4	Hits:2	Allocated_reads:2	Strand:+
ACCCTGGACAGCAAAAACATCAGC
>Location:NODE_268840_length_12752_cov_27.436010	Coordinate:2691	Reads:1	Hits:2	Allocated_reads:0.5	Strand:+
ACCCTGGACAGCAAAAACATCAGCAAC
>Location:NODE_268840_length_12752_cov_27.436010	Coordinate:2691	Reads:1	Hits:1	Allocated_reads:1	Strand:+
ACCCTGGACAGCAAAAACATCAGCAACC
>Location:NODE_268840_length_12752_cov_27.436010	Coordinate:2691	Reads:2	Hits:2	Allocated_reads:1	Strand:-
TGCTGATGTTTTTGCTGTCCAGGGT
>Location:NODE_268840_length_12752_cov_27.436010	Coordinate:2691	Reads:2	Hits:2	Allocated_reads:1	Strand:-
TTGCTGATGTTTTTGCTGTCCAGGGT
>Location:NODE_268840_length_12752_cov_27.436010	Coordinate:2692	Reads:1	Hits:1	Allocated_reads:1	Strand:-
TGCAGTGGTTGCTGATGTTTTTGCTGTCCAGGG
>Location:NODE_268840_length_12752_cov_27.436010	Coordinate:2694	Reads:1	Hits:1	Allocated_reads:1	Strand:+
CTGGACAGCAAAAACATCAGCAACC
>Location:NODE_268840_length_12752_cov_27.436010	Coordinate:2694	Reads:1	Hits:1	Allocated_reads:1	Strand:+
CTGGACAGCAAAAACATCAGCAACCACT
>Location:NODE_268840_length_12752_cov_27.436010	Coordinate:2694	Reads:1	Hits:1	Allocated_reads:1	Strand:-
TGCAGTGGTTGCTGATGTTTTTGCTGTCCAG
>Location:NODE_268840_length_12752_cov_27.436010	Coordinate:2696	Reads:1	Hits:1	Allocated_reads:1	Strand:-
CAGTGGTTGCTGATGTTTTTGCTGTCC
>Location:NODE_268840_length_12752_cov_27.436010	Coordinate:2696	Reads:1	Hits:1	Allocated_reads:1	Strand:-
GCAGTGGTTGCTGATGTTTTTGCTGTCC
>Location:NODE_268840_length_12752_cov_27.436010	Coordinate:2697	Reads:1	Hits:1	Allocated_reads:1	Strand:-
TTCCTGGTGCAGTGGTTGCTGATGTTTTTGCTGTC
>Location:NODE_268840_length_12752_cov_27.436010	Coordinate:2698	Reads:1	Hits:1	Allocated_reads:1	Strand:+
ACAGCAAAAACATCAGCAACCACTGC
>Location:NODE_268840_length_12752_cov_27.436010	Coordinate:2699	Reads:1	Hits:1	Allocated_reads:1	Strand:-
TGCAGTGGTTGCTGATGTTTTTGCTT
>Location:NODE_268840_length_12752_cov_27.436010	Coordinate:2700	Reads:1	Hits:1	Allocated_reads:1	Strand:+
AGCAAAAACATCAGCAACCACTGCACC
>Location:NODE_268840_length_12752_cov_27.436010	Coordinate:2700	Reads:1	Hits:1	Allocated_reads:1	Strand:+
AGCAAAAACATCAGCAACCACTGCACCA
>Location:NODE_268840_length_12752_cov_27.436010	Coordinate:2700	Reads:3	Hits:1	Allocated_reads:3	Strand:-
TGGTGCAGTGGTTGCTGATGTTTTTGCT
>Location:NODE_268840_length_12752_cov_27.436010	Coordinate:2701	Reads:2	Hits:1	Allocated_reads:2	Strand:-
TGGTGCAGTGGTTGCTGATGTTTTTGC
>Location:NODE_268840_length_12752_cov_27.436010	Coordinate:2703	Reads:4	Hits:1	Allocated_reads:4	Strand:+
AAAAACATCAGCAACCACTGCACC
>Location:NODE_268840_length_12752_cov_27.436010	Coordinate:2703	Reads:1	Hits:1	Allocated_reads:1	Strand:+
AAAAACATCAGCAACCACTGCACCA
>Location:NODE_268840_length_12752_cov_27.436010	Coordinate:2703	Reads:1	Hits:1	Allocated_reads:1	Strand:+
AAAAACATCAGCAACCACTGCACCAGG
>Location:NODE_268840_length_12752_cov_27.436010	Coordinate:2706	Reads:1	Hits:1	Allocated_reads:1	Strand:-
TCCTGGTGCAGTGGTTGCTGATGTT
>Location:NODE_268840_length_12752_cov_27.436010	Coordinate:2708	Reads:1	Hits:1	Allocated_reads:1	Strand:-
TTCCTGGTGCAGTGGTTGCTGATG
>Location:NODE_268840_length_12752_cov_27.436010	Coordinate:2711	Reads:1	Hits:1	Allocated_reads:1	Strand:+
CAGCAACCACTGCACCAGGAAAGGG
>Location:NODE_268840_length_12752_cov_27.436010	Coordinate:2711	Reads:1	Hits:1	Allocated_reads:1	Strand:-
TACCCTTTCCTGGTGCAGTGGTTGCTG
>Location:NODE_268840_length_12752_cov_27.436010	Coordinate:2713	Reads:1	Hits:1	Allocated_reads:1	Strand:-
CTTTACCCTTTCCTGGTGCAGTGGTTGC
>Location:NODE_268840_length_12752_cov_27.436010	Coordinate:2713	Reads:1	Hits:1	Allocated_reads:1	Strand:-
TTTACCCTTTCCTGGTGCAGTGGTTGC
>Location:NODE_268840_length_12752_cov_27.436010	Coordinate:2716	Reads:2	Hits:1	Allocated_reads:2	Strand:-
TGCCTTTACCCTTTCCTGGTGCAGTGGT
>Location:NODE_268840_length_12752_cov_27.436010	Coordinate:2717	Reads:1	Hits:1	Allocated_reads:1	Strand:-
TGCCTTTACCCTTTCCTGGTGCAGTGG
>Location:NODE_268840_length_12752_cov_27.436010	Coordinate:2721	Reads:2	Hits:1	Allocated_reads:2	Strand:-
TAGATGGGTGCCTTTACCCTTTCCTGGTGCA
>Location:NODE_268840_length_12752_cov_27.436010	Coordinate:2722	Reads:1	Hits:1	Allocated_reads:1	Strand:-
GATGGGTGCCTTTACCCTTTCCTGGTGC
>Location:NODE_268840_length_12752_cov_27.436010	Coordinate:2722	Reads:1	Hits:1	Allocated_reads:1	Strand:-
TAGATGGGTGCCTTTACCCTTTCCTGGTGG
>Location:NODE_268840_length_12752_cov_27.436010	Coordinate:2723	Reads:3	Hits:1	Allocated_reads:3	Strand:-
TAGATGGGTGCCTTTACCCTTTCCTGGTG
>Location:NODE_268840_length_12752_cov_27.436010	Coordinate:2723	Reads:2	Hits:1	Allocated_reads:2	Strand:-
TATAGATGGGTGCCTTTACCCTTTCCTGGTG
>Location:NODE_268840_length_12752_cov_27.436010	Coordinate:2725	Reads:1	Hits:1	Allocated_reads:1	Strand:-
TATAGATGGGTGCCTTTACCCTTTCCTGG
>Location:NODE_268840_length_12752_cov_27.436010	Coordinate:2731	Reads:4	Hits:1	Allocated_reads:4	Strand:-
TTTTGTATAGATGGGTGCCTTTACCCTT
>Location:NODE_268840_length_12752_cov_27.436010	Coordinate:2736	Reads:1	Hits:1	Allocated_reads:1	Strand:+
TAAAGGCACCCATCTATACAAAATG
>Location:NODE_268840_length_12752_cov_27.436010	Coordinate:2739	Reads:1	Hits:1	Allocated_reads:1	Strand:-
TTAAAACATTTTGTATAGATGGGTGCCT
>Location:NODE_268840_length_12752_cov_27.436010	Coordinate:2742	Reads:1	Hits:1	Allocated_reads:1	Strand:+
CACCCATCTATACAAAATGTTTTAAGT
>Location:NODE_268840_length_12752_cov_27.436010	Coordinate:2744	Reads:1	Hits:1	Allocated_reads:1	Strand:+
CCCATCTATACAAAATGTTTTAAGTA
>Location:NODE_268840_length_12752_cov_27.436010	Coordinate:2754	Reads:1	Hits:2	Allocated_reads:0.5	Strand:-
TAACAAGTATATTCACTTAAAACATTTTG
>Location:NODE_268840_length_12752_cov_27.436010	Coordinate:2757	Reads:1	Hits:2	Allocated_reads:0.5	Strand:-
TAACAAGTATATTCACTTAAAACATT
>Location:NODE_268840_length_12752_cov_27.436010	Coordinate:2761	Reads:1	Hits:2	Allocated_reads:0.5	Strand:-
TCCATTGATAACAAGTATATTCACTTAAAA
>Location:NODE_268840_length_12752_cov_27.436010	Coordinate:2761	Reads:1	Hits:2	Allocated_reads:0.5	Strand:-
TGTCCATTGATAACAAGTATATTCACTTAAAA
>Location:NODE_268840_length_12752_cov_27.436010	Coordinate:2764	Reads:1	Hits:2	Allocated_reads:0.5	Strand:+
TAAGTGAATATACTTGTTATCAATGGACA
>Location:NODE_268840_length_12752_cov_27.436010	Coordinate:2764	Reads:1	Hits:2	Allocated_reads:0.5	Strand:-
TCCATTGATAACAAGTATATTCACTTA
>Location:NODE_268840_length_12752_cov_27.436010	Coordinate:2766	Reads:4	Hits:2	Allocated_reads:2	Strand:-
AACATGTCCATTGATAACAAGTATATTCACT
>Location:NODE_268840_length_12752_cov_27.436010	Coordinate:2766	Reads:2	Hits:2	Allocated_reads:1	Strand:-
ACATGTCCATTGATAACAAGTATATTCACT
>Location:NODE_268840_length_12752_cov_27.436010	Coordinate:2766	Reads:1	Hits:2	Allocated_reads:0.5	Strand:+
AGTGAATATACTTGTTATCAATGGACT
>Location:NODE_268840_length_12752_cov_27.436010	Coordinate:2766	Reads:1	Hits:2	Allocated_reads:0.5	Strand:-
ATGTCCATTGATAACAAGTATATTCACT
>Location:NODE_268840_length_12752_cov_27.436010	Coordinate:2766	Reads:21	Hits:2	Allocated_reads:10.5	Strand:-
CATGTCCATTGATAACAAGTATATTCACT
>Location:NODE_268840_length_12752_cov_27.436010	Coordinate:2766	Reads:1	Hits:2	Allocated_reads:0.5	Strand:-
TCCATTGATAACAAGTATATTCACT
>Location:NODE_268840_length_12752_cov_27.436010	Coordinate:2766	Reads:12	Hits:2	Allocated_reads:6	Strand:-
TGTCCATTGATAACAAGTATATTCACT
>Location:NODE_268840_length_12752_cov_27.436010	Coordinate:2769	Reads:3	Hits:2	Allocated_reads:1.5	Strand:+
GAATATACTTGTTATCAATGGACA
>Location:NODE_268840_length_12752_cov_27.436010	Coordinate:2772	Reads:1	Hits:2	Allocated_reads:0.5	Strand:-
AACATGTCCATTGATAACAAGTATA
>Location:NODE_268840_length_12752_cov_27.436010	Coordinate:2776	Reads:1	Hits:2	Allocated_reads:0.5	Strand:-
AAAGAATAAACATGTCCATTGATAACAAG
>Location:NODE_268840_length_12752_cov_27.436010	Coordinate:2776	Reads:1	Hits:2	Allocated_reads:0.5	Strand:-
GAAAAGAATAAACATGTCCATTGATAACAAG
>Location:NODE_268840_length_12752_cov_27.436010	Coordinate:2776	Reads:1	Hits:2	Allocated_reads:0.5	Strand:-
TGAAAAGAATAAACATGTCCATTGATAACAAG
>Location:NODE_268840_length_12752_cov_27.436010	Coordinate:2777	Reads:1	Hits:2	Allocated_reads:0.5	Strand:-
TGAAAAGAATAAACATGTCCATTGATAACAA
>Location:NODE_268840_length_12752_cov_27.436010	Coordinate:2778	Reads:2	Hits:2	Allocated_reads:1	Strand:-
AAAAGAATAAACATGTCCATTGATAACA
>Location:NODE_268840_length_12752_cov_27.436010	Coordinate:2778	Reads:1	Hits:2	Allocated_reads:0.5	Strand:-
CTGAAAAGAATAAACATGTCCATTGATAACA
>Location:NODE_268840_length_12752_cov_27.436010	Coordinate:2778	Reads:1	Hits:2	Allocated_reads:0.5	Strand:-
GAAAAGAATAAACATGTCCATTGATAACA
>Location:NODE_268840_length_12752_cov_27.436010	Coordinate:2778	Reads:9	Hits:2	Allocated_reads:4.5	Strand:-
TGAAAAGAATAAACATGTCCATTGATAACA
>Location:NODE_268840_length_12752_cov_27.436010	Coordinate:2780	Reads:1	Hits:2	Allocated_reads:0.5	Strand:-
CCTGAAAAGAATAAACATGTCCATTGATAA
>Location:NODE_268840_length_12752_cov_27.436010	Coordinate:2780	Reads:1	Hits:2	Allocated_reads:0.5	Strand:-
TGAAAAGAATAAACATGTCCATTGATAA
>Location:NODE_268840_length_12752_cov_27.436010	Coordinate:2780	Reads:2	Hits:1	Allocated_reads:2	Strand:-
TGCCTGAAAAGAATAAACATGTCCATTGATAA
>Location:NODE_268840_length_12752_cov_27.436010	Coordinate:2780	Reads:1	Hits:2	Allocated_reads:0.5	Strand:+
TTATCAATGGACATGTTTATTCTTTTC
>Location:NODE_268840_length_12752_cov_27.436010	Coordinate:2781	Reads:1	Hits:1	Allocated_reads:1	Strand:-
ATGCCTGAAAAGAATAAACATGTCCATTGATA
>Location:NODE_268840_length_12752_cov_27.436010	Coordinate:2781	Reads:1	Hits:2	Allocated_reads:0.5	Strand:-
CCTGAAAAGAATAAACATGTCCATTGATA
>Location:NODE_268840_length_12752_cov_27.436010	Coordinate:2781	Reads:1	Hits:2	Allocated_reads:0.5	Strand:-
CCTGAAAAGAATAAACATGTCCATTGATT
>Location:NODE_268840_length_12752_cov_27.436010	Coordinate:2781	Reads:1	Hits:2	Allocated_reads:0.5	Strand:-
CTGAAAAGAATAAACATGTCCATTGATA
>Location:NODE_268840_length_12752_cov_27.436010	Coordinate:2781	Reads:1	Hits:2	Allocated_reads:0.5	Strand:+
TATCAATGGACATGTTTATTCTTT
>Location:NODE_268840_length_12752_cov_27.436010	Coordinate:2781	Reads:1	Hits:1	Allocated_reads:1	Strand:+
TATCAATGGACATGTTTATTCTTTTCAGGC
>Location:NODE_268840_length_12752_cov_27.436010	Coordinate:2781	Reads:1	Hits:1	Allocated_reads:1	Strand:+
TATCAATGGACATGTTTATTCTTTTCAGGCA
>Location:NODE_268840_length_12752_cov_27.436010	Coordinate:2781	Reads:1	Hits:1	Allocated_reads:1	Strand:+
TATCAATGGACATGTTTATTCTTTTCAGGCAT
>Location:NODE_268840_length_12752_cov_27.436010	Coordinate:2781	Reads:1	Hits:2	Allocated_reads:0.5	Strand:-
TGAAAAGAATAAACATGTCCATTGATA
>Location:NODE_268840_length_12752_cov_27.436010	Coordinate:2781	Reads:1	Hits:1	Allocated_reads:1	Strand:-
TGCCTGAAAAGAATAAACATGTCCATTGACA
>Location:NODE_268840_length_12752_cov_27.436010	Coordinate:2781	Reads:5	Hits:1	Allocated_reads:5	Strand:-
TGCCTGAAAAGAATAAACATGTCCATTGATA
>Location:NODE_268840_length_12752_cov_27.436010	Coordinate:2782	Reads:1	Hits:1	Allocated_reads:1	Strand:-
TGCCTGAAAAGAATAAACATGTCCATTGAT
>Location:NODE_268840_length_12752_cov_27.436010	Coordinate:2782	Reads:1	Hits:1	Allocated_reads:1	Strand:-
TGCCTGAAAAGAATAAACATGTCCATTGTT
>Location:NODE_268840_length_12752_cov_27.436010	Coordinate:2783	Reads:1	Hits:1	Allocated_reads:1	Strand:-
ATGCCTGAAAAGAATAAACATGTCCATTGT
>Location:NODE_268840_length_12752_cov_27.436010	Coordinate:2783	Reads:1	Hits:2	Allocated_reads:0.5	Strand:-
CCTGAAAAGAATAAACATGTCCATTGA
>Location:NODE_268840_length_12752_cov_27.436010	Coordinate:2783	Reads:1	Hits:1	Allocated_reads:1	Strand:-
GCCTGAAAAGAATAAACATGTCCATTGA
>Location:NODE_268840_length_12752_cov_27.436010	Coordinate:2783	Reads:1	Hits:2	Allocated_reads:0.5	Strand:+
TCAATGGACATGTTTATTCTTTTCA
>Location:NODE_268840_length_12752_cov_27.436010	Coordinate:2783	Reads:4	Hits:1	Allocated_reads:4	Strand:+
TCAATGGACATGTTTATTCTTTTCAGGCA
>Location:NODE_268840_length_12752_cov_27.436010	Coordinate:2783	Reads:1	Hits:2	Allocated_reads:0.5	Strand:-
TGAAAAGAATAAACATGTCCATTGA
>Location:NODE_268840_length_12752_cov_27.436010	Coordinate:2783	Reads:41	Hits:1	Allocated_reads:41	Strand:-
TGCCTGAAAAGAATAAACATGTCCATTGA
>Location:NODE_268840_length_12752_cov_27.436010	Coordinate:2784	Reads:1	Hits:2	Allocated_reads:0.5	Strand:-
TGAAAAGAATAAACATGTCCATTG
>Location:NODE_268840_length_12752_cov_27.436010	Coordinate:2784	Reads:2	Hits:1	Allocated_reads:2	Strand:-
TGCCTGAAAAGAATAAACATGTCCATTG
>Location:NODE_268840_length_12752_cov_27.436010	Coordinate:2785	Reads:1	Hits:1	Allocated_reads:1	Strand:+
AATGGACATGTTTATTCTTTTCAGGCACT
>Location:NODE_268840_length_12752_cov_27.436010	Coordinate:2785	Reads:1	Hits:1	Allocated_reads:1	Strand:-
TGCCTGAAAAGAATAAACATGTCCATT
>Location:NODE_268840_length_12752_cov_27.436010	Coordinate:2786	Reads:1	Hits:1	Allocated_reads:1	Strand:+
ATGGACATGTTTATTCTTTTCAGGCA
>Location:NODE_268840_length_12752_cov_27.436010	Coordinate:2786	Reads:3	Hits:1	Allocated_reads:3	Strand:-
TGCCTGAAAAGAATAAACATGTCCAT
>Location:NODE_268840_length_12752_cov_27.436010	Coordinate:2787	Reads:2	Hits:1	Allocated_reads:2	Strand:+
TGGACATGTTTATTCTTTTCAGGCA
>Location:NODE_268840_length_12752_cov_27.436010	Coordinate:2791	Reads:1	Hits:1	Allocated_reads:1	Strand:-
TAATAGTGTCATGCCTGAAAAGAATAAACATT
>Location:NODE_268840_length_12752_cov_27.436010	Coordinate:2791	Reads:1	Hits:1	Allocated_reads:1	Strand:-
TAGTGTCATGCCTGAAAAGAATAAACATG
>Location:NODE_268840_length_12752_cov_27.436010	Coordinate:2793	Reads:3	Hits:1	Allocated_reads:3	Strand:-
AATAGTGTCATGCCTGAAAAGAATAAACA
>Location:NODE_268840_length_12752_cov_27.436010	Coordinate:2793	Reads:1	Hits:1	Allocated_reads:1	Strand:-
TAATAGTGTCATGCCTGAAAAGAATAATTT
>Location:NODE_268840_length_12752_cov_27.436010	Coordinate:2793	Reads:22	Hits:1	Allocated_reads:22	Strand:-
TAATAGTGTCATGCCTGAAAAGAATAAACA
>Location:NODE_268840_length_12752_cov_27.436010	Coordinate:2793	Reads:2	Hits:1	Allocated_reads:2	Strand:-
TAGTGTCATGCCTGAAAAGAATAAACA
>Location:NODE_268840_length_12752_cov_27.436010	Coordinate:2793	Reads:1	Hits:1	Allocated_reads:1	Strand:-
TTAATAGTGTCATGCCTGAAAAGAATAAACA
>Location:NODE_268840_length_12752_cov_27.436010	Coordinate:2794	Reads:6	Hits:1	Allocated_reads:6	Strand:-
TAATAGTGTCATGCCTGAAAAGAATAAAC
>Location:NODE_268840_length_12752_cov_27.436010	Coordinate:2795	Reads:1	Hits:1	Allocated_reads:1	Strand:-
TAATAGTGTCATGCCTGAAAAGAATAAA
>Location:NODE_268840_length_12752_cov_27.436010	Coordinate:2795	Reads:2	Hits:1	Allocated_reads:2	Strand:-
TTAATAGTGTCATGCCTGAAAAGAATAAA
>Location:NODE_268840_length_12752_cov_27.436010	Coordinate:2796	Reads:2	Hits:1	Allocated_reads:2	Strand:-
TAATAGTGTCATGCCTGAAAAGAATAA
>Location:NODE_268840_length_12752_cov_27.436010	Coordinate:2796	Reads:1	Hits:1	Allocated_reads:1	Strand:-
TTAATAGTGTCATGCCTGAAAAGAATAA
>Location:NODE_268840_length_12752_cov_27.436010	Coordinate:2797	Reads:1	Hits:1	Allocated_reads:1	Strand:-
TAATAGTGTCATGCCTGAAAAGAATA
>Location:NODE_268840_length_12752_cov_27.436010	Coordinate:2799	Reads:1	Hits:1	Allocated_reads:1	Strand:-
TCTTAATAGTGTCATGCCTGAAAAGAA
>Location:NODE_268840_length_12752_cov_27.436010	Coordinate:2802	Reads:1	Hits:1	Allocated_reads:1	Strand:-
AGCTCTTAATAGTGTCATGCCTGAAAA
>Location:NODE_268840_length_12752_cov_27.436010	Coordinate:2802	Reads:1	Hits:1	Allocated_reads:1	Strand:+
TTTTCAGGCATGACACTATTAAGAG
>Location:NODE_268840_length_12752_cov_27.436010	Coordinate:2803	Reads:1	Hits:1	Allocated_reads:1	Strand:-
AAGCTCTTAATAGTGTCATGCCTGAAA
>Location:NODE_268840_length_12752_cov_27.436010	Coordinate:2804	Reads:1	Hits:1	Allocated_reads:1	Strand:-
AAAGCTCTTAATAGTGTCATGCCTGAA
>Location:NODE_268840_length_12752_cov_27.436010	Coordinate:2804	Reads:1	Hits:1	Allocated_reads:1	Strand:-
TAAAAGCTCTTAATAGTGTCATGCCTGAA
>Location:NODE_268840_length_12752_cov_27.436010	Coordinate:2807	Reads:1	Hits:1	Allocated_reads:1	Strand:-
AAAGCTCTTAATAGTGTCATGCCT
>Location:NODE_268840_length_12752_cov_27.436010	Coordinate:2807	Reads:3	Hits:1	Allocated_reads:3	Strand:-
ATAAAAGCTCTTAATAGTGTCATGCCT
>Location:NODE_268840_length_12752_cov_27.436010	Coordinate:2807	Reads:3	Hits:1	Allocated_reads:3	Strand:-
GATAAAAGCTCTTAATAGTGTCATGCCT
>Location:NODE_268840_length_12752_cov_27.436010	Coordinate:2807	Reads:4	Hits:1	Allocated_reads:4	Strand:-
TAAAAGCTCTTAATAGTGTCATGCCT
>Location:NODE_268840_length_12752_cov_27.436010	Coordinate:2807	Reads:31	Hits:1	Allocated_reads:31	Strand:-
TATGATAAAAGCTCTTAATAGTGTCATGCCT
>Location:NODE_268840_length_12752_cov_27.436010	Coordinate:2807	Reads:1	Hits:1	Allocated_reads:1	Strand:-
TGATAAAAGCTCTTAATAGTGTCATGCAT
>Location:NODE_268840_length_12752_cov_27.436010	Coordinate:2807	Reads:2	Hits:1	Allocated_reads:2	Strand:-
TGATAAAAGCTCTTAATAGTGTCATGCCA
>Location:NODE_268840_length_12752_cov_27.436010	Coordinate:2807	Reads:62	Hits:1	Allocated_reads:62	Strand:-
TGATAAAAGCTCTTAATAGTGTCATGCCT
>Location:NODE_268840_length_12752_cov_27.436010	Coordinate:2807	Reads:7	Hits:1	Allocated_reads:7	Strand:-
TTATGATAAAAGCTCTTAATAGTGTCATGCCT
>Location:NODE_268840_length_12752_cov_27.436010	Coordinate:2808	Reads:3	Hits:1	Allocated_reads:3	Strand:-
TATGATAAAAGCTCTTAATAGTGTCATGCC
>Location:NODE_268840_length_12752_cov_27.436010	Coordinate:2808	Reads:4	Hits:1	Allocated_reads:4	Strand:-
TGATAAAAGCTCTTAATAGTGTCATGCC
>Location:NODE_268840_length_12752_cov_27.436010	Coordinate:2810	Reads:1	Hits:1	Allocated_reads:1	Strand:-
TTATGATAAAAGCTCTTAATAGTGTCATG
>Location:NODE_268840_length_12752_cov_27.436010	Coordinate:2813	Reads:1	Hits:1	Allocated_reads:1	Strand:+
GACACTATTAAGAGCTTTTATCATA
>Location:NODE_268840_length_12752_cov_27.436010	Coordinate:2813	Reads:1	Hits:1	Allocated_reads:1	Strand:+
GACACTATTAAGAGCTTTTATCATAAT
>Location:NODE_268840_length_12752_cov_27.436010	Coordinate:2813	Reads:1	Hits:1	Allocated_reads:1	Strand:+
GACACTATTAAGAGCTTTTATCATAATC
>Location:NODE_268840_length_12752_cov_27.436010	Coordinate:2813	Reads:2	Hits:1	Allocated_reads:2	Strand:+
GACACTATTAAGAGCTTTTATCATAATCT
>Location:NODE_268840_length_12752_cov_27.436010	Coordinate:2814	Reads:1	Hits:1	Allocated_reads:1	Strand:+
ACACTATTAAGAGCTTTTATCATAATC
[truncated: 1,055,424 more chars]
