# Supplementary material for: First characterization of PIWI-interacting RNA clusters in a cichlid fish with a B chromosome
Source: BMC Biol. 2022 Sep 21;20:204. doi: 10.1186/s12915-022-01403-2 (PMC9490952; doi:10.1186/s12915-022-01403-2)
Supplement: Supplementary file 1 — Additional file 1. Zipped folder with fasta and interactive html piRNA cluster information for the A. latifasciata genome. The nomenclature is as follows: number-pirna-cluster_sex_B-presence (f, female; m, male; 0b, without B chromosome; 1b, with B chromosome). [file 12915_2022_1403_MOESM1_ESM.zip › 103_m1b.fasta]

>Location:NODE_26968_length_1640_cov_67.407928	Coordinate:8	Reads:2	Hits:3	Allocated_reads:0.666666666666667	Strand:-
GGATGGCGCTGTAGTCTGCACTATAGCT
>Location:NODE_26968_length_1640_cov_67.407928	Coordinate:8	Reads:2	Hits:3	Allocated_reads:0.666666666666667	Strand:-
TGGATGGCGCTGTAGTCTGCACTATAGCT
>Location:NODE_26968_length_1640_cov_67.407928	Coordinate:9	Reads:1	Hits:3	Allocated_reads:0.333333333333333	Strand:-
CTGGATGGCGCTGTAGTCTGCACTATAGC
>Location:NODE_26968_length_1640_cov_67.407928	Coordinate:9	Reads:2	Hits:3	Allocated_reads:0.666666666666667	Strand:-
GGATGGCGCTGTAGTCTGCACTATAGC
>Location:NODE_26968_length_1640_cov_67.407928	Coordinate:10	Reads:2	Hits:3	Allocated_reads:0.666666666666667	Strand:+
CTATAGTGCAGACTACAGCGCCATCCAGC
>Location:NODE_26968_length_1640_cov_67.407928	Coordinate:10	Reads:2	Hits:3	Allocated_reads:0.666666666666667	Strand:-
GGATGGCGCTGTAGTCTGCACTATAG
>Location:NODE_26968_length_1640_cov_67.407928	Coordinate:10	Reads:1	Hits:3	Allocated_reads:0.333333333333333	Strand:-
TGGATGGCGCTGTAGTCTGCACTATAG
>Location:NODE_26968_length_1640_cov_67.407928	Coordinate:11	Reads:1	Hits:3	Allocated_reads:0.333333333333333	Strand:-
AGCTGGATGGCGCTGTAGTCTGCACTATA
>Location:NODE_26968_length_1640_cov_67.407928	Coordinate:11	Reads:1	Hits:3	Allocated_reads:0.333333333333333	Strand:-
AGCTGGATGGCGCTGTAGTCTGCACTATT
>Location:NODE_26968_length_1640_cov_67.407928	Coordinate:11	Reads:4	Hits:3	Allocated_reads:1.33333333333333	Strand:-
GCTGGATGGCGCTGTAGTCTGCACTATA
>Location:NODE_26968_length_1640_cov_67.407928	Coordinate:11	Reads:5	Hits:3	Allocated_reads:1.66666666666667	Strand:-
GGATGGCGCTGTAGTCTGCACTATA
>Location:NODE_26968_length_1640_cov_67.407928	Coordinate:11	Reads:5	Hits:3	Allocated_reads:1.66666666666667	Strand:-
TGGATGGCGCTGTAGTCTGCACTATA
>Location:NODE_26968_length_1640_cov_67.407928	Coordinate:12	Reads:1	Hits:3	Allocated_reads:0.333333333333333	Strand:+
ATAGTGCAGACTACAGCGCCATCCAGC
>Location:NODE_26968_length_1640_cov_67.407928	Coordinate:12	Reads:1	Hits:3	Allocated_reads:0.333333333333333	Strand:-
GCTGGATGGCGCTGTAGTCTGCACTAT
>Location:NODE_26968_length_1640_cov_67.407928	Coordinate:13	Reads:3	Hits:3	Allocated_reads:1	Strand:+
TAGTGCAGACTACAGCGCCATCCAGC
>Location:NODE_26968_length_1640_cov_67.407928	Coordinate:14	Reads:4	Hits:3	Allocated_reads:1.33333333333333	Strand:-
AGCTGGATGGCGCTGTAGTCTGCACT
>Location:NODE_26968_length_1640_cov_67.407928	Coordinate:14	Reads:1	Hits:3	Allocated_reads:0.333333333333333	Strand:-
CCAGCTGGATGGCGCTGTAGTCTGCACT
>Location:NODE_26968_length_1640_cov_67.407928	Coordinate:14	Reads:2	Hits:3	Allocated_reads:0.666666666666667	Strand:-
GCTGGATGGCGCTGTAGTCTGCACT
>Location:NODE_26968_length_1640_cov_67.407928	Coordinate:16	Reads:1	Hits:3	Allocated_reads:0.333333333333333	Strand:-
CCAGCTGGATGGCGCTGTAGTCTGCT
>Location:NODE_26968_length_1640_cov_67.407928	Coordinate:16	Reads:1	Hits:3	Allocated_reads:0.333333333333333	Strand:+
TGCAGACTACAGCGCCATCCAGCT
>Location:NODE_26968_length_1640_cov_67.407928	Coordinate:17	Reads:5	Hits:3	Allocated_reads:1.66666666666667	Strand:-
ACCAGCTGGATGGCGCTGTAGTCTGC
>Location:NODE_26968_length_1640_cov_67.407928	Coordinate:17	Reads:6	Hits:3	Allocated_reads:2	Strand:-
CACCAGCTGGATGGCGCTGTAGTCTGC
>Location:NODE_26968_length_1640_cov_67.407928	Coordinate:17	Reads:1	Hits:3	Allocated_reads:0.333333333333333	Strand:-
CAGCTGGATGGCGCTGTAGTCTGC
>Location:NODE_26968_length_1640_cov_67.407928	Coordinate:17	Reads:6	Hits:3	Allocated_reads:2	Strand:-
CCAGCTGGATGGCGCTGTAGTCTGC
>Location:NODE_26968_length_1640_cov_67.407928	Coordinate:17	Reads:1	Hits:3	Allocated_reads:0.333333333333333	Strand:-
CGAACACCAGCTGGATGGCGCTGTAGTCTGC
>Location:NODE_26968_length_1640_cov_67.407928	Coordinate:19	Reads:1	Hits:3	Allocated_reads:0.333333333333333	Strand:-
ACCAGCTGGATGGCGCTGTAGTCT
>Location:NODE_26968_length_1640_cov_67.407928	Coordinate:19	Reads:2	Hits:3	Allocated_reads:0.666666666666667	Strand:-
CACCAGCTGGATGGCGCTGTAGTCT
>Location:NODE_26968_length_1640_cov_67.407928	Coordinate:20	Reads:1	Hits:3	Allocated_reads:0.333333333333333	Strand:-
CGAACACCAGCTGGATGGCGCTGTAGTT
>Location:NODE_26968_length_1640_cov_67.407928	Coordinate:20	Reads:3	Hits:3	Allocated_reads:1	Strand:-
CGAACACCAGCTGGATGGCGCTGTAGTC
>Location:NODE_26968_length_1640_cov_67.407928	Coordinate:21	Reads:4	Hits:3	Allocated_reads:1.33333333333333	Strand:-
CGAACACCAGCTGGATGGCGCTGTAGT
>Location:NODE_26968_length_1640_cov_67.407928	Coordinate:27	Reads:1	Hits:3	Allocated_reads:0.333333333333333	Strand:-
GAGAGAGCGAACACCAGCTGGATGGCGT
>Location:NODE_26968_length_1640_cov_67.407928	Coordinate:29	Reads:1	Hits:3	Allocated_reads:0.333333333333333	Strand:-
AGAGAGAGCGAACACCAGCTGGATGGC
>Location:NODE_26968_length_1640_cov_67.407928	Coordinate:30	Reads:2	Hits:3	Allocated_reads:0.666666666666667	Strand:-
ACCGCAGAGAGAGCGAACACCAGCTGGATGG
>Location:NODE_26968_length_1640_cov_67.407928	Coordinate:30	Reads:1	Hits:3	Allocated_reads:0.333333333333333	Strand:+
CCATCCAGCTGGTGTTCGCTCTCTCTGC
>Location:NODE_26968_length_1640_cov_67.407928	Coordinate:30	Reads:1	Hits:3	Allocated_reads:0.333333333333333	Strand:-
CCGCAGAGAGAGCGAACACCAGCTGGATGG
>Location:NODE_26968_length_1640_cov_67.407928	Coordinate:30	Reads:1	Hits:3	Allocated_reads:0.333333333333333	Strand:-
GAGAGAGCGAACACCAGCTGGATGG
>Location:NODE_26968_length_1640_cov_67.407928	Coordinate:30	Reads:2	Hits:3	Allocated_reads:0.666666666666667	Strand:-
GCAGAGAGAGCGAACACCAGCTGGATGG
>Location:NODE_26968_length_1640_cov_67.407928	Coordinate:31	Reads:1	Hits:3	Allocated_reads:0.333333333333333	Strand:+
CATCCAGCTGGTGTTCGCTCTCTCTGC
>Location:NODE_26968_length_1640_cov_67.407928	Coordinate:32	Reads:12	Hits:3	Allocated_reads:4	Strand:+
ATCCAGCTGGTGTTCGCTCTCTCTGC
>Location:NODE_26968_length_1640_cov_67.407928	Coordinate:33	Reads:20	Hits:3	Allocated_reads:6.66666666666667	Strand:+
TCCAGCTGGTGTTCGCTCTCTCTGC
>Location:NODE_26968_length_1640_cov_67.407928	Coordinate:34	Reads:3	Hits:3	Allocated_reads:1	Strand:+
CCAGCTGGTGTTCGCTCTCTCTGC
>Location:NODE_26968_length_1640_cov_67.407928	Coordinate:36	Reads:1	Hits:3	Allocated_reads:0.333333333333333	Strand:-
CTACCGCAGAGAGAGCGAACACCAGCT
>Location:NODE_26968_length_1640_cov_67.407928	Coordinate:36	Reads:3	Hits:3	Allocated_reads:1	Strand:-
TACCGCAGAGAGAGCGAACACCAGCT
>Location:NODE_26968_length_1640_cov_67.407928	Coordinate:38	Reads:1	Hits:3	Allocated_reads:0.333333333333333	Strand:+
CTGGTGTTCGCTCTCTCTGCGGTAGA
>Location:NODE_26968_length_1640_cov_67.407928	Coordinate:39	Reads:1	Hits:8	Allocated_reads:0.125	Strand:+
TGGTGTTCGCTCTCTCTGCGGTAGAGTA
>Location:NODE_26968_length_1640_cov_67.407928	Coordinate:40	Reads:2	Hits:7	Allocated_reads:0.285714285714286	Strand:-
TGATACTCTACCGCAGAGAGAGCGAACACC
>Location:NODE_26968_length_1640_cov_67.407928	Coordinate:42	Reads:1	Hits:7	Allocated_reads:0.142857142857143	Strand:-
TGATACTCTACCGCAGAGAGAGCGAACA
>Location:NODE_26968_length_1640_cov_67.407928	Coordinate:43	Reads:1	Hits:7	Allocated_reads:0.142857142857143	Strand:-
TGATACTCTACCGCAGAGAGAGCGAAC
>Location:NODE_26968_length_1640_cov_67.407928	Coordinate:45	Reads:1	Hits:7	Allocated_reads:0.142857142857143	Strand:-
TGATACTCTACCGCAGAGAGAGCGA
>Location:NODE_26968_length_1640_cov_67.407928	Coordinate:45	Reads:1	Hits:8	Allocated_reads:0.125	Strand:-
TGATACTCTACCGCAGAGAGAGCGT
>Location:NODE_26968_length_1640_cov_67.407928	Coordinate:46	Reads:2	Hits:7	Allocated_reads:0.285714285714286	Strand:-
TGATACTCTACCGCAGAGAGAGCG
>Location:NODE_26968_length_1640_cov_67.407928	Coordinate:47	Reads:1	Hits:6	Allocated_reads:0.166666666666667	Strand:-
CAGGAAGTGATACTCTACCGCAGAGAGAGC
>Location:NODE_26968_length_1640_cov_67.407928	Coordinate:49	Reads:1	Hits:10	Allocated_reads:0.1	Strand:+
TCTCTCTGCGGTAGAGTATCACTTCCT
>Location:NODE_26968_length_1640_cov_67.407928	Coordinate:50	Reads:1	Hits:14	Allocated_reads:0.0714285714285714	Strand:-
ACAGGAAGTGATACTCTACCGCAGAGAG
>Location:NODE_26968_length_1640_cov_67.407928	Coordinate:50	Reads:2	Hits:14	Allocated_reads:0.142857142857143	Strand:-
CAGGAAGTGATACTCTACCGCAGAGAG
>Location:NODE_26968_length_1640_cov_67.407928	Coordinate:50	Reads:1	Hits:13	Allocated_reads:0.0769230769230769	Strand:+
CTCTCTGCGGTAGAGTATCACTTCCTGTT
>Location:NODE_26968_length_1640_cov_67.407928	Coordinate:50	Reads:1	Hits:9	Allocated_reads:0.111111111111111	Strand:-
GGAACAGGAAGTGATACTCTACCGCAGAGAG
>Location:NODE_26968_length_1640_cov_67.407928	Coordinate:52	Reads:1	Hits:166	Allocated_reads:0.00602409638554217	Strand:-
AACAGGAAGTGATACTCTACCGCAGAG
>Location:NODE_26968_length_1640_cov_67.407928	Coordinate:52	Reads:1	Hits:171	Allocated_reads:0.00584795321637427	Strand:-
ACAGGAAGTGATACTCTACCGCAGAG
>Location:NODE_26968_length_1640_cov_67.407928	Coordinate:52	Reads:4	Hits:176	Allocated_reads:0.0227272727272727	Strand:-
CAGGAAGTGATACTCTACCGCAGAG
>Location:NODE_26968_length_1640_cov_67.407928	Coordinate:52	Reads:1	Hits:187	Allocated_reads:0.0053475935828877	Strand:+
CTCTGCGGTAGAGTATCACTTCCT
>Location:NODE_26968_length_1640_cov_67.407928	Coordinate:52	Reads:1	Hits:4	Allocated_reads:0.25	Strand:-
GTTGGAACAGGAAGTGATACTCTACCGCAGAG
>Location:NODE_26968_length_1640_cov_67.407928	Coordinate:53	Reads:2	Hits:150	Allocated_reads:0.0133333333333333	Strand:-
GGAACAGGAAGTGATACTCTACCGCAGA
>Location:NODE_26968_length_1640_cov_67.407928	Coordinate:54	Reads:1	Hits:175	Allocated_reads:0.00571428571428571	Strand:-
ACAGGAAGTGATACTCTACCGCAG
>Location:NODE_26968_length_1640_cov_67.407928	Coordinate:56	Reads:1	Hits:162	Allocated_reads:0.00617283950617284	Strand:-
GAACAGGAAGTGATACTCTACCGC
>Location:NODE_26968_length_1640_cov_67.407928	Coordinate:56	Reads:1	Hits:162	Allocated_reads:0.00617283950617284	Strand:+
GCGGTAGAGTATCACTTCCTGTTC
>Location:NODE_26968_length_1640_cov_67.407928	Coordinate:56	Reads:3	Hits:156	Allocated_reads:0.0192307692307692	Strand:-
GGAACAGGAAGTGATACTCTACCGC
>Location:NODE_26968_length_1640_cov_67.407928	Coordinate:57	Reads:1	Hits:161	Allocated_reads:0.0062111801242236	Strand:-
GGAACAGGAAGTGATACTCTACCG
>Location:NODE_26968_length_1640_cov_67.407928	Coordinate:57	Reads:1	Hits:4	Allocated_reads:0.25	Strand:-
TGGAACAGGAAGTGATACTCTACCG
>Location:NODE_26968_length_1640_cov_67.407928	Coordinate:58	Reads:1	Hits:1	Allocated_reads:1	Strand:-
ATGTGTTGGAACAGGAAGTGATACTCTACC
>Location:NODE_26968_length_1640_cov_67.407928	Coordinate:58	Reads:1	Hits:6	Allocated_reads:0.166666666666667	Strand:-
GTGTTGGAACAGGAAGTGATACTCTACC
>Location:NODE_26968_length_1640_cov_67.407928	Coordinate:58	Reads:1	Hits:6	Allocated_reads:0.166666666666667	Strand:-
GTTGGAACAGGAAGTGATACTCTACC
>Location:NODE_26968_length_1640_cov_67.407928	Coordinate:58	Reads:2	Hits:1	Allocated_reads:2	Strand:-
TATGTGTTGGAACAGGAAGTGATACTCTACC
>Location:NODE_26968_length_1640_cov_67.407928	Coordinate:58	Reads:30	Hits:6	Allocated_reads:5	Strand:-
TGGAACAGGAAGTGATACTCTACC
>Location:NODE_26968_length_1640_cov_67.407928	Coordinate:58	Reads:2	Hits:6	Allocated_reads:0.333333333333333	Strand:-
TGTGTTGGAACAGGAAGTGATACTCTACC
>Location:NODE_26968_length_1640_cov_67.407928	Coordinate:58	Reads:21	Hits:6	Allocated_reads:3.5	Strand:-
TGTTGGAACAGGAAGTGATACTCTACC
>Location:NODE_26968_length_1640_cov_67.407928	Coordinate:58	Reads:5	Hits:6	Allocated_reads:0.833333333333333	Strand:-
TTGGAACAGGAAGTGATACTCTACC
>Location:NODE_26968_length_1640_cov_67.407928	Coordinate:60	Reads:1	Hits:6	Allocated_reads:0.166666666666667	Strand:+
TAGAGTATCACTTCCTGTTCCAAC
>Location:NODE_26968_length_1640_cov_67.407928	Coordinate:60	Reads:1	Hits:6	Allocated_reads:0.166666666666667	Strand:+
TAGAGTATCACTTCCTGTTCCAACA
>Location:NODE_26968_length_1640_cov_67.407928	Coordinate:60	Reads:2	Hits:6	Allocated_reads:0.333333333333333	Strand:+
TAGAGTATCACTTCCTGTTCCAACAC
>Location:NODE_26968_length_1640_cov_67.407928	Coordinate:60	Reads:1	Hits:6	Allocated_reads:0.166666666666667	Strand:+
TAGAGTATCACTTCCTGTTCCAACACA
>Location:NODE_26968_length_1640_cov_67.407928	Coordinate:60	Reads:4	Hits:1	Allocated_reads:4	Strand:+
TAGAGTATCACTTCCTGTTCCAACACATAG
>Location:NODE_26968_length_1640_cov_67.407928	Coordinate:60	Reads:6	Hits:1	Allocated_reads:6	Strand:+
TAGAGTATCACTTCCTGTTCCAACACATAGT
>Location:NODE_26968_length_1640_cov_67.407928	Coordinate:60	Reads:1	Hits:1	Allocated_reads:1	Strand:-
TATGTGTTGGAACAGGAAGTGATACTCTA
>Location:NODE_26968_length_1640_cov_67.407928	Coordinate:63	Reads:1	Hits:1	Allocated_reads:1	Strand:-
TATGTGTTGGAACAGGAAGTGATACT
>Location:NODE_26968_length_1640_cov_67.407928	Coordinate:65	Reads:1	Hits:1	Allocated_reads:1	Strand:+
TATCACTTCCTGTTCCAACACATAG
>Location:NODE_26968_length_1640_cov_67.407928	Coordinate:66	Reads:1	Hits:1	Allocated_reads:1	Strand:+
ATCACTTCCTGTTCCAACACATAGT
>Location:NODE_26968_length_1640_cov_67.407928	Coordinate:67	Reads:1	Hits:1	Allocated_reads:1	Strand:+
TCACTTCCTGTTCCAACACATAGTGGTGT
>Location:NODE_26968_length_1640_cov_67.407928	Coordinate:70	Reads:1	Hits:1	Allocated_reads:1	Strand:-
AACACCACTATGTGTTGGAACAGGAAG
>Location:NODE_26968_length_1640_cov_67.407928	Coordinate:71	Reads:1	Hits:2	Allocated_reads:0.5	Strand:+
TTCCTGTTCCAACACATAGTGGTG
>Location:NODE_26968_length_1640_cov_67.407928	Coordinate:72	Reads:1	Hits:1	Allocated_reads:1	Strand:+
TCCTGTTCCAACACATAGTGGTGTTTTTGT
>Location:NODE_26968_length_1640_cov_67.407928	Coordinate:79	Reads:1	Hits:1	Allocated_reads:1	Strand:+
CCAACACATAGTGGTGTTTTTGTGTAGCT
>Location:NODE_26968_length_1640_cov_67.407928	Coordinate:79	Reads:1	Hits:1	Allocated_reads:1	Strand:-
TAAGCTACACAAAAACACCACTATGTGTTGG
>Location:NODE_26968_length_1640_cov_67.407928	Coordinate:81	Reads:3	Hits:1	Allocated_reads:3	Strand:-
TAAGCTACACAAAAACACCACTATGTGTT
>Location:NODE_26968_length_1640_cov_67.407928	Coordinate:84	Reads:1	Hits:1	Allocated_reads:1	Strand:-
TAAGCTACACAAAAACACCACTATGT
>Location:NODE_26968_length_1640_cov_67.407928	Coordinate:85	Reads:1	Hits:1	Allocated_reads:1	Strand:-
GATAAGCTACACAAAAACACCACTATG
>Location:NODE_26968_length_1640_cov_67.407928	Coordinate:85	Reads:3	Hits:1	Allocated_reads:3	Strand:-
TAAGCTACACAAAAACACCACTATG
>Location:NODE_26968_length_1640_cov_67.407928	Coordinate:87	Reads:1	Hits:1	Allocated_reads:1	Strand:+
TAGTGGTGTTTTTGTGTAGCTTATC
>Location:NODE_26968_length_1640_cov_67.407928	Coordinate:87	Reads:3	Hits:1	Allocated_reads:3	Strand:+
TAGTGGTGTTTTTGTGTAGCTTATCT
>Location:NODE_26968_length_1640_cov_67.407928	Coordinate:87	Reads:1	Hits:1	Allocated_reads:1	Strand:+
TAGTGGTGTTTTTGTGTAGCTTATCTGCA
>Location:NODE_26968_length_1640_cov_67.407928	Coordinate:92	Reads:1	Hits:3	Allocated_reads:0.333333333333333	Strand:+
GTGTTTTTGTGTAGCTTATCTGCA
>Location:NODE_26968_length_1640_cov_67.407928	Coordinate:112	Reads:1	Hits:1	Allocated_reads:1	Strand:-
TAAGGTTATAATTAAACTGCTGTGCA
>Location:NODE_26968_length_1640_cov_67.407928	Coordinate:113	Reads:1	Hits:1	Allocated_reads:1	Strand:-
TATCTATAAGGTTATAATTAAACTGCTGTGC
>Location:NODE_26968_length_1640_cov_67.407928	Coordinate:113	Reads:1	Hits:1	Allocated_reads:1	Strand:-
TCTATAAGGTTATAATTAAACTGCTGTGC
>Location:NODE_26968_length_1640_cov_67.407928	Coordinate:116	Reads:1	Hits:1	Allocated_reads:1	Strand:-
TTATCTATAAGGTTATAATTAAACTGCTG
>Location:NODE_26968_length_1640_cov_67.407928	Coordinate:117	Reads:1	Hits:1	Allocated_reads:1	Strand:-
TATCTATAAGGTTATAATTAAACTGCT
>Location:NODE_26968_length_1640_cov_67.407928	Coordinate:120	Reads:1	Hits:1	Allocated_reads:1	Strand:-
TAAGACGTTATCTATAAGGTTATAATTAAACT
>Location:NODE_26968_length_1640_cov_67.407928	Coordinate:124	Reads:1	Hits:1	Allocated_reads:1	Strand:+
TAATTATAACCTTATAGATAATGTCTTATT
>Location:NODE_26968_length_1640_cov_67.407928	Coordinate:132	Reads:1	Hits:1	Allocated_reads:1	Strand:-
TATGAAATAAGACGTTATCTATAAGGT
>Location:NODE_26968_length_1640_cov_67.407928	Coordinate:133	Reads:1	Hits:1	Allocated_reads:1	Strand:-
CCCTATGAAATAAGACGTTATCTATAAGT
>Location:NODE_26968_length_1640_cov_67.407928	Coordinate:135	Reads:2	Hits:1	Allocated_reads:2	Strand:-
ACCCTATGAAATAAGACGTTATCTATAA
>Location:NODE_26968_length_1640_cov_67.407928	Coordinate:135	Reads:1	Hits:1	Allocated_reads:1	Strand:+
TTATAGATAACGTCTTATTTCATAGGG
>Location:NODE_26968_length_1640_cov_67.407928	Coordinate:138	Reads:1	Hits:1	Allocated_reads:1	Strand:-
TAACCCTATGAAATAAGACATTATCTA
>Location:NODE_26968_length_1640_cov_67.407928	Coordinate:142	Reads:1	Hits:1	Allocated_reads:1	Strand:+
TAACGTCTTATTTCATAGGGTTAGGG
>Location:NODE_26968_length_1640_cov_67.407928	Coordinate:142	Reads:1	Hits:1	Allocated_reads:1	Strand:+
TAACGTCTTATTTCATAGGGTTAGGGTT
>Location:NODE_26968_length_1640_cov_67.407928	Coordinate:144	Reads:1	Hits:1	Allocated_reads:1	Strand:-
CGATTAACCCTAACCCTATGAAATAAGACAT
>Location:NODE_26968_length_1640_cov_67.407928	Coordinate:144	Reads:1	Hits:1	Allocated_reads:1	Strand:-
TTAACCCTAACCCTATGAAATAAGACGT
>Location:NODE_26968_length_1640_cov_67.407928	Coordinate:145	Reads:1	Hits:1	Allocated_reads:1	Strand:-
TTAACCCTAACCCTATGAAATAAGACA
>Location:NODE_26968_length_1640_cov_67.407928	Coordinate:152	Reads:1	Hits:1	Allocated_reads:1	Strand:-
AGGACGATTAACCCTAACCCTATGAAA
>Location:NODE_26968_length_1640_cov_67.407928	Coordinate:152	Reads:1	Hits:1	Allocated_reads:1	Strand:-
TCAAGCAGGACGATTAACCCTAACCCTATGAAA
>Location:NODE_26968_length_1640_cov_67.407928	Coordinate:154	Reads:1	Hits:1	Allocated_reads:1	Strand:-
TCAAGCAGGACGATTAACCCTAACCCTATGT
>Location:NODE_26968_length_1640_cov_67.407928	Coordinate:155	Reads:1	Hits:1	Allocated_reads:1	Strand:-
AGCAGGACGATTAACCCTAACCCTATG
>Location:NODE_26968_length_1640_cov_67.407928	Coordinate:155	Reads:1	Hits:1	Allocated_reads:1	Strand:-
CAAGCAGGACGATTAACCCTAACCCTATG
>Location:NODE_26968_length_1640_cov_67.407928	Coordinate:155	Reads:1	Hits:1	Allocated_reads:1	Strand:-
TCAAGCAGGACGATTAACCCTAACCCTATG
>Location:NODE_26968_length_1640_cov_67.407928	Coordinate:156	Reads:1	Hits:1	Allocated_reads:1	Strand:-
TCAAGCAGGACGATTAACCCTAACCCTAT
>Location:NODE_26968_length_1640_cov_67.407928	Coordinate:157	Reads:2	Hits:1	Allocated_reads:2	Strand:-
AGCAGGACGATTAACCCTAACCCTA
>Location:NODE_26968_length_1640_cov_67.407928	Coordinate:157	Reads:2	Hits:1	Allocated_reads:2	Strand:-
TCAAGCAGGACGATTAACCCTAACCCTA
>Location:NODE_26968_length_1640_cov_67.407928	Coordinate:158	Reads:2	Hits:1	Allocated_reads:2	Strand:-
CAAGCAGGACGATTAACCCTAACCCT
>Location:NODE_26968_length_1640_cov_67.407928	Coordinate:158	Reads:3	Hits:1	Allocated_reads:3	Strand:-
TCAAGCAGGACGATTAACCCTAACCCT
>Location:NODE_26968_length_1640_cov_67.407928	Coordinate:158	Reads:2	Hits:1	Allocated_reads:2	Strand:-
TTCAAGCAGGACGATTAACCCTAACCCT
>Location:NODE_26968_length_1640_cov_67.407928	Coordinate:159	Reads:1	Hits:1	Allocated_reads:1	Strand:-
CAAGCAGGACGATTAACCCTAACCC
>Location:NODE_26968_length_1640_cov_67.407928	Coordinate:159	Reads:5	Hits:1	Allocated_reads:5	Strand:-
TCAAGCAGGACGATTAACCCTAACCC
>Location:NODE_26968_length_1640_cov_67.407928	Coordinate:159	Reads:2	Hits:1	Allocated_reads:2	Strand:-
TTCAAGCAGGACGATTAACCCTAACCC
>Location:NODE_26968_length_1640_cov_67.407928	Coordinate:159	Reads:2	Hits:1	Allocated_reads:2	Strand:-
TTTCAAGCAGGACGATTAACCCTAACCC
>Location:NODE_26968_length_1640_cov_67.407928	Coordinate:159	Reads:6	Hits:1	Allocated_reads:6	Strand:-
TTTTCAAGCAGGACGATTAACCCTAACCC
>Location:NODE_26968_length_1640_cov_67.407928	Coordinate:160	Reads:1	Hits:1	Allocated_reads:1	Strand:-
TCAAGCAGGACGATTAACCCTAACT
>Location:NODE_26968_length_1640_cov_67.407928	Coordinate:160	Reads:4	Hits:1	Allocated_reads:4	Strand:-
TCAAGCAGGACGATTAACCCTAACC
>Location:NODE_26968_length_1640_cov_67.407928	Coordinate:160	Reads:2	Hits:1	Allocated_reads:2	Strand:-
TTTCAAGCAGGACGATTAACCCTAACT
>Location:NODE_26968_length_1640_cov_67.407928	Coordinate:160	Reads:1	Hits:1	Allocated_reads:1	Strand:-
TTTTCAAGCAGGACGATTAACCCTAACC
>Location:NODE_26968_length_1640_cov_67.407928	Coordinate:164	Reads:1	Hits:1	Allocated_reads:1	Strand:-
GTCATTTTCAAGCAGGACGATTAACCCT
>Location:NODE_26968_length_1640_cov_67.407928	Coordinate:164	Reads:1	Hits:1	Allocated_reads:1	Strand:-
TTTTCAAGCAGGACGATTAACCCT
>Location:NODE_26968_length_1640_cov_67.407928	Coordinate:165	Reads:1	Hits:1	Allocated_reads:1	Strand:+
GGGTTAATCGTCCTGCTTGAAAATGACG
>Location:NODE_26968_length_1640_cov_67.407928	Coordinate:165	Reads:1	Hits:1	Allocated_reads:1	Strand:-
TCATTTTCAAGCAGGACGATTAACCC
>Location:NODE_26968_length_1640_cov_67.407928	Coordinate:174	Reads:1	Hits:1	Allocated_reads:1	Strand:+
GTCCTGCTTGAAAATGACGTGCCCAAAGT
>Location:NODE_26968_length_1640_cov_67.407928	Coordinate:178	Reads:1	Hits:1	Allocated_reads:1	Strand:+
TGCTTGAAAATGACGTGCCCAAAGTGAATT
>Location:NODE_26968_length_1640_cov_67.407928	Coordinate:178	Reads:1	Hits:1	Allocated_reads:1	Strand:-
TTCACTTTGGGCACGTCATTTTCAAGCA
>Location:NODE_26968_length_1640_cov_67.407928	Coordinate:180	Reads:2	Hits:1	Allocated_reads:2	Strand:-
TCAATTCACTTTGGGCACGTCATTTTCAAG
>Location:NODE_26968_length_1640_cov_67.407928	Coordinate:181	Reads:1	Hits:1	Allocated_reads:1	Strand:-
TCAATTCACTTTGGGCACGACATTTTCAA
>Location:NODE_26968_length_1640_cov_67.407928	Coordinate:183	Reads:1	Hits:1	Allocated_reads:1	Strand:-
TAGTCAATTCACTTTGGGCACGTCATTTTT
>Location:NODE_26968_length_1640_cov_67.407928	Coordinate:183	Reads:2	Hits:1	Allocated_reads:2	Strand:-
TAGTCAATTCACTTTGGGCACGTCATTTTC
>Location:NODE_26968_length_1640_cov_67.407928	Coordinate:184	Reads:1	Hits:1	Allocated_reads:1	Strand:+
AAAATGACGTGCCCAAAGTGAATT
>Location:NODE_26968_length_1640_cov_67.407928	Coordinate:184	Reads:1	Hits:1	Allocated_reads:1	Strand:-
ATAGTCAATTCACTTTGGGCACGTCATTTT
>Location:NODE_26968_length_1640_cov_67.407928	Coordinate:184	Reads:28	Hits:1	Allocated_reads:28	Strand:-
TAGTCAATTCACTTTGGGCACGTCATTTT
>Location:NODE_26968_length_1640_cov_67.407928	Coordinate:185	Reads:22	Hits:1	Allocated_reads:22	Strand:-
TAGTCAATTCACTTTGGGCACGTCATTT
>Location:NODE_26968_length_1640_cov_67.407928	Coordinate:186	Reads:1	Hits:1	Allocated_reads:1	Strand:-
AATAGTCAATTCACTTTGGGCACGTCATT
>Location:NODE_26968_length_1640_cov_67.407928	Coordinate:186	Reads:1	Hits:1	Allocated_reads:1	Strand:-
ATAGTCAATTCACTTTGGGCACGTCATT
>Location:NODE_26968_length_1640_cov_67.407928	Coordinate:186	Reads:1	Hits:1	Allocated_reads:1	Strand:-
TAGTCAATTCACTTTGGGCACGTCATA
>Location:NODE_26968_length_1640_cov_67.407928	Coordinate:186	Reads:10	Hits:1	Allocated_reads:10	Strand:-
TAGTCAATTCACTTTGGGCACGTCATT
>Location:NODE_26968_length_1640_cov_67.407928	Coordinate:187	Reads:3	Hits:1	Allocated_reads:3	Strand:-
TAGTCAATTCACTTTGGGCACGTCAT
>Location:NODE_26968_length_1640_cov_67.407928	Coordinate:188	Reads:1	Hits:1	Allocated_reads:1	Strand:-
ATAGTCAATTCACTTTGGGCACGTCA
>Location:NODE_26968_length_1640_cov_67.407928	Coordinate:188	Reads:2	Hits:1	Allocated_reads:2	Strand:-
TAGTCAATTCACTTTGGGCACGTCA
>Location:NODE_26968_length_1640_cov_67.407928	Coordinate:189	Reads:1	Hits:1	Allocated_reads:1	Strand:-
CGAAATAGTCAATTCACTTTGGGCACGTC
>Location:NODE_26968_length_1640_cov_67.407928	Coordinate:189	Reads:1	Hits:1	Allocated_reads:1	Strand:-
TAGTCAATTCACTTTGGGCACGTC
>Location:NODE_26968_length_1640_cov_67.407928	Coordinate:191	Reads:1	Hits:1	Allocated_reads:1	Strand:-
AAGCGAAATAGTCAATTCACTTTGGGCACG
>Location:NODE_26968_length_1640_cov_67.407928	Coordinate:192	Reads:1	Hits:1	Allocated_reads:1	Strand:-
AAGCGAAATAGTCAATTCACTTTGGGCAC
>Location:NODE_26968_length_1640_cov_67.407928	Coordinate:193	Reads:1	Hits:1	Allocated_reads:1	Strand:-
AAGCGAAATAGTCAATTCACTTTGGGCA
>Location:NODE_26968_length_1640_cov_67.407928	Coordinate:193	Reads:1	Hits:1	Allocated_reads:1	Strand:+
TGCCCAAAGTGAATTGACTATTTCGCT
>Location:NODE_26968_length_1640_cov_67.407928	Coordinate:194	Reads:1	Hits:1	Allocated_reads:1	Strand:-
CGAAATAGTCAATTCACTTTGGGT
>Location:NODE_26968_length_1640_cov_67.407928	Coordinate:199	Reads:1	Hits:1	Allocated_reads:1	Strand:-
CAGACGTCCAAAGCGAAATAGTCAATTCACTT
>Location:NODE_26968_length_1640_cov_67.407928	Coordinate:200	Reads:1	Hits:1	Allocated_reads:1	Strand:+
AGTGAATTGACTATTTCGCTTTGGAC
>Location:NODE_26968_length_1640_cov_67.407928	Coordinate:200	Reads:1	Hits:1	Allocated_reads:1	Strand:-
GCAGACGTCCAAAGCGAAATAGTCAATTCACT
>Location:NODE_26968_length_1640_cov_67.407928	Coordinate:202	Reads:4	Hits:1	Allocated_reads:4	Strand:+
TGAATTGACTATTTCGCTTTGGAC
>Location:NODE_26968_length_1640_cov_67.407928	Coordinate:202	Reads:1	Hits:1	Allocated_reads:1	Strand:+
TGAATTGACTATTTCGCTTTGGACGTC
>Location:NODE_26968_length_1640_cov_67.407928	Coordinate:203	Reads:1	Hits:1	Allocated_reads:1	Strand:+
GAATTGACTATTTCGCTTTGGACG
>Location:NODE_26968_length_1640_cov_67.407928	Coordinate:203	Reads:1	Hits:1	Allocated_reads:1	Strand:+
GAATTGACTATTTCGCTTTGGACT
>Location:NODE_26968_length_1640_cov_67.407928	Coordinate:203	Reads:2	Hits:1	Allocated_reads:2	Strand:+
GAATTGACTATTTCGCTTTGGACGT
>Location:NODE_26968_length_1640_cov_67.407928	Coordinate:203	Reads:1	Hits:1	Allocated_reads:1	Strand:+
GAATTGACTATTTCGCTTTGGGCGTC
>Location:NODE_26968_length_1640_cov_67.407928	Coordinate:203	Reads:46	Hits:1	Allocated_reads:46	Strand:+
GAATTGACTATTTCGCTTTGGACGTC
>Location:NODE_26968_length_1640_cov_67.407928	Coordinate:203	Reads:1	Hits:1	Allocated_reads:1	Strand:+
GAATTGACTATTTCGCTTTGGACGTCG
>Location:NODE_26968_length_1640_cov_67.407928	Coordinate:203	Reads:16	Hits:1	Allocated_reads:16	Strand:+
GAATTGACTATTTCGCTTTGGACGTCT
>Location:NODE_26968_length_1640_cov_67.407928	Coordinate:203	Reads:2	Hits:1	Allocated_reads:2	Strand:+
GAATTGACTATTTCGCTTTGGACGTCTG
>Location:NODE_26968_length_1640_cov_67.407928	Coordinate:203	Reads:3	Hits:1	Allocated_reads:3	Strand:+
GAATTGACTATTTCGCTTTGGACGTCTGC
>Location:NODE_26968_length_1640_cov_67.407928	Coordinate:203	Reads:2	Hits:1	Allocated_reads:2	Strand:+
GAATTGACTATTTCGCTTTGGACGTCTGCTT
>Location:NODE_26968_length_1640_cov_67.407928	Coordinate:205	Reads:1	Hits:1	Allocated_reads:1	Strand:+
ATTGACTATTTCGCTTTGGACGTCT
>Location:NODE_26968_length_1640_cov_67.407928	Coordinate:207	Reads:1	Hits:1	Allocated_reads:1	Strand:-
AGCAGACGTCCAAAGCGAAATAGTTT
>Location:NODE_26968_length_1640_cov_67.407928	Coordinate:207	Reads:1	Hits:1	Allocated_reads:1	Strand:+
TGACTATTTCGCTTTGGACGTCTGCT
>Location:NODE_26968_length_1640_cov_67.407928	Coordinate:208	Reads:1	Hits:1	Allocated_reads:1	Strand:+
GACTATTTCGCTTTGGACGTCTGCTT
>Location:NODE_26968_length_1640_cov_67.407928	Coordinate:209	Reads:1	Hits:1	Allocated_reads:1	Strand:+
ACTATTTCGCTTTGGACGTCTGCTTTC
>Location:NODE_26968_length_1640_cov_67.407928	Coordinate:211	Reads:1	Hits:1	Allocated_reads:1	Strand:+
TATTTCGCTTTGGACGTCTGCTTTCAGC
>Location:NODE_26968_length_1640_cov_67.407928	Coordinate:212	Reads:1	Hits:1	Allocated_reads:1	Strand:+
ATTTCGCTTTGGACGTCTGCTTTCAGC
>Location:NODE_26968_length_1640_cov_67.407928	Coordinate:212	Reads:1	Hits:1	Allocated_reads:1	Strand:-
TGAAAGCAGACGTCCAAAGCGAAAT
>Location:NODE_26968_length_1640_cov_67.407928	Coordinate:213	Reads:1	Hits:1	Allocated_reads:1	Strand:+
TTTCGCTTTGGACGTCTGCTTTCAGCA
>Location:NODE_26968_length_1640_cov_67.407928	Coordinate:213	Reads:1	Hits:1	Allocated_reads:1	Strand:+
TTTCGCTTTGGACGTCTGCTTTCAGCACC
>Location:NODE_26968_length_1640_cov_67.407928	Coordinate:214	Reads:1	Hits:1	Allocated_reads:1	Strand:+
TTCGCTTTGGACGTCTGCTTTCAGC
>Location:NODE_26968_length_1640_cov_67.407928	Coordinate:214	Reads:1	Hits:1	Allocated_reads:1	Strand:+
TTCGCTTTGGACGTCTGCTTTCAGCAC
>Location:NODE_26968_length_1640_cov_67.407928	Coordinate:214	Reads:2	Hits:1	Allocated_reads:2	Strand:+
TTCGCTTTGGACGTCTGCTTTCAGCACC
>Location:NODE_26968_length_1640_cov_67.407928	Coordinate:214	Reads:1	Hits:1	Allocated_reads:1	Strand:+
TTCGCTTTGGACGTCTGCTTTCAGCACCT
>Location:NODE_26968_length_1640_cov_67.407928	Coordinate:215	Reads:2	Hits:1	Allocated_reads:2	Strand:+
TCGCTTTGGACGTCTGCTTTCAGC
>Location:NODE_26968_length_1640_cov_67.407928	Coordinate:216	Reads:1	Hits:1	Allocated_reads:1	Strand:+
CGCTTTGGACGTCTGCTTTCAGCACC
>Location:NODE_26968_length_1640_cov_67.407928	Coordinate:217	Reads:1	Hits:1	Allocated_reads:1	Strand:-
TCAGGTGCTGAAAGCAGACGTCCAAAGC
>Location:NODE_26968_length_1640_cov_67.407928	Coordinate:219	Reads:1	Hits:1	Allocated_reads:1	Strand:+
TTTGGACGTCTGCTTTCAGCACCT
>Location:NODE_26968_length_1640_cov_67.407928	Coordinate:219	Reads:1	Hits:1	Allocated_reads:1	Strand:+
TTTGGACGTCTGCTTTCAGCACCTG
>Location:NODE_26968_length_1640_cov_67.407928	Coordinate:219	Reads:1	Hits:1	Allocated_reads:1	Strand:+
TTTGGACGTCTGCTTTCAGCACCTGAGG
>Location:NODE_26968_length_1640_cov_67.407928	Coordinate:220	Reads:1	Hits:1	Allocated_reads:1	Strand:+
TTGGACGTCTGCTTTCAGCACCTGAG
>Location:NODE_26968_length_1640_cov_67.407928	Coordinate:221	Reads:2	Hits:1	Allocated_reads:2	Strand:+
TGGACGTCTGCTTTCAGCACCTGAGG
>Location:NODE_26968_length_1640_cov_67.407928	Coordinate:221	Reads:3	Hits:1	Allocated_reads:3	Strand:+
TGGACGTCTGCTTTCAGCACCTGAGGC
>Location:NODE_26968_length_1640_cov_67.407928	Coordinate:224	Reads:1	Hits:1	Allocated_reads:1	Strand:+
ACGTCTGCTTTCAGCACCTGAGGC
>Location:NODE_26968_length_1640_cov_67.407928	Coordinate:226	Reads:2	Hits:1	Allocated_reads:2	Strand:-
CACCCGGACATGCCTCAGGTGCTGAAAGCAGAC
>Location:NODE_26968_length_1640_cov_67.407928	Coordinate:227	Reads:2	Hits:1	Allocated_reads:2	Strand:-
ACCCGGACATGCCTCAGGTGCTGAAAGCAGA
>Location:NODE_26968_length_1640_cov_67.407928	Coordinate:227	Reads:1	Hits:1	Allocated_reads:1	Strand:-
CACCCGGACATGCCTCAGGTGCTGAAAGCAGA
>Location:NODE_26968_length_1640_cov_67.407928	Coordinate:227	Reads:3	Hits:1	Allocated_reads:3	Strand:-
CCCGGACATGCCTCAGGTGCTGAAAGCAGA
>Location:NODE_26968_length_1640_cov_67.407928	Coordinate:228	Reads:1	Hits:2	Allocated_reads:0.5	Strand:-
CCCGGACATGCCTCAGGTGCTGAAAGCAG
>Location:NODE_26968_length_1640_cov_67.407928	Coordinate:229	Reads:7	Hits:2	Allocated_reads:3.5	Strand:-
ACCCGGACATGCCTCAGGTGCTGAAAGCA
>Location:NODE_26968_length_1640_cov_67.407928	Coordinate:229	Reads:1	Hits:2	Allocated_reads:0.5	Strand:-
CACCCGGACATGCCTCAGGTGCTGAAAACA
>Location:NODE_26968_length_1640_cov_67.407928	Coordinate:229	Reads:27	Hits:2	Allocated_reads:13.5	Strand:-
CACCCGGACATGCCTCAGGTGCTGAAAGCA
>Location:NODE_26968_length_1640_cov_67.407928	Coordinate:229	Reads:2	Hits:2	Allocated_reads:1	Strand:-
CCCGGACATGCCTCAGGTGCTGAAAGCA
>Location:NODE_26968_length_1640_cov_67.407928	Coordinate:229	Reads:1	Hits:2	Allocated_reads:0.5	Strand:-
CCGGACATGCCTCAGGTGCTGAAAGCA
>Location:NODE_26968_length_1640_cov_67.407928	Coordinate:229	Reads:1	Hits:2	Allocated_reads:0.5	Strand:-
CCGGACATGCCTCAGGTGCTGAAGGCA
>Location:NODE_26968_length_1640_cov_67.407928	Coordinate:229	Reads:4	Hits:2	Allocated_reads:2	Strand:-
CGGACATGCCTCAGGTGCTGAAAGCA
>Location:NODE_26968_length_1640_cov_67.407928	Coordinate:229	Reads:2	Hits:2	Allocated_reads:1	Strand:-
TCACCCGGACATGCCTCAGGTGCTGAAAGCA
>Location:NODE_26968_length_1640_cov_67.407928	Coordinate:229	Reads:2	Hits:2	Allocated_reads:1	Strand:-
TTCACCCGGACATGCCTCAGGTGCTGAAAGCA
>Location:NODE_26968_length_1640_cov_67.407928	Coordinate:230	Reads:7	Hits:2	Allocated_reads:3.5	Strand:-
ACCCGGACATGCCTCAGGTGCTGAAAGC
>Location:NODE_26968_length_1640_cov_67.407928	Coordinate:230	Reads:6	Hits:2	Allocated_reads:3	Strand:-
CACCCGGACATGCCTCAGGTGCTGAAAGC
>Location:NODE_26968_length_1640_cov_67.407928	Coordinate:230	Reads:5	Hits:2	Allocated_reads:2.5	Strand:-
TTCACCCGGACATGCCTCAGGTGCTGAAAGC
>Location:NODE_26968_length_1640_cov_67.407928	Coordinate:232	Reads:2	Hits:2	Allocated_reads:1	Strand:-
ACCCGGACATGCCTCAGGTGCTGAAA
>Location:NODE_26968_length_1640_cov_67.407928	Coordinate:232	Reads:2	Hits:2	Allocated_reads:1	Strand:-
ATTCACCCGGACATGCCTCAGGTGCTGAAA
>Location:NODE_26968_length_1640_cov_67.407928	Coordinate:232	Reads:12	Hits:2	Allocated_reads:6	Strand:-
CACCCGGACATGCCTCAGGTGCTGAAA
>Location:NODE_26968_length_1640_cov_67.407928	Coordinate:232	Reads:9	Hits:2	Allocated_reads:4.5	Strand:-
TCACCCGGACATGCCTCAGGTGCTGAAA
>Location:NODE_26968_length_1640_cov_67.407928	Coordinate:232	Reads:1	Hits:2	Allocated_reads:0.5	Strand:-
TCATTCACCCGGACATGCCTCAGGTGCTGAAA
>Location:NODE_26968_length_1640_cov_67.407928	Coordinate:232	Reads:54	Hits:2	Allocated_reads:27	Strand:-
TTCACCCGGACATGCCTCAGGTGCTGAAA
>Location:NODE_26968_length_1640_cov_67.407928	Coordinate:233	Reads:3	Hits:2	Allocated_reads:1.5	Strand:-
CACCCGGACATGCCTCAGGTGCTGAA
>Location:NODE_26968_length_1640_cov_67.407928	Coordinate:233	Reads:1	Hits:2	Allocated_reads:0.5	Strand:-
CATTCACCCGGACATGCCTCAGGTGCTGAA
>Location:NODE_26968_length_1640_cov_67.407928	Coordinate:233	Reads:2	Hits:2	Allocated_reads:1	Strand:-
TCACCCGGACATGCCTCAGGTGCTGAA
>Location:NODE_26968_length_1640_cov_67.407928	Coordinate:233	Reads:1	Hits:2	Allocated_reads:0.5	Strand:-
TCATTCACCCGGACATGCCTCAGGTGCTGAA
>Location:NODE_26968_length_1640_cov_67.407928	Coordinate:233	Reads:21	Hits:2	Allocated_reads:10.5	Strand:-
TTCACCCGGACATGCCTCAGGTGCTGAA
>Location:NODE_26968_length_1640_cov_67.407928	Coordinate:233	Reads:1	Hits:2	Allocated_reads:0.5	Strand:+
TTCAGCACCTGAGGCATGTCCGACA
>Location:NODE_26968_length_1640_cov_67.407928	Coordinate:234	Reads:2	Hits:2	Allocated_reads:1	Strand:-
CACCCGGACATGCCTCAGGTGCTGA
>Location:NODE_26968_length_1640_cov_67.407928	Coordinate:234	Reads:1	Hits:2	Allocated_reads:0.5	Strand:-
CATTCACCCGGACATGCCTCAGGTGCTGA
>Location:NODE_26968_length_1640_cov_67.407928	Coordinate:234	Reads:1	Hits:2	Allocated_reads:0.5	Strand:-
TTCACCCGGACATGCCTCAGGTGCTGG
>Location:NODE_26968_length_1640_cov_67.407928	Coordinate:234	Reads:34	Hits:2	Allocated_reads:17	Strand:-
TTCACCCGGACATGCCTCAGGTGCTGA
>Location:NODE_26968_length_1640_cov_67.407928	Coordinate:235	Reads:2	Hits:2	Allocated_reads:1	Strand:-
TCACCCGGACATGCCTCAGGTGCTG
>Location:NODE_26968_length_1640_cov_67.407928	Coordinate:235	Reads:11	Hits:2	Allocated_reads:5.5	Strand:-
TTCACCCGGACATGCCTCAGGTGCTG
>Location:NODE_26968_length_1640_cov_67.407928	Coordinate:236	Reads:1	Hits:2	Allocated_reads:0.5	Strand:-
ATTCACCCGGACATGCCTCAGGTGCT
>Location:NODE_26968_length_1640_cov_67.407928	Coordinate:236	Reads:4	Hits:2	Allocated_reads:2	Strand:-
CATTCACCCGGACATGCCTCAGGTGCT
>Location:NODE_26968_length_1640_cov_67.407928	Coordinate:236	Reads:2	Hits:2	Allocated_reads:1	Strand:-
CTCATTCACCCGGACATGCCTCAGGTGCT
>Location:NODE_26968_length_1640_cov_67.407928	Coordinate:236	Reads:1	Hits:2	Allocated_reads:0.5	Strand:-
GCTCATTCACCCGGACATGCCTCAGGTGCT
>Location:NODE_26968_length_1640_cov_67.407928	Coordinate:236	Reads:14	Hits:2	Allocated_reads:7	Strand:-
TCATTCACCCGGACATGCCTCAGGTGCT
>Location:NODE_26968_length_1640_cov_67.407928	Coordinate:236	Reads:3	Hits:2	Allocated_reads:1.5	Strand:-
TTCACCCGGACATGCCTCAGGTGCT
>Location:NODE_26968_length_1640_cov_67.407928	Coordinate:238	Reads:1	Hits:2	Allocated_reads:0.5	Strand:+
CACCTGAGGCATGTCCGGGTGAATGAGCCG
>Location:NODE_26968_length_1640_cov_67.407928	Coordinate:238	Reads:1	Hits:2	Allocated_reads:0.5	Strand:-
CATTCACCCGGACATGCCTCAGGTG
>Location:NODE_26968_length_1640_cov_67.407928	Coordinate:239	Reads:1	Hits:2	Allocated_reads:0.5	Strand:-
CGGCTCATTCACCCGGACATGCCTCAGGT
>Location:NODE_26968_length_1640_cov_67.407928	Coordinate:239	Reads:1	Hits:2	Allocated_reads:0.5	Strand:-
GCTCATTCACCCGGACATGCCTCAGGT
>Location:NODE_26968_length_1640_cov_67.407928	Coordinate:240	Reads:1	Hits:2	Allocated_reads:0.5	Strand:+
CCTGAGGCATGTCCGGGTGAATGAGCC
>Location:NODE_26968_length_1640_cov_67.407928	Coordinate:243	Reads:1	Hits:2	Allocated_reads:0.5	Strand:+
GAGGCATGTCCGGGTGAATGAGCC
>Location:NODE_26968_length_1640_cov_67.407928	Coordinate:244	Reads:1	Hits:2	Allocated_reads:0.5	Strand:-
CAAAGCGCGGCTCATTCACCCGGACATGCCT
>Location:NODE_26968_length_1640_cov_67.407928	Coordinate:245	Reads:1	Hits:2	Allocated_reads:0.5	Strand:-
AAGCGCGGCTCATTCACCCGGACATGCC
>Location:NODE_26968_length_1640_cov_67.407928	Coordinate:248	Reads:1	Hits:2	Allocated_reads:0.5	Strand:-
ACAAAGCGCGGCTCATTCACCCGGACAT
>Location:NODE_26968_length_1640_cov_67.407928	Coordinate:249	Reads:1	Hits:2	Allocated_reads:0.5	Strand:-
CACAAAGCGCGGCTCATTCACCCGGACA
>Location:NODE_26968_length_1640_cov_67.407928	Coordinate:249	Reads:2	Hits:2	Allocated_reads:1	Strand:+
TGTCCGGGTGAATGAGCCGCGCTTTGCGTTT
>Location:NODE_26968_length_1640_cov_67.407928	Coordinate:251	Reads:2	Hits:2	Allocated_reads:1	Strand:-
AAACACAAAGCGCGGCTCATTCACCCGGA
>Location:NODE_26968_length_1640_cov_67.407928	Coordinate:251	Reads:6	Hits:2	Allocated_reads:3	Strand:-
AACACAAAGCGCGGCTCATTCACCCGGA
>Location:NODE_26968_length_1640_cov_67.407928	Coordinate:251	Reads:2	Hits:2	Allocated_reads:1	Strand:-
ACACAAAGCGCGGCTCATTCACCCGGA
>Location:NODE_26968_length_1640_cov_67.407928	Coordinate:251	Reads:1	Hits:2	Allocated_reads:0.5	Strand:-
CACAAAGCGCGGCTCATTCACCCGGA
>Location:NODE_26968_length_1640_cov_67.407928	Coordinate:251	Reads:8	Hits:2	Allocated_reads:4	Strand:-
TAAACACAAAGCGCGGCTCATTCACCCGGA
>Location:NODE_26968_length_1640_cov_67.407928	Coordinate:251	Reads:2	Hits:2	Allocated_reads:1	Strand:+
TCCGGGTGAATGAGCCGCGCTTTG
>Location:NODE_26968_length_1640_cov_67.407928	Coordinate:251	Reads:2	Hits:2	Allocated_reads:1	Strand:+
TCCGGGTGAATGAGCCGCGCTTTGTG
>Location:NODE_26968_length_1640_cov_67.407928	Coordinate:251	Reads:1	Hits:2	Allocated_reads:0.5	Strand:+
TCCGGGTGAATGAGCCGCGCTTTGCGT
>Location:NODE_26968_length_1640_cov_67.407928	Coordinate:251	Reads:2	Hits:2	Allocated_reads:1	Strand:+
TCCGGGTGAATGAGCCGCGCTTTGTGTT
>Location:NODE_26968_length_1640_cov_67.407928	Coordinate:251	Reads:5	Hits:2	Allocated_reads:2.5	Strand:+
TCCGGGTGAATGAGCCGCGCTTTGCGTT
>Location:NODE_26968_length_1640_cov_67.407928	Coordinate:251	Reads:2	Hits:2	Allocated_reads:1	Strand:+
TCCGGGTGAATGAGCCGCGCTTTGCGTTT
>Location:NODE_26968_length_1640_cov_67.407928	Coordinate:251	Reads:2	Hits:2	Allocated_reads:1	Strand:-
TGTAAACACAAAGCGCGGCTCATTCACCCGGA
>Location:NODE_26968_length_1640_cov_67.407928	Coordinate:253	Reads:3	Hits:2	Allocated_reads:1.5	Strand:-
TAAACACAAAGCGCGGCTCATTCACCCG
>Location:NODE_26968_length_1640_cov_67.407928	Coordinate:253	Reads:1	Hits:2	Allocated_reads:0.5	Strand:-
TGTAAACACAAAGCGCGGCTCATTCACCCG
>Location:NODE_26968_length_1640_cov_67.407928	Coordinate:254	Reads:6	Hits:2	Allocated_reads:3	Strand:-
TGTAAACACAAAGCGCGGCTCATTCACCC
>Location:NODE_26968_length_1640_cov_67.407928	Coordinate:255	Reads:1	Hits:2	Allocated_reads:0.5	Strand:-
TGTAAACACAAAGCGCGGCTCATTCACC
>Location:NODE_26968_length_1640_cov_67.407928	Coordinate:258	Reads:1	Hits:2	Allocated_reads:0.5	Strand:-
AAAGATGTAAACACAAAGCGCGGCTCATTC
>Location:NODE_26968_length_1640_cov_67.407928	Coordinate:258	Reads:1	Hits:2	Allocated_reads:0.5	Strand:-
TGTAAACACAAAGCGCGGCTCATTC
>Location:NODE_26968_length_1640_cov_67.407928	Coordinate:259	Reads:3	Hits:2	Allocated_reads:1.5	Strand:-
AAAAGATGTAAACACAAAGCGCGGCTCATT
>Location:NODE_26968_length_1640_cov_67.407928	Coordinate:259	Reads:4	Hits:2	Allocated_reads:2	Strand:-
AAAGATGTAAACACAAAGCGCGGCTCATT
>Location:NODE_26968_length_1640_cov_67.407928	Coordinate:261	Reads:3	Hits:2	Allocated_reads:1.5	Strand:-
AAAAGATGTAAACACAAAGCGCGGCTCA
>Location:NODE_26968_length_1640_cov_67.407928	Coordinate:262	Reads:1	Hits:2	Allocated_reads:0.5	Strand:-
AAAGATGTAAACACAAAGCGCGGCTC
>Location:NODE_26968_length_1640_cov_67.407928	Coordinate:263	Reads:3	Hits:2	Allocated_reads:1.5	Strand:-
AAAAGATGTAAACACAAAGCGCGGCT
>Location:NODE_26968_length_1640_cov_67.407928	Coordinate:269	Reads:1	Hits:5	Allocated_reads:0.2	Strand:+
GCTTTGTGTTTACATCTTTTTGCGGATTC
>Location:NODE_26968_length_1640_cov_67.407928	Coordinate:281	Reads:2	Hits:1	Allocated_reads:2	Strand:-
GAATGTGTAAACAGAATCCGCAAAAAGATG
>Location:NODE_26968_length_1640_cov_67.407928	Coordinate:281	Reads:4	Hits:1	Allocated_reads:4	Strand:-
TGAATGTGTAAACAGAATCCGCAAAAAGATG
>Location:NODE_26968_length_1640_cov_67.407928	Coordinate:283	Reads:5	Hits:1	Allocated_reads:5	Strand:-
TGAATGTGTAAACAGAATCCGCAAAAAGA
>Location:NODE_26968_length_1640_cov_67.407928	Coordinate:283	Reads:2	Hits:1	Allocated_reads:2	Strand:-
TTGAATGTGTAAACAGAATCCGCAAAAAGA
>Location:NODE_26968_length_1640_cov_67.407928	Coordinate:283	Reads:1	Hits:1	Allocated_reads:1	Strand:-
TTTGAATGTGTAAACAGAATCCGCAAAAAGA
>Location:NODE_26968_length_1640_cov_67.407928	Coordinate:283	Reads:1	Hits:1	Allocated_reads:1	Strand:-
TTTTGAATGTGTAAACAGAATCCGCAAAAAGA
>Location:NODE_26968_length_1640_cov_67.407928	Coordinate:285	Reads:1	Hits:1	Allocated_reads:1	Strand:-
TTTGAATGTGTAAACAGAATCCGCAAAAA
>Location:NODE_26968_length_1640_cov_67.407928	Coordinate:301	Reads:1	Hits:1	Allocated_reads:1	Strand:+
TTACACATTCAAAATAAAGAGAGAGA
>Location:NODE_26968_length_1640_cov_67.407928	Coordinate:302	Reads:1	Hits:1	Allocated_reads:1	Strand:+
TACACATTCAAAATAAAGAGAGAGA
>Location:NODE_26968_length_1640_cov_67.407928	Coordinate:308	Reads:1	Hits:1	Allocated_reads:1	Strand:+
TTCAAAATAAAGAGAGAGAAGTTTGT
>Location:NODE_26968_length_1640_cov_67.407928	Coordinate:312	Reads:1	Hits:1	Allocated_reads:1	Strand:-
AACAAACAAACTTCTCTCTCTTTATTT
>Location:NODE_26968_length_1640_cov_67.407928	Coordinate:313	Reads:1	Hits:1	Allocated_reads:1	Strand:-
AAACAAACAAACTTCTCTCTCTTTATT
>Location:NODE_26968_length_1640_cov_67.407928	Coordinate:313	Reads:1	Hits:1	Allocated_reads:1	Strand:-
CAAAAAACAAACAAACTTCTCTCTCTTTATT
>Location:NODE_26968_length_1640_cov_67.407928	Coordinate:315	Reads:1	Hits:1	Allocated_reads:1	Strand:-
AAAAACAAACAAACTTCTCTCTCTTTA
>Location:NODE_26968_length_1640_cov_67.407928	Coordinate:315	Reads:1	Hits:1	Allocated_reads:1	Strand:-
CAAAAAACAAACAAACTTCTCTCTCTTTA
>Location:NODE_26968_length_1640_cov_67.407928	Coordinate:317	Reads:1	Hits:1	Allocated_reads:1	Strand:-
AACAAAAAACAAACAAACTTCTCTCTCTT
>Location:NODE_26968_length_1640_cov_67.407928	Coordinate:321	Reads:1	Hits:1	Allocated_reads:1	Strand:-
TAAAGAAACAAAAAACAAACAAACTTCTCTC
>Location:NODE_26968_length_1640_cov_67.407928	Coordinate:328	Reads:1	Hits:1	Allocated_reads:1	Strand:-
AAGTTAAAGAAACAAAAAACAAACAAAC
>Location:NODE_26968_length_1640_cov_67.407928	Coordinate:329	Reads:1	Hits:1	Allocated_reads:1	Strand:+
TTTGTTTGTTTTTTGTTTCTTTAACTT
>Location:NODE_26968_length_1640_cov_67.407928	Coordinate:330	Reads:1	Hits:1	Allocated_reads:1	Strand:-
TGAAAGTTAAAGAAACAAAAAACAAACAA
>Location:NODE_26968_length_1640_cov_67.407928	Coordinate:336	Reads:1	Hits:1	Allocated_reads:1	Strand:-
TTGATGAAAGTTAAAGAAACAAAAAAC
>Location:NODE_26968_length_1640_cov_67.407928	Coordinate:346	Reads:1	Hits:1	Allocated_reads:1	Strand:-
TACTTCTGACTTTGATGAAAGTTAAAGA
>Location:NODE_26968_length_1640_cov_67.407928	Coordinate:351	Reads:3	Hits:1	Allocated_reads:3	Strand:-
TGCATACTTCTGACTTTGATGAAAGTT
>Location:NODE_26968_length_1640_cov_67.407928	Coordinate:351	Reads:1	Hits:1	Allocated_reads:1	Strand:-
TGTATGCATACTTCTGACTTTGATGAAAGTT
>Location:NODE_26968_length_1640_cov_67.407928	Coordinate:352	Reads:19	Hits:1	Allocated_reads:19	Strand:-
AGTGTATGCATACTTCTGACTTTGATGAAAGT
>Location:NODE_26968_length_1640_cov_67.407928	Coordinate:352	Reads:4	Hits:3	Allocated_reads:1.33333333333333	Strand:-
ATGCATACTTCTGACTTTGATGAAAGT
>Location:NODE_26968_length_1640_cov_67.407928	Coordinate:352	Reads:13	Hits:3	Allocated_reads:4.33333333333333	Strand:-
GTATGCATACTTCTGACTTTGATGAAAGT
>Location:NODE_26968_length_1640_cov_67.407928	Coordinate:352	Reads:38	Hits:3	Allocated_reads:12.6666666666667	Strand:-
TATGCATACTTCTGACTTTGATGAAAGT
>Location:NODE_26968_length_1640_cov_67.407928	Coordinate:352	Reads:105	Hits:3	Allocated_reads:35	Strand:-
TGCATACTTCTGACTTTGATGAAAGT
>Location:NODE_26968_length_1640_cov_67.407928	Coordinate:352	Reads:1	Hits:3	Allocated_reads:0.333333333333333	Strand:-
TGTATGCATACTTCTGACTTTGATGAAAAT
>Location:NODE_26968_length_1640_cov_67.407928	Coordinate:352	Reads:1	Hits:3	Allocated_reads:0.333333333333333	Strand:-
TGTATGCATACTTCTGACTTTGATGAAAGC
>Location:NODE_26968_length_1640_cov_67.407928	Coordinate:352	Reads:1	Hits:3	Allocated_reads:0.333333333333333	Strand:-
TGTATGCATACTTCTGACTTTGATGAAGGT
>Location:NODE_26968_length_1640_cov_67.407928	Coordinate:352	Reads:487	Hits:3	Allocated_reads:162.333333333333	Strand:-
TGTATGCATACTTCTGACTTTGATGAAAGT
>Location:NODE_26968_length_1640_cov_67.407928	Coordinate:353	Reads:1	Hits:3	Allocated_reads:0.333333333333333	Strand:-
TGTATGCATACTTCTGACTTTGATGAAAT
>Location:NODE_26968_length_1640_cov_67.407928	Coordinate:354	Reads:1	Hits:3	Allocated_reads:0.333333333333333	Strand:-
TGTATGCATACTTCTGACTTTGATGAAA
>Location:NODE_26968_length_1640_cov_67.407928	Coordinate:354	Reads:1	Hits:1	Allocated_reads:1	Strand:+
TTTCATCAAAGTCAGAAGTATGCATACACT
>Location:NODE_26968_length_1640_cov_67.407928	Coordinate:356	Reads:1	Hits:3	Allocated_reads:0.333333333333333	Strand:-
TGTATGCATACTTCTGACTTTGATGA
>Location:NODE_26968_length_1640_cov_67.407928	Coordinate:357	Reads:3	Hits:1	Allocated_reads:3	Strand:-
AGTGTATGCATACTTCTGACTTTGATG
>Location:NODE_26968_length_1640_cov_67.407928	Coordinate:357	Reads:2	Hits:3	Allocated_reads:0.666666666666667	Strand:-
TGTATGCATACTTCTGACTTTGATG
>Location:NODE_26968_length_1640_cov_67.407928	Coordinate:359	Reads:2	Hits:1	Allocated_reads:2	Strand:+
TCAAAGTCAGAAGTATGCATACACT
>Location:NODE_26968_length_1640_cov_67.407928	Coordinate:360	Reads:1	Hits:1	Allocated_reads:1	Strand:+
CAAAGTCAGAAGTATGCATACACT
>Location:NODE_26968_length_1640_cov_67.407928	Coordinate:362	Reads:1	Hits:1	Allocated_reads:1	Strand:-
TAAGGAAGTGTATGCATACTTCTGACTT
>Location:NODE_26968_length_1640_cov_67.407928	Coordinate:363	Reads:1	Hits:1	Allocated_reads:1	Strand:-
AGGAAGTGTATGCATACTTCTGACT
>Location:NODE_26968_length_1640_cov_67.407928	Coordinate:363	Reads:1	Hits:1	Allocated_reads:1	Strand:-
GGAAGTGTATGCATACTTCTGACT
>Location:NODE_26968_length_1640_cov_67.407928	Coordinate:363	Reads:1	Hits:1	Allocated_reads:1	Strand:-
TAATAAGGAAGTGTATGCATACTTCTGACT
>Location:NODE_26968_length_1640_cov_67.407928	Coordinate:370	Reads:1	Hits:1	Allocated_reads:1	Strand:+
AGTATGCATACACTTCCTTATTATTTGATA
>Location:NODE_26968_length_1640_cov_67.407928	Coordinate:371	Reads:1	Hits:1	Allocated_reads:1	Strand:-
TATCAAATAATAAGGAAGTGTATGCATAC
>Location:NODE_26968_length_1640_cov_67.407928	Coordinate:372	Reads:1	Hits:1	Allocated_reads:1	Strand:+
TATGCATACACTTCCTTATTATTTGGTAA
>Location:NODE_26968_length_1640_cov_67.407928	Coordinate:372	Reads:1	Hits:1	Allocated_reads:1	Strand:+
TATGCATACACTTCCTTATTATTTGATAAAA
>Location:NODE_26968_length_1640_cov_67.407928	Coordinate:373	Reads:1	Hits:1	Allocated_reads:1	Strand:+
ATGCATACACTTCCTTATTATTTGGTA
>Location:NODE_26968_length_1640_cov_67.407928	Coordinate:374	Reads:1	Hits:1	Allocated_reads:1	Strand:+
TGCATACACTTCCTTATTATTTGATAA
>Location:NODE_26968_length_1640_cov_67.407928	Coordinate:374	Reads:1	Hits:1	Allocated_reads:1	Strand:-
TTATCAAATAATAAGGAAGTGTATGCA
>Location:NODE_26968_length_1640_cov_67.407928	Coordinate:378	Reads:1	Hits:1	Allocated_reads:1	Strand:+
TACACTTCCTTATTATTTGATAAAATTGC
>Location:NODE_26968_length_1640_cov_67.407928	Coordinate:381	Reads:1	Hits:1	Allocated_reads:1	Strand:-
TTGGGGCAATTTTATCAAATAATAAGGAAGT
>Location:NODE_26968_length_1640_cov_67.407928	Coordinate:391	Reads:1	Hits:1	Allocated_reads:1	Strand:+
TATTTGATAAAATTGCCCCAAAACTGTTT
>Location:NODE_26968_length_1640_cov_67.407928	Coordinate:392	Reads:1	Hits:1	Allocated_reads:1	Strand:-
TGAAACAGTTTTGGGGCAATTTTACCAAAT
>Location:NODE_26968_length_1640_cov_67.407928	Coordinate:393	Reads:2	Hits:1	Allocated_reads:2	Strand:-
TGAAACAGTTTTGGGGCAATTTTACCAAA
>Location:NODE_26968_length_1640_cov_67.407928	Coordinate:393	Reads:2	Hits:1	Allocated_reads:2	Strand:-
TGAAACAGTTTTGGGGCAATTTTATCAAA
>Location:NODE_26968_length_1640_cov_67.407928	Coordinate:393	Reads:1	Hits:1	Allocated_reads:1	Strand:+
TTTGATAAAATTGCCCCAAAACTGTTT
>Location:NODE_26968_length_1640_cov_67.407928	Coordinate:394	Reads:1	Hits:1	Allocated_reads:1	Strand:+
TTGATAAAATTGCCCCAAAACTGTTTCACTT
>Location:NODE_26968_length_1640_cov_67.407928	Coordinate:395	Reads:1	Hits:1	Allocated_reads:1	Strand:-
TGAAACAGTTTTGGGGCAATTTTACCA
>Location:NODE_26968_length_1640_cov_67.407928	Coordinate:395	Reads:1	Hits:1	Allocated_reads:1	Strand:+
TGATAAAATTGCCCCAAAACTGTTTCA
>Location:NODE_26968_length_1640_cov_67.407928	Coordinate:398	Reads:1	Hits:1	Allocated_reads:1	Strand:+
TAAAATTGCCCCAAAACTGTTTCACTT
>Location:NODE_26968_length_1640_cov_67.407928	Coordinate:408	Reads:1	Hits:1	Allocated_reads:1	Strand:-
AGCGTGTGGCCCAAGTGAAACAGTTTTGT
>Location:NODE_26968_length_1640_cov_67.407928	Coordinate:408	Reads:1	Hits:1	Allocated_reads:1	Strand:+
CCAAAACTGTTTCACTTGGGCCACACGCT
>Location:NODE_26968_length_1640_cov_67.407928	Coordinate:408	Reads:1	Hits:1	Allocated_reads:1	Strand:-
GCGTGTGGCCCAAGTGAAACAGTTTTGT
>Location:NODE_26968_length_1640_cov_67.407928	Coordinate:409	Reads:1	Hits:1	Allocated_reads:1	Strand:-
AGCGTGTGGCCCAAGTGAAACAGTTTTG
>Location:NODE_26968_length_1640_cov_67.407928	Coordinate:409	Reads:1	Hits:1	Allocated_reads:1	Strand:+
CAAAACTGTTTCACTTGGGCCACA
>Location:NODE_26968_length_1640_cov_67.407928	Coordinate:409	Reads:1	Hits:1	Allocated_reads:1	Strand:+
CAAAACTGTTTCACTTGGGCCACACGCT
>Location:NODE_26968_length_1640_cov_67.407928	Coordinate:409	Reads:1	Hits:1	Allocated_reads:1	Strand:-
GCGTGTGGCCCAAGTGAAACAGTTTTG
>Location:NODE_26968_length_1640_cov_67.407928	Coordinate:412	Reads:2	Hits:1	Allocated_reads:2	Strand:+
AACTGTTTCACTTGGGCCACACGC
>Location:NODE_26968_length_1640_cov_67.407928	Coordinate:412	Reads:1	Hits:1	Allocated_reads:1	Strand:+
AACTGTTTCACTTGGGCCACACGCTT
>Location:NODE_26968_length_1640_cov_67.407928	Coordinate:412	Reads:1	Hits:1	Allocated_reads:1	Strand:-
AAGCGTGTGGCCCAAGTGAAACAGTT
>Location:NODE_26968_length_1640_cov_67.407928	Coordinate:412	Reads:1	Hits:1	Allocated_reads:1	Strand:-
ACCTGAAGCGTGTGGCCCAAGTGAAACAGTT
>Location:NODE_26968_length_1640_cov_67.407928	Coordinate:412	Reads:1	Hits:1	Allocated_reads:1	Strand:-
TGAAGCGTGTGGCCCAAGTGAAACAGTT
>Location:NODE_26968_length_1640_cov_67.407928	Coordinate:414	Reads:1	Hits:1	Allocated_reads:1	Strand:+
CTGTTTCACTTGGGCCACACGCTTCAG
>Location:NODE_26968_length_1640_cov_67.407928	Coordinate:414	Reads:1	Hits:1	Allocated_reads:1	Strand:+
CTGTTTCACTTGGGCCACACGCTTCAGG
>Location:NODE_26968_length_1640_cov_67.407928	Coordinate:415	Reads:1	Hits:1	Allocated_reads:1	Strand:-
ACCTGAAGCGTGTGGCCCAAGTGAAACT
>Location:NODE_26968_length_1640_cov_67.407928	Coordinate:415	Reads:2	Hits:1	Allocated_reads:2	Strand:+
TGTTTCACTTGGGCCACACGCTTC
>Location:NODE_26968_length_1640_cov_67.407928	Coordinate:418	Reads:1	Hits:1	Allocated_reads:1	Strand:-
ACCTGAAGCGTGTGGCCCAAGTGAA
>Location:NODE_26968_length_1640_cov_67.407928	Coordinate:418	Reads:1	Hits:1	Allocated_reads:1	Strand:-
GACACCTGAAGCGTGTGGCCCAAGTGAA
>Location:NODE_26968_length_1640_cov_67.407928	Coordinate:425	Reads:2	Hits:1	Allocated_reads:2	Strand:-
AGCTTGTGGAAGGACACCTGAAGCGTGTGGCCC
>Location:NODE_26968_length_1640_cov_67.407928	Coordinate:425	Reads:2	Hits:1	Allocated_reads:2	Strand:-
GTGGAAGGACACCTGAAGCGTGTGGCCC
>Location:NODE_26968_length_1640_cov_67.407928	Coordinate:425	Reads:5	Hits:1	Allocated_reads:5	Strand:-
TGTGGAAGGACACCTGAAGCGTGTGGCCC
>Location:NODE_26968_length_1640_cov_67.407928	Coordinate:426	Reads:1	Hits:1	Allocated_reads:1	Strand:-
CTTGTGGAAGGACACCTGAAGCGTGTGGCC
>Location:NODE_26968_length_1640_cov_67.407928	Coordinate:426	Reads:7	Hits:1	Allocated_reads:7	Strand:-
TGTGGAAGGACACCTGAAGCGTGTGGCC
>Location:NODE_26968_length_1640_cov_67.407928	Coordinate:426	Reads:3	Hits:1	Allocated_reads:3	Strand:-
TTGTGGAAGGACACCTGAAGCGTGTGGCC
>Location:NODE_26968_length_1640_cov_67.407928	Coordinate:427	Reads:1	Hits:1	Allocated_reads:1	Strand:-
GTGGAAGGACACCTGAAGCGTGTGGC
>Location:NODE_26968_length_1640_cov_67.407928	Coordinate:427	Reads:2	Hits:1	Allocated_reads:2	Strand:-
TGTGGAAGGACACCTGAAGCGTGTGGC
>Location:NODE_26968_length_1640_cov_67.407928	Coordinate:428	Reads:1	Hits:1	Allocated_reads:1	Strand:-
AGAAAGCTTGTGGAAGGACACCTGAAGCGCGTGG
>Location:NODE_26968_length_1640_cov_67.407928	Coordinate:428	Reads:1	Hits:1	Allocated_reads:1	Strand:-
GCTTGTGGAAGGACACCTGAAGCGTGTGG
>Location:NODE_26968_length_1640_cov_67.407928	Coordinate:428	Reads:3	Hits:1	Allocated_reads:3	Strand:-
TGTGGAAGGACACCTGAAGCGTGTGG
>Location:NODE_26968_length_1640_cov_67.407928	Coordinate:428	Reads:2	Hits:1	Allocated_reads:2	Strand:-
TTGTGGAAGGACACCTGAAGCGTGTGG
>Location:NODE_26968_length_1640_cov_67.407928	Coordinate:429	Reads:1	Hits:1	Allocated_reads:1	Strand:-
AGCTTGTGGAAGGACACCTGAAGCGTGTG
>Location:NODE_26968_length_1640_cov_67.407928	Coordinate:430	Reads:1	Hits:1	Allocated_reads:1	Strand:+
ACACGCTTCAGGTGTCCTTCCACAAGC
>Location:NODE_26968_length_1640_cov_67.407928	Coordinate:430	Reads:1	Hits:1	Allocated_reads:1	Strand:-
AGCTTGTGGAAGGACACCTGAAGCGTGG
>Location:NODE_26968_length_1640_cov_67.407928	Coordinate:430	Reads:1	Hits:1	Allocated_reads:1	Strand:-
AGCTTGTGGAAGGACACCTGAAGCGTGT
>Location:NODE_26968_length_1640_cov_67.407928	Coordinate:430	Reads:1	Hits:1	Allocated_reads:1	Strand:-
GAAAGCTTGTGGAAGGACACCTGAAGCGTGT
>Location:NODE_26968_length_1640_cov_67.407928	Coordinate:431	Reads:1	Hits:1	Allocated_reads:1	Strand:+
CACGCTTCAGGTGTCCTTCCACAAGCT
>Location:NODE_26968_length_1640_cov_67.407928	Coordinate:433	Reads:1	Hits:1	Allocated_reads:1	Strand:-
AGCTTGTGGAAGGACACCTGAAGCG
>Location:NODE_26968_length_1640_cov_67.407928	Coordinate:434	Reads:1	Hits:1	Allocated_reads:1	Strand:-
AAAGCTTGTGGAAGGACACCTGAAGC
>Location:NODE_26968_length_1640_cov_67.407928	Coordinate:434	Reads:2	Hits:1	Allocated_reads:2	Strand:-
AGCTTGTGGAAGGACACCTGAAGC
>Location:NODE_26968_length_1640_cov_67.407928	Coordinate:434	Reads:1	Hits:1	Allocated_reads:1	Strand:-
CAGAAAGCTTGTGGAAGGACACCTGAAGC
>Location:NODE_26968_length_1640_cov_67.407928	Coordinate:434	Reads:1	Hits:1	Allocated_reads:1	Strand:-
GAAAGCTTGTGGAAGGACACCTGAAGC
>Location:NODE_26968_length_1640_cov_67.407928	Coordinate:435	Reads:1	Hits:1	Allocated_reads:1	Strand:-
AAAGCTTGTGGAAGGACACCTGAAA
>Location:NODE_26968_length_1640_cov_67.407928	Coordinate:435	Reads:1	Hits:1	Allocated_reads:1	Strand:-
AAAGCTTGTGGAAGGACACCTGAAG
>Location:NODE_26968_length_1640_cov_67.407928	Coordinate:435	Reads:1	Hits:1	Allocated_reads:1	Strand:-
AGAAAGCTTGTGGAAGGACACCTGAAA
>Location:NODE_26968_length_1640_cov_67.407928	Coordinate:435	Reads:1	Hits:1	Allocated_reads:1	Strand:-
CAGAAAGCTTGTGGAAGGACACCTGAAA
>Location:NODE_26968_length_1640_cov_67.407928	Coordinate:435	Reads:3	Hits:1	Allocated_reads:3	Strand:-
GAAAGCTTGTGGAAGGACACCTGAAG
>Location:NODE_26968_length_1640_cov_67.407928	Coordinate:435	Reads:1	Hits:1	Allocated_reads:1	Strand:-
GCAGAAAGCTTGTGGAAGGACACCTGAAG
>Location:NODE_26968_length_1640_cov_67.407928	Coordinate:435	Reads:1	Hits:1	Allocated_reads:1	Strand:-
TGCAGAAAGCTTGTGGAAGGACACCTGAAG
>Location:NODE_26968_length_1640_cov_67.407928	Coordinate:435	Reads:3	Hits:1	Allocated_reads:3	Strand:-
TGCAGAAAGCTTGTGGAAGGACACCTGAAA
>Location:NODE_26968_length_1640_cov_67.407928	Coordinate:436	Reads:10	Hits:1	Allocated_reads:10	Strand:-
TGCAGAAAGCTTGTGGAAGGACACCTGAA
>Location:NODE_26968_length_1640_cov_67.407928	Coordinate:437	Reads:9	Hits:1	Allocated_reads:9	Strand:-
TGCAGAAAGCTTGTGGAAGGACACCTGA
>Location:NODE_26968_length_1640_cov_67.407928	Coordinate:438	Reads:4	Hits:1	Allocated_reads:4	Strand:-
TGCAGAAAGCTTGTGGAAGGACACCTG
>Location:NODE_26968_length_1640_cov_67.407928	Coordinate:439	Reads:1	Hits:1	Allocated_reads:1	Strand:-
AACTGTTGCAGAAAGCTTGTGGAAGGACACCT
>Location:NODE_26968_length_1640_cov_67.407928	Coordinate:439	Reads:1	Hits:1	Allocated_reads:1	Strand:+
AGGTGTCCTTCCACAAGCTTTCTG
>Location:NODE_26968_length_1640_cov_67.407928	Coordinate:439	Reads:1	Hits:1	Allocated_reads:1	Strand:-
GCAGAAAGCTTGTGGAAGGACACCT
>Location:NODE_26968_length_1640_cov_67.407928	Coordinate:439	Reads:1	Hits:1	Allocated_reads:1	Strand:-
GTTGCAGAAAGCTTGTGGAAGGACACCT
>Location:NODE_26968_length_1640_cov_67.407928	Coordinate:439	Reads:1	Hits:1	Allocated_reads:1	Strand:-
TGCAGAAAGCTTGTGGAAGGACACCA
>Location:NODE_26968_length_1640_cov_67.407928	Coordinate:439	Reads:1	Hits:1	Allocated_reads:1	Strand:-
TGCAGAAAGCTTGTGGAAGGACACCC
>Location:NODE_26968_length_1640_cov_67.407928	Coordinate:439	Reads:27	Hits:1	Allocated_reads:27	Strand:-
TGCAGAAAGCTTGTGGAAGGACACCT
>Location:NODE_26968_length_1640_cov_67.407928	Coordinate:439	Reads:12	Hits:1	Allocated_reads:12	Strand:-
TGTTGCAGAAAGCTTGTGGAAGGACACCT
>Location:NODE_26968_length_1640_cov_67.407928	Coordinate:439	Reads:1	Hits:1	Allocated_reads:1	Strand:-
TTGCAGAAAGCTTGTGGAAGGACACCG
>Location:NODE_26968_length_1640_cov_67.407928	Coordinate:439	Reads:1	Hits:1	Allocated_reads:1	Strand:-
TTGCAGAAAGCTTGTGGAAGGACACCT
>Location:NODE_26968_length_1640_cov_67.407928	Coordinate:440	Reads:12	Hits:1	Allocated_reads:12	Strand:-
TGCAGAAAGCTTGTGGAAGGACACC
>Location:NODE_26968_length_1640_cov_67.407928	Coordinate:440	Reads:4	Hits:1	Allocated_reads:4	Strand:-
TGTTGCAGAAAGCTTGTGGAAGGACACC
>Location:NODE_26968_length_1640_cov_67.407928	Coordinate:441	Reads:1	Hits:1	Allocated_reads:1	Strand:-
ACTGTTGCAGAAAGCTTGTGGAAGGACAC
>Location:NODE_26968_length_1640_cov_67.407928	Coordinate:442	Reads:2	Hits:1	Allocated_reads:2	Strand:-
AACTGTTGCAGAAAGCTTGTGGAAGGACA
>Location:NODE_26968_length_1640_cov_67.407928	Coordinate:442	Reads:1	Hits:1	Allocated_reads:1	Strand:+
TGTCCTTCCACAAGCTTTCTGCAACAGTT
>Location:NODE_26968_length_1640_cov_67.407928	Coordinate:442	Reads:1	Hits:1	Allocated_reads:1	Strand:-
TGTTGCAGAAAGCTTGTGGAAGGACA
>Location:NODE_26968_length_1640_cov_67.407928	Coordinate:444	Reads:1	Hits:1	Allocated_reads:1	Strand:-
AAACTGTTGCAGAAAGCTTGTGGAAGGA
>Location:NODE_26968_length_1640_cov_67.407928	Coordinate:444	Reads:5	Hits:1	Allocated_reads:5	Strand:-
AACTGTTGCAGAAAGCTTGTGGAAGGA
>Location:NODE_26968_length_1640_cov_67.407928	Coordinate:444	Reads:1	Hits:1	Allocated_reads:1	Strand:-
GCAAACTGTTGCAGAAAGCTTGTGGAAGGA
>Location:NODE_26968_length_1640_cov_67.407928	Coordinate:444	Reads:2	Hits:1	Allocated_reads:2	Strand:+
TCCTTCCACAAGCTTTCTGCAACAGTT
>Location:NODE_26968_length_1640_cov_67.407928	Coordinate:445	Reads:2	Hits:1	Allocated_reads:2	Strand:-
AAACTGTTGCAGAAAGCTTGTGGAAGG
>Location:NODE_26968_length_1640_cov_67.407928	Coordinate:445	Reads:1	Hits:1	Allocated_reads:1	Strand:+
CCTTCCACAAGCTTTCTGCAACAGTTTGCT
>Location:NODE_26968_length_1640_cov_67.407928	Coordinate:446	Reads:1	Hits:1	Allocated_reads:1	Strand:+
CTTCCACAAGCTTTCTGCAACAGTTTG
>Location:NODE_26968_length_1640_cov_67.407928	Coordinate:446	Reads:1	Hits:1	Allocated_reads:1	Strand:+
CTTCCACAAGCTTTCTGCAACAGTTTGCTG
>Location:NODE_26968_length_1640_cov_67.407928	Coordinate:446	Reads:1	Hits:1	Allocated_reads:1	Strand:-
GCAAACTGTTGCAGAAAGCTTGTGGAAT
>Location:NODE_26968_length_1640_cov_67.407928	Coordinate:447	Reads:1	Hits:1	Allocated_reads:1	Strand:+
TTCCACAAGCTTTCTGCAACAGTT
>Location:NODE_26968_length_1640_cov_67.407928	Coordinate:448	Reads:1	Hits:1	Allocated_reads:1	Strand:-
AAACTGTTGCAGAAAGCTTGTGGA
>Location:NODE_26968_length_1640_cov_67.407928	Coordinate:449	Reads:1	Hits:1	Allocated_reads:1	Strand:+
CCACAAGCTTTCTGCAACAGTTTG
>Location:NODE_26968_length_1640_cov_67.407928	Coordinate:451	Reads:2	Hits:1	Allocated_reads:2	Strand:-
TTCCAGCAAACTGTTGCAGAAAGCTTGT
>Location:NODE_26968_length_1640_cov_67.407928	Coordinate:453	Reads:1	Hits:1	Allocated_reads:1	Strand:-
TTCCAGCAAACTGTTGCAGAAAGCTT
>Location:NODE_26968_length_1640_cov_67.407928	Coordinate:454	Reads:5	Hits:1	Allocated_reads:5	Strand:-
GATTCCAGCAAACTGTTGCAGAAAGCT
>Location:NODE_26968_length_1640_cov_67.407928	Coordinate:454	Reads:1	Hits:1	Allocated_reads:1	Strand:-
TTCCAGCAAACTGTTGCAGAAAGCT
>Location:NODE_26968_length_1640_cov_67.407928	Coordinate:455	Reads:2	Hits:1	Allocated_reads:2	Strand:-
CAAGATTCCAGCAAACTGTTGCAGAAAGC
>Location:NODE_26968_length_1640_cov_67.407928	Coordinate:455	Reads:2	Hits:1	Allocated_reads:2	Strand:-
TTCCAGCAAACTGTTGCAGAAAGC
>Location:NODE_26968_length_1640_cov_67.407928	Coordinate:457	Reads:1	Hits:1	Allocated_reads:1	Strand:+
TTTCTGCAACAGTTTGCTGGAATCTTGGCC
>Location:NODE_26968_length_1640_cov_67.407928	Coordinate:457	Reads:1	Hits:1	Allocated_reads:1	Strand:+
TTTCTGCAACAGTTTGCTGGAATCTTGGCCC
>Location:NODE_26968_length_1640_cov_67.407928	Coordinate:458	Reads:1	Hits:1	Allocated_reads:1	Strand:+
TTCTGCAACAGTTTGCTGGAATCTTGG
>Location:NODE_26968_length_1640_cov_67.407928	Coordinate:458	Reads:1	Hits:1	Allocated_reads:1	Strand:+
TTCTGCAACAGTTTGCTGGAATCTTGGC
>Location:NODE_26968_length_1640_cov_67.407928	Coordinate:458	Reads:8	Hits:1	Allocated_reads:8	Strand:+
TTCTGCAACAGTTTGCTGGAATCTTGGCC
>Location:NODE_26968_length_1640_cov_67.407928	Coordinate:458	Reads:1	Hits:1	Allocated_reads:1	Strand:+
TTCTGCAACAGTTTGCTGGAATCTTGGCCC
>Location:NODE_26968_length_1640_cov_67.407928	Coordinate:459	Reads:4	Hits:1	Allocated_reads:4	Strand:+
TCTGCAACAGTTTGCTGGAATCTTGGCC
>Location:NODE_26968_length_1640_cov_67.407928	Coordinate:459	Reads:1	Hits:1	Allocated_reads:1	Strand:+
TCTGCAACAGTTTGCTGGAATCTTGGCCCACT
>Location:NODE_26968_length_1640_cov_67.407928	Coordinate:461	Reads:2	Hits:1	Allocated_reads:2	Strand:+
TGCAACAGTTTGCTGGAATCTTGGC
>Location:NODE_26968_length_1640_cov_67.407928	Coordinate:461	Reads:4	Hits:1	Allocated_reads:4	Strand:+
TGCAACAGTTTGCTGGAATCTTGGCC
>Location:NODE_26968_length_1640_cov_67.407928	Coordinate:461	Reads:2	Hits:1	Allocated_reads:2	Strand:+
TGCAACAGTTTGCTGGAATCTTGGCCCA
>Location:NODE_26968_length_1640_cov_67.407928	Coordinate:461	Reads:1	Hits:1	Allocated_reads:1	Strand:+
TGCAACAGTTTGCTGGAATCTTGGCCCAC
>Location:NODE_26968_length_1640_cov_67.407928	Coordinate:461	Reads:1	Hits:1	Allocated_reads:1	Strand:+
TGCAACAGTTTGCTGGAATCTTGGCCCACT
>Location:NODE_26968_length_1640_cov_67.407928	Coordinate:463	Reads:3	Hits:1	Allocated_reads:3	Strand:+
CAACAGTTTGCTGGAATCTTGGCC
>Location:NODE_26968_length_1640_cov_67.407928	Coordinate:463	Reads:3	Hits:1	Allocated_reads:3	Strand:+
CAACAGTTTGCTGGAATCTTGGCCC
>Location:NODE_26968_length_1640_cov_67.407928	Coordinate:463	Reads:1	Hits:1	Allocated_reads:1	Strand:+
CAACAGTTTGCTGGAATCTTGGCCCA
>Location:NODE_26968_length_1640_cov_67.407928	Coordinate:463	Reads:3	Hits:1	Allocated_reads:3	Strand:+
CAACAGTTTGCTGGAATCTTGGCCCAC
>Location:NODE_26968_length_1640_cov_67.407928	Coordinate:463	Reads:1	Hits:1	Allocated_reads:1	Strand:+
CAACAGTTTGCTGGAATCTTGGCCCACT
>Location:NODE_26968_length_1640_cov_67.407928	Coordinate:464	Reads:3	Hits:1	Allocated_reads:3	Strand:+
AACAGTTTGCTGGAATCTTGGCCC
>Location:NODE_26968_length_1640_cov_67.407928	Coordinate:468	Reads:4	Hits:1	Allocated_reads:4	Strand:-
TCTGTCAAGAGCAGTGGGCCAAGATTCCAGCAAAC
>Location:NODE_26968_length_1640_cov_67.407928	Coordinate:471	Reads:3	Hits:1	Allocated_reads:3	Strand:-
TCTGTCAAGAGCAGTGGGCCAAGATTCCAGCA
>Location:NODE_26968_length_1640_cov_67.407928	Coordinate:471	Reads:1	Hits:1	Allocated_reads:1	Strand:+
TGCTGGAATCTTGTCCCACTGCTCTTGACA
>Location:NODE_26968_length_1640_cov_67.407928	Coordinate:472	Reads:1	Hits:1	Allocated_reads:1	Strand:-
AGTTCTGTCAAGAGCAGTGGGCCAAGATTCCAGC
>Location:NODE_26968_length_1640_cov_67.407928	Coordinate:472	Reads:1	Hits:1	Allocated_reads:1	Strand:-
GTCAAGAGCAGTGGGACAAGATTCCAGC
>Location:NODE_26968_length_1640_cov_67.407928	Coordinate:472	Reads:5	Hits:1	Allocated_reads:5	Strand:-
TCTGTCAAGAGCAGTGGGCCAAGATTCCAGC
>Location:NODE_26968_length_1640_cov_67.407928	Coordinate:473	Reads:2	Hits:1	Allocated_reads:2	Strand:-
TCTGTCAAGAGCAGTGGGCCAAGATTCCAG
>Location:NODE_26968_length_1640_cov_67.407928	Coordinate:475	Reads:1	Hits:1	Allocated_reads:1	Strand:-
TCTGTCAAGAGCAGTGGGACAAGATTCC
>Location:NODE_26968_length_1640_cov_67.407928	Coordinate:475	Reads:2	Hits:1	Allocated_reads:2	Strand:-
TCTGTCAAGAGCAGTGGGCCAAGATTCC
>Location:NODE_26968_length_1640_cov_67.407928	Coordinate:475	Reads:1	Hits:1	Allocated_reads:1	Strand:-
TTCTGTCAAGAGCAGTGGGCCAAGATTCC
>Location:NODE_26968_length_1640_cov_67.407928	Coordinate:476	Reads:1	Hits:1	Allocated_reads:1	Strand:-
TCTGTCAAGAGCAGTGGGCCAAGATTC
>Location:NODE_26968_length_1640_cov_67.407928	Coordinate:477	Reads:4	Hits:1	Allocated_reads:4	Strand:-
TCTGTCAAGAGCAGTGGGCCAAGATT
>Location:NODE_26968_length_1640_cov_67.407928	Coordinate:478	Reads:2	Hits:1	Allocated_reads:2	Strand:-
TCTGTCAAGAGCAGTGGGCCAAGAT
>Location:NODE_26968_length_1640_cov_67.407928	Coordinate:479	Reads:1	Hits:1	Allocated_reads:1	Strand:-
AGTTCTGTCAAGAGCAGTGGGCCAAGA
>Location:NODE_26968_length_1640_cov_67.407928	Coordinate:479	Reads:1	Hits:1	Allocated_reads:1	Strand:-
TCTGTCAAGAGCAGTGGGCCAAGA
>Location:NODE_26968_length_1640_cov_67.407928	Coordinate:482	Reads:1	Hits:2	Allocated_reads:0.5	Strand:-
TACACCAGTTCTGTCAAGAGCAGTGGGCCA
>Location:NODE_26968_length_1640_cov_67.407928	Coordinate:483	Reads:1	Hits:2	Allocated_reads:0.5	Strand:-
TACACCAGTTCTGTCAAGAGCAGTGGGCC
>Location:NODE_26968_length_1640_cov_67.407928	Coordinate:484	Reads:1	Hits:2	Allocated_reads:0.5	Strand:-
ACACCAGTTCTGTCAAGAGCAGTGGGC
>Location:NODE_26968_length_1640_cov_67.407928	Coordinate:484	Reads:1	Hits:2	Allocated_reads:0.5	Strand:-
CACCAGTTCTGTCAAGAGCAGTGGGC
>Location:NODE_26968_length_1640_cov_67.407928	Coordinate:484	Reads:2	Hits:2	Allocated_reads:1	Strand:-
TACACCAGTTCTGTCAAGAGCAGTGGGC
>Location:NODE_26968_length_1640_cov_67.407928	Coordinate:489	Reads:1	Hits:1	Allocated_reads:1	Strand:-
ACCCAGTTACACCAGTTCTGTCAAGAGCAG
>Location:NODE_26968_length_1640_cov_67.407928	Coordinate:489	Reads:1	Hits:1	Allocated_reads:1	Strand:-
TGACCCAGTTACACCAGTTCTGTCAAGAGCAG
>Location:NODE_26968_length_1640_cov_67.407928	Coordinate:490	Reads:3	Hits:1	Allocated_reads:3	Strand:-
ACCCAGTTACACCAGTTCTGTCAAGAGCA
>Location:NODE_26968_length_1640_cov_67.407928	Coordinate:490	Reads:1	Hits:1	Allocated_reads:1	Strand:-
CCCAGTTACACCAGTTCTGTCAAGAGCA
>Location:NODE_26968_length_1640_cov_67.407928	Coordinate:490	Reads:1	Hits:1	Allocated_reads:1	Strand:-
GACCCAGTTACACCAGTTCTGTCAAGAGCA
>Location:NODE_26968_length_1640_cov_67.407928	Coordinate:490	Reads:1	Hits:1	Allocated_reads:1	Strand:+
TGCTCTTGACAGAACTGGTGTAACT
>Location:NODE_26968_length_1640_cov_67.407928	Coordinate:490	Reads:1	Hits:1	Allocated_reads:1	Strand:+
TGCTCTTGACAGAACTGGTGTAACTGGG
>Location:NODE_26968_length_1640_cov_67.407928	Coordinate:491	Reads:1	Hits:1	Allocated_reads:1	Strand:-
CAGTTACACCAGTTCTGTCAAGAGC
>Location:NODE_26968_length_1640_cov_67.407928	Coordinate:491	Reads:1	Hits:1	Allocated_reads:1	Strand:-
CCCAGTTACACCAGTTCTGTCAAGAGC
>Location:NODE_26968_length_1640_cov_67.407928	Coordinate:491	Reads:2	Hits:1	Allocated_reads:2	Strand:+
GCTCTTGACAGAACTGGTGTAACTGG
>Location:NODE_26968_length_1640_cov_67.407928	Coordinate:491	Reads:2	Hits:1	Allocated_reads:2	Strand:-
TGACCCAGTTACACCAGTTCTGTCAAGAGC
>Location:NODE_26968_length_1640_cov_67.407928	Coordinate:492	Reads:2	Hits:2	Allocated_reads:1	Strand:+
CTCTTGACAGAACTGGTGTAACTGGGTC
>Location:NODE_26968_length_1640_cov_67.407928	Coordinate:493	Reads:1	Hits:3	Allocated_reads:0.333333333333333	Strand:+
TCTTGACAGAACTGGTGTAACTGGGT
>Location:NODE_26968_length_1640_cov_67.407928	Coordinate:493	Reads:1	Hits:2	Allocated_reads:0.5	Strand:+
TCTTGACAGAACTGGTGTCACTGGGTC
>Location:NODE_26968_length_1640_cov_67.407928	Coordinate:493	Reads:56	Hits:2	Allocated_reads:28	Strand:+
TCTTGACAGAACTGGTGTAACTGGGTC
>Location:NODE_26968_length_1640_cov_67.407928	Coordinate:493	Reads:1	Hits:2	Allocated_reads:0.5	Strand:+
TCTTGACAGAACTGGTGTAACTGGGTCA
>Location:NODE_26968_length_1640_cov_67.407928	Coordinate:494	Reads:1	Hits:2	Allocated_reads:0.5	Strand:-
AACCTGACCCAGTTACACCAGTTCTGTCAAG
>Location:NODE_26968_length_1640_cov_67.407928	Coordinate:494	Reads:5	Hits:2	Allocated_reads:2.5	Strand:+
CTTGACAGAACTGGTGTAACTGGGTC
>Location:NODE_26968_length_1640_cov_67.407928	Coordinate:495	Reads:8	Hits:2	Allocated_reads:4	Strand:+
TTGACAGAACTGGTGTAACTGGGTC
>Location:NODE_26968_length_1640_cov_67.407928	Coordinate:496	Reads:9	Hits:2	Allocated_reads:4.5	Strand:+
TGACAGAACTGGTGTAACTGGGTC
>Location:NODE_26968_length_1640_cov_67.407928	Coordinate:497	Reads:1	Hits:3	Allocated_reads:0.333333333333333	Strand:-
AACCTGACCCAGTTACACCAGTTCTGTC
>Location:NODE_26968_length_1640_cov_67.407928	Coordinate:498	Reads:1	Hits:3	Allocated_reads:0.333333333333333	Strand:+
ACAGAACTGGTGTAACTGGGTCAGG
>Location:NODE_26968_length_1640_cov_67.407928	Coordinate:500	Reads:1	Hits:3	Allocated_reads:0.333333333333333	Strand:+
AGAACTGGTGTAACTGGGTCAGGTTTGT
>Location:NODE_26968_length_1640_cov_67.407928	Coordinate:501	Reads:2	Hits:3	Allocated_reads:0.666666666666667	Strand:-
CCTACAAACCTGACCCAGTTACACCAGTTC
>Location:NODE_26968_length_1640_cov_67.407928	Coordinate:501	Reads:11	Hits:3	Allocated_reads:3.66666666666667	Strand:-
TACAAACCTGACCCAGTTACACCAGTTC
>Location:NODE_26968_length_1640_cov_67.407928	Coordinate:502	Reads:2	Hits:3	Allocated_reads:0.666666666666667	Strand:+
AACTGGTGTAACTGGGTCAGGTTT
>Location:NODE_26968_length_1640_cov_67.407928	Coordinate:502	Reads:1	Hits:3	Allocated_reads:0.333333333333333	Strand:+
AACTGGTGTAACTGGGTCAGGTTTG
>Location:NODE_26968_length_1640_cov_67.407928	Coordinate:502	Reads:1	Hits:3	Allocated_reads:0.333333333333333	Strand:+
AACTGGTGTAACTGGGTCAGGTTTGT
>Location:NODE_26968_length_1640_cov_67.407928	Coordinate:502	Reads:1	Hits:3	Allocated_reads:0.333333333333333	Strand:+
AACTGGTGTAACTGGGTCAGGTTTGTAGG
>Location:NODE_26968_length_1640_cov_67.407928	Coordinate:503	Reads:1	Hits:1	Allocated_reads:1	Strand:-
AGGAGACCTACAAACCTGACCCAGTTACACCAGT
>Location:NODE_26968_length_1640_cov_67.407928	Coordinate:503	Reads:1	Hits:1	Allocated_reads:1	Strand:-
GAGACCTACAAACCTGACCCAGTTACACCAGT
>Location:NODE_26968_length_1640_cov_67.407928	Coordinate:504	Reads:1	Hits:3	Allocated_reads:0.333333333333333	Strand:+
CTGGTGTAACTGGGTCAGGTTTGTAGG
>Location:NODE_26968_length_1640_cov_67.407928	Coordinate:505	Reads:1	Hits:1	Allocated_reads:1	Strand:-
AGACCTACAAACCTGACCCAGTTACACCA
>Location:NODE_26968_length_1640_cov_67.407928	Coordinate:506	Reads:6	Hits:1	Allocated_reads:6	Strand:-
AGACCTACAAACCTGACCCAGTTACACC
>Location:NODE_26968_length_1640_cov_67.407928	Coordinate:506	Reads:4	Hits:1	Allocated_reads:4	Strand:-
GAGACCTACAAACCTGACCCAGTTACACC
>Location:NODE_26968_length_1640_cov_67.407928	Coordinate:507	Reads:1	Hits:1	Allocated_reads:1	Strand:-
AGACCTACAAACCTGACCAAGTTACAC
>Location:NODE_26968_length_1640_cov_67.407928	Coordinate:508	Reads:1	Hits:1	Allocated_reads:1	Strand:-
AGGAGACCTACAAACCTGACCCAGTTACA
>Location:NODE_26968_length_1640_cov_67.407928	Coordinate:508	Reads:1	Hits:1	Allocated_reads:1	Strand:+
TGTAACTGGGTCAGGTTTGTAGGT
>Location:NODE_26968_length_1640_cov_67.407928	Coordinate:508	Reads:1	Hits:1	Allocated_reads:1	Strand:+
TGTAACTGGGTCAGGTTTGTAGGTCTCCTT
>Location:NODE_26968_length_1640_cov_67.407928	Coordinate:510	Reads:1	Hits:1	Allocated_reads:1	Strand:-
AAGGAGACCTACAAACCTGACCCAGTTA
>Location:NODE_26968_length_1640_cov_67.407928	Coordinate:511	Reads:1	Hits:1	Allocated_reads:1	Strand:-
AAGGAGACCTACAAACCTGACCCAGTT
>Location:NODE_26968_length_1640_cov_67.407928	Coordinate:511	Reads:1	Hits:1	Allocated_reads:1	Strand:-
AGGAAGGAGACCTACAAACCTGACCCAGTT
>Location:NODE_26968_length_1640_cov_67.407928	Coordinate:511	Reads:1	Hits:1	Allocated_reads:1	Strand:-
AGGAGACCTACAAACCTGACCCAGTT
>Location:NODE_26968_length_1640_cov_67.407928	Coordinate:511	Reads:3	Hits:1	Allocated_reads:3	Strand:-
GAGACCTACAAACCTGACCCAGTT
>Location:NODE_26968_length_1640_cov_67.407928	Coordinate:511	Reads:1	Hits:1	Allocated_reads:1	Strand:-
GGAAGGAGACCTACAAACCTGACCCAGTT
>Location:NODE_26968_length_1640_cov_67.407928	Coordinate:512	Reads:1	Hits:1	Allocated_reads:1	Strand:-
AAGGAGACCTACAAACCTGACCCAGT
>Location:NODE_26968_length_1640_cov_67.407928	Coordinate:512	Reads:1	Hits:1	Allocated_reads:1	Strand:-
AGGAGACCTACAAACCTGACCCAGT
>Location:NODE_26968_length_1640_cov_67.407928	Coordinate:512	Reads:1	Hits:1	Allocated_reads:1	Strand:-
CAGGAAGGAGACCTACAAACCTGACCCAGT
>Location:NODE_26968_length_1640_cov_67.407928	Coordinate:512	Reads:1	Hits:1	Allocated_reads:1	Strand:-
GAAGGAGACCTACAAACCTGACCCAGT
>Location:NODE_26968_length_1640_cov_67.407928	Coordinate:512	Reads:2	Hits:1	Allocated_reads:2	Strand:-
GGAAGGAGACCTACAAACCTGACCCAGT
>Location:NODE_26968_length_1640_cov_67.407928	Coordinate:515	Reads:1	Hits:1	Allocated_reads:1	Strand:-
CAGGAAGGAGACCTACAAACCTGACCC
>Location:NODE_26968_length_1640_cov_67.407928	Coordinate:515	Reads:1	Hits:1	Allocated_reads:1	Strand:-
CGCTCAGGAAGGAGACCTACAAACCTGACCC
>Location:NODE_26968_length_1640_cov_67.407928	Coordinate:516	Reads:2	Hits:1	Allocated_reads:2	Strand:-
CAGGAAGGAGACCTACAAACCTGACC
>Location:NODE_26968_length_1640_cov_67.407928	Coordinate:516	Reads:10	Hits:1	Allocated_reads:10	Strand:-
TCAGGAAGGAGACCTACAAACCTGACC
>Location:NODE_26968_length_1640_cov_67.407928	Coordinate:520	Reads:1	Hits:1	Allocated_reads:1	Strand:-
ATACCGCTCAGGAAGGAGACCTACAAACCT
>Location:NODE_26968_length_1640_cov_67.407928	Coordinate:520	Reads:1	Hits:1	Allocated_reads:1	Strand:-
CCGCTCAGGAAGGAGACCTACAAACCT
>Location:NODE_26968_length_1640_cov_67.407928	Coordinate:520	Reads:1	Hits:1	Allocated_reads:1	Strand:-
CGCTCAGGAAGGAGACCTACAAACCT
>Location:NODE_26968_length_1640_cov_67.407928	Coordinate:520	Reads:20	Hits:1	Allocated_reads:20	Strand:-
TACCGCTCAGGAAGGAGACCTACAAACCT
>Location:NODE_26968_length_1640_cov_67.407928	Coordinate:521	Reads:3	Hits:1	Allocated_reads:3	Strand:-
ATACCGCTCAGGAAGGAGACCTACAAACC
>Location:NODE_26968_length_1640_cov_67.407928	Coordinate:521	Reads:1	Hits:1	Allocated_reads:1	Strand:-
CATACCGCTCAGGAAGGAGACCTACAAACC
>Location:NODE_26968_length_1640_cov_67.407928	Coordinate:521	Reads:4	Hits:1	Allocated_reads:4	Strand:-
TACCGCTCAGGAAGGAGACCTACAAACC
>Location:NODE_26968_length_1640_cov_67.407928	Coordinate:521	Reads:1	Hits:1	Allocated_reads:1	Strand:-
TCATACCGCTCAGGAAGGAGACCTACAAACC
>Location:NODE_26968_length_1640_cov_67.407928	Coordinate:521	Reads:1	Hits:1	Allocated_reads:1	Strand:-
TCATACCGCTCAGGAAGGAGACCTGCAAACC
>Location:NODE_26968_length_1640_cov_67.407928	Coordinate:522	Reads:1	Hits:1	Allocated_reads:1	Strand:-
TCATACCGCTCAGGAAGGAGACCTACAAAC
>Location:NODE_26968_length_1640_cov_67.407928	Coordinate:524	Reads:2	Hits:1	Allocated_reads:2	Strand:+
TTGTAGGTCTCCTTCCTGAGCGGT
>Location:NODE_26968_length_1640_cov_67.407928	Coordinate:524	Reads:1	Hits:1	Allocated_reads:1	Strand:+
TTGTAGGTCTCCTTCCTGAGCGGTA
>Location:NODE_26968_length_1640_cov_67.407928	Coordinate:525	Reads:1	Hits:1	Allocated_reads:1	Strand:-
ATACCGCTCAGGAAGGAGACCTACA
>Location:NODE_26968_length_1640_cov_67.407928	Coordinate:525	Reads:4	Hits:1	Allocated_reads:4	Strand:-
TCATACCGCTCAGGAAGGAGACCTACA
>Location:NODE_26968_length_1640_cov_67.407928	Coordinate:525	Reads:2	Hits:1	Allocated_reads:2	Strand:+
TGTAGGTCTCCTTCCTGAGCGGTATGAT
>Location:NODE_26968_length_1640_cov_67.407928	Coordinate:526	Reads:1	Hits:1	Allocated_reads:1	Strand:-
CATCATACCGCTCAGGAAGGAGACCTAC
>Location:NODE_26968_length_1640_cov_67.407928	Coordinate:527	Reads:1	Hits:1	Allocated_reads:1	Strand:-
ATCATACCGCTCAGGAAGGAGACCTA
>Location:NODE_26968_length_1640_cov_67.407928	Coordinate:528	Reads:2	Hits:1	Allocated_reads:2	Strand:-
ACCATCATACCGCTCAGGAAGGAGACCT
>Location:NODE_26968_length_1640_cov_67.407928	Coordinate:528	Reads:4	Hits:1	Allocated_reads:4	Strand:-
CATCATACCGCTCAGGAAGGAGACCT
>Location:NODE_26968_length_1640_cov_67.407928	Coordinate:528	Reads:1	Hits:1	Allocated_reads:1	Strand:-
CCATCATACCGCTCAGGAAGGAGACCT
>Location:NODE_26968_length_1640_cov_67.407928	Coordinate:528	Reads:2	Hits:1	Allocated_reads:2	Strand:-
TCATACCGCTCAGGAAGGAGACCT
>Location:NODE_26968_length_1640_cov_67.407928	Coordinate:529	Reads:2	Hits:1	Allocated_reads:2	Strand:-
AACCATCATACCGCTCAGGAAGGAGACC
>Location:NODE_26968_length_1640_cov_67.407928	Coordinate:529	Reads:1	Hits:1	Allocated_reads:1	Strand:-
ACAACCATCATACCGCTCAGGAAGGAGACC
>Location:NODE_26968_length_1640_cov_67.407928	Coordinate:529	Reads:3	Hits:1	Allocated_reads:3	Strand:-
ACCATCATACCGCTCAGGAAGGAGACC
>Location:NODE_26968_length_1640_cov_67.407928	Coordinate:529	Reads:3	Hits:1	Allocated_reads:3	Strand:-
CAACCATCATACCGCTCAGGAAGGAGACC
>Location:NODE_26968_length_1640_cov_67.407928	Coordinate:529	Reads:3	Hits:1	Allocated_reads:3	Strand:-
TACAACCATCATACCGCTCAGGAAGGAGACC
>Location:NODE_26968_length_1640_cov_67.407928	Coordinate:531	Reads:1	Hits:1	Allocated_reads:1	Strand:-
CAACCATCATACCGCTCAGGAAGGAGA
>Location:NODE_26968_length_1640_cov_67.407928	Coordinate:531	Reads:3	Hits:1	Allocated_reads:3	Strand:-
TACAACCATCATACCGCTCAGGAAGGAGA
>Location:NODE_26968_length_1640_cov_67.407928	Coordinate:533	Reads:2	Hits:1	Allocated_reads:2	Strand:-
CGTACAACCATCATACCGCTCAGGAAGGA
>Location:NODE_26968_length_1640_cov_67.407928	Coordinate:533	Reads:11	Hits:1	Allocated_reads:11	Strand:-
TACAACCATCATACCGCTCAGGAAGGA
>Location:NODE_26968_length_1640_cov_67.407928	Coordinate:533	Reads:1	Hits:1	Allocated_reads:1	Strand:+
TCCTTCCTGAGCGGTATGATGGTTGTACA
>Location:NODE_26968_length_1640_cov_67.407928	Coordinate:534	Reads:3	Hits:1	Allocated_reads:3	Strand:-
TACAACCATCATACCGCTCAGGAAGG
>Location:NODE_26968_length_1640_cov_67.407928	Coordinate:540	Reads:1	Hits:1	Allocated_reads:1	Strand:-
TACAGGAACGTACAACCATCATACCGCTCA
>Location:NODE_26968_length_1640_cov_67.407928	Coordinate:540	Reads:1	Hits:1	Allocated_reads:1	Strand:+
TGAGCGGTATGATGGTTGTACATTC
>Location:NODE_26968_length_1640_cov_67.407928	Coordinate:542	Reads:2	Hits:1	Allocated_reads:2	Strand:+
AGCGGTATGATGGTTGTACGTTCCT
>Location:NODE_26968_length_1640_cov_67.407928	Coordinate:542	Reads:1	Hits:1	Allocated_reads:1	Strand:+
AGCGGTATGATGGTTGTACATTCCTG
>Location:NODE_26968_length_1640_cov_67.407928	Coordinate:542	Reads:1	Hits:1	Allocated_reads:1	Strand:+
AGCGGTATGATGGTTGTACATTCCTGTACT
>Location:NODE_26968_length_1640_cov_67.407928	Coordinate:547	Reads:1	Hits:1	Allocated_reads:1	Strand:-
AAAGTACAGGAACGTACAACCATCATA
>Location:NODE_26968_length_1640_cov_67.407928	Coordinate:553	Reads:2	Hits:1	Allocated_reads:2	Strand:-
CGAGAGAATAAAAAGTACAGGAATGTACAACC
>Location:NODE_26968_length_1640_cov_67.407928	Coordinate:553	Reads:1	Hits:1	Allocated_reads:1	Strand:-
TACGAGAGAATAAAAAGTACAGGAACGTACAACC
>Location:NODE_26968_length_1640_cov_67.407928	Coordinate:553	Reads:5	Hits:1	Allocated_reads:5	Strand:-
TACGAGAGAATAAAAAGTACAGGAATGTACAACC
>Location:NODE_26968_length_1640_cov_67.407928	Coordinate:554	Reads:2	Hits:1	Allocated_reads:2	Strand:-
TACGAGAGAATAAAAAGTACAGGAACGTACAAC
>Location:NODE_26968_length_1640_cov_67.407928	Coordinate:554	Reads:3	Hits:1	Allocated_reads:3	Strand:-
TACGAGAGAATAAAAAGTACAGGAATGTACAAC
>Location:NODE_26968_length_1640_cov_67.407928	Coordinate:555	Reads:1	Hits:1	Allocated_reads:1	Strand:-
TACGAGAGAATAAAAAGTACAGGAACGTACAA
>Location:NODE_26968_length_1640_cov_67.407928	Coordinate:555	Reads:1	Hits:1	Allocated_reads:1	Strand:-
TACGAGAGAATAAAAAGTACAGGAATGTACAA
>Location:NODE_26968_length_1640_cov_67.407928	Coordinate:555	Reads:1	Hits:1	Allocated_reads:1	Strand:-
TACGAGAGAATAAAAAGTACAGGAATGTACAT
>Location:NODE_26968_length_1640_cov_67.407928	Coordinate:556	Reads:1	Hits:1	Allocated_reads:1	Strand:-
ACGAGAGAATAAAAAGTACAGGAATGTACA
>Location:NODE_26968_length_1640_cov_67.407928	Coordinate:556	Reads:1	Hits:1	Allocated_reads:1	Strand:-
GAGAGAATAAAAAGTACAGGAATGTACA
>Location:NODE_26968_length_1640_cov_67.407928	Coordinate:556	Reads:1	Hits:1	Allocated_reads:1	Strand:-
TACGAGAGAATAAAAAGTACAGGAACGTACT
>Location:NODE_26968_length_1640_cov_67.407928	Coordinate:556	Reads:1	Hits:1	Allocated_reads:1	Strand:-
TACGAGAGAATAAAAAGTACAGGAATGTATT
>Location:NODE_26968_length_1640_cov_67.407928	Coordinate:556	Reads:30	Hits:1	Allocated_reads:30	Strand:-
TACGAGAGAATAAAAAGTACAGGAACGTACA
>Location:NODE_26968_length_1640_cov_67.407928	Coordinate:556	Reads:35	Hits:1	Allocated_reads:35	Strand:-
TACGAGAGAATAAAAAGTACAGGAATGTACA
>Location:NODE_26968_length_1640_cov_67.407928	Coordinate:557	Reads:1	Hits:1	Allocated_reads:1	Strand:-
ACGAGAGAATAAAAAGTACAGGAATGTAT
>Location:NODE_26968_length_1640_cov_67.407928	Coordinate:557	Reads:2	Hits:1	Allocated_reads:2	Strand:-
ACGAGAGAATAAAAAGTACAGGAATGTAC
>Location:NODE_26968_length_1640_cov_67.407928	Coordinate:557	Reads:3	Hits:1	Allocated_reads:3	Strand:-
ACGAGAGAATAAAAAGTACAGGAACGTAC
>Location:NODE_26968_length_1640_cov_67.407928	Coordinate:557	Reads:2	Hits:1	Allocated_reads:2	Strand:-
CGAGAGAATAAAAAGTACAGGAACGTAC
>Location:NODE_26968_length_1640_cov_67.407928	Coordinate:557	Reads:2	Hits:1	Allocated_reads:2	Strand:-
CGAGAGAATAAAAAGTACAGGAATGTAC
>Location:NODE_26968_length_1640_cov_67.407928	Coordinate:557	Reads:1	Hits:1	Allocated_reads:1	Strand:-
TACGAGAGAATAAAAAGTACAGGAATGTAT
>Location:NODE_26968_length_1640_cov_67.407928	Coordinate:557	Reads:1	Hits:1	Allocated_reads:1	Strand:-
TACGAGAGAATAAAAAGTGCAGGAACGTAC
>Location:NODE_26968_length_1640_cov_67.407928	Coordinate:557	Reads:122	Hits:1	Allocated_reads:122	Strand:-
TACGAGAGAATAAAAAGTACAGGAACGTAC
>Location:NODE_26968_length_1640_cov_67.407928	Coordinate:557	Reads:2	Hits:1	Allocated_reads:2	Strand:-
TACGAGAGAATAAAAAGTACAGGAATGTAA
>Location:NODE_26968_length_1640_cov_67.407928	Coordinate:557	Reads:87	Hits:1	Allocated_reads:87	Strand:-
TACGAGAGAATAAAAAGTACAGGAATGTAC
>Location:NODE_26968_length_1640_cov_67.407928	Coordinate:558	Reads:1	Hits:1	Allocated_reads:1	Strand:-
AATACGAGAGAATAAAAAGTACAGGAATGTA
>Location:NODE_26968_length_1640_cov_67.407928	Coordinate:558	Reads:4	Hits:1	Allocated_reads:4	Strand:-
ACGAGAGAATAAAAAGTACAGGAATGTA
>Location:NODE_26968_length_1640_cov_67.407928	Coordinate:558	Reads:5	Hits:1	Allocated_reads:5	Strand:-
ATACGAGAGAATAAAAAGTACAGGAATGTA
>Location:NODE_26968_length_1640_cov_67.407928	Coordinate:558	Reads:5	Hits:1	Allocated_reads:5	Strand:-
CGAGAGAATAAAAAGTACAGGAATGTA
>Location:NODE_26968_length_1640_cov_67.407928	Coordinate:558	Reads:1	Hits:1	Allocated_reads:1	Strand:-
TACGAGAGAATAAAAAGTACAGGAACTTT
>Location:NODE_26968_length_1640_cov_67.407928	Coordinate:558	Reads:1	Hits:1	Allocated_reads:1	Strand:-
TACGAGAGAATAAAAAGTACAGGAATGTG
>Location:NODE_26968_length_1640_cov_67.407928	Coordinate:558	Reads:1	Hits:1	Allocated_reads:1	Strand:-
TACGAGAGAATAAAAAGTACAGTAACGTA
>Location:NODE_26968_length_1640_cov_67.407928	Coordinate:558	Reads:2	Hits:1	Allocated_reads:2	Strand:-
TACGAGAGAATAAAAAGTACAGGAACGTT
>Location:NODE_26968_length_1640_cov_67.407928	Coordinate:558	Reads:24	Hits:1	Allocated_reads:24	Strand:-
TACGAGAGAATAAAAAGTACAGGAACGTA
>Location:NODE_26968_length_1640_cov_67.407928	Coordinate:558	Reads:398	Hits:1	Allocated_reads:398	Strand:-
TACGAGAGAATAAAAAGTACAGGAATGTA
>Location:NODE_26968_length_1640_cov_67.407928	Coordinate:559	Reads:1	Hits:1	Allocated_reads:1	Strand:-
TAATACGAGAGAATAAAAAGTACAGGAATGT
>Location:NODE_26968_length_1640_cov_67.407928	Coordinate:559	Reads:17	Hits:1	Allocated_reads:17	Strand:-
TACGAGAGAATAAAAAGTACAGGAATGT
>Location:NODE_26968_length_1640_cov_67.407928	Coordinate:560	Reads:1	Hits:1	Allocated_reads:1	Strand:-
ATACGAGAGAATAAAAAGTACAGGAATG
>Location:NODE_26968_length_1640_cov_67.407928	Coordinate:560	Reads:2	Hits:1	Allocated_reads:2	Strand:-
ATACGAGAGAATAAAAAGTACAGGAACG
>Location:NODE_26968_length_1640_cov_67.407928	Coordinate:560	Reads:1	Hits:1	Allocated_reads:1	Strand:-
TAATACGAGAGAATAAAAAGTACAGGAACG
>Location:NODE_26968_length_1640_cov_67.407928	Coordinate:560	Reads:2	Hits:1	Allocated_reads:2	Strand:-
TAATACGAGAGAATAAAAAGTACAGGAATG
>Location:NODE_26968_length_1640_cov_67.407928	Coordinate:560	Reads:2	Hits:1	Allocated_reads:2	Strand:-
TACGAGAGAATAAAAAGTACAGGAACG
>Location:NODE_26968_length_1640_cov_67.407928	Coordinate:560	Reads:20	Hits:1	Allocated_reads:20	Strand:-
TACGAGAGAATAAAAAGTACAGGAATG
>Location:NODE_26968_length_1640_cov_67.407928	Coordinate:561	Reads:1	Hits:1	Allocated_reads:1	Strand:-
ATACGAGAGAATAAAAAGTACAGGAAC
>Location:NODE_26968_length_1640_cov_67.407928	Coordinate:561	Reads:1	Hits:1	Allocated_reads:1	Strand:-
CGAGAGAATAAAAAGTACAGGAAC
>Location:NODE_26968_length_1640_cov_67.407928	Coordinate:561	Reads:1	Hits:1	Allocated_reads:1	Strand:-
TAATACGAGAGAATAAAAAGTACAGGAGT
>Location:NODE_26968_length_1640_cov_67.407928	Coordinate:561	Reads:8	Hits:1	Allocated_reads:8	Strand:-
TAATACGAGAGAATAAAAAGTACAGGAAC
>Location:NODE_26968_length_1640_cov_67.407928	Coordinate:561	Reads:4	Hits:1	Allocated_reads:4	Strand:-
TACGAGAGAATAAAAAGTACAGGAAT
>Location:NODE_26968_length_1640_cov_67.407928	Coordinate:561	Reads:51	Hits:1	Allocated_reads:51	Strand:-
TACGAGAGAATAAAAAGTACAGGAAC
>Location:NODE_26968_length_1640_cov_67.407928	Coordinate:562	Reads:1	Hits:1	Allocated_reads:1	Strand:-
TAATACGAGAGAATAAAAAGTACAGGAA
>Location:NODE_26968_length_1640_cov_67.407928	Coordinate:562	Reads:2	Hits:1	Allocated_reads:2	Strand:-
TACGAGAGAATAAAAAGTACAGGAA
>Location:NODE_26968_length_1640_cov_67.407928	Coordinate:562	Reads:1	Hits:1	Allocated_reads:1	Strand:+
TTCCTGTACTTTTTATTCTCTCGTATT
>Location:NODE_26968_length_1640_cov_67.407928	Coordinate:563	Reads:1	Hits:1	Allocated_reads:1	Strand:-
ATACGAGAGAATAAAAAGTACAGGA
>Location:NODE_26968_length_1640_cov_67.407928	Coordinate:563	Reads:1	Hits:1	Allocated_reads:1	Strand:-
TACGAGAGAATAAAAAGTACAGGA
>Location:NODE_26968_length_1640_cov_67.407928	Coordinate:565	Reads:1	Hits:1	Allocated_reads:1	Strand:+
CTGTACTTTTTATTCTCTCGTATTATT
>Location:NODE_26968_length_1640_cov_67.407928	Coordinate:566	Reads:1	Hits:1	Allocated_reads:1	Strand:-
TAATACGAGAGAATAAAAAGTACA
>Location:NODE_26968_length_1640_cov_67.407928	Coordinate:568	Reads:23	Hits:1	Allocated_reads:23	Strand:-
TCAGACAATAATACGAGAGAATAAAAAGTA
>Location:NODE_26968_length_1640_cov_67.407928	Coordinate:568	Reads:1	Hits:1	Allocated_reads:1	Strand:-
TTCAGACAATAATACGAGAGAATAAAAAGTA
>Location:NODE_26968_length_1640_cov_67.407928	Coordinate:569	Reads:20	Hits:1	Allocated_reads:20	Strand:-
TCAGACAATAATACGAGAGAATAAAAAGT
>Location:NODE_26968_length_1640_cov_67.407928	Coordinate:569	Reads:1	Hits:1	Allocated_reads:1	Strand:-
TTCAGACAATAATACGAGAGAATAAAAAGT
>Location:NODE_26968_length_1640_cov_67.407928	Coordinate:570	Reads:1	Hits:1	Allocated_reads:1	Strand:-
TCAGACAATAATACGAGAGAAAAAAAAG
>Location:NODE_26968_length_1640_cov_67.407928	Coordinate:570	Reads:1	Hits:1	Allocated_reads:1	Strand:-
TCAGACAATAATACGAGAGAATAAAAGT
>Location:NODE_26968_length_1640_cov_67.407928	Coordinate:570	Reads:1	Hits:1	Allocated_reads:1	Strand:-
TCAGACAATAATACGAGAGAATAAAATT
>Location:NODE_26968_length_1640_cov_67.407928	Coordinate:570	Reads:19	Hits:1	Allocated_reads:19	Strand:-
TCAGACAATAATACGAGAGAATAAAAAG
>Location:NODE_26968_length_1640_cov_67.407928	Coordinate:570	Reads:1	Hits:1	Allocated_reads:1	Strand:-
TTCAGACAATAATACGAGAGAATAAAAAG
>Location:NODE_26968_length_1640_cov_67.407928	Coordinate:571	Reads:1	Hits:1	Allocated_reads:1	Strand:-
TCAGACAATAATACGAGAGAATAAAAT
>Location:NODE_26968_length_1640_cov_67.407928	Coordinate:571	Reads:14	Hits:1	Allocated_reads:14	Strand:-
TCAGACAATAATACGAGAGAATAAAAA
>Location:NODE_26968_length_1640_cov_67.407928	Coordinate:571	Reads:2	Hits:1	Allocated_reads:2	Strand:-
TTCAGACAATAATACGAGAGAATAAAAA
>Location:NODE_26968_length_1640_cov_67.407928	Coordinate:572	Reads:2	Hits:1	Allocated_reads:2	Strand:-
TCAGACAATAATACGAGAGAATAAAA
>Location:NODE_26968_length_1640_cov_67.407928	Coordinate:572	Reads:1	Hits:1	Allocated_reads:1	Strand:-
TTCAGACAATAATACGAGAGAATAAAA
>Location:NODE_26968_length_1640_cov_67.407928	Coordinate:573	Reads:1	Hits:1	Allocated_reads:1	Strand:-
ATTCAGACAATAATACGAGAGAATAAA
>Location:NODE_26968_length_1640_cov_67.407928	Coordinate:574	Reads:1	Hits:1	Allocated_reads:1	Strand:-
TCCATTCAGACAATAATACGAGAGAATAA
>Location:NODE_26968_length_1640_cov_67.407928	Coordinate:577	Reads:2	Hits:1	Allocated_reads:2	Strand:-
ATCCATTCAGACAATAATACGAGAGAA
>Location:NODE_26968_length_1640_cov_67.407928	Coordinate:577	Reads:4	Hits:1	Allocated_reads:4	Strand:-
CATCCATTCAGACAATAATACGAGAGAA
>Location:NODE_26968_length_1640_cov_67.407928	Coordinate:577	Reads:2	Hits:1	Allocated_reads:2	Strand:-
TCATCCATTCAGACAATAATACGAGAGAA
>Location:NODE_26968_length_1640_cov_67.407928	Coordinate:577	Reads:3	Hits:1	Allocated_reads:3	Strand:+
TTCTCTCGTATTATTGTCTGAATG
>Location:NODE_26968_length_1640_cov_67.407928	Coordinate:577	Reads:1	Hits:1	Allocated_reads:1	Strand:+
TTCTCTCGTATTATTGTCTGAATGG
>Location:NODE_26968_length_1640_cov_67.407928	Coordinate:577	Reads:3	Hits:1	Allocated_reads:3	Strand:+
TTCTCTCGTATTATTGTCTGAATGGAT
>Location:NODE_26968_length_1640_cov_67.407928	Coordinate:580	Reads:3	Hits:1	Allocated_reads:3	Strand:-
CATTCATCCATTCAGACAATAATACGAGA
>Location:NODE_26968_length_1640_cov_67.407928	Coordinate:580	Reads:1	Hits:1	Allocated_reads:1	Strand:+
TCTCGTATTATTGTCTGAATGGATGAAT
>Location:NODE_26968_length_1640_cov_67.407928	Coordinate:585	Reads:5	Hits:1	Allocated_reads:5	Strand:+
TATTATTGTCTGAATGGATGAATGTGG
>Location:NODE_26968_length_1640_cov_67.407928	Coordinate:586	Reads:1	Hits:1	Allocated_reads:1	Strand:+
ATTATTGTCTGAATGGATGAATGTGGGACC
>Location:NODE_26968_length_1640_cov_67.407928	Coordinate:587	Reads:1	Hits:1	Allocated_reads:1	Strand:-
AGGTCCCACATTCATCCATTCAGACAATAA
>Location:NODE_26968_length_1640_cov_67.407928	Coordinate:587	Reads:1	Hits:1	Allocated_reads:1	Strand:-
TCCCACATTCATCCATTCAGACAATAA
>Location:NODE_26968_length_1640_cov_67.407928	Coordinate:588	Reads:1	Hits:1	Allocated_reads:1	Strand:-
AGGTCCCACATTCATCCATTCAGACAATA
>Location:NODE_26968_length_1640_cov_67.407928	Coordinate:588	Reads:7	Hits:1	Allocated_reads:7	Strand:+
TATTGTCTGAATGGATGAATGTGG
>Location:NODE_26968_length_1640_cov_67.407928	Coordinate:588	Reads:1	Hits:1	Allocated_reads:1	Strand:+
TATTGTCTGAATGGATGAATGTGGG
>Location:NODE_26968_length_1640_cov_67.407928	Coordinate:588	Reads:3	Hits:1	Allocated_reads:3	Strand:+
TATTGTCTGAATGGATGAATGTGGGA
>Location:NODE_26968_length_1640_cov_67.407928	Coordinate:588	Reads:2	Hits:1	Allocated_reads:2	Strand:+
TATTGTCTGAATGGATGAATGTGGGACCT
>Location:NODE_26968_length_1640_cov_67.407928	Coordinate:589	Reads:2	Hits:1	Allocated_reads:2	Strand:+
ATTGTCTGAATGGATGAATGTGGGA
>Location:NODE_26968_length_1640_cov_67.407928	Coordinate:589	Reads:1	Hits:1	Allocated_reads:1	Strand:+
ATTGTCTGAATGGATGAATGTGGGACC
>Location:NODE_26968_length_1640_cov_67.407928	Coordinate:589	Reads:1	Hits:1	Allocated_reads:1	Strand:+
ATTGTCTGAATGGATGAATGTGGGACCT
>Location:NODE_26968_length_1640_cov_67.407928	Coordinate:590	Reads:1	Hits:1	Allocated_reads:1	Strand:+
TTGTCTGAATGGATGAATGTGGGA
>Location:NODE_26968_length_1640_cov_67.407928	Coordinate:590	Reads:1	Hits:1	Allocated_reads:1	Strand:+
TTGTCTGAATGGATGAATGTGGGACC
>Location:NODE_26968_length_1640_cov_67.407928	Coordinate:591	Reads:2	Hits:1	Allocated_reads:2	Strand:+
TGTCTGAATGGATGAATGTGGGACC
>Location:NODE_26968_length_1640_cov_67.407928	Coordinate:593	Reads:1	Hits:1	Allocated_reads:1	Strand:-
CCTGAAGGTCCCACATTCATCCATTCAGA
>Location:NODE_26968_length_1640_cov_67.407928	Coordinate:595	Reads:1	Hits:1	Allocated_reads:1	Strand:+
TGAATGGATGAATGTGGGACCTTCAGGC
>Location:NODE_26968_length_1640_cov_67.407928	Coordinate:595	Reads:1	Hits:1	Allocated_reads:1	Strand:+
TGAATGGATGAATGTGGGACCTTCAGGCATC
>Location:NODE_26968_length_1640_cov_67.407928	Coordinate:596	Reads:1	Hits:1	Allocated_reads:1	Strand:+
GAATGGATGAATGTGGGACCTTCAGGCA
>Location:NODE_26968_length_1640_cov_67.407928	Coordinate:596	Reads:1	Hits:1	Allocated_reads:1	Strand:-
GATGCCTGAAGGTCCCACATTCATCCATTC
>Location:NODE_26968_length_1640_cov_67.407928	Coordinate:598	Reads:1	Hits:1	Allocated_reads:1	Strand:+
ATGGATGAATGTGGGACCTTCAGGCATC
>Location:NODE_26968_length_1640_cov_67.407928	Coordinate:601	Reads:1	Hits:1	Allocated_reads:1	Strand:+
GATGAATGTGGGACCTTCAGGCATCT
>Location:NODE_26968_length_1640_cov_67.407928	Coordinate:605	Reads:1	Hits:1	Allocated_reads:1	Strand:+
AATGTGGGACCTTCAGGCATCTGAAA
>Location:NODE_26968_length_1640_cov_67.407928	Coordinate:607	Reads:1	Hits:1	Allocated_reads:1	Strand:+
TGTGGGACCTTCAGGCATCTGAAAAT
>Location:NODE_26968_length_1640_cov_67.407928	Coordinate:607	Reads:1	Hits:1	Allocated_reads:1	Strand:+
TGTGGGACCTTCAGGCATCTGAAAATTGCACC
>Location:NODE_26968_length_1640_cov_67.407928	Coordinate:609	Reads:3	Hits:1	Allocated_reads:3	Strand:+
TGGGACCTTCAGGCATCTGAAAATTGCACC
>Location:NODE_26968_length_1640_cov_67.407928	Coordinate:610	Reads:1	Hits:1	Allocated_reads:1	Strand:-
TAGGTGCAATTTTCAGATGCCTGAAGGTCCC
>Location:NODE_26968_length_1640_cov_67.407928	Coordinate:612	Reads:1	Hits:1	Allocated_reads:1	Strand:-
GGTGCAATTTTCAGATGCCTGAAGGTC
>Location:NODE_26968_length_1640_cov_67.407928	Coordinate:612	Reads:1	Hits:1	Allocated_reads:1	Strand:-
TAGGTGCAATTTTCAGATGCCTGAAGGTC
>Location:NODE_26968_length_1640_cov_67.407928	Coordinate:613	Reads:1	Hits:1	Allocated_reads:1	Strand:-
AGGTGCAATTTTCAGATGCCTGAAGGT
>Location:NODE_26968_length_1640_cov_67.407928	Coordinate:613	Reads:39	Hits:1	Allocated_reads:39	Strand:-
TAGGTGCAATTTTCAGATGCCTGAAGGT
>Location:NODE_26968_length_1640_cov_67.407928	Coordinate:613	Reads:1	Hits:1	Allocated_reads:1	Strand:-
TTAGGTGCAATTTTCAGATGCCTGAAGGT
>Location:NODE_26968_length_1640_cov_67.407928	Coordinate:614	Reads:1	Hits:1	Allocated_reads:1	Strand:+
CCTTCAGGCATCTGAAAATTGCACCT
>Location:NODE_26968_length_1640_cov_67.407928	Coordinate:614	Reads:1	Hits:1	Allocated_reads:1	Strand:+
CCTTCAGGCATCTGAAAATTGCACCTA
>Location:NODE_26968_length_1640_cov_67.407928	Coordinate:614	Reads:2	Hits:1	Allocated_reads:2	Strand:+
CCTTCAGGCATCTGAAAATTGCACCTAAAGA
>Location:NODE_26968_length_1640_cov_67.407928	Coordinate:616	Reads:1	Hits:1	Allocated_reads:1	Strand:+
TTCAGGCATCTGAAAATTGCACCTAAAGA
>Location:NODE_26968_length_1640_cov_67.407928	Coordinate:617	Reads:1	Hits:1	Allocated_reads:1	Strand:+
TCAGGCATCTGAAAATTGCACCTAAAGA
>Location:NODE_26968_length_1640_cov_67.407928	Coordinate:617	Reads:2	Hits:1	Allocated_reads:2	Strand:+
TCAGGCATCTGAAAATTGCACCTAAAGAT
>Location:NODE_26968_length_1640_cov_67.407928	Coordinate:618	Reads:1	Hits:1	Allocated_reads:1	Strand:+
CAGGCATCTGAAAATTGCACCTAAAGA
>Location:NODE_26968_length_1640_cov_67.407928	Coordinate:619	Reads:3	Hits:1	Allocated_reads:3	Strand:-
CATCTTTAGGTGCAATTTTCAGATGCCT
>Location:NODE_26968_length_1640_cov_67.407928	Coordinate:619	Reads:1	Hits:1	Allocated_reads:1	Strand:-
CTCATCTTTAGGTGCAATTTTCAGATGCCT
>Location:NODE_26968_length_1640_cov_67.407928	Coordinate:620	Reads:2	Hits:1	Allocated_reads:2	Strand:-
CATCTTTAGGTGCAATTTTCAGATGCC
>Location:NODE_26968_length_1640_cov_67.407928	Coordinate:624	Reads:2	Hits:1	Allocated_reads:2	Strand:-
TGGCTCATCTTTAGGTGCAATTTTCAGA
>Location:NODE_26968_length_1640_cov_67.407928	Coordinate:626	Reads:1	Hits:1	Allocated_reads:1	Strand:+
TGAAAATTGCACCTAAAGATGAGCCACACT
>Location:NODE_26968_length_1640_cov_67.407928	Coordinate:627	Reads:1	Hits:1	Allocated_reads:1	Strand:+
GAAAATTGCACCTAAAGATGAGCCACA
>Location:NODE_26968_length_1640_cov_67.407928	Coordinate:627	Reads:1	Hits:1	Allocated_reads:1	Strand:+
GAAAATTGCACCTAAAGATGAGCCACACT
>Location:NODE_26968_length_1640_cov_67.407928	Coordinate:631	Reads:3	Hits:2	Allocated_reads:1.5	Strand:+
ATTGCACCTAAAGATGAGCCACACT
>Location:NODE_26968_length_1640_cov_67.407928	Coordinate:631	Reads:2	Hits:2	Allocated_reads:1	Strand:+
ATTGCACCTAAAGATGAGCCACACTT
>Location:NODE_26968_length_1640_cov_67.407928	Coordinate:631	Reads:1	Hits:2	Allocated_reads:0.5	Strand:+
ATTGCACCTAAAGATGAGCCACACTTG
>Location:NODE_26968_length_1640_cov_67.407928	Coordinate:631	Reads:2	Hits:2	Allocated_reads:1	Strand:+
ATTGCACCTAAAGATGAGCCACACTTGT
>Location:NODE_26968_length_1640_cov_67.407928	Coordinate:631	Reads:1	Hits:2	Allocated_reads:0.5	Strand:+
ATTGCACCTAAAGATGAGCCACACTTGTG
>Location:NODE_26968_length_1640_cov_67.407928	Coordinate:631	Reads:1	Hits:2	Allocated_reads:0.5	Strand:+
ATTGCACCTAAAGATGAGCCACACTTGTGA
>Location:NODE_26968_length_1640_cov_67.407928	Coordinate:631	Reads:1	Hits:2	Allocated_reads:0.5	Strand:+
ATTGCACCTAAAGATGAGCCACACTTGTGGA
>Location:NODE_26968_length_1640_cov_67.407928	Coordinate:632	Reads:2	Hits:2	Allocated_reads:1	Strand:+
TTGCACCTAAAGATGAGCCACACTTGTG
>Location:NODE_26968_length_1640_cov_67.407928	Coordinate:632	Reads:1	Hits:2	Allocated_reads:0.5	Strand:+
TTGCACCTAAAGATGAGCCACACTTGTGGA
>Location:NODE_26968_length_1640_cov_67.407928	Coordinate:633	Reads:1	Hits:2	Allocated_reads:0.5	Strand:+
TGCACCTAAAGATGAGCCACACTGG
>Location:NODE_26968_length_1640_cov_67.407928	Coordinate:633	Reads:1	Hits:2	Allocated_reads:0.5	Strand:+
TGCACCTAAAGATGAGCCACACTTGT
>Location:NODE_26968_length_1640_cov_67.407928	Coordinate:633	Reads:5	Hits:2	Allocated_reads:2.5	Strand:+
TGCACCTAAAGATGAGCCACACTTGTG
>Location:NODE_26968_length_1640_cov_67.407928	Coordinate:633	Reads:4	Hits:2	Allocated_reads:2	Strand:+
TGCACCTAAAGATGAGCCACACTTGTGGA
>Location:NODE_26968_length_1640_cov_67.407928	Coordinate:633	Reads:3	Hits:1	Allocated_reads:3	Strand:+
TGCACCTAAAGATGAGCCACACTTGTGGAGT
>Location:NODE_26968_length_1640_cov_67.407928	Coordinate:633	Reads:3	Hits:1	Allocated_reads:3	Strand:+
TGCACCTAAAGATGAGCCACACTTGTGGAGTC
>Location:NODE_26968_length_1640_cov_67.407928	Coordinate:634	Reads:2	Hits:2	Allocated_reads:1	Strand:+
GCACCTAAAGATGAGCCACACTTGTGGA
>Location:NODE_26968_length_1640_cov_67.407928	Coordinate:635	Reads:1	Hits:2	Allocated_reads:0.5	Strand:+
CACCTAAAGATGAGCCACACTTGTG
>Location:NODE_26968_length_1640_cov_67.407928	Coordinate:635	Reads:1	Hits:1	Allocated_reads:1	Strand:+
CACCTAAAGATGAGCCACACTTGTGGAGTC
>Location:NODE_26968_length_1640_cov_67.407928	Coordinate:638	Reads:1	Hits:2	Allocated_reads:0.5	Strand:+
CTAAAGATGAGCCACACTTGTGGA
>Location:NODE_26968_length_1640_cov_67.407928	Coordinate:642	Reads:1	Hits:1	Allocated_reads:1	Strand:-
ATGAATTGTAGACTCCACAAGTGTGGCTCATCT
>Location:NODE_26968_length_1640_cov_67.407928	Coordinate:642	Reads:1	Hits:1	Allocated_reads:1	Strand:-
ATTGTAGACTCCACAAGTGTGGCTCATCT
>Location:NODE_26968_length_1640_cov_67.407928	Coordinate:642	Reads:1	Hits:1	Allocated_reads:1	Strand:-
TGTAGACTCCACAAGTGTGGCTCATCT
>Location:NODE_26968_length_1640_cov_67.407928	Coordinate:642	Reads:1	Hits:1	Allocated_reads:1	Strand:-
TTGTAGACTCCACAAGTGTGGCTCATCT
>Location:NODE_26968_length_1640_cov_67.407928	Coordinate:643	Reads:4	Hits:1	Allocated_reads:4	Strand:-
AAATGAATTGTAGACTCCACAAGTGTGGCTCATC
>Location:NODE_26968_length_1640_cov_67.407928	Coordinate:643	Reads:1	Hits:1	Allocated_reads:1	Strand:-
AATGAATTGTAGACTCCACAAGTGTGGCTCATC
>Location:NODE_26968_length_1640_cov_67.407928	Coordinate:643	Reads:2	Hits:1	Allocated_reads:2	Strand:-
AATTGTAGACTCCACAAGTGTGGCTCATC
>Location:NODE_26968_length_1640_cov_67.407928	Coordinate:643	Reads:5	Hits:1	Allocated_reads:5	Strand:-
GAATTGTAGACTCCACAAGTGTGGCTCATC
>Location:NODE_26968_length_1640_cov_67.407928	Coordinate:643	Reads:19	Hits:1	Allocated_reads:19	Strand:-
TGAATTGTAGACTCCACAAGTGTGGCTCATC
>Location:NODE_26968_length_1640_cov_67.407928	Coordinate:644	Reads:1	Hits:1	Allocated_reads:1	Strand:-
TGAATTGTAGACTCCACAAGTGTGGCTCAT
>Location:NODE_26968_length_1640_cov_67.407928	Coordinate:645	Reads:1	Hits:1	Allocated_reads:1	Strand:-
AATGAATTGTAGACTCCACAAGTGTGGCTCA
>Location:NODE_26968_length_1640_cov_67.407928	Coordinate:645	Reads:2	Hits:1	Allocated_reads:2	Strand:-
TGAATTGTAGACTCCACAAGTGTGGCTCA
>Location:NODE_26968_length_1640_cov_67.407928	Coordinate:646	Reads:4	Hits:1	Allocated_reads:4	Strand:-
ATGAATTGTAGACTCCACAAGTGTGGCTC
>Location:NODE_26968_length_1640_cov_67.407928	Coordinate:646	Reads:2	Hits:1	Allocated_reads:2	Strand:-
GAAATGAATTGTAGACTCCACAAGTGTGGCTC
>Location:NODE_26968_length_1640_cov_67.407928	Coordinate:646	Reads:4	Hits:1	Allocated_reads:4	Strand:-
GAATTGTAGACTCCACAAGTGTGGCTC
>Location:NODE_26968_length_1640_cov_67.407928	Coordinate:646	Reads:18	Hits:1	Allocated_reads:18	Strand:-
TGAATTGTAGACTCCACAAGTGTGGCTC
>Location:NODE_26968_length_1640_cov_67.407928	Coordinate:647	Reads:32	Hits:1	Allocated_reads:32	Strand:-
AAATGAATTGTAGACTCCACAAGTGTGGCT
>Location:NODE_26968_length_1640_cov_67.407928	Coordinate:647	Reads:28	Hits:1	Allocated_reads:28	Strand:-
AATGAATTGTAGACTCCACAAGTGTGGCT
>Location:NODE_26968_length_1640_cov_67.407928	Coordinate:647	Reads:3	Hits:1	Allocated_reads:3	Strand:-
AATTGTAGACTCCACAAGTGTGGCT
>Location:NODE_26968_length_1640_cov_67.407928	Coordinate:647	Reads:3	Hits:1	Allocated_reads:3	Strand:-
AGGAAATGAATTGTAGACTCCACAAGTGTGGCT
>Location:NODE_26968_length_1640_cov_67.407928	Coordinate:647	Reads:1	Hits:1	Allocated_reads:1	Strand:-
ATGAATTGTAGACTCCACAAGTGTGGCG
>Location:NODE_26968_length_1640_cov_67.407928	Coordinate:647	Reads:31	Hits:1	Allocated_reads:31	Strand:-
ATGAATTGTAGACTCCACAAGTGTGGCT
>Location:NODE_26968_length_1640_cov_67.407928	Coordinate:647	Reads:1	Hits:1	Allocated_reads:1	Strand:-
CAGGAAATGAATTGTAGACTCCACAAGTGTGGCG
>Location:NODE_26968_length_1640_cov_67.407928	Coordinate:647	Reads:5	Hits:1	Allocated_reads:5	Strand:-
GAAATGAATTGTAGACTCCACAAGTGTGGCT
>Location:NODE_26968_length_1640_cov_67.407928	Coordinate:647	Reads:19	Hits:1	Allocated_reads:19	Strand:-
GAATTGTAGACTCCACAAGTGTGGCT
>Location:NODE_26968_length_1640_cov_67.407928	Coordinate:647	Reads:1	Hits:1	Allocated_reads:1	Strand:-
GGAAATGAATTGTAGACTCCACAAGTGTTGCT
>Location:NODE_26968_length_1640_cov_67.407928	Coordinate:647	Reads:9	Hits:1	Allocated_reads:9	Strand:-
GGAAATGAATTGTAGACTCCACAAGTGTGGCT
>Location:NODE_26968_length_1640_cov_67.407928	Coordinate:647	Reads:1	Hits:1	Allocated_reads:1	Strand:-
TCAGGAAATGAATTGTAGACTCCACAAGTGTGGCT
>Location:NODE_26968_length_1640_cov_67.407928	Coordinate:647	Reads:1	Hits:1	Allocated_reads:1	Strand:-
TGAATTGTAGACTCCACAAGTGTGGCC
>Location:NODE_26968_length_1640_cov_67.407928	Coordinate:647	Reads:1	Hits:1	Allocated_reads:1	Strand:-
TGAATTGTAGACTCCACAAGTGTGGCG
>Location:NODE_26968_length_1640_cov_67.407928	Coordinate:647	Reads:232	Hits:1	Allocated_reads:232	Strand:-
TGAATTGTAGACTCCACAAGTGTGGCT
>Location:NODE_26968_length_1640_cov_67.407928	Coordinate:648	Reads:10	Hits:1	Allocated_reads:10	Strand:-
AAATGAATTGTAGACTCCACAAGTGTGGC
>Location:NODE_26968_length_1640_cov_67.407928	Coordinate:648	Reads:6	Hits:1	Allocated_reads:6	Strand:-
AATGAATTGTAGACTCCACAAGTGTGGC
>Location:NODE_26968_length_1640_cov_67.407928	Coordinate:648	Reads:8	Hits:1	Allocated_reads:8	Strand:-
ATGAATTGTAGACTCCACAAGTGTGGC
>Location:NODE_26968_length_1640_cov_67.407928	Coordinate:648	Reads:6	Hits:1	Allocated_reads:6	Strand:-
GAAATGAATTGTAGACTCCACAAGTGTGGC
>Location:NODE_26968_length_1640_cov_67.407928	Coordinate:648	Reads:4	Hits:1	Allocated_reads:4	Strand:-
GAATTGTAGACTCCACAAGTGTGGC
>Location:NODE_26968_length_1640_cov_67.407928	Coordinate:648	Reads:4	Hits:1	Allocated_reads:4	Strand:-
GGAAATGAATTGTAGACTCCACAAGTGTGGC
>Location:NODE_26968_length_1640_cov_67.407928	Coordinate:648	Reads:16	Hits:1	Allocated_reads:16	Strand:-
TGAATTGTAGACTCCACAAGTGTGGC
>Location:NODE_26968_length_1640_cov_67.407928	Coordinate:649	Reads:1	Hits:1	Allocated_reads:1	Strand:-
ATGAATTGTAGACTCCACAAGTGTGG
>Location:NODE_26968_length_1640_cov_67.407928	Coordinate:650	Reads:1	Hits:1	Allocated_reads:1	Strand:-
AGGAAATGAATTGTAGACTCCACAAGTGTG
>Location:NODE_26968_length_1640_cov_67.407928	Coordinate:650	Reads:1	Hits:1	Allocated_reads:1	Strand:-
TGAATTGTAGACTCCACAAGTGTG
>Location:NODE_26968_length_1640_cov_67.407928	Coordinate:651	Reads:3	Hits:1	Allocated_reads:3	Strand:-
AAATGAATTGTAGACTCCACAAGTGT
>Location:NODE_26968_length_1640_cov_67.407928	Coordinate:651	Reads:2	Hits:1	Allocated_reads:2	Strand:-
AATGAATTGTAGACTCCACAAGTGT
>Location:NODE_26968_length_1640_cov_67.407928	Coordinate:651	Reads:4	Hits:1	Allocated_reads:4	Strand:-
AGGAAATGAATTGTAGACTCCACAAGTGT
>Location:NODE_26968_length_1640_cov_67.407928	Coordinate:651	Reads:1	Hits:1	Allocated_reads:1	Strand:-
ATCAGGAAATGAATTGTAGACTCCACAAGTGT
>Location:NODE_26968_length_1640_cov_67.407928	Coordinate:651	Reads:1	Hits:1	Allocated_reads:1	Strand:-
ATGAATTGTAGACTCCACAAGTGT
>Location:NODE_26968_length_1640_cov_67.407928	Coordinate:651	Reads:2	Hits:1	Allocated_reads:2	Strand:-
CAGGAAATGAATTGTAGACTCCACAAGTGT
>Location:NODE_26968_length_1640_cov_67.407928	Coordinate:651	Reads:4	Hits:1	Allocated_reads:4	Strand:-
GAAATGAATTGTAGACTCCACAAGTGT
>Location:NODE_26968_length_1640_cov_67.407928	Coordinate:651	Reads:13	Hits:1	Allocated_reads:13	Strand:-
GGAAATGAATTGTAGACTCCACAAGTGT
>Location:NODE_26968_length_1640_cov_67.407928	Coordinate:651	Reads:2	Hits:1	Allocated_reads:2	Strand:-
GGAAATGAATTGTAGACTCCACAAGTGG
>Location:NODE_26968_length_1640_cov_67.407928	Coordinate:651	Reads:7	Hits:1	Allocated_reads:7	Strand:-
TCAGGAAATGAATTGTAGACTCCACAAGTGT
>Location:NODE_26968_length_1640_cov_67.407928	Coordinate:652	Reads:3	Hits:1	Allocated_reads:3	Strand:-
AAATGAATTGTAGACTCCACAAGTG
>Location:NODE_26968_length_1640_cov_67.407928	Coordinate:652	Reads:2	Hits:1	Allocated_reads:2	Strand:-
AATGAATTGTAGACTCCACAAGTG
>Location:NODE_26968_length_1640_cov_67.407928	Coordinate:652	Reads:1	Hits:1	Allocated_reads:1	Strand:-
CAGGAAATGAATTGTAGACTCCACAAGTG
>Location:NODE_26968_length_1640_cov_67.407928	Coordinate:652	Reads:1	Hits:1	Allocated_reads:1	Strand:-
TCAGGAAATGAATTGTAGACTCCACAAGTG
>Location:NODE_26968_length_1640_cov_67.407928	Coordinate:653	Reads:2	Hits:1	Allocated_reads:2	Strand:-
CAGGAAATGAATTGTAGACTCCACAAGT
>Location:NODE_26968_length_1640_cov_67.407928	Coordinate:653	Reads:1	Hits:1	Allocated_reads:1	Strand:-
TCAGGAAATGAATTGTAGACTCCACAAGT
>Location:NODE_26968_length_1640_cov_67.407928	Coordinate:654	Reads:1	Hits:1	Allocated_reads:1	Strand:-
ATCAGGAAATGAATTGTAGACTCCACAAG
>Location:NODE_26968_length_1640_cov_67.407928	Coordinate:655	Reads:1	Hits:1	Allocated_reads:1	Strand:-
GGAAATGAATTGTAGACTCCACAA
>Location:NODE_26968_length_1640_cov_67.407928	Coordinate:655	Reads:1	Hits:1	Allocated_reads:1	Strand:-
TCAGGAAATGAATTGTAGACTCCACAA
>Location:NODE_26968_length_1640_cov_67.407928	Coordinate:655	Reads:1	Hits:1	Allocated_reads:1	Strand:+
TTGTGGAGTCTACAATTCATTTCCTGAT
>Location:NODE_26968_length_1640_cov_67.407928	Coordinate:656	Reads:2	Hits:1	Allocated_reads:2	Strand:-
GACATCAGGAAATGAATTGTAGACTCCACA
>Location:NODE_26968_length_1640_cov_67.407928	Coordinate:656	Reads:1	Hits:1	Allocated_reads:1	Strand:+
TGTGGAGTCTACAATTCATTTCCTGAT
>Location:NODE_26968_length_1640_cov_67.407928	Coordinate:657	Reads:1	Hits:1	Allocated_reads:1	Strand:-
ACATCAGGAAATGAATTGTAGACTCCAC
>Location:NODE_26968_length_1640_cov_67.407928	Coordinate:657	Reads:1	Hits:1	Allocated_reads:1	Strand:+
GTGGAGTCTACAATTCATTTCCTGATGTCT
>Location:NODE_26968_length_1640_cov_67.407928	Coordinate:658	Reads:1	Hits:1	Allocated_reads:1	Strand:-
AAGACATCAGGAAATGAATTGTAGACTCCA
>Location:NODE_26968_length_1640_cov_67.407928	Coordinate:659	Reads:2	Hits:1	Allocated_reads:2	Strand:-
AAGACATCAGGAAATGAATTGTAGACTCC
>Location:NODE_26968_length_1640_cov_67.407928	Coordinate:659	Reads:2	Hits:1	Allocated_reads:2	Strand:-
ACATCAGGAAATGAATTGTAGACTCC
>Location:NODE_26968_length_1640_cov_67.407928	Coordinate:659	Reads:2	Hits:1	Allocated_reads:2	Strand:-
ACCAAGACATCAGGAAATGAATTGTAGACTCC
>Location:NODE_26968_length_1640_cov_67.407928	Coordinate:659	Reads:1	Hits:1	Allocated_reads:1	Strand:-
AGACATCAGGAAATGAATTGTAGACTCC
>Location:NODE_26968_length_1640_cov_67.407928	Coordinate:659	Reads:1	Hits:1	Allocated_reads:1	Strand:-
CAAGACATCAGGAAATGAATTGTAGACTCC
>Location:NODE_26968_length_1640_cov_67.407928	Coordinate:659	Reads:1	Hits:1	Allocated_reads:1	Strand:-
CATCAGGAAATGAATTGTAGACTCC
>Location:NODE_26968_length_1640_cov_67.407928	Coordinate:659	Reads:3	Hits:1	Allocated_reads:3	Strand:-
GACATCAGGAAATGAATTGTAGACTCC
>Location:NODE_26968_length_1640_cov_67.407928	Coordinate:661	Reads:2	Hits:1	Allocated_reads:2	Strand:-
AACCAAGACATCAGGAAATGAATTGTAGACT
>Location:NODE_26968_length_1640_cov_67.407928	Coordinate:661	Reads:7	Hits:1	Allocated_reads:7	Strand:-
ACCAAGACATCAGGAAATGAATTGTAGACT
>Location:NODE_26968_length_1640_cov_67.407928	Coordinate:661	Reads:1	Hits:1	Allocated_reads:1	Strand:-
CCAAGACATCAGGAAATGAATTGTAGACT
>Location:NODE_26968_length_1640_cov_67.407928	Coordinate:661	Reads:1	Hits:1	Allocated_reads:1	Strand:-
GACATCAGGAAATGAATTGTAGACT
>Location:NODE_26968_length_1640_cov_67.407928	Coordinate:661	Reads:1	Hits:1	Allocated_reads:1	Strand:-
TCAACCAAGACATCAGGAAATGAATTGTAGACT
>Location:NODE_26968_length_1640_cov_67.407928	Coordinate:662	Reads:1	Hits:1	Allocated_reads:1	Strand:-
CAAGACATCAGGAAATGAATTGTAGAC
>Location:NODE_26968_length_1640_cov_67.407928	Coordinate:666	Reads:1	Hits:1	Allocated_reads:1	Strand:-
ATCAACCAAGACATCAGGAAATGAATTGT
>Location:NODE_26968_length_1640_cov_67.407928	Coordinate:668	Reads:3	Hits:1	Allocated_reads:3	Strand:-
AATCAACCAAGACATCAGGAAATGAATT
>Location:NODE_26968_length_1640_cov_67.407928	Coordinate:668	Reads:1	Hits:1	Allocated_reads:1	Strand:-
CAACCAAGACATCAGGAAATGAATT
>Location:NODE_26968_length_1640_cov_67.407928	Coordinate:668	Reads:1	Hits:1	Allocated_reads:1	Strand:-
TCAACCAAGACATCAGGAAATGAATT
>Location:NODE_26968_length_1640_cov_67.407928	Coordinate:669	Reads:1	Hits:1	Allocated_reads:1	Strand:-
AAATCAACCAAGACATCAGGAAATGAAT
>Location:NODE_26968_length_1640_cov_67.407928	Coordinate:669	Reads:1	Hits:1	Allocated_reads:1	Strand:-
AATCAACCAAGACATCAGGAAATGAAT
>Location:NODE_26968_length_1640_cov_67.407928	Coordinate:669	Reads:1	Hits:1	Allocated_reads:1	Strand:-
AGGAAAATCAACCAAGACATCAGGAAATGAAT
>Location:NODE_26968_length_1640_cov_67.407928	Coordinate:669	Reads:1	Hits:1	Allocated_reads:1	Strand:-
CATAGGAAAATCAACCAAGACATCAGGAAATGAAT
>Location:NODE_26968_length_1640_cov_67.407928	Coordinate:669	Reads:1	Hits:1	Allocated_reads:1	Strand:-
GAAAATCAACCAAGACATCAGGAAATGAAT
>Location:NODE_26968_length_1640_cov_67.407928	Coordinate:671	Reads:2	Hits:1	Allocated_reads:2	Strand:-
AAATCAACCAAGACATCAGGAAATGA
>Location:NODE_26968_length_1640_cov_67.407928	Coordinate:671	Reads:1	Hits:1	Allocated_reads:1	Strand:-
AGGAAAATCAACCAAGACATCAGGAAATGA
>Location:NODE_26968_length_1640_cov_67.407928	Coordinate:673	Reads:1	Hits:1	Allocated_reads:1	Strand:-
CATAGGAAAATCAACCAAGACATCAGGAAAT
>Location:NODE_26968_length_1640_cov_67.407928	Coordinate:673	Reads:4	Hits:1	Allocated_reads:4	Strand:-
TAGGAAAATCAACCAAGACATCAGGAAAT
>Location:NODE_26968_length_1640_cov_67.407928	Coordinate:674	Reads:1	Hits:1	Allocated_reads:1	Strand:-
TAGGAAAATCAACCAAGACATCAGGAAA
>Location:NODE_26968_length_1640_cov_67.407928	Coordinate:675	Reads:1	Hits:1	Allocated_reads:1	Strand:-
TAGGAAAATCAACCAAGACATCAGGAA
>Location:NODE_26968_length_1640_cov_67.407928	Coordinate:675	Reads:1	Hits:1	Allocated_reads:1	Strand:+
TTCCTGATGTCTTGGTTGATTTTCCT
>Location:NODE_26968_length_1640_cov_67.407928	Coordinate:676	Reads:1	Hits:1	Allocated_reads:1	Strand:-
CATCATAGGAAAATCAACCAAGACATCAGGA
>Location:NODE_26968_length_1640_cov_67.407928	Coordinate:676	Reads:1	Hits:1	Allocated_reads:1	Strand:-
TCATAGGAAAATCAACCAAGACATCAGGC
>Location:NODE_26968_length_1640_cov_67.407928	Coordinate:676	Reads:2	Hits:1	Allocated_reads:2	Strand:-
TCATAGGAAAATCAACCAAGACATCAGGA
>Location:NODE_26968_length_1640_cov_67.407928	Coordinate:677	Reads:1	Hits:1	Allocated_reads:1	Strand:-
CATAGGAAAATCAACCAAGACATCAGG
>Location:NODE_26968_length_1640_cov_67.407928	Coordinate:677	Reads:1	Hits:1	Allocated_reads:1	Strand:-
CATCATAGGAAAATCAACCAAGACATCAGG
>Location:NODE_26968_length_1640_cov_67.407928	Coordinate:677	Reads:2	Hits:1	Allocated_reads:2	Strand:-
TAGGAAAATCAACCAAGACATCAGG
>Location:NODE_26968_length_1640_cov_67.407928	Coordinate:677	Reads:1	Hits:1	Allocated_reads:1	Strand:-
TCATAGGAAAATCAACCAAGACATCAGG
>Location:NODE_26968_length_1640_cov_67.407928	Coordinate:681	Reads:1	Hits:1	Allocated_reads:1	Strand:-
TGACATCATAGGAAAATCAACCAAGACAT
>Location:NODE_26968_length_1640_cov_67.407928	Coordinate:682	Reads:4	Hits:1	Allocated_reads:4	Strand:-
TGACATCATAGGAAAATCAACCAAGACA
>Location:NODE_26968_length_1640_cov_67.407928	Coordinate:682	Reads:2	Hits:1	Allocated_reads:2	Strand:-
TTGACATCATAGGAAAATCAACCAAGACA
>Location:NODE_26968_length_1640_cov_67.407928	Coordinate:684	Reads:3	Hits:1	Allocated_reads:3	Strand:-
CTTTGACATCATAGGAAAATCAACCAAGA
>Location:NODE_26968_length_1640_cov_67.407928	Coordinate:684	Reads:32	Hits:1	Allocated_reads:32	Strand:-
TGACATCATAGGAAAATCAACCAAGA
>Location:NODE_26968_length_1640_cov_67.407928	Coordinate:684	Reads:1	Hits:1	Allocated_reads:1	Strand:-
TTCTTTGACATCATAGGAAAATCAACCAAGA
>Location:NODE_26968_length_1640_cov_67.407928	Coordinate:684	Reads:8	Hits:1	Allocated_reads:8	Strand:-
TTGACATCATAGGAAAATCAACCAAGA
>Location:NODE_26968_length_1640_cov_67.407928	Coordinate:684	Reads:44	Hits:1	Allocated_reads:44	Strand:-
TTTGACATCATAGGAAAATCAACCAAGA
>Location:NODE_26968_length_1640_cov_67.407928	Coordinate:694	Reads:1	Hits:1	Allocated_reads:1	Strand:+
TTTTCCTATGATGTCAAAGAAAGAGGCT
>Location:NODE_26968_length_1640_cov_67.407928	Coordinate:695	Reads:1	Hits:1	Allocated_reads:1	Strand:+
TTTCCTATGATGTCAAAGAAAGAGGCT
>Location:NODE_26968_length_1640_cov_67.407928	Coordinate:695	Reads:1	Hits:1	Allocated_reads:1	Strand:+
TTTCCTATGATGTCAAAGAAAGAGGCTCT
>Location:NODE_26968_length_1640_cov_67.407928	Coordinate:697	Reads:2	Hits:1	Allocated_reads:2	Strand:-
CACAGAGCCTCTTTCTTTGACATCATAGGA
>Location:NODE_26968_length_1640_cov_67.407928	Coordinate:697	Reads:1	Hits:1	Allocated_reads:1	Strand:-
CAGAGCCTCTTTCTTTGACATCATAGGA
>Location:NODE_26968_length_1640_cov_67.407928	Coordinate:700	Reads:1	Hits:1	Allocated_reads:1	Strand:+
TATGATGTCAAAGAAAGAGGCTCTGTGTT
>Location:NODE_26968_length_1640_cov_67.407928	Coordinate:702	Reads:1	Hits:4	Allocated_reads:0.25	Strand:+
TGATGTCAAAGAAAGAGGCTCTGTGT
>Location:NODE_26968_length_1640_cov_67.407928	Coordinate:703	Reads:1	Hits:4	Allocated_reads:0.25	Strand:-
ACACAGAGCCTCTTTCTTTGACATC
>Location:NODE_26968_length_1640_cov_67.407928	Coordinate:703	Reads:2	Hits:4	Allocated_reads:0.5	Strand:+
GATGTCAAAGAAAGAGGCTCTGTG
>Location:NODE_26968_length_1640_cov_67.407928	Coordinate:704	Reads:1	Hits:1	Allocated_reads:1	Strand:+
ATGTCAAAGAAAGAGGCTCTGTGTTTGGGGG
>Location:NODE_26968_length_1640_cov_67.407928	Coordinate:705	Reads:1	Hits:4	Allocated_reads:0.25	Strand:-
CAAACACAGAGCCTCTTTCTTTGACA
>Location:NODE_26968_length_1640_cov_67.407928	Coordinate:705	Reads:1	Hits:4	Allocated_reads:0.25	Strand:+
TGTCAAAGAAAGAGGCTCTGTGTT
>Location:NODE_26968_length_1640_cov_67.407928	Coordinate:706	Reads:1	Hits:4	Allocated_reads:0.25	Strand:+
GTCAAAGAAAGAGGCTCTGTGTTT
>Location:NODE_26968_length_1640_cov_67.407928	Coordinate:707	Reads:1	Hits:1	Allocated_reads:1	Strand:-
CACCCCCAAACACAGAGCCTCTTTCTTTGA
>Location:NODE_26968_length_1640_cov_67.407928	Coordinate:709	Reads:1	Hits:1	Allocated_reads:1	Strand:-
CACACCCCCAAACACAGAGCCTCTTTCTTT
>Location:NODE_26968_length_1640_cov_67.407928	Coordinate:709	Reads:3	Hits:1	Allocated_reads:3	Strand:-
CACCCCCAAACACAGAGCCTCTTTCTTT
>Location:NODE_26968_length_1640_cov_67.407928	Coordinate:712	Reads:1	Hits:1	Allocated_reads:1	Strand:-
ACACCCCCAAACACAGAGCCTCTTTC
>Location:NODE_26968_length_1640_cov_67.407928	Coordinate:712	Reads:1	Hits:1	Allocated_reads:1	Strand:-
CACACCCCCAAACACAGAGCCTCTTTC
>Location:NODE_26968_length_1640_cov_67.407928	Coordinate:712	Reads:1	Hits:1	Allocated_reads:1	Strand:-
TGTAAAACCACACCCCCAAACACAGAGCCTCTTTC
>Location:NODE_26968_length_1640_cov_67.407928	Coordinate:713	Reads:1	Hits:1	Allocated_reads:1	Strand:-
AACCACACCCCCAAACACAGAGCCTCTTT
>Location:NODE_26968_length_1640_cov_67.407928	Coordinate:714	Reads:3	Hits:1	Allocated_reads:3	Strand:-
TAAAACCACACCCCCAAACACAGAGCCTCTT
>Location:NODE_26968_length_1640_cov_67.407928	Coordinate:715	Reads:2	Hits:1	Allocated_reads:2	Strand:-
TAAAACCACACCCCCAAACACAGAGCCTCT
>Location:NODE_26968_length_1640_cov_67.407928	Coordinate:717	Reads:4	Hits:1	Allocated_reads:4	Strand:-
TGTAAAACCACACCCCCAAACACAGAGCCT
>Location:NODE_26968_length_1640_cov_67.407928	Coordinate:718	Reads:6	Hits:1	Allocated_reads:6	Strand:-
TGTAAAACCACACCCCCAAACACAGAGCC
>Location:NODE_26968_length_1640_cov_67.407928	Coordinate:719	Reads:1	Hits:1	Allocated_reads:1	Strand:-
TGTAAAACCACACCCCCAAACACAGAGC
>Location:NODE_26968_length_1640_cov_67.407928	Coordinate:721	Reads:1	Hits:1	Allocated_reads:1	Strand:+
TCTGTGTTTGGGGGTGTGGTTTTACA
>Location:NODE_26968_length_1640_cov_67.407928	Coordinate:721	Reads:1	Hits:1	Allocated_reads:1	Strand:-
TGCATGTAAAACCACACCCCCAAACACAGA
>Location:NODE_26968_length_1640_cov_67.407928	Coordinate:725	Reads:1	Hits:1	Allocated_reads:1	Strand:-
GATGCATGTAAAACCACACCCCCAAACA
>Location:NODE_26968_length_1640_cov_67.407928	Coordinate:727	Reads:1	Hits:1	Allocated_reads:1	Strand:-
TGGATGCATGTAAAACCACACCCCCAAA
>Location:NODE_26968_length_1640_cov_67.407928	Coordinate:729	Reads:1	Hits:1	Allocated_reads:1	Strand:+
TGGGGGTGTGGTTTTACATGCATCC
>Location:NODE_26968_length_1640_cov_67.407928	Coordinate:730	Reads:1	Hits:1	Allocated_reads:1	Strand:-
TTGTGGATGCATGTAAAACCACACCCCC
>Location:NODE_26968_length_1640_cov_67.407928	Coordinate:733	Reads:1	Hits:1	Allocated_reads:1	Strand:-
TTGTGGATGCATGTAAAACCACACC
>Location:NODE_26968_length_1640_cov_67.407928	Coordinate:735	Reads:2	Hits:1	Allocated_reads:2	Strand:-
TGGCACACTTGTGGATGCATGTAAAACCACA
>Location:NODE_26968_length_1640_cov_67.407928	Coordinate:737	Reads:2	Hits:1	Allocated_reads:2	Strand:-
CACTTGTGGATGCATGTAAAACCA
>Location:NODE_26968_length_1640_cov_67.407928	Coordinate:737	Reads:1	Hits:1	Allocated_reads:1	Strand:-
GGCACACTTGTGGATGCATGTAAAACCA
>Location:NODE_26968_length_1640_cov_67.407928	Coordinate:737	Reads:1	Hits:1	Allocated_reads:1	Strand:-
GTGGCACACTTGTGGATGCATGTAAAACCA
>Location:NODE_26968_length_1640_cov_67.407928	Coordinate:737	Reads:4	Hits:1	Allocated_reads:4	Strand:-
TGGCACACTTGTGGATGCATGTAAAACCA
>Location:NODE_26968_length_1640_cov_67.407928	Coordinate:737	Reads:1	Hits:1	Allocated_reads:1	Strand:-
TGTGGCACACTTGTGGATGCATGTAAAACCA
>Location:NODE_26968_length_1640_cov_67.407928	Coordinate:737	Reads:1	Hits:1	Allocated_reads:1	Strand:-
TTGTGGCACACTTGTGGATGCATGTAAAATTT
>Location:NODE_26968_length_1640_cov_67.407928	Coordinate:738	Reads:1	Hits:1	Allocated_reads:1	Strand:-
GTGGCACACTTGTGGATGCATGTAAAACC
>Location:NODE_26968_length_1640_cov_67.407928	Coordinate:738	Reads:3	Hits:1	Allocated_reads:3	Strand:-
TGGCACACTTGTGGATGCATGTAAAACC
>Location:NODE_26968_length_1640_cov_67.407928	Coordinate:738	Reads:5	Hits:1	Allocated_reads:5	Strand:-
TGTGGCACACTTGTGGATGCATGTAAAACC
>Location:NODE_26968_length_1640_cov_67.407928	Coordinate:738	Reads:4	Hits:1	Allocated_reads:4	Strand:-
TTGTGGCACACTTGTGGATGCATGTAAAACC
>Location:NODE_26968_length_1640_cov_67.407928	Coordinate:738	Reads:1	Hits:1	Allocated_reads:1	Strand:-
TTTGTGGCACACTTGTGGATGCATGTAAAACC
>Location:NODE_26968_length_1640_cov_67.407928	Coordinate:739	Reads:8	Hits:1	Allocated_reads:8	Strand:-
TGGCACACTTGTGGATGCATGTAAAAC
>Location:NODE_26968_length_1640_cov_67.407928	Coordinate:739	Reads:1	Hits:1	Allocated_reads:1	Strand:-
TGTGGCACACTTGTGGATGCATGTAAATT
>Location:NODE_26968_length_1640_cov_67.407928	Coordinate:739	Reads:9	Hits:1	Allocated_reads:9	Strand:-
TGTGGCACACTTGTGGATGCATGTAAAAC
>Location:NODE_26968_length_1640_cov_67.407928	Coordinate:739	Reads:1	Hits:1	Allocated_reads:1	Strand:-
TTGTGGCACACTTGTGGATGCATGTAAAAT
>Location:NODE_26968_length_1640_cov_67.407928	Coordinate:739	Reads:1	Hits:1	Allocated_reads:1	Strand:-
TTGTGGCACACTTGTGGATGCATGTAAATC
>Location:NODE_26968_length_1640_cov_67.407928	Coordinate:739	Reads:12	Hits:1	Allocated_reads:12	Strand:-
TTGTGGCACACTTGTGGATGCATGTAAAAC
>Location:NODE_26968_length_1640_cov_67.407928	Coordinate:740	Reads:1	Hits:1	Allocated_reads:1	Strand:-
TGGCACACTTGTGGATGCATGTAAAA
>Location:NODE_26968_length_1640_cov_67.407928	Coordinate:740	Reads:14	Hits:1	Allocated_reads:14	Strand:-
TGTGGCACACTTGTGGATGCATGTAAAA
>Location:NODE_26968_length_1640_cov_67.407928	Coordinate:740	Reads:1	Hits:1	Allocated_reads:1	Strand:-
TTGTGGCACACTTGTGGATGCATGTAAAT
>Location:NODE_26968_length_1640_cov_67.407928	Coordinate:740	Reads:8	Hits:1	Allocated_reads:8	Strand:-
TTGTGGCACACTTGTGGATGCATGTAAAA
>Location:NODE_26968_length_1640_cov_67.407928	Coordinate:740	Reads:1	Hits:1	Allocated_reads:1	Strand:-
TTTGTGGCACACTTGTGGATGCATGTAAAT
>Location:NODE_26968_length_1640_cov_67.407928	Coordinate:740	Reads:5	Hits:1	Allocated_reads:5	Strand:-
TTTGTGGCACACTTGTGGATGCATGTAAAA
>Location:NODE_26968_length_1640_cov_67.407928	Coordinate:741	Reads:1	Hits:1	Allocated_reads:1	Strand:-
GTGGCACACTTGTGGATGCATGTAAA
>Location:NODE_26968_length_1640_cov_67.407928	Coordinate:741	Reads:1	Hits:1	Allocated_reads:1	Strand:-
TGTGGCACACTTGTGGATGCATGTAAA
>Location:NODE_26968_length_1640_cov_67.407928	Coordinate:741	Reads:1	Hits:1	Allocated_reads:1	Strand:-
TTTGTGGCACACTTGTGGATGCATGTAAA
>Location:NODE_26968_length_1640_cov_67.407928	Coordinate:742	Reads:1	Hits:1	Allocated_reads:1	Strand:-
TGTGGCACACTTGTGGATGCATGTAA
>Location:NODE_26968_length_1640_cov_67.407928	Coordinate:742	Reads:1	Hits:1	Allocated_reads:1	Strand:-
TTTGTGGCACACTTGTGGATGCATGTAA
>Location:NODE_26968_length_1640_cov_67.407928	Coordinate:745	Reads:1	Hits:1	Allocated_reads:1	Strand:+
CATGCATCCACAAGTGTGCCACAAATGAACT
>Location:NODE_26968_length_1640_cov_67.407928	Coordinate:745	Reads:1	Hits:1	Allocated_reads:1	Strand:-
CATTTGTGGCACACTTGTGGATGCATG
>Location:NODE_26968_length_1640_cov_67.407928	Coordinate:745	Reads:6	Hits:1	Allocated_reads:6	Strand:-
TCATTTGTGGCACACTTGTGGATGCATG
>Location:NODE_26968_length_1640_cov_67.407928	Coordinate:745	Reads:5	Hits:1	Allocated_reads:5	Strand:-
TGAGTTCATTTGTGGCACACTTGTGGATGCATG
>Location:NODE_26968_length_1640_cov_67.407928	Coordinate:745	Reads:1	Hits:1	Allocated_reads:1	Strand:-
TTGTGGCACACTTGTGGATGCATG
>Location:NODE_26968_length_1640_cov_67.407928	Coordinate:745	Reads:1	Hits:1	Allocated_reads:1	Strand:-
TTTGTGGCACACTTGTGGATGCATG
>Location:NODE_26968_length_1640_cov_67.407928	Coordinate:746	Reads:2	Hits:1	Allocated_reads:2	Strand:+
ATGCATCCACAAGTGTGCCACAAATGAACT
>Location:NODE_26968_length_1640_cov_67.407928	Coordinate:747	Reads:1	Hits:1	Allocated_reads:1	Strand:-
TCATTTGTGGCACACTTGTGGATGCA
>Location:NODE_26968_length_1640_cov_67.407928	Coordinate:747	Reads:1	Hits:1	Allocated_reads:1	Strand:+
TGCATCCACAAGTGTGCCACAAATGAACT
>Location:NODE_26968_length_1640_cov_67.407928	Coordinate:747	Reads:2	Hits:1	Allocated_reads:2	Strand:-
TTCATTTGTGGCACACTTGTGGATGCA
>Location:NODE_26968_length_1640_cov_67.407928	Coordinate:748	Reads:1	Hits:1	Allocated_reads:1	Strand:+
GCATCCACAAGTGTGCCACAAATGAACT
>Location:NODE_26968_length_1640_cov_67.407928	Coordinate:749	Reads:1	Hits:1	Allocated_reads:1	Strand:-
TCATTTGTGGCACACTTGTGGATG
>Location:NODE_26968_length_1640_cov_67.407928	Coordinate:749	Reads:1	Hits:1	Allocated_reads:1	Strand:-
TGAGTTCATTTGTGGCACACTTGTGGATG
>Location:NODE_26968_length_1640_cov_67.407928	Coordinate:749	Reads:1	Hits:1	Allocated_reads:1	Strand:-
TTTGAGTTCATTTGTGGCACACTTGTGGATG
>Location:NODE_26968_length_1640_cov_67.407928	Coordinate:750	Reads:1	Hits:1	Allocated_reads:1	Strand:-
GAGTTCATTTGTGGCACACTTGTGGAA
>Location:NODE_26968_length_1640_cov_67.407928	Coordinate:750	Reads:1	Hits:1	Allocated_reads:1	Strand:-
TGAGTTCATTTGTGGCACACTTGTGGAA
>Location:NODE_26968_length_1640_cov_67.407928	Coordinate:750	Reads:4	Hits:1	Allocated_reads:4	Strand:-
TGAGTTCATTTGTGGCACACTTGTGGAT
>Location:NODE_26968_length_1640_cov_67.407928	Coordinate:750	Reads:2	Hits:1	Allocated_reads:2	Strand:-
TTTGAGTTCATTTGTGGCACACTTGTGGAT
>Location:NODE_26968_length_1640_cov_67.407928	Coordinate:751	Reads:1	Hits:1	Allocated_reads:1	Strand:-
ATTTGAGTTCATTTGTGGCACACTTGTGGA
>Location:NODE_26968_length_1640_cov_67.407928	Coordinate:751	Reads:2	Hits:1	Allocated_reads:2	Strand:+
TCCACAAGTGTGCCACAAATGAACTCAAATG
>Location:NODE_26968_length_1640_cov_67.407928	Coordinate:751	Reads:1	Hits:1	Allocated_reads:1	Strand:-
TGAGTTCATTTGTGGCACACTTGTGAA
>Location:NODE_26968_length_1640_cov_67.407928	Coordinate:751	Reads:1	Hits:1	Allocated_reads:1	Strand:-
TGAGTTCATTTGTGGCACACTTGTGGT
>Location:NODE_26968_length_1640_cov_67.407928	Coordinate:751	Reads:11	Hits:1	Allocated_reads:11	Strand:-
TGAGTTCATTTGTGGCACACTTGTGGA
>Location:NODE_26968_length_1640_cov_67.407928	Coordinate:751	Reads:3	Hits:1	Allocated_reads:3	Strand:-
TTGAGTTCATTTGTGGCACACTTGTGGA
>Location:NODE_26968_length_1640_cov_67.407928	Coordinate:751	Reads:1	Hits:1	Allocated_reads:1	Strand:-
TTTGAGTTCATTTGTGGCTCACTTGTGGA
>Location:NODE_26968_length_1640_cov_67.407928	Coordinate:751	Reads:12	Hits:1	Allocated_reads:12	Strand:-
TTTGAGTTCATTTGTGGCACACTTGTGGA
>Location:NODE_26968_length_1640_cov_67.407928	Coordinate:752	Reads:2	Hits:1	Allocated_reads:2	Strand:-
TGAGTTCATTTGTGGCACACTTGTGG
>Location:NODE_26968_length_1640_cov_67.407928	Coordinate:752	Reads:1	Hits:1	Allocated_reads:1	Strand:-
TTTGAGTTCATTTGTGGCACACTTGTGG
>Location:NODE_26968_length_1640_cov_67.407928	Coordinate:753	Reads:1	Hits:1	Allocated_reads:1	Strand:-
TGAGTTCATTTGTGGCACACTTGTG
>Location:NODE_26968_length_1640_cov_67.407928	Coordinate:754	Reads:3	Hits:1	Allocated_reads:3	Strand:+
ACAAGTGTGCCACAAATGAACTCAAATG
>Location:NODE_26968_length_1640_cov_67.407928	Coordinate:754	Reads:1	Hits:1	Allocated_reads:1	Strand:-
TGAGTTCATTTGTGGCACACTTGT
>Location:NODE_26968_length_1640_cov_67.407928	Coordinate:755	Reads:1	Hits:1	Allocated_reads:1	Strand:-
ATTTGAGTTCATTTGTGGCACACTTG
>Location:NODE_26968_length_1640_cov_67.407928	Coordinate:755	Reads:6	Hits:1	Allocated_reads:6	Strand:+
CAAGTGTGCCACAAATGAACTCAAATG
>Location:NODE_26968_length_1640_cov_67.407928	Coordinate:755	Reads:1	Hits:1	Allocated_reads:1	Strand:+
CAAGTGTGCCACAAATGAACTCAAATGT
>Location:NODE_26968_length_1640_cov_67.407928	Coordinate:755	Reads:1	Hits:1	Allocated_reads:1	Strand:-
TTGAGTTCATTTGTGGCACACTTG
>Location:NODE_26968_length_1640_cov_67.407928	Coordinate:756	Reads:1	Hits:1	Allocated_reads:1	Strand:+
AAGTGTGCCACAAATGAACTCAAATG
>Location:NODE_26968_length_1640_cov_67.407928	Coordinate:757	Reads:1	Hits:1	Allocated_reads:1	Strand:+
AGTGTGCCACAAATGAACTCAAATG
>Location:NODE_26968_length_1640_cov_67.407928	Coordinate:757	Reads:1	Hits:1	Allocated_reads:1	Strand:-
CATTTGAGTTCATTTGTGGCACACT
>Location:NODE_26968_length_1640_cov_67.407928	Coordinate:757	Reads:1	Hits:1	Allocated_reads:1	Strand:-
CCATTTGAGTTCATTTGTGGCACACT
>Location:NODE_26968_length_1640_cov_67.407928	Coordinate:758	Reads:1	Hits:1	Allocated_reads:1	Strand:+
GTGTGCCACAAATGAACTCAAATG
>Location:NODE_26968_length_1640_cov_67.407928	Coordinate:767	Reads:1	Hits:1	Allocated_reads:1	Strand:+
AAATGAACTCAAATGGACTTAATTAACCGTT
>Location:NODE_26968_length_1640_cov_67.407928	Coordinate:768	Reads:1	Hits:1	Allocated_reads:1	Strand:+
AATGAACTCAAATGGACTTAATTAACC
>Location:NODE_26968_length_1640_cov_67.407928	Coordinate:768	Reads:1	Hits:1	Allocated_reads:1	Strand:+
AATGAACTCAAATGGACTTAATTAACGAG
>Location:NODE_26968_length_1640_cov_67.407928	Coordinate:768	Reads:5	Hits:1	Allocated_reads:5	Strand:-
ATCGGTTAATTAAGTCCATTTGAGTTCATT
>Location:NODE_26968_length_1640_cov_67.407928	Coordinate:768	Reads:3	Hits:1	Allocated_reads:3	Strand:-
CGATCGGTTAATTAAGTCCATTTGAGTTCATT
>Location:NODE_26968_length_1640_cov_67.407928	Coordinate:768	Reads:9	Hits:1	Allocated_reads:9	Strand:-
CGGTTAATTAAGTCCATTTGAGTTCATT
>Location:NODE_26968_length_1640_cov_67.407928	Coordinate:768	Reads:4	Hits:1	Allocated_reads:4	Strand:-
GATCGGTTAATTAAGTCCATTTGAGTTCATT
>Location:NODE_26968_length_1640_cov_67.407928	Coordinate:768	Reads:37	Hits:1	Allocated_reads:37	Strand:-
TCGGTTAATTAAGTCCATTTGAGTTCATT
>Location:NODE_26968_length_1640_cov_67.407928	Coordinate:768	Reads:1	Hits:1	Allocated_reads:1	Strand:-
TTCGATCGGTTAATTAAGTCCATTTGAGTTCATT
>Location:NODE_26968_length_1640_cov_67.407928	Coordinate:770	Reads:1	Hits:1	Allocated_reads:1	Strand:+
TGAACTCAAATGGACTTAATTAACC
>Location:NODE_26968_length_1640_cov_67.407928	Coordinate:770	Reads:1	Hits:1	Allocated_reads:1	Strand:+
TGAACTCAAATGGACTTAATTAACCGAT
>Location:NODE_26968_length_1640_cov_67.407928	Coordinate:771	Reads:1	Hits:1	Allocated_reads:1	Strand:+
GAACTCAAATGGACTTAATTAACC
>Location:NODE_26968_length_1640_cov_67.407928	Coordinate:772	Reads:2	Hits:1	Allocated_reads:2	Strand:-
TCGATCGGTTAATTAAGTCCATTTGAGTT
>Location:NODE_26968_length_1640_cov_67.407928	Coordinate:772	Reads:2	Hits:1	Allocated_reads:2	Strand:-
TTCGATCGGTTAATTAAGTCCATTTGAGTT
>Location:NODE_26968_length_1640_cov_67.407928	Coordinate:773	Reads:6	Hits:1	Allocated_reads:6	Strand:-
TTCGATCGGTTAATTAAGTCCATTTGAGT
>Location:NODE_26968_length_1640_cov_67.407928	Coordinate:776	Reads:1	Hits:1	Allocated_reads:1	Strand:-
TGATTCGATCGGTTAATTAAGTCCATTTG
>Location:NODE_26968_length_1640_cov_67.407928	Coordinate:777	Reads:1	Hits:1	Allocated_reads:1	Strand:-
TGATTCGATCGGTTAATTAAGTCCATTT
>Location:NODE_26968_length_1640_cov_67.407928	Coordinate:778	Reads:1	Hits:1	Allocated_reads:1	Strand:+
AATGGACTTAATTAACCGATCGAATCA
>Location:NODE_26968_length_1640_cov_67.407928	Coordinate:778	Reads:1	Hits:1	Allocated_reads:1	Strand:+
AATGGACTTAATTAACCGATCGAATCATC
>Location:NODE_26968_length_1640_cov_67.407928	Coordinate:778	Reads:1	Hits:1	Allocated_reads:1	Strand:-
AGATGATTCGATCGGTTAATTAAGTCCATT
>Location:NODE_26968_length_1640_cov_67.407928	Coordinate:778	Reads:1	Hits:1	Allocated_reads:1	Strand:-
GATGATTCGATCGGTTAATTAAGTCCATT
>Location:NODE_26968_length_1640_cov_67.407928	Coordinate:778	Reads:6	Hits:1	Allocated_reads:6	Strand:-
TAAGATGATTCGATCGGTTAATTAAGTCCATT
>Location:NODE_26968_length_1640_cov_67.407928	Coordinate:778	Reads:3	Hits:1	Allocated_reads:3	Strand:-
TGATTCGATCGGTTAATTAAGTCCATT
>Location:NODE_26968_length_1640_cov_67.407928	Coordinate:780	Reads:1	Hits:1	Allocated_reads:1	Strand:-
TAAGATGATTCGATCGGTTAATTAAGTCCA
>Location:NODE_26968_length_1640_cov_67.407928	Coordinate:781	Reads:2	Hits:1	Allocated_reads:2	Strand:-
TAAGATGATTCGATCGGTTAATTAAGTCC
>Location:NODE_26968_length_1640_cov_67.407928	Coordinate:781	Reads:1	Hits:1	Allocated_reads:1	Strand:-
TTAAGATGATTCGATCGGTTAATTAAGTCC
>Location:NODE_26968_length_1640_cov_67.407928	Coordinate:782	Reads:1	Hits:1	Allocated_reads:1	Strand:-
GATGATTCGATCGGTTAATTAAGTC
>Location:NODE_26968_length_1640_cov_67.407928	Coordinate:782	Reads:3	Hits:1	Allocated_reads:3	Strand:-
TAAGATGATTCGATCGGTTAATTAAGTC
>Location:NODE_26968_length_1640_cov_67.407928	Coordinate:782	Reads:1	Hits:1	Allocated_reads:1	Strand:-
TTAAGATGATTCGATCGGTTAATTAAGTC
>Location:NODE_26968_length_1640_cov_67.407928	Coordinate:784	Reads:1	Hits:1	Allocated_reads:1	Strand:-
TAAGATGATTCGATCGGTTAATTAAG
>Location:NODE_26968_length_1640_cov_67.407928	Coordinate:786	Reads:1	Hits:1	Allocated_reads:1	Strand:+
TAATTAACCGATCGAATCATCTTAAGCT
>Location:NODE_26968_length_1640_cov_67.407928	Coordinate:787	Reads:1	Hits:1	Allocated_reads:1	Strand:-
TGAGCTTAAGATGATTCGATCGGTTAATT
>Location:NODE_26968_length_1640_cov_67.407928	Coordinate:789	Reads:5	Hits:1	Allocated_reads:5	Strand:+
TTAACCGATCGAATCATCTTAAGC
>Location:NODE_26968_length_1640_cov_67.407928	Coordinate:789	Reads:1	Hits:1	Allocated_reads:1	Strand:+
TTAACCGATCGAATCATCTTAAACTCA
>Location:NODE_26968_length_1640_cov_67.407928	Coordinate:789	Reads:1	Hits:1	Allocated_reads:1	Strand:+
TTAACCGATCGAATCATCTTAAGCTCA
>Location:NODE_26968_length_1640_cov_67.407928	Coordinate:790	Reads:2	Hits:1	Allocated_reads:2	Strand:+
TAACCGATCGAATCATCTTAAGCT
>Location:NODE_26968_length_1640_cov_67.407928	Coordinate:790	Reads:1	Hits:1	Allocated_reads:1	Strand:+
TAACCGATCGAATCATCTTAAGCTC
>Location:NODE_26968_length_1640_cov_67.407928	Coordinate:790	Reads:1	Hits:1	Allocated_reads:1	Strand:+
TAACCGATCGAATCATCTTAAGCTCAAA
>Location:NODE_26968_length_1640_cov_67.407928	Coordinate:790	Reads:1	Hits:1	Allocated_reads:1	Strand:+
TAACCGATCGAATCATCTTAAGCTCAAAA
>Location:NODE_26968_length_1640_cov_67.407928	Coordinate:791	Reads:1	Hits:1	Allocated_reads:1	Strand:+
AACCGATCGAATCATCTTAAGCTC
>Location:NODE_26968_length_1640_cov_67.407928	Coordinate:791	Reads:1	Hits:1	Allocated_reads:1	Strand:+
AACCGATCGAATCATCTTAAGCTCA
>Location:NODE_26968_length_1640_cov_67.407928	Coordinate:791	Reads:1	Hits:1	Allocated_reads:1	Strand:+
AACCGATCGAATCATCTTAAGCTCAAAA
>Location:NODE_26968_length_1640_cov_67.407928	Coordinate:791	Reads:1	Hits:1	Allocated_reads:1	Strand:+
AACCGATCGAATCATCTTAAGCTCAAAATTT
>Location:NODE_26968_length_1640_cov_67.407928	Coordinate:791	Reads:1	Hits:1	Allocated_reads:1	Strand:+
AACCGATCGAATCATCTTAAGCTCAAAATAGAAA
>Location:NODE_26968_length_1640_cov_67.407928	Coordinate:791	Reads:1	Hits:1	Allocated_reads:1	Strand:-
ATTTTGAGCTTAAGATGATTCGATCGGTT
>Location:NODE_26968_length_1640_cov_67.407928	Coordinate:791	Reads:1	Hits:1	Allocated_reads:1	Strand:-
TTGAGCTTAAGATGATTCGATCGGTT
>Location:NODE_26968_length_1640_cov_67.407928	Coordinate:791	Reads:2	Hits:1	Allocated_reads:2	Strand:-
TTTGAGCTTAAGATGATTCGATCGGTT
>Location:NODE_26968_length_1640_cov_67.407928	Coordinate:792	Reads:1	Hits:1	Allocated_reads:1	Strand:+
ACCGATCGAATCATCTTAAACTCA
>Location:NODE_26968_length_1640_cov_67.407928	Coordinate:792	Reads:1	Hits:1	Allocated_reads:1	Strand:+
ACCGATCGAATCATCTTAAGCTCAAA
>Location:NODE_26968_length_1640_cov_67.407928	Coordinate:792	Reads:3	Hits:1	Allocated_reads:3	Strand:+
ACCGATCGAATCATCTTAAGCTCAAAA
>Location:NODE_26968_length_1640_cov_67.407928	Coordinate:792	Reads:1	Hits:1	Allocated_reads:1	Strand:+
ACCGATCGAATCATCTTAAACTCAAAATA
>Location:NODE_26968_length_1640_cov_67.407928	Coordinate:792	Reads:1	Hits:1	Allocated_reads:1	Strand:+
ACCGATCGAATCATCTTAAGCTCAAAATAGA
>Location:NODE_26968_length_1640_cov_67.407928	Coordinate:792	Reads:1	Hits:1	Allocated_reads:1	Strand:-
ATTTTGAGCTTAAGATGATTCGATCGGT
>Location:NODE_26968_length_1640_cov_67.407928	Coordinate:792	Reads:1	Hits:1	Allocated_reads:1	Strand:-
TATTTTGAGCTTAAGATGATTCGATCGGT
>Location:NODE_26968_length_1640_cov_67.407928	Coordinate:792	Reads:1	Hits:1	Allocated_reads:1	Strand:-
TTCTATTTTGAGCTTAAGATGATTCGATCGGT
>Location:NODE_26968_length_1640_cov_67.407928	Coordinate:794	Reads:2	Hits:1	Allocated_reads:2	Strand:+
CGATCGAATCATCTTAAGCTCAAAATAGA
>Location:NODE_26968_length_1640_cov_67.407928	Coordinate:795	Reads:1	Hits:1	Allocated_reads:1	Strand:+
GATCGAATCATCTTAAGCTCAAAATAGA
>Location:NODE_26968_length_1640_cov_67.407928	Coordinate:795	Reads:1	Hits:1	Allocated_reads:1	Strand:+
GATCGAATCATCTTAAGCTCAAAATGGA
>Location:NODE_26968_length_1640_cov_67.407928	Coordinate:796	Reads:1	Hits:1	Allocated_reads:1	Strand:+
ATCGAATCATCTTAAGCTCAAAATAGA
>Location:NODE_26968_length_1640_cov_67.407928	Coordinate:799	Reads:1	Hits:1	Allocated_reads:1	Strand:+
GAATCATCTTAAGCTCAAAATAGA
>Location:NODE_26968_length_1640_cov_67.407928	Coordinate:805	Reads:2	Hits:1	Allocated_reads:2	Strand:-
TCCAGATATTTTCTATTTTGAGCTTAAGA
>Location:NODE_26968_length_1640_cov_67.407928	Coordinate:806	Reads:1	Hits:1	Allocated_reads:1	Strand:+
CTTAAGCTCAAAATAGAAAATATCTGGAGTT
>Location:NODE_26968_length_1640_cov_67.407928	Coordinate:814	Reads:2	Hits:1	Allocated_reads:2	Strand:+
CAAAATAGAAAATATCTGGAGTTT
>Location:NODE_26968_length_1640_cov_67.407928	Coordinate:814	Reads:1	Hits:1	Allocated_reads:1	Strand:+
CAAAATAGAAAATATCTGGAGTTTAGCT
>Location:NODE_26968_length_1640_cov_67.407928	Coordinate:814	Reads:1	Hits:1	Allocated_reads:1	Strand:+
CAAAATAGAAAATATCTGGAGTTTAGCTT
>Location:NODE_26968_length_1640_cov_67.407928	Coordinate:816	Reads:2	Hits:1	Allocated_reads:2	Strand:-
AAAAGCTAAACTCCAGATATTTTCTATTT
>Location:NODE_26968_length_1640_cov_67.407928	Coordinate:816	Reads:2	Hits:1	Allocated_reads:2	Strand:-
AAAGCTAAACTCCAGATATTTTCTATTT
>Location:NODE_26968_length_1640_cov_67.407928	Coordinate:816	Reads:3	Hits:1	Allocated_reads:3	Strand:-
AAGCTAAACTCCAGATATTTTCTATTT
>Location:NODE_26968_length_1640_cov_67.407928	Coordinate:816	Reads:1	Hits:1	Allocated_reads:1	Strand:-
AGCTAAACTCCAGATATTTTCTATTT
>Location:NODE_26968_length_1640_cov_67.407928	Coordinate:816	Reads:2	Hits:1	Allocated_reads:2	Strand:-
CAAAAGCTAAACTCCAGATATTTTCTATTT
>Location:NODE_26968_length_1640_cov_67.407928	Coordinate:816	Reads:1	Hits:1	Allocated_reads:1	Strand:-
GCTAAACTCCAGATATTTTCTATTT
>Location:NODE_26968_length_1640_cov_67.407928	Coordinate:817	Reads:1	Hits:1	Allocated_reads:1	Strand:-
AAGCTAAACTCCAGATATTTTCTATT
>Location:NODE_26968_length_1640_cov_67.407928	Coordinate:817	Reads:1	Hits:1	Allocated_reads:1	Strand:-
ACAAAAGCTAAACTCCAGATATTTTATATT
>Location:NODE_26968_length_1640_cov_67.407928	Coordinate:817	Reads:1	Hits:1	Allocated_reads:1	Strand:-
ACAAAAGCTAAACTCCAGATATTTTCTATT
>Location:NODE_26968_length_1640_cov_67.407928	Coordinate:817	Reads:2	Hits:1	Allocated_reads:2	Strand:-
CAAAAGCTAAACTCCAGATATTTTCTATT
>Location:NODE_26968_length_1640_cov_67.407928	Coordinate:819	Reads:1	Hits:1	Allocated_reads:1	Strand:+
TAGAAAATATCTGGAGTTTAGCTTTTGTT
>Location:NODE_26968_length_1640_cov_67.407928	Coordinate:821	Reads:1	Hits:1	Allocated_reads:1	Strand:-
AACAAAAGCTAAACTCCAGATATTTTC
>Location:NODE_26968_length_1640_cov_67.407928	Coordinate:821	Reads:2	Hits:1	Allocated_reads:2	Strand:-
TAAACAAAAGCTAAACTCCAGATATTTTC
>Location:NODE_26968_length_1640_cov_67.407928	Coordinate:823	Reads:1	Hits:1	Allocated_reads:1	Strand:-
TTAAACAAAAGCTAAACTCCAGATATTT
>Location:NODE_26968_length_1640_cov_67.407928	Coordinate:824	Reads:1	Hits:1	Allocated_reads:1	Strand:+
AATATCTGGAGTTTAGCTTTTGTTTAAA
>Location:NODE_26968_length_1640_cov_67.407928	Coordinate:824	Reads:1	Hits:1	Allocated_reads:1	Strand:+
AATATCTGGAGTTTAGCTTTTGTTTAAAGA
>Location:NODE_26968_length_1640_cov_67.407928	Coordinate:826	Reads:1	Hits:1	Allocated_reads:1	Strand:+
TATCTGGAGTTTAGCTTTTGTTTA
>Location:NODE_26968_length_1640_cov_67.407928	Coordinate:826	Reads:4	Hits:1	Allocated_reads:4	Strand:+
TATCTGGAGTTTAGCTTTTGTTTAAAGA
>Location:NODE_26968_length_1640_cov_67.407928	Coordinate:827	Reads:1	Hits:1	Allocated_reads:1	Strand:-
TTAAACAAAAGCTAAACTCCAGAT
>Location:NODE_26968_length_1640_cov_67.407928	Coordinate:828	Reads:2	Hits:1	Allocated_reads:2	Strand:-
AGTGTCTTTAAACAAAAGCTAAACTCCAGA
>Location:NODE_26968_length_1640_cov_67.407928	Coordinate:828	Reads:1	Hits:1	Allocated_reads:1	Strand:-
TCTTTAAACAAAAGCTAAACTCCAGA
>Location:NODE_26968_length_1640_cov_67.407928	Coordinate:838	Reads:1	Hits:1	Allocated_reads:1	Strand:-
TAAAAGCAAGTGTCTTTAAACAAAAGCT
>Location:NODE_26968_length_1640_cov_67.407928	Coordinate:850	Reads:1	Hits:1	Allocated_reads:1	Strand:-
TCTCAAGTAAAGTAAAAGCAAGTGTCTT
>Location:NODE_26968_length_1640_cov_67.407928	Coordinate:853	Reads:1	Hits:1	Allocated_reads:1	Strand:-
TATCTCTCAAGTAAAGTAAAAGCAAGTGT
>Location:NODE_26968_length_1640_cov_67.407928	Coordinate:853	Reads:1	Hits:1	Allocated_reads:1	Strand:-
TCTCTCAAGTAAAGTAAAAGCAAGTGT
>Location:NODE_26968_length_1640_cov_67.407928	Coordinate:856	Reads:1	Hits:1	Allocated_reads:1	Strand:-
TCAGTATCTCTCAAGTAAAGTAAAAGCAAG
>Location:NODE_26968_length_1640_cov_67.407928	Coordinate:861	Reads:1	Hits:1	Allocated_reads:1	Strand:+
TTTTACTTTACTTGAGAGATACTGACA
>Location:NODE_26968_length_1640_cov_67.407928	Coordinate:861	Reads:7	Hits:1	Allocated_reads:7	Strand:+
TTTTACTTTACTTGAGAGATACTGACCT
>Location:NODE_26968_length_1640_cov_67.407928	Coordinate:864	Reads:2	Hits:1	Allocated_reads:2	Strand:+
TACTTTACTTGAGAGATACTGACCT
>Location:NODE_26968_length_1640_cov_67.407928	Coordinate:873	Reads:1	Hits:1	Allocated_reads:1	Strand:-
AGCTGTTTGTTGAGGTCAGTATCTCTCA
>Location:NODE_26968_length_1640_cov_67.407928	Coordinate:873	Reads:1	Hits:1	Allocated_reads:1	Strand:-
AGCTGTTTGTTGAGGTCAGTATCTCTCT
>Location:NODE_26968_length_1640_cov_67.407928	Coordinate:874	Reads:1	Hits:1	Allocated_reads:1	Strand:-
AGCTGTTTGTTGAGGTCAGTATCTCTC
>Location:NODE_26968_length_1640_cov_67.407928	Coordinate:875	Reads:9	Hits:1	Allocated_reads:9	Strand:-
AAGCTGTTTGTTGAGGTCAGTATCTCT
>Location:NODE_26968_length_1640_cov_67.407928	Coordinate:875	Reads:3	Hits:1	Allocated_reads:3	Strand:-
AGCTGTTTGTTGAGGTCAGTATCTCT
>Location:NODE_26968_length_1640_cov_67.407928	Coordinate:875	Reads:1	Hits:1	Allocated_reads:1	Strand:-
CAAGCTGTTTGTTGAGGTCAGTATCTCT
>Location:NODE_26968_length_1640_cov_67.407928	Coordinate:875	Reads:2	Hits:1	Allocated_reads:2	Strand:-
CCAAGCTGTTTGTTGAGGTCAGTATCTCT
>Location:NODE_26968_length_1640_cov_67.407928	Coordinate:876	Reads:1	Hits:1	Allocated_reads:1	Strand:-
AAGCTGTTTGTTGAGGTCAGTATCTC
>Location:NODE_26968_length_1640_cov_67.407928	Coordinate:880	Reads:1	Hits:1	Allocated_reads:1	Strand:-
AAGAACCCAAGCTGTTTGTTGAGGTCAGTA
>Location:NODE_26968_length_1640_cov_67.407928	Coordinate:881	Reads:2	Hits:1	Allocated_reads:2	Strand:-
GAAGAACCCAAGCTGTTTGTTGAGGTCAGT
>Location:NODE_26968_length_1640_cov_67.407928	Coordinate:891	Reads:1	Hits:1	Allocated_reads:1	Strand:-
AAGATACAGTTGAAGAACCCAAGCTGTTTGT
>Location:NODE_26968_length_1640_cov_67.407928	Coordinate:897	Reads:2	Hits:1	Allocated_reads:2	Strand:-
AGATACAGTTGAAGAACCCAAGCT
>Location:NODE_26968_length_1640_cov_67.407928	Coordinate:897	Reads:2	Hits:1	Allocated_reads:2	Strand:-
ATAAGATACAGTTGAAGAACCCAAGCT
>Location:NODE_26968_length_1640_cov_67.407928	Coordinate:897	Reads:4	Hits:1	Allocated_reads:4	Strand:-
CCATAAGATACAGTTGAAGAACCCAAGCT
>Location:NODE_26968_length_1640_cov_67.407928	Coordinate:897	Reads:6	Hits:1	Allocated_reads:6	Strand:-
TAAGATACAGTTGAAGAACCCAAGCT
>Location:NODE_26968_length_1640_cov_67.407928	Coordinate:897	Reads:1	Hits:1	Allocated_reads:1	Strand:-
TGTCCATAAGATACAGTTGAAGAACCCAAGCT
>Location:NODE_26968_length_1640_cov_67.407928	Coordinate:898	Reads:1	Hits:1	Allocated_reads:1	Strand:-
ATAAGATACAGTTGAAGAACCCAAGC
>Location:NODE_26968_length_1640_cov_67.407928	Coordinate:898	Reads:3	Hits:1	Allocated_reads:3	Strand:-
CATAAGATACAGTTGAAGAACCCAAGC
>Location:NODE_26968_length_1640_cov_67.407928	Coordinate:898	Reads:1	Hits:1	Allocated_reads:1	Strand:-
CCATAAGATACAGTTGAAGAACCGAAGC
>Location:NODE_26968_length_1640_cov_67.407928	Coordinate:898	Reads:11	Hits:1	Allocated_reads:11	Strand:-
CCATAAGATACAGTTGAAGAACCCAAGC
>Location:NODE_26968_length_1640_cov_67.407928	Coordinate:898	Reads:4	Hits:1	Allocated_reads:4	Strand:-
GTCCATAAGATACAGTTGAAGAACCCAAGC
>Location:NODE_26968_length_1640_cov_67.407928	Coordinate:898	Reads:23	Hits:1	Allocated_reads:23	Strand:-
TAAGATACAGTTGAAGAACCCAAGC
>Location:NODE_26968_length_1640_cov_67.407928	Coordinate:898	Reads:29	Hits:1	Allocated_reads:29	Strand:-
TCCATAAGATACAGTTGAAGAACCCAAGC
>Location:NODE_26968_length_1640_cov_67.407928	Coordinate:898	Reads:6	Hits:1	Allocated_reads:6	Strand:-
TGTCCATAAGATACAGTTGAAGAACCCAAGC
>Location:NODE_26968_length_1640_cov_67.407928	Coordinate:901	Reads:1	Hits:1	Allocated_reads:1	Strand:+
TGGGTTCTTCAACTGTATCTTATGGACA
>Location:NODE_26968_length_1640_cov_67.407928	Coordinate:901	Reads:1	Hits:1	Allocated_reads:1	Strand:+
TGGGTTCTTCAACTGTATCTTATGGACACT
>Location:NODE_26968_length_1640_cov_67.407928	Coordinate:902	Reads:1	Hits:1	Allocated_reads:1	Strand:-
AGTGTCCATAAGATACAGTTGAAGAACCC
>Location:NODE_26968_length_1640_cov_67.407928	Coordinate:902	Reads:1	Hits:1	Allocated_reads:1	Strand:-
CCATAAGATACAGTTGAAGAACCC
>Location:NODE_26968_length_1640_cov_67.407928	Coordinate:902	Reads:1	Hits:1	Allocated_reads:1	Strand:-
GAGTGTCCATAAGATACAGTTGAAGAACCC
>Location:NODE_26968_length_1640_cov_67.407928	Coordinate:902	Reads:1	Hits:1	Allocated_reads:1	Strand:+
GGGTTCTTCAACTGTATCTTATGGACACT
>Location:NODE_26968_length_1640_cov_67.407928	Coordinate:902	Reads:2	Hits:1	Allocated_reads:2	Strand:-
TGTCCATAAGATACAGTTGAAGAACCC
>Location:NODE_26968_length_1640_cov_67.407928	Coordinate:904	Reads:2	Hits:1	Allocated_reads:2	Strand:-
TGTCCATAAGATACAGTTGAAGAAC
>Location:NODE_26968_length_1640_cov_67.407928	Coordinate:908	Reads:1	Hits:1	Allocated_reads:1	Strand:+
TTCAACTGTATCTTATGGACACTCAGGTGAAG
>Location:NODE_26968_length_1640_cov_67.407928	Coordinate:909	Reads:1	Hits:1	Allocated_reads:1	Strand:+
TCAACTGTATCTTATGGACACTCAGGT
>Location:NODE_26968_length_1640_cov_67.407928	Coordinate:910	Reads:1	Hits:1	Allocated_reads:1	Strand:-
TTCACCTGAGTGTCCATAAGATACAGTTG
>Location:NODE_26968_length_1640_cov_67.407928	Coordinate:911	Reads:3	Hits:1	Allocated_reads:3	Strand:-
TCTTCACCTGAGTGTCCATAAGATACAGTT
>Location:NODE_26968_length_1640_cov_67.407928	Coordinate:911	Reads:1	Hits:1	Allocated_reads:1	Strand:-
TTCACCTGAGTGTCCATAAGATACAGTT
>Location:NODE_26968_length_1640_cov_67.407928	Coordinate:912	Reads:2	Hits:1	Allocated_reads:2	Strand:-
GTTCTTCACCTGAGTGTCCATAAGATACAGT
>Location:NODE_26968_length_1640_cov_67.407928	Coordinate:912	Reads:1	Hits:1	Allocated_reads:1	Strand:-
TTCACCTGAGTGTCCATAAGATACAGT
>Location:NODE_26968_length_1640_cov_67.407928	Coordinate:916	Reads:1	Hits:1	Allocated_reads:1	Strand:-
TCTGTTCTTCACCTGAGTGTCCATCAGATA
>Location:NODE_26968_length_1640_cov_67.407928	Coordinate:916	Reads:4	Hits:1	Allocated_reads:4	Strand:-
TCTGTTCTTCACCTGAGTGTCCATAAGATA
>Location:NODE_26968_length_1640_cov_67.407928	Coordinate:916	Reads:1	Hits:1	Allocated_reads:1	Strand:-
TGTTCTTCACCTGAGTGTCCATAAGATA
>Location:NODE_26968_length_1640_cov_67.407928	Coordinate:918	Reads:1	Hits:1	Allocated_reads:1	Strand:-
TCTGTTCTTCACCTGAGTGTCCATAAGA
>Location:NODE_26968_length_1640_cov_67.407928	Coordinate:918	Reads:1	Hits:1	Allocated_reads:1	Strand:-
TCTGTTCTTCACCTGAGTGTCCATATTT
>Location:NODE_26968_length_1640_cov_67.407928	Coordinate:920	Reads:1	Hits:1	Allocated_reads:1	Strand:-
AGCTCTGTTCTTCACCTGAGTGTCCATAA
>Location:NODE_26968_length_1640_cov_67.407928	Coordinate:921	Reads:1	Hits:1	Allocated_reads:1	Strand:+
TATGGACACTCAGGTGAAGAACAGAG
>Location:NODE_26968_length_1640_cov_67.407928	Coordinate:923	Reads:1	Hits:1	Allocated_reads:1	Strand:+
TGGACACTCAGGTGAAGAACAGAGCT
>Location:NODE_26968_length_1640_cov_67.407928	Coordinate:923	Reads:2	Hits:1	Allocated_reads:2	Strand:+
TGGACACTCAGGTGAAGAACAGAGCTGAG
>Location:NODE_26968_length_1640_cov_67.407928	Coordinate:923	Reads:2	Hits:1	Allocated_reads:2	Strand:+
TGGACACTCAGGTGAAGAACAGAGCTGAGC
>Location:NODE_26968_length_1640_cov_67.407928	Coordinate:925	Reads:1	Hits:1	Allocated_reads:1	Strand:+
GACACTCAGGTGAAGAACAGAGCTGAGC
>Location:NODE_26968_length_1640_cov_67.407928	Coordinate:931	Reads:1	Hits:1	Allocated_reads:1	Strand:-
TCAGTTCATAGCTCAGCTCTGTTCTTCACCTG
>Location:NODE_26968_length_1640_cov_67.407928	Coordinate:931	Reads:1	Hits:1	Allocated_reads:1	Strand:-
TTCATAGCTCAGCTCTGTTCTTCACCTG
>Location:NODE_26968_length_1640_cov_67.407928	Coordinate:932	Reads:1	Hits:1	Allocated_reads:1	Strand:-
GTTCATAGCTCAGCTCTGTTCTTCACCT
>Location:NODE_26968_length_1640_cov_67.407928	Coordinate:932	Reads:3	Hits:1	Allocated_reads:3	Strand:-
TCAGTTCATAGCTCAGCTCTGTTCTTCACCT
>Location:NODE_26968_length_1640_cov_67.407928	Coordinate:932	Reads:4	Hits:1	Allocated_reads:4	Strand:-
TCATAGCTCAGCTCTGTTCTTCACCT
>Location:NODE_26968_length_1640_cov_67.407928	Coordinate:932	Reads:4	Hits:1	Allocated_reads:4	Strand:-
TTCATAGCTCAGCTCTGTTCTTCACCT
>Location:NODE_26968_length_1640_cov_67.407928	Coordinate:933	Reads:2	Hits:1	Allocated_reads:2	Strand:-
TCAGTTCATAGCTCAGCTCTGTTCTTCACC
>Location:NODE_26968_length_1640_cov_67.407928	Coordinate:933	Reads:1	Hits:1	Allocated_reads:1	Strand:-
TCATAGCTCAGCTCTGTTCTTCACC
>Location:NODE_26968_length_1640_cov_67.407928	Coordinate:934	Reads:1	Hits:1	Allocated_reads:1	Strand:-
TCATAGCTCAGCTCTGTTCTTCAC
>Location:NODE_26968_length_1640_cov_67.407928	Coordinate:935	Reads:1	Hits:1	Allocated_reads:1	Strand:-
TCAGTTCATAGCTCAGCTCTGTTCTTCA
>Location:NODE_26968_length_1640_cov_67.407928	Coordinate:939	Reads:1	Hits:1	Allocated_reads:1	Strand:-
ACCATCAGTTCATAGCTCAGCTCTGTTC
>Location:NODE_26968_length_1640_cov_67.407928	Coordinate:939	Reads:1	Hits:1	Allocated_reads:1	Strand:-
CAGGTGACCATCAGTTCATAGCTCAGCTCTGTTC
>Location:NODE_26968_length_1640_cov_67.407928	Coordinate:939	Reads:5	Hits:1	Allocated_reads:5	Strand:-
CATCAGTTCATAGCTCAGCTCTGTTC
>Location:NODE_26968_length_1640_cov_67.407928	Coordinate:939	Reads:1	Hits:1	Allocated_reads:1	Strand:-
CCATCAGTTCATAGCTCAGCTCTGTTC
>Location:NODE_26968_length_1640_cov_67.407928	Coordinate:939	Reads:1	Hits:1	Allocated_reads:1	Strand:-
GACCATCAGTTCATAGCTCAGCTCTGTTC
>Location:NODE_26968_length_1640_cov_67.407928	Coordinate:939	Reads:2	Hits:1	Allocated_reads:2	Strand:-
GTGACCATCAGTTCATAGCTCAGCTCTGTTC
>Location:NODE_26968_length_1640_cov_67.407928	Coordinate:939	Reads:2	Hits:1	Allocated_reads:2	Strand:-
TCAGTTCATAGCTCAGCTCTGTTC
>Location:NODE_26968_length_1640_cov_67.407928	Coordinate:939	Reads:1	Hits:1	Allocated_reads:1	Strand:-
TGACCATCAGTTCATAGCTCAGCTCTGTTC
>Location:NODE_26968_length_1640_cov_67.407928	Coordinate:940	Reads:2	Hits:1	Allocated_reads:2	Strand:-
ACCATCAGTTCATAGCTCAGCTCTGTT
>Location:NODE_26968_length_1640_cov_67.407928	Coordinate:940	Reads:1	Hits:1	Allocated_reads:1	Strand:-
CATCAGTTCATAGCTCAGCTCTGTT
>Location:NODE_26968_length_1640_cov_67.407928	Coordinate:940	Reads:1	Hits:1	Allocated_reads:1	Strand:-
GTGACCATCAGTTCATAGCTCAGCTCTGTT
>Location:NODE_26968_length_1640_cov_67.407928	Coordinate:941	Reads:1	Hits:1	Allocated_reads:1	Strand:-
GACCATCAGTTCATAGCTCAGCTCTGT
>Location:NODE_26968_length_1640_cov_67.407928	Coordinate:941	Reads:1	Hits:1	Allocated_reads:1	Strand:-
TGACCATCAGTTCATAGCTCAGCTCTGT
>Location:NODE_26968_length_1640_cov_67.407928	Coordinate:944	Reads:1	Hits:1	Allocated_reads:1	Strand:-
ATCAGGTGACCATCAGTTCATAGCTCAGCTC
>Location:NODE_26968_length_1640_cov_67.407928	Coordinate:944	Reads:1	Hits:1	Allocated_reads:1	Strand:+
GAGCTGAGCTATGAACTGATGGTCA
>Location:NODE_26968_length_1640_cov_67.407928	Coordinate:945	Reads:1	Hits:1	Allocated_reads:1	Strand:+
AGCTGAGCTATGAACTGATGGTCAC
>Location:NODE_26968_length_1640_cov_67.407928	Coordinate:946	Reads:1	Hits:1	Allocated_reads:1	Strand:-
ATCAGGTGACCATCAGTTCATAGCTCAGC
>Location:NODE_26968_length_1640_cov_67.407928	Coordinate:948	Reads:1	Hits:1	Allocated_reads:1	Strand:+
TGAGCTATGAACTGATGGTCACCT
>Location:NODE_26968_length_1640_cov_67.407928	Coordinate:948	Reads:1	Hits:1	Allocated_reads:1	Strand:+
TGAGCTATGAACTGATGGTCACCTGAAT
>Location:NODE_26968_length_1640_cov_67.407928	Coordinate:952	Reads:1	Hits:1	Allocated_reads:1	Strand:-
ACCATCAGGTGACCATCAGTTCATAG
>Location:NODE_26968_length_1640_cov_67.407928	Coordinate:953	Reads:3	Hits:1	Allocated_reads:3	Strand:+
TATGAACTGATGGTCACCTGATGG
>Location:NODE_26968_length_1640_cov_67.407928	Coordinate:953	Reads:3	Hits:1	Allocated_reads:3	Strand:+
TATGAACTGATGGTCACCTGATGGTGAGT
>Location:NODE_26968_length_1640_cov_67.407928	Coordinate:958	Reads:1	Hits:1	Allocated_reads:1	Strand:-
ACCCAACTCACCATCAGGTGACCATCAGT
>Location:NODE_26968_length_1640_cov_67.407928	Coordinate:960	Reads:1	Hits:1	Allocated_reads:1	Strand:+
TGATGGTCACCTGATGGTGAGTTGGG
>Location:NODE_26968_length_1640_cov_67.407928	Coordinate:969	Reads:2	Hits:1	Allocated_reads:2	Strand:-
CACCACCTGACCCAACTCACCATCAGG
>Location:NODE_26968_length_1640_cov_67.407928	Coordinate:969	Reads:1	Hits:1	Allocated_reads:1	Strand:-
CCCACCACCTGACCCAACTCACCATCAGG
>Location:NODE_26968_length_1640_cov_67.407928	Coordinate:969	Reads:1	Hits:1	Allocated_reads:1	Strand:-
CCCCACCACCTGACCCAACTCACCATCAGG
>Location:NODE_26968_length_1640_cov_67.407928	Coordinate:973	Reads:1	Hits:1	Allocated_reads:1	Strand:-
TCCCCCACCACCTGACCCAACTCACCAT
>Location:NODE_26968_length_1640_cov_67.407928	Coordinate:984	Reads:1	Hits:1	Allocated_reads:1	Strand:-
TGTCCAGCATCCTCCCCCACCACCTGACC
>Location:NODE_26968_length_1640_cov_67.407928	Coordinate:1001	Reads:1	Hits:1	Allocated_reads:1	Strand:-
TGGCAGTTAAAGGGGTGTCCAGCATCC
>Location:NODE_26968_length_1640_cov_67.407928	Coordinate:1010	Reads:1	Hits:1	Allocated_reads:1	Strand:-
TGCTGTCGAACTGGCAGTTAAAGGGGTGT
>Location:NODE_26968_length_1640_cov_67.407928	Coordinate:1011	Reads:1	Hits:1	Allocated_reads:1	Strand:+
CACCCCTTTAACTGCCAGTTCGAC
>Location:NODE_26968_length_1640_cov_67.407928	Coordinate:1011	Reads:1	Hits:1	Allocated_reads:1	Strand:+
CACCCCTTTAACTGCCAGTTTGACA
>Location:NODE_26968_length_1640_cov_67.407928	Coordinate:1011	Reads:1	Hits:1	Allocated_reads:1	Strand:+
CACCCCTTTAACTGCCAGTTCGACAGC
>Location:NODE_26968_length_1640_cov_67.407928	Coordinate:1011	Reads:1	Hits:1	Allocated_reads:1	Strand:+
CACCCCTTTAACTGCCAGTTCGACAGCA
>Location:NODE_26968_length_1640_cov_67.407928	Coordinate:1011	Reads:1	Hits:1	Allocated_reads:1	Strand:+
CACCCCTTTAACTGCCAGTTCGACAGCATTC
>Location:NODE_26968_length_1640_cov_67.407928	Coordinate:1024	Reads:1	Hits:1	Allocated_reads:1	Strand:-
CTCCCTCAGAATGCTGTCAAACTGGC
>Location:NODE_26968_length_1640_cov_67.407928	Coordinate:1027	Reads:1	Hits:1	Allocated_reads:1	Strand:-
AAGCCTCCCTCAGAATGCTGTCAAACT
>Location:NODE_26968_length_1640_cov_67.407928	Coordinate:1028	Reads:1	Hits:1	Allocated_reads:1	Strand:-
CCAAAGCCTCCCTCAGAATGCTGTCAAAC
>Location:NODE_26968_length_1640_cov_67.407928	Coordinate:1032	Reads:1	Hits:1	Allocated_reads:1	Strand:-
AGTGTCCAAAGCCTCCCTCAGAATGCTGTC
>Location:NODE_26968_length_1640_cov_67.407928	Coordinate:1034	Reads:1	Hits:1	Allocated_reads:1	Strand:-
AGTGTCCAAAGCCTCCCTCAGAATGCTG
>Location:NODE_26968_length_1640_cov_67.407928	Coordinate:1035	Reads:1	Hits:1	Allocated_reads:1	Strand:+
AGCATTCTGAGGGAGGCTTTGGACAC
>Location:NODE_26968_length_1640_cov_67.407928	Coordinate:1036	Reads:1	Hits:1	Allocated_reads:1	Strand:-
CAGTGTCCAAAGCCTCCCTCAGAATGC
>Location:NODE_26968_length_1640_cov_67.407928	Coordinate:1036	Reads:1	Hits:1	Allocated_reads:1	Strand:-
CTCAGTGTCCAAAGCCTCCCTCAGAATGC
>Location:NODE_26968_length_1640_cov_67.407928	Coordinate:1036	Reads:1	Hits:1	Allocated_reads:1	Strand:-
TCAGTGTCCAAAGCCTCCCTCAGAATGT
>Location:NODE_26968_length_1640_cov_67.407928	Coordinate:1038	Reads:1	Hits:1	Allocated_reads:1	Strand:+
ATTCTGAGGGAGGCTTTGGACACTGAGTC
>Location:NODE_26968_length_1640_cov_67.407928	Coordinate:1039	Reads:1	Hits:1	Allocated_reads:1	Strand:-
GACTCAGTGTCCAAAGCCTCCCTCAGAA
>Location:NODE_26968_length_1640_cov_67.407928	Coordinate:1039	Reads:1	Hits:1	Allocated_reads:1	Strand:+
TTCTGAGGGAGGCTTTGGACACTGAGTC
>Location:NODE_26968_length_1640_cov_67.407928	Coordinate:1039	Reads:1	Hits:1	Allocated_reads:1	Strand:+
TTCTGAGGGAGGCTTTGGACACTGAGTT
>Location:NODE_26968_length_1640_cov_67.407928	Coordinate:1042	Reads:1	Hits:1	Allocated_reads:1	Strand:+
TGAGGGAGGCTTTGGACACTGAGTCT
>Location:NODE_26968_length_1640_cov_67.407928	Coordinate:1042	Reads:1	Hits:1	Allocated_reads:1	Strand:-
TTCTGACTCAGTGTCCAAAGCCTCCCTCA
>Location:NODE_26968_length_1640_cov_67.407928	Coordinate:1044	Reads:1	Hits:1	Allocated_reads:1	Strand:-
CATTCTGACTCAGTGTCCAAAGCCTCCCT
>Location:NODE_26968_length_1640_cov_67.407928	Coordinate:1044	Reads:1	Hits:1	Allocated_reads:1	Strand:-
TCCATTCTGACTCAGTGTCCAAAGCCTCCCT
>Location:NODE_26968_length_1640_cov_67.407928	Coordinate:1045	Reads:1	Hits:1	Allocated_reads:1	Strand:+
GGGAGGCTTTGGACACTGAGTCAGAAT
>Location:NODE_26968_length_1640_cov_67.407928	Coordinate:1045	Reads:1	Hits:1	Allocated_reads:1	Strand:-
TTGTCCATTCTGACTCAGTGTCCAAAGCCTCCC
>Location:NODE_26968_length_1640_cov_67.407928	Coordinate:1046	Reads:1	Hits:1	Allocated_reads:1	Strand:-
TTCTGACTCAGTGTCCAAAGCCTCC
>Location:NODE_26968_length_1640_cov_67.407928	Coordinate:1048	Reads:1	Hits:1	Allocated_reads:1	Strand:-
CATTCTGACTCAGTGTCCAAAGCCT
>Location:NODE_26968_length_1640_cov_67.407928	Coordinate:1048	Reads:1	Hits:1	Allocated_reads:1	Strand:-
GTCCATTCTGACTCAGTGTCCAAAGCCT
>Location:NODE_26968_length_1640_cov_67.407928	Coordinate:1048	Reads:3	Hits:1	Allocated_reads:3	Strand:-
TCCATTCTGACTCAGTGTCCAAAGCCT
>Location:NODE_26968_length_1640_cov_67.407928	Coordinate:1048	Reads:4	Hits:1	Allocated_reads:4	Strand:-
TGTCCATTCTGACTCAGTGTCCAAAGCCT
>Location:NODE_26968_length_1640_cov_67.407928	Coordinate:1048	Reads:3	Hits:1	Allocated_reads:3	Strand:-
TTGTCCATTCTGACTCAGTGTCCAAAGCCT
>Location:NODE_26968_length_1640_cov_67.407928	Coordinate:1049	Reads:1	Hits:1	Allocated_reads:1	Strand:-
ATTGTCCATTCTGACTCAGTGTCCAAAGCC
>Location:NODE_26968_length_1640_cov_67.407928	Coordinate:1049	Reads:3	Hits:1	Allocated_reads:3	Strand:-
TTGTCCATTCTGACTCAGTGTCCAAAGCC
>Location:NODE_26968_length_1640_cov_67.407928	Coordinate:1050	Reads:2	Hits:1	Allocated_reads:2	Strand:+
GCTTTGGACACTGAGTCAGAATGGACAATG
>Location:NODE_26968_length_1640_cov_67.407928	Coordinate:1050	Reads:1	Hits:1	Allocated_reads:1	Strand:-
GTCCATTCTGACTCAGTGTCCAAAGC
>Location:NODE_26968_length_1640_cov_67.407928	Coordinate:1050	Reads:2	Hits:1	Allocated_reads:2	Strand:-
TTGTCCATTCTGACTCAGTGTCCAAAGC
>Location:NODE_26968_length_1640_cov_67.407928	Coordinate:1051	Reads:2	Hits:1	Allocated_reads:2	Strand:-
TTGTCCATTCTGACTCAGTGTCCAAAG
>Location:NODE_26968_length_1640_cov_67.407928	Coordinate:1052	Reads:5	Hits:1	Allocated_reads:5	Strand:-
ACATTGTCCATTCTGACTCAGTGTCCAAA
>Location:NODE_26968_length_1640_cov_67.407928	Coordinate:1052	Reads:3	Hits:1	Allocated_reads:3	Strand:-
ATTGTCCATTCTGACTCAGTGTCCAAA
>Location:NODE_26968_length_1640_cov_67.407928	Coordinate:1052	Reads:12	Hits:1	Allocated_reads:12	Strand:-
CATTGTCCATTCTGACTCAGTGTCCAAA
>Location:NODE_26968_length_1640_cov_67.407928	Coordinate:1052	Reads:1	Hits:1	Allocated_reads:1	Strand:-
TGTCCATTCTGACTCAGTGTTCAAA
>Location:NODE_26968_length_1640_cov_67.407928	Coordinate:1052	Reads:2	Hits:1	Allocated_reads:2	Strand:-
TGTCCATTCTGACTCAGTGTCCAAA
>Location:NODE_26968_length_1640_cov_67.407928	Coordinate:1052	Reads:5	Hits:1	Allocated_reads:5	Strand:-
TTGTCCATTCTGACTCAGTGTCCAAA
>Location:NODE_26968_length_1640_cov_67.407928	Coordinate:1052	Reads:1	Hits:1	Allocated_reads:1	Strand:+
TTTGGACACTGAGTCAGAATGGACAATG
>Location:NODE_26968_length_1640_cov_67.407928	Coordinate:1053	Reads:1	Hits:1	Allocated_reads:1	Strand:+
TTGGACACTGAGTCAGAATGGACAATG
>Location:NODE_26968_length_1640_cov_67.407928	Coordinate:1053	Reads:3	Hits:1	Allocated_reads:3	Strand:+
TTGGACACTGAGTCAGAATGGACAATGTTC
>Location:NODE_26968_length_1640_cov_67.407928	Coordinate:1053	Reads:1	Hits:1	Allocated_reads:1	Strand:-
TTGTCCATTCTGACTCAGTGTCCAA
>Location:NODE_26968_length_1640_cov_67.407928	Coordinate:1054	Reads:3	Hits:1	Allocated_reads:3	Strand:+
TGGACACTGAGTCAGAATGGACAATG
>Location:NODE_26968_length_1640_cov_67.407928	Coordinate:1055	Reads:2	Hits:1	Allocated_reads:2	Strand:-
ACATTGTCCATTCTGACTCAGTGTCC
>Location:NODE_26968_length_1640_cov_67.407928	Coordinate:1055	Reads:2	Hits:1	Allocated_reads:2	Strand:+
GGACACTGAGTCAGAATGGACAATG
>Location:NODE_26968_length_1640_cov_67.407928	Coordinate:1057	Reads:1	Hits:1	Allocated_reads:1	Strand:+
ACACTGAGTCAGAATGGACAATGTTC
>Location:NODE_26968_length_1640_cov_67.407928	Coordinate:1057	Reads:1	Hits:1	Allocated_reads:1	Strand:+
ACACTGAGTCAGAATGGACAATGTTCTGC
>Location:NODE_26968_length_1640_cov_67.407928	Coordinate:1057	Reads:1	Hits:1	Allocated_reads:1	Strand:+
ACACTGAGTCAGAATGGACAATGTTCTGCT
>Location:NODE_26968_length_1640_cov_67.407928	Coordinate:1058	Reads:4	Hits:1	Allocated_reads:4	Strand:+
CACTGAGTCAGAATGGACAATGTTC
>Location:NODE_26968_length_1640_cov_67.407928	Coordinate:1062	Reads:2	Hits:1	Allocated_reads:2	Strand:-
TGGAGGAGCAGAACATTGTCCATTCTGACTT
>Location:NODE_26968_length_1640_cov_67.407928	Coordinate:1063	Reads:1	Hits:1	Allocated_reads:1	Strand:-
AGGAGCAGAACATTGTCCATTCTGACT
>Location:NODE_26968_length_1640_cov_67.407928	Coordinate:1063	Reads:1	Hits:1	Allocated_reads:1	Strand:-
ATGGAGGAGCAGAACATTGTCCATTCTGACT
>Location:NODE_26968_length_1640_cov_67.407928	Coordinate:1063	Reads:1	Hits:1	Allocated_reads:1	Strand:-
GAGGAGCAGAACATTGTCCATTCTGACT
>Location:NODE_26968_length_1640_cov_67.407928	Coordinate:1063	Reads:6	Hits:1	Allocated_reads:6	Strand:-
TGGAGGAGCAGAACATTGTCCATTCTGACT
>Location:NODE_26968_length_1640_cov_67.407928	Coordinate:1068	Reads:1	Hits:1	Allocated_reads:1	Strand:-
CTCAGCTATGGAGGAGCAGAACATTGTCCATTC
>Location:NODE_26968_length_1640_cov_67.407928	Coordinate:1068	Reads:1	Hits:1	Allocated_reads:1	Strand:-
TGGAGGAGCAGAACATTGTCCATTC
>Location:NODE_26968_length_1640_cov_67.407928	Coordinate:1071	Reads:1	Hits:1	Allocated_reads:1	Strand:-
CAGCTATGGAGGAGCAGAACATTGTCCA
>Location:NODE_26968_length_1640_cov_67.407928	Coordinate:1071	Reads:4	Hits:1	Allocated_reads:4	Strand:-
TCAGCTATGGAGGAGCAGAACATTGTCCA
>Location:NODE_26968_length_1640_cov_67.407928	Coordinate:1072	Reads:1	Hits:1	Allocated_reads:1	Strand:-
CAGCTATGGAGGAGCAGAACATTGTCC
>Location:NODE_26968_length_1640_cov_67.407928	Coordinate:1083	Reads:1	Hits:1	Allocated_reads:1	Strand:-
TGCAGCAGGCTCAGCTATGGAGGAGCA
>Location:NODE_26968_length_1640_cov_67.407928	Coordinate:1104	Reads:1	Hits:1	Allocated_reads:1	Strand:-
CACCTTGCTGCCACAGCTCCTTGCAGC
>Location:NODE_26968_length_1640_cov_67.407928	Coordinate:1107	Reads:1	Hits:1	Allocated_reads:1	Strand:-
CCAAGCACCTTGCTGCCACAGCTCCTTGC
>Location:NODE_26968_length_1640_cov_67.407928	Coordinate:1113	Reads:1	Hits:1	Allocated_reads:1	Strand:-
ACAGGCACCAAGCACCTTGCTGCCACAGCT
>Location:NODE_26968_length_1640_cov_67.407928	Coordinate:1119	Reads:1	Hits:1	Allocated_reads:1	Strand:-
CACCACGACAGGCACCAAGCACCTTGCTGCC
>Location:NODE_26968_length_1640_cov_67.407928	Coordinate:1120	Reads:1	Hits:1	Allocated_reads:1	Strand:-
CACGACAGGCACCAAGCACCTTGCTGC
>Location:NODE_26968_length_1640_cov_67.407928	Coordinate:1120	Reads:1	Hits:1	Allocated_reads:1	Strand:-
CCACGACAGGCACCAAGCACCTTGCTGC
>Location:NODE_26968_length_1640_cov_67.407928	Coordinate:1122	Reads:1	Hits:1	Allocated_reads:1	Strand:-
ACCACGACAGGCACCAAGCACCTTGCT
>Location:NODE_26968_length_1640_cov_67.407928	Coordinate:1123	Reads:1	Hits:1	Allocated_reads:1	Strand:-
CACGACAGGCACCAAGCACCTTGC
>Location:NODE_26968_length_1640_cov_67.407928	Coordinate:1123	Reads:1	Hits:1	Allocated_reads:1	Strand:-
TTACCACCACGACAGGCACCAAGCACCTTGC
>Location:NODE_26968_length_1640_cov_67.407928	Coordinate:1127	Reads:1	Hits:1	Allocated_reads:1	Strand:-
TACCACCACGACAGGCACCAAGCACC
>Location:NODE_26968_length_1640_cov_67.407928	Coordinate:1132	Reads:1	Hits:23	Allocated_reads:0.0434782608695652	Strand:+
TTGGTGCCTGTCGTGGTGGTAACC
>Location:NODE_26968_length_1640_cov_67.407928	Coordinate:1134	Reads:1	Hits:1	Allocated_reads:1	Strand:-
CTGGGAGGTTACCACCACGACAGGCACC
>Location:NODE_26968_length_1640_cov_67.407928	Coordinate:1134	Reads:3	Hits:1	Allocated_reads:3	Strand:-
TCTGGGAGGTTACCACCACGACAGGCACC
>Location:NODE_26968_length_1640_cov_67.407928	Coordinate:1137	Reads:1	Hits:1	Allocated_reads:1	Strand:-
TCTGGGAGGTTACCACCACGACAGGC
>Location:NODE_26968_length_1640_cov_67.407928	Coordinate:1139	Reads:1	Hits:1	Allocated_reads:1	Strand:+
CTGTCGTGGTGGTAACCTCCCAGAAGGG
>Location:NODE_26968_length_1640_cov_67.407928	Coordinate:1164	Reads:1	Hits:1	Allocated_reads:1	Strand:-
TAGAACTCCGCCTTCAGTTTAATGGCTCCC
>Location:NODE_26968_length_1640_cov_67.407928	Coordinate:1167	Reads:1	Hits:1	Allocated_reads:1	Strand:-
ATAGAACTCCGCCTTCAGTTTAATGGCT
>Location:NODE_26968_length_1640_cov_67.407928	Coordinate:1167	Reads:3	Hits:1	Allocated_reads:3	Strand:-
GATAGAACTCCGCCTTCAGTTTAATGGCT
>Location:NODE_26968_length_1640_cov_67.407928	Coordinate:1168	Reads:3	Hits:1	Allocated_reads:3	Strand:-
ATAGAACTCCGCCTTCAGTTTAATGGC
>Location:NODE_26968_length_1640_cov_67.407928	Coordinate:1168	Reads:2	Hits:1	Allocated_reads:2	Strand:-
CCGATAGAACTCCGCCTTCAGTTTAATGGC
>Location:NODE_26968_length_1640_cov_67.407928	Coordinate:1168	Reads:8	Hits:1	Allocated_reads:8	Strand:-
GATAGAACTCCGCCTTCAGTTTAATGGC
>Location:NODE_26968_length_1640_cov_67.407928	Coordinate:1168	Reads:2	Hits:1	Allocated_reads:2	Strand:-
TAGAACTCCGCCTTCAGTTTAATGGC
>Location:NODE_26968_length_1640_cov_67.407928	Coordinate:1169	Reads:3	Hits:1	Allocated_reads:3	Strand:-
ATAGAACTCCGCCTTCAGTTTAATGG
>Location:NODE_26968_length_1640_cov_67.407928	Coordinate:1169	Reads:1	Hits:1	Allocated_reads:1	Strand:-
CCCGATAGAACTCCGCCTTCAGTTTAATGG
>Location:NODE_26968_length_1640_cov_67.407928	Coordinate:1169	Reads:1	Hits:1	Allocated_reads:1	Strand:-
TAGAACTCCGCCTTCAGTTTAATGG
>Location:NODE_26968_length_1640_cov_67.407928	Coordinate:1170	Reads:1	Hits:1	Allocated_reads:1	Strand:+
CATTAAACTGAAGGCGGAGTTCTATC
>Location:NODE_26968_length_1640_cov_67.407928	Coordinate:1170	Reads:1	Hits:1	Allocated_reads:1	Strand:-
CCCGATAGAACTCCGCCTTCAGTTTAATG
>Location:NODE_26968_length_1640_cov_67.407928	Coordinate:1170	Reads:3	Hits:1	Allocated_reads:3	Strand:-
GCCCGATAGAACTCCGCCTTCAGTTTAATG
>Location:NODE_26968_length_1640_cov_67.407928	Coordinate:1171	Reads:1	Hits:1	Allocated_reads:1	Strand:-
AGCCCGATAGAACTCCGCCTTCAGTTTAAT
>Location:NODE_26968_length_1640_cov_67.407928	Coordinate:1171	Reads:3	Hits:1	Allocated_reads:3	Strand:-
CCCGATAGAACTCCGCCTTCAGTTTAAT
>Location:NODE_26968_length_1640_cov_67.407928	Coordinate:1171	Reads:3	Hits:1	Allocated_reads:3	Strand:-
GCCCGATAGAACTCCGCCTTCAGTTTAAT
>Location:NODE_26968_length_1640_cov_67.407928	Coordinate:1173	Reads:1	Hits:1	Allocated_reads:1	Strand:-
CCCGATAGAACTCCGCCTTCAGTTTA
>Location:NODE_26968_length_1640_cov_67.407928	Coordinate:1173	Reads:1	Hits:1	Allocated_reads:1	Strand:-
GCCCGATAGAACTCCGCCTTCAGTTTA
>Location:NODE_26968_length_1640_cov_67.407928	Coordinate:1174	Reads:2	Hits:1	Allocated_reads:2	Strand:-
AAGCCCGATAGAACTCCGCCTTCAGTTT
>Location:NODE_26968_length_1640_cov_67.407928	Coordinate:1174	Reads:1	Hits:1	Allocated_reads:1	Strand:-
ACCAAGCCCGATAGAACTCCGCCTTCAGTTT
>Location:NODE_26968_length_1640_cov_67.407928	Coordinate:1174	Reads:1	Hits:1	Allocated_reads:1	Strand:-
AGCCCGATAGAACTCCGCCTTCAGTTT
>Location:NODE_26968_length_1640_cov_67.407928	Coordinate:1174	Reads:1	Hits:1	Allocated_reads:1	Strand:-
CAAGCCCGATAGAACTCCGCCTTCAGTTT
>Location:NODE_26968_length_1640_cov_67.407928	Coordinate:1175	Reads:3	Hits:1	Allocated_reads:3	Strand:-
AAGCCCGATAGAACTCCGCCTTCAGTT
>Location:NODE_26968_length_1640_cov_67.407928	Coordinate:1175	Reads:2	Hits:1	Allocated_reads:2	Strand:-
ACCAAGCCCGATAGAACTCCGCCTTCAGTT
>Location:NODE_26968_length_1640_cov_67.407928	Coordinate:1175	Reads:1	Hits:1	Allocated_reads:1	Strand:-
CAAGCCCGATAGAACTCCGCCTTCAGTT
>Location:NODE_26968_length_1640_cov_67.407928	Coordinate:1175	Reads:1	Hits:1	Allocated_reads:1	Strand:-
CCAAGCCCGATAGAACTCCGCCTTCAGTT
>Location:NODE_26968_length_1640_cov_67.407928	Coordinate:1175	Reads:1	Hits:1	Allocated_reads:1	Strand:-
GCCCGATAGAACTCCGCCTTCAGTT
>Location:NODE_26968_length_1640_cov_67.407928	Coordinate:1175	Reads:1	Hits:1	Allocated_reads:1	Strand:-
TCACCAAGCCCGATAGAACTCCGCCTTCAGTT
>Location:NODE_26968_length_1640_cov_67.407928	Coordinate:1176	Reads:1	Hits:1	Allocated_reads:1	Strand:-
AAGCCCGATAGAACTCCGCCTTCAGT
>Location:NODE_26968_length_1640_cov_67.407928	Coordinate:1176	Reads:8	Hits:1	Allocated_reads:8	Strand:-
ACCAAGCCCGATAGAACTCCGCCTTCAGT
>Location:NODE_26968_length_1640_cov_67.407928	Coordinate:1176	Reads:2	Hits:1	Allocated_reads:2	Strand:-
CAAGCCCGATAGAACTCCGCCTTCAGT
>Location:NODE_26968_length_1640_cov_67.407928	Coordinate:1176	Reads:1	Hits:1	Allocated_reads:1	Strand:-
CACCAAGCCCGATAGAACTCCGCCTTCAGT
>Location:NODE_26968_length_1640_cov_67.407928	Coordinate:1176	Reads:2	Hits:1	Allocated_reads:2	Strand:-
CCAAGCCCGATAGAACTCCGCCTTCAGT
>Location:NODE_26968_length_1640_cov_67.407928	Coordinate:1176	Reads:2	Hits:1	Allocated_reads:2	Strand:-
GCCCGATAGAACTCCGCCTTCAGT
>Location:NODE_26968_length_1640_cov_67.407928	Coordinate:1176	Reads:1	Hits:1	Allocated_reads:1	Strand:-
TCACCAAGCCCGATAGAACTCCGCCTTCAGT
>Location:NODE_26968_length_1640_cov_67.407928	Coordinate:1177	Reads:1	Hits:1	Allocated_reads:1	Strand:-
AGCCCGATAGAACTCCGCCTTCAG
>Location:NODE_26968_length_1640_cov_67.407928	Coordinate:1178	Reads:1	Hits:1	Allocated_reads:1	Strand:-
ACCAAGCCCGATAGAACTCCGCCTTCA
>Location:NODE_26968_length_1640_cov_67.407928	Coordinate:1178	Reads:1	Hits:1	Allocated_reads:1	Strand:+
TGAAGGCGGAGTTCTATCGGGCTTGGT
>Location:NODE_26968_length_1640_cov_67.407928	Coordinate:1179	Reads:3	Hits:1	Allocated_reads:3	Strand:-
CCAAGCCCGATAGAACTCCGCCTTC
>Location:NODE_26968_length_1640_cov_67.407928	Coordinate:1180	Reads:1	Hits:1	Allocated_reads:1	Strand:-
ACCAAGCCCGATAGAACTCCGCCTT
>Location:NODE_26968_length_1640_cov_67.407928	Coordinate:1181	Reads:1	Hits:1	Allocated_reads:1	Strand:-
ACCAAGCCCGATAGAACTCCGCCT
>Location:NODE_26968_length_1640_cov_67.407928	Coordinate:1181	Reads:2	Hits:1	Allocated_reads:2	Strand:-
TCACCAAGCCCGATAGAACTCCGCCT
>Location:NODE_26968_length_1640_cov_67.407928	Coordinate:1182	Reads:1	Hits:1	Allocated_reads:1	Strand:-
CACCAAGCCCGATAGAACTCCGCC
>Location:NODE_26968_length_1640_cov_67.407928	Coordinate:1182	Reads:1	Hits:1	Allocated_reads:1	Strand:+
GGCGGAGTTCTATCGGGCTTGGTGAGCCA
>Location:NODE_26968_length_1640_cov_67.407928	Coordinate:1182	Reads:1	Hits:1	Allocated_reads:1	Strand:+
GGCGGAGTTCTATCGGGCTTGGTGAGCCAAT
>Location:NODE_26968_length_1640_cov_67.407928	Coordinate:1182	Reads:1	Hits:1	Allocated_reads:1	Strand:+
GGCGGAGTTCTATCGGGCTTGGTGAGCCATA
>Location:NODE_26968_length_1640_cov_67.407928	Coordinate:1182	Reads:1	Hits:1	Allocated_reads:1	Strand:-
GTGATGGCTCACCAAGCCCGATAGAACTCCGCC
>Location:NODE_26968_length_1640_cov_67.407928	Coordinate:1182	Reads:1	Hits:1	Allocated_reads:1	Strand:-
TCACCAAGCCCGATAGAACTCCGCC
>Location:NODE_26968_length_1640_cov_67.407928	Coordinate:1182	Reads:2	Hits:1	Allocated_reads:2	Strand:-
TGGCTCACCAAGCCCGATAGAACTCCGCC
>Location:NODE_26968_length_1640_cov_67.407928	Coordinate:1184	Reads:1	Hits:1	Allocated_reads:1	Strand:+
CGGAGTTCTATCGGGCTTGGTGAGC
>Location:NODE_26968_length_1640_cov_67.407928	Coordinate:1184	Reads:1	Hits:1	Allocated_reads:1	Strand:+
CGGAGTTCTATCGGGCTTGGTGAGCCAT
>Location:NODE_26968_length_1640_cov_67.407928	Coordinate:1190	Reads:1	Hits:1	Allocated_reads:1	Strand:+
TCTATCGGGCTTGGTGAGCCATCACT
>Location:NODE_26968_length_1640_cov_67.407928	Coordinate:1192	Reads:1	Hits:1	Allocated_reads:1	Strand:-
CTGAGTGATGGCTCACCAAGCCCGATA
>Location:NODE_26968_length_1640_cov_67.407928	Coordinate:1192	Reads:1	Hits:1	Allocated_reads:1	Strand:+
TATCGGGCTTGGTGAGCCATCACTCAGA
>Location:NODE_26968_length_1640_cov_67.407928	Coordinate:1192	Reads:1	Hits:1	Allocated_reads:1	Strand:+
TATCGGGCTTGGTGAGCCATCACTCAGC
>Location:NODE_26968_length_1640_cov_67.407928	Coordinate:1192	Reads:1	Hits:1	Allocated_reads:1	Strand:+
TATCGGGCTTGGTGAGCCATCACTCATT
>Location:NODE_26968_length_1640_cov_67.407928	Coordinate:1193	Reads:1	Hits:1	Allocated_reads:1	Strand:+
ATCGGGCTTGGTGAGCCATCACTCTGC
>Location:NODE_26968_length_1640_cov_67.407928	Coordinate:1203	Reads:1	Hits:1	Allocated_reads:1	Strand:-
TGGAGGCCGCTGAGTGATGGCTCAC
>Location:NODE_26968_length_1640_cov_67.407928	Coordinate:1206	Reads:1	Hits:1	Allocated_reads:1	Strand:-
TGTGAGCTGGAGGCCGCTGAGTGATGGCT
>Location:NODE_26968_length_1640_cov_67.407928	Coordinate:1211	Reads:1	Hits:1	Allocated_reads:1	Strand:+
TCACTCAGCGGCCTCCAGCTCACAC
>Location:NODE_26968_length_1640_cov_67.407928	Coordinate:1211	Reads:1	Hits:1	Allocated_reads:1	Strand:+
TCACTCAGCGGCCTCCAGCTCACACT
>Location:NODE_26968_length_1640_cov_67.407928	Coordinate:1213	Reads:1	Hits:1	Allocated_reads:1	Strand:-
CCAGTGTGAGCTGGAGGCCGCTGAGT
>Location:NODE_26968_length_1640_cov_67.407928	Coordinate:1222	Reads:1	Hits:1	Allocated_reads:1	Strand:-
TGCTGTGAACCCCTCCAGTGTGAGCTGGAGG
>Location:NODE_26968_length_1640_cov_67.407928	Coordinate:1224	Reads:1	Hits:1	Allocated_reads:1	Strand:-
CTGCTGTGAACCCCTCCAGTGTGAGCTGGA
>Location:NODE_26968_length_1640_cov_67.407928	Coordinate:1224	Reads:1	Hits:1	Allocated_reads:1	Strand:-
GCTGTGAACCCCTCCAGTGTGAGCTGGA
>Location:NODE_26968_length_1640_cov_67.407928	Coordinate:1224	Reads:3	Hits:1	Allocated_reads:3	Strand:-
TGCTGTGAACCCCTCCAGTGTGAGCTGGA
>Location:NODE_26968_length_1640_cov_67.407928	Coordinate:1224	Reads:1	Hits:1	Allocated_reads:1	Strand:-
TGTGAACCCCTCCAGTGTGAGCTGGA
>Location:NODE_26968_length_1640_cov_67.407928	Coordinate:1225	Reads:4	Hits:1	Allocated_reads:4	Strand:-
TGCTGTGAACCCCTCCAGTGTGAGCTGG
>Location:NODE_26968_length_1640_cov_67.407928	Coordinate:1227	Reads:2	Hits:1	Allocated_reads:2	Strand:-
CCTGCTGTGAACCCCTCCAGTGTGAGCT
>Location:NODE_26968_length_1640_cov_67.407928	Coordinate:1227	Reads:3	Hits:1	Allocated_reads:3	Strand:-
TGCTGTGAACCCCTCCAGTGTGAGCT
>Location:NODE_26968_length_1640_cov_67.407928	Coordinate:1239	Reads:1	Hits:1	Allocated_reads:1	Strand:-
TTCAGTATATCGCAGCCCTGCTGTGAACCCCT
>Location:NODE_26968_length_1640_cov_67.407928	Coordinate:1243	Reads:2	Hits:1	Allocated_reads:2	Strand:-
ATTCAGTATATCGCAGCCCTGCTGTGAAC
>Location:NODE_26968_length_1640_cov_67.407928	Coordinate:1243	Reads:3	Hits:1	Allocated_reads:3	Strand:-
TATTCAGTATATCGCAGCCCTGCTGTGAAC
>Location:NODE_26968_length_1640_cov_67.407928	Coordinate:1243	Reads:1	Hits:1	Allocated_reads:1	Strand:-
TCAGTATATCGCAGCCCTGCTGTGAAC
>Location:NODE_26968_length_1640_cov_67.407928	Coordinate:1243	Reads:2	Hits:1	Allocated_reads:2	Strand:-
TTCAGTATATCGCAGCCCTGCTGTGAAC
>Location:NODE_26968_length_1640_cov_67.407928	Coordinate:1247	Reads:1	Hits:1	Allocated_reads:1	Strand:-
TATATTCAGTATATCGCAGCCCTGCTGT
>Location:NODE_26968_length_1640_cov_67.407928	Coordinate:1247	Reads:2	Hits:1	Allocated_reads:2	Strand:-
TATTCAGTATATCGCAGCCCTGCTGT
>Location:NODE_26968_length_1640_cov_67.407928	Coordinate:1249	Reads:1	Hits:1	Allocated_reads:1	Strand:-
TATATTCAGTATATCGCAGCCCTGCT
>Location:NODE_26968_length_1640_cov_67.407928	Coordinate:1252	Reads:1	Hits:1	Allocated_reads:1	Strand:+
AGGGCTGCGATATACTGAATATACTCAATGC
>Location:NODE_26968_length_1640_cov_67.407928	Coordinate:1266	Reads:1	Hits:1	Allocated_reads:1	Strand:-
AACTTGCGATACATTGAGTATATTCAG
>Location:NODE_26968_length_1640_cov_67.407928	Coordinate:1271	Reads:1	Hits:1	Allocated_reads:1	Strand:-
TTGTGGAAAAACTTGCGATACATTGAGTATA
>Location:NODE_26968_length_1640_cov_67.407928	Coordinate:1273	Reads:1	Hits:2	Allocated_reads:0.5	Strand:+
TACTCAATGTATCGCAAGTTTTTCC
>Location:NODE_26968_length_1640_cov_67.407928	Coordinate:1273	Reads:1	Hits:1	Allocated_reads:1	Strand:-
TTGTGGAAAAACTTGCGATACATTGAGTA
>Location:NODE_26968_length_1640_cov_67.407928	Coordinate:1274	Reads:1	Hits:1	Allocated_reads:1	Strand:-
TGTGGAAAAACTTGCGATACATTGAGT
>Location:NODE_26968_length_1640_cov_67.407928	Coordinate:1274	Reads:1	Hits:1	Allocated_reads:1	Strand:-
TTGTGGAAAAACTTGCGATACATTGAGT
>Location:NODE_26968_length_1640_cov_67.407928	Coordinate:1279	Reads:2	Hits:1	Allocated_reads:2	Strand:+
ATGTATCGCAAGTTTTTCCACAAA
>Location:NODE_26968_length_1640_cov_67.407928	Coordinate:1279	Reads:1	Hits:1	Allocated_reads:1	Strand:-
TTTTGTGGAAAAACTTGCGATACAT
>Location:NODE_26968_length_1640_cov_67.407928	Coordinate:1283	Reads:1	Hits:1	Allocated_reads:1	Strand:+
ATCGCAAGTTTTTCCACAAAAAGTGAAA
>Location:NODE_26968_length_1640_cov_67.407928	Coordinate:1291	Reads:1	Hits:1	Allocated_reads:1	Strand:+
TTTTTCCACAAAAAGTGAAACACTGCCTG
>Location:NODE_26968_length_1640_cov_67.407928	Coordinate:1292	Reads:2	Hits:1	Allocated_reads:2	Strand:+
TTTTCCACAAAAAGTGAAACACTGCCTG
>Location:NODE_26968_length_1640_cov_67.407928	Coordinate:1292	Reads:2	Hits:1	Allocated_reads:2	Strand:+
TTTTCCACAAAAAGTGAAACACTGCCTGGACT
>Location:NODE_26968_length_1640_cov_67.407928	Coordinate:1293	Reads:1	Hits:1	Allocated_reads:1	Strand:+
TTTCCACAAAAAGTGAAACACTGCCTGGACT
>Location:NODE_26968_length_1640_cov_67.407928	Coordinate:1295	Reads:1	Hits:1	Allocated_reads:1	Strand:+
TCCACAAAAAGTGAAACACTGCCTGGAC
>Location:NODE_26968_length_1640_cov_67.407928	Coordinate:1295	Reads:3	Hits:1	Allocated_reads:3	Strand:+
TCCACAAAAAGTGAAACACTGCCTGGACT
>Location:NODE_26968_length_1640_cov_67.407928	Coordinate:1298	Reads:2	Hits:1	Allocated_reads:2	Strand:-
TCAGTCCAGGCAGTGTTTCACTTTTTGT
>Location:NODE_26968_length_1640_cov_67.407928	Coordinate:1299	Reads:3	Hits:1	Allocated_reads:3	Strand:+
CAAAAAGTGAAACACTGCCTGGAC
>Location:NODE_26968_length_1640_cov_67.407928	Coordinate:1299	Reads:1	Hits:1	Allocated_reads:1	Strand:+
CAAAAAGTGAAACACTGCCTGGACT
>Location:NODE_26968_length_1640_cov_67.407928	Coordinate:1299	Reads:2	Hits:1	Allocated_reads:2	Strand:-
TGTCAGTCCAGGCAGTGTTTCACTTTTTG
>Location:NODE_26968_length_1640_cov_67.407928	Coordinate:1300	Reads:1	Hits:1	Allocated_reads:1	Strand:+
AAAAAGTGAAACACTGCCTGGACTGACA
>Location:NODE_26968_length_1640_cov_67.407928	Coordinate:1300	Reads:1	Hits:1	Allocated_reads:1	Strand:-
CAGTCCAGGCAGTGTTTCACTTTTT
>Location:NODE_26968_length_1640_cov_67.407928	Coordinate:1300	Reads:1	Hits:1	Allocated_reads:1	Strand:-
TTGTCAGTCCAGGCAGTGTTTCACTTTTT
>Location:NODE_26968_length_1640_cov_67.407928	Coordinate:1301	Reads:11	Hits:1	Allocated_reads:11	Strand:-
TGTCAGTCCAGGCAGTGTTTCACTTTT
>Location:NODE_26968_length_1640_cov_67.407928	Coordinate:1301	Reads:1	Hits:1	Allocated_reads:1	Strand:-
TTGTCAGTCCAGGCAGTGTTTCACTTTT
>Location:NODE_26968_length_1640_cov_67.407928	Coordinate:1301	Reads:2	Hits:1	Allocated_reads:2	Strand:-
TTTGTCAGTCCAGGCAGTGTTTCACTTTT
>Location:NODE_26968_length_1640_cov_67.407928	Coordinate:1302	Reads:1	Hits:1	Allocated_reads:1	Strand:-
TTGTTTGTCAGTCCAGGCAGTGTTTCACTTT
>Location:NODE_26968_length_1640_cov_67.407928	Coordinate:1303	Reads:1	Hits:1	Allocated_reads:1	Strand:+
AAGTGAAACACTGCCTGGACTGACAAAC
>Location:NODE_26968_length_1640_cov_67.407928	Coordinate:1303	Reads:1	Hits:1	Allocated_reads:1	Strand:+
AAGTGAAACACTGCCTGGACTGACAAACA
>Location:NODE_26968_length_1640_cov_67.407928	Coordinate:1304	Reads:1	Hits:1	Allocated_reads:1	Strand:+
AGTGAAACACTGCCTGGACTGACAAACAAAC
>Location:NODE_26968_length_1640_cov_67.407928	Coordinate:1304	Reads:1	Hits:1	Allocated_reads:1	Strand:-
TGTTTGTCAGTCCAGGCAGTGTTTCACT
>Location:NODE_26968_length_1640_cov_67.407928	Coordinate:1304	Reads:1	Hits:1	Allocated_reads:1	Strand:-
TTGTTTGTCAGTCCAGGCAGTGTTTCACT
>Location:NODE_26968_length_1640_cov_67.407928	Coordinate:1306	Reads:1	Hits:1	Allocated_reads:1	Strand:-
TGTTTGTCAGTCCAGGCAGTGTTTCA
>Location:NODE_26968_length_1640_cov_67.407928	Coordinate:1307	Reads:1	Hits:1	Allocated_reads:1	Strand:-
TTGTTTGTCAGTCCAGGCAGTGTTTC
>Location:NODE_26968_length_1640_cov_67.407928	Coordinate:1309	Reads:2	Hits:1	Allocated_reads:2	Strand:-
TGGTTTGTTTGTCAGTCCAGGCAGTGTT
>Location:NODE_26968_length_1640_cov_67.407928	Coordinate:1312	Reads:1	Hits:1	Allocated_reads:1	Strand:+
ACTGCCTGGACTGACAAACAAACC
>Location:NODE_26968_length_1640_cov_67.407928	Coordinate:1312	Reads:1	Hits:1	Allocated_reads:1	Strand:+
ACTGCCTGGACTGACAAACAAACCATCCT
>Location:NODE_26968_length_1640_cov_67.407928	Coordinate:1313	Reads:2	Hits:1	Allocated_reads:2	Strand:+
CTGCCTGGACTGACAAACAAACCATCCTTAAAGA
>Location:NODE_26968_length_1640_cov_67.407928	Coordinate:1314	Reads:1	Hits:1	Allocated_reads:1	Strand:-
TAAGGATGGTTTGTTTGTCAGTCCAGGCA
>Location:NODE_26968_length_1640_cov_67.407928	Coordinate:1314	Reads:1	Hits:1	Allocated_reads:1	Strand:+
TGCCTGGACTGACAAACAAACCATCCTT
>Location:NODE_26968_length_1640_cov_67.407928	Coordinate:1314	Reads:3	Hits:1	Allocated_reads:3	Strand:+
TGCCTGGACTGACAAACAAACCATCCTTAAAGA
>Location:NODE_26968_length_1640_cov_67.407928	Coordinate:1315	Reads:1	Hits:1	Allocated_reads:1	Strand:+
GCCTGGACTGACAAACAAACCATCCTT
>Location:NODE_26968_length_1640_cov_67.407928	Coordinate:1315	Reads:2	Hits:1	Allocated_reads:2	Strand:+
GCCTGGACTGACAAACAAACCATCCTTAAA
>Location:NODE_26968_length_1640_cov_67.407928	Coordinate:1315	Reads:1	Hits:1	Allocated_reads:1	Strand:+
GCCTGGACTGACAAACAAACCATCCTTAAAGA
>Location:NODE_26968_length_1640_cov_67.407928	Coordinate:1316	Reads:1	Hits:1	Allocated_reads:1	Strand:+
CCTGGACTGACAAACAAACCATCCTTAAAGA
>Location:NODE_26968_length_1640_cov_67.407928	Coordinate:1317	Reads:2	Hits:1	Allocated_reads:2	Strand:+
CTGGACTGACAAACAAACCATCCTTAAAGA
>Location:NODE_26968_length_1640_cov_67.407928	Coordinate:1318	Reads:1	Hits:1	Allocated_reads:1	Strand:+
TGGACTGACAAACAAACCATCCTTAAAGA
>Location:NODE_26968_length_1640_cov_67.407928	Coordinate:1318	Reads:1	Hits:1	Allocated_reads:1	Strand:+
TGGACTGACAAACAAACCATCCTTAAAGAT
>Location:NODE_26968_length_1640_cov_67.407928	Coordinate:1318	Reads:1	Hits:1	Allocated_reads:1	Strand:+
TGGACTGACAAACAAACCATCCTTAAAGATATT
>Location:NODE_26968_length_1640_cov_67.407928	Coordinate:1320	Reads:5	Hits:1	Allocated_reads:5	Strand:+
GACTGACAAACAAACCATCCTTAAAGA
>Location:NODE_26968_length_1640_cov_67.407928	Coordinate:1321	Reads:1	Hits:1	Allocated_reads:1	Strand:+
ACTGACAAACAAACCATCCTTAAAGA
>Location:NODE_26968_length_1640_cov_67.407928	Coordinate:1322	Reads:3	Hits:1	Allocated_reads:3	Strand:+
CTGACAAACAAACCATCCTTAAAGA
>Location:NODE_26968_length_1640_cov_67.407928	Coordinate:1325	Reads:1	Hits:1	Allocated_reads:1	Strand:-
TAATATCTTTAAGGATGGTTTGTTTGT
>Location:NODE_26968_length_1640_cov_67.407928	Coordinate:1325	Reads:1	Hits:1	Allocated_reads:1	Strand:-
TATCTTTAAGGATGGTTTGTTTGT
>Location:NODE_26968_length_1640_cov_67.407928	Coordinate:1331	Reads:1	Hits:1	Allocated_reads:1	Strand:-
TGTGTTCTAATATCTTTAAGGATGGTTT
>Location:NODE_26968_length_1640_cov_67.407928	Coordinate:1333	Reads:1	Hits:1	Allocated_reads:1	Strand:-
AGCTTGGTGTGTTCTAATATCTTTAAGGATGGT
>Location:NODE_26968_length_1640_cov_67.407928	Coordinate:1333	Reads:1	Hits:1	Allocated_reads:1	Strand:-
TGTTCTAATATCTTTAAGGATGGT
>Location:NODE_26968_length_1640_cov_67.407928	Coordinate:1333	Reads:2	Hits:1	Allocated_reads:2	Strand:-
TTGGTGTGTTCTAATATCTTTAAGGATGGT
>Location:NODE_26968_length_1640_cov_67.407928	Coordinate:1335	Reads:1	Hits:1	Allocated_reads:1	Strand:-
TGGTGTGTTCTAATATCTTTAAGGATG
>Location:NODE_26968_length_1640_cov_67.407928	Coordinate:1336	Reads:1	Hits:1	Allocated_reads:1	Strand:-
GAAGCTTGGTGTGTTCTAATATCTTTAAGGAT
>Location:NODE_26968_length_1640_cov_67.407928	Coordinate:1336	Reads:1	Hits:1	Allocated_reads:1	Strand:-
TGGTGTGTTCTAATATCTTTAAGGAT
>Location:NODE_26968_length_1640_cov_67.407928	Coordinate:1336	Reads:1	Hits:1	Allocated_reads:1	Strand:-
TTGGTGTGTTCTAATATCTTTAAGGAT
>Location:NODE_26968_length_1640_cov_67.407928	Coordinate:1337	Reads:1	Hits:1	Allocated_reads:1	Strand:-
AAGCTTGGTGTGTTCTAATATCTTTAAGGA
>Location:NODE_26968_length_1640_cov_67.407928	Coordinate:1337	Reads:1	Hits:1	Allocated_reads:1	Strand:+
TCCTTAAAGATATTAGAACACACCAA
>Location:NODE_26968_length_1640_cov_67.407928	Coordinate:1339	Reads:1	Hits:1	Allocated_reads:1	Strand:+
CTTAAAGATATTAGAACACACCAAGCT
>Location:NODE_26968_length_1640_cov_67.407928	Coordinate:1345	Reads:1	Hits:1	Allocated_reads:1	Strand:-
ACACAGAAGCTTGGTGTGTTCTAATATC
>Location:NODE_26968_length_1640_cov_67.407928	Coordinate:1353	Reads:1	Hits:1	Allocated_reads:1	Strand:+
AACACACCAAGCTTCTGTGTTATTTGAGCC
>Location:NODE_26968_length_1640_cov_67.407928	Coordinate:1354	Reads:1	Hits:1	Allocated_reads:1	Strand:-
TCTGGCTCAAATAACACAGAAGCTTGGTGTGT
>Location:NODE_26968_length_1640_cov_67.407928	Coordinate:1356	Reads:2	Hits:1	Allocated_reads:2	Strand:+
ACACCAAGCTTCTGTGTTATTTGAGC
>Location:NODE_26968_length_1640_cov_67.407928	Coordinate:1357	Reads:1	Hits:1	Allocated_reads:1	Strand:+
CACCAAGCTTCTGTGTTATTTGAGC
>Location:NODE_26968_length_1640_cov_67.407928	Coordinate:1357	Reads:1	Hits:1	Allocated_reads:1	Strand:-
CTGGCTCAAATAACACAGAAGCTTGGTG
>Location:NODE_26968_length_1640_cov_67.407928	Coordinate:1358	Reads:1	Hits:1	Allocated_reads:1	Strand:+
ACCAAGCTTCTGTGTTATTTGAGCCT
>Location:NODE_26968_length_1640_cov_67.407928	Coordinate:1362	Reads:3	Hits:1	Allocated_reads:3	Strand:-
TGCAGTCTCTGGCTCAAATAACACAGAAGCT
>Location:NODE_26968_length_1640_cov_67.407928	Coordinate:1363	Reads:2	Hits:1	Allocated_reads:2	Strand:-
AGTGCAGTCTCTGGCTCAAATAACACAGAAGC
>Location:NODE_26968_length_1640_cov_67.407928	Coordinate:1363	Reads:1	Hits:1	Allocated_reads:1	Strand:-
GCAGTCTCTGGCTCAAATAACACAGAAGC
>Location:NODE_26968_length_1640_cov_67.407928	Coordinate:1363	Reads:1	Hits:1	Allocated_reads:1	Strand:-
GTGCAGTCTCTGGCTCAAATAACACAGAAGC
>Location:NODE_26968_length_1640_cov_67.407928	Coordinate:1363	Reads:9	Hits:1	Allocated_reads:9	Strand:-
TGCAGTCTCTGGCTCAAATAACACAGAAGC
>Location:NODE_26968_length_1640_cov_67.407928	Coordinate:1365	Reads:1	Hits:1	Allocated_reads:1	Strand:-
GTGCAGTCTCTGGCTCAAATAACACAGAA
>Location:NODE_26968_length_1640_cov_67.407928	Coordinate:1369	Reads:1	Hits:1	Allocated_reads:1	Strand:-
CACAAGTGCAGTCTCTGGCTCAAATAACAC
>Location:NODE_26968_length_1640_cov_67.407928	Coordinate:1371	Reads:1	Hits:1	Allocated_reads:1	Strand:-
CACAAGTGCAGTCTCTGGCTCAAATAAC
>Location:NODE_26968_length_1640_cov_67.407928	Coordinate:1373	Reads:1	Hits:1	Allocated_reads:1	Strand:-
CCACAAGTGCAGTCTCTGGCTCAAATA
>Location:NODE_26968_length_1640_cov_67.407928	Coordinate:1373	Reads:1	Hits:1	Allocated_reads:1	Strand:-
TCCACAAGTGCAGTCTCTGGCTCAAATA
>Location:NODE_26968_length_1640_cov_67.407928	Coordinate:1374	Reads:1	Hits:1	Allocated_reads:1	Strand:-
CCACAAGTGCAGTCTCTGGCTCAAAT
>Location:NODE_26968_length_1640_cov_67.407928	Coordinate:1376	Reads:1	Hits:4	Allocated_reads:0.25	Strand:+
TTGAGCCAGAGACTGCACTTGTGG
>Location:NODE_26968_length_1640_cov_67.407928	Coordinate:1376	Reads:1	Hits:4	Allocated_reads:0.25	Strand:+
TTGAGCCAGAGACTGCACTTGTGT
>Location:NODE_26968_length_1640_cov_67.407928	Coordinate:1377	Reads:1	Hits:3	Allocated_reads:0.333333333333333	Strand:-
ATCCACAAGTGCAGTCTCTGGCTTT
>Location:NODE_26968_length_1640_cov_67.407928	Coordinate:1377	Reads:1	Hits:3	Allocated_reads:0.333333333333333	Strand:-
GTTCATCCACAAGTGCAGTCTCTGGCTTT
>Location:NODE_26968_length_1640_cov_67.407928	Coordinate:1377	Reads:1	Hits:3	Allocated_reads:0.333333333333333	Strand:-
TCATCCACAAGTGCAGTCTCTGGCTTT
>Location:NODE_26968_length_1640_cov_67.407928	Coordinate:1378	Reads:1	Hits:3	Allocated_reads:0.333333333333333	Strand:-
TCATCCACAAGTGCAGTCTCTGGCTC
>Location:NODE_26968_length_1640_cov_67.407928	Coordinate:1379	Reads:1	Hits:3	Allocated_reads:0.333333333333333	Strand:-
ATTGTTCATCCACAAGTGCAGTCTCTGGCT
>Location:NODE_26968_length_1640_cov_67.407928	Coordinate:1379	Reads:2	Hits:3	Allocated_reads:0.666666666666667	Strand:-
CATCCACAAGTGCAGTCTCTGGCT
>Location:NODE_26968_length_1640_cov_67.407928	Coordinate:1379	Reads:3	Hits:3	Allocated_reads:1	Strand:-
TATTGTTCATCCACAAGTGCAGTCTCTGGCT
>Location:NODE_26968_length_1640_cov_67.407928	Coordinate:1379	Reads:1	Hits:3	Allocated_reads:0.333333333333333	Strand:-
TCATCCACAAGTGCAGTCTCTGGCA
>Location:NODE_26968_length_1640_cov_67.407928	Coordinate:1379	Reads:8	Hits:3	Allocated_reads:2.66666666666667	Strand:-
TCATCCACAAGTGCAGTCTCTGGCT
>Location:NODE_26968_length_1640_cov_67.407928	Coordinate:1379	Reads:7	Hits:3	Allocated_reads:2.33333333333333	Strand:-
TGTTCATCCACAAGTGCAGTCTCTGGCT
>Location:NODE_26968_length_1640_cov_67.407928	Coordinate:1379	Reads:4	Hits:3	Allocated_reads:1.33333333333333	Strand:-
TTCATCCACAAGTGCAGTCTCTGGCT
>Location:NODE_26968_length_1640_cov_67.407928	Coordinate:1379	Reads:10	Hits:3	Allocated_reads:3.33333333333333	Strand:-
TTGTTCATCCACAAGTGCAGTCTCTGGCT
>Location:NODE_26968_length_1640_cov_67.407928	Coordinate:1380	Reads:1	Hits:3	Allocated_reads:0.333333333333333	Strand:-
TATTGTTCATCCACAAGTGCAGTCTCTGGC
>Location:NODE_26968_length_1640_cov_67.407928	Coordinate:1380	Reads:1	Hits:3	Allocated_reads:0.333333333333333	Strand:-
TTGTTCATCCACAAGTGCAGGCTCTGGC
>Location:NODE_26968_length_1640_cov_67.407928	Coordinate:1382	Reads:1	Hits:3	Allocated_reads:0.333333333333333	Strand:+
CAGAGACTGCACTTGTGGATGAACAATAAAA
>Location:NODE_26968_length_1640_cov_67.407928	Coordinate:1383	Reads:2	Hits:3	Allocated_reads:0.666666666666667	Strand:+
AGAGACTGCACTTGTGGATGAACAAT
>Location:NODE_26968_length_1640_cov_67.407928	Coordinate:1383	Reads:2	Hits:3	Allocated_reads:0.666666666666667	Strand:+
AGAGACTGCACTTGTGGATGAACAATA
>Location:NODE_26968_length_1640_cov_67.407928	Coordinate:1383	Reads:1	Hits:3	Allocated_reads:0.333333333333333	Strand:+
AGAGACTGCACTTGTGGATGAACAATAAA
>Location:NODE_26968_length_1640_cov_67.407928	Coordinate:1383	Reads:8	Hits:3	Allocated_reads:2.66666666666667	Strand:-
TATTGTTCATCCACAAGTGCAGTCTCT
>Location:NODE_26968_length_1640_cov_67.407928	Coordinate:1383	Reads:1	Hits:3	Allocated_reads:0.333333333333333	Strand:-
TGTTCATCCACAAGTGCAGTCTCT
>Location:NODE_26968_length_1640_cov_67.407928	Coordinate:1383	Reads:2	Hits:3	Allocated_reads:0.666666666666667	Strand:-
TTATTGTTCATCCACAAGTGCAGTCTCT
>Location:NODE_26968_length_1640_cov_67.407928	Coordinate:1383	Reads:1	Hits:3	Allocated_reads:0.333333333333333	Strand:-
TTGTTCATCCACAAGTGCAGTCTCT
>Location:NODE_26968_length_1640_cov_67.407928	Coordinate:1383	Reads:1	Hits:3	Allocated_reads:0.333333333333333	Strand:-
TTTTATTGTTCATCCACAAGTGCAGTCTCT
>Location:NODE_26968_length_1640_cov_67.407928	Coordinate:1384	Reads:1	Hits:3	Allocated_reads:0.333333333333333	Strand:-
TTTTTATTGTTCATCCACAAGTGCAGTCTC
>Location:NODE_26968_length_1640_cov_67.407928	Coordinate:1385	Reads:1	Hits:3	Allocated_reads:0.333333333333333	Strand:+
AGACTGCACTTGTGGATGAACAATAAAAAC
>Location:NODE_26968_length_1640_cov_67.407928	Coordinate:1387	Reads:1	Hits:2	Allocated_reads:0.5	Strand:+
ACTGCACTTGTGGATGAACAATAAAACCATT
>Location:NODE_26968_length_1640_cov_67.407928	Coordinate:1387	Reads:6	Hits:2	Allocated_reads:3	Strand:+
ACTGCACTTGTGGATGAACAATAAAAACATT
>Location:NODE_26968_length_1640_cov_67.407928	Coordinate:1387	Reads:1	Hits:2	Allocated_reads:0.5	Strand:+
ACTGCACTTGTGGATGAACAATAAAAACATTTT
>Location:NODE_26968_length_1640_cov_67.407928	Coordinate:1387	Reads:1	Hits:3	Allocated_reads:0.333333333333333	Strand:-
TGTTTTTATTGTTCATCCACAAGTGCAGT
>Location:NODE_26968_length_1640_cov_67.407928	Coordinate:1388	Reads:1	Hits:3	Allocated_reads:0.333333333333333	Strand:+
CTGCACTTGTGGATGAACAATAAAAACA
>Location:NODE_26968_length_1640_cov_67.407928	Coordinate:1388	Reads:1	Hits:2	Allocated_reads:0.5	Strand:+
CTGCACTTGTGGATGAACAATAAAAACAT
>Location:NODE_26968_length_1640_cov_67.407928	Coordinate:1389	Reads:1	Hits:3	Allocated_reads:0.333333333333333	Strand:+
TGCACTTGTGGATGAACAATAAAAA
>Location:NODE_26968_length_1640_cov_67.407928	Coordinate:1389	Reads:2	Hits:3	Allocated_reads:0.666666666666667	Strand:+
TGCACTTGTGGATGAACAATAAAAC
>Location:NODE_26968_length_1640_cov_67.407928	Coordinate:1389	Reads:1	Hits:3	Allocated_reads:0.333333333333333	Strand:+
TGCACTTGTGGATGAACAATAAAAAT
>Location:NODE_26968_length_1640_cov_67.407928	Coordinate:1389	Reads:7	Hits:3	Allocated_reads:2.33333333333333	Strand:+
TGCACTTGTGGATGAACAATAAAAAC
>Location:NODE_26968_length_1640_cov_67.407928	Coordinate:1389	Reads:1	Hits:3	Allocated_reads:0.333333333333333	Strand:+
TGCACTTGTGGATGAACAATAAAAACA
>Location:NODE_26968_length_1640_cov_67.407928	Coordinate:1389	Reads:1	Hits:3	Allocated_reads:0.333333333333333	Strand:+
TGCACTTGTGGATGAACAATAAAACCA
>Location:NODE_26968_length_1640_cov_67.407928	Coordinate:1389	Reads:11	Hits:2	Allocated_reads:5.5	Strand:+
TGCACTTGTGGATGAACAATAAAAACAT
>Location:NODE_26968_length_1640_cov_67.407928	Coordinate:1389	Reads:12	Hits:2	Allocated_reads:6	Strand:+
TGCACTTGTGGATGAACAATAAAACCAT
>Location:NODE_26968_length_1640_cov_67.407928	Coordinate:1389	Reads:41	Hits:2	Allocated_reads:20.5	Strand:+
TGCACTTGTGGATGAACAATAAAAACATT
>Location:NODE_26968_length_1640_cov_67.407928	Coordinate:1389	Reads:3	Hits:2	Allocated_reads:1.5	Strand:+
TGCACTTGTGGATGAACAATAAAACCATTT
>Location:NODE_26968_length_1640_cov_67.407928	Coordinate:1389	Reads:33	Hits:2	Allocated_reads:16.5	Strand:+
TGCACTTGTGGATGAACAATAAAAACATTT
>Location:NODE_26968_length_1640_cov_67.407928	Coordinate:1390	Reads:4	Hits:3	Allocated_reads:1.33333333333333	Strand:+
GCACTTGTGGATGAACAATAAAAAC
>Location:NODE_26968_length_1640_cov_67.407928	Coordinate:1390	Reads:1	Hits:2	Allocated_reads:0.5	Strand:+
GCACTTGTGGATGAACAATAAAAACAT
>Location:NODE_26968_length_1640_cov_67.407928	Coordinate:1390	Reads:5	Hits:2	Allocated_reads:2.5	Strand:+
GCACTTGTGGATGAACAATAAAACCAT
>Location:NODE_26968_length_1640_cov_67.407928	Coordinate:1390	Reads:10	Hits:2	Allocated_reads:5	Strand:+
GCACTTGTGGATGAACAATAAAAACATT
>Location:NODE_26968_length_1640_cov_67.407928	Coordinate:1390	Reads:8	Hits:2	Allocated_reads:4	Strand:+
GCACTTGTGGATGAACAATAAAAACATTT
>Location:NODE_26968_length_1640_cov_67.407928	Coordinate:1391	Reads:7	Hits:3	Allocated_reads:2.33333333333333	Strand:+
CACTTGTGGATGAACAATAAAAACATT
>Location:NODE_26968_length_1640_cov_67.407928	Coordinate:1391	Reads:2	Hits:3	Allocated_reads:0.666666666666667	Strand:+
CACTTGTGGATGAACAATAAAAACATTT
>Location:NODE_26968_length_1640_cov_67.407928	Coordinate:1391	Reads:1	Hits:2	Allocated_reads:0.5	Strand:+
CACTTGTGGATGAACAATAAAAACATTTTAT
>Location:NODE_26968_length_1640_cov_67.407928	Coordinate:1392	Reads:1	Hits:2	Allocated_reads:0.5	Strand:-
TAAAATGTTTTTATTGTTCATCCACAAGT
>Location:NODE_26968_length_1640_cov_67.407928	Coordinate:1393	Reads:1	Hits:3	Allocated_reads:0.333333333333333	Strand:+
CTTGTGGATGAACAATAAAAACATTT
>Location:NODE_26968_length_1640_cov_67.407928	Coordinate:1393	Reads:1	Hits:2	Allocated_reads:0.5	Strand:+
CTTGTGGATGAACAATAAAAACATTTT
>Location:NODE_26968_length_1640_cov_67.407928	Coordinate:1393	Reads:3	Hits:2	Allocated_reads:1.5	Strand:+
CTTGTGGATGAACAATAAAAACATTTTAT
>Location:NODE_26968_length_1640_cov_67.407928	Coordinate:1394	Reads:1	Hits:2	Allocated_reads:0.5	Strand:+
TTGTGGATGAACAATAAAAACATTTT
>Location:NODE_26968_length_1640_cov_67.407928	Coordinate:1394	Reads:1	Hits:2	Allocated_reads:0.5	Strand:+
TTGTGGATGAACAATAAAAACATTTTATAT
>Location:NODE_26968_length_1640_cov_67.407928	Coordinate:1395	Reads:4	Hits:2	Allocated_reads:2	Strand:+
TGTGGATGAACAATAAAAACATTTTAT
>Location:NODE_26968_length_1640_cov_67.407928	Coordinate:1395	Reads:1	Hits:2	Allocated_reads:0.5	Strand:+
TGTGGATGAACAATAAAAACATTTTATAT
>Location:NODE_26968_length_1640_cov_67.407928	Coordinate:1395	Reads:1	Hits:2	Allocated_reads:0.5	Strand:+
TGTGGATGAACAATAAAAACATTTTATATT
>Location:NODE_26968_length_1640_cov_67.407928	Coordinate:1396	Reads:2	Hits:2	Allocated_reads:1	Strand:+
GTGGATGAACAATAAAAACATTTTATATT
>Location:NODE_26968_length_1640_cov_67.407928	Coordinate:1397	Reads:2	Hits:2	Allocated_reads:1	Strand:+
TGGATGAACAATAAAAACATTTTATAT
>Location:NODE_26968_length_1640_cov_67.407928	Coordinate:1397	Reads:1	Hits:2	Allocated_reads:0.5	Strand:+
TGGATGAACAATAAAAACATTTTATATT
>Location:NODE_26968_length_1640_cov_67.407928	Coordinate:1397	Reads:3	Hits:2	Allocated_reads:1.5	Strand:+
TGGATGAACAATAAAAACATTTTATATTTAT
>Location:NODE_26968_length_1640_cov_67.407928	Coordinate:1399	Reads:1	Hits:2	Allocated_reads:0.5	Strand:+
GATGAACAATAAAAACATTTTATAT
>Location:NODE_26968_length_1640_cov_67.407928	Coordinate:1419	Reads:2	Hits:1	Allocated_reads:2	Strand:-
AGTTACATTACTGATATAATAAATATA
>Location:NODE_26968_length_1640_cov_67.407928	Coordinate:1421	Reads:1	Hits:1	Allocated_reads:1	Strand:-
TGCAAGTTACATTACTGATATAATAAATA
>Location:NODE_26968_length_1640_cov_67.407928	Coordinate:1443	Reads:2	Hits:1	Allocated_reads:2	Strand:-
TAAGCTTCTCATAACTTTGTATTGCAAGT
>Location:NODE_26968_length_1640_cov_67.407928	Coordinate:1443	Reads:1	Hits:1	Allocated_reads:1	Strand:-
TTAAGCTTCTCATAACTTTGTATTGCAAGT
>Location:NODE_26968_length_1640_cov_67.407928	Coordinate:1447	Reads:1	Hits:2	Allocated_reads:0.5	Strand:-
TAAGCTTCTCATAACTTTGTATTGC
>Location:NODE_26968_length_1640_cov_67.407928	Coordinate:1455	Reads:1	Hits:2	Allocated_reads:0.5	Strand:-
TGAAACTAAGTTTAAGCTTCTCATAACTT
>Location:NODE_26968_length_1640_cov_67.407928	Coordinate:1456	Reads:1	Hits:2	Allocated_reads:0.5	Strand:-
AAACTAAGTTTAAGCTTCTCATAACT
>Location:NODE_26968_length_1640_cov_67.407928	Coordinate:1456	Reads:2	Hits:2	Allocated_reads:1	Strand:-
CTGAAACTAAGTTTAAGCTTCTCATAACT
>Location:NODE_26968_length_1640_cov_67.407928	Coordinate:1456	Reads:3	Hits:2	Allocated_reads:1.5	Strand:-
TCTGAAACTAAGTTTAAGCTTCTCATAACT
>Location:NODE_26968_length_1640_cov_67.407928	Coordinate:1456	Reads:5	Hits:1	Allocated_reads:5	Strand:-
TTCTGAAACTAAGTTTAAGCTTCTCATAACT
>Location:NODE_26968_length_1640_cov_67.407928	Coordinate:1463	Reads:1	Hits:1	Allocated_reads:1	Strand:-
TATTCTGAAACTAAGTTTAAGCTTCT
>Location:NODE_26968_length_1640_cov_67.407928	Coordinate:1464	Reads:1	Hits:4	Allocated_reads:0.25	Strand:-
ATTATTCTGAAACTAAGTTTAAGCTTC
>Location:NODE_26968_length_1640_cov_67.407928	Coordinate:1466	Reads:1	Hits:4	Allocated_reads:0.25	Strand:-
ATTATTCTGAAACTAAGTTTAAGCT
>Location:NODE_26968_length_1640_cov_67.407928	Coordinate:1466	Reads:1	Hits:2	Allocated_reads:0.5	Strand:-
ATTTAATTATTCTGAAACTAAGTTTAAGCT
>Location:NODE_26968_length_1640_cov_67.407928	Coordinate:1466	Reads:1	Hits:2	Allocated_reads:0.5	Strand:-
GATTTAATTATTCTGAAACTAAGTTTAAGCT
>Location:NODE_26968_length_1640_cov_67.407928	Coordinate:1466	Reads:3	Hits:2	Allocated_reads:1.5	Strand:-
TAATTATTCTGAAACTAAGTTTAAGCT
>Location:NODE_26968_length_1640_cov_67.407928	Coordinate:1466	Reads:3	Hits:2	Allocated_reads:1.5	Strand:-
TTAATTATTCTGAAACTAAGTTTAAGCT
>Location:NODE_26968_length_1640_cov_67.407928	Coordinate:1466	Reads:2	Hits:2	Allocated_reads:1	Strand:-
TTTAATTATTCTGAAACTAAGTTTAAGCT
>Location:NODE_26968_length_1640_cov_67.407928	Coordinate:1468	Reads:1	Hits:2	Allocated_reads:0.5	Strand:+
CTTAAACTTAGTTTCAGAATAATTAAATC
>Location:NODE_26968_length_1640_cov_67.407928	Coordinate:1469	Reads:1	Hits:2	Allocated_reads:0.5	Strand:+
TTAAACTTAGTTTCAGAATAATTAAATCT
>Location:NODE_26968_length_1640_cov_67.407928	Coordinate:1477	Reads:1	Hits:4	Allocated_reads:0.25	Strand:-
CAAAGTCTCAGATTTAATTATTCTGAAACT
>Location:NODE_26968_length_1640_cov_67.407928	Coordinate:1478	Reads:1	Hits:4	Allocated_reads:0.25	Strand:-
ACAAAGTCTCAGATTTAATTATTCTGAAAC
>Location:NODE_26968_length_1640_cov_67.407928	Coordinate:1478	Reads:5	Hits:4	Allocated_reads:1.25	Strand:-
CAAAGTCTCAGATTTAATTATTCTGAAAC
>Location:NODE_26968_length_1640_cov_67.407928	Coordinate:1479	Reads:1	Hits:8	Allocated_reads:0.125	Strand:-
CAAAGTCTCAGATTTAATTATTCTGAAA
>Location:NODE_26968_length_1640_cov_67.407928	Coordinate:1482	Reads:2	Hits:8	Allocated_reads:0.25	Strand:-
CAAAGTCTCAGATTTAATTATTCTG
>Location:NODE_26968_length_1640_cov_67.407928	Coordinate:1483	Reads:1	Hits:8	Allocated_reads:0.125	Strand:+
AGAATAATTAAATCTGAGACTTTGTTT
>Location:NODE_26968_length_1640_cov_67.407928	Coordinate:1483	Reads:10	Hits:8	Allocated_reads:1.25	Strand:-
CAAAGTCTCAGATTTAATTATTCT
>Location:NODE_26968_length_1640_cov_67.407928	Coordinate:1483	Reads:1	Hits:2	Allocated_reads:0.5	Strand:-
TAAAACAAAGTCTCAGATTTAATTATTCT
>Location:NODE_26968_length_1640_cov_67.407928	Coordinate:1484	Reads:1	Hits:12	Allocated_reads:0.0833333333333333	Strand:-
AAACAAAGTCTCAGATTTAATTATTC
>Location:NODE_26968_length_1640_cov_67.407928	Coordinate:1484	Reads:1	Hits:12	Allocated_reads:0.0833333333333333	Strand:-
AACAAAGTCTCAGATTTAATTATTC
>Location:NODE_26968_length_1640_cov_67.407928	Coordinate:1484	Reads:1	Hits:12	Allocated_reads:0.0833333333333333	Strand:-
ACAAAGTCTCAGATTTAATTATTC
>Location:NODE_26968_length_1640_cov_67.407928	Coordinate:1484	Reads:1	Hits:12	Allocated_reads:0.0833333333333333	Strand:+
GAATAATTAAATCTGAGACTTTGTTT
>Location:NODE_26968_length_1640_cov_67.407928	Coordinate:1484	Reads:1	Hits:4	Allocated_reads:0.25	Strand:-
TAAAACAAAGTCTCAGATTTAATTATTC
>Location:NODE_26968_length_1640_cov_67.407928	Coordinate:1488	Reads:1	Hits:1	Allocated_reads:1	Strand:+
AATTAAATCTGAGACTTTGTTTTATTGTAAGG
>Location:NODE_26968_length_1640_cov_67.407928	Coordinate:1490	Reads:1	Hits:1	Allocated_reads:1	Strand:+
TTAAATCTGAGACTTTGTTTTATTGTAAGGT
>Location:NODE_26968_length_1640_cov_67.407928	Coordinate:1495	Reads:1	Hits:1	Allocated_reads:1	Strand:+
TCTGAGACTTTGTTTTATTGTAAGG
>Location:NODE_26968_length_1640_cov_67.407928	Coordinate:1495	Reads:1	Hits:1	Allocated_reads:1	Strand:+
TCTGAGACTTTGTTTTATTGTAAGGT
>Location:NODE_26968_length_1640_cov_67.407928	Coordinate:1515	Reads:1	Hits:1	Allocated_reads:1	Strand:-
CACACAATCAAAAACTTTATTAACCTTA
>Location:NODE_26968_length_1640_cov_67.407928	Coordinate:1517	Reads:4	Hits:1	Allocated_reads:4	Strand:-
TGTCACACAATCAAAAACTTTATTAACCT
>Location:NODE_26968_length_1640_cov_67.407928	Coordinate:1517	Reads:7	Hits:1	Allocated_reads:7	Strand:-
TTGTCACACAATCAAAAACTTTATTAACCT
>Location:NODE_26968_length_1640_cov_67.407928	Coordinate:1517	Reads:1	Hits:1	Allocated_reads:1	Strand:-
TTTGTCACACAATCAAAAACTTTATTAACCT
>Location:NODE_26968_length_1640_cov_67.407928	Coordinate:1518	Reads:1	Hits:1	Allocated_reads:1	Strand:-
TTGTCACACAATCAAAAACTTTATTAACC
>Location:NODE_26968_length_1640_cov_67.407928	Coordinate:1523	Reads:2	Hits:1	Allocated_reads:2	Strand:-
TTATTTGTCACACAATCAAAAACTTTAT
>Location:NODE_26968_length_1640_cov_67.407928	Coordinate:1527	Reads:1	Hits:1	Allocated_reads:1	Strand:-
TTTTATTTGTCACACAATCAAAAACT
>Location:NODE_26968_length_1640_cov_67.407928	Coordinate:1527	Reads:1	Hits:1	Allocated_reads:1	Strand:-
TTTTTATTTGTCACACAATCAAAAACT
>Location:NODE_26968_length_1640_cov_67.407928	Coordinate:1534	Reads:1	Hits:1	Allocated_reads:1	Strand:+
GATTGTGTGACAAATAAAAATATGAACT
>Location:NODE_26968_length_1640_cov_67.407928	Coordinate:1536	Reads:1	Hits:1	Allocated_reads:1	Strand:+
TTGTGTGACAAATAAAAATATGAAC
>Location:NODE_26968_length_1640_cov_67.407928	Coordinate:1537	Reads:6	Hits:1	Allocated_reads:6	Strand:+
TGTGTGACAAATAAAAATATGAACTTTAATT
>Location:NODE_26968_length_1640_cov_67.407928	Coordinate:1537	Reads:1	Hits:1	Allocated_reads:1	Strand:+
TGTGTGACAAATAAAAATATGAACTTTAATTT
>Location:NODE_26968_length_1640_cov_67.407928	Coordinate:1538	Reads:1	Hits:1	Allocated_reads:1	Strand:+
GTGTGACAAATAAAAATATGAACTTTAATT
>Location:NODE_26968_length_1640_cov_67.407928	Coordinate:1540	Reads:4	Hits:1	Allocated_reads:4	Strand:+
GTGACAAATAAAAATATGAACTTTAATT
>Location:NODE_26968_length_1640_cov_67.407928	Coordinate:1541	Reads:2	Hits:1	Allocated_reads:2	Strand:+
TGACAAATAAAAATATGAACTTTAATT
>Location:NODE_26968_length_1640_cov_67.407928	Coordinate:1571	Reads:1	Hits:1	Allocated_reads:1	Strand:-
CCCGGTGTTATTTAATAATAGTTAAATATTTT
>Location:NODE_26968_length_1640_cov_67.407928	Coordinate:1573	Reads:2	Hits:1	Allocated_reads:2	Strand:-
CCCGGTGTTATTTAATAATAGTTAAATATT
>Location:NODE_26968_length_1640_cov_67.407928	Coordinate:1575	Reads:5	Hits:1	Allocated_reads:5	Strand:-
CCCGGTGTTATTTAATAATAGTTAAATA
>Location:NODE_26968_length_1640_cov_67.407928	Coordinate:1575	Reads:5	Hits:1	Allocated_reads:5	Strand:-
TACCCGGTGTTATTTAATAATAGTTAAATA
>Location:NODE_26968_length_1640_cov_67.407928	Coordinate:1577	Reads:3	Hits:1	Allocated_reads:3	Strand:-
CCCGGTGTTATTTAATAATAGTTAAA
>Location:NODE_26968_length_1640_cov_67.407928	Coordinate:1577	Reads:1	Hits:1	Allocated_reads:1	Strand:-
CGGTGTTATTTAATAATAGTTAAA
>Location:NODE_26968_length_1640_cov_67.407928	Coordinate:1577	Reads:1	Hits:1	Allocated_reads:1	Strand:-
TACCCGGTGTTATTTAATAATAGTTAAT
>Location:NODE_26968_length_1640_cov_67.407928	Coordinate:1577	Reads:6	Hits:1	Allocated_reads:6	Strand:-
TACCCGGTGTTATTTAATAATAGTTAAA
>Location:NODE_26968_length_1640_cov_67.407928	Coordinate:1577	Reads:2	Hits:1	Allocated_reads:2	Strand:-
TGTACCCGGTGTTATTTAATAATAGTTAAA
>Location:NODE_26968_length_1640_cov_67.407928	Coordinate:1578	Reads:1	Hits:1	Allocated_reads:1	Strand:-
TACCCGGTGTTATTTAATAATAGTTAA
>Location:NODE_26968_length_1640_cov_67.407928	Coordinate:1579	Reads:1	Hits:1	Allocated_reads:1	Strand:-
TACCCGGTGTTATTTAATAATAGTTA
>Location:NODE_26968_length_1640_cov_67.407928	Coordinate:1580	Reads:1	Hits:1	Allocated_reads:1	Strand:-
ATTGTACCCGGTGTTATTTAATAATAGTT
>Location:NODE_26968_length_1640_cov_67.407928	Coordinate:1581	Reads:1	Hits:1	Allocated_reads:1	Strand:-
ATATTGTACCCGGTGTTATTTAATAATAGT
>Location:NODE_26968_length_1640_cov_67.407928	Coordinate:1581	Reads:1	Hits:1	Allocated_reads:1	Strand:-
TATTGTACCCGGTGTTATTTAATAATAGT
>Location:NODE_26968_length_1640_cov_67.407928	Coordinate:1581	Reads:2	Hits:1	Allocated_reads:2	Strand:-
TTGTACCCGGTGTTATTTAATAATAGT
>Location:NODE_26968_length_1640_cov_67.407928	Coordinate:1584	Reads:2	Hits:1	Allocated_reads:2	Strand:-
CAATATTGTACCCGGTGTTATTTAATAAT
>Location:NODE_26968_length_1640_cov_67.407928	Coordinate:1585	Reads:1	Hits:1	Allocated_reads:1	Strand:-
CAATATTGTACCCGGTGTTATTTAATAA
>Location:NODE_26968_length_1640_cov_67.407928	Coordinate:1585	Reads:1	Hits:1	Allocated_reads:1	Strand:-
TATTGTACCCGGTGTTATTTAATAA
>Location:NODE_26968_length_1640_cov_67.407928	Coordinate:1586	Reads:1	Hits:1	Allocated_reads:1	Strand:-
TACCAATATTGTACCCGGTGTTATTTAATA
>Location:NODE_26968_length_1640_cov_67.407928	Coordinate:1595	Reads:1	Hits:2	Allocated_reads:0.5	Strand:-
ACACATATTACCAATATTGTACCCGGTGT
>Location:NODE_26968_length_1640_cov_67.407928	Coordinate:1596	Reads:1	Hits:2	Allocated_reads:0.5	Strand:-
ACACACATATTACCAATATTGTACCCGGTT
>Location:NODE_26968_length_1640_cov_67.407928	Coordinate:1598	Reads:1	Hits:2	Allocated_reads:0.5	Strand:-
CACACATATTACCAATATTGTACCCGG
>Location:NODE_26968_length_1640_cov_67.407928	Coordinate:1598	Reads:1	Hits:2	Allocated_reads:0.5	Strand:+
CCGGGTACAATATTGGTAATATGTGT
>Location:NODE_26968_length_1640_cov_67.407928	Coordinate:1605	Reads:8	Hits:3	Allocated_reads:2.66666666666667	Strand:-
CTGAACAACACACATATTACCAATATTG
>Location:NODE_26968_length_1640_cov_67.407928	Coordinate:1605	Reads:1	Hits:3	Allocated_reads:0.333333333333333	Strand:-
TGAACAACACACATATTACCAATATTG
>Location:NODE_26968_length_1640_cov_67.407928	Coordinate:1605	Reads:2	Hits:3	Allocated_reads:0.666666666666667	Strand:-
TGCTGAACAACACACATATTACCAATATTG
>Location:NODE_26968_length_1640_cov_67.407928	Coordinate:1606	Reads:1	Hits:3	Allocated_reads:0.333333333333333	Strand:+
AATATTGGTAATATGTGTGTTGTTCAGC
>Location:NODE_26968_length_1640_cov_67.407928	Coordinate:1606	Reads:1	Hits:3	Allocated_reads:0.333333333333333	Strand:+
AATATTGGTAATATGTGTGTTGTTCAGCA
>Location:NODE_26968_length_1640_cov_67.407928	Coordinate:1607	Reads:1	Hits:3	Allocated_reads:0.333333333333333	Strand:+
ATATTGGTAATATGTGTGTTGTTCAG
>Location:NODE_26968_length_1640_cov_67.407928	Coordinate:1608	Reads:3	Hits:3	Allocated_reads:1	Strand:+
TATTGGTAATATGTGTGTTGTTCAGC
>Location:NODE_26968_length_1640_cov_67.407928	Coordinate:1608	Reads:4	Hits:3	Allocated_reads:1.33333333333333	Strand:+
TATTGGTAATATGTGTGTTGTTCAGCA
>Location:NODE_26968_length_1640_cov_67.407928	Coordinate:1608	Reads:1	Hits:3	Allocated_reads:0.333333333333333	Strand:+
TATTGGTAATATGTGTGTTGTTCAGCAGT
>Location:NODE_26968_length_1640_cov_67.407928	Coordinate:1609	Reads:2	Hits:3	Allocated_reads:0.666666666666667	Strand:+
ATTGGTAATATGTGTGTTGTTCAG
>Location:NODE_26968_length_1640_cov_67.407928	Coordinate:1609	Reads:6	Hits:3	Allocated_reads:2	Strand:+
ATTGGTAATATGTGTGTTGTTCAGC
>Location:NODE_26968_length_1640_cov_67.407928	Coordinate:1609	Reads:4	Hits:3	Allocated_reads:1.33333333333333	Strand:+
ATTGGTAATATGTGTGTTGTTCAGCA
>Location:NODE_26968_length_1640_cov_67.407928	Coordinate:1609	Reads:1	Hits:3	Allocated_reads:0.333333333333333	Strand:+
ATTGGTAATATGTGTGTTGTTCAGCAGAAC
>Location:NODE_26968_length_1640_cov_67.407928	Coordinate:1609	Reads:1	Hits:2	Allocated_reads:0.5	Strand:+
ATTGGTAATATGTGTGTTGTTCAGCAGAACAGTG
>Location:NODE_26968_length_1640_cov_67.407928	Coordinate:1609	Reads:1	Hits:3	Allocated_reads:0.333333333333333	Strand:-
TCTGCTGAACAACACACATATTACCAAT
>Location:NODE_26968_length_1640_cov_67.407928	Coordinate:1610	Reads:2	Hits:3	Allocated_reads:0.666666666666667	Strand:+
TTGGTAATATGTGTGTTGTTCAGCA
>Location:NODE_26968_length_1640_cov_67.407928	Coordinate:1611	Reads:2	Hits:3	Allocated_reads:0.666666666666667	Strand:+
TGGTAATATGTGTGTTGTTCAGCA
>Location:NODE_26968_length_1640_cov_67.407928	Coordinate:1611	Reads:1	Hits:3	Allocated_reads:0.333333333333333	Strand:+
TGGTAATATGTGTGTTGTTCAGCAGT
>Location:NODE_26968_length_1640_cov_67.407928	Coordinate:1612	Reads:1	Hits:2	Allocated_reads:0.5	Strand:-
ACTGTTCTGCTGAACAACACACATATTACC
>Location:NODE_26968_length_1640_cov_67.407928	Coordinate:1616	Reads:1	Hits:4	Allocated_reads:0.25	Strand:+
ATATGTGTGTTGTTCAGCAGAACTG
>Location:NODE_26968_length_1640_cov_67.407928	Coordinate:1619	Reads:2	Hits:1	Allocated_reads:2	Strand:-
TGGTCACTGTTCTGCTGAACAACACACA
>Location:NODE_26968_length_1640_cov_67.407928	Coordinate:1621	Reads:1	Hits:1	Allocated_reads:1	Strand:+
TGTGTTGTTCAGCAGAACAGTGACCAGTA
>Location:NODE_26968_length_1640_cov_67.407928	Coordinate:1622	Reads:1	Hits:1	Allocated_reads:1	Strand:-
ACATACTGGTCACTGTTCTGCTGAACAACAC
>Location:NODE_26968_length_1640_cov_67.407928	Coordinate:1623	Reads:8	Hits:1	Allocated_reads:8	Strand:-
ACATACTGGTCACTGTTCTGCTGAACAACA
>Location:NODE_26968_length_1640_cov_67.407928	Coordinate:1623	Reads:2	Hits:1	Allocated_reads:2	Strand:-
CATACTGGTCACTGTTCTGCTGAACAACA
>Location:NODE_26968_length_1640_cov_67.407928	Coordinate:1624	Reads:4	Hits:1	Allocated_reads:4	Strand:-
ACATACTGGTCACTGTTCTGCTGAACAAC
>Location:NODE_26968_length_1640_cov_67.407928	Coordinate:1624	Reads:1	Hits:1	Allocated_reads:1	Strand:-
ATACTGGTCACTGTTCTGCTGAACAAC
>Location:NODE_26968_length_1640_cov_67.407928	Coordinate:1625	Reads:11	Hits:1	Allocated_reads:11	Strand:-
ACATACTGGTCACTGTTCTGCTGAACAA
>Location:NODE_26968_length_1640_cov_67.407928	Coordinate:1626	Reads:1	Hits:1	Allocated_reads:1	Strand:-
ACATACTGGTCACTGTTCTGCTGAACG
>Location:NODE_26968_length_1640_cov_67.407928	Coordinate:1626	Reads:1	Hits:1	Allocated_reads:1	Strand:-
ACATACTGGTCACTGTTCTGCTGAACT
>Location:NODE_26968_length_1640_cov_67.407928	Coordinate:1626	Reads:44	Hits:1	Allocated_reads:44	Strand:-
ACATACTGGTCACTGTTCTGCTGAACA
>Location:NODE_26968_length_1640_cov_67.407928	Coordinate:1626	Reads:1	Hits:1	Allocated_reads:1	Strand:-
CATACTGGTCACTGTTCTGCTGAACA
>Location:NODE_26968_length_1640_cov_67.407928	Coordinate:1626	Reads:2	Hits:1	Allocated_reads:2	Strand:-
TACTGGTCACTGTTCTGCTGAACA
>Location:NODE_26968_length_1640_cov_67.407928	Coordinate:1627	Reads:1	Hits:1	Allocated_reads:1	Strand:-
ACATACTGGTCACTGTTCTGCTGAAT
>Location:NODE_26968_length_1640_cov_67.407928	Coordinate:1627	Reads:1	Hits:1	Allocated_reads:1	Strand:-
ACATACTGGTCACTGTTCTGCTGTTT
>Location:NODE_26968_length_1640_cov_67.407928	Coordinate:1627	Reads:15	Hits:1	Allocated_reads:15	Strand:-
ACATACTGGTCACTGTTCTGCTGAAC
>Location:NODE_26968_length_1640_cov_67.407928	Coordinate:1628	Reads:1	Hits:1	Allocated_reads:1	Strand:-
ACATACTGGTCACTGTTCTGCTGTA
>Location:NODE_26968_length_1640_cov_67.407928	Coordinate:1628	Reads:4	Hits:1	Allocated_reads:4	Strand:-
ACATACTGGTCACTGTTCTGCTGAA
>Location:NODE_26968_length_1640_cov_67.407928	Coordinate:1629	Reads:26	Hits:1	Allocated_reads:26	Strand:-
ACATACTGGTCACTGTTCTGCTGA
>Location:NODE_26968_length_1640_cov_67.407928	Coordinate:1629	Reads:9	Hits:1	Allocated_reads:9	Strand:-
ACATACTGGTCACTGTTCTGCTGT
>Location:NODE_26968_length_1640_cov_67.407928	Coordinate:1630	Reads:1	Hits:1	Allocated_reads:1	Strand:-
CAACATACTGGTCACTGTTCTGCTG
>Location:NODE_26968_length_1640_cov_67.407928	Coordinate:1631	Reads:2	Hits:1	Allocated_reads:2	Strand:-
AGCCAACATACTGGTCACTGTTCTGCT
>Location:NODE_26968_length_1640_cov_67.407928	Coordinate:1631	Reads:3	Hits:1	Allocated_reads:3	Strand:-
CAACATACTGGTCACTGTTCTGCT
>Location:NODE_26968_length_1640_cov_67.407928	Coordinate:1631	Reads:1	Hits:1	Allocated_reads:1	Strand:-
TATCAGCCAACATACTGGTCACTGTTCTGCT
>Location:NODE_26968_length_1640_cov_67.407928	Coordinate:1631	Reads:3	Hits:1	Allocated_reads:3	Strand:-
TCAGCCAACATACTGGTCACTGTTCTGCT
>Location:NODE_26968_length_1640_cov_67.407928	Coordinate:1632	Reads:1	Hits:1	Allocated_reads:1	Strand:-
AGCCAACATACTGGTCACTGTTCTGC
>Location:NODE_26968_length_1640_cov_67.407928	Coordinate:1632	Reads:3	Hits:1	Allocated_reads:3	Strand:-
TATCAGCCAACATACTGGTCACTGTTCTGC
>Location:NODE_26968_length_1640_cov_67.407928	Coordinate:1632	Reads:1	Hits:1	Allocated_reads:1	Strand:-
TCAGCCAACATACTGGTCACTGTTCTGC
>Location:NODE_26968_length_1640_cov_67.407928	Coordinate:1632	Reads:1	Hits:1	Allocated_reads:1	Strand:-
TCAGCCAACATACTGGTCACTGTTCTGT
>Location:NODE_26968_length_1640_cov_67.407928	Coordinate:1633	Reads:1	Hits:1	Allocated_reads:1	Strand:+
CAGAACAGTGACCAGTATGTTGGC
>Location:NODE_26968_length_1640_cov_67.407928	Coordinate:1634	Reads:1	Hits:1	Allocated_reads:1	Strand:-
TCAGCCAACATACTGGTCACTGTTCT
>Location:NODE_26968_length_1640_cov_67.407928	Coordinate:1636	Reads:1	Hits:1	Allocated_reads:1	Strand:-
TATATCAGCCAACATACTGGTCACTGTT
>Location:NODE_26968_length_1640_cov_67.407928	Coordinate:1638	Reads:2	Hits:1	Allocated_reads:2	Strand:+
CAGTGACCAGTATGTTGGCTGATATAC
>Location:NODE_26968_length_1640_cov_67.407928	Coordinate:1641	Reads:2	Hits:3	Allocated_reads:0.666666666666667	Strand:+
TGACCAGTATGTTGGCTGATATAC
>Location:NODE_26968_length_1640_cov_67.407928	Coordinate:1648	Reads:1	Hits:3	Allocated_reads:0.333333333333333	Strand:+
TATGTTGGCTGATATACTTTATTTATATTT
>Location:NODE_26968_length_1640_cov_67.407928	Coordinate:1652	Reads:1	Hits:3	Allocated_reads:0.333333333333333	Strand:+
TTGGCTGATATACTTTATTTATAT
>Location:NODE_26968_length_1640_cov_67.407928	Coordinate:1671	Reads:1	Hits:3	Allocated_reads:0.333333333333333	Strand:-
AATCAGCCAAACTTTTATTTTAAAATATA
>Location:NODE_26968_length_1640_cov_67.407928	Coordinate:1671	Reads:1	Hits:3	Allocated_reads:0.333333333333333	Strand:+
TATATTTTAAAATAAAAGTTTGGCTGATT
>Location:NODE_26968_length_1640_cov_67.407928	Coordinate:1673	Reads:1	Hits:3	Allocated_reads:0.333333333333333	Strand:+
TATTTTAAAATAAAAGTTTGGCTGATTT
