# Supplementary material for: First characterization of PIWI-interacting RNA clusters in a cichlid fish with a B chromosome
Source: BMC Biol. 2022 Sep 21;20:204. doi: 10.1186/s12915-022-01403-2 (PMC9490952; doi:10.1186/s12915-022-01403-2)
Supplement: Supplementary file 1 — Additional file 1. Zipped folder with fasta and interactive html piRNA cluster information for the A. latifasciata genome. The nomenclature is as follows: number-pirna-cluster_sex_B-presence (f, female; m, male; 0b, without B chromosome; 1b, with B chromosome). [file 12915_2022_1403_MOESM1_ESM.zip › 104_m1b.fasta]

>Location:NODE_271279_length_1703_cov_19.421610	Coordinate:1	Reads:1	Hits:124	Allocated_reads:0.00806451612903226	Strand:+
ATTTCTGTGGCTGCAATATGACGAGCTA
>Location:NODE_271279_length_1703_cov_19.421610	Coordinate:2	Reads:2	Hits:126	Allocated_reads:0.0158730158730159	Strand:-
TAGCTCGTCATATTGCAGCCACAGAAA
>Location:NODE_271279_length_1703_cov_19.421610	Coordinate:2	Reads:2	Hits:131	Allocated_reads:0.0152671755725191	Strand:+
TTTCTGTGGCTGCAATATGACGAG
>Location:NODE_271279_length_1703_cov_19.421610	Coordinate:2	Reads:2	Hits:129	Allocated_reads:0.0155038759689922	Strand:+
TTTCTGTGGCTGCAATATGACGAGC
>Location:NODE_271279_length_1703_cov_19.421610	Coordinate:2	Reads:2	Hits:128	Allocated_reads:0.015625	Strand:+
TTTCTGTGGCTGCAATATGACGAGCT
>Location:NODE_271279_length_1703_cov_19.421610	Coordinate:2	Reads:1	Hits:126	Allocated_reads:0.00793650793650794	Strand:+
TTTCTGTGGCTGCAATATGACGAGCTA
>Location:NODE_271279_length_1703_cov_19.421610	Coordinate:3	Reads:1	Hits:133	Allocated_reads:0.0075187969924812	Strand:+
TTCTGTGGCTGCAATATGACGAGCT
>Location:NODE_271279_length_1703_cov_19.421610	Coordinate:6	Reads:1	Hits:63	Allocated_reads:0.0158730158730159	Strand:+
TGTGGCTGCAATATGACGAGCTAAATAACCAGGGC
>Location:NODE_271279_length_1703_cov_19.421610	Coordinate:6	Reads:1	Hits:124	Allocated_reads:0.00806451612903226	Strand:-
TTTAGCTCGTCATATTGCAGCCACA
>Location:NODE_271279_length_1703_cov_19.421610	Coordinate:8	Reads:1	Hits:104	Allocated_reads:0.00961538461538462	Strand:-
TATTTAGCTCGTCATATTGCAGCCG
>Location:NODE_271279_length_1703_cov_19.421610	Coordinate:8	Reads:1	Hits:64	Allocated_reads:0.015625	Strand:+
TGGCTGCAATATGACGAGCTAAATAACCAGGGC
>Location:NODE_271279_length_1703_cov_19.421610	Coordinate:9	Reads:2	Hits:103	Allocated_reads:0.0194174757281553	Strand:-
TATTTAGCTCGTCATATTGCAGCC
>Location:NODE_271279_length_1703_cov_19.421610	Coordinate:9	Reads:1	Hits:85	Allocated_reads:0.0117647058823529	Strand:-
TTATTTAGCTCGTCATATTGCAGCC
>Location:NODE_271279_length_1703_cov_19.421610	Coordinate:10	Reads:1	Hits:88	Allocated_reads:0.0113636363636364	Strand:-
TTATTTAGCTCGTCATATTGCAGC
>Location:NODE_271279_length_1703_cov_19.421610	Coordinate:11	Reads:1	Hits:82	Allocated_reads:0.0121951219512195	Strand:-
TGGTTATTTAGCTCGTCATATTGCAG
>Location:NODE_271279_length_1703_cov_19.421610	Coordinate:12	Reads:1	Hits:69	Allocated_reads:0.0144927536231884	Strand:+
TGCAATATGACGAGCTAAATAACCAGGGCT
>Location:NODE_271279_length_1703_cov_19.421610	Coordinate:15	Reads:1	Hits:75	Allocated_reads:0.0133333333333333	Strand:-
GCCCTGGTTATTTAGCTCGTCATATT
>Location:NODE_271279_length_1703_cov_19.421610	Coordinate:17	Reads:1	Hits:106	Allocated_reads:0.00943396226415094	Strand:+
TATGACGAGCTAAATAACCAGGGC
>Location:NODE_271279_length_1703_cov_19.421610	Coordinate:17	Reads:1	Hits:99	Allocated_reads:0.0101010101010101	Strand:+
TATGACGAGCTAAATAACCAGGGCTGCAC
>Location:NODE_271279_length_1703_cov_19.421610	Coordinate:17	Reads:1	Hits:98	Allocated_reads:0.0102040816326531	Strand:+
TATGACGAGCTAAATAACCAGGGCTGCACA
>Location:NODE_271279_length_1703_cov_19.421610	Coordinate:18	Reads:2	Hits:109	Allocated_reads:0.018348623853211	Strand:+
ATGACGAGCTAAATAACCAGGGCT
>Location:NODE_271279_length_1703_cov_19.421610	Coordinate:19	Reads:3	Hits:110	Allocated_reads:0.0272727272727273	Strand:+
TGACGAGCTAAATAACCAGGGCTGC
>Location:NODE_271279_length_1703_cov_19.421610	Coordinate:21	Reads:1	Hits:109	Allocated_reads:0.00917431192660551	Strand:+
ACGAGCTAAATAACCAGGGCTGCACA
>Location:NODE_271279_length_1703_cov_19.421610	Coordinate:24	Reads:1	Hits:193	Allocated_reads:0.00518134715025907	Strand:+
AGCTAAATAACCAGGGCTGCACATA
>Location:NODE_271279_length_1703_cov_19.421610	Coordinate:24	Reads:1	Hits:167	Allocated_reads:0.00598802395209581	Strand:+
AGCTAAATAACCAGGGCTGCACATAAGTGGTC
>Location:NODE_271279_length_1703_cov_19.421610	Coordinate:24	Reads:1	Hits:195	Allocated_reads:0.00512820512820513	Strand:-
ATGTGCAGCCCTGGTTATTTAGCT
>Location:NODE_271279_length_1703_cov_19.421610	Coordinate:25	Reads:2	Hits:185	Allocated_reads:0.0108108108108108	Strand:-
CACTTATGTGCAGCCCTGGTTATTTAGC
>Location:NODE_271279_length_1703_cov_19.421610	Coordinate:25	Reads:1	Hits:195	Allocated_reads:0.00512820512820513	Strand:-
TTATGTGCAGCCCTGGTTATTTAGT
>Location:NODE_271279_length_1703_cov_19.421610	Coordinate:27	Reads:1	Hits:196	Allocated_reads:0.00510204081632653	Strand:+
TAAATAACCAGGGCTGCACATAAGT
>Location:NODE_271279_length_1703_cov_19.421610	Coordinate:27	Reads:2	Hits:194	Allocated_reads:0.0103092783505155	Strand:+
TAAATAACCAGGGCTGCACATAAGTG
>Location:NODE_271279_length_1703_cov_19.421610	Coordinate:27	Reads:4	Hits:181	Allocated_reads:0.0220994475138122	Strand:+
TAAATAACCAGGGCTGCACATAAGTGGTC
>Location:NODE_271279_length_1703_cov_19.421610	Coordinate:27	Reads:1	Hits:174	Allocated_reads:0.00574712643678161	Strand:+
TAAATAACCAGGGCTGCACATAAGTGGTCC
>Location:NODE_271279_length_1703_cov_19.421610	Coordinate:28	Reads:2	Hits:232	Allocated_reads:0.00862068965517241	Strand:+
AAATAACCAGGGCTGCACATAAGTG
>Location:NODE_271279_length_1703_cov_19.421610	Coordinate:28	Reads:2	Hits:219	Allocated_reads:0.0091324200913242	Strand:+
AAATAACCAGGGCTGCACATAAGTGGTC
>Location:NODE_271279_length_1703_cov_19.421610	Coordinate:29	Reads:1	Hits:236	Allocated_reads:0.00423728813559322	Strand:+
AATAACCAGGGCTGCACATAAGTG
>Location:NODE_271279_length_1703_cov_19.421610	Coordinate:29	Reads:2	Hits:222	Allocated_reads:0.00900900900900901	Strand:+
AATAACCAGGGCTGCACATAAGTGGTC
>Location:NODE_271279_length_1703_cov_19.421610	Coordinate:31	Reads:1	Hits:246	Allocated_reads:0.0040650406504065	Strand:+
TAACCAGGGCTGCACATAAGTGGCC
>Location:NODE_271279_length_1703_cov_19.421610	Coordinate:31	Reads:20	Hits:245	Allocated_reads:0.0816326530612245	Strand:+
TAACCAGGGCTGCACATAAGTGGTC
>Location:NODE_271279_length_1703_cov_19.421610	Coordinate:32	Reads:1	Hits:174	Allocated_reads:0.00574712643678161	Strand:-
TGCGGACCACTTATGTGCAGCCCTGGTT
>Location:NODE_271279_length_1703_cov_19.421610	Coordinate:36	Reads:1	Hits:266	Allocated_reads:0.0037593984962406	Strand:-
ACCTGCGGACCACTTATGTGCAGCCCT
>Location:NODE_271279_length_1703_cov_19.421610	Coordinate:36	Reads:1	Hits:262	Allocated_reads:0.00381679389312977	Strand:-
CACCTGCGGACCACTTATGTGCAGCCCT
>Location:NODE_271279_length_1703_cov_19.421610	Coordinate:36	Reads:1	Hits:267	Allocated_reads:0.00374531835205993	Strand:-
CCTGCGGACCACTTATGTGCAGCCCT
>Location:NODE_271279_length_1703_cov_19.421610	Coordinate:36	Reads:1	Hits:273	Allocated_reads:0.00366300366300366	Strand:-
CTGCGGACCACTTATGTGCAGCCCT
>Location:NODE_271279_length_1703_cov_19.421610	Coordinate:36	Reads:1	Hits:235	Allocated_reads:0.00425531914893617	Strand:-
GCACCTGCGGACCACTTATGTGCAGCCCT
>Location:NODE_271279_length_1703_cov_19.421610	Coordinate:37	Reads:3	Hits:319	Allocated_reads:0.00940438871473354	Strand:-
CACCTGCGGACCACTTATGTGCAGCCC
>Location:NODE_271279_length_1703_cov_19.421610	Coordinate:38	Reads:1	Hits:339	Allocated_reads:0.00294985250737463	Strand:-
ACCTGCGGACCACTTATGTGCAGCC
>Location:NODE_271279_length_1703_cov_19.421610	Coordinate:38	Reads:3	Hits:335	Allocated_reads:0.00895522388059702	Strand:-
CACCTGCGGACCACTTATGTGCAGCC
>Location:NODE_271279_length_1703_cov_19.421610	Coordinate:38	Reads:1	Hits:340	Allocated_reads:0.00294117647058824	Strand:-
CCTGCGGACCACTTATGTGCAGCC
>Location:NODE_271279_length_1703_cov_19.421610	Coordinate:40	Reads:3	Hits:341	Allocated_reads:0.00879765395894428	Strand:-
CACCTGCGGACCACTTATGTGCAG
>Location:NODE_271279_length_1703_cov_19.421610	Coordinate:67	Reads:1	Hits:39	Allocated_reads:0.0256410256410256	Strand:-
TTATCTTGTGCGCGTTTTTTATTTTGA
>Location:NODE_271279_length_1703_cov_19.421610	Coordinate:76	Reads:1	Hits:28	Allocated_reads:0.0357142857142857	Strand:+
AAAACGCGCACAAGATAAGAAGTTGCA
>Location:NODE_271279_length_1703_cov_19.421610	Coordinate:84	Reads:1	Hits:82	Allocated_reads:0.0121951219512195	Strand:+
CACAAGATAAGAAGTTGCAACGCG
>Location:NODE_271279_length_1703_cov_19.421610	Coordinate:85	Reads:1	Hits:81	Allocated_reads:0.0123456790123457	Strand:-
AACACGCGTTGCAACTTCTTATCTTGT
>Location:NODE_271279_length_1703_cov_19.421610	Coordinate:91	Reads:2	Hits:63	Allocated_reads:0.0317460317460317	Strand:+
TAAGAAGTTGCAACGCGTGTTTGCGT
>Location:NODE_271279_length_1703_cov_19.421610	Coordinate:127	Reads:1	Hits:172	Allocated_reads:0.00581395348837209	Strand:+
TTTCTGGAGGAGGACAGACATTTGTTT
>Location:NODE_271279_length_1703_cov_19.421610	Coordinate:128	Reads:1	Hits:128	Allocated_reads:0.0078125	Strand:-
TCTAAACAAATGTCTGTCCTCCTCCAGAA
>Location:NODE_271279_length_1703_cov_19.421610	Coordinate:128	Reads:3	Hits:220	Allocated_reads:0.0136363636363636	Strand:+
TTCTGGAGGAGGACAGACATTTGTT
>Location:NODE_271279_length_1703_cov_19.421610	Coordinate:128	Reads:2	Hits:175	Allocated_reads:0.0114285714285714	Strand:+
TTCTGGAGGAGGACAGACATTTGTTT
>Location:NODE_271279_length_1703_cov_19.421610	Coordinate:130	Reads:2	Hits:133	Allocated_reads:0.0150375939849624	Strand:-
TCTAAACAAATGTCTGTCCTCCTCCAG
>Location:NODE_271279_length_1703_cov_19.421610	Coordinate:133	Reads:1	Hits:142	Allocated_reads:0.00704225352112676	Strand:-
TAAGAGTTCTAAACAAATGTCTGTCCTCCTC
>Location:NODE_271279_length_1703_cov_19.421610	Coordinate:134	Reads:1	Hits:182	Allocated_reads:0.00549450549450549	Strand:-
GTTCTAAACAAATGTCTGTCCTCCT
>Location:NODE_271279_length_1703_cov_19.421610	Coordinate:134	Reads:1	Hits:155	Allocated_reads:0.00645161290322581	Strand:-
TAAGAGTTCTAAACAAATGTCTGTCCTCCT
>Location:NODE_271279_length_1703_cov_19.421610	Coordinate:135	Reads:1	Hits:171	Allocated_reads:0.00584795321637427	Strand:-
AGAGTTCTAAACAAATGTCTGTCCTCC
>Location:NODE_271279_length_1703_cov_19.421610	Coordinate:137	Reads:1	Hits:179	Allocated_reads:0.00558659217877095	Strand:-
AAGAGTTCTAAACAAATGTCTGTCCT
>Location:NODE_271279_length_1703_cov_19.421610	Coordinate:137	Reads:1	Hits:182	Allocated_reads:0.00549450549450549	Strand:-
AGAGTTCTAAACAAATGTCTGTCCT
>Location:NODE_271279_length_1703_cov_19.421610	Coordinate:137	Reads:1	Hits:185	Allocated_reads:0.00540540540540541	Strand:-
GAGTTCTAAACAAATGTCTGTCCT
>Location:NODE_271279_length_1703_cov_19.421610	Coordinate:137	Reads:22	Hits:172	Allocated_reads:0.127906976744186	Strand:-
TAAGAGTTCTAAACAAATGTCTGTCCT
>Location:NODE_271279_length_1703_cov_19.421610	Coordinate:138	Reads:3	Hits:176	Allocated_reads:0.0170454545454545	Strand:-
TAAGAGTTCTAAACAAATGTCTGTCC
>Location:NODE_271279_length_1703_cov_19.421610	Coordinate:139	Reads:8	Hits:181	Allocated_reads:0.0441988950276243	Strand:-
TAAGAGTTCTAAACAAATGTCTGTC
>Location:NODE_271279_length_1703_cov_19.421610	Coordinate:140	Reads:1	Hits:184	Allocated_reads:0.00543478260869565	Strand:-
TAAGAGTTCTAAACAAATGTCTGT
>Location:NODE_271279_length_1703_cov_19.421610	Coordinate:165	Reads:1	Hits:104	Allocated_reads:0.00961538461538462	Strand:+
AGATGTCGAAGAAGCTCCTTTAAGC
>Location:NODE_271279_length_1703_cov_19.421610	Coordinate:165	Reads:1	Hits:88	Allocated_reads:0.0113636363636364	Strand:+
AGATGTCGAAGAAGCTCCTTTAAGCAATT
>Location:NODE_271279_length_1703_cov_19.421610	Coordinate:166	Reads:1	Hits:90	Allocated_reads:0.0111111111111111	Strand:-
ATTGCTTAAAGGAGCTTCTTCGACATC
>Location:NODE_271279_length_1703_cov_19.421610	Coordinate:167	Reads:1	Hits:92	Allocated_reads:0.0108695652173913	Strand:+
ATGTCGAAGAAGCTCCTTTAAGCAATTACT
>Location:NODE_271279_length_1703_cov_19.421610	Coordinate:168	Reads:1	Hits:103	Allocated_reads:0.00970873786407767	Strand:-
AATTGCTTAAAGGAGCTTCTTCGACA
>Location:NODE_271279_length_1703_cov_19.421610	Coordinate:168	Reads:1	Hits:103	Allocated_reads:0.00970873786407767	Strand:+
TGTCGAAGAAGCTCCTTTAAGCAAT
>Location:NODE_271279_length_1703_cov_19.421610	Coordinate:169	Reads:1	Hits:104	Allocated_reads:0.00961538461538462	Strand:+
GTCGAAGAAGCTCCTTTAAGCAATTA
>Location:NODE_271279_length_1703_cov_19.421610	Coordinate:170	Reads:1	Hits:105	Allocated_reads:0.00952380952380952	Strand:+
TCGAAGAAGCTCCTTTAAGCAATTAC
>Location:NODE_271279_length_1703_cov_19.421610	Coordinate:173	Reads:1	Hits:62	Allocated_reads:0.0161290322580645	Strand:-
CAGTAATTGCTTAAAGGAGCTTCTT
>Location:NODE_271279_length_1703_cov_19.421610	Coordinate:174	Reads:1	Hits:66	Allocated_reads:0.0151515151515152	Strand:-
CAGTAATTGCTTAAAGGAGCTTCT
>Location:NODE_271279_length_1703_cov_19.421610	Coordinate:177	Reads:1	Hits:72	Allocated_reads:0.0138888888888889	Strand:-
TCACAGTAATTGCTTAAAGGAGCT
>Location:NODE_271279_length_1703_cov_19.421610	Coordinate:178	Reads:1	Hits:68	Allocated_reads:0.0147058823529412	Strand:-
CATCACAGTAATTGCTTAAAGGAGC
>Location:NODE_271279_length_1703_cov_19.421610	Coordinate:180	Reads:1	Hits:68	Allocated_reads:0.0147058823529412	Strand:-
GAACATCACAGTAATTGCTTAAAGGA
>Location:NODE_271279_length_1703_cov_19.421610	Coordinate:181	Reads:1	Hits:49	Allocated_reads:0.0204081632653061	Strand:-
GGAGGAACATCACAGTAATTGCTTAAAGG
>Location:NODE_271279_length_1703_cov_19.421610	Coordinate:183	Reads:1	Hits:52	Allocated_reads:0.0192307692307692	Strand:-
GGAGGAACATCACAGTAATTGCTTAAA
>Location:NODE_271279_length_1703_cov_19.421610	Coordinate:216	Reads:1	Hits:4	Allocated_reads:0.25	Strand:-
AGAACGGTTACACTGACCACTTTGCT
>Location:NODE_271279_length_1703_cov_19.421610	Coordinate:216	Reads:1	Hits:4	Allocated_reads:0.25	Strand:-
GAACGGTTACACTGACCACTTTACT
>Location:NODE_271279_length_1703_cov_19.421610	Coordinate:216	Reads:1	Hits:3	Allocated_reads:0.333333333333333	Strand:-
GCCTGGGAGAACGGTTACACTGACCACTTTATT
>Location:NODE_271279_length_1703_cov_19.421610	Coordinate:217	Reads:3	Hits:3	Allocated_reads:1	Strand:-
CCGCCTGGGAGAACGGTTACACTGACCACTTTAC
>Location:NODE_271279_length_1703_cov_19.421610	Coordinate:217	Reads:2	Hits:4	Allocated_reads:0.5	Strand:-
CCTGGGAGAACGGTTACACTGACCACTTTAC
>Location:NODE_271279_length_1703_cov_19.421610	Coordinate:217	Reads:3	Hits:3	Allocated_reads:1	Strand:-
CGCCTGGGAGAACGGTTACACTGACCACTTTAC
>Location:NODE_271279_length_1703_cov_19.421610	Coordinate:217	Reads:2	Hits:3	Allocated_reads:0.666666666666667	Strand:-
GCCTGGGAGAACGGTTACACTGACCACTTTAC
>Location:NODE_271279_length_1703_cov_19.421610	Coordinate:217	Reads:1	Hits:3	Allocated_reads:0.333333333333333	Strand:-
TCCGCCTGGGAGAACGGTTACACTGACCACTTTAC
>Location:NODE_271279_length_1703_cov_19.421610	Coordinate:218	Reads:1	Hits:4	Allocated_reads:0.25	Strand:+
TAAAGTGGTCAGTGTAACCGTTCTCCC
>Location:NODE_271279_length_1703_cov_19.421610	Coordinate:218	Reads:2	Hits:4	Allocated_reads:0.5	Strand:-
TGGGAGAACGGTTACACTGACCACTTTA
>Location:NODE_271279_length_1703_cov_19.421610	Coordinate:219	Reads:1	Hits:4	Allocated_reads:0.25	Strand:+
AAAGTGGTCAGTGTAACCGTTCTCCCAGG
>Location:NODE_271279_length_1703_cov_19.421610	Coordinate:219	Reads:1	Hits:4	Allocated_reads:0.25	Strand:-
CTGGGAGAACGGTTACACTGACCACTTT
>Location:NODE_271279_length_1703_cov_19.421610	Coordinate:219	Reads:1	Hits:4	Allocated_reads:0.25	Strand:-
TGGGAGAACGGTTACACTGACCACTTT
>Location:NODE_271279_length_1703_cov_19.421610	Coordinate:220	Reads:1	Hits:3	Allocated_reads:0.333333333333333	Strand:-
ATTCCGCCTGGGAGAACGGTTACACTGACCACTT
>Location:NODE_271279_length_1703_cov_19.421610	Coordinate:220	Reads:1	Hits:3	Allocated_reads:0.333333333333333	Strand:-
CCGCCTGGGAGAACGGTTACACTGACCACTT
>Location:NODE_271279_length_1703_cov_19.421610	Coordinate:220	Reads:4	Hits:4	Allocated_reads:1	Strand:-
CCTGGGAGAACGGTTACACTGACCACTT
>Location:NODE_271279_length_1703_cov_19.421610	Coordinate:220	Reads:7	Hits:3	Allocated_reads:2.33333333333333	Strand:-
CGCCTGGGAGAACGGTTACACTGACCACTT
>Location:NODE_271279_length_1703_cov_19.421610	Coordinate:220	Reads:8	Hits:3	Allocated_reads:2.66666666666667	Strand:-
GCCTGGGAGAACGGTTACACTGACCACTT
>Location:NODE_271279_length_1703_cov_19.421610	Coordinate:220	Reads:2	Hits:4	Allocated_reads:0.5	Strand:-
TGGGAGAACGGTTACACTGACCACTT
>Location:NODE_271279_length_1703_cov_19.421610	Coordinate:221	Reads:2	Hits:3	Allocated_reads:0.666666666666667	Strand:-
AATTCCGCCTGGGAGAACGGTTACACTGACCACT
>Location:NODE_271279_length_1703_cov_19.421610	Coordinate:221	Reads:2	Hits:3	Allocated_reads:0.666666666666667	Strand:-
ATTCCGCCTGGGAGAACGGTTACACTGACCACT
>Location:NODE_271279_length_1703_cov_19.421610	Coordinate:221	Reads:7	Hits:3	Allocated_reads:2.33333333333333	Strand:-
CCGCCTGGGAGAACGGTTACACTGACCACT
>Location:NODE_271279_length_1703_cov_19.421610	Coordinate:221	Reads:6	Hits:4	Allocated_reads:1.5	Strand:-
CCTGGGAGAACGGTTACACTGACCACT
>Location:NODE_271279_length_1703_cov_19.421610	Coordinate:221	Reads:10	Hits:3	Allocated_reads:3.33333333333333	Strand:-
CGCCTGGGAGAACGGTTACACTGACCACT
>Location:NODE_271279_length_1703_cov_19.421610	Coordinate:221	Reads:1	Hits:3	Allocated_reads:0.333333333333333	Strand:-
GCCTGGGAGAACGGTTACACTGACCACG
>Location:NODE_271279_length_1703_cov_19.421610	Coordinate:221	Reads:17	Hits:3	Allocated_reads:5.66666666666667	Strand:-
GCCTGGGAGAACGGTTACACTGACCACT
>Location:NODE_271279_length_1703_cov_19.421610	Coordinate:221	Reads:1	Hits:3	Allocated_reads:0.333333333333333	Strand:-
TAATTCCGCCTGGGAGAACGGTTACACCGACCACT
>Location:NODE_271279_length_1703_cov_19.421610	Coordinate:221	Reads:18	Hits:3	Allocated_reads:6	Strand:-
TAATTCCGCCTGGGAGAACGGTTACACTGACCACT
>Location:NODE_271279_length_1703_cov_19.421610	Coordinate:221	Reads:7	Hits:3	Allocated_reads:2.33333333333333	Strand:-
TCCGCCTGGGAGAACGGTTACACTGACCACT
>Location:NODE_271279_length_1703_cov_19.421610	Coordinate:221	Reads:16	Hits:4	Allocated_reads:4	Strand:-
TGGGAGAACGGTTACACTGACCACT
>Location:NODE_271279_length_1703_cov_19.421610	Coordinate:221	Reads:2	Hits:3	Allocated_reads:0.666666666666667	Strand:-
TTCCGCCTGGGAGAACGGTTACACTGACCAGA
>Location:NODE_271279_length_1703_cov_19.421610	Coordinate:221	Reads:3	Hits:3	Allocated_reads:1	Strand:-
TTCCGCCTGGGAGAACGGTTACACTGACCACT
>Location:NODE_271279_length_1703_cov_19.421610	Coordinate:222	Reads:1	Hits:3	Allocated_reads:0.333333333333333	Strand:-
ATTCCGCCTGGGAGAACGGTTACACTGACCAC
>Location:NODE_271279_length_1703_cov_19.421610	Coordinate:222	Reads:1	Hits:3	Allocated_reads:0.333333333333333	Strand:-
CCGCCTGGGAGAACGGTTACACTGACTTT
>Location:NODE_271279_length_1703_cov_19.421610	Coordinate:222	Reads:11	Hits:3	Allocated_reads:3.66666666666667	Strand:-
CCGCCTGGGAGAACGGTTACACTGACCAC
>Location:NODE_271279_length_1703_cov_19.421610	Coordinate:222	Reads:7	Hits:4	Allocated_reads:1.75	Strand:-
CCTGGGAGAACGGTTACACTGACCAC
>Location:NODE_271279_length_1703_cov_19.421610	Coordinate:222	Reads:11	Hits:3	Allocated_reads:3.66666666666667	Strand:-
CGCCTGGGAGAACGGTTACACTGACCAC
>Location:NODE_271279_length_1703_cov_19.421610	Coordinate:222	Reads:15	Hits:3	Allocated_reads:5	Strand:-
GCCTGGGAGAACGGTTACACTGACCAC
>Location:NODE_271279_length_1703_cov_19.421610	Coordinate:222	Reads:1	Hits:3	Allocated_reads:0.333333333333333	Strand:-
TAATTCCGCCTGGGAGAACGGTTACACTGACCTT
>Location:NODE_271279_length_1703_cov_19.421610	Coordinate:222	Reads:3	Hits:3	Allocated_reads:1	Strand:-
TAATTCCGCCTGGGAGAACGGTTACACTGACCAC
>Location:NODE_271279_length_1703_cov_19.421610	Coordinate:222	Reads:2	Hits:3	Allocated_reads:0.666666666666667	Strand:-
TCCGCCTGGGAGAACGGTTACACTGACCAC
>Location:NODE_271279_length_1703_cov_19.421610	Coordinate:222	Reads:1	Hits:4	Allocated_reads:0.25	Strand:-
TGGGAGAACGGTTACACTGACCAC
>Location:NODE_271279_length_1703_cov_19.421610	Coordinate:222	Reads:1	Hits:3	Allocated_reads:0.333333333333333	Strand:-
TTCCGCCTGGGAGAACGGTTACACTGACCAA
>Location:NODE_271279_length_1703_cov_19.421610	Coordinate:222	Reads:1	Hits:3	Allocated_reads:0.333333333333333	Strand:-
TTCCGCCTGGGAGAACGGTTACACTGACCAC
>Location:NODE_271279_length_1703_cov_19.421610	Coordinate:222	Reads:1	Hits:3	Allocated_reads:0.333333333333333	Strand:-
TTCCGCCTGGGAGAACGGTTACACTGACCAT
>Location:NODE_271279_length_1703_cov_19.421610	Coordinate:222	Reads:1	Hits:3	Allocated_reads:0.333333333333333	Strand:-
TTCCGCCTGGGAGAACGGTTACACTGACCCA
>Location:NODE_271279_length_1703_cov_19.421610	Coordinate:223	Reads:13	Hits:3	Allocated_reads:4.33333333333333	Strand:-
CCGCCTGGGAGAACGGTTACACTGACCA
>Location:NODE_271279_length_1703_cov_19.421610	Coordinate:223	Reads:1	Hits:4	Allocated_reads:0.25	Strand:-
CCTGGGAGAACGGTTACACTTACCA
>Location:NODE_271279_length_1703_cov_19.421610	Coordinate:223	Reads:3	Hits:4	Allocated_reads:0.75	Strand:-
CCTGGGAGAACGGTTACACTGACCA
>Location:NODE_271279_length_1703_cov_19.421610	Coordinate:223	Reads:1	Hits:3	Allocated_reads:0.333333333333333	Strand:-
CGCCTGGGAGAACGGTTACACTGACCG
>Location:NODE_271279_length_1703_cov_19.421610	Coordinate:223	Reads:7	Hits:3	Allocated_reads:2.33333333333333	Strand:-
CGCCTGGGAGAACGGTTACACTGACCA
>Location:NODE_271279_length_1703_cov_19.421610	Coordinate:223	Reads:2	Hits:3	Allocated_reads:0.666666666666667	Strand:-
GCCTGGGAGAACGGTTACACTGACCA
>Location:NODE_271279_length_1703_cov_19.421610	Coordinate:223	Reads:3	Hits:3	Allocated_reads:1	Strand:-
TAATTCCGCCTGGGAGAACGGTTACACTGACCA
>Location:NODE_271279_length_1703_cov_19.421610	Coordinate:223	Reads:15	Hits:3	Allocated_reads:5	Strand:-
TCCGCCTGGGAGAACGGTTACACTGACCA
>Location:NODE_271279_length_1703_cov_19.421610	Coordinate:223	Reads:1	Hits:3	Allocated_reads:0.333333333333333	Strand:-
TTCCGCCTGGGAGAACGGTTACACTGACCA
>Location:NODE_271279_length_1703_cov_19.421610	Coordinate:224	Reads:1	Hits:3	Allocated_reads:0.333333333333333	Strand:-
AATTCCGCCTGGGAGAACGGTTACACTGGGG
>Location:NODE_271279_length_1703_cov_19.421610	Coordinate:224	Reads:2	Hits:3	Allocated_reads:0.666666666666667	Strand:-
AATTCCGCCTGGGAGAACGGTTACACTGACC
>Location:NODE_271279_length_1703_cov_19.421610	Coordinate:224	Reads:16	Hits:3	Allocated_reads:5.33333333333333	Strand:-
ATTCCGCCTGGGAGAACGGTTACACTGACC
>Location:NODE_271279_length_1703_cov_19.421610	Coordinate:224	Reads:1	Hits:3	Allocated_reads:0.333333333333333	Strand:-
CCGCCTGGGAGAACGGTTACACTGACT
>Location:NODE_271279_length_1703_cov_19.421610	Coordinate:224	Reads:1	Hits:3	Allocated_reads:0.333333333333333	Strand:-
CCGCCTGGGAGAACGGTTACACTGTTT
>Location:NODE_271279_length_1703_cov_19.421610	Coordinate:224	Reads:55	Hits:3	Allocated_reads:18.3333333333333	Strand:-
CCGCCTGGGAGAACGGTTACACTGACC
>Location:NODE_271279_length_1703_cov_19.421610	Coordinate:224	Reads:1	Hits:4	Allocated_reads:0.25	Strand:-
CCTGGGAGAACGGTTACACTGACT
>Location:NODE_271279_length_1703_cov_19.421610	Coordinate:224	Reads:34	Hits:4	Allocated_reads:8.5	Strand:-
CCTGGGAGAACGGTTACACTGACC
>Location:NODE_271279_length_1703_cov_19.421610	Coordinate:224	Reads:1	Hits:3	Allocated_reads:0.333333333333333	Strand:-
CGCCTGGGAGAACGGTTACACTGACT
>Location:NODE_271279_length_1703_cov_19.421610	Coordinate:224	Reads:18	Hits:3	Allocated_reads:6	Strand:-
CGCCTGGGAGAACGGTTACACTGACC
>Location:NODE_271279_length_1703_cov_19.421610	Coordinate:224	Reads:44	Hits:3	Allocated_reads:14.6666666666667	Strand:-
GCCTGGGAGAACGGTTACACTGACC
>Location:NODE_271279_length_1703_cov_19.421610	Coordinate:224	Reads:1	Hits:3	Allocated_reads:0.333333333333333	Strand:+
GGTCAGTGTAACCGTTCTCCCAGGCG
>Location:NODE_271279_length_1703_cov_19.421610	Coordinate:224	Reads:20	Hits:3	Allocated_reads:6.66666666666667	Strand:-
TAATTCCGCCTGGGAGAACGGTTACACTGACC
>Location:NODE_271279_length_1703_cov_19.421610	Coordinate:224	Reads:1	Hits:3	Allocated_reads:0.333333333333333	Strand:-
TCCGCCTGGGAGAACGGTTACACTAACC
>Location:NODE_271279_length_1703_cov_19.421610	Coordinate:224	Reads:1	Hits:3	Allocated_reads:0.333333333333333	Strand:-
TCCGCCTGGGAGAACGGTTACACTTACC
>Location:NODE_271279_length_1703_cov_19.421610	Coordinate:224	Reads:1	Hits:3	Allocated_reads:0.333333333333333	Strand:-
TCCGCCTGGGAGAACGGTTGCACTGACC
>Location:NODE_271279_length_1703_cov_19.421610	Coordinate:224	Reads:116	Hits:3	Allocated_reads:38.6666666666667	Strand:-
TCCGCCTGGGAGAACGGTTACACTGACC
>Location:NODE_271279_length_1703_cov_19.421610	Coordinate:224	Reads:3	Hits:3	Allocated_reads:1	Strand:-
TCCGCCTGGGAGAACGGTTACACTGACT
>Location:NODE_271279_length_1703_cov_19.421610	Coordinate:224	Reads:1	Hits:3	Allocated_reads:0.333333333333333	Strand:-
TTCCGCCTGGGAGAACGGTTACACTGACT
>Location:NODE_271279_length_1703_cov_19.421610	Coordinate:224	Reads:82	Hits:3	Allocated_reads:27.3333333333333	Strand:-
TTCCGCCTGGGAGAACGGTTACACTGACC
>Location:NODE_271279_length_1703_cov_19.421610	Coordinate:225	Reads:28	Hits:3	Allocated_reads:9.33333333333333	Strand:-
AATTCCGCCTGGGAGAACGGTTACACTGAC
>Location:NODE_271279_length_1703_cov_19.421610	Coordinate:225	Reads:1	Hits:3	Allocated_reads:0.333333333333333	Strand:-
ATTCCGCCTGGGAGAACGGTTACACTGTT
>Location:NODE_271279_length_1703_cov_19.421610	Coordinate:225	Reads:48	Hits:3	Allocated_reads:16	Strand:-
ATTCCGCCTGGGAGAACGGTTACACTGAC
>Location:NODE_271279_length_1703_cov_19.421610	Coordinate:225	Reads:1	Hits:3	Allocated_reads:0.333333333333333	Strand:-
CCGCCTGGGAGAACGGTTACACTTAC
>Location:NODE_271279_length_1703_cov_19.421610	Coordinate:225	Reads:40	Hits:3	Allocated_reads:13.3333333333333	Strand:-
CCGCCTGGGAGAACGGTTACACTGAC
>Location:NODE_271279_length_1703_cov_19.421610	Coordinate:225	Reads:12	Hits:3	Allocated_reads:4	Strand:-
CGCCTGGGAGAACGGTTACACTGAC
>Location:NODE_271279_length_1703_cov_19.421610	Coordinate:225	Reads:14	Hits:3	Allocated_reads:4.66666666666667	Strand:-
GCCTGGGAGAACGGTTACACTGAC
>Location:NODE_271279_length_1703_cov_19.421610	Coordinate:225	Reads:414	Hits:3	Allocated_reads:138	Strand:-
TAATTCCGCCTGGGAGAACGGTTACACTGAC
>Location:NODE_271279_length_1703_cov_19.421610	Coordinate:225	Reads:2	Hits:3	Allocated_reads:0.666666666666667	Strand:-
TATAATTCCGCCTGGGAGAACGGTTACACTGAC
>Location:NODE_271279_length_1703_cov_19.421610	Coordinate:225	Reads:1	Hits:3	Allocated_reads:0.333333333333333	Strand:-
TCCGCCTGGGAGAACGGTTACACTTAC
>Location:NODE_271279_length_1703_cov_19.421610	Coordinate:225	Reads:131	Hits:3	Allocated_reads:43.6666666666667	Strand:-
TCCGCCTGGGAGAACGGTTACACTGAC
>Location:NODE_271279_length_1703_cov_19.421610	Coordinate:225	Reads:1	Hits:3	Allocated_reads:0.333333333333333	Strand:-
TTCCGCCTGGGAGAACGGTTACAGTGAC
>Location:NODE_271279_length_1703_cov_19.421610	Coordinate:225	Reads:1	Hits:3	Allocated_reads:0.333333333333333	Strand:-
TTCCGCCTGGGAGAACGGTTACATTGAC
>Location:NODE_271279_length_1703_cov_19.421610	Coordinate:225	Reads:64	Hits:3	Allocated_reads:21.3333333333333	Strand:-
TTCCGCCTGGGAGAACGGTTACACTGAC
>Location:NODE_271279_length_1703_cov_19.421610	Coordinate:226	Reads:1	Hits:3	Allocated_reads:0.333333333333333	Strand:-
AATTCCGCCTGGGAGAACGGTTACACTGA
>Location:NODE_271279_length_1703_cov_19.421610	Coordinate:226	Reads:2	Hits:3	Allocated_reads:0.666666666666667	Strand:-
CGCCTGGGAGAACGGTTACACTGT
>Location:NODE_271279_length_1703_cov_19.421610	Coordinate:226	Reads:1	Hits:3	Allocated_reads:0.333333333333333	Strand:-
TAATTCCGCCTGGGAGAACGGTTACACTGT
>Location:NODE_271279_length_1703_cov_19.421610	Coordinate:226	Reads:18	Hits:3	Allocated_reads:6	Strand:-
TAATTCCGCCTGGGAGAACGGTTACACTGA
>Location:NODE_271279_length_1703_cov_19.421610	Coordinate:226	Reads:1	Hits:3	Allocated_reads:0.333333333333333	Strand:-
TATAATTCCGCCTGGGAGAACGGTTACACTGA
>Location:NODE_271279_length_1703_cov_19.421610	Coordinate:226	Reads:1	Hits:3	Allocated_reads:0.333333333333333	Strand:-
TTCCGCCTGGGAGAACGGTTAAACTGA
>Location:NODE_271279_length_1703_cov_19.421610	Coordinate:227	Reads:1	Hits:3	Allocated_reads:0.333333333333333	Strand:-
CCGCCTGGGAGAACGGTTACACTG
>Location:NODE_271279_length_1703_cov_19.421610	Coordinate:227	Reads:3	Hits:3	Allocated_reads:1	Strand:-
TAATTCCGCCTGGGAGAACGGTTACACTG
>Location:NODE_271279_length_1703_cov_19.421610	Coordinate:227	Reads:3	Hits:3	Allocated_reads:1	Strand:-
TCCGCCTGGGAGAACGGTTACACTG
>Location:NODE_271279_length_1703_cov_19.421610	Coordinate:228	Reads:4	Hits:3	Allocated_reads:1.33333333333333	Strand:-
AATTCCGCCTGGGAGAACGGTTACACT
>Location:NODE_271279_length_1703_cov_19.421610	Coordinate:228	Reads:5	Hits:3	Allocated_reads:1.66666666666667	Strand:-
ATAATTCCGCCTGGGAGAACGGTTACACT
>Location:NODE_271279_length_1703_cov_19.421610	Coordinate:228	Reads:1	Hits:3	Allocated_reads:0.333333333333333	Strand:-
TAATTCCGCCTGGGAGAACGGTTACACA
>Location:NODE_271279_length_1703_cov_19.421610	Coordinate:228	Reads:380	Hits:3	Allocated_reads:126.666666666667	Strand:-
TAATTCCGCCTGGGAGAACGGTTACACT
>Location:NODE_271279_length_1703_cov_19.421610	Coordinate:228	Reads:1	Hits:3	Allocated_reads:0.333333333333333	Strand:-
TATAATTCCGCCTGGGAGAACGGATACACT
>Location:NODE_271279_length_1703_cov_19.421610	Coordinate:228	Reads:1	Hits:3	Allocated_reads:0.333333333333333	Strand:-
TATAATTCCGCCTGGGAGACCGGTTACACT
>Location:NODE_271279_length_1703_cov_19.421610	Coordinate:228	Reads:54	Hits:3	Allocated_reads:18	Strand:-
TATAATTCCGCCTGGGAGAACGGTTACACT
>Location:NODE_271279_length_1703_cov_19.421610	Coordinate:228	Reads:1	Hits:3	Allocated_reads:0.333333333333333	Strand:-
TCCGCCTGGGAGAACGGTTACACT
>Location:NODE_271279_length_1703_cov_19.421610	Coordinate:228	Reads:1	Hits:3	Allocated_reads:0.333333333333333	Strand:-
TTATAATTCCGCCTGGGAGAACGGTTACACT
>Location:NODE_271279_length_1703_cov_19.421610	Coordinate:229	Reads:1	Hits:3	Allocated_reads:0.333333333333333	Strand:-
TAATTCCGCCTGGGAGAACGGTTCCAC
>Location:NODE_271279_length_1703_cov_19.421610	Coordinate:229	Reads:52	Hits:3	Allocated_reads:17.3333333333333	Strand:-
TAATTCCGCCTGGGAGAACGGTTACAC
>Location:NODE_271279_length_1703_cov_19.421610	Coordinate:229	Reads:15	Hits:3	Allocated_reads:5	Strand:-
TATAATTCCGCCTGGGAGAACGGTTACAC
>Location:NODE_271279_length_1703_cov_19.421610	Coordinate:229	Reads:1	Hits:3	Allocated_reads:0.333333333333333	Strand:-
TTCCGCCTGGGAGAACGGTTACAC
>Location:NODE_271279_length_1703_cov_19.421610	Coordinate:230	Reads:6	Hits:3	Allocated_reads:2	Strand:-
TAATTCCGCCTGGGAGAACGGTTACA
>Location:NODE_271279_length_1703_cov_19.421610	Coordinate:230	Reads:1	Hits:3	Allocated_reads:0.333333333333333	Strand:-
TATAATTCCGCCTGGGAGAACGGTTACA
>Location:NODE_271279_length_1703_cov_19.421610	Coordinate:231	Reads:2	Hits:3	Allocated_reads:0.666666666666667	Strand:-
TAATTCCGCCTGGGAGAACGGTTAC
>Location:NODE_271279_length_1703_cov_19.421610	Coordinate:232	Reads:1	Hits:3	Allocated_reads:0.333333333333333	Strand:-
TAATTCCGCCTGGGAGAACGGTTA
>Location:NODE_271279_length_1703_cov_19.421610	Coordinate:232	Reads:1	Hits:3	Allocated_reads:0.333333333333333	Strand:-
TATAATTCCGCCTGGGAGAACGGTTA
>Location:NODE_271279_length_1703_cov_19.421610	Coordinate:232	Reads:1	Hits:3	Allocated_reads:0.333333333333333	Strand:-
TTATAATTCCGCCTGGGAGAACGGTTA
>Location:NODE_271279_length_1703_cov_19.421610	Coordinate:232	Reads:1	Hits:3	Allocated_reads:0.333333333333333	Strand:-
TTTATAATTCCGCCTGGGAGAACGGTTA
>Location:NODE_271279_length_1703_cov_19.421610	Coordinate:233	Reads:1	Hits:3	Allocated_reads:0.333333333333333	Strand:-
CTTTATAATTCCGCCTGGGAGAACGGTT
>Location:NODE_271279_length_1703_cov_19.421610	Coordinate:233	Reads:1	Hits:3	Allocated_reads:0.333333333333333	Strand:-
TATAATTCCGCCTGGGAGAACGGTT
>Location:NODE_271279_length_1703_cov_19.421610	Coordinate:233	Reads:1	Hits:3	Allocated_reads:0.333333333333333	Strand:-
TTATAATTCCGCCTGGGAGAACGGTT
>Location:NODE_271279_length_1703_cov_19.421610	Coordinate:234	Reads:1	Hits:3	Allocated_reads:0.333333333333333	Strand:-
CCCTTTATAATTCCGCCTGGGAGAACGGT
>Location:NODE_271279_length_1703_cov_19.421610	Coordinate:234	Reads:2	Hits:3	Allocated_reads:0.666666666666667	Strand:-
CTTTATAATTCCGCCTGGGAGAACGGT
>Location:NODE_271279_length_1703_cov_19.421610	Coordinate:234	Reads:1	Hits:3	Allocated_reads:0.333333333333333	Strand:-
TATAATTCCGCCTGGGAGAACGGT
>Location:NODE_271279_length_1703_cov_19.421610	Coordinate:234	Reads:2	Hits:3	Allocated_reads:0.666666666666667	Strand:-
TTTATAATTCCGCCTGGGAGAACGGT
>Location:NODE_271279_length_1703_cov_19.421610	Coordinate:235	Reads:3	Hits:3	Allocated_reads:1	Strand:-
CCCTTTATAATTCCGCCTGGGAGAACGG
>Location:NODE_271279_length_1703_cov_19.421610	Coordinate:235	Reads:2	Hits:3	Allocated_reads:0.666666666666667	Strand:-
CCTTTATAATTCCGCCTGGGAGAACGG
>Location:NODE_271279_length_1703_cov_19.421610	Coordinate:235	Reads:12	Hits:3	Allocated_reads:4	Strand:-
CTTTATAATTCCGCCTGGGAGAACGG
>Location:NODE_271279_length_1703_cov_19.421610	Coordinate:235	Reads:3	Hits:3	Allocated_reads:1	Strand:-
TTATAATTCCGCCTGGGAGAACGG
>Location:NODE_271279_length_1703_cov_19.421610	Coordinate:235	Reads:1	Hits:3	Allocated_reads:0.333333333333333	Strand:-
TTCCCTTTATAATTCCGCCTGGGAGAACGG
>Location:NODE_271279_length_1703_cov_19.421610	Coordinate:235	Reads:1	Hits:3	Allocated_reads:0.333333333333333	Strand:-
TTTATAATTCCGCCTGGGAGAACGG
>Location:NODE_271279_length_1703_cov_19.421610	Coordinate:240	Reads:1	Hits:3	Allocated_reads:0.333333333333333	Strand:-
CACTTCCCTTTATAATTCCGCCTGGGAG
>Location:NODE_271279_length_1703_cov_19.421610	Coordinate:240	Reads:1	Hits:3	Allocated_reads:0.333333333333333	Strand:+
CTCCCAGGCGGAATTATAAAGGGAAGTGTC
>Location:NODE_271279_length_1703_cov_19.421610	Coordinate:240	Reads:2	Hits:3	Allocated_reads:0.666666666666667	Strand:-
GACACTTCCCTTTATAATTCCGCCTGGGAG
>Location:NODE_271279_length_1703_cov_19.421610	Coordinate:240	Reads:1	Hits:3	Allocated_reads:0.333333333333333	Strand:-
TGGACACTTCCCTTTATAATTCCGCCTGGGAG
>Location:NODE_271279_length_1703_cov_19.421610	Coordinate:241	Reads:1	Hits:3	Allocated_reads:0.333333333333333	Strand:-
GACACTTCCCTTTATAATTCCCCCTGGGA
>Location:NODE_271279_length_1703_cov_19.421610	Coordinate:241	Reads:1	Hits:3	Allocated_reads:0.333333333333333	Strand:-
GACACTTCCCTTTATAATTCCGCCTGGGA
>Location:NODE_271279_length_1703_cov_19.421610	Coordinate:241	Reads:1	Hits:2	Allocated_reads:0.5	Strand:-
TGCCTGGACACTTCCCTTTATAATTCCGCCTGGGA
>Location:NODE_271279_length_1703_cov_19.421610	Coordinate:241	Reads:1	Hits:3	Allocated_reads:0.333333333333333	Strand:-
TGGACACTTCCCTTTATAATTCCGCCTGGGA
>Location:NODE_271279_length_1703_cov_19.421610	Coordinate:242	Reads:1	Hits:4	Allocated_reads:0.25	Strand:+
CCCAGGCGGAATTATAAAGGGAAGTG
>Location:NODE_271279_length_1703_cov_19.421610	Coordinate:243	Reads:2	Hits:4	Allocated_reads:0.5	Strand:-
TGGACACTTCCCTTTATAATTCCGCCTGG
>Location:NODE_271279_length_1703_cov_19.421610	Coordinate:244	Reads:1	Hits:4	Allocated_reads:0.25	Strand:+
CAGGCGGAATTATAAAGGGAAGTGTC
>Location:NODE_271279_length_1703_cov_19.421610	Coordinate:244	Reads:2	Hits:4	Allocated_reads:0.5	Strand:+
CAGGCGGAATTATAAAGGGAAGTGTCC
>Location:NODE_271279_length_1703_cov_19.421610	Coordinate:245	Reads:1	Hits:4	Allocated_reads:0.25	Strand:-
ACACTTCCCTTTATAATTCCGCCT
>Location:NODE_271279_length_1703_cov_19.421610	Coordinate:245	Reads:1	Hits:3	Allocated_reads:0.333333333333333	Strand:-
CTGGACACTTCCCTTTATAATTCCGCCT
>Location:NODE_271279_length_1703_cov_19.421610	Coordinate:245	Reads:1	Hits:4	Allocated_reads:0.25	Strand:-
GACACTTCCCTTTATAATTCCGCCT
>Location:NODE_271279_length_1703_cov_19.421610	Coordinate:245	Reads:1	Hits:3	Allocated_reads:0.333333333333333	Strand:-
GATGCCTGGACACTTCCCTTTATAATTCCGCCT
>Location:NODE_271279_length_1703_cov_19.421610	Coordinate:245	Reads:1	Hits:3	Allocated_reads:0.333333333333333	Strand:-
GCCTGGACACTTCCCTTTATAATTCCGCCT
>Location:NODE_271279_length_1703_cov_19.421610	Coordinate:245	Reads:5	Hits:3	Allocated_reads:1.66666666666667	Strand:-
TGCCTGGACACTTCCCTTTATAATTCCGCCT
>Location:NODE_271279_length_1703_cov_19.421610	Coordinate:245	Reads:3	Hits:4	Allocated_reads:0.75	Strand:-
TGGACACTTCCCTTTATAATTCCGCCT
>Location:NODE_271279_length_1703_cov_19.421610	Coordinate:246	Reads:2	Hits:3	Allocated_reads:0.666666666666667	Strand:-
ATGCCTGGACACTTCCCTTTATAATTCCGCC
>Location:NODE_271279_length_1703_cov_19.421610	Coordinate:246	Reads:1	Hits:3	Allocated_reads:0.333333333333333	Strand:-
CTGGACACTTCCCTTTATAATTCCGCC
>Location:NODE_271279_length_1703_cov_19.421610	Coordinate:246	Reads:1	Hits:3	Allocated_reads:0.333333333333333	Strand:-
GATGCCTGGACACTTCCCTTTATAATTCCGCC
>Location:NODE_271279_length_1703_cov_19.421610	Coordinate:246	Reads:3	Hits:4	Allocated_reads:0.75	Strand:+
GGCGGAATTATAAAGGGAAGTGTC
>Location:NODE_271279_length_1703_cov_19.421610	Coordinate:246	Reads:9	Hits:4	Allocated_reads:2.25	Strand:+
GGCGGAATTATAAAGGGAAGTGTCC
>Location:NODE_271279_length_1703_cov_19.421610	Coordinate:246	Reads:1	Hits:4	Allocated_reads:0.25	Strand:+
GGCGGAATTATAAAGGGAAGTGTCCA
>Location:NODE_271279_length_1703_cov_19.421610	Coordinate:246	Reads:1	Hits:3	Allocated_reads:0.333333333333333	Strand:+
GGCGGAATTATAAAGGGAAGTGTCCAG
>Location:NODE_271279_length_1703_cov_19.421610	Coordinate:246	Reads:8	Hits:3	Allocated_reads:2.66666666666667	Strand:-
TGCCTGGACACTTCCCTTTATAATTCCGCC
>Location:NODE_271279_length_1703_cov_19.421610	Coordinate:247	Reads:1	Hits:3	Allocated_reads:0.333333333333333	Strand:+
GCGGAATTATAAAGGGAAGTGTCCAGGCA
>Location:NODE_271279_length_1703_cov_19.421610	Coordinate:247	Reads:1	Hits:3	Allocated_reads:0.333333333333333	Strand:-
TGCCTGGACACTTCCCTTTATAATTCCGC
>Location:NODE_271279_length_1703_cov_19.421610	Coordinate:248	Reads:3	Hits:3	Allocated_reads:1	Strand:+
CGGAATTATAAAGGGAAGTGTCCAGGCA
>Location:NODE_271279_length_1703_cov_19.421610	Coordinate:248	Reads:1	Hits:3	Allocated_reads:0.333333333333333	Strand:-
TGCCTGGACACTTCCCTTTATAATTCCG
>Location:NODE_271279_length_1703_cov_19.421610	Coordinate:249	Reads:1	Hits:3	Allocated_reads:0.333333333333333	Strand:-
ATGCCTGGACACTTCCCTTTATAATTCC
>Location:NODE_271279_length_1703_cov_19.421610	Coordinate:249	Reads:1	Hits:3	Allocated_reads:0.333333333333333	Strand:-
CATGGATGCCTGGACACTTCCCTTTATAATTCC
>Location:NODE_271279_length_1703_cov_19.421610	Coordinate:249	Reads:1	Hits:3	Allocated_reads:0.333333333333333	Strand:-
TGCCTGGACACTTCCCTTTATAATTCC
>Location:NODE_271279_length_1703_cov_19.421610	Coordinate:249	Reads:3	Hits:3	Allocated_reads:1	Strand:-
TGGATGCCTGGACACTTCCCTTTATAATTCC
>Location:NODE_271279_length_1703_cov_19.421610	Coordinate:250	Reads:1	Hits:3	Allocated_reads:0.333333333333333	Strand:-
GATGCCTGGACACTTCCCTTTATAATTC
>Location:NODE_271279_length_1703_cov_19.421610	Coordinate:250	Reads:2	Hits:3	Allocated_reads:0.666666666666667	Strand:-
TGGATGCCTGGACACTTCCCTTTATAATTC
>Location:NODE_271279_length_1703_cov_19.421610	Coordinate:251	Reads:1	Hits:4	Allocated_reads:0.25	Strand:-
TGGATGCCTGGACACTTCCCTTTATAATT
>Location:NODE_271279_length_1703_cov_19.421610	Coordinate:252	Reads:3	Hits:4	Allocated_reads:0.75	Strand:-
TCATGGATGCCTGGACACTTCCCTTTATAAT
>Location:NODE_271279_length_1703_cov_19.421610	Coordinate:252	Reads:2	Hits:4	Allocated_reads:0.5	Strand:-
TGCCTGGACACTTCCCTTTATAAT
>Location:NODE_271279_length_1703_cov_19.421610	Coordinate:252	Reads:1	Hits:4	Allocated_reads:0.25	Strand:-
TGGATGCCTGGACACTTCCCTTTATAAT
>Location:NODE_271279_length_1703_cov_19.421610	Coordinate:252	Reads:1	Hits:4	Allocated_reads:0.25	Strand:-
TTCATGGATGCCTGGACACTTCCCTTTATAAT
>Location:NODE_271279_length_1703_cov_19.421610	Coordinate:252	Reads:1	Hits:4	Allocated_reads:0.25	Strand:-
TTTCATGGATGCCTGGACACTTCCCTTTATAAT
>Location:NODE_271279_length_1703_cov_19.421610	Coordinate:252	Reads:1	Hits:4	Allocated_reads:0.25	Strand:-
TTTCATGGATGCCTGGACACTTCCCTTTATATT
>Location:NODE_271279_length_1703_cov_19.421610	Coordinate:253	Reads:1	Hits:4	Allocated_reads:0.25	Strand:+
TTATAAAGGGAAGTGTCCAGGCATC
>Location:NODE_271279_length_1703_cov_19.421610	Coordinate:254	Reads:1	Hits:4	Allocated_reads:0.25	Strand:-
GATGCCTGGACACTTCCCTTTATA
>Location:NODE_271279_length_1703_cov_19.421610	Coordinate:254	Reads:1	Hits:4	Allocated_reads:0.25	Strand:+
TATAAAGGGAAGTGTCCAGGCATCCA
>Location:NODE_271279_length_1703_cov_19.421610	Coordinate:254	Reads:1	Hits:3	Allocated_reads:0.333333333333333	Strand:+
TATAAAGGGAAGTGTCCAGGCATCCATGAAAAAGA
>Location:NODE_271279_length_1703_cov_19.421610	Coordinate:254	Reads:1	Hits:4	Allocated_reads:0.25	Strand:-
TCATGGATGCCTGGACACTTCCCTTTATA
>Location:NODE_271279_length_1703_cov_19.421610	Coordinate:254	Reads:1	Hits:4	Allocated_reads:0.25	Strand:-
TGGATGCCTGGACACTTCCCTTTATA
>Location:NODE_271279_length_1703_cov_19.421610	Coordinate:254	Reads:1	Hits:4	Allocated_reads:0.25	Strand:-
TTTCATGGATGCCTGGACACTTCCCTTTAAG
>Location:NODE_271279_length_1703_cov_19.421610	Coordinate:254	Reads:1	Hits:4	Allocated_reads:0.25	Strand:-
TTTTCATGGATGCCTGGACACTTCCCTTTAAA
>Location:NODE_271279_length_1703_cov_19.421610	Coordinate:255	Reads:1	Hits:4	Allocated_reads:0.25	Strand:-
TCATGGATGCCTGGACACTTCCCTTTAG
>Location:NODE_271279_length_1703_cov_19.421610	Coordinate:255	Reads:1	Hits:4	Allocated_reads:0.25	Strand:-
TCATGGATGCCTGGACACTTCCCTTTAT
>Location:NODE_271279_length_1703_cov_19.421610	Coordinate:255	Reads:1	Hits:4	Allocated_reads:0.25	Strand:-
TTCATGGATGCCTGGACACTTCCCTTTAT
>Location:NODE_271279_length_1703_cov_19.421610	Coordinate:255	Reads:2	Hits:4	Allocated_reads:0.5	Strand:-
TTTCATGGATGCCTGGACACTTCCCTTTAT
>Location:NODE_271279_length_1703_cov_19.421610	Coordinate:256	Reads:8	Hits:4	Allocated_reads:2	Strand:-
TCATGGATGCCTGGACACTTCCCTTTA
>Location:NODE_271279_length_1703_cov_19.421610	Coordinate:256	Reads:14	Hits:4	Allocated_reads:3.5	Strand:-
TTCATGGATGCCTGGACACTTCCCTTTA
>Location:NODE_271279_length_1703_cov_19.421610	Coordinate:256	Reads:7	Hits:4	Allocated_reads:1.75	Strand:-
TTTCATGGATGCCTGGACACTTCCCTTTA
>Location:NODE_271279_length_1703_cov_19.421610	Coordinate:256	Reads:2	Hits:4	Allocated_reads:0.5	Strand:-
TTTTCATGGATGCCTGGACACTTCCCTTTA
>Location:NODE_271279_length_1703_cov_19.421610	Coordinate:257	Reads:1	Hits:4	Allocated_reads:0.25	Strand:-
TCATGGATGCCTGGACACTTCCCTTT
>Location:NODE_271279_length_1703_cov_19.421610	Coordinate:257	Reads:1	Hits:4	Allocated_reads:0.25	Strand:-
TTCATGGATGCCTGGACACTTCCCTTT
>Location:NODE_271279_length_1703_cov_19.421610	Coordinate:257	Reads:4	Hits:4	Allocated_reads:1	Strand:-
TTTCATGGATGCCTGGACACTTCCCTTT
>Location:NODE_271279_length_1703_cov_19.421610	Coordinate:257	Reads:1	Hits:4	Allocated_reads:0.25	Strand:-
TTTTCATGGATGCCTGGACACTTCCCTTT
>Location:NODE_271279_length_1703_cov_19.421610	Coordinate:258	Reads:1	Hits:3	Allocated_reads:0.333333333333333	Strand:-
CTTTTTCATGGATGCCTGGACACTTCCCTT
>Location:NODE_271279_length_1703_cov_19.421610	Coordinate:258	Reads:2	Hits:4	Allocated_reads:0.5	Strand:-
TCATGGATGCCTGGACACTTCCCTT
>Location:NODE_271279_length_1703_cov_19.421610	Coordinate:258	Reads:3	Hits:3	Allocated_reads:1	Strand:-
TCTTTTTCATGGATGCCTGGACACTTCCCTT
>Location:NODE_271279_length_1703_cov_19.421610	Coordinate:258	Reads:4	Hits:4	Allocated_reads:1	Strand:-
TTTCATGGATGCCTGGACACTTCCCTT
>Location:NODE_271279_length_1703_cov_19.421610	Coordinate:258	Reads:1	Hits:4	Allocated_reads:0.25	Strand:-
TTTTCATGGATGCCTGGACACTTCCCTT
>Location:NODE_271279_length_1703_cov_19.421610	Coordinate:259	Reads:1	Hits:4	Allocated_reads:0.25	Strand:+
AGGGAAGTGTCCAGGCATCCATGAA
>Location:NODE_271279_length_1703_cov_19.421610	Coordinate:259	Reads:2	Hits:3	Allocated_reads:0.666666666666667	Strand:-
CTTTTTCATGGATGCCTGGACACTTCCCT
>Location:NODE_271279_length_1703_cov_19.421610	Coordinate:259	Reads:4	Hits:4	Allocated_reads:1	Strand:-
TCATGGATGCCTGGACACTTCCCT
>Location:NODE_271279_length_1703_cov_19.421610	Coordinate:259	Reads:1	Hits:3	Allocated_reads:0.333333333333333	Strand:-
TCTTTTTCATGGATGCCTGGACACTTCCCG
>Location:NODE_271279_length_1703_cov_19.421610	Coordinate:259	Reads:2	Hits:3	Allocated_reads:0.666666666666667	Strand:-
TCTTTTTCATGGATGCCTGGACACTTCCCT
>Location:NODE_271279_length_1703_cov_19.421610	Coordinate:259	Reads:1	Hits:4	Allocated_reads:0.25	Strand:-
TTCATGGATGCCTGGACACTTCCCA
>Location:NODE_271279_length_1703_cov_19.421610	Coordinate:259	Reads:4	Hits:4	Allocated_reads:1	Strand:-
TTCATGGATGCCTGGACACTTCCCT
>Location:NODE_271279_length_1703_cov_19.421610	Coordinate:259	Reads:3	Hits:3	Allocated_reads:1	Strand:-
TTCTTTTTCATGGATGCCTGGACACTTCCCT
>Location:NODE_271279_length_1703_cov_19.421610	Coordinate:259	Reads:1	Hits:4	Allocated_reads:0.25	Strand:-
TTTCATGGATGCCTGGACACTTCCCG
>Location:NODE_271279_length_1703_cov_19.421610	Coordinate:259	Reads:12	Hits:4	Allocated_reads:3	Strand:-
TTTCATGGATGCCTGGACACTTCCCT
>Location:NODE_271279_length_1703_cov_19.421610	Coordinate:259	Reads:2	Hits:4	Allocated_reads:0.5	Strand:-
TTTCATGGATGCCTGGACACTTCCCA
>Location:NODE_271279_length_1703_cov_19.421610	Coordinate:259	Reads:5	Hits:4	Allocated_reads:1.25	Strand:-
TTTTCATGGATGCCTGGACACTTCCCT
>Location:NODE_271279_length_1703_cov_19.421610	Coordinate:259	Reads:2	Hits:4	Allocated_reads:0.5	Strand:-
TTTTTCATGGATGCCTGGACACTTCCCT
>Location:NODE_271279_length_1703_cov_19.421610	Coordinate:260	Reads:1	Hits:4	Allocated_reads:0.25	Strand:+
GGGAAGTGTCCAGGCATCCATGAA
>Location:NODE_271279_length_1703_cov_19.421610	Coordinate:260	Reads:1	Hits:3	Allocated_reads:0.333333333333333	Strand:-
TCTTTTTCATGGATGCCTGGACACTTCCC
>Location:NODE_271279_length_1703_cov_19.421610	Coordinate:260	Reads:1	Hits:6	Allocated_reads:0.166666666666667	Strand:-
TTCATGGATGCCTGGACACTTCCA
>Location:NODE_271279_length_1703_cov_19.421610	Coordinate:260	Reads:8	Hits:4	Allocated_reads:2	Strand:-
TTCATGGATGCCTGGACACTTCCC
>Location:NODE_271279_length_1703_cov_19.421610	Coordinate:260	Reads:1	Hits:3	Allocated_reads:0.333333333333333	Strand:-
TTCTTTTTCATGGATGCCTGGACACCTCCC
>Location:NODE_271279_length_1703_cov_19.421610	Coordinate:260	Reads:2	Hits:3	Allocated_reads:0.666666666666667	Strand:-
TTCTTTTTCATGGATGCCTGGACACTTCCC
>Location:NODE_271279_length_1703_cov_19.421610	Coordinate:260	Reads:2	Hits:6	Allocated_reads:0.333333333333333	Strand:-
TTTCATGGATGCCTGGACACTTCCA
>Location:NODE_271279_length_1703_cov_19.421610	Coordinate:260	Reads:20	Hits:4	Allocated_reads:5	Strand:-
TTTCATGGATGCCTGGACACTTCCC
>Location:NODE_271279_length_1703_cov_19.421610	Coordinate:260	Reads:4	Hits:4	Allocated_reads:1	Strand:-
TTTTCATGGATGCCTGGACACTTCCC
>Location:NODE_271279_length_1703_cov_19.421610	Coordinate:261	Reads:3	Hits:6	Allocated_reads:0.5	Strand:-
TCTTTTTCATGGATGCCTGGACACTTCC
>Location:NODE_271279_length_1703_cov_19.421610	Coordinate:261	Reads:3	Hits:6	Allocated_reads:0.5	Strand:-
TTCTTTTTCATGGATGCCTGGACACTTCC
>Location:NODE_271279_length_1703_cov_19.421610	Coordinate:261	Reads:1	Hits:7	Allocated_reads:0.142857142857143	Strand:-
TTTCATGGATGCCTGGACACTTTT
>Location:NODE_271279_length_1703_cov_19.421610	Coordinate:261	Reads:11	Hits:7	Allocated_reads:1.57142857142857	Strand:-
TTTCATGGATGCCTGGACACTTCC
>Location:NODE_271279_length_1703_cov_19.421610	Coordinate:261	Reads:1	Hits:7	Allocated_reads:0.142857142857143	Strand:-
TTTTCATGGATGCCTGGACACTTCC
>Location:NODE_271279_length_1703_cov_19.421610	Coordinate:262	Reads:1	Hits:6	Allocated_reads:0.166666666666667	Strand:-
CTTCTTTTTCATGGATGCCTGGACACTTC
>Location:NODE_271279_length_1703_cov_19.421610	Coordinate:262	Reads:1	Hits:7	Allocated_reads:0.142857142857143	Strand:+
GAAGTGTCCAGGCATCCATGAAAAA
>Location:NODE_271279_length_1703_cov_19.421610	Coordinate:262	Reads:2	Hits:6	Allocated_reads:0.333333333333333	Strand:+
GAAGTGTCCAGGCATCCATGAAAAAGAA
>Location:NODE_271279_length_1703_cov_19.421610	Coordinate:262	Reads:2	Hits:6	Allocated_reads:0.333333333333333	Strand:-
TCTTCTTTTTCATGGATGCCTGGACACTTC
>Location:NODE_271279_length_1703_cov_19.421610	Coordinate:262	Reads:2	Hits:6	Allocated_reads:0.333333333333333	Strand:-
TCTTTTTCATGGATGCCTGGACACTTC
>Location:NODE_271279_length_1703_cov_19.421610	Coordinate:262	Reads:1	Hits:6	Allocated_reads:0.166666666666667	Strand:-
TTCTTTTTCATGGATGCCTGGACACTTC
>Location:NODE_271279_length_1703_cov_19.421610	Coordinate:263	Reads:3	Hits:6	Allocated_reads:0.5	Strand:-
ATCTTCTTTTTCATGGATGCCTGGACACTT
>Location:NODE_271279_length_1703_cov_19.421610	Coordinate:263	Reads:2	Hits:6	Allocated_reads:0.333333333333333	Strand:-
CTTCTTTTTCATGGATGCCTGGACACTT
>Location:NODE_271279_length_1703_cov_19.421610	Coordinate:263	Reads:2	Hits:6	Allocated_reads:0.333333333333333	Strand:-
TCTTCTTTTTCATGGATGCCTGGACACTT
>Location:NODE_271279_length_1703_cov_19.421610	Coordinate:263	Reads:1	Hits:6	Allocated_reads:0.166666666666667	Strand:-
TCTTTTTCATGGATGCCTGGACACTT
>Location:NODE_271279_length_1703_cov_19.421610	Coordinate:263	Reads:1	Hits:6	Allocated_reads:0.166666666666667	Strand:-
TTCTTTTTCATGGATGCCTGGACACTT
>Location:NODE_271279_length_1703_cov_19.421610	Coordinate:264	Reads:5	Hits:6	Allocated_reads:0.833333333333333	Strand:-
AAATCTTCTTTTTCATGGATGCCTGGACACT
>Location:NODE_271279_length_1703_cov_19.421610	Coordinate:264	Reads:1	Hits:6	Allocated_reads:0.166666666666667	Strand:-
AATCTTCTTTTTCATGGATGCCTGGACAAT
>Location:NODE_271279_length_1703_cov_19.421610	Coordinate:264	Reads:1	Hits:6	Allocated_reads:0.166666666666667	Strand:-
AATCTTCTTTTTCATGGATGCCTGGACATC
>Location:NODE_271279_length_1703_cov_19.421610	Coordinate:264	Reads:1	Hits:6	Allocated_reads:0.166666666666667	Strand:-
AATCTTCTTTTTCATGGATGGCTGGACACT
>Location:NODE_271279_length_1703_cov_19.421610	Coordinate:264	Reads:64	Hits:6	Allocated_reads:10.6666666666667	Strand:-
AATCTTCTTTTTCATGGATGCCTGGACACT
>Location:NODE_271279_length_1703_cov_19.421610	Coordinate:264	Reads:40	Hits:6	Allocated_reads:6.66666666666667	Strand:-
ATCTTCTTTTTCATGGATGCCTGGACACT
>Location:NODE_271279_length_1703_cov_19.421610	Coordinate:264	Reads:8	Hits:6	Allocated_reads:1.33333333333333	Strand:-
CTTCTTTTTCATGGATGCCTGGACACT
>Location:NODE_271279_length_1703_cov_19.421610	Coordinate:264	Reads:2	Hits:6	Allocated_reads:0.333333333333333	Strand:-
CTTTTTCATGGATGCCTGGACACT
>Location:NODE_271279_length_1703_cov_19.421610	Coordinate:264	Reads:1	Hits:6	Allocated_reads:0.166666666666667	Strand:-
TAAATCTTCTTTTTCATGGATGCCTGGACACT
>Location:NODE_271279_length_1703_cov_19.421610	Coordinate:264	Reads:34	Hits:6	Allocated_reads:5.66666666666667	Strand:-
TCTTCTTTTTCATGGATGCCTGGACACT
>Location:NODE_271279_length_1703_cov_19.421610	Coordinate:264	Reads:1	Hits:6	Allocated_reads:0.166666666666667	Strand:-
TGTAAATCTTCTTTTTCATGGATGCCTGGACACT
>Location:NODE_271279_length_1703_cov_19.421610	Coordinate:264	Reads:29	Hits:6	Allocated_reads:4.83333333333333	Strand:-
TTCTTTTTCATGGATGCCTGGACACT
>Location:NODE_271279_length_1703_cov_19.421610	Coordinate:264	Reads:11	Hits:6	Allocated_reads:1.83333333333333	Strand:-
TTGTAAATCTTCTTTTTCATGGATGCCTGGACACT
>Location:NODE_271279_length_1703_cov_19.421610	Coordinate:265	Reads:1	Hits:6	Allocated_reads:0.166666666666667	Strand:-
AAATCTTCTTTTTCATGGATGCCTGGACAC
>Location:NODE_271279_length_1703_cov_19.421610	Coordinate:265	Reads:15	Hits:6	Allocated_reads:2.5	Strand:-
AATCTTCTTTTTCATGGATGCCTGGACAC
>Location:NODE_271279_length_1703_cov_19.421610	Coordinate:265	Reads:9	Hits:6	Allocated_reads:1.5	Strand:-
ATCTTCTTTTTCATGGATGCCTGGACAC
>Location:NODE_271279_length_1703_cov_19.421610	Coordinate:265	Reads:2	Hits:6	Allocated_reads:0.333333333333333	Strand:-
TAAATCTTCTTTTTCATGGATGCCTGGACAC
>Location:NODE_271279_length_1703_cov_19.421610	Coordinate:265	Reads:1	Hits:6	Allocated_reads:0.166666666666667	Strand:-
TTGTAAATCTTCTTTTTCATGGATGCCTGGACTT
>Location:NODE_271279_length_1703_cov_19.421610	Coordinate:265	Reads:8	Hits:6	Allocated_reads:1.33333333333333	Strand:-
TTGTAAATCTTCTTTTTCATGGATGCCTGGACAC
>Location:NODE_271279_length_1703_cov_19.421610	Coordinate:266	Reads:4	Hits:6	Allocated_reads:0.666666666666667	Strand:-
AATCTTCTTTTTCATGGATGCCTGGACA
>Location:NODE_271279_length_1703_cov_19.421610	Coordinate:266	Reads:1	Hits:6	Allocated_reads:0.166666666666667	Strand:-
ATCTTCTTTTTCATGGATGCCTGGACA
>Location:NODE_271279_length_1703_cov_19.421610	Coordinate:266	Reads:1	Hits:6	Allocated_reads:0.166666666666667	Strand:-
TAAATCTTCTTTTTCATGGATGCCTGGACA
>Location:NODE_271279_length_1703_cov_19.421610	Coordinate:266	Reads:3	Hits:6	Allocated_reads:0.5	Strand:-
TCTTCTTTTTCATGGATGCCTGGACA
>Location:NODE_271279_length_1703_cov_19.421610	Coordinate:266	Reads:1	Hits:6	Allocated_reads:0.166666666666667	Strand:+
TGTCCAGGCATCCATGAAAAAGAA
>Location:NODE_271279_length_1703_cov_19.421610	Coordinate:266	Reads:1	Hits:6	Allocated_reads:0.166666666666667	Strand:+
TGTCCAGGCATCCATGAAAAAGAAGATT
>Location:NODE_271279_length_1703_cov_19.421610	Coordinate:266	Reads:5	Hits:6	Allocated_reads:0.833333333333333	Strand:-
TTGTAAATCTTCTTTTTCATGGATGCCTGGACA
>Location:NODE_271279_length_1703_cov_19.421610	Coordinate:267	Reads:9	Hits:6	Allocated_reads:1.5	Strand:-
AATCTTCTTTTTCATGGATGCCTGGAC
>Location:NODE_271279_length_1703_cov_19.421610	Coordinate:267	Reads:4	Hits:6	Allocated_reads:0.666666666666667	Strand:-
ATCTTCTTTTTCATGGATGCCTGGAC
>Location:NODE_271279_length_1703_cov_19.421610	Coordinate:267	Reads:4	Hits:6	Allocated_reads:0.666666666666667	Strand:-
TAAATCTTCTTTTTCATGGATGCCTGGAC
>Location:NODE_271279_length_1703_cov_19.421610	Coordinate:267	Reads:6	Hits:6	Allocated_reads:1	Strand:-
TTGTAAATCTTCTTTTTCATGGATGCCTGGAC
>Location:NODE_271279_length_1703_cov_19.421610	Coordinate:268	Reads:1	Hits:6	Allocated_reads:0.166666666666667	Strand:-
AATCTTCTTTTTCATGGATGCCTGGA
>Location:NODE_271279_length_1703_cov_19.421610	Coordinate:268	Reads:4	Hits:6	Allocated_reads:0.666666666666667	Strand:-
TAAATCTTCTTTTTCATGGATGCCTGGA
>Location:NODE_271279_length_1703_cov_19.421610	Coordinate:268	Reads:1	Hits:6	Allocated_reads:0.166666666666667	Strand:+
TCCAGGCATCCATGAAAAAGAAGATT
>Location:NODE_271279_length_1703_cov_19.421610	Coordinate:268	Reads:2	Hits:6	Allocated_reads:0.333333333333333	Strand:+
TCCAGGCATCCATGAAAAAGAAGATTTA
>Location:NODE_271279_length_1703_cov_19.421610	Coordinate:268	Reads:1	Hits:6	Allocated_reads:0.166666666666667	Strand:-
TGTAAATCTTCTTTTTCATGGATGCCTGGA
>Location:NODE_271279_length_1703_cov_19.421610	Coordinate:268	Reads:1	Hits:6	Allocated_reads:0.166666666666667	Strand:-
TTGTAAATCTTCTTTTTCATGGATGCCTTTT
>Location:NODE_271279_length_1703_cov_19.421610	Coordinate:268	Reads:32	Hits:6	Allocated_reads:5.33333333333333	Strand:-
TTGTAAATCTTCTTTTTCATGGATGCCTGGA
>Location:NODE_271279_length_1703_cov_19.421610	Coordinate:269	Reads:1	Hits:6	Allocated_reads:0.166666666666667	Strand:+
CCAGGCATCCATGAAAAAGAAGATTT
>Location:NODE_271279_length_1703_cov_19.421610	Coordinate:269	Reads:4	Hits:6	Allocated_reads:0.666666666666667	Strand:-
TTGTAAATCTTCTTTTTCATGGATGCCTGT
>Location:NODE_271279_length_1703_cov_19.421610	Coordinate:269	Reads:7	Hits:6	Allocated_reads:1.16666666666667	Strand:-
TTGTAAATCTTCTTTTTCATGGATGCCTGG
>Location:NODE_271279_length_1703_cov_19.421610	Coordinate:270	Reads:3	Hits:6	Allocated_reads:0.5	Strand:+
CAGGCATCCATGAAAAAGAAGATT
>Location:NODE_271279_length_1703_cov_19.421610	Coordinate:270	Reads:1	Hits:6	Allocated_reads:0.166666666666667	Strand:+
CAGGCATCCATGAAAAAGAAGATTT
>Location:NODE_271279_length_1703_cov_19.421610	Coordinate:270	Reads:7	Hits:6	Allocated_reads:1.16666666666667	Strand:+
CAGGCATCCATGAAAAAGAAGATTTA
>Location:NODE_271279_length_1703_cov_19.421610	Coordinate:270	Reads:2	Hits:6	Allocated_reads:0.333333333333333	Strand:+
CAGGCATCCATGAAAAAGAAGATTTAC
>Location:NODE_271279_length_1703_cov_19.421610	Coordinate:270	Reads:1	Hits:6	Allocated_reads:0.166666666666667	Strand:-
TGTAAATCTTCTTTTTCATGGATGCCTG
>Location:NODE_271279_length_1703_cov_19.421610	Coordinate:270	Reads:27	Hits:6	Allocated_reads:4.5	Strand:-
TTGTAAATCTTCTTTTTCATGGATGCCTG
>Location:NODE_271279_length_1703_cov_19.421610	Coordinate:271	Reads:1	Hits:5	Allocated_reads:0.2	Strand:-
AACATTGTAAATCTTCTTTTTCATGGATGCCT
>Location:NODE_271279_length_1703_cov_19.421610	Coordinate:271	Reads:12	Hits:5	Allocated_reads:2.4	Strand:-
ACATTGTAAATCTTCTTTTTCATGGATGCCT
>Location:NODE_271279_length_1703_cov_19.421610	Coordinate:271	Reads:3	Hits:5	Allocated_reads:0.6	Strand:-
ATTGTAAATCTTCTTTTTCATGGATGCCT
>Location:NODE_271279_length_1703_cov_19.421610	Coordinate:271	Reads:1	Hits:5	Allocated_reads:0.2	Strand:-
CAACATTGTAAATCTTCTTTTTCATGGATGCCT
>Location:NODE_271279_length_1703_cov_19.421610	Coordinate:271	Reads:12	Hits:5	Allocated_reads:2.4	Strand:-
CATTGTAAATCTTCTTTTTCATGGATGCCT
>Location:NODE_271279_length_1703_cov_19.421610	Coordinate:271	Reads:2	Hits:6	Allocated_reads:0.333333333333333	Strand:-
GTAAATCTTCTTTTTCATGGATGCCT
>Location:NODE_271279_length_1703_cov_19.421610	Coordinate:271	Reads:1	Hits:6	Allocated_reads:0.166666666666667	Strand:-
TAAATCTTCTTTTTCATGGATGCCT
>Location:NODE_271279_length_1703_cov_19.421610	Coordinate:271	Reads:5	Hits:6	Allocated_reads:0.833333333333333	Strand:-
TGTAAATCTTCTTTTTCATGGATGCCT
>Location:NODE_271279_length_1703_cov_19.421610	Coordinate:271	Reads:1	Hits:6	Allocated_reads:0.166666666666667	Strand:-
TTGTAAATCTTCTTTTTCATGAATGCCT
>Location:NODE_271279_length_1703_cov_19.421610	Coordinate:271	Reads:1	Hits:6	Allocated_reads:0.166666666666667	Strand:-
TTGTAAATCTTCTTTTTCATGGATACCT
>Location:NODE_271279_length_1703_cov_19.421610	Coordinate:271	Reads:1	Hits:6	Allocated_reads:0.166666666666667	Strand:-
TTGTAAATCTTCTTTTTCATGGGTGCCT
>Location:NODE_271279_length_1703_cov_19.421610	Coordinate:271	Reads:1	Hits:6	Allocated_reads:0.166666666666667	Strand:-
TTGTAAATCTTCTTTTTCATGGTTGCCT
>Location:NODE_271279_length_1703_cov_19.421610	Coordinate:271	Reads:1	Hits:6	Allocated_reads:0.166666666666667	Strand:-
TTGTAAATCTTCTTTTTCATTGATGCCT
>Location:NODE_271279_length_1703_cov_19.421610	Coordinate:271	Reads:1	Hits:6	Allocated_reads:0.166666666666667	Strand:-
TTGTAAATCTTCTTTTTCTTGGATGCCT
>Location:NODE_271279_length_1703_cov_19.421610	Coordinate:271	Reads:19	Hits:6	Allocated_reads:3.16666666666667	Strand:-
TTGTAAATCTTCTTTTTCATGGATGCCA
>Location:NODE_271279_length_1703_cov_19.421610	Coordinate:271	Reads:2	Hits:6	Allocated_reads:0.333333333333333	Strand:-
TTGTAAATCTTCTTTTTCATGGAAGCCT
>Location:NODE_271279_length_1703_cov_19.421610	Coordinate:271	Reads:2	Hits:6	Allocated_reads:0.333333333333333	Strand:-
TTGTAAATCTTCTTTTTCATGGAGGCCT
>Location:NODE_271279_length_1703_cov_19.421610	Coordinate:271	Reads:2	Hits:6	Allocated_reads:0.333333333333333	Strand:-
TTGTAAATCTTCTTTTTCGTGGATGCCT
>Location:NODE_271279_length_1703_cov_19.421610	Coordinate:271	Reads:2045	Hits:6	Allocated_reads:340.833333333333	Strand:-
TTGTAAATCTTCTTTTTCATGGATGCCT
>Location:NODE_271279_length_1703_cov_19.421610	Coordinate:271	Reads:4	Hits:6	Allocated_reads:0.666666666666667	Strand:-
TTGTAAATCTTCTTTTTCATGGATGCCC
>Location:NODE_271279_length_1703_cov_19.421610	Coordinate:271	Reads:54	Hits:6	Allocated_reads:9	Strand:-
TTGTAAATCTTCTTTTTCATGGATGCCG
>Location:NODE_271279_length_1703_cov_19.421610	Coordinate:272	Reads:1	Hits:5	Allocated_reads:0.2	Strand:-
CATTGTAAATCTTCTTTTTCATGGATGCC
>Location:NODE_271279_length_1703_cov_19.421610	Coordinate:272	Reads:2	Hits:6	Allocated_reads:0.333333333333333	Strand:-
TAAATCTTCTTTTTCATGGATGCC
>Location:NODE_271279_length_1703_cov_19.421610	Coordinate:272	Reads:37	Hits:6	Allocated_reads:6.16666666666667	Strand:-
TTGTAAATCTTCTTTTTCATGGATGCC
>Location:NODE_271279_length_1703_cov_19.421610	Coordinate:273	Reads:1	Hits:6	Allocated_reads:0.166666666666667	Strand:+
GCATCCATGAAAAAGAAGATTTACAAT
>Location:NODE_271279_length_1703_cov_19.421610	Coordinate:273	Reads:1	Hits:6	Allocated_reads:0.166666666666667	Strand:+
GCATCCATGAAAAAGAAGATTTACAATG
>Location:NODE_271279_length_1703_cov_19.421610	Coordinate:273	Reads:5	Hits:7	Allocated_reads:0.714285714285714	Strand:-
TTGTAAATCTTCTTTTTCATGGATGC
>Location:NODE_271279_length_1703_cov_19.421610	Coordinate:274	Reads:1	Hits:8	Allocated_reads:0.125	Strand:-
TTGTAAATCTTCTTTTTCATGGATG
>Location:NODE_271279_length_1703_cov_19.421610	Coordinate:275	Reads:2	Hits:8	Allocated_reads:0.25	Strand:-
TTGTAAATCTTCTTTTTCATGGAT
>Location:NODE_271279_length_1703_cov_19.421610	Coordinate:279	Reads:1	Hits:4	Allocated_reads:0.25	Strand:-
CACCTCAACATTGTAAATCTTCTTTTTCAT
>Location:NODE_271279_length_1703_cov_19.421610	Coordinate:279	Reads:1	Hits:4	Allocated_reads:0.25	Strand:-
TCACCTCAACATTGTAAATCTTCTTTTTCAT
>Location:NODE_271279_length_1703_cov_19.421610	Coordinate:280	Reads:1	Hits:4	Allocated_reads:0.25	Strand:-
CACCTCAACATTGTAAATCTTCTTTTTCA
>Location:NODE_271279_length_1703_cov_19.421610	Coordinate:280	Reads:1	Hits:4	Allocated_reads:0.25	Strand:-
GCTCACCTCAACATTGTAAATCTTCTTTTTCA
>Location:NODE_271279_length_1703_cov_19.421610	Coordinate:280	Reads:1	Hits:6	Allocated_reads:0.166666666666667	Strand:-
TCAACATTGTAAATCTTCTTTTTCA
>Location:NODE_271279_length_1703_cov_19.421610	Coordinate:280	Reads:1	Hits:4	Allocated_reads:0.25	Strand:+
TGAAAAAGAAGATTTACAATGTTGAGGT
>Location:NODE_271279_length_1703_cov_19.421610	Coordinate:282	Reads:2	Hits:4	Allocated_reads:0.5	Strand:-
TCACCTCAACATTGTAAATCTTCTTTTT
>Location:NODE_271279_length_1703_cov_19.421610	Coordinate:284	Reads:2	Hits:4	Allocated_reads:0.5	Strand:-
GCTCACCTCAACATTGTAAATCTTCTTT
>Location:NODE_271279_length_1703_cov_19.421610	Coordinate:284	Reads:2	Hits:4	Allocated_reads:0.5	Strand:-
TAGCTCACCTCAACATTGTAAATCTTCTTT
>Location:NODE_271279_length_1703_cov_19.421610	Coordinate:285	Reads:1	Hits:4	Allocated_reads:0.25	Strand:-
GCTCACCTCAACATTGTAAATCTTCTT
>Location:NODE_271279_length_1703_cov_19.421610	Coordinate:285	Reads:2	Hits:4	Allocated_reads:0.5	Strand:-
TAGCTCACCTCAACATTGTAAATCTTCTT
>Location:NODE_271279_length_1703_cov_19.421610	Coordinate:285	Reads:1	Hits:4	Allocated_reads:0.25	Strand:-
TCACCTCAACATTGTAAATCTTCTT
>Location:NODE_271279_length_1703_cov_19.421610	Coordinate:286	Reads:1	Hits:4	Allocated_reads:0.25	Strand:-
CCTAGCTCACCTCAACATTGTAAATCTTCT
>Location:NODE_271279_length_1703_cov_19.421610	Coordinate:286	Reads:3	Hits:4	Allocated_reads:0.75	Strand:-
TAGCTCACCTCAACATTGTAAATCTTCT
>Location:NODE_271279_length_1703_cov_19.421610	Coordinate:287	Reads:1	Hits:4	Allocated_reads:0.25	Strand:-
TAGCTCACCTCAACATTGTAAATCTTC
>Location:NODE_271279_length_1703_cov_19.421610	Coordinate:287	Reads:1	Hits:4	Allocated_reads:0.25	Strand:-
TCCTAGCTCACCTCAACATTGTAAATCTTC
>Location:NODE_271279_length_1703_cov_19.421610	Coordinate:289	Reads:5	Hits:4	Allocated_reads:1.25	Strand:+
AGATTTACAATGTTGAGGTGAGCT
>Location:NODE_271279_length_1703_cov_19.421610	Coordinate:289	Reads:2	Hits:4	Allocated_reads:0.5	Strand:+
AGATTTACAATGTTGAGGTGAGCTA
>Location:NODE_271279_length_1703_cov_19.421610	Coordinate:289	Reads:1	Hits:4	Allocated_reads:0.25	Strand:+
AGATTTACAATGTTGAGGTGAGCTAGT
>Location:NODE_271279_length_1703_cov_19.421610	Coordinate:289	Reads:2	Hits:4	Allocated_reads:0.5	Strand:+
AGATTTACAATGTTGAGGTGAGCTAGG
>Location:NODE_271279_length_1703_cov_19.421610	Coordinate:289	Reads:1	Hits:4	Allocated_reads:0.25	Strand:+
AGATTTACAATGTTGAGGTGAGCTAGGAA
>Location:NODE_271279_length_1703_cov_19.421610	Coordinate:289	Reads:1	Hits:4	Allocated_reads:0.25	Strand:+
AGATTTACAATGTTGAGGTGAGCTAGGAG
>Location:NODE_271279_length_1703_cov_19.421610	Coordinate:289	Reads:1	Hits:4	Allocated_reads:0.25	Strand:+
AGATTTACAATGTTGAGGTGAGCTAGGAGT
>Location:NODE_271279_length_1703_cov_19.421610	Coordinate:289	Reads:1	Hits:4	Allocated_reads:0.25	Strand:-
CTCCTAGCTCACCTCAACATTGTAAATCT
>Location:NODE_271279_length_1703_cov_19.421610	Coordinate:289	Reads:1	Hits:4	Allocated_reads:0.25	Strand:-
TACTCCTAGCTCACCTCAACATTGTAAATCT
>Location:NODE_271279_length_1703_cov_19.421610	Coordinate:289	Reads:2	Hits:4	Allocated_reads:0.5	Strand:-
TCCTAGCTCACCTCAACATTGTAAATCT
>Location:NODE_271279_length_1703_cov_19.421610	Coordinate:290	Reads:2	Hits:4	Allocated_reads:0.5	Strand:-
TACTCCTAGCTCACCTCAACATTGTAAATC
>Location:NODE_271279_length_1703_cov_19.421610	Coordinate:291	Reads:1	Hits:4	Allocated_reads:0.25	Strand:+
ATTTACAATGTTGAGGTGAGCTAG
>Location:NODE_271279_length_1703_cov_19.421610	Coordinate:291	Reads:1	Hits:4	Allocated_reads:0.25	Strand:-
TACTCCTAGCTCACCTCAACATTGTAAAT
>Location:NODE_271279_length_1703_cov_19.421610	Coordinate:291	Reads:1	Hits:4	Allocated_reads:0.25	Strand:-
TCCTAGCTCACCTCAACATTGTAAAT
>Location:NODE_271279_length_1703_cov_19.421610	Coordinate:292	Reads:1	Hits:4	Allocated_reads:0.25	Strand:-
TACTCCTAGCTCACCTCAACATTGTAAA
>Location:NODE_271279_length_1703_cov_19.421610	Coordinate:292	Reads:1	Hits:4	Allocated_reads:0.25	Strand:-
TTACTCCTAGCTCACCTCAACATTGTAAA
>Location:NODE_271279_length_1703_cov_19.421610	Coordinate:305	Reads:1	Hits:5	Allocated_reads:0.2	Strand:-
TAATCGTCGGCTAGCTAGCTTACTCCTAGCTCACC
>Location:NODE_271279_length_1703_cov_19.421610	Coordinate:306	Reads:1	Hits:5	Allocated_reads:0.2	Strand:-
TCGGCTAGCTAGCTTACTCCTAGCTCAC
>Location:NODE_271279_length_1703_cov_19.421610	Coordinate:309	Reads:3	Hits:5	Allocated_reads:0.6	Strand:-
TCGTCGGCTAGCTAGCTTACTCCTAGCT
>Location:NODE_271279_length_1703_cov_19.421610	Coordinate:309	Reads:1	Hits:5	Allocated_reads:0.2	Strand:-
TTAATCGTCGGCTAGCTAGCTTACTCCTAGCT
>Location:NODE_271279_length_1703_cov_19.421610	Coordinate:310	Reads:4	Hits:5	Allocated_reads:0.8	Strand:-
AATCGTCGGCTAGCTAGCTTACTCCTAGC
>Location:NODE_271279_length_1703_cov_19.421610	Coordinate:310	Reads:2	Hits:5	Allocated_reads:0.4	Strand:-
ATCGTCGGCTAGCTAGCTTACTCCTAGC
>Location:NODE_271279_length_1703_cov_19.421610	Coordinate:310	Reads:1	Hits:5	Allocated_reads:0.2	Strand:-
TAATCGTCGGCTAGCTAGCTTACCCCTAGC
>Location:NODE_271279_length_1703_cov_19.421610	Coordinate:310	Reads:117	Hits:5	Allocated_reads:23.4	Strand:-
TAATCGTCGGCTAGCTAGCTTACTCCTAGC
>Location:NODE_271279_length_1703_cov_19.421610	Coordinate:310	Reads:8	Hits:5	Allocated_reads:1.6	Strand:-
TCGGCTAGCTAGCTTACTCCTAGC
>Location:NODE_271279_length_1703_cov_19.421610	Coordinate:310	Reads:22	Hits:5	Allocated_reads:4.4	Strand:-
TCGTCGGCTAGCTAGCTTACTCCTAGC
>Location:NODE_271279_length_1703_cov_19.421610	Coordinate:310	Reads:52	Hits:5	Allocated_reads:10.4	Strand:-
TTAATCGTCGGCTAGCTAGCTTACTCCTAGC
>Location:NODE_271279_length_1703_cov_19.421610	Coordinate:311	Reads:1	Hits:5	Allocated_reads:0.2	Strand:-
TAATCGTCGGCTAGCTAGCTTACTCCTAG
>Location:NODE_271279_length_1703_cov_19.421610	Coordinate:312	Reads:1	Hits:5	Allocated_reads:0.2	Strand:-
TAATCGTCGGCTAGCTAGCTTACTCCTG
>Location:NODE_271279_length_1703_cov_19.421610	Coordinate:312	Reads:4	Hits:5	Allocated_reads:0.8	Strand:-
TAATCGTCGGCTAGCTAGCTTACTCCTA
>Location:NODE_271279_length_1703_cov_19.421610	Coordinate:312	Reads:1	Hits:5	Allocated_reads:0.2	Strand:-
TTAATCGTCGGCTAGCTAGCTTACTCCTA
>Location:NODE_271279_length_1703_cov_19.421610	Coordinate:313	Reads:13	Hits:5	Allocated_reads:2.6	Strand:-
TAATCGTCGGCTAGCTAGCTTACTCCT
>Location:NODE_271279_length_1703_cov_19.421610	Coordinate:313	Reads:2	Hits:5	Allocated_reads:0.4	Strand:-
TCGTCGGCTAGCTAGCTTACTCCT
>Location:NODE_271279_length_1703_cov_19.421610	Coordinate:313	Reads:16	Hits:5	Allocated_reads:3.2	Strand:-
TTAATCGTCGGCTAGCTAGCTTACTCCT
>Location:NODE_271279_length_1703_cov_19.421610	Coordinate:313	Reads:4	Hits:5	Allocated_reads:0.8	Strand:-
TTTAATCGTCGGCTAGCTAGCTTACTCCT
>Location:NODE_271279_length_1703_cov_19.421610	Coordinate:314	Reads:1	Hits:5	Allocated_reads:0.2	Strand:-
ATGTTTAATCGTCGGCTAGCTAGCTTACTCC
>Location:NODE_271279_length_1703_cov_19.421610	Coordinate:314	Reads:2	Hits:5	Allocated_reads:0.4	Strand:-
TAATCGTCGGCTAGCTAGCTTACTCC
>Location:NODE_271279_length_1703_cov_19.421610	Coordinate:314	Reads:1	Hits:5	Allocated_reads:0.2	Strand:-
TCATGTTTAATCGTCGGCTAGCTAGCTTAGTGG
>Location:NODE_271279_length_1703_cov_19.421610	Coordinate:314	Reads:2	Hits:5	Allocated_reads:0.4	Strand:-
TCATGTTTAATCGTCGGCTAGCTAGCTTACTCC
>Location:NODE_271279_length_1703_cov_19.421610	Coordinate:314	Reads:5	Hits:5	Allocated_reads:1	Strand:-
TGTTTAATCGTCGGCTAGCTAGCTTACTCC
>Location:NODE_271279_length_1703_cov_19.421610	Coordinate:314	Reads:8	Hits:5	Allocated_reads:1.6	Strand:-
TTAATCGTCGGCTAGCTAGCTTACTCC
>Location:NODE_271279_length_1703_cov_19.421610	Coordinate:314	Reads:3	Hits:5	Allocated_reads:0.6	Strand:-
TTTAATCGTCGGCTAGCTAGCTTACTCC
>Location:NODE_271279_length_1703_cov_19.421610	Coordinate:317	Reads:8	Hits:5	Allocated_reads:1.6	Strand:-
TCATGTTTAATCGTCGGCTAGCTAGCTTAC
>Location:NODE_271279_length_1703_cov_19.421610	Coordinate:318	Reads:1	Hits:5	Allocated_reads:0.2	Strand:-
ATGTTTAATCGTCGGCTAGCTAGCTTA
>Location:NODE_271279_length_1703_cov_19.421610	Coordinate:318	Reads:1	Hits:5	Allocated_reads:0.2	Strand:-
TATCTCATGTTTAATCGTCGGCTAGCTAGCTTA
>Location:NODE_271279_length_1703_cov_19.421610	Coordinate:318	Reads:10	Hits:5	Allocated_reads:2	Strand:-
TCATGTTTAATCGTCGGCTAGCTAGCTTA
>Location:NODE_271279_length_1703_cov_19.421610	Coordinate:318	Reads:1	Hits:5	Allocated_reads:0.2	Strand:-
TCTCATGTTTAATCGTCGGCTAGCTAGCTTA
>Location:NODE_271279_length_1703_cov_19.421610	Coordinate:319	Reads:1	Hits:5	Allocated_reads:0.2	Strand:-
TATCTCATGTTTAATCGTCGGCTAGCTAGGGC
>Location:NODE_271279_length_1703_cov_19.421610	Coordinate:319	Reads:11	Hits:5	Allocated_reads:2.2	Strand:-
TCATGTTTAATCGTCGGCTAGCTAGCTT
>Location:NODE_271279_length_1703_cov_19.421610	Coordinate:320	Reads:1	Hits:5	Allocated_reads:0.2	Strand:-
AATATCTCATGTTTAATCGTCGGCTAGCTAGCT
>Location:NODE_271279_length_1703_cov_19.421610	Coordinate:320	Reads:2	Hits:5	Allocated_reads:0.4	Strand:-
ATATCTCATGTTTAATCGTCGGCTAGCTAGCT
>Location:NODE_271279_length_1703_cov_19.421610	Coordinate:320	Reads:3	Hits:5	Allocated_reads:0.6	Strand:-
ATCTCATGTTTAATCGTCGGCTAGCTAGCT
>Location:NODE_271279_length_1703_cov_19.421610	Coordinate:320	Reads:7	Hits:5	Allocated_reads:1.4	Strand:-
CATGTTTAATCGTCGGCTAGCTAGCT
>Location:NODE_271279_length_1703_cov_19.421610	Coordinate:320	Reads:1	Hits:5	Allocated_reads:0.2	Strand:-
CTCATGTTTAATCGTCGGCTAGCTAGCT
>Location:NODE_271279_length_1703_cov_19.421610	Coordinate:320	Reads:58	Hits:5	Allocated_reads:11.6	Strand:-
TATCTCATGTTTAATCGTCGGCTAGCTAGCT
>Location:NODE_271279_length_1703_cov_19.421610	Coordinate:320	Reads:1	Hits:5	Allocated_reads:0.2	Strand:-
TCATGTTTAATCGTCGGCTAGCTAACT
>Location:NODE_271279_length_1703_cov_19.421610	Coordinate:320	Reads:1	Hits:5	Allocated_reads:0.2	Strand:-
TCATGTTTAATCGTCGGCTAGCTAGCA
>Location:NODE_271279_length_1703_cov_19.421610	Coordinate:320	Reads:41	Hits:5	Allocated_reads:8.2	Strand:-
TCATGTTTAATCGTCGGCTAGCTAGCT
>Location:NODE_271279_length_1703_cov_19.421610	Coordinate:320	Reads:14	Hits:5	Allocated_reads:2.8	Strand:-
TCTCATGTTTAATCGTCGGCTAGCTAGCT
>Location:NODE_271279_length_1703_cov_19.421610	Coordinate:321	Reads:1	Hits:5	Allocated_reads:0.2	Strand:-
ATCTCATGTTTAATCGTCGGCTAGCTAGC
>Location:NODE_271279_length_1703_cov_19.421610	Coordinate:321	Reads:2	Hits:5	Allocated_reads:0.4	Strand:-
CATGTTTAATCGTCGGCTAGCTAGC
>Location:NODE_271279_length_1703_cov_19.421610	Coordinate:321	Reads:2	Hits:5	Allocated_reads:0.4	Strand:-
CTCATGTTTAATCGTCGGCTAGCTAGC
>Location:NODE_271279_length_1703_cov_19.421610	Coordinate:321	Reads:52	Hits:5	Allocated_reads:10.4	Strand:-
TATCTCATGTTTAATCGTCGGCTAGCTAGC
>Location:NODE_271279_length_1703_cov_19.421610	Coordinate:321	Reads:40	Hits:5	Allocated_reads:8	Strand:-
TCATGTTTAATCGTCGGCTAGCTAGC
>Location:NODE_271279_length_1703_cov_19.421610	Coordinate:321	Reads:17	Hits:5	Allocated_reads:3.4	Strand:-
TCTCATGTTTAATCGTCGGCTAGCTAGC
>Location:NODE_271279_length_1703_cov_19.421610	Coordinate:322	Reads:1	Hits:5	Allocated_reads:0.2	Strand:-
TATCTCATGTTTAATCGTCGGCTAGCTAT
>Location:NODE_271279_length_1703_cov_19.421610	Coordinate:323	Reads:1	Hits:5	Allocated_reads:0.2	Strand:-
ATATCTCATGTTTAATCGTCGGCTAGCTA
>Location:NODE_271279_length_1703_cov_19.421610	Coordinate:323	Reads:1	Hits:5	Allocated_reads:0.2	Strand:+
TAGCTAGCCGACGATTAAACATGAG
>Location:NODE_271279_length_1703_cov_19.421610	Coordinate:323	Reads:1	Hits:5	Allocated_reads:0.2	Strand:-
TATCTCATGTTTAATCGTCGGCTAGCTT
>Location:NODE_271279_length_1703_cov_19.421610	Coordinate:323	Reads:1	Hits:5	Allocated_reads:0.2	Strand:-
TATCTCATGTTTAATCGTCGGTTAGCTA
>Location:NODE_271279_length_1703_cov_19.421610	Coordinate:323	Reads:25	Hits:5	Allocated_reads:5	Strand:-
TATCTCATGTTTAATCGTCGGCTAGCTA
>Location:NODE_271279_length_1703_cov_19.421610	Coordinate:323	Reads:1	Hits:5	Allocated_reads:0.2	Strand:-
TCATGTTTAATCGTCGGCTAGCTA
>Location:NODE_271279_length_1703_cov_19.421610	Coordinate:324	Reads:6	Hits:5	Allocated_reads:1.2	Strand:-
ATATCTCATGTTTAATCGTCGGCTAGCT
>Location:NODE_271279_length_1703_cov_19.421610	Coordinate:324	Reads:1	Hits:5	Allocated_reads:0.2	Strand:-
ATCTCATGTTTAATCGTCGGCTAGCT
>Location:NODE_271279_length_1703_cov_19.421610	Coordinate:324	Reads:1	Hits:5	Allocated_reads:0.2	Strand:-
GAATATCTCATGTTTAATCGTCGGCTAGCC
>Location:NODE_271279_length_1703_cov_19.421610	Coordinate:324	Reads:17	Hits:5	Allocated_reads:3.4	Strand:-
GAATATCTCATGTTTAATCGTCGGCTAGCT
>Location:NODE_271279_length_1703_cov_19.421610	Coordinate:324	Reads:1	Hits:5	Allocated_reads:0.2	Strand:-
TATCTCATGTTTAATCGTCGGCTAGCA
>Location:NODE_271279_length_1703_cov_19.421610	Coordinate:324	Reads:1	Hits:5	Allocated_reads:0.2	Strand:-
TATCTCATGTTTAATCGTCGGCTAGCG
>Location:NODE_271279_length_1703_cov_19.421610	Coordinate:324	Reads:141	Hits:5	Allocated_reads:28.2	Strand:-
TATCTCATGTTTAATCGTCGGCTAGCT
>Location:NODE_271279_length_1703_cov_19.421610	Coordinate:324	Reads:1	Hits:5	Allocated_reads:0.2	Strand:-
TCTCATGTTTAATCGTCGGCTAGCT
>Location:NODE_271279_length_1703_cov_19.421610	Coordinate:325	Reads:2	Hits:5	Allocated_reads:0.4	Strand:-
ACAGAATATCTCATGTTTAATCGTCGGCTAGC
>Location:NODE_271279_length_1703_cov_19.421610	Coordinate:325	Reads:1	Hits:5	Allocated_reads:0.2	Strand:-
AGAATATCTCATGTTTAATCGTCGGCTAGC
>Location:NODE_271279_length_1703_cov_19.421610	Coordinate:325	Reads:1	Hits:5	Allocated_reads:0.2	Strand:-
ATATCTCATGTTTAATCGTCGGCTAGC
>Location:NODE_271279_length_1703_cov_19.421610	Coordinate:325	Reads:7	Hits:5	Allocated_reads:1.4	Strand:-
CAGAATATCTCATGTTTAATCGTCGGCTAGC
>Location:NODE_271279_length_1703_cov_19.421610	Coordinate:325	Reads:42	Hits:5	Allocated_reads:8.4	Strand:-
GAATATCTCATGTTTAATCGTCGGCTAGC
>Location:NODE_271279_length_1703_cov_19.421610	Coordinate:325	Reads:24	Hits:5	Allocated_reads:4.8	Strand:-
TACAGAATATCTCATGTTTAATCGTCGGCTAGC
>Location:NODE_271279_length_1703_cov_19.421610	Coordinate:325	Reads:32	Hits:5	Allocated_reads:6.4	Strand:-
TATCTCATGTTTAATCGTCGGCTAGC
>Location:NODE_271279_length_1703_cov_19.421610	Coordinate:326	Reads:1	Hits:5	Allocated_reads:0.2	Strand:+
CTAGCCGACGATTAAACATGAGATATTCTG
>Location:NODE_271279_length_1703_cov_19.421610	Coordinate:326	Reads:3	Hits:5	Allocated_reads:0.6	Strand:-
TATCTCATGTTTAATCGTCGGCTAG
>Location:NODE_271279_length_1703_cov_19.421610	Coordinate:327	Reads:1	Hits:5	Allocated_reads:0.2	Strand:-
CAGAATATCTCATGTTTAATCGTCGGCTA
>Location:NODE_271279_length_1703_cov_19.421610	Coordinate:327	Reads:7	Hits:5	Allocated_reads:1.4	Strand:-
GAATATCTCATGTTTAATCGTCGGCTA
>Location:NODE_271279_length_1703_cov_19.421610	Coordinate:327	Reads:11	Hits:5	Allocated_reads:2.2	Strand:-
TACAGAATATCTCATGTTTAATCGTCGGCTA
>Location:NODE_271279_length_1703_cov_19.421610	Coordinate:327	Reads:1	Hits:5	Allocated_reads:0.2	Strand:+
TAGCCGACGATTAAACATGAGATATTC
>Location:NODE_271279_length_1703_cov_19.421610	Coordinate:327	Reads:3	Hits:5	Allocated_reads:0.6	Strand:+
TAGCCGACGATTAAACATGAGATATTCT
>Location:NODE_271279_length_1703_cov_19.421610	Coordinate:327	Reads:5	Hits:5	Allocated_reads:1	Strand:+
TAGCCGACGATTAAACATGAGATATTCTG
>Location:NODE_271279_length_1703_cov_19.421610	Coordinate:327	Reads:2	Hits:5	Allocated_reads:0.4	Strand:+
TAGCCGACGATTAAACATGAGATATTCTGT
>Location:NODE_271279_length_1703_cov_19.421610	Coordinate:327	Reads:1	Hits:4	Allocated_reads:0.25	Strand:+
TAGCCGACGATTAAACATGAGATATTCTGTTTT
>Location:NODE_271279_length_1703_cov_19.421610	Coordinate:327	Reads:1	Hits:5	Allocated_reads:0.2	Strand:-
TATCTCATGTTTAATCGTCGGCTT
>Location:NODE_271279_length_1703_cov_19.421610	Coordinate:327	Reads:3	Hits:5	Allocated_reads:0.6	Strand:-
TATCTCATGTTTAATCGTCGGCTA
>Location:NODE_271279_length_1703_cov_19.421610	Coordinate:328	Reads:1	Hits:5	Allocated_reads:0.2	Strand:+
AGCCGACGATTAAACATGAGATATTCTGT
>Location:NODE_271279_length_1703_cov_19.421610	Coordinate:328	Reads:1	Hits:4	Allocated_reads:0.25	Strand:+
AGCCGACGATTAAACATGAGATATTCTGTATT
>Location:NODE_271279_length_1703_cov_19.421610	Coordinate:328	Reads:1	Hits:4	Allocated_reads:0.25	Strand:-
ATACAGAATATCTCATGTTTAATCGTCGGCT
>Location:NODE_271279_length_1703_cov_19.421610	Coordinate:328	Reads:1	Hits:5	Allocated_reads:0.2	Strand:-
CAGAATATCTCATGTTTAATCGTCGGCA
>Location:NODE_271279_length_1703_cov_19.421610	Coordinate:328	Reads:5	Hits:5	Allocated_reads:1	Strand:-
CAGAATATCTCATGTTTAATCGTCGGCT
>Location:NODE_271279_length_1703_cov_19.421610	Coordinate:328	Reads:7	Hits:5	Allocated_reads:1.4	Strand:-
GAATATCTCATGTTTAATCGTCGGCT
>Location:NODE_271279_length_1703_cov_19.421610	Coordinate:328	Reads:1	Hits:5	Allocated_reads:0.2	Strand:-
TACAGAATATCTCATGTTTAATCGTCGGCC
>Location:NODE_271279_length_1703_cov_19.421610	Coordinate:328	Reads:92	Hits:5	Allocated_reads:18.4	Strand:-
TACAGAATATCTCATGTTTAATCGTCGGCT
>Location:NODE_271279_length_1703_cov_19.421610	Coordinate:329	Reads:1	Hits:5	Allocated_reads:0.2	Strand:-
AATATCTCATGTTTAATCGTCGGC
>Location:NODE_271279_length_1703_cov_19.421610	Coordinate:329	Reads:2	Hits:5	Allocated_reads:0.4	Strand:-
ACAGAATATCTCATGTTTAATCGTCGGC
>Location:NODE_271279_length_1703_cov_19.421610	Coordinate:329	Reads:2	Hits:5	Allocated_reads:0.4	Strand:-
AGAATATCTCATGTTTAATCGTCGGC
>Location:NODE_271279_length_1703_cov_19.421610	Coordinate:329	Reads:8	Hits:4	Allocated_reads:2	Strand:-
ATACAGAATATCTCATGTTTAATCGTCGGC
>Location:NODE_271279_length_1703_cov_19.421610	Coordinate:329	Reads:14	Hits:5	Allocated_reads:2.8	Strand:-
CAGAATATCTCATGTTTAATCGTCGGC
>Location:NODE_271279_length_1703_cov_19.421610	Coordinate:329	Reads:6	Hits:4	Allocated_reads:1.5	Strand:-
GAATACAGAATATCTCATGTTTAATCGTCGGC
>Location:NODE_271279_length_1703_cov_19.421610	Coordinate:329	Reads:8	Hits:5	Allocated_reads:1.6	Strand:-
GAATATCTCATGTTTAATCGTCGGC
>Location:NODE_271279_length_1703_cov_19.421610	Coordinate:329	Reads:1	Hits:5	Allocated_reads:0.2	Strand:+
GCCGACGATTAAACATGAGATATTCTGT
>Location:NODE_271279_length_1703_cov_19.421610	Coordinate:329	Reads:1	Hits:5	Allocated_reads:0.2	Strand:-
TACAGAATATCTCATGTTTAATCCTCGGC
>Location:NODE_271279_length_1703_cov_19.421610	Coordinate:329	Reads:1	Hits:5	Allocated_reads:0.2	Strand:-
TACAGAATATCTCATGTTTAATCGTCGTC
>Location:NODE_271279_length_1703_cov_19.421610	Coordinate:329	Reads:221	Hits:5	Allocated_reads:44.2	Strand:-
TACAGAATATCTCATGTTTAATCGTCGGC
>Location:NODE_271279_length_1703_cov_19.421610	Coordinate:330	Reads:3	Hits:5	Allocated_reads:0.6	Strand:+
CCGACGATTAAACATGAGATATTC
>Location:NODE_271279_length_1703_cov_19.421610	Coordinate:330	Reads:1	Hits:5	Allocated_reads:0.2	Strand:+
CCGACGATTAAACATGAGATATTAT
>Location:NODE_271279_length_1703_cov_19.421610	Coordinate:330	Reads:21	Hits:5	Allocated_reads:4.2	Strand:+
CCGACGATTAAACATGAGATATTCT
>Location:NODE_271279_length_1703_cov_19.421610	Coordinate:330	Reads:10	Hits:5	Allocated_reads:2	Strand:+
CCGACGATTAAACATGAGATATTCTG
>Location:NODE_271279_length_1703_cov_19.421610	Coordinate:330	Reads:1	Hits:5	Allocated_reads:0.2	Strand:+
CCGACGATTAAACATGAGATATTCTGA
>Location:NODE_271279_length_1703_cov_19.421610	Coordinate:330	Reads:18	Hits:5	Allocated_reads:3.6	Strand:+
CCGACGATTAAACATGAGATATTCTGT
>Location:NODE_271279_length_1703_cov_19.421610	Coordinate:330	Reads:6	Hits:5	Allocated_reads:1.2	Strand:+
CCGACGATTAAACATGAGATATTCTGTA
>Location:NODE_271279_length_1703_cov_19.421610	Coordinate:330	Reads:1	Hits:5	Allocated_reads:0.2	Strand:+
CCGACGATTAAACATGAGATATTCTGTAA
>Location:NODE_271279_length_1703_cov_19.421610	Coordinate:330	Reads:1	Hits:4	Allocated_reads:0.25	Strand:+
CCGACGATTAAACATGAGATATTCTGTGT
>Location:NODE_271279_length_1703_cov_19.421610	Coordinate:330	Reads:4	Hits:4	Allocated_reads:1	Strand:+
CCGACGATTAAACATGAGATATTCTGTAT
>Location:NODE_271279_length_1703_cov_19.421610	Coordinate:330	Reads:1	Hits:4	Allocated_reads:0.25	Strand:+
CCGACGATTAAACATGAGATATTCTGTATT
>Location:NODE_271279_length_1703_cov_19.421610	Coordinate:330	Reads:1	Hits:4	Allocated_reads:0.25	Strand:+
CCGACGATTAAACATGAGATATTCTGTATCT
>Location:NODE_271279_length_1703_cov_19.421610	Coordinate:330	Reads:1	Hits:4	Allocated_reads:0.25	Strand:+
CCGACGATTAAACATGAGATATTCTGTATTT
>Location:NODE_271279_length_1703_cov_19.421610	Coordinate:330	Reads:2	Hits:4	Allocated_reads:0.5	Strand:+
CCGACGATTAAACATGAGATATTCTGTATTC
>Location:NODE_271279_length_1703_cov_19.421610	Coordinate:330	Reads:2	Hits:4	Allocated_reads:0.5	Strand:+
CCGACGATTAAACATGAGATATTCTGTATTCTG
>Location:NODE_271279_length_1703_cov_19.421610	Coordinate:330	Reads:1	Hits:4	Allocated_reads:0.25	Strand:+
CCGACGATTAAACATGAGATATTCTGTATTCTGAT
>Location:NODE_271279_length_1703_cov_19.421610	Coordinate:330	Reads:1	Hits:5	Allocated_reads:0.2	Strand:-
TACAGAATATCTCATGTTTAATCGTCGG
>Location:NODE_271279_length_1703_cov_19.421610	Coordinate:331	Reads:1	Hits:5	Allocated_reads:0.2	Strand:+
CGACGATTAAACATGAGATATTCTG
>Location:NODE_271279_length_1703_cov_19.421610	Coordinate:331	Reads:12	Hits:5	Allocated_reads:2.4	Strand:+
CGACGATTAAACATGAGATATTCTGT
>Location:NODE_271279_length_1703_cov_19.421610	Coordinate:331	Reads:2	Hits:5	Allocated_reads:0.4	Strand:+
CGACGATTAAACATGAGATATTCTGTA
>Location:NODE_271279_length_1703_cov_19.421610	Coordinate:331	Reads:1	Hits:4	Allocated_reads:0.25	Strand:+
CGACGATTAAACATGAGATATTCTGTAT
>Location:NODE_271279_length_1703_cov_19.421610	Coordinate:331	Reads:1	Hits:4	Allocated_reads:0.25	Strand:+
CGACGATTAAACATGAGATATTCTGTATT
>Location:NODE_271279_length_1703_cov_19.421610	Coordinate:331	Reads:1	Hits:4	Allocated_reads:0.25	Strand:+
CGACGATTAAACATGAGATATTCTGTATTCT
>Location:NODE_271279_length_1703_cov_19.421610	Coordinate:331	Reads:1	Hits:4	Allocated_reads:0.25	Strand:-
GAATACAGAATATCTCATGTTTAATCGTCT
>Location:NODE_271279_length_1703_cov_19.421610	Coordinate:332	Reads:1	Hits:4	Allocated_reads:0.25	Strand:-
AATACAGAATATCTCATGTTTAATCGTC
>Location:NODE_271279_length_1703_cov_19.421610	Coordinate:332	Reads:6	Hits:4	Allocated_reads:1.5	Strand:-
AGAATACAGAATATCTCATGTTTAATCGTC
>Location:NODE_271279_length_1703_cov_19.421610	Coordinate:332	Reads:1	Hits:4	Allocated_reads:0.25	Strand:-
ATACAGAATATCTCATGTTTAATCGTC
>Location:NODE_271279_length_1703_cov_19.421610	Coordinate:332	Reads:4	Hits:4	Allocated_reads:1	Strand:-
CAGAATACAGAATATCTCATGTTTAATCGTC
>Location:NODE_271279_length_1703_cov_19.421610	Coordinate:332	Reads:1	Hits:4	Allocated_reads:0.25	Strand:-
GAATACAGAATATCTCATCTTTAATCGTC
>Location:NODE_271279_length_1703_cov_19.421610	Coordinate:332	Reads:26	Hits:4	Allocated_reads:6.5	Strand:-
GAATACAGAATATCTCATGTTTAATCGTC
>Location:NODE_271279_length_1703_cov_19.421610	Coordinate:332	Reads:2	Hits:5	Allocated_reads:0.4	Strand:+
GACGATTAAACATGAGATATTCTGT
>Location:NODE_271279_length_1703_cov_19.421610	Coordinate:332	Reads:1	Hits:4	Allocated_reads:0.25	Strand:+
GACGATTAAACATGAGATATTCTGTATTCT
>Location:NODE_271279_length_1703_cov_19.421610	Coordinate:332	Reads:1	Hits:5	Allocated_reads:0.2	Strand:-
TACAGAATATCTCATGTTTAATCGTC
>Location:NODE_271279_length_1703_cov_19.421610	Coordinate:332	Reads:15	Hits:4	Allocated_reads:3.75	Strand:-
TCAGAATACAGAATATCTCATGTTTAATCGTC
>Location:NODE_271279_length_1703_cov_19.421610	Coordinate:334	Reads:1	Hits:4	Allocated_reads:0.25	Strand:+
CGATTAAACATGAGATATTCTGTAT
>Location:NODE_271279_length_1703_cov_19.421610	Coordinate:335	Reads:1	Hits:4	Allocated_reads:0.25	Strand:-
ATACAGAATATCTCATGTTTAATC
>Location:NODE_271279_length_1703_cov_19.421610	Coordinate:335	Reads:8	Hits:4	Allocated_reads:2	Strand:-
ATCAGAATACAGAATATCTCATGTTTAATC
>Location:NODE_271279_length_1703_cov_19.421610	Coordinate:335	Reads:3	Hits:4	Allocated_reads:0.75	Strand:-
CAGAATACAGAATATCTCATGTTTAATC
>Location:NODE_271279_length_1703_cov_19.421610	Coordinate:335	Reads:14	Hits:4	Allocated_reads:3.5	Strand:-
CATCAGAATACAGAATATCTCATGTTTAATC
>Location:NODE_271279_length_1703_cov_19.421610	Coordinate:335	Reads:1	Hits:4	Allocated_reads:0.25	Strand:-
TCAGAATACAGAATATCTCATGTTTAACC
>Location:NODE_271279_length_1703_cov_19.421610	Coordinate:335	Reads:291	Hits:4	Allocated_reads:72.75	Strand:-
TCAGAATACAGAATATCTCATGTTTAATC
>Location:NODE_271279_length_1703_cov_19.421610	Coordinate:336	Reads:1	Hits:4	Allocated_reads:0.25	Strand:-
TCAGAATACAGAATATCTCATGTTTAAA
>Location:NODE_271279_length_1703_cov_19.421610	Coordinate:337	Reads:1	Hits:4	Allocated_reads:0.25	Strand:-
TCAGAATACAGAATATCTCATGTTTAA
>Location:NODE_271279_length_1703_cov_19.421610	Coordinate:337	Reads:2	Hits:4	Allocated_reads:0.5	Strand:+
TTAAACATGAGATATTCTGTATTCT
>Location:NODE_271279_length_1703_cov_19.421610	Coordinate:337	Reads:1	Hits:4	Allocated_reads:0.25	Strand:+
TTAAACATGAGATATTCTGTATTCTGA
>Location:NODE_271279_length_1703_cov_19.421610	Coordinate:337	Reads:1	Hits:4	Allocated_reads:0.25	Strand:+
TTAAACATGAGATATTCTGTATTCTGAT
>Location:NODE_271279_length_1703_cov_19.421610	Coordinate:338	Reads:4	Hits:4	Allocated_reads:1	Strand:-
TCAGAATACAGAATATCTCATGTTTA
>Location:NODE_271279_length_1703_cov_19.421610	Coordinate:339	Reads:2	Hits:4	Allocated_reads:0.5	Strand:-
CATCAGAATACAGAATATCTCATGTTT
>Location:NODE_271279_length_1703_cov_19.421610	Coordinate:339	Reads:2	Hits:4	Allocated_reads:0.5	Strand:-
TCAGAATACAGAATATCTCATGTTT
>Location:NODE_271279_length_1703_cov_19.421610	Coordinate:340	Reads:1	Hits:4	Allocated_reads:0.25	Strand:-
CATCAGAATACAGAATATCTCATGTT
>Location:NODE_271279_length_1703_cov_19.421610	Coordinate:340	Reads:1	Hits:4	Allocated_reads:0.25	Strand:-
TCAGAATACAGAATATCTCATTTT
>Location:NODE_271279_length_1703_cov_19.421610	Coordinate:340	Reads:11	Hits:4	Allocated_reads:2.75	Strand:-
TCAGAATACAGAATATCTCATGTT
>Location:NODE_271279_length_1703_cov_19.421610	Coordinate:341	Reads:9	Hits:4	Allocated_reads:2.25	Strand:+
ACATGAGATATTCTGTATTCTGAT
>Location:NODE_271279_length_1703_cov_19.421610	Coordinate:341	Reads:1	Hits:4	Allocated_reads:0.25	Strand:+
ACATGAGATATTCTGTATTCTGATG
>Location:NODE_271279_length_1703_cov_19.421610	Coordinate:341	Reads:1	Hits:4	Allocated_reads:0.25	Strand:-
CATCAGAATACAGAATATCTCATTC
>Location:NODE_271279_length_1703_cov_19.421610	Coordinate:341	Reads:1	Hits:4	Allocated_reads:0.25	Strand:-
TGAAATACATCAGAATACAGAATATCTCATGT
>Location:NODE_271279_length_1703_cov_19.421610	Coordinate:342	Reads:1	Hits:4	Allocated_reads:0.25	Strand:+
CATGAGATATTCTGTATTCTGATGTATT
>Location:NODE_271279_length_1703_cov_19.421610	Coordinate:342	Reads:1	Hits:4	Allocated_reads:0.25	Strand:+
CATGAGATATTCTGTATTCTGATGTATTT
>Location:NODE_271279_length_1703_cov_19.421610	Coordinate:342	Reads:1	Hits:4	Allocated_reads:0.25	Strand:-
TACATCAGAATACAGAATATCTCATG
>Location:NODE_271279_length_1703_cov_19.421610	Coordinate:343	Reads:2	Hits:4	Allocated_reads:0.5	Strand:+
ATGAGATATTCTGTATTCTGATGTATT
>Location:NODE_271279_length_1703_cov_19.421610	Coordinate:343	Reads:1	Hits:4	Allocated_reads:0.25	Strand:-
TACATCAGAATACAGAATATCTCAT
>Location:NODE_271279_length_1703_cov_19.421610	Coordinate:344	Reads:1	Hits:4	Allocated_reads:0.25	Strand:-
AAATACATCAGAATACAGAATATCTCA
>Location:NODE_271279_length_1703_cov_19.421610	Coordinate:344	Reads:1	Hits:4	Allocated_reads:0.25	Strand:-
AAATACATCAGAATACAGAATATCTTA
>Location:NODE_271279_length_1703_cov_19.421610	Coordinate:344	Reads:1	Hits:4	Allocated_reads:0.25	Strand:-
AATACATCAGAATACAGAATATCTCA
>Location:NODE_271279_length_1703_cov_19.421610	Coordinate:344	Reads:1	Hits:4	Allocated_reads:0.25	Strand:-
GAAATACATCAGAATACAGAATAGCTCA
>Location:NODE_271279_length_1703_cov_19.421610	Coordinate:344	Reads:1	Hits:4	Allocated_reads:0.25	Strand:-
GAAATACATCAGAATACAGAATATCTCA
>Location:NODE_271279_length_1703_cov_19.421610	Coordinate:344	Reads:2	Hits:4	Allocated_reads:0.5	Strand:-
TACATCAGAATACAGAATATCTCA
>Location:NODE_271279_length_1703_cov_19.421610	Coordinate:344	Reads:1	Hits:4	Allocated_reads:0.25	Strand:-
TATGAAATACATCAGAATACAGAATATCTCA
>Location:NODE_271279_length_1703_cov_19.421610	Coordinate:344	Reads:12	Hits:4	Allocated_reads:3	Strand:+
TGAGATATTCTGTATTCTGATGTA
>Location:NODE_271279_length_1703_cov_19.421610	Coordinate:344	Reads:6	Hits:4	Allocated_reads:1.5	Strand:+
TGAGATATTCTGTATTCTGATGTATT
>Location:NODE_271279_length_1703_cov_19.421610	Coordinate:345	Reads:4	Hits:4	Allocated_reads:1	Strand:-
AAATACATCAGAATACAGAATATCTC
>Location:NODE_271279_length_1703_cov_19.421610	Coordinate:345	Reads:3	Hits:4	Allocated_reads:0.75	Strand:-
ATACATCAGAATACAGAATATCTC
>Location:NODE_271279_length_1703_cov_19.421610	Coordinate:345	Reads:1	Hits:4	Allocated_reads:0.25	Strand:-
ATGAAATACATCAGAATACAGAATATCTC
>Location:NODE_271279_length_1703_cov_19.421610	Coordinate:345	Reads:6	Hits:4	Allocated_reads:1.5	Strand:-
TATGAAATACATCAGAATACAGAATATCTC
>Location:NODE_271279_length_1703_cov_19.421610	Coordinate:345	Reads:12	Hits:4	Allocated_reads:3	Strand:-
TGAAATACATCAGAATACAGAATATCTC
>Location:NODE_271279_length_1703_cov_19.421610	Coordinate:345	Reads:11	Hits:4	Allocated_reads:2.75	Strand:-
TTATGAAATACATCAGAATACAGAATATCTC
>Location:NODE_271279_length_1703_cov_19.421610	Coordinate:346	Reads:1	Hits:4	Allocated_reads:0.25	Strand:-
TGAAATACATCAGAATACAGAATATCT
>Location:NODE_271279_length_1703_cov_19.421610	Coordinate:346	Reads:2	Hits:4	Allocated_reads:0.5	Strand:-
TTATGAAATACATCAGAATACAGAATATCT
>Location:NODE_271279_length_1703_cov_19.421610	Coordinate:347	Reads:1	Hits:4	Allocated_reads:0.25	Strand:-
ATGAAATACATCAGAATACAGAATATC
>Location:NODE_271279_length_1703_cov_19.421610	Coordinate:347	Reads:1	Hits:4	Allocated_reads:0.25	Strand:-
CTTTATGAAATACATCAGAATACAGAATATC
>Location:NODE_271279_length_1703_cov_19.421610	Coordinate:347	Reads:2	Hits:4	Allocated_reads:0.5	Strand:-
TATGAAATACATCAGAATACAGAATATC
>Location:NODE_271279_length_1703_cov_19.421610	Coordinate:347	Reads:16	Hits:4	Allocated_reads:4	Strand:-
TGAAATACATCAGAATACAGAATATC
>Location:NODE_271279_length_1703_cov_19.421610	Coordinate:347	Reads:2	Hits:4	Allocated_reads:0.5	Strand:-
TGCTTTATGAAATACATCAGAATACAGAATATC
>Location:NODE_271279_length_1703_cov_19.421610	Coordinate:347	Reads:41	Hits:4	Allocated_reads:10.25	Strand:-
TTATGAAATACATCAGAATACAGAATATC
>Location:NODE_271279_length_1703_cov_19.421610	Coordinate:347	Reads:4	Hits:4	Allocated_reads:1	Strand:-
TTTATGAAATACATCAGAATACAGAATATC
>Location:NODE_271279_length_1703_cov_19.421610	Coordinate:348	Reads:1	Hits:4	Allocated_reads:0.25	Strand:+
ATATTCTGTATTCTGATGTATTTCATA
>Location:NODE_271279_length_1703_cov_19.421610	Coordinate:348	Reads:1	Hits:4	Allocated_reads:0.25	Strand:+
ATATTCTGTATTCTGATGTATTTCATAAA
>Location:NODE_271279_length_1703_cov_19.421610	Coordinate:348	Reads:1	Hits:4	Allocated_reads:0.25	Strand:+
ATATTCTGTATTCTGATGTATTTCATAAC
>Location:NODE_271279_length_1703_cov_19.421610	Coordinate:348	Reads:1	Hits:4	Allocated_reads:0.25	Strand:-
TTATGAAATACATCAGAATACAGAATAT
>Location:NODE_271279_length_1703_cov_19.421610	Coordinate:349	Reads:3	Hits:4	Allocated_reads:0.75	Strand:-
TTATGAAATACATCAGAATACAGAATA
>Location:NODE_271279_length_1703_cov_19.421610	Coordinate:350	Reads:2	Hits:4	Allocated_reads:0.5	Strand:-
TTATGAAATACATCAGAATACAGAAT
>Location:NODE_271279_length_1703_cov_19.421610	Coordinate:351	Reads:1	Hits:4	Allocated_reads:0.25	Strand:-
TTATGAAATACATCAGAATACAGAA
>Location:NODE_271279_length_1703_cov_19.421610	Coordinate:351	Reads:2	Hits:4	Allocated_reads:0.5	Strand:+
TTCTGTATTCTGATGTATTTCATA
>Location:NODE_271279_length_1703_cov_19.421610	Coordinate:351	Reads:1	Hits:4	Allocated_reads:0.25	Strand:+
TTCTGTATTCTGATGTATTTCATAAAGC
>Location:NODE_271279_length_1703_cov_19.421610	Coordinate:352	Reads:2	Hits:4	Allocated_reads:0.5	Strand:-
CTTTATGAAATACATCAGAATACAGA
>Location:NODE_271279_length_1703_cov_19.421610	Coordinate:352	Reads:4	Hits:4	Allocated_reads:1	Strand:-
TGCTTTATGAAATACATCAGAATACAGA
>Location:NODE_271279_length_1703_cov_19.421610	Coordinate:352	Reads:2	Hits:4	Allocated_reads:0.5	Strand:-
TGTGCTTTATGAAATACATCAGAATACAGA
>Location:NODE_271279_length_1703_cov_19.421610	Coordinate:352	Reads:1	Hits:4	Allocated_reads:0.25	Strand:-
TGTGTGCTTTATGAAATACATCAGAATACAGA
>Location:NODE_271279_length_1703_cov_19.421610	Coordinate:352	Reads:5	Hits:4	Allocated_reads:1.25	Strand:-
TTATGAAATACATCAGAATACAGA
>Location:NODE_271279_length_1703_cov_19.421610	Coordinate:352	Reads:1	Hits:4	Allocated_reads:0.25	Strand:-
TTTATGAAATACATCAGAATACAGA
>Location:NODE_271279_length_1703_cov_19.421610	Coordinate:361	Reads:1	Hits:3	Allocated_reads:0.333333333333333	Strand:-
TACGTGTGTGTGCTTTATGAAATACATCA
>Location:NODE_271279_length_1703_cov_19.421610	Coordinate:362	Reads:4	Hits:3	Allocated_reads:1.33333333333333	Strand:-
TACGTGTGTGTGCTTTATGAAATACATC
>Location:NODE_271279_length_1703_cov_19.421610	Coordinate:362	Reads:2	Hits:3	Allocated_reads:0.666666666666667	Strand:-
TGTACGTGTGTGTGCTTTATGAAATACATC
>Location:NODE_271279_length_1703_cov_19.421610	Coordinate:364	Reads:7	Hits:3	Allocated_reads:2.33333333333333	Strand:-
TACGTGTGTGTGCTTTATGAAATACA
>Location:NODE_271279_length_1703_cov_19.421610	Coordinate:364	Reads:1	Hits:3	Allocated_reads:0.333333333333333	Strand:-
TGCTGTACGTGTGTGTGCTTTATGAAATACT
>Location:NODE_271279_length_1703_cov_19.421610	Coordinate:364	Reads:3	Hits:3	Allocated_reads:1	Strand:-
TGCTGTACGTGTGTGTGCTTTATGAAATACA
>Location:NODE_271279_length_1703_cov_19.421610	Coordinate:364	Reads:6	Hits:3	Allocated_reads:2	Strand:-
TGTACGTGTGTGTGCTTTATGAAATACA
>Location:NODE_271279_length_1703_cov_19.421610	Coordinate:365	Reads:1	Hits:3	Allocated_reads:0.333333333333333	Strand:-
TGCTGTACGTGTGTGTGCTTTATGAAATAC
>Location:NODE_271279_length_1703_cov_19.421610	Coordinate:366	Reads:1	Hits:3	Allocated_reads:0.333333333333333	Strand:-
TACGTGTGTGTGCTTTATGAATTT
>Location:NODE_271279_length_1703_cov_19.421610	Coordinate:366	Reads:1	Hits:3	Allocated_reads:0.333333333333333	Strand:-
TGCTGTACGTGTGTGTGCTTTATGAAATA
>Location:NODE_271279_length_1703_cov_19.421610	Coordinate:366	Reads:3	Hits:3	Allocated_reads:1	Strand:-
TTGCTGTACGTGTGTGTGCTTTATGAAATA
>Location:NODE_271279_length_1703_cov_19.421610	Coordinate:367	Reads:1	Hits:3	Allocated_reads:0.333333333333333	Strand:-
TGTACGTGTGTGTGCTTTATGAATT
>Location:NODE_271279_length_1703_cov_19.421610	Coordinate:367	Reads:3	Hits:3	Allocated_reads:1	Strand:-
TTGCTGTACGTGTGTGTGCTTTATGAAAT
>Location:NODE_271279_length_1703_cov_19.421610	Coordinate:368	Reads:1	Hits:3	Allocated_reads:0.333333333333333	Strand:-
TGCTGTACGTGTGTGTGCTTTATGAAA
>Location:NODE_271279_length_1703_cov_19.421610	Coordinate:369	Reads:1	Hits:3	Allocated_reads:0.333333333333333	Strand:-
GCATTGCTGTACGTGTGTGTGCTTTATGAA
>Location:NODE_271279_length_1703_cov_19.421610	Coordinate:370	Reads:2	Hits:3	Allocated_reads:0.666666666666667	Strand:-
TTGCTGTACGTGTGTGTGCTTTATGA
>Location:NODE_271279_length_1703_cov_19.421610	Coordinate:375	Reads:1	Hits:3	Allocated_reads:0.333333333333333	Strand:-
GTTATAGCATTGCTGTACGTGTGTGTGCTT
>Location:NODE_271279_length_1703_cov_19.421610	Coordinate:375	Reads:2	Hits:3	Allocated_reads:0.666666666666667	Strand:-
TGTTATAGCATTGCTGTACGTGTGTGTGCTT
>Location:NODE_271279_length_1703_cov_19.421610	Coordinate:375	Reads:1	Hits:3	Allocated_reads:0.333333333333333	Strand:-
TTATAGCATTGCTGTACGTGTGTGTGCTT
>Location:NODE_271279_length_1703_cov_19.421610	Coordinate:376	Reads:1	Hits:3	Allocated_reads:0.333333333333333	Strand:-
CTGTTATAGCATTGCTGTACGTGTGTGTGCT
>Location:NODE_271279_length_1703_cov_19.421610	Coordinate:376	Reads:6	Hits:3	Allocated_reads:2	Strand:-
TATAGCATTGCTGTACGTGTGTGTGCT
>Location:NODE_271279_length_1703_cov_19.421610	Coordinate:376	Reads:3	Hits:3	Allocated_reads:1	Strand:-
TGTTATAGCATTGCTGTACGTGTGTGTGCT
>Location:NODE_271279_length_1703_cov_19.421610	Coordinate:376	Reads:4	Hits:3	Allocated_reads:1.33333333333333	Strand:-
TTATAGCATTGCTGTACGTGTGTGTGCT
>Location:NODE_271279_length_1703_cov_19.421610	Coordinate:377	Reads:1	Hits:3	Allocated_reads:0.333333333333333	Strand:-
TATAGCATTGCTGTACGTGTGTGTGC
>Location:NODE_271279_length_1703_cov_19.421610	Coordinate:378	Reads:2	Hits:3	Allocated_reads:0.666666666666667	Strand:-
TGTTATAGCATTGCTGTACGTGTGTGTG
>Location:NODE_271279_length_1703_cov_19.421610	Coordinate:379	Reads:1	Hits:4	Allocated_reads:0.25	Strand:-
TGTTATAGCATTGCTGTACGTGTGTGT
>Location:NODE_271279_length_1703_cov_19.421610	Coordinate:380	Reads:1	Hits:4	Allocated_reads:0.25	Strand:+
CACACACGTACAGCAATGCTATAAC
>Location:NODE_271279_length_1703_cov_19.421610	Coordinate:380	Reads:1	Hits:4	Allocated_reads:0.25	Strand:+
CACACACGTACAGCAATGCTATAACGG
>Location:NODE_271279_length_1703_cov_19.421610	Coordinate:380	Reads:1	Hits:4	Allocated_reads:0.25	Strand:-
TGTTATAGCATTGCTGTACGTGTGTG
>Location:NODE_271279_length_1703_cov_19.421610	Coordinate:380	Reads:1	Hits:4	Allocated_reads:0.25	Strand:-
TTATAGCATTGCTGTACGTGTGTG
>Location:NODE_271279_length_1703_cov_19.421610	Coordinate:380	Reads:1	Hits:4	Allocated_reads:0.25	Strand:-
TTATAGCATTGCTGTACGTGTGTT
>Location:NODE_271279_length_1703_cov_19.421610	Coordinate:384	Reads:9	Hits:4	Allocated_reads:2.25	Strand:-
TACTTCCACTGTTATAGCATTGCTGTACGTG
>Location:NODE_271279_length_1703_cov_19.421610	Coordinate:385	Reads:1	Hits:4	Allocated_reads:0.25	Strand:-
ACTTCCACTGTTATAGCATTGCTGTACGT
>Location:NODE_271279_length_1703_cov_19.421610	Coordinate:385	Reads:1	Hits:4	Allocated_reads:0.25	Strand:-
TACTTCCACTGTTATAGCATTGCTGTACTT
>Location:NODE_271279_length_1703_cov_19.421610	Coordinate:385	Reads:11	Hits:4	Allocated_reads:2.75	Strand:-
TACTTCCACTGTTATAGCATTGCTGTACGT
>Location:NODE_271279_length_1703_cov_19.421610	Coordinate:385	Reads:5	Hits:4	Allocated_reads:1.25	Strand:-
TTACTTCCACTGTTATAGCATTGCTGTACGT
>Location:NODE_271279_length_1703_cov_19.421610	Coordinate:385	Reads:1	Hits:4	Allocated_reads:0.25	Strand:-
TTCCACTGTTATAGCATTGCTGTACGC
>Location:NODE_271279_length_1703_cov_19.421610	Coordinate:385	Reads:1	Hits:4	Allocated_reads:0.25	Strand:-
TTCCACTGTTATAGCATTGCTGTACGT
>Location:NODE_271279_length_1703_cov_19.421610	Coordinate:385	Reads:2	Hits:4	Allocated_reads:0.5	Strand:-
TTTACTTCCACTGTTATAGCATTGCTGTACGT
>Location:NODE_271279_length_1703_cov_19.421610	Coordinate:386	Reads:13	Hits:4	Allocated_reads:3.25	Strand:-
ACTTCCACTGTTATAGCATTGCTGTACG
>Location:NODE_271279_length_1703_cov_19.421610	Coordinate:386	Reads:5	Hits:4	Allocated_reads:1.25	Strand:-
CTTCCACTGTTATAGCATTGCTGTACG
>Location:NODE_271279_length_1703_cov_19.421610	Coordinate:386	Reads:1	Hits:3	Allocated_reads:0.333333333333333	Strand:-
GTTTACTTCCACTGTTATAGCATTGCTGTACG
>Location:NODE_271279_length_1703_cov_19.421610	Coordinate:386	Reads:1	Hits:4	Allocated_reads:0.25	Strand:-
TACTTCCACTGTTATAGCATTGCTATACG
>Location:NODE_271279_length_1703_cov_19.421610	Coordinate:386	Reads:1	Hits:5	Allocated_reads:0.2	Strand:-
TACTTCCACTGTTATAGCATTGCTGTACA
>Location:NODE_271279_length_1703_cov_19.421610	Coordinate:386	Reads:1	Hits:4	Allocated_reads:0.25	Strand:-
TACTTCCACTGTTATAGCATTGCTGTACT
>Location:NODE_271279_length_1703_cov_19.421610	Coordinate:386	Reads:1	Hits:4	Allocated_reads:0.25	Strand:-
TACTTCCACTGTTATAGCATTGCTGTTCT
>Location:NODE_271279_length_1703_cov_19.421610	Coordinate:386	Reads:1	Hits:4	Allocated_reads:0.25	Strand:-
TACTTCCACTGTTATAGCATTTCTGTACG
>Location:NODE_271279_length_1703_cov_19.421610	Coordinate:386	Reads:1	Hits:4	Allocated_reads:0.25	Strand:-
TACTTCCACTGTTATAGCTTTGCTGTATG
>Location:NODE_271279_length_1703_cov_19.421610	Coordinate:386	Reads:968	Hits:4	Allocated_reads:242	Strand:-
TACTTCCACTGTTATAGCATTGCTGTACG
>Location:NODE_271279_length_1703_cov_19.421610	Coordinate:386	Reads:6	Hits:4	Allocated_reads:1.5	Strand:-
TCCACTGTTATAGCATTGCTGTACG
>Location:NODE_271279_length_1703_cov_19.421610	Coordinate:386	Reads:2	Hits:3	Allocated_reads:0.666666666666667	Strand:-
TCGTTTACTTCCACTGTTATAGCATTGCTGTACG
>Location:NODE_271279_length_1703_cov_19.421610	Coordinate:386	Reads:1	Hits:4	Allocated_reads:0.25	Strand:-
TTACTTCCACTGTTATAGCATTGCTGTAAG
>Location:NODE_271279_length_1703_cov_19.421610	Coordinate:386	Reads:278	Hits:4	Allocated_reads:69.5	Strand:-
TTACTTCCACTGTTATAGCATTGCTGTACG
>Location:NODE_271279_length_1703_cov_19.421610	Coordinate:386	Reads:1	Hits:4	Allocated_reads:0.25	Strand:-
TTCCACTGTTATAGCATTGCTGTACT
>Location:NODE_271279_length_1703_cov_19.421610	Coordinate:386	Reads:14	Hits:4	Allocated_reads:3.5	Strand:-
TTCCACTGTTATAGCATTGCTGTACG
>Location:NODE_271279_length_1703_cov_19.421610	Coordinate:386	Reads:1	Hits:3	Allocated_reads:0.333333333333333	Strand:-
TTCGTTTACTTCCACTGTTATAGCATTGCTGTACG
>Location:NODE_271279_length_1703_cov_19.421610	Coordinate:386	Reads:1	Hits:4	Allocated_reads:0.25	Strand:-
TTTACTTCCACTGTTATAGCATTGCCGTACG
>Location:NODE_271279_length_1703_cov_19.421610	Coordinate:386	Reads:1	Hits:4	Allocated_reads:0.25	Strand:-
TTTACTTCCACTGTTATAGCATTTCTGTACG
>Location:NODE_271279_length_1703_cov_19.421610	Coordinate:386	Reads:190	Hits:4	Allocated_reads:47.5	Strand:-
TTTACTTCCACTGTTATAGCATTGCTGTACG
>Location:NODE_271279_length_1703_cov_19.421610	Coordinate:387	Reads:1	Hits:4	Allocated_reads:0.25	Strand:-
TACTTCCACTGTTATAGCATTGCTGTAG
>Location:NODE_271279_length_1703_cov_19.421610	Coordinate:387	Reads:5	Hits:4	Allocated_reads:1.25	Strand:-
TACTTCCACTGTTATAGCATTGCTGTAC
>Location:NODE_271279_length_1703_cov_19.421610	Coordinate:387	Reads:1	Hits:4	Allocated_reads:0.25	Strand:-
TCCACTGTTATAGCATTGCTGTAC
>Location:NODE_271279_length_1703_cov_19.421610	Coordinate:387	Reads:1	Hits:4	Allocated_reads:0.25	Strand:-
TTACTTCCACTGTTATAGCATTGCTGTAG
>Location:NODE_271279_length_1703_cov_19.421610	Coordinate:387	Reads:3	Hits:4	Allocated_reads:0.75	Strand:-
TTACTTCCACTGTTATAGCATTGCTGTAC
>Location:NODE_271279_length_1703_cov_19.421610	Coordinate:387	Reads:1	Hits:4	Allocated_reads:0.25	Strand:-
TTTACTTCCACTGTTATAGCATTGCTGTAG
>Location:NODE_271279_length_1703_cov_19.421610	Coordinate:388	Reads:3	Hits:4	Allocated_reads:0.75	Strand:-
TACTTCCACTGTTATAGCATTGCTGTA
>Location:NODE_271279_length_1703_cov_19.421610	Coordinate:388	Reads:1	Hits:3	Allocated_reads:0.333333333333333	Strand:-
TCTTCGTTTACTTCCACTGTTATAGCATTGCTGTA
>Location:NODE_271279_length_1703_cov_19.421610	Coordinate:388	Reads:3	Hits:4	Allocated_reads:0.75	Strand:-
TTACTTCCACTGTTATAGCATTGCTGTA
>Location:NODE_271279_length_1703_cov_19.421610	Coordinate:388	Reads:1	Hits:4	Allocated_reads:0.25	Strand:-
TTCCACTGTTATAGCATTGCTGTA
>Location:NODE_271279_length_1703_cov_19.421610	Coordinate:388	Reads:2	Hits:4	Allocated_reads:0.5	Strand:-
TTTACTTCCACTGTTATAGCATTGCTGTA
>Location:NODE_271279_length_1703_cov_19.421610	Coordinate:389	Reads:1	Hits:3	Allocated_reads:0.333333333333333	Strand:-
GTTTACTTCCACTGTTATAGCATTGCTGT
>Location:NODE_271279_length_1703_cov_19.421610	Coordinate:389	Reads:2	Hits:4	Allocated_reads:0.5	Strand:-
TACTTCCACTGTTATAGCATTGCTGT
>Location:NODE_271279_length_1703_cov_19.421610	Coordinate:389	Reads:1	Hits:3	Allocated_reads:0.333333333333333	Strand:-
TCGTTTACTTCCACTGTTATAGCATTGCTGG
>Location:NODE_271279_length_1703_cov_19.421610	Coordinate:389	Reads:1	Hits:4	Allocated_reads:0.25	Strand:-
TTACTTCCACTGTTATAGCATTGCTGT
>Location:NODE_271279_length_1703_cov_19.421610	Coordinate:389	Reads:2	Hits:3	Allocated_reads:0.666666666666667	Strand:-
TTCGTTTACTTCCACTGTTATAGCATTGCTGT
>Location:NODE_271279_length_1703_cov_19.421610	Coordinate:390	Reads:1	Hits:3	Allocated_reads:0.333333333333333	Strand:-
GTTTACTTCCACTGTTATAGCATTGCTG
>Location:NODE_271279_length_1703_cov_19.421610	Coordinate:390	Reads:1	Hits:4	Allocated_reads:0.25	Strand:-
TACTTCCACTGTTATAGCATTGCGG
>Location:NODE_271279_length_1703_cov_19.421610	Coordinate:390	Reads:7	Hits:4	Allocated_reads:1.75	Strand:-
TACTTCCACTGTTATAGCATTGCTG
>Location:NODE_271279_length_1703_cov_19.421610	Coordinate:390	Reads:42	Hits:3	Allocated_reads:14	Strand:-
TCGTTTACTTCCACTGTTATAGCATTGCTG
>Location:NODE_271279_length_1703_cov_19.421610	Coordinate:390	Reads:17	Hits:4	Allocated_reads:4.25	Strand:-
TTACTTCCACTGTTATAGCATTGCTG
>Location:NODE_271279_length_1703_cov_19.421610	Coordinate:390	Reads:6	Hits:3	Allocated_reads:2	Strand:-
TTCGTTTACTTCCACTGTTATAGCATTGCTG
>Location:NODE_271279_length_1703_cov_19.421610	Coordinate:390	Reads:1	Hits:4	Allocated_reads:0.25	Strand:-
TTTACTTCCACTGTTATAGCATTCCTG
>Location:NODE_271279_length_1703_cov_19.421610	Coordinate:390	Reads:17	Hits:4	Allocated_reads:4.25	Strand:-
TTTACTTCCACTGTTATAGCATTGCTG
>Location:NODE_271279_length_1703_cov_19.421610	Coordinate:391	Reads:1	Hits:3	Allocated_reads:0.333333333333333	Strand:+
AGCAATGCTATAACAGTGGAAGTAAAC
>Location:NODE_271279_length_1703_cov_19.421610	Coordinate:391	Reads:1	Hits:3	Allocated_reads:0.333333333333333	Strand:-
CGTTTACTTCCACTGTTATAGCATTGCT
>Location:NODE_271279_length_1703_cov_19.421610	Coordinate:391	Reads:1	Hits:4	Allocated_reads:0.25	Strand:-
TACTTCCACTGTTATAGCATTGCT
>Location:NODE_271279_length_1703_cov_19.421610	Coordinate:391	Reads:7	Hits:3	Allocated_reads:2.33333333333333	Strand:-
TCGTTTACTTCCACTGTTATAGCATTGCT
>Location:NODE_271279_length_1703_cov_19.421610	Coordinate:391	Reads:1	Hits:3	Allocated_reads:0.333333333333333	Strand:-
TCTTCGTTTACTTCCACTGTTATAGCATTGCT
>Location:NODE_271279_length_1703_cov_19.421610	Coordinate:391	Reads:1	Hits:4	Allocated_reads:0.25	Strand:-
TTACTTCCACTGTTATAGCATTGCT
>Location:NODE_271279_length_1703_cov_19.421610	Coordinate:391	Reads:3	Hits:3	Allocated_reads:1	Strand:-
TTCGTTTACTTCCACTGTTATAGCATTGCT
>Location:NODE_271279_length_1703_cov_19.421610	Coordinate:392	Reads:1	Hits:3	Allocated_reads:0.333333333333333	Strand:-
CGTTTACTTCCACTGTTATAGCATTGC
>Location:NODE_271279_length_1703_cov_19.421610	Coordinate:392	Reads:1	Hits:3	Allocated_reads:0.333333333333333	Strand:-
TCGTTTACTTCCACTGTTATAGCTTTTT
>Location:NODE_271279_length_1703_cov_19.421610	Coordinate:392	Reads:5	Hits:3	Allocated_reads:1.66666666666667	Strand:-
TCGTTTACTTCCACTGTTATAGCATTGC
>Location:NODE_271279_length_1703_cov_19.421610	Coordinate:392	Reads:2	Hits:3	Allocated_reads:0.666666666666667	Strand:-
TCTTCGTTTACTTCCACTGTTATAGCATTGC
>Location:NODE_271279_length_1703_cov_19.421610	Coordinate:392	Reads:3	Hits:3	Allocated_reads:1	Strand:-
TTCGTTTACTTCCACTGTTATAGCATTGC
>Location:NODE_271279_length_1703_cov_19.421610	Coordinate:393	Reads:1	Hits:3	Allocated_reads:0.333333333333333	Strand:+
CAATGCTATAACAGTGGAAGTAAACGAA
>Location:NODE_271279_length_1703_cov_19.421610	Coordinate:393	Reads:1	Hits:3	Allocated_reads:0.333333333333333	Strand:+
CAATGCTATAACAGTGGAAGTAAACGAAGA
>Location:NODE_271279_length_1703_cov_19.421610	Coordinate:393	Reads:1	Hits:3	Allocated_reads:0.333333333333333	Strand:-
TCGTTTACTTCCACTGTTATAGCATAG
>Location:NODE_271279_length_1703_cov_19.421610	Coordinate:393	Reads:4	Hits:3	Allocated_reads:1.33333333333333	Strand:-
TCGTTTACTTCCACTGTTATAGCATTG
>Location:NODE_271279_length_1703_cov_19.421610	Coordinate:393	Reads:2	Hits:3	Allocated_reads:0.666666666666667	Strand:-
TCTTCGTTTACTTCCACTGTTATAGCATTG
>Location:NODE_271279_length_1703_cov_19.421610	Coordinate:393	Reads:2	Hits:3	Allocated_reads:0.666666666666667	Strand:-
TTCGTTTACTTCCACTGTTATAGCATTG
>Location:NODE_271279_length_1703_cov_19.421610	Coordinate:393	Reads:1	Hits:4	Allocated_reads:0.25	Strand:-
TTTACTTCCACTGTTATAGCATTG
>Location:NODE_271279_length_1703_cov_19.421610	Coordinate:394	Reads:1	Hits:3	Allocated_reads:0.333333333333333	Strand:-
CATCTTCGTTTACTTCCACTGTTATAGCATT
>Location:NODE_271279_length_1703_cov_19.421610	Coordinate:394	Reads:2	Hits:3	Allocated_reads:0.666666666666667	Strand:-
CTTCGTTTACTTCCACTGTTATAGCATT
>Location:NODE_271279_length_1703_cov_19.421610	Coordinate:394	Reads:4	Hits:3	Allocated_reads:1.33333333333333	Strand:-
TCATCTTCGTTTACTTCCACTGTTATAGCATT
>Location:NODE_271279_length_1703_cov_19.421610	Coordinate:394	Reads:6	Hits:3	Allocated_reads:2	Strand:-
TCGTTTACTTCCACTGTTATAGCATT
>Location:NODE_271279_length_1703_cov_19.421610	Coordinate:394	Reads:6	Hits:3	Allocated_reads:2	Strand:-
TCTTCGTTTACTTCCACTGTTATAGCATT
>Location:NODE_271279_length_1703_cov_19.421610	Coordinate:394	Reads:1	Hits:3	Allocated_reads:0.333333333333333	Strand:-
TTCATCTTCGTTTACTTCCACTGTTATAGCATT
>Location:NODE_271279_length_1703_cov_19.421610	Coordinate:394	Reads:12	Hits:3	Allocated_reads:4	Strand:-
TTCGTTTACTTCCACTGTTATAGCATT
>Location:NODE_271279_length_1703_cov_19.421610	Coordinate:395	Reads:2	Hits:3	Allocated_reads:0.666666666666667	Strand:-
CATCTTCGTTTACTTCCACTGTTATAGCAT
>Location:NODE_271279_length_1703_cov_19.421610	Coordinate:395	Reads:5	Hits:3	Allocated_reads:1.66666666666667	Strand:-
TCATCTTCGTTTACTTCCACTGTTATAGCAT
>Location:NODE_271279_length_1703_cov_19.421610	Coordinate:395	Reads:1	Hits:3	Allocated_reads:0.333333333333333	Strand:-
TCGTTTACTTCCACTGTTATAGCAT
>Location:NODE_271279_length_1703_cov_19.421610	Coordinate:395	Reads:1	Hits:3	Allocated_reads:0.333333333333333	Strand:-
TCTTCGTTTACTTCCACTGTTATAGCAT
>Location:NODE_271279_length_1703_cov_19.421610	Coordinate:395	Reads:1	Hits:3	Allocated_reads:0.333333333333333	Strand:-
TTCATCTTCGTTTACTTCCACTGTTATAGCAT
>Location:NODE_271279_length_1703_cov_19.421610	Coordinate:395	Reads:2	Hits:3	Allocated_reads:0.666666666666667	Strand:-
TTCGTTTACTTCCACTGTTATAGCAT
>Location:NODE_271279_length_1703_cov_19.421610	Coordinate:396	Reads:8	Hits:3	Allocated_reads:2.66666666666667	Strand:-
TCATCTTCGTTTACTTCCACTGTTATAGCA
>Location:NODE_271279_length_1703_cov_19.421610	Coordinate:396	Reads:1	Hits:3	Allocated_reads:0.333333333333333	Strand:-
TCGTTTACTTCCACTGTTATAGCA
>Location:NODE_271279_length_1703_cov_19.421610	Coordinate:396	Reads:4	Hits:3	Allocated_reads:1.33333333333333	Strand:-
TCTTCGTTTACTTCCACTGTTATAGCA
>Location:NODE_271279_length_1703_cov_19.421610	Coordinate:396	Reads:1	Hits:3	Allocated_reads:0.333333333333333	Strand:+
TGCTATAACAGTGGAAGTAAACGAAGAA
>Location:NODE_271279_length_1703_cov_19.421610	Coordinate:396	Reads:1	Hits:3	Allocated_reads:0.333333333333333	Strand:-
TTCATCTTCGTTTACTTCCACTGTTATAGCA
>Location:NODE_271279_length_1703_cov_19.421610	Coordinate:397	Reads:3	Hits:3	Allocated_reads:1	Strand:-
CATCTTCGTTTACTTCCACTGTTATAGC
>Location:NODE_271279_length_1703_cov_19.421610	Coordinate:397	Reads:6	Hits:3	Allocated_reads:2	Strand:-
TCATCTTCGTTTACTTCCACTGTTATAGC
>Location:NODE_271279_length_1703_cov_19.421610	Coordinate:397	Reads:1	Hits:3	Allocated_reads:0.333333333333333	Strand:-
TCTTCGTTTACTTCCACTGTTATAGC
>Location:NODE_271279_length_1703_cov_19.421610	Coordinate:397	Reads:1	Hits:3	Allocated_reads:0.333333333333333	Strand:-
TTCATCTTCGTTTACTTCCACTGTTATAGC
>Location:NODE_271279_length_1703_cov_19.421610	Coordinate:397	Reads:1	Hits:3	Allocated_reads:0.333333333333333	Strand:-
TTCATCTTCGTTTACTTCCACTGTTATAGT
>Location:NODE_271279_length_1703_cov_19.421610	Coordinate:397	Reads:1	Hits:3	Allocated_reads:0.333333333333333	Strand:-
TTCGTTTACTTCCACTGTTATAGC
>Location:NODE_271279_length_1703_cov_19.421610	Coordinate:397	Reads:1	Hits:3	Allocated_reads:0.333333333333333	Strand:-
TTTCATCTTCGTTTACTTCCACTGTTATAGT
>Location:NODE_271279_length_1703_cov_19.421610	Coordinate:397	Reads:1	Hits:3	Allocated_reads:0.333333333333333	Strand:-
TTTTCATCTTCGTTTACTTCCACTGTTATAGC
>Location:NODE_271279_length_1703_cov_19.421610	Coordinate:398	Reads:1	Hits:3	Allocated_reads:0.333333333333333	Strand:-
ATCTTCGTTTACTTCCACTGTTATAG
>Location:NODE_271279_length_1703_cov_19.421610	Coordinate:398	Reads:8	Hits:3	Allocated_reads:2.66666666666667	Strand:-
CATCTTCGTTTACTTCCACTGTTATAG
>Location:NODE_271279_length_1703_cov_19.421610	Coordinate:398	Reads:2	Hits:3	Allocated_reads:0.666666666666667	Strand:-
CTTCGTTTACTTCCACTGTTATAG
>Location:NODE_271279_length_1703_cov_19.421610	Coordinate:398	Reads:87	Hits:3	Allocated_reads:29	Strand:-
TCATCTTCGTTTACTTCCACTGTTATAG
>Location:NODE_271279_length_1703_cov_19.421610	Coordinate:398	Reads:9	Hits:3	Allocated_reads:3	Strand:-
TCTTCGTTTACTTCCACTGTTATAG
>Location:NODE_271279_length_1703_cov_19.421610	Coordinate:398	Reads:1	Hits:3	Allocated_reads:0.333333333333333	Strand:-
TTCATCTTCGTTTACTTCCACTGGTATAG
>Location:NODE_271279_length_1703_cov_19.421610	Coordinate:398	Reads:44	Hits:3	Allocated_reads:14.6666666666667	Strand:-
TTCATCTTCGTTTACTTCCACTGTTATAG
>Location:NODE_271279_length_1703_cov_19.421610	Coordinate:398	Reads:21	Hits:3	Allocated_reads:7	Strand:-
TTTCATCTTCGTTTACTTCCACTGTTATAG
>Location:NODE_271279_length_1703_cov_19.421610	Coordinate:398	Reads:2	Hits:3	Allocated_reads:0.666666666666667	Strand:-
TTTTCATCTTCGTTTACTTCCACTGTTATAG
>Location:NODE_271279_length_1703_cov_19.421610	Coordinate:399	Reads:3	Hits:3	Allocated_reads:1	Strand:-
TCATCTTCGTTTACTTCCACTGTTATA
>Location:NODE_271279_length_1703_cov_19.421610	Coordinate:399	Reads:6	Hits:3	Allocated_reads:2	Strand:-
TTCATCTTCGTTTACTTCCACTGTTATA
>Location:NODE_271279_length_1703_cov_19.421610	Coordinate:399	Reads:3	Hits:3	Allocated_reads:1	Strand:-
TTTCATCTTCGTTTACTTCCACTGTTATA
>Location:NODE_271279_length_1703_cov_19.421610	Coordinate:399	Reads:2	Hits:3	Allocated_reads:0.666666666666667	Strand:-
TTTTCATCTTCGTTTACTTCCACTGTTATA
>Location:NODE_271279_length_1703_cov_19.421610	Coordinate:400	Reads:1	Hits:3	Allocated_reads:0.333333333333333	Strand:-
TCATCTTCGTTTACTTCCACTGTTAT
>Location:NODE_271279_length_1703_cov_19.421610	Coordinate:400	Reads:1	Hits:3	Allocated_reads:0.333333333333333	Strand:-
TTTTCATCTTCGTTTACTTCCACTGTTAT
>Location:NODE_271279_length_1703_cov_19.421610	Coordinate:401	Reads:1	Hits:3	Allocated_reads:0.333333333333333	Strand:+
TAACAGTGGAAGTAAACGAAGATGAAAATC
>Location:NODE_271279_length_1703_cov_19.421610	Coordinate:401	Reads:2	Hits:3	Allocated_reads:0.666666666666667	Strand:-
TCATCTTCGTTTACTTCCACTGTTA
>Location:NODE_271279_length_1703_cov_19.421610	Coordinate:401	Reads:2	Hits:3	Allocated_reads:0.666666666666667	Strand:-
TTTTCATCTTCGTTTACTTCCACTGTTA
>Location:NODE_271279_length_1703_cov_19.421610	Coordinate:402	Reads:2	Hits:3	Allocated_reads:0.666666666666667	Strand:-
TCATCTTCGTTTACTTCCACTGTT
>Location:NODE_271279_length_1703_cov_19.421610	Coordinate:402	Reads:1	Hits:3	Allocated_reads:0.333333333333333	Strand:-
TTCATCTTCGTTTACTTCCACTGTT
>Location:NODE_271279_length_1703_cov_19.421610	Coordinate:402	Reads:3	Hits:3	Allocated_reads:1	Strand:-
TTTCATCTTCGTTTACTTCCACTGTT
>Location:NODE_271279_length_1703_cov_19.421610	Coordinate:402	Reads:1	Hits:3	Allocated_reads:0.333333333333333	Strand:-
TTTTCATCTTCGTTTACTTCCACTGTT
>Location:NODE_271279_length_1703_cov_19.421610	Coordinate:403	Reads:1	Hits:3	Allocated_reads:0.333333333333333	Strand:-
GATTTTCATCTTCGTTTACTTCCACTGT
>Location:NODE_271279_length_1703_cov_19.421610	Coordinate:403	Reads:2	Hits:3	Allocated_reads:0.666666666666667	Strand:-
TAGATTTTCATCTTCGTTTACTTCCACTGT
>Location:NODE_271279_length_1703_cov_19.421610	Coordinate:403	Reads:1	Hits:3	Allocated_reads:0.333333333333333	Strand:-
TTCATCTTCGTTTACTTCCACTGT
>Location:NODE_271279_length_1703_cov_19.421610	Coordinate:403	Reads:1	Hits:3	Allocated_reads:0.333333333333333	Strand:-
TTTCATCTTCGTTTACTTCCACTGT
>Location:NODE_271279_length_1703_cov_19.421610	Coordinate:403	Reads:2	Hits:3	Allocated_reads:0.666666666666667	Strand:-
TTTTCATCTTCGTTTACTTCCACTGT
>Location:NODE_271279_length_1703_cov_19.421610	Coordinate:404	Reads:1	Hits:3	Allocated_reads:0.333333333333333	Strand:-
GATTTTCATCTTCGTTTACTTCCACTG
>Location:NODE_271279_length_1703_cov_19.421610	Coordinate:404	Reads:1	Hits:3	Allocated_reads:0.333333333333333	Strand:-
TAGATTTTCATCTTCGTTTACTTCCACTG
>Location:NODE_271279_length_1703_cov_19.421610	Coordinate:405	Reads:1	Hits:3	Allocated_reads:0.333333333333333	Strand:+
AGTGGAAGTAAACGAAGATGAAAAT
>Location:NODE_271279_length_1703_cov_19.421610	Coordinate:405	Reads:7	Hits:3	Allocated_reads:2.33333333333333	Strand:+
AGTGGAAGTAAACGAAGATGAAAATCT
>Location:NODE_271279_length_1703_cov_19.421610	Coordinate:405	Reads:1	Hits:3	Allocated_reads:0.333333333333333	Strand:-
TAGATTTTCATCTTCGTTTACTTCCACT
>Location:NODE_271279_length_1703_cov_19.421610	Coordinate:405	Reads:3	Hits:3	Allocated_reads:1	Strand:-
TGTAGATTTTCATCTTCGTTTACTTCCACT
>Location:NODE_271279_length_1703_cov_19.421610	Coordinate:406	Reads:2	Hits:3	Allocated_reads:0.666666666666667	Strand:+
GTGGAAGTAAACGAAGATGAAAATCT
>Location:NODE_271279_length_1703_cov_19.421610	Coordinate:406	Reads:1	Hits:3	Allocated_reads:0.333333333333333	Strand:+
GTGGAAGTAAACGAAGATGAAAATCTACA
>Location:NODE_271279_length_1703_cov_19.421610	Coordinate:406	Reads:1	Hits:3	Allocated_reads:0.333333333333333	Strand:-
TAGATTTTCATCTTCGTTTACTTCCAC
>Location:NODE_271279_length_1703_cov_19.421610	Coordinate:406	Reads:1	Hits:3	Allocated_reads:0.333333333333333	Strand:-
TATGTAGATTTTCATCTTCGTTTACTTCCAC
>Location:NODE_271279_length_1703_cov_19.421610	Coordinate:407	Reads:1	Hits:3	Allocated_reads:0.333333333333333	Strand:+
TGGAAGTAAACGAAGATGAAAATCT
>Location:NODE_271279_length_1703_cov_19.421610	Coordinate:411	Reads:2	Hits:3	Allocated_reads:0.666666666666667	Strand:-
TATGTAGATTTTCATCTTCGTTTACT
>Location:NODE_271279_length_1703_cov_19.421610	Coordinate:413	Reads:1	Hits:3	Allocated_reads:0.333333333333333	Strand:-
TCCATGTTATGTAGATTTTCATCTTCGTTTA
>Location:NODE_271279_length_1703_cov_19.421610	Coordinate:415	Reads:1	Hits:3	Allocated_reads:0.333333333333333	Strand:-
CCATGTTATGTAGATTTTCATCTTCGTT
>Location:NODE_271279_length_1703_cov_19.421610	Coordinate:415	Reads:1	Hits:3	Allocated_reads:0.333333333333333	Strand:-
TCCATGTTATGTAGATTTTCATCATCGTT
>Location:NODE_271279_length_1703_cov_19.421610	Coordinate:415	Reads:16	Hits:3	Allocated_reads:5.33333333333333	Strand:-
TCCATGTTATGTAGATTTTCATCTTCGTT
>Location:NODE_271279_length_1703_cov_19.421610	Coordinate:416	Reads:1	Hits:3	Allocated_reads:0.333333333333333	Strand:+
ACGAAGATGAAAATCTACATAACA
>Location:NODE_271279_length_1703_cov_19.421610	Coordinate:416	Reads:1	Hits:3	Allocated_reads:0.333333333333333	Strand:+
ACGAAGATGAAAATCTACATAACATGGAGGT
>Location:NODE_271279_length_1703_cov_19.421610	Coordinate:416	Reads:1	Hits:3	Allocated_reads:0.333333333333333	Strand:-
TCCATGTTATGTAGATTTTCATCTTCGT
>Location:NODE_271279_length_1703_cov_19.421610	Coordinate:417	Reads:1	Hits:3	Allocated_reads:0.333333333333333	Strand:+
CGAAGATGAAAATCTACATTACATGGAGA
>Location:NODE_271279_length_1703_cov_19.421610	Coordinate:417	Reads:1	Hits:3	Allocated_reads:0.333333333333333	Strand:+
CGAAGATGAAAATCTACATAACATGGAGGT
>Location:NODE_271279_length_1703_cov_19.421610	Coordinate:417	Reads:2	Hits:3	Allocated_reads:0.666666666666667	Strand:-
TCCATGTTATGTAGATTTTCATCTTCG
>Location:NODE_271279_length_1703_cov_19.421610	Coordinate:418	Reads:3	Hits:3	Allocated_reads:1	Strand:-
ACCTCCATGTTATGTAGATTTTCATCTTC
>Location:NODE_271279_length_1703_cov_19.421610	Coordinate:418	Reads:1	Hits:3	Allocated_reads:0.333333333333333	Strand:-
CCTCCATGTTATGTAGATTTTCATCTTC
>Location:NODE_271279_length_1703_cov_19.421610	Coordinate:418	Reads:1	Hits:3	Allocated_reads:0.333333333333333	Strand:+
GAAGATGAAAATCTACATAACATGGAGGT
>Location:NODE_271279_length_1703_cov_19.421610	Coordinate:420	Reads:2	Hits:3	Allocated_reads:0.666666666666667	Strand:-
AACCTCCATGTTATGTAGATTTTCATCT
>Location:NODE_271279_length_1703_cov_19.421610	Coordinate:420	Reads:5	Hits:3	Allocated_reads:1.66666666666667	Strand:-
TCCATGTTATGTAGATTTTCATCT
>Location:NODE_271279_length_1703_cov_19.421610	Coordinate:421	Reads:1	Hits:3	Allocated_reads:0.333333333333333	Strand:-
AACCTCCATGTTATGTAGATTTTCATC
>Location:NODE_271279_length_1703_cov_19.421610	Coordinate:421	Reads:1	Hits:3	Allocated_reads:0.333333333333333	Strand:-
ACCTCCATGTTATGTAGATTTTCATC
>Location:NODE_271279_length_1703_cov_19.421610	Coordinate:421	Reads:1	Hits:3	Allocated_reads:0.333333333333333	Strand:+
GATGAAAATCTACATAACATGGAGGTT
>Location:NODE_271279_length_1703_cov_19.421610	Coordinate:423	Reads:1	Hits:3	Allocated_reads:0.333333333333333	Strand:-
AACCTCCATGTTATGTAGATTTTCA
>Location:NODE_271279_length_1703_cov_19.421610	Coordinate:426	Reads:2	Hits:1	Allocated_reads:2	Strand:-
CTCCAAAACCTCCATGTTATGTAGATTT
>Location:NODE_271279_length_1703_cov_19.421610	Coordinate:435	Reads:1	Hits:1	Allocated_reads:1	Strand:-
TTACTAACTCTCCAAAACCTCCATGTTT
>Location:NODE_271279_length_1703_cov_19.421610	Coordinate:446	Reads:1	Hits:4	Allocated_reads:0.25	Strand:-
GGTACTAGGCTAACATTACTAACTCTCCAAAA
>Location:NODE_271279_length_1703_cov_19.421610	Coordinate:446	Reads:1	Hits:4	Allocated_reads:0.25	Strand:-
TACTAGGCTAACATTACTAACTCTCCAAAA
>Location:NODE_271279_length_1703_cov_19.421610	Coordinate:447	Reads:5	Hits:4	Allocated_reads:1.25	Strand:-
TACTAGGCTAACATTACTAACTCTCCAAA
>Location:NODE_271279_length_1703_cov_19.421610	Coordinate:448	Reads:1	Hits:4	Allocated_reads:0.25	Strand:-
ACTAGGCTAACATTACTAACTCTCCAA
>Location:NODE_271279_length_1703_cov_19.421610	Coordinate:448	Reads:1	Hits:4	Allocated_reads:0.25	Strand:-
GTACTAGGCTAACATTACTAACTCTCCAA
>Location:NODE_271279_length_1703_cov_19.421610	Coordinate:448	Reads:10	Hits:4	Allocated_reads:2.5	Strand:-
TACTAGGCTAACATTACTAACTCTCCAA
>Location:NODE_271279_length_1703_cov_19.421610	Coordinate:448	Reads:1	Hits:4	Allocated_reads:0.25	Strand:-
TAGGCTAACATTACTAACTCTCCAA
>Location:NODE_271279_length_1703_cov_19.421610	Coordinate:449	Reads:1	Hits:4	Allocated_reads:0.25	Strand:-
GGTACTAGGCTAACATTACTAACTCTCCA
>Location:NODE_271279_length_1703_cov_19.421610	Coordinate:449	Reads:3	Hits:4	Allocated_reads:0.75	Strand:-
TACTAGGCTAACATTACTAACTCTCCA
>Location:NODE_271279_length_1703_cov_19.421610	Coordinate:449	Reads:1	Hits:4	Allocated_reads:0.25	Strand:-
TGGTACTAGGCTAACATTACTAACTCTCCA
>Location:NODE_271279_length_1703_cov_19.421610	Coordinate:450	Reads:1	Hits:4	Allocated_reads:0.25	Strand:-
TACTAGGCTAACATTACTAACTCTCC
>Location:NODE_271279_length_1703_cov_19.421610	Coordinate:450	Reads:1	Hits:4	Allocated_reads:0.25	Strand:-
TGGTACTAGGCTAACATTACTAACTCTCC
>Location:NODE_271279_length_1703_cov_19.421610	Coordinate:451	Reads:1	Hits:4	Allocated_reads:0.25	Strand:-
CTGGTACTAGGCTAACATTACTAACTCTC
>Location:NODE_271279_length_1703_cov_19.421610	Coordinate:451	Reads:2	Hits:4	Allocated_reads:0.5	Strand:-
TGGTACTAGGCTAACATTACTAACTCTC
>Location:NODE_271279_length_1703_cov_19.421610	Coordinate:452	Reads:1	Hits:4	Allocated_reads:0.25	Strand:-
TACTAGGCTAACATTACTAACTCT
>Location:NODE_271279_length_1703_cov_19.421610	Coordinate:453	Reads:1	Hits:4	Allocated_reads:0.25	Strand:-
AACTGGTACTAGGCTAACATTACTAACTC
>Location:NODE_271279_length_1703_cov_19.421610	Coordinate:453	Reads:1	Hits:4	Allocated_reads:0.25	Strand:+
GAGTTAGTAATGTTAGCCTAGTAC
>Location:NODE_271279_length_1703_cov_19.421610	Coordinate:453	Reads:1	Hits:4	Allocated_reads:0.25	Strand:+
GAGTTAGTAATGTTAGCCTAGTACC
>Location:NODE_271279_length_1703_cov_19.421610	Coordinate:453	Reads:1	Hits:4	Allocated_reads:0.25	Strand:+
GAGTTAGTAATGTTAGCCTAGTACCAG
>Location:NODE_271279_length_1703_cov_19.421610	Coordinate:453	Reads:1	Hits:4	Allocated_reads:0.25	Strand:+
GAGTTAGTAATGTTAGCCTAGTACCAGT
>Location:NODE_271279_length_1703_cov_19.421610	Coordinate:453	Reads:1	Hits:4	Allocated_reads:0.25	Strand:-
TAACTGGTACTAGGCTAACATTACTAACTC
>Location:NODE_271279_length_1703_cov_19.421610	Coordinate:454	Reads:2	Hits:4	Allocated_reads:0.5	Strand:-
AACTGGTACTAGGCTAACATTACTAACT
>Location:NODE_271279_length_1703_cov_19.421610	Coordinate:454	Reads:1	Hits:4	Allocated_reads:0.25	Strand:-
ATAACTGGTACTAGGCTAACATTACTAACT
>Location:NODE_271279_length_1703_cov_19.421610	Coordinate:454	Reads:3	Hits:4	Allocated_reads:0.75	Strand:-
TAACTGGTACTAGGCTAACATTACTAACT
>Location:NODE_271279_length_1703_cov_19.421610	Coordinate:454	Reads:4	Hits:4	Allocated_reads:1	Strand:-
TATAACTGGTACTAGGCTAACATTACTAACT
>Location:NODE_271279_length_1703_cov_19.421610	Coordinate:454	Reads:1	Hits:4	Allocated_reads:0.25	Strand:-
TGGTACTAGGCTAACATTACTAACT
>Location:NODE_271279_length_1703_cov_19.421610	Coordinate:455	Reads:4	Hits:4	Allocated_reads:1	Strand:-
TAACTGGTACTAGGCTAACATTACTAAC
>Location:NODE_271279_length_1703_cov_19.421610	Coordinate:455	Reads:5	Hits:4	Allocated_reads:1.25	Strand:-
TATAACTGGTACTAGGCTAACATTACTAAC
>Location:NODE_271279_length_1703_cov_19.421610	Coordinate:457	Reads:1	Hits:4	Allocated_reads:0.25	Strand:-
TATAACTGGTACTAGGCTAACATTACTA
>Location:NODE_271279_length_1703_cov_19.421610	Coordinate:458	Reads:2	Hits:4	Allocated_reads:0.5	Strand:-
TAACTGGTACTAGGCTAACATTACT
>Location:NODE_271279_length_1703_cov_19.421610	Coordinate:458	Reads:13	Hits:4	Allocated_reads:3.25	Strand:-
TAATATAACTGGTACTAGGCTAACATTACT
>Location:NODE_271279_length_1703_cov_19.421610	Coordinate:458	Reads:6	Hits:4	Allocated_reads:1.5	Strand:-
TATAACTGGTACTAGGCTAACATTACT
>Location:NODE_271279_length_1703_cov_19.421610	Coordinate:462	Reads:1	Hits:4	Allocated_reads:0.25	Strand:-
TAATATAACTGGTACTAGGCTAACAT
>Location:NODE_271279_length_1703_cov_19.421610	Coordinate:463	Reads:3	Hits:4	Allocated_reads:0.75	Strand:-
TAATATAACTGGTACTAGGCTAACA
>Location:NODE_271279_length_1703_cov_19.421610	Coordinate:467	Reads:2	Hits:4	Allocated_reads:0.5	Strand:-
TAGGCTAATATAACTGGTACTAGGCT
>Location:NODE_271279_length_1703_cov_19.421610	Coordinate:471	Reads:1	Hits:3	Allocated_reads:0.333333333333333	Strand:+
TAGTACCAGTTATATTAGCCTAGTTAACCT
>Location:NODE_271279_length_1703_cov_19.421610	Coordinate:476	Reads:1	Hits:3	Allocated_reads:0.333333333333333	Strand:-
TAGGTTAACTAGGCTAATATAACTGG
>Location:NODE_271279_length_1703_cov_19.421610	Coordinate:478	Reads:1	Hits:3	Allocated_reads:0.333333333333333	Strand:-
TACTAGGTTAACTAGGCTAATATAACT
>Location:NODE_271279_length_1703_cov_19.421610	Coordinate:478	Reads:1	Hits:3	Allocated_reads:0.333333333333333	Strand:-
TACTGGTACTAGGTTAACTAGGCTAATATAACT
>Location:NODE_271279_length_1703_cov_19.421610	Coordinate:487	Reads:6	Hits:3	Allocated_reads:2	Strand:-
TCTGTGTACTGGTACTAGGTTAACTAGGCT
>Location:NODE_271279_length_1703_cov_19.421610	Coordinate:487	Reads:2	Hits:3	Allocated_reads:0.666666666666667	Strand:-
TGTACTGGTACTAGGTTAACTAGGCT
>Location:NODE_271279_length_1703_cov_19.421610	Coordinate:487	Reads:1	Hits:3	Allocated_reads:0.333333333333333	Strand:-
TGTGTACTGGTACTAGGTTAACTAGGCT
>Location:NODE_271279_length_1703_cov_19.421610	Coordinate:488	Reads:1	Hits:3	Allocated_reads:0.333333333333333	Strand:-
CTGTGTACTGGTACTAGGTTAACTAGGC
>Location:NODE_271279_length_1703_cov_19.421610	Coordinate:488	Reads:1	Hits:3	Allocated_reads:0.333333333333333	Strand:-
GTGTACTGGTACTAGGTTAACTAGGC
>Location:NODE_271279_length_1703_cov_19.421610	Coordinate:488	Reads:1	Hits:3	Allocated_reads:0.333333333333333	Strand:-
TCTGTGTACTGGTACTAGGTTAACTATGC
>Location:NODE_271279_length_1703_cov_19.421610	Coordinate:488	Reads:90	Hits:3	Allocated_reads:30	Strand:-
TCTGTGTACTGGTACTAGGTTAACTAGGC
>Location:NODE_271279_length_1703_cov_19.421610	Coordinate:488	Reads:3	Hits:3	Allocated_reads:1	Strand:-
TGCTCTGTGTACTGGTACTAGGTTAACTAGGC
>Location:NODE_271279_length_1703_cov_19.421610	Coordinate:488	Reads:5	Hits:3	Allocated_reads:1.66666666666667	Strand:-
TGTACTGGTACTAGGTTAACTAGGC
>Location:NODE_271279_length_1703_cov_19.421610	Coordinate:488	Reads:1	Hits:3	Allocated_reads:0.333333333333333	Strand:-
TGTGTACTGGTACTAGGTTAACTTGGC
>Location:NODE_271279_length_1703_cov_19.421610	Coordinate:488	Reads:16	Hits:3	Allocated_reads:5.33333333333333	Strand:-
TGTGTACTGGTACTAGGTTAACTAGGC
>Location:NODE_271279_length_1703_cov_19.421610	Coordinate:489	Reads:1	Hits:3	Allocated_reads:0.333333333333333	Strand:-
TCTGTGTACTGGTACTAGGTTAACTAGG
>Location:NODE_271279_length_1703_cov_19.421610	Coordinate:491	Reads:1	Hits:3	Allocated_reads:0.333333333333333	Strand:-
CTGTGTACTGGTACTAGGTTAACTA
>Location:NODE_271279_length_1703_cov_19.421610	Coordinate:491	Reads:1	Hits:3	Allocated_reads:0.333333333333333	Strand:-
GCTGCTCTGTGTACTGGTACTAGGTTAACTA
>Location:NODE_271279_length_1703_cov_19.421610	Coordinate:491	Reads:3	Hits:3	Allocated_reads:1	Strand:-
TGCTCTGTGTACTGGTACTAGGTTAACTA
>Location:NODE_271279_length_1703_cov_19.421610	Coordinate:491	Reads:1	Hits:3	Allocated_reads:0.333333333333333	Strand:-
TGTGTACTGGTACTAGGTTAACTA
>Location:NODE_271279_length_1703_cov_19.421610	Coordinate:492	Reads:1	Hits:3	Allocated_reads:0.333333333333333	Strand:-
TCTGTGTACTGGTACTAGGTTAACT
>Location:NODE_271279_length_1703_cov_19.421610	Coordinate:492	Reads:1	Hits:3	Allocated_reads:0.333333333333333	Strand:-
TGCTCTGTGTACTGGTACTAGGTTAACT
>Location:NODE_271279_length_1703_cov_19.421610	Coordinate:493	Reads:1	Hits:3	Allocated_reads:0.333333333333333	Strand:-
TCTGTGTACTGGTACTAGGTTAAC
>Location:NODE_271279_length_1703_cov_19.421610	Coordinate:493	Reads:1	Hits:3	Allocated_reads:0.333333333333333	Strand:-
TGCTCTGTGTACTGGTACTAGGTTAAC
>Location:NODE_271279_length_1703_cov_19.421610	Coordinate:495	Reads:1	Hits:3	Allocated_reads:0.333333333333333	Strand:+
TAACCTAGTACCAGTACACAGATT
>Location:NODE_271279_length_1703_cov_19.421610	Coordinate:495	Reads:15	Hits:3	Allocated_reads:5	Strand:+
TAACCTAGTACCAGTACACAGAGC
>Location:NODE_271279_length_1703_cov_19.421610	Coordinate:495	Reads:1	Hits:3	Allocated_reads:0.333333333333333	Strand:+
TAACCTAGTACCAGTACACAGAGCAGC
>Location:NODE_271279_length_1703_cov_19.421610	Coordinate:495	Reads:1	Hits:3	Allocated_reads:0.333333333333333	Strand:+
TAACCTAGTACCAGTACACAGAGCAGCC
>Location:NODE_271279_length_1703_cov_19.421610	Coordinate:496	Reads:1	Hits:3	Allocated_reads:0.333333333333333	Strand:-
AGCGCTGCTCTGTGTACTGGTACTAGGTT
>Location:NODE_271279_length_1703_cov_19.421610	Coordinate:496	Reads:1	Hits:3	Allocated_reads:0.333333333333333	Strand:-
TGCAGCGCTGCTCTGTGTACTGGTACTAGGTT
>Location:NODE_271279_length_1703_cov_19.421610	Coordinate:497	Reads:1	Hits:3	Allocated_reads:0.333333333333333	Strand:+
ACCTAGTACCAGTACACAGAGCAGCGCTGC
>Location:NODE_271279_length_1703_cov_19.421610	Coordinate:497	Reads:5	Hits:3	Allocated_reads:1.66666666666667	Strand:-
AGCGCTGCTCTGTGTACTGGTACTAGGT
>Location:NODE_271279_length_1703_cov_19.421610	Coordinate:497	Reads:2	Hits:3	Allocated_reads:0.666666666666667	Strand:-
CAGCGCTGCTCTGTGTACTGGTACTAGGT
>Location:NODE_271279_length_1703_cov_19.421610	Coordinate:497	Reads:1	Hits:3	Allocated_reads:0.333333333333333	Strand:-
CGCTGCTCTGTGTACTGGTACTAGGT
>Location:NODE_271279_length_1703_cov_19.421610	Coordinate:497	Reads:2	Hits:3	Allocated_reads:0.666666666666667	Strand:-
GCAGCGCTGCTCTGTGTACTGGTACTAGGT
>Location:NODE_271279_length_1703_cov_19.421610	Coordinate:497	Reads:14	Hits:3	Allocated_reads:4.66666666666667	Strand:-
TGCAGCGCTGCTCTGTGTACTGGTACTAGGT
>Location:NODE_271279_length_1703_cov_19.421610	Coordinate:497	Reads:2	Hits:3	Allocated_reads:0.666666666666667	Strand:-
TTGCAGCGCTGCTCTGTGTACTGGTACTAGGT
>Location:NODE_271279_length_1703_cov_19.421610	Coordinate:498	Reads:1	Hits:3	Allocated_reads:0.333333333333333	Strand:-
CAGCGCTGCTCTGTGTACTGGTACTAGG
>Location:NODE_271279_length_1703_cov_19.421610	Coordinate:498	Reads:24	Hits:3	Allocated_reads:8	Strand:+
CCTAGTACCAGTACACAGAGCAGC
>Location:NODE_271279_length_1703_cov_19.421610	Coordinate:498	Reads:2	Hits:3	Allocated_reads:0.666666666666667	Strand:+
CCTAGTACCAGTACACAGAGCAGCGC
>Location:NODE_271279_length_1703_cov_19.421610	Coordinate:498	Reads:1	Hits:3	Allocated_reads:0.333333333333333	Strand:+
CCTAGTACCAGTACACAGAGCAGCGCT
>Location:NODE_271279_length_1703_cov_19.421610	Coordinate:498	Reads:1	Hits:3	Allocated_reads:0.333333333333333	Strand:+
CCTAGTACCAGTACACAGAGCAGCGCTGCA
>Location:NODE_271279_length_1703_cov_19.421610	Coordinate:498	Reads:5	Hits:3	Allocated_reads:1.66666666666667	Strand:-
TGCAGCGCTGCTCTGTGTACTGGTACTAGG
>Location:NODE_271279_length_1703_cov_19.421610	Coordinate:499	Reads:1	Hits:3	Allocated_reads:0.333333333333333	Strand:-
TGCAGCGCTGCTCTGTGTACTGGTACTAG
>Location:NODE_271279_length_1703_cov_19.421610	Coordinate:499	Reads:1	Hits:3	Allocated_reads:0.333333333333333	Strand:-
TGCAGCGCTGCTCTGTGTACTGGTACTAT
>Location:NODE_271279_length_1703_cov_19.421610	Coordinate:499	Reads:1	Hits:3	Allocated_reads:0.333333333333333	Strand:-
TTGCAGCGCTGCTCTGTGTACTGGTACTAT
>Location:NODE_271279_length_1703_cov_19.421610	Coordinate:500	Reads:1	Hits:3	Allocated_reads:0.333333333333333	Strand:-
CAGCGCTGCTCTGTGTACTGGTACTA
>Location:NODE_271279_length_1703_cov_19.421610	Coordinate:500	Reads:6	Hits:3	Allocated_reads:2	Strand:-
GCAGCGCTGCTCTGTGTACTGGTACTA
>Location:NODE_271279_length_1703_cov_19.421610	Coordinate:500	Reads:1	Hits:3	Allocated_reads:0.333333333333333	Strand:-
TGCAGCGCTGCTCTGTGTACTGGGACTA
>Location:NODE_271279_length_1703_cov_19.421610	Coordinate:500	Reads:32	Hits:3	Allocated_reads:10.6666666666667	Strand:-
TGCAGCGCTGCTCTGTGTACTGGTACTA
>Location:NODE_271279_length_1703_cov_19.421610	Coordinate:500	Reads:2	Hits:3	Allocated_reads:0.666666666666667	Strand:-
TTGCAGCGCTGCTCTGTGTACTGGTACTA
>Location:NODE_271279_length_1703_cov_19.421610	Coordinate:501	Reads:1	Hits:3	Allocated_reads:0.333333333333333	Strand:+
AGTACCAGTACACAGAGCAGCGTTG
>Location:NODE_271279_length_1703_cov_19.421610	Coordinate:501	Reads:3	Hits:3	Allocated_reads:1	Strand:+
AGTACCAGTACACAGAGCAGCGCTG
>Location:NODE_271279_length_1703_cov_19.421610	Coordinate:501	Reads:1	Hits:3	Allocated_reads:0.333333333333333	Strand:+
AGTACCAGTACACAGAGCAGCGCTGCAAATT
>Location:NODE_271279_length_1703_cov_19.421610	Coordinate:501	Reads:2	Hits:3	Allocated_reads:0.666666666666667	Strand:-
CAGCGCTGCTCTGTGTACTGGTACT
>Location:NODE_271279_length_1703_cov_19.421610	Coordinate:501	Reads:3	Hits:3	Allocated_reads:1	Strand:-
GCAGCGCTGCTCTGTGTACTGGTACT
>Location:NODE_271279_length_1703_cov_19.421610	Coordinate:501	Reads:24	Hits:3	Allocated_reads:8	Strand:-
TGCAGCGCTGCTCTGTGTACTGGTACT
>Location:NODE_271279_length_1703_cov_19.421610	Coordinate:501	Reads:1	Hits:3	Allocated_reads:0.333333333333333	Strand:-
TTGCAGCGCTGCTCTGTGTACTGGTACT
>Location:NODE_271279_length_1703_cov_19.421610	Coordinate:502	Reads:1	Hits:3	Allocated_reads:0.333333333333333	Strand:-
TGCAGCGCTGCTCTGTGTACTGGTAC
>Location:NODE_271279_length_1703_cov_19.421610	Coordinate:502	Reads:1	Hits:3	Allocated_reads:0.333333333333333	Strand:-
TTGCAGCGCTGCTCTGTGTACTGGTAC
>Location:NODE_271279_length_1703_cov_19.421610	Coordinate:503	Reads:3	Hits:3	Allocated_reads:1	Strand:+
TACCAGTACACAGAGCAGCGCTGC
>Location:NODE_271279_length_1703_cov_19.421610	Coordinate:503	Reads:1	Hits:3	Allocated_reads:0.333333333333333	Strand:+
TACCAGTACACAGAGCAGCGTTGCA
>Location:NODE_271279_length_1703_cov_19.421610	Coordinate:503	Reads:1	Hits:2	Allocated_reads:0.5	Strand:+
TACCAGTACACAGAGCAGCGCTGCAAG
>Location:NODE_271279_length_1703_cov_19.421610	Coordinate:503	Reads:1	Hits:3	Allocated_reads:0.333333333333333	Strand:+
TACCAGTACACAGAGCAGCGCTGCAAT
>Location:NODE_271279_length_1703_cov_19.421610	Coordinate:503	Reads:1	Hits:3	Allocated_reads:0.333333333333333	Strand:-
TGCAGCGCTGCTCTGTGTACTGGTA
>Location:NODE_271279_length_1703_cov_19.421610	Coordinate:505	Reads:1	Hits:2	Allocated_reads:0.5	Strand:-
AACACTTGCAGCGCTGCTCTGTGTACTGG
>Location:NODE_271279_length_1703_cov_19.421610	Coordinate:505	Reads:1	Hits:2	Allocated_reads:0.5	Strand:-
CACTTGCAGCGCTGCTCTGTGTACTGG
>Location:NODE_271279_length_1703_cov_19.421610	Coordinate:507	Reads:1	Hits:2	Allocated_reads:0.5	Strand:-
AACACTTGCAGCGCTGCTCTGTGTACT
>Location:NODE_271279_length_1703_cov_19.421610	Coordinate:507	Reads:1	Hits:2	Allocated_reads:0.5	Strand:+
AGTACACAGAGCAGCGCTGCAAGT
>Location:NODE_271279_length_1703_cov_19.421610	Coordinate:507	Reads:1	Hits:2	Allocated_reads:0.5	Strand:+
AGTACACAGAGCAGCGCTGCAAGTGT
>Location:NODE_271279_length_1703_cov_19.421610	Coordinate:507	Reads:1	Hits:2	Allocated_reads:0.5	Strand:-
CACTTGCAGCGCTGCTCTGTGTACT
>Location:NODE_271279_length_1703_cov_19.421610	Coordinate:511	Reads:1	Hits:2	Allocated_reads:0.5	Strand:-
AACAAACACTTGCAGCGCTGCTCTGTG
>Location:NODE_271279_length_1703_cov_19.421610	Coordinate:511	Reads:1	Hits:2	Allocated_reads:0.5	Strand:-
ACAAACACTTGCAGCGCTGCTCTGTT
>Location:NODE_271279_length_1703_cov_19.421610	Coordinate:511	Reads:1	Hits:2	Allocated_reads:0.5	Strand:-
TAACAAACACTTGCAGCGCTGCTCTGTA
>Location:NODE_271279_length_1703_cov_19.421610	Coordinate:511	Reads:2	Hits:2	Allocated_reads:1	Strand:-
TAACAAACACTTGCAGCGCTGCTCTGTT
>Location:NODE_271279_length_1703_cov_19.421610	Coordinate:512	Reads:2	Hits:2	Allocated_reads:1	Strand:-
TAACAAACACTTGCAGCGCTGCTCTGT
>Location:NODE_271279_length_1703_cov_19.421610	Coordinate:512	Reads:5	Hits:2	Allocated_reads:2.5	Strand:-
TTCTAACAAACACTTGCAGCGCTGCTCTGT
>Location:NODE_271279_length_1703_cov_19.421610	Coordinate:513	Reads:1	Hits:2	Allocated_reads:0.5	Strand:-
CTAACAAACACTTGCAGCGCTGCTCTG
>Location:NODE_271279_length_1703_cov_19.421610	Coordinate:513	Reads:6	Hits:2	Allocated_reads:3	Strand:-
TAACAAACACTTGCAGCGCTGCTCTG
>Location:NODE_271279_length_1703_cov_19.421610	Coordinate:513	Reads:1	Hits:2	Allocated_reads:0.5	Strand:-
TCTAACAAACACTTGCAGCGCTGCTCTG
>Location:NODE_271279_length_1703_cov_19.421610	Coordinate:513	Reads:2	Hits:2	Allocated_reads:1	Strand:-
TTCTAACAAACACTTGCAGCGCTGCTCTG
>Location:NODE_271279_length_1703_cov_19.421610	Coordinate:514	Reads:1	Hits:2	Allocated_reads:0.5	Strand:-
AACAAACACTTGCAGCGCTGCTCT
>Location:NODE_271279_length_1703_cov_19.421610	Coordinate:514	Reads:4	Hits:2	Allocated_reads:2	Strand:-
TAACAAACACTTGCAGCGCTGCTCT
>Location:NODE_271279_length_1703_cov_19.421610	Coordinate:514	Reads:3	Hits:2	Allocated_reads:1.5	Strand:-
TCTAACAAACACTTGCAGCGCTGCTCT
>Location:NODE_271279_length_1703_cov_19.421610	Coordinate:514	Reads:5	Hits:2	Allocated_reads:2.5	Strand:-
TTCTAACAAACACTTGCAGCGCTGCTCT
>Location:NODE_271279_length_1703_cov_19.421610	Coordinate:515	Reads:1	Hits:2	Allocated_reads:0.5	Strand:-
ATTCTAACAAACACTTGCAGCGCTGCTC
>Location:NODE_271279_length_1703_cov_19.421610	Coordinate:515	Reads:4	Hits:2	Allocated_reads:2	Strand:-
CATTCTAACAAACACTTGCAGCGCTGCTC
>Location:NODE_271279_length_1703_cov_19.421610	Coordinate:515	Reads:4	Hits:2	Allocated_reads:2	Strand:-
TAACAAACACTTGCAGCGCTGCTC
>Location:NODE_271279_length_1703_cov_19.421610	Coordinate:515	Reads:4	Hits:2	Allocated_reads:2	Strand:-
TTCTAACAAACACTTGCAGCGCTGCTC
>Location:NODE_271279_length_1703_cov_19.421610	Coordinate:516	Reads:1	Hits:2	Allocated_reads:0.5	Strand:-
TTCTAACAAACACTTGCAGCGCTGCT
>Location:NODE_271279_length_1703_cov_19.421610	Coordinate:517	Reads:1	Hits:2	Allocated_reads:0.5	Strand:-
CATTCTAACAAACACTTGCAGCGCTGC
>Location:NODE_271279_length_1703_cov_19.421610	Coordinate:519	Reads:1	Hits:2	Allocated_reads:0.5	Strand:-
TAAACATTCTAACAAACACTTGCAGCGCT
>Location:NODE_271279_length_1703_cov_19.421610	Coordinate:522	Reads:1	Hits:2	Allocated_reads:0.5	Strand:-
TACCCTAAACATTCTAACAAACACTTGCAGC
>Location:NODE_271279_length_1703_cov_19.421610	Coordinate:523	Reads:1	Hits:3	Allocated_reads:0.333333333333333	Strand:-
TACCCTAAACATTCTAACAAACACTTGCAG
>Location:NODE_271279_length_1703_cov_19.421610	Coordinate:524	Reads:1	Hits:3	Allocated_reads:0.333333333333333	Strand:-
TTACCCTAAACATTCTAACAAACACTTGCA
>Location:NODE_271279_length_1703_cov_19.421610	Coordinate:525	Reads:1	Hits:3	Allocated_reads:0.333333333333333	Strand:-
ACCCTAAACATTCTAACAAACACTTTT
>Location:NODE_271279_length_1703_cov_19.421610	Coordinate:525	Reads:1	Hits:4	Allocated_reads:0.25	Strand:-
CTAAACATTCTAACAAACACTTGC
>Location:NODE_271279_length_1703_cov_19.421610	Coordinate:525	Reads:1	Hits:3	Allocated_reads:0.333333333333333	Strand:+
GCAAGTGTTTGTTAGAATGTTTAGG
>Location:NODE_271279_length_1703_cov_19.421610	Coordinate:525	Reads:22	Hits:3	Allocated_reads:7.33333333333333	Strand:-
TACCCTAAACATTCTAACAAACACTTGC
>Location:NODE_271279_length_1703_cov_19.421610	Coordinate:525	Reads:2	Hits:3	Allocated_reads:0.666666666666667	Strand:-
TGCTTACCCTAAACATTCTAACAAACACTTGC
>Location:NODE_271279_length_1703_cov_19.421610	Coordinate:525	Reads:16	Hits:3	Allocated_reads:5.33333333333333	Strand:-
TTACCCTAAACATTCTAACAAACACTTGC
>Location:NODE_271279_length_1703_cov_19.421610	Coordinate:526	Reads:1	Hits:3	Allocated_reads:0.333333333333333	Strand:-
TACCCTAAACATTCTAACAAACACTTG
>Location:NODE_271279_length_1703_cov_19.421610	Coordinate:526	Reads:1	Hits:3	Allocated_reads:0.333333333333333	Strand:-
TGCTTACCCTAAACATTCTAACAAACACTTG
>Location:NODE_271279_length_1703_cov_19.421610	Coordinate:527	Reads:1	Hits:3	Allocated_reads:0.333333333333333	Strand:-
CTTACCCTAAACATTCTAACAAACACTT
>Location:NODE_271279_length_1703_cov_19.421610	Coordinate:527	Reads:1	Hits:3	Allocated_reads:0.333333333333333	Strand:-
TACCCTAAACATTCTAACAAACACTT
>Location:NODE_271279_length_1703_cov_19.421610	Coordinate:527	Reads:1	Hits:3	Allocated_reads:0.333333333333333	Strand:-
TGCTTACCCTAAACATTCTAACAAACCCTT
>Location:NODE_271279_length_1703_cov_19.421610	Coordinate:527	Reads:12	Hits:3	Allocated_reads:4	Strand:-
TGCTTACCCTAAACATTCTAACAAACACTT
>Location:NODE_271279_length_1703_cov_19.421610	Coordinate:527	Reads:4	Hits:3	Allocated_reads:1.33333333333333	Strand:-
TTACCCTAAACATTCTAACAAACACTT
>Location:NODE_271279_length_1703_cov_19.421610	Coordinate:528	Reads:1	Hits:3	Allocated_reads:0.333333333333333	Strand:+
AGTGTTTGTTAGAATGTTTAGGGT
>Location:NODE_271279_length_1703_cov_19.421610	Coordinate:528	Reads:8	Hits:3	Allocated_reads:2.66666666666667	Strand:-
ATGCTTACCCTAAACATTCTAACAAACACT
>Location:NODE_271279_length_1703_cov_19.421610	Coordinate:528	Reads:8	Hits:3	Allocated_reads:2.66666666666667	Strand:-
CTTACCCTAAACATTCTAACAAACACT
>Location:NODE_271279_length_1703_cov_19.421610	Coordinate:528	Reads:7	Hits:3	Allocated_reads:2.33333333333333	Strand:-
GCTTACCCTAAACATTCTAACAAACACT
>Location:NODE_271279_length_1703_cov_19.421610	Coordinate:528	Reads:1	Hits:3	Allocated_reads:0.333333333333333	Strand:-
TAATGCTTACCCTAAACATTCTAACAAACACT
>Location:NODE_271279_length_1703_cov_19.421610	Coordinate:528	Reads:5	Hits:3	Allocated_reads:1.66666666666667	Strand:-
TACCCTAAACATTCTAACAAACACT
>Location:NODE_271279_length_1703_cov_19.421610	Coordinate:528	Reads:1	Hits:3	Allocated_reads:0.333333333333333	Strand:-
TGCTTACCCTAAACATTCCAACAAACACT
>Location:NODE_271279_length_1703_cov_19.421610	Coordinate:528	Reads:1	Hits:3	Allocated_reads:0.333333333333333	Strand:-
TGCTTACCCTAAACATTCTAACAAACCCT
>Location:NODE_271279_length_1703_cov_19.421610	Coordinate:528	Reads:1103	Hits:3	Allocated_reads:367.666666666667	Strand:-
TGCTTACCCTAAACATTCTAACAAACACT
>Location:NODE_271279_length_1703_cov_19.421610	Coordinate:528	Reads:2	Hits:3	Allocated_reads:0.666666666666667	Strand:-
TGCTTACCCTAAACATTCTAACAAACACG
>Location:NODE_271279_length_1703_cov_19.421610	Coordinate:528	Reads:40	Hits:3	Allocated_reads:13.3333333333333	Strand:-
TTACCCTAAACATTCTAACAAACACT
>Location:NODE_271279_length_1703_cov_19.421610	Coordinate:529	Reads:1	Hits:3	Allocated_reads:0.333333333333333	Strand:+
GTGTTTGTTAGAATGTTTAGGGTAAGT
>Location:NODE_271279_length_1703_cov_19.421610	Coordinate:529	Reads:10	Hits:3	Allocated_reads:3.33333333333333	Strand:-
TGCTTACCCTAAACATTCTAACAAACAC
>Location:NODE_271279_length_1703_cov_19.421610	Coordinate:530	Reads:1	Hits:3	Allocated_reads:0.333333333333333	Strand:-
ATGCTTACCCTAAACATTCTAACAAACA
>Location:NODE_271279_length_1703_cov_19.421610	Coordinate:530	Reads:29	Hits:3	Allocated_reads:9.66666666666667	Strand:-
TGCTTACCCTAAACATTCTAACAAACA
>Location:NODE_271279_length_1703_cov_19.421610	Coordinate:531	Reads:4	Hits:3	Allocated_reads:1.33333333333333	Strand:-
TAATGCTTACCCTAAACATTCTAACAAAC
>Location:NODE_271279_length_1703_cov_19.421610	Coordinate:531	Reads:1	Hits:3	Allocated_reads:0.333333333333333	Strand:-
TGCTTACCCTAAACATTCTAACAAAA
>Location:NODE_271279_length_1703_cov_19.421610	Coordinate:531	Reads:1	Hits:3	Allocated_reads:0.333333333333333	Strand:-
TGCTTACCCTAAACATTCTAACAAAG
>Location:NODE_271279_length_1703_cov_19.421610	Coordinate:531	Reads:69	Hits:3	Allocated_reads:23	Strand:-
TGCTTACCCTAAACATTCTAACAAAC
>Location:NODE_271279_length_1703_cov_19.421610	Coordinate:532	Reads:4	Hits:3	Allocated_reads:1.33333333333333	Strand:-
ATGCTTACCCTAAACATTCTAACAAA
>Location:NODE_271279_length_1703_cov_19.421610	Coordinate:532	Reads:1	Hits:3	Allocated_reads:0.333333333333333	Strand:-
TAATGCTTACCCTAAACATTTTAACAAA
>Location:NODE_271279_length_1703_cov_19.421610	Coordinate:532	Reads:49	Hits:3	Allocated_reads:16.3333333333333	Strand:-
TAATGCTTACCCTAAACATTCTAACAAA
>Location:NODE_271279_length_1703_cov_19.421610	Coordinate:532	Reads:1	Hits:3	Allocated_reads:0.333333333333333	Strand:-
TGCTTACCCTAAACATTCTAATAAA
>Location:NODE_271279_length_1703_cov_19.421610	Coordinate:532	Reads:66	Hits:3	Allocated_reads:22	Strand:-
TGCTTACCCTAAACATTCTAACAAA
>Location:NODE_271279_length_1703_cov_19.421610	Coordinate:532	Reads:13	Hits:3	Allocated_reads:4.33333333333333	Strand:-
TTAATGCTTACCCTAAACATTCTAACAAA
>Location:NODE_271279_length_1703_cov_19.421610	Coordinate:532	Reads:2	Hits:3	Allocated_reads:0.666666666666667	Strand:-
TTAATGCTTACCCTAAACATTTTAACAAA
>Location:NODE_271279_length_1703_cov_19.421610	Coordinate:532	Reads:3	Hits:3	Allocated_reads:1	Strand:+
TTTGTTAGAATGTTTAGGGTAAGC
>Location:NODE_271279_length_1703_cov_19.421610	Coordinate:532	Reads:1	Hits:3	Allocated_reads:0.333333333333333	Strand:+
TTTGTTAGAATGTTTAGGGTAAGCAT
>Location:NODE_271279_length_1703_cov_19.421610	Coordinate:533	Reads:2	Hits:3	Allocated_reads:0.666666666666667	Strand:-
TGCTTACCCTAAACATTCTAACAA
>Location:NODE_271279_length_1703_cov_19.421610	Coordinate:534	Reads:1	Hits:3	Allocated_reads:0.333333333333333	Strand:-
TAATGCTTACCCTAAACATTCTAACA
>Location:NODE_271279_length_1703_cov_19.421610	Coordinate:534	Reads:7	Hits:3	Allocated_reads:2.33333333333333	Strand:-
TTAATGCTTACCCTAAACATTCTAACA
>Location:NODE_271279_length_1703_cov_19.421610	Coordinate:537	Reads:1	Hits:3	Allocated_reads:0.333333333333333	Strand:-
TTAATGCTTACCCTAAACATTCTA
>Location:NODE_271279_length_1703_cov_19.421610	Coordinate:539	Reads:1	Hits:3	Allocated_reads:0.333333333333333	Strand:-
TGAAAGAAAGTTAATGCTTACCCTAAACATTC
>Location:NODE_271279_length_1703_cov_19.421610	Coordinate:539	Reads:1	Hits:3	Allocated_reads:0.333333333333333	Strand:-
TTGAAAGAAAGTTAATGCTTACCCTAAACATTC
>Location:NODE_271279_length_1703_cov_19.421610	Coordinate:540	Reads:1	Hits:3	Allocated_reads:0.333333333333333	Strand:-
AAAGAAAGTTAATGCTTACCCTAAACATT
>Location:NODE_271279_length_1703_cov_19.421610	Coordinate:542	Reads:2	Hits:3	Allocated_reads:0.666666666666667	Strand:-
TTGAAAGAAAGTTAATGCTTACCCTAAACA
>Location:NODE_271279_length_1703_cov_19.421610	Coordinate:543	Reads:1	Hits:3	Allocated_reads:0.333333333333333	Strand:-
TGAAAGAAAGTTAATGCTTACCCTAAAC
>Location:NODE_271279_length_1703_cov_19.421610	Coordinate:543	Reads:7	Hits:3	Allocated_reads:2.33333333333333	Strand:-
TTGAAAGAAAGTTAATGCTTACCCTAAAC
>Location:NODE_271279_length_1703_cov_19.421610	Coordinate:544	Reads:2	Hits:3	Allocated_reads:0.666666666666667	Strand:-
CATTGAAAGAAAGTTAATGCTTACCCTAAA
>Location:NODE_271279_length_1703_cov_19.421610	Coordinate:544	Reads:1	Hits:3	Allocated_reads:0.333333333333333	Strand:-
TTGAAAGAAAGTTAATGCTTACCCTAAA
>Location:NODE_271279_length_1703_cov_19.421610	Coordinate:545	Reads:1	Hits:3	Allocated_reads:0.333333333333333	Strand:-
TTGAAAGAAAGTTAATGCTTACCCTAA
>Location:NODE_271279_length_1703_cov_19.421610	Coordinate:547	Reads:1	Hits:3	Allocated_reads:0.333333333333333	Strand:+
AGGGTAAGCATTAACTTTCTTTCAA
>Location:NODE_271279_length_1703_cov_19.421610	Coordinate:547	Reads:2	Hits:3	Allocated_reads:0.666666666666667	Strand:-
CATTGAAAGAAAGTTAATGCTTACCCT
>Location:NODE_271279_length_1703_cov_19.421610	Coordinate:548	Reads:1	Hits:3	Allocated_reads:0.333333333333333	Strand:-
CCTACATTGAAAGAAAGTTAATGCTTACCC
>Location:NODE_271279_length_1703_cov_19.421610	Coordinate:551	Reads:1	Hits:4	Allocated_reads:0.25	Strand:+
TAAGCATTAACTTTCTTTCAATGTAGG
>Location:NODE_271279_length_1703_cov_19.421610	Coordinate:557	Reads:1	Hits:4	Allocated_reads:0.25	Strand:-
TCAACATGCACCTACATTGAAAGAAAGTTAA
>Location:NODE_271279_length_1703_cov_19.421610	Coordinate:557	Reads:3	Hits:4	Allocated_reads:0.75	Strand:-
TGCACCTACATTGAAAGAAAGTTAA
>Location:NODE_271279_length_1703_cov_19.421610	Coordinate:563	Reads:1	Hits:2	Allocated_reads:0.5	Strand:-
CTGACCCTCAACATGCACCTACATTGAAAGAA
>Location:NODE_271279_length_1703_cov_19.421610	Coordinate:564	Reads:1	Hits:4	Allocated_reads:0.25	Strand:-
TCAACATGCACCTACATTGAAAGA
>Location:NODE_271279_length_1703_cov_19.421610	Coordinate:566	Reads:1	Hits:2	Allocated_reads:0.5	Strand:-
TGACCCTCAACATGCACCTACATTGAAA
>Location:NODE_271279_length_1703_cov_19.421610	Coordinate:566	Reads:1	Hits:2	Allocated_reads:0.5	Strand:-
TGACTGACCCTCAACATGCACCTACATTGAAA
>Location:NODE_271279_length_1703_cov_19.421610	Coordinate:568	Reads:1	Hits:2	Allocated_reads:0.5	Strand:-
TGACCCTCAACATGCACCTACATTGA
>Location:NODE_271279_length_1703_cov_19.421610	Coordinate:569	Reads:1	Hits:2	Allocated_reads:0.5	Strand:-
TGACTGACCCTCAACATGCACCTACATTG
>Location:NODE_271279_length_1703_cov_19.421610	Coordinate:570	Reads:1	Hits:2	Allocated_reads:0.5	Strand:-
CTGACTGACCCTCAACATGCACCTACATT
>Location:NODE_271279_length_1703_cov_19.421610	Coordinate:570	Reads:1	Hits:2	Allocated_reads:0.5	Strand:-
CTGACTGACTGACCCTCAACATGCACCTACATT
>Location:NODE_271279_length_1703_cov_19.421610	Coordinate:570	Reads:4	Hits:2	Allocated_reads:2	Strand:-
GACTGACCCTCAACATGCACCTACATT
>Location:NODE_271279_length_1703_cov_19.421610	Coordinate:570	Reads:20	Hits:2	Allocated_reads:10	Strand:-
TGACTGACCCTCAACATGCACCTACATT
>Location:NODE_271279_length_1703_cov_19.421610	Coordinate:570	Reads:5	Hits:2	Allocated_reads:2.5	Strand:-
TGACTGACTGACCCTCAACATGCACCTACATT
>Location:NODE_271279_length_1703_cov_19.421610	Coordinate:571	Reads:1	Hits:2	Allocated_reads:0.5	Strand:-
TGACTGACCCTCAACATGCACCTACAT
>Location:NODE_271279_length_1703_cov_19.421610	Coordinate:571	Reads:13	Hits:2	Allocated_reads:6.5	Strand:-
TGACTGACTGACCCTCAACATGCACCTACAT
>Location:NODE_271279_length_1703_cov_19.421610	Coordinate:572	Reads:1	Hits:2	Allocated_reads:0.5	Strand:-
ACTGACTGACCCTCAACATGCACCTACA
>Location:NODE_271279_length_1703_cov_19.421610	Coordinate:572	Reads:5	Hits:2	Allocated_reads:2.5	Strand:-
CTGACTGACTGACCCTCAACATGCACCTACA
>Location:NODE_271279_length_1703_cov_19.421610	Coordinate:572	Reads:1	Hits:2	Allocated_reads:0.5	Strand:-
GACTGACCCTCAACATGCACCTACA
>Location:NODE_271279_length_1703_cov_19.421610	Coordinate:572	Reads:6	Hits:2	Allocated_reads:3	Strand:-
GACTGACTGACCCTCAACATGCACCTACA
>Location:NODE_271279_length_1703_cov_19.421610	Coordinate:572	Reads:1	Hits:2	Allocated_reads:0.5	Strand:-
TGACTGACCCTCAACATGCACCTACA
>Location:NODE_271279_length_1703_cov_19.421610	Coordinate:572	Reads:1	Hits:2	Allocated_reads:0.5	Strand:-
TGACTGACTGACCCTCAACATGCACCTACT
>Location:NODE_271279_length_1703_cov_19.421610	Coordinate:572	Reads:1	Hits:2	Allocated_reads:0.5	Strand:-
TGACTGACTGACCCTCAACATGCACCTAGA
>Location:NODE_271279_length_1703_cov_19.421610	Coordinate:572	Reads:1	Hits:2	Allocated_reads:0.5	Strand:-
TGACTGACTGACCCTCAACCTGCACCTACA
>Location:NODE_271279_length_1703_cov_19.421610	Coordinate:572	Reads:335	Hits:2	Allocated_reads:167.5	Strand:-
TGACTGACTGACCCTCAACATGCACCTACA
>Location:NODE_271279_length_1703_cov_19.421610	Coordinate:573	Reads:11	Hits:2	Allocated_reads:5.5	Strand:-
TGACTGACTGACCCTCAACATGCACCTAC
>Location:NODE_271279_length_1703_cov_19.421610	Coordinate:573	Reads:3	Hits:2	Allocated_reads:1.5	Strand:-
TGACTGACTGACCCTCAACATGCACCTAT
>Location:NODE_271279_length_1703_cov_19.421610	Coordinate:574	Reads:2	Hits:2	Allocated_reads:1	Strand:-
ACCTGACTGACTGACCCTCAACATGCACCTA
>Location:NODE_271279_length_1703_cov_19.421610	Coordinate:574	Reads:1	Hits:2	Allocated_reads:0.5	Strand:-
CCTGACTGACTGACCCTCAACATGCACCTA
>Location:NODE_271279_length_1703_cov_19.421610	Coordinate:574	Reads:6	Hits:2	Allocated_reads:3	Strand:-
CTGACTGACTGACCCTCAACATGCACCTA
>Location:NODE_271279_length_1703_cov_19.421610	Coordinate:574	Reads:6	Hits:2	Allocated_reads:3	Strand:-
GACTGACTGACCCTCAACATGCACCTA
>Location:NODE_271279_length_1703_cov_19.421610	Coordinate:574	Reads:1	Hits:2	Allocated_reads:0.5	Strand:-
TGACTGACCCTCAACATGCACCTA
>Location:NODE_271279_length_1703_cov_19.421610	Coordinate:574	Reads:1	Hits:2	Allocated_reads:0.5	Strand:-
TGACTGACTGACCCTCAACATGAACCTA
>Location:NODE_271279_length_1703_cov_19.421610	Coordinate:574	Reads:1	Hits:2	Allocated_reads:0.5	Strand:-
TGACTGACTGACCCTCAACATGCACCTT
>Location:NODE_271279_length_1703_cov_19.421610	Coordinate:574	Reads:2	Hits:2	Allocated_reads:1	Strand:-
TGACTGACTGACCCTCAACATGCACATA
>Location:NODE_271279_length_1703_cov_19.421610	Coordinate:574	Reads:2	Hits:2	Allocated_reads:1	Strand:-
TGACTGACTGACCCTCAACATGCACCCA
>Location:NODE_271279_length_1703_cov_19.421610	Coordinate:574	Reads:2	Hits:2	Allocated_reads:1	Strand:-
TGACTGACTGACCCTCAACATGCACCTG
>Location:NODE_271279_length_1703_cov_19.421610	Coordinate:574	Reads:607	Hits:2	Allocated_reads:303.5	Strand:-
TGACTGACTGACCCTCAACATGCACCTA
>Location:NODE_271279_length_1703_cov_19.421610	Coordinate:575	Reads:1	Hits:2	Allocated_reads:0.5	Strand:-
ACCTGACTGACTGACCCTCAACATGCACCT
>Location:NODE_271279_length_1703_cov_19.421610	Coordinate:575	Reads:1	Hits:2	Allocated_reads:0.5	Strand:-
CTGACTGACTGACCCTCAACATGCACCT
>Location:NODE_271279_length_1703_cov_19.421610	Coordinate:575	Reads:1	Hits:2	Allocated_reads:0.5	Strand:-
GACTGACTGACCCTCAACATGCACCT
>Location:NODE_271279_length_1703_cov_19.421610	Coordinate:575	Reads:1	Hits:2	Allocated_reads:0.5	Strand:-
TGACTGACTGACCCTCAACATGCACCC
>Location:NODE_271279_length_1703_cov_19.421610	Coordinate:575	Reads:1	Hits:2	Allocated_reads:0.5	Strand:-
TGACTGACTGACCCTCAACATGCACTT
>Location:NODE_271279_length_1703_cov_19.421610	Coordinate:575	Reads:117	Hits:2	Allocated_reads:58.5	Strand:-
TGACTGACTGACCCTCAACATGCACCT
>Location:NODE_271279_length_1703_cov_19.421610	Coordinate:575	Reads:3	Hits:2	Allocated_reads:1.5	Strand:-
TGACTGACTGACCCTCAACATGCACCG
>Location:NODE_271279_length_1703_cov_19.421610	Coordinate:576	Reads:1	Hits:2	Allocated_reads:0.5	Strand:-
AACCTGACTGACTGACCCTCAACATGCTCC
>Location:NODE_271279_length_1703_cov_19.421610	Coordinate:576	Reads:15	Hits:2	Allocated_reads:7.5	Strand:-
AACCTGACTGACTGACCCTCAACATGCACC
>Location:NODE_271279_length_1703_cov_19.421610	Coordinate:576	Reads:3	Hits:2	Allocated_reads:1.5	Strand:-
ACCTGACTGACTGACCCTCAACATGCACC
>Location:NODE_271279_length_1703_cov_19.421610	Coordinate:576	Reads:9	Hits:2	Allocated_reads:4.5	Strand:-
CCTGACTGACTGACCCTCAACATGCACC
>Location:NODE_271279_length_1703_cov_19.421610	Coordinate:576	Reads:6	Hits:2	Allocated_reads:3	Strand:-
CTGACTGACTGACCCTCAACATGCACC
>Location:NODE_271279_length_1703_cov_19.421610	Coordinate:576	Reads:6	Hits:2	Allocated_reads:3	Strand:-
GAACCTGACTGACTGACCCTCAACATGCACC
>Location:NODE_271279_length_1703_cov_19.421610	Coordinate:576	Reads:4	Hits:2	Allocated_reads:2	Strand:-
GACTGACTGACCCTCAACATGCACC
>Location:NODE_271279_length_1703_cov_19.421610	Coordinate:576	Reads:5	Hits:2	Allocated_reads:2.5	Strand:-
TGAACCTGACTGACTGACCCTCAACATGCACC
>Location:NODE_271279_length_1703_cov_19.421610	Coordinate:576	Reads:1	Hits:2	Allocated_reads:0.5	Strand:-
TGACTGACTGACCCTCAACATCCACC
>Location:NODE_271279_length_1703_cov_19.421610	Coordinate:576	Reads:1	Hits:2	Allocated_reads:0.5	Strand:-
TGACTGACTGACCCTCAACATGAACC
>Location:NODE_271279_length_1703_cov_19.421610	Coordinate:576	Reads:1	Hits:2	Allocated_reads:0.5	Strand:-
TGACTGACTGACCCTCAACATGCGCC
>Location:NODE_271279_length_1703_cov_19.421610	Coordinate:576	Reads:2	Hits:2	Allocated_reads:1	Strand:-
TGACTGACTGACCCTCAACATGCACT
>Location:NODE_271279_length_1703_cov_19.421610	Coordinate:576	Reads:3	Hits:2	Allocated_reads:1.5	Strand:-
TGACTGACTGACCCTCAACATGCACA
>Location:NODE_271279_length_1703_cov_19.421610	Coordinate:576	Reads:580	Hits:2	Allocated_reads:290	Strand:-
TGACTGACTGACCCTCAACATGCACC
>Location:NODE_271279_length_1703_cov_19.421610	Coordinate:577	Reads:1	Hits:2	Allocated_reads:0.5	Strand:-
GACTGACTGACCCTCAACATGCAC
>Location:NODE_271279_length_1703_cov_19.421610	Coordinate:577	Reads:1	Hits:2	Allocated_reads:0.5	Strand:-
TGACTGACTGACCCTCAACATGCAC
>Location:NODE_271279_length_1703_cov_19.421610	Coordinate:577	Reads:1	Hits:2	Allocated_reads:0.5	Strand:-
TGACTGACTGACCCTCAACATGCCC
>Location:NODE_271279_length_1703_cov_19.421610	Coordinate:578	Reads:2	Hits:2	Allocated_reads:1	Strand:-
CCTGACTGACTGACCCTCAACATGCA
>Location:NODE_271279_length_1703_cov_19.421610	Coordinate:578	Reads:5	Hits:2	Allocated_reads:2.5	Strand:-
TGACTGACTGACCCTCAACATGCA
>Location:NODE_271279_length_1703_cov_19.421610	Coordinate:579	Reads:5	Hits:2	Allocated_reads:2.5	Strand:-
AACCTGACTGACTGACCCTCAACATGC
>Location:NODE_271279_length_1703_cov_19.421610	Coordinate:579	Reads:1	Hits:2	Allocated_reads:0.5	Strand:-
ACCTGACTGACTGACCCTCAACATGC
>Location:NODE_271279_length_1703_cov_19.421610	Coordinate:579	Reads:2	Hits:2	Allocated_reads:1	Strand:-
CCTGACTGACTGACCCTCAACATGC
>Location:NODE_271279_length_1703_cov_19.421610	Coordinate:579	Reads:4	Hits:2	Allocated_reads:2	Strand:-
GAACCTGACTGACTGACCCTCAACATGC
>Location:NODE_271279_length_1703_cov_19.421610	Coordinate:579	Reads:3	Hits:2	Allocated_reads:1.5	Strand:-
TGAACCTGACTGACTGACCCTCAACATGC
>Location:NODE_271279_length_1703_cov_19.421610	Coordinate:580	Reads:1	Hits:2	Allocated_reads:0.5	Strand:-
GAACCTGACTGACTGACCCTCAACATG
>Location:NODE_271279_length_1703_cov_19.421610	Coordinate:580	Reads:4	Hits:2	Allocated_reads:2	Strand:-
TGAACCTGACTGACTGACCCTCAACATG
>Location:NODE_271279_length_1703_cov_19.421610	Coordinate:582	Reads:1	Hits:2	Allocated_reads:0.5	Strand:-
CTGAACCTGACTGACTGACCCTCAACA
>Location:NODE_271279_length_1703_cov_19.421610	Coordinate:582	Reads:2	Hits:2	Allocated_reads:1	Strand:-
GCTGAACCTGACTGACTGACCCTCAACA
>Location:NODE_271279_length_1703_cov_19.421610	Coordinate:583	Reads:1	Hits:2	Allocated_reads:0.5	Strand:-
AGCTGAACCTGACTGACTGACCCTCAAC
>Location:NODE_271279_length_1703_cov_19.421610	Coordinate:583	Reads:2	Hits:2	Allocated_reads:1	Strand:-
TGAACCTGACTGACTGACCCTCAAC
>Location:NODE_271279_length_1703_cov_19.421610	Coordinate:584	Reads:1	Hits:2	Allocated_reads:0.5	Strand:-
TGAACCTGACTGACTGACCCTCAA
>Location:NODE_271279_length_1703_cov_19.421610	Coordinate:587	Reads:1	Hits:2	Allocated_reads:0.5	Strand:-
ACAGGAGCTGAACCTGACTGACTGACCCT
>Location:NODE_271279_length_1703_cov_19.421610	Coordinate:587	Reads:1	Hits:2	Allocated_reads:0.5	Strand:-
CAGGAGCTGAACCTGACTGACTGACCCT
>Location:NODE_271279_length_1703_cov_19.421610	Coordinate:587	Reads:1	Hits:2	Allocated_reads:0.5	Strand:-
TCACAGGAGCTGAACCTGACTGACTGACCCT
>Location:NODE_271279_length_1703_cov_19.421610	Coordinate:588	Reads:1	Hits:2	Allocated_reads:0.5	Strand:-
CAGGAGCTGAACCTGACTGACTGACCC
>Location:NODE_271279_length_1703_cov_19.421610	Coordinate:588	Reads:1	Hits:2	Allocated_reads:0.5	Strand:-
TCACAGGAGCTGAACCTGACTGACTGACCC
>Location:NODE_271279_length_1703_cov_19.421610	Coordinate:589	Reads:3	Hits:2	Allocated_reads:1.5	Strand:-
ACAGGAGCTGAACCTGACTGACTGACC
>Location:NODE_271279_length_1703_cov_19.421610	Coordinate:589	Reads:1	Hits:2	Allocated_reads:0.5	Strand:-
AGGAGCTGAACCTGACTGACTGACC
>Location:NODE_271279_length_1703_cov_19.421610	Coordinate:589	Reads:1	Hits:2	Allocated_reads:0.5	Strand:-
CACAGGAGCTGAACCTGACTGACTGACC
>Location:NODE_271279_length_1703_cov_19.421610	Coordinate:589	Reads:4	Hits:2	Allocated_reads:2	Strand:-
CAGGAGCTGAACCTGACTGACTGACC
>Location:NODE_271279_length_1703_cov_19.421610	Coordinate:589	Reads:5	Hits:2	Allocated_reads:2.5	Strand:-
TCACAGGAGCTGAACCTGACTGACTGACC
>Location:NODE_271279_length_1703_cov_19.421610	Coordinate:590	Reads:1	Hits:2	Allocated_reads:0.5	Strand:-
CACAGGAGCTGAACCTGACTGACTGAC
>Location:NODE_271279_length_1703_cov_19.421610	Coordinate:590	Reads:2	Hits:2	Allocated_reads:1	Strand:-
TCACAGGAGCTGAACCTGACTGACTGAC
>Location:NODE_271279_length_1703_cov_19.421610	Coordinate:592	Reads:6	Hits:2	Allocated_reads:3	Strand:+
CAGTCAGTCAGGTTCAGCTCCTGT
>Location:NODE_271279_length_1703_cov_19.421610	Coordinate:592	Reads:1	Hits:2	Allocated_reads:0.5	Strand:+
CAGTCAGTCAGGTTCAGCTCCTGTA
>Location:NODE_271279_length_1703_cov_19.421610	Coordinate:592	Reads:1	Hits:2	Allocated_reads:0.5	Strand:+
CAGTCAGTCAGGTTCAGCTCCTGTG
>Location:NODE_271279_length_1703_cov_19.421610	Coordinate:592	Reads:1	Hits:2	Allocated_reads:0.5	Strand:+
CAGTCAGTCAGGTTCAGCTCCTGAGA
>Location:NODE_271279_length_1703_cov_19.421610	Coordinate:592	Reads:2	Hits:2	Allocated_reads:1	Strand:+
CAGTCAGTCAGGTTCAGCTCCTGTGA
>Location:NODE_271279_length_1703_cov_19.421610	Coordinate:592	Reads:1	Hits:2	Allocated_reads:0.5	Strand:+
CAGTCAGTCAGGTTCAGCTCCTGTGAG
>Location:NODE_271279_length_1703_cov_19.421610	Coordinate:592	Reads:3	Hits:2	Allocated_reads:1.5	Strand:+
CAGTCAGTCAGGTTCAGCTCCTGTGAGT
>Location:NODE_271279_length_1703_cov_19.421610	Coordinate:592	Reads:1	Hits:2	Allocated_reads:0.5	Strand:+
CAGTCAGTCAGGTTCAGCTCCTGTGAGTGCC
>Location:NODE_271279_length_1703_cov_19.421610	Coordinate:592	Reads:1	Hits:2	Allocated_reads:0.5	Strand:+
CAGTCAGTCAGGTTCAGCTCCTGTGAGTGCCC
>Location:NODE_271279_length_1703_cov_19.421610	Coordinate:592	Reads:1	Hits:2	Allocated_reads:0.5	Strand:+
CAGTCAGTCAGGTTCAGCTCCTGTGAGTGCCCGA
>Location:NODE_271279_length_1703_cov_19.421610	Coordinate:592	Reads:1	Hits:2	Allocated_reads:0.5	Strand:-
TCACAGGAGCTGAACCTGACTGACTG
>Location:NODE_271279_length_1703_cov_19.421610	Coordinate:593	Reads:1	Hits:2	Allocated_reads:0.5	Strand:-
ACTCACAGGAGCTGAACCTGACTGACT
>Location:NODE_271279_length_1703_cov_19.421610	Coordinate:593	Reads:1	Hits:2	Allocated_reads:0.5	Strand:+
AGTCAGTCAGGTTCAGCTCCTGTG
>Location:NODE_271279_length_1703_cov_19.421610	Coordinate:593	Reads:2	Hits:2	Allocated_reads:1	Strand:-
CACAGGAGCTGAACCTGACTGACT
>Location:NODE_271279_length_1703_cov_19.421610	Coordinate:593	Reads:1	Hits:2	Allocated_reads:0.5	Strand:-
GGCACTCACAGGAGCTGAACCTGACTGACC
>Location:NODE_271279_length_1703_cov_19.421610	Coordinate:593	Reads:5	Hits:2	Allocated_reads:2.5	Strand:-
GGCACTCACAGGAGCTGAACCTGACTGACT
>Location:NODE_271279_length_1703_cov_19.421610	Coordinate:593	Reads:1	Hits:2	Allocated_reads:0.5	Strand:-
GGGCACTCACAGGAGCTGAACCTGACTGACT
>Location:NODE_271279_length_1703_cov_19.421610	Coordinate:593	Reads:9	Hits:2	Allocated_reads:4.5	Strand:-
TCACAGGAGCTGAACCTGACTGACT
>Location:NODE_271279_length_1703_cov_19.421610	Coordinate:594	Reads:2	Hits:2	Allocated_reads:1	Strand:-
GGCACTCACAGGAGCTGAACCTGACTGAC
>Location:NODE_271279_length_1703_cov_19.421610	Coordinate:596	Reads:4	Hits:2	Allocated_reads:2	Strand:-
GGCACTCACAGGAGCTGAACCTGACTG
>Location:NODE_271279_length_1703_cov_19.421610	Coordinate:597	Reads:3	Hits:2	Allocated_reads:1.5	Strand:-
ATCGGGCACTCACAGGAGCTGAACCTGACT
>Location:NODE_271279_length_1703_cov_19.421610	Coordinate:597	Reads:4	Hits:2	Allocated_reads:2	Strand:-
CGGGCACTCACAGGAGCTGAACCTGACT
>Location:NODE_271279_length_1703_cov_19.421610	Coordinate:597	Reads:2	Hits:2	Allocated_reads:1	Strand:-
GGCACTCACAGGAGCTGAACCTGACT
>Location:NODE_271279_length_1703_cov_19.421610	Coordinate:597	Reads:3	Hits:2	Allocated_reads:1.5	Strand:-
GGGCACTCACAGGAGCTGAACCTGACT
>Location:NODE_271279_length_1703_cov_19.421610	Coordinate:597	Reads:1	Hits:2	Allocated_reads:0.5	Strand:-
TCGGGCACTCACAGGAGCTGAACCAGACT
>Location:NODE_271279_length_1703_cov_19.421610	Coordinate:597	Reads:97	Hits:2	Allocated_reads:48.5	Strand:-
TCGGGCACTCACAGGAGCTGAACCTGACT
>Location:NODE_271279_length_1703_cov_19.421610	Coordinate:598	Reads:1	Hits:2	Allocated_reads:0.5	Strand:-
GGCACTCACAGGAGCTGAACCTGAC
>Location:NODE_271279_length_1703_cov_19.421610	Coordinate:598	Reads:1	Hits:2	Allocated_reads:0.5	Strand:+
GTCAGGTTCAGCTCCTGTGAGTGCCC
>Location:NODE_271279_length_1703_cov_19.421610	Coordinate:598	Reads:1	Hits:2	Allocated_reads:0.5	Strand:-
TCGGGCACTCACAGGAGCTGAACCTGAC
>Location:NODE_271279_length_1703_cov_19.421610	Coordinate:598	Reads:1	Hits:2	Allocated_reads:0.5	Strand:-
TTGCCAATCGGGCACTCACAGGAGCTGAACCTGAC
>Location:NODE_271279_length_1703_cov_19.421610	Coordinate:599	Reads:1	Hits:2	Allocated_reads:0.5	Strand:-
CAATCGGGCACTCACAGGAGCTGAACCTGA
>Location:NODE_271279_length_1703_cov_19.421610	Coordinate:599	Reads:1	Hits:2	Allocated_reads:0.5	Strand:-
TCGGGCACTCACAGGAGCTGAACCTGA
>Location:NODE_271279_length_1703_cov_19.421610	Coordinate:599	Reads:1	Hits:2	Allocated_reads:0.5	Strand:-
TCGGGCACTCACAGGAGCTGAACCTTT
>Location:NODE_271279_length_1703_cov_19.421610	Coordinate:600	Reads:1	Hits:2	Allocated_reads:0.5	Strand:-
ATCGGGCACTCACAGGAGCTGAACCTG
>Location:NODE_271279_length_1703_cov_19.421610	Coordinate:600	Reads:1	Hits:2	Allocated_reads:0.5	Strand:-
ATTGCCAATCGGGCACTCACAGGAGCTGAACCTG
>Location:NODE_271279_length_1703_cov_19.421610	Coordinate:600	Reads:1	Hits:2	Allocated_reads:0.5	Strand:-
CAATCGGGCACTCACAGGAGCTGAACCTG
>Location:NODE_271279_length_1703_cov_19.421610	Coordinate:600	Reads:3	Hits:2	Allocated_reads:1.5	Strand:-
TCGGGCACTCACAGGAGCTGAACCTG
>Location:NODE_271279_length_1703_cov_19.421610	Coordinate:601	Reads:2	Hits:2	Allocated_reads:1	Strand:-
CAATCGGGCACTCACAGGAGCTGAACCT
>Location:NODE_271279_length_1703_cov_19.421610	Coordinate:601	Reads:2	Hits:2	Allocated_reads:1	Strand:-
TCATTGCCAATCGGGCACTCACAGGAGCTGAACCT
>Location:NODE_271279_length_1703_cov_19.421610	Coordinate:601	Reads:3	Hits:2	Allocated_reads:1.5	Strand:-
TCGGGCACTCACAGGAGCTGAACCT
>Location:NODE_271279_length_1703_cov_19.421610	Coordinate:601	Reads:1	Hits:2	Allocated_reads:0.5	Strand:-
TTGCCAATCGGGCACTCACAGGAGCTGAACCT
>Location:NODE_271279_length_1703_cov_19.421610	Coordinate:602	Reads:1	Hits:2	Allocated_reads:0.5	Strand:-
AATCGGGCACTCACAGGAGCCGAACC
>Location:NODE_271279_length_1703_cov_19.421610	Coordinate:602	Reads:1	Hits:2	Allocated_reads:0.5	Strand:-
AATCGGGCACTCACAGGAGCTGATCC
>Location:NODE_271279_length_1703_cov_19.421610	Coordinate:602	Reads:84	Hits:2	Allocated_reads:42	Strand:-
AATCGGGCACTCACAGGAGCTGAACC
>Location:NODE_271279_length_1703_cov_19.421610	Coordinate:602	Reads:2	Hits:2	Allocated_reads:1	Strand:-
ATCATTGCCAATCGGGCACTCACAGGAGCTGAACC
>Location:NODE_271279_length_1703_cov_19.421610	Coordinate:602	Reads:60	Hits:2	Allocated_reads:30	Strand:-
ATCGGGCACTCACAGGAGCTGAACC
>Location:NODE_271279_length_1703_cov_19.421610	Coordinate:602	Reads:1	Hits:2	Allocated_reads:0.5	Strand:-
ATTGCCAATCGGGCACTCACAGGAGCTGAACT
>Location:NODE_271279_length_1703_cov_19.421610	Coordinate:602	Reads:17	Hits:2	Allocated_reads:8.5	Strand:-
ATTGCCAATCGGGCACTCACAGGAGCTGAACC
>Location:NODE_271279_length_1703_cov_19.421610	Coordinate:602	Reads:1	Hits:2	Allocated_reads:0.5	Strand:-
CAATCGGGCACTCACAGGAGCTGAACT
>Location:NODE_271279_length_1703_cov_19.421610	Coordinate:602	Reads:1	Hits:2	Allocated_reads:0.5	Strand:-
CAATCGGGCACTCACAGGAGCTGAATC
>Location:NODE_271279_length_1703_cov_19.421610	Coordinate:602	Reads:1	Hits:2	Allocated_reads:0.5	Strand:-
CAATCGGGCACTCACAGGAGCTTAACC
>Location:NODE_271279_length_1703_cov_19.421610	Coordinate:602	Reads:64	Hits:2	Allocated_reads:32	Strand:-
CAATCGGGCACTCACAGGAGCTGAACC
>Location:NODE_271279_length_1703_cov_19.421610	Coordinate:602	Reads:4	Hits:2	Allocated_reads:2	Strand:-
CATTGCCAATCGGGCACTCACAGGAGCTGAACC
>Location:NODE_271279_length_1703_cov_19.421610	Coordinate:602	Reads:1	Hits:2	Allocated_reads:0.5	Strand:-
CCAATCGGGCACTCACAGGAGCTAAACC
>Location:NODE_271279_length_1703_cov_19.421610	Coordinate:602	Reads:16	Hits:2	Allocated_reads:8	Strand:-
CCAATCGGGCACTCACAGGAGCTGAACC
>Location:NODE_271279_length_1703_cov_19.421610	Coordinate:602	Reads:21	Hits:2	Allocated_reads:10.5	Strand:-
GCCAATCGGGCACTCACAGGAGCTGAACC
>Location:NODE_271279_length_1703_cov_19.421610	Coordinate:602	Reads:1	Hits:2	Allocated_reads:0.5	Strand:-
TCATTGCCAATCGGGCACTCACAGGAGCTGAACT
>Location:NODE_271279_length_1703_cov_19.421610	Coordinate:602	Reads:1	Hits:2	Allocated_reads:0.5	Strand:-
TCATTGCCAATCGGGCACTCACATGAGCTGAACC
>Location:NODE_271279_length_1703_cov_19.421610	Coordinate:602	Reads:146	Hits:2	Allocated_reads:73	Strand:-
TCATTGCCAATCGGGCACTCACAGGAGCTGAACC
>Location:NODE_271279_length_1703_cov_19.421610	Coordinate:602	Reads:2	Hits:2	Allocated_reads:1	Strand:-
TCGGGCACTCACAGGAGCTGAACA
>Location:NODE_271279_length_1703_cov_19.421610	Coordinate:602	Reads:717	Hits:2	Allocated_reads:358.5	Strand:-
TCGGGCACTCACAGGAGCTGAACC
>Location:NODE_271279_length_1703_cov_19.421610	Coordinate:602	Reads:1	Hits:2	Allocated_reads:0.5	Strand:-
TGCCAATCGGGCACTCACAGGAGGTGAACC
>Location:NODE_271279_length_1703_cov_19.421610	Coordinate:602	Reads:123	Hits:2	Allocated_reads:61.5	Strand:-
TGCCAATCGGGCACTCACAGGAGCTGAACC
>Location:NODE_271279_length_1703_cov_19.421610	Coordinate:602	Reads:1	Hits:2	Allocated_reads:0.5	Strand:-
TTGCCAATCGGGCACTCACAGGAGATGAACC
>Location:NODE_271279_length_1703_cov_19.421610	Coordinate:602	Reads:1	Hits:2	Allocated_reads:0.5	Strand:-
TTGCCAATCGGGCACTCACAGGAGCTGAACA
>Location:NODE_271279_length_1703_cov_19.421610	Coordinate:602	Reads:160	Hits:2	Allocated_reads:80	Strand:-
TTGCCAATCGGGCACTCACAGGAGCTGAACC
>Location:NODE_271279_length_1703_cov_19.421610	Coordinate:602	Reads:2	Hits:2	Allocated_reads:1	Strand:-
TTGCCAATCGGGCACTCACAGGAGCTGAAAC
>Location:NODE_271279_length_1703_cov_19.421610	Coordinate:603	Reads:2	Hits:2	Allocated_reads:1	Strand:-
AATCGGGCACTCACAGGAGCTGAAC
>Location:NODE_271279_length_1703_cov_19.421610	Coordinate:603	Reads:1	Hits:2	Allocated_reads:0.5	Strand:-
ATTGCCAATCGGGCACTCACAGGAGCTGAAC
>Location:NODE_271279_length_1703_cov_19.421610	Coordinate:603	Reads:1	Hits:2	Allocated_reads:0.5	Strand:-
GCCAATCGGGCACTCACAGGAGCTGAAC
>Location:NODE_271279_length_1703_cov_19.421610	Coordinate:603	Reads:1	Hits:2	Allocated_reads:0.5	Strand:-
TCATTGCCAATCGGGCACTCACAGGAGCTGTGG
>Location:NODE_271279_length_1703_cov_19.421610	Coordinate:603	Reads:2	Hits:2	Allocated_reads:1	Strand:-
TCATTGCCAATCGGGCACTCACAGGAGCTGAAC
>Location:NODE_271279_length_1703_cov_19.421610	Coordinate:603	Reads:1	Hits:2	Allocated_reads:0.5	Strand:-
TGCCAATCGGGCACTCACAGGAGCTGAAC
>Location:NODE_271279_length_1703_cov_19.421610	Coordinate:603	Reads:1	Hits:2	Allocated_reads:0.5	Strand:-
TTGCCAATCGGGCACTCACAGGAGCTGAAC
>Location:NODE_271279_length_1703_cov_19.421610	Coordinate:605	Reads:1	Hits:2	Allocated_reads:0.5	Strand:-
CATTGCCAATCGGGCACTCACAGGAGCTGA
>Location:NODE_271279_length_1703_cov_19.421610	Coordinate:605	Reads:2	Hits:2	Allocated_reads:1	Strand:-
TCATTGCCAATCGGGCACTCACAGGAGCTGA
>Location:NODE_271279_length_1703_cov_19.421610	Coordinate:605	Reads:3	Hits:2	Allocated_reads:1.5	Strand:-
TCATTGCCAATCGGGCACTCACAGGAGCTGT
>Location:NODE_271279_length_1703_cov_19.421610	Coordinate:605	Reads:1	Hits:2	Allocated_reads:0.5	Strand:-
TTGCCAATCGGGCACTCACAGGAGCTGA
>Location:NODE_271279_length_1703_cov_19.421610	Coordinate:606	Reads:1	Hits:2	Allocated_reads:0.5	Strand:-
ATTGCCAATCGGGCACTCACAGGAGCTG
>Location:NODE_271279_length_1703_cov_19.421610	Coordinate:606	Reads:1	Hits:2	Allocated_reads:0.5	Strand:-
CATTGCCAATCGGGCACTCACAGGAGCTG
>Location:NODE_271279_length_1703_cov_19.421610	Coordinate:606	Reads:1	Hits:2	Allocated_reads:0.5	Strand:-
TCATTGCCAATCGGGCACTCACAGGAGCTT
>Location:NODE_271279_length_1703_cov_19.421610	Coordinate:606	Reads:2	Hits:2	Allocated_reads:1	Strand:-
TCATTGCCAATCGGGCACTCACAGGAGCTA
>Location:NODE_271279_length_1703_cov_19.421610	Coordinate:606	Reads:28	Hits:2	Allocated_reads:14	Strand:-
TCATTGCCAATCGGGCACTCACAGGAGCTG
>Location:NODE_271279_length_1703_cov_19.421610	Coordinate:606	Reads:1	Hits:2	Allocated_reads:0.5	Strand:-
TGCCAATCGGGCACTCACAGGAGCTG
>Location:NODE_271279_length_1703_cov_19.421610	Coordinate:606	Reads:1	Hits:2	Allocated_reads:0.5	Strand:-
TTGCCAATCGGGCACTCACAGGAGCTG
>Location:NODE_271279_length_1703_cov_19.421610	Coordinate:607	Reads:1	Hits:2	Allocated_reads:0.5	Strand:+
AGCTCCTGTGAGTGCCCGATTGGCAATGAT
>Location:NODE_271279_length_1703_cov_19.421610	Coordinate:607	Reads:3	Hits:2	Allocated_reads:1.5	Strand:-
ATTGCCAATCGGGCACTCACAGGAGCT
>Location:NODE_271279_length_1703_cov_19.421610	Coordinate:607	Reads:5	Hits:2	Allocated_reads:2.5	Strand:-
CATTGCCAATCGGGCACTCACAGGAGCT
>Location:NODE_271279_length_1703_cov_19.421610	Coordinate:607	Reads:159	Hits:2	Allocated_reads:79.5	Strand:-
TCATTGCCAATCGGGCACTCACAGGAGCT
>Location:NODE_271279_length_1703_cov_19.421610	Coordinate:607	Reads:5	Hits:2	Allocated_reads:2.5	Strand:-
TTGCCAATCGGGCACTCACAGGAGCT
>Location:NODE_271279_length_1703_cov_19.421610	Coordinate:608	Reads:1	Hits:2	Allocated_reads:0.5	Strand:-
ATTGCCAATCGGGCACTCACAGGAGC
>Location:NODE_271279_length_1703_cov_19.421610	Coordinate:608	Reads:1	Hits:2	Allocated_reads:0.5	Strand:-
ATTGCCAATCGGGCACTCACAGTAGC
>Location:NODE_271279_length_1703_cov_19.421610	Coordinate:608	Reads:30	Hits:2	Allocated_reads:15	Strand:-
TCATTGCCAATCGGGCACTCACAGGAGC
>Location:NODE_271279_length_1703_cov_19.421610	Coordinate:608	Reads:1	Hits:2	Allocated_reads:0.5	Strand:-
TTGCCAATCGGGCACTCACAGGAGC
>Location:NODE_271279_length_1703_cov_19.421610	Coordinate:610	Reads:2	Hits:2	Allocated_reads:1	Strand:-
ATCATTGCCAATCGGGCACTCACAGGA
>Location:NODE_271279_length_1703_cov_19.421610	Coordinate:610	Reads:1	Hits:2	Allocated_reads:0.5	Strand:-
CATTGCCAATCGGGCACTCACAGGA
>Location:NODE_271279_length_1703_cov_19.421610	Coordinate:610	Reads:21	Hits:2	Allocated_reads:10.5	Strand:-
TATCATTGCCAATCGGGCACTCACAGGA
>Location:NODE_271279_length_1703_cov_19.421610	Coordinate:610	Reads:11	Hits:2	Allocated_reads:5.5	Strand:-
TCATTGCCAATCGGGCACTCACAGGA
>Location:NODE_271279_length_1703_cov_19.421610	Coordinate:610	Reads:3	Hits:2	Allocated_reads:1.5	Strand:-
TTATCATTGCCAATCGGGCACTCACAGGA
>Location:NODE_271279_length_1703_cov_19.421610	Coordinate:611	Reads:2	Hits:2	Allocated_reads:1	Strand:-
TATCATTGCCAATCGGGCACTCACAGG
>Location:NODE_271279_length_1703_cov_19.421610	Coordinate:611	Reads:1	Hits:2	Allocated_reads:0.5	Strand:-
TCATTGCCAATCGGGCACTCACAGG
>Location:NODE_271279_length_1703_cov_19.421610	Coordinate:611	Reads:1	Hits:2	Allocated_reads:0.5	Strand:-
TTATCATTGCCAATCGGGCACTCACAGG
>Location:NODE_271279_length_1703_cov_19.421610	Coordinate:612	Reads:2	Hits:2	Allocated_reads:1	Strand:-
TCATTGCCAATCGGGCACTCACAG
>Location:NODE_271279_length_1703_cov_19.421610	Coordinate:613	Reads:1	Hits:2	Allocated_reads:0.5	Strand:-
CTTATCATTGCCAATCGGGCACTCACA
>Location:NODE_271279_length_1703_cov_19.421610	Coordinate:613	Reads:1	Hits:2	Allocated_reads:0.5	Strand:-
TATCATTGCCAATCGGGCACTCACA
>Location:NODE_271279_length_1703_cov_19.421610	Coordinate:613	Reads:2	Hits:2	Allocated_reads:1	Strand:-
TGATGGCACTTATCATTGCCAATCGGGCACTCAAA
>Location:NODE_271279_length_1703_cov_19.421610	Coordinate:614	Reads:1	Hits:2	Allocated_reads:0.5	Strand:-
GATGGCACTTATCATTGCCAATCGGGCACTCAC
>Location:NODE_271279_length_1703_cov_19.421610	Coordinate:614	Reads:1	Hits:2	Allocated_reads:0.5	Strand:-
TATCATTGCCAATCGGGCACTCAC
>Location:NODE_271279_length_1703_cov_19.421610	Coordinate:614	Reads:1	Hits:2	Allocated_reads:0.5	Strand:-
TGATGGCACTTATCATTGCCAATCGGGCACTCAC
>Location:NODE_271279_length_1703_cov_19.421610	Coordinate:615	Reads:1	Hits:2	Allocated_reads:0.5	Strand:-
ATGGCACTTATCATTGCCAATCGGGCACTCA
>Location:NODE_271279_length_1703_cov_19.421610	Coordinate:615	Reads:1	Hits:2	Allocated_reads:0.5	Strand:-
GATGGCACTTATCATTGCCAATCGGGCACTCA
>Location:NODE_271279_length_1703_cov_19.421610	Coordinate:615	Reads:7	Hits:2	Allocated_reads:3.5	Strand:-
TGATGGCACTTATCATTGCCAATCGGGCACTCA
>Location:NODE_271279_length_1703_cov_19.421610	Coordinate:615	Reads:5	Hits:2	Allocated_reads:2.5	Strand:-
TGGCACTTATCATTGCCAATCGGGCACTCA
>Location:NODE_271279_length_1703_cov_19.421610	Coordinate:616	Reads:10	Hits:2	Allocated_reads:5	Strand:-
ATGGCACTTATCATTGCCAATCGGGCACTC
>Location:NODE_271279_length_1703_cov_19.421610	Coordinate:616	Reads:1	Hits:2	Allocated_reads:0.5	Strand:-
GATGGCACTTATCATTGCCAATCGGGCACTC
>Location:NODE_271279_length_1703_cov_19.421610	Coordinate:616	Reads:1	Hits:2	Allocated_reads:0.5	Strand:-
GCACTTATCATTGCCAATCGGGCACTC
>Location:NODE_271279_length_1703_cov_19.421610	Coordinate:616	Reads:1	Hits:2	Allocated_reads:0.5	Strand:-
GGCACTTATCATTGCCAATCGGGCACTC
>Location:NODE_271279_length_1703_cov_19.421610	Coordinate:616	Reads:53	Hits:2	Allocated_reads:26.5	Strand:-
TGATGGCACTTATCATTGCCAATCGGGCACTC
>Location:NODE_271279_length_1703_cov_19.421610	Coordinate:616	Reads:22	Hits:2	Allocated_reads:11	Strand:-
TGGCACTTATCATTGCCAATCGGGCACTC
>Location:NODE_271279_length_1703_cov_19.421610	Coordinate:617	Reads:1	Hits:2	Allocated_reads:0.5	Strand:-
ATGATGGCACTTATCATTGCCAATCGGGCACT
>Location:NODE_271279_length_1703_cov_19.421610	Coordinate:617	Reads:23	Hits:2	Allocated_reads:11.5	Strand:-
ATGGCACTTATCATTGCCAATCGGGCACT
>Location:NODE_271279_length_1703_cov_19.421610	Coordinate:617	Reads:7	Hits:2	Allocated_reads:3.5	Strand:-
GATGGCACTTATCATTGCCAATCGGGCACT
>Location:NODE_271279_length_1703_cov_19.421610	Coordinate:617	Reads:1	Hits:2	Allocated_reads:0.5	Strand:-
GGCACTTATCATTGCCAATCGGGCACT
>Location:NODE_271279_length_1703_cov_19.421610	Coordinate:617	Reads:1	Hits:2	Allocated_reads:0.5	Strand:-
TATGATGGCACTTATCATTGCCAATCGGGCATT
>Location:NODE_271279_length_1703_cov_19.421610	Coordinate:617	Reads:13	Hits:2	Allocated_reads:6.5	Strand:-
TATGATGGCACTTATCATTGCCAATCGGGCACT
>Location:NODE_271279_length_1703_cov_19.421610	Coordinate:617	Reads:1	Hits:2	Allocated_reads:0.5	Strand:-
TGATGGCACTTATCATTGCCAATCGGGCACC
>Location:NODE_271279_length_1703_cov_19.421610	Coordinate:617	Reads:1	Hits:2	Allocated_reads:0.5	Strand:-
TGATGGCACTTATCATTGCTAATCGGGCACT
>Location:NODE_271279_length_1703_cov_19.421610	Coordinate:617	Reads:136	Hits:2	Allocated_reads:68	Strand:-
TGATGGCACTTATCATTGCCAATCGGGCACT
>Location:NODE_271279_length_1703_cov_19.421610	Coordinate:617	Reads:41	Hits:2	Allocated_reads:20.5	Strand:-
TGGCACTTATCATTGCCAATCGGGCACT
>Location:NODE_271279_length_1703_cov_19.421610	Coordinate:618	Reads:1	Hits:2	Allocated_reads:0.5	Strand:-
ATGGCACTTATCATTGCCAATCGGGCAA
>Location:NODE_271279_length_1703_cov_19.421610	Coordinate:618	Reads:28	Hits:2	Allocated_reads:14	Strand:-
ATGGCACTTATCATTGCCAATCGGGCAC
>Location:NODE_271279_length_1703_cov_19.421610	Coordinate:618	Reads:1	Hits:2	Allocated_reads:0.5	Strand:-
GATGGCACTTATCATTGCCAATCGGGCAT
>Location:NODE_271279_length_1703_cov_19.421610	Coordinate:618	Reads:10	Hits:2	Allocated_reads:5	Strand:-
GATGGCACTTATCATTGCCAATCGGGCAC
>Location:NODE_271279_length_1703_cov_19.421610	Coordinate:618	Reads:1	Hits:2	Allocated_reads:0.5	Strand:-
TATGATGGCACTTATCATTGCCAATCGGGCAT
>Location:NODE_271279_length_1703_cov_19.421610	Coordinate:618	Reads:2	Hits:2	Allocated_reads:1	Strand:-
TATGATGGCACTTATCATTGCCAATCGGGCAC
>Location:NODE_271279_length_1703_cov_19.421610	Coordinate:618	Reads:1	Hits:2	Allocated_reads:0.5	Strand:-
TGATGGCACTTATCATTGCCAATCGGGCAT
>Location:NODE_271279_length_1703_cov_19.421610	Coordinate:618	Reads:47	Hits:2	Allocated_reads:23.5	Strand:-
TGATGGCACTTATCATTGCCAATCGGGCAC
>Location:NODE_271279_length_1703_cov_19.421610	Coordinate:618	Reads:5	Hits:2	Allocated_reads:2.5	Strand:-
TGATGGCACTTATCATTGCCAATCGGGCAA
>Location:NODE_271279_length_1703_cov_19.421610	Coordinate:618	Reads:1	Hits:2	Allocated_reads:0.5	Strand:-
TGGCACTTATCATTGCCAATCGGGCAT
>Location:NODE_271279_length_1703_cov_19.421610	Coordinate:618	Reads:53	Hits:2	Allocated_reads:26.5	Strand:-
TGGCACTTATCATTGCCAATCGGGCAC
>Location:NODE_271279_length_1703_cov_19.421610	Coordinate:619	Reads:7	Hits:2	Allocated_reads:3.5	Strand:-
ATGGCACTTATCATTGCCAATCGGGCA
>Location:NODE_271279_length_1703_cov_19.421610	Coordinate:619	Reads:4	Hits:2	Allocated_reads:2	Strand:-
GATGGCACTTATCATTGCCAATCGGGCA
>Location:NODE_271279_length_1703_cov_19.421610	Coordinate:619	Reads:26	Hits:2	Allocated_reads:13	Strand:-
TGATGGCACTTATCATTGCCAATCGGGCA
>Location:NODE_271279_length_1703_cov_19.421610	Coordinate:619	Reads:5	Hits:2	Allocated_reads:2.5	Strand:-
TGGCACTTATCATTGCCAATCGGGCA
>Location:NODE_271279_length_1703_cov_19.421610	Coordinate:620	Reads:1	Hits:2	Allocated_reads:0.5	Strand:-
ATGGCACTTATCATTGCCAATCGGGC
>Location:NODE_271279_length_1703_cov_19.421610	Coordinate:620	Reads:4	Hits:2	Allocated_reads:2	Strand:-
TGATGGCACTTATCATTGCCAATCGGGC
>Location:NODE_271279_length_1703_cov_19.421610	Coordinate:623	Reads:1	Hits:2	Allocated_reads:0.5	Strand:-
TGCCGCCATATGATGGCACTTATCATTGCCAATCG
>Location:NODE_271279_length_1703_cov_19.421610	Coordinate:625	Reads:1	Hits:2	Allocated_reads:0.5	Strand:-
ATGCCGCCATATGATGGCACTTATCATTGCCAAT
>Location:NODE_271279_length_1703_cov_19.421610	Coordinate:625	Reads:1	Hits:2	Allocated_reads:0.5	Strand:-
TGCCGCCATATGATGGCACTTATCATTGCCATT
>Location:NODE_271279_length_1703_cov_19.421610	Coordinate:626	Reads:1	Hits:2	Allocated_reads:0.5	Strand:-
TGCCGCCATATGATGGCACTTATCATTGCCAA
>Location:NODE_271279_length_1703_cov_19.421610	Coordinate:626	Reads:1	Hits:2	Allocated_reads:0.5	Strand:-
TGCCGCCATATGATGGCACTTATCATTGCCAT
>Location:NODE_271279_length_1703_cov_19.421610	Coordinate:626	Reads:3	Hits:2	Allocated_reads:1.5	Strand:+
TTGGCAATGATAAGTGCCATCATATGGC
>Location:NODE_271279_length_1703_cov_19.421610	Coordinate:626	Reads:1	Hits:2	Allocated_reads:0.5	Strand:+
TTGGCAATGATAAGTGCCATCATATGGCT
>Location:NODE_271279_length_1703_cov_19.421610	Coordinate:626	Reads:2	Hits:2	Allocated_reads:1	Strand:+
TTGGCAATGATAAGTGCCATCATATGGCG
>Location:NODE_271279_length_1703_cov_19.421610	Coordinate:626	Reads:3	Hits:2	Allocated_reads:1.5	Strand:+
TTGGCAATGATAAGTGCCATCATATGGCGG
>Location:NODE_271279_length_1703_cov_19.421610	Coordinate:626	Reads:4	Hits:2	Allocated_reads:2	Strand:+
TTGGCAATGATAAGTGCCATCATATGGCGT
>Location:NODE_271279_length_1703_cov_19.421610	Coordinate:626	Reads:3	Hits:2	Allocated_reads:1.5	Strand:+
TTGGCAATGATAAGTGCCATCATATGGCGGC
>Location:NODE_271279_length_1703_cov_19.421610	Coordinate:626	Reads:2	Hits:2	Allocated_reads:1	Strand:+
TTGGCAATGATAAGTGCCATCATATGGCGGCAT
>Location:NODE_271279_length_1703_cov_19.421610	Coordinate:627	Reads:4	Hits:2	Allocated_reads:2	Strand:-
GCCGCCATATGATGGCACTTATCATTGCCA
>Location:NODE_271279_length_1703_cov_19.421610	Coordinate:627	Reads:1	Hits:2	Allocated_reads:0.5	Strand:-
TGCCGCCATATGATGGCACTTATCATTGCCT
>Location:NODE_271279_length_1703_cov_19.421610	Coordinate:627	Reads:12	Hits:2	Allocated_reads:6	Strand:-
TGCCGCCATATGATGGCACTTATCATTGCCA
>Location:NODE_271279_length_1703_cov_19.421610	Coordinate:627	Reads:1	Hits:2	Allocated_reads:0.5	Strand:+
TGGCAATGATAAGTGCCATCATATGGCGGC
>Location:NODE_271279_length_1703_cov_19.421610	Coordinate:627	Reads:1	Hits:2	Allocated_reads:0.5	Strand:+
TGGCAATGATAAGTGCCATCATATGGCGGT
>Location:NODE_271279_length_1703_cov_19.421610	Coordinate:628	Reads:3	Hits:2	Allocated_reads:1.5	Strand:-
AATGCCGCCATATGATGGCACTTATCATTGCC
>Location:NODE_271279_length_1703_cov_19.421610	Coordinate:628	Reads:3	Hits:2	Allocated_reads:1.5	Strand:-
ATGCCGCCATATGATGGCACTTATCATTGCC
>Location:NODE_271279_length_1703_cov_19.421610	Coordinate:628	Reads:1	Hits:2	Allocated_reads:0.5	Strand:-
CCATATGATGGCACTTATCATTGCC
>Location:NODE_271279_length_1703_cov_19.421610	Coordinate:628	Reads:4	Hits:2	Allocated_reads:2	Strand:-
CCGCCATATGATGGCACTTATCATTGCC
>Location:NODE_271279_length_1703_cov_19.421610	Coordinate:628	Reads:2	Hits:2	Allocated_reads:1	Strand:-
CGCCATATGATGGCACTTATCATTGCC
>Location:NODE_271279_length_1703_cov_19.421610	Coordinate:628	Reads:2	Hits:2	Allocated_reads:1	Strand:-
GCCGCCATATGATGGCACTTATCATTGCC
>Location:NODE_271279_length_1703_cov_19.421610	Coordinate:628	Reads:53	Hits:2	Allocated_reads:26.5	Strand:-
TGCCGCCATATGATGGCACTTATCATTGCC
>Location:NODE_271279_length_1703_cov_19.421610	Coordinate:629	Reads:2	Hits:2	Allocated_reads:1	Strand:-
TGCCGCCATATGATGGCACTTATCATTGC
>Location:NODE_271279_length_1703_cov_19.421610	Coordinate:631	Reads:1	Hits:2	Allocated_reads:0.5	Strand:-
CAATGCCGCCATATGATGGCACTTATCATA
>Location:NODE_271279_length_1703_cov_19.421610	Coordinate:631	Reads:1	Hits:2	Allocated_reads:0.5	Strand:-
GCCGCCATATGATGGCACTTATCATT
>Location:NODE_271279_length_1703_cov_19.421610	Coordinate:631	Reads:2	Hits:2	Allocated_reads:1	Strand:-
TGCCGCCATATGATGGCACTTATCATT
>Location:NODE_271279_length_1703_cov_19.421610	Coordinate:637	Reads:1	Hits:3	Allocated_reads:0.333333333333333	Strand:-
AAATCAACAATGCCGCCATATGATGGCACTT
>Location:NODE_271279_length_1703_cov_19.421610	Coordinate:637	Reads:1	Hits:3	Allocated_reads:0.333333333333333	Strand:-
AATCAACAATGCCGCCATATGATGGCACTT
>Location:NODE_271279_length_1703_cov_19.421610	Coordinate:638	Reads:2	Hits:3	Allocated_reads:0.666666666666667	Strand:-
AATCAACAATGCCGCCATATGATGGCACT
>Location:NODE_271279_length_1703_cov_19.421610	Coordinate:638	Reads:1	Hits:3	Allocated_reads:0.333333333333333	Strand:-
ACCCAAATCAACAATGCCGCCATATGATGGCACT
>Location:NODE_271279_length_1703_cov_19.421610	Coordinate:638	Reads:3	Hits:3	Allocated_reads:1	Strand:-
CAAATCAACAATGCCGCCATATGATGGCACT
>Location:NODE_271279_length_1703_cov_19.421610	Coordinate:638	Reads:1	Hits:3	Allocated_reads:0.333333333333333	Strand:-
CCAAATCAACAATGCCGCCATATGATGGCACT
>Location:NODE_271279_length_1703_cov_19.421610	Coordinate:638	Reads:1	Hits:3	Allocated_reads:0.333333333333333	Strand:-
TCAACAATGCCGCCATATGATGGCACT
>Location:NODE_271279_length_1703_cov_19.421610	Coordinate:640	Reads:1	Hits:3	Allocated_reads:0.333333333333333	Strand:-
CCCAAATCAACAATGCCGCCATATGATGGCA
>Location:NODE_271279_length_1703_cov_19.421610	Coordinate:640	Reads:1	Hits:3	Allocated_reads:0.333333333333333	Strand:+
TGCCATCATATGGCGGCATTGTTGATT
>Location:NODE_271279_length_1703_cov_19.421610	Coordinate:640	Reads:1	Hits:3	Allocated_reads:0.333333333333333	Strand:+
TGCCATCATATGGCGGCATTGTTGATTTGGG
>Location:NODE_271279_length_1703_cov_19.421610	Coordinate:640	Reads:4	Hits:3	Allocated_reads:1.33333333333333	Strand:+
TGCCATCATATGGCGGCATTGTTGATTTGGGT
>Location:NODE_271279_length_1703_cov_19.421610	Coordinate:641	Reads:1	Hits:3	Allocated_reads:0.333333333333333	Strand:-
ACCCAAATCAACAATGCCGCCATATGATGGC
>Location:NODE_271279_length_1703_cov_19.421610	Coordinate:642	Reads:2	Hits:3	Allocated_reads:0.666666666666667	Strand:-
CAAATCAACAATGCCGCCATATGATGG
>Location:NODE_271279_length_1703_cov_19.421610	Coordinate:642	Reads:1	Hits:3	Allocated_reads:0.333333333333333	Strand:-
CCCAAATCAACAATGCCGCCATATGATGG
>Location:NODE_271279_length_1703_cov_19.421610	Coordinate:644	Reads:3	Hits:3	Allocated_reads:1	Strand:-
ACCCAAATCAACAATGCCGCCATATGAT
>Location:NODE_271279_length_1703_cov_19.421610	Coordinate:644	Reads:1	Hits:3	Allocated_reads:0.333333333333333	Strand:-
CACCCAAATCAACAATGCCGCCATATGAT
>Location:NODE_271279_length_1703_cov_19.421610	Coordinate:644	Reads:1	Hits:3	Allocated_reads:0.333333333333333	Strand:-
CCACCCAAATCAACAATGCCGCCATATGAT
>Location:NODE_271279_length_1703_cov_19.421610	Coordinate:644	Reads:1	Hits:3	Allocated_reads:0.333333333333333	Strand:-
TCCACCCAAATCAACAATGCCGCCATATGAT
>Location:NODE_271279_length_1703_cov_19.421610	Coordinate:645	Reads:1	Hits:3	Allocated_reads:0.333333333333333	Strand:-
ACCCAAATCAACAATGCCGCCATATGA
>Location:NODE_271279_length_1703_cov_19.421610	Coordinate:645	Reads:1	Hits:3	Allocated_reads:0.333333333333333	Strand:-
CACCCAAATCAACAATGCCGCCATATGA
>Location:NODE_271279_length_1703_cov_19.421610	Coordinate:645	Reads:1	Hits:3	Allocated_reads:0.333333333333333	Strand:+
TCATATGGCGGCATTGTTGATTTGGGTGGAGAA
>Location:NODE_271279_length_1703_cov_19.421610	Coordinate:646	Reads:1	Hits:3	Allocated_reads:0.333333333333333	Strand:-
TCCACCCAAATCAACAATGCCGCCATATT
>Location:NODE_271279_length_1703_cov_19.421610	Coordinate:647	Reads:1	Hits:3	Allocated_reads:0.333333333333333	Strand:+
ATATGGCGGCATTGTTGATTTGGGT
>Location:NODE_271279_length_1703_cov_19.421610	Coordinate:647	Reads:1	Hits:3	Allocated_reads:0.333333333333333	Strand:-
CCACCCAAATCAACAATGCCGCCATAT
>Location:NODE_271279_length_1703_cov_19.421610	Coordinate:647	Reads:1	Hits:3	Allocated_reads:0.333333333333333	Strand:-
TCCACCCAAATCAACAATGCCGCCATAT
>Location:NODE_271279_length_1703_cov_19.421610	Coordinate:648	Reads:3	Hits:3	Allocated_reads:1	Strand:+
TATGGCGGCATTGTTGATTTGGGT
>Location:NODE_271279_length_1703_cov_19.421610	Coordinate:648	Reads:1	Hits:3	Allocated_reads:0.333333333333333	Strand:+
TATGGCGGCATTGTTGATTTGGGTGG
>Location:NODE_271279_length_1703_cov_19.421610	Coordinate:648	Reads:3	Hits:3	Allocated_reads:1	Strand:+
TATGGCGGCATTGTTGATTTGGGTGGAGAA
>Location:NODE_271279_length_1703_cov_19.421610	Coordinate:648	Reads:1	Hits:3	Allocated_reads:0.333333333333333	Strand:-
TTCTCCACCCAAATCAACAATGCCGCCATA
>Location:NODE_271279_length_1703_cov_19.421610	Coordinate:649	Reads:1	Hits:3	Allocated_reads:0.333333333333333	Strand:-
CACCCAAATCAACAATGCCGCCAT
>Location:NODE_271279_length_1703_cov_19.421610	Coordinate:649	Reads:1	Hits:3	Allocated_reads:0.333333333333333	Strand:-
TCCACCCAAATCAACAATGCCGCCAT
>Location:NODE_271279_length_1703_cov_19.421610	Coordinate:650	Reads:1	Hits:3	Allocated_reads:0.333333333333333	Strand:+
TGGCGGCATTGTTGATTTGGGTGGAG
>Location:NODE_271279_length_1703_cov_19.421610	Coordinate:651	Reads:1	Hits:3	Allocated_reads:0.333333333333333	Strand:+
GGCGGCATTGTTGATTTGGGTGGAG
>Location:NODE_271279_length_1703_cov_19.421610	Coordinate:652	Reads:1	Hits:3	Allocated_reads:0.333333333333333	Strand:-
TTCTTCTCCACCCAAATCAACAATGCCGT
>Location:NODE_271279_length_1703_cov_19.421610	Coordinate:654	Reads:1	Hits:3	Allocated_reads:0.333333333333333	Strand:-
TTCTTCTCCACCCAAATCAACAATGCC
>Location:NODE_271279_length_1703_cov_19.421610	Coordinate:656	Reads:1	Hits:4	Allocated_reads:0.25	Strand:-
ACATTCTTCTCCACCCAAATCAACAATG
>Location:NODE_271279_length_1703_cov_19.421610	Coordinate:658	Reads:1	Hits:4	Allocated_reads:0.25	Strand:+
TTGTTGATTTGGGTGGAGAAGAAT
>Location:NODE_271279_length_1703_cov_19.421610	Coordinate:700	Reads:1	Hits:2	Allocated_reads:0.5	Strand:-
TACCCTCTTCCACACACATTCCACGTC
>Location:NODE_271279_length_1703_cov_19.421610	Coordinate:706	Reads:1	Hits:3	Allocated_reads:0.333333333333333	Strand:-
TGATTTTACCCTCTTCCACACACATTC
>Location:NODE_271279_length_1703_cov_19.421610	Coordinate:707	Reads:1	Hits:3	Allocated_reads:0.333333333333333	Strand:-
TGATTTTACCCTCTTCCACACACATT
>Location:NODE_271279_length_1703_cov_19.421610	Coordinate:719	Reads:1	Hits:1	Allocated_reads:1	Strand:-
TAATTTCTTCTCCTTTGGATGATTTTACCCTCT
>Location:NODE_271279_length_1703_cov_19.421610	Coordinate:728	Reads:1	Hits:1	Allocated_reads:1	Strand:-
TTGGCAGTAATTTCTTCTCCTTTGGATGATA
>Location:NODE_271279_length_1703_cov_19.421610	Coordinate:741	Reads:2	Hits:5	Allocated_reads:0.4	Strand:-
CAGACACTCTCTTGGCAGTAATTTCTTCT
>Location:NODE_271279_length_1703_cov_19.421610	Coordinate:742	Reads:1	Hits:4	Allocated_reads:0.25	Strand:-
ACAGACACTCTCTTGGCAGTAATTTCTTC
>Location:NODE_271279_length_1703_cov_19.421610	Coordinate:742	Reads:2	Hits:4	Allocated_reads:0.5	Strand:-
CACAGACACTCTCTTGGCAGTAATTTCTTC
>Location:NODE_271279_length_1703_cov_19.421610	Coordinate:742	Reads:3	Hits:7	Allocated_reads:0.428571428571429	Strand:+
GAAGAAATTACTGCCAAGAGAGTG
>Location:NODE_271279_length_1703_cov_19.421610	Coordinate:742	Reads:4	Hits:7	Allocated_reads:0.571428571428571	Strand:+
GAAGAAATTACTGCCAAGAGAGTGT
>Location:NODE_271279_length_1703_cov_19.421610	Coordinate:742	Reads:6	Hits:5	Allocated_reads:1.2	Strand:+
GAAGAAATTACTGCCAAGAGAGTGTC
>Location:NODE_271279_length_1703_cov_19.421610	Coordinate:742	Reads:5	Hits:5	Allocated_reads:1	Strand:+
GAAGAAATTACTGCCAAGAGAGTGTCT
>Location:NODE_271279_length_1703_cov_19.421610	Coordinate:744	Reads:1	Hits:4	Allocated_reads:0.25	Strand:-
CACAGACACTCTCTTGGCAGTAATTTCT
>Location:NODE_271279_length_1703_cov_19.421610	Coordinate:744	Reads:2	Hits:4	Allocated_reads:0.5	Strand:-
TCACAGACACTCTCTTGGCAGTAATTTCT
>Location:NODE_271279_length_1703_cov_19.421610	Coordinate:745	Reads:2	Hits:4	Allocated_reads:0.5	Strand:-
ATCACAGACACTCTCTTGGCAGTAATTTC
>Location:NODE_271279_length_1703_cov_19.421610	Coordinate:745	Reads:19	Hits:4	Allocated_reads:4.75	Strand:-
TCACAGACACTCTCTTGGCAGTAATTTC
>Location:NODE_271279_length_1703_cov_19.421610	Coordinate:747	Reads:4	Hits:4	Allocated_reads:1	Strand:-
TCACAGACACTCTCTTGGCAGTAATT
>Location:NODE_271279_length_1703_cov_19.421610	Coordinate:747	Reads:1	Hits:4	Allocated_reads:0.25	Strand:-
TCATCACAGACACTCTCTTGGCAGTAATT
>Location:NODE_271279_length_1703_cov_19.421610	Coordinate:747	Reads:1	Hits:4	Allocated_reads:0.25	Strand:-
TGTCATCACAGACACTCTCTTGGCAGTAATT
>Location:NODE_271279_length_1703_cov_19.421610	Coordinate:748	Reads:1	Hits:4	Allocated_reads:0.25	Strand:-
TGTCATCACAGACACTCTCTTGGCAGTAAT
>Location:NODE_271279_length_1703_cov_19.421610	Coordinate:749	Reads:1	Hits:4	Allocated_reads:0.25	Strand:+
TTACTGCCAAGAGAGTGTCTGTGA
>Location:NODE_271279_length_1703_cov_19.421610	Coordinate:749	Reads:1	Hits:4	Allocated_reads:0.25	Strand:+
TTACTGCCAAGAGAGTGTCTGTGATGA
>Location:NODE_271279_length_1703_cov_19.421610	Coordinate:750	Reads:1	Hits:4	Allocated_reads:0.25	Strand:+
TACTGCCAAGAGAGTGTCTGTGATG
>Location:NODE_271279_length_1703_cov_19.421610	Coordinate:751	Reads:1	Hits:4	Allocated_reads:0.25	Strand:+
ACTGCCAAGAGAGTGTCTGTGATGA
>Location:NODE_271279_length_1703_cov_19.421610	Coordinate:752	Reads:20	Hits:4	Allocated_reads:5	Strand:-
TCATCACAGACACTCTCTTGGCAG
>Location:NODE_271279_length_1703_cov_19.421610	Coordinate:753	Reads:1	Hits:4	Allocated_reads:0.25	Strand:-
GTCATCACAGACACTCTCTTGGCA
>Location:NODE_271279_length_1703_cov_19.421610	Coordinate:753	Reads:1	Hits:4	Allocated_reads:0.25	Strand:-
TGTCATCACAGACACTCTCTTGGCA
>Location:NODE_271279_length_1703_cov_19.421610	Coordinate:754	Reads:10	Hits:4	Allocated_reads:2.5	Strand:-
TGTCATCACAGACACTCTCTTGGC
>Location:NODE_271279_length_1703_cov_19.421610	Coordinate:914	Reads:1	Hits:1	Allocated_reads:1	Strand:-
TGTTAAAGTAAATATCAAAGTACCTGGGA
>Location:NODE_271279_length_1703_cov_19.421610	Coordinate:1077	Reads:1	Hits:2	Allocated_reads:0.5	Strand:+
AATTCCTTTATGACTAAGTTGTATTT
>Location:NODE_271279_length_1703_cov_19.421610	Coordinate:1086	Reads:1	Hits:2	Allocated_reads:0.5	Strand:-
TGGGGATGAAAATACAACTTAGTCAT
>Location:NODE_271279_length_1703_cov_19.421610	Coordinate:1090	Reads:1	Hits:2	Allocated_reads:0.5	Strand:+
CTAAGTTGTATTTTCATCCCCAAAGGA
>Location:NODE_271279_length_1703_cov_19.421610	Coordinate:1156	Reads:1	Hits:2	Allocated_reads:0.5	Strand:-
TTGATAGCTGCACCAGTACAGTCAGTGTACAGC
>Location:NODE_271279_length_1703_cov_19.421610	Coordinate:1158	Reads:1	Hits:5	Allocated_reads:0.2	Strand:+
TGTACACTGACTGTACTGGTGCAGCTATC
>Location:NODE_271279_length_1703_cov_19.421610	Coordinate:1159	Reads:2	Hits:5	Allocated_reads:0.4	Strand:-
CTTGATAGCTGCACCAGTACAGTCAGTGTAC
>Location:NODE_271279_length_1703_cov_19.421610	Coordinate:1159	Reads:1	Hits:5	Allocated_reads:0.2	Strand:-
TAGCTGCACCAGTACAGTCAGTGTAC
>Location:NODE_271279_length_1703_cov_19.421610	Coordinate:1159	Reads:2	Hits:5	Allocated_reads:0.4	Strand:-
TGATAGCTGCACCAGTACAGTCAGTGTAC
>Location:NODE_271279_length_1703_cov_19.421610	Coordinate:1159	Reads:49	Hits:5	Allocated_reads:9.8	Strand:-
TTGATAGCTGCACCAGTACAGTCAGTGTAC
>Location:NODE_271279_length_1703_cov_19.421610	Coordinate:1162	Reads:1	Hits:5	Allocated_reads:0.2	Strand:-
TTGATAGCTGCACCAGTACAGTCAGTG
>Location:NODE_271279_length_1703_cov_19.421610	Coordinate:1171	Reads:2	Hits:5	Allocated_reads:0.4	Strand:+
TACTGGTGCAGCTATCAAGGAGAGGG
>Location:NODE_271279_length_1703_cov_19.421610	Coordinate:1179	Reads:1	Hits:5	Allocated_reads:0.2	Strand:+
CAGCTATCAAGGAGAGGGGACTGT
>Location:NODE_271279_length_1703_cov_19.421610	Coordinate:1179	Reads:2	Hits:4	Allocated_reads:0.5	Strand:+
CAGCTATCAAGGAGAGGGGACTGTT
>Location:NODE_271279_length_1703_cov_19.421610	Coordinate:1179	Reads:3	Hits:4	Allocated_reads:0.75	Strand:+
CAGCTATCAAGGAGAGGGGACTGTTT
>Location:NODE_271279_length_1703_cov_19.421610	Coordinate:1179	Reads:2	Hits:4	Allocated_reads:0.5	Strand:+
CAGCTATCAAGGAGAGGGGACTGTTTT
>Location:NODE_271279_length_1703_cov_19.421610	Coordinate:1187	Reads:1	Hits:4	Allocated_reads:0.25	Strand:+
AAGGAGAGGGGACTGTTTTTATCT
>Location:NODE_271279_length_1703_cov_19.421610	Coordinate:1199	Reads:1	Hits:2	Allocated_reads:0.5	Strand:-
AAGCAGGCTACTGTTAGATAAAAACAG
>Location:NODE_271279_length_1703_cov_19.421610	Coordinate:1208	Reads:1	Hits:2	Allocated_reads:0.5	Strand:-
AGAACCACCAAGCAGGCTACTGTTAGA
>Location:NODE_271279_length_1703_cov_19.421610	Coordinate:1226	Reads:1	Hits:2	Allocated_reads:0.5	Strand:-
TTAGAGACAGTCCCATCAGGAGAACCACC
>Location:NODE_271279_length_1703_cov_19.421610	Coordinate:1227	Reads:1	Hits:2	Allocated_reads:0.5	Strand:-
TAGAGACAGTCCCATCAGGAGAACCAC
>Location:NODE_271279_length_1703_cov_19.421610	Coordinate:1230	Reads:1	Hits:2	Allocated_reads:0.5	Strand:-
TCATTAGAGACAGTCCCATCAGGAGAAC
>Location:NODE_271279_length_1703_cov_19.421610	Coordinate:1230	Reads:1	Hits:2	Allocated_reads:0.5	Strand:-
TTAGAGACAGTCCCATCAGGAGAAC
>Location:NODE_271279_length_1703_cov_19.421610	Coordinate:1238	Reads:4	Hits:3	Allocated_reads:1.33333333333333	Strand:-
TGCACTCATTAGAGACAGTCCCATC
>Location:NODE_271279_length_1703_cov_19.421610	Coordinate:1265	Reads:2	Hits:3	Allocated_reads:0.666666666666667	Strand:+
ATTGAGGTGAAATGCCCATGGTCA
>Location:NODE_271279_length_1703_cov_19.421610	Coordinate:1265	Reads:2	Hits:3	Allocated_reads:0.666666666666667	Strand:+
ATTGAGGTGAAATGCCCATGGTCT
>Location:NODE_271279_length_1703_cov_19.421610	Coordinate:1296	Reads:1	Hits:4	Allocated_reads:0.25	Strand:+
CCAAAACTGTATTGGAGGCTGCAGAA
>Location:NODE_271279_length_1703_cov_19.421610	Coordinate:1296	Reads:1	Hits:4	Allocated_reads:0.25	Strand:-
TACTTTCTGCAGCCTCCAATACAGTTTTGG
>Location:NODE_271279_length_1703_cov_19.421610	Coordinate:1298	Reads:5	Hits:4	Allocated_reads:1.25	Strand:-
TACTTTCTGCAGCCTCCAATACAGTTTT
>Location:NODE_271279_length_1703_cov_19.421610	Coordinate:1299	Reads:1	Hits:4	Allocated_reads:0.25	Strand:-
CCTTACTTTCTGCAGCCTCCAATACAGTTT
>Location:NODE_271279_length_1703_cov_19.421610	Coordinate:1299	Reads:4	Hits:4	Allocated_reads:1	Strand:-
TACTTTCTGCAGCCTCCAATACAGTTT
>Location:NODE_271279_length_1703_cov_19.421610	Coordinate:1300	Reads:1	Hits:4	Allocated_reads:0.25	Strand:-
CCTTACTTTCTGCAGCCTCCAATACAGTT
>Location:NODE_271279_length_1703_cov_19.421610	Coordinate:1300	Reads:2	Hits:4	Allocated_reads:0.5	Strand:-
TACTTTCTGCAGCCTCCAATACAGTT
>Location:NODE_271279_length_1703_cov_19.421610	Coordinate:1300	Reads:2	Hits:4	Allocated_reads:0.5	Strand:-
TTACTTTCTGCAGCCTCCAATACAGTT
>Location:NODE_271279_length_1703_cov_19.421610	Coordinate:1302	Reads:1	Hits:4	Allocated_reads:0.25	Strand:-
TACTTTCTGCAGCCTCCAATACAG
>Location:NODE_271279_length_1703_cov_19.421610	Coordinate:1303	Reads:1	Hits:4	Allocated_reads:0.25	Strand:+
TGTATTGGAGGCTGCAGAAAGTAAG
>Location:NODE_271279_length_1703_cov_19.421610	Coordinate:1305	Reads:1	Hits:4	Allocated_reads:0.25	Strand:+
TATTGGAGGCTGCAGAAAGTAAGGAC
>Location:NODE_271279_length_1703_cov_19.421610	Coordinate:1305	Reads:1	Hits:4	Allocated_reads:0.25	Strand:+
TATTGGAGGCTGCAGAAAGTAAGGACT
>Location:NODE_271279_length_1703_cov_19.421610	Coordinate:1308	Reads:1	Hits:4	Allocated_reads:0.25	Strand:+
TGGAGGCTGCAGAAAGTAAGGACTTTTTCC
>Location:NODE_271279_length_1703_cov_19.421610	Coordinate:1311	Reads:1	Hits:4	Allocated_reads:0.25	Strand:-
AAAAGTCCTTACTTTCTGCAGCCT
>Location:NODE_271279_length_1703_cov_19.421610	Coordinate:1311	Reads:1	Hits:4	Allocated_reads:0.25	Strand:-
TGTAGGAAAAAGTCCTTACTTTCTGCAGCCG
>Location:NODE_271279_length_1703_cov_19.421610	Coordinate:1316	Reads:1	Hits:4	Allocated_reads:0.25	Strand:-
AGCTGTAGGAAAAAGTCCTTACTTTCTGC
>Location:NODE_271279_length_1703_cov_19.421610	Coordinate:1316	Reads:5	Hits:4	Allocated_reads:1.25	Strand:+
GCAGAAAGTAAGGACTTTTTCCTAC
>Location:NODE_271279_length_1703_cov_19.421610	Coordinate:1316	Reads:3	Hits:4	Allocated_reads:0.75	Strand:+
GCAGAAAGTAAGGACTTTTTCCTACAGCT
>Location:NODE_271279_length_1703_cov_19.421610	Coordinate:1317	Reads:1	Hits:4	Allocated_reads:0.25	Strand:+
CAGAAAGTAAGGACTTTTTCCTACAGCT
>Location:NODE_271279_length_1703_cov_19.421610	Coordinate:1319	Reads:1	Hits:4	Allocated_reads:0.25	Strand:-
TCATCCAGCTGTAGGAAAAAGTCCTTACTTTC
>Location:NODE_271279_length_1703_cov_19.421610	Coordinate:1319	Reads:1	Hits:4	Allocated_reads:0.25	Strand:-
TCCAGCTGTAGGAAAAAGTCCTTACTTTC
>Location:NODE_271279_length_1703_cov_19.421610	Coordinate:1322	Reads:1	Hits:4	Allocated_reads:0.25	Strand:-
TCATCCAGCTGTAGGAAAAAGTCCTTACT
>Location:NODE_271279_length_1703_cov_19.421610	Coordinate:1322	Reads:1	Hits:4	Allocated_reads:0.25	Strand:-
TCCAGCTGTAGGAAAAAGTCCTTACT
>Location:NODE_271279_length_1703_cov_19.421610	Coordinate:1323	Reads:1	Hits:4	Allocated_reads:0.25	Strand:-
CATCCAGCTGTAGGAAAAAGTCCTTAC
>Location:NODE_271279_length_1703_cov_19.421610	Coordinate:1323	Reads:1	Hits:4	Allocated_reads:0.25	Strand:-
TCATCCAGCTGTAGGAAAAAGTCCTTAC
>Location:NODE_271279_length_1703_cov_19.421610	Coordinate:1323	Reads:1	Hits:4	Allocated_reads:0.25	Strand:-
TCCAGCTGTAGGAAAAAGTCCTTAC
>Location:NODE_271279_length_1703_cov_19.421610	Coordinate:1326	Reads:2	Hits:5	Allocated_reads:0.4	Strand:-
CACTTGCCTCATCCAGCTGTAGGAAAAAGTCCT
>Location:NODE_271279_length_1703_cov_19.421610	Coordinate:1326	Reads:3	Hits:5	Allocated_reads:0.6	Strand:-
GCCTCATCCAGCTGTAGGAAAAAGTCCT
>Location:NODE_271279_length_1703_cov_19.421610	Coordinate:1326	Reads:15	Hits:5	Allocated_reads:3	Strand:-
TCATCCAGCTGTAGGAAAAAGTCCT
>Location:NODE_271279_length_1703_cov_19.421610	Coordinate:1326	Reads:40	Hits:5	Allocated_reads:8	Strand:-
TGCCTCATCCAGCTGTAGGAAAAAGTCCT
>Location:NODE_271279_length_1703_cov_19.421610	Coordinate:1326	Reads:3	Hits:5	Allocated_reads:0.6	Strand:-
TTGCCTCATCCAGCTGTAGGAAAAAGTCCT
>Location:NODE_271279_length_1703_cov_19.421610	Coordinate:1330	Reads:1	Hits:5	Allocated_reads:0.2	Strand:-
CACTTGCCTCATCCAGCTGTAGGAAAAAG
>Location:NODE_271279_length_1703_cov_19.421610	Coordinate:1330	Reads:1	Hits:5	Allocated_reads:0.2	Strand:-
CCACTTGCCTCATCCAGCTGTAGGAAAAAG
>Location:NODE_271279_length_1703_cov_19.421610	Coordinate:1337	Reads:1	Hits:3	Allocated_reads:0.333333333333333	Strand:-
GAACCACTTGCCTCATCCAGCTGTAG
>Location:NODE_271279_length_1703_cov_19.421610	Coordinate:1338	Reads:1	Hits:3	Allocated_reads:0.333333333333333	Strand:+
TACAGCTGGATGAGGCAAGTGGTT
>Location:NODE_271279_length_1703_cov_19.421610	Coordinate:1345	Reads:1	Hits:3	Allocated_reads:0.333333333333333	Strand:+
GGATGAGGCAAGTGGTTCCCTGGTAT
>Location:NODE_271279_length_1703_cov_19.421610	Coordinate:1348	Reads:1	Hits:3	Allocated_reads:0.333333333333333	Strand:+
TGAGGCAAGTGGTTCCCTGGTATT
>Location:NODE_271279_length_1703_cov_19.421610	Coordinate:1358	Reads:1	Hits:3	Allocated_reads:0.333333333333333	Strand:-
TTGTGATTCTTTTTTAATACCAGGGAACC
>Location:NODE_271279_length_1703_cov_19.421610	Coordinate:1359	Reads:1	Hits:3	Allocated_reads:0.333333333333333	Strand:-
GTAGTTGTGATTCTTTTTTAATACCAGGGAAC
>Location:NODE_271279_length_1703_cov_19.421610	Coordinate:1362	Reads:1	Hits:3	Allocated_reads:0.333333333333333	Strand:+
CCCTGGTATTAAAAAAGAATCACAACT
>Location:NODE_271279_length_1703_cov_19.421610	Coordinate:1362	Reads:1	Hits:3	Allocated_reads:0.333333333333333	Strand:+
CCCTGGTATTAAAAAAGAATCACAACTACT
>Location:NODE_271279_length_1703_cov_19.421610	Coordinate:1362	Reads:1	Hits:3	Allocated_reads:0.333333333333333	Strand:-
TAGTTGTGATTCTTTTTTAATACCAGGG
>Location:NODE_271279_length_1703_cov_19.421610	Coordinate:1362	Reads:1	Hits:3	Allocated_reads:0.333333333333333	Strand:-
TTGTGATTCTTTTTTAATACCAGGG
>Location:NODE_271279_length_1703_cov_19.421610	Coordinate:1363	Reads:1	Hits:3	Allocated_reads:0.333333333333333	Strand:-
GTAGTTGTGATTCTTTTTTAATACCAGG
>Location:NODE_271279_length_1703_cov_19.421610	Coordinate:1368	Reads:1	Hits:3	Allocated_reads:0.333333333333333	Strand:-
CAGTAGTTGTGATTCTTTTTTAATA
>Location:NODE_271279_length_1703_cov_19.421610	Coordinate:1373	Reads:2	Hits:2	Allocated_reads:1	Strand:+
AAAAAGAATCACAACTACTGGCAT
>Location:NODE_271279_length_1703_cov_19.421610	Coordinate:1376	Reads:2	Hits:2	Allocated_reads:1	Strand:+
AAGAATCACAACTACTGGCATCAGAA
>Location:NODE_271279_length_1703_cov_19.421610	Coordinate:1376	Reads:22	Hits:2	Allocated_reads:11	Strand:+
AAGAATCACAACTACTGGCATCAGAT
>Location:NODE_271279_length_1703_cov_19.421610	Coordinate:1376	Reads:2	Hits:2	Allocated_reads:1	Strand:+
AAGAATCACAACTACTGGCATCAGAAA
>Location:NODE_271279_length_1703_cov_19.421610	Coordinate:1376	Reads:5	Hits:2	Allocated_reads:2.5	Strand:+
AAGAATCACAACTACTGGCATCAGATC
>Location:NODE_271279_length_1703_cov_19.421610	Coordinate:1376	Reads:1	Hits:2	Allocated_reads:0.5	Strand:+
AAGAATCACAACTACTGGCATCAGATCC
>Location:NODE_271279_length_1703_cov_19.421610	Coordinate:1377	Reads:1	Hits:2	Allocated_reads:0.5	Strand:+
AGAATCACAACTACTGGCATCAGA
>Location:NODE_271279_length_1703_cov_19.421610	Coordinate:1377	Reads:3	Hits:2	Allocated_reads:1.5	Strand:+
AGAATCACAACTACTGGCATCAGAT
>Location:NODE_271279_length_1703_cov_19.421610	Coordinate:1377	Reads:7	Hits:2	Allocated_reads:3.5	Strand:+
AGAATCACAACTACTGGCATCAGATC
>Location:NODE_271279_length_1703_cov_19.421610	Coordinate:1377	Reads:1	Hits:2	Allocated_reads:0.5	Strand:+
AGAATCACAACTACTGGCATCAGATCC
>Location:NODE_271279_length_1703_cov_19.421610	Coordinate:1377	Reads:1	Hits:2	Allocated_reads:0.5	Strand:+
AGAATCACAACTACTGGCATCAGATCCAGGG
>Location:NODE_271279_length_1703_cov_19.421610	Coordinate:1380	Reads:1	Hits:2	Allocated_reads:0.5	Strand:+
ATCACAACTACTGGCATCAGATCCAG
>Location:NODE_271279_length_1703_cov_19.421610	Coordinate:1380	Reads:1	Hits:2	Allocated_reads:0.5	Strand:+
ATCACAACTACTGGCATCAGATCCAGGGC
>Location:NODE_271279_length_1703_cov_19.421610	Coordinate:1380	Reads:1	Hits:2	Allocated_reads:0.5	Strand:+
ATCACAACTACTGGCATCAGATCCAGGGCAACCT
>Location:NODE_271279_length_1703_cov_19.421610	Coordinate:1386	Reads:1	Hits:2	Allocated_reads:0.5	Strand:+
ACTACTGGCATCAGATCCAGGGCAACCTC
>Location:NODE_271279_length_1703_cov_19.421610	Coordinate:1386	Reads:2	Hits:2	Allocated_reads:1	Strand:-
TAGAGGTTGCCCTGGATCTGATGCCAGTAGT
>Location:NODE_271279_length_1703_cov_19.421610	Coordinate:1387	Reads:1	Hits:2	Allocated_reads:0.5	Strand:-
GATAGAGGTTGCCCTGGATCTGATGCCAGTAG
>Location:NODE_271279_length_1703_cov_19.421610	Coordinate:1388	Reads:1	Hits:2	Allocated_reads:0.5	Strand:+
TACTGGCATCAGATCCAGGGCAAACTC
>Location:NODE_271279_length_1703_cov_19.421610	Coordinate:1388	Reads:1	Hits:2	Allocated_reads:0.5	Strand:+
TACTGGCATCAGATCCAGGGCAACCTC
>Location:NODE_271279_length_1703_cov_19.421610	Coordinate:1388	Reads:1	Hits:2	Allocated_reads:0.5	Strand:+
TACTGGCATCAGATCCAGGGCAACCTCT
>Location:NODE_271279_length_1703_cov_19.421610	Coordinate:1389	Reads:2	Hits:2	Allocated_reads:1	Strand:-
ATAGAGGTTGCCCTGGATCTGATGCCAGT
>Location:NODE_271279_length_1703_cov_19.421610	Coordinate:1390	Reads:1	Hits:2	Allocated_reads:0.5	Strand:-
GATAGAGGTTGCCCTGGATCTGATGCCAG
>Location:NODE_271279_length_1703_cov_19.421610	Coordinate:1390	Reads:1	Hits:2	Allocated_reads:0.5	Strand:-
TAGAGGTTGCCCTGGATCTGATGCCAG
>Location:NODE_271279_length_1703_cov_19.421610	Coordinate:1391	Reads:1	Hits:2	Allocated_reads:0.5	Strand:-
AGATAGAGGTTGCCCTGGATCTGATGCCT
>Location:NODE_271279_length_1703_cov_19.421610	Coordinate:1391	Reads:1	Hits:2	Allocated_reads:0.5	Strand:-
ATAGAGGTTGCCCTGGATCTGATGCCA
>Location:NODE_271279_length_1703_cov_19.421610	Coordinate:1391	Reads:1	Hits:2	Allocated_reads:0.5	Strand:-
GATAGAGGTTGCCCTGGATCTGATGCCA
>Location:NODE_271279_length_1703_cov_19.421610	Coordinate:1391	Reads:1	Hits:2	Allocated_reads:0.5	Strand:-
TAGAGGTTGCCCTGGATCTGATGCCA
>Location:NODE_271279_length_1703_cov_19.421610	Coordinate:1391	Reads:1	Hits:2	Allocated_reads:0.5	Strand:-
TAGAGGTTGCCCTGGATCTGATGCCG
>Location:NODE_271279_length_1703_cov_19.421610	Coordinate:1391	Reads:1	Hits:2	Allocated_reads:0.5	Strand:-
TGAGATAGAGGTTGCCCTGGATCTGATGCCA
>Location:NODE_271279_length_1703_cov_19.421610	Coordinate:1391	Reads:3	Hits:2	Allocated_reads:1.5	Strand:+
TGGCATCAGATCCAGGGCAACCTCT
>Location:NODE_271279_length_1703_cov_19.421610	Coordinate:1392	Reads:1	Hits:2	Allocated_reads:0.5	Strand:-
ATAGAGGTTGCCCTGGATCTGATGCC
>Location:NODE_271279_length_1703_cov_19.421610	Coordinate:1392	Reads:1	Hits:2	Allocated_reads:0.5	Strand:-
GATAGAGGTTGCCCTGGATCTGATGCC
>Location:NODE_271279_length_1703_cov_19.421610	Coordinate:1392	Reads:2	Hits:2	Allocated_reads:1	Strand:+
GGCATCAGATCCAGGGCAACCTCTATC
>Location:NODE_271279_length_1703_cov_19.421610	Coordinate:1392	Reads:2	Hits:2	Allocated_reads:1	Strand:-
TAGAGGTTGCCCTGGATCTGATGCC
>Location:NODE_271279_length_1703_cov_19.421610	Coordinate:1392	Reads:2	Hits:2	Allocated_reads:1	Strand:-
TGAGATAGAGGTTGCCCTGGATCTGATGCC
>Location:NODE_271279_length_1703_cov_19.421610	Coordinate:1394	Reads:1	Hits:2	Allocated_reads:0.5	Strand:-
CTGTGAGATAGAGGTTGCCCTGGATCTGATT
>Location:NODE_271279_length_1703_cov_19.421610	Coordinate:1395	Reads:1	Hits:2	Allocated_reads:0.5	Strand:-
TGAGATAGAGGTTGCCCTGGATCTGAT
>Location:NODE_271279_length_1703_cov_19.421610	Coordinate:1398	Reads:1	Hits:2	Allocated_reads:0.5	Strand:-
CTGTGAGATAGAGGTTGCCCTGGATCT
>Location:NODE_271279_length_1703_cov_19.421610	Coordinate:1398	Reads:1	Hits:2	Allocated_reads:0.5	Strand:-
TGAGATAGAGGTTGCCCTGGATCT
>Location:NODE_271279_length_1703_cov_19.421610	Coordinate:1399	Reads:1	Hits:2	Allocated_reads:0.5	Strand:-
GTGAGATAGAGGTTGCCCTGGATC
>Location:NODE_271279_length_1703_cov_19.421610	Coordinate:1402	Reads:1	Hits:2	Allocated_reads:0.5	Strand:+
CCAGGGCAACCTCTATCTCACAGGGGC
>Location:NODE_271279_length_1703_cov_19.421610	Coordinate:1413	Reads:1	Hits:2	Allocated_reads:0.5	Strand:-
TAAAGTGACAGCTTTTCGCCCCTGTGAGATAGT
>Location:NODE_271279_length_1703_cov_19.421610	Coordinate:1413	Reads:1	Hits:2	Allocated_reads:0.5	Strand:-
TAAAGTGACAGCTTTTCGCCCCTGTGAGATATT
>Location:NODE_271279_length_1703_cov_19.421610	Coordinate:1414	Reads:1	Hits:2	Allocated_reads:0.5	Strand:+
CTATCTCACAGGGGCGAAAAGCTGTC
>Location:NODE_271279_length_1703_cov_19.421610	Coordinate:1415	Reads:1	Hits:2	Allocated_reads:0.5	Strand:-
AGTGACAGCTTTTCGCCCCTGTGAGATA
>Location:NODE_271279_length_1703_cov_19.421610	Coordinate:1417	Reads:1	Hits:2	Allocated_reads:0.5	Strand:-
TAAAGTGACAGCTTTTCGCCCCTGTGAGT
>Location:NODE_271279_length_1703_cov_19.421610	Coordinate:1421	Reads:2	Hits:2	Allocated_reads:1	Strand:-
TAAAGTGACAGCTTTTCGCCCCTGT
>Location:NODE_271279_length_1703_cov_19.421610	Coordinate:1430	Reads:1	Hits:2	Allocated_reads:0.5	Strand:+
AAAAGCTGTCACTTTATTGTTTGGACT
>Location:NODE_271279_length_1703_cov_19.421610	Coordinate:1430	Reads:1	Hits:2	Allocated_reads:0.5	Strand:-
TGGAGTCCAAACAATAAAGTGACAGCTTTT
>Location:NODE_271279_length_1703_cov_19.421610	Coordinate:1435	Reads:1	Hits:2	Allocated_reads:0.5	Strand:+
CTGTCACTTTATTGTTTGGACTCCATGT
>Location:NODE_271279_length_1703_cov_19.421610	Coordinate:1436	Reads:1	Hits:2	Allocated_reads:0.5	Strand:-
CACATGGAGTCCAAACAATAAAGTGACA
>Location:NODE_271279_length_1703_cov_19.421610	Coordinate:1436	Reads:3	Hits:2	Allocated_reads:1.5	Strand:+
TGTCACTTTATTGTTTGGACTCCATGT
>Location:NODE_271279_length_1703_cov_19.421610	Coordinate:1447	Reads:1	Hits:2	Allocated_reads:0.5	Strand:-
TGAAAAAGTCACATGGAGTCCAAACA
>Location:NODE_271279_length_1703_cov_19.421610	Coordinate:1447	Reads:1	Hits:2	Allocated_reads:0.5	Strand:+
TGTTTGGACTCCATGTGACTTTTTCATC
>Location:NODE_271279_length_1703_cov_19.421610	Coordinate:1450	Reads:2	Hits:2	Allocated_reads:1	Strand:+
TTGGACTCCATGTGACTTTTTCATC
>Location:NODE_271279_length_1703_cov_19.421610	Coordinate:1450	Reads:1	Hits:2	Allocated_reads:0.5	Strand:+
TTGGACTCCATGTGACTTTTTCATCT
>Location:NODE_271279_length_1703_cov_19.421610	Coordinate:1451	Reads:1	Hits:2	Allocated_reads:0.5	Strand:+
TGGACTCCATGTGACTTTTTCATCTT
>Location:NODE_271279_length_1703_cov_19.421610	Coordinate:1452	Reads:2	Hits:2	Allocated_reads:1	Strand:-
TGCAAGATGAAAAAGTCACATGGAGTCC
>Location:NODE_271279_length_1703_cov_19.421610	Coordinate:1455	Reads:1	Hits:2	Allocated_reads:0.5	Strand:+
CTCCATGTGACTTTTTCATCTTGCA
>Location:NODE_271279_length_1703_cov_19.421610	Coordinate:1455	Reads:1	Hits:2	Allocated_reads:0.5	Strand:-
TGCAAGATGAAAAAGTCACATGGAG
>Location:NODE_271279_length_1703_cov_19.421610	Coordinate:1460	Reads:1	Hits:2	Allocated_reads:0.5	Strand:-
TATCCACATGCAAGATGAAAAAGTCACA
>Location:NODE_271279_length_1703_cov_19.421610	Coordinate:1460	Reads:1	Hits:2	Allocated_reads:0.5	Strand:+
TGTGACTTTTTCATCTTGCATGTGGATA
>Location:NODE_271279_length_1703_cov_19.421610	Coordinate:1470	Reads:1	Hits:2	Allocated_reads:0.5	Strand:+
TCATCTTGCATGTGGATAGAGAACA
>Location:NODE_271279_length_1703_cov_19.421610	Coordinate:1470	Reads:1	Hits:2	Allocated_reads:0.5	Strand:+
TCATCTTGCATGTGGATAGAGAACAAA
>Location:NODE_271279_length_1703_cov_19.421610	Coordinate:1470	Reads:2	Hits:2	Allocated_reads:1	Strand:+
TCATCTTGCATGTGGATAGAGAACAAACT
>Location:NODE_271279_length_1703_cov_19.421610	Coordinate:1470	Reads:1	Hits:2	Allocated_reads:0.5	Strand:+
TCATCTTGCATGTGGATAGAGAACAAACTTGGTTT
>Location:NODE_271279_length_1703_cov_19.421610	Coordinate:1476	Reads:1	Hits:2	Allocated_reads:0.5	Strand:+
TGCATGTGGATAGAGAACAAACTTGGGC
>Location:NODE_271279_length_1703_cov_19.421610	Coordinate:1479	Reads:1	Hits:2	Allocated_reads:0.5	Strand:+
ATGTGGATAGAGAACAAACTTGGGCT
>Location:NODE_271279_length_1703_cov_19.421610	Coordinate:1480	Reads:1	Hits:2	Allocated_reads:0.5	Strand:-
TAACAGCCCAAGTTTGTTCTCTATCCACA
>Location:NODE_271279_length_1703_cov_19.421610	Coordinate:1480	Reads:1	Hits:2	Allocated_reads:0.5	Strand:+
TGTGGATAGAGAACAAACTTGGGC
>Location:NODE_271279_length_1703_cov_19.421610	Coordinate:1480	Reads:1	Hits:2	Allocated_reads:0.5	Strand:+
TGTGGATAGAGAACAAACTTGGGCTGTT
>Location:NODE_271279_length_1703_cov_19.421610	Coordinate:1482	Reads:1	Hits:2	Allocated_reads:0.5	Strand:+
TGGATAGAGAACAAACTTGGGCTGT
>Location:NODE_271279_length_1703_cov_19.421610	Coordinate:1482	Reads:1	Hits:2	Allocated_reads:0.5	Strand:+
TGGATAGAGAACAAACTTGGGCTGTT
>Location:NODE_271279_length_1703_cov_19.421610	Coordinate:1484	Reads:1	Hits:3	Allocated_reads:0.333333333333333	Strand:-
TAACAGCCCAAGTTTGTTCTCTATC
>Location:NODE_271279_length_1703_cov_19.421610	Coordinate:1505	Reads:1	Hits:1	Allocated_reads:1	Strand:-
TAGAACGTTTCCAAAGATTCCAGGTTAAC
>Location:NODE_271279_length_1703_cov_19.421610	Coordinate:1553	Reads:1	Hits:2	Allocated_reads:0.5	Strand:-
TGATATGAATTCAAAGCTGCGATAAAATATG
>Location:NODE_271279_length_1703_cov_19.421610	Coordinate:1554	Reads:1	Hits:2	Allocated_reads:0.5	Strand:-
TGATATGAATTCAAAGCTGCGATAAAATAT
>Location:NODE_271279_length_1703_cov_19.421610	Coordinate:1555	Reads:2	Hits:2	Allocated_reads:1	Strand:-
TGATATGAATTCAAAGCTGCGATAAAATA
>Location:NODE_271279_length_1703_cov_19.421610	Coordinate:1556	Reads:1	Hits:2	Allocated_reads:0.5	Strand:-
TGATATGAATTCAAAGCTGCGATAAAAT
>Location:NODE_271279_length_1703_cov_19.421610	Coordinate:1557	Reads:2	Hits:2	Allocated_reads:1	Strand:-
TGATATGAATTCAAAGCTGCGATAAAA
>Location:NODE_271279_length_1703_cov_19.421610	Coordinate:1560	Reads:2	Hits:2	Allocated_reads:1	Strand:-
TGATATGAATTCAAAGCTGCGATA
>Location:NODE_271279_length_1703_cov_19.421610	Coordinate:1560	Reads:2	Hits:2	Allocated_reads:1	Strand:-
TGATATGAATTCAAAGCTGCGATT
>Location:NODE_271279_length_1703_cov_19.421610	Coordinate:1562	Reads:1	Hits:2	Allocated_reads:0.5	Strand:-
CTCATGCTGATATGAATTCAAAGCTGCGA
>Location:NODE_271279_length_1703_cov_19.421610	Coordinate:1567	Reads:1	Hits:2	Allocated_reads:0.5	Strand:-
ATTACTCATGCTGATATGAATTCAAAGC
>Location:NODE_271279_length_1703_cov_19.421610	Coordinate:1582	Reads:1	Hits:2	Allocated_reads:0.5	Strand:-
TTGGACTGATAAATTACTCATGCTG
>Location:NODE_271279_length_1703_cov_19.421610	Coordinate:1741	Reads:1	Hits:5	Allocated_reads:0.2	Strand:+
GACAAACTGTTCCTGAAAATAAAGAGT
