# Supplementary material for: First characterization of PIWI-interacting RNA clusters in a cichlid fish with a B chromosome
Source: BMC Biol. 2022 Sep 21;20:204. doi: 10.1186/s12915-022-01403-2 (PMC9490952; doi:10.1186/s12915-022-01403-2)
Supplement: Supplementary file 1 — Additional file 1. Zipped folder with fasta and interactive html piRNA cluster information for the A. latifasciata genome. The nomenclature is as follows: number-pirna-cluster_sex_B-presence (f, female; m, male; 0b, without B chromosome; 1b, with B chromosome). [file 12915_2022_1403_MOESM1_ESM.zip › 105_m0b.fasta]

>Location:NODE_273527_length_1611_cov_28.567970	Coordinate:1	Reads:1	Hits:2	Allocated_reads:0.5	Strand:-
TCACAAAACTGGCTATCATTTAGGAAT
>Location:NODE_273527_length_1611_cov_28.567970	Coordinate:1	Reads:1	Hits:2	Allocated_reads:0.5	Strand:-
TGAACTCACAAAACTGGCTATCATTTAGGAAA
>Location:NODE_273527_length_1611_cov_28.567970	Coordinate:1	Reads:1	Hits:2	Allocated_reads:0.5	Strand:-
TGAACTCACAAAACTGGCTATCATTTAGGAAT
>Location:NODE_273527_length_1611_cov_28.567970	Coordinate:2	Reads:1	Hits:2	Allocated_reads:0.5	Strand:-
ACTCACAAAACTGGCTATCATTTAGGAA
>Location:NODE_273527_length_1611_cov_28.567970	Coordinate:2	Reads:1	Hits:2	Allocated_reads:0.5	Strand:-
TGAACTCACAAAACTGGCTATCATTTAGGAA
>Location:NODE_273527_length_1611_cov_28.567970	Coordinate:4	Reads:1	Hits:7	Allocated_reads:0.142857142857143	Strand:-
TGAACTCACAAAACTGGCTATCATTTAGG
>Location:NODE_273527_length_1611_cov_28.567970	Coordinate:5	Reads:1	Hits:7	Allocated_reads:0.142857142857143	Strand:+
CTAAATGATAGCCAGTTTTGTGAGT
>Location:NODE_273527_length_1611_cov_28.567970	Coordinate:5	Reads:1	Hits:7	Allocated_reads:0.142857142857143	Strand:-
TGAACTCACAAAACTGGCTATCATTTAG
>Location:NODE_273527_length_1611_cov_28.567970	Coordinate:7	Reads:3	Hits:7	Allocated_reads:0.428571428571429	Strand:-
TGAACTCACAAAACTGGCTATCATTT
>Location:NODE_273527_length_1611_cov_28.567970	Coordinate:8	Reads:2	Hits:7	Allocated_reads:0.285714285714286	Strand:+
AATGATAGCCAGTTTTGTGAGTTC
>Location:NODE_273527_length_1611_cov_28.567970	Coordinate:8	Reads:3	Hits:7	Allocated_reads:0.428571428571429	Strand:-
TATGAACTCACAAAACTGGCTATCATT
>Location:NODE_273527_length_1611_cov_28.567970	Coordinate:10	Reads:2	Hits:7	Allocated_reads:0.285714285714286	Strand:+
TGATAGCCAGTTTTGTGAGTTCATA
>Location:NODE_273527_length_1611_cov_28.567970	Coordinate:10	Reads:138	Hits:7	Allocated_reads:19.7142857142857	Strand:+
TGATAGCCAGTTTTGTGAGTTCATAC
>Location:NODE_273527_length_1611_cov_28.567970	Coordinate:10	Reads:12	Hits:2	Allocated_reads:6	Strand:+
TGATAGCCAGTTTTGTGAGTTCATACAC
>Location:NODE_273527_length_1611_cov_28.567970	Coordinate:10	Reads:1	Hits:2	Allocated_reads:0.5	Strand:+
TGATAGCCAGTTTTGTGAGTTCATACACA
>Location:NODE_273527_length_1611_cov_28.567970	Coordinate:10	Reads:14	Hits:2	Allocated_reads:7	Strand:+
TGATAGCCAGTTTTGTGAGTTCATACACAC
>Location:NODE_273527_length_1611_cov_28.567970	Coordinate:10	Reads:8	Hits:2	Allocated_reads:4	Strand:+
TGATAGCCAGTTTTGTGAGTTCATACACACC
>Location:NODE_273527_length_1611_cov_28.567970	Coordinate:10	Reads:1	Hits:2	Allocated_reads:0.5	Strand:+
TGATAGCCAGTTTTGTGAGTTCATACACACCAAA
>Location:NODE_273527_length_1611_cov_28.567970	Coordinate:10	Reads:1	Hits:2	Allocated_reads:0.5	Strand:+
TGATAGCCAGTTTTGTGAGTTCATACACACCAAAT
>Location:NODE_273527_length_1611_cov_28.567970	Coordinate:11	Reads:1	Hits:7	Allocated_reads:0.142857142857143	Strand:+
GATAGCCAGTTTTGTGAGTTCATAC
>Location:NODE_273527_length_1611_cov_28.567970	Coordinate:11	Reads:2	Hits:2	Allocated_reads:1	Strand:-
GTGTGTATGAACTCACAAAACTGGCTATC
>Location:NODE_273527_length_1611_cov_28.567970	Coordinate:11	Reads:2	Hits:7	Allocated_reads:0.285714285714286	Strand:-
TATGAACTCACAAAACTGGCTATC
>Location:NODE_273527_length_1611_cov_28.567970	Coordinate:11	Reads:1	Hits:2	Allocated_reads:0.5	Strand:-
TGTGTATGAACTCACAAAACTGGCTATC
>Location:NODE_273527_length_1611_cov_28.567970	Coordinate:11	Reads:1	Hits:2	Allocated_reads:0.5	Strand:-
TTGGTGTGTATGAACTCACAAAACTGGCTATC
>Location:NODE_273527_length_1611_cov_28.567970	Coordinate:12	Reads:1	Hits:7	Allocated_reads:0.142857142857143	Strand:+
ATAGCCAGTTTTGTGAGTTCATAC
>Location:NODE_273527_length_1611_cov_28.567970	Coordinate:12	Reads:1	Hits:2	Allocated_reads:0.5	Strand:-
GTGTGTATGAACTCACAAAACTGGCTAT
>Location:NODE_273527_length_1611_cov_28.567970	Coordinate:13	Reads:1	Hits:2	Allocated_reads:0.5	Strand:-
GTGTGTATGAACTCACAAAACTGGCTA
>Location:NODE_273527_length_1611_cov_28.567970	Coordinate:13	Reads:2	Hits:2	Allocated_reads:1	Strand:+
TAGCCAGTTTTGTGAGTTCATACAC
>Location:NODE_273527_length_1611_cov_28.567970	Coordinate:13	Reads:6	Hits:2	Allocated_reads:3	Strand:+
TAGCCAGTTTTGTGAGTTCATACACACC
>Location:NODE_273527_length_1611_cov_28.567970	Coordinate:13	Reads:1	Hits:2	Allocated_reads:0.5	Strand:+
TAGCCAGTTTTGTGAGTTCATACACACCAAAT
>Location:NODE_273527_length_1611_cov_28.567970	Coordinate:14	Reads:1	Hits:2	Allocated_reads:0.5	Strand:-
GGTGTGTATGAACTCACAAAACTGGCT
>Location:NODE_273527_length_1611_cov_28.567970	Coordinate:14	Reads:1	Hits:2	Allocated_reads:0.5	Strand:-
GTGTGTATGAACTCACAAAACTGGCT
>Location:NODE_273527_length_1611_cov_28.567970	Coordinate:14	Reads:3	Hits:2	Allocated_reads:1.5	Strand:-
TTGGTGTGTATGAACTCACAAAACTGGCT
>Location:NODE_273527_length_1611_cov_28.567970	Coordinate:15	Reads:1	Hits:2	Allocated_reads:0.5	Strand:-
TGGTGTGTATGAACTCACAAAACTGGC
>Location:NODE_273527_length_1611_cov_28.567970	Coordinate:15	Reads:4	Hits:2	Allocated_reads:2	Strand:-
TTGGTGTGTATGAACTCACAAAACTGGC
>Location:NODE_273527_length_1611_cov_28.567970	Coordinate:18	Reads:1	Hits:2	Allocated_reads:0.5	Strand:-
ATTTGGTGTGTATGAACTCACAAAACT
>Location:NODE_273527_length_1611_cov_28.567970	Coordinate:18	Reads:8	Hits:2	Allocated_reads:4	Strand:-
TAATTTGGTGTGTATGAACTCACAAAACT
>Location:NODE_273527_length_1611_cov_28.567970	Coordinate:18	Reads:1	Hits:2	Allocated_reads:0.5	Strand:-
TGGTGTGTATGAACTCACAAAACT
>Location:NODE_273527_length_1611_cov_28.567970	Coordinate:18	Reads:4	Hits:2	Allocated_reads:2	Strand:-
TTGGTGTGTATGAACTCACAAAACT
>Location:NODE_273527_length_1611_cov_28.567970	Coordinate:20	Reads:1	Hits:2	Allocated_reads:0.5	Strand:-
AAGTATTTAATTTGGTGTGTATGAACTCACAAAA
>Location:NODE_273527_length_1611_cov_28.567970	Coordinate:20	Reads:2	Hits:2	Allocated_reads:1	Strand:-
GTATTTAATTTGGTGTGTATGAACTCACAAAA
>Location:NODE_273527_length_1611_cov_28.567970	Coordinate:20	Reads:1	Hits:2	Allocated_reads:0.5	Strand:-
TAATTTGGTGTGTATGAACTCACAAAA
>Location:NODE_273527_length_1611_cov_28.567970	Coordinate:20	Reads:1	Hits:2	Allocated_reads:0.5	Strand:-
TTTAATTTGGTGTGTATGAACTCACAATT
>Location:NODE_273527_length_1611_cov_28.567970	Coordinate:20	Reads:1	Hits:2	Allocated_reads:0.5	Strand:-
TTTGGTGTGTATGAACTCACAAAA
>Location:NODE_273527_length_1611_cov_28.567970	Coordinate:21	Reads:1	Hits:2	Allocated_reads:0.5	Strand:-
TTTAATTTGGTGTGTATGAACTCACAAA
>Location:NODE_273527_length_1611_cov_28.567970	Coordinate:22	Reads:1	Hits:2	Allocated_reads:0.5	Strand:-
GTATTTAATTTGGTGTGTATGAACTCACCA
>Location:NODE_273527_length_1611_cov_28.567970	Coordinate:23	Reads:2	Hits:2	Allocated_reads:1	Strand:-
AAGTATTTAATTTGGTGTGTATGAACTCACA
>Location:NODE_273527_length_1611_cov_28.567970	Coordinate:23	Reads:1	Hits:2	Allocated_reads:0.5	Strand:-
GTATTTAATTTGGTGTGTATGAACTCACT
>Location:NODE_273527_length_1611_cov_28.567970	Coordinate:23	Reads:2	Hits:2	Allocated_reads:1	Strand:-
GTATTTAATTTGGTGTGTATGAACTCACA
>Location:NODE_273527_length_1611_cov_28.567970	Coordinate:23	Reads:2	Hits:2	Allocated_reads:1	Strand:-
TAAGTATTTAATTTGGTGTGTATGAACTCACA
>Location:NODE_273527_length_1611_cov_28.567970	Coordinate:23	Reads:3	Hits:2	Allocated_reads:1.5	Strand:-
TAATTTGGTGTGTATGAACTCACA
>Location:NODE_273527_length_1611_cov_28.567970	Coordinate:23	Reads:1	Hits:2	Allocated_reads:0.5	Strand:-
TATTTAATTTGGTGTGTATGAACTCACA
>Location:NODE_273527_length_1611_cov_28.567970	Coordinate:23	Reads:1	Hits:2	Allocated_reads:0.5	Strand:-
TTTAATTTGGTGTGTATGAACTCACA
>Location:NODE_273527_length_1611_cov_28.567970	Coordinate:24	Reads:1	Hits:2	Allocated_reads:0.5	Strand:-
GTATTTAATTTGGTGTGTATGAACTCAC
>Location:NODE_273527_length_1611_cov_28.567970	Coordinate:25	Reads:1	Hits:2	Allocated_reads:0.5	Strand:-
ATTTAATTTGGTGTGTATGAACTCT
>Location:NODE_273527_length_1611_cov_28.567970	Coordinate:25	Reads:1	Hits:2	Allocated_reads:0.5	Strand:-
GTATTTAATTTGGTGTGTATGAACTCG
>Location:NODE_273527_length_1611_cov_28.567970	Coordinate:25	Reads:3	Hits:2	Allocated_reads:1.5	Strand:-
TAAGTATTTAATTTGGTGTGTATGAACTCA
>Location:NODE_273527_length_1611_cov_28.567970	Coordinate:26	Reads:1	Hits:2	Allocated_reads:0.5	Strand:-
AAGTATTTAATTTGGTGTGTATGAACTC
>Location:NODE_273527_length_1611_cov_28.567970	Coordinate:26	Reads:1	Hits:2	Allocated_reads:0.5	Strand:-
TAAGTATTTAATTTGGTGTGTATGAACTC
>Location:NODE_273527_length_1611_cov_28.567970	Coordinate:27	Reads:1	Hits:2	Allocated_reads:0.5	Strand:-
AAGTATTTAATTTGGTGTGTATGTACT
>Location:NODE_273527_length_1611_cov_28.567970	Coordinate:27	Reads:2	Hits:2	Allocated_reads:1	Strand:-
AAGTATTTAATTTGGTGTGTATGAACG
>Location:NODE_273527_length_1611_cov_28.567970	Coordinate:27	Reads:37	Hits:2	Allocated_reads:18.5	Strand:-
AAGTATTTAATTTGGTGTGTATGAACT
>Location:NODE_273527_length_1611_cov_28.567970	Coordinate:27	Reads:2	Hits:2	Allocated_reads:1	Strand:-
ATTCTAAGTATTTAATTTGGTGTGTATGAACT
>Location:NODE_273527_length_1611_cov_28.567970	Coordinate:27	Reads:1	Hits:2	Allocated_reads:0.5	Strand:-
CTAAGTATTTAATTTGGTGTGTATGAACT
>Location:NODE_273527_length_1611_cov_28.567970	Coordinate:27	Reads:5	Hits:2	Allocated_reads:2.5	Strand:-
GTATTTAATTTGGTGTGTATGAACT
>Location:NODE_273527_length_1611_cov_28.567970	Coordinate:27	Reads:1	Hits:2	Allocated_reads:0.5	Strand:-
TAAGTATTTAATTTGGTGTGTATGAACG
>Location:NODE_273527_length_1611_cov_28.567970	Coordinate:27	Reads:105	Hits:2	Allocated_reads:52.5	Strand:-
TAAGTATTTAATTTGGTGTGTATGAACT
>Location:NODE_273527_length_1611_cov_28.567970	Coordinate:27	Reads:1	Hits:2	Allocated_reads:0.5	Strand:-
TCAATTCTAAGTATTTAATTTGGTGTGTATGAACT
>Location:NODE_273527_length_1611_cov_28.567970	Coordinate:27	Reads:4	Hits:2	Allocated_reads:2	Strand:-
TCTAAGTATTTAATTTGGTGTGTATGAACT
>Location:NODE_273527_length_1611_cov_28.567970	Coordinate:27	Reads:32	Hits:2	Allocated_reads:16	Strand:-
TTCTAAGTATTTAATTTGGTGTGTATGAACT
>Location:NODE_273527_length_1611_cov_28.567970	Coordinate:28	Reads:2	Hits:2	Allocated_reads:1	Strand:-
AAGTATTTAATTTGGTGTGTATGAAC
>Location:NODE_273527_length_1611_cov_28.567970	Coordinate:28	Reads:8	Hits:2	Allocated_reads:4	Strand:-
TAAGTATTTAATTTGGTGTGTATGAAC
>Location:NODE_273527_length_1611_cov_28.567970	Coordinate:29	Reads:1	Hits:2	Allocated_reads:0.5	Strand:-
TAAGTATTTAATTTGGTGTGTATGAA
>Location:NODE_273527_length_1611_cov_28.567970	Coordinate:29	Reads:3	Hits:2	Allocated_reads:1.5	Strand:+
TTCATACACACCAAATTAAATACTTAGAATT
>Location:NODE_273527_length_1611_cov_28.567970	Coordinate:29	Reads:1	Hits:2	Allocated_reads:0.5	Strand:-
TTCTAAGTATTTAATTTGGTGTGTATGAA
>Location:NODE_273527_length_1611_cov_28.567970	Coordinate:30	Reads:1	Hits:2	Allocated_reads:0.5	Strand:-
TAAGTATTTAATTTGGTGTGTATGA
>Location:NODE_273527_length_1611_cov_28.567970	Coordinate:30	Reads:2	Hits:2	Allocated_reads:1	Strand:+
TCATACACACCAAATTAAATACTTAGAATT
>Location:NODE_273527_length_1611_cov_28.567970	Coordinate:30	Reads:3	Hits:2	Allocated_reads:1.5	Strand:-
TTCTAAGTATTTAATTTGGTGTGTATGA
>Location:NODE_273527_length_1611_cov_28.567970	Coordinate:31	Reads:3	Hits:2	Allocated_reads:1.5	Strand:+
CATACACACCAAATTAAATACTTAGAATT
>Location:NODE_273527_length_1611_cov_28.567970	Coordinate:31	Reads:3	Hits:2	Allocated_reads:1.5	Strand:-
TAAGTATTTAATTTGGTGTGTATG
>Location:NODE_273527_length_1611_cov_28.567970	Coordinate:31	Reads:2	Hits:2	Allocated_reads:1	Strand:-
TTCTAAGTATTTAATTTGGTGTGTATG
>Location:NODE_273527_length_1611_cov_28.567970	Coordinate:32	Reads:7	Hits:2	Allocated_reads:3.5	Strand:+
ATACACACCAAATTAAATACTTAGAATT
>Location:NODE_273527_length_1611_cov_28.567970	Coordinate:33	Reads:2	Hits:2	Allocated_reads:1	Strand:+
TACACACCAAATTAAATACTTAGAAT
>Location:NODE_273527_length_1611_cov_28.567970	Coordinate:33	Reads:51	Hits:2	Allocated_reads:25.5	Strand:+
TACACACCAAATTAAATACTTAGAATT
>Location:NODE_273527_length_1611_cov_28.567970	Coordinate:34	Reads:3	Hits:2	Allocated_reads:1.5	Strand:+
ACACACCAAATTAAATACTTAGAATT
>Location:NODE_273527_length_1611_cov_28.567970	Coordinate:34	Reads:1	Hits:2	Allocated_reads:0.5	Strand:-
TTCTAAGTATTTAATTTGGTGTGG
>Location:NODE_273527_length_1611_cov_28.567970	Coordinate:35	Reads:1	Hits:2	Allocated_reads:0.5	Strand:-
TATTCAATTCTAAGTATTTAATTTGGTGTG
>Location:NODE_273527_length_1611_cov_28.567970	Coordinate:35	Reads:1	Hits:2	Allocated_reads:0.5	Strand:-
TTCAATTCTAAGTATTTAATTTGGTGTG
>Location:NODE_273527_length_1611_cov_28.567970	Coordinate:37	Reads:6	Hits:2	Allocated_reads:3	Strand:+
CACCAAATTAAATACTTAGAATTGAAT
>Location:NODE_273527_length_1611_cov_28.567970	Coordinate:37	Reads:3	Hits:2	Allocated_reads:1.5	Strand:+
CACCAAATTAAATACTTAGAATTGAATA
>Location:NODE_273527_length_1611_cov_28.567970	Coordinate:38	Reads:1	Hits:2	Allocated_reads:0.5	Strand:+
ACCAAATTAAATACTTAGAATTGAAT
>Location:NODE_273527_length_1611_cov_28.567970	Coordinate:38	Reads:1	Hits:1	Allocated_reads:1	Strand:-
TGTATTCAATTCTAAGTATTTAATTTGGT
>Location:NODE_273527_length_1611_cov_28.567970	Coordinate:39	Reads:1	Hits:2	Allocated_reads:0.5	Strand:+
CCAAATTAAATACTTAGAATTGAA
>Location:NODE_273527_length_1611_cov_28.567970	Coordinate:39	Reads:1	Hits:2	Allocated_reads:0.5	Strand:+
CCAAATTAAATACTTAGAATTGAAT
>Location:NODE_273527_length_1611_cov_28.567970	Coordinate:41	Reads:1	Hits:1	Allocated_reads:1	Strand:+
AAATTAAATACTTAGAATTGAATACAACT
>Location:NODE_273527_length_1611_cov_28.567970	Coordinate:41	Reads:1	Hits:1	Allocated_reads:1	Strand:-
TTGTATTCAATTCTAAGTATTTAATTT
>Location:NODE_273527_length_1611_cov_28.567970	Coordinate:42	Reads:1	Hits:1	Allocated_reads:1	Strand:-
TTGTATTCAATTCTAAGTATTTAATT
>Location:NODE_273527_length_1611_cov_28.567970	Coordinate:43	Reads:1	Hits:1	Allocated_reads:1	Strand:-
TTGTATTCAATTCTAAGTATTTAAT
>Location:NODE_273527_length_1611_cov_28.567970	Coordinate:44	Reads:1	Hits:1	Allocated_reads:1	Strand:+
TTAAATACTTAGAATTGAATACAACT
>Location:NODE_273527_length_1611_cov_28.567970	Coordinate:44	Reads:3	Hits:1	Allocated_reads:3	Strand:+
TTAAATACTTAGAATTGAATACAACTCT
>Location:NODE_273527_length_1611_cov_28.567970	Coordinate:45	Reads:2	Hits:1	Allocated_reads:2	Strand:+
TAAATACTTAGAATTGAATACAACT
>Location:NODE_273527_length_1611_cov_28.567970	Coordinate:45	Reads:3	Hits:1	Allocated_reads:3	Strand:+
TAAATACTTAGAATTGAATACAACTCT
>Location:NODE_273527_length_1611_cov_28.567970	Coordinate:45	Reads:2	Hits:1	Allocated_reads:2	Strand:+
TAAATACTTAGAATTGAATACAACTCTGG
>Location:NODE_273527_length_1611_cov_28.567970	Coordinate:46	Reads:1	Hits:1	Allocated_reads:1	Strand:+
AAATACTTAGAATTGAATACAACTCT
>Location:NODE_273527_length_1611_cov_28.567970	Coordinate:48	Reads:2	Hits:1	Allocated_reads:2	Strand:+
ATACTTAGAATTGAATACAACTCT
>Location:NODE_273527_length_1611_cov_28.567970	Coordinate:48	Reads:2	Hits:1	Allocated_reads:2	Strand:+
ATACTTAGAATTGAATACAACTCTGG
>Location:NODE_273527_length_1611_cov_28.567970	Coordinate:48	Reads:1	Hits:1	Allocated_reads:1	Strand:+
ATACTTAGAATTGAATACAACTCTGGA
>Location:NODE_273527_length_1611_cov_28.567970	Coordinate:48	Reads:2	Hits:1	Allocated_reads:2	Strand:+
ATACTTAGAATTGAATACAACTCTGGACA
>Location:NODE_273527_length_1611_cov_28.567970	Coordinate:49	Reads:1	Hits:1	Allocated_reads:1	Strand:+
TACTTAGAATTGAATACAACTCTGG
>Location:NODE_273527_length_1611_cov_28.567970	Coordinate:52	Reads:2	Hits:1	Allocated_reads:2	Strand:+
TTAGAATTGAATACAACTCTGGACATATC
>Location:NODE_273527_length_1611_cov_28.567970	Coordinate:53	Reads:1	Hits:1	Allocated_reads:1	Strand:-
CGATATGTCCAGAGTTGTATTCAATTCTA
>Location:NODE_273527_length_1611_cov_28.567970	Coordinate:53	Reads:2	Hits:1	Allocated_reads:2	Strand:+
TAGAATTGAATACAACTCTGGACATATC
>Location:NODE_273527_length_1611_cov_28.567970	Coordinate:53	Reads:1	Hits:1	Allocated_reads:1	Strand:+
TAGAATTGAATACAACTCTGGACATATCGC
>Location:NODE_273527_length_1611_cov_28.567970	Coordinate:55	Reads:3	Hits:1	Allocated_reads:3	Strand:-
CGATATGTCCAGAGTTGTATTCAATTC
>Location:NODE_273527_length_1611_cov_28.567970	Coordinate:55	Reads:1	Hits:1	Allocated_reads:1	Strand:+
GAATTGAATACAACTCTGGACATATC
>Location:NODE_273527_length_1611_cov_28.567970	Coordinate:55	Reads:1	Hits:1	Allocated_reads:1	Strand:+
GAATTGAATACAACTCTGGACATATCGT
>Location:NODE_273527_length_1611_cov_28.567970	Coordinate:55	Reads:1	Hits:1	Allocated_reads:1	Strand:+
GAATTGAATACAACTCTGGACATATCGCC
>Location:NODE_273527_length_1611_cov_28.567970	Coordinate:55	Reads:2	Hits:1	Allocated_reads:2	Strand:+
GAATTGAATACAACTCTGGACATATCGCCC
>Location:NODE_273527_length_1611_cov_28.567970	Coordinate:55	Reads:5	Hits:1	Allocated_reads:5	Strand:-
TATGTCCAGAGTTGTATTCAATTC
>Location:NODE_273527_length_1611_cov_28.567970	Coordinate:57	Reads:1	Hits:1	Allocated_reads:1	Strand:+
ATTGAATACAACTCTGGACATATCGCCCT
>Location:NODE_273527_length_1611_cov_28.567970	Coordinate:57	Reads:1	Hits:1	Allocated_reads:1	Strand:+
ATTGAATACAACTCTGGACATATCGCCCTT
>Location:NODE_273527_length_1611_cov_28.567970	Coordinate:58	Reads:2	Hits:1	Allocated_reads:2	Strand:+
TTGAATACAACTCTGGACATATCGCCCT
>Location:NODE_273527_length_1611_cov_28.567970	Coordinate:58	Reads:6	Hits:1	Allocated_reads:6	Strand:+
TTGAATACAACTCTGGACATATCGCCCTT
>Location:NODE_273527_length_1611_cov_28.567970	Coordinate:59	Reads:1	Hits:1	Allocated_reads:1	Strand:+
TGAATACAACTCTGGACATATCGCCCT
>Location:NODE_273527_length_1611_cov_28.567970	Coordinate:59	Reads:5	Hits:1	Allocated_reads:5	Strand:+
TGAATACAACTCTGGACATATCGCCCTT
>Location:NODE_273527_length_1611_cov_28.567970	Coordinate:60	Reads:1	Hits:1	Allocated_reads:1	Strand:+
GAATACAACTCTGGACATATCGCCC
>Location:NODE_273527_length_1611_cov_28.567970	Coordinate:60	Reads:1	Hits:1	Allocated_reads:1	Strand:+
GAATACAACTCTGGACATATCGCCCT
>Location:NODE_273527_length_1611_cov_28.567970	Coordinate:60	Reads:4	Hits:1	Allocated_reads:4	Strand:+
GAATACAACTCTGGACATATCGCCCTT
>Location:NODE_273527_length_1611_cov_28.567970	Coordinate:60	Reads:1	Hits:1	Allocated_reads:1	Strand:+
GAATACAACTCTGGACATATCGCCCTTAACTC
>Location:NODE_273527_length_1611_cov_28.567970	Coordinate:61	Reads:1	Hits:1	Allocated_reads:1	Strand:+
AATACAACTCTGGACATATCGCCC
>Location:NODE_273527_length_1611_cov_28.567970	Coordinate:61	Reads:1	Hits:1	Allocated_reads:1	Strand:+
AATACAACTCTGGACATATCGCCT
>Location:NODE_273527_length_1611_cov_28.567970	Coordinate:63	Reads:1	Hits:1	Allocated_reads:1	Strand:+
TACAACTCTGGACATATCGCCCTTAAC
>Location:NODE_273527_length_1611_cov_28.567970	Coordinate:63	Reads:2	Hits:1	Allocated_reads:2	Strand:+
TACAACTCTGGACATATCGCCCTTAACT
>Location:NODE_273527_length_1611_cov_28.567970	Coordinate:63	Reads:1	Hits:1	Allocated_reads:1	Strand:+
TACAACTCTGGACATATCGCCCTTAACTCTGGGAT
>Location:NODE_273527_length_1611_cov_28.567970	Coordinate:66	Reads:1	Hits:1	Allocated_reads:1	Strand:-
CAATCCCAGAGTTAAGGGCGATATGTCCAGAGTT
>Location:NODE_273527_length_1611_cov_28.567970	Coordinate:67	Reads:1	Hits:1	Allocated_reads:1	Strand:-
TCCCAGAGTTAAGGGCGATATGTCCAGAGT
>Location:NODE_273527_length_1611_cov_28.567970	Coordinate:68	Reads:1	Hits:1	Allocated_reads:1	Strand:+
CTCTGGACATATCGCCCTTAACTCTGGG
>Location:NODE_273527_length_1611_cov_28.567970	Coordinate:68	Reads:1	Hits:1	Allocated_reads:1	Strand:+
CTCTGGACATATCGCCCTTAACTCTGGGAT
>Location:NODE_273527_length_1611_cov_28.567970	Coordinate:68	Reads:3	Hits:1	Allocated_reads:3	Strand:-
TCCCAGAGTTAAGGGCGATATGTCCAGAG
>Location:NODE_273527_length_1611_cov_28.567970	Coordinate:69	Reads:1	Hits:1	Allocated_reads:1	Strand:-
CAATCCCAGAGTTAAGGGCGATATGTCCAGA
>Location:NODE_273527_length_1611_cov_28.567970	Coordinate:69	Reads:2	Hits:1	Allocated_reads:2	Strand:+
TCTGGACATATCGCCCTTAACTCTGGGA
>Location:NODE_273527_length_1611_cov_28.567970	Coordinate:69	Reads:2	Hits:1	Allocated_reads:2	Strand:+
TCTGGACATATCGCCCTTAACTCTGGGAT
>Location:NODE_273527_length_1611_cov_28.567970	Coordinate:70	Reads:1	Hits:1	Allocated_reads:1	Strand:-
CAATCCCAGAGTTAAGGGCGATATGTCCAG
>Location:NODE_273527_length_1611_cov_28.567970	Coordinate:71	Reads:1	Hits:1	Allocated_reads:1	Strand:-
ATCCCAGAGTTAAGGGCGATATGTCCA
>Location:NODE_273527_length_1611_cov_28.567970	Coordinate:71	Reads:1	Hits:1	Allocated_reads:1	Strand:-
CGCAATCCCAGAGTTAAGGGCGATATGTCCA
>Location:NODE_273527_length_1611_cov_28.567970	Coordinate:71	Reads:1	Hits:1	Allocated_reads:1	Strand:+
TGGACATATCGCCCTTAACTCTGGGATTG
>Location:NODE_273527_length_1611_cov_28.567970	Coordinate:71	Reads:1	Hits:1	Allocated_reads:1	Strand:+
TGGACATATCGCCCTTAACTCTGGGATTGT
>Location:NODE_273527_length_1611_cov_28.567970	Coordinate:72	Reads:4	Hits:1	Allocated_reads:4	Strand:-
CAATCCCAGAGTTAAGGGCGATATGTCC
>Location:NODE_273527_length_1611_cov_28.567970	Coordinate:73	Reads:1	Hits:1	Allocated_reads:1	Strand:-
CAATCCCAGAGTTAAGGGCGATATGTC
>Location:NODE_273527_length_1611_cov_28.567970	Coordinate:73	Reads:4	Hits:1	Allocated_reads:4	Strand:-
TCCCAGAGTTAAGGGCGATATGTC
>Location:NODE_273527_length_1611_cov_28.567970	Coordinate:77	Reads:1	Hits:1	Allocated_reads:1	Strand:+
TATCGCCCTTAACTCTGGGATTGCGCTAA
>Location:NODE_273527_length_1611_cov_28.567970	Coordinate:81	Reads:1	Hits:1	Allocated_reads:1	Strand:-
TATGCCTTAGCGCAATCCCAGAGTTAAGGGC
>Location:NODE_273527_length_1611_cov_28.567970	Coordinate:82	Reads:1	Hits:1	Allocated_reads:1	Strand:+
CCCTTAACTCTGGGATTGCGCTAAG
>Location:NODE_273527_length_1611_cov_28.567970	Coordinate:86	Reads:1	Hits:1	Allocated_reads:1	Strand:+
TAACTCTGGGATTGCGCTAAGGCA
>Location:NODE_273527_length_1611_cov_28.567970	Coordinate:86	Reads:1	Hits:1	Allocated_reads:1	Strand:+
TAACTCTGGGATTGCGCTAAGGCATA
>Location:NODE_273527_length_1611_cov_28.567970	Coordinate:87	Reads:1	Hits:1	Allocated_reads:1	Strand:+
AACTCTGGGATTGCGCTAAGGCATACA
>Location:NODE_273527_length_1611_cov_28.567970	Coordinate:88	Reads:1	Hits:1	Allocated_reads:1	Strand:+
ACTCTGGGATTGCGCTAAGGCATAC
>Location:NODE_273527_length_1611_cov_28.567970	Coordinate:88	Reads:1	Hits:1	Allocated_reads:1	Strand:+
ACTCTGGGATTGCGCTAAGGCATACATT
>Location:NODE_273527_length_1611_cov_28.567970	Coordinate:88	Reads:2	Hits:1	Allocated_reads:2	Strand:-
TAATGTATGCCTTAGCGCAATCCCAGAGT
>Location:NODE_273527_length_1611_cov_28.567970	Coordinate:89	Reads:1	Hits:1	Allocated_reads:1	Strand:+
CTCTGGGATTGCGCTAAGGCATACATTA
>Location:NODE_273527_length_1611_cov_28.567970	Coordinate:89	Reads:1	Hits:1	Allocated_reads:1	Strand:+
CTCTGGGATTGCGCTAAGGCATACATTAG
>Location:NODE_273527_length_1611_cov_28.567970	Coordinate:90	Reads:2	Hits:1	Allocated_reads:2	Strand:+
TCTGGGATTGCGCTAAGGCATACATT
>Location:NODE_273527_length_1611_cov_28.567970	Coordinate:90	Reads:1	Hits:1	Allocated_reads:1	Strand:+
TCTGGGATTGCGCTAAGGCATACATTAG
>Location:NODE_273527_length_1611_cov_28.567970	Coordinate:90	Reads:1	Hits:1	Allocated_reads:1	Strand:+
TCTGGGATTGCGCTAAGGCATACATTAGA
>Location:NODE_273527_length_1611_cov_28.567970	Coordinate:91	Reads:3	Hits:1	Allocated_reads:3	Strand:+
CTGGGATTGCGCTAAGGCATACATTAGA
>Location:NODE_273527_length_1611_cov_28.567970	Coordinate:92	Reads:1	Hits:1	Allocated_reads:1	Strand:-
CTCTAATGTATGCCTTAGCGCAATCCCA
>Location:NODE_273527_length_1611_cov_28.567970	Coordinate:92	Reads:2	Hits:1	Allocated_reads:2	Strand:+
TGGGATTGCGCTAAGGCATACATTAGA
>Location:NODE_273527_length_1611_cov_28.567970	Coordinate:93	Reads:1	Hits:1	Allocated_reads:1	Strand:+
GGGATTGCGCTAAGGCATACATTAGA
>Location:NODE_273527_length_1611_cov_28.567970	Coordinate:96	Reads:1	Hits:1	Allocated_reads:1	Strand:-
GCAACCTCTAATGTATGCCTTAGCGCAAT
>Location:NODE_273527_length_1611_cov_28.567970	Coordinate:100	Reads:1	Hits:1	Allocated_reads:1	Strand:+
CGCTAAGGCATACATTAGAGGTTGCATA
>Location:NODE_273527_length_1611_cov_28.567970	Coordinate:100	Reads:1	Hits:1	Allocated_reads:1	Strand:+
CGCTAAGGCATACATTAGAGGTTGCATAATATT
>Location:NODE_273527_length_1611_cov_28.567970	Coordinate:100	Reads:1	Hits:1	Allocated_reads:1	Strand:-
TATGCAACCTCTAATGTATGCCTTAGCG
>Location:NODE_273527_length_1611_cov_28.567970	Coordinate:105	Reads:1	Hits:3	Allocated_reads:0.333333333333333	Strand:-
AATGATATTATGCAACCTCTAATGTATGCAT
>Location:NODE_273527_length_1611_cov_28.567970	Coordinate:105	Reads:1	Hits:3	Allocated_reads:0.333333333333333	Strand:-
AATGATATTATGCAACCTCTAATGTATGCCT
>Location:NODE_273527_length_1611_cov_28.567970	Coordinate:112	Reads:1	Hits:4	Allocated_reads:0.25	Strand:-
AATGATATTATGCAACCTCTAATG
>Location:NODE_273527_length_1611_cov_28.567970	Coordinate:117	Reads:1	Hits:4	Allocated_reads:0.25	Strand:-
CCTGGCACTTGCAAATGATATTATTCAACCTC
>Location:NODE_273527_length_1611_cov_28.567970	Coordinate:119	Reads:3	Hits:4	Allocated_reads:0.75	Strand:-
TCCTGGCACTTGCAAATGATATTATGCAACC
>Location:NODE_273527_length_1611_cov_28.567970	Coordinate:120	Reads:1	Hits:4	Allocated_reads:0.25	Strand:-
TCCTGGCACTTGCAAATGATATTATGCAAC
>Location:NODE_273527_length_1611_cov_28.567970	Coordinate:122	Reads:6	Hits:4	Allocated_reads:1.5	Strand:-
TCCTGGCACTTGCAAATGATATTATGCA
>Location:NODE_273527_length_1611_cov_28.567970	Coordinate:123	Reads:2	Hits:9	Allocated_reads:0.222222222222222	Strand:-
CCTGGCACTTGCAAATGATATTATGC
>Location:NODE_273527_length_1611_cov_28.567970	Coordinate:123	Reads:7	Hits:9	Allocated_reads:0.777777777777778	Strand:-
TCCTGGCACTTGCAAATGATATTATGC
>Location:NODE_273527_length_1611_cov_28.567970	Coordinate:123	Reads:1	Hits:9	Allocated_reads:0.111111111111111	Strand:-
TTCCTGGCACTTGCAAATGATATTATGT
>Location:NODE_273527_length_1611_cov_28.567970	Coordinate:123	Reads:4	Hits:9	Allocated_reads:0.444444444444444	Strand:-
TTTCCTGGCACTTGCAAATGATATTATGC
>Location:NODE_273527_length_1611_cov_28.567970	Coordinate:123	Reads:3	Hits:9	Allocated_reads:0.333333333333333	Strand:-
TTTTCCTGGCACTTGCAAATGATATTATGC
>Location:NODE_273527_length_1611_cov_28.567970	Coordinate:124	Reads:1	Hits:2	Allocated_reads:0.5	Strand:+
CATAATATCATTTGCAAGTGCCAGGAAAAAAAGTT
>Location:NODE_273527_length_1611_cov_28.567970	Coordinate:124	Reads:1	Hits:9	Allocated_reads:0.111111111111111	Strand:-
TTCCTGGCACTTGCAAATGATATTATG
>Location:NODE_273527_length_1611_cov_28.567970	Coordinate:124	Reads:2	Hits:9	Allocated_reads:0.222222222222222	Strand:-
TTTCCTGGCACTTGCAAATGATATTATG
>Location:NODE_273527_length_1611_cov_28.567970	Coordinate:125	Reads:1	Hits:9	Allocated_reads:0.111111111111111	Strand:-
TCCTGGCACTTGCAAATGATTTTTT
>Location:NODE_273527_length_1611_cov_28.567970	Coordinate:125	Reads:2	Hits:9	Allocated_reads:0.222222222222222	Strand:-
TCCTGGCACTTGCAAATGATATTAT
>Location:NODE_273527_length_1611_cov_28.567970	Coordinate:125	Reads:1	Hits:9	Allocated_reads:0.111111111111111	Strand:-
TTCCTGGCACTTGCAAATGATATTAT
>Location:NODE_273527_length_1611_cov_28.567970	Coordinate:126	Reads:3	Hits:9	Allocated_reads:0.333333333333333	Strand:+
TAATATCATTTGCAAGTGCCAGGA
>Location:NODE_273527_length_1611_cov_28.567970	Coordinate:126	Reads:1	Hits:9	Allocated_reads:0.111111111111111	Strand:-
TCCTGGCACTTGCAAATGATATTA
>Location:NODE_273527_length_1611_cov_28.567970	Coordinate:126	Reads:1	Hits:9	Allocated_reads:0.111111111111111	Strand:-
TTTCCTGGCACTTGCAAATGATATTA
>Location:NODE_273527_length_1611_cov_28.567970	Coordinate:126	Reads:1	Hits:9	Allocated_reads:0.111111111111111	Strand:-
TTTTCCTGGCACTTGCAAATGATATTA
>Location:NODE_273527_length_1611_cov_28.567970	Coordinate:126	Reads:1	Hits:9	Allocated_reads:0.111111111111111	Strand:-
TTTTTTCCTGGCACTTGCAAATGATATTA
>Location:NODE_273527_length_1611_cov_28.567970	Coordinate:127	Reads:4	Hits:9	Allocated_reads:0.444444444444444	Strand:-
TTTCCTGGCACTTGCAAATGATATT
>Location:NODE_273527_length_1611_cov_28.567970	Coordinate:127	Reads:1	Hits:9	Allocated_reads:0.111111111111111	Strand:-
TTTTCCTGGCACTTGCAAATGATATT
>Location:NODE_273527_length_1611_cov_28.567970	Coordinate:127	Reads:3	Hits:9	Allocated_reads:0.333333333333333	Strand:-
TTTTTCCTGGCACTTGCAAATGATATT
>Location:NODE_273527_length_1611_cov_28.567970	Coordinate:127	Reads:1	Hits:9	Allocated_reads:0.111111111111111	Strand:-
TTTTTTCCTGGCACTTGCAAATGATATT
>Location:NODE_273527_length_1611_cov_28.567970	Coordinate:128	Reads:2	Hits:9	Allocated_reads:0.222222222222222	Strand:-
TTTTTTTCCTGGCACTTGCAAATGATAT
>Location:NODE_273527_length_1611_cov_28.567970	Coordinate:129	Reads:1	Hits:9	Allocated_reads:0.111111111111111	Strand:+
TATCATTTGCAAGTGCCAGGAAAA
>Location:NODE_273527_length_1611_cov_28.567970	Coordinate:129	Reads:1	Hits:9	Allocated_reads:0.111111111111111	Strand:+
TATCATTTGCAAGTGCCAGGAAAAAAA
>Location:NODE_273527_length_1611_cov_28.567970	Coordinate:129	Reads:1	Hits:9	Allocated_reads:0.111111111111111	Strand:+
TATCATTTGCAAGTGCCAGGAAAAAAAG
>Location:NODE_273527_length_1611_cov_28.567970	Coordinate:129	Reads:2	Hits:2	Allocated_reads:1	Strand:+
TATCATTTGCAAGTGCCAGGAAAAAAAGGTA
>Location:NODE_273527_length_1611_cov_28.567970	Coordinate:130	Reads:1	Hits:9	Allocated_reads:0.111111111111111	Strand:-
TTTTTTTCCTGGCACTTGCAAATGAT
>Location:NODE_273527_length_1611_cov_28.567970	Coordinate:131	Reads:1	Hits:3	Allocated_reads:0.333333333333333	Strand:-
CCTTTTTTTCCTGGCACTTGCAAATGA
>Location:NODE_273527_length_1611_cov_28.567970	Coordinate:131	Reads:4	Hits:2	Allocated_reads:2	Strand:+
TCATTTGCAAGTGCCAGGAAAAAAAGGTA
>Location:NODE_273527_length_1611_cov_28.567970	Coordinate:131	Reads:1	Hits:2	Allocated_reads:0.5	Strand:+
TCATTTGCAAGTGCCAGGAAAAAAAGGTAGGCC
>Location:NODE_273527_length_1611_cov_28.567970	Coordinate:134	Reads:1	Hits:2	Allocated_reads:0.5	Strand:+
TTTGCAAGTGCCAGGAAAAAAAGGTAGGC
>Location:NODE_273527_length_1611_cov_28.567970	Coordinate:136	Reads:1	Hits:2	Allocated_reads:0.5	Strand:+
TGCAAGTGCCAGGAAAAAAAGGTAGGC
>Location:NODE_273527_length_1611_cov_28.567970	Coordinate:145	Reads:1	Hits:1	Allocated_reads:1	Strand:-
TTCACACTGCCTGGCCTACCTTTTTTTACTG
>Location:NODE_273527_length_1611_cov_28.567970	Coordinate:146	Reads:1	Hits:1	Allocated_reads:1	Strand:-
ACACTGCCTGGCCTACCTTTTTTTCCT
>Location:NODE_273527_length_1611_cov_28.567970	Coordinate:147	Reads:1	Hits:1	Allocated_reads:1	Strand:-
TCACACTGCCTGGCCTACCTTTTTTTCC
>Location:NODE_273527_length_1611_cov_28.567970	Coordinate:148	Reads:1	Hits:1	Allocated_reads:1	Strand:-
TTCACACTGCCTGGCCTACCTTTTTTTC
>Location:NODE_273527_length_1611_cov_28.567970	Coordinate:152	Reads:1	Hits:1	Allocated_reads:1	Strand:-
CCAATTCACACTGCCTGGCCTACCTTTT
>Location:NODE_273527_length_1611_cov_28.567970	Coordinate:153	Reads:1	Hits:1	Allocated_reads:1	Strand:-
CAATTCACACTGCCTGGCCTACCTTT
>Location:NODE_273527_length_1611_cov_28.567970	Coordinate:154	Reads:1	Hits:1	Allocated_reads:1	Strand:+
AAGGTAGGCCAGGCAGTGTGAATTGT
>Location:NODE_273527_length_1611_cov_28.567970	Coordinate:154	Reads:1	Hits:1	Allocated_reads:1	Strand:+
AAGGTAGGCCAGGCAGTGTGAATTGGAGT
>Location:NODE_273527_length_1611_cov_28.567970	Coordinate:154	Reads:1	Hits:1	Allocated_reads:1	Strand:-
CCAATTCACACTGCCTGGCCTACCTT
>Location:NODE_273527_length_1611_cov_28.567970	Coordinate:155	Reads:1	Hits:1	Allocated_reads:1	Strand:-
TCCAATTCACACTGCCTGGCCTACCT
>Location:NODE_273527_length_1611_cov_28.567970	Coordinate:155	Reads:1	Hits:1	Allocated_reads:1	Strand:-
TCCAATTCACACTGCCTGGCCTGCCT
>Location:NODE_273527_length_1611_cov_28.567970	Coordinate:156	Reads:2	Hits:1	Allocated_reads:2	Strand:-
CCAATTCACACTGCCTGGCCTACC
>Location:NODE_273527_length_1611_cov_28.567970	Coordinate:156	Reads:1	Hits:1	Allocated_reads:1	Strand:-
CCTCCAATTCACACTGCCTGGCCTACC
>Location:NODE_273527_length_1611_cov_28.567970	Coordinate:156	Reads:2	Hits:1	Allocated_reads:2	Strand:-
TCCAATTCACACTGCCTGGCCTACC
>Location:NODE_273527_length_1611_cov_28.567970	Coordinate:158	Reads:1	Hits:1	Allocated_reads:1	Strand:+
TAGGCCAGGCAGTGTGAATTGGACG
>Location:NODE_273527_length_1611_cov_28.567970	Coordinate:158	Reads:1	Hits:1	Allocated_reads:1	Strand:+
TAGGCCAGGCAGTGTGAATTGGAGG
>Location:NODE_273527_length_1611_cov_28.567970	Coordinate:161	Reads:1	Hits:1	Allocated_reads:1	Strand:-
TTTTGGCCTCCAATTCACACTGCCTGGC
>Location:NODE_273527_length_1611_cov_28.567970	Coordinate:162	Reads:2	Hits:1	Allocated_reads:2	Strand:-
TTTTGGCCTCCAATTCACACTGCCTGG
>Location:NODE_273527_length_1611_cov_28.567970	Coordinate:163	Reads:1	Hits:1	Allocated_reads:1	Strand:+
CAGGCAGTGTGAATTGGAGGCCAAAATAAGGC
>Location:NODE_273527_length_1611_cov_28.567970	Coordinate:164	Reads:1	Hits:1	Allocated_reads:1	Strand:+
AGGCAGTGTGAATTGGAGGCCAAAATAAGGCAC
>Location:NODE_273527_length_1611_cov_28.567970	Coordinate:164	Reads:1	Hits:1	Allocated_reads:1	Strand:-
TATTTTGGCCTCCAATTCACACTGCCT
>Location:NODE_273527_length_1611_cov_28.567970	Coordinate:165	Reads:1	Hits:1	Allocated_reads:1	Strand:-
TATTTTGGCCTCCAATTCACACTGCC
>Location:NODE_273527_length_1611_cov_28.567970	Coordinate:166	Reads:1	Hits:1	Allocated_reads:1	Strand:+
GCAGTGTGAATTGGAGGCCAAAATAAGGCACC
>Location:NODE_273527_length_1611_cov_28.567970	Coordinate:166	Reads:1	Hits:1	Allocated_reads:1	Strand:+
GCAGTGTGAATTGGAGGCCAAAATAAGGCACCTA
>Location:NODE_273527_length_1611_cov_28.567970	Coordinate:167	Reads:1	Hits:1	Allocated_reads:1	Strand:+
CAGTGTGAATTGGAGGCCAAAATAAGGCACC
>Location:NODE_273527_length_1611_cov_28.567970	Coordinate:168	Reads:1	Hits:1	Allocated_reads:1	Strand:+
AGTGTGAATTGGAGGCCAAAATAAGG
>Location:NODE_273527_length_1611_cov_28.567970	Coordinate:168	Reads:1	Hits:1	Allocated_reads:1	Strand:+
AGTGTGAATTGGAGGCCAAAATAAGGCA
>Location:NODE_273527_length_1611_cov_28.567970	Coordinate:169	Reads:1	Hits:5	Allocated_reads:0.2	Strand:+
GTGTGAATTGGAGGCCAAAATAAGG
>Location:NODE_273527_length_1611_cov_28.567970	Coordinate:169	Reads:2	Hits:5	Allocated_reads:0.4	Strand:+
GTGTGAATTGGAGGCCAAAATAAGGC
>Location:NODE_273527_length_1611_cov_28.567970	Coordinate:169	Reads:1	Hits:5	Allocated_reads:0.2	Strand:+
GTGTGAATTGGAGGCCAAAATAAGGCA
>Location:NODE_273527_length_1611_cov_28.567970	Coordinate:169	Reads:3	Hits:5	Allocated_reads:0.6	Strand:+
GTGTGAATTGGAGGCCAAAATAAGGCACC
>Location:NODE_273527_length_1611_cov_28.567970	Coordinate:169	Reads:1	Hits:5	Allocated_reads:0.2	Strand:-
TGCCTTATTTTGGCCTCCAATTCACAC
>Location:NODE_273527_length_1611_cov_28.567970	Coordinate:170	Reads:1	Hits:5	Allocated_reads:0.2	Strand:+
TGTGAATTGGAGGCCAAAATAAGG
>Location:NODE_273527_length_1611_cov_28.567970	Coordinate:170	Reads:5	Hits:5	Allocated_reads:1	Strand:+
TGTGAATTGGAGGCCAAAATAAGGC
>Location:NODE_273527_length_1611_cov_28.567970	Coordinate:170	Reads:2	Hits:5	Allocated_reads:0.4	Strand:+
TGTGAATTGGAGGCCAAAATAAGGCA
>Location:NODE_273527_length_1611_cov_28.567970	Coordinate:170	Reads:2	Hits:5	Allocated_reads:0.4	Strand:+
TGTGAATTGGAGGCCAAAATAAGGCACC
>Location:NODE_273527_length_1611_cov_28.567970	Coordinate:171	Reads:9	Hits:5	Allocated_reads:1.8	Strand:+
GTGAATTGGAGGCCAAAATAAGGC
>Location:NODE_273527_length_1611_cov_28.567970	Coordinate:171	Reads:1	Hits:5	Allocated_reads:0.2	Strand:+
GTGAATTGGAGGCCAAAATAAGGCA
>Location:NODE_273527_length_1611_cov_28.567970	Coordinate:171	Reads:6	Hits:5	Allocated_reads:1.2	Strand:+
GTGAATTGGAGGCCAAAATAAGGCACC
>Location:NODE_273527_length_1611_cov_28.567970	Coordinate:172	Reads:2	Hits:5	Allocated_reads:0.4	Strand:+
TGAATTGGAGGCCAAAATAAGGCACC
>Location:NODE_273527_length_1611_cov_28.567970	Coordinate:172	Reads:1	Hits:4	Allocated_reads:0.25	Strand:+
TGAATTGGAGGCCAAAATAAGGCACCTAGAGC
>Location:NODE_273527_length_1611_cov_28.567970	Coordinate:176	Reads:2	Hits:4	Allocated_reads:0.5	Strand:-
GTTGCTCTAGGTGCCTTATTTTGGCCTCCAA
>Location:NODE_273527_length_1611_cov_28.567970	Coordinate:176	Reads:1	Hits:4	Allocated_reads:0.25	Strand:-
TGTTGCTCTAGGTGCCTTATTTTGGCCTCCAA
>Location:NODE_273527_length_1611_cov_28.567970	Coordinate:178	Reads:1	Hits:4	Allocated_reads:0.25	Strand:-
GTTGCTCTAGGTGCCTTATTTTGGCCTCC
>Location:NODE_273527_length_1611_cov_28.567970	Coordinate:178	Reads:1	Hits:4	Allocated_reads:0.25	Strand:-
TGCTCTAGGTGCCTTATTTTGGCCTCC
>Location:NODE_273527_length_1611_cov_28.567970	Coordinate:178	Reads:3	Hits:4	Allocated_reads:0.75	Strand:-
TGTGTTGTTGCTCTAGGTGCCTTATTTTGGCCTCC
>Location:NODE_273527_length_1611_cov_28.567970	Coordinate:178	Reads:12	Hits:4	Allocated_reads:3	Strand:-
TGTTGCTCTAGGTGCCTTATTTTGGCCTCC
>Location:NODE_273527_length_1611_cov_28.567970	Coordinate:178	Reads:1	Hits:4	Allocated_reads:0.25	Strand:-
TGTTGTTGCTCTAGGTGCCTTATTTTGGCCTCC
>Location:NODE_273527_length_1611_cov_28.567970	Coordinate:178	Reads:1	Hits:4	Allocated_reads:0.25	Strand:-
TTGCTCTAGGTGCCTTATTTTGGCCTCC
>Location:NODE_273527_length_1611_cov_28.567970	Coordinate:178	Reads:1	Hits:4	Allocated_reads:0.25	Strand:-
TTGTTGCTCTAGGTGCCTTATTTTGGCCTCC
>Location:NODE_273527_length_1611_cov_28.567970	Coordinate:179	Reads:1	Hits:4	Allocated_reads:0.25	Strand:+
GAGGCCAAAATAAGGCACCTAGAGAA
>Location:NODE_273527_length_1611_cov_28.567970	Coordinate:179	Reads:1	Hits:4	Allocated_reads:0.25	Strand:+
GAGGCCAAAATAAGGCACCTAGAGCAAC
>Location:NODE_273527_length_1611_cov_28.567970	Coordinate:179	Reads:6	Hits:4	Allocated_reads:1.5	Strand:-
GTTGCTCTAGGTGCCTTATTTTGGCCTC
>Location:NODE_273527_length_1611_cov_28.567970	Coordinate:179	Reads:47	Hits:4	Allocated_reads:11.75	Strand:-
TGTGTTGTTGCTCTAGGTGCCTTATTTTGGCCTC
>Location:NODE_273527_length_1611_cov_28.567970	Coordinate:179	Reads:1	Hits:4	Allocated_reads:0.25	Strand:-
TGTTGCTCTAGGTGCCTTATTTTGGCCTT
>Location:NODE_273527_length_1611_cov_28.567970	Coordinate:179	Reads:87	Hits:4	Allocated_reads:21.75	Strand:-
TGTTGCTCTAGGTGCCTTATTTTGGCCTC
>Location:NODE_273527_length_1611_cov_28.567970	Coordinate:179	Reads:18	Hits:4	Allocated_reads:4.5	Strand:-
TGTTGTTGCTCTAGGTGCCTTATTTTGGCCTC
>Location:NODE_273527_length_1611_cov_28.567970	Coordinate:179	Reads:1	Hits:4	Allocated_reads:0.25	Strand:-
TTGCTCTAGGTGCCTTATTTTGGCCTC
>Location:NODE_273527_length_1611_cov_28.567970	Coordinate:179	Reads:1	Hits:4	Allocated_reads:0.25	Strand:-
TTGTTGCTCTAGGTGCCTTATGTTGGCCTC
>Location:NODE_273527_length_1611_cov_28.567970	Coordinate:179	Reads:1	Hits:4	Allocated_reads:0.25	Strand:-
TTGTTGCTCTAGGTGCCTTATTTTGGCCTA
>Location:NODE_273527_length_1611_cov_28.567970	Coordinate:179	Reads:1	Hits:4	Allocated_reads:0.25	Strand:-
TTGTTGCTCTAGGTGCCTTATTTTGGCCTT
>Location:NODE_273527_length_1611_cov_28.567970	Coordinate:179	Reads:78	Hits:4	Allocated_reads:19.5	Strand:-
TTGTTGCTCTAGGTGCCTTATTTTGGCCTC
>Location:NODE_273527_length_1611_cov_28.567970	Coordinate:180	Reads:1	Hits:4	Allocated_reads:0.25	Strand:-
GTTGCTCTAGGTGCCTTATTTTGGCCT
>Location:NODE_273527_length_1611_cov_28.567970	Coordinate:180	Reads:1	Hits:4	Allocated_reads:0.25	Strand:-
GTTGTTGCTCTAGGTGCCTTATTTTGGCCT
>Location:NODE_273527_length_1611_cov_28.567970	Coordinate:180	Reads:1	Hits:4	Allocated_reads:0.25	Strand:-
TGCTCTAGGTGCCTTATTTTGGCCT
>Location:NODE_273527_length_1611_cov_28.567970	Coordinate:180	Reads:1	Hits:4	Allocated_reads:0.25	Strand:-
TGTGTTGTTGCTCTAGGTGCCTTATTTTGGCCA
>Location:NODE_273527_length_1611_cov_28.567970	Coordinate:180	Reads:1	Hits:4	Allocated_reads:0.25	Strand:-
TGTGTTGTTGCTCTAGGTGCCTTATTTTGGCCC
>Location:NODE_273527_length_1611_cov_28.567970	Coordinate:180	Reads:15	Hits:4	Allocated_reads:3.75	Strand:-
TGTGTTGTTGCTCTAGGTGCCTTATTTTGGCCT
>Location:NODE_273527_length_1611_cov_28.567970	Coordinate:180	Reads:1	Hits:4	Allocated_reads:0.25	Strand:-
TGTTGCTCTAGGTGCCTTGTTTTGGCCT
>Location:NODE_273527_length_1611_cov_28.567970	Coordinate:180	Reads:22	Hits:4	Allocated_reads:5.5	Strand:-
TGTTGCTCTAGGTGCCTTATTTTGGCCT
>Location:NODE_273527_length_1611_cov_28.567970	Coordinate:180	Reads:1	Hits:4	Allocated_reads:0.25	Strand:-
TGTTGTTGCTCTAGGTGCCTTATTTTGGCCG
>Location:NODE_273527_length_1611_cov_28.567970	Coordinate:180	Reads:3	Hits:4	Allocated_reads:0.75	Strand:-
TGTTGTTGCTCTAGGTGCCTTATTTTGGCCT
>Location:NODE_273527_length_1611_cov_28.567970	Coordinate:180	Reads:1	Hits:4	Allocated_reads:0.25	Strand:-
TTGTGTTGTTGCTCTAGGTGCCTTATTTTGGCCT
>Location:NODE_273527_length_1611_cov_28.567970	Coordinate:180	Reads:1	Hits:4	Allocated_reads:0.25	Strand:-
TTGTTGCTCTAGGTGCCTTATTTTGGCCC
>Location:NODE_273527_length_1611_cov_28.567970	Coordinate:180	Reads:2	Hits:4	Allocated_reads:0.5	Strand:-
TTGTTGCTCTAGGTGCCTTATTTTGGCCG
>Location:NODE_273527_length_1611_cov_28.567970	Coordinate:180	Reads:25	Hits:4	Allocated_reads:6.25	Strand:-
TTGTTGCTCTAGGTGCCTTATTTTGGCCT
>Location:NODE_273527_length_1611_cov_28.567970	Coordinate:180	Reads:1	Hits:4	Allocated_reads:0.25	Strand:-
TTTGTGTTGTTGCTCTAGGTGCCTTATTTTGGCCT
>Location:NODE_273527_length_1611_cov_28.567970	Coordinate:181	Reads:2	Hits:4	Allocated_reads:0.5	Strand:-
GTTGCTCTAGGTGCCTTATTTTGGCC
>Location:NODE_273527_length_1611_cov_28.567970	Coordinate:181	Reads:3	Hits:4	Allocated_reads:0.75	Strand:-
GTTGTTGCTCTAGGTGCCTTATTTTGGCC
>Location:NODE_273527_length_1611_cov_28.567970	Coordinate:181	Reads:3	Hits:4	Allocated_reads:0.75	Strand:-
TGCTCTAGGTGCCTTATTTTGGCC
>Location:NODE_273527_length_1611_cov_28.567970	Coordinate:181	Reads:32	Hits:4	Allocated_reads:8	Strand:-
TGTGTTGTTGCTCTAGGTGCCTTATTTTGGCC
>Location:NODE_273527_length_1611_cov_28.567970	Coordinate:181	Reads:1	Hits:4	Allocated_reads:0.25	Strand:-
TGTTGCTCTAGGTGCCTTATTTTGGCA
>Location:NODE_273527_length_1611_cov_28.567970	Coordinate:181	Reads:149	Hits:4	Allocated_reads:37.25	Strand:-
TGTTGCTCTAGGTGCCTTATTTTGGCC
>Location:NODE_273527_length_1611_cov_28.567970	Coordinate:181	Reads:1	Hits:4	Allocated_reads:0.25	Strand:-
TGTTGTTGCTCTAGGTGCCTTATTTTGGCT
>Location:NODE_273527_length_1611_cov_28.567970	Coordinate:181	Reads:17	Hits:4	Allocated_reads:4.25	Strand:-
TGTTGTTGCTCTAGGTGCCTTATTTTGGCC
>Location:NODE_273527_length_1611_cov_28.567970	Coordinate:181	Reads:2	Hits:4	Allocated_reads:0.5	Strand:-
TTGCTCTAGGTGCCTTATTTTGGCC
>Location:NODE_273527_length_1611_cov_28.567970	Coordinate:181	Reads:1	Hits:4	Allocated_reads:0.25	Strand:-
TTGTTGCTCTAGGTGCCTTATTTTGGCA
>Location:NODE_273527_length_1611_cov_28.567970	Coordinate:181	Reads:1	Hits:4	Allocated_reads:0.25	Strand:-
TTGTTGCTCTAGGTGCCTTATTTTGGCT
>Location:NODE_273527_length_1611_cov_28.567970	Coordinate:181	Reads:1	Hits:4	Allocated_reads:0.25	Strand:-
TTGTTGCTCTAGGTGCCTTGTTTTGGCC
>Location:NODE_273527_length_1611_cov_28.567970	Coordinate:181	Reads:142	Hits:4	Allocated_reads:35.5	Strand:-
TTGTTGCTCTAGGTGCCTTATTTTGGCC
>Location:NODE_273527_length_1611_cov_28.567970	Coordinate:182	Reads:1	Hits:4	Allocated_reads:0.25	Strand:+
GCCAAAATAAGGCACCTAGAGCAAC
>Location:NODE_273527_length_1611_cov_28.567970	Coordinate:182	Reads:5	Hits:4	Allocated_reads:1.25	Strand:-
TGTGTTGTTGCTCTAGGTGCCTTATTTTGGC
>Location:NODE_273527_length_1611_cov_28.567970	Coordinate:182	Reads:1	Hits:4	Allocated_reads:0.25	Strand:-
TGTTGCTCTAGGTGCCTTATTTTGGC
>Location:NODE_273527_length_1611_cov_28.567970	Coordinate:182	Reads:2	Hits:4	Allocated_reads:0.5	Strand:-
TGTTGTTGCTCTAGGTGCCTTATTTTGGC
>Location:NODE_273527_length_1611_cov_28.567970	Coordinate:182	Reads:1	Hits:4	Allocated_reads:0.25	Strand:-
TTGTTGCTCTAGGTGCCTTATTTTGGC
>Location:NODE_273527_length_1611_cov_28.567970	Coordinate:183	Reads:1	Hits:4	Allocated_reads:0.25	Strand:-
TGTGTTGTTGCTCTAGGTGCCTTATTTTGT
>Location:NODE_273527_length_1611_cov_28.567970	Coordinate:183	Reads:1	Hits:4	Allocated_reads:0.25	Strand:-
TTGTTGCTCTAGGTGCCTTATTTTGG
>Location:NODE_273527_length_1611_cov_28.567970	Coordinate:185	Reads:1	Hits:4	Allocated_reads:0.25	Strand:-
GTGTTGTTGCTCTAGGTGCCTTATTTT
>Location:NODE_273527_length_1611_cov_28.567970	Coordinate:185	Reads:1	Hits:4	Allocated_reads:0.25	Strand:-
TGTGTTGTTGCTCTAGGTGCCTTATTTA
>Location:NODE_273527_length_1611_cov_28.567970	Coordinate:185	Reads:35	Hits:4	Allocated_reads:8.75	Strand:-
TGTGTTGTTGCTCTAGGTGCCTTATTTT
>Location:NODE_273527_length_1611_cov_28.567970	Coordinate:185	Reads:1	Hits:4	Allocated_reads:0.25	Strand:-
TTGTGTTGTTGCTCTAGGTGCCTTATTTT
>Location:NODE_273527_length_1611_cov_28.567970	Coordinate:185	Reads:1	Hits:4	Allocated_reads:0.25	Strand:-
TTGTTGCTCTAGGTGCCTTATTTT
>Location:NODE_273527_length_1611_cov_28.567970	Coordinate:185	Reads:3	Hits:4	Allocated_reads:0.75	Strand:-
TTTGTGTTGTTGCTCTAGGTGCCTTATTTT
>Location:NODE_273527_length_1611_cov_28.567970	Coordinate:186	Reads:1	Hits:4	Allocated_reads:0.25	Strand:+
AAATAAGGCACCTAGAGCAACAAC
>Location:NODE_273527_length_1611_cov_28.567970	Coordinate:186	Reads:1	Hits:4	Allocated_reads:0.25	Strand:+
AAATAAGGCACCTAGAGCAACAACACA
>Location:NODE_273527_length_1611_cov_28.567970	Coordinate:186	Reads:12	Hits:4	Allocated_reads:3	Strand:-
TGTGTTGTTGCTCTAGGTGCCTTATTT
>Location:NODE_273527_length_1611_cov_28.567970	Coordinate:186	Reads:1	Hits:4	Allocated_reads:0.25	Strand:-
TTGTGTTGTTGCTCTAGGTGCCTTATTT
>Location:NODE_273527_length_1611_cov_28.567970	Coordinate:186	Reads:5	Hits:4	Allocated_reads:1.25	Strand:-
TTTGTGTTGTTGCTCTAGGTGCCTTATTT
>Location:NODE_273527_length_1611_cov_28.567970	Coordinate:186	Reads:1	Hits:4	Allocated_reads:0.25	Strand:-
TTTTGTGTTGTTGCTCTAGGTGCCTTATTT
>Location:NODE_273527_length_1611_cov_28.567970	Coordinate:187	Reads:1	Hits:4	Allocated_reads:0.25	Strand:-
GTGTTGTTGCTCTAGGTGCCTTATT
>Location:NODE_273527_length_1611_cov_28.567970	Coordinate:187	Reads:35	Hits:4	Allocated_reads:8.75	Strand:-
TGTGTTGTTGCTCTAGGTGCCTTATT
>Location:NODE_273527_length_1611_cov_28.567970	Coordinate:187	Reads:1	Hits:4	Allocated_reads:0.25	Strand:-
TGTTGTTGCTCTAGGTGCCTTATT
>Location:NODE_273527_length_1611_cov_28.567970	Coordinate:187	Reads:9	Hits:4	Allocated_reads:2.25	Strand:-
TTTGTGTTGTTGCTCTAGGTGCCTTATT
>Location:NODE_273527_length_1611_cov_28.567970	Coordinate:187	Reads:2	Hits:4	Allocated_reads:0.5	Strand:-
TTTTGTGTTGTTGCTCTAGGTGCCTTATT
>Location:NODE_273527_length_1611_cov_28.567970	Coordinate:187	Reads:1	Hits:4	Allocated_reads:0.25	Strand:-
TTTTTTGTGTTGTTGCTCTAGGTGCCTTATT
>Location:NODE_273527_length_1611_cov_28.567970	Coordinate:188	Reads:2	Hits:4	Allocated_reads:0.5	Strand:+
ATAAGGCACCTAGAGCAACAACAC
>Location:NODE_273527_length_1611_cov_28.567970	Coordinate:188	Reads:1	Hits:4	Allocated_reads:0.25	Strand:+
ATAAGGCACCTAGAGCAACAACACA
>Location:NODE_273527_length_1611_cov_28.567970	Coordinate:188	Reads:1	Hits:4	Allocated_reads:0.25	Strand:+
ATAAGGCACCTAGAGCAACAACACAAAA
>Location:NODE_273527_length_1611_cov_28.567970	Coordinate:188	Reads:2	Hits:4	Allocated_reads:0.5	Strand:+
ATAAGGCACCTAGAGCAACAACACAAAAA
>Location:NODE_273527_length_1611_cov_28.567970	Coordinate:188	Reads:1	Hits:4	Allocated_reads:0.25	Strand:+
ATAAGGCACCTAGAGCAACAACACAAAAAA
>Location:NODE_273527_length_1611_cov_28.567970	Coordinate:188	Reads:2	Hits:4	Allocated_reads:0.5	Strand:-
TGTGTTGTTGCTCTAGGTGCCTTAT
>Location:NODE_273527_length_1611_cov_28.567970	Coordinate:188	Reads:2	Hits:4	Allocated_reads:0.5	Strand:-
TTTGTGTTGTTGCTCTAGGTGCCTTAT
>Location:NODE_273527_length_1611_cov_28.567970	Coordinate:188	Reads:1	Hits:4	Allocated_reads:0.25	Strand:-
TTTTGTGTTGTTGCTCTAGGTGCCTTAT
>Location:NODE_273527_length_1611_cov_28.567970	Coordinate:188	Reads:1	Hits:4	Allocated_reads:0.25	Strand:-
TTTTTTGTGTTGTTGCTCTGGGTGCCTTGT
>Location:NODE_273527_length_1611_cov_28.567970	Coordinate:189	Reads:1	Hits:4	Allocated_reads:0.25	Strand:+
TAAGGCACCTAGAGCAACAACACAA
>Location:NODE_273527_length_1611_cov_28.567970	Coordinate:189	Reads:1	Hits:4	Allocated_reads:0.25	Strand:+
TAAGGCACCTAGAGCAACAACACAAA
>Location:NODE_273527_length_1611_cov_28.567970	Coordinate:189	Reads:1	Hits:4	Allocated_reads:0.25	Strand:+
TAAGGCACCTAGAGCAACAACACAAAAA
>Location:NODE_273527_length_1611_cov_28.567970	Coordinate:189	Reads:1	Hits:4	Allocated_reads:0.25	Strand:+
TAAGGCACCTAGAGCAACAACACAAAAAA
>Location:NODE_273527_length_1611_cov_28.567970	Coordinate:189	Reads:3	Hits:4	Allocated_reads:0.75	Strand:+
TAAGGCACCTAGAGCAACAACACAAAAAAG
>Location:NODE_273527_length_1611_cov_28.567970	Coordinate:189	Reads:1	Hits:4	Allocated_reads:0.25	Strand:-
TTTGTGTTGTTGCTCTAGGTGCCTTA
>Location:NODE_273527_length_1611_cov_28.567970	Coordinate:190	Reads:1	Hits:4	Allocated_reads:0.25	Strand:+
AAGGCACCTAGAGCAACAACACAAA
>Location:NODE_273527_length_1611_cov_28.567970	Coordinate:190	Reads:2	Hits:4	Allocated_reads:0.5	Strand:+
AAGGCACCTAGAGCAACAACACAAAAA
>Location:NODE_273527_length_1611_cov_28.567970	Coordinate:190	Reads:3	Hits:4	Allocated_reads:0.75	Strand:+
AAGGCACCTAGAGCAACAACACAAAAAA
>Location:NODE_273527_length_1611_cov_28.567970	Coordinate:190	Reads:3	Hits:4	Allocated_reads:0.75	Strand:+
AAGGCACCTAGAGCAACAACACAAAAAAG
>Location:NODE_273527_length_1611_cov_28.567970	Coordinate:190	Reads:2	Hits:4	Allocated_reads:0.5	Strand:-
TTTGTGTTGTTGCTCTAGGTGCCTT
>Location:NODE_273527_length_1611_cov_28.567970	Coordinate:190	Reads:3	Hits:4	Allocated_reads:0.75	Strand:-
TTTTTTGTGTTGTTGCTCTAGGTGCCTT
>Location:NODE_273527_length_1611_cov_28.567970	Coordinate:191	Reads:1	Hits:4	Allocated_reads:0.25	Strand:+
AGGCACCTAGAGCAACAACACAAAAAA
>Location:NODE_273527_length_1611_cov_28.567970	Coordinate:191	Reads:1	Hits:4	Allocated_reads:0.25	Strand:+
AGGCACCTAGAGCAACAACACAAAAAAGC
>Location:NODE_273527_length_1611_cov_28.567970	Coordinate:191	Reads:1	Hits:4	Allocated_reads:0.25	Strand:-
CTTTTTTGTGTTGTTGCTCTAGGTGCCT
>Location:NODE_273527_length_1611_cov_28.567970	Coordinate:191	Reads:1	Hits:4	Allocated_reads:0.25	Strand:-
GCTTTTTTGTGTTGTTGCTATAGGTGCCT
>Location:NODE_273527_length_1611_cov_28.567970	Coordinate:191	Reads:1	Hits:4	Allocated_reads:0.25	Strand:-
GCTTTTTTGTGTTGTTGCTCTAGGTGCCA
>Location:NODE_273527_length_1611_cov_28.567970	Coordinate:191	Reads:4	Hits:4	Allocated_reads:1	Strand:-
GCTTTTTTGTGTTGTTGCTCTAGGTGCCT
>Location:NODE_273527_length_1611_cov_28.567970	Coordinate:191	Reads:1	Hits:4	Allocated_reads:0.25	Strand:-
TGCTTTTTTGTGTTGTTGCTATAGGTGCCT
>Location:NODE_273527_length_1611_cov_28.567970	Coordinate:191	Reads:3	Hits:4	Allocated_reads:0.75	Strand:-
TGCTTTTTTGTGTTGTTGCTCTAGGTGCCA
>Location:NODE_273527_length_1611_cov_28.567970	Coordinate:191	Reads:3	Hits:4	Allocated_reads:0.75	Strand:-
TGCTTTTTTGTGTTGTTGCTCTAGGTGCCG
>Location:NODE_273527_length_1611_cov_28.567970	Coordinate:191	Reads:81	Hits:4	Allocated_reads:20.25	Strand:-
TGCTTTTTTGTGTTGTTGCTCTAGGTGCCT
>Location:NODE_273527_length_1611_cov_28.567970	Coordinate:191	Reads:12	Hits:4	Allocated_reads:3	Strand:-
TGTGCTTTTTTGTGTTGTTGCTCTAGGTGCCT
>Location:NODE_273527_length_1611_cov_28.567970	Coordinate:191	Reads:2	Hits:4	Allocated_reads:0.5	Strand:-
TGTGCTTTTTTGTGTTGTTGCTCTAGGTGCCG
>Location:NODE_273527_length_1611_cov_28.567970	Coordinate:191	Reads:1	Hits:4	Allocated_reads:0.25	Strand:-
TTTGTGTTGTTGCTCTAGGTGCCC
>Location:NODE_273527_length_1611_cov_28.567970	Coordinate:191	Reads:36	Hits:4	Allocated_reads:9	Strand:-
TTTGTGTTGTTGCTCTAGGTGCCT
>Location:NODE_273527_length_1611_cov_28.567970	Coordinate:191	Reads:5	Hits:4	Allocated_reads:1.25	Strand:-
TTTGTGTTGTTGCTCTAGGTGCCG
>Location:NODE_273527_length_1611_cov_28.567970	Coordinate:191	Reads:8	Hits:4	Allocated_reads:2	Strand:-
TTTTGTGTTGTTGCTCTAGGTGCCT
>Location:NODE_273527_length_1611_cov_28.567970	Coordinate:191	Reads:1	Hits:4	Allocated_reads:0.25	Strand:-
TTTTTGTGTTGTTGCTCTAGGTGCCA
>Location:NODE_273527_length_1611_cov_28.567970	Coordinate:191	Reads:10	Hits:4	Allocated_reads:2.5	Strand:-
TTTTTGTGTTGTTGCTCTAGGTGCCT
>Location:NODE_273527_length_1611_cov_28.567970	Coordinate:191	Reads:2	Hits:4	Allocated_reads:0.5	Strand:-
TTTTTGTGTTGTTGCTCTAGGTGCCG
>Location:NODE_273527_length_1611_cov_28.567970	Coordinate:191	Reads:1	Hits:4	Allocated_reads:0.25	Strand:-
TTTTTTGTGTTGTTGCTCTAGGTGCCC
>Location:NODE_273527_length_1611_cov_28.567970	Coordinate:191	Reads:1	Hits:9	Allocated_reads:0.111111111111111	Strand:-
TTTTTTGTGTTGTTGCTCTAGGTGCTT
>Location:NODE_273527_length_1611_cov_28.567970	Coordinate:191	Reads:1	Hits:4	Allocated_reads:0.25	Strand:-
TTTTTTGTGTTGTTGCTCTGGGTGCCT
>Location:NODE_273527_length_1611_cov_28.567970	Coordinate:191	Reads:3	Hits:4	Allocated_reads:0.75	Strand:-
TTTTTTGTGTTGTTGCTCTAGGTGCCG
>Location:NODE_273527_length_1611_cov_28.567970	Coordinate:191	Reads:40	Hits:4	Allocated_reads:10	Strand:-
TTTTTTGTGTTGTTGCTCTAGGTGCCT
>Location:NODE_273527_length_1611_cov_28.567970	Coordinate:192	Reads:1	Hits:4	Allocated_reads:0.25	Strand:-
CTTTTTTGTGTTGTTGCTCTAGGTGCC
>Location:NODE_273527_length_1611_cov_28.567970	Coordinate:192	Reads:2	Hits:4	Allocated_reads:0.5	Strand:-
GCTTTTTTGTGTTGTTGCTCTAGGTGCC
>Location:NODE_273527_length_1611_cov_28.567970	Coordinate:192	Reads:3	Hits:4	Allocated_reads:0.75	Strand:+
GGCACCTAGAGCAACAACACAAAAA
>Location:NODE_273527_length_1611_cov_28.567970	Coordinate:192	Reads:1	Hits:4	Allocated_reads:0.25	Strand:+
GGCACCTAGAGCAACAACACAAAAAA
>Location:NODE_273527_length_1611_cov_28.567970	Coordinate:192	Reads:3	Hits:4	Allocated_reads:0.75	Strand:+
GGCACCTAGAGCAACAACACAAAAAAG
>Location:NODE_273527_length_1611_cov_28.567970	Coordinate:192	Reads:2	Hits:4	Allocated_reads:0.5	Strand:+
GGCACCTAGAGCAACAACACAAAAAAGC
>Location:NODE_273527_length_1611_cov_28.567970	Coordinate:192	Reads:1	Hits:4	Allocated_reads:0.25	Strand:+
GGCACCTAGAGCAACAACACAAAAAAGCA
>Location:NODE_273527_length_1611_cov_28.567970	Coordinate:192	Reads:1	Hits:4	Allocated_reads:0.25	Strand:+
GGCACCTAGAGCAACAACACAAAAAAGCAC
>Location:NODE_273527_length_1611_cov_28.567970	Coordinate:192	Reads:12	Hits:4	Allocated_reads:3	Strand:-
TGCTTTTTTGTGTTGTTGCTCTAGGTGCC
>Location:NODE_273527_length_1611_cov_28.567970	Coordinate:192	Reads:3	Hits:4	Allocated_reads:0.75	Strand:-
TTTTGTGTTGTTGCTCTAGGTGCC
>Location:NODE_273527_length_1611_cov_28.567970	Coordinate:192	Reads:5	Hits:4	Allocated_reads:1.25	Strand:-
TTTTTGTGTTGTTGCTCTAGGTGCC
>Location:NODE_273527_length_1611_cov_28.567970	Coordinate:192	Reads:13	Hits:4	Allocated_reads:3.25	Strand:-
TTTTTTGTGTTGTTGCTCTAGGTGCC
>Location:NODE_273527_length_1611_cov_28.567970	Coordinate:193	Reads:4	Hits:4	Allocated_reads:1	Strand:-
TTTTTTGTGTTGTTGCTCTAGGTGC
>Location:NODE_273527_length_1611_cov_28.567970	Coordinate:194	Reads:1	Hits:9	Allocated_reads:0.111111111111111	Strand:+
CACCTAGAGCAACAACACAAAAAA
>Location:NODE_273527_length_1611_cov_28.567970	Coordinate:194	Reads:1	Hits:9	Allocated_reads:0.111111111111111	Strand:+
CACCTAGAGCAACAACACAAAAAAGC
>Location:NODE_273527_length_1611_cov_28.567970	Coordinate:194	Reads:1	Hits:9	Allocated_reads:0.111111111111111	Strand:-
TGCTTTTTTGTGTTGTTGCTCTAGGTG
>Location:NODE_273527_length_1611_cov_28.567970	Coordinate:194	Reads:1	Hits:11	Allocated_reads:0.0909090909090909	Strand:-
TTTTTTGTGTTGTTGCTCTAGTTT
>Location:NODE_273527_length_1611_cov_28.567970	Coordinate:194	Reads:4	Hits:9	Allocated_reads:0.444444444444444	Strand:-
TTTTTTGTGTTGTTGCTCTAGGTG
>Location:NODE_273527_length_1611_cov_28.567970	Coordinate:195	Reads:4	Hits:11	Allocated_reads:0.363636363636364	Strand:+
ACCTAGAGCAACAACACAAAAAAGC
>Location:NODE_273527_length_1611_cov_28.567970	Coordinate:195	Reads:2	Hits:11	Allocated_reads:0.181818181818182	Strand:-
TGCTTTTTTGTGTTGTTGCTCTAGGT
>Location:NODE_273527_length_1611_cov_28.567970	Coordinate:195	Reads:5	Hits:11	Allocated_reads:0.454545454545455	Strand:-
TGTGCTTTTTTGTGTTGTTGCTCTAGGT
>Location:NODE_273527_length_1611_cov_28.567970	Coordinate:195	Reads:5	Hits:4	Allocated_reads:1.25	Strand:-
TTGTGCTTTTTTGTGTTGTTGCTCTAGGT
>Location:NODE_273527_length_1611_cov_28.567970	Coordinate:195	Reads:2	Hits:4	Allocated_reads:0.5	Strand:-
TTTGTGCTTTTTTGTGTTGTTGCTCTAGGT
>Location:NODE_273527_length_1611_cov_28.567970	Coordinate:196	Reads:1	Hits:11	Allocated_reads:0.0909090909090909	Strand:-
TGCTTTTTTGTGTTGTTGCTCTAGG
>Location:NODE_273527_length_1611_cov_28.567970	Coordinate:196	Reads:2	Hits:11	Allocated_reads:0.181818181818182	Strand:-
TGTGCTTTTTTGTGTTGTTGCTCTAGG
>Location:NODE_273527_length_1611_cov_28.567970	Coordinate:196	Reads:1	Hits:4	Allocated_reads:0.25	Strand:-
TGTTTGTGCTTTTTTGTGTTGTTGCTCTAGG
>Location:NODE_273527_length_1611_cov_28.567970	Coordinate:196	Reads:2	Hits:4	Allocated_reads:0.5	Strand:-
TTGTGCTTTTTTGTGTTGTTGCTCTAGG
>Location:NODE_273527_length_1611_cov_28.567970	Coordinate:196	Reads:4	Hits:4	Allocated_reads:1	Strand:-
TTTGTGCTTTTTTGTGTTGTTGCTCTAGG
>Location:NODE_273527_length_1611_cov_28.567970	Coordinate:198	Reads:3	Hits:4	Allocated_reads:0.75	Strand:+
TAGAGCAACAACACAAAAAAGCACAAACA
>Location:NODE_273527_length_1611_cov_28.567970	Coordinate:198	Reads:1	Hits:4	Allocated_reads:0.25	Strand:-
TGTTTGTGCTTTTTTGTGTTGTTGCTCTA
>Location:NODE_273527_length_1611_cov_28.567970	Coordinate:199	Reads:4	Hits:4	Allocated_reads:1	Strand:-
TGTTTGTGCTTTTTTGTGTTGTTGCTCT
>Location:NODE_273527_length_1611_cov_28.567970	Coordinate:199	Reads:4	Hits:4	Allocated_reads:1	Strand:-
TTGTGCTTTTTTGTGTTGTTGCTCT
>Location:NODE_273527_length_1611_cov_28.567970	Coordinate:199	Reads:1	Hits:4	Allocated_reads:0.25	Strand:-
TTTGTGCTTTTTTGTGTTGTTGCTCT
>Location:NODE_273527_length_1611_cov_28.567970	Coordinate:200	Reads:1	Hits:4	Allocated_reads:0.25	Strand:-
CTGTTTGTGCTTTTTTGTGTTGTTGCTC
>Location:NODE_273527_length_1611_cov_28.567970	Coordinate:200	Reads:2	Hits:4	Allocated_reads:0.5	Strand:-
TGTTTGTGCTTTTTTGTGTTGTTGCTC
>Location:NODE_273527_length_1611_cov_28.567970	Coordinate:201	Reads:1	Hits:4	Allocated_reads:0.25	Strand:-
TGTTTGTGCTTTTTTGTGTTGTTGCT
>Location:NODE_273527_length_1611_cov_28.567970	Coordinate:202	Reads:3	Hits:4	Allocated_reads:0.75	Strand:-
TGGCTGTTTGTGCTTTTTTGTGTTGTTGC
>Location:NODE_273527_length_1611_cov_28.567970	Coordinate:202	Reads:2	Hits:4	Allocated_reads:0.5	Strand:-
TTGGCTGTTTGTGCTTTTTTGTGTTGTTGC
>Location:NODE_273527_length_1611_cov_28.567970	Coordinate:203	Reads:1	Hits:4	Allocated_reads:0.25	Strand:+
CAACAACACAAAAAAGCACAAACAGCC
>Location:NODE_273527_length_1611_cov_28.567970	Coordinate:203	Reads:2	Hits:4	Allocated_reads:0.5	Strand:+
CAACAACACAAAAAAGCACAAACAGCCAATT
>Location:NODE_273527_length_1611_cov_28.567970	Coordinate:204	Reads:1	Hits:4	Allocated_reads:0.25	Strand:-
TGGCTGTTTGTGCTTTTTTGTGTTGTT
>Location:NODE_273527_length_1611_cov_28.567970	Coordinate:205	Reads:1	Hits:3	Allocated_reads:0.333333333333333	Strand:-
AAATTGGCTGTTTGTGCTTTTTTGTGTTGT
>Location:NODE_273527_length_1611_cov_28.567970	Coordinate:205	Reads:2	Hits:4	Allocated_reads:0.5	Strand:+
ACAACACAAAAAAGCACAAACAGCCAATT
>Location:NODE_273527_length_1611_cov_28.567970	Coordinate:205	Reads:1	Hits:4	Allocated_reads:0.25	Strand:-
TGGCTGTTTGTGCTTTTTTGTGTTGT
>Location:NODE_273527_length_1611_cov_28.567970	Coordinate:206	Reads:1	Hits:4	Allocated_reads:0.25	Strand:-
TGGCTGTTTGTGCTTTTTTGTGTTG
>Location:NODE_273527_length_1611_cov_28.567970	Coordinate:206	Reads:1	Hits:4	Allocated_reads:0.25	Strand:-
TTGGCTGTTTGTGCTTTTTTGTGTTG
>Location:NODE_273527_length_1611_cov_28.567970	Coordinate:207	Reads:1	Hits:4	Allocated_reads:0.25	Strand:+
AACACAAAAAAGCACAAACAGCCAA
>Location:NODE_273527_length_1611_cov_28.567970	Coordinate:207	Reads:2	Hits:4	Allocated_reads:0.5	Strand:-
TTGGCTGTTTGTGCTTTTTTGTGTT
>Location:NODE_273527_length_1611_cov_28.567970	Coordinate:208	Reads:1	Hits:4	Allocated_reads:0.25	Strand:-
AATTGGCTGTTTGTGCTTTTTTGTGT
>Location:NODE_273527_length_1611_cov_28.567970	Coordinate:213	Reads:2	Hits:3	Allocated_reads:0.666666666666667	Strand:-
AGCAAATTGGCTGTTTGTGCTTTTT
>Location:NODE_273527_length_1611_cov_28.567970	Coordinate:213	Reads:2	Hits:3	Allocated_reads:0.666666666666667	Strand:-
ATGATCGGAAAGCAAATTGGCTGTTTGTGCTTTTT
>Location:NODE_273527_length_1611_cov_28.567970	Coordinate:213	Reads:1	Hits:3	Allocated_reads:0.333333333333333	Strand:-
GCAAATTGGCTGTTTGTGCTTTTT
>Location:NODE_273527_length_1611_cov_28.567970	Coordinate:213	Reads:2	Hits:3	Allocated_reads:0.666666666666667	Strand:-
TCGGAAAGCAAATTGGCTGTTTGTGCTTTTT
>Location:NODE_273527_length_1611_cov_28.567970	Coordinate:213	Reads:1	Hits:3	Allocated_reads:0.333333333333333	Strand:-
TGATCGGAAAGCAAATTGGCTGTTTGTGCTTTTT
>Location:NODE_273527_length_1611_cov_28.567970	Coordinate:214	Reads:4	Hits:3	Allocated_reads:1.33333333333333	Strand:-
TCGGAAAGCAAATTGGCTGTTTGTGCTTTT
>Location:NODE_273527_length_1611_cov_28.567970	Coordinate:215	Reads:1	Hits:3	Allocated_reads:0.333333333333333	Strand:-
ATCGGAAAGCAAATTGGCTGTTTGTGCTTT
>Location:NODE_273527_length_1611_cov_28.567970	Coordinate:215	Reads:1	Hits:3	Allocated_reads:0.333333333333333	Strand:-
ATGATCGGAAAGCAAATTGGCTGTTTGTGCTTT
>Location:NODE_273527_length_1611_cov_28.567970	Coordinate:215	Reads:1	Hits:3	Allocated_reads:0.333333333333333	Strand:-
CGGAAAGCAAATTGGCTGTTTGTGCTTT
>Location:NODE_273527_length_1611_cov_28.567970	Coordinate:215	Reads:1	Hits:3	Allocated_reads:0.333333333333333	Strand:-
TATGATCGGAAAGCAAATTGGCTATTTGTGCTTT
>Location:NODE_273527_length_1611_cov_28.567970	Coordinate:215	Reads:1	Hits:3	Allocated_reads:0.333333333333333	Strand:-
TATGATCGGAAAGCAAATTGGCTGTTTGTGCTTT
>Location:NODE_273527_length_1611_cov_28.567970	Coordinate:215	Reads:1	Hits:3	Allocated_reads:0.333333333333333	Strand:-
TCGGAAAGCAAATTGGCTGTTTGAGCTTT
>Location:NODE_273527_length_1611_cov_28.567970	Coordinate:215	Reads:3	Hits:3	Allocated_reads:1	Strand:-
TCGGAAAGCAAATTGGCTGTTTGTGCTTT
>Location:NODE_273527_length_1611_cov_28.567970	Coordinate:215	Reads:1	Hits:3	Allocated_reads:0.333333333333333	Strand:-
TGATCGGAAAGCAAATTGGCTGTTTGTGCTTT
>Location:NODE_273527_length_1611_cov_28.567970	Coordinate:216	Reads:1	Hits:3	Allocated_reads:0.333333333333333	Strand:+
AAGCACAAACAGCCAATTTGCTTTCCGAT
>Location:NODE_273527_length_1611_cov_28.567970	Coordinate:216	Reads:2	Hits:3	Allocated_reads:0.666666666666667	Strand:-
ATCGGAAAGCAAATTGGCTGTTTGTGCTT
>Location:NODE_273527_length_1611_cov_28.567970	Coordinate:216	Reads:30	Hits:3	Allocated_reads:10	Strand:-
TCGGAAAGCAAATTGGCTGTTTGTGCTT
>Location:NODE_273527_length_1611_cov_28.567970	Coordinate:216	Reads:2	Hits:3	Allocated_reads:0.666666666666667	Strand:-
TGATCGGAAAGCAAATTGGCTGTTTGTGCTT
>Location:NODE_273527_length_1611_cov_28.567970	Coordinate:217	Reads:1	Hits:3	Allocated_reads:0.333333333333333	Strand:-
GATCGGAAAGCAAATTGGCTGTTTGTGCT
>Location:NODE_273527_length_1611_cov_28.567970	Coordinate:217	Reads:2	Hits:3	Allocated_reads:0.666666666666667	Strand:-
TATGATCGGAAAGCAAATTGGCTGTTTGTGCT
>Location:NODE_273527_length_1611_cov_28.567970	Coordinate:217	Reads:15	Hits:3	Allocated_reads:5	Strand:-
TCGGAAAGCAAATTGGCTGTTTGTGCT
>Location:NODE_273527_length_1611_cov_28.567970	Coordinate:217	Reads:4	Hits:3	Allocated_reads:1.33333333333333	Strand:-
TGATCGGAAAGCAAATTGGCTGTTTGTGCT
>Location:NODE_273527_length_1611_cov_28.567970	Coordinate:218	Reads:1	Hits:3	Allocated_reads:0.333333333333333	Strand:-
ATGATCGGAAAGCAAATTGGCTGTTTGTGC
>Location:NODE_273527_length_1611_cov_28.567970	Coordinate:218	Reads:5	Hits:3	Allocated_reads:1.66666666666667	Strand:-
TATGATCGGAAAGCAAATTGGCTGTTTGTGC
>Location:NODE_273527_length_1611_cov_28.567970	Coordinate:218	Reads:1	Hits:3	Allocated_reads:0.333333333333333	Strand:-
TCGGAAAGCAAATTGGCTGTTTGTGC
>Location:NODE_273527_length_1611_cov_28.567970	Coordinate:218	Reads:1	Hits:3	Allocated_reads:0.333333333333333	Strand:-
TGATCGGAAAGCAAATTGGCTGTTTGTGC
>Location:NODE_273527_length_1611_cov_28.567970	Coordinate:219	Reads:1	Hits:3	Allocated_reads:0.333333333333333	Strand:-
TATGATCGGAAAGCAAATTGGCTGTTTGTA
>Location:NODE_273527_length_1611_cov_28.567970	Coordinate:219	Reads:1	Hits:3	Allocated_reads:0.333333333333333	Strand:-
TATGATCGGAAAGCAAATTGGCTGTTTGTT
>Location:NODE_273527_length_1611_cov_28.567970	Coordinate:219	Reads:2	Hits:3	Allocated_reads:0.666666666666667	Strand:-
TATGATCGGAAAGCAAATTGGCTGTTTGTG
>Location:NODE_273527_length_1611_cov_28.567970	Coordinate:219	Reads:7	Hits:3	Allocated_reads:2.33333333333333	Strand:-
TCGGAAAGCAAATTGGCTGTTTGTG
>Location:NODE_273527_length_1611_cov_28.567970	Coordinate:220	Reads:1	Hits:3	Allocated_reads:0.333333333333333	Strand:-
ATGATCGGAAAGCAAATTGGCTGTTTGT
>Location:NODE_273527_length_1611_cov_28.567970	Coordinate:220	Reads:7	Hits:3	Allocated_reads:2.33333333333333	Strand:-
TATGATCGGAAAGCAAATTGGCTGTTTGT
>Location:NODE_273527_length_1611_cov_28.567970	Coordinate:220	Reads:1	Hits:3	Allocated_reads:0.333333333333333	Strand:-
TCGGAAAGCAAATTGGCTGTTTGT
>Location:NODE_273527_length_1611_cov_28.567970	Coordinate:220	Reads:1	Hits:3	Allocated_reads:0.333333333333333	Strand:-
TCTCACTATGATCGGAAAGCAAATTGGCTGTTTGT
>Location:NODE_273527_length_1611_cov_28.567970	Coordinate:221	Reads:1	Hits:3	Allocated_reads:0.333333333333333	Strand:-
ATCGGAAAGCAAATTGGCTGTTTG
>Location:NODE_273527_length_1611_cov_28.567970	Coordinate:221	Reads:2	Hits:3	Allocated_reads:0.666666666666667	Strand:+
CAAACAGCCAATTTGCTTTCCGATCATAGT
>Location:NODE_273527_length_1611_cov_28.567970	Coordinate:221	Reads:6	Hits:3	Allocated_reads:2	Strand:-
TATGATCGGAAAGCAAATTGGCTGTTTG
>Location:NODE_273527_length_1611_cov_28.567970	Coordinate:221	Reads:1	Hits:3	Allocated_reads:0.333333333333333	Strand:-
TGATCGGAAAGCAAATTGGCTGTTTG
>Location:NODE_273527_length_1611_cov_28.567970	Coordinate:222	Reads:1	Hits:3	Allocated_reads:0.333333333333333	Strand:-
ATGATCGGAAAGCAAATTGGCTGTTT
>Location:NODE_273527_length_1611_cov_28.567970	Coordinate:222	Reads:7	Hits:3	Allocated_reads:2.33333333333333	Strand:-
TATGATCGGAAAGCAAATTGGCTGTTT
>Location:NODE_273527_length_1611_cov_28.567970	Coordinate:223	Reads:1	Hits:3	Allocated_reads:0.333333333333333	Strand:-
AATCTCACTATGATCGGAAAGCAAATTGGCTGTT
>Location:NODE_273527_length_1611_cov_28.567970	Coordinate:223	Reads:1	Hits:3	Allocated_reads:0.333333333333333	Strand:-
ACTATGATCGGAAAGCAAATTGGCTGTT
>Location:NODE_273527_length_1611_cov_28.567970	Coordinate:223	Reads:1	Hits:3	Allocated_reads:0.333333333333333	Strand:-
ATCTCACTATGATCGGAAAGCAAATTGGCTGTT
>Location:NODE_273527_length_1611_cov_28.567970	Coordinate:223	Reads:3	Hits:3	Allocated_reads:1	Strand:-
ATGATCGGAAAGCAAATTGGCTGTT
>Location:NODE_273527_length_1611_cov_28.567970	Coordinate:223	Reads:4	Hits:3	Allocated_reads:1.33333333333333	Strand:-
CACTATGATCGGAAAGCAAATTGGCTGTT
>Location:NODE_273527_length_1611_cov_28.567970	Coordinate:223	Reads:2	Hits:3	Allocated_reads:0.666666666666667	Strand:-
CTCACTATGATCGGAAAGCAAATTGGCTGTT
>Location:NODE_273527_length_1611_cov_28.567970	Coordinate:223	Reads:41	Hits:3	Allocated_reads:13.6666666666667	Strand:-
TATGATCGGAAAGCAAATTGGCTGTT
>Location:NODE_273527_length_1611_cov_28.567970	Coordinate:223	Reads:1	Hits:3	Allocated_reads:0.333333333333333	Strand:-
TCACTATGATCGGAAAGCAAATTCGCTGTT
>Location:NODE_273527_length_1611_cov_28.567970	Coordinate:223	Reads:6	Hits:3	Allocated_reads:2	Strand:-
TCACTATGATCGGAAAGCAAATTGGCTGTT
>Location:NODE_273527_length_1611_cov_28.567970	Coordinate:223	Reads:12	Hits:3	Allocated_reads:4	Strand:-
TCTCACTATGATCGGAAAGCAAATTGGCTGTT
>Location:NODE_273527_length_1611_cov_28.567970	Coordinate:223	Reads:6	Hits:3	Allocated_reads:2	Strand:-
TGATCGGAAAGCAAATTGGCTGTT
>Location:NODE_273527_length_1611_cov_28.567970	Coordinate:224	Reads:1	Hits:3	Allocated_reads:0.333333333333333	Strand:-
ATGATCGGAAAGCAAATTGGCTGT
>Location:NODE_273527_length_1611_cov_28.567970	Coordinate:224	Reads:1	Hits:3	Allocated_reads:0.333333333333333	Strand:-
CTCACTATGATCGGAAAGCAAATTGGCTGT
>Location:NODE_273527_length_1611_cov_28.567970	Coordinate:224	Reads:2	Hits:3	Allocated_reads:0.666666666666667	Strand:-
TATGATCGGAAAGCAAATTGGCTGT
>Location:NODE_273527_length_1611_cov_28.567970	Coordinate:224	Reads:9	Hits:3	Allocated_reads:3	Strand:-
TCTCACTATGATCGGAAAGCAAATTGGCTGT
>Location:NODE_273527_length_1611_cov_28.567970	Coordinate:225	Reads:7	Hits:3	Allocated_reads:2.33333333333333	Strand:-
TATGATCGGAAAGCAAATTGGCTG
>Location:NODE_273527_length_1611_cov_28.567970	Coordinate:226	Reads:1	Hits:3	Allocated_reads:0.333333333333333	Strand:+
AGCCAATTTGCTTTCCGATCATAGT
>Location:NODE_273527_length_1611_cov_28.567970	Coordinate:226	Reads:1	Hits:3	Allocated_reads:0.333333333333333	Strand:-
ATCTCACTATGATCGGAAAGCAAATTGGCT
>Location:NODE_273527_length_1611_cov_28.567970	Coordinate:226	Reads:1	Hits:3	Allocated_reads:0.333333333333333	Strand:-
CTCACTATGATCGGAAAGCAAATTGGCT
>Location:NODE_273527_length_1611_cov_28.567970	Coordinate:226	Reads:1	Hits:3	Allocated_reads:0.333333333333333	Strand:-
TAATCTCACTATGATCGGAAAGCAAATTGGCT
>Location:NODE_273527_length_1611_cov_28.567970	Coordinate:226	Reads:1	Hits:3	Allocated_reads:0.333333333333333	Strand:-
TCACTATGATCGGAAAGCAAATTGGCT
>Location:NODE_273527_length_1611_cov_28.567970	Coordinate:226	Reads:1	Hits:3	Allocated_reads:0.333333333333333	Strand:-
TCTCACTATGATCGGAAAGCAAATTGGAA
>Location:NODE_273527_length_1611_cov_28.567970	Coordinate:226	Reads:1	Hits:3	Allocated_reads:0.333333333333333	Strand:-
TCTCACTATGATCGGAAAGCAAATTGGCC
>Location:NODE_273527_length_1611_cov_28.567970	Coordinate:226	Reads:13	Hits:3	Allocated_reads:4.33333333333333	Strand:-
TCTCACTATGATCGGAAAGCAAATTGGCT
>Location:NODE_273527_length_1611_cov_28.567970	Coordinate:227	Reads:5	Hits:3	Allocated_reads:1.66666666666667	Strand:-
AATCTCACTATGATCGGAAAGCAAATTGGC
>Location:NODE_273527_length_1611_cov_28.567970	Coordinate:227	Reads:1	Hits:3	Allocated_reads:0.333333333333333	Strand:-
ATCTCACTATGATCGGAAAGCAAATTGGC
>Location:NODE_273527_length_1611_cov_28.567970	Coordinate:227	Reads:1	Hits:3	Allocated_reads:0.333333333333333	Strand:-
ATTAATCTCACTATGATCGGAAAGCAAATTGGC
>Location:NODE_273527_length_1611_cov_28.567970	Coordinate:227	Reads:1	Hits:3	Allocated_reads:0.333333333333333	Strand:+
GCCAATTTGCTTTCCGATCATAGTGAGAT
>Location:NODE_273527_length_1611_cov_28.567970	Coordinate:227	Reads:2	Hits:3	Allocated_reads:0.666666666666667	Strand:-
TAATCTCACTATGATCGGAAAGCAAATTGGC
>Location:NODE_273527_length_1611_cov_28.567970	Coordinate:227	Reads:1	Hits:3	Allocated_reads:0.333333333333333	Strand:-
TCACTATGATCGGAAAGCAAATTGGC
>Location:NODE_273527_length_1611_cov_28.567970	Coordinate:227	Reads:1	Hits:3	Allocated_reads:0.333333333333333	Strand:-
TCTCACTATGATCGGAAAGCAAATTTTT
>Location:NODE_273527_length_1611_cov_28.567970	Coordinate:227	Reads:67	Hits:3	Allocated_reads:22.3333333333333	Strand:-
TCTCACTATGATCGGAAAGCAAATTGGC
>Location:NODE_273527_length_1611_cov_28.567970	Coordinate:228	Reads:1	Hits:3	Allocated_reads:0.333333333333333	Strand:-
AATCTCACTATGATCGGAAAGCAAATTGT
>Location:NODE_273527_length_1611_cov_28.567970	Coordinate:228	Reads:1	Hits:3	Allocated_reads:0.333333333333333	Strand:-
TCTCACTATGATCGGAAAGCAAATTGT
>Location:NODE_273527_length_1611_cov_28.567970	Coordinate:228	Reads:7	Hits:3	Allocated_reads:2.33333333333333	Strand:-
TCTCACTATGATCGGAAAGCAAATTGG
>Location:NODE_273527_length_1611_cov_28.567970	Coordinate:229	Reads:1	Hits:3	Allocated_reads:0.333333333333333	Strand:-
TAATCTCACTATGATCGGAAAGCAAATTG
>Location:NODE_273527_length_1611_cov_28.567970	Coordinate:229	Reads:3	Hits:3	Allocated_reads:1	Strand:-
TCTCACTATGATCGGAAAGCAAATTG
>Location:NODE_273527_length_1611_cov_28.567970	Coordinate:230	Reads:4	Hits:3	Allocated_reads:1.33333333333333	Strand:-
AATCTCACTATGATCGGAAAGCAAATT
>Location:NODE_273527_length_1611_cov_28.567970	Coordinate:230	Reads:7	Hits:3	Allocated_reads:2.33333333333333	Strand:-
ATTAATCTCACTATGATCGGAAAGCAAATT
>Location:NODE_273527_length_1611_cov_28.567970	Coordinate:230	Reads:7	Hits:3	Allocated_reads:2.33333333333333	Strand:-
TAATCTCACTATGATCGGAAAGCAAATT
>Location:NODE_273527_length_1611_cov_28.567970	Coordinate:230	Reads:3	Hits:3	Allocated_reads:1	Strand:-
TCTCACTATGATCGGAAAGCAAATT
>Location:NODE_273527_length_1611_cov_28.567970	Coordinate:230	Reads:1	Hits:3	Allocated_reads:0.333333333333333	Strand:-
TTAATCTCACTATGATCGGAAAGCAAATT
>Location:NODE_273527_length_1611_cov_28.567970	Coordinate:231	Reads:1	Hits:3	Allocated_reads:0.333333333333333	Strand:-
AATCTCACTATGATCGGAAAGCAAAT
>Location:NODE_273527_length_1611_cov_28.567970	Coordinate:231	Reads:1	Hits:3	Allocated_reads:0.333333333333333	Strand:-
ATCTCACTATGATCGGAAAGCAAAT
>Location:NODE_273527_length_1611_cov_28.567970	Coordinate:231	Reads:4	Hits:3	Allocated_reads:1.33333333333333	Strand:-
ATTAATCTCACTATGATCGGAAAGCAAAT
>Location:NODE_273527_length_1611_cov_28.567970	Coordinate:231	Reads:1	Hits:3	Allocated_reads:0.333333333333333	Strand:-
TATTAATCTCACTATGATCGGAAAGCAAAT
>Location:NODE_273527_length_1611_cov_28.567970	Coordinate:231	Reads:2	Hits:3	Allocated_reads:0.666666666666667	Strand:-
TCTCACTATGATCGGAAAGCAAAT
>Location:NODE_273527_length_1611_cov_28.567970	Coordinate:231	Reads:1	Hits:3	Allocated_reads:0.333333333333333	Strand:-
TTAATCTCACTATGATCGGAAAGCAAAT
>Location:NODE_273527_length_1611_cov_28.567970	Coordinate:232	Reads:3	Hits:3	Allocated_reads:1	Strand:-
ATTAATCTCACTATGATCGGAAAGCAAA
>Location:NODE_273527_length_1611_cov_28.567970	Coordinate:234	Reads:2	Hits:4	Allocated_reads:0.5	Strand:-
TATTAATCTCACTATGATCGGAAAGCA
>Location:NODE_273527_length_1611_cov_28.567970	Coordinate:235	Reads:1	Hits:3	Allocated_reads:0.333333333333333	Strand:-
ACTATTAATCTCACTATGATCGGAAAGC
>Location:NODE_273527_length_1611_cov_28.567970	Coordinate:235	Reads:1	Hits:4	Allocated_reads:0.25	Strand:-
ATTAATCTCACTATGATCGGAAAGT
>Location:NODE_273527_length_1611_cov_28.567970	Coordinate:235	Reads:4	Hits:4	Allocated_reads:1	Strand:-
ATTAATCTCACTATGATCGGAAAGC
>Location:NODE_273527_length_1611_cov_28.567970	Coordinate:235	Reads:1	Hits:3	Allocated_reads:0.333333333333333	Strand:-
TAAACTATTAATCTCACTATGATCGGAAAGC
>Location:NODE_273527_length_1611_cov_28.567970	Coordinate:235	Reads:2	Hits:4	Allocated_reads:0.5	Strand:-
TATTAATCTCACTATGATCGGAAAGC
>Location:NODE_273527_length_1611_cov_28.567970	Coordinate:236	Reads:1	Hits:3	Allocated_reads:0.333333333333333	Strand:-
TAAACTATTAATCTCACTATGATCGGAAAG
>Location:NODE_273527_length_1611_cov_28.567970	Coordinate:237	Reads:1	Hits:4	Allocated_reads:0.25	Strand:-
TATTAATCTCACTATGATCGGAAA
>Location:NODE_273527_length_1611_cov_28.567970	Coordinate:237	Reads:1	Hits:3	Allocated_reads:0.333333333333333	Strand:+
TTTCCGATCATAGTGAGATTAATAGTT
>Location:NODE_273527_length_1611_cov_28.567970	Coordinate:237	Reads:2	Hits:3	Allocated_reads:0.666666666666667	Strand:+
TTTCCGATCATAGTGAGATTAATAGTTTAAT
>Location:NODE_273527_length_1611_cov_28.567970	Coordinate:239	Reads:1	Hits:4	Allocated_reads:0.25	Strand:-
AACTATTAATCTCACTATGATCGGA
>Location:NODE_273527_length_1611_cov_28.567970	Coordinate:239	Reads:1	Hits:4	Allocated_reads:0.25	Strand:+
TCCGATCATAGTGAGATTAATAGT
>Location:NODE_273527_length_1611_cov_28.567970	Coordinate:239	Reads:1	Hits:4	Allocated_reads:0.25	Strand:+
TCCGATCATAGTGAGATTAATAGTT
>Location:NODE_273527_length_1611_cov_28.567970	Coordinate:239	Reads:1	Hits:4	Allocated_reads:0.25	Strand:+
TCCGATCATAGTGAGATTAATAGTTTAT
>Location:NODE_273527_length_1611_cov_28.567970	Coordinate:239	Reads:2	Hits:4	Allocated_reads:0.5	Strand:+
TCCGATCATAGTGAGATTAATAGTTTAAT
>Location:NODE_273527_length_1611_cov_28.567970	Coordinate:239	Reads:7	Hits:4	Allocated_reads:1.75	Strand:+
TCCGATCATAGTGAGATTAATAGTTTAATT
>Location:NODE_273527_length_1611_cov_28.567970	Coordinate:241	Reads:1	Hits:4	Allocated_reads:0.25	Strand:-
TAAACTATTAATCTCACTATGATCG
>Location:NODE_273527_length_1611_cov_28.567970	Coordinate:242	Reads:2	Hits:4	Allocated_reads:0.5	Strand:-
AATTAAACTATTAATCTCACTATGATC
>Location:NODE_273527_length_1611_cov_28.567970	Coordinate:242	Reads:1	Hits:4	Allocated_reads:0.25	Strand:-
CGTTAATTAAACTATTAATCTCACTATGATC
>Location:NODE_273527_length_1611_cov_28.567970	Coordinate:242	Reads:1	Hits:4	Allocated_reads:0.25	Strand:-
TTAAACTATTAATCTCACTATGATC
>Location:NODE_273527_length_1611_cov_28.567970	Coordinate:243	Reads:3	Hits:4	Allocated_reads:0.75	Strand:+
ATCATAGTGAGATTAATAGTTTAATTAAC
>Location:NODE_273527_length_1611_cov_28.567970	Coordinate:244	Reads:2	Hits:4	Allocated_reads:0.5	Strand:+
TCATAGTGAGATTAATAGTTTAATTAAC
>Location:NODE_273527_length_1611_cov_28.567970	Coordinate:245	Reads:1	Hits:4	Allocated_reads:0.25	Strand:+
CATAGTGAGATTAATAGTTTAATT
>Location:NODE_273527_length_1611_cov_28.567970	Coordinate:245	Reads:39	Hits:4	Allocated_reads:9.75	Strand:+
CATAGTGAGATTAATAGTTTAATTAAC
>Location:NODE_273527_length_1611_cov_28.567970	Coordinate:247	Reads:3	Hits:5	Allocated_reads:0.6	Strand:+
TAGTGAGATTAATAGTTTAATTAAC
>Location:NODE_273527_length_1611_cov_28.567970	Coordinate:260	Reads:1	Hits:3	Allocated_reads:0.333333333333333	Strand:-
TTGCCCTCAATTTTTTTCGTTAATTAAACT
>Location:NODE_273527_length_1611_cov_28.567970	Coordinate:264	Reads:1	Hits:3	Allocated_reads:0.333333333333333	Strand:+
TAATTAACGAAAAAAATTGAGGGCAATT
>Location:NODE_273527_length_1611_cov_28.567970	Coordinate:264	Reads:1	Hits:3	Allocated_reads:0.333333333333333	Strand:-
TGCCCTCAATTTTTTTCGTTAATTA
>Location:NODE_273527_length_1611_cov_28.567970	Coordinate:267	Reads:1	Hits:3	Allocated_reads:0.333333333333333	Strand:-
TAAATTGCCCTCAATTTTTTTCGTTAA
>Location:NODE_273527_length_1611_cov_28.567970	Coordinate:269	Reads:1	Hits:3	Allocated_reads:0.333333333333333	Strand:-
CATCTTAAATTGCCCTCAATTTTTTTCGTT
>Location:NODE_273527_length_1611_cov_28.567970	Coordinate:276	Reads:1	Hits:3	Allocated_reads:0.333333333333333	Strand:-
TTAGTCATCTTAAATTGCCCTCAATTTT
>Location:NODE_273527_length_1611_cov_28.567970	Coordinate:277	Reads:1	Hits:4	Allocated_reads:0.25	Strand:+
AAATTGAGGGCAATTTAAGATGACT
>Location:NODE_273527_length_1611_cov_28.567970	Coordinate:277	Reads:1	Hits:3	Allocated_reads:0.333333333333333	Strand:+
AAATTGAGGGCAATTTAAGATGACTAAT
>Location:NODE_273527_length_1611_cov_28.567970	Coordinate:278	Reads:2	Hits:4	Allocated_reads:0.5	Strand:+
AATTGAGGGCAATTTAAGATGACT
>Location:NODE_273527_length_1611_cov_28.567970	Coordinate:279	Reads:1	Hits:3	Allocated_reads:0.333333333333333	Strand:+
ATTGAGGGCAATTTAAGATGACTAATT
>Location:NODE_273527_length_1611_cov_28.567970	Coordinate:279	Reads:1	Hits:1	Allocated_reads:1	Strand:+
ATTGAGGGCAATTTAAGATGACTAATTCTGGGC
>Location:NODE_273527_length_1611_cov_28.567970	Coordinate:279	Reads:1	Hits:3	Allocated_reads:0.333333333333333	Strand:-
TTAGTCATCTTAAATTGCCCTCAAT
>Location:NODE_273527_length_1611_cov_28.567970	Coordinate:280	Reads:1	Hits:3	Allocated_reads:0.333333333333333	Strand:+
TTGAGGGCAATTTAAGATGACTAAT
>Location:NODE_273527_length_1611_cov_28.567970	Coordinate:280	Reads:6	Hits:3	Allocated_reads:2	Strand:+
TTGAGGGCAATTTAAGATGACTAATT
>Location:NODE_273527_length_1611_cov_28.567970	Coordinate:280	Reads:5	Hits:3	Allocated_reads:1.66666666666667	Strand:+
TTGAGGGCAATTTAAGATGACTAATTCT
>Location:NODE_273527_length_1611_cov_28.567970	Coordinate:280	Reads:1	Hits:3	Allocated_reads:0.333333333333333	Strand:+
TTGAGGGCAATTTAAGATGACTAATTCTG
>Location:NODE_273527_length_1611_cov_28.567970	Coordinate:280	Reads:2	Hits:3	Allocated_reads:0.666666666666667	Strand:+
TTGAGGGCAATTTAAGATGACTAATTCTGT
>Location:NODE_273527_length_1611_cov_28.567970	Coordinate:280	Reads:1	Hits:2	Allocated_reads:0.5	Strand:+
TTGAGGGCAATTTAAGATGACTAATTCTGGG
>Location:NODE_273527_length_1611_cov_28.567970	Coordinate:280	Reads:2	Hits:1	Allocated_reads:2	Strand:+
TTGAGGGCAATTTAAGATGACTAATTCTGGGC
>Location:NODE_273527_length_1611_cov_28.567970	Coordinate:280	Reads:1	Hits:1	Allocated_reads:1	Strand:+
TTGAGGGCAATTTAAGATGACTAATTCTGGGCTGT
>Location:NODE_273527_length_1611_cov_28.567970	Coordinate:281	Reads:2	Hits:3	Allocated_reads:0.666666666666667	Strand:+
TGAGGGCAATTTAAGATGACTAATT
>Location:NODE_273527_length_1611_cov_28.567970	Coordinate:281	Reads:1	Hits:3	Allocated_reads:0.333333333333333	Strand:+
TGAGGGCAATTTAAGATGACTAATTC
>Location:NODE_273527_length_1611_cov_28.567970	Coordinate:281	Reads:2	Hits:3	Allocated_reads:0.666666666666667	Strand:+
TGAGGGCAATTTAAGATGACTAATTCT
>Location:NODE_273527_length_1611_cov_28.567970	Coordinate:281	Reads:2	Hits:3	Allocated_reads:0.666666666666667	Strand:+
TGAGGGCAATTTAAGATGACTAATTCTG
>Location:NODE_273527_length_1611_cov_28.567970	Coordinate:281	Reads:1	Hits:3	Allocated_reads:0.333333333333333	Strand:+
TGAGGGCAATTTAAGATGACTAATTCTGT
>Location:NODE_273527_length_1611_cov_28.567970	Coordinate:281	Reads:1	Hits:2	Allocated_reads:0.5	Strand:+
TGAGGGCAATTTAAGATGACTAATTCTGGG
>Location:NODE_273527_length_1611_cov_28.567970	Coordinate:281	Reads:14	Hits:1	Allocated_reads:14	Strand:+
TGAGGGCAATTTAAGATGACTAATTCTGGGC
>Location:NODE_273527_length_1611_cov_28.567970	Coordinate:281	Reads:2	Hits:1	Allocated_reads:2	Strand:+
TGAGGGCAATTTAAGATGACTAATTCTGGGCTGT
>Location:NODE_273527_length_1611_cov_28.567970	Coordinate:282	Reads:1	Hits:3	Allocated_reads:0.333333333333333	Strand:+
GAGGGCAATTTAAGATGACTAATTC
>Location:NODE_273527_length_1611_cov_28.567970	Coordinate:282	Reads:1	Hits:3	Allocated_reads:0.333333333333333	Strand:+
GAGGGCAATTTAAGATGACTAATTCTG
>Location:NODE_273527_length_1611_cov_28.567970	Coordinate:282	Reads:1	Hits:2	Allocated_reads:0.5	Strand:+
GAGGGCAATTTAAGATGACTAATTCTGGG
>Location:NODE_273527_length_1611_cov_28.567970	Coordinate:282	Reads:4	Hits:1	Allocated_reads:4	Strand:+
GAGGGCAATTTAAGATGACTAATTCTGGGC
>Location:NODE_273527_length_1611_cov_28.567970	Coordinate:283	Reads:1	Hits:3	Allocated_reads:0.333333333333333	Strand:+
AGGGCAATTTAAGATGACTAATTCT
>Location:NODE_273527_length_1611_cov_28.567970	Coordinate:283	Reads:3	Hits:1	Allocated_reads:3	Strand:+
AGGGCAATTTAAGATGACTAATTCTGGGC
>Location:NODE_273527_length_1611_cov_28.567970	Coordinate:284	Reads:7	Hits:1	Allocated_reads:7	Strand:+
GGGCAATTTAAGATGACTAATTCTGGGC
>Location:NODE_273527_length_1611_cov_28.567970	Coordinate:284	Reads:1	Hits:1	Allocated_reads:1	Strand:+
GGGCAATTTAAGATGACTAATTCTGGGCT
>Location:NODE_273527_length_1611_cov_28.567970	Coordinate:285	Reads:1	Hits:1	Allocated_reads:1	Strand:-
ACAGCCCAGAATTAGTCATCTTAAATTGCC
>Location:NODE_273527_length_1611_cov_28.567970	Coordinate:287	Reads:2	Hits:1	Allocated_reads:2	Strand:+
CAATTTAAGATGACTAATTCTGGGCT
>Location:NODE_273527_length_1611_cov_28.567970	Coordinate:287	Reads:1	Hits:1	Allocated_reads:1	Strand:+
CAATTTAAGATGACTAATTCTGGGCTGT
>Location:NODE_273527_length_1611_cov_28.567970	Coordinate:288	Reads:1	Hits:1	Allocated_reads:1	Strand:-
ACAGCCCAGAATTAGTCATCTTAAATT
>Location:NODE_273527_length_1611_cov_28.567970	Coordinate:289	Reads:1	Hits:1	Allocated_reads:1	Strand:+
ATTTAAGATGACTAATTCTGGGCT
>Location:NODE_273527_length_1611_cov_28.567970	Coordinate:289	Reads:1	Hits:1	Allocated_reads:1	Strand:+
ATTTAAGATGACTAATTCTGGGCTA
>Location:NODE_273527_length_1611_cov_28.567970	Coordinate:289	Reads:1	Hits:1	Allocated_reads:1	Strand:+
ATTTAAGATGACTAATTCTGGGCTGTG
>Location:NODE_273527_length_1611_cov_28.567970	Coordinate:289	Reads:1	Hits:1	Allocated_reads:1	Strand:-
CCACAGCCCAGAATTAGTCATCTTAAAT
>Location:NODE_273527_length_1611_cov_28.567970	Coordinate:290	Reads:1	Hits:1	Allocated_reads:1	Strand:+
TTTAAGATGACTAATTCTGGGCTGG
>Location:NODE_273527_length_1611_cov_28.567970	Coordinate:290	Reads:1	Hits:1	Allocated_reads:1	Strand:+
TTTAAGATGACTAATTCTGGGCTGT
>Location:NODE_273527_length_1611_cov_28.567970	Coordinate:290	Reads:1	Hits:1	Allocated_reads:1	Strand:+
TTTAAGATGACTAATTCTGGGCTGTG
>Location:NODE_273527_length_1611_cov_28.567970	Coordinate:290	Reads:1	Hits:1	Allocated_reads:1	Strand:+
TTTAAGATGACTAATTCTGGGCTGTGG
>Location:NODE_273527_length_1611_cov_28.567970	Coordinate:290	Reads:1	Hits:1	Allocated_reads:1	Strand:+
TTTAAGATGACTAATTCTGGGCTGTTT
>Location:NODE_273527_length_1611_cov_28.567970	Coordinate:290	Reads:1	Hits:1	Allocated_reads:1	Strand:+
TTTAAGATGACTAATTCTGGGCTGTGGAT
>Location:NODE_273527_length_1611_cov_28.567970	Coordinate:291	Reads:1	Hits:1	Allocated_reads:1	Strand:+
TTAAGATGACTAATTCTGGGCTGT
>Location:NODE_273527_length_1611_cov_28.567970	Coordinate:291	Reads:1	Hits:1	Allocated_reads:1	Strand:+
TTAAGATGACTAATTCTGGGCTGTG
>Location:NODE_273527_length_1611_cov_28.567970	Coordinate:291	Reads:1	Hits:1	Allocated_reads:1	Strand:+
TTAAGATGACTAATTCTGGGCTGTGG
>Location:NODE_273527_length_1611_cov_28.567970	Coordinate:292	Reads:1	Hits:1	Allocated_reads:1	Strand:+
TAAGATGACTAATTCTGGGCTGTT
>Location:NODE_273527_length_1611_cov_28.567970	Coordinate:292	Reads:9	Hits:1	Allocated_reads:9	Strand:+
TAAGATGACTAATTCTGGGCTGTG
>Location:NODE_273527_length_1611_cov_28.567970	Coordinate:292	Reads:1	Hits:1	Allocated_reads:1	Strand:+
TAAGATGACTAATTCTGGGCTGTGT
>Location:NODE_273527_length_1611_cov_28.567970	Coordinate:292	Reads:1	Hits:1	Allocated_reads:1	Strand:+
TAAGATGACTAATTCTGGGCTTTTT
>Location:NODE_273527_length_1611_cov_28.567970	Coordinate:292	Reads:3	Hits:1	Allocated_reads:3	Strand:+
TAAGATGACTAATTCTGGGCTGTGG
>Location:NODE_273527_length_1611_cov_28.567970	Coordinate:292	Reads:1	Hits:1	Allocated_reads:1	Strand:+
TAAGATGACTAATTCTGGGCTGTGGAGAGAA
>Location:NODE_273527_length_1611_cov_28.567970	Coordinate:292	Reads:6	Hits:1	Allocated_reads:6	Strand:+
TAAGATGACTAATTCTGGGCTGTGGAGAGAAT
>Location:NODE_273527_length_1611_cov_28.567970	Coordinate:292	Reads:1	Hits:1	Allocated_reads:1	Strand:+
TAAGATGACTAATTCTGGGCTGTGGAGAGAATT
>Location:NODE_273527_length_1611_cov_28.567970	Coordinate:293	Reads:1	Hits:1	Allocated_reads:1	Strand:+
AAGATGACTAATTCTGGGCTGTGG
>Location:NODE_273527_length_1611_cov_28.567970	Coordinate:293	Reads:1	Hits:1	Allocated_reads:1	Strand:+
AAGATGACTAATTCTGGGCTGTGGAG
>Location:NODE_273527_length_1611_cov_28.567970	Coordinate:293	Reads:1	Hits:1	Allocated_reads:1	Strand:+
AAGATGACTAATTCTGGGCTGTGGAGT
>Location:NODE_273527_length_1611_cov_28.567970	Coordinate:293	Reads:2	Hits:1	Allocated_reads:2	Strand:+
AAGATGACTAATTCTGGGCTGTGGAGAGAAT
>Location:NODE_273527_length_1611_cov_28.567970	Coordinate:293	Reads:1	Hits:1	Allocated_reads:1	Strand:+
AAGATGACTAATTCTGGGCTGTGGAGAGAATTT
>Location:NODE_273527_length_1611_cov_28.567970	Coordinate:294	Reads:1	Hits:1	Allocated_reads:1	Strand:+
AGATGACTAATTCTGGGCTGTGGA
>Location:NODE_273527_length_1611_cov_28.567970	Coordinate:294	Reads:2	Hits:1	Allocated_reads:2	Strand:+
AGATGACTAATTCTGGGCTGTGGAG
>Location:NODE_273527_length_1611_cov_28.567970	Coordinate:294	Reads:1	Hits:1	Allocated_reads:1	Strand:+
AGATGACTAATTCTGGGCTGTGGAGAG
>Location:NODE_273527_length_1611_cov_28.567970	Coordinate:294	Reads:1	Hits:1	Allocated_reads:1	Strand:+
AGATGACTAATTCTGGGCTGTGGAGAGAA
>Location:NODE_273527_length_1611_cov_28.567970	Coordinate:294	Reads:8	Hits:1	Allocated_reads:8	Strand:+
AGATGACTAATTCTGGGCTGTGGAGAGAAT
>Location:NODE_273527_length_1611_cov_28.567970	Coordinate:294	Reads:5	Hits:1	Allocated_reads:5	Strand:+
AGATGACTAATTCTGGGCTGTGGAGAGAATT
>Location:NODE_273527_length_1611_cov_28.567970	Coordinate:294	Reads:2	Hits:1	Allocated_reads:2	Strand:+
AGATGACTAATTCTGGGCTGTGGAGAGAATTTAAA
>Location:NODE_273527_length_1611_cov_28.567970	Coordinate:294	Reads:2	Hits:1	Allocated_reads:2	Strand:-
ATTCTCTCCACAGCCCAGAATTAGTCATCT
>Location:NODE_273527_length_1611_cov_28.567970	Coordinate:295	Reads:1	Hits:1	Allocated_reads:1	Strand:-
AATTCTCTCCACAGCCCAGAATTAGTCATC
>Location:NODE_273527_length_1611_cov_28.567970	Coordinate:295	Reads:1	Hits:1	Allocated_reads:1	Strand:-
ATTCTCTCCACAGCCCAGAATTAGTCATC
>Location:NODE_273527_length_1611_cov_28.567970	Coordinate:295	Reads:1	Hits:1	Allocated_reads:1	Strand:+
GATGACTAATTCTGGGCTGTGGAGA
>Location:NODE_273527_length_1611_cov_28.567970	Coordinate:295	Reads:1	Hits:1	Allocated_reads:1	Strand:+
GATGACTAATTCTGGGCTGTGGAGT
>Location:NODE_273527_length_1611_cov_28.567970	Coordinate:295	Reads:2	Hits:1	Allocated_reads:2	Strand:+
GATGACTAATTCTGGGCTGTGGAGAGAAT
>Location:NODE_273527_length_1611_cov_28.567970	Coordinate:295	Reads:1	Hits:1	Allocated_reads:1	Strand:-
TCTCTCCACAGCCCAGAATTAGTCATC
>Location:NODE_273527_length_1611_cov_28.567970	Coordinate:297	Reads:1	Hits:7	Allocated_reads:0.142857142857143	Strand:-
AATTCTCTCCACAGCCCAGAATTAGTCT
>Location:NODE_273527_length_1611_cov_28.567970	Coordinate:297	Reads:1	Hits:7	Allocated_reads:0.142857142857143	Strand:+
TGACTAATTCTGGGCTGTGGAGAG
>Location:NODE_273527_length_1611_cov_28.567970	Coordinate:297	Reads:1	Hits:7	Allocated_reads:0.142857142857143	Strand:+
TGACTAATTCTGGGCTGTGGAGAGAAT
>Location:NODE_273527_length_1611_cov_28.567970	Coordinate:298	Reads:1	Hits:7	Allocated_reads:0.142857142857143	Strand:-
TTCTCTCCACAGCCCAGAATTAGTC
>Location:NODE_273527_length_1611_cov_28.567970	Coordinate:304	Reads:1	Hits:10	Allocated_reads:0.1	Strand:-
TTCCATTTAAATTCTCTCCACAGCCCAGAA
>Location:NODE_273527_length_1611_cov_28.567970	Coordinate:304	Reads:3	Hits:11	Allocated_reads:0.272727272727273	Strand:+
TTCTGGGCTGTGGAGAGAATTTAAA
>Location:NODE_273527_length_1611_cov_28.567970	Coordinate:305	Reads:4	Hits:11	Allocated_reads:0.363636363636364	Strand:+
TCTGGGCTGTGGAGAGAATTTAAA
>Location:NODE_273527_length_1611_cov_28.567970	Coordinate:305	Reads:1	Hits:10	Allocated_reads:0.1	Strand:-
TTCCATTTAAATTCTCTCCACAGCCCAGA
>Location:NODE_273527_length_1611_cov_28.567970	Coordinate:307	Reads:1	Hits:11	Allocated_reads:0.0909090909090909	Strand:+
TGGGCTGTGGAGAGAATTTAAATGG
>Location:NODE_273527_length_1611_cov_28.567970	Coordinate:307	Reads:1	Hits:11	Allocated_reads:0.0909090909090909	Strand:+
TGGGCTGTGGAGAGAATTTAAATGGAAGGT
>Location:NODE_273527_length_1611_cov_28.567970	Coordinate:307	Reads:1	Hits:11	Allocated_reads:0.0909090909090909	Strand:-
TTCCATTTAAATTCTCTCCACAGCCCA
>Location:NODE_273527_length_1611_cov_28.567970	Coordinate:308	Reads:1	Hits:11	Allocated_reads:0.0909090909090909	Strand:+
GGGCTGTGGAGAGAATTTAAATGGAAGG
>Location:NODE_273527_length_1611_cov_28.567970	Coordinate:308	Reads:2	Hits:11	Allocated_reads:0.181818181818182	Strand:-
TTCCATTTAAATTCTCTCCACAGCCC
>Location:NODE_273527_length_1611_cov_28.567970	Coordinate:309	Reads:2	Hits:11	Allocated_reads:0.181818181818182	Strand:-
TTCCATTTAAATTCTCTCCACAGCC
>Location:NODE_273527_length_1611_cov_28.567970	Coordinate:310	Reads:1	Hits:11	Allocated_reads:0.0909090909090909	Strand:+
GCTGTGGAGAGAATTTAAATGGAAGG
>Location:NODE_273527_length_1611_cov_28.567970	Coordinate:310	Reads:1	Hits:11	Allocated_reads:0.0909090909090909	Strand:+
GCTGTGGAGAGAATTTAAATGGAAGT
>Location:NODE_273527_length_1611_cov_28.567970	Coordinate:310	Reads:1	Hits:11	Allocated_reads:0.0909090909090909	Strand:-
TTCCATTTAAATTCTCTCCACAGC
>Location:NODE_273527_length_1611_cov_28.567970	Coordinate:311	Reads:1	Hits:12	Allocated_reads:0.0833333333333333	Strand:-
CCACCTTCCATTTAAATTCTCTCCACAG
>Location:NODE_273527_length_1611_cov_28.567970	Coordinate:312	Reads:1	Hits:12	Allocated_reads:0.0833333333333333	Strand:+
TGTGGAGAGAATTTAAATGGAAGG
>Location:NODE_273527_length_1611_cov_28.567970	Coordinate:312	Reads:3	Hits:12	Allocated_reads:0.25	Strand:+
TGTGGAGAGAATTTAAATGGAAGGT
>Location:NODE_273527_length_1611_cov_28.567970	Coordinate:312	Reads:1	Hits:12	Allocated_reads:0.0833333333333333	Strand:+
TGTGGAGAGAATTTAAATGGAAGGTG
>Location:NODE_273527_length_1611_cov_28.567970	Coordinate:312	Reads:1	Hits:12	Allocated_reads:0.0833333333333333	Strand:+
TGTGGAGAGAATTTAAATGGAAGGTGT
>Location:NODE_273527_length_1611_cov_28.567970	Coordinate:312	Reads:3	Hits:12	Allocated_reads:0.25	Strand:+
TGTGGAGAGAATTTAAATGGAAGGTGG
>Location:NODE_273527_length_1611_cov_28.567970	Coordinate:312	Reads:1	Hits:12	Allocated_reads:0.0833333333333333	Strand:+
TGTGGAGAGAATTTAAATGGAAGGTGGTC
>Location:NODE_273527_length_1611_cov_28.567970	Coordinate:313	Reads:1	Hits:12	Allocated_reads:0.0833333333333333	Strand:-
CCACCTTCCATTTAAATTCTCTCCAC
>Location:NODE_273527_length_1611_cov_28.567970	Coordinate:313	Reads:17	Hits:12	Allocated_reads:1.41666666666667	Strand:+
GTGGAGAGAATTTAAATGGAAGGT
>Location:NODE_273527_length_1611_cov_28.567970	Coordinate:313	Reads:1	Hits:12	Allocated_reads:0.0833333333333333	Strand:+
GTGGAGAGAATTTAAATGGAAGGTG
>Location:NODE_273527_length_1611_cov_28.567970	Coordinate:313	Reads:3	Hits:12	Allocated_reads:0.25	Strand:+
GTGGAGAGAATTTAAATGGAAGGTGG
>Location:NODE_273527_length_1611_cov_28.567970	Coordinate:313	Reads:5	Hits:12	Allocated_reads:0.416666666666667	Strand:+
GTGGAGAGAATTTAAATGGAAGGTGGT
>Location:NODE_273527_length_1611_cov_28.567970	Coordinate:313	Reads:2	Hits:12	Allocated_reads:0.166666666666667	Strand:+
GTGGAGAGAATTTAAATGGAAGGTGGTC
>Location:NODE_273527_length_1611_cov_28.567970	Coordinate:313	Reads:7	Hits:12	Allocated_reads:0.583333333333333	Strand:+
GTGGAGAGAATTTAAATGGAAGGTGGTCA
>Location:NODE_273527_length_1611_cov_28.567970	Coordinate:314	Reads:1	Hits:12	Allocated_reads:0.0833333333333333	Strand:-
TGACCACCTTCCATTTAAATTCTCTCCA
>Location:NODE_273527_length_1611_cov_28.567970	Coordinate:314	Reads:2	Hits:12	Allocated_reads:0.166666666666667	Strand:+
TGGAGAGAATTTAAATGGAAGGTGGT
>Location:NODE_273527_length_1611_cov_28.567970	Coordinate:314	Reads:1	Hits:12	Allocated_reads:0.0833333333333333	Strand:+
TGGAGAGAATTTAAATGGAAGGTGGTC
>Location:NODE_273527_length_1611_cov_28.567970	Coordinate:314	Reads:4	Hits:12	Allocated_reads:0.333333333333333	Strand:+
TGGAGAGAATTTAAATGGAAGGTGGTCA
>Location:NODE_273527_length_1611_cov_28.567970	Coordinate:314	Reads:1	Hits:3	Allocated_reads:0.333333333333333	Strand:+
TGGAGAGAATTTAAATGGAAGGTGGTCATA
>Location:NODE_273527_length_1611_cov_28.567970	Coordinate:315	Reads:10	Hits:12	Allocated_reads:0.833333333333333	Strand:+
GGAGAGAATTTAAATGGAAGGTGG
>Location:NODE_273527_length_1611_cov_28.567970	Coordinate:315	Reads:5	Hits:12	Allocated_reads:0.416666666666667	Strand:+
GGAGAGAATTTAAATGGAAGGTGGT
>Location:NODE_273527_length_1611_cov_28.567970	Coordinate:315	Reads:1	Hits:12	Allocated_reads:0.0833333333333333	Strand:+
GGAGAGAATTTAAATGGAAGGTGATC
>Location:NODE_273527_length_1611_cov_28.567970	Coordinate:315	Reads:5	Hits:12	Allocated_reads:0.416666666666667	Strand:+
GGAGAGAATTTAAATGGAAGGTGGTC
>Location:NODE_273527_length_1611_cov_28.567970	Coordinate:315	Reads:1	Hits:12	Allocated_reads:0.0833333333333333	Strand:+
GGAGAGAATTTAAATGGAAGGTGGTCG
>Location:NODE_273527_length_1611_cov_28.567970	Coordinate:315	Reads:1	Hits:12	Allocated_reads:0.0833333333333333	Strand:+
GGAGAGAATTTAAATGGAAGGTGGTCT
>Location:NODE_273527_length_1611_cov_28.567970	Coordinate:315	Reads:17	Hits:12	Allocated_reads:1.41666666666667	Strand:+
GGAGAGAATTTAAATGGAAGGTGGTCA
>Location:NODE_273527_length_1611_cov_28.567970	Coordinate:315	Reads:5	Hits:11	Allocated_reads:0.454545454545455	Strand:+
GGAGAGAATTTAAATGGAAGGTGGTCAT
>Location:NODE_273527_length_1611_cov_28.567970	Coordinate:315	Reads:5	Hits:3	Allocated_reads:1.66666666666667	Strand:+
GGAGAGAATTTAAATGGAAGGTGGTCATA
>Location:NODE_273527_length_1611_cov_28.567970	Coordinate:315	Reads:1	Hits:12	Allocated_reads:0.0833333333333333	Strand:-
TGACCACCTTCCATTTAAATTCTCTCC
>Location:NODE_273527_length_1611_cov_28.567970	Coordinate:316	Reads:3	Hits:12	Allocated_reads:0.25	Strand:+
GAGAGAATTTAAATGGAAGGTGGTCA
>Location:NODE_273527_length_1611_cov_28.567970	Coordinate:316	Reads:1	Hits:11	Allocated_reads:0.0909090909090909	Strand:+
GAGAGAATTTAAATGGAAGGTGGTCAT
>Location:NODE_273527_length_1611_cov_28.567970	Coordinate:317	Reads:1	Hits:13	Allocated_reads:0.0769230769230769	Strand:+
AGAGAATTTAAATGGAAGGTGGTC
>Location:NODE_273527_length_1611_cov_28.567970	Coordinate:317	Reads:2	Hits:13	Allocated_reads:0.153846153846154	Strand:+
AGAGAATTTAAATGGAAGGTGGTCA
>Location:NODE_273527_length_1611_cov_28.567970	Coordinate:317	Reads:2	Hits:12	Allocated_reads:0.166666666666667	Strand:+
AGAGAATTTAAATGGAAGGTGGTCAT
>Location:NODE_273527_length_1611_cov_28.567970	Coordinate:317	Reads:3	Hits:3	Allocated_reads:1	Strand:+
AGAGAATTTAAATGGAAGGTGGTCATA
>Location:NODE_273527_length_1611_cov_28.567970	Coordinate:318	Reads:1	Hits:13	Allocated_reads:0.0769230769230769	Strand:+
GAGAATTTAAATGGAAGGTGGTCAT
>Location:NODE_273527_length_1611_cov_28.567970	Coordinate:318	Reads:1	Hits:3	Allocated_reads:0.333333333333333	Strand:+
GAGAATTTAAATGGAAGGTGGTCATAAGA
>Location:NODE_273527_length_1611_cov_28.567970	Coordinate:320	Reads:1	Hits:3	Allocated_reads:0.333333333333333	Strand:+
GAATTTAAATGGAAGGTGGTCATAAG
>Location:NODE_273527_length_1611_cov_28.567970	Coordinate:321	Reads:1	Hits:3	Allocated_reads:0.333333333333333	Strand:-
TATCTTATGACCACCTTCCATTTAAATT
>Location:NODE_273527_length_1611_cov_28.567970	Coordinate:322	Reads:1	Hits:2	Allocated_reads:0.5	Strand:-
AAATATCTTATGACCACCTTCCATTTAAAT
>Location:NODE_273527_length_1611_cov_28.567970	Coordinate:322	Reads:1	Hits:2	Allocated_reads:0.5	Strand:+
ATTTAAATGGAAGGTGGTCATAAGATATT
>Location:NODE_273527_length_1611_cov_28.567970	Coordinate:322	Reads:1	Hits:3	Allocated_reads:0.333333333333333	Strand:-
TATCTTATGACCACCTTCCATTTAAAT
>Location:NODE_273527_length_1611_cov_28.567970	Coordinate:324	Reads:2	Hits:3	Allocated_reads:0.666666666666667	Strand:+
TTAAATGGAAGGTGGTCATAAGATA
>Location:NODE_273527_length_1611_cov_28.567970	Coordinate:324	Reads:1	Hits:3	Allocated_reads:0.333333333333333	Strand:+
TTAAATGGAAGGTGGTCATAAGATAT
>Location:NODE_273527_length_1611_cov_28.567970	Coordinate:324	Reads:1	Hits:2	Allocated_reads:0.5	Strand:+
TTAAATGGAAGGTGGTCATATGATATT
>Location:NODE_273527_length_1611_cov_28.567970	Coordinate:324	Reads:5	Hits:2	Allocated_reads:2.5	Strand:+
TTAAATGGAAGGTGGTCATAAGATATT
>Location:NODE_273527_length_1611_cov_28.567970	Coordinate:324	Reads:5	Hits:2	Allocated_reads:2.5	Strand:+
TTAAATGGAAGGTGGTCATAAGATATTT
>Location:NODE_273527_length_1611_cov_28.567970	Coordinate:324	Reads:1	Hits:2	Allocated_reads:0.5	Strand:+
TTAAATGGAAGGTGGTCATAAGATATTTT
>Location:NODE_273527_length_1611_cov_28.567970	Coordinate:324	Reads:1	Hits:2	Allocated_reads:0.5	Strand:+
TTAAATGGAAGGTGGTCATAAGATATTTTA
>Location:NODE_273527_length_1611_cov_28.567970	Coordinate:325	Reads:2	Hits:2	Allocated_reads:1	Strand:+
TAAATGGAAGGTGGTCATAAGATATTT
>Location:NODE_273527_length_1611_cov_28.567970	Coordinate:325	Reads:1	Hits:2	Allocated_reads:0.5	Strand:+
TAAATGGAAGGTGGTCATAAGATATTTTA
>Location:NODE_273527_length_1611_cov_28.567970	Coordinate:327	Reads:1	Hits:2	Allocated_reads:0.5	Strand:+
AATGGAAGGTGGTCATAAGATATTTTAGAACC
>Location:NODE_273527_length_1611_cov_28.567970	Coordinate:328	Reads:1	Hits:2	Allocated_reads:0.5	Strand:+
ATGGAAGGTGGTCATAAGATATTTTAGAA
>Location:NODE_273527_length_1611_cov_28.567970	Coordinate:328	Reads:1	Hits:2	Allocated_reads:0.5	Strand:+
ATGGAAGGTGGTCATAAGATATTTTAGAACCC
>Location:NODE_273527_length_1611_cov_28.567970	Coordinate:329	Reads:4	Hits:2	Allocated_reads:2	Strand:+
TGGAAGGTGGTCATAAGATATTTTAGAACC
>Location:NODE_273527_length_1611_cov_28.567970	Coordinate:329	Reads:1	Hits:2	Allocated_reads:0.5	Strand:+
TGGAAGGTGGTCATAAGATATTTTAGAACCC
>Location:NODE_273527_length_1611_cov_28.567970	Coordinate:329	Reads:1	Hits:2	Allocated_reads:0.5	Strand:+
TGGAAGGTGGTCATAAGATATTTTAGAACCCC
>Location:NODE_273527_length_1611_cov_28.567970	Coordinate:329	Reads:1	Hits:2	Allocated_reads:0.5	Strand:-
TTCTAAAATATCTTATGACCACCTTCCA
>Location:NODE_273527_length_1611_cov_28.567970	Coordinate:331	Reads:1	Hits:2	Allocated_reads:0.5	Strand:+
GAAGGTGGTCATAAGATATTTTAGAACC
>Location:NODE_273527_length_1611_cov_28.567970	Coordinate:331	Reads:1	Hits:2	Allocated_reads:0.5	Strand:+
GAAGGTGGTCATAAGATATTTTAGAACCC
>Location:NODE_273527_length_1611_cov_28.567970	Coordinate:332	Reads:1	Hits:2	Allocated_reads:0.5	Strand:+
AAGGTGGTCATAAGATATTTTAGAACC
>Location:NODE_273527_length_1611_cov_28.567970	Coordinate:333	Reads:1	Hits:2	Allocated_reads:0.5	Strand:+
AGGTGGTCATAAGATATTTTAGAACC
>Location:NODE_273527_length_1611_cov_28.567970	Coordinate:334	Reads:1	Hits:2	Allocated_reads:0.5	Strand:+
GGTGGTCATAAGATATTTTAGAACT
>Location:NODE_273527_length_1611_cov_28.567970	Coordinate:335	Reads:1	Hits:2	Allocated_reads:0.5	Strand:+
GTGGTCATAAGATATTTTAGAACCCCCGAG
>Location:NODE_273527_length_1611_cov_28.567970	Coordinate:335	Reads:1	Hits:2	Allocated_reads:0.5	Strand:+
GTGGTCATAAGATATTTTAGAACCCCCGAGA
>Location:NODE_273527_length_1611_cov_28.567970	Coordinate:336	Reads:19	Hits:2	Allocated_reads:9.5	Strand:+
TGGTCATAAGATATTTTAGAACCCCCGAGA
>Location:NODE_273527_length_1611_cov_28.567970	Coordinate:337	Reads:3	Hits:2	Allocated_reads:1.5	Strand:+
GGTCATAAGATATTTTAGAACCCCCGAGA
>Location:NODE_273527_length_1611_cov_28.567970	Coordinate:337	Reads:1	Hits:2	Allocated_reads:0.5	Strand:-
TCGGGGGTTCTAAAATATCTTATGACC
>Location:NODE_273527_length_1611_cov_28.567970	Coordinate:337	Reads:1	Hits:2	Allocated_reads:0.5	Strand:-
TCTCGGGGGTTCTAAAATATCTTATGACT
>Location:NODE_273527_length_1611_cov_28.567970	Coordinate:338	Reads:1	Hits:2	Allocated_reads:0.5	Strand:-
ATTATCTCGGGGGTTCTAAAATATCTTATGAC
>Location:NODE_273527_length_1611_cov_28.567970	Coordinate:338	Reads:6	Hits:2	Allocated_reads:3	Strand:+
GTCATAAGATATTTTAGAACCCCCGAGA
>Location:NODE_273527_length_1611_cov_28.567970	Coordinate:338	Reads:1	Hits:2	Allocated_reads:0.5	Strand:-
TATCTCGGGGGTTCTAAAATATCTTATGAC
>Location:NODE_273527_length_1611_cov_28.567970	Coordinate:338	Reads:2	Hits:2	Allocated_reads:1	Strand:-
TCGGGGGTTCTAAAATATCTTATGAC
>Location:NODE_273527_length_1611_cov_28.567970	Coordinate:338	Reads:1	Hits:2	Allocated_reads:0.5	Strand:-
TCTCGGGGGTTCTAAAATATCTTATGAC
>Location:NODE_273527_length_1611_cov_28.567970	Coordinate:338	Reads:2	Hits:2	Allocated_reads:1	Strand:-
TTATCTCGGGGGTTCTAAAATATCTTATGAC
>Location:NODE_273527_length_1611_cov_28.567970	Coordinate:339	Reads:1	Hits:2	Allocated_reads:0.5	Strand:-
ATCTCGGGGGTTCTAAAATATCTTATGA
>Location:NODE_273527_length_1611_cov_28.567970	Coordinate:339	Reads:2	Hits:2	Allocated_reads:1	Strand:+
TCATAAGATATTTTAGAACCCCCGAG
>Location:NODE_273527_length_1611_cov_28.567970	Coordinate:339	Reads:1	Hits:2	Allocated_reads:0.5	Strand:+
TCATAAGATATTTTAGAACCCCCGAGG
>Location:NODE_273527_length_1611_cov_28.567970	Coordinate:339	Reads:114	Hits:2	Allocated_reads:57	Strand:+
TCATAAGATATTTTAGAACCCCCGAGA
>Location:NODE_273527_length_1611_cov_28.567970	Coordinate:339	Reads:1	Hits:2	Allocated_reads:0.5	Strand:+
TCATAAGATATTTTAGAACCCCCGAGAA
>Location:NODE_273527_length_1611_cov_28.567970	Coordinate:339	Reads:45	Hits:2	Allocated_reads:22.5	Strand:+
TCATAAGATATTTTAGAACCCCCGAGAT
>Location:NODE_273527_length_1611_cov_28.567970	Coordinate:339	Reads:3	Hits:2	Allocated_reads:1.5	Strand:+
TCATAAGATATTTTAGAACCCCCGAGATT
>Location:NODE_273527_length_1611_cov_28.567970	Coordinate:339	Reads:4	Hits:2	Allocated_reads:2	Strand:+
TCATAAGATATTTTAGAACCCCCGAGATA
>Location:NODE_273527_length_1611_cov_28.567970	Coordinate:339	Reads:3	Hits:2	Allocated_reads:1.5	Strand:+
TCATAAGATATTTTAGAACCCCCGAGATAA
>Location:NODE_273527_length_1611_cov_28.567970	Coordinate:339	Reads:7	Hits:2	Allocated_reads:3.5	Strand:+
TCATAAGATATTTTAGAACCCCCGAGATAAT
>Location:NODE_273527_length_1611_cov_28.567970	Coordinate:339	Reads:1	Hits:2	Allocated_reads:0.5	Strand:+
TCATAAGATATTTTAGAACCCCCGAGATAATT
>Location:NODE_273527_length_1611_cov_28.567970	Coordinate:339	Reads:1	Hits:2	Allocated_reads:0.5	Strand:+
TCATAAGATATTTTAGAACCCCCGAGATAATTGC
>Location:NODE_273527_length_1611_cov_28.567970	Coordinate:339	Reads:1	Hits:2	Allocated_reads:0.5	Strand:-
TTATCTCGGGGGTTCTAAAATATCTTATGA
>Location:NODE_273527_length_1611_cov_28.567970	Coordinate:340	Reads:2	Hits:2	Allocated_reads:1	Strand:+
CATAAGATATTTTAGAACCCCCGAGA
>Location:NODE_273527_length_1611_cov_28.567970	Coordinate:340	Reads:1	Hits:2	Allocated_reads:0.5	Strand:+
CATAAGATATTTTAGAACCCCCGAGAT
>Location:NODE_273527_length_1611_cov_28.567970	Coordinate:340	Reads:1	Hits:2	Allocated_reads:0.5	Strand:+
CATAAGATATTTTAGAACCCCCGAGATT
>Location:NODE_273527_length_1611_cov_28.567970	Coordinate:340	Reads:2	Hits:2	Allocated_reads:1	Strand:+
CATAAGATATTTTAGAACCCCCGAGATA
>Location:NODE_273527_length_1611_cov_28.567970	Coordinate:341	Reads:3	Hits:2	Allocated_reads:1.5	Strand:+
ATAAGATATTTTAGAACCCCCGAGAT
>Location:NODE_273527_length_1611_cov_28.567970	Coordinate:341	Reads:2	Hits:2	Allocated_reads:1	Strand:+
ATAAGATATTTTAGAACCCCCGAGATAAT
>Location:NODE_273527_length_1611_cov_28.567970	Coordinate:341	Reads:2	Hits:2	Allocated_reads:1	Strand:-
ATCTCGGGGGTTCTAAAATATCTTAT
>Location:NODE_273527_length_1611_cov_28.567970	Coordinate:341	Reads:1	Hits:2	Allocated_reads:0.5	Strand:-
TATCTCGGGGGTTCTAAAATATCTTAT
>Location:NODE_273527_length_1611_cov_28.567970	Coordinate:341	Reads:13	Hits:2	Allocated_reads:6.5	Strand:-
TTATCTCGGGGGTTCTAAAATATCTTAT
>Location:NODE_273527_length_1611_cov_28.567970	Coordinate:342	Reads:1	Hits:2	Allocated_reads:0.5	Strand:+
TAAGATATTTTAGAACCCCAGAGA
>Location:NODE_273527_length_1611_cov_28.567970	Coordinate:342	Reads:1	Hits:2	Allocated_reads:0.5	Strand:+
TAAGATATTTTAGAACCCCCGAGT
>Location:NODE_273527_length_1611_cov_28.567970	Coordinate:342	Reads:42	Hits:2	Allocated_reads:21	Strand:+
TAAGATATTTTAGAACCCCCGAGA
>Location:NODE_273527_length_1611_cov_28.567970	Coordinate:342	Reads:1	Hits:2	Allocated_reads:0.5	Strand:+
TAAGATATTTTAGAACCCCCGAGTA
>Location:NODE_273527_length_1611_cov_28.567970	Coordinate:342	Reads:12	Hits:2	Allocated_reads:6	Strand:+
TAAGATATTTTAGAACCCCCGAGAT
>Location:NODE_273527_length_1611_cov_28.567970	Coordinate:342	Reads:1	Hits:2	Allocated_reads:0.5	Strand:+
TAAGATATTTTAGAACCCCCGAGATA
>Location:NODE_273527_length_1611_cov_28.567970	Coordinate:342	Reads:2	Hits:2	Allocated_reads:1	Strand:+
TAAGATATTTTAGAACCCCCGAGATT
>Location:NODE_273527_length_1611_cov_28.567970	Coordinate:342	Reads:1	Hits:2	Allocated_reads:0.5	Strand:+
TAAGATATTTTAGAACCCCCGAGATTT
>Location:NODE_273527_length_1611_cov_28.567970	Coordinate:342	Reads:17	Hits:2	Allocated_reads:8.5	Strand:+
TAAGATATTTTAGAACCCCCGAGATAAT
>Location:NODE_273527_length_1611_cov_28.567970	Coordinate:342	Reads:2	Hits:2	Allocated_reads:1	Strand:+
TAAGATATTTTAGAACCCCCGAGATAATT
>Location:NODE_273527_length_1611_cov_28.567970	Coordinate:342	Reads:1	Hits:2	Allocated_reads:0.5	Strand:+
TAAGATATTTTAGAACCCCCGAGATAATTGC
>Location:NODE_273527_length_1611_cov_28.567970	Coordinate:342	Reads:1	Hits:2	Allocated_reads:0.5	Strand:-
TTATCTCGGGGGTTCTAAAATATCTTT
>Location:NODE_273527_length_1611_cov_28.567970	Coordinate:343	Reads:3	Hits:2	Allocated_reads:1.5	Strand:-
TATCTCGGGGGTTCTAAAATATCTT
>Location:NODE_273527_length_1611_cov_28.567970	Coordinate:343	Reads:2	Hits:2	Allocated_reads:1	Strand:-
TTATCTCGGGGGTTCTAAAATATCTT
>Location:NODE_273527_length_1611_cov_28.567970	Coordinate:344	Reads:1	Hits:2	Allocated_reads:0.5	Strand:+
AGATATTTTAGAACCCCCGAGATAAT
>Location:NODE_273527_length_1611_cov_28.567970	Coordinate:344	Reads:5	Hits:2	Allocated_reads:2.5	Strand:+
AGATATTTTAGAACCCCCGAGATAATTGC
>Location:NODE_273527_length_1611_cov_28.567970	Coordinate:344	Reads:1	Hits:2	Allocated_reads:0.5	Strand:-
AGCAATTATCTCGGGGGTTCTAAAATATCT
>Location:NODE_273527_length_1611_cov_28.567970	Coordinate:344	Reads:1	Hits:2	Allocated_reads:0.5	Strand:-
CAATTATCTCGGGGGTTCTAAAATATCT
>Location:NODE_273527_length_1611_cov_28.567970	Coordinate:344	Reads:1	Hits:2	Allocated_reads:0.5	Strand:-
TATCTCGGGGGTTCTAAAATATCT
>Location:NODE_273527_length_1611_cov_28.567970	Coordinate:344	Reads:1	Hits:2	Allocated_reads:0.5	Strand:-
TTAGCAATTATCTCGGGGGTTCTAAAATATCT
>Location:NODE_273527_length_1611_cov_28.567970	Coordinate:344	Reads:2	Hits:2	Allocated_reads:1	Strand:-
TTATCTCGGGGGTTCTAAAATATCT
>Location:NODE_273527_length_1611_cov_28.567970	Coordinate:345	Reads:2	Hits:3	Allocated_reads:0.666666666666667	Strand:-
AATTATCTCGGGGGTTCTAAAATATC
>Location:NODE_273527_length_1611_cov_28.567970	Coordinate:345	Reads:1	Hits:3	Allocated_reads:0.333333333333333	Strand:+
GATATTTTAGAACCCCCGAGATAAT
>Location:NODE_273527_length_1611_cov_28.567970	Coordinate:345	Reads:1	Hits:3	Allocated_reads:0.333333333333333	Strand:+
GATATTTTAGAACCCCCGAGATAATT
>Location:NODE_273527_length_1611_cov_28.567970	Coordinate:345	Reads:5	Hits:3	Allocated_reads:1.66666666666667	Strand:+
GATATTTTAGAACCCCCGAGATAATTGC
>Location:NODE_273527_length_1611_cov_28.567970	Coordinate:345	Reads:1	Hits:3	Allocated_reads:0.333333333333333	Strand:+
GATATTTTAGAACCCCCGAGATAATTGCT
>Location:NODE_273527_length_1611_cov_28.567970	Coordinate:345	Reads:1	Hits:3	Allocated_reads:0.333333333333333	Strand:-
TAGCAATTATCTCGGGGGTTCTAAAATATC
>Location:NODE_273527_length_1611_cov_28.567970	Coordinate:345	Reads:2	Hits:3	Allocated_reads:0.666666666666667	Strand:-
TTATCTCGGGGGTTCTAAAATATC
>Location:NODE_273527_length_1611_cov_28.567970	Coordinate:346	Reads:1	Hits:3	Allocated_reads:0.333333333333333	Strand:-
AGCAATTATCTCGGGGGTTCTAAAATAT
>Location:NODE_273527_length_1611_cov_28.567970	Coordinate:347	Reads:1	Hits:3	Allocated_reads:0.333333333333333	Strand:-
GCAATTATCTCGGGGGTTCTAAAATA
>Location:NODE_273527_length_1611_cov_28.567970	Coordinate:347	Reads:4	Hits:3	Allocated_reads:1.33333333333333	Strand:-
TAGCAATTATCTCGGGGGTTCTAAAATA
>Location:NODE_273527_length_1611_cov_28.567970	Coordinate:347	Reads:3	Hits:3	Allocated_reads:1	Strand:+
TATTTTAGAACCCCCGAGATAATT
>Location:NODE_273527_length_1611_cov_28.567970	Coordinate:347	Reads:9	Hits:3	Allocated_reads:3	Strand:+
TATTTTAGAACCCCCGAGATAATTGC
>Location:NODE_273527_length_1611_cov_28.567970	Coordinate:347	Reads:9	Hits:3	Allocated_reads:3	Strand:+
TATTTTAGAACCCCCGAGATAATTGCT
>Location:NODE_273527_length_1611_cov_28.567970	Coordinate:347	Reads:3	Hits:3	Allocated_reads:1	Strand:+
TATTTTAGAACCCCCGAGATAATTGCTA
>Location:NODE_273527_length_1611_cov_28.567970	Coordinate:347	Reads:2	Hits:3	Allocated_reads:0.666666666666667	Strand:+
TATTTTAGAACCCCCGAGATAATTGCTAA
>Location:NODE_273527_length_1611_cov_28.567970	Coordinate:347	Reads:5	Hits:3	Allocated_reads:1.66666666666667	Strand:+
TATTTTAGAACCCCCGAGATAATTGCTAAA
>Location:NODE_273527_length_1611_cov_28.567970	Coordinate:347	Reads:1	Hits:3	Allocated_reads:0.333333333333333	Strand:+
TATTTTAGAACCCCCGAGATAATTGCTAATT
>Location:NODE_273527_length_1611_cov_28.567970	Coordinate:347	Reads:1	Hits:3	Allocated_reads:0.333333333333333	Strand:-
TTAGCAATTATCTCGGGGGTTCTAAAATA
>Location:NODE_273527_length_1611_cov_28.567970	Coordinate:348	Reads:1	Hits:3	Allocated_reads:0.333333333333333	Strand:+
ATTTTAGAACCCCCGAGATAATTGCTAAAT
>Location:NODE_273527_length_1611_cov_28.567970	Coordinate:348	Reads:3	Hits:3	Allocated_reads:1	Strand:-
TTAGCAATTATCTCGGGGGTTCTAAAAT
>Location:NODE_273527_length_1611_cov_28.567970	Coordinate:349	Reads:1	Hits:3	Allocated_reads:0.333333333333333	Strand:-
AGCAATTATCTCGGGGGTTCTAAAA
>Location:NODE_273527_length_1611_cov_28.567970	Coordinate:349	Reads:1	Hits:3	Allocated_reads:0.333333333333333	Strand:-
GATTTAGCAATTATCTCGGGGGTTCTAAAA
>Location:NODE_273527_length_1611_cov_28.567970	Coordinate:349	Reads:1	Hits:3	Allocated_reads:0.333333333333333	Strand:-
GCAATTATCTCGGGGGTTCTAAAA
>Location:NODE_273527_length_1611_cov_28.567970	Coordinate:349	Reads:22	Hits:3	Allocated_reads:7.33333333333333	Strand:-
TAGCAATTATCTCGGGGGTTCTAAAA
>Location:NODE_273527_length_1611_cov_28.567970	Coordinate:349	Reads:37	Hits:3	Allocated_reads:12.3333333333333	Strand:-
TTAGCAATTATCTCGGGGGTTCTAAAA
>Location:NODE_273527_length_1611_cov_28.567970	Coordinate:349	Reads:1	Hits:3	Allocated_reads:0.333333333333333	Strand:-
TTTAGCAATTATCTCGGGGGTTCTGAAA
>Location:NODE_273527_length_1611_cov_28.567970	Coordinate:349	Reads:2	Hits:3	Allocated_reads:0.666666666666667	Strand:-
TTTAGCAATTATCTCGGGGGTTCTAAAA
>Location:NODE_273527_length_1611_cov_28.567970	Coordinate:349	Reads:1	Hits:3	Allocated_reads:0.333333333333333	Strand:+
TTTTAGAACCCCCGAGATAATTGC
>Location:NODE_273527_length_1611_cov_28.567970	Coordinate:349	Reads:1	Hits:3	Allocated_reads:0.333333333333333	Strand:+
TTTTAGAACCCCCGAGATAATTGCTAA
>Location:NODE_273527_length_1611_cov_28.567970	Coordinate:349	Reads:1	Hits:3	Allocated_reads:0.333333333333333	Strand:+
TTTTAGAACCCCCGAGATAATTGCTGAA
>Location:NODE_273527_length_1611_cov_28.567970	Coordinate:349	Reads:4	Hits:3	Allocated_reads:1.33333333333333	Strand:+
TTTTAGAACCCCCGAGATAATTGCTAAATC
>Location:NODE_273527_length_1611_cov_28.567970	Coordinate:350	Reads:3	Hits:3	Allocated_reads:1	Strand:-
TAGCAATTATCTCGGGGGTTCTAAA
>Location:NODE_273527_length_1611_cov_28.567970	Coordinate:350	Reads:1	Hits:3	Allocated_reads:0.333333333333333	Strand:-
TTAGCAATTATCTCGGGGGTTCTAAC
>Location:NODE_273527_length_1611_cov_28.567970	Coordinate:350	Reads:12	Hits:3	Allocated_reads:4	Strand:-
TTAGCAATTATCTCGGGGGTTCTAAA
>Location:NODE_273527_length_1611_cov_28.567970	Coordinate:350	Reads:1	Hits:3	Allocated_reads:0.333333333333333	Strand:+
TTTAGAACCCCCGAGATAATTGCT
>Location:NODE_273527_length_1611_cov_28.567970	Coordinate:350	Reads:1	Hits:3	Allocated_reads:0.333333333333333	Strand:+
TTTAGAACCCCCGAGATAATTGCTAAATC
>Location:NODE_273527_length_1611_cov_28.567970	Coordinate:350	Reads:1	Hits:3	Allocated_reads:0.333333333333333	Strand:-
TTTAGCAATTATCTCGGGGGTTCTAGG
>Location:NODE_273527_length_1611_cov_28.567970	Coordinate:351	Reads:2	Hits:3	Allocated_reads:0.666666666666667	Strand:-
TAGCAATTATCTCGGGGGTTCTAA
>Location:NODE_273527_length_1611_cov_28.567970	Coordinate:351	Reads:1	Hits:3	Allocated_reads:0.333333333333333	Strand:+
TTAGAACCCCCGAGATAATTGCTA
>Location:NODE_273527_length_1611_cov_28.567970	Coordinate:351	Reads:4	Hits:3	Allocated_reads:1.33333333333333	Strand:+
TTAGAACCCCCGAGATAATTGCTAAA
>Location:NODE_273527_length_1611_cov_28.567970	Coordinate:351	Reads:5	Hits:3	Allocated_reads:1.66666666666667	Strand:+
TTAGAACCCCCGAGATAATTGCTAAAT
>Location:NODE_273527_length_1611_cov_28.567970	Coordinate:351	Reads:1	Hits:3	Allocated_reads:0.333333333333333	Strand:+
TTAGAACCCCCGAGATAATTGCTAAAAA
>Location:NODE_273527_length_1611_cov_28.567970	Coordinate:351	Reads:5	Hits:3	Allocated_reads:1.66666666666667	Strand:+
TTAGAACCCCCGAGATAATTGCTAAATC
>Location:NODE_273527_length_1611_cov_28.567970	Coordinate:351	Reads:2	Hits:3	Allocated_reads:0.666666666666667	Strand:+
TTAGAACCCCCGAGATAATTGCTAAATCGA
>Location:NODE_273527_length_1611_cov_28.567970	Coordinate:351	Reads:2	Hits:3	Allocated_reads:0.666666666666667	Strand:-
TTAGCAATTATCTCGGGGGTTCTAA
>Location:NODE_273527_length_1611_cov_28.567970	Coordinate:351	Reads:1	Hits:3	Allocated_reads:0.333333333333333	Strand:-
TTTAGCAATTATCTCGGGGGTTCTAA
>Location:NODE_273527_length_1611_cov_28.567970	Coordinate:352	Reads:1	Hits:3	Allocated_reads:0.333333333333333	Strand:-
GATTTAGCAATTATCTCGGGGGTTCTA
>Location:NODE_273527_length_1611_cov_28.567970	Coordinate:352	Reads:2	Hits:3	Allocated_reads:0.666666666666667	Strand:+
TAGAACCCCCGAGATAATTGCTAA
>Location:NODE_273527_length_1611_cov_28.567970	Coordinate:352	Reads:1	Hits:3	Allocated_reads:0.333333333333333	Strand:+
TAGAACCCCCGAGATAATTGCTAAG
>Location:NODE_273527_length_1611_cov_28.567970	Coordinate:352	Reads:3	Hits:3	Allocated_reads:1	Strand:+
TAGAACCCCCGAGATAATTGCTAAA
>Location:NODE_273527_length_1611_cov_28.567970	Coordinate:352	Reads:4	Hits:3	Allocated_reads:1.33333333333333	Strand:+
TAGAACCCCCGAGATAATTGCTAAAT
>Location:NODE_273527_length_1611_cov_28.567970	Coordinate:352	Reads:7	Hits:3	Allocated_reads:2.33333333333333	Strand:+
TAGAACCCCCGAGATAATTGCTAAATC
>Location:NODE_273527_length_1611_cov_28.567970	Coordinate:352	Reads:1	Hits:3	Allocated_reads:0.333333333333333	Strand:+
TAGAACCCCCGAGATAATTGCTAAATCGAA
>Location:NODE_273527_length_1611_cov_28.567970	Coordinate:352	Reads:2	Hits:3	Allocated_reads:0.666666666666667	Strand:+
TAGAACCCCCGAGATAATTGCTAAATCGAAC
>Location:NODE_273527_length_1611_cov_28.567970	Coordinate:353	Reads:1	Hits:3	Allocated_reads:0.333333333333333	Strand:+
AGAACCCCCGAGATAATTGCTAAATCGAAC
>Location:NODE_273527_length_1611_cov_28.567970	Coordinate:353	Reads:1	Hits:3	Allocated_reads:0.333333333333333	Strand:-
CGATTTAGCAATTATCTCGGGGGTTCT
>Location:NODE_273527_length_1611_cov_28.567970	Coordinate:353	Reads:1	Hits:3	Allocated_reads:0.333333333333333	Strand:-
GATTTAGCAATTATCTCGGGGGTTCT
>Location:NODE_273527_length_1611_cov_28.567970	Coordinate:353	Reads:2	Hits:3	Allocated_reads:0.666666666666667	Strand:-
TTTAGCAATTATCTCGGGGGTTCT
>Location:NODE_273527_length_1611_cov_28.567970	Coordinate:354	Reads:1	Hits:3	Allocated_reads:0.333333333333333	Strand:+
GAACCCCCGAGATAATTGCTAAATCGA
>Location:NODE_273527_length_1611_cov_28.567970	Coordinate:354	Reads:3	Hits:3	Allocated_reads:1	Strand:+
GAACCCCCGAGATAATTGCTAAATCGAAC
>Location:NODE_273527_length_1611_cov_28.567970	Coordinate:354	Reads:1	Hits:3	Allocated_reads:0.333333333333333	Strand:+
GAACCCCCGAGATAATTGCTAAATCGAACC
>Location:NODE_273527_length_1611_cov_28.567970	Coordinate:355	Reads:1	Hits:4	Allocated_reads:0.25	Strand:+
AACCCCCGAGATAATTGCTAAATCGAA
>Location:NODE_273527_length_1611_cov_28.567970	Coordinate:355	Reads:3	Hits:4	Allocated_reads:0.75	Strand:+
AACCCCCGAGATAATTGCTAAATCGAAC
>Location:NODE_273527_length_1611_cov_28.567970	Coordinate:355	Reads:1	Hits:4	Allocated_reads:0.25	Strand:+
AACCCCCGAGATAATTGCTAAATCGAACC
>Location:NODE_273527_length_1611_cov_28.567970	Coordinate:356	Reads:9	Hits:4	Allocated_reads:2.25	Strand:+
ACCCCCGAGATAATTGCTAAATCGAAC
>Location:NODE_273527_length_1611_cov_28.567970	Coordinate:356	Reads:5	Hits:4	Allocated_reads:1.25	Strand:+
ACCCCCGAGATAATTGCTAAATCGAACC
>Location:NODE_273527_length_1611_cov_28.567970	Coordinate:356	Reads:1	Hits:4	Allocated_reads:0.25	Strand:-
TGGGTTCGATTTAGCAATTATCTCGGGGGT
>Location:NODE_273527_length_1611_cov_28.567970	Coordinate:357	Reads:10	Hits:4	Allocated_reads:2.5	Strand:+
CCCCCGAGATAATTGCTAAATCGAAC
>Location:NODE_273527_length_1611_cov_28.567970	Coordinate:357	Reads:3	Hits:4	Allocated_reads:0.75	Strand:+
CCCCCGAGATAATTGCTAAATCGAACC
>Location:NODE_273527_length_1611_cov_28.567970	Coordinate:357	Reads:2	Hits:4	Allocated_reads:0.5	Strand:+
CCCCCGAGATAATTGCTAAATCGAACCCA
>Location:NODE_273527_length_1611_cov_28.567970	Coordinate:357	Reads:1	Hits:4	Allocated_reads:0.25	Strand:-
GTTCGATTTAGCAATTATCTCGGGGG
>Location:NODE_273527_length_1611_cov_28.567970	Coordinate:358	Reads:8	Hits:4	Allocated_reads:2	Strand:+
CCCCGAGATAATTGCTAAATCGAAC
>Location:NODE_273527_length_1611_cov_28.567970	Coordinate:358	Reads:4	Hits:4	Allocated_reads:1	Strand:+
CCCCGAGATAATTGCTAAATCGAACC
>Location:NODE_273527_length_1611_cov_28.567970	Coordinate:358	Reads:4	Hits:4	Allocated_reads:1	Strand:+
CCCCGAGATAATTGCTAAATCGAACCC
>Location:NODE_273527_length_1611_cov_28.567970	Coordinate:358	Reads:1	Hits:4	Allocated_reads:0.25	Strand:+
CCCCGAGATAATTGCTAAATCGAACCCGA
>Location:NODE_273527_length_1611_cov_28.567970	Coordinate:358	Reads:2	Hits:4	Allocated_reads:0.5	Strand:+
CCCCGAGATAATTGCTAAATCGAACCCAA
>Location:NODE_273527_length_1611_cov_28.567970	Coordinate:359	Reads:15	Hits:4	Allocated_reads:3.75	Strand:+
CCCGAGATAATTGCTAAATCGAAC
>Location:NODE_273527_length_1611_cov_28.567970	Coordinate:359	Reads:1	Hits:4	Allocated_reads:0.25	Strand:+
CCCGAGATAATTGCTAAATCGAACT
>Location:NODE_273527_length_1611_cov_28.567970	Coordinate:359	Reads:18	Hits:4	Allocated_reads:4.5	Strand:+
CCCGAGATAATTGCTAAATCGAACC
>Location:NODE_273527_length_1611_cov_28.567970	Coordinate:359	Reads:1	Hits:4	Allocated_reads:0.25	Strand:+
CCCGAGATAATTGCTAAATCGAACTT
>Location:NODE_273527_length_1611_cov_28.567970	Coordinate:359	Reads:7	Hits:4	Allocated_reads:1.75	Strand:+
CCCGAGATAATTGCTAAATCGAACCC
>Location:NODE_273527_length_1611_cov_28.567970	Coordinate:359	Reads:4	Hits:4	Allocated_reads:1	Strand:+
CCCGAGATAATTGCTAAATCGAACCCA
>Location:NODE_273527_length_1611_cov_28.567970	Coordinate:359	Reads:6	Hits:4	Allocated_reads:1.5	Strand:+
CCCGAGATAATTGCTAAATCGAACCCAA
>Location:NODE_273527_length_1611_cov_28.567970	Coordinate:359	Reads:8	Hits:4	Allocated_reads:2	Strand:+
CCCGAGATAATTGCTAAATCGAACCCAAC
>Location:NODE_273527_length_1611_cov_28.567970	Coordinate:359	Reads:1	Hits:4	Allocated_reads:0.25	Strand:+
CCCGAGATAATTGCTAAATCGAACCCAACA
>Location:NODE_273527_length_1611_cov_28.567970	Coordinate:359	Reads:1	Hits:4	Allocated_reads:0.25	Strand:+
CCCGAGATAATTGCTAAATCGAACCCAACAACTC
>Location:NODE_273527_length_1611_cov_28.567970	Coordinate:360	Reads:1	Hits:4	Allocated_reads:0.25	Strand:+
CCGAGATAATTGCTAAATCGAACC
>Location:NODE_273527_length_1611_cov_28.567970	Coordinate:360	Reads:1	Hits:4	Allocated_reads:0.25	Strand:+
CCGAGATAATTGCTAAATCGAACCCAA
>Location:NODE_273527_length_1611_cov_28.567970	Coordinate:360	Reads:2	Hits:4	Allocated_reads:0.5	Strand:+
CCGAGATAATTGCTAAATCGAACCCAAC
>Location:NODE_273527_length_1611_cov_28.567970	Coordinate:360	Reads:1	Hits:4	Allocated_reads:0.25	Strand:-
TGTTGGGTTCGATTTAGCAATTATCTCGG
>Location:NODE_273527_length_1611_cov_28.567970	Coordinate:361	Reads:1	Hits:4	Allocated_reads:0.25	Strand:+
CGAGATAATTGCTAAATCGAACCC
>Location:NODE_273527_length_1611_cov_28.567970	Coordinate:363	Reads:1	Hits:4	Allocated_reads:0.25	Strand:-
TGTTGGGTTCGATTTAGCAATTATCT
>Location:NODE_273527_length_1611_cov_28.567970	Coordinate:364	Reads:1	Hits:4	Allocated_reads:0.25	Strand:+
GATAATTGCTAAATCGAACCCAACAAC
>Location:NODE_273527_length_1611_cov_28.567970	Coordinate:364	Reads:1	Hits:4	Allocated_reads:0.25	Strand:+
GATAATTGCTAAATCGAACCCAACAACT
>Location:NODE_273527_length_1611_cov_28.567970	Coordinate:364	Reads:1	Hits:4	Allocated_reads:0.25	Strand:-
GTTGTTGGGTTCGATTTAGCAATTATC
>Location:NODE_273527_length_1611_cov_28.567970	Coordinate:364	Reads:2	Hits:4	Allocated_reads:0.5	Strand:-
TGTTGGGTTCGATTTAGCAATTATC
>Location:NODE_273527_length_1611_cov_28.567970	Coordinate:365	Reads:4	Hits:4	Allocated_reads:1	Strand:+
ATAATTGCTAAATCGAACCCAACAACT
>Location:NODE_273527_length_1611_cov_28.567970	Coordinate:365	Reads:1	Hits:4	Allocated_reads:0.25	Strand:+
ATAATTGCTAAATCGAACCCAACAACTCC
>Location:NODE_273527_length_1611_cov_28.567970	Coordinate:366	Reads:2	Hits:4	Allocated_reads:0.5	Strand:+
TAATTGCTAAATCGAACCCAACAAC
>Location:NODE_273527_length_1611_cov_28.567970	Coordinate:366	Reads:11	Hits:4	Allocated_reads:2.75	Strand:+
TAATTGCTAAATCGAACCCAACAACT
>Location:NODE_273527_length_1611_cov_28.567970	Coordinate:366	Reads:3	Hits:4	Allocated_reads:0.75	Strand:+
TAATTGCTAAATCGAACCCAACAACTC
>Location:NODE_273527_length_1611_cov_28.567970	Coordinate:366	Reads:1	Hits:4	Allocated_reads:0.25	Strand:+
TAATTGCTAAATCGAACCAAACAACTCC
>Location:NODE_273527_length_1611_cov_28.567970	Coordinate:366	Reads:13	Hits:4	Allocated_reads:3.25	Strand:+
TAATTGCTAAATCGAACCCAACAACTCC
>Location:NODE_273527_length_1611_cov_28.567970	Coordinate:366	Reads:1	Hits:4	Allocated_reads:0.25	Strand:+
TAATTGCTAAATCGAACCCAACAACTCCG
>Location:NODE_273527_length_1611_cov_28.567970	Coordinate:366	Reads:30	Hits:4	Allocated_reads:7.5	Strand:+
TAATTGCTAAATCGAACCCAACAACTCCT
>Location:NODE_273527_length_1611_cov_28.567970	Coordinate:366	Reads:1	Hits:4	Allocated_reads:0.25	Strand:+
TAATTGCTAAATCGAACCCAACAACTCCTGACACT
>Location:NODE_273527_length_1611_cov_28.567970	Coordinate:367	Reads:7	Hits:4	Allocated_reads:1.75	Strand:+
AATTGCTAAATCGAACCCAACAACT
>Location:NODE_273527_length_1611_cov_28.567970	Coordinate:367	Reads:1	Hits:4	Allocated_reads:0.25	Strand:+
AATTGCTAAATCGAACCCAACAACTC
>Location:NODE_273527_length_1611_cov_28.567970	Coordinate:367	Reads:1	Hits:4	Allocated_reads:0.25	Strand:+
AATTGCTAAATCGAACCCAACAACTCC
>Location:NODE_273527_length_1611_cov_28.567970	Coordinate:367	Reads:12	Hits:4	Allocated_reads:3	Strand:+
AATTGCTAAATCGAACCCAACAACTCCT
>Location:NODE_273527_length_1611_cov_28.567970	Coordinate:367	Reads:1	Hits:4	Allocated_reads:0.25	Strand:+
AATTGCTAAATCGAACCCAACAACTCCTGA
>Location:NODE_273527_length_1611_cov_28.567970	Coordinate:367	Reads:1	Hits:4	Allocated_reads:0.25	Strand:+
AATTGCTAAATCGAACCCAACAACTCCTGACACT
>Location:NODE_273527_length_1611_cov_28.567970	Coordinate:368	Reads:1	Hits:4	Allocated_reads:0.25	Strand:+
ATTGCTAAATCGAACCCAACAACTCCT
>Location:NODE_273527_length_1611_cov_28.567970	Coordinate:368	Reads:1	Hits:4	Allocated_reads:0.25	Strand:+
ATTGCTAAATCGAACCCAACAACTCCTGACA
>Location:NODE_273527_length_1611_cov_28.567970	Coordinate:368	Reads:1	Hits:4	Allocated_reads:0.25	Strand:-
GTGTCAGGAGTTGTTGGGTTCGATTTAGCAAT
>Location:NODE_273527_length_1611_cov_28.567970	Coordinate:368	Reads:1	Hits:4	Allocated_reads:0.25	Strand:-
TCAGGAGTTGTTGGGTTCGATTTAGCAAT
>Location:NODE_273527_length_1611_cov_28.567970	Coordinate:369	Reads:1	Hits:4	Allocated_reads:0.25	Strand:+
TTGCTAAATCGAACCCAACAACTC
>Location:NODE_273527_length_1611_cov_28.567970	Coordinate:369	Reads:6	Hits:4	Allocated_reads:1.5	Strand:+
TTGCTAAATCGAACCCAACAACTCCT
>Location:NODE_273527_length_1611_cov_28.567970	Coordinate:369	Reads:1	Hits:4	Allocated_reads:0.25	Strand:+
TTGCTAAATCGAACCCAACAACTCCTGT
>Location:NODE_273527_length_1611_cov_28.567970	Coordinate:370	Reads:5	Hits:4	Allocated_reads:1.25	Strand:+
TGCTAAATCGAACCCAACAACTCCT
>Location:NODE_273527_length_1611_cov_28.567970	Coordinate:370	Reads:1	Hits:4	Allocated_reads:0.25	Strand:+
TGCTAAATCGAACCCAACAACTCCTGT
>Location:NODE_273527_length_1611_cov_28.567970	Coordinate:370	Reads:1	Hits:4	Allocated_reads:0.25	Strand:+
TGCTAAATCGAACCCAACAACTCCTGAC
>Location:NODE_273527_length_1611_cov_28.567970	Coordinate:370	Reads:1	Hits:4	Allocated_reads:0.25	Strand:+
TGCTAAATCGAACCCAACAACTCCTGACAC
>Location:NODE_273527_length_1611_cov_28.567970	Coordinate:370	Reads:1	Hits:4	Allocated_reads:0.25	Strand:+
TGCTAAATCGAACCCAACAACTCCTGACACT
>Location:NODE_273527_length_1611_cov_28.567970	Coordinate:370	Reads:1	Hits:4	Allocated_reads:0.25	Strand:+
TGCTAAATCGAACCCAACAACTCCTGACACTTGT
>Location:NODE_273527_length_1611_cov_28.567970	Coordinate:372	Reads:1	Hits:4	Allocated_reads:0.25	Strand:+
CTAAATCGAACCCAACAACTCCTGACAC
>Location:NODE_273527_length_1611_cov_28.567970	Coordinate:372	Reads:3	Hits:4	Allocated_reads:0.75	Strand:+
CTAAATCGAACCCAACAACTCCTGACACT
>Location:NODE_273527_length_1611_cov_28.567970	Coordinate:372	Reads:1	Hits:4	Allocated_reads:0.25	Strand:+
CTAAATCGAACCCAACAACTCCTGACACTTGT
>Location:NODE_273527_length_1611_cov_28.567970	Coordinate:373	Reads:1	Hits:4	Allocated_reads:0.25	Strand:+
TAAATCGAACCCAACAACTCCTGA
>Location:NODE_273527_length_1611_cov_28.567970	Coordinate:373	Reads:2	Hits:4	Allocated_reads:0.5	Strand:+
TAAATCGAACCCAACAACTCCTGAC
>Location:NODE_273527_length_1611_cov_28.567970	Coordinate:373	Reads:1	Hits:4	Allocated_reads:0.25	Strand:+
TAAATCGAACCCAACAACTCCTGACAC
>Location:NODE_273527_length_1611_cov_28.567970	Coordinate:373	Reads:2	Hits:4	Allocated_reads:0.5	Strand:+
TAAATCGAACCCAACAACTCCTGACACT
>Location:NODE_273527_length_1611_cov_28.567970	Coordinate:373	Reads:1	Hits:4	Allocated_reads:0.25	Strand:+
TAAATCGAACCCAACAACTCCTGGCACTTGT
>Location:NODE_273527_length_1611_cov_28.567970	Coordinate:373	Reads:3	Hits:4	Allocated_reads:0.75	Strand:+
TAAATCGAACCCAACAACTCCTGACACTTGT
>Location:NODE_273527_length_1611_cov_28.567970	Coordinate:374	Reads:2	Hits:4	Allocated_reads:0.5	Strand:+
AAATCGAACCCAACAACTCCTGACACT
>Location:NODE_273527_length_1611_cov_28.567970	Coordinate:374	Reads:1	Hits:4	Allocated_reads:0.25	Strand:+
AAATCGAACCCAACAACTCCTGACACTGGT
>Location:NODE_273527_length_1611_cov_28.567970	Coordinate:374	Reads:10	Hits:4	Allocated_reads:2.5	Strand:+
AAATCGAACCCAACAACTCCTGACACTTGT
>Location:NODE_273527_length_1611_cov_28.567970	Coordinate:375	Reads:6	Hits:4	Allocated_reads:1.5	Strand:+
AATCGAACCCAACAACTCCTGACACTTGT
>Location:NODE_273527_length_1611_cov_28.567970	Coordinate:376	Reads:1	Hits:4	Allocated_reads:0.25	Strand:+
ATCGAACCCAACAACTCCTGACAC
>Location:NODE_273527_length_1611_cov_28.567970	Coordinate:376	Reads:1	Hits:4	Allocated_reads:0.25	Strand:+
ATCGAACCCAACAACTCCTGACACTTG
>Location:NODE_273527_length_1611_cov_28.567970	Coordinate:376	Reads:18	Hits:4	Allocated_reads:4.5	Strand:+
ATCGAACCCAACAACTCCTGACACTTGT
>Location:NODE_273527_length_1611_cov_28.567970	Coordinate:376	Reads:3	Hits:4	Allocated_reads:0.75	Strand:+
ATCGAACCCAACAACTCCTGACACTTGTT
>Location:NODE_273527_length_1611_cov_28.567970	Coordinate:376	Reads:1	Hits:4	Allocated_reads:0.25	Strand:-
CAACAAGTGTCAGGAGTTGTTGGGTTCGAT
>Location:NODE_273527_length_1611_cov_28.567970	Coordinate:377	Reads:1	Hits:4	Allocated_reads:0.25	Strand:-
AAGTGTCAGGAGTTGTTGGGTTCGA
>Location:NODE_273527_length_1611_cov_28.567970	Coordinate:377	Reads:13	Hits:4	Allocated_reads:3.25	Strand:+
TCGAACCCAACAACTCCTGACACTTGT
>Location:NODE_273527_length_1611_cov_28.567970	Coordinate:378	Reads:1	Hits:4	Allocated_reads:0.25	Strand:+
CGAACCCAACAACTCCTGACACTTGTT
>Location:NODE_273527_length_1611_cov_28.567970	Coordinate:378	Reads:1	Hits:4	Allocated_reads:0.25	Strand:+
CGAACCCAACAACTCCTGACACTTGTTG
>Location:NODE_273527_length_1611_cov_28.567970	Coordinate:379	Reads:3	Hits:4	Allocated_reads:0.75	Strand:-
AACAAGTGTCAGGAGTTGTTGGGTTC
>Location:NODE_273527_length_1611_cov_28.567970	Coordinate:379	Reads:1	Hits:4	Allocated_reads:0.25	Strand:-
CAACAAGTGTCAGGAGTTGTTGGGTTC
>Location:NODE_273527_length_1611_cov_28.567970	Coordinate:379	Reads:24	Hits:4	Allocated_reads:6	Strand:+
GAACCCAACAACTCCTGACACTTGT
>Location:NODE_273527_length_1611_cov_28.567970	Coordinate:379	Reads:4	Hits:4	Allocated_reads:1	Strand:+
GAACCCAACAACTCCTGACACTTGTT
>Location:NODE_273527_length_1611_cov_28.567970	Coordinate:379	Reads:1	Hits:4	Allocated_reads:0.25	Strand:+
GAACCCAACAACTCCTGACACTTGTTGT
>Location:NODE_273527_length_1611_cov_28.567970	Coordinate:380	Reads:6	Hits:4	Allocated_reads:1.5	Strand:+
AACCCAACAACTCCTGACACTTGT
>Location:NODE_273527_length_1611_cov_28.567970	Coordinate:380	Reads:3	Hits:4	Allocated_reads:0.75	Strand:+
AACCCAACAACTCCTGACACTTGTT
>Location:NODE_273527_length_1611_cov_28.567970	Coordinate:385	Reads:1	Hits:4	Allocated_reads:0.25	Strand:-
TTCGCCAACAAGTGTCAGGAGTTGTT
>Location:NODE_273527_length_1611_cov_28.567970	Coordinate:386	Reads:1	Hits:5	Allocated_reads:0.2	Strand:-
AATTTCGCCAACAAGTGTCAGGAGTTGT
>Location:NODE_273527_length_1611_cov_28.567970	Coordinate:386	Reads:5	Hits:5	Allocated_reads:1	Strand:-
ATTTCGCCAACAAGTGTCAGGAGTTGT
>Location:NODE_273527_length_1611_cov_28.567970	Coordinate:386	Reads:3	Hits:5	Allocated_reads:0.6	Strand:-
TCGCCAACAAGTGTCAGGAGTTGT
>Location:NODE_273527_length_1611_cov_28.567970	Coordinate:386	Reads:10	Hits:5	Allocated_reads:2	Strand:-
TTCGCCAACAAGTGTCAGGAGTTGT
>Location:NODE_273527_length_1611_cov_28.567970	Coordinate:386	Reads:1	Hits:5	Allocated_reads:0.2	Strand:-
TTTCGCCAACAAGTGTCAGGAGTTGT
>Location:NODE_273527_length_1611_cov_28.567970	Coordinate:389	Reads:1	Hits:7	Allocated_reads:0.142857142857143	Strand:-
AATTTCGCCAACAAGTGTCAGGAGT
>Location:NODE_273527_length_1611_cov_28.567970	Coordinate:389	Reads:1	Hits:7	Allocated_reads:0.142857142857143	Strand:+
ACTCCTGACACTTGTTGGCGAAATTGTGG
>Location:NODE_273527_length_1611_cov_28.567970	Coordinate:389	Reads:2	Hits:7	Allocated_reads:0.285714285714286	Strand:-
CACAATTTCGCCAACAAGTGTCAGGAGT
>Location:NODE_273527_length_1611_cov_28.567970	Coordinate:391	Reads:1	Hits:7	Allocated_reads:0.142857142857143	Strand:+
TCCTGACACTTGTTGGCGAAATTGTGGT
>Location:NODE_273527_length_1611_cov_28.567970	Coordinate:391	Reads:4	Hits:5	Allocated_reads:0.8	Strand:+
TCCTGACACTTGTTGGCGAAATTGTGGTACT
>Location:NODE_273527_length_1611_cov_28.567970	Coordinate:392	Reads:1	Hits:7	Allocated_reads:0.142857142857143	Strand:-
ACCACAATTTCGCCAACAAGTGTCAGG
>Location:NODE_273527_length_1611_cov_28.567970	Coordinate:392	Reads:1	Hits:7	Allocated_reads:0.142857142857143	Strand:+
CCTGACACTTGTTGGCGAAATTGTGGT
>Location:NODE_273527_length_1611_cov_28.567970	Coordinate:392	Reads:2	Hits:5	Allocated_reads:0.4	Strand:-
TACCACAATTTCGCCAACAAGTGTCAGG
>Location:NODE_273527_length_1611_cov_28.567970	Coordinate:393	Reads:1	Hits:5	Allocated_reads:0.2	Strand:+
CTGACACTTGTTGGCGAAATTGTGGTACT
>Location:NODE_273527_length_1611_cov_28.567970	Coordinate:394	Reads:1	Hits:7	Allocated_reads:0.142857142857143	Strand:+
TGACACTTGTTGGCGAAATTGTGG
>Location:NODE_273527_length_1611_cov_28.567970	Coordinate:394	Reads:5	Hits:5	Allocated_reads:1	Strand:+
TGACACTTGTTGGCGAAATTGTGGTACT
>Location:NODE_273527_length_1611_cov_28.567970	Coordinate:395	Reads:2	Hits:5	Allocated_reads:0.4	Strand:+
GACACTTGTTGGCGAAATTGTGGTACT
>Location:NODE_273527_length_1611_cov_28.567970	Coordinate:395	Reads:1	Hits:1	Allocated_reads:1	Strand:+
GACACTTGTTGGCGAAATTGTGGTACTT
>Location:NODE_273527_length_1611_cov_28.567970	Coordinate:395	Reads:1	Hits:1	Allocated_reads:1	Strand:-
TAAGTACCACAATTTCGCCAACAAGTGTC
>Location:NODE_273527_length_1611_cov_28.567970	Coordinate:396	Reads:3	Hits:5	Allocated_reads:0.6	Strand:+
ACACTTGTTGGCGAAATTGTGGTACT
>Location:NODE_273527_length_1611_cov_28.567970	Coordinate:397	Reads:1	Hits:1	Allocated_reads:1	Strand:+
CACTTGTTGGCGAAATTGTGGTACTTA
>Location:NODE_273527_length_1611_cov_28.567970	Coordinate:397	Reads:4	Hits:1	Allocated_reads:4	Strand:+
CACTTGTTGGCGAAATTGTGGTACTTACT
>Location:NODE_273527_length_1611_cov_28.567970	Coordinate:397	Reads:2	Hits:1	Allocated_reads:2	Strand:-
TAAGTACCACAATTTCGCCAACAAGTG
>Location:NODE_273527_length_1611_cov_28.567970	Coordinate:398	Reads:1	Hits:1	Allocated_reads:1	Strand:+
ACTTGTTGGCGAAATTGTGGTACTTACT
>Location:NODE_273527_length_1611_cov_28.567970	Coordinate:398	Reads:1	Hits:1	Allocated_reads:1	Strand:-
GTAAGTACCACAATTTCGCCAACAAGT
>Location:NODE_273527_length_1611_cov_28.567970	Coordinate:398	Reads:4	Hits:1	Allocated_reads:4	Strand:-
TAAGTACCACAATTTCGCCAACAAGT
>Location:NODE_273527_length_1611_cov_28.567970	Coordinate:399	Reads:1	Hits:1	Allocated_reads:1	Strand:+
CTTGTTGGCGAAATTGTGGTACTTACT
>Location:NODE_273527_length_1611_cov_28.567970	Coordinate:399	Reads:1	Hits:1	Allocated_reads:1	Strand:+
CTTGTTGGCGAAATTGTGGTACTTACTTAGGAACC
>Location:NODE_273527_length_1611_cov_28.567970	Coordinate:399	Reads:2	Hits:1	Allocated_reads:2	Strand:-
TAAGTACCACAATTTCGCCAACAAG
>Location:NODE_273527_length_1611_cov_28.567970	Coordinate:400	Reads:1	Hits:1	Allocated_reads:1	Strand:+
TTGTTGGCGAAATTGTGGTACTTAC
>Location:NODE_273527_length_1611_cov_28.567970	Coordinate:400	Reads:1	Hits:1	Allocated_reads:1	Strand:+
TTGTTGGCGAAATTGTGGTACTTACTTAGGA
>Location:NODE_273527_length_1611_cov_28.567970	Coordinate:401	Reads:1	Hits:1	Allocated_reads:1	Strand:+
TGTTGGCGAAATTGTGGTACTTAC
>Location:NODE_273527_length_1611_cov_28.567970	Coordinate:401	Reads:8	Hits:1	Allocated_reads:8	Strand:+
TGTTGGCGAAATTGTGGTACTTACT
>Location:NODE_273527_length_1611_cov_28.567970	Coordinate:401	Reads:2	Hits:1	Allocated_reads:2	Strand:+
TGTTGGCGAAATTGTGGTACTTACTT
>Location:NODE_273527_length_1611_cov_28.567970	Coordinate:401	Reads:1	Hits:1	Allocated_reads:1	Strand:+
TGTTGGCGAAATTGTGGTACTTACTTA
>Location:NODE_273527_length_1611_cov_28.567970	Coordinate:401	Reads:2	Hits:1	Allocated_reads:2	Strand:+
TGTTGGCGAAATTGTGGTACTTACTTAG
>Location:NODE_273527_length_1611_cov_28.567970	Coordinate:401	Reads:3	Hits:1	Allocated_reads:3	Strand:+
TGTTGGCGAAATTGTGGTACTTACTTAGGAACC
>Location:NODE_273527_length_1611_cov_28.567970	Coordinate:402	Reads:1	Hits:1	Allocated_reads:1	Strand:+
GTTGGCGAAATTGTGGTACTTACTTAG
>Location:NODE_273527_length_1611_cov_28.567970	Coordinate:402	Reads:1	Hits:1	Allocated_reads:1	Strand:+
GTTGGCGAAATTGTGGTACTTACTTAGGA
>Location:NODE_273527_length_1611_cov_28.567970	Coordinate:402	Reads:1	Hits:1	Allocated_reads:1	Strand:+
GTTGGCGAAATTGTGGTACTTACTTAGGAACC
>Location:NODE_273527_length_1611_cov_28.567970	Coordinate:402	Reads:1	Hits:1	Allocated_reads:1	Strand:+
GTTGGCGAAATTGTGGTACTTACTTAGGAACCCA
>Location:NODE_273527_length_1611_cov_28.567970	Coordinate:403	Reads:5	Hits:1	Allocated_reads:5	Strand:+
TTGGCGAAATTGTGGTACTTACTTAGGAACC
>Location:NODE_273527_length_1611_cov_28.567970	Coordinate:404	Reads:1	Hits:1	Allocated_reads:1	Strand:+
TGGCGAAATTGTGGTACTTACTTAGGA
>Location:NODE_273527_length_1611_cov_28.567970	Coordinate:404	Reads:5	Hits:1	Allocated_reads:5	Strand:+
TGGCGAAATTGTGGTACTTACTTAGGAACC
>Location:NODE_273527_length_1611_cov_28.567970	Coordinate:405	Reads:1	Hits:1	Allocated_reads:1	Strand:+
GGCGAAATTGTGGTACTTACTTAAGAAC
>Location:NODE_273527_length_1611_cov_28.567970	Coordinate:405	Reads:2	Hits:1	Allocated_reads:2	Strand:+
GGCGAAATTGTGGTACTTACTTAGGAAC
>Location:NODE_273527_length_1611_cov_28.567970	Coordinate:405	Reads:4	Hits:1	Allocated_reads:4	Strand:+
GGCGAAATTGTGGTACTTACTTAGGAACC
>Location:NODE_273527_length_1611_cov_28.567970	Coordinate:405	Reads:1	Hits:1	Allocated_reads:1	Strand:+
GGCGAAATTGTGGTACTTACTTAGGAACCC
>Location:NODE_273527_length_1611_cov_28.567970	Coordinate:408	Reads:1	Hits:1	Allocated_reads:1	Strand:+
GAAATTGTGGTACTTACTTAGGAAC
>Location:NODE_273527_length_1611_cov_28.567970	Coordinate:408	Reads:1	Hits:1	Allocated_reads:1	Strand:+
GAAATTGTGGTACTTACTTAGGAACC
>Location:NODE_273527_length_1611_cov_28.567970	Coordinate:413	Reads:1	Hits:1	Allocated_reads:1	Strand:+
TGTGGTACTTACTTAGGAACCCATTCACACA
>Location:NODE_273527_length_1611_cov_28.567970	Coordinate:415	Reads:1	Hits:1	Allocated_reads:1	Strand:+
TGGTACTTACTTAGGAACCCATTCACT
>Location:NODE_273527_length_1611_cov_28.567970	Coordinate:415	Reads:4	Hits:1	Allocated_reads:4	Strand:+
TGGTACTTACTTAGGAACCCATTCACACA
>Location:NODE_273527_length_1611_cov_28.567970	Coordinate:418	Reads:1	Hits:1	Allocated_reads:1	Strand:+
TACTTACTTAGGAACCCATTCACACA
>Location:NODE_273527_length_1611_cov_28.567970	Coordinate:418	Reads:2	Hits:1	Allocated_reads:2	Strand:+
TACTTACTTAGGAACCCATTCACACATA
>Location:NODE_273527_length_1611_cov_28.567970	Coordinate:419	Reads:1	Hits:1	Allocated_reads:1	Strand:+
ACTTACTTAGGAACCCATTCACAC
>Location:NODE_273527_length_1611_cov_28.567970	Coordinate:420	Reads:1	Hits:1	Allocated_reads:1	Strand:-
GACCATAATATGTGTGAATGGGTTCCTAAGTAAG
>Location:NODE_273527_length_1611_cov_28.567970	Coordinate:420	Reads:1	Hits:1	Allocated_reads:1	Strand:-
TGTGTGAATGGGTTCCTAAGTAAG
>Location:NODE_273527_length_1611_cov_28.567970	Coordinate:422	Reads:3	Hits:1	Allocated_reads:3	Strand:+
TACTTAGGAACCCATTCACACATATTATG
>Location:NODE_273527_length_1611_cov_28.567970	Coordinate:423	Reads:1	Hits:7	Allocated_reads:0.142857142857143	Strand:-
AATATGTGTGAATGGGTTCCTAAGT
>Location:NODE_273527_length_1611_cov_28.567970	Coordinate:423	Reads:1	Hits:4	Allocated_reads:0.25	Strand:-
TAATATGTGTGAATGGGTTCCTAAGT
>Location:NODE_273527_length_1611_cov_28.567970	Coordinate:424	Reads:5	Hits:4	Allocated_reads:1.25	Strand:+
CTTAGGAACCCATTCACACATATTATGGT
>Location:NODE_273527_length_1611_cov_28.567970	Coordinate:424	Reads:2	Hits:4	Allocated_reads:0.5	Strand:-
TAATATGTGTGAATGGGTTCCTAAG
>Location:NODE_273527_length_1611_cov_28.567970	Coordinate:425	Reads:1	Hits:4	Allocated_reads:0.25	Strand:-
TAATATGTGTGAATGGGTTCCTAA
>Location:NODE_273527_length_1611_cov_28.567970	Coordinate:425	Reads:1	Hits:4	Allocated_reads:0.25	Strand:+
TTAGGAACCCATTCACACATATTATG
>Location:NODE_273527_length_1611_cov_28.567970	Coordinate:425	Reads:1	Hits:4	Allocated_reads:0.25	Strand:+
TTAGGAACCCATTCACACATATTATGGT
>Location:NODE_273527_length_1611_cov_28.567970	Coordinate:425	Reads:1	Hits:4	Allocated_reads:0.25	Strand:+
TTAGGAACCCATTCACACATATTATGGTCATG
>Location:NODE_273527_length_1611_cov_28.567970	Coordinate:426	Reads:27	Hits:4	Allocated_reads:6.75	Strand:+
TAGGAACCCATTCACACATATTATG
>Location:NODE_273527_length_1611_cov_28.567970	Coordinate:426	Reads:2	Hits:4	Allocated_reads:0.5	Strand:+
TAGGAACCCATTCACACATATTATGG
>Location:NODE_273527_length_1611_cov_28.567970	Coordinate:426	Reads:1	Hits:4	Allocated_reads:0.25	Strand:+
TAGGAACCCATTCACACATATTATGTT
>Location:NODE_273527_length_1611_cov_28.567970	Coordinate:426	Reads:14	Hits:4	Allocated_reads:3.5	Strand:+
TAGGAACCCATTCACACATATTATGGT
>Location:NODE_273527_length_1611_cov_28.567970	Coordinate:426	Reads:2	Hits:4	Allocated_reads:0.5	Strand:+
TAGGAACCCATTCACACATATTATGGTC
>Location:NODE_273527_length_1611_cov_28.567970	Coordinate:426	Reads:1	Hits:4	Allocated_reads:0.25	Strand:+
TAGGAACCCATTCACACATATTATGGTCA
>Location:NODE_273527_length_1611_cov_28.567970	Coordinate:426	Reads:3	Hits:4	Allocated_reads:0.75	Strand:+
TAGGAACCCATTCACACATATTATGGTCATG
>Location:NODE_273527_length_1611_cov_28.567970	Coordinate:428	Reads:1	Hits:4	Allocated_reads:0.25	Strand:-
CATGACCATAATATGTGTGAATGGGTTCC
>Location:NODE_273527_length_1611_cov_28.567970	Coordinate:432	Reads:1	Hits:4	Allocated_reads:0.25	Strand:-
TTTTTGGACATGACCATAATATGTGTGAATGGT
>Location:NODE_273527_length_1611_cov_28.567970	Coordinate:434	Reads:1	Hits:4	Allocated_reads:0.25	Strand:-
TTTTGGACATGACCATAATATGTGTGAATG
>Location:NODE_273527_length_1611_cov_28.567970	Coordinate:436	Reads:1	Hits:4	Allocated_reads:0.25	Strand:+
TTCACACATATTATGGTCATGTCC
>Location:NODE_273527_length_1611_cov_28.567970	Coordinate:436	Reads:1	Hits:4	Allocated_reads:0.25	Strand:+
TTCACACATATTATGGTCATGTCCAAA
>Location:NODE_273527_length_1611_cov_28.567970	Coordinate:436	Reads:1	Hits:4	Allocated_reads:0.25	Strand:+
TTCACACATATTATGGTCATGTCCAAAA
>Location:NODE_273527_length_1611_cov_28.567970	Coordinate:437	Reads:1	Hits:4	Allocated_reads:0.25	Strand:+
TCACACATATTATGGTCATGTCCAAAA
>Location:NODE_273527_length_1611_cov_28.567970	Coordinate:444	Reads:2	Hits:4	Allocated_reads:0.5	Strand:-
GAGCAAATTTTTGGACATGACCATAATA
>Location:NODE_273527_length_1611_cov_28.567970	Coordinate:444	Reads:2	Hits:4	Allocated_reads:0.5	Strand:+
TATTATGGTCATGTCCAAAAATTTGCTC
>Location:NODE_273527_length_1611_cov_28.567970	Coordinate:444	Reads:1	Hits:4	Allocated_reads:0.25	Strand:+
TATTATGGTCATGTCCAAAAATTTGCTCA
>Location:NODE_273527_length_1611_cov_28.567970	Coordinate:444	Reads:1	Hits:4	Allocated_reads:0.25	Strand:+
TATTATGGTCATGTCCAAAAATTTGCTCATT
>Location:NODE_273527_length_1611_cov_28.567970	Coordinate:444	Reads:4	Hits:4	Allocated_reads:1	Strand:-
TGAGCAAATTTTTGGACATGACCATAATA
>Location:NODE_273527_length_1611_cov_28.567970	Coordinate:445	Reads:1	Hits:4	Allocated_reads:0.25	Strand:+
ATTATGGTCATGTCCAAAAATTTGCTC
>Location:NODE_273527_length_1611_cov_28.567970	Coordinate:445	Reads:1	Hits:4	Allocated_reads:0.25	Strand:+
ATTATGGTCATGTCCAAAAATTTGCTCT
>Location:NODE_273527_length_1611_cov_28.567970	Coordinate:445	Reads:1	Hits:4	Allocated_reads:0.25	Strand:+
ATTATGGTCATGTCCAAAAATTTGCTCATTT
>Location:NODE_273527_length_1611_cov_28.567970	Coordinate:445	Reads:1	Hits:4	Allocated_reads:0.25	Strand:-
GAGCAAATTTTTGGACATGACCATAAT
>Location:NODE_273527_length_1611_cov_28.567970	Coordinate:446	Reads:3	Hits:4	Allocated_reads:0.75	Strand:-
TGAGCAAATTTTTGGACATGACCATAA
>Location:NODE_273527_length_1611_cov_28.567970	Coordinate:446	Reads:1	Hits:4	Allocated_reads:0.25	Strand:+
TTATGGTCATGTCCAAAAATTTGCTC
>Location:NODE_273527_length_1611_cov_28.567970	Coordinate:447	Reads:1	Hits:4	Allocated_reads:0.25	Strand:-
AATGAGCAAATTTTTGGACATGACCATA
>Location:NODE_273527_length_1611_cov_28.567970	Coordinate:447	Reads:1	Hits:4	Allocated_reads:0.25	Strand:+
TATGGTCATGTCCAAAAATTTGCTC
>Location:NODE_273527_length_1611_cov_28.567970	Coordinate:447	Reads:2	Hits:4	Allocated_reads:0.5	Strand:+
TATGGTCATGTCCAAAAATTTGCTCATTT
>Location:NODE_273527_length_1611_cov_28.567970	Coordinate:447	Reads:5	Hits:4	Allocated_reads:1.25	Strand:+
TATGGTCATGTCCAAAAATTTGCTCATTTT
>Location:NODE_273527_length_1611_cov_28.567970	Coordinate:447	Reads:5	Hits:4	Allocated_reads:1.25	Strand:-
TGAGCAAATTTTTGGACATGACCATA
>Location:NODE_273527_length_1611_cov_28.567970	Coordinate:448	Reads:1	Hits:4	Allocated_reads:0.25	Strand:-
TGAGCAAATTTTTGGACATGACCAT
>Location:NODE_273527_length_1611_cov_28.567970	Coordinate:449	Reads:3	Hits:4	Allocated_reads:0.75	Strand:-
AATGAGCAAATTTTTGGACATGACCA
>Location:NODE_273527_length_1611_cov_28.567970	Coordinate:449	Reads:2	Hits:4	Allocated_reads:0.5	Strand:-
TGAGCAAATTTTTGGACATGACCA
>Location:NODE_273527_length_1611_cov_28.567970	Coordinate:449	Reads:6	Hits:4	Allocated_reads:1.5	Strand:+
TGGTCATGTCCAAAAATTTGCTCATTTT
>Location:NODE_273527_length_1611_cov_28.567970	Coordinate:449	Reads:1	Hits:4	Allocated_reads:0.25	Strand:+
TGGTCATGTCCAAAAATTTGCTCATTTTG
>Location:NODE_273527_length_1611_cov_28.567970	Coordinate:450	Reads:2	Hits:4	Allocated_reads:0.5	Strand:-
AATGAGCAAATTTTTGGACATGACC
>Location:NODE_273527_length_1611_cov_28.567970	Coordinate:450	Reads:1	Hits:4	Allocated_reads:0.25	Strand:+
GGTCATGTCCAAAAATTTGCTCATTTT
>Location:NODE_273527_length_1611_cov_28.567970	Coordinate:452	Reads:1	Hits:4	Allocated_reads:0.25	Strand:+
TCATGTCCAAAAATTTGCTCATTT
>Location:NODE_273527_length_1611_cov_28.567970	Coordinate:452	Reads:1	Hits:4	Allocated_reads:0.25	Strand:+
TCATGTCCAAAAATTTGCTCATTTT
>Location:NODE_273527_length_1611_cov_28.567970	Coordinate:460	Reads:1	Hits:1	Allocated_reads:1	Strand:-
TATGTCATTCCAAAATGAGCAAATTTTT
>Location:NODE_273527_length_1611_cov_28.567970	Coordinate:462	Reads:3	Hits:1	Allocated_reads:3	Strand:-
TATGTCATTCCAAAATGAGCAAATTT
>Location:NODE_273527_length_1611_cov_28.567970	Coordinate:469	Reads:1	Hits:7	Allocated_reads:0.142857142857143	Strand:+
CTCATTTTGGAATGACATATTTAAA
>Location:NODE_273527_length_1611_cov_28.567970	Coordinate:469	Reads:1	Hits:1	Allocated_reads:1	Strand:+
CTCATTTTGGAATGACATATTTAAAGCTC
>Location:NODE_273527_length_1611_cov_28.567970	Coordinate:469	Reads:1	Hits:1	Allocated_reads:1	Strand:+
CTCATTTTGGAATGACATATTTAAAGCTCT
>Location:NODE_273527_length_1611_cov_28.567970	Coordinate:470	Reads:1	Hits:1	Allocated_reads:1	Strand:-
GAGAGCTTTAAATATGTCATTCCAAAATGA
>Location:NODE_273527_length_1611_cov_28.567970	Coordinate:470	Reads:3	Hits:1	Allocated_reads:3	Strand:+
TCATTTTGGAATGACATATTTAAAGCTC
>Location:NODE_273527_length_1611_cov_28.567970	Coordinate:470	Reads:2	Hits:1	Allocated_reads:2	Strand:+
TCATTTTGGAATGACATATTTAAAGCTCT
>Location:NODE_273527_length_1611_cov_28.567970	Coordinate:471	Reads:1	Hits:1	Allocated_reads:1	Strand:+
CATTTTGGAATGACATATTTAAAGC
>Location:NODE_273527_length_1611_cov_28.567970	Coordinate:471	Reads:1	Hits:1	Allocated_reads:1	Strand:+
CATTTTGGAATGACATATTTAAAGCTC
>Location:NODE_273527_length_1611_cov_28.567970	Coordinate:471	Reads:1	Hits:1	Allocated_reads:1	Strand:+
CATTTTGGAATGACATATTTAAAGCTCT
>Location:NODE_273527_length_1611_cov_28.567970	Coordinate:471	Reads:1	Hits:1	Allocated_reads:1	Strand:+
CATTTTGGAATGACATATTTAAAGCTCTCAA
>Location:NODE_273527_length_1611_cov_28.567970	Coordinate:471	Reads:1	Hits:1	Allocated_reads:1	Strand:-
GAGCTTTAAATATGTCATTCCAAAATG
>Location:NODE_273527_length_1611_cov_28.567970	Coordinate:472	Reads:1	Hits:1	Allocated_reads:1	Strand:+
ATTTTGGAATGACATATTTAAAGCTCTCAATA
>Location:NODE_273527_length_1611_cov_28.567970	Coordinate:473	Reads:3	Hits:1	Allocated_reads:3	Strand:+
TTTTGGAATGACATATTTAAAGCT
>Location:NODE_273527_length_1611_cov_28.567970	Coordinate:473	Reads:1	Hits:1	Allocated_reads:1	Strand:+
TTTTGGAATGACATATTTAAAGCTC
>Location:NODE_273527_length_1611_cov_28.567970	Coordinate:473	Reads:1	Hits:1	Allocated_reads:1	Strand:+
TTTTGGAATGACATATTTAAAGCTCT
>Location:NODE_273527_length_1611_cov_28.567970	Coordinate:473	Reads:2	Hits:1	Allocated_reads:2	Strand:+
TTTTGGAATGACATATTTAAAGCTCTCA
>Location:NODE_273527_length_1611_cov_28.567970	Coordinate:473	Reads:2	Hits:1	Allocated_reads:2	Strand:+
TTTTGGAATGACATATTTAAAGCTCTCAA
>Location:NODE_273527_length_1611_cov_28.567970	Coordinate:473	Reads:1	Hits:1	Allocated_reads:1	Strand:+
TTTTGGAATGACATATTTAAAGCTCTCAAT
>Location:NODE_273527_length_1611_cov_28.567970	Coordinate:473	Reads:1	Hits:1	Allocated_reads:1	Strand:+
TTTTGGAATGACATATTTAAAGCGCTCAATA
>Location:NODE_273527_length_1611_cov_28.567970	Coordinate:473	Reads:1	Hits:1	Allocated_reads:1	Strand:+
TTTTGGAATGACATATTTAAAGCTCTCAATT
>Location:NODE_273527_length_1611_cov_28.567970	Coordinate:473	Reads:48	Hits:1	Allocated_reads:48	Strand:+
TTTTGGAATGACATATTTAAAGCTCTCAATA
>Location:NODE_273527_length_1611_cov_28.567970	Coordinate:473	Reads:1	Hits:1	Allocated_reads:1	Strand:+
TTTTGGAATGACATATTTAAAGCTCTCAATACAG
>Location:NODE_273527_length_1611_cov_28.567970	Coordinate:474	Reads:1	Hits:1	Allocated_reads:1	Strand:+
TTTGGAATGACATATTTAAAGCTCTCAA
>Location:NODE_273527_length_1611_cov_28.567970	Coordinate:474	Reads:75	Hits:1	Allocated_reads:75	Strand:+
TTTGGAATGACATATTTAAAGCTCTCAATA
>Location:NODE_273527_length_1611_cov_28.567970	Coordinate:475	Reads:4	Hits:1	Allocated_reads:4	Strand:+
TTGGAATGACATATTTAAAGCTCTCAAT
>Location:NODE_273527_length_1611_cov_28.567970	Coordinate:475	Reads:1	Hits:1	Allocated_reads:1	Strand:+
TTGGAATGACATATTTAAAGCTCTCAAAA
>Location:NODE_273527_length_1611_cov_28.567970	Coordinate:475	Reads:135	Hits:1	Allocated_reads:135	Strand:+
TTGGAATGACATATTTAAAGCTCTCAATA
>Location:NODE_273527_length_1611_cov_28.567970	Coordinate:476	Reads:1	Hits:1	Allocated_reads:1	Strand:+
TGGAATGACATATTTAAAGCTCTC
>Location:NODE_273527_length_1611_cov_28.567970	Coordinate:476	Reads:4	Hits:1	Allocated_reads:4	Strand:+
TGGAATGACATATTTAAAGCTCTCAA
>Location:NODE_273527_length_1611_cov_28.567970	Coordinate:476	Reads:1	Hits:1	Allocated_reads:1	Strand:+
TGGAATGACATATTTAAAGCTCTCAAT
>Location:NODE_273527_length_1611_cov_28.567970	Coordinate:476	Reads:1	Hits:1	Allocated_reads:1	Strand:+
TGGAATGACATATTTAAAACTCTCAATA
>Location:NODE_273527_length_1611_cov_28.567970	Coordinate:476	Reads:1	Hits:1	Allocated_reads:1	Strand:+
TGGAATGACATATTTAAAGCTATCAATA
>Location:NODE_273527_length_1611_cov_28.567970	Coordinate:476	Reads:1	Hits:1	Allocated_reads:1	Strand:+
TGGAATGACATATTTAAAGCTCACAATA
>Location:NODE_273527_length_1611_cov_28.567970	Coordinate:476	Reads:1	Hits:1	Allocated_reads:1	Strand:+
TGGAATGACATATTTAAAGCTCTCAATG
>Location:NODE_273527_length_1611_cov_28.567970	Coordinate:476	Reads:1	Hits:1	Allocated_reads:1	Strand:+
TGGAATGACATATTTAAAGCTCTGAATA
>Location:NODE_273527_length_1611_cov_28.567970	Coordinate:476	Reads:1	Hits:1	Allocated_reads:1	Strand:+
TGGAATGACATATTTAAATCTCTCAATA
>Location:NODE_273527_length_1611_cov_28.567970	Coordinate:476	Reads:2	Hits:1	Allocated_reads:2	Strand:+
TGGAATGACATATTTAAAGCTCTAAATA
>Location:NODE_273527_length_1611_cov_28.567970	Coordinate:476	Reads:568	Hits:1	Allocated_reads:568	Strand:+
TGGAATGACATATTTAAAGCTCTCAATA
>Location:NODE_273527_length_1611_cov_28.567970	Coordinate:476	Reads:1	Hits:1	Allocated_reads:1	Strand:+
TGGAATGACATATTTAAAGCTCTCAAAAA
>Location:NODE_273527_length_1611_cov_28.567970	Coordinate:476	Reads:1	Hits:1	Allocated_reads:1	Strand:+
TGGAATGACATATTTAAAGCTCTCAATAT
>Location:NODE_273527_length_1611_cov_28.567970	Coordinate:476	Reads:2	Hits:1	Allocated_reads:2	Strand:+
TGGAATGACATATTTAAAGCTCTCAATAC
>Location:NODE_273527_length_1611_cov_28.567970	Coordinate:476	Reads:4	Hits:1	Allocated_reads:4	Strand:+
TGGAATGACATATTTAAAGCTCTCAATACA
>Location:NODE_273527_length_1611_cov_28.567970	Coordinate:476	Reads:1	Hits:1	Allocated_reads:1	Strand:+
TGGAATGACATATTTAAAGCTCTCAATACAG
>Location:NODE_273527_length_1611_cov_28.567970	Coordinate:476	Reads:1	Hits:1	Allocated_reads:1	Strand:+
TGGAATGACATATTTAAAGCTCTCAATACAGT
>Location:NODE_273527_length_1611_cov_28.567970	Coordinate:476	Reads:3	Hits:1	Allocated_reads:3	Strand:+
TGGAATGACATATTTAAAGCTCTCAATACAGTT
>Location:NODE_273527_length_1611_cov_28.567970	Coordinate:477	Reads:2	Hits:1	Allocated_reads:2	Strand:+
GGAATGACATATTTAAAGCTCTCAAT
>Location:NODE_273527_length_1611_cov_28.567970	Coordinate:477	Reads:26	Hits:1	Allocated_reads:26	Strand:+
GGAATGACATATTTAAAGCTCTCAATA
>Location:NODE_273527_length_1611_cov_28.567970	Coordinate:477	Reads:1	Hits:1	Allocated_reads:1	Strand:+
GGAATGACATATTTAAAGCTCTCAATACA
>Location:NODE_273527_length_1611_cov_28.567970	Coordinate:478	Reads:66	Hits:1	Allocated_reads:66	Strand:+
GAATGACATATTTAAAGCTCTCAATA
>Location:NODE_273527_length_1611_cov_28.567970	Coordinate:478	Reads:1	Hits:1	Allocated_reads:1	Strand:+
GAATGACATATTTAAAGCTCTCAATAATT
>Location:NODE_273527_length_1611_cov_28.567970	Coordinate:478	Reads:1	Hits:1	Allocated_reads:1	Strand:+
GAATGACATATTTAAAGCTCTCAATTCTT
>Location:NODE_273527_length_1611_cov_28.567970	Coordinate:478	Reads:2	Hits:1	Allocated_reads:2	Strand:+
GAATGACATATTTAAAGCTCTCAATACAG
>Location:NODE_273527_length_1611_cov_28.567970	Coordinate:478	Reads:2	Hits:1	Allocated_reads:2	Strand:+
GAATGACATATTTAAAGCTCTCAATACAGT
>Location:NODE_273527_length_1611_cov_28.567970	Coordinate:478	Reads:1	Hits:1	Allocated_reads:1	Strand:+
GAATGACATATTTAAAGCTCTAAATACAGTT
>Location:NODE_273527_length_1611_cov_28.567970	Coordinate:478	Reads:3	Hits:1	Allocated_reads:3	Strand:+
GAATGACATATTTAAAGCTCTCAATACAGTT
>Location:NODE_273527_length_1611_cov_28.567970	Coordinate:478	Reads:1	Hits:1	Allocated_reads:1	Strand:+
GAATGACATATTTAAAGCTCTCAATACAGTTTTT
>Location:NODE_273527_length_1611_cov_28.567970	Coordinate:480	Reads:1	Hits:3	Allocated_reads:0.333333333333333	Strand:+
ATGACATATTTAAAGCTCTCAATA
>Location:NODE_273527_length_1611_cov_28.567970	Coordinate:480	Reads:1	Hits:3	Allocated_reads:0.333333333333333	Strand:+
ATGACATATTTAAAGCTCTCAATACAGT
>Location:NODE_273527_length_1611_cov_28.567970	Coordinate:481	Reads:1	Hits:3	Allocated_reads:0.333333333333333	Strand:+
TGACATATTTAAAGCTCTCAATAC
>Location:NODE_273527_length_1611_cov_28.567970	Coordinate:481	Reads:2	Hits:3	Allocated_reads:0.666666666666667	Strand:+
TGACATATTTAAAGCTCTCAATACAGT
>Location:NODE_273527_length_1611_cov_28.567970	Coordinate:481	Reads:8	Hits:3	Allocated_reads:2.66666666666667	Strand:+
TGACATATTTAAAGCTCTCAATACAGTT
>Location:NODE_273527_length_1611_cov_28.567970	Coordinate:484	Reads:2	Hits:3	Allocated_reads:0.666666666666667	Strand:-
GAAAACTGTATTGAGAGCTTTAAATATG
>Location:NODE_273527_length_1611_cov_28.567970	Coordinate:486	Reads:1	Hits:3	Allocated_reads:0.333333333333333	Strand:-
TGTTGGAAAACTGTATTGAGAGCTTTAAATA
>Location:NODE_273527_length_1611_cov_28.567970	Coordinate:488	Reads:1	Hits:3	Allocated_reads:0.333333333333333	Strand:-
TGTTGGAAAACTGTATTGAGAGCTTTAAA
>Location:NODE_273527_length_1611_cov_28.567970	Coordinate:488	Reads:4	Hits:3	Allocated_reads:1.33333333333333	Strand:+
TTTAAAGCTCTCAATACAGTTTTCCAACAAC
>Location:NODE_273527_length_1611_cov_28.567970	Coordinate:489	Reads:4	Hits:3	Allocated_reads:1.33333333333333	Strand:-
TGTTGGAAAACTGTATTGAGAGCTTTAA
>Location:NODE_273527_length_1611_cov_28.567970	Coordinate:489	Reads:2	Hits:3	Allocated_reads:0.666666666666667	Strand:+
TTAAAGCTCTCAATACAGTTTTCCAAC
>Location:NODE_273527_length_1611_cov_28.567970	Coordinate:489	Reads:2	Hits:3	Allocated_reads:0.666666666666667	Strand:+
TTAAAGCTCTCAATACAGTTTTCCAACAAC
>Location:NODE_273527_length_1611_cov_28.567970	Coordinate:490	Reads:1	Hits:3	Allocated_reads:0.333333333333333	Strand:-
GTTGGAAAACTGTATTGAGAGCTTTA
>Location:NODE_273527_length_1611_cov_28.567970	Coordinate:490	Reads:1	Hits:3	Allocated_reads:0.333333333333333	Strand:+
TAAAGCTCTCAATACAGTTTTCCAAC
>Location:NODE_273527_length_1611_cov_28.567970	Coordinate:490	Reads:5	Hits:3	Allocated_reads:1.66666666666667	Strand:+
TAAAGCTCTCAATACAGTTTTCCAACAAC
>Location:NODE_273527_length_1611_cov_28.567970	Coordinate:490	Reads:2	Hits:3	Allocated_reads:0.666666666666667	Strand:-
TTGTTGGAAAACTGTATTGAGAGCTTTA
>Location:NODE_273527_length_1611_cov_28.567970	Coordinate:491	Reads:1	Hits:3	Allocated_reads:0.333333333333333	Strand:+
AAAGCTCTCAATACAGTTTTCCAAC
>Location:NODE_273527_length_1611_cov_28.567970	Coordinate:491	Reads:1	Hits:3	Allocated_reads:0.333333333333333	Strand:+
AAAGCTCTCAATACAGTTTTCCAACAACC
>Location:NODE_273527_length_1611_cov_28.567970	Coordinate:491	Reads:2	Hits:3	Allocated_reads:0.666666666666667	Strand:-
TGGTTGTTGGAAAACTGTATTGAGAGCTTT
>Location:NODE_273527_length_1611_cov_28.567970	Coordinate:491	Reads:4	Hits:3	Allocated_reads:1.33333333333333	Strand:-
TGTTGGAAAACTGTATTGAGAGCTTT
>Location:NODE_273527_length_1611_cov_28.567970	Coordinate:491	Reads:1	Hits:3	Allocated_reads:0.333333333333333	Strand:-
TTGTTGGAAAACTGTATTGAGAGCTTT
>Location:NODE_273527_length_1611_cov_28.567970	Coordinate:492	Reads:1	Hits:3	Allocated_reads:0.333333333333333	Strand:+
AAGCTCTCAATACAGTTTTCCAAC
>Location:NODE_273527_length_1611_cov_28.567970	Coordinate:492	Reads:3	Hits:3	Allocated_reads:1	Strand:+
AAGCTCTCAATACAGTTTTCCAACAAC
>Location:NODE_273527_length_1611_cov_28.567970	Coordinate:492	Reads:3	Hits:3	Allocated_reads:1	Strand:-
GTTGTTGGAAAACTGTATTGAGAGCTT
>Location:NODE_273527_length_1611_cov_28.567970	Coordinate:492	Reads:9	Hits:3	Allocated_reads:3	Strand:-
TGGTTGTTGGAAAACTGTATTGAGAGCTT
>Location:NODE_273527_length_1611_cov_28.567970	Coordinate:493	Reads:7	Hits:3	Allocated_reads:2.33333333333333	Strand:-
TGGTTGTTGGAAAACTGTATTGAGAGCT
>Location:NODE_273527_length_1611_cov_28.567970	Coordinate:493	Reads:2	Hits:3	Allocated_reads:0.666666666666667	Strand:-
TGTTGGAAAACTGTATTGAGAGCT
>Location:NODE_273527_length_1611_cov_28.567970	Coordinate:493	Reads:1	Hits:3	Allocated_reads:0.333333333333333	Strand:-
TTGTTGGAAAACTGTATTGAGAGCT
>Location:NODE_273527_length_1611_cov_28.567970	Coordinate:494	Reads:1	Hits:3	Allocated_reads:0.333333333333333	Strand:-
GGTTGTTGGAAAACTGTATTGAGAGC
>Location:NODE_273527_length_1611_cov_28.567970	Coordinate:494	Reads:1	Hits:3	Allocated_reads:0.333333333333333	Strand:-
TAATGGTTGTTGGAAAACTGTATTGAGAGC
>Location:NODE_273527_length_1611_cov_28.567970	Coordinate:494	Reads:6	Hits:3	Allocated_reads:2	Strand:-
TGGTTGTTGGAAAACTGTATTGAGAGC
>Location:NODE_273527_length_1611_cov_28.567970	Coordinate:495	Reads:1	Hits:3	Allocated_reads:0.333333333333333	Strand:-
GTTGTTGGAAAACTGTATTGAGAG
>Location:NODE_273527_length_1611_cov_28.567970	Coordinate:495	Reads:1	Hits:7	Allocated_reads:0.142857142857143	Strand:-
GTTGTTGGAAAACTGTATTGAGAT
>Location:NODE_273527_length_1611_cov_28.567970	Coordinate:496	Reads:1	Hits:7	Allocated_reads:0.142857142857143	Strand:-
GGTTGTTGGAAAACTGTATTGAGA
>Location:NODE_273527_length_1611_cov_28.567970	Coordinate:496	Reads:1	Hits:6	Allocated_reads:0.166666666666667	Strand:+
TCTCAATACAGTTTTCCAACAACCAT
>Location:NODE_273527_length_1611_cov_28.567970	Coordinate:496	Reads:2	Hits:7	Allocated_reads:0.285714285714286	Strand:-
TGGTTGTTGGAAAACTGTATTGAGA
>Location:NODE_273527_length_1611_cov_28.567970	Coordinate:497	Reads:2	Hits:7	Allocated_reads:0.285714285714286	Strand:-
TGGTTGTTGGAAAACTGTATTGAG
>Location:NODE_273527_length_1611_cov_28.567970	Coordinate:500	Reads:2	Hits:6	Allocated_reads:0.333333333333333	Strand:-
TAATGGTTGTTGGAAAACTGTATT
>Location:NODE_273527_length_1611_cov_28.567970	Coordinate:500	Reads:1	Hits:6	Allocated_reads:0.166666666666667	Strand:-
TTAATGGTTGTTGGAAAACTGTATT
>Location:NODE_273527_length_1611_cov_28.567970	Coordinate:501	Reads:1	Hits:6	Allocated_reads:0.166666666666667	Strand:-
TGTTAATGGTTGTTGGAAAACTGTAT
>Location:NODE_273527_length_1611_cov_28.567970	Coordinate:502	Reads:1	Hits:7	Allocated_reads:0.142857142857143	Strand:+
TACAGTTTTCCAACAACCATTAACAAA
>Location:NODE_273527_length_1611_cov_28.567970	Coordinate:502	Reads:1	Hits:3	Allocated_reads:0.333333333333333	Strand:+
TACAGTTTTCCAACAACCATTAACAAAG
>Location:NODE_273527_length_1611_cov_28.567970	Coordinate:502	Reads:2	Hits:3	Allocated_reads:0.666666666666667	Strand:+
TACAGTTTTCCAACAACCATTAACAAAGGA
>Location:NODE_273527_length_1611_cov_28.567970	Coordinate:502	Reads:1	Hits:3	Allocated_reads:0.333333333333333	Strand:+
TACAGTTTTCCAACAACCATTAACAAAGGAC
>Location:NODE_273527_length_1611_cov_28.567970	Coordinate:504	Reads:1	Hits:10	Allocated_reads:0.1	Strand:-
TTTGTTAATGGTTGTTGGAAAACTG
>Location:NODE_273527_length_1611_cov_28.567970	Coordinate:507	Reads:1	Hits:3	Allocated_reads:0.333333333333333	Strand:+
TTTTCCAACAACCATTAACAAAGGAC
>Location:NODE_273527_length_1611_cov_28.567970	Coordinate:507	Reads:1	Hits:3	Allocated_reads:0.333333333333333	Strand:+
TTTTCCAACAACCATTAACAAAGGACAA
>Location:NODE_273527_length_1611_cov_28.567970	Coordinate:507	Reads:1	Hits:3	Allocated_reads:0.333333333333333	Strand:+
TTTTCCAACAACCATTAACAAAGGACAGT
>Location:NODE_273527_length_1611_cov_28.567970	Coordinate:507	Reads:1	Hits:3	Allocated_reads:0.333333333333333	Strand:+
TTTTCCAACAACCATTAACAAAGTACAAT
>Location:NODE_273527_length_1611_cov_28.567970	Coordinate:507	Reads:35	Hits:3	Allocated_reads:11.6666666666667	Strand:+
TTTTCCAACAACCATTAACAAAGGACAAT
>Location:NODE_273527_length_1611_cov_28.567970	Coordinate:507	Reads:1	Hits:3	Allocated_reads:0.333333333333333	Strand:+
TTTTCCAACAACCATTAACAAAGGACAAAT
>Location:NODE_273527_length_1611_cov_28.567970	Coordinate:507	Reads:1	Hits:3	Allocated_reads:0.333333333333333	Strand:+
TTTTCCAACAACCATTAACAAAGGACAATC
>Location:NODE_273527_length_1611_cov_28.567970	Coordinate:507	Reads:3	Hits:3	Allocated_reads:1	Strand:+
TTTTCCAACAACCATTAACAAAGGACAATCAGT
>Location:NODE_273527_length_1611_cov_28.567970	Coordinate:508	Reads:1	Hits:3	Allocated_reads:0.333333333333333	Strand:+
TTTCCAACAACCATTAACAAAGGAC
>Location:NODE_273527_length_1611_cov_28.567970	Coordinate:508	Reads:30	Hits:3	Allocated_reads:10	Strand:+
TTTCCAACAACCATTAACAAAGGACAAT
>Location:NODE_273527_length_1611_cov_28.567970	Coordinate:509	Reads:20	Hits:3	Allocated_reads:6.66666666666667	Strand:+
TTCCAACAACCATTAACAAAGGACAAT
>Location:NODE_273527_length_1611_cov_28.567970	Coordinate:509	Reads:1	Hits:3	Allocated_reads:0.333333333333333	Strand:+
TTCCAACAACCATTAACAAAGGACAATCA
>Location:NODE_273527_length_1611_cov_28.567970	Coordinate:509	Reads:15	Hits:3	Allocated_reads:5	Strand:+
TTCCAACAACCATTAACAAAGGACAATCAGT
>Location:NODE_273527_length_1611_cov_28.567970	Coordinate:510	Reads:2	Hits:3	Allocated_reads:0.666666666666667	Strand:+
TCCAACAACCATTAACAAAGGACAAT
>Location:NODE_273527_length_1611_cov_28.567970	Coordinate:510	Reads:1	Hits:3	Allocated_reads:0.333333333333333	Strand:+
TCCAACAACCATTAACAAAGGACAATCAG
>Location:NODE_273527_length_1611_cov_28.567970	Coordinate:510	Reads:21	Hits:3	Allocated_reads:7	Strand:+
TCCAACAACCATTAACAAAGGACAATCAGT
>Location:NODE_273527_length_1611_cov_28.567970	Coordinate:511	Reads:1	Hits:3	Allocated_reads:0.333333333333333	Strand:+
CCAACAACCATTAACAAAGGACAAT
>Location:NODE_273527_length_1611_cov_28.567970	Coordinate:511	Reads:94	Hits:3	Allocated_reads:31.3333333333333	Strand:+
CCAACAACCATTAACAAAGGACAATCAGT
>Location:NODE_273527_length_1611_cov_28.567970	Coordinate:512	Reads:1	Hits:3	Allocated_reads:0.333333333333333	Strand:+
CAACAACCATTAACAAAGGACAAT
>Location:NODE_273527_length_1611_cov_28.567970	Coordinate:512	Reads:2	Hits:3	Allocated_reads:0.666666666666667	Strand:+
CAACAACCATTAACAAAGGACAATCAGT
>Location:NODE_273527_length_1611_cov_28.567970	Coordinate:512	Reads:1	Hits:3	Allocated_reads:0.333333333333333	Strand:-
TAACTGATTGTCCTTTGTTAATGGTTGTTG
>Location:NODE_273527_length_1611_cov_28.567970	Coordinate:513	Reads:1	Hits:3	Allocated_reads:0.333333333333333	Strand:+
AACAACCATTAACAAAGGACAATCAGT
>Location:NODE_273527_length_1611_cov_28.567970	Coordinate:514	Reads:2	Hits:3	Allocated_reads:0.666666666666667	Strand:+
ACAACCATTAACAAAGGACAATCAGTTAG
>Location:NODE_273527_length_1611_cov_28.567970	Coordinate:514	Reads:1	Hits:3	Allocated_reads:0.333333333333333	Strand:+
ACAACCATTAACAAAGGACAATCAGTTAGC
>Location:NODE_273527_length_1611_cov_28.567970	Coordinate:515	Reads:1	Hits:3	Allocated_reads:0.333333333333333	Strand:+
CAACCATTAACAAAGGACAATCAGTTAG
>Location:NODE_273527_length_1611_cov_28.567970	Coordinate:516	Reads:2	Hits:3	Allocated_reads:0.666666666666667	Strand:+
AACCATTAACAAAGGACAATCAGTTAG
>Location:NODE_273527_length_1611_cov_28.567970	Coordinate:517	Reads:1	Hits:3	Allocated_reads:0.333333333333333	Strand:+
ACCATTAACAAAGGACAATCAGTTAGCC
>Location:NODE_273527_length_1611_cov_28.567970	Coordinate:517	Reads:1	Hits:3	Allocated_reads:0.333333333333333	Strand:+
ACCATTAACAAAGGACAATCAGTTAGCCAT
>Location:NODE_273527_length_1611_cov_28.567970	Coordinate:517	Reads:1	Hits:3	Allocated_reads:0.333333333333333	Strand:-
ATGGCTAACTGATTGTCCTTTGTTAATGGT
>Location:NODE_273527_length_1611_cov_28.567970	Coordinate:517	Reads:1	Hits:3	Allocated_reads:0.333333333333333	Strand:-
CAATGGCTAACTGATTGTCCTTTGTTAATGGT
>Location:NODE_273527_length_1611_cov_28.567970	Coordinate:517	Reads:1	Hits:3	Allocated_reads:0.333333333333333	Strand:-
GCTAACTGATTGTCCTTTGTTAATGGT
>Location:NODE_273527_length_1611_cov_28.567970	Coordinate:517	Reads:2	Hits:3	Allocated_reads:0.666666666666667	Strand:-
GGCTAACTGATTGTCCTTTGTTAATGGT
>Location:NODE_273527_length_1611_cov_28.567970	Coordinate:517	Reads:4	Hits:3	Allocated_reads:1.33333333333333	Strand:-
TGGCTAACTGATTGTCCTTTGTTAATGGT
>Location:NODE_273527_length_1611_cov_28.567970	Coordinate:519	Reads:1	Hits:3	Allocated_reads:0.333333333333333	Strand:+
CATTAACAAAGGACAATCAGTTAGCCATTGT
>Location:NODE_273527_length_1611_cov_28.567970	Coordinate:525	Reads:1	Hits:3	Allocated_reads:0.333333333333333	Strand:+
CAAAGGACAATCAGTTAGCCATTGTAG
>Location:NODE_273527_length_1611_cov_28.567970	Coordinate:527	Reads:2	Hits:3	Allocated_reads:0.666666666666667	Strand:+
AAGGACAATCAGTTAGCCATTGTAGGA
>Location:NODE_273527_length_1611_cov_28.567970	Coordinate:535	Reads:1	Hits:2	Allocated_reads:0.5	Strand:+
TCAGTTAGCCATTGTAGGAATACTTCCAA
>Location:NODE_273527_length_1611_cov_28.567970	Coordinate:535	Reads:1	Hits:2	Allocated_reads:0.5	Strand:+
TCAGTTAGCCATTGTAGGAATACTTCCAAAA
>Location:NODE_273527_length_1611_cov_28.567970	Coordinate:536	Reads:1	Hits:2	Allocated_reads:0.5	Strand:+
CAGTTAGCCATTGTAGGAATACTTCCAAAA
>Location:NODE_273527_length_1611_cov_28.567970	Coordinate:539	Reads:1	Hits:2	Allocated_reads:0.5	Strand:+
TTAGCCATTGTAGGAATACTTCCAAAAG
>Location:NODE_273527_length_1611_cov_28.567970	Coordinate:540	Reads:2	Hits:2	Allocated_reads:1	Strand:+
TAGCCATTGTAGGAATACTTCCAAAA
>Location:NODE_273527_length_1611_cov_28.567970	Coordinate:540	Reads:1	Hits:2	Allocated_reads:0.5	Strand:+
TAGCCATTGTAGGAATACTTCCAAAAG
>Location:NODE_273527_length_1611_cov_28.567970	Coordinate:541	Reads:1	Hits:2	Allocated_reads:0.5	Strand:-
TTTGGAAGTATTCCTACAATGGCT
>Location:NODE_273527_length_1611_cov_28.567970	Coordinate:565	Reads:1	Hits:3	Allocated_reads:0.333333333333333	Strand:-
AGAGATACTTTTTATTGTTTCCTGTAAAACCT
>Location:NODE_273527_length_1611_cov_28.567970	Coordinate:565	Reads:1	Hits:3	Allocated_reads:0.333333333333333	Strand:-
AGATACTTTTTATTGTTTCCTGTAAAACCT
>Location:NODE_273527_length_1611_cov_28.567970	Coordinate:565	Reads:1	Hits:3	Allocated_reads:0.333333333333333	Strand:-
ATACTTTTTATTGTTTCCTGTAAAACCT
>Location:NODE_273527_length_1611_cov_28.567970	Coordinate:565	Reads:1	Hits:3	Allocated_reads:0.333333333333333	Strand:-
GAGATACTTTTTATTGTTTCCTGTAAAACCT
>Location:NODE_273527_length_1611_cov_28.567970	Coordinate:565	Reads:3	Hits:3	Allocated_reads:1	Strand:-
TTAAGAGATACTTTTTATTGTTTCCTGTAAAACCT
>Location:NODE_273527_length_1611_cov_28.567970	Coordinate:566	Reads:1	Hits:5	Allocated_reads:0.2	Strand:-
GAGATACTTTTTATTGTTTCCTGTAAAACC
>Location:NODE_273527_length_1611_cov_28.567970	Coordinate:566	Reads:1	Hits:5	Allocated_reads:0.2	Strand:-
TTAAGAGATACTTTTTATTGTTTCCTGTAAAACT
>Location:NODE_273527_length_1611_cov_28.567970	Coordinate:568	Reads:3	Hits:5	Allocated_reads:0.6	Strand:-
GAGATACTTTTTATTGTTTCCTGTAAAA
>Location:NODE_273527_length_1611_cov_28.567970	Coordinate:568	Reads:2	Hits:5	Allocated_reads:0.4	Strand:+
TTTTACAGGAAACAATAAAAAGTATCTCT
>Location:NODE_273527_length_1611_cov_28.567970	Coordinate:569	Reads:1	Hits:5	Allocated_reads:0.2	Strand:-
TTAAGAGATACTTTTTATTGTTTCCTGTAAA
>Location:NODE_273527_length_1611_cov_28.567970	Coordinate:569	Reads:1	Hits:5	Allocated_reads:0.2	Strand:+
TTTACAGGAAACAATAAAAAGTATCTC
>Location:NODE_273527_length_1611_cov_28.567970	Coordinate:569	Reads:1	Hits:5	Allocated_reads:0.2	Strand:+
TTTACAGGAAACAATAAAAAGTATCTCT
>Location:NODE_273527_length_1611_cov_28.567970	Coordinate:570	Reads:1	Hits:5	Allocated_reads:0.2	Strand:+
TTACAGGAAACAATAAAAAGTATCTCTTAAGTT
>Location:NODE_273527_length_1611_cov_28.567970	Coordinate:571	Reads:1	Hits:5	Allocated_reads:0.2	Strand:-
AGATACTTTTTATTGTTTCCTGTA
>Location:NODE_273527_length_1611_cov_28.567970	Coordinate:571	Reads:1	Hits:5	Allocated_reads:0.2	Strand:+
TACAGGAAACAATAAAAAGTATCTCT
>Location:NODE_273527_length_1611_cov_28.567970	Coordinate:574	Reads:1	Hits:6	Allocated_reads:0.166666666666667	Strand:-
TTAAGAGATACTTTTTATTGTTTCCT
>Location:NODE_273527_length_1611_cov_28.567970	Coordinate:583	Reads:1	Hits:8	Allocated_reads:0.125	Strand:+
TAAAAAGTATCTCTTAAGAATCTTGCT
>Location:NODE_273527_length_1611_cov_28.567970	Coordinate:586	Reads:1	Hits:8	Allocated_reads:0.125	Strand:+
AAAGTATCTCTTAAGAATCTTGCT
>Location:NODE_273527_length_1611_cov_28.567970	Coordinate:586	Reads:1	Hits:8	Allocated_reads:0.125	Strand:+
AAAGTATCTCTTAAGAATCTTGCTT
>Location:NODE_273527_length_1611_cov_28.567970	Coordinate:587	Reads:1	Hits:7	Allocated_reads:0.142857142857143	Strand:+
AAGTATCTCTTAAGAATCTTGCTTACAGCAG
>Location:NODE_273527_length_1611_cov_28.567970	Coordinate:588	Reads:2	Hits:8	Allocated_reads:0.25	Strand:-
CTGTAAGCAAGATTCTTAAGAGATACT
>Location:NODE_273527_length_1611_cov_28.567970	Coordinate:588	Reads:2	Hits:8	Allocated_reads:0.25	Strand:-
GTAAGCAAGATTCTTAAGAGATACT
>Location:NODE_273527_length_1611_cov_28.567970	Coordinate:589	Reads:1	Hits:9	Allocated_reads:0.111111111111111	Strand:+
GTATCTCTTAAGAATCTTGCTTACAG
>Location:NODE_273527_length_1611_cov_28.567970	Coordinate:589	Reads:1	Hits:9	Allocated_reads:0.111111111111111	Strand:+
GTATCTCTTAAGAATCTTGCTTACAGC
>Location:NODE_273527_length_1611_cov_28.567970	Coordinate:590	Reads:1	Hits:9	Allocated_reads:0.111111111111111	Strand:+
TATCTCTTAAGAATCTTGCTTACA
>Location:NODE_273527_length_1611_cov_28.567970	Coordinate:590	Reads:35	Hits:9	Allocated_reads:3.88888888888889	Strand:+
TATCTCTTAAGAATCTTGCTTACAGC
>Location:NODE_273527_length_1611_cov_28.567970	Coordinate:590	Reads:15	Hits:9	Allocated_reads:1.66666666666667	Strand:+
TATCTCTTAAGAATCTTGCTTACAGCA
>Location:NODE_273527_length_1611_cov_28.567970	Coordinate:590	Reads:1	Hits:8	Allocated_reads:0.125	Strand:+
TATCTCTTAAGAATCTTGCTTACAGCAG
>Location:NODE_273527_length_1611_cov_28.567970	Coordinate:590	Reads:1	Hits:8	Allocated_reads:0.125	Strand:+
TATCTCTTAAGAATCTTGCTTACAGCAGT
>Location:NODE_273527_length_1611_cov_28.567970	Coordinate:590	Reads:7	Hits:8	Allocated_reads:0.875	Strand:+
TATCTCTTAAGAATCTTGCTTACAGCAGC
>Location:NODE_273527_length_1611_cov_28.567970	Coordinate:590	Reads:1	Hits:8	Allocated_reads:0.125	Strand:+
TATCTCTTAAGAATCTTGCTTACAGCAGCA
>Location:NODE_273527_length_1611_cov_28.567970	Coordinate:590	Reads:1	Hits:8	Allocated_reads:0.125	Strand:+
TATCTCTTAAGAATCTTGCTTACAGCAGCAC
>Location:NODE_273527_length_1611_cov_28.567970	Coordinate:590	Reads:1	Hits:8	Allocated_reads:0.125	Strand:+
TATCTCTTAAGAATCTTGCTTACAGCAGCACT
>Location:NODE_273527_length_1611_cov_28.567970	Coordinate:591	Reads:1	Hits:8	Allocated_reads:0.125	Strand:+
ATCTCTTAAGAATCTTGCTTACAGCAGCACT
>Location:NODE_273527_length_1611_cov_28.567970	Coordinate:595	Reads:1	Hits:9	Allocated_reads:0.111111111111111	Strand:+
CTTAAGAATCTTGCTTACAGCAGCACT
>Location:NODE_273527_length_1611_cov_28.567970	Coordinate:599	Reads:1	Hits:12	Allocated_reads:0.0833333333333333	Strand:-
TAGTGCTGCTGTAAGCAAGATTCT
>Location:NODE_273527_length_1611_cov_28.567970	Coordinate:600	Reads:1	Hits:2	Allocated_reads:0.5	Strand:-
GGTGATACACTTTAGTGCTGCTGTAAGCAAGATTC
>Location:NODE_273527_length_1611_cov_28.567970	Coordinate:603	Reads:1	Hits:5	Allocated_reads:0.2	Strand:-
GATACACTTTAGTGCTGCTGTAAGCAAGA
>Location:NODE_273527_length_1611_cov_28.567970	Coordinate:604	Reads:1	Hits:6	Allocated_reads:0.166666666666667	Strand:-
GATACACTTTAGTGCTGCTGTAAGCAAG
>Location:NODE_273527_length_1611_cov_28.567970	Coordinate:604	Reads:1	Hits:5	Allocated_reads:0.2	Strand:-
GTGATACACTTTAGTGCTGCTGTAAGCAAG
>Location:NODE_273527_length_1611_cov_28.567970	Coordinate:604	Reads:1	Hits:12	Allocated_reads:0.0833333333333333	Strand:-
TACACTTTAGTGCTGCTGTAAGCAAG
>Location:NODE_273527_length_1611_cov_28.567970	Coordinate:607	Reads:1	Hits:11	Allocated_reads:0.0909090909090909	Strand:-
ATACACTTTAGTGCTGCTGTAAGC
>Location:NODE_273527_length_1611_cov_28.567970	Coordinate:607	Reads:1	Hits:11	Allocated_reads:0.0909090909090909	Strand:-
ATACACTTTAGTGCTGCTGTAAGT
>Location:NODE_273527_length_1611_cov_28.567970	Coordinate:608	Reads:2	Hits:3	Allocated_reads:0.666666666666667	Strand:-
AATGGTGATACACTTTAGTGCTGCTGTAAG
>Location:NODE_273527_length_1611_cov_28.567970	Coordinate:608	Reads:2	Hits:6	Allocated_reads:0.333333333333333	Strand:-
GATACACTTTAGTGCTGCTGTAAG
>Location:NODE_273527_length_1611_cov_28.567970	Coordinate:608	Reads:2	Hits:6	Allocated_reads:0.333333333333333	Strand:-
TGATACACTTTAGTGCTGCTGTAAG
>Location:NODE_273527_length_1611_cov_28.567970	Coordinate:608	Reads:1	Hits:3	Allocated_reads:0.333333333333333	Strand:-
TGGTGATACACTTTAGTGCTGCTGTAAG
>Location:NODE_273527_length_1611_cov_28.567970	Coordinate:609	Reads:1	Hits:7	Allocated_reads:0.142857142857143	Strand:-
TGATACACTTTAGTGCTGCTGTAA
>Location:NODE_273527_length_1611_cov_28.567970	Coordinate:610	Reads:1	Hits:4	Allocated_reads:0.25	Strand:-
GGTGATACACTTTAGTGCTGCTGTA
>Location:NODE_273527_length_1611_cov_28.567970	Coordinate:610	Reads:1	Hits:4	Allocated_reads:0.25	Strand:-
TAATGGTGATACACTTTAGTGCTGCTGTA
>Location:NODE_273527_length_1611_cov_28.567970	Coordinate:610	Reads:2	Hits:4	Allocated_reads:0.5	Strand:+
TACAGCAGCACTAAAGTGTATCACCATT
>Location:NODE_273527_length_1611_cov_28.567970	Coordinate:610	Reads:1	Hits:4	Allocated_reads:0.25	Strand:-
TGGTGATACACTTTAGTGCTGCTGTA
>Location:NODE_273527_length_1611_cov_28.567970	Coordinate:612	Reads:1	Hits:3	Allocated_reads:0.333333333333333	Strand:-
TTTAATGGTGATACACTTTAGTGCTGCTG
>Location:NODE_273527_length_1611_cov_28.567970	Coordinate:613	Reads:2	Hits:4	Allocated_reads:0.5	Strand:-
TAATGGTGATACACTTTAGTGCTGCT
>Location:NODE_273527_length_1611_cov_28.567970	Coordinate:613	Reads:1	Hits:3	Allocated_reads:0.333333333333333	Strand:-
TTTAATGGTGATACACTTTAGTGCTGCT
>Location:NODE_273527_length_1611_cov_28.567970	Coordinate:614	Reads:1	Hits:4	Allocated_reads:0.25	Strand:-
AATGGTGATACACTTTAGTGCTGC
>Location:NODE_273527_length_1611_cov_28.567970	Coordinate:614	Reads:3	Hits:4	Allocated_reads:0.75	Strand:-
TAATGGTGATACACTTTAGTGCTGC
>Location:NODE_273527_length_1611_cov_28.567970	Coordinate:614	Reads:1	Hits:3	Allocated_reads:0.333333333333333	Strand:-
TTAATGGTGATACACTTTAGTGCTGC
>Location:NODE_273527_length_1611_cov_28.567970	Coordinate:614	Reads:2	Hits:3	Allocated_reads:0.666666666666667	Strand:-
TTTAATGGTGATACACTTTAGTGCTGC
>Location:NODE_273527_length_1611_cov_28.567970	Coordinate:615	Reads:1	Hits:4	Allocated_reads:0.25	Strand:-
TAATGGTGATACACTTTAGTGCTG
>Location:NODE_273527_length_1611_cov_28.567970	Coordinate:616	Reads:2	Hits:3	Allocated_reads:0.666666666666667	Strand:-
TTTAATGGTGATACACTTTAGTGCT
>Location:NODE_273527_length_1611_cov_28.567970	Coordinate:628	Reads:1	Hits:1	Allocated_reads:1	Strand:+
TATCACCATTAAATGATTAAATCATGACC
>Location:NODE_273527_length_1611_cov_28.567970	Coordinate:636	Reads:1	Hits:1	Allocated_reads:1	Strand:+
TTAAATGATTAAATCATGACCCACCT
>Location:NODE_273527_length_1611_cov_28.567970	Coordinate:641	Reads:1	Hits:1	Allocated_reads:1	Strand:+
TGATTAAATCATGACCCACCTTCATA
>Location:NODE_273527_length_1611_cov_28.567970	Coordinate:645	Reads:1	Hits:1	Allocated_reads:1	Strand:-
TATTATATGAAGGTGGGTCATGATTTT
>Location:NODE_273527_length_1611_cov_28.567970	Coordinate:646	Reads:1	Hits:1	Allocated_reads:1	Strand:-
TATTATATGAAGGTGGGTCATGATTT
>Location:NODE_273527_length_1611_cov_28.567970	Coordinate:647	Reads:2	Hits:1	Allocated_reads:2	Strand:-
TATTATATGAAGGTGGGTCATGATT
>Location:NODE_273527_length_1611_cov_28.567970	Coordinate:648	Reads:2	Hits:1	Allocated_reads:2	Strand:-
TATTATATGAAGGTGGGTCATGAT
>Location:NODE_273527_length_1611_cov_28.567970	Coordinate:660	Reads:1	Hits:1	Allocated_reads:1	Strand:+
CTTCATATAATATGTGGATTGATAAACT
>Location:NODE_273527_length_1611_cov_28.567970	Coordinate:660	Reads:1	Hits:1	Allocated_reads:1	Strand:+
CTTCATATAATATGTGGATTGATAAACTAA
>Location:NODE_273527_length_1611_cov_28.567970	Coordinate:661	Reads:1	Hits:1	Allocated_reads:1	Strand:+
TTCATATAATATGTGGATTGATAAACT
>Location:NODE_273527_length_1611_cov_28.567970	Coordinate:661	Reads:1	Hits:1	Allocated_reads:1	Strand:+
TTCATATAATATGTGGATTGATAAACTATT
>Location:NODE_273527_length_1611_cov_28.567970	Coordinate:662	Reads:1	Hits:1	Allocated_reads:1	Strand:+
TCATATAATATGTGGATTGATAAAC
>Location:NODE_273527_length_1611_cov_28.567970	Coordinate:662	Reads:54	Hits:1	Allocated_reads:54	Strand:+
TCATATAATATGTGGATTGATAAACT
>Location:NODE_273527_length_1611_cov_28.567970	Coordinate:662	Reads:47	Hits:1	Allocated_reads:47	Strand:+
TCATATAATATGTGGATTGATAAACTAA
>Location:NODE_273527_length_1611_cov_28.567970	Coordinate:662	Reads:3	Hits:1	Allocated_reads:3	Strand:+
TCATATAATATGTGGATTGATAAACTAAG
>Location:NODE_273527_length_1611_cov_28.567970	Coordinate:662	Reads:1	Hits:1	Allocated_reads:1	Strand:+
TCATATAATATGTGGATTGATAAACTAAGT
>Location:NODE_273527_length_1611_cov_28.567970	Coordinate:662	Reads:9	Hits:1	Allocated_reads:9	Strand:+
TCATATAATATGTGGATTGATAAACTAAGA
>Location:NODE_273527_length_1611_cov_28.567970	Coordinate:662	Reads:1	Hits:1	Allocated_reads:1	Strand:+
TCATATAATATGTGGATTGATAAACTAAGAA
>Location:NODE_273527_length_1611_cov_28.567970	Coordinate:662	Reads:1	Hits:1	Allocated_reads:1	Strand:+
TCATATAATATGTGGATTGATAAACTAAGAAA
>Location:NODE_273527_length_1611_cov_28.567970	Coordinate:662	Reads:1	Hits:1	Allocated_reads:1	Strand:+
TCATATAATATGTGGATTGATAAACTAAGAAAGA
>Location:NODE_273527_length_1611_cov_28.567970	Coordinate:664	Reads:1	Hits:1	Allocated_reads:1	Strand:+
ATATAATATGTGGATTGATAAACTAAGAAAGATT
>Location:NODE_273527_length_1611_cov_28.567970	Coordinate:668	Reads:1	Hits:1	Allocated_reads:1	Strand:+
AATATGTGGATTGATAAACTAAGAAAGAT
>Location:NODE_273527_length_1611_cov_28.567970	Coordinate:670	Reads:1	Hits:1	Allocated_reads:1	Strand:+
TATGTGGATTGATAAACTAAGAAGGATT
>Location:NODE_273527_length_1611_cov_28.567970	Coordinate:670	Reads:1	Hits:1	Allocated_reads:1	Strand:+
TATGTGGATTGATAAACTAAGAAAGATTTC
>Location:NODE_273527_length_1611_cov_28.567970	Coordinate:671	Reads:1	Hits:1	Allocated_reads:1	Strand:+
ATGTGGATTGATAAACTAAGAAAGAT
>Location:NODE_273527_length_1611_cov_28.567970	Coordinate:671	Reads:1	Hits:1	Allocated_reads:1	Strand:+
ATGTGGATTGATAAACTAAGAAAGATT
>Location:NODE_273527_length_1611_cov_28.567970	Coordinate:671	Reads:3	Hits:1	Allocated_reads:3	Strand:+
ATGTGGATTGATAAACTAAGAAAGATTTCT
>Location:NODE_273527_length_1611_cov_28.567970	Coordinate:672	Reads:1	Hits:1	Allocated_reads:1	Strand:-
AGAAATCTTTCTTAGTTTATCAATCCACA
>Location:NODE_273527_length_1611_cov_28.567970	Coordinate:672	Reads:2	Hits:1	Allocated_reads:2	Strand:+
TGTGGATTGATAAACTAAGAAAGATT
>Location:NODE_273527_length_1611_cov_28.567970	Coordinate:672	Reads:1	Hits:1	Allocated_reads:1	Strand:+
TGTGGATTGATAAACTAAGAAAGATTTCT
>Location:NODE_273527_length_1611_cov_28.567970	Coordinate:680	Reads:1	Hits:1	Allocated_reads:1	Strand:+
GATAAACTAAGAAAGATTTCTCATGGAGG
>Location:NODE_273527_length_1611_cov_28.567970	Coordinate:687	Reads:2	Hits:1	Allocated_reads:2	Strand:-
ATTTCCTCCATGAGAAATCTTTCTTA
>Location:NODE_273527_length_1611_cov_28.567970	Coordinate:687	Reads:1	Hits:1	Allocated_reads:1	Strand:-
TTATTTCCTCCATGAGAAATCTTTCTTA
>Location:NODE_273527_length_1611_cov_28.567970	Coordinate:687	Reads:1	Hits:1	Allocated_reads:1	Strand:-
TTCCTCCATGAGAAATCTTTCTTA
>Location:NODE_273527_length_1611_cov_28.567970	Coordinate:688	Reads:1	Hits:1	Allocated_reads:1	Strand:-
ATTTCCTCCATGAGAAATCTTTCTT
>Location:NODE_273527_length_1611_cov_28.567970	Coordinate:693	Reads:1	Hits:1	Allocated_reads:1	Strand:+
AGATTTCTCATGGAGGAAATAACATATGCTCTG
>Location:NODE_273527_length_1611_cov_28.567970	Coordinate:694	Reads:1	Hits:1	Allocated_reads:1	Strand:+
GATTTCTCATGGAGGAAATAACATATGCTC
>Location:NODE_273527_length_1611_cov_28.567970	Coordinate:695	Reads:1	Hits:1	Allocated_reads:1	Strand:+
ATTTCTCATGGAGGAAATAACATATGCTC
>Location:NODE_273527_length_1611_cov_28.567970	Coordinate:696	Reads:2	Hits:1	Allocated_reads:2	Strand:+
TTTCTCATGGAGGAAATAACATATGCTC
>Location:NODE_273527_length_1611_cov_28.567970	Coordinate:696	Reads:2	Hits:1	Allocated_reads:2	Strand:+
TTTCTCATGGAGGAAATAACATATGCTCT
>Location:NODE_273527_length_1611_cov_28.567970	Coordinate:696	Reads:2	Hits:1	Allocated_reads:2	Strand:+
TTTCTCATGGAGGAAATAACATATGCTCTG
>Location:NODE_273527_length_1611_cov_28.567970	Coordinate:696	Reads:1	Hits:1	Allocated_reads:1	Strand:+
TTTCTCATGGAGGAAATAACATATGCTCTGC
>Location:NODE_273527_length_1611_cov_28.567970	Coordinate:696	Reads:2	Hits:1	Allocated_reads:2	Strand:+
TTTCTCATGGAGGAAATAACATATGCTCTGCA
>Location:NODE_273527_length_1611_cov_28.567970	Coordinate:697	Reads:7	Hits:1	Allocated_reads:7	Strand:+
TTCTCATGGAGGAAATAACATATGCTCT
>Location:NODE_273527_length_1611_cov_28.567970	Coordinate:697	Reads:3	Hits:1	Allocated_reads:3	Strand:+
TTCTCATGGAGGAAATAACATATGCTCTG
>Location:NODE_273527_length_1611_cov_28.567970	Coordinate:697	Reads:1	Hits:1	Allocated_reads:1	Strand:+
TTCTCATGGAGGAAATAACATATGCTCTGC
>Location:NODE_273527_length_1611_cov_28.567970	Coordinate:697	Reads:1	Hits:1	Allocated_reads:1	Strand:+
TTCTCATGGAGGAAATAACGTATGCTCTGCA
>Location:NODE_273527_length_1611_cov_28.567970	Coordinate:697	Reads:14	Hits:1	Allocated_reads:14	Strand:+
TTCTCATGGAGGAAATAACATATGCTCTGCA
>Location:NODE_273527_length_1611_cov_28.567970	Coordinate:698	Reads:2	Hits:1	Allocated_reads:2	Strand:+
TCTCATGGAGGAAATAACATATGCTCT
>Location:NODE_273527_length_1611_cov_28.567970	Coordinate:698	Reads:2	Hits:1	Allocated_reads:2	Strand:+
TCTCATGGAGGAAATAACATATGCTCTG
>Location:NODE_273527_length_1611_cov_28.567970	Coordinate:698	Reads:2	Hits:1	Allocated_reads:2	Strand:+
TCTCATGGAGGAAATAACATATGCTCTGC
>Location:NODE_273527_length_1611_cov_28.567970	Coordinate:698	Reads:11	Hits:1	Allocated_reads:11	Strand:+
TCTCATGGAGGAAATAACATATGCTCTGCA
>Location:NODE_273527_length_1611_cov_28.567970	Coordinate:698	Reads:1	Hits:1	Allocated_reads:1	Strand:+
TCTCATGGAGGAAATAACATATGCTCTGCAT
>Location:NODE_273527_length_1611_cov_28.567970	Coordinate:699	Reads:2	Hits:1	Allocated_reads:2	Strand:+
CTCATGGAGGAAATAACATATGCTCTGCA
>Location:NODE_273527_length_1611_cov_28.567970	Coordinate:699	Reads:1	Hits:1	Allocated_reads:1	Strand:+
CTCATGGAGGAAATAACATATGCTCTGCAGA
>Location:NODE_273527_length_1611_cov_28.567970	Coordinate:700	Reads:1	Hits:1	Allocated_reads:1	Strand:+
TCATGGAGGAAATAACATATGCTCTG
>Location:NODE_273527_length_1611_cov_28.567970	Coordinate:700	Reads:10	Hits:1	Allocated_reads:10	Strand:+
TCATGGAGGAAATAACATATGCTCTGCA
>Location:NODE_273527_length_1611_cov_28.567970	Coordinate:700	Reads:1	Hits:1	Allocated_reads:1	Strand:+
TCATGGAGGAAATAACATATGCTCTGCAT
>Location:NODE_273527_length_1611_cov_28.567970	Coordinate:700	Reads:1	Hits:1	Allocated_reads:1	Strand:+
TCATGGAGGAAATAACATATGCTCTGCAGT
>Location:NODE_273527_length_1611_cov_28.567970	Coordinate:700	Reads:6	Hits:1	Allocated_reads:6	Strand:+
TCATGGAGGAAATAACATATGCTCTGCAGA
>Location:NODE_273527_length_1611_cov_28.567970	Coordinate:700	Reads:1	Hits:1	Allocated_reads:1	Strand:+
TCATGGAGGAAATAACATATGCTCTGCAGATT
>Location:NODE_273527_length_1611_cov_28.567970	Coordinate:701	Reads:1	Hits:1	Allocated_reads:1	Strand:+
CATGGAGGAAATAACATATGCTCTA
>Location:NODE_273527_length_1611_cov_28.567970	Coordinate:701	Reads:1	Hits:1	Allocated_reads:1	Strand:+
CATGGAGGAAATAACATATGCTCTGCAGA
>Location:NODE_273527_length_1611_cov_28.567970	Coordinate:701	Reads:1	Hits:1	Allocated_reads:1	Strand:+
CATGGAGGAAATAACATATGCTCTGCAGAT
>Location:NODE_273527_length_1611_cov_28.567970	Coordinate:702	Reads:3	Hits:1	Allocated_reads:3	Strand:+
ATGGAGGAAATAACATATGCTCTGCAGA
>Location:NODE_273527_length_1611_cov_28.567970	Coordinate:702	Reads:1	Hits:1	Allocated_reads:1	Strand:+
ATGGAGGAAATAACATATGCTCTGCAGAT
>Location:NODE_273527_length_1611_cov_28.567970	Coordinate:702	Reads:1	Hits:1	Allocated_reads:1	Strand:+
ATGGAGGAAATAACATATGCTCTGCAGATT
>Location:NODE_273527_length_1611_cov_28.567970	Coordinate:703	Reads:1	Hits:5	Allocated_reads:0.2	Strand:+
TGGAGGAAATAACATATGCTCTGC
>Location:NODE_273527_length_1611_cov_28.567970	Coordinate:703	Reads:2	Hits:1	Allocated_reads:2	Strand:+
TGGAGGAAATAACATATGCTCTGCA
>Location:NODE_273527_length_1611_cov_28.567970	Coordinate:703	Reads:3	Hits:1	Allocated_reads:3	Strand:+
TGGAGGAAATAACATATGCTCTGCAG
>Location:NODE_273527_length_1611_cov_28.567970	Coordinate:703	Reads:1	Hits:1	Allocated_reads:1	Strand:+
TGGAGGAAATAACATATGCTCTGCAGT
>Location:NODE_273527_length_1611_cov_28.567970	Coordinate:703	Reads:13	Hits:1	Allocated_reads:13	Strand:+
TGGAGGAAATAACATATGCTCTGCAGA
>Location:NODE_273527_length_1611_cov_28.567970	Coordinate:703	Reads:19	Hits:1	Allocated_reads:19	Strand:+
TGGAGGAAATAACATATGCTCTGCAGAT
>Location:NODE_273527_length_1611_cov_28.567970	Coordinate:703	Reads:31	Hits:1	Allocated_reads:31	Strand:+
TGGAGGAAATAACATATGCTCTGCAGATT
>Location:NODE_273527_length_1611_cov_28.567970	Coordinate:703	Reads:4	Hits:1	Allocated_reads:4	Strand:+
TGGAGGAAATAACATATGCTCTGCAGATA
>Location:NODE_273527_length_1611_cov_28.567970	Coordinate:703	Reads:1	Hits:1	Allocated_reads:1	Strand:+
TGGAGGAAATAACATATGCTCTGCAGATTC
>Location:NODE_273527_length_1611_cov_28.567970	Coordinate:703	Reads:1	Hits:1	Allocated_reads:1	Strand:+
TGGAGGAAATAACATATGCTCTGCAGATTCA
>Location:NODE_273527_length_1611_cov_28.567970	Coordinate:704	Reads:1	Hits:1	Allocated_reads:1	Strand:+
GGAGGAAATAACATATGCTCTGCAGA
>Location:NODE_273527_length_1611_cov_28.567970	Coordinate:704	Reads:2	Hits:1	Allocated_reads:2	Strand:+
GGAGGAAATAACATATGCTCTGCAGAT
>Location:NODE_273527_length_1611_cov_28.567970	Coordinate:704	Reads:3	Hits:1	Allocated_reads:3	Strand:+
GGAGGAAATAACATATGCTCTGCAGATT
>Location:NODE_273527_length_1611_cov_28.567970	Coordinate:704	Reads:1	Hits:1	Allocated_reads:1	Strand:+
GGAGGAAATAACATATGCTCTGCAGATTC
>Location:NODE_273527_length_1611_cov_28.567970	Coordinate:704	Reads:1	Hits:1	Allocated_reads:1	Strand:-
TGAATCTGCAGAGCATATGTTATTTCCTCC
>Location:NODE_273527_length_1611_cov_28.567970	Coordinate:705	Reads:1	Hits:1	Allocated_reads:1	Strand:+
GAGGAAATAACATATGCTCTGCAG
>Location:NODE_273527_length_1611_cov_28.567970	Coordinate:705	Reads:2	Hits:1	Allocated_reads:2	Strand:+
GAGGAAATAACATATGCTCTGCAGAT
>Location:NODE_273527_length_1611_cov_28.567970	Coordinate:705	Reads:6	Hits:1	Allocated_reads:6	Strand:+
GAGGAAATAACATATGCTCTGCAGATT
>Location:NODE_273527_length_1611_cov_28.567970	Coordinate:705	Reads:1	Hits:1	Allocated_reads:1	Strand:+
GAGGAAATAACATATGCTCTGCAGATTCAGAAA
>Location:NODE_273527_length_1611_cov_28.567970	Coordinate:706	Reads:1	Hits:1	Allocated_reads:1	Strand:-
GAATCTGCAGAGCATATGTTATTTCCT
>Location:NODE_273527_length_1611_cov_28.567970	Coordinate:707	Reads:2	Hits:1	Allocated_reads:2	Strand:-
CTGAATCTGCAGAGCATATGTTATTTCC
>Location:NODE_273527_length_1611_cov_28.567970	Coordinate:707	Reads:1	Hits:1	Allocated_reads:1	Strand:+
GGAAATAACATATGCTCTGCAGATTC
>Location:NODE_273527_length_1611_cov_28.567970	Coordinate:707	Reads:1	Hits:1	Allocated_reads:1	Strand:-
TCTCTCTGAATCTGCAGAGCATATGTTATTTCC
>Location:NODE_273527_length_1611_cov_28.567970	Coordinate:708	Reads:1	Hits:1	Allocated_reads:1	Strand:+
GAAATAACATATGCTCTGCAGATTC
>Location:NODE_273527_length_1611_cov_28.567970	Coordinate:708	Reads:1	Hits:1	Allocated_reads:1	Strand:-
TGAATCTGCAGAGCATATGTTATTTC
>Location:NODE_273527_length_1611_cov_28.567970	Coordinate:710	Reads:1	Hits:1	Allocated_reads:1	Strand:-
TCTCTGAATCTGCAGAGCATATGTTATT
>Location:NODE_273527_length_1611_cov_28.567970	Coordinate:712	Reads:3	Hits:1	Allocated_reads:3	Strand:+
TAACATATGCTCTGCAGATTCAGA
>Location:NODE_273527_length_1611_cov_28.567970	Coordinate:712	Reads:1	Hits:1	Allocated_reads:1	Strand:+
TAACATATGCTCTGCAGATTCATAGA
>Location:NODE_273527_length_1611_cov_28.567970	Coordinate:712	Reads:1	Hits:1	Allocated_reads:1	Strand:+
TAACATATGCTCTGCAGATTCAGAGAG
>Location:NODE_273527_length_1611_cov_28.567970	Coordinate:712	Reads:1	Hits:1	Allocated_reads:1	Strand:+
TAACATATGCTCTGCAGATTCAGAGAGAAT
>Location:NODE_273527_length_1611_cov_28.567970	Coordinate:714	Reads:1	Hits:1	Allocated_reads:1	Strand:+
ACATATGCTCTGCAGATTCAGAGAGAAT
>Location:NODE_273527_length_1611_cov_28.567970	Coordinate:717	Reads:3	Hits:1	Allocated_reads:3	Strand:+
TATGCTCTGCAGATTCAGAGAGAATTGCT
>Location:NODE_273527_length_1611_cov_28.567970	Coordinate:718	Reads:1	Hits:1	Allocated_reads:1	Strand:+
ATGCTCTGCAGATTCAGAGAGAATTGCT
>Location:NODE_273527_length_1611_cov_28.567970	Coordinate:719	Reads:2	Hits:1	Allocated_reads:2	Strand:+
TGCTCTGCAGATTCAGAGAGAATTGCTC
>Location:NODE_273527_length_1611_cov_28.567970	Coordinate:720	Reads:1	Hits:1	Allocated_reads:1	Strand:-
AGCAATTCTCTCTGAATCTGCAGAGC
>Location:NODE_273527_length_1611_cov_28.567970	Coordinate:720	Reads:1	Hits:1	Allocated_reads:1	Strand:-
TCACTGAGCAATTCTCTCTGAATCTGCAGAGT
>Location:NODE_273527_length_1611_cov_28.567970	Coordinate:721	Reads:1	Hits:1	Allocated_reads:1	Strand:-
TCACTGAGCAATTCTCTCTGAATCTGCAGAG
>Location:NODE_273527_length_1611_cov_28.567970	Coordinate:722	Reads:1	Hits:1	Allocated_reads:1	Strand:-
ACTGAGCAATTCTCTCTGAATCTGCAGA
>Location:NODE_273527_length_1611_cov_28.567970	Coordinate:722	Reads:2	Hits:1	Allocated_reads:2	Strand:-
CACTGAGCAATTCTCTCTGAATCTGCAGA
>Location:NODE_273527_length_1611_cov_28.567970	Coordinate:722	Reads:1	Hits:1	Allocated_reads:1	Strand:-
CGTTCACTGAGCAATTCTCTCTGAATCTGCAGA
>Location:NODE_273527_length_1611_cov_28.567970	Coordinate:722	Reads:1	Hits:1	Allocated_reads:1	Strand:-
CTGAGCAATTCTCTCTGAATCTGCAGA
>Location:NODE_273527_length_1611_cov_28.567970	Coordinate:722	Reads:6	Hits:1	Allocated_reads:6	Strand:-
TCACTGAGCAATTCTCTCTGAATCTGCAGA
>Location:NODE_273527_length_1611_cov_28.567970	Coordinate:722	Reads:1	Hits:1	Allocated_reads:1	Strand:-
TGAGCAATTCTCTCTGAATCTGCAGA
>Location:NODE_273527_length_1611_cov_28.567970	Coordinate:724	Reads:1	Hits:1	Allocated_reads:1	Strand:-
TCACTGAGCAATTCTCTCTGAATCTGTA
>Location:NODE_273527_length_1611_cov_28.567970	Coordinate:724	Reads:1	Hits:1	Allocated_reads:1	Strand:-
TCACTGAGCAATTCTCTCTGAATCTGTT
>Location:NODE_273527_length_1611_cov_28.567970	Coordinate:724	Reads:3	Hits:1	Allocated_reads:3	Strand:+
TGCAGATTCAGAGAGAATTGCTCAGTGAAC
>Location:NODE_273527_length_1611_cov_28.567970	Coordinate:724	Reads:1	Hits:1	Allocated_reads:1	Strand:+
TGCAGATTCAGAGAGAATTGCTCAGTGAACGA
>Location:NODE_273527_length_1611_cov_28.567970	Coordinate:725	Reads:1	Hits:1	Allocated_reads:1	Strand:-
CACTGAGCAATTCTCTCTGAATCTGC
>Location:NODE_273527_length_1611_cov_28.567970	Coordinate:725	Reads:2	Hits:1	Allocated_reads:2	Strand:-
TCACTGAGCAATTCTCTCTGAATCTGC
>Location:NODE_273527_length_1611_cov_28.567970	Coordinate:726	Reads:7	Hits:1	Allocated_reads:7	Strand:+
CAGATTCAGAGAGAATTGCTCAGTGAAC
>Location:NODE_273527_length_1611_cov_28.567970	Coordinate:727	Reads:1	Hits:1	Allocated_reads:1	Strand:-
TCACTGAGCAATTCTCTCTGAATCT
>Location:NODE_273527_length_1611_cov_28.567970	Coordinate:728	Reads:14	Hits:1	Allocated_reads:14	Strand:-
CCATCGTTCACTGAGCAATTCTCTCTGAATC
>Location:NODE_273527_length_1611_cov_28.567970	Coordinate:729	Reads:1	Hits:1	Allocated_reads:1	Strand:+
ATTCAGAGAGAATTGCTCAGTGAACGATGG
>Location:NODE_273527_length_1611_cov_28.567970	Coordinate:729	Reads:1	Hits:1	Allocated_reads:1	Strand:-
CCATCGTTCACTGAGCAATTCTCTCTGAAT
>Location:NODE_273527_length_1611_cov_28.567970	Coordinate:730	Reads:1	Hits:1	Allocated_reads:1	Strand:-
GCCATCGTTCACTGAGCAATTCTCTCTGAA
>Location:NODE_273527_length_1611_cov_28.567970	Coordinate:730	Reads:3	Hits:1	Allocated_reads:3	Strand:+
TTCAGAGAGAATTGCTCAGTGAACGAT
>Location:NODE_273527_length_1611_cov_28.567970	Coordinate:730	Reads:8	Hits:1	Allocated_reads:8	Strand:+
TTCAGAGAGAATTGCTCAGTGAACGATGG
>Location:NODE_273527_length_1611_cov_28.567970	Coordinate:730	Reads:4	Hits:1	Allocated_reads:4	Strand:+
TTCAGAGAGAATTGCTCAGTGAACGATGGC
>Location:NODE_273527_length_1611_cov_28.567970	Coordinate:730	Reads:1	Hits:1	Allocated_reads:1	Strand:+
TTCAGAGAGAATTGCTCAGTGAACGATGGCGACC
>Location:NODE_273527_length_1611_cov_28.567970	Coordinate:731	Reads:4	Hits:1	Allocated_reads:4	Strand:+
TCAGAGAGAATTGCTCAGTGAACGA
>Location:NODE_273527_length_1611_cov_28.567970	Coordinate:731	Reads:9	Hits:1	Allocated_reads:9	Strand:+
TCAGAGAGAATTGCTCAGTGAACGATG
>Location:NODE_273527_length_1611_cov_28.567970	Coordinate:731	Reads:13	Hits:1	Allocated_reads:13	Strand:+
TCAGAGAGAATTGCTCAGTGAACGATGG
>Location:NODE_273527_length_1611_cov_28.567970	Coordinate:731	Reads:97	Hits:1	Allocated_reads:97	Strand:+
TCAGAGAGAATTGCTCAGTGAACGATGGC
>Location:NODE_273527_length_1611_cov_28.567970	Coordinate:731	Reads:1	Hits:1	Allocated_reads:1	Strand:+
TCAGAGAGAATTGCTCAGTGAACGATGGCG
>Location:NODE_273527_length_1611_cov_28.567970	Coordinate:731	Reads:1	Hits:1	Allocated_reads:1	Strand:+
TCAGAGAGAATTGCTCAGTGAACGATGGCGA
>Location:NODE_273527_length_1611_cov_28.567970	Coordinate:731	Reads:1	Hits:1	Allocated_reads:1	Strand:+
TCAGAGAGAATTGCTCAGTGAACGATGGCGACC
>Location:NODE_273527_length_1611_cov_28.567970	Coordinate:732	Reads:1	Hits:1	Allocated_reads:1	Strand:+
CAGAGAGAATTGCTCAGTGAACGA
>Location:NODE_273527_length_1611_cov_28.567970	Coordinate:732	Reads:2	Hits:1	Allocated_reads:2	Strand:+
CAGAGAGAATTGCTCAGTGAACGATGG
>Location:NODE_273527_length_1611_cov_28.567970	Coordinate:732	Reads:14	Hits:1	Allocated_reads:14	Strand:+
CAGAGAGAATTGCTCAGTGAACGATGGC
>Location:NODE_273527_length_1611_cov_28.567970	Coordinate:732	Reads:1	Hits:1	Allocated_reads:1	Strand:-
CGCCATCGTTCACTGAGCAATTCTCTCTG
>Location:NODE_273527_length_1611_cov_28.567970	Coordinate:733	Reads:1	Hits:1	Allocated_reads:1	Strand:+
AGAGAGAATTGCTCAGTGAACGAT
>Location:NODE_273527_length_1611_cov_28.567970	Coordinate:733	Reads:1	Hits:1	Allocated_reads:1	Strand:+
AGAGAGAATTGCTCAGTGAACGATGG
>Location:NODE_273527_length_1611_cov_28.567970	Coordinate:733	Reads:3	Hits:1	Allocated_reads:3	Strand:+
AGAGAGAATTGCTCAGTGAACGATGGC
>Location:NODE_273527_length_1611_cov_28.567970	Coordinate:733	Reads:2	Hits:1	Allocated_reads:2	Strand:+
AGAGAGAATTGCTCAGTGAACGATGGCG
>Location:NODE_273527_length_1611_cov_28.567970	Coordinate:733	Reads:2	Hits:1	Allocated_reads:2	Strand:-
ATCGTTCACTGAGCAATTCTCTCT
>Location:NODE_273527_length_1611_cov_28.567970	Coordinate:733	Reads:3	Hits:1	Allocated_reads:3	Strand:-
CCATCGTTCACTGAGCAATTCTCTCT
>Location:NODE_273527_length_1611_cov_28.567970	Coordinate:734	Reads:1	Hits:1	Allocated_reads:1	Strand:-
CATCGTTCACTGAGCAATTCTCTC
>Location:NODE_273527_length_1611_cov_28.567970	Coordinate:734	Reads:2	Hits:1	Allocated_reads:2	Strand:-
CCATCGTTCACTGAGCAATTCTCTC
>Location:NODE_273527_length_1611_cov_28.567970	Coordinate:734	Reads:1	Hits:1	Allocated_reads:1	Strand:+
GAGAGAATTGCTCAGTGAACGATG
>Location:NODE_273527_length_1611_cov_28.567970	Coordinate:734	Reads:1	Hits:1	Allocated_reads:1	Strand:+
GAGAGAATTGCTCAGTGAACGATTGC
>Location:NODE_273527_length_1611_cov_28.567970	Coordinate:734	Reads:9	Hits:1	Allocated_reads:9	Strand:+
GAGAGAATTGCTCAGTGAACGATGGC
>Location:NODE_273527_length_1611_cov_28.567970	Coordinate:734	Reads:1	Hits:1	Allocated_reads:1	Strand:+
GAGAGAATTGCTCAGTGAACGATGGCG
>Location:NODE_273527_length_1611_cov_28.567970	Coordinate:734	Reads:1	Hits:1	Allocated_reads:1	Strand:+
GAGAGAATTGCTCAGTGAACGATGGCGA
>Location:NODE_273527_length_1611_cov_28.567970	Coordinate:734	Reads:4	Hits:1	Allocated_reads:4	Strand:+
GAGAGAATTGCTCAGTGAACGATGGCGAC
>Location:NODE_273527_length_1611_cov_28.567970	Coordinate:734	Reads:13	Hits:1	Allocated_reads:13	Strand:+
GAGAGAATTGCTCAGTGAACGATGGCGACC
>Location:NODE_273527_length_1611_cov_28.567970	Coordinate:734	Reads:3	Hits:1	Allocated_reads:3	Strand:+
GAGAGAATTGCTCAGTGAACGATGGCGACCTG
>Location:NODE_273527_length_1611_cov_28.567970	Coordinate:735	Reads:6	Hits:1	Allocated_reads:6	Strand:+
AGAGAATTGCTCAGTGAACGATGGC
>Location:NODE_273527_length_1611_cov_28.567970	Coordinate:735	Reads:3	Hits:1	Allocated_reads:3	Strand:+
AGAGAATTGCTCAGTGAACGATGGCGACC
>Location:NODE_273527_length_1611_cov_28.567970	Coordinate:735	Reads:1	Hits:1	Allocated_reads:1	Strand:+
AGAGAATTGCTCAGTGAACGATGGCGACCT
>Location:NODE_273527_length_1611_cov_28.567970	Coordinate:735	Reads:2	Hits:1	Allocated_reads:2	Strand:+
AGAGAATTGCTCAGTGAACGATGGCGACCTG
>Location:NODE_273527_length_1611_cov_28.567970	Coordinate:735	Reads:1	Hits:1	Allocated_reads:1	Strand:+
AGAGAATTGCTCAGTGAACGATGGCGACCTGTA
>Location:NODE_273527_length_1611_cov_28.567970	Coordinate:735	Reads:1	Hits:1	Allocated_reads:1	Strand:+
AGAGAATTGCTCAGTGAACGATGGCGACCTGTAC
>Location:NODE_273527_length_1611_cov_28.567970	Coordinate:736	Reads:1	Hits:1	Allocated_reads:1	Strand:-
CGCCATCGTTCACTGAGCAATTCTC
>Location:NODE_273527_length_1611_cov_28.567970	Coordinate:736	Reads:13	Hits:1	Allocated_reads:13	Strand:+
GAGAATTGCTCAGTGAACGATGGC
>Location:NODE_273527_length_1611_cov_28.567970	Coordinate:736	Reads:2	Hits:1	Allocated_reads:2	Strand:+
GAGAATTGCTCAGTGAACGATGGCGAC
>Location:NODE_273527_length_1611_cov_28.567970	Coordinate:736	Reads:15	Hits:1	Allocated_reads:15	Strand:+
GAGAATTGCTCAGTGAACGATGGCGACC
>Location:NODE_273527_length_1611_cov_28.567970	Coordinate:736	Reads:4	Hits:1	Allocated_reads:4	Strand:+
GAGAATTGCTCAGTGAACGATGGCGACCT
>Location:NODE_273527_length_1611_cov_28.567970	Coordinate:736	Reads:17	Hits:1	Allocated_reads:17	Strand:+
GAGAATTGCTCAGTGAACGATGGCGACCTG
>Location:NODE_273527_length_1611_cov_28.567970	Coordinate:736	Reads:1	Hits:1	Allocated_reads:1	Strand:+
GAGAATTGCTCAGTGAACGATGGCGACCTGT
>Location:NODE_273527_length_1611_cov_28.567970	Coordinate:737	Reads:1	Hits:1	Allocated_reads:1	Strand:+
AGAATTGCTCAGTGAACGATGGCGACC
>Location:NODE_273527_length_1611_cov_28.567970	Coordinate:737	Reads:1	Hits:1	Allocated_reads:1	Strand:+
AGAATTGCTCAGTGAACGATGGCGACCT
>Location:NODE_273527_length_1611_cov_28.567970	Coordinate:737	Reads:1	Hits:1	Allocated_reads:1	Strand:+
AGAATTGCTCAGTGAACGATGGCGACCTG
>Location:NODE_273527_length_1611_cov_28.567970	Coordinate:738	Reads:1	Hits:1	Allocated_reads:1	Strand:+
GAATTGCTCAGTGAACGATGGCGACC
>Location:NODE_273527_length_1611_cov_28.567970	Coordinate:738	Reads:2	Hits:1	Allocated_reads:2	Strand:+
GAATTGCTCAGTGAACGATGGCGACCT
>Location:NODE_273527_length_1611_cov_28.567970	Coordinate:738	Reads:1	Hits:1	Allocated_reads:1	Strand:+
GAATTGCTCAGTGAACGATGGCGACCTG
>Location:NODE_273527_length_1611_cov_28.567970	Coordinate:738	Reads:1	Hits:1	Allocated_reads:1	Strand:+
GAATTGCTCAGTGAACGATGGCGACCTGT
>Location:NODE_273527_length_1611_cov_28.567970	Coordinate:738	Reads:1	Hits:1	Allocated_reads:1	Strand:+
GAATTGCTCAGTGAACGATGGCGACCTGTA
>Location:NODE_273527_length_1611_cov_28.567970	Coordinate:739	Reads:1	Hits:1	Allocated_reads:1	Strand:+
AATTGCTCAGTGAACGATGGCGACCT
>Location:NODE_273527_length_1611_cov_28.567970	Coordinate:739	Reads:1	Hits:1	Allocated_reads:1	Strand:-
GGTCGCCATCGTTCACTGAGCAATT
>Location:NODE_273527_length_1611_cov_28.567970	Coordinate:740	Reads:2	Hits:1	Allocated_reads:2	Strand:+
ATTGCTCAGTGAACGATGGCGACCT
>Location:NODE_273527_length_1611_cov_28.567970	Coordinate:740	Reads:1	Hits:1	Allocated_reads:1	Strand:+
ATTGCTCAGTGAACGATGGCGACCTGTACATGCT
>Location:NODE_273527_length_1611_cov_28.567970	Coordinate:741	Reads:1	Hits:1	Allocated_reads:1	Strand:+
TTGCTCAGTGAACGATGGCGACCA
>Location:NODE_273527_length_1611_cov_28.567970	Coordinate:741	Reads:2	Hits:1	Allocated_reads:2	Strand:+
TTGCTCAGTGAACGATGGCGACCT
>Location:NODE_273527_length_1611_cov_28.567970	Coordinate:741	Reads:1	Hits:1	Allocated_reads:1	Strand:+
TTGCTCAGTGAACGATGGCGACCTG
>Location:NODE_273527_length_1611_cov_28.567970	Coordinate:741	Reads:1	Hits:1	Allocated_reads:1	Strand:+
TTGCTCAGTGAACGATGGCGACCTGT
>Location:NODE_273527_length_1611_cov_28.567970	Coordinate:741	Reads:1	Hits:1	Allocated_reads:1	Strand:+
TTGCTCAGTGAACGATGGCGACCTGTGCAT
>Location:NODE_273527_length_1611_cov_28.567970	Coordinate:742	Reads:1	Hits:1	Allocated_reads:1	Strand:-
CATGTACAGGTCGCCATCGTTCACTGAGCA
>Location:NODE_273527_length_1611_cov_28.567970	Coordinate:742	Reads:4	Hits:1	Allocated_reads:4	Strand:+
TGCTCAGTGAACGATGGCGACCTG
>Location:NODE_273527_length_1611_cov_28.567970	Coordinate:742	Reads:2	Hits:1	Allocated_reads:2	Strand:+
TGCTCAGTGAACGATGGCGACCTGT
>Location:NODE_273527_length_1611_cov_28.567970	Coordinate:742	Reads:1	Hits:1	Allocated_reads:1	Strand:+
TGCTCAGTGAACGATGGCGACCTGTA
>Location:NODE_273527_length_1611_cov_28.567970	Coordinate:742	Reads:1	Hits:1	Allocated_reads:1	Strand:+
TGCTCAGTGAACGATGGCGACCTGTAT
>Location:NODE_273527_length_1611_cov_28.567970	Coordinate:742	Reads:2	Hits:1	Allocated_reads:2	Strand:+
TGCTCAGTGAACGATGGCGACCTGTAC
>Location:NODE_273527_length_1611_cov_28.567970	Coordinate:742	Reads:3	Hits:1	Allocated_reads:3	Strand:+
TGCTCAGTGAACGATGGCGACCTGTACA
>Location:NODE_273527_length_1611_cov_28.567970	Coordinate:742	Reads:12	Hits:1	Allocated_reads:12	Strand:+
TGCTCAGTGAACGATGGCGACCTGTACAT
>Location:NODE_273527_length_1611_cov_28.567970	Coordinate:742	Reads:1	Hits:1	Allocated_reads:1	Strand:+
TGCTCAGTGAACGATGGCGACCTGTACATGC
>Location:NODE_273527_length_1611_cov_28.567970	Coordinate:742	Reads:1	Hits:1	Allocated_reads:1	Strand:+
TGCTCAGTGAACGATGGCGACCTGTACATGCTTT
>Location:NODE_273527_length_1611_cov_28.567970	Coordinate:743	Reads:1	Hits:1	Allocated_reads:1	Strand:-
ACAGGTCGCCATCGTTCACTGAGC
>Location:NODE_273527_length_1611_cov_28.567970	Coordinate:743	Reads:1	Hits:1	Allocated_reads:1	Strand:+
GCTCAGTGAACGATGGCGACCTGTACAT
>Location:NODE_273527_length_1611_cov_28.567970	Coordinate:743	Reads:1	Hits:1	Allocated_reads:1	Strand:-
TACAGGTCGCCATCGTTCACTGAGC
>Location:NODE_273527_length_1611_cov_28.567970	Coordinate:745	Reads:4	Hits:1	Allocated_reads:4	Strand:-
AGCATGTACAGGTCGCCATCGTTCACTGA
>Location:NODE_273527_length_1611_cov_28.567970	Coordinate:745	Reads:2	Hits:1	Allocated_reads:2	Strand:-
CATGTACAGGTCGCCATCGTTCACTGA
>Location:NODE_273527_length_1611_cov_28.567970	Coordinate:745	Reads:1	Hits:1	Allocated_reads:1	Strand:-
GTACAGGTCGCCATCGTTCACTGA
>Location:NODE_273527_length_1611_cov_28.567970	Coordinate:745	Reads:1	Hits:1	Allocated_reads:1	Strand:-
TAAAGCATGTACAGGTCGCCATCGTTCACTGA
>Location:NODE_273527_length_1611_cov_28.567970	Coordinate:745	Reads:2	Hits:1	Allocated_reads:2	Strand:+
TCAGTGAACGATGGCGACCTGTACATGC
>Location:NODE_273527_length_1611_cov_28.567970	Coordinate:745	Reads:4	Hits:1	Allocated_reads:4	Strand:+
TCAGTGAACGATGGCGACCTGTACATGCT
>Location:NODE_273527_length_1611_cov_28.567970	Coordinate:745	Reads:6	Hits:1	Allocated_reads:6	Strand:+
TCAGTGAACGATGGCGACCTGTACATGCTT
>Location:NODE_273527_length_1611_cov_28.567970	Coordinate:745	Reads:2	Hits:1	Allocated_reads:2	Strand:-
TGTACAGGTCGCCATCGTTCACTGA
>Location:NODE_273527_length_1611_cov_28.567970	Coordinate:746	Reads:2	Hits:1	Allocated_reads:2	Strand:+
CAGTGAACGATGGCGACCTGTACATGC
>Location:NODE_273527_length_1611_cov_28.567970	Coordinate:746	Reads:1	Hits:1	Allocated_reads:1	Strand:+
CAGTGAACGATGGCGACCTGTACATGCA
>Location:NODE_273527_length_1611_cov_28.567970	Coordinate:746	Reads:1	Hits:1	Allocated_reads:1	Strand:+
CAGTGAACGATGGCGACCTGTACATGCT
>Location:NODE_273527_length_1611_cov_28.567970	Coordinate:746	Reads:1	Hits:1	Allocated_reads:1	Strand:+
CAGTGAACGATGGCGACCTGTACATGCTAT
>Location:NODE_273527_length_1611_cov_28.567970	Coordinate:747	Reads:1	Hits:1	Allocated_reads:1	Strand:-
AAGCATGTACAGGTCGCCATCGTTCACT
>Location:NODE_273527_length_1611_cov_28.567970	Coordinate:747	Reads:3	Hits:1	Allocated_reads:3	Strand:+
AGTGAACGATGGCGACCTGTACAT
>Location:NODE_273527_length_1611_cov_28.567970	Coordinate:747	Reads:4	Hits:1	Allocated_reads:4	Strand:+
AGTGAACGATGGCGACCTGTACATGCT
>Location:NODE_273527_length_1611_cov_28.567970	Coordinate:747	Reads:2	Hits:1	Allocated_reads:2	Strand:+
AGTGAACGATGGCGACCTGTACATGCTT
>Location:NODE_273527_length_1611_cov_28.567970	Coordinate:747	Reads:1	Hits:1	Allocated_reads:1	Strand:+
AGTGAACGATGGCGACCTGTACATGCTTT
>Location:NODE_273527_length_1611_cov_28.567970	Coordinate:747	Reads:1	Hits:1	Allocated_reads:1	Strand:-
CATGTACAGGTCGCCATCGTTCACT
>Location:NODE_273527_length_1611_cov_28.567970	Coordinate:749	Reads:2	Hits:1	Allocated_reads:2	Strand:+
TGAACGATGGCGACCTGTACATGCT
>Location:NODE_273527_length_1611_cov_28.567970	Coordinate:749	Reads:1	Hits:1	Allocated_reads:1	Strand:+
TGAACGATGGCGACCTGTACATGTCT
>Location:NODE_273527_length_1611_cov_28.567970	Coordinate:749	Reads:1	Hits:1	Allocated_reads:1	Strand:+
TGAACGATGGCGACCTGTACATGCTTT
>Location:NODE_273527_length_1611_cov_28.567970	Coordinate:749	Reads:4	Hits:1	Allocated_reads:4	Strand:+
TGAACGATGGCGACCTGTACATGCTTTAT
>Location:NODE_273527_length_1611_cov_28.567970	Coordinate:749	Reads:2	Hits:1	Allocated_reads:2	Strand:+
TGAACGATGGCGACCTGTACATGCTTTATT
>Location:NODE_273527_length_1611_cov_28.567970	Coordinate:749	Reads:1	Hits:1	Allocated_reads:1	Strand:+
TGAACGATGGCGACCTGTACATGCTTTATTCT
>Location:NODE_273527_length_1611_cov_28.567970	Coordinate:750	Reads:4	Hits:1	Allocated_reads:4	Strand:+
GAACGATGGCGACCTGTACATGCTTTAT
>Location:NODE_273527_length_1611_cov_28.567970	Coordinate:750	Reads:1	Hits:1	Allocated_reads:1	Strand:+
GAACGATGGCGACCTGTACATGCTTTATTC
>Location:NODE_273527_length_1611_cov_28.567970	Coordinate:751	Reads:1	Hits:1	Allocated_reads:1	Strand:-
AAAGCATGTACAGGTCGCCATCGTT
>Location:NODE_273527_length_1611_cov_28.567970	Coordinate:751	Reads:3	Hits:1	Allocated_reads:3	Strand:+
AACGATGGCGACCTGTACATGCTTTATTCT
>Location:NODE_273527_length_1611_cov_28.567970	Coordinate:752	Reads:1	Hits:1	Allocated_reads:1	Strand:+
ACGATGGCGACCTGTACATGCTTTATTCT
>Location:NODE_273527_length_1611_cov_28.567970	Coordinate:753	Reads:1	Hits:1	Allocated_reads:1	Strand:-
GAATAAAGCATGTACAGGTCGCCATCG
>Location:NODE_273527_length_1611_cov_28.567970	Coordinate:754	Reads:1	Hits:1	Allocated_reads:1	Strand:-
GAATAAAGCATGTACAGGTCGCCATC
>Location:NODE_273527_length_1611_cov_28.567970	Coordinate:754	Reads:1	Hits:1	Allocated_reads:1	Strand:+
GATGGCGACCTGTACATGCTTTATTCT
>Location:NODE_273527_length_1611_cov_28.567970	Coordinate:754	Reads:1	Hits:1	Allocated_reads:1	Strand:+
GATGGCGACCTGTACATGCTTTATTCTTTCA
>Location:NODE_273527_length_1611_cov_28.567970	Coordinate:755	Reads:1	Hits:1	Allocated_reads:1	Strand:+
ATGGCGACCTGTACATGCTTTATTCTTT
>Location:NODE_273527_length_1611_cov_28.567970	Coordinate:755	Reads:1	Hits:1	Allocated_reads:1	Strand:+
ATGGCGACCTGTACATGCTTTATTCTTTCA
>Location:NODE_273527_length_1611_cov_28.567970	Coordinate:756	Reads:1	Hits:1	Allocated_reads:1	Strand:-
GAATAAAGCATGTACAGGTCGCCA
>Location:NODE_273527_length_1611_cov_28.567970	Coordinate:756	Reads:1	Hits:1	Allocated_reads:1	Strand:+
TGGCGACCTGTACATGCTTTATTCTTT
>Location:NODE_273527_length_1611_cov_28.567970	Coordinate:756	Reads:3	Hits:1	Allocated_reads:3	Strand:+
TGGCGACCTGTACATGCTTTATTCTTTCA
>Location:NODE_273527_length_1611_cov_28.567970	Coordinate:756	Reads:2	Hits:1	Allocated_reads:2	Strand:+
TGGCGACCTGTACATGCTTTATTCTTTCAA
>Location:NODE_273527_length_1611_cov_28.567970	Coordinate:756	Reads:1	Hits:1	Allocated_reads:1	Strand:+
TGGCGACCTGTACATGCTTTATTCTTTCAATA
>Location:NODE_273527_length_1611_cov_28.567970	Coordinate:756	Reads:1	Hits:1	Allocated_reads:1	Strand:-
TTGAAAGAATAAAGCATGTACAGGTCGCCA
>Location:NODE_273527_length_1611_cov_28.567970	Coordinate:757	Reads:1	Hits:1	Allocated_reads:1	Strand:+
GGCGACCTGTACATGCTTTATTCTTTCAATAATC
>Location:NODE_273527_length_1611_cov_28.567970	Coordinate:758	Reads:1	Hits:1	Allocated_reads:1	Strand:+
GCGACCTGTACATGCTTTATTCTTTC
>Location:NODE_273527_length_1611_cov_28.567970	Coordinate:758	Reads:1	Hits:1	Allocated_reads:1	Strand:+
GCGACCTGTACATGCTTTATTCTTTCAA
>Location:NODE_273527_length_1611_cov_28.567970	Coordinate:758	Reads:1	Hits:1	Allocated_reads:1	Strand:+
GCGACCTGTACATGCTTTATTCTTTCAAT
>Location:NODE_273527_length_1611_cov_28.567970	Coordinate:758	Reads:1	Hits:1	Allocated_reads:1	Strand:+
GCGACCTGTACATGCTTTATTCTTTCAATA
>Location:NODE_273527_length_1611_cov_28.567970	Coordinate:758	Reads:1	Hits:1	Allocated_reads:1	Strand:+
GCGACCTGTACATGCTTTATTCTTTCAATAATC
>Location:NODE_273527_length_1611_cov_28.567970	Coordinate:758	Reads:1	Hits:1	Allocated_reads:1	Strand:-
TTGAAAGAATAAAGCATGTACAGGTCGC
>Location:NODE_273527_length_1611_cov_28.567970	Coordinate:759	Reads:2	Hits:1	Allocated_reads:2	Strand:+
CGACCTGTACATGCTTTATTCTTTCA
>Location:NODE_273527_length_1611_cov_28.567970	Coordinate:759	Reads:2	Hits:1	Allocated_reads:2	Strand:+
CGACCTGTACATGCTTTATTCTTTCAA
>Location:NODE_273527_length_1611_cov_28.567970	Coordinate:759	Reads:1	Hits:1	Allocated_reads:1	Strand:+
CGACCTGTACATGCTTTATTCTTTCAATA
>Location:NODE_273527_length_1611_cov_28.567970	Coordinate:759	Reads:1	Hits:1	Allocated_reads:1	Strand:+
CGACCTGTACATGCTTTATTCTTTCAATAA
>Location:NODE_273527_length_1611_cov_28.567970	Coordinate:760	Reads:1	Hits:1	Allocated_reads:1	Strand:+
GACCTGTACATGCTTTATTCTTTCA
>Location:NODE_273527_length_1611_cov_28.567970	Coordinate:760	Reads:1	Hits:1	Allocated_reads:1	Strand:+
GACCTGTACATGCTTTATTCTTTCAATA
>Location:NODE_273527_length_1611_cov_28.567970	Coordinate:760	Reads:3	Hits:1	Allocated_reads:3	Strand:+
GACCTGTACATGCTTTATTCTTTCAATAA
>Location:NODE_273527_length_1611_cov_28.567970	Coordinate:760	Reads:1	Hits:1	Allocated_reads:1	Strand:+
GACCTGTACATGCTTTATTCTTTCAATAATC
>Location:NODE_273527_length_1611_cov_28.567970	Coordinate:762	Reads:1	Hits:1	Allocated_reads:1	Strand:+
CCTGTACATGCTTTATTCTTTCAATAATC
>Location:NODE_273527_length_1611_cov_28.567970	Coordinate:763	Reads:1	Hits:1	Allocated_reads:1	Strand:+
CTGTACATGCTTTATTCTTTCAATA
>Location:NODE_273527_length_1611_cov_28.567970	Coordinate:763	Reads:2	Hits:1	Allocated_reads:2	Strand:+
CTGTACATGCTTTATTCTTTCAATAATC
>Location:NODE_273527_length_1611_cov_28.567970	Coordinate:764	Reads:2	Hits:1	Allocated_reads:2	Strand:+
TGTACATGCTTTATTCTTTCAATAATCTAGCA
>Location:NODE_273527_length_1611_cov_28.567970	Coordinate:766	Reads:1	Hits:1	Allocated_reads:1	Strand:+
TACATGCTTTATTCTTTCAATAATC
>Location:NODE_273527_length_1611_cov_28.567970	Coordinate:766	Reads:1	Hits:1	Allocated_reads:1	Strand:+
TACATGCTTTATTCTTTCAATAATCTAGCA
>Location:NODE_273527_length_1611_cov_28.567970	Coordinate:775	Reads:1	Hits:1	Allocated_reads:1	Strand:+
TATTCTTTCAATAATCTAGCATAGGTTTGCT
>Location:NODE_273527_length_1611_cov_28.567970	Coordinate:777	Reads:1	Hits:1	Allocated_reads:1	Strand:+
TTCTTTCAATAATCTAGCATAGGTTTGC
>Location:NODE_273527_length_1611_cov_28.567970	Coordinate:778	Reads:2	Hits:1	Allocated_reads:2	Strand:+
TCTTTCAATAATCTAGCATAGGTTTGCTT
>Location:NODE_273527_length_1611_cov_28.567970	Coordinate:779	Reads:1	Hits:1	Allocated_reads:1	Strand:+
CTTTCAATAATCTAGCATAGGTTTGCT
>Location:NODE_273527_length_1611_cov_28.567970	Coordinate:788	Reads:1	Hits:1	Allocated_reads:1	Strand:-
AAATGAACAAGCAAACCTATGCTAGAT
>Location:NODE_273527_length_1611_cov_28.567970	Coordinate:791	Reads:1	Hits:1	Allocated_reads:1	Strand:-
TTAGTAGCAATAAATGAACAAGCAAACCTATGCTA
>Location:NODE_273527_length_1611_cov_28.567970	Coordinate:792	Reads:1	Hits:1	Allocated_reads:1	Strand:-
AGTAGCAATAAATGAACAAGCAAACCTATGCT
>Location:NODE_273527_length_1611_cov_28.567970	Coordinate:792	Reads:1	Hits:1	Allocated_reads:1	Strand:-
CAATAAATGAACAAGCAAACCTATGCT
>Location:NODE_273527_length_1611_cov_28.567970	Coordinate:792	Reads:1	Hits:1	Allocated_reads:1	Strand:-
TAAATGAACAAGCAAACCTATGCT
>Location:NODE_273527_length_1611_cov_28.567970	Coordinate:792	Reads:1	Hits:1	Allocated_reads:1	Strand:-
TAGCAATAAATGAACAAGCAAACCTATGCT
>Location:NODE_273527_length_1611_cov_28.567970	Coordinate:792	Reads:1	Hits:1	Allocated_reads:1	Strand:-
TAGCAATAAATGAACAAGCAAACCTATGTT
>Location:NODE_273527_length_1611_cov_28.567970	Coordinate:794	Reads:1	Hits:1	Allocated_reads:1	Strand:-
GTAGCAATAAATGAACAAGCAAACCTATG
>Location:NODE_273527_length_1611_cov_28.567970	Coordinate:794	Reads:2	Hits:1	Allocated_reads:2	Strand:-
TAGCAATAAATGAACAAGCAAACCTATG
>Location:NODE_273527_length_1611_cov_28.567970	Coordinate:797	Reads:2	Hits:1	Allocated_reads:2	Strand:-
AGTAGCAATAAATGAACAAGCAAACCT
>Location:NODE_273527_length_1611_cov_28.567970	Coordinate:797	Reads:3	Hits:1	Allocated_reads:3	Strand:-
CTTAGTAGCAATAAATGAACAAGCAAACCT
>Location:NODE_273527_length_1611_cov_28.567970	Coordinate:797	Reads:3	Hits:1	Allocated_reads:3	Strand:-
GTAGCAATAAATGAACAAGCAAACCT
>Location:NODE_273527_length_1611_cov_28.567970	Coordinate:797	Reads:14	Hits:1	Allocated_reads:14	Strand:-
TAGCAATAAATGAACAAGCAAACCT
>Location:NODE_273527_length_1611_cov_28.567970	Coordinate:797	Reads:3	Hits:1	Allocated_reads:3	Strand:-
TAGTAGCAATAAATGAACAAGCAAACCT
>Location:NODE_273527_length_1611_cov_28.567970	Coordinate:797	Reads:2	Hits:1	Allocated_reads:2	Strand:-
TTAGTAGCAATAAATGAACAAGCAAACCT
>Location:NODE_273527_length_1611_cov_28.567970	Coordinate:798	Reads:1	Hits:1	Allocated_reads:1	Strand:-
CTTAGTAGCAATAAATGAACAAGCAAACC
>Location:NODE_273527_length_1611_cov_28.567970	Coordinate:798	Reads:1	Hits:1	Allocated_reads:1	Strand:-
TAGCAATAAATGAACAAGCAAACC
>Location:NODE_273527_length_1611_cov_28.567970	Coordinate:798	Reads:1	Hits:1	Allocated_reads:1	Strand:-
TAGTAGCAATAAATGAACAAGCAAACT
>Location:NODE_273527_length_1611_cov_28.567970	Coordinate:798	Reads:1	Hits:1	Allocated_reads:1	Strand:-
TTAGTAGCAATAAATGAACAAGCAAACT
>Location:NODE_273527_length_1611_cov_28.567970	Coordinate:798	Reads:2	Hits:1	Allocated_reads:2	Strand:-
TTAGTAGCAATAAATGAACAAGCAAACC
>Location:NODE_273527_length_1611_cov_28.567970	Coordinate:800	Reads:1	Hits:1	Allocated_reads:1	Strand:+
TTTGCTTGTTCATTTATTGCTACTAAGA
>Location:NODE_273527_length_1611_cov_28.567970	Coordinate:801	Reads:1	Hits:1	Allocated_reads:1	Strand:+
TTGCTTGTTCATTTATTGCTACTAAGA
>Location:NODE_273527_length_1611_cov_28.567970	Coordinate:801	Reads:1	Hits:1	Allocated_reads:1	Strand:+
TTGCTTGTTCATTTATTGCTACTAAGACT
>Location:NODE_273527_length_1611_cov_28.567970	Coordinate:802	Reads:3	Hits:1	Allocated_reads:3	Strand:+
TGCTTGTTCATTTATTGCTACTAAGACT
>Location:NODE_273527_length_1611_cov_28.567970	Coordinate:802	Reads:2	Hits:1	Allocated_reads:2	Strand:-
TTAGTAGCAATAAATGAACAAGCA
>Location:NODE_273527_length_1611_cov_28.567970	Coordinate:804	Reads:2	Hits:1	Allocated_reads:2	Strand:+
CTTGTTCATTTATTGCTACTAAGACTGC
>Location:NODE_273527_length_1611_cov_28.567970	Coordinate:805	Reads:2	Hits:1	Allocated_reads:2	Strand:+
TTGTTCATTTATTGCTACTAAGACTGC
>Location:NODE_273527_length_1611_cov_28.567970	Coordinate:805	Reads:5	Hits:1	Allocated_reads:5	Strand:+
TTGTTCATTTATTGCTACTAAGACTGCC
>Location:NODE_273527_length_1611_cov_28.567970	Coordinate:806	Reads:2	Hits:1	Allocated_reads:2	Strand:+
TGTTCATTTATTGCTACTAAGACTGCC
>Location:NODE_273527_length_1611_cov_28.567970	Coordinate:806	Reads:2	Hits:1	Allocated_reads:2	Strand:+
TGTTCATTTATTGCTACTAAGACTGCCA
>Location:NODE_273527_length_1611_cov_28.567970	Coordinate:807	Reads:1	Hits:1	Allocated_reads:1	Strand:+
GTTCATTTATTGCTACTAAGACTGTT
>Location:NODE_273527_length_1611_cov_28.567970	Coordinate:807	Reads:1	Hits:1	Allocated_reads:1	Strand:-
TTGGCAGTCTTAGTAGCAATAAATGAAC
>Location:NODE_273527_length_1611_cov_28.567970	Coordinate:808	Reads:1	Hits:1	Allocated_reads:1	Strand:+
TTCATTTATTGCTACTAAGACTGCCAAATC
>Location:NODE_273527_length_1611_cov_28.567970	Coordinate:808	Reads:1	Hits:1	Allocated_reads:1	Strand:-
TTGGCAGTCTTAGTAGCAATAAATGAA
>Location:NODE_273527_length_1611_cov_28.567970	Coordinate:809	Reads:1	Hits:1	Allocated_reads:1	Strand:+
TCATTTATTGCTACTAAGACTGCC
>Location:NODE_273527_length_1611_cov_28.567970	Coordinate:809	Reads:2	Hits:1	Allocated_reads:2	Strand:+
TCATTTATTGCTACTAAGACTGCCAAA
>Location:NODE_273527_length_1611_cov_28.567970	Coordinate:809	Reads:3	Hits:1	Allocated_reads:3	Strand:+
TCATTTATTGCTACTAAGACTGCCAAATC
>Location:NODE_273527_length_1611_cov_28.567970	Coordinate:809	Reads:1	Hits:1	Allocated_reads:1	Strand:+
TCATTTATTGCTACTAAGACTGCCAAATCT
>Location:NODE_273527_length_1611_cov_28.567970	Coordinate:810	Reads:4	Hits:1	Allocated_reads:4	Strand:+
CATTTATTGCTACTAAGACTGCCAAATC
>Location:NODE_273527_length_1611_cov_28.567970	Coordinate:811	Reads:1	Hits:1	Allocated_reads:1	Strand:-
TTTGGCAGTCTTAGTAGCAATAAAT
>Location:NODE_273527_length_1611_cov_28.567970	Coordinate:812	Reads:17	Hits:1	Allocated_reads:17	Strand:+
TTTATTGCTACTAAGACTGCCAAATC
>Location:NODE_273527_length_1611_cov_28.567970	Coordinate:812	Reads:36	Hits:1	Allocated_reads:36	Strand:+
TTTATTGCTACTAAGACTGCCAAATCT
>Location:NODE_273527_length_1611_cov_28.567970	Coordinate:812	Reads:1	Hits:1	Allocated_reads:1	Strand:+
TTTATTGCTACTAAGACTGCCAAATCTTA
>Location:NODE_273527_length_1611_cov_28.567970	Coordinate:812	Reads:9	Hits:1	Allocated_reads:9	Strand:+
TTTATTGCTACTAAGACTGCCAAATCTTAT
>Location:NODE_273527_length_1611_cov_28.567970	Coordinate:812	Reads:27	Hits:1	Allocated_reads:27	Strand:+
TTTATTGCTACTAAGACTGCCAAATCTTATT
>Location:NODE_273527_length_1611_cov_28.567970	Coordinate:813	Reads:1	Hits:1	Allocated_reads:1	Strand:+
TTATTGCTACTAAGACTGCCAAATC
>Location:NODE_273527_length_1611_cov_28.567970	Coordinate:813	Reads:2	Hits:1	Allocated_reads:2	Strand:+
TTATTGCTACTAAGACTGCCAAATCT
>Location:NODE_273527_length_1611_cov_28.567970	Coordinate:813	Reads:4	Hits:1	Allocated_reads:4	Strand:+
TTATTGCTACTAAGACTGCCAAATCTTAT
>Location:NODE_273527_length_1611_cov_28.567970	Coordinate:813	Reads:15	Hits:1	Allocated_reads:15	Strand:+
TTATTGCTACTAAGACTGCCAAATCTTATT
>Location:NODE_273527_length_1611_cov_28.567970	Coordinate:814	Reads:1	Hits:1	Allocated_reads:1	Strand:+
TATTGCTACTAAGACTGCCAAATC
>Location:NODE_273527_length_1611_cov_28.567970	Coordinate:814	Reads:3	Hits:1	Allocated_reads:3	Strand:+
TATTGCTACTAAGACTGCCAAATCT
>Location:NODE_273527_length_1611_cov_28.567970	Coordinate:814	Reads:2	Hits:1	Allocated_reads:2	Strand:+
TATTGCTACTAAGACTGCCAAATCTTAT
>Location:NODE_273527_length_1611_cov_28.567970	Coordinate:814	Reads:12	Hits:1	Allocated_reads:12	Strand:+
TATTGCTACTAAGACTGCCAAATCTTATT
>Location:NODE_273527_length_1611_cov_28.567970	Coordinate:814	Reads:1	Hits:1	Allocated_reads:1	Strand:+
TATTGCTACTAAGACTGCCAAATCTTATTTAATAT
>Location:NODE_273527_length_1611_cov_28.567970	Coordinate:815	Reads:2	Hits:1	Allocated_reads:2	Strand:+
ATTGCTACTAAGACTGCCAAATCT
>Location:NODE_273527_length_1611_cov_28.567970	Coordinate:815	Reads:5	Hits:1	Allocated_reads:5	Strand:+
ATTGCTACTAAGACTGCCAAATCTTATT
>Location:NODE_273527_length_1611_cov_28.567970	Coordinate:816	Reads:2	Hits:1	Allocated_reads:2	Strand:+
TTGCTACTAAGACTGCCAAATCTTAT
>Location:NODE_273527_length_1611_cov_28.567970	Coordinate:816	Reads:2	Hits:1	Allocated_reads:2	Strand:+
TTGCTACTAAGACTGCCAAATCTTATT
>Location:NODE_273527_length_1611_cov_28.567970	Coordinate:816	Reads:1	Hits:1	Allocated_reads:1	Strand:+
TTGCTACTAAGACTGCCAAATCTTATTT
>Location:NODE_273527_length_1611_cov_28.567970	Coordinate:816	Reads:1	Hits:1	Allocated_reads:1	Strand:+
TTGCTACTAAGACTGCCAAATCTTATTTGCC
>Location:NODE_273527_length_1611_cov_28.567970	Coordinate:817	Reads:3	Hits:1	Allocated_reads:3	Strand:+
TGCTACTAAGACTGCCAAATCTTATT
>Location:NODE_273527_length_1611_cov_28.567970	Coordinate:817	Reads:1	Hits:1	Allocated_reads:1	Strand:+
TGCTACTAAGACTGCCAAATCTTATTTAA
>Location:NODE_273527_length_1611_cov_28.567970	Coordinate:817	Reads:2	Hits:1	Allocated_reads:2	Strand:+
TGCTACTAAGACTGCCAAATCTTATTTAATA
>Location:NODE_273527_length_1611_cov_28.567970	Coordinate:817	Reads:2	Hits:1	Allocated_reads:2	Strand:+
TGCTACTAAGACTGCCAAATCTTATTTAATAT
>Location:NODE_273527_length_1611_cov_28.567970	Coordinate:820	Reads:2	Hits:1	Allocated_reads:2	Strand:+
TACTAAGACTGCCAAATCTTATTTAATAT
>Location:NODE_273527_length_1611_cov_28.567970	Coordinate:822	Reads:1	Hits:1	Allocated_reads:1	Strand:+
CTAAGACTGCCAAATCTTATTTAATA
>Location:NODE_273527_length_1611_cov_28.567970	Coordinate:822	Reads:2	Hits:1	Allocated_reads:2	Strand:+
CTAAGACTGCCAAATCTTATTTAATAT
>Location:NODE_273527_length_1611_cov_28.567970	Coordinate:823	Reads:1	Hits:1	Allocated_reads:1	Strand:+
TAAGACTGCCAAATCTTATTTAATA
>Location:NODE_273527_length_1611_cov_28.567970	Coordinate:823	Reads:1	Hits:1	Allocated_reads:1	Strand:+
TAAGACTGCCAAATCTTATTTAATATT
>Location:NODE_273527_length_1611_cov_28.567970	Coordinate:823	Reads:1	Hits:1	Allocated_reads:1	Strand:+
TAAGACTGCCAAATCTTATTTAATATTA
>Location:NODE_273527_length_1611_cov_28.567970	Coordinate:823	Reads:1	Hits:1	Allocated_reads:1	Strand:+
TAAGACTGCCAAATCTTATTTAATATTATG
>Location:NODE_273527_length_1611_cov_28.567970	Coordinate:825	Reads:1	Hits:1	Allocated_reads:1	Strand:-
TCACATAATATTAAATAAGATTTGGCAGTCT
>Location:NODE_273527_length_1611_cov_28.567970	Coordinate:826	Reads:1	Hits:1	Allocated_reads:1	Strand:-
CTTCACATAATATTAAATAAGATTTGGCAGTC
>Location:NODE_273527_length_1611_cov_28.567970	Coordinate:826	Reads:1	Hits:1	Allocated_reads:1	Strand:-
TAATATTAAATAAGATTTGGCAGTC
>Location:NODE_273527_length_1611_cov_28.567970	Coordinate:827	Reads:1	Hits:1	Allocated_reads:1	Strand:+
ACTGCCAAATCTTATTTAATATTATGT
>Location:NODE_273527_length_1611_cov_28.567970	Coordinate:829	Reads:1	Hits:1	Allocated_reads:1	Strand:+
TGCCAAATCTTATTTAATATTATGTGAAGT
>Location:NODE_273527_length_1611_cov_28.567970	Coordinate:829	Reads:1	Hits:1	Allocated_reads:1	Strand:+
TGCCAAATCTTATTTAATATTATGTGAAGTT
>Location:NODE_273527_length_1611_cov_28.567970	Coordinate:830	Reads:1	Hits:1	Allocated_reads:1	Strand:-
CTTCACATAATATTAAATAAGATTTGGC
>Location:NODE_273527_length_1611_cov_28.567970	Coordinate:839	Reads:2	Hits:1	Allocated_reads:2	Strand:+
TATTTAATATTATGTGAAGTTTTTTTGTCT
>Location:NODE_273527_length_1611_cov_28.567970	Coordinate:843	Reads:1	Hits:1	Allocated_reads:1	Strand:+
TAATATTATGTGAAGTTTTTTTGTCTTGTT
>Location:NODE_273527_length_1611_cov_28.567970	Coordinate:844	Reads:2	Hits:1	Allocated_reads:2	Strand:-
AAGACAAAAAAACTTCACATAATATT
>Location:NODE_273527_length_1611_cov_28.567970	Coordinate:846	Reads:2	Hits:1	Allocated_reads:2	Strand:+
TATTATGTGAAGTTTTTTTGTCTTGT
>Location:NODE_273527_length_1611_cov_28.567970	Coordinate:846	Reads:5	Hits:1	Allocated_reads:5	Strand:+
TATTATGTGAAGTTTTTTTGTCTTGTT
>Location:NODE_273527_length_1611_cov_28.567970	Coordinate:846	Reads:1	Hits:1	Allocated_reads:1	Strand:+
TATTATGTGAAGTTTTTTTGTCTTGTTT
>Location:NODE_273527_length_1611_cov_28.567970	Coordinate:849	Reads:1	Hits:1	Allocated_reads:1	Strand:+
TATGTGAAGTTTTTTTGTCTTGTTTTCTAG
>Location:NODE_273527_length_1611_cov_28.567970	Coordinate:850	Reads:1	Hits:1	Allocated_reads:1	Strand:+
ATGTGAAGTTTTTTTGTCTTGTTTTCTAGT
>Location:NODE_273527_length_1611_cov_28.567970	Coordinate:851	Reads:1	Hits:1	Allocated_reads:1	Strand:-
TACTAGAAAACAAGACAAAAAAACTTCACA
>Location:NODE_273527_length_1611_cov_28.567970	Coordinate:851	Reads:1	Hits:1	Allocated_reads:1	Strand:+
TGTGAAGTTTTTTTGTCTTGTTTTCTAGTA
>Location:NODE_273527_length_1611_cov_28.567970	Coordinate:855	Reads:1	Hits:1	Allocated_reads:1	Strand:-
AAGTACTAGAAAACAAGACAAAAAAAACT
>Location:NODE_273527_length_1611_cov_28.567970	Coordinate:855	Reads:1	Hits:1	Allocated_reads:1	Strand:-
AGTACTAGAAAACAAGACAAAAAAACTT
>Location:NODE_273527_length_1611_cov_28.567970	Coordinate:855	Reads:2	Hits:1	Allocated_reads:2	Strand:-
AGTACTAGAAAACAAGACAAAAAAAACT
>Location:NODE_273527_length_1611_cov_28.567970	Coordinate:855	Reads:1	Hits:1	Allocated_reads:1	Strand:-
GTACTAGAAAACAAGACAAAAAAACTT
>Location:NODE_273527_length_1611_cov_28.567970	Coordinate:855	Reads:2	Hits:1	Allocated_reads:2	Strand:-
GTACTAGAAAACAAGACAAAAAAAACT
>Location:NODE_273527_length_1611_cov_28.567970	Coordinate:856	Reads:8	Hits:1	Allocated_reads:8	Strand:-
AAAAGTACTAGAAAACAAGACAAAAAAACT
>Location:NODE_273527_length_1611_cov_28.567970	Coordinate:856	Reads:4	Hits:1	Allocated_reads:4	Strand:-
AAAGTACTAGAAAACAAGACAAAAAAACT
>Location:NODE_273527_length_1611_cov_28.567970	Coordinate:856	Reads:43	Hits:1	Allocated_reads:43	Strand:-
AAGTACTAGAAAACAAGACAAAAAAACT
>Location:NODE_273527_length_1611_cov_28.567970	Coordinate:856	Reads:61	Hits:1	Allocated_reads:61	Strand:-
AGTACTAGAAAACAAGACAAAAAAACT
>Location:NODE_273527_length_1611_cov_28.567970	Coordinate:856	Reads:20	Hits:1	Allocated_reads:20	Strand:-
GTACTAGAAAACAAGACAAAAAAACT
>Location:NODE_273527_length_1611_cov_28.567970	Coordinate:856	Reads:5	Hits:1	Allocated_reads:5	Strand:-
TACTAGAAAACAAGACAAAAAAACT
>Location:NODE_273527_length_1611_cov_28.567970	Coordinate:858	Reads:1	Hits:1	Allocated_reads:1	Strand:-
AAAAGTACTAGAAAACAAGACAAAAAAA
>Location:NODE_273527_length_1611_cov_28.567970	Coordinate:861	Reads:1	Hits:1	Allocated_reads:1	Strand:+
TTTTGTCTTGTTTTCTAGTACTTTTTG
>Location:NODE_273527_length_1611_cov_28.567970	Coordinate:862	Reads:1	Hits:1	Allocated_reads:1	Strand:+
TTTGTCTTGTTTTCTAGTACTTTTT
>Location:NODE_273527_length_1611_cov_28.567970	Coordinate:864	Reads:1	Hits:1	Allocated_reads:1	Strand:+
TGTCTTGTTTTCTAGTACTTTTTGTGTTT
>Location:NODE_273527_length_1611_cov_28.567970	Coordinate:873	Reads:1	Hits:1	Allocated_reads:1	Strand:+
TTCTAGTACTTTTTGTGTTTCATTTTTGTA
>Location:NODE_273527_length_1611_cov_28.567970	Coordinate:873	Reads:2	Hits:1	Allocated_reads:2	Strand:+
TTCTAGTACTTTTTGTGTTTCATTTTTGTAGT
>Location:NODE_273527_length_1611_cov_28.567970	Coordinate:874	Reads:1	Hits:1	Allocated_reads:1	Strand:+
TCTAGTACTTTTTGTGTTTCATTTTTGTAGT
>Location:NODE_273527_length_1611_cov_28.567970	Coordinate:876	Reads:1	Hits:1	Allocated_reads:1	Strand:+
TAGTACTTTTTGTGTTTCATTTTTGT
>Location:NODE_273527_length_1611_cov_28.567970	Coordinate:876	Reads:2	Hits:1	Allocated_reads:2	Strand:+
TAGTACTTTTTGTGTTTCATTTTTGTAGT
>Location:NODE_273527_length_1611_cov_28.567970	Coordinate:877	Reads:1	Hits:1	Allocated_reads:1	Strand:+
AGTACTTTTTGTGTTTCATTTTTGTAGT
>Location:NODE_273527_length_1611_cov_28.567970	Coordinate:879	Reads:1	Hits:1	Allocated_reads:1	Strand:+
TACTTTTTGTGTTTCATTTTTGTAGT
>Location:NODE_273527_length_1611_cov_28.567970	Coordinate:879	Reads:4	Hits:1	Allocated_reads:4	Strand:+
TACTTTTTGTGTTTCATTTTTGTAGTT
>Location:NODE_273527_length_1611_cov_28.567970	Coordinate:879	Reads:1	Hits:1	Allocated_reads:1	Strand:+
TACTTTTTGTGTTTCATTTTTGTAGTTT
>Location:NODE_273527_length_1611_cov_28.567970	Coordinate:879	Reads:2	Hits:1	Allocated_reads:2	Strand:+
TACTTTTTGTGTTTCATTTTTGTAGTTTT
>Location:NODE_273527_length_1611_cov_28.567970	Coordinate:879	Reads:1	Hits:1	Allocated_reads:1	Strand:+
TACTTTTTGTGTTTCATTTTTGTAGTTTTT
>Location:NODE_273527_length_1611_cov_28.567970	Coordinate:881	Reads:1	Hits:1	Allocated_reads:1	Strand:+
CTTTTTGTGTTTCATTTTTGTAGTTTT
>Location:NODE_273527_length_1611_cov_28.567970	Coordinate:884	Reads:1	Hits:1	Allocated_reads:1	Strand:+
TTTGTGTTTCATTTTTGTAGTTTTTTAAAAA
>Location:NODE_273527_length_1611_cov_28.567970	Coordinate:885	Reads:1	Hits:1	Allocated_reads:1	Strand:+
TTGTGTTTCATTTTTGTAGTTTTGTAAAA
>Location:NODE_273527_length_1611_cov_28.567970	Coordinate:885	Reads:2	Hits:1	Allocated_reads:2	Strand:+
TTGTGTTTCATTTTTGTAGTTTTTTAAAAA
>Location:NODE_273527_length_1611_cov_28.567970	Coordinate:886	Reads:1	Hits:1	Allocated_reads:1	Strand:+
TGTGTTTCATTTTTGTAGTTTTTTA
>Location:NODE_273527_length_1611_cov_28.567970	Coordinate:886	Reads:14	Hits:1	Allocated_reads:14	Strand:+
TGTGTTTCATTTTTGTAGTTTTTTAAAAA
>Location:NODE_273527_length_1611_cov_28.567970	Coordinate:909	Reads:1	Hits:1	Allocated_reads:1	Strand:-
TGTAGAAGCACAAGTTAAAATAAAAATTTTTA
>Location:NODE_273527_length_1611_cov_28.567970	Coordinate:910	Reads:1	Hits:1	Allocated_reads:1	Strand:-
TAGAAGCACAAGTTAAAATAAAAATTTTT
>Location:NODE_273527_length_1611_cov_28.567970	Coordinate:911	Reads:1	Hits:1	Allocated_reads:1	Strand:-
AATGTAGAAGCACAAGTTAAAATAAAAATTTT
>Location:NODE_273527_length_1611_cov_28.567970	Coordinate:911	Reads:2	Hits:1	Allocated_reads:2	Strand:-
TGTAGAAGCACAAGTTAAAATAAAAATTTT
>Location:NODE_273527_length_1611_cov_28.567970	Coordinate:912	Reads:2	Hits:1	Allocated_reads:2	Strand:-
TGTAGAAGCACAAGTTAAAATAAAAATTT
>Location:NODE_273527_length_1611_cov_28.567970	Coordinate:913	Reads:2	Hits:1	Allocated_reads:2	Strand:-
ATGTAGAAGCACAAGTTAAAATAAAAATT
>Location:NODE_273527_length_1611_cov_28.567970	Coordinate:913	Reads:2	Hits:1	Allocated_reads:2	Strand:-
CAATGTAGAAGCACAAGTTAAAATAAAAATT
>Location:NODE_273527_length_1611_cov_28.567970	Coordinate:913	Reads:5	Hits:1	Allocated_reads:5	Strand:-
TAGAAGCACAAGTTAAAATAAAAATT
>Location:NODE_273527_length_1611_cov_28.567970	Coordinate:913	Reads:1	Hits:1	Allocated_reads:1	Strand:-
TGTAGAAGCACAAGTTAAAATAGAAATT
>Location:NODE_273527_length_1611_cov_28.567970	Coordinate:913	Reads:31	Hits:1	Allocated_reads:31	Strand:-
TGTAGAAGCACAAGTTAAAATAAAAATT
>Location:NODE_273527_length_1611_cov_28.567970	Coordinate:914	Reads:3	Hits:1	Allocated_reads:3	Strand:-
TGTAGAAGCACAAGTTAAAATAAAAAT
>Location:NODE_273527_length_1611_cov_28.567970	Coordinate:916	Reads:1	Hits:1	Allocated_reads:1	Strand:-
AATGTAGAAGCACAAGTTAAAATAAAA
>Location:NODE_273527_length_1611_cov_28.567970	Coordinate:917	Reads:1	Hits:1	Allocated_reads:1	Strand:-
AGCAATGTAGAAGCACAAGTTAAAATATT
>Location:NODE_273527_length_1611_cov_28.567970	Coordinate:917	Reads:1	Hits:1	Allocated_reads:1	Strand:-
ATGTAGAAGCACAAGTTAAAATAAA
>Location:NODE_273527_length_1611_cov_28.567970	Coordinate:917	Reads:1	Hits:1	Allocated_reads:1	Strand:+
TTTATTTTAACTTGTGCTTCTACATTGC
>Location:NODE_273527_length_1611_cov_28.567970	Coordinate:919	Reads:1	Hits:1	Allocated_reads:1	Strand:-
CAATGTAGAAGCACAAGTTAAAATA
>Location:NODE_273527_length_1611_cov_28.567970	Coordinate:919	Reads:1	Hits:1	Allocated_reads:1	Strand:-
CAGCAATGTAGAAGCACAAGTTAAAATT
>Location:NODE_273527_length_1611_cov_28.567970	Coordinate:919	Reads:1	Hits:1	Allocated_reads:1	Strand:-
GGGACAGCAATGTAGAAGCACAAGTTAAAATA
>Location:NODE_273527_length_1611_cov_28.567970	Coordinate:920	Reads:1	Hits:1	Allocated_reads:1	Strand:-
CAATGTAGAAGCACAAGTTAAAAT
>Location:NODE_273527_length_1611_cov_28.567970	Coordinate:920	Reads:1	Hits:1	Allocated_reads:1	Strand:-
CAGCAATGTAGAAGCACATGTTAAAAT
>Location:NODE_273527_length_1611_cov_28.567970	Coordinate:920	Reads:6	Hits:1	Allocated_reads:6	Strand:-
CAGCAATGTAGAAGCACAAGTTAAAAT
>Location:NODE_273527_length_1611_cov_28.567970	Coordinate:920	Reads:1	Hits:1	Allocated_reads:1	Strand:-
GGGACAGCAATGTAGAAGCACAAGTTAAAAT
>Location:NODE_273527_length_1611_cov_28.567970	Coordinate:921	Reads:1	Hits:1	Allocated_reads:1	Strand:+
TTTTAACTTGTGCTTCTACATTGCTG
>Location:NODE_273527_length_1611_cov_28.567970	Coordinate:924	Reads:2	Hits:1	Allocated_reads:2	Strand:+
TAACTTGTGCTTCTACATTGCTGTCC
>Location:NODE_273527_length_1611_cov_28.567970	Coordinate:924	Reads:3	Hits:1	Allocated_reads:3	Strand:+
TAACTTGTGCTTCTACATTGCTGTCCC
>Location:NODE_273527_length_1611_cov_28.567970	Coordinate:924	Reads:4	Hits:1	Allocated_reads:4	Strand:+
TAACTTGTGCTTCTACATTGCTGTCCCT
>Location:NODE_273527_length_1611_cov_28.567970	Coordinate:925	Reads:1	Hits:1	Allocated_reads:1	Strand:-
AGGGACAGCAATGTAGAAGCACAAGTT
>Location:NODE_273527_length_1611_cov_28.567970	Coordinate:925	Reads:1	Hits:1	Allocated_reads:1	Strand:-
TACAGGGACAGCAATGTAGAAGCACAAGTT
>Location:NODE_273527_length_1611_cov_28.567970	Coordinate:927	Reads:1	Hits:1	Allocated_reads:1	Strand:-
TACAGGGACAGCAATGTAGAAGCACAAG
>Location:NODE_273527_length_1611_cov_28.567970	Coordinate:928	Reads:1	Hits:1	Allocated_reads:1	Strand:+
TTGTGCTTCTACATTGCTGTCCCTGTAGC
>Location:NODE_273527_length_1611_cov_28.567970	Coordinate:928	Reads:1	Hits:1	Allocated_reads:1	Strand:+
TTGTGCTTCTACATTGCTGTCCCTGTAGCT
>Location:NODE_273527_length_1611_cov_28.567970	Coordinate:929	Reads:1	Hits:1	Allocated_reads:1	Strand:+
TGTGCTTCTACATTGCTGTCCCTG
>Location:NODE_273527_length_1611_cov_28.567970	Coordinate:929	Reads:1	Hits:1	Allocated_reads:1	Strand:+
TGTGCTTCTACATTGCTGTCCCTGT
>Location:NODE_273527_length_1611_cov_28.567970	Coordinate:929	Reads:2	Hits:1	Allocated_reads:2	Strand:+
TGTGCTTCTACATTGCTGTCCCTGTA
>Location:NODE_273527_length_1611_cov_28.567970	Coordinate:929	Reads:15	Hits:1	Allocated_reads:15	Strand:+
TGTGCTTCTACATTGCTGTCCCTGTAGC
>Location:NODE_273527_length_1611_cov_28.567970	Coordinate:929	Reads:1	Hits:1	Allocated_reads:1	Strand:+
TGTGCTTCTACATTGCTGTCCCTGTAGCG
>Location:NODE_273527_length_1611_cov_28.567970	Coordinate:929	Reads:41	Hits:1	Allocated_reads:41	Strand:+
TGTGCTTCTACATTGCTGTCCCTGTAGCT
>Location:NODE_273527_length_1611_cov_28.567970	Coordinate:929	Reads:1	Hits:1	Allocated_reads:1	Strand:+
TGTGCTTCTACATTGCTGTCCCTGTAGCTG
>Location:NODE_273527_length_1611_cov_28.567970	Coordinate:930	Reads:1	Hits:1	Allocated_reads:1	Strand:+
GTGCTTCTACATTGCTGTCCCTGGAGCT
>Location:NODE_273527_length_1611_cov_28.567970	Coordinate:931	Reads:1	Hits:1	Allocated_reads:1	Strand:+
TGCTTCTACATTGCTGTCCCTGTA
>Location:NODE_273527_length_1611_cov_28.567970	Coordinate:931	Reads:7	Hits:1	Allocated_reads:7	Strand:+
TGCTTCTACATTGCTGTCCCTGTAGC
>Location:NODE_273527_length_1611_cov_28.567970	Coordinate:931	Reads:63	Hits:1	Allocated_reads:63	Strand:+
TGCTTCTACATTGCTGTCCCTGTAGCT
>Location:NODE_273527_length_1611_cov_28.567970	Coordinate:931	Reads:4	Hits:1	Allocated_reads:4	Strand:+
TGCTTCTACATTGCTGTCCCTGTAGCTG
>Location:NODE_273527_length_1611_cov_28.567970	Coordinate:931	Reads:8	Hits:1	Allocated_reads:8	Strand:+
TGCTTCTACATTGCTGTCCCTGTAGCTGT
>Location:NODE_273527_length_1611_cov_28.567970	Coordinate:931	Reads:3	Hits:1	Allocated_reads:3	Strand:+
TGCTTCTACATTGCTGTCCCTGTAGCTGTT
>Location:NODE_273527_length_1611_cov_28.567970	Coordinate:931	Reads:1	Hits:1	Allocated_reads:1	Strand:+
TGCTTCTACATTGCTGTCCCTGTAGCTGTTC
>Location:NODE_273527_length_1611_cov_28.567970	Coordinate:931	Reads:1	Hits:1	Allocated_reads:1	Strand:+
TGCTTCTACATTGCTGTCCCTGTAGCTGTTCAACT
>Location:NODE_273527_length_1611_cov_28.567970	Coordinate:932	Reads:2	Hits:1	Allocated_reads:2	Strand:-
AGCTACAGGGACAGCAATGTAGAAGC
>Location:NODE_273527_length_1611_cov_28.567970	Coordinate:932	Reads:2	Hits:1	Allocated_reads:2	Strand:-
CAGCTACAGGGACAGCAATGTAGAAGC
>Location:NODE_273527_length_1611_cov_28.567970	Coordinate:932	Reads:2	Hits:1	Allocated_reads:2	Strand:-
GCTACAGGGACAGCAATGTAGAAGC
>Location:NODE_273527_length_1611_cov_28.567970	Coordinate:934	Reads:4	Hits:1	Allocated_reads:4	Strand:+
TTCTACATTGCTGTCCCTGTAGCT
>Location:NODE_273527_length_1611_cov_28.567970	Coordinate:934	Reads:1	Hits:1	Allocated_reads:1	Strand:+
TTCTACATTGCTGTCCCTGTAGCTG
>Location:NODE_273527_length_1611_cov_28.567970	Coordinate:934	Reads:1	Hits:1	Allocated_reads:1	Strand:+
TTCTACATTGCTGTCCCTGTAGCTGT
>Location:NODE_273527_length_1611_cov_28.567970	Coordinate:934	Reads:8	Hits:1	Allocated_reads:8	Strand:+
TTCTACATTGCTGTCCCTGTAGCTGTT
>Location:NODE_273527_length_1611_cov_28.567970	Coordinate:934	Reads:1	Hits:1	Allocated_reads:1	Strand:+
TTCTACATTGCTGTCCCTGTAGCTGTTC
>Location:NODE_273527_length_1611_cov_28.567970	Coordinate:934	Reads:3	Hits:1	Allocated_reads:3	Strand:+
TTCTACATTGCTGTCCCTGTAGCTGTTCA
>Location:NODE_273527_length_1611_cov_28.567970	Coordinate:934	Reads:3	Hits:1	Allocated_reads:3	Strand:+
TTCTACATTGCTGTCCCTGTAGCTGTTCAACT
>Location:NODE_273527_length_1611_cov_28.567970	Coordinate:935	Reads:1	Hits:1	Allocated_reads:1	Strand:-
GAACAGCTACAGGGACAGCAATGTAGA
>Location:NODE_273527_length_1611_cov_28.567970	Coordinate:935	Reads:1	Hits:1	Allocated_reads:1	Strand:+
TCTACATTGCTGTCCCTGTAGCTGTT
>Location:NODE_273527_length_1611_cov_28.567970	Coordinate:935	Reads:1	Hits:1	Allocated_reads:1	Strand:+
TCTACATTGCTGTCCCTGTAGCTGTTC
>Location:NODE_273527_length_1611_cov_28.567970	Coordinate:935	Reads:2	Hits:1	Allocated_reads:2	Strand:+
TCTACATTGCTGTCCCTGTAGCTGTTCA
>Location:NODE_273527_length_1611_cov_28.567970	Coordinate:935	Reads:1	Hits:1	Allocated_reads:1	Strand:+
TCTACATTGCTGTCCCTGTAGCTGTTCAA
>Location:NODE_273527_length_1611_cov_28.567970	Coordinate:935	Reads:2	Hits:1	Allocated_reads:2	Strand:+
TCTACATTGCTGTCCCTGTAGCTGTTCAACT
>Location:NODE_273527_length_1611_cov_28.567970	Coordinate:935	Reads:2	Hits:1	Allocated_reads:2	Strand:-
TGAACAGCTACAGGGACAGCAATGTAGA
>Location:NODE_273527_length_1611_cov_28.567970	Coordinate:935	Reads:1	Hits:1	Allocated_reads:1	Strand:-
TTGAACAGCTACAGGGACAGCAATGTAGA
>Location:NODE_273527_length_1611_cov_28.567970	Coordinate:937	Reads:2	Hits:1	Allocated_reads:2	Strand:+
TACATTGCTGTCCCTGTAGCTGTT
>Location:NODE_273527_length_1611_cov_28.567970	Coordinate:937	Reads:1	Hits:1	Allocated_reads:1	Strand:+
TACATTGCTGTCCCTGTAGCTGTTC
>Location:NODE_273527_length_1611_cov_28.567970	Coordinate:937	Reads:1	Hits:1	Allocated_reads:1	Strand:+
TACATTGCTGTCCCTGTAGCTGTTCT
>Location:NODE_273527_length_1611_cov_28.567970	Coordinate:937	Reads:2	Hits:1	Allocated_reads:2	Strand:+
TACATTGCTGTCCCTGTAGCTGTTCA
>Location:NODE_273527_length_1611_cov_28.567970	Coordinate:937	Reads:2	Hits:1	Allocated_reads:2	Strand:+
TACATTGCTGTCCCTGTAGCTGTTCAA
>Location:NODE_273527_length_1611_cov_28.567970	Coordinate:937	Reads:19	Hits:1	Allocated_reads:19	Strand:+
TACATTGCTGTCCCTGTAGCTGTTCAACT
>Location:NODE_273527_length_1611_cov_28.567970	Coordinate:937	Reads:3	Hits:1	Allocated_reads:3	Strand:+
TACATTGCTGTCCCTGTAGCTGTTCAACTT
>Location:NODE_273527_length_1611_cov_28.567970	Coordinate:937	Reads:1	Hits:1	Allocated_reads:1	Strand:+
TACATTGCTGTCCCTGTAGCTGTTCAACTTT
>Location:NODE_273527_length_1611_cov_28.567970	Coordinate:939	Reads:1	Hits:1	Allocated_reads:1	Strand:+
CATTGCTGTCCCTGTAGCTGTTCAAC
>Location:NODE_273527_length_1611_cov_28.567970	Coordinate:939	Reads:7	Hits:1	Allocated_reads:7	Strand:+
CATTGCTGTCCCTGTAGCTGTTCAACT
>Location:NODE_273527_length_1611_cov_28.567970	Coordinate:939	Reads:1	Hits:1	Allocated_reads:1	Strand:+
CATTGCTGTCCCTGTAGCTGTTCAACTT
>Location:NODE_273527_length_1611_cov_28.567970	Coordinate:939	Reads:1	Hits:1	Allocated_reads:1	Strand:+
CATTGCTGTCCCTGTAGCTGTTCAACTTTT
>Location:NODE_273527_length_1611_cov_28.567970	Coordinate:939	Reads:1	Hits:1	Allocated_reads:1	Strand:-
TTGAACAGCTACAGGGACAGCAATG
>Location:NODE_273527_length_1611_cov_28.567970	Coordinate:940	Reads:1	Hits:1	Allocated_reads:1	Strand:+
ATTGCTGTCCCTGTAGCTGTTCAACT
>Location:NODE_273527_length_1611_cov_28.567970	Coordinate:940	Reads:1	Hits:1	Allocated_reads:1	Strand:+
ATTGCTGTCCCTGTAGCTGTTCAACTT
>Location:NODE_273527_length_1611_cov_28.567970	Coordinate:940	Reads:2	Hits:1	Allocated_reads:2	Strand:+
ATTGCTGTCCCTGTAGCTGTTCAACTTT
>Location:NODE_273527_length_1611_cov_28.567970	Coordinate:940	Reads:1	Hits:1	Allocated_reads:1	Strand:+
ATTGCTGTCCCTGTAGCTGTTCAACTTTT
>Location:NODE_273527_length_1611_cov_28.567970	Coordinate:941	Reads:1	Hits:1	Allocated_reads:1	Strand:+
TTGCTGTCCCTGTAGCTGTTCAACTT
>Location:NODE_273527_length_1611_cov_28.567970	Coordinate:941	Reads:1	Hits:1	Allocated_reads:1	Strand:+
TTGCTGTCCCTGTAGCTGTTCAACTTT
>Location:NODE_273527_length_1611_cov_28.567970	Coordinate:941	Reads:2	Hits:1	Allocated_reads:2	Strand:+
TTGCTGTCCCTGTAGCTGTTCAACTTTTGT
>Location:NODE_273527_length_1611_cov_28.567970	Coordinate:942	Reads:2	Hits:1	Allocated_reads:2	Strand:+
TGCTGTCCCTGTAGCTGTTCAACTTTTGT
>Location:NODE_273527_length_1611_cov_28.567970	Coordinate:943	Reads:1	Hits:1	Allocated_reads:1	Strand:-
AAAGTTGAACAGCTACAGGGACAGC
>Location:NODE_273527_length_1611_cov_28.567970	Coordinate:943	Reads:1	Hits:1	Allocated_reads:1	Strand:-
CAAAAGTTGAACAGCTACAGGGACAGC
>Location:NODE_273527_length_1611_cov_28.567970	Coordinate:943	Reads:1	Hits:1	Allocated_reads:1	Strand:+
GCTGTCCCTGTAGCTGTTCAACTTTT
>Location:NODE_273527_length_1611_cov_28.567970	Coordinate:943	Reads:2	Hits:1	Allocated_reads:2	Strand:+
GCTGTCCCTGTAGCTGTTCAACTTTTG
>Location:NODE_273527_length_1611_cov_28.567970	Coordinate:943	Reads:1	Hits:1	Allocated_reads:1	Strand:+
GCTGTCCCTGTAGCTGTTCAACTTTTGAACATT
>Location:NODE_273527_length_1611_cov_28.567970	Coordinate:945	Reads:1	Hits:1	Allocated_reads:1	Strand:+
TGTCCCTGTAGCTGTTCAACTTTTGT
>Location:NODE_273527_length_1611_cov_28.567970	Coordinate:945	Reads:18	Hits:1	Allocated_reads:18	Strand:+
TGTCCCTGTAGCTGTTCAACTTTTGAA
>Location:NODE_273527_length_1611_cov_28.567970	Coordinate:945	Reads:2	Hits:1	Allocated_reads:2	Strand:+
TGTCCCTGTAGCTGTTCAACTTTTGAACA
>Location:NODE_273527_length_1611_cov_28.567970	Coordinate:945	Reads:1	Hits:1	Allocated_reads:1	Strand:+
TGTCCCTGTAGCTGTTCAACTTTTGAACATT
>Location:NODE_273527_length_1611_cov_28.567970	Coordinate:946	Reads:1	Hits:1	Allocated_reads:1	Strand:+
GTCCCTGTAGCTGTTCAACTTTTGAA
>Location:NODE_273527_length_1611_cov_28.567970	Coordinate:947	Reads:3	Hits:1	Allocated_reads:3	Strand:+
TCCCTGTAGCTGTTCAACTTTTGAA
>Location:NODE_273527_length_1611_cov_28.567970	Coordinate:947	Reads:1	Hits:1	Allocated_reads:1	Strand:+
TCCCTGTAGCTGTTCAACTTTTGAAC
>Location:NODE_273527_length_1611_cov_28.567970	Coordinate:947	Reads:3	Hits:1	Allocated_reads:3	Strand:+
TCCCTGTAGCTGTTCAACTTTTGAACA
>Location:NODE_273527_length_1611_cov_28.567970	Coordinate:947	Reads:6	Hits:1	Allocated_reads:6	Strand:+
TCCCTGTAGCTGTTCAACTTTTGAACATT
>Location:NODE_273527_length_1611_cov_28.567970	Coordinate:947	Reads:1	Hits:1	Allocated_reads:1	Strand:+
TCCCTGTAGCTGTTCAACTTTTGAACATTGACT
>Location:NODE_273527_length_1611_cov_28.567970	Coordinate:948	Reads:2	Hits:1	Allocated_reads:2	Strand:+
CCCTGTAGCTGTTCAACTTTTGAACA
>Location:NODE_273527_length_1611_cov_28.567970	Coordinate:948	Reads:1	Hits:1	Allocated_reads:1	Strand:+
CCCTGTAGCTGTTCAACTTTTGAACATT
>Location:NODE_273527_length_1611_cov_28.567970	Coordinate:949	Reads:2	Hits:1	Allocated_reads:2	Strand:+
CCTGTAGCTGTTCAACTTTTGAACATT
>Location:NODE_273527_length_1611_cov_28.567970	Coordinate:950	Reads:1	Hits:1	Allocated_reads:1	Strand:+
CTGTAGCTGTTCAACTTTTGAACATTGACA
>Location:NODE_273527_length_1611_cov_28.567970	Coordinate:957	Reads:3	Hits:1	Allocated_reads:3	Strand:-
ATACTTGTCAATGTTCAAAAGTTGAACT
>Location:NODE_273527_length_1611_cov_28.567970	Coordinate:959	Reads:6	Hits:1	Allocated_reads:6	Strand:+
TTCAACTTTTGAACATTGACAAGT
>Location:NODE_273527_length_1611_cov_28.567970	Coordinate:959	Reads:16	Hits:1	Allocated_reads:16	Strand:+
TTCAACTTTTGAACATTGACAAGTATAAGT
>Location:NODE_273527_length_1611_cov_28.567970	Coordinate:960	Reads:9	Hits:1	Allocated_reads:9	Strand:+
TCAACTTTTGAACATTGACAAGTATAAGT
>Location:NODE_273527_length_1611_cov_28.567970	Coordinate:961	Reads:1	Hits:1	Allocated_reads:1	Strand:+
CAACTTTTGAACATTGACAAGTATAAGT
>Location:NODE_273527_length_1611_cov_28.567970	Coordinate:965	Reads:1	Hits:1	Allocated_reads:1	Strand:+
TTTTGAACATTGACAAGTATAAGTTG
>Location:NODE_273527_length_1611_cov_28.567970	Coordinate:965	Reads:2	Hits:1	Allocated_reads:2	Strand:+
TTTTGAACATTGACAAGTATAAGTTGCAA
>Location:NODE_273527_length_1611_cov_28.567970	Coordinate:966	Reads:6	Hits:1	Allocated_reads:6	Strand:+
TTTGAACATTGACAAGTATAAGTTGCAA
>Location:NODE_273527_length_1611_cov_28.567970	Coordinate:967	Reads:1	Hits:1	Allocated_reads:1	Strand:+
TTGAACATTGACAAGTATAAGTTGCAA
>Location:NODE_273527_length_1611_cov_28.567970	Coordinate:972	Reads:1	Hits:1	Allocated_reads:1	Strand:+
CATTGACAAGTATAAGTTGCAAGGTTGAA
>Location:NODE_273527_length_1611_cov_28.567970	Coordinate:975	Reads:1	Hits:2	Allocated_reads:0.5	Strand:+
TGACAAGTATAAGTTGCAAGGTTG
>Location:NODE_273527_length_1611_cov_28.567970	Coordinate:975	Reads:1	Hits:1	Allocated_reads:1	Strand:+
TGACAAGTATAAGTTGCAAGGTTGAT
>Location:NODE_273527_length_1611_cov_28.567970	Coordinate:975	Reads:1	Hits:1	Allocated_reads:1	Strand:+
TGACAAGTATAAGTTGCAAGGTTGAAAT
>Location:NODE_273527_length_1611_cov_28.567970	Coordinate:975	Reads:1	Hits:1	Allocated_reads:1	Strand:+
TGACAAGTATAAGTTGCAAGGTTGAATT
>Location:NODE_273527_length_1611_cov_28.567970	Coordinate:975	Reads:3	Hits:1	Allocated_reads:3	Strand:+
TGACAAGTATAAGTTGCAAGGTTGAAAA
>Location:NODE_273527_length_1611_cov_28.567970	Coordinate:978	Reads:2	Hits:1	Allocated_reads:2	Strand:+
CAAGTATAAGTTGCAAGGTTGAAAATTA
>Location:NODE_273527_length_1611_cov_28.567970	Coordinate:979	Reads:1	Hits:1	Allocated_reads:1	Strand:+
AAGTATAAGTTGCAAGGTTGAAAATTA
>Location:NODE_273527_length_1611_cov_28.567970	Coordinate:982	Reads:1	Hits:1	Allocated_reads:1	Strand:+
TATAAGTTGCAAGGTTGAAAATTATAATAAAACT
>Location:NODE_273527_length_1611_cov_28.567970	Coordinate:983	Reads:1	Hits:1	Allocated_reads:1	Strand:+
ATAAGTTGCAAGGTTGAAAATTATAA
>Location:NODE_273527_length_1611_cov_28.567970	Coordinate:983	Reads:1	Hits:1	Allocated_reads:1	Strand:+
ATAAGTTGCAAGGTTGAAAATTATAATAAAACT
>Location:NODE_273527_length_1611_cov_28.567970	Coordinate:984	Reads:2	Hits:1	Allocated_reads:2	Strand:+
TAAGTTGCAAGGTTGAAAATTATAATA
>Location:NODE_273527_length_1611_cov_28.567970	Coordinate:984	Reads:1	Hits:1	Allocated_reads:1	Strand:+
TAAGTTGCAAGGTTGAAAATTATAATAAAA
>Location:NODE_273527_length_1611_cov_28.567970	Coordinate:984	Reads:3	Hits:1	Allocated_reads:3	Strand:+
TAAGTTGCAAGGTTGAAAATTATAATAAAACT
>Location:NODE_273527_length_1611_cov_28.567970	Coordinate:987	Reads:1	Hits:1	Allocated_reads:1	Strand:+
GTTGCAAGGTTGAAAATTATAATAAAACT
>Location:NODE_273527_length_1611_cov_28.567970	Coordinate:987	Reads:2	Hits:1	Allocated_reads:2	Strand:+
GTTGCAAGGTTGAAAATTATAATAAAACTT
>Location:NODE_273527_length_1611_cov_28.567970	Coordinate:987	Reads:2	Hits:1	Allocated_reads:2	Strand:-
TATTATAATTTTCAACCTTGCAAC
>Location:NODE_273527_length_1611_cov_28.567970	Coordinate:987	Reads:1	Hits:1	Allocated_reads:1	Strand:-
TTTATTATAATTTTCAACCTTGCAAC
>Location:NODE_273527_length_1611_cov_28.567970	Coordinate:988	Reads:4	Hits:1	Allocated_reads:4	Strand:+
TTGCAAGGTTGAAAATTATAATAAAACT
>Location:NODE_273527_length_1611_cov_28.567970	Coordinate:989	Reads:1	Hits:1	Allocated_reads:1	Strand:+
TGCAAGGTTGAAAATTATAATAAAACT
>Location:NODE_273527_length_1611_cov_28.567970	Coordinate:989	Reads:1	Hits:1	Allocated_reads:1	Strand:-
TTTATTATAATTTTCAACCTTGCA
>Location:NODE_273527_length_1611_cov_28.567970	Coordinate:993	Reads:1	Hits:1	Allocated_reads:1	Strand:-
ACTCAAGTTTTATTATAATTTTCAACCT
>Location:NODE_273527_length_1611_cov_28.567970	Coordinate:996	Reads:1	Hits:1	Allocated_reads:1	Strand:+
TTGAAAATTATAATAAAACTTGAGTTTA
>Location:NODE_273527_length_1611_cov_28.567970	Coordinate:1009	Reads:1	Hits:1	Allocated_reads:1	Strand:+
TAAAACTTGAGTTTATAAAAAAAAGACT
>Location:NODE_273527_length_1611_cov_28.567970	Coordinate:1009	Reads:1	Hits:1	Allocated_reads:1	Strand:+
TAAAACTTGAGTTTATAAAAAAAAGCCTTCT
>Location:NODE_273527_length_1611_cov_28.567970	Coordinate:1014	Reads:1	Hits:1	Allocated_reads:1	Strand:+
CTTGAGTTTATAAAAAAAAGACTTCTGCG
>Location:NODE_273527_length_1611_cov_28.567970	Coordinate:1016	Reads:1	Hits:1	Allocated_reads:1	Strand:+
TGAGTTTATAAAAAAAAGACTTCTGCGCA
>Location:NODE_273527_length_1611_cov_28.567970	Coordinate:1016	Reads:1	Hits:1	Allocated_reads:1	Strand:+
TGAGTTTATAAAAAAAAGACTTCTGCGCAGC
>Location:NODE_273527_length_1611_cov_28.567970	Coordinate:1016	Reads:1	Hits:1	Allocated_reads:1	Strand:+
TGAGTTTATAAAAAAAAGACTTCTGCGCAGCT
>Location:NODE_273527_length_1611_cov_28.567970	Coordinate:1018	Reads:1	Hits:1	Allocated_reads:1	Strand:-
CTGCGCAGAAGTCTTTTTTTTATAAACT
>Location:NODE_273527_length_1611_cov_28.567970	Coordinate:1018	Reads:2	Hits:1	Allocated_reads:2	Strand:-
GCTGCGCAGAAGTCTTTTTTTTATAAACT
>Location:NODE_273527_length_1611_cov_28.567970	Coordinate:1018	Reads:1	Hits:1	Allocated_reads:1	Strand:-
TGCGCAGAAGTCTTTTTTTTATAAACT
>Location:NODE_273527_length_1611_cov_28.567970	Coordinate:1019	Reads:1	Hits:1	Allocated_reads:1	Strand:-
CTGCGCAGAAGTCTTTTTTTTATAAAC
>Location:NODE_273527_length_1611_cov_28.567970	Coordinate:1019	Reads:2	Hits:1	Allocated_reads:2	Strand:-
GCTGCGCAGAAGTCTTTTTTTTATAAAC
>Location:NODE_273527_length_1611_cov_28.567970	Coordinate:1019	Reads:1	Hits:1	Allocated_reads:1	Strand:+
GTTTATAAAAAAAAGACTTCTGCGCAGC
>Location:NODE_273527_length_1611_cov_28.567970	Coordinate:1019	Reads:1	Hits:1	Allocated_reads:1	Strand:+
GTTTATAAAAAAAAGACTTCTGCGCAGT
>Location:NODE_273527_length_1611_cov_28.567970	Coordinate:1019	Reads:1	Hits:1	Allocated_reads:1	Strand:+
GTTTATAAAAAAAAGACTTCTGCGCAGCAT
>Location:NODE_273527_length_1611_cov_28.567970	Coordinate:1020	Reads:1	Hits:1	Allocated_reads:1	Strand:-
CTGCGCAGAAGTCTTTTTTTTATAAA
>Location:NODE_273527_length_1611_cov_28.567970	Coordinate:1020	Reads:1	Hits:1	Allocated_reads:1	Strand:-
GCTGCGCAGAAGTCTTTTTTTTATAAA
>Location:NODE_273527_length_1611_cov_28.567970	Coordinate:1021	Reads:2	Hits:1	Allocated_reads:2	Strand:+
TTATAAAAAAAAGACTTCTGCGCAGCA
>Location:NODE_273527_length_1611_cov_28.567970	Coordinate:1021	Reads:1	Hits:1	Allocated_reads:1	Strand:+
TTATAAAAAAAAGACTTCTGCGCAGCAT
>Location:NODE_273527_length_1611_cov_28.567970	Coordinate:1021	Reads:1	Hits:1	Allocated_reads:1	Strand:+
TTATAAAAAAAAGACTTCTGCGCAGCATG
>Location:NODE_273527_length_1611_cov_28.567970	Coordinate:1022	Reads:1	Hits:1	Allocated_reads:1	Strand:-
ATGCTGCGCAGAAGTCTTTTTTTTATA
>Location:NODE_273527_length_1611_cov_28.567970	Coordinate:1022	Reads:1	Hits:1	Allocated_reads:1	Strand:+
TATAAAAAAAAGACTTCTGCGCAGCATG
>Location:NODE_273527_length_1611_cov_28.567970	Coordinate:1023	Reads:1	Hits:1	Allocated_reads:1	Strand:-
TTCATGCTGCGCAGAAGTCTTTTTTTTAT
>Location:NODE_273527_length_1611_cov_28.567970	Coordinate:1024	Reads:2	Hits:1	Allocated_reads:2	Strand:+
TAAAAAAAAGACTTCTGCGCAGCA
>Location:NODE_273527_length_1611_cov_28.567970	Coordinate:1026	Reads:1	Hits:1	Allocated_reads:1	Strand:+
AAAAAAAGACTTCTGCGCAGCATGAAT
>Location:NODE_273527_length_1611_cov_28.567970	Coordinate:1028	Reads:1	Hits:1	Allocated_reads:1	Strand:+
AAAAAGACTTCTGCGCAGCATGAATC
>Location:NODE_273527_length_1611_cov_28.567970	Coordinate:1029	Reads:4	Hits:1	Allocated_reads:4	Strand:+
AAAAGACTTCTGCGCAGCATGAATC
>Location:NODE_273527_length_1611_cov_28.567970	Coordinate:1029	Reads:1	Hits:1	Allocated_reads:1	Strand:-
ATTCATGCTGCGCAGAAGTCTTTT
>Location:NODE_273527_length_1611_cov_28.567970	Coordinate:1029	Reads:1	Hits:1	Allocated_reads:1	Strand:-
TTTTGATTCATGCTGCGCAGAAGTCTTTT
>Location:NODE_273527_length_1611_cov_28.567970	Coordinate:1030	Reads:3	Hits:1	Allocated_reads:3	Strand:+
AAAGACTTCTGCGCAGCATGAATC
>Location:NODE_273527_length_1611_cov_28.567970	Coordinate:1032	Reads:1	Hits:1	Allocated_reads:1	Strand:-
ACCCTTTTGATTCATGCTGCGCAGAAGTCT
>Location:NODE_273527_length_1611_cov_28.567970	Coordinate:1032	Reads:3	Hits:1	Allocated_reads:3	Strand:-
TTTTGATTCATGCTGCGCAGAAGTCT
>Location:NODE_273527_length_1611_cov_28.567970	Coordinate:1033	Reads:2	Hits:1	Allocated_reads:2	Strand:-
ACCCTTTTGATTCATGCTGCGCAGAAGTC
>Location:NODE_273527_length_1611_cov_28.567970	Coordinate:1033	Reads:1	Hits:1	Allocated_reads:1	Strand:+
GACTTCTGCGCAGCATGAATCAAAAGGGT
>Location:NODE_273527_length_1611_cov_28.567970	Coordinate:1035	Reads:1	Hits:1	Allocated_reads:1	Strand:-
TAACCCTTTTGATTCATGCTGCGCAGAAA
>Location:NODE_273527_length_1611_cov_28.567970	Coordinate:1036	Reads:1	Hits:1	Allocated_reads:1	Strand:-
ACCCTTTTGATTCATGCTGCGCAGAA
>Location:NODE_273527_length_1611_cov_28.567970	Coordinate:1037	Reads:1	Hits:1	Allocated_reads:1	Strand:-
TAACCCTTTTGATTCATGCTGCGCAGA
>Location:NODE_273527_length_1611_cov_28.567970	Coordinate:1039	Reads:1	Hits:1	Allocated_reads:1	Strand:-
CTCTGTAACCCTTTTGATTCATGCTGCGCA
>Location:NODE_273527_length_1611_cov_28.567970	Coordinate:1039	Reads:1	Hits:1	Allocated_reads:1	Strand:-
GTAACCCTTTTGATTCATGCTGCGCA
>Location:NODE_273527_length_1611_cov_28.567970	Coordinate:1039	Reads:1	Hits:1	Allocated_reads:1	Strand:-
TAACCCTTTTGATTCATGCTGCGCA
>Location:NODE_273527_length_1611_cov_28.567970	Coordinate:1039	Reads:3	Hits:1	Allocated_reads:3	Strand:-
TCTGTAACCCTTTTGATTCATGCTGCGCA
>Location:NODE_273527_length_1611_cov_28.567970	Coordinate:1039	Reads:1	Hits:1	Allocated_reads:1	Strand:+
TGCGCAGCATGAATCAAAAGGGTTACAGA
>Location:NODE_273527_length_1611_cov_28.567970	Coordinate:1041	Reads:1	Hits:1	Allocated_reads:1	Strand:+
CGCAGCATGAATCAAAAGGGTTACAGAGC
>Location:NODE_273527_length_1611_cov_28.567970	Coordinate:1042	Reads:1	Hits:1	Allocated_reads:1	Strand:-
CTGTAACCCTTTTGATTCATGCTGC
>Location:NODE_273527_length_1611_cov_28.567970	Coordinate:1043	Reads:9	Hits:1	Allocated_reads:9	Strand:+
CAGCATGAATCAAAAGGGTTACAGAGC
>Location:NODE_273527_length_1611_cov_28.567970	Coordinate:1043	Reads:1	Hits:1	Allocated_reads:1	Strand:+
CAGCATGAATCAAAAGGGTTACAGAGCAAAAGCTC
>Location:NODE_273527_length_1611_cov_28.567970	Coordinate:1044	Reads:1	Hits:1	Allocated_reads:1	Strand:+
AGCATGAATCAAAAGGGTTACAGAGC
>Location:NODE_273527_length_1611_cov_28.567970	Coordinate:1044	Reads:1	Hits:1	Allocated_reads:1	Strand:+
AGCATGAATCAAAAGGGTTACAGAGCAAA
>Location:NODE_273527_length_1611_cov_28.567970	Coordinate:1045	Reads:1	Hits:1	Allocated_reads:1	Strand:+
GCATGAATCAAAAGGGTTACAGAGC
>Location:NODE_273527_length_1611_cov_28.567970	Coordinate:1045	Reads:2	Hits:1	Allocated_reads:2	Strand:+
GCATGAATCAAAAGGGTTACAGAGCAAAAGCT
>Location:NODE_273527_length_1611_cov_28.567970	Coordinate:1045	Reads:1	Hits:1	Allocated_reads:1	Strand:+
GCATGAATCAAAAGGGTTACAGAGCAAAAGCTC
>Location:NODE_273527_length_1611_cov_28.567970	Coordinate:1045	Reads:1	Hits:1	Allocated_reads:1	Strand:-
TGCTCTGTAACCCTTTTGATTCATGC
>Location:NODE_273527_length_1611_cov_28.567970	Coordinate:1045	Reads:2	Hits:1	Allocated_reads:2	Strand:-
TTGCTCTGTAACCCTTTTGATTCATGC
>Location:NODE_273527_length_1611_cov_28.567970	Coordinate:1046	Reads:1	Hits:1	Allocated_reads:1	Strand:+
CATGAATCAAAAGGGTTACAGAGCAAAAGT
>Location:NODE_273527_length_1611_cov_28.567970	Coordinate:1046	Reads:4	Hits:1	Allocated_reads:4	Strand:+
CATGAATCAAAAGGGTTACAGAGCAAAAGC
>Location:NODE_273527_length_1611_cov_28.567970	Coordinate:1046	Reads:3	Hits:1	Allocated_reads:3	Strand:+
CATGAATCAAAAGGGTTACAGAGCAAAAGCT
>Location:NODE_273527_length_1611_cov_28.567970	Coordinate:1047	Reads:1	Hits:1	Allocated_reads:1	Strand:+
ATGAATCAAAAGGGTTACAGAGCAAAAGC
>Location:NODE_273527_length_1611_cov_28.567970	Coordinate:1047	Reads:1	Hits:1	Allocated_reads:1	Strand:+
ATGAATCAAAAGGGTTACAGAGCAAAAGCT
>Location:NODE_273527_length_1611_cov_28.567970	Coordinate:1048	Reads:1	Hits:1	Allocated_reads:1	Strand:+
TGAATCAAAAGGGTTACAGAGCAAAA
>Location:NODE_273527_length_1611_cov_28.567970	Coordinate:1048	Reads:1	Hits:1	Allocated_reads:1	Strand:+
TGAATCAAAAGGGTTACAGAGCAAGC
>Location:NODE_273527_length_1611_cov_28.567970	Coordinate:1048	Reads:1	Hits:1	Allocated_reads:1	Strand:+
TGAATCAAAAGGGTTACAGAGCAAAAG
>Location:NODE_273527_length_1611_cov_28.567970	Coordinate:1048	Reads:44	Hits:1	Allocated_reads:44	Strand:+
TGAATCAAAAGGGTTACAGAGCAAAAGC
>Location:NODE_273527_length_1611_cov_28.567970	Coordinate:1048	Reads:21	Hits:1	Allocated_reads:21	Strand:+
TGAATCAAAAGGGTTACAGAGCAAAAGCT
>Location:NODE_273527_length_1611_cov_28.567970	Coordinate:1048	Reads:1	Hits:1	Allocated_reads:1	Strand:+
TGAATCAAAAGGGTTACAGAGCAAAACCTC
>Location:NODE_273527_length_1611_cov_28.567970	Coordinate:1048	Reads:15	Hits:1	Allocated_reads:15	Strand:+
TGAATCAAAAGGGTTACAGAGCAAAAGCTC
>Location:NODE_273527_length_1611_cov_28.567970	Coordinate:1048	Reads:1	Hits:1	Allocated_reads:1	Strand:+
TGAATCAAAAGGGTTACAGAGCAAAAGCTCCAACA
>Location:NODE_273527_length_1611_cov_28.567970	Coordinate:1049	Reads:1	Hits:1	Allocated_reads:1	Strand:+
GAATCAAAAGGGTTACAGAGCAAAAGCTC
>Location:NODE_273527_length_1611_cov_28.567970	Coordinate:1050	Reads:1	Hits:1	Allocated_reads:1	Strand:+
AATCAAAAGGGTTACAGAGCAAAAGC
>Location:NODE_273527_length_1611_cov_28.567970	Coordinate:1050	Reads:4	Hits:1	Allocated_reads:4	Strand:+
AATCAAAAGGGTTACAGAGCAAAAGCTC
>Location:NODE_273527_length_1611_cov_28.567970	Coordinate:1051	Reads:1	Hits:1	Allocated_reads:1	Strand:+
ATCAAAAGGGTTACAGAGCAAAAGCT
>Location:NODE_273527_length_1611_cov_28.567970	Coordinate:1051	Reads:1	Hits:1	Allocated_reads:1	Strand:+
ATCAAAAGGGTTACAGAGCAAAAGCTC
>Location:NODE_273527_length_1611_cov_28.567970	Coordinate:1051	Reads:1	Hits:1	Allocated_reads:1	Strand:+
ATCAAAAGGGTTACAGAGCATAAGCTCC
>Location:NODE_273527_length_1611_cov_28.567970	Coordinate:1052	Reads:10	Hits:1	Allocated_reads:10	Strand:+
TCAAAAGGGTTACAGAGCAAAAGC
>Location:NODE_273527_length_1611_cov_28.567970	Coordinate:1052	Reads:5	Hits:1	Allocated_reads:5	Strand:+
TCAAAAGGGTTACAGAGCAAAAGCT
>Location:NODE_273527_length_1611_cov_28.567970	Coordinate:1052	Reads:1	Hits:1	Allocated_reads:1	Strand:+
TCAAAAGGGTTACAGAGCAAAAGCTT
>Location:NODE_273527_length_1611_cov_28.567970	Coordinate:1052	Reads:36	Hits:1	Allocated_reads:36	Strand:+
TCAAAAGGGTTACAGAGCAAAAGCTC
>Location:NODE_273527_length_1611_cov_28.567970	Coordinate:1052	Reads:18	Hits:1	Allocated_reads:18	Strand:+
TCAAAAGGGTTACAGAGCAAAAGCTCC
>Location:NODE_273527_length_1611_cov_28.567970	Coordinate:1053	Reads:1	Hits:1	Allocated_reads:1	Strand:+
CAAAAGGGTTACAGAGCAAAAGCTC
>Location:NODE_273527_length_1611_cov_28.567970	Coordinate:1053	Reads:1	Hits:1	Allocated_reads:1	Strand:+
CAAAAGGGTTACAGAGCAAAAGCTCC
>Location:NODE_273527_length_1611_cov_28.567970	Coordinate:1054	Reads:1	Hits:1	Allocated_reads:1	Strand:-
TGGAGCTTTTGCTCTGTAACCCTTTT
>Location:NODE_273527_length_1611_cov_28.567970	Coordinate:1057	Reads:1	Hits:1	Allocated_reads:1	Strand:-
TGTTGGAGCTTTTGCTCTGTAACCCT
>Location:NODE_273527_length_1611_cov_28.567970	Coordinate:1058	Reads:1	Hits:1	Allocated_reads:1	Strand:-
GTGACTTATGTGTTGGAGCTTTTGCTCTGTAACCC
>Location:NODE_273527_length_1611_cov_28.567970	Coordinate:1058	Reads:3	Hits:1	Allocated_reads:3	Strand:-
TGTTGGAGCTTTTGCTCTGTAACCC
>Location:NODE_273527_length_1611_cov_28.567970	Coordinate:1059	Reads:1	Hits:1	Allocated_reads:1	Strand:-
TGTTGGAGCTTTTGCTCTGTAACC
>Location:NODE_273527_length_1611_cov_28.567970	Coordinate:1060	Reads:1	Hits:1	Allocated_reads:1	Strand:-
ATGTGTTGGAGCTTTTGCTCTGTAAC
>Location:NODE_273527_length_1611_cov_28.567970	Coordinate:1060	Reads:1	Hits:1	Allocated_reads:1	Strand:-
ATGTGTTGGAGCTTTTGCTCTGTATT
>Location:NODE_273527_length_1611_cov_28.567970	Coordinate:1061	Reads:3	Hits:1	Allocated_reads:3	Strand:+
TTACAGAGCAAAAGCTCCAACACATAAGT
>Location:NODE_273527_length_1611_cov_28.567970	Coordinate:1062	Reads:1	Hits:1	Allocated_reads:1	Strand:+
TACAGAGCAAAAGCTCCAACACATAAGT
>Location:NODE_273527_length_1611_cov_28.567970	Coordinate:1064	Reads:1	Hits:1	Allocated_reads:1	Strand:-
TTATGTGTTGGAGCTTTTGCTCTG
>Location:NODE_273527_length_1611_cov_28.567970	Coordinate:1066	Reads:1	Hits:3	Allocated_reads:0.333333333333333	Strand:-
AAGTGACTTATGTGTTGGAGCTTTTGCTC
>Location:NODE_273527_length_1611_cov_28.567970	Coordinate:1066	Reads:2	Hits:3	Allocated_reads:0.666666666666667	Strand:-
AAGTGACTTATGTGTTGGAGCTTTTGCTT
>Location:NODE_273527_length_1611_cov_28.567970	Coordinate:1067	Reads:1	Hits:3	Allocated_reads:0.333333333333333	Strand:-
AAAGTGACTTATGTGTTGGAGCTTTTGCT
>Location:NODE_273527_length_1611_cov_28.567970	Coordinate:1067	Reads:1	Hits:3	Allocated_reads:0.333333333333333	Strand:-
AAGTGACTTATGTGTTGGAGCTTTTGCT
>Location:NODE_273527_length_1611_cov_28.567970	Coordinate:1068	Reads:3	Hits:3	Allocated_reads:1	Strand:-
AAGTGACTTATGTGTTGGAGCTTTTGC
>Location:NODE_273527_length_1611_cov_28.567970	Coordinate:1068	Reads:1	Hits:3	Allocated_reads:0.333333333333333	Strand:-
GTGACTTATGTGTTGGAGCTTTTGC
>Location:NODE_273527_length_1611_cov_28.567970	Coordinate:1068	Reads:1	Hits:3	Allocated_reads:0.333333333333333	Strand:-
TGACTTATGTGTTGGAGCTTTTGC
>Location:NODE_273527_length_1611_cov_28.567970	Coordinate:1069	Reads:1	Hits:3	Allocated_reads:0.333333333333333	Strand:-
AAAGTGACTTATGTGTTGGAGCTTTTG
>Location:NODE_273527_length_1611_cov_28.567970	Coordinate:1071	Reads:1	Hits:3	Allocated_reads:0.333333333333333	Strand:-
AAAAGTGACTTATGTGTTGGAGCTTT
>Location:NODE_273527_length_1611_cov_28.567970	Coordinate:1071	Reads:1	Hits:3	Allocated_reads:0.333333333333333	Strand:+
AAAGCTCCAACACATAAGTCACTTTTC
>Location:NODE_273527_length_1611_cov_28.567970	Coordinate:1071	Reads:2	Hits:3	Allocated_reads:0.666666666666667	Strand:-
AAGTGACTTATGTGTTGGAGCTTT
>Location:NODE_273527_length_1611_cov_28.567970	Coordinate:1072	Reads:1	Hits:3	Allocated_reads:0.333333333333333	Strand:-
AAAGTGACTTATGTGTTGGAGCTT
>Location:NODE_273527_length_1611_cov_28.567970	Coordinate:1073	Reads:1	Hits:4	Allocated_reads:0.25	Strand:-
AAAAGTGACTTATGTGTTGGAGCT
>Location:NODE_273527_length_1611_cov_28.567970	Coordinate:1073	Reads:1	Hits:4	Allocated_reads:0.25	Strand:-
CTAAATTTGAAAAGTGACTTATGTGTTGGAGCT
>Location:NODE_273527_length_1611_cov_28.567970	Coordinate:1073	Reads:4	Hits:4	Allocated_reads:1	Strand:-
TGAAAAGTGACTTATGTGTTGGAGCT
>Location:NODE_273527_length_1611_cov_28.567970	Coordinate:1073	Reads:2	Hits:4	Allocated_reads:0.5	Strand:-
TTGAAAAGTGACTTATGTGTTGGAGCT
>Location:NODE_273527_length_1611_cov_28.567970	Coordinate:1074	Reads:1	Hits:4	Allocated_reads:0.25	Strand:-
GAAAAGTGACTTATGTGTTGGAGC
>Location:NODE_273527_length_1611_cov_28.567970	Coordinate:1074	Reads:1	Hits:4	Allocated_reads:0.25	Strand:-
TTGAAAAGTGACTTATGTGTTGGAGC
>Location:NODE_273527_length_1611_cov_28.567970	Coordinate:1075	Reads:1	Hits:4	Allocated_reads:0.25	Strand:+
CTCCAACACATAAGTCACTTTTCAAATT
>Location:NODE_273527_length_1611_cov_28.567970	Coordinate:1076	Reads:1	Hits:4	Allocated_reads:0.25	Strand:+
TCCAACACATAAGTCACTTTTCAAATTT
>Location:NODE_273527_length_1611_cov_28.567970	Coordinate:1076	Reads:3	Hits:4	Allocated_reads:0.75	Strand:+
TCCAACACATAAGTCACTTTTCAAATTTAGT
>Location:NODE_273527_length_1611_cov_28.567970	Coordinate:1077	Reads:1	Hits:4	Allocated_reads:0.25	Strand:+
CCAACACATAAGTCACTTTTCAAATTTA
>Location:NODE_273527_length_1611_cov_28.567970	Coordinate:1080	Reads:1	Hits:2	Allocated_reads:0.5	Strand:-
TGGCTACTAAATTTGAAAAGTGACTTATGTGT
>Location:NODE_273527_length_1611_cov_28.567970	Coordinate:1081	Reads:1	Hits:4	Allocated_reads:0.25	Strand:+
CACATAAGTCACTTTTCAAATTTAG
>Location:NODE_273527_length_1611_cov_28.567970	Coordinate:1081	Reads:1	Hits:4	Allocated_reads:0.25	Strand:+
CACATAAGTCACTTTTCAAATTTAGTA
>Location:NODE_273527_length_1611_cov_28.567970	Coordinate:1084	Reads:1	Hits:2	Allocated_reads:0.5	Strand:+
ATAAGTCACTTTTCAAATTTAGTAGCCATG
>Location:NODE_273527_length_1611_cov_28.567970	Coordinate:1085	Reads:1	Hits:4	Allocated_reads:0.25	Strand:+
TAAGTCACTTTTCAAATTTAGTAG
>Location:NODE_273527_length_1611_cov_28.567970	Coordinate:1085	Reads:1	Hits:4	Allocated_reads:0.25	Strand:+
TAAGTCACTTTTCAAATTTAGTAGC
>Location:NODE_273527_length_1611_cov_28.567970	Coordinate:1085	Reads:1	Hits:2	Allocated_reads:0.5	Strand:+
TAAGTCACTTTTCAAATTTAGTAGCC
>Location:NODE_273527_length_1611_cov_28.567970	Coordinate:1085	Reads:1	Hits:2	Allocated_reads:0.5	Strand:+
TAAGTCACTTTTCAAATTTAGTAGCCA
>Location:NODE_273527_length_1611_cov_28.567970	Coordinate:1085	Reads:1	Hits:2	Allocated_reads:0.5	Strand:+
TAAGTCACTTTTCAAATTTAGTAGCCAT
>Location:NODE_273527_length_1611_cov_28.567970	Coordinate:1085	Reads:5	Hits:2	Allocated_reads:2.5	Strand:+
TAAGTCACTTTTCAAATTTAGTAGCCATG
>Location:NODE_273527_length_1611_cov_28.567970	Coordinate:1085	Reads:11	Hits:2	Allocated_reads:5.5	Strand:+
TAAGTCACTTTTCAAATTTAGTAGCCATGC
>Location:NODE_273527_length_1611_cov_28.567970	Coordinate:1085	Reads:1	Hits:2	Allocated_reads:0.5	Strand:+
TAAGTCACTTTTCAAATTTAGTAGCCATGCA
>Location:NODE_273527_length_1611_cov_28.567970	Coordinate:1086	Reads:1	Hits:2	Allocated_reads:0.5	Strand:+
AAGTCACTTTTCAAATTTAGTAGCCATG
>Location:NODE_273527_length_1611_cov_28.567970	Coordinate:1086	Reads:2	Hits:2	Allocated_reads:1	Strand:+
AAGTCACTTTTCAAATTTAGTAGCCATGC
>Location:NODE_273527_length_1611_cov_28.567970	Coordinate:1087	Reads:1	Hits:2	Allocated_reads:0.5	Strand:+
AGTCACTTTTCAAATTTAGTAGCCATGC
>Location:NODE_273527_length_1611_cov_28.567970	Coordinate:1087	Reads:1	Hits:2	Allocated_reads:0.5	Strand:-
TGGCTACTAAATTTGAAAAGTGACT
>Location:NODE_273527_length_1611_cov_28.567970	Coordinate:1089	Reads:1	Hits:2	Allocated_reads:0.5	Strand:+
TCACTTTTCAAATTTAGTAGCCATGCA
>Location:NODE_273527_length_1611_cov_28.567970	Coordinate:1093	Reads:3	Hits:1	Allocated_reads:3	Strand:+
TTTTCAAATTTAGTAGCCATGCAAATATGTA
>Location:NODE_273527_length_1611_cov_28.567970	Coordinate:1094	Reads:1	Hits:2	Allocated_reads:0.5	Strand:+
TTTCAAATTTAGTAGCCATGCAAAT
>Location:NODE_273527_length_1611_cov_28.567970	Coordinate:1094	Reads:2	Hits:1	Allocated_reads:2	Strand:+
TTTCAAATTTAGTAGCCATGCAAATATGTA
>Location:NODE_273527_length_1611_cov_28.567970	Coordinate:1095	Reads:6	Hits:1	Allocated_reads:6	Strand:+
TTCAAATTTAGTAGCCATGCAAATATGTA
>Location:NODE_273527_length_1611_cov_28.567970	Coordinate:1096	Reads:1	Hits:1	Allocated_reads:1	Strand:-
ATACATATTTGCATGGCTACTAAATTTGA
>Location:NODE_273527_length_1611_cov_28.567970	Coordinate:1096	Reads:7	Hits:1	Allocated_reads:7	Strand:+
TCAAATTTAGTAGCCATGCAAATATGTA
>Location:NODE_273527_length_1611_cov_28.567970	Coordinate:1097	Reads:5	Hits:1	Allocated_reads:5	Strand:+
CAAATTTAGTAGCCATGCAAATATGTA
>Location:NODE_273527_length_1611_cov_28.567970	Coordinate:1098	Reads:1	Hits:1	Allocated_reads:1	Strand:+
AAATTTAGTAGCCATGCAAATATGTA
>Location:NODE_273527_length_1611_cov_28.567970	Coordinate:1100	Reads:5	Hits:1	Allocated_reads:5	Strand:+
ATTTAGTAGCCATGCAAATATGTA
>Location:NODE_273527_length_1611_cov_28.567970	Coordinate:1101	Reads:1	Hits:1	Allocated_reads:1	Strand:+
TTTAGTAGCCATGCAAATATGTATAAA
>Location:NODE_273527_length_1611_cov_28.567970	Coordinate:1101	Reads:1	Hits:1	Allocated_reads:1	Strand:+
TTTAGTAGCCATGCAAATATGTATAAAAC
>Location:NODE_273527_length_1611_cov_28.567970	Coordinate:1101	Reads:1	Hits:1	Allocated_reads:1	Strand:+
TTTAGTAGCCATGCAAATATGTATAAAACA
>Location:NODE_273527_length_1611_cov_28.567970	Coordinate:1101	Reads:4	Hits:1	Allocated_reads:4	Strand:+
TTTAGTAGCCATGCAAATATGTATAAAACT
>Location:NODE_273527_length_1611_cov_28.567970	Coordinate:1101	Reads:1	Hits:1	Allocated_reads:1	Strand:-
TTTATACATATTTGCATGGCTACTAAA
>Location:NODE_273527_length_1611_cov_28.567970	Coordinate:1102	Reads:1	Hits:1	Allocated_reads:1	Strand:+
TTAGTAGCCATGCAAATATGTATAAA
>Location:NODE_273527_length_1611_cov_28.567970	Coordinate:1102	Reads:2	Hits:1	Allocated_reads:2	Strand:+
TTAGTAGCCATGCAAATATGTATAAAACT
>Location:NODE_273527_length_1611_cov_28.567970	Coordinate:1102	Reads:1	Hits:1	Allocated_reads:1	Strand:+
TTAGTAGCCATGCAAATATGTATAAAACTC
>Location:NODE_273527_length_1611_cov_28.567970	Coordinate:1102	Reads:4	Hits:1	Allocated_reads:4	Strand:+
TTAGTAGCCATGCAAATATGTATAAAACTCA
>Location:NODE_273527_length_1611_cov_28.567970	Coordinate:1102	Reads:1	Hits:1	Allocated_reads:1	Strand:+
TTAGTAGCCATGCAAATATGTATAAAACTCAGTC
>Location:NODE_273527_length_1611_cov_28.567970	Coordinate:1102	Reads:1	Hits:1	Allocated_reads:1	Strand:+
TTAGTAGCCATGCAAATATGTATAAAACTCAGTCT
>Location:NODE_273527_length_1611_cov_28.567970	Coordinate:1103	Reads:7	Hits:1	Allocated_reads:7	Strand:+
TAGTAGCCATGCAAATATGTATAAAACTCA
>Location:NODE_273527_length_1611_cov_28.567970	Coordinate:1104	Reads:1	Hits:1	Allocated_reads:1	Strand:+
AGTAGCCATGCAAATATGTATAAAACTCAGTCT
>Location:NODE_273527_length_1611_cov_28.567970	Coordinate:1104	Reads:1	Hits:1	Allocated_reads:1	Strand:-
TTTATACATATTTGCATGGCTACT
>Location:NODE_273527_length_1611_cov_28.567970	Coordinate:1105	Reads:1	Hits:1	Allocated_reads:1	Strand:+
GTAGCCATGCAAATATGTATAAAACTCA
>Location:NODE_273527_length_1611_cov_28.567970	Coordinate:1105	Reads:1	Hits:1	Allocated_reads:1	Strand:+
GTAGCCATGCAAATATGTATAAAACTCAGT
>Location:NODE_273527_length_1611_cov_28.567970	Coordinate:1106	Reads:11	Hits:1	Allocated_reads:11	Strand:+
TAGCCATGCAAATATGTATAAAACTCA
>Location:NODE_273527_length_1611_cov_28.567970	Coordinate:1106	Reads:1	Hits:1	Allocated_reads:1	Strand:+
TAGCCATGCAAATATGTATAAAACTCAGTCTC
>Location:NODE_273527_length_1611_cov_28.567970	Coordinate:1107	Reads:1	Hits:1	Allocated_reads:1	Strand:+
AGCCATGCAAATATGTATAAAACTCAGT
>Location:NODE_273527_length_1611_cov_28.567970	Coordinate:1108	Reads:1	Hits:1	Allocated_reads:1	Strand:+
GCCATGCAAATATGTATAAAACTCAGT
>Location:NODE_273527_length_1611_cov_28.567970	Coordinate:1108	Reads:1	Hits:1	Allocated_reads:1	Strand:+
GCCATGCAAATATGTATAAAACTCAGTC
>Location:NODE_273527_length_1611_cov_28.567970	Coordinate:1108	Reads:1	Hits:1	Allocated_reads:1	Strand:+
GCCATGCAAATATGTATAAAACTCAGTCT
>Location:NODE_273527_length_1611_cov_28.567970	Coordinate:1108	Reads:1	Hits:1	Allocated_reads:1	Strand:+
GCCATGCAAATATGTATAAAACTCAGTCTC
>Location:NODE_273527_length_1611_cov_28.567970	Coordinate:1110	Reads:1	Hits:1	Allocated_reads:1	Strand:+
CATGCAAATATGTATAAAACTCAGTCT
>Location:NODE_273527_length_1611_cov_28.567970	Coordinate:1110	Reads:1	Hits:1	Allocated_reads:1	Strand:+
CATGCAAATATGTATAAAACTCAGTCTC
>Location:NODE_273527_length_1611_cov_28.567970	Coordinate:1110	Reads:1	Hits:1	Allocated_reads:1	Strand:-
TAGAGACTGAGTTTTATACATATTTGCATA
>Location:NODE_273527_length_1611_cov_28.567970	Coordinate:1110	Reads:1	Hits:1	Allocated_reads:1	Strand:-
TAGAGACTGAGTTTTATACATATTTGCATG
>Location:NODE_273527_length_1611_cov_28.567970	Coordinate:1112	Reads:1	Hits:1	Allocated_reads:1	Strand:-
AGAGACTGAGTTTTATACATATTTGCA
>Location:NODE_273527_length_1611_cov_28.567970	Coordinate:1112	Reads:1	Hits:1	Allocated_reads:1	Strand:-
TCTAGAGACTGAGTTTTATACATATTTGCA
>Location:NODE_273527_length_1611_cov_28.567970	Coordinate:1112	Reads:1	Hits:1	Allocated_reads:1	Strand:+
TGCAAATATGTATAAAACTCAGTC
>Location:NODE_273527_length_1611_cov_28.567970	Coordinate:1112	Reads:2	Hits:1	Allocated_reads:2	Strand:+
TGCAAATATGTATAAAACTCAGTCTCTAGA
>Location:NODE_273527_length_1611_cov_28.567970	Coordinate:1113	Reads:1	Hits:1	Allocated_reads:1	Strand:-
CCCAATCTAGAGACTGAGTTTTATACATATTTGC
>Location:NODE_273527_length_1611_cov_28.567970	Coordinate:1113	Reads:1	Hits:1	Allocated_reads:1	Strand:+
GCAAATATGTATAAAACTCAGTCTCTAGA
>Location:NODE_273527_length_1611_cov_28.567970	Coordinate:1113	Reads:2	Hits:1	Allocated_reads:2	Strand:+
GCAAATATGTATAAAACTCAGTCTCTAGAT
>Location:NODE_273527_length_1611_cov_28.567970	Coordinate:1113	Reads:1	Hits:1	Allocated_reads:1	Strand:-
TAGAGACTGAGTTTTATACATATTTGC
>Location:NODE_273527_length_1611_cov_28.567970	Coordinate:1114	Reads:1	Hits:1	Allocated_reads:1	Strand:+
CAAATATGTATAAAACTCAGTCTCTAGA
>Location:NODE_273527_length_1611_cov_28.567970	Coordinate:1114	Reads:1	Hits:1	Allocated_reads:1	Strand:+
CAAATATGTATAAAACTCAGTCTCTAGATT
>Location:NODE_273527_length_1611_cov_28.567970	Coordinate:1114	Reads:1	Hits:1	Allocated_reads:1	Strand:-
TAGAGACTGAGTTTTATACATATTTG
>Location:NODE_273527_length_1611_cov_28.567970	Coordinate:1115	Reads:2	Hits:1	Allocated_reads:2	Strand:+
AAATATGTATAAAACTCAGTCTCTAGA
>Location:NODE_273527_length_1611_cov_28.567970	Coordinate:1115	Reads:3	Hits:1	Allocated_reads:3	Strand:+
AAATATGTATAAAACTCAGTCTCTAGAT
>Location:NODE_273527_length_1611_cov_28.567970	Coordinate:1115	Reads:1	Hits:1	Allocated_reads:1	Strand:+
AAATATGTATAAAACTCAGTCTCTAGATT
>Location:NODE_273527_length_1611_cov_28.567970	Coordinate:1115	Reads:1	Hits:1	Allocated_reads:1	Strand:-
TAGAGACTGAGTTTTATACATATTT
>Location:NODE_273527_length_1611_cov_28.567970	Coordinate:1116	Reads:1	Hits:1	Allocated_reads:1	Strand:+
AATATGTATAAAACTCAGTCTCTAGA
>Location:NODE_273527_length_1611_cov_28.567970	Coordinate:1116	Reads:2	Hits:1	Allocated_reads:2	Strand:+
AATATGTATAAAACTCAGTCTCTAGATT
>Location:NODE_273527_length_1611_cov_28.567970	Coordinate:1116	Reads:3	Hits:1	Allocated_reads:3	Strand:-
AATCTAGAGACTGAGTTTTATACATATT
>Location:NODE_273527_length_1611_cov_28.567970	Coordinate:1116	Reads:8	Hits:1	Allocated_reads:8	Strand:-
ACCCAATCTAGAGACTGAGTTTTATACATATT
>Location:NODE_273527_length_1611_cov_28.567970	Coordinate:1116	Reads:9	Hits:1	Allocated_reads:9	Strand:-
ATCTAGAGACTGAGTTTTATACATATT
>Location:NODE_273527_length_1611_cov_28.567970	Coordinate:1116	Reads:1	Hits:1	Allocated_reads:1	Strand:-
CAATCTAGAGACTGAGTTTTATACATATT
>Location:NODE_273527_length_1611_cov_28.567970	Coordinate:1116	Reads:2	Hits:1	Allocated_reads:2	Strand:-
CCAATCTAGAGACTGAGTTTTATACATATT
>Location:NODE_273527_length_1611_cov_28.567970	Coordinate:1116	Reads:3	Hits:1	Allocated_reads:3	Strand:-
CCCAATCTAGAGACTGAGTTTTATACATATT
>Location:NODE_273527_length_1611_cov_28.567970	Coordinate:1116	Reads:4	Hits:1	Allocated_reads:4	Strand:-
CTAGAGACTGAGTTTTATACATATT
>Location:NODE_273527_length_1611_cov_28.567970	Coordinate:1116	Reads:6	Hits:1	Allocated_reads:6	Strand:-
TAGAGACTGAGTTTTATACATATT
>Location:NODE_273527_length_1611_cov_28.567970	Coordinate:1116	Reads:2	Hits:1	Allocated_reads:2	Strand:-
TCTAGAGACTGAGTTTTATACATATT
>Location:NODE_273527_length_1611_cov_28.567970	Coordinate:1117	Reads:2	Hits:1	Allocated_reads:2	Strand:-
ACCCAATCTAGAGACTGAGTTTTATACATAT
>Location:NODE_273527_length_1611_cov_28.567970	Coordinate:1117	Reads:3	Hits:1	Allocated_reads:3	Strand:+
ATATGTATAAAACTCAGTCTCTAGATT
>Location:NODE_273527_length_1611_cov_28.567970	Coordinate:1118	Reads:1	Hits:1	Allocated_reads:1	Strand:-
CACCCAATCTAGAGACTGAGTTTTATACATA
>Location:NODE_273527_length_1611_cov_28.567970	Coordinate:1118	Reads:4	Hits:1	Allocated_reads:4	Strand:+
TATGTATAAAACTCAGTCTCTAGAT
>Location:NODE_273527_length_1611_cov_28.567970	Coordinate:1118	Reads:13	Hits:1	Allocated_reads:13	Strand:+
TATGTATAAAACTCAGTCTCTAGATT
>Location:NODE_273527_length_1611_cov_28.567970	Coordinate:1119	Reads:1	Hits:1	Allocated_reads:1	Strand:+
ATGTATAAAACTCAGTCTCTAGAT
>Location:NODE_273527_length_1611_cov_28.567970	Coordinate:1119	Reads:1	Hits:1	Allocated_reads:1	Strand:+
ATGTATAAAACTCAGTCTCTAGATT
>Location:NODE_273527_length_1611_cov_28.567970	Coordinate:1119	Reads:3	Hits:1	Allocated_reads:3	Strand:-
CCAATCTAGAGACTGAGTTTTATACAT
>Location:NODE_273527_length_1611_cov_28.567970	Coordinate:1120	Reads:1	Hits:1	Allocated_reads:1	Strand:-
ACCCAATCTAGAGACTGAGTTTTATACT
>Location:NODE_273527_length_1611_cov_28.567970	Coordinate:1120	Reads:5	Hits:1	Allocated_reads:5	Strand:-
ACCCAATCTAGAGACTGAGTTTTATACA
>Location:NODE_273527_length_1611_cov_28.567970	Coordinate:1120	Reads:2	Hits:1	Allocated_reads:2	Strand:-
CACCCAATCTAGAGACTGAGTTTTATACA
>Location:NODE_273527_length_1611_cov_28.567970	Coordinate:1120	Reads:6	Hits:1	Allocated_reads:6	Strand:-
TCACCCAATCTAGAGACTGAGTTTTATACA
>Location:NODE_273527_length_1611_cov_28.567970	Coordinate:1120	Reads:2	Hits:1	Allocated_reads:2	Strand:+
TGTATAAAACTCAGTCTCTAGATT
>Location:NODE_273527_length_1611_cov_28.567970	Coordinate:1120	Reads:1	Hits:1	Allocated_reads:1	Strand:-
TTCACCCAATCTAGAGACTGAGTTTTATACA
>Location:NODE_273527_length_1611_cov_28.567970	Coordinate:1121	Reads:2	Hits:1	Allocated_reads:2	Strand:-
CCAATCTAGAGACTGAGTTTTATAC
>Location:NODE_273527_length_1611_cov_28.567970	Coordinate:1121	Reads:1	Hits:1	Allocated_reads:1	Strand:+
GTATAAAACTCAGTCTCTAGATTGGG
>Location:NODE_273527_length_1611_cov_28.567970	Coordinate:1122	Reads:1	Hits:1	Allocated_reads:1	Strand:-
CGTTCACCCAATCTAGAGACTGAGTTTTATT
>Location:NODE_273527_length_1611_cov_28.567970	Coordinate:1123	Reads:1	Hits:1	Allocated_reads:1	Strand:-
TCACCCAATCTAGAGACTGAGTTTTAT
>Location:NODE_273527_length_1611_cov_28.567970	Coordinate:1124	Reads:3	Hits:1	Allocated_reads:3	Strand:-
ACCCAATCTAGAGACTGAGTTTTA
>Location:NODE_273527_length_1611_cov_28.567970	Coordinate:1124	Reads:1	Hits:1	Allocated_reads:1	Strand:-
CACCCAATCTAGAGACTGAGTTTTA
>Location:NODE_273527_length_1611_cov_28.567970	Coordinate:1124	Reads:1	Hits:1	Allocated_reads:1	Strand:-
CGTTCACCCAATCTAGAGACTGAGTTTTA
>Location:NODE_273527_length_1611_cov_28.567970	Coordinate:1124	Reads:1	Hits:1	Allocated_reads:1	Strand:+
TAAAACTCAGTCTCTAGATTGGGTGAACGAGAA
>Location:NODE_273527_length_1611_cov_28.567970	Coordinate:1125	Reads:1	Hits:1	Allocated_reads:1	Strand:+
AAAACTCAGTCTCTAGATTGGGTGAACGAGA
>Location:NODE_273527_length_1611_cov_28.567970	Coordinate:1125	Reads:1	Hits:1	Allocated_reads:1	Strand:-
CACCCAATCTAGAGACTGAGTTTT
>Location:NODE_273527_length_1611_cov_28.567970	Coordinate:1125	Reads:3	Hits:1	Allocated_reads:3	Strand:-
TCACCCAATCTAGAGACTGAGTTTT
>Location:NODE_273527_length_1611_cov_28.567970	Coordinate:1125	Reads:1	Hits:1	Allocated_reads:1	Strand:-
TTCACCCAATCTAGAGACTGAGTTTT
>Location:NODE_273527_length_1611_cov_28.567970	Coordinate:1127	Reads:3	Hits:1	Allocated_reads:3	Strand:-
CGTTCACCCAATCTAGAGACTGAGTT
>Location:NODE_273527_length_1611_cov_28.567970	Coordinate:1127	Reads:1	Hits:1	Allocated_reads:1	Strand:-
GTTCACCCAATCTAGAGACTGAGTT
>Location:NODE_273527_length_1611_cov_28.567970	Coordinate:1127	Reads:1	Hits:1	Allocated_reads:1	Strand:-
TCGTTCACCCAATCTAGAGACTGAGTT
>Location:NODE_273527_length_1611_cov_28.567970	Coordinate:1128	Reads:1	Hits:1	Allocated_reads:1	Strand:+
ACTCAGTCTCTAGATTGGGTGAACGAGA
>Location:NODE_273527_length_1611_cov_28.567970	Coordinate:1128	Reads:1	Hits:1	Allocated_reads:1	Strand:+
ACTCAGTCTCTAGATTGGGTGAACGAGAC
>Location:NODE_273527_length_1611_cov_28.567970	Coordinate:1128	Reads:1	Hits:1	Allocated_reads:1	Strand:-
GTCTCGTTCACCCAATCTAGAGACTGAGT
>Location:NODE_273527_length_1611_cov_28.567970	Coordinate:1129	Reads:2	Hits:1	Allocated_reads:2	Strand:+
CTCAGTCTCTAGATTGGGTGAACGAGA
>Location:NODE_273527_length_1611_cov_28.567970	Coordinate:1129	Reads:1	Hits:1	Allocated_reads:1	Strand:+
CTCAGTCTCTAGATTGGGTGAACGAGAA
>Location:NODE_273527_length_1611_cov_28.567970	Coordinate:1129	Reads:1	Hits:1	Allocated_reads:1	Strand:+
CTCAGTCTCTAGATTGGGTGAACGAGAC
>Location:NODE_273527_length_1611_cov_28.567970	Coordinate:1130	Reads:2	Hits:1	Allocated_reads:2	Strand:+
TCAGTCTCTAGATTGGGTGAACGAG
>Location:NODE_273527_length_1611_cov_28.567970	Coordinate:1130	Reads:32	Hits:1	Allocated_reads:32	Strand:+
TCAGTCTCTAGATTGGGTGAACGAGA
>Location:NODE_273527_length_1611_cov_28.567970	Coordinate:1130	Reads:1	Hits:1	Allocated_reads:1	Strand:+
TCAGTCTCTAGATTGGGTGAACGAGAT
>Location:NODE_273527_length_1611_cov_28.567970	Coordinate:1130	Reads:2	Hits:1	Allocated_reads:2	Strand:+
TCAGTCTCTAGATTGGGTGAACGAGAA
>Location:NODE_273527_length_1611_cov_28.567970	Coordinate:1130	Reads:26	Hits:1	Allocated_reads:26	Strand:+
TCAGTCTCTAGATTGGGTGAACGAGAC
>Location:NODE_273527_length_1611_cov_28.567970	Coordinate:1130	Reads:2	Hits:1	Allocated_reads:2	Strand:+
TCAGTCTCTAGATTGGGTGAACGAGACA
>Location:NODE_273527_length_1611_cov_28.567970	Coordinate:1130	Reads:2	Hits:1	Allocated_reads:2	Strand:+
TCAGTCTCTAGATTGGGTGAACGAGATT
>Location:NODE_273527_length_1611_cov_28.567970	Coordinate:1130	Reads:1	Hits:1	Allocated_reads:1	Strand:+
TCAGTCTCTAGATTGGGTGAACGAGACAAA
>Location:NODE_273527_length_1611_cov_28.567970	Coordinate:1131	Reads:1	Hits:1	Allocated_reads:1	Strand:+
CAGTCTCTAGATTGGGTGAACGAG
>Location:NODE_273527_length_1611_cov_28.567970	Coordinate:1131	Reads:1	Hits:1	Allocated_reads:1	Strand:+
CAGTCTCTAGATTGGGTGAACGAGA
>Location:NODE_273527_length_1611_cov_28.567970	Coordinate:1131	Reads:1	Hits:1	Allocated_reads:1	Strand:+
CAGTCTCTAGATTGGGTGAACGAGAC
>Location:NODE_273527_length_1611_cov_28.567970	Coordinate:1132	Reads:1	Hits:1	Allocated_reads:1	Strand:+
AGTCTCTAGATTGGGTGAACGAGACA
>Location:NODE_273527_length_1611_cov_28.567970	Coordinate:1134	Reads:1	Hits:1	Allocated_reads:1	Strand:+
TCTCTAGATTGGGTGAACGAGACA
>Location:NODE_273527_length_1611_cov_28.567970	Coordinate:1134	Reads:6	Hits:1	Allocated_reads:6	Strand:+
TCTCTAGATTGGGTGAACGAGACAAAGA
>Location:NODE_273527_length_1611_cov_28.567970	Coordinate:1134	Reads:1	Hits:1	Allocated_reads:1	Strand:+
TCTCTAGATTGGGTGAACGAGACAAAGAA
>Location:NODE_273527_length_1611_cov_28.567970	Coordinate:1134	Reads:4	Hits:1	Allocated_reads:4	Strand:+
TCTCTAGATTGGGTGAACGAGACAAAGAAA
>Location:NODE_273527_length_1611_cov_28.567970	Coordinate:1134	Reads:1	Hits:1	Allocated_reads:1	Strand:+
TCTCTAGATTGGGTGAACGAGACAAAGAAAGT
>Location:NODE_273527_length_1611_cov_28.567970	Coordinate:1135	Reads:1	Hits:1	Allocated_reads:1	Strand:+
CTCTAGATTGGGTGAACGAGACAAAGAAAG
>Location:NODE_273527_length_1611_cov_28.567970	Coordinate:1135	Reads:2	Hits:1	Allocated_reads:2	Strand:+
CTCTAGATTGGGTGAACGAGACAAAGAAAGTT
>Location:NODE_273527_length_1611_cov_28.567970	Coordinate:1136	Reads:6	Hits:1	Allocated_reads:6	Strand:+
TCTAGATTGGGTGAACGAGACAAAGA
>Location:NODE_273527_length_1611_cov_28.567970	Coordinate:1136	Reads:11	Hits:1	Allocated_reads:11	Strand:+
TCTAGATTGGGTGAACGAGACAAAGAA
>Location:NODE_273527_length_1611_cov_28.567970	Coordinate:1136	Reads:2	Hits:1	Allocated_reads:2	Strand:+
TCTAGATTGGGTGAACGAGACAAATCT
>Location:NODE_273527_length_1611_cov_28.567970	Coordinate:1136	Reads:1	Hits:1	Allocated_reads:1	Strand:+
TCTAGATTGGGTGAACGAGACAAAGAAT
>Location:NODE_273527_length_1611_cov_28.567970	Coordinate:1136	Reads:30	Hits:1	Allocated_reads:30	Strand:+
TCTAGATTGGGTGAACGAGACAAAGAAA
>Location:NODE_273527_length_1611_cov_28.567970	Coordinate:1136	Reads:1	Hits:1	Allocated_reads:1	Strand:+
TCTAGATTGGGTGAACGAGACAAAGAAAA
>Location:NODE_273527_length_1611_cov_28.567970	Coordinate:1136	Reads:8	Hits:1	Allocated_reads:8	Strand:+
TCTAGATTGGGTGAACGAGACAAAGAAAG
>Location:NODE_273527_length_1611_cov_28.567970	Coordinate:1136	Reads:41	Hits:1	Allocated_reads:41	Strand:+
TCTAGATTGGGTGAACGAGACAAAGAAAGT
>Location:NODE_273527_length_1611_cov_28.567970	Coordinate:1136	Reads:13	Hits:1	Allocated_reads:13	Strand:+
TCTAGATTGGGTGAACGAGACAAAGAAAGTT
>Location:NODE_273527_length_1611_cov_28.567970	Coordinate:1136	Reads:1	Hits:1	Allocated_reads:1	Strand:+
TCTAGATTGGGTGAACGAGACAAAGAAAGTTC
>Location:NODE_273527_length_1611_cov_28.567970	Coordinate:1136	Reads:1	Hits:1	Allocated_reads:1	Strand:+
TCTAGATTGGGTGAACGAGACAAAGAAAGTTT
>Location:NODE_273527_length_1611_cov_28.567970	Coordinate:1136	Reads:1	Hits:1	Allocated_reads:1	Strand:+
TCTAGATTGGGTGAACGAGACAAAGAAAGTTTT
>Location:NODE_273527_length_1611_cov_28.567970	Coordinate:1137	Reads:1	Hits:1	Allocated_reads:1	Strand:+
CTAGATTGGGTGAACGAGACAAAGAAAG
>Location:NODE_273527_length_1611_cov_28.567970	Coordinate:1137	Reads:3	Hits:1	Allocated_reads:3	Strand:+
CTAGATTGGGTGAACGAGACAAAGAAAGT
>Location:NODE_273527_length_1611_cov_28.567970	Coordinate:1137	Reads:1	Hits:1	Allocated_reads:1	Strand:+
CTAGATTGGGTGAACGAGACAAAGAAAGTT
>Location:NODE_273527_length_1611_cov_28.567970	Coordinate:1137	Reads:1	Hits:1	Allocated_reads:1	Strand:-
CTTTGTCTCGTTCACCCAATCTAG
>Location:NODE_273527_length_1611_cov_28.567970	Coordinate:1138	Reads:4	Hits:1	Allocated_reads:4	Strand:+
TAGATTGGGTGAACGAGACAAAGAA
>Location:NODE_273527_length_1611_cov_28.567970	Coordinate:1138	Reads:10	Hits:1	Allocated_reads:10	Strand:+
TAGATTGGGTGAACGAGACAAAGAAA
>Location:NODE_273527_length_1611_cov_28.567970	Coordinate:1138	Reads:1	Hits:1	Allocated_reads:1	Strand:+
TAGATTGGGTGAACGAGACAAAGAAAT
>Location:NODE_273527_length_1611_cov_28.567970	Coordinate:1138	Reads:8	Hits:1	Allocated_reads:8	Strand:+
TAGATTGGGTGAACGAGACAAAGAAAG
>Location:NODE_273527_length_1611_cov_28.567970	Coordinate:1138	Reads:134	Hits:1	Allocated_reads:134	Strand:+
TAGATTGGGTGAACGAGACAAAGAAAGT
>Location:NODE_273527_length_1611_cov_28.567970	Coordinate:1138	Reads:1	Hits:1	Allocated_reads:1	Strand:+
TAGATTGGGTGAACGAGACAAAGAAAGCT
>Location:NODE_273527_length_1611_cov_28.567970	Coordinate:1138	Reads:139	Hits:1	Allocated_reads:139	Strand:+
TAGATTGGGTGAACGAGACAAAGAAAGTT
>Location:NODE_273527_length_1611_cov_28.567970	Coordinate:1138	Reads:5	Hits:1	Allocated_reads:5	Strand:+
TAGATTGGGTGAACGAGACAAAGAAAGTTC
>Location:NODE_273527_length_1611_cov_28.567970	Coordinate:1138	Reads:1	Hits:1	Allocated_reads:1	Strand:+
TAGATTGGGTGAACGAGACAAAGAAAGTTTT
>Location:NODE_273527_length_1611_cov_28.567970	Coordinate:1138	Reads:1	Hits:1	Allocated_reads:1	Strand:+
TAGATTGGGTGAACGAGACAGAGAAAGTTCC
>Location:NODE_273527_length_1611_cov_28.567970	Coordinate:1138	Reads:2	Hits:1	Allocated_reads:2	Strand:+
TAGATTGGGTGAACGAGACAAAGAAAGTTCC
>Location:NODE_273527_length_1611_cov_28.567970	Coordinate:1139	Reads:1	Hits:1	Allocated_reads:1	Strand:-
ACTTTCTTTGTCTCGTTCACCCAATCT
>Location:NODE_273527_length_1611_cov_28.567970	Coordinate:1139	Reads:4	Hits:1	Allocated_reads:4	Strand:+
AGATTGGGTGAACGAGACAAAGAAAG
>Location:NODE_273527_length_1611_cov_28.567970	Coordinate:1139	Reads:6	Hits:1	Allocated_reads:6	Strand:+
AGATTGGGTGAACGAGACAAAGAAAGT
>Location:NODE_273527_length_1611_cov_28.567970	Coordinate:1139	Reads:12	Hits:1	Allocated_reads:12	Strand:+
AGATTGGGTGAACGAGACAAAGAAAGTT
>Location:NODE_273527_length_1611_cov_28.567970	Coordinate:1139	Reads:3	Hits:1	Allocated_reads:3	Strand:+
AGATTGGGTGAACGAGACAAAGAAAGTTC
>Location:NODE_273527_length_1611_cov_28.567970	Coordinate:1140	Reads:1	Hits:1	Allocated_reads:1	Strand:-
ACTTTCTTTGTCTCGTTCACCCAATC
>Location:NODE_273527_length_1611_cov_28.567970	Coordinate:1140	Reads:1	Hits:1	Allocated_reads:1	Strand:+
GATTGGGTGAACGAGACAAAGAAAG
>Location:NODE_273527_length_1611_cov_28.567970	Coordinate:1140	Reads:4	Hits:1	Allocated_reads:4	Strand:+
GATTGGGTGAACGAGACAAAGAAAGT
>Location:NODE_273527_length_1611_cov_28.567970	Coordinate:1140	Reads:1	Hits:1	Allocated_reads:1	Strand:+
GATTGGGTGAACGAGACAAAGAAATTT
>Location:NODE_273527_length_1611_cov_28.567970	Coordinate:1140	Reads:20	Hits:1	Allocated_reads:20	Strand:+
GATTGGGTGAACGAGACAAAGAAAGTT
>Location:NODE_273527_length_1611_cov_28.567970	Coordinate:1140	Reads:2	Hits:1	Allocated_reads:2	Strand:+
GATTGGGTGAACGAGACAAAGAAAGTTC
>Location:NODE_273527_length_1611_cov_28.567970	Coordinate:1140	Reads:1	Hits:1	Allocated_reads:1	Strand:+
GATTGGGTGAACGAGACAAAGAAAGTTCC
>Location:NODE_273527_length_1611_cov_28.567970	Coordinate:1141	Reads:1	Hits:1	Allocated_reads:1	Strand:+
ATTGGGTGAACGAGACAAAGAAAGT
>Location:NODE_273527_length_1611_cov_28.567970	Coordinate:1141	Reads:1	Hits:1	Allocated_reads:1	Strand:+
ATTGGGTGAACGAGACAAAGAAAGTTC
>Location:NODE_273527_length_1611_cov_28.567970	Coordinate:1142	Reads:1	Hits:1	Allocated_reads:1	Strand:+
TTGGGTGAACGAGACAAAGAAAGT
>Location:NODE_273527_length_1611_cov_28.567970	Coordinate:1142	Reads:1	Hits:1	Allocated_reads:1	Strand:+
TTGGGTGAACGAGACAAAGAAAGTT
>Location:NODE_273527_length_1611_cov_28.567970	Coordinate:1142	Reads:1	Hits:1	Allocated_reads:1	Strand:+
TTGGGTGAACGAGACAAAGAAAGTTC
>Location:NODE_273527_length_1611_cov_28.567970	Coordinate:1143	Reads:3	Hits:1	Allocated_reads:3	Strand:+
TGGGTGAACGAGACAAAGAAAGTT
>Location:NODE_273527_length_1611_cov_28.567970	Coordinate:1143	Reads:1	Hits:1	Allocated_reads:1	Strand:+
TGGGTGAACGAGACAAAGAAAGTTCCACA
>Location:NODE_273527_length_1611_cov_28.567970	Coordinate:1143	Reads:2	Hits:1	Allocated_reads:2	Strand:+
TGGGTGAACGAGACAAAGAAAGTTCCAGA
>Location:NODE_273527_length_1611_cov_28.567970	Coordinate:1143	Reads:1	Hits:1	Allocated_reads:1	Strand:+
TGGGTGAACGAGACAAAGAAAGTTCCAGAGC
>Location:NODE_273527_length_1611_cov_28.567970	Coordinate:1144	Reads:1	Hits:1	Allocated_reads:1	Strand:-
GAGCTCTGGAACTTTCTTTGTCTCGTTCACCC
>Location:NODE_273527_length_1611_cov_28.567970	Coordinate:1145	Reads:1	Hits:1	Allocated_reads:1	Strand:-
AGCTCTGGAACTTTCTTTGTCTCGTTCACC
>Location:NODE_273527_length_1611_cov_28.567970	Coordinate:1145	Reads:1	Hits:1	Allocated_reads:1	Strand:-
CTCTGGAACTTTCTTTGTCTCGTTCACC
>Location:NODE_273527_length_1611_cov_28.567970	Coordinate:1145	Reads:1	Hits:1	Allocated_reads:1	Strand:+
GGTGAACGAGACAAAGAAAGTTCCAGAGC
>Location:NODE_273527_length_1611_cov_28.567970	Coordinate:1145	Reads:4	Hits:1	Allocated_reads:4	Strand:+
GGTGAACGAGACAAAGAAAGTTCCAGAGCT
>Location:NODE_273527_length_1611_cov_28.567970	Coordinate:1145	Reads:2	Hits:1	Allocated_reads:2	Strand:-
TCTGGAACTTTCTTTGTCTCGTTCACC
>Location:NODE_273527_length_1611_cov_28.567970	Coordinate:1146	Reads:1	Hits:1	Allocated_reads:1	Strand:+
GTGAACGAGACAAAGAAAGTTCCAGAGC
>Location:NODE_273527_length_1611_cov_28.567970	Coordinate:1146	Reads:1	Hits:1	Allocated_reads:1	Strand:+
GTGAACGAGACAAAGAAAGTTCCAGAGAT
>Location:NODE_273527_length_1611_cov_28.567970	Coordinate:1146	Reads:4	Hits:1	Allocated_reads:4	Strand:+
GTGAACGAGACAAAGAAAGTTCCAGAGCT
>Location:NODE_273527_length_1611_cov_28.567970	Coordinate:1147	Reads:1	Hits:1	Allocated_reads:1	Strand:+
TGAACGAGACAAAGAAAGTTCCATT
>Location:NODE_273527_length_1611_cov_28.567970	Coordinate:1147	Reads:1	Hits:1	Allocated_reads:1	Strand:+
TGAACGAGACAAAGAAAGTTCCAGAG
>Location:NODE_273527_length_1611_cov_28.567970	Coordinate:1147	Reads:9	Hits:1	Allocated_reads:9	Strand:+
TGAACGAGACAAAGAAAGTTCCAGAGC
>Location:NODE_273527_length_1611_cov_28.567970	Coordinate:1147	Reads:1	Hits:1	Allocated_reads:1	Strand:+
TGAACGAGACAAAGAAAGTTCCAAAGCT
>Location:NODE_273527_length_1611_cov_28.567970	Coordinate:1147	Reads:1	Hits:1	Allocated_reads:1	Strand:+
TGAACGAGACAAAGAAAGTTCCAGAGCG
>Location:NODE_273527_length_1611_cov_28.567970	Coordinate:1147	Reads:173	Hits:1	Allocated_reads:173	Strand:+
TGAACGAGACAAAGAAAGTTCCAGAGCT
>Location:NODE_273527_length_1611_cov_28.567970	Coordinate:1147	Reads:1	Hits:1	Allocated_reads:1	Strand:+
TGAACGAGACAAAGAAAGTTCCAGAGCTC
>Location:NODE_273527_length_1611_cov_28.567970	Coordinate:1147	Reads:1	Hits:1	Allocated_reads:1	Strand:+
TGAACGAGACAAAGAAAGTTCCAGAGCTCC
>Location:NODE_273527_length_1611_cov_28.567970	Coordinate:1147	Reads:1	Hits:1	Allocated_reads:1	Strand:+
TGAACGAGACAAAGAAAGTTCCAGAGCTCT
>Location:NODE_273527_length_1611_cov_28.567970	Coordinate:1147	Reads:3	Hits:1	Allocated_reads:3	Strand:+
TGAACGAGACAAAGAAAGTTCCAGAGCTCA
>Location:NODE_273527_length_1611_cov_28.567970	Coordinate:1148	Reads:1	Hits:1	Allocated_reads:1	Strand:-
AGCTCTGGAACTTTCTTTGTCTCGTTC
>Location:NODE_273527_length_1611_cov_28.567970	Coordinate:1148	Reads:1	Hits:1	Allocated_reads:1	Strand:+
GAACGAGACAAAGAAAGTTCCAGAG
>Location:NODE_273527_length_1611_cov_28.567970	Coordinate:1148	Reads:3	Hits:1	Allocated_reads:3	Strand:+
GAACGAGACAAAGAAAGTTCCAGAGC
>Location:NODE_273527_length_1611_cov_28.567970	Coordinate:1148	Reads:1	Hits:1	Allocated_reads:1	Strand:+
GAACGAGACAAAGAAAGTTCCAGAGCC
>Location:NODE_273527_length_1611_cov_28.567970	Coordinate:1148	Reads:69	Hits:1	Allocated_reads:69	Strand:+
GAACGAGACAAAGAAAGTTCCAGAGCT
>Location:NODE_273527_length_1611_cov_28.567970	Coordinate:1148	Reads:3	Hits:1	Allocated_reads:3	Strand:+
GAACGAGACAAAGAAAGTTCCAGAGCTC
>Location:NODE_273527_length_1611_cov_28.567970	Coordinate:1148	Reads:2	Hits:1	Allocated_reads:2	Strand:+
GAACGAGACAAAGAAAGTTCCAGAGCTCAA
>Location:NODE_273527_length_1611_cov_28.567970	Coordinate:1148	Reads:1	Hits:1	Allocated_reads:1	Strand:+
GAACGAGACAAAGAAAGTTCCAGAGCTCAAT
>Location:NODE_273527_length_1611_cov_28.567970	Coordinate:1148	Reads:1	Hits:1	Allocated_reads:1	Strand:+
GAACGAGACAAAGAAAGTTCCAGAGCTCAATTT
>Location:NODE_273527_length_1611_cov_28.567970	Coordinate:1148	Reads:2	Hits:1	Allocated_reads:2	Strand:-
TCTGGAACTTTCTTTGTCTCGTTC
>Location:NODE_273527_length_1611_cov_28.567970	Coordinate:1149	Reads:7	Hits:1	Allocated_reads:7	Strand:+
AACGAGACAAAGAAAGTTCCAGAGCT
>Location:NODE_273527_length_1611_cov_28.567970	Coordinate:1149	Reads:5	Hits:1	Allocated_reads:5	Strand:+
AACGAGACAAAGAAAGTTCCAGAGCTC
>Location:NODE_273527_length_1611_cov_28.567970	Coordinate:1149	Reads:1	Hits:1	Allocated_reads:1	Strand:+
AACGAGACAAAGAAAGTTCCAGAGCTCA
>Location:NODE_273527_length_1611_cov_28.567970	Coordinate:1149	Reads:1	Hits:1	Allocated_reads:1	Strand:+
AACGAGACAAAGAAAGTTCCAGAGCTCAAT
>Location:NODE_273527_length_1611_cov_28.567970	Coordinate:1149	Reads:3	Hits:1	Allocated_reads:3	Strand:+
AACGAGACAAAGAAAGTTCCAGAGCTCAATA
>Location:NODE_273527_length_1611_cov_28.567970	Coordinate:1149	Reads:1	Hits:1	Allocated_reads:1	Strand:-
AGCTCTGGAACTTTCTTTGTCTCGTT
>Location:NODE_273527_length_1611_cov_28.567970	Coordinate:1150	Reads:3	Hits:1	Allocated_reads:3	Strand:+
ACGAGACAAAGAAAGTTCCAGAGCT
>Location:NODE_273527_length_1611_cov_28.567970	Coordinate:1150	Reads:4	Hits:1	Allocated_reads:4	Strand:+
ACGAGACAAAGAAAGTTCCAGAGCTC
>Location:NODE_273527_length_1611_cov_28.567970	Coordinate:1150	Reads:2	Hits:1	Allocated_reads:2	Strand:+
ACGAGACAAAGAAAGTTCCAGAGCTCA
>Location:NODE_273527_length_1611_cov_28.567970	Coordinate:1150	Reads:1	Hits:1	Allocated_reads:1	Strand:+
ACGAGACAAAGAAAGTTCCAGAGCTCAAT
>Location:NODE_273527_length_1611_cov_28.567970	Coordinate:1150	Reads:3	Hits:1	Allocated_reads:3	Strand:+
ACGAGACAAAGAAAGTTCCAGAGCTCAATA
>Location:NODE_273527_length_1611_cov_28.567970	Coordinate:1151	Reads:1	Hits:1	Allocated_reads:1	Strand:+
CGAGACAAAGAAAGTTCCAGAGGT
>Location:NODE_273527_length_1611_cov_28.567970	Coordinate:1151	Reads:1	Hits:1	Allocated_reads:1	Strand:+
CGAGACAAAGAAAGTTCCAGATTT
>Location:NODE_273527_length_1611_cov_28.567970	Coordinate:1151	Reads:3	Hits:1	Allocated_reads:3	Strand:+
CGAGACAAAGAAAGTTCCAGAGCT
>Location:NODE_273527_length_1611_cov_28.567970	Coordinate:1151	Reads:1	Hits:1	Allocated_reads:1	Strand:+
CGAGACAAAGAAAGTTCCAGAGCTC
>Location:NODE_273527_length_1611_cov_28.567970	Coordinate:1151	Reads:2	Hits:1	Allocated_reads:2	Strand:+
CGAGACAAAGAAAGTTCCAGAGCTCAA
>Location:NODE_273527_length_1611_cov_28.567970	Coordinate:1151	Reads:4	Hits:1	Allocated_reads:4	Strand:+
CGAGACAAAGAAAGTTCCAGAGCTCAAT
>Location:NODE_273527_length_1611_cov_28.567970	Coordinate:1151	Reads:2	Hits:1	Allocated_reads:2	Strand:+
CGAGACAAAGAAAGTTCCAGAGCTCAATA
>Location:NODE_273527_length_1611_cov_28.567970	Coordinate:1151	Reads:1	Hits:1	Allocated_reads:1	Strand:+
CGAGACAAAGAAAGTTCCAGAGCTCATTTT
>Location:NODE_273527_length_1611_cov_28.567970	Coordinate:1151	Reads:1	Hits:1	Allocated_reads:1	Strand:+
CGAGACAAAGAAAGTTCCAGAGCTCAATATA
>Location:NODE_273527_length_1611_cov_28.567970	Coordinate:1151	Reads:1	Hits:1	Allocated_reads:1	Strand:+
CGAGACAAAGAAAGTTCCAGAGCTCAATATT
>Location:NODE_273527_length_1611_cov_28.567970	Coordinate:1152	Reads:1	Hits:2	Allocated_reads:0.5	Strand:-
TATTGAGCTCTGGAACTTTCTTTGTCTC
>Location:NODE_273527_length_1611_cov_28.567970	Coordinate:1153	Reads:5	Hits:2	Allocated_reads:2.5	Strand:+
AGACAAAGAAAGTTCCAGAGCTCAATA
>Location:NODE_273527_length_1611_cov_28.567970	Coordinate:1153	Reads:1	Hits:2	Allocated_reads:0.5	Strand:+
AGACAAAGAAAGTTCCAGAGCTCAATATA
>Location:NODE_273527_length_1611_cov_28.567970	Coordinate:1153	Reads:2	Hits:2	Allocated_reads:1	Strand:-
ATTGAGCTCTGGAACTTTCTTTGTCT
>Location:NODE_273527_length_1611_cov_28.567970	Coordinate:1153	Reads:3	Hits:2	Allocated_reads:1.5	Strand:-
TATTGAGCTCTGGAACTTTCTTTGTCT
>Location:NODE_273527_length_1611_cov_28.567970	Coordinate:1153	Reads:1	Hits:2	Allocated_reads:0.5	Strand:-
TTTATATTGAGCTCTGGAACTTTCTTTGTCT
>Location:NODE_273527_length_1611_cov_28.567970	Coordinate:1154	Reads:1	Hits:2	Allocated_reads:0.5	Strand:+
GACAAAGAAAGTTCCAGAGCTCAATAT
>Location:NODE_273527_length_1611_cov_28.567970	Coordinate:1154	Reads:2	Hits:2	Allocated_reads:1	Strand:-
TATATTGAGCTCTGGAACTTTCTTTGTC
>Location:NODE_273527_length_1611_cov_28.567970	Coordinate:1154	Reads:2	Hits:2	Allocated_reads:1	Strand:-
TATTGAGCTCTGGAACTTTCTTTGTC
>Location:NODE_273527_length_1611_cov_28.567970	Coordinate:1155	Reads:1	Hits:2	Allocated_reads:0.5	Strand:-
TTATATTGAGCTCTGGAACTTTCTTTGT
>Location:NODE_273527_length_1611_cov_28.567970	Coordinate:1156	Reads:1	Hits:2	Allocated_reads:0.5	Strand:+
CAAAGAAAGTTCCAGAGCTCAATATAAA
>Location:NODE_273527_length_1611_cov_28.567970	Coordinate:1156	Reads:1	Hits:2	Allocated_reads:0.5	Strand:+
CAAAGAAAGTTCCAGAGCTCAATATAAAG
>Location:NODE_273527_length_1611_cov_28.567970	Coordinate:1156	Reads:2	Hits:2	Allocated_reads:1	Strand:+
CAAAGAAAGTTCCAGAGCTCAATATAAAGAAA
>Location:NODE_273527_length_1611_cov_28.567970	Coordinate:1156	Reads:1	Hits:2	Allocated_reads:0.5	Strand:-
TATTGAGCTCTGGAACTTTCTTTG
>Location:NODE_273527_length_1611_cov_28.567970	Coordinate:1157	Reads:1	Hits:2	Allocated_reads:0.5	Strand:+
AAAGAAAGTTCCAGAGCTCAATATA
>Location:NODE_273527_length_1611_cov_28.567970	Coordinate:1157	Reads:1	Hits:2	Allocated_reads:0.5	Strand:+
AAAGAAAGTTCCAGAGCTCAATATATT
>Location:NODE_273527_length_1611_cov_28.567970	Coordinate:1157	Reads:1	Hits:2	Allocated_reads:0.5	Strand:+
AAAGAAAGTTCCAGAGCTCAATATAAAGT
>Location:NODE_273527_length_1611_cov_28.567970	Coordinate:1157	Reads:2	Hits:2	Allocated_reads:1	Strand:+
AAAGAAAGTTCCAGAGCTCAATATAAAGA
>Location:NODE_273527_length_1611_cov_28.567970	Coordinate:1158	Reads:1	Hits:2	Allocated_reads:0.5	Strand:+
AAGAAAGTTCCAGAGCTCAATATAAA
>Location:NODE_273527_length_1611_cov_28.567970	Coordinate:1158	Reads:2	Hits:2	Allocated_reads:1	Strand:+
AAGAAAGTTCCAGAGCTCAATATAAAGA
>Location:NODE_273527_length_1611_cov_28.567970	Coordinate:1158	Reads:2	Hits:2	Allocated_reads:1	Strand:+
AAGAAAGTTCCAGAGCTCAATATAAAGAAAAT
>Location:NODE_273527_length_1611_cov_28.567970	Coordinate:1158	Reads:1	Hits:2	Allocated_reads:0.5	Strand:-
TCTTTATATTGAGCTCTGGAACTTTCTT
>Location:NODE_273527_length_1611_cov_28.567970	Coordinate:1159	Reads:1	Hits:2	Allocated_reads:0.5	Strand:+
AGAAAGTTCCAGAGCTCAATATAAAA
>Location:NODE_273527_length_1611_cov_28.567970	Coordinate:1159	Reads:1	Hits:2	Allocated_reads:0.5	Strand:+
AGAAAGTTCCAGAGCTCAATATAAAGT
>Location:NODE_273527_length_1611_cov_28.567970	Coordinate:1159	Reads:3	Hits:2	Allocated_reads:1.5	Strand:+
AGAAAGTTCCAGAGCTCAATATAAAGA
>Location:NODE_273527_length_1611_cov_28.567970	Coordinate:1159	Reads:1	Hits:2	Allocated_reads:0.5	Strand:+
AGAAAGTTCCAGAGCTCAATATAAAGAA
>Location:NODE_273527_length_1611_cov_28.567970	Coordinate:1159	Reads:2	Hits:2	Allocated_reads:1	Strand:+
AGAAAGTTCCAGAGCTCAATATAAAGAAAAT
>Location:NODE_273527_length_1611_cov_28.567970	Coordinate:1159	Reads:1	Hits:2	Allocated_reads:0.5	Strand:+
AGAAAGTTCCAGAGCTCAATATAAAGAAAATT
>Location:NODE_273527_length_1611_cov_28.567970	Coordinate:1160	Reads:1	Hits:2	Allocated_reads:0.5	Strand:+
GAAAGTTCCAGAGCTCAATATAAA
>Location:NODE_273527_length_1611_cov_28.567970	Coordinate:1160	Reads:1	Hits:2	Allocated_reads:0.5	Strand:+
GAAAGTTCCAGAGCTCAATATTTT
>Location:NODE_273527_length_1611_cov_28.567970	Coordinate:1160	Reads:1	Hits:2	Allocated_reads:0.5	Strand:+
GAAAGTTCCAGAGCTCAATATAAAGT
>Location:NODE_273527_length_1611_cov_28.567970	Coordinate:1160	Reads:4	Hits:2	Allocated_reads:2	Strand:+
GAAAGTTCCAGAGCTCAATATAAAGA
>Location:NODE_273527_length_1611_cov_28.567970	Coordinate:1160	Reads:2	Hits:2	Allocated_reads:1	Strand:+
GAAAGTTCCAGAGCTCAATATAAAGAT
>Location:NODE_273527_length_1611_cov_28.567970	Coordinate:1160	Reads:3	Hits:2	Allocated_reads:1.5	Strand:+
GAAAGTTCCAGAGCTCAATATAAAGAA
>Location:NODE_273527_length_1611_cov_28.567970	Coordinate:1160	Reads:2	Hits:2	Allocated_reads:1	Strand:+
GAAAGTTCCAGAGCTCAATATAAAGAAT
>Location:NODE_273527_length_1611_cov_28.567970	Coordinate:1160	Reads:6	Hits:2	Allocated_reads:3	Strand:+
GAAAGTTCCAGAGCTCAATATAAAGAAA
>Location:NODE_273527_length_1611_cov_28.567970	Coordinate:1160	Reads:4	Hits:2	Allocated_reads:2	Strand:+
GAAAGTTCCAGAGCTCAATATAAAGAAAA
>Location:NODE_273527_length_1611_cov_28.567970	Coordinate:1160	Reads:141	Hits:2	Allocated_reads:70.5	Strand:+
GAAAGTTCCAGAGCTCAATATAAAGAAAAT
>Location:NODE_273527_length_1611_cov_28.567970	Coordinate:1160	Reads:2	Hits:2	Allocated_reads:1	Strand:+
GAAAGTTCCAGAGCTCAATATAAAGAAAATTA
>Location:NODE_273527_length_1611_cov_28.567970	Coordinate:1160	Reads:1	Hits:2	Allocated_reads:0.5	Strand:+
GAAAGTTCCAGAGCTCAATATAAAGAAAATTAT
>Location:NODE_273527_length_1611_cov_28.567970	Coordinate:1160	Reads:1	Hits:2	Allocated_reads:0.5	Strand:-
TTCTTTATATTGAGCTCTGGAACTTTC
>Location:NODE_273527_length_1611_cov_28.567970	Coordinate:1161	Reads:1	Hits:2	Allocated_reads:0.5	Strand:+
AAAGTTCCAGAGCTCAATATAAAGA
>Location:NODE_273527_length_1611_cov_28.567970	Coordinate:1161	Reads:2	Hits:2	Allocated_reads:1	Strand:+
AAAGTTCCAGAGCTCAATATAAAGAAAA
>Location:NODE_273527_length_1611_cov_28.567970	Coordinate:1161	Reads:12	Hits:2	Allocated_reads:6	Strand:+
AAAGTTCCAGAGCTCAATATAAAGAAAAT
>Location:NODE_273527_length_1611_cov_28.567970	Coordinate:1161	Reads:1	Hits:2	Allocated_reads:0.5	Strand:+
AAAGTTCCAGAGCTCAATATAAAGAAAATT
>Location:NODE_273527_length_1611_cov_28.567970	Coordinate:1161	Reads:1	Hits:2	Allocated_reads:0.5	Strand:+
AAAGTTCCAGAGCTCAATATAAAGAAAATTA
>Location:NODE_273527_length_1611_cov_28.567970	Coordinate:1161	Reads:1	Hits:2	Allocated_reads:0.5	Strand:+
AAAGTTCCAGAGCTCAATATAAAGAAAATTT
>Location:NODE_273527_length_1611_cov_28.567970	Coordinate:1161	Reads:1	Hits:2	Allocated_reads:0.5	Strand:-
TTTCTTTATATTGAGCTCTGGAACTTT
>Location:NODE_273527_length_1611_cov_28.567970	Coordinate:1162	Reads:2	Hits:2	Allocated_reads:1	Strand:+
AAGTTCCAGAGCTCAATATAAAGA
>Location:NODE_273527_length_1611_cov_28.567970	Coordinate:1162	Reads:5	Hits:2	Allocated_reads:2.5	Strand:+
AAGTTCCAGAGCTCAATATAAAGAAAA
>Location:NODE_273527_length_1611_cov_28.567970	Coordinate:1162	Reads:72	Hits:2	Allocated_reads:36	Strand:+
AAGTTCCAGAGCTCAATATAAAGAAAAT
>Location:NODE_273527_length_1611_cov_28.567970	Coordinate:1162	Reads:13	Hits:2	Allocated_reads:6.5	Strand:+
AAGTTCCAGAGCTCAATATAAAGAAAATT
>Location:NODE_273527_length_1611_cov_28.567970	Coordinate:1162	Reads:7	Hits:2	Allocated_reads:3.5	Strand:+
AAGTTCCAGAGCTCAATATAAAGAAAATTA
>Location:NODE_273527_length_1611_cov_28.567970	Coordinate:1162	Reads:4	Hits:2	Allocated_reads:2	Strand:+
AAGTTCCAGAGCTCAATATAAAGAAAATTAT
>Location:NODE_273527_length_1611_cov_28.567970	Coordinate:1162	Reads:7	Hits:2	Allocated_reads:3.5	Strand:+
AAGTTCCAGAGCTCAATATAAAGAAAATTATC
>Location:NODE_273527_length_1611_cov_28.567970	Coordinate:1162	Reads:2	Hits:2	Allocated_reads:1	Strand:+
AAGTTCCAGAGCTCAATATAAAGAAAATTATCAGT
>Location:NODE_273527_length_1611_cov_28.567970	Coordinate:1163	Reads:1	Hits:2	Allocated_reads:0.5	Strand:-
AATTTTCTTTATATTGAGCTCTGGAACT
>Location:NODE_273527_length_1611_cov_28.567970	Coordinate:1163	Reads:1	Hits:2	Allocated_reads:0.5	Strand:+
AGTTCCAGAGCTCAATATAAAGAAAA
>Location:NODE_273527_length_1611_cov_28.567970	Coordinate:1163	Reads:8	Hits:2	Allocated_reads:4	Strand:+
AGTTCCAGAGCTCAATATAAAGAAAAT
>Location:NODE_273527_length_1611_cov_28.567970	Coordinate:1163	Reads:4	Hits:2	Allocated_reads:2	Strand:+
AGTTCCAGAGCTCAATATAAAGAAAATT
>Location:NODE_273527_length_1611_cov_28.567970	Coordinate:1163	Reads:4	Hits:2	Allocated_reads:2	Strand:+
AGTTCCAGAGCTCAATATAAAGAAAATTA
>Location:NODE_273527_length_1611_cov_28.567970	Coordinate:1163	Reads:1	Hits:2	Allocated_reads:0.5	Strand:+
AGTTCCAGAGCTCAATATAAAGAAAATTAT
>Location:NODE_273527_length_1611_cov_28.567970	Coordinate:1163	Reads:5	Hits:2	Allocated_reads:2.5	Strand:+
AGTTCCAGAGCTCAATATAAAGAAAATTATC
>Location:NODE_273527_length_1611_cov_28.567970	Coordinate:1163	Reads:1	Hits:2	Allocated_reads:0.5	Strand:-
TTCTTTATATTGAGCTCTGGAACT
>Location:NODE_273527_length_1611_cov_28.567970	Coordinate:1164	Reads:1	Hits:2	Allocated_reads:0.5	Strand:-
CTGATAATTTTCTTTATATTGAGCTCTGGAAC
>Location:NODE_273527_length_1611_cov_28.567970	Coordinate:1164	Reads:1	Hits:2	Allocated_reads:0.5	Strand:+
GTTCCAGAGCTCAATATAAAGAAAA
>Location:NODE_273527_length_1611_cov_28.567970	Coordinate:1164	Reads:1	Hits:2	Allocated_reads:0.5	Strand:+
GTTCCAGAGCTCAATATAAAGAAAATTA
>Location:NODE_273527_length_1611_cov_28.567970	Coordinate:1164	Reads:1	Hits:2	Allocated_reads:0.5	Strand:+
GTTCCAGAGCTCAATATAAAGAAAATTT
>Location:NODE_273527_length_1611_cov_28.567970	Coordinate:1164	Reads:1	Hits:2	Allocated_reads:0.5	Strand:+
GTTCCAGAGCTCAATATAAAGAAAATTTT
>Location:NODE_273527_length_1611_cov_28.567970	Coordinate:1164	Reads:9	Hits:2	Allocated_reads:4.5	Strand:+
GTTCCAGAGCTCAATATAAAGAAAATTAT
>Location:NODE_273527_length_1611_cov_28.567970	Coordinate:1164	Reads:19	Hits:2	Allocated_reads:9.5	Strand:+
GTTCCAGAGCTCAATATAAAGAAAATTATC
>Location:NODE_273527_length_1611_cov_28.567970	Coordinate:1165	Reads:2	Hits:2	Allocated_reads:1	Strand:+
TTCCAGAGCTCAATATAAAGAAAAT
>Location:NODE_273527_length_1611_cov_28.567970	Coordinate:1165	Reads:5	Hits:2	Allocated_reads:2.5	Strand:+
TTCCAGAGCTCAATATAAAGAAAATT
>Location:NODE_273527_length_1611_cov_28.567970	Coordinate:1165	Reads:1	Hits:2	Allocated_reads:0.5	Strand:+
TTCCAGAGCTCAATATAAAGAAAATTT
>Location:NODE_273527_length_1611_cov_28.567970	Coordinate:1165	Reads:1	Hits:2	Allocated_reads:0.5	Strand:+
TTCCAGAGCTCAATATAAAGAAATTTT
>Location:NODE_273527_length_1611_cov_28.567970	Coordinate:1165	Reads:8	Hits:2	Allocated_reads:4	Strand:+
TTCCAGAGCTCAATATAAAGAAAATTA
>Location:NODE_273527_length_1611_cov_28.567970	Coordinate:1165	Reads:1	Hits:2	Allocated_reads:0.5	Strand:+
TTCCAGAGCTCAATATAAAGAAAAGTAT
>Location:NODE_273527_length_1611_cov_28.567970	Coordinate:1165	Reads:63	Hits:2	Allocated_reads:31.5	Strand:+
TTCCAGAGCTCAATATAAAGAAAATTAT
>Location:NODE_273527_length_1611_cov_28.567970	Coordinate:1165	Reads:1	Hits:2	Allocated_reads:0.5	Strand:+
TTCCAGAGCTCAATATAAAGAAAATTATT
>Location:NODE_273527_length_1611_cov_28.567970	Coordinate:1165	Reads:1	Hits:2	Allocated_reads:0.5	Strand:+
TTCCAGAGCTCAATATAAAGAAAATTGTC
>Location:NODE_273527_length_1611_cov_28.567970	Coordinate:1165	Reads:1	Hits:2	Allocated_reads:0.5	Strand:+
TTCCAGAGCTCAATATAAAGAAAGTTATC
>Location:NODE_273527_length_1611_cov_28.567970	Coordinate:1165	Reads:1	Hits:2	Allocated_reads:0.5	Strand:+
TTCCAGAGCTCAATATAAAGAAGATTATC
>Location:NODE_273527_length_1611_cov_28.567970	Coordinate:1165	Reads:229	Hits:2	Allocated_reads:114.5	Strand:+
TTCCAGAGCTCAATATAAAGAAAATTATC
>Location:NODE_273527_length_1611_cov_28.567970	Coordinate:1165	Reads:14	Hits:2	Allocated_reads:7	Strand:+
TTCCAGAGCTCAATATAAAGAAAATTATCAGT
>Location:NODE_273527_length_1611_cov_28.567970	Coordinate:1166	Reads:1	Hits:2	Allocated_reads:0.5	Strand:+
TCCAGAGCTCAATATAAAGAAATT
>Location:NODE_273527_length_1611_cov_28.567970	Coordinate:1166	Reads:5	Hits:2	Allocated_reads:2.5	Strand:+
TCCAGAGCTCAATATAAAGAAAAT
>Location:NODE_273527_length_1611_cov_28.567970	Coordinate:1166	Reads:2	Hits:2	Allocated_reads:1	Strand:+
TCCAGAGCTCAATATAAAGAAAATT
>Location:NODE_273527_length_1611_cov_28.567970	Coordinate:1166	Reads:10	Hits:2	Allocated_reads:5	Strand:+
TCCAGAGCTCAATATAAAGAAAATTA
>Location:NODE_273527_length_1611_cov_28.567970	Coordinate:1166	Reads:49	Hits:2	Allocated_reads:24.5	Strand:+
TCCAGAGCTCAATATAAAGAAAATTAT
>Location:NODE_273527_length_1611_cov_28.567970	Coordinate:1166	Reads:155	Hits:2	Allocated_reads:77.5	Strand:+
TCCAGAGCTCAATATAAAGAAAATTATC
>Location:NODE_273527_length_1611_cov_28.567970	Coordinate:1166	Reads:2	Hits:2	Allocated_reads:1	Strand:+
TCCAGAGCTCAATATAAAGAAAATTATCA
>Location:NODE_273527_length_1611_cov_28.567970	Coordinate:1166	Reads:3	Hits:2	Allocated_reads:1.5	Strand:+
TCCAGAGCTCAATATAAAGAAAATTATCAG
>Location:NODE_273527_length_1611_cov_28.567970	Coordinate:1166	Reads:56	Hits:2	Allocated_reads:28	Strand:+
TCCAGAGCTCAATATAAAGAAAATTATCAGT
>Location:NODE_273527_length_1611_cov_28.567970	Coordinate:1166	Reads:3	Hits:2	Allocated_reads:1.5	Strand:+
TCCAGAGCTCAATATAAAGAAAATTATCAGTC
>Location:NODE_273527_length_1611_cov_28.567970	Coordinate:1166	Reads:1	Hits:2	Allocated_reads:0.5	Strand:+
TCCAGAGCTCAATATAAAGAAAATTATCAGTCA
>Location:NODE_273527_length_1611_cov_28.567970	Coordinate:1167	Reads:10	Hits:2	Allocated_reads:5	Strand:+
CCAGAGCTCAATATAAAGAAAATTAT
>Location:NODE_273527_length_1611_cov_28.567970	Coordinate:1167	Reads:1	Hits:2	Allocated_reads:0.5	Strand:+
CCAGAGCTCAATATAAAGAAAATTATT
>Location:NODE_273527_length_1611_cov_28.567970	Coordinate:1167	Reads:11	Hits:2	Allocated_reads:5.5	Strand:+
CCAGAGCTCAATATAAAGAAAATTATC
>Location:NODE_273527_length_1611_cov_28.567970	Coordinate:1167	Reads:3	Hits:2	Allocated_reads:1.5	Strand:+
CCAGAGCTCAATATAAAGAAAATTATCAG
>Location:NODE_273527_length_1611_cov_28.567970	Coordinate:1167	Reads:42	Hits:2	Allocated_reads:21	Strand:+
CCAGAGCTCAATATAAAGAAAATTATCAGT
>Location:NODE_273527_length_1611_cov_28.567970	Coordinate:1167	Reads:9	Hits:2	Allocated_reads:4.5	Strand:+
CCAGAGCTCAATATAAAGAAAATTATCAGTC
>Location:NODE_273527_length_1611_cov_28.567970	Coordinate:1167	Reads:1	Hits:2	Allocated_reads:0.5	Strand:+
CCAGAGCTCAATATAAAGAAAATTATCAGTCACAT
>Location:NODE_273527_length_1611_cov_28.567970	Coordinate:1168	Reads:3	Hits:2	Allocated_reads:1.5	Strand:+
CAGAGCTCAATATAAAGAAAATTAT
>Location:NODE_273527_length_1611_cov_28.567970	Coordinate:1168	Reads:4	Hits:2	Allocated_reads:2	Strand:+
CAGAGCTCAATATAAAGAAAATTATC
>Location:NODE_273527_length_1611_cov_28.567970	Coordinate:1168	Reads:4	Hits:2	Allocated_reads:2	Strand:+
CAGAGCTCAATATAAAGAAAATTATCAGT
>Location:NODE_273527_length_1611_cov_28.567970	Coordinate:1168	Reads:2	Hits:2	Allocated_reads:1	Strand:+
CAGAGCTCAATATAAAGAAAATTATCAGTC
>Location:NODE_273527_length_1611_cov_28.567970	Coordinate:1169	Reads:1	Hits:2	Allocated_reads:0.5	Strand:-
ACTGATAATTTTCTTTATATTGAGCTCT
>Location:NODE_273527_length_1611_cov_28.567970	Coordinate:1169	Reads:1	Hits:2	Allocated_reads:0.5	Strand:+
AGAGCTCAATATAAAGAAAATTATC
>Location:NODE_273527_length_1611_cov_28.567970	Coordinate:1169	Reads:1	Hits:2	Allocated_reads:0.5	Strand:+
AGAGCTCAATATAAAGAAAATTATCAGT
>Location:NODE_273527_length_1611_cov_28.567970	Coordinate:1169	Reads:1	Hits:2	Allocated_reads:0.5	Strand:+
AGAGCTCAATATAAAGAAAATTATCAGTC
>Location:NODE_273527_length_1611_cov_28.567970	Coordinate:1170	Reads:1	Hits:2	Allocated_reads:0.5	Strand:-
ACTGATAATTTTCTTTATATTGAGCTC
>Location:NODE_273527_length_1611_cov_28.567970	Coordinate:1170	Reads:2	Hits:2	Allocated_reads:1	Strand:+
GAGCTCAATATAAAGAAAATTATCAGTC
>Location:NODE_273527_length_1611_cov_28.567970	Coordinate:1171	Reads:1	Hits:2	Allocated_reads:0.5	Strand:-
GTGACTGATAATTTTCTTTATATTGAGCT
>Location:NODE_273527_length_1611_cov_28.567970	Coordinate:1172	Reads:2	Hits:2	Allocated_reads:1	Strand:-
GTGACTGATAATTTTCTTTATATTGAGC
>Location:NODE_273527_length_1611_cov_28.567970	Coordinate:1172	Reads:1	Hits:2	Allocated_reads:0.5	Strand:-
TGACTGATAATTTTCTTTATATTGAGC
>Location:NODE_273527_length_1611_cov_28.567970	Coordinate:1175	Reads:1	Hits:2	Allocated_reads:0.5	Strand:+
CAATATAAAGAAAATTATCAGTCACATTAGC
>Location:NODE_273527_length_1611_cov_28.567970	Coordinate:1175	Reads:1	Hits:2	Allocated_reads:0.5	Strand:-
GTGACTGATAATTTTCTTTATATTG
>Location:NODE_273527_length_1611_cov_28.567970	Coordinate:1177	Reads:1	Hits:2	Allocated_reads:0.5	Strand:+
ATATAAAGAAAATTATCAGTCACATTAGCAA
>Location:NODE_273527_length_1611_cov_28.567970	Coordinate:1177	Reads:2	Hits:2	Allocated_reads:1	Strand:-
TGCTAATGTGACTGATAATTTTCTTTATAT
>Location:NODE_273527_length_1611_cov_28.567970	Coordinate:1178	Reads:1	Hits:2	Allocated_reads:0.5	Strand:+
TATAAAGAAAATTATCAGTCACATTAGC
>Location:NODE_273527_length_1611_cov_28.567970	Coordinate:1178	Reads:2	Hits:2	Allocated_reads:1	Strand:+
TATAAAGAAAATTATCAGTCACATTAGCAAC
>Location:NODE_273527_length_1611_cov_28.567970	Coordinate:1178	Reads:1	Hits:2	Allocated_reads:0.5	Strand:-
TGCTAATGTGACTGATAATTTTCTTTATA
>Location:NODE_273527_length_1611_cov_28.567970	Coordinate:1180	Reads:1	Hits:2	Allocated_reads:0.5	Strand:+
TAAAGAAAATTATCAGTCACATTAGC
>Location:NODE_273527_length_1611_cov_28.567970	Coordinate:1180	Reads:4	Hits:2	Allocated_reads:2	Strand:+
TAAAGAAAATTATCAGTCACATTAGCAAC
>Location:NODE_273527_length_1611_cov_28.567970	Coordinate:1180	Reads:1	Hits:2	Allocated_reads:0.5	Strand:-
TGTTGCTAATGTGACTGATAATTTTCTTTA
>Location:NODE_273527_length_1611_cov_28.567970	Coordinate:1181	Reads:1	Hits:2	Allocated_reads:0.5	Strand:+
AAAGAAAATTATCAGTCACATTAGCAAC
>Location:NODE_273527_length_1611_cov_28.567970	Coordinate:1181	Reads:1	Hits:2	Allocated_reads:0.5	Strand:-
TGCTAATGTGACTGATAATTTTCTTT
>Location:NODE_273527_length_1611_cov_28.567970	Coordinate:1182	Reads:1	Hits:2	Allocated_reads:0.5	Strand:+
AAGAAAATTATCAGTCACATTAGCAAC
>Location:NODE_273527_length_1611_cov_28.567970	Coordinate:1182	Reads:1	Hits:2	Allocated_reads:0.5	Strand:+
AAGAAAATTATCAGTCACATTAGCAACA
>Location:NODE_273527_length_1611_cov_28.567970	Coordinate:1182	Reads:2	Hits:2	Allocated_reads:1	Strand:+
AAGAAAATTATCAGTCACATTAGCAACAGC
>Location:NODE_273527_length_1611_cov_28.567970	Coordinate:1184	Reads:1	Hits:2	Allocated_reads:0.5	Strand:-
TGTTGCTAATGTGACTGATAATTTTC
>Location:NODE_273527_length_1611_cov_28.567970	Coordinate:1185	Reads:1	Hits:2	Allocated_reads:0.5	Strand:+
AAAATTATCAGTCACATTAGCAACAGCA
>Location:NODE_273527_length_1611_cov_28.567970	Coordinate:1186	Reads:1	Hits:2	Allocated_reads:0.5	Strand:+
AAATTATCAGTCACATTAGCAACAGCA
>Location:NODE_273527_length_1611_cov_28.567970	Coordinate:1186	Reads:1	Hits:2	Allocated_reads:0.5	Strand:+
AAATTATCAGTCACATTAGCAACAGCAACGT
>Location:NODE_273527_length_1611_cov_28.567970	Coordinate:1186	Reads:1	Hits:2	Allocated_reads:0.5	Strand:-
TGTTGCTAATGTGACTGATAATTT
>Location:NODE_273527_length_1611_cov_28.567970	Coordinate:1187	Reads:1	Hits:2	Allocated_reads:0.5	Strand:+
AATTATCAGTCACATTAGCAACAGCA
>Location:NODE_273527_length_1611_cov_28.567970	Coordinate:1187	Reads:4	Hits:2	Allocated_reads:2	Strand:+
AATTATCAGTCACATTAGCAACAGCAAC
>Location:NODE_273527_length_1611_cov_28.567970	Coordinate:1187	Reads:1	Hits:2	Allocated_reads:0.5	Strand:-
CGTTGCTGTTGCTAATGTGACTGATAATT
>Location:NODE_273527_length_1611_cov_28.567970	Coordinate:1188	Reads:3	Hits:2	Allocated_reads:1.5	Strand:+
ATTATCAGTCACATTAGCAACAGCAAC
>Location:NODE_273527_length_1611_cov_28.567970	Coordinate:1188	Reads:3	Hits:2	Allocated_reads:1.5	Strand:+
ATTATCAGTCACATTAGCAACAGCAACGT
>Location:NODE_273527_length_1611_cov_28.567970	Coordinate:1188	Reads:1	Hits:2	Allocated_reads:0.5	Strand:+
ATTATCAGTCACATTAGCAACAGCAACGTT
>Location:NODE_273527_length_1611_cov_28.567970	Coordinate:1189	Reads:2	Hits:2	Allocated_reads:1	Strand:-
TAACGTTGCTGTTGCTAATGTGACTGATAA
>Location:NODE_273527_length_1611_cov_28.567970	Coordinate:1189	Reads:5	Hits:2	Allocated_reads:2.5	Strand:+
TTATCAGTCACATTAGCAACAGCAACGTT
>Location:NODE_273527_length_1611_cov_28.567970	Coordinate:1190	Reads:4	Hits:2	Allocated_reads:2	Strand:+
TATCAGTCACATTAGCAACAGCAAC
>Location:NODE_273527_length_1611_cov_28.567970	Coordinate:1190	Reads:1	Hits:2	Allocated_reads:0.5	Strand:+
TATCAGTCACATTAGCAACAGCAACG
>Location:NODE_273527_length_1611_cov_28.567970	Coordinate:1190	Reads:4	Hits:2	Allocated_reads:2	Strand:+
TATCAGTCACATTAGCAACAGCAACGT
>Location:NODE_273527_length_1611_cov_28.567970	Coordinate:1190	Reads:12	Hits:2	Allocated_reads:6	Strand:+
TATCAGTCACATTAGCAACAGCAACGTT
>Location:NODE_273527_length_1611_cov_28.567970	Coordinate:1191	Reads:4	Hits:2	Allocated_reads:2	Strand:+
ATCAGTCACATTAGCAACAGCAACGTT
>Location:NODE_273527_length_1611_cov_28.567970	Coordinate:1192	Reads:1	Hits:2	Allocated_reads:0.5	Strand:-
TAACGTTGCTGTTGCTAATGTGACTGA
>Location:NODE_273527_length_1611_cov_28.567970	Coordinate:1192	Reads:1	Hits:2	Allocated_reads:0.5	Strand:+
TCAGTCACATTAGCAACAGCAACG
>Location:NODE_273527_length_1611_cov_28.567970	Coordinate:1192	Reads:2	Hits:2	Allocated_reads:1	Strand:+
TCAGTCACATTAGCAACAGCAACGTTAA
>Location:NODE_273527_length_1611_cov_28.567970	Coordinate:1192	Reads:3	Hits:2	Allocated_reads:1.5	Strand:+
TCAGTCACATTAGCAACAGCAACGTTAAC
>Location:NODE_273527_length_1611_cov_28.567970	Coordinate:1192	Reads:3	Hits:2	Allocated_reads:1.5	Strand:+
TCAGTCACATTAGCAACAGCAACGTTAACC
>Location:NODE_273527_length_1611_cov_28.567970	Coordinate:1193	Reads:1	Hits:2	Allocated_reads:0.5	Strand:+
CAGTCACATTAGCAACAGCAACGTTAACC
>Location:NODE_273527_length_1611_cov_28.567970	Coordinate:1194	Reads:1	Hits:2	Allocated_reads:0.5	Strand:-
AACGTTGCTGTTGCTAATGTGACT
>Location:NODE_273527_length_1611_cov_28.567970	Coordinate:1194	Reads:1	Hits:2	Allocated_reads:0.5	Strand:+
AGTCACATTAGCAACAGCAACGTT
>Location:NODE_273527_length_1611_cov_28.567970	Coordinate:1194	Reads:12	Hits:2	Allocated_reads:6	Strand:-
TAACGTTGCTGTTGCTAATGTGACT
>Location:NODE_273527_length_1611_cov_28.567970	Coordinate:1195	Reads:1	Hits:2	Allocated_reads:0.5	Strand:-
TAACGTTGCTGTTGCTAATGTGAC
>Location:NODE_273527_length_1611_cov_28.567970	Coordinate:1197	Reads:1	Hits:2	Allocated_reads:0.5	Strand:+
CACATTAGCAACAGCAACGTTAACCAGGG
>Location:NODE_273527_length_1611_cov_28.567970	Coordinate:1198	Reads:1	Hits:2	Allocated_reads:0.5	Strand:+
ACATTAGCAACAGCAACGTTAACCAGGGG
>Location:NODE_273527_length_1611_cov_28.567970	Coordinate:1199	Reads:1	Hits:1	Allocated_reads:1	Strand:+
CATTAGCAACAGCAACGTTAACCAGGGGGGT
>Location:NODE_273527_length_1611_cov_28.567970	Coordinate:1199	Reads:2	Hits:2	Allocated_reads:1	Strand:-
CCCCCTGGTTAACGTTGCTGTTGCTAATG
>Location:NODE_273527_length_1611_cov_28.567970	Coordinate:1200	Reads:1	Hits:1	Allocated_reads:1	Strand:+
ATTAGCAACAGCAACGTTAACCAGGGGGGTT
>Location:NODE_273527_length_1611_cov_28.567970	Coordinate:1201	Reads:2	Hits:1	Allocated_reads:2	Strand:+
TTAGCAACAGCAACGTTAACCAGGGGGGTT
>Location:NODE_273527_length_1611_cov_28.567970	Coordinate:1202	Reads:1	Hits:2	Allocated_reads:0.5	Strand:-
CCCTGGTTAACGTTGCTGTTGCTA
>Location:NODE_273527_length_1611_cov_28.567970	Coordinate:1203	Reads:1	Hits:1	Allocated_reads:1	Strand:+
AGCAACAGCAACGTTAACCAGGGGGGT
>Location:NODE_273527_length_1611_cov_28.567970	Coordinate:1203	Reads:1	Hits:2	Allocated_reads:0.5	Strand:-
CCCCCCTGGTTAACGTTGCTGTTGCT
>Location:NODE_273527_length_1611_cov_28.567970	Coordinate:1205	Reads:1	Hits:1	Allocated_reads:1	Strand:+
CAACAGCAACGTTAACCAGGGGGGTT
>Location:NODE_273527_length_1611_cov_28.567970	Coordinate:1207	Reads:1	Hits:1	Allocated_reads:1	Strand:-
TACAAACCCCCCTGGTTAACGTTGCTGT
>Location:NODE_273527_length_1611_cov_28.567970	Coordinate:1208	Reads:1	Hits:1	Allocated_reads:1	Strand:+
CAGCAACGTTAACCAGGGGGGTTTGTATG
>Location:NODE_273527_length_1611_cov_28.567970	Coordinate:1209	Reads:1	Hits:1	Allocated_reads:1	Strand:+
AGCAACGTTAACCAGGGGGGTTTGT
>Location:NODE_273527_length_1611_cov_28.567970	Coordinate:1209	Reads:1	Hits:1	Allocated_reads:1	Strand:+
AGCAACGTTAACCAGGGGGGTTTGTT
>Location:NODE_273527_length_1611_cov_28.567970	Coordinate:1209	Reads:2	Hits:1	Allocated_reads:2	Strand:+
AGCAACGTTAACCAGGGGGGTTTGTA
>Location:NODE_273527_length_1611_cov_28.567970	Coordinate:1209	Reads:1	Hits:1	Allocated_reads:1	Strand:+
AGCAACGTTAACCAGGGGGGTTTGTAT
>Location:NODE_273527_length_1611_cov_28.567970	Coordinate:1209	Reads:1	Hits:1	Allocated_reads:1	Strand:+
AGCAACGTTAACCAGGGGGGTTTGCATG
>Location:NODE_273527_length_1611_cov_28.567970	Coordinate:1209	Reads:2	Hits:1	Allocated_reads:2	Strand:+
AGCAACGTTAACCAGGGGGGTTTGTATG
>Location:NODE_273527_length_1611_cov_28.567970	Coordinate:1209	Reads:1	Hits:1	Allocated_reads:1	Strand:+
AGCAACGTTAACCAGGGGGGTTTGTATGT
>Location:NODE_273527_length_1611_cov_28.567970	Coordinate:1209	Reads:6	Hits:1	Allocated_reads:6	Strand:+
AGCAACGTTAACCAGGGGGGTTTGTATGTA
>Location:NODE_273527_length_1611_cov_28.567970	Coordinate:1214	Reads:1	Hits:1	Allocated_reads:1	Strand:+
CGTTAACCAGGGGGGTTTGTATGTAAAT
>Location:NODE_273527_length_1611_cov_28.567970	Coordinate:1215	Reads:1	Hits:1	Allocated_reads:1	Strand:-
AATTTACATACAAACCCCCCTGGTTAAC
>Location:NODE_273527_length_1611_cov_28.567970	Coordinate:1215	Reads:1	Hits:1	Allocated_reads:1	Strand:+
GTTAACCAGGGGGGTTTGTATGTAAATT
>Location:NODE_273527_length_1611_cov_28.567970	Coordinate:1216	Reads:1	Hits:1	Allocated_reads:1	Strand:+
TTAACCAGGGGGGTTTGTATGTAAATT
>Location:NODE_273527_length_1611_cov_28.567970	Coordinate:1216	Reads:1	Hits:1	Allocated_reads:1	Strand:+
TTAACCAGGGGGGTTTGTATGTAAATTTCAT
>Location:NODE_273527_length_1611_cov_28.567970	Coordinate:1216	Reads:1	Hits:1	Allocated_reads:1	Strand:+
TTAACCAGGGGGGTTTGTATGTAAATTTCATT
>Location:NODE_273527_length_1611_cov_28.567970	Coordinate:1223	Reads:1	Hits:1	Allocated_reads:1	Strand:+
GGGGGGTTTGTATGTAAATTTCATA
>Location:NODE_273527_length_1611_cov_28.567970	Coordinate:1223	Reads:1	Hits:1	Allocated_reads:1	Strand:+
GGGGGGTTTGTATGTAAATTTCATAATT
>Location:NODE_273527_length_1611_cov_28.567970	Coordinate:1225	Reads:1	Hits:1	Allocated_reads:1	Strand:+
GGGGTTTGTATGTAAATTTCATAATT
>Location:NODE_273527_length_1611_cov_28.567970	Coordinate:1233	Reads:1	Hits:2	Allocated_reads:0.5	Strand:+
TATGTAAATTTCATAATTAAAAGCACCA
>Location:NODE_273527_length_1611_cov_28.567970	Coordinate:1235	Reads:1	Hits:2	Allocated_reads:0.5	Strand:-
AGTGGTGCTTTTAATTATGAAATTTACA
>Location:NODE_273527_length_1611_cov_28.567970	Coordinate:1238	Reads:1	Hits:2	Allocated_reads:0.5	Strand:+
AAATTTCATAATTAAAAGCACCACTATCT
>Location:NODE_273527_length_1611_cov_28.567970	Coordinate:1240	Reads:1	Hits:2	Allocated_reads:0.5	Strand:+
ATTTCATAATTAAAAGCACCACTATCTGGC
>Location:NODE_273527_length_1611_cov_28.567970	Coordinate:1240	Reads:1	Hits:2	Allocated_reads:0.5	Strand:-
TAGTGGTGCTTTTAATTATGAAAT
>Location:NODE_273527_length_1611_cov_28.567970	Coordinate:1241	Reads:1	Hits:1	Allocated_reads:1	Strand:-
CTGCCAGATAGTGGTGCTTTTAATTATGAAT
>Location:NODE_273527_length_1611_cov_28.567970	Coordinate:1241	Reads:2	Hits:2	Allocated_reads:1	Strand:+
TTTCATAATTAAAAGCACCACTATCT
>Location:NODE_273527_length_1611_cov_28.567970	Coordinate:1241	Reads:2	Hits:2	Allocated_reads:1	Strand:+
TTTCATAATTAAAAGCACCACTATCTGGC
>Location:NODE_273527_length_1611_cov_28.567970	Coordinate:1241	Reads:5	Hits:1	Allocated_reads:5	Strand:+
TTTCATAATTAAAAGCACCACTATCTGGCA
>Location:NODE_273527_length_1611_cov_28.567970	Coordinate:1241	Reads:1	Hits:1	Allocated_reads:1	Strand:+
TTTCATAATTAAAAGCACCACTATCTGGCAG
>Location:NODE_273527_length_1611_cov_28.567970	Coordinate:1241	Reads:9	Hits:1	Allocated_reads:9	Strand:+
TTTCATAATTAAAAGCACCACTATCTGGCAGA
>Location:NODE_273527_length_1611_cov_28.567970	Coordinate:1242	Reads:1	Hits:2	Allocated_reads:0.5	Strand:+
TTCATAATTAAAAGCACCACTATCTGG
>Location:NODE_273527_length_1611_cov_28.567970	Coordinate:1242	Reads:7	Hits:1	Allocated_reads:7	Strand:+
TTCATAATTAAAAGCACCACTATCTGGCAGA
>Location:NODE_273527_length_1611_cov_28.567970	Coordinate:1243	Reads:12	Hits:1	Allocated_reads:12	Strand:+
TCATAATTAAAAGCACCACTATCTGGCAGA
>Location:NODE_273527_length_1611_cov_28.567970	Coordinate:1243	Reads:1	Hits:1	Allocated_reads:1	Strand:-
TGCCAGATAGTGGTGCTTTTAATTATGA
>Location:NODE_273527_length_1611_cov_28.567970	Coordinate:1244	Reads:2	Hits:1	Allocated_reads:2	Strand:+
CATAATTAAAAGCACCACTATCTGGCAGA
>Location:NODE_273527_length_1611_cov_28.567970	Coordinate:1246	Reads:1	Hits:1	Allocated_reads:1	Strand:+
TAATTAAAAGCACCACTATCTGGCAG
>Location:NODE_273527_length_1611_cov_28.567970	Coordinate:1246	Reads:13	Hits:1	Allocated_reads:13	Strand:+
TAATTAAAAGCACCACTATCTGGCAGA
>Location:NODE_273527_length_1611_cov_28.567970	Coordinate:1252	Reads:2	Hits:1	Allocated_reads:2	Strand:+
AAAGCACCACTATCTGGCAGAAAACATGA
>Location:NODE_273527_length_1611_cov_28.567970	Coordinate:1253	Reads:2	Hits:1	Allocated_reads:2	Strand:+
AAGCACCACTATCTGGCAGAAAACATGA
>Location:NODE_273527_length_1611_cov_28.567970	Coordinate:1253	Reads:1	Hits:1	Allocated_reads:1	Strand:-
TGTCATGTTTTCTGCCAGATAGTGGTGCTT
>Location:NODE_273527_length_1611_cov_28.567970	Coordinate:1253	Reads:1	Hits:1	Allocated_reads:1	Strand:-
TTGTCATGTTTTCTGCCAGATAGTGGTGCTT
>Location:NODE_273527_length_1611_cov_28.567970	Coordinate:1254	Reads:10	Hits:1	Allocated_reads:10	Strand:+
AGCACCACTATCTGGCAGAAAACATGA
>Location:NODE_273527_length_1611_cov_28.567970	Coordinate:1254	Reads:1	Hits:1	Allocated_reads:1	Strand:+
AGCACCACTATCTGGCAGAAAACATGAC
>Location:NODE_273527_length_1611_cov_28.567970	Coordinate:1254	Reads:2	Hits:1	Allocated_reads:2	Strand:+
AGCACCACTATCTGGCAGAAAACATGACA
>Location:NODE_273527_length_1611_cov_28.567970	Coordinate:1254	Reads:2	Hits:1	Allocated_reads:2	Strand:+
AGCACCACTATCTGGCAGAAAACATGACAA
>Location:NODE_273527_length_1611_cov_28.567970	Coordinate:1254	Reads:1	Hits:1	Allocated_reads:1	Strand:+
AGCACCACTATCTGGCAGAAAACATGACAAT
>Location:NODE_273527_length_1611_cov_28.567970	Coordinate:1255	Reads:2	Hits:1	Allocated_reads:2	Strand:+
GCACCACTATCTGGCAGAAAACATGACAA
>Location:NODE_273527_length_1611_cov_28.567970	Coordinate:1255	Reads:3	Hits:1	Allocated_reads:3	Strand:+
GCACCACTATCTGGCAGAAAACATGACAAT
>Location:NODE_273527_length_1611_cov_28.567970	Coordinate:1255	Reads:1	Hits:1	Allocated_reads:1	Strand:+
GCACCACTATCTGGCAGAAAACATGACAATT
>Location:NODE_273527_length_1611_cov_28.567970	Coordinate:1255	Reads:1	Hits:1	Allocated_reads:1	Strand:-
GTCATGTTTTCTGCCAGATAGTGGTGC
>Location:NODE_273527_length_1611_cov_28.567970	Coordinate:1255	Reads:1	Hits:1	Allocated_reads:1	Strand:-
TTGTCATGTTTTCTGCCAGATAGTGGTGC
>Location:NODE_273527_length_1611_cov_28.567970	Coordinate:1256	Reads:1	Hits:1	Allocated_reads:1	Strand:+
CACCACTATCTGGCAGAAAACATGACAAT
>Location:NODE_273527_length_1611_cov_28.567970	Coordinate:1257	Reads:1	Hits:1	Allocated_reads:1	Strand:-
TGTCATGTTTTCTGCCAGATAGTGGT
>Location:NODE_273527_length_1611_cov_28.567970	Coordinate:1258	Reads:1	Hits:1	Allocated_reads:1	Strand:-
AATTGTCATGTTTTCTGCCAGATAGTGG
>Location:NODE_273527_length_1611_cov_28.567970	Coordinate:1258	Reads:3	Hits:1	Allocated_reads:3	Strand:+
CCACTATCTGGCAGAAAACATGACAAT
>Location:NODE_273527_length_1611_cov_28.567970	Coordinate:1258	Reads:2	Hits:1	Allocated_reads:2	Strand:+
CCACTATCTGGCAGAAAACATGACAATT
>Location:NODE_273527_length_1611_cov_28.567970	Coordinate:1259	Reads:3	Hits:1	Allocated_reads:3	Strand:+
CACTATCTGGCAGAAAACATGACAATT
>Location:NODE_273527_length_1611_cov_28.567970	Coordinate:1259	Reads:1	Hits:1	Allocated_reads:1	Strand:+
CACTATCTGGCAGAAAACATGACAATTTA
>Location:NODE_273527_length_1611_cov_28.567970	Coordinate:1260	Reads:1	Hits:1	Allocated_reads:1	Strand:+
ACTATCTGGCAGAAAACATGACAATTT
>Location:NODE_273527_length_1611_cov_28.567970	Coordinate:1260	Reads:1	Hits:1	Allocated_reads:1	Strand:+
ACTATCTGGCAGAAAACATGACAATTTA
>Location:NODE_273527_length_1611_cov_28.567970	Coordinate:1260	Reads:2	Hits:1	Allocated_reads:2	Strand:+
ACTATCTGGCAGAAAACATGACAATTTACC
>Location:NODE_273527_length_1611_cov_28.567970	Coordinate:1261	Reads:1	Hits:1	Allocated_reads:1	Strand:+
CTATCTGGCAGAAAACATGACAATTT
>Location:NODE_273527_length_1611_cov_28.567970	Coordinate:1261	Reads:1	Hits:1	Allocated_reads:1	Strand:+
CTATCTGGCAGAAAACATGACAATTTA
>Location:NODE_273527_length_1611_cov_28.567970	Coordinate:1261	Reads:1	Hits:1	Allocated_reads:1	Strand:+
CTATCTGGCAGAAAACATGACAGTTTACC
>Location:NODE_273527_length_1611_cov_28.567970	Coordinate:1261	Reads:14	Hits:1	Allocated_reads:14	Strand:+
CTATCTGGCAGAAAACATGACAATTTACC
>Location:NODE_273527_length_1611_cov_28.567970	Coordinate:1261	Reads:40	Hits:1	Allocated_reads:40	Strand:+
CTATCTGGCAGAAAACATGACAATTTACCGAT
>Location:NODE_273527_length_1611_cov_28.567970	Coordinate:1261	Reads:1	Hits:1	Allocated_reads:1	Strand:+
CTATCTGGCAGAAAACATGACAATTTACCGATTG
>Location:NODE_273527_length_1611_cov_28.567970	Coordinate:1261	Reads:3	Hits:1	Allocated_reads:3	Strand:+
CTATCTGGCAGAAAACATGACAATTTACCGATTGA
>Location:NODE_273527_length_1611_cov_28.567970	Coordinate:1262	Reads:3	Hits:1	Allocated_reads:3	Strand:+
TATCTGGCAGAAAACATGACAATT
>Location:NODE_273527_length_1611_cov_28.567970	Coordinate:1262	Reads:3	Hits:1	Allocated_reads:3	Strand:+
TATCTGGCAGAAAACATGACAATTTAC
>Location:NODE_273527_length_1611_cov_28.567970	Coordinate:1262	Reads:1	Hits:1	Allocated_reads:1	Strand:+
TATCTGGCAGAAAACATGACAATTTATC
>Location:NODE_273527_length_1611_cov_28.567970	Coordinate:1262	Reads:22	Hits:1	Allocated_reads:22	Strand:+
TATCTGGCAGAAAACATGACAATTTACC
>Location:NODE_273527_length_1611_cov_28.567970	Coordinate:1262	Reads:1	Hits:1	Allocated_reads:1	Strand:+
TATCTGGCAGAAAACATGACAATTTACCG
>Location:NODE_273527_length_1611_cov_28.567970	Coordinate:1262	Reads:1	Hits:1	Allocated_reads:1	Strand:+
TATCTGGCAGAAAACATGACAATTTACCGA
>Location:NODE_273527_length_1611_cov_28.567970	Coordinate:1262	Reads:1	Hits:1	Allocated_reads:1	Strand:+
TATCTGGCAGAAAACATGACAATATACCGAT
>Location:NODE_273527_length_1611_cov_28.567970	Coordinate:1262	Reads:1	Hits:1	Allocated_reads:1	Strand:+
TATCTGGCAGAAAACATGACAATTTATCGAT
>Location:NODE_273527_length_1611_cov_28.567970	Coordinate:1262	Reads:2	Hits:1	Allocated_reads:2	Strand:+
TATCTGGCAGAAAACATGACAATTTACGGAT
>Location:NODE_273527_length_1611_cov_28.567970	Coordinate:1262	Reads:210	Hits:1	Allocated_reads:210	Strand:+
TATCTGGCAGAAAACATGACAATTTACCGAT
>Location:NODE_273527_length_1611_cov_28.567970	Coordinate:1262	Reads:6	Hits:1	Allocated_reads:6	Strand:+
TATCTGGCAGAAAACATGACAATTTACCGATT
>Location:NODE_273527_length_1611_cov_28.567970	Coordinate:1262	Reads:1	Hits:1	Allocated_reads:1	Strand:+
TATCTGGCAGAAAACATGACAATTTACCGATTGA
>Location:NODE_273527_length_1611_cov_28.567970	Coordinate:1262	Reads:2	Hits:1	Allocated_reads:2	Strand:+
TATCTGGCAGAAAACATGACAATTTACCGATTGAT
>Location:NODE_273527_length_1611_cov_28.567970	Coordinate:1263	Reads:1	Hits:1	Allocated_reads:1	Strand:+
ATCTGGCAGAAAACATGACAATTTA
>Location:NODE_273527_length_1611_cov_28.567970	Coordinate:1263	Reads:6	Hits:1	Allocated_reads:6	Strand:+
ATCTGGCAGAAAACATGACAATTTACC
>Location:NODE_273527_length_1611_cov_28.567970	Coordinate:1263	Reads:24	Hits:1	Allocated_reads:24	Strand:+
ATCTGGCAGAAAACATGACAATTTACCGAT
>Location:NODE_273527_length_1611_cov_28.567970	Coordinate:1263	Reads:2	Hits:1	Allocated_reads:2	Strand:+
ATCTGGCAGAAAACATGACAATTTACCGATT
>Location:NODE_273527_length_1611_cov_28.567970	Coordinate:1264	Reads:1	Hits:1	Allocated_reads:1	Strand:+
TCTGGCAGAAAACATGACAATTTAC
>Location:NODE_273527_length_1611_cov_28.567970	Coordinate:1264	Reads:10	Hits:1	Allocated_reads:10	Strand:+
TCTGGCAGAAAACATGACAATTTACC
>Location:NODE_273527_length_1611_cov_28.567970	Coordinate:1264	Reads:1	Hits:1	Allocated_reads:1	Strand:+
TCTGGCAGAAAACATGACAATTTACCG
>Location:NODE_273527_length_1611_cov_28.567970	Coordinate:1264	Reads:5	Hits:1	Allocated_reads:5	Strand:+
TCTGGCAGAAAACATGACAATTTACCGA
>Location:NODE_273527_length_1611_cov_28.567970	Coordinate:1264	Reads:1	Hits:1	Allocated_reads:1	Strand:+
TCTGGCAGAAAACATGACAATTTACAGAT
>Location:NODE_273527_length_1611_cov_28.567970	Coordinate:1264	Reads:1	Hits:1	Allocated_reads:1	Strand:+
TCTGGCAGAAAACATGACAATTTACCGAC
>Location:NODE_273527_length_1611_cov_28.567970	Coordinate:1264	Reads:1	Hits:1	Allocated_reads:1	Strand:+
TCTGGCAGAAAACATGACAATTTACCGAG
>Location:NODE_273527_length_1611_cov_28.567970	Coordinate:1264	Reads:1	Hits:1	Allocated_reads:1	Strand:+
TCTGGCAGAAAACATGACAATTTGCCGAT
>Location:NODE_273527_length_1611_cov_28.567970	Coordinate:1264	Reads:1	Hits:1	Allocated_reads:1	Strand:+
TCTGGCAGAAAACATGACAATTTTCCGAT
>Location:NODE_273527_length_1611_cov_28.567970	Coordinate:1264	Reads:1027	Hits:1	Allocated_reads:1027	Strand:+
TCTGGCAGAAAACATGACAATTTACCGAT
>Location:NODE_273527_length_1611_cov_28.567970	Coordinate:1264	Reads:2	Hits:1	Allocated_reads:2	Strand:+
TCTGGCAGAAAACATGACAATTTATCGAT
>Location:NODE_273527_length_1611_cov_28.567970	Coordinate:1264	Reads:1	Hits:1	Allocated_reads:1	Strand:+
TCTGGCAGAAAACATGACAATTTACCGAAT
>Location:NODE_273527_length_1611_cov_28.567970	Coordinate:1264	Reads:1	Hits:1	Allocated_reads:1	Strand:+
TCTGGCAGAAAACATGACATTTTACCGATT
>Location:NODE_273527_length_1611_cov_28.567970	Coordinate:1264	Reads:94	Hits:1	Allocated_reads:94	Strand:+
TCTGGCAGAAAACATGACAATTTACCGATT
>Location:NODE_273527_length_1611_cov_28.567970	Coordinate:1264	Reads:1	Hits:1	Allocated_reads:1	Strand:+
TCTGGCAGAAAACATGACAATTTACCGATTGT
>Location:NODE_273527_length_1611_cov_28.567970	Coordinate:1264	Reads:6	Hits:1	Allocated_reads:6	Strand:+
TCTGGCAGAAAACATGACAATTTACCGATTGA
>Location:NODE_273527_length_1611_cov_28.567970	Coordinate:1264	Reads:26	Hits:1	Allocated_reads:26	Strand:+
TCTGGCAGAAAACATGACAATTTACCGATTGAT
>Location:NODE_273527_length_1611_cov_28.567970	Coordinate:1265	Reads:63	Hits:1	Allocated_reads:63	Strand:+
CTGGCAGAAAACATGACAATTTACCGAT
>Location:NODE_273527_length_1611_cov_28.567970	Coordinate:1265	Reads:18	Hits:1	Allocated_reads:18	Strand:+
CTGGCAGAAAACATGACAATTTACCGATT
>Location:NODE_273527_length_1611_cov_28.567970	Coordinate:1265	Reads:1	Hits:1	Allocated_reads:1	Strand:+
CTGGCAGAAAACATGACAATTTACCGATTT
>Location:NODE_273527_length_1611_cov_28.567970	Coordinate:1265	Reads:1	Hits:1	Allocated_reads:1	Strand:+
CTGGCAGAAAACATGACAATTTACCGATTGA
>Location:NODE_273527_length_1611_cov_28.567970	Coordinate:1265	Reads:3	Hits:1	Allocated_reads:3	Strand:+
CTGGCAGAAAACATGACAATTTACCGATTGAT
>Location:NODE_273527_length_1611_cov_28.567970	Coordinate:1265	Reads:1	Hits:1	Allocated_reads:1	Strand:+
CTGGCAGAAAACATGACAATTTACCGATTGATTA
>Location:NODE_273527_length_1611_cov_28.567970	Coordinate:1266	Reads:1	Hits:1	Allocated_reads:1	Strand:+
TGGCAGAAAACATGACAATTTACCG
>Location:NODE_273527_length_1611_cov_28.567970	Coordinate:1266	Reads:25	Hits:1	Allocated_reads:25	Strand:+
TGGCAGAAAACATGACAATTTACCGAT
>Location:NODE_273527_length_1611_cov_28.567970	Coordinate:1266	Reads:14	Hits:1	Allocated_reads:14	Strand:+
TGGCAGAAAACATGACAATTTACCGATT
>Location:NODE_273527_length_1611_cov_28.567970	Coordinate:1266	Reads:1	Hits:1	Allocated_reads:1	Strand:+
TGGCAGAAAACATGACAATTTACCGATTA
>Location:NODE_273527_length_1611_cov_28.567970	Coordinate:1266	Reads:1	Hits:1	Allocated_reads:1	Strand:+
TGGCAGAAAACATGACAATTTACCGATTG
>Location:NODE_273527_length_1611_cov_28.567970	Coordinate:1266	Reads:2	Hits:1	Allocated_reads:2	Strand:+
TGGCAGAAAACATGACAATTTACCGATTGA
>Location:NODE_273527_length_1611_cov_28.567970	Coordinate:1266	Reads:10	Hits:1	Allocated_reads:10	Strand:+
TGGCAGAAAACATGACAATTTACCGATTGAT
>Location:NODE_273527_length_1611_cov_28.567970	Coordinate:1266	Reads:1	Hits:1	Allocated_reads:1	Strand:+
TGGCAGAAAACATGACAATTTACCGATTGATA
>Location:NODE_273527_length_1611_cov_28.567970	Coordinate:1266	Reads:1	Hits:1	Allocated_reads:1	Strand:+
TGGCAGAAAACATGACAATTTACCGATTGATT
>Location:NODE_273527_length_1611_cov_28.567970	Coordinate:1266	Reads:2	Hits:1	Allocated_reads:2	Strand:+
TGGCAGAAAACATGACAATTTACCGATTGAAT
>Location:NODE_273527_length_1611_cov_28.567970	Coordinate:1266	Reads:1	Hits:1	Allocated_reads:1	Strand:+
TGGCAGAAAACATGACAATTTACCGATTGATTAGT
>Location:NODE_273527_length_1611_cov_28.567970	Coordinate:1267	Reads:1	Hits:1	Allocated_reads:1	Strand:-
ATCGGTAAATTGTCATGTTTTCTGCC
>Location:NODE_273527_length_1611_cov_28.567970	Coordinate:1267	Reads:2	Hits:1	Allocated_reads:2	Strand:-
CGGTAAATTGTCATGTTTTCTGCC
>Location:NODE_273527_length_1611_cov_28.567970	Coordinate:1267	Reads:7	Hits:1	Allocated_reads:7	Strand:+
GGCAGAAAACATGACAATTTACCGAT
>Location:NODE_273527_length_1611_cov_28.567970	Coordinate:1267	Reads:1	Hits:1	Allocated_reads:1	Strand:+
GGCAGAAAACATGACAATTTACCGATTG
>Location:NODE_273527_length_1611_cov_28.567970	Coordinate:1267	Reads:1	Hits:1	Allocated_reads:1	Strand:+
GGCAGAAAACATGACAATTTACCGATTGAT
>Location:NODE_273527_length_1611_cov_28.567970	Coordinate:1267	Reads:1	Hits:1	Allocated_reads:1	Strand:-
TCAATCGGTAAATTGTCATGTTTTCTGCC
>Location:NODE_273527_length_1611_cov_28.567970	Coordinate:1267	Reads:1	Hits:1	Allocated_reads:1	Strand:-
TCGGTAAATTGTCATGTTTTCTGCC
>Location:NODE_273527_length_1611_cov_28.567970	Coordinate:1268	Reads:2	Hits:1	Allocated_reads:2	Strand:+
GCAGAAAACATGACAATTTACCGAT
>Location:NODE_273527_length_1611_cov_28.567970	Coordinate:1268	Reads:1	Hits:1	Allocated_reads:1	Strand:+
GCAGAAAACATGACAATTTACCGATT
>Location:NODE_273527_length_1611_cov_28.567970	Coordinate:1268	Reads:13	Hits:1	Allocated_reads:13	Strand:+
GCAGAAAACATGACAATTTACCGATTGAT
>Location:NODE_273527_length_1611_cov_28.567970	Coordinate:1268	Reads:1	Hits:1	Allocated_reads:1	Strand:+
GCAGAAAACATGACAATTTACCGATTGATT
>Location:NODE_273527_length_1611_cov_28.567970	Coordinate:1269	Reads:1	Hits:1	Allocated_reads:1	Strand:-
ATCGGTAAATTGTCATGTTTTCTG
>Location:NODE_273527_length_1611_cov_28.567970	Coordinate:1269	Reads:5	Hits:1	Allocated_reads:5	Strand:+
CAGAAAACATGACAATTTACCGAT
>Location:NODE_273527_length_1611_cov_28.567970	Coordinate:1271	Reads:1	Hits:2	Allocated_reads:0.5	Strand:-
TCAATCGGTAAATTGTCATGTTTTC
>Location:NODE_273527_length_1611_cov_28.567970	Coordinate:1273	Reads:1	Hits:2	Allocated_reads:0.5	Strand:+
AAACATGACAATTTACCGATTGATTA
>Location:NODE_273527_length_1611_cov_28.567970	Coordinate:1276	Reads:1	Hits:2	Allocated_reads:0.5	Strand:+
CATGACAATTTACCGATTGATTAGTAACA
>Location:NODE_273527_length_1611_cov_28.567970	Coordinate:1277	Reads:1	Hits:2	Allocated_reads:0.5	Strand:-
TACTAATCAATCGGTAAATTGTCAT
>Location:NODE_273527_length_1611_cov_28.567970	Coordinate:1278	Reads:1	Hits:2	Allocated_reads:0.5	Strand:+
TGACAATTTACCGATTGATTAGTAACT
>Location:NODE_273527_length_1611_cov_28.567970	Coordinate:1278	Reads:1	Hits:2	Allocated_reads:0.5	Strand:+
TGACAATTTACCGATTGATTAGTGACAT
>Location:NODE_273527_length_1611_cov_28.567970	Coordinate:1278	Reads:4	Hits:2	Allocated_reads:2	Strand:+
TGACAATTTACCGATTGATTAGTAACAT
>Location:NODE_273527_length_1611_cov_28.567970	Coordinate:1283	Reads:1	Hits:2	Allocated_reads:0.5	Strand:+
ATTTACCGATTGATTAGTAACATCAA
>Location:NODE_273527_length_1611_cov_28.567970	Coordinate:1283	Reads:1	Hits:2	Allocated_reads:0.5	Strand:+
ATTTACCGATTGATTAGTAACATCAAA
>Location:NODE_273527_length_1611_cov_28.567970	Coordinate:1283	Reads:1	Hits:2	Allocated_reads:0.5	Strand:+
ATTTACCGATTGATTAGTAACATCAAAA
>Location:NODE_273527_length_1611_cov_28.567970	Coordinate:1284	Reads:1	Hits:2	Allocated_reads:0.5	Strand:+
TTTACCGATTGATTAGTAACATCAAAA
>Location:NODE_273527_length_1611_cov_28.567970	Coordinate:1284	Reads:1	Hits:2	Allocated_reads:0.5	Strand:+
TTTACCGATTGATTAGTAACATCAAAAT
>Location:NODE_273527_length_1611_cov_28.567970	Coordinate:1284	Reads:1	Hits:2	Allocated_reads:0.5	Strand:+
TTTACCGATTGATTAGTAACATCAAAATC
>Location:NODE_273527_length_1611_cov_28.567970	Coordinate:1285	Reads:2	Hits:2	Allocated_reads:1	Strand:+
TTACCGATTGATTAGTAACATCAAAAT
>Location:NODE_273527_length_1611_cov_28.567970	Coordinate:1286	Reads:1	Hits:2	Allocated_reads:0.5	Strand:+
TACCGATTGATTAGTAACATCAAAATCAA
>Location:NODE_273527_length_1611_cov_28.567970	Coordinate:1286	Reads:4	Hits:2	Allocated_reads:2	Strand:+
TACCGATTGATTAGTAACATCAAAATCAAT
>Location:NODE_273527_length_1611_cov_28.567970	Coordinate:1293	Reads:1	Hits:2	Allocated_reads:0.5	Strand:+
TGATTAGTAACATCAAAATCAATTGGAAGA
>Location:NODE_273527_length_1611_cov_28.567970	Coordinate:1295	Reads:1	Hits:2	Allocated_reads:0.5	Strand:+
ATTAGTAACATCAAAATCAATTGGAAGA
>Location:NODE_273527_length_1611_cov_28.567970	Coordinate:1295	Reads:1	Hits:2	Allocated_reads:0.5	Strand:+
ATTAGTAACATCAAAATCAATTGGAAGAA
>Location:NODE_273527_length_1611_cov_28.567970	Coordinate:1295	Reads:1	Hits:2	Allocated_reads:0.5	Strand:+
ATTAGTAACATCAAAATCAATTGGAAGAAT
>Location:NODE_273527_length_1611_cov_28.567970	Coordinate:1296	Reads:3	Hits:2	Allocated_reads:1.5	Strand:+
TTAGTAACATCAAAATCAATTGGA
>Location:NODE_273527_length_1611_cov_28.567970	Coordinate:1296	Reads:1	Hits:2	Allocated_reads:0.5	Strand:+
TTAGTAACATCAAAATCAATTGGAAA
>Location:NODE_273527_length_1611_cov_28.567970	Coordinate:1296	Reads:1	Hits:2	Allocated_reads:0.5	Strand:+
TTAGTAACATCAAAATCAATTGGAAG
>Location:NODE_273527_length_1611_cov_28.567970	Coordinate:1296	Reads:15	Hits:2	Allocated_reads:7.5	Strand:+
TTAGTAACATCAAAATCAATTGGAAGA
>Location:NODE_273527_length_1611_cov_28.567970	Coordinate:1296	Reads:6	Hits:2	Allocated_reads:3	Strand:+
TTAGTAACATCAAAATCAATTGGAAGAA
>Location:NODE_273527_length_1611_cov_28.567970	Coordinate:1296	Reads:1	Hits:2	Allocated_reads:0.5	Strand:+
TTAGTAACATCAAAATCAATTGGAAGTGG
>Location:NODE_273527_length_1611_cov_28.567970	Coordinate:1296	Reads:13	Hits:2	Allocated_reads:6.5	Strand:+
TTAGTAACATCAAAATCAATTGGAAGAAT
>Location:NODE_273527_length_1611_cov_28.567970	Coordinate:1296	Reads:4	Hits:2	Allocated_reads:2	Strand:+
TTAGTAACATCAAAATCAATTGGAAGAATA
>Location:NODE_273527_length_1611_cov_28.567970	Coordinate:1296	Reads:1	Hits:1	Allocated_reads:1	Strand:+
TTAGTAACATCAAAATCAATTGGAAGAATAACC
>Location:NODE_273527_length_1611_cov_28.567970	Coordinate:1297	Reads:4	Hits:2	Allocated_reads:2	Strand:+
TAGTAACATCAAAATCAATTGGAAGA
>Location:NODE_273527_length_1611_cov_28.567970	Coordinate:1297	Reads:4	Hits:2	Allocated_reads:2	Strand:+
TAGTAACATCAAAATCAATTGGAAGAA
>Location:NODE_273527_length_1611_cov_28.567970	Coordinate:1297	Reads:16	Hits:2	Allocated_reads:8	Strand:+
TAGTAACATCAAAATCAATTGGAAGAAT
>Location:NODE_273527_length_1611_cov_28.567970	Coordinate:1297	Reads:8	Hits:2	Allocated_reads:4	Strand:+
TAGTAACATCAAAATCAATTGGAAGAATA
>Location:NODE_273527_length_1611_cov_28.567970	Coordinate:1297	Reads:2	Hits:2	Allocated_reads:1	Strand:+
TAGTAACATCAAAATCAATTGGAAGAATAA
>Location:NODE_273527_length_1611_cov_28.567970	Coordinate:1297	Reads:1	Hits:1	Allocated_reads:1	Strand:+
TAGTAACATCAAAATCAATTGGAAGAATAAC
>Location:NODE_273527_length_1611_cov_28.567970	Coordinate:1297	Reads:1	Hits:1	Allocated_reads:1	Strand:+
TAGTAACATCAAAATCAATTGGAAGAATAACC
>Location:NODE_273527_length_1611_cov_28.567970	Coordinate:1298	Reads:1	Hits:2	Allocated_reads:0.5	Strand:+
AGTAACATCAAAATCAATTGGAAGAAT
>Location:NODE_273527_length_1611_cov_28.567970	Coordinate:1300	Reads:1	Hits:2	Allocated_reads:0.5	Strand:+
TAACATCAAAATCAATTGGAAGAAT
>Location:NODE_273527_length_1611_cov_28.567970	Coordinate:1300	Reads:2	Hits:2	Allocated_reads:1	Strand:+
TAACATCAAAATCAATTGGAAGAATA
>Location:NODE_273527_length_1611_cov_28.567970	Coordinate:1300	Reads:1	Hits:2	Allocated_reads:0.5	Strand:+
TAACATCAAAATCAATTGGAAGAATAA
>Location:NODE_273527_length_1611_cov_28.567970	Coordinate:1300	Reads:4	Hits:1	Allocated_reads:4	Strand:+
TAACATCAAAATCAATTGGAAGAATAAC
>Location:NODE_273527_length_1611_cov_28.567970	Coordinate:1300	Reads:8	Hits:1	Allocated_reads:8	Strand:+
TAACATCAAAATCAATTGGAAGAATAACC
>Location:NODE_273527_length_1611_cov_28.567970	Coordinate:1304	Reads:1	Hits:1	Allocated_reads:1	Strand:+
ATCAAAATCAATTGGAAGAATAACCAAAGT
>Location:NODE_273527_length_1611_cov_28.567970	Coordinate:1310	Reads:1	Hits:1	Allocated_reads:1	Strand:-
TCTGACTGAAAACTTTGGTTATTCTTCCAATTGAT
>Location:NODE_273527_length_1611_cov_28.567970	Coordinate:1313	Reads:1	Hits:1	Allocated_reads:1	Strand:-
CTGAAAACTTTGGTTATTCTTCCAATT
>Location:NODE_273527_length_1611_cov_28.567970	Coordinate:1313	Reads:2	Hits:1	Allocated_reads:2	Strand:-
CTGACTGAAAACTTTGGTTATTCTTCCAATT
>Location:NODE_273527_length_1611_cov_28.567970	Coordinate:1315	Reads:1	Hits:1	Allocated_reads:1	Strand:-
TCTGACTGAAAACTTTGGTTATTCTTCCAA
>Location:NODE_273527_length_1611_cov_28.567970	Coordinate:1316	Reads:1	Hits:1	Allocated_reads:1	Strand:+
TGGAAGAATAACCAAAGTTTTCAGTCAGATT
>Location:NODE_273527_length_1611_cov_28.567970	Coordinate:1317	Reads:1	Hits:1	Allocated_reads:1	Strand:-
ATCTGACTGAAAACTTTGGTTATTCTTCC
>Location:NODE_273527_length_1611_cov_28.567970	Coordinate:1317	Reads:1	Hits:1	Allocated_reads:1	Strand:-
TCTGACTGAAAACTTTGGTTATTATTCC
>Location:NODE_273527_length_1611_cov_28.567970	Coordinate:1317	Reads:3	Hits:1	Allocated_reads:3	Strand:-
TCTGACTGAAAACTTTGGTTATTCTTCC
>Location:NODE_273527_length_1611_cov_28.567970	Coordinate:1320	Reads:6	Hits:1	Allocated_reads:6	Strand:-
AATAATCTGACTGAAAACTTTGGTTATTCT
>Location:NODE_273527_length_1611_cov_28.567970	Coordinate:1320	Reads:1	Hits:1	Allocated_reads:1	Strand:-
CTGACTGAAAACTTTGGTTATTCT
>Location:NODE_273527_length_1611_cov_28.567970	Coordinate:1320	Reads:1	Hits:1	Allocated_reads:1	Strand:-
TCTGACTGAAAACTTTGGTTATTCT
>Location:NODE_273527_length_1611_cov_28.567970	Coordinate:1321	Reads:1	Hits:1	Allocated_reads:1	Strand:-
ATCTGACTGAAAACTTTGGTTATTC
>Location:NODE_273527_length_1611_cov_28.567970	Coordinate:1321	Reads:1	Hits:1	Allocated_reads:1	Strand:-
TCTGACTGAAAACTTTGGTTATTC
>Location:NODE_273527_length_1611_cov_28.567970	Coordinate:1322	Reads:2	Hits:1	Allocated_reads:2	Strand:-
AATAATCTGACTGAAAACTTTGGTTATT
>Location:NODE_273527_length_1611_cov_28.567970	Coordinate:1322	Reads:2	Hits:1	Allocated_reads:2	Strand:-
ATCTGACTGAAAACTTTGGTTATT
>Location:NODE_273527_length_1611_cov_28.567970	Coordinate:1323	Reads:2	Hits:1	Allocated_reads:2	Strand:-
AATAATCTGACTGAAAACTTTGGTTAT
>Location:NODE_273527_length_1611_cov_28.567970	Coordinate:1324	Reads:8	Hits:1	Allocated_reads:8	Strand:-
AATAATCTGACTGAAAACTTTGGTTA
>Location:NODE_273527_length_1611_cov_28.567970	Coordinate:1324	Reads:32	Hits:1	Allocated_reads:32	Strand:+
TAACCAAAGTTTTCAGTCAGATTATTAAC
>Location:NODE_273527_length_1611_cov_28.567970	Coordinate:1325	Reads:20	Hits:1	Allocated_reads:20	Strand:+
AACCAAAGTTTTCAGTCAGATTATTAAC
>Location:NODE_273527_length_1611_cov_28.567970	Coordinate:1325	Reads:2	Hits:1	Allocated_reads:2	Strand:-
AATAATCTGACTGAAAACTTTGGTT
>Location:NODE_273527_length_1611_cov_28.567970	Coordinate:1326	Reads:12	Hits:1	Allocated_reads:12	Strand:-
AATAATCTGACTGAAAACTTTGGT
>Location:NODE_273527_length_1611_cov_28.567970	Coordinate:1326	Reads:8	Hits:1	Allocated_reads:8	Strand:+
ACCAAAGTTTTCAGTCAGATTATTAAC
>Location:NODE_273527_length_1611_cov_28.567970	Coordinate:1326	Reads:1	Hits:1	Allocated_reads:1	Strand:-
TGTTAATAATCTGACTGAAAACTTTGGT
>Location:NODE_273527_length_1611_cov_28.567970	Coordinate:1326	Reads:1	Hits:1	Allocated_reads:1	Strand:-
TTTGTTAATAATCTGACTGAAAACTTTGGT
>Location:NODE_273527_length_1611_cov_28.567970	Coordinate:1327	Reads:1	Hits:1	Allocated_reads:1	Strand:+
CCAAAGTTTTCAGTCAGATTATTAACAAAT
>Location:NODE_273527_length_1611_cov_28.567970	Coordinate:1330	Reads:1	Hits:2	Allocated_reads:0.5	Strand:+
AAGTTTTCAGTCAGATTATTAACAA
>Location:NODE_273527_length_1611_cov_28.567970	Coordinate:1332	Reads:2	Hits:2	Allocated_reads:1	Strand:+
GTTTTCAGTCAGATTATTAACAAATAAATGA
>Location:NODE_273527_length_1611_cov_28.567970	Coordinate:1333	Reads:2	Hits:2	Allocated_reads:1	Strand:+
TTTTCAGTCAGATTATTAACAAATAAATGA
>Location:NODE_273527_length_1611_cov_28.567970	Coordinate:1334	Reads:11	Hits:2	Allocated_reads:5.5	Strand:+
TTTCAGTCAGATTATTAACAAATAAATGA
>Location:NODE_273527_length_1611_cov_28.567970	Coordinate:1334	Reads:1	Hits:2	Allocated_reads:0.5	Strand:+
TTTCAGTCAGATTATTAACAAATAAATGAGA
>Location:NODE_273527_length_1611_cov_28.567970	Coordinate:1335	Reads:1	Hits:2	Allocated_reads:0.5	Strand:+
TTCAGTCAGATTATTAACAAATAAA
>Location:NODE_273527_length_1611_cov_28.567970	Coordinate:1335	Reads:1	Hits:2	Allocated_reads:0.5	Strand:+
TTCAGTCAGATTATTAACAAATAAAT
>Location:NODE_273527_length_1611_cov_28.567970	Coordinate:1335	Reads:2	Hits:2	Allocated_reads:1	Strand:+
TTCAGTCAGATTATTAACAAATAAATG
>Location:NODE_273527_length_1611_cov_28.567970	Coordinate:1335	Reads:106	Hits:2	Allocated_reads:53	Strand:+
TTCAGTCAGATTATTAACAAATAAATGA
>Location:NODE_273527_length_1611_cov_28.567970	Coordinate:1336	Reads:1	Hits:2	Allocated_reads:0.5	Strand:+
TCAGTCAGATTATTAACAAATAAAT
>Location:NODE_273527_length_1611_cov_28.567970	Coordinate:1336	Reads:1	Hits:2	Allocated_reads:0.5	Strand:+
TCAGTCAGATTATTAACAAATAAATG
>Location:NODE_273527_length_1611_cov_28.567970	Coordinate:1336	Reads:3	Hits:2	Allocated_reads:1.5	Strand:+
TCAGTCAGATTATTAACAAATAAATGA
>Location:NODE_273527_length_1611_cov_28.567970	Coordinate:1336	Reads:1	Hits:2	Allocated_reads:0.5	Strand:+
TCAGTCAGATTATTAACAAATAAATGAG
>Location:NODE_273527_length_1611_cov_28.567970	Coordinate:1351	Reads:1	Hits:2	Allocated_reads:0.5	Strand:-
TGTTTTGATTTATTCTCATTTATTTGT
>Location:NODE_273527_length_1611_cov_28.567970	Coordinate:1355	Reads:2	Hits:2	Allocated_reads:1	Strand:+
ATAAATGAGAATAAATCAAAACACATCTT
>Location:NODE_273527_length_1611_cov_28.567970	Coordinate:1355	Reads:1	Hits:2	Allocated_reads:0.5	Strand:+
ATAAATGAGAATAAATCAAAACACATCTTT
>Location:NODE_273527_length_1611_cov_28.567970	Coordinate:1356	Reads:3	Hits:2	Allocated_reads:1.5	Strand:+
TAAATGAGAATAAATCAAAACACATCTTT
>Location:NODE_273527_length_1611_cov_28.567970	Coordinate:1356	Reads:1	Hits:2	Allocated_reads:0.5	Strand:+
TAAATGAGAATAAATCAAAACACATCTTTT
>Location:NODE_273527_length_1611_cov_28.567970	Coordinate:1356	Reads:2	Hits:2	Allocated_reads:1	Strand:+
TAAATGAGAATAAATCAAAACACATCTTTTG
>Location:NODE_273527_length_1611_cov_28.567970	Coordinate:1357	Reads:1	Hits:2	Allocated_reads:0.5	Strand:+
AAATGAGAATAAATCAAAACACATCTTTTG
>Location:NODE_273527_length_1611_cov_28.567970	Coordinate:1358	Reads:1	Hits:2	Allocated_reads:0.5	Strand:+
AATGAGAATAAATCAAAACACATCT
>Location:NODE_273527_length_1611_cov_28.567970	Coordinate:1358	Reads:1	Hits:2	Allocated_reads:0.5	Strand:+
AATGAGAATAAATCAAAACACATCTTT
>Location:NODE_273527_length_1611_cov_28.567970	Coordinate:1358	Reads:1	Hits:2	Allocated_reads:0.5	Strand:+
AATGAGAATAAATCAAAACACATCTTTT
>Location:NODE_273527_length_1611_cov_28.567970	Coordinate:1358	Reads:1	Hits:2	Allocated_reads:0.5	Strand:+
AATGAGAATAAATCAAAACACATCTCTTG
>Location:NODE_273527_length_1611_cov_28.567970	Coordinate:1358	Reads:17	Hits:2	Allocated_reads:8.5	Strand:+
AATGAGAATAAATCAAAACACATCTTTTG
>Location:NODE_273527_length_1611_cov_28.567970	Coordinate:1358	Reads:1	Hits:2	Allocated_reads:0.5	Strand:+
AATGAGAATAAATCAAAACACATCTTTTGTA
>Location:NODE_273527_length_1611_cov_28.567970	Coordinate:1358	Reads:4	Hits:2	Allocated_reads:2	Strand:+
AATGAGAATAAATCAAAACACATCTTTTGTAGG
>Location:NODE_273527_length_1611_cov_28.567970	Coordinate:1358	Reads:1	Hits:2	Allocated_reads:0.5	Strand:+
AATGAGAATAAATCAAAACACATCTTTTGTAGGC
>Location:NODE_273527_length_1611_cov_28.567970	Coordinate:1358	Reads:2	Hits:2	Allocated_reads:1	Strand:+
AATGAGAATAAATCAAAACACATCTTTTGTAGGCT
>Location:NODE_273527_length_1611_cov_28.567970	Coordinate:1359	Reads:1	Hits:2	Allocated_reads:0.5	Strand:+
ATGAGAATAAATCAAAACACATCTTTTG
>Location:NODE_273527_length_1611_cov_28.567970	Coordinate:1359	Reads:1	Hits:2	Allocated_reads:0.5	Strand:+
ATGAGAATAAATCAAAACACATCTTTTGTA
>Location:NODE_273527_length_1611_cov_28.567970	Coordinate:1360	Reads:3	Hits:2	Allocated_reads:1.5	Strand:+
TGAGAATAAATCAAAACACATCTTTTG
>Location:NODE_273527_length_1611_cov_28.567970	Coordinate:1360	Reads:1	Hits:2	Allocated_reads:0.5	Strand:+
TGAGAATAAATCAAAACACATCTTTTGT
>Location:NODE_273527_length_1611_cov_28.567970	Coordinate:1360	Reads:3	Hits:2	Allocated_reads:1.5	Strand:+
TGAGAATAAATCAAAACACATCTTTTGTA
>Location:NODE_273527_length_1611_cov_28.567970	Coordinate:1360	Reads:2	Hits:2	Allocated_reads:1	Strand:+
TGAGAATAAATCAAAACACATCTTTTGTAG
>Location:NODE_273527_length_1611_cov_28.567970	Coordinate:1360	Reads:6	Hits:2	Allocated_reads:3	Strand:+
TGAGAATAAATCAAAACACATCTTTTGTAGG
>Location:NODE_273527_length_1611_cov_28.567970	Coordinate:1360	Reads:1	Hits:2	Allocated_reads:0.5	Strand:+
TGAGAATAAATCAAAACACATCTTTTGTAGGGT
>Location:NODE_273527_length_1611_cov_28.567970	Coordinate:1360	Reads:19	Hits:2	Allocated_reads:9.5	Strand:+
TGAGAATAAATCAAAACACATCTTTTGTAGGCT
>Location:NODE_273527_length_1611_cov_28.567970	Coordinate:1360	Reads:1	Hits:2	Allocated_reads:0.5	Strand:+
TGAGAATAAATCAAAACACATCTTTTGTAGGCTT
>Location:NODE_273527_length_1611_cov_28.567970	Coordinate:1361	Reads:2	Hits:2	Allocated_reads:1	Strand:+
GAGAATAAATCAAAACACATCTTTTGTAGG
>Location:NODE_273527_length_1611_cov_28.567970	Coordinate:1361	Reads:1	Hits:2	Allocated_reads:0.5	Strand:+
GAGAATAAATCAAAACACATCTTTTGTAGGCG
>Location:NODE_273527_length_1611_cov_28.567970	Coordinate:1361	Reads:1	Hits:2	Allocated_reads:0.5	Strand:+
GAGAATAAATCAAAACACATCTTTTGTAGGCT
>Location:NODE_273527_length_1611_cov_28.567970	Coordinate:1362	Reads:1	Hits:2	Allocated_reads:0.5	Strand:+
AGAATAAATCAAAACACATCTTTTGTAG
>Location:NODE_273527_length_1611_cov_28.567970	Coordinate:1363	Reads:36	Hits:2	Allocated_reads:18	Strand:+
GAATAAATCAAAACACATCTTTTGTAGGCT
>Location:NODE_273527_length_1611_cov_28.567970	Coordinate:1363	Reads:1	Hits:2	Allocated_reads:0.5	Strand:+
GAATAAATCAAAACACATCTTTTGTAGGCTT
>Location:NODE_273527_length_1611_cov_28.567970	Coordinate:1363	Reads:1	Hits:2	Allocated_reads:0.5	Strand:+
GAATAAATCAAAACACATCTTTTGTAGGCTTGCT
>Location:NODE_273527_length_1611_cov_28.567970	Coordinate:1363	Reads:1	Hits:2	Allocated_reads:0.5	Strand:+
GAATAAATCAAAACACATCTTTTGTAGGCTTGCTT
>Location:NODE_273527_length_1611_cov_28.567970	Coordinate:1364	Reads:9	Hits:2	Allocated_reads:4.5	Strand:+
AATAAATCAAAACACATCTTTTGTAGGCT
>Location:NODE_273527_length_1611_cov_28.567970	Coordinate:1364	Reads:1	Hits:2	Allocated_reads:0.5	Strand:+
AATAAATCAAAACACATCTTTTGTAGGCTT
>Location:NODE_273527_length_1611_cov_28.567970	Coordinate:1365	Reads:9	Hits:2	Allocated_reads:4.5	Strand:+
ATAAATCAAAACACATCTTTTGTAGGCT
>Location:NODE_273527_length_1611_cov_28.567970	Coordinate:1365	Reads:1	Hits:2	Allocated_reads:0.5	Strand:+
ATAAATCAAAACACATCTTTTGTAGGCTT
>Location:NODE_273527_length_1611_cov_28.567970	Coordinate:1366	Reads:1	Hits:2	Allocated_reads:0.5	Strand:+
TAAATCAAAACACATCTTTTGTAGG
>Location:NODE_273527_length_1611_cov_28.567970	Coordinate:1366	Reads:3	Hits:2	Allocated_reads:1.5	Strand:+
TAAATCAAAACACATCTTTTGTAGGC
>Location:NODE_273527_length_1611_cov_28.567970	Coordinate:1366	Reads:1	Hits:2	Allocated_reads:0.5	Strand:+
TAAATCAAAACACATCTTTTGTAGGCC
>Location:NODE_273527_length_1611_cov_28.567970	Coordinate:1366	Reads:1	Hits:2	Allocated_reads:0.5	Strand:+
TAAATCAAAACACATCTTTTGTAGGCG
>Location:NODE_273527_length_1611_cov_28.567970	Coordinate:1366	Reads:108	Hits:2	Allocated_reads:54	Strand:+
TAAATCAAAACACATCTTTTGTAGGCT
>Location:NODE_273527_length_1611_cov_28.567970	Coordinate:1366	Reads:21	Hits:2	Allocated_reads:10.5	Strand:+
TAAATCAAAACACATCTTTTGTAGGCTT
>Location:NODE_273527_length_1611_cov_28.567970	Coordinate:1366	Reads:3	Hits:2	Allocated_reads:1.5	Strand:+
TAAATCAAAACACATCTTTTGTAGGCTTG
>Location:NODE_273527_length_1611_cov_28.567970	Coordinate:1366	Reads:4	Hits:2	Allocated_reads:2	Strand:+
TAAATCAAAACACATCTTTTGTAGGCTTGC
>Location:NODE_273527_length_1611_cov_28.567970	Coordinate:1366	Reads:5	Hits:2	Allocated_reads:2.5	Strand:+
TAAATCAAAACACATCTTTTGTAGGCTTGCT
>Location:NODE_273527_length_1611_cov_28.567970	Coordinate:1367	Reads:2	Hits:2	Allocated_reads:1	Strand:+
AAATCAAAACACATCTTTTGTAGGCT
>Location:NODE_273527_length_1611_cov_28.567970	Coordinate:1368	Reads:3	Hits:2	Allocated_reads:1.5	Strand:+
AATCAAAACACATCTTTTGTAGGCT
>Location:NODE_273527_length_1611_cov_28.567970	Coordinate:1368	Reads:1	Hits:2	Allocated_reads:0.5	Strand:+
AATCAAAACACATCTTTTGTAGGCTTG
>Location:NODE_273527_length_1611_cov_28.567970	Coordinate:1368	Reads:2	Hits:2	Allocated_reads:1	Strand:+
AATCAAAACACATCTTTTGTAGGCTTGCT
>Location:NODE_273527_length_1611_cov_28.567970	Coordinate:1369	Reads:1	Hits:2	Allocated_reads:0.5	Strand:+
ATCAAAACACATCTTTTGTAGGCT
>Location:NODE_273527_length_1611_cov_28.567970	Coordinate:1370	Reads:2	Hits:2	Allocated_reads:1	Strand:+
TCAAAACACATCTTTTGTAGGCTT
>Location:NODE_273527_length_1611_cov_28.567970	Coordinate:1370	Reads:1	Hits:2	Allocated_reads:0.5	Strand:+
TCAAAACACATCTTTTGTAGGCTTG
>Location:NODE_273527_length_1611_cov_28.567970	Coordinate:1370	Reads:4	Hits:2	Allocated_reads:2	Strand:+
TCAAAACACATCTTTTGTAGGCTTGC
>Location:NODE_273527_length_1611_cov_28.567970	Coordinate:1370	Reads:30	Hits:2	Allocated_reads:15	Strand:+
TCAAAACACATCTTTTGTAGGCTTGCT
>Location:NODE_273527_length_1611_cov_28.567970	Coordinate:1370	Reads:8	Hits:2	Allocated_reads:4	Strand:+
TCAAAACACATCTTTTGTAGGCTTGCTT
>Location:NODE_273527_length_1611_cov_28.567970	Coordinate:1370	Reads:1	Hits:2	Allocated_reads:0.5	Strand:+
TCAAAACACATCTTTTGTAGGCTTGCTTTA
>Location:NODE_273527_length_1611_cov_28.567970	Coordinate:1371	Reads:1	Hits:2	Allocated_reads:0.5	Strand:+
CAAAACACATCTTTTGTAGGCTTGC
>Location:NODE_273527_length_1611_cov_28.567970	Coordinate:1371	Reads:7	Hits:2	Allocated_reads:3.5	Strand:+
CAAAACACATCTTTTGTAGGCTTGCT
>Location:NODE_273527_length_1611_cov_28.567970	Coordinate:1373	Reads:1	Hits:2	Allocated_reads:0.5	Strand:+
AAACACATCTTTTGTAGGCTTGCT
>Location:NODE_273527_length_1611_cov_28.567970	Coordinate:1373	Reads:1	Hits:2	Allocated_reads:0.5	Strand:+
AAACACATCTTTTGTAGGCTTGCTT
>Location:NODE_273527_length_1611_cov_28.567970	Coordinate:1373	Reads:1	Hits:2	Allocated_reads:0.5	Strand:+
AAACACATCTTTTGTAGGCTTGCTTTAT
>Location:NODE_273527_length_1611_cov_28.567970	Coordinate:1373	Reads:1	Hits:2	Allocated_reads:0.5	Strand:+
AAACACATCTTTTGTAGGCTTGCTTTATG
>Location:NODE_273527_length_1611_cov_28.567970	Coordinate:1373	Reads:1	Hits:2	Allocated_reads:0.5	Strand:+
AAACACATCTTTTGTAGGCTTGCTTTATGA
>Location:NODE_273527_length_1611_cov_28.567970	Coordinate:1373	Reads:4	Hits:2	Allocated_reads:2	Strand:+
AAACACATCTTTTGTAGGCTTGCTTTATGAAAAA
>Location:NODE_273527_length_1611_cov_28.567970	Coordinate:1374	Reads:1	Hits:2	Allocated_reads:0.5	Strand:-
TAAAGCAAGCCTACAAAAGATGTGTT
>Location:NODE_273527_length_1611_cov_28.567970	Coordinate:1374	Reads:1	Hits:2	Allocated_reads:0.5	Strand:-
TCATAAAGCAAGCCTACAAAAGATGTGTT
>Location:NODE_273527_length_1611_cov_28.567970	Coordinate:1375	Reads:1	Hits:2	Allocated_reads:0.5	Strand:+
ACACATCTTTTGTAGGCTTGCTTTATG
>Location:NODE_273527_length_1611_cov_28.567970	Coordinate:1375	Reads:2	Hits:2	Allocated_reads:1	Strand:+
ACACATCTTTTGTAGGCTTGCTTTATGAA
>Location:NODE_273527_length_1611_cov_28.567970	Coordinate:1375	Reads:3	Hits:2	Allocated_reads:1.5	Strand:+
ACACATCTTTTGTAGGCTTGCTTTATGAAAAA
>Location:NODE_273527_length_1611_cov_28.567970	Coordinate:1376	Reads:2	Hits:2	Allocated_reads:1	Strand:+
CACATCTTTTGTAGGCTTGCTTTATGAA
>Location:NODE_273527_length_1611_cov_28.567970	Coordinate:1376	Reads:1	Hits:2	Allocated_reads:0.5	Strand:+
CACATCTTTTGTAGGCTTGCTTTATGAAAA
>Location:NODE_273527_length_1611_cov_28.567970	Coordinate:1376	Reads:1	Hits:2	Allocated_reads:0.5	Strand:+
CACATCTTTTGTAGGCTTGCTTTATGAAAAA
>Location:NODE_273527_length_1611_cov_28.567970	Coordinate:1377	Reads:3	Hits:2	Allocated_reads:1.5	Strand:+
ACATCTTTTGTAGGCTTGCTTTATGAAAAA
>Location:NODE_273527_length_1611_cov_28.567970	Coordinate:1377	Reads:1	Hits:2	Allocated_reads:0.5	Strand:-
TCATAAAGCAAGCCTACAGAAGATGT
>Location:NODE_273527_length_1611_cov_28.567970	Coordinate:1378	Reads:1	Hits:2	Allocated_reads:0.5	Strand:+
CATCTTTTGTAGGCTTGCTTTATGAAAAA
>Location:NODE_273527_length_1611_cov_28.567970	Coordinate:1385	Reads:3	Hits:2	Allocated_reads:1.5	Strand:+
TGTAGGCTTGCTTTATGAAAAATGTCACT
>Location:NODE_273527_length_1611_cov_28.567970	Coordinate:1387	Reads:1	Hits:2	Allocated_reads:0.5	Strand:+
TAGGCTTGCTTTATGAAAAATGTCACT
>Location:NODE_273527_length_1611_cov_28.567970	Coordinate:1387	Reads:1	Hits:2	Allocated_reads:0.5	Strand:+
TAGGCTTGCTTTATGAAAAATGTCACTGA
>Location:NODE_273527_length_1611_cov_28.567970	Coordinate:1387	Reads:1	Hits:2	Allocated_reads:0.5	Strand:+
TAGGCTTGCTTTATGAAAAATGTCACTGATT
>Location:NODE_273527_length_1611_cov_28.567970	Coordinate:1388	Reads:1	Hits:4	Allocated_reads:0.25	Strand:-
TGACATTTTTCATAAAGCAAGCCT
>Location:NODE_273527_length_1611_cov_28.567970	Coordinate:1390	Reads:1	Hits:2	Allocated_reads:0.5	Strand:-
ATCAGTGACATTTTTCATAAAGCAAGC
>Location:NODE_273527_length_1611_cov_28.567970	Coordinate:1390	Reads:1	Hits:2	Allocated_reads:0.5	Strand:+
GCTTGCTTTATGAAAAATGTCACTGATGAAAAGG
>Location:NODE_273527_length_1611_cov_28.567970	Coordinate:1391	Reads:1	Hits:2	Allocated_reads:0.5	Strand:+
CTTGCTTTATGAAAAATGTCACTGATGAA
>Location:NODE_273527_length_1611_cov_28.567970	Coordinate:1392	Reads:1	Hits:2	Allocated_reads:0.5	Strand:+
TTGCTTTATGAAAAATGTCACTGT
>Location:NODE_273527_length_1611_cov_28.567970	Coordinate:1392	Reads:1	Hits:2	Allocated_reads:0.5	Strand:+
TTGCTTTATGAAAAATGTCACTGATGA
>Location:NODE_273527_length_1611_cov_28.567970	Coordinate:1392	Reads:2	Hits:2	Allocated_reads:1	Strand:+
TTGCTTTATGAAAAATGTCACTGATGAA
>Location:NODE_273527_length_1611_cov_28.567970	Coordinate:1392	Reads:17	Hits:2	Allocated_reads:8.5	Strand:+
TTGCTTTATGAAAAATGTCACTGATGAAAAGG
>Location:NODE_273527_length_1611_cov_28.567970	Coordinate:1393	Reads:1	Hits:2	Allocated_reads:0.5	Strand:+
TGCTTTATGAAAAATGTCACTGAT
>Location:NODE_273527_length_1611_cov_28.567970	Coordinate:1393	Reads:1	Hits:2	Allocated_reads:0.5	Strand:+
TGCTTTATGAAAAATGTCACTGATG
>Location:NODE_273527_length_1611_cov_28.567970	Coordinate:1393	Reads:12	Hits:2	Allocated_reads:6	Strand:+
TGCTTTATGAAAAATGTCACTGATGAA
>Location:NODE_273527_length_1611_cov_28.567970	Coordinate:1393	Reads:1	Hits:2	Allocated_reads:0.5	Strand:+
TGCTTTATGAAAAATGTCACTGATGAAT
>Location:NODE_273527_length_1611_cov_28.567970	Coordinate:1393	Reads:10	Hits:2	Allocated_reads:5	Strand:+
TGCTTTATGAAAAATGTCACTGATGAAA
>Location:NODE_273527_length_1611_cov_28.567970	Coordinate:1393	Reads:1	Hits:2	Allocated_reads:0.5	Strand:+
TGCTTTATGAAAAATGTCACTGATGAAGG
>Location:NODE_273527_length_1611_cov_28.567970	Coordinate:1393	Reads:8	Hits:2	Allocated_reads:4	Strand:+
TGCTTTATGAAAAATGTCACTGATGAAAA
>Location:NODE_273527_length_1611_cov_28.567970	Coordinate:1393	Reads:1	Hits:2	Allocated_reads:0.5	Strand:+
TGCTTTATGAAAAATGTCACTGATGAAAAG
>Location:NODE_273527_length_1611_cov_28.567970	Coordinate:1393	Reads:1	Hits:2	Allocated_reads:0.5	Strand:+
TGCTTTATGAAAAATGTCACAGATGAAAAGG
>Location:NODE_273527_length_1611_cov_28.567970	Coordinate:1393	Reads:114	Hits:2	Allocated_reads:57	Strand:+
TGCTTTATGAAAAATGTCACTGATGAAAAGG
>Location:NODE_273527_length_1611_cov_28.567970	Coordinate:1393	Reads:1	Hits:2	Allocated_reads:0.5	Strand:-
TTTTCATCAGTGACATTTTTCATAAAGCA
>Location:NODE_273527_length_1611_cov_28.567970	Coordinate:1394	Reads:1	Hits:2	Allocated_reads:0.5	Strand:+
GCTTTATGAAAAATGTCACTGATGAATAGG
>Location:NODE_273527_length_1611_cov_28.567970	Coordinate:1394	Reads:12	Hits:2	Allocated_reads:6	Strand:+
GCTTTATGAAAAATGTCACTGATGAAAAGG
>Location:NODE_273527_length_1611_cov_28.567970	Coordinate:1395	Reads:1	Hits:2	Allocated_reads:0.5	Strand:+
CTTTATGAAAAATGTCACTGATGAAAAG
>Location:NODE_273527_length_1611_cov_28.567970	Coordinate:1395	Reads:1	Hits:2	Allocated_reads:0.5	Strand:+
CTTTATGAAAAATGTCACTGAAGAAAAGG
>Location:NODE_273527_length_1611_cov_28.567970	Coordinate:1395	Reads:1	Hits:2	Allocated_reads:0.5	Strand:+
CTTTATGAAAAATGTCACTGCTGAAAAGG
>Location:NODE_273527_length_1611_cov_28.567970	Coordinate:1395	Reads:49	Hits:2	Allocated_reads:24.5	Strand:+
CTTTATGAAAAATGTCACTGATGAAAAGG
>Location:NODE_273527_length_1611_cov_28.567970	Coordinate:1396	Reads:1	Hits:2	Allocated_reads:0.5	Strand:+
TTTATGAAAAATGTCACTGATGAAAA
>Location:NODE_273527_length_1611_cov_28.567970	Coordinate:1396	Reads:14	Hits:2	Allocated_reads:7	Strand:+
TTTATGAAAAATGTCACTGATGAAAAG
>Location:NODE_273527_length_1611_cov_28.567970	Coordinate:1396	Reads:1	Hits:2	Allocated_reads:0.5	Strand:+
TTTATGAAAAATGTCACTGATGAAAATG
>Location:NODE_273527_length_1611_cov_28.567970	Coordinate:1396	Reads:1	Hits:2	Allocated_reads:0.5	Strand:+
TTTATGAAAAATGTCACTGATGAAAGGG
>Location:NODE_273527_length_1611_cov_28.567970	Coordinate:1396	Reads:1	Hits:2	Allocated_reads:0.5	Strand:+
TTTATGAAAAATGTCACTGATGGAAAGG
>Location:NODE_273527_length_1611_cov_28.567970	Coordinate:1396	Reads:968	Hits:2	Allocated_reads:484	Strand:+
TTTATGAAAAATGTCACTGATGAAAAGG
>Location:NODE_273527_length_1611_cov_28.567970	Coordinate:1396	Reads:11	Hits:2	Allocated_reads:5.5	Strand:+
TTTATGAAAAATGTCACTGATGAAAAGGT
>Location:NODE_273527_length_1611_cov_28.567970	Coordinate:1396	Reads:1	Hits:2	Allocated_reads:0.5	Strand:+
TTTATGAAAAATGTCACTGATGAAAAGGTA
>Location:NODE_273527_length_1611_cov_28.567970	Coordinate:1397	Reads:1	Hits:2	Allocated_reads:0.5	Strand:+
TTATGAAAAATGTCACTGATGAAAA
>Location:NODE_273527_length_1611_cov_28.567970	Coordinate:1397	Reads:18	Hits:2	Allocated_reads:9	Strand:+
TTATGAAAAATGTCACTGATGAAAAG
>Location:NODE_273527_length_1611_cov_28.567970	Coordinate:1397	Reads:1	Hits:2	Allocated_reads:0.5	Strand:+
TTATGAAAAATGTCACTGAAGAAAAGG
>Location:NODE_273527_length_1611_cov_28.567970	Coordinate:1397	Reads:1	Hits:2	Allocated_reads:0.5	Strand:+
TTATGAAAAATGTCACTGATGAAAAGC
>Location:NODE_273527_length_1611_cov_28.567970	Coordinate:1397	Reads:1	Hits:2	Allocated_reads:0.5	Strand:+
TTATGAAAAATGTCACTGATGAAATGG
>Location:NODE_273527_length_1611_cov_28.567970	Coordinate:1397	Reads:1	Hits:2	Allocated_reads:0.5	Strand:+
TTATGAAAAATGTCACTGATGAACAGG
>Location:NODE_273527_length_1611_cov_28.567970	Coordinate:1397	Reads:1	Hits:2	Allocated_reads:0.5	Strand:+
TTATGAAAAATGTCACTGATTAAAAGG
>Location:NODE_273527_length_1611_cov_28.567970	Coordinate:1397	Reads:1280	Hits:2	Allocated_reads:640	Strand:+
TTATGAAAAATGTCACTGATGAAAAGG
>Location:NODE_273527_length_1611_cov_28.567970	Coordinate:1397	Reads:25	Hits:2	Allocated_reads:12.5	Strand:+
TTATGAAAAATGTCACTGATGAAAAGGT
>Location:NODE_273527_length_1611_cov_28.567970	Coordinate:1397	Reads:10	Hits:2	Allocated_reads:5	Strand:+
TTATGAAAAATGTCACTGATGAAAAGGTA
>Location:NODE_273527_length_1611_cov_28.567970	Coordinate:1397	Reads:2	Hits:2	Allocated_reads:1	Strand:+
TTATGAAAAATGTCACTGATGAAAAGGTAT
>Location:NODE_273527_length_1611_cov_28.567970	Coordinate:1397	Reads:5	Hits:2	Allocated_reads:2.5	Strand:+
TTATGAAAAATGTCACTGATGAAAAGGTAG
>Location:NODE_273527_length_1611_cov_28.567970	Coordinate:1397	Reads:2	Hits:2	Allocated_reads:1	Strand:+
TTATGAAAAATGTCACTGATGAAAAGGTAGT
>Location:NODE_273527_length_1611_cov_28.567970	Coordinate:1398	Reads:2	Hits:2	Allocated_reads:1	Strand:+
TATGAAAAATGTCACTGATGAAAAG
>Location:NODE_273527_length_1611_cov_28.567970	Coordinate:1398	Reads:26	Hits:2	Allocated_reads:13	Strand:+
TATGAAAAATGTCACTGATGAAAAGG
>Location:NODE_273527_length_1611_cov_28.567970	Coordinate:1398	Reads:5	Hits:2	Allocated_reads:2.5	Strand:+
TATGAAAAATGTCACTGATGAAAAGGT
>Location:NODE_273527_length_1611_cov_28.567970	Coordinate:1398	Reads:2	Hits:2	Allocated_reads:1	Strand:+
TATGAAAAATGTCACTGATGAAAAGGTA
>Location:NODE_273527_length_1611_cov_28.567970	Coordinate:1398	Reads:1	Hits:2	Allocated_reads:0.5	Strand:+
TATGAAAAATGTCACTGATGAAAAGGTAG
>Location:NODE_273527_length_1611_cov_28.567970	Coordinate:1407	Reads:1	Hits:2	Allocated_reads:0.5	Strand:+
TGTCACTGATGAAAAGGTAGTGTATGATGC
>Location:NODE_273527_length_1611_cov_28.567970	Coordinate:1407	Reads:6	Hits:2	Allocated_reads:3	Strand:+
TGTCACTGATGAAAAGGTAGTGTATGATGCC
>Location:NODE_273527_length_1611_cov_28.567970	Coordinate:1409	Reads:1	Hits:2	Allocated_reads:0.5	Strand:+
TCACTGATGAAAAGGTAGTGTATGATGCC
>Location:NODE_273527_length_1611_cov_28.567970	Coordinate:1410	Reads:3	Hits:2	Allocated_reads:1.5	Strand:+
CACTGATGAAAAGGTAGTGTATGATGCC
>Location:NODE_273527_length_1611_cov_28.567970	Coordinate:1411	Reads:1	Hits:2	Allocated_reads:0.5	Strand:-
TGGCATCATACACTACCTTTTCATCAGT
>Location:NODE_273527_length_1611_cov_28.567970	Coordinate:1412	Reads:2	Hits:2	Allocated_reads:1	Strand:-
CATGGCATCATACACTACCTTTTCATCAG
>Location:NODE_273527_length_1611_cov_28.567970	Coordinate:1412	Reads:1	Hits:2	Allocated_reads:0.5	Strand:+
CTGATGAAAAGGTAGTGTATGATGCCA
>Location:NODE_273527_length_1611_cov_28.567970	Coordinate:1413	Reads:1	Hits:2	Allocated_reads:0.5	Strand:+
TGATGAAAAGGTAGTGTATGATGCT
>Location:NODE_273527_length_1611_cov_28.567970	Coordinate:1413	Reads:2	Hits:2	Allocated_reads:1	Strand:+
TGATGAAAAGGTAGTGTATGATGCC
>Location:NODE_273527_length_1611_cov_28.567970	Coordinate:1413	Reads:1	Hits:2	Allocated_reads:0.5	Strand:+
TGATGAAAAGGTAGTGTATGATGCCATGA
>Location:NODE_273527_length_1611_cov_28.567970	Coordinate:1414	Reads:1	Hits:2	Allocated_reads:0.5	Strand:-
CATGGCATCATACACTACATTTTCATC
>Location:NODE_273527_length_1611_cov_28.567970	Coordinate:1416	Reads:1	Hits:2	Allocated_reads:0.5	Strand:+
TGAAAAGGTAGTGTATGATGCCATGATAC
>Location:NODE_273527_length_1611_cov_28.567970	Coordinate:1417	Reads:1	Hits:2	Allocated_reads:0.5	Strand:-
CATGGCATCATACACTACCTTTTC
>Location:NODE_273527_length_1611_cov_28.567970	Coordinate:1419	Reads:1	Hits:2	Allocated_reads:0.5	Strand:+
AAAGGTAGTGTATGATGCCATGATACATT
>Location:NODE_273527_length_1611_cov_28.567970	Coordinate:1421	Reads:1	Hits:2	Allocated_reads:0.5	Strand:-
ATGTATCATGGCATCATACACTACCT
>Location:NODE_273527_length_1611_cov_28.567970	Coordinate:1422	Reads:2	Hits:2	Allocated_reads:1	Strand:-
GAATGTATCATGGCATCATACACTACC
>Location:NODE_273527_length_1611_cov_28.567970	Coordinate:1424	Reads:2	Hits:2	Allocated_reads:1	Strand:+
TAGTGTATGATGCCATGATACATTCTATTGTAGCT
>Location:NODE_273527_length_1611_cov_28.567970	Coordinate:1425	Reads:1	Hits:2	Allocated_reads:0.5	Strand:-
GAATGTATCATGGCATCATACACT
>Location:NODE_273527_length_1611_cov_28.567970	Coordinate:1426	Reads:1	Hits:2	Allocated_reads:0.5	Strand:+
GTGTATGATGCCATGATACATTCTATTGTAGCT
>Location:NODE_273527_length_1611_cov_28.567970	Coordinate:1427	Reads:2	Hits:2	Allocated_reads:1	Strand:+
TGTATGATGCCATGATACATTCTATTG
>Location:NODE_273527_length_1611_cov_28.567970	Coordinate:1427	Reads:6	Hits:2	Allocated_reads:3	Strand:+
TGTATGATGCCATGATACATTCTATTGTAGC
>Location:NODE_273527_length_1611_cov_28.567970	Coordinate:1427	Reads:5	Hits:2	Allocated_reads:2.5	Strand:+
TGTATGATGCCATGATACATTCTATTGTAGCT
>Location:NODE_273527_length_1611_cov_28.567970	Coordinate:1429	Reads:1	Hits:2	Allocated_reads:0.5	Strand:-
AGCTACAATAGAATGTATCATGGCATCATA
>Location:NODE_273527_length_1611_cov_28.567970	Coordinate:1429	Reads:1	Hits:2	Allocated_reads:0.5	Strand:+
TATGATGCCATGATACATTCTATTG
>Location:NODE_273527_length_1611_cov_28.567970	Coordinate:1429	Reads:1	Hits:2	Allocated_reads:0.5	Strand:+
TATGATGCCATGATACATTCTATTGTAGT
>Location:NODE_273527_length_1611_cov_28.567970	Coordinate:1429	Reads:5	Hits:2	Allocated_reads:2.5	Strand:+
TATGATGCCATGATACATTCTATTGTAGC
>Location:NODE_273527_length_1611_cov_28.567970	Coordinate:1429	Reads:37	Hits:2	Allocated_reads:18.5	Strand:+
TATGATGCCATGATACATTCTATTGTAGCT
>Location:NODE_273527_length_1611_cov_28.567970	Coordinate:1431	Reads:2	Hits:2	Allocated_reads:1	Strand:+
TGATGCCATGATACATTCTATTGTAG
>Location:NODE_273527_length_1611_cov_28.567970	Coordinate:1431	Reads:4	Hits:2	Allocated_reads:2	Strand:+
TGATGCCATGATACATTCTATTGTAGCT
>Location:NODE_273527_length_1611_cov_28.567970	Coordinate:1434	Reads:1	Hits:2	Allocated_reads:0.5	Strand:+
TGCCATGATACATTCTATTGTAGCTTA
>Location:NODE_273527_length_1611_cov_28.567970	Coordinate:1436	Reads:1	Hits:2	Allocated_reads:0.5	Strand:+
CCATGATACATTCTATTGTAGCTTATCA
>Location:NODE_273527_length_1611_cov_28.567970	Coordinate:1439	Reads:1	Hits:2	Allocated_reads:0.5	Strand:+
TGATACATTCTATTGTAGCTTATCATAC
>Location:NODE_273527_length_1611_cov_28.567970	Coordinate:1439	Reads:1	Hits:2	Allocated_reads:0.5	Strand:+
TGATACATTCTATTGTAGCTTATCATACT
>Location:NODE_273527_length_1611_cov_28.567970	Coordinate:1441	Reads:1	Hits:2	Allocated_reads:0.5	Strand:-
TTAGTATGATAAGCTACAATAGAATGTAT
>Location:NODE_273527_length_1611_cov_28.567970	Coordinate:1449	Reads:3	Hits:2	Allocated_reads:1.5	Strand:+
TATTGTAGCTTATCATACTAATATGACACT
>Location:NODE_273527_length_1611_cov_28.567970	Coordinate:1451	Reads:6	Hits:2	Allocated_reads:3	Strand:+
TTGTAGCTTATCATACTAATATGACACT
>Location:NODE_273527_length_1611_cov_28.567970	Coordinate:1451	Reads:2	Hits:2	Allocated_reads:1	Strand:+
TTGTAGCTTATCATACTAATATGACACTCC
>Location:NODE_273527_length_1611_cov_28.567970	Coordinate:1456	Reads:1	Hits:2	Allocated_reads:0.5	Strand:+
GCTTATCATACTAATATGACACTCCATTC
>Location:NODE_273527_length_1611_cov_28.567970	Coordinate:1459	Reads:4	Hits:2	Allocated_reads:2	Strand:-
ACTGAATGGAGTGTCATATTAGTATGATA
>Location:NODE_273527_length_1611_cov_28.567970	Coordinate:1459	Reads:1	Hits:2	Allocated_reads:0.5	Strand:-
CTGAATGGAGTGTCATATTAGTATGATA
>Location:NODE_273527_length_1611_cov_28.567970	Coordinate:1459	Reads:1	Hits:2	Allocated_reads:0.5	Strand:+
TATCATACTAATATGACACTCCATTCAG
>Location:NODE_273527_length_1611_cov_28.567970	Coordinate:1459	Reads:3	Hits:2	Allocated_reads:1.5	Strand:+
TATCATACTAATATGACACTCCATTCAGT
>Location:NODE_273527_length_1611_cov_28.567970	Coordinate:1464	Reads:1	Hits:2	Allocated_reads:0.5	Strand:+
TACTAATATGACACTCCATTCAGTGCC
>Location:NODE_273527_length_1611_cov_28.567970	Coordinate:1464	Reads:5	Hits:2	Allocated_reads:2.5	Strand:+
TACTAATATGACACTCCATTCAGTGCCT
>Location:NODE_273527_length_1611_cov_28.567970	Coordinate:1467	Reads:1	Hits:2	Allocated_reads:0.5	Strand:+
TAATATGACACTCCATTCAGTGCCT
>Location:NODE_273527_length_1611_cov_28.567970	Coordinate:1470	Reads:1	Hits:2	Allocated_reads:0.5	Strand:+
TATGACACTCCATTCAGTGCCTAGAT
>Location:NODE_273527_length_1611_cov_28.567970	Coordinate:1470	Reads:5	Hits:2	Allocated_reads:2.5	Strand:+
TATGACACTCCATTCAGTGCCTAGATGAA
>Location:NODE_273527_length_1611_cov_28.567970	Coordinate:1472	Reads:2	Hits:2	Allocated_reads:1	Strand:+
TGACACTCCATTCAGTGCCTAGATGAA
>Location:NODE_273527_length_1611_cov_28.567970	Coordinate:1472	Reads:1	Hits:2	Allocated_reads:0.5	Strand:+
TGACACTCCATTCAGTGCCTAGATGAATAG
>Location:NODE_273527_length_1611_cov_28.567970	Coordinate:1473	Reads:1	Hits:2	Allocated_reads:0.5	Strand:-
TATTCATCTAGGCACTGAATGGAGTGTC
>Location:NODE_273527_length_1611_cov_28.567970	Coordinate:1474	Reads:1	Hits:2	Allocated_reads:0.5	Strand:-
TATTCATCTAGGCACTGAATGGAGTGT
>Location:NODE_273527_length_1611_cov_28.567970	Coordinate:1477	Reads:2	Hits:2	Allocated_reads:1	Strand:-
CAACTGACTATTCATCTAGGCACTGAATGGAG
>Location:NODE_273527_length_1611_cov_28.567970	Coordinate:1479	Reads:1	Hits:2	Allocated_reads:0.5	Strand:-
AACTGACTATTCATCTAGGCACTGAATGG
>Location:NODE_273527_length_1611_cov_28.567970	Coordinate:1480	Reads:1	Hits:2	Allocated_reads:0.5	Strand:-
CAACTGACTATTCATCTAGGCACTGAATG
>Location:NODE_273527_length_1611_cov_28.567970	Coordinate:1480	Reads:1	Hits:2	Allocated_reads:0.5	Strand:-
TGACTATTCATCTAGGCACTGAATG
>Location:NODE_273527_length_1611_cov_28.567970	Coordinate:1481	Reads:1	Hits:2	Allocated_reads:0.5	Strand:-
AACTGACTATTCATCTAGGCACTGAAT
>Location:NODE_273527_length_1611_cov_28.567970	Coordinate:1481	Reads:1	Hits:2	Allocated_reads:0.5	Strand:-
ACTGACTATTCATCTAGGCACTGAAT
>Location:NODE_273527_length_1611_cov_28.567970	Coordinate:1481	Reads:1	Hits:2	Allocated_reads:0.5	Strand:-
CAACTGACTATTCATCTAGGCACTGAAA
>Location:NODE_273527_length_1611_cov_28.567970	Coordinate:1481	Reads:2	Hits:2	Allocated_reads:1	Strand:-
CAACTGACTATTCATCTAGGCACTGAAT
>Location:NODE_273527_length_1611_cov_28.567970	Coordinate:1481	Reads:2	Hits:2	Allocated_reads:1	Strand:-
TGACTATTCATCTAGGCACTGAAT
>Location:NODE_273527_length_1611_cov_28.567970	Coordinate:1482	Reads:1	Hits:2	Allocated_reads:0.5	Strand:-
CAACTGACTATTCATCTAGGCACTGAA
>Location:NODE_273527_length_1611_cov_28.567970	Coordinate:1485	Reads:1	Hits:2	Allocated_reads:0.5	Strand:+
AGTGCCTAGATGAATAGTCAGTTGTAGAAA
>Location:NODE_273527_length_1611_cov_28.567970	Coordinate:1486	Reads:1	Hits:2	Allocated_reads:0.5	Strand:-
TTCTACAACTGACTATTCATCTAGGCAC
>Location:NODE_273527_length_1611_cov_28.567970	Coordinate:1487	Reads:1	Hits:2	Allocated_reads:0.5	Strand:+
TGCCTAGATGAATAGTCAGTTGTAGAAA
>Location:NODE_273527_length_1611_cov_28.567970	Coordinate:1487	Reads:1	Hits:2	Allocated_reads:0.5	Strand:+
TGCCTAGATGAATAGTCAGTTGTAGAAAT
>Location:NODE_273527_length_1611_cov_28.567970	Coordinate:1487	Reads:2	Hits:2	Allocated_reads:1	Strand:+
TGCCTAGATGAATAGTCAGTTGTAGAAATA
>Location:NODE_273527_length_1611_cov_28.567970	Coordinate:1487	Reads:3	Hits:2	Allocated_reads:1.5	Strand:+
TGCCTAGATGAATAGTCAGTTGTAGAAATAC
>Location:NODE_273527_length_1611_cov_28.567970	Coordinate:1488	Reads:1	Hits:2	Allocated_reads:0.5	Strand:+
GCCTAGATGAATAGTCAGTTGTAGAAAT
>Location:NODE_273527_length_1611_cov_28.567970	Coordinate:1488	Reads:3	Hits:2	Allocated_reads:1.5	Strand:+
GCCTAGATGAATAGTCAGTTGTAGAAATAC
>Location:NODE_273527_length_1611_cov_28.567970	Coordinate:1488	Reads:1	Hits:2	Allocated_reads:0.5	Strand:+
GCCTAGATGAATAGTCAGTTGTAGAAATACG
>Location:NODE_273527_length_1611_cov_28.567970	Coordinate:1489	Reads:2	Hits:2	Allocated_reads:1	Strand:+
CCTAGATGAATAGTCAGTTGTAGAAATAC
>Location:NODE_273527_length_1611_cov_28.567970	Coordinate:1489	Reads:1	Hits:2	Allocated_reads:0.5	Strand:-
TTTCTACAACTGACTATTCATCTAGG
>Location:NODE_273527_length_1611_cov_28.567970	Coordinate:1490	Reads:1	Hits:2	Allocated_reads:0.5	Strand:+
CTAGATGAATAGTCAGTTGTAGAAATAC
>Location:NODE_273527_length_1611_cov_28.567970	Coordinate:1491	Reads:1	Hits:2	Allocated_reads:0.5	Strand:+
TAGATGAATAGTCAGTTGTAGAAATA
>Location:NODE_273527_length_1611_cov_28.567970	Coordinate:1491	Reads:8	Hits:2	Allocated_reads:4	Strand:+
TAGATGAATAGTCAGTTGTAGAAATAC
>Location:NODE_273527_length_1611_cov_28.567970	Coordinate:1491	Reads:8	Hits:2	Allocated_reads:4	Strand:+
TAGATGAATAGTCAGTTGTAGAAATACGC
>Location:NODE_273527_length_1611_cov_28.567970	Coordinate:1493	Reads:1	Hits:2	Allocated_reads:0.5	Strand:+
GATGAATAGTCAGTTGTAGAAATAC
>Location:NODE_273527_length_1611_cov_28.567970	Coordinate:1493	Reads:9	Hits:2	Allocated_reads:4.5	Strand:+
GATGAATAGTCAGTTGTAGAAATACGC
>Location:NODE_273527_length_1611_cov_28.567970	Coordinate:1493	Reads:1	Hits:2	Allocated_reads:0.5	Strand:+
GATGAATAGTCAGTTGTAGAAATACGCAC
>Location:NODE_273527_length_1611_cov_28.567970	Coordinate:1494	Reads:14	Hits:2	Allocated_reads:7	Strand:+
ATGAATAGTCAGTTGTAGAAATACGC
>Location:NODE_273527_length_1611_cov_28.567970	Coordinate:1494	Reads:4	Hits:2	Allocated_reads:2	Strand:+
ATGAATAGTCAGTTGTAGAAATACGCAC
>Location:NODE_273527_length_1611_cov_28.567970	Coordinate:1495	Reads:1	Hits:2	Allocated_reads:0.5	Strand:+
TGAATAGTCAGTTGTAGAAATACG
>Location:NODE_273527_length_1611_cov_28.567970	Coordinate:1495	Reads:86	Hits:2	Allocated_reads:43	Strand:+
TGAATAGTCAGTTGTAGAAATACGC
>Location:NODE_273527_length_1611_cov_28.567970	Coordinate:1495	Reads:1	Hits:2	Allocated_reads:0.5	Strand:+
TGAATAGTCAGTTGTAGAAATACGCA
>Location:NODE_273527_length_1611_cov_28.567970	Coordinate:1495	Reads:15	Hits:2	Allocated_reads:7.5	Strand:+
TGAATAGTCAGTTGTAGAAATACGCAC
>Location:NODE_273527_length_1611_cov_28.567970	Coordinate:1495	Reads:12	Hits:2	Allocated_reads:6	Strand:+
TGAATAGTCAGTTGTAGAAATACGCACAAT
>Location:NODE_273527_length_1611_cov_28.567970	Coordinate:1495	Reads:7	Hits:2	Allocated_reads:3.5	Strand:+
TGAATAGTCAGTTGTAGAAATACGCACAATT
>Location:NODE_273527_length_1611_cov_28.567970	Coordinate:1496	Reads:14	Hits:2	Allocated_reads:7	Strand:+
GAATAGTCAGTTGTAGAAATACGC
>Location:NODE_273527_length_1611_cov_28.567970	Coordinate:1496	Reads:2	Hits:2	Allocated_reads:1	Strand:+
GAATAGTCAGTTGTAGAAATACGCAC
>Location:NODE_273527_length_1611_cov_28.567970	Coordinate:1496	Reads:1	Hits:2	Allocated_reads:0.5	Strand:+
GAATAGTCAGTTGTAGAAATACGCACAAT
>Location:NODE_273527_length_1611_cov_28.567970	Coordinate:1496	Reads:2	Hits:2	Allocated_reads:1	Strand:+
GAATAGTCAGTTGTAGAAATACGCACAATT
>Location:NODE_273527_length_1611_cov_28.567970	Coordinate:1497	Reads:1	Hits:2	Allocated_reads:0.5	Strand:+
AATAGTCAGTTGTAGAAATACGCACAATT
>Location:NODE_273527_length_1611_cov_28.567970	Coordinate:1498	Reads:1	Hits:2	Allocated_reads:0.5	Strand:+
ATAGTCAGTTGTAGAAATACGCACA
>Location:NODE_273527_length_1611_cov_28.567970	Coordinate:1498	Reads:3	Hits:2	Allocated_reads:1.5	Strand:+
ATAGTCAGTTGTAGAAATACGCACAAT
>Location:NODE_273527_length_1611_cov_28.567970	Coordinate:1498	Reads:16	Hits:2	Allocated_reads:8	Strand:+
ATAGTCAGTTGTAGAAATACGCACAATT
>Location:NODE_273527_length_1611_cov_28.567970	Coordinate:1498	Reads:3	Hits:2	Allocated_reads:1.5	Strand:+
ATAGTCAGTTGTAGAAATACGCACAATTG
>Location:NODE_273527_length_1611_cov_28.567970	Coordinate:1498	Reads:1	Hits:2	Allocated_reads:0.5	Strand:+
ATAGTCAGTTGTAGAAATACGCACAATTGT
>Location:NODE_273527_length_1611_cov_28.567970	Coordinate:1498	Reads:1	Hits:2	Allocated_reads:0.5	Strand:+
ATAGTCAGTTGTAGAAATACGCACAATTGTT
>Location:NODE_273527_length_1611_cov_28.567970	Coordinate:1499	Reads:2	Hits:2	Allocated_reads:1	Strand:+
TAGTCAGTTGTAGAAATACGCACAA
>Location:NODE_273527_length_1611_cov_28.567970	Coordinate:1499	Reads:7	Hits:2	Allocated_reads:3.5	Strand:+
TAGTCAGTTGTAGAAATACGCACAAT
>Location:NODE_273527_length_1611_cov_28.567970	Coordinate:1499	Reads:26	Hits:2	Allocated_reads:13	Strand:+
TAGTCAGTTGTAGAAATACGCACAATT
>Location:NODE_273527_length_1611_cov_28.567970	Coordinate:1499	Reads:2	Hits:2	Allocated_reads:1	Strand:+
TAGTCAGTTGTAGAAATACGCACAATTG
>Location:NODE_273527_length_1611_cov_28.567970	Coordinate:1499	Reads:2	Hits:2	Allocated_reads:1	Strand:+
TAGTCAGTTGTAGAAATACGCACAATTGT
>Location:NODE_273527_length_1611_cov_28.567970	Coordinate:1499	Reads:2	Hits:2	Allocated_reads:1	Strand:+
TAGTCAGTTGTAGAAATACGCACAATTGTG
>Location:NODE_273527_length_1611_cov_28.567970	Coordinate:1499	Reads:1	Hits:2	Allocated_reads:0.5	Strand:+
TAGTCAGTTGTAGAAATACGCACAATTGTGT
>Location:NODE_273527_length_1611_cov_28.567970	Coordinate:1499	Reads:11	Hits:2	Allocated_reads:5.5	Strand:+
TAGTCAGTTGTAGAAATACGCACAATTGTGTT
>Location:NODE_273527_length_1611_cov_28.567970	Coordinate:1500	Reads:2	Hits:2	Allocated_reads:1	Strand:-
ATTGTGCGTATTTCTACAACTGACT
>Location:NODE_273527_length_1611_cov_28.567970	Coordinate:1502	Reads:6	Hits:2	Allocated_reads:3	Strand:+
TCAGTTGTAGAAATACGCACAATT
>Location:NODE_273527_length_1611_cov_28.567970	Coordinate:1502	Reads:4	Hits:2	Allocated_reads:2	Strand:+
TCAGTTGTAGAAATACGCACAATTGTGTT
>Location:NODE_273527_length_1611_cov_28.567970	Coordinate:1502	Reads:1	Hits:2	Allocated_reads:0.5	Strand:-
TTAAACACAATTGTGCGTATTTCTACAACTTT
>Location:NODE_273527_length_1611_cov_28.567970	Coordinate:1504	Reads:1	Hits:2	Allocated_reads:0.5	Strand:+
AGTTGTAGAAATACGCACAATTGTGTT
>Location:NODE_273527_length_1611_cov_28.567970	Coordinate:1504	Reads:1	Hits:2	Allocated_reads:0.5	Strand:+
AGTTGTAGAAATACGCACAATTGTGTTT
>Location:NODE_273527_length_1611_cov_28.567970	Coordinate:1505	Reads:3	Hits:2	Allocated_reads:1.5	Strand:+
GTTGTAGAAATACGCACAATTGTGTT
>Location:NODE_273527_length_1611_cov_28.567970	Coordinate:1552	Reads:2	Hits:1	Allocated_reads:2	Strand:-
TTATGACGTATACAGATATTTGTATA
>Location:NODE_273527_length_1611_cov_28.567970	Coordinate:1553	Reads:1	Hits:1	Allocated_reads:1	Strand:-
TTATGACGTATACAGATATTTGTGT
>Location:NODE_273527_length_1611_cov_28.567970	Coordinate:1554	Reads:1	Hits:1	Allocated_reads:1	Strand:-
TTATGACGTATACAGATATTTGTA
>Location:NODE_273527_length_1611_cov_28.567970	Coordinate:1558	Reads:1	Hits:1	Allocated_reads:1	Strand:+
AATATCTGTATACGTCATAAGCATGTC
>Location:NODE_273527_length_1611_cov_28.567970	Coordinate:1558	Reads:1	Hits:1	Allocated_reads:1	Strand:+
AATATCTGTATACGTCATAAGCATGTCAGGACT
>Location:NODE_273527_length_1611_cov_28.567970	Coordinate:1560	Reads:2	Hits:1	Allocated_reads:2	Strand:+
TATCTGTATACGTCATAAGCATGTC
>Location:NODE_273527_length_1611_cov_28.567970	Coordinate:1560	Reads:4	Hits:1	Allocated_reads:4	Strand:+
TATCTGTATACGTCATAAGCATGTCA
>Location:NODE_273527_length_1611_cov_28.567970	Coordinate:1560	Reads:1	Hits:1	Allocated_reads:1	Strand:+
TATCTGTATACGTCATAAGCATGTCAGGA
>Location:NODE_273527_length_1611_cov_28.567970	Coordinate:1560	Reads:1	Hits:1	Allocated_reads:1	Strand:+
TATCTGTATACGTCATAAGCATGTCAGGAC
>Location:NODE_273527_length_1611_cov_28.567970	Coordinate:1560	Reads:25	Hits:1	Allocated_reads:25	Strand:+
TATCTGTATACGTCATAAGCATGTCAGGACT
>Location:NODE_273527_length_1611_cov_28.567970	Coordinate:1561	Reads:1	Hits:1	Allocated_reads:1	Strand:+
ATCTGTATACGTCATAAGCATGTC
>Location:NODE_273527_length_1611_cov_28.567970	Coordinate:1561	Reads:2	Hits:1	Allocated_reads:2	Strand:+
ATCTGTATACGTCATAAGCATGTCAGGACT
>Location:NODE_273527_length_1611_cov_28.567970	Coordinate:1562	Reads:3	Hits:1	Allocated_reads:3	Strand:+
TCTGTATACGTCATAAGCATGTCAG
>Location:NODE_273527_length_1611_cov_28.567970	Coordinate:1562	Reads:116	Hits:1	Allocated_reads:116	Strand:+
TCTGTATACGTCATAAGCATGTCAGGACT
>Location:NODE_273527_length_1611_cov_28.567970	Coordinate:1563	Reads:3	Hits:1	Allocated_reads:3	Strand:+
CTGTATACGTCATAAGCATGTCAGGACT
>Location:NODE_273527_length_1611_cov_28.567970	Coordinate:1564	Reads:1	Hits:1	Allocated_reads:1	Strand:+
TGTATACGTCATAAGCATGTCAGGA
>Location:NODE_273527_length_1611_cov_28.567970	Coordinate:1564	Reads:20	Hits:1	Allocated_reads:20	Strand:+
TGTATACGTCATAAGCATGTCAGGACT
>Location:NODE_273527_length_1611_cov_28.567970	Coordinate:1564	Reads:1	Hits:1	Allocated_reads:1	Strand:+
TGTATACGTCATAAGCATGTCGGGACTC
>Location:NODE_273527_length_1611_cov_28.567970	Coordinate:1564	Reads:3	Hits:1	Allocated_reads:3	Strand:+
TGTATACGTCATAAGCATGTCAGGACTCA
>Location:NODE_273527_length_1611_cov_28.567970	Coordinate:1565	Reads:1	Hits:1	Allocated_reads:1	Strand:+
GTATACGTCATAAGCATGTCAGGAC
>Location:NODE_273527_length_1611_cov_28.567970	Coordinate:1565	Reads:1	Hits:1	Allocated_reads:1	Strand:+
GTATACGTCATAAGCATGTCAGGACT
>Location:NODE_273527_length_1611_cov_28.567970	Coordinate:1566	Reads:1	Hits:1	Allocated_reads:1	Strand:+
TATACGTCATAAGCATGTCAGGACTCA
>Location:NODE_273527_length_1611_cov_28.567970	Coordinate:1566	Reads:3	Hits:1	Allocated_reads:3	Strand:+
TATACGTCATAAGCATGTCAGGACTCACA
>Location:NODE_273527_length_1611_cov_28.567970	Coordinate:1566	Reads:2	Hits:1	Allocated_reads:2	Strand:+
TATACGTCATAAGCATGTCAGGACTCACAGT
>Location:NODE_273527_length_1611_cov_28.567970	Coordinate:1567	Reads:1	Hits:1	Allocated_reads:1	Strand:+
ATACGTCATAAGCATGTCAGGACTCACA
>Location:NODE_273527_length_1611_cov_28.567970	Coordinate:1568	Reads:1	Hits:1	Allocated_reads:1	Strand:-
CACACTGTGAGTCCTGACATGCTTATGACGTA
>Location:NODE_273527_length_1611_cov_28.567970	Coordinate:1568	Reads:1	Hits:1	Allocated_reads:1	Strand:+
TACGTCATAAGCATGTCAGGACTC
>Location:NODE_273527_length_1611_cov_28.567970	Coordinate:1568	Reads:1	Hits:1	Allocated_reads:1	Strand:+
TACGTCATAAGCATGTCAGGACTT
>Location:NODE_273527_length_1611_cov_28.567970	Coordinate:1568	Reads:4	Hits:1	Allocated_reads:4	Strand:+
TACGTCATAAGCATGTCAGGACTCAC
>Location:NODE_273527_length_1611_cov_28.567970	Coordinate:1568	Reads:2	Hits:1	Allocated_reads:2	Strand:+
TACGTCATAAGCATGTCAGGACTCACT
>Location:NODE_273527_length_1611_cov_28.567970	Coordinate:1568	Reads:22	Hits:1	Allocated_reads:22	Strand:+
TACGTCATAAGCATGTCAGGACTCACA
>Location:NODE_273527_length_1611_cov_28.567970	Coordinate:1568	Reads:4	Hits:1	Allocated_reads:4	Strand:+
TACGTCATAAGCATGTCAGGACTCACAG
>Location:NODE_273527_length_1611_cov_28.567970	Coordinate:1568	Reads:10	Hits:1	Allocated_reads:10	Strand:+
TACGTCATAAGCATGTCAGGACTCACAGT
>Location:NODE_273527_length_1611_cov_28.567970	Coordinate:1568	Reads:9	Hits:1	Allocated_reads:9	Strand:+
TACGTCATAAGCATGTCAGGACTCACAGTG
>Location:NODE_273527_length_1611_cov_28.567970	Coordinate:1568	Reads:1	Hits:1	Allocated_reads:1	Strand:+
TACGTCATAAGCATGTCAGGACTCACAGTGTG
>Location:NODE_273527_length_1611_cov_28.567970	Coordinate:1568	Reads:1	Hits:1	Allocated_reads:1	Strand:+
TACGTCATAAGCATGTCAGGACTCACAGTGTGTAA
>Location:NODE_273527_length_1611_cov_28.567970	Coordinate:1570	Reads:1	Hits:1	Allocated_reads:1	Strand:-
ACTGTGAGTCCTGACATGCTTATGACG
>Location:NODE_273527_length_1611_cov_28.567970	Coordinate:1570	Reads:1	Hits:1	Allocated_reads:1	Strand:+
CGTCATAAGCATGTCAGGACTCACAGT
>Location:NODE_273527_length_1611_cov_28.567970	Coordinate:1570	Reads:1	Hits:1	Allocated_reads:1	Strand:-
TTACACACTGTGAGTCCTGACATGCTTATGACA
>Location:NODE_273527_length_1611_cov_28.567970	Coordinate:1571	Reads:1	Hits:1	Allocated_reads:1	Strand:+
GTCATAAGCATGTCAGGACTCACAGT
>Location:NODE_273527_length_1611_cov_28.567970	Coordinate:1571	Reads:1	Hits:1	Allocated_reads:1	Strand:+
GTCATAAGCATGTCAGGACTCACAGTG
>Location:NODE_273527_length_1611_cov_28.567970	Coordinate:1572	Reads:1	Hits:2	Allocated_reads:0.5	Strand:-
CACACTGTGAGTCCTGACATGCTTATGT
>Location:NODE_273527_length_1611_cov_28.567970	Coordinate:1572	Reads:1	Hits:2	Allocated_reads:0.5	Strand:+
TCATAAGCATGTCAGGACTCACAG
>Location:NODE_273527_length_1611_cov_28.567970	Coordinate:1572	Reads:2	Hits:2	Allocated_reads:1	Strand:+
TCATAAGCATGTCAGGACTCACAGT
>Location:NODE_273527_length_1611_cov_28.567970	Coordinate:1572	Reads:4	Hits:2	Allocated_reads:2	Strand:+
TCATAAGCATGTCAGGACTCACAGTG
>Location:NODE_273527_length_1611_cov_28.567970	Coordinate:1572	Reads:1	Hits:2	Allocated_reads:0.5	Strand:+
TCATAAGCATGTCAGGACTCACAGTGT
>Location:NODE_273527_length_1611_cov_28.567970	Coordinate:1572	Reads:8	Hits:2	Allocated_reads:4	Strand:+
TCATAAGCATGTCAGGACTCACAGTGTG
>Location:NODE_273527_length_1611_cov_28.567970	Coordinate:1572	Reads:1	Hits:2	Allocated_reads:0.5	Strand:+
TCATAAGCATGTCAGGACTCACAGTGTGTAA
>Location:NODE_273527_length_1611_cov_28.567970	Coordinate:1572	Reads:1	Hits:2	Allocated_reads:0.5	Strand:+
TCATAAGCATGTCAGGACTCACAGTGTGTAATG
>Location:NODE_273527_length_1611_cov_28.567970	Coordinate:1572	Reads:2	Hits:2	Allocated_reads:1	Strand:+
TCATAAGCATGTCAGGACTCACAGTGTGTAATGTT
>Location:NODE_273527_length_1611_cov_28.567970	Coordinate:1573	Reads:6	Hits:2	Allocated_reads:3	Strand:-
CACACTGTGAGTCCTGACATGCTTATG
>Location:NODE_273527_length_1611_cov_28.567970	Coordinate:1573	Reads:1	Hits:2	Allocated_reads:0.5	Strand:-
TTACACACTGTGAGTCCTGACATGCTTATG
>Location:NODE_273527_length_1611_cov_28.567970	Coordinate:1574	Reads:1	Hits:2	Allocated_reads:0.5	Strand:+
ATAAGCATGTCAGGACTCACAGTGT
>Location:NODE_273527_length_1611_cov_28.567970	Coordinate:1574	Reads:1	Hits:2	Allocated_reads:0.5	Strand:-
CACACTGTGAGTCCTGACATGCTTAT
>Location:NODE_273527_length_1611_cov_28.567970	Coordinate:1575	Reads:1	Hits:2	Allocated_reads:0.5	Strand:-
ACACTGTGAGTCCTGACATGCTTA
>Location:NODE_273527_length_1611_cov_28.567970	Coordinate:1575	Reads:1	Hits:2	Allocated_reads:0.5	Strand:-
CACACTGTGAGTCCTGACATGCTTA
>Location:NODE_273527_length_1611_cov_28.567970	Coordinate:1575	Reads:4	Hits:2	Allocated_reads:2	Strand:+
TAAGCATGTCAGGACTCACAGTGT
>Location:NODE_273527_length_1611_cov_28.567970	Coordinate:1575	Reads:3	Hits:2	Allocated_reads:1.5	Strand:+
TAAGCATGTCAGGACTCACAGTGTG
>Location:NODE_273527_length_1611_cov_28.567970	Coordinate:1575	Reads:3	Hits:2	Allocated_reads:1.5	Strand:+
TAAGCATGTCAGGACTCACAGTGTGTA
>Location:NODE_273527_length_1611_cov_28.567970	Coordinate:1575	Reads:11	Hits:2	Allocated_reads:5.5	Strand:+
TAAGCATGTCAGGACTCACAGTGTGTAA
>Location:NODE_273527_length_1611_cov_28.567970	Coordinate:1575	Reads:20	Hits:2	Allocated_reads:10	Strand:+
TAAGCATGTCAGGACTCACAGTGTGTAAT
>Location:NODE_273527_length_1611_cov_28.567970	Coordinate:1575	Reads:9	Hits:2	Allocated_reads:4.5	Strand:+
TAAGCATGTCAGGACTCACAGTGTGTAATG
>Location:NODE_273527_length_1611_cov_28.567970	Coordinate:1575	Reads:8	Hits:2	Allocated_reads:4	Strand:+
TAAGCATGTCAGGACTCACAGTGTGTAATGT
>Location:NODE_273527_length_1611_cov_28.567970	Coordinate:1575	Reads:9	Hits:2	Allocated_reads:4.5	Strand:+
TAAGCATGTCAGGACTCACAGTGTGTAATGTT
>Location:NODE_273527_length_1611_cov_28.567970	Coordinate:1576	Reads:1	Hits:2	Allocated_reads:0.5	Strand:-
ACACACTGTGAGTCCTGACATGCTT
>Location:NODE_273527_length_1611_cov_28.567970	Coordinate:1576	Reads:1	Hits:2	Allocated_reads:0.5	Strand:-
CACACTGTGAGTCCTGACATGCTT
>Location:NODE_273527_length_1611_cov_28.567970	Coordinate:1577	Reads:1	Hits:2	Allocated_reads:0.5	Strand:+
AGCATGTCAGGACTCACAGTGTGTAATGTT
>Location:NODE_273527_length_1611_cov_28.567970	Coordinate:1578	Reads:1	Hits:2	Allocated_reads:0.5	Strand:-
TAAACATTACACACTGTGAGTCCTGACATGC
>Location:NODE_273527_length_1611_cov_28.567970	Coordinate:1579	Reads:1	Hits:2	Allocated_reads:0.5	Strand:-
ACATTACACACTGTGAGTCCTGACATG
>Location:NODE_273527_length_1611_cov_28.567970	Coordinate:1579	Reads:2	Hits:2	Allocated_reads:1	Strand:-
TTACACACTGTGAGTCCTGACATG
>Location:NODE_273527_length_1611_cov_28.567970	Coordinate:1580	Reads:1	Hits:2	Allocated_reads:0.5	Strand:+
ATGTCAGGACTCACAGTGTGTAATGTT
>Location:NODE_273527_length_1611_cov_28.567970	Coordinate:1580	Reads:1	Hits:2	Allocated_reads:0.5	Strand:+
ATGTCAGGACTCACAGTGTGTAATGTTTA
>Location:NODE_273527_length_1611_cov_28.567970	Coordinate:1581	Reads:3	Hits:2	Allocated_reads:1.5	Strand:-
AAACATTACACACTGTGAGTCCTGACA
>Location:NODE_273527_length_1611_cov_28.567970	Coordinate:1581	Reads:1	Hits:2	Allocated_reads:0.5	Strand:-
ATAAACATTACACACTGTGAGTCCTGACA
>Location:NODE_273527_length_1611_cov_28.567970	Coordinate:1581	Reads:1	Hits:2	Allocated_reads:0.5	Strand:-
TAAACATTACACACTGTGAGTCCTGACA
>Location:NODE_273527_length_1611_cov_28.567970	Coordinate:1581	Reads:1	Hits:2	Allocated_reads:0.5	Strand:+
TGTCAGGACTCACAGTGTGTAATGT
>Location:NODE_273527_length_1611_cov_28.567970	Coordinate:1581	Reads:1	Hits:2	Allocated_reads:0.5	Strand:+
TGTCAGGACTCACAGTGTGTAATGTTTA
>Location:NODE_273527_length_1611_cov_28.567970	Coordinate:1581	Reads:1	Hits:2	Allocated_reads:0.5	Strand:+
TGTCAGGACTCACAGTGTGTAATGTTTAT
>Location:NODE_273527_length_1611_cov_28.567970	Coordinate:1582	Reads:2	Hits:2	Allocated_reads:1	Strand:-
AAACATTACACACTGTGAGTCCTGAC
>Location:NODE_273527_length_1611_cov_28.567970	Coordinate:1582	Reads:1	Hits:2	Allocated_reads:0.5	Strand:-
AACATTACACACTGTGAGTCCTGAC
>Location:NODE_273527_length_1611_cov_28.567970	Coordinate:1582	Reads:1	Hits:2	Allocated_reads:0.5	Strand:-
ACATTACACACTGTGAGTCCTGAC
>Location:NODE_273527_length_1611_cov_28.567970	Coordinate:1582	Reads:2	Hits:2	Allocated_reads:1	Strand:-
ATAAACATTACACACTGTGAGTCCTGAC
>Location:NODE_273527_length_1611_cov_28.567970	Coordinate:1582	Reads:1	Hits:1	Allocated_reads:1	Strand:-
CTTTGCATAAACATTACACACTGTGAGTCCTGAC
>Location:NODE_273527_length_1611_cov_28.567970	Coordinate:1583	Reads:1	Hits:2	Allocated_reads:0.5	Strand:+
TCAGGACTCACAGTGTGTAATGTTTATG
>Location:NODE_273527_length_1611_cov_28.567970	Coordinate:1585	Reads:1	Hits:1	Allocated_reads:1	Strand:+
AGGACTCACAGTGTGTAATGTTTATGCA
>Location:NODE_273527_length_1611_cov_28.567970	Coordinate:1585	Reads:6	Hits:2	Allocated_reads:3	Strand:-
ATAAACATTACACACTGTGAGTCCT
>Location:NODE_273527_length_1611_cov_28.567970	Coordinate:1585	Reads:2	Hits:1	Allocated_reads:2	Strand:-
TCTTTGCATAAACATTACACACTGTGAGTCCT
>Location:NODE_273527_length_1611_cov_28.567970	Coordinate:1585	Reads:3	Hits:1	Allocated_reads:3	Strand:-
TGCATAAACATTACACACTGTGAGTCCT
>Location:NODE_273527_length_1611_cov_28.567970	Coordinate:1586	Reads:1	Hits:1	Allocated_reads:1	Strand:-
CTTTGCATAAACATTACACACTGTGAGTCC
>Location:NODE_273527_length_1611_cov_28.567970	Coordinate:1588	Reads:1	Hits:1	Allocated_reads:1	Strand:-
CTTTGCATAAACATTACACACTGTGAGT
>Location:NODE_273527_length_1611_cov_28.567970	Coordinate:1589	Reads:1	Hits:1	Allocated_reads:1	Strand:-
CTTTGCATAAACATTACACACTGTGAG
>Location:NODE_273527_length_1611_cov_28.567970	Coordinate:1589	Reads:1	Hits:1	Allocated_reads:1	Strand:-
TCTTTGCATAAACATTACACACTGTGAG
>Location:NODE_273527_length_1611_cov_28.567970	Coordinate:1589	Reads:1	Hits:1	Allocated_reads:1	Strand:-
TGCATAAACATTACACACTGTGAG
>Location:NODE_273527_length_1611_cov_28.567970	Coordinate:1590	Reads:3	Hits:1	Allocated_reads:3	Strand:-
CTTTGCATAAACATTACACACTGTGA
>Location:NODE_273527_length_1611_cov_28.567970	Coordinate:1590	Reads:1	Hits:1	Allocated_reads:1	Strand:-
GATCTTTGCATAAACATTACACACTGTGA
>Location:NODE_273527_length_1611_cov_28.567970	Coordinate:1590	Reads:1	Hits:1	Allocated_reads:1	Strand:+
TCACAGTGTGTAATGTTTATGCAAAGAT
>Location:NODE_273527_length_1611_cov_28.567970	Coordinate:1590	Reads:1	Hits:1	Allocated_reads:1	Strand:-
TTTGCATAAACATTACACACTGTGA
>Location:NODE_273527_length_1611_cov_28.567970	Coordinate:1590	Reads:1	Hits:1	Allocated_reads:1	Strand:-
TTTGCATAAACATTACACACTGTGG
>Location:NODE_273527_length_1611_cov_28.567970	Coordinate:1592	Reads:1	Hits:1	Allocated_reads:1	Strand:-
CTTTGCATAAACATTACACACTGT
>Location:NODE_273527_length_1611_cov_28.567970	Coordinate:1596	Reads:1	Hits:1	Allocated_reads:1	Strand:+
TGTGTAATGTTTATGCAAAGATCGAGACT
>Location:NODE_273527_length_1611_cov_28.567970	Coordinate:1596	Reads:12	Hits:1	Allocated_reads:12	Strand:+
TGTGTAATGTTTATGCAAAGATCAAGACT
>Location:NODE_273527_length_1611_cov_28.567970	Coordinate:1598	Reads:12	Hits:1	Allocated_reads:12	Strand:+
TGTAATGTTTATGCAAAGATCAAGACT
>Location:NODE_273527_length_1611_cov_28.567970	Coordinate:1598	Reads:2	Hits:1	Allocated_reads:2	Strand:+
TGTAATGTTTATGCAAAGATCAAGACTT
>Location:NODE_273527_length_1611_cov_28.567970	Coordinate:1598	Reads:2	Hits:1	Allocated_reads:2	Strand:+
TGTAATGTTTATGCAAAGATCAAGACTTCACT
>Location:NODE_273527_length_1611_cov_28.567970	Coordinate:1600	Reads:1	Hits:1	Allocated_reads:1	Strand:-
AAGTCTTGATCTTTGCATAAACATTA
>Location:NODE_273527_length_1611_cov_28.567970	Coordinate:1600	Reads:1	Hits:1	Allocated_reads:1	Strand:-
GAAGTCTTGATCTTTGCATAAACATTA
>Location:NODE_273527_length_1611_cov_28.567970	Coordinate:1600	Reads:1	Hits:1	Allocated_reads:1	Strand:+
TAATGTTTATGCAAAGATCAAGACTTC
>Location:NODE_273527_length_1611_cov_28.567970	Coordinate:1600	Reads:3	Hits:1	Allocated_reads:3	Strand:+
TAATGTTTATGCAAAGATCAAGACTTCAC
>Location:NODE_273527_length_1611_cov_28.567970	Coordinate:1600	Reads:33	Hits:1	Allocated_reads:33	Strand:+
TAATGTTTATGCAAAGATCAAGACTTCACT
>Location:NODE_273527_length_1611_cov_28.567970	Coordinate:1600	Reads:1	Hits:1	Allocated_reads:1	Strand:+
TAATGTTTATGCAAAGATCAAGACTTCACTGGT
>Location:NODE_273527_length_1611_cov_28.567970	Coordinate:1601	Reads:1	Hits:1	Allocated_reads:1	Strand:-
AAGTCTTGATCTTTGCATAAACATT
>Location:NODE_273527_length_1611_cov_28.567970	Coordinate:1601	Reads:2	Hits:1	Allocated_reads:2	Strand:+
AATGTTTATGCAAAGATCAAGACTTCACT
>Location:NODE_273527_length_1611_cov_28.567970	Coordinate:1601	Reads:1	Hits:1	Allocated_reads:1	Strand:+
AATGTTTATGCAAAGATCAAGACTTCACTG
>Location:NODE_273527_length_1611_cov_28.567970	Coordinate:1601	Reads:1	Hits:1	Allocated_reads:1	Strand:-
AGTCTTGATCTTTGCATAAACATT
>Location:NODE_273527_length_1611_cov_28.567970	Coordinate:1601	Reads:3	Hits:1	Allocated_reads:3	Strand:-
GAAGTCTTGATCTTTGCATAAACATT
>Location:NODE_273527_length_1611_cov_28.567970	Coordinate:1602	Reads:1	Hits:1	Allocated_reads:1	Strand:+
ATGTTTATGCAAAGATCAAGACTTCACT
>Location:NODE_273527_length_1611_cov_28.567970	Coordinate:1603	Reads:2	Hits:1	Allocated_reads:2	Strand:+
TGTTTATGCAAAGATCAAGACTTCAC
>Location:NODE_273527_length_1611_cov_28.567970	Coordinate:1603	Reads:31	Hits:1	Allocated_reads:31	Strand:+
TGTTTATGCAAAGATCAAGACTTCACT
>Location:NODE_273527_length_1611_cov_28.567970	Coordinate:1603	Reads:3	Hits:1	Allocated_reads:3	Strand:+
TGTTTATGCAAAGATCAAGACTTCACTG
>Location:NODE_273527_length_1611_cov_28.567970	Coordinate:1603	Reads:3	Hits:1	Allocated_reads:3	Strand:+
TGTTTATGCAAAGATCAAGACTTCACTGG
>Location:NODE_273527_length_1611_cov_28.567970	Coordinate:1603	Reads:7	Hits:1	Allocated_reads:7	Strand:+
TGTTTATGCAAAGATCAAGACTTCACTGGT
>Location:NODE_273527_length_1611_cov_28.567970	Coordinate:1603	Reads:4	Hits:1	Allocated_reads:4	Strand:+
TGTTTATGCAAAGATCAAGACTTCACTGGTC
>Location:NODE_273527_length_1611_cov_28.567970	Coordinate:1604	Reads:1	Hits:1	Allocated_reads:1	Strand:-
GACCAGTGAAGTCTTGATCTTTGCATAAAC
>Location:NODE_273527_length_1611_cov_28.567970	Coordinate:1604	Reads:1	Hits:1	Allocated_reads:1	Strand:+
GTTTATGCAAAGATCAAGACTTCACTG
>Location:NODE_273527_length_1611_cov_28.567970	Coordinate:1604	Reads:2	Hits:1	Allocated_reads:2	Strand:+
GTTTATGCAAAGATCAAGACTTCACTGGT
>Location:NODE_273527_length_1611_cov_28.567970	Coordinate:1605	Reads:1	Hits:1	Allocated_reads:1	Strand:+
TTTATGCAAAGATCAAGACTTCAC
>Location:NODE_273527_length_1611_cov_28.567970	Coordinate:1605	Reads:1	Hits:1	Allocated_reads:1	Strand:+
TTTATGCAAAGATCAAGACTTCACT
>Location:NODE_273527_length_1611_cov_28.567970	Coordinate:1605	Reads:12	Hits:1	Allocated_reads:12	Strand:+
TTTATGCAAAGATCAAGACTTCACTGGT
>Location:NODE_273527_length_1611_cov_28.567970	Coordinate:1605	Reads:8	Hits:1	Allocated_reads:8	Strand:+
TTTATGCAAAGATCAAGACTTCACTGGTC
>Location:NODE_273527_length_1611_cov_28.567970	Coordinate:1605	Reads:1	Hits:1	Allocated_reads:1	Strand:+
TTTATGCAAAGATCAAGACTTCACTGGTCT
>Location:NODE_273527_length_1611_cov_28.567970	Coordinate:1606	Reads:52	Hits:1	Allocated_reads:52	Strand:+
TTATGCAAAGATCAAGACTTCACT
>Location:NODE_273527_length_1611_cov_28.567970	Coordinate:1606	Reads:1	Hits:1	Allocated_reads:1	Strand:+
TTATGCAAAGATCAAGACTTCACTG
>Location:NODE_273527_length_1611_cov_28.567970	Coordinate:1606	Reads:1	Hits:1	Allocated_reads:1	Strand:+
TTATGCAAAGATCAAGACTTCACTGT
>Location:NODE_273527_length_1611_cov_28.567970	Coordinate:1606	Reads:2	Hits:1	Allocated_reads:2	Strand:+
TTATGCAAAGATCAAGACTTCACTGG
>Location:NODE_273527_length_1611_cov_28.567970	Coordinate:1606	Reads:1	Hits:1	Allocated_reads:1	Strand:+
TTATGCAAAGATCAAGACTTCACTCGT
>Location:NODE_273527_length_1611_cov_28.567970	Coordinate:1606	Reads:1	Hits:1	Allocated_reads:1	Strand:+
TTATGCAAAGATCAAGACTTCACTGGG
>Location:NODE_273527_length_1611_cov_28.567970	Coordinate:1606	Reads:96	Hits:1	Allocated_reads:96	Strand:+
TTATGCAAAGATCAAGACTTCACTGGT
>Location:NODE_273527_length_1611_cov_28.567970	Coordinate:1606	Reads:1	Hits:1	Allocated_reads:1	Strand:+
TTATGCAAAGATCAAGACTTCACAGGTC
>Location:NODE_273527_length_1611_cov_28.567970	Coordinate:1606	Reads:1	Hits:1	Allocated_reads:1	Strand:+
TTATGCAAAGATCAAGACTTCGCTGGTC
>Location:NODE_273527_length_1611_cov_28.567970	Coordinate:1606	Reads:110	Hits:1	Allocated_reads:110	Strand:+
TTATGCAAAGATCAAGACTTCACTGGTC
>Location:NODE_273527_length_1611_cov_28.567970	Coordinate:1606	Reads:1	Hits:1	Allocated_reads:1	Strand:+
TTATGCAAAGATCAAGACTTCACTGGTTT
>Location:NODE_273527_length_1611_cov_28.567970	Coordinate:1606	Reads:6	Hits:1	Allocated_reads:6	Strand:+
TTATGCAAAGATCAAGACTTCACTGGTCT
>Location:NODE_273527_length_1611_cov_28.567970	Coordinate:1607	Reads:2	Hits:1	Allocated_reads:2	Strand:+
TATGCAAAGATCAAGACTTCACTG
>Location:NODE_273527_length_1611_cov_28.567970	Coordinate:1607	Reads:2	Hits:1	Allocated_reads:2	Strand:+
TATGCAAAGATCAAGACTTCACTGG
>Location:NODE_273527_length_1611_cov_28.567970	Coordinate:1607	Reads:10	Hits:1	Allocated_reads:10	Strand:+
TATGCAAAGATCAAGACTTCACTGGT
>Location:NODE_273527_length_1611_cov_28.567970	Coordinate:1607	Reads:40	Hits:1	Allocated_reads:40	Strand:+
TATGCAAAGATCAAGACTTCACTGGTC
>Location:NODE_273527_length_1611_cov_28.567970	Coordinate:1607	Reads:12	Hits:1	Allocated_reads:12	Strand:+
TATGCAAAGATCAAGACTTCACTGGTCT
>Location:NODE_273527_length_1611_cov_28.567970	Coordinate:1607	Reads:1	Hits:1	Allocated_reads:1	Strand:+
TATGCAAAGATCAAGACTTCACTGGTCTA
>Location:NODE_273527_length_1611_cov_28.567970	Coordinate:1608	Reads:1	Hits:1	Allocated_reads:1	Strand:-
AGACCAGTGAAGTCTTGATCTTTGCAT
>Location:NODE_273527_length_1611_cov_28.567970	Coordinate:1609	Reads:1	Hits:1	Allocated_reads:1	Strand:-
GTAGACCAGTGAAGTCTTGATCTTTGCA
>Location:NODE_273527_length_1611_cov_28.567970	Coordinate:1609	Reads:5	Hits:1	Allocated_reads:5	Strand:+
TGCAAAGATCAAGACTTCACTGGT
>Location:NODE_273527_length_1611_cov_28.567970	Coordinate:1609	Reads:6	Hits:1	Allocated_reads:6	Strand:+
TGCAAAGATCAAGACTTCACTGGTC
>Location:NODE_273527_length_1611_cov_28.567970	Coordinate:1610	Reads:1	Hits:1	Allocated_reads:1	Strand:-
ATCTGTAGACCAGTGAAGTCTTGATCTTTGC
>Location:NODE_273527_length_1611_cov_28.567970	Coordinate:1610	Reads:1	Hits:1	Allocated_reads:1	Strand:-
TAGACCAGTGAAGTCTTGATTTTTGC
>Location:NODE_273527_length_1611_cov_28.567970	Coordinate:1610	Reads:4	Hits:1	Allocated_reads:4	Strand:-
TAGACCAGTGAAGTCTTGATCTTTGC
>Location:NODE_273527_length_1611_cov_28.567970	Coordinate:1610	Reads:1	Hits:1	Allocated_reads:1	Strand:-
TCATCTGTAGACCAGTGAAGTCTTGATCTTTGC
>Location:NODE_273527_length_1611_cov_28.567970	Coordinate:1610	Reads:1	Hits:1	Allocated_reads:1	Strand:-
TGTAGACCAGTGAAGTCTTGATCTTTGC
>Location:NODE_273527_length_1611_cov_28.567970	Coordinate:1614	Reads:1	Hits:2	Allocated_reads:0.5	Strand:-
ATCATCTGTAGACCAGTGAAGTCTTGATCT
>Location:NODE_273527_length_1611_cov_28.567970	Coordinate:1614	Reads:1	Hits:2	Allocated_reads:0.5	Strand:-
CTGTAGACCAGTGAAGTCTTGATCT
>Location:NODE_273527_length_1611_cov_28.567970	Coordinate:1614	Reads:1	Hits:2	Allocated_reads:0.5	Strand:-
TCTGTAGACCAGTGAAGTCTTGATCT
>Location:NODE_273527_length_1611_cov_28.567970	Coordinate:1615	Reads:2	Hits:2	Allocated_reads:1	Strand:-
ATCATCTGTAGACCAGTGAAGTCTTGATC
>Location:NODE_273527_length_1611_cov_28.567970	Coordinate:1615	Reads:1	Hits:2	Allocated_reads:0.5	Strand:-
TATCATCTGTAGACCAGTGAAGTCTTGATC
>Location:NODE_273527_length_1611_cov_28.567970	Coordinate:1615	Reads:1	Hits:2	Allocated_reads:0.5	Strand:-
TCATCTGTAGACCAGTGAAGTCTTGATC
>Location:NODE_273527_length_1611_cov_28.567970	Coordinate:1616	Reads:2	Hits:2	Allocated_reads:1	Strand:-
ATCATCTGTAGACCAGTGAAGTCTTGAT
>Location:NODE_273527_length_1611_cov_28.567970	Coordinate:1617	Reads:6	Hits:2	Allocated_reads:3	Strand:-
ATCATCTGTAGACCAGTGAAGTCTTGA
>Location:NODE_273527_length_1611_cov_28.567970	Coordinate:1617	Reads:1	Hits:2	Allocated_reads:0.5	Strand:-
TATCATCTGTAGACCAGTGAAGTCTTGA
>Location:NODE_273527_length_1611_cov_28.567970	Coordinate:1617	Reads:1	Hits:2	Allocated_reads:0.5	Strand:+
TCAAGACTTCACTGGTCTACAGATGATA
>Location:NODE_273527_length_1611_cov_28.567970	Coordinate:1618	Reads:1	Hits:2	Allocated_reads:0.5	Strand:-
ATCATCTGTAGACCAGTGAAGTCTTG
>Location:NODE_273527_length_1611_cov_28.567970	Coordinate:1619	Reads:2	Hits:2	Allocated_reads:1	Strand:-
ATCATCTGTAGACCAGTGAAGTCTT
>Location:NODE_273527_length_1611_cov_28.567970	Coordinate:1619	Reads:1	Hits:2	Allocated_reads:0.5	Strand:-
TATCATCTGTAGACCAGTGAAGTCTT
>Location:NODE_273527_length_1611_cov_28.567970	Coordinate:1620	Reads:9	Hits:2	Allocated_reads:4.5	Strand:-
ATCATCTGTAGACCAGTGAAGTCT
>Location:NODE_273527_length_1611_cov_28.567970	Coordinate:1620	Reads:2	Hits:2	Allocated_reads:1	Strand:-
CCTTTTATCATCTGTAGACCAGTGAAGTCT
>Location:NODE_273527_length_1611_cov_28.567970	Coordinate:1620	Reads:2	Hits:2	Allocated_reads:1	Strand:-
TATCATCTGTAGACCAGTGAAGTCT
>Location:NODE_273527_length_1611_cov_28.567970	Coordinate:1620	Reads:11	Hits:2	Allocated_reads:5.5	Strand:-
TTTTATCATCTGTAGACCAGTGAAGTCT
>Location:NODE_273527_length_1611_cov_28.567970	Coordinate:1621	Reads:1	Hits:2	Allocated_reads:0.5	Strand:-
TGTTCCTTTTATCATCTGTAGACCAGTGAAGTC
>Location:NODE_273527_length_1611_cov_28.567970	Coordinate:1626	Reads:2	Hits:2	Allocated_reads:1	Strand:+
CACTGGTCTACAGATGATAAAAGGAACA
>Location:NODE_273527_length_1611_cov_28.567970	Coordinate:1626	Reads:1	Hits:2	Allocated_reads:0.5	Strand:+
CACTGGTCTACAGATGATAAAAGGAACATA
>Location:NODE_273527_length_1611_cov_28.567970	Coordinate:1627	Reads:1	Hits:2	Allocated_reads:0.5	Strand:-
TGTTCCTTTTATCATCTGTAGACCAGT
>Location:NODE_273527_length_1611_cov_28.567970	Coordinate:1629	Reads:1	Hits:2	Allocated_reads:0.5	Strand:+
TGGTCTACAGATGATAAAAGGAACAT
>Location:NODE_273527_length_1611_cov_28.567970	Coordinate:1629	Reads:1	Hits:2	Allocated_reads:0.5	Strand:+
TGGTCTACAGATGATAAAAGGAACTT
>Location:NODE_273527_length_1611_cov_28.567970	Coordinate:1629	Reads:3	Hits:2	Allocated_reads:1.5	Strand:+
TGGTCTACAGATGATAAAAGGAACATA
>Location:NODE_273527_length_1611_cov_28.567970	Coordinate:1630	Reads:2	Hits:2	Allocated_reads:1	Strand:-
ATGTTCCTTTTATCATCTGTAGACC
>Location:NODE_273527_length_1611_cov_28.567970	Coordinate:1630	Reads:1	Hits:2	Allocated_reads:0.5	Strand:+
GGTCTACAGATGATAAAAGGAACTTTT
>Location:NODE_273527_length_1611_cov_28.567970	Coordinate:1630	Reads:1	Hits:2	Allocated_reads:0.5	Strand:+
GGTCTACAGATGATAAAAGGAACATACTTT
>Location:NODE_273527_length_1611_cov_28.567970	Coordinate:1631	Reads:1	Hits:2	Allocated_reads:0.5	Strand:+
GTCTACAGATGATAAAAGGAACATACATT
>Location:NODE_273527_length_1611_cov_28.567970	Coordinate:1632	Reads:1	Hits:2	Allocated_reads:0.5	Strand:-
CTGTAATGTATGTTCCTTTTATCATCTGTAGT
>Location:NODE_273527_length_1611_cov_28.567970	Coordinate:1632	Reads:2	Hits:2	Allocated_reads:1	Strand:-
TATGTTCCTTTTATCATCTGTAGA
>Location:NODE_273527_length_1611_cov_28.567970	Coordinate:1632	Reads:1	Hits:2	Allocated_reads:0.5	Strand:+
TCTACAGATGATAAAAGGAACATACATT
>Location:NODE_273527_length_1611_cov_28.567970	Coordinate:1633	Reads:3	Hits:2	Allocated_reads:1.5	Strand:+
CTACAGATGATAAAAGGAACATACATT
>Location:NODE_273527_length_1611_cov_28.567970	Coordinate:1633	Reads:1	Hits:2	Allocated_reads:0.5	Strand:+
CTACAGATGATAAAAGGAACATACATTT
>Location:NODE_273527_length_1611_cov_28.567970	Coordinate:1634	Reads:1	Hits:2	Allocated_reads:0.5	Strand:-
CTGTAATGTATGTTCCTTTTATCATCTGTA
>Location:NODE_273527_length_1611_cov_28.567970	Coordinate:1634	Reads:3	Hits:2	Allocated_reads:1.5	Strand:+
TACAGATGATAAAAGGAACATACAT
>Location:NODE_273527_length_1611_cov_28.567970	Coordinate:1634	Reads:6	Hits:2	Allocated_reads:3	Strand:+
TACAGATGATAAAAGGAACATACATT
>Location:NODE_273527_length_1611_cov_28.567970	Coordinate:1634	Reads:1	Hits:2	Allocated_reads:0.5	Strand:+
TACAGATGATAAAAGGAACATACATTTT
>Location:NODE_273527_length_1611_cov_28.567970	Coordinate:1634	Reads:2	Hits:2	Allocated_reads:1	Strand:+
TACAGATGATAAAAGGAACATACATTAC
>Location:NODE_273527_length_1611_cov_28.567970	Coordinate:1634	Reads:1	Hits:2	Allocated_reads:0.5	Strand:+
TACAGATGATAAAAGGAACATACATTACT
>Location:NODE_273527_length_1611_cov_28.567970	Coordinate:1634	Reads:1	Hits:2	Allocated_reads:0.5	Strand:+
TACAGATGATAAAAGGAACATACATTTTC
>Location:NODE_273527_length_1611_cov_28.567970	Coordinate:1634	Reads:2	Hits:2	Allocated_reads:1	Strand:+
TACAGATGATAAAAGGAACATACATTACA
>Location:NODE_273527_length_1611_cov_28.567970	Coordinate:1634	Reads:2	Hits:2	Allocated_reads:1	Strand:+
TACAGATGATAAAAGGAACATACATTACAGT
>Location:NODE_273527_length_1611_cov_28.567970	Coordinate:1635	Reads:1	Hits:2	Allocated_reads:0.5	Strand:+
ACAGATGATAAAAGGAACATACAT
>Location:NODE_273527_length_1611_cov_28.567970	Coordinate:1635	Reads:3	Hits:2	Allocated_reads:1.5	Strand:+
ACAGATGATAAAAGGAACATACATT
>Location:NODE_273527_length_1611_cov_28.567970	Coordinate:1635	Reads:1	Hits:2	Allocated_reads:0.5	Strand:+
ACAGATGATAAAAGGAACATACATTAC
>Location:NODE_273527_length_1611_cov_28.567970	Coordinate:1635	Reads:3	Hits:2	Allocated_reads:1.5	Strand:+
ACAGATGATAAAAGGAACATACATTACAGGA
>Location:NODE_273527_length_1611_cov_28.567970	Coordinate:1636	Reads:1	Hits:2	Allocated_reads:0.5	Strand:+
CAGATGATAAAAGGAACATACATTACAGGA
>Location:NODE_273527_length_1611_cov_28.567970	Coordinate:1637	Reads:1	Hits:2	Allocated_reads:0.5	Strand:+
AGATGATAAAAGGAACATACATTACAGG
>Location:NODE_273527_length_1611_cov_28.567970	Coordinate:1637	Reads:1	Hits:2	Allocated_reads:0.5	Strand:-
CATCCTGTAATGTATGTTCCTTTTATCATCT
>Location:NODE_273527_length_1611_cov_28.567970	Coordinate:1637	Reads:1	Hits:2	Allocated_reads:0.5	Strand:-
CTGTAATGTATGTTCCTTTTATCATCT
>Location:NODE_273527_length_1611_cov_28.567970	Coordinate:1638	Reads:1	Hits:2	Allocated_reads:0.5	Strand:+
GATGATAAAAGGAACATACATTACAGG
>Location:NODE_273527_length_1611_cov_28.567970	Coordinate:1638	Reads:3	Hits:2	Allocated_reads:1.5	Strand:+
GATGATAAAAGGAACATACATTACAGGA
>Location:NODE_273527_length_1611_cov_28.567970	Coordinate:1640	Reads:1	Hits:2	Allocated_reads:0.5	Strand:+
TGATAAAAGGAACATACATTACAGGA
>Location:NODE_273527_length_1611_cov_28.567970	Coordinate:1640	Reads:2	Hits:2	Allocated_reads:1	Strand:+
TGATAAAAGGAACATACATTACAGGATGT
>Location:NODE_273527_length_1611_cov_28.567970	Coordinate:1640	Reads:2	Hits:2	Allocated_reads:1	Strand:+
TGATAAAAGGAACATACATTACAGGATGTC
[truncated: 1,363 more chars]
