# Supplementary material for: First characterization of PIWI-interacting RNA clusters in a cichlid fish with a B chromosome
Source: BMC Biol. 2022 Sep 21;20:204. doi: 10.1186/s12915-022-01403-2 (PMC9490952; doi:10.1186/s12915-022-01403-2)
Supplement: Supplementary file 1 — Additional file 1. Zipped folder with fasta and interactive html piRNA cluster information for the A. latifasciata genome. The nomenclature is as follows: number-pirna-cluster_sex_B-presence (f, female; m, male; 0b, without B chromosome; 1b, with B chromosome). [file 12915_2022_1403_MOESM1_ESM.zip › 105_m1b.fasta]

>Location:NODE_273527_length_1611_cov_28.567970	Coordinate:1	Reads:1	Hits:2	Allocated_reads:0.5	Strand:-
TGAACTCACAAAACTGGCTATCATTTAGGAAT
>Location:NODE_273527_length_1611_cov_28.567970	Coordinate:2	Reads:1	Hits:2	Allocated_reads:0.5	Strand:-
CACAAAACTGGCTATCATTTAGGAA
>Location:NODE_273527_length_1611_cov_28.567970	Coordinate:2	Reads:1	Hits:2	Allocated_reads:0.5	Strand:-
TATGAACTCACAAAACTGGCTATCATTTAGGAA
>Location:NODE_273527_length_1611_cov_28.567970	Coordinate:2	Reads:1	Hits:2	Allocated_reads:0.5	Strand:-
TCACAAAACTGGCTATCATTTAGGAA
>Location:NODE_273527_length_1611_cov_28.567970	Coordinate:4	Reads:1	Hits:7	Allocated_reads:0.142857142857143	Strand:-
TGAACTCACAAAACTGGCTATCATTTATG
>Location:NODE_273527_length_1611_cov_28.567970	Coordinate:5	Reads:1	Hits:7	Allocated_reads:0.142857142857143	Strand:+
CTAAATGATAGCCAGTTTTGTGAGTTC
>Location:NODE_273527_length_1611_cov_28.567970	Coordinate:5	Reads:1	Hits:7	Allocated_reads:0.142857142857143	Strand:-
TGAACTCACAAAACTGGCTATCATTTAG
>Location:NODE_273527_length_1611_cov_28.567970	Coordinate:7	Reads:3	Hits:7	Allocated_reads:0.428571428571429	Strand:-
TGAACTCACAAAACTGGCTATCATTT
>Location:NODE_273527_length_1611_cov_28.567970	Coordinate:8	Reads:5	Hits:7	Allocated_reads:0.714285714285714	Strand:-
TATGAACTCACAAAACTGGCTATCATT
>Location:NODE_273527_length_1611_cov_28.567970	Coordinate:8	Reads:3	Hits:7	Allocated_reads:0.428571428571429	Strand:-
TGAACTCACAAAACTGGCTATCATT
>Location:NODE_273527_length_1611_cov_28.567970	Coordinate:8	Reads:2	Hits:6	Allocated_reads:0.333333333333333	Strand:-
TGTATGAACTCACAAAACTGGCTATCATT
>Location:NODE_273527_length_1611_cov_28.567970	Coordinate:9	Reads:1	Hits:7	Allocated_reads:0.142857142857143	Strand:+
ATGATAGCCAGTTTTGTGAGTTCATAC
>Location:NODE_273527_length_1611_cov_28.567970	Coordinate:9	Reads:2	Hits:7	Allocated_reads:0.285714285714286	Strand:-
TATGAACTCACAAAACTGGCTATCAT
>Location:NODE_273527_length_1611_cov_28.567970	Coordinate:10	Reads:5	Hits:7	Allocated_reads:0.714285714285714	Strand:+
TGATAGCCAGTTTTGTGAGTTCATA
>Location:NODE_273527_length_1611_cov_28.567970	Coordinate:10	Reads:1	Hits:7	Allocated_reads:0.142857142857143	Strand:+
TGATAGCCAGTTTTGTGAGTTCAAAC
>Location:NODE_273527_length_1611_cov_28.567970	Coordinate:10	Reads:94	Hits:7	Allocated_reads:13.4285714285714	Strand:+
TGATAGCCAGTTTTGTGAGTTCATAC
>Location:NODE_273527_length_1611_cov_28.567970	Coordinate:10	Reads:1	Hits:6	Allocated_reads:0.166666666666667	Strand:+
TGATAGCCAGTTTTGTGAGTTCATACA
>Location:NODE_273527_length_1611_cov_28.567970	Coordinate:10	Reads:9	Hits:2	Allocated_reads:4.5	Strand:+
TGATAGCCAGTTTTGTGAGTTCATACAC
>Location:NODE_273527_length_1611_cov_28.567970	Coordinate:10	Reads:1	Hits:2	Allocated_reads:0.5	Strand:+
TGATAGCCAGTTTTGTGAGTTCATACACA
>Location:NODE_273527_length_1611_cov_28.567970	Coordinate:10	Reads:10	Hits:2	Allocated_reads:5	Strand:+
TGATAGCCAGTTTTGTGAGTTCATACACAC
>Location:NODE_273527_length_1611_cov_28.567970	Coordinate:10	Reads:2	Hits:2	Allocated_reads:1	Strand:+
TGATAGCCAGTTTTGTGAGTTCATACACACC
>Location:NODE_273527_length_1611_cov_28.567970	Coordinate:11	Reads:5	Hits:7	Allocated_reads:0.714285714285714	Strand:+
GATAGCCAGTTTTGTGAGTTCATAC
>Location:NODE_273527_length_1611_cov_28.567970	Coordinate:11	Reads:1	Hits:2	Allocated_reads:0.5	Strand:-
GGTGTGTATGAACTCACAAAACTGGCTATC
>Location:NODE_273527_length_1611_cov_28.567970	Coordinate:11	Reads:1	Hits:2	Allocated_reads:0.5	Strand:-
GTGTGTATGAACTCACAAAACTGGCTATC
>Location:NODE_273527_length_1611_cov_28.567970	Coordinate:11	Reads:1	Hits:7	Allocated_reads:0.142857142857143	Strand:-
TATGAACTCACAAAACTGGCTATC
>Location:NODE_273527_length_1611_cov_28.567970	Coordinate:11	Reads:2	Hits:2	Allocated_reads:1	Strand:-
TGTGTATGAACTCACAAAACTGGCTATC
>Location:NODE_273527_length_1611_cov_28.567970	Coordinate:12	Reads:1	Hits:2	Allocated_reads:0.5	Strand:+
ATAGCCAGTTTTGTGAGTTCATACAC
>Location:NODE_273527_length_1611_cov_28.567970	Coordinate:12	Reads:1	Hits:2	Allocated_reads:0.5	Strand:+
ATAGCCAGTTTTGTGAGTTCATACACAC
>Location:NODE_273527_length_1611_cov_28.567970	Coordinate:12	Reads:1	Hits:2	Allocated_reads:0.5	Strand:-
TTGGTGTGTATGAACTCACAAAACTGGCTAT
>Location:NODE_273527_length_1611_cov_28.567970	Coordinate:13	Reads:1	Hits:6	Allocated_reads:0.166666666666667	Strand:+
TAGCCAGTTTTGTGAGTTCATACA
>Location:NODE_273527_length_1611_cov_28.567970	Coordinate:13	Reads:8	Hits:2	Allocated_reads:4	Strand:+
TAGCCAGTTTTGTGAGTTCATACAC
>Location:NODE_273527_length_1611_cov_28.567970	Coordinate:13	Reads:2	Hits:2	Allocated_reads:1	Strand:+
TAGCCAGTTTTGTGAGTTCATACACAC
>Location:NODE_273527_length_1611_cov_28.567970	Coordinate:13	Reads:1	Hits:2	Allocated_reads:0.5	Strand:+
TAGCCAGTTTTGTGAGTTCATACACACC
>Location:NODE_273527_length_1611_cov_28.567970	Coordinate:13	Reads:1	Hits:2	Allocated_reads:0.5	Strand:-
TGGTGTGTATGAACTCACAAAACTGGCTA
>Location:NODE_273527_length_1611_cov_28.567970	Coordinate:13	Reads:1	Hits:2	Allocated_reads:0.5	Strand:-
TTGGTGTGTATGAACTCACAAAACTGGCTA
>Location:NODE_273527_length_1611_cov_28.567970	Coordinate:14	Reads:2	Hits:2	Allocated_reads:1	Strand:-
ATTTGGTGTGTATGAACTCACAAAACTGGCT
>Location:NODE_273527_length_1611_cov_28.567970	Coordinate:14	Reads:2	Hits:2	Allocated_reads:1	Strand:-
GTGTGTATGAACTCACAAAACTGGCT
>Location:NODE_273527_length_1611_cov_28.567970	Coordinate:14	Reads:2	Hits:2	Allocated_reads:1	Strand:-
TTGGTGTGTATGAACTCACAAAACTGGCT
>Location:NODE_273527_length_1611_cov_28.567970	Coordinate:15	Reads:1	Hits:2	Allocated_reads:0.5	Strand:-
TTGGTGTGTATGAACTCACAAAACTGGC
>Location:NODE_273527_length_1611_cov_28.567970	Coordinate:16	Reads:1	Hits:2	Allocated_reads:0.5	Strand:-
TGGTGTGTATGAACTCACAAAACTGG
>Location:NODE_273527_length_1611_cov_28.567970	Coordinate:18	Reads:2	Hits:2	Allocated_reads:1	Strand:-
ATTTGGTGTGTATGAACTCACAAAACT
>Location:NODE_273527_length_1611_cov_28.567970	Coordinate:18	Reads:7	Hits:2	Allocated_reads:3.5	Strand:-
TAATTTGGTGTGTATGAACTCACAAAACT
>Location:NODE_273527_length_1611_cov_28.567970	Coordinate:18	Reads:6	Hits:2	Allocated_reads:3	Strand:-
TTGGTGTGTATGAACTCACAAAACT
>Location:NODE_273527_length_1611_cov_28.567970	Coordinate:18	Reads:1	Hits:2	Allocated_reads:0.5	Strand:-
TTTAATTTGGTGTGTATGAACTCACAAAACT
>Location:NODE_273527_length_1611_cov_28.567970	Coordinate:18	Reads:1	Hits:2	Allocated_reads:0.5	Strand:-
TTTGGTGTGTATGAACTCACAAAACT
>Location:NODE_273527_length_1611_cov_28.567970	Coordinate:19	Reads:2	Hits:2	Allocated_reads:1	Strand:-
TTGGTGTGTATGAACTCACAAAAC
>Location:NODE_273527_length_1611_cov_28.567970	Coordinate:20	Reads:1	Hits:2	Allocated_reads:0.5	Strand:-
GTATTTAATTTGGTGTGTATGAACTCACAAAA
>Location:NODE_273527_length_1611_cov_28.567970	Coordinate:20	Reads:1	Hits:2	Allocated_reads:0.5	Strand:-
TAAGTATTTAATTTGGTGTGTATGAACTCACAAAA
>Location:NODE_273527_length_1611_cov_28.567970	Coordinate:20	Reads:1	Hits:2	Allocated_reads:0.5	Strand:-
TAATTTGGTGTGTATGAACTCACAATT
>Location:NODE_273527_length_1611_cov_28.567970	Coordinate:20	Reads:2	Hits:2	Allocated_reads:1	Strand:-
TAATTTGGTGTGTATGAACTCACAAAA
>Location:NODE_273527_length_1611_cov_28.567970	Coordinate:20	Reads:1	Hits:2	Allocated_reads:0.5	Strand:-
TTTGGTGTGTATGAACTCACAAAA
>Location:NODE_273527_length_1611_cov_28.567970	Coordinate:21	Reads:1	Hits:2	Allocated_reads:0.5	Strand:-
GTATTTAATTTGGTGTGTATGAACTCACAAA
>Location:NODE_273527_length_1611_cov_28.567970	Coordinate:21	Reads:1	Hits:2	Allocated_reads:0.5	Strand:-
TAATTTGGTGTGTATGAACTCACAAA
>Location:NODE_273527_length_1611_cov_28.567970	Coordinate:21	Reads:1	Hits:2	Allocated_reads:0.5	Strand:-
TTTAATTTGGTGTGTATGAACTCACAAA
>Location:NODE_273527_length_1611_cov_28.567970	Coordinate:23	Reads:1	Hits:2	Allocated_reads:0.5	Strand:-
AAGTATTTAATTTGGTGTGTATGAACTCACA
>Location:NODE_273527_length_1611_cov_28.567970	Coordinate:23	Reads:1	Hits:2	Allocated_reads:0.5	Strand:-
ATTTAATTTGGTGTGTATGAACTCACA
>Location:NODE_273527_length_1611_cov_28.567970	Coordinate:23	Reads:1	Hits:2	Allocated_reads:0.5	Strand:-
GTATTTAATTTGGTGTGTATGAACTCACA
>Location:NODE_273527_length_1611_cov_28.567970	Coordinate:23	Reads:1	Hits:2	Allocated_reads:0.5	Strand:-
TAATTTGGTGTGTATGAACTCACA
>Location:NODE_273527_length_1611_cov_28.567970	Coordinate:25	Reads:1	Hits:2	Allocated_reads:0.5	Strand:-
AAGTATTTAATTTGGTGTGTATGAACTCA
>Location:NODE_273527_length_1611_cov_28.567970	Coordinate:25	Reads:1	Hits:2	Allocated_reads:0.5	Strand:-
GTATTTAATTTGGTGTGTATGAACTCA
>Location:NODE_273527_length_1611_cov_28.567970	Coordinate:25	Reads:1	Hits:2	Allocated_reads:0.5	Strand:-
TAAGTATTTAATTTGGTGTGTATGAACTCA
>Location:NODE_273527_length_1611_cov_28.567970	Coordinate:25	Reads:1	Hits:2	Allocated_reads:0.5	Strand:+
TGAGTTCATACACACCAAATTAAATACT
>Location:NODE_273527_length_1611_cov_28.567970	Coordinate:26	Reads:1	Hits:2	Allocated_reads:0.5	Strand:-
AGTATTTAATTTGGTGTGTATGAACTC
>Location:NODE_273527_length_1611_cov_28.567970	Coordinate:26	Reads:2	Hits:2	Allocated_reads:1	Strand:-
TAAGTATTTAATTTGGTGTGTATGAACTC
>Location:NODE_273527_length_1611_cov_28.567970	Coordinate:27	Reads:27	Hits:2	Allocated_reads:13.5	Strand:-
AAGTATTTAATTTGGTGTGTATGAACT
>Location:NODE_273527_length_1611_cov_28.567970	Coordinate:27	Reads:2	Hits:2	Allocated_reads:1	Strand:-
ATTCTAAGTATTTAATTTGGTGTGTATGAACT
>Location:NODE_273527_length_1611_cov_28.567970	Coordinate:27	Reads:1	Hits:2	Allocated_reads:0.5	Strand:-
CTAAGTATTTAATTTGGTGTGTATGAACT
>Location:NODE_273527_length_1611_cov_28.567970	Coordinate:27	Reads:71	Hits:2	Allocated_reads:35.5	Strand:-
TAAGTATTTAATTTGGTGTGTATGAACT
>Location:NODE_273527_length_1611_cov_28.567970	Coordinate:27	Reads:6	Hits:2	Allocated_reads:3	Strand:-
TCTAAGTATTTAATTTGGTGTGTATGAACT
>Location:NODE_273527_length_1611_cov_28.567970	Coordinate:27	Reads:22	Hits:2	Allocated_reads:11	Strand:-
TTCTAAGTATTTAATTTGGTGTGTATGAACT
>Location:NODE_273527_length_1611_cov_28.567970	Coordinate:28	Reads:6	Hits:2	Allocated_reads:3	Strand:-
TAAGTATTTAATTTGGTGTGTATGAAC
>Location:NODE_273527_length_1611_cov_28.567970	Coordinate:28	Reads:2	Hits:2	Allocated_reads:1	Strand:-
TTCTAAGTATTTAATTTGGTGTGTATGAAC
>Location:NODE_273527_length_1611_cov_28.567970	Coordinate:29	Reads:1	Hits:2	Allocated_reads:0.5	Strand:+
TTCATACACACCAAATTAAATACTTAGA
>Location:NODE_273527_length_1611_cov_28.567970	Coordinate:30	Reads:2	Hits:2	Allocated_reads:1	Strand:-
TAAGTATTTAATTTGGTGTGTATGA
>Location:NODE_273527_length_1611_cov_28.567970	Coordinate:30	Reads:1	Hits:2	Allocated_reads:0.5	Strand:+
TCATACACACCAAATTAAATACTTAGAATT
>Location:NODE_273527_length_1611_cov_28.567970	Coordinate:30	Reads:1	Hits:2	Allocated_reads:0.5	Strand:-
TTCTAAGTATTTAATTTGGTGTGTATGA
>Location:NODE_273527_length_1611_cov_28.567970	Coordinate:31	Reads:5	Hits:2	Allocated_reads:2.5	Strand:+
CATACACACCAAATTAAATACTTAGAATT
>Location:NODE_273527_length_1611_cov_28.567970	Coordinate:31	Reads:1	Hits:2	Allocated_reads:0.5	Strand:-
TAAGTATTTAATTTGGTGTGTATG
>Location:NODE_273527_length_1611_cov_28.567970	Coordinate:31	Reads:1	Hits:2	Allocated_reads:0.5	Strand:-
TTCAATTCTAAGTATTTAATTTGGTGTGTATT
>Location:NODE_273527_length_1611_cov_28.567970	Coordinate:32	Reads:9	Hits:2	Allocated_reads:4.5	Strand:+
ATACACACCAAATTAAATACTTAGAATT
>Location:NODE_273527_length_1611_cov_28.567970	Coordinate:33	Reads:1	Hits:2	Allocated_reads:0.5	Strand:+
TACACACCAAATTAAATACTTAGAAT
>Location:NODE_273527_length_1611_cov_28.567970	Coordinate:33	Reads:37	Hits:2	Allocated_reads:18.5	Strand:+
TACACACCAAATTAAATACTTAGAATT
>Location:NODE_273527_length_1611_cov_28.567970	Coordinate:33	Reads:2	Hits:2	Allocated_reads:1	Strand:+
TACACACCAAATTAAATACTTAGAATTGAAT
>Location:NODE_273527_length_1611_cov_28.567970	Coordinate:34	Reads:1	Hits:2	Allocated_reads:0.5	Strand:+
ACACACCAAATTAAATACTTAGAATT
>Location:NODE_273527_length_1611_cov_28.567970	Coordinate:35	Reads:1	Hits:2	Allocated_reads:0.5	Strand:+
CACACCAAATTAAATACTTAGAATT
>Location:NODE_273527_length_1611_cov_28.567970	Coordinate:35	Reads:1	Hits:2	Allocated_reads:0.5	Strand:-
TATTCAATTCTAAGTATTTAATTTGGTGTG
>Location:NODE_273527_length_1611_cov_28.567970	Coordinate:36	Reads:2	Hits:2	Allocated_reads:1	Strand:+
ACACCAAATTAAATACTTAGAATT
>Location:NODE_273527_length_1611_cov_28.567970	Coordinate:37	Reads:4	Hits:2	Allocated_reads:2	Strand:+
CACCAAATTAAATACTTAGAATTGAAT
>Location:NODE_273527_length_1611_cov_28.567970	Coordinate:38	Reads:1	Hits:1	Allocated_reads:1	Strand:+
ACCAAATTAAATACTTAGAATTGAATACAAC
>Location:NODE_273527_length_1611_cov_28.567970	Coordinate:41	Reads:1	Hits:1	Allocated_reads:1	Strand:+
AAATTAAATACTTAGAATTGAATACAA
>Location:NODE_273527_length_1611_cov_28.567970	Coordinate:42	Reads:1	Hits:1	Allocated_reads:1	Strand:+
AATTAAATACTTAGAATTGAATACAACT
>Location:NODE_273527_length_1611_cov_28.567970	Coordinate:44	Reads:1	Hits:1	Allocated_reads:1	Strand:+
TTAAATACTTAGAATTGAATACAACTCT
>Location:NODE_273527_length_1611_cov_28.567970	Coordinate:44	Reads:1	Hits:1	Allocated_reads:1	Strand:-
TTGTATTCAATTCTAAGTATTTAA
>Location:NODE_273527_length_1611_cov_28.567970	Coordinate:45	Reads:2	Hits:1	Allocated_reads:2	Strand:+
TAAATACTTAGAATTGAATACAACTC
>Location:NODE_273527_length_1611_cov_28.567970	Coordinate:45	Reads:2	Hits:1	Allocated_reads:2	Strand:+
TAAATACTTAGAATTGAATACAACTCT
>Location:NODE_273527_length_1611_cov_28.567970	Coordinate:45	Reads:1	Hits:1	Allocated_reads:1	Strand:+
TAAATACTTAGAATTGAATACAACTCTGGA
>Location:NODE_273527_length_1611_cov_28.567970	Coordinate:46	Reads:1	Hits:1	Allocated_reads:1	Strand:+
AAATACTTAGAATTGAATACAACTCT
>Location:NODE_273527_length_1611_cov_28.567970	Coordinate:46	Reads:1	Hits:1	Allocated_reads:1	Strand:+
AAATACTTAGAATTGAATACAACTCTG
>Location:NODE_273527_length_1611_cov_28.567970	Coordinate:47	Reads:1	Hits:1	Allocated_reads:1	Strand:+
AATACTTAGAATTGAATACAACTCTGGAC
>Location:NODE_273527_length_1611_cov_28.567970	Coordinate:48	Reads:1	Hits:1	Allocated_reads:1	Strand:+
ATACTTAGAATTGAATACAACTCTGGACA
>Location:NODE_273527_length_1611_cov_28.567970	Coordinate:49	Reads:1	Hits:1	Allocated_reads:1	Strand:+
TACTTAGAATTGAATACAACTCTGGACT
>Location:NODE_273527_length_1611_cov_28.567970	Coordinate:50	Reads:1	Hits:1	Allocated_reads:1	Strand:-
ATGTCCAGAGTTGTATTCAATTCTAAGT
>Location:NODE_273527_length_1611_cov_28.567970	Coordinate:51	Reads:1	Hits:1	Allocated_reads:1	Strand:+
CTTAGAATTGAATACAACTCTGGACATATC
>Location:NODE_273527_length_1611_cov_28.567970	Coordinate:52	Reads:1	Hits:1	Allocated_reads:1	Strand:+
TTAGAATTGAATACAACTCTGGACATAT
>Location:NODE_273527_length_1611_cov_28.567970	Coordinate:52	Reads:1	Hits:1	Allocated_reads:1	Strand:+
TTAGAATTGAATACAACTCTGGACATATC
>Location:NODE_273527_length_1611_cov_28.567970	Coordinate:52	Reads:1	Hits:1	Allocated_reads:1	Strand:+
TTAGAATTGAATACAACTCTGGACATATCGCCCT
>Location:NODE_273527_length_1611_cov_28.567970	Coordinate:53	Reads:1	Hits:1	Allocated_reads:1	Strand:+
TAGAATTGAATACAACTCTGGACATATC
>Location:NODE_273527_length_1611_cov_28.567970	Coordinate:53	Reads:1	Hits:1	Allocated_reads:1	Strand:+
TAGAATTGAATACAACTCTGGACATATCGCCCTT
>Location:NODE_273527_length_1611_cov_28.567970	Coordinate:54	Reads:1	Hits:1	Allocated_reads:1	Strand:+
AGAATTGAATACAACTCTGGACATATCGCCCT
>Location:NODE_273527_length_1611_cov_28.567970	Coordinate:55	Reads:2	Hits:1	Allocated_reads:2	Strand:-
AAGGGCGATATGTCCAGAGTTGTATTCAATTC
>Location:NODE_273527_length_1611_cov_28.567970	Coordinate:55	Reads:1	Hits:1	Allocated_reads:1	Strand:-
CGATATGTCCAGAGTTGTATTCAATTC
>Location:NODE_273527_length_1611_cov_28.567970	Coordinate:55	Reads:2	Hits:1	Allocated_reads:2	Strand:+
GAATTGAATACAACTCTGGACATATC
>Location:NODE_273527_length_1611_cov_28.567970	Coordinate:55	Reads:1	Hits:1	Allocated_reads:1	Strand:+
GAATTGAATACAACTCTGGACATATCGT
>Location:NODE_273527_length_1611_cov_28.567970	Coordinate:55	Reads:6	Hits:1	Allocated_reads:6	Strand:-
TATGTCCAGAGTTGTATTCAATTC
>Location:NODE_273527_length_1611_cov_28.567970	Coordinate:56	Reads:1	Hits:1	Allocated_reads:1	Strand:+
AATTGAATACAACTCTGGACATATCGC
>Location:NODE_273527_length_1611_cov_28.567970	Coordinate:56	Reads:1	Hits:1	Allocated_reads:1	Strand:+
AATTGAATACAACTCTGGACATATCGCCCTT
>Location:NODE_273527_length_1611_cov_28.567970	Coordinate:57	Reads:1	Hits:1	Allocated_reads:1	Strand:+
ATTGAATACAACTCTGGACATATCGC
>Location:NODE_273527_length_1611_cov_28.567970	Coordinate:57	Reads:4	Hits:1	Allocated_reads:4	Strand:+
ATTGAATACAACTCTGGACATATCGCCCTT
>Location:NODE_273527_length_1611_cov_28.567970	Coordinate:58	Reads:1	Hits:1	Allocated_reads:1	Strand:+
TTGAATACAACTCTGGACATATCGCCCT
>Location:NODE_273527_length_1611_cov_28.567970	Coordinate:58	Reads:2	Hits:1	Allocated_reads:2	Strand:+
TTGAATACAACTCTGGACATATCGCCCTT
>Location:NODE_273527_length_1611_cov_28.567970	Coordinate:58	Reads:1	Hits:1	Allocated_reads:1	Strand:+
TTGAATACAACTCTGGACATATCGCCCTTAACT
>Location:NODE_273527_length_1611_cov_28.567970	Coordinate:59	Reads:6	Hits:1	Allocated_reads:6	Strand:+
TGAATACAACTCTGGACATATCGCCCTT
>Location:NODE_273527_length_1611_cov_28.567970	Coordinate:60	Reads:1	Hits:1	Allocated_reads:1	Strand:+
GAATACAACTCTGGACATATCGCCCTT
>Location:NODE_273527_length_1611_cov_28.567970	Coordinate:60	Reads:3	Hits:1	Allocated_reads:3	Strand:-
TAAGGGCGATATGTCCAGAGTTGTATTC
>Location:NODE_273527_length_1611_cov_28.567970	Coordinate:60	Reads:1	Hits:1	Allocated_reads:1	Strand:-
TTAAGGGCGATATGTCCAGAGTTGTATTC
>Location:NODE_273527_length_1611_cov_28.567970	Coordinate:62	Reads:1	Hits:1	Allocated_reads:1	Strand:+
ATACAACTCTGGACATATCGCCCTTAAC
>Location:NODE_273527_length_1611_cov_28.567970	Coordinate:63	Reads:1	Hits:1	Allocated_reads:1	Strand:+
TACAACTCTGGACATATCGCCCTAAACTCTG
>Location:NODE_273527_length_1611_cov_28.567970	Coordinate:63	Reads:1	Hits:1	Allocated_reads:1	Strand:-
TTAAGGGCGATATGTCCAGAGTTGTA
>Location:NODE_273527_length_1611_cov_28.567970	Coordinate:65	Reads:1	Hits:1	Allocated_reads:1	Strand:+
CAACTCTGGACATATCGCCCTTAACTCTGGGA
>Location:NODE_273527_length_1611_cov_28.567970	Coordinate:65	Reads:1	Hits:1	Allocated_reads:1	Strand:+
CAACTCTGGACATATCGCCCTTAACTCTGGGAT
>Location:NODE_273527_length_1611_cov_28.567970	Coordinate:67	Reads:1	Hits:1	Allocated_reads:1	Strand:+
ACTCTGGACATATCGCCCTTAACTCTGG
>Location:NODE_273527_length_1611_cov_28.567970	Coordinate:67	Reads:1	Hits:1	Allocated_reads:1	Strand:-
CCAGAGTTAAGGGCGATATGTCCAGAGT
>Location:NODE_273527_length_1611_cov_28.567970	Coordinate:68	Reads:1	Hits:1	Allocated_reads:1	Strand:-
TCCCAGAGTTAAGGGCGATATGTCCAGAG
>Location:NODE_273527_length_1611_cov_28.567970	Coordinate:69	Reads:1	Hits:1	Allocated_reads:1	Strand:+
TCTGGACATATCGCCCTTAACTCTGGG
>Location:NODE_273527_length_1611_cov_28.567970	Coordinate:69	Reads:1	Hits:1	Allocated_reads:1	Strand:+
TCTGGACATATCGCCCTTAACTCTGGGA
>Location:NODE_273527_length_1611_cov_28.567970	Coordinate:69	Reads:2	Hits:1	Allocated_reads:2	Strand:+
TCTGGACATATCGCCCTTAACTCTGGGAT
>Location:NODE_273527_length_1611_cov_28.567970	Coordinate:69	Reads:1	Hits:1	Allocated_reads:1	Strand:+
TCTGGACATATCGCCCTTAACTCTGGGATT
>Location:NODE_273527_length_1611_cov_28.567970	Coordinate:69	Reads:1	Hits:1	Allocated_reads:1	Strand:+
TCTGGACATATCGCCCTTAACTCTGGGATTG
>Location:NODE_273527_length_1611_cov_28.567970	Coordinate:70	Reads:1	Hits:1	Allocated_reads:1	Strand:-
ATCCCAGAGTTAAGGGCGATATGTCCAG
>Location:NODE_273527_length_1611_cov_28.567970	Coordinate:70	Reads:1	Hits:1	Allocated_reads:1	Strand:-
CAATCCCAGAGTTAAGGGCGATATGTCCAT
>Location:NODE_273527_length_1611_cov_28.567970	Coordinate:71	Reads:1	Hits:1	Allocated_reads:1	Strand:-
ATCCCAGAGTTAAGGGCGATATGTCCA
>Location:NODE_273527_length_1611_cov_28.567970	Coordinate:71	Reads:1	Hits:1	Allocated_reads:1	Strand:-
ATCCCAGAGTTAAGGGCGATATGTCTT
>Location:NODE_273527_length_1611_cov_28.567970	Coordinate:71	Reads:3	Hits:1	Allocated_reads:3	Strand:-
CAATCCCAGAGTTAAGGGCGATATGTCCA
>Location:NODE_273527_length_1611_cov_28.567970	Coordinate:72	Reads:1	Hits:1	Allocated_reads:1	Strand:-
ATCCCAGAGTTAAGGGCGATATGTCC
>Location:NODE_273527_length_1611_cov_28.567970	Coordinate:72	Reads:3	Hits:1	Allocated_reads:3	Strand:-
CAATCCCAGAGTTAAGGGCGATATGTCC
>Location:NODE_273527_length_1611_cov_28.567970	Coordinate:72	Reads:1	Hits:1	Allocated_reads:1	Strand:+
GGACATATCGCCCTTAACTCTGGGATTG
>Location:NODE_273527_length_1611_cov_28.567970	Coordinate:72	Reads:2	Hits:1	Allocated_reads:2	Strand:-
TCCCAGAGTTAAGGGCGATATGTCC
>Location:NODE_273527_length_1611_cov_28.567970	Coordinate:73	Reads:2	Hits:1	Allocated_reads:2	Strand:-
ATCCCAGAGTTAAGGGCGATATGTC
>Location:NODE_273527_length_1611_cov_28.567970	Coordinate:73	Reads:1	Hits:1	Allocated_reads:1	Strand:-
CAATCCCAGAGTTAAGGGCGATATGTC
>Location:NODE_273527_length_1611_cov_28.567970	Coordinate:73	Reads:1	Hits:1	Allocated_reads:1	Strand:-
CGCAATCCCAGAGTTAAGGGCGATATGTC
>Location:NODE_273527_length_1611_cov_28.567970	Coordinate:73	Reads:1	Hits:1	Allocated_reads:1	Strand:-
TCCCAGAGTTAAGGGCGATATGTC
>Location:NODE_273527_length_1611_cov_28.567970	Coordinate:85	Reads:1	Hits:1	Allocated_reads:1	Strand:+
TTAACTCTGGGATTGCGCTAAGGCATA
>Location:NODE_273527_length_1611_cov_28.567970	Coordinate:87	Reads:1	Hits:1	Allocated_reads:1	Strand:+
AACTCTGGGATTGCGCTAAGGCATACATT
>Location:NODE_273527_length_1611_cov_28.567970	Coordinate:88	Reads:1	Hits:1	Allocated_reads:1	Strand:-
TAATGTATGCCTTAGCGCAATCCCAGAGT
>Location:NODE_273527_length_1611_cov_28.567970	Coordinate:88	Reads:1	Hits:1	Allocated_reads:1	Strand:-
TATGCCTTAGCGCAATCCCAGAGT
>Location:NODE_273527_length_1611_cov_28.567970	Coordinate:92	Reads:1	Hits:1	Allocated_reads:1	Strand:-
CTCTAATGTATGCCTTAGCGCAATCCCA
>Location:NODE_273527_length_1611_cov_28.567970	Coordinate:92	Reads:1	Hits:1	Allocated_reads:1	Strand:+
TGGGATTGCGCTAAGGCATACATTAGAGGT
>Location:NODE_273527_length_1611_cov_28.567970	Coordinate:98	Reads:1	Hits:1	Allocated_reads:1	Strand:-
ATGCAACCTCTAATGTATGCCTTAGCGCA
>Location:NODE_273527_length_1611_cov_28.567970	Coordinate:105	Reads:4	Hits:3	Allocated_reads:1.33333333333333	Strand:-
AATGATATTATGCAACCTCTAATGTATGCCT
>Location:NODE_273527_length_1611_cov_28.567970	Coordinate:105	Reads:1	Hits:3	Allocated_reads:0.333333333333333	Strand:-
GATATTATGCAACCTCTAATGTATGCCT
>Location:NODE_273527_length_1611_cov_28.567970	Coordinate:105	Reads:1	Hits:3	Allocated_reads:0.333333333333333	Strand:-
GCAAATGATATTATGCAACCTCTAATGTATGCCT
>Location:NODE_273527_length_1611_cov_28.567970	Coordinate:105	Reads:1	Hits:3	Allocated_reads:0.333333333333333	Strand:-
GCAAATGATATTATGCAACCTCTGATGTATGCCT
>Location:NODE_273527_length_1611_cov_28.567970	Coordinate:105	Reads:1	Hits:3	Allocated_reads:0.333333333333333	Strand:-
TGATATTATGCAACCTCTAATGTATGCCT
>Location:NODE_273527_length_1611_cov_28.567970	Coordinate:106	Reads:1	Hits:3	Allocated_reads:0.333333333333333	Strand:-
AATGATATTATGCAACCTCTAATGTATGCC
>Location:NODE_273527_length_1611_cov_28.567970	Coordinate:110	Reads:2	Hits:4	Allocated_reads:0.5	Strand:-
AATGATATTATGCAACCTCTAATGTA
>Location:NODE_273527_length_1611_cov_28.567970	Coordinate:119	Reads:2	Hits:4	Allocated_reads:0.5	Strand:-
TCCTGGCACTTGCAAATGATATTATGCAACC
>Location:NODE_273527_length_1611_cov_28.567970	Coordinate:120	Reads:7	Hits:4	Allocated_reads:1.75	Strand:-
TCCTGGCACTTGCAAATGATATTATGCAAC
>Location:NODE_273527_length_1611_cov_28.567970	Coordinate:122	Reads:1	Hits:4	Allocated_reads:0.25	Strand:-
CCTGGCACTTGCAAATGATATTATGCA
>Location:NODE_273527_length_1611_cov_28.567970	Coordinate:122	Reads:1	Hits:5	Allocated_reads:0.2	Strand:-
CTGGCACTTGCAAATGATATTATGCA
>Location:NODE_273527_length_1611_cov_28.567970	Coordinate:122	Reads:8	Hits:4	Allocated_reads:2	Strand:-
TCCTGGCACTTGCAAATGATATTATGCA
>Location:NODE_273527_length_1611_cov_28.567970	Coordinate:122	Reads:2	Hits:4	Allocated_reads:0.5	Strand:-
TTCCTGGCACTTGCAAATGATATTATGCA
>Location:NODE_273527_length_1611_cov_28.567970	Coordinate:122	Reads:1	Hits:4	Allocated_reads:0.25	Strand:-
TTTTCCTGGCACTTGCAAATGATATTATGCA
>Location:NODE_273527_length_1611_cov_28.567970	Coordinate:123	Reads:7	Hits:9	Allocated_reads:0.777777777777778	Strand:-
TCCTGGCACTTGCAAATGATATTATGC
>Location:NODE_273527_length_1611_cov_28.567970	Coordinate:123	Reads:3	Hits:9	Allocated_reads:0.333333333333333	Strand:-
TTCCTGGCACTTGCAAATGATATTATGC
>Location:NODE_273527_length_1611_cov_28.567970	Coordinate:123	Reads:1	Hits:9	Allocated_reads:0.111111111111111	Strand:-
TTTCCTGGCACTTGCAAATGATATTATGT
>Location:NODE_273527_length_1611_cov_28.567970	Coordinate:123	Reads:7	Hits:9	Allocated_reads:0.777777777777778	Strand:-
TTTCCTGGCACTTGCAAATGATATTATGC
>Location:NODE_273527_length_1611_cov_28.567970	Coordinate:123	Reads:4	Hits:9	Allocated_reads:0.444444444444444	Strand:-
TTTTCCTGGCACTTGCAAATGATATTATGC
>Location:NODE_273527_length_1611_cov_28.567970	Coordinate:123	Reads:2	Hits:9	Allocated_reads:0.222222222222222	Strand:-
TTTTTCCTGGCACTTGCAAATGATATTATGC
>Location:NODE_273527_length_1611_cov_28.567970	Coordinate:124	Reads:3	Hits:9	Allocated_reads:0.333333333333333	Strand:-
TCCTGGCACTTGCAAATGATATTATG
>Location:NODE_273527_length_1611_cov_28.567970	Coordinate:124	Reads:2	Hits:9	Allocated_reads:0.222222222222222	Strand:-
TTCCTGGCACTTGCAAATGATATTATG
>Location:NODE_273527_length_1611_cov_28.567970	Coordinate:124	Reads:1	Hits:9	Allocated_reads:0.111111111111111	Strand:-
TTTCCTGGCACTTGCAAATGATATTATG
>Location:NODE_273527_length_1611_cov_28.567970	Coordinate:124	Reads:2	Hits:9	Allocated_reads:0.222222222222222	Strand:-
TTTTCCTGGCACTTGCAAATGATATTATG
>Location:NODE_273527_length_1611_cov_28.567970	Coordinate:124	Reads:5	Hits:9	Allocated_reads:0.555555555555556	Strand:-
TTTTTCCTGGCACTTGCAAATGATATTATG
>Location:NODE_273527_length_1611_cov_28.567970	Coordinate:124	Reads:2	Hits:9	Allocated_reads:0.222222222222222	Strand:-
TTTTTTCCTGGCACTTGCAAATGATATTATG
>Location:NODE_273527_length_1611_cov_28.567970	Coordinate:125	Reads:1	Hits:9	Allocated_reads:0.111111111111111	Strand:-
TCCTGGCACTTGCAAATGATATTAT
>Location:NODE_273527_length_1611_cov_28.567970	Coordinate:125	Reads:1	Hits:9	Allocated_reads:0.111111111111111	Strand:-
TTCCTGGCACTTGCAAATGATATTAT
>Location:NODE_273527_length_1611_cov_28.567970	Coordinate:125	Reads:1	Hits:9	Allocated_reads:0.111111111111111	Strand:-
TTTCCTGGCACTTGCAAATGATATTGT
>Location:NODE_273527_length_1611_cov_28.567970	Coordinate:125	Reads:2	Hits:9	Allocated_reads:0.222222222222222	Strand:-
TTTCCTGGCACTTGCAAATGATATTAT
>Location:NODE_273527_length_1611_cov_28.567970	Coordinate:125	Reads:1	Hits:9	Allocated_reads:0.111111111111111	Strand:-
TTTTCCTGGCACTTGCAAATGATATTAT
>Location:NODE_273527_length_1611_cov_28.567970	Coordinate:125	Reads:3	Hits:9	Allocated_reads:0.333333333333333	Strand:-
TTTTTCCTGGCACTTGCAAATGATATTAT
>Location:NODE_273527_length_1611_cov_28.567970	Coordinate:125	Reads:1	Hits:9	Allocated_reads:0.111111111111111	Strand:-
TTTTTTCCTGGCACTTGCAAATGATATTTT
>Location:NODE_273527_length_1611_cov_28.567970	Coordinate:126	Reads:2	Hits:9	Allocated_reads:0.222222222222222	Strand:-
TTCCTGGCACTTGCAAATGATATTA
>Location:NODE_273527_length_1611_cov_28.567970	Coordinate:126	Reads:1	Hits:9	Allocated_reads:0.111111111111111	Strand:-
TTTTCCTGGCACTTGCAAATGATATTA
>Location:NODE_273527_length_1611_cov_28.567970	Coordinate:126	Reads:1	Hits:9	Allocated_reads:0.111111111111111	Strand:-
TTTTTCCTGGCACTTGCAAATGATATTA
>Location:NODE_273527_length_1611_cov_28.567970	Coordinate:126	Reads:1	Hits:9	Allocated_reads:0.111111111111111	Strand:-
TTTTTTTCCTGGCACTTGCAAATGATATTA
>Location:NODE_273527_length_1611_cov_28.567970	Coordinate:127	Reads:1	Hits:9	Allocated_reads:0.111111111111111	Strand:-
TTCCTGGCACTTGCAAATGATATT
>Location:NODE_273527_length_1611_cov_28.567970	Coordinate:127	Reads:2	Hits:9	Allocated_reads:0.222222222222222	Strand:-
TTTCCTGGCACTTGCAAATGATATT
>Location:NODE_273527_length_1611_cov_28.567970	Coordinate:127	Reads:1	Hits:9	Allocated_reads:0.111111111111111	Strand:-
TTTTCCTGGCACTTGCAAATGATATT
>Location:NODE_273527_length_1611_cov_28.567970	Coordinate:127	Reads:1	Hits:9	Allocated_reads:0.111111111111111	Strand:-
TTTTTCCTGGCACTTGCAAATGATTTT
>Location:NODE_273527_length_1611_cov_28.567970	Coordinate:127	Reads:3	Hits:9	Allocated_reads:0.333333333333333	Strand:-
TTTTTCCTGGCACTTGCAAATGATATT
>Location:NODE_273527_length_1611_cov_28.567970	Coordinate:127	Reads:7	Hits:9	Allocated_reads:0.777777777777778	Strand:-
TTTTTTCCTGGCACTTGCAAATGATATT
>Location:NODE_273527_length_1611_cov_28.567970	Coordinate:127	Reads:6	Hits:9	Allocated_reads:0.666666666666667	Strand:-
TTTTTTTCCTGGCACTTGCAAATGATATT
>Location:NODE_273527_length_1611_cov_28.567970	Coordinate:128	Reads:1	Hits:9	Allocated_reads:0.111111111111111	Strand:-
CTTTTTTTCCTGGCACTTGCAAATGATAT
>Location:NODE_273527_length_1611_cov_28.567970	Coordinate:128	Reads:1	Hits:9	Allocated_reads:0.111111111111111	Strand:-
TTTTTCCTGGCACTTGCAAATGATAT
>Location:NODE_273527_length_1611_cov_28.567970	Coordinate:128	Reads:2	Hits:9	Allocated_reads:0.222222222222222	Strand:-
TTTTTTCCTGGCACTTGCAAATGATAT
>Location:NODE_273527_length_1611_cov_28.567970	Coordinate:128	Reads:1	Hits:9	Allocated_reads:0.111111111111111	Strand:-
TTTTTTTCCTGGCACTTGCAAATGATAT
>Location:NODE_273527_length_1611_cov_28.567970	Coordinate:129	Reads:4	Hits:9	Allocated_reads:0.444444444444444	Strand:+
TATCATTTGCAAGTGCCAGGAAAAA
>Location:NODE_273527_length_1611_cov_28.567970	Coordinate:129	Reads:3	Hits:9	Allocated_reads:0.333333333333333	Strand:+
TATCATTTGCAAGTGCCAGGAAAAAAA
>Location:NODE_273527_length_1611_cov_28.567970	Coordinate:129	Reads:1	Hits:2	Allocated_reads:0.5	Strand:+
TATCATTTGCAAGTGCCAGGAAAAAAAGGTA
>Location:NODE_273527_length_1611_cov_28.567970	Coordinate:130	Reads:1	Hits:9	Allocated_reads:0.111111111111111	Strand:-
TTTTTTTCCTGGCACTTGCAAATGAT
>Location:NODE_273527_length_1611_cov_28.567970	Coordinate:133	Reads:1	Hits:9	Allocated_reads:0.111111111111111	Strand:-
CTTTTTTTCCTGGCACTTGCAAAT
>Location:NODE_273527_length_1611_cov_28.567970	Coordinate:134	Reads:2	Hits:2	Allocated_reads:1	Strand:-
CTACCTTTTTTTCCTGGCACTTGCAAA
>Location:NODE_273527_length_1611_cov_28.567970	Coordinate:134	Reads:1	Hits:3	Allocated_reads:0.333333333333333	Strand:+
TTTGCAAGTGCCAGGAAAAAAAGG
>Location:NODE_273527_length_1611_cov_28.567970	Coordinate:134	Reads:1	Hits:2	Allocated_reads:0.5	Strand:+
TTTGCAAGTGCCAGGAAAAAAAGGTAGGCC
>Location:NODE_273527_length_1611_cov_28.567970	Coordinate:139	Reads:1	Hits:2	Allocated_reads:0.5	Strand:+
AAGTGCCAGGAAAAAAAGGTAGGCC
>Location:NODE_273527_length_1611_cov_28.567970	Coordinate:147	Reads:1	Hits:1	Allocated_reads:1	Strand:+
GGAAAAAAAGGTAGGCCAGGCAGTGT
>Location:NODE_273527_length_1611_cov_28.567970	Coordinate:147	Reads:1	Hits:1	Allocated_reads:1	Strand:-
TTCACACTGCCTGGCCTACCTTTTTTTCC
>Location:NODE_273527_length_1611_cov_28.567970	Coordinate:150	Reads:1	Hits:1	Allocated_reads:1	Strand:-
CACACTGCCTGGCCTACCTTTTTT
>Location:NODE_273527_length_1611_cov_28.567970	Coordinate:150	Reads:1	Hits:1	Allocated_reads:1	Strand:-
TCACACTGCCTGGCCTACCTTTTTT
>Location:NODE_273527_length_1611_cov_28.567970	Coordinate:150	Reads:1	Hits:1	Allocated_reads:1	Strand:-
TTCACACTGCCTGGCCTACCTTTTTT
>Location:NODE_273527_length_1611_cov_28.567970	Coordinate:152	Reads:1	Hits:1	Allocated_reads:1	Strand:-
CCAATTCACACTGCCTGGCCTACCTTTT
>Location:NODE_273527_length_1611_cov_28.567970	Coordinate:152	Reads:2	Hits:1	Allocated_reads:2	Strand:-
TCCAATTCACACTGCCTGGCCTACCTTTT
>Location:NODE_273527_length_1611_cov_28.567970	Coordinate:153	Reads:2	Hits:1	Allocated_reads:2	Strand:-
TCCAATTCACACTGCCTGGCCTACCTTT
>Location:NODE_273527_length_1611_cov_28.567970	Coordinate:156	Reads:4	Hits:1	Allocated_reads:4	Strand:-
TCCAATTCACACTGCCTGGCCTACC
>Location:NODE_273527_length_1611_cov_28.567970	Coordinate:161	Reads:1	Hits:1	Allocated_reads:1	Strand:+
GCCAGGCAGTGTGAATTGGAGGCC
>Location:NODE_273527_length_1611_cov_28.567970	Coordinate:164	Reads:1	Hits:1	Allocated_reads:1	Strand:-
TATTTTGGCCTCCAATTCACACTGCCT
>Location:NODE_273527_length_1611_cov_28.567970	Coordinate:164	Reads:1	Hits:1	Allocated_reads:1	Strand:-
TGCCTTATTTTGGCCTCCAATTCACACTGCCT
>Location:NODE_273527_length_1611_cov_28.567970	Coordinate:166	Reads:1	Hits:1	Allocated_reads:1	Strand:+
GCAGTGTGAATTGGAGGCCAAAAT
>Location:NODE_273527_length_1611_cov_28.567970	Coordinate:166	Reads:1	Hits:1	Allocated_reads:1	Strand:+
GCAGTGTGAATTGGAGGCCAAAATGAGG
>Location:NODE_273527_length_1611_cov_28.567970	Coordinate:166	Reads:2	Hits:1	Allocated_reads:2	Strand:+
GCAGTGTGAATTGGAGGCCAAAATAAGGC
>Location:NODE_273527_length_1611_cov_28.567970	Coordinate:166	Reads:1	Hits:1	Allocated_reads:1	Strand:+
GCAGTGTGAATTGGAGGCCAAAATAAGGCAT
>Location:NODE_273527_length_1611_cov_28.567970	Coordinate:166	Reads:1	Hits:1	Allocated_reads:1	Strand:+
GCAGTGTGAATTGGAGGCCAAAATAAGGCACC
>Location:NODE_273527_length_1611_cov_28.567970	Coordinate:167	Reads:1	Hits:1	Allocated_reads:1	Strand:+
CAGTGTGAATTGGAGGCCAAAATAAGTTT
>Location:NODE_273527_length_1611_cov_28.567970	Coordinate:167	Reads:1	Hits:1	Allocated_reads:1	Strand:+
CAGTGTGAATTGGAGGCCAAAATAAGGCACCT
>Location:NODE_273527_length_1611_cov_28.567970	Coordinate:169	Reads:1	Hits:5	Allocated_reads:0.2	Strand:+
GTGTGAATTGGAGGCCAAAATAAGG
>Location:NODE_273527_length_1611_cov_28.567970	Coordinate:169	Reads:1	Hits:5	Allocated_reads:0.2	Strand:+
GTGTGAATTGGAGGCCAAAATAAGGC
>Location:NODE_273527_length_1611_cov_28.567970	Coordinate:170	Reads:5	Hits:5	Allocated_reads:1	Strand:+
TGTGAATTGGAGGCCAAAATAAGGC
>Location:NODE_273527_length_1611_cov_28.567970	Coordinate:170	Reads:2	Hits:5	Allocated_reads:0.4	Strand:+
TGTGAATTGGAGGCCAAAATAAGGCACC
>Location:NODE_273527_length_1611_cov_28.567970	Coordinate:171	Reads:3	Hits:5	Allocated_reads:0.6	Strand:+
GTGAATTGGAGGCCAAAATAAGGC
>Location:NODE_273527_length_1611_cov_28.567970	Coordinate:171	Reads:1	Hits:5	Allocated_reads:0.2	Strand:+
GTGAATTGGAGGCCAAAATAAGGCA
>Location:NODE_273527_length_1611_cov_28.567970	Coordinate:171	Reads:1	Hits:5	Allocated_reads:0.2	Strand:+
GTGAATTGGAGGCCAAAATATGGCACC
>Location:NODE_273527_length_1611_cov_28.567970	Coordinate:176	Reads:1	Hits:4	Allocated_reads:0.25	Strand:-
CTCTAGGTGCCTTATTTTGGCCTCCAA
>Location:NODE_273527_length_1611_cov_28.567970	Coordinate:177	Reads:1	Hits:4	Allocated_reads:0.25	Strand:-
GCTCTAGGTGCCTTATTTTGGCCTCCA
>Location:NODE_273527_length_1611_cov_28.567970	Coordinate:178	Reads:3	Hits:4	Allocated_reads:0.75	Strand:-
TGCTCTAGGTGCCTTATTTTGGCCTCC
>Location:NODE_273527_length_1611_cov_28.567970	Coordinate:178	Reads:1	Hits:4	Allocated_reads:0.25	Strand:-
TGTGTTGTTGCTCTAGGTGCCTTATTTTGGCCTCC
>Location:NODE_273527_length_1611_cov_28.567970	Coordinate:178	Reads:11	Hits:4	Allocated_reads:2.75	Strand:-
TGTTGCTCTAGGTGCCTTATTTTGGCCTCC
>Location:NODE_273527_length_1611_cov_28.567970	Coordinate:178	Reads:2	Hits:4	Allocated_reads:0.5	Strand:-
TTGCTCTAGGTGCCTTATTTTGGCCTCC
>Location:NODE_273527_length_1611_cov_28.567970	Coordinate:178	Reads:1	Hits:4	Allocated_reads:0.25	Strand:-
TTGTTGCTCTAGGTGCCTTATTTTGGCCTCT
>Location:NODE_273527_length_1611_cov_28.567970	Coordinate:178	Reads:26	Hits:4	Allocated_reads:6.5	Strand:-
TTGTTGCTCTAGGTGCCTTATTTTGGCCTCC
>Location:NODE_273527_length_1611_cov_28.567970	Coordinate:179	Reads:1	Hits:4	Allocated_reads:0.25	Strand:-
GTGTTGTTGCTCTAGGTGCCTTATTTTGGCCTC
>Location:NODE_273527_length_1611_cov_28.567970	Coordinate:179	Reads:2	Hits:4	Allocated_reads:0.5	Strand:-
GTTGTTGCTCTAGGTGCCTTATTTTGGCCTC
>Location:NODE_273527_length_1611_cov_28.567970	Coordinate:179	Reads:3	Hits:4	Allocated_reads:0.75	Strand:-
TGCTCTAGGTGCCTTATTTTGGCCTC
>Location:NODE_273527_length_1611_cov_28.567970	Coordinate:179	Reads:23	Hits:4	Allocated_reads:5.75	Strand:-
TGTGTTGTTGCTCTAGGTGCCTTATTTTGGCCTC
>Location:NODE_273527_length_1611_cov_28.567970	Coordinate:179	Reads:36	Hits:4	Allocated_reads:9	Strand:-
TGTTGCTCTAGGTGCCTTATTTTGGCCTC
>Location:NODE_273527_length_1611_cov_28.567970	Coordinate:179	Reads:17	Hits:4	Allocated_reads:4.25	Strand:-
TGTTGTTGCTCTAGGTGCCTTATTTTGGCCTC
>Location:NODE_273527_length_1611_cov_28.567970	Coordinate:179	Reads:3	Hits:4	Allocated_reads:0.75	Strand:-
TTGCTCTAGGTGCCTTATTTTGGCCTC
>Location:NODE_273527_length_1611_cov_28.567970	Coordinate:179	Reads:1	Hits:4	Allocated_reads:0.25	Strand:-
TTGTTGCTCTAGGTGCCTTATTTAGGCCTC
>Location:NODE_273527_length_1611_cov_28.567970	Coordinate:179	Reads:1	Hits:4	Allocated_reads:0.25	Strand:-
TTGTTGCTCTAGGTGCCTTATTTTGACCTC
>Location:NODE_273527_length_1611_cov_28.567970	Coordinate:179	Reads:1	Hits:4	Allocated_reads:0.25	Strand:-
TTGTTGCTCTAGGTGCCTTATTTTGGCATC
>Location:NODE_273527_length_1611_cov_28.567970	Coordinate:179	Reads:3	Hits:4	Allocated_reads:0.75	Strand:-
TTGTTGCTCTAGGTGCCTTGTTTTGGCCTC
>Location:NODE_273527_length_1611_cov_28.567970	Coordinate:179	Reads:4	Hits:4	Allocated_reads:1	Strand:-
TTGTTGCTCTAGGTGCCTTATTTTGGCCTT
>Location:NODE_273527_length_1611_cov_28.567970	Coordinate:179	Reads:612	Hits:4	Allocated_reads:153	Strand:-
TTGTTGCTCTAGGTGCCTTATTTTGGCCTC
>Location:NODE_273527_length_1611_cov_28.567970	Coordinate:180	Reads:2	Hits:4	Allocated_reads:0.5	Strand:+
AGGCCAAAATAAGGCACCTAGAGCAACAA
>Location:NODE_273527_length_1611_cov_28.567970	Coordinate:180	Reads:3	Hits:4	Allocated_reads:0.75	Strand:-
GTGTTGTTGCTCTAGGTGCCTTATTTTGGCCT
>Location:NODE_273527_length_1611_cov_28.567970	Coordinate:180	Reads:1	Hits:4	Allocated_reads:0.25	Strand:-
GTTGCTCTAGGTGCCTTATTTTGGCCT
>Location:NODE_273527_length_1611_cov_28.567970	Coordinate:180	Reads:1	Hits:4	Allocated_reads:0.25	Strand:-
GTTGTTGCTCTAGGTGCCTTATTTTGGCCT
>Location:NODE_273527_length_1611_cov_28.567970	Coordinate:180	Reads:7	Hits:4	Allocated_reads:1.75	Strand:-
TGTGTTGTTGCTCTAGGTGCCTTATTTTGGCCT
>Location:NODE_273527_length_1611_cov_28.567970	Coordinate:180	Reads:10	Hits:4	Allocated_reads:2.5	Strand:-
TGTTGCTCTAGGTGCCTTATTTTGGCCT
>Location:NODE_273527_length_1611_cov_28.567970	Coordinate:180	Reads:4	Hits:4	Allocated_reads:1	Strand:-
TGTTGTTGCTCTAGGTGCCTTATTTTGGCCT
>Location:NODE_273527_length_1611_cov_28.567970	Coordinate:180	Reads:1	Hits:4	Allocated_reads:0.25	Strand:-
TTGTTGCTCTAGGTGCCTTATTCTGGCCT
>Location:NODE_273527_length_1611_cov_28.567970	Coordinate:180	Reads:1	Hits:4	Allocated_reads:0.25	Strand:-
TTGTTGCTCTAGGTGCCTTATTTTGGCAT
>Location:NODE_273527_length_1611_cov_28.567970	Coordinate:180	Reads:1	Hits:4	Allocated_reads:0.25	Strand:-
TTGTTGCTCTAGGTGCCTTATTTTGGCCG
>Location:NODE_273527_length_1611_cov_28.567970	Coordinate:180	Reads:128	Hits:4	Allocated_reads:32	Strand:-
TTGTTGCTCTAGGTGCCTTATTTTGGCCT
>Location:NODE_273527_length_1611_cov_28.567970	Coordinate:180	Reads:2	Hits:4	Allocated_reads:0.5	Strand:-
TTGTTGCTCTAGGTGCCTTATTTTGGCCA
>Location:NODE_273527_length_1611_cov_28.567970	Coordinate:180	Reads:1	Hits:4	Allocated_reads:0.25	Strand:-
TTTGTGTTGTTGCTCTAGGTGCCTTATTTTGGCCT
>Location:NODE_273527_length_1611_cov_28.567970	Coordinate:181	Reads:6	Hits:4	Allocated_reads:1.5	Strand:-
GTTGCTCTAGGTGCCTTATTTTGGCC
>Location:NODE_273527_length_1611_cov_28.567970	Coordinate:181	Reads:1	Hits:4	Allocated_reads:0.25	Strand:-
GTTGTTGCTCTAGGTGCCTTATTTTGGCC
>Location:NODE_273527_length_1611_cov_28.567970	Coordinate:181	Reads:1	Hits:4	Allocated_reads:0.25	Strand:-
TGCTCTAGGTGCCTTATTTTGGCC
>Location:NODE_273527_length_1611_cov_28.567970	Coordinate:181	Reads:11	Hits:4	Allocated_reads:2.75	Strand:-
TGTGTTGTTGCTCTAGGTGCCTTATTTTGGCC
>Location:NODE_273527_length_1611_cov_28.567970	Coordinate:181	Reads:55	Hits:4	Allocated_reads:13.75	Strand:-
TGTTGCTCTAGGTGCCTTATTTTGGCC
>Location:NODE_273527_length_1611_cov_28.567970	Coordinate:181	Reads:15	Hits:4	Allocated_reads:3.75	Strand:-
TGTTGTTGCTCTAGGTGCCTTATTTTGGCC
>Location:NODE_273527_length_1611_cov_28.567970	Coordinate:181	Reads:2	Hits:4	Allocated_reads:0.5	Strand:-
TTGCTCTAGGTGCCTTATTTTGGCC
>Location:NODE_273527_length_1611_cov_28.567970	Coordinate:181	Reads:1	Hits:4	Allocated_reads:0.25	Strand:-
TTGTTGCTCTAGGTGCCTCATTTTGGCC
>Location:NODE_273527_length_1611_cov_28.567970	Coordinate:181	Reads:1	Hits:4	Allocated_reads:0.25	Strand:-
TTGTTGCTCTAGGTGCCTTATTTAGGCC
>Location:NODE_273527_length_1611_cov_28.567970	Coordinate:181	Reads:1	Hits:4	Allocated_reads:0.25	Strand:-
TTGTTGCTCTAGGTGCCTTATTTCGGCC
>Location:NODE_273527_length_1611_cov_28.567970	Coordinate:181	Reads:1	Hits:4	Allocated_reads:0.25	Strand:-
TTGTTGCTCTAGGTGCCTTATTTTAGCC
>Location:NODE_273527_length_1611_cov_28.567970	Coordinate:181	Reads:1	Hits:4	Allocated_reads:0.25	Strand:-
TTGTTGCTCTAGGTGCCTTATTTTGGTC
>Location:NODE_273527_length_1611_cov_28.567970	Coordinate:181	Reads:1	Hits:4	Allocated_reads:0.25	Strand:-
TTGTTGCTCTAGGTGCCTTATTTTGGTT
>Location:NODE_273527_length_1611_cov_28.567970	Coordinate:181	Reads:2	Hits:4	Allocated_reads:0.5	Strand:-
TTGTTGCTCTAGGTGCCTTATTTTGGCA
>Location:NODE_273527_length_1611_cov_28.567970	Coordinate:181	Reads:2	Hits:4	Allocated_reads:0.5	Strand:-
TTGTTGCTCTAGGTGCCTTGTTTTGGCC
>Location:NODE_273527_length_1611_cov_28.567970	Coordinate:181	Reads:757	Hits:4	Allocated_reads:189.25	Strand:-
TTGTTGCTCTAGGTGCCTTATTTTGGCC
>Location:NODE_273527_length_1611_cov_28.567970	Coordinate:182	Reads:5	Hits:4	Allocated_reads:1.25	Strand:-
TTGTTGCTCTAGGTGCCTTATTTTGGC
>Location:NODE_273527_length_1611_cov_28.567970	Coordinate:183	Reads:1	Hits:4	Allocated_reads:0.25	Strand:-
GTTGTTGCTCTAGGTGCCTTATTTTTT
>Location:NODE_273527_length_1611_cov_28.567970	Coordinate:183	Reads:1	Hits:4	Allocated_reads:0.25	Strand:-
TGTGTTGTTGCTCTAGGTGCCTTATTTTGG
>Location:NODE_273527_length_1611_cov_28.567970	Coordinate:183	Reads:1	Hits:4	Allocated_reads:0.25	Strand:-
TTGTTGCTCTAGGTGCCTTATTTTGT
>Location:NODE_273527_length_1611_cov_28.567970	Coordinate:183	Reads:1	Hits:4	Allocated_reads:0.25	Strand:-
TTGTTGCTCTAGGTGCCTTATTTTTT
>Location:NODE_273527_length_1611_cov_28.567970	Coordinate:183	Reads:10	Hits:4	Allocated_reads:2.5	Strand:-
TTGTTGCTCTAGGTGCCTTATTTTGG
>Location:NODE_273527_length_1611_cov_28.567970	Coordinate:184	Reads:1	Hits:4	Allocated_reads:0.25	Strand:-
TTGTTGCTCTAGGTGCCTTATTTTG
>Location:NODE_273527_length_1611_cov_28.567970	Coordinate:185	Reads:12	Hits:4	Allocated_reads:3	Strand:-
TGTGTTGTTGCTCTAGGTGCCTTATTTT
>Location:NODE_273527_length_1611_cov_28.567970	Coordinate:185	Reads:1	Hits:4	Allocated_reads:0.25	Strand:-
TGTTGTTGCTCTAGGTGCCTTATTTT
>Location:NODE_273527_length_1611_cov_28.567970	Coordinate:185	Reads:2	Hits:4	Allocated_reads:0.5	Strand:-
TTTGTGTTGTTGCTCTAGGTGCCTTATTTT
>Location:NODE_273527_length_1611_cov_28.567970	Coordinate:186	Reads:14	Hits:4	Allocated_reads:3.5	Strand:-
TGTGTTGTTGCTCTAGGTGCCTTATTT
>Location:NODE_273527_length_1611_cov_28.567970	Coordinate:186	Reads:1	Hits:4	Allocated_reads:0.25	Strand:-
TTGTGTTGTTGCTCTAGGTGCCTTATTT
>Location:NODE_273527_length_1611_cov_28.567970	Coordinate:186	Reads:1	Hits:4	Allocated_reads:0.25	Strand:-
TTTGTGTTGTTGCTCTAGGTGCCTTATTT
>Location:NODE_273527_length_1611_cov_28.567970	Coordinate:187	Reads:9	Hits:4	Allocated_reads:2.25	Strand:-
TGTGTTGTTGCTCTAGGTGCCTTATT
>Location:NODE_273527_length_1611_cov_28.567970	Coordinate:187	Reads:1	Hits:4	Allocated_reads:0.25	Strand:-
TGTTGTTGCTCTAGGTGCCTTATT
>Location:NODE_273527_length_1611_cov_28.567970	Coordinate:187	Reads:1	Hits:4	Allocated_reads:0.25	Strand:-
TTTGTGTTGTTGCTCTAGGTGCCGTATT
>Location:NODE_273527_length_1611_cov_28.567970	Coordinate:187	Reads:7	Hits:4	Allocated_reads:1.75	Strand:-
TTTGTGTTGTTGCTCTAGGTGCCTTATT
>Location:NODE_273527_length_1611_cov_28.567970	Coordinate:187	Reads:1	Hits:4	Allocated_reads:0.25	Strand:-
TTTTGTGTTGTTGCTCTAGGTGCCTTATT
>Location:NODE_273527_length_1611_cov_28.567970	Coordinate:187	Reads:1	Hits:4	Allocated_reads:0.25	Strand:-
TTTTTGTGTTGTTGCTCTAGGTGCCTTATT
>Location:NODE_273527_length_1611_cov_28.567970	Coordinate:187	Reads:1	Hits:4	Allocated_reads:0.25	Strand:-
TTTTTTGTGTTGTTGCTCTAGGTGCCTTATT
>Location:NODE_273527_length_1611_cov_28.567970	Coordinate:188	Reads:1	Hits:4	Allocated_reads:0.25	Strand:+
ATAAGGCACCTAGAGCAACAACACAAAAT
>Location:NODE_273527_length_1611_cov_28.567970	Coordinate:188	Reads:5	Hits:4	Allocated_reads:1.25	Strand:+
ATAAGGCACCTAGAGCAACAACACAAAAA
>Location:NODE_273527_length_1611_cov_28.567970	Coordinate:188	Reads:1	Hits:4	Allocated_reads:0.25	Strand:+
ATAAGGCACCTAGAGCAACAACACAAAAAA
>Location:NODE_273527_length_1611_cov_28.567970	Coordinate:188	Reads:2	Hits:4	Allocated_reads:0.5	Strand:+
ATAAGGCACCTAGAGCAACAACACAAAAAT
>Location:NODE_273527_length_1611_cov_28.567970	Coordinate:188	Reads:1	Hits:4	Allocated_reads:0.25	Strand:+
ATAAGGCACCTAGAGCAACAACACAAAAAAG
>Location:NODE_273527_length_1611_cov_28.567970	Coordinate:188	Reads:3	Hits:4	Allocated_reads:0.75	Strand:-
TTTTGTGTTGTTGCTCTAGGTGCCTTAT
>Location:NODE_273527_length_1611_cov_28.567970	Coordinate:189	Reads:1	Hits:4	Allocated_reads:0.25	Strand:+
TAAGGCACCTAGAGCAACAACACAAAAA
>Location:NODE_273527_length_1611_cov_28.567970	Coordinate:189	Reads:2	Hits:4	Allocated_reads:0.5	Strand:-
TTTGTGTTGTTGCTCTAGGTGCCTTA
>Location:NODE_273527_length_1611_cov_28.567970	Coordinate:189	Reads:1	Hits:4	Allocated_reads:0.25	Strand:-
TTTTTTGTGTTGTTGCTCTAGGTGCCTTA
>Location:NODE_273527_length_1611_cov_28.567970	Coordinate:190	Reads:5	Hits:4	Allocated_reads:1.25	Strand:+
AAGGCACCTAGAGCAACAACACAAAAAA
>Location:NODE_273527_length_1611_cov_28.567970	Coordinate:190	Reads:1	Hits:4	Allocated_reads:0.25	Strand:+
AAGGCACCTAGAGCAACAACACAAAAAAG
>Location:NODE_273527_length_1611_cov_28.567970	Coordinate:190	Reads:1	Hits:4	Allocated_reads:0.25	Strand:+
AAGGCACCTAGAGCAACAACACAAAAAAGC
>Location:NODE_273527_length_1611_cov_28.567970	Coordinate:190	Reads:1	Hits:4	Allocated_reads:0.25	Strand:-
TGCTTTTTTGTGTTGTTGCTCTAGGTGCCTT
>Location:NODE_273527_length_1611_cov_28.567970	Coordinate:190	Reads:2	Hits:4	Allocated_reads:0.5	Strand:-
TTTTGTGTTGTTGCTCTAGGTGCCTT
>Location:NODE_273527_length_1611_cov_28.567970	Coordinate:190	Reads:1	Hits:4	Allocated_reads:0.25	Strand:-
TTTTTTGTGTTGTTGCTCTAGGTGCCTT
>Location:NODE_273527_length_1611_cov_28.567970	Coordinate:191	Reads:1	Hits:4	Allocated_reads:0.25	Strand:+
AGGCACCTAGAGCAACAACACAAAAA
>Location:NODE_273527_length_1611_cov_28.567970	Coordinate:191	Reads:1	Hits:4	Allocated_reads:0.25	Strand:+
AGGCACCTAGAGCAACAACACAAAAAAGC
>Location:NODE_273527_length_1611_cov_28.567970	Coordinate:191	Reads:1	Hits:4	Allocated_reads:0.25	Strand:+
AGGCACCTAGAGCAACAACACAAAAAAGCAT
>Location:NODE_273527_length_1611_cov_28.567970	Coordinate:191	Reads:2	Hits:4	Allocated_reads:0.5	Strand:-
CTTTTTTGTGTTGTTGCTCTAGGTGCCT
>Location:NODE_273527_length_1611_cov_28.567970	Coordinate:191	Reads:7	Hits:4	Allocated_reads:1.75	Strand:-
GCTTTTTTGTGTTGTTGCTCTAGGTGCCT
>Location:NODE_273527_length_1611_cov_28.567970	Coordinate:191	Reads:1	Hits:4	Allocated_reads:0.25	Strand:-
TGCTTTTTTGTGTTGTTGCTCTAGGTGCAT
>Location:NODE_273527_length_1611_cov_28.567970	Coordinate:191	Reads:2	Hits:4	Allocated_reads:0.5	Strand:-
TGCTTTTTTGTGTTGTTGCTCTAGGTGCCG
>Location:NODE_273527_length_1611_cov_28.567970	Coordinate:191	Reads:73	Hits:4	Allocated_reads:18.25	Strand:-
TGCTTTTTTGTGTTGTTGCTCTAGGTGCCT
>Location:NODE_273527_length_1611_cov_28.567970	Coordinate:191	Reads:1	Hits:4	Allocated_reads:0.25	Strand:-
TGTGCTTTTTTGTGTTGTTGCTCTAGGTGCCA
>Location:NODE_273527_length_1611_cov_28.567970	Coordinate:191	Reads:7	Hits:4	Allocated_reads:1.75	Strand:-
TGTGCTTTTTTGTGTTGTTGCTCTAGGTGCCT
>Location:NODE_273527_length_1611_cov_28.567970	Coordinate:191	Reads:16	Hits:4	Allocated_reads:4	Strand:-
TTTGTGTTGTTGCTCTAGGTGCCT
>Location:NODE_273527_length_1611_cov_28.567970	Coordinate:191	Reads:1	Hits:4	Allocated_reads:0.25	Strand:-
TTTTGTGTTGTTGCTCTAGGTGCCT
>Location:NODE_273527_length_1611_cov_28.567970	Coordinate:191	Reads:3	Hits:4	Allocated_reads:0.75	Strand:-
TTTTTGTGTTGTTGCTCTAGGTGCCT
>Location:NODE_273527_length_1611_cov_28.567970	Coordinate:191	Reads:1	Hits:4	Allocated_reads:0.25	Strand:-
TTTTTTGTGTTGTTGCTCTAGGTGCCA
>Location:NODE_273527_length_1611_cov_28.567970	Coordinate:191	Reads:22	Hits:4	Allocated_reads:5.5	Strand:-
TTTTTTGTGTTGTTGCTCTAGGTGCCT
>Location:NODE_273527_length_1611_cov_28.567970	Coordinate:192	Reads:1	Hits:4	Allocated_reads:0.25	Strand:+
GGCACCTAGAGCAACAACACAAAA
>Location:NODE_273527_length_1611_cov_28.567970	Coordinate:192	Reads:1	Hits:4	Allocated_reads:0.25	Strand:+
GGCACCTAGAGCAACAACACAAAAA
>Location:NODE_273527_length_1611_cov_28.567970	Coordinate:192	Reads:2	Hits:4	Allocated_reads:0.5	Strand:+
GGCACCTAGAGCAACAACACAAAAAA
>Location:NODE_273527_length_1611_cov_28.567970	Coordinate:192	Reads:6	Hits:4	Allocated_reads:1.5	Strand:-
TGCTTTTTTGTGTTGTTGCTCTAGGTGCC
>Location:NODE_273527_length_1611_cov_28.567970	Coordinate:192	Reads:1	Hits:4	Allocated_reads:0.25	Strand:-
TGTGCTTTTTTGTGTTGTTGCTCTAGGTGCC
>Location:NODE_273527_length_1611_cov_28.567970	Coordinate:192	Reads:1	Hits:4	Allocated_reads:0.25	Strand:-
TTTTGTGTTGTTGCTCTAGGTGCC
>Location:NODE_273527_length_1611_cov_28.567970	Coordinate:192	Reads:7	Hits:4	Allocated_reads:1.75	Strand:-
TTTTTTGTGTTGTTGCTCTAGGTGCC
>Location:NODE_273527_length_1611_cov_28.567970	Coordinate:193	Reads:2	Hits:4	Allocated_reads:0.5	Strand:-
TTTTTGTGTTGTTGCTCTAGGTGC
>Location:NODE_273527_length_1611_cov_28.567970	Coordinate:193	Reads:1	Hits:4	Allocated_reads:0.25	Strand:-
TTTTTTGTGTTGTTGCTCTAGGTGC
>Location:NODE_273527_length_1611_cov_28.567970	Coordinate:194	Reads:2	Hits:9	Allocated_reads:0.222222222222222	Strand:+
CACCTAGAGCAACAACACAAAAAAGC
>Location:NODE_273527_length_1611_cov_28.567970	Coordinate:194	Reads:1	Hits:9	Allocated_reads:0.111111111111111	Strand:-
TTTTTTGTGTTGTTGCTCTAGGTG
>Location:NODE_273527_length_1611_cov_28.567970	Coordinate:195	Reads:1	Hits:11	Allocated_reads:0.0909090909090909	Strand:+
ACCTAGAGCAACAACACAAAAAAGC
>Location:NODE_273527_length_1611_cov_28.567970	Coordinate:195	Reads:3	Hits:11	Allocated_reads:0.272727272727273	Strand:-
TGTGCTTTTTTGTGTTGTTGCTCTAGGT
>Location:NODE_273527_length_1611_cov_28.567970	Coordinate:196	Reads:1	Hits:11	Allocated_reads:0.0909090909090909	Strand:-
TGCTTTTTTGTGTTGTTGCTCTAGG
>Location:NODE_273527_length_1611_cov_28.567970	Coordinate:196	Reads:2	Hits:11	Allocated_reads:0.181818181818182	Strand:-
TGTGCTTTTTTGTGTTGTTGCTCTAGG
>Location:NODE_273527_length_1611_cov_28.567970	Coordinate:196	Reads:1	Hits:4	Allocated_reads:0.25	Strand:-
TGTTTGTGCTTTTTTGTGTTGTTGCTCTAGG
>Location:NODE_273527_length_1611_cov_28.567970	Coordinate:196	Reads:2	Hits:4	Allocated_reads:0.5	Strand:-
TTTGTGCTTTTTTGTGTTGTTGCTCTAGG
>Location:NODE_273527_length_1611_cov_28.567970	Coordinate:197	Reads:1	Hits:11	Allocated_reads:0.0909090909090909	Strand:-
TGCTTTTTTGTGTTGTTGCTCTAG
>Location:NODE_273527_length_1611_cov_28.567970	Coordinate:198	Reads:1	Hits:4	Allocated_reads:0.25	Strand:+
TAGAGCAACAACACAAAAAAGCACAAACA
>Location:NODE_273527_length_1611_cov_28.567970	Coordinate:198	Reads:1	Hits:4	Allocated_reads:0.25	Strand:-
TGTTTGTGCTTTTTTGTGTTGTTGCTCTA
>Location:NODE_273527_length_1611_cov_28.567970	Coordinate:198	Reads:2	Hits:4	Allocated_reads:0.5	Strand:-
TTGTGCTTTTTTGTGTTGTTGCTCTA
>Location:NODE_273527_length_1611_cov_28.567970	Coordinate:198	Reads:1	Hits:4	Allocated_reads:0.25	Strand:-
TTTGTGCTTTTTTGTGTTGTTGCTCTA
>Location:NODE_273527_length_1611_cov_28.567970	Coordinate:199	Reads:1	Hits:4	Allocated_reads:0.25	Strand:+
AGAGCAACAACACAAAAAAGCACAAACAGC
>Location:NODE_273527_length_1611_cov_28.567970	Coordinate:199	Reads:1	Hits:4	Allocated_reads:0.25	Strand:+
AGAGCAACAACACAAAAAAGCACAAACAGCC
>Location:NODE_273527_length_1611_cov_28.567970	Coordinate:199	Reads:1	Hits:4	Allocated_reads:0.25	Strand:-
CTGTTTGTGCTTTTTTGTGTTGTTGCTCT
>Location:NODE_273527_length_1611_cov_28.567970	Coordinate:199	Reads:1	Hits:12	Allocated_reads:0.0833333333333333	Strand:-
TGTGCTTTTTTGTGTTGTTGCTCT
>Location:NODE_273527_length_1611_cov_28.567970	Coordinate:199	Reads:1	Hits:4	Allocated_reads:0.25	Strand:-
TGTTTGTGCTTTTTTGTGTTGTTGCTCT
>Location:NODE_273527_length_1611_cov_28.567970	Coordinate:199	Reads:2	Hits:4	Allocated_reads:0.5	Strand:-
TTGTGCTTTTTTGTGTTGTTGCTCT
>Location:NODE_273527_length_1611_cov_28.567970	Coordinate:199	Reads:3	Hits:4	Allocated_reads:0.75	Strand:-
TTTGTGCTTTTTTGTGTTGTTGCTCT
>Location:NODE_273527_length_1611_cov_28.567970	Coordinate:201	Reads:1	Hits:4	Allocated_reads:0.25	Strand:-
TGGCTGTTTGTGCTTTTTTGTGTTGTTGCT
>Location:NODE_273527_length_1611_cov_28.567970	Coordinate:201	Reads:1	Hits:4	Allocated_reads:0.25	Strand:-
TGTTTGTGCTTTTTTGTGTTGTTGCT
>Location:NODE_273527_length_1611_cov_28.567970	Coordinate:203	Reads:1	Hits:4	Allocated_reads:0.25	Strand:-
AATTGGCTGTTTGTGCTTTTTTGTGTTGTTG
>Location:NODE_273527_length_1611_cov_28.567970	Coordinate:205	Reads:1	Hits:4	Allocated_reads:0.25	Strand:-
AATTGGCTGTTTGTGCTTTTTTGTGTTGT
>Location:NODE_273527_length_1611_cov_28.567970	Coordinate:205	Reads:1	Hits:4	Allocated_reads:0.25	Strand:-
TGGCTGTTTGTGCTTTTTTGTGTTGT
>Location:NODE_273527_length_1611_cov_28.567970	Coordinate:206	Reads:1	Hits:4	Allocated_reads:0.25	Strand:+
CAACACAAAAAAGCACAAACAGCC
>Location:NODE_273527_length_1611_cov_28.567970	Coordinate:206	Reads:1	Hits:4	Allocated_reads:0.25	Strand:+
CAACACAAAAAAGCACAAACAGCCAATT
>Location:NODE_273527_length_1611_cov_28.567970	Coordinate:207	Reads:1	Hits:3	Allocated_reads:0.333333333333333	Strand:+
AACACAAAAAAGCACAAACAGCCAATTT
>Location:NODE_273527_length_1611_cov_28.567970	Coordinate:207	Reads:1	Hits:4	Allocated_reads:0.25	Strand:-
TGGCTGTTTGTGCTTTTTTGTGTT
>Location:NODE_273527_length_1611_cov_28.567970	Coordinate:208	Reads:1	Hits:3	Allocated_reads:0.333333333333333	Strand:-
AAATTGGCTGTTTGTGCTTTTTTGTGT
>Location:NODE_273527_length_1611_cov_28.567970	Coordinate:209	Reads:1	Hits:3	Allocated_reads:0.333333333333333	Strand:-
AAATTGGCTGTTTGTGCTTTTTTGTG
>Location:NODE_273527_length_1611_cov_28.567970	Coordinate:209	Reads:1	Hits:4	Allocated_reads:0.25	Strand:-
ATTGGCTGTTTGTGCTTTTTTGTG
>Location:NODE_273527_length_1611_cov_28.567970	Coordinate:213	Reads:1	Hits:3	Allocated_reads:0.333333333333333	Strand:-
AAAGCAAATTGGCTGTTTGTGCTTTTT
>Location:NODE_273527_length_1611_cov_28.567970	Coordinate:213	Reads:1	Hits:3	Allocated_reads:0.333333333333333	Strand:-
AAGCAAATTGGCTGTTTGTGCTTTTT
>Location:NODE_273527_length_1611_cov_28.567970	Coordinate:213	Reads:1	Hits:3	Allocated_reads:0.333333333333333	Strand:-
TCGGAAAGCAAATTGGCTGTTTGTGCTTTTT
>Location:NODE_273527_length_1611_cov_28.567970	Coordinate:214	Reads:1	Hits:3	Allocated_reads:0.333333333333333	Strand:-
CGGAAAGCAAATTGGCTGTTTGTGCTTTT
>Location:NODE_273527_length_1611_cov_28.567970	Coordinate:214	Reads:5	Hits:3	Allocated_reads:1.66666666666667	Strand:-
TCGGAAAGCAAATTGGCTGTTTGTGCTTTT
>Location:NODE_273527_length_1611_cov_28.567970	Coordinate:215	Reads:1	Hits:3	Allocated_reads:0.333333333333333	Strand:-
TATGATCGGAAAGCAAATTGGCTGTTTGTGCTTT
>Location:NODE_273527_length_1611_cov_28.567970	Coordinate:215	Reads:4	Hits:3	Allocated_reads:1.33333333333333	Strand:-
TCGGAAAGCAAATTGGCTGTTTGTGCTTT
>Location:NODE_273527_length_1611_cov_28.567970	Coordinate:215	Reads:1	Hits:3	Allocated_reads:0.333333333333333	Strand:-
TGATCGGAAAGCAAATTGGCTGTTTGTGCTTT
>Location:NODE_273527_length_1611_cov_28.567970	Coordinate:216	Reads:2	Hits:3	Allocated_reads:0.666666666666667	Strand:-
GAAAGCAAATTGGCTGTTTGTGCTT
>Location:NODE_273527_length_1611_cov_28.567970	Coordinate:216	Reads:1	Hits:3	Allocated_reads:0.333333333333333	Strand:-
GGAAAGCAAATTGGCTGTTTGTGCTT
>Location:NODE_273527_length_1611_cov_28.567970	Coordinate:216	Reads:3	Hits:3	Allocated_reads:1	Strand:-
TATGATCGGAAAGCAAATTGGCTGTTTGTGCTT
>Location:NODE_273527_length_1611_cov_28.567970	Coordinate:216	Reads:16	Hits:3	Allocated_reads:5.33333333333333	Strand:-
TCGGAAAGCAAATTGGCTGTTTGTGCTT
>Location:NODE_273527_length_1611_cov_28.567970	Coordinate:216	Reads:2	Hits:3	Allocated_reads:0.666666666666667	Strand:-
TGATCGGAAAGCAAATTGGCTGTTTGTGCTT
>Location:NODE_273527_length_1611_cov_28.567970	Coordinate:217	Reads:1	Hits:3	Allocated_reads:0.333333333333333	Strand:+
AGCACAAACAGCCAATTTGCTTTCCGAT
>Location:NODE_273527_length_1611_cov_28.567970	Coordinate:217	Reads:1	Hits:3	Allocated_reads:0.333333333333333	Strand:-
ATCGGAAAGCAAATTGGCTGTTTGTGCT
>Location:NODE_273527_length_1611_cov_28.567970	Coordinate:217	Reads:1	Hits:3	Allocated_reads:0.333333333333333	Strand:-
TATGATCGGAAAGCAAATTGGCTGTTTGTGCT
>Location:NODE_273527_length_1611_cov_28.567970	Coordinate:217	Reads:8	Hits:3	Allocated_reads:2.66666666666667	Strand:-
TCGGAAAGCAAATTGGCTGTTTGTGCT
>Location:NODE_273527_length_1611_cov_28.567970	Coordinate:217	Reads:1	Hits:3	Allocated_reads:0.333333333333333	Strand:-
TGATCGGAAAGCAAATTGGCTGTTTGTGCT
>Location:NODE_273527_length_1611_cov_28.567970	Coordinate:218	Reads:2	Hits:3	Allocated_reads:0.666666666666667	Strand:-
TATGATCGGAAAGCAAATTGGCTGTTTGTGC
>Location:NODE_273527_length_1611_cov_28.567970	Coordinate:218	Reads:5	Hits:3	Allocated_reads:1.66666666666667	Strand:-
TCGGAAAGCAAATTGGCTGTTTGTGC
>Location:NODE_273527_length_1611_cov_28.567970	Coordinate:218	Reads:1	Hits:3	Allocated_reads:0.333333333333333	Strand:-
TGATCGGAAAGCAAATTGGCTGTTTGTGC
>Location:NODE_273527_length_1611_cov_28.567970	Coordinate:219	Reads:1	Hits:3	Allocated_reads:0.333333333333333	Strand:+
CACAAACAGCCAATTTGCTTTCCGATCATAG
>Location:NODE_273527_length_1611_cov_28.567970	Coordinate:219	Reads:1	Hits:3	Allocated_reads:0.333333333333333	Strand:-
GATCGGAAAGCAAATTGGCTGTTTGTG
>Location:NODE_273527_length_1611_cov_28.567970	Coordinate:219	Reads:1	Hits:3	Allocated_reads:0.333333333333333	Strand:-
TATGATCGGAAAGCAAATTGGCTGTTTGTG
>Location:NODE_273527_length_1611_cov_28.567970	Coordinate:219	Reads:1	Hits:3	Allocated_reads:0.333333333333333	Strand:-
TATGATCGGAAAGCAAATTGGCTGTTTGTT
>Location:NODE_273527_length_1611_cov_28.567970	Coordinate:219	Reads:5	Hits:3	Allocated_reads:1.66666666666667	Strand:-
TCGGAAAGCAAATTGGCTGTTTGTG
>Location:NODE_273527_length_1611_cov_28.567970	Coordinate:220	Reads:2	Hits:3	Allocated_reads:0.666666666666667	Strand:-
TATGATCGGAAAGCAAATTGGCTGTTTGT
>Location:NODE_273527_length_1611_cov_28.567970	Coordinate:220	Reads:1	Hits:3	Allocated_reads:0.333333333333333	Strand:-
TCGGAAAGCAAATTGGCTGTTTGT
>Location:NODE_273527_length_1611_cov_28.567970	Coordinate:221	Reads:1	Hits:3	Allocated_reads:0.333333333333333	Strand:+
CAAACAGCCAATTTGCTTTCCGATCATAGT
>Location:NODE_273527_length_1611_cov_28.567970	Coordinate:221	Reads:7	Hits:3	Allocated_reads:2.33333333333333	Strand:-
TATGATCGGAAAGCAAATTGGCTGTTTG
>Location:NODE_273527_length_1611_cov_28.567970	Coordinate:222	Reads:1	Hits:3	Allocated_reads:0.333333333333333	Strand:-
ATGATCGGAAAGCAAATTGGCTGTTT
>Location:NODE_273527_length_1611_cov_28.567970	Coordinate:222	Reads:3	Hits:3	Allocated_reads:1	Strand:-
TATGATCGGAAAGCAAATTGGCTGTTT
>Location:NODE_273527_length_1611_cov_28.567970	Coordinate:223	Reads:2	Hits:3	Allocated_reads:0.666666666666667	Strand:-
ACTATGATCGGAAAGCAAATTGGCTGTT
>Location:NODE_273527_length_1611_cov_28.567970	Coordinate:223	Reads:5	Hits:3	Allocated_reads:1.66666666666667	Strand:-
ATGATCGGAAAGCAAATTGGCTGTT
>Location:NODE_273527_length_1611_cov_28.567970	Coordinate:223	Reads:1	Hits:3	Allocated_reads:0.333333333333333	Strand:-
CTATGATCGGAAAGCAAATTGGCTGTT
>Location:NODE_273527_length_1611_cov_28.567970	Coordinate:223	Reads:4	Hits:3	Allocated_reads:1.33333333333333	Strand:-
CTCACTATGATCGGAAAGCAAATTGGCTGTT
>Location:NODE_273527_length_1611_cov_28.567970	Coordinate:223	Reads:1	Hits:3	Allocated_reads:0.333333333333333	Strand:-
TAATCTCACTATGATCGGAAAGCAAATTGGCTGTT
>Location:NODE_273527_length_1611_cov_28.567970	Coordinate:223	Reads:24	Hits:3	Allocated_reads:8	Strand:-
TATGATCGGAAAGCAAATTGGCTGTT
>Location:NODE_273527_length_1611_cov_28.567970	Coordinate:223	Reads:1	Hits:3	Allocated_reads:0.333333333333333	Strand:-
TCACTATGATCGGAAAGCAAATTGGCTGTT
>Location:NODE_273527_length_1611_cov_28.567970	Coordinate:223	Reads:14	Hits:3	Allocated_reads:4.66666666666667	Strand:-
TCTCACTATGATCGGAAAGCAAATTGGCTGTT
>Location:NODE_273527_length_1611_cov_28.567970	Coordinate:223	Reads:9	Hits:3	Allocated_reads:3	Strand:-
TGATCGGAAAGCAAATTGGCTGTT
>Location:NODE_273527_length_1611_cov_28.567970	Coordinate:224	Reads:1	Hits:3	Allocated_reads:0.333333333333333	Strand:-
CTCACTATGATCGGAAAGCAAATTGGCTGT
>Location:NODE_273527_length_1611_cov_28.567970	Coordinate:224	Reads:1	Hits:3	Allocated_reads:0.333333333333333	Strand:-
TATGATCGGAAAGCAAATTGGCTGT
>Location:NODE_273527_length_1611_cov_28.567970	Coordinate:224	Reads:1	Hits:3	Allocated_reads:0.333333333333333	Strand:-
TCACTATGATCGGAAAGCAAATTGGCTGT
>Location:NODE_273527_length_1611_cov_28.567970	Coordinate:224	Reads:9	Hits:3	Allocated_reads:3	Strand:-
TCTCACTATGATCGGAAAGCAAATTGGCTGT
>Location:NODE_273527_length_1611_cov_28.567970	Coordinate:225	Reads:2	Hits:3	Allocated_reads:0.666666666666667	Strand:-
TCTCACTATGATCGGAAAGCAAATTGGCTG
>Location:NODE_273527_length_1611_cov_28.567970	Coordinate:226	Reads:1	Hits:3	Allocated_reads:0.333333333333333	Strand:-
CTATGATCGGAAAGCAAATTGGCT
>Location:NODE_273527_length_1611_cov_28.567970	Coordinate:226	Reads:1	Hits:3	Allocated_reads:0.333333333333333	Strand:-
CTCACTATGATCGGAAAGCAAATTGGCT
>Location:NODE_273527_length_1611_cov_28.567970	Coordinate:226	Reads:3	Hits:3	Allocated_reads:1	Strand:-
TCTCACTATGATCGGAAAGCAAATTGGCT
>Location:NODE_273527_length_1611_cov_28.567970	Coordinate:227	Reads:9	Hits:3	Allocated_reads:3	Strand:-
AATCTCACTATGATCGGAAAGCAAATTGGC
>Location:NODE_273527_length_1611_cov_28.567970	Coordinate:227	Reads:1	Hits:3	Allocated_reads:0.333333333333333	Strand:-
CACTATGATCGGAAAGCAAATTGGC
>Location:NODE_273527_length_1611_cov_28.567970	Coordinate:227	Reads:1	Hits:3	Allocated_reads:0.333333333333333	Strand:-
CTCACTATGATCGGAAAGCAAATTGGC
>Location:NODE_273527_length_1611_cov_28.567970	Coordinate:227	Reads:12	Hits:3	Allocated_reads:4	Strand:-
TAATCTCACTATGATCGGAAAGCAAATTGGC
>Location:NODE_273527_length_1611_cov_28.567970	Coordinate:227	Reads:3	Hits:3	Allocated_reads:1	Strand:-
TCACTATGATCGGAAAGCAAATTGGC
>Location:NODE_273527_length_1611_cov_28.567970	Coordinate:227	Reads:1	Hits:3	Allocated_reads:0.333333333333333	Strand:-
TCTCACTATGATCGGAAAGCAAAATGGC
>Location:NODE_273527_length_1611_cov_28.567970	Coordinate:227	Reads:31	Hits:3	Allocated_reads:10.3333333333333	Strand:-
TCTCACTATGATCGGAAAGCAAATTGGC
>Location:NODE_273527_length_1611_cov_28.567970	Coordinate:228	Reads:1	Hits:3	Allocated_reads:0.333333333333333	Strand:-
TCACTATGATCGGAAAGCAAATTGG
>Location:NODE_273527_length_1611_cov_28.567970	Coordinate:228	Reads:4	Hits:3	Allocated_reads:1.33333333333333	Strand:-
TCTCACTATGATCGGAAAGCAAATTGG
>Location:NODE_273527_length_1611_cov_28.567970	Coordinate:229	Reads:3	Hits:3	Allocated_reads:1	Strand:-
TAATCTCACTATGATCGGAAAGCAAATTG
>Location:NODE_273527_length_1611_cov_28.567970	Coordinate:229	Reads:1	Hits:3	Allocated_reads:0.333333333333333	Strand:-
TTAATCTCACTATGATCGGAAAGCAAATTG
>Location:NODE_273527_length_1611_cov_28.567970	Coordinate:230	Reads:5	Hits:3	Allocated_reads:1.66666666666667	Strand:-
AATCTCACTATGATCGGAAAGCAAATT
>Location:NODE_273527_length_1611_cov_28.567970	Coordinate:230	Reads:1	Hits:3	Allocated_reads:0.333333333333333	Strand:-
ATCTCACTATGATCGGAAAGCAAATT
>Location:NODE_273527_length_1611_cov_28.567970	Coordinate:230	Reads:1	Hits:3	Allocated_reads:0.333333333333333	Strand:-
ATTAATCTCACTATGATCGGAAAGCAAGTT
>Location:NODE_273527_length_1611_cov_28.567970	Coordinate:230	Reads:7	Hits:3	Allocated_reads:2.33333333333333	Strand:-
ATTAATCTCACTATGATCGGAAAGCAAATT
>Location:NODE_273527_length_1611_cov_28.567970	Coordinate:230	Reads:13	Hits:3	Allocated_reads:4.33333333333333	Strand:-
TAATCTCACTATGATCGGAAAGCAAATT
>Location:NODE_273527_length_1611_cov_28.567970	Coordinate:230	Reads:4	Hits:3	Allocated_reads:1.33333333333333	Strand:-
TTAATCTCACTATGATCGGAAAGCAAATT
>Location:NODE_273527_length_1611_cov_28.567970	Coordinate:231	Reads:4	Hits:3	Allocated_reads:1.33333333333333	Strand:-
TCTCACTATGATCGGAAAGCAAAT
>Location:NODE_273527_length_1611_cov_28.567970	Coordinate:231	Reads:1	Hits:3	Allocated_reads:0.333333333333333	Strand:-
TTAATCTCACTATGATCGGAAAGCAAAT
>Location:NODE_273527_length_1611_cov_28.567970	Coordinate:232	Reads:2	Hits:3	Allocated_reads:0.666666666666667	Strand:-
ATTAATCTCACTATGATCGGAAAGCAAA
>Location:NODE_273527_length_1611_cov_28.567970	Coordinate:234	Reads:2	Hits:4	Allocated_reads:0.5	Strand:-
TAATCTCACTATGATCGGAAAGCA
>Location:NODE_273527_length_1611_cov_28.567970	Coordinate:234	Reads:2	Hits:4	Allocated_reads:0.5	Strand:-
TATTAATCTCACTATGATCGGAAAGCA
>Location:NODE_273527_length_1611_cov_28.567970	Coordinate:235	Reads:1	Hits:3	Allocated_reads:0.333333333333333	Strand:-
AAACTATTAATCTCACTATGATCGGAAAGC
>Location:NODE_273527_length_1611_cov_28.567970	Coordinate:235	Reads:2	Hits:4	Allocated_reads:0.5	Strand:-
ATTAATCTCACTATGATCGGAAAGC
>Location:NODE_273527_length_1611_cov_28.567970	Coordinate:236	Reads:1	Hits:3	Allocated_reads:0.333333333333333	Strand:-
AACTATTAATCTCACTATGATCGGAAAG
>Location:NODE_273527_length_1611_cov_28.567970	Coordinate:236	Reads:1	Hits:4	Allocated_reads:0.25	Strand:-
ATTAATCTCACTATGATCGGAAAG
>Location:NODE_273527_length_1611_cov_28.567970	Coordinate:236	Reads:1	Hits:3	Allocated_reads:0.333333333333333	Strand:+
CTTTCCGATCATAGTGAGATTAATAGT
>Location:NODE_273527_length_1611_cov_28.567970	Coordinate:237	Reads:1	Hits:3	Allocated_reads:0.333333333333333	Strand:+
TTTCCGATCATAGTGAGATTAATAGTT
>Location:NODE_273527_length_1611_cov_28.567970	Coordinate:237	Reads:1	Hits:3	Allocated_reads:0.333333333333333	Strand:+
TTTCCGATCATAGTGAGATTAATAGTTTAAT
>Location:NODE_273527_length_1611_cov_28.567970	Coordinate:239	Reads:1	Hits:4	Allocated_reads:0.25	Strand:-
AACTATTAATCTCACTATGATCGGA
>Location:NODE_273527_length_1611_cov_28.567970	Coordinate:239	Reads:1	Hits:4	Allocated_reads:0.25	Strand:-
AATTAAACTATTAATCTCACTATGATCGGA
>Location:NODE_273527_length_1611_cov_28.567970	Coordinate:239	Reads:1	Hits:4	Allocated_reads:0.25	Strand:+
TCCGATCATAGTGAGATTAATAGTTTAA
>Location:NODE_273527_length_1611_cov_28.567970	Coordinate:239	Reads:1	Hits:4	Allocated_reads:0.25	Strand:+
TCCGATCATAGTGAGATTAATAGTTTAAT
>Location:NODE_273527_length_1611_cov_28.567970	Coordinate:240	Reads:2	Hits:4	Allocated_reads:0.5	Strand:-
TTAAACTATTAATCTCACTATGATCGG
>Location:NODE_273527_length_1611_cov_28.567970	Coordinate:242	Reads:1	Hits:4	Allocated_reads:0.25	Strand:-
TAATTAAACTATTAATCTCACTATGATC
>Location:NODE_273527_length_1611_cov_28.567970	Coordinate:243	Reads:1	Hits:4	Allocated_reads:0.25	Strand:+
ATCATAGTGAGATTAATAGTTTAATT
>Location:NODE_273527_length_1611_cov_28.567970	Coordinate:243	Reads:1	Hits:4	Allocated_reads:0.25	Strand:+
ATCATAGTGAGATTAATAGTTTAATTAAC
>Location:NODE_273527_length_1611_cov_28.567970	Coordinate:244	Reads:1	Hits:4	Allocated_reads:0.25	Strand:+
TCATAGTGAGATTAATAGTTTAAT
>Location:NODE_273527_length_1611_cov_28.567970	Coordinate:244	Reads:1	Hits:4	Allocated_reads:0.25	Strand:+
TCATAGTGAGATTAATAGTTTAATTAAC
>Location:NODE_273527_length_1611_cov_28.567970	Coordinate:245	Reads:12	Hits:4	Allocated_reads:3	Strand:+
CATAGTGAGATTAATAGTTTAATTAAC
>Location:NODE_273527_length_1611_cov_28.567970	Coordinate:247	Reads:1	Hits:4	Allocated_reads:0.25	Strand:+
TAGTGAGATTAATAGTTTAATTAACG
>Location:NODE_273527_length_1611_cov_28.567970	Coordinate:248	Reads:1	Hits:5	Allocated_reads:0.2	Strand:+
AGTGAGATTAATAGTTTAATTAAC
>Location:NODE_273527_length_1611_cov_28.567970	Coordinate:265	Reads:1	Hits:3	Allocated_reads:0.333333333333333	Strand:-
TAAATTGCCCTCAATTTTTTTCGTTAATT
>Location:NODE_273527_length_1611_cov_28.567970	Coordinate:266	Reads:1	Hits:3	Allocated_reads:0.333333333333333	Strand:+
ATTAACGAAAAAAATTGAGGGCAATTT
>Location:NODE_273527_length_1611_cov_28.567970	Coordinate:276	Reads:1	Hits:3	Allocated_reads:0.333333333333333	Strand:-
TTAGTCATCTTAAATTGCCCTCAATTTT
>Location:NODE_273527_length_1611_cov_28.567970	Coordinate:279	Reads:1	Hits:3	Allocated_reads:0.333333333333333	Strand:+
ATTGAGGGCAATTTAAGATGACTAATT
>Location:NODE_273527_length_1611_cov_28.567970	Coordinate:279	Reads:1	Hits:3	Allocated_reads:0.333333333333333	Strand:-
TTAGTCATCTTAAATTGCCCTCAAT
>Location:NODE_273527_length_1611_cov_28.567970	Coordinate:280	Reads:1	Hits:3	Allocated_reads:0.333333333333333	Strand:+
TTGAGGGCAATTTAAGATGACTAAT
>Location:NODE_273527_length_1611_cov_28.567970	Coordinate:280	Reads:2	Hits:3	Allocated_reads:0.666666666666667	Strand:+
TTGAGGGCAATTTAAGATGACTAATT
>Location:NODE_273527_length_1611_cov_28.567970	Coordinate:280	Reads:2	Hits:3	Allocated_reads:0.666666666666667	Strand:+
TTGAGGGCAATTTAAGATGACTAATTC
>Location:NODE_273527_length_1611_cov_28.567970	Coordinate:280	Reads:1	Hits:3	Allocated_reads:0.333333333333333	Strand:+
TTGAGGGCAATTTAAGATGACTAATTCTGT
>Location:NODE_273527_length_1611_cov_28.567970	Coordinate:281	Reads:1	Hits:3	Allocated_reads:0.333333333333333	Strand:+
TGAGGGCAATTTAAGATGACTAAT
>Location:NODE_273527_length_1611_cov_28.567970	Coordinate:281	Reads:3	Hits:3	Allocated_reads:1	Strand:+
TGAGGGCAATTTAAGATGACTAATT
>Location:NODE_273527_length_1611_cov_28.567970	Coordinate:281	Reads:1	Hits:3	Allocated_reads:0.333333333333333	Strand:+
TGAGGGCAATTTAAGATGACTAATTC
>Location:NODE_273527_length_1611_cov_28.567970	Coordinate:281	Reads:1	Hits:3	Allocated_reads:0.333333333333333	Strand:+
TGAGGGCAATTTAAGATGACTAATTCT
>Location:NODE_273527_length_1611_cov_28.567970	Coordinate:281	Reads:1	Hits:3	Allocated_reads:0.333333333333333	Strand:+
TGAGGGCAATTTAAGATGACTAATTCTGA
>Location:NODE_273527_length_1611_cov_28.567970	Coordinate:281	Reads:1	Hits:3	Allocated_reads:0.333333333333333	Strand:+
TGAGGGCAATTTAAGATGACTAATTCTGT
>Location:NODE_273527_length_1611_cov_28.567970	Coordinate:281	Reads:7	Hits:1	Allocated_reads:7	Strand:+
TGAGGGCAATTTAAGATGACTAATTCTGGGC
>Location:NODE_273527_length_1611_cov_28.567970	Coordinate:282	Reads:1	Hits:3	Allocated_reads:0.333333333333333	Strand:+
GAGGGCAATTTAAGATGACTAATTCT
>Location:NODE_273527_length_1611_cov_28.567970	Coordinate:282	Reads:2	Hits:3	Allocated_reads:0.666666666666667	Strand:+
GAGGGCAATTTAAGATGACTAATTCTG
>Location:NODE_273527_length_1611_cov_28.567970	Coordinate:282	Reads:1	Hits:1	Allocated_reads:1	Strand:+
GAGGGCAATTTAAGATGACTAATTCTGGGCT
>Location:NODE_273527_length_1611_cov_28.567970	Coordinate:283	Reads:1	Hits:1	Allocated_reads:1	Strand:-
ACAGCCCAGAATTAGTCATCTTAAATTGCCCT
>Location:NODE_273527_length_1611_cov_28.567970	Coordinate:283	Reads:1	Hits:1	Allocated_reads:1	Strand:+
AGGGCAATTTAAGATGACTAATTCTGGGCT
>Location:NODE_273527_length_1611_cov_28.567970	Coordinate:284	Reads:3	Hits:1	Allocated_reads:3	Strand:+
GGGCAATTTAAGATGACTAATTCTGGGC
>Location:NODE_273527_length_1611_cov_28.567970	Coordinate:284	Reads:1	Hits:1	Allocated_reads:1	Strand:+
GGGCAATTTAAGATGACTAATTCTGGGCTGT
>Location:NODE_273527_length_1611_cov_28.567970	Coordinate:285	Reads:3	Hits:1	Allocated_reads:3	Strand:+
GGCAATTTAAGATGACTAATTCTGGGC
>Location:NODE_273527_length_1611_cov_28.567970	Coordinate:285	Reads:1	Hits:1	Allocated_reads:1	Strand:+
GGCAATTTAAGATGACTAATTCTGGGCT
>Location:NODE_273527_length_1611_cov_28.567970	Coordinate:289	Reads:1	Hits:1	Allocated_reads:1	Strand:+
ATTTAAGATGACTAATTCTGGGCTGTGGA
>Location:NODE_273527_length_1611_cov_28.567970	Coordinate:290	Reads:2	Hits:1	Allocated_reads:2	Strand:+
TTTAAGATGACTAATTCTGGGCTGTGGAGAGAAT
>Location:NODE_273527_length_1611_cov_28.567970	Coordinate:291	Reads:1	Hits:1	Allocated_reads:1	Strand:+
TTAAGATGACTAATTCTGGGCTGTGGAGAGAAT
>Location:NODE_273527_length_1611_cov_28.567970	Coordinate:292	Reads:1	Hits:1	Allocated_reads:1	Strand:+
TAAGATGACTAATTCTGGGCTGTG
>Location:NODE_273527_length_1611_cov_28.567970	Coordinate:292	Reads:3	Hits:1	Allocated_reads:3	Strand:+
TAAGATGACTAATTCTGGGCTGTGG
>Location:NODE_273527_length_1611_cov_28.567970	Coordinate:292	Reads:2	Hits:1	Allocated_reads:2	Strand:+
TAAGATGACTAATTCTGGGCTGTGGAGAGAAT
>Location:NODE_273527_length_1611_cov_28.567970	Coordinate:292	Reads:1	Hits:1	Allocated_reads:1	Strand:-
TCTCCACAGCCCAGAATTAGTCATCTTA
>Location:NODE_273527_length_1611_cov_28.567970	Coordinate:292	Reads:1	Hits:1	Allocated_reads:1	Strand:-
TTCTCTCCACAGCCCAGAATTAGTCATCTTA
>Location:NODE_273527_length_1611_cov_28.567970	Coordinate:293	Reads:2	Hits:1	Allocated_reads:2	Strand:+
AAGATGACTAATTCTGGGCTGTGG
>Location:NODE_273527_length_1611_cov_28.567970	Coordinate:293	Reads:1	Hits:1	Allocated_reads:1	Strand:+
AAGATGACTAATTCTGGGCTGTGGAGA
>Location:NODE_273527_length_1611_cov_28.567970	Coordinate:294	Reads:2	Hits:1	Allocated_reads:2	Strand:+
AGATGACTAATTCTGGGCTGTGGA
>Location:NODE_273527_length_1611_cov_28.567970	Coordinate:294	Reads:2	Hits:1	Allocated_reads:2	Strand:+
AGATGACTAATTCTGGGCTGTGGAG
>Location:NODE_273527_length_1611_cov_28.567970	Coordinate:294	Reads:2	Hits:1	Allocated_reads:2	Strand:+
AGATGACTAATTCTGGGCTGTGGAGA
>Location:NODE_273527_length_1611_cov_28.567970	Coordinate:294	Reads:1	Hits:1	Allocated_reads:1	Strand:+
AGATGACTAATTCTGGGCTGTGGAGAGAA
>Location:NODE_273527_length_1611_cov_28.567970	Coordinate:294	Reads:1	Hits:1	Allocated_reads:1	Strand:+
AGATGACTAATTCTGGGCTGTGGAGAGAAA
>Location:NODE_273527_length_1611_cov_28.567970	Coordinate:294	Reads:7	Hits:1	Allocated_reads:7	Strand:+
AGATGACTAATTCTGGGCTGTGGAGAGAAT
>Location:NODE_273527_length_1611_cov_28.567970	Coordinate:294	Reads:2	Hits:1	Allocated_reads:2	Strand:+
AGATGACTAATTCTGGGCTGTGGAGAGAATT
>Location:NODE_273527_length_1611_cov_28.567970	Coordinate:294	Reads:1	Hits:1	Allocated_reads:1	Strand:-
TTCTCTCCACAGCCCAGAATTAGTCATCT
>Location:NODE_273527_length_1611_cov_28.567970	Coordinate:295	Reads:1	Hits:1	Allocated_reads:1	Strand:+
GATGACTAATTCTGGGCTGTGGAG
>Location:NODE_273527_length_1611_cov_28.567970	Coordinate:295	Reads:1	Hits:1	Allocated_reads:1	Strand:+
GATGACTAATTCTGGGCTGTGGAGAGAAT
>Location:NODE_273527_length_1611_cov_28.567970	Coordinate:295	Reads:1	Hits:1	Allocated_reads:1	Strand:+
GATGACTAATTCTGGGCTGTGGAGAGAATT
>Location:NODE_273527_length_1611_cov_28.567970	Coordinate:295	Reads:1	Hits:1	Allocated_reads:1	Strand:-
TTCTCTCCACAGCCCAGAATTAGTCATC
>Location:NODE_273527_length_1611_cov_28.567970	Coordinate:296	Reads:1	Hits:1	Allocated_reads:1	Strand:-
AATTCTCTCCACAGCCCAGAATTAGTCAT
>Location:NODE_273527_length_1611_cov_28.567970	Coordinate:297	Reads:1	Hits:7	Allocated_reads:0.142857142857143	Strand:+
TGACTAATTCTGGGCTGTGGAGAT
>Location:NODE_273527_length_1611_cov_28.567970	Coordinate:297	Reads:1	Hits:7	Allocated_reads:0.142857142857143	Strand:+
TGACTAATTCTGGGCTGTGGAGAGA
>Location:NODE_273527_length_1611_cov_28.567970	Coordinate:304	Reads:1	Hits:10	Allocated_reads:0.1	Strand:-
TTCCATTTAAATTCTCTCCACAGCCCAAAA
>Location:NODE_273527_length_1611_cov_28.567970	Coordinate:304	Reads:3	Hits:10	Allocated_reads:0.3	Strand:-
TTCCATTTAAATTCTCTCCACAGCCCAGAA
>Location:NODE_273527_length_1611_cov_28.567970	Coordinate:304	Reads:6	Hits:11	Allocated_reads:0.545454545454545	Strand:+
TTCTGGGCTGTGGAGAGAATTTAAA
>Location:NODE_273527_length_1611_cov_28.567970	Coordinate:304	Reads:1	Hits:10	Allocated_reads:0.1	Strand:+
TTCTGGGCTGTGGAGAGAATTTAAATGGAA
>Location:NODE_273527_length_1611_cov_28.567970	Coordinate:305	Reads:3	Hits:11	Allocated_reads:0.272727272727273	Strand:+
TCTGGGCTGTGGAGAGAATTTAAA
>Location:NODE_273527_length_1611_cov_28.567970	Coordinate:305	Reads:1	Hits:10	Allocated_reads:0.1	Strand:+
TCTGGGCTGTGGAGAGAATTTAAAT
>Location:NODE_273527_length_1611_cov_28.567970	Coordinate:305	Reads:1	Hits:10	Allocated_reads:0.1	Strand:+
TCTGGGCTGTGGAGAGAATTTAAATGGAAGG
>Location:NODE_273527_length_1611_cov_28.567970	Coordinate:305	Reads:1	Hits:10	Allocated_reads:0.1	Strand:+
TCTGGGCTGTGGAGAGAATTTAAATGGAAGGT
>Location:NODE_273527_length_1611_cov_28.567970	Coordinate:306	Reads:1	Hits:11	Allocated_reads:0.0909090909090909	Strand:-
TTCCATTTAAATTCTCTCCACAGCCCAG
>Location:NODE_273527_length_1611_cov_28.567970	Coordinate:307	Reads:1	Hits:11	Allocated_reads:0.0909090909090909	Strand:+
TGGGCTGTGGAGAGAATTTAAATGGAAGG
>Location:NODE_273527_length_1611_cov_28.567970	Coordinate:307	Reads:1	Hits:11	Allocated_reads:0.0909090909090909	Strand:+
TGGGCTGTGGAGAGAATTTAAATGGAAGGT
>Location:NODE_273527_length_1611_cov_28.567970	Coordinate:307	Reads:1	Hits:11	Allocated_reads:0.0909090909090909	Strand:-
TTCCATTTAAATTCTCTCCACAGCCCA
>Location:NODE_273527_length_1611_cov_28.567970	Coordinate:308	Reads:2	Hits:11	Allocated_reads:0.181818181818182	Strand:-
TTCCATTTAAATTCTCTCCACAGCCC
>Location:NODE_273527_length_1611_cov_28.567970	Coordinate:309	Reads:5	Hits:11	Allocated_reads:0.454545454545455	Strand:-
TTCCATTTAAATTCTCTCCACAGCC
>Location:NODE_273527_length_1611_cov_28.567970	Coordinate:310	Reads:1	Hits:11	Allocated_reads:0.0909090909090909	Strand:-
TTCCATTTAAATTCTCTCCACAGC
>Location:NODE_273527_length_1611_cov_28.567970	Coordinate:312	Reads:2	Hits:12	Allocated_reads:0.166666666666667	Strand:+
TGTGGAGAGAATTTAAATGGAAGGT
>Location:NODE_273527_length_1611_cov_28.567970	Coordinate:313	Reads:4	Hits:12	Allocated_reads:0.333333333333333	Strand:+
GTGGAGAGAATTTAAATGGAAGGT
>Location:NODE_273527_length_1611_cov_28.567970	Coordinate:313	Reads:1	Hits:12	Allocated_reads:0.0833333333333333	Strand:+
GTGGAGAGAATTTAAATGGAAGGTG
>Location:NODE_273527_length_1611_cov_28.567970	Coordinate:313	Reads:2	Hits:12	Allocated_reads:0.166666666666667	Strand:+
GTGGAGAGAATTTAAATGGAAGGTGGTC
>Location:NODE_273527_length_1611_cov_28.567970	Coordinate:313	Reads:3	Hits:12	Allocated_reads:0.25	Strand:+
GTGGAGAGAATTTAAATGGAAGGTGGTCA
>Location:NODE_273527_length_1611_cov_28.567970	Coordinate:314	Reads:1	Hits:12	Allocated_reads:0.0833333333333333	Strand:+
TGGAGAGAATTTAAATGGAAGGTGGTCA
>Location:NODE_273527_length_1611_cov_28.567970	Coordinate:315	Reads:1	Hits:12	Allocated_reads:0.0833333333333333	Strand:+
GGAGAGAATTTAAATGGAAGGTGGT
>Location:NODE_273527_length_1611_cov_28.567970	Coordinate:315	Reads:2	Hits:12	Allocated_reads:0.166666666666667	Strand:+
GGAGAGAATTTAAATGGAAGGTGGTCA
>Location:NODE_273527_length_1611_cov_28.567970	Coordinate:317	Reads:1	Hits:13	Allocated_reads:0.0769230769230769	Strand:+
AGAGAATTTAAATGGAAGGTGGTC
>Location:NODE_273527_length_1611_cov_28.567970	Coordinate:317	Reads:1	Hits:12	Allocated_reads:0.0833333333333333	Strand:+
AGAGAATTTAAATGGAAGGTGGTCAT
>Location:NODE_273527_length_1611_cov_28.567970	Coordinate:317	Reads:2	Hits:3	Allocated_reads:0.666666666666667	Strand:+
AGAGAATTTAAATGGAAGGTGGTCATA
>Location:NODE_273527_length_1611_cov_28.567970	Coordinate:318	Reads:1	Hits:3	Allocated_reads:0.333333333333333	Strand:+
GAGAATTTAAATGGAAGGTGGTCATATT
>Location:NODE_273527_length_1611_cov_28.567970	Coordinate:318	Reads:2	Hits:3	Allocated_reads:0.666666666666667	Strand:+
GAGAATTTAAATGGAAGGTGGTCATAAGA
>Location:NODE_273527_length_1611_cov_28.567970	Coordinate:319	Reads:1	Hits:3	Allocated_reads:0.333333333333333	Strand:-
TCTTATGACCACCTTCCATTTAAATTCT
>Location:NODE_273527_length_1611_cov_28.567970	Coordinate:323	Reads:1	Hits:2	Allocated_reads:0.5	Strand:+
TTTAAATGGAAGGTGGTCATAAGATATT
>Location:NODE_273527_length_1611_cov_28.567970	Coordinate:324	Reads:2	Hits:3	Allocated_reads:0.666666666666667	Strand:+
TTAAATGGAAGGTGGTCATAAGAT
>Location:NODE_273527_length_1611_cov_28.567970	Coordinate:324	Reads:1	Hits:3	Allocated_reads:0.333333333333333	Strand:+
TTAAATGGAAGGTGGTCATAAGATT
>Location:NODE_273527_length_1611_cov_28.567970	Coordinate:324	Reads:3	Hits:3	Allocated_reads:1	Strand:+
TTAAATGGAAGGTGGTCATAAGATA
>Location:NODE_273527_length_1611_cov_28.567970	Coordinate:324	Reads:2	Hits:3	Allocated_reads:0.666666666666667	Strand:+
TTAAATGGAAGGTGGTCATAAGATAT
>Location:NODE_273527_length_1611_cov_28.567970	Coordinate:324	Reads:18	Hits:2	Allocated_reads:9	Strand:+
TTAAATGGAAGGTGGTCATAAGATATT
>Location:NODE_273527_length_1611_cov_28.567970	Coordinate:324	Reads:5	Hits:2	Allocated_reads:2.5	Strand:+
TTAAATGGAAGGTGGTCATAAGATATTT
>Location:NODE_273527_length_1611_cov_28.567970	Coordinate:324	Reads:2	Hits:2	Allocated_reads:1	Strand:+
TTAAATGGAAGGTGGTCATAAGATATTTT
>Location:NODE_273527_length_1611_cov_28.567970	Coordinate:324	Reads:1	Hits:2	Allocated_reads:0.5	Strand:+
TTAAATGGAAGGTGGTCATAAGATATTTTA
>Location:NODE_273527_length_1611_cov_28.567970	Coordinate:324	Reads:1	Hits:2	Allocated_reads:0.5	Strand:+
TTAAATGGAAGGTGGTCATAAGATATTTTAGAACC
>Location:NODE_273527_length_1611_cov_28.567970	Coordinate:325	Reads:1	Hits:3	Allocated_reads:0.333333333333333	Strand:+
TAAATGGAAGGTGGTCATAAGATAT
>Location:NODE_273527_length_1611_cov_28.567970	Coordinate:329	Reads:1	Hits:2	Allocated_reads:0.5	Strand:+
TGGAAGGTGGTCATAAGATATTTTAGAA
>Location:NODE_273527_length_1611_cov_28.567970	Coordinate:329	Reads:4	Hits:2	Allocated_reads:2	Strand:+
TGGAAGGTGGTCATAAGATATTTTAGAACC
>Location:NODE_273527_length_1611_cov_28.567970	Coordinate:329	Reads:1	Hits:2	Allocated_reads:0.5	Strand:+
TGGAAGGTGGTCATAAGATATTTTAGAACCA
>Location:NODE_273527_length_1611_cov_28.567970	Coordinate:329	Reads:1	Hits:2	Allocated_reads:0.5	Strand:+
TGGAAGGTGGTCATAAGATATTTTAGAACCCC
>Location:NODE_273527_length_1611_cov_28.567970	Coordinate:331	Reads:2	Hits:2	Allocated_reads:1	Strand:+
GAAGGTGGTCATAAGATATTTTAGAACC
>Location:NODE_273527_length_1611_cov_28.567970	Coordinate:334	Reads:1	Hits:2	Allocated_reads:0.5	Strand:-
TCTCGGGGGTTCTAAAATATCTTATGACCACC
>Location:NODE_273527_length_1611_cov_28.567970	Coordinate:335	Reads:2	Hits:2	Allocated_reads:1	Strand:+
GTGGTCATAAGATATTTTAGAACCCCCGAGA
>Location:NODE_273527_length_1611_cov_28.567970	Coordinate:336	Reads:9	Hits:2	Allocated_reads:4.5	Strand:+
TGGTCATAAGATATTTTAGAACCCCCGAGA
>Location:NODE_273527_length_1611_cov_28.567970	Coordinate:337	Reads:1	Hits:2	Allocated_reads:0.5	Strand:+
GGTCATAAGATATTTTAGAACCCCCGAGA
>Location:NODE_273527_length_1611_cov_28.567970	Coordinate:338	Reads:1	Hits:2	Allocated_reads:0.5	Strand:+
GTCATAAGATATTTTAGAACCCCCGAGA
>Location:NODE_273527_length_1611_cov_28.567970	Coordinate:338	Reads:1	Hits:2	Allocated_reads:0.5	Strand:-
TTATCTCGGGGGTTCTAAAATATCTTATGAC
>Location:NODE_273527_length_1611_cov_28.567970	Coordinate:339	Reads:1	Hits:2	Allocated_reads:0.5	Strand:-
TATCTCGGGGGTTCTAAAATATCTTATGA
>Location:NODE_273527_length_1611_cov_28.567970	Coordinate:339	Reads:1	Hits:2	Allocated_reads:0.5	Strand:+
TCATAAGATATTTTAGAACCCCCGA
>Location:NODE_273527_length_1611_cov_28.567970	Coordinate:339	Reads:41	Hits:2	Allocated_reads:20.5	Strand:+
TCATAAGATATTTTAGAACCCCCGAGA
>Location:NODE_273527_length_1611_cov_28.567970	Coordinate:339	Reads:22	Hits:2	Allocated_reads:11	Strand:+
TCATAAGATATTTTAGAACCCCCGAGAT
>Location:NODE_273527_length_1611_cov_28.567970	Coordinate:339	Reads:2	Hits:2	Allocated_reads:1	Strand:+
TCATAAGATATTTTAGAACCCCCGAGATA
>Location:NODE_273527_length_1611_cov_28.567970	Coordinate:339	Reads:1	Hits:2	Allocated_reads:0.5	Strand:+
TCATAAGATATTTTAGAACCCCCGAGATAA
>Location:NODE_273527_length_1611_cov_28.567970	Coordinate:339	Reads:1	Hits:2	Allocated_reads:0.5	Strand:+
TCATAAGATATTTTAGAACCCCCGAGATTT
>Location:NODE_273527_length_1611_cov_28.567970	Coordinate:339	Reads:6	Hits:2	Allocated_reads:3	Strand:+
TCATAAGATATTTTAGAACCCCCGAGATAAT
>Location:NODE_273527_length_1611_cov_28.567970	Coordinate:340	Reads:1	Hits:2	Allocated_reads:0.5	Strand:-
ATCTCGGGGGTTCTAAAATATCTTATG
>Location:NODE_273527_length_1611_cov_28.567970	Coordinate:340	Reads:1	Hits:2	Allocated_reads:0.5	Strand:+
CATAAGATATTTTAGAACCCCCGAGA
>Location:NODE_273527_length_1611_cov_28.567970	Coordinate:340	Reads:2	Hits:2	Allocated_reads:1	Strand:+
CATAAGATATTTTAGAACCCCCGAGAT
>Location:NODE_273527_length_1611_cov_28.567970	Coordinate:340	Reads:1	Hits:2	Allocated_reads:0.5	Strand:+
CATAAGATATTTTAGAACCCCCGAGATAAT
>Location:NODE_273527_length_1611_cov_28.567970	Coordinate:341	Reads:2	Hits:2	Allocated_reads:1	Strand:+
ATAAGATATTTTAGAACCCCCGAGA
>Location:NODE_273527_length_1611_cov_28.567970	Coordinate:341	Reads:1	Hits:2	Allocated_reads:0.5	Strand:+
ATAAGATATTTTAGAACCCCCGAGAT
>Location:NODE_273527_length_1611_cov_28.567970	Coordinate:341	Reads:1	Hits:2	Allocated_reads:0.5	Strand:+
ATAAGATATTTTAGAACCCCCGAGATAAT
>Location:NODE_273527_length_1611_cov_28.567970	Coordinate:341	Reads:1	Hits:2	Allocated_reads:0.5	Strand:-
TATCTCGGGGGTTCTAAAATATCTTAT
>Location:NODE_273527_length_1611_cov_28.567970	Coordinate:341	Reads:7	Hits:2	Allocated_reads:3.5	Strand:-
TTATCTCGGGGGTTCTAAAATATCTTAT
>Location:NODE_273527_length_1611_cov_28.567970	Coordinate:342	Reads:11	Hits:2	Allocated_reads:5.5	Strand:+
TAAGATATTTTAGAACCCCCGAGA
>Location:NODE_273527_length_1611_cov_28.567970	Coordinate:342	Reads:1	Hits:2	Allocated_reads:0.5	Strand:+
TAAGATATTTTAGAACCCCCGAGAT
>Location:NODE_273527_length_1611_cov_28.567970	Coordinate:342	Reads:1	Hits:2	Allocated_reads:0.5	Strand:+
TAAGATATTTTAGAACCCCCGAGATA
>Location:NODE_273527_length_1611_cov_28.567970	Coordinate:342	Reads:4	Hits:2	Allocated_reads:2	Strand:+
TAAGATATTTTAGAACCCCCGAGATAAT
>Location:NODE_273527_length_1611_cov_28.567970	Coordinate:342	Reads:2	Hits:2	Allocated_reads:1	Strand:+
TAAGATATTTTAGAACCCCCGAGATAATT
>Location:NODE_273527_length_1611_cov_28.567970	Coordinate:342	Reads:2	Hits:2	Allocated_reads:1	Strand:+
TAAGATATTTTAGAACCCCCGAGATAATTGC
>Location:NODE_273527_length_1611_cov_28.567970	Coordinate:343	Reads:1	Hits:2	Allocated_reads:0.5	Strand:-
AATTATCTCGGGGGTTCTAAAATATCTT
>Location:NODE_273527_length_1611_cov_28.567970	Coordinate:343	Reads:1	Hits:2	Allocated_reads:0.5	Strand:-
CAATTATCTCGGGGGTTCTAAAATATCTT
>Location:NODE_273527_length_1611_cov_28.567970	Coordinate:343	Reads:1	Hits:2	Allocated_reads:0.5	Strand:-
TATCTCGGGGGTTCTAAAATATCTT
>Location:NODE_273527_length_1611_cov_28.567970	Coordinate:343	Reads:2	Hits:2	Allocated_reads:1	Strand:-
TTATCTCGGGGGTTCTAAAATATCTT
>Location:NODE_273527_length_1611_cov_28.567970	Coordinate:344	Reads:1	Hits:2	Allocated_reads:0.5	Strand:-
AATTATCTCGGGGGTTCTAAAATATCT
>Location:NODE_273527_length_1611_cov_28.567970	Coordinate:344	Reads:2	Hits:2	Allocated_reads:1	Strand:+
AGATATTTTAGAACCCCCGAGATAATTGC
>Location:NODE_273527_length_1611_cov_28.567970	Coordinate:344	Reads:1	Hits:2	Allocated_reads:0.5	Strand:-
AGCAATTATCTCGGGGGTTCTAAAATATCT
>Location:NODE_273527_length_1611_cov_28.567970	Coordinate:344	Reads:3	Hits:2	Allocated_reads:1.5	Strand:-
CAATTATCTCGGGGGTTCTAAAATATCT
>Location:NODE_273527_length_1611_cov_28.567970	Coordinate:344	Reads:1	Hits:2	Allocated_reads:0.5	Strand:-
GCAATTATCTCGGGGGTTCTAAAATATCT
>Location:NODE_273527_length_1611_cov_28.567970	Coordinate:344	Reads:1	Hits:2	Allocated_reads:0.5	Strand:-
TTAGCAATTATCTCGGGGGTTCTAAAATATCT
>Location:NODE_273527_length_1611_cov_28.567970	Coordinate:344	Reads:3	Hits:2	Allocated_reads:1.5	Strand:-
TTATCTCGGGGGTTCTAAAATATCT
>Location:NODE_273527_length_1611_cov_28.567970	Coordinate:345	Reads:1	Hits:3	Allocated_reads:0.333333333333333	Strand:-
AATTATCTCGGGGGTTCTAAAATATC
>Location:NODE_273527_length_1611_cov_28.567970	Coordinate:345	Reads:1	Hits:3	Allocated_reads:0.333333333333333	Strand:-
ATTATCTCGGGGGTTCTAAAATATC
>Location:NODE_273527_length_1611_cov_28.567970	Coordinate:345	Reads:1	Hits:3	Allocated_reads:0.333333333333333	Strand:-
CAATTATCTCGGGGGTTCTAAAATATC
>Location:NODE_273527_length_1611_cov_28.567970	Coordinate:345	Reads:1	Hits:3	Allocated_reads:0.333333333333333	Strand:+
GATATTTTAGAACCCCCGAGATAAT
>Location:NODE_273527_length_1611_cov_28.567970	Coordinate:345	Reads:4	Hits:3	Allocated_reads:1.33333333333333	Strand:+
GATATTTTAGAACCCCCGAGATAATTGC
>Location:NODE_273527_length_1611_cov_28.567970	Coordinate:345	Reads:1	Hits:3	Allocated_reads:0.333333333333333	Strand:-
TAGCAATTATCTCGGGGGTTCTAAAATATT
>Location:NODE_273527_length_1611_cov_28.567970	Coordinate:345	Reads:1	Hits:3	Allocated_reads:0.333333333333333	Strand:-
TTAGCAATTATCTCGGGGGTTCTAAAATATC
>Location:NODE_273527_length_1611_cov_28.567970	Coordinate:345	Reads:3	Hits:3	Allocated_reads:1	Strand:-
TTATCTCGGGGGTTCTAAAATATC
>Location:NODE_273527_length_1611_cov_28.567970	Coordinate:346	Reads:1	Hits:3	Allocated_reads:0.333333333333333	Strand:-
AATTATCTCGGGGGTTCTAAAATAT
>Location:NODE_273527_length_1611_cov_28.567970	Coordinate:346	Reads:2	Hits:3	Allocated_reads:0.666666666666667	Strand:-
AGCAATTATCTCGGGGGTTCTAAAATAT
>Location:NODE_273527_length_1611_cov_28.567970	Coordinate:346	Reads:1	Hits:3	Allocated_reads:0.333333333333333	Strand:-
CAATTATCTCGGGGGTTCTAAAATAT
>Location:NODE_273527_length_1611_cov_28.567970	Coordinate:346	Reads:1	Hits:3	Allocated_reads:0.333333333333333	Strand:-
GCAATTATCTCGGGGGTTCTAAAATAT
>Location:NODE_273527_length_1611_cov_28.567970	Coordinate:347	Reads:1	Hits:3	Allocated_reads:0.333333333333333	Strand:-
AGCAATTATCTCGGGGGTTCTAAAATA
>Location:NODE_273527_length_1611_cov_28.567970	Coordinate:347	Reads:1	Hits:3	Allocated_reads:0.333333333333333	Strand:-
CAATTATCTCGGGGGTTCTAAAATA
>Location:NODE_273527_length_1611_cov_28.567970	Coordinate:347	Reads:1	Hits:3	Allocated_reads:0.333333333333333	Strand:-
GCAATTATCTCGGGGGTTCTAAAATA
>Location:NODE_273527_length_1611_cov_28.567970	Coordinate:347	Reads:1	Hits:3	Allocated_reads:0.333333333333333	Strand:+
TATTTTAGAACCCCCGAGATAATTGC
>Location:NODE_273527_length_1611_cov_28.567970	Coordinate:347	Reads:4	Hits:3	Allocated_reads:1.33333333333333	Strand:+
TATTTTAGAACCCCCGAGATAATTGCT
>Location:NODE_273527_length_1611_cov_28.567970	Coordinate:347	Reads:2	Hits:3	Allocated_reads:0.666666666666667	Strand:+
TATTTTAGAACCCCCGAGATAATTGCTAAA
>Location:NODE_273527_length_1611_cov_28.567970	Coordinate:347	Reads:2	Hits:3	Allocated_reads:0.666666666666667	Strand:-
TTAGCAATTATCTCGGGGGTTCTAAAATA
>Location:NODE_273527_length_1611_cov_28.567970	Coordinate:348	Reads:1	Hits:3	Allocated_reads:0.333333333333333	Strand:-
AGCAATTATCTCGGGGGTTCTAAAAT
>Location:NODE_273527_length_1611_cov_28.567970	Coordinate:348	Reads:1	Hits:3	Allocated_reads:0.333333333333333	Strand:+
ATTTTAGAACCCCCGAGATAATTGCTAAA
>Location:NODE_273527_length_1611_cov_28.567970	Coordinate:348	Reads:1	Hits:3	Allocated_reads:0.333333333333333	Strand:-
TAGCAATTATCTCGGGGGTTCTAAAAA
>Location:NODE_273527_length_1611_cov_28.567970	Coordinate:348	Reads:1	Hits:3	Allocated_reads:0.333333333333333	Strand:-
TAGCAATTATCTCGGGGGTTCTAAAAT
>Location:NODE_273527_length_1611_cov_28.567970	Coordinate:349	Reads:2	Hits:3	Allocated_reads:0.666666666666667	Strand:-
AGCAATTATCTCGGGGGTTCTAAAA
>Location:NODE_273527_length_1611_cov_28.567970	Coordinate:349	Reads:1	Hits:3	Allocated_reads:0.333333333333333	Strand:-
GATTTAGCAATTATCTCGGGGGTTCTAAAA
>Location:NODE_273527_length_1611_cov_28.567970	Coordinate:349	Reads:1	Hits:3	Allocated_reads:0.333333333333333	Strand:-
TAGCAATTATCTCGGGGGTTCTAAAA
>Location:NODE_273527_length_1611_cov_28.567970	Coordinate:349	Reads:18	Hits:3	Allocated_reads:6	Strand:-
TTAGCAATTATCTCGGGGGTTCTAAAA
>Location:NODE_273527_length_1611_cov_28.567970	Coordinate:349	Reads:1	Hits:3	Allocated_reads:0.333333333333333	Strand:-
TTTAGCAATTATCTCGGGGGTTCTAAAA
>Location:NODE_273527_length_1611_cov_28.567970	Coordinate:349	Reads:1	Hits:3	Allocated_reads:0.333333333333333	Strand:+
TTTTAGAACCCCCGAGATAATTGC
>Location:NODE_273527_length_1611_cov_28.567970	Coordinate:349	Reads:1	Hits:3	Allocated_reads:0.333333333333333	Strand:+
TTTTAGAACCCCCGAGATAATTGCTA
>Location:NODE_273527_length_1611_cov_28.567970	Coordinate:349	Reads:1	Hits:3	Allocated_reads:0.333333333333333	Strand:+
TTTTAGAACCCCCGAGATAATTGCTAAA
>Location:NODE_273527_length_1611_cov_28.567970	Coordinate:350	Reads:1	Hits:3	Allocated_reads:0.333333333333333	Strand:-
AGCAATTATCTCGGGGGTTCTAAA
>Location:NODE_273527_length_1611_cov_28.567970	Coordinate:350	Reads:1	Hits:3	Allocated_reads:0.333333333333333	Strand:-
TAGCAATTATCTCGGGGGTTCTAAA
>Location:NODE_273527_length_1611_cov_28.567970	Coordinate:350	Reads:4	Hits:3	Allocated_reads:1.33333333333333	Strand:-
TTAGCAATTATCTCGGGGGTTCTAAA
>Location:NODE_273527_length_1611_cov_28.567970	Coordinate:350	Reads:1	Hits:3	Allocated_reads:0.333333333333333	Strand:+
TTTAGAACCCCCGAGATAATTGCT
>Location:NODE_273527_length_1611_cov_28.567970	Coordinate:350	Reads:1	Hits:3	Allocated_reads:0.333333333333333	Strand:+
TTTAGAACCCCCGAGATAATTGCTAAATC
>Location:NODE_273527_length_1611_cov_28.567970	Coordinate:351	Reads:2	Hits:3	Allocated_reads:0.666666666666667	Strand:+
TTAGAACCCCCGAGATAATTGCTAAA
>Location:NODE_273527_length_1611_cov_28.567970	Coordinate:351	Reads:2	Hits:3	Allocated_reads:0.666666666666667	Strand:+
TTAGAACCCCCGAGATAATTGCTAAAT
>Location:NODE_273527_length_1611_cov_28.567970	Coordinate:351	Reads:1	Hits:3	Allocated_reads:0.333333333333333	Strand:+
TTAGAACCCCCGAGATAATTGCTAAATC
>Location:NODE_273527_length_1611_cov_28.567970	Coordinate:351	Reads:1	Hits:3	Allocated_reads:0.333333333333333	Strand:+
TTAGAACCCCCGAGATAATTGCTAAATCG
>Location:NODE_273527_length_1611_cov_28.567970	Coordinate:351	Reads:1	Hits:3	Allocated_reads:0.333333333333333	Strand:-
TTAGCAATTATCTCGGGGGTTCTAA
>Location:NODE_273527_length_1611_cov_28.567970	Coordinate:351	Reads:1	Hits:3	Allocated_reads:0.333333333333333	Strand:-
TTTAGCAATTATCTCGGGGGTTCTAA
>Location:NODE_273527_length_1611_cov_28.567970	Coordinate:352	Reads:1	Hits:3	Allocated_reads:0.333333333333333	Strand:+
TAGAACCCCCGAGATAATTGCTAA
>Location:NODE_273527_length_1611_cov_28.567970	Coordinate:352	Reads:5	Hits:3	Allocated_reads:1.66666666666667	Strand:+
TAGAACCCCCGAGATAATTGCTAAA
>Location:NODE_273527_length_1611_cov_28.567970	Coordinate:352	Reads:2	Hits:3	Allocated_reads:0.666666666666667	Strand:+
TAGAACCCCCGAGATAATTGCTAAAT
>Location:NODE_273527_length_1611_cov_28.567970	Coordinate:352	Reads:6	Hits:3	Allocated_reads:2	Strand:+
TAGAACCCCCGAGATAATTGCTAAATC
>Location:NODE_273527_length_1611_cov_28.567970	Coordinate:352	Reads:2	Hits:3	Allocated_reads:0.666666666666667	Strand:+
TAGAACCCCCGAGATAATTGCTAAATCG
>Location:NODE_273527_length_1611_cov_28.567970	Coordinate:352	Reads:1	Hits:3	Allocated_reads:0.333333333333333	Strand:+
TAGAACCCCCGAGATAATTGCTAAATCGA
>Location:NODE_273527_length_1611_cov_28.567970	Coordinate:352	Reads:1	Hits:3	Allocated_reads:0.333333333333333	Strand:+
TAGAACCCCCGAGATAATTGCTAAATCGAA
>Location:NODE_273527_length_1611_cov_28.567970	Coordinate:352	Reads:2	Hits:3	Allocated_reads:0.666666666666667	Strand:+
TAGAACCCCCGAGATAATTGCTAAATCGAAC
>Location:NODE_273527_length_1611_cov_28.567970	Coordinate:352	Reads:1	Hits:3	Allocated_reads:0.333333333333333	Strand:+
TAGAACCCCCGAGATAATTGCTAAATCGAACCCAA
>Location:NODE_273527_length_1611_cov_28.567970	Coordinate:353	Reads:1	Hits:3	Allocated_reads:0.333333333333333	Strand:+
AGAACCCCCGAGATAATTGCTAAATCGAA
>Location:NODE_273527_length_1611_cov_28.567970	Coordinate:353	Reads:1	Hits:3	Allocated_reads:0.333333333333333	Strand:-
GATTTAGCAATTATCTCGGGGGTTCT
>Location:NODE_273527_length_1611_cov_28.567970	Coordinate:353	Reads:1	Hits:3	Allocated_reads:0.333333333333333	Strand:-
TTTAGCAATTATCTCGGGGGTTCT
>Location:NODE_273527_length_1611_cov_28.567970	Coordinate:354	Reads:1	Hits:3	Allocated_reads:0.333333333333333	Strand:+
GAACCCCCGAGATAATTGCTAAATCGA
>Location:NODE_273527_length_1611_cov_28.567970	Coordinate:354	Reads:1	Hits:3	Allocated_reads:0.333333333333333	Strand:+
GAACCCCCGAGATAATTGCTAAATCGAAC
>Location:NODE_273527_length_1611_cov_28.567970	Coordinate:354	Reads:1	Hits:3	Allocated_reads:0.333333333333333	Strand:+
GAACCCCCGAGATAATTGCTAAATCGAACC
>Location:NODE_273527_length_1611_cov_28.567970	Coordinate:354	Reads:1	Hits:3	Allocated_reads:0.333333333333333	Strand:-
GATTTAGCAATTATCTCGGGGGTTC
>Location:NODE_273527_length_1611_cov_28.567970	Coordinate:355	Reads:1	Hits:4	Allocated_reads:0.25	Strand:+
AACCCCCGAGATAATTGCTAAATCGAA
>Location:NODE_273527_length_1611_cov_28.567970	Coordinate:355	Reads:1	Hits:4	Allocated_reads:0.25	Strand:+
AACCCCCGAGATAATTGCTAAATCGAAC
>Location:NODE_273527_length_1611_cov_28.567970	Coordinate:355	Reads:2	Hits:4	Allocated_reads:0.5	Strand:+
AACCCCCGAGATAATTGCTAAATCGAACC
>Location:NODE_273527_length_1611_cov_28.567970	Coordinate:356	Reads:3	Hits:4	Allocated_reads:0.75	Strand:+
ACCCCCGAGATAATTGCTAAATCGAAC
>Location:NODE_273527_length_1611_cov_28.567970	Coordinate:356	Reads:2	Hits:4	Allocated_reads:0.5	Strand:+
ACCCCCGAGATAATTGCTAAATCGAACC
>Location:NODE_273527_length_1611_cov_28.567970	Coordinate:356	Reads:1	Hits:4	Allocated_reads:0.25	Strand:+
ACCCCCGAGATAATTGCTAAATCGAACCC
>Location:NODE_273527_length_1611_cov_28.567970	Coordinate:357	Reads:7	Hits:4	Allocated_reads:1.75	Strand:+
CCCCCGAGATAATTGCTAAATCGAAC
>Location:NODE_273527_length_1611_cov_28.567970	Coordinate:357	Reads:4	Hits:4	Allocated_reads:1	Strand:+
CCCCCGAGATAATTGCTAAATCGAACC
>Location:NODE_273527_length_1611_cov_28.567970	Coordinate:357	Reads:1	Hits:4	Allocated_reads:0.25	Strand:+
CCCCCGAGATAATTGCTAAATCGAACCCA
>Location:NODE_273527_length_1611_cov_28.567970	Coordinate:358	Reads:1	Hits:4	Allocated_reads:0.25	Strand:+
CCCCGAGATAATTGCTAAATCGAA
>Location:NODE_273527_length_1611_cov_28.567970	Coordinate:358	Reads:8	Hits:4	Allocated_reads:2	Strand:+
CCCCGAGATAATTGCTAAATCGAAC
>Location:NODE_273527_length_1611_cov_28.567970	Coordinate:358	Reads:1	Hits:4	Allocated_reads:0.25	Strand:+
CCCCGAGATAATTGCTAAATCGAACC
>Location:NODE_273527_length_1611_cov_28.567970	Coordinate:358	Reads:1	Hits:4	Allocated_reads:0.25	Strand:+
CCCCGAGATAATTGCTAAATCGAACCC
>Location:NODE_273527_length_1611_cov_28.567970	Coordinate:358	Reads:2	Hits:4	Allocated_reads:0.5	Strand:+
CCCCGAGATAATTGCTAAATCGAACCCAAC
>Location:NODE_273527_length_1611_cov_28.567970	Coordinate:359	Reads:1	Hits:4	Allocated_reads:0.25	Strand:+
CCCGAGATAATTGCTAAATCGAAT
>Location:NODE_273527_length_1611_cov_28.567970	Coordinate:359	Reads:13	Hits:4	Allocated_reads:3.25	Strand:+
CCCGAGATAATTGCTAAATCGAAC
>Location:NODE_273527_length_1611_cov_28.567970	Coordinate:359	Reads:5	Hits:4	Allocated_reads:1.25	Strand:+
CCCGAGATAATTGCTAAATCGAACC
>Location:NODE_273527_length_1611_cov_28.567970	Coordinate:359	Reads:1	Hits:4	Allocated_reads:0.25	Strand:+
CCCGAGATAATTGCTAAATCGAACAC
>Location:NODE_273527_length_1611_cov_28.567970	Coordinate:359	Reads:3	Hits:4	Allocated_reads:0.75	Strand:+
CCCGAGATAATTGCTAAATCGAACCC
>Location:NODE_273527_length_1611_cov_28.567970	Coordinate:359	Reads:1	Hits:4	Allocated_reads:0.25	Strand:+
CCCGAGATAATTGCTAAATCGAACCCA
>Location:NODE_273527_length_1611_cov_28.567970	Coordinate:359	Reads:8	Hits:4	Allocated_reads:2	Strand:+
CCCGAGATAATTGCTAAATCGAACCCAAC
>Location:NODE_273527_length_1611_cov_28.567970	Coordinate:359	Reads:1	Hits:4	Allocated_reads:0.25	Strand:-
TGTTGGGTTCGATTTAGCAATTATCTCGGG
>Location:NODE_273527_length_1611_cov_28.567970	Coordinate:362	Reads:1	Hits:4	Allocated_reads:0.25	Strand:+
GAGATAATTGCTAAATCGAACCCAAC
>Location:NODE_273527_length_1611_cov_28.567970	Coordinate:364	Reads:1	Hits:4	Allocated_reads:0.25	Strand:-
CAGGAGTTGTTGGGTTCGATTTAGCAATTATC
>Location:NODE_273527_length_1611_cov_28.567970	Coordinate:364	Reads:1	Hits:4	Allocated_reads:0.25	Strand:-
TGTTGGGTTCGATTTAGCAATTATC
>Location:NODE_273527_length_1611_cov_28.567970	Coordinate:365	Reads:2	Hits:4	Allocated_reads:0.5	Strand:+
ATAATTGCTAAATCGAACCCAACAACTCC
>Location:NODE_273527_length_1611_cov_28.567970	Coordinate:366	Reads:6	Hits:4	Allocated_reads:1.5	Strand:+
TAATTGCTAAATCGAACCCAACAACT
>Location:NODE_273527_length_1611_cov_28.567970	Coordinate:366	Reads:1	Hits:4	Allocated_reads:0.25	Strand:+
TAATTGCTAAATCGAACCCAACAACTC
>Location:NODE_273527_length_1611_cov_28.567970	Coordinate:366	Reads:5	Hits:4	Allocated_reads:1.25	Strand:+
TAATTGCTAAATCGAACCCAACAACTCC
>Location:NODE_273527_length_1611_cov_28.567970	Coordinate:366	Reads:22	Hits:4	Allocated_reads:5.5	Strand:+
TAATTGCTAAATCGAACCCAACAACTCCT
>Location:NODE_273527_length_1611_cov_28.567970	Coordinate:366	Reads:1	Hits:4	Allocated_reads:0.25	Strand:+
TAATTGCTAAATCGAACCCAACAACTCCTGA
>Location:NODE_273527_length_1611_cov_28.567970	Coordinate:366	Reads:1	Hits:4	Allocated_reads:0.25	Strand:+
TAATTGCTAAATCGAACCCAACAACTCCTGACACT
>Location:NODE_273527_length_1611_cov_28.567970	Coordinate:367	Reads:2	Hits:4	Allocated_reads:0.5	Strand:+
AATTGCTAAATCGAACCCAACAAC
>Location:NODE_273527_length_1611_cov_28.567970	Coordinate:367	Reads:2	Hits:4	Allocated_reads:0.5	Strand:+
AATTGCTAAATCGAACCCAACAACTCCT
>Location:NODE_273527_length_1611_cov_28.567970	Coordinate:368	Reads:1	Hits:4	Allocated_reads:0.25	Strand:+
ATTGCTAAATCGAACCCAACAACTCC
>Location:NODE_273527_length_1611_cov_28.567970	Coordinate:369	Reads:1	Hits:4	Allocated_reads:0.25	Strand:+
TTGCTAAATCGAACCCAACAACTT
>Location:NODE_273527_length_1611_cov_28.567970	Coordinate:369	Reads:2	Hits:4	Allocated_reads:0.5	Strand:+
TTGCTAAATCGAACCCAACAACTCC
>Location:NODE_273527_length_1611_cov_28.567970	Coordinate:369	Reads:1	Hits:4	Allocated_reads:0.25	Strand:+
TTGCTAAATCGAACCCAACAACTCCT
>Location:NODE_273527_length_1611_cov_28.567970	Coordinate:369	Reads:1	Hits:4	Allocated_reads:0.25	Strand:+
TTGCTAAATCGAACCCAACAACTCCTGACA
>Location:NODE_273527_length_1611_cov_28.567970	Coordinate:369	Reads:1	Hits:4	Allocated_reads:0.25	Strand:+
TTGCTAAATCGAACCCAACAACTCCTGACAC
>Location:NODE_273527_length_1611_cov_28.567970	Coordinate:370	Reads:1	Hits:4	Allocated_reads:0.25	Strand:-
AGGAGTTGTTGGGTTCGATTTAGCA
>Location:NODE_273527_length_1611_cov_28.567970	Coordinate:370	Reads:1	Hits:4	Allocated_reads:0.25	Strand:+
TGCTAAATCGAACCCAACAACTCCT
>Location:NODE_273527_length_1611_cov_28.567970	Coordinate:370	Reads:1	Hits:4	Allocated_reads:0.25	Strand:+
TGCTAAATCGAACCCAACAACTCCTGT
>Location:NODE_273527_length_1611_cov_28.567970	Coordinate:370	Reads:1	Hits:4	Allocated_reads:0.25	Strand:+
TGCTAAATCGAACCCAACAACTCCTGAC
>Location:NODE_273527_length_1611_cov_28.567970	Coordinate:371	Reads:1	Hits:4	Allocated_reads:0.25	Strand:+
GCTAAATCGAACCCAACAACTCCTGACACT
>Location:NODE_273527_length_1611_cov_28.567970	Coordinate:371	Reads:1	Hits:4	Allocated_reads:0.25	Strand:-
GTCAGGAGTTGTTGGGTTCGATTTAGC
>Location:NODE_273527_length_1611_cov_28.567970	Coordinate:371	Reads:2	Hits:4	Allocated_reads:0.5	Strand:-
TCAGGAGTTGTTGGGTTCGATTTAGC
>Location:NODE_273527_length_1611_cov_28.567970	Coordinate:372	Reads:1	Hits:4	Allocated_reads:0.25	Strand:+
CTAAATCGAACCCAACAACTCCTGACACT
>Location:NODE_273527_length_1611_cov_28.567970	Coordinate:372	Reads:1	Hits:4	Allocated_reads:0.25	Strand:+
CTAAATCGAACCCAACAACTCCTGACACTTGT
>Location:NODE_273527_length_1611_cov_28.567970	Coordinate:373	Reads:1	Hits:4	Allocated_reads:0.25	Strand:+
TAAATCGAACCCAACAACTCCTGACACT
>Location:NODE_273527_length_1611_cov_28.567970	Coordinate:373	Reads:2	Hits:4	Allocated_reads:0.5	Strand:+
TAAATCGAACCCAACAACTCCTGACACTTGT
>Location:NODE_273527_length_1611_cov_28.567970	Coordinate:373	Reads:1	Hits:4	Allocated_reads:0.25	Strand:-
TCAGGAGTTGTTGGGTTCGATTTA
>Location:NODE_273527_length_1611_cov_28.567970	Coordinate:374	Reads:3	Hits:4	Allocated_reads:0.75	Strand:+
AAATCGAACCCAACAACTCCTGACACTTGT
>Location:NODE_273527_length_1611_cov_28.567970	Coordinate:374	Reads:2	Hits:4	Allocated_reads:0.5	Strand:-
AGTGTCAGGAGTTGTTGGGTTCGATTT
>Location:NODE_273527_length_1611_cov_28.567970	Coordinate:375	Reads:2	Hits:4	Allocated_reads:0.5	Strand:+
AATCGAACCCAACAACTCCTGACACTTGT
>Location:NODE_273527_length_1611_cov_28.567970	Coordinate:375	Reads:1	Hits:4	Allocated_reads:0.25	Strand:-
AGTGTCAGGAGTTGTTGGGTTCGATT
>Location:NODE_273527_length_1611_cov_28.567970	Coordinate:376	Reads:11	Hits:4	Allocated_reads:2.75	Strand:+
ATCGAACCCAACAACTCCTGACACTTGT
>Location:NODE_273527_length_1611_cov_28.567970	Coordinate:376	Reads:1	Hits:4	Allocated_reads:0.25	Strand:-
CAAGTGTCAGGAGTTGTTGGGTTCGAT
>Location:NODE_273527_length_1611_cov_28.567970	Coordinate:377	Reads:2	Hits:4	Allocated_reads:0.5	Strand:+
TCGAACCCAACAACTCCTGACACTTGT
>Location:NODE_273527_length_1611_cov_28.567970	Coordinate:378	Reads:2	Hits:4	Allocated_reads:0.5	Strand:+
CGAACCCAACAACTCCTGACACTTGT
>Location:NODE_273527_length_1611_cov_28.567970	Coordinate:378	Reads:1	Hits:4	Allocated_reads:0.25	Strand:+
CGAACCCAACAACTCCTGACACTTGTT
>Location:NODE_273527_length_1611_cov_28.567970	Coordinate:379	Reads:1	Hits:4	Allocated_reads:0.25	Strand:+
GAACCCAACAACTCCTGACACTTG
>Location:NODE_273527_length_1611_cov_28.567970	Coordinate:379	Reads:20	Hits:4	Allocated_reads:5	Strand:+
GAACCCAACAACTCCTGACACTTGT
>Location:NODE_273527_length_1611_cov_28.567970	Coordinate:379	Reads:2	Hits:4	Allocated_reads:0.5	Strand:+
GAACCCAACAACTCCTGACACTTGTT
>Location:NODE_273527_length_1611_cov_28.567970	Coordinate:380	Reads:1	Hits:4	Allocated_reads:0.25	Strand:+
AACCCAACAACTCCTGACACTTGG
>Location:NODE_273527_length_1611_cov_28.567970	Coordinate:380	Reads:7	Hits:4	Allocated_reads:1.75	Strand:+
AACCCAACAACTCCTGACACTTGT
>Location:NODE_273527_length_1611_cov_28.567970	Coordinate:380	Reads:1	Hits:4	Allocated_reads:0.25	Strand:+
AACCCAACAACTCCTGACACTTGTT
>Location:NODE_273527_length_1611_cov_28.567970	Coordinate:381	Reads:2	Hits:4	Allocated_reads:0.5	Strand:+
ACCCAACAACTCCTGACACTTGTT
>Location:NODE_273527_length_1611_cov_28.567970	Coordinate:383	Reads:1	Hits:4	Allocated_reads:0.25	Strand:-
TTTCGCCAACAAGTGTCAGGAGTTGTTGG
>Location:NODE_273527_length_1611_cov_28.567970	Coordinate:386	Reads:1	Hits:5	Allocated_reads:0.2	Strand:-
AATTTCGCCAACAAGTGTCAGGAGTTGT
>Location:NODE_273527_length_1611_cov_28.567970	Coordinate:386	Reads:1	Hits:5	Allocated_reads:0.2	Strand:-
ATTTCGCCAACAAGTGTCAGGAGTTGT
>Location:NODE_273527_length_1611_cov_28.567970	Coordinate:386	Reads:3	Hits:5	Allocated_reads:0.6	Strand:-
TTCGCCAACAAGTGTCAGGAGTTGT
>Location:NODE_273527_length_1611_cov_28.567970	Coordinate:386	Reads:1	Hits:5	Allocated_reads:0.2	Strand:-
TTTCGCCAACAAGTGTCAGGAGTTGT
>Location:NODE_273527_length_1611_cov_28.567970	Coordinate:390	Reads:1	Hits:7	Allocated_reads:0.142857142857143	Strand:+
CTCCTGACACTTGTTGGCGAAATTGTGG
>Location:NODE_273527_length_1611_cov_28.567970	Coordinate:391	Reads:3	Hits:5	Allocated_reads:0.6	Strand:+
TCCTGACACTTGTTGGCGAAATTGTGGTACT
>Location:NODE_273527_length_1611_cov_28.567970	Coordinate:393	Reads:3	Hits:5	Allocated_reads:0.6	Strand:+
CTGACACTTGTTGGCGAAATTGTGGTACT
>Location:NODE_273527_length_1611_cov_28.567970	Coordinate:394	Reads:1	Hits:5	Allocated_reads:0.2	Strand:+
TGACACTTGTTGGCGAAATTGTGATACT
>Location:NODE_273527_length_1611_cov_28.567970	Coordinate:394	Reads:2	Hits:5	Allocated_reads:0.4	Strand:+
TGACACTTGTTGGCGAAATTGTGGTACT
>Location:NODE_273527_length_1611_cov_28.567970	Coordinate:395	Reads:2	Hits:5	Allocated_reads:0.4	Strand:+
GACACTTGTTGGCGAAATTGTGGTACT
>Location:NODE_273527_length_1611_cov_28.567970	Coordinate:395	Reads:1	Hits:1	Allocated_reads:1	Strand:-
TAAGTACCACAATTTCGCCAACAAGTGTC
>Location:NODE_273527_length_1611_cov_28.567970	Coordinate:396	Reads:1	Hits:1	Allocated_reads:1	Strand:-
AAGTACCACAATTTCGCCAACAAGTGT
>Location:NODE_273527_length_1611_cov_28.567970	Coordinate:396	Reads:1	Hits:1	Allocated_reads:1	Strand:-
GTAAGTACCACAATTTCGCCAACAAGTGT
>Location:NODE_273527_length_1611_cov_28.567970	Coordinate:396	Reads:3	Hits:1	Allocated_reads:3	Strand:-
TAAGTACCACAATTTCGCCAACAAGTGT
>Location:NODE_273527_length_1611_cov_28.567970	Coordinate:397	Reads:1	Hits:1	Allocated_reads:1	Strand:-
TAAGTACCACAATTTCGCCAACAAGTG
>Location:NODE_273527_length_1611_cov_28.567970	Coordinate:398	Reads:2	Hits:1	Allocated_reads:2	Strand:-
TAAGTACCACAATTTCGCCAACAAGT
>Location:NODE_273527_length_1611_cov_28.567970	Coordinate:400	Reads:1	Hits:1	Allocated_reads:1	Strand:+
TTGTTGGCGAAATTGTGGTACTTACTT
>Location:NODE_273527_length_1611_cov_28.567970	Coordinate:401	Reads:2	Hits:1	Allocated_reads:2	Strand:+
TGTTGGCGAAATTGTGGTACTTACT
>Location:NODE_273527_length_1611_cov_28.567970	Coordinate:401	Reads:3	Hits:1	Allocated_reads:3	Strand:+
TGTTGGCGAAATTGTGGTACTTACTT
>Location:NODE_273527_length_1611_cov_28.567970	Coordinate:401	Reads:1	Hits:1	Allocated_reads:1	Strand:+
TGTTGGCGAAATTGTGGTACTTACTTAG
>Location:NODE_273527_length_1611_cov_28.567970	Coordinate:401	Reads:1	Hits:1	Allocated_reads:1	Strand:+
TGTTGGCGAAATTGTGGTACTTACTTAGGA
>Location:NODE_273527_length_1611_cov_28.567970	Coordinate:401	Reads:1	Hits:1	Allocated_reads:1	Strand:+
TGTTGGCGAAATTGTGGTACTTACTTAGGAAC
>Location:NODE_273527_length_1611_cov_28.567970	Coordinate:403	Reads:1	Hits:1	Allocated_reads:1	Strand:+
TTGGCGAAATTGTGGTACTTACTTAGGAA
>Location:NODE_273527_length_1611_cov_28.567970	Coordinate:403	Reads:2	Hits:1	Allocated_reads:2	Strand:+
TTGGCGAAATTGTGGTACTTACTTAGGAACC
>Location:NODE_273527_length_1611_cov_28.567970	Coordinate:403	Reads:1	Hits:1	Allocated_reads:1	Strand:+
TTGGCGAAATTGTGGTACTTACTTAGGAACCCA
>Location:NODE_273527_length_1611_cov_28.567970	Coordinate:404	Reads:1	Hits:1	Allocated_reads:1	Strand:+
TGGCGAAATTGTGGTACTTACTTAGG
>Location:NODE_273527_length_1611_cov_28.567970	Coordinate:404	Reads:1	Hits:1	Allocated_reads:1	Strand:+
TGGCGAAATTGTGGTACTTACTTAGGAA
>Location:NODE_273527_length_1611_cov_28.567970	Coordinate:404	Reads:3	Hits:1	Allocated_reads:3	Strand:+
TGGCGAAATTGTGGTACTTACTTAGGAACC
>Location:NODE_273527_length_1611_cov_28.567970	Coordinate:405	Reads:1	Hits:1	Allocated_reads:1	Strand:+
GGCGAAATTGTGGTACTTACTTAGGA
>Location:NODE_273527_length_1611_cov_28.567970	Coordinate:405	Reads:1	Hits:1	Allocated_reads:1	Strand:+
GGCGAAATTGTGGTACTTACTTAGGAAC
>Location:NODE_273527_length_1611_cov_28.567970	Coordinate:405	Reads:3	Hits:1	Allocated_reads:3	Strand:+
GGCGAAATTGTGGTACTTACTTAGGAACC
>Location:NODE_273527_length_1611_cov_28.567970	Coordinate:406	Reads:1	Hits:1	Allocated_reads:1	Strand:+
GCGAAATTGTGGTACTTACTTAGGAACC
>Location:NODE_273527_length_1611_cov_28.567970	Coordinate:407	Reads:1	Hits:1	Allocated_reads:1	Strand:+
CGAAATTGTGGTACTTACTTAGGAAATT
>Location:NODE_273527_length_1611_cov_28.567970	Coordinate:410	Reads:1	Hits:1	Allocated_reads:1	Strand:+
AATTGTGGTACTTACTTAGGAACCC
>Location:NODE_273527_length_1611_cov_28.567970	Coordinate:414	Reads:1	Hits:1	Allocated_reads:1	Strand:+
GTGGTACTTACTTAGGAACCCATTCACACA
>Location:NODE_273527_length_1611_cov_28.567970	Coordinate:414	Reads:1	Hits:1	Allocated_reads:1	Strand:+
GTGGTACTTACTTAGGAACCCATTCACACTT
>Location:NODE_273527_length_1611_cov_28.567970	Coordinate:415	Reads:3	Hits:1	Allocated_reads:3	Strand:+
TGGTACTTACTTAGGAACCCATTCACACA
>Location:NODE_273527_length_1611_cov_28.567970	Coordinate:418	Reads:1	Hits:1	Allocated_reads:1	Strand:+
TACTTACTTAGGAACCCATTCACACA
>Location:NODE_273527_length_1611_cov_28.567970	Coordinate:418	Reads:1	Hits:1	Allocated_reads:1	Strand:+
TACTTACTTAGGAACCCATTCACACATA
>Location:NODE_273527_length_1611_cov_28.567970	Coordinate:418	Reads:1	Hits:1	Allocated_reads:1	Strand:+
TACTTACTTAGGAACCCATTCACACATAT
>Location:NODE_273527_length_1611_cov_28.567970	Coordinate:421	Reads:1	Hits:1	Allocated_reads:1	Strand:+
TTACTTAGGAACCCATTCACACATA
>Location:NODE_273527_length_1611_cov_28.567970	Coordinate:421	Reads:2	Hits:1	Allocated_reads:2	Strand:+
TTACTTAGGAACCCATTCACACATATTATGGT
>Location:NODE_273527_length_1611_cov_28.567970	Coordinate:422	Reads:1	Hits:1	Allocated_reads:1	Strand:+
TACTTAGGAACCCATTCACACATATTA
>Location:NODE_273527_length_1611_cov_28.567970	Coordinate:422	Reads:1	Hits:1	Allocated_reads:1	Strand:+
TACTTAGGAACCCATTCACACATATTGTG
>Location:NODE_273527_length_1611_cov_28.567970	Coordinate:422	Reads:1	Hits:1	Allocated_reads:1	Strand:+
TACTTAGGAACCCATTCACACATATTATGG
>Location:NODE_273527_length_1611_cov_28.567970	Coordinate:423	Reads:1	Hits:7	Allocated_reads:0.142857142857143	Strand:-
ATATGTGTGAATGGGTTCCTAAGT
>Location:NODE_273527_length_1611_cov_28.567970	Coordinate:423	Reads:1	Hits:4	Allocated_reads:0.25	Strand:-
TAATATGTGTGAATGGGTTCCTAAGT
>Location:NODE_273527_length_1611_cov_28.567970	Coordinate:424	Reads:1	Hits:4	Allocated_reads:0.25	Strand:+
CTTAGGAACCCATTCACACATATTATG
>Location:NODE_273527_length_1611_cov_28.567970	Coordinate:424	Reads:2	Hits:4	Allocated_reads:0.5	Strand:+
CTTAGGAACCCATTCACACATATTATGGT
>Location:NODE_273527_length_1611_cov_28.567970	Coordinate:424	Reads:1	Hits:4	Allocated_reads:0.25	Strand:-
TAATATGTGTGAATGGGTTCCTAAG
>Location:NODE_273527_length_1611_cov_28.567970	Coordinate:425	Reads:1	Hits:4	Allocated_reads:0.25	Strand:+
TTAGGAACCCATTCACACATATTATG
>Location:NODE_273527_length_1611_cov_28.567970	Coordinate:426	Reads:7	Hits:4	Allocated_reads:1.75	Strand:+
TAGGAACCCATTCACACATATTATG
>Location:NODE_273527_length_1611_cov_28.567970	Coordinate:426	Reads:1	Hits:4	Allocated_reads:0.25	Strand:+
TAGGAACCCATTCACACATATTATGG
>Location:NODE_273527_length_1611_cov_28.567970	Coordinate:426	Reads:2	Hits:4	Allocated_reads:0.5	Strand:+
TAGGAACCCATTCACACATATTATGGT
>Location:NODE_273527_length_1611_cov_28.567970	Coordinate:428	Reads:1	Hits:4	Allocated_reads:0.25	Strand:-
CCATAATATGTGTGAATGGGTTCC
>Location:NODE_273527_length_1611_cov_28.567970	Coordinate:431	Reads:1	Hits:4	Allocated_reads:0.25	Strand:-
GGACATGACCATAATATGTGTGAATGGGT
>Location:NODE_273527_length_1611_cov_28.567970	Coordinate:431	Reads:1	Hits:4	Allocated_reads:0.25	Strand:-
TGACCATAATATGTGTGAATGGGT
>Location:NODE_273527_length_1611_cov_28.567970	Coordinate:431	Reads:1	Hits:4	Allocated_reads:0.25	Strand:-
TTTTTGGACATGACCATAATATGTGTGAATGGGT
>Location:NODE_273527_length_1611_cov_28.567970	Coordinate:434	Reads:1	Hits:4	Allocated_reads:0.25	Strand:+
CATTCACACATATTATGGTCATGTCCAA
>Location:NODE_273527_length_1611_cov_28.567970	Coordinate:434	Reads:1	Hits:4	Allocated_reads:0.25	Strand:-
TTTGGACATGACCATAATATGTGTGAATG
>Location:NODE_273527_length_1611_cov_28.567970	Coordinate:435	Reads:2	Hits:4	Allocated_reads:0.5	Strand:-
TTTGGACATGACCATAATATGTGTGAAT
>Location:NODE_273527_length_1611_cov_28.567970	Coordinate:435	Reads:1	Hits:4	Allocated_reads:0.25	Strand:-
TTTTGGACATGACCATAATATGTGTGTTT
>Location:NODE_273527_length_1611_cov_28.567970	Coordinate:439	Reads:1	Hits:4	Allocated_reads:0.25	Strand:+
ACACATATTATGGTCATGTCCAAAAATT
>Location:NODE_273527_length_1611_cov_28.567970	Coordinate:444	Reads:1	Hits:4	Allocated_reads:0.25	Strand:-
TGAGCAAATTTTTGGACATGACCATAATA
>Location:NODE_273527_length_1611_cov_28.567970	Coordinate:445	Reads:1	Hits:4	Allocated_reads:0.25	Strand:+
ATTATGGTCATGTCCAAAAATTTGCT
>Location:NODE_273527_length_1611_cov_28.567970	Coordinate:446	Reads:1	Hits:4	Allocated_reads:0.25	Strand:-
TGAGCAAATTTTTGGACATGACCATAA
>Location:NODE_273527_length_1611_cov_28.567970	Coordinate:446	Reads:1	Hits:4	Allocated_reads:0.25	Strand:+
TTATGGTCATGTCCAAAAATTTGCTC
>Location:NODE_273527_length_1611_cov_28.567970	Coordinate:447	Reads:1	Hits:4	Allocated_reads:0.25	Strand:-
ATGAGCAAATTTTTGGACATGACCATA
>Location:NODE_273527_length_1611_cov_28.567970	Coordinate:447	Reads:1	Hits:4	Allocated_reads:0.25	Strand:-
GAGCAAATTTTTGGACATGACCATA
>Location:NODE_273527_length_1611_cov_28.567970	Coordinate:447	Reads:1	Hits:4	Allocated_reads:0.25	Strand:+
TATGGTCATGTCCAAAAATTTGCTCATTTT
>Location:NODE_273527_length_1611_cov_28.567970	Coordinate:447	Reads:1	Hits:4	Allocated_reads:0.25	Strand:-
TGAGCAAATTTTTGGACATGACCATA
>Location:NODE_273527_length_1611_cov_28.567970	Coordinate:449	Reads:1	Hits:4	Allocated_reads:0.25	Strand:-
TGAGCAAATTTTTGGACATGACCA
>Location:NODE_273527_length_1611_cov_28.567970	Coordinate:449	Reads:1	Hits:4	Allocated_reads:0.25	Strand:+
TGGTCATGTCCAAAAATTTGCTCATTT
>Location:NODE_273527_length_1611_cov_28.567970	Coordinate:449	Reads:2	Hits:4	Allocated_reads:0.5	Strand:+
TGGTCATGTCCAAAAATTTGCTCATTTT
>Location:NODE_273527_length_1611_cov_28.567970	Coordinate:450	Reads:1	Hits:4	Allocated_reads:0.25	Strand:-
ATGAGCAAATTTTTGGACATGACC
>Location:NODE_273527_length_1611_cov_28.567970	Coordinate:462	Reads:1	Hits:1	Allocated_reads:1	Strand:-
TAAATATGTCATTCCAAAATGAGCAAATTT
>Location:NODE_273527_length_1611_cov_28.567970	Coordinate:469	Reads:2	Hits:1	Allocated_reads:2	Strand:+
CTCATTTTGGAATGACATATTTAAAGCTCT
>Location:NODE_273527_length_1611_cov_28.567970	Coordinate:470	Reads:1	Hits:1	Allocated_reads:1	Strand:+
TCATTTTGGAATGACATATTTAAAGCT
>Location:NODE_273527_length_1611_cov_28.567970	Coordinate:470	Reads:3	Hits:1	Allocated_reads:3	Strand:+
TCATTTTGGAATGACATATTTAAAGCTC
>Location:NODE_273527_length_1611_cov_28.567970	Coordinate:470	Reads:4	Hits:1	Allocated_reads:4	Strand:+
TCATTTTGGAATGACATATTTAAAGCTCT
>Location:NODE_273527_length_1611_cov_28.567970	Coordinate:470	Reads:1	Hits:1	Allocated_reads:1	Strand:+
TCATTTTGGAATGACATATTTAAAGCTCTCAATA
>Location:NODE_273527_length_1611_cov_28.567970	Coordinate:471	Reads:3	Hits:1	Allocated_reads:3	Strand:+
CATTTTGGAATGACATATTTAAAGCTCT
>Location:NODE_273527_length_1611_cov_28.567970	Coordinate:472	Reads:1	Hits:1	Allocated_reads:1	Strand:+
ATTTTGGAATGACATATTTAAAGCTCT
>Location:NODE_273527_length_1611_cov_28.567970	Coordinate:472	Reads:1	Hits:1	Allocated_reads:1	Strand:+
ATTTTGGAATGACATATTTAAAGCTCTCAATA
>Location:NODE_273527_length_1611_cov_28.567970	Coordinate:473	Reads:1	Hits:1	Allocated_reads:1	Strand:+
TTTTGGAATGACATATTTAAAGCT
>Location:NODE_273527_length_1611_cov_28.567970	Coordinate:473	Reads:2	Hits:1	Allocated_reads:2	Strand:+
TTTTGGAATGACATATTTAAAGCTCT
>Location:NODE_273527_length_1611_cov_28.567970	Coordinate:473	Reads:2	Hits:1	Allocated_reads:2	Strand:+
TTTTGGAATGACATATTTAAAGCTCTCAA
>Location:NODE_273527_length_1611_cov_28.567970	Coordinate:473	Reads:1	Hits:1	Allocated_reads:1	Strand:+
TTTTGGAATGACATATTTAAAGCTCTCAAT
>Location:NODE_273527_length_1611_cov_28.567970	Coordinate:473	Reads:61	Hits:1	Allocated_reads:61	Strand:+
TTTTGGAATGACATATTTAAAGCTCTCAATA
>Location:NODE_273527_length_1611_cov_28.567970	Coordinate:474	Reads:1	Hits:1	Allocated_reads:1	Strand:+
TTTGGAATGACATATTTAAAGCTCT
>Location:NODE_273527_length_1611_cov_28.567970	Coordinate:474	Reads:1	Hits:1	Allocated_reads:1	Strand:+
TTTGGAATGACATATTTAAAGCTCTCA
>Location:NODE_273527_length_1611_cov_28.567970	Coordinate:474	Reads:1	Hits:1	Allocated_reads:1	Strand:+
TTTGGAATGACATATTTAAGGCTCTCAATA
>Location:NODE_273527_length_1611_cov_28.567970	Coordinate:474	Reads:69	Hits:1	Allocated_reads:69	Strand:+
TTTGGAATGACATATTTAAAGCTCTCAATA
>Location:NODE_273527_length_1611_cov_28.567970	Coordinate:475	Reads:110	Hits:1	Allocated_reads:110	Strand:+
TTGGAATGACATATTTAAAGCTCTCAATA
>Location:NODE_273527_length_1611_cov_28.567970	Coordinate:476	Reads:2	Hits:1	Allocated_reads:2	Strand:+
TGGAATGACATATTTAAAGCTCTC
>Location:NODE_273527_length_1611_cov_28.567970	Coordinate:476	Reads:1	Hits:1	Allocated_reads:1	Strand:+
TGGAATGACATATTTAAAGCTCTCA
>Location:NODE_273527_length_1611_cov_28.567970	Coordinate:476	Reads:1	Hits:1	Allocated_reads:1	Strand:+
TGGAATGACATATTTAAAGCTCTCAA
>Location:NODE_273527_length_1611_cov_28.567970	Coordinate:476	Reads:6	Hits:1	Allocated_reads:6	Strand:+
TGGAATGACATATTTAAAGCTCTCAAT
>Location:NODE_273527_length_1611_cov_28.567970	Coordinate:476	Reads:1	Hits:1	Allocated_reads:1	Strand:+
TGGAATGACATATTTAAAGCTCCCAATA
>Location:NODE_273527_length_1611_cov_28.567970	Coordinate:476	Reads:407	Hits:1	Allocated_reads:407	Strand:+
TGGAATGACATATTTAAAGCTCTCAATA
>Location:NODE_273527_length_1611_cov_28.567970	Coordinate:476	Reads:1	Hits:1	Allocated_reads:1	Strand:+
TGGAATGACATATTTAAAGCTCTCAATAC
>Location:NODE_273527_length_1611_cov_28.567970	Coordinate:476	Reads:2	Hits:1	Allocated_reads:2	Strand:+
TGGAATGACATATTTAAAGCTCTCAATACA
>Location:NODE_273527_length_1611_cov_28.567970	Coordinate:476	Reads:3	Hits:1	Allocated_reads:3	Strand:+
TGGAATGACATATTTAAAGCTCTCAATACAGT
>Location:NODE_273527_length_1611_cov_28.567970	Coordinate:476	Reads:1	Hits:1	Allocated_reads:1	Strand:+
TGGAATGACATATTTAAAGCTCTCAATACAGTT
>Location:NODE_273527_length_1611_cov_28.567970	Coordinate:477	Reads:1	Hits:1	Allocated_reads:1	Strand:+
GGAATGACATATTTAAAGCTCTCAAT
>Location:NODE_273527_length_1611_cov_28.567970	Coordinate:477	Reads:8	Hits:1	Allocated_reads:8	Strand:+
GGAATGACATATTTAAAGCTCTCAATA
>Location:NODE_273527_length_1611_cov_28.567970	Coordinate:477	Reads:2	Hits:1	Allocated_reads:2	Strand:+
GGAATGACATATTTAAAGCTCTCAATACAGT
>Location:NODE_273527_length_1611_cov_28.567970	Coordinate:478	Reads:1	Hits:1	Allocated_reads:1	Strand:+
GAATGACATATTTAAAGCTCTCAA
>Location:NODE_273527_length_1611_cov_28.567970	Coordinate:478	Reads:57	Hits:1	Allocated_reads:57	Strand:+
GAATGACATATTTAAAGCTCTCAATA
>Location:NODE_273527_length_1611_cov_28.567970	Coordinate:478	Reads:1	Hits:1	Allocated_reads:1	Strand:+
GAATGACATATTTAAAGCTCTCAATAC
>Location:NODE_273527_length_1611_cov_28.567970	Coordinate:478	Reads:3	Hits:1	Allocated_reads:3	Strand:+
GAATGACATATTTAAAGCTCTCAATACA
>Location:NODE_273527_length_1611_cov_28.567970	Coordinate:478	Reads:3	Hits:1	Allocated_reads:3	Strand:+
GAATGACATATTTAAAGCTCTCAATACAGT
>Location:NODE_273527_length_1611_cov_28.567970	Coordinate:478	Reads:3	Hits:1	Allocated_reads:3	Strand:+
GAATGACATATTTAAAGCTCTCAATACAGTT
>Location:NODE_273527_length_1611_cov_28.567970	Coordinate:479	Reads:2	Hits:3	Allocated_reads:0.666666666666667	Strand:+
AATGACATATTTAAAGCTCTCAATA
>Location:NODE_273527_length_1611_cov_28.567970	Coordinate:480	Reads:1	Hits:3	Allocated_reads:0.333333333333333	Strand:+
ATGACATATTTAAAGCTCTCAATA
>Location:NODE_273527_length_1611_cov_28.567970	Coordinate:481	Reads:1	Hits:3	Allocated_reads:0.333333333333333	Strand:+
TGACATATTTAAAGCTCTCAATAC
>Location:NODE_273527_length_1611_cov_28.567970	Coordinate:481	Reads:2	Hits:3	Allocated_reads:0.666666666666667	Strand:+
TGACATATTTAAAGCTCTCAATACAGTT
>Location:NODE_273527_length_1611_cov_28.567970	Coordinate:481	Reads:1	Hits:3	Allocated_reads:0.333333333333333	Strand:+
TGACATATTTAAAGCTCTCAATACAGTTT
>Location:NODE_273527_length_1611_cov_28.567970	Coordinate:482	Reads:1	Hits:3	Allocated_reads:0.333333333333333	Strand:-
GAAAACTGTATTGAGAGCTTTAAATATGTT
>Location:NODE_273527_length_1611_cov_28.567970	Coordinate:483	Reads:1	Hits:3	Allocated_reads:0.333333333333333	Strand:-
GAAAACTGTATTGAGAGCTTTAAATATGT
>Location:NODE_273527_length_1611_cov_28.567970	Coordinate:486	Reads:1	Hits:3	Allocated_reads:0.333333333333333	Strand:-
GAAAACTGTATTGAGAGCTTTAAATA
>Location:NODE_273527_length_1611_cov_28.567970	Coordinate:488	Reads:1	Hits:3	Allocated_reads:0.333333333333333	Strand:-
TGTTGGAAAACTGTATTGAGAGCTTTAAA
>Location:NODE_273527_length_1611_cov_28.567970	Coordinate:489	Reads:1	Hits:3	Allocated_reads:0.333333333333333	Strand:-
TGTTGGAAAACTGTATTGAGAGCTTTAT
>Location:NODE_273527_length_1611_cov_28.567970	Coordinate:489	Reads:2	Hits:3	Allocated_reads:0.666666666666667	Strand:+
TTAAAGCTCTCAATACAGTTTTCCAAC
>Location:NODE_273527_length_1611_cov_28.567970	Coordinate:489	Reads:4	Hits:3	Allocated_reads:1.33333333333333	Strand:+
TTAAAGCTCTCAATACAGTTTTCCAACAAC
>Location:NODE_273527_length_1611_cov_28.567970	Coordinate:490	Reads:1	Hits:3	Allocated_reads:0.333333333333333	Strand:-
TGGTTGTTGGAAAACTGTATTGAGAGCTTTA
>Location:NODE_273527_length_1611_cov_28.567970	Coordinate:490	Reads:1	Hits:3	Allocated_reads:0.333333333333333	Strand:-
TGTTGGAAAACTGTATTGAGAGCTTTA
>Location:NODE_273527_length_1611_cov_28.567970	Coordinate:490	Reads:1	Hits:3	Allocated_reads:0.333333333333333	Strand:-
TTGTTGGAAAACTGTATTGAGAGCTTTA
>Location:NODE_273527_length_1611_cov_28.567970	Coordinate:491	Reads:1	Hits:3	Allocated_reads:0.333333333333333	Strand:-
ATGGTTGTTGGAAAACTGTATTGAGAGCTTT
>Location:NODE_273527_length_1611_cov_28.567970	Coordinate:491	Reads:4	Hits:3	Allocated_reads:1.33333333333333	Strand:-
TGGTTGTTGGAAAACTGTATTGAGAGCTTT
>Location:NODE_273527_length_1611_cov_28.567970	Coordinate:491	Reads:6	Hits:3	Allocated_reads:2	Strand:-
TGTTGGAAAACTGTATTGAGAGCTTT
>Location:NODE_273527_length_1611_cov_28.567970	Coordinate:492	Reads:1	Hits:3	Allocated_reads:0.333333333333333	Strand:-
GGTTGTTGGAAAACTGTATTGAGAGCTT
>Location:NODE_273527_length_1611_cov_28.567970	Coordinate:492	Reads:12	Hits:3	Allocated_reads:4	Strand:-
TGGTTGTTGGAAAACTGTATTGAGAGCTT
>Location:NODE_273527_length_1611_cov_28.567970	Coordinate:492	Reads:1	Hits:3	Allocated_reads:0.333333333333333	Strand:-
TTGTTGGAAAACTGTATTGAGAGCTT
>Location:NODE_273527_length_1611_cov_28.567970	Coordinate:493	Reads:1	Hits:3	Allocated_reads:0.333333333333333	Strand:-
GTTGTTGGAAAACTGTATTGAGAGCT
>Location:NODE_273527_length_1611_cov_28.567970	Coordinate:493	Reads:1	Hits:3	Allocated_reads:0.333333333333333	Strand:-
TAATGGTTGTTGGAAAACTGTATTGAGAGCT
>Location:NODE_273527_length_1611_cov_28.567970	Coordinate:493	Reads:12	Hits:3	Allocated_reads:4	Strand:-
TGGTTGTTGGAAAACTGTATTGAGAGCT
>Location:NODE_273527_length_1611_cov_28.567970	Coordinate:494	Reads:1	Hits:3	Allocated_reads:0.333333333333333	Strand:-
AATGGTTGTTGGAAAACTGTATTGAGAGC
>Location:NODE_273527_length_1611_cov_28.567970	Coordinate:494	Reads:1	Hits:3	Allocated_reads:0.333333333333333	Strand:+
GCTCTCAATACAGTTTTCCAACAACCAT
>Location:NODE_273527_length_1611_cov_28.567970	Coordinate:494	Reads:1	Hits:3	Allocated_reads:0.333333333333333	Strand:-
GTTGTTGGAAAACTGTATTGAGAGC
>Location:NODE_273527_length_1611_cov_28.567970	Coordinate:494	Reads:3	Hits:3	Allocated_reads:1	Strand:-
TAATGGTTGTTGGAAAACTGTATTGAGAGC
>Location:NODE_273527_length_1611_cov_28.567970	Coordinate:494	Reads:13	Hits:3	Allocated_reads:4.33333333333333	Strand:-
TGGTTGTTGGAAAACTGTATTGAGAGC
>Location:NODE_273527_length_1611_cov_28.567970	Coordinate:494	Reads:1	Hits:3	Allocated_reads:0.333333333333333	Strand:-
TTAATGGTTGTTGGAAAACTGTATTGAGAGT
>Location:NODE_273527_length_1611_cov_28.567970	Coordinate:495	Reads:2	Hits:3	Allocated_reads:0.666666666666667	Strand:-
TGGTTGTTGGAAAACTGTATTGAGAG
>Location:NODE_273527_length_1611_cov_28.567970	Coordinate:496	Reads:3	Hits:7	Allocated_reads:0.428571428571429	Strand:-
TGGTTGTTGGAAAACTGTATTGAGA
>Location:NODE_273527_length_1611_cov_28.567970	Coordinate:497	Reads:2	Hits:7	Allocated_reads:0.285714285714286	Strand:-
TGGTTGTTGGAAAACTGTATTGAG
>Location:NODE_273527_length_1611_cov_28.567970	Coordinate:499	Reads:1	Hits:6	Allocated_reads:0.166666666666667	Strand:+
CAATACAGTTTTCCAACAACCATT
>Location:NODE_273527_length_1611_cov_28.567970	Coordinate:500	Reads:1	Hits:6	Allocated_reads:0.166666666666667	Strand:-
TGTTAATGGTTGTTGGAAAACTGTATT
>Location:NODE_273527_length_1611_cov_28.567970	Coordinate:501	Reads:1	Hits:6	Allocated_reads:0.166666666666667	Strand:-
TTTGTTAATGGTTGTTGGAAAACTGTAT
>Location:NODE_273527_length_1611_cov_28.567970	Coordinate:502	Reads:1	Hits:3	Allocated_reads:0.333333333333333	Strand:+
TACAGTTTTCCAACAACCATTAACAAAG
>Location:NODE_273527_length_1611_cov_28.567970	Coordinate:504	Reads:1	Hits:3	Allocated_reads:0.333333333333333	Strand:+
CAGTTTTCCAACAACCATTAACAAAGGAC
>Location:NODE_273527_length_1611_cov_28.567970	Coordinate:507	Reads:1	Hits:3	Allocated_reads:0.333333333333333	Strand:+
TTTTCCAACAACCATTAACAAAGGAC
>Location:NODE_273527_length_1611_cov_28.567970	Coordinate:507	Reads:1	Hits:3	Allocated_reads:0.333333333333333	Strand:+
TTTTCCAACAACCATTAACAAAGGACT
>Location:NODE_273527_length_1611_cov_28.567970	Coordinate:507	Reads:60	Hits:3	Allocated_reads:20	Strand:+
TTTTCCAACAACCATTAACAAAGGACAAT
>Location:NODE_273527_length_1611_cov_28.567970	Coordinate:507	Reads:3	Hits:3	Allocated_reads:1	Strand:+
TTTTCCAACAACCATTAACAAAGGACAATCAGT
>Location:NODE_273527_length_1611_cov_28.567970	Coordinate:508	Reads:26	Hits:3	Allocated_reads:8.66666666666667	Strand:+
TTTCCAACAACCATTAACAAAGGACAAT
>Location:NODE_273527_length_1611_cov_28.567970	Coordinate:508	Reads:1	Hits:3	Allocated_reads:0.333333333333333	Strand:+
TTTCCAACAACCATTAACAAAGGACAATCT
>Location:NODE_273527_length_1611_cov_28.567970	Coordinate:508	Reads:3	Hits:3	Allocated_reads:1	Strand:+
TTTCCAACAACCATTAACAAAGGACAATCAGT
>Location:NODE_273527_length_1611_cov_28.567970	Coordinate:509	Reads:21	Hits:3	Allocated_reads:7	Strand:+
TTCCAACAACCATTAACAAAGGACAAT
>Location:NODE_273527_length_1611_cov_28.567970	Coordinate:509	Reads:16	Hits:3	Allocated_reads:5.33333333333333	Strand:+
TTCCAACAACCATTAACAAAGGACAATCAGT
>Location:NODE_273527_length_1611_cov_28.567970	Coordinate:510	Reads:1	Hits:3	Allocated_reads:0.333333333333333	Strand:+
TCCAACAACCATTAACAAAGGACAAT
>Location:NODE_273527_length_1611_cov_28.567970	Coordinate:510	Reads:26	Hits:3	Allocated_reads:8.66666666666667	Strand:+
TCCAACAACCATTAACAAAGGACAATCAGT
>Location:NODE_273527_length_1611_cov_28.567970	Coordinate:511	Reads:83	Hits:3	Allocated_reads:27.6666666666667	Strand:+
CCAACAACCATTAACAAAGGACAATCAGT
>Location:NODE_273527_length_1611_cov_28.567970	Coordinate:511	Reads:1	Hits:3	Allocated_reads:0.333333333333333	Strand:+
CCAACAACCATTAACAAAGGACAATCAGTT
>Location:NODE_273527_length_1611_cov_28.567970	Coordinate:511	Reads:1	Hits:3	Allocated_reads:0.333333333333333	Strand:+
CCAACAACCATTAACAAAGGACAATCAGTTAGC
>Location:NODE_273527_length_1611_cov_28.567970	Coordinate:514	Reads:2	Hits:3	Allocated_reads:0.666666666666667	Strand:+
ACAACCATTAACAAAGGACAATCAGTTAG
>Location:NODE_273527_length_1611_cov_28.567970	Coordinate:514	Reads:2	Hits:3	Allocated_reads:0.666666666666667	Strand:+
ACAACCATTAACAAAGGACAATCAGTTAGC
>Location:NODE_273527_length_1611_cov_28.567970	Coordinate:514	Reads:1	Hits:3	Allocated_reads:0.333333333333333	Strand:+
ACAACCATTAACAAAGGACAATCAGTTAGCCA
>Location:NODE_273527_length_1611_cov_28.567970	Coordinate:514	Reads:1	Hits:3	Allocated_reads:0.333333333333333	Strand:-
CTGATTGTCCTTTGTTAATGGTTGT
>Location:NODE_273527_length_1611_cov_28.567970	Coordinate:515	Reads:2	Hits:3	Allocated_reads:0.666666666666667	Strand:+
CAACCATTAACAAAGGACAATCAGTTAG
>Location:NODE_273527_length_1611_cov_28.567970	Coordinate:515	Reads:1	Hits:3	Allocated_reads:0.333333333333333	Strand:+
CAACCATTAACAAAGGACAATCAGTTAGCC
>Location:NODE_273527_length_1611_cov_28.567970	Coordinate:516	Reads:1	Hits:3	Allocated_reads:0.333333333333333	Strand:+
AACCATTAACAAAGGACAATCAGTTAG
>Location:NODE_273527_length_1611_cov_28.567970	Coordinate:517	Reads:1	Hits:3	Allocated_reads:0.333333333333333	Strand:-
AATGGCTAACTGATTGTCCTTTGTTAATGGT
>Location:NODE_273527_length_1611_cov_28.567970	Coordinate:517	Reads:1	Hits:3	Allocated_reads:0.333333333333333	Strand:+
ACCATTAACAAAGGACAATCAGTTAGCCA
>Location:NODE_273527_length_1611_cov_28.567970	Coordinate:517	Reads:1	Hits:3	Allocated_reads:0.333333333333333	Strand:-
ATGGCTAACTGATTGTCCTTTGTTAATGGT
>Location:NODE_273527_length_1611_cov_28.567970	Coordinate:517	Reads:2	Hits:3	Allocated_reads:0.666666666666667	Strand:-
GGCTAACTGATTGTCCTTTGTTAATGGT
>Location:NODE_273527_length_1611_cov_28.567970	Coordinate:517	Reads:4	Hits:3	Allocated_reads:1.33333333333333	Strand:-
TGGCTAACTGATTGTCCTTTGTTAATGGT
>Location:NODE_273527_length_1611_cov_28.567970	Coordinate:518	Reads:1	Hits:3	Allocated_reads:0.333333333333333	Strand:+
CCATTAACAAAGGACAATCAGTTAGCC
>Location:NODE_273527_length_1611_cov_28.567970	Coordinate:518	Reads:1	Hits:3	Allocated_reads:0.333333333333333	Strand:+
CCATTAACAAAGGACAATCAGTTAGCCA
>Location:NODE_273527_length_1611_cov_28.567970	Coordinate:519	Reads:1	Hits:3	Allocated_reads:0.333333333333333	Strand:-
GGCTAACTGATTGTCCTTTGTTAATG
>Location:NODE_273527_length_1611_cov_28.567970	Coordinate:520	Reads:1	Hits:3	Allocated_reads:0.333333333333333	Strand:-
GGCTAACTGATTGTCCTTTGTTAAT
>Location:NODE_273527_length_1611_cov_28.567970	Coordinate:527	Reads:1	Hits:3	Allocated_reads:0.333333333333333	Strand:+
AAGGACAATCAGTTAGCCATTGTAGG
>Location:NODE_273527_length_1611_cov_28.567970	Coordinate:527	Reads:1	Hits:3	Allocated_reads:0.333333333333333	Strand:-
TACAATGGCTAACTGATTGTCCTT
>Location:NODE_273527_length_1611_cov_28.567970	Coordinate:528	Reads:1	Hits:2	Allocated_reads:0.5	Strand:-
ATTCCTACAATGGCTAACTGATTGTCCT
>Location:NODE_273527_length_1611_cov_28.567970	Coordinate:535	Reads:1	Hits:2	Allocated_reads:0.5	Strand:+
TCAGTTAGCCATTGTAGGAATACTT
>Location:NODE_273527_length_1611_cov_28.567970	Coordinate:535	Reads:1	Hits:2	Allocated_reads:0.5	Strand:+
TCAGTTAGCCATTGTAGGAATACTTCCAA
>Location:NODE_273527_length_1611_cov_28.567970	Coordinate:535	Reads:1	Hits:2	Allocated_reads:0.5	Strand:+
TCAGTTAGCCATTGTAGGAATACTTCCAAA
>Location:NODE_273527_length_1611_cov_28.567970	Coordinate:536	Reads:1	Hits:2	Allocated_reads:0.5	Strand:+
CAGTTAGCCATTGTAGGAATACTTCCAAAA
>Location:NODE_273527_length_1611_cov_28.567970	Coordinate:538	Reads:1	Hits:2	Allocated_reads:0.5	Strand:+
GTTAGCCATTGTAGGAATACTTCCA
>Location:NODE_273527_length_1611_cov_28.567970	Coordinate:540	Reads:1	Hits:2	Allocated_reads:0.5	Strand:+
TAGCCATTGTAGGAATACTTCCAAA
>Location:NODE_273527_length_1611_cov_28.567970	Coordinate:541	Reads:1	Hits:2	Allocated_reads:0.5	Strand:-
CCTTTTGGAAGTATTCCTACAATGGCT
>Location:NODE_273527_length_1611_cov_28.567970	Coordinate:541	Reads:2	Hits:2	Allocated_reads:1	Strand:-
TTTGGAAGTATTCCTACAATGGCT
>Location:NODE_273527_length_1611_cov_28.567970	Coordinate:541	Reads:1	Hits:2	Allocated_reads:0.5	Strand:-
TTTTGGAAGTATTCCTACAATGGCT
>Location:NODE_273527_length_1611_cov_28.567970	Coordinate:565	Reads:1	Hits:3	Allocated_reads:0.333333333333333	Strand:-
AGATACTTTTTATTGTTTCCTGTAAAACCT
>Location:NODE_273527_length_1611_cov_28.567970	Coordinate:565	Reads:1	Hits:3	Allocated_reads:0.333333333333333	Strand:-
TTAAGAGATACTTTTTATTGTTTCCTGTAAAACCT
>Location:NODE_273527_length_1611_cov_28.567970	Coordinate:566	Reads:1	Hits:5	Allocated_reads:0.2	Strand:-
GAGATACTTTTTATTGTTTCCTGTAAAACC
>Location:NODE_273527_length_1611_cov_28.567970	Coordinate:566	Reads:1	Hits:5	Allocated_reads:0.2	Strand:+
GGTTTTACAGGAAACAATAAAAAGTATC
>Location:NODE_273527_length_1611_cov_28.567970	Coordinate:567	Reads:1	Hits:5	Allocated_reads:0.2	Strand:-
GAGATACTTTTTATTGTTTCCTGTAAAAC
>Location:NODE_273527_length_1611_cov_28.567970	Coordinate:568	Reads:1	Hits:5	Allocated_reads:0.2	Strand:-
TTAAGAGATACTTTTTATTGTTTCCTGTAAAA
>Location:NODE_273527_length_1611_cov_28.567970	Coordinate:568	Reads:1	Hits:5	Allocated_reads:0.2	Strand:+
TTTTACAGGAAACAATAAAAAGTATCTC
>Location:NODE_273527_length_1611_cov_28.567970	Coordinate:568	Reads:3	Hits:5	Allocated_reads:0.6	Strand:+
TTTTACAGGAAACAATAAAAAGTATCTCT
>Location:NODE_273527_length_1611_cov_28.567970	Coordinate:570	Reads:1	Hits:5	Allocated_reads:0.2	Strand:+
TTACAGGAAACAATAAAAAGTATCTC
>Location:NODE_273527_length_1611_cov_28.567970	Coordinate:571	Reads:1	Hits:5	Allocated_reads:0.2	Strand:+
TACAGGAAACAATAAAAAGTATCTC
>Location:NODE_273527_length_1611_cov_28.567970	Coordinate:571	Reads:1	Hits:5	Allocated_reads:0.2	Strand:+
TACAGGAAACAATAAAAAGTATCTCT
>Location:NODE_273527_length_1611_cov_28.567970	Coordinate:586	Reads:1	Hits:8	Allocated_reads:0.125	Strand:+
AAAGTATCTCTTAAGAATCTTGCT
>Location:NODE_273527_length_1611_cov_28.567970	Coordinate:588	Reads:1	Hits:8	Allocated_reads:0.125	Strand:-
GTAAGCAAGATTCTTAAGAGATACT
>Location:NODE_273527_length_1611_cov_28.567970	Coordinate:589	Reads:1	Hits:9	Allocated_reads:0.111111111111111	Strand:+
GTATCTCTTAAGAATCTTGCTTACAGC
>Location:NODE_273527_length_1611_cov_28.567970	Coordinate:590	Reads:1	Hits:9	Allocated_reads:0.111111111111111	Strand:+
TATCTCTTAAGAATCTTGCTTACA
>Location:NODE_273527_length_1611_cov_28.567970	Coordinate:590	Reads:41	Hits:9	Allocated_reads:4.55555555555556	Strand:+
TATCTCTTAAGAATCTTGCTTACAGC
>Location:NODE_273527_length_1611_cov_28.567970	Coordinate:590	Reads:5	Hits:9	Allocated_reads:0.555555555555556	Strand:+
TATCTCTTAAGAATCTTGCTTACAGCA
>Location:NODE_273527_length_1611_cov_28.567970	Coordinate:590	Reads:5	Hits:8	Allocated_reads:0.625	Strand:+
TATCTCTTAAGAATCTTGCTTACAGCAGC
>Location:NODE_273527_length_1611_cov_28.567970	Coordinate:590	Reads:8	Hits:8	Allocated_reads:1	Strand:+
TATCTCTTAAGAATCTTGCTTACAGCAGCA
>Location:NODE_273527_length_1611_cov_28.567970	Coordinate:590	Reads:2	Hits:8	Allocated_reads:0.25	Strand:+
TATCTCTTAAGAATCTTGCTTACAGCAGCAC
>Location:NODE_273527_length_1611_cov_28.567970	Coordinate:590	Reads:2	Hits:8	Allocated_reads:0.25	Strand:+
TATCTCTTAAGAATCTTGCTTACAGCAGCACT
>Location:NODE_273527_length_1611_cov_28.567970	Coordinate:592	Reads:1	Hits:9	Allocated_reads:0.111111111111111	Strand:+
TCTCTTAAGAATCTTGCTTACAGC
>Location:NODE_273527_length_1611_cov_28.567970	Coordinate:592	Reads:1	Hits:8	Allocated_reads:0.125	Strand:+
TCTCTTAAGAATCTTGCTTACAGCAGCAC
>Location:NODE_273527_length_1611_cov_28.567970	Coordinate:592	Reads:2	Hits:8	Allocated_reads:0.25	Strand:+
TCTCTTAAGAATCTTGCTTACAGCAGCACT
>Location:NODE_273527_length_1611_cov_28.567970	Coordinate:594	Reads:1	Hits:9	Allocated_reads:0.111111111111111	Strand:+
TCTTAAGAATCTTGCTTACAGCAGCACT
>Location:NODE_273527_length_1611_cov_28.567970	Coordinate:603	Reads:1	Hits:9	Allocated_reads:0.111111111111111	Strand:-
ATACACTTTAGTGCTGCTGTAAGCAAGA
>Location:NODE_273527_length_1611_cov_28.567970	Coordinate:604	Reads:6	Hits:10	Allocated_reads:0.6	Strand:-
ATACACTTTAGTGCTGCTGTAAGCAAG
>Location:NODE_273527_length_1611_cov_28.567970	Coordinate:608	Reads:1	Hits:3	Allocated_reads:0.333333333333333	Strand:-
AATGGTGATACACTTTAGTGCTGCTGTAAG
>Location:NODE_273527_length_1611_cov_28.567970	Coordinate:608	Reads:3	Hits:6	Allocated_reads:0.5	Strand:-
GATACACTTTAGTGCTGCTGTAAG
>Location:NODE_273527_length_1611_cov_28.567970	Coordinate:608	Reads:2	Hits:5	Allocated_reads:0.4	Strand:-
GTGATACACTTTAGTGCTGCTGTAAG
>Location:NODE_273527_length_1611_cov_28.567970	Coordinate:608	Reads:1	Hits:3	Allocated_reads:0.333333333333333	Strand:-
TGGTGATACACTTTAGTGCTGCTGTAAG
>Location:NODE_273527_length_1611_cov_28.567970	Coordinate:609	Reads:1	Hits:7	Allocated_reads:0.142857142857143	Strand:-
TGATACACTTTAGTGCTGCTGTAA
>Location:NODE_273527_length_1611_cov_28.567970	Coordinate:610	Reads:1	Hits:4	Allocated_reads:0.25	Strand:-
AATGGTGATACACTTTAGTGCTGCTGTA
>Location:NODE_273527_length_1611_cov_28.567970	Coordinate:610	Reads:1	Hits:4	Allocated_reads:0.25	Strand:+
TACAGCAGCACTAAAGTGTATCACCATT
>Location:NODE_273527_length_1611_cov_28.567970	Coordinate:611	Reads:1	Hits:4	Allocated_reads:0.25	Strand:-
TGGTGATACACTTTAGTGCTGCTGT
>Location:NODE_273527_length_1611_cov_28.567970	Coordinate:612	Reads:1	Hits:4	Allocated_reads:0.25	Strand:-
TGGTGATACACTTTAGTGCTGCTG
>Location:NODE_273527_length_1611_cov_28.567970	Coordinate:613	Reads:2	Hits:3	Allocated_reads:0.666666666666667	Strand:-
TTTAATGGTGATACACTTTAGTGCTGCT
>Location:NODE_273527_length_1611_cov_28.567970	Coordinate:614	Reads:1	Hits:4	Allocated_reads:0.25	Strand:-
AATGGTGATACACTTTAGTGCTGC
>Location:NODE_273527_length_1611_cov_28.567970	Coordinate:615	Reads:1	Hits:3	Allocated_reads:0.333333333333333	Strand:-
TTAATGGTGATACACTTTAGTGCTG
>Location:NODE_273527_length_1611_cov_28.567970	Coordinate:616	Reads:3	Hits:3	Allocated_reads:1	Strand:-
TTTAATGGTGATACACTTTAGTGCT
>Location:NODE_273527_length_1611_cov_28.567970	Coordinate:617	Reads:1	Hits:3	Allocated_reads:0.333333333333333	Strand:-
TTTAATGGTGATACACTTTAGTGC
>Location:NODE_273527_length_1611_cov_28.567970	Coordinate:621	Reads:1	Hits:1	Allocated_reads:1	Strand:+
TAAAGTGTATCACCATTAAATGATTAA
>Location:NODE_273527_length_1611_cov_28.567970	Coordinate:621	Reads:1	Hits:1	Allocated_reads:1	Strand:+
TAAAGTGTATCACCATTAAATGATTAAAT
>Location:NODE_273527_length_1611_cov_28.567970	Coordinate:626	Reads:1	Hits:1	Allocated_reads:1	Strand:+
TGTATCACCATTAAATGATTAAATCAT
>Location:NODE_273527_length_1611_cov_28.567970	Coordinate:628	Reads:2	Hits:1	Allocated_reads:2	Strand:+
TATCACCATTAAATGATTAAATCATGACC
>Location:NODE_273527_length_1611_cov_28.567970	Coordinate:629	Reads:2	Hits:1	Allocated_reads:2	Strand:+
ATCACCATTAAATGATTAAATCATGACC
>Location:NODE_273527_length_1611_cov_28.567970	Coordinate:631	Reads:1	Hits:1	Allocated_reads:1	Strand:+
CACCATTAAATGATTAAATCATGACC
>Location:NODE_273527_length_1611_cov_28.567970	Coordinate:631	Reads:1	Hits:1	Allocated_reads:1	Strand:+
CACCATTAAATGATTAAATCATGACCCACC
>Location:NODE_273527_length_1611_cov_28.567970	Coordinate:631	Reads:2	Hits:1	Allocated_reads:2	Strand:+
CACCATTAAATGATTAAATCATGACCCACCT
>Location:NODE_273527_length_1611_cov_28.567970	Coordinate:634	Reads:2	Hits:1	Allocated_reads:2	Strand:+
CATTAAATGATTAAATCATGACCCACCT
>Location:NODE_273527_length_1611_cov_28.567970	Coordinate:637	Reads:1	Hits:1	Allocated_reads:1	Strand:+
TAAATGATTAAATCATGACCCACCT
>Location:NODE_273527_length_1611_cov_28.567970	Coordinate:643	Reads:1	Hits:1	Allocated_reads:1	Strand:-
TATTATATGAAGGTGGGTAATGATTTAAT
>Location:NODE_273527_length_1611_cov_28.567970	Coordinate:643	Reads:1	Hits:1	Allocated_reads:1	Strand:-
TATTATATGAAGGTGGGTCATGATTTAAT
>Location:NODE_273527_length_1611_cov_28.567970	Coordinate:645	Reads:1	Hits:1	Allocated_reads:1	Strand:+
TAAATCATGACCCACCTTCATATAATATGT
>Location:NODE_273527_length_1611_cov_28.567970	Coordinate:646	Reads:2	Hits:1	Allocated_reads:2	Strand:-
TATTATATGAAGGTGGGTCATGATTT
>Location:NODE_273527_length_1611_cov_28.567970	Coordinate:647	Reads:6	Hits:1	Allocated_reads:6	Strand:-
TATTATATGAAGGTGGGTCATGATT
>Location:NODE_273527_length_1611_cov_28.567970	Coordinate:648	Reads:1	Hits:1	Allocated_reads:1	Strand:+
ATCATGACCCACCTTCATATAATATGT
>Location:NODE_273527_length_1611_cov_28.567970	Coordinate:648	Reads:1	Hits:1	Allocated_reads:1	Strand:-
TATTATATGAAGGTGGGTCATGAT
>Location:NODE_273527_length_1611_cov_28.567970	Coordinate:649	Reads:1	Hits:1	Allocated_reads:1	Strand:+
TCATGACCCACCTTCATATAATATGT
>Location:NODE_273527_length_1611_cov_28.567970	Coordinate:659	Reads:1	Hits:1	Allocated_reads:1	Strand:+
CCTTCATATAATATGTGGATTGATAAACT
>Location:NODE_273527_length_1611_cov_28.567970	Coordinate:660	Reads:1	Hits:1	Allocated_reads:1	Strand:+
CTTCATATAATATGTGGATTGATAAACT
>Location:NODE_273527_length_1611_cov_28.567970	Coordinate:661	Reads:1	Hits:1	Allocated_reads:1	Strand:+
TTCATATAATATGTGGATTGATAAAC
>Location:NODE_273527_length_1611_cov_28.567970	Coordinate:661	Reads:1	Hits:1	Allocated_reads:1	Strand:+
TTCATATAATATGTGGATTCATAAACT
>Location:NODE_273527_length_1611_cov_28.567970	Coordinate:661	Reads:4	Hits:1	Allocated_reads:4	Strand:+
TTCATATAATATGTGGATTGATAAACT
>Location:NODE_273527_length_1611_cov_28.567970	Coordinate:661	Reads:2	Hits:1	Allocated_reads:2	Strand:+
TTCATATAATATGTGGATTGATAAACTAA
>Location:NODE_273527_length_1611_cov_28.567970	Coordinate:662	Reads:1	Hits:8	Allocated_reads:0.125	Strand:+
TCATATAATATGTGGATTGATAAA
>Location:NODE_273527_length_1611_cov_28.567970	Coordinate:662	Reads:4	Hits:1	Allocated_reads:4	Strand:+
TCATATAATATGTGGATTGATAAAC
>Location:NODE_273527_length_1611_cov_28.567970	Coordinate:662	Reads:31	Hits:1	Allocated_reads:31	Strand:+
TCATATAATATGTGGATTGATAAACT
>Location:NODE_273527_length_1611_cov_28.567970	Coordinate:662	Reads:4	Hits:1	Allocated_reads:4	Strand:+
TCATATAATATGTGGATTGATAAACTA
>Location:NODE_273527_length_1611_cov_28.567970	Coordinate:662	Reads:24	Hits:1	Allocated_reads:24	Strand:+
TCATATAATATGTGGATTGATAAACTAA
>Location:NODE_273527_length_1611_cov_28.567970	Coordinate:662	Reads:8	Hits:1	Allocated_reads:8	Strand:+
TCATATAATATGTGGATTGATAAACTAAG
>Location:NODE_273527_length_1611_cov_28.567970	Coordinate:662	Reads:1	Hits:1	Allocated_reads:1	Strand:+
TCATATAATATGTGGATTGATAAACTAATT
>Location:NODE_273527_length_1611_cov_28.567970	Coordinate:662	Reads:14	Hits:1	Allocated_reads:14	Strand:+
TCATATAATATGTGGATTGATAAACTAAGA
>Location:NODE_273527_length_1611_cov_28.567970	Coordinate:662	Reads:1	Hits:1	Allocated_reads:1	Strand:+
TCATATAATATGTGGATTGATAAACTAAGAAA
>Location:NODE_273527_length_1611_cov_28.567970	Coordinate:665	Reads:2	Hits:1	Allocated_reads:2	Strand:+
TATAATATGTGGATTGATAAACTAAGAAAGA
>Location:NODE_273527_length_1611_cov_28.567970	Coordinate:669	Reads:1	Hits:1	Allocated_reads:1	Strand:+
ATATGTGGATTGATAAACTAAGAAAGATT
>Location:NODE_273527_length_1611_cov_28.567970	Coordinate:671	Reads:1	Hits:1	Allocated_reads:1	Strand:+
ATGTGGATTGATAAACTAAGAAAG
>Location:NODE_273527_length_1611_cov_28.567970	Coordinate:672	Reads:1	Hits:1	Allocated_reads:1	Strand:+
TGTGGATTGATAAACTAAGAAAGATT
>Location:NODE_273527_length_1611_cov_28.567970	Coordinate:673	Reads:1	Hits:1	Allocated_reads:1	Strand:+
GTGGATTGATAAACTAAGAAAGATTTCT
>Location:NODE_273527_length_1611_cov_28.567970	Coordinate:682	Reads:1	Hits:1	Allocated_reads:1	Strand:-
TTTCCTCCATGAGAAATCTTTCTTAGTTTA
>Location:NODE_273527_length_1611_cov_28.567970	Coordinate:685	Reads:1	Hits:1	Allocated_reads:1	Strand:-
ATTTCCTCCATGAGAAATCTTTCTTAGT
>Location:NODE_273527_length_1611_cov_28.567970	Coordinate:687	Reads:1	Hits:1	Allocated_reads:1	Strand:-
ATTTCCTCCATGAGAAATCTTTCTTA
>Location:NODE_273527_length_1611_cov_28.567970	Coordinate:696	Reads:2	Hits:1	Allocated_reads:2	Strand:+
TTTCTCATGGAGGAAATAACATATGCTCT
>Location:NODE_273527_length_1611_cov_28.567970	Coordinate:696	Reads:2	Hits:1	Allocated_reads:2	Strand:+
TTTCTCATGGAGGAAATAACATATGCTCTG
>Location:NODE_273527_length_1611_cov_28.567970	Coordinate:696	Reads:1	Hits:1	Allocated_reads:1	Strand:+
TTTCTCATGGAGGAAATAACATATGCTCTGC
>Location:NODE_273527_length_1611_cov_28.567970	Coordinate:696	Reads:2	Hits:1	Allocated_reads:2	Strand:+
TTTCTCATGGAGGAAATAACATATGCTCTGCA
>Location:NODE_273527_length_1611_cov_28.567970	Coordinate:696	Reads:1	Hits:1	Allocated_reads:1	Strand:+
TTTCTCATGGAGGAAATAACATATGCTCTGCAGA
>Location:NODE_273527_length_1611_cov_28.567970	Coordinate:697	Reads:1	Hits:1	Allocated_reads:1	Strand:+
TTCTCATGGAGGAAATAACATATGC
>Location:NODE_273527_length_1611_cov_28.567970	Coordinate:697	Reads:4	Hits:1	Allocated_reads:4	Strand:+
TTCTCATGGAGGAAATAACATATGCTCT
>Location:NODE_273527_length_1611_cov_28.567970	Coordinate:697	Reads:1	Hits:1	Allocated_reads:1	Strand:+
TTCTCATGGAGGAAATAACATATGCTATG
>Location:NODE_273527_length_1611_cov_28.567970	Coordinate:697	Reads:5	Hits:1	Allocated_reads:5	Strand:+
TTCTCATGGAGGAAATAACATATGCTCTG
>Location:NODE_273527_length_1611_cov_28.567970	Coordinate:697	Reads:2	Hits:1	Allocated_reads:2	Strand:+
TTCTCATGGAGGAAATAACATATGCTCTGC
>Location:NODE_273527_length_1611_cov_28.567970	Coordinate:697	Reads:1	Hits:1	Allocated_reads:1	Strand:+
TTCTCATGGAGGAAATAACATATGCTTTGCA
>Location:NODE_273527_length_1611_cov_28.567970	Coordinate:697	Reads:22	Hits:1	Allocated_reads:22	Strand:+
TTCTCATGGAGGAAATAACATATGCTCTGCA
>Location:NODE_273527_length_1611_cov_28.567970	Coordinate:698	Reads:2	Hits:1	Allocated_reads:2	Strand:+
TCTCATGGAGGAAATAACATATGCTC
>Location:NODE_273527_length_1611_cov_28.567970	Coordinate:698	Reads:5	Hits:1	Allocated_reads:5	Strand:+
TCTCATGGAGGAAATAACATATGCTCT
>Location:NODE_273527_length_1611_cov_28.567970	Coordinate:698	Reads:2	Hits:1	Allocated_reads:2	Strand:+
TCTCATGGAGGAAATAACATATGCTCTG
>Location:NODE_273527_length_1611_cov_28.567970	Coordinate:698	Reads:5	Hits:1	Allocated_reads:5	Strand:+
TCTCATGGAGGAAATAACATATGCTCTGCA
>Location:NODE_273527_length_1611_cov_28.567970	Coordinate:698	Reads:2	Hits:1	Allocated_reads:2	Strand:+
TCTCATGGAGGAAATAACATATGCTCTGCATT
>Location:NODE_273527_length_1611_cov_28.567970	Coordinate:699	Reads:1	Hits:1	Allocated_reads:1	Strand:+
CTCATGGAGGAAATAACATATGCTCTGCA
>Location:NODE_273527_length_1611_cov_28.567970	Coordinate:699	Reads:1	Hits:1	Allocated_reads:1	Strand:+
CTCATGGAGGAAATAACATATGCTCTGCAA
>Location:NODE_273527_length_1611_cov_28.567970	Coordinate:699	Reads:1	Hits:1	Allocated_reads:1	Strand:+
CTCATGGAGGAAATAACATATGCTCTGCAGA
>Location:NODE_273527_length_1611_cov_28.567970	Coordinate:700	Reads:12	Hits:1	Allocated_reads:12	Strand:+
TCATGGAGGAAATAACATATGCTCTGCA
>Location:NODE_273527_length_1611_cov_28.567970	Coordinate:700	Reads:1	Hits:1	Allocated_reads:1	Strand:+
TCATGGAGGAAATAACATATGCTCTGCATT
>Location:NODE_273527_length_1611_cov_28.567970	Coordinate:700	Reads:8	Hits:1	Allocated_reads:8	Strand:+
TCATGGAGGAAATAACATATGCTCTGCAGA
>Location:NODE_273527_length_1611_cov_28.567970	Coordinate:700	Reads:1	Hits:1	Allocated_reads:1	Strand:+
TCATGGAGGAAATAACATATGCTCTGCAGAT
>Location:NODE_273527_length_1611_cov_28.567970	Coordinate:701	Reads:2	Hits:1	Allocated_reads:2	Strand:+
CATGGAGGAAATAACATATGCTCTGCA
>Location:NODE_273527_length_1611_cov_28.567970	Coordinate:701	Reads:2	Hits:1	Allocated_reads:2	Strand:+
CATGGAGGAAATAACATATGCTCTGCAGA
>Location:NODE_273527_length_1611_cov_28.567970	Coordinate:701	Reads:1	Hits:1	Allocated_reads:1	Strand:+
CATGGAGGAAATAACATATGCTCTGCAGAT
>Location:NODE_273527_length_1611_cov_28.567970	Coordinate:701	Reads:2	Hits:1	Allocated_reads:2	Strand:+
CATGGAGGAAATAACATATGCTCTGCAGATA
>Location:NODE_273527_length_1611_cov_28.567970	Coordinate:702	Reads:1	Hits:1	Allocated_reads:1	Strand:+
ATGGAGGAAATAACATATGCTCTGCAGA
>Location:NODE_273527_length_1611_cov_28.567970	Coordinate:703	Reads:1	Hits:1	Allocated_reads:1	Strand:+
TGGAGGAAATAACATATGCTCTGCA
>Location:NODE_273527_length_1611_cov_28.567970	Coordinate:703	Reads:1	Hits:1	Allocated_reads:1	Strand:+
TGGAGGAAATAACATATGCTCTGCAG
>Location:NODE_273527_length_1611_cov_28.567970	Coordinate:703	Reads:14	Hits:1	Allocated_reads:14	Strand:+
TGGAGGAAATAACATATGCTCTGCAGA
>Location:NODE_273527_length_1611_cov_28.567970	Coordinate:703	Reads:19	Hits:1	Allocated_reads:19	Strand:+
TGGAGGAAATAACATATGCTCTGCAGAT
>Location:NODE_273527_length_1611_cov_28.567970	Coordinate:703	Reads:1	Hits:1	Allocated_reads:1	Strand:+
TGGAGGAAATAACATATGCTCTGAAGATT
>Location:NODE_273527_length_1611_cov_28.567970	Coordinate:703	Reads:30	Hits:1	Allocated_reads:30	Strand:+
TGGAGGAAATAACATATGCTCTGCAGATT
>Location:NODE_273527_length_1611_cov_28.567970	Coordinate:703	Reads:4	Hits:1	Allocated_reads:4	Strand:+
TGGAGGAAATAACATATGCTCTGCAGATA
>Location:NODE_273527_length_1611_cov_28.567970	Coordinate:703	Reads:5	Hits:1	Allocated_reads:5	Strand:+
TGGAGGAAATAACATATGCTCTGCAGATTC
>Location:NODE_273527_length_1611_cov_28.567970	Coordinate:703	Reads:3	Hits:1	Allocated_reads:3	Strand:+
TGGAGGAAATAACATATGCTCTGCAGATTCA
>Location:NODE_273527_length_1611_cov_28.567970	Coordinate:703	Reads:1	Hits:1	Allocated_reads:1	Strand:+
TGGAGGAAATAACATATGCTCTGCAGATTCAGAG
>Location:NODE_273527_length_1611_cov_28.567970	Coordinate:704	Reads:1	Hits:1	Allocated_reads:1	Strand:+
GGAGGAAATAACATATGCTCTGCAGATA
>Location:NODE_273527_length_1611_cov_28.567970	Coordinate:704	Reads:4	Hits:1	Allocated_reads:4	Strand:+
GGAGGAAATAACATATGCTCTGCAGATT
>Location:NODE_273527_length_1611_cov_28.567970	Coordinate:705	Reads:1	Hits:1	Allocated_reads:1	Strand:-
AATCTGCAGAGCATATGTTATTTCCTC
>Location:NODE_273527_length_1611_cov_28.567970	Coordinate:705	Reads:7	Hits:1	Allocated_reads:7	Strand:+
GAGGAAATAACATATGCTCTGCAGATT
>Location:NODE_273527_length_1611_cov_28.567970	Coordinate:705	Reads:2	Hits:1	Allocated_reads:2	Strand:+
GAGGAAATAACATATGCTCTGCAGATTC
>Location:NODE_273527_length_1611_cov_28.567970	Coordinate:705	Reads:1	Hits:1	Allocated_reads:1	Strand:-
TGAATCTGCAGAGCATATGTTATTTCCTC
>Location:NODE_273527_length_1611_cov_28.567970	Coordinate:706	Reads:1	Hits:1	Allocated_reads:1	Strand:-
GAATCTGCAGAGCATATGTTATTTCCT
>Location:NODE_273527_length_1611_cov_28.567970	Coordinate:707	Reads:1	Hits:1	Allocated_reads:1	Strand:+
GGAAATAACATATGCTCTGCAGATT
>Location:NODE_273527_length_1611_cov_28.567970	Coordinate:707	Reads:1	Hits:1	Allocated_reads:1	Strand:-
TCTCTCTGAATCTGCAGAGCATATGTTATTTCC
>Location:NODE_273527_length_1611_cov_28.567970	Coordinate:708	Reads:1	Hits:1	Allocated_reads:1	Strand:-
CTGAATCTGCAGAGCATATGTTATTTC
>Location:NODE_273527_length_1611_cov_28.567970	Coordinate:712	Reads:2	Hits:1	Allocated_reads:2	Strand:+
TAACATATGCTCTGCAGATTCAGA
>Location:NODE_273527_length_1611_cov_28.567970	Coordinate:712	Reads:1	Hits:1	Allocated_reads:1	Strand:+
TAACATATGCTCTGCAGATTCAGAGAG
>Location:NODE_273527_length_1611_cov_28.567970	Coordinate:712	Reads:1	Hits:1	Allocated_reads:1	Strand:+
TAACATATGCTCTGCAGATTCAGAGAGAA
>Location:NODE_273527_length_1611_cov_28.567970	Coordinate:714	Reads:1	Hits:1	Allocated_reads:1	Strand:-
TCTCTCTGAATCTGCAGAGCATATGT
>Location:NODE_273527_length_1611_cov_28.567970	Coordinate:717	Reads:7	Hits:1	Allocated_reads:7	Strand:+
TATGCTCTGCAGATTCAGAGAGAATTGCT
>Location:NODE_273527_length_1611_cov_28.567970	Coordinate:718	Reads:1	Hits:1	Allocated_reads:1	Strand:+
ATGCTCTGCAGATTCAGAGAGAATTGCT
>Location:NODE_273527_length_1611_cov_28.567970	Coordinate:719	Reads:1	Hits:1	Allocated_reads:1	Strand:+
TGCTCTGCAGATTCAGAGAGAATTGCTC
>Location:NODE_273527_length_1611_cov_28.567970	Coordinate:720	Reads:1	Hits:1	Allocated_reads:1	Strand:-
TCACTGAGCAATTCTCTCTGAATCTGCAGAGC
>Location:NODE_273527_length_1611_cov_28.567970	Coordinate:721	Reads:1	Hits:1	Allocated_reads:1	Strand:-
ACTGAGCAATTCTCTCTGAATCTGCAGAG
>Location:NODE_273527_length_1611_cov_28.567970	Coordinate:721	Reads:1	Hits:1	Allocated_reads:1	Strand:-
CACTGAGCAATTCTCTCTGAATCTGCAGAG
>Location:NODE_273527_length_1611_cov_28.567970	Coordinate:721	Reads:3	Hits:1	Allocated_reads:3	Strand:-
TCACTGAGCAATTCTCTCTGAATCTGCAGAG
>Location:NODE_273527_length_1611_cov_28.567970	Coordinate:722	Reads:3	Hits:1	Allocated_reads:3	Strand:-
ACTGAGCAATTCTCTCTGAATCTGCAGA
>Location:NODE_273527_length_1611_cov_28.567970	Coordinate:722	Reads:3	Hits:1	Allocated_reads:3	Strand:-
CACTGAGCAATTCTCTCTGAATCTGCAGA
>Location:NODE_273527_length_1611_cov_28.567970	Coordinate:722	Reads:9	Hits:1	Allocated_reads:9	Strand:-
TCACTGAGCAATTCTCTCTGAATCTGCAGA
>Location:NODE_273527_length_1611_cov_28.567970	Coordinate:724	Reads:1	Hits:1	Allocated_reads:1	Strand:+
TGCAGATTCAGAGAGAATTGCTCAGTGAAC
>Location:NODE_273527_length_1611_cov_28.567970	Coordinate:725	Reads:3	Hits:1	Allocated_reads:3	Strand:-
TCACTGAGCAATTCTCTCTGAATCTGC
>Location:NODE_273527_length_1611_cov_28.567970	Coordinate:726	Reads:1	Hits:1	Allocated_reads:1	Strand:+
CAGATTCAGAGAGAATTGCTCAGTGAAC
>Location:NODE_273527_length_1611_cov_28.567970	Coordinate:727	Reads:1	Hits:1	Allocated_reads:1	Strand:-
CGTTCACTGAGCAATTCTCTCTGAATCT
>Location:NODE_273527_length_1611_cov_28.567970	Coordinate:727	Reads:1	Hits:1	Allocated_reads:1	Strand:-
TCACTGAGCAATTCTCTCTGAATCT
>Location:NODE_273527_length_1611_cov_28.567970	Coordinate:728	Reads:10	Hits:1	Allocated_reads:10	Strand:-
CCATCGTTCACTGAGCAATTCTCTCTGAATC
>Location:NODE_273527_length_1611_cov_28.567970	Coordinate:728	Reads:2	Hits:1	Allocated_reads:2	Strand:-
GCCATCGTTCACTGAGCAATTCTCTCTGAATC
>Location:NODE_273527_length_1611_cov_28.567970	Coordinate:729	Reads:1	Hits:1	Allocated_reads:1	Strand:-
CGTTCACTGAGCAATTCTCTCTGAAT
>Location:NODE_273527_length_1611_cov_28.567970	Coordinate:730	Reads:2	Hits:1	Allocated_reads:2	Strand:+
TTCAGAGAGAATTGCTCAGTGAACGA
>Location:NODE_273527_length_1611_cov_28.567970	Coordinate:730	Reads:1	Hits:1	Allocated_reads:1	Strand:+
TTCAGAGAGAATTGCTCAGTGAACGAT
>Location:NODE_273527_length_1611_cov_28.567970	Coordinate:730	Reads:1	Hits:1	Allocated_reads:1	Strand:+
TTCAGAGAGAATTGCTCAGTGAACGATT
>Location:NODE_273527_length_1611_cov_28.567970	Coordinate:730	Reads:2	Hits:1	Allocated_reads:2	Strand:+
TTCAGAGAGAATTGCTCAGTGAACGATG
>Location:NODE_273527_length_1611_cov_28.567970	Coordinate:730	Reads:4	Hits:1	Allocated_reads:4	Strand:+
TTCAGAGAGAATTGCTCAGTGAACGATGG
>Location:NODE_273527_length_1611_cov_28.567970	Coordinate:730	Reads:17	Hits:1	Allocated_reads:17	Strand:+
TTCAGAGAGAATTGCTCAGTGAACGATGGC
>Location:NODE_273527_length_1611_cov_28.567970	Coordinate:731	Reads:1	Hits:1	Allocated_reads:1	Strand:+
TCAGAGAGAATTGCTCAGTGAACG
>Location:NODE_273527_length_1611_cov_28.567970	Coordinate:731	Reads:1	Hits:1	Allocated_reads:1	Strand:+
TCAGAGAGAATTGCTCAGTGAACGA
>Location:NODE_273527_length_1611_cov_28.567970	Coordinate:731	Reads:1	Hits:1	Allocated_reads:1	Strand:+
TCAGAGAGAATTGCTCAGTGAACGATG
>Location:NODE_273527_length_1611_cov_28.567970	Coordinate:731	Reads:4	Hits:1	Allocated_reads:4	Strand:+
TCAGAGAGAATTGCTCAGTGAACGATGG
>Location:NODE_273527_length_1611_cov_28.567970	Coordinate:731	Reads:1	Hits:1	Allocated_reads:1	Strand:+
TCAGAGAGAATTGCTCAGTGAACAATGGC
>Location:NODE_273527_length_1611_cov_28.567970	Coordinate:731	Reads:65	Hits:1	Allocated_reads:65	Strand:+
TCAGAGAGAATTGCTCAGTGAACGATGGC
>Location:NODE_273527_length_1611_cov_28.567970	Coordinate:731	Reads:3	Hits:1	Allocated_reads:3	Strand:+
TCAGAGAGAATTGCTCAGTGAACGATGGCG
>Location:NODE_273527_length_1611_cov_28.567970	Coordinate:731	Reads:2	Hits:1	Allocated_reads:2	Strand:+
TCAGAGAGAATTGCTCAGTGAACGATGGCGA
>Location:NODE_273527_length_1611_cov_28.567970	Coordinate:731	Reads:1	Hits:1	Allocated_reads:1	Strand:+
TCAGAGAGAATTGCTCAGTGAACGATGGCGACCTG
>Location:NODE_273527_length_1611_cov_28.567970	Coordinate:732	Reads:1	Hits:1	Allocated_reads:1	Strand:+
CAGAGAGAATTGCTCAGTGAACGA
>Location:NODE_273527_length_1611_cov_28.567970	Coordinate:732	Reads:1	Hits:1	Allocated_reads:1	Strand:+
CAGAGAGAATTGCTCAGTTAACGATGGC
>Location:NODE_273527_length_1611_cov_28.567970	Coordinate:732	Reads:10	Hits:1	Allocated_reads:10	Strand:+
CAGAGAGAATTGCTCAGTGAACGATGGC
>Location:NODE_273527_length_1611_cov_28.567970	Coordinate:732	Reads:3	Hits:1	Allocated_reads:3	Strand:-
TCGTTCACTGAGCAATTCTCTCTG
>Location:NODE_273527_length_1611_cov_28.567970	Coordinate:733	Reads:1	Hits:1	Allocated_reads:1	Strand:-
ACAGGTCGCCATCGTTCACTGAGCAATTCTCTCT
>Location:NODE_273527_length_1611_cov_28.567970	Coordinate:733	Reads:7	Hits:1	Allocated_reads:7	Strand:+
AGAGAGAATTGCTCAGTGAACGATGGC
>Location:NODE_273527_length_1611_cov_28.567970	Coordinate:733	Reads:1	Hits:1	Allocated_reads:1	Strand:-
CCATCGTTCACTGAGCAATTCTCTCT
>Location:NODE_273527_length_1611_cov_28.567970	Coordinate:733	Reads:1	Hits:1	Allocated_reads:1	Strand:-
CGCCATCGTTCACTGAGCAATTCTCTCT
>Location:NODE_273527_length_1611_cov_28.567970	Coordinate:733	Reads:1	Hits:1	Allocated_reads:1	Strand:-
GCCATCGTTCACTGAGCAATTCTCTCT
>Location:NODE_273527_length_1611_cov_28.567970	Coordinate:734	Reads:2	Hits:1	Allocated_reads:2	Strand:-
CCATCGTTCACTGAGCAATTCTCTC
>Location:NODE_273527_length_1611_cov_28.567970	Coordinate:734	Reads:1	Hits:1	Allocated_reads:1	Strand:+
GAGAGAATTGCTCAGTGAACGATG
>Location:NODE_273527_length_1611_cov_28.567970	Coordinate:734	Reads:3	Hits:1	Allocated_reads:3	Strand:+
GAGAGAATTGCTCAGTGAACGATGGC
>Location:NODE_273527_length_1611_cov_28.567970	Coordinate:734	Reads:1	Hits:1	Allocated_reads:1	Strand:+
GAGAGAATTGCTCAGTGAACGATGGCG
>Location:NODE_273527_length_1611_cov_28.567970	Coordinate:734	Reads:3	Hits:1	Allocated_reads:3	Strand:+
GAGAGAATTGCTCAGTGAACGATGGCGAC
>Location:NODE_273527_length_1611_cov_28.567970	Coordinate:734	Reads:16	Hits:1	Allocated_reads:16	Strand:+
GAGAGAATTGCTCAGTGAACGATGGCGACC
>Location:NODE_273527_length_1611_cov_28.567970	Coordinate:734	Reads:1	Hits:1	Allocated_reads:1	Strand:+
GAGAGAATTGCTCAGTGAACGATGGCGACCT
>Location:NODE_273527_length_1611_cov_28.567970	Coordinate:734	Reads:1	Hits:1	Allocated_reads:1	Strand:-
TCGCCATCGTTCACTGAGCAATTCTCTC
>Location:NODE_273527_length_1611_cov_28.567970	Coordinate:735	Reads:2	Hits:1	Allocated_reads:2	Strand:+
AGAGAATTGCTCAGTGAACGATGGC
>Location:NODE_273527_length_1611_cov_28.567970	Coordinate:735	Reads:6	Hits:1	Allocated_reads:6	Strand:+
AGAGAATTGCTCAGTGAACGATGGCGACC
>Location:NODE_273527_length_1611_cov_28.567970	Coordinate:735	Reads:1	Hits:1	Allocated_reads:1	Strand:+
AGAGAATTGCTCAGTGAACGATGGCGACCTG
>Location:NODE_273527_length_1611_cov_28.567970	Coordinate:736	Reads:5	Hits:1	Allocated_reads:5	Strand:+
GAGAATTGCTCAGTGAACGATGGC
>Location:NODE_273527_length_1611_cov_28.567970	Coordinate:736	Reads:4	Hits:1	Allocated_reads:4	Strand:+
GAGAATTGCTCAGTGAACGATGGCGAC
>Location:NODE_273527_length_1611_cov_28.567970	Coordinate:736	Reads:17	Hits:1	Allocated_reads:17	Strand:+
GAGAATTGCTCAGTGAACGATGGCGACC
>Location:NODE_273527_length_1611_cov_28.567970	Coordinate:736	Reads:4	Hits:1	Allocated_reads:4	Strand:+
GAGAATTGCTCAGTGAACGATGGCGACCT
>Location:NODE_273527_length_1611_cov_28.567970	Coordinate:736	Reads:14	Hits:1	Allocated_reads:14	Strand:+
GAGAATTGCTCAGTGAACGATGGCGACCTG
>Location:NODE_273527_length_1611_cov_28.567970	Coordinate:737	Reads:1	Hits:1	Allocated_reads:1	Strand:+
AGAATTGCTCAGTGAACGATGGCGACCT
>Location:NODE_273527_length_1611_cov_28.567970	Coordinate:738	Reads:1	Hits:1	Allocated_reads:1	Strand:+
GAATTGCTCAGTGAACGATGGCGACCT
>Location:NODE_273527_length_1611_cov_28.567970	Coordinate:739	Reads:1	Hits:1	Allocated_reads:1	Strand:+
AATTGCTCAGTGAACGATGGCGACCT
>Location:NODE_273527_length_1611_cov_28.567970	Coordinate:739	Reads:1	Hits:1	Allocated_reads:1	Strand:-
TACAGGTCGCCATCGTTCACTGAGCAATT
>Location:NODE_273527_length_1611_cov_28.567970	Coordinate:740	Reads:2	Hits:1	Allocated_reads:2	Strand:+
ATTGCTCAGTGAACGATGGCGACCT
>Location:NODE_273527_length_1611_cov_28.567970	Coordinate:741	Reads:7	Hits:1	Allocated_reads:7	Strand:+
TTGCTCAGTGAACGATGGCGACCT
>Location:NODE_273527_length_1611_cov_28.567970	Coordinate:741	Reads:1	Hits:1	Allocated_reads:1	Strand:+
TTGCTCAGTGAACGATGGCGACCTGT
>Location:NODE_273527_length_1611_cov_28.567970	Coordinate:741	Reads:2	Hits:1	Allocated_reads:2	Strand:+
TTGCTCAGTGAACGATGGCGACCTGTA
>Location:NODE_273527_length_1611_cov_28.567970	Coordinate:741	Reads:1	Hits:1	Allocated_reads:1	Strand:+
TTGCTCAGTGAACGATGGCGACCTGTTTT
>Location:NODE_273527_length_1611_cov_28.567970	Coordinate:741	Reads:1	Hits:1	Allocated_reads:1	Strand:+
TTGCTCAGTGAACGATGGCGACCTGTACAT
>Location:NODE_273527_length_1611_cov_28.567970	Coordinate:742	Reads:1	Hits:1	Allocated_reads:1	Strand:-
AAAGCATGTACAGGTCGCCATCGTTCACTGAGCA
>Location:NODE_273527_length_1611_cov_28.567970	Coordinate:742	Reads:1	Hits:1	Allocated_reads:1	Strand:-
CATGTACAGGTCGCCATCGTTCACTGAGCA
>Location:NODE_273527_length_1611_cov_28.567970	Coordinate:742	Reads:1	Hits:1	Allocated_reads:1	Strand:+
TGCTCAGTGAACGATGGCGACCTG
>Location:NODE_273527_length_1611_cov_28.567970	Coordinate:742	Reads:2	Hits:1	Allocated_reads:2	Strand:+
TGCTCAGTGAACGATGGCGACCTGT
>Location:NODE_273527_length_1611_cov_28.567970	Coordinate:742	Reads:2	Hits:1	Allocated_reads:2	Strand:+
TGCTCAGTGAACGATGGCGACCTGTA
>Location:NODE_273527_length_1611_cov_28.567970	Coordinate:742	Reads:1	Hits:1	Allocated_reads:1	Strand:+
TGCTCAGTGAACGATGGCGACCTGTAC
>Location:NODE_273527_length_1611_cov_28.567970	Coordinate:742	Reads:1	Hits:1	Allocated_reads:1	Strand:+
TGCTCAGTGAACGATGGCGACCTGTACA
>Location:NODE_273527_length_1611_cov_28.567970	Coordinate:742	Reads:10	Hits:1	Allocated_reads:10	Strand:+
TGCTCAGTGAACGATGGCGACCTGTACAT
>Location:NODE_273527_length_1611_cov_28.567970	Coordinate:742	Reads:1	Hits:1	Allocated_reads:1	Strand:+
TGCTCAGTGAACGATGGCGACCTGTACATG
>Location:NODE_273527_length_1611_cov_28.567970	Coordinate:742	Reads:2	Hits:1	Allocated_reads:2	Strand:+
TGCTCAGTGAACGATGGCGACCTGTACATGC
>Location:NODE_273527_length_1611_cov_28.567970	Coordinate:743	Reads:1	Hits:1	Allocated_reads:1	Strand:-
ACAGGTCGCCATCGTTCACTGAGC
>Location:NODE_273527_length_1611_cov_28.567970	Coordinate:743	Reads:3	Hits:1	Allocated_reads:3	Strand:+
GCTCAGTGAACGATGGCGACCTGTACAT
>Location:NODE_273527_length_1611_cov_28.567970	Coordinate:743	Reads:1	Hits:1	Allocated_reads:1	Strand:+
GCTCAGTGAACGATGGCGACCTGTACATGCT
>Location:NODE_273527_length_1611_cov_28.567970	Coordinate:744	Reads:1	Hits:1	Allocated_reads:1	Strand:+
CTCAGTGAACGATGGCGACCTGTA
>Location:NODE_273527_length_1611_cov_28.567970	Coordinate:745	Reads:2	Hits:1	Allocated_reads:2	Strand:-
AGCATGTACAGGTCGCCATCGTTCACTGA
>Location:NODE_273527_length_1611_cov_28.567970	Coordinate:745	Reads:1	Hits:1	Allocated_reads:1	Strand:-
ATAAAGCATGTACAGGTCGCCATCGTTCACTGA
>Location:NODE_273527_length_1611_cov_28.567970	Coordinate:745	Reads:1	Hits:1	Allocated_reads:1	Strand:-
ATGTACAGGTCGCCATCGTTCACTGA
>Location:NODE_273527_length_1611_cov_28.567970	Coordinate:745	Reads:1	Hits:1	Allocated_reads:1	Strand:+
TCAGTGAACGATGGCGACCTGTAC
>Location:NODE_273527_length_1611_cov_28.567970	Coordinate:745	Reads:1	Hits:1	Allocated_reads:1	Strand:+
TCAGTGAACGATGGCGACCTGTACAT
>Location:NODE_273527_length_1611_cov_28.567970	Coordinate:745	Reads:6	Hits:1	Allocated_reads:6	Strand:+
TCAGTGAACGATGGCGACCTGTACATGCT
>Location:NODE_273527_length_1611_cov_28.567970	Coordinate:745	Reads:2	Hits:1	Allocated_reads:2	Strand:+
TCAGTGAACGATGGCGACCTGTACATGCTT
>Location:NODE_273527_length_1611_cov_28.567970	Coordinate:745	Reads:3	Hits:1	Allocated_reads:3	Strand:-
TGTACAGGTCGCCATCGTTCACTGA
>Location:NODE_273527_length_1611_cov_28.567970	Coordinate:746	Reads:1	Hits:1	Allocated_reads:1	Strand:+
CAGTGAACGATGGCGACCTGTACA
>Location:NODE_273527_length_1611_cov_28.567970	Coordinate:746	Reads:3	Hits:1	Allocated_reads:3	Strand:+
CAGTGAACGATGGCGACCTGTACATGCT
>Location:NODE_273527_length_1611_cov_28.567970	Coordinate:746	Reads:1	Hits:1	Allocated_reads:1	Strand:+
CAGTGAACGATGGCGACCTGTACATGCTT
>Location:NODE_273527_length_1611_cov_28.567970	Coordinate:747	Reads:1	Hits:1	Allocated_reads:1	Strand:-
AGCATGTACAGGTCGCCATCGTTCACT
>Location:NODE_273527_length_1611_cov_28.567970	Coordinate:747	Reads:1	Hits:1	Allocated_reads:1	Strand:+
AGTGAACGATGGCGACCTGTACATG
>Location:NODE_273527_length_1611_cov_28.567970	Coordinate:747	Reads:1	Hits:1	Allocated_reads:1	Strand:+
AGTGAACGATGGCGACCTGTACATGCG
>Location:NODE_273527_length_1611_cov_28.567970	Coordinate:747	Reads:3	Hits:1	Allocated_reads:3	Strand:+
AGTGAACGATGGCGACCTGTACATGCT
>Location:NODE_273527_length_1611_cov_28.567970	Coordinate:747	Reads:1	Hits:1	Allocated_reads:1	Strand:+
AGTGAACGATGGCGACCTGTACATGCTTTATTCT
>Location:NODE_273527_length_1611_cov_28.567970	Coordinate:747	Reads:1	Hits:1	Allocated_reads:1	Strand:-
CATGTACAGGTCGCCATCGTTCACT
>Location:NODE_273527_length_1611_cov_28.567970	Coordinate:748	Reads:1	Hits:1	Allocated_reads:1	Strand:+
GTGAACGATGGCGACCTGTACATGCTTTA
>Location:NODE_273527_length_1611_cov_28.567970	Coordinate:748	Reads:1	Hits:1	Allocated_reads:1	Strand:-
TAAAGCATGTACAGGTCGCCATCGTTCAC
>Location:NODE_273527_length_1611_cov_28.567970	Coordinate:749	Reads:1	Hits:1	Allocated_reads:1	Strand:-
AAAGCATGTACAGGTCGCCATCGTTCA
>Location:NODE_273527_length_1611_cov_28.567970	Coordinate:749	Reads:1	Hits:1	Allocated_reads:1	Strand:+
TGAACGATGGCGACCTGTACATGC
>Location:NODE_273527_length_1611_cov_28.567970	Coordinate:749	Reads:3	Hits:1	Allocated_reads:3	Strand:+
TGAACGATGGCGACCTGTACATGCTTT
>Location:NODE_273527_length_1611_cov_28.567970	Coordinate:749	Reads:4	Hits:1	Allocated_reads:4	Strand:+
TGAACGATGGCGACCTGTACATGCTTTA
>Location:NODE_273527_length_1611_cov_28.567970	Coordinate:749	Reads:3	Hits:1	Allocated_reads:3	Strand:+
TGAACGATGGCGACCTGTACATGCTTTAT
>Location:NODE_273527_length_1611_cov_28.567970	Coordinate:749	Reads:2	Hits:1	Allocated_reads:2	Strand:+
TGAACGATGGCGACCTGTACATGCTTTATT
>Location:NODE_273527_length_1611_cov_28.567970	Coordinate:750	Reads:1	Hits:1	Allocated_reads:1	Strand:+
GAACGATGGCGACCTGTACATGCTTTA
>Location:NODE_273527_length_1611_cov_28.567970	Coordinate:750	Reads:1	Hits:1	Allocated_reads:1	Strand:+
GAACGATGGCGACCTGTACATGCTTTAT
>Location:NODE_273527_length_1611_cov_28.567970	Coordinate:751	Reads:1	Hits:1	Allocated_reads:1	Strand:-
AAAGCATGTACAGGTCGCCATCGTT
>Location:NODE_273527_length_1611_cov_28.567970	Coordinate:751	Reads:1	Hits:1	Allocated_reads:1	Strand:+
AACGATGGCGACCTGTACATGCTTT
>Location:NODE_273527_length_1611_cov_28.567970	Coordinate:751	Reads:2	Hits:1	Allocated_reads:2	Strand:+
AACGATGGCGACCTGTACATGCTTTAT
>Location:NODE_273527_length_1611_cov_28.567970	Coordinate:751	Reads:1	Hits:1	Allocated_reads:1	Strand:+
AACGATGGCGACCTGTACATGCTTTATT
>Location:NODE_273527_length_1611_cov_28.567970	Coordinate:751	Reads:1	Hits:1	Allocated_reads:1	Strand:+
AACGATGGCGACCTGTACATGCTTTATTC
>Location:NODE_273527_length_1611_cov_28.567970	Coordinate:751	Reads:1	Hits:1	Allocated_reads:1	Strand:+
AACGATGGCGACCTGTACATGCTTTATTT
>Location:NODE_273527_length_1611_cov_28.567970	Coordinate:751	Reads:1	Hits:1	Allocated_reads:1	Strand:-
ATAAAGCATGTACAGGTCGCCATCGTT
>Location:NODE_273527_length_1611_cov_28.567970	Coordinate:751	Reads:1	Hits:1	Allocated_reads:1	Strand:-
TAAAGCATGTACAGGTCGCCATCGTT
>Location:NODE_273527_length_1611_cov_28.567970	Coordinate:753	Reads:1	Hits:1	Allocated_reads:1	Strand:-
TAAAGCATGTACAGGTCGCCATCG
>Location:NODE_273527_length_1611_cov_28.567970	Coordinate:755	Reads:1	Hits:1	Allocated_reads:1	Strand:+
ATGGCGACCTGTACATGCTTTATTCTTTCA
>Location:NODE_273527_length_1611_cov_28.567970	Coordinate:756	Reads:1	Hits:1	Allocated_reads:1	Strand:-
GAAAGAATAAAGCATGTACAGGTCGCCA
>Location:NODE_273527_length_1611_cov_28.567970	Coordinate:756	Reads:1	Hits:1	Allocated_reads:1	Strand:-
GAATAAAGCATGTACAGGTCGCCA
>Location:NODE_273527_length_1611_cov_28.567970	Coordinate:756	Reads:1	Hits:1	Allocated_reads:1	Strand:-
TGAAAGAATAAAGCATGTACAGGTCGCCA
>Location:NODE_273527_length_1611_cov_28.567970	Coordinate:756	Reads:1	Hits:1	Allocated_reads:1	Strand:+
TGGCGACCTGTACATGCTTTATTCT
>Location:NODE_273527_length_1611_cov_28.567970	Coordinate:756	Reads:2	Hits:1	Allocated_reads:2	Strand:+
TGGCGACCTGTACATGCTTTATTCTTT
>Location:NODE_273527_length_1611_cov_28.567970	Coordinate:756	Reads:2	Hits:1	Allocated_reads:2	Strand:+
TGGCGACCTGTACATGCTTTATTCTTTCA
>Location:NODE_273527_length_1611_cov_28.567970	Coordinate:756	Reads:1	Hits:1	Allocated_reads:1	Strand:+
TGGCGACCTGTACATGCTTTATTCTTTCAA
>Location:NODE_273527_length_1611_cov_28.567970	Coordinate:757	Reads:5	Hits:1	Allocated_reads:5	Strand:+
GGCGACCTGTACATGCTTTATTCTTTCA
>Location:NODE_273527_length_1611_cov_28.567970	Coordinate:757	Reads:1	Hits:1	Allocated_reads:1	Strand:+
GGCGACCTGTACATGCTTTATTCTTTCAATA
>Location:NODE_273527_length_1611_cov_28.567970	Coordinate:757	Reads:1	Hits:1	Allocated_reads:1	Strand:+
GGCGACCTGTACATGCTTTATTCTTTCAATAATCT
>Location:NODE_273527_length_1611_cov_28.567970	Coordinate:758	Reads:1	Hits:1	Allocated_reads:1	Strand:+
GCGACCTGTACATGCTTTATTCTTT
>Location:NODE_273527_length_1611_cov_28.567970	Coordinate:758	Reads:1	Hits:1	Allocated_reads:1	Strand:+
GCGACCTGTACATGCTTTATTCTTTC
>Location:NODE_273527_length_1611_cov_28.567970	Coordinate:758	Reads:2	Hits:1	Allocated_reads:2	Strand:+
GCGACCTGTACATGCTTTATTCTTTCAATA
>Location:NODE_273527_length_1611_cov_28.567970	Coordinate:758	Reads:2	Hits:1	Allocated_reads:2	Strand:+
GCGACCTGTACATGCTTTATTCTTTCAATAA
>Location:NODE_273527_length_1611_cov_28.567970	Coordinate:759	Reads:1	Hits:1	Allocated_reads:1	Strand:+
CGACCTGTACATGCTTTATTCTTTCAATA
>Location:NODE_273527_length_1611_cov_28.567970	Coordinate:759	Reads:1	Hits:1	Allocated_reads:1	Strand:+
CGACCTGTACATGCTTTATTCTTTCAATAATC
>Location:NODE_273527_length_1611_cov_28.567970	Coordinate:760	Reads:1	Hits:1	Allocated_reads:1	Strand:-
GAAAGAATAAAGCATGTACAGGTC
>Location:NODE_273527_length_1611_cov_28.567970	Coordinate:760	Reads:2	Hits:1	Allocated_reads:2	Strand:+
GACCTGTACATGCTTTATTCTTTCA
>Location:NODE_273527_length_1611_cov_28.567970	Coordinate:760	Reads:1	Hits:1	Allocated_reads:1	Strand:+
GACCTGTACATGCTTTATTCTTTCAATAA
>Location:NODE_273527_length_1611_cov_28.567970	Coordinate:760	Reads:1	Hits:1	Allocated_reads:1	Strand:+
GACCTGTACATGCTTTATTCTTTCAATAATC
>Location:NODE_273527_length_1611_cov_28.567970	Coordinate:761	Reads:1	Hits:1	Allocated_reads:1	Strand:+
ACCTGTACATGCTTTATTCTTTCAATAATC
>Location:NODE_273527_length_1611_cov_28.567970	Coordinate:762	Reads:1	Hits:1	Allocated_reads:1	Strand:+
CCTGTACATGCTTTATTCTTTCAATAATC
>Location:NODE_273527_length_1611_cov_28.567970	Coordinate:762	Reads:1	Hits:1	Allocated_reads:1	Strand:+
CCTGTACATGCTTTATTCTTTCAATAATCTA
>Location:NODE_273527_length_1611_cov_28.567970	Coordinate:762	Reads:1	Hits:1	Allocated_reads:1	Strand:+
CCTGTACATGCTTTATTCTTTCAATAATCTAGCA
>Location:NODE_273527_length_1611_cov_28.567970	Coordinate:766	Reads:1	Hits:1	Allocated_reads:1	Strand:+
TACATGCTTTATTCTTTCAATAATCTAGCA
>Location:NODE_273527_length_1611_cov_28.567970	Coordinate:767	Reads:1	Hits:1	Allocated_reads:1	Strand:+
ACATGCTTTATTCTTTCAATAATCTAGCA
>Location:NODE_273527_length_1611_cov_28.567970	Coordinate:772	Reads:1	Hits:1	Allocated_reads:1	Strand:-
TATGCTAGATTATTGAAAGAATAAAG
>Location:NODE_273527_length_1611_cov_28.567970	Coordinate:773	Reads:1	Hits:1	Allocated_reads:1	Strand:+
TTTATTCTTTCAATAATCTAGCATAGGTT
>Location:NODE_273527_length_1611_cov_28.567970	Coordinate:775	Reads:1	Hits:1	Allocated_reads:1	Strand:+
TATTCTTTCAATAATCTAGCATAGGTT
>Location:NODE_273527_length_1611_cov_28.567970	Coordinate:775	Reads:1	Hits:1	Allocated_reads:1	Strand:+
TATTCTTTCAATAATCTAGCATAGGTTTGCT
>Location:NODE_273527_length_1611_cov_28.567970	Coordinate:776	Reads:2	Hits:1	Allocated_reads:2	Strand:+
ATTCTTTCAATAATCTAGCATAGGTTTGCT
>Location:NODE_273527_length_1611_cov_28.567970	Coordinate:777	Reads:1	Hits:1	Allocated_reads:1	Strand:+
TTCTTTCAATAATCTAGCATAGGTT
>Location:NODE_273527_length_1611_cov_28.567970	Coordinate:778	Reads:1	Hits:1	Allocated_reads:1	Strand:+
TCTTTCAATAATCTAGCATAGGTTTGCT
>Location:NODE_273527_length_1611_cov_28.567970	Coordinate:791	Reads:1	Hits:1	Allocated_reads:1	Strand:-
AGTAGCAATAAATGAACAAGCAAACCTATGCTA
>Location:NODE_273527_length_1611_cov_28.567970	Coordinate:792	Reads:3	Hits:1	Allocated_reads:3	Strand:-
CAATAAATGAACAAGCAAACCTATGCT
>Location:NODE_273527_length_1611_cov_28.567970	Coordinate:792	Reads:1	Hits:1	Allocated_reads:1	Strand:-
GCAATAAATGAACAAGCAAACCTATGCT
>Location:NODE_273527_length_1611_cov_28.567970	Coordinate:792	Reads:1	Hits:1	Allocated_reads:1	Strand:-
GTAGCAATAAATGAACAAGCAAACCTATGCT
>Location:NODE_273527_length_1611_cov_28.567970	Coordinate:792	Reads:4	Hits:1	Allocated_reads:4	Strand:-
TAAATGAACAAGCAAACCTATGCT
>Location:NODE_273527_length_1611_cov_28.567970	Coordinate:792	Reads:1	Hits:1	Allocated_reads:1	Strand:-
TAGCAATAAATGAACAAGCAAACCTATGCT
>Location:NODE_273527_length_1611_cov_28.567970	Coordinate:793	Reads:1	Hits:1	Allocated_reads:1	Strand:-
CAATAAATGAACAAGCAAACCTATGC
>Location:NODE_273527_length_1611_cov_28.567970	Coordinate:793	Reads:2	Hits:1	Allocated_reads:2	Strand:-
TAGCAATAAATGAACAAGCAAACCTATGC
>Location:NODE_273527_length_1611_cov_28.567970	Coordinate:796	Reads:1	Hits:1	Allocated_reads:1	Strand:-
AGTAGCAATAAATGAACAAGCAAACCTA
>Location:NODE_273527_length_1611_cov_28.567970	Coordinate:797	Reads:4	Hits:1	Allocated_reads:4	Strand:-
AGTAGCAATAAATGAACAAGCAAACCT
>Location:NODE_273527_length_1611_cov_28.567970	Coordinate:797	Reads:1	Hits:1	Allocated_reads:1	Strand:-
CTTAGTAGCAATAAATGAACAAGCAAACCT
>Location:NODE_273527_length_1611_cov_28.567970	Coordinate:797	Reads:1	Hits:1	Allocated_reads:1	Strand:-
GTAGCAATAAATGAACAAGCAAACCT
>Location:NODE_273527_length_1611_cov_28.567970	Coordinate:797	Reads:6	Hits:1	Allocated_reads:6	Strand:-
TAGCAATAAATGAACAAGCAAACCT
>Location:NODE_273527_length_1611_cov_28.567970	Coordinate:797	Reads:4	Hits:1	Allocated_reads:4	Strand:-
TAGTAGCAATAAATGAACAAGCAAACCT
>Location:NODE_273527_length_1611_cov_28.567970	Coordinate:798	Reads:1	Hits:1	Allocated_reads:1	Strand:-
AGTAGCAATAAATGAACAAGCAAACC
>Location:NODE_273527_length_1611_cov_28.567970	Coordinate:798	Reads:1	Hits:1	Allocated_reads:1	Strand:-
TAGTAGCAATAAATGAACAAGCAAACC
>Location:NODE_273527_length_1611_cov_28.567970	Coordinate:801	Reads:1	Hits:1	Allocated_reads:1	Strand:+
TTGCTTGTTCATTTATTGCTACTAAGAC
>Location:NODE_273527_length_1611_cov_28.567970	Coordinate:801	Reads:2	Hits:1	Allocated_reads:2	Strand:+
TTGCTTGTTCATTTATTGCTACTAAGACT
>Location:NODE_273527_length_1611_cov_28.567970	Coordinate:802	Reads:1	Hits:1	Allocated_reads:1	Strand:-
CTTAGTAGCAATAAATGAACAAGCA
>Location:NODE_273527_length_1611_cov_28.567970	Coordinate:802	Reads:2	Hits:1	Allocated_reads:2	Strand:+
TGCTTGTTCATTTATTGCTACTAAGAC
>Location:NODE_273527_length_1611_cov_28.567970	Coordinate:802	Reads:4	Hits:1	Allocated_reads:4	Strand:+
TGCTTGTTCATTTATTGCTACTAAGACT
>Location:NODE_273527_length_1611_cov_28.567970	Coordinate:802	Reads:2	Hits:1	Allocated_reads:2	Strand:+
TGCTTGTTCATTTATTGCTACTAAGACTGC
>Location:NODE_273527_length_1611_cov_28.567970	Coordinate:803	Reads:1	Hits:1	Allocated_reads:1	Strand:-
GCAGTCTTAGTAGCAATAAATGAACAAGC
>Location:NODE_273527_length_1611_cov_28.567970	Coordinate:803	Reads:1	Hits:1	Allocated_reads:1	Strand:-
GGCAGTCTTAGTAGCAATAAATGAACAAGC
>Location:NODE_273527_length_1611_cov_28.567970	Coordinate:805	Reads:2	Hits:1	Allocated_reads:2	Strand:+
TTGTTCATTTATTGCTACTAAGACT
>Location:NODE_273527_length_1611_cov_28.567970	Coordinate:805	Reads:4	Hits:1	Allocated_reads:4	Strand:+
TTGTTCATTTATTGCTACTAAGACTGCC
>Location:NODE_273527_length_1611_cov_28.567970	Coordinate:805	Reads:1	Hits:1	Allocated_reads:1	Strand:+
TTGTTCATTTATTGCTACTAAGACTGCCA
>Location:NODE_273527_length_1611_cov_28.567970	Coordinate:806	Reads:1	Hits:1	Allocated_reads:1	Strand:+
TGTTCATTTATTGCTACTAAGACTGCCAAA
>Location:NODE_273527_length_1611_cov_28.567970	Coordinate:807	Reads:1	Hits:1	Allocated_reads:1	Strand:-
GGCAGTCTTAGTAGCAATAAATGAAC
>Location:NODE_273527_length_1611_cov_28.567970	Coordinate:808	Reads:1	Hits:1	Allocated_reads:1	Strand:+
TTCATTTATTGCTACTAAGACTGCCAAA
>Location:NODE_273527_length_1611_cov_28.567970	Coordinate:808	Reads:1	Hits:1	Allocated_reads:1	Strand:+
TTCATTTATTGCTACTAAGACTGCCAAATC
>Location:NODE_273527_length_1611_cov_28.567970	Coordinate:808	Reads:2	Hits:1	Allocated_reads:2	Strand:+
TTCATTTATTGCTACTAAGACTGCCAAATCT
>Location:NODE_273527_length_1611_cov_28.567970	Coordinate:809	Reads:5	Hits:1	Allocated_reads:5	Strand:+
TCATTTATTGCTACTAAGACTGCCAAATC
>Location:NODE_273527_length_1611_cov_28.567970	Coordinate:809	Reads:1	Hits:1	Allocated_reads:1	Strand:+
TCATTTATTGCTACTAAGACTGCCAAATCT
>Location:NODE_273527_length_1611_cov_28.567970	Coordinate:810	Reads:1	Hits:1	Allocated_reads:1	Strand:+
CATTTATTGCTACTAAGACTGCCAAATC
>Location:NODE_273527_length_1611_cov_28.567970	Coordinate:810	Reads:1	Hits:1	Allocated_reads:1	Strand:+
CATTTATTGCTACTAAGACTGCCAAATCT
>Location:NODE_273527_length_1611_cov_28.567970	Coordinate:811	Reads:1	Hits:1	Allocated_reads:1	Strand:+
ATTTATTGCTACTAAGACTGCCAAATC
>Location:NODE_273527_length_1611_cov_28.567970	Coordinate:812	Reads:2	Hits:1	Allocated_reads:2	Strand:+
TTTATTGCTACTAAGACTGCCAAAT
>Location:NODE_273527_length_1611_cov_28.567970	Coordinate:812	Reads:12	Hits:1	Allocated_reads:12	Strand:+
TTTATTGCTACTAAGACTGCCAAATC
>Location:NODE_273527_length_1611_cov_28.567970	Coordinate:812	Reads:1	Hits:1	Allocated_reads:1	Strand:+
TTTATTGCTACTAAGACTGCCGAATCT
>Location:NODE_273527_length_1611_cov_28.567970	Coordinate:812	Reads:17	Hits:1	Allocated_reads:17	Strand:+
TTTATTGCTACTAAGACTGCCAAATCT
>Location:NODE_273527_length_1611_cov_28.567970	Coordinate:812	Reads:2	Hits:1	Allocated_reads:2	Strand:+
TTTATTGCTACTAAGACTGCCAAATCTT
>Location:NODE_273527_length_1611_cov_28.567970	Coordinate:812	Reads:1	Hits:1	Allocated_reads:1	Strand:+
TTTATTGCTACTAAGACTGCCAAATCTTA
>Location:NODE_273527_length_1611_cov_28.567970	Coordinate:812	Reads:1	Hits:1	Allocated_reads:1	Strand:+
TTTATTGCTACTAAGACTGCCAAATCTTAT
>Location:NODE_273527_length_1611_cov_28.567970	Coordinate:812	Reads:18	Hits:1	Allocated_reads:18	Strand:+
TTTATTGCTACTAAGACTGCCAAATCTTATT
>Location:NODE_273527_length_1611_cov_28.567970	Coordinate:813	Reads:2	Hits:1	Allocated_reads:2	Strand:+
TTATTGCTACTAAGACTGCCAAATCT
>Location:NODE_273527_length_1611_cov_28.567970	Coordinate:813	Reads:3	Hits:1	Allocated_reads:3	Strand:+
TTATTGCTACTAAGACTGCCAAATCTTAT
>Location:NODE_273527_length_1611_cov_28.567970	Coordinate:813	Reads:16	Hits:1	Allocated_reads:16	Strand:+
TTATTGCTACTAAGACTGCCAAATCTTATT
>Location:NODE_273527_length_1611_cov_28.567970	Coordinate:814	Reads:1	Hits:1	Allocated_reads:1	Strand:+
TATTGCTACTAAGACTGCCAAATC
>Location:NODE_273527_length_1611_cov_28.567970	Coordinate:814	Reads:1	Hits:1	Allocated_reads:1	Strand:+
TATTGCTACTAAGACTGCCAAATCTTAT
>Location:NODE_273527_length_1611_cov_28.567970	Coordinate:814	Reads:20	Hits:1	Allocated_reads:20	Strand:+
TATTGCTACTAAGACTGCCAAATCTTATT
>Location:NODE_273527_length_1611_cov_28.567970	Coordinate:815	Reads:5	Hits:1	Allocated_reads:5	Strand:+
ATTGCTACTAAGACTGCCAAATCTTATT
>Location:NODE_273527_length_1611_cov_28.567970	Coordinate:816	Reads:1	Hits:1	Allocated_reads:1	Strand:+
TTGCTACTAAGACTGCCAAATCTTAT
>Location:NODE_273527_length_1611_cov_28.567970	Coordinate:816	Reads:2	Hits:1	Allocated_reads:2	Strand:+
TTGCTACTAAGACTGCCAAATCTTATT
>Location:NODE_273527_length_1611_cov_28.567970	Coordinate:816	Reads:1	Hits:1	Allocated_reads:1	Strand:+
TTGCTACTAAGACTGCCAAATCTTATTTAA
>Location:NODE_273527_length_1611_cov_28.567970	Coordinate:816	Reads:1	Hits:1	Allocated_reads:1	Strand:+
TTGCTACTAAGACTGCCAAATCTTATTTAAT
>Location:NODE_273527_length_1611_cov_28.567970	Coordinate:816	Reads:1	Hits:1	Allocated_reads:1	Strand:+
TTGCTACTAAGACTGCCAAATCTTATTTAATT
>Location:NODE_273527_length_1611_cov_28.567970	Coordinate:817	Reads:1	Hits:1	Allocated_reads:1	Strand:+
TGCTACTAAGACTGCCAAATCTTAT
>Location:NODE_273527_length_1611_cov_28.567970	Coordinate:817	Reads:3	Hits:1	Allocated_reads:3	Strand:+
TGCTACTAAGACTGCCAAATCTTATTTAA
>Location:NODE_273527_length_1611_cov_28.567970	Coordinate:817	Reads:3	Hits:1	Allocated_reads:3	Strand:+
TGCTACTAAGACTGCCAAATCTTATTTAATA
>Location:NODE_273527_length_1611_cov_28.567970	Coordinate:817	Reads:1	Hits:1	Allocated_reads:1	Strand:+
TGCTACTAAGACTGCCAAATCTTATTTAATAT
>Location:NODE_273527_length_1611_cov_28.567970	Coordinate:820	Reads:1	Hits:1	Allocated_reads:1	Strand:+
TACTAAGACTGCCAAATCTTATTTAATAT
>Location:NODE_273527_length_1611_cov_28.567970	Coordinate:822	Reads:1	Hits:1	Allocated_reads:1	Strand:+
CTAAGACTGCCAAATCTTATTTAATAT
>Location:NODE_273527_length_1611_cov_28.567970	Coordinate:822	Reads:2	Hits:1	Allocated_reads:2	Strand:+
CTAAGACTGCCAAATCTTATTTAATATT
>Location:NODE_273527_length_1611_cov_28.567970	Coordinate:822	Reads:1	Hits:1	Allocated_reads:1	Strand:+
CTAAGACTGCCAAATCTTATTTAATATTA
>Location:NODE_273527_length_1611_cov_28.567970	Coordinate:823	Reads:1	Hits:1	Allocated_reads:1	Strand:+
TAAGACTGCCAAATCTTATTTAATATTA
>Location:NODE_273527_length_1611_cov_28.567970	Coordinate:823	Reads:1	Hits:1	Allocated_reads:1	Strand:+
TAAGACTGCCAAATCTTATTTAATATTATGT
>Location:NODE_273527_length_1611_cov_28.567970	Coordinate:825	Reads:1	Hits:1	Allocated_reads:1	Strand:-
CATAATATTAAATAAGATTTGGCAGTCT
>Location:NODE_273527_length_1611_cov_28.567970	Coordinate:829	Reads:2	Hits:1	Allocated_reads:2	Strand:+
TGCCAAATCTTATTTAATATTATGTGAAGTT
>Location:NODE_273527_length_1611_cov_28.567970	Coordinate:841	Reads:1	Hits:1	Allocated_reads:1	Strand:+
TTTAATATTATGTGAAGTTTTTTTGTCT
>Location:NODE_273527_length_1611_cov_28.567970	Coordinate:844	Reads:2	Hits:1	Allocated_reads:2	Strand:-
AAACAAGACAAAAAAACTTCACATAATATT
>Location:NODE_273527_length_1611_cov_28.567970	Coordinate:846	Reads:1	Hits:1	Allocated_reads:1	Strand:+
TATTATGTGAAGTTTTTTTGTCTTGTT
>Location:NODE_273527_length_1611_cov_28.567970	Coordinate:846	Reads:1	Hits:1	Allocated_reads:1	Strand:+
TATTATGTGAAGTTTTTTTGTCTTGTTTTC
>Location:NODE_273527_length_1611_cov_28.567970	Coordinate:848	Reads:1	Hits:1	Allocated_reads:1	Strand:+
TTATGTGAAGTTTTTTTGTCTTGT
>Location:NODE_273527_length_1611_cov_28.567970	Coordinate:849	Reads:1	Hits:1	Allocated_reads:1	Strand:+
TATGTGAAGTTTTTTTGTCTTGTTTTCTAG
>Location:NODE_273527_length_1611_cov_28.567970	Coordinate:849	Reads:1	Hits:1	Allocated_reads:1	Strand:+
TATGTGAAGTTTTTTTGTCTTGTTTTCTAGT
>Location:NODE_273527_length_1611_cov_28.567970	Coordinate:851	Reads:1	Hits:1	Allocated_reads:1	Strand:+
TGTGAAGTTTTTTTGTCTTGTTTTCTA
>Location:NODE_273527_length_1611_cov_28.567970	Coordinate:851	Reads:1	Hits:1	Allocated_reads:1	Strand:+
TGTGAAGTTTTTTTGTCTTGTTTTCTAGT
>Location:NODE_273527_length_1611_cov_28.567970	Coordinate:851	Reads:2	Hits:1	Allocated_reads:2	Strand:+
TGTGAAGTTTTTTTGTCTTGTTTTCTAGTACT
>Location:NODE_273527_length_1611_cov_28.567970	Coordinate:853	Reads:1	Hits:1	Allocated_reads:1	Strand:-
TAGAAAACAAGACAAAAAAACTTTT
>Location:NODE_273527_length_1611_cov_28.567970	Coordinate:854	Reads:1	Hits:1	Allocated_reads:1	Strand:-
AGTACTAGAAAACAAGACAAAAAAACTTT
>Location:NODE_273527_length_1611_cov_28.567970	Coordinate:855	Reads:2	Hits:1	Allocated_reads:2	Strand:-
AAGTACTAGAAAACAAGACAAAAAAAACT
>Location:NODE_273527_length_1611_cov_28.567970	Coordinate:855	Reads:1	Hits:1	Allocated_reads:1	Strand:-
AGTACTAGAAAACAAGACAAAAAAAACT
>Location:NODE_273527_length_1611_cov_28.567970	Coordinate:855	Reads:3	Hits:1	Allocated_reads:3	Strand:-
AGTACTAGAAAACAAGACAAAAAAACTT
>Location:NODE_273527_length_1611_cov_28.567970	Coordinate:855	Reads:1	Hits:1	Allocated_reads:1	Strand:-
GTACTAGAAAACAAGACAAAAAAAACT
>Location:NODE_273527_length_1611_cov_28.567970	Coordinate:855	Reads:1	Hits:1	Allocated_reads:1	Strand:-
GTACTAGAAAACAAGACAAAAAAATTT
>Location:NODE_273527_length_1611_cov_28.567970	Coordinate:856	Reads:1	Hits:1	Allocated_reads:1	Strand:-
AAAAGTACTAGAAAACAAGACAAAAAATTT
>Location:NODE_273527_length_1611_cov_28.567970	Coordinate:856	Reads:5	Hits:1	Allocated_reads:5	Strand:-
AAAAGTACTAGAAAACAAGACAAAAAAACT
>Location:NODE_273527_length_1611_cov_28.567970	Coordinate:856	Reads:4	Hits:1	Allocated_reads:4	Strand:-
AAAGTACTAGAAAACAAGACAAAAAAACT
>Location:NODE_273527_length_1611_cov_28.567970	Coordinate:856	Reads:1	Hits:1	Allocated_reads:1	Strand:-
AAGTACTAGAAAACAAGAAAAAAAAACT
>Location:NODE_273527_length_1611_cov_28.567970	Coordinate:856	Reads:15	Hits:1	Allocated_reads:15	Strand:-
AAGTACTAGAAAACAAGACAAAAAAACT
>Location:NODE_273527_length_1611_cov_28.567970	Coordinate:856	Reads:32	Hits:1	Allocated_reads:32	Strand:-
AGTACTAGAAAACAAGACAAAAAAACT
>Location:NODE_273527_length_1611_cov_28.567970	Coordinate:856	Reads:14	Hits:1	Allocated_reads:14	Strand:-
GTACTAGAAAACAAGACAAAAAAACT
>Location:NODE_273527_length_1611_cov_28.567970	Coordinate:858	Reads:1	Hits:1	Allocated_reads:1	Strand:-
AAAAGTACTAGAAAACAAGACAAAAACT
>Location:NODE_273527_length_1611_cov_28.567970	Coordinate:872	Reads:1	Hits:1	Allocated_reads:1	Strand:+
TTTCTAGTACTTTTTGTGTTTCATTTT
>Location:NODE_273527_length_1611_cov_28.567970	Coordinate:872	Reads:1	Hits:1	Allocated_reads:1	Strand:+
TTTCTAGTACTTTTTGTGTTTCATTTTTG
>Location:NODE_273527_length_1611_cov_28.567970	Coordinate:872	Reads:1	Hits:1	Allocated_reads:1	Strand:+
TTTCTAGTACTTTTTGTGTTTCATTTTTGTAGT
>Location:NODE_273527_length_1611_cov_28.567970	Coordinate:873	Reads:1	Hits:1	Allocated_reads:1	Strand:+
TTCTAGTACTTTTTGTGTTTCATT
>Location:NODE_273527_length_1611_cov_28.567970	Coordinate:873	Reads:1	Hits:1	Allocated_reads:1	Strand:+
TTCTAGTACTTTTTGTGTTTCATTTTTGTA
>Location:NODE_273527_length_1611_cov_28.567970	Coordinate:873	Reads:1	Hits:1	Allocated_reads:1	Strand:+
TTCTAGTACTTTTTGTGTTTCATTTTTGTAG
>Location:NODE_273527_length_1611_cov_28.567970	Coordinate:873	Reads:2	Hits:1	Allocated_reads:2	Strand:+
TTCTAGTACTTTTTGTGTTTCATTTTTGTAGT
>Location:NODE_273527_length_1611_cov_28.567970	Coordinate:873	Reads:1	Hits:1	Allocated_reads:1	Strand:+
TTCTAGTACTTTTTGTGTTTCATTTTTGTAGTT
>Location:NODE_273527_length_1611_cov_28.567970	Coordinate:874	Reads:1	Hits:1	Allocated_reads:1	Strand:+
TCTAGTACTTTTTGTGTTTCATTTTTGTA
>Location:NODE_273527_length_1611_cov_28.567970	Coordinate:876	Reads:5	Hits:1	Allocated_reads:5	Strand:+
TAGTACTTTTTGTGTTTCATTTTTGTAGT
>Location:NODE_273527_length_1611_cov_28.567970	Coordinate:876	Reads:3	Hits:1	Allocated_reads:3	Strand:+
TAGTACTTTTTGTGTTTCATTTTTGTAGTT
>Location:NODE_273527_length_1611_cov_28.567970	Coordinate:877	Reads:1	Hits:1	Allocated_reads:1	Strand:-
TACAAAAATGAAACACAAAAAGTACT
>Location:NODE_273527_length_1611_cov_28.567970	Coordinate:879	Reads:1	Hits:1	Allocated_reads:1	Strand:+
TACTTTTTGTGTTTCATTTTTGTAGT
>Location:NODE_273527_length_1611_cov_28.567970	Coordinate:879	Reads:1	Hits:1	Allocated_reads:1	Strand:+
TACTTTTTGTGTTTCATTTTTGTAGTT
>Location:NODE_273527_length_1611_cov_28.567970	Coordinate:883	Reads:1	Hits:1	Allocated_reads:1	Strand:+
TTTTGTGTTTCATTTTTGTAGTTTTTTAAAAA
>Location:NODE_273527_length_1611_cov_28.567970	Coordinate:884	Reads:1	Hits:1	Allocated_reads:1	Strand:+
TTTGTGTTTCATTTTTGTAGTTTTTTAAAAA
>Location:NODE_273527_length_1611_cov_28.567970	Coordinate:885	Reads:2	Hits:1	Allocated_reads:2	Strand:+
TTGTGTTTCATTTTTGTAGTTTTTTAAAAA
>Location:NODE_273527_length_1611_cov_28.567970	Coordinate:886	Reads:4	Hits:1	Allocated_reads:4	Strand:+
TGTGTTTCATTTTTGTAGTTTTTTAAAA
>Location:NODE_273527_length_1611_cov_28.567970	Coordinate:886	Reads:20	Hits:1	Allocated_reads:20	Strand:+
TGTGTTTCATTTTTGTAGTTTTTTAAAAA
>Location:NODE_273527_length_1611_cov_28.567970	Coordinate:886	Reads:1	Hits:1	Allocated_reads:1	Strand:+
TGTGTTTCATTTTTGTAGTTTTTTAAAAAA
>Location:NODE_273527_length_1611_cov_28.567970	Coordinate:887	Reads:1	Hits:1	Allocated_reads:1	Strand:+
GTGTTTCATTTTTGTAGTTTTTTAAAAA
>Location:NODE_273527_length_1611_cov_28.567970	Coordinate:888	Reads:1	Hits:1	Allocated_reads:1	Strand:+
TGTTTCATTTTTGTAGTTTTTTAAAAA
>Location:NODE_273527_length_1611_cov_28.567970	Coordinate:891	Reads:1	Hits:1	Allocated_reads:1	Strand:+
TTCATTTTTGTAGTTTTTTAAAAA
>Location:NODE_273527_length_1611_cov_28.567970	Coordinate:911	Reads:1	Hits:1	Allocated_reads:1	Strand:-
TGTAGAAGCACAAGTTAAAATAAAAATTTT
>Location:NODE_273527_length_1611_cov_28.567970	Coordinate:912	Reads:1	Hits:1	Allocated_reads:1	Strand:-
TGTAGAAGCACAAGTTAAAATAAAAATTT
>Location:NODE_273527_length_1611_cov_28.567970	Coordinate:913	Reads:1	Hits:1	Allocated_reads:1	Strand:-
AATGTAGAAGCACAAGTTAAAATAAAAATT
>Location:NODE_273527_length_1611_cov_28.567970	Coordinate:913	Reads:3	Hits:1	Allocated_reads:3	Strand:-
ATGTAGAAGCACAAGTTAAAATAAAAATT
>Location:NODE_273527_length_1611_cov_28.567970	Coordinate:913	Reads:4	Hits:1	Allocated_reads:4	Strand:-
CAATGTAGAAGCACAAGTTAAAATAAAAATT
>Location:NODE_273527_length_1611_cov_28.567970	Coordinate:913	Reads:1	Hits:1	Allocated_reads:1	Strand:-
TGTAGAAGCACAAGTTAAAATAAAGATT
>Location:NODE_273527_length_1611_cov_28.567970	Coordinate:913	Reads:30	Hits:1	Allocated_reads:30	Strand:-
TGTAGAAGCACAAGTTAAAATAAAAATT
>Location:NODE_273527_length_1611_cov_28.567970	Coordinate:914	Reads:1	Hits:1	Allocated_reads:1	Strand:-
CAATGTAGAAGCACAAGTTAAAATAAAAAT
>Location:NODE_273527_length_1611_cov_28.567970	Coordinate:914	Reads:1	Hits:1	Allocated_reads:1	Strand:-
TGTAGAAGCACAAGTTAAAATAAAAAT
>Location:NODE_273527_length_1611_cov_28.567970	Coordinate:915	Reads:1	Hits:1	Allocated_reads:1	Strand:+
TTTTTATTTTAACTTGTGCTTCTA
>Location:NODE_273527_length_1611_cov_28.567970	Coordinate:916	Reads:1	Hits:1	Allocated_reads:1	Strand:-
CAGCAATGTAGAAGCACAAGTTAAAATAAAA
>Location:NODE_273527_length_1611_cov_28.567970	Coordinate:916	Reads:1	Hits:1	Allocated_reads:1	Strand:-
TGTAGAAGCACAAGTTAAAATAAAA
>Location:NODE_273527_length_1611_cov_28.567970	Coordinate:919	Reads:1	Hits:1	Allocated_reads:1	Strand:+
TATTTTAACTTGTGCTTCTACATTGCTGT
>Location:NODE_273527_length_1611_cov_28.567970	Coordinate:920	Reads:3	Hits:1	Allocated_reads:3	Strand:-
CAGCAATGTAGAAGCACAAGTTAAAAT
>Location:NODE_273527_length_1611_cov_28.567970	Coordinate:920	Reads:1	Hits:1	Allocated_reads:1	Strand:-
GCAATGTAGAAGCACAAGTTAAAAA
>Location:NODE_273527_length_1611_cov_28.567970	Coordinate:920	Reads:2	Hits:1	Allocated_reads:2	Strand:-
GCAATGTAGAAGCACAAGTTAAAAT
>Location:NODE_273527_length_1611_cov_28.567970	Coordinate:921	Reads:1	Hits:1	Allocated_reads:1	Strand:+
TTTTAACTTGTGCTTCTACATTGCTGTC
>Location:NODE_273527_length_1611_cov_28.567970	Coordinate:922	Reads:1	Hits:1	Allocated_reads:1	Strand:+
TTTAACTTGTGCTTCTACATTGCTGTCC
>Location:NODE_273527_length_1611_cov_28.567970	Coordinate:923	Reads:1	Hits:1	Allocated_reads:1	Strand:-
GACAGCAATGTAGAAGCACAAGTTAA
>Location:NODE_273527_length_1611_cov_28.567970	Coordinate:924	Reads:1	Hits:1	Allocated_reads:1	Strand:+
TAACTTGTGCTTCTACATTGCTGT
>Location:NODE_273527_length_1611_cov_28.567970	Coordinate:924	Reads:1	Hits:1	Allocated_reads:1	Strand:+
TAACTTGTGCTTCTACATTGCTGTC
>Location:NODE_273527_length_1611_cov_28.567970	Coordinate:924	Reads:4	Hits:1	Allocated_reads:4	Strand:+
TAACTTGTGCTTCTACATTGCTGTCC
>Location:NODE_273527_length_1611_cov_28.567970	Coordinate:924	Reads:4	Hits:1	Allocated_reads:4	Strand:+
TAACTTGTGCTTCTACATTGCTGTCCC
>Location:NODE_273527_length_1611_cov_28.567970	Coordinate:924	Reads:12	Hits:1	Allocated_reads:12	Strand:+
TAACTTGTGCTTCTACATTGCTGTCCCT
>Location:NODE_273527_length_1611_cov_28.567970	Coordinate:925	Reads:1	Hits:1	Allocated_reads:1	Strand:+
AACTTGTGCTTCTACATTGCTGTGCCT
>Location:NODE_273527_length_1611_cov_28.567970	Coordinate:926	Reads:1	Hits:1	Allocated_reads:1	Strand:+
ACTTGTGCTTCTACATTGCTGTCCCT
>Location:NODE_273527_length_1611_cov_28.567970	Coordinate:926	Reads:1	Hits:1	Allocated_reads:1	Strand:-
TACAGGGACAGCAATGTAGAAGCACAAGT
>Location:NODE_273527_length_1611_cov_28.567970	Coordinate:927	Reads:1	Hits:1	Allocated_reads:1	Strand:+
CTTGTGCTTCTACATTGCTGTCCCT
>Location:NODE_273527_length_1611_cov_28.567970	Coordinate:927	Reads:1	Hits:1	Allocated_reads:1	Strand:+
CTTGTGCTTCTACATTGCTGTCCCTGTAGC
>Location:NODE_273527_length_1611_cov_28.567970	Coordinate:928	Reads:1	Hits:1	Allocated_reads:1	Strand:-
TACAGGGACAGCAATGTAGAAGCACAA
>Location:NODE_273527_length_1611_cov_28.567970	Coordinate:928	Reads:1	Hits:1	Allocated_reads:1	Strand:+
TTGTGCTTCTACATTGCTGTCCCTGTA
>Location:NODE_273527_length_1611_cov_28.567970	Coordinate:928	Reads:1	Hits:1	Allocated_reads:1	Strand:+
TTGTGCTTCTACATTGCTGTCCCTGTAGCT
>Location:NODE_273527_length_1611_cov_28.567970	Coordinate:929	Reads:1	Hits:1	Allocated_reads:1	Strand:+
TGTGCTTCTACATTGCTGTCCCTGAAGC
>Location:NODE_273527_length_1611_cov_28.567970	Coordinate:929	Reads:1	Hits:1	Allocated_reads:1	Strand:+
TGTGCTTCTACATTGCTGTCCCTGTAGT
>Location:NODE_273527_length_1611_cov_28.567970	Coordinate:929	Reads:13	Hits:1	Allocated_reads:13	Strand:+
TGTGCTTCTACATTGCTGTCCCTGTAGC
>Location:NODE_273527_length_1611_cov_28.567970	Coordinate:929	Reads:28	Hits:1	Allocated_reads:28	Strand:+
TGTGCTTCTACATTGCTGTCCCTGTAGCT
>Location:NODE_273527_length_1611_cov_28.567970	Coordinate:929	Reads:2	Hits:1	Allocated_reads:2	Strand:+
TGTGCTTCTACATTGCTGTCCCTGTAGCTG
>Location:NODE_273527_length_1611_cov_28.567970	Coordinate:929	Reads:3	Hits:1	Allocated_reads:3	Strand:+
TGTGCTTCTACATTGCTGTCCCTGTAGCTGT
>Location:NODE_273527_length_1611_cov_28.567970	Coordinate:931	Reads:3	Hits:1	Allocated_reads:3	Strand:+
TGCTTCTACATTGCTGTCCCTGTAGC
>Location:NODE_273527_length_1611_cov_28.567970	Coordinate:931	Reads:29	Hits:1	Allocated_reads:29	Strand:+
TGCTTCTACATTGCTGTCCCTGTAGCT
>Location:NODE_273527_length_1611_cov_28.567970	Coordinate:931	Reads:1	Hits:1	Allocated_reads:1	Strand:+
TGCTTCTACATTGCTGTCCCTGTAGCTG
>Location:NODE_273527_length_1611_cov_28.567970	Coordinate:931	Reads:2	Hits:1	Allocated_reads:2	Strand:+
TGCTTCTACATTGCTGTCCCTGTAGCTGT
>Location:NODE_273527_length_1611_cov_28.567970	Coordinate:931	Reads:3	Hits:1	Allocated_reads:3	Strand:+
TGCTTCTACATTGCTGTCCCTGTAGCTGTT
>Location:NODE_273527_length_1611_cov_28.567970	Coordinate:931	Reads:1	Hits:1	Allocated_reads:1	Strand:+
TGCTTCTACATTGCTGTCCCTGTAGCTGTTCAACT
>Location:NODE_273527_length_1611_cov_28.567970	Coordinate:932	Reads:1	Hits:1	Allocated_reads:1	Strand:-
AGCTACAGGGACAGCAATGTAGAAGC
>Location:NODE_273527_length_1611_cov_28.567970	Coordinate:932	Reads:3	Hits:1	Allocated_reads:3	Strand:-
GCTACAGGGACAGCAATGTAGAAGC
>Location:NODE_273527_length_1611_cov_28.567970	Coordinate:933	Reads:1	Hits:1	Allocated_reads:1	Strand:+
CTTCTACATTGCTGTCCCTGTAGCT
>Location:NODE_273527_length_1611_cov_28.567970	Coordinate:934	Reads:5	Hits:1	Allocated_reads:5	Strand:+
TTCTACATTGCTGTCCCTGTAGCT
>Location:NODE_273527_length_1611_cov_28.567970	Coordinate:934	Reads:1	Hits:1	Allocated_reads:1	Strand:+
TTCTACATTGCTGTCCCTGTAGCTG
>Location:NODE_273527_length_1611_cov_28.567970	Coordinate:934	Reads:3	Hits:1	Allocated_reads:3	Strand:+
TTCTACATTGCTGTCCCTGTAGCTGTT
>Location:NODE_273527_length_1611_cov_28.567970	Coordinate:934	Reads:2	Hits:1	Allocated_reads:2	Strand:+
TTCTACATTGCTGTCCCTGTAGCTGTTC
>Location:NODE_273527_length_1611_cov_28.567970	Coordinate:934	Reads:1	Hits:1	Allocated_reads:1	Strand:+
TTCTACATTGCTGTCCCTGTAGCAGTTCA
>Location:NODE_273527_length_1611_cov_28.567970	Coordinate:934	Reads:1	Hits:1	Allocated_reads:1	Strand:+
TTCTACATTGCTGTCCCTGTAGCTGTTCA
>Location:NODE_273527_length_1611_cov_28.567970	Coordinate:934	Reads:1	Hits:1	Allocated_reads:1	Strand:+
TTCTACATTGCTGTCCCTGTAGCTGTTCAA
>Location:NODE_273527_length_1611_cov_28.567970	Coordinate:934	Reads:2	Hits:1	Allocated_reads:2	Strand:+
TTCTACATTGCTGTCCCTGTAGCTGTTCAAC
>Location:NODE_273527_length_1611_cov_28.567970	Coordinate:934	Reads:1	Hits:1	Allocated_reads:1	Strand:+
TTCTACATTGCTGTCCCTGTAGCTGTTCAACT
>Location:NODE_273527_length_1611_cov_28.567970	Coordinate:935	Reads:1	Hits:1	Allocated_reads:1	Strand:+
TCTACATTGCTGTCCCTGTAGCTGTTCAA
>Location:NODE_273527_length_1611_cov_28.567970	Coordinate:935	Reads:2	Hits:1	Allocated_reads:2	Strand:+
TCTACATTGCTGTCCCTGTAGCTGTTCAAC
>Location:NODE_273527_length_1611_cov_28.567970	Coordinate:936	Reads:1	Hits:1	Allocated_reads:1	Strand:+
CTACATTGCTGTCCCTGTAGCTGTTCAACT
>Location:NODE_273527_length_1611_cov_28.567970	Coordinate:937	Reads:1	Hits:1	Allocated_reads:1	Strand:+
TACATTGCTGTCCCTGTAGCTGTT
>Location:NODE_273527_length_1611_cov_28.567970	Coordinate:937	Reads:1	Hits:1	Allocated_reads:1	Strand:+
TACATTGCTGTCCCTGTAGCTGTTCA
>Location:NODE_273527_length_1611_cov_28.567970	Coordinate:937	Reads:1	Hits:1	Allocated_reads:1	Strand:+
TACATTGCTGTCCCTGTAGCTGTTCAA
>Location:NODE_273527_length_1611_cov_28.567970	Coordinate:937	Reads:15	Hits:1	Allocated_reads:15	Strand:+
TACATTGCTGTCCCTGTAGCTGTTCAACT
>Location:NODE_273527_length_1611_cov_28.567970	Coordinate:937	Reads:3	Hits:1	Allocated_reads:3	Strand:+
TACATTGCTGTCCCTGTAGCTGTTCAACTT
>Location:NODE_273527_length_1611_cov_28.567970	Coordinate:938	Reads:4	Hits:1	Allocated_reads:4	Strand:+
ACATTGCTGTCCCTGTAGCTGTTCAACT
>Location:NODE_273527_length_1611_cov_28.567970	Coordinate:939	Reads:1	Hits:1	Allocated_reads:1	Strand:+
CATTGCTGTCCCTGTAGCTGTTCA
>Location:NODE_273527_length_1611_cov_28.567970	Coordinate:939	Reads:1	Hits:1	Allocated_reads:1	Strand:+
CATTGCTGTCCCTGTAGCCGTTCAACT
>Location:NODE_273527_length_1611_cov_28.567970	Coordinate:939	Reads:6	Hits:1	Allocated_reads:6	Strand:+
CATTGCTGTCCCTGTAGCTGTTCAACT
>Location:NODE_273527_length_1611_cov_28.567970	Coordinate:940	Reads:2	Hits:1	Allocated_reads:2	Strand:+
ATTGCTGTCCCTGTAGCTGTTCAACT
>Location:NODE_273527_length_1611_cov_28.567970	Coordinate:941	Reads:1	Hits:1	Allocated_reads:1	Strand:+
TTGCTGTCCCTGTAGCTGTTCAACT
>Location:NODE_273527_length_1611_cov_28.567970	Coordinate:941	Reads:1	Hits:1	Allocated_reads:1	Strand:+
TTGCTGTCCCTGTAGCTGTTCAACTT
>Location:NODE_273527_length_1611_cov_28.567970	Coordinate:941	Reads:2	Hits:1	Allocated_reads:2	Strand:+
TTGCTGTCCCTGTAGCTGTTCAACTTTTG
>Location:NODE_273527_length_1611_cov_28.567970	Coordinate:941	Reads:1	Hits:1	Allocated_reads:1	Strand:+
TTGCTGTCCCTGTAGCTGTTCAACTTTTGAAC
>Location:NODE_273527_length_1611_cov_28.567970	Coordinate:942	Reads:1	Hits:1	Allocated_reads:1	Strand:+
TGCTGTCCCTGTAGCTGTTCAACTTT
>Location:NODE_273527_length_1611_cov_28.567970	Coordinate:945	Reads:1	Hits:1	Allocated_reads:1	Strand:+
TGTCCCTGTAGCTGTTCAACTTTTG
>Location:NODE_273527_length_1611_cov_28.567970	Coordinate:945	Reads:1	Hits:1	Allocated_reads:1	Strand:+
TGTCCCTGTAGCTGTTCAACTTTTCAA
>Location:NODE_273527_length_1611_cov_28.567970	Coordinate:945	Reads:14	Hits:1	Allocated_reads:14	Strand:+
TGTCCCTGTAGCTGTTCAACTTTTGAA
>Location:NODE_273527_length_1611_cov_28.567970	Coordinate:945	Reads:1	Hits:1	Allocated_reads:1	Strand:+
TGTCCCTGTAGCTGTTCAACTTTTGAAC
>Location:NODE_273527_length_1611_cov_28.567970	Coordinate:945	Reads:4	Hits:1	Allocated_reads:4	Strand:+
TGTCCCTGTAGCTGTTCAACTTTTGAACA
>Location:NODE_273527_length_1611_cov_28.567970	Coordinate:946	Reads:1	Hits:1	Allocated_reads:1	Strand:+
GTCCCTGTAGCTGTTCAACTTTTGAA
>Location:NODE_273527_length_1611_cov_28.567970	Coordinate:947	Reads:1	Hits:1	Allocated_reads:1	Strand:+
TCCCTGTAGCTGTTCAACTTTTGAA
>Location:NODE_273527_length_1611_cov_28.567970	Coordinate:947	Reads:1	Hits:1	Allocated_reads:1	Strand:+
TCCCTGTAGCTGTTCAACTTTTGAACA
>Location:NODE_273527_length_1611_cov_28.567970	Coordinate:947	Reads:1	Hits:1	Allocated_reads:1	Strand:+
TCCCTGTAGCTGTTCAACTTTTGAACATT
>Location:NODE_273527_length_1611_cov_28.567970	Coordinate:948	Reads:1	Hits:1	Allocated_reads:1	Strand:+
CCCTGTAGCTGTTCAACTTTTGAACAT
>Location:NODE_273527_length_1611_cov_28.567970	Coordinate:948	Reads:1	Hits:1	Allocated_reads:1	Strand:+
CCCTGTAGCTGTTCAACTTTTGAACATT
>Location:NODE_273527_length_1611_cov_28.567970	Coordinate:949	Reads:1	Hits:1	Allocated_reads:1	Strand:+
CCTGTAGCTGTTCAACTTTTGAAC
>Location:NODE_273527_length_1611_cov_28.567970	Coordinate:951	Reads:1	Hits:1	Allocated_reads:1	Strand:+
TGTAGCTGTTCAACTTTTGAACATT
>Location:NODE_273527_length_1611_cov_28.567970	Coordinate:953	Reads:1	Hits:1	Allocated_reads:1	Strand:+
TAGCTGTTCAACTTTTGAACATTGACT
>Location:NODE_273527_length_1611_cov_28.567970	Coordinate:957	Reads:1	Hits:1	Allocated_reads:1	Strand:+
TGTTCAACTTTTGAACATTGACAAGTATAAGT
>Location:NODE_273527_length_1611_cov_28.567970	Coordinate:959	Reads:4	Hits:1	Allocated_reads:4	Strand:+
TTCAACTTTTGAACATTGACAAGT
>Location:NODE_273527_length_1611_cov_28.567970	Coordinate:959	Reads:18	Hits:1	Allocated_reads:18	Strand:+
TTCAACTTTTGAACATTGACAAGTATAAGT
>Location:NODE_273527_length_1611_cov_28.567970	Coordinate:960	Reads:1	Hits:1	Allocated_reads:1	Strand:+
TCAACTTTTGAACATTGACAAGTATAAG
>Location:NODE_273527_length_1611_cov_28.567970	Coordinate:960	Reads:19	Hits:1	Allocated_reads:19	Strand:+
TCAACTTTTGAACATTGACAAGTATAAGT
>Location:NODE_273527_length_1611_cov_28.567970	Coordinate:961	Reads:6	Hits:1	Allocated_reads:6	Strand:+
CAACTTTTGAACATTGACAAGTATAAGT
>Location:NODE_273527_length_1611_cov_28.567970	Coordinate:962	Reads:1	Hits:1	Allocated_reads:1	Strand:+
AACTTTTGAACATTGACAAGTATAAGT
>Location:NODE_273527_length_1611_cov_28.567970	Coordinate:965	Reads:2	Hits:1	Allocated_reads:2	Strand:+
TTTTGAACATTGACAAGTATAAGTTGCAA
>Location:NODE_273527_length_1611_cov_28.567970	Coordinate:966	Reads:1	Hits:1	Allocated_reads:1	Strand:+
TTTGAACATTGACAAGTATAAGTTG
>Location:NODE_273527_length_1611_cov_28.567970	Coordinate:966	Reads:2	Hits:1	Allocated_reads:2	Strand:+
TTTGAACATTGACAAGTATAAGTTGCAA
>Location:NODE_273527_length_1611_cov_28.567970	Coordinate:966	Reads:1	Hits:1	Allocated_reads:1	Strand:+
TTTGAACATTGACAAGTATAAGTTGCAAGGT
>Location:NODE_273527_length_1611_cov_28.567970	Coordinate:967	Reads:1	Hits:1	Allocated_reads:1	Strand:+
TTGAACATTGACAAGTATAAGTTGCAAGGT
>Location:NODE_273527_length_1611_cov_28.567970	Coordinate:968	Reads:1	Hits:2	Allocated_reads:0.5	Strand:+
TGAACATTGACAAGTATAAGTTGCAAGGT
>Location:NODE_273527_length_1611_cov_28.567970	Coordinate:983	Reads:1	Hits:1	Allocated_reads:1	Strand:+
ATAAGTTGCAAGGTTGAAAATTATAAT
>Location:NODE_273527_length_1611_cov_28.567970	Coordinate:983	Reads:1	Hits:1	Allocated_reads:1	Strand:+
ATAAGTTGCAAGGTTGAAAATTATAATA
>Location:NODE_273527_length_1611_cov_28.567970	Coordinate:983	Reads:1	Hits:1	Allocated_reads:1	Strand:+
ATAAGTTGCAAGGTTGAAAATTATAATAATT
>Location:NODE_273527_length_1611_cov_28.567970	Coordinate:983	Reads:1	Hits:1	Allocated_reads:1	Strand:+
ATAAGTTGCAAGGTTGAAAATTATAATAAAACT
>Location:NODE_273527_length_1611_cov_28.567970	Coordinate:984	Reads:9	Hits:1	Allocated_reads:9	Strand:+
TAAGTTGCAAGGTTGAAAATTATAATAAAACT
>Location:NODE_273527_length_1611_cov_28.567970	Coordinate:987	Reads:1	Hits:1	Allocated_reads:1	Strand:+
GTTGCAAGGTTGAAAATTATAATAAAACT
>Location:NODE_273527_length_1611_cov_28.567970	Coordinate:987	Reads:1	Hits:1	Allocated_reads:1	Strand:-
TTTTATTATAATTTTCAACCTTGCAAC
>Location:NODE_273527_length_1611_cov_28.567970	Coordinate:988	Reads:5	Hits:1	Allocated_reads:5	Strand:+
TTGCAAGGTTGAAAATTATAATAAAACT
>Location:NODE_273527_length_1611_cov_28.567970	Coordinate:989	Reads:1	Hits:1	Allocated_reads:1	Strand:+
TGCAAGGTTGAAAATTATAATAAAACT
>Location:NODE_273527_length_1611_cov_28.567970	Coordinate:1009	Reads:1	Hits:1	Allocated_reads:1	Strand:+
TAAAACTTGAGTTTATAAAAAAAAGACT
>Location:NODE_273527_length_1611_cov_28.567970	Coordinate:1015	Reads:1	Hits:1	Allocated_reads:1	Strand:+
TTGAGTTTATAAAAAAAAGACTTCTGCGCA
>Location:NODE_273527_length_1611_cov_28.567970	Coordinate:1016	Reads:1	Hits:1	Allocated_reads:1	Strand:+
TGAGTTTATAAAAAAAAGACTTCTGCG
>Location:NODE_273527_length_1611_cov_28.567970	Coordinate:1016	Reads:1	Hits:1	Allocated_reads:1	Strand:+
TGAGTTTATAAAAAAAAGACTTCTGCGTT
>Location:NODE_273527_length_1611_cov_28.567970	Coordinate:1016	Reads:3	Hits:1	Allocated_reads:3	Strand:+
TGAGTTTATAAAAAAAAGACTTCTGCGCA
>Location:NODE_273527_length_1611_cov_28.567970	Coordinate:1018	Reads:1	Hits:1	Allocated_reads:1	Strand:-
CTGCGCAGAAGTCTTTTTTTTATAAACT
>Location:NODE_273527_length_1611_cov_28.567970	Coordinate:1018	Reads:15	Hits:1	Allocated_reads:15	Strand:-
GCTGCGCAGAAGTCTTTTTTTTATAAACT
>Location:NODE_273527_length_1611_cov_28.567970	Coordinate:1018	Reads:1	Hits:1	Allocated_reads:1	Strand:-
TGCTGCGCAGAAGTCTTTTTTTTATAAACT
>Location:NODE_273527_length_1611_cov_28.567970	Coordinate:1019	Reads:1	Hits:1	Allocated_reads:1	Strand:+
GTTTATAAAAAAAAGACTTCTGCGCAGCA
>Location:NODE_273527_length_1611_cov_28.567970	Coordinate:1019	Reads:1	Hits:1	Allocated_reads:1	Strand:-
TGCGCAGAAGTCTTTTTTTTATAAAC
>Location:NODE_273527_length_1611_cov_28.567970	Coordinate:1020	Reads:1	Hits:1	Allocated_reads:1	Strand:-
GCTGCGCAGAAGTCTTTTTTTTATAAA
>Location:NODE_273527_length_1611_cov_28.567970	Coordinate:1020	Reads:1	Hits:1	Allocated_reads:1	Strand:+
TTTATAAAAAAAAGACTTCTGCGCAGCA
>Location:NODE_273527_length_1611_cov_28.567970	Coordinate:1021	Reads:1	Hits:1	Allocated_reads:1	Strand:+
TTATAAAAAAAAGACTTCTGCGCAGCA
>Location:NODE_273527_length_1611_cov_28.567970	Coordinate:1022	Reads:1	Hits:1	Allocated_reads:1	Strand:-
ATGCTGCGCAGAAGTCTTTTTTTTATA
>Location:NODE_273527_length_1611_cov_28.567970	Coordinate:1022	Reads:1	Hits:1	Allocated_reads:1	Strand:+
TATAAAAAAAAGACTTCTGCGCAT
>Location:NODE_273527_length_1611_cov_28.567970	Coordinate:1022	Reads:2	Hits:1	Allocated_reads:2	Strand:+
TATAAAAAAAAGACTTCTGCGCAGCA
>Location:NODE_273527_length_1611_cov_28.567970	Coordinate:1022	Reads:3	Hits:1	Allocated_reads:3	Strand:+
TATAAAAAAAAGACTTCTGCGCAGCAT
>Location:NODE_273527_length_1611_cov_28.567970	Coordinate:1026	Reads:1	Hits:1	Allocated_reads:1	Strand:-
TTGATTCATGCTGCGCAGAAGTCTTTTTTT
>Location:NODE_273527_length_1611_cov_28.567970	Coordinate:1027	Reads:1	Hits:1	Allocated_reads:1	Strand:-
TGATTCATGCTGCGCAGAAGTCTTTTTT
>Location:NODE_273527_length_1611_cov_28.567970	Coordinate:1029	Reads:4	Hits:1	Allocated_reads:4	Strand:+
AAAAGACTTCTGCGCAGCATGAATC
>Location:NODE_273527_length_1611_cov_28.567970	Coordinate:1029	Reads:1	Hits:1	Allocated_reads:1	Strand:+
AAAAGACTTCTGCGCAGCATGAATCAAAAG
>Location:NODE_273527_length_1611_cov_28.567970	Coordinate:1031	Reads:1	Hits:1	Allocated_reads:1	Strand:+
AAGACTTCTGCGCAGCATGAATCAAAAGGGT
>Location:NODE_273527_length_1611_cov_28.567970	Coordinate:1032	Reads:1	Hits:1	Allocated_reads:1	Strand:+
AGACTTCTGCGCAGCATGAATCAAAAGG
>Location:NODE_273527_length_1611_cov_28.567970	Coordinate:1032	Reads:1	Hits:1	Allocated_reads:1	Strand:+
AGACTTCTGCGCAGCATGAATCAAAAGGG
>Location:NODE_273527_length_1611_cov_28.567970	Coordinate:1032	Reads:1	Hits:1	Allocated_reads:1	Strand:-
TTTTGATTCATGCTGCGCAGAAGTCT
>Location:NODE_273527_length_1611_cov_28.567970	Coordinate:1033	Reads:1	Hits:1	Allocated_reads:1	Strand:-
TTTTGATTCATGCTGCGCAGAAGTC
>Location:NODE_273527_length_1611_cov_28.567970	Coordinate:1035	Reads:1	Hits:1	Allocated_reads:1	Strand:-
ACCCTTTTGATTCATGCTGCGCAGAAG
>Location:NODE_273527_length_1611_cov_28.567970	Coordinate:1036	Reads:1	Hits:1	Allocated_reads:1	Strand:-
TAACCCTTTTGATTCATGCTGCGCAGAA
>Location:NODE_273527_length_1611_cov_28.567970	Coordinate:1037	Reads:1	Hits:1	Allocated_reads:1	Strand:-
CCCTTTTGATTCATGCTGCGCAGA
>Location:NODE_273527_length_1611_cov_28.567970	Coordinate:1037	Reads:1	Hits:1	Allocated_reads:1	Strand:+
TCTGCGCAGCATGAATCAAAAGGGTTACA
>Location:NODE_273527_length_1611_cov_28.567970	Coordinate:1038	Reads:1	Hits:1	Allocated_reads:1	Strand:-
ACCCTTTTGATTCATGCTGCGCAG
>Location:NODE_273527_length_1611_cov_28.567970	Coordinate:1039	Reads:1	Hits:1	Allocated_reads:1	Strand:-
TGTAACCCTTTTGATTCATGCTGCGCA
>Location:NODE_273527_length_1611_cov_28.567970	Coordinate:1040	Reads:1	Hits:1	Allocated_reads:1	Strand:+
GCGCAGCATGAATCAAAAGGGTTACAGAGC
>Location:NODE_273527_length_1611_cov_28.567970	Coordinate:1042	Reads:1	Hits:1	Allocated_reads:1	Strand:-
CTCTGTAACCCTTTTGATTCATGCTGT
>Location:NODE_273527_length_1611_cov_28.567970	Coordinate:1042	Reads:1	Hits:1	Allocated_reads:1	Strand:-
TTGCTCTGTAACCCTTTTGATTCATGCTGC
>Location:NODE_273527_length_1611_cov_28.567970	Coordinate:1043	Reads:3	Hits:1	Allocated_reads:3	Strand:+
CAGCATGAATCAAAAGGGTTACAGAGC
>Location:NODE_273527_length_1611_cov_28.567970	Coordinate:1043	Reads:1	Hits:1	Allocated_reads:1	Strand:-
TCTGTAACCCTTTTGATTCATGCTG
>Location:NODE_273527_length_1611_cov_28.567970	Coordinate:1044	Reads:1	Hits:1	Allocated_reads:1	Strand:+
AGCATGAATCAAAAGGGTTACAGAGC
>Location:NODE_273527_length_1611_cov_28.567970	Coordinate:1044	Reads:1	Hits:1	Allocated_reads:1	Strand:-
TGCTCTGTAACCCTTTTGATTCATGCT
>Location:NODE_273527_length_1611_cov_28.567970	Coordinate:1045	Reads:1	Hits:1	Allocated_reads:1	Strand:+
GCATGAATCAAAAGGGTTACAGAGC
>Location:NODE_273527_length_1611_cov_28.567970	Coordinate:1045	Reads:2	Hits:1	Allocated_reads:2	Strand:+
GCATGAATCAAAAGGGTTACAGAGCAAAAGC
>Location:NODE_273527_length_1611_cov_28.567970	Coordinate:1045	Reads:1	Hits:1	Allocated_reads:1	Strand:+
GCATGAATCAAAAGGGTTACAGAGCAAAAGCT
>Location:NODE_273527_length_1611_cov_28.567970	Coordinate:1045	Reads:1	Hits:1	Allocated_reads:1	Strand:+
GCATGAATCAAAAGGGTTACAGAGCAAAAGCTC
>Location:NODE_273527_length_1611_cov_28.567970	Coordinate:1046	Reads:4	Hits:1	Allocated_reads:4	Strand:+
CATGAATCAAAAGGGTTACAGAGCAAAA
>Location:NODE_273527_length_1611_cov_28.567970	Coordinate:1046	Reads:1	Hits:1	Allocated_reads:1	Strand:+
CATGAATCAAAAGGGTTACAGAGCAAAAT
>Location:NODE_273527_length_1611_cov_28.567970	Coordinate:1046	Reads:1	Hits:1	Allocated_reads:1	Strand:+
CATGAATCAAAAGGGTTACAGAGCAAAGCT
>Location:NODE_273527_length_1611_cov_28.567970	Coordinate:1046	Reads:14	Hits:1	Allocated_reads:14	Strand:+
CATGAATCAAAAGGGTTACAGAGCAAAAGC
>Location:NODE_273527_length_1611_cov_28.567970	Coordinate:1046	Reads:5	Hits:1	Allocated_reads:5	Strand:+
CATGAATCAAAAGGGTTACAGAGCAAAAGCT
>Location:NODE_273527_length_1611_cov_28.567970	Coordinate:1046	Reads:5	Hits:1	Allocated_reads:5	Strand:+
CATGAATCAAAAGGGTTACAGAGCAAAAGCTC
>Location:NODE_273527_length_1611_cov_28.567970	Coordinate:1047	Reads:1	Hits:1	Allocated_reads:1	Strand:+
ATGAATCAAAAGGGTTACAGAGCAAAAGC
>Location:NODE_273527_length_1611_cov_28.567970	Coordinate:1047	Reads:1	Hits:1	Allocated_reads:1	Strand:+
ATGAATCAAAAGGGTTACAGAGCAAAAGCT
>Location:NODE_273527_length_1611_cov_28.567970	Coordinate:1048	Reads:1	Hits:1	Allocated_reads:1	Strand:+
TGAATCAAAAGGGTTACAGAGCAAAA
>Location:NODE_273527_length_1611_cov_28.567970	Coordinate:1048	Reads:2	Hits:1	Allocated_reads:2	Strand:+
TGAATCAAAAGGGTTACAGAGCAAAAG
>Location:NODE_273527_length_1611_cov_28.567970	Coordinate:1048	Reads:14	Hits:1	Allocated_reads:14	Strand:+
TGAATCAAAAGGGTTACAGAGCAAAAGC
>Location:NODE_273527_length_1611_cov_28.567970	Coordinate:1048	Reads:9	Hits:1	Allocated_reads:9	Strand:+
TGAATCAAAAGGGTTACAGAGCAAAAGCT
>Location:NODE_273527_length_1611_cov_28.567970	Coordinate:1048	Reads:9	Hits:1	Allocated_reads:9	Strand:+
TGAATCAAAAGGGTTACAGAGCAAAAGCTC
>Location:NODE_273527_length_1611_cov_28.567970	Coordinate:1049	Reads:2	Hits:1	Allocated_reads:2	Strand:+
GAATCAAAAGGGTTACAGAGCAAAAGC
>Location:NODE_273527_length_1611_cov_28.567970	Coordinate:1049	Reads:1	Hits:1	Allocated_reads:1	Strand:+
GAATCAAAAGGGTTACAGAGCAAAAGCT
>Location:NODE_273527_length_1611_cov_28.567970	Coordinate:1050	Reads:1	Hits:1	Allocated_reads:1	Strand:+
AATCAAAAGGGTTACAGAGCAAAATC
>Location:NODE_273527_length_1611_cov_28.567970	Coordinate:1050	Reads:2	Hits:1	Allocated_reads:2	Strand:+
AATCAAAAGGGTTACAGAGCAAAAGCT
>Location:NODE_273527_length_1611_cov_28.567970	Coordinate:1050	Reads:3	Hits:1	Allocated_reads:3	Strand:+
AATCAAAAGGGTTACAGAGCAAAAGCTC
>Location:NODE_273527_length_1611_cov_28.567970	Coordinate:1050	Reads:1	Hits:1	Allocated_reads:1	Strand:+
AATCAAAAGGGTTACAGAGCAAAAGCTCC
>Location:NODE_273527_length_1611_cov_28.567970	Coordinate:1051	Reads:1	Hits:1	Allocated_reads:1	Strand:+
ATCAAAAGGGTTACAGAGCAAAAGC
>Location:NODE_273527_length_1611_cov_28.567970	Coordinate:1051	Reads:1	Hits:1	Allocated_reads:1	Strand:+
ATCAAAAGGGTTACAGAGCAAAAGCT
>Location:NODE_273527_length_1611_cov_28.567970	Coordinate:1051	Reads:1	Hits:1	Allocated_reads:1	Strand:+
ATCAAAAGGGTTACAGAGCAAAAGCTCC
>Location:NODE_273527_length_1611_cov_28.567970	Coordinate:1052	Reads:10	Hits:1	Allocated_reads:10	Strand:+
TCAAAAGGGTTACAGAGCAAAAGC
>Location:NODE_273527_length_1611_cov_28.567970	Coordinate:1052	Reads:4	Hits:1	Allocated_reads:4	Strand:+
TCAAAAGGGTTACAGAGCAAAAGCT
>Location:NODE_273527_length_1611_cov_28.567970	Coordinate:1052	Reads:60	Hits:1	Allocated_reads:60	Strand:+
TCAAAAGGGTTACAGAGCAAAAGCTC
>Location:NODE_273527_length_1611_cov_28.567970	Coordinate:1052	Reads:1	Hits:1	Allocated_reads:1	Strand:+
TCAAAAGGGTTACAGAGCAAAAGCTTT
>Location:NODE_273527_length_1611_cov_28.567970	Coordinate:1052	Reads:26	Hits:1	Allocated_reads:26	Strand:+
TCAAAAGGGTTACAGAGCAAAAGCTCC
>Location:NODE_273527_length_1611_cov_28.567970	Coordinate:1052	Reads:4	Hits:1	Allocated_reads:4	Strand:+
TCAAAAGGGTTACAGAGCAAAAGCTCCA
>Location:NODE_273527_length_1611_cov_28.567970	Coordinate:1052	Reads:1	Hits:1	Allocated_reads:1	Strand:+
TCAAAAGGGTTACAGAGCAAAAGCTCAAAC
>Location:NODE_273527_length_1611_cov_28.567970	Coordinate:1052	Reads:4	Hits:1	Allocated_reads:4	Strand:+
TCAAAAGGGTTACAGAGCAAAAGCTCCAAC
>Location:NODE_273527_length_1611_cov_28.567970	Coordinate:1056	Reads:1	Hits:1	Allocated_reads:1	Strand:-
TGTTGGAGCTTTTGCTCTGTAACCCTT
>Location:NODE_273527_length_1611_cov_28.567970	Coordinate:1057	Reads:4	Hits:1	Allocated_reads:4	Strand:-
TGTTGGAGCTTTTGCTCTGTAACCCT
>Location:NODE_273527_length_1611_cov_28.567970	Coordinate:1060	Reads:1	Hits:1	Allocated_reads:1	Strand:-
AAGTGACTTATGTGTTGGAGCTTTTGCTCTGTAAT
>Location:NODE_273527_length_1611_cov_28.567970	Coordinate:1061	Reads:3	Hits:1	Allocated_reads:3	Strand:+
TTACAGAGCAAAAGCTCCAACACATAAGT
>Location:NODE_273527_length_1611_cov_28.567970	Coordinate:1062	Reads:3	Hits:1	Allocated_reads:3	Strand:+
TACAGAGCAAAAGCTCCAACACATAAGT
>Location:NODE_273527_length_1611_cov_28.567970	Coordinate:1067	Reads:2	Hits:3	Allocated_reads:0.666666666666667	Strand:-
AAGTGACTTATGTGTTGGAGCTTTTGCT
>Location:NODE_273527_length_1611_cov_28.567970	Coordinate:1068	Reads:1	Hits:3	Allocated_reads:0.333333333333333	Strand:-
AAGTGACTTATGTGTTGGAGCTTTTGC
>Location:NODE_273527_length_1611_cov_28.567970	Coordinate:1069	Reads:1	Hits:3	Allocated_reads:0.333333333333333	Strand:+
CAAAAGCTCCAACACATAAGTCACTTTT
>Location:NODE_273527_length_1611_cov_28.567970	Coordinate:1071	Reads:2	Hits:3	Allocated_reads:0.666666666666667	Strand:-
AAGTGACTTATGTGTTGGAGCTTT
>Location:NODE_273527_length_1611_cov_28.567970	Coordinate:1071	Reads:1	Hits:3	Allocated_reads:0.333333333333333	Strand:-
TGAAAAGTGACTTATGTGTTGGAGCTTT
>Location:NODE_273527_length_1611_cov_28.567970	Coordinate:1073	Reads:3	Hits:4	Allocated_reads:0.75	Strand:-
TGAAAAGTGACTTATGTGTTGGAGCT
>Location:NODE_273527_length_1611_cov_28.567970	Coordinate:1074	Reads:2	Hits:4	Allocated_reads:0.5	Strand:-
TGAAAAGTGACTTATGTGTTGGAGC
>Location:NODE_273527_length_1611_cov_28.567970	Coordinate:1075	Reads:1	Hits:4	Allocated_reads:0.25	Strand:+
CTCCAACACATAAGTCACTTTTCAAATTTAGT
>Location:NODE_273527_length_1611_cov_28.567970	Coordinate:1076	Reads:2	Hits:4	Allocated_reads:0.5	Strand:+
TCCAACACATAAGTCACTTTTCAAATTTAGT
>Location:NODE_273527_length_1611_cov_28.567970	Coordinate:1077	Reads:3	Hits:4	Allocated_reads:0.75	Strand:+
CCAACACATAAGTCACTTTTCAAATTTAGT
>Location:NODE_273527_length_1611_cov_28.567970	Coordinate:1078	Reads:1	Hits:4	Allocated_reads:0.25	Strand:+
CAACACATAAGTCACTTTTCAAATTTAGTAG
>Location:NODE_273527_length_1611_cov_28.567970	Coordinate:1080	Reads:1	Hits:4	Allocated_reads:0.25	Strand:+
ACACATAAGTCACTTTTCAAATTTAGT
>Location:NODE_273527_length_1611_cov_28.567970	Coordinate:1084	Reads:1	Hits:2	Allocated_reads:0.5	Strand:+
ATAAGTCACTTTTCAAATTTAGTAGCCATGCAAA
>Location:NODE_273527_length_1611_cov_28.567970	Coordinate:1085	Reads:2	Hits:2	Allocated_reads:1	Strand:+
TAAGTCACTTTTCAAATTTAGTAGCCA
>Location:NODE_273527_length_1611_cov_28.567970	Coordinate:1085	Reads:1	Hits:2	Allocated_reads:0.5	Strand:+
TAAGTCACTTTTCAAATTTAGTAGCCAT
>Location:NODE_273527_length_1611_cov_28.567970	Coordinate:1085	Reads:2	Hits:2	Allocated_reads:1	Strand:+
TAAGTCACTTTTCAAATTTAGTAGCCATG
>Location:NODE_273527_length_1611_cov_28.567970	Coordinate:1085	Reads:19	Hits:2	Allocated_reads:9.5	Strand:+
TAAGTCACTTTTCAAATTTAGTAGCCATGC
>Location:NODE_273527_length_1611_cov_28.567970	Coordinate:1085	Reads:1	Hits:2	Allocated_reads:0.5	Strand:+
TAAGTCACTTTTCAAATTTAGTAGCCATGCAAA
>Location:NODE_273527_length_1611_cov_28.567970	Coordinate:1086	Reads:1	Hits:2	Allocated_reads:0.5	Strand:+
AAGTCACTTTTCAAATTTAGTAGCCA
>Location:NODE_273527_length_1611_cov_28.567970	Coordinate:1087	Reads:1	Hits:2	Allocated_reads:0.5	Strand:-
TGGCTACTAAATTTGAAAAGTGACT
>Location:NODE_273527_length_1611_cov_28.567970	Coordinate:1089	Reads:1	Hits:2	Allocated_reads:0.5	Strand:+
TCACTTTTCAAATTTAGTAGCCAT
>Location:NODE_273527_length_1611_cov_28.567970	Coordinate:1089	Reads:1	Hits:2	Allocated_reads:0.5	Strand:+
TCACTTTTCAAATTTAGTAGCCATGCAAAT
>Location:NODE_273527_length_1611_cov_28.567970	Coordinate:1090	Reads:2	Hits:1	Allocated_reads:2	Strand:+
CACTTTTCAAATTTAGTAGCCATGCAAATATGTA
>Location:NODE_273527_length_1611_cov_28.567970	Coordinate:1091	Reads:1	Hits:2	Allocated_reads:0.5	Strand:-
TTTGCATGGCTACTAAATTTGAAAAGT
>Location:NODE_273527_length_1611_cov_28.567970	Coordinate:1093	Reads:2	Hits:1	Allocated_reads:2	Strand:+
TTTTCAAATTTAGTAGCCATGCAAATATGTA
>Location:NODE_273527_length_1611_cov_28.567970	Coordinate:1094	Reads:1	Hits:1	Allocated_reads:1	Strand:+
TTTCAAATTTAGTAGCCATGCAAATATGCA
>Location:NODE_273527_length_1611_cov_28.567970	Coordinate:1094	Reads:1	Hits:1	Allocated_reads:1	Strand:+
TTTCAAATTTAGTAGCCATGCAAATATGTA
>Location:NODE_273527_length_1611_cov_28.567970	Coordinate:1095	Reads:13	Hits:1	Allocated_reads:13	Strand:+
TTCAAATTTAGTAGCCATGCAAATATGTA
>Location:NODE_273527_length_1611_cov_28.567970	Coordinate:1096	Reads:10	Hits:1	Allocated_reads:10	Strand:+
TCAAATTTAGTAGCCATGCAAATATGTA
>Location:NODE_273527_length_1611_cov_28.567970	Coordinate:1097	Reads:2	Hits:1	Allocated_reads:2	Strand:+
CAAATTTAGTAGCCATGCAAATATGTA
>Location:NODE_273527_length_1611_cov_28.567970	Coordinate:1098	Reads:2	Hits:1	Allocated_reads:2	Strand:+
AAATTTAGTAGCCATGCAAATATGTA
>Location:NODE_273527_length_1611_cov_28.567970	Coordinate:1101	Reads:1	Hits:1	Allocated_reads:1	Strand:+
TTTAGTAGCCATGCAAATATGTATA
>Location:NODE_273527_length_1611_cov_28.567970	Coordinate:1101	Reads:5	Hits:1	Allocated_reads:5	Strand:+
TTTAGTAGCCATGCAAATATGTATAAAAC
>Location:NODE_273527_length_1611_cov_28.567970	Coordinate:1101	Reads:5	Hits:1	Allocated_reads:5	Strand:+
TTTAGTAGCCATGCAAATATGTATAAAACT
>Location:NODE_273527_length_1611_cov_28.567970	Coordinate:1101	Reads:1	Hits:1	Allocated_reads:1	Strand:+
TTTAGTAGCCATGCAAATATGTATAAAACTC
>Location:NODE_273527_length_1611_cov_28.567970	Coordinate:1101	Reads:1	Hits:1	Allocated_reads:1	Strand:+
TTTAGTAGCCATGCAAATATGTATAAAACTCA
>Location:NODE_273527_length_1611_cov_28.567970	Coordinate:1102	Reads:1	Hits:1	Allocated_reads:1	Strand:+
TTAGTAGCCATGCAAATATGTATA
>Location:NODE_273527_length_1611_cov_28.567970	Coordinate:1102	Reads:4	Hits:1	Allocated_reads:4	Strand:+
TTAGTAGCCATGCAAATATGTATAAAAC
>Location:NODE_273527_length_1611_cov_28.567970	Coordinate:1102	Reads:4	Hits:1	Allocated_reads:4	Strand:+
TTAGTAGCCATGCAAATATGTATAAAACT
>Location:NODE_273527_length_1611_cov_28.567970	Coordinate:1102	Reads:2	Hits:1	Allocated_reads:2	Strand:+
TTAGTAGCCATGCAAATATGTATAAAACTCAGTCT
>Location:NODE_273527_length_1611_cov_28.567970	Coordinate:1102	Reads:1	Hits:1	Allocated_reads:1	Strand:-
TTTATACATATTTGCATGGCTACTAA
>Location:NODE_273527_length_1611_cov_28.567970	Coordinate:1103	Reads:1	Hits:1	Allocated_reads:1	Strand:+
TAGTAGCCATGCAAATATGTATAAAAC
>Location:NODE_273527_length_1611_cov_28.567970	Coordinate:1103	Reads:2	Hits:1	Allocated_reads:2	Strand:+
TAGTAGCCATGCAAATATGTATAAAACT
>Location:NODE_273527_length_1611_cov_28.567970	Coordinate:1103	Reads:1	Hits:1	Allocated_reads:1	Strand:+
TAGTAGCCATGCAAATATGTATAAAACTCG
>Location:NODE_273527_length_1611_cov_28.567970	Coordinate:1103	Reads:7	Hits:1	Allocated_reads:7	Strand:+
TAGTAGCCATGCAAATATGTATAAAACTCA
>Location:NODE_273527_length_1611_cov_28.567970	Coordinate:1103	Reads:1	Hits:1	Allocated_reads:1	Strand:+
TAGTAGCCATGCAAATATGTATAAAACTCAGTC
>Location:NODE_273527_length_1611_cov_28.567970	Coordinate:1104	Reads:1	Hits:1	Allocated_reads:1	Strand:+
AGTAGCCATGCAAATATGTATAAAACTCA
>Location:NODE_273527_length_1611_cov_28.567970	Coordinate:1106	Reads:10	Hits:1	Allocated_reads:10	Strand:+
TAGCCATGCAAATATGTATAAAACTCA
>Location:NODE_273527_length_1611_cov_28.567970	Coordinate:1106	Reads:1	Hits:1	Allocated_reads:1	Strand:+
TAGCCATGCAAATATGTATAAAACTCAGT
>Location:NODE_273527_length_1611_cov_28.567970	Coordinate:1108	Reads:1	Hits:1	Allocated_reads:1	Strand:-
AGAGACTGAGTTTTATACATATTTGCATGGC
>Location:NODE_273527_length_1611_cov_28.567970	Coordinate:1108	Reads:1	Hits:1	Allocated_reads:1	Strand:+
GCCATGCAAATATGTATAAAACTCAGTCTC
>Location:NODE_273527_length_1611_cov_28.567970	Coordinate:1109	Reads:1	Hits:1	Allocated_reads:1	Strand:+
CCATGCAAATATGTATAAAACTCAGTCT
>Location:NODE_273527_length_1611_cov_28.567970	Coordinate:1110	Reads:1	Hits:1	Allocated_reads:1	Strand:+
CATGCAAATATGTATAAAACTCAGTC
>Location:NODE_273527_length_1611_cov_28.567970	Coordinate:1110	Reads:1	Hits:1	Allocated_reads:1	Strand:+
CATGCAAATATGTATAAAACTCAGTCTC
>Location:NODE_273527_length_1611_cov_28.567970	Coordinate:1111	Reads:2	Hits:1	Allocated_reads:2	Strand:-
CCAATCTAGAGACTGAGTTTTATACATATTTGCAT
>Location:NODE_273527_length_1611_cov_28.567970	Coordinate:1112	Reads:1	Hits:1	Allocated_reads:1	Strand:-
TAGAGACTGAGTTTTATACATATTTGCA
>Location:NODE_273527_length_1611_cov_28.567970	Coordinate:1113	Reads:1	Hits:1	Allocated_reads:1	Strand:-
TAGAGACTGAGTTTTATACATATTTGC
>Location:NODE_273527_length_1611_cov_28.567970	Coordinate:1114	Reads:1	Hits:1	Allocated_reads:1	Strand:-
ATCTAGAGACTGAGTTTTATACATATTTG
>Location:NODE_273527_length_1611_cov_28.567970	Coordinate:1114	Reads:1	Hits:1	Allocated_reads:1	Strand:+
CAAATATGTATAAAACTCAGTCTCTAGA
>Location:NODE_273527_length_1611_cov_28.567970	Coordinate:1114	Reads:1	Hits:1	Allocated_reads:1	Strand:+
CAAATATGTATAAAACTCAGTCTCTAGATT
>Location:NODE_273527_length_1611_cov_28.567970	Coordinate:1115	Reads:1	Hits:1	Allocated_reads:1	Strand:+
AAATATGTATAAAACTCAGTCTCTAGAT
>Location:NODE_273527_length_1611_cov_28.567970	Coordinate:1115	Reads:1	Hits:1	Allocated_reads:1	Strand:+
AAATATGTATAAAACTCAGTCTCTAGATT
>Location:NODE_273527_length_1611_cov_28.567970	Coordinate:1116	Reads:1	Hits:1	Allocated_reads:1	Strand:+
AATATGTATAAAACTCAGTCTCTAGAT
>Location:NODE_273527_length_1611_cov_28.567970	Coordinate:1116	Reads:4	Hits:1	Allocated_reads:4	Strand:+
AATATGTATAAAACTCAGTCTCTAGATT
>Location:NODE_273527_length_1611_cov_28.567970	Coordinate:1116	Reads:3	Hits:1	Allocated_reads:3	Strand:-
AATCTAGAGACTGAGTTTTATACATATT
>Location:NODE_273527_length_1611_cov_28.567970	Coordinate:1116	Reads:10	Hits:1	Allocated_reads:10	Strand:-
ACCCAATCTAGAGACTGAGTTTTATACATATT
>Location:NODE_273527_length_1611_cov_28.567970	Coordinate:1116	Reads:5	Hits:1	Allocated_reads:5	Strand:-
ATCTAGAGACTGAGTTTTATACATATT
>Location:NODE_273527_length_1611_cov_28.567970	Coordinate:1116	Reads:2	Hits:1	Allocated_reads:2	Strand:-
CAATCTAGAGACTGAGTTTTATACATATT
>Location:NODE_273527_length_1611_cov_28.567970	Coordinate:1116	Reads:4	Hits:1	Allocated_reads:4	Strand:-
CCAATCTAGAGACTGAGTTTTATACATATT
>Location:NODE_273527_length_1611_cov_28.567970	Coordinate:1116	Reads:2	Hits:1	Allocated_reads:2	Strand:-
CTAGAGACTGAGTTTTATACATATT
>Location:NODE_273527_length_1611_cov_28.567970	Coordinate:1116	Reads:3	Hits:1	Allocated_reads:3	Strand:-
TAGAGACTGAGTTTTATACATATT
>Location:NODE_273527_length_1611_cov_28.567970	Coordinate:1116	Reads:3	Hits:1	Allocated_reads:3	Strand:-
TCTAGAGACTGAGTTTTATACATATT
>Location:NODE_273527_length_1611_cov_28.567970	Coordinate:1117	Reads:1	Hits:1	Allocated_reads:1	Strand:-
ACCCAATCTAGAGACTGAGTTTTATACATAT
>Location:NODE_273527_length_1611_cov_28.567970	Coordinate:1117	Reads:3	Hits:1	Allocated_reads:3	Strand:+
ATATGTATAAAACTCAGTCTCTAGATT
>Location:NODE_273527_length_1611_cov_28.567970	Coordinate:1118	Reads:1	Hits:1	Allocated_reads:1	Strand:-
CCAATCTAGAGACTGAGTTTTATACATA
>Location:NODE_273527_length_1611_cov_28.567970	Coordinate:1118	Reads:1	Hits:1	Allocated_reads:1	Strand:+
TATGTATAAAACTCAGTCTCTAGA
>Location:NODE_273527_length_1611_cov_28.567970	Coordinate:1118	Reads:2	Hits:1	Allocated_reads:2	Strand:+
TATGTATAAAACTCAGTCTCTAGAT
>Location:NODE_273527_length_1611_cov_28.567970	Coordinate:1118	Reads:7	Hits:1	Allocated_reads:7	Strand:+
TATGTATAAAACTCAGTCTCTAGATT
>Location:NODE_273527_length_1611_cov_28.567970	Coordinate:1118	Reads:1	Hits:1	Allocated_reads:1	Strand:+
TATGTATAAAACTCAGTCTCTAGATTG
>Location:NODE_273527_length_1611_cov_28.567970	Coordinate:1118	Reads:2	Hits:1	Allocated_reads:2	Strand:+
TATGTATAAAACTCAGTCTCTAGATTGGG
>Location:NODE_273527_length_1611_cov_28.567970	Coordinate:1118	Reads:1	Hits:1	Allocated_reads:1	Strand:+
TATGTATAAAACTCAGTCTCTAGATTGGGT
>Location:NODE_273527_length_1611_cov_28.567970	Coordinate:1119	Reads:1	Hits:1	Allocated_reads:1	Strand:-
ACCCAATCTAGAGACTGAGTTTTATACAT
>Location:NODE_273527_length_1611_cov_28.567970	Coordinate:1119	Reads:1	Hits:1	Allocated_reads:1	Strand:+
ATGTATAAAACTCAGTCTCTAGATT
>Location:NODE_273527_length_1611_cov_28.567970	Coordinate:1119	Reads:1	Hits:1	Allocated_reads:1	Strand:-
CCAATCTAGAGACTGAGTTTTATACAT
>Location:NODE_273527_length_1611_cov_28.567970	Coordinate:1120	Reads:3	Hits:1	Allocated_reads:3	Strand:-
ACCCAATCTAGAGACTGAGTTTTATACA
>Location:NODE_273527_length_1611_cov_28.567970	Coordinate:1120	Reads:4	Hits:1	Allocated_reads:4	Strand:-
TCACCCAATCTAGAGACTGAGTTTTATACA
>Location:NODE_273527_length_1611_cov_28.567970	Coordinate:1120	Reads:1	Hits:1	Allocated_reads:1	Strand:+
TGTATAAAACTCAGTCTCTAGATTGGG
>Location:NODE_273527_length_1611_cov_28.567970	Coordinate:1120	Reads:1	Hits:1	Allocated_reads:1	Strand:+
TGTATAAAACTCAGTCTCTAGATTGGGT
>Location:NODE_273527_length_1611_cov_28.567970	Coordinate:1124	Reads:1	Hits:1	Allocated_reads:1	Strand:-
ACCCAATCTAGAGACTGAGTTTTA
>Location:NODE_273527_length_1611_cov_28.567970	Coordinate:1125	Reads:1	Hits:1	Allocated_reads:1	Strand:-
CACCCAATCTAGAGACTGAGTTTT
>Location:NODE_273527_length_1611_cov_28.567970	Coordinate:1125	Reads:2	Hits:1	Allocated_reads:2	Strand:-
TCACCCAATCTAGAGACTGAGTTTT
>Location:NODE_273527_length_1611_cov_28.567970	Coordinate:1127	Reads:3	Hits:1	Allocated_reads:3	Strand:-
CGTTCACCCAATCTAGAGACTGAGTT
>Location:NODE_273527_length_1611_cov_28.567970	Coordinate:1127	Reads:1	Hits:1	Allocated_reads:1	Strand:-
GTTCACCCAATCTAGAGACTGAGTT
>Location:NODE_273527_length_1611_cov_28.567970	Coordinate:1128	Reads:1	Hits:1	Allocated_reads:1	Strand:+
ACTCAGTCTCTAGATTGGGTGAACGAGA
>Location:NODE_273527_length_1611_cov_28.567970	Coordinate:1128	Reads:1	Hits:1	Allocated_reads:1	Strand:+
ACTCAGTCTCTAGATTGGGTGAACGAGAA
>Location:NODE_273527_length_1611_cov_28.567970	Coordinate:1129	Reads:1	Hits:1	Allocated_reads:1	Strand:-
CGTTCACCCAATCTAGAGACTGAG
>Location:NODE_273527_length_1611_cov_28.567970	Coordinate:1129	Reads:2	Hits:1	Allocated_reads:2	Strand:+
CTCAGTCTCTAGATTGGGTGAACGAGA
>Location:NODE_273527_length_1611_cov_28.567970	Coordinate:1129	Reads:1	Hits:1	Allocated_reads:1	Strand:+
CTCAGTCTCTAGATTGGGTGAACGAGGT
>Location:NODE_273527_length_1611_cov_28.567970	Coordinate:1129	Reads:3	Hits:1	Allocated_reads:3	Strand:+
CTCAGTCTCTAGATTGGGTGAACGAGAC
>Location:NODE_273527_length_1611_cov_28.567970	Coordinate:1130	Reads:17	Hits:1	Allocated_reads:17	Strand:+
TCAGTCTCTAGATTGGGTGAACGAGA
>Location:NODE_273527_length_1611_cov_28.567970	Coordinate:1130	Reads:1	Hits:1	Allocated_reads:1	Strand:+
TCAGTCTCTAGATTGGGTGAACGAGAA
>Location:NODE_273527_length_1611_cov_28.567970	Coordinate:1130	Reads:24	Hits:1	Allocated_reads:24	Strand:+
TCAGTCTCTAGATTGGGTGAACGAGAC
>Location:NODE_273527_length_1611_cov_28.567970	Coordinate:1130	Reads:1	Hits:1	Allocated_reads:1	Strand:+
TCAGTCTCTAGATTGGGTGAACGAGACAAAGA
>Location:NODE_273527_length_1611_cov_28.567970	Coordinate:1130	Reads:1	Hits:1	Allocated_reads:1	Strand:+
TCAGTCTCTAGATTGGGTGAACGAGACAAAGAAAG
>Location:NODE_273527_length_1611_cov_28.567970	Coordinate:1131	Reads:1	Hits:1	Allocated_reads:1	Strand:+
CAGTCTCTAGATTGGGTGAACGAGA
>Location:NODE_273527_length_1611_cov_28.567970	Coordinate:1131	Reads:1	Hits:1	Allocated_reads:1	Strand:+
CAGTCTCTAGATTGGGTGAACGAGAC
>Location:NODE_273527_length_1611_cov_28.567970	Coordinate:1133	Reads:1	Hits:1	Allocated_reads:1	Strand:+
GTCTCTAGATTGGGTGAACGAGACA
>Location:NODE_273527_length_1611_cov_28.567970	Coordinate:1134	Reads:1	Hits:1	Allocated_reads:1	Strand:+
TCTCTAGATTGGGTGAACGAGACAAA
>Location:NODE_273527_length_1611_cov_28.567970	Coordinate:1134	Reads:1	Hits:1	Allocated_reads:1	Strand:+
TCTCTAGATTGGGTGAACGAGACAAAGA
>Location:NODE_273527_length_1611_cov_28.567970	Coordinate:1134	Reads:3	Hits:1	Allocated_reads:3	Strand:+
TCTCTAGATTGGGTGAACGAGACAAAGAA
>Location:NODE_273527_length_1611_cov_28.567970	Coordinate:1134	Reads:1	Hits:1	Allocated_reads:1	Strand:+
TCTCTAGATTGGGTGAACGAGACAAAGAAAGT
>Location:NODE_273527_length_1611_cov_28.567970	Coordinate:1135	Reads:1	Hits:1	Allocated_reads:1	Strand:+
CTCTAGATTGGGTGAACGAGACAAAGAA
>Location:NODE_273527_length_1611_cov_28.567970	Coordinate:1135	Reads:1	Hits:1	Allocated_reads:1	Strand:+
CTCTAGATTGGGTGAACGAGACAAAGAAA
>Location:NODE_273527_length_1611_cov_28.567970	Coordinate:1135	Reads:2	Hits:1	Allocated_reads:2	Strand:+
CTCTAGATTGGGTGAACGAGACAAAGAAAGT
>Location:NODE_273527_length_1611_cov_28.567970	Coordinate:1135	Reads:1	Hits:1	Allocated_reads:1	Strand:+
CTCTAGATTGGGTGAACGAGACAAAGAAAGTTCC
>Location:NODE_273527_length_1611_cov_28.567970	Coordinate:1136	Reads:1	Hits:1	Allocated_reads:1	Strand:+
TCTAGATTGGGTGAACGAGACAAA
>Location:NODE_273527_length_1611_cov_28.567970	Coordinate:1136	Reads:1	Hits:1	Allocated_reads:1	Strand:+
TCTAGATTGGGTGAACGAGACAAAG
>Location:NODE_273527_length_1611_cov_28.567970	Coordinate:1136	Reads:3	Hits:1	Allocated_reads:3	Strand:+
TCTAGATTGGGTGAACGAGACAAAGA
>Location:NODE_273527_length_1611_cov_28.567970	Coordinate:1136	Reads:11	Hits:1	Allocated_reads:11	Strand:+
TCTAGATTGGGTGAACGAGACAAAGAA
>Location:NODE_273527_length_1611_cov_28.567970	Coordinate:1136	Reads:18	Hits:1	Allocated_reads:18	Strand:+
TCTAGATTGGGTGAACGAGACAAAGAAA
>Location:NODE_273527_length_1611_cov_28.567970	Coordinate:1136	Reads:8	Hits:1	Allocated_reads:8	Strand:+
TCTAGATTGGGTGAACGAGACAAAGAAAG
>Location:NODE_273527_length_1611_cov_28.567970	Coordinate:1136	Reads:54	Hits:1	Allocated_reads:54	Strand:+
TCTAGATTGGGTGAACGAGACAAAGAAAGT
>Location:NODE_273527_length_1611_cov_28.567970	Coordinate:1136	Reads:16	Hits:1	Allocated_reads:16	Strand:+
TCTAGATTGGGTGAACGAGACAAAGAAAGTT
>Location:NODE_273527_length_1611_cov_28.567970	Coordinate:1137	Reads:2	Hits:1	Allocated_reads:2	Strand:+
CTAGATTGGGTGAACGAGACAAAGAAA
>Location:NODE_273527_length_1611_cov_28.567970	Coordinate:1137	Reads:5	Hits:1	Allocated_reads:5	Strand:+
CTAGATTGGGTGAACGAGACAAAGAAAGT
>Location:NODE_273527_length_1611_cov_28.567970	Coordinate:1137	Reads:4	Hits:1	Allocated_reads:4	Strand:+
CTAGATTGGGTGAACGAGACAAAGAAAGTT
>Location:NODE_273527_length_1611_cov_28.567970	Coordinate:1137	Reads:1	Hits:1	Allocated_reads:1	Strand:+
CTAGATTGGGTGAACGAGACAAAGAAAGTTT
>Location:NODE_273527_length_1611_cov_28.567970	Coordinate:1137	Reads:1	Hits:1	Allocated_reads:1	Strand:+
CTAGATTGGGTGAACGAGACAAAGAAAGTTTT
>Location:NODE_273527_length_1611_cov_28.567970	Coordinate:1138	Reads:2	Hits:1	Allocated_reads:2	Strand:+
TAGATTGGGTGAACGAGACAAAGA
>Location:NODE_273527_length_1611_cov_28.567970	Coordinate:1138	Reads:3	Hits:1	Allocated_reads:3	Strand:+
TAGATTGGGTGAACGAGACAAAGAA
>Location:NODE_273527_length_1611_cov_28.567970	Coordinate:1138	Reads:18	Hits:1	Allocated_reads:18	Strand:+
TAGATTGGGTGAACGAGACAAAGAAA
>Location:NODE_273527_length_1611_cov_28.567970	Coordinate:1138	Reads:5	Hits:1	Allocated_reads:5	Strand:+
TAGATTGGGTGAACGAGACAAAGAAAG
>Location:NODE_273527_length_1611_cov_28.567970	Coordinate:1138	Reads:1	Hits:1	Allocated_reads:1	Strand:+
TAGATTGGGTGAACGAGACAAACAAAGT
>Location:NODE_273527_length_1611_cov_28.567970	Coordinate:1138	Reads:105	Hits:1	Allocated_reads:105	Strand:+
TAGATTGGGTGAACGAGACAAAGAAAGT
>Location:NODE_273527_length_1611_cov_28.567970	Coordinate:1138	Reads:1	Hits:1	Allocated_reads:1	Strand:+
TAGATTGGGTGAACGAGACAAAGAACGTT
>Location:NODE_273527_length_1611_cov_28.567970	Coordinate:1138	Reads:188	Hits:1	Allocated_reads:188	Strand:+
TAGATTGGGTGAACGAGACAAAGAAAGTT
>Location:NODE_273527_length_1611_cov_28.567970	Coordinate:1138	Reads:4	Hits:1	Allocated_reads:4	Strand:+
TAGATTGGGTGAACGAGACAAAGAAAGTTC
>Location:NODE_273527_length_1611_cov_28.567970	Coordinate:1138	Reads:4	Hits:1	Allocated_reads:4	Strand:+
TAGATTGGGTGAACGAGACAAAGAAAGTTT
>Location:NODE_273527_length_1611_cov_28.567970	Coordinate:1138	Reads:1	Hits:1	Allocated_reads:1	Strand:+
TAGATTGGGTGAACGAGACAAAGAAAGTTTT
>Location:NODE_273527_length_1611_cov_28.567970	Coordinate:1139	Reads:2	Hits:1	Allocated_reads:2	Strand:+
AGATTGGGTGAACGAGACAAAGAAAGT
>Location:NODE_273527_length_1611_cov_28.567970	Coordinate:1139	Reads:1	Hits:1	Allocated_reads:1	Strand:+
AGATTGGGTGAACGAGACAAAGAAAGTG
>Location:NODE_273527_length_1611_cov_28.567970	Coordinate:1139	Reads:13	Hits:1	Allocated_reads:13	Strand:+
AGATTGGGTGAACGAGACAAAGAAAGTT
>Location:NODE_273527_length_1611_cov_28.567970	Coordinate:1139	Reads:1	Hits:1	Allocated_reads:1	Strand:+
AGATTGGGTGAACGAGACAAAGAAAGTTC
>Location:NODE_273527_length_1611_cov_28.567970	Coordinate:1140	Reads:1	Hits:1	Allocated_reads:1	Strand:-
ACTTTCTTTGTCTCGTTCACCCAATC
>Location:NODE_273527_length_1611_cov_28.567970	Coordinate:1140	Reads:1	Hits:1	Allocated_reads:1	Strand:+
GATTGGGTGAACGAGACAAAGAAA
>Location:NODE_273527_length_1611_cov_28.567970	Coordinate:1140	Reads:3	Hits:1	Allocated_reads:3	Strand:+
GATTGGGTGAACGAGACAAAGAAAGT
>Location:NODE_273527_length_1611_cov_28.567970	Coordinate:1140	Reads:17	Hits:1	Allocated_reads:17	Strand:+
GATTGGGTGAACGAGACAAAGAAAGTT
>Location:NODE_273527_length_1611_cov_28.567970	Coordinate:1140	Reads:1	Hits:1	Allocated_reads:1	Strand:+
GATTGGGTGAACGAGACAAAGAAAGTTC
>Location:NODE_273527_length_1611_cov_28.567970	Coordinate:1140	Reads:4	Hits:1	Allocated_reads:4	Strand:+
GATTGGGTGAACGAGACAAAGAAAGTTCC
>Location:NODE_273527_length_1611_cov_28.567970	Coordinate:1140	Reads:2	Hits:1	Allocated_reads:2	Strand:-
TGGAACTTTCTTTGTCTCGTTCACCCAATC
>Location:NODE_273527_length_1611_cov_28.567970	Coordinate:1141	Reads:1	Hits:1	Allocated_reads:1	Strand:+
ATTGGGTGAACGAGACAAAGAAAGTT
>Location:NODE_273527_length_1611_cov_28.567970	Coordinate:1142	Reads:2	Hits:1	Allocated_reads:2	Strand:+
TTGGGTGAACGAGACAAAGAAAGT
>Location:NODE_273527_length_1611_cov_28.567970	Coordinate:1142	Reads:3	Hits:1	Allocated_reads:3	Strand:+
TTGGGTGAACGAGACAAAGAAAGTT
>Location:NODE_273527_length_1611_cov_28.567970	Coordinate:1142	Reads:1	Hits:1	Allocated_reads:1	Strand:+
TTGGGTGAACGAGACAAAGAAAGTTT
>Location:NODE_273527_length_1611_cov_28.567970	Coordinate:1142	Reads:1	Hits:1	Allocated_reads:1	Strand:+
TTGGGTGAACGAGACAAAGAAAGTTCCAGAGCTC
>Location:NODE_273527_length_1611_cov_28.567970	Coordinate:1143	Reads:1	Hits:1	Allocated_reads:1	Strand:-
CTGGAACTTTCTTTGTCTCGTTCACCCA
>Location:NODE_273527_length_1611_cov_28.567970	Coordinate:1143	Reads:1	Hits:1	Allocated_reads:1	Strand:-
GAGCTCTGGAACTTTCTTTGTCTCGTTCACCCA
>Location:NODE_273527_length_1611_cov_28.567970	Coordinate:1143	Reads:1	Hits:1	Allocated_reads:1	Strand:-
TCTGGAACTTTCTTTGTCTCGTTCACCCA
>Location:NODE_273527_length_1611_cov_28.567970	Coordinate:1143	Reads:5	Hits:1	Allocated_reads:5	Strand:+
TGGGTGAACGAGACAAAGAAAGTT
>Location:NODE_273527_length_1611_cov_28.567970	Coordinate:1143	Reads:4	Hits:1	Allocated_reads:4	Strand:+
TGGGTGAACGAGACAAAGAAAGTTCCAGAGC
>Location:NODE_273527_length_1611_cov_28.567970	Coordinate:1144	Reads:1	Hits:1	Allocated_reads:1	Strand:+
GGGTGAACGAGACAAAGAAAGTTCCAGAGC
>Location:NODE_273527_length_1611_cov_28.567970	Coordinate:1145	Reads:1	Hits:1	Allocated_reads:1	Strand:-
CTCTGGAACTTTCTTTGTCTCGTTCACC
>Location:NODE_273527_length_1611_cov_28.567970	Coordinate:1145	Reads:2	Hits:1	Allocated_reads:2	Strand:-
CTGGAACTTTCTTTGTCTCGTTCACC
>Location:NODE_273527_length_1611_cov_28.567970	Coordinate:1145	Reads:1	Hits:1	Allocated_reads:1	Strand:+
GGTGAACGAGACAAAGAAAGTTCCAGAGC
>Location:NODE_273527_length_1611_cov_28.567970	Coordinate:1145	Reads:4	Hits:1	Allocated_reads:4	Strand:+
GGTGAACGAGACAAAGAAAGTTCCAGAGCT
>Location:NODE_273527_length_1611_cov_28.567970	Coordinate:1145	Reads:1	Hits:1	Allocated_reads:1	Strand:+
GGTGAACGAGACAAAGAAAGTTCCAGAGCTC
>Location:NODE_273527_length_1611_cov_28.567970	Coordinate:1146	Reads:6	Hits:1	Allocated_reads:6	Strand:+
GTGAACGAGACAAAGAAAGTTCCAGAGCT
>Location:NODE_273527_length_1611_cov_28.567970	Coordinate:1147	Reads:7	Hits:1	Allocated_reads:7	Strand:+
TGAACGAGACAAAGAAAGTTCCAGAGC
>Location:NODE_273527_length_1611_cov_28.567970	Coordinate:1147	Reads:128	Hits:1	Allocated_reads:128	Strand:+
TGAACGAGACAAAGAAAGTTCCAGAGCT
>Location:NODE_273527_length_1611_cov_28.567970	Coordinate:1147	Reads:2	Hits:1	Allocated_reads:2	Strand:+
TGAACGAGACAAAGAAAGTTCCAGAGCTC
>Location:NODE_273527_length_1611_cov_28.567970	Coordinate:1147	Reads:1	Hits:1	Allocated_reads:1	Strand:+
TGAACGAGACAAAGAAAGTTCCAGAGCTCA
>Location:NODE_273527_length_1611_cov_28.567970	Coordinate:1147	Reads:1	Hits:1	Allocated_reads:1	Strand:+
TGAACGAGACAAAGAAAGTTCCAGAGCTCAAT
>Location:NODE_273527_length_1611_cov_28.567970	Coordinate:1148	Reads:4	Hits:1	Allocated_reads:4	Strand:+
GAACGAGACAAAGAAAGTTCCAGAGC
>Location:NODE_273527_length_1611_cov_28.567970	Coordinate:1148	Reads:1	Hits:1	Allocated_reads:1	Strand:+
GAACGAGACAAAGAAAGTTCCAGAGCC
>Location:NODE_273527_length_1611_cov_28.567970	Coordinate:1148	Reads:32	Hits:1	Allocated_reads:32	Strand:+
GAACGAGACAAAGAAAGTTCCAGAGCT
>Location:NODE_273527_length_1611_cov_28.567970	Coordinate:1148	Reads:1	Hits:1	Allocated_reads:1	Strand:+
GAACGAGACAAAGAAAGTTCCAGAGCTC
>Location:NODE_273527_length_1611_cov_28.567970	Coordinate:1148	Reads:1	Hits:1	Allocated_reads:1	Strand:+
GAACGAGACAAAGAAAGTTCCAGAGCTT
>Location:NODE_273527_length_1611_cov_28.567970	Coordinate:1148	Reads:2	Hits:1	Allocated_reads:2	Strand:+
GAACGAGACAAAGAAAGTTCCAGAGCTCAAT
>Location:NODE_273527_length_1611_cov_28.567970	Coordinate:1148	Reads:1	Hits:1	Allocated_reads:1	Strand:+
GAACGAGACAAAGAAAGTTCCAGAGCTCAATA
>Location:NODE_273527_length_1611_cov_28.567970	Coordinate:1148	Reads:1	Hits:1	Allocated_reads:1	Strand:-
TCTGGAACTTTCTTTGTCTCGTTC
>Location:NODE_273527_length_1611_cov_28.567970	Coordinate:1149	Reads:1	Hits:1	Allocated_reads:1	Strand:+
AACGAGACAAAGAAAGTTCCAGAGC
>Location:NODE_273527_length_1611_cov_28.567970	Coordinate:1149	Reads:7	Hits:1	Allocated_reads:7	Strand:+
AACGAGACAAAGAAAGTTCCAGAGCT
>Location:NODE_273527_length_1611_cov_28.567970	Coordinate:1149	Reads:4	Hits:1	Allocated_reads:4	Strand:+
AACGAGACAAAGAAAGTTCCAGAGCTC
>Location:NODE_273527_length_1611_cov_28.567970	Coordinate:1149	Reads:1	Hits:1	Allocated_reads:1	Strand:+
AACGAGACAAAGAAAGTTCCAGAGCTTT
>Location:NODE_273527_length_1611_cov_28.567970	Coordinate:1149	Reads:1	Hits:1	Allocated_reads:1	Strand:+
AACGAGACAAAGAAAGTTCCAGAGCTCTTT
>Location:NODE_273527_length_1611_cov_28.567970	Coordinate:1149	Reads:2	Hits:1	Allocated_reads:2	Strand:+
AACGAGACAAAGAAAGTTCCAGAGCTCAAT
>Location:NODE_273527_length_1611_cov_28.567970	Coordinate:1149	Reads:1	Hits:1	Allocated_reads:1	Strand:-
AGCTCTGGAACTTTCTTTGTCTCGTT
>Location:NODE_273527_length_1611_cov_28.567970	Coordinate:1150	Reads:4	Hits:1	Allocated_reads:4	Strand:+
ACGAGACAAAGAAAGTTCCAGAGC
>Location:NODE_273527_length_1611_cov_28.567970	Coordinate:1150	Reads:2	Hits:1	Allocated_reads:2	Strand:+
ACGAGACAAAGAAAGTTCCAGAGCT
>Location:NODE_273527_length_1611_cov_28.567970	Coordinate:1150	Reads:1	Hits:1	Allocated_reads:1	Strand:+
ACGAGACAAAGAAAGTTCCAGAGCTCAA
>Location:NODE_273527_length_1611_cov_28.567970	Coordinate:1150	Reads:2	Hits:1	Allocated_reads:2	Strand:+
ACGAGACAAAGAAAGTTCCAGAGCTCAAT
>Location:NODE_273527_length_1611_cov_28.567970	Coordinate:1150	Reads:3	Hits:1	Allocated_reads:3	Strand:+
ACGAGACAAAGAAAGTTCCAGAGCTCAATA
>Location:NODE_273527_length_1611_cov_28.567970	Coordinate:1151	Reads:6	Hits:1	Allocated_reads:6	Strand:+
CGAGACAAAGAAAGTTCCAGAGCT
>Location:NODE_273527_length_1611_cov_28.567970	Coordinate:1151	Reads:3	Hits:1	Allocated_reads:3	Strand:+
CGAGACAAAGAAAGTTCCAGAGCTC
>Location:NODE_273527_length_1611_cov_28.567970	Coordinate:1151	Reads:1	Hits:1	Allocated_reads:1	Strand:+
CGAGACAAAGAAAGTTCCAGAGCTCA
>Location:NODE_273527_length_1611_cov_28.567970	Coordinate:1151	Reads:1	Hits:1	Allocated_reads:1	Strand:+
CGAGACAAAGAAAGTTCCAGAGCTCT
>Location:NODE_273527_length_1611_cov_28.567970	Coordinate:1151	Reads:7	Hits:1	Allocated_reads:7	Strand:+
CGAGACAAAGAAAGTTCCAGAGCTCAATA
>Location:NODE_273527_length_1611_cov_28.567970	Coordinate:1151	Reads:1	Hits:1	Allocated_reads:1	Strand:+
CGAGACAAAGAAAGTTCCAGAGCTCAATATAAAG
>Location:NODE_273527_length_1611_cov_28.567970	Coordinate:1152	Reads:1	Hits:2	Allocated_reads:0.5	Strand:-
TGAGCTCTGGAACTTTCTTTGTCTC
>Location:NODE_273527_length_1611_cov_28.567970	Coordinate:1153	Reads:2	Hits:2	Allocated_reads:1	Strand:+
AGACAAAGAAAGTTCCAGAGCTCAATA
>Location:NODE_273527_length_1611_cov_28.567970	Coordinate:1153	Reads:1	Hits:2	Allocated_reads:0.5	Strand:+
AGACAAAGAAAGTTCCAGAGCTCAATATA
>Location:NODE_273527_length_1611_cov_28.567970	Coordinate:1153	Reads:1	Hits:2	Allocated_reads:0.5	Strand:-
TATATTGAGCTCTGGAACTTTCTTTGTCT
>Location:NODE_273527_length_1611_cov_28.567970	Coordinate:1153	Reads:2	Hits:2	Allocated_reads:1	Strand:-
TATTGAGCTCTGGAACTTTCTTTGTCT
>Location:NODE_273527_length_1611_cov_28.567970	Coordinate:1153	Reads:1	Hits:2	Allocated_reads:0.5	Strand:-
TTGAGCTCTGGAACTTTCTTTGTCT
>Location:NODE_273527_length_1611_cov_28.567970	Coordinate:1156	Reads:3	Hits:2	Allocated_reads:1.5	Strand:+
CAAAGAAAGTTCCAGAGCTCAATA
>Location:NODE_273527_length_1611_cov_28.567970	Coordinate:1156	Reads:1	Hits:2	Allocated_reads:0.5	Strand:+
CAAAGAAAGTTCCAGAGCTCAATATA
>Location:NODE_273527_length_1611_cov_28.567970	Coordinate:1156	Reads:1	Hits:2	Allocated_reads:0.5	Strand:+
CAAAGAAAGTTCCAGAGCTCAATATT
>Location:NODE_273527_length_1611_cov_28.567970	Coordinate:1156	Reads:2	Hits:2	Allocated_reads:1	Strand:+
CAAAGAAAGTTCCAGAGCTCAATATAAAGA
>Location:NODE_273527_length_1611_cov_28.567970	Coordinate:1156	Reads:1	Hits:2	Allocated_reads:0.5	Strand:+
CAAAGAAAGTTCCAGAGCTCAATATAAAGAA
>Location:NODE_273527_length_1611_cov_28.567970	Coordinate:1157	Reads:2	Hits:2	Allocated_reads:1	Strand:+
AAAGAAAGTTCCAGAGCTCAATATA
>Location:NODE_273527_length_1611_cov_28.567970	Coordinate:1157	Reads:3	Hits:2	Allocated_reads:1.5	Strand:+
AAAGAAAGTTCCAGAGCTCAATATAAAGA
>Location:NODE_273527_length_1611_cov_28.567970	Coordinate:1157	Reads:1	Hits:2	Allocated_reads:0.5	Strand:+
AAAGAAAGTTCCAGAGCTCAATATAAAGAA
>Location:NODE_273527_length_1611_cov_28.567970	Coordinate:1158	Reads:1	Hits:2	Allocated_reads:0.5	Strand:+
AAGAAAGTTCCAGAGCTCAATATAA
>Location:NODE_273527_length_1611_cov_28.567970	Coordinate:1158	Reads:2	Hits:2	Allocated_reads:1	Strand:+
AAGAAAGTTCCAGAGCTCAATATAAAGA
>Location:NODE_273527_length_1611_cov_28.567970	Coordinate:1158	Reads:2	Hits:2	Allocated_reads:1	Strand:+
AAGAAAGTTCCAGAGCTCAATATAAAGAA
>Location:NODE_273527_length_1611_cov_28.567970	Coordinate:1158	Reads:1	Hits:2	Allocated_reads:0.5	Strand:+
AAGAAAGTTCCAGAGCTCAATATAAAGAAA
>Location:NODE_273527_length_1611_cov_28.567970	Coordinate:1158	Reads:1	Hits:2	Allocated_reads:0.5	Strand:+
AAGAAAGTTCCAGAGCTCAATATAAAGAAT
>Location:NODE_273527_length_1611_cov_28.567970	Coordinate:1159	Reads:1	Hits:2	Allocated_reads:0.5	Strand:+
AGAAAGTTCCAGAGCTCAATATAAAGAA
>Location:NODE_273527_length_1611_cov_28.567970	Coordinate:1159	Reads:1	Hits:2	Allocated_reads:0.5	Strand:+
AGAAAGTTCCAGAGCTCAATATAAAGAAA
>Location:NODE_273527_length_1611_cov_28.567970	Coordinate:1159	Reads:8	Hits:2	Allocated_reads:4	Strand:+
AGAAAGTTCCAGAGCTCAATATAAAGAAAAT
>Location:NODE_273527_length_1611_cov_28.567970	Coordinate:1160	Reads:1	Hits:2	Allocated_reads:0.5	Strand:+
GAAAGTTCCAGAGCTCAATATAAT
>Location:NODE_273527_length_1611_cov_28.567970	Coordinate:1160	Reads:2	Hits:2	Allocated_reads:1	Strand:+
GAAAGTTCCAGAGCTCAATATAAAGA
>Location:NODE_273527_length_1611_cov_28.567970	Coordinate:1160	Reads:3	Hits:2	Allocated_reads:1.5	Strand:+
GAAAGTTCCAGAGCTCAATATAAAGAA
>Location:NODE_273527_length_1611_cov_28.567970	Coordinate:1160	Reads:9	Hits:2	Allocated_reads:4.5	Strand:+
GAAAGTTCCAGAGCTCAATATAAAGAAAA
>Location:NODE_273527_length_1611_cov_28.567970	Coordinate:1160	Reads:152	Hits:2	Allocated_reads:76	Strand:+
GAAAGTTCCAGAGCTCAATATAAAGAAAAT
>Location:NODE_273527_length_1611_cov_28.567970	Coordinate:1160	Reads:2	Hits:2	Allocated_reads:1	Strand:+
GAAAGTTCCAGAGCTCAATATAAAGAAAATT
>Location:NODE_273527_length_1611_cov_28.567970	Coordinate:1160	Reads:1	Hits:2	Allocated_reads:0.5	Strand:+
GAAAGTTCCAGAGCTCAATATAAAGAAAATTA
>Location:NODE_273527_length_1611_cov_28.567970	Coordinate:1160	Reads:1	Hits:2	Allocated_reads:0.5	Strand:-
TCTTTATATTGAGCTCTGGAACTTTC
>Location:NODE_273527_length_1611_cov_28.567970	Coordinate:1161	Reads:1	Hits:2	Allocated_reads:0.5	Strand:+
AAAGTTCCAGAGCTCAATATAAAGAAT
>Location:NODE_273527_length_1611_cov_28.567970	Coordinate:1161	Reads:25	Hits:2	Allocated_reads:12.5	Strand:+
AAAGTTCCAGAGCTCAATATAAAGAAAAT
>Location:NODE_273527_length_1611_cov_28.567970	Coordinate:1161	Reads:3	Hits:2	Allocated_reads:1.5	Strand:+
AAAGTTCCAGAGCTCAATATAAAGAAAATT
>Location:NODE_273527_length_1611_cov_28.567970	Coordinate:1161	Reads:1	Hits:2	Allocated_reads:0.5	Strand:-
TTTTCTTTATATTGAGCTCTGGAACTTT
>Location:NODE_273527_length_1611_cov_28.567970	Coordinate:1162	Reads:1	Hits:2	Allocated_reads:0.5	Strand:+
AAGTTCCAGAGCTCAATATAAAGA
>Location:NODE_273527_length_1611_cov_28.567970	Coordinate:1162	Reads:1	Hits:2	Allocated_reads:0.5	Strand:+
AAGTTCCAGAGCTCAATATAATTT
>Location:NODE_273527_length_1611_cov_28.567970	Coordinate:1162	Reads:2	Hits:2	Allocated_reads:1	Strand:+
AAGTTCCAGAGCTCAATATAAAGAAA
>Location:NODE_273527_length_1611_cov_28.567970	Coordinate:1162	Reads:2	Hits:2	Allocated_reads:1	Strand:+
AAGTTCCAGAGCTCAATATAAAGAAAA
>Location:NODE_273527_length_1611_cov_28.567970	Coordinate:1162	Reads:44	Hits:2	Allocated_reads:22	Strand:+
AAGTTCCAGAGCTCAATATAAAGAAAAT
>Location:NODE_273527_length_1611_cov_28.567970	Coordinate:1162	Reads:2	Hits:2	Allocated_reads:1	Strand:+
AAGTTCCAGAGCTCAATATAAAGAAATTT
>Location:NODE_273527_length_1611_cov_28.567970	Coordinate:1162	Reads:7	Hits:2	Allocated_reads:3.5	Strand:+
AAGTTCCAGAGCTCAATATAAAGAAAATT
>Location:NODE_273527_length_1611_cov_28.567970	Coordinate:1162	Reads:8	Hits:2	Allocated_reads:4	Strand:+
AAGTTCCAGAGCTCAATATAAAGAAAATTA
>Location:NODE_273527_length_1611_cov_28.567970	Coordinate:1162	Reads:1	Hits:2	Allocated_reads:0.5	Strand:+
AAGTTCCAGAGCTCAATATAAAGAAAATTAT
>Location:NODE_273527_length_1611_cov_28.567970	Coordinate:1162	Reads:6	Hits:2	Allocated_reads:3	Strand:+
AAGTTCCAGAGCTCAATATAAAGAAAATTATC
>Location:NODE_273527_length_1611_cov_28.567970	Coordinate:1163	Reads:1	Hits:2	Allocated_reads:0.5	Strand:+
AGTTCCAGAGCTCAATATAAAGAAAA
>Location:NODE_273527_length_1611_cov_28.567970	Coordinate:1163	Reads:8	Hits:2	Allocated_reads:4	Strand:+
AGTTCCAGAGCTCAATATAAAGAAAAT
>Location:NODE_273527_length_1611_cov_28.567970	Coordinate:1163	Reads:2	Hits:2	Allocated_reads:1	Strand:+
AGTTCCAGAGCTCAATATAAAGAAAATT
>Location:NODE_273527_length_1611_cov_28.567970	Coordinate:1163	Reads:2	Hits:2	Allocated_reads:1	Strand:+
AGTTCCAGAGCTCAATATAAAGAAAATTAT
>Location:NODE_273527_length_1611_cov_28.567970	Coordinate:1163	Reads:7	Hits:2	Allocated_reads:3.5	Strand:+
AGTTCCAGAGCTCAATATAAAGAAAATTATC
>Location:NODE_273527_length_1611_cov_28.567970	Coordinate:1163	Reads:1	Hits:2	Allocated_reads:0.5	Strand:-
TAATTTTCTTTATATTGAGCTCTGGAACT
>Location:NODE_273527_length_1611_cov_28.567970	Coordinate:1163	Reads:1	Hits:2	Allocated_reads:0.5	Strand:-
TTCTTTATATTGAGCTCTGGAACT
>Location:NODE_273527_length_1611_cov_28.567970	Coordinate:1164	Reads:1	Hits:2	Allocated_reads:0.5	Strand:-
GACTGATAATTTTCTTTATATTGAGCTCTGGAAT
>Location:NODE_273527_length_1611_cov_28.567970	Coordinate:1164	Reads:2	Hits:2	Allocated_reads:1	Strand:+
GTTCCAGAGCTCAATATAAAGAAAAT
>Location:NODE_273527_length_1611_cov_28.567970	Coordinate:1164	Reads:4	Hits:2	Allocated_reads:2	Strand:+
GTTCCAGAGCTCAATATAAAGAAAATTA
>Location:NODE_273527_length_1611_cov_28.567970	Coordinate:1164	Reads:7	Hits:2	Allocated_reads:3.5	Strand:+
GTTCCAGAGCTCAATATAAAGAAAATTAT
>Location:NODE_273527_length_1611_cov_28.567970	Coordinate:1164	Reads:14	Hits:2	Allocated_reads:7	Strand:+
GTTCCAGAGCTCAATATAAAGAAAATTATC
>Location:NODE_273527_length_1611_cov_28.567970	Coordinate:1164	Reads:1	Hits:2	Allocated_reads:0.5	Strand:+
GTTCCAGAGCTCAATATAAAGAAAATTATCAGT
>Location:NODE_273527_length_1611_cov_28.567970	Coordinate:1165	Reads:1	Hits:2	Allocated_reads:0.5	Strand:+
TTCCAGAGCTCAATATAAAGAAATT
>Location:NODE_273527_length_1611_cov_28.567970	Coordinate:1165	Reads:3	Hits:2	Allocated_reads:1.5	Strand:+
TTCCAGAGCTCAATATAAAGAAAAT
>Location:NODE_273527_length_1611_cov_28.567970	Coordinate:1165	Reads:9	Hits:2	Allocated_reads:4.5	Strand:+
TTCCAGAGCTCAATATAAAGAAAATT
>Location:NODE_273527_length_1611_cov_28.567970	Coordinate:1165	Reads:6	Hits:2	Allocated_reads:3	Strand:+
TTCCAGAGCTCAATATAAAGAAAATTA
>Location:NODE_273527_length_1611_cov_28.567970	Coordinate:1165	Reads:1	Hits:2	Allocated_reads:0.5	Strand:+
TTCCAGAGCTCAATATAAAGAAAATCAT
>Location:NODE_273527_length_1611_cov_28.567970	Coordinate:1165	Reads:60	Hits:2	Allocated_reads:30	Strand:+
TTCCAGAGCTCAATATAAAGAAAATTAT
>Location:NODE_273527_length_1611_cov_28.567970	Coordinate:1165	Reads:1	Hits:2	Allocated_reads:0.5	Strand:+
TTCCAGAGCTCAATATAAAGAACATTATC
>Location:NODE_273527_length_1611_cov_28.567970	Coordinate:1165	Reads:2	Hits:2	Allocated_reads:1	Strand:+
TTCCAGAGCTCAATATAAAGAAAATTATT
>Location:NODE_273527_length_1611_cov_28.567970	Coordinate:1165	Reads:273	Hits:2	Allocated_reads:136.5	Strand:+
TTCCAGAGCTCAATATAAAGAAAATTATC
>Location:NODE_273527_length_1611_cov_28.567970	Coordinate:1165	Reads:1	Hits:2	Allocated_reads:0.5	Strand:+
TTCCAGAGCTCAATATAAAGAAAATTATCA
>Location:NODE_273527_length_1611_cov_28.567970	Coordinate:1165	Reads:1	Hits:2	Allocated_reads:0.5	Strand:+
TTCCAGAGCTCAATATAAAGAAAATTATCAG
>Location:NODE_273527_length_1611_cov_28.567970	Coordinate:1165	Reads:13	Hits:2	Allocated_reads:6.5	Strand:+
TTCCAGAGCTCAATATAAAGAAAATTATCAGT
>Location:NODE_273527_length_1611_cov_28.567970	Coordinate:1165	Reads:3	Hits:2	Allocated_reads:1.5	Strand:+
TTCCAGAGCTCAATATAAAGAAAATTATCAGTC
>Location:NODE_273527_length_1611_cov_28.567970	Coordinate:1166	Reads:1	Hits:2	Allocated_reads:0.5	Strand:-
ACTGATAATTTTCTTTATATTGAGCTCTGGA
>Location:NODE_273527_length_1611_cov_28.567970	Coordinate:1166	Reads:1	Hits:2	Allocated_reads:0.5	Strand:+
TCCAGAGCTCAATATAAAGAAATT
>Location:NODE_273527_length_1611_cov_28.567970	Coordinate:1166	Reads:5	Hits:2	Allocated_reads:2.5	Strand:+
TCCAGAGCTCAATATAAAGAAAAT
>Location:NODE_273527_length_1611_cov_28.567970	Coordinate:1166	Reads:4	Hits:2	Allocated_reads:2	Strand:+
TCCAGAGCTCAATATAAAGAAAATT
>Location:NODE_273527_length_1611_cov_28.567970	Coordinate:1166	Reads:2	Hits:2	Allocated_reads:1	Strand:+
TCCAGAGCTCAATATAAAGAAAATTA
>Location:NODE_273527_length_1611_cov_28.567970	Coordinate:1166	Reads:48	Hits:2	Allocated_reads:24	Strand:+
TCCAGAGCTCAATATAAAGAAAATTAT
>Location:NODE_273527_length_1611_cov_28.567970	Coordinate:1166	Reads:1	Hits:2	Allocated_reads:0.5	Strand:+
TCCAGAGCTCAATATAAAGAAAATTATA
>Location:NODE_273527_length_1611_cov_28.567970	Coordinate:1166	Reads:109	Hits:2	Allocated_reads:54.5	Strand:+
TCCAGAGCTCAATATAAAGAAAATTATC
>Location:NODE_273527_length_1611_cov_28.567970	Coordinate:1166	Reads:3	Hits:2	Allocated_reads:1.5	Strand:+
TCCAGAGCTCAATATAAAGAAAATTATCA
>Location:NODE_273527_length_1611_cov_28.567970	Coordinate:1166	Reads:5	Hits:2	Allocated_reads:2.5	Strand:+
TCCAGAGCTCAATATAAAGAAAATTATCAG
>Location:NODE_273527_length_1611_cov_28.567970	Coordinate:1166	Reads:61	Hits:2	Allocated_reads:30.5	Strand:+
TCCAGAGCTCAATATAAAGAAAATTATCAGT
>Location:NODE_273527_length_1611_cov_28.567970	Coordinate:1166	Reads:7	Hits:2	Allocated_reads:3.5	Strand:+
TCCAGAGCTCAATATAAAGAAAATTATCAGTC
>Location:NODE_273527_length_1611_cov_28.567970	Coordinate:1167	Reads:1	Hits:2	Allocated_reads:0.5	Strand:+
CCAGAGCTCAATATAAAGAAAATTA
>Location:NODE_273527_length_1611_cov_28.567970	Coordinate:1167	Reads:10	Hits:2	Allocated_reads:5	Strand:+
CCAGAGCTCAATATAAAGAAAATTAT
>Location:NODE_273527_length_1611_cov_28.567970	Coordinate:1167	Reads:1	Hits:2	Allocated_reads:0.5	Strand:+
CCAGAGCTCAATATAAAGAAAATTTTT
>Location:NODE_273527_length_1611_cov_28.567970	Coordinate:1167	Reads:6	Hits:2	Allocated_reads:3	Strand:+
CCAGAGCTCAATATAAAGAAAATTATC
>Location:NODE_273527_length_1611_cov_28.567970	Coordinate:1167	Reads:5	Hits:2	Allocated_reads:2.5	Strand:+
CCAGAGCTCAATATAAAGAAAATTATCAG
>Location:NODE_273527_length_1611_cov_28.567970	Coordinate:1167	Reads:52	Hits:2	Allocated_reads:26	Strand:+
CCAGAGCTCAATATAAAGAAAATTATCAGT
>Location:NODE_273527_length_1611_cov_28.567970	Coordinate:1167	Reads:18	Hits:2	Allocated_reads:9	Strand:+
CCAGAGCTCAATATAAAGAAAATTATCAGTC
>Location:NODE_273527_length_1611_cov_28.567970	Coordinate:1168	Reads:3	Hits:2	Allocated_reads:1.5	Strand:+
CAGAGCTCAATATAAAGAAAATTATC
>Location:NODE_273527_length_1611_cov_28.567970	Coordinate:1168	Reads:2	Hits:2	Allocated_reads:1	Strand:+
CAGAGCTCAATATAAAGAAAATTATCAG
>Location:NODE_273527_length_1611_cov_28.567970	Coordinate:1168	Reads:4	Hits:2	Allocated_reads:2	Strand:+
CAGAGCTCAATATAAAGAAAATTATCAGT
>Location:NODE_273527_length_1611_cov_28.567970	Coordinate:1168	Reads:1	Hits:2	Allocated_reads:0.5	Strand:-
GACTGATAATTTTCTTTATATTGAGCTCTG
>Location:NODE_273527_length_1611_cov_28.567970	Coordinate:1169	Reads:1	Hits:2	Allocated_reads:0.5	Strand:+
AGAGCTCAATATAAAGAAAATTATCAGT
>Location:NODE_273527_length_1611_cov_28.567970	Coordinate:1170	Reads:2	Hits:2	Allocated_reads:1	Strand:-
GTGACTGATAATTTTCTTTATATTGAGCTC
>Location:NODE_273527_length_1611_cov_28.567970	Coordinate:1172	Reads:1	Hits:2	Allocated_reads:0.5	Strand:-
ATGTGACTGATAATTTTCTTTATATTGAGC
>Location:NODE_273527_length_1611_cov_28.567970	Coordinate:1176	Reads:2	Hits:2	Allocated_reads:1	Strand:-
ATGTGACTGATAATTTTCTTTATATT
>Location:NODE_273527_length_1611_cov_28.567970	Coordinate:1176	Reads:1	Hits:2	Allocated_reads:0.5	Strand:-
GTGACTGATAATTTTCTTTATATT
>Location:NODE_273527_length_1611_cov_28.567970	Coordinate:1176	Reads:1	Hits:2	Allocated_reads:0.5	Strand:-
TGTGACTGATAATTTTCTTTATATT
>Location:NODE_273527_length_1611_cov_28.567970	Coordinate:1177	Reads:2	Hits:2	Allocated_reads:1	Strand:-
TGCTAATGTGACTGATAATTTTCTTTATAT
>Location:NODE_273527_length_1611_cov_28.567970	Coordinate:1178	Reads:1	Hits:2	Allocated_reads:0.5	Strand:-
TGCTAATGTGACTGATAATTTTCTTTATA
>Location:NODE_273527_length_1611_cov_28.567970	Coordinate:1179	Reads:1	Hits:2	Allocated_reads:0.5	Strand:-
TAATGTGACTGATAATTTTCTTTAT
>Location:NODE_273527_length_1611_cov_28.567970	Coordinate:1180	Reads:5	Hits:2	Allocated_reads:2.5	Strand:+
TAAAGAAAATTATCAGTCACATTAGCAAC
>Location:NODE_273527_length_1611_cov_28.567970	Coordinate:1180	Reads:1	Hits:2	Allocated_reads:0.5	Strand:+
TAAAGAAAATTATCAGTCACATTAGCAACT
>Location:NODE_273527_length_1611_cov_28.567970	Coordinate:1181	Reads:1	Hits:2	Allocated_reads:0.5	Strand:-
TGTTGCTAATGTGACTGATAATTTTCTTT
>Location:NODE_273527_length_1611_cov_28.567970	Coordinate:1182	Reads:2	Hits:2	Allocated_reads:1	Strand:+
AAGAAAATTATCAGTCACATTAGCAACAGC
>Location:NODE_273527_length_1611_cov_28.567970	Coordinate:1183	Reads:2	Hits:2	Allocated_reads:1	Strand:-
TGCTAATGTGACTGATAATTTTCT
>Location:NODE_273527_length_1611_cov_28.567970	Coordinate:1185	Reads:1	Hits:2	Allocated_reads:0.5	Strand:+
AAAATTATCAGTCACATTAGCAACAGC
>Location:NODE_273527_length_1611_cov_28.567970	Coordinate:1187	Reads:1	Hits:2	Allocated_reads:0.5	Strand:+
AATTATCAGTCACATTAGCAACAGC
>Location:NODE_273527_length_1611_cov_28.567970	Coordinate:1187	Reads:1	Hits:2	Allocated_reads:0.5	Strand:+
AATTATCAGTCACATTAGCAACAGCA
>Location:NODE_273527_length_1611_cov_28.567970	Coordinate:1187	Reads:4	Hits:2	Allocated_reads:2	Strand:+
AATTATCAGTCACATTAGCAACAGCAAC
>Location:NODE_273527_length_1611_cov_28.567970	Coordinate:1187	Reads:1	Hits:2	Allocated_reads:0.5	Strand:+
AATTATCAGTCACATTAGCAACAGCAACGT
>Location:NODE_273527_length_1611_cov_28.567970	Coordinate:1188	Reads:1	Hits:2	Allocated_reads:0.5	Strand:+
ATTATCAGTCACATTAGCAACAGCAA
>Location:NODE_273527_length_1611_cov_28.567970	Coordinate:1188	Reads:5	Hits:2	Allocated_reads:2.5	Strand:+
ATTATCAGTCACATTAGCAACAGCAAC
>Location:NODE_273527_length_1611_cov_28.567970	Coordinate:1188	Reads:2	Hits:2	Allocated_reads:1	Strand:+
ATTATCAGTCACATTAGCAACAGCAACG
>Location:NODE_273527_length_1611_cov_28.567970	Coordinate:1188	Reads:3	Hits:2	Allocated_reads:1.5	Strand:+
ATTATCAGTCACATTAGCAACAGCAACGTT
>Location:NODE_273527_length_1611_cov_28.567970	Coordinate:1189	Reads:2	Hits:2	Allocated_reads:1	Strand:+
TTATCAGTCACATTAGCAACAGCAACGT
>Location:NODE_273527_length_1611_cov_28.567970	Coordinate:1189	Reads:4	Hits:2	Allocated_reads:2	Strand:+
TTATCAGTCACATTAGCAACAGCAACGTT
>Location:NODE_273527_length_1611_cov_28.567970	Coordinate:1190	Reads:1	Hits:2	Allocated_reads:0.5	Strand:+
TATCAGTCACATTAGCAACAGCAA
>Location:NODE_273527_length_1611_cov_28.567970	Coordinate:1190	Reads:1	Hits:2	Allocated_reads:0.5	Strand:+
TATCAGTCACATTAGCAACAGCAAC
>Location:NODE_273527_length_1611_cov_28.567970	Coordinate:1190	Reads:4	Hits:2	Allocated_reads:2	Strand:+
TATCAGTCACATTAGCAACAGCAACGT
>Location:NODE_273527_length_1611_cov_28.567970	Coordinate:1190	Reads:17	Hits:2	Allocated_reads:8.5	Strand:+
TATCAGTCACATTAGCAACAGCAACGTT
>Location:NODE_273527_length_1611_cov_28.567970	Coordinate:1190	Reads:12	Hits:2	Allocated_reads:6	Strand:+
TATCAGTCACATTAGCAACAGCAACGTTAA
>Location:NODE_273527_length_1611_cov_28.567970	Coordinate:1190	Reads:1	Hits:2	Allocated_reads:0.5	Strand:+
TATCAGTCACATTAGCAACAGCAACGTTAAA
>Location:NODE_273527_length_1611_cov_28.567970	Coordinate:1191	Reads:3	Hits:2	Allocated_reads:1.5	Strand:+
ATCAGTCACATTAGCAACAGCAACGTT
>Location:NODE_273527_length_1611_cov_28.567970	Coordinate:1191	Reads:4	Hits:2	Allocated_reads:2	Strand:+
ATCAGTCACATTAGCAACAGCAACGTTAA
>Location:NODE_273527_length_1611_cov_28.567970	Coordinate:1191	Reads:1	Hits:2	Allocated_reads:0.5	Strand:+
ATCAGTCACATTAGCAACAGCAACGTTAACC
>Location:NODE_273527_length_1611_cov_28.567970	Coordinate:1192	Reads:2	Hits:2	Allocated_reads:1	Strand:+
TCAGTCACATTAGCAACAGCAACGTT
>Location:NODE_273527_length_1611_cov_28.567970	Coordinate:1192	Reads:3	Hits:2	Allocated_reads:1.5	Strand:+
TCAGTCACATTAGCAACAGCAACGTTAA
>Location:NODE_273527_length_1611_cov_28.567970	Coordinate:1192	Reads:1	Hits:2	Allocated_reads:0.5	Strand:+
TCAGTCACATTAGCAACAGCAACGTTAAC
>Location:NODE_273527_length_1611_cov_28.567970	Coordinate:1192	Reads:1	Hits:2	Allocated_reads:0.5	Strand:+
TCAGTCACATTAGCAACAGCAACGTTAACC
>Location:NODE_273527_length_1611_cov_28.567970	Coordinate:1192	Reads:1	Hits:2	Allocated_reads:0.5	Strand:+
TCAGTCACATTAGCAACAGCAACGTTAACCA
>Location:NODE_273527_length_1611_cov_28.567970	Coordinate:1193	Reads:1	Hits:2	Allocated_reads:0.5	Strand:+
CAGTCACATTAGCAACAGCAACGTTAACC
>Location:NODE_273527_length_1611_cov_28.567970	Coordinate:1194	Reads:2	Hits:2	Allocated_reads:1	Strand:-
AACGTTGCTGTTGCTAATGTGACT
>Location:NODE_273527_length_1611_cov_28.567970	Coordinate:1194	Reads:1	Hits:2	Allocated_reads:0.5	Strand:+
AGTCACATTAGCAACAGCAACGTTAA
>Location:NODE_273527_length_1611_cov_28.567970	Coordinate:1194	Reads:1	Hits:2	Allocated_reads:0.5	Strand:+
AGTCACATTAGCAACAGCAACGTTAACC
>Location:NODE_273527_length_1611_cov_28.567970	Coordinate:1194	Reads:9	Hits:2	Allocated_reads:4.5	Strand:-
TAACGTTGCTGTTGCTAATGTGACT
>Location:NODE_273527_length_1611_cov_28.567970	Coordinate:1195	Reads:1	Hits:2	Allocated_reads:0.5	Strand:-
TAACGTTGCTGTTGCTAATGTGAC
>Location:NODE_273527_length_1611_cov_28.567970	Coordinate:1197	Reads:2	Hits:2	Allocated_reads:1	Strand:+
CACATTAGCAACAGCAACGTTAACCAGGGG
>Location:NODE_273527_length_1611_cov_28.567970	Coordinate:1197	Reads:1	Hits:1	Allocated_reads:1	Strand:+
CACATTAGCAACAGCAACGTTAACCAGGGGGGT
>Location:NODE_273527_length_1611_cov_28.567970	Coordinate:1199	Reads:2	Hits:2	Allocated_reads:1	Strand:+
CATTAGCAACAGCAACGTTAACCAGGGG
>Location:NODE_273527_length_1611_cov_28.567970	Coordinate:1200	Reads:1	Hits:1	Allocated_reads:1	Strand:+
ATTAGCAACAGCAACGTTAACCAGGGGGGT
>Location:NODE_273527_length_1611_cov_28.567970	Coordinate:1201	Reads:1	Hits:2	Allocated_reads:0.5	Strand:-
CCCTGGTTAACGTTGCTGTTGCTAA
>Location:NODE_273527_length_1611_cov_28.567970	Coordinate:1201	Reads:1	Hits:2	Allocated_reads:0.5	Strand:+
TTAGCAACAGCAACGTTAACCAGG
>Location:NODE_273527_length_1611_cov_28.567970	Coordinate:1201	Reads:1	Hits:2	Allocated_reads:0.5	Strand:+
TTAGCAACAGCAACGTTAACCAGTGG
>Location:NODE_273527_length_1611_cov_28.567970	Coordinate:1201	Reads:1	Hits:2	Allocated_reads:0.5	Strand:+
TTAGCAACAGCAACGTTAACCAGGGGG
>Location:NODE_273527_length_1611_cov_28.567970	Coordinate:1201	Reads:1	Hits:1	Allocated_reads:1	Strand:+
TTAGCAACAGCAACGTTAACCAGGGGGGT
>Location:NODE_273527_length_1611_cov_28.567970	Coordinate:1201	Reads:2	Hits:1	Allocated_reads:2	Strand:+
TTAGCAACAGCAACGTTAACCAGGGGGGTT
>Location:NODE_273527_length_1611_cov_28.567970	Coordinate:1203	Reads:1	Hits:1	Allocated_reads:1	Strand:+
AGCAACAGCAACGTTAACCAGGGGGGT
>Location:NODE_273527_length_1611_cov_28.567970	Coordinate:1203	Reads:1	Hits:2	Allocated_reads:0.5	Strand:-
CCCCCTGGTTAACGTTGCTGTTGCA
>Location:NODE_273527_length_1611_cov_28.567970	Coordinate:1203	Reads:1	Hits:2	Allocated_reads:0.5	Strand:-
CCCCTGGTTAACGTTGCTGTTGCT
>Location:NODE_273527_length_1611_cov_28.567970	Coordinate:1207	Reads:1	Hits:1	Allocated_reads:1	Strand:-
ATACAAACCCCCCTGGTTAACGTTGCTGT
>Location:NODE_273527_length_1611_cov_28.567970	Coordinate:1207	Reads:1	Hits:1	Allocated_reads:1	Strand:-
TACAAACCCCCCTGGTTAACGTTGCTGT
>Location:NODE_273527_length_1611_cov_28.567970	Coordinate:1209	Reads:1	Hits:1	Allocated_reads:1	Strand:+
AGCAACGTTAACCAGGGGGGTTTGT
>Location:NODE_273527_length_1611_cov_28.567970	Coordinate:1209	Reads:1	Hits:1	Allocated_reads:1	Strand:+
AGCAACGTTAACCAGGGGGGTTTGTA
>Location:NODE_273527_length_1611_cov_28.567970	Coordinate:1209	Reads:2	Hits:1	Allocated_reads:2	Strand:+
AGCAACGTTAACCAGGGGGGTTTGTATG
>Location:NODE_273527_length_1611_cov_28.567970	Coordinate:1209	Reads:1	Hits:1	Allocated_reads:1	Strand:+
AGCAACGTTAACCAGGGGGGTTTGTATGTA
>Location:NODE_273527_length_1611_cov_28.567970	Coordinate:1210	Reads:2	Hits:1	Allocated_reads:2	Strand:+
GCAACGTTAACCAGGGGGGTTTGTATG
>Location:NODE_273527_length_1611_cov_28.567970	Coordinate:1210	Reads:1	Hits:1	Allocated_reads:1	Strand:+
GCAACGTTAACCAGGGGGGTTTGTATGTAT
>Location:NODE_273527_length_1611_cov_28.567970	Coordinate:1216	Reads:1	Hits:1	Allocated_reads:1	Strand:-
AATTTACATACAAACCCCCCTGGTTAA
>Location:NODE_273527_length_1611_cov_28.567970	Coordinate:1216	Reads:1	Hits:1	Allocated_reads:1	Strand:+
TTAACCAGGGGGGTTTGTATGTAAATT
>Location:NODE_273527_length_1611_cov_28.567970	Coordinate:1218	Reads:1	Hits:1	Allocated_reads:1	Strand:+
AACCAGGGGGGTTTGTATGTAAATTTCA
>Location:NODE_273527_length_1611_cov_28.567970	Coordinate:1218	Reads:2	Hits:1	Allocated_reads:2	Strand:-
ATTTACATACAAACCCCCCTGGTT
>Location:NODE_273527_length_1611_cov_28.567970	Coordinate:1220	Reads:1	Hits:1	Allocated_reads:1	Strand:+
CCAGGGGGGTTTGTATGTAAATTTCATA
>Location:NODE_273527_length_1611_cov_28.567970	Coordinate:1223	Reads:1	Hits:1	Allocated_reads:1	Strand:+
GGGGGGTTTGTATGTAAATTTCATAATTA
>Location:NODE_273527_length_1611_cov_28.567970	Coordinate:1227	Reads:1	Hits:1	Allocated_reads:1	Strand:+
GGTTTGTATGTAAATTTCATAATT
>Location:NODE_273527_length_1611_cov_28.567970	Coordinate:1231	Reads:1	Hits:2	Allocated_reads:0.5	Strand:+
TGTATGTAAATTTCATAATTAAAAGCACCA
>Location:NODE_273527_length_1611_cov_28.567970	Coordinate:1232	Reads:1	Hits:2	Allocated_reads:0.5	Strand:+
GTATGTAAATTTCATAATTAAAAGCACC
>Location:NODE_273527_length_1611_cov_28.567970	Coordinate:1233	Reads:3	Hits:2	Allocated_reads:1.5	Strand:+
TATGTAAATTTCATAATTAAAAGCACC
>Location:NODE_273527_length_1611_cov_28.567970	Coordinate:1233	Reads:1	Hits:2	Allocated_reads:0.5	Strand:+
TATGTAAATTTCATAATTAAAAGCACCA
>Location:NODE_273527_length_1611_cov_28.567970	Coordinate:1233	Reads:1	Hits:2	Allocated_reads:0.5	Strand:+
TATGTAAATTTCATAATTAAAAGCACCACT
>Location:NODE_273527_length_1611_cov_28.567970	Coordinate:1235	Reads:1	Hits:2	Allocated_reads:0.5	Strand:+
TGTAAATTTCATAATTAAAAGCACCACT
>Location:NODE_273527_length_1611_cov_28.567970	Coordinate:1235	Reads:1	Hits:2	Allocated_reads:0.5	Strand:+
TGTAAATTTCATAATTAAAAGCACCACTA
>Location:NODE_273527_length_1611_cov_28.567970	Coordinate:1239	Reads:1	Hits:2	Allocated_reads:0.5	Strand:-
AGATAGTGGTGCTTTTAATTATGAAATT
>Location:NODE_273527_length_1611_cov_28.567970	Coordinate:1240	Reads:2	Hits:1	Allocated_reads:2	Strand:-
TTCTGCCAGATAGTGGTGCTTTTAATTATGAAAT
>Location:NODE_273527_length_1611_cov_28.567970	Coordinate:1241	Reads:1	Hits:2	Allocated_reads:0.5	Strand:+
TTTCATAATTAAAAGCACCACTATC
>Location:NODE_273527_length_1611_cov_28.567970	Coordinate:1241	Reads:1	Hits:2	Allocated_reads:0.5	Strand:+
TTTCATAATTAAAAGCACCACTATCTGG
>Location:NODE_273527_length_1611_cov_28.567970	Coordinate:1241	Reads:3	Hits:2	Allocated_reads:1.5	Strand:+
TTTCATAATTAAAAGCACCACTATCTGGC
>Location:NODE_273527_length_1611_cov_28.567970	Coordinate:1241	Reads:2	Hits:1	Allocated_reads:2	Strand:+
TTTCATAATTAAAAGCACCACTATCTGGCA
>Location:NODE_273527_length_1611_cov_28.567970	Coordinate:1241	Reads:6	Hits:1	Allocated_reads:6	Strand:+
TTTCATAATTAAAAGCACCACTATCTGGCAGA
>Location:NODE_273527_length_1611_cov_28.567970	Coordinate:1242	Reads:9	Hits:1	Allocated_reads:9	Strand:+
TTCATAATTAAAAGCACCACTATCTGGCAGA
>Location:NODE_273527_length_1611_cov_28.567970	Coordinate:1243	Reads:3	Hits:1	Allocated_reads:3	Strand:+
TCATAATTAAAAGCACCACTATCTGGCAGA
>Location:NODE_273527_length_1611_cov_28.567970	Coordinate:1244	Reads:1	Hits:1	Allocated_reads:1	Strand:+
CATAATTAAAAGCACCACTATCTGGCAGA
>Location:NODE_273527_length_1611_cov_28.567970	Coordinate:1246	Reads:5	Hits:1	Allocated_reads:5	Strand:+
TAATTAAAAGCACCACTATCTGGCAGA
>Location:NODE_273527_length_1611_cov_28.567970	Coordinate:1248	Reads:1	Hits:1	Allocated_reads:1	Strand:-
TTCTGCCAGATAGTGGTGCTTTTAAT
>Location:NODE_273527_length_1611_cov_28.567970	Coordinate:1249	Reads:1	Hits:1	Allocated_reads:1	Strand:+
TTAAAAGCACCACTATCTGGCAGA
>Location:NODE_273527_length_1611_cov_28.567970	Coordinate:1249	Reads:1	Hits:1	Allocated_reads:1	Strand:+
TTAAAAGCACCACTATCTGGCAGAAAACA
>Location:NODE_273527_length_1611_cov_28.567970	Coordinate:1252	Reads:2	Hits:1	Allocated_reads:2	Strand:+
AAAGCACCACTATCTGGCAGAAAACATGA
>Location:NODE_273527_length_1611_cov_28.567970	Coordinate:1252	Reads:1	Hits:1	Allocated_reads:1	Strand:-
TCATGTTTTCTGCCAGATAGTGGTGCTTT
>Location:NODE_273527_length_1611_cov_28.567970	Coordinate:1253	Reads:1	Hits:1	Allocated_reads:1	Strand:+
AAGCACCACTATCTGGCAGAAAACAT
>Location:NODE_273527_length_1611_cov_28.567970	Coordinate:1253	Reads:1	Hits:1	Allocated_reads:1	Strand:+
AAGCACCACTATCTGGCAGAAAACATGA
>Location:NODE_273527_length_1611_cov_28.567970	Coordinate:1253	Reads:1	Hits:1	Allocated_reads:1	Strand:-
TGTCATGTTTTCTGCCAGATAGTGGTGCTT
>Location:NODE_273527_length_1611_cov_28.567970	Coordinate:1254	Reads:9	Hits:1	Allocated_reads:9	Strand:+
AGCACCACTATCTGGCAGAAAACATGA
>Location:NODE_273527_length_1611_cov_28.567970	Coordinate:1254	Reads:1	Hits:1	Allocated_reads:1	Strand:+
AGCACCACTATCTGGCAGAAAACATGACA
>Location:NODE_273527_length_1611_cov_28.567970	Coordinate:1254	Reads:4	Hits:1	Allocated_reads:4	Strand:+
AGCACCACTATCTGGCAGAAAACATGACAAT
>Location:NODE_273527_length_1611_cov_28.567970	Coordinate:1254	Reads:2	Hits:1	Allocated_reads:2	Strand:+
AGCACCACTATCTGGCAGAAAACATGACAATT
>Location:NODE_273527_length_1611_cov_28.567970	Coordinate:1254	Reads:1	Hits:1	Allocated_reads:1	Strand:-
TCATGTTTTCTGCCAGATAGTGGTGCT
>Location:NODE_273527_length_1611_cov_28.567970	Coordinate:1255	Reads:2	Hits:1	Allocated_reads:2	Strand:+
GCACCACTATCTGGCAGAAAACATGA
>Location:NODE_273527_length_1611_cov_28.567970	Coordinate:1256	Reads:1	Hits:1	Allocated_reads:1	Strand:+
CACCACTATCTGGCAGAAAACATGAG
>Location:NODE_273527_length_1611_cov_28.567970	Coordinate:1256	Reads:1	Hits:1	Allocated_reads:1	Strand:+
CACCACTATCTGGCAGAAAACATGACAA
>Location:NODE_273527_length_1611_cov_28.567970	Coordinate:1256	Reads:1	Hits:1	Allocated_reads:1	Strand:+
CACCACTATCTGGCAGAAAACATGACAATT
>Location:NODE_273527_length_1611_cov_28.567970	Coordinate:1258	Reads:1	Hits:1	Allocated_reads:1	Strand:-
AATTGTCATGTTTTCTGCCAGATAGTGG
>Location:NODE_273527_length_1611_cov_28.567970	Coordinate:1258	Reads:2	Hits:1	Allocated_reads:2	Strand:+
CCACTATCTGGCAGAAAACATGACAATT
>Location:NODE_273527_length_1611_cov_28.567970	Coordinate:1258	Reads:2	Hits:1	Allocated_reads:2	Strand:-
TGTCATGTTTTCTGCCAGATAGTGG
>Location:NODE_273527_length_1611_cov_28.567970	Coordinate:1259	Reads:1	Hits:1	Allocated_reads:1	Strand:+
CACTATCTGGCAGAAAACATGACAAT
>Location:NODE_273527_length_1611_cov_28.567970	Coordinate:1260	Reads:1	Hits:1	Allocated_reads:1	Strand:+
ACTATCTGGCAGAAAACATGACAATTTAC
>Location:NODE_273527_length_1611_cov_28.567970	Coordinate:1261	Reads:3	Hits:1	Allocated_reads:3	Strand:+
CTATCTGGCAGAAAACATGACAAT
>Location:NODE_273527_length_1611_cov_28.567970	Coordinate:1261	Reads:4	Hits:1	Allocated_reads:4	Strand:+
CTATCTGGCAGAAAACATGACAATTTA
>Location:NODE_273527_length_1611_cov_28.567970	Coordinate:1261	Reads:1	Hits:1	Allocated_reads:1	Strand:+
CTATCTGGCAGAAAACATGACAATTTTTT
>Location:NODE_273527_length_1611_cov_28.567970	Coordinate:1261	Reads:3	Hits:1	Allocated_reads:3	Strand:+
CTATCTGGCAGAAAACATGACAATTTACC
>Location:NODE_273527_length_1611_cov_28.567970	Coordinate:1261	Reads:1	Hits:1	Allocated_reads:1	Strand:+
CTATCTGGCAGAAAACATGACAATTTACCGA
>Location:NODE_273527_length_1611_cov_28.567970	Coordinate:1261	Reads:50	Hits:1	Allocated_reads:50	Strand:+
CTATCTGGCAGAAAACATGACAATTTACCGAT
>Location:NODE_273527_length_1611_cov_28.567970	Coordinate:1262	Reads:4	Hits:1	Allocated_reads:4	Strand:+
TATCTGGCAGAAAACATGACAATT
>Location:NODE_273527_length_1611_cov_28.567970	Coordinate:1262	Reads:1	Hits:1	Allocated_reads:1	Strand:+
TATCTGGCAGAAAACATGACAATTTAC
>Location:NODE_273527_length_1611_cov_28.567970	Coordinate:1262	Reads:7	Hits:1	Allocated_reads:7	Strand:+
TATCTGGCAGAAAACATGACAATTTACC
>Location:NODE_273527_length_1611_cov_28.567970	Coordinate:1262	Reads:1	Hits:1	Allocated_reads:1	Strand:+
TATCTGGCAGAAAACATGACAATTTACCG
>Location:NODE_273527_length_1611_cov_28.567970	Coordinate:1262	Reads:1	Hits:1	Allocated_reads:1	Strand:+
TATCTGGCAGAAAACATGACAATTTACCGA
>Location:NODE_273527_length_1611_cov_28.567970	Coordinate:1262	Reads:1	Hits:1	Allocated_reads:1	Strand:+
TATCTGGCAGAAAACATGACAATCTACCGAT
>Location:NODE_273527_length_1611_cov_28.567970	Coordinate:1262	Reads:1	Hits:1	Allocated_reads:1	Strand:+
TATCTGGCAGAAAACATGACAATTAACCGAT
>Location:NODE_273527_length_1611_cov_28.567970	Coordinate:1262	Reads:1	Hits:1	Allocated_reads:1	Strand:+
TATCTGGCAGAAAACATGACAATTCACCGAT
>Location:NODE_273527_length_1611_cov_28.567970	Coordinate:1262	Reads:1	Hits:1	Allocated_reads:1	Strand:+
TATCTGGCAGAAAACATGACAATTTACCTAT
>Location:NODE_273527_length_1611_cov_28.567970	Coordinate:1262	Reads:253	Hits:1	Allocated_reads:253	Strand:+
TATCTGGCAGAAAACATGACAATTTACCGAT
>Location:NODE_273527_length_1611_cov_28.567970	Coordinate:1262	Reads:8	Hits:1	Allocated_reads:8	Strand:+
TATCTGGCAGAAAACATGACAATTTACCGATT
>Location:NODE_273527_length_1611_cov_28.567970	Coordinate:1262	Reads:2	Hits:1	Allocated_reads:2	Strand:+
TATCTGGCAGAAAACATGACAATTTACCGATTGAT
>Location:NODE_273527_length_1611_cov_28.567970	Coordinate:1263	Reads:1	Hits:1	Allocated_reads:1	Strand:+
ATCTGGCAGAAAACATGACAATTTACC
>Location:NODE_273527_length_1611_cov_28.567970	Coordinate:1263	Reads:33	Hits:1	Allocated_reads:33	Strand:+
ATCTGGCAGAAAACATGACAATTTACCGAT
>Location:NODE_273527_length_1611_cov_28.567970	Coordinate:1263	Reads:4	Hits:1	Allocated_reads:4	Strand:+
ATCTGGCAGAAAACATGACAATTTACCGATT
>Location:NODE_273527_length_1611_cov_28.567970	Coordinate:1264	Reads:1	Hits:1	Allocated_reads:1	Strand:-
TAAATTGTCATGTTTTCTGCCAGA
>Location:NODE_273527_length_1611_cov_28.567970	Coordinate:1264	Reads:1	Hits:1	Allocated_reads:1	Strand:+
TCTGGCAGAAAACATGACAATTTA
>Location:NODE_273527_length_1611_cov_28.567970	Coordinate:1264	Reads:2	Hits:1	Allocated_reads:2	Strand:+
TCTGGCAGAAAACATGACAATTTACT
>Location:NODE_273527_length_1611_cov_28.567970	Coordinate:1264	Reads:4	Hits:1	Allocated_reads:4	Strand:+
TCTGGCAGAAAACATGACAATTTACC
>Location:NODE_273527_length_1611_cov_28.567970	Coordinate:1264	Reads:3	Hits:1	Allocated_reads:3	Strand:+
TCTGGCAGAAAACATGACAATTTACCGA
>Location:NODE_273527_length_1611_cov_28.567970	Coordinate:1264	Reads:1	Hits:1	Allocated_reads:1	Strand:+
TCTGGCAGAAAACATGACAACTTACCGAT
>Location:NODE_273527_length_1611_cov_28.567970	Coordinate:1264	Reads:1	Hits:1	Allocated_reads:1	Strand:+
TCTGGCAGAAAACATGACAATTTACCGTT
>Location:NODE_273527_length_1611_cov_28.567970	Coordinate:1264	Reads:1062	Hits:1	Allocated_reads:1062	Strand:+
TCTGGCAGAAAACATGACAATTTACCGAT
>Location:NODE_273527_length_1611_cov_28.567970	Coordinate:1264	Reads:2	Hits:1	Allocated_reads:2	Strand:+
TCTGGCAGAAAACATGACAATTTATCGAT
>Location:NODE_273527_length_1611_cov_28.567970	Coordinate:1264	Reads:113	Hits:1	Allocated_reads:113	Strand:+
TCTGGCAGAAAACATGACAATTTACCGATT
>Location:NODE_273527_length_1611_cov_28.567970	Coordinate:1264	Reads:2	Hits:1	Allocated_reads:2	Strand:+
TCTGGCAGAAAACATGACAATTTACCGAAT
>Location:NODE_273527_length_1611_cov_28.567970	Coordinate:1264	Reads:2	Hits:1	Allocated_reads:2	Strand:+
TCTGGCAGAAAACATGACAATTTACCGTTT
>Location:NODE_273527_length_1611_cov_28.567970	Coordinate:1264	Reads:1	Hits:1	Allocated_reads:1	Strand:+
TCTGGCAGAAAACATGACAATTTACCGATTT
>Location:NODE_273527_length_1611_cov_28.567970	Coordinate:1264	Reads:2	Hits:1	Allocated_reads:2	Strand:+
TCTGGCAGAAAACATGACAATTTACCGATTGT
>Location:NODE_273527_length_1611_cov_28.567970	Coordinate:1264	Reads:4	Hits:1	Allocated_reads:4	Strand:+
TCTGGCAGAAAACATGACAATTTACCGATTGA
>Location:NODE_273527_length_1611_cov_28.567970	Coordinate:1264	Reads:30	Hits:1	Allocated_reads:30	Strand:+
TCTGGCAGAAAACATGACAATTTACCGATTGAT
>Location:NODE_273527_length_1611_cov_28.567970	Coordinate:1264	Reads:1	Hits:1	Allocated_reads:1	Strand:+
TCTGGCAGAAAACATGACAATTTACCGATTGATA
>Location:NODE_273527_length_1611_cov_28.567970	Coordinate:1264	Reads:1	Hits:1	Allocated_reads:1	Strand:+
TCTGGCAGAAAACATGACAATTTACCGATTGATT
>Location:NODE_273527_length_1611_cov_28.567970	Coordinate:1264	Reads:1	Hits:1	Allocated_reads:1	Strand:+
TCTGGCAGAAAACATGACAATTTACCGATTGATTT
>Location:NODE_273527_length_1611_cov_28.567970	Coordinate:1265	Reads:1	Hits:1	Allocated_reads:1	Strand:+
CTGGCAGAAAACATGACAATTTACCG
>Location:NODE_273527_length_1611_cov_28.567970	Coordinate:1265	Reads:56	Hits:1	Allocated_reads:56	Strand:+
CTGGCAGAAAACATGACAATTTACCGAT
>Location:NODE_273527_length_1611_cov_28.567970	Coordinate:1265	Reads:11	Hits:1	Allocated_reads:11	Strand:+
CTGGCAGAAAACATGACAATTTACCGATT
>Location:NODE_273527_length_1611_cov_28.567970	Coordinate:1265	Reads:1	Hits:1	Allocated_reads:1	Strand:+
CTGGCAGAAAACATGACAATTTACCGATTGA
>Location:NODE_273527_length_1611_cov_28.567970	Coordinate:1265	Reads:5	Hits:1	Allocated_reads:5	Strand:+
CTGGCAGAAAACATGACAATTTACCGATTGAT
>Location:NODE_273527_length_1611_cov_28.567970	Coordinate:1266	Reads:1	Hits:1	Allocated_reads:1	Strand:-
TCAATCGGTAAATTGTCATGTTTTCTGCCA
>Location:NODE_273527_length_1611_cov_28.567970	Coordinate:1266	Reads:1	Hits:1	Allocated_reads:1	Strand:+
TGGCAGAAAACATGACAACTTACCGAT
>Location:NODE_273527_length_1611_cov_28.567970	Coordinate:1266	Reads:23	Hits:1	Allocated_reads:23	Strand:+
TGGCAGAAAACATGACAATTTACCGAT
>Location:NODE_273527_length_1611_cov_28.567970	Coordinate:1266	Reads:10	Hits:1	Allocated_reads:10	Strand:+
TGGCAGAAAACATGACAATTTACCGATT
>Location:NODE_273527_length_1611_cov_28.567970	Coordinate:1266	Reads:1	Hits:1	Allocated_reads:1	Strand:+
TGGCAGAAAACATGACAATTTACCGATTG
>Location:NODE_273527_length_1611_cov_28.567970	Coordinate:1266	Reads:2	Hits:1	Allocated_reads:2	Strand:+
TGGCAGAAAACATGACAATTTACCGATTGA
>Location:NODE_273527_length_1611_cov_28.567970	Coordinate:1266	Reads:9	Hits:1	Allocated_reads:9	Strand:+
TGGCAGAAAACATGACAATTTACCGATTGAT
>Location:NODE_273527_length_1611_cov_28.567970	Coordinate:1266	Reads:5	Hits:1	Allocated_reads:5	Strand:+
TGGCAGAAAACATGACAATTTACCGATTGATT
>Location:NODE_273527_length_1611_cov_28.567970	Coordinate:1266	Reads:1	Hits:1	Allocated_reads:1	Strand:+
TGGCAGAAAACATGACAATTTACCGATTGATTAGT
>Location:NODE_273527_length_1611_cov_28.567970	Coordinate:1267	Reads:2	Hits:1	Allocated_reads:2	Strand:+
GGCAGAAAACATGACAATTTACCGAT
>Location:NODE_273527_length_1611_cov_28.567970	Coordinate:1267	Reads:4	Hits:1	Allocated_reads:4	Strand:+
GGCAGAAAACATGACAATTTACCGATT
>Location:NODE_273527_length_1611_cov_28.567970	Coordinate:1267	Reads:1	Hits:1	Allocated_reads:1	Strand:+
GGCAGAAAACATGACAATTTACCGATTGA
>Location:NODE_273527_length_1611_cov_28.567970	Coordinate:1267	Reads:4	Hits:1	Allocated_reads:4	Strand:+
GGCAGAAAACATGACAATTTACCGATTGAT
>Location:NODE_273527_length_1611_cov_28.567970	Coordinate:1268	Reads:1	Hits:1	Allocated_reads:1	Strand:+
GCAGAAAACATGACAATTTACCGAT
>Location:NODE_273527_length_1611_cov_28.567970	Coordinate:1268	Reads:1	Hits:1	Allocated_reads:1	Strand:+
GCAGAAAACATGACAATTTACCGATT
>Location:NODE_273527_length_1611_cov_28.567970	Coordinate:1268	Reads:1	Hits:1	Allocated_reads:1	Strand:+
GCAGAAAACATGACAATTTACCGATTGAA
>Location:NODE_273527_length_1611_cov_28.567970	Coordinate:1268	Reads:1	Hits:1	Allocated_reads:1	Strand:+
GCAGAAAACATGACAATTTATCGATTGAT
>Location:NODE_273527_length_1611_cov_28.567970	Coordinate:1268	Reads:13	Hits:1	Allocated_reads:13	Strand:+
GCAGAAAACATGACAATTTACCGATTGAT
>Location:NODE_273527_length_1611_cov_28.567970	Coordinate:1268	Reads:2	Hits:1	Allocated_reads:2	Strand:+
GCAGAAAACATGACAATTTACCGATTGATT
>Location:NODE_273527_length_1611_cov_28.567970	Coordinate:1268	Reads:1	Hits:1	Allocated_reads:1	Strand:+
GCAGAAAACATGACAATTTACCGATTGATTA
>Location:NODE_273527_length_1611_cov_28.567970	Coordinate:1268	Reads:1	Hits:1	Allocated_reads:1	Strand:-
TCAATCGGTAAATTGTCATGTTTTCTGT
>Location:NODE_273527_length_1611_cov_28.567970	Coordinate:1269	Reads:2	Hits:1	Allocated_reads:2	Strand:+
CAGAAAACATGACAATTTACCGAT
>Location:NODE_273527_length_1611_cov_28.567970	Coordinate:1269	Reads:1	Hits:1	Allocated_reads:1	Strand:+
CAGAAAACATGACAATTTACCGATTGAT
>Location:NODE_273527_length_1611_cov_28.567970	Coordinate:1270	Reads:1	Hits:1	Allocated_reads:1	Strand:+
AGAAAACATGACAATTTACCGATTGATA
>Location:NODE_273527_length_1611_cov_28.567970	Coordinate:1271	Reads:1	Hits:2	Allocated_reads:0.5	Strand:-
TCAATCGGTAAATTGTCATGTTTTC
>Location:NODE_273527_length_1611_cov_28.567970	Coordinate:1273	Reads:1	Hits:2	Allocated_reads:0.5	Strand:+
AAACATGACAATTTACCGATTGAT
>Location:NODE_273527_length_1611_cov_28.567970	Coordinate:1273	Reads:2	Hits:2	Allocated_reads:1	Strand:+
AAACATGACAATTTACCGATTGATTAGTAACA
>Location:NODE_273527_length_1611_cov_28.567970	Coordinate:1275	Reads:1	Hits:2	Allocated_reads:0.5	Strand:+
ACATGACAATTTACCGATTGATTAGTAACA
>Location:NODE_273527_length_1611_cov_28.567970	Coordinate:1276	Reads:1	Hits:2	Allocated_reads:0.5	Strand:+
CATGACAATTTACCGATTGATTAGTAAT
>Location:NODE_273527_length_1611_cov_28.567970	Coordinate:1278	Reads:9	Hits:2	Allocated_reads:4.5	Strand:+
TGACAATTTACCGATTGATTAGTAACAT
>Location:NODE_273527_length_1611_cov_28.567970	Coordinate:1279	Reads:1	Hits:2	Allocated_reads:0.5	Strand:-
ATGTTACTAATCAATCGGTAAATTGTC
>Location:NODE_273527_length_1611_cov_28.567970	Coordinate:1283	Reads:1	Hits:2	Allocated_reads:0.5	Strand:+
ATTTACCGATTGATTAGTAACATCAAAAT
>Location:NODE_273527_length_1611_cov_28.567970	Coordinate:1284	Reads:1	Hits:2	Allocated_reads:0.5	Strand:+
TTTACCGATTGATTAGTAACATCAAAAT
>Location:NODE_273527_length_1611_cov_28.567970	Coordinate:1284	Reads:1	Hits:2	Allocated_reads:0.5	Strand:+
TTTACCGATTGATTAGTAACATCAAAATC
>Location:NODE_273527_length_1611_cov_28.567970	Coordinate:1284	Reads:1	Hits:2	Allocated_reads:0.5	Strand:+
TTTACCGATTGATTAGTAACATCAAAATCA
>Location:NODE_273527_length_1611_cov_28.567970	Coordinate:1285	Reads:1	Hits:2	Allocated_reads:0.5	Strand:+
TTACCGATTGATTAGTAACATCAAAAT
>Location:NODE_273527_length_1611_cov_28.567970	Coordinate:1285	Reads:1	Hits:2	Allocated_reads:0.5	Strand:+
TTACCGATTGATTAGTAACATCAAAATC
>Location:NODE_273527_length_1611_cov_28.567970	Coordinate:1285	Reads:3	Hits:2	Allocated_reads:1.5	Strand:+
TTACCGATTGATTAGTAACATCAAAATCAAT
>Location:NODE_273527_length_1611_cov_28.567970	Coordinate:1286	Reads:2	Hits:2	Allocated_reads:1	Strand:+
TACCGATTGATTAGTAACATCAAAAT
>Location:NODE_273527_length_1611_cov_28.567970	Coordinate:1286	Reads:3	Hits:2	Allocated_reads:1.5	Strand:+
TACCGATTGATTAGTAACATCAAAATC
>Location:NODE_273527_length_1611_cov_28.567970	Coordinate:1286	Reads:14	Hits:2	Allocated_reads:7	Strand:+
TACCGATTGATTAGTAACATCAAAATCAAT
>Location:NODE_273527_length_1611_cov_28.567970	Coordinate:1295	Reads:1	Hits:2	Allocated_reads:0.5	Strand:+
ATTAGTAACATCAAAATCAATTGGAAGA
>Location:NODE_273527_length_1611_cov_28.567970	Coordinate:1295	Reads:1	Hits:2	Allocated_reads:0.5	Strand:+
ATTAGTAACATCAAAATCAATTGGAAGAAT
>Location:NODE_273527_length_1611_cov_28.567970	Coordinate:1296	Reads:3	Hits:2	Allocated_reads:1.5	Strand:+
TTAGTAACATCAAAATCAATTGGA
>Location:NODE_273527_length_1611_cov_28.567970	Coordinate:1296	Reads:1	Hits:2	Allocated_reads:0.5	Strand:+
TTAGTAACATCAAAATCAATTGGAAG
>Location:NODE_273527_length_1611_cov_28.567970	Coordinate:1296	Reads:4	Hits:2	Allocated_reads:2	Strand:+
TTAGTAACATCAAAATCAATTGGAAGA
>Location:NODE_273527_length_1611_cov_28.567970	Coordinate:1296	Reads:3	Hits:2	Allocated_reads:1.5	Strand:+
TTAGTAACATCAAAATCAATTGGAAGAA
>Location:NODE_273527_length_1611_cov_28.567970	Coordinate:1296	Reads:7	Hits:2	Allocated_reads:3.5	Strand:+
TTAGTAACATCAAAATCAATTGGAAGAAT
>Location:NODE_273527_length_1611_cov_28.567970	Coordinate:1296	Reads:6	Hits:2	Allocated_reads:3	Strand:+
TTAGTAACATCAAAATCAATTGGAAGAATA
>Location:NODE_273527_length_1611_cov_28.567970	Coordinate:1297	Reads:1	Hits:2	Allocated_reads:0.5	Strand:+
TAGTAACATCAAAATCAATTGGAAG
>Location:NODE_273527_length_1611_cov_28.567970	Coordinate:1297	Reads:8	Hits:2	Allocated_reads:4	Strand:+
TAGTAACATCAAAATCAATTGGAAGA
>Location:NODE_273527_length_1611_cov_28.567970	Coordinate:1297	Reads:1	Hits:2	Allocated_reads:0.5	Strand:+
TAGTAACATCAAAATCAATTGGAAGAA
>Location:NODE_273527_length_1611_cov_28.567970	Coordinate:1297	Reads:1	Hits:2	Allocated_reads:0.5	Strand:+
TAGTAACATCAAAATCAATTGGAAGAGA
>Location:NODE_273527_length_1611_cov_28.567970	Coordinate:1297	Reads:12	Hits:2	Allocated_reads:6	Strand:+
TAGTAACATCAAAATCAATTGGAAGAAT
>Location:NODE_273527_length_1611_cov_28.567970	Coordinate:1297	Reads:1	Hits:2	Allocated_reads:0.5	Strand:+
TAGTAACATCAAAATCAATTGGAAGAAAA
>Location:NODE_273527_length_1611_cov_28.567970	Coordinate:1297	Reads:1	Hits:2	Allocated_reads:0.5	Strand:+
TAGTAACATCAAAATCAATTGGAAGAAGA
>Location:NODE_273527_length_1611_cov_28.567970	Coordinate:1297	Reads:9	Hits:2	Allocated_reads:4.5	Strand:+
TAGTAACATCAAAATCAATTGGAAGAATA
>Location:NODE_273527_length_1611_cov_28.567970	Coordinate:1298	Reads:1	Hits:1	Allocated_reads:1	Strand:+
AGTAACATCAAAATCAATTGGAAGAATAAC
>Location:NODE_273527_length_1611_cov_28.567970	Coordinate:1300	Reads:1	Hits:2	Allocated_reads:0.5	Strand:+
TAACATCAAAATCAATTGGAAGAAT
>Location:NODE_273527_length_1611_cov_28.567970	Coordinate:1300	Reads:2	Hits:2	Allocated_reads:1	Strand:+
TAACATCAAAATCAATTGGAAGAATAA
>Location:NODE_273527_length_1611_cov_28.567970	Coordinate:1300	Reads:5	Hits:1	Allocated_reads:5	Strand:+
TAACATCAAAATCAATTGGAAGAATAAC
>Location:NODE_273527_length_1611_cov_28.567970	Coordinate:1300	Reads:1	Hits:1	Allocated_reads:1	Strand:+
TAACATCAAAATCAATTGGAAGAATAACT
>Location:NODE_273527_length_1611_cov_28.567970	Coordinate:1300	Reads:7	Hits:1	Allocated_reads:7	Strand:+
TAACATCAAAATCAATTGGAAGAATAACC
>Location:NODE_273527_length_1611_cov_28.567970	Coordinate:1303	Reads:1	Hits:1	Allocated_reads:1	Strand:+
CATCAAAATCAATTGGAAGAATAACCAA
>Location:NODE_273527_length_1611_cov_28.567970	Coordinate:1313	Reads:1	Hits:1	Allocated_reads:1	Strand:-
ACTGAAAACTTTGGTTATTCTTCCAATT
>Location:NODE_273527_length_1611_cov_28.567970	Coordinate:1313	Reads:1	Hits:1	Allocated_reads:1	Strand:-
CTGAAAACTTTGGTTATTCTTCCAATT
>Location:NODE_273527_length_1611_cov_28.567970	Coordinate:1313	Reads:1	Hits:1	Allocated_reads:1	Strand:-
GACTGAAAACTTTGGTTATTCTTCCAATT
>Location:NODE_273527_length_1611_cov_28.567970	Coordinate:1313	Reads:1	Hits:1	Allocated_reads:1	Strand:-
TCTGACTGAAAACTTTGGTTATTCTTCCAATT
>Location:NODE_273527_length_1611_cov_28.567970	Coordinate:1314	Reads:1	Hits:1	Allocated_reads:1	Strand:-
TCTGACTGAAAACTTTGGTTATTCTTCCAAT
>Location:NODE_273527_length_1611_cov_28.567970	Coordinate:1315	Reads:1	Hits:1	Allocated_reads:1	Strand:-
ACTGAAAACTTTGGTTATTCTTCCAA
>Location:NODE_273527_length_1611_cov_28.567970	Coordinate:1315	Reads:1	Hits:1	Allocated_reads:1	Strand:-
CTGACTGAAAACTTTGGTTATTCTTCCAA
>Location:NODE_273527_length_1611_cov_28.567970	Coordinate:1315	Reads:2	Hits:1	Allocated_reads:2	Strand:-
TCTGACTGAAAACTTTGGTTATTCTTCCAA
>Location:NODE_273527_length_1611_cov_28.567970	Coordinate:1317	Reads:4	Hits:1	Allocated_reads:4	Strand:-
CTGACTGAAAACTTTGGTTATTCTTCC
>Location:NODE_273527_length_1611_cov_28.567970	Coordinate:1318	Reads:1	Hits:1	Allocated_reads:1	Strand:-
TCTGACTGAAAACTTTGGTTATTCTTC
>Location:NODE_273527_length_1611_cov_28.567970	Coordinate:1319	Reads:2	Hits:1	Allocated_reads:2	Strand:-
ATCTGACTGAAAACTTTGGTTATTCTT
>Location:NODE_273527_length_1611_cov_28.567970	Coordinate:1319	Reads:1	Hits:1	Allocated_reads:1	Strand:-
TCTGACTGAAAACTTTGGTTATTCTT
>Location:NODE_273527_length_1611_cov_28.567970	Coordinate:1320	Reads:4	Hits:1	Allocated_reads:4	Strand:-
AATAATCTGACTGAAAACTTTGGTTATTCT
>Location:NODE_273527_length_1611_cov_28.567970	Coordinate:1320	Reads:1	Hits:1	Allocated_reads:1	Strand:+
AGAATAACCAAAGTTTTCAGTCAGATTA
>Location:NODE_273527_length_1611_cov_28.567970	Coordinate:1320	Reads:1	Hits:1	Allocated_reads:1	Strand:-
TCTGACTGAAAACTTTGGTTATTCT
>Location:NODE_273527_length_1611_cov_28.567970	Coordinate:1321	Reads:1	Hits:1	Allocated_reads:1	Strand:-
ATCTGACTGAAAACTTTGGTTATTC
>Location:NODE_273527_length_1611_cov_28.567970	Coordinate:1321	Reads:1	Hits:1	Allocated_reads:1	Strand:-
TCTGACTGAAAACTTTGGTTATTC
>Location:NODE_273527_length_1611_cov_28.567970	Coordinate:1323	Reads:1	Hits:1	Allocated_reads:1	Strand:-
AATAATCTGACTGAAAACTTTGGTTAT
>Location:NODE_273527_length_1611_cov_28.567970	Coordinate:1323	Reads:1	Hits:1	Allocated_reads:1	Strand:+
ATAACCAAAGTTTTCAGTCAGATTATTAAC
>Location:NODE_273527_length_1611_cov_28.567970	Coordinate:1324	Reads:7	Hits:1	Allocated_reads:7	Strand:-
AATAATCTGACTGAAAACTTTGGTTA
>Location:NODE_273527_length_1611_cov_28.567970	Coordinate:1324	Reads:1	Hits:1	Allocated_reads:1	Strand:+
TAACCAAAGTTTTCAGTCAGATTAT
>Location:NODE_273527_length_1611_cov_28.567970	Coordinate:1324	Reads:5	Hits:1	Allocated_reads:5	Strand:+
TAACCAAAGTTTTCAGTCAGATTATT
>Location:NODE_273527_length_1611_cov_28.567970	Coordinate:1324	Reads:24	Hits:1	Allocated_reads:24	Strand:+
TAACCAAAGTTTTCAGTCAGATTATTAAC
>Location:NODE_273527_length_1611_cov_28.567970	Coordinate:1325	Reads:10	Hits:1	Allocated_reads:10	Strand:+
AACCAAAGTTTTCAGTCAGATTATTAAC
>Location:NODE_273527_length_1611_cov_28.567970	Coordinate:1325	Reads:1	Hits:1	Allocated_reads:1	Strand:+
AACCAAAGTTTTCAGTCAGATTATTAAAATT
>Location:NODE_273527_length_1611_cov_28.567970	Coordinate:1325	Reads:1	Hits:1	Allocated_reads:1	Strand:-
AATAATCTGACTGAAAACTTTGGTT
>Location:NODE_273527_length_1611_cov_28.567970	Coordinate:1326	Reads:3	Hits:1	Allocated_reads:3	Strand:-
AATAATCTGACTGAAAACTTTGGT
>Location:NODE_273527_length_1611_cov_28.567970	Coordinate:1326	Reads:5	Hits:1	Allocated_reads:5	Strand:+
ACCAAAGTTTTCAGTCAGATTATTAAC
>Location:NODE_273527_length_1611_cov_28.567970	Coordinate:1326	Reads:1	Hits:1	Allocated_reads:1	Strand:+
ACCAAAGTTTTCAGTCAGATTATTAACA
>Location:NODE_273527_length_1611_cov_28.567970	Coordinate:1326	Reads:1	Hits:1	Allocated_reads:1	Strand:-
TTTGTTAATAATCTGACTGAAAACTTTGGT
>Location:NODE_273527_length_1611_cov_28.567970	Coordinate:1328	Reads:1	Hits:2	Allocated_reads:0.5	Strand:+
CAAAGTTTTCAGTCAGATTATTAAC
>Location:NODE_273527_length_1611_cov_28.567970	Coordinate:1328	Reads:1	Hits:2	Allocated_reads:0.5	Strand:+
CAAAGTTTTCAGTCAGATTATTAACAAAT
>Location:NODE_273527_length_1611_cov_28.567970	Coordinate:1329	Reads:1	Hits:2	Allocated_reads:0.5	Strand:+
AAAGTTTTCAGTCAGATTATTAAC
>Location:NODE_273527_length_1611_cov_28.567970	Coordinate:1330	Reads:1	Hits:2	Allocated_reads:0.5	Strand:+
AAGTTTTCAGTCAGATTATTAACAAA
>Location:NODE_273527_length_1611_cov_28.567970	Coordinate:1330	Reads:2	Hits:2	Allocated_reads:1	Strand:+
AAGTTTTCAGTCAGATTATTAACAAAT
>Location:NODE_273527_length_1611_cov_28.567970	Coordinate:1331	Reads:1	Hits:2	Allocated_reads:0.5	Strand:-
TTGTTAATAATCTGACTGAAAACT
>Location:NODE_273527_length_1611_cov_28.567970	Coordinate:1331	Reads:1	Hits:2	Allocated_reads:0.5	Strand:-
TTTGTTAATAATCTGACTGAAAACT
>Location:NODE_273527_length_1611_cov_28.567970	Coordinate:1332	Reads:1	Hits:2	Allocated_reads:0.5	Strand:+
GTTTTCAGTCAGATTATTAACAAAT
>Location:NODE_273527_length_1611_cov_28.567970	Coordinate:1333	Reads:3	Hits:2	Allocated_reads:1.5	Strand:+
TTTTCAGTCAGATTATTAACAAATAAATGA
>Location:NODE_273527_length_1611_cov_28.567970	Coordinate:1334	Reads:13	Hits:2	Allocated_reads:6.5	Strand:+
TTTCAGTCAGATTATTAACAAATAAATGA
>Location:NODE_273527_length_1611_cov_28.567970	Coordinate:1335	Reads:6	Hits:2	Allocated_reads:3	Strand:+
TTCAGTCAGATTATTAACAAATAAAT
>Location:NODE_273527_length_1611_cov_28.567970	Coordinate:1335	Reads:2	Hits:2	Allocated_reads:1	Strand:+
TTCAGTCAGATTATTAACAAATAAATG
>Location:NODE_273527_length_1611_cov_28.567970	Coordinate:1335	Reads:81	Hits:2	Allocated_reads:40.5	Strand:+
TTCAGTCAGATTATTAACAAATAAATGA
>Location:NODE_273527_length_1611_cov_28.567970	Coordinate:1335	Reads:2	Hits:2	Allocated_reads:1	Strand:+
TTCAGTCAGATTATTAACAAATAAATGAG
>Location:NODE_273527_length_1611_cov_28.567970	Coordinate:1335	Reads:1	Hits:2	Allocated_reads:0.5	Strand:+
TTCAGTCAGATTATTAACAAATAAATGAGA
>Location:NODE_273527_length_1611_cov_28.567970	Coordinate:1335	Reads:1	Hits:2	Allocated_reads:0.5	Strand:+
TTCAGTCAGATTATTAACAAATAAATGAGAA
>Location:NODE_273527_length_1611_cov_28.567970	Coordinate:1336	Reads:1	Hits:2	Allocated_reads:0.5	Strand:+
TCAGTCAGATTATTAACAAATAAATG
>Location:NODE_273527_length_1611_cov_28.567970	Coordinate:1336	Reads:3	Hits:2	Allocated_reads:1.5	Strand:+
TCAGTCAGATTATTAACAAATAAATGA
>Location:NODE_273527_length_1611_cov_28.567970	Coordinate:1336	Reads:1	Hits:2	Allocated_reads:0.5	Strand:+
TCAGTCAGATTATTAACAAATAAATGAG
>Location:NODE_273527_length_1611_cov_28.567970	Coordinate:1338	Reads:1	Hits:2	Allocated_reads:0.5	Strand:-
TCATTTATTTGTTAATAATCTGACT
>Location:NODE_273527_length_1611_cov_28.567970	Coordinate:1338	Reads:2	Hits:2	Allocated_reads:1	Strand:-
TTCTCATTTATTTGTTAATAATCTGACT
>Location:NODE_273527_length_1611_cov_28.567970	Coordinate:1340	Reads:1	Hits:2	Allocated_reads:0.5	Strand:-
TATTCTCATTTATTTGTTAATAATCTGA
>Location:NODE_273527_length_1611_cov_28.567970	Coordinate:1349	Reads:1	Hits:2	Allocated_reads:0.5	Strand:+
TAACAAATAAATGAGAATAAATCAAAAC
>Location:NODE_273527_length_1611_cov_28.567970	Coordinate:1356	Reads:1	Hits:2	Allocated_reads:0.5	Strand:+
TAAATGAGAATAAATCAAAACACATCT
>Location:NODE_273527_length_1611_cov_28.567970	Coordinate:1356	Reads:1	Hits:2	Allocated_reads:0.5	Strand:+
TAAATGAGAATAAATCAAAACACATCTT
>Location:NODE_273527_length_1611_cov_28.567970	Coordinate:1356	Reads:3	Hits:2	Allocated_reads:1.5	Strand:+
TAAATGAGAATAAATCAAAACACATCTTTTG
>Location:NODE_273527_length_1611_cov_28.567970	Coordinate:1356	Reads:1	Hits:2	Allocated_reads:0.5	Strand:+
TAAATGAGAATAAATCAAAACACATCTTTTGT
>Location:NODE_273527_length_1611_cov_28.567970	Coordinate:1357	Reads:1	Hits:2	Allocated_reads:0.5	Strand:+
AAATGAGAATAAATCAAAACACATCTTT
>Location:NODE_273527_length_1611_cov_28.567970	Coordinate:1358	Reads:13	Hits:2	Allocated_reads:6.5	Strand:+
AATGAGAATAAATCAAAACACATCTTTTG
>Location:NODE_273527_length_1611_cov_28.567970	Coordinate:1358	Reads:1	Hits:2	Allocated_reads:0.5	Strand:+
AATGAGAATAAATCAAAACACATCTTTTGA
>Location:NODE_273527_length_1611_cov_28.567970	Coordinate:1358	Reads:1	Hits:2	Allocated_reads:0.5	Strand:+
AATGAGAATAAATCAAAACACATCTTTTGT
>Location:NODE_273527_length_1611_cov_28.567970	Coordinate:1358	Reads:1	Hits:2	Allocated_reads:0.5	Strand:+
AATGAGAATAAATCAAAACACATCTTTTGTA
>Location:NODE_273527_length_1611_cov_28.567970	Coordinate:1358	Reads:1	Hits:2	Allocated_reads:0.5	Strand:+
AATGAGAATAAATCAAAACACATCTTTTGTAG
>Location:NODE_273527_length_1611_cov_28.567970	Coordinate:1358	Reads:3	Hits:2	Allocated_reads:1.5	Strand:+
AATGAGAATAAATCAAAACACATCTTTTGTAGGCT
>Location:NODE_273527_length_1611_cov_28.567970	Coordinate:1359	Reads:1	Hits:2	Allocated_reads:0.5	Strand:+
ATGAGAATAAATCAAAACACATCTTTTGTAG
>Location:NODE_273527_length_1611_cov_28.567970	Coordinate:1359	Reads:1	Hits:2	Allocated_reads:0.5	Strand:+
ATGAGAATAAATCAAAACACATCTTTTGTAGGCT
>Location:NODE_273527_length_1611_cov_28.567970	Coordinate:1360	Reads:1	Hits:2	Allocated_reads:0.5	Strand:+
TGAGAATAAATCAAAACACATCTTT
>Location:NODE_273527_length_1611_cov_28.567970	Coordinate:1360	Reads:1	Hits:2	Allocated_reads:0.5	Strand:+
TGAGAATAAATCAAAACACATCTTTT
>Location:NODE_273527_length_1611_cov_28.567970	Coordinate:1360	Reads:6	Hits:2	Allocated_reads:3	Strand:+
TGAGAATAAATCAAAACACATCTTTTG
>Location:NODE_273527_length_1611_cov_28.567970	Coordinate:1360	Reads:2	Hits:2	Allocated_reads:1	Strand:+
TGAGAATAAATCAAAACACATCTTTTGT
>Location:NODE_273527_length_1611_cov_28.567970	Coordinate:1360	Reads:10	Hits:2	Allocated_reads:5	Strand:+
TGAGAATAAATCAAAACACATCTTTTGTA
>Location:NODE_273527_length_1611_cov_28.567970	Coordinate:1360	Reads:1	Hits:2	Allocated_reads:0.5	Strand:+
TGAGAATAAATCAAAACACATCTTTTGTAG
>Location:NODE_273527_length_1611_cov_28.567970	Coordinate:1360	Reads:8	Hits:2	Allocated_reads:4	Strand:+
TGAGAATAAATCAAAACACATCTTTTGTAGG
>Location:NODE_273527_length_1611_cov_28.567970	Coordinate:1360	Reads:1	Hits:2	Allocated_reads:0.5	Strand:+
TGAGAATAAATCAAAACACATCTTTTGTAGGC
>Location:NODE_273527_length_1611_cov_28.567970	Coordinate:1360	Reads:16	Hits:2	Allocated_reads:8	Strand:+
TGAGAATAAATCAAAACACATCTTTTGTAGGCT
>Location:NODE_273527_length_1611_cov_28.567970	Coordinate:1360	Reads:3	Hits:2	Allocated_reads:1.5	Strand:+
TGAGAATAAATCAAAACACATCTTTTGTAGGCTT
>Location:NODE_273527_length_1611_cov_28.567970	Coordinate:1361	Reads:1	Hits:2	Allocated_reads:0.5	Strand:+
GAGAATAAATCAAAACACATCTTTTGTAG
>Location:NODE_273527_length_1611_cov_28.567970	Coordinate:1361	Reads:1	Hits:2	Allocated_reads:0.5	Strand:+
GAGAATAAATCAAAACACATCTTTTGTAGG
>Location:NODE_273527_length_1611_cov_28.567970	Coordinate:1361	Reads:1	Hits:2	Allocated_reads:0.5	Strand:+
GAGAATAAATCAAAACACATCTTTTGTAGGCT
>Location:NODE_273527_length_1611_cov_28.567970	Coordinate:1362	Reads:5	Hits:2	Allocated_reads:2.5	Strand:+
AGAATAAATCAAAACACATCTTTTGTAGGCT
>Location:NODE_273527_length_1611_cov_28.567970	Coordinate:1363	Reads:1	Hits:2	Allocated_reads:0.5	Strand:+
GAATAAATCAAAACACATCTTTTGTAGA
>Location:NODE_273527_length_1611_cov_28.567970	Coordinate:1363	Reads:1	Hits:2	Allocated_reads:0.5	Strand:+
GAATAAATCAAAACACATCTTTTGTAGGCA
>Location:NODE_273527_length_1611_cov_28.567970	Coordinate:1363	Reads:39	Hits:2	Allocated_reads:19.5	Strand:+
GAATAAATCAAAACACATCTTTTGTAGGCT
>Location:NODE_273527_length_1611_cov_28.567970	Coordinate:1363	Reads:2	Hits:2	Allocated_reads:1	Strand:+
GAATAAATCAAAACACATCTTTTGTAGGCTT
>Location:NODE_273527_length_1611_cov_28.567970	Coordinate:1364	Reads:6	Hits:2	Allocated_reads:3	Strand:+
AATAAATCAAAACACATCTTTTGTAGGCT
>Location:NODE_273527_length_1611_cov_28.567970	Coordinate:1365	Reads:5	Hits:2	Allocated_reads:2.5	Strand:+
ATAAATCAAAACACATCTTTTGTAGGCT
>Location:NODE_273527_length_1611_cov_28.567970	Coordinate:1366	Reads:1	Hits:2	Allocated_reads:0.5	Strand:+
TAAATCAAAACACATCTTTTGTAGG
>Location:NODE_273527_length_1611_cov_28.567970	Coordinate:1366	Reads:1	Hits:2	Allocated_reads:0.5	Strand:+
TAAATCAAAACACATCTTTTGTAGGC
>Location:NODE_273527_length_1611_cov_28.567970	Coordinate:1366	Reads:1	Hits:2	Allocated_reads:0.5	Strand:+
TAAATCAAAACACATCTTTTGTAGGCG
>Location:NODE_273527_length_1611_cov_28.567970	Coordinate:1366	Reads:121	Hits:2	Allocated_reads:60.5	Strand:+
TAAATCAAAACACATCTTTTGTAGGCT
>Location:NODE_273527_length_1611_cov_28.567970	Coordinate:1366	Reads:11	Hits:2	Allocated_reads:5.5	Strand:+
TAAATCAAAACACATCTTTTGTAGGCTT
>Location:NODE_273527_length_1611_cov_28.567970	Coordinate:1366	Reads:2	Hits:2	Allocated_reads:1	Strand:+
TAAATCAAAACACATCTTTTGTAGGCTTG
>Location:NODE_273527_length_1611_cov_28.567970	Coordinate:1366	Reads:3	Hits:2	Allocated_reads:1.5	Strand:+
TAAATCAAAACACATCTTTTGTAGGCTTGC
>Location:NODE_273527_length_1611_cov_28.567970	Coordinate:1366	Reads:4	Hits:2	Allocated_reads:2	Strand:+
TAAATCAAAACACATCTTTTGTAGGCTTGCT
>Location:NODE_273527_length_1611_cov_28.567970	Coordinate:1367	Reads:3	Hits:2	Allocated_reads:1.5	Strand:+
AAATCAAAACACATCTTTTGTAGGCT
>Location:NODE_273527_length_1611_cov_28.567970	Coordinate:1368	Reads:6	Hits:2	Allocated_reads:3	Strand:+
AATCAAAACACATCTTTTGTAGGCT
>Location:NODE_273527_length_1611_cov_28.567970	Coordinate:1368	Reads:1	Hits:2	Allocated_reads:0.5	Strand:+
AATCAAAACACATCTTTTGTAGGCTT
>Location:NODE_273527_length_1611_cov_28.567970	Coordinate:1368	Reads:1	Hits:2	Allocated_reads:0.5	Strand:+
AATCAAAACACATCTTTTGTAGGCTTT
>Location:NODE_273527_length_1611_cov_28.567970	Coordinate:1368	Reads:1	Hits:2	Allocated_reads:0.5	Strand:+
AATCAAAACACATCTTTTGTAGGCTTGC
>Location:NODE_273527_length_1611_cov_28.567970	Coordinate:1368	Reads:1	Hits:2	Allocated_reads:0.5	Strand:+
AATCAAAACACATCTTTTGTAGGCTTGCT
>Location:NODE_273527_length_1611_cov_28.567970	Coordinate:1369	Reads:2	Hits:2	Allocated_reads:1	Strand:+
ATCAAAACACATCTTTTGTAGGCT
>Location:NODE_273527_length_1611_cov_28.567970	Coordinate:1369	Reads:1	Hits:2	Allocated_reads:0.5	Strand:+
ATCAAAACACATCTTTTGTAGGCTTGCTT
>Location:NODE_273527_length_1611_cov_28.567970	Coordinate:1370	Reads:1	Hits:2	Allocated_reads:0.5	Strand:+
TCAAAACACATCTTTTGTAGGCTT
>Location:NODE_273527_length_1611_cov_28.567970	Coordinate:1370	Reads:1	Hits:2	Allocated_reads:0.5	Strand:+
TCAAAACACATCTTTTGTAGGCTTGCG
>Location:NODE_273527_length_1611_cov_28.567970	Coordinate:1370	Reads:37	Hits:2	Allocated_reads:18.5	Strand:+
TCAAAACACATCTTTTGTAGGCTTGCT
>Location:NODE_273527_length_1611_cov_28.567970	Coordinate:1370	Reads:2	Hits:2	Allocated_reads:1	Strand:+
TCAAAACACATCTTTTGTAGGCTTGCTT
>Location:NODE_273527_length_1611_cov_28.567970	Coordinate:1370	Reads:1	Hits:2	Allocated_reads:0.5	Strand:+
TCAAAACACATCTTTTGTAGGCTTGCTTT
>Location:NODE_273527_length_1611_cov_28.567970	Coordinate:1371	Reads:1	Hits:2	Allocated_reads:0.5	Strand:+
CAAAACACATCTTTTGTAGGCTTGCT
>Location:NODE_273527_length_1611_cov_28.567970	Coordinate:1371	Reads:1	Hits:2	Allocated_reads:0.5	Strand:+
CAAAACACATCTTTTGTAGGCTTGCTTT
>Location:NODE_273527_length_1611_cov_28.567970	Coordinate:1372	Reads:2	Hits:2	Allocated_reads:1	Strand:+
AAAACACATCTTTTGTAGGCTTGCT
>Location:NODE_273527_length_1611_cov_28.567970	Coordinate:1372	Reads:1	Hits:2	Allocated_reads:0.5	Strand:+
AAAACACATCTTTTGTAGGCTTGCTTTATGAAAAA
>Location:NODE_273527_length_1611_cov_28.567970	Coordinate:1373	Reads:1	Hits:2	Allocated_reads:0.5	Strand:+
AAACACATCTTTTGTAGGCTTGCT
>Location:NODE_273527_length_1611_cov_28.567970	Coordinate:1373	Reads:2	Hits:2	Allocated_reads:1	Strand:+
AAACACATCTTTTGTAGGCTTGCTTTATGA
>Location:NODE_273527_length_1611_cov_28.567970	Coordinate:1374	Reads:1	Hits:2	Allocated_reads:0.5	Strand:+
AACACATCTTTTGTAGGCTTGCTTTATGAAAAT
>Location:NODE_273527_length_1611_cov_28.567970	Coordinate:1375	Reads:1	Hits:2	Allocated_reads:0.5	Strand:+
ACACATCTTTTGTAGGCTTGCTTTATG
>Location:NODE_273527_length_1611_cov_28.567970	Coordinate:1375	Reads:2	Hits:2	Allocated_reads:1	Strand:+
ACACATCTTTTGTAGGCTTGCTTTATGA
>Location:NODE_273527_length_1611_cov_28.567970	Coordinate:1375	Reads:3	Hits:2	Allocated_reads:1.5	Strand:+
ACACATCTTTTGTAGGCTTGCTTTATGAA
>Location:NODE_273527_length_1611_cov_28.567970	Coordinate:1375	Reads:1	Hits:2	Allocated_reads:0.5	Strand:+
ACACATCTTTTGTAGGCTTGCTTTATGAAA
>Location:NODE_273527_length_1611_cov_28.567970	Coordinate:1375	Reads:3	Hits:2	Allocated_reads:1.5	Strand:+
ACACATCTTTTGTAGGCTTGCTTTATGAAAA
>Location:NODE_273527_length_1611_cov_28.567970	Coordinate:1375	Reads:1	Hits:2	Allocated_reads:0.5	Strand:+
ACACATCTTTTGTAGGCTTGCTTTATGAAAAA
>Location:NODE_273527_length_1611_cov_28.567970	Coordinate:1375	Reads:1	Hits:2	Allocated_reads:0.5	Strand:-
TCATAAAGCAAGCCTACAAAAGATGTGT
>Location:NODE_273527_length_1611_cov_28.567970	Coordinate:1377	Reads:1	Hits:2	Allocated_reads:0.5	Strand:+
ACATCTTTTGTAGGCTTGCTTTATG
>Location:NODE_273527_length_1611_cov_28.567970	Coordinate:1377	Reads:2	Hits:2	Allocated_reads:1	Strand:+
ACATCTTTTGTAGGCTTGCTTTATGAAAA
>Location:NODE_273527_length_1611_cov_28.567970	Coordinate:1378	Reads:1	Hits:2	Allocated_reads:0.5	Strand:+
CATCTTTTGTAGGCTTGCTTTATGAAA
>Location:NODE_273527_length_1611_cov_28.567970	Coordinate:1384	Reads:1	Hits:4	Allocated_reads:0.25	Strand:+
TTGTAGGCTTGCTTTATGAAAAATGTCA
>Location:NODE_273527_length_1611_cov_28.567970	Coordinate:1385	Reads:1	Hits:2	Allocated_reads:0.5	Strand:+
TGTAGGCTTGCTTTATGAAAAATGTCACT
>Location:NODE_273527_length_1611_cov_28.567970	Coordinate:1387	Reads:1	Hits:2	Allocated_reads:0.5	Strand:+
TAGGCTTGCTTTATGAAAAATGTCACT
>Location:NODE_273527_length_1611_cov_28.567970	Coordinate:1388	Reads:1	Hits:2	Allocated_reads:0.5	Strand:-
ATCAGTGACATTTTTCATAAAGCTAGCCT
>Location:NODE_273527_length_1611_cov_28.567970	Coordinate:1390	Reads:1	Hits:2	Allocated_reads:0.5	Strand:-
ATCAGTGACATTTTTCATAAAGCAAGC
>Location:NODE_273527_length_1611_cov_28.567970	Coordinate:1390	Reads:1	Hits:2	Allocated_reads:0.5	Strand:+
GCTTGCTTTATGAAAAATGTCACTGATGAA
>Location:NODE_273527_length_1611_cov_28.567970	Coordinate:1391	Reads:1	Hits:2	Allocated_reads:0.5	Strand:+
CTTGCTTTATGAAAAATGTCACTGATGAAAAGG
>Location:NODE_273527_length_1611_cov_28.567970	Coordinate:1392	Reads:2	Hits:2	Allocated_reads:1	Strand:+
TTGCTTTATGAAAAATGTCACTGATGA
>Location:NODE_273527_length_1611_cov_28.567970	Coordinate:1392	Reads:1	Hits:2	Allocated_reads:0.5	Strand:+
TTGCTTTATGAAAAATGTCACTGATGAAAA
>Location:NODE_273527_length_1611_cov_28.567970	Coordinate:1392	Reads:15	Hits:2	Allocated_reads:7.5	Strand:+
TTGCTTTATGAAAAATGTCACTGATGAAAAGG
>Location:NODE_273527_length_1611_cov_28.567970	Coordinate:1393	Reads:2	Hits:2	Allocated_reads:1	Strand:+
TGCTTTATGAAAAATGTCACTGAT
>Location:NODE_273527_length_1611_cov_28.567970	Coordinate:1393	Reads:1	Hits:2	Allocated_reads:0.5	Strand:+
TGCTTTATGAAAAATGTCACTGATT
>Location:NODE_273527_length_1611_cov_28.567970	Coordinate:1393	Reads:2	Hits:2	Allocated_reads:1	Strand:+
TGCTTTATGAAAAATGTCACTGATGA
>Location:NODE_273527_length_1611_cov_28.567970	Coordinate:1393	Reads:10	Hits:2	Allocated_reads:5	Strand:+
TGCTTTATGAAAAATGTCACTGATGAA
>Location:NODE_273527_length_1611_cov_28.567970	Coordinate:1393	Reads:1	Hits:2	Allocated_reads:0.5	Strand:+
TGCTTTATGAAAAATGTCACTGATGAAT
>Location:NODE_273527_length_1611_cov_28.567970	Coordinate:1393	Reads:4	Hits:2	Allocated_reads:2	Strand:+
TGCTTTATGAAAAATGTCACTGATGAAA
>Location:NODE_273527_length_1611_cov_28.567970	Coordinate:1393	Reads:1	Hits:2	Allocated_reads:0.5	Strand:+
TGCTTTATGAAAAATGTCACTGATGAATT
>Location:NODE_273527_length_1611_cov_28.567970	Coordinate:1393	Reads:9	Hits:2	Allocated_reads:4.5	Strand:+
TGCTTTATGAAAAATGTCACTGATGAAAA
>Location:NODE_273527_length_1611_cov_28.567970	Coordinate:1393	Reads:6	Hits:2	Allocated_reads:3	Strand:+
TGCTTTATGAAAAATGTCACTGATGAAAAG
>Location:NODE_273527_length_1611_cov_28.567970	Coordinate:1393	Reads:1	Hits:2	Allocated_reads:0.5	Strand:+
TGCTTTATGAAAAATGTCACTGACGAAAAGG
>Location:NODE_273527_length_1611_cov_28.567970	Coordinate:1393	Reads:1	Hits:2	Allocated_reads:0.5	Strand:+
TGCTTTATGAAAAATGTCACTGATTAAAAGG
>Location:NODE_273527_length_1611_cov_28.567970	Coordinate:1393	Reads:1	Hits:2	Allocated_reads:0.5	Strand:+
TGCTTTATGAAAAATGTCACTTATGAAAAGG
>Location:NODE_273527_length_1611_cov_28.567970	Coordinate:1393	Reads:136	Hits:2	Allocated_reads:68	Strand:+
TGCTTTATGAAAAATGTCACTGATGAAAAGG
>Location:NODE_273527_length_1611_cov_28.567970	Coordinate:1393	Reads:1	Hits:2	Allocated_reads:0.5	Strand:+
TGCTTTATGAAAAATGTCACTGATGAAAAGGT
>Location:NODE_273527_length_1611_cov_28.567970	Coordinate:1394	Reads:1	Hits:2	Allocated_reads:0.5	Strand:+
GCTTTATGAAAAATGTCACTGATGAAAA
>Location:NODE_273527_length_1611_cov_28.567970	Coordinate:1394	Reads:12	Hits:2	Allocated_reads:6	Strand:+
GCTTTATGAAAAATGTCACTGATGAAAAGG
>Location:NODE_273527_length_1611_cov_28.567970	Coordinate:1395	Reads:1	Hits:2	Allocated_reads:0.5	Strand:+
CTTTATGAAAAATGTCACTGATGAAA
>Location:NODE_273527_length_1611_cov_28.567970	Coordinate:1395	Reads:1	Hits:2	Allocated_reads:0.5	Strand:+
CTTTATGAAAAATGTCACTGATGAAAAG
>Location:NODE_273527_length_1611_cov_28.567970	Coordinate:1395	Reads:59	Hits:2	Allocated_reads:29.5	Strand:+
CTTTATGAAAAATGTCACTGATGAAAAGG
>Location:NODE_273527_length_1611_cov_28.567970	Coordinate:1396	Reads:1	Hits:2	Allocated_reads:0.5	Strand:+
TTTATGAAAAATGTCACTGATGAAAGG
>Location:NODE_273527_length_1611_cov_28.567970	Coordinate:1396	Reads:6	Hits:2	Allocated_reads:3	Strand:+
TTTATGAAAAATGTCACTGATGAAAAG
>Location:NODE_273527_length_1611_cov_28.567970	Coordinate:1396	Reads:1	Hits:2	Allocated_reads:0.5	Strand:+
TTTATGAAAAATGTCACTGATGAAAAAG
>Location:NODE_273527_length_1611_cov_28.567970	Coordinate:1396	Reads:1	Hits:2	Allocated_reads:0.5	Strand:+
TTTATGAAAAATGTCACTGATGAAATGG
>Location:NODE_273527_length_1611_cov_28.567970	Coordinate:1396	Reads:1	Hits:2	Allocated_reads:0.5	Strand:+
TTTATGAAAAATGTCACTGATGAGAAGG
>Location:NODE_273527_length_1611_cov_28.567970	Coordinate:1396	Reads:1	Hits:2	Allocated_reads:0.5	Strand:+
TTTATGAAAAATGTCACTGATGCAAAGG
>Location:NODE_273527_length_1611_cov_28.567970	Coordinate:1396	Reads:1	Hits:2	Allocated_reads:0.5	Strand:+
TTTATGAAAAATGTCACTGATTAAAAGG
>Location:NODE_273527_length_1611_cov_28.567970	Coordinate:1396	Reads:1	Hits:2	Allocated_reads:0.5	Strand:+
TTTATGAAAAATGTCACTGTTGAAAAGG
>Location:NODE_273527_length_1611_cov_28.567970	Coordinate:1396	Reads:551	Hits:2	Allocated_reads:275.5	Strand:+
TTTATGAAAAATGTCACTGATGAAAAGG
>Location:NODE_273527_length_1611_cov_28.567970	Coordinate:1396	Reads:1	Hits:2	Allocated_reads:0.5	Strand:+
TTTATGAAAAATGTCACTGATGAAAAGGA
>Location:NODE_273527_length_1611_cov_28.567970	Coordinate:1396	Reads:7	Hits:2	Allocated_reads:3.5	Strand:+
TTTATGAAAAATGTCACTGATGAAAAGGT
>Location:NODE_273527_length_1611_cov_28.567970	Coordinate:1396	Reads:3	Hits:2	Allocated_reads:1.5	Strand:+
TTTATGAAAAATGTCACTGATGAAAAGGTA
>Location:NODE_273527_length_1611_cov_28.567970	Coordinate:1397	Reads:1	Hits:2	Allocated_reads:0.5	Strand:+
TTATGAAAAATGTCACTGATGAAA
>Location:NODE_273527_length_1611_cov_28.567970	Coordinate:1397	Reads:18	Hits:2	Allocated_reads:9	Strand:+
TTATGAAAAATGTCACTGATGAAAAG
>Location:NODE_273527_length_1611_cov_28.567970	Coordinate:1397	Reads:1	Hits:2	Allocated_reads:0.5	Strand:+
TTATGAAAAATGTCACTGACGAAAAGG
>Location:NODE_273527_length_1611_cov_28.567970	Coordinate:1397	Reads:1	Hits:2	Allocated_reads:0.5	Strand:+
TTATGAAAAATGTCACTGATGAAAACG
>Location:NODE_273527_length_1611_cov_28.567970	Coordinate:1397	Reads:1	Hits:2	Allocated_reads:0.5	Strand:+
TTATGAAAAATGTCACTGATGAACAGG
>Location:NODE_273527_length_1611_cov_28.567970	Coordinate:1397	Reads:1	Hits:2	Allocated_reads:0.5	Strand:+
TTATGAAAAATGTCACTGATGAAGAGG
>Location:NODE_273527_length_1611_cov_28.567970	Coordinate:1397	Reads:1	Hits:2	Allocated_reads:0.5	Strand:+
TTATGAAAAATGTCACTGATGAATAGG
>Location:NODE_273527_length_1611_cov_28.567970	Coordinate:1397	Reads:1	Hits:2	Allocated_reads:0.5	Strand:+
TTATGAAAAATGTCACTGATGAGAAGG
>Location:NODE_273527_length_1611_cov_28.567970	Coordinate:1397	Reads:1	Hits:2	Allocated_reads:0.5	Strand:+
TTATGAAAAATGTCACTGATTAAAAGG
>Location:NODE_273527_length_1611_cov_28.567970	Coordinate:1397	Reads:812	Hits:2	Allocated_reads:406	Strand:+
TTATGAAAAATGTCACTGATGAAAAGG
>Location:NODE_273527_length_1611_cov_28.567970	Coordinate:1397	Reads:14	Hits:2	Allocated_reads:7	Strand:+
TTATGAAAAATGTCACTGATGAAAAGGT
>Location:NODE_273527_length_1611_cov_28.567970	Coordinate:1397	Reads:5	Hits:2	Allocated_reads:2.5	Strand:+
TTATGAAAAATGTCACTGATGAAAAGGTA
>Location:NODE_273527_length_1611_cov_28.567970	Coordinate:1397	Reads:3	Hits:2	Allocated_reads:1.5	Strand:+
TTATGAAAAATGTCACTGATGAAAAGGTAG
>Location:NODE_273527_length_1611_cov_28.567970	Coordinate:1397	Reads:1	Hits:2	Allocated_reads:0.5	Strand:+
TTATGAAAAATGTCACTGATGAAAAGGTAGT
>Location:NODE_273527_length_1611_cov_28.567970	Coordinate:1398	Reads:23	Hits:2	Allocated_reads:11.5	Strand:+
TATGAAAAATGTCACTGATGAAAAGG
>Location:NODE_273527_length_1611_cov_28.567970	Coordinate:1398	Reads:3	Hits:2	Allocated_reads:1.5	Strand:+
TATGAAAAATGTCACTGATGAAAAGGTA
>Location:NODE_273527_length_1611_cov_28.567970	Coordinate:1398	Reads:1	Hits:2	Allocated_reads:0.5	Strand:+
TATGAAAAATGTCACTGATGAAAAGGTAG
>Location:NODE_273527_length_1611_cov_28.567970	Coordinate:1399	Reads:1	Hits:2	Allocated_reads:0.5	Strand:+
ATGAAAAATGTCACTGATGAAAAGG
>Location:NODE_273527_length_1611_cov_28.567970	Coordinate:1406	Reads:1	Hits:2	Allocated_reads:0.5	Strand:+
ATGTCACTGATGAAAAGGTAGTGTATGA
>Location:NODE_273527_length_1611_cov_28.567970	Coordinate:1407	Reads:8	Hits:2	Allocated_reads:4	Strand:+
TGTCACTGATGAAAAGGTAGTGTATGATGCC
>Location:NODE_273527_length_1611_cov_28.567970	Coordinate:1407	Reads:1	Hits:2	Allocated_reads:0.5	Strand:+
TGTCACTGATGAAAAGGTAGTGTATGATGCCA
>Location:NODE_273527_length_1611_cov_28.567970	Coordinate:1407	Reads:3	Hits:2	Allocated_reads:1.5	Strand:+
TGTCACTGATGAAAAGGTAGTGTATGATGCCT
>Location:NODE_273527_length_1611_cov_28.567970	Coordinate:1409	Reads:8	Hits:2	Allocated_reads:4	Strand:+
TCACTGATGAAAAGGTAGTGTATGATGCC
>Location:NODE_273527_length_1611_cov_28.567970	Coordinate:1410	Reads:1	Hits:2	Allocated_reads:0.5	Strand:+
CACTGATGAAAAGGTAGTGTATGATG
>Location:NODE_273527_length_1611_cov_28.567970	Coordinate:1410	Reads:4	Hits:2	Allocated_reads:2	Strand:+
CACTGATGAAAAGGTAGTGTATGATGCC
>Location:NODE_273527_length_1611_cov_28.567970	Coordinate:1411	Reads:1	Hits:2	Allocated_reads:0.5	Strand:-
ATCATACACTACCTTTTCATCAGT
>Location:NODE_273527_length_1611_cov_28.567970	Coordinate:1411	Reads:1	Hits:2	Allocated_reads:0.5	Strand:-
TGGCATCATACACTACCTTTTCATCAGT
>Location:NODE_273527_length_1611_cov_28.567970	Coordinate:1413	Reads:1	Hits:2	Allocated_reads:0.5	Strand:+
TGATGAAAAGGTAGTGTATGATGC
>Location:NODE_273527_length_1611_cov_28.567970	Coordinate:1413	Reads:3	Hits:2	Allocated_reads:1.5	Strand:+
TGATGAAAAGGTAGTGTATGATGCC
>Location:NODE_273527_length_1611_cov_28.567970	Coordinate:1413	Reads:1	Hits:2	Allocated_reads:0.5	Strand:+
TGATGAAAAGGTAGTGTATGATGCCATG
>Location:NODE_273527_length_1611_cov_28.567970	Coordinate:1420	Reads:1	Hits:2	Allocated_reads:0.5	Strand:+
AAGGTAGTGTATGATGCCATGATAC
>Location:NODE_273527_length_1611_cov_28.567970	Coordinate:1421	Reads:1	Hits:2	Allocated_reads:0.5	Strand:+
AGGTAGTGTATGATGCCATGATACATT
>Location:NODE_273527_length_1611_cov_28.567970	Coordinate:1421	Reads:1	Hits:2	Allocated_reads:0.5	Strand:-
GAATGTATCATGGCATCATACACTACCT
>Location:NODE_273527_length_1611_cov_28.567970	Coordinate:1422	Reads:1	Hits:2	Allocated_reads:0.5	Strand:-
GAATGTATCATGGCATCATACACTACT
>Location:NODE_273527_length_1611_cov_28.567970	Coordinate:1424	Reads:1	Hits:2	Allocated_reads:0.5	Strand:+
TAGTGTATGATGCCATGATACATTCTATTGTAGCT
>Location:NODE_273527_length_1611_cov_28.567970	Coordinate:1427	Reads:2	Hits:2	Allocated_reads:1	Strand:+
TGTATGATGCCATGATACATTCTATTG
>Location:NODE_273527_length_1611_cov_28.567970	Coordinate:1427	Reads:2	Hits:2	Allocated_reads:1	Strand:+
TGTATGATGCCATGATACATTCTATTGTAGC
>Location:NODE_273527_length_1611_cov_28.567970	Coordinate:1427	Reads:1	Hits:2	Allocated_reads:0.5	Strand:+
TGTATGATGCCATGATACATTCTGTTGTAGCT
>Location:NODE_273527_length_1611_cov_28.567970	Coordinate:1427	Reads:4	Hits:2	Allocated_reads:2	Strand:+
TGTATGATGCCATGATACATTCTATTGTAGCT
>Location:NODE_273527_length_1611_cov_28.567970	Coordinate:1428	Reads:1	Hits:2	Allocated_reads:0.5	Strand:+
GTATGATGCCATGATACATTCTATTGTAGCT
>Location:NODE_273527_length_1611_cov_28.567970	Coordinate:1429	Reads:1	Hits:2	Allocated_reads:0.5	Strand:+
TATGATGCCATGATACATTCTGTTGTAGC
>Location:NODE_273527_length_1611_cov_28.567970	Coordinate:1429	Reads:6	Hits:2	Allocated_reads:3	Strand:+
TATGATGCCATGATACATTCTATTGTAGC
>Location:NODE_273527_length_1611_cov_28.567970	Coordinate:1429	Reads:38	Hits:2	Allocated_reads:19	Strand:+
TATGATGCCATGATACATTCTATTGTAGCT
>Location:NODE_273527_length_1611_cov_28.567970	Coordinate:1429	Reads:2	Hits:2	Allocated_reads:1	Strand:+
TATGATGCCATGATACATTCTATTGTAGCTT
>Location:NODE_273527_length_1611_cov_28.567970	Coordinate:1430	Reads:1	Hits:2	Allocated_reads:0.5	Strand:+
ATGATGCCATGATACATTCTATTGTAGCT
>Location:NODE_273527_length_1611_cov_28.567970	Coordinate:1431	Reads:5	Hits:2	Allocated_reads:2.5	Strand:+
TGATGCCATGATACATTCTATTGTAGCT
>Location:NODE_273527_length_1611_cov_28.567970	Coordinate:1434	Reads:1	Hits:2	Allocated_reads:0.5	Strand:+
TGCCATGATACATTCTATTGTAGCTTATCA
>Location:NODE_273527_length_1611_cov_28.567970	Coordinate:1439	Reads:1	Hits:2	Allocated_reads:0.5	Strand:+
TGATACATTCTATTGTAGCTTATCATACT
>Location:NODE_273527_length_1611_cov_28.567970	Coordinate:1442	Reads:1	Hits:2	Allocated_reads:0.5	Strand:+
TACATTCTATTGTAGCTTATCATACTA
>Location:NODE_273527_length_1611_cov_28.567970	Coordinate:1442	Reads:1	Hits:2	Allocated_reads:0.5	Strand:+
TACATTCTATTGTAGCTTATCATACTAAT
>Location:NODE_273527_length_1611_cov_28.567970	Coordinate:1442	Reads:1	Hits:2	Allocated_reads:0.5	Strand:+
TACATTCTATTGTAGCTTATCATACTAATA
>Location:NODE_273527_length_1611_cov_28.567970	Coordinate:1444	Reads:1	Hits:2	Allocated_reads:0.5	Strand:+
CATTCTATTGTAGCTTATCATACTAATA
>Location:NODE_273527_length_1611_cov_28.567970	Coordinate:1446	Reads:1	Hits:2	Allocated_reads:0.5	Strand:+
TTCTATTGTAGCTTATCATACTAA
>Location:NODE_273527_length_1611_cov_28.567970	Coordinate:1449	Reads:5	Hits:2	Allocated_reads:2.5	Strand:+
TATTGTAGCTTATCATACTAATATGACACT
>Location:NODE_273527_length_1611_cov_28.567970	Coordinate:1451	Reads:9	Hits:2	Allocated_reads:4.5	Strand:+
TTGTAGCTTATCATACTAATATGACACT
>Location:NODE_273527_length_1611_cov_28.567970	Coordinate:1452	Reads:2	Hits:2	Allocated_reads:1	Strand:+
TGTAGCTTATCATACTAATATGACACT
>Location:NODE_273527_length_1611_cov_28.567970	Coordinate:1454	Reads:1	Hits:2	Allocated_reads:0.5	Strand:+
TAGCTTATCATACTAATATGACACTCCA
>Location:NODE_273527_length_1611_cov_28.567970	Coordinate:1459	Reads:1	Hits:2	Allocated_reads:0.5	Strand:-
ACTGAATGGAGTGTCATATTAGTATGATA
>Location:NODE_273527_length_1611_cov_28.567970	Coordinate:1459	Reads:1	Hits:2	Allocated_reads:0.5	Strand:-
GCACTGAATGGAGTGTCATATTAGTATGATA
>Location:NODE_273527_length_1611_cov_28.567970	Coordinate:1459	Reads:1	Hits:2	Allocated_reads:0.5	Strand:+
TATCATACTAATATGACACTCCATTCA
>Location:NODE_273527_length_1611_cov_28.567970	Coordinate:1459	Reads:2	Hits:2	Allocated_reads:1	Strand:-
TGAATGGAGTGTCATATTAGTATGATA
>Location:NODE_273527_length_1611_cov_28.567970	Coordinate:1462	Reads:1	Hits:2	Allocated_reads:0.5	Strand:+
CATACTAATATGACACTCCATTCAGTGCCT
>Location:NODE_273527_length_1611_cov_28.567970	Coordinate:1464	Reads:3	Hits:2	Allocated_reads:1.5	Strand:+
TACTAATATGACACTCCATTCAGTGCCT
>Location:NODE_273527_length_1611_cov_28.567970	Coordinate:1469	Reads:1	Hits:2	Allocated_reads:0.5	Strand:-
TATTCATCTAGGCACTGAATGGAGTGTCATAT
>Location:NODE_273527_length_1611_cov_28.567970	Coordinate:1470	Reads:1	Hits:2	Allocated_reads:0.5	Strand:+
TATGACACTCCATTCAGTGCCTAGATGA
>Location:NODE_273527_length_1611_cov_28.567970	Coordinate:1470	Reads:7	Hits:2	Allocated_reads:3.5	Strand:+
TATGACACTCCATTCAGTGCCTAGATGAA
>Location:NODE_273527_length_1611_cov_28.567970	Coordinate:1472	Reads:1	Hits:2	Allocated_reads:0.5	Strand:+
TGACACTCCATTCAGTGCCTAGATGAA
>Location:NODE_273527_length_1611_cov_28.567970	Coordinate:1477	Reads:1	Hits:2	Allocated_reads:0.5	Strand:-
CAACTGACTATTCATCTAGGCACTGAATGGAG
>Location:NODE_273527_length_1611_cov_28.567970	Coordinate:1479	Reads:1	Hits:2	Allocated_reads:0.5	Strand:-
CAACTGACTATTCATCTAGGCACTGAATGT
>Location:NODE_273527_length_1611_cov_28.567970	Coordinate:1479	Reads:1	Hits:2	Allocated_reads:0.5	Strand:-
TGACTATTCATCTAGGCACTGAATGG
>Location:NODE_273527_length_1611_cov_28.567970	Coordinate:1480	Reads:1	Hits:2	Allocated_reads:0.5	Strand:-
TGACTATTCATCTAGGCACTGAATG
>Location:NODE_273527_length_1611_cov_28.567970	Coordinate:1481	Reads:1	Hits:2	Allocated_reads:0.5	Strand:-
ACTGACTATTCATCTAGGCACTGAAA
>Location:NODE_273527_length_1611_cov_28.567970	Coordinate:1481	Reads:5	Hits:2	Allocated_reads:2.5	Strand:-
TGACTATTCATCTAGGCACTGAAT
>Location:NODE_273527_length_1611_cov_28.567970	Coordinate:1482	Reads:1	Hits:2	Allocated_reads:0.5	Strand:-
AACTGACTATTCATCTAGGCACTGAA
>Location:NODE_273527_length_1611_cov_28.567970	Coordinate:1482	Reads:1	Hits:2	Allocated_reads:0.5	Strand:-
CAACTGACTATTCATCTAGGCACTGAA
>Location:NODE_273527_length_1611_cov_28.567970	Coordinate:1482	Reads:1	Hits:2	Allocated_reads:0.5	Strand:+
TTCAGTGCCTAGATGAATAGTCAGTTGTAGATT
>Location:NODE_273527_length_1611_cov_28.567970	Coordinate:1483	Reads:1	Hits:2	Allocated_reads:0.5	Strand:-
CAACTGACTATTCATCTAGGCACTGT
>Location:NODE_273527_length_1611_cov_28.567970	Coordinate:1483	Reads:1	Hits:2	Allocated_reads:0.5	Strand:+
TCAGTGCCTAGATGAATAGTCAGTTGTAG
>Location:NODE_273527_length_1611_cov_28.567970	Coordinate:1483	Reads:1	Hits:2	Allocated_reads:0.5	Strand:+
TCAGTGCCTAGATGAATAGTCAGTTGTAGAAA
>Location:NODE_273527_length_1611_cov_28.567970	Coordinate:1485	Reads:1	Hits:2	Allocated_reads:0.5	Strand:+
AGTGCCTAGATGAATAGTCAGTTGTAGA
>Location:NODE_273527_length_1611_cov_28.567970	Coordinate:1485	Reads:4	Hits:2	Allocated_reads:2	Strand:-
CAACTGACTATTCATCTAGGCACT
>Location:NODE_273527_length_1611_cov_28.567970	Coordinate:1485	Reads:1	Hits:2	Allocated_reads:0.5	Strand:-
CTACAACTGACTATTCATCTAGGCACT
>Location:NODE_273527_length_1611_cov_28.567970	Coordinate:1485	Reads:1	Hits:2	Allocated_reads:0.5	Strand:-
TCTACAACTGACTATTCATCTAGGCACT
>Location:NODE_273527_length_1611_cov_28.567970	Coordinate:1486	Reads:2	Hits:2	Allocated_reads:1	Strand:+
GTGCCTAGATGAATAGTCAGTTGTAGAAATAC
>Location:NODE_273527_length_1611_cov_28.567970	Coordinate:1487	Reads:2	Hits:2	Allocated_reads:1	Strand:+
TGCCTAGATGAATAGTCAGTTGTAGAAA
>Location:NODE_273527_length_1611_cov_28.567970	Coordinate:1487	Reads:4	Hits:2	Allocated_reads:2	Strand:+
TGCCTAGATGAATAGTCAGTTGTAGAAATA
>Location:NODE_273527_length_1611_cov_28.567970	Coordinate:1488	Reads:1	Hits:2	Allocated_reads:0.5	Strand:+
GCCTAGATGAATAGTCAGTTGTAGAAATA
>Location:NODE_273527_length_1611_cov_28.567970	Coordinate:1488	Reads:1	Hits:2	Allocated_reads:0.5	Strand:+
GCCTAGATGAATAGTCAGTTGTAGAAATAC
>Location:NODE_273527_length_1611_cov_28.567970	Coordinate:1491	Reads:1	Hits:2	Allocated_reads:0.5	Strand:+
TAGATGAATAGTCAGTTGTAGAAATAC
>Location:NODE_273527_length_1611_cov_28.567970	Coordinate:1491	Reads:1	Hits:2	Allocated_reads:0.5	Strand:+
TAGATGAATAGTCAGTTGTATAAATACGC
>Location:NODE_273527_length_1611_cov_28.567970	Coordinate:1491	Reads:12	Hits:2	Allocated_reads:6	Strand:+
TAGATGAATAGTCAGTTGTAGAAATACGC
>Location:NODE_273527_length_1611_cov_28.567970	Coordinate:1491	Reads:1	Hits:2	Allocated_reads:0.5	Strand:+
TAGATGAATAGTCAGTTGTAGAAATACGCAC
>Location:NODE_273527_length_1611_cov_28.567970	Coordinate:1493	Reads:1	Hits:2	Allocated_reads:0.5	Strand:+
GATGAATAGTCAGTTGTAGAAATACGC
>Location:NODE_273527_length_1611_cov_28.567970	Coordinate:1494	Reads:18	Hits:2	Allocated_reads:9	Strand:+
ATGAATAGTCAGTTGTAGAAATACGC
>Location:NODE_273527_length_1611_cov_28.567970	Coordinate:1494	Reads:1	Hits:2	Allocated_reads:0.5	Strand:+
ATGAATAGTCAGTTGTAGAAATACGCA
>Location:NODE_273527_length_1611_cov_28.567970	Coordinate:1494	Reads:2	Hits:2	Allocated_reads:1	Strand:+
ATGAATAGTCAGTTGTAGAAATACGCAC
>Location:NODE_273527_length_1611_cov_28.567970	Coordinate:1494	Reads:1	Hits:2	Allocated_reads:0.5	Strand:+
ATGAATAGTCAGTTGTAGAAATACGCACAAT
>Location:NODE_273527_length_1611_cov_28.567970	Coordinate:1495	Reads:179	Hits:2	Allocated_reads:89.5	Strand:+
TGAATAGTCAGTTGTAGAAATACGC
>Location:NODE_273527_length_1611_cov_28.567970	Coordinate:1495	Reads:2	Hits:2	Allocated_reads:1	Strand:+
TGAATAGTCAGTTGTAGAAATACGCA
>Location:NODE_273527_length_1611_cov_28.567970	Coordinate:1495	Reads:1	Hits:2	Allocated_reads:0.5	Strand:+
TGAATAGTCAGTTGTAGAAATACGTAC
>Location:NODE_273527_length_1611_cov_28.567970	Coordinate:1495	Reads:31	Hits:2	Allocated_reads:15.5	Strand:+
TGAATAGTCAGTTGTAGAAATACGCAC
>Location:NODE_273527_length_1611_cov_28.567970	Coordinate:1495	Reads:2	Hits:2	Allocated_reads:1	Strand:+
TGAATAGTCAGTTGTAGAAATACGCACA
>Location:NODE_273527_length_1611_cov_28.567970	Coordinate:1495	Reads:2	Hits:2	Allocated_reads:1	Strand:+
TGAATAGTCAGTTGTAGAAATACGCACAA
>Location:NODE_273527_length_1611_cov_28.567970	Coordinate:1495	Reads:15	Hits:2	Allocated_reads:7.5	Strand:+
TGAATAGTCAGTTGTAGAAATACGCACAAT
>Location:NODE_273527_length_1611_cov_28.567970	Coordinate:1495	Reads:1	Hits:2	Allocated_reads:0.5	Strand:+
TGAATAGTCAGTTGTAGAAATACGTACAATT
>Location:NODE_273527_length_1611_cov_28.567970	Coordinate:1495	Reads:34	Hits:2	Allocated_reads:17	Strand:+
TGAATAGTCAGTTGTAGAAATACGCACAATT
>Location:NODE_273527_length_1611_cov_28.567970	Coordinate:1495	Reads:1	Hits:2	Allocated_reads:0.5	Strand:+
TGAATAGTCAGTTGTAGAAATACGCACAATTG
>Location:NODE_273527_length_1611_cov_28.567970	Coordinate:1496	Reads:38	Hits:2	Allocated_reads:19	Strand:+
GAATAGTCAGTTGTAGAAATACGC
>Location:NODE_273527_length_1611_cov_28.567970	Coordinate:1496	Reads:5	Hits:2	Allocated_reads:2.5	Strand:+
GAATAGTCAGTTGTAGAAATACGCAC
>Location:NODE_273527_length_1611_cov_28.567970	Coordinate:1496	Reads:1	Hits:2	Allocated_reads:0.5	Strand:+
GAATAGTCAGTTGTAGAAATACGCACAAC
>Location:NODE_273527_length_1611_cov_28.567970	Coordinate:1496	Reads:1	Hits:2	Allocated_reads:0.5	Strand:+
GAATAGTCAGTTGTAGAAATACGCACAAT
>Location:NODE_273527_length_1611_cov_28.567970	Coordinate:1496	Reads:3	Hits:2	Allocated_reads:1.5	Strand:+
GAATAGTCAGTTGTAGAAATACGCACAATT
>Location:NODE_273527_length_1611_cov_28.567970	Coordinate:1497	Reads:1	Hits:2	Allocated_reads:0.5	Strand:+
AATAGTCAGTTGTAGAAATACGCACAA
>Location:NODE_273527_length_1611_cov_28.567970	Coordinate:1497	Reads:1	Hits:2	Allocated_reads:0.5	Strand:+
AATAGTCAGTTGTAGAAATACGCACAAT
>Location:NODE_273527_length_1611_cov_28.567970	Coordinate:1498	Reads:1	Hits:2	Allocated_reads:0.5	Strand:+
ATAGTCAGTTGTAGAAATACGCAC
>Location:NODE_273527_length_1611_cov_28.567970	Coordinate:1498	Reads:1	Hits:2	Allocated_reads:0.5	Strand:+
ATAGTCAGTTGTAGAAATACGCACAA
>Location:NODE_273527_length_1611_cov_28.567970	Coordinate:1498	Reads:4	Hits:2	Allocated_reads:2	Strand:+
ATAGTCAGTTGTAGAAATACGCACAAT
>Location:NODE_273527_length_1611_cov_28.567970	Coordinate:1498	Reads:3	Hits:2	Allocated_reads:1.5	Strand:+
ATAGTCAGTTGTAGAAATACGCACAATT
>Location:NODE_273527_length_1611_cov_28.567970	Coordinate:1498	Reads:2	Hits:2	Allocated_reads:1	Strand:+
ATAGTCAGTTGTAGAAATACGCACAATTG
>Location:NODE_273527_length_1611_cov_28.567970	Coordinate:1498	Reads:1	Hits:2	Allocated_reads:0.5	Strand:+
ATAGTCAGTTGTAGAAATACGCACAATTGTG
>Location:NODE_273527_length_1611_cov_28.567970	Coordinate:1499	Reads:1	Hits:2	Allocated_reads:0.5	Strand:+
TAGTCAGTTGTAGAAATACGCACA
>Location:NODE_273527_length_1611_cov_28.567970	Coordinate:1499	Reads:2	Hits:2	Allocated_reads:1	Strand:+
TAGTCAGTTGTAGAAATACGCACAA
>Location:NODE_273527_length_1611_cov_28.567970	Coordinate:1499	Reads:6	Hits:2	Allocated_reads:3	Strand:+
TAGTCAGTTGTAGAAATACGCACAAT
>Location:NODE_273527_length_1611_cov_28.567970	Coordinate:1499	Reads:1	Hits:2	Allocated_reads:0.5	Strand:+
TAGTCAGTTGTAGAAATACACACAATC
>Location:NODE_273527_length_1611_cov_28.567970	Coordinate:1499	Reads:22	Hits:2	Allocated_reads:11	Strand:+
TAGTCAGTTGTAGAAATACGCACAATT
>Location:NODE_273527_length_1611_cov_28.567970	Coordinate:1499	Reads:6	Hits:2	Allocated_reads:3	Strand:+
TAGTCAGTTGTAGAAATACGCACAATTG
>Location:NODE_273527_length_1611_cov_28.567970	Coordinate:1499	Reads:3	Hits:2	Allocated_reads:1.5	Strand:+
TAGTCAGTTGTAGAAATACGCACAATTGT
>Location:NODE_273527_length_1611_cov_28.567970	Coordinate:1499	Reads:10	Hits:2	Allocated_reads:5	Strand:+
TAGTCAGTTGTAGAAATACGCACAATTGTG
>Location:NODE_273527_length_1611_cov_28.567970	Coordinate:1499	Reads:10	Hits:2	Allocated_reads:5	Strand:+
TAGTCAGTTGTAGAAATACGCACAATTGTGTT
>Location:NODE_273527_length_1611_cov_28.567970	Coordinate:1500	Reads:1	Hits:2	Allocated_reads:0.5	Strand:+
AGTCAGTTGTAGAAATACGCACAATTGTG
>Location:NODE_273527_length_1611_cov_28.567970	Coordinate:1500	Reads:1	Hits:2	Allocated_reads:0.5	Strand:-
ATTGTGCGTATTTCTACAACTGACT
>Location:NODE_273527_length_1611_cov_28.567970	Coordinate:1502	Reads:2	Hits:2	Allocated_reads:1	Strand:+
TCAGTTGTAGAAATACGCACAATT
>Location:NODE_273527_length_1611_cov_28.567970	Coordinate:1502	Reads:4	Hits:2	Allocated_reads:2	Strand:+
TCAGTTGTAGAAATACGCACAATTGTGTT
>Location:NODE_273527_length_1611_cov_28.567970	Coordinate:1503	Reads:1	Hits:2	Allocated_reads:0.5	Strand:+
CAGTTGTAGAAATACGCACAATTGTGTT
>Location:NODE_273527_length_1611_cov_28.567970	Coordinate:1504	Reads:1	Hits:2	Allocated_reads:0.5	Strand:+
AGTTGTAGAAATACGCACAATTGTGTT
>Location:NODE_273527_length_1611_cov_28.567970	Coordinate:1504	Reads:1	Hits:2	Allocated_reads:0.5	Strand:+
AGTTGTAGAAATACGCACAATTGTGTTT
>Location:NODE_273527_length_1611_cov_28.567970	Coordinate:1504	Reads:1	Hits:2	Allocated_reads:0.5	Strand:+
AGTTGTAGAAATACGCACAATTGTGTTTA
>Location:NODE_273527_length_1611_cov_28.567970	Coordinate:1504	Reads:1	Hits:2	Allocated_reads:0.5	Strand:-
TTAAACACAATTGTGCGTATTTCTACAACT
>Location:NODE_273527_length_1611_cov_28.567970	Coordinate:1506	Reads:1	Hits:2	Allocated_reads:0.5	Strand:+
TTGTAGAAATACGCACAATTGTGTTTA
>Location:NODE_273527_length_1611_cov_28.567970	Coordinate:1506	Reads:1	Hits:2	Allocated_reads:0.5	Strand:+
TTGTAGAAATACGCACAATTGTGTTTAAT
>Location:NODE_273527_length_1611_cov_28.567970	Coordinate:1511	Reads:1	Hits:2	Allocated_reads:0.5	Strand:+
GAAATACGCACAATTGTGTTTAATTGTA
>Location:NODE_273527_length_1611_cov_28.567970	Coordinate:1515	Reads:1	Hits:2	Allocated_reads:0.5	Strand:+
TACGCACAATTGTGTTTAATTGTACAACATA
>Location:NODE_273527_length_1611_cov_28.567970	Coordinate:1527	Reads:1	Hits:2	Allocated_reads:0.5	Strand:+
TGTTTAATTGTACAACATAATATATTATA
>Location:NODE_273527_length_1611_cov_28.567970	Coordinate:1552	Reads:1	Hits:1	Allocated_reads:1	Strand:-
TTATGACGTATACAGATATTTGTATA
>Location:NODE_273527_length_1611_cov_28.567970	Coordinate:1552	Reads:2	Hits:1	Allocated_reads:2	Strand:-
TTATGACGTATACAGATATTTGTGTA
>Location:NODE_273527_length_1611_cov_28.567970	Coordinate:1553	Reads:1	Hits:1	Allocated_reads:1	Strand:-
TTATGACGTATACAGATATTTGTGT
>Location:NODE_273527_length_1611_cov_28.567970	Coordinate:1556	Reads:1	Hits:1	Allocated_reads:1	Strand:+
CAAATATCTGTATACGTCATAAGCATGTC
>Location:NODE_273527_length_1611_cov_28.567970	Coordinate:1558	Reads:1	Hits:1	Allocated_reads:1	Strand:+
AATATCTGTATACGTCATAAGCATGTCA
>Location:NODE_273527_length_1611_cov_28.567970	Coordinate:1558	Reads:1	Hits:1	Allocated_reads:1	Strand:+
AATATCTGTATACGTCATAAGCATGTCAGGACT
>Location:NODE_273527_length_1611_cov_28.567970	Coordinate:1558	Reads:1	Hits:1	Allocated_reads:1	Strand:-
GACATGCTTATGACGTATACAGATATT
>Location:NODE_273527_length_1611_cov_28.567970	Coordinate:1559	Reads:1	Hits:1	Allocated_reads:1	Strand:+
ATATCTGTATACGTCATAAGCATGTCAGGACT
>Location:NODE_273527_length_1611_cov_28.567970	Coordinate:1560	Reads:3	Hits:1	Allocated_reads:3	Strand:+
TATCTGTATACGTCATAAGCATGTC
>Location:NODE_273527_length_1611_cov_28.567970	Coordinate:1560	Reads:1	Hits:1	Allocated_reads:1	Strand:+
TATCTGTATACGTCATAAGCATGTCA
>Location:NODE_273527_length_1611_cov_28.567970	Coordinate:1560	Reads:38	Hits:1	Allocated_reads:38	Strand:+
TATCTGTATACGTCATAAGCATGTCAGGACT
>Location:NODE_273527_length_1611_cov_28.567970	Coordinate:1561	Reads:5	Hits:1	Allocated_reads:5	Strand:+
ATCTGTATACGTCATAAGCATGTCAGGACT
>Location:NODE_273527_length_1611_cov_28.567970	Coordinate:1562	Reads:1	Hits:1	Allocated_reads:1	Strand:+
TCTGTATACGTCATAAGCATGTCA
>Location:NODE_273527_length_1611_cov_28.567970	Coordinate:1562	Reads:1	Hits:1	Allocated_reads:1	Strand:+
TCTGTATACGTCATAAGCATGTCAGGAC
>Location:NODE_273527_length_1611_cov_28.567970	Coordinate:1562	Reads:132	Hits:1	Allocated_reads:132	Strand:+
TCTGTATACGTCATAAGCATGTCAGGACT
>Location:NODE_273527_length_1611_cov_28.567970	Coordinate:1562	Reads:1	Hits:1	Allocated_reads:1	Strand:+
TCTGTATACGTCATAAGCATGTCAGGACTCT
>Location:NODE_273527_length_1611_cov_28.567970	Coordinate:1563	Reads:1	Hits:1	Allocated_reads:1	Strand:+
CTGTATACGTCATAAGCATGTCAGGAC
>Location:NODE_273527_length_1611_cov_28.567970	Coordinate:1563	Reads:1	Hits:1	Allocated_reads:1	Strand:+
CTGTATACGTCATAAGCATGTCAGGACT
>Location:NODE_273527_length_1611_cov_28.567970	Coordinate:1564	Reads:1	Hits:1	Allocated_reads:1	Strand:+
TGTATACGTCATAAGCATGTCAGGAC
>Location:NODE_273527_length_1611_cov_28.567970	Coordinate:1564	Reads:16	Hits:1	Allocated_reads:16	Strand:+
TGTATACGTCATAAGCATGTCAGGACT
>Location:NODE_273527_length_1611_cov_28.567970	Coordinate:1564	Reads:3	Hits:1	Allocated_reads:3	Strand:+
TGTATACGTCATAAGCATGTCAGGACTCA
>Location:NODE_273527_length_1611_cov_28.567970	Coordinate:1564	Reads:2	Hits:1	Allocated_reads:2	Strand:+
TGTATACGTCATAAGCATGTCAGGACTCACA
>Location:NODE_273527_length_1611_cov_28.567970	Coordinate:1566	Reads:5	Hits:1	Allocated_reads:5	Strand:+
TATACGTCATAAGCATGTCAGGACTCACA
>Location:NODE_273527_length_1611_cov_28.567970	Coordinate:1566	Reads:1	Hits:1	Allocated_reads:1	Strand:+
TATACGTCATAAGCATGTCAGGACTCACAACA
>Location:NODE_273527_length_1611_cov_28.567970	Coordinate:1567	Reads:2	Hits:1	Allocated_reads:2	Strand:+
ATACGTCATAAGCATGTCAGGACTCACA
>Location:NODE_273527_length_1611_cov_28.567970	Coordinate:1568	Reads:1	Hits:1	Allocated_reads:1	Strand:+
TACGTCATAAGCATGTCAGGACTC
>Location:NODE_273527_length_1611_cov_28.567970	Coordinate:1568	Reads:1	Hits:1	Allocated_reads:1	Strand:+
TACGTCATAAGCATGTCAGGACTCA
>Location:NODE_273527_length_1611_cov_28.567970	Coordinate:1568	Reads:2	Hits:1	Allocated_reads:2	Strand:+
TACGTCATAAGCATGTCAGGACTCAC
>Location:NODE_273527_length_1611_cov_28.567970	Coordinate:1568	Reads:7	Hits:1	Allocated_reads:7	Strand:+
TACGTCATAAGCATGTCAGGACTCACA
>Location:NODE_273527_length_1611_cov_28.567970	Coordinate:1568	Reads:4	Hits:1	Allocated_reads:4	Strand:+
TACGTCATAAGCATGTCAGGACTCACAG
>Location:NODE_273527_length_1611_cov_28.567970	Coordinate:1568	Reads:21	Hits:1	Allocated_reads:21	Strand:+
TACGTCATAAGCATGTCAGGACTCACAGT
>Location:NODE_273527_length_1611_cov_28.567970	Coordinate:1568	Reads:16	Hits:1	Allocated_reads:16	Strand:+
TACGTCATAAGCATGTCAGGACTCACAGTG
>Location:NODE_273527_length_1611_cov_28.567970	Coordinate:1568	Reads:1	Hits:1	Allocated_reads:1	Strand:+
TACGTCATAAGCATGTCAGGACTCACAGTGT
>Location:NODE_273527_length_1611_cov_28.567970	Coordinate:1570	Reads:2	Hits:1	Allocated_reads:2	Strand:-
CACACTGTGAGTCCTGACATGCTTATGACG
>Location:NODE_273527_length_1611_cov_28.567970	Coordinate:1570	Reads:1	Hits:1	Allocated_reads:1	Strand:-
TACACACTGTGAGTCCTGACATGCTTATGACG
>Location:NODE_273527_length_1611_cov_28.567970	Coordinate:1572	Reads:1	Hits:2	Allocated_reads:0.5	Strand:-
CACACTGTGAGTCCTGACATGCTTATGT
>Location:NODE_273527_length_1611_cov_28.567970	Coordinate:1572	Reads:1	Hits:2	Allocated_reads:0.5	Strand:+
TCATAAGCATGTCAGGACTCACAG
>Location:NODE_273527_length_1611_cov_28.567970	Coordinate:1572	Reads:1	Hits:2	Allocated_reads:0.5	Strand:+
TCATAAGCATGTCAGGACTCACAGTG
>Location:NODE_273527_length_1611_cov_28.567970	Coordinate:1572	Reads:1	Hits:2	Allocated_reads:0.5	Strand:+
TCATAAGCATGTCAGGACTCACAGTGTG
>Location:NODE_273527_length_1611_cov_28.567970	Coordinate:1572	Reads:2	Hits:2	Allocated_reads:1	Strand:+
TCATAAGCATGTCAGGACTCACAGTGTGT
>Location:NODE_273527_length_1611_cov_28.567970	Coordinate:1572	Reads:1	Hits:2	Allocated_reads:0.5	Strand:+
TCATAAGCATGTCAGGACTCACAGTGTGTA
>Location:NODE_273527_length_1611_cov_28.567970	Coordinate:1572	Reads:1	Hits:2	Allocated_reads:0.5	Strand:+
TCATAAGCATGTCAGGACTCACAGTGTGTAA
>Location:NODE_273527_length_1611_cov_28.567970	Coordinate:1573	Reads:5	Hits:2	Allocated_reads:2.5	Strand:-
CACACTGTGAGTCCTGACATGCTTATG
>Location:NODE_273527_length_1611_cov_28.567970	Coordinate:1573	Reads:1	Hits:2	Allocated_reads:0.5	Strand:-
CACTGTGAGTCCTGACATGCTTATG
>Location:NODE_273527_length_1611_cov_28.567970	Coordinate:1573	Reads:1	Hits:2	Allocated_reads:0.5	Strand:+
CATAAGCATGTCAGGACTCACAGTGTGTA
>Location:NODE_273527_length_1611_cov_28.567970	Coordinate:1575	Reads:1	Hits:2	Allocated_reads:0.5	Strand:-
ACATTACACACTGTGAGTCCTGACATGCTTA
>Location:NODE_273527_length_1611_cov_28.567970	Coordinate:1575	Reads:5	Hits:2	Allocated_reads:2.5	Strand:-
CACACTGTGAGTCCTGACATGCTTA
>Location:NODE_273527_length_1611_cov_28.567970	Coordinate:1575	Reads:4	Hits:2	Allocated_reads:2	Strand:+
TAAGCATGTCAGGACTCACAGTGT
>Location:NODE_273527_length_1611_cov_28.567970	Coordinate:1575	Reads:6	Hits:2	Allocated_reads:3	Strand:+
TAAGCATGTCAGGACTCACAGTGTG
>Location:NODE_273527_length_1611_cov_28.567970	Coordinate:1575	Reads:1	Hits:2	Allocated_reads:0.5	Strand:+
TAAGCATGTCAGGACTCACAGTGTGT
>Location:NODE_273527_length_1611_cov_28.567970	Coordinate:1575	Reads:2	Hits:2	Allocated_reads:1	Strand:+
TAAGCATGTCAGGACTCACAGTGTGTA
>Location:NODE_273527_length_1611_cov_28.567970	Coordinate:1575	Reads:2	Hits:2	Allocated_reads:1	Strand:+
TAAGCATGTCAGGACTCACAGTGTGTAA
>Location:NODE_273527_length_1611_cov_28.567970	Coordinate:1575	Reads:17	Hits:2	Allocated_reads:8.5	Strand:+
TAAGCATGTCAGGACTCACAGTGTGTAAT
>Location:NODE_273527_length_1611_cov_28.567970	Coordinate:1575	Reads:7	Hits:2	Allocated_reads:3.5	Strand:+
TAAGCATGTCAGGACTCACAGTGTGTAATG
>Location:NODE_273527_length_1611_cov_28.567970	Coordinate:1575	Reads:14	Hits:2	Allocated_reads:7	Strand:+
TAAGCATGTCAGGACTCACAGTGTGTAATGT
>Location:NODE_273527_length_1611_cov_28.567970	Coordinate:1575	Reads:8	Hits:2	Allocated_reads:4	Strand:+
TAAGCATGTCAGGACTCACAGTGTGTAATGTT
>Location:NODE_273527_length_1611_cov_28.567970	Coordinate:1575	Reads:1	Hits:2	Allocated_reads:0.5	Strand:-
TACACACTGTGAGTCCTGACATGCTTA
>Location:NODE_273527_length_1611_cov_28.567970	Coordinate:1576	Reads:1	Hits:2	Allocated_reads:0.5	Strand:+
AAGCATGTCAGGACTCACAGTGTGTAATGTT
>Location:NODE_273527_length_1611_cov_28.567970	Coordinate:1576	Reads:1	Hits:2	Allocated_reads:0.5	Strand:-
CACACTGTGAGTCCTGACATGCTT
>Location:NODE_273527_length_1611_cov_28.567970	Coordinate:1577	Reads:3	Hits:2	Allocated_reads:1.5	Strand:+
AGCATGTCAGGACTCACAGTGTGTAATGTT
>Location:NODE_273527_length_1611_cov_28.567970	Coordinate:1577	Reads:2	Hits:2	Allocated_reads:1	Strand:+
AGCATGTCAGGACTCACAGTGTGTAATGTTT
>Location:NODE_273527_length_1611_cov_28.567970	Coordinate:1579	Reads:1	Hits:2	Allocated_reads:0.5	Strand:-
ATTACACACTGTGAGTCCTGACATG
>Location:NODE_273527_length_1611_cov_28.567970	Coordinate:1579	Reads:1	Hits:2	Allocated_reads:0.5	Strand:-
TTACACACTGTGAGTCCTGACATG
>Location:NODE_273527_length_1611_cov_28.567970	Coordinate:1581	Reads:3	Hits:2	Allocated_reads:1.5	Strand:-
AAACATTACACACTGTGAGTCCTGACA
>Location:NODE_273527_length_1611_cov_28.567970	Coordinate:1581	Reads:2	Hits:2	Allocated_reads:1	Strand:-
ATAAACATTACACACTGTGAGTCCTGACA
>Location:NODE_273527_length_1611_cov_28.567970	Coordinate:1581	Reads:1	Hits:2	Allocated_reads:0.5	Strand:-
TAAACATTACACACTGTGAGTCCTGACA
>Location:NODE_273527_length_1611_cov_28.567970	Coordinate:1581	Reads:1	Hits:2	Allocated_reads:0.5	Strand:+
TGTCAGGACTCACAGTGTGTAATGTT
>Location:NODE_273527_length_1611_cov_28.567970	Coordinate:1581	Reads:2	Hits:2	Allocated_reads:1	Strand:+
TGTCAGGACTCACAGTGTGTAATGTTTA
>Location:NODE_273527_length_1611_cov_28.567970	Coordinate:1581	Reads:2	Hits:2	Allocated_reads:1	Strand:+
TGTCAGGACTCACAGTGTGTAATGTTTATG
>Location:NODE_273527_length_1611_cov_28.567970	Coordinate:1582	Reads:1	Hits:1	Allocated_reads:1	Strand:-
TGCATAAACATTACACACTGTGAGTCCTGAC
>Location:NODE_273527_length_1611_cov_28.567970	Coordinate:1583	Reads:1	Hits:2	Allocated_reads:0.5	Strand:+
TCAGGACTCACAGTGTGTAATGTTT
>Location:NODE_273527_length_1611_cov_28.567970	Coordinate:1583	Reads:1	Hits:1	Allocated_reads:1	Strand:+
TCAGGACTCACAGTGTGTAATGTTTATGCAA
>Location:NODE_273527_length_1611_cov_28.567970	Coordinate:1584	Reads:1	Hits:2	Allocated_reads:0.5	Strand:-
ATAAACATTACACACTGTGAGTCCTG
>Location:NODE_273527_length_1611_cov_28.567970	Coordinate:1585	Reads:1	Hits:2	Allocated_reads:0.5	Strand:-
ATAAACATTACACACTGTGAGTCCA
>Location:NODE_273527_length_1611_cov_28.567970	Coordinate:1585	Reads:1	Hits:2	Allocated_reads:0.5	Strand:-
ATAAACATTACACACTGTGAGTCCG
>Location:NODE_273527_length_1611_cov_28.567970	Coordinate:1585	Reads:6	Hits:2	Allocated_reads:3	Strand:-
ATAAACATTACACACTGTGAGTCCT
>Location:NODE_273527_length_1611_cov_28.567970	Coordinate:1585	Reads:2	Hits:1	Allocated_reads:2	Strand:-
CTTTGCATAAACATTACACACTGTGAGTCCT
>Location:NODE_273527_length_1611_cov_28.567970	Coordinate:1585	Reads:1	Hits:2	Allocated_reads:0.5	Strand:-
TAAACATTACACACTGTGAGTCCT
>Location:NODE_273527_length_1611_cov_28.567970	Coordinate:1585	Reads:2	Hits:1	Allocated_reads:2	Strand:-
TGCATAAACATTACACACTGTGAGTCCT
>Location:NODE_273527_length_1611_cov_28.567970	Coordinate:1589	Reads:2	Hits:1	Allocated_reads:2	Strand:-
CTTTGCATAAACATTACACACTGTGAG
>Location:NODE_273527_length_1611_cov_28.567970	Coordinate:1590	Reads:2	Hits:1	Allocated_reads:2	Strand:-
CTTTGCATAAACATTACACACTGTGA
>Location:NODE_273527_length_1611_cov_28.567970	Coordinate:1590	Reads:1	Hits:1	Allocated_reads:1	Strand:-
TCTTTGCATAAACATTACACACTGTGA
>Location:NODE_273527_length_1611_cov_28.567970	Coordinate:1592	Reads:1	Hits:1	Allocated_reads:1	Strand:-
CTTTGCATAAACATTACACACTGT
>Location:NODE_273527_length_1611_cov_28.567970	Coordinate:1595	Reads:1	Hits:1	Allocated_reads:1	Strand:+
GTGTGTAATGTTTATGCAAAGATCAAGACT
>Location:NODE_273527_length_1611_cov_28.567970	Coordinate:1596	Reads:12	Hits:1	Allocated_reads:12	Strand:+
TGTGTAATGTTTATGCAAAGATCAAGACT
>Location:NODE_273527_length_1611_cov_28.567970	Coordinate:1598	Reads:11	Hits:1	Allocated_reads:11	Strand:+
TGTAATGTTTATGCAAAGATCAAGACT
>Location:NODE_273527_length_1611_cov_28.567970	Coordinate:1598	Reads:3	Hits:1	Allocated_reads:3	Strand:+
TGTAATGTTTATGCAAAGATCAAGACTT
>Location:NODE_273527_length_1611_cov_28.567970	Coordinate:1598	Reads:1	Hits:1	Allocated_reads:1	Strand:+
TGTAATGTTTATGCAAAGATCAAGACTTCAC
>Location:NODE_273527_length_1611_cov_28.567970	Coordinate:1598	Reads:5	Hits:1	Allocated_reads:5	Strand:+
TGTAATGTTTATGCAAAGATCAAGACTTCACT
>Location:NODE_273527_length_1611_cov_28.567970	Coordinate:1600	Reads:1	Hits:1	Allocated_reads:1	Strand:+
TAATGTTTATGCAAAGATCAAGACT
>Location:NODE_273527_length_1611_cov_28.567970	Coordinate:1600	Reads:1	Hits:1	Allocated_reads:1	Strand:+
TAATGTTTATGCAAAGATCAAGACTTC
>Location:NODE_273527_length_1611_cov_28.567970	Coordinate:1600	Reads:37	Hits:1	Allocated_reads:37	Strand:+
TAATGTTTATGCAAAGATCAAGACTTCACT
>Location:NODE_273527_length_1611_cov_28.567970	Coordinate:1601	Reads:3	Hits:1	Allocated_reads:3	Strand:+
AATGTTTATGCAAAGATCAAGACTTCACT
>Location:NODE_273527_length_1611_cov_28.567970	Coordinate:1602	Reads:1	Hits:1	Allocated_reads:1	Strand:+
ATGTTTATGCAAAGATCAAGACTTCACT
>Location:NODE_273527_length_1611_cov_28.567970	Coordinate:1602	Reads:1	Hits:1	Allocated_reads:1	Strand:+
ATGTTTATGCAAAGATCAAGACTTCACTGGT
>Location:NODE_273527_length_1611_cov_28.567970	Coordinate:1603	Reads:1	Hits:1	Allocated_reads:1	Strand:+
TGTTTATGCAAAGATCAAGACTTCAC
>Location:NODE_273527_length_1611_cov_28.567970	Coordinate:1603	Reads:1	Hits:1	Allocated_reads:1	Strand:+
TGTTTATGCAAAGATCAAGACTTGACT
>Location:NODE_273527_length_1611_cov_28.567970	Coordinate:1603	Reads:23	Hits:1	Allocated_reads:23	Strand:+
TGTTTATGCAAAGATCAAGACTTCACT
>Location:NODE_273527_length_1611_cov_28.567970	Coordinate:1603	Reads:3	Hits:1	Allocated_reads:3	Strand:+
TGTTTATGCAAAGATCAAGACTTCACTG
>Location:NODE_273527_length_1611_cov_28.567970	Coordinate:1603	Reads:3	Hits:1	Allocated_reads:3	Strand:+
TGTTTATGCAAAGATCAAGACTTCACTGG
>Location:NODE_273527_length_1611_cov_28.567970	Coordinate:1603	Reads:16	Hits:1	Allocated_reads:16	Strand:+
TGTTTATGCAAAGATCAAGACTTCACTGGT
>Location:NODE_273527_length_1611_cov_28.567970	Coordinate:1603	Reads:5	Hits:1	Allocated_reads:5	Strand:+
TGTTTATGCAAAGATCAAGACTTCACTGGTC
>Location:NODE_273527_length_1611_cov_28.567970	Coordinate:1604	Reads:1	Hits:1	Allocated_reads:1	Strand:-
AGACCAGTGAAGTCTTGATCTTTGCATAAAC
>Location:NODE_273527_length_1611_cov_28.567970	Coordinate:1604	Reads:1	Hits:1	Allocated_reads:1	Strand:+
GTTTATGCAAAGATCAAGACTTCACT
>Location:NODE_273527_length_1611_cov_28.567970	Coordinate:1605	Reads:2	Hits:1	Allocated_reads:2	Strand:+
TTTATGCAAAGATCAAGACTTCACT
>Location:NODE_273527_length_1611_cov_28.567970	Coordinate:1605	Reads:12	Hits:1	Allocated_reads:12	Strand:+
TTTATGCAAAGATCAAGACTTCACTGGT
>Location:NODE_273527_length_1611_cov_28.567970	Coordinate:1605	Reads:8	Hits:1	Allocated_reads:8	Strand:+
TTTATGCAAAGATCAAGACTTCACTGGTC
>Location:NODE_273527_length_1611_cov_28.567970	Coordinate:1605	Reads:2	Hits:1	Allocated_reads:2	Strand:+
TTTATGCAAAGATCAAGACTTCACTGGTCT
>Location:NODE_273527_length_1611_cov_28.567970	Coordinate:1606	Reads:18	Hits:1	Allocated_reads:18	Strand:+
TTATGCAAAGATCAAGACTTCACT
>Location:NODE_273527_length_1611_cov_28.567970	Coordinate:1606	Reads:9	Hits:1	Allocated_reads:9	Strand:+
TTATGCAAAGATCAAGACTTCACTGG
>Location:NODE_273527_length_1611_cov_28.567970	Coordinate:1606	Reads:53	Hits:1	Allocated_reads:53	Strand:+
TTATGCAAAGATCAAGACTTCACTGGT
>Location:NODE_273527_length_1611_cov_28.567970	Coordinate:1606	Reads:1	Hits:1	Allocated_reads:1	Strand:+
TTATGCAAAGATCAAGACTACACTGGTC
>Location:NODE_273527_length_1611_cov_28.567970	Coordinate:1606	Reads:1	Hits:1	Allocated_reads:1	Strand:+
TTATGCAAAGATCAAGACTTCACTGGTT
>Location:NODE_273527_length_1611_cov_28.567970	Coordinate:1606	Reads:1	Hits:1	Allocated_reads:1	Strand:+
TTATGCAAAGATCAAGACTTCACTTGTC
>Location:NODE_273527_length_1611_cov_28.567970	Coordinate:1606	Reads:108	Hits:1	Allocated_reads:108	Strand:+
TTATGCAAAGATCAAGACTTCACTGGTC
>Location:NODE_273527_length_1611_cov_28.567970	Coordinate:1606	Reads:1	Hits:1	Allocated_reads:1	Strand:+
TTATGCAAAGATCAAGACTTCACTGGCCT
>Location:NODE_273527_length_1611_cov_28.567970	Coordinate:1606	Reads:1	Hits:1	Allocated_reads:1	Strand:+
TTATGCAAAGATCAAGACTTCACTGGTCG
>Location:NODE_273527_length_1611_cov_28.567970	Coordinate:1606	Reads:11	Hits:1	Allocated_reads:11	Strand:+
TTATGCAAAGATCAAGACTTCACTGGTCT
>Location:NODE_273527_length_1611_cov_28.567970	Coordinate:1606	Reads:3	Hits:1	Allocated_reads:3	Strand:+
TTATGCAAAGATCAAGACTTCACTGGTTT
>Location:NODE_273527_length_1611_cov_28.567970	Coordinate:1606	Reads:1	Hits:1	Allocated_reads:1	Strand:+
TTATGCAAAGATCAAGACTTCACTGGTCTA
>Location:NODE_273527_length_1611_cov_28.567970	Coordinate:1607	Reads:1	Hits:1	Allocated_reads:1	Strand:+
TATGCAAAGATCAAGACTTCACTGG
>Location:NODE_273527_length_1611_cov_28.567970	Coordinate:1607	Reads:6	Hits:1	Allocated_reads:6	Strand:+
TATGCAAAGATCAAGACTTCACTGGT
>Location:NODE_273527_length_1611_cov_28.567970	Coordinate:1607	Reads:38	Hits:1	Allocated_reads:38	Strand:+
TATGCAAAGATCAAGACTTCACTGGTC
>Location:NODE_273527_length_1611_cov_28.567970	Coordinate:1607	Reads:8	Hits:1	Allocated_reads:8	Strand:+
TATGCAAAGATCAAGACTTCACTGGTCT
>Location:NODE_273527_length_1611_cov_28.567970	Coordinate:1607	Reads:1	Hits:1	Allocated_reads:1	Strand:+
TATGCAAAGATCAAGACTTCACTGGTCTA
>Location:NODE_273527_length_1611_cov_28.567970	Coordinate:1609	Reads:2	Hits:1	Allocated_reads:2	Strand:+
TGCAAAGATCAAGACTTCACTGGT
>Location:NODE_273527_length_1611_cov_28.567970	Coordinate:1609	Reads:9	Hits:1	Allocated_reads:9	Strand:+
TGCAAAGATCAAGACTTCACTGGTC
>Location:NODE_273527_length_1611_cov_28.567970	Coordinate:1609	Reads:3	Hits:1	Allocated_reads:3	Strand:+
TGCAAAGATCAAGACTTCACTGGTCT
>Location:NODE_273527_length_1611_cov_28.567970	Coordinate:1609	Reads:1	Hits:1	Allocated_reads:1	Strand:+
TGCAAAGATCAAGACTTCACTGGTCTACAGA
>Location:NODE_273527_length_1611_cov_28.567970	Coordinate:1610	Reads:4	Hits:1	Allocated_reads:4	Strand:-
TAGACCAGTGAAGTCTTGATCTTTGC
>Location:NODE_273527_length_1611_cov_28.567970	Coordinate:1610	Reads:4	Hits:1	Allocated_reads:4	Strand:-
TGTAGACCAGTGAAGTCTTGATCTTTGC
>Location:NODE_273527_length_1611_cov_28.567970	Coordinate:1613	Reads:1	Hits:2	Allocated_reads:0.5	Strand:-
TCATCTGTAGACCAGTGAAGTCTTGATCTT
>Location:NODE_273527_length_1611_cov_28.567970	Coordinate:1614	Reads:1	Hits:2	Allocated_reads:0.5	Strand:-
CATCTGTAGACCAGTGAAGTCTTGATCT
>Location:NODE_273527_length_1611_cov_28.567970	Coordinate:1614	Reads:1	Hits:2	Allocated_reads:0.5	Strand:-
CTGTAGACCAGTGAAGTCTTGATCT
>Location:NODE_273527_length_1611_cov_28.567970	Coordinate:1615	Reads:3	Hits:2	Allocated_reads:1.5	Strand:-
ATCATCTGTAGACCAGTGAAGTCTTGATC
>Location:NODE_273527_length_1611_cov_28.567970	Coordinate:1617	Reads:6	Hits:2	Allocated_reads:3	Strand:-
ATCATCTGTAGACCAGTGAAGTCTTGA
>Location:NODE_273527_length_1611_cov_28.567970	Coordinate:1617	Reads:1	Hits:2	Allocated_reads:0.5	Strand:-
CCTTTTATCATCTGTAGACCAGTGAAGTCTTGA
>Location:NODE_273527_length_1611_cov_28.567970	Coordinate:1619	Reads:1	Hits:2	Allocated_reads:0.5	Strand:-
ATCATCTGTAGACCAGTGAAGTCTT
>Location:NODE_273527_length_1611_cov_28.567970	Coordinate:1620	Reads:12	Hits:2	Allocated_reads:6	Strand:-
ATCATCTGTAGACCAGTGAAGTCT
>Location:NODE_273527_length_1611_cov_28.567970	Coordinate:1620	Reads:1	Hits:2	Allocated_reads:0.5	Strand:-
CCTTTTATCATCTGTAGACCAGTGAAGTCT
>Location:NODE_273527_length_1611_cov_28.567970	Coordinate:1620	Reads:2	Hits:2	Allocated_reads:1	Strand:-
TATCATCTGTAGACCAGTGAAGTCT
>Location:NODE_273527_length_1611_cov_28.567970	Coordinate:1620	Reads:1	Hits:2	Allocated_reads:0.5	Strand:-
TTATCATCTGTAGACCAGTGAAGTCT
>Location:NODE_273527_length_1611_cov_28.567970	Coordinate:1620	Reads:1	Hits:2	Allocated_reads:0.5	Strand:-
TTTTATCATCTGTAGACCAGTGAAGTCT
>Location:NODE_273527_length_1611_cov_28.567970	Coordinate:1624	Reads:1	Hits:2	Allocated_reads:0.5	Strand:+
TTCACTGGTCTACAGATGATAAAAGGAACATACAT
>Location:NODE_273527_length_1611_cov_28.567970	Coordinate:1625	Reads:2	Hits:2	Allocated_reads:1	Strand:-
CCTTTTATCATCTGTAGACCAGTGA
>Location:NODE_273527_length_1611_cov_28.567970	Coordinate:1625	Reads:2	Hits:2	Allocated_reads:1	Strand:+
TCACTGGTCTACAGATGATAAAAGGAACATA
>Location:NODE_273527_length_1611_cov_28.567970	Coordinate:1628	Reads:1	Hits:2	Allocated_reads:0.5	Strand:+
CTGGTCTACAGATGATAAAAGGAACATACATT
>Location:NODE_273527_length_1611_cov_28.567970	Coordinate:1629	Reads:1	Hits:2	Allocated_reads:0.5	Strand:-
TATGTTCCTTTTATCATCTGTAGACCA
>Location:NODE_273527_length_1611_cov_28.567970	Coordinate:1629	Reads:1	Hits:2	Allocated_reads:0.5	Strand:+
TGGTCTACAGATGATAAAAGGAACATA
>Location:NODE_273527_length_1611_cov_28.567970	Coordinate:1629	Reads:1	Hits:2	Allocated_reads:0.5	Strand:+
TGGTCTACAGATGATAAAAGGAACATACA
>Location:NODE_273527_length_1611_cov_28.567970	Coordinate:1629	Reads:2	Hits:2	Allocated_reads:1	Strand:+
TGGTCTACAGATGATAAAAGGAACATACATT
>Location:NODE_273527_length_1611_cov_28.567970	Coordinate:1630	Reads:1	Hits:2	Allocated_reads:0.5	Strand:+
GGTCTACAGATGATAAAAGGAACATA
>Location:NODE_273527_length_1611_cov_28.567970	Coordinate:1630	Reads:2	Hits:2	Allocated_reads:1	Strand:-
TGTTCCTTTTATCATCTGTAGACC
>Location:NODE_273527_length_1611_cov_28.567970	Coordinate:1631	Reads:1	Hits:2	Allocated_reads:0.5	Strand:+
GTCTACAGATGATAAAAGGAACATA
>Location:NODE_273527_length_1611_cov_28.567970	Coordinate:1632	Reads:1	Hits:2	Allocated_reads:0.5	Strand:+
TCTACAGATGATAAAAGGAACATACA
>Location:NODE_273527_length_1611_cov_28.567970	Coordinate:1632	Reads:1	Hits:2	Allocated_reads:0.5	Strand:+
TCTACAGATGATAAAAGGAACATACATT
>Location:NODE_273527_length_1611_cov_28.567970	Coordinate:1633	Reads:4	Hits:2	Allocated_reads:2	Strand:+
CTACAGATGATAAAAGGAACATACATT
>Location:NODE_273527_length_1611_cov_28.567970	Coordinate:1633	Reads:1	Hits:2	Allocated_reads:0.5	Strand:+
CTACAGATGATAAAAGGAACATACATTACA
>Location:NODE_273527_length_1611_cov_28.567970	Coordinate:1634	Reads:1	Hits:2	Allocated_reads:0.5	Strand:-
AATGTATGTTCCTTTTATCATCTGTA
>Location:NODE_273527_length_1611_cov_28.567970	Coordinate:1634	Reads:1	Hits:2	Allocated_reads:0.5	Strand:+
TACAGATGATAAAAGGAACATACA
>Location:NODE_273527_length_1611_cov_28.567970	Coordinate:1634	Reads:11	Hits:2	Allocated_reads:5.5	Strand:+
TACAGATGATAAAAGGAACATACATT
>Location:NODE_273527_length_1611_cov_28.567970	Coordinate:1634	Reads:1	Hits:2	Allocated_reads:0.5	Strand:+
TACAGATGATAAAAGGAACATACATTA
>Location:NODE_273527_length_1611_cov_28.567970	Coordinate:1634	Reads:1	Hits:2	Allocated_reads:0.5	Strand:+
TACAGATGATAAAAGGAACATACATTTT
>Location:NODE_273527_length_1611_cov_28.567970	Coordinate:1634	Reads:5	Hits:2	Allocated_reads:2.5	Strand:+
TACAGATGATAAAAGGAACATACATTACA
>Location:NODE_273527_length_1611_cov_28.567970	Coordinate:1634	Reads:1	Hits:2	Allocated_reads:0.5	Strand:+
TACAGATGATAAAAGGAACATACATTATTT
>Location:NODE_273527_length_1611_cov_28.567970	Coordinate:1634	Reads:2	Hits:2	Allocated_reads:1	Strand:+
TACAGATGATAAAAGGAACATACATTACAG
>Location:NODE_273527_length_1611_cov_28.567970	Coordinate:1634	Reads:3	Hits:2	Allocated_reads:1.5	Strand:+
TACAGATGATAAAAGGAACATACATTACAGGA
>Location:NODE_273527_length_1611_cov_28.567970	Coordinate:1635	Reads:1	Hits:2	Allocated_reads:0.5	Strand:+
ACAGATGATAAAAGGAACATACATT
>Location:NODE_273527_length_1611_cov_28.567970	Coordinate:1635	Reads:5	Hits:2	Allocated_reads:2.5	Strand:+
ACAGATGATAAAAGGAACATACATTACAGGA
>Location:NODE_273527_length_1611_cov_28.567970	Coordinate:1637	Reads:1	Hits:2	Allocated_reads:0.5	Strand:-
CTGTAATGTATGTTCCTTTTATCATCT
>Location:NODE_273527_length_1611_cov_28.567970	Coordinate:1638	Reads:1	Hits:2	Allocated_reads:0.5	Strand:-
CTGTAATGTATGTTCCTTTTATCATC
>Location:NODE_273527_length_1611_cov_28.567970	Coordinate:1638	Reads:1	Hits:2	Allocated_reads:0.5	Strand:+
GATGATAAAAGGAACATACATTTTT
>Location:NODE_273527_length_1611_cov_28.567970	Coordinate:1638	Reads:4	Hits:2	Allocated_reads:2	Strand:+
GATGATAAAAGGAACATACATTACAGGA
>Location:NODE_273527_length_1611_cov_28.567970	Coordinate:1638	Reads:1	Hits:2	Allocated_reads:0.5	Strand:+
GATGATAAAAGGAACATACATTACAGGATG
>Location:NODE_273527_length_1611_cov_28.567970	Coordinate:1638	Reads:2	Hits:2	Allocated_reads:1	Strand:+
GATGATAAAAGGAACATACATTACAGGATGTC
>Location:NODE_273527_length_1611_cov_28.567970	Coordinate:1640	Reads:3	Hits:2	Allocated_reads:1.5	Strand:+
TGATAAAAGGAACATACATTACAGGA
>Location:NODE_273527_length_1611_cov_28.567970	Coordinate:1640	Reads:1	Hits:2	Allocated_reads:0.5	Strand:+
TGATAAAAGGAACATACATTACAGGAT
>Location:NODE_273527_length_1611_cov_28.567970	Coordinate:1640	Reads:1	Hits:2	Allocated_reads:0.5	Strand:+
TGATAAAAGGAACATACATTACAGGATG
>Location:NODE_273527_length_1611_cov_28.567970	Coordinate:1640	Reads:3	Hits:2	Allocated_reads:1.5	Strand:+
TGATAAAAGGAACATACATTACAGGATGTC
>Location:NODE_273527_length_1611_cov_28.567970	Coordinate:1640	Reads:3	Hits:2	Allocated_reads:1.5	Strand:+
TGATAAAAGGAACATACATTACAGGATGTCT
>Location:NODE_273527_length_1611_cov_28.567970	Coordinate:1641	Reads:2	Hits:2	Allocated_reads:1	Strand:-
CATCCTGTAATGTATGTTCCTTTTATC
>Location:NODE_273527_length_1611_cov_28.567970	Coordinate:1641	Reads:1	Hits:2	Allocated_reads:0.5	Strand:-
TCCTGTAATGTATGTTCCTTTTATC
>Location:NODE_273527_length_1611_cov_28.567970	Coordinate:1642	Reads:2	Hits:2	Allocated_reads:1	Strand:-
CATCCTGTAATGTATGTTCCTTTTAT
>Location:NODE_273527_length_1611_cov_28.567970	Coordinate:1643	Reads:1	Hits:2	Allocated_reads:0.5	Strand:-
CATCCTGTAATGTATGTTCCTTTTA
>Location:NODE_273527_length_1611_cov_28.567970	Coordinate:1643	Reads:2	Hits:2	Allocated_reads:1	Strand:+
TAAAAGGAACATACATTACAGGATGTC
>Location:NODE_273527_length_1611_cov_28.567970	Coordinate:1644	Reads:1	Hits:2	Allocated_reads:0.5	Strand:+
AAAAGGAACATACATTACAGGATGT
>Location:NODE_273527_length_1611_cov_28.567970	Coordinate:1645	Reads:1	Hits:2	Allocated_reads:0.5	Strand:+
AAAGGAACATACATTACAGGATGTCTAGCT
>Location:NODE_273527_length_1611_cov_28.567970	Coordinate:1646	Reads:12	Hits:2	Allocated_reads:6	Strand:+
AAGGAACATACATTACAGGATGTCTAGCT
>Location:NODE_273527_length_1611_cov_28.567970	Coordinate:1647	Reads:2	Hits:2	Allocated_reads:1	Strand:+
AGGAACATACATTACAGGATGTCTAGCT
>Location:NODE_273527_length_1611_cov_28.567970	Coordinate:1648	Reads:1	Hits:2	Allocated_reads:0.5	Strand:+
GGAACATACATTACAGGATGTCTAGCT
>Location:NODE_273527_length_1611_cov_28.567970	Coordinate:1649	Reads:2	Hits:2	Allocated_reads:1	Strand:+
GAACATACATTACAGGATGTCTAGCTT
