# Supplementary material for: First characterization of PIWI-interacting RNA clusters in a cichlid fish with a B chromosome
Source: BMC Biol. 2022 Sep 21;20:204. doi: 10.1186/s12915-022-01403-2 (PMC9490952; doi:10.1186/s12915-022-01403-2)
Supplement: Supplementary file 1 — Additional file 1. Zipped folder with fasta and interactive html piRNA cluster information for the A. latifasciata genome. The nomenclature is as follows: number-pirna-cluster_sex_B-presence (f, female; m, male; 0b, without B chromosome; 1b, with B chromosome). [file 12915_2022_1403_MOESM1_ESM.zip › 106_f0b.fasta]

>Location:NODE_27459_length_24731_cov_33.167362	Coordinate:3475	Reads:3	Hits:30	Allocated_reads:0.1	Strand:-
TTAAAAGTAACCTTCCCAACACTGGCT
>Location:NODE_27459_length_24731_cov_33.167362	Coordinate:3479	Reads:1	Hits:1088	Allocated_reads:0.000919117647058824	Strand:-
ATTTTAAAAGTAACCTTCCCAACACT
>Location:NODE_27459_length_24731_cov_33.167362	Coordinate:3479	Reads:1	Hits:1066	Allocated_reads:0.000938086303939962	Strand:-
CATTTTAAAAGTAACCTTCCCAACACT
>Location:NODE_27459_length_24731_cov_33.167362	Coordinate:3484	Reads:1	Hits:1115	Allocated_reads:0.000896860986547085	Strand:+
TGGGAAGGTTACTTTTAAAATGTAT
>Location:NODE_27459_length_24731_cov_33.167362	Coordinate:3484	Reads:1	Hits:1096	Allocated_reads:0.000912408759124088	Strand:+
TGGGAAGGTTACTTTTAAAATGTATT
>Location:NODE_27459_length_24731_cov_33.167362	Coordinate:3563	Reads:1	Hits:345	Allocated_reads:0.00289855072463768	Strand:-
CAGAATACGTTACTCTCATTGAGTAA
>Location:NODE_27459_length_24731_cov_33.167362	Coordinate:3563	Reads:1	Hits:325	Allocated_reads:0.00307692307692308	Strand:+
TTACTCAATGAGAGTAACGTATTCTGAATA
>Location:NODE_27459_length_24731_cov_33.167362	Coordinate:3564	Reads:4	Hits:342	Allocated_reads:0.0116959064327485	Strand:+
TACTCAATGAGAGTAACGTATTCTGAA
>Location:NODE_27459_length_24731_cov_33.167362	Coordinate:3564	Reads:17	Hits:332	Allocated_reads:0.0512048192771084	Strand:+
TACTCAATGAGAGTAACGTATTCTGAATA
>Location:NODE_27459_length_24731_cov_33.167362	Coordinate:3565	Reads:1	Hits:335	Allocated_reads:0.00298507462686567	Strand:+
ACTCAATGAGAGTAACGTATTCTGAATA
>Location:NODE_27459_length_24731_cov_33.167362	Coordinate:3566	Reads:1	Hits:362	Allocated_reads:0.00276243093922652	Strand:+
CTCAATGAGAGTAACGTATTCTGA
>Location:NODE_27459_length_24731_cov_33.167362	Coordinate:3566	Reads:1	Hits:292	Allocated_reads:0.00342465753424658	Strand:+
CTCAATGAGAGTAACGTATTCTGAATACTTTGGA
>Location:NODE_27459_length_24731_cov_33.167362	Coordinate:3567	Reads:2	Hits:353	Allocated_reads:0.0056657223796034	Strand:+
TCAATGAGAGTAACGTATTCTGAATA
>Location:NODE_27459_length_24731_cov_33.167362	Coordinate:3567	Reads:2	Hits:334	Allocated_reads:0.00598802395209581	Strand:+
TCAATGAGAGTAACGTATTCTGAATACT
>Location:NODE_27459_length_24731_cov_33.167362	Coordinate:3569	Reads:3	Hits:368	Allocated_reads:0.00815217391304348	Strand:+
AATGAGAGTAACGTATTCTGAATA
>Location:NODE_27459_length_24731_cov_33.167362	Coordinate:3569	Reads:3	Hits:358	Allocated_reads:0.00837988826815642	Strand:+
AATGAGAGTAACGTATTCTGAATAC
>Location:NODE_27459_length_24731_cov_33.167362	Coordinate:3569	Reads:1	Hits:349	Allocated_reads:0.00286532951289398	Strand:+
AATGAGAGTAACGTATTCTGAATACT
>Location:NODE_27459_length_24731_cov_33.167362	Coordinate:3569	Reads:1	Hits:348	Allocated_reads:0.0028735632183908	Strand:+
AATGAGAGTAACGTATTCTGAATACGT
>Location:NODE_27459_length_24731_cov_33.167362	Coordinate:3569	Reads:1	Hits:337	Allocated_reads:0.0029673590504451	Strand:+
AATGAGAGTAACGTATTCTGAATACTT
>Location:NODE_27459_length_24731_cov_33.167362	Coordinate:3571	Reads:1	Hits:357	Allocated_reads:0.00280112044817927	Strand:-
ATCCAAAGTATTCAGAATACGTTACTCTCA
>Location:NODE_27459_length_24731_cov_33.167362	Coordinate:3571	Reads:12	Hits:403	Allocated_reads:0.0297766749379653	Strand:+
TGAGAGTAACGTATTCTGAATACT
>Location:NODE_27459_length_24731_cov_33.167362	Coordinate:3571	Reads:7	Hits:391	Allocated_reads:0.0179028132992327	Strand:+
TGAGAGTAACGTATTCTGAATACTT
>Location:NODE_27459_length_24731_cov_33.167362	Coordinate:3571	Reads:4	Hits:380	Allocated_reads:0.0105263157894737	Strand:+
TGAGAGTAACGTATTCTGAATACTTT
>Location:NODE_27459_length_24731_cov_33.167362	Coordinate:3571	Reads:1	Hits:369	Allocated_reads:0.002710027100271	Strand:+
TGAGAGTAACGTATTCTGAATACTTTG
>Location:NODE_27459_length_24731_cov_33.167362	Coordinate:3571	Reads:1	Hits:362	Allocated_reads:0.00276243093922652	Strand:+
TGAGAGTAACGTATTCTGAATACTTTGGA
>Location:NODE_27459_length_24731_cov_33.167362	Coordinate:3571	Reads:2	Hits:344	Allocated_reads:0.00581395348837209	Strand:+
TGAGAGTAACGTATTCTGAATACTTTGGATTA
>Location:NODE_27459_length_24731_cov_33.167362	Coordinate:3572	Reads:1	Hits:358	Allocated_reads:0.00279329608938547	Strand:-
AATCCAAAGTATTCAGAATACGTTACTCTC
>Location:NODE_27459_length_24731_cov_33.167362	Coordinate:3572	Reads:1	Hits:389	Allocated_reads:0.0025706940874036	Strand:+
GAGAGTAACGTATTCTGAATACTTT
>Location:NODE_27459_length_24731_cov_33.167362	Coordinate:3573	Reads:30	Hits:379	Allocated_reads:0.079155672823219	Strand:-
ATCCAAAGTATTCAGAATACGTTACTCT
>Location:NODE_27459_length_24731_cov_33.167362	Coordinate:3574	Reads:7	Hits:405	Allocated_reads:0.0172839506172839	Strand:-
ATCCAAAGTATTCAGAATACGTTACTC
>Location:NODE_27459_length_24731_cov_33.167362	Coordinate:3574	Reads:2	Hits:397	Allocated_reads:0.00503778337531486	Strand:+
GAGTAACGTATTCTGAATACTTTGGATT
>Location:NODE_27459_length_24731_cov_33.167362	Coordinate:3578	Reads:2	Hits:603	Allocated_reads:0.0033167495854063	Strand:-
TTAAGTAATCCAAAGTATTCAGAATACGTT
>Location:NODE_27459_length_24731_cov_33.167362	Coordinate:3579	Reads:1	Hits:729	Allocated_reads:0.00137174211248285	Strand:+
ACGTATTCTGAATACTTTGGATTA
>Location:NODE_27459_length_24731_cov_33.167362	Coordinate:3579	Reads:1	Hits:580	Allocated_reads:0.00172413793103448	Strand:-
ATTAAGTAATCCAAAGTATTCAGAATACGT
>Location:NODE_27459_length_24731_cov_33.167362	Coordinate:3579	Reads:2	Hits:631	Allocated_reads:0.00316957210776545	Strand:-
TAAGTAATCCAAAGTATTCAGAATACGT
>Location:NODE_27459_length_24731_cov_33.167362	Coordinate:3579	Reads:4	Hits:564	Allocated_reads:0.00709219858156028	Strand:-
TATTAAGTAATCCAAAGTATTCAGAATACGT
>Location:NODE_27459_length_24731_cov_33.167362	Coordinate:3579	Reads:21	Hits:614	Allocated_reads:0.0342019543973941	Strand:-
TTAAGTAATCCAAAGTATTCAGAATACGT
>Location:NODE_27459_length_24731_cov_33.167362	Coordinate:3580	Reads:1	Hits:621	Allocated_reads:0.00161030595813205	Strand:-
TTAAGTAATCCAAAGTATTCAGAATACG
>Location:NODE_27459_length_24731_cov_33.167362	Coordinate:3581	Reads:1	Hits:652	Allocated_reads:0.00153374233128834	Strand:-
TATTAAGTAATCCAAAGTATTCAGAATAC
>Location:NODE_27459_length_24731_cov_33.167362	Coordinate:3583	Reads:1	Hits:739	Allocated_reads:0.0013531799729364	Strand:-
TATTAAGTAATCCAAAGTATTCAGAAT
>Location:NODE_27459_length_24731_cov_33.167362	Coordinate:3583	Reads:3	Hits:807	Allocated_reads:0.00371747211895911	Strand:-
TTAAGTAATCCAAAGTATTCAGAAT
>Location:NODE_27459_length_24731_cov_33.167362	Coordinate:3584	Reads:1	Hits:748	Allocated_reads:0.00133689839572193	Strand:-
TATTAAGTAATCCAAAGTATTCAGAA
>Location:NODE_27459_length_24731_cov_33.167362	Coordinate:3590	Reads:1	Hits:600	Allocated_reads:0.00166666666666667	Strand:+
ATACTTTGGATTACTTAATATATTATC
>Location:NODE_27459_length_24731_cov_33.167362	Coordinate:3590	Reads:1	Hits:496	Allocated_reads:0.00201612903225806	Strand:+
ATACTTTGGATTACTTAATATATTATCATGC
>Location:NODE_27459_length_24731_cov_33.167362	Coordinate:3591	Reads:1	Hits:582	Allocated_reads:0.00171821305841924	Strand:+
TACTTTGGATTACTTAATATATTATCA
>Location:NODE_27459_length_24731_cov_33.167362	Coordinate:3591	Reads:1	Hits:523	Allocated_reads:0.00191204588910134	Strand:+
TACTTTGGATTACTTAATATATTATCATG
>Location:NODE_27459_length_24731_cov_33.167362	Coordinate:3591	Reads:7	Hits:505	Allocated_reads:0.0138613861386139	Strand:+
TACTTTGGATTACTTAATATATTATCATGC
>Location:NODE_27459_length_24731_cov_33.167362	Coordinate:3637	Reads:1	Hits:1	Allocated_reads:1	Strand:+
GAATGTATTATTGCTGTGTGAATT
>Location:NODE_27459_length_24731_cov_33.167362	Coordinate:3675	Reads:1	Hits:13	Allocated_reads:0.0769230769230769	Strand:-
TCTAGTTGCTATTGGTATGGCGAGTAACCT
>Location:NODE_27459_length_24731_cov_33.167362	Coordinate:3710	Reads:1	Hits:209	Allocated_reads:0.00478468899521531	Strand:-
CTGTTACTCATTTTATATTAAGATTT
>Location:NODE_27459_length_24731_cov_33.167362	Coordinate:3726	Reads:1	Hits:1	Allocated_reads:1	Strand:+
TGAGTAACAGTAGGATGGACATTAGGCAA
>Location:NODE_27459_length_24731_cov_33.167362	Coordinate:3830	Reads:2	Hits:302	Allocated_reads:0.00662251655629139	Strand:-
TATTAGCCAGAGGTCCCTTTACTAC
>Location:NODE_27459_length_24731_cov_33.167362	Coordinate:3865	Reads:1	Hits:1	Allocated_reads:1	Strand:-
CTCGCAAGCAAACTTGACCCAGACAATCGGC
>Location:NODE_27459_length_24731_cov_33.167362	Coordinate:3906	Reads:1	Hits:6	Allocated_reads:0.166666666666667	Strand:-
TAAGTTCTGTTGAAGCAGCCTTTTAACGCCT
>Location:NODE_27459_length_24731_cov_33.167362	Coordinate:3926	Reads:1	Hits:26	Allocated_reads:0.0384615384615385	Strand:-
TGTTTTCCTCCGAAACAATAAGTTCTGTT
>Location:NODE_27459_length_24731_cov_33.167362	Coordinate:3962	Reads:1	Hits:184	Allocated_reads:0.00543478260869565	Strand:-
AAGTAAGCTATTAAGACTGGACTGTACACT
>Location:NODE_27459_length_24731_cov_33.167362	Coordinate:3974	Reads:1	Hits:269	Allocated_reads:0.00371747211895911	Strand:-
GAGCCCAGTTGTAAGTAAGCTATTAAGACT
>Location:NODE_27459_length_24731_cov_33.167362	Coordinate:3974	Reads:1	Hits:384	Allocated_reads:0.00260416666666667	Strand:-
GCCCAGTTGTAAGTAAGCTATTAAGACT
>Location:NODE_27459_length_24731_cov_33.167362	Coordinate:3975	Reads:1	Hits:379	Allocated_reads:0.00263852242744063	Strand:-
AGCCCAGTTGTAAGTAAGCTATTAAGAC
>Location:NODE_27459_length_24731_cov_33.167362	Coordinate:3975	Reads:1	Hits:413	Allocated_reads:0.00242130750605327	Strand:-
CCAGTTGTAAGTAAGCTATTAAGAC
>Location:NODE_27459_length_24731_cov_33.167362	Coordinate:3982	Reads:1	Hits:224	Allocated_reads:0.00446428571428571	Strand:+
TAGCTTACTTACAACTGGGCTCGTCAGGC
>Location:NODE_27459_length_24731_cov_33.167362	Coordinate:3982	Reads:1	Hits:174	Allocated_reads:0.00574712643678161	Strand:+
TAGCTTACTTACAACTGGGCTCGTCAGGCA
>Location:NODE_27459_length_24731_cov_33.167362	Coordinate:3982	Reads:1	Hits:168	Allocated_reads:0.00595238095238095	Strand:+
TAGCTTACTTACAACTGGGCTCGTCAGGCAC
>Location:NODE_27459_length_24731_cov_33.167362	Coordinate:3985	Reads:1	Hits:182	Allocated_reads:0.00549450549450549	Strand:+
CTTACTTACAACTGGGCTCGTCAGGCACTCT
>Location:NODE_27459_length_24731_cov_33.167362	Coordinate:3986	Reads:6	Hits:288	Allocated_reads:0.0208333333333333	Strand:+
TTACTTACAACTGGGCTCGTCAGG
>Location:NODE_27459_length_24731_cov_33.167362	Coordinate:3986	Reads:18	Hits:283	Allocated_reads:0.0636042402826855	Strand:+
TTACTTACAACTGGGCTCGTCAGGC
>Location:NODE_27459_length_24731_cov_33.167362	Coordinate:3986	Reads:2	Hits:209	Allocated_reads:0.00956937799043062	Strand:+
TTACTTACAACTGGGCTCGTCAGGCA
>Location:NODE_27459_length_24731_cov_33.167362	Coordinate:3986	Reads:11	Hits:202	Allocated_reads:0.0544554455445545	Strand:+
TTACTTACAACTGGGCTCGTCAGGCAC
>Location:NODE_27459_length_24731_cov_33.167362	Coordinate:3986	Reads:7	Hits:199	Allocated_reads:0.0351758793969849	Strand:+
TTACTTACAACTGGGCTCGTCAGGCACT
>Location:NODE_27459_length_24731_cov_33.167362	Coordinate:3986	Reads:25	Hits:192	Allocated_reads:0.130208333333333	Strand:+
TTACTTACAACTGGGCTCGTCAGGCACTC
>Location:NODE_27459_length_24731_cov_33.167362	Coordinate:3986	Reads:54	Hits:187	Allocated_reads:0.288770053475936	Strand:+
TTACTTACAACTGGGCTCGTCAGGCACTCT
>Location:NODE_27459_length_24731_cov_33.167362	Coordinate:3987	Reads:2	Hits:208	Allocated_reads:0.00961538461538462	Strand:+
TACTTACAACTGGGCTCGTCAGGCACTC
>Location:NODE_27459_length_24731_cov_33.167362	Coordinate:3987	Reads:1	Hits:203	Allocated_reads:0.00492610837438424	Strand:+
TACTTACAACTGGGCTCGTCAGGCACTCT
>Location:NODE_27459_length_24731_cov_33.167362	Coordinate:3990	Reads:1	Hits:224	Allocated_reads:0.00446428571428571	Strand:+
TTACAACTGGGCTCGTCAGGCACTCT
>Location:NODE_27459_length_24731_cov_33.167362	Coordinate:4007	Reads:1	Hits:3	Allocated_reads:0.333333333333333	Strand:-
TAATAACCACTGCAGACAAAAAGAGTGCCT
>Location:NODE_27459_length_24731_cov_33.167362	Coordinate:4026	Reads:1	Hits:637	Allocated_reads:0.00156985871271586	Strand:-
AGCATGTAAATATAATAATAACCACT
>Location:NODE_27459_length_24731_cov_33.167362	Coordinate:4026	Reads:1	Hits:580	Allocated_reads:0.00172413793103448	Strand:-
TGGAAGCATGTAAATATAATAATAACCACT
>Location:NODE_27459_length_24731_cov_33.167362	Coordinate:4032	Reads:1	Hits:501	Allocated_reads:0.00199600798403194	Strand:+
TATTATTATATTTACATGCTTCCAGCTCCC
>Location:NODE_27459_length_24731_cov_33.167362	Coordinate:4034	Reads:1	Hits:462	Allocated_reads:0.00216450216450216	Strand:+
TTATTATATTTACATGCTTCCAGCTCCCGTT
>Location:NODE_27459_length_24731_cov_33.167362	Coordinate:4037	Reads:2	Hits:592	Allocated_reads:0.00337837837837838	Strand:+
TTATATTTACATGCTTCCAGCTCC
>Location:NODE_27459_length_24731_cov_33.167362	Coordinate:4037	Reads:3	Hits:538	Allocated_reads:0.00557620817843866	Strand:+
TTATATTTACATGCTTCCAGCTCCC
>Location:NODE_27459_length_24731_cov_33.167362	Coordinate:4037	Reads:1	Hits:482	Allocated_reads:0.0020746887966805	Strand:+
TTATATTTACATGCTTCCAGCTCCCGT
>Location:NODE_27459_length_24731_cov_33.167362	Coordinate:4037	Reads:1	Hits:479	Allocated_reads:0.00208768267223382	Strand:+
TTATATTTACATGCTTCCAGCTCCCGTT
>Location:NODE_27459_length_24731_cov_33.167362	Coordinate:4038	Reads:1	Hits:507	Allocated_reads:0.0019723865877712	Strand:+
TATATTTACATGCTTCCAGCTCCCG
>Location:NODE_27459_length_24731_cov_33.167362	Coordinate:4042	Reads:2	Hits:509	Allocated_reads:0.00392927308447937	Strand:+
TTTACATGCTTCCAGCTCCCGTTT
>Location:NODE_27459_length_24731_cov_33.167362	Coordinate:4042	Reads:2	Hits:286	Allocated_reads:0.00699300699300699	Strand:+
TTTACATGCTTCCAGCTCCCGTTTC
>Location:NODE_27459_length_24731_cov_33.167362	Coordinate:4609	Reads:1	Hits:1	Allocated_reads:1	Strand:+
AAAGAATGGATACCCAGAATGCAGGACT
>Location:NODE_27459_length_24731_cov_33.167362	Coordinate:4615	Reads:1	Hits:1	Allocated_reads:1	Strand:+
TGGATACCCAGAATGCAGGACTATACGAACT
>Location:NODE_27459_length_24731_cov_33.167362	Coordinate:4907	Reads:1	Hits:1	Allocated_reads:1	Strand:-
TGACTGAGAACCTACACAGACATGATCAT
>Location:NODE_27459_length_24731_cov_33.167362	Coordinate:4909	Reads:1	Hits:1	Allocated_reads:1	Strand:-
TGACTGAGAACCTACACAGACATGATC
>Location:NODE_27459_length_24731_cov_33.167362	Coordinate:4912	Reads:1	Hits:8	Allocated_reads:0.125	Strand:-
TGACTGAGAACCTACACAGACATG
>Location:NODE_27459_length_24731_cov_33.167362	Coordinate:4926	Reads:1	Hits:1	Allocated_reads:1	Strand:+
TTCTCAGTCATTAAGGTCAGGGCAGTCTTGAG
>Location:NODE_27459_length_24731_cov_33.167362	Coordinate:4970	Reads:1	Hits:1	Allocated_reads:1	Strand:+
TAGCAACTCGAATTCTTTAGTTTTATGAAGACG
>Location:NODE_27459_length_24731_cov_33.167362	Coordinate:5102	Reads:1	Hits:1	Allocated_reads:1	Strand:+
TACCAGGACAGAGCGTGAAACTTCTC
>Location:NODE_27459_length_24731_cov_33.167362	Coordinate:5260	Reads:1	Hits:1	Allocated_reads:1	Strand:-
ATGGAAAAAAACAGATGGACAGAGC
>Location:NODE_27459_length_24731_cov_33.167362	Coordinate:5276	Reads:1	Hits:1	Allocated_reads:1	Strand:+
TTTTTCCATGGTTGGTGTCTGAGG
>Location:NODE_27459_length_24731_cov_33.167362	Coordinate:5284	Reads:1	Hits:1	Allocated_reads:1	Strand:+
TGGTTGGTGTCTGAGGTTCCTGTGC
>Location:NODE_27459_length_24731_cov_33.167362	Coordinate:5289	Reads:1	Hits:1	Allocated_reads:1	Strand:-
CAAAGATGCACAGGAACCTCAGACACC
>Location:NODE_27459_length_24731_cov_33.167362	Coordinate:5293	Reads:1	Hits:1	Allocated_reads:1	Strand:+
TCTGAGGTTCCTGTGCATCTTTGGCA
>Location:NODE_27459_length_24731_cov_33.167362	Coordinate:5306	Reads:1	Hits:1	Allocated_reads:1	Strand:-
GACTGTCAGAAAATTGCCAAAGATGCA
>Location:NODE_27459_length_24731_cov_33.167362	Coordinate:5306	Reads:2	Hits:1	Allocated_reads:2	Strand:+
TGCATCTTTGGCAATTTTCTGACAGTCCAGT
>Location:NODE_27459_length_24731_cov_33.167362	Coordinate:5313	Reads:1	Hits:1	Allocated_reads:1	Strand:+
TTGGCAATTTTCTGACAGTCCAGTTAGAAT
>Location:NODE_27459_length_24731_cov_33.167362	Coordinate:5326	Reads:1	Hits:1	Allocated_reads:1	Strand:+
GACAGTCCAGTTAGAATGACCACTCTTTAAG
>Location:NODE_27459_length_24731_cov_33.167362	Coordinate:5332	Reads:1	Hits:1	Allocated_reads:1	Strand:+
CCAGTTAGAATGACCACTCTTTAAGTGC
>Location:NODE_27459_length_24731_cov_33.167362	Coordinate:5358	Reads:1	Hits:1	Allocated_reads:1	Strand:-
ATAAGGAATACAGAGACATTTAAAGC
>Location:NODE_27459_length_24731_cov_33.167362	Coordinate:5385	Reads:1	Hits:1	Allocated_reads:1	Strand:+
TAAAGTATGTATGGTGTCTGGGACT
>Location:NODE_27459_length_24731_cov_33.167362	Coordinate:5390	Reads:1	Hits:1	Allocated_reads:1	Strand:+
TATGTATGGTGTCTGGGACTATTC
>Location:NODE_27459_length_24731_cov_33.167362	Coordinate:5419	Reads:1	Hits:1	Allocated_reads:1	Strand:-
TGAACAGTTTTAAAATATGTGGGAGACCT
>Location:NODE_27459_length_24731_cov_33.167362	Coordinate:5466	Reads:1	Hits:1	Allocated_reads:1	Strand:+
AAGTCAGTTAGTTACACATTAGCAGTGATGA
>Location:NODE_27459_length_24731_cov_33.167362	Coordinate:5492	Reads:1	Hits:1	Allocated_reads:1	Strand:+
GATGATACTTGCAACTTAACCTGGATATT
>Location:NODE_27459_length_24731_cov_33.167362	Coordinate:5494	Reads:1	Hits:1	Allocated_reads:1	Strand:+
TGATACTTGCAACTTAACCTGGATATTGAGT
>Location:NODE_27459_length_24731_cov_33.167362	Coordinate:5508	Reads:1	Hits:1	Allocated_reads:1	Strand:+
TAACCTGGATATTGAGTCAGACTGTTC
>Location:NODE_27459_length_24731_cov_33.167362	Coordinate:5510	Reads:1	Hits:1	Allocated_reads:1	Strand:-
CACAGTAGAACAGTCTGACTCAATATCCAGGT
>Location:NODE_27459_length_24731_cov_33.167362	Coordinate:5511	Reads:1	Hits:1	Allocated_reads:1	Strand:-
CACAGTAGAACAGTCTGACTCAATATCCAGG
>Location:NODE_27459_length_24731_cov_33.167362	Coordinate:5524	Reads:1	Hits:1	Allocated_reads:1	Strand:+
TCAGACTGTTCTACTGTGCAATTCGCT
>Location:NODE_27459_length_24731_cov_33.167362	Coordinate:5525	Reads:1	Hits:1	Allocated_reads:1	Strand:+
CAGACTGTTCTACTGTGCAATTCGCT
>Location:NODE_27459_length_24731_cov_33.167362	Coordinate:5531	Reads:1	Hits:1	Allocated_reads:1	Strand:+
GTTCTACTGTGCAATTCGCTGCCTCAGG
>Location:NODE_27459_length_24731_cov_33.167362	Coordinate:5532	Reads:1	Hits:1	Allocated_reads:1	Strand:+
TTCTACTGTGCAATTCGCTGCCTC
>Location:NODE_27459_length_24731_cov_33.167362	Coordinate:5532	Reads:1	Hits:1	Allocated_reads:1	Strand:+
TTCTACTGTGCAATTCGCTGCCTCAGGTTGT
>Location:NODE_27459_length_24731_cov_33.167362	Coordinate:5541	Reads:1	Hits:1	Allocated_reads:1	Strand:-
GAGAAAGACAACCTGAGGCAGCGAATTGC
>Location:NODE_27459_length_24731_cov_33.167362	Coordinate:5549	Reads:1	Hits:1	Allocated_reads:1	Strand:-
CACATGAGAAAGACAACCTGAGGCAT
>Location:NODE_27459_length_24731_cov_33.167362	Coordinate:5554	Reads:1	Hits:1	Allocated_reads:1	Strand:-
GTATGACACATGAGAAAGACAACCTGA
>Location:NODE_27459_length_24731_cov_33.167362	Coordinate:5556	Reads:1	Hits:1	Allocated_reads:1	Strand:-
GTATGACACATGAGAAAGACAACCT
>Location:NODE_27459_length_24731_cov_33.167362	Coordinate:5571	Reads:1	Hits:1	Allocated_reads:1	Strand:+
TGTGTCATACTCAGTGACAGTGGCTGCC
>Location:NODE_27459_length_24731_cov_33.167362	Coordinate:5571	Reads:1	Hits:1	Allocated_reads:1	Strand:+
TGTGTCATACTCAGTGACAGTGGCTGCCT
>Location:NODE_27459_length_24731_cov_33.167362	Coordinate:5578	Reads:1	Hits:1	Allocated_reads:1	Strand:+
TACTCAGTGACAGTGGCTGCCTTAGCCTTCT
>Location:NODE_27459_length_24731_cov_33.167362	Coordinate:5606	Reads:1	Hits:1	Allocated_reads:1	Strand:+
TCTGAAGCTTTTGGACCCTTATCAGACAGGCCT
>Location:NODE_27459_length_24731_cov_33.167362	Coordinate:5634	Reads:1	Hits:1	Allocated_reads:1	Strand:-
CTGTTGATTATAACACCCACTGGCAGGCC
>Location:NODE_27459_length_24731_cov_33.167362	Coordinate:5652	Reads:1	Hits:1	Allocated_reads:1	Strand:+
ATAATCAACAGTTGTGTCTTCAGATGTAATT
>Location:NODE_27459_length_24731_cov_33.167362	Coordinate:5653	Reads:2	Hits:1	Allocated_reads:2	Strand:+
TAATCAACAGTTGTGTCTTCAGATGTAATT
>Location:NODE_27459_length_24731_cov_33.167362	Coordinate:5654	Reads:1	Hits:1	Allocated_reads:1	Strand:-
TACATCTGAAGACACAACTGTTGATT
>Location:NODE_27459_length_24731_cov_33.167362	Coordinate:5678	Reads:1	Hits:1	Allocated_reads:1	Strand:+
TAATTTTGCATTTTCTATCCTTCAGCT
>Location:NODE_27459_length_24731_cov_33.167362	Coordinate:5704	Reads:1	Hits:1	Allocated_reads:1	Strand:+
TAGACTTTGAAATGTTTTTTTCTGCACT
>Location:NODE_27459_length_24731_cov_33.167362	Coordinate:5753	Reads:1	Hits:1	Allocated_reads:1	Strand:+
TTTAATACAGAGACAGGATCCATAAAGAC
>Location:NODE_27459_length_24731_cov_33.167362	Coordinate:5753	Reads:1	Hits:1	Allocated_reads:1	Strand:+
TTTAATACAGAGACAGGATCCATAAAGACA
>Location:NODE_27459_length_24731_cov_33.167362	Coordinate:5755	Reads:1	Hits:1	Allocated_reads:1	Strand:+
TAATACAGAGACAGGATCCATAAAGACA
>Location:NODE_27459_length_24731_cov_33.167362	Coordinate:5758	Reads:1	Hits:1	Allocated_reads:1	Strand:+
TACAGAGACAGGATCCATAAAGACAGCC
>Location:NODE_27459_length_24731_cov_33.167362	Coordinate:5854	Reads:1	Hits:1	Allocated_reads:1	Strand:-
AGCAGAGGTGATTGCAGTATAGTTTATAC
>Location:NODE_27459_length_24731_cov_33.167362	Coordinate:5936	Reads:1	Hits:1	Allocated_reads:1	Strand:+
TTAGAACAAAATGCAGGGAATCATAGAAT
>Location:NODE_27459_length_24731_cov_33.167362	Coordinate:5942	Reads:1	Hits:1	Allocated_reads:1	Strand:-
AGAAGAATTCTATGATTCCCTGCATTTTG
>Location:NODE_27459_length_24731_cov_33.167362	Coordinate:5944	Reads:1	Hits:1	Allocated_reads:1	Strand:-
GAAGAATTCTATGATTCCCTGCATTT
>Location:NODE_27459_length_24731_cov_33.167362	Coordinate:5945	Reads:1	Hits:1	Allocated_reads:1	Strand:-
TCCAGAAGAATTCTATGATTCCCTGCATT
>Location:NODE_27459_length_24731_cov_33.167362	Coordinate:5961	Reads:1	Hits:1	Allocated_reads:1	Strand:+
GAATTCTTCTGGATAGAGTTATGAAAAT
>Location:NODE_27459_length_24731_cov_33.167362	Coordinate:5964	Reads:1	Hits:1	Allocated_reads:1	Strand:+
TTCTTCTGGATAGAGTTATGAAAATGA
>Location:NODE_27459_length_24731_cov_33.167362	Coordinate:5964	Reads:1	Hits:1	Allocated_reads:1	Strand:+
TTCTTCTGGATAGAGTTATGAAAATGAA
>Location:NODE_27459_length_24731_cov_33.167362	Coordinate:5964	Reads:1	Hits:1	Allocated_reads:1	Strand:+
TTCTTCTGGATAGAGTTATGAAAATGAAT
>Location:NODE_27459_length_24731_cov_33.167362	Coordinate:5970	Reads:1	Hits:1	Allocated_reads:1	Strand:+
TGGATAGAGTTATGAAAATGAATAGTA
>Location:NODE_27459_length_24731_cov_33.167362	Coordinate:5972	Reads:1	Hits:1	Allocated_reads:1	Strand:+
GATAGAGTTATGAAAATGAATAGTAAGA
>Location:NODE_27459_length_24731_cov_33.167362	Coordinate:6008	Reads:1	Hits:1	Allocated_reads:1	Strand:+
TTCCCTAGTAAACCTTATTTATATTACA
>Location:NODE_27459_length_24731_cov_33.167362	Coordinate:6011	Reads:1	Hits:1	Allocated_reads:1	Strand:-
CACGCTGTAATATAAATAAGGTTTACTAGG
>Location:NODE_27459_length_24731_cov_33.167362	Coordinate:6181	Reads:1	Hits:27	Allocated_reads:0.037037037037037	Strand:-
ACAGAACAGAAACCTAACAAATGGCAAATC
>Location:NODE_27459_length_24731_cov_33.167362	Coordinate:6186	Reads:1	Hits:26	Allocated_reads:0.0384615384615385	Strand:-
GGCACAGAACAGAAACCTAACAAATGGC
>Location:NODE_27459_length_24731_cov_33.167362	Coordinate:6195	Reads:1	Hits:22	Allocated_reads:0.0454545454545455	Strand:+
TAGGTTTCTGTTCTGTGCCTGCCCT
>Location:NODE_27459_length_24731_cov_33.167362	Coordinate:6195	Reads:1	Hits:19	Allocated_reads:0.0526315789473684	Strand:+
TAGGTTTCTGTTCTGTGCCTGCCCTGGT
>Location:NODE_27459_length_24731_cov_33.167362	Coordinate:6221	Reads:1	Hits:14	Allocated_reads:0.0714285714285714	Strand:-
GACAGACAGAACACAGAAGTGGGAC
>Location:NODE_27459_length_24731_cov_33.167362	Coordinate:6226	Reads:1	Hits:14	Allocated_reads:0.0714285714285714	Strand:-
GACACCATAGACAGACAGAACACAGAAGT
>Location:NODE_27459_length_24731_cov_33.167362	Coordinate:6226	Reads:1	Hits:13	Allocated_reads:0.0769230769230769	Strand:-
TGACACCATAGACAGACAGAACACAGAAGT
>Location:NODE_27459_length_24731_cov_33.167362	Coordinate:6238	Reads:1	Hits:10	Allocated_reads:0.1	Strand:+
TGTCTGTCTATGGTGTCACACTGTCTGTT
>Location:NODE_27459_length_24731_cov_33.167362	Coordinate:6266	Reads:1	Hits:1	Allocated_reads:1	Strand:+
TTGTGAACCTGTCTGCTTAGTTCAGTGCCG
>Location:NODE_27459_length_24731_cov_33.167362	Coordinate:6301	Reads:3	Hits:1	Allocated_reads:3	Strand:-
ACAGGAAACTCAGACACAGAGCACC
>Location:NODE_27459_length_24731_cov_33.167362	Coordinate:6301	Reads:10	Hits:1	Allocated_reads:10	Strand:-
TAAAACAGGAAACTCAGACACAGAGCACC
>Location:NODE_27459_length_24731_cov_33.167362	Coordinate:6305	Reads:1	Hits:19	Allocated_reads:0.0526315789473684	Strand:-
GAATAAAACAGGAAACTCAGACACATTG
>Location:NODE_27459_length_24731_cov_33.167362	Coordinate:6306	Reads:1	Hits:24	Allocated_reads:0.0416666666666667	Strand:-
TAAAACAGGAAACTCAGACACAGA
>Location:NODE_27459_length_24731_cov_33.167362	Coordinate:6320	Reads:3	Hits:1	Allocated_reads:3	Strand:+
TCCTGTTTTATTCTGAAGGTCCCCATC
>Location:NODE_27459_length_24731_cov_33.167362	Coordinate:6339	Reads:1	Hits:1	Allocated_reads:1	Strand:-
ACTGAACACACTCACATGAGATGGGGA
>Location:NODE_27459_length_24731_cov_33.167362	Coordinate:6339	Reads:2	Hits:1	Allocated_reads:2	Strand:-
CGTAAACTGAACACACTCACATGAGATGGGGA
>Location:NODE_27459_length_24731_cov_33.167362	Coordinate:6340	Reads:1	Hits:1	Allocated_reads:1	Strand:-
ACTGAACACACTCACATGAGATGGGC
>Location:NODE_27459_length_24731_cov_33.167362	Coordinate:6340	Reads:1	Hits:1	Allocated_reads:1	Strand:-
GTAAACTGAACACACTCACATGAGATGGGG
>Location:NODE_27459_length_24731_cov_33.167362	Coordinate:6341	Reads:1	Hits:1	Allocated_reads:1	Strand:-
AACGTAAACTGAACACACTCACATGAGATGGG
>Location:NODE_27459_length_24731_cov_33.167362	Coordinate:6341	Reads:1	Hits:1	Allocated_reads:1	Strand:-
ACGTAAACTGAACACACTCACATGAGATGGG
>Location:NODE_27459_length_24731_cov_33.167362	Coordinate:6341	Reads:10	Hits:1	Allocated_reads:10	Strand:-
CGTAAACTGAACACACTCACATGAGATGGG
>Location:NODE_27459_length_24731_cov_33.167362	Coordinate:6341	Reads:3	Hits:1	Allocated_reads:3	Strand:-
GTAAACTGAACACACTCACATGAGATGGG
>Location:NODE_27459_length_24731_cov_33.167362	Coordinate:6343	Reads:1	Hits:1	Allocated_reads:1	Strand:-
AAACGTAAACTGAACACACTCACATGAGATG
>Location:NODE_27459_length_24731_cov_33.167362	Coordinate:6344	Reads:1	Hits:3	Allocated_reads:0.333333333333333	Strand:-
CGTAAACTGAACACACTCACATGAGAT
>Location:NODE_27459_length_24731_cov_33.167362	Coordinate:6346	Reads:1	Hits:13	Allocated_reads:0.0769230769230769	Strand:-
CGTAAACTGAACACACTCACATGAG
>Location:NODE_27459_length_24731_cov_33.167362	Coordinate:6350	Reads:1	Hits:26	Allocated_reads:0.0384615384615385	Strand:+
TGTGAGTGTGTTCAGTTTACGTTTCCC
>Location:NODE_27459_length_24731_cov_33.167362	Coordinate:6356	Reads:1	Hits:13	Allocated_reads:0.0769230769230769	Strand:+
TGTGTTCAGTTTACGTTTCCCCTGTCCC
>Location:NODE_27459_length_24731_cov_33.167362	Coordinate:6356	Reads:1	Hits:11	Allocated_reads:0.0909090909090909	Strand:+
TGTGTTCAGTTTACGTTTCCCCTGTCCCGTC
>Location:NODE_27459_length_24731_cov_33.167362	Coordinate:6361	Reads:1	Hits:1	Allocated_reads:1	Strand:+
TCAGTTTACGTTTCCCCTGTCCCGTCGGC
>Location:NODE_27459_length_24731_cov_33.167362	Coordinate:6361	Reads:1	Hits:1	Allocated_reads:1	Strand:+
TCAGTTTACGTTTCCCCTGTCCCGTCGGCTCT
>Location:NODE_27459_length_24731_cov_33.167362	Coordinate:6362	Reads:1	Hits:46	Allocated_reads:0.0217391304347826	Strand:+
CAGTTTACGTTTCCCCTGTCCCGTC
>Location:NODE_27459_length_24731_cov_33.167362	Coordinate:6363	Reads:1	Hits:1	Allocated_reads:1	Strand:+
AGTTTACGTTTCCCCTGTCCCGTCGGC
>Location:NODE_27459_length_24731_cov_33.167362	Coordinate:6403	Reads:1	Hits:1	Allocated_reads:1	Strand:-
TGAGAGACAGGCGGGCAACACACCT
>Location:NODE_27459_length_24731_cov_33.167362	Coordinate:6415	Reads:1	Hits:1	Allocated_reads:1	Strand:+
CGCCTGTCTCTCATCCCCTGATTACTGC
>Location:NODE_27459_length_24731_cov_33.167362	Coordinate:6417	Reads:1	Hits:11	Allocated_reads:0.0909090909090909	Strand:-
AGCAGTAATCAGGGGATGAGAGACAGG
>Location:NODE_27459_length_24731_cov_33.167362	Coordinate:6445	Reads:1	Hits:80	Allocated_reads:0.0125	Strand:+
TGTGTATTTAAGCCCTGTGTGTTCTCC
>Location:NODE_27459_length_24731_cov_33.167362	Coordinate:6445	Reads:2	Hits:80	Allocated_reads:0.025	Strand:+
TGTGTATTTAAGCCCTGTGTGTTCTCCT
>Location:NODE_27459_length_24731_cov_33.167362	Coordinate:6445	Reads:1	Hits:77	Allocated_reads:0.012987012987013	Strand:+
TGTGTATTTAAGCCCTGTGTGTTCTCCTGC
>Location:NODE_27459_length_24731_cov_33.167362	Coordinate:6445	Reads:1	Hits:74	Allocated_reads:0.0135135135135135	Strand:+
TGTGTATTTAAGCCCTGTGTGTTCTCCTGCCT
>Location:NODE_27459_length_24731_cov_33.167362	Coordinate:6446	Reads:3	Hits:85	Allocated_reads:0.0352941176470588	Strand:+
GTGTATTTAAGCCCTGTGTGTTCTCC
>Location:NODE_27459_length_24731_cov_33.167362	Coordinate:6446	Reads:4	Hits:85	Allocated_reads:0.0470588235294118	Strand:+
GTGTATTTAAGCCCTGTGTGTTCTCCT
>Location:NODE_27459_length_24731_cov_33.167362	Coordinate:6446	Reads:5	Hits:81	Allocated_reads:0.0617283950617284	Strand:+
GTGTATTTAAGCCCTGTGTGTTCTCCTGC
>Location:NODE_27459_length_24731_cov_33.167362	Coordinate:6446	Reads:1	Hits:78	Allocated_reads:0.0128205128205128	Strand:+
GTGTATTTAAGCCCTGTGTGTTCTCCTGCC
>Location:NODE_27459_length_24731_cov_33.167362	Coordinate:6446	Reads:8	Hits:78	Allocated_reads:0.102564102564103	Strand:+
GTGTATTTAAGCCCTGTGTGTTCTCCTGCCT
>Location:NODE_27459_length_24731_cov_33.167362	Coordinate:6448	Reads:1	Hits:93	Allocated_reads:0.010752688172043	Strand:-
GGAGAACACACAGGGCTTAAATAC
>Location:NODE_27459_length_24731_cov_33.167362	Coordinate:6448	Reads:2	Hits:86	Allocated_reads:0.0232558139534884	Strand:-
GGCAGGAGAACACACAGGGCTTAAATAC
>Location:NODE_27459_length_24731_cov_33.167362	Coordinate:6449	Reads:1	Hits:79	Allocated_reads:0.0126582278481013	Strand:-
CAACAGGCAGGAGAACACACAGGGCTTAAATT
>Location:NODE_27459_length_24731_cov_33.167362	Coordinate:6451	Reads:1	Hits:95	Allocated_reads:0.0105263157894737	Strand:+
TTTAAGCCCTGTGTGTTCTCCTGC
>Location:NODE_27459_length_24731_cov_33.167362	Coordinate:6451	Reads:1	Hits:85	Allocated_reads:0.0117647058823529	Strand:+
TTTAAGCCCTGTGTGTTCTCCTGCCTGTT
>Location:NODE_27459_length_24731_cov_33.167362	Coordinate:6451	Reads:1	Hits:73	Allocated_reads:0.0136986301369863	Strand:+
TTTAAGCCCTGTGTGTTCTCCTGCCTGTTGC
>Location:NODE_27459_length_24731_cov_33.167362	Coordinate:6453	Reads:1	Hits:76	Allocated_reads:0.0131578947368421	Strand:+
TAAGCCCTGTGTGTTCTCCTGCGTGTTGC
>Location:NODE_27459_length_24731_cov_33.167362	Coordinate:6456	Reads:1	Hits:23	Allocated_reads:0.0434782608695652	Strand:+
GCCCTGTGTGTTCTCCTGCCTGTTGCTG
>Location:NODE_27459_length_24731_cov_33.167362	Coordinate:6640	Reads:1	Hits:1	Allocated_reads:1	Strand:-
GCAGATGACAAACCAGCAACAGGCAGGA
>Location:NODE_27459_length_24731_cov_33.167362	Coordinate:6649	Reads:1	Hits:1	Allocated_reads:1	Strand:+
TTGCTGGTTTGTCATCTGCATTGTTCACC
>Location:NODE_27459_length_24731_cov_33.167362	Coordinate:6657	Reads:1	Hits:1	Allocated_reads:1	Strand:+
TTGTCATCTGCATTGTTCACCCTGTTTGGT
>Location:NODE_27459_length_24731_cov_33.167362	Coordinate:6667	Reads:2	Hits:1	Allocated_reads:2	Strand:-
AAACCTGAGATACCAAACAGGGTGAACAATG
>Location:NODE_27459_length_24731_cov_33.167362	Coordinate:6671	Reads:1	Hits:1	Allocated_reads:1	Strand:-
TAACAAACCTGAGATACCAAACAGGGTGAAC
>Location:NODE_27459_length_24731_cov_33.167362	Coordinate:6675	Reads:1	Hits:1	Allocated_reads:1	Strand:-
TAACAAACCTGAGATACCAAACAGGGT
>Location:NODE_27459_length_24731_cov_33.167362	Coordinate:6676	Reads:1	Hits:1	Allocated_reads:1	Strand:-
CTAAATAACAAACCTGAGATACCAAACAGGG
>Location:NODE_27459_length_24731_cov_33.167362	Coordinate:6688	Reads:1	Hits:7	Allocated_reads:0.142857142857143	Strand:-
CTGGGAAAACTAAATAACAAACCTGAGA
>Location:NODE_27459_length_24731_cov_33.167362	Coordinate:6692	Reads:3	Hits:8	Allocated_reads:0.375	Strand:-
TAAACTGGGAAAACTAAATAACAAACCT
>Location:NODE_27459_length_24731_cov_33.167362	Coordinate:6693	Reads:1	Hits:9	Allocated_reads:0.111111111111111	Strand:-
ACCTAAACTGGGAAAACTAAATAACAAACC
>Location:NODE_27459_length_24731_cov_33.167362	Coordinate:6693	Reads:2	Hits:9	Allocated_reads:0.222222222222222	Strand:-
TAAACTGGGAAAACTAAATAACAAACC
>Location:NODE_27459_length_24731_cov_33.167362	Coordinate:6710	Reads:1	Hits:1	Allocated_reads:1	Strand:+
TCCCAGTTTAGGTTGCTTTAGTTTTGCCAC
>Location:NODE_27459_length_24731_cov_33.167362	Coordinate:6710	Reads:1	Hits:1	Allocated_reads:1	Strand:+
TCCCAGTTTAGGTTGCTTTAGTTTTGCCACT
>Location:NODE_27459_length_24731_cov_33.167362	Coordinate:6710	Reads:2	Hits:1	Allocated_reads:2	Strand:+
TCCCAGTTTAGGTTGCTTTAGTTTTGCCACTA
>Location:NODE_27459_length_24731_cov_33.167362	Coordinate:6716	Reads:1	Hits:1	Allocated_reads:1	Strand:+
TTTAGGTTGCTTTAGTTTTGCCACTACACC
>Location:NODE_27459_length_24731_cov_33.167362	Coordinate:6726	Reads:1	Hits:1	Allocated_reads:1	Strand:-
TATAAAGTGGTGTAGTGGCAAAACTAAA
>Location:NODE_27459_length_24731_cov_33.167362	Coordinate:6727	Reads:1	Hits:1	Allocated_reads:1	Strand:-
TAAAGTGGTGTAGTGGCAAAACTAA
>Location:NODE_27459_length_24731_cov_33.167362	Coordinate:6732	Reads:1	Hits:1	Allocated_reads:1	Strand:+
TTTGCCACTACACCACTTTATAAAC
>Location:NODE_27459_length_24731_cov_33.167362	Coordinate:6738	Reads:1	Hits:1	Allocated_reads:1	Strand:-
TGATGTTTGTTTATAAAGTGGTGTAGT
>Location:NODE_27459_length_24731_cov_33.167362	Coordinate:6738	Reads:1	Hits:1	Allocated_reads:1	Strand:-
TGCTAGTGATGTTTGTTTATAAAGTGGTGTAGT
>Location:NODE_27459_length_24731_cov_33.167362	Coordinate:6744	Reads:1	Hits:1	Allocated_reads:1	Strand:-
TGCTAGTGATGTTTGTTTATAAAGTGG
>Location:NODE_27459_length_24731_cov_33.167362	Coordinate:6752	Reads:2	Hits:1	Allocated_reads:2	Strand:-
TAGATGATAATGCTAGTGATGTTTGTTTA
>Location:NODE_27459_length_24731_cov_33.167362	Coordinate:6754	Reads:1	Hits:1	Allocated_reads:1	Strand:-
TAGATGATAATGCTAGTGATGTTTGTT
>Location:NODE_27459_length_24731_cov_33.167362	Coordinate:6758	Reads:1	Hits:5	Allocated_reads:0.2	Strand:+
AACATCACTAGCATTATCATCTACTGC
>Location:NODE_27459_length_24731_cov_33.167362	Coordinate:6761	Reads:2	Hits:3	Allocated_reads:0.666666666666667	Strand:+
ATCACTAGCATTATCATCTACTGCCTGCATT
>Location:NODE_27459_length_24731_cov_33.167362	Coordinate:6761	Reads:8	Hits:3	Allocated_reads:2.66666666666667	Strand:-
TGCAGGCAGTAGATGATAATGCTAGTGAT
>Location:NODE_27459_length_24731_cov_33.167362	Coordinate:6762	Reads:1	Hits:5	Allocated_reads:0.2	Strand:+
TCACTAGCATTATCATCTACTGCCTGCATT
>Location:NODE_27459_length_24731_cov_33.167362	Coordinate:6768	Reads:2	Hits:5	Allocated_reads:0.4	Strand:-
AAAATGCAGGCAGTAGATGATAATGC
>Location:NODE_27459_length_24731_cov_33.167362	Coordinate:6768	Reads:1	Hits:1	Allocated_reads:1	Strand:-
ACAAAATGCAGGCAGTAGATGATAATGC
>Location:NODE_27459_length_24731_cov_33.167362	Coordinate:6769	Reads:2	Hits:1	Allocated_reads:2	Strand:+
CATTATCATCTACTGCCTGCATTTTGTG
>Location:NODE_27459_length_24731_cov_33.167362	Coordinate:6771	Reads:1	Hits:1	Allocated_reads:1	Strand:+
TTATCATCTACTGCCTGCATTTTGTGG
>Location:NODE_27459_length_24731_cov_33.167362	Coordinate:6771	Reads:3	Hits:1	Allocated_reads:3	Strand:+
TTATCATCTACTGCCTGCATTTTGTGTCC
>Location:NODE_27459_length_24731_cov_33.167362	Coordinate:6771	Reads:10	Hits:1	Allocated_reads:10	Strand:+
TTATCATCTACTGCCTGCATTTTGTGTCCT
>Location:NODE_27459_length_24731_cov_33.167362	Coordinate:6771	Reads:2	Hits:1	Allocated_reads:2	Strand:+
TTATCATCTACTGCCTGCATTTTGTGTCCTT
>Location:NODE_27459_length_24731_cov_33.167362	Coordinate:6774	Reads:1	Hits:1	Allocated_reads:1	Strand:+
TCATCTACTGCCTGCATTTTGTGTCC
>Location:NODE_27459_length_24731_cov_33.167362	Coordinate:6786	Reads:1	Hits:1	Allocated_reads:1	Strand:+
TGCATTTTGTGTCCTTTCTCCCTC
>Location:NODE_27459_length_24731_cov_33.167362	Coordinate:6792	Reads:1	Hits:1	Allocated_reads:1	Strand:+
TTGTGTCCTTTCTCCCTCCACCACC
>Location:NODE_27459_length_24731_cov_33.167362	Coordinate:6796	Reads:1	Hits:1	Allocated_reads:1	Strand:-
TGTGGTGGTGGAGGGAGAAAGGAC
>Location:NODE_27459_length_24731_cov_33.167362	Coordinate:6800	Reads:1	Hits:1	Allocated_reads:1	Strand:+
TTTCTCCCTCCACCACCACACGCTCGTCTC
>Location:NODE_27459_length_24731_cov_33.167362	Coordinate:6808	Reads:1	Hits:1	Allocated_reads:1	Strand:+
TCCACCACCACACGCTCGTCTCGGCAGCC
>Location:NODE_27459_length_24731_cov_33.167362	Coordinate:6823	Reads:4	Hits:1	Allocated_reads:4	Strand:+
TCGTCTCGGCAGCCGTGACAGAATGAGCCT
>Location:NODE_27459_length_24731_cov_33.167362	Coordinate:6824	Reads:1	Hits:1	Allocated_reads:1	Strand:-
AAGGCTCATTCTGTCACGGCTGCCGAGACG
>Location:NODE_27459_length_24731_cov_33.167362	Coordinate:6824	Reads:1	Hits:1	Allocated_reads:1	Strand:+
CGTCTCGGCAGCCGTGACAGAATGAGC
>Location:NODE_27459_length_24731_cov_33.167362	Coordinate:6825	Reads:2	Hits:1	Allocated_reads:2	Strand:-
AAGGCTCATTCTGTCACGGCTGCCGAGAC
>Location:NODE_27459_length_24731_cov_33.167362	Coordinate:6825	Reads:1	Hits:1	Allocated_reads:1	Strand:-
GAAAGGCTCATTCTGTCACGGCTGCCGAGAC
>Location:NODE_27459_length_24731_cov_33.167362	Coordinate:6825	Reads:1	Hits:1	Allocated_reads:1	Strand:+
GTCTCGGCAGCCGTGACAGAATGAGCCT
>Location:NODE_27459_length_24731_cov_33.167362	Coordinate:6826	Reads:6	Hits:1	Allocated_reads:6	Strand:-
AAGGCTCATTCTGTCACGGCTGCCGAGA
>Location:NODE_27459_length_24731_cov_33.167362	Coordinate:6826	Reads:1	Hits:1	Allocated_reads:1	Strand:-
GAAAGGCTCATTCTGTCACGGCTGCCGAGA
>Location:NODE_27459_length_24731_cov_33.167362	Coordinate:6826	Reads:2	Hits:1	Allocated_reads:2	Strand:+
TCTCGGCAGCCGTGACAGAATGAGCCTTTC
>Location:NODE_27459_length_24731_cov_33.167362	Coordinate:6830	Reads:1	Hits:1	Allocated_reads:1	Strand:-
GAAAGGCTCATTCTGTCACGGCTGCC
>Location:NODE_27459_length_24731_cov_33.167362	Coordinate:6831	Reads:1	Hits:1	Allocated_reads:1	Strand:+
GCAGCCGTGACAGAATGAGCCTTTCTAATTG
>Location:NODE_27459_length_24731_cov_33.167362	Coordinate:6833	Reads:2	Hits:1	Allocated_reads:2	Strand:+
AGCCGTGACAGAATGAGCCTTTCTAATTG
>Location:NODE_27459_length_24731_cov_33.167362	Coordinate:6834	Reads:1	Hits:1	Allocated_reads:1	Strand:+
GCCGTGACAGAATGAGCCTTTCTAAT
>Location:NODE_27459_length_24731_cov_33.167362	Coordinate:6834	Reads:1	Hits:1	Allocated_reads:1	Strand:+
GCCGTGACAGAATGAGCCTTTCTAATTGGAGC
>Location:NODE_27459_length_24731_cov_33.167362	Coordinate:6834	Reads:1	Hits:1	Allocated_reads:1	Strand:+
GCCGTGACAGAATGAGCCTTTCAAATTGGAGCCTC
>Location:NODE_27459_length_24731_cov_33.167362	Coordinate:6835	Reads:1	Hits:1	Allocated_reads:1	Strand:+
CCGTGACAGAATGAGCCTTTCTAATTGGAGC
>Location:NODE_27459_length_24731_cov_33.167362	Coordinate:6836	Reads:2	Hits:1	Allocated_reads:2	Strand:+
CGTGACAGAATGAGCCTTTCTAATTGGA
>Location:NODE_27459_length_24731_cov_33.167362	Coordinate:6836	Reads:3	Hits:1	Allocated_reads:3	Strand:+
CGTGACAGAATGAGCCTTTCTAATTGGAGC
>Location:NODE_27459_length_24731_cov_33.167362	Coordinate:6836	Reads:1	Hits:1	Allocated_reads:1	Strand:+
CGTGACAGAATGAGCCTTTCTAATTGGAGCCT
>Location:NODE_27459_length_24731_cov_33.167362	Coordinate:6838	Reads:1	Hits:1	Allocated_reads:1	Strand:+
TGACAGAATGAGCCTTTCTAATTGGAGC
>Location:NODE_27459_length_24731_cov_33.167362	Coordinate:6839	Reads:2	Hits:1	Allocated_reads:2	Strand:+
GACAGAATGAGCCTTTCTAATTGGAGCC
>Location:NODE_27459_length_24731_cov_33.167362	Coordinate:6839	Reads:1	Hits:1	Allocated_reads:1	Strand:+
GACAGAATGAGCCTTTCTAATTGGAGCCT
>Location:NODE_27459_length_24731_cov_33.167362	Coordinate:6844	Reads:2	Hits:1	Allocated_reads:2	Strand:+
AATGAGCCTTTCTAATTGGAGCCT
>Location:NODE_27459_length_24731_cov_33.167362	Coordinate:6848	Reads:1	Hits:1	Allocated_reads:1	Strand:+
AGCCTTTCTAATTGGAGCCTCTGTCAAT
>Location:NODE_27459_length_24731_cov_33.167362	Coordinate:6849	Reads:1	Hits:1	Allocated_reads:1	Strand:-
TTGACAGAGGCTCCAATTAGAAAGGC
>Location:NODE_27459_length_24731_cov_33.167362	Coordinate:6852	Reads:2	Hits:1	Allocated_reads:2	Strand:+
TTTCTAATTGGAGCCTCTGTCAAT
>Location:NODE_27459_length_24731_cov_33.167362	Coordinate:6856	Reads:2	Hits:1	Allocated_reads:2	Strand:-
ATATCTATAATTGACAGAGGCTCCAATTA
>Location:NODE_27459_length_24731_cov_33.167362	Coordinate:6856	Reads:1	Hits:1	Allocated_reads:1	Strand:-
CATATCTATAATTGACAGAGGCTCCAATTA
>Location:NODE_27459_length_24731_cov_33.167362	Coordinate:6858	Reads:1	Hits:1	Allocated_reads:1	Strand:-
CATATCTATAATTGACAGAGGCTCCAAT
>Location:NODE_27459_length_24731_cov_33.167362	Coordinate:6859	Reads:1	Hits:1	Allocated_reads:1	Strand:-
CATATCTATAATTGACAGAGGCTCCAA
>Location:NODE_27459_length_24731_cov_33.167362	Coordinate:6867	Reads:1	Hits:1	Allocated_reads:1	Strand:+
TCTGTCAATTATAGATATGCACAAGCCT
>Location:NODE_27459_length_24731_cov_33.167362	Coordinate:6867	Reads:1	Hits:1	Allocated_reads:1	Strand:+
TCTGTCAATTATAGATATGCACAAGCCTGTAT
>Location:NODE_27459_length_24731_cov_33.167362	Coordinate:6870	Reads:1	Hits:1	Allocated_reads:1	Strand:-
TACAGGCTTGTGCATATCTATAATTGAC
>Location:NODE_27459_length_24731_cov_33.167362	Coordinate:6871	Reads:1	Hits:1	Allocated_reads:1	Strand:+
TCAATTATAGATATGCACAAGCCTGTAT
>Location:NODE_27459_length_24731_cov_33.167362	Coordinate:6873	Reads:1	Hits:1	Allocated_reads:1	Strand:+
AATTATAGATATGCACAAGCCTGTATGT
>Location:NODE_27459_length_24731_cov_33.167362	Coordinate:6876	Reads:2	Hits:1	Allocated_reads:2	Strand:+
TATAGATATGCACAAGCCTGTATGTT
>Location:NODE_27459_length_24731_cov_33.167362	Coordinate:6881	Reads:1	Hits:1	Allocated_reads:1	Strand:+
ATATGCACAAGCCTGTATGTTTATGATA
>Location:NODE_27459_length_24731_cov_33.167362	Coordinate:6882	Reads:3	Hits:1	Allocated_reads:3	Strand:+
TATGCACAAGCCTGTATGTTTATGATA
>Location:NODE_27459_length_24731_cov_33.167362	Coordinate:6884	Reads:18	Hits:1	Allocated_reads:18	Strand:+
TGCACAAGCCTGTATGTTTATGATA
>Location:NODE_27459_length_24731_cov_33.167362	Coordinate:6884	Reads:1	Hits:1	Allocated_reads:1	Strand:+
TGCACAAGCCTGTATGTTTATGATAAA
>Location:NODE_27459_length_24731_cov_33.167362	Coordinate:6884	Reads:1	Hits:1	Allocated_reads:1	Strand:+
TGCACAAGCCTGTATGTTTATGATAAAAT
>Location:NODE_27459_length_24731_cov_33.167362	Coordinate:6884	Reads:1	Hits:1	Allocated_reads:1	Strand:+
TGCACAAGCCTGTATGTTTATGATAAAATG
>Location:NODE_27459_length_24731_cov_33.167362	Coordinate:6912	Reads:1	Hits:1	Allocated_reads:1	Strand:+
TGATATTTGAGGAAAAATTATAAAAATCT
>Location:NODE_27459_length_24731_cov_33.167362	Coordinate:6940	Reads:1	Hits:1	Allocated_reads:1	Strand:+
TTAGTTTTTCTTAAGTCAGAGAAGGGA
>Location:NODE_27459_length_24731_cov_33.167362	Coordinate:6948	Reads:1	Hits:1	Allocated_reads:1	Strand:+
TCTTAAGTCAGAGAAGGGAAATAAAAGG
>Location:NODE_27459_length_24731_cov_33.167362	Coordinate:6948	Reads:1	Hits:1	Allocated_reads:1	Strand:+
TCTTAAGTCAGAGAAGGGAAATAAAAGGCA
>Location:NODE_27459_length_24731_cov_33.167362	Coordinate:6950	Reads:2	Hits:1	Allocated_reads:2	Strand:+
TTAAGTCAGAGAAGGGAAATAAAAGGC
>Location:NODE_27459_length_24731_cov_33.167362	Coordinate:6950	Reads:4	Hits:1	Allocated_reads:4	Strand:+
TTAAGTCAGAGAAGGGAAATAAAAGGCA
>Location:NODE_27459_length_24731_cov_33.167362	Coordinate:6950	Reads:1	Hits:1	Allocated_reads:1	Strand:+
TTAAGTCAGAGAAGGGAAATAAAAGGCAT
>Location:NODE_27459_length_24731_cov_33.167362	Coordinate:6950	Reads:6	Hits:1	Allocated_reads:6	Strand:+
TTAAGTCAGAGAAGGGAAATAAAAGGCATA
>Location:NODE_27459_length_24731_cov_33.167362	Coordinate:6951	Reads:1	Hits:1	Allocated_reads:1	Strand:+
TAAGTCAGAGAAGGGAAATAAAAGG
>Location:NODE_27459_length_24731_cov_33.167362	Coordinate:6951	Reads:2	Hits:1	Allocated_reads:2	Strand:+
TAAGTCAGAGAAGGGAAATAAAAGGC
>Location:NODE_27459_length_24731_cov_33.167362	Coordinate:6951	Reads:1	Hits:1	Allocated_reads:1	Strand:+
TAAGTCAGAGAAGGGAAATAAAAGGCA
>Location:NODE_27459_length_24731_cov_33.167362	Coordinate:6951	Reads:11	Hits:1	Allocated_reads:11	Strand:+
TAAGTCAGAGAAGGGAAATAAAAGGCATA
>Location:NODE_27459_length_24731_cov_33.167362	Coordinate:6951	Reads:7	Hits:1	Allocated_reads:7	Strand:+
TAAGTCAGAGAAGGGAAATAAAAGGCATAG
>Location:NODE_27459_length_24731_cov_33.167362	Coordinate:6951	Reads:2	Hits:1	Allocated_reads:2	Strand:+
TAAGTCAGAGAAGGGAAATAAAAGGCATAGC
>Location:NODE_27459_length_24731_cov_33.167362	Coordinate:6951	Reads:1	Hits:1	Allocated_reads:1	Strand:+
TAAGTCAGAGAAGGGAAATAAAAGGCATAGCA
>Location:NODE_27459_length_24731_cov_33.167362	Coordinate:6957	Reads:2	Hits:1	Allocated_reads:2	Strand:+
AGAGAAGGGAAATAAAAGGCATAGCAATA
>Location:NODE_27459_length_24731_cov_33.167362	Coordinate:6957	Reads:1	Hits:1	Allocated_reads:1	Strand:-
TATTGCTATGCCTTTTATTTCCCTTCTCT
>Location:NODE_27459_length_24731_cov_33.167362	Coordinate:6959	Reads:2	Hits:1	Allocated_reads:2	Strand:-
TTTATTGCTATGCCTTTTATTTCCCTTCT
>Location:NODE_27459_length_24731_cov_33.167362	Coordinate:6960	Reads:1	Hits:1	Allocated_reads:1	Strand:-
TTTATTGCTATGCCTTTTATTTCCCTTC
>Location:NODE_27459_length_24731_cov_33.167362	Coordinate:6973	Reads:2	Hits:1	Allocated_reads:2	Strand:+
AGGCATAGCAATAAACAAATTAAGAGCT
>Location:NODE_27459_length_24731_cov_33.167362	Coordinate:6973	Reads:1	Hits:1	Allocated_reads:1	Strand:+
AGGCATAGCAATAAACAAATTAAGAGCTGATT
>Location:NODE_27459_length_24731_cov_33.167362	Coordinate:6978	Reads:2	Hits:1	Allocated_reads:2	Strand:+
TAGCAATAAACAAATTAAGAGCTGATT
>Location:NODE_27459_length_24731_cov_33.167362	Coordinate:6980	Reads:1	Hits:1	Allocated_reads:1	Strand:-
ACTTCAATCAGCTCTTAATTTGTTTATTGC
>Location:NODE_27459_length_24731_cov_33.167362	Coordinate:6980	Reads:1	Hits:1	Allocated_reads:1	Strand:-
TCAATCAGCTCTTAATTTGTTTATTGC
>Location:NODE_27459_length_24731_cov_33.167362	Coordinate:6984	Reads:1	Hits:1	Allocated_reads:1	Strand:+
TAAACAAATTAAGAGCTGATTGAAGT
>Location:NODE_27459_length_24731_cov_33.167362	Coordinate:6985	Reads:1	Hits:1	Allocated_reads:1	Strand:+
AAACAAATTAAGAGCTGATTGAAGTCT
>Location:NODE_27459_length_24731_cov_33.167362	Coordinate:6996	Reads:2	Hits:1	Allocated_reads:2	Strand:+
GAGCTGATTGAAGTCTTCTCTTAAACAGGT
>Location:NODE_27459_length_24731_cov_33.167362	Coordinate:6997	Reads:1	Hits:1	Allocated_reads:1	Strand:+
AGCTGATTGAAGTCTTCTCTTAAACAGG
>Location:NODE_27459_length_24731_cov_33.167362	Coordinate:6997	Reads:1	Hits:1	Allocated_reads:1	Strand:+
AGCTGATTGAAGTCTTCTCTTAAACAGGT
>Location:NODE_27459_length_24731_cov_33.167362	Coordinate:6998	Reads:1	Hits:1	Allocated_reads:1	Strand:+
GCTGATTGAAGTCTTCTCTTAAACAGGT
>Location:NODE_27459_length_24731_cov_33.167362	Coordinate:7000	Reads:1	Hits:1	Allocated_reads:1	Strand:+
TGATTGAAGTCTTCTCTTAAACAGGTT
>Location:NODE_27459_length_24731_cov_33.167362	Coordinate:7000	Reads:1	Hits:1	Allocated_reads:1	Strand:+
TGATTGAAGTCTTCTCTTAAACAGGTTAT
>Location:NODE_27459_length_24731_cov_33.167362	Coordinate:7001	Reads:1	Hits:1	Allocated_reads:1	Strand:+
GATTGAAGTCTTCTCTTAAACAGGT
>Location:NODE_27459_length_24731_cov_33.167362	Coordinate:7001	Reads:1	Hits:1	Allocated_reads:1	Strand:+
GATTGAAGTCTTCTCTTAAACAGGTTAT
>Location:NODE_27459_length_24731_cov_33.167362	Coordinate:7001	Reads:1	Hits:1	Allocated_reads:1	Strand:-
TAACCTGTTTAAGAGAAGACTTCAATC
>Location:NODE_27459_length_24731_cov_33.167362	Coordinate:7004	Reads:1	Hits:1	Allocated_reads:1	Strand:+
TGAAGTCTTCTCTTAAACAGGTTATCAAT
>Location:NODE_27459_length_24731_cov_33.167362	Coordinate:7004	Reads:2	Hits:1	Allocated_reads:2	Strand:+
TGAAGTCTTCTCTTAAACAGGTTATCAATT
>Location:NODE_27459_length_24731_cov_33.167362	Coordinate:7015	Reads:1	Hits:1	Allocated_reads:1	Strand:-
ATGCTTGATAATTGATAACCTGTTTAAG
>Location:NODE_27459_length_24731_cov_33.167362	Coordinate:7016	Reads:2	Hits:1	Allocated_reads:2	Strand:+
TTAAACAGGTTATCAATTATCAAGCAT
>Location:NODE_27459_length_24731_cov_33.167362	Coordinate:7021	Reads:1	Hits:1	Allocated_reads:1	Strand:+
CAGGTTATCAATTATCAAGCATCTGACAAAGA
>Location:NODE_27459_length_24731_cov_33.167362	Coordinate:7022	Reads:1	Hits:1	Allocated_reads:1	Strand:+
AGGTTATCAATTATCAAGCATCTGACAAAGA
>Location:NODE_27459_length_24731_cov_33.167362	Coordinate:7025	Reads:2	Hits:1	Allocated_reads:2	Strand:+
TTATCAATTATCAAGCATCTGACAAAGA
>Location:NODE_27459_length_24731_cov_33.167362	Coordinate:7026	Reads:1	Hits:1	Allocated_reads:1	Strand:+
TATCAATTATCAAGCATCTGACAAAG
>Location:NODE_27459_length_24731_cov_33.167362	Coordinate:7026	Reads:13	Hits:1	Allocated_reads:13	Strand:+
TATCAATTATCAAGCATCTGACAAAGA
>Location:NODE_27459_length_24731_cov_33.167362	Coordinate:7026	Reads:1	Hits:1	Allocated_reads:1	Strand:+
TATCAATTATCAAGCATCTGACAAAGATT
>Location:NODE_27459_length_24731_cov_33.167362	Coordinate:7028	Reads:2	Hits:1	Allocated_reads:2	Strand:+
TCAATTATCAAGCATCTGACAAAGATTT
>Location:NODE_27459_length_24731_cov_33.167362	Coordinate:7028	Reads:1	Hits:1	Allocated_reads:1	Strand:+
TCAATTATCAAGCATCTGACAAAGATTTT
>Location:NODE_27459_length_24731_cov_33.167362	Coordinate:7032	Reads:1	Hits:1	Allocated_reads:1	Strand:+
TTATCAAGCATCTGACAAAGATTTTACATCACC
>Location:NODE_27459_length_24731_cov_33.167362	Coordinate:7033	Reads:1	Hits:1	Allocated_reads:1	Strand:+
TATCAAGCATCTGACAAAGATTTT
>Location:NODE_27459_length_24731_cov_33.167362	Coordinate:7033	Reads:1	Hits:1	Allocated_reads:1	Strand:+
TATCAAGCATCTGACAAAGATTTTACATC
>Location:NODE_27459_length_24731_cov_33.167362	Coordinate:7033	Reads:4	Hits:1	Allocated_reads:4	Strand:+
TATCAAGCATCTGACAAAGATTTTACATCACC
>Location:NODE_27459_length_24731_cov_33.167362	Coordinate:7033	Reads:1	Hits:1	Allocated_reads:1	Strand:+
TATCAAGCATCTGACAAAGATTTTACATCACCT
>Location:NODE_27459_length_24731_cov_33.167362	Coordinate:7034	Reads:2	Hits:1	Allocated_reads:2	Strand:+
ATCAAGCATCTGACAAAGATTTTACATCACC
>Location:NODE_27459_length_24731_cov_33.167362	Coordinate:7035	Reads:4	Hits:1	Allocated_reads:4	Strand:+
TCAAGCATCTGACAAAGATTTTACATCACC
>Location:NODE_27459_length_24731_cov_33.167362	Coordinate:7035	Reads:3	Hits:1	Allocated_reads:3	Strand:+
TCAAGCATCTGACAAAGATTTTACATCACCT
>Location:NODE_27459_length_24731_cov_33.167362	Coordinate:7035	Reads:1	Hits:1	Allocated_reads:1	Strand:-
TGATGTAAAATCTTTGTCAGATGCTTGA
>Location:NODE_27459_length_24731_cov_33.167362	Coordinate:7036	Reads:1	Hits:1	Allocated_reads:1	Strand:+
CAAGCATCTGACAAAGATTTTACATCACCT
>Location:NODE_27459_length_24731_cov_33.167362	Coordinate:7037	Reads:2	Hits:1	Allocated_reads:2	Strand:+
AAGCATCTGACAAAGATTTTACATCACCTGA
>Location:NODE_27459_length_24731_cov_33.167362	Coordinate:7038	Reads:1	Hits:1	Allocated_reads:1	Strand:+
AGCATCTGACAAAGATTTTACATC
>Location:NODE_27459_length_24731_cov_33.167362	Coordinate:7038	Reads:1	Hits:1	Allocated_reads:1	Strand:+
AGCATCTGACAAAGATTTTACATCACCT
>Location:NODE_27459_length_24731_cov_33.167362	Coordinate:7038	Reads:1	Hits:1	Allocated_reads:1	Strand:+
AGCATCTGACAAAGATTTTACATCACCTG
>Location:NODE_27459_length_24731_cov_33.167362	Coordinate:7038	Reads:1	Hits:1	Allocated_reads:1	Strand:+
AGCATCTGACAAAGATTTTTCATCACCTGA
>Location:NODE_27459_length_24731_cov_33.167362	Coordinate:7038	Reads:5	Hits:1	Allocated_reads:5	Strand:+
AGCATCTGACAAAGATTTTACATCACCTGA
>Location:NODE_27459_length_24731_cov_33.167362	Coordinate:7038	Reads:1	Hits:1	Allocated_reads:1	Strand:-
TGATGTAAAATCTTTGTCAGATGCT
>Location:NODE_27459_length_24731_cov_33.167362	Coordinate:7039	Reads:1	Hits:1	Allocated_reads:1	Strand:+
GCATCTGACAAAGATTTTACATCACCTGA
>Location:NODE_27459_length_24731_cov_33.167362	Coordinate:7039	Reads:1	Hits:1	Allocated_reads:1	Strand:-
TCAGGTGATGTAAAATCTTTGTCAGATGC
>Location:NODE_27459_length_24731_cov_33.167362	Coordinate:7041	Reads:1	Hits:1	Allocated_reads:1	Strand:+
ATCTGACAAAGATTTTACATCACCT
>Location:NODE_27459_length_24731_cov_33.167362	Coordinate:7042	Reads:2	Hits:1	Allocated_reads:2	Strand:-
CATCAGGTGATGTAAAATCTTTGTCAGA
>Location:NODE_27459_length_24731_cov_33.167362	Coordinate:7042	Reads:1	Hits:1	Allocated_reads:1	Strand:-
TATCATCAGGTGATGTAAAATCTTTGTCAGA
>Location:NODE_27459_length_24731_cov_33.167362	Coordinate:7042	Reads:1	Hits:1	Allocated_reads:1	Strand:-
TCATCAGGTGATGTAAAATCTTTGTCAGA
>Location:NODE_27459_length_24731_cov_33.167362	Coordinate:7042	Reads:2	Hits:1	Allocated_reads:2	Strand:+
TCTGACAAAGATTTTACATCACCT
>Location:NODE_27459_length_24731_cov_33.167362	Coordinate:7042	Reads:9	Hits:1	Allocated_reads:9	Strand:+
TCTGACAAAGATTTTACATCACCTGATGA
>Location:NODE_27459_length_24731_cov_33.167362	Coordinate:7052	Reads:1	Hits:1	Allocated_reads:1	Strand:+
ATTTTACATCACCTGATGATAAAGATGGGAA
>Location:NODE_27459_length_24731_cov_33.167362	Coordinate:7053	Reads:1	Hits:1	Allocated_reads:1	Strand:+
TTTTACATCACCTGATGATAAAGATGGG
>Location:NODE_27459_length_24731_cov_33.167362	Coordinate:7053	Reads:14	Hits:1	Allocated_reads:14	Strand:+
TTTTACATCACCTGATGATAAAGATGGGA
>Location:NODE_27459_length_24731_cov_33.167362	Coordinate:7056	Reads:1	Hits:1	Allocated_reads:1	Strand:+
TACATCACCTGATGATAAAGATGGGAA
>Location:NODE_27459_length_24731_cov_33.167362	Coordinate:7060	Reads:1	Hits:1	Allocated_reads:1	Strand:+
TCACCTGATGATAAAGATGGGAAAGG
>Location:NODE_27459_length_24731_cov_33.167362	Coordinate:7060	Reads:3	Hits:1	Allocated_reads:3	Strand:+
TCACCTGATGATAAAGATGGGAAAGGTCATC
>Location:NODE_27459_length_24731_cov_33.167362	Coordinate:7063	Reads:1	Hits:1	Allocated_reads:1	Strand:-
AGATGACCTTTCCCATCTTTATCATCAGG
>Location:NODE_27459_length_24731_cov_33.167362	Coordinate:7065	Reads:2	Hits:1	Allocated_reads:2	Strand:+
TGATGATAAAGATGGGAAAGGTCATC
>Location:NODE_27459_length_24731_cov_33.167362	Coordinate:7076	Reads:2	Hits:1	Allocated_reads:2	Strand:+
ATGGGAAAGGTCATCTATCACATTCAAGATC
>Location:NODE_27459_length_24731_cov_33.167362	Coordinate:7078	Reads:1	Hits:1	Allocated_reads:1	Strand:+
GGGAAAGGTCATCTATCACATTCAAGA
>Location:NODE_27459_length_24731_cov_33.167362	Coordinate:7086	Reads:4	Hits:1	Allocated_reads:4	Strand:+
TCATCTATCACATTCAAGATCCACCCTGT
>Location:NODE_27459_length_24731_cov_33.167362	Coordinate:7086	Reads:4	Hits:1	Allocated_reads:4	Strand:+
TCATCTATCACATTCAAGATCCACCCTGTT
>Location:NODE_27459_length_24731_cov_33.167362	Coordinate:7087	Reads:1	Hits:1	Allocated_reads:1	Strand:+
CATCTATCACATTCAAGATCCACCCTGT
>Location:NODE_27459_length_24731_cov_33.167362	Coordinate:7088	Reads:1	Hits:1	Allocated_reads:1	Strand:+
ATCTATCACATTCAAGATCCACCCTGTT
>Location:NODE_27459_length_24731_cov_33.167362	Coordinate:7089	Reads:1	Hits:1	Allocated_reads:1	Strand:+
TCTATCACATTCAAGATCCACCCTGT
>Location:NODE_27459_length_24731_cov_33.167362	Coordinate:7089	Reads:1	Hits:1	Allocated_reads:1	Strand:+
TCTATCACATTCAAGATCCACCCTGTTTA
>Location:NODE_27459_length_24731_cov_33.167362	Coordinate:7091	Reads:1	Hits:1	Allocated_reads:1	Strand:+
TATCACATTCAAGATCCACCCTGTT
>Location:NODE_27459_length_24731_cov_33.167362	Coordinate:7091	Reads:5	Hits:1	Allocated_reads:5	Strand:+
TATCACATTCAAGATCCACCCTGTTTA
>Location:NODE_27459_length_24731_cov_33.167362	Coordinate:7091	Reads:5	Hits:1	Allocated_reads:5	Strand:+
TATCACATTCAAGATCCACCCTGTTTATG
>Location:NODE_27459_length_24731_cov_33.167362	Coordinate:7091	Reads:2	Hits:1	Allocated_reads:2	Strand:+
TATCACATTCAAGATCCACCCTGTTTATGT
>Location:NODE_27459_length_24731_cov_33.167362	Coordinate:7098	Reads:1	Hits:1	Allocated_reads:1	Strand:+
TTCAAGATCCACCCTGTTTATGTGTTCT
>Location:NODE_27459_length_24731_cov_33.167362	Coordinate:7112	Reads:1	Hits:1	Allocated_reads:1	Strand:+
TGTTTATGTGTTCTTGAACAAAACATC
>Location:NODE_27459_length_24731_cov_33.167362	Coordinate:7112	Reads:2	Hits:1	Allocated_reads:2	Strand:+
TGTTTATGTGTTCTTGAACAAAACATCACT
>Location:NODE_27459_length_24731_cov_33.167362	Coordinate:7115	Reads:3	Hits:1	Allocated_reads:3	Strand:+
TTATGTGTTCTTGAACAAAACATCACT
>Location:NODE_27459_length_24731_cov_33.167362	Coordinate:7115	Reads:1	Hits:1	Allocated_reads:1	Strand:+
TTATGTGTTCTTGAACAAAACATCACTTCT
>Location:NODE_27459_length_24731_cov_33.167362	Coordinate:7115	Reads:1	Hits:1	Allocated_reads:1	Strand:+
TTATGTGTTCTTGAACAAAACATCACTTCTT
>Location:NODE_27459_length_24731_cov_33.167362	Coordinate:7116	Reads:1	Hits:1	Allocated_reads:1	Strand:+
TATGTGTTCTTGAACAAAACATCACTTCTT
>Location:NODE_27459_length_24731_cov_33.167362	Coordinate:7118	Reads:2	Hits:1	Allocated_reads:2	Strand:+
TGTGTTCTTGAACAAAACATCACTTCTT
>Location:NODE_27459_length_24731_cov_33.167362	Coordinate:7122	Reads:1	Hits:1	Allocated_reads:1	Strand:+
TTCTTGAACAAAACATCACTTCTT
>Location:NODE_27459_length_24731_cov_33.167362	Coordinate:7123	Reads:1	Hits:1	Allocated_reads:1	Strand:+
TCTTGAACAAAACATCACTTCTTTATGA
>Location:NODE_27459_length_24731_cov_33.167362	Coordinate:7126	Reads:2	Hits:1	Allocated_reads:2	Strand:-
AGTAGTCATAAAGAAGTGATGTTTTGTTCA
>Location:NODE_27459_length_24731_cov_33.167362	Coordinate:7127	Reads:1	Hits:1	Allocated_reads:1	Strand:-
AGTAGTCATAAAGAAGTGATGTTTTGTTC
>Location:NODE_27459_length_24731_cov_33.167362	Coordinate:7132	Reads:1	Hits:1	Allocated_reads:1	Strand:+
AAACATCACTTCTTTATGACTACTATAGG
>Location:NODE_27459_length_24731_cov_33.167362	Coordinate:7140	Reads:1	Hits:1	Allocated_reads:1	Strand:+
CTTCTTTATGACTACTATAGGTGCTTTTCC
>Location:NODE_27459_length_24731_cov_33.167362	Coordinate:7141	Reads:1	Hits:1	Allocated_reads:1	Strand:+
TTCTTTATGACTACTATAGGTGCTTTTCC
>Location:NODE_27459_length_24731_cov_33.167362	Coordinate:7144	Reads:1	Hits:1	Allocated_reads:1	Strand:+
TTTATGACTACTATAGGTGCTTTTCCTA
>Location:NODE_27459_length_24731_cov_33.167362	Coordinate:7146	Reads:1	Hits:1	Allocated_reads:1	Strand:+
TATGACTACTATAGGTGCTTTTCCTA
>Location:NODE_27459_length_24731_cov_33.167362	Coordinate:7146	Reads:3	Hits:1	Allocated_reads:3	Strand:+
TATGACTACTATAGGTGCTTTTCCTAT
>Location:NODE_27459_length_24731_cov_33.167362	Coordinate:7146	Reads:2	Hits:1	Allocated_reads:2	Strand:+
TATGACTACTATAGGTGCTTTTCCTATCACT
>Location:NODE_27459_length_24731_cov_33.167362	Coordinate:7152	Reads:1	Hits:1	Allocated_reads:1	Strand:+
TACTATAGGTGCTTTTCCTATCACTGCT
>Location:NODE_27459_length_24731_cov_33.167362	Coordinate:7170	Reads:1	Hits:1	Allocated_reads:1	Strand:+
TATCACTGCTATAAACTCCAAATT
>Location:NODE_27459_length_24731_cov_33.167362	Coordinate:7171	Reads:2	Hits:1	Allocated_reads:2	Strand:-
TCAGATAGAATTTGGAGTTTATAGCAGTGAT
>Location:NODE_27459_length_24731_cov_33.167362	Coordinate:7173	Reads:2	Hits:1	Allocated_reads:2	Strand:-
TCAGATAGAATTTGGAGTTTATAGCAGTG
>Location:NODE_27459_length_24731_cov_33.167362	Coordinate:7174	Reads:5	Hits:1	Allocated_reads:5	Strand:-
TCAGATAGAATTTGGAGTTTATAGCAGT
>Location:NODE_27459_length_24731_cov_33.167362	Coordinate:7186	Reads:1	Hits:1	Allocated_reads:1	Strand:+
TCCAAATTCTATCTGAAGTTCTCTGCAGT
>Location:NODE_27459_length_24731_cov_33.167362	Coordinate:7187	Reads:1	Hits:1	Allocated_reads:1	Strand:+
CCAAATTCTATCTGAAGTTCTCTGCAG
>Location:NODE_27459_length_24731_cov_33.167362	Coordinate:7192	Reads:1	Hits:1	Allocated_reads:1	Strand:+
TTCTATCTGAAGTTCTCTGCAGTG
>Location:NODE_27459_length_24731_cov_33.167362	Coordinate:7192	Reads:1	Hits:1	Allocated_reads:1	Strand:+
TTCTATCTGAAGTTCTCTGCAGTGT
>Location:NODE_27459_length_24731_cov_33.167362	Coordinate:7192	Reads:3	Hits:1	Allocated_reads:3	Strand:+
TTCTATCTGAAGTTCTCTGCAGTGTT
>Location:NODE_27459_length_24731_cov_33.167362	Coordinate:7192	Reads:78	Hits:1	Allocated_reads:78	Strand:+
TTCTATCTGAAGTTCTCTGCAGTGTTGC
>Location:NODE_27459_length_24731_cov_33.167362	Coordinate:7192	Reads:1	Hits:1	Allocated_reads:1	Strand:+
TTCTATCTGAAGTTCTCTCCAGTGTTGCG
>Location:NODE_27459_length_24731_cov_33.167362	Coordinate:7192	Reads:1	Hits:1	Allocated_reads:1	Strand:+
TTCTATCTGAAGTTCTCTGCAGTCTTGCT
>Location:NODE_27459_length_24731_cov_33.167362	Coordinate:7192	Reads:1	Hits:1	Allocated_reads:1	Strand:+
TTCTATCTGAAGTTCTCTGCAGTGTTGCC
>Location:NODE_27459_length_24731_cov_33.167362	Coordinate:7192	Reads:1	Hits:1	Allocated_reads:1	Strand:+
TTCTATCTGAAGTTCTCTGCGGTGTTGCT
>Location:NODE_27459_length_24731_cov_33.167362	Coordinate:7192	Reads:136	Hits:1	Allocated_reads:136	Strand:+
TTCTATCTGAAGTTCTCTGCAGTGTTGCT
>Location:NODE_27459_length_24731_cov_33.167362	Coordinate:7192	Reads:3	Hits:1	Allocated_reads:3	Strand:+
TTCTATCTGAAGTTCTCTGCAGTGTTGCG
>Location:NODE_27459_length_24731_cov_33.167362	Coordinate:7192	Reads:20	Hits:1	Allocated_reads:20	Strand:+
TTCTATCTGAAGTTCTCTGCAGTGTTGCTG
>Location:NODE_27459_length_24731_cov_33.167362	Coordinate:7192	Reads:8	Hits:1	Allocated_reads:8	Strand:+
TTCTATCTGAAGTTCTCTGCAGTGTTGCTT
>Location:NODE_27459_length_24731_cov_33.167362	Coordinate:7192	Reads:1	Hits:1	Allocated_reads:1	Strand:+
TTCTATCTGAAGTTCTCTGCAGTGTTGCTGT
>Location:NODE_27459_length_24731_cov_33.167362	Coordinate:7192	Reads:57	Hits:1	Allocated_reads:57	Strand:+
TTCTATCTGAAGTTCTCTGCAGTGTTGCTGC
>Location:NODE_27459_length_24731_cov_33.167362	Coordinate:7192	Reads:3	Hits:1	Allocated_reads:3	Strand:+
TTCTATCTGAAGTTCTCTGCAGTGTTGCTGTT
>Location:NODE_27459_length_24731_cov_33.167362	Coordinate:7192	Reads:3	Hits:1	Allocated_reads:3	Strand:+
TTCTATCTGAAGTTCTCTGCAGTGTTGCTGCCA
>Location:NODE_27459_length_24731_cov_33.167362	Coordinate:7195	Reads:1	Hits:1	Allocated_reads:1	Strand:+
TATCTGAAGTTCTCTGCAGTGTTGCT
>Location:NODE_27459_length_24731_cov_33.167362	Coordinate:7195	Reads:1	Hits:1	Allocated_reads:1	Strand:+
TATCTGAAGTTCTCTGCAGTGTTGCTG
>Location:NODE_27459_length_24731_cov_33.167362	Coordinate:7195	Reads:3	Hits:1	Allocated_reads:3	Strand:+
TATCTGAAGTTCTCTGCAGTGTTGCTGC
>Location:NODE_27459_length_24731_cov_33.167362	Coordinate:7195	Reads:3	Hits:1	Allocated_reads:3	Strand:+
TATCTGAAGTTCTCTGCAGTGTTGCTGCC
>Location:NODE_27459_length_24731_cov_33.167362	Coordinate:7195	Reads:2	Hits:1	Allocated_reads:2	Strand:+
TATCTGAAGTTCTCTGCAGTGTTGCTGCCA
>Location:NODE_27459_length_24731_cov_33.167362	Coordinate:7202	Reads:1	Hits:1	Allocated_reads:1	Strand:-
ATGGCAGCAACACTGCAGAGAACT
>Location:NODE_27459_length_24731_cov_33.167362	Coordinate:7202	Reads:1	Hits:1	Allocated_reads:1	Strand:-
GAGAATGGCAGCAACACTGCAGAGAACT
>Location:NODE_27459_length_24731_cov_33.167362	Coordinate:7206	Reads:2	Hits:1	Allocated_reads:2	Strand:-
ACACTGAGAATGGCAGCAACACTGCAGAG
>Location:NODE_27459_length_24731_cov_33.167362	Coordinate:7206	Reads:1	Hits:1	Allocated_reads:1	Strand:-
AGGACACTGAGAATGGCAGCAACACTGCAGAG
>Location:NODE_27459_length_24731_cov_33.167362	Coordinate:7207	Reads:1	Hits:1	Allocated_reads:1	Strand:-
AGGACACTGAGAATGGCAGCAACACTGCAGA
>Location:NODE_27459_length_24731_cov_33.167362	Coordinate:7207	Reads:1	Hits:1	Allocated_reads:1	Strand:-
CACTGAGAATGGCAGCAACACTGCAGA
>Location:NODE_27459_length_24731_cov_33.167362	Coordinate:7209	Reads:4	Hits:1	Allocated_reads:4	Strand:-
ACACTGAGAATGGCAGCAACACTGCA
>Location:NODE_27459_length_24731_cov_33.167362	Coordinate:7209	Reads:1	Hits:1	Allocated_reads:1	Strand:-
ACTGAGAATGGCAGCAACACTGCA
>Location:NODE_27459_length_24731_cov_33.167362	Coordinate:7209	Reads:1	Hits:1	Allocated_reads:1	Strand:-
GACACTGAGAATGGCAGCAACACTGCA
>Location:NODE_27459_length_24731_cov_33.167362	Coordinate:7210	Reads:1	Hits:1	Allocated_reads:1	Strand:-
ACACTGAGAATGGCAGCAACACTAC
>Location:NODE_27459_length_24731_cov_33.167362	Coordinate:7210	Reads:3	Hits:1	Allocated_reads:3	Strand:-
ACACTGAGAATGGCAGCAACACTGC
>Location:NODE_27459_length_24731_cov_33.167362	Coordinate:7210	Reads:2	Hits:1	Allocated_reads:2	Strand:-
AGGACACTGAGAATGGCAGCAACACTGC
>Location:NODE_27459_length_24731_cov_33.167362	Coordinate:7210	Reads:1	Hits:1	Allocated_reads:1	Strand:-
CACTGAGAATGGCAGCAACACTGC
>Location:NODE_27459_length_24731_cov_33.167362	Coordinate:7210	Reads:3	Hits:1	Allocated_reads:3	Strand:-
GACACTGAGAATGGCAGCAACACTGC
>Location:NODE_27459_length_24731_cov_33.167362	Coordinate:7212	Reads:2	Hits:1	Allocated_reads:2	Strand:-
ACCAAGGACACTGAGAATGGCAGCAACACT
>Location:NODE_27459_length_24731_cov_33.167362	Coordinate:7212	Reads:2	Hits:1	Allocated_reads:2	Strand:-
AGGACACTGAGAATGGCAGCAACACT
>Location:NODE_27459_length_24731_cov_33.167362	Coordinate:7219	Reads:1	Hits:1	Allocated_reads:1	Strand:-
AAAGCACTTACCAAGGACACTGAGAATGGCAG
>Location:NODE_27459_length_24731_cov_33.167362	Coordinate:7219	Reads:2	Hits:1	Allocated_reads:2	Strand:-
AGCACTTACCAAGGACACTGAGAATGGCAG
>Location:NODE_27459_length_24731_cov_33.167362	Coordinate:7219	Reads:1	Hits:1	Allocated_reads:1	Strand:-
TACCAAGGACACTGAGAATGGCAG
>Location:NODE_27459_length_24731_cov_33.167362	Coordinate:7220	Reads:1	Hits:1	Allocated_reads:1	Strand:+
TGCCATTCTCAGTGTCCTTGGTAAGTGCT
>Location:NODE_27459_length_24731_cov_33.167362	Coordinate:7221	Reads:1	Hits:1	Allocated_reads:1	Strand:-
AGCACTTACCAAGGACACTGAGAATGGC
>Location:NODE_27459_length_24731_cov_33.167362	Coordinate:7222	Reads:3	Hits:1	Allocated_reads:3	Strand:-
AAAGCACTTACCAAGGACACTGAGAATGG
>Location:NODE_27459_length_24731_cov_33.167362	Coordinate:7223	Reads:1	Hits:1	Allocated_reads:1	Strand:+
CATTCTCAGTGTCCTTGGTAAGTGCTTTGAT
>Location:NODE_27459_length_24731_cov_33.167362	Coordinate:7223	Reads:1	Hits:1	Allocated_reads:1	Strand:-
GCACTTACCAAGGACACTGAGAATG
>Location:NODE_27459_length_24731_cov_33.167362	Coordinate:7225	Reads:2	Hits:1	Allocated_reads:2	Strand:+
TTCTCAGTGTCCTTGGTAAGTGCT
>Location:NODE_27459_length_24731_cov_33.167362	Coordinate:7225	Reads:4	Hits:1	Allocated_reads:4	Strand:+
TTCTCAGTGTCCTTGGTAAGTGCTT
>Location:NODE_27459_length_24731_cov_33.167362	Coordinate:7225	Reads:1	Hits:1	Allocated_reads:1	Strand:+
TTCTCAGTGTCCTTGGTAAGTGCTTTT
>Location:NODE_27459_length_24731_cov_33.167362	Coordinate:7225	Reads:2	Hits:1	Allocated_reads:2	Strand:+
TTCTCAGTGTCCTTGGTAAGTGCTTTGA
>Location:NODE_27459_length_24731_cov_33.167362	Coordinate:7225	Reads:1	Hits:1	Allocated_reads:1	Strand:+
TTCTCAGTGTCCTTGGTAAGTGCTTTGATT
>Location:NODE_27459_length_24731_cov_33.167362	Coordinate:7226	Reads:2	Hits:1	Allocated_reads:2	Strand:+
TCTCAGTGTCCTTGGTAAGTGCTT
>Location:NODE_27459_length_24731_cov_33.167362	Coordinate:7228	Reads:1	Hits:1	Allocated_reads:1	Strand:+
TCAGTGTCCTTGGTAAGTGCTTTGATTCAGT
>Location:NODE_27459_length_24731_cov_33.167362	Coordinate:7228	Reads:1	Hits:1	Allocated_reads:1	Strand:+
TCAGTGTCCTTGGTAAGTGCTTTGATTCAGTC
>Location:NODE_27459_length_24731_cov_33.167362	Coordinate:7230	Reads:1	Hits:1	Allocated_reads:1	Strand:-
ACTGAATCAAAGCACTTACCAAGGACACT
>Location:NODE_27459_length_24731_cov_33.167362	Coordinate:7230	Reads:1	Hits:1	Allocated_reads:1	Strand:+
AGTGTCCTTGGTAAGTGCTTTGATTCAGTCT
>Location:NODE_27459_length_24731_cov_33.167362	Coordinate:7230	Reads:2	Hits:1	Allocated_reads:2	Strand:-
GACTGAATCAAAGCACTTACCAAGGACACT
>Location:NODE_27459_length_24731_cov_33.167362	Coordinate:7231	Reads:1	Hits:1	Allocated_reads:1	Strand:+
GTGTCCTTGGTAAGTGCTTTGATTCAGTCCA
>Location:NODE_27459_length_24731_cov_33.167362	Coordinate:7232	Reads:2	Hits:1	Allocated_reads:2	Strand:+
TGTCCTTGGTAAGTGCTTTGATTCAGTC
>Location:NODE_27459_length_24731_cov_33.167362	Coordinate:7232	Reads:2	Hits:1	Allocated_reads:2	Strand:+
TGTCCTTGGTAAGTGCTTTGATTCAGTCC
>Location:NODE_27459_length_24731_cov_33.167362	Coordinate:7233	Reads:1	Hits:1	Allocated_reads:1	Strand:-
AATGGACTGAATCAAAGCACTTACCAAGGAC
>Location:NODE_27459_length_24731_cov_33.167362	Coordinate:7233	Reads:1	Hits:1	Allocated_reads:1	Strand:-
GACTGAATCAAAGCACTTACCAAGGAC
>Location:NODE_27459_length_24731_cov_33.167362	Coordinate:7233	Reads:1	Hits:1	Allocated_reads:1	Strand:+
GTCCTTGGTAAGTGCTTTGATTCAGTCC
>Location:NODE_27459_length_24731_cov_33.167362	Coordinate:7234	Reads:1	Hits:1	Allocated_reads:1	Strand:+
TCCTTGGTAAGTGCTTTGATTCAGT
>Location:NODE_27459_length_24731_cov_33.167362	Coordinate:7234	Reads:1	Hits:1	Allocated_reads:1	Strand:+
TCCTTGGTAAGTGCTTTGATTCAGTC
>Location:NODE_27459_length_24731_cov_33.167362	Coordinate:7234	Reads:3	Hits:1	Allocated_reads:3	Strand:+
TCCTTGGTAAGTGCTTTGATTCAGTCCAT
>Location:NODE_27459_length_24731_cov_33.167362	Coordinate:7235	Reads:2	Hits:1	Allocated_reads:2	Strand:-
AATGGACTGAATCAAAGCACTTACCAAGG
>Location:NODE_27459_length_24731_cov_33.167362	Coordinate:7235	Reads:4	Hits:1	Allocated_reads:4	Strand:-
ATGGACTGAATCAAAGCACTTACCAAGG
>Location:NODE_27459_length_24731_cov_33.167362	Coordinate:7238	Reads:1	Hits:1	Allocated_reads:1	Strand:+
TGGTAAGTGCTTTGATTCAGTCCATTGT
>Location:NODE_27459_length_24731_cov_33.167362	Coordinate:7239	Reads:2	Hits:1	Allocated_reads:2	Strand:-
TACAATGGACTGAATCAAAGCACTTACC
>Location:NODE_27459_length_24731_cov_33.167362	Coordinate:7241	Reads:1	Hits:1	Allocated_reads:1	Strand:+
TAAGTGCTTTGATTCAGTCCATTGTA
>Location:NODE_27459_length_24731_cov_33.167362	Coordinate:7241	Reads:1	Hits:1	Allocated_reads:1	Strand:+
TAAGTGCTTTGATTCAGTCCATTGTAAAA
>Location:NODE_27459_length_24731_cov_33.167362	Coordinate:7241	Reads:1	Hits:1	Allocated_reads:1	Strand:+
TAAGTGCTTTGATTCAGTCCATTGTAAAAC
>Location:NODE_27459_length_24731_cov_33.167362	Coordinate:7241	Reads:1	Hits:1	Allocated_reads:1	Strand:+
TAAGTGCTTTGATTCAGTCCATTGTAATGA
>Location:NODE_27459_length_24731_cov_33.167362	Coordinate:7241	Reads:4	Hits:1	Allocated_reads:4	Strand:+
TAAGTGCTTTGATTCAGTCCATTGTAAAACA
>Location:NODE_27459_length_24731_cov_33.167362	Coordinate:7241	Reads:1	Hits:1	Allocated_reads:1	Strand:+
TAAGTGCTTTGATTCAGTCCATTGTAAAACAT
>Location:NODE_27459_length_24731_cov_33.167362	Coordinate:7243	Reads:1	Hits:1	Allocated_reads:1	Strand:+
AGTGCTTTGATTCAGTCCATTGTAAAACA
>Location:NODE_27459_length_24731_cov_33.167362	Coordinate:7243	Reads:3	Hits:1	Allocated_reads:3	Strand:-
TGTTTTACAATGGACTGAATCAAAGCACT
>Location:NODE_27459_length_24731_cov_33.167362	Coordinate:7245	Reads:1	Hits:1	Allocated_reads:1	Strand:+
TGCTTTGATTCAGTCCATTGTAAAACA
>Location:NODE_27459_length_24731_cov_33.167362	Coordinate:7245	Reads:3	Hits:1	Allocated_reads:3	Strand:+
TGCTTTGATTCAGTCCATTGTAAAACATA
>Location:NODE_27459_length_24731_cov_33.167362	Coordinate:7245	Reads:12	Hits:1	Allocated_reads:12	Strand:+
TGCTTTGATTCAGTCCATTGTAAAACATACA
>Location:NODE_27459_length_24731_cov_33.167362	Coordinate:7245	Reads:1	Hits:1	Allocated_reads:1	Strand:-
TGTTTTACAATGGACTGAATCAAAGCA
>Location:NODE_27459_length_24731_cov_33.167362	Coordinate:7246	Reads:1	Hits:1	Allocated_reads:1	Strand:-
TGTTTTACAATGGACTGAATCAAAGC
>Location:NODE_27459_length_24731_cov_33.167362	Coordinate:7247	Reads:1	Hits:1	Allocated_reads:1	Strand:+
CTTTGATTCAGTCCATTGTAAAACA
>Location:NODE_27459_length_24731_cov_33.167362	Coordinate:7247	Reads:2	Hits:1	Allocated_reads:2	Strand:+
CTTTGATTCAGTCCATTGTAAAACATACA
>Location:NODE_27459_length_24731_cov_33.167362	Coordinate:7248	Reads:1	Hits:1	Allocated_reads:1	Strand:+
TTTGATTCAGTCCATTGTAAAACATA
>Location:NODE_27459_length_24731_cov_33.167362	Coordinate:7248	Reads:14	Hits:1	Allocated_reads:14	Strand:+
TTTGATTCAGTCCATTGTAAAACATACA
>Location:NODE_27459_length_24731_cov_33.167362	Coordinate:7248	Reads:1	Hits:1	Allocated_reads:1	Strand:+
TTTGATTCAGTCCATTGTAAAACATACAA
>Location:NODE_27459_length_24731_cov_33.167362	Coordinate:7248	Reads:1	Hits:1	Allocated_reads:1	Strand:+
TTTGATTCAGTCCATTGTAAAACATACAC
>Location:NODE_27459_length_24731_cov_33.167362	Coordinate:7248	Reads:5	Hits:1	Allocated_reads:5	Strand:+
TTTGATTCAGTCCATTGTAAAACATACACA
>Location:NODE_27459_length_24731_cov_33.167362	Coordinate:7248	Reads:18	Hits:1	Allocated_reads:18	Strand:+
TTTGATTCAGTCCATTGTAAAACATACACAA
>Location:NODE_27459_length_24731_cov_33.167362	Coordinate:7249	Reads:9	Hits:1	Allocated_reads:9	Strand:+
TTGATTCAGTCCATTGTAAAACATACA
>Location:NODE_27459_length_24731_cov_33.167362	Coordinate:7249	Reads:3	Hits:1	Allocated_reads:3	Strand:+
TTGATTCAGTCCATTGTAAAACATACAC
>Location:NODE_27459_length_24731_cov_33.167362	Coordinate:7249	Reads:10	Hits:1	Allocated_reads:10	Strand:+
TTGATTCAGTCCATTGTAAAACATACACA
>Location:NODE_27459_length_24731_cov_33.167362	Coordinate:7249	Reads:1	Hits:1	Allocated_reads:1	Strand:+
TTGATTCAGTCCATTGTAAAACAGACACAA
>Location:NODE_27459_length_24731_cov_33.167362	Coordinate:7249	Reads:1	Hits:1	Allocated_reads:1	Strand:+
TTGATTCAGTCCATTGTAAAACATACAGAA
>Location:NODE_27459_length_24731_cov_33.167362	Coordinate:7249	Reads:64	Hits:1	Allocated_reads:64	Strand:+
TTGATTCAGTCCATTGTAAAACATACACAA
>Location:NODE_27459_length_24731_cov_33.167362	Coordinate:7249	Reads:3	Hits:1	Allocated_reads:3	Strand:+
TTGATTCAGTCCATTGTAAAACATACACAAC
>Location:NODE_27459_length_24731_cov_33.167362	Coordinate:7250	Reads:1	Hits:1	Allocated_reads:1	Strand:+
TGATTCAGTCCATTGTAAAACATA
>Location:NODE_27459_length_24731_cov_33.167362	Coordinate:7250	Reads:1	Hits:1	Allocated_reads:1	Strand:+
TGATTCAGTCCATTGTAAAACATACG
>Location:NODE_27459_length_24731_cov_33.167362	Coordinate:7250	Reads:32	Hits:1	Allocated_reads:32	Strand:+
TGATTCAGTCCATTGTAAAACATACA
>Location:NODE_27459_length_24731_cov_33.167362	Coordinate:7250	Reads:1	Hits:1	Allocated_reads:1	Strand:+
TGATTCAGTCCATTGTAAAACATACAA
>Location:NODE_27459_length_24731_cov_33.167362	Coordinate:7250	Reads:25	Hits:1	Allocated_reads:25	Strand:+
TGATTCAGTCCATTGTAAAACATACAC
>Location:NODE_27459_length_24731_cov_33.167362	Coordinate:7250	Reads:124	Hits:1	Allocated_reads:124	Strand:+
TGATTCAGTCCATTGTAAAACATACACA
>Location:NODE_27459_length_24731_cov_33.167362	Coordinate:7250	Reads:1	Hits:1	Allocated_reads:1	Strand:+
TGATTCAGTCCATTGTAAAACATACGCAA
>Location:NODE_27459_length_24731_cov_33.167362	Coordinate:7250	Reads:2	Hits:1	Allocated_reads:2	Strand:+
TGATTCAGTCCATTGTAAAACATATACAA
>Location:NODE_27459_length_24731_cov_33.167362	Coordinate:7250	Reads:3	Hits:1	Allocated_reads:3	Strand:+
TGATTCAGTCCATTGTAAAACATGCACAA
>Location:NODE_27459_length_24731_cov_33.167362	Coordinate:7250	Reads:564	Hits:1	Allocated_reads:564	Strand:+
TGATTCAGTCCATTGTAAAACATACACAA
>Location:NODE_27459_length_24731_cov_33.167362	Coordinate:7250	Reads:41	Hits:1	Allocated_reads:41	Strand:+
TGATTCAGTCCATTGTAAAACATACACAAC
>Location:NODE_27459_length_24731_cov_33.167362	Coordinate:7250	Reads:2	Hits:1	Allocated_reads:2	Strand:+
TGATTCAGTCCATTGTAAAACATACACAACA
>Location:NODE_27459_length_24731_cov_33.167362	Coordinate:7251	Reads:6	Hits:1	Allocated_reads:6	Strand:+
GATTCAGTCCATTGTAAAACATACACAA
>Location:NODE_27459_length_24731_cov_33.167362	Coordinate:7252	Reads:1	Hits:1	Allocated_reads:1	Strand:+
ATTCAGTCCATTGTAAAACATACACAAC
>Location:NODE_27459_length_24731_cov_33.167362	Coordinate:7252	Reads:1	Hits:1	Allocated_reads:1	Strand:+
ATTCAGTCCATTGTAAAACATACACAACA
>Location:NODE_27459_length_24731_cov_33.167362	Coordinate:7253	Reads:1	Hits:1	Allocated_reads:1	Strand:+
TTCAGTCCATTGTAAAACATACAC
>Location:NODE_27459_length_24731_cov_33.167362	Coordinate:7253	Reads:9	Hits:1	Allocated_reads:9	Strand:+
TTCAGTCCATTGTAAAACATACACAA
>Location:NODE_27459_length_24731_cov_33.167362	Coordinate:7253	Reads:4	Hits:1	Allocated_reads:4	Strand:+
TTCAGTCCATTGTAAAACATACACAAC
>Location:NODE_27459_length_24731_cov_33.167362	Coordinate:7253	Reads:1	Hits:1	Allocated_reads:1	Strand:+
TTCAGTCCATTGTAAAACATACACAACG
>Location:NODE_27459_length_24731_cov_33.167362	Coordinate:7253	Reads:4	Hits:1	Allocated_reads:4	Strand:+
TTCAGTCCATTGTAAAACATACACAACA
>Location:NODE_27459_length_24731_cov_33.167362	Coordinate:7253	Reads:10	Hits:1	Allocated_reads:10	Strand:+
TTCAGTCCATTGTAAAACATACACAACAG
>Location:NODE_27459_length_24731_cov_33.167362	Coordinate:7253	Reads:3	Hits:1	Allocated_reads:3	Strand:+
TTCAGTCCATTGTAAAACATACACAACAGGA
>Location:NODE_27459_length_24731_cov_33.167362	Coordinate:7254	Reads:1	Hits:1	Allocated_reads:1	Strand:+
TCAGTCCATTGTAAAACATACACA
>Location:NODE_27459_length_24731_cov_33.167362	Coordinate:7254	Reads:7	Hits:1	Allocated_reads:7	Strand:+
TCAGTCCATTGTAAAACATACACAA
>Location:NODE_27459_length_24731_cov_33.167362	Coordinate:7254	Reads:5	Hits:1	Allocated_reads:5	Strand:+
TCAGTCCATTGTAAAACATACACAAC
>Location:NODE_27459_length_24731_cov_33.167362	Coordinate:7254	Reads:3	Hits:1	Allocated_reads:3	Strand:+
TCAGTCCATTGTAAAACATACACAACA
>Location:NODE_27459_length_24731_cov_33.167362	Coordinate:7254	Reads:6	Hits:1	Allocated_reads:6	Strand:+
TCAGTCCATTGTAAAACATACACAACAG
>Location:NODE_27459_length_24731_cov_33.167362	Coordinate:7255	Reads:2	Hits:1	Allocated_reads:2	Strand:+
CAGTCCATTGTAAAACATACACAA
>Location:NODE_27459_length_24731_cov_33.167362	Coordinate:7255	Reads:1	Hits:1	Allocated_reads:1	Strand:+
CAGTCCATTGTAAAACATACACAACAG
>Location:NODE_27459_length_24731_cov_33.167362	Coordinate:7256	Reads:1	Hits:1	Allocated_reads:1	Strand:-
CTGTTGTGTATGTTTTACAATGGACT
>Location:NODE_27459_length_24731_cov_33.167362	Coordinate:7256	Reads:1	Hits:1	Allocated_reads:1	Strand:-
TCCTGTTGTGTATGTTTTACAATGGACT
>Location:NODE_27459_length_24731_cov_33.167362	Coordinate:7260	Reads:1	Hits:1	Allocated_reads:1	Strand:-
ATATGTCCTGTTGTGTATGTTTTACAATG
>Location:NODE_27459_length_24731_cov_33.167362	Coordinate:7260	Reads:1	Hits:1	Allocated_reads:1	Strand:-
TGTCCTGTTGTGTATGTTTTACAATG
>Location:NODE_27459_length_24731_cov_33.167362	Coordinate:7262	Reads:2	Hits:1	Allocated_reads:2	Strand:+
TTGTAAAACATACACAACAGGACATATGT
>Location:NODE_27459_length_24731_cov_33.167362	Coordinate:7263	Reads:1	Hits:1	Allocated_reads:1	Strand:+
TGTAAAACATACACAACAGGACATATGTCCCC
>Location:NODE_27459_length_24731_cov_33.167362	Coordinate:7265	Reads:7	Hits:1	Allocated_reads:7	Strand:+
TAAAACATACACAACAGGACATATGTCTCC
>Location:NODE_27459_length_24731_cov_33.167362	Coordinate:7267	Reads:3	Hits:1	Allocated_reads:3	Strand:+
AAACATACACAACAGGACATATGTCTCC
>Location:NODE_27459_length_24731_cov_33.167362	Coordinate:7268	Reads:2	Hits:1	Allocated_reads:2	Strand:+
AACATACACAACAGGACATATGTCTCC
>Location:NODE_27459_length_24731_cov_33.167362	Coordinate:7272	Reads:1	Hits:1	Allocated_reads:1	Strand:+
TACACAACAGGACATATGTCTCCT
>Location:NODE_27459_length_24731_cov_33.167362	Coordinate:7272	Reads:1	Hits:1	Allocated_reads:1	Strand:+
TACACAACAGGACATATGTCTTCTGCTCC
>Location:NODE_27459_length_24731_cov_33.167362	Coordinate:7272	Reads:2	Hits:1	Allocated_reads:2	Strand:+
TACACAACAGGACATATGTCTCCTGCTCC
>Location:NODE_27459_length_24731_cov_33.167362	Coordinate:7281	Reads:2	Hits:1	Allocated_reads:2	Strand:-
AAAAACAGGAGCAGGAGACATATGTCC
>Location:NODE_27459_length_24731_cov_33.167362	Coordinate:7281	Reads:1	Hits:1	Allocated_reads:1	Strand:-
CAAAAACAGGAGCAGGAGACATATGTCC
>Location:NODE_27459_length_24731_cov_33.167362	Coordinate:7281	Reads:1	Hits:1	Allocated_reads:1	Strand:+
GGACATATGTCTCCTGCTCCTGTTTTTG
>Location:NODE_27459_length_24731_cov_33.167362	Coordinate:7292	Reads:1	Hits:1	Allocated_reads:1	Strand:-
TACGTTGGGTCACAAAAACAGGAGCAGGA
>Location:NODE_27459_length_24731_cov_33.167362	Coordinate:7295	Reads:1	Hits:1	Allocated_reads:1	Strand:+
TGCTCCTGTTTTTGTGACCCAACGTATCT
>Location:NODE_27459_length_24731_cov_33.167362	Coordinate:7295	Reads:4	Hits:1	Allocated_reads:4	Strand:+
TGCTCCTGTTTTTGTGACCCAACGTATCTGT
>Location:NODE_27459_length_24731_cov_33.167362	Coordinate:7296	Reads:1	Hits:1	Allocated_reads:1	Strand:+
GCTCCTGTTTTTGTGACCCAACGTATCTGT
>Location:NODE_27459_length_24731_cov_33.167362	Coordinate:7298	Reads:5	Hits:1	Allocated_reads:5	Strand:+
TCCTGTTTTTGTGACCCAACGTATCTGT
>Location:NODE_27459_length_24731_cov_33.167362	Coordinate:7298	Reads:1	Hits:1	Allocated_reads:1	Strand:+
TCCTGTTTTTGTGACCCAACGTATCTGTCT
>Location:NODE_27459_length_24731_cov_33.167362	Coordinate:7301	Reads:1	Hits:1	Allocated_reads:1	Strand:+
TGTTTTTGTGACCCAACGTATCTGT
>Location:NODE_27459_length_24731_cov_33.167362	Coordinate:7301	Reads:2	Hits:1	Allocated_reads:2	Strand:+
TGTTTTTGTGACCCAACGTATCTGTC
>Location:NODE_27459_length_24731_cov_33.167362	Coordinate:7301	Reads:1	Hits:1	Allocated_reads:1	Strand:+
TGTTTTTGTGACCCAACGTATCTGTCTGCCCT
>Location:NODE_27459_length_24731_cov_33.167362	Coordinate:7302	Reads:1	Hits:1	Allocated_reads:1	Strand:+
GTTTTTGTGACCCAACGTATCTGTCTGCCCT
>Location:NODE_27459_length_24731_cov_33.167362	Coordinate:7304	Reads:1	Hits:1	Allocated_reads:1	Strand:+
TTTTGTGACCCAACGTATCTGTCTGCCT
>Location:NODE_27459_length_24731_cov_33.167362	Coordinate:7305	Reads:1	Hits:1	Allocated_reads:1	Strand:+
TTTGTGACCCAACGTATCTGTCTGCCCT
>Location:NODE_27459_length_24731_cov_33.167362	Coordinate:7305	Reads:1	Hits:1	Allocated_reads:1	Strand:+
TTTGTGACCCAACGTATCTGTCTGCCCTTC
>Location:NODE_27459_length_24731_cov_33.167362	Coordinate:7307	Reads:1	Hits:1	Allocated_reads:1	Strand:+
TGTGACCCAACGTATCTGTCTGCCC
>Location:NODE_27459_length_24731_cov_33.167362	Coordinate:7307	Reads:1	Hits:1	Allocated_reads:1	Strand:+
TGTGACCCAACGTATCTGTCTGCCCT
>Location:NODE_27459_length_24731_cov_33.167362	Coordinate:7307	Reads:1	Hits:1	Allocated_reads:1	Strand:+
TGTGACCCAACGTATCTGTCTGCCCTTCA
>Location:NODE_27459_length_24731_cov_33.167362	Coordinate:7307	Reads:2	Hits:1	Allocated_reads:2	Strand:+
TGTGACCCAACGTATCTGTCTGCCCTTCACT
>Location:NODE_27459_length_24731_cov_33.167362	Coordinate:7309	Reads:5	Hits:1	Allocated_reads:5	Strand:+
TGACCCAACGTATCTGTCTGCCCTTC
>Location:NODE_27459_length_24731_cov_33.167362	Coordinate:7309	Reads:1	Hits:1	Allocated_reads:1	Strand:+
TGACCCAACGTATCTGTCTGCCCTTCA
>Location:NODE_27459_length_24731_cov_33.167362	Coordinate:7309	Reads:8	Hits:1	Allocated_reads:8	Strand:+
TGACCCAACGTATCTGTCTGCCCTTCAC
>Location:NODE_27459_length_24731_cov_33.167362	Coordinate:7309	Reads:1	Hits:1	Allocated_reads:1	Strand:+
TGACCCAACGTATCTGTCTGCCCTTCAAA
>Location:NODE_27459_length_24731_cov_33.167362	Coordinate:7309	Reads:1	Hits:1	Allocated_reads:1	Strand:+
TGACCCAACGTATCTGTCTGTCCTTCACT
>Location:NODE_27459_length_24731_cov_33.167362	Coordinate:7309	Reads:45	Hits:1	Allocated_reads:45	Strand:+
TGACCCAACGTATCTGTCTGCCCTTCACT
>Location:NODE_27459_length_24731_cov_33.167362	Coordinate:7309	Reads:23	Hits:1	Allocated_reads:23	Strand:+
TGACCCAACGTATCTGTCTGCCCTTCACTT
>Location:NODE_27459_length_24731_cov_33.167362	Coordinate:7309	Reads:1	Hits:1	Allocated_reads:1	Strand:+
TGACCCAACGTATCTGTCTGCCCTTCACTTC
>Location:NODE_27459_length_24731_cov_33.167362	Coordinate:7310	Reads:1	Hits:1	Allocated_reads:1	Strand:+
GACCCAACGTATCTGTCTGCCCTTCACT
>Location:NODE_27459_length_24731_cov_33.167362	Coordinate:7311	Reads:2	Hits:1	Allocated_reads:2	Strand:+
ACCCAACGTATCTGTCTGCCCTTCACT
>Location:NODE_27459_length_24731_cov_33.167362	Coordinate:7311	Reads:4	Hits:1	Allocated_reads:4	Strand:+
ACCCAACGTATCTGTCTGCCCTTCACTT
>Location:NODE_27459_length_24731_cov_33.167362	Coordinate:7311	Reads:5	Hits:1	Allocated_reads:5	Strand:+
ACCCAACGTATCTGTCTGCCCTTCACTTC
>Location:NODE_27459_length_24731_cov_33.167362	Coordinate:7313	Reads:1	Hits:1	Allocated_reads:1	Strand:+
CCAACGTATCTGTCTGCCCTTCAC
>Location:NODE_27459_length_24731_cov_33.167362	Coordinate:7313	Reads:1	Hits:1	Allocated_reads:1	Strand:+
CCAACGTATCTGTCTGCCCTTCACT
>Location:NODE_27459_length_24731_cov_33.167362	Coordinate:7314	Reads:1	Hits:1	Allocated_reads:1	Strand:+
CAACGTATCTGTCTGCCCTTCACT
>Location:NODE_27459_length_24731_cov_33.167362	Coordinate:7314	Reads:1	Hits:1	Allocated_reads:1	Strand:+
CAACGTATCTGTCTGCCCTTCACTTCTGCATT
>Location:NODE_27459_length_24731_cov_33.167362	Coordinate:7315	Reads:1	Hits:1	Allocated_reads:1	Strand:+
AACGTATCTGTCTGCCCTTCACTTCTGCATT
>Location:NODE_27459_length_24731_cov_33.167362	Coordinate:7319	Reads:1	Hits:1	Allocated_reads:1	Strand:+
TATCTGTCTGCCCTTCACTTCTGCATT
>Location:NODE_27459_length_24731_cov_33.167362	Coordinate:7319	Reads:1	Hits:1	Allocated_reads:1	Strand:+
TATCTGTCTGCCCTTCACTTCTGCATTT
>Location:NODE_27459_length_24731_cov_33.167362	Coordinate:7319	Reads:2	Hits:1	Allocated_reads:2	Strand:+
TATCTGTCTGCCCTTCACTTCTGCATTTCA
>Location:NODE_27459_length_24731_cov_33.167362	Coordinate:7327	Reads:1	Hits:1	Allocated_reads:1	Strand:-
AGGAGATGAAATGCAGAAGTGAAGGGCA
>Location:NODE_27459_length_24731_cov_33.167362	Coordinate:7327	Reads:3	Hits:1	Allocated_reads:3	Strand:-
CAGGAGATGAAATGCAGAAGTGAAGGGCA
>Location:NODE_27459_length_24731_cov_33.167362	Coordinate:7327	Reads:1	Hits:1	Allocated_reads:1	Strand:-
TCAGGAGATGAAATGCAGAAGTGAAGGGCA
>Location:NODE_27459_length_24731_cov_33.167362	Coordinate:7328	Reads:1	Hits:1	Allocated_reads:1	Strand:-
CAGGAGATGAAATGCAGAAGTGAAGGGC
>Location:NODE_27459_length_24731_cov_33.167362	Coordinate:7338	Reads:1	Hits:1	Allocated_reads:1	Strand:+
TCTGCATTTCATCTCCTGATCAGCTCTTG
>Location:NODE_27459_length_24731_cov_33.167362	Coordinate:7338	Reads:1	Hits:1	Allocated_reads:1	Strand:+
TCTGCATTTCATCTCCTGATCAGCTCTTGT
>Location:NODE_27459_length_24731_cov_33.167362	Coordinate:7340	Reads:1	Hits:1	Allocated_reads:1	Strand:+
TGCATTTCATCTCCTGATCAGCTCTT
>Location:NODE_27459_length_24731_cov_33.167362	Coordinate:7340	Reads:15	Hits:1	Allocated_reads:15	Strand:+
TGCATTTCATCTCCTGATCAGCTCTTGT
>Location:NODE_27459_length_24731_cov_33.167362	Coordinate:7340	Reads:8	Hits:1	Allocated_reads:8	Strand:+
TGCATTTCATCTCCTGATCAGCTCTTGTGA
>Location:NODE_27459_length_24731_cov_33.167362	Coordinate:7344	Reads:1	Hits:1	Allocated_reads:1	Strand:+
TTTCATCTCCTGATCAGCTCTTGTGG
>Location:NODE_27459_length_24731_cov_33.167362	Coordinate:7344	Reads:2	Hits:1	Allocated_reads:2	Strand:+
TTTCATCTCCTGATCAGCTCTTGTGA
>Location:NODE_27459_length_24731_cov_33.167362	Coordinate:7344	Reads:2	Hits:1	Allocated_reads:2	Strand:+
TTTCATCTCCTGATCAGCTCTTGTGACCTGC
>Location:NODE_27459_length_24731_cov_33.167362	Coordinate:7346	Reads:1	Hits:1	Allocated_reads:1	Strand:+
TCATCTCCTGATCAGCTCTTGTGACC
>Location:NODE_27459_length_24731_cov_33.167362	Coordinate:7346	Reads:6	Hits:1	Allocated_reads:6	Strand:+
TCATCTCCTGATCAGCTCTTGTGACCTGC
>Location:NODE_27459_length_24731_cov_33.167362	Coordinate:7346	Reads:2	Hits:1	Allocated_reads:2	Strand:+
TCATCTCCTGATCAGCTCTTGTGACCTGCT
>Location:NODE_27459_length_24731_cov_33.167362	Coordinate:7346	Reads:1	Hits:1	Allocated_reads:1	Strand:+
TCATCTCCTGATCAGCTCTTGTGACCTGCTGCC
>Location:NODE_27459_length_24731_cov_33.167362	Coordinate:7347	Reads:2	Hits:1	Allocated_reads:2	Strand:+
CATCTCCTGATCAGCTCTTGTGACCTGCT
>Location:NODE_27459_length_24731_cov_33.167362	Coordinate:7349	Reads:1	Hits:1	Allocated_reads:1	Strand:+
TCTCCTGATCAGCTCTTGTGACCTGC
>Location:NODE_27459_length_24731_cov_33.167362	Coordinate:7349	Reads:2	Hits:1	Allocated_reads:2	Strand:+
TCTCCTGATCAGCTCTTGTGACCTGCT
>Location:NODE_27459_length_24731_cov_33.167362	Coordinate:7349	Reads:2	Hits:1	Allocated_reads:2	Strand:+
TCTCCTGATCAGCTCTTGTGACCTGCTGCC
>Location:NODE_27459_length_24731_cov_33.167362	Coordinate:7349	Reads:4	Hits:1	Allocated_reads:4	Strand:+
TCTCCTGATCAGCTCTTGTGACCTGCTGCCT
>Location:NODE_27459_length_24731_cov_33.167362	Coordinate:7351	Reads:1	Hits:1	Allocated_reads:1	Strand:+
TCCTGATCAGCTCTTGTGACCTGCTGCCA
>Location:NODE_27459_length_24731_cov_33.167362	Coordinate:7351	Reads:5	Hits:1	Allocated_reads:5	Strand:+
TCCTGATCAGCTCTTGTGACCTGCTGCCT
>Location:NODE_27459_length_24731_cov_33.167362	Coordinate:7352	Reads:2	Hits:1	Allocated_reads:2	Strand:+
CCTGATCAGCTCTTGTGACCTGCTGCCT
>Location:NODE_27459_length_24731_cov_33.167362	Coordinate:7354	Reads:1	Hits:1	Allocated_reads:1	Strand:+
TGATCAGCTCTTGTGACCTGCTGCCTGCC
>Location:NODE_27459_length_24731_cov_33.167362	Coordinate:7357	Reads:1	Hits:1	Allocated_reads:1	Strand:+
TCAGCTCTTGTGACCTGCTGCCTGCCTCT
>Location:NODE_27459_length_24731_cov_33.167362	Coordinate:7362	Reads:3	Hits:1	Allocated_reads:3	Strand:+
TCTTGTGACCTGCTGCCTGCCTCTGCAGC
>Location:NODE_27459_length_24731_cov_33.167362	Coordinate:7364	Reads:1	Hits:1	Allocated_reads:1	Strand:+
TTGTGACCTGCTGCCTGCCTCTGCAGC
>Location:NODE_27459_length_24731_cov_33.167362	Coordinate:7365	Reads:1	Hits:1	Allocated_reads:1	Strand:+
TGTGACCTGCTGCCTGCCTCTGCAGC
>Location:NODE_27459_length_24731_cov_33.167362	Coordinate:7375	Reads:1	Hits:1	Allocated_reads:1	Strand:+
TGCCTGCCTCTGCAGCTGGATCCT
>Location:NODE_27459_length_24731_cov_33.167362	Coordinate:7375	Reads:1	Hits:1	Allocated_reads:1	Strand:+
TGCCTGCCTCTGCAGCTGGATCCTATAACC
>Location:NODE_27459_length_24731_cov_33.167362	Coordinate:7376	Reads:2	Hits:1	Allocated_reads:2	Strand:-
AATTAGGTTATAGGATCCAGCTGCAGAGGCAGGC
>Location:NODE_27459_length_24731_cov_33.167362	Coordinate:7376	Reads:1	Hits:1	Allocated_reads:1	Strand:-
GGTTATAGGATCCAGCTGCAGAGGCAGGC
>Location:NODE_27459_length_24731_cov_33.167362	Coordinate:7379	Reads:1	Hits:1	Allocated_reads:1	Strand:-
AATTAGGTTATAGGATCCGGCTGCAGAGGCA
>Location:NODE_27459_length_24731_cov_33.167362	Coordinate:7379	Reads:4	Hits:1	Allocated_reads:4	Strand:-
AATTAGGTTATAGGATCCAGCTGCAGAGGCA
>Location:NODE_27459_length_24731_cov_33.167362	Coordinate:7380	Reads:1	Hits:1	Allocated_reads:1	Strand:-
AATTAGGTTATAGGATCCAGCTGCAGAGGC
>Location:NODE_27459_length_24731_cov_33.167362	Coordinate:7380	Reads:1	Hits:1	Allocated_reads:1	Strand:-
AATTAGGTTATAGGATCCAGCTGCAGAGGT
>Location:NODE_27459_length_24731_cov_33.167362	Coordinate:7380	Reads:1	Hits:1	Allocated_reads:1	Strand:-
GGTTATAGGATCCAGCTGCAGAGGC
>Location:NODE_27459_length_24731_cov_33.167362	Coordinate:7381	Reads:1	Hits:1	Allocated_reads:1	Strand:-
AATTAGGTTATAGGATCCAGCTGCAGAGG
>Location:NODE_27459_length_24731_cov_33.167362	Coordinate:7381	Reads:2	Hits:1	Allocated_reads:2	Strand:-
AATTAGGTTATAGGATCCAGCTGCAGAGC
>Location:NODE_27459_length_24731_cov_33.167362	Coordinate:7383	Reads:1	Hits:1	Allocated_reads:1	Strand:-
AATTAGGTTATAGGATCCAGCTGCAGA
>Location:NODE_27459_length_24731_cov_33.167362	Coordinate:7385	Reads:1	Hits:1	Allocated_reads:1	Strand:+
TGCAGCTGGATCCTATAACCTAATTAGTTTC
>Location:NODE_27459_length_24731_cov_33.167362	Coordinate:7386	Reads:1	Hits:1	Allocated_reads:1	Strand:-
AATTAGGTTATAGGATCCAGCTGC
>Location:NODE_27459_length_24731_cov_33.167362	Coordinate:7397	Reads:1	Hits:1	Allocated_reads:1	Strand:+
CTATAACCTAATTAGTTTCTGTGGACACT
>Location:NODE_27459_length_24731_cov_33.167362	Coordinate:7398	Reads:8	Hits:1	Allocated_reads:8	Strand:+
TATAACCTAATTAGTTTCTGTGGACACT
>Location:NODE_27459_length_24731_cov_33.167362	Coordinate:7398	Reads:1	Hits:1	Allocated_reads:1	Strand:+
TATAACCTAATTAGTTTCTGTGGACACTGC
>Location:NODE_27459_length_24731_cov_33.167362	Coordinate:7398	Reads:3	Hits:1	Allocated_reads:3	Strand:+
TATAACCTAATTAGTTTCTGTGGACACTGCT
>Location:NODE_27459_length_24731_cov_33.167362	Coordinate:7398	Reads:1	Hits:1	Allocated_reads:1	Strand:+
TATAACCTAATTAGTTTCTGTGGACACTGCTT
>Location:NODE_27459_length_24731_cov_33.167362	Coordinate:7400	Reads:1	Hits:1	Allocated_reads:1	Strand:+
TAACCTAATTAGTTTCTGTGGACAC
>Location:NODE_27459_length_24731_cov_33.167362	Coordinate:7400	Reads:14	Hits:1	Allocated_reads:14	Strand:+
TAACCTAATTAGTTTCTGTGGACACT
>Location:NODE_27459_length_24731_cov_33.167362	Coordinate:7400	Reads:29	Hits:1	Allocated_reads:29	Strand:+
TAACCTAATTAGTTTCTGTGGACACTGC
>Location:NODE_27459_length_24731_cov_33.167362	Coordinate:7400	Reads:1	Hits:1	Allocated_reads:1	Strand:+
TAACCTAATTAGTTTCTGTGGACACTGCA
>Location:NODE_27459_length_24731_cov_33.167362	Coordinate:7400	Reads:1	Hits:1	Allocated_reads:1	Strand:+
TAACCTAATTAGTTTCTGTGGACACTGCG
>Location:NODE_27459_length_24731_cov_33.167362	Coordinate:7400	Reads:1	Hits:1	Allocated_reads:1	Strand:+
TAACCTAATTAGTTTCTGTGGGCACTGCT
>Location:NODE_27459_length_24731_cov_33.167362	Coordinate:7400	Reads:60	Hits:1	Allocated_reads:60	Strand:+
TAACCTAATTAGTTTCTGTGGACACTGCT
>Location:NODE_27459_length_24731_cov_33.167362	Coordinate:7400	Reads:1	Hits:1	Allocated_reads:1	Strand:+
TAACCTAATTAGTTTCTGTGGACACTGCCT
>Location:NODE_27459_length_24731_cov_33.167362	Coordinate:7400	Reads:9	Hits:1	Allocated_reads:9	Strand:+
TAACCTAATTAGTTTCTGTGGACACTGCTT
>Location:NODE_27459_length_24731_cov_33.167362	Coordinate:7401	Reads:1	Hits:1	Allocated_reads:1	Strand:+
AACCTAATTAGTTTCTGTGGTCACTGCT
>Location:NODE_27459_length_24731_cov_33.167362	Coordinate:7401	Reads:2	Hits:1	Allocated_reads:2	Strand:+
AACCTAATTAGTTTCTGTGGACACTGCT
>Location:NODE_27459_length_24731_cov_33.167362	Coordinate:7401	Reads:1	Hits:1	Allocated_reads:1	Strand:+
AACCTAATTAGTTTCTGTGGACACTGCTT
>Location:NODE_27459_length_24731_cov_33.167362	Coordinate:7408	Reads:1	Hits:1	Allocated_reads:1	Strand:+
TTAGTTTCTGTGGACACTGCTTTTTCT
>Location:NODE_27459_length_24731_cov_33.167362	Coordinate:7408	Reads:1	Hits:1	Allocated_reads:1	Strand:+
TTAGTTTCTGTGGACACTGCTTTTTCTAAACT
>Location:NODE_27459_length_24731_cov_33.167362	Coordinate:7409	Reads:1	Hits:1	Allocated_reads:1	Strand:+
TAGTTTCTGTGGACACTGCTTTTTCT
>Location:NODE_27459_length_24731_cov_33.167362	Coordinate:7409	Reads:1	Hits:1	Allocated_reads:1	Strand:+
TAGTTTCTGTGGACACTGCTTTTTCTAAA
>Location:NODE_27459_length_24731_cov_33.167362	Coordinate:7416	Reads:1	Hits:1	Allocated_reads:1	Strand:+
TGTGGACACTGCTTTTTCTAAACTGATACT
>Location:NODE_27459_length_24731_cov_33.167362	Coordinate:7418	Reads:1	Hits:1	Allocated_reads:1	Strand:+
TGGACACTGCTTTTTCTAAACTGATACTGT
>Location:NODE_27459_length_24731_cov_33.167362	Coordinate:7420	Reads:1	Hits:1	Allocated_reads:1	Strand:-
CACAGTATCAGTTTAGAAAAAGCAGTGTC
>Location:NODE_27459_length_24731_cov_33.167362	Coordinate:7430	Reads:1	Hits:1	Allocated_reads:1	Strand:+
TTTCTAAACTGATACTGTGTATATGTGGC
>Location:NODE_27459_length_24731_cov_33.167362	Coordinate:7434	Reads:1	Hits:1	Allocated_reads:1	Strand:+
TAAACTGATACTGTGTATATGTGGCTCCC
>Location:NODE_27459_length_24731_cov_33.167362	Coordinate:7436	Reads:1	Hits:1	Allocated_reads:1	Strand:+
AACTGATACTGTGTATATGTGGCTCCCATG
>Location:NODE_27459_length_24731_cov_33.167362	Coordinate:7437	Reads:1	Hits:1	Allocated_reads:1	Strand:+
ACTGATACTGTGTATATGTGGCTCCCATT
>Location:NODE_27459_length_24731_cov_33.167362	Coordinate:7439	Reads:2	Hits:1	Allocated_reads:2	Strand:+
TGATACTGTGTATATGTGGCTCCC
>Location:NODE_27459_length_24731_cov_33.167362	Coordinate:7439	Reads:1	Hits:1	Allocated_reads:1	Strand:+
TGATACTGTGTATATGTGGCTCCCAG
>Location:NODE_27459_length_24731_cov_33.167362	Coordinate:7439	Reads:4	Hits:1	Allocated_reads:4	Strand:+
TGATACTGTGTATATGTGGCTCCCAT
>Location:NODE_27459_length_24731_cov_33.167362	Coordinate:7439	Reads:15	Hits:1	Allocated_reads:15	Strand:+
TGATACTGTGTATATGTGGCTCCCATT
>Location:NODE_27459_length_24731_cov_33.167362	Coordinate:7439	Reads:4	Hits:1	Allocated_reads:4	Strand:+
TGATACTGTGTATATGTGGCTCCCATTGC
>Location:NODE_27459_length_24731_cov_33.167362	Coordinate:7439	Reads:3	Hits:1	Allocated_reads:3	Strand:+
TGATACTGTGTATATGTGGCTCCCATTGCC
>Location:NODE_27459_length_24731_cov_33.167362	Coordinate:7439	Reads:1	Hits:1	Allocated_reads:1	Strand:+
TGATACTGTGTATATGTGGCTCCCATTGCCT
>Location:NODE_27459_length_24731_cov_33.167362	Coordinate:7439	Reads:1	Hits:1	Allocated_reads:1	Strand:+
TGATACTGTGTATATGTGGCTCCCATTGCCAGT
>Location:NODE_27459_length_24731_cov_33.167362	Coordinate:7442	Reads:1	Hits:1	Allocated_reads:1	Strand:+
TACTGTGTATATGTGGCTCCCATT
>Location:NODE_27459_length_24731_cov_33.167362	Coordinate:7442	Reads:1	Hits:1	Allocated_reads:1	Strand:+
TACTGTGTATATGTGGCTCCCATTGCC
>Location:NODE_27459_length_24731_cov_33.167362	Coordinate:7470	Reads:1	Hits:1	Allocated_reads:1	Strand:+
GTTTAGCTTCATATGCCTTTGTCATTGTC
>Location:NODE_27459_length_24731_cov_33.167362	Coordinate:7473	Reads:1	Hits:1	Allocated_reads:1	Strand:+
TAGCTTCATATGCCTTTGTCATTGT
>Location:NODE_27459_length_24731_cov_33.167362	Coordinate:7473	Reads:1	Hits:1	Allocated_reads:1	Strand:+
TAGCTTCATATGCCTTTGTCATTGTCTG
>Location:NODE_27459_length_24731_cov_33.167362	Coordinate:7478	Reads:1	Hits:1	Allocated_reads:1	Strand:+
TCATATGCCTTTGTCATTGTCTGCATAA
>Location:NODE_27459_length_24731_cov_33.167362	Coordinate:7481	Reads:1	Hits:1	Allocated_reads:1	Strand:-
CAAAGAGATATTATGCAGACAATGACAAAGGAAGT
>Location:NODE_27459_length_24731_cov_33.167362	Coordinate:7484	Reads:4	Hits:1	Allocated_reads:4	Strand:-
CAAAGAGATATTATGCAGACAATGACAAAGGC
>Location:NODE_27459_length_24731_cov_33.167362	Coordinate:7486	Reads:2	Hits:1	Allocated_reads:2	Strand:-
CAAAGAGATATTATGCAGACAATGACAAAG
>Location:NODE_27459_length_24731_cov_33.167362	Coordinate:7487	Reads:1	Hits:1	Allocated_reads:1	Strand:-
CAAAGAGATATTATGCAGACAATGACAAA
>Location:NODE_27459_length_24731_cov_33.167362	Coordinate:7488	Reads:1	Hits:1	Allocated_reads:1	Strand:-
CAAAGAGATATTATGCAGACAATGACAA
>Location:NODE_27459_length_24731_cov_33.167362	Coordinate:7489	Reads:3	Hits:1	Allocated_reads:3	Strand:-
CAAAGAGATATTATGCAGACAATGACA
>Location:NODE_27459_length_24731_cov_33.167362	Coordinate:7491	Reads:1	Hits:1	Allocated_reads:1	Strand:+
TCATTGTCTGCATAATATCTCTTTGGCTT
>Location:NODE_27459_length_24731_cov_33.167362	Coordinate:7503	Reads:2	Hits:1	Allocated_reads:2	Strand:+
TAATATCTCTTTGGCTTTGATTAACT
>Location:NODE_27459_length_24731_cov_33.167362	Coordinate:7503	Reads:2	Hits:1	Allocated_reads:2	Strand:+
TAATATCTCTTTGGCTTTGATTAACTGG
>Location:NODE_27459_length_24731_cov_33.167362	Coordinate:7503	Reads:2	Hits:1	Allocated_reads:2	Strand:+
TAATATCTCTTTGGCTTTGATTAACTGGC
>Location:NODE_27459_length_24731_cov_33.167362	Coordinate:7503	Reads:3	Hits:1	Allocated_reads:3	Strand:+
TAATATCTCTTTGGCTTTGATTAACTGGCA
>Location:NODE_27459_length_24731_cov_33.167362	Coordinate:7503	Reads:1	Hits:1	Allocated_reads:1	Strand:+
TAATATCTCTTTGGCTTTGATTAACTGGCAGTG
>Location:NODE_27459_length_24731_cov_33.167362	Coordinate:7506	Reads:3	Hits:1	Allocated_reads:3	Strand:+
TATCTCTTTGGCTTTGATTAACTGG
>Location:NODE_27459_length_24731_cov_33.167362	Coordinate:7506	Reads:1	Hits:1	Allocated_reads:1	Strand:+
TATCTCTTTGGCTTTGATTAACTGGC
>Location:NODE_27459_length_24731_cov_33.167362	Coordinate:7506	Reads:1	Hits:1	Allocated_reads:1	Strand:+
TATCTCTTTGGCTTTGATTAACTGGCA
>Location:NODE_27459_length_24731_cov_33.167362	Coordinate:7506	Reads:2	Hits:1	Allocated_reads:2	Strand:+
TATCTCTTTGGCTTTGATTAACTGGCAG
>Location:NODE_27459_length_24731_cov_33.167362	Coordinate:7506	Reads:11	Hits:1	Allocated_reads:11	Strand:+
TATCTCTTTGGCTTTGATTAACTGGCAGT
>Location:NODE_27459_length_24731_cov_33.167362	Coordinate:7506	Reads:19	Hits:1	Allocated_reads:19	Strand:+
TATCTCTTTGGCTTTGATTAACTGGCAGTG
>Location:NODE_27459_length_24731_cov_33.167362	Coordinate:7506	Reads:5	Hits:1	Allocated_reads:5	Strand:+
TATCTCTTTGGCTTTGATTAACTGGCAGTGT
>Location:NODE_27459_length_24731_cov_33.167362	Coordinate:7510	Reads:1	Hits:1	Allocated_reads:1	Strand:+
TCTTTGGCTTTGATTAACTGGCAGTGTGCCT
>Location:NODE_27459_length_24731_cov_33.167362	Coordinate:7510	Reads:3	Hits:1	Allocated_reads:3	Strand:+
TCTTTGGCTTTGATTAACTGGCAGTGTGCCTG
>Location:NODE_27459_length_24731_cov_33.167362	Coordinate:7510	Reads:1	Hits:1	Allocated_reads:1	Strand:+
TCTTTGGCTTTGATTAACTGGCAGTGTGCCTGT
>Location:NODE_27459_length_24731_cov_33.167362	Coordinate:7512	Reads:1	Hits:1	Allocated_reads:1	Strand:+
TTTGGCTTTGATTAACTGGCAGTGTGCCTG
>Location:NODE_27459_length_24731_cov_33.167362	Coordinate:7512	Reads:1	Hits:1	Allocated_reads:1	Strand:+
TTTGGCTTTGATTAACTGGCAGTGTGCCTGT
>Location:NODE_27459_length_24731_cov_33.167362	Coordinate:7513	Reads:2	Hits:1	Allocated_reads:2	Strand:+
TTGGCTTTGATTAACTGGCAGTGTGCCTGT
>Location:NODE_27459_length_24731_cov_33.167362	Coordinate:7536	Reads:2	Hits:1	Allocated_reads:2	Strand:+
TGCCTGTGCACTGCAAGCATATTCATGTT
>Location:NODE_27459_length_24731_cov_33.167362	Coordinate:7537	Reads:1	Hits:1	Allocated_reads:1	Strand:+
GCCTGTGCACTGCAAGCATATTCATGTT
>Location:NODE_27459_length_24731_cov_33.167362	Coordinate:7538	Reads:1	Hits:1	Allocated_reads:1	Strand:+
CCTGTGCACTGCAAGCATATTCATGTT
>Location:NODE_27459_length_24731_cov_33.167362	Coordinate:7540	Reads:1	Hits:1	Allocated_reads:1	Strand:-
AGGTTGAACATGAATATGCTTGCAGTGCACA
>Location:NODE_27459_length_24731_cov_33.167362	Coordinate:7540	Reads:1	Hits:1	Allocated_reads:1	Strand:+
TGTGCACTGCAAGCATATTCATGTTCAACC
>Location:NODE_27459_length_24731_cov_33.167362	Coordinate:7540	Reads:2	Hits:1	Allocated_reads:2	Strand:+
TGTGCACTGCAAGCATATTCATGTTCAACCT
>Location:NODE_27459_length_24731_cov_33.167362	Coordinate:7540	Reads:1	Hits:1	Allocated_reads:1	Strand:-
TTGAACATGAATATGCTTGCAGTGCACA
>Location:NODE_27459_length_24731_cov_33.167362	Coordinate:7542	Reads:2	Hits:1	Allocated_reads:2	Strand:+
TGCACTGCAAGCATATTCATGTTCAACC
>Location:NODE_27459_length_24731_cov_33.167362	Coordinate:7542	Reads:4	Hits:1	Allocated_reads:4	Strand:+
TGCACTGCAAGCATATTCATGTTCAACCT
>Location:NODE_27459_length_24731_cov_33.167362	Coordinate:7542	Reads:1	Hits:1	Allocated_reads:1	Strand:+
TGCACTGCAAGCATATTCATGTTCAACCTT
>Location:NODE_27459_length_24731_cov_33.167362	Coordinate:7544	Reads:1	Hits:1	Allocated_reads:1	Strand:+
CACTGCAAGCATATTCATGTTCAACCT
>Location:NODE_27459_length_24731_cov_33.167362	Coordinate:7547	Reads:1	Hits:1	Allocated_reads:1	Strand:+
TGCAAGCATATTCATGTTCAACCTTAGG
>Location:NODE_27459_length_24731_cov_33.167362	Coordinate:7554	Reads:2	Hits:1	Allocated_reads:2	Strand:+
ATATTCATGTTCAACCTTAGGGTCTGCA
>Location:NODE_27459_length_24731_cov_33.167362	Coordinate:7554	Reads:1	Hits:1	Allocated_reads:1	Strand:+
ATATTCATGTTCAACCTTAGGGTCTGCATT
>Location:NODE_27459_length_24731_cov_33.167362	Coordinate:7555	Reads:13	Hits:1	Allocated_reads:13	Strand:+
TATTCATGTTCAACCTTAGGGTCTGCA
>Location:NODE_27459_length_24731_cov_33.167362	Coordinate:7555	Reads:1	Hits:1	Allocated_reads:1	Strand:+
TATTCATGTTCAACCTTAGGGTCTGCATT
>Location:NODE_27459_length_24731_cov_33.167362	Coordinate:7557	Reads:1	Hits:1	Allocated_reads:1	Strand:+
TTCATGTTCAACCTTAGGGTCTGC
>Location:NODE_27459_length_24731_cov_33.167362	Coordinate:7558	Reads:1	Hits:1	Allocated_reads:1	Strand:+
TCATGTTCAACCTTAGGGTCTGCATT
>Location:NODE_27459_length_24731_cov_33.167362	Coordinate:7561	Reads:1	Hits:1	Allocated_reads:1	Strand:+
TGTTCAACCTTAGGGTCTGCATTTGCATC
>Location:NODE_27459_length_24731_cov_33.167362	Coordinate:7579	Reads:1	Hits:1	Allocated_reads:1	Strand:-
AGTAATACAAGCTGTGTCTGATGCAAATGC
>Location:NODE_27459_length_24731_cov_33.167362	Coordinate:7582	Reads:2	Hits:1	Allocated_reads:2	Strand:+
TTTGCATCAGACACAGCTTGTATTACT
>Location:NODE_27459_length_24731_cov_33.167362	Coordinate:7582	Reads:1	Hits:1	Allocated_reads:1	Strand:+
TTTGCATCAGACACAGCTTGTATTACTT
>Location:NODE_27459_length_24731_cov_33.167362	Coordinate:7582	Reads:1	Hits:1	Allocated_reads:1	Strand:+
TTTGCATCAGACACAGCTTGTATTACTTT
>Location:NODE_27459_length_24731_cov_33.167362	Coordinate:7584	Reads:1	Hits:1	Allocated_reads:1	Strand:+
TGCATCAGACACAGCTTGTATTACTTTTAGG
>Location:NODE_27459_length_24731_cov_33.167362	Coordinate:7588	Reads:1	Hits:1	Allocated_reads:1	Strand:+
TCAGACACAGCTTGTATTACTTTTAGGT
>Location:NODE_27459_length_24731_cov_33.167362	Coordinate:7599	Reads:1	Hits:1	Allocated_reads:1	Strand:+
TTGTATTACTTTTAGGTCATTGTTC
>Location:NODE_27459_length_24731_cov_33.167362	Coordinate:7599	Reads:1	Hits:1	Allocated_reads:1	Strand:+
TTGTATTACTTTTAGGTCATTGTTCAT
>Location:NODE_27459_length_24731_cov_33.167362	Coordinate:7599	Reads:31	Hits:1	Allocated_reads:31	Strand:+
TTGTATTACTTTTAGGTCATTGTTCATT
>Location:NODE_27459_length_24731_cov_33.167362	Coordinate:7599	Reads:6	Hits:1	Allocated_reads:6	Strand:+
TTGTATTACTTTTAGGTCATTGTTCATTT
>Location:NODE_27459_length_24731_cov_33.167362	Coordinate:7599	Reads:6	Hits:1	Allocated_reads:6	Strand:+
TTGTATTACTTTTAGGTCATTGTTCATTTGC
>Location:NODE_27459_length_24731_cov_33.167362	Coordinate:7600	Reads:1	Hits:1	Allocated_reads:1	Strand:+
TGTATTACTTTTAGGTCATTGTTCATT
>Location:NODE_27459_length_24731_cov_33.167362	Coordinate:7600	Reads:2	Hits:1	Allocated_reads:2	Strand:+
TGTATTACTTTTAGGTCATTGTTCATTTGC
>Location:NODE_27459_length_24731_cov_33.167362	Coordinate:7602	Reads:1	Hits:1	Allocated_reads:1	Strand:+
TATTACTTTTAGGTCATTGTTCATTTGC
>Location:NODE_27459_length_24731_cov_33.167362	Coordinate:7602	Reads:4	Hits:1	Allocated_reads:4	Strand:+
TATTACTTTTAGGTCATTGTTCATTTGCTCT
>Location:NODE_27459_length_24731_cov_33.167362	Coordinate:7604	Reads:1	Hits:1	Allocated_reads:1	Strand:+
TTACTTTTAGGTCATTGTTCATTTGCTCT
>Location:NODE_27459_length_24731_cov_33.167362	Coordinate:7605	Reads:1	Hits:1	Allocated_reads:1	Strand:+
TACTTTTAGGTCATTGTTCATTTGCTCT
>Location:NODE_27459_length_24731_cov_33.167362	Coordinate:7611	Reads:2	Hits:1	Allocated_reads:2	Strand:+
TAGGTCATTGTTCATTTGCTCTTG
>Location:NODE_27459_length_24731_cov_33.167362	Coordinate:7611	Reads:6	Hits:1	Allocated_reads:6	Strand:+
TAGGTCATTGTTCATTTGCTCTTGAAAGT
>Location:NODE_27459_length_24731_cov_33.167362	Coordinate:7611	Reads:1	Hits:1	Allocated_reads:1	Strand:+
TAGGTCATTGTTCATTTGCTCTTGAAAGTG
>Location:NODE_27459_length_24731_cov_33.167362	Coordinate:7612	Reads:1	Hits:1	Allocated_reads:1	Strand:-
ACTTTCAAGAGCAAATGAACAATGACCT
>Location:NODE_27459_length_24731_cov_33.167362	Coordinate:7612	Reads:1	Hits:1	Allocated_reads:1	Strand:-
TTTCAAGAGCAAATGAACAATGACCT
>Location:NODE_27459_length_24731_cov_33.167362	Coordinate:7613	Reads:1	Hits:1	Allocated_reads:1	Strand:-
ACTTTCAAGAGCAAATGAACAATGACC
>Location:NODE_27459_length_24731_cov_33.167362	Coordinate:7620	Reads:1	Hits:1	Allocated_reads:1	Strand:-
TTCCAGTTCACTTTCAAGAGCAAATGAAC
>Location:NODE_27459_length_24731_cov_33.167362	Coordinate:7625	Reads:3	Hits:1	Allocated_reads:3	Strand:+
TTTGCTCTTGAAAGTGAACTGGAAACACT
>Location:NODE_27459_length_24731_cov_33.167362	Coordinate:7630	Reads:1	Hits:1	Allocated_reads:1	Strand:+
TCTTGAAAGTGAACTGGAAACACTTGTC
>Location:NODE_27459_length_24731_cov_33.167362	Coordinate:7630	Reads:9	Hits:1	Allocated_reads:9	Strand:+
TCTTGAAAGTGAACTGGAAACACTTGTCT
>Location:NODE_27459_length_24731_cov_33.167362	Coordinate:7639	Reads:5	Hits:1	Allocated_reads:5	Strand:+
TGAACTGGAAACACTTGTCTTGTTGGGCT
>Location:NODE_27459_length_24731_cov_33.167362	Coordinate:7639	Reads:1	Hits:1	Allocated_reads:1	Strand:+
TGAACTGGAAACACTTGTCTTGTTGGGCTT
>Location:NODE_27459_length_24731_cov_33.167362	Coordinate:7639	Reads:8	Hits:1	Allocated_reads:8	Strand:+
TGAACTGGAAACACTTGTCTTGTTGGGCTTT
>Location:NODE_27459_length_24731_cov_33.167362	Coordinate:7639	Reads:1	Hits:1	Allocated_reads:1	Strand:+
TGAACTGGAAACACTTGTCTTGTTGGGCTTTC
>Location:NODE_27459_length_24731_cov_33.167362	Coordinate:7640	Reads:2	Hits:1	Allocated_reads:2	Strand:+
GAACTGGAAACACTTGTCTTGTTGGGCT
>Location:NODE_27459_length_24731_cov_33.167362	Coordinate:7640	Reads:1	Hits:1	Allocated_reads:1	Strand:+
GAACTGGAAACACTTGTCTTGTTGGGCTTC
>Location:NODE_27459_length_24731_cov_33.167362	Coordinate:7640	Reads:3	Hits:1	Allocated_reads:3	Strand:+
GAACTGGAAACACTTGTCTTGTTGGGCTTT
>Location:NODE_27459_length_24731_cov_33.167362	Coordinate:7641	Reads:8	Hits:1	Allocated_reads:8	Strand:+
AACTGGAAACACTTGTCTTGTTGGGCTTT
>Location:NODE_27459_length_24731_cov_33.167362	Coordinate:7642	Reads:4	Hits:1	Allocated_reads:4	Strand:+
ACTGGAAACACTTGTCTTGTTGGGCTTT
>Location:NODE_27459_length_24731_cov_33.167362	Coordinate:7643	Reads:2	Hits:1	Allocated_reads:2	Strand:+
CTGGAAACACTTGTCTTGTTGGGCTTT
>Location:NODE_27459_length_24731_cov_33.167362	Coordinate:7644	Reads:2	Hits:1	Allocated_reads:2	Strand:+
TGGAAACACTTGTCTTGTTGGGCTTT
>Location:NODE_27459_length_24731_cov_33.167362	Coordinate:7644	Reads:2	Hits:1	Allocated_reads:2	Strand:+
TGGAAACACTTGTCTTGTTGGGCTTTCT
>Location:NODE_27459_length_24731_cov_33.167362	Coordinate:7648	Reads:1	Hits:1	Allocated_reads:1	Strand:+
AACACTTGTCTTGTTGGGCTTTCTTCTTTC
>Location:NODE_27459_length_24731_cov_33.167362	Coordinate:7649	Reads:1	Hits:1	Allocated_reads:1	Strand:-
AAGGAAAGAAGAAAGCCCAACAAGACAAGTGT
>Location:NODE_27459_length_24731_cov_33.167362	Coordinate:7651	Reads:1	Hits:1	Allocated_reads:1	Strand:-
AAAGGAAAGAAGAAAGCCCAACAAGACAAGT
>Location:NODE_27459_length_24731_cov_33.167362	Coordinate:7651	Reads:1	Hits:1	Allocated_reads:1	Strand:-
AAGGAAAGAAGAAAGCCCAACAAGACAAGT
>Location:NODE_27459_length_24731_cov_33.167362	Coordinate:7652	Reads:1	Hits:1	Allocated_reads:1	Strand:-
AGGAAAGAAGAAAGCCCAACAAGACAAG
>Location:NODE_27459_length_24731_cov_33.167362	Coordinate:7653	Reads:1	Hits:1	Allocated_reads:1	Strand:+
TTGTCTTGTTGGGCTTTCTTCTTTCCTTT
>Location:NODE_27459_length_24731_cov_33.167362	Coordinate:7669	Reads:1	Hits:1	Allocated_reads:1	Strand:+
TCTTCTTTCCTTTTCACATGTGGTGTCC
>Location:NODE_27459_length_24731_cov_33.167362	Coordinate:7671	Reads:1	Hits:1	Allocated_reads:1	Strand:+
TTCTTTCCTTTTCACATGTGGTGTC
>Location:NODE_27459_length_24731_cov_33.167362	Coordinate:7671	Reads:1	Hits:1	Allocated_reads:1	Strand:+
TTCTTTCCTTTTCACATGTGGTGTCCCAACA
>Location:NODE_27459_length_24731_cov_33.167362	Coordinate:7672	Reads:1	Hits:1	Allocated_reads:1	Strand:+
TCTTTCCTTTTCACATGTGGTGTCCCAACA
>Location:NODE_27459_length_24731_cov_33.167362	Coordinate:7674	Reads:1	Hits:1	Allocated_reads:1	Strand:+
TTTCCTTTTCACATGTGGTGTCCCAACA
>Location:NODE_27459_length_24731_cov_33.167362	Coordinate:7675	Reads:1	Hits:1	Allocated_reads:1	Strand:+
TTCCTTTTCACATGTGGTGTCCCAAC
>Location:NODE_27459_length_24731_cov_33.167362	Coordinate:7675	Reads:1	Hits:1	Allocated_reads:1	Strand:+
TTCCTTTTCACATGTGGTGTCCCAACAAGCA
>Location:NODE_27459_length_24731_cov_33.167362	Coordinate:7682	Reads:1	Hits:1	Allocated_reads:1	Strand:+
TCACATGTGGTGTCCCAACAAGCATCAGGT
>Location:NODE_27459_length_24731_cov_33.167362	Coordinate:7685	Reads:1	Hits:1	Allocated_reads:1	Strand:+
CATGTGGTGTCCCAACAAGCATCAGGTTG
>Location:NODE_27459_length_24731_cov_33.167362	Coordinate:7696	Reads:1	Hits:1	Allocated_reads:1	Strand:-
TGGTTTTGGACATCAACCTGATGCTTGTTGG
>Location:NODE_27459_length_24731_cov_33.167362	Coordinate:7717	Reads:1	Hits:1	Allocated_reads:1	Strand:+
TCCAAAACCAACAGTCTAACCCTATATG
>Location:NODE_27459_length_24731_cov_33.167362	Coordinate:7717	Reads:2	Hits:1	Allocated_reads:2	Strand:+
TCCAAAACCAACAGTCTAACCCTATATGT
>Location:NODE_27459_length_24731_cov_33.167362	Coordinate:7717	Reads:1	Hits:1	Allocated_reads:1	Strand:+
TCCAAAACCAACAGTCTAACCCTATATGTGG
>Location:NODE_27459_length_24731_cov_33.167362	Coordinate:7717	Reads:3	Hits:1	Allocated_reads:3	Strand:+
TCCAAAACCAACAGTCTAACCCTATATGTGT
>Location:NODE_27459_length_24731_cov_33.167362	Coordinate:7717	Reads:6	Hits:1	Allocated_reads:6	Strand:+
TCCAAAACCAACAGTCTAACCCTATATGTGTT
>Location:NODE_27459_length_24731_cov_33.167362	Coordinate:7719	Reads:1	Hits:1	Allocated_reads:1	Strand:+
CAAAACCAACAGTCTAACCCTATATGTGT
>Location:NODE_27459_length_24731_cov_33.167362	Coordinate:7741	Reads:2	Hits:1	Allocated_reads:2	Strand:+
TATGTGTTTAGTACTACAATTCGTAAGAT
>Location:NODE_27459_length_24731_cov_33.167362	Coordinate:7743	Reads:1	Hits:1	Allocated_reads:1	Strand:+
TGTGTTTAGTACTACAATTCGTAAGAT
>Location:NODE_27459_length_24731_cov_33.167362	Coordinate:7748	Reads:2	Hits:1	Allocated_reads:2	Strand:+
TTAGTACTACAATTCGTAAGATGGCCAGGC
>Location:NODE_27459_length_24731_cov_33.167362	Coordinate:7749	Reads:1	Hits:1	Allocated_reads:1	Strand:+
TAGTACTACAATTCGTAAGATGGCC
>Location:NODE_27459_length_24731_cov_33.167362	Coordinate:7749	Reads:4	Hits:1	Allocated_reads:4	Strand:+
TAGTACTACAATTCGTAAGATGGCCAGG
>Location:NODE_27459_length_24731_cov_33.167362	Coordinate:7749	Reads:8	Hits:1	Allocated_reads:8	Strand:+
TAGTACTACAATTCGTAAGATGGCCAGGC
>Location:NODE_27459_length_24731_cov_33.167362	Coordinate:7749	Reads:2	Hits:1	Allocated_reads:2	Strand:+
TAGTACTACAATTCGTAAGATGGCCAGGCC
>Location:NODE_27459_length_24731_cov_33.167362	Coordinate:7759	Reads:1	Hits:1	Allocated_reads:1	Strand:+
ATTCGTAAGATGGCCAGGCCACAGAGGCTC
>Location:NODE_27459_length_24731_cov_33.167362	Coordinate:7760	Reads:2	Hits:1	Allocated_reads:2	Strand:+
TTCGTAAGATGGCCAGGCCACAGAGGCTCT
>Location:NODE_27459_length_24731_cov_33.167362	Coordinate:7761	Reads:1	Hits:1	Allocated_reads:1	Strand:+
TCGTAAGATGGCCAGGCCACAGAGGCT
>Location:NODE_27459_length_24731_cov_33.167362	Coordinate:7766	Reads:1	Hits:1	Allocated_reads:1	Strand:-
AACAAGAGCCTCTGTGGCCTGGCCATCT
>Location:NODE_27459_length_24731_cov_33.167362	Coordinate:7790	Reads:1	Hits:1	Allocated_reads:1	Strand:+
TGTTTGGCAGTATTTATTTTTAAAAATC
>Location:NODE_27459_length_24731_cov_33.167362	Coordinate:7798	Reads:1	Hits:1	Allocated_reads:1	Strand:-
TTCAAACTGATTTTTAAAAATAAATACT
>Location:NODE_27459_length_24731_cov_33.167362	Coordinate:7816	Reads:3	Hits:1	Allocated_reads:3	Strand:+
TCAGTTTGAACATGTTTGTGGTTTGCA
>Location:NODE_27459_length_24731_cov_33.167362	Coordinate:7816	Reads:1	Hits:1	Allocated_reads:1	Strand:+
TCAGTTTGAACATGTTTGTGGTTTGCAT
>Location:NODE_27459_length_24731_cov_33.167362	Coordinate:7816	Reads:1	Hits:1	Allocated_reads:1	Strand:+
TCAGTTTGAACATGTTTGTGGTTTGCATG
>Location:NODE_27459_length_24731_cov_33.167362	Coordinate:7818	Reads:1	Hits:1	Allocated_reads:1	Strand:+
AGTTTGAACATGTTTGTGGTTTGCATGAAG
>Location:NODE_27459_length_24731_cov_33.167362	Coordinate:7820	Reads:9	Hits:1	Allocated_reads:9	Strand:+
TTTGAACATGTTTGTGGTTTGCATGAAGT
>Location:NODE_27459_length_24731_cov_33.167362	Coordinate:7820	Reads:1	Hits:1	Allocated_reads:1	Strand:+
TTTGAACATGTTTGTGGTTTGCATGAAGTG
>Location:NODE_27459_length_24731_cov_33.167362	Coordinate:7820	Reads:1	Hits:1	Allocated_reads:1	Strand:+
TTTGAACATGTTTGTGGTTTGCATGAAGGGG
>Location:NODE_27459_length_24731_cov_33.167362	Coordinate:7852	Reads:4	Hits:1	Allocated_reads:4	Strand:+
TGCTGTAAAACAAAATCACTTCCACATA
>Location:NODE_27459_length_24731_cov_33.167362	Coordinate:7852	Reads:4	Hits:1	Allocated_reads:4	Strand:+
TGCTGTAAAACAAAATCACTTCCACATACA
>Location:NODE_27459_length_24731_cov_33.167362	Coordinate:7855	Reads:1	Hits:1	Allocated_reads:1	Strand:-
TATGTGGAAGTGATTTTGTTTTACA
>Location:NODE_27459_length_24731_cov_33.167362	Coordinate:7882	Reads:1	Hits:1	Allocated_reads:1	Strand:+
AAATGCAGTACAACATTTGTGTCGTGATAC
>Location:NODE_27459_length_24731_cov_33.167362	Coordinate:7906	Reads:1	Hits:1	Allocated_reads:1	Strand:+
TGATACTATGAACAATAGGCATGGG
>Location:NODE_27459_length_24731_cov_33.167362	Coordinate:7906	Reads:1	Hits:1	Allocated_reads:1	Strand:+
TGATACTATGAACAATAGGCATGGGAA
>Location:NODE_27459_length_24731_cov_33.167362	Coordinate:7906	Reads:5	Hits:1	Allocated_reads:5	Strand:+
TGATACTATGAACAATAGGCATGGGAATA
>Location:NODE_27459_length_24731_cov_33.167362	Coordinate:7909	Reads:1	Hits:1	Allocated_reads:1	Strand:+
TACTATGAACAATAGGCATGGGAA
>Location:NODE_27459_length_24731_cov_33.167362	Coordinate:7909	Reads:3	Hits:1	Allocated_reads:3	Strand:+
TACTATGAACAATAGGCATGGGAATATT
>Location:NODE_27459_length_24731_cov_33.167362	Coordinate:7912	Reads:1	Hits:1	Allocated_reads:1	Strand:+
TATGAACAATAGGCATGGGAATATTAAAC
>Location:NODE_27459_length_24731_cov_33.167362	Coordinate:7923	Reads:3	Hits:1	Allocated_reads:3	Strand:+
GGCATGGGAATATTAAACAATGACACACT
>Location:NODE_27459_length_24731_cov_33.167362	Coordinate:7927	Reads:1	Hits:1	Allocated_reads:1	Strand:+
TGGGAATATTAAACAATGACACACT
>Location:NODE_27459_length_24731_cov_33.167362	Coordinate:7928	Reads:1	Hits:1	Allocated_reads:1	Strand:+
GGGAATATTAAACAATGACACACTGTACTT
>Location:NODE_27459_length_24731_cov_33.167362	Coordinate:7943	Reads:1	Hits:1	Allocated_reads:1	Strand:+
TGACACACTGTACTTGTTCTCAAAAGAA
>Location:NODE_27459_length_24731_cov_33.167362	Coordinate:7943	Reads:4	Hits:1	Allocated_reads:4	Strand:+
TGACACACTGTACTTGTTCTCAAAAGAAG
>Location:NODE_27459_length_24731_cov_33.167362	Coordinate:7945	Reads:1	Hits:1	Allocated_reads:1	Strand:+
ACACACTGTACTTGTTCTCAAAAGAAGAAAG
>Location:NODE_27459_length_24731_cov_33.167362	Coordinate:7946	Reads:1	Hits:1	Allocated_reads:1	Strand:+
CACACTGTACTTGTTCTCAAAAGAAG
>Location:NODE_27459_length_24731_cov_33.167362	Coordinate:7946	Reads:3	Hits:1	Allocated_reads:3	Strand:+
CACACTGTACTTGTTCTCAAAAGAAGAAAG
>Location:NODE_27459_length_24731_cov_33.167362	Coordinate:7946	Reads:1	Hits:1	Allocated_reads:1	Strand:+
CACACTGTACTTGTTCTCAAAAGAAGAAAGG
>Location:NODE_27459_length_24731_cov_33.167362	Coordinate:7947	Reads:1	Hits:1	Allocated_reads:1	Strand:+
ACACTGTACTTGTTCTCAAAAGAAGAAAGG
>Location:NODE_27459_length_24731_cov_33.167362	Coordinate:7948	Reads:1	Hits:1	Allocated_reads:1	Strand:+
CACTGTACTTGTTCTCAAAAGAAGAAAG
>Location:NODE_27459_length_24731_cov_33.167362	Coordinate:7948	Reads:1	Hits:1	Allocated_reads:1	Strand:+
CACTGTACTTGTTCTCAAAAGAAGAAAGG
>Location:NODE_27459_length_24731_cov_33.167362	Coordinate:7953	Reads:1	Hits:1	Allocated_reads:1	Strand:+
TACTTGTTCTCAAAAGAAGAAAGGTTCATTG
>Location:NODE_27459_length_24731_cov_33.167362	Coordinate:7965	Reads:1	Hits:1	Allocated_reads:1	Strand:-
CAATGTAAAACAATGAACCTTTCTTCTTT
>Location:NODE_27459_length_24731_cov_33.167362	Coordinate:7966	Reads:1	Hits:1	Allocated_reads:1	Strand:-
ATGCAATGTAAAACAATGAACCTTTATTCTT
>Location:NODE_27459_length_24731_cov_33.167362	Coordinate:7966	Reads:2	Hits:1	Allocated_reads:2	Strand:-
ATGCAATGTAAAACAATGAACCTTTCTTCTT
>Location:NODE_27459_length_24731_cov_33.167362	Coordinate:7966	Reads:1	Hits:1	Allocated_reads:1	Strand:-
GCAATGTAAAACAATGAACCTTTCTTCTT
>Location:NODE_27459_length_24731_cov_33.167362	Coordinate:7966	Reads:2	Hits:1	Allocated_reads:2	Strand:-
TGCAATGTAAAACAATGAACCTTTCTTCTT
>Location:NODE_27459_length_24731_cov_33.167362	Coordinate:7968	Reads:1	Hits:1	Allocated_reads:1	Strand:+
GAAGAAAGGTTCATTGTTTTACATTGCATT
>Location:NODE_27459_length_24731_cov_33.167362	Coordinate:7974	Reads:1	Hits:1	Allocated_reads:1	Strand:-
TTGTACAAAATGCAATGTAAAACAATGAACCT
>Location:NODE_27459_length_24731_cov_33.167362	Coordinate:7989	Reads:1	Hits:1	Allocated_reads:1	Strand:+
CATTGCATTTTGTACAAGTAATGTCCCTTTT
>Location:NODE_27459_length_24731_cov_33.167362	Coordinate:7996	Reads:1	Hits:1	Allocated_reads:1	Strand:+
TTTTGTACAAGTAATGTCCCTTTTGGCT
>Location:NODE_27459_length_24731_cov_33.167362	Coordinate:7996	Reads:1	Hits:1	Allocated_reads:1	Strand:+
TTTTGTACAAGTAATGTCCCTTTTGGCTT
>Location:NODE_27459_length_24731_cov_33.167362	Coordinate:8019	Reads:1	Hits:1	Allocated_reads:1	Strand:+
TGGCTTGAATATAGCATATCATCTTCTAATA
>Location:NODE_27459_length_24731_cov_33.167362	Coordinate:8028	Reads:1	Hits:1	Allocated_reads:1	Strand:+
TATAGCATATCATCTTCTAATAGTTTTC
>Location:NODE_27459_length_24731_cov_33.167362	Coordinate:8028	Reads:1	Hits:1	Allocated_reads:1	Strand:+
TATAGCATATCATCTTCTAATAGTTTTCC
>Location:NODE_27459_length_24731_cov_33.167362	Coordinate:8033	Reads:1	Hits:1	Allocated_reads:1	Strand:-
AGTGTTGGAAAACTATTAGAAGATGATATG
>Location:NODE_27459_length_24731_cov_33.167362	Coordinate:8034	Reads:1	Hits:1	Allocated_reads:1	Strand:-
AGTGTTGGAAAACTATTAGAAGATGATAT
>Location:NODE_27459_length_24731_cov_33.167362	Coordinate:8035	Reads:1	Hits:1	Allocated_reads:1	Strand:-
AGTGTTGGAAAACTATTAGAAGATGATA
>Location:NODE_27459_length_24731_cov_33.167362	Coordinate:8035	Reads:1	Hits:1	Allocated_reads:1	Strand:+
TATCATCTTCTAATAGTTTTCCAACACTT
>Location:NODE_27459_length_24731_cov_33.167362	Coordinate:8037	Reads:1	Hits:1	Allocated_reads:1	Strand:+
TCATCTTCTAATAGTTTTCCAACACTTG
>Location:NODE_27459_length_24731_cov_33.167362	Coordinate:8037	Reads:1	Hits:1	Allocated_reads:1	Strand:-
TGGACAAGTGTTGGAAAACTATTCGAAGATGA
>Location:NODE_27459_length_24731_cov_33.167362	Coordinate:8039	Reads:1	Hits:1	Allocated_reads:1	Strand:-
AGTGTTGGAAAACTATTAGAAGAT
>Location:NODE_27459_length_24731_cov_33.167362	Coordinate:8048	Reads:1	Hits:1	Allocated_reads:1	Strand:+
TAGTTTTCCAACACTTGTCCACCCA
>Location:NODE_27459_length_24731_cov_33.167362	Coordinate:8048	Reads:1	Hits:1	Allocated_reads:1	Strand:+
TAGTTTTCCAACACTTGTCCACCCAAA
>Location:NODE_27459_length_24731_cov_33.167362	Coordinate:8048	Reads:2	Hits:1	Allocated_reads:2	Strand:+
TAGTTTTCCAACACTTGTCCACCCAAAAC
>Location:NODE_27459_length_24731_cov_33.167362	Coordinate:8050	Reads:1	Hits:1	Allocated_reads:1	Strand:+
GTTTTCCAACACTTGTCCACCCAAAACCA
>Location:NODE_27459_length_24731_cov_33.167362	Coordinate:8051	Reads:1	Hits:1	Allocated_reads:1	Strand:+
TTTTCCAACACTTGTCCACCCAAAACCA
>Location:NODE_27459_length_24731_cov_33.167362	Coordinate:8053	Reads:1	Hits:1	Allocated_reads:1	Strand:+
TTCCAACACTTGTCCACCCAAAACCATA
>Location:NODE_27459_length_24731_cov_33.167362	Coordinate:8073	Reads:1	Hits:1	Allocated_reads:1	Strand:-
CTCAGGATTATAAATATCATCCATTATGGTTT
>Location:NODE_27459_length_24731_cov_33.167362	Coordinate:8074	Reads:1	Hits:1	Allocated_reads:1	Strand:+
AACCATAATGGATGATATTTATAATCCTG
>Location:NODE_27459_length_24731_cov_33.167362	Coordinate:8086	Reads:1	Hits:1	Allocated_reads:1	Strand:+
TGATATTTATAATCCTGAGAAACCAGA
>Location:NODE_27459_length_24731_cov_33.167362	Coordinate:8089	Reads:1	Hits:1	Allocated_reads:1	Strand:+
TATTTATAATCCTGAGAAACCAGACAAA
>Location:NODE_27459_length_24731_cov_33.167362	Coordinate:8089	Reads:1	Hits:1	Allocated_reads:1	Strand:+
TATTTATAATCCTGAGAAACCAGACAAAT
>Location:NODE_27459_length_24731_cov_33.167362	Coordinate:8093	Reads:1	Hits:1	Allocated_reads:1	Strand:+
TATAATCCTGAGAAACCAGACAAATTT
>Location:NODE_27459_length_24731_cov_33.167362	Coordinate:8093	Reads:1	Hits:1	Allocated_reads:1	Strand:+
TATAATCCTGAGAAACCAGACAAATTTTC
>Location:NODE_27459_length_24731_cov_33.167362	Coordinate:8093	Reads:4	Hits:1	Allocated_reads:4	Strand:+
TATAATCCTGAGAAACCAGACAAATTTTCTT
>Location:NODE_27459_length_24731_cov_33.167362	Coordinate:8095	Reads:2	Hits:1	Allocated_reads:2	Strand:+
TAATCCTGAGAAACCAGACAAATTTTCT
>Location:NODE_27459_length_24731_cov_33.167362	Coordinate:8095	Reads:1	Hits:1	Allocated_reads:1	Strand:+
TAATCCTGAGAAACCAGACAAATGTTCTT
>Location:NODE_27459_length_24731_cov_33.167362	Coordinate:8095	Reads:1	Hits:1	Allocated_reads:1	Strand:+
TAATCCTGAGAAACCAGACAAATTTACTT
>Location:NODE_27459_length_24731_cov_33.167362	Coordinate:8095	Reads:19	Hits:1	Allocated_reads:19	Strand:+
TAATCCTGAGAAACCAGACAAATTTTCTT
>Location:NODE_27459_length_24731_cov_33.167362	Coordinate:8095	Reads:3	Hits:1	Allocated_reads:3	Strand:+
TAATCCTGAGAAACCAGACAAATTTTCTTT
>Location:NODE_27459_length_24731_cov_33.167362	Coordinate:8095	Reads:1	Hits:1	Allocated_reads:1	Strand:+
TAATCCTGAGAAACCAGACAAATTTTCTTTAC
>Location:NODE_27459_length_24731_cov_33.167362	Coordinate:8096	Reads:1	Hits:1	Allocated_reads:1	Strand:+
AATCCTGAGAAACCAGACAAATTTTCTT
>Location:NODE_27459_length_24731_cov_33.167362	Coordinate:8096	Reads:2	Hits:1	Allocated_reads:2	Strand:+
AATCCTGAGAAACCAGACAAATTTTCTTT
>Location:NODE_27459_length_24731_cov_33.167362	Coordinate:8097	Reads:2	Hits:1	Allocated_reads:2	Strand:+
ATCCTGAGAAACCAGACAAATTTTCTT
>Location:NODE_27459_length_24731_cov_33.167362	Coordinate:8098	Reads:1	Hits:1	Allocated_reads:1	Strand:+
TCCTGAGAAACCAGACAAATTTTCTTTAC
>Location:NODE_27459_length_24731_cov_33.167362	Coordinate:8098	Reads:1	Hits:1	Allocated_reads:1	Strand:+
TCCTGAGAAACCAGACAAATTTTCTTTACA
>Location:NODE_27459_length_24731_cov_33.167362	Coordinate:8101	Reads:1	Hits:1	Allocated_reads:1	Strand:+
TGAGAAACCAGACAAATTTTCTTTACAGA
>Location:NODE_27459_length_24731_cov_33.167362	Coordinate:8101	Reads:1	Hits:1	Allocated_reads:1	Strand:+
TGAGAAACCAGACAAATTTTCTTTACAGAA
>Location:NODE_27459_length_24731_cov_33.167362	Coordinate:8101	Reads:2	Hits:1	Allocated_reads:2	Strand:+
TGAGAAACCAGACAAATTTTCTTTACAGAAA
>Location:NODE_27459_length_24731_cov_33.167362	Coordinate:8101	Reads:4	Hits:1	Allocated_reads:4	Strand:+
TGAGAAACCAGACAAATTTTCTTTACAGAAAC
>Location:NODE_27459_length_24731_cov_33.167362	Coordinate:8101	Reads:6	Hits:1	Allocated_reads:6	Strand:+
TGAGAAACCAGACAAATTTTCTTTACAGAAACT
>Location:NODE_27459_length_24731_cov_33.167362	Coordinate:8106	Reads:1	Hits:1	Allocated_reads:1	Strand:+
AACCAGACAAATTTTCTTTACAGAAACT
>Location:NODE_27459_length_24731_cov_33.167362	Coordinate:8121	Reads:1	Hits:1	Allocated_reads:1	Strand:-
GCAAGTAGTAAGGGTGCAGTTTCTGTAAAT
>Location:NODE_27459_length_24731_cov_33.167362	Coordinate:8141	Reads:3	Hits:1	Allocated_reads:3	Strand:+
TACTACTTGCTTCCTCTTAATTTGTAGC
>Location:NODE_27459_length_24731_cov_33.167362	Coordinate:8141	Reads:1	Hits:1	Allocated_reads:1	Strand:+
TACTACTTGCTTCCTCTTAATTTGTAGCTCC
>Location:NODE_27459_length_24731_cov_33.167362	Coordinate:8144	Reads:1	Hits:1	Allocated_reads:1	Strand:+
TACTTGCTTCCTCTTAATTTGTAGCTC
>Location:NODE_27459_length_24731_cov_33.167362	Coordinate:8144	Reads:1	Hits:1	Allocated_reads:1	Strand:+
TACTTGCTTCCTCTTAATTTGTAGCTCCT
>Location:NODE_27459_length_24731_cov_33.167362	Coordinate:8144	Reads:1	Hits:1	Allocated_reads:1	Strand:+
TACTTGCTTCCTCTTAATTTGTAGCTCCTCT
>Location:NODE_27459_length_24731_cov_33.167362	Coordinate:8144	Reads:1	Hits:1	Allocated_reads:1	Strand:+
TACTTGCTTCCTCTTAATTTGTAGCTCCTCTG
>Location:NODE_27459_length_24731_cov_33.167362	Coordinate:8153	Reads:1	Hits:1	Allocated_reads:1	Strand:+
CCTCTTAATTTGTAGCTCCTCTGGAACTG
>Location:NODE_27459_length_24731_cov_33.167362	Coordinate:8174	Reads:1	Hits:1	Allocated_reads:1	Strand:+
TGGAACTGTGTCCTTTCTATTCCTCCCCATT
>Location:NODE_27459_length_24731_cov_33.167362	Coordinate:8188	Reads:1	Hits:1	Allocated_reads:1	Strand:+
TTCTATTCCTCCCCATTTCTCACCCTC
>Location:NODE_27459_length_24731_cov_33.167362	Coordinate:8221	Reads:1	Hits:1	Allocated_reads:1	Strand:+
TACCCCAAGTGTTTCATTCTTTCCACCCTGC
>Location:NODE_27459_length_24731_cov_33.167362	Coordinate:8252	Reads:1	Hits:1	Allocated_reads:1	Strand:-
GGCGGAAATATGAACAACAAACAAAAACA
>Location:NODE_27459_length_24731_cov_33.167362	Coordinate:8261	Reads:1	Hits:1	Allocated_reads:1	Strand:+
TTGTTGTTCATATTTCCGCCAGTTTCAGC
>Location:NODE_27459_length_24731_cov_33.167362	Coordinate:8261	Reads:1	Hits:1	Allocated_reads:1	Strand:+
TTGTTGTTCATATTTCCGCCAGTTTCGAG
>Location:NODE_27459_length_24731_cov_33.167362	Coordinate:8261	Reads:1	Hits:1	Allocated_reads:1	Strand:+
TTGTTGTTCATATTTCCGCCAGTTTCAGCC
>Location:NODE_27459_length_24731_cov_33.167362	Coordinate:8262	Reads:1	Hits:1	Allocated_reads:1	Strand:+
TGTTGTTCATATTTCCGCCAGTTTCAGCC
>Location:NODE_27459_length_24731_cov_33.167362	Coordinate:8264	Reads:2	Hits:1	Allocated_reads:2	Strand:+
TTGTTCATATTTCCGCCAGTTTCAGCC
>Location:NODE_27459_length_24731_cov_33.167362	Coordinate:8264	Reads:3	Hits:1	Allocated_reads:3	Strand:+
TTGTTCATATTTCCGCCAGTTTCAGCCT
>Location:NODE_27459_length_24731_cov_33.167362	Coordinate:8264	Reads:2	Hits:1	Allocated_reads:2	Strand:+
TTGTTCATATTTCCGCCAGTTTCAGCCTGA
>Location:NODE_27459_length_24731_cov_33.167362	Coordinate:8268	Reads:1	Hits:1	Allocated_reads:1	Strand:+
TCATATTTCCGCCAGTTTCAGCCTGACACC
>Location:NODE_27459_length_24731_cov_33.167362	Coordinate:8271	Reads:3	Hits:1	Allocated_reads:3	Strand:+
TATTTCCGCCAGTTTCAGCCTGACACC
>Location:NODE_27459_length_24731_cov_33.167362	Coordinate:8271	Reads:3	Hits:1	Allocated_reads:3	Strand:+
TATTTCCGCCAGTTTCAGCCTGACACCT
>Location:NODE_27459_length_24731_cov_33.167362	Coordinate:8271	Reads:1	Hits:1	Allocated_reads:1	Strand:+
TATTTCCGCCAGTTTCAGCCTGACACCTC
>Location:NODE_27459_length_24731_cov_33.167362	Coordinate:8275	Reads:1	Hits:1	Allocated_reads:1	Strand:+
TCCGCCAGTTTCAGCCTGACACCTCAAGGC
>Location:NODE_27459_length_24731_cov_33.167362	Coordinate:8276	Reads:1	Hits:1	Allocated_reads:1	Strand:+
CCGCCAGTTTCAGCCTGACACCTCAAGGC
>Location:NODE_27459_length_24731_cov_33.167362	Coordinate:8296	Reads:1	Hits:1	Allocated_reads:1	Strand:-
ACAAGATATAACAGCAAGAGAGCCTTGAGG
>Location:NODE_27459_length_24731_cov_33.167362	Coordinate:8301	Reads:1	Hits:1	Allocated_reads:1	Strand:-
ACTTACAAGATATAACAGCAAGAGAGCCG
>Location:NODE_27459_length_24731_cov_33.167362	Coordinate:8301	Reads:3	Hits:1	Allocated_reads:3	Strand:-
ACTTACAAGATATAACAGCAAGAGAGCCT
>Location:NODE_27459_length_24731_cov_33.167362	Coordinate:8320	Reads:1	Hits:1	Allocated_reads:1	Strand:+
TCTTGTAAGTGTTTAAACAAAGAATGATAA
>Location:NODE_27459_length_24731_cov_33.167362	Coordinate:8355	Reads:1	Hits:1	Allocated_reads:1	Strand:+
TGAGCATGCTTTCTCTTTTTTTCTTTTG
>Location:NODE_27459_length_24731_cov_33.167362	Coordinate:8376	Reads:1	Hits:1	Allocated_reads:1	Strand:-
AAGCCATCTGTGGGACTTATTTCAAAAGA
>Location:NODE_27459_length_24731_cov_33.167362	Coordinate:8376	Reads:1	Hits:1	Allocated_reads:1	Strand:-
TAAGCCATCTGTGGGACTTATTTCAAAAGA
>Location:NODE_27459_length_24731_cov_33.167362	Coordinate:8385	Reads:1	Hits:1	Allocated_reads:1	Strand:+
ATAAGTCCCACAGATGGCTTACAGGCTTTC
>Location:NODE_27459_length_24731_cov_33.167362	Coordinate:8386	Reads:2	Hits:1	Allocated_reads:2	Strand:+
TAAGTCCCACAGATGGCTTACAGGCTTTC
>Location:NODE_27459_length_24731_cov_33.167362	Coordinate:8415	Reads:1	Hits:1	Allocated_reads:1	Strand:-
TTTCACAATAATAAATTCTCTTGCTTTGAA
>Location:NODE_27459_length_24731_cov_33.167362	Coordinate:8422	Reads:1	Hits:1	Allocated_reads:1	Strand:+
CAAGAGAATTTATTATTGTGAAAGCCT
>Location:NODE_27459_length_24731_cov_33.167362	Coordinate:8449	Reads:1	Hits:1	Allocated_reads:1	Strand:+
TATGTGGCACTTAAAATGATGAAGAGA
>Location:NODE_27459_length_24731_cov_33.167362	Coordinate:8449	Reads:1	Hits:1	Allocated_reads:1	Strand:+
TATGTGGCACTTAAAATGATGAAGAGATGAAT
>Location:NODE_27459_length_24731_cov_33.167362	Coordinate:8465	Reads:3	Hits:1	Allocated_reads:3	Strand:+
TGATGAAGAGATGAATTGAGAACTTGG
>Location:NODE_27459_length_24731_cov_33.167362	Coordinate:8465	Reads:2	Hits:1	Allocated_reads:2	Strand:+
TGATGAAGAGATGAATTGAGAACTTGGGA
>Location:NODE_27459_length_24731_cov_33.167362	Coordinate:8465	Reads:4	Hits:1	Allocated_reads:4	Strand:+
TGATGAAGAGATGAATTGAGAACTTGGGAC
>Location:NODE_27459_length_24731_cov_33.167362	Coordinate:8465	Reads:2	Hits:1	Allocated_reads:2	Strand:+
TGATGAAGAGATGAATTGAGAACTTGGGACTTG
>Location:NODE_27459_length_24731_cov_33.167362	Coordinate:8465	Reads:8	Hits:1	Allocated_reads:8	Strand:+
TGATGAAGAGATGAATTGAGAACTTGGGACTTT
>Location:NODE_27459_length_24731_cov_33.167362	Coordinate:8466	Reads:2	Hits:1	Allocated_reads:2	Strand:+
GATGAAGAGATGAATTGAGAACTTGGGACTT
>Location:NODE_27459_length_24731_cov_33.167362	Coordinate:8466	Reads:11	Hits:1	Allocated_reads:11	Strand:+
GATGAAGAGATGAATTGAGAACTTGGGACTTT
>Location:NODE_27459_length_24731_cov_33.167362	Coordinate:8467	Reads:2	Hits:1	Allocated_reads:2	Strand:+
ATGAAGAGATGAATTGAGAACTTGGGACTTT
>Location:NODE_27459_length_24731_cov_33.167362	Coordinate:8468	Reads:1	Hits:1	Allocated_reads:1	Strand:+
TGAAGAGATGAATTGAGAACTTGGGACT
>Location:NODE_27459_length_24731_cov_33.167362	Coordinate:8468	Reads:4	Hits:1	Allocated_reads:4	Strand:+
TGAAGAGATGAATTGAGAACTTGGGACTT
>Location:NODE_27459_length_24731_cov_33.167362	Coordinate:8468	Reads:1	Hits:1	Allocated_reads:1	Strand:+
TGAAGAGATGAATTGAGAACTTGGGACCTT
>Location:NODE_27459_length_24731_cov_33.167362	Coordinate:8468	Reads:1	Hits:1	Allocated_reads:1	Strand:+
TGAAGAGATGAATTGAGAACTTGTGACTTT
>Location:NODE_27459_length_24731_cov_33.167362	Coordinate:8468	Reads:213	Hits:1	Allocated_reads:213	Strand:+
TGAAGAGATGAATTGAGAACTTGGGACTTT
>Location:NODE_27459_length_24731_cov_33.167362	Coordinate:8468	Reads:1	Hits:1	Allocated_reads:1	Strand:+
TGAAGAGATGAATTGAGAACTTGGGACTTGG
>Location:NODE_27459_length_24731_cov_33.167362	Coordinate:8469	Reads:8	Hits:1	Allocated_reads:8	Strand:+
GAAGAGATGAATTGAGAACTTGGGACTTT
>Location:NODE_27459_length_24731_cov_33.167362	Coordinate:8470	Reads:1	Hits:1	Allocated_reads:1	Strand:+
AAGAGATGAATTGAGAACTTGGGACTTT
>Location:NODE_27459_length_24731_cov_33.167362	Coordinate:8471	Reads:1	Hits:1	Allocated_reads:1	Strand:+
AGAGATGAATTGAGAACTTGGGACTTT
>Location:NODE_27459_length_24731_cov_33.167362	Coordinate:8472	Reads:1	Hits:1	Allocated_reads:1	Strand:+
GAGATGAATTGAGAACTTGGGACTTT
>Location:NODE_27459_length_24731_cov_33.167362	Coordinate:8472	Reads:1	Hits:1	Allocated_reads:1	Strand:+
GAGATGAATTGAGAACTTGGGACTTTTA
>Location:NODE_27459_length_24731_cov_33.167362	Coordinate:8474	Reads:1	Hits:1	Allocated_reads:1	Strand:+
GATGAATTGAGAACTTGGGACTTT
>Location:NODE_27459_length_24731_cov_33.167362	Coordinate:8474	Reads:1	Hits:1	Allocated_reads:1	Strand:+
GATGAATTGAGAACTTGGGACTTTTATT
>Location:NODE_27459_length_24731_cov_33.167362	Coordinate:8476	Reads:1	Hits:1	Allocated_reads:1	Strand:+
TGAATTGAGAACTTGGGACTTTTATTGT
>Location:NODE_27459_length_24731_cov_33.167362	Coordinate:8476	Reads:1	Hits:1	Allocated_reads:1	Strand:+
TGAATTGAGAACTTGGGACTTTTATTGTG
>Location:NODE_27459_length_24731_cov_33.167362	Coordinate:8476	Reads:1	Hits:1	Allocated_reads:1	Strand:+
TGAATTGAGAACTTGGGACTTTTATTGTGTA
>Location:NODE_27459_length_24731_cov_33.167362	Coordinate:8477	Reads:1	Hits:1	Allocated_reads:1	Strand:+
GAATTGAGAACTTGGGACTTTTATTGTGT
>Location:NODE_27459_length_24731_cov_33.167362	Coordinate:8478	Reads:1	Hits:1	Allocated_reads:1	Strand:-
TTACACAATAAAAGTCCCAAGTTCTCAATT
>Location:NODE_27459_length_24731_cov_33.167362	Coordinate:8481	Reads:1	Hits:1	Allocated_reads:1	Strand:+
TGAGAACTTGGGACTTTTATTGTGTAA
>Location:NODE_27459_length_24731_cov_33.167362	Coordinate:8481	Reads:1	Hits:1	Allocated_reads:1	Strand:+
TGAGAACTTGGGACTTTTATTGTGTAAA
>Location:NODE_27459_length_24731_cov_33.167362	Coordinate:8481	Reads:1	Hits:1	Allocated_reads:1	Strand:+
TGAGAACTTGGGACTTTTATTGTGTAAAAATG
>Location:NODE_27459_length_24731_cov_33.167362	Coordinate:8498	Reads:1	Hits:1	Allocated_reads:1	Strand:+
TATTGTGTAAAAATGTATTTGTATAAAACT
>Location:NODE_27459_length_24731_cov_33.167362	Coordinate:8511	Reads:1	Hits:1	Allocated_reads:1	Strand:+
TGTATTTGTATAAAACTACATAAGCCCTTT
>Location:NODE_27459_length_24731_cov_33.167362	Coordinate:8562	Reads:1	Hits:1	Allocated_reads:1	Strand:+
TAATCATCCACCCCACCACTGTTCTATCTT
>Location:NODE_27459_length_24731_cov_33.167362	Coordinate:8565	Reads:1	Hits:1	Allocated_reads:1	Strand:+
TCATCCACCCCACCACTGTTCTATCT
>Location:NODE_27459_length_24731_cov_33.167362	Coordinate:8586	Reads:2	Hits:1	Allocated_reads:2	Strand:+
TATCTTTCTTCCATCAAAATCCCTTTGA
>Location:NODE_27459_length_24731_cov_33.167362	Coordinate:8602	Reads:1	Hits:1	Allocated_reads:1	Strand:+
AAATCCCTTTGAAGCTCTTTCATTTATCTACT
>Location:NODE_27459_length_24731_cov_33.167362	Coordinate:8612	Reads:1	Hits:1	Allocated_reads:1	Strand:+
GAAGCTCTTTCATTTATCTACTCACCTTT
>Location:NODE_27459_length_24731_cov_33.167362	Coordinate:8624	Reads:1	Hits:1	Allocated_reads:1	Strand:+
TTTATCTACTCACCTTTTCAGTCATCTATT
>Location:NODE_27459_length_24731_cov_33.167362	Coordinate:8626	Reads:2	Hits:1	Allocated_reads:2	Strand:+
TATCTACTCACCTTTTCAGTCATCTATT
>Location:NODE_27459_length_24731_cov_33.167362	Coordinate:8660	Reads:1	Hits:1	Allocated_reads:1	Strand:+
TTTCCTAATGATCACTGGCCACATCTGT
>Location:NODE_27459_length_24731_cov_33.167362	Coordinate:8660	Reads:4	Hits:1	Allocated_reads:4	Strand:+
TTTCCTAATGATCACTGGCCACATCTGTCTT
>Location:NODE_27459_length_24731_cov_33.167362	Coordinate:8661	Reads:1	Hits:1	Allocated_reads:1	Strand:+
TTCCTAATGATCACTGGCCACATCTGTCT
>Location:NODE_27459_length_24731_cov_33.167362	Coordinate:8661	Reads:5	Hits:1	Allocated_reads:5	Strand:+
TTCCTAATGATCACTGGCCACATCTGTCTT
>Location:NODE_27459_length_24731_cov_33.167362	Coordinate:8668	Reads:1	Hits:1	Allocated_reads:1	Strand:+
TGATCACTGGCCACATCTGTCTTTAATGT
>Location:NODE_27459_length_24731_cov_33.167362	Coordinate:8683	Reads:2	Hits:1	Allocated_reads:2	Strand:+
TCTGTCTTTAATGTGATCCATCCTTGAGT
>Location:NODE_27459_length_24731_cov_33.167362	Coordinate:8683	Reads:2	Hits:1	Allocated_reads:2	Strand:+
TCTGTCTTTAATGTGATCCATCCTTGAGTT
>Location:NODE_27459_length_24731_cov_33.167362	Coordinate:8691	Reads:1	Hits:1	Allocated_reads:1	Strand:+
TAATGTGATCCATCCTTGAGTTTA
>Location:NODE_27459_length_24731_cov_33.167362	Coordinate:8691	Reads:4	Hits:1	Allocated_reads:4	Strand:+
TAATGTGATCCATCCTTGAGTTTATAAGA
>Location:NODE_27459_length_24731_cov_33.167362	Coordinate:8703	Reads:1	Hits:1	Allocated_reads:1	Strand:+
TCCTTGAGTTTATAAGAGTAAAATATGGACT
>Location:NODE_27459_length_24731_cov_33.167362	Coordinate:8712	Reads:1	Hits:1	Allocated_reads:1	Strand:+
TTATAAGAGTAAAATATGGACTGAATTAGCA
>Location:NODE_27459_length_24731_cov_33.167362	Coordinate:8713	Reads:1	Hits:1	Allocated_reads:1	Strand:+
TATAAGAGTAAAATATGGACTGAATTAGCA
>Location:NODE_27459_length_24731_cov_33.167362	Coordinate:8713	Reads:1	Hits:1	Allocated_reads:1	Strand:+
TATAAGAGTAAAATATGGACTGAATTAGCAAA
>Location:NODE_27459_length_24731_cov_33.167362	Coordinate:8715	Reads:1	Hits:1	Allocated_reads:1	Strand:+
TAAGAGTAAAATATGGACTGAATT
>Location:NODE_27459_length_24731_cov_33.167362	Coordinate:8715	Reads:2	Hits:1	Allocated_reads:2	Strand:+
TAAGAGTAAAATATGGACTGAATTAGC
>Location:NODE_27459_length_24731_cov_33.167362	Coordinate:8715	Reads:6	Hits:1	Allocated_reads:6	Strand:+
TAAGAGTAAAATATGGACTGAATTAGCA
>Location:NODE_27459_length_24731_cov_33.167362	Coordinate:8715	Reads:1	Hits:1	Allocated_reads:1	Strand:+
TAAGAGTAAAATATGGACTGAATTAGCAA
>Location:NODE_27459_length_24731_cov_33.167362	Coordinate:8715	Reads:1	Hits:1	Allocated_reads:1	Strand:+
TAAGAGTAAAATATGGACTGAATTAGCAAA
>Location:NODE_27459_length_24731_cov_33.167362	Coordinate:8715	Reads:1	Hits:1	Allocated_reads:1	Strand:+
TAAGAGTAAAATATGGACTGAATTAGCAAAA
>Location:NODE_27459_length_24731_cov_33.167362	Coordinate:8715	Reads:1	Hits:1	Allocated_reads:1	Strand:+
TAAGAGTAAAATATGGACTGAATTAGCAAAACAC
>Location:NODE_27459_length_24731_cov_33.167362	Coordinate:8717	Reads:1	Hits:1	Allocated_reads:1	Strand:+
AGAGTAAAATATGGACTGAATTAGCAAAA
>Location:NODE_27459_length_24731_cov_33.167362	Coordinate:8725	Reads:1	Hits:1	Allocated_reads:1	Strand:+
ATATGGACTGAATTAGCAAAACACAACTGGTTT
>Location:NODE_27459_length_24731_cov_33.167362	Coordinate:8726	Reads:1	Hits:1	Allocated_reads:1	Strand:+
TATGGACTGAATTAGCAAAACACAACTGG
>Location:NODE_27459_length_24731_cov_33.167362	Coordinate:8726	Reads:1	Hits:1	Allocated_reads:1	Strand:+
TATGGACTGAATTAGCAAAACACAACTGGT
>Location:NODE_27459_length_24731_cov_33.167362	Coordinate:8726	Reads:5	Hits:1	Allocated_reads:5	Strand:+
TATGGACTGAATTAGCAAAACACAACTGGTT
>Location:NODE_27459_length_24731_cov_33.167362	Coordinate:8726	Reads:12	Hits:1	Allocated_reads:12	Strand:+
TATGGACTGAATTAGCAAAACACAACTGGTTT
>Location:NODE_27459_length_24731_cov_33.167362	Coordinate:8727	Reads:1	Hits:1	Allocated_reads:1	Strand:+
ATGGACTGAATTAGCAAAACACAACTGGT
>Location:NODE_27459_length_24731_cov_33.167362	Coordinate:8727	Reads:1	Hits:1	Allocated_reads:1	Strand:+
ATGGACTGAATTAGCAAAACACAACTGGTT
>Location:NODE_27459_length_24731_cov_33.167362	Coordinate:8727	Reads:5	Hits:1	Allocated_reads:5	Strand:+
ATGGACTGAATTAGCAAAACACAACTGGTTT
>Location:NODE_27459_length_24731_cov_33.167362	Coordinate:8728	Reads:1	Hits:1	Allocated_reads:1	Strand:+
TGGACTGAATTAGCAAAACACAACTGGTTT
>Location:NODE_27459_length_24731_cov_33.167362	Coordinate:8752	Reads:1	Hits:1	Allocated_reads:1	Strand:+
TGGTTTTCAGCTGTTAGCATTTTTT
>Location:NODE_27459_length_24731_cov_33.167362	Coordinate:8777	Reads:1	Hits:1	Allocated_reads:1	Strand:+
TAATGCATGTATGCTTTTCTCTCTGTTTGTT
>Location:NODE_27459_length_24731_cov_33.167362	Coordinate:8786	Reads:1	Hits:1	Allocated_reads:1	Strand:+
TATGCTTTTCTCTCTGTTTGTTTATACGC
>Location:NODE_27459_length_24731_cov_33.167362	Coordinate:8786	Reads:1	Hits:1	Allocated_reads:1	Strand:+
TATGCTTTTCTCTCTGTTTGTTTATACGCT
>Location:NODE_27459_length_24731_cov_33.167362	Coordinate:8788	Reads:1	Hits:1	Allocated_reads:1	Strand:+
TGCTTTTCTCTCTGTTTGTTTATACGC
>Location:NODE_27459_length_24731_cov_33.167362	Coordinate:8788	Reads:12	Hits:1	Allocated_reads:12	Strand:+
TGCTTTTCTCTCTGTTTGTTTATACGCT
>Location:NODE_27459_length_24731_cov_33.167362	Coordinate:8792	Reads:1	Hits:1	Allocated_reads:1	Strand:+
TTTCTCTCTGTTTGTTTATACGCTTGTT
>Location:NODE_27459_length_24731_cov_33.167362	Coordinate:8792	Reads:1	Hits:1	Allocated_reads:1	Strand:+
TTTCTCTCTGTTTGTTTATACGCTTGTTA
>Location:NODE_27459_length_24731_cov_33.167362	Coordinate:8803	Reads:1	Hits:1	Allocated_reads:1	Strand:+
TTGTTTATACGCTTGTTAGTGTAGTGTG
>Location:NODE_27459_length_24731_cov_33.167362	Coordinate:8808	Reads:1	Hits:1	Allocated_reads:1	Strand:+
TATACGCTTGTTAGTGTAGTGTGTTGTCTGT
>Location:NODE_27459_length_24731_cov_33.167362	Coordinate:8810	Reads:16	Hits:1	Allocated_reads:16	Strand:+
TACGCTTGTTAGTGTAGTGTGTTGTCTGT
>Location:NODE_27459_length_24731_cov_33.167362	Coordinate:8810	Reads:1	Hits:1	Allocated_reads:1	Strand:+
TACGCTTGTTAGTGTAGTGTGTTGTCTGTT
>Location:NODE_27459_length_24731_cov_33.167362	Coordinate:8810	Reads:1	Hits:1	Allocated_reads:1	Strand:+
TACGCTTGTTAGTGTAGTGTGTTGTCTGTTGC
>Location:NODE_27459_length_24731_cov_33.167362	Coordinate:8811	Reads:1	Hits:1	Allocated_reads:1	Strand:+
ACGCTTGTTAGTGTAGTGTGTTGTCTGT
>Location:NODE_27459_length_24731_cov_33.167362	Coordinate:8816	Reads:1	Hits:1	Allocated_reads:1	Strand:+
TGTTAGTGTAGTGTGTTGTCTGTTGCT
>Location:NODE_27459_length_24731_cov_33.167362	Coordinate:8822	Reads:1	Hits:1	Allocated_reads:1	Strand:+
TGTAGTGTGTTGTCTGTTGCTGCTGAT
>Location:NODE_27459_length_24731_cov_33.167362	Coordinate:8826	Reads:1	Hits:1	Allocated_reads:1	Strand:+
GTGTGTTGTCTGTTGCTGCTGATTTCATC
>Location:NODE_27459_length_24731_cov_33.167362	Coordinate:8829	Reads:1	Hits:1	Allocated_reads:1	Strand:+
TGTTGTCTGTTGCTGCTGATTTCATCTGCTC
>Location:NODE_27459_length_24731_cov_33.167362	Coordinate:8831	Reads:1	Hits:1	Allocated_reads:1	Strand:+
TTGTCTGTTGCTGCTGATTTCATCTGC
>Location:NODE_27459_length_24731_cov_33.167362	Coordinate:8832	Reads:1	Hits:1	Allocated_reads:1	Strand:+
TGTCTGTTGCTGCTGATTTCATCTGCTCT
>Location:NODE_27459_length_24731_cov_33.167362	Coordinate:8842	Reads:1	Hits:1	Allocated_reads:1	Strand:+
TGCTGATTTCATCTGCTCTGATCTTATGTT
>Location:NODE_27459_length_24731_cov_33.167362	Coordinate:8845	Reads:1	Hits:1	Allocated_reads:1	Strand:+
TGATTTCATCTGCTCTGATCTTATGTTT
>Location:NODE_27459_length_24731_cov_33.167362	Coordinate:8848	Reads:1	Hits:1	Allocated_reads:1	Strand:+
TTTCATCTGCTCTGATCTTATGTTTTATTGC
>Location:NODE_27459_length_24731_cov_33.167362	Coordinate:8858	Reads:1	Hits:1	Allocated_reads:1	Strand:+
TCTGATCTTATGTTTTATTGCAGCATACA
>Location:NODE_27459_length_24731_cov_33.167362	Coordinate:8876	Reads:2	Hits:1	Allocated_reads:2	Strand:-
ACATGAACATTTTGTACTCTGTATGCTGCA
>Location:NODE_27459_length_24731_cov_33.167362	Coordinate:8882	Reads:1	Hits:1	Allocated_reads:1	Strand:-
GCAACATGAACATTTTGTACTCTGTAT
>Location:NODE_27459_length_24731_cov_33.167362	Coordinate:8887	Reads:1	Hits:1	Allocated_reads:1	Strand:+
GAGTACAAAATGTTCATGTTGCTGCTT
>Location:NODE_27459_length_24731_cov_33.167362	Coordinate:8890	Reads:1	Hits:1	Allocated_reads:1	Strand:+
TACAAAATGTTCATGTTGCTGCTTCTGCA
>Location:NODE_27459_length_24731_cov_33.167362	Coordinate:8894	Reads:1	Hits:1	Allocated_reads:1	Strand:+
AAATGTTCATGTTGCTGCTTCTGCATC
>Location:NODE_27459_length_24731_cov_33.167362	Coordinate:8896	Reads:1	Hits:1	Allocated_reads:1	Strand:+
ATGTTCATGTTGCTGCTTCTGCATCCCA
>Location:NODE_27459_length_24731_cov_33.167362	Coordinate:8897	Reads:2	Hits:1	Allocated_reads:2	Strand:+
TGTTCATGTTGCTGCTTCTGCATCCCA
>Location:NODE_27459_length_24731_cov_33.167362	Coordinate:8899	Reads:2	Hits:1	Allocated_reads:2	Strand:+
TTCATGTTGCTGCTTCTGCATCCCAAT
>Location:NODE_27459_length_24731_cov_33.167362	Coordinate:8899	Reads:1	Hits:1	Allocated_reads:1	Strand:+
TTCATGTTGCTGCTTCTGCATCCCAATG
>Location:NODE_27459_length_24731_cov_33.167362	Coordinate:8919	Reads:1	Hits:1	Allocated_reads:1	Strand:+
TCCCAATGTGCACATGTTTTGGCC
>Location:NODE_27459_length_24731_cov_33.167362	Coordinate:8929	Reads:1	Hits:1	Allocated_reads:1	Strand:+
CACATGTTTTGGCCTGTCTGTGCTTCCAAC
>Location:NODE_27459_length_24731_cov_33.167362	Coordinate:8931	Reads:1	Hits:1	Allocated_reads:1	Strand:+
CATGTTTTGGCCTGTCTGTGCTTCCAAC
>Location:NODE_27459_length_24731_cov_33.167362	Coordinate:8933	Reads:1	Hits:1	Allocated_reads:1	Strand:+
TGTTTTGGCCTGTCTGTGCTTCCAACCATG
>Location:NODE_27459_length_24731_cov_33.167362	Coordinate:8933	Reads:1	Hits:1	Allocated_reads:1	Strand:+
TGTTTTGGCCTGTCTGTGCTTCCAACCATGT
>Location:NODE_27459_length_24731_cov_33.167362	Coordinate:8935	Reads:6	Hits:1	Allocated_reads:6	Strand:+
TTTTGGCCTGTCTGTGCTTCCAACCATGT
>Location:NODE_27459_length_24731_cov_33.167362	Coordinate:8936	Reads:2	Hits:1	Allocated_reads:2	Strand:+
TTTGGCCTGTCTGTGCTTCCAACCATGT
>Location:NODE_27459_length_24731_cov_33.167362	Coordinate:8937	Reads:4	Hits:1	Allocated_reads:4	Strand:+
TTGGCCTGTCTGTGCTTCCAACCATGT
>Location:NODE_27459_length_24731_cov_33.167362	Coordinate:8937	Reads:1	Hits:1	Allocated_reads:1	Strand:+
TTGGCCTGTCTGTGCTTCCAACCATGTTTTT
>Location:NODE_27459_length_24731_cov_33.167362	Coordinate:8964	Reads:2	Hits:1	Allocated_reads:2	Strand:+
TTTTGAAATGACTTTTAAAAAGTGGGTGT
>Location:NODE_27459_length_24731_cov_33.167362	Coordinate:8964	Reads:1	Hits:1	Allocated_reads:1	Strand:+
TTTTGAAATGACTTTTAAAAAGTGGGTGTAG
>Location:NODE_27459_length_24731_cov_33.167362	Coordinate:8965	Reads:2	Hits:1	Allocated_reads:2	Strand:+
TTTGAAATGACTTTTAAAAAGTGGGTGTAG
>Location:NODE_27459_length_24731_cov_33.167362	Coordinate:8986	Reads:1	Hits:1	Allocated_reads:1	Strand:+
TGGGTGTAGTAAAAATTCTGAGCTTGATG
>Location:NODE_27459_length_24731_cov_33.167362	Coordinate:8986	Reads:4	Hits:1	Allocated_reads:4	Strand:+
TGGGTGTAGTAAAAATTCTGAGCTTGATGA
>Location:NODE_27459_length_24731_cov_33.167362	Coordinate:8986	Reads:1	Hits:1	Allocated_reads:1	Strand:+
TGGGTGTAGTAAAAATTCTGAGCTTGATGATG
>Location:NODE_27459_length_24731_cov_33.167362	Coordinate:8987	Reads:1	Hits:1	Allocated_reads:1	Strand:+
GGGTGTAGTAAAAATTCTGAGCTTGAT
>Location:NODE_27459_length_24731_cov_33.167362	Coordinate:8990	Reads:1	Hits:1	Allocated_reads:1	Strand:+
TGTAGTAAAAATTCTGAGCTTGATGA
>Location:NODE_27459_length_24731_cov_33.167362	Coordinate:8990	Reads:1	Hits:1	Allocated_reads:1	Strand:+
TGTAGTAAAAATTCTGAGCTTGATGATG
>Location:NODE_27459_length_24731_cov_33.167362	Coordinate:8990	Reads:1	Hits:1	Allocated_reads:1	Strand:+
TGTAGTAAAAATTCTGAGCTTGATGATGG
>Location:NODE_27459_length_24731_cov_33.167362	Coordinate:8992	Reads:1	Hits:1	Allocated_reads:1	Strand:+
TAGTAAAAATTCTGAGCTTGATGATGGG
>Location:NODE_27459_length_24731_cov_33.167362	Coordinate:8994	Reads:1	Hits:1	Allocated_reads:1	Strand:+
GTAAAAATTCTGAGCTTGATGATGGGAA
>Location:NODE_27459_length_24731_cov_33.167362	Coordinate:9007	Reads:2	Hits:1	Allocated_reads:2	Strand:-
CAAACCCAGAATTCCCATCATCAAGC
>Location:NODE_27459_length_24731_cov_33.167362	Coordinate:9009	Reads:3	Hits:1	Allocated_reads:3	Strand:+
TTGATGATGGGAATTCTGGGTTTGTCATC
>Location:NODE_27459_length_24731_cov_33.167362	Coordinate:9010	Reads:1	Hits:1	Allocated_reads:1	Strand:+
TGATGATGGGAATTCTGGGTTTGTCATC
>Location:NODE_27459_length_24731_cov_33.167362	Coordinate:9012	Reads:1	Hits:1	Allocated_reads:1	Strand:+
ATGATGGGAATTCTGGGTTTGTCATC
>Location:NODE_27459_length_24731_cov_33.167362	Coordinate:9013	Reads:1	Hits:1	Allocated_reads:1	Strand:-
TGATGACAAACCCAGAATTCCCATCA
>Location:NODE_27459_length_24731_cov_33.167362	Coordinate:9013	Reads:2	Hits:1	Allocated_reads:2	Strand:+
TGATGGGAATTCTGGGTTTGTCATC
>Location:NODE_27459_length_24731_cov_33.167362	Coordinate:9016	Reads:1	Hits:1	Allocated_reads:1	Strand:+
TGGGAATTCTGGGTTTGTCATCAAAGAAAC
>Location:NODE_27459_length_24731_cov_33.167362	Coordinate:9016	Reads:1	Hits:1	Allocated_reads:1	Strand:+
TGGGAATTCTGGGTTTGTCATCAAAGAAACT
>Location:NODE_27459_length_24731_cov_33.167362	Coordinate:9018	Reads:1	Hits:1	Allocated_reads:1	Strand:+
GGAATTCTGGGTTTGTCATCAAAGAAACT
>Location:NODE_27459_length_24731_cov_33.167362	Coordinate:9029	Reads:1	Hits:1	Allocated_reads:1	Strand:+
TTTGTCATCAAAGAAACTCCATGTCAGT
>Location:NODE_27459_length_24731_cov_33.167362	Coordinate:9029	Reads:1	Hits:1	Allocated_reads:1	Strand:+
TTTGTCATCAAAGAAACTCCATGTCAGTTAATA
>Location:NODE_27459_length_24731_cov_33.167362	Coordinate:9033	Reads:2	Hits:1	Allocated_reads:2	Strand:+
TCATCAAAGAAACTCCATGTCAGTTAATATA
>Location:NODE_27459_length_24731_cov_33.167362	Coordinate:9034	Reads:1	Hits:1	Allocated_reads:1	Strand:+
CATCAAAGAAACTCCATGTCAGTTAATATA
>Location:NODE_27459_length_24731_cov_33.167362	Coordinate:9056	Reads:1	Hits:1	Allocated_reads:1	Strand:+
TTAATATATGTTAACTGACTGTGTGAACCT
>Location:NODE_27459_length_24731_cov_33.167362	Coordinate:9057	Reads:1	Hits:1	Allocated_reads:1	Strand:+
TAATATATGTTAACTGACTGTGTGAACC
>Location:NODE_27459_length_24731_cov_33.167362	Coordinate:9057	Reads:4	Hits:1	Allocated_reads:4	Strand:+
TAATATATGTTAACTGACTGTGTGAACCT
>Location:NODE_27459_length_24731_cov_33.167362	Coordinate:9059	Reads:2	Hits:1	Allocated_reads:2	Strand:+
ATATATGTTAACTGACTGTGTGAACCT
>Location:NODE_27459_length_24731_cov_33.167362	Coordinate:9062	Reads:2	Hits:1	Allocated_reads:2	Strand:+
TATGTTAACTGACTGTGTGAACCTAACCT
>Location:NODE_27459_length_24731_cov_33.167362	Coordinate:9071	Reads:1	Hits:1	Allocated_reads:1	Strand:+
TGACTGTGTGAACCTAACCTCCTCCTTGT
>Location:NODE_27459_length_24731_cov_33.167362	Coordinate:9075	Reads:1	Hits:1	Allocated_reads:1	Strand:+
TGTGTGAACCTAACCTCCTCCTTGTCAC
>Location:NODE_27459_length_24731_cov_33.167362	Coordinate:9075	Reads:1	Hits:1	Allocated_reads:1	Strand:+
TGTGTGAACCTAACCTCCTCCTTGTCACT
>Location:NODE_27459_length_24731_cov_33.167362	Coordinate:9106	Reads:2	Hits:35	Allocated_reads:0.0571428571428571	Strand:-
TATTCCGTTACTCCCCAACACTGTATA
>Location:NODE_27459_length_24731_cov_33.167362	Coordinate:9107	Reads:1	Hits:51	Allocated_reads:0.0196078431372549	Strand:-
TATTCCGTTACTCCCCAACACTGTAT
>Location:NODE_27459_length_24731_cov_33.167362	Coordinate:9111	Reads:1	Hits:827	Allocated_reads:0.00120918984280532	Strand:-
GGTACATGTATTCCGTTACTCCCCAACACT
>Location:NODE_27459_length_24731_cov_33.167362	Coordinate:9111	Reads:1	Hits:912	Allocated_reads:0.00109649122807018	Strand:-
TACATGTATTCCGTTACTCCCCAACACT
>Location:NODE_27459_length_24731_cov_33.167362	Coordinate:9113	Reads:2	Hits:931	Allocated_reads:0.00214822771213749	Strand:-
TACATGTATTCCGTTACTCCCCAACA
>Location:NODE_27459_length_24731_cov_33.167362	Coordinate:9114	Reads:2	Hits:897	Allocated_reads:0.00222965440356745	Strand:-
GTACATGTATTCCGTTACTCCCCAAC
>Location:NODE_27459_length_24731_cov_33.167362	Coordinate:9114	Reads:10	Hits:939	Allocated_reads:0.0106496272630458	Strand:-
TACATGTATTCCGTTACTCCCCAAC
>Location:NODE_27459_length_24731_cov_33.167362	Coordinate:9115	Reads:1	Hits:865	Allocated_reads:0.00115606936416185	Strand:-
GGTACATGTATTCCGTTACTCCCCAA
>Location:NODE_27459_length_24731_cov_33.167362	Coordinate:9115	Reads:1	Hits:911	Allocated_reads:0.00109769484083425	Strand:+
TTGGGGAGTAACGGAATACATGTAC
>Location:NODE_27459_length_24731_cov_33.167362	Coordinate:9115	Reads:1	Hits:865	Allocated_reads:0.00115606936416185	Strand:+
TTGGGGAGTAACGGAATACATGTACC
>Location:NODE_27459_length_24731_cov_33.167362	Coordinate:9117	Reads:1	Hits:877	Allocated_reads:0.00114025085518814	Strand:-
GGTACATGTATTCCGTTACTCCCC
>Location:NODE_27459_length_24731_cov_33.167362	Coordinate:9123	Reads:1	Hits:672	Allocated_reads:0.00148809523809524	Strand:+
TAACGGAATACATGTACCGCCGTTACG
>Location:NODE_27459_length_24731_cov_33.167362	Coordinate:9123	Reads:2	Hits:659	Allocated_reads:0.00303490136570561	Strand:+
TAACGGAATACATGTACCGCCGTTACGTATT
>Location:NODE_27459_length_24731_cov_33.167362	Coordinate:9124	Reads:1	Hits:666	Allocated_reads:0.0015015015015015	Strand:+
AACGGAATACATGTACCGCCGTTACGTATT
>Location:NODE_27459_length_24731_cov_33.167362	Coordinate:9124	Reads:1	Hits:668	Allocated_reads:0.00149700598802395	Strand:-
TACGTAACGGCGGTACATGTATTCCGTT
>Location:NODE_27459_length_24731_cov_33.167362	Coordinate:9125	Reads:1	Hits:672	Allocated_reads:0.00148809523809524	Strand:+
ACGGAATACATGTACCGCCGTTACGTA
>Location:NODE_27459_length_24731_cov_33.167362	Coordinate:9125	Reads:3	Hits:669	Allocated_reads:0.00448430493273543	Strand:+
ACGGAATACATGTACCGCCGTTACGTATT
>Location:NODE_27459_length_24731_cov_33.167362	Coordinate:9131	Reads:2	Hits:313	Allocated_reads:0.00638977635782748	Strand:+
TACATGTACCGCCGTTACGTATTTAGA
>Location:NODE_27459_length_24731_cov_33.167362	Coordinate:9131	Reads:1	Hits:312	Allocated_reads:0.00320512820512821	Strand:+
TACATGTACCGCCGTTACGTATTTAGAAT
>Location:NODE_27459_length_24731_cov_33.167362	Coordinate:9131	Reads:1	Hits:312	Allocated_reads:0.00320512820512821	Strand:+
TACATGTACCGCCGTTACGTATTAAGAATA
>Location:NODE_27459_length_24731_cov_33.167362	Coordinate:9131	Reads:12	Hits:311	Allocated_reads:0.0385852090032154	Strand:+
TACATGTACCGCCGTTACGTATTTAGAATA
>Location:NODE_27459_length_24731_cov_33.167362	Coordinate:9131	Reads:1	Hits:308	Allocated_reads:0.00324675324675325	Strand:+
TACATGTACCGCCGTTACGTATTTAGAATACA
>Location:NODE_27459_length_24731_cov_33.167362	Coordinate:9132	Reads:1	Hits:312	Allocated_reads:0.00320512820512821	Strand:+
ACATGTACCGCCGTTACGTATTTAGAATA
>Location:NODE_27459_length_24731_cov_33.167362	Coordinate:9137	Reads:1	Hits:311	Allocated_reads:0.00321543408360129	Strand:+
TACCGCCGTTACGTATTTAGAATACAAA
>Location:NODE_27459_length_24731_cov_33.167362	Coordinate:9138	Reads:1	Hits:315	Allocated_reads:0.00317460317460317	Strand:+
ACCGCCGTTACGTATTTAGAATACAAAA
>Location:NODE_27459_length_24731_cov_33.167362	Coordinate:9146	Reads:1	Hits:163	Allocated_reads:0.00613496932515337	Strand:-
GTTACTCATATTTTGTATTCTAAATACGTA
>Location:NODE_27459_length_24731_cov_33.167362	Coordinate:9151	Reads:1	Hits:155	Allocated_reads:0.00645161290322581	Strand:+
ATTTAGAATACAAAATATGAGTAGCTGT
>Location:NODE_27459_length_24731_cov_33.167362	Coordinate:9154	Reads:1	Hits:153	Allocated_reads:0.0065359477124183	Strand:+
TAGAATACAAAATATGAGTGACTGTATT
>Location:NODE_27459_length_24731_cov_33.167362	Coordinate:9157	Reads:1	Hits:548	Allocated_reads:0.00182481751824818	Strand:-
TAACGGAATACAGTTACTCATATTTTGTATT
>Location:NODE_27459_length_24731_cov_33.167362	Coordinate:9159	Reads:1	Hits:531	Allocated_reads:0.00188323917137476	Strand:-
TGTAACGGAATACAGTTACTCATATTTTGTA
>Location:NODE_27459_length_24731_cov_33.167362	Coordinate:9163	Reads:1	Hits:618	Allocated_reads:0.00161812297734628	Strand:+
AAATATGAGTAACTGTATTCCGTT
>Location:NODE_27459_length_24731_cov_33.167362	Coordinate:9163	Reads:1	Hits:545	Allocated_reads:0.0018348623853211	Strand:+
AAATATGAGTAACTGTATTCCGTTACAGT
>Location:NODE_27459_length_24731_cov_33.167362	Coordinate:9164	Reads:1	Hits:564	Allocated_reads:0.00177304964539007	Strand:-
CTGTAACGGAATACAGTTACTCATATT
>Location:NODE_27459_length_24731_cov_33.167362	Coordinate:9164	Reads:6	Hits:614	Allocated_reads:0.00977198697068404	Strand:-
TAACGGAATACAGTTACTCATATT
>Location:NODE_27459_length_24731_cov_33.167362	Coordinate:9165	Reads:7	Hits:561	Allocated_reads:0.0124777183600713	Strand:+
ATATGAGTAACTGTATTCCGTTACAGT
>Location:NODE_27459_length_24731_cov_33.167362	Coordinate:9166	Reads:1	Hits:594	Allocated_reads:0.00168350168350168	Strand:+
TATGAGTAACTGTATTCCGTTACA
>Location:NODE_27459_length_24731_cov_33.167362	Coordinate:9166	Reads:1	Hits:583	Allocated_reads:0.00171526586620926	Strand:+
TATGAGTAACTGTATTCCGTTACAG
>Location:NODE_27459_length_24731_cov_33.167362	Coordinate:9166	Reads:37	Hits:571	Allocated_reads:0.0647985989492119	Strand:+
TATGAGTAACTGTATTCCGTTACAGT
>Location:NODE_27459_length_24731_cov_33.167362	Coordinate:9174	Reads:1	Hits:431	Allocated_reads:0.00232018561484919	Strand:-
TTAAACGGTAACTGTAACGGAATACAGT
>Location:NODE_27459_length_24731_cov_33.167362	Coordinate:9176	Reads:1	Hits:411	Allocated_reads:0.0024330900243309	Strand:+
TGTATTCCGTTACAGTTACCGTTTAAAA
>Location:NODE_27459_length_24731_cov_33.167362	Coordinate:9176	Reads:7	Hits:448	Allocated_reads:0.015625	Strand:-
TTAAACGGTAACTGTAACGGAATACA
>Location:NODE_27459_length_24731_cov_33.167362	Coordinate:9177	Reads:1	Hits:331	Allocated_reads:0.00302114803625378	Strand:-
CACCTTTTTAAACGGTAACTGTAACGGAATAC
>Location:NODE_27459_length_24731_cov_33.167362	Coordinate:9177	Reads:2	Hits:474	Allocated_reads:0.00421940928270042	Strand:-
TAAACGGTAACTGTAACGGAATAC
>Location:NODE_27459_length_24731_cov_33.167362	Coordinate:9177	Reads:9	Hits:466	Allocated_reads:0.01931330472103	Strand:-
TTAAACGGTAACTGTAACGGAATAC
>Location:NODE_27459_length_24731_cov_33.167362	Coordinate:9178	Reads:1	Hits:486	Allocated_reads:0.00205761316872428	Strand:-
TTAAACGGTAACTGTAACGGAATA
>Location:NODE_27459_length_24731_cov_33.167362	Coordinate:9182	Reads:1	Hits:424	Allocated_reads:0.00235849056603774	Strand:-
CTTTTTAAACGGTAACTGTAACGG
>Location:NODE_27459_length_24731_cov_33.167362	Coordinate:9184	Reads:1	Hits:399	Allocated_reads:0.0025062656641604	Strand:-
ACCACCTTTTTAAACGGTAACTGTAAC
>Location:NODE_27459_length_24731_cov_33.167362	Coordinate:9189	Reads:1	Hits:299	Allocated_reads:0.00334448160535117	Strand:-
CTGAATACCACCTTTTTAAACGGTAACT
>Location:NODE_27459_length_24731_cov_33.167362	Coordinate:9192	Reads:1	Hits:306	Allocated_reads:0.00326797385620915	Strand:+
TACCGTTTAAAAAGGTGGTATTCAGAAT
>Location:NODE_27459_length_24731_cov_33.167362	Coordinate:9193	Reads:3	Hits:307	Allocated_reads:0.00977198697068404	Strand:-
ATTCTGAATACCACCTTTTTAAACGGT
>Location:NODE_27459_length_24731_cov_33.167362	Coordinate:9193	Reads:11	Hits:318	Allocated_reads:0.0345911949685535	Strand:-
CTGAATACCACCTTTTTAAACGGT
>Location:NODE_27459_length_24731_cov_33.167362	Coordinate:9194	Reads:1	Hits:295	Allocated_reads:0.00338983050847458	Strand:-
AACTGTATTCTGAATACCACCTTTTTGAACGG
>Location:NODE_27459_length_24731_cov_33.167362	Coordinate:9194	Reads:17	Hits:292	Allocated_reads:0.0582191780821918	Strand:-
AACTGTATTCTGAATACCACCTTTTTAAACGG
>Location:NODE_27459_length_24731_cov_33.167362	Coordinate:9194	Reads:1	Hits:299	Allocated_reads:0.00334448160535117	Strand:-
ACTGTATTCTGAATACCACCTTTTTAAACGG
>Location:NODE_27459_length_24731_cov_33.167362	Coordinate:9194	Reads:1	Hits:277	Allocated_reads:0.0036101083032491	Strand:-
AGTAACTGTATTCTGAATACCACCTTTTTAAACGG
>Location:NODE_27459_length_24731_cov_33.167362	Coordinate:9194	Reads:7	Hits:300	Allocated_reads:0.0233333333333333	Strand:-
CTGTATTCTGAATACCACCTTTTTAAACGG
>Location:NODE_27459_length_24731_cov_33.167362	Coordinate:9194	Reads:5	Hits:302	Allocated_reads:0.0165562913907285	Strand:-
GTATTCTGAATACCACCTTTTTAAACGG
>Location:NODE_27459_length_24731_cov_33.167362	Coordinate:9194	Reads:1	Hits:311	Allocated_reads:0.00321543408360129	Strand:-
TATTCTGAATACCACCTTTTTAAACGG
>Location:NODE_27459_length_24731_cov_33.167362	Coordinate:9194	Reads:3	Hits:322	Allocated_reads:0.0093167701863354	Strand:-
TCTGAATACCACCTTTTTAAACGG
>Location:NODE_27459_length_24731_cov_33.167362	Coordinate:9194	Reads:1	Hits:305	Allocated_reads:0.00327868852459016	Strand:-
TGTATTCTGAATACCACCTTTTTGAACGG
>Location:NODE_27459_length_24731_cov_33.167362	Coordinate:9194	Reads:18	Hits:302	Allocated_reads:0.0596026490066225	Strand:-
TGTATTCTGAATACCACCTTTTTAAACGG
>Location:NODE_27459_length_24731_cov_33.167362	Coordinate:9194	Reads:3	Hits:319	Allocated_reads:0.00940438871473354	Strand:-
TTCTGAATACCACCTTTTTAAACGG
>Location:NODE_27459_length_24731_cov_33.167362	Coordinate:9199	Reads:1	Hits:393	Allocated_reads:0.00254452926208651	Strand:+
TAAAAAGGTGGTATTCAGAATACAGTTA
>Location:NODE_27459_length_24731_cov_33.167362	Coordinate:9199	Reads:1	Hits:393	Allocated_reads:0.00254452926208651	Strand:-
TAACTGTATTCTGAATACCACCTTTTTA
>Location:NODE_27459_length_24731_cov_33.167362	Coordinate:9201	Reads:1	Hits:409	Allocated_reads:0.00244498777506112	Strand:-
AGTAACTGTATTCTGAATACCACCTTTT
>Location:NODE_27459_length_24731_cov_33.167362	Coordinate:9202	Reads:1	Hits:439	Allocated_reads:0.00227790432801822	Strand:-
AACTGTATTCTGAATACCACCTTT
>Location:NODE_27459_length_24731_cov_33.167362	Coordinate:9202	Reads:1	Hits:416	Allocated_reads:0.00240384615384615	Strand:-
AGTAACTGTATTCTGAATACCACCTTT
>Location:NODE_27459_length_24731_cov_33.167362	Coordinate:9203	Reads:1	Hits:395	Allocated_reads:0.00253164556962025	Strand:-
CAAAGTAACTGTATTCTGAATACCACCTT
>Location:NODE_27459_length_24731_cov_33.167362	Coordinate:9204	Reads:1	Hits:419	Allocated_reads:0.00238663484486874	Strand:-
AAAGTAACTGTATTCTGAATACCACCT
>Location:NODE_27459_length_24731_cov_33.167362	Coordinate:9205	Reads:1	Hits:465	Allocated_reads:0.0021505376344086	Strand:-
AAGTAACTGTATTCTGAATACCACC
>Location:NODE_27459_length_24731_cov_33.167362	Coordinate:9205	Reads:2	Hits:473	Allocated_reads:0.00422832980972516	Strand:-
AGTAACTGTATTCTGAATACCACC
>Location:NODE_27459_length_24731_cov_33.167362	Coordinate:9205	Reads:1	Hits:443	Allocated_reads:0.00225733634311512	Strand:-
CAAAGTAACTGTATTCTGAATACCACC
>Location:NODE_27459_length_24731_cov_33.167362	Coordinate:9206	Reads:1	Hits:464	Allocated_reads:0.0021551724137931	Strand:-
CAAAGTAACTGTATTCTGAATACCAC
>Location:NODE_27459_length_24731_cov_33.167362	Coordinate:9207	Reads:2	Hits:484	Allocated_reads:0.00413223140495868	Strand:+
TGGTATTCAGAATACAGTTACTTTG
>Location:NODE_27459_length_24731_cov_33.167362	Coordinate:9275	Reads:1	Hits:1	Allocated_reads:1	Strand:+
TGTGCTAGTTAGTCTGATTCATCTTTGGT
>Location:NODE_27459_length_24731_cov_33.167362	Coordinate:9322	Reads:1	Hits:283	Allocated_reads:0.00353356890459364	Strand:-
TATTCCGTTACTCCCCAACACTGC
>Location:NODE_27459_length_24731_cov_33.167362	Coordinate:9324	Reads:1	Hits:912	Allocated_reads:0.00109649122807018	Strand:-
TACATGTATTCCGTTACTCCCCAACACT
>Location:NODE_27459_length_24731_cov_33.167362	Coordinate:9326	Reads:2	Hits:931	Allocated_reads:0.00214822771213749	Strand:-
TACATGTATTCCGTTACTCCCCAACA
>Location:NODE_27459_length_24731_cov_33.167362	Coordinate:9327	Reads:1	Hits:21	Allocated_reads:0.0476190476190476	Strand:-
ATACATGTATTCCGTTACTCCCCAAC
>Location:NODE_27459_length_24731_cov_33.167362	Coordinate:9327	Reads:10	Hits:939	Allocated_reads:0.0106496272630458	Strand:-
TACATGTATTCCGTTACTCCCCAAC
>Location:NODE_27459_length_24731_cov_33.167362	Coordinate:9336	Reads:2	Hits:3	Allocated_reads:0.666666666666667	Strand:+
TAACGGAATACATGTATCGCCATT
>Location:NODE_27459_length_24731_cov_33.167362	Coordinate:9336	Reads:28	Hits:2	Allocated_reads:14	Strand:+
TAACGGAATACATGTATCGCCATTACG
>Location:NODE_27459_length_24731_cov_33.167362	Coordinate:9336	Reads:1	Hits:2	Allocated_reads:0.5	Strand:+
TAACGGAATACATGTATCGCCATTACGTA
>Location:NODE_27459_length_24731_cov_33.167362	Coordinate:9336	Reads:1	Hits:2	Allocated_reads:0.5	Strand:+
TAACGGAATACATGTATCGCCATTACGTAT
>Location:NODE_27459_length_24731_cov_33.167362	Coordinate:9336	Reads:1	Hits:2	Allocated_reads:0.5	Strand:+
TAACGGAATACATGTATCGCCATAACGTATT
>Location:NODE_27459_length_24731_cov_33.167362	Coordinate:9336	Reads:1	Hits:2	Allocated_reads:0.5	Strand:+
TAACGGAATACATGTATCGCCATTACGTATT
>Location:NODE_27459_length_24731_cov_33.167362	Coordinate:9359	Reads:2	Hits:499	Allocated_reads:0.00400801603206413	Strand:-
GTTACTCATATTTTGTATTTTAAATACGTA
>Location:NODE_27459_length_24731_cov_33.167362	Coordinate:9363	Reads:1	Hits:613	Allocated_reads:0.00163132137030995	Strand:-
ACAGTTACTCATATTTTGTATTTTAAATA
>Location:NODE_27459_length_24731_cov_33.167362	Coordinate:9363	Reads:1	Hits:660	Allocated_reads:0.00151515151515152	Strand:-
GTTACTCATATTTTGTATTTTAAATA
>Location:NODE_27459_length_24731_cov_33.167362	Coordinate:9370	Reads:1	Hits:548	Allocated_reads:0.00182481751824818	Strand:-
TAACGGAATACAGTTACTCATATTTTGTATT
>Location:NODE_27459_length_24731_cov_33.167362	Coordinate:9372	Reads:1	Hits:531	Allocated_reads:0.00188323917137476	Strand:-
TGTAACGGAATACAGTTACTCATATTTTGTA
>Location:NODE_27459_length_24731_cov_33.167362	Coordinate:9376	Reads:1	Hits:618	Allocated_reads:0.00161812297734628	Strand:+
AAATATGAGTAACTGTATTCCGTT
>Location:NODE_27459_length_24731_cov_33.167362	Coordinate:9376	Reads:1	Hits:545	Allocated_reads:0.0018348623853211	Strand:+
AAATATGAGTAACTGTATTCCGTTACAGT
>Location:NODE_27459_length_24731_cov_33.167362	Coordinate:9377	Reads:1	Hits:564	Allocated_reads:0.00177304964539007	Strand:-
CTGTAACGGAATACAGTTACTCATATT
>Location:NODE_27459_length_24731_cov_33.167362	Coordinate:9377	Reads:6	Hits:614	Allocated_reads:0.00977198697068404	Strand:-
TAACGGAATACAGTTACTCATATT
>Location:NODE_27459_length_24731_cov_33.167362	Coordinate:9378	Reads:7	Hits:561	Allocated_reads:0.0124777183600713	Strand:+
ATATGAGTAACTGTATTCCGTTACAGT
>Location:NODE_27459_length_24731_cov_33.167362	Coordinate:9379	Reads:1	Hits:594	Allocated_reads:0.00168350168350168	Strand:+
TATGAGTAACTGTATTCCGTTACA
>Location:NODE_27459_length_24731_cov_33.167362	Coordinate:9379	Reads:1	Hits:583	Allocated_reads:0.00171526586620926	Strand:+
TATGAGTAACTGTATTCCGTTACAG
>Location:NODE_27459_length_24731_cov_33.167362	Coordinate:9379	Reads:37	Hits:571	Allocated_reads:0.0647985989492119	Strand:+
TATGAGTAACTGTATTCCGTTACAGT
>Location:NODE_27459_length_24731_cov_33.167362	Coordinate:9387	Reads:1	Hits:431	Allocated_reads:0.00232018561484919	Strand:-
TTAAACGGTAACTGTAACGGAATACAGT
>Location:NODE_27459_length_24731_cov_33.167362	Coordinate:9389	Reads:1	Hits:411	Allocated_reads:0.0024330900243309	Strand:+
TGTATTCCGTTACAGTTACCGTTTAAAA
>Location:NODE_27459_length_24731_cov_33.167362	Coordinate:9389	Reads:7	Hits:448	Allocated_reads:0.015625	Strand:-
TTAAACGGTAACTGTAACGGAATACA
>Location:NODE_27459_length_24731_cov_33.167362	Coordinate:9390	Reads:2	Hits:474	Allocated_reads:0.00421940928270042	Strand:-
TAAACGGTAACTGTAACGGAATAC
>Location:NODE_27459_length_24731_cov_33.167362	Coordinate:9390	Reads:9	Hits:466	Allocated_reads:0.01931330472103	Strand:-
TTAAACGGTAACTGTAACGGAATAC
>Location:NODE_27459_length_24731_cov_33.167362	Coordinate:9391	Reads:1	Hits:486	Allocated_reads:0.00205761316872428	Strand:-
TTAAACGGTAACTGTAACGGAATA
>Location:NODE_27459_length_24731_cov_33.167362	Coordinate:9395	Reads:1	Hits:424	Allocated_reads:0.00235849056603774	Strand:-
CTTTTTAAACGGTAACTGTAACGG
>Location:NODE_27459_length_24731_cov_33.167362	Coordinate:9441	Reads:1	Hits:2	Allocated_reads:0.5	Strand:+
TTTGCTGAAATAAAGGGATTACACGGCGGTG
>Location:NODE_27459_length_24731_cov_33.167362	Coordinate:9465	Reads:3	Hits:1	Allocated_reads:3	Strand:-
GAACATATGAAACAGGAAAACACCGCC
>Location:NODE_27459_length_24731_cov_33.167362	Coordinate:9475	Reads:1	Hits:19	Allocated_reads:0.0526315789473684	Strand:+
TCCTGTTTCATATGTTCGGCTATGCCCT
>Location:NODE_27459_length_24731_cov_33.167362	Coordinate:9475	Reads:1	Hits:18	Allocated_reads:0.0555555555555556	Strand:+
TCCTGTTTCATATGTTCGGCTATGCCCTCT
>Location:NODE_27459_length_24731_cov_33.167362	Coordinate:9477	Reads:1	Hits:18	Allocated_reads:0.0555555555555556	Strand:+
CTGTTTCATATGTTCGGCTATGCCCTCTC
>Location:NODE_27459_length_24731_cov_33.167362	Coordinate:9480	Reads:1	Hits:14	Allocated_reads:0.0714285714285714	Strand:+
TTTCATATGTTCGGCTATGCCCTCTCTA
>Location:NODE_27459_length_24731_cov_33.167362	Coordinate:9480	Reads:1	Hits:13	Allocated_reads:0.0769230769230769	Strand:+
TTTCATATGTTCGGCTATGCCCTCTCTAT
>Location:NODE_27459_length_24731_cov_33.167362	Coordinate:9482	Reads:1	Hits:20	Allocated_reads:0.05	Strand:+
TCATATGTTCGGCTATGCCCTCTCT
>Location:NODE_27459_length_24731_cov_33.167362	Coordinate:9482	Reads:1	Hits:14	Allocated_reads:0.0714285714285714	Strand:+
TCATATGTTCGGCTATGCCCTCTCTAT
>Location:NODE_27459_length_24731_cov_33.167362	Coordinate:9482	Reads:1	Hits:15	Allocated_reads:0.0666666666666667	Strand:+
TCATATGTTCGGCTATGCCCTCTCTACT
>Location:NODE_27459_length_24731_cov_33.167362	Coordinate:9482	Reads:1	Hits:14	Allocated_reads:0.0714285714285714	Strand:+
TCATATGTTCGGCTATGCCCTCTCTATT
>Location:NODE_27459_length_24731_cov_33.167362	Coordinate:9607	Reads:1	Hits:12	Allocated_reads:0.0833333333333333	Strand:+
ATGACGTGAAGAAATATTTTTTAAAATTA
>Location:NODE_27459_length_24731_cov_33.167362	Coordinate:9654	Reads:1	Hits:6	Allocated_reads:0.166666666666667	Strand:+
TATGAAGGCAATAGGCAGAGTGTTACAGTC
>Location:NODE_27459_length_24731_cov_33.167362	Coordinate:9656	Reads:1	Hits:6	Allocated_reads:0.166666666666667	Strand:+
TGAAGGCAATAGGCAGAGTGTTACAGT
>Location:NODE_27459_length_24731_cov_33.167362	Coordinate:9685	Reads:1	Hits:128	Allocated_reads:0.0078125	Strand:+
TAGCCCTAAAGAATGTAGCCTCAT
>Location:NODE_27459_length_24731_cov_33.167362	Coordinate:9685	Reads:1	Hits:117	Allocated_reads:0.00854700854700855	Strand:+
TAGCCCTAAAGAATGTAGCCTCATG
>Location:NODE_27459_length_24731_cov_33.167362	Coordinate:9685	Reads:4	Hits:112	Allocated_reads:0.0357142857142857	Strand:+
TAGCCCTAAAGAATGTAGCCTCATGG
>Location:NODE_27459_length_24731_cov_33.167362	Coordinate:9688	Reads:7	Hits:154	Allocated_reads:0.0454545454545455	Strand:+
CCCTAAAGAATGTAGCCTCATGGGC
>Location:NODE_27459_length_24731_cov_33.167362	Coordinate:9688	Reads:3	Hits:149	Allocated_reads:0.0201342281879195	Strand:+
CCCTAAAGAATGTAGCCTCATGGGCA
>Location:NODE_27459_length_24731_cov_33.167362	Coordinate:9688	Reads:1	Hits:151	Allocated_reads:0.00662251655629139	Strand:+
CCCTAAAGAATGTAGCCTCATGGGCAC
>Location:NODE_27459_length_24731_cov_33.167362	Coordinate:9688	Reads:10	Hits:140	Allocated_reads:0.0714285714285714	Strand:+
CCCTAAAGAATGTAGCCTCATGGGCAGT
>Location:NODE_27459_length_24731_cov_33.167362	Coordinate:9688	Reads:1	Hits:137	Allocated_reads:0.0072992700729927	Strand:+
CCCTAAAGAATGTAGCCTCATGGGCAGTG
>Location:NODE_27459_length_24731_cov_33.167362	Coordinate:9688	Reads:1	Hits:140	Allocated_reads:0.00714285714285714	Strand:+
CCCTAAAGAATGTAGCCTCATGGGCAGTT
>Location:NODE_27459_length_24731_cov_33.167362	Coordinate:9689	Reads:1	Hits:171	Allocated_reads:0.00584795321637427	Strand:+
CCTAAAGAATGTAGCCTCATGGGC
>Location:NODE_27459_length_24731_cov_33.167362	Coordinate:9700	Reads:1	Hits:163	Allocated_reads:0.00613496932515337	Strand:-
GCACGGACTACACTGCCCATGAGGCTT
>Location:NODE_27459_length_24731_cov_33.167362	Coordinate:9702	Reads:1	Hits:167	Allocated_reads:0.00598802395209581	Strand:-
GCACGGACTACACTGCCCATGAGGC
>Location:NODE_27459_length_24731_cov_33.167362	Coordinate:9702	Reads:1	Hits:156	Allocated_reads:0.00641025641025641	Strand:-
GCAGCACGGACTACACTGCCCATGAGGC
>Location:NODE_27459_length_24731_cov_33.167362	Coordinate:9702	Reads:2	Hits:146	Allocated_reads:0.0136986301369863	Strand:-
TGCAGCACGGACTACACTGCCCATGAGGC
>Location:NODE_27459_length_24731_cov_33.167362	Coordinate:9706	Reads:1	Hits:185	Allocated_reads:0.00540540540540541	Strand:-
TCTCCCTGCAGCACGGACTACACTGCCCATG
>Location:NODE_27459_length_24731_cov_33.167362	Coordinate:9707	Reads:1	Hits:229	Allocated_reads:0.00436681222707424	Strand:-
TCTCCCTGCAGCACGGACTACACTGCCCAT
>Location:NODE_27459_length_24731_cov_33.167362	Coordinate:9708	Reads:1	Hits:233	Allocated_reads:0.00429184549356223	Strand:-
TCTCCCTGCAGCACGGACTACACTGCCCA
>Location:NODE_27459_length_24731_cov_33.167362	Coordinate:9710	Reads:1	Hits:245	Allocated_reads:0.00408163265306122	Strand:-
TCCATTCTCCCTGCAGCACGGACTACACTGCC
>Location:NODE_27459_length_24731_cov_33.167362	Coordinate:9710	Reads:1	Hits:278	Allocated_reads:0.00359712230215827	Strand:-
TCTCCCTGCAGCACGGACTACACTGCC
>Location:NODE_27459_length_24731_cov_33.167362	Coordinate:9711	Reads:1	Hits:284	Allocated_reads:0.00352112676056338	Strand:-
TCTCCCTGCAGCACGGACTACACTGC
>Location:NODE_27459_length_24731_cov_33.167362	Coordinate:9713	Reads:3	Hits:328	Allocated_reads:0.00914634146341463	Strand:-
TCTCCCTGCAGCACGGACTACACT
>Location:NODE_27459_length_24731_cov_33.167362	Coordinate:9715	Reads:2	Hits:301	Allocated_reads:0.00664451827242525	Strand:-
TCCATTCTCCCTGCAGCACGGACTACA
>Location:NODE_27459_length_24731_cov_33.167362	Coordinate:9716	Reads:1	Hits:310	Allocated_reads:0.0032258064516129	Strand:-
TCCATTCTCCCTGCAGCACGGACTAC
>Location:NODE_27459_length_24731_cov_33.167362	Coordinate:9718	Reads:7	Hits:323	Allocated_reads:0.021671826625387	Strand:-
TCCATTCTCCCTGCAGCACGGACT
>Location:NODE_27459_length_24731_cov_33.167362	Coordinate:9720	Reads:1	Hits:308	Allocated_reads:0.00324675324675325	Strand:+
TCCGTGCTGCAGGGAGAATGGACT
>Location:NODE_27459_length_24731_cov_33.167362	Coordinate:9720	Reads:1	Hits:226	Allocated_reads:0.00442477876106195	Strand:+
TCCGTGCTGCAGGGAGAATGGACTGCCA
>Location:NODE_27459_length_24731_cov_33.167362	Coordinate:9724	Reads:1	Hits:180	Allocated_reads:0.00555555555555556	Strand:+
TGCTGCAGGGAGAATGGACTGCCATACCAGT
>Location:NODE_27459_length_24731_cov_33.167362	Coordinate:9727	Reads:2	Hits:220	Allocated_reads:0.00909090909090909	Strand:+
TGCAGGGAGAATGGACTGCCATACC
>Location:NODE_27459_length_24731_cov_33.167362	Coordinate:9727	Reads:4	Hits:37	Allocated_reads:0.108108108108108	Strand:+
TGCAGGGAGAATGGACTGCCATACCT
>Location:NODE_27459_length_24731_cov_33.167362	Coordinate:9727	Reads:13	Hits:209	Allocated_reads:0.062200956937799	Strand:+
TGCAGGGAGAATGGACTGCCATACCAG
>Location:NODE_27459_length_24731_cov_33.167362	Coordinate:9727	Reads:74	Hits:205	Allocated_reads:0.360975609756098	Strand:+
TGCAGGGAGAATGGACTGCCATACCAGT
>Location:NODE_27459_length_24731_cov_33.167362	Coordinate:9727	Reads:5	Hits:183	Allocated_reads:0.0273224043715847	Strand:+
TGCAGGGAGAATGGACTGCCATACCAGTT
>Location:NODE_27459_length_24731_cov_33.167362	Coordinate:9727	Reads:12	Hits:180	Allocated_reads:0.0666666666666667	Strand:+
TGCAGGGAGAATGGACTGCCATACCAGTTA
>Location:NODE_27459_length_24731_cov_33.167362	Coordinate:9727	Reads:1	Hits:170	Allocated_reads:0.00588235294117647	Strand:+
TGCAGGGAGAATGGACTGCCATACCAGTTAT
>Location:NODE_27459_length_24731_cov_33.167362	Coordinate:9731	Reads:1	Hits:226	Allocated_reads:0.00442477876106195	Strand:+
GGGAGAATGGACTGCCATACCAGG
>Location:NODE_27459_length_24731_cov_33.167362	Coordinate:9732	Reads:1	Hits:28	Allocated_reads:0.0357142857142857	Strand:+
GGAGAATGGACTGCCATACCTGTTATGT
>Location:NODE_27459_length_24731_cov_33.167362	Coordinate:9732	Reads:3	Hits:151	Allocated_reads:0.0198675496688742	Strand:+
GGAGAATGGACTGCCATACCAGTTATGTG
>Location:NODE_27459_length_24731_cov_33.167362	Coordinate:9732	Reads:1	Hits:27	Allocated_reads:0.037037037037037	Strand:+
GGAGAATGGACTGCCATACCTGTTATGTGT
>Location:NODE_27459_length_24731_cov_33.167362	Coordinate:9732	Reads:12	Hits:3	Allocated_reads:4	Strand:+
GGAGAATGGACTGCCATACCTGTTATGTGTT
>Location:NODE_27459_length_24731_cov_33.167362	Coordinate:9781	Reads:1	Hits:2	Allocated_reads:0.5	Strand:-
TTTTACTGAAGGATACCCACCATACCAATA
>Location:NODE_27459_length_24731_cov_33.167362	Coordinate:9809	Reads:1	Hits:3	Allocated_reads:0.333333333333333	Strand:+
AAGTAATAATTCACACAGCAATAGGACAT
>Location:NODE_27459_length_24731_cov_33.167362	Coordinate:9814	Reads:1	Hits:3	Allocated_reads:0.333333333333333	Strand:-
GAATGTCCTATTGCTGTGTGAATTAT
>Location:NODE_27459_length_24731_cov_33.167362	Coordinate:9830	Reads:6	Hits:41	Allocated_reads:0.146341463414634	Strand:+
TAGGACATTCATGTAGTTGTAAAAAGCA
>Location:NODE_27459_length_24731_cov_33.167362	Coordinate:9831	Reads:1	Hits:41	Allocated_reads:0.024390243902439	Strand:+
AGGACATTCATGTAGTTGTAAAAAGCA
>Location:NODE_27459_length_24731_cov_33.167362	Coordinate:9868	Reads:1	Hits:3	Allocated_reads:0.333333333333333	Strand:+
ATAGGTAATCCAATGTATTCAGAATACGT
>Location:NODE_27459_length_24731_cov_33.167362	Coordinate:9873	Reads:1	Hits:5	Allocated_reads:0.2	Strand:-
GAGTAACGTATTCTGAATACATTGGATTA
>Location:NODE_27459_length_24731_cov_33.167362	Coordinate:9880	Reads:1	Hits:348	Allocated_reads:0.0028735632183908	Strand:-
AATGAGAGTAACGTATTCTGAATACGT
>Location:NODE_27459_length_24731_cov_33.167362	Coordinate:9882	Reads:3	Hits:358	Allocated_reads:0.00837988826815642	Strand:-
AATGAGAGTAACGTATTCTGAATAC
>Location:NODE_27459_length_24731_cov_33.167362	Coordinate:9883	Reads:3	Hits:368	Allocated_reads:0.00815217391304348	Strand:-
AATGAGAGTAACGTATTCTGAATA
>Location:NODE_27459_length_24731_cov_33.167362	Coordinate:9883	Reads:1	Hits:335	Allocated_reads:0.00298507462686567	Strand:-
ACTCAATGAGAGTAACGTATTCTGAATA
>Location:NODE_27459_length_24731_cov_33.167362	Coordinate:9883	Reads:17	Hits:332	Allocated_reads:0.0512048192771084	Strand:-
TACTCAATGAGAGTAACGTATTCTGAATA
>Location:NODE_27459_length_24731_cov_33.167362	Coordinate:9883	Reads:2	Hits:353	Allocated_reads:0.0056657223796034	Strand:-
TCAATGAGAGTAACGTATTCTGAATA
>Location:NODE_27459_length_24731_cov_33.167362	Coordinate:9885	Reads:4	Hits:342	Allocated_reads:0.0116959064327485	Strand:-
TACTCAATGAGAGTAACGTATTCTGAA
>Location:NODE_27459_length_24731_cov_33.167362	Coordinate:9886	Reads:1	Hits:362	Allocated_reads:0.00276243093922652	Strand:-
CTCAATGAGAGTAACGTATTCTGA
>Location:NODE_27459_length_24731_cov_33.167362	Coordinate:9935	Reads:10	Hits:642	Allocated_reads:0.0155763239875389	Strand:+
TACATTTTGGGGCATGTATTCTGT
>Location:NODE_27459_length_24731_cov_33.167362	Coordinate:9935	Reads:5	Hits:634	Allocated_reads:0.00788643533123028	Strand:+
TACATTTTGGGGCATGTATTCTGTA
>Location:NODE_27459_length_24731_cov_33.167362	Coordinate:9935	Reads:2	Hits:385	Allocated_reads:0.00519480519480519	Strand:+
TACATTTTGGGGCATGTATTCTGTAA
>Location:NODE_27459_length_24731_cov_33.167362	Coordinate:9935	Reads:5	Hits:380	Allocated_reads:0.0131578947368421	Strand:+
TACATTTTGGGGCATGTATTCTGTAAT
>Location:NODE_27459_length_24731_cov_33.167362	Coordinate:9935	Reads:15	Hits:336	Allocated_reads:0.0446428571428571	Strand:+
TACATTTTGGGGCATGTATTCTGTAATC
>Location:NODE_27459_length_24731_cov_33.167362	Coordinate:9935	Reads:7	Hits:330	Allocated_reads:0.0212121212121212	Strand:+
TACATTTTGGGGCATGTATTCTGTAATCT
>Location:NODE_27459_length_24731_cov_33.167362	Coordinate:9935	Reads:2	Hits:322	Allocated_reads:0.0062111801242236	Strand:+
TACATTTTGGGGCATGTATTCTGTAATCTG
>Location:NODE_27459_length_24731_cov_33.167362	Coordinate:9935	Reads:1	Hits:323	Allocated_reads:0.00309597523219814	Strand:+
TACATTTTGGGGCATGTATTCTGTAATATGT
>Location:NODE_27459_length_24731_cov_33.167362	Coordinate:9935	Reads:2	Hits:315	Allocated_reads:0.00634920634920635	Strand:+
TACATTTTGGGGCATGTATTCTGTAATCTGT
>Location:NODE_27459_length_24731_cov_33.167362	Coordinate:9939	Reads:2	Hits:357	Allocated_reads:0.00560224089635854	Strand:-
TACAGATTACAGAATACATGCCCCAAAA
>Location:NODE_27459_length_24731_cov_33.167362	Coordinate:9939	Reads:2	Hits:353	Allocated_reads:0.0056657223796034	Strand:+
TTTTGGGGCATGTATTCTGTAATCTGT
>Location:NODE_27459_length_24731_cov_33.167362	Coordinate:9939	Reads:1	Hits:348	Allocated_reads:0.0028735632183908	Strand:+
TTTTGGGGCATGTATTCTGTAATCTGTA
>Location:NODE_27459_length_24731_cov_33.167362	Coordinate:9939	Reads:1	Hits:275	Allocated_reads:0.00363636363636364	Strand:+
TTTTGGGGCATGTATTCTGTAATCTGTAG
>Location:NODE_27459_length_24731_cov_33.167362	Coordinate:9939	Reads:3	Hits:273	Allocated_reads:0.010989010989011	Strand:+
TTTTGGGGCATGTATTCTGTAATCTGTAGT
>Location:NODE_27459_length_24731_cov_33.167362	Coordinate:9939	Reads:2	Hits:268	Allocated_reads:0.00746268656716418	Strand:+
TTTTGGGGCATGTATTCTGTAATCTGTAGTG
>Location:NODE_27459_length_24731_cov_33.167362	Coordinate:9940	Reads:1	Hits:364	Allocated_reads:0.00274725274725275	Strand:-
TACAGATTACAGAATACATGCCCCAAA
>Location:NODE_27459_length_24731_cov_33.167362	Coordinate:9941	Reads:1	Hits:287	Allocated_reads:0.00348432055749129	Strand:+
TTGGGGCATGTATTCTGTAATCTGTAGT
>Location:NODE_27459_length_24731_cov_33.167362	Coordinate:9942	Reads:1	Hits:273	Allocated_reads:0.00366300366300366	Strand:+
TGGGGCATGTATTCTGTAATCTGTAGTGGA
>Location:NODE_27459_length_24731_cov_33.167362	Coordinate:9943	Reads:1	Hits:317	Allocated_reads:0.00315457413249211	Strand:-
ACTACAGATTACAGAATACATGCCCC
>Location:NODE_27459_length_24731_cov_33.167362	Coordinate:9943	Reads:1	Hits:319	Allocated_reads:0.00313479623824451	Strand:-
CTACAGATTACAGAATACATGCCCC
>Location:NODE_27459_length_24731_cov_33.167362	Coordinate:9943	Reads:1	Hits:416	Allocated_reads:0.00240384615384615	Strand:+
GGGGCATGTATTCTGTAATCTGTA
>Location:NODE_27459_length_24731_cov_33.167362	Coordinate:9943	Reads:6	Hits:318	Allocated_reads:0.0188679245283019	Strand:+
GGGGCATGTATTCTGTAATCTGTAG
>Location:NODE_27459_length_24731_cov_33.167362	Coordinate:9943	Reads:1	Hits:316	Allocated_reads:0.00316455696202532	Strand:+
GGGGCATGTATTCTGTAATCTGTAGT
>Location:NODE_27459_length_24731_cov_33.167362	Coordinate:9943	Reads:1	Hits:310	Allocated_reads:0.0032258064516129	Strand:+
GGGGCATGTATTCTGTAATCTGTAGTG
>Location:NODE_27459_length_24731_cov_33.167362	Coordinate:9943	Reads:2	Hits:276	Allocated_reads:0.0072463768115942	Strand:+
GGGGCATGTATTCTGTAATCTGTAGTGGAATA
>Location:NODE_27459_length_24731_cov_33.167362	Coordinate:9945	Reads:1	Hits:338	Allocated_reads:0.0029585798816568	Strand:-
CACTACAGATTACAGAATACATGCC
>Location:NODE_27459_length_24731_cov_33.167362	Coordinate:9945	Reads:7	Hits:306	Allocated_reads:0.0228758169934641	Strand:-
TTCCACTACAGATTACAGAATACATGCC
>Location:NODE_27459_length_24731_cov_33.167362	Coordinate:9946	Reads:3	Hits:322	Allocated_reads:0.0093167701863354	Strand:-
TTCCACTACAGATTACAGAATACATGC
>Location:NODE_27459_length_24731_cov_33.167362	Coordinate:9947	Reads:2	Hits:351	Allocated_reads:0.0056980056980057	Strand:-
TTCCACTACAGATTACAGAATACATG
>Location:NODE_27459_length_24731_cov_33.167362	Coordinate:10063	Reads:1	Hits:1	Allocated_reads:1	Strand:+
TAGCATGGCCCTAAAATGATAATTATTGT
>Location:NODE_27459_length_24731_cov_33.167362	Coordinate:10171	Reads:1	Hits:6	Allocated_reads:0.166666666666667	Strand:-
AGCTAAGATCCTGTGGGACTTCCATT
>Location:NODE_27459_length_24731_cov_33.167362	Coordinate:10171	Reads:1	Hits:2	Allocated_reads:0.5	Strand:-
CGAGCTAAGATCCTGTGGGACTTCCATC
>Location:NODE_27459_length_24731_cov_33.167362	Coordinate:10171	Reads:1	Hits:9	Allocated_reads:0.111111111111111	Strand:-
TGACCGAGCTAAGATCCTGTGGGATTTCCATT
>Location:NODE_27459_length_24731_cov_33.167362	Coordinate:10173	Reads:3	Hits:196	Allocated_reads:0.0153061224489796	Strand:-
ACCGAGCTAAGATCCTGTGGGACTTCCA
>Location:NODE_27459_length_24731_cov_33.167362	Coordinate:10173	Reads:2	Hits:180	Allocated_reads:0.0111111111111111	Strand:-
ATGACCGAGCTAAGATCCTGTGGGACTTCCA
>Location:NODE_27459_length_24731_cov_33.167362	Coordinate:10173	Reads:1	Hits:209	Allocated_reads:0.00478468899521531	Strand:-
CGAGCTAAGATCCTGTGGGACTTCCA
>Location:NODE_27459_length_24731_cov_33.167362	Coordinate:10173	Reads:18	Hits:184	Allocated_reads:0.0978260869565217	Strand:-
TGACCGAGCTAAGATCCTGTGGGACTTCCA
>Location:NODE_27459_length_24731_cov_33.167362	Coordinate:10174	Reads:1	Hits:181	Allocated_reads:0.00552486187845304	Strand:-
AATGACCGAGCTAAGATCCTGTGGGACTTCC
>Location:NODE_27459_length_24731_cov_33.167362	Coordinate:10174	Reads:4	Hits:204	Allocated_reads:0.0196078431372549	Strand:-
ACCGAGCTAAGATCCTGTGGGACTTCC
>Location:NODE_27459_length_24731_cov_33.167362	Coordinate:10174	Reads:2	Hits:186	Allocated_reads:0.010752688172043	Strand:-
ATGACCGAGCTAAGATCCTGTGGGACTTCC
>Location:NODE_27459_length_24731_cov_33.167362	Coordinate:10174	Reads:2	Hits:217	Allocated_reads:0.00921658986175115	Strand:-
CGAGCTAAGATCCTGTGGGACTTCC
>Location:NODE_27459_length_24731_cov_33.167362	Coordinate:10174	Reads:11	Hits:198	Allocated_reads:0.0555555555555556	Strand:-
GACCGAGCTAAGATCCTGTGGGACTTCC
>Location:NODE_27459_length_24731_cov_33.167362	Coordinate:10174	Reads:1	Hits:195	Allocated_reads:0.00512820512820513	Strand:-
TGACCGAGCTAAGATCCTGTGGGACCTCC
>Location:NODE_27459_length_24731_cov_33.167362	Coordinate:10174	Reads:109	Hits:190	Allocated_reads:0.573684210526316	Strand:-
TGACCGAGCTAAGATCCTGTGGGACTTCC
>Location:NODE_27459_length_24731_cov_33.167362	Coordinate:10175	Reads:7	Hits:215	Allocated_reads:0.0325581395348837	Strand:-
ACCGAGCTAAGATCCTGTGGGACTTC
>Location:NODE_27459_length_24731_cov_33.167362	Coordinate:10175	Reads:1	Hits:195	Allocated_reads:0.00512820512820513	Strand:-
ATGACCGAGCTAAGATCCTGTGGGACTTC
>Location:NODE_27459_length_24731_cov_33.167362	Coordinate:10175	Reads:1	Hits:222	Allocated_reads:0.0045045045045045	Strand:-
CCGAGCTAAGATCCTGTGGGACTTC
>Location:NODE_27459_length_24731_cov_33.167362	Coordinate:10175	Reads:1	Hits:180	Allocated_reads:0.00555555555555556	Strand:-
GAATGACCGAGCTAAGATCCTGTGGGACTTC
>Location:NODE_27459_length_24731_cov_33.167362	Coordinate:10175	Reads:8	Hits:208	Allocated_reads:0.0384615384615385	Strand:-
GACCGAGCTAAGATCCTGTGGGACTTC
>Location:NODE_27459_length_24731_cov_33.167362	Coordinate:10175	Reads:2	Hits:205	Allocated_reads:0.00975609756097561	Strand:-
TGACCGAGCTAAGATCCTGTGGGACCTC
>Location:NODE_27459_length_24731_cov_33.167362	Coordinate:10175	Reads:5	Hits:206	Allocated_reads:0.0242718446601942	Strand:-
TGACCGAGCTAAGATCCTGTGGGACTTA
>Location:NODE_27459_length_24731_cov_33.167362	Coordinate:10175	Reads:82	Hits:200	Allocated_reads:0.41	Strand:-
TGACCGAGCTAAGATCCTGTGGGACTTC
>Location:NODE_27459_length_24731_cov_33.167362	Coordinate:10176	Reads:11	Hits:220	Allocated_reads:0.05	Strand:-
ACCGAGCTAAGATCCTGTGGGACTT
>Location:NODE_27459_length_24731_cov_33.167362	Coordinate:10176	Reads:4	Hits:200	Allocated_reads:0.02	Strand:-
ATGACCGAGCTAAGATCCTGTGGGACTT
>Location:NODE_27459_length_24731_cov_33.167362	Coordinate:10176	Reads:1	Hits:190	Allocated_reads:0.00526315789473684	Strand:-
GAATGACCGAGCTAAGATCCTGTGGGACCT
>Location:NODE_27459_length_24731_cov_33.167362	Coordinate:10176	Reads:1	Hits:188	Allocated_reads:0.00531914893617021	Strand:-
GAATGACCGAGCTAAGATCCTGTGGGCCTT
>Location:NODE_27459_length_24731_cov_33.167362	Coordinate:10176	Reads:10	Hits:185	Allocated_reads:0.0540540540540541	Strand:-
GAATGACCGAGCTAAGATCCTGTGGGACTT
>Location:NODE_27459_length_24731_cov_33.167362	Coordinate:10176	Reads:14	Hits:213	Allocated_reads:0.0657276995305164	Strand:-
GACCGAGCTAAGATCCTGTGGGACTT
>Location:NODE_27459_length_24731_cov_33.167362	Coordinate:10176	Reads:504	Hits:205	Allocated_reads:2.45853658536585	Strand:-
TGACCGAGCTAAGATCCTGTGGGACTT
>Location:NODE_27459_length_24731_cov_33.167362	Coordinate:10177	Reads:5	Hits:201	Allocated_reads:0.0248756218905473	Strand:-
AATGACCGAGCTAAGATCCTGTGGGACT
>Location:NODE_27459_length_24731_cov_33.167362	Coordinate:10177	Reads:1	Hits:227	Allocated_reads:0.00440528634361234	Strand:-
ACCGAGCTAAGATCCTGTGGGACT
>Location:NODE_27459_length_24731_cov_33.167362	Coordinate:10177	Reads:8	Hits:186	Allocated_reads:0.043010752688172	Strand:-
AGAATGACCGAGCTAAGATCCTGTGGGACT
>Location:NODE_27459_length_24731_cov_33.167362	Coordinate:10177	Reads:11	Hits:206	Allocated_reads:0.0533980582524272	Strand:-
ATGACCGAGCTAAGATCCTGTGGGACT
>Location:NODE_27459_length_24731_cov_33.167362	Coordinate:10177	Reads:1	Hits:193	Allocated_reads:0.00518134715025907	Strand:-
GAATGACCGAGCTAAGATACTGTGGGACT
>Location:NODE_27459_length_24731_cov_33.167362	Coordinate:10177	Reads:2	Hits:199	Allocated_reads:0.0100502512562814	Strand:-
GAATGACCGAGCTAAGATCCTGTGGGACC
>Location:NODE_27459_length_24731_cov_33.167362	Coordinate:10177	Reads:96	Hits:191	Allocated_reads:0.50261780104712	Strand:-
GAATGACCGAGCTAAGATCCTGTGGGACT
>Location:NODE_27459_length_24731_cov_33.167362	Coordinate:10177	Reads:8	Hits:220	Allocated_reads:0.0363636363636364	Strand:-
GACCGAGCTAAGATCCTGTGGGACT
>Location:NODE_27459_length_24731_cov_33.167362	Coordinate:10177	Reads:511	Hits:212	Allocated_reads:2.41037735849057	Strand:-
TGACCGAGCTAAGATCCTGTGGGACT
>Location:NODE_27459_length_24731_cov_33.167362	Coordinate:10178	Reads:1	Hits:221	Allocated_reads:0.00452488687782805	Strand:-
AATGACCGAGCTAAGATCCTGTGGGAC
>Location:NODE_27459_length_24731_cov_33.167362	Coordinate:10178	Reads:2	Hits:226	Allocated_reads:0.00884955752212389	Strand:-
ATGACCGAGCTAAGATCCTGTGGGAC
>Location:NODE_27459_length_24731_cov_33.167362	Coordinate:10178	Reads:8	Hits:197	Allocated_reads:0.0406091370558376	Strand:-
GAATGACCGAGCTAAGATCCTGTGGGAC
>Location:NODE_27459_length_24731_cov_33.167362	Coordinate:10178	Reads:11	Hits:242	Allocated_reads:0.0454545454545455	Strand:-
GACCGAGCTAAGATCCTGTGGGAC
>Location:NODE_27459_length_24731_cov_33.167362	Coordinate:10178	Reads:189	Hits:233	Allocated_reads:0.811158798283262	Strand:-
TGACCGAGCTAAGATCCTGTGGGAC
>Location:NODE_27459_length_24731_cov_33.167362	Coordinate:10179	Reads:1	Hits:229	Allocated_reads:0.00436681222707424	Strand:-
AATGACCGAGCTAAGATCCTGTGGGA
>Location:NODE_27459_length_24731_cov_33.167362	Coordinate:10179	Reads:1	Hits:234	Allocated_reads:0.00427350427350427	Strand:-
ATGACCGAGCTAAGATCCTGTGGGA
>Location:NODE_27459_length_24731_cov_33.167362	Coordinate:10179	Reads:3	Hits:204	Allocated_reads:0.0147058823529412	Strand:-
GAATGACCGAGCTAAGATCCTGTGGGA
>Location:NODE_27459_length_24731_cov_33.167362	Coordinate:10179	Reads:61	Hits:242	Allocated_reads:0.252066115702479	Strand:-
TGACCGAGCTAAGATCCTGTGGGA
>Location:NODE_27459_length_24731_cov_33.167362	Coordinate:10180	Reads:1	Hits:241	Allocated_reads:0.004149377593361	Strand:-
ATGACCGAGCTAAGATCCTGTGGG
>Location:NODE_27459_length_24731_cov_33.167362	Coordinate:10189	Reads:2	Hits:2	Allocated_reads:1	Strand:+
TCTTAGCTCGGTCATTCTTGACAACCC
>Location:NODE_27459_length_24731_cov_33.167362	Coordinate:10189	Reads:1	Hits:2	Allocated_reads:0.5	Strand:+
TCTTAGCTCGGTCATTCTTGACAACCCT
>Location:NODE_27459_length_24731_cov_33.167362	Coordinate:10227	Reads:1	Hits:2	Allocated_reads:0.5	Strand:+
TCCCATTTCCAGGCCATACCCGGCACAGA
>Location:NODE_27459_length_24731_cov_33.167362	Coordinate:10284	Reads:1	Hits:16256	Allocated_reads:6.15157480314961e-05	Strand:-
ATAATAATAATAATAATAATAATAATAA
>Location:NODE_27459_length_24731_cov_33.167362	Coordinate:10287	Reads:1	Hits:16256	Allocated_reads:6.15157480314961e-05	Strand:-
ATAATAATAATAATAATAATAATAATAA
>Location:NODE_27459_length_24731_cov_33.167362	Coordinate:10290	Reads:1	Hits:16256	Allocated_reads:6.15157480314961e-05	Strand:-
ATAATAATAATAATAATAATAATAATAA
>Location:NODE_27459_length_24731_cov_33.167362	Coordinate:10293	Reads:1	Hits:16256	Allocated_reads:6.15157480314961e-05	Strand:-
ATAATAATAATAATAATAATAATAATAA
>Location:NODE_27459_length_24731_cov_33.167362	Coordinate:10296	Reads:1	Hits:16256	Allocated_reads:6.15157480314961e-05	Strand:-
ATAATAATAATAATAATAATAATAATAA
>Location:NODE_27459_length_24731_cov_33.167362	Coordinate:10299	Reads:1	Hits:16256	Allocated_reads:6.15157480314961e-05	Strand:-
ATAATAATAATAATAATAATAATAATAA
>Location:NODE_27459_length_24731_cov_33.167362	Coordinate:10302	Reads:1	Hits:16256	Allocated_reads:6.15157480314961e-05	Strand:-
ATAATAATAATAATAATAATAATAATAA
>Location:NODE_27459_length_24731_cov_33.167362	Coordinate:10385	Reads:2	Hits:220	Allocated_reads:0.00909090909090909	Strand:+
TGCAGGGAGAATGGACTGCCATACC
>Location:NODE_27459_length_24731_cov_33.167362	Coordinate:10385	Reads:4	Hits:37	Allocated_reads:0.108108108108108	Strand:+
TGCAGGGAGAATGGACTGCCATACCT
>Location:NODE_27459_length_24731_cov_33.167362	Coordinate:10385	Reads:13	Hits:209	Allocated_reads:0.062200956937799	Strand:+
TGCAGGGAGAATGGACTGCCATACCAG
>Location:NODE_27459_length_24731_cov_33.167362	Coordinate:10385	Reads:74	Hits:205	Allocated_reads:0.360975609756098	Strand:+
TGCAGGGAGAATGGACTGCCATACCAGT
>Location:NODE_27459_length_24731_cov_33.167362	Coordinate:10385	Reads:5	Hits:183	Allocated_reads:0.0273224043715847	Strand:+
TGCAGGGAGAATGGACTGCCATACCAGTT
>Location:NODE_27459_length_24731_cov_33.167362	Coordinate:10385	Reads:12	Hits:180	Allocated_reads:0.0666666666666667	Strand:+
TGCAGGGAGAATGGACTGCCATACCAGTTA
>Location:NODE_27459_length_24731_cov_33.167362	Coordinate:10385	Reads:1	Hits:170	Allocated_reads:0.00588235294117647	Strand:+
TGCAGGGAGAATGGACTGCCATACCAGTTAT
>Location:NODE_27459_length_24731_cov_33.167362	Coordinate:10389	Reads:1	Hits:226	Allocated_reads:0.00442477876106195	Strand:+
GGGAGAATGGACTGCCATACCAGG
>Location:NODE_27459_length_24731_cov_33.167362	Coordinate:10390	Reads:1	Hits:28	Allocated_reads:0.0357142857142857	Strand:+
GGAGAATGGACTGCCATACCTGTTATGT
>Location:NODE_27459_length_24731_cov_33.167362	Coordinate:10390	Reads:3	Hits:151	Allocated_reads:0.0198675496688742	Strand:+
GGAGAATGGACTGCCATACCAGTTATGTG
>Location:NODE_27459_length_24731_cov_33.167362	Coordinate:10390	Reads:1	Hits:27	Allocated_reads:0.037037037037037	Strand:+
GGAGAATGGACTGCCATACCTGTTATGTGT
>Location:NODE_27459_length_24731_cov_33.167362	Coordinate:10390	Reads:12	Hits:3	Allocated_reads:4	Strand:+
GGAGAATGGACTGCCATACCTGTTATGTGTT
>Location:NODE_27459_length_24731_cov_33.167362	Coordinate:10569	Reads:1	Hits:209	Allocated_reads:0.00478468899521531	Strand:+
CTGTTACTCATTTTATATTAAGATTT
>Location:NODE_27459_length_24731_cov_33.167362	Coordinate:10598	Reads:1	Hits:1	Allocated_reads:1	Strand:+
CATCTAGTTGCTATTGGTATGGTGGGTATCCT
>Location:NODE_27459_length_24731_cov_33.167362	Coordinate:10609	Reads:1	Hits:2	Allocated_reads:0.5	Strand:-
TTTTACTGAAGGATACCCACCATACCAATA
>Location:NODE_27459_length_24731_cov_33.167362	Coordinate:10637	Reads:1	Hits:3	Allocated_reads:0.333333333333333	Strand:+
AAGTAATAATTCACACAGCAATAGGACAT
>Location:NODE_27459_length_24731_cov_33.167362	Coordinate:10642	Reads:1	Hits:3	Allocated_reads:0.333333333333333	Strand:-
GAATGTCCTATTGCTGTGTGAATTAT
>Location:NODE_27459_length_24731_cov_33.167362	Coordinate:10658	Reads:6	Hits:41	Allocated_reads:0.146341463414634	Strand:+
TAGGACATTCATGTAGTTGTAAAAAGCA
>Location:NODE_27459_length_24731_cov_33.167362	Coordinate:10659	Reads:1	Hits:41	Allocated_reads:0.024390243902439	Strand:+
AGGACATTCATGTAGTTGTAAAAAGCA
>Location:NODE_27459_length_24731_cov_33.167362	Coordinate:10696	Reads:1	Hits:3	Allocated_reads:0.333333333333333	Strand:+
ATAGGTAATCCAATGTATTCAGAATACGT
>Location:NODE_27459_length_24731_cov_33.167362	Coordinate:10701	Reads:1	Hits:5	Allocated_reads:0.2	Strand:-
GAGTAACGTATTCTGAATACATTGGATTA
>Location:NODE_27459_length_24731_cov_33.167362	Coordinate:10708	Reads:1	Hits:348	Allocated_reads:0.0028735632183908	Strand:-
AATGAGAGTAACGTATTCTGAATACGT
>Location:NODE_27459_length_24731_cov_33.167362	Coordinate:10710	Reads:3	Hits:358	Allocated_reads:0.00837988826815642	Strand:-
AATGAGAGTAACGTATTCTGAATAC
>Location:NODE_27459_length_24731_cov_33.167362	Coordinate:10711	Reads:3	Hits:368	Allocated_reads:0.00815217391304348	Strand:-
AATGAGAGTAACGTATTCTGAATA
>Location:NODE_27459_length_24731_cov_33.167362	Coordinate:10711	Reads:1	Hits:335	Allocated_reads:0.00298507462686567	Strand:-
ACTCAATGAGAGTAACGTATTCTGAATA
>Location:NODE_27459_length_24731_cov_33.167362	Coordinate:10711	Reads:17	Hits:332	Allocated_reads:0.0512048192771084	Strand:-
TACTCAATGAGAGTAACGTATTCTGAATA
>Location:NODE_27459_length_24731_cov_33.167362	Coordinate:10711	Reads:2	Hits:353	Allocated_reads:0.0056657223796034	Strand:-
TCAATGAGAGTAACGTATTCTGAATA
>Location:NODE_27459_length_24731_cov_33.167362	Coordinate:10713	Reads:4	Hits:342	Allocated_reads:0.0116959064327485	Strand:-
TACTCAATGAGAGTAACGTATTCTGAA
>Location:NODE_27459_length_24731_cov_33.167362	Coordinate:10714	Reads:1	Hits:362	Allocated_reads:0.00276243093922652	Strand:-
CTCAATGAGAGTAACGTATTCTGA
>Location:NODE_27459_length_24731_cov_33.167362	Coordinate:10763	Reads:10	Hits:642	Allocated_reads:0.0155763239875389	Strand:+
TACATTTTGGGGCATGTATTCTGT
>Location:NODE_27459_length_24731_cov_33.167362	Coordinate:10763	Reads:5	Hits:634	Allocated_reads:0.00788643533123028	Strand:+
TACATTTTGGGGCATGTATTCTGTA
>Location:NODE_27459_length_24731_cov_33.167362	Coordinate:10763	Reads:2	Hits:385	Allocated_reads:0.00519480519480519	Strand:+
TACATTTTGGGGCATGTATTCTGTAA
>Location:NODE_27459_length_24731_cov_33.167362	Coordinate:10763	Reads:5	Hits:380	Allocated_reads:0.0131578947368421	Strand:+
TACATTTTGGGGCATGTATTCTGTAAT
>Location:NODE_27459_length_24731_cov_33.167362	Coordinate:10763	Reads:15	Hits:336	Allocated_reads:0.0446428571428571	Strand:+
TACATTTTGGGGCATGTATTCTGTAATC
>Location:NODE_27459_length_24731_cov_33.167362	Coordinate:10763	Reads:7	Hits:330	Allocated_reads:0.0212121212121212	Strand:+
TACATTTTGGGGCATGTATTCTGTAATCT
>Location:NODE_27459_length_24731_cov_33.167362	Coordinate:10763	Reads:2	Hits:322	Allocated_reads:0.0062111801242236	Strand:+
TACATTTTGGGGCATGTATTCTGTAATCTG
>Location:NODE_27459_length_24731_cov_33.167362	Coordinate:10763	Reads:1	Hits:323	Allocated_reads:0.00309597523219814	Strand:+
TACATTTTGGGGCATGTATTCTGTAATATGT
>Location:NODE_27459_length_24731_cov_33.167362	Coordinate:10763	Reads:2	Hits:315	Allocated_reads:0.00634920634920635	Strand:+
TACATTTTGGGGCATGTATTCTGTAATCTGT
>Location:NODE_27459_length_24731_cov_33.167362	Coordinate:10767	Reads:2	Hits:357	Allocated_reads:0.00560224089635854	Strand:-
TACAGATTACAGAATACATGCCCCAAAA
>Location:NODE_27459_length_24731_cov_33.167362	Coordinate:10767	Reads:2	Hits:353	Allocated_reads:0.0056657223796034	Strand:+
TTTTGGGGCATGTATTCTGTAATCTGT
>Location:NODE_27459_length_24731_cov_33.167362	Coordinate:10767	Reads:1	Hits:348	Allocated_reads:0.0028735632183908	Strand:+
TTTTGGGGCATGTATTCTGTAATCTGTA
>Location:NODE_27459_length_24731_cov_33.167362	Coordinate:10767	Reads:1	Hits:275	Allocated_reads:0.00363636363636364	Strand:+
TTTTGGGGCATGTATTCTGTAATCTGTAG
>Location:NODE_27459_length_24731_cov_33.167362	Coordinate:10767	Reads:3	Hits:273	Allocated_reads:0.010989010989011	Strand:+
TTTTGGGGCATGTATTCTGTAATCTGTAGT
>Location:NODE_27459_length_24731_cov_33.167362	Coordinate:10767	Reads:2	Hits:268	Allocated_reads:0.00746268656716418	Strand:+
TTTTGGGGCATGTATTCTGTAATCTGTAGTG
>Location:NODE_27459_length_24731_cov_33.167362	Coordinate:10768	Reads:1	Hits:364	Allocated_reads:0.00274725274725275	Strand:-
TACAGATTACAGAATACATGCCCCAAA
>Location:NODE_27459_length_24731_cov_33.167362	Coordinate:10769	Reads:1	Hits:287	Allocated_reads:0.00348432055749129	Strand:+
TTGGGGCATGTATTCTGTAATCTGTAGT
>Location:NODE_27459_length_24731_cov_33.167362	Coordinate:10770	Reads:1	Hits:273	Allocated_reads:0.00366300366300366	Strand:+
TGGGGCATGTATTCTGTAATCTGTAGTGGA
>Location:NODE_27459_length_24731_cov_33.167362	Coordinate:10771	Reads:1	Hits:317	Allocated_reads:0.00315457413249211	Strand:-
ACTACAGATTACAGAATACATGCCCC
>Location:NODE_27459_length_24731_cov_33.167362	Coordinate:10771	Reads:1	Hits:319	Allocated_reads:0.00313479623824451	Strand:-
CTACAGATTACAGAATACATGCCCC
>Location:NODE_27459_length_24731_cov_33.167362	Coordinate:10771	Reads:1	Hits:416	Allocated_reads:0.00240384615384615	Strand:+
GGGGCATGTATTCTGTAATCTGTA
>Location:NODE_27459_length_24731_cov_33.167362	Coordinate:10771	Reads:6	Hits:318	Allocated_reads:0.0188679245283019	Strand:+
GGGGCATGTATTCTGTAATCTGTAG
>Location:NODE_27459_length_24731_cov_33.167362	Coordinate:10771	Reads:1	Hits:316	Allocated_reads:0.00316455696202532	Strand:+
GGGGCATGTATTCTGTAATCTGTAGT
>Location:NODE_27459_length_24731_cov_33.167362	Coordinate:10771	Reads:1	Hits:310	Allocated_reads:0.0032258064516129	Strand:+
GGGGCATGTATTCTGTAATCTGTAGTG
>Location:NODE_27459_length_24731_cov_33.167362	Coordinate:10771	Reads:2	Hits:276	Allocated_reads:0.0072463768115942	Strand:+
GGGGCATGTATTCTGTAATCTGTAGTGGAATA
>Location:NODE_27459_length_24731_cov_33.167362	Coordinate:10773	Reads:1	Hits:338	Allocated_reads:0.0029585798816568	Strand:-
CACTACAGATTACAGAATACATGCC
>Location:NODE_27459_length_24731_cov_33.167362	Coordinate:10773	Reads:7	Hits:306	Allocated_reads:0.0228758169934641	Strand:-
TTCCACTACAGATTACAGAATACATGCC
>Location:NODE_27459_length_24731_cov_33.167362	Coordinate:10774	Reads:3	Hits:322	Allocated_reads:0.0093167701863354	Strand:-
TTCCACTACAGATTACAGAATACATGC
>Location:NODE_27459_length_24731_cov_33.167362	Coordinate:10775	Reads:2	Hits:351	Allocated_reads:0.0056980056980057	Strand:-
TTCCACTACAGATTACAGAATACATG
>Location:NODE_27459_length_24731_cov_33.167362	Coordinate:10799	Reads:1	Hits:1096	Allocated_reads:0.000912408759124088	Strand:-
TGGGAAGGTTACTTTTAAAATGTATT
>Location:NODE_27459_length_24731_cov_33.167362	Coordinate:10800	Reads:1	Hits:1115	Allocated_reads:0.000896860986547085	Strand:-
TGGGAAGGTTACTTTTAAAATGTAT
>Location:NODE_27459_length_24731_cov_33.167362	Coordinate:10803	Reads:1	Hits:1066	Allocated_reads:0.000938086303939962	Strand:+
CATTTTAAAAGTAACCTTCCCAACACT
>Location:NODE_27459_length_24731_cov_33.167362	Coordinate:10804	Reads:1	Hits:1088	Allocated_reads:0.000919117647058824	Strand:+
ATTTTAAAAGTAACCTTCCCAACACT
>Location:NODE_27459_length_24731_cov_33.167362	Coordinate:10804	Reads:1	Hits:230	Allocated_reads:0.00434782608695652	Strand:-
TCAGTGTTGGGAAGGTTACTTTTAAAAT
>Location:NODE_27459_length_24731_cov_33.167362	Coordinate:10807	Reads:1	Hits:73	Allocated_reads:0.0136986301369863	Strand:+
TTAAAAGTAACCTTCCCAACACTGAC
>Location:NODE_27459_length_24731_cov_33.167362	Coordinate:10807	Reads:3	Hits:20	Allocated_reads:0.15	Strand:+
TTAAAAGTAACCTTCCCAACACTGACC
>Location:NODE_27459_length_24731_cov_33.167362	Coordinate:10921	Reads:1	Hits:6	Allocated_reads:0.166666666666667	Strand:-
AGCTAAGATCCTGTGGGACTTCCATT
>Location:NODE_27459_length_24731_cov_33.167362	Coordinate:10921	Reads:1	Hits:2	Allocated_reads:0.5	Strand:-
CGAGCTAAGATCCTGTGGGACTTCCATC
>Location:NODE_27459_length_24731_cov_33.167362	Coordinate:10921	Reads:1	Hits:9	Allocated_reads:0.111111111111111	Strand:-
TGACCGAGCTAAGATCCTGTGGGATTTCCATT
>Location:NODE_27459_length_24731_cov_33.167362	Coordinate:10923	Reads:3	Hits:196	Allocated_reads:0.0153061224489796	Strand:-
ACCGAGCTAAGATCCTGTGGGACTTCCA
>Location:NODE_27459_length_24731_cov_33.167362	Coordinate:10923	Reads:2	Hits:180	Allocated_reads:0.0111111111111111	Strand:-
ATGACCGAGCTAAGATCCTGTGGGACTTCCA
>Location:NODE_27459_length_24731_cov_33.167362	Coordinate:10923	Reads:1	Hits:209	Allocated_reads:0.00478468899521531	Strand:-
CGAGCTAAGATCCTGTGGGACTTCCA
>Location:NODE_27459_length_24731_cov_33.167362	Coordinate:10923	Reads:18	Hits:184	Allocated_reads:0.0978260869565217	Strand:-
TGACCGAGCTAAGATCCTGTGGGACTTCCA
>Location:NODE_27459_length_24731_cov_33.167362	Coordinate:10924	Reads:1	Hits:181	Allocated_reads:0.00552486187845304	Strand:-
AATGACCGAGCTAAGATCCTGTGGGACTTCC
>Location:NODE_27459_length_24731_cov_33.167362	Coordinate:10924	Reads:4	Hits:204	Allocated_reads:0.0196078431372549	Strand:-
ACCGAGCTAAGATCCTGTGGGACTTCC
>Location:NODE_27459_length_24731_cov_33.167362	Coordinate:10924	Reads:2	Hits:186	Allocated_reads:0.010752688172043	Strand:-
ATGACCGAGCTAAGATCCTGTGGGACTTCC
>Location:NODE_27459_length_24731_cov_33.167362	Coordinate:10924	Reads:2	Hits:217	Allocated_reads:0.00921658986175115	Strand:-
CGAGCTAAGATCCTGTGGGACTTCC
>Location:NODE_27459_length_24731_cov_33.167362	Coordinate:10924	Reads:11	Hits:198	Allocated_reads:0.0555555555555556	Strand:-
GACCGAGCTAAGATCCTGTGGGACTTCC
>Location:NODE_27459_length_24731_cov_33.167362	Coordinate:10924	Reads:1	Hits:195	Allocated_reads:0.00512820512820513	Strand:-
TGACCGAGCTAAGATCCTGTGGGACCTCC
>Location:NODE_27459_length_24731_cov_33.167362	Coordinate:10924	Reads:109	Hits:190	Allocated_reads:0.573684210526316	Strand:-
TGACCGAGCTAAGATCCTGTGGGACTTCC
>Location:NODE_27459_length_24731_cov_33.167362	Coordinate:10925	Reads:7	Hits:215	Allocated_reads:0.0325581395348837	Strand:-
ACCGAGCTAAGATCCTGTGGGACTTC
>Location:NODE_27459_length_24731_cov_33.167362	Coordinate:10925	Reads:1	Hits:195	Allocated_reads:0.00512820512820513	Strand:-
ATGACCGAGCTAAGATCCTGTGGGACTTC
>Location:NODE_27459_length_24731_cov_33.167362	Coordinate:10925	Reads:1	Hits:222	Allocated_reads:0.0045045045045045	Strand:-
CCGAGCTAAGATCCTGTGGGACTTC
>Location:NODE_27459_length_24731_cov_33.167362	Coordinate:10925	Reads:1	Hits:180	Allocated_reads:0.00555555555555556	Strand:-
GAATGACCGAGCTAAGATCCTGTGGGACTTC
>Location:NODE_27459_length_24731_cov_33.167362	Coordinate:10925	Reads:8	Hits:208	Allocated_reads:0.0384615384615385	Strand:-
GACCGAGCTAAGATCCTGTGGGACTTC
>Location:NODE_27459_length_24731_cov_33.167362	Coordinate:10925	Reads:2	Hits:205	Allocated_reads:0.00975609756097561	Strand:-
TGACCGAGCTAAGATCCTGTGGGACCTC
>Location:NODE_27459_length_24731_cov_33.167362	Coordinate:10925	Reads:5	Hits:206	Allocated_reads:0.0242718446601942	Strand:-
TGACCGAGCTAAGATCCTGTGGGACTTA
>Location:NODE_27459_length_24731_cov_33.167362	Coordinate:10925	Reads:82	Hits:200	Allocated_reads:0.41	Strand:-
TGACCGAGCTAAGATCCTGTGGGACTTC
>Location:NODE_27459_length_24731_cov_33.167362	Coordinate:10926	Reads:11	Hits:220	Allocated_reads:0.05	Strand:-
ACCGAGCTAAGATCCTGTGGGACTT
>Location:NODE_27459_length_24731_cov_33.167362	Coordinate:10926	Reads:4	Hits:200	Allocated_reads:0.02	Strand:-
ATGACCGAGCTAAGATCCTGTGGGACTT
>Location:NODE_27459_length_24731_cov_33.167362	Coordinate:10926	Reads:1	Hits:190	Allocated_reads:0.00526315789473684	Strand:-
GAATGACCGAGCTAAGATCCTGTGGGACCT
>Location:NODE_27459_length_24731_cov_33.167362	Coordinate:10926	Reads:1	Hits:188	Allocated_reads:0.00531914893617021	Strand:-
GAATGACCGAGCTAAGATCCTGTGGGCCTT
>Location:NODE_27459_length_24731_cov_33.167362	Coordinate:10926	Reads:10	Hits:185	Allocated_reads:0.0540540540540541	Strand:-
GAATGACCGAGCTAAGATCCTGTGGGACTT
>Location:NODE_27459_length_24731_cov_33.167362	Coordinate:10926	Reads:14	Hits:213	Allocated_reads:0.0657276995305164	Strand:-
GACCGAGCTAAGATCCTGTGGGACTT
>Location:NODE_27459_length_24731_cov_33.167362	Coordinate:10926	Reads:504	Hits:205	Allocated_reads:2.45853658536585	Strand:-
TGACCGAGCTAAGATCCTGTGGGACTT
>Location:NODE_27459_length_24731_cov_33.167362	Coordinate:10927	Reads:5	Hits:201	Allocated_reads:0.0248756218905473	Strand:-
AATGACCGAGCTAAGATCCTGTGGGACT
>Location:NODE_27459_length_24731_cov_33.167362	Coordinate:10927	Reads:1	Hits:227	Allocated_reads:0.00440528634361234	Strand:-
ACCGAGCTAAGATCCTGTGGGACT
>Location:NODE_27459_length_24731_cov_33.167362	Coordinate:10927	Reads:8	Hits:186	Allocated_reads:0.043010752688172	Strand:-
AGAATGACCGAGCTAAGATCCTGTGGGACT
>Location:NODE_27459_length_24731_cov_33.167362	Coordinate:10927	Reads:11	Hits:206	Allocated_reads:0.0533980582524272	Strand:-
ATGACCGAGCTAAGATCCTGTGGGACT
>Location:NODE_27459_length_24731_cov_33.167362	Coordinate:10927	Reads:1	Hits:193	Allocated_reads:0.00518134715025907	Strand:-
GAATGACCGAGCTAAGATACTGTGGGACT
>Location:NODE_27459_length_24731_cov_33.167362	Coordinate:10927	Reads:2	Hits:199	Allocated_reads:0.0100502512562814	Strand:-
GAATGACCGAGCTAAGATCCTGTGGGACC
>Location:NODE_27459_length_24731_cov_33.167362	Coordinate:10927	Reads:96	Hits:191	Allocated_reads:0.50261780104712	Strand:-
GAATGACCGAGCTAAGATCCTGTGGGACT
>Location:NODE_27459_length_24731_cov_33.167362	Coordinate:10927	Reads:8	Hits:220	Allocated_reads:0.0363636363636364	Strand:-
GACCGAGCTAAGATCCTGTGGGACT
>Location:NODE_27459_length_24731_cov_33.167362	Coordinate:10927	Reads:511	Hits:212	Allocated_reads:2.41037735849057	Strand:-
TGACCGAGCTAAGATCCTGTGGGACT
>Location:NODE_27459_length_24731_cov_33.167362	Coordinate:10928	Reads:1	Hits:221	Allocated_reads:0.00452488687782805	Strand:-
AATGACCGAGCTAAGATCCTGTGGGAC
>Location:NODE_27459_length_24731_cov_33.167362	Coordinate:10928	Reads:2	Hits:226	Allocated_reads:0.00884955752212389	Strand:-
ATGACCGAGCTAAGATCCTGTGGGAC
>Location:NODE_27459_length_24731_cov_33.167362	Coordinate:10928	Reads:8	Hits:197	Allocated_reads:0.0406091370558376	Strand:-
GAATGACCGAGCTAAGATCCTGTGGGAC
>Location:NODE_27459_length_24731_cov_33.167362	Coordinate:10928	Reads:11	Hits:242	Allocated_reads:0.0454545454545455	Strand:-
GACCGAGCTAAGATCCTGTGGGAC
>Location:NODE_27459_length_24731_cov_33.167362	Coordinate:10928	Reads:189	Hits:233	Allocated_reads:0.811158798283262	Strand:-
TGACCGAGCTAAGATCCTGTGGGAC
>Location:NODE_27459_length_24731_cov_33.167362	Coordinate:10929	Reads:1	Hits:229	Allocated_reads:0.00436681222707424	Strand:-
AATGACCGAGCTAAGATCCTGTGGGA
>Location:NODE_27459_length_24731_cov_33.167362	Coordinate:10929	Reads:1	Hits:234	Allocated_reads:0.00427350427350427	Strand:-
ATGACCGAGCTAAGATCCTGTGGGA
>Location:NODE_27459_length_24731_cov_33.167362	Coordinate:10929	Reads:3	Hits:204	Allocated_reads:0.0147058823529412	Strand:-
GAATGACCGAGCTAAGATCCTGTGGGA
>Location:NODE_27459_length_24731_cov_33.167362	Coordinate:10929	Reads:61	Hits:242	Allocated_reads:0.252066115702479	Strand:-
TGACCGAGCTAAGATCCTGTGGGA
>Location:NODE_27459_length_24731_cov_33.167362	Coordinate:10930	Reads:1	Hits:241	Allocated_reads:0.004149377593361	Strand:-
ATGACCGAGCTAAGATCCTGTGGG
>Location:NODE_27459_length_24731_cov_33.167362	Coordinate:10939	Reads:2	Hits:2	Allocated_reads:1	Strand:+
TCTTAGCTCGGTCATTCTTGACAACCC
>Location:NODE_27459_length_24731_cov_33.167362	Coordinate:10939	Reads:1	Hits:2	Allocated_reads:0.5	Strand:+
TCTTAGCTCGGTCATTCTTGACAACCCT
>Location:NODE_27459_length_24731_cov_33.167362	Coordinate:10977	Reads:1	Hits:2	Allocated_reads:0.5	Strand:+
TCCCATTTCCAGGCCATACCCGGCACAGA
>Location:NODE_27459_length_24731_cov_33.167362	Coordinate:11034	Reads:1	Hits:16256	Allocated_reads:6.15157480314961e-05	Strand:-
ATAATAATAATAATAATAATAATAATAA
>Location:NODE_27459_length_24731_cov_33.167362	Coordinate:11037	Reads:1	Hits:16256	Allocated_reads:6.15157480314961e-05	Strand:-
ATAATAATAATAATAATAATAATAATAA
>Location:NODE_27459_length_24731_cov_33.167362	Coordinate:11186	Reads:1	Hits:1	Allocated_reads:1	Strand:+
TGCACTGTGACAATATGGAGATCCTAC
>Location:NODE_27459_length_24731_cov_33.167362	Coordinate:11186	Reads:1	Hits:1	Allocated_reads:1	Strand:+
TGCACTGTGACAATATGGAGATCCTACTG
>Location:NODE_27459_length_24731_cov_33.167362	Coordinate:11297	Reads:1	Hits:1	Allocated_reads:1	Strand:-
TTAAGGACAAGATACACATTTTGGTGGACT
>Location:NODE_27459_length_24731_cov_33.167362	Coordinate:11327	Reads:1	Hits:1	Allocated_reads:1	Strand:+
AATATCAGGATTTTCATTGGACGTGACC
>Location:NODE_27459_length_24731_cov_33.167362	Coordinate:11331	Reads:1	Hits:1	Allocated_reads:1	Strand:+
TCAGGATTTTCATTGGACGTGACC
>Location:NODE_27459_length_24731_cov_33.167362	Coordinate:11491	Reads:1	Hits:1	Allocated_reads:1	Strand:-
TACATCCATGAACATTCTCTGTGGTCTTTC
>Location:NODE_27459_length_24731_cov_33.167362	Coordinate:11499	Reads:1	Hits:1	Allocated_reads:1	Strand:+
ACAGAGAATGTTCATGGATGTAAT
>Location:NODE_27459_length_24731_cov_33.167362	Coordinate:11499	Reads:1	Hits:1	Allocated_reads:1	Strand:+
ACAGAGAATGTTCATGGATGTAATGAA
>Location:NODE_27459_length_24731_cov_33.167362	Coordinate:11499	Reads:2	Hits:1	Allocated_reads:2	Strand:+
ACAGAGAATGTTCATGGATGTAATGAAA
>Location:NODE_27459_length_24731_cov_33.167362	Coordinate:11507	Reads:1	Hits:1	Allocated_reads:1	Strand:+
TGTTCATGGATGTAATGAAAGAGGACATACA
>Location:NODE_27459_length_24731_cov_33.167362	Coordinate:11509	Reads:2	Hits:1	Allocated_reads:2	Strand:+
TTCATGGATGTAATGAAAGAGGACATA
>Location:NODE_27459_length_24731_cov_33.167362	Coordinate:11509	Reads:44	Hits:1	Allocated_reads:44	Strand:+
TTCATGGATGTAATGAAAGAGGACATACA
>Location:NODE_27459_length_24731_cov_33.167362	Coordinate:11510	Reads:1	Hits:1	Allocated_reads:1	Strand:+
TCATGGATGTAATGAAAGAGGACATACA
>Location:NODE_27459_length_24731_cov_33.167362	Coordinate:11547	Reads:1	Hits:1	Allocated_reads:1	Strand:+
TGTGACAGAAGAGGATGCAAAGAGGAA
>Location:NODE_27459_length_24731_cov_33.167362	Coordinate:11609	Reads:1	Hits:1	Allocated_reads:1	Strand:+
TAACGAGAACAGCTGAATGAATAAGGA
>Location:NODE_27459_length_24731_cov_33.167362	Coordinate:11632	Reads:1	Hits:1	Allocated_reads:1	Strand:+
AGGAGAAGATCTGAGTACTGTACTGTACT
>Location:NODE_27459_length_24731_cov_33.167362	Coordinate:11664	Reads:1	Hits:1	Allocated_reads:1	Strand:+
TTGTATAATTCTATGTTCTAACAGGATT
>Location:NODE_27459_length_24731_cov_33.167362	Coordinate:11789	Reads:2	Hits:1	Allocated_reads:2	Strand:+
TGCATGTCTTTAGACTGCAGGAAGTTTGA
>Location:NODE_27459_length_24731_cov_33.167362	Coordinate:11789	Reads:2	Hits:1	Allocated_reads:2	Strand:+
TGCATGTCTTTAGACTGCAGGAAGTTTGAG
>Location:NODE_27459_length_24731_cov_33.167362	Coordinate:11849	Reads:2	Hits:1	Allocated_reads:2	Strand:+
GGAACATGCACACTCCACAGAGGGAGGC
>Location:NODE_27459_length_24731_cov_33.167362	Coordinate:11878	Reads:3	Hits:1	Allocated_reads:3	Strand:-
TCCTGAGTTTAATTCTACCATTTGGCTGG
>Location:NODE_27459_length_24731_cov_33.167362	Coordinate:11887	Reads:1	Hits:1	Allocated_reads:1	Strand:+
TGGTAGAATTAAACTCAGGACCTATTTGCTGT
>Location:NODE_27459_length_24731_cov_33.167362	Coordinate:11895	Reads:1	Hits:1	Allocated_reads:1	Strand:+
TTAAACTCAGGACCTATTTGCTGTGAGGCAAT
>Location:NODE_27459_length_24731_cov_33.167362	Coordinate:11896	Reads:2	Hits:1	Allocated_reads:2	Strand:+
TAAACTCAGGACCTATTTGCTGTGAGGCAAT
>Location:NODE_27459_length_24731_cov_33.167362	Coordinate:11897	Reads:1	Hits:1	Allocated_reads:1	Strand:+
AAACTCAGGACCTATTTGCTGTGAGGCAA
>Location:NODE_27459_length_24731_cov_33.167362	Coordinate:11897	Reads:1	Hits:1	Allocated_reads:1	Strand:+
AAACTCAGGACCTATTTGCTGTGAGGCAAT
>Location:NODE_27459_length_24731_cov_33.167362	Coordinate:11897	Reads:1	Hits:1	Allocated_reads:1	Strand:+
AAACTCAGGACCTATTTGCTGTGAGGCATC
