# Supplementary material for: First characterization of PIWI-interacting RNA clusters in a cichlid fish with a B chromosome
Source: BMC Biol. 2022 Sep 21;20:204. doi: 10.1186/s12915-022-01403-2 (PMC9490952; doi:10.1186/s12915-022-01403-2)
Supplement: Supplementary file 1 — Additional file 1. Zipped folder with fasta and interactive html piRNA cluster information for the A. latifasciata genome. The nomenclature is as follows: number-pirna-cluster_sex_B-presence (f, female; m, male; 0b, without B chromosome; 1b, with B chromosome). [file 12915_2022_1403_MOESM1_ESM.zip › 106_f1b.fasta]

>Location:NODE_27459_length_24731_cov_33.167362	Coordinate:3367	Reads:1	Hits:1	Allocated_reads:1	Strand:-
TCAAGGAGAAACTAACATTTTATATAACT
>Location:NODE_27459_length_24731_cov_33.167362	Coordinate:3479	Reads:1	Hits:1129	Allocated_reads:0.000885739592559787	Strand:+
AGTGTTGGGAAGGTTACTTTTAAA
>Location:NODE_27459_length_24731_cov_33.167362	Coordinate:3479	Reads:1	Hits:1047	Allocated_reads:0.000955109837631328	Strand:+
AGTGTTGGGAAGGTTACTTTTAAAATGTA
>Location:NODE_27459_length_24731_cov_33.167362	Coordinate:3483	Reads:1	Hits:1114	Allocated_reads:0.000897666068222621	Strand:+
TTGGGAAGGTTACTTTTAAAATGTA
>Location:NODE_27459_length_24731_cov_33.167362	Coordinate:3483	Reads:1	Hits:1076	Allocated_reads:0.000929368029739777	Strand:+
TTGGGAAGGTTACTTTTAAAATGTATT
>Location:NODE_27459_length_24731_cov_33.167362	Coordinate:3484	Reads:1	Hits:1134	Allocated_reads:0.000881834215167548	Strand:+
TGGGAAGGTTACTTTTAAAATGTA
>Location:NODE_27459_length_24731_cov_33.167362	Coordinate:3484	Reads:1	Hits:1096	Allocated_reads:0.000912408759124088	Strand:+
TGGGAAGGTTACTTTTAAAATGTATT
>Location:NODE_27459_length_24731_cov_33.167362	Coordinate:3492	Reads:1	Hits:480	Allocated_reads:0.00208333333333333	Strand:+
TTACTTTTAAAATGTATTCCACTAC
>Location:NODE_27459_length_24731_cov_33.167362	Coordinate:3493	Reads:1	Hits:438	Allocated_reads:0.00228310502283105	Strand:-
ATCTGTAGTGGAATACATTTTAAAAGTA
>Location:NODE_27459_length_24731_cov_33.167362	Coordinate:3508	Reads:1	Hits:375	Allocated_reads:0.00266666666666667	Strand:+
TTCCACTACAGATTACAGAATACA
>Location:NODE_27459_length_24731_cov_33.167362	Coordinate:3564	Reads:1	Hits:337	Allocated_reads:0.0029673590504451	Strand:-
ATTCAGAATACGTTACTCTCATTGAGTA
>Location:NODE_27459_length_24731_cov_33.167362	Coordinate:3564	Reads:1	Hits:337	Allocated_reads:0.0029673590504451	Strand:+
TACTCAATGAGAGTAACGTATTCTGAAT
>Location:NODE_27459_length_24731_cov_33.167362	Coordinate:3564	Reads:3	Hits:332	Allocated_reads:0.00903614457831325	Strand:+
TACTCAATGAGAGTAACGTATTCTGAATA
>Location:NODE_27459_length_24731_cov_33.167362	Coordinate:3565	Reads:2	Hits:335	Allocated_reads:0.00597014925373134	Strand:+
ACTCAATGAGAGTAACGTATTCTGAATA
>Location:NODE_27459_length_24731_cov_33.167362	Coordinate:3565	Reads:1	Hits:340	Allocated_reads:0.00294117647058824	Strand:-
ATTCAGAATACGTTACTCTCATTGAGT
>Location:NODE_27459_length_24731_cov_33.167362	Coordinate:3567	Reads:2	Hits:343	Allocated_reads:0.00583090379008746	Strand:+
TCAATGAGAGTAACGTATTCTGAATAC
>Location:NODE_27459_length_24731_cov_33.167362	Coordinate:3567	Reads:1	Hits:334	Allocated_reads:0.0029940119760479	Strand:+
TCAATGAGAGTAACGTATTCTGAATACT
>Location:NODE_27459_length_24731_cov_33.167362	Coordinate:3569	Reads:1	Hits:368	Allocated_reads:0.00271739130434783	Strand:+
AATGAGAGTAACGTATTCTGAATA
>Location:NODE_27459_length_24731_cov_33.167362	Coordinate:3569	Reads:2	Hits:358	Allocated_reads:0.00558659217877095	Strand:+
AATGAGAGTAACGTATTCTGAATAC
>Location:NODE_27459_length_24731_cov_33.167362	Coordinate:3569	Reads:3	Hits:349	Allocated_reads:0.00859598853868195	Strand:+
AATGAGAGTAACGTATTCTGAATACT
>Location:NODE_27459_length_24731_cov_33.167362	Coordinate:3569	Reads:1	Hits:310	Allocated_reads:0.0032258064516129	Strand:+
AATGAGAGTAACGTATTCTGAATACTTTGGA
>Location:NODE_27459_length_24731_cov_33.167362	Coordinate:3569	Reads:1	Hits:300	Allocated_reads:0.00333333333333333	Strand:+
AATGAGAGTAACGTATTCTGAATACTTTGGATT
>Location:NODE_27459_length_24731_cov_33.167362	Coordinate:3570	Reads:1	Hits:373	Allocated_reads:0.00268096514745308	Strand:+
ATGAGAGTAACGTATTCTGAATACT
>Location:NODE_27459_length_24731_cov_33.167362	Coordinate:3571	Reads:26	Hits:403	Allocated_reads:0.0645161290322581	Strand:+
TGAGAGTAACGTATTCTGAATACT
>Location:NODE_27459_length_24731_cov_33.167362	Coordinate:3571	Reads:11	Hits:391	Allocated_reads:0.0281329923273657	Strand:+
TGAGAGTAACGTATTCTGAATACTT
>Location:NODE_27459_length_24731_cov_33.167362	Coordinate:3571	Reads:4	Hits:380	Allocated_reads:0.0105263157894737	Strand:+
TGAGAGTAACGTATTCTGAATACTTT
>Location:NODE_27459_length_24731_cov_33.167362	Coordinate:3571	Reads:1	Hits:364	Allocated_reads:0.00274725274725275	Strand:+
TGAGAGTAACGTATTCTGAATACTTTGG
>Location:NODE_27459_length_24731_cov_33.167362	Coordinate:3571	Reads:4	Hits:362	Allocated_reads:0.0110497237569061	Strand:+
TGAGAGTAACGTATTCTGAATACTTTGGA
>Location:NODE_27459_length_24731_cov_33.167362	Coordinate:3571	Reads:1	Hits:357	Allocated_reads:0.00280112044817927	Strand:+
TGAGAGTAACGTATTCTGAATACTTTGGAT
>Location:NODE_27459_length_24731_cov_33.167362	Coordinate:3571	Reads:1	Hits:359	Allocated_reads:0.00278551532033426	Strand:+
TGAGAGTAACGTATTCTGAATACTTTGGTT
>Location:NODE_27459_length_24731_cov_33.167362	Coordinate:3571	Reads:4	Hits:350	Allocated_reads:0.0114285714285714	Strand:+
TGAGAGTAACGTATTCTGAATACTTTGGATT
>Location:NODE_27459_length_24731_cov_33.167362	Coordinate:3573	Reads:18	Hits:379	Allocated_reads:0.0474934036939314	Strand:-
ATCCAAAGTATTCAGAATACGTTACTCT
>Location:NODE_27459_length_24731_cov_33.167362	Coordinate:3574	Reads:10	Hits:405	Allocated_reads:0.0246913580246914	Strand:-
ATCCAAAGTATTCAGAATACGTTACTC
>Location:NODE_27459_length_24731_cov_33.167362	Coordinate:3574	Reads:1	Hits:397	Allocated_reads:0.00251889168765743	Strand:+
GAGTAACGTATTCTGAATACTTTGGATT
>Location:NODE_27459_length_24731_cov_33.167362	Coordinate:3575	Reads:1	Hits:679	Allocated_reads:0.00147275405007364	Strand:-
ATCCAAAGTATTCAGAATACGTTACT
>Location:NODE_27459_length_24731_cov_33.167362	Coordinate:3576	Reads:1	Hits:704	Allocated_reads:0.00142045454545455	Strand:+
GTAACGTATTCTGAATACTTTGGATT
>Location:NODE_27459_length_24731_cov_33.167362	Coordinate:3578	Reads:1	Hits:620	Allocated_reads:0.00161290322580645	Strand:-
TAAGTAATCCAAAGTATTCAGAATACGTT
>Location:NODE_27459_length_24731_cov_33.167362	Coordinate:3579	Reads:1	Hits:580	Allocated_reads:0.00172413793103448	Strand:-
ATTAAGTAATCCAAAGTATTCAGAATACGT
>Location:NODE_27459_length_24731_cov_33.167362	Coordinate:3579	Reads:2	Hits:564	Allocated_reads:0.00354609929078014	Strand:-
TATTAAGTAATCCAAAGTATTCAGAATACGT
>Location:NODE_27459_length_24731_cov_33.167362	Coordinate:3579	Reads:13	Hits:614	Allocated_reads:0.0211726384364821	Strand:-
TTAAGTAATCCAAAGTATTCAGAATACGT
>Location:NODE_27459_length_24731_cov_33.167362	Coordinate:3580	Reads:1	Hits:570	Allocated_reads:0.00175438596491228	Strand:-
TATTAAGTAATCCAAAGTATTCAGAATACG
>Location:NODE_27459_length_24731_cov_33.167362	Coordinate:3580	Reads:1	Hits:621	Allocated_reads:0.00161030595813205	Strand:-
TTAAGTAATCCAAAGTATTCAGAATACG
>Location:NODE_27459_length_24731_cov_33.167362	Coordinate:3581	Reads:1	Hits:652	Allocated_reads:0.00153374233128834	Strand:-
TATTAAGTAATCCAAAGTATTCAGAATAC
>Location:NODE_27459_length_24731_cov_33.167362	Coordinate:3582	Reads:1	Hits:713	Allocated_reads:0.00140252454417952	Strand:+
TATTCTGAATACTTTGGATTACTTAATA
>Location:NODE_27459_length_24731_cov_33.167362	Coordinate:3583	Reads:1	Hits:807	Allocated_reads:0.00123915737298637	Strand:-
TTAAGTAATCCAAAGTATTCAGAAT
>Location:NODE_27459_length_24731_cov_33.167362	Coordinate:3591	Reads:2	Hits:656	Allocated_reads:0.00304878048780488	Strand:+
TACTTTGGATTACTTAATATATTA
>Location:NODE_27459_length_24731_cov_33.167362	Coordinate:3591	Reads:2	Hits:505	Allocated_reads:0.00396039603960396	Strand:+
TACTTTGGATTACTTAATATATTATCATGC
>Location:NODE_27459_length_24731_cov_33.167362	Coordinate:3666	Reads:1	Hits:59	Allocated_reads:0.0169491525423729	Strand:+
TATTACTGAAGGTTACTCGCCATACC
>Location:NODE_27459_length_24731_cov_33.167362	Coordinate:3711	Reads:1	Hits:198	Allocated_reads:0.00505050505050505	Strand:-
TACTGTTACTCATTTTATATTAAGATT
>Location:NODE_27459_length_24731_cov_33.167362	Coordinate:3759	Reads:1	Hits:6	Allocated_reads:0.166666666666667	Strand:-
TTTCTATACGAGATGACTGCAAAAAGTGC
>Location:NODE_27459_length_24731_cov_33.167362	Coordinate:3830	Reads:1	Hits:302	Allocated_reads:0.0033112582781457	Strand:-
TATTAGCCAGAGGTCCCTTTACTAC
>Location:NODE_27459_length_24731_cov_33.167362	Coordinate:3854	Reads:1	Hits:1	Allocated_reads:1	Strand:-
ACCCAGACAATCGGCTACGAACCCGT
>Location:NODE_27459_length_24731_cov_33.167362	Coordinate:3855	Reads:1	Hits:1	Allocated_reads:1	Strand:-
TTGACCCAGACAATCGGCTACGAACCCG
>Location:NODE_27459_length_24731_cov_33.167362	Coordinate:3931	Reads:2	Hits:105	Allocated_reads:0.019047619047619	Strand:-
TTCGTGTTTTCCTCCGAAACAATAAGTT
>Location:NODE_27459_length_24731_cov_33.167362	Coordinate:3962	Reads:1	Hits:28	Allocated_reads:0.0357142857142857	Strand:-
TTGTAAGTAAGCTATTAAGACTTGACTGTACACT
>Location:NODE_27459_length_24731_cov_33.167362	Coordinate:3975	Reads:1	Hits:379	Allocated_reads:0.00263852242744063	Strand:-
AGCCCAGTTGTAAGTAAGCTATTAAGAC
>Location:NODE_27459_length_24731_cov_33.167362	Coordinate:3983	Reads:1	Hits:177	Allocated_reads:0.00564971751412429	Strand:+
AGCTTACTTACAACTGGGCTCGTCAGGCACTC
>Location:NODE_27459_length_24731_cov_33.167362	Coordinate:3984	Reads:1	Hits:174	Allocated_reads:0.00574712643678161	Strand:-
AGAGTGCCTGACGAGCCCAGTTGTAAGTAAGC
>Location:NODE_27459_length_24731_cov_33.167362	Coordinate:3984	Reads:1	Hits:284	Allocated_reads:0.00352112676056338	Strand:-
TGACGAGCCCAGTTGTAAGTAAGC
>Location:NODE_27459_length_24731_cov_33.167362	Coordinate:3986	Reads:9	Hits:288	Allocated_reads:0.03125	Strand:+
TTACTTACAACTGGGCTCGTCAGG
>Location:NODE_27459_length_24731_cov_33.167362	Coordinate:3986	Reads:17	Hits:283	Allocated_reads:0.0600706713780919	Strand:+
TTACTTACAACTGGGCTCGTCAGGC
>Location:NODE_27459_length_24731_cov_33.167362	Coordinate:3986	Reads:8	Hits:209	Allocated_reads:0.0382775119617225	Strand:+
TTACTTACAACTGGGCTCGTCAGGCA
>Location:NODE_27459_length_24731_cov_33.167362	Coordinate:3986	Reads:25	Hits:202	Allocated_reads:0.123762376237624	Strand:+
TTACTTACAACTGGGCTCGTCAGGCAC
>Location:NODE_27459_length_24731_cov_33.167362	Coordinate:3986	Reads:8	Hits:199	Allocated_reads:0.0402010050251256	Strand:+
TTACTTACAACTGGGCTCGTCAGGCACT
>Location:NODE_27459_length_24731_cov_33.167362	Coordinate:3986	Reads:29	Hits:192	Allocated_reads:0.151041666666667	Strand:+
TTACTTACAACTGGGCTCGTCAGGCACTC
>Location:NODE_27459_length_24731_cov_33.167362	Coordinate:3986	Reads:21	Hits:187	Allocated_reads:0.112299465240642	Strand:+
TTACTTACAACTGGGCTCGTCAGGCACTCT
>Location:NODE_27459_length_24731_cov_33.167362	Coordinate:3987	Reads:1	Hits:215	Allocated_reads:0.00465116279069767	Strand:+
TACTTACAACTGGGCTCGTCAGGCACT
>Location:NODE_27459_length_24731_cov_33.167362	Coordinate:3987	Reads:1	Hits:203	Allocated_reads:0.00492610837438424	Strand:+
TACTTACAACTGGGCTCGTCAGGCACTCT
>Location:NODE_27459_length_24731_cov_33.167362	Coordinate:3990	Reads:1	Hits:224	Allocated_reads:0.00446428571428571	Strand:+
TTACAACTGGGCTCGTCAGGCACTCT
>Location:NODE_27459_length_24731_cov_33.167362	Coordinate:3991	Reads:1	Hits:226	Allocated_reads:0.00442477876106195	Strand:+
TACAACTGGGCTCGTCAGGCACTCT
>Location:NODE_27459_length_24731_cov_33.167362	Coordinate:3991	Reads:1	Hits:219	Allocated_reads:0.0045662100456621	Strand:+
TACAACTGGGCTCGTCAGGCACTCTT
>Location:NODE_27459_length_24731_cov_33.167362	Coordinate:4037	Reads:3	Hits:592	Allocated_reads:0.00506756756756757	Strand:+
TTATATTTACATGCTTCCAGCTCC
>Location:NODE_27459_length_24731_cov_33.167362	Coordinate:4037	Reads:3	Hits:538	Allocated_reads:0.00557620817843866	Strand:+
TTATATTTACATGCTTCCAGCTCCC
>Location:NODE_27459_length_24731_cov_33.167362	Coordinate:4037	Reads:1	Hits:501	Allocated_reads:0.00199600798403194	Strand:+
TTATATTTACATGCTTCCAGCTCCCG
>Location:NODE_27459_length_24731_cov_33.167362	Coordinate:4041	Reads:1	Hits:508	Allocated_reads:0.00196850393700787	Strand:+
ATTTACATGCTTCCAGCTCCCGTT
>Location:NODE_27459_length_24731_cov_33.167362	Coordinate:4041	Reads:1	Hits:506	Allocated_reads:0.00197628458498024	Strand:+
ATTTACATGCTTCCAGCTCCCGTTT
>Location:NODE_27459_length_24731_cov_33.167362	Coordinate:4041	Reads:1	Hits:283	Allocated_reads:0.00353356890459364	Strand:+
ATTTACATGCTTCCAGCTCCCGTTTC
>Location:NODE_27459_length_24731_cov_33.167362	Coordinate:4042	Reads:2	Hits:509	Allocated_reads:0.00392927308447937	Strand:+
TTTACATGCTTCCAGCTCCCGTTT
>Location:NODE_27459_length_24731_cov_33.167362	Coordinate:4042	Reads:1	Hits:286	Allocated_reads:0.0034965034965035	Strand:+
TTTACATGCTTCCAGCTCCCGTTTC
>Location:NODE_27459_length_24731_cov_33.167362	Coordinate:4107	Reads:1	Hits:110	Allocated_reads:0.00909090909090909	Strand:-
TATGTGTCTGTGAGCGCGAGGAGG
>Location:NODE_27459_length_24731_cov_33.167362	Coordinate:4109	Reads:1	Hits:31	Allocated_reads:0.032258064516129	Strand:-
ATACCCGTTATGTGTCTGTGAGCGCGAGGA
>Location:NODE_27459_length_24731_cov_33.167362	Coordinate:4143	Reads:1	Hits:28	Allocated_reads:0.0357142857142857	Strand:-
TAGTCTGTGCTGCAGGGAGAATGGAC
>Location:NODE_27459_length_24731_cov_33.167362	Coordinate:4144	Reads:2	Hits:30	Allocated_reads:0.0666666666666667	Strand:+
TCCATTCTCCCTGCAGCACAGACTACACT
>Location:NODE_27459_length_24731_cov_33.167362	Coordinate:4149	Reads:1	Hits:32	Allocated_reads:0.03125	Strand:+
TCTCCCTGCAGCACAGACTACACTG
>Location:NODE_27459_length_24731_cov_33.167362	Coordinate:4445	Reads:1	Hits:1	Allocated_reads:1	Strand:-
AATTGGAAAATTTAAAAAAAAAAATGGCT
>Location:NODE_27459_length_24731_cov_33.167362	Coordinate:4546	Reads:1	Hits:1	Allocated_reads:1	Strand:+
TATCACAGGCCTAACTAAGACAGACAACC
>Location:NODE_27459_length_24731_cov_33.167362	Coordinate:4561	Reads:1	Hits:1	Allocated_reads:1	Strand:+
TAAGACAGACAACCAATTATTCCTCACC
>Location:NODE_27459_length_24731_cov_33.167362	Coordinate:4611	Reads:1	Hits:1	Allocated_reads:1	Strand:+
AGAATGGATACCCAGAATGCAGGACTAT
>Location:NODE_27459_length_24731_cov_33.167362	Coordinate:4617	Reads:1	Hits:1	Allocated_reads:1	Strand:+
GATACCCAGAATGCAGGACTATACGAACT
>Location:NODE_27459_length_24731_cov_33.167362	Coordinate:4778	Reads:1	Hits:1	Allocated_reads:1	Strand:-
AGAAAAACAAGTAAATTCTGAACTTATT
>Location:NODE_27459_length_24731_cov_33.167362	Coordinate:4782	Reads:1	Hits:1	Allocated_reads:1	Strand:-
TTAGAGAAAAACAAGTAAATTCTGAACT
>Location:NODE_27459_length_24731_cov_33.167362	Coordinate:4785	Reads:1	Hits:1	Allocated_reads:1	Strand:+
TCAGAATTTACTTGTTTTTCTCTAACAC
>Location:NODE_27459_length_24731_cov_33.167362	Coordinate:4903	Reads:1	Hits:1	Allocated_reads:1	Strand:+
TGTAATGATCATGTCTGTGTAGGT
>Location:NODE_27459_length_24731_cov_33.167362	Coordinate:4908	Reads:1	Hits:1	Allocated_reads:1	Strand:-
TGACTGAGAACCTACACAGACATGATCA
>Location:NODE_27459_length_24731_cov_33.167362	Coordinate:4909	Reads:2	Hits:1	Allocated_reads:2	Strand:-
TGACTGAGAACCTACACAGACATGATC
>Location:NODE_27459_length_24731_cov_33.167362	Coordinate:4910	Reads:2	Hits:2	Allocated_reads:1	Strand:-
TGACTGAGAACCTACACAGACATGAT
>Location:NODE_27459_length_24731_cov_33.167362	Coordinate:4926	Reads:2	Hits:1	Allocated_reads:2	Strand:+
TTCTCAGTCATTAAGGTCAGGGCA
>Location:NODE_27459_length_24731_cov_33.167362	Coordinate:4926	Reads:4	Hits:1	Allocated_reads:4	Strand:+
TTCTCAGTCATTAAGGTCAGGGCAGTCT
>Location:NODE_27459_length_24731_cov_33.167362	Coordinate:4960	Reads:1	Hits:1	Allocated_reads:1	Strand:+
TTTGAAAAGATAGCAACTCGAATTCTTTAGTTT
>Location:NODE_27459_length_24731_cov_33.167362	Coordinate:4967	Reads:1	Hits:1	Allocated_reads:1	Strand:-
CATAAAACTAAAGAATTCGAGTTGCTATCT
>Location:NODE_27459_length_24731_cov_33.167362	Coordinate:4999	Reads:1	Hits:1	Allocated_reads:1	Strand:+
GACGTTACACCTTTCTTCTAACATGCTTCT
>Location:NODE_27459_length_24731_cov_33.167362	Coordinate:5098	Reads:1	Hits:1	Allocated_reads:1	Strand:+
TCATTACCAGGACAGAGCGTGAAACTTC
>Location:NODE_27459_length_24731_cov_33.167362	Coordinate:5101	Reads:1	Hits:1	Allocated_reads:1	Strand:+
TTACCAGGACAGAGCGTGAAACTTC
>Location:NODE_27459_length_24731_cov_33.167362	Coordinate:5101	Reads:3	Hits:1	Allocated_reads:3	Strand:+
TTACCAGGACAGAGCGTGAAACTTCTC
>Location:NODE_27459_length_24731_cov_33.167362	Coordinate:5102	Reads:2	Hits:1	Allocated_reads:2	Strand:+
TACCAGGACAGAGCGTGAAACTTCTC
>Location:NODE_27459_length_24731_cov_33.167362	Coordinate:5103	Reads:1	Hits:1	Allocated_reads:1	Strand:+
ACCAGGACAGAGCGTGAAACTTCTC
>Location:NODE_27459_length_24731_cov_33.167362	Coordinate:5182	Reads:2	Hits:1	Allocated_reads:2	Strand:+
TGGACAGCATATGGAGAGGGGTTTTTAGC
>Location:NODE_27459_length_24731_cov_33.167362	Coordinate:5273	Reads:1	Hits:1	Allocated_reads:1	Strand:+
GTTTTTTTCCATGGTTGGTGTCTGAGGT
>Location:NODE_27459_length_24731_cov_33.167362	Coordinate:5275	Reads:1	Hits:1	Allocated_reads:1	Strand:+
TTTTTTCCATGGTTGGTGTCTGAGGTTCCTGT
>Location:NODE_27459_length_24731_cov_33.167362	Coordinate:5282	Reads:1	Hits:1	Allocated_reads:1	Strand:-
TGCACAGGAACCTCAGACACCAACCATG
>Location:NODE_27459_length_24731_cov_33.167362	Coordinate:5289	Reads:1	Hits:1	Allocated_reads:1	Strand:-
CAAAGATGCACAGGAACCTCAGACACC
>Location:NODE_27459_length_24731_cov_33.167362	Coordinate:5289	Reads:1	Hits:1	Allocated_reads:1	Strand:-
TTGCCAAAGATGCACAGGAACCTCAGACACC
>Location:NODE_27459_length_24731_cov_33.167362	Coordinate:5293	Reads:1	Hits:1	Allocated_reads:1	Strand:+
TCTGAGGTTCCTGTGCATCTTTGGCAATT
>Location:NODE_27459_length_24731_cov_33.167362	Coordinate:5325	Reads:1	Hits:1	Allocated_reads:1	Strand:+
TGACAGTCCAGTTAGAATGACCACTCT
>Location:NODE_27459_length_24731_cov_33.167362	Coordinate:5326	Reads:1	Hits:1	Allocated_reads:1	Strand:+
GACAGTCCAGTTAGAATGACCACTCTTTAAG
>Location:NODE_27459_length_24731_cov_33.167362	Coordinate:5329	Reads:1	Hits:1	Allocated_reads:1	Strand:+
AGTCCAGTTAGAATGACCACTCTTTAAG
>Location:NODE_27459_length_24731_cov_33.167362	Coordinate:5356	Reads:2	Hits:1	Allocated_reads:2	Strand:-
AAGGAATACAGAGACATTTAAAGCAC
>Location:NODE_27459_length_24731_cov_33.167362	Coordinate:5385	Reads:1	Hits:1	Allocated_reads:1	Strand:+
TAAAGTATGTATGGTGTCTGGGACT
>Location:NODE_27459_length_24731_cov_33.167362	Coordinate:5385	Reads:1	Hits:1	Allocated_reads:1	Strand:+
TAAAGTATGTATGGTGTCTGGGACTATT
>Location:NODE_27459_length_24731_cov_33.167362	Coordinate:5385	Reads:1	Hits:1	Allocated_reads:1	Strand:+
TAAAGTATGTATGGTGTCTGGGACTATTCA
>Location:NODE_27459_length_24731_cov_33.167362	Coordinate:5491	Reads:1	Hits:1	Allocated_reads:1	Strand:+
TGATGATACTTGCAACTTAACCTGGATAT
>Location:NODE_27459_length_24731_cov_33.167362	Coordinate:5508	Reads:1	Hits:1	Allocated_reads:1	Strand:+
TAACCTGGATATTGAGTCAGACTGTTCTACT
>Location:NODE_27459_length_24731_cov_33.167362	Coordinate:5510	Reads:1	Hits:1	Allocated_reads:1	Strand:-
CACAGTAGAACAGTCTGACTCAATATCCAGGT
>Location:NODE_27459_length_24731_cov_33.167362	Coordinate:5515	Reads:1	Hits:1	Allocated_reads:1	Strand:-
GCACAGTAGAACAGTCTGACTCAATATC
>Location:NODE_27459_length_24731_cov_33.167362	Coordinate:5517	Reads:2	Hits:1	Allocated_reads:2	Strand:+
TATTGAGTCAGACTGTTCTACTGTGCAATT
>Location:NODE_27459_length_24731_cov_33.167362	Coordinate:5519	Reads:1	Hits:1	Allocated_reads:1	Strand:+
TTGAGTCAGACTGTTCTACTGTGCAATT
>Location:NODE_27459_length_24731_cov_33.167362	Coordinate:5524	Reads:2	Hits:1	Allocated_reads:2	Strand:+
TCAGACTGTTCTACTGTGCAATTCGCTGCC
>Location:NODE_27459_length_24731_cov_33.167362	Coordinate:5524	Reads:2	Hits:1	Allocated_reads:2	Strand:+
TCAGACTGTTCTACTGTGCAATTCGCTGCCT
>Location:NODE_27459_length_24731_cov_33.167362	Coordinate:5525	Reads:2	Hits:1	Allocated_reads:2	Strand:+
CAGACTGTTCTACTGTGCAATTCGCTGCCT
>Location:NODE_27459_length_24731_cov_33.167362	Coordinate:5532	Reads:1	Hits:1	Allocated_reads:1	Strand:+
TTCTACTGTGCAATTCGCTGCCTCAGG
>Location:NODE_27459_length_24731_cov_33.167362	Coordinate:5547	Reads:1	Hits:1	Allocated_reads:1	Strand:-
CACATGAGAAAGACAACCTGAGGCAGCG
>Location:NODE_27459_length_24731_cov_33.167362	Coordinate:5548	Reads:2	Hits:1	Allocated_reads:2	Strand:-
CACATGAGAAAGACAACCTGAGGCAGC
>Location:NODE_27459_length_24731_cov_33.167362	Coordinate:5548	Reads:1	Hits:1	Allocated_reads:1	Strand:-
TGACACATGAGAAAGACAACCTGAGGCAGC
>Location:NODE_27459_length_24731_cov_33.167362	Coordinate:5551	Reads:1	Hits:1	Allocated_reads:1	Strand:-
ACACATGAGAAAGACAACCTGAGAC
>Location:NODE_27459_length_24731_cov_33.167362	Coordinate:5551	Reads:1	Hits:1	Allocated_reads:1	Strand:-
ACACATGAGAAAGACAACCTGAGGC
>Location:NODE_27459_length_24731_cov_33.167362	Coordinate:5557	Reads:1	Hits:1	Allocated_reads:1	Strand:+
GGTTGTCTTTCTCATGTGTCATACTCAGT
>Location:NODE_27459_length_24731_cov_33.167362	Coordinate:5560	Reads:1	Hits:1	Allocated_reads:1	Strand:-
TCACTGAGTATGACACATGAGAAAGACA
>Location:NODE_27459_length_24731_cov_33.167362	Coordinate:5571	Reads:3	Hits:1	Allocated_reads:3	Strand:+
TGTGTCATACTCAGTGACAGTGGCTGCCT
>Location:NODE_27459_length_24731_cov_33.167362	Coordinate:5608	Reads:1	Hits:1	Allocated_reads:1	Strand:+
TGAAGCTTTTGGACCCTTATCAGACAGGCC
>Location:NODE_27459_length_24731_cov_33.167362	Coordinate:5611	Reads:2	Hits:1	Allocated_reads:2	Strand:+
AGCTTTTGGACCCTTATCAGACAGGC
>Location:NODE_27459_length_24731_cov_33.167362	Coordinate:5611	Reads:1	Hits:1	Allocated_reads:1	Strand:+
AGCTTTTGGACCCTTATCAGACAGGCCTGC
>Location:NODE_27459_length_24731_cov_33.167362	Coordinate:5615	Reads:1	Hits:1	Allocated_reads:1	Strand:+
TTTGGACCCTTATCAGACAGGCCTGCCAGT
>Location:NODE_27459_length_24731_cov_33.167362	Coordinate:5642	Reads:1	Hits:1	Allocated_reads:1	Strand:-
GACACAACTGTTGATTATAACACCCACT
>Location:NODE_27459_length_24731_cov_33.167362	Coordinate:5653	Reads:1	Hits:1	Allocated_reads:1	Strand:+
TAATCAACAGTTGTGTCTTCAGATGTAATT
>Location:NODE_27459_length_24731_cov_33.167362	Coordinate:5660	Reads:1	Hits:1	Allocated_reads:1	Strand:+
CAGTTGTGTCTTCAGATGTAATTTTGCATT
>Location:NODE_27459_length_24731_cov_33.167362	Coordinate:5662	Reads:1	Hits:1	Allocated_reads:1	Strand:-
AAATGCAAAATTACATCTGAAGACACAAC
>Location:NODE_27459_length_24731_cov_33.167362	Coordinate:5684	Reads:1	Hits:1	Allocated_reads:1	Strand:+
TGCATTTTCTATCCTTCAGCTAGACT
>Location:NODE_27459_length_24731_cov_33.167362	Coordinate:5685	Reads:1	Hits:1	Allocated_reads:1	Strand:-
TTTCAAAGTCTAGCTGAAGGATAGAAAATGC
>Location:NODE_27459_length_24731_cov_33.167362	Coordinate:5690	Reads:1	Hits:1	Allocated_reads:1	Strand:+
TTCTATCCTTCAGCTAGACTTTGAAATGTT
>Location:NODE_27459_length_24731_cov_33.167362	Coordinate:5698	Reads:2	Hits:1	Allocated_reads:2	Strand:-
GTGCAGAAAAAAACATTTCAAAGTCTAGCTGAA
>Location:NODE_27459_length_24731_cov_33.167362	Coordinate:5755	Reads:1	Hits:1	Allocated_reads:1	Strand:+
TAATACAGAGACAGGATCCATAAAGACA
>Location:NODE_27459_length_24731_cov_33.167362	Coordinate:5757	Reads:1	Hits:1	Allocated_reads:1	Strand:+
ATACAGAGACAGGATCCATAAAGACAGCC
>Location:NODE_27459_length_24731_cov_33.167362	Coordinate:5758	Reads:2	Hits:1	Allocated_reads:2	Strand:+
TACAGAGACAGGATCCATAAAGACAGCCAAT
>Location:NODE_27459_length_24731_cov_33.167362	Coordinate:5798	Reads:1	Hits:1	Allocated_reads:1	Strand:+
TGCTGATAGCAGGCCCAAGTCAACTGC
>Location:NODE_27459_length_24731_cov_33.167362	Coordinate:5809	Reads:1	Hits:1	Allocated_reads:1	Strand:-
CAGTCACGTAGCAGTTGACTTGGGCC
>Location:NODE_27459_length_24731_cov_33.167362	Coordinate:5854	Reads:1	Hits:1	Allocated_reads:1	Strand:+
GTATAAACTATACTGCAATCACCTCTGC
>Location:NODE_27459_length_24731_cov_33.167362	Coordinate:5937	Reads:1	Hits:1	Allocated_reads:1	Strand:+
TAGAACAAAATGCAGGGAATCATAGAATTC
>Location:NODE_27459_length_24731_cov_33.167362	Coordinate:5937	Reads:2	Hits:1	Allocated_reads:2	Strand:+
TAGAACAAAATGCAGGGAATCATAGAATTCTTCT
>Location:NODE_27459_length_24731_cov_33.167362	Coordinate:5943	Reads:1	Hits:1	Allocated_reads:1	Strand:-
AGAAGAATTCTATGATTCCCTGCATTTT
>Location:NODE_27459_length_24731_cov_33.167362	Coordinate:5947	Reads:1	Hits:1	Allocated_reads:1	Strand:-
CTATCCAGAAGAATTCTATGATTCCCTGCA
>Location:NODE_27459_length_24731_cov_33.167362	Coordinate:5947	Reads:2	Hits:1	Allocated_reads:2	Strand:-
TCCAGAAGAATTCTATGATTCCCTGCA
>Location:NODE_27459_length_24731_cov_33.167362	Coordinate:5950	Reads:1	Hits:1	Allocated_reads:1	Strand:-
TCTATCCAGAAGAATTCTATGATTCCCT
>Location:NODE_27459_length_24731_cov_33.167362	Coordinate:5951	Reads:1	Hits:1	Allocated_reads:1	Strand:-
TCTATCCAGAAGAATTCTATGATTCCC
>Location:NODE_27459_length_24731_cov_33.167362	Coordinate:5964	Reads:1	Hits:1	Allocated_reads:1	Strand:+
TTCTTCTGGATAGAGTTATGAAAAT
>Location:NODE_27459_length_24731_cov_33.167362	Coordinate:5965	Reads:1	Hits:1	Allocated_reads:1	Strand:+
TCTTCTGGATAGAGTTATGAAAATGAAT
>Location:NODE_27459_length_24731_cov_33.167362	Coordinate:5967	Reads:1	Hits:1	Allocated_reads:1	Strand:+
TTCTGGATAGAGTTATGAAAATGAATAG
>Location:NODE_27459_length_24731_cov_33.167362	Coordinate:5973	Reads:1	Hits:1	Allocated_reads:1	Strand:-
ACTCTTACTATTCATTTTCATAACTCTAT
>Location:NODE_27459_length_24731_cov_33.167362	Coordinate:6029	Reads:1	Hits:1	Allocated_reads:1	Strand:+
TATTACAGCGTGTTTGCAGATACTTTACATT
>Location:NODE_27459_length_24731_cov_33.167362	Coordinate:6069	Reads:1	Hits:1	Allocated_reads:1	Strand:+
CTGCAATGAATTACAATTATAGAAAAAGT
>Location:NODE_27459_length_24731_cov_33.167362	Coordinate:6070	Reads:1	Hits:1	Allocated_reads:1	Strand:+
TGCAATGAATTACAATTATAGAAAAAGT
>Location:NODE_27459_length_24731_cov_33.167362	Coordinate:6185	Reads:1	Hits:26	Allocated_reads:0.0384615384615385	Strand:+
TGCCATTTGTTAGGTTTCTGTTCTGTGCC
>Location:NODE_27459_length_24731_cov_33.167362	Coordinate:6197	Reads:1	Hits:20	Allocated_reads:0.05	Strand:-
ACCAGGGCAGGCACAGAACAGAAACC
>Location:NODE_27459_length_24731_cov_33.167362	Coordinate:6234	Reads:1	Hits:16	Allocated_reads:0.0625	Strand:+
GTTCTGTCTGTCTATGGTGTCACACTGTC
>Location:NODE_27459_length_24731_cov_33.167362	Coordinate:6267	Reads:1	Hits:1	Allocated_reads:1	Strand:+
TGTGAACCTGTCTGCTTAGTTCAGTGCCA
>Location:NODE_27459_length_24731_cov_33.167362	Coordinate:6275	Reads:1	Hits:1	Allocated_reads:1	Strand:-
GCACCAGACAAGGCACTGAACTAAGCAGACA
>Location:NODE_27459_length_24731_cov_33.167362	Coordinate:6275	Reads:1	Hits:1	Allocated_reads:1	Strand:+
TGTCTGCTTAGTTCAGTGCCTTGTCTGGTTC
>Location:NODE_27459_length_24731_cov_33.167362	Coordinate:6280	Reads:1	Hits:1	Allocated_reads:1	Strand:-
CACCAGACAAGGCACTGAACTAAGC
>Location:NODE_27459_length_24731_cov_33.167362	Coordinate:6289	Reads:1	Hits:1	Allocated_reads:1	Strand:+
AGTGCCTTGTCTGGTGCTCTGTGTCTGA
>Location:NODE_27459_length_24731_cov_33.167362	Coordinate:6300	Reads:1	Hits:1	Allocated_reads:1	Strand:-
TAAAACAGGAAACTCAGACACAGAGCACCA
>Location:NODE_27459_length_24731_cov_33.167362	Coordinate:6301	Reads:11	Hits:1	Allocated_reads:11	Strand:-
TAAAACAGGAAACTCAGACACAGAGCACC
>Location:NODE_27459_length_24731_cov_33.167362	Coordinate:6306	Reads:1	Hits:24	Allocated_reads:0.0416666666666667	Strand:-
TAAAACAGGAAACTCAGACACAGA
>Location:NODE_27459_length_24731_cov_33.167362	Coordinate:6306	Reads:1	Hits:21	Allocated_reads:0.0476190476190476	Strand:+
TCTGTGTCTGAGTTTCCTGTTTTATTCT
>Location:NODE_27459_length_24731_cov_33.167362	Coordinate:6320	Reads:1	Hits:1	Allocated_reads:1	Strand:+
TCCTGTTTTATTCTGAAGGTCCCCA
>Location:NODE_27459_length_24731_cov_33.167362	Coordinate:6320	Reads:7	Hits:1	Allocated_reads:7	Strand:+
TCCTGTTTTATTCTGAAGGTCCCCATC
>Location:NODE_27459_length_24731_cov_33.167362	Coordinate:6320	Reads:1	Hits:1	Allocated_reads:1	Strand:+
TCCTGTTTTATTCTGAAGGTCCCCATCTCATG
>Location:NODE_27459_length_24731_cov_33.167362	Coordinate:6320	Reads:1	Hits:1	Allocated_reads:1	Strand:+
TCCTGTTTTATTCTGAAGGTCCCCAACTCATGTG
>Location:NODE_27459_length_24731_cov_33.167362	Coordinate:6320	Reads:1	Hits:1	Allocated_reads:1	Strand:+
TCCTGTTTTATTCTGAAGGTCCCCATCTCATGTG
>Location:NODE_27459_length_24731_cov_33.167362	Coordinate:6336	Reads:1	Hits:1	Allocated_reads:1	Strand:-
TGAACACACTCACATGAGATGGGGACCT
>Location:NODE_27459_length_24731_cov_33.167362	Coordinate:6339	Reads:1	Hits:1	Allocated_reads:1	Strand:-
ACTGAACACACTCACATGAGATGGGGA
>Location:NODE_27459_length_24731_cov_33.167362	Coordinate:6340	Reads:1	Hits:1	Allocated_reads:1	Strand:-
CGTAAACTGAACACACTCACATGAGATGGGG
>Location:NODE_27459_length_24731_cov_33.167362	Coordinate:6341	Reads:2	Hits:1	Allocated_reads:2	Strand:-
CGTAAACTGAACACACTCACATGAGATGGG
>Location:NODE_27459_length_24731_cov_33.167362	Coordinate:6341	Reads:2	Hits:1	Allocated_reads:2	Strand:-
GTAAACTGAACACACTCACATGAGATGGG
>Location:NODE_27459_length_24731_cov_33.167362	Coordinate:6350	Reads:5	Hits:26	Allocated_reads:0.192307692307692	Strand:-
GGGAAACGTAAACTGAACACACTCACA
>Location:NODE_27459_length_24731_cov_33.167362	Coordinate:6356	Reads:1	Hits:26	Allocated_reads:0.0384615384615385	Strand:+
TGTGTTCAGTTTACGTTTCCCCTGTC
>Location:NODE_27459_length_24731_cov_33.167362	Coordinate:6361	Reads:2	Hits:46	Allocated_reads:0.0434782608695652	Strand:+
TCAGTTTACGTTTCCCCTGTCCCGTC
>Location:NODE_27459_length_24731_cov_33.167362	Coordinate:6387	Reads:1	Hits:2	Allocated_reads:0.5	Strand:-
AACACACCTGGGAGAAGTCAGAGCG
>Location:NODE_27459_length_24731_cov_33.167362	Coordinate:6399	Reads:1	Hits:1	Allocated_reads:1	Strand:-
TGAGAGACAGGCGGGCAACACACCTGGGA
>Location:NODE_27459_length_24731_cov_33.167362	Coordinate:6404	Reads:1	Hits:1	Allocated_reads:1	Strand:-
TGAGAGACAGGCGGGCAACACACC
>Location:NODE_27459_length_24731_cov_33.167362	Coordinate:6430	Reads:3	Hits:18	Allocated_reads:0.166666666666667	Strand:-
TTAAATACACACAGCAGTAATCAGGG
>Location:NODE_27459_length_24731_cov_33.167362	Coordinate:6443	Reads:1	Hits:73	Allocated_reads:0.0136986301369863	Strand:-
GGAGAACACACAGGGCTTAAATACACACA
>Location:NODE_27459_length_24731_cov_33.167362	Coordinate:6446	Reads:1	Hits:101	Allocated_reads:0.0099009900990099	Strand:+
GTGTATTTAAGCCCTGTGTGTTCT
>Location:NODE_27459_length_24731_cov_33.167362	Coordinate:6446	Reads:4	Hits:85	Allocated_reads:0.0470588235294118	Strand:+
GTGTATTTAAGCCCTGTGTGTTCTCC
>Location:NODE_27459_length_24731_cov_33.167362	Coordinate:6446	Reads:14	Hits:85	Allocated_reads:0.164705882352941	Strand:+
GTGTATTTAAGCCCTGTGTGTTCTCCT
>Location:NODE_27459_length_24731_cov_33.167362	Coordinate:6446	Reads:1	Hits:83	Allocated_reads:0.0120481927710843	Strand:+
GTGTATTTAAGCCCTGTGTGTTCTCCTG
>Location:NODE_27459_length_24731_cov_33.167362	Coordinate:6446	Reads:4	Hits:81	Allocated_reads:0.0493827160493827	Strand:+
GTGTATTTAAGCCCTGTGTGTTCTCCTGC
>Location:NODE_27459_length_24731_cov_33.167362	Coordinate:6446	Reads:4	Hits:78	Allocated_reads:0.0512820512820513	Strand:+
GTGTATTTAAGCCCTGTGTGTTCTCCTGCC
>Location:NODE_27459_length_24731_cov_33.167362	Coordinate:6446	Reads:1	Hits:78	Allocated_reads:0.0128205128205128	Strand:+
GTGTATTTAAGCCCTGTGTGTTCTCCTGCCA
>Location:NODE_27459_length_24731_cov_33.167362	Coordinate:6446	Reads:2	Hits:78	Allocated_reads:0.0256410256410256	Strand:+
GTGTATTTAAGCCCTGTGTGTTCTCCTGCCT
>Location:NODE_27459_length_24731_cov_33.167362	Coordinate:6451	Reads:1	Hits:91	Allocated_reads:0.010989010989011	Strand:+
TTTAAGCCCTGTGTGTTCTCCTGCCT
>Location:NODE_27459_length_24731_cov_33.167362	Coordinate:6451	Reads:1	Hits:73	Allocated_reads:0.0136986301369863	Strand:+
TTTAAGCCCTGTGTGTTCTCCTGCCTGTTGC
>Location:NODE_27459_length_24731_cov_33.167362	Coordinate:6452	Reads:1	Hits:91	Allocated_reads:0.010989010989011	Strand:+
TTAAGCCCTGTGTGTTCTCCTGCCT
>Location:NODE_27459_length_24731_cov_33.167362	Coordinate:6452	Reads:1	Hits:81	Allocated_reads:0.0123456790123457	Strand:+
TTAAGCCCTGTGTGTTCTCCTGCCTGTTG
>Location:NODE_27459_length_24731_cov_33.167362	Coordinate:6456	Reads:1	Hits:19	Allocated_reads:0.0526315789473684	Strand:-
ACCAGCAACAGGCAGGAGAACACACAGGGC
>Location:NODE_27459_length_24731_cov_33.167362	Coordinate:6456	Reads:1	Hits:89	Allocated_reads:0.0112359550561798	Strand:+
GCCCTGTGTGTTCTCCTGCCTGTT
>Location:NODE_27459_length_24731_cov_33.167362	Coordinate:6457	Reads:1	Hits:26	Allocated_reads:0.0384615384615385	Strand:-
AGCAACAGGCAGGAGAACACACAGGG
>Location:NODE_27459_length_24731_cov_33.167362	Coordinate:6663	Reads:1	Hits:1	Allocated_reads:1	Strand:+
TCTGCATTGTTCACCCTGTTTGGTATCT
>Location:NODE_27459_length_24731_cov_33.167362	Coordinate:6667	Reads:1	Hits:1	Allocated_reads:1	Strand:-
AAACCTGAGATACCAAACAGGGTGAACAATG
>Location:NODE_27459_length_24731_cov_33.167362	Coordinate:6669	Reads:1	Hits:1	Allocated_reads:1	Strand:-
AAACCTGAGATACCAAACAGGGTGAACAA
>Location:NODE_27459_length_24731_cov_33.167362	Coordinate:6680	Reads:1	Hits:1	Allocated_reads:1	Strand:-
CTAAATAACAAACCTGAGATACCAAAC
>Location:NODE_27459_length_24731_cov_33.167362	Coordinate:6682	Reads:1	Hits:1	Allocated_reads:1	Strand:+
TTGGTATCTCAGGTTTGTTATTTAGTTT
>Location:NODE_27459_length_24731_cov_33.167362	Coordinate:6683	Reads:1	Hits:1	Allocated_reads:1	Strand:+
TGGTATCTCAGGTTTGTTATTTAGTTTTCCCAGT
>Location:NODE_27459_length_24731_cov_33.167362	Coordinate:6688	Reads:1	Hits:7	Allocated_reads:0.142857142857143	Strand:+
TCTCAGGTTTGTTATTTAGTTTTCCCAGT
>Location:NODE_27459_length_24731_cov_33.167362	Coordinate:6692	Reads:1	Hits:15	Allocated_reads:0.0666666666666667	Strand:+
AGGTTTGTTATTTAGTTTTCCCAGT
>Location:NODE_27459_length_24731_cov_33.167362	Coordinate:6692	Reads:1	Hits:1	Allocated_reads:1	Strand:-
CAACCTAAACTGGGAAAACTAAATAACAAACCT
>Location:NODE_27459_length_24731_cov_33.167362	Coordinate:6693	Reads:1	Hits:9	Allocated_reads:0.111111111111111	Strand:-
ACCTAAACTGGGAAAACTAAATAACAAACC
>Location:NODE_27459_length_24731_cov_33.167362	Coordinate:6693	Reads:5	Hits:9	Allocated_reads:0.555555555555556	Strand:-
TAAACTGGGAAAACTAAATAACAAACC
>Location:NODE_27459_length_24731_cov_33.167362	Coordinate:6694	Reads:1	Hits:10	Allocated_reads:0.1	Strand:-
AAACTGGGAAAACTAAATAACAAAC
>Location:NODE_27459_length_24731_cov_33.167362	Coordinate:6694	Reads:1	Hits:9	Allocated_reads:0.111111111111111	Strand:-
TAAACTGGGAAAACTAAATAACAAAC
>Location:NODE_27459_length_24731_cov_33.167362	Coordinate:6710	Reads:1	Hits:1	Allocated_reads:1	Strand:+
TCCCAGTTTAGGTTGCTTTAGTTTTGC
>Location:NODE_27459_length_24731_cov_33.167362	Coordinate:6710	Reads:3	Hits:1	Allocated_reads:3	Strand:+
TCCCAGTTTAGGTTGCTTTAGTTTTGCC
>Location:NODE_27459_length_24731_cov_33.167362	Coordinate:6747	Reads:1	Hits:1	Allocated_reads:1	Strand:+
CTTTATAAACAAACATCACTAGCATTATC
>Location:NODE_27459_length_24731_cov_33.167362	Coordinate:6753	Reads:2	Hits:1	Allocated_reads:2	Strand:-
TAGATGATAATGCTAGTGATGTTTGTTT
>Location:NODE_27459_length_24731_cov_33.167362	Coordinate:6759	Reads:1	Hits:3	Allocated_reads:0.333333333333333	Strand:-
TGCAGGCAGTAGATGATAATGCTAGTGATGT
>Location:NODE_27459_length_24731_cov_33.167362	Coordinate:6761	Reads:1	Hits:3	Allocated_reads:0.333333333333333	Strand:-
ATGCAGGCAGTAGATGATAATGCTAGTGAT
>Location:NODE_27459_length_24731_cov_33.167362	Coordinate:6761	Reads:1	Hits:3	Allocated_reads:0.333333333333333	Strand:-
TGCAGGCAGTAGATGATAATGCTAGTGAT
>Location:NODE_27459_length_24731_cov_33.167362	Coordinate:6764	Reads:1	Hits:7	Allocated_reads:0.142857142857143	Strand:-
CAGGCAGTAGATGATAATGCTAGT
>Location:NODE_27459_length_24731_cov_33.167362	Coordinate:6771	Reads:1	Hits:1	Allocated_reads:1	Strand:+
TTATCATCTACTGCCTGCATTTTGTG
>Location:NODE_27459_length_24731_cov_33.167362	Coordinate:6771	Reads:2	Hits:1	Allocated_reads:2	Strand:+
TTATCATCTACTGCCTGCATTTTGTGTCT
>Location:NODE_27459_length_24731_cov_33.167362	Coordinate:6771	Reads:5	Hits:1	Allocated_reads:5	Strand:+
TTATCATCTACTGCCTGCATTTTGTGTCCT
>Location:NODE_27459_length_24731_cov_33.167362	Coordinate:6772	Reads:1	Hits:1	Allocated_reads:1	Strand:+
TATCATCTACTGCCTGCATTTTGTGTCCT
>Location:NODE_27459_length_24731_cov_33.167362	Coordinate:6772	Reads:1	Hits:1	Allocated_reads:1	Strand:+
TATCATCTACTGCCTGCATTTTGTGTCCTT
>Location:NODE_27459_length_24731_cov_33.167362	Coordinate:6773	Reads:1	Hits:1	Allocated_reads:1	Strand:-
GGACACAAAATGCAGGCAGTAGATGAT
>Location:NODE_27459_length_24731_cov_33.167362	Coordinate:6774	Reads:1	Hits:1	Allocated_reads:1	Strand:+
TCATCTACTGCCTGCATTTTGTGTCC
>Location:NODE_27459_length_24731_cov_33.167362	Coordinate:6774	Reads:1	Hits:1	Allocated_reads:1	Strand:+
TCATCTACTGCCTGCATTTTGTGTCCTT
>Location:NODE_27459_length_24731_cov_33.167362	Coordinate:6783	Reads:1	Hits:1	Allocated_reads:1	Strand:-
GGAGAAAGGACACAAAATGCAGGC
>Location:NODE_27459_length_24731_cov_33.167362	Coordinate:6802	Reads:1	Hits:1	Allocated_reads:1	Strand:+
TCTCCCTCCACCACCACACGCTCGTCT
>Location:NODE_27459_length_24731_cov_33.167362	Coordinate:6823	Reads:1	Hits:1	Allocated_reads:1	Strand:+
TCGTCTCGGCAGCCGTGACAGAATGAGCC
>Location:NODE_27459_length_24731_cov_33.167362	Coordinate:6823	Reads:2	Hits:1	Allocated_reads:2	Strand:+
TCGTCTCGGCAGCCGTGACAGAATGAGCCT
>Location:NODE_27459_length_24731_cov_33.167362	Coordinate:6824	Reads:1	Hits:1	Allocated_reads:1	Strand:+
CGTCTCGGCAGCCGTGACAGAATGAGCCT
>Location:NODE_27459_length_24731_cov_33.167362	Coordinate:6825	Reads:1	Hits:1	Allocated_reads:1	Strand:+
GTCTCGGCAGCCGTGACAGAATGAGCCTTTC
>Location:NODE_27459_length_24731_cov_33.167362	Coordinate:6826	Reads:2	Hits:1	Allocated_reads:2	Strand:+
TCTCGGCAGCCGTGACAGAATGAGCCTTTC
>Location:NODE_27459_length_24731_cov_33.167362	Coordinate:6827	Reads:1	Hits:1	Allocated_reads:1	Strand:+
CTCGGCAGCCGTGACAGAATGAGCC
>Location:NODE_27459_length_24731_cov_33.167362	Coordinate:6828	Reads:1	Hits:1	Allocated_reads:1	Strand:+
TCGGCAGCCGTGACAGAATGAGCCTTTC
>Location:NODE_27459_length_24731_cov_33.167362	Coordinate:6829	Reads:1	Hits:1	Allocated_reads:1	Strand:-
AGAAAGGCTCATTCTGTCACGGCTGCCG
>Location:NODE_27459_length_24731_cov_33.167362	Coordinate:6830	Reads:1	Hits:1	Allocated_reads:1	Strand:+
GGCAGCCGTGACAGAATGAGCCTTTC
>Location:NODE_27459_length_24731_cov_33.167362	Coordinate:6833	Reads:1	Hits:1	Allocated_reads:1	Strand:+
AGCCGTGACAGAATGAGCCTTTCTAATTG
>Location:NODE_27459_length_24731_cov_33.167362	Coordinate:6833	Reads:1	Hits:1	Allocated_reads:1	Strand:+
AGCCGTGACAGAATGAGCCTTTCTAATTGG
>Location:NODE_27459_length_24731_cov_33.167362	Coordinate:6833	Reads:1	Hits:1	Allocated_reads:1	Strand:+
AGCCGTGACAGAATGAGCCTTTCTAATTGGA
>Location:NODE_27459_length_24731_cov_33.167362	Coordinate:6834	Reads:1	Hits:1	Allocated_reads:1	Strand:+
GCCGTGACAGAATGAGCCTTTCTAATTGGA
>Location:NODE_27459_length_24731_cov_33.167362	Coordinate:6835	Reads:2	Hits:1	Allocated_reads:2	Strand:+
CCGTGACAGAATGAGCCTTTCTAATTGGAGC
>Location:NODE_27459_length_24731_cov_33.167362	Coordinate:6836	Reads:3	Hits:1	Allocated_reads:3	Strand:+
CGTGACAGAATGAGCCTTTCTAATTGGAGC
>Location:NODE_27459_length_24731_cov_33.167362	Coordinate:6836	Reads:1	Hits:1	Allocated_reads:1	Strand:+
CGTGACAGAATGAGCCTTTCTAATTGGAGCC
>Location:NODE_27459_length_24731_cov_33.167362	Coordinate:6838	Reads:3	Hits:1	Allocated_reads:3	Strand:+
TGACAGAATGAGCCTTTCTAATTGGAGCC
>Location:NODE_27459_length_24731_cov_33.167362	Coordinate:6838	Reads:1	Hits:1	Allocated_reads:1	Strand:+
TGACAGAATGAGCCTTTCTAATTGGAGCCT
>Location:NODE_27459_length_24731_cov_33.167362	Coordinate:6839	Reads:1	Hits:1	Allocated_reads:1	Strand:+
GACAGAATGAGCCTTTCTAATTGGA
>Location:NODE_27459_length_24731_cov_33.167362	Coordinate:6839	Reads:1	Hits:1	Allocated_reads:1	Strand:+
GACAGAATGAGCCTTTCTAATTGGAGC
>Location:NODE_27459_length_24731_cov_33.167362	Coordinate:6839	Reads:1	Hits:1	Allocated_reads:1	Strand:+
GACAGAATGAGCCTTTCTAATTGGAGCC
>Location:NODE_27459_length_24731_cov_33.167362	Coordinate:6848	Reads:1	Hits:1	Allocated_reads:1	Strand:+
AGCCTTTCTAATTGGAGCCTCTGTCAAT
>Location:NODE_27459_length_24731_cov_33.167362	Coordinate:6850	Reads:1	Hits:1	Allocated_reads:1	Strand:+
CCTTTCTAATTGGAGCCTCTGTCAATTAT
>Location:NODE_27459_length_24731_cov_33.167362	Coordinate:6865	Reads:2	Hits:1	Allocated_reads:2	Strand:+
CCTCTGTCAATTATAGATATGCACAAGCCT
>Location:NODE_27459_length_24731_cov_33.167362	Coordinate:6868	Reads:1	Hits:1	Allocated_reads:1	Strand:+
CTGTCAATTATAGATATGCACAAGCCT
>Location:NODE_27459_length_24731_cov_33.167362	Coordinate:6868	Reads:1	Hits:1	Allocated_reads:1	Strand:+
CTGTCAATTATAGATATGCACAAGCCTGTA
>Location:NODE_27459_length_24731_cov_33.167362	Coordinate:6869	Reads:1	Hits:1	Allocated_reads:1	Strand:-
TACAGGCTTGTGCATATCTATAATTGACA
>Location:NODE_27459_length_24731_cov_33.167362	Coordinate:6871	Reads:1	Hits:1	Allocated_reads:1	Strand:+
TCAATTATAGATATGCACAAGCCTGTATG
>Location:NODE_27459_length_24731_cov_33.167362	Coordinate:6881	Reads:1	Hits:1	Allocated_reads:1	Strand:+
ATATGCACAAGCCTGTATGTTTATGAT
>Location:NODE_27459_length_24731_cov_33.167362	Coordinate:6882	Reads:1	Hits:1	Allocated_reads:1	Strand:+
TATGCACAAGCCTGTATGTTTATGAT
>Location:NODE_27459_length_24731_cov_33.167362	Coordinate:6882	Reads:6	Hits:1	Allocated_reads:6	Strand:+
TATGCACAAGCCTGTATGTTTATGATA
>Location:NODE_27459_length_24731_cov_33.167362	Coordinate:6884	Reads:20	Hits:1	Allocated_reads:20	Strand:+
TGCACAAGCCTGTATGTTTATGATA
>Location:NODE_27459_length_24731_cov_33.167362	Coordinate:6884	Reads:1	Hits:1	Allocated_reads:1	Strand:+
TGCACAAGCCTGTATGTTTATGATAAA
>Location:NODE_27459_length_24731_cov_33.167362	Coordinate:6884	Reads:3	Hits:1	Allocated_reads:3	Strand:+
TGCACAAGCCTGTATGTTTATGATAAAA
>Location:NODE_27459_length_24731_cov_33.167362	Coordinate:6884	Reads:3	Hits:1	Allocated_reads:3	Strand:+
TGCACAAGCCTGTATGTTTATGATAAAAT
>Location:NODE_27459_length_24731_cov_33.167362	Coordinate:6884	Reads:1	Hits:1	Allocated_reads:1	Strand:+
TGCACAAGCCTGTATGTTTATGATAAAATG
>Location:NODE_27459_length_24731_cov_33.167362	Coordinate:6884	Reads:1	Hits:1	Allocated_reads:1	Strand:+
TGCACAAGCCTGTATGTTTATGATAAAATGA
>Location:NODE_27459_length_24731_cov_33.167362	Coordinate:6886	Reads:1	Hits:1	Allocated_reads:1	Strand:+
CACAAGCCTGTATGTTTATGATAAAAT
>Location:NODE_27459_length_24731_cov_33.167362	Coordinate:6888	Reads:1	Hits:1	Allocated_reads:1	Strand:+
CAAGCCTGTATGTTTATGATAAAAT
>Location:NODE_27459_length_24731_cov_33.167362	Coordinate:6888	Reads:1	Hits:1	Allocated_reads:1	Strand:+
CAAGCCTGTATGTTTATGATAAAATGATA
>Location:NODE_27459_length_24731_cov_33.167362	Coordinate:6888	Reads:1	Hits:1	Allocated_reads:1	Strand:+
CAAGCCTGTATGTTTATGATAAAATGATAT
>Location:NODE_27459_length_24731_cov_33.167362	Coordinate:6888	Reads:6	Hits:1	Allocated_reads:6	Strand:+
CAAGCCTGTATGTTTATGATAAAATGATATT
>Location:NODE_27459_length_24731_cov_33.167362	Coordinate:6891	Reads:1	Hits:1	Allocated_reads:1	Strand:+
GCCTGTATGTTTATGATAAAATGATATT
>Location:NODE_27459_length_24731_cov_33.167362	Coordinate:6905	Reads:1	Hits:1	Allocated_reads:1	Strand:+
GATAAAATGATATTTGAGGAAAAATT
>Location:NODE_27459_length_24731_cov_33.167362	Coordinate:6912	Reads:1	Hits:1	Allocated_reads:1	Strand:+
TGATATTTGAGGAAAAATTATAAAAATCTTAG
>Location:NODE_27459_length_24731_cov_33.167362	Coordinate:6915	Reads:1	Hits:1	Allocated_reads:1	Strand:+
TATTTGAGGAAAAATTATAAAAATCT
>Location:NODE_27459_length_24731_cov_33.167362	Coordinate:6919	Reads:1	Hits:1	Allocated_reads:1	Strand:+
TGAGGAAAAATTATAAAAATCTTAGTT
>Location:NODE_27459_length_24731_cov_33.167362	Coordinate:6932	Reads:1	Hits:1	Allocated_reads:1	Strand:-
CTCTGACTTAAGAAAAACTAAGATTTTTA
>Location:NODE_27459_length_24731_cov_33.167362	Coordinate:6946	Reads:1	Hits:1	Allocated_reads:1	Strand:+
TTTCTTAAGTCAGAGAAGGGAAATAAAAGG
>Location:NODE_27459_length_24731_cov_33.167362	Coordinate:6947	Reads:1	Hits:1	Allocated_reads:1	Strand:+
TTCTTAAGTCAGAGAAGGGAAATAAAAG
>Location:NODE_27459_length_24731_cov_33.167362	Coordinate:6947	Reads:1	Hits:1	Allocated_reads:1	Strand:+
TTCTTAAGTCAGAGAAGGGAAATAAAAGG
>Location:NODE_27459_length_24731_cov_33.167362	Coordinate:6948	Reads:1	Hits:1	Allocated_reads:1	Strand:+
TCTTAAGTCAGAGAAGGGAAATAAAAGGCA
>Location:NODE_27459_length_24731_cov_33.167362	Coordinate:6950	Reads:4	Hits:1	Allocated_reads:4	Strand:+
TTAAGTCAGAGAAGGGAAATAAAAGGCA
>Location:NODE_27459_length_24731_cov_33.167362	Coordinate:6950	Reads:1	Hits:1	Allocated_reads:1	Strand:+
TTAAGTCAGAGAAGGGAAATAAAAGGCATA
>Location:NODE_27459_length_24731_cov_33.167362	Coordinate:6950	Reads:2	Hits:1	Allocated_reads:2	Strand:+
TTAAGTCAGAGAAGGGAAATAAAAGGCATAG
>Location:NODE_27459_length_24731_cov_33.167362	Coordinate:6950	Reads:1	Hits:1	Allocated_reads:1	Strand:+
TTAAGTCAGAGAAGGGAAATAAAAGGCATAGC
>Location:NODE_27459_length_24731_cov_33.167362	Coordinate:6951	Reads:2	Hits:1	Allocated_reads:2	Strand:+
TAAGTCAGAGAAGGGAAATAAAAG
>Location:NODE_27459_length_24731_cov_33.167362	Coordinate:6951	Reads:1	Hits:1	Allocated_reads:1	Strand:+
TAAGTCAGAGAAGGGAAATAAAAGG
>Location:NODE_27459_length_24731_cov_33.167362	Coordinate:6951	Reads:2	Hits:1	Allocated_reads:2	Strand:+
TAAGTCAGAGAAGGGAAATAAAAGGC
>Location:NODE_27459_length_24731_cov_33.167362	Coordinate:6951	Reads:2	Hits:1	Allocated_reads:2	Strand:+
TAAGTCAGAGAAGGGAAATAAAAGGCA
>Location:NODE_27459_length_24731_cov_33.167362	Coordinate:6951	Reads:1	Hits:1	Allocated_reads:1	Strand:+
TAAGTCAGAGAAGGGAAATAAAAGGCAT
>Location:NODE_27459_length_24731_cov_33.167362	Coordinate:6951	Reads:10	Hits:1	Allocated_reads:10	Strand:+
TAAGTCAGAGAAGGGAAATAAAAGGCATA
>Location:NODE_27459_length_24731_cov_33.167362	Coordinate:6951	Reads:3	Hits:1	Allocated_reads:3	Strand:+
TAAGTCAGAGAAGGGAAATAAAAGGCATAG
>Location:NODE_27459_length_24731_cov_33.167362	Coordinate:6951	Reads:1	Hits:1	Allocated_reads:1	Strand:+
TAAGTCAGAGAAGGGAAATAAAAGGCATAGC
>Location:NODE_27459_length_24731_cov_33.167362	Coordinate:6959	Reads:1	Hits:1	Allocated_reads:1	Strand:+
AGAAGGGAAATAAAAGGCATAGCAATAAAC
>Location:NODE_27459_length_24731_cov_33.167362	Coordinate:6986	Reads:1	Hits:1	Allocated_reads:1	Strand:-
GAAGACTTCAATCAGCTCTTAATTTGTT
>Location:NODE_27459_length_24731_cov_33.167362	Coordinate:6996	Reads:1	Hits:1	Allocated_reads:1	Strand:+
GAGCTGATTGAAGTCTTCTCTTAAACAGGT
>Location:NODE_27459_length_24731_cov_33.167362	Coordinate:6998	Reads:1	Hits:1	Allocated_reads:1	Strand:+
GCTGATTGAAGTCTTCTCTTAAACAGGT
>Location:NODE_27459_length_24731_cov_33.167362	Coordinate:7000	Reads:1	Hits:1	Allocated_reads:1	Strand:+
TGATTGAAGTCTTCTCTTAAACAGGTTAT
>Location:NODE_27459_length_24731_cov_33.167362	Coordinate:7001	Reads:1	Hits:1	Allocated_reads:1	Strand:-
AACCTGTTTAAGAGAAGACTTCAATC
>Location:NODE_27459_length_24731_cov_33.167362	Coordinate:7001	Reads:2	Hits:1	Allocated_reads:2	Strand:-
ATAACCTGTTTAAGAGAAGACTTCAATC
>Location:NODE_27459_length_24731_cov_33.167362	Coordinate:7016	Reads:2	Hits:1	Allocated_reads:2	Strand:+
TTAAACAGGTTATCAATTATCAAGCATC
>Location:NODE_27459_length_24731_cov_33.167362	Coordinate:7017	Reads:1	Hits:1	Allocated_reads:1	Strand:-
ATGCTTGATAATTGATAACCTGTTTA
>Location:NODE_27459_length_24731_cov_33.167362	Coordinate:7019	Reads:1	Hits:1	Allocated_reads:1	Strand:-
GTCAGATGCTTGATAATTGATAACCTGTT
>Location:NODE_27459_length_24731_cov_33.167362	Coordinate:7021	Reads:1	Hits:1	Allocated_reads:1	Strand:+
CAGGTTATCAATTATCAAGCATCTGACAAA
>Location:NODE_27459_length_24731_cov_33.167362	Coordinate:7022	Reads:3	Hits:1	Allocated_reads:3	Strand:-
CTTTGTCAGATGCTTGATAATTGATAACCT
>Location:NODE_27459_length_24731_cov_33.167362	Coordinate:7026	Reads:9	Hits:1	Allocated_reads:9	Strand:+
TATCAATTATCAAGCATCTGACAAAGA
>Location:NODE_27459_length_24731_cov_33.167362	Coordinate:7026	Reads:1	Hits:1	Allocated_reads:1	Strand:+
TATCAATTATCAAGCATCTGACAAAGATTT
>Location:NODE_27459_length_24731_cov_33.167362	Coordinate:7028	Reads:3	Hits:1	Allocated_reads:3	Strand:+
TCAATTATCAAGCATCTGACAAAGATTTT
>Location:NODE_27459_length_24731_cov_33.167362	Coordinate:7030	Reads:1	Hits:1	Allocated_reads:1	Strand:+
AATTATCAAGCATCTGACAAAGATTTT
>Location:NODE_27459_length_24731_cov_33.167362	Coordinate:7033	Reads:1	Hits:1	Allocated_reads:1	Strand:+
TATCAAGCATCTGACAAATATTTTACAT
>Location:NODE_27459_length_24731_cov_33.167362	Coordinate:7033	Reads:3	Hits:1	Allocated_reads:3	Strand:+
TATCAAGCATCTGACAAAGATTTTACATC
>Location:NODE_27459_length_24731_cov_33.167362	Coordinate:7033	Reads:1	Hits:1	Allocated_reads:1	Strand:+
TATCAAGCATCTGACAAAGATTTTACATCA
>Location:NODE_27459_length_24731_cov_33.167362	Coordinate:7033	Reads:2	Hits:1	Allocated_reads:2	Strand:+
TATCAAGCATCTGACAAAGATTTTACATCACC
>Location:NODE_27459_length_24731_cov_33.167362	Coordinate:7034	Reads:3	Hits:1	Allocated_reads:3	Strand:+
ATCAAGCATCTGACAAAGATTTTACATCACC
>Location:NODE_27459_length_24731_cov_33.167362	Coordinate:7035	Reads:1	Hits:1	Allocated_reads:1	Strand:+
TCAAGCATCTGACAAAGATTTTACATCACC
>Location:NODE_27459_length_24731_cov_33.167362	Coordinate:7035	Reads:2	Hits:1	Allocated_reads:2	Strand:+
TCAAGCATCTGACAAAGATTTTACATCACCT
>Location:NODE_27459_length_24731_cov_33.167362	Coordinate:7035	Reads:2	Hits:1	Allocated_reads:2	Strand:-
TGATGTAAAATCTTTGTCAGATGCTTGA
>Location:NODE_27459_length_24731_cov_33.167362	Coordinate:7036	Reads:1	Hits:1	Allocated_reads:1	Strand:+
CAAGCATCTGACAAAGATTTTACATCACCT
>Location:NODE_27459_length_24731_cov_33.167362	Coordinate:7038	Reads:2	Hits:1	Allocated_reads:2	Strand:+
AGCATCTGACAAAGATTTTACATCACC
>Location:NODE_27459_length_24731_cov_33.167362	Coordinate:7038	Reads:2	Hits:1	Allocated_reads:2	Strand:+
AGCATCTGACAAAGATTTTACATCACCTGA
>Location:NODE_27459_length_24731_cov_33.167362	Coordinate:7039	Reads:2	Hits:1	Allocated_reads:2	Strand:+
GCATCTGACAAAGATTTTACATCACCTGA
>Location:NODE_27459_length_24731_cov_33.167362	Coordinate:7041	Reads:1	Hits:1	Allocated_reads:1	Strand:-
AGGTGATGTAAAATCTTTGTCAGAT
>Location:NODE_27459_length_24731_cov_33.167362	Coordinate:7042	Reads:3	Hits:1	Allocated_reads:3	Strand:+
TCTGACAAAGATTTTACATCACCT
>Location:NODE_27459_length_24731_cov_33.167362	Coordinate:7042	Reads:1	Hits:1	Allocated_reads:1	Strand:+
TCTGACAAAGATTTTACATCACCTGG
>Location:NODE_27459_length_24731_cov_33.167362	Coordinate:7042	Reads:2	Hits:1	Allocated_reads:2	Strand:+
TCTGACAAAGATTTTACATCACCTGA
>Location:NODE_27459_length_24731_cov_33.167362	Coordinate:7042	Reads:2	Hits:1	Allocated_reads:2	Strand:+
TCTGACAAAGATTTTACATCACCTGAT
>Location:NODE_27459_length_24731_cov_33.167362	Coordinate:7042	Reads:13	Hits:1	Allocated_reads:13	Strand:+
TCTGACAAAGATTTTACATCACCTGATGA
>Location:NODE_27459_length_24731_cov_33.167362	Coordinate:7043	Reads:1	Hits:1	Allocated_reads:1	Strand:+
CTGACAAAGATTTTACATCACCTGATGA
>Location:NODE_27459_length_24731_cov_33.167362	Coordinate:7044	Reads:1	Hits:1	Allocated_reads:1	Strand:+
TGACAAAGATTTTACATCACCTGATGA
>Location:NODE_27459_length_24731_cov_33.167362	Coordinate:7053	Reads:1	Hits:1	Allocated_reads:1	Strand:+
TTTTACATCACCTGATGATAAAGATGGG
>Location:NODE_27459_length_24731_cov_33.167362	Coordinate:7053	Reads:1	Hits:1	Allocated_reads:1	Strand:+
TTTTACATCACCTGATGATAAAGGTGGGA
>Location:NODE_27459_length_24731_cov_33.167362	Coordinate:7053	Reads:13	Hits:1	Allocated_reads:13	Strand:+
TTTTACATCACCTGATGATAAAGATGGGA
>Location:NODE_27459_length_24731_cov_33.167362	Coordinate:7053	Reads:1	Hits:1	Allocated_reads:1	Strand:+
TTTTACATCACCTGATGATAAAGATGGGAA
>Location:NODE_27459_length_24731_cov_33.167362	Coordinate:7060	Reads:1	Hits:1	Allocated_reads:1	Strand:+
TCACCTGATGATAAAGATGGGAAAGGT
>Location:NODE_27459_length_24731_cov_33.167362	Coordinate:7060	Reads:1	Hits:1	Allocated_reads:1	Strand:+
TCACCTGATGATAAAGATGGGAAAGGTC
>Location:NODE_27459_length_24731_cov_33.167362	Coordinate:7065	Reads:1	Hits:1	Allocated_reads:1	Strand:-
AGATGACCTTTCCCATCTTTATCATCA
>Location:NODE_27459_length_24731_cov_33.167362	Coordinate:7077	Reads:3	Hits:1	Allocated_reads:3	Strand:+
TGGGAAAGGTCATCTATCACATTCAAGA
>Location:NODE_27459_length_24731_cov_33.167362	Coordinate:7086	Reads:3	Hits:1	Allocated_reads:3	Strand:+
TCATCTATCACATTCAAGATCCACCCTGT
>Location:NODE_27459_length_24731_cov_33.167362	Coordinate:7086	Reads:1	Hits:1	Allocated_reads:1	Strand:+
TCATCTATCACATTCAAGATCCACCCTGTT
>Location:NODE_27459_length_24731_cov_33.167362	Coordinate:7089	Reads:1	Hits:1	Allocated_reads:1	Strand:+
TCTATCACATTCAAGATCCACCCTGT
>Location:NODE_27459_length_24731_cov_33.167362	Coordinate:7089	Reads:1	Hits:1	Allocated_reads:1	Strand:+
TCTATCACATTCAAGATCCACCCTGTT
>Location:NODE_27459_length_24731_cov_33.167362	Coordinate:7091	Reads:3	Hits:1	Allocated_reads:3	Strand:+
TATCACATTCAAGATCCACCCTGT
>Location:NODE_27459_length_24731_cov_33.167362	Coordinate:7091	Reads:1	Hits:1	Allocated_reads:1	Strand:+
TATCACATTCAAGATCCACCCTGTTTA
>Location:NODE_27459_length_24731_cov_33.167362	Coordinate:7091	Reads:1	Hits:1	Allocated_reads:1	Strand:+
TATCACATTCAAGATCCACCCTGTTTAGC
>Location:NODE_27459_length_24731_cov_33.167362	Coordinate:7091	Reads:2	Hits:1	Allocated_reads:2	Strand:+
TATCACATTCAAGATCCACCCTGTTTATG
>Location:NODE_27459_length_24731_cov_33.167362	Coordinate:7095	Reads:1	Hits:1	Allocated_reads:1	Strand:-
CACATAAACAGGGTGGATCTTGAATGT
>Location:NODE_27459_length_24731_cov_33.167362	Coordinate:7096	Reads:1	Hits:1	Allocated_reads:1	Strand:+
CATTCAAGATCCACCCTGTTTATGTGTTC
>Location:NODE_27459_length_24731_cov_33.167362	Coordinate:7096	Reads:1	Hits:1	Allocated_reads:1	Strand:-
GAACACATAAACAGGGTGGATCTTGAATG
>Location:NODE_27459_length_24731_cov_33.167362	Coordinate:7097	Reads:1	Hits:1	Allocated_reads:1	Strand:+
ATTCAAGATCCACCCTGTTTATGTGTTCT
>Location:NODE_27459_length_24731_cov_33.167362	Coordinate:7098	Reads:1	Hits:1	Allocated_reads:1	Strand:+
TTCAAGATCCACCCTGTTTATGTGTTCTT
>Location:NODE_27459_length_24731_cov_33.167362	Coordinate:7112	Reads:1	Hits:1	Allocated_reads:1	Strand:+
TGTTTATGTGTTCTTGAACAAAACATCACT
>Location:NODE_27459_length_24731_cov_33.167362	Coordinate:7115	Reads:7	Hits:1	Allocated_reads:7	Strand:+
TTATGTGTTCTTGAACAAAACATCACT
>Location:NODE_27459_length_24731_cov_33.167362	Coordinate:7115	Reads:1	Hits:1	Allocated_reads:1	Strand:+
TTATGTGTTCTTGAACAAAACATCACTTCTT
>Location:NODE_27459_length_24731_cov_33.167362	Coordinate:7116	Reads:8	Hits:1	Allocated_reads:8	Strand:+
TATGTGTTCTTGAACAAAACATCACTTCT
>Location:NODE_27459_length_24731_cov_33.167362	Coordinate:7116	Reads:2	Hits:1	Allocated_reads:2	Strand:+
TATGTGTTCTTGAACAAAACATCACTTCTTT
>Location:NODE_27459_length_24731_cov_33.167362	Coordinate:7118	Reads:1	Hits:1	Allocated_reads:1	Strand:+
TGTGTTCTTGAACAAAACATCACTTCT
>Location:NODE_27459_length_24731_cov_33.167362	Coordinate:7118	Reads:2	Hits:1	Allocated_reads:2	Strand:+
TGTGTTCTTGAACAAAACATCACTTCTT
>Location:NODE_27459_length_24731_cov_33.167362	Coordinate:7118	Reads:2	Hits:1	Allocated_reads:2	Strand:+
TGTGTTCTTGAACAAAACATCACTTCTTTA
>Location:NODE_27459_length_24731_cov_33.167362	Coordinate:7142	Reads:1	Hits:1	Allocated_reads:1	Strand:+
TCTTTATGACTACTATAGGTGCTT
>Location:NODE_27459_length_24731_cov_33.167362	Coordinate:7144	Reads:1	Hits:1	Allocated_reads:1	Strand:+
TTTATGACTACTATAGGTGCTTTTCCT
>Location:NODE_27459_length_24731_cov_33.167362	Coordinate:7144	Reads:2	Hits:1	Allocated_reads:2	Strand:+
TTTATGACTACTATAGGTGCTTTTCCTA
>Location:NODE_27459_length_24731_cov_33.167362	Coordinate:7144	Reads:4	Hits:1	Allocated_reads:4	Strand:+
TTTATGACTACTATAGGTGCTTTTCCTAT
>Location:NODE_27459_length_24731_cov_33.167362	Coordinate:7145	Reads:1	Hits:1	Allocated_reads:1	Strand:+
TTATGACTACTATAGGTGCTTTTCCTA
>Location:NODE_27459_length_24731_cov_33.167362	Coordinate:7145	Reads:4	Hits:1	Allocated_reads:4	Strand:+
TTATGACTACTATAGGTGCTTTTCCTAT
>Location:NODE_27459_length_24731_cov_33.167362	Coordinate:7146	Reads:2	Hits:1	Allocated_reads:2	Strand:+
TATGACTACTATAGGTGCTTTTCCTAT
>Location:NODE_27459_length_24731_cov_33.167362	Coordinate:7146	Reads:1	Hits:1	Allocated_reads:1	Strand:+
TATGACTACTATAGGTGCTTTTCCTATCAC
>Location:NODE_27459_length_24731_cov_33.167362	Coordinate:7148	Reads:1	Hits:1	Allocated_reads:1	Strand:+
TGACTACTATAGGTGCTTTTCCTATCACT
>Location:NODE_27459_length_24731_cov_33.167362	Coordinate:7149	Reads:1	Hits:1	Allocated_reads:1	Strand:+
GACTACTATAGGTGCTTTTCCTATCACT
>Location:NODE_27459_length_24731_cov_33.167362	Coordinate:7152	Reads:1	Hits:1	Allocated_reads:1	Strand:+
TACTATAGGTGCTTTTCCTATCACTGCT
>Location:NODE_27459_length_24731_cov_33.167362	Coordinate:7167	Reads:1	Hits:1	Allocated_reads:1	Strand:+
TCCTATCACTGCTATAAACTCCAA
>Location:NODE_27459_length_24731_cov_33.167362	Coordinate:7167	Reads:1	Hits:1	Allocated_reads:1	Strand:+
TCCTATCACTGCTATAAACTCCAAA
>Location:NODE_27459_length_24731_cov_33.167362	Coordinate:7170	Reads:1	Hits:1	Allocated_reads:1	Strand:+
TATCACTGCTATAAACTCCAAATTCTATC
>Location:NODE_27459_length_24731_cov_33.167362	Coordinate:7170	Reads:1	Hits:1	Allocated_reads:1	Strand:+
TATCACTGCTATAAACTCCAAATTCTATCT
>Location:NODE_27459_length_24731_cov_33.167362	Coordinate:7172	Reads:3	Hits:1	Allocated_reads:3	Strand:-
TCAGATAGAATTTGGAGTTTATAGCAGTGA
>Location:NODE_27459_length_24731_cov_33.167362	Coordinate:7173	Reads:2	Hits:1	Allocated_reads:2	Strand:-
TCAGATAGAATTTGGAGTTTATAGCAGTG
>Location:NODE_27459_length_24731_cov_33.167362	Coordinate:7174	Reads:1	Hits:1	Allocated_reads:1	Strand:-
TCAGATAGAATTTGGAGTTTATAGCAGT
>Location:NODE_27459_length_24731_cov_33.167362	Coordinate:7175	Reads:1	Hits:1	Allocated_reads:1	Strand:-
TCAGATAGAATTTGGAGTTTATAGCAG
>Location:NODE_27459_length_24731_cov_33.167362	Coordinate:7177	Reads:2	Hits:1	Allocated_reads:2	Strand:-
TCAGATAGAATTTGGAGTTTATAGC
>Location:NODE_27459_length_24731_cov_33.167362	Coordinate:7185	Reads:1	Hits:1	Allocated_reads:1	Strand:+
CTCCAAATTCTATCTGAAGTTCTCTGCAGT
>Location:NODE_27459_length_24731_cov_33.167362	Coordinate:7186	Reads:1	Hits:1	Allocated_reads:1	Strand:+
TCCAAATTCTATCTGAAGTTCTCTGCAGT
>Location:NODE_27459_length_24731_cov_33.167362	Coordinate:7192	Reads:2	Hits:1	Allocated_reads:2	Strand:+
TTCTATCTGAAGTTCTCTGCAGTG
>Location:NODE_27459_length_24731_cov_33.167362	Coordinate:7192	Reads:4	Hits:1	Allocated_reads:4	Strand:+
TTCTATCTGAAGTTCTCTGCAGTGT
>Location:NODE_27459_length_24731_cov_33.167362	Coordinate:7192	Reads:126	Hits:1	Allocated_reads:126	Strand:+
TTCTATCTGAAGTTCTCTGCAGTGTTGC
>Location:NODE_27459_length_24731_cov_33.167362	Coordinate:7192	Reads:1	Hits:1	Allocated_reads:1	Strand:+
TTCTATCTGAAGTTCTCTGCAGTGTTGAT
>Location:NODE_27459_length_24731_cov_33.167362	Coordinate:7192	Reads:2	Hits:1	Allocated_reads:2	Strand:+
TTCTATCTGAAGTTCTCTGCAGTGTTGCA
>Location:NODE_27459_length_24731_cov_33.167362	Coordinate:7192	Reads:90	Hits:1	Allocated_reads:90	Strand:+
TTCTATCTGAAGTTCTCTGCAGTGTTGCT
>Location:NODE_27459_length_24731_cov_33.167362	Coordinate:7192	Reads:12	Hits:1	Allocated_reads:12	Strand:+
TTCTATCTGAAGTTCTCTGCAGTGTTGCTG
>Location:NODE_27459_length_24731_cov_33.167362	Coordinate:7192	Reads:3	Hits:1	Allocated_reads:3	Strand:+
TTCTATCTGAAGTTCTCTGCAGTGTTGCTT
>Location:NODE_27459_length_24731_cov_33.167362	Coordinate:7192	Reads:1	Hits:1	Allocated_reads:1	Strand:+
TTCTATCTGAAGTTCTCTGCAGTGTTGCTGT
>Location:NODE_27459_length_24731_cov_33.167362	Coordinate:7192	Reads:14	Hits:1	Allocated_reads:14	Strand:+
TTCTATCTGAAGTTCTCTGCAGTGTTGCTGC
>Location:NODE_27459_length_24731_cov_33.167362	Coordinate:7193	Reads:2	Hits:1	Allocated_reads:2	Strand:+
TCTATCTGAAGTTCTCTGCAGTGTTGC
>Location:NODE_27459_length_24731_cov_33.167362	Coordinate:7195	Reads:1	Hits:1	Allocated_reads:1	Strand:+
TATCTGAAGTTCTCTGCAGTGTTGCTGC
>Location:NODE_27459_length_24731_cov_33.167362	Coordinate:7195	Reads:1	Hits:1	Allocated_reads:1	Strand:+
TATCTGAAGTTCTCTGCAGTGTTGCTGCC
>Location:NODE_27459_length_24731_cov_33.167362	Coordinate:7195	Reads:1	Hits:1	Allocated_reads:1	Strand:+
TATCTGAAGTTCTCTGCAGTGTTGCTGCCA
>Location:NODE_27459_length_24731_cov_33.167362	Coordinate:7196	Reads:1	Hits:1	Allocated_reads:1	Strand:+
ATCTGAAGTTCTCTGCAGTGTTGCTGCCAT
>Location:NODE_27459_length_24731_cov_33.167362	Coordinate:7202	Reads:1	Hits:1	Allocated_reads:1	Strand:-
ACACTGAGAATGGCAGCAACACTGCAGAGAACT
>Location:NODE_27459_length_24731_cov_33.167362	Coordinate:7204	Reads:1	Hits:1	Allocated_reads:1	Strand:-
ACACTGAGAATGGCAGCAACACTGCAGAGAA
>Location:NODE_27459_length_24731_cov_33.167362	Coordinate:7205	Reads:1	Hits:1	Allocated_reads:1	Strand:-
ACACTGAGAATGGCAGCAACACTGCAGAGT
>Location:NODE_27459_length_24731_cov_33.167362	Coordinate:7205	Reads:1	Hits:1	Allocated_reads:1	Strand:-
CTGAGAATGGCAGCAACACTGCAGAGA
>Location:NODE_27459_length_24731_cov_33.167362	Coordinate:7206	Reads:1	Hits:1	Allocated_reads:1	Strand:-
ACACTGAGAATGGCAGCAACACTGCAGAG
>Location:NODE_27459_length_24731_cov_33.167362	Coordinate:7209	Reads:3	Hits:1	Allocated_reads:3	Strand:-
ACACTGAGAATGGCAGCAACACTGCA
>Location:NODE_27459_length_24731_cov_33.167362	Coordinate:7209	Reads:1	Hits:1	Allocated_reads:1	Strand:-
AGGACACTGAGAATGGCAGCAACACTGCA
>Location:NODE_27459_length_24731_cov_33.167362	Coordinate:7209	Reads:2	Hits:1	Allocated_reads:2	Strand:-
GACACTGAGAATGGCAGCAACACTGCA
>Location:NODE_27459_length_24731_cov_33.167362	Coordinate:7210	Reads:1	Hits:1	Allocated_reads:1	Strand:-
AAGGACACTGAGAATGGCAGCAACACTGC
>Location:NODE_27459_length_24731_cov_33.167362	Coordinate:7210	Reads:3	Hits:1	Allocated_reads:3	Strand:-
ACACTGAGAATGGCAGCAACACTGC
>Location:NODE_27459_length_24731_cov_33.167362	Coordinate:7210	Reads:1	Hits:1	Allocated_reads:1	Strand:-
AGGACACTGAGAATGGCAGCAACACTGC
>Location:NODE_27459_length_24731_cov_33.167362	Coordinate:7210	Reads:1	Hits:1	Allocated_reads:1	Strand:-
GACACTGAGAATGGCAGCAACACTGC
>Location:NODE_27459_length_24731_cov_33.167362	Coordinate:7212	Reads:2	Hits:1	Allocated_reads:2	Strand:-
AAGGACACTGAGAATGGCAGCAACACT
>Location:NODE_27459_length_24731_cov_33.167362	Coordinate:7219	Reads:1	Hits:1	Allocated_reads:1	Strand:-
AAAGCACTTACCAAGGACACTGAGAATGGCAG
>Location:NODE_27459_length_24731_cov_33.167362	Coordinate:7219	Reads:1	Hits:1	Allocated_reads:1	Strand:-
GCACTTACCAAGGACACTGAGAAAGGCAG
>Location:NODE_27459_length_24731_cov_33.167362	Coordinate:7219	Reads:1	Hits:1	Allocated_reads:1	Strand:-
TTACCAAGGACACTGAGAATGGCAG
>Location:NODE_27459_length_24731_cov_33.167362	Coordinate:7220	Reads:1	Hits:1	Allocated_reads:1	Strand:+
TGCCATTCTCAGTGTCCTTGGTAAGTGCT
>Location:NODE_27459_length_24731_cov_33.167362	Coordinate:7223	Reads:1	Hits:1	Allocated_reads:1	Strand:-
AAAGCACTTACCAAGGACACTGAGAATG
>Location:NODE_27459_length_24731_cov_33.167362	Coordinate:7224	Reads:1	Hits:1	Allocated_reads:1	Strand:-
AAAGCACTTACCAAGGACACTGAGAAT
>Location:NODE_27459_length_24731_cov_33.167362	Coordinate:7225	Reads:1	Hits:1	Allocated_reads:1	Strand:+
TTCTCAGTGTCCTTGGTAAGTGCT
>Location:NODE_27459_length_24731_cov_33.167362	Coordinate:7225	Reads:2	Hits:1	Allocated_reads:2	Strand:+
TTCTCAGTGTCCTTGGTAAGTGCG
>Location:NODE_27459_length_24731_cov_33.167362	Coordinate:7225	Reads:5	Hits:1	Allocated_reads:5	Strand:+
TTCTCAGTGTCCTTGGTAAGTGCTT
>Location:NODE_27459_length_24731_cov_33.167362	Coordinate:7225	Reads:2	Hits:1	Allocated_reads:2	Strand:+
TTCTCAGTGTCCTTGGTAAGTGCTTTGA
>Location:NODE_27459_length_24731_cov_33.167362	Coordinate:7225	Reads:1	Hits:1	Allocated_reads:1	Strand:+
TTCTCAGTGTCCTTGGTAAGTGCTTTGATT
>Location:NODE_27459_length_24731_cov_33.167362	Coordinate:7226	Reads:1	Hits:1	Allocated_reads:1	Strand:+
TCTCAGTGTCCTTGGTAAGTGCTT
>Location:NODE_27459_length_24731_cov_33.167362	Coordinate:7226	Reads:2	Hits:1	Allocated_reads:2	Strand:+
TCTCAGTGTCCTTGGTAAGTGCTTTGATT
>Location:NODE_27459_length_24731_cov_33.167362	Coordinate:7230	Reads:1	Hits:1	Allocated_reads:1	Strand:-
GACTGAATCAAAGCACTTACCAAGGACACT
>Location:NODE_27459_length_24731_cov_33.167362	Coordinate:7231	Reads:2	Hits:1	Allocated_reads:2	Strand:-
GACTGAATCAAAGCACTTACCAAGGACAC
>Location:NODE_27459_length_24731_cov_33.167362	Coordinate:7233	Reads:2	Hits:1	Allocated_reads:2	Strand:-
GACTGAATCAAAGCACTTACCAAGGAC
>Location:NODE_27459_length_24731_cov_33.167362	Coordinate:7234	Reads:1	Hits:1	Allocated_reads:1	Strand:-
ATGGACTGAATCAAAGCACTTACCAAGGA
>Location:NODE_27459_length_24731_cov_33.167362	Coordinate:7234	Reads:1	Hits:1	Allocated_reads:1	Strand:+
TCCTTGGTAAGTGCTTTGATTCAGTCCATT
>Location:NODE_27459_length_24731_cov_33.167362	Coordinate:7235	Reads:2	Hits:1	Allocated_reads:2	Strand:-
GACTGAATCAAAGCACTTACCAAGG
>Location:NODE_27459_length_24731_cov_33.167362	Coordinate:7237	Reads:1	Hits:1	Allocated_reads:1	Strand:+
TTGGTAAGTGCTTTGATTCAGTCCA
>Location:NODE_27459_length_24731_cov_33.167362	Coordinate:7237	Reads:1	Hits:1	Allocated_reads:1	Strand:+
TTGGTAAGTGCTTTGATTCAGTCCATTGT
>Location:NODE_27459_length_24731_cov_33.167362	Coordinate:7241	Reads:1	Hits:1	Allocated_reads:1	Strand:+
TAAGTGCTTTGATTCAGTCCATTGTAAA
>Location:NODE_27459_length_24731_cov_33.167362	Coordinate:7241	Reads:1	Hits:1	Allocated_reads:1	Strand:+
TAAGTGCTTTGATTCAGTCCATTGTAAAA
>Location:NODE_27459_length_24731_cov_33.167362	Coordinate:7241	Reads:1	Hits:1	Allocated_reads:1	Strand:+
TAAGTGCTTTGATTCAGTCCATTGTAAAAA
>Location:NODE_27459_length_24731_cov_33.167362	Coordinate:7241	Reads:3	Hits:1	Allocated_reads:3	Strand:+
TAAGTGCTTTGATTCAGTCCATTGTAAAAC
>Location:NODE_27459_length_24731_cov_33.167362	Coordinate:7241	Reads:2	Hits:1	Allocated_reads:2	Strand:+
TAAGTGCTTTGATTCAGTCCATTGTAAAACA
>Location:NODE_27459_length_24731_cov_33.167362	Coordinate:7241	Reads:1	Hits:1	Allocated_reads:1	Strand:+
TAAGTGCTTTGATTCAGTCCATTGTAAAACAA
>Location:NODE_27459_length_24731_cov_33.167362	Coordinate:7243	Reads:1	Hits:1	Allocated_reads:1	Strand:-
TGTTTTACAATGGACTGAATCAAAGCACT
>Location:NODE_27459_length_24731_cov_33.167362	Coordinate:7245	Reads:1	Hits:1	Allocated_reads:1	Strand:+
TGCTTTGATTCAGTCCATTGTAAAAC
>Location:NODE_27459_length_24731_cov_33.167362	Coordinate:7245	Reads:1	Hits:1	Allocated_reads:1	Strand:+
TGCTTTGATTCAGTCCATTGTAAAACA
>Location:NODE_27459_length_24731_cov_33.167362	Coordinate:7245	Reads:3	Hits:1	Allocated_reads:3	Strand:+
TGCTTTGATTCAGTCCATTGTAAAACATA
>Location:NODE_27459_length_24731_cov_33.167362	Coordinate:7245	Reads:11	Hits:1	Allocated_reads:11	Strand:+
TGCTTTGATTCAGTCCATTGTAAAACATACA
>Location:NODE_27459_length_24731_cov_33.167362	Coordinate:7246	Reads:1	Hits:1	Allocated_reads:1	Strand:+
GCTTTGATTCAGTCCATTGTAAAACATACA
>Location:NODE_27459_length_24731_cov_33.167362	Coordinate:7248	Reads:1	Hits:1	Allocated_reads:1	Strand:+
TTTGATTCAGTCCATTGTAAAACATA
>Location:NODE_27459_length_24731_cov_33.167362	Coordinate:7248	Reads:25	Hits:1	Allocated_reads:25	Strand:+
TTTGATTCAGTCCATTGTAAAACATACA
>Location:NODE_27459_length_24731_cov_33.167362	Coordinate:7248	Reads:3	Hits:1	Allocated_reads:3	Strand:+
TTTGATTCAGTCCATTGTAAAACATACAC
>Location:NODE_27459_length_24731_cov_33.167362	Coordinate:7248	Reads:2	Hits:1	Allocated_reads:2	Strand:+
TTTGATTCAGTCCATTGTAAAACATACACA
>Location:NODE_27459_length_24731_cov_33.167362	Coordinate:7248	Reads:8	Hits:1	Allocated_reads:8	Strand:+
TTTGATTCAGTCCATTGTAAAACATACACAA
>Location:NODE_27459_length_24731_cov_33.167362	Coordinate:7248	Reads:1	Hits:1	Allocated_reads:1	Strand:+
TTTGATTCAGTCCATTGTAAAACATACACAAC
>Location:NODE_27459_length_24731_cov_33.167362	Coordinate:7249	Reads:12	Hits:1	Allocated_reads:12	Strand:+
TTGATTCAGTCCATTGTAAAACATACA
>Location:NODE_27459_length_24731_cov_33.167362	Coordinate:7249	Reads:3	Hits:1	Allocated_reads:3	Strand:+
TTGATTCAGTCCATTGTAAAACATACACA
>Location:NODE_27459_length_24731_cov_33.167362	Coordinate:7249	Reads:21	Hits:1	Allocated_reads:21	Strand:+
TTGATTCAGTCCATTGTAAAACATACACAA
>Location:NODE_27459_length_24731_cov_33.167362	Coordinate:7250	Reads:4	Hits:1	Allocated_reads:4	Strand:+
TGATTCAGTCCATTGTAAAACATA
>Location:NODE_27459_length_24731_cov_33.167362	Coordinate:7250	Reads:3	Hits:1	Allocated_reads:3	Strand:+
TGATTCAGTCCATTGTAAAACATAC
>Location:NODE_27459_length_24731_cov_33.167362	Coordinate:7250	Reads:87	Hits:1	Allocated_reads:87	Strand:+
TGATTCAGTCCATTGTAAAACATACA
>Location:NODE_27459_length_24731_cov_33.167362	Coordinate:7250	Reads:1	Hits:1	Allocated_reads:1	Strand:+
TGATTCAGTCCATTGTAAAACATACAA
>Location:NODE_27459_length_24731_cov_33.167362	Coordinate:7250	Reads:27	Hits:1	Allocated_reads:27	Strand:+
TGATTCAGTCCATTGTAAAACATACAC
>Location:NODE_27459_length_24731_cov_33.167362	Coordinate:7250	Reads:1	Hits:1	Allocated_reads:1	Strand:+
TGATTCAGTCCATTGTAAAACATCCACA
>Location:NODE_27459_length_24731_cov_33.167362	Coordinate:7250	Reads:1	Hits:1	Allocated_reads:1	Strand:+
TGATTCAGTCCATTGTAAAACATGCACA
>Location:NODE_27459_length_24731_cov_33.167362	Coordinate:7250	Reads:121	Hits:1	Allocated_reads:121	Strand:+
TGATTCAGTCCATTGTAAAACATACACA
>Location:NODE_27459_length_24731_cov_33.167362	Coordinate:7250	Reads:1	Hits:1	Allocated_reads:1	Strand:+
TGATTCAGTCCATTGTAAAACAAACACAA
>Location:NODE_27459_length_24731_cov_33.167362	Coordinate:7250	Reads:1	Hits:1	Allocated_reads:1	Strand:+
TGATTCAGTCCATTGTAAAACATACTCAA
>Location:NODE_27459_length_24731_cov_33.167362	Coordinate:7250	Reads:1	Hits:1	Allocated_reads:1	Strand:+
TGATTCAGTCCATTGTAAAATATACACAA
>Location:NODE_27459_length_24731_cov_33.167362	Coordinate:7250	Reads:430	Hits:1	Allocated_reads:430	Strand:+
TGATTCAGTCCATTGTAAAACATACACAA
>Location:NODE_27459_length_24731_cov_33.167362	Coordinate:7250	Reads:11	Hits:1	Allocated_reads:11	Strand:+
TGATTCAGTCCATTGTAAAACATACACAAC
>Location:NODE_27459_length_24731_cov_33.167362	Coordinate:7250	Reads:2	Hits:1	Allocated_reads:2	Strand:+
TGATTCAGTCCATTGTAAAACATACACAACA
>Location:NODE_27459_length_24731_cov_33.167362	Coordinate:7251	Reads:1	Hits:1	Allocated_reads:1	Strand:+
GATTCAGTCCATTGTAAAACATACACAA
>Location:NODE_27459_length_24731_cov_33.167362	Coordinate:7253	Reads:6	Hits:1	Allocated_reads:6	Strand:+
TTCAGTCCATTGTAAAACATACACAA
>Location:NODE_27459_length_24731_cov_33.167362	Coordinate:7253	Reads:2	Hits:1	Allocated_reads:2	Strand:+
TTCAGTCCATTGTAAAACATACACAACA
>Location:NODE_27459_length_24731_cov_33.167362	Coordinate:7253	Reads:3	Hits:1	Allocated_reads:3	Strand:+
TTCAGTCCATTGTAAAACATACACAACAG
>Location:NODE_27459_length_24731_cov_33.167362	Coordinate:7254	Reads:3	Hits:1	Allocated_reads:3	Strand:+
TCAGTCCATTGTAAAACATACACAA
>Location:NODE_27459_length_24731_cov_33.167362	Coordinate:7256	Reads:1	Hits:1	Allocated_reads:1	Strand:-
CTGTTGTGTATGTTTTACAATGGACT
>Location:NODE_27459_length_24731_cov_33.167362	Coordinate:7256	Reads:1	Hits:1	Allocated_reads:1	Strand:-
TCCTGTTGTGTATGTTTTACAATGGACT
>Location:NODE_27459_length_24731_cov_33.167362	Coordinate:7262	Reads:2	Hits:1	Allocated_reads:2	Strand:+
TTGTAAAACATACACAACAGGACATATGT
>Location:NODE_27459_length_24731_cov_33.167362	Coordinate:7262	Reads:1	Hits:1	Allocated_reads:1	Strand:+
TTGTAAAACATACACAACAGGACATATGTC
>Location:NODE_27459_length_24731_cov_33.167362	Coordinate:7263	Reads:1	Hits:1	Allocated_reads:1	Strand:+
TGTAAAACATACACAACAGGACATATGTCTCC
>Location:NODE_27459_length_24731_cov_33.167362	Coordinate:7265	Reads:6	Hits:1	Allocated_reads:6	Strand:+
TAAAACATACACAACAGGACATATGTCTCC
>Location:NODE_27459_length_24731_cov_33.167362	Coordinate:7265	Reads:1	Hits:1	Allocated_reads:1	Strand:+
TAAAACATACACAACAGGACATATGTCTCCTGC
>Location:NODE_27459_length_24731_cov_33.167362	Coordinate:7266	Reads:2	Hits:1	Allocated_reads:2	Strand:+
AAAACATACACAACAGGACATATGTCTCC
>Location:NODE_27459_length_24731_cov_33.167362	Coordinate:7267	Reads:3	Hits:1	Allocated_reads:3	Strand:+
AAACATACACAACAGGACATATGTCTCC
>Location:NODE_27459_length_24731_cov_33.167362	Coordinate:7268	Reads:2	Hits:1	Allocated_reads:2	Strand:+
AACATACACAACAGGACATATGTCTCC
>Location:NODE_27459_length_24731_cov_33.167362	Coordinate:7272	Reads:3	Hits:1	Allocated_reads:3	Strand:+
TACACAACAGGACATATGTCTCCTGCTCC
>Location:NODE_27459_length_24731_cov_33.167362	Coordinate:7272	Reads:1	Hits:1	Allocated_reads:1	Strand:+
TACACAACAGGACATATGTCTCCTGCTCCTGT
>Location:NODE_27459_length_24731_cov_33.167362	Coordinate:7273	Reads:1	Hits:1	Allocated_reads:1	Strand:+
ACACAACAGGACATATGTCTCCTGCTCC
>Location:NODE_27459_length_24731_cov_33.167362	Coordinate:7281	Reads:1	Hits:1	Allocated_reads:1	Strand:-
AAACAGGAGCAGGAGACATATGTCC
>Location:NODE_27459_length_24731_cov_33.167362	Coordinate:7286	Reads:2	Hits:1	Allocated_reads:2	Strand:+
TATGTCTCCTGCTCCTGTTTTTGTG
>Location:NODE_27459_length_24731_cov_33.167362	Coordinate:7286	Reads:1	Hits:1	Allocated_reads:1	Strand:+
TATGTCTCCTGCTCCTGTTTTTGTGACC
>Location:NODE_27459_length_24731_cov_33.167362	Coordinate:7286	Reads:1	Hits:1	Allocated_reads:1	Strand:+
TATGTCTCCTGCTCCTGTTTTTGTGACCC
>Location:NODE_27459_length_24731_cov_33.167362	Coordinate:7286	Reads:1	Hits:1	Allocated_reads:1	Strand:+
TATGTCTCCTGCTCCTGTTTTTGTGACCCA
>Location:NODE_27459_length_24731_cov_33.167362	Coordinate:7292	Reads:1	Hits:1	Allocated_reads:1	Strand:-
TACGTTGGGTCACAAAAACAGGAGCAGGA
>Location:NODE_27459_length_24731_cov_33.167362	Coordinate:7293	Reads:1	Hits:1	Allocated_reads:1	Strand:-
TACGTTGGGTCACAAAAACAGGAGCAGG
>Location:NODE_27459_length_24731_cov_33.167362	Coordinate:7295	Reads:1	Hits:1	Allocated_reads:1	Strand:-
TACGTTGGGTCACAAAAACAGGAGCA
>Location:NODE_27459_length_24731_cov_33.167362	Coordinate:7295	Reads:1	Hits:1	Allocated_reads:1	Strand:+
TGCTCCTGTTTTTGTGACCCAACGTATCT
>Location:NODE_27459_length_24731_cov_33.167362	Coordinate:7295	Reads:1	Hits:1	Allocated_reads:1	Strand:+
TGCTCCTGTTTTTGTGACCCAACGTATCTGT
>Location:NODE_27459_length_24731_cov_33.167362	Coordinate:7296	Reads:1	Hits:1	Allocated_reads:1	Strand:-
CAGATACGTTGGGTCACAAAAACAGGAGC
>Location:NODE_27459_length_24731_cov_33.167362	Coordinate:7296	Reads:1	Hits:1	Allocated_reads:1	Strand:-
TACGTTGGGTCACAAAAACAGGAGC
>Location:NODE_27459_length_24731_cov_33.167362	Coordinate:7297	Reads:1	Hits:1	Allocated_reads:1	Strand:+
CTCCTGTTTTTGTGACCCAACGTATCTGTC
>Location:NODE_27459_length_24731_cov_33.167362	Coordinate:7298	Reads:1	Hits:1	Allocated_reads:1	Strand:-
AGATACGTTGGGTCACAAAAACAGGA
>Location:NODE_27459_length_24731_cov_33.167362	Coordinate:7298	Reads:1	Hits:1	Allocated_reads:1	Strand:+
TCCTGTTTTTGTGACCCAACGTATCTGTC
>Location:NODE_27459_length_24731_cov_33.167362	Coordinate:7301	Reads:2	Hits:1	Allocated_reads:2	Strand:+
TGTTTTTGTGACCCAACGTATCTGTCTGC
>Location:NODE_27459_length_24731_cov_33.167362	Coordinate:7303	Reads:1	Hits:1	Allocated_reads:1	Strand:+
TTTTTGTGACCCAACGTATCTGTCTGCCCT
>Location:NODE_27459_length_24731_cov_33.167362	Coordinate:7304	Reads:1	Hits:1	Allocated_reads:1	Strand:+
TTTTGTGACCCAACGTATCTGTCTGCCC
>Location:NODE_27459_length_24731_cov_33.167362	Coordinate:7305	Reads:1	Hits:1	Allocated_reads:1	Strand:+
TTTGTGACCCAACGTATCTGTCTGC
>Location:NODE_27459_length_24731_cov_33.167362	Coordinate:7305	Reads:1	Hits:1	Allocated_reads:1	Strand:+
TTTGTGACCCAACGTATCTGTCTGCCCT
>Location:NODE_27459_length_24731_cov_33.167362	Coordinate:7305	Reads:1	Hits:1	Allocated_reads:1	Strand:+
TTTGTGACCCAACGTATCTGTCTGCCCTT
>Location:NODE_27459_length_24731_cov_33.167362	Coordinate:7305	Reads:1	Hits:1	Allocated_reads:1	Strand:+
TTTGTGACCCAACGTATCTGTCTGCCCTTCA
>Location:NODE_27459_length_24731_cov_33.167362	Coordinate:7307	Reads:1	Hits:1	Allocated_reads:1	Strand:+
TGTGACCCAACGTATCTGTCTGCCC
>Location:NODE_27459_length_24731_cov_33.167362	Coordinate:7307	Reads:3	Hits:1	Allocated_reads:3	Strand:+
TGTGACCCAACGTATCTGTCTGCCCT
>Location:NODE_27459_length_24731_cov_33.167362	Coordinate:7307	Reads:1	Hits:1	Allocated_reads:1	Strand:+
TGTGACCCAACGTATCTGTCTGCCCTT
>Location:NODE_27459_length_24731_cov_33.167362	Coordinate:7307	Reads:1	Hits:1	Allocated_reads:1	Strand:+
TGTGACCCAACGTATCTGTCTGCCCTTC
>Location:NODE_27459_length_24731_cov_33.167362	Coordinate:7307	Reads:1	Hits:1	Allocated_reads:1	Strand:+
TGTGACCCAACGTATCTGTCTGCCCTTCAC
>Location:NODE_27459_length_24731_cov_33.167362	Coordinate:7309	Reads:1	Hits:1	Allocated_reads:1	Strand:+
TGACCCAACGTATCTGTCTGCCCT
>Location:NODE_27459_length_24731_cov_33.167362	Coordinate:7309	Reads:6	Hits:1	Allocated_reads:6	Strand:+
TGACCCAACGTATCTGTCTGCCCTTCAC
>Location:NODE_27459_length_24731_cov_33.167362	Coordinate:7309	Reads:1	Hits:1	Allocated_reads:1	Strand:+
TGACCCAACGTATCTGTCTGCCCATCACT
>Location:NODE_27459_length_24731_cov_33.167362	Coordinate:7309	Reads:23	Hits:1	Allocated_reads:23	Strand:+
TGACCCAACGTATCTGTCTGCCCTTCACT
>Location:NODE_27459_length_24731_cov_33.167362	Coordinate:7309	Reads:1	Hits:1	Allocated_reads:1	Strand:+
TGACCCAACGTATCTGTCTGCCCTTCACTT
>Location:NODE_27459_length_24731_cov_33.167362	Coordinate:7309	Reads:1	Hits:1	Allocated_reads:1	Strand:+
TGACCCAACGTATCTGTCTGCCCTTCACTTCT
>Location:NODE_27459_length_24731_cov_33.167362	Coordinate:7311	Reads:1	Hits:1	Allocated_reads:1	Strand:+
ACCCAACGTATCTGTCTGCACTTCA
>Location:NODE_27459_length_24731_cov_33.167362	Coordinate:7311	Reads:1	Hits:1	Allocated_reads:1	Strand:+
ACCCAACGTATCTGTCTGCCCTTCAC
>Location:NODE_27459_length_24731_cov_33.167362	Coordinate:7311	Reads:7	Hits:1	Allocated_reads:7	Strand:+
ACCCAACGTATCTGTCTGCCCTTCACT
>Location:NODE_27459_length_24731_cov_33.167362	Coordinate:7311	Reads:5	Hits:1	Allocated_reads:5	Strand:+
ACCCAACGTATCTGTCTGCCCTTCACTT
>Location:NODE_27459_length_24731_cov_33.167362	Coordinate:7311	Reads:8	Hits:1	Allocated_reads:8	Strand:+
ACCCAACGTATCTGTCTGCCCTTCACTTC
>Location:NODE_27459_length_24731_cov_33.167362	Coordinate:7311	Reads:1	Hits:1	Allocated_reads:1	Strand:+
ACCCAACGTATCTGTCTGCCCTTCACTTCT
>Location:NODE_27459_length_24731_cov_33.167362	Coordinate:7311	Reads:1	Hits:1	Allocated_reads:1	Strand:+
ACCCAACGTATCTGTCTGCCATTCACTTCTG
>Location:NODE_27459_length_24731_cov_33.167362	Coordinate:7314	Reads:1	Hits:1	Allocated_reads:1	Strand:+
CAACGTATCTGTCTGCCCTTCACTTC
>Location:NODE_27459_length_24731_cov_33.167362	Coordinate:7314	Reads:1	Hits:1	Allocated_reads:1	Strand:+
CAACGTATCTGTCTGCCCTTCACTTCTGC
>Location:NODE_27459_length_24731_cov_33.167362	Coordinate:7314	Reads:1	Hits:1	Allocated_reads:1	Strand:+
CAACGTATCTGTCTGCCCTTCACTTCTGCAT
>Location:NODE_27459_length_24731_cov_33.167362	Coordinate:7314	Reads:1	Hits:1	Allocated_reads:1	Strand:+
CAACGTATCTGTCTGCCCTTCACTTCTGCATT
>Location:NODE_27459_length_24731_cov_33.167362	Coordinate:7315	Reads:1	Hits:1	Allocated_reads:1	Strand:+
AACGTATCTGTCTGCCCTTCACTTCTGCA
>Location:NODE_27459_length_24731_cov_33.167362	Coordinate:7315	Reads:1	Hits:1	Allocated_reads:1	Strand:+
AACGTATCTGTCTGCCCTTCACTTCTGCATT
>Location:NODE_27459_length_24731_cov_33.167362	Coordinate:7317	Reads:1	Hits:1	Allocated_reads:1	Strand:+
CGTATCTGTCTGCCCTTCACTTCT
>Location:NODE_27459_length_24731_cov_33.167362	Coordinate:7319	Reads:3	Hits:1	Allocated_reads:3	Strand:+
TATCTGTCTGCCCTTCACTTCTGCATT
>Location:NODE_27459_length_24731_cov_33.167362	Coordinate:7321	Reads:1	Hits:1	Allocated_reads:1	Strand:+
TCTGTCTGCCCTTCACTTCTGCATTTCAT
>Location:NODE_27459_length_24731_cov_33.167362	Coordinate:7327	Reads:3	Hits:1	Allocated_reads:3	Strand:-
CAGGAGATGAAATGCAGAAGTGAAGGGCA
>Location:NODE_27459_length_24731_cov_33.167362	Coordinate:7327	Reads:1	Hits:1	Allocated_reads:1	Strand:-
TCAGGAGATGAAATGCAGAAGTGAAGGGCA
>Location:NODE_27459_length_24731_cov_33.167362	Coordinate:7334	Reads:2	Hits:1	Allocated_reads:2	Strand:+
CACTTCTGCATTTCATCTCCTGATCAGCT
>Location:NODE_27459_length_24731_cov_33.167362	Coordinate:7338	Reads:1	Hits:1	Allocated_reads:1	Strand:+
TCTGCATTTCATCTCCTGATCAGCTCT
>Location:NODE_27459_length_24731_cov_33.167362	Coordinate:7340	Reads:6	Hits:1	Allocated_reads:6	Strand:+
TGCATTTCATCTCCTGATCAGCTCTTGT
>Location:NODE_27459_length_24731_cov_33.167362	Coordinate:7340	Reads:2	Hits:1	Allocated_reads:2	Strand:+
TGCATTTCATCTCCTGATCAGCTCTTGTGA
>Location:NODE_27459_length_24731_cov_33.167362	Coordinate:7342	Reads:1	Hits:1	Allocated_reads:1	Strand:+
CATTTCATCTCCTGATCAGCTCTTGTGACC
>Location:NODE_27459_length_24731_cov_33.167362	Coordinate:7344	Reads:1	Hits:1	Allocated_reads:1	Strand:+
TTTCATCTCCTGATCAGCTCTTGT
>Location:NODE_27459_length_24731_cov_33.167362	Coordinate:7344	Reads:3	Hits:1	Allocated_reads:3	Strand:+
TTTCATCTCCTGATCAGCTCTTGTGACC
>Location:NODE_27459_length_24731_cov_33.167362	Coordinate:7346	Reads:8	Hits:1	Allocated_reads:8	Strand:+
TCATCTCCTGATCAGCTCTTGTGACCTGC
>Location:NODE_27459_length_24731_cov_33.167362	Coordinate:7346	Reads:1	Hits:1	Allocated_reads:1	Strand:+
TCATCTCCTGATCAGCTCTTGTGACCTGCG
>Location:NODE_27459_length_24731_cov_33.167362	Coordinate:7346	Reads:2	Hits:1	Allocated_reads:2	Strand:+
TCATCTCCTGATCAGCTCTTGTGACCTGCT
>Location:NODE_27459_length_24731_cov_33.167362	Coordinate:7348	Reads:1	Hits:1	Allocated_reads:1	Strand:+
ATCTCCTGATCAGCTCTTGTGACCTGCT
>Location:NODE_27459_length_24731_cov_33.167362	Coordinate:7349	Reads:3	Hits:1	Allocated_reads:3	Strand:+
TCTCCTGATCAGCTCTTGTGACCTGCT
>Location:NODE_27459_length_24731_cov_33.167362	Coordinate:7349	Reads:5	Hits:1	Allocated_reads:5	Strand:+
TCTCCTGATCAGCTCTTGTGACCTGCTGCCT
>Location:NODE_27459_length_24731_cov_33.167362	Coordinate:7350	Reads:1	Hits:1	Allocated_reads:1	Strand:+
CTCCTGATCAGCTCTTGTGACCTGCT
>Location:NODE_27459_length_24731_cov_33.167362	Coordinate:7351	Reads:2	Hits:1	Allocated_reads:2	Strand:+
TCCTGATCAGCTCTTGTGACCTGCTGCC
>Location:NODE_27459_length_24731_cov_33.167362	Coordinate:7351	Reads:4	Hits:1	Allocated_reads:4	Strand:+
TCCTGATCAGCTCTTGTGACCTGCTGCCT
>Location:NODE_27459_length_24731_cov_33.167362	Coordinate:7358	Reads:1	Hits:1	Allocated_reads:1	Strand:+
CAGCTCTTGTGACCTGCTGCCTGCCTC
>Location:NODE_27459_length_24731_cov_33.167362	Coordinate:7359	Reads:1	Hits:1	Allocated_reads:1	Strand:+
AGCTCTTGTGACCTGCTGCCTGCCTCTGC
>Location:NODE_27459_length_24731_cov_33.167362	Coordinate:7362	Reads:2	Hits:1	Allocated_reads:2	Strand:+
TCTTGTGACCTGCTGCCTGCCTCTGCAGC
>Location:NODE_27459_length_24731_cov_33.167362	Coordinate:7363	Reads:1	Hits:1	Allocated_reads:1	Strand:+
CTTGTGACCTGCTGCCTGCCTCTGCAGC
>Location:NODE_27459_length_24731_cov_33.167362	Coordinate:7365	Reads:2	Hits:1	Allocated_reads:2	Strand:+
TGTGACCTGCTGCCTGCCTCTGCAGC
>Location:NODE_27459_length_24731_cov_33.167362	Coordinate:7365	Reads:4	Hits:1	Allocated_reads:4	Strand:+
TGTGACCTGCTGCCTGCCTCTGCAGCT
>Location:NODE_27459_length_24731_cov_33.167362	Coordinate:7379	Reads:1	Hits:1	Allocated_reads:1	Strand:-
AATTAGGTTATAGGATCCAGCTGCAGAGGCA
>Location:NODE_27459_length_24731_cov_33.167362	Coordinate:7379	Reads:2	Hits:1	Allocated_reads:2	Strand:+
TGCCTCTGCAGCTGGATCCTATAACCT
>Location:NODE_27459_length_24731_cov_33.167362	Coordinate:7379	Reads:1	Hits:1	Allocated_reads:1	Strand:+
TGCCTCTGCAGCTGGATCCTATAACCTAA
>Location:NODE_27459_length_24731_cov_33.167362	Coordinate:7385	Reads:1	Hits:1	Allocated_reads:1	Strand:+
TGCAGCTGGATCCTATAACCTAATTAGT
>Location:NODE_27459_length_24731_cov_33.167362	Coordinate:7385	Reads:1	Hits:1	Allocated_reads:1	Strand:+
TGCAGCTGGATCCTATAACCTAATTAGTTTC
>Location:NODE_27459_length_24731_cov_33.167362	Coordinate:7386	Reads:1	Hits:1	Allocated_reads:1	Strand:+
GCAGCTGGATCCTATAACCTAATTAGT
>Location:NODE_27459_length_24731_cov_33.167362	Coordinate:7395	Reads:1	Hits:1	Allocated_reads:1	Strand:+
TCCTATAACCTAATTAGTTTCTGT
>Location:NODE_27459_length_24731_cov_33.167362	Coordinate:7398	Reads:1	Hits:1	Allocated_reads:1	Strand:+
TATAACCTAATTAGTTTCTGTGGACAC
>Location:NODE_27459_length_24731_cov_33.167362	Coordinate:7398	Reads:3	Hits:1	Allocated_reads:3	Strand:+
TATAACCTAATTAGTTTCTGTGGACACT
>Location:NODE_27459_length_24731_cov_33.167362	Coordinate:7400	Reads:2	Hits:1	Allocated_reads:2	Strand:+
TAACCTAATTAGTTTCTGTGGACAC
>Location:NODE_27459_length_24731_cov_33.167362	Coordinate:7400	Reads:14	Hits:1	Allocated_reads:14	Strand:+
TAACCTAATTAGTTTCTGTGGACACT
>Location:NODE_27459_length_24731_cov_33.167362	Coordinate:7400	Reads:2	Hits:1	Allocated_reads:2	Strand:+
TAACCTAATTAGTTTCTGTGGACACTG
>Location:NODE_27459_length_24731_cov_33.167362	Coordinate:7400	Reads:1	Hits:1	Allocated_reads:1	Strand:+
TAACCTAATTAGTTTCTGTGGACACTGT
>Location:NODE_27459_length_24731_cov_33.167362	Coordinate:7400	Reads:35	Hits:1	Allocated_reads:35	Strand:+
TAACCTAATTAGTTTCTGTGGACACTGC
>Location:NODE_27459_length_24731_cov_33.167362	Coordinate:7400	Reads:1	Hits:1	Allocated_reads:1	Strand:+
TAACCTAATTAGTTTCTGTGGACACTGCG
>Location:NODE_27459_length_24731_cov_33.167362	Coordinate:7400	Reads:1	Hits:1	Allocated_reads:1	Strand:+
TAACCTAATTAGTTTCTGTGGACACTGTT
>Location:NODE_27459_length_24731_cov_33.167362	Coordinate:7400	Reads:35	Hits:1	Allocated_reads:35	Strand:+
TAACCTAATTAGTTTCTGTGGACACTGCT
>Location:NODE_27459_length_24731_cov_33.167362	Coordinate:7400	Reads:8	Hits:1	Allocated_reads:8	Strand:+
TAACCTAATTAGTTTCTGTGGACACTGCTT
>Location:NODE_27459_length_24731_cov_33.167362	Coordinate:7408	Reads:2	Hits:1	Allocated_reads:2	Strand:+
TTAGTTTCTGTGGACACTGCTTTTTCT
>Location:NODE_27459_length_24731_cov_33.167362	Coordinate:7408	Reads:1	Hits:1	Allocated_reads:1	Strand:+
TTAGTTTCTGTGGACACTGCTTTTTCTA
>Location:NODE_27459_length_24731_cov_33.167362	Coordinate:7409	Reads:1	Hits:1	Allocated_reads:1	Strand:+
TAGTTTCTGTGGACACTGCTTTTTCT
>Location:NODE_27459_length_24731_cov_33.167362	Coordinate:7409	Reads:2	Hits:1	Allocated_reads:2	Strand:+
TAGTTTCTGTGGACACTGCTTTTTCTAAACT
>Location:NODE_27459_length_24731_cov_33.167362	Coordinate:7418	Reads:1	Hits:1	Allocated_reads:1	Strand:+
TGGACACTGCTTTTTCTAAACTGATACT
>Location:NODE_27459_length_24731_cov_33.167362	Coordinate:7430	Reads:1	Hits:1	Allocated_reads:1	Strand:+
TTTCTAAACTGATACTGTGTATATGTGGC
>Location:NODE_27459_length_24731_cov_33.167362	Coordinate:7431	Reads:1	Hits:1	Allocated_reads:1	Strand:+
TTCTAAACTGATACTGTGTATATGTGGC
>Location:NODE_27459_length_24731_cov_33.167362	Coordinate:7431	Reads:1	Hits:1	Allocated_reads:1	Strand:+
TTCTAAACTGATACTGTGTATATGTGGCTCCCA
>Location:NODE_27459_length_24731_cov_33.167362	Coordinate:7434	Reads:1	Hits:1	Allocated_reads:1	Strand:+
TAAACTGATACTGTGTATATGTGGCT
>Location:NODE_27459_length_24731_cov_33.167362	Coordinate:7439	Reads:1	Hits:1	Allocated_reads:1	Strand:+
TGATACTGTGTATATGTGGCTCCC
>Location:NODE_27459_length_24731_cov_33.167362	Coordinate:7439	Reads:2	Hits:1	Allocated_reads:2	Strand:+
TGATACTGTGTATATGTGGCTCCCA
>Location:NODE_27459_length_24731_cov_33.167362	Coordinate:7439	Reads:3	Hits:1	Allocated_reads:3	Strand:+
TGATACTGTGTATATGTGGCTCCCAT
>Location:NODE_27459_length_24731_cov_33.167362	Coordinate:7439	Reads:19	Hits:1	Allocated_reads:19	Strand:+
TGATACTGTGTATATGTGGCTCCCATT
>Location:NODE_27459_length_24731_cov_33.167362	Coordinate:7439	Reads:2	Hits:1	Allocated_reads:2	Strand:+
TGATACTGTGTATATGTGGCTCCCATTGC
>Location:NODE_27459_length_24731_cov_33.167362	Coordinate:7439	Reads:1	Hits:1	Allocated_reads:1	Strand:+
TGATACTGTGTATATGTGGCTCCCATTGCC
>Location:NODE_27459_length_24731_cov_33.167362	Coordinate:7439	Reads:1	Hits:1	Allocated_reads:1	Strand:+
TGATACTGTGTATATGTGGCTCCCATTGCCA
>Location:NODE_27459_length_24731_cov_33.167362	Coordinate:7439	Reads:1	Hits:1	Allocated_reads:1	Strand:+
TGATACTGTGTATATGTGGCTCCCATTGCCAGT
>Location:NODE_27459_length_24731_cov_33.167362	Coordinate:7441	Reads:1	Hits:1	Allocated_reads:1	Strand:+
ATACTGTGTATATGTGGCTCCCATT
>Location:NODE_27459_length_24731_cov_33.167362	Coordinate:7442	Reads:1	Hits:1	Allocated_reads:1	Strand:+
TACTGTGTATATGTGGCTCCCATT
>Location:NODE_27459_length_24731_cov_33.167362	Coordinate:7442	Reads:1	Hits:1	Allocated_reads:1	Strand:+
TACTGTGTATATGTGGCTCCCATTGC
>Location:NODE_27459_length_24731_cov_33.167362	Coordinate:7442	Reads:2	Hits:1	Allocated_reads:2	Strand:+
TACTGTGTATATGTGGCTCCCATTGCC
>Location:NODE_27459_length_24731_cov_33.167362	Coordinate:7442	Reads:1	Hits:1	Allocated_reads:1	Strand:+
TACTGTGTATATGTGGCTCCCATTGCCG
>Location:NODE_27459_length_24731_cov_33.167362	Coordinate:7442	Reads:2	Hits:1	Allocated_reads:2	Strand:+
TACTGTGTATATGTGGCTCCCATTGCCA
>Location:NODE_27459_length_24731_cov_33.167362	Coordinate:7473	Reads:1	Hits:1	Allocated_reads:1	Strand:+
TAGCTTCATATGCCTTTGTCATTGTC
>Location:NODE_27459_length_24731_cov_33.167362	Coordinate:7473	Reads:1	Hits:1	Allocated_reads:1	Strand:+
TAGCTTCATATGCCTTTGTCATTGTCT
>Location:NODE_27459_length_24731_cov_33.167362	Coordinate:7474	Reads:1	Hits:1	Allocated_reads:1	Strand:+
AGCTTCATATGCCTTTGTCATTGTCTGC
>Location:NODE_27459_length_24731_cov_33.167362	Coordinate:7491	Reads:1	Hits:1	Allocated_reads:1	Strand:-
GCCAAAGAGATATTATGCAGACAATGA
>Location:NODE_27459_length_24731_cov_33.167362	Coordinate:7498	Reads:1	Hits:1	Allocated_reads:1	Strand:+
CTGCATAATATCTCTTTGGCTTTGAT
>Location:NODE_27459_length_24731_cov_33.167362	Coordinate:7503	Reads:6	Hits:1	Allocated_reads:6	Strand:+
TAATATCTCTTTGGCTTTGATTAACT
>Location:NODE_27459_length_24731_cov_33.167362	Coordinate:7503	Reads:3	Hits:1	Allocated_reads:3	Strand:+
TAATATCTCTTTGGCTTTGATTAACTGGC
>Location:NODE_27459_length_24731_cov_33.167362	Coordinate:7503	Reads:4	Hits:1	Allocated_reads:4	Strand:+
TAATATCTCTTTGGCTTTGATTAACTGGCA
>Location:NODE_27459_length_24731_cov_33.167362	Coordinate:7506	Reads:1	Hits:1	Allocated_reads:1	Strand:+
TATCTCTTTGGCTTTGATTAACTGG
>Location:NODE_27459_length_24731_cov_33.167362	Coordinate:7506	Reads:3	Hits:1	Allocated_reads:3	Strand:+
TATCTCTTTGGCTTTGATTAACTGGCA
>Location:NODE_27459_length_24731_cov_33.167362	Coordinate:7506	Reads:3	Hits:1	Allocated_reads:3	Strand:+
TATCTCTTTGGCTTTGATTAACTGGCAG
>Location:NODE_27459_length_24731_cov_33.167362	Coordinate:7506	Reads:1	Hits:1	Allocated_reads:1	Strand:+
TATCTCTTTGGCTTTGATTAACTGGCATT
>Location:NODE_27459_length_24731_cov_33.167362	Coordinate:7506	Reads:8	Hits:1	Allocated_reads:8	Strand:+
TATCTCTTTGGCTTTGATTAACTGGCAGT
>Location:NODE_27459_length_24731_cov_33.167362	Coordinate:7506	Reads:20	Hits:1	Allocated_reads:20	Strand:+
TATCTCTTTGGCTTTGATTAACTGGCAGTG
>Location:NODE_27459_length_24731_cov_33.167362	Coordinate:7508	Reads:1	Hits:1	Allocated_reads:1	Strand:+
TCTCTTTGGCTTTGATTAACTGGCAGT
>Location:NODE_27459_length_24731_cov_33.167362	Coordinate:7510	Reads:1	Hits:1	Allocated_reads:1	Strand:+
TCTTTGGCTTTGATTAACTGGCAGTGTGCC
>Location:NODE_27459_length_24731_cov_33.167362	Coordinate:7511	Reads:3	Hits:1	Allocated_reads:3	Strand:+
CTTTGGCTTTGATTAACTGGCAGTGTGCC
>Location:NODE_27459_length_24731_cov_33.167362	Coordinate:7512	Reads:1	Hits:1	Allocated_reads:1	Strand:+
TTTGGCTTTGATTAACTGGCAGTGTGCCT
>Location:NODE_27459_length_24731_cov_33.167362	Coordinate:7512	Reads:3	Hits:1	Allocated_reads:3	Strand:+
TTTGGCTTTGATTAACTGGCAGTGTGCCTGT
>Location:NODE_27459_length_24731_cov_33.167362	Coordinate:7514	Reads:1	Hits:1	Allocated_reads:1	Strand:+
TGGCTTTGATTAACTGGCAGTGTGCCT
>Location:NODE_27459_length_24731_cov_33.167362	Coordinate:7514	Reads:1	Hits:1	Allocated_reads:1	Strand:+
TGGCTTTGATTAACTGGCAGTGTGCCTG
>Location:NODE_27459_length_24731_cov_33.167362	Coordinate:7514	Reads:2	Hits:1	Allocated_reads:2	Strand:+
TGGCTTTGATTAACTGGCAGTGTGCCTGT
>Location:NODE_27459_length_24731_cov_33.167362	Coordinate:7536	Reads:1	Hits:1	Allocated_reads:1	Strand:+
TGCCTGTGCACTGCAAGCATATTCATGT
>Location:NODE_27459_length_24731_cov_33.167362	Coordinate:7536	Reads:17	Hits:1	Allocated_reads:17	Strand:+
TGCCTGTGCACTGCAAGCATATTCATGTT
>Location:NODE_27459_length_24731_cov_33.167362	Coordinate:7538	Reads:2	Hits:1	Allocated_reads:2	Strand:+
CCTGTGCACTGCAAGCATATTCATGTT
>Location:NODE_27459_length_24731_cov_33.167362	Coordinate:7540	Reads:1	Hits:1	Allocated_reads:1	Strand:-
AGGTTGAACATGAATATGCTTGCAGTGCACA
>Location:NODE_27459_length_24731_cov_33.167362	Coordinate:7540	Reads:3	Hits:1	Allocated_reads:3	Strand:+
TGTGCACTGCAAGCATATTCATGTTCAACCT
>Location:NODE_27459_length_24731_cov_33.167362	Coordinate:7542	Reads:1	Hits:1	Allocated_reads:1	Strand:+
TGCACTGCAAGCATATTCATGTTCAACC
>Location:NODE_27459_length_24731_cov_33.167362	Coordinate:7542	Reads:1	Hits:1	Allocated_reads:1	Strand:+
TGCACTGCAAGCATATTCATGTTGAACT
>Location:NODE_27459_length_24731_cov_33.167362	Coordinate:7542	Reads:4	Hits:1	Allocated_reads:4	Strand:+
TGCACTGCAAGCATATTCATGTTCAACCT
>Location:NODE_27459_length_24731_cov_33.167362	Coordinate:7555	Reads:8	Hits:1	Allocated_reads:8	Strand:+
TATTCATGTTCAACCTTAGGGTCTGCA
>Location:NODE_27459_length_24731_cov_33.167362	Coordinate:7555	Reads:1	Hits:1	Allocated_reads:1	Strand:+
TATTCATGTTCAACCTTAGGGTCTGCATT
>Location:NODE_27459_length_24731_cov_33.167362	Coordinate:7557	Reads:1	Hits:1	Allocated_reads:1	Strand:+
TTCATGTTCAACCTTAGGGTCTGCA
>Location:NODE_27459_length_24731_cov_33.167362	Coordinate:7557	Reads:1	Hits:1	Allocated_reads:1	Strand:+
TTCATGTTCAACCTTAGGGTCTGCAT
>Location:NODE_27459_length_24731_cov_33.167362	Coordinate:7561	Reads:1	Hits:1	Allocated_reads:1	Strand:+
TGTTCAACCTTAGGGTCTGCATTTGCATC
>Location:NODE_27459_length_24731_cov_33.167362	Coordinate:7580	Reads:1	Hits:1	Allocated_reads:1	Strand:+
CATTTGCATCAGACACAGCTTGTATTACTTT
>Location:NODE_27459_length_24731_cov_33.167362	Coordinate:7583	Reads:1	Hits:1	Allocated_reads:1	Strand:-
AGTAATACAAGCTGTGTCTGATGCAA
>Location:NODE_27459_length_24731_cov_33.167362	Coordinate:7584	Reads:2	Hits:1	Allocated_reads:2	Strand:+
TGCATCAGACACAGCTTGTATTACTTT
>Location:NODE_27459_length_24731_cov_33.167362	Coordinate:7585	Reads:1	Hits:1	Allocated_reads:1	Strand:+
GCATCAGACACAGCTTGTATTACTTTTAGG
>Location:NODE_27459_length_24731_cov_33.167362	Coordinate:7586	Reads:1	Hits:1	Allocated_reads:1	Strand:+
CATCAGACACAGCTTGTATTACTTTTAGGT
>Location:NODE_27459_length_24731_cov_33.167362	Coordinate:7588	Reads:1	Hits:1	Allocated_reads:1	Strand:+
TCAGACACAGCTTGTATTACTTTTAGGT
>Location:NODE_27459_length_24731_cov_33.167362	Coordinate:7597	Reads:1	Hits:1	Allocated_reads:1	Strand:+
GCTTGTATTACTTTTAGGTCATTGTTCATT
>Location:NODE_27459_length_24731_cov_33.167362	Coordinate:7599	Reads:2	Hits:1	Allocated_reads:2	Strand:+
TTGTATTACTTTTAGGTCATTGTTC
>Location:NODE_27459_length_24731_cov_33.167362	Coordinate:7599	Reads:1	Hits:1	Allocated_reads:1	Strand:+
TTGTATTACTTTTAGGTCATTGTTCA
>Location:NODE_27459_length_24731_cov_33.167362	Coordinate:7599	Reads:1	Hits:1	Allocated_reads:1	Strand:+
TTGTATTACTTTTAGGTCATTGTTCAT
>Location:NODE_27459_length_24731_cov_33.167362	Coordinate:7599	Reads:54	Hits:1	Allocated_reads:54	Strand:+
TTGTATTACTTTTAGGTCATTGTTCATT
>Location:NODE_27459_length_24731_cov_33.167362	Coordinate:7599	Reads:4	Hits:1	Allocated_reads:4	Strand:+
TTGTATTACTTTTAGGTCATTGTTCATTT
>Location:NODE_27459_length_24731_cov_33.167362	Coordinate:7599	Reads:2	Hits:1	Allocated_reads:2	Strand:+
TTGTATTACTTTTAGGTCATTGTTCATTTGC
>Location:NODE_27459_length_24731_cov_33.167362	Coordinate:7599	Reads:1	Hits:1	Allocated_reads:1	Strand:+
TTGTATTACTTTTAGGTCATTGTTCATTTGCTC
>Location:NODE_27459_length_24731_cov_33.167362	Coordinate:7600	Reads:1	Hits:1	Allocated_reads:1	Strand:+
TGTATTACTTTTAGGTCATTGTTC
>Location:NODE_27459_length_24731_cov_33.167362	Coordinate:7600	Reads:3	Hits:1	Allocated_reads:3	Strand:+
TGTATTACTTTTAGGTCATTGTTCATTT
>Location:NODE_27459_length_24731_cov_33.167362	Coordinate:7602	Reads:2	Hits:1	Allocated_reads:2	Strand:+
TATTACTTTTAGGTCATTGTTCATTTGC
>Location:NODE_27459_length_24731_cov_33.167362	Coordinate:7602	Reads:1	Hits:1	Allocated_reads:1	Strand:+
TATTACTTTTAGGTCATTGTTCATTTGCTCT
>Location:NODE_27459_length_24731_cov_33.167362	Coordinate:7605	Reads:1	Hits:1	Allocated_reads:1	Strand:+
TACTTTTAGGTCATTGTTCATTTGCTCTT
>Location:NODE_27459_length_24731_cov_33.167362	Coordinate:7611	Reads:2	Hits:1	Allocated_reads:2	Strand:+
TAGGTCATTGTTCATTTGCTCTTGAAAGT
>Location:NODE_27459_length_24731_cov_33.167362	Coordinate:7611	Reads:1	Hits:1	Allocated_reads:1	Strand:+
TAGGTCATTGTTCATTTGCTCTTGAAAGTG
>Location:NODE_27459_length_24731_cov_33.167362	Coordinate:7612	Reads:1	Hits:1	Allocated_reads:1	Strand:-
ACTTTCAAGAGCAAATGAACAATGACCT
>Location:NODE_27459_length_24731_cov_33.167362	Coordinate:7616	Reads:1	Hits:1	Allocated_reads:1	Strand:+
CATTGTTCATTTGCTCTTGAAAGT
>Location:NODE_27459_length_24731_cov_33.167362	Coordinate:7620	Reads:1	Hits:1	Allocated_reads:1	Strand:-
TTCCAGTTCACTTTCAAGAGCAAATGAAC
>Location:NODE_27459_length_24731_cov_33.167362	Coordinate:7625	Reads:1	Hits:1	Allocated_reads:1	Strand:+
TTTGCTCTTGAAAGTGAACTGGAAACACT
>Location:NODE_27459_length_24731_cov_33.167362	Coordinate:7626	Reads:1	Hits:1	Allocated_reads:1	Strand:+
TTGCTCTTGAAAGTGAACTGGAAACACTTT
>Location:NODE_27459_length_24731_cov_33.167362	Coordinate:7629	Reads:1	Hits:1	Allocated_reads:1	Strand:+
CTCTTGAAAGTGAACTGGAAACACTTGTCT
>Location:NODE_27459_length_24731_cov_33.167362	Coordinate:7630	Reads:1	Hits:1	Allocated_reads:1	Strand:+
TCTTGAAAGTGAACTGGAAACACTTGTC
>Location:NODE_27459_length_24731_cov_33.167362	Coordinate:7630	Reads:13	Hits:1	Allocated_reads:13	Strand:+
TCTTGAAAGTGAACTGGAAACACTTGTCT
>Location:NODE_27459_length_24731_cov_33.167362	Coordinate:7633	Reads:1	Hits:1	Allocated_reads:1	Strand:+
TGAAAGTGAACTGGAAACACTTGTCTTGT
>Location:NODE_27459_length_24731_cov_33.167362	Coordinate:7639	Reads:1	Hits:1	Allocated_reads:1	Strand:+
TGAACTGGAAACACTTGTCTTGTTGGGCG
>Location:NODE_27459_length_24731_cov_33.167362	Coordinate:7639	Reads:4	Hits:1	Allocated_reads:4	Strand:+
TGAACTGGAAACACTTGTCTTGTTGGGCT
>Location:NODE_27459_length_24731_cov_33.167362	Coordinate:7639	Reads:3	Hits:1	Allocated_reads:3	Strand:+
TGAACTGGAAACACTTGTCTTGTTGGGCTTT
>Location:NODE_27459_length_24731_cov_33.167362	Coordinate:7640	Reads:1	Hits:1	Allocated_reads:1	Strand:+
GAACTGGAAACACTTGTCTTGTTGGGCTT
>Location:NODE_27459_length_24731_cov_33.167362	Coordinate:7640	Reads:4	Hits:1	Allocated_reads:4	Strand:+
GAACTGGAAACACTTGTCTTGTTGGGCTTT
>Location:NODE_27459_length_24731_cov_33.167362	Coordinate:7641	Reads:2	Hits:1	Allocated_reads:2	Strand:+
AACTGGAAACACTTGTCTTGTTGGGCTTT
>Location:NODE_27459_length_24731_cov_33.167362	Coordinate:7644	Reads:2	Hits:1	Allocated_reads:2	Strand:+
TGGAAACACTTGTCTTGTTGGGCTTT
>Location:NODE_27459_length_24731_cov_33.167362	Coordinate:7644	Reads:1	Hits:1	Allocated_reads:1	Strand:+
TGGAAACACTTGTCTTGTTGGGCTTTT
>Location:NODE_27459_length_24731_cov_33.167362	Coordinate:7644	Reads:2	Hits:1	Allocated_reads:2	Strand:+
TGGAAACACTTGTCTTGTTGGGCTTTCT
>Location:NODE_27459_length_24731_cov_33.167362	Coordinate:7645	Reads:1	Hits:1	Allocated_reads:1	Strand:+
GGAAACACTTGTCTTGTTGGGCTTTCTTCT
>Location:NODE_27459_length_24731_cov_33.167362	Coordinate:7646	Reads:1	Hits:1	Allocated_reads:1	Strand:+
GAAACACTTGTCTTGTTGGGCTTTCTTCTT
>Location:NODE_27459_length_24731_cov_33.167362	Coordinate:7651	Reads:1	Hits:1	Allocated_reads:1	Strand:-
AAGGAAAGAAGAAAGCCCAACAAGACAAGT
>Location:NODE_27459_length_24731_cov_33.167362	Coordinate:7654	Reads:1	Hits:1	Allocated_reads:1	Strand:+
TGTCTTGTTGGGCTTTCTTCTTTCCTTT
>Location:NODE_27459_length_24731_cov_33.167362	Coordinate:7654	Reads:1	Hits:1	Allocated_reads:1	Strand:+
TGTCTTGTTGGGCTTTCTTCTTTCCTTTT
>Location:NODE_27459_length_24731_cov_33.167362	Coordinate:7654	Reads:1	Hits:1	Allocated_reads:1	Strand:+
TGTCTTGTTGGGCTTTCTTCTTTCCTTTTC
>Location:NODE_27459_length_24731_cov_33.167362	Coordinate:7654	Reads:1	Hits:1	Allocated_reads:1	Strand:+
TGTCTTGTTGGGCTTTCTTCTTTCCTTTTCA
>Location:NODE_27459_length_24731_cov_33.167362	Coordinate:7656	Reads:1	Hits:1	Allocated_reads:1	Strand:+
TCTTGTTGGGCTTTCTTCTTTCCTTTTC
>Location:NODE_27459_length_24731_cov_33.167362	Coordinate:7668	Reads:1	Hits:1	Allocated_reads:1	Strand:+
TTCTTCTTTCCTTTTCACATGTGGTGTCC
>Location:NODE_27459_length_24731_cov_33.167362	Coordinate:7668	Reads:1	Hits:1	Allocated_reads:1	Strand:+
TTCTTCTTTCCTTTTCACATGTGGTGTCCC
>Location:NODE_27459_length_24731_cov_33.167362	Coordinate:7671	Reads:1	Hits:1	Allocated_reads:1	Strand:+
TTCTTTCCTTTTCACATGTGGTGTCCC
>Location:NODE_27459_length_24731_cov_33.167362	Coordinate:7671	Reads:2	Hits:1	Allocated_reads:2	Strand:+
TTCTTTCCTTTTCACATGTGGTGTCCCA
>Location:NODE_27459_length_24731_cov_33.167362	Coordinate:7671	Reads:1	Hits:1	Allocated_reads:1	Strand:+
TTCTTTCCTTTTCACATGTGGTGTCCCAACA
>Location:NODE_27459_length_24731_cov_33.167362	Coordinate:7679	Reads:2	Hits:1	Allocated_reads:2	Strand:+
TTTTCACATGTGGTGTCCCAACAAGCA
>Location:NODE_27459_length_24731_cov_33.167362	Coordinate:7699	Reads:1	Hits:1	Allocated_reads:1	Strand:-
TGGTTTTGGACATCAACCTGATGCTTGT
>Location:NODE_27459_length_24731_cov_33.167362	Coordinate:7702	Reads:1	Hits:1	Allocated_reads:1	Strand:-
TGGTTTTGGACATCAACCTGATGCT
>Location:NODE_27459_length_24731_cov_33.167362	Coordinate:7705	Reads:1	Hits:1	Allocated_reads:1	Strand:+
ATCAGGTTGATGTCCAAAACCAACAGTC
>Location:NODE_27459_length_24731_cov_33.167362	Coordinate:7711	Reads:1	Hits:1	Allocated_reads:1	Strand:+
TTGATGTCCAAAACCAACAGTCTAACCCT
>Location:NODE_27459_length_24731_cov_33.167362	Coordinate:7717	Reads:1	Hits:1	Allocated_reads:1	Strand:+
TCCAAAACCAACAGTCTAACCCTATATGT
>Location:NODE_27459_length_24731_cov_33.167362	Coordinate:7717	Reads:1	Hits:1	Allocated_reads:1	Strand:+
TCCAAAACCAACAGTCTAACCCTATATGTGG
>Location:NODE_27459_length_24731_cov_33.167362	Coordinate:7717	Reads:2	Hits:1	Allocated_reads:2	Strand:+
TCCAAAACCAACAGTCTAACCCTATATGTGT
>Location:NODE_27459_length_24731_cov_33.167362	Coordinate:7717	Reads:1	Hits:1	Allocated_reads:1	Strand:+
TCCAAAACCAACAGTCTAACCCTATATGTGTT
>Location:NODE_27459_length_24731_cov_33.167362	Coordinate:7723	Reads:1	Hits:1	Allocated_reads:1	Strand:-
ACTAAACACATATAGGGTTAGACTGTTGGT
>Location:NODE_27459_length_24731_cov_33.167362	Coordinate:7741	Reads:5	Hits:1	Allocated_reads:5	Strand:+
TATGTGTTTAGTACTACAATTCGTAAGAT
>Location:NODE_27459_length_24731_cov_33.167362	Coordinate:7743	Reads:1	Hits:1	Allocated_reads:1	Strand:+
TGTGTTTAGTACTACAATTCGTAAGAT
>Location:NODE_27459_length_24731_cov_33.167362	Coordinate:7748	Reads:1	Hits:1	Allocated_reads:1	Strand:+
TTAGTACTACAATTCGTAAGATGGCCA
>Location:NODE_27459_length_24731_cov_33.167362	Coordinate:7749	Reads:1	Hits:1	Allocated_reads:1	Strand:+
TAGTACTACAATTCGTAAGATGGCCAGG
>Location:NODE_27459_length_24731_cov_33.167362	Coordinate:7749	Reads:11	Hits:1	Allocated_reads:11	Strand:+
TAGTACTACAATTCGTAAGATGGCCAGGC
>Location:NODE_27459_length_24731_cov_33.167362	Coordinate:7749	Reads:1	Hits:1	Allocated_reads:1	Strand:+
TAGTACTACAATTCGTAAGATGGCCAGGCC
>Location:NODE_27459_length_24731_cov_33.167362	Coordinate:7752	Reads:1	Hits:1	Allocated_reads:1	Strand:+
TACTACAATTCGTAAGATGGCCAGGCCACAGA
>Location:NODE_27459_length_24731_cov_33.167362	Coordinate:7760	Reads:1	Hits:1	Allocated_reads:1	Strand:+
TTCGTAAGATGGCCAGGCCACAGAGGCT
>Location:NODE_27459_length_24731_cov_33.167362	Coordinate:7760	Reads:2	Hits:1	Allocated_reads:2	Strand:+
TTCGTAAGATGGCCAGGCCACAGAGGCTCT
>Location:NODE_27459_length_24731_cov_33.167362	Coordinate:7761	Reads:1	Hits:1	Allocated_reads:1	Strand:+
TCGTAAGATGGCCAGGCCACAGAGGCTCT
>Location:NODE_27459_length_24731_cov_33.167362	Coordinate:7770	Reads:1	Hits:1	Allocated_reads:1	Strand:-
AACAAGAGCCTCTGTGGCCTGGCC
>Location:NODE_27459_length_24731_cov_33.167362	Coordinate:7789	Reads:1	Hits:1	Allocated_reads:1	Strand:+
TTGTTTGGCAGTATTTATTTTTAAAAAT
>Location:NODE_27459_length_24731_cov_33.167362	Coordinate:7790	Reads:1	Hits:1	Allocated_reads:1	Strand:+
TGTTTGGCAGTATTTATTTTTAAAAATC
>Location:NODE_27459_length_24731_cov_33.167362	Coordinate:7815	Reads:1	Hits:1	Allocated_reads:1	Strand:+
ATCAGTTTGAACATGTTTGTGGTTTGCA
>Location:NODE_27459_length_24731_cov_33.167362	Coordinate:7816	Reads:2	Hits:1	Allocated_reads:2	Strand:+
TCAGTTTGAACATGTTTGTGGTTTGCA
>Location:NODE_27459_length_24731_cov_33.167362	Coordinate:7816	Reads:1	Hits:1	Allocated_reads:1	Strand:+
TCAGTTTGAACATGTTTGTGGTTTGCAT
>Location:NODE_27459_length_24731_cov_33.167362	Coordinate:7816	Reads:1	Hits:1	Allocated_reads:1	Strand:+
TCAGTTTGAACATGTTTGTGGTTTGCATGAAGT
>Location:NODE_27459_length_24731_cov_33.167362	Coordinate:7820	Reads:6	Hits:1	Allocated_reads:6	Strand:+
TTTGAACATGTTTGTGGTTTGCATGAAGT
>Location:NODE_27459_length_24731_cov_33.167362	Coordinate:7820	Reads:1	Hits:1	Allocated_reads:1	Strand:+
TTTGAACATGTTTGTGGTTTGCATGAAGTGCCA
>Location:NODE_27459_length_24731_cov_33.167362	Coordinate:7822	Reads:1	Hits:1	Allocated_reads:1	Strand:+
TGAACATGTTTGTGGTTTGCATGAAGT
>Location:NODE_27459_length_24731_cov_33.167362	Coordinate:7848	Reads:1	Hits:1	Allocated_reads:1	Strand:+
TGCATGCTGTAAAACAAAATCACTTCCA
>Location:NODE_27459_length_24731_cov_33.167362	Coordinate:7848	Reads:1	Hits:1	Allocated_reads:1	Strand:+
TGCATGCTGTAAAACAAAATCACTTCCAC
>Location:NODE_27459_length_24731_cov_33.167362	Coordinate:7848	Reads:1	Hits:1	Allocated_reads:1	Strand:+
TGCATGCTGTAAAACAAAATCACTTCCACA
>Location:NODE_27459_length_24731_cov_33.167362	Coordinate:7852	Reads:5	Hits:1	Allocated_reads:5	Strand:+
TGCTGTAAAACAAAATCACTTCCACATA
>Location:NODE_27459_length_24731_cov_33.167362	Coordinate:7852	Reads:1	Hits:1	Allocated_reads:1	Strand:+
TGCTGTAAAACAAAATCACTTCCACATAC
>Location:NODE_27459_length_24731_cov_33.167362	Coordinate:7852	Reads:1	Hits:1	Allocated_reads:1	Strand:+
TGCTGTAAAACAAAATCACTTCCACATACA
>Location:NODE_27459_length_24731_cov_33.167362	Coordinate:7885	Reads:1	Hits:1	Allocated_reads:1	Strand:+
TGCAGTACAACATTTGTGTCGTGAT
>Location:NODE_27459_length_24731_cov_33.167362	Coordinate:7909	Reads:1	Hits:1	Allocated_reads:1	Strand:+
TACTATGAACAATAGGCATGGGAAT
>Location:NODE_27459_length_24731_cov_33.167362	Coordinate:7909	Reads:1	Hits:1	Allocated_reads:1	Strand:+
TACTATGAACAATAGGCATGGGAATA
>Location:NODE_27459_length_24731_cov_33.167362	Coordinate:7909	Reads:2	Hits:1	Allocated_reads:2	Strand:+
TACTATGAACAATAGGCATGGGAATATT
>Location:NODE_27459_length_24731_cov_33.167362	Coordinate:7923	Reads:2	Hits:1	Allocated_reads:2	Strand:+
GGCATGGGAATATTAAACAATGACACACT
>Location:NODE_27459_length_24731_cov_33.167362	Coordinate:7927	Reads:1	Hits:1	Allocated_reads:1	Strand:+
TGGGAATATTAAACAATGACACACTGT
>Location:NODE_27459_length_24731_cov_33.167362	Coordinate:7940	Reads:1	Hits:1	Allocated_reads:1	Strand:+
CAATGACACACTGTACTTGTTCTCAAAAG
>Location:NODE_27459_length_24731_cov_33.167362	Coordinate:7943	Reads:1	Hits:1	Allocated_reads:1	Strand:+
TGACACACTGTACTTGTTCTCAAA
>Location:NODE_27459_length_24731_cov_33.167362	Coordinate:7943	Reads:1	Hits:1	Allocated_reads:1	Strand:+
TGACACACTGTACTTGTTCTCAAAA
>Location:NODE_27459_length_24731_cov_33.167362	Coordinate:7943	Reads:1	Hits:1	Allocated_reads:1	Strand:+
TGACACACTGTACTTGTTCTCAAAAG
>Location:NODE_27459_length_24731_cov_33.167362	Coordinate:7943	Reads:1	Hits:1	Allocated_reads:1	Strand:+
TGACACACTGTACTTGTTCTCAAAAGAAA
>Location:NODE_27459_length_24731_cov_33.167362	Coordinate:7943	Reads:1	Hits:1	Allocated_reads:1	Strand:+
TGACACACTGTACTTGTTCTCAAAAGAAG
>Location:NODE_27459_length_24731_cov_33.167362	Coordinate:7944	Reads:1	Hits:1	Allocated_reads:1	Strand:+
GACACACTGTACTTGTTCTCAAAAGAA
>Location:NODE_27459_length_24731_cov_33.167362	Coordinate:7944	Reads:2	Hits:1	Allocated_reads:2	Strand:+
GACACACTGTACTTGTTCTCAAAAGAAG
>Location:NODE_27459_length_24731_cov_33.167362	Coordinate:7945	Reads:1	Hits:1	Allocated_reads:1	Strand:+
ACACACTGTACTTGTTCTCAAAAGAAG
>Location:NODE_27459_length_24731_cov_33.167362	Coordinate:7945	Reads:1	Hits:1	Allocated_reads:1	Strand:+
ACACACTGTACTTGTTCTCAAAAGAAGAAA
>Location:NODE_27459_length_24731_cov_33.167362	Coordinate:7946	Reads:1	Hits:1	Allocated_reads:1	Strand:+
CACACTGTACTTGTTCTCAAAAGAAGAAAG
>Location:NODE_27459_length_24731_cov_33.167362	Coordinate:7946	Reads:2	Hits:1	Allocated_reads:2	Strand:+
CACACTGTACTTGTTCTCAAAAGAAGAAAGG
>Location:NODE_27459_length_24731_cov_33.167362	Coordinate:7948	Reads:1	Hits:1	Allocated_reads:1	Strand:+
CACTGTACTTGTTCTCAAAAGAAG
>Location:NODE_27459_length_24731_cov_33.167362	Coordinate:7948	Reads:3	Hits:1	Allocated_reads:3	Strand:+
CACTGTACTTGTTCTCAAAAGAAGAAAGG
>Location:NODE_27459_length_24731_cov_33.167362	Coordinate:7948	Reads:1	Hits:1	Allocated_reads:1	Strand:+
CACTGTACTTGTTCTCAAAAGAAAAAAGGT
>Location:NODE_27459_length_24731_cov_33.167362	Coordinate:7962	Reads:1	Hits:1	Allocated_reads:1	Strand:-
AAAACAATGAACCTTTCTTCTTTTGG
>Location:NODE_27459_length_24731_cov_33.167362	Coordinate:7965	Reads:1	Hits:1	Allocated_reads:1	Strand:-
ATGTAAAACAATGAACCTTTCTTCTTT
>Location:NODE_27459_length_24731_cov_33.167362	Coordinate:7974	Reads:1	Hits:1	Allocated_reads:1	Strand:-
ACAAAATGCAATGTAAAACAATGAACCT
>Location:NODE_27459_length_24731_cov_33.167362	Coordinate:7993	Reads:1	Hits:1	Allocated_reads:1	Strand:-
AGGGACATTACTTGTACAAAATGC
>Location:NODE_27459_length_24731_cov_33.167362	Coordinate:7996	Reads:1	Hits:1	Allocated_reads:1	Strand:+
TTTTGTACAAGTAATGTCCCTTTTGGCT
>Location:NODE_27459_length_24731_cov_33.167362	Coordinate:8000	Reads:1	Hits:1	Allocated_reads:1	Strand:-
AAGCCAAAAGGGACATTACTTGTAC
>Location:NODE_27459_length_24731_cov_33.167362	Coordinate:8014	Reads:1	Hits:1	Allocated_reads:1	Strand:+
CCTTTTGGCTTGAATATAGCATATCATCTTC
>Location:NODE_27459_length_24731_cov_33.167362	Coordinate:8018	Reads:1	Hits:1	Allocated_reads:1	Strand:+
TTGGCTTGAATATAGCATATCATCTTCTAA
>Location:NODE_27459_length_24731_cov_33.167362	Coordinate:8030	Reads:1	Hits:1	Allocated_reads:1	Strand:+
TAGCATATCATCTTCTAATAGTTTTCCAA
>Location:NODE_27459_length_24731_cov_33.167362	Coordinate:8034	Reads:1	Hits:1	Allocated_reads:1	Strand:-
AAGTGTTGGAAAACTATTAGAAGATGATAT
>Location:NODE_27459_length_24731_cov_33.167362	Coordinate:8035	Reads:1	Hits:1	Allocated_reads:1	Strand:+
TATCATCTTCTAATAGTTTTCCAACACT
>Location:NODE_27459_length_24731_cov_33.167362	Coordinate:8035	Reads:1	Hits:1	Allocated_reads:1	Strand:+
TATCATCTTCTAATAGTTTTCCAACACTT
>Location:NODE_27459_length_24731_cov_33.167362	Coordinate:8044	Reads:1	Hits:1	Allocated_reads:1	Strand:+
CTAATAGTTTTCCAACACTTGTCCACCCA
>Location:NODE_27459_length_24731_cov_33.167362	Coordinate:8046	Reads:1	Hits:1	Allocated_reads:1	Strand:-
GGGTGGACAAGTGTTGGAAAACTATT
>Location:NODE_27459_length_24731_cov_33.167362	Coordinate:8048	Reads:1	Hits:1	Allocated_reads:1	Strand:+
TAGTTTTCCAACACTTGTCCACCCA
>Location:NODE_27459_length_24731_cov_33.167362	Coordinate:8048	Reads:1	Hits:1	Allocated_reads:1	Strand:+
TAGTTTTCCAACACTTGTCCACCCAA
>Location:NODE_27459_length_24731_cov_33.167362	Coordinate:8048	Reads:3	Hits:1	Allocated_reads:3	Strand:+
TAGTTTTCCAACACTTGTCCACCCAAA
>Location:NODE_27459_length_24731_cov_33.167362	Coordinate:8048	Reads:1	Hits:1	Allocated_reads:1	Strand:+
TAGTTTTCCAACACTTGTCCACCCAAAA
>Location:NODE_27459_length_24731_cov_33.167362	Coordinate:8053	Reads:1	Hits:1	Allocated_reads:1	Strand:+
TTCCAACACTTGTCCACCCAAAACCA
>Location:NODE_27459_length_24731_cov_33.167362	Coordinate:8053	Reads:1	Hits:1	Allocated_reads:1	Strand:+
TTCCAACACTTGTCCACCCAAAACCATAATG
>Location:NODE_27459_length_24731_cov_33.167362	Coordinate:8089	Reads:1	Hits:1	Allocated_reads:1	Strand:+
TATTTATAATCCTGAGAAACCAGACAAA
>Location:NODE_27459_length_24731_cov_33.167362	Coordinate:8091	Reads:1	Hits:1	Allocated_reads:1	Strand:+
TTTATAATCCTGAGAAACCAGACAAATT
>Location:NODE_27459_length_24731_cov_33.167362	Coordinate:8093	Reads:2	Hits:1	Allocated_reads:2	Strand:+
TATAATCCTGAGAAACCAGACAAATT
>Location:NODE_27459_length_24731_cov_33.167362	Coordinate:8093	Reads:1	Hits:1	Allocated_reads:1	Strand:+
TATAATCCTGAGAAACCAGACAAATTTT
>Location:NODE_27459_length_24731_cov_33.167362	Coordinate:8093	Reads:2	Hits:1	Allocated_reads:2	Strand:+
TATAATCCTGAGAAACCAGACAAATTTTC
>Location:NODE_27459_length_24731_cov_33.167362	Coordinate:8093	Reads:6	Hits:1	Allocated_reads:6	Strand:+
TATAATCCTGAGAAACCAGACAAATTTTCT
>Location:NODE_27459_length_24731_cov_33.167362	Coordinate:8093	Reads:3	Hits:1	Allocated_reads:3	Strand:+
TATAATCCTGAGAAACCAGACAAATTTTCTT
>Location:NODE_27459_length_24731_cov_33.167362	Coordinate:8094	Reads:1	Hits:1	Allocated_reads:1	Strand:+
ATAATCCTGAGAAACCAGACAAATTTTCT
>Location:NODE_27459_length_24731_cov_33.167362	Coordinate:8094	Reads:1	Hits:1	Allocated_reads:1	Strand:+
ATAATCCTGAGAAACCAGACAAATTTTCTT
>Location:NODE_27459_length_24731_cov_33.167362	Coordinate:8095	Reads:2	Hits:1	Allocated_reads:2	Strand:+
TAATCCTGAGAAACCAGACAAATTTTC
>Location:NODE_27459_length_24731_cov_33.167362	Coordinate:8095	Reads:1	Hits:1	Allocated_reads:1	Strand:+
TAATCCTGAGAAACCAGACAAATTTTCT
>Location:NODE_27459_length_24731_cov_33.167362	Coordinate:8095	Reads:12	Hits:1	Allocated_reads:12	Strand:+
TAATCCTGAGAAACCAGACAAATTTTCTT
>Location:NODE_27459_length_24731_cov_33.167362	Coordinate:8096	Reads:1	Hits:1	Allocated_reads:1	Strand:+
AATCCTGAGAAACCAGACAAATTTTCTT
>Location:NODE_27459_length_24731_cov_33.167362	Coordinate:8096	Reads:1	Hits:1	Allocated_reads:1	Strand:+
AATCCTGAGAAACCAGACCAATTTTCTT
>Location:NODE_27459_length_24731_cov_33.167362	Coordinate:8097	Reads:2	Hits:1	Allocated_reads:2	Strand:+
ATCCTGAGAAACCAGACAAATTTTCTT
>Location:NODE_27459_length_24731_cov_33.167362	Coordinate:8098	Reads:1	Hits:1	Allocated_reads:1	Strand:+
TCCTGAGAAACCAGACAAATTTTCTTTAC
>Location:NODE_27459_length_24731_cov_33.167362	Coordinate:8098	Reads:1	Hits:1	Allocated_reads:1	Strand:+
TCCTGAGAAACCAGACAAATTTTCTTTACA
>Location:NODE_27459_length_24731_cov_33.167362	Coordinate:8101	Reads:1	Hits:1	Allocated_reads:1	Strand:+
TGAGAAACCAGACAAATTTTCTTTACA
>Location:NODE_27459_length_24731_cov_33.167362	Coordinate:8101	Reads:1	Hits:1	Allocated_reads:1	Strand:+
TGAGAAACCAGACAAATTTTCTTTACAGAAA
>Location:NODE_27459_length_24731_cov_33.167362	Coordinate:8104	Reads:1	Hits:1	Allocated_reads:1	Strand:+
GAAACCAGACAAATTTTCTTTACAGAAAC
>Location:NODE_27459_length_24731_cov_33.167362	Coordinate:8105	Reads:1	Hits:1	Allocated_reads:1	Strand:+
AAACCAGACAAATTTTCTTTACAGAAACT
>Location:NODE_27459_length_24731_cov_33.167362	Coordinate:8106	Reads:2	Hits:1	Allocated_reads:2	Strand:+
AACCAGACAAATTTTCTTTACAGAAACT
>Location:NODE_27459_length_24731_cov_33.167362	Coordinate:8111	Reads:1	Hits:1	Allocated_reads:1	Strand:+
GACAAATTTTCTTTACAGAAACTGCACCCT
>Location:NODE_27459_length_24731_cov_33.167362	Coordinate:8118	Reads:1	Hits:1	Allocated_reads:1	Strand:+
TTTCTTTACAGAAACTGCACCCTTACTA
>Location:NODE_27459_length_24731_cov_33.167362	Coordinate:8119	Reads:2	Hits:1	Allocated_reads:2	Strand:+
TTCTTTACAGAAACTGCACCCTTACTACT
>Location:NODE_27459_length_24731_cov_33.167362	Coordinate:8124	Reads:1	Hits:1	Allocated_reads:1	Strand:+
TACAGAAACTGCACCCTTACTACTTGCTTCC
>Location:NODE_27459_length_24731_cov_33.167362	Coordinate:8140	Reads:1	Hits:1	Allocated_reads:1	Strand:+
TTACTACTTGCTTCCTCTTAATTTGTAGCT
>Location:NODE_27459_length_24731_cov_33.167362	Coordinate:8141	Reads:2	Hits:1	Allocated_reads:2	Strand:+
TACTACTTGCTTCCTCTTAATTTGTAGC
>Location:NODE_27459_length_24731_cov_33.167362	Coordinate:8144	Reads:1	Hits:1	Allocated_reads:1	Strand:+
TACTTGCTTCCTCTTAATTTGTAGCTC
>Location:NODE_27459_length_24731_cov_33.167362	Coordinate:8144	Reads:1	Hits:1	Allocated_reads:1	Strand:+
TACTTGCTTCCTCTTAATTTGTAGCTCC
>Location:NODE_27459_length_24731_cov_33.167362	Coordinate:8144	Reads:4	Hits:1	Allocated_reads:4	Strand:+
TACTTGCTTCCTCTTAATTTGTAGCTCCT
>Location:NODE_27459_length_24731_cov_33.167362	Coordinate:8172	Reads:1	Hits:1	Allocated_reads:1	Strand:+
TCTGGAACTGTGTCCTTTCTATTCCTCCCC
>Location:NODE_27459_length_24731_cov_33.167362	Coordinate:8188	Reads:1	Hits:1	Allocated_reads:1	Strand:+
TTCTATTCCTCCCCATTTCTCACCCTCT
>Location:NODE_27459_length_24731_cov_33.167362	Coordinate:8191	Reads:1	Hits:1	Allocated_reads:1	Strand:+
TATTCCTCCCCATTTCTCACCCTCTCACT
>Location:NODE_27459_length_24731_cov_33.167362	Coordinate:8243	Reads:1	Hits:1	Allocated_reads:1	Strand:-
ATGAACAACAAACAAAAACAGCAGGGTGG
>Location:NODE_27459_length_24731_cov_33.167362	Coordinate:8245	Reads:2	Hits:1	Allocated_reads:2	Strand:-
TATGAACAACAAACAAAAACAGCAGGGT
>Location:NODE_27459_length_24731_cov_33.167362	Coordinate:8260	Reads:1	Hits:1	Allocated_reads:1	Strand:+
TTTGTTGTTCATATTTCCGCCAGTTTCA
>Location:NODE_27459_length_24731_cov_33.167362	Coordinate:8262	Reads:1	Hits:1	Allocated_reads:1	Strand:+
TGTTGTTCATATTTCCGCCAGTTTCAGCCT
>Location:NODE_27459_length_24731_cov_33.167362	Coordinate:8271	Reads:1	Hits:1	Allocated_reads:1	Strand:+
TATTTCCGCCAGTTTCAGCCTGACACC
>Location:NODE_27459_length_24731_cov_33.167362	Coordinate:8271	Reads:4	Hits:1	Allocated_reads:4	Strand:+
TATTTCCGCCAGTTTCAGCCTGACACCT
>Location:NODE_27459_length_24731_cov_33.167362	Coordinate:8294	Reads:1	Hits:1	Allocated_reads:1	Strand:-
AGATATAACAGCAAGAGAGCCTTGAGGTG
>Location:NODE_27459_length_24731_cov_33.167362	Coordinate:8298	Reads:1	Hits:1	Allocated_reads:1	Strand:-
TTACAAGATATAACAGCAAGAGAGCCTTGA
>Location:NODE_27459_length_24731_cov_33.167362	Coordinate:8301	Reads:2	Hits:1	Allocated_reads:2	Strand:-
ACTTACAAGATATAACAGCAAGAGAGCCT
>Location:NODE_27459_length_24731_cov_33.167362	Coordinate:8301	Reads:1	Hits:1	Allocated_reads:1	Strand:-
CTTACAAGATATAACAGCAAGAGAGCAT
>Location:NODE_27459_length_24731_cov_33.167362	Coordinate:8322	Reads:1	Hits:1	Allocated_reads:1	Strand:+
TTGTAAGTGTTTAAACAAAGAATG
>Location:NODE_27459_length_24731_cov_33.167362	Coordinate:8322	Reads:3	Hits:1	Allocated_reads:3	Strand:+
TTGTAAGTGTTTAAACAAAGAATGATA
>Location:NODE_27459_length_24731_cov_33.167362	Coordinate:8322	Reads:1	Hits:1	Allocated_reads:1	Strand:+
TTGTAAGTGTTTAAACAAAGAATGATAA
>Location:NODE_27459_length_24731_cov_33.167362	Coordinate:8322	Reads:1	Hits:1	Allocated_reads:1	Strand:+
TTGTAAGTGTTTAAACAAAGAATGATAAA
>Location:NODE_27459_length_24731_cov_33.167362	Coordinate:8322	Reads:1	Hits:1	Allocated_reads:1	Strand:+
TTGTAAGTGTTTAAACAAAGAATGATAAAAC
>Location:NODE_27459_length_24731_cov_33.167362	Coordinate:8335	Reads:1	Hits:1	Allocated_reads:1	Strand:-
AGCATGCTCATTGTTTTATCATTCTTTGTT
>Location:NODE_27459_length_24731_cov_33.167362	Coordinate:8339	Reads:1	Hits:1	Allocated_reads:1	Strand:+
AAGAATGATAAAACAATGAGCATGCTTT
>Location:NODE_27459_length_24731_cov_33.167362	Coordinate:8340	Reads:1	Hits:1	Allocated_reads:1	Strand:+
AGAATGATAAAACAATGAGCATGCTTTCTCT
>Location:NODE_27459_length_24731_cov_33.167362	Coordinate:8344	Reads:1	Hits:1	Allocated_reads:1	Strand:+
TGATAAAACAATGAGCATGCTTTCTCTT
>Location:NODE_27459_length_24731_cov_33.167362	Coordinate:8347	Reads:1	Hits:1	Allocated_reads:1	Strand:+
TAAAACAATGAGCATGCTTTCTCTTTGT
>Location:NODE_27459_length_24731_cov_33.167362	Coordinate:8351	Reads:1	Hits:1	Allocated_reads:1	Strand:+
ACAATGAGCATGCTTTCTCTTTTTTTCT
>Location:NODE_27459_length_24731_cov_33.167362	Coordinate:8361	Reads:1	Hits:1	Allocated_reads:1	Strand:+
TGCTTTCTCTTTTTTTCTTTTGAA
>Location:NODE_27459_length_24731_cov_33.167362	Coordinate:8368	Reads:1	Hits:1	Allocated_reads:1	Strand:-
GTGGGACTTATTTCAAAAGAAAAAAAGA
>Location:NODE_27459_length_24731_cov_33.167362	Coordinate:8374	Reads:1	Hits:1	Allocated_reads:1	Strand:+
TTTCTTTTGAAATAAGTCCCACAGATGGC
>Location:NODE_27459_length_24731_cov_33.167362	Coordinate:8374	Reads:1	Hits:1	Allocated_reads:1	Strand:+
TTTCTTTTGAAATAAGTCCCACAGATGGCT
>Location:NODE_27459_length_24731_cov_33.167362	Coordinate:8376	Reads:1	Hits:1	Allocated_reads:1	Strand:-
AAGCCATCTGTGGGACTTATTTCAAAAGA
>Location:NODE_27459_length_24731_cov_33.167362	Coordinate:8378	Reads:1	Hits:1	Allocated_reads:1	Strand:+
TTTTGAAATAAGTCCCACAGATGGCTT
>Location:NODE_27459_length_24731_cov_33.167362	Coordinate:8386	Reads:2	Hits:1	Allocated_reads:2	Strand:+
TAAGTCCCACAGATGGCTTACAGGCTTTC
>Location:NODE_27459_length_24731_cov_33.167362	Coordinate:8386	Reads:1	Hits:1	Allocated_reads:1	Strand:+
TAAGTCCCACAGATGGCTTACAGGCTTTCT
>Location:NODE_27459_length_24731_cov_33.167362	Coordinate:8416	Reads:1	Hits:1	Allocated_reads:1	Strand:+
TCAAAGCAAGAGAATTTATTATTGTGAAAGCC
>Location:NODE_27459_length_24731_cov_33.167362	Coordinate:8449	Reads:1	Hits:1	Allocated_reads:1	Strand:+
TATGTGGCACTTAAAATGATGAAGAGA
>Location:NODE_27459_length_24731_cov_33.167362	Coordinate:8451	Reads:2	Hits:1	Allocated_reads:2	Strand:+
TGTGGCACTTAAAATGATGAAGAGATGAAT
>Location:NODE_27459_length_24731_cov_33.167362	Coordinate:8451	Reads:1	Hits:1	Allocated_reads:1	Strand:+
TGTGGCACTTAAAATGATGAAGAGATGAATT
>Location:NODE_27459_length_24731_cov_33.167362	Coordinate:8460	Reads:1	Hits:1	Allocated_reads:1	Strand:+
TAAAATGATGAAGAGATGAATTGAGAACT
>Location:NODE_27459_length_24731_cov_33.167362	Coordinate:8465	Reads:6	Hits:1	Allocated_reads:6	Strand:+
TGATGAAGAGATGAATTGAGAACTTGG
>Location:NODE_27459_length_24731_cov_33.167362	Coordinate:8465	Reads:1	Hits:1	Allocated_reads:1	Strand:+
TGATGAAGAGATGAATTGAGAACTTGGGA
>Location:NODE_27459_length_24731_cov_33.167362	Coordinate:8465	Reads:1	Hits:1	Allocated_reads:1	Strand:+
TGATGAAGAGATGAATTGAGAACTTGGGACT
>Location:NODE_27459_length_24731_cov_33.167362	Coordinate:8465	Reads:2	Hits:1	Allocated_reads:2	Strand:+
TGATGAAGAGATGAATTGAGAACTTGGGACTTT
>Location:NODE_27459_length_24731_cov_33.167362	Coordinate:8466	Reads:1	Hits:1	Allocated_reads:1	Strand:+
GATGAAGAGATGAATTGAGAACTTGGGG
>Location:NODE_27459_length_24731_cov_33.167362	Coordinate:8466	Reads:1	Hits:1	Allocated_reads:1	Strand:+
GATGAAGAGATGAATTGAGAACTTGGGAC
>Location:NODE_27459_length_24731_cov_33.167362	Coordinate:8466	Reads:2	Hits:1	Allocated_reads:2	Strand:+
GATGAAGAGATGAATTGAGAACTTGGGACTTT
>Location:NODE_27459_length_24731_cov_33.167362	Coordinate:8468	Reads:1	Hits:1	Allocated_reads:1	Strand:+
TGAAGAGATGAATTGAGAACTTGGGA
>Location:NODE_27459_length_24731_cov_33.167362	Coordinate:8468	Reads:1	Hits:1	Allocated_reads:1	Strand:+
TGAAGAGATGAATTGAGAACTTGGGACT
>Location:NODE_27459_length_24731_cov_33.167362	Coordinate:8468	Reads:4	Hits:1	Allocated_reads:4	Strand:+
TGAAGAGATGAATTGAGAACTTGGGACTT
>Location:NODE_27459_length_24731_cov_33.167362	Coordinate:8468	Reads:1	Hits:1	Allocated_reads:1	Strand:+
TGAAGAGATGAATTGAGAACTTGAGACTTT
>Location:NODE_27459_length_24731_cov_33.167362	Coordinate:8468	Reads:1	Hits:1	Allocated_reads:1	Strand:+
TGAAGAGATGAATTGAGAACTTGGGGCTTT
>Location:NODE_27459_length_24731_cov_33.167362	Coordinate:8468	Reads:1	Hits:1	Allocated_reads:1	Strand:+
TGAAGAGATGAATTGAGAACTTGTGACTTT
>Location:NODE_27459_length_24731_cov_33.167362	Coordinate:8468	Reads:165	Hits:1	Allocated_reads:165	Strand:+
TGAAGAGATGAATTGAGAACTTGGGACTTT
>Location:NODE_27459_length_24731_cov_33.167362	Coordinate:8469	Reads:7	Hits:1	Allocated_reads:7	Strand:+
GAAGAGATGAATTGAGAACTTGGGACTTT
>Location:NODE_27459_length_24731_cov_33.167362	Coordinate:8470	Reads:2	Hits:1	Allocated_reads:2	Strand:+
AAGAGATGAATTGAGAACTTGGGACTTT
>Location:NODE_27459_length_24731_cov_33.167362	Coordinate:8471	Reads:1	Hits:1	Allocated_reads:1	Strand:+
AGAGATGAATTGAGAACTTGGGAC
>Location:NODE_27459_length_24731_cov_33.167362	Coordinate:8472	Reads:1	Hits:1	Allocated_reads:1	Strand:+
GAGATGAATTGAGAACTTGGGACTTT
>Location:NODE_27459_length_24731_cov_33.167362	Coordinate:8476	Reads:1	Hits:1	Allocated_reads:1	Strand:+
TGAATTGAGAACTTGGGACTTTTATTGTG
>Location:NODE_27459_length_24731_cov_33.167362	Coordinate:8477	Reads:1	Hits:1	Allocated_reads:1	Strand:+
GAATTGAGAACTTGGGACTTTTATTGTGTAAA
>Location:NODE_27459_length_24731_cov_33.167362	Coordinate:8480	Reads:1	Hits:1	Allocated_reads:1	Strand:+
TTGAGAACTTGGGACTTTTATTGTGTAA
>Location:NODE_27459_length_24731_cov_33.167362	Coordinate:8489	Reads:1	Hits:1	Allocated_reads:1	Strand:+
TGGGACTTTTATTGTGTAAAAATGTATTTG
>Location:NODE_27459_length_24731_cov_33.167362	Coordinate:8540	Reads:1	Hits:1	Allocated_reads:1	Strand:+
TCATTTAGATGTATCACCTTTTTAATC
>Location:NODE_27459_length_24731_cov_33.167362	Coordinate:8551	Reads:1	Hits:1	Allocated_reads:1	Strand:+
TATCACCTTTTTAATCATCCACCCCACC
>Location:NODE_27459_length_24731_cov_33.167362	Coordinate:8551	Reads:1	Hits:1	Allocated_reads:1	Strand:+
TATCACCTTTTTAATCATCCACCCCACCA
>Location:NODE_27459_length_24731_cov_33.167362	Coordinate:8562	Reads:1	Hits:1	Allocated_reads:1	Strand:+
TAATCATCCACCCCACCACTGTTCTATCTT
>Location:NODE_27459_length_24731_cov_33.167362	Coordinate:8583	Reads:1	Hits:1	Allocated_reads:1	Strand:+
TTCTATCTTTCTTCCATCAAAATCCC
>Location:NODE_27459_length_24731_cov_33.167362	Coordinate:8583	Reads:1	Hits:1	Allocated_reads:1	Strand:+
TTCTATCTTTCTTCCATCAAAATCCCTT
>Location:NODE_27459_length_24731_cov_33.167362	Coordinate:8592	Reads:2	Hits:1	Allocated_reads:2	Strand:+
TCTTCCATCAAAATCCCTTTGAAGCTCTTTC
>Location:NODE_27459_length_24731_cov_33.167362	Coordinate:8608	Reads:1	Hits:1	Allocated_reads:1	Strand:-
AGTAGATAAATGAAAGAGCTTCAAAG
>Location:NODE_27459_length_24731_cov_33.167362	Coordinate:8611	Reads:1	Hits:1	Allocated_reads:1	Strand:+
TGAAGCTCTTTCATTTATCTACTCACCT
>Location:NODE_27459_length_24731_cov_33.167362	Coordinate:8622	Reads:1	Hits:1	Allocated_reads:1	Strand:-
AGATGACTGAAAAGGTGAGTAGATAAATG
>Location:NODE_27459_length_24731_cov_33.167362	Coordinate:8631	Reads:1	Hits:1	Allocated_reads:1	Strand:-
AATGGGAATAGATGACTGAAAAGGTGAGT
>Location:NODE_27459_length_24731_cov_33.167362	Coordinate:8650	Reads:1	Hits:1	Allocated_reads:1	Strand:+
TATTCCCATTTTTCCTAATGATCACTGGC
>Location:NODE_27459_length_24731_cov_33.167362	Coordinate:8659	Reads:1	Hits:1	Allocated_reads:1	Strand:+
TTTTCCTAATGATCACTGGCCACATCTGTCTT
>Location:NODE_27459_length_24731_cov_33.167362	Coordinate:8660	Reads:1	Hits:1	Allocated_reads:1	Strand:+
TTTCCTAATGATCACTGGCCACATCTGTC
>Location:NODE_27459_length_24731_cov_33.167362	Coordinate:8660	Reads:1	Hits:1	Allocated_reads:1	Strand:+
TTTCCTAATGATCACTGGCCACATCTGTCT
>Location:NODE_27459_length_24731_cov_33.167362	Coordinate:8660	Reads:1	Hits:1	Allocated_reads:1	Strand:+
TTTCCTAATGATCACTGGCCACATCTGTCTT
>Location:NODE_27459_length_24731_cov_33.167362	Coordinate:8661	Reads:1	Hits:1	Allocated_reads:1	Strand:+
TTCCTAATGATCACTGGCCACATCTGTCTT
>Location:NODE_27459_length_24731_cov_33.167362	Coordinate:8665	Reads:1	Hits:1	Allocated_reads:1	Strand:+
TAATGATCACTGGCCACATCTGTCTTT
>Location:NODE_27459_length_24731_cov_33.167362	Coordinate:8670	Reads:1	Hits:1	Allocated_reads:1	Strand:+
ATCACTGGCCACATCTGTCTTTAATGTGAT
>Location:NODE_27459_length_24731_cov_33.167362	Coordinate:8683	Reads:7	Hits:1	Allocated_reads:7	Strand:+
TCTGTCTTTAATGTGATCCATCCTTGAGT
>Location:NODE_27459_length_24731_cov_33.167362	Coordinate:8699	Reads:1	Hits:1	Allocated_reads:1	Strand:-
TTTACTCTTATAAACTCAAGGATGGA
>Location:NODE_27459_length_24731_cov_33.167362	Coordinate:8703	Reads:2	Hits:1	Allocated_reads:2	Strand:+
TCCTTGAGTTTATAAGAGTAAAATATGGACT
>Location:NODE_27459_length_24731_cov_33.167362	Coordinate:8712	Reads:1	Hits:1	Allocated_reads:1	Strand:+
TTATAAGAGTAAAATATGGACTGAATTA
>Location:NODE_27459_length_24731_cov_33.167362	Coordinate:8712	Reads:1	Hits:1	Allocated_reads:1	Strand:+
TTATAAGAGTAAAATATGGACTGAATTAG
>Location:NODE_27459_length_24731_cov_33.167362	Coordinate:8713	Reads:1	Hits:1	Allocated_reads:1	Strand:+
TATAAGAGTAAAATATGGACTGAATTAGC
>Location:NODE_27459_length_24731_cov_33.167362	Coordinate:8713	Reads:1	Hits:1	Allocated_reads:1	Strand:+
TATAAGAGTAAAATATGGACTGAATTAGCA
>Location:NODE_27459_length_24731_cov_33.167362	Coordinate:8715	Reads:1	Hits:1	Allocated_reads:1	Strand:+
TAAGAGTAAAATATGGACTGAATT
>Location:NODE_27459_length_24731_cov_33.167362	Coordinate:8715	Reads:2	Hits:1	Allocated_reads:2	Strand:+
TAAGAGTAAAATATGGACTGAATTAGC
>Location:NODE_27459_length_24731_cov_33.167362	Coordinate:8715	Reads:13	Hits:1	Allocated_reads:13	Strand:+
TAAGAGTAAAATATGGACTGAATTAGCA
>Location:NODE_27459_length_24731_cov_33.167362	Coordinate:8715	Reads:1	Hits:1	Allocated_reads:1	Strand:+
TAAGAGTAAAATATGGACTGAATTAGCAA
>Location:NODE_27459_length_24731_cov_33.167362	Coordinate:8715	Reads:3	Hits:1	Allocated_reads:3	Strand:+
TAAGAGTAAAATATGGACTGAATTAGCAAAA
>Location:NODE_27459_length_24731_cov_33.167362	Coordinate:8726	Reads:1	Hits:1	Allocated_reads:1	Strand:+
TATGGACTGAATTAGCAAAACACAACT
>Location:NODE_27459_length_24731_cov_33.167362	Coordinate:8726	Reads:1	Hits:1	Allocated_reads:1	Strand:+
TATGGACTGAATTAGCAAAACACAACTGG
>Location:NODE_27459_length_24731_cov_33.167362	Coordinate:8726	Reads:3	Hits:1	Allocated_reads:3	Strand:+
TATGGACTGAATTAGCAAAACACAACTGGTT
>Location:NODE_27459_length_24731_cov_33.167362	Coordinate:8726	Reads:5	Hits:1	Allocated_reads:5	Strand:+
TATGGACTGAATTAGCAAAACACAACTGGTTT
>Location:NODE_27459_length_24731_cov_33.167362	Coordinate:8727	Reads:1	Hits:1	Allocated_reads:1	Strand:+
ATGGACTGAATTAGCAAAACACAACTGGTTT
>Location:NODE_27459_length_24731_cov_33.167362	Coordinate:8728	Reads:1	Hits:1	Allocated_reads:1	Strand:+
TGGACTGAATTAGCAAAACACAACTGGTTT
>Location:NODE_27459_length_24731_cov_33.167362	Coordinate:8729	Reads:1	Hits:1	Allocated_reads:1	Strand:+
GGACTGAATTAGCAAAACACAACTGGTTT
>Location:NODE_27459_length_24731_cov_33.167362	Coordinate:8730	Reads:1	Hits:1	Allocated_reads:1	Strand:+
GACTGAATTAGCAAAACACAACTGGTTT
>Location:NODE_27459_length_24731_cov_33.167362	Coordinate:8757	Reads:1	Hits:1	Allocated_reads:1	Strand:-
TACATGCATTAAAAAAATGCTAACAGCTGAA
>Location:NODE_27459_length_24731_cov_33.167362	Coordinate:8777	Reads:1	Hits:1	Allocated_reads:1	Strand:+
TAATGCATGTATGCTTTTCTCTCTGTT
>Location:NODE_27459_length_24731_cov_33.167362	Coordinate:8780	Reads:2	Hits:1	Allocated_reads:2	Strand:+
TGCATGTATGCTTTTCTCTCTGTTTGT
>Location:NODE_27459_length_24731_cov_33.167362	Coordinate:8782	Reads:1	Hits:1	Allocated_reads:1	Strand:+
CATGTATGCTTTTCTCTCTGTTTGTTTATA
>Location:NODE_27459_length_24731_cov_33.167362	Coordinate:8784	Reads:1	Hits:1	Allocated_reads:1	Strand:+
TGTATGCTTTTCTCTCTGTTTGTTTATA
>Location:NODE_27459_length_24731_cov_33.167362	Coordinate:8788	Reads:4	Hits:1	Allocated_reads:4	Strand:+
TGCTTTTCTCTCTGTTTGTTTATACGCT
>Location:NODE_27459_length_24731_cov_33.167362	Coordinate:8788	Reads:1	Hits:1	Allocated_reads:1	Strand:+
TGCTTTTCTCTCTGTTTGTTTATACGCTTGT
>Location:NODE_27459_length_24731_cov_33.167362	Coordinate:8791	Reads:1	Hits:1	Allocated_reads:1	Strand:+
TTTTCTCTCTGTTTGTTTATACGCTTG
>Location:NODE_27459_length_24731_cov_33.167362	Coordinate:8791	Reads:1	Hits:1	Allocated_reads:1	Strand:+
TTTTCTCTCTGTTTGTTTATACGCTTGT
>Location:NODE_27459_length_24731_cov_33.167362	Coordinate:8793	Reads:1	Hits:1	Allocated_reads:1	Strand:+
TTCTCTCTGTTTGTTTATACGCTTGTTAGT
>Location:NODE_27459_length_24731_cov_33.167362	Coordinate:8794	Reads:1	Hits:1	Allocated_reads:1	Strand:+
TCTCTCTGTTTGTTTATACGCTTGTTAGTG
>Location:NODE_27459_length_24731_cov_33.167362	Coordinate:8810	Reads:1	Hits:1	Allocated_reads:1	Strand:+
TACGCTTGTTAGTGTAGTGTGTTGTCT
>Location:NODE_27459_length_24731_cov_33.167362	Coordinate:8810	Reads:1	Hits:1	Allocated_reads:1	Strand:+
TACGCTTGTTAGTGTAGTGTGTTGTCTG
>Location:NODE_27459_length_24731_cov_33.167362	Coordinate:8810	Reads:8	Hits:1	Allocated_reads:8	Strand:+
TACGCTTGTTAGTGTAGTGTGTTGTCTGT
>Location:NODE_27459_length_24731_cov_33.167362	Coordinate:8818	Reads:1	Hits:1	Allocated_reads:1	Strand:+
TTAGTGTAGTGTGTTGTCTGTTGCTGCT
>Location:NODE_27459_length_24731_cov_33.167362	Coordinate:8822	Reads:1	Hits:1	Allocated_reads:1	Strand:+
TGTAGTGTGTTGTCTGTTGCTGCT
>Location:NODE_27459_length_24731_cov_33.167362	Coordinate:8822	Reads:1	Hits:1	Allocated_reads:1	Strand:+
TGTAGTGTGTTGTCTGTTGCTGCTG
>Location:NODE_27459_length_24731_cov_33.167362	Coordinate:8832	Reads:1	Hits:1	Allocated_reads:1	Strand:+
TGTCTGTTGCTGCTGATTTCATCT
>Location:NODE_27459_length_24731_cov_33.167362	Coordinate:8836	Reads:1	Hits:1	Allocated_reads:1	Strand:-
GAGCAGATGAAATCAGCAGCAACA
>Location:NODE_27459_length_24731_cov_33.167362	Coordinate:8845	Reads:1	Hits:1	Allocated_reads:1	Strand:+
TGATTTCATCTGCTCTGATCTTATGT
>Location:NODE_27459_length_24731_cov_33.167362	Coordinate:8845	Reads:1	Hits:1	Allocated_reads:1	Strand:+
TGATTTCATCTGCTCTGATCTTATGTT
>Location:NODE_27459_length_24731_cov_33.167362	Coordinate:8849	Reads:3	Hits:1	Allocated_reads:3	Strand:+
TTCATCTGCTCTGATCTTATGTTTTATT
>Location:NODE_27459_length_24731_cov_33.167362	Coordinate:8849	Reads:1	Hits:1	Allocated_reads:1	Strand:+
TTCATCTGCTCTGATCTTATGTTTTATTGC
>Location:NODE_27459_length_24731_cov_33.167362	Coordinate:8865	Reads:1	Hits:1	Allocated_reads:1	Strand:+
TTATGTTTTATTGCAGCATACAGAGTACA
>Location:NODE_27459_length_24731_cov_33.167362	Coordinate:8879	Reads:1	Hits:1	Allocated_reads:1	Strand:-
AACATGAACATTTTGTACTCTGTATGCT
>Location:NODE_27459_length_24731_cov_33.167362	Coordinate:8879	Reads:1	Hits:1	Allocated_reads:1	Strand:-
CATGAACATTTTGTACTCTGTATGCT
>Location:NODE_27459_length_24731_cov_33.167362	Coordinate:8895	Reads:1	Hits:1	Allocated_reads:1	Strand:+
AATGTTCATGTTGCTGCTTCTGCATCCC
>Location:NODE_27459_length_24731_cov_33.167362	Coordinate:8895	Reads:1	Hits:1	Allocated_reads:1	Strand:+
AATGTTCATGTTGCTGCTTCTGCATCCCA
>Location:NODE_27459_length_24731_cov_33.167362	Coordinate:8896	Reads:3	Hits:1	Allocated_reads:3	Strand:+
ATGTTCATGTTGCTGCTTCTGCATCCCA
>Location:NODE_27459_length_24731_cov_33.167362	Coordinate:8897	Reads:1	Hits:1	Allocated_reads:1	Strand:+
TGTTCATGTTGCTGCTTCTGCATCCCAATG
>Location:NODE_27459_length_24731_cov_33.167362	Coordinate:8919	Reads:1	Hits:1	Allocated_reads:1	Strand:+
TCCCAATGTGCACATGTTTTGGCCTGTC
>Location:NODE_27459_length_24731_cov_33.167362	Coordinate:8930	Reads:3	Hits:1	Allocated_reads:3	Strand:+
ACATGTTTTGGCCTGTCTGTGCTTCCAA
>Location:NODE_27459_length_24731_cov_33.167362	Coordinate:8935	Reads:2	Hits:1	Allocated_reads:2	Strand:+
TTTTGGCCTGTCTGTGCTTCCAACCATGT
>Location:NODE_27459_length_24731_cov_33.167362	Coordinate:8936	Reads:1	Hits:1	Allocated_reads:1	Strand:+
TTTGGCCTGTCTGTGCTTCCAACCATGT
>Location:NODE_27459_length_24731_cov_33.167362	Coordinate:8937	Reads:1	Hits:1	Allocated_reads:1	Strand:+
TTGGCCTGTCTGTGCTTCCAACCATGG
>Location:NODE_27459_length_24731_cov_33.167362	Coordinate:8937	Reads:3	Hits:1	Allocated_reads:3	Strand:+
TTGGCCTGTCTGTGCTTCCAACCATGT
>Location:NODE_27459_length_24731_cov_33.167362	Coordinate:8986	Reads:1	Hits:1	Allocated_reads:1	Strand:-
ATCAAGCTCAGAATTTTTACTACACCCA
>Location:NODE_27459_length_24731_cov_33.167362	Coordinate:8986	Reads:1	Hits:1	Allocated_reads:1	Strand:+
TGGGTGTAGTAAAAATTCTGAGCTTGATGAT
>Location:NODE_27459_length_24731_cov_33.167362	Coordinate:8986	Reads:2	Hits:1	Allocated_reads:2	Strand:+
TGGGTGTAGTAAAAATTCTGAGCTTGATGATGG
>Location:NODE_27459_length_24731_cov_33.167362	Coordinate:8994	Reads:1	Hits:1	Allocated_reads:1	Strand:+
GTAAAAATTCTGAGCTTGATGATGGGAA
>Location:NODE_27459_length_24731_cov_33.167362	Coordinate:9004	Reads:1	Hits:1	Allocated_reads:1	Strand:+
TGAGCTTGATGATGGGAATTCTGGGTTTGT
>Location:NODE_27459_length_24731_cov_33.167362	Coordinate:9007	Reads:1	Hits:1	Allocated_reads:1	Strand:-
TGACAAACCCAGAATTCCCATCATCAAGC
>Location:NODE_27459_length_24731_cov_33.167362	Coordinate:9010	Reads:2	Hits:1	Allocated_reads:2	Strand:+
TGATGATGGGAATTCTGGGTTTGTCATC
>Location:NODE_27459_length_24731_cov_33.167362	Coordinate:9012	Reads:1	Hits:1	Allocated_reads:1	Strand:+
ATGATGGGAATTCTGGGTTTGTCATC
>Location:NODE_27459_length_24731_cov_33.167362	Coordinate:9013	Reads:1	Hits:1	Allocated_reads:1	Strand:+
TGATGGGAATTCTGGGTTTGTCATC
>Location:NODE_27459_length_24731_cov_33.167362	Coordinate:9015	Reads:2	Hits:1	Allocated_reads:2	Strand:+
ATGGGAATTCTGGGTTTGTCATCAAAGA
>Location:NODE_27459_length_24731_cov_33.167362	Coordinate:9015	Reads:1	Hits:1	Allocated_reads:1	Strand:-
TTCTTTGATGACAAACCCAGAATTCCCAT
>Location:NODE_27459_length_24731_cov_33.167362	Coordinate:9029	Reads:3	Hits:1	Allocated_reads:3	Strand:+
TTTGTCATCAAAGAAACTCCATGTCAGT
>Location:NODE_27459_length_24731_cov_33.167362	Coordinate:9030	Reads:1	Hits:1	Allocated_reads:1	Strand:+
TTGTCATCAAAGAAACTCCATGTCAGT
>Location:NODE_27459_length_24731_cov_33.167362	Coordinate:9036	Reads:1	Hits:1	Allocated_reads:1	Strand:+
TCAAAGAAACTCCATGTCAGTTAATA
>Location:NODE_27459_length_24731_cov_33.167362	Coordinate:9036	Reads:1	Hits:1	Allocated_reads:1	Strand:+
TCAAAGAAACTCCATGTCAGTTAATATA
>Location:NODE_27459_length_24731_cov_33.167362	Coordinate:9057	Reads:6	Hits:1	Allocated_reads:6	Strand:+
TAATATATGTTAACTGACTGTGTGAACCT
>Location:NODE_27459_length_24731_cov_33.167362	Coordinate:9062	Reads:2	Hits:1	Allocated_reads:2	Strand:+
TATGTTAACTGACTGTGTGAACCTAACC
>Location:NODE_27459_length_24731_cov_33.167362	Coordinate:9063	Reads:2	Hits:1	Allocated_reads:2	Strand:+
ATGTTAACTGACTGTGTGAACCTAACC
>Location:NODE_27459_length_24731_cov_33.167362	Coordinate:9077	Reads:1	Hits:1	Allocated_reads:1	Strand:+
TGTGAACCTAACCTCCTCCTTGTCACTT
>Location:NODE_27459_length_24731_cov_33.167362	Coordinate:9106	Reads:1	Hits:35	Allocated_reads:0.0285714285714286	Strand:-
TATTCCGTTACTCCCCAACACTGTATA
>Location:NODE_27459_length_24731_cov_33.167362	Coordinate:9106	Reads:1	Hits:32	Allocated_reads:0.03125	Strand:-
TGTATTCCGTTACTCCCCAACACTGTATA
>Location:NODE_27459_length_24731_cov_33.167362	Coordinate:9107	Reads:1	Hits:51	Allocated_reads:0.0196078431372549	Strand:-
TATTCCGTTACTCCCCAACACTGTAT
>Location:NODE_27459_length_24731_cov_33.167362	Coordinate:9109	Reads:1	Hits:268	Allocated_reads:0.00373134328358209	Strand:-
TATTCCGTTACTCCCCAACACTGT
>Location:NODE_27459_length_24731_cov_33.167362	Coordinate:9111	Reads:1	Hits:912	Allocated_reads:0.00109649122807018	Strand:-
TACATGTATTCCGTTACTCCCCAACACT
>Location:NODE_27459_length_24731_cov_33.167362	Coordinate:9112	Reads:1	Hits:921	Allocated_reads:0.001085776330076	Strand:-
TACATGTATTCCGTTACTCCCCAACAC
>Location:NODE_27459_length_24731_cov_33.167362	Coordinate:9113	Reads:3	Hits:931	Allocated_reads:0.00322234156820623	Strand:-
TACATGTATTCCGTTACTCCCCAACA
>Location:NODE_27459_length_24731_cov_33.167362	Coordinate:9114	Reads:1	Hits:964	Allocated_reads:0.00103734439834025	Strand:-
ACATGTATTCCGTTACTCCCCAAC
>Location:NODE_27459_length_24731_cov_33.167362	Coordinate:9114	Reads:2	Hits:897	Allocated_reads:0.00222965440356745	Strand:-
GTACATGTATTCCGTTACTCCCCAAC
>Location:NODE_27459_length_24731_cov_33.167362	Coordinate:9114	Reads:5	Hits:939	Allocated_reads:0.0053248136315229	Strand:-
TACATGTATTCCGTTACTCCCCAAC
>Location:NODE_27459_length_24731_cov_33.167362	Coordinate:9115	Reads:1	Hits:911	Allocated_reads:0.00109769484083425	Strand:-
GTACATGTATTCCGTTACTCCCCAA
>Location:NODE_27459_length_24731_cov_33.167362	Coordinate:9115	Reads:1	Hits:911	Allocated_reads:0.00109769484083425	Strand:+
TTGGGGAGTAACGGAATACATGTAC
>Location:NODE_27459_length_24731_cov_33.167362	Coordinate:9123	Reads:2	Hits:672	Allocated_reads:0.00297619047619048	Strand:+
TAACGGAATACATGTACCGCCGTTACG
>Location:NODE_27459_length_24731_cov_33.167362	Coordinate:9125	Reads:1	Hits:672	Allocated_reads:0.00148809523809524	Strand:+
ACGGAATACATGTACCGCCGTTACGTA
>Location:NODE_27459_length_24731_cov_33.167362	Coordinate:9125	Reads:2	Hits:669	Allocated_reads:0.00298953662182362	Strand:+
ACGGAATACATGTACCGCCGTTACGTATT
>Location:NODE_27459_length_24731_cov_33.167362	Coordinate:9131	Reads:1	Hits:313	Allocated_reads:0.00319488817891374	Strand:+
TACATGTACCGCCGTTACGTATTTAGA
>Location:NODE_27459_length_24731_cov_33.167362	Coordinate:9131	Reads:1	Hits:312	Allocated_reads:0.00320512820512821	Strand:+
TACATGTACCGCCGTTACGTATTTAGAA
>Location:NODE_27459_length_24731_cov_33.167362	Coordinate:9131	Reads:1	Hits:312	Allocated_reads:0.00320512820512821	Strand:+
TACATGTACCGCCGTTACGTATTTAGAAT
>Location:NODE_27459_length_24731_cov_33.167362	Coordinate:9131	Reads:2	Hits:311	Allocated_reads:0.00643086816720257	Strand:+
TACATGTACCGCCGTTACGTATTTAGAATA
>Location:NODE_27459_length_24731_cov_33.167362	Coordinate:9131	Reads:1	Hits:304	Allocated_reads:0.00328947368421053	Strand:+
TACATGTACCGCCGTTACGTATTTAGAATACAAAA
>Location:NODE_27459_length_24731_cov_33.167362	Coordinate:9132	Reads:1	Hits:312	Allocated_reads:0.00320512820512821	Strand:+
ACATGTACCGCCGTTACGTATTTAGAATA
>Location:NODE_27459_length_24731_cov_33.167362	Coordinate:9134	Reads:1	Hits:314	Allocated_reads:0.00318471337579618	Strand:+
ATGTACCGCCGTTACGTATTTAGAATA
>Location:NODE_27459_length_24731_cov_33.167362	Coordinate:9138	Reads:1	Hits:294	Allocated_reads:0.00340136054421769	Strand:+
ACCGCCGTTACGTATTTAGAATACAAAATA
>Location:NODE_27459_length_24731_cov_33.167362	Coordinate:9157	Reads:1	Hits:563	Allocated_reads:0.00177619893428064	Strand:-
ACGGAATACAGTTACTCATATTTTGTATT
>Location:NODE_27459_length_24731_cov_33.167362	Coordinate:9163	Reads:1	Hits:606	Allocated_reads:0.00165016501650165	Strand:+
AAATATGAGTAACTGTATTCCGTTA
>Location:NODE_27459_length_24731_cov_33.167362	Coordinate:9164	Reads:1	Hits:614	Allocated_reads:0.00162866449511401	Strand:-
TAACGGAATACAGTTACTCATATT
>Location:NODE_27459_length_24731_cov_33.167362	Coordinate:9165	Reads:1	Hits:584	Allocated_reads:0.00171232876712329	Strand:+
ATATGAGTAACTGTATTCCGTTACA
>Location:NODE_27459_length_24731_cov_33.167362	Coordinate:9165	Reads:4	Hits:561	Allocated_reads:0.0071301247771836	Strand:+
ATATGAGTAACTGTATTCCGTTACAGT
>Location:NODE_27459_length_24731_cov_33.167362	Coordinate:9166	Reads:19	Hits:571	Allocated_reads:0.0332749562171629	Strand:+
TATGAGTAACTGTATTCCGTTACAGT
>Location:NODE_27459_length_24731_cov_33.167362	Coordinate:9166	Reads:1	Hits:560	Allocated_reads:0.00178571428571429	Strand:+
TATGAGTAACTGTATTCCGTTACAGTT
>Location:NODE_27459_length_24731_cov_33.167362	Coordinate:9174	Reads:1	Hits:439	Allocated_reads:0.00227790432801822	Strand:-
TAAACGGTAACTGTAACGGAATACAGT
>Location:NODE_27459_length_24731_cov_33.167362	Coordinate:9174	Reads:1	Hits:431	Allocated_reads:0.00232018561484919	Strand:-
TTAAACGGTAACTGTAACGGAATACAGT
>Location:NODE_27459_length_24731_cov_33.167362	Coordinate:9174	Reads:1	Hits:394	Allocated_reads:0.00253807106598985	Strand:-
TTTTAAACGGTAACTGTAACGGAATACAGT
>Location:NODE_27459_length_24731_cov_33.167362	Coordinate:9176	Reads:2	Hits:456	Allocated_reads:0.0043859649122807	Strand:-
TAAACGGTAACTGTAACGGAATACA
>Location:NODE_27459_length_24731_cov_33.167362	Coordinate:9176	Reads:2	Hits:448	Allocated_reads:0.00446428571428571	Strand:-
TTAAACGGTAACTGTAACGGAATACA
>Location:NODE_27459_length_24731_cov_33.167362	Coordinate:9176	Reads:1	Hits:440	Allocated_reads:0.00227272727272727	Strand:-
TTTAAACGGTAACTGTAACGGAATACA
>Location:NODE_27459_length_24731_cov_33.167362	Coordinate:9177	Reads:2	Hits:474	Allocated_reads:0.00421940928270042	Strand:-
TAAACGGTAACTGTAACGGAATAC
>Location:NODE_27459_length_24731_cov_33.167362	Coordinate:9177	Reads:10	Hits:466	Allocated_reads:0.0214592274678112	Strand:-
TTAAACGGTAACTGTAACGGAATAC
>Location:NODE_27459_length_24731_cov_33.167362	Coordinate:9181	Reads:4	Hits:363	Allocated_reads:0.0110192837465565	Strand:-
CACCTTTTTAAACGGTAACTGTAACGGA
>Location:NODE_27459_length_24731_cov_33.167362	Coordinate:9185	Reads:1	Hits:435	Allocated_reads:0.00229885057471264	Strand:-
ACCACCTTTTTAAACGGTAACTGTAA
>Location:NODE_27459_length_24731_cov_33.167362	Coordinate:9185	Reads:1	Hits:419	Allocated_reads:0.00238663484486874	Strand:-
ATACCACCTTTTTAAACGGTAACTGTAA
>Location:NODE_27459_length_24731_cov_33.167362	Coordinate:9186	Reads:1	Hits:438	Allocated_reads:0.00228310502283105	Strand:-
ACCACCTTTTTAAACGGTAACTGTA
>Location:NODE_27459_length_24731_cov_33.167362	Coordinate:9192	Reads:1	Hits:306	Allocated_reads:0.00326797385620915	Strand:+
TACCGTTTAAAAAGGTGGTATTCAGAAT
>Location:NODE_27459_length_24731_cov_33.167362	Coordinate:9193	Reads:9	Hits:318	Allocated_reads:0.0283018867924528	Strand:-
CTGAATACCACCTTTTTAAACGGT
>Location:NODE_27459_length_24731_cov_33.167362	Coordinate:9193	Reads:1	Hits:313	Allocated_reads:0.00319488817891374	Strand:-
TTCTGAATACCACCTTTTTAAACGGT
>Location:NODE_27459_length_24731_cov_33.167362	Coordinate:9194	Reads:1	Hits:292	Allocated_reads:0.00342465753424658	Strand:-
AACTGTATTCTGAATACCACCTTTTTAAACGG
>Location:NODE_27459_length_24731_cov_33.167362	Coordinate:9194	Reads:3	Hits:300	Allocated_reads:0.01	Strand:-
CTGTATTCTGAATACCACCTTTTTAAACGG
>Location:NODE_27459_length_24731_cov_33.167362	Coordinate:9194	Reads:1	Hits:302	Allocated_reads:0.0033112582781457	Strand:-
GTATTCTGAATACCACCTTTTTAAACGG
>Location:NODE_27459_length_24731_cov_33.167362	Coordinate:9194	Reads:1	Hits:311	Allocated_reads:0.00321543408360129	Strand:-
TATTCTGAATACCACCTTTTTAAACGG
>Location:NODE_27459_length_24731_cov_33.167362	Coordinate:9194	Reads:1	Hits:325	Allocated_reads:0.00307692307692308	Strand:-
TCTGAATACCACCTTTTTGAACGG
>Location:NODE_27459_length_24731_cov_33.167362	Coordinate:9194	Reads:16	Hits:302	Allocated_reads:0.0529801324503311	Strand:-
TGTATTCTGAATACCACCTTTTTAAACGG
>Location:NODE_27459_length_24731_cov_33.167362	Coordinate:9194	Reads:2	Hits:319	Allocated_reads:0.00626959247648903	Strand:-
TTCTGAATACCACCTTTTTAAACGG
>Location:NODE_27459_length_24731_cov_33.167362	Coordinate:9197	Reads:1	Hits:398	Allocated_reads:0.00251256281407035	Strand:+
TTTAAAAAGGTGGTATTCAGAATACAGT
>Location:NODE_27459_length_24731_cov_33.167362	Coordinate:9199	Reads:1	Hits:384	Allocated_reads:0.00260416666666667	Strand:+
TAAAAAGGTGGTATTCAGAATACAGTTAC
>Location:NODE_27459_length_24731_cov_33.167362	Coordinate:9203	Reads:1	Hits:407	Allocated_reads:0.00245700245700246	Strand:-
AAAGTAACTGTATTCTGAATACCACCTT
>Location:NODE_27459_length_24731_cov_33.167362	Coordinate:9204	Reads:1	Hits:425	Allocated_reads:0.00235294117647059	Strand:-
AAGTAACTGTATTCTGAATACCACCT
>Location:NODE_27459_length_24731_cov_33.167362	Coordinate:9204	Reads:3	Hits:433	Allocated_reads:0.0069284064665127	Strand:-
AGTAACTGTATTCTGAATACCACCT
>Location:NODE_27459_length_24731_cov_33.167362	Coordinate:9272	Reads:1	Hits:1	Allocated_reads:1	Strand:+
TACTGTGCTAGTTAGTCTGATTCATCTTT
>Location:NODE_27459_length_24731_cov_33.167362	Coordinate:9318	Reads:1	Hits:4	Allocated_reads:0.25	Strand:-
TATTCCGTTACTCCCCAACACTGCTTGT
>Location:NODE_27459_length_24731_cov_33.167362	Coordinate:9324	Reads:1	Hits:912	Allocated_reads:0.00109649122807018	Strand:-
TACATGTATTCCGTTACTCCCCAACACT
>Location:NODE_27459_length_24731_cov_33.167362	Coordinate:9325	Reads:1	Hits:921	Allocated_reads:0.001085776330076	Strand:-
TACATGTATTCCGTTACTCCCCAACAC
>Location:NODE_27459_length_24731_cov_33.167362	Coordinate:9326	Reads:3	Hits:931	Allocated_reads:0.00322234156820623	Strand:-
TACATGTATTCCGTTACTCCCCAACA
>Location:NODE_27459_length_24731_cov_33.167362	Coordinate:9327	Reads:1	Hits:964	Allocated_reads:0.00103734439834025	Strand:-
ACATGTATTCCGTTACTCCCCAAC
>Location:NODE_27459_length_24731_cov_33.167362	Coordinate:9327	Reads:5	Hits:939	Allocated_reads:0.0053248136315229	Strand:-
TACATGTATTCCGTTACTCCCCAAC
>Location:NODE_27459_length_24731_cov_33.167362	Coordinate:9336	Reads:2	Hits:3	Allocated_reads:0.666666666666667	Strand:+
TAACGGAATACATGTATCGCCATT
>Location:NODE_27459_length_24731_cov_33.167362	Coordinate:9336	Reads:54	Hits:2	Allocated_reads:27	Strand:+
TAACGGAATACATGTATCGCCATTACG
>Location:NODE_27459_length_24731_cov_33.167362	Coordinate:9336	Reads:2	Hits:2	Allocated_reads:1	Strand:+
TAACGGAATACATGTATCGCCATTACGTATT
>Location:NODE_27459_length_24731_cov_33.167362	Coordinate:9366	Reads:1	Hits:455	Allocated_reads:0.0021978021978022	Strand:+
TTAAAATACAAAATATGAGTAACTGTATTCC
>Location:NODE_27459_length_24731_cov_33.167362	Coordinate:9369	Reads:1	Hits:412	Allocated_reads:0.00242718446601942	Strand:-
AACGGAATACAGTTACTCATATTTTGTATTT
>Location:NODE_27459_length_24731_cov_33.167362	Coordinate:9369	Reads:1	Hits:416	Allocated_reads:0.00240384615384615	Strand:-
ACGGAATACAGTTACTCATATTTTGTATTT
>Location:NODE_27459_length_24731_cov_33.167362	Coordinate:9370	Reads:1	Hits:563	Allocated_reads:0.00177619893428064	Strand:-
ACGGAATACAGTTACTCATATTTTGTATT
>Location:NODE_27459_length_24731_cov_33.167362	Coordinate:9376	Reads:1	Hits:606	Allocated_reads:0.00165016501650165	Strand:+
AAATATGAGTAACTGTATTCCGTTA
>Location:NODE_27459_length_24731_cov_33.167362	Coordinate:9377	Reads:1	Hits:614	Allocated_reads:0.00162866449511401	Strand:-
TAACGGAATACAGTTACTCATATT
>Location:NODE_27459_length_24731_cov_33.167362	Coordinate:9378	Reads:1	Hits:584	Allocated_reads:0.00171232876712329	Strand:+
ATATGAGTAACTGTATTCCGTTACA
>Location:NODE_27459_length_24731_cov_33.167362	Coordinate:9378	Reads:4	Hits:561	Allocated_reads:0.0071301247771836	Strand:+
ATATGAGTAACTGTATTCCGTTACAGT
>Location:NODE_27459_length_24731_cov_33.167362	Coordinate:9379	Reads:19	Hits:571	Allocated_reads:0.0332749562171629	Strand:+
TATGAGTAACTGTATTCCGTTACAGT
>Location:NODE_27459_length_24731_cov_33.167362	Coordinate:9379	Reads:1	Hits:560	Allocated_reads:0.00178571428571429	Strand:+
TATGAGTAACTGTATTCCGTTACAGTT
>Location:NODE_27459_length_24731_cov_33.167362	Coordinate:9387	Reads:1	Hits:439	Allocated_reads:0.00227790432801822	Strand:-
TAAACGGTAACTGTAACGGAATACAGT
>Location:NODE_27459_length_24731_cov_33.167362	Coordinate:9387	Reads:1	Hits:431	Allocated_reads:0.00232018561484919	Strand:-
TTAAACGGTAACTGTAACGGAATACAGT
>Location:NODE_27459_length_24731_cov_33.167362	Coordinate:9387	Reads:1	Hits:394	Allocated_reads:0.00253807106598985	Strand:-
TTTTAAACGGTAACTGTAACGGAATACAGT
>Location:NODE_27459_length_24731_cov_33.167362	Coordinate:9389	Reads:2	Hits:456	Allocated_reads:0.0043859649122807	Strand:-
TAAACGGTAACTGTAACGGAATACA
>Location:NODE_27459_length_24731_cov_33.167362	Coordinate:9389	Reads:2	Hits:448	Allocated_reads:0.00446428571428571	Strand:-
TTAAACGGTAACTGTAACGGAATACA
>Location:NODE_27459_length_24731_cov_33.167362	Coordinate:9389	Reads:1	Hits:440	Allocated_reads:0.00227272727272727	Strand:-
TTTAAACGGTAACTGTAACGGAATACA
>Location:NODE_27459_length_24731_cov_33.167362	Coordinate:9390	Reads:2	Hits:474	Allocated_reads:0.00421940928270042	Strand:-
TAAACGGTAACTGTAACGGAATAC
>Location:NODE_27459_length_24731_cov_33.167362	Coordinate:9390	Reads:10	Hits:466	Allocated_reads:0.0214592274678112	Strand:-
TTAAACGGTAACTGTAACGGAATAC
>Location:NODE_27459_length_24731_cov_33.167362	Coordinate:9465	Reads:2	Hits:1	Allocated_reads:2	Strand:-
GAACATATGAAACAGGAAAACACCGCC
>Location:NODE_27459_length_24731_cov_33.167362	Coordinate:9468	Reads:1	Hits:1	Allocated_reads:1	Strand:-
TAGCCGAACATATGAAACAGGAAAACACC
>Location:NODE_27459_length_24731_cov_33.167362	Coordinate:9475	Reads:1	Hits:18	Allocated_reads:0.0555555555555556	Strand:+
TCCTGTTTCATATGTTCGGCTATGCCCTCT
>Location:NODE_27459_length_24731_cov_33.167362	Coordinate:9482	Reads:1	Hits:14	Allocated_reads:0.0714285714285714	Strand:+
TCATATGTTCGGCTATGCCCTCTCTATT
>Location:NODE_27459_length_24731_cov_33.167362	Coordinate:9603	Reads:1	Hits:14	Allocated_reads:0.0714285714285714	Strand:+
CATAATGACGTGAAGAAATATTTTTTAAAAT
>Location:NODE_27459_length_24731_cov_33.167362	Coordinate:9607	Reads:1	Hits:12	Allocated_reads:0.0833333333333333	Strand:+
ATGACGTGAAGAAATATTTTTTAAAATTA
>Location:NODE_27459_length_24731_cov_33.167362	Coordinate:9608	Reads:1	Hits:11	Allocated_reads:0.0909090909090909	Strand:+
TGACGTGAAGAAATATTTTTTAAAATTATT
>Location:NODE_27459_length_24731_cov_33.167362	Coordinate:9609	Reads:1	Hits:12	Allocated_reads:0.0833333333333333	Strand:+
GACGTGAAGAAATATTTTTTAAAATTAT
>Location:NODE_27459_length_24731_cov_33.167362	Coordinate:9650	Reads:1	Hits:120	Allocated_reads:0.00833333333333333	Strand:-
ACTCTGCCTATTGCCTTCATATTAA
>Location:NODE_27459_length_24731_cov_33.167362	Coordinate:9652	Reads:1	Hits:113	Allocated_reads:0.00884955752212389	Strand:-
TAACACTCTGCCTATTGCCTTCATATT
>Location:NODE_27459_length_24731_cov_33.167362	Coordinate:9657	Reads:1	Hits:6	Allocated_reads:0.166666666666667	Strand:+
GAAGGCAATAGGCAGAGTGTTACAGTCA
>Location:NODE_27459_length_24731_cov_33.167362	Coordinate:9666	Reads:1	Hits:2	Allocated_reads:0.5	Strand:-
TTTAGGGCTATGACTGTAACACTCTGCCT
>Location:NODE_27459_length_24731_cov_33.167362	Coordinate:9684	Reads:1	Hits:111	Allocated_reads:0.00900900900900901	Strand:+
ATAGCCCTAAAGAATGTAGCCTCATGG
>Location:NODE_27459_length_24731_cov_33.167362	Coordinate:9684	Reads:1	Hits:99	Allocated_reads:0.0101010101010101	Strand:+
ATAGCCCTAAAGAATGTAGCCTCATGGGC
>Location:NODE_27459_length_24731_cov_33.167362	Coordinate:9685	Reads:2	Hits:112	Allocated_reads:0.0178571428571429	Strand:+
TAGCCCTAAAGAATGTAGCCTCATGG
>Location:NODE_27459_length_24731_cov_33.167362	Coordinate:9688	Reads:1	Hits:154	Allocated_reads:0.00649350649350649	Strand:+
CCCTAAAGAATGTAGCCTCATGGGC
>Location:NODE_27459_length_24731_cov_33.167362	Coordinate:9688	Reads:8	Hits:140	Allocated_reads:0.0571428571428571	Strand:+
CCCTAAAGAATGTAGCCTCATGGGCAGT
>Location:NODE_27459_length_24731_cov_33.167362	Coordinate:9688	Reads:1	Hits:137	Allocated_reads:0.0072992700729927	Strand:+
CCCTAAAGAATGTAGCCTCATGGGCAGTG
>Location:NODE_27459_length_24731_cov_33.167362	Coordinate:9691	Reads:1	Hits:211	Allocated_reads:0.004739336492891	Strand:+
TAAAGAATGTAGCCTCATGGGCAGTG
>Location:NODE_27459_length_24731_cov_33.167362	Coordinate:9699	Reads:1	Hits:151	Allocated_reads:0.00662251655629139	Strand:+
GTAGCCTCATGGGCAGTGTAGTCCGTGC
>Location:NODE_27459_length_24731_cov_33.167362	Coordinate:9700	Reads:1	Hits:163	Allocated_reads:0.00613496932515337	Strand:-
GCACGGACTACACTGCCCATGAGGCTT
>Location:NODE_27459_length_24731_cov_33.167362	Coordinate:9701	Reads:1	Hits:153	Allocated_reads:0.0065359477124183	Strand:-
CAGCACGGACTACACTGCCCATGAGGCT
>Location:NODE_27459_length_24731_cov_33.167362	Coordinate:9702	Reads:1	Hits:156	Allocated_reads:0.00641025641025641	Strand:-
GCAGCACGGACTACACTGCCCATGAGGC
>Location:NODE_27459_length_24731_cov_33.167362	Coordinate:9707	Reads:3	Hits:229	Allocated_reads:0.0131004366812227	Strand:-
TCTCCCTGCAGCACGGACTACACTGCCCAT
>Location:NODE_27459_length_24731_cov_33.167362	Coordinate:9708	Reads:6	Hits:233	Allocated_reads:0.0257510729613734	Strand:-
TCTCCCTGCAGCACGGACTACACTGCCCA
>Location:NODE_27459_length_24731_cov_33.167362	Coordinate:9709	Reads:1	Hits:255	Allocated_reads:0.00392156862745098	Strand:-
TCCCTGCAGCACGGACTACACTGCCC
>Location:NODE_27459_length_24731_cov_33.167362	Coordinate:9710	Reads:2	Hits:278	Allocated_reads:0.00719424460431655	Strand:-
TCTCCCTGCAGCACGGACTACACTGCC
>Location:NODE_27459_length_24731_cov_33.167362	Coordinate:9711	Reads:1	Hits:260	Allocated_reads:0.00384615384615385	Strand:-
CATTCTCCCTGCAGCACGGACTACACTGC
>Location:NODE_27459_length_24731_cov_33.167362	Coordinate:9711	Reads:1	Hits:284	Allocated_reads:0.00352112676056338	Strand:-
TCTCCCTGCAGCACGGACTACACTGC
>Location:NODE_27459_length_24731_cov_33.167362	Coordinate:9712	Reads:3	Hits:287	Allocated_reads:0.0104529616724739	Strand:-
CATTCTCCCTGCAGCACGGACTACACTG
>Location:NODE_27459_length_24731_cov_33.167362	Coordinate:9712	Reads:1	Hits:311	Allocated_reads:0.00321543408360129	Strand:-
TCTCCCTGCAGCACGGACTACACTG
>Location:NODE_27459_length_24731_cov_33.167362	Coordinate:9713	Reads:3	Hits:292	Allocated_reads:0.0102739726027397	Strand:-
TCCATTCTCCCTGCAGCACGGACTACACT
>Location:NODE_27459_length_24731_cov_33.167362	Coordinate:9713	Reads:2	Hits:328	Allocated_reads:0.00609756097560976	Strand:-
TCTCCCTGCAGCACGGACTACACT
>Location:NODE_27459_length_24731_cov_33.167362	Coordinate:9714	Reads:1	Hits:297	Allocated_reads:0.00336700336700337	Strand:-
TCCATTCTCCCTGCAGCACGGACTACAC
>Location:NODE_27459_length_24731_cov_33.167362	Coordinate:9717	Reads:1	Hits:312	Allocated_reads:0.00320512820512821	Strand:-
TCCATTCTCCCTGCAGCACGGACTA
>Location:NODE_27459_length_24731_cov_33.167362	Coordinate:9718	Reads:11	Hits:323	Allocated_reads:0.0340557275541796	Strand:-
TCCATTCTCCCTGCAGCACGGACT
>Location:NODE_27459_length_24731_cov_33.167362	Coordinate:9719	Reads:1	Hits:225	Allocated_reads:0.00444444444444444	Strand:-
TGGCAGTCCATTCTCCCTGCAGCACGGAC
>Location:NODE_27459_length_24731_cov_33.167362	Coordinate:9720	Reads:1	Hits:218	Allocated_reads:0.00458715596330275	Strand:+
TCCGTGCTGCAGGGAGAATGGACTGCCATA
>Location:NODE_27459_length_24731_cov_33.167362	Coordinate:9726	Reads:1	Hits:187	Allocated_reads:0.0053475935828877	Strand:+
CTGCAGGGAGAATGGACTGCCATACCAGT
>Location:NODE_27459_length_24731_cov_33.167362	Coordinate:9727	Reads:1	Hits:391	Allocated_reads:0.00255754475703325	Strand:+
TGCAGGGAGAATGGACTGCCATAC
>Location:NODE_27459_length_24731_cov_33.167362	Coordinate:9727	Reads:6	Hits:220	Allocated_reads:0.0272727272727273	Strand:+
TGCAGGGAGAATGGACTGCCATACC
>Location:NODE_27459_length_24731_cov_33.167362	Coordinate:9727	Reads:2	Hits:37	Allocated_reads:0.0540540540540541	Strand:+
TGCAGGGAGAATGGACTGCCATACCT
>Location:NODE_27459_length_24731_cov_33.167362	Coordinate:9727	Reads:20	Hits:209	Allocated_reads:0.0956937799043062	Strand:+
TGCAGGGAGAATGGACTGCCATACCAG
>Location:NODE_27459_length_24731_cov_33.167362	Coordinate:9727	Reads:53	Hits:205	Allocated_reads:0.258536585365854	Strand:+
TGCAGGGAGAATGGACTGCCATACCAGT
>Location:NODE_27459_length_24731_cov_33.167362	Coordinate:9727	Reads:9	Hits:183	Allocated_reads:0.0491803278688525	Strand:+
TGCAGGGAGAATGGACTGCCATACCAGTT
>Location:NODE_27459_length_24731_cov_33.167362	Coordinate:9727	Reads:4	Hits:180	Allocated_reads:0.0222222222222222	Strand:+
TGCAGGGAGAATGGACTGCCATACCAGTTA
>Location:NODE_27459_length_24731_cov_33.167362	Coordinate:9732	Reads:2	Hits:3	Allocated_reads:0.666666666666667	Strand:+
GGAGAATGGACTGCCATACCTGTTATGTGTT
>Location:NODE_27459_length_24731_cov_33.167362	Coordinate:9830	Reads:5	Hits:41	Allocated_reads:0.121951219512195	Strand:+
TAGGACATTCATGTAGTTGTAAAAAGCA
>Location:NODE_27459_length_24731_cov_33.167362	Coordinate:9838	Reads:1	Hits:191	Allocated_reads:0.00523560209424084	Strand:-
TATTATCATGCTTTTTACAACTACATGA
>Location:NODE_27459_length_24731_cov_33.167362	Coordinate:9864	Reads:1	Hits:3	Allocated_reads:0.333333333333333	Strand:+
TATAATAGGTAATCCAATGTATTCAGAAT
>Location:NODE_27459_length_24731_cov_33.167362	Coordinate:9881	Reads:1	Hits:7	Allocated_reads:0.142857142857143	Strand:-
TGAGAGTAACGTATTCTGAATACA
>Location:NODE_27459_length_24731_cov_33.167362	Coordinate:9882	Reads:2	Hits:358	Allocated_reads:0.00558659217877095	Strand:-
AATGAGAGTAACGTATTCTGAATAC
>Location:NODE_27459_length_24731_cov_33.167362	Coordinate:9882	Reads:2	Hits:343	Allocated_reads:0.00583090379008746	Strand:-
TCAATGAGAGTAACGTATTCTGAATAC
>Location:NODE_27459_length_24731_cov_33.167362	Coordinate:9883	Reads:1	Hits:368	Allocated_reads:0.00271739130434783	Strand:-
AATGAGAGTAACGTATTCTGAATA
>Location:NODE_27459_length_24731_cov_33.167362	Coordinate:9883	Reads:2	Hits:335	Allocated_reads:0.00597014925373134	Strand:-
ACTCAATGAGAGTAACGTATTCTGAATA
>Location:NODE_27459_length_24731_cov_33.167362	Coordinate:9883	Reads:3	Hits:332	Allocated_reads:0.00903614457831325	Strand:-
TACTCAATGAGAGTAACGTATTCTGAATA
>Location:NODE_27459_length_24731_cov_33.167362	Coordinate:9884	Reads:1	Hits:340	Allocated_reads:0.00294117647058824	Strand:+
ATTCAGAATACGTTACTCTCATTGAGT
>Location:NODE_27459_length_24731_cov_33.167362	Coordinate:9884	Reads:1	Hits:337	Allocated_reads:0.0029673590504451	Strand:+
ATTCAGAATACGTTACTCTCATTGAGTA
>Location:NODE_27459_length_24731_cov_33.167362	Coordinate:9884	Reads:1	Hits:337	Allocated_reads:0.0029673590504451	Strand:-
TACTCAATGAGAGTAACGTATTCTGAAT
>Location:NODE_27459_length_24731_cov_33.167362	Coordinate:9920	Reads:1	Hits:37	Allocated_reads:0.027027027027027	Strand:-
TGCCCCAAAATGTATTTTGTAATGTATTC
>Location:NODE_27459_length_24731_cov_33.167362	Coordinate:9928	Reads:1	Hits:208	Allocated_reads:0.00480769230769231	Strand:+
TACAAAATACATTTTGGGGCATGTATTCTGTT
>Location:NODE_27459_length_24731_cov_33.167362	Coordinate:9935	Reads:8	Hits:642	Allocated_reads:0.0124610591900312	Strand:+
TACATTTTGGGGCATGTATTCTGT
>Location:NODE_27459_length_24731_cov_33.167362	Coordinate:9935	Reads:3	Hits:634	Allocated_reads:0.00473186119873817	Strand:+
TACATTTTGGGGCATGTATTCTGTA
>Location:NODE_27459_length_24731_cov_33.167362	Coordinate:9935	Reads:2	Hits:385	Allocated_reads:0.00519480519480519	Strand:+
TACATTTTGGGGCATGTATTCTGTAA
>Location:NODE_27459_length_24731_cov_33.167362	Coordinate:9935	Reads:12	Hits:336	Allocated_reads:0.0357142857142857	Strand:+
TACATTTTGGGGCATGTATTCTGTAATC
>Location:NODE_27459_length_24731_cov_33.167362	Coordinate:9935	Reads:4	Hits:330	Allocated_reads:0.0121212121212121	Strand:+
TACATTTTGGGGCATGTATTCTGTAATCT
>Location:NODE_27459_length_24731_cov_33.167362	Coordinate:9935	Reads:3	Hits:322	Allocated_reads:0.0093167701863354	Strand:+
TACATTTTGGGGCATGTATTCTGTAATCTG
>Location:NODE_27459_length_24731_cov_33.167362	Coordinate:9937	Reads:1	Hits:349	Allocated_reads:0.00286532951289398	Strand:-
GATTACAGAATACATGCCCCAAAATG
>Location:NODE_27459_length_24731_cov_33.167362	Coordinate:9939	Reads:2	Hits:357	Allocated_reads:0.00560224089635854	Strand:-
TACAGATTACAGAATACATGCCCCAAAA
>Location:NODE_27459_length_24731_cov_33.167362	Coordinate:9939	Reads:2	Hits:378	Allocated_reads:0.00529100529100529	Strand:+
TTTTGGGGCATGTATTCTGTAATC
>Location:NODE_27459_length_24731_cov_33.167362	Coordinate:9939	Reads:1	Hits:371	Allocated_reads:0.00269541778975741	Strand:+
TTTTGGGGCATGTATTCTGTAATCT
>Location:NODE_27459_length_24731_cov_33.167362	Coordinate:9939	Reads:1	Hits:353	Allocated_reads:0.0028328611898017	Strand:+
TTTTGGGGCATGTATTCTGTAATCTGT
>Location:NODE_27459_length_24731_cov_33.167362	Coordinate:9939	Reads:4	Hits:348	Allocated_reads:0.0114942528735632	Strand:+
TTTTGGGGCATGTATTCTGTAATCTGTA
>Location:NODE_27459_length_24731_cov_33.167362	Coordinate:9939	Reads:1	Hits:275	Allocated_reads:0.00363636363636364	Strand:+
TTTTGGGGCATGTATTCTGTAATCTGTAG
>Location:NODE_27459_length_24731_cov_33.167362	Coordinate:9939	Reads:3	Hits:273	Allocated_reads:0.010989010989011	Strand:+
TTTTGGGGCATGTATTCTGTAATCTGTAGT
>Location:NODE_27459_length_24731_cov_33.167362	Coordinate:9939	Reads:1	Hits:268	Allocated_reads:0.00373134328358209	Strand:+
TTTTGGGGCATGTATTCTGTAATCTGTAGTG
>Location:NODE_27459_length_24731_cov_33.167362	Coordinate:9940	Reads:1	Hits:282	Allocated_reads:0.00354609929078014	Strand:-
CTACAGATTACAGAATACATGCCCCAAA
>Location:NODE_27459_length_24731_cov_33.167362	Coordinate:9941	Reads:1	Hits:289	Allocated_reads:0.00346020761245675	Strand:-
CTACAGATTACAGAATACATGCCCCAA
>Location:NODE_27459_length_24731_cov_33.167362	Coordinate:9942	Reads:1	Hits:265	Allocated_reads:0.00377358490566038	Strand:-
TTCCACTACAGATTACAGAATACATGCCCCA
>Location:NODE_27459_length_24731_cov_33.167362	Coordinate:9943	Reads:1	Hits:416	Allocated_reads:0.00240384615384615	Strand:+
GGGGCATGTATTCTGTAATCTGTA
>Location:NODE_27459_length_24731_cov_33.167362	Coordinate:9943	Reads:1	Hits:325	Allocated_reads:0.00307692307692308	Strand:+
GGGGCATGTATTCTGTAATATGTAG
>Location:NODE_27459_length_24731_cov_33.167362	Coordinate:9943	Reads:2	Hits:318	Allocated_reads:0.00628930817610063	Strand:+
GGGGCATGTATTCTGTAATCTGTAG
>Location:NODE_27459_length_24731_cov_33.167362	Coordinate:9943	Reads:6	Hits:316	Allocated_reads:0.0189873417721519	Strand:+
GGGGCATGTATTCTGTAATCTGTAGT
>Location:NODE_27459_length_24731_cov_33.167362	Coordinate:9943	Reads:7	Hits:310	Allocated_reads:0.0225806451612903	Strand:+
GGGGCATGTATTCTGTAATCTGTAGTG
>Location:NODE_27459_length_24731_cov_33.167362	Coordinate:9943	Reads:2	Hits:289	Allocated_reads:0.0069204152249135	Strand:+
GGGGCATGTATTCTGTAATCTGTAGTGGA
>Location:NODE_27459_length_24731_cov_33.167362	Coordinate:9945	Reads:2	Hits:338	Allocated_reads:0.00591715976331361	Strand:-
CACTACAGATTACAGAATACATGCC
>Location:NODE_27459_length_24731_cov_33.167362	Coordinate:9945	Reads:7	Hits:306	Allocated_reads:0.0228758169934641	Strand:-
TTCCACTACAGATTACAGAATACATGCC
>Location:NODE_27459_length_24731_cov_33.167362	Coordinate:9946	Reads:1	Hits:314	Allocated_reads:0.00318471337579618	Strand:-
TATTCCACTACAGATTACAGAATACATGC
>Location:NODE_27459_length_24731_cov_33.167362	Coordinate:9946	Reads:2	Hits:322	Allocated_reads:0.0062111801242236	Strand:-
TTCCACTACAGATTACAGAATACATGC
>Location:NODE_27459_length_24731_cov_33.167362	Coordinate:9947	Reads:2	Hits:351	Allocated_reads:0.0056980056980057	Strand:-
TTCCACTACAGATTACAGAATACATG
>Location:NODE_27459_length_24731_cov_33.167362	Coordinate:9949	Reads:1	Hits:375	Allocated_reads:0.00266666666666667	Strand:-
TTCCACTACAGATTACAGAATACA
>Location:NODE_27459_length_24731_cov_33.167362	Coordinate:9960	Reads:1	Hits:438	Allocated_reads:0.00228310502283105	Strand:+
ATCTGTAGTGGAATACATTTTAAAAGTA
>Location:NODE_27459_length_24731_cov_33.167362	Coordinate:9964	Reads:1	Hits:480	Allocated_reads:0.00208333333333333	Strand:-
TTACTTTTAAAATGTATTCCACTAC
>Location:NODE_27459_length_24731_cov_33.167362	Coordinate:10171	Reads:3	Hits:6	Allocated_reads:0.5	Strand:-
CGAGCTAAGATCCTGTGGGACTTCCATT
>Location:NODE_27459_length_24731_cov_33.167362	Coordinate:10172	Reads:1	Hits:4	Allocated_reads:0.25	Strand:-
TGACCGAGCTAAGATCCTGTGGGACTTCCAT
>Location:NODE_27459_length_24731_cov_33.167362	Coordinate:10173	Reads:3	Hits:196	Allocated_reads:0.0153061224489796	Strand:-
ACCGAGCTAAGATCCTGTGGGACTTCCA
>Location:NODE_27459_length_24731_cov_33.167362	Coordinate:10173	Reads:1	Hits:209	Allocated_reads:0.00478468899521531	Strand:-
CGAGCTAAGATCCTGTGGGACTTCCA
>Location:NODE_27459_length_24731_cov_33.167362	Coordinate:10173	Reads:5	Hits:184	Allocated_reads:0.0271739130434783	Strand:-
TGACCGAGCTAAGATCCTGTGGGACTTCCA
>Location:NODE_27459_length_24731_cov_33.167362	Coordinate:10174	Reads:5	Hits:204	Allocated_reads:0.0245098039215686	Strand:-
ACCGAGCTAAGATCCTGTGGGACTTCC
>Location:NODE_27459_length_24731_cov_33.167362	Coordinate:10174	Reads:1	Hits:188	Allocated_reads:0.00531914893617021	Strand:-
ATGACCGAGCTAAGATCCAGTGGGACTTCC
>Location:NODE_27459_length_24731_cov_33.167362	Coordinate:10174	Reads:1	Hits:217	Allocated_reads:0.00460829493087558	Strand:-
CGAGCTAAGATCCTGTGGGACTTCC
>Location:NODE_27459_length_24731_cov_33.167362	Coordinate:10174	Reads:6	Hits:198	Allocated_reads:0.0303030303030303	Strand:-
GACCGAGCTAAGATCCTGTGGGACTTCC
>Location:NODE_27459_length_24731_cov_33.167362	Coordinate:10174	Reads:2	Hits:254	Allocated_reads:0.0078740157480315	Strand:-
GAGCTAAGATCCTGTGGGACTTCC
>Location:NODE_27459_length_24731_cov_33.167362	Coordinate:10174	Reads:1	Hits:195	Allocated_reads:0.00512820512820513	Strand:-
TGACCGAGCTAAGATCCTGTGGGACTTAC
>Location:NODE_27459_length_24731_cov_33.167362	Coordinate:10174	Reads:35	Hits:190	Allocated_reads:0.184210526315789	Strand:-
TGACCGAGCTAAGATCCTGTGGGACTTCC
>Location:NODE_27459_length_24731_cov_33.167362	Coordinate:10175	Reads:2	Hits:215	Allocated_reads:0.00930232558139535	Strand:-
ACCGAGCTAAGATCCTGTGGGACTTC
>Location:NODE_27459_length_24731_cov_33.167362	Coordinate:10175	Reads:1	Hits:195	Allocated_reads:0.00512820512820513	Strand:-
ATGACCGAGCTAAGATCCTGTGGGACTTC
>Location:NODE_27459_length_24731_cov_33.167362	Coordinate:10175	Reads:3	Hits:208	Allocated_reads:0.0144230769230769	Strand:-
GACCGAGCTAAGATCCTGTGGGACTTC
>Location:NODE_27459_length_24731_cov_33.167362	Coordinate:10175	Reads:1	Hits:206	Allocated_reads:0.00485436893203883	Strand:-
TGACCGAGCTAAGATCCTGTGGGACTTA
>Location:NODE_27459_length_24731_cov_33.167362	Coordinate:10175	Reads:42	Hits:200	Allocated_reads:0.21	Strand:-
TGACCGAGCTAAGATCCTGTGGGACTTC
>Location:NODE_27459_length_24731_cov_33.167362	Coordinate:10176	Reads:5	Hits:220	Allocated_reads:0.0227272727272727	Strand:-
ACCGAGCTAAGATCCTGTGGGACTT
>Location:NODE_27459_length_24731_cov_33.167362	Coordinate:10176	Reads:10	Hits:200	Allocated_reads:0.05	Strand:-
ATGACCGAGCTAAGATCCTGTGGGACTT
>Location:NODE_27459_length_24731_cov_33.167362	Coordinate:10176	Reads:18	Hits:185	Allocated_reads:0.0972972972972973	Strand:-
GAATGACCGAGCTAAGATCCTGTGGGACTT
>Location:NODE_27459_length_24731_cov_33.167362	Coordinate:10176	Reads:21	Hits:213	Allocated_reads:0.0985915492957746	Strand:-
GACCGAGCTAAGATCCTGTGGGACTT
>Location:NODE_27459_length_24731_cov_33.167362	Coordinate:10176	Reads:1	Hits:211	Allocated_reads:0.004739336492891	Strand:-
TGACCGAGCTAAGATCCTGTGGGACCT
>Location:NODE_27459_length_24731_cov_33.167362	Coordinate:10176	Reads:226	Hits:205	Allocated_reads:1.10243902439024	Strand:-
TGACCGAGCTAAGATCCTGTGGGACTT
>Location:NODE_27459_length_24731_cov_33.167362	Coordinate:10177	Reads:7	Hits:201	Allocated_reads:0.0348258706467662	Strand:-
AATGACCGAGCTAAGATCCTGTGGGACT
>Location:NODE_27459_length_24731_cov_33.167362	Coordinate:10177	Reads:6	Hits:227	Allocated_reads:0.026431718061674	Strand:-
ACCGAGCTAAGATCCTGTGGGACT
>Location:NODE_27459_length_24731_cov_33.167362	Coordinate:10177	Reads:6	Hits:186	Allocated_reads:0.032258064516129	Strand:-
AGAATGACCGAGCTAAGATCCTGTGGGACT
>Location:NODE_27459_length_24731_cov_33.167362	Coordinate:10177	Reads:1	Hits:210	Allocated_reads:0.00476190476190476	Strand:-
ATGACCGAGCTAAGATCCTGTGGAACT
>Location:NODE_27459_length_24731_cov_33.167362	Coordinate:10177	Reads:7	Hits:206	Allocated_reads:0.0339805825242718	Strand:-
ATGACCGAGCTAAGATCCTGTGGGACT
>Location:NODE_27459_length_24731_cov_33.167362	Coordinate:10177	Reads:103	Hits:191	Allocated_reads:0.539267015706806	Strand:-
GAATGACCGAGCTAAGATCCTGTGGGACT
>Location:NODE_27459_length_24731_cov_33.167362	Coordinate:10177	Reads:16	Hits:220	Allocated_reads:0.0727272727272727	Strand:-
GACCGAGCTAAGATCCTGTGGGACT
>Location:NODE_27459_length_24731_cov_33.167362	Coordinate:10177	Reads:1	Hits:213	Allocated_reads:0.00469483568075117	Strand:-
TGACCGAGCTAAGATCCTGGGGGACT
>Location:NODE_27459_length_24731_cov_33.167362	Coordinate:10177	Reads:345	Hits:212	Allocated_reads:1.62735849056604	Strand:-
TGACCGAGCTAAGATCCTGTGGGACT
>Location:NODE_27459_length_24731_cov_33.167362	Coordinate:10178	Reads:1	Hits:191	Allocated_reads:0.00523560209424084	Strand:-
AGAATGACCGAGCTAAGATCCTGTGGGAC
>Location:NODE_27459_length_24731_cov_33.167362	Coordinate:10178	Reads:3	Hits:226	Allocated_reads:0.0132743362831858	Strand:-
ATGACCGAGCTAAGATCCTGTGGGAC
>Location:NODE_27459_length_24731_cov_33.167362	Coordinate:10178	Reads:2	Hits:197	Allocated_reads:0.0101522842639594	Strand:-
GAATGACCGAGCTAAGATCCTGTGGGAC
>Location:NODE_27459_length_24731_cov_33.167362	Coordinate:10178	Reads:2	Hits:242	Allocated_reads:0.00826446280991736	Strand:-
GACCGAGCTAAGATCCTGTGGGAC
>Location:NODE_27459_length_24731_cov_33.167362	Coordinate:10178	Reads:52	Hits:233	Allocated_reads:0.223175965665236	Strand:-
TGACCGAGCTAAGATCCTGTGGGAC
>Location:NODE_27459_length_24731_cov_33.167362	Coordinate:10179	Reads:1	Hits:234	Allocated_reads:0.00427350427350427	Strand:-
ATGACCGAGCTAAGATCCTGTGGGA
>Location:NODE_27459_length_24731_cov_33.167362	Coordinate:10179	Reads:1	Hits:209	Allocated_reads:0.00478468899521531	Strand:-
GAATGACCGAGCTAAGATCCTGTGGGC
>Location:NODE_27459_length_24731_cov_33.167362	Coordinate:10179	Reads:4	Hits:204	Allocated_reads:0.0196078431372549	Strand:-
GAATGACCGAGCTAAGATCCTGTGGGA
>Location:NODE_27459_length_24731_cov_33.167362	Coordinate:10179	Reads:40	Hits:242	Allocated_reads:0.165289256198347	Strand:-
TGACCGAGCTAAGATCCTGTGGGA
>Location:NODE_27459_length_24731_cov_33.167362	Coordinate:10181	Reads:1	Hits:215	Allocated_reads:0.00465116279069767	Strand:-
GAATGACCGAGCTAAGATCCTGTGG
>Location:NODE_27459_length_24731_cov_33.167362	Coordinate:10182	Reads:1	Hits:225	Allocated_reads:0.00444444444444444	Strand:-
GAATGACCGAGCTAAGATCCTGTG
>Location:NODE_27459_length_24731_cov_33.167362	Coordinate:10187	Reads:1	Hits:2	Allocated_reads:0.5	Strand:+
GATCTTAGCTCGGTCATTCTTGACAACC
>Location:NODE_27459_length_24731_cov_33.167362	Coordinate:10189	Reads:1	Hits:2	Allocated_reads:0.5	Strand:+
TCTTAGCTCGGTCATTCTTGACAACC
>Location:NODE_27459_length_24731_cov_33.167362	Coordinate:10189	Reads:2	Hits:2	Allocated_reads:1	Strand:+
TCTTAGCTCGGTCATTCTTGACAACCC
>Location:NODE_27459_length_24731_cov_33.167362	Coordinate:10189	Reads:1	Hits:2	Allocated_reads:0.5	Strand:+
TCTTAGCTCGGTCATTCTTGACAACCCTAGG
>Location:NODE_27459_length_24731_cov_33.167362	Coordinate:10227	Reads:1	Hits:2	Allocated_reads:0.5	Strand:+
TCCCATTTCCAGGCCATACCCGGCACAGA
>Location:NODE_27459_length_24731_cov_33.167362	Coordinate:10234	Reads:1	Hits:2	Allocated_reads:0.5	Strand:+
TCCAGGCCATACCCGGCACAGATGTTCC
>Location:NODE_27459_length_24731_cov_33.167362	Coordinate:10285	Reads:1	Hits:16061	Allocated_reads:6.22626237469647e-05	Strand:+
TATTATTATTATTATTATTATTATTATT
>Location:NODE_27459_length_24731_cov_33.167362	Coordinate:10286	Reads:1	Hits:17368	Allocated_reads:5.75771533855366e-05	Strand:-
AATAATAATAATAATAATAATAATAAT
>Location:NODE_27459_length_24731_cov_33.167362	Coordinate:10288	Reads:1	Hits:16061	Allocated_reads:6.22626237469647e-05	Strand:+
TATTATTATTATTATTATTATTATTATT
>Location:NODE_27459_length_24731_cov_33.167362	Coordinate:10289	Reads:1	Hits:17368	Allocated_reads:5.75771533855366e-05	Strand:-
AATAATAATAATAATAATAATAATAAT
>Location:NODE_27459_length_24731_cov_33.167362	Coordinate:10291	Reads:1	Hits:16061	Allocated_reads:6.22626237469647e-05	Strand:+
TATTATTATTATTATTATTATTATTATT
>Location:NODE_27459_length_24731_cov_33.167362	Coordinate:10292	Reads:1	Hits:17368	Allocated_reads:5.75771533855366e-05	Strand:-
AATAATAATAATAATAATAATAATAAT
>Location:NODE_27459_length_24731_cov_33.167362	Coordinate:10294	Reads:1	Hits:16061	Allocated_reads:6.22626237469647e-05	Strand:+
TATTATTATTATTATTATTATTATTATT
>Location:NODE_27459_length_24731_cov_33.167362	Coordinate:10295	Reads:1	Hits:17368	Allocated_reads:5.75771533855366e-05	Strand:-
AATAATAATAATAATAATAATAATAAT
>Location:NODE_27459_length_24731_cov_33.167362	Coordinate:10297	Reads:1	Hits:16061	Allocated_reads:6.22626237469647e-05	Strand:+
TATTATTATTATTATTATTATTATTATT
>Location:NODE_27459_length_24731_cov_33.167362	Coordinate:10298	Reads:1	Hits:17368	Allocated_reads:5.75771533855366e-05	Strand:-
AATAATAATAATAATAATAATAATAAT
>Location:NODE_27459_length_24731_cov_33.167362	Coordinate:10300	Reads:1	Hits:16061	Allocated_reads:6.22626237469647e-05	Strand:+
TATTATTATTATTATTATTATTATTATT
>Location:NODE_27459_length_24731_cov_33.167362	Coordinate:10301	Reads:1	Hits:17368	Allocated_reads:5.75771533855366e-05	Strand:-
AATAATAATAATAATAATAATAATAAT
>Location:NODE_27459_length_24731_cov_33.167362	Coordinate:10303	Reads:1	Hits:16061	Allocated_reads:6.22626237469647e-05	Strand:+
TATTATTATTATTATTATTATTATTATT
>Location:NODE_27459_length_24731_cov_33.167362	Coordinate:10304	Reads:1	Hits:17368	Allocated_reads:5.75771533855366e-05	Strand:-
AATAATAATAATAATAATAATAATAAT
>Location:NODE_27459_length_24731_cov_33.167362	Coordinate:10385	Reads:1	Hits:391	Allocated_reads:0.00255754475703325	Strand:+
TGCAGGGAGAATGGACTGCCATAC
>Location:NODE_27459_length_24731_cov_33.167362	Coordinate:10385	Reads:6	Hits:220	Allocated_reads:0.0272727272727273	Strand:+
TGCAGGGAGAATGGACTGCCATACC
>Location:NODE_27459_length_24731_cov_33.167362	Coordinate:10385	Reads:2	Hits:37	Allocated_reads:0.0540540540540541	Strand:+
TGCAGGGAGAATGGACTGCCATACCT
>Location:NODE_27459_length_24731_cov_33.167362	Coordinate:10385	Reads:20	Hits:209	Allocated_reads:0.0956937799043062	Strand:+
TGCAGGGAGAATGGACTGCCATACCAG
>Location:NODE_27459_length_24731_cov_33.167362	Coordinate:10385	Reads:53	Hits:205	Allocated_reads:0.258536585365854	Strand:+
TGCAGGGAGAATGGACTGCCATACCAGT
>Location:NODE_27459_length_24731_cov_33.167362	Coordinate:10385	Reads:9	Hits:183	Allocated_reads:0.0491803278688525	Strand:+
TGCAGGGAGAATGGACTGCCATACCAGTT
>Location:NODE_27459_length_24731_cov_33.167362	Coordinate:10385	Reads:4	Hits:180	Allocated_reads:0.0222222222222222	Strand:+
TGCAGGGAGAATGGACTGCCATACCAGTTA
>Location:NODE_27459_length_24731_cov_33.167362	Coordinate:10390	Reads:2	Hits:3	Allocated_reads:0.666666666666667	Strand:+
GGAGAATGGACTGCCATACCTGTTATGTGTT
>Location:NODE_27459_length_24731_cov_33.167362	Coordinate:10460	Reads:1	Hits:1	Allocated_reads:1	Strand:+
CAAGTTGTCACCGACCAGAAGCGAGAGATG
>Location:NODE_27459_length_24731_cov_33.167362	Coordinate:10566	Reads:1	Hits:3	Allocated_reads:0.333333333333333	Strand:+
CAACTGTTACTCATTTTATATTAAGATT
>Location:NODE_27459_length_24731_cov_33.167362	Coordinate:10658	Reads:5	Hits:41	Allocated_reads:0.121951219512195	Strand:+
TAGGACATTCATGTAGTTGTAAAAAGCA
>Location:NODE_27459_length_24731_cov_33.167362	Coordinate:10666	Reads:1	Hits:191	Allocated_reads:0.00523560209424084	Strand:-
TATTATCATGCTTTTTACAACTACATGA
>Location:NODE_27459_length_24731_cov_33.167362	Coordinate:10692	Reads:1	Hits:3	Allocated_reads:0.333333333333333	Strand:+
TATAATAGGTAATCCAATGTATTCAGAAT
>Location:NODE_27459_length_24731_cov_33.167362	Coordinate:10709	Reads:1	Hits:7	Allocated_reads:0.142857142857143	Strand:-
TGAGAGTAACGTATTCTGAATACA
>Location:NODE_27459_length_24731_cov_33.167362	Coordinate:10710	Reads:2	Hits:358	Allocated_reads:0.00558659217877095	Strand:-
AATGAGAGTAACGTATTCTGAATAC
>Location:NODE_27459_length_24731_cov_33.167362	Coordinate:10710	Reads:2	Hits:343	Allocated_reads:0.00583090379008746	Strand:-
TCAATGAGAGTAACGTATTCTGAATAC
>Location:NODE_27459_length_24731_cov_33.167362	Coordinate:10711	Reads:1	Hits:368	Allocated_reads:0.00271739130434783	Strand:-
AATGAGAGTAACGTATTCTGAATA
>Location:NODE_27459_length_24731_cov_33.167362	Coordinate:10711	Reads:2	Hits:335	Allocated_reads:0.00597014925373134	Strand:-
ACTCAATGAGAGTAACGTATTCTGAATA
>Location:NODE_27459_length_24731_cov_33.167362	Coordinate:10711	Reads:3	Hits:332	Allocated_reads:0.00903614457831325	Strand:-
TACTCAATGAGAGTAACGTATTCTGAATA
>Location:NODE_27459_length_24731_cov_33.167362	Coordinate:10712	Reads:1	Hits:340	Allocated_reads:0.00294117647058824	Strand:+
ATTCAGAATACGTTACTCTCATTGAGT
>Location:NODE_27459_length_24731_cov_33.167362	Coordinate:10712	Reads:1	Hits:337	Allocated_reads:0.0029673590504451	Strand:+
ATTCAGAATACGTTACTCTCATTGAGTA
>Location:NODE_27459_length_24731_cov_33.167362	Coordinate:10712	Reads:1	Hits:337	Allocated_reads:0.0029673590504451	Strand:-
TACTCAATGAGAGTAACGTATTCTGAAT
>Location:NODE_27459_length_24731_cov_33.167362	Coordinate:10748	Reads:1	Hits:37	Allocated_reads:0.027027027027027	Strand:-
TGCCCCAAAATGTATTTTGTAATGTATTC
>Location:NODE_27459_length_24731_cov_33.167362	Coordinate:10756	Reads:1	Hits:208	Allocated_reads:0.00480769230769231	Strand:+
TACAAAATACATTTTGGGGCATGTATTCTGTT
>Location:NODE_27459_length_24731_cov_33.167362	Coordinate:10763	Reads:8	Hits:642	Allocated_reads:0.0124610591900312	Strand:+
TACATTTTGGGGCATGTATTCTGT
>Location:NODE_27459_length_24731_cov_33.167362	Coordinate:10763	Reads:3	Hits:634	Allocated_reads:0.00473186119873817	Strand:+
TACATTTTGGGGCATGTATTCTGTA
>Location:NODE_27459_length_24731_cov_33.167362	Coordinate:10763	Reads:2	Hits:385	Allocated_reads:0.00519480519480519	Strand:+
TACATTTTGGGGCATGTATTCTGTAA
>Location:NODE_27459_length_24731_cov_33.167362	Coordinate:10763	Reads:12	Hits:336	Allocated_reads:0.0357142857142857	Strand:+
TACATTTTGGGGCATGTATTCTGTAATC
>Location:NODE_27459_length_24731_cov_33.167362	Coordinate:10763	Reads:4	Hits:330	Allocated_reads:0.0121212121212121	Strand:+
TACATTTTGGGGCATGTATTCTGTAATCT
>Location:NODE_27459_length_24731_cov_33.167362	Coordinate:10763	Reads:3	Hits:322	Allocated_reads:0.0093167701863354	Strand:+
TACATTTTGGGGCATGTATTCTGTAATCTG
>Location:NODE_27459_length_24731_cov_33.167362	Coordinate:10765	Reads:1	Hits:349	Allocated_reads:0.00286532951289398	Strand:-
GATTACAGAATACATGCCCCAAAATG
>Location:NODE_27459_length_24731_cov_33.167362	Coordinate:10767	Reads:2	Hits:357	Allocated_reads:0.00560224089635854	Strand:-
TACAGATTACAGAATACATGCCCCAAAA
>Location:NODE_27459_length_24731_cov_33.167362	Coordinate:10767	Reads:2	Hits:378	Allocated_reads:0.00529100529100529	Strand:+
TTTTGGGGCATGTATTCTGTAATC
>Location:NODE_27459_length_24731_cov_33.167362	Coordinate:10767	Reads:1	Hits:371	Allocated_reads:0.00269541778975741	Strand:+
TTTTGGGGCATGTATTCTGTAATCT
>Location:NODE_27459_length_24731_cov_33.167362	Coordinate:10767	Reads:1	Hits:353	Allocated_reads:0.0028328611898017	Strand:+
TTTTGGGGCATGTATTCTGTAATCTGT
>Location:NODE_27459_length_24731_cov_33.167362	Coordinate:10767	Reads:4	Hits:348	Allocated_reads:0.0114942528735632	Strand:+
TTTTGGGGCATGTATTCTGTAATCTGTA
>Location:NODE_27459_length_24731_cov_33.167362	Coordinate:10767	Reads:1	Hits:275	Allocated_reads:0.00363636363636364	Strand:+
TTTTGGGGCATGTATTCTGTAATCTGTAG
>Location:NODE_27459_length_24731_cov_33.167362	Coordinate:10767	Reads:3	Hits:273	Allocated_reads:0.010989010989011	Strand:+
TTTTGGGGCATGTATTCTGTAATCTGTAGT
>Location:NODE_27459_length_24731_cov_33.167362	Coordinate:10767	Reads:1	Hits:268	Allocated_reads:0.00373134328358209	Strand:+
TTTTGGGGCATGTATTCTGTAATCTGTAGTG
>Location:NODE_27459_length_24731_cov_33.167362	Coordinate:10768	Reads:1	Hits:282	Allocated_reads:0.00354609929078014	Strand:-
CTACAGATTACAGAATACATGCCCCAAA
>Location:NODE_27459_length_24731_cov_33.167362	Coordinate:10769	Reads:1	Hits:289	Allocated_reads:0.00346020761245675	Strand:-
CTACAGATTACAGAATACATGCCCCAA
>Location:NODE_27459_length_24731_cov_33.167362	Coordinate:10770	Reads:1	Hits:265	Allocated_reads:0.00377358490566038	Strand:-
TTCCACTACAGATTACAGAATACATGCCCCA
>Location:NODE_27459_length_24731_cov_33.167362	Coordinate:10771	Reads:1	Hits:416	Allocated_reads:0.00240384615384615	Strand:+
GGGGCATGTATTCTGTAATCTGTA
>Location:NODE_27459_length_24731_cov_33.167362	Coordinate:10771	Reads:1	Hits:325	Allocated_reads:0.00307692307692308	Strand:+
GGGGCATGTATTCTGTAATATGTAG
>Location:NODE_27459_length_24731_cov_33.167362	Coordinate:10771	Reads:2	Hits:318	Allocated_reads:0.00628930817610063	Strand:+
GGGGCATGTATTCTGTAATCTGTAG
>Location:NODE_27459_length_24731_cov_33.167362	Coordinate:10771	Reads:6	Hits:316	Allocated_reads:0.0189873417721519	Strand:+
GGGGCATGTATTCTGTAATCTGTAGT
>Location:NODE_27459_length_24731_cov_33.167362	Coordinate:10771	Reads:7	Hits:310	Allocated_reads:0.0225806451612903	Strand:+
GGGGCATGTATTCTGTAATCTGTAGTG
>Location:NODE_27459_length_24731_cov_33.167362	Coordinate:10771	Reads:2	Hits:289	Allocated_reads:0.0069204152249135	Strand:+
GGGGCATGTATTCTGTAATCTGTAGTGGA
>Location:NODE_27459_length_24731_cov_33.167362	Coordinate:10773	Reads:2	Hits:338	Allocated_reads:0.00591715976331361	Strand:-
CACTACAGATTACAGAATACATGCC
>Location:NODE_27459_length_24731_cov_33.167362	Coordinate:10773	Reads:7	Hits:306	Allocated_reads:0.0228758169934641	Strand:-
TTCCACTACAGATTACAGAATACATGCC
>Location:NODE_27459_length_24731_cov_33.167362	Coordinate:10774	Reads:1	Hits:314	Allocated_reads:0.00318471337579618	Strand:-
TATTCCACTACAGATTACAGAATACATGC
>Location:NODE_27459_length_24731_cov_33.167362	Coordinate:10774	Reads:2	Hits:322	Allocated_reads:0.0062111801242236	Strand:-
TTCCACTACAGATTACAGAATACATGC
>Location:NODE_27459_length_24731_cov_33.167362	Coordinate:10775	Reads:2	Hits:351	Allocated_reads:0.0056980056980057	Strand:-
TTCCACTACAGATTACAGAATACATG
>Location:NODE_27459_length_24731_cov_33.167362	Coordinate:10777	Reads:1	Hits:375	Allocated_reads:0.00266666666666667	Strand:-
TTCCACTACAGATTACAGAATACA
>Location:NODE_27459_length_24731_cov_33.167362	Coordinate:10788	Reads:1	Hits:438	Allocated_reads:0.00228310502283105	Strand:+
ATCTGTAGTGGAATACATTTTAAAAGTA
>Location:NODE_27459_length_24731_cov_33.167362	Coordinate:10792	Reads:1	Hits:480	Allocated_reads:0.00208333333333333	Strand:-
TTACTTTTAAAATGTATTCCACTAC
>Location:NODE_27459_length_24731_cov_33.167362	Coordinate:10799	Reads:1	Hits:1096	Allocated_reads:0.000912408759124088	Strand:-
TGGGAAGGTTACTTTTAAAATGTATT
>Location:NODE_27459_length_24731_cov_33.167362	Coordinate:10799	Reads:1	Hits:1076	Allocated_reads:0.000929368029739777	Strand:-
TTGGGAAGGTTACTTTTAAAATGTATT
>Location:NODE_27459_length_24731_cov_33.167362	Coordinate:10801	Reads:1	Hits:1047	Allocated_reads:0.000955109837631328	Strand:-
AGTGTTGGGAAGGTTACTTTTAAAATGTA
>Location:NODE_27459_length_24731_cov_33.167362	Coordinate:10801	Reads:1	Hits:1134	Allocated_reads:0.000881834215167548	Strand:-
TGGGAAGGTTACTTTTAAAATGTA
>Location:NODE_27459_length_24731_cov_33.167362	Coordinate:10801	Reads:1	Hits:1114	Allocated_reads:0.000897666068222621	Strand:-
TTGGGAAGGTTACTTTTAAAATGTA
>Location:NODE_27459_length_24731_cov_33.167362	Coordinate:10805	Reads:1	Hits:20	Allocated_reads:0.05	Strand:+
TTTTAAAAGTAACCTTCCCAACACTGACC
>Location:NODE_27459_length_24731_cov_33.167362	Coordinate:10806	Reads:1	Hits:1129	Allocated_reads:0.000885739592559787	Strand:-
AGTGTTGGGAAGGTTACTTTTAAA
>Location:NODE_27459_length_24731_cov_33.167362	Coordinate:10807	Reads:2	Hits:20	Allocated_reads:0.1	Strand:+
TTAAAAGTAACCTTCCCAACACTGACC
>Location:NODE_27459_length_24731_cov_33.167362	Coordinate:10921	Reads:3	Hits:6	Allocated_reads:0.5	Strand:-
CGAGCTAAGATCCTGTGGGACTTCCATT
>Location:NODE_27459_length_24731_cov_33.167362	Coordinate:10922	Reads:1	Hits:4	Allocated_reads:0.25	Strand:-
TGACCGAGCTAAGATCCTGTGGGACTTCCAT
>Location:NODE_27459_length_24731_cov_33.167362	Coordinate:10923	Reads:3	Hits:196	Allocated_reads:0.0153061224489796	Strand:-
ACCGAGCTAAGATCCTGTGGGACTTCCA
>Location:NODE_27459_length_24731_cov_33.167362	Coordinate:10923	Reads:1	Hits:209	Allocated_reads:0.00478468899521531	Strand:-
CGAGCTAAGATCCTGTGGGACTTCCA
>Location:NODE_27459_length_24731_cov_33.167362	Coordinate:10923	Reads:5	Hits:184	Allocated_reads:0.0271739130434783	Strand:-
TGACCGAGCTAAGATCCTGTGGGACTTCCA
>Location:NODE_27459_length_24731_cov_33.167362	Coordinate:10924	Reads:5	Hits:204	Allocated_reads:0.0245098039215686	Strand:-
ACCGAGCTAAGATCCTGTGGGACTTCC
>Location:NODE_27459_length_24731_cov_33.167362	Coordinate:10924	Reads:1	Hits:188	Allocated_reads:0.00531914893617021	Strand:-
ATGACCGAGCTAAGATCCAGTGGGACTTCC
>Location:NODE_27459_length_24731_cov_33.167362	Coordinate:10924	Reads:1	Hits:217	Allocated_reads:0.00460829493087558	Strand:-
CGAGCTAAGATCCTGTGGGACTTCC
>Location:NODE_27459_length_24731_cov_33.167362	Coordinate:10924	Reads:6	Hits:198	Allocated_reads:0.0303030303030303	Strand:-
GACCGAGCTAAGATCCTGTGGGACTTCC
>Location:NODE_27459_length_24731_cov_33.167362	Coordinate:10924	Reads:2	Hits:254	Allocated_reads:0.0078740157480315	Strand:-
GAGCTAAGATCCTGTGGGACTTCC
>Location:NODE_27459_length_24731_cov_33.167362	Coordinate:10924	Reads:1	Hits:195	Allocated_reads:0.00512820512820513	Strand:-
TGACCGAGCTAAGATCCTGTGGGACTTAC
>Location:NODE_27459_length_24731_cov_33.167362	Coordinate:10924	Reads:35	Hits:190	Allocated_reads:0.184210526315789	Strand:-
TGACCGAGCTAAGATCCTGTGGGACTTCC
>Location:NODE_27459_length_24731_cov_33.167362	Coordinate:10925	Reads:2	Hits:215	Allocated_reads:0.00930232558139535	Strand:-
ACCGAGCTAAGATCCTGTGGGACTTC
>Location:NODE_27459_length_24731_cov_33.167362	Coordinate:10925	Reads:1	Hits:195	Allocated_reads:0.00512820512820513	Strand:-
ATGACCGAGCTAAGATCCTGTGGGACTTC
>Location:NODE_27459_length_24731_cov_33.167362	Coordinate:10925	Reads:3	Hits:208	Allocated_reads:0.0144230769230769	Strand:-
GACCGAGCTAAGATCCTGTGGGACTTC
>Location:NODE_27459_length_24731_cov_33.167362	Coordinate:10925	Reads:1	Hits:206	Allocated_reads:0.00485436893203883	Strand:-
TGACCGAGCTAAGATCCTGTGGGACTTA
>Location:NODE_27459_length_24731_cov_33.167362	Coordinate:10925	Reads:42	Hits:200	Allocated_reads:0.21	Strand:-
TGACCGAGCTAAGATCCTGTGGGACTTC
>Location:NODE_27459_length_24731_cov_33.167362	Coordinate:10926	Reads:5	Hits:220	Allocated_reads:0.0227272727272727	Strand:-
ACCGAGCTAAGATCCTGTGGGACTT
>Location:NODE_27459_length_24731_cov_33.167362	Coordinate:10926	Reads:10	Hits:200	Allocated_reads:0.05	Strand:-
ATGACCGAGCTAAGATCCTGTGGGACTT
>Location:NODE_27459_length_24731_cov_33.167362	Coordinate:10926	Reads:18	Hits:185	Allocated_reads:0.0972972972972973	Strand:-
GAATGACCGAGCTAAGATCCTGTGGGACTT
>Location:NODE_27459_length_24731_cov_33.167362	Coordinate:10926	Reads:21	Hits:213	Allocated_reads:0.0985915492957746	Strand:-
GACCGAGCTAAGATCCTGTGGGACTT
>Location:NODE_27459_length_24731_cov_33.167362	Coordinate:10926	Reads:1	Hits:211	Allocated_reads:0.004739336492891	Strand:-
TGACCGAGCTAAGATCCTGTGGGACCT
>Location:NODE_27459_length_24731_cov_33.167362	Coordinate:10926	Reads:226	Hits:205	Allocated_reads:1.10243902439024	Strand:-
TGACCGAGCTAAGATCCTGTGGGACTT
>Location:NODE_27459_length_24731_cov_33.167362	Coordinate:10927	Reads:7	Hits:201	Allocated_reads:0.0348258706467662	Strand:-
AATGACCGAGCTAAGATCCTGTGGGACT
>Location:NODE_27459_length_24731_cov_33.167362	Coordinate:10927	Reads:6	Hits:227	Allocated_reads:0.026431718061674	Strand:-
ACCGAGCTAAGATCCTGTGGGACT
>Location:NODE_27459_length_24731_cov_33.167362	Coordinate:10927	Reads:6	Hits:186	Allocated_reads:0.032258064516129	Strand:-
AGAATGACCGAGCTAAGATCCTGTGGGACT
>Location:NODE_27459_length_24731_cov_33.167362	Coordinate:10927	Reads:1	Hits:210	Allocated_reads:0.00476190476190476	Strand:-
ATGACCGAGCTAAGATCCTGTGGAACT
>Location:NODE_27459_length_24731_cov_33.167362	Coordinate:10927	Reads:7	Hits:206	Allocated_reads:0.0339805825242718	Strand:-
ATGACCGAGCTAAGATCCTGTGGGACT
>Location:NODE_27459_length_24731_cov_33.167362	Coordinate:10927	Reads:103	Hits:191	Allocated_reads:0.539267015706806	Strand:-
GAATGACCGAGCTAAGATCCTGTGGGACT
>Location:NODE_27459_length_24731_cov_33.167362	Coordinate:10927	Reads:16	Hits:220	Allocated_reads:0.0727272727272727	Strand:-
GACCGAGCTAAGATCCTGTGGGACT
>Location:NODE_27459_length_24731_cov_33.167362	Coordinate:10927	Reads:1	Hits:213	Allocated_reads:0.00469483568075117	Strand:-
TGACCGAGCTAAGATCCTGGGGGACT
>Location:NODE_27459_length_24731_cov_33.167362	Coordinate:10927	Reads:345	Hits:212	Allocated_reads:1.62735849056604	Strand:-
TGACCGAGCTAAGATCCTGTGGGACT
>Location:NODE_27459_length_24731_cov_33.167362	Coordinate:10928	Reads:1	Hits:191	Allocated_reads:0.00523560209424084	Strand:-
AGAATGACCGAGCTAAGATCCTGTGGGAC
>Location:NODE_27459_length_24731_cov_33.167362	Coordinate:10928	Reads:3	Hits:226	Allocated_reads:0.0132743362831858	Strand:-
ATGACCGAGCTAAGATCCTGTGGGAC
>Location:NODE_27459_length_24731_cov_33.167362	Coordinate:10928	Reads:2	Hits:197	Allocated_reads:0.0101522842639594	Strand:-
GAATGACCGAGCTAAGATCCTGTGGGAC
>Location:NODE_27459_length_24731_cov_33.167362	Coordinate:10928	Reads:2	Hits:242	Allocated_reads:0.00826446280991736	Strand:-
GACCGAGCTAAGATCCTGTGGGAC
>Location:NODE_27459_length_24731_cov_33.167362	Coordinate:10928	Reads:52	Hits:233	Allocated_reads:0.223175965665236	Strand:-
TGACCGAGCTAAGATCCTGTGGGAC
>Location:NODE_27459_length_24731_cov_33.167362	Coordinate:10929	Reads:1	Hits:234	Allocated_reads:0.00427350427350427	Strand:-
ATGACCGAGCTAAGATCCTGTGGGA
>Location:NODE_27459_length_24731_cov_33.167362	Coordinate:10929	Reads:1	Hits:209	Allocated_reads:0.00478468899521531	Strand:-
GAATGACCGAGCTAAGATCCTGTGGGC
>Location:NODE_27459_length_24731_cov_33.167362	Coordinate:10929	Reads:4	Hits:204	Allocated_reads:0.0196078431372549	Strand:-
GAATGACCGAGCTAAGATCCTGTGGGA
>Location:NODE_27459_length_24731_cov_33.167362	Coordinate:10929	Reads:40	Hits:242	Allocated_reads:0.165289256198347	Strand:-
TGACCGAGCTAAGATCCTGTGGGA
>Location:NODE_27459_length_24731_cov_33.167362	Coordinate:10931	Reads:1	Hits:215	Allocated_reads:0.00465116279069767	Strand:-
GAATGACCGAGCTAAGATCCTGTGG
>Location:NODE_27459_length_24731_cov_33.167362	Coordinate:10932	Reads:1	Hits:225	Allocated_reads:0.00444444444444444	Strand:-
GAATGACCGAGCTAAGATCCTGTG
>Location:NODE_27459_length_24731_cov_33.167362	Coordinate:10937	Reads:1	Hits:2	Allocated_reads:0.5	Strand:+
GATCTTAGCTCGGTCATTCTTGACAACC
>Location:NODE_27459_length_24731_cov_33.167362	Coordinate:10939	Reads:1	Hits:2	Allocated_reads:0.5	Strand:+
TCTTAGCTCGGTCATTCTTGACAACC
>Location:NODE_27459_length_24731_cov_33.167362	Coordinate:10939	Reads:2	Hits:2	Allocated_reads:1	Strand:+
TCTTAGCTCGGTCATTCTTGACAACCC
>Location:NODE_27459_length_24731_cov_33.167362	Coordinate:10939	Reads:1	Hits:2	Allocated_reads:0.5	Strand:+
TCTTAGCTCGGTCATTCTTGACAACCCTAGG
>Location:NODE_27459_length_24731_cov_33.167362	Coordinate:10977	Reads:1	Hits:2	Allocated_reads:0.5	Strand:+
TCCCATTTCCAGGCCATACCCGGCACAGA
>Location:NODE_27459_length_24731_cov_33.167362	Coordinate:10984	Reads:1	Hits:2	Allocated_reads:0.5	Strand:+
TCCAGGCCATACCCGGCACAGATGTTCC
>Location:NODE_27459_length_24731_cov_33.167362	Coordinate:11035	Reads:1	Hits:16061	Allocated_reads:6.22626237469647e-05	Strand:+
TATTATTATTATTATTATTATTATTATT
>Location:NODE_27459_length_24731_cov_33.167362	Coordinate:11036	Reads:1	Hits:17368	Allocated_reads:5.75771533855366e-05	Strand:-
AATAATAATAATAATAATAATAATAAT
>Location:NODE_27459_length_24731_cov_33.167362	Coordinate:11038	Reads:1	Hits:16061	Allocated_reads:6.22626237469647e-05	Strand:+
TATTATTATTATTATTATTATTATTATT
>Location:NODE_27459_length_24731_cov_33.167362	Coordinate:11039	Reads:1	Hits:17368	Allocated_reads:5.75771533855366e-05	Strand:-
AATAATAATAATAATAATAATAATAAT
>Location:NODE_27459_length_24731_cov_33.167362	Coordinate:11286	Reads:1	Hits:1	Allocated_reads:1	Strand:-
TACACATTTTGGTGGACTGAGTGCACCCT
>Location:NODE_27459_length_24731_cov_33.167362	Coordinate:11301	Reads:1	Hits:1	Allocated_reads:1	Strand:-
ATTTTAAGGACAAGATACACATTTTGGTG
>Location:NODE_27459_length_24731_cov_33.167362	Coordinate:11349	Reads:1	Hits:1	Allocated_reads:1	Strand:+
GTGACCAGGAGAGACAGCATCATAATGAGC
>Location:NODE_27459_length_24731_cov_33.167362	Coordinate:11499	Reads:2	Hits:1	Allocated_reads:2	Strand:+
ACAGAGAATGTTCATGGATGTAATGAA
>Location:NODE_27459_length_24731_cov_33.167362	Coordinate:11499	Reads:1	Hits:1	Allocated_reads:1	Strand:+
ACAGAGAATGTTCATGGATGTAATGAAA
>Location:NODE_27459_length_24731_cov_33.167362	Coordinate:11499	Reads:1	Hits:1	Allocated_reads:1	Strand:+
ACAGAGAATGTTCATGGATGTAATGAAAGA
>Location:NODE_27459_length_24731_cov_33.167362	Coordinate:11509	Reads:1	Hits:1	Allocated_reads:1	Strand:+
TTCATGGATGTAATGAAAGAGGACATA
>Location:NODE_27459_length_24731_cov_33.167362	Coordinate:11509	Reads:32	Hits:1	Allocated_reads:32	Strand:+
TTCATGGATGTAATGAAAGAGGACATACA
>Location:NODE_27459_length_24731_cov_33.167362	Coordinate:11547	Reads:1	Hits:1	Allocated_reads:1	Strand:+
TGTGACAGAAGAGGATGCAAAGAGGAA
>Location:NODE_27459_length_24731_cov_33.167362	Coordinate:11562	Reads:1	Hits:1	Allocated_reads:1	Strand:+
TGCAAAGAGGAAAGAATGAGATGGAGACA
>Location:NODE_27459_length_24731_cov_33.167362	Coordinate:11596	Reads:2	Hits:1	Allocated_reads:2	Strand:+
TTGTGGTGACCCATAACGAGAACAGCT
>Location:NODE_27459_length_24731_cov_33.167362	Coordinate:11612	Reads:6	Hits:1	Allocated_reads:6	Strand:+
CGAGAACAGCTGAATGAATAAGGA
>Location:NODE_27459_length_24731_cov_33.167362	Coordinate:11613	Reads:1	Hits:1	Allocated_reads:1	Strand:+
GAGAACAGCTGAATGAATAAGGAGAAGA
>Location:NODE_27459_length_24731_cov_33.167362	Coordinate:11632	Reads:1	Hits:1	Allocated_reads:1	Strand:+
AGGAGAAGATCTGAGTACTGTACTGTACT
>Location:NODE_27459_length_24731_cov_33.167362	Coordinate:11655	Reads:1	Hits:1	Allocated_reads:1	Strand:+
TGTACTGCATTGTATAATTCTATGTTCTAACA
>Location:NODE_27459_length_24731_cov_33.167362	Coordinate:11767	Reads:1	Hits:1	Allocated_reads:1	Strand:-
GACATGCAATTAGTGGGGTTAGGTTTTGGT
>Location:NODE_27459_length_24731_cov_33.167362	Coordinate:11789	Reads:3	Hits:1	Allocated_reads:3	Strand:+
TGCATGTCTTTAGACTGCAGGAAGTTTGA
>Location:NODE_27459_length_24731_cov_33.167362	Coordinate:11789	Reads:1	Hits:1	Allocated_reads:1	Strand:+
TGCATGTCTTTAGACTGCAGGAAGTTTGAG
>Location:NODE_27459_length_24731_cov_33.167362	Coordinate:11792	Reads:1	Hits:1	Allocated_reads:1	Strand:+
ATGTCTTTAGACTGCAGGAAGTTTGAGTACC
>Location:NODE_27459_length_24731_cov_33.167362	Coordinate:11849	Reads:1	Hits:1	Allocated_reads:1	Strand:+
GGAACATGCACACTCCACAGAGGGAGGC
>Location:NODE_27459_length_24731_cov_33.167362	Coordinate:11897	Reads:1	Hits:1	Allocated_reads:1	Strand:+
AAACTCAGGACCTATTTGCTGTGAGGCA
>Location:NODE_27459_length_24731_cov_33.167362	Coordinate:11943	Reads:1	Hits:1	Allocated_reads:1	Strand:-
GTATGAAACATTGTTGGGTCAGAATGGTGG
