# Supplementary material for: First characterization of PIWI-interacting RNA clusters in a cichlid fish with a B chromosome
Source: BMC Biol. 2022 Sep 21;20:204. doi: 10.1186/s12915-022-01403-2 (PMC9490952; doi:10.1186/s12915-022-01403-2)
Supplement: Supplementary file 1 — Additional file 1. Zipped folder with fasta and interactive html piRNA cluster information for the A. latifasciata genome. The nomenclature is as follows: number-pirna-cluster_sex_B-presence (f, female; m, male; 0b, without B chromosome; 1b, with B chromosome). [file 12915_2022_1403_MOESM1_ESM.zip › 107_f0b.fasta]

>Location:NODE_27951_length_3778_cov_35.373741	Coordinate:6	Reads:1	Hits:790	Allocated_reads:0.00126582278481013	Strand:+
AGTACCGATTTGGCACCGGTATCGGATAAAACCT
>Location:NODE_27951_length_3778_cov_35.373741	Coordinate:7	Reads:3	Hits:809	Allocated_reads:0.00370828182941904	Strand:-
TTTTATCCGATACCGGTGCCAAATCGGTAC
>Location:NODE_27951_length_3778_cov_35.373741	Coordinate:8	Reads:1	Hits:820	Allocated_reads:0.00121951219512195	Strand:+
TACCGATTTGGCACCGGTATCGGAT
>Location:NODE_27951_length_3778_cov_35.373741	Coordinate:8	Reads:2	Hits:814	Allocated_reads:0.00245700245700246	Strand:+
TACCGATTTGGCACCGGTATCGGATAAAC
>Location:NODE_27951_length_3778_cov_35.373741	Coordinate:8	Reads:1	Hits:796	Allocated_reads:0.00125628140703518	Strand:+
TACCGATTTGGCACCGGTATCGGATAAAACC
>Location:NODE_27951_length_3778_cov_35.373741	Coordinate:16	Reads:1	Hits:1008	Allocated_reads:0.000992063492063492	Strand:-
TCGTTTAGGTTTTATCCGATACCGGTGCCA
>Location:NODE_27951_length_3778_cov_35.373741	Coordinate:17	Reads:1	Hits:1012	Allocated_reads:0.000988142292490119	Strand:+
GGCACCGGTATCGGATAAAACCTAAACGA
>Location:NODE_27951_length_3778_cov_35.373741	Coordinate:17	Reads:18	Hits:1012	Allocated_reads:0.0177865612648221	Strand:-
TCGTTTAGGTTTTATCCGATACCGGTGCC
>Location:NODE_27951_length_3778_cov_35.373741	Coordinate:18	Reads:2	Hits:1027	Allocated_reads:0.00194741966893866	Strand:-
TCGTTTAGGTTTTATCCGATACCGGTGC
>Location:NODE_27951_length_3778_cov_35.373741	Coordinate:19	Reads:1	Hits:1043	Allocated_reads:0.000958772770853308	Strand:-
TCGTTTAGGTTTTATCCGATACCGGTG
>Location:NODE_27951_length_3778_cov_35.373741	Coordinate:27	Reads:2	Hits:1347	Allocated_reads:0.00148478099480327	Strand:+
TCGGATAAAACCTAAACGATACCC
>Location:NODE_27951_length_3778_cov_35.373741	Coordinate:27	Reads:1	Hits:1321	Allocated_reads:0.000757002271006813	Strand:+
TCGGATAAAACCTAAACGATACCCAT
>Location:NODE_27951_length_3778_cov_35.373741	Coordinate:27	Reads:3	Hits:1299	Allocated_reads:0.0023094688221709	Strand:+
TCGGATAAAACCTAAACGATACCCATC
>Location:NODE_27951_length_3778_cov_35.373741	Coordinate:27	Reads:4	Hits:1288	Allocated_reads:0.0031055900621118	Strand:+
TCGGATAAAACCTAAACGATACCCATCC
>Location:NODE_27951_length_3778_cov_35.373741	Coordinate:27	Reads:4	Hits:1265	Allocated_reads:0.00316205533596838	Strand:+
TCGGATAAAACCTAAACGATACCCATCCC
>Location:NODE_27951_length_3778_cov_35.373741	Coordinate:27	Reads:1	Hits:1245	Allocated_reads:0.000803212851405623	Strand:+
TCGGATAAAACCTAAACGATACCCATCCCT
>Location:NODE_27951_length_3778_cov_35.373741	Coordinate:28	Reads:1	Hits:1325	Allocated_reads:0.000754716981132075	Strand:+
CGGATAAAACCTAAACGATACCCATC
>Location:NODE_27951_length_3778_cov_35.373741	Coordinate:32	Reads:1	Hits:1564	Allocated_reads:0.000639386189258312	Strand:+
TAAAACCTAAACGATACCCATCCCT
>Location:NODE_27951_length_3778_cov_35.373741	Coordinate:36	Reads:1	Hits:12	Allocated_reads:0.0833333333333333	Strand:+
ACCTAAACGATACCCATCCCTAGTCACA
>Location:NODE_27951_length_3778_cov_35.373741	Coordinate:36	Reads:1	Hits:1	Allocated_reads:1	Strand:+
ACCTAAACGATACCCATCCCTAGTCACAGA
>Location:NODE_27951_length_3778_cov_35.373741	Coordinate:52	Reads:1	Hits:1	Allocated_reads:1	Strand:+
TCCCTAGTCACAGATGAAACAATTTTTTGGAT
>Location:NODE_27951_length_3778_cov_35.373741	Coordinate:54	Reads:1	Hits:1	Allocated_reads:1	Strand:+
CCTAGTCACAGATGAAACAATTTTTTGGAT
>Location:NODE_27951_length_3778_cov_35.373741	Coordinate:55	Reads:1	Hits:1	Allocated_reads:1	Strand:+
CTAGTCACAGATGAAACAATTTTTTGGAT
>Location:NODE_27951_length_3778_cov_35.373741	Coordinate:56	Reads:1	Hits:1	Allocated_reads:1	Strand:+
TAGTCACAGATGAAACAATTTTTTGGATTG
>Location:NODE_27951_length_3778_cov_35.373741	Coordinate:60	Reads:1	Hits:1	Allocated_reads:1	Strand:+
CACAGATGAAACAATTTTTTGGAT
>Location:NODE_27951_length_3778_cov_35.373741	Coordinate:60	Reads:1	Hits:1	Allocated_reads:1	Strand:+
CACAGATGAAACAATTTTTTGGATTGCAAGT
>Location:NODE_27951_length_3778_cov_35.373741	Coordinate:61	Reads:1	Hits:1	Allocated_reads:1	Strand:-
AACTTGCAATCCAAAAAATTGTTTCATCTGT
>Location:NODE_27951_length_3778_cov_35.373741	Coordinate:64	Reads:1	Hits:1	Allocated_reads:1	Strand:+
GATGAAACAATTTTTTGGATTGCAAGT
>Location:NODE_27951_length_3778_cov_35.373741	Coordinate:98	Reads:1	Hits:1	Allocated_reads:1	Strand:-
ATACTACGGAGAAGCAGGTGAAAACTT
>Location:NODE_27951_length_3778_cov_35.373741	Coordinate:111	Reads:1	Hits:1	Allocated_reads:1	Strand:-
GTCTAAAGGTGCAGATACTACGGAGAAG
>Location:NODE_27951_length_3778_cov_35.373741	Coordinate:115	Reads:1	Hits:1	Allocated_reads:1	Strand:+
TCCGTAGTATCTGCACCTTTAGACACTGA
>Location:NODE_27951_length_3778_cov_35.373741	Coordinate:122	Reads:1	Hits:1	Allocated_reads:1	Strand:+
TATCTGCACCTTTAGACACTGACCCTTC
>Location:NODE_27951_length_3778_cov_35.373741	Coordinate:126	Reads:2	Hits:1	Allocated_reads:2	Strand:+
TGCACCTTTAGACACTGACCCTTCAACCAAG
>Location:NODE_27951_length_3778_cov_35.373741	Coordinate:133	Reads:1	Hits:1	Allocated_reads:1	Strand:+
TTAGACACTGACCCTTCAACCAAGACAAT
>Location:NODE_27951_length_3778_cov_35.373741	Coordinate:142	Reads:1	Hits:1	Allocated_reads:1	Strand:+
GACCCTTCAACCAAGACAATTTCTGTGCT
>Location:NODE_27951_length_3778_cov_35.373741	Coordinate:142	Reads:1	Hits:1	Allocated_reads:1	Strand:+
GACCCTTCAACCAAGACAATTTCTGTGCTGT
>Location:NODE_27951_length_3778_cov_35.373741	Coordinate:145	Reads:1	Hits:1	Allocated_reads:1	Strand:+
CCTTCAACCAAGACAATTTCTGTGCTGTCT
>Location:NODE_27951_length_3778_cov_35.373741	Coordinate:146	Reads:1	Hits:1	Allocated_reads:1	Strand:+
CTTCAACCAAGACAATTTCTGTGCTGTCT
>Location:NODE_27951_length_3778_cov_35.373741	Coordinate:163	Reads:1	Hits:1	Allocated_reads:1	Strand:+
TCTGTGCTGTCTCTGATTTTTTGAATTT
>Location:NODE_27951_length_3778_cov_35.373741	Coordinate:165	Reads:1	Hits:1	Allocated_reads:1	Strand:+
TGTGCTGTCTCTGATTTTTTGAATTGGG
>Location:NODE_27951_length_3778_cov_35.373741	Coordinate:167	Reads:1	Hits:1	Allocated_reads:1	Strand:+
TGCTGTCTCTGATTTTTTGAATTTCTGGC
>Location:NODE_27951_length_3778_cov_35.373741	Coordinate:185	Reads:1	Hits:1	Allocated_reads:1	Strand:-
ATTGCAGTGAACTTTCGCCAGAAATTC
>Location:NODE_27951_length_3778_cov_35.373741	Coordinate:189	Reads:1	Hits:1	Allocated_reads:1	Strand:+
TTCTGGCGAAAGTTCACTGCAATCCTC
>Location:NODE_27951_length_3778_cov_35.373741	Coordinate:190	Reads:1	Hits:1	Allocated_reads:1	Strand:-
TCGAGGATTGCAGTGAACTTTCGCCAGA
>Location:NODE_27951_length_3778_cov_35.373741	Coordinate:193	Reads:4	Hits:1	Allocated_reads:4	Strand:-
TAGTCGAGGATTGCAGTGAACTTTCGCC
>Location:NODE_27951_length_3778_cov_35.373741	Coordinate:199	Reads:1	Hits:1	Allocated_reads:1	Strand:-
AATATGCTCATAGTCGAGGATTGCAGTGAACT
>Location:NODE_27951_length_3778_cov_35.373741	Coordinate:199	Reads:1	Hits:1	Allocated_reads:1	Strand:-
ATGCTCATAGTCGAGGATTGCAGTGAACT
>Location:NODE_27951_length_3778_cov_35.373741	Coordinate:199	Reads:1	Hits:1	Allocated_reads:1	Strand:-
TATGCTCATAGTCGAGGATTGCAGTGAACT
>Location:NODE_27951_length_3778_cov_35.373741	Coordinate:200	Reads:1	Hits:1	Allocated_reads:1	Strand:-
AATATGCTCATAGTCGAGGATTGCAGTGAAC
>Location:NODE_27951_length_3778_cov_35.373741	Coordinate:200	Reads:1	Hits:1	Allocated_reads:1	Strand:+
GTTCACTGCAATCCTCGACTATGAGC
>Location:NODE_27951_length_3778_cov_35.373741	Coordinate:202	Reads:1	Hits:1	Allocated_reads:1	Strand:-
TGCTCATAGTCGAGGATTGCAGTGA
>Location:NODE_27951_length_3778_cov_35.373741	Coordinate:219	Reads:3	Hits:1	Allocated_reads:3	Strand:+
TATGAGCATATTTAAAGGTTTTGAACGTA
>Location:NODE_27951_length_3778_cov_35.373741	Coordinate:219	Reads:1	Hits:1	Allocated_reads:1	Strand:+
TATGAGCATATTTAAAGGTTTTGAACGTAGG
>Location:NODE_27951_length_3778_cov_35.373741	Coordinate:221	Reads:1	Hits:1	Allocated_reads:1	Strand:+
TGAGCATATTTAAAGGTTTTGAACGTAGG
>Location:NODE_27951_length_3778_cov_35.373741	Coordinate:221	Reads:1	Hits:1	Allocated_reads:1	Strand:+
TGAGCATATTTAAAGGTTTTGAACGTAGGG
>Location:NODE_27951_length_3778_cov_35.373741	Coordinate:221	Reads:1	Hits:1	Allocated_reads:1	Strand:+
TGAGCATATTTAAAGGTTTTGAACGTAGGGGGG
>Location:NODE_27951_length_3778_cov_35.373741	Coordinate:238	Reads:1	Hits:1	Allocated_reads:1	Strand:+
TTTGAACGTAGGGGGGTAATTTCAGCTGAACT
>Location:NODE_27951_length_3778_cov_35.373741	Coordinate:251	Reads:1	Hits:1	Allocated_reads:1	Strand:+
GGGTAATTTCAGCTGAACTGTCTGAGT
>Location:NODE_27951_length_3778_cov_35.373741	Coordinate:252	Reads:1	Hits:1	Allocated_reads:1	Strand:+
GGTAATTTCAGCTGAACTGTCTGAGT
>Location:NODE_27951_length_3778_cov_35.373741	Coordinate:254	Reads:1	Hits:1	Allocated_reads:1	Strand:+
TAATTTCAGCTGAACTGTCTGAGTAACTGC
>Location:NODE_27951_length_3778_cov_35.373741	Coordinate:257	Reads:1	Hits:1	Allocated_reads:1	Strand:+
TTTCAGCTGAACTGTCTGAGTAACTGC
>Location:NODE_27951_length_3778_cov_35.373741	Coordinate:262	Reads:2	Hits:1	Allocated_reads:2	Strand:-
CATTCTAGCAGTTACTCAGACAGTTCAGC
>Location:NODE_27951_length_3778_cov_35.373741	Coordinate:264	Reads:1	Hits:1	Allocated_reads:1	Strand:+
TGAACTGTCTGAGTAACTGCTAGAATGCGGT
>Location:NODE_27951_length_3778_cov_35.373741	Coordinate:265	Reads:2	Hits:1	Allocated_reads:2	Strand:+
GAACTGTCTGAGTAACTGCTAGAATGCGGT
>Location:NODE_27951_length_3778_cov_35.373741	Coordinate:265	Reads:1	Hits:1	Allocated_reads:1	Strand:-
TTCTAGCAGTTACTCAGACAGTTC
>Location:NODE_27951_length_3778_cov_35.373741	Coordinate:267	Reads:1	Hits:1	Allocated_reads:1	Strand:+
ACTGTCTGAGTAACTGCTAGAATGCGGT
>Location:NODE_27951_length_3778_cov_35.373741	Coordinate:269	Reads:4	Hits:1	Allocated_reads:4	Strand:+
TGTCTGAGTAACTGCTAGAATGCGGT
>Location:NODE_27951_length_3778_cov_35.373741	Coordinate:269	Reads:1	Hits:1	Allocated_reads:1	Strand:+
TGTCTGAGTAACTGCTAGAATGCGGTA
>Location:NODE_27951_length_3778_cov_35.373741	Coordinate:270	Reads:1	Hits:1	Allocated_reads:1	Strand:+
GTCTGAGTAACTGCTAGAATGCGGT
>Location:NODE_27951_length_3778_cov_35.373741	Coordinate:273	Reads:1	Hits:1	Allocated_reads:1	Strand:-
ATATATACCGCATTCTAGCAGTTACTCA
>Location:NODE_27951_length_3778_cov_35.373741	Coordinate:276	Reads:1	Hits:1	Allocated_reads:1	Strand:+
GTAACTGCTAGAATGCGGTATATATTCTTCCCCT
>Location:NODE_27951_length_3778_cov_35.373741	Coordinate:279	Reads:1	Hits:1	Allocated_reads:1	Strand:+
ACTGCTAGAATGCGGTATATATTCTTCCCC
>Location:NODE_27951_length_3778_cov_35.373741	Coordinate:279	Reads:1	Hits:1	Allocated_reads:1	Strand:-
TCAGGGGAAGAATATATACCGCATTCTAGCAGT
>Location:NODE_27951_length_3778_cov_35.373741	Coordinate:288	Reads:1	Hits:1	Allocated_reads:1	Strand:+
ATGCGGTATATATTCTTCCCCTGACATC
>Location:NODE_27951_length_3778_cov_35.373741	Coordinate:289	Reads:1	Hits:1	Allocated_reads:1	Strand:+
TGCGGTATATATTCTTCCCCTGACATC
>Location:NODE_27951_length_3778_cov_35.373741	Coordinate:289	Reads:1	Hits:1	Allocated_reads:1	Strand:+
TGCGGTATATATTCTTCCCCTGACATCT
>Location:NODE_27951_length_3778_cov_35.373741	Coordinate:289	Reads:1	Hits:1	Allocated_reads:1	Strand:+
TGCGGTATATATTCTTCCCCTGAGATCTC
>Location:NODE_27951_length_3778_cov_35.373741	Coordinate:289	Reads:1	Hits:1	Allocated_reads:1	Strand:+
TGCGGTATATATTCTTCCCCTGACATCTCT
>Location:NODE_27951_length_3778_cov_35.373741	Coordinate:290	Reads:1	Hits:1	Allocated_reads:1	Strand:+
GCGGTATATATTCTTCCCCTGACATCTCT
>Location:NODE_27951_length_3778_cov_35.373741	Coordinate:292	Reads:2	Hits:1	Allocated_reads:2	Strand:-
AAGAGATGTCAGGGGAAGAATATATACC
>Location:NODE_27951_length_3778_cov_35.373741	Coordinate:300	Reads:1	Hits:1	Allocated_reads:1	Strand:+
TTCTTCCCCTGACATCTCTTCACTTGAACT
>Location:NODE_27951_length_3778_cov_35.373741	Coordinate:301	Reads:1	Hits:1	Allocated_reads:1	Strand:+
TCTTCCCCTGACATCTCTTCACTTGAACT
>Location:NODE_27951_length_3778_cov_35.373741	Coordinate:302	Reads:1	Hits:1	Allocated_reads:1	Strand:+
CTTCCCCTGACATCTCTTCACTTGAACT
>Location:NODE_27951_length_3778_cov_35.373741	Coordinate:303	Reads:2	Hits:1	Allocated_reads:2	Strand:+
TTCCCCTGACATCTCTTCACTTGAACT
>Location:NODE_27951_length_3778_cov_35.373741	Coordinate:312	Reads:1	Hits:1	Allocated_reads:1	Strand:-
TAGTGAAGAAACTAGTTCAAGTGAAGAGATG
>Location:NODE_27951_length_3778_cov_35.373741	Coordinate:378	Reads:1	Hits:1	Allocated_reads:1	Strand:-
AAATACATGATGTAGACTTATTTTTCA
>Location:NODE_27951_length_3778_cov_35.373741	Coordinate:432	Reads:2	Hits:1	Allocated_reads:2	Strand:+
TCTTACAATAACCTACCAGTTCAAGTCC
>Location:NODE_27951_length_3778_cov_35.373741	Coordinate:434	Reads:1	Hits:1	Allocated_reads:1	Strand:+
TTACAATAACCTACCAGTTCAAGTCCAAAC
>Location:NODE_27951_length_3778_cov_35.373741	Coordinate:435	Reads:2	Hits:1	Allocated_reads:2	Strand:+
TACAATAACCTACCAGTTCAAGTCCAAACC
>Location:NODE_27951_length_3778_cov_35.373741	Coordinate:437	Reads:1	Hits:1	Allocated_reads:1	Strand:+
CAATAACCTACCAGTTCAAGTCCAACC
>Location:NODE_27951_length_3778_cov_35.373741	Coordinate:437	Reads:1	Hits:1	Allocated_reads:1	Strand:+
CAATAACCTACCAGTTCAAGTCCAAACC
>Location:NODE_27951_length_3778_cov_35.373741	Coordinate:438	Reads:1	Hits:1	Allocated_reads:1	Strand:+
AATAACCTACCAGTTCAAGTCCAAACCT
>Location:NODE_27951_length_3778_cov_35.373741	Coordinate:440	Reads:3	Hits:1	Allocated_reads:3	Strand:+
TAACCTACCAGTTCAAGTCCAAACCT
>Location:NODE_27951_length_3778_cov_35.373741	Coordinate:440	Reads:1	Hits:1	Allocated_reads:1	Strand:+
TAACCTACCAGTTCAAGTCCAAACCTTGTGC
>Location:NODE_27951_length_3778_cov_35.373741	Coordinate:443	Reads:1	Hits:1	Allocated_reads:1	Strand:-
AGCACAAGGTTTGGACTTGAACTGGTAGG
>Location:NODE_27951_length_3778_cov_35.373741	Coordinate:443	Reads:1	Hits:1	Allocated_reads:1	Strand:+
CCTACCAGTTCAAGTCCAAACCTTGTGC
>Location:NODE_27951_length_3778_cov_35.373741	Coordinate:449	Reads:2	Hits:1	Allocated_reads:2	Strand:-
AAAGCACAAGGTTTGGACTTGAACT
>Location:NODE_27951_length_3778_cov_35.373741	Coordinate:453	Reads:1	Hits:1	Allocated_reads:1	Strand:-
TACATCAAAAGCACAAGGTTTGGACTTG
>Location:NODE_27951_length_3778_cov_35.373741	Coordinate:464	Reads:1	Hits:1	Allocated_reads:1	Strand:+
CTTGTGCTTTTGATGTAACAGGACTTGTGCC
>Location:NODE_27951_length_3778_cov_35.373741	Coordinate:465	Reads:6	Hits:1	Allocated_reads:6	Strand:+
TTGTGCTTTTGATGTAACAGGACTTGTGCC
>Location:NODE_27951_length_3778_cov_35.373741	Coordinate:466	Reads:1	Hits:1	Allocated_reads:1	Strand:+
TGTGCTTTTGATGTAACAGGACTTGTGCCACT
>Location:NODE_27951_length_3778_cov_35.373741	Coordinate:467	Reads:9	Hits:1	Allocated_reads:9	Strand:+
GTGCTTTTGATGTAACAGGACTTGTGCC
>Location:NODE_27951_length_3778_cov_35.373741	Coordinate:468	Reads:10	Hits:1	Allocated_reads:10	Strand:+
TGCTTTTGATGTAACAGGACTTGTGCC
>Location:NODE_27951_length_3778_cov_35.373741	Coordinate:468	Reads:3	Hits:1	Allocated_reads:3	Strand:+
TGCTTTTGATGTAACAGGACTTGTGCCAGA
>Location:NODE_27951_length_3778_cov_35.373741	Coordinate:468	Reads:2	Hits:1	Allocated_reads:2	Strand:+
TGCTTTTGATGTAACAGGACTTGTGCCAGATA
>Location:NODE_27951_length_3778_cov_35.373741	Coordinate:469	Reads:2	Hits:1	Allocated_reads:2	Strand:+
GCTTTTGATGTAACAGGACTTGTGCC
>Location:NODE_27951_length_3778_cov_35.373741	Coordinate:471	Reads:1	Hits:1	Allocated_reads:1	Strand:+
TTTTGATGTAACAGGACTTGTGCA
>Location:NODE_27951_length_3778_cov_35.373741	Coordinate:471	Reads:27	Hits:1	Allocated_reads:27	Strand:+
TTTTGATGTAACAGGACTTGTGCC
>Location:NODE_27951_length_3778_cov_35.373741	Coordinate:471	Reads:1	Hits:1	Allocated_reads:1	Strand:+
TTTTGATGTAACAGGACTTGTGCCAGA
>Location:NODE_27951_length_3778_cov_35.373741	Coordinate:471	Reads:2	Hits:1	Allocated_reads:2	Strand:+
TTTTGATGTAACAGGACTTGTGCCAGATA
>Location:NODE_27951_length_3778_cov_35.373741	Coordinate:472	Reads:2	Hits:1	Allocated_reads:2	Strand:+
TTTGATGTAACAGGACTTGTGCCAGATA
>Location:NODE_27951_length_3778_cov_35.373741	Coordinate:479	Reads:2	Hits:1	Allocated_reads:2	Strand:+
TAACAGGACTTGTGCCAGATACAAGAC
>Location:NODE_27951_length_3778_cov_35.373741	Coordinate:496	Reads:1	Hits:1	Allocated_reads:1	Strand:+
GATACAAGATTACACGAGACAGATGAAAA
>Location:NODE_27951_length_3778_cov_35.373741	Coordinate:498	Reads:2	Hits:1	Allocated_reads:2	Strand:+
TACAAGATTACACGAGACAGATGAAAAAC
>Location:NODE_27951_length_3778_cov_35.373741	Coordinate:498	Reads:1	Hits:1	Allocated_reads:1	Strand:+
TACAAGATTACACGAGACAGATGAAAAACA
>Location:NODE_27951_length_3778_cov_35.373741	Coordinate:500	Reads:1	Hits:1	Allocated_reads:1	Strand:+
CAAGATTACACGAGACAGATGAAAAACA
>Location:NODE_27951_length_3778_cov_35.373741	Coordinate:502	Reads:2	Hits:1	Allocated_reads:2	Strand:+
AGATTACACGAGACAGATGAAAAAC
>Location:NODE_27951_length_3778_cov_35.373741	Coordinate:503	Reads:2	Hits:1	Allocated_reads:2	Strand:+
GATTACACGAGACAGATGAAAAAC
>Location:NODE_27951_length_3778_cov_35.373741	Coordinate:503	Reads:1	Hits:1	Allocated_reads:1	Strand:+
GATTACACGAGACAGATGAAAAACAGAAC
>Location:NODE_27951_length_3778_cov_35.373741	Coordinate:503	Reads:4	Hits:1	Allocated_reads:4	Strand:+
GATTACACGAGACAGATGAAAAACAGAACG
>Location:NODE_27951_length_3778_cov_35.373741	Coordinate:505	Reads:2	Hits:1	Allocated_reads:2	Strand:+
TTACACGAGACAGATGAAAAACAGA
>Location:NODE_27951_length_3778_cov_35.373741	Coordinate:505	Reads:1	Hits:1	Allocated_reads:1	Strand:+
TTACACGAGACAGATGAAAAACAGAA
>Location:NODE_27951_length_3778_cov_35.373741	Coordinate:505	Reads:34	Hits:1	Allocated_reads:34	Strand:+
TTACACGAGACAGATGAAAAACAGAAC
>Location:NODE_27951_length_3778_cov_35.373741	Coordinate:505	Reads:10	Hits:1	Allocated_reads:10	Strand:+
TTACACGAGACAGATGAAAAACAGAACG
>Location:NODE_27951_length_3778_cov_35.373741	Coordinate:505	Reads:74	Hits:1	Allocated_reads:74	Strand:+
TTACACGAGACAGATGAAAAACAGAACGT
>Location:NODE_27951_length_3778_cov_35.373741	Coordinate:505	Reads:1	Hits:1	Allocated_reads:1	Strand:+
TTACACGAGACAGATGAAAAACAGAACGTT
>Location:NODE_27951_length_3778_cov_35.373741	Coordinate:506	Reads:1	Hits:1	Allocated_reads:1	Strand:+
TACACGAGACAGATGAAAAACAGA
>Location:NODE_27951_length_3778_cov_35.373741	Coordinate:506	Reads:11	Hits:1	Allocated_reads:11	Strand:+
TACACGAGACAGATGAAAAACAGAAC
>Location:NODE_27951_length_3778_cov_35.373741	Coordinate:506	Reads:6	Hits:1	Allocated_reads:6	Strand:+
TACACGAGACAGATGAAAAACAGAACG
>Location:NODE_27951_length_3778_cov_35.373741	Coordinate:506	Reads:1	Hits:1	Allocated_reads:1	Strand:+
TACACGAGACAGATGAAAAACAGAACGA
>Location:NODE_27951_length_3778_cov_35.373741	Coordinate:506	Reads:2	Hits:1	Allocated_reads:2	Strand:+
TACACGAGACAGATGAAAAACAGAACTT
>Location:NODE_27951_length_3778_cov_35.373741	Coordinate:506	Reads:97	Hits:1	Allocated_reads:97	Strand:+
TACACGAGACAGATGAAAAACAGAACGT
>Location:NODE_27951_length_3778_cov_35.373741	Coordinate:506	Reads:1	Hits:1	Allocated_reads:1	Strand:+
TACACGAGACAGATGAAAAACAGAACGTG
>Location:NODE_27951_length_3778_cov_35.373741	Coordinate:506	Reads:1	Hits:1	Allocated_reads:1	Strand:+
TACACGAGACAGATGAAAAACAGAACGTGT
>Location:NODE_27951_length_3778_cov_35.373741	Coordinate:506	Reads:1	Hits:1	Allocated_reads:1	Strand:+
TACACGAGACAGATGAAAAACAGAACGTTT
>Location:NODE_27951_length_3778_cov_35.373741	Coordinate:506	Reads:4	Hits:1	Allocated_reads:4	Strand:+
TACACGAGACAGATGAAAAACAGAACGTGTT
>Location:NODE_27951_length_3778_cov_35.373741	Coordinate:507	Reads:1	Hits:1	Allocated_reads:1	Strand:+
ACACGAGACAGATGAAAAACAGAACGT
>Location:NODE_27951_length_3778_cov_35.373741	Coordinate:508	Reads:2	Hits:1	Allocated_reads:2	Strand:+
CACGAGACAGATGAAAAACAGAAC
>Location:NODE_27951_length_3778_cov_35.373741	Coordinate:508	Reads:1	Hits:1	Allocated_reads:1	Strand:+
CACGAGACAGATGAAAAACAGAACGTGT
>Location:NODE_27951_length_3778_cov_35.373741	Coordinate:508	Reads:30	Hits:1	Allocated_reads:30	Strand:+
CACGAGACAGATGAAAAACAGAACGTGTT
>Location:NODE_27951_length_3778_cov_35.373741	Coordinate:508	Reads:1	Hits:1	Allocated_reads:1	Strand:+
CACGAGACAGATGAAAAACAGAACGTGTTT
>Location:NODE_27951_length_3778_cov_35.373741	Coordinate:509	Reads:2	Hits:1	Allocated_reads:2	Strand:+
ACGAGACAGATGAAAAACAGAACGTGT
>Location:NODE_27951_length_3778_cov_35.373741	Coordinate:509	Reads:4	Hits:1	Allocated_reads:4	Strand:+
ACGAGACAGATGAAAAACAGAACGTGTT
>Location:NODE_27951_length_3778_cov_35.373741	Coordinate:510	Reads:1	Hits:1	Allocated_reads:1	Strand:+
CGAGACAGATGAAAAACAGAACGT
>Location:NODE_27951_length_3778_cov_35.373741	Coordinate:510	Reads:3	Hits:1	Allocated_reads:3	Strand:+
CGAGACAGATGAAAAACAGAACGTGT
>Location:NODE_27951_length_3778_cov_35.373741	Coordinate:510	Reads:4	Hits:1	Allocated_reads:4	Strand:+
CGAGACAGATGAAAAACAGAACGTGTT
>Location:NODE_27951_length_3778_cov_35.373741	Coordinate:510	Reads:1	Hits:1	Allocated_reads:1	Strand:+
CGAGACAGATGAAAAACAGAACGTGTTTAT
>Location:NODE_27951_length_3778_cov_35.373741	Coordinate:511	Reads:2	Hits:1	Allocated_reads:2	Strand:+
GAGACAGATGAAAAACAGAACGTGTT
>Location:NODE_27951_length_3778_cov_35.373741	Coordinate:512	Reads:5	Hits:1	Allocated_reads:5	Strand:+
AGACAGATGAAAAACAGAACGTGT
>Location:NODE_27951_length_3778_cov_35.373741	Coordinate:512	Reads:1	Hits:1	Allocated_reads:1	Strand:+
AGACAGATGAAAAACAGAACGTGTTTATGC
>Location:NODE_27951_length_3778_cov_35.373741	Coordinate:513	Reads:1	Hits:1	Allocated_reads:1	Strand:+
GACAGATGAAAAACAGAACGTGTA
>Location:NODE_27951_length_3778_cov_35.373741	Coordinate:522	Reads:1	Hits:1	Allocated_reads:1	Strand:+
AAAACAGAACGTGTTTATGCATTTACATTACA
>Location:NODE_27951_length_3778_cov_35.373741	Coordinate:525	Reads:1	Hits:1	Allocated_reads:1	Strand:+
ACAGAACGTGTTTATGCATTTACATTACA
>Location:NODE_27951_length_3778_cov_35.373741	Coordinate:545	Reads:1	Hits:1	Allocated_reads:1	Strand:+
TACATTACAAAAGATATTCAAGTACTTCCA
>Location:NODE_27951_length_3778_cov_35.373741	Coordinate:547	Reads:1	Hits:1	Allocated_reads:1	Strand:-
TGGAAGTACTTGAATATCTTTTGTAATG
>Location:NODE_27951_length_3778_cov_35.373741	Coordinate:550	Reads:1	Hits:1	Allocated_reads:1	Strand:+
TACAAAAGATATTCAAGTACTTCCATGC
>Location:NODE_27951_length_3778_cov_35.373741	Coordinate:550	Reads:1	Hits:1	Allocated_reads:1	Strand:+
TACAAAAGATATTCAAGTACTTCCATGCAGC
>Location:NODE_27951_length_3778_cov_35.373741	Coordinate:554	Reads:18	Hits:1	Allocated_reads:18	Strand:+
AAAGATATTCAAGTACTTCCATGCAGCT
>Location:NODE_27951_length_3778_cov_35.373741	Coordinate:554	Reads:1	Hits:1	Allocated_reads:1	Strand:+
AAAGATATTCAAGTACTTCCATGCAGCTT
>Location:NODE_27951_length_3778_cov_35.373741	Coordinate:561	Reads:1	Hits:1	Allocated_reads:1	Strand:+
TTCAAGTACTTCCATGCAGCTTAATGA
>Location:NODE_27951_length_3778_cov_35.373741	Coordinate:561	Reads:1	Hits:1	Allocated_reads:1	Strand:+
TTCAAGTACTTCCATGCAGCTTAATGAT
>Location:NODE_27951_length_3778_cov_35.373741	Coordinate:561	Reads:2	Hits:1	Allocated_reads:2	Strand:+
TTCAAGTACTTCCATGCAGCTTAATGATT
>Location:NODE_27951_length_3778_cov_35.373741	Coordinate:561	Reads:2	Hits:1	Allocated_reads:2	Strand:+
TTCAAGTACTTCCATGCAGCTTAATGATTT
>Location:NODE_27951_length_3778_cov_35.373741	Coordinate:567	Reads:4	Hits:1	Allocated_reads:4	Strand:+
TACTTCCATGCAGCTTAATGATTTTAGGT
>Location:NODE_27951_length_3778_cov_35.373741	Coordinate:571	Reads:1	Hits:1	Allocated_reads:1	Strand:+
TCCATGCAGCTTAATGATTTTAGGTTCCCA
>Location:NODE_27951_length_3778_cov_35.373741	Coordinate:571	Reads:1	Hits:1	Allocated_reads:1	Strand:-
TGGGAACCTAAAATCATTAAGCTGCATGGA
>Location:NODE_27951_length_3778_cov_35.373741	Coordinate:588	Reads:1	Hits:1	Allocated_reads:1	Strand:+
TTTTAGGTTCCCAGAACAAAAGCAAAAA
>Location:NODE_27951_length_3778_cov_35.373741	Coordinate:588	Reads:5	Hits:1	Allocated_reads:5	Strand:+
TTTTAGGTTCCCAGAACAAAAGCAAAAAT
>Location:NODE_27951_length_3778_cov_35.373741	Coordinate:588	Reads:5	Hits:1	Allocated_reads:5	Strand:+
TTTTAGGTTCCCAGAACAAAAGCAAAAATT
>Location:NODE_27951_length_3778_cov_35.373741	Coordinate:589	Reads:4	Hits:1	Allocated_reads:4	Strand:+
TTTAGGTTCCCAGAACAAAAGCAAAAATT
>Location:NODE_27951_length_3778_cov_35.373741	Coordinate:590	Reads:1	Hits:1	Allocated_reads:1	Strand:+
TTAGGTTCCCAGAACAAAAGCAAAAA
>Location:NODE_27951_length_3778_cov_35.373741	Coordinate:590	Reads:2	Hits:1	Allocated_reads:2	Strand:+
TTAGGTTCCCAGAACAAAAGCAAAAATT
>Location:NODE_27951_length_3778_cov_35.373741	Coordinate:591	Reads:1	Hits:1	Allocated_reads:1	Strand:+
TAGGTTCCCAGAACAAAAGCAAAT
>Location:NODE_27951_length_3778_cov_35.373741	Coordinate:591	Reads:7	Hits:1	Allocated_reads:7	Strand:+
TAGGTTCCCAGAACAAAAGCAAAAAT
>Location:NODE_27951_length_3778_cov_35.373741	Coordinate:591	Reads:26	Hits:1	Allocated_reads:26	Strand:+
TAGGTTCCCAGAACAAAAGCAAAAATT
>Location:NODE_27951_length_3778_cov_35.373741	Coordinate:591	Reads:1	Hits:1	Allocated_reads:1	Strand:+
TAGGTTCCCAGAACAAAAGCAAAATTTT
>Location:NODE_27951_length_3778_cov_35.373741	Coordinate:591	Reads:1	Hits:1	Allocated_reads:1	Strand:+
TAGGTTCCCAGAACAAAAGCAAAAATTTT
>Location:NODE_27951_length_3778_cov_35.373741	Coordinate:596	Reads:1	Hits:1	Allocated_reads:1	Strand:-
TGATATGTAATTTTTGCTTTTGTTCTGGGA
>Location:NODE_27951_length_3778_cov_35.373741	Coordinate:597	Reads:1	Hits:1	Allocated_reads:1	Strand:-
TGATATGTAATTTTTGCTTTTGTTCTGGG
>Location:NODE_27951_length_3778_cov_35.373741	Coordinate:616	Reads:2	Hits:1	Allocated_reads:2	Strand:+
TTACATATCATACAAAAGACATTTGTT
>Location:NODE_27951_length_3778_cov_35.373741	Coordinate:616	Reads:1	Hits:1	Allocated_reads:1	Strand:+
TTACATATCATACAAAAGACATTTGTTTAGG
>Location:NODE_27951_length_3778_cov_35.373741	Coordinate:616	Reads:1	Hits:1	Allocated_reads:1	Strand:+
TTACATATCATACAAAAGACATTTGTTTAGGGA
>Location:NODE_27951_length_3778_cov_35.373741	Coordinate:625	Reads:1	Hits:1	Allocated_reads:1	Strand:+
ATACAAAAGACATTTGTTTAGGGATGGT
>Location:NODE_27951_length_3778_cov_35.373741	Coordinate:635	Reads:1	Hits:1	Allocated_reads:1	Strand:-
CCAATTCTCAAAAACCATCCCTAAACAAATG
>Location:NODE_27951_length_3778_cov_35.373741	Coordinate:639	Reads:1	Hits:1	Allocated_reads:1	Strand:+
TGTTTAGGGATGGTTTTTGAGAATTGGT
>Location:NODE_27951_length_3778_cov_35.373741	Coordinate:642	Reads:1	Hits:1	Allocated_reads:1	Strand:+
TTAGGGATGGTTTTTGAGAATTGGTAATTAAC
>Location:NODE_27951_length_3778_cov_35.373741	Coordinate:644	Reads:1	Hits:1	Allocated_reads:1	Strand:-
TAATTACCAATTCTCAAAAACCATCCCT
>Location:NODE_27951_length_3778_cov_35.373741	Coordinate:649	Reads:2	Hits:1	Allocated_reads:2	Strand:+
TGGTTTTTGAGAATTGGTAATTAACTTGTA
>Location:NODE_27951_length_3778_cov_35.373741	Coordinate:649	Reads:1	Hits:1	Allocated_reads:1	Strand:+
TGGTTTTTGAGAATTGGTAATTAACTTGTAC
>Location:NODE_27951_length_3778_cov_35.373741	Coordinate:649	Reads:1	Hits:1	Allocated_reads:1	Strand:+
TGGTTTTTGAGAATTGGTAATTAACTTGTACATGT
>Location:NODE_27951_length_3778_cov_35.373741	Coordinate:651	Reads:1	Hits:1	Allocated_reads:1	Strand:+
GTTTTTGAGAATTGGTAATTAACTTGTAC
>Location:NODE_27951_length_3778_cov_35.373741	Coordinate:651	Reads:1	Hits:1	Allocated_reads:1	Strand:+
GTTTTTGAGAATTGGTAATTAACTTGTACA
>Location:NODE_27951_length_3778_cov_35.373741	Coordinate:652	Reads:1	Hits:1	Allocated_reads:1	Strand:+
TTTTTGAGAATTGGTAATTAACTTGTAC
>Location:NODE_27951_length_3778_cov_35.373741	Coordinate:652	Reads:4	Hits:1	Allocated_reads:4	Strand:+
TTTTTGAGAATTGGTAATTAACTTGTACA
>Location:NODE_27951_length_3778_cov_35.373741	Coordinate:653	Reads:1	Hits:1	Allocated_reads:1	Strand:+
TTTTGAGAATTGGTAATTAACTTG
>Location:NODE_27951_length_3778_cov_35.373741	Coordinate:653	Reads:3	Hits:1	Allocated_reads:3	Strand:+
TTTTGAGAATTGGTAATTAACTTGTAC
>Location:NODE_27951_length_3778_cov_35.373741	Coordinate:653	Reads:6	Hits:1	Allocated_reads:6	Strand:+
TTTTGAGAATTGGTAATTAACTTGTACA
>Location:NODE_27951_length_3778_cov_35.373741	Coordinate:653	Reads:2	Hits:1	Allocated_reads:2	Strand:+
TTTTGAGAATTGGTAATTAACTTGTACATG
>Location:NODE_27951_length_3778_cov_35.373741	Coordinate:653	Reads:1	Hits:1	Allocated_reads:1	Strand:+
TTTTGAGAATTGGTAATTAACTTGTACATGT
>Location:NODE_27951_length_3778_cov_35.373741	Coordinate:653	Reads:4	Hits:1	Allocated_reads:4	Strand:+
TTTTGAGAATTGGTAATTAACTTGTACATGTT
>Location:NODE_27951_length_3778_cov_35.373741	Coordinate:654	Reads:1	Hits:1	Allocated_reads:1	Strand:+
TTTGAGAATTGGTAATTAACTTGTA
>Location:NODE_27951_length_3778_cov_35.373741	Coordinate:654	Reads:1	Hits:1	Allocated_reads:1	Strand:+
TTTGAGAATTGGTAATTAACTTGTAC
>Location:NODE_27951_length_3778_cov_35.373741	Coordinate:654	Reads:3	Hits:1	Allocated_reads:3	Strand:+
TTTGAGAATTGGTAATTAACTTGTACA
>Location:NODE_27951_length_3778_cov_35.373741	Coordinate:654	Reads:1	Hits:1	Allocated_reads:1	Strand:+
TTTGAGAATTGGTAATTAACTGGTACAT
>Location:NODE_27951_length_3778_cov_35.373741	Coordinate:654	Reads:3	Hits:1	Allocated_reads:3	Strand:+
TTTGAGAATTGGTAATTAACTTGTACATGT
>Location:NODE_27951_length_3778_cov_35.373741	Coordinate:654	Reads:5	Hits:1	Allocated_reads:5	Strand:+
TTTGAGAATTGGTAATTAACTTGTACATGTT
>Location:NODE_27951_length_3778_cov_35.373741	Coordinate:655	Reads:1	Hits:1	Allocated_reads:1	Strand:+
TTGAGAATTGGTAATTAACTTGTAC
>Location:NODE_27951_length_3778_cov_35.373741	Coordinate:655	Reads:2	Hits:1	Allocated_reads:2	Strand:+
TTGAGAATTGGTAATTAACTTGTACATGT
>Location:NODE_27951_length_3778_cov_35.373741	Coordinate:655	Reads:2	Hits:1	Allocated_reads:2	Strand:+
TTGAGAATTGGTAATTAACTTGTACATGTT
>Location:NODE_27951_length_3778_cov_35.373741	Coordinate:656	Reads:15	Hits:1	Allocated_reads:15	Strand:+
TGAGAATTGGTAATTAACTTGTAC
>Location:NODE_27951_length_3778_cov_35.373741	Coordinate:656	Reads:6	Hits:1	Allocated_reads:6	Strand:+
TGAGAATTGGTAATTAACTTGTACA
>Location:NODE_27951_length_3778_cov_35.373741	Coordinate:656	Reads:1	Hits:1	Allocated_reads:1	Strand:+
TGAGAATTGGTAATTAACTTGTACAC
>Location:NODE_27951_length_3778_cov_35.373741	Coordinate:656	Reads:1	Hits:1	Allocated_reads:1	Strand:+
TGAGAATTGGTAATTAACTTGTACAT
>Location:NODE_27951_length_3778_cov_35.373741	Coordinate:656	Reads:4	Hits:1	Allocated_reads:4	Strand:+
TGAGAATTGGTAATTAACTTGTACATG
>Location:NODE_27951_length_3778_cov_35.373741	Coordinate:656	Reads:1	Hits:1	Allocated_reads:1	Strand:+
TGAGAATTGGTAATTAACTTGTAAATGT
>Location:NODE_27951_length_3778_cov_35.373741	Coordinate:656	Reads:1	Hits:1	Allocated_reads:1	Strand:+
TGAGAATTGGTAATTAACTTGTACATGG
>Location:NODE_27951_length_3778_cov_35.373741	Coordinate:656	Reads:68	Hits:1	Allocated_reads:68	Strand:+
TGAGAATTGGTAATTAACTTGTACATGT
>Location:NODE_27951_length_3778_cov_35.373741	Coordinate:656	Reads:100	Hits:1	Allocated_reads:100	Strand:+
TGAGAATTGGTAATTAACTTGTACATGTT
>Location:NODE_27951_length_3778_cov_35.373741	Coordinate:656	Reads:1	Hits:1	Allocated_reads:1	Strand:+
TGAGAATTGGTAATTAACTTGTACATGTTT
>Location:NODE_27951_length_3778_cov_35.373741	Coordinate:661	Reads:1	Hits:1	Allocated_reads:1	Strand:+
ATTGGTAATTAACTTGTACATGTT
>Location:NODE_27951_length_3778_cov_35.373741	Coordinate:661	Reads:3	Hits:1	Allocated_reads:3	Strand:+
ATTGGTAATTAACTTGTACATGTTCGAGA
>Location:NODE_27951_length_3778_cov_35.373741	Coordinate:661	Reads:1	Hits:1	Allocated_reads:1	Strand:+
ATTGGTAATTAACTTGTACATGTTCGAGAA
>Location:NODE_27951_length_3778_cov_35.373741	Coordinate:661	Reads:4	Hits:1	Allocated_reads:4	Strand:+
ATTGGTAATTAACTTGTACATGTTCGAGAC
>Location:NODE_27951_length_3778_cov_35.373741	Coordinate:661	Reads:3	Hits:1	Allocated_reads:3	Strand:+
ATTGGTAATTAACTTGTACATGTTCGAGACG
>Location:NODE_27951_length_3778_cov_35.373741	Coordinate:661	Reads:1	Hits:1	Allocated_reads:1	Strand:+
ATTGGTAATTAACTTGTACATGATCGAGACGA
>Location:NODE_27951_length_3778_cov_35.373741	Coordinate:661	Reads:1	Hits:1	Allocated_reads:1	Strand:+
ATTGGTAATTAACTTGTACATGTTCGAGACGA
>Location:NODE_27951_length_3778_cov_35.373741	Coordinate:662	Reads:2	Hits:1	Allocated_reads:2	Strand:+
TTGGTAATTAACTTGTACATGTTCG
>Location:NODE_27951_length_3778_cov_35.373741	Coordinate:662	Reads:1	Hits:1	Allocated_reads:1	Strand:+
TTGGTAATTAACTTGTACATGTTCGA
>Location:NODE_27951_length_3778_cov_35.373741	Coordinate:662	Reads:2	Hits:1	Allocated_reads:2	Strand:+
TTGGTAATTAACTTGTACATGTTCGAGA
>Location:NODE_27951_length_3778_cov_35.373741	Coordinate:662	Reads:1	Hits:1	Allocated_reads:1	Strand:+
TTGGTAATTAACTTGTACATGTTCGAGAC
>Location:NODE_27951_length_3778_cov_35.373741	Coordinate:662	Reads:2	Hits:1	Allocated_reads:2	Strand:+
TTGGTAATTAACTTGTACATGTTCGAGACG
>Location:NODE_27951_length_3778_cov_35.373741	Coordinate:672	Reads:4	Hits:1	Allocated_reads:4	Strand:-
CCAACTCGTCTCGAACATGTACAAGT
>Location:NODE_27951_length_3778_cov_35.373741	Coordinate:672	Reads:1	Hits:1	Allocated_reads:1	Strand:-
GTACCAACTCGTCTCGAACATGTACAAGT
>Location:NODE_27951_length_3778_cov_35.373741	Coordinate:672	Reads:9	Hits:1	Allocated_reads:9	Strand:-
TACCAACTCGTCTCGAACATGTACAAGT
>Location:NODE_27951_length_3778_cov_35.373741	Coordinate:677	Reads:1	Hits:1	Allocated_reads:1	Strand:+
TACATGTTCGAGACGAGTTGGTACT
>Location:NODE_27951_length_3778_cov_35.373741	Coordinate:677	Reads:1	Hits:1	Allocated_reads:1	Strand:+
TACATGTTCGAGACGAGTTGGTACTAAAGTA
>Location:NODE_27951_length_3778_cov_35.373741	Coordinate:678	Reads:2	Hits:1	Allocated_reads:2	Strand:-
TTAGTACCAACTCGTCTCGAACATGT
>Location:NODE_27951_length_3778_cov_35.373741	Coordinate:678	Reads:5	Hits:1	Allocated_reads:5	Strand:-
TTTAGTACCAACTCGTCTCGAACATGT
>Location:NODE_27951_length_3778_cov_35.373741	Coordinate:680	Reads:2	Hits:1	Allocated_reads:2	Strand:+
ATGTTCGAGACGAGTTGGTACTAAAGTATC
>Location:NODE_27951_length_3778_cov_35.373741	Coordinate:681	Reads:1	Hits:1	Allocated_reads:1	Strand:-
TGATACTTTAGTACCAACTCGTCTCGAACA
>Location:NODE_27951_length_3778_cov_35.373741	Coordinate:681	Reads:6	Hits:1	Allocated_reads:6	Strand:+
TGTTCGAGACGAGTTGGTACTAAAGTATC
>Location:NODE_27951_length_3778_cov_35.373741	Coordinate:683	Reads:17	Hits:1	Allocated_reads:17	Strand:+
TTCGAGACGAGTTGGTACTAAAGTATC
>Location:NODE_27951_length_3778_cov_35.373741	Coordinate:683	Reads:5	Hits:1	Allocated_reads:5	Strand:+
TTCGAGACGAGTTGGTACTAAAGTATCA
>Location:NODE_27951_length_3778_cov_35.373741	Coordinate:684	Reads:2	Hits:1	Allocated_reads:2	Strand:+
TCGAGACGAGTTGGTACTAAAGTATC
>Location:NODE_27951_length_3778_cov_35.373741	Coordinate:684	Reads:3	Hits:1	Allocated_reads:3	Strand:+
TCGAGACGAGTTGGTACTAAAGTATCAAA
>Location:NODE_27951_length_3778_cov_35.373741	Coordinate:685	Reads:1	Hits:1	Allocated_reads:1	Strand:+
CGAGACGAGTTGGTACTAAAGTATC
>Location:NODE_27951_length_3778_cov_35.373741	Coordinate:685	Reads:1	Hits:1	Allocated_reads:1	Strand:+
CGAGACGAGTTGGTACTAAAGTATCAAA
>Location:NODE_27951_length_3778_cov_35.373741	Coordinate:686	Reads:2	Hits:1	Allocated_reads:2	Strand:+
GAGACGAGTTGGTACTAAAGTATC
>Location:NODE_27951_length_3778_cov_35.373741	Coordinate:686	Reads:1	Hits:1	Allocated_reads:1	Strand:-
TACTTTGATACTTTAGTACCAACTCGTCTC
>Location:NODE_27951_length_3778_cov_35.373741	Coordinate:694	Reads:1	Hits:1	Allocated_reads:1	Strand:+
TTGGTACTAAAGTATCAAAGTAGTGGAAC
>Location:NODE_27951_length_3778_cov_35.373741	Coordinate:695	Reads:1	Hits:1	Allocated_reads:1	Strand:+
TGGTACTAAAGTATCAAAGTAGTGGAA
>Location:NODE_27951_length_3778_cov_35.373741	Coordinate:695	Reads:2	Hits:1	Allocated_reads:2	Strand:+
TGGTACTAAAGTATCAAAGTAGTGGAACA
>Location:NODE_27951_length_3778_cov_35.373741	Coordinate:695	Reads:2	Hits:1	Allocated_reads:2	Strand:+
TGGTACTAAAGTATCAAAGTAGTGGAACAAA
>Location:NODE_27951_length_3778_cov_35.373741	Coordinate:698	Reads:1	Hits:1	Allocated_reads:1	Strand:+
TACTAAAGTATCAAAGTAGTGGAACAAA
>Location:NODE_27951_length_3778_cov_35.373741	Coordinate:700	Reads:1	Hits:1	Allocated_reads:1	Strand:-
ATTTGTTCCACTACTTTGATACTTTAG
>Location:NODE_27951_length_3778_cov_35.373741	Coordinate:700	Reads:1	Hits:1	Allocated_reads:1	Strand:-
CATTTGTTCCACTACTTTGATACTTTAG
>Location:NODE_27951_length_3778_cov_35.373741	Coordinate:701	Reads:6	Hits:1	Allocated_reads:6	Strand:+
TAAAGTATCAAAGTAGTGGAACAAATGG
>Location:NODE_27951_length_3778_cov_35.373741	Coordinate:701	Reads:3	Hits:1	Allocated_reads:3	Strand:+
TAAAGTATCAAAGTAGTGGAACAAATGGT
>Location:NODE_27951_length_3778_cov_35.373741	Coordinate:701	Reads:1	Hits:1	Allocated_reads:1	Strand:+
TAAAGTATCAAAGTAGTGGAACAAATGGTG
>Location:NODE_27951_length_3778_cov_35.373741	Coordinate:701	Reads:3	Hits:1	Allocated_reads:3	Strand:+
TAAAGTATCAAAGTAGTGGAACAAATGGTGT
>Location:NODE_27951_length_3778_cov_35.373741	Coordinate:702	Reads:1	Hits:1	Allocated_reads:1	Strand:+
AAAGTATCAAAGTAGTGGAACAAATGGTGTCACA
>Location:NODE_27951_length_3778_cov_35.373741	Coordinate:703	Reads:1	Hits:1	Allocated_reads:1	Strand:+
AAGTATCAAAGTAGTGGAACAAATGGTGTCA
>Location:NODE_27951_length_3778_cov_35.373741	Coordinate:706	Reads:2	Hits:1	Allocated_reads:2	Strand:+
TATCAAAGTAGTGGAACAAATGGT
>Location:NODE_27951_length_3778_cov_35.373741	Coordinate:706	Reads:1	Hits:1	Allocated_reads:1	Strand:+
TATCAAAGTAGTGGAACAAATGGTG
>Location:NODE_27951_length_3778_cov_35.373741	Coordinate:706	Reads:1	Hits:1	Allocated_reads:1	Strand:+
TATCAAAGTAGTGGAACAAATGGTGTCG
>Location:NODE_27951_length_3778_cov_35.373741	Coordinate:706	Reads:4	Hits:1	Allocated_reads:4	Strand:+
TATCAAAGTAGTGGAACAAATGGTGTCA
>Location:NODE_27951_length_3778_cov_35.373741	Coordinate:706	Reads:2	Hits:1	Allocated_reads:2	Strand:+
TATCAAAGTAGTGGAACAAATGGTGTCACA
>Location:NODE_27951_length_3778_cov_35.373741	Coordinate:706	Reads:1	Hits:1	Allocated_reads:1	Strand:-
TGACACCATTTGTTCCACTACTTTGATA
>Location:NODE_27951_length_3778_cov_35.373741	Coordinate:724	Reads:1	Hits:1	Allocated_reads:1	Strand:+
AATGGTGTCACAATATTTATTTTACATAAATT
>Location:NODE_27951_length_3778_cov_35.373741	Coordinate:725	Reads:2	Hits:1	Allocated_reads:2	Strand:+
ATGGTGTCACAATATTTATTTTACATAAAT
>Location:NODE_27951_length_3778_cov_35.373741	Coordinate:725	Reads:2	Hits:1	Allocated_reads:2	Strand:+
ATGGTGTCACAATATTTATTTTACATAAATT
>Location:NODE_27951_length_3778_cov_35.373741	Coordinate:726	Reads:2	Hits:1	Allocated_reads:2	Strand:+
TGGTGTCACAATATTTATTTTACATAAATT
>Location:NODE_27951_length_3778_cov_35.373741	Coordinate:727	Reads:1	Hits:1	Allocated_reads:1	Strand:+
GGTGTCACAATATTTATTTTACATAAAT
>Location:NODE_27951_length_3778_cov_35.373741	Coordinate:727	Reads:1	Hits:1	Allocated_reads:1	Strand:-
TTATGTAAAATAAATATTGTGACACC
>Location:NODE_27951_length_3778_cov_35.373741	Coordinate:729	Reads:3	Hits:1	Allocated_reads:3	Strand:+
TGTCACAATATTTATTTTACATAAATT
>Location:NODE_27951_length_3778_cov_35.373741	Coordinate:742	Reads:2	Hits:1	Allocated_reads:2	Strand:-
TGGACCATTAAAATCAATTTATGTAAAAT
>Location:NODE_27951_length_3778_cov_35.373741	Coordinate:745	Reads:1	Hits:1	Allocated_reads:1	Strand:+
TTACATAAATTGATTTTAATGGTCCACTA
>Location:NODE_27951_length_3778_cov_35.373741	Coordinate:766	Reads:1	Hits:1	Allocated_reads:1	Strand:-
AAAAATGCAACGTGGTCATTATTAGTGGAC
>Location:NODE_27951_length_3778_cov_35.373741	Coordinate:778	Reads:1	Hits:1	Allocated_reads:1	Strand:+
TGACCACGTTGCATTTTTTTTAGTCAATG
>Location:NODE_27951_length_3778_cov_35.373741	Coordinate:784	Reads:1	Hits:1	Allocated_reads:1	Strand:+
CGTTGCATTTTTTTTAGTCAATGACTGA
>Location:NODE_27951_length_3778_cov_35.373741	Coordinate:786	Reads:1	Hits:1	Allocated_reads:1	Strand:+
TTGCATTTTTTTTAGTCAATGACTGAAGG
>Location:NODE_27951_length_3778_cov_35.373741	Coordinate:796	Reads:4	Hits:1	Allocated_reads:4	Strand:+
TTTAGTCAATGACTGAAGGTTAGATGGA
>Location:NODE_27951_length_3778_cov_35.373741	Coordinate:796	Reads:18	Hits:1	Allocated_reads:18	Strand:+
TTTAGTCAATGACTGAAGGTTAGATGGAGT
>Location:NODE_27951_length_3778_cov_35.373741	Coordinate:796	Reads:16	Hits:1	Allocated_reads:16	Strand:+
TTTAGTCAATGACTGAAGGTTAGATGGAGTT
>Location:NODE_27951_length_3778_cov_35.373741	Coordinate:797	Reads:4	Hits:1	Allocated_reads:4	Strand:+
TTAGTCAATGACTGAAGGTTAGATGGAGT
>Location:NODE_27951_length_3778_cov_35.373741	Coordinate:797	Reads:8	Hits:1	Allocated_reads:8	Strand:+
TTAGTCAATGACTGAAGGTTAGATGGAGTT
>Location:NODE_27951_length_3778_cov_35.373741	Coordinate:798	Reads:1	Hits:1	Allocated_reads:1	Strand:+
TAGTCAATGACTGAAGGTTAGATGGAGTT
>Location:NODE_27951_length_3778_cov_35.373741	Coordinate:802	Reads:1	Hits:1	Allocated_reads:1	Strand:+
CAATGACTGAAGGTTAGATGGAGTT
>Location:NODE_27951_length_3778_cov_35.373741	Coordinate:803	Reads:1	Hits:1	Allocated_reads:1	Strand:+
AATGACTGAAGGTTAGATGGAGTTTAATAGT
>Location:NODE_27951_length_3778_cov_35.373741	Coordinate:805	Reads:1	Hits:1	Allocated_reads:1	Strand:+
TGACTGAAGGTTAGATGGAGTTTAATA
>Location:NODE_27951_length_3778_cov_35.373741	Coordinate:805	Reads:4	Hits:1	Allocated_reads:4	Strand:+
TGACTGAAGGTTAGATGGAGTTTAATAGTT
>Location:NODE_27951_length_3778_cov_35.373741	Coordinate:805	Reads:1	Hits:1	Allocated_reads:1	Strand:+
TGACTGAAGGTTAGATGGAGTTTAATAGTTT
>Location:NODE_27951_length_3778_cov_35.373741	Coordinate:807	Reads:1	Hits:1	Allocated_reads:1	Strand:+
ACTGAAGGTTAGATGGAGTTTAATAGT
>Location:NODE_27951_length_3778_cov_35.373741	Coordinate:807	Reads:1	Hits:1	Allocated_reads:1	Strand:-
CAAACTATTAAACTCCATCTAACCTTCAGT
>Location:NODE_27951_length_3778_cov_35.373741	Coordinate:807	Reads:1	Hits:1	Allocated_reads:1	Strand:-
TGCCAAACTATTAAACTCCATCTAACCTTCAGT
>Location:NODE_27951_length_3778_cov_35.373741	Coordinate:809	Reads:2	Hits:1	Allocated_reads:2	Strand:+
TGAAGGTTAGATGGAGTTTAATAGTTTGGC
>Location:NODE_27951_length_3778_cov_35.373741	Coordinate:811	Reads:4	Hits:1	Allocated_reads:4	Strand:-
TGCCAAACTATTAAACTCCATCTAACCTT
>Location:NODE_27951_length_3778_cov_35.373741	Coordinate:812	Reads:1	Hits:1	Allocated_reads:1	Strand:-
TGCCAAACTATTAAACTCCATCTAACCT
>Location:NODE_27951_length_3778_cov_35.373741	Coordinate:813	Reads:1	Hits:1	Allocated_reads:1	Strand:-
TGCCAAACTATTAAACTCCATCTAACC
>Location:NODE_27951_length_3778_cov_35.373741	Coordinate:816	Reads:1	Hits:1	Allocated_reads:1	Strand:+
TAGATGGAGTTTAATAGTTTGGCAAACT
>Location:NODE_27951_length_3778_cov_35.373741	Coordinate:816	Reads:1	Hits:1	Allocated_reads:1	Strand:+
TAGATGGAGTTTAATAGTTTGGCAAACTGG
>Location:NODE_27951_length_3778_cov_35.373741	Coordinate:827	Reads:1	Hits:1	Allocated_reads:1	Strand:+
TAATAGTTTGGCAAACTGGTATTACT
>Location:NODE_27951_length_3778_cov_35.373741	Coordinate:827	Reads:2	Hits:1	Allocated_reads:2	Strand:+
TAATAGTTTGGCAAACTGGTATTACTCCAT
>Location:NODE_27951_length_3778_cov_35.373741	Coordinate:827	Reads:4	Hits:1	Allocated_reads:4	Strand:+
TAATAGTTTGGCAAACTGGTATTACTCCATT
>Location:NODE_27951_length_3778_cov_35.373741	Coordinate:828	Reads:1	Hits:1	Allocated_reads:1	Strand:+
AATAGTTTGGCAAACTGGTATTACTCCA
>Location:NODE_27951_length_3778_cov_35.373741	Coordinate:828	Reads:2	Hits:1	Allocated_reads:2	Strand:+
AATAGTTTGGCAAACTGGTATTACTCCATT
>Location:NODE_27951_length_3778_cov_35.373741	Coordinate:829	Reads:1	Hits:1	Allocated_reads:1	Strand:+
ATAGTTTGGCAAACTGGTATTACTCCATT
>Location:NODE_27951_length_3778_cov_35.373741	Coordinate:830	Reads:1	Hits:1	Allocated_reads:1	Strand:+
TAGTTTGGCAAACTGGTATTACTC
>Location:NODE_27951_length_3778_cov_35.373741	Coordinate:830	Reads:3	Hits:1	Allocated_reads:3	Strand:+
TAGTTTGGCAAACTGGTATTACTCC
>Location:NODE_27951_length_3778_cov_35.373741	Coordinate:830	Reads:2	Hits:1	Allocated_reads:2	Strand:+
TAGTTTGGCAAACTGGTATTACTCCAT
>Location:NODE_27951_length_3778_cov_35.373741	Coordinate:830	Reads:145	Hits:1	Allocated_reads:145	Strand:+
TAGTTTGGCAAACTGGTATTACTCCATT
>Location:NODE_27951_length_3778_cov_35.373741	Coordinate:830	Reads:37	Hits:1	Allocated_reads:37	Strand:+
TAGTTTGGCAAACTGGTATTACTCCATTA
>Location:NODE_27951_length_3778_cov_35.373741	Coordinate:830	Reads:3	Hits:1	Allocated_reads:3	Strand:+
TAGTTTGGCAAACTGGTATTACTCCATTAA
>Location:NODE_27951_length_3778_cov_35.373741	Coordinate:830	Reads:1	Hits:1	Allocated_reads:1	Strand:+
TAGTTTGGCAAACTGGTATTACTCCATTAAA
>Location:NODE_27951_length_3778_cov_35.373741	Coordinate:830	Reads:8	Hits:1	Allocated_reads:8	Strand:+
TAGTTTGGCAAACTGGTATTACTCCATTAAAA
>Location:NODE_27951_length_3778_cov_35.373741	Coordinate:830	Reads:1	Hits:1	Allocated_reads:1	Strand:+
TAGTTTGGCAAACTGGTATTACTCCATTAAAAT
>Location:NODE_27951_length_3778_cov_35.373741	Coordinate:830	Reads:7	Hits:1	Allocated_reads:7	Strand:+
TAGTTTGGCAAACTGGTATTACTCCATTAAAAG
>Location:NODE_27951_length_3778_cov_35.373741	Coordinate:830	Reads:1	Hits:1	Allocated_reads:1	Strand:+
TAGTTTGGCAAACTGGTATTACTCCATTAAAAGT
>Location:NODE_27951_length_3778_cov_35.373741	Coordinate:831	Reads:2	Hits:1	Allocated_reads:2	Strand:+
AGTTTGGCAAACTGGTATTACTCCATT
>Location:NODE_27951_length_3778_cov_35.373741	Coordinate:832	Reads:1	Hits:1	Allocated_reads:1	Strand:+
GTTTGGCAAACTGGTATTACTCCATT
>Location:NODE_27951_length_3778_cov_35.373741	Coordinate:833	Reads:10	Hits:1	Allocated_reads:10	Strand:+
TTTGGCAAACTGGTATTACTCCATTAAAA
>Location:NODE_27951_length_3778_cov_35.373741	Coordinate:833	Reads:3	Hits:1	Allocated_reads:3	Strand:+
TTTGGCAAACTGGTATTACTCCATTAAAAG
>Location:NODE_27951_length_3778_cov_35.373741	Coordinate:833	Reads:2	Hits:1	Allocated_reads:2	Strand:+
TTTGGCAAACTGGTATTACTCCATTAAAAGG
>Location:NODE_27951_length_3778_cov_35.373741	Coordinate:833	Reads:1	Hits:1	Allocated_reads:1	Strand:+
TTTGGCAAACTGGTATTACTCCATTAAAAGGC
>Location:NODE_27951_length_3778_cov_35.373741	Coordinate:834	Reads:6	Hits:1	Allocated_reads:6	Strand:+
TTGGCAAACTGGTATTACTCCATT
>Location:NODE_27951_length_3778_cov_35.373741	Coordinate:834	Reads:1	Hits:1	Allocated_reads:1	Strand:+
TTGGCAAACTGGTATTACTCCATTAAA
>Location:NODE_27951_length_3778_cov_35.373741	Coordinate:834	Reads:1	Hits:1	Allocated_reads:1	Strand:+
TTGGCAAACTGGTATTACTCAATTAAAA
>Location:NODE_27951_length_3778_cov_35.373741	Coordinate:834	Reads:28	Hits:1	Allocated_reads:28	Strand:+
TTGGCAAACTGGTATTACTCCATTAAAA
>Location:NODE_27951_length_3778_cov_35.373741	Coordinate:834	Reads:1	Hits:1	Allocated_reads:1	Strand:+
TTGGCAAACTGGTATTACTCCATTAAAAA
>Location:NODE_27951_length_3778_cov_35.373741	Coordinate:834	Reads:44	Hits:1	Allocated_reads:44	Strand:+
TTGGCAAACTGGTATTACTCCATTAAAAG
>Location:NODE_27951_length_3778_cov_35.373741	Coordinate:834	Reads:1	Hits:1	Allocated_reads:1	Strand:+
TTGGCAAACTGGTATTACTCCCTTAAAAGG
>Location:NODE_27951_length_3778_cov_35.373741	Coordinate:834	Reads:13	Hits:1	Allocated_reads:13	Strand:+
TTGGCAAACTGGTATTACTCCATTAAAAGG
>Location:NODE_27951_length_3778_cov_35.373741	Coordinate:834	Reads:32	Hits:1	Allocated_reads:32	Strand:+
TTGGCAAACTGGTATTACTCCATTAAAAGGC
>Location:NODE_27951_length_3778_cov_35.373741	Coordinate:835	Reads:1	Hits:1	Allocated_reads:1	Strand:+
TGGCAAACTGGTATTACTCCATTA
>Location:NODE_27951_length_3778_cov_35.373741	Coordinate:835	Reads:5	Hits:1	Allocated_reads:5	Strand:+
TGGCAAACTGGTATTACTCCATTAAAA
>Location:NODE_27951_length_3778_cov_35.373741	Coordinate:835	Reads:11	Hits:1	Allocated_reads:11	Strand:+
TGGCAAACTGGTATTACTCCATTAAAAG
>Location:NODE_27951_length_3778_cov_35.373741	Coordinate:835	Reads:4	Hits:1	Allocated_reads:4	Strand:+
TGGCAAACTGGTATTACTCCATTAAAAGG
>Location:NODE_27951_length_3778_cov_35.373741	Coordinate:835	Reads:9	Hits:1	Allocated_reads:9	Strand:+
TGGCAAACTGGTATTACTCCATTAAAAGGC
>Location:NODE_27951_length_3778_cov_35.373741	Coordinate:836	Reads:1	Hits:1	Allocated_reads:1	Strand:+
GGCAAACTGGTATTACTCCATTAAAAG
>Location:NODE_27951_length_3778_cov_35.373741	Coordinate:836	Reads:3	Hits:1	Allocated_reads:3	Strand:+
GGCAAACTGGTATTACTCCATTAAAAGG
>Location:NODE_27951_length_3778_cov_35.373741	Coordinate:836	Reads:1	Hits:1	Allocated_reads:1	Strand:+
GGCAAACTGGTATTACTCCATTAAAAGGC
>Location:NODE_27951_length_3778_cov_35.373741	Coordinate:837	Reads:1	Hits:1	Allocated_reads:1	Strand:+
GCAAACTGGTATTACTCCATTAAAAGGCCT
>Location:NODE_27951_length_3778_cov_35.373741	Coordinate:838	Reads:11	Hits:1	Allocated_reads:11	Strand:+
CAAACTGGTATTACTCCATTAAAAGGCCT
>Location:NODE_27951_length_3778_cov_35.373741	Coordinate:838	Reads:1	Hits:1	Allocated_reads:1	Strand:+
CAAACTGGTATTACTCCATTAAAAGGCCTGT
>Location:NODE_27951_length_3778_cov_35.373741	Coordinate:839	Reads:1	Hits:1	Allocated_reads:1	Strand:+
AAACTGGTATTACTCCATTAAAAGGCCT
>Location:NODE_27951_length_3778_cov_35.373741	Coordinate:840	Reads:3	Hits:1	Allocated_reads:3	Strand:+
AACTGGTATTACTCCATTAAAAGGCCT
>Location:NODE_27951_length_3778_cov_35.373741	Coordinate:841	Reads:1	Hits:1	Allocated_reads:1	Strand:+
ACTGGTATTACTCCATTAAAAGGCCT
>Location:NODE_27951_length_3778_cov_35.373741	Coordinate:849	Reads:1	Hits:1	Allocated_reads:1	Strand:+
TACTCCATTAAAAGGCCTGTAATAGCTGGTAA
>Location:NODE_27951_length_3778_cov_35.373741	Coordinate:866	Reads:1	Hits:1	Allocated_reads:1	Strand:+
TGTAATAGCTGGTAATACTAAAAGCAGAA
>Location:NODE_27951_length_3778_cov_35.373741	Coordinate:868	Reads:1	Hits:1	Allocated_reads:1	Strand:+
TAATAGCTGGTAATACTAAAAGCAGAATGC
>Location:NODE_27951_length_3778_cov_35.373741	Coordinate:871	Reads:1	Hits:1	Allocated_reads:1	Strand:+
TAGCTGGTAATACTAAAAGCAGAATG
>Location:NODE_27951_length_3778_cov_35.373741	Coordinate:871	Reads:1	Hits:1	Allocated_reads:1	Strand:+
TAGCTGGTAATACTAAAAGCAGAATGCT
>Location:NODE_27951_length_3778_cov_35.373741	Coordinate:871	Reads:7	Hits:1	Allocated_reads:7	Strand:+
TAGCTGGTAATACTAAAAGCAGAATGCTGC
>Location:NODE_27951_length_3778_cov_35.373741	Coordinate:871	Reads:6	Hits:1	Allocated_reads:6	Strand:+
TAGCTGGTAATACTAAAAGCAGAATGCTGCT
>Location:NODE_27951_length_3778_cov_35.373741	Coordinate:886	Reads:1	Hits:1	Allocated_reads:1	Strand:-
CCTGACTACATCAAGCAGCATTCTGCTTT
>Location:NODE_27951_length_3778_cov_35.373741	Coordinate:887	Reads:1	Hits:1	Allocated_reads:1	Strand:-
CCTGACTACATCAAGCAGCATTCTGCTT
>Location:NODE_27951_length_3778_cov_35.373741	Coordinate:888	Reads:1	Hits:1	Allocated_reads:1	Strand:-
CCTGACTACATCAAGCAGCATTCTGCT
>Location:NODE_27951_length_3778_cov_35.373741	Coordinate:888	Reads:5	Hits:1	Allocated_reads:5	Strand:-
TTCCTGACTACATCAAGCAGCATTCTGCT
>Location:NODE_27951_length_3778_cov_35.373741	Coordinate:889	Reads:1	Hits:1	Allocated_reads:1	Strand:-
TTCCTGACTACATCAAGCAGCATTCTGC
>Location:NODE_27951_length_3778_cov_35.373741	Coordinate:898	Reads:1	Hits:1	Allocated_reads:1	Strand:+
TGCTTGATGTAGTCAGGAAAGCAGAACT
>Location:NODE_27951_length_3778_cov_35.373741	Coordinate:902	Reads:1	Hits:1	Allocated_reads:1	Strand:+
TGATGTAGTCAGGAAAGCAGAACT
>Location:NODE_27951_length_3778_cov_35.373741	Coordinate:902	Reads:1	Hits:1	Allocated_reads:1	Strand:+
TGATGTAGTCAGGAAAGCAGAACTTAAA
>Location:NODE_27951_length_3778_cov_35.373741	Coordinate:902	Reads:1	Hits:1	Allocated_reads:1	Strand:+
TGATGTAGTCAGGAAAGCAGAACTTAAAAGTT
>Location:NODE_27951_length_3778_cov_35.373741	Coordinate:905	Reads:5	Hits:1	Allocated_reads:5	Strand:+
TGTAGTCAGGAAAGCAGAACTTAAAAGT
>Location:NODE_27951_length_3778_cov_35.373741	Coordinate:905	Reads:51	Hits:1	Allocated_reads:51	Strand:+
TGTAGTCAGGAAAGCAGAACTTAAAAGTT
>Location:NODE_27951_length_3778_cov_35.373741	Coordinate:905	Reads:6	Hits:1	Allocated_reads:6	Strand:+
TGTAGTCAGGAAAGCAGAACTTAAAAGTTT
>Location:NODE_27951_length_3778_cov_35.373741	Coordinate:905	Reads:1	Hits:1	Allocated_reads:1	Strand:+
TGTAGTCAGGAAAGCAGAACTTAAAAGTTTA
>Location:NODE_27951_length_3778_cov_35.373741	Coordinate:905	Reads:1	Hits:1	Allocated_reads:1	Strand:+
TGTAGTCAGGAAAGCAGAACTTAAAAGTTTAC
>Location:NODE_27951_length_3778_cov_35.373741	Coordinate:905	Reads:6	Hits:1	Allocated_reads:6	Strand:+
TGTAGTCAGGAAAGCAGAACTTAAAAGTTTACT
>Location:NODE_27951_length_3778_cov_35.373741	Coordinate:905	Reads:1	Hits:1	Allocated_reads:1	Strand:+
TGTAGTCAGGAAAGCAGAACTTAAAAGTTTACTT
>Location:NODE_27951_length_3778_cov_35.373741	Coordinate:906	Reads:1	Hits:1	Allocated_reads:1	Strand:+
GTAGTCAGGAAAGCAGAACTTAAAAGT
>Location:NODE_27951_length_3778_cov_35.373741	Coordinate:906	Reads:2	Hits:1	Allocated_reads:2	Strand:+
GTAGTCAGGAAAGCAGAACTTAAAAGTT
>Location:NODE_27951_length_3778_cov_35.373741	Coordinate:906	Reads:1	Hits:1	Allocated_reads:1	Strand:+
GTAGTCAGGAAAGCAGAACTTAAAAGTGTACT
>Location:NODE_27951_length_3778_cov_35.373741	Coordinate:907	Reads:1	Hits:1	Allocated_reads:1	Strand:+
TAGTCAGGAAAGCAGAACTTAAAAGT
>Location:NODE_27951_length_3778_cov_35.373741	Coordinate:907	Reads:13	Hits:1	Allocated_reads:13	Strand:+
TAGTCAGGAAAGCAGAACTTAAAAGTT
>Location:NODE_27951_length_3778_cov_35.373741	Coordinate:907	Reads:11	Hits:1	Allocated_reads:11	Strand:+
TAGTCAGGAAAGCAGAACTTAAAAGTTT
>Location:NODE_27951_length_3778_cov_35.373741	Coordinate:907	Reads:1	Hits:1	Allocated_reads:1	Strand:+
TAGTCAGGAAAGCAGAACTTAAAAGTATA
>Location:NODE_27951_length_3778_cov_35.373741	Coordinate:907	Reads:1	Hits:1	Allocated_reads:1	Strand:+
TAGTCAGGAAAGCAGAACTTAAAAGTTAC
>Location:NODE_27951_length_3778_cov_35.373741	Coordinate:907	Reads:13	Hits:1	Allocated_reads:13	Strand:+
TAGTCAGGAAAGCAGAACTTAAAAGTTTA
>Location:NODE_27951_length_3778_cov_35.373741	Coordinate:907	Reads:6	Hits:1	Allocated_reads:6	Strand:+
TAGTCAGGAAAGCAGAACTTAAAAGTTTAC
>Location:NODE_27951_length_3778_cov_35.373741	Coordinate:907	Reads:49	Hits:1	Allocated_reads:49	Strand:+
TAGTCAGGAAAGCAGAACTTAAAAGTTTACT
>Location:NODE_27951_length_3778_cov_35.373741	Coordinate:907	Reads:1	Hits:1	Allocated_reads:1	Strand:+
TAGTCAGGAAAGCAGAACTTAAAAGTTTACTTC
>Location:NODE_27951_length_3778_cov_35.373741	Coordinate:908	Reads:1	Hits:1	Allocated_reads:1	Strand:+
AGTCAGGAAAGCAGAACTTAAAAGTTTACT
>Location:NODE_27951_length_3778_cov_35.373741	Coordinate:911	Reads:1	Hits:1	Allocated_reads:1	Strand:+
CAGGAAAGCAGAACTTAAAAGTTTACT
>Location:NODE_27951_length_3778_cov_35.373741	Coordinate:911	Reads:1	Hits:1	Allocated_reads:1	Strand:+
CAGGAAAGCAGAACTTAAAAGTTTACTTC
>Location:NODE_27951_length_3778_cov_35.373741	Coordinate:918	Reads:2	Hits:1	Allocated_reads:2	Strand:+
GCAGAACTTAAAAGTTTACTTCTAAAACCT
>Location:NODE_27951_length_3778_cov_35.373741	Coordinate:931	Reads:1	Hits:1	Allocated_reads:1	Strand:-
AAGACATACAAACAGGTTTTAGAAGTAAAC
>Location:NODE_27951_length_3778_cov_35.373741	Coordinate:934	Reads:1	Hits:1	Allocated_reads:1	Strand:-
TGAAGACATACAAACAGGTTTTAGAAGTA
>Location:NODE_27951_length_3778_cov_35.373741	Coordinate:940	Reads:1	Hits:1	Allocated_reads:1	Strand:+
TAAAACCTGTTTGTATGTCTTCACTGGT
>Location:NODE_27951_length_3778_cov_35.373741	Coordinate:941	Reads:1	Hits:1	Allocated_reads:1	Strand:+
AAAACCTGTTTGTATGTCTTCACT
>Location:NODE_27951_length_3778_cov_35.373741	Coordinate:949	Reads:1	Hits:1	Allocated_reads:1	Strand:+
TTTGTATGTCTTCACTGGTTACTGAATA
>Location:NODE_27951_length_3778_cov_35.373741	Coordinate:950	Reads:1	Hits:1	Allocated_reads:1	Strand:+
TTGTATGTCTTCACTGGTTACTGAAT
>Location:NODE_27951_length_3778_cov_35.373741	Coordinate:950	Reads:3	Hits:1	Allocated_reads:3	Strand:+
TTGTATGTCTTCACTGGTTACTGAATAACT
>Location:NODE_27951_length_3778_cov_35.373741	Coordinate:951	Reads:1	Hits:1	Allocated_reads:1	Strand:+
TGTATGTCTTCACTGGTTACTGAAT
>Location:NODE_27951_length_3778_cov_35.373741	Coordinate:951	Reads:14	Hits:1	Allocated_reads:14	Strand:+
TGTATGTCTTCACTGGTTACTGAATAAC
>Location:NODE_27951_length_3778_cov_35.373741	Coordinate:951	Reads:1	Hits:1	Allocated_reads:1	Strand:+
TGTATGTCTTCACTGGTTACTCAATAACT
>Location:NODE_27951_length_3778_cov_35.373741	Coordinate:951	Reads:1	Hits:1	Allocated_reads:1	Strand:+
TGTATGTCTTCACTGGTTACTGAATACCT
>Location:NODE_27951_length_3778_cov_35.373741	Coordinate:951	Reads:1	Hits:1	Allocated_reads:1	Strand:+
TGTATGTCTTCACTGGTTACTGAATGACT
>Location:NODE_27951_length_3778_cov_35.373741	Coordinate:951	Reads:1	Hits:1	Allocated_reads:1	Strand:+
TGTATGTCTTCACTGGTTGCTGAATAACT
>Location:NODE_27951_length_3778_cov_35.373741	Coordinate:951	Reads:241	Hits:1	Allocated_reads:241	Strand:+
TGTATGTCTTCACTGGTTACTGAATAACT
>Location:NODE_27951_length_3778_cov_35.373741	Coordinate:951	Reads:3	Hits:1	Allocated_reads:3	Strand:+
TGTATGTCTTCACTGGTTACTGAATAACTT
>Location:NODE_27951_length_3778_cov_35.373741	Coordinate:951	Reads:1	Hits:1	Allocated_reads:1	Strand:+
TGTATGTCTTCACTGGTTACTGAATAACTGG
>Location:NODE_27951_length_3778_cov_35.373741	Coordinate:951	Reads:3	Hits:1	Allocated_reads:3	Strand:+
TGTATGTCTTCACTGGTTACTGAATAACTTG
>Location:NODE_27951_length_3778_cov_35.373741	Coordinate:952	Reads:1	Hits:1	Allocated_reads:1	Strand:+
GTATGTCTTCACTGGTTACTGAATAACT
>Location:NODE_27951_length_3778_cov_35.373741	Coordinate:953	Reads:2	Hits:1	Allocated_reads:2	Strand:+
TATGTCTTCACTGGTTACTGAATAACT
>Location:NODE_27951_length_3778_cov_35.373741	Coordinate:962	Reads:1	Hits:1	Allocated_reads:1	Strand:-
ATTAATGACACAAGTTATTCAGTAACCAGT
>Location:NODE_27951_length_3778_cov_35.373741	Coordinate:965	Reads:1	Hits:1	Allocated_reads:1	Strand:-
TAATGACACAAGTTATTCAGTAACC
>Location:NODE_27951_length_3778_cov_35.373741	Coordinate:965	Reads:1	Hits:1	Allocated_reads:1	Strand:-
TCAAATATTAATGACACAAGTTATTCAGTAACC
>Location:NODE_27951_length_3778_cov_35.373741	Coordinate:982	Reads:1	Hits:1	Allocated_reads:1	Strand:-
AATCTGATTCTTGTGTCAAATATTAATGACA
>Location:NODE_27951_length_3778_cov_35.373741	Coordinate:991	Reads:1	Hits:1	Allocated_reads:1	Strand:+
TATTTGACACAAGAATCAGATTAAAATT
>Location:NODE_27951_length_3778_cov_35.373741	Coordinate:993	Reads:1	Hits:1	Allocated_reads:1	Strand:+
TTTGACACAAGAATCAGATTAAAATT
>Location:NODE_27951_length_3778_cov_35.373741	Coordinate:994	Reads:1	Hits:1	Allocated_reads:1	Strand:+
TTGACACAAGAATCAGATTAAAATTGAAA
>Location:NODE_27951_length_3778_cov_35.373741	Coordinate:995	Reads:2	Hits:1	Allocated_reads:2	Strand:+
TGACACAAGAATCAGATTAAAATTGAAAT
>Location:NODE_27951_length_3778_cov_35.373741	Coordinate:1002	Reads:1	Hits:1	Allocated_reads:1	Strand:-
TCAACTCATTTCAATTTTAATCTGATTCT
>Location:NODE_27951_length_3778_cov_35.373741	Coordinate:1005	Reads:3	Hits:1	Allocated_reads:3	Strand:-
ATTCAACTCATTTCAATTTTAATCTGAT
>Location:NODE_27951_length_3778_cov_35.373741	Coordinate:1020	Reads:1	Hits:1	Allocated_reads:1	Strand:+
AAATGAGTTGAATATTTCCATAAGAATT
>Location:NODE_27951_length_3778_cov_35.373741	Coordinate:1021	Reads:3	Hits:1	Allocated_reads:3	Strand:+
AATGAGTTGAATATTTCCATAAGAATT
>Location:NODE_27951_length_3778_cov_35.373741	Coordinate:1023	Reads:1	Hits:1	Allocated_reads:1	Strand:+
TGAGTTGAATATTTCCATAAGAAT
>Location:NODE_27951_length_3778_cov_35.373741	Coordinate:1023	Reads:13	Hits:1	Allocated_reads:13	Strand:+
TGAGTTGAATATTTCCATAAGAATT
>Location:NODE_27951_length_3778_cov_35.373741	Coordinate:1023	Reads:1	Hits:1	Allocated_reads:1	Strand:+
TGAGTTGAATATTTCCATAAGAATTA
>Location:NODE_27951_length_3778_cov_35.373741	Coordinate:1023	Reads:4	Hits:1	Allocated_reads:4	Strand:+
TGAGTTGAATATTTCCATAAGAATTAGA
>Location:NODE_27951_length_3778_cov_35.373741	Coordinate:1023	Reads:4	Hits:1	Allocated_reads:4	Strand:+
TGAGTTGAATATTTCCATAAGAATTAGAA
>Location:NODE_27951_length_3778_cov_35.373741	Coordinate:1023	Reads:2	Hits:1	Allocated_reads:2	Strand:+
TGAGTTGAATATTTCCATAAGAATTAGAAA
>Location:NODE_27951_length_3778_cov_35.373741	Coordinate:1032	Reads:1	Hits:1	Allocated_reads:1	Strand:+
TATTTCCATAAGAATTAGAAAGCTGCCAGCCG
>Location:NODE_27951_length_3778_cov_35.373741	Coordinate:1032	Reads:3	Hits:1	Allocated_reads:3	Strand:+
TATTTCCATAAGAATTAGAAAGCTGCCAGCCT
>Location:NODE_27951_length_3778_cov_35.373741	Coordinate:1038	Reads:1	Hits:1	Allocated_reads:1	Strand:+
CATAAGAATTAGAAAGCTGCCAGCCTGACA
>Location:NODE_27951_length_3778_cov_35.373741	Coordinate:1040	Reads:1	Hits:1	Allocated_reads:1	Strand:+
TAAGAATTAGAAAGCTGCCAGCCT
>Location:NODE_27951_length_3778_cov_35.373741	Coordinate:1046	Reads:1	Hits:1	Allocated_reads:1	Strand:-
AACATTGTCAGGCTGGCAGCTTTCTAA
>Location:NODE_27951_length_3778_cov_35.373741	Coordinate:1049	Reads:1	Hits:1	Allocated_reads:1	Strand:-
CAAAACATTGTCAGGCTGGCAGCTTTC
>Location:NODE_27951_length_3778_cov_35.373741	Coordinate:1050	Reads:1	Hits:1	Allocated_reads:1	Strand:-
CAAAACATTGTCAGGCTGGCAGCTTT
>Location:NODE_27951_length_3778_cov_35.373741	Coordinate:1050	Reads:1	Hits:1	Allocated_reads:1	Strand:-
GAGCAAAACATTGTCAGGCTGGCAGCTTT
>Location:NODE_27951_length_3778_cov_35.373741	Coordinate:1051	Reads:1	Hits:1	Allocated_reads:1	Strand:+
AAGCTGCCAGCCTGACAATGTTTTGCTCAT
>Location:NODE_27951_length_3778_cov_35.373741	Coordinate:1052	Reads:2	Hits:1	Allocated_reads:2	Strand:+
AGCTGCCAGCCTGACAATGTTTTGCTCAT
>Location:NODE_27951_length_3778_cov_35.373741	Coordinate:1054	Reads:4	Hits:1	Allocated_reads:4	Strand:-
GAGCAAAACATTGTCAGGCTGGCAG
>Location:NODE_27951_length_3778_cov_35.373741	Coordinate:1055	Reads:7	Hits:1	Allocated_reads:7	Strand:+
TGCCAGCCTGACAATGTTTTGCTCATGA
>Location:NODE_27951_length_3778_cov_35.373741	Coordinate:1059	Reads:1	Hits:1	Allocated_reads:1	Strand:+
AGCCTGACAATGTTTTGCTCATGAATGTG
>Location:NODE_27951_length_3778_cov_35.373741	Coordinate:1061	Reads:2	Hits:1	Allocated_reads:2	Strand:+
CCTGACAATGTTTTGCTCATGAATGTGTT
>Location:NODE_27951_length_3778_cov_35.373741	Coordinate:1063	Reads:1	Hits:1	Allocated_reads:1	Strand:+
TGACAATGTTTTGCTCATGAATGT
>Location:NODE_27951_length_3778_cov_35.373741	Coordinate:1063	Reads:2	Hits:1	Allocated_reads:2	Strand:+
TGACAATGTTTTGCTCATGAATGTG
>Location:NODE_27951_length_3778_cov_35.373741	Coordinate:1063	Reads:18	Hits:1	Allocated_reads:18	Strand:+
TGACAATGTTTTGCTCATGAATGTGT
>Location:NODE_27951_length_3778_cov_35.373741	Coordinate:1063	Reads:11	Hits:1	Allocated_reads:11	Strand:+
TGACAATGTTTTGCTCATGAATGTGTT
>Location:NODE_27951_length_3778_cov_35.373741	Coordinate:1063	Reads:1	Hits:1	Allocated_reads:1	Strand:+
TGACAATGTTTTGCTCATGAATGTGTTCA
>Location:NODE_27951_length_3778_cov_35.373741	Coordinate:1063	Reads:1	Hits:1	Allocated_reads:1	Strand:+
TGACAATGTTTTGCTCATGAATGTGTTCATT
>Location:NODE_27951_length_3778_cov_35.373741	Coordinate:1064	Reads:2	Hits:1	Allocated_reads:2	Strand:+
GACAATGTTTTGCTCATGAATGTGT
>Location:NODE_27951_length_3778_cov_35.373741	Coordinate:1065	Reads:1	Hits:1	Allocated_reads:1	Strand:-
AATGAACACATTCATGAGCAAAACATTGT
>Location:NODE_27951_length_3778_cov_35.373741	Coordinate:1066	Reads:1	Hits:1	Allocated_reads:1	Strand:+
CAATGTTTTGCTCATGAATGTGTTCATT
>Location:NODE_27951_length_3778_cov_35.373741	Coordinate:1069	Reads:1	Hits:1	Allocated_reads:1	Strand:+
TGTTTTGCTCATGAATGTGTTCATTCTG
>Location:NODE_27951_length_3778_cov_35.373741	Coordinate:1069	Reads:4	Hits:1	Allocated_reads:4	Strand:+
TGTTTTGCTCATGAATGTGTTCATTCTGT
>Location:NODE_27951_length_3778_cov_35.373741	Coordinate:1070	Reads:1	Hits:1	Allocated_reads:1	Strand:+
GTTTTGCTCATGAATGTGTTCATTCTGT
>Location:NODE_27951_length_3778_cov_35.373741	Coordinate:1092	Reads:1	Hits:1	Allocated_reads:1	Strand:+
TTCTGTTAAGCAGAATTCACACACCGTAC
>Location:NODE_27951_length_3778_cov_35.373741	Coordinate:1097	Reads:1	Hits:1	Allocated_reads:1	Strand:+
TTAAGCAGAATTCACACACCGTACCCCA
>Location:NODE_27951_length_3778_cov_35.373741	Coordinate:1097	Reads:1	Hits:1	Allocated_reads:1	Strand:+
TTAAGCAGAATTCACACACCGTACCCCAAG
>Location:NODE_27951_length_3778_cov_35.373741	Coordinate:1097	Reads:3	Hits:1	Allocated_reads:3	Strand:+
TTAAGCAGAATTCACACACCGTACCCCAAGT
>Location:NODE_27951_length_3778_cov_35.373741	Coordinate:1098	Reads:9	Hits:1	Allocated_reads:9	Strand:+
TAAGCAGAATTCACACACCGTACCCCAAG
>Location:NODE_27951_length_3778_cov_35.373741	Coordinate:1098	Reads:1	Hits:1	Allocated_reads:1	Strand:+
TAAGCAGAATTCACACACCGTATCCCAAGT
>Location:NODE_27951_length_3778_cov_35.373741	Coordinate:1098	Reads:40	Hits:1	Allocated_reads:40	Strand:+
TAAGCAGAATTCACACACCGTACCCCAAGT
>Location:NODE_27951_length_3778_cov_35.373741	Coordinate:1099	Reads:3	Hits:1	Allocated_reads:3	Strand:+
AAGCAGAATTCACACACCGTACCCCAAGT
>Location:NODE_27951_length_3778_cov_35.373741	Coordinate:1100	Reads:1	Hits:1	Allocated_reads:1	Strand:+
AGCAGAATTCACACACCGTACCCCAAG
>Location:NODE_27951_length_3778_cov_35.373741	Coordinate:1100	Reads:5	Hits:1	Allocated_reads:5	Strand:+
AGCAGAATTCACACACCGTACCCCAAGT
>Location:NODE_27951_length_3778_cov_35.373741	Coordinate:1101	Reads:1	Hits:1	Allocated_reads:1	Strand:+
GCAGAATTCACACACCGTACCCCAAG
>Location:NODE_27951_length_3778_cov_35.373741	Coordinate:1101	Reads:1	Hits:1	Allocated_reads:1	Strand:+
GCAGAATTCACACACCGTACCCCAAGT
>Location:NODE_27951_length_3778_cov_35.373741	Coordinate:1104	Reads:1	Hits:1	Allocated_reads:1	Strand:+
GAATTCACACACCGTACCCCAAGTTATTATA
>Location:NODE_27951_length_3778_cov_35.373741	Coordinate:1107	Reads:2	Hits:1	Allocated_reads:2	Strand:+
TTCACACACCGTACCCCAAGTTATTATACA
>Location:NODE_27951_length_3778_cov_35.373741	Coordinate:1107	Reads:3	Hits:1	Allocated_reads:3	Strand:+
TTCACACACCGTACCCCAAGTTATTATACACT
>Location:NODE_27951_length_3778_cov_35.373741	Coordinate:1108	Reads:1	Hits:1	Allocated_reads:1	Strand:+
TCACACACCGTACCCCAAGTTATTATACACT
>Location:NODE_27951_length_3778_cov_35.373741	Coordinate:1109	Reads:2	Hits:1	Allocated_reads:2	Strand:+
CACACACCGTACCCCAAGTTATTATACACT
>Location:NODE_27951_length_3778_cov_35.373741	Coordinate:1125	Reads:2	Hits:1	Allocated_reads:2	Strand:+
AGTTATTATACACTGGCAGATGACAGAATT
>Location:NODE_27951_length_3778_cov_35.373741	Coordinate:1128	Reads:4	Hits:1	Allocated_reads:4	Strand:+
TATTATACACTGGCAGATGACAGAAT
>Location:NODE_27951_length_3778_cov_35.373741	Coordinate:1128	Reads:1	Hits:1	Allocated_reads:1	Strand:+
TATTATACACTGGCAGATGACAGAATT
>Location:NODE_27951_length_3778_cov_35.373741	Coordinate:1128	Reads:1	Hits:1	Allocated_reads:1	Strand:+
TATTATACACTGGCAGATGACAGAATTA
>Location:NODE_27951_length_3778_cov_35.373741	Coordinate:1130	Reads:1	Hits:1	Allocated_reads:1	Strand:+
TTATACACTGGCAGATGACAGAATTAAAA
>Location:NODE_27951_length_3778_cov_35.373741	Coordinate:1131	Reads:1	Hits:1	Allocated_reads:1	Strand:+
TATACACTGGCAGATGACAGAATTAAAA
>Location:NODE_27951_length_3778_cov_35.373741	Coordinate:1131	Reads:1	Hits:1	Allocated_reads:1	Strand:+
TATACACTGGCAGATGACAGAATTAAAAC
>Location:NODE_27951_length_3778_cov_35.373741	Coordinate:1133	Reads:1	Hits:1	Allocated_reads:1	Strand:+
TACACTGGCAGATGACAGAATTAAAACA
>Location:NODE_27951_length_3778_cov_35.373741	Coordinate:1136	Reads:1	Hits:1	Allocated_reads:1	Strand:-
TTTGTCTGTTTTAATTCTGTCATCTGCCAGT
>Location:NODE_27951_length_3778_cov_35.373741	Coordinate:1137	Reads:1	Hits:1	Allocated_reads:1	Strand:+
CTGGCAGATGACAGAATTAAAACAGACAAATG
>Location:NODE_27951_length_3778_cov_35.373741	Coordinate:1138	Reads:1	Hits:1	Allocated_reads:1	Strand:+
TGGCAGATGACAGAATTAAAACAGACAAA
>Location:NODE_27951_length_3778_cov_35.373741	Coordinate:1138	Reads:9	Hits:1	Allocated_reads:9	Strand:+
TGGCAGATGACAGAATTAAAACAGACAAATG
>Location:NODE_27951_length_3778_cov_35.373741	Coordinate:1139	Reads:1	Hits:1	Allocated_reads:1	Strand:-
ATTTGTCTGTTTTAATTCTGTCATCTGCC
>Location:NODE_27951_length_3778_cov_35.373741	Coordinate:1139	Reads:1	Hits:1	Allocated_reads:1	Strand:-
CATTTGTCTGTTTTAATTCTGTCATCTGCC
>Location:NODE_27951_length_3778_cov_35.373741	Coordinate:1139	Reads:1	Hits:1	Allocated_reads:1	Strand:+
GGCAGATGACAGAATTAAAACAGACAAA
>Location:NODE_27951_length_3778_cov_35.373741	Coordinate:1139	Reads:1	Hits:1	Allocated_reads:1	Strand:+
GGCAGATGACAGAATTAAAACAGACAAAT
>Location:NODE_27951_length_3778_cov_35.373741	Coordinate:1139	Reads:1	Hits:1	Allocated_reads:1	Strand:+
GGCAGATGACAGAATTAAAACAGACAAATG
>Location:NODE_27951_length_3778_cov_35.373741	Coordinate:1140	Reads:2	Hits:1	Allocated_reads:2	Strand:+
GCAGATGACAGAATTAAAACAGACAAATGT
>Location:NODE_27951_length_3778_cov_35.373741	Coordinate:1143	Reads:1	Hits:1	Allocated_reads:1	Strand:-
CATTTGTCTGTTTTAATTCTGTCATC
>Location:NODE_27951_length_3778_cov_35.373741	Coordinate:1145	Reads:1	Hits:1	Allocated_reads:1	Strand:+
TGACAGAATTAAAACAGACAAATG
>Location:NODE_27951_length_3778_cov_35.373741	Coordinate:1145	Reads:1	Hits:1	Allocated_reads:1	Strand:+
TGACAGAATTAAAACAGACAAATGTAAGA
>Location:NODE_27951_length_3778_cov_35.373741	Coordinate:1146	Reads:1	Hits:1	Allocated_reads:1	Strand:+
GACAGAATTAAAACAGACAAATGTAAGA
>Location:NODE_27951_length_3778_cov_35.373741	Coordinate:1148	Reads:1	Hits:1	Allocated_reads:1	Strand:+
CAGAATTAAAACAGACAAATGTAAGAAAGC
>Location:NODE_27951_length_3778_cov_35.373741	Coordinate:1151	Reads:2	Hits:1	Allocated_reads:2	Strand:-
AGCTTTCTTACATTTGTCTGTTTTAATT
>Location:NODE_27951_length_3778_cov_35.373741	Coordinate:1152	Reads:1	Hits:1	Allocated_reads:1	Strand:-
AGCTTTCTTACATTTGTCTGTTTTAAT
>Location:NODE_27951_length_3778_cov_35.373741	Coordinate:1154	Reads:1	Hits:1	Allocated_reads:1	Strand:+
TAAAACAGACAAATGTAAGAAAGCT
>Location:NODE_27951_length_3778_cov_35.373741	Coordinate:1157	Reads:1	Hits:1	Allocated_reads:1	Strand:+
AACAGACAAATGTAAGAAAGCTGGTGTG
>Location:NODE_27951_length_3778_cov_35.373741	Coordinate:1157	Reads:2	Hits:1	Allocated_reads:2	Strand:+
AACAGACAAATGTAAGAAAGCTGGTGTGTAGT
>Location:NODE_27951_length_3778_cov_35.373741	Coordinate:1159	Reads:3	Hits:1	Allocated_reads:3	Strand:+
CAGACAAATGTAAGAAAGCTGGTGTGTAGT
>Location:NODE_27951_length_3778_cov_35.373741	Coordinate:1161	Reads:3	Hits:1	Allocated_reads:3	Strand:+
GACAAATGTAAGAAAGCTGGTGTGTAGT
>Location:NODE_27951_length_3778_cov_35.373741	Coordinate:1164	Reads:2	Hits:1	Allocated_reads:2	Strand:+
AAATGTAAGAAAGCTGGTGTGTAGTGT
>Location:NODE_27951_length_3778_cov_35.373741	Coordinate:1165	Reads:1	Hits:1	Allocated_reads:1	Strand:+
AATGTAAGAAAGCTGGTGTGTAGTGTAGAGC
>Location:NODE_27951_length_3778_cov_35.373741	Coordinate:1166	Reads:1	Hits:1	Allocated_reads:1	Strand:+
ATGTAAGAAAGCTGGTGTGTAGTGTAGA
>Location:NODE_27951_length_3778_cov_35.373741	Coordinate:1167	Reads:1	Hits:1	Allocated_reads:1	Strand:+
TGTAAGAAAGCTGGTGTGTAGTGTAGAGC
>Location:NODE_27951_length_3778_cov_35.373741	Coordinate:1167	Reads:1	Hits:1	Allocated_reads:1	Strand:+
TGTAAGAAAGCTGGTGTGTAGTGTAGAGCA
>Location:NODE_27951_length_3778_cov_35.373741	Coordinate:1169	Reads:1	Hits:1	Allocated_reads:1	Strand:+
TAAGAAAGCTGGTGTGTAGTGTAGA
>Location:NODE_27951_length_3778_cov_35.373741	Coordinate:1169	Reads:1	Hits:1	Allocated_reads:1	Strand:+
TAAGAAAGCTGGTGTGTAGTGTAGAG
>Location:NODE_27951_length_3778_cov_35.373741	Coordinate:1169	Reads:10	Hits:1	Allocated_reads:10	Strand:+
TAAGAAAGCTGGTGTGTAGTGTAGAGC
>Location:NODE_27951_length_3778_cov_35.373741	Coordinate:1169	Reads:9	Hits:1	Allocated_reads:9	Strand:+
TAAGAAAGCTGGTGTGTAGTGTAGAGCA
>Location:NODE_27951_length_3778_cov_35.373741	Coordinate:1169	Reads:1	Hits:1	Allocated_reads:1	Strand:+
TAAGAAAGCTGGTGTGTAGTGTACAGCCG
>Location:NODE_27951_length_3778_cov_35.373741	Coordinate:1169	Reads:4	Hits:1	Allocated_reads:4	Strand:+
TAAGAAAGCTGGTGTGTAGTGTAGAGCAG
>Location:NODE_27951_length_3778_cov_35.373741	Coordinate:1169	Reads:8	Hits:1	Allocated_reads:8	Strand:+
TAAGAAAGCTGGTGTGTAGTGTAGAGCAGA
>Location:NODE_27951_length_3778_cov_35.373741	Coordinate:1169	Reads:1	Hits:1	Allocated_reads:1	Strand:+
TAAGAAAGCTGGTGTGTAGTGTAGAGCAGAT
>Location:NODE_27951_length_3778_cov_35.373741	Coordinate:1169	Reads:3	Hits:1	Allocated_reads:3	Strand:+
TAAGAAAGCTGGTGTGTAGTGTAGAGCAGAG
>Location:NODE_27951_length_3778_cov_35.373741	Coordinate:1169	Reads:1	Hits:1	Allocated_reads:1	Strand:+
TAAGAAAGCTGGTGTGTAGTGTAGAGCAGAGT
>Location:NODE_27951_length_3778_cov_35.373741	Coordinate:1169	Reads:16	Hits:1	Allocated_reads:16	Strand:+
TAAGAAAGCTGGTGTGTAGTGTAGAGCAGAGC
>Location:NODE_27951_length_3778_cov_35.373741	Coordinate:1181	Reads:1	Hits:1	Allocated_reads:1	Strand:+
TGTGTAGTGTAGAGCAGAGCCAGTAACT
>Location:NODE_27951_length_3778_cov_35.373741	Coordinate:1181	Reads:1	Hits:1	Allocated_reads:1	Strand:+
TGTGTAGTGTAGAGCAGAGCCAGTAACTTA
>Location:NODE_27951_length_3778_cov_35.373741	Coordinate:1187	Reads:5	Hits:1	Allocated_reads:5	Strand:+
GTGTAGAGCAGAGCCAGTAACTTAAAAAAC
>Location:NODE_27951_length_3778_cov_35.373741	Coordinate:1188	Reads:5	Hits:1	Allocated_reads:5	Strand:+
TGTAGAGCAGAGCCAGTAACTTAAAAAAC
>Location:NODE_27951_length_3778_cov_35.373741	Coordinate:1189	Reads:8	Hits:1	Allocated_reads:8	Strand:+
GTAGAGCAGAGCCAGTAACTTAAAAAAC
>Location:NODE_27951_length_3778_cov_35.373741	Coordinate:1190	Reads:22	Hits:1	Allocated_reads:22	Strand:+
TAGAGCAGAGCCAGTAACTTAAAAAAC
>Location:NODE_27951_length_3778_cov_35.373741	Coordinate:1190	Reads:2	Hits:1	Allocated_reads:2	Strand:+
TAGAGCAGAGCCAGTAACTTAAAAAACA
>Location:NODE_27951_length_3778_cov_35.373741	Coordinate:1190	Reads:3	Hits:1	Allocated_reads:3	Strand:+
TAGAGCAGAGCCAGTAACTTAAAAAACATA
>Location:NODE_27951_length_3778_cov_35.373741	Coordinate:1192	Reads:1	Hits:1	Allocated_reads:1	Strand:+
GAGCAGAGCCAGTAACTTAAAAAAC
>Location:NODE_27951_length_3778_cov_35.373741	Coordinate:1193	Reads:3	Hits:1	Allocated_reads:3	Strand:+
AGCAGAGCCAGTAACTTAAAAAAC
>Location:NODE_27951_length_3778_cov_35.373741	Coordinate:1193	Reads:1	Hits:1	Allocated_reads:1	Strand:+
AGCAGAGCCAGTAACTTAAAAAACATAA
>Location:NODE_27951_length_3778_cov_35.373741	Coordinate:1194	Reads:1	Hits:1	Allocated_reads:1	Strand:+
GCAGAGCCAGTAACTTAAAAAACATAAGA
>Location:NODE_27951_length_3778_cov_35.373741	Coordinate:1196	Reads:1	Hits:1	Allocated_reads:1	Strand:+
AGAGCCAGTAACTTAAAAAACATAAGA
>Location:NODE_27951_length_3778_cov_35.373741	Coordinate:1197	Reads:1	Hits:1	Allocated_reads:1	Strand:-
ACTTATCTTATGTTTTTTAAGTTACTGGCTC
>Location:NODE_27951_length_3778_cov_35.373741	Coordinate:1218	Reads:1	Hits:1	Allocated_reads:1	Strand:+
TAAGATAAGTGAATAAATAATGTGCC
>Location:NODE_27951_length_3778_cov_35.373741	Coordinate:1218	Reads:10	Hits:1	Allocated_reads:10	Strand:+
TAAGATAAGTGAATAAATAATGTGCCAGC
>Location:NODE_27951_length_3778_cov_35.373741	Coordinate:1218	Reads:12	Hits:1	Allocated_reads:12	Strand:+
TAAGATAAGTGAATAAATAATGTGCCAGCA
>Location:NODE_27951_length_3778_cov_35.373741	Coordinate:1218	Reads:1	Hits:1	Allocated_reads:1	Strand:+
TAAGATAAGTGAATAAATAATGTGCCAGCAG
>Location:NODE_27951_length_3778_cov_35.373741	Coordinate:1218	Reads:7	Hits:1	Allocated_reads:7	Strand:+
TAAGATAAGTGAATAAATAATGTGCCAGCAGA
>Location:NODE_27951_length_3778_cov_35.373741	Coordinate:1223	Reads:2	Hits:1	Allocated_reads:2	Strand:+
TAAGTGAATAAATAATGTGCCAGCAGAAA
>Location:NODE_27951_length_3778_cov_35.373741	Coordinate:1227	Reads:2	Hits:1	Allocated_reads:2	Strand:+
TGAATAAATAATGTGCCAGCAGAAACA
>Location:NODE_27951_length_3778_cov_35.373741	Coordinate:1234	Reads:2	Hits:1	Allocated_reads:2	Strand:+
ATAATGTGCCAGCAGAAACAATAAATT
>Location:NODE_27951_length_3778_cov_35.373741	Coordinate:1235	Reads:1	Hits:1	Allocated_reads:1	Strand:+
TAATGTGCCAGCAGAAACAATAAATTAAATA
>Location:NODE_27951_length_3778_cov_35.373741	Coordinate:1238	Reads:1	Hits:1	Allocated_reads:1	Strand:+
TGTGCCAGCAGAAACAATAAATTAAATT
>Location:NODE_27951_length_3778_cov_35.373741	Coordinate:1238	Reads:1	Hits:1	Allocated_reads:1	Strand:+
TGTGCCAGCAGAAACAATAAATTAAATAT
>Location:NODE_27951_length_3778_cov_35.373741	Coordinate:1238	Reads:2	Hits:1	Allocated_reads:2	Strand:+
TGTGCCAGCAGAAACAATAAATTAAATATT
>Location:NODE_27951_length_3778_cov_35.373741	Coordinate:1240	Reads:1	Hits:1	Allocated_reads:1	Strand:+
TGCCAGCAGAAACAATAAATTAAATATTACAGG
>Location:NODE_27951_length_3778_cov_35.373741	Coordinate:1266	Reads:1	Hits:1	Allocated_reads:1	Strand:+
TTACAGGTAATAACTTCCTCTTGTT
>Location:NODE_27951_length_3778_cov_35.373741	Coordinate:1266	Reads:3	Hits:1	Allocated_reads:3	Strand:+
TTACAGGTAATAACTTCCTCTTGTTAATA
>Location:NODE_27951_length_3778_cov_35.373741	Coordinate:1266	Reads:1	Hits:1	Allocated_reads:1	Strand:+
TTACAGGTAATAACTTCCTCTTGTTAATAGAGT
>Location:NODE_27951_length_3778_cov_35.373741	Coordinate:1281	Reads:1	Hits:1	Allocated_reads:1	Strand:-
TGTCAAGATATTACTCTATTAACAAGAGGA
>Location:NODE_27951_length_3778_cov_35.373741	Coordinate:1285	Reads:1	Hits:1	Allocated_reads:1	Strand:-
TGTCAAGATATTACTCTATTAACAAG
>Location:NODE_27951_length_3778_cov_35.373741	Coordinate:1287	Reads:1	Hits:1	Allocated_reads:1	Strand:-
TGATTGTCAAGATATTACTCTATTAACA
>Location:NODE_27951_length_3778_cov_35.373741	Coordinate:1298	Reads:1	Hits:1	Allocated_reads:1	Strand:+
TAATATCTTGACAATCATCTAAAATAAAAGGA
>Location:NODE_27951_length_3778_cov_35.373741	Coordinate:1301	Reads:30	Hits:1	Allocated_reads:30	Strand:+
TATCTTGACAATCATCTAAAATAAAAGGA
>Location:NODE_27951_length_3778_cov_35.373741	Coordinate:1301	Reads:1	Hits:1	Allocated_reads:1	Strand:+
TATCTTGACAATCATCTAAAATAAAAGGAC
>Location:NODE_27951_length_3778_cov_35.373741	Coordinate:1302	Reads:1	Hits:1	Allocated_reads:1	Strand:+
ATCTTGACAATCATCTAAAATAAAAGGAC
>Location:NODE_27951_length_3778_cov_35.373741	Coordinate:1303	Reads:3	Hits:1	Allocated_reads:3	Strand:+
TCTTGACAATCATCTAAAATAAAAGGA
>Location:NODE_27951_length_3778_cov_35.373741	Coordinate:1303	Reads:1	Hits:1	Allocated_reads:1	Strand:+
TCTTGACAATCATCTAAAATAAAAGGAC
>Location:NODE_27951_length_3778_cov_35.373741	Coordinate:1306	Reads:3	Hits:1	Allocated_reads:3	Strand:+
TGACAATCATCTAAAATAAAAGGACAAGA
>Location:NODE_27951_length_3778_cov_35.373741	Coordinate:1307	Reads:1	Hits:1	Allocated_reads:1	Strand:+
GACAATCATCTAAAATAAAAGGACAAGA
>Location:NODE_27951_length_3778_cov_35.373741	Coordinate:1309	Reads:1	Hits:1	Allocated_reads:1	Strand:+
CAATCATCTAAAATAAAAGGACAAGAATACT
>Location:NODE_27951_length_3778_cov_35.373741	Coordinate:1310	Reads:1	Hits:1	Allocated_reads:1	Strand:-
GTGAGTATTCTTGTCCTTTTATTTTAGATGATT
>Location:NODE_27951_length_3778_cov_35.373741	Coordinate:1311	Reads:1	Hits:1	Allocated_reads:1	Strand:+
ATCATCTAAAATAAAAGGACAAGAATACT
>Location:NODE_27951_length_3778_cov_35.373741	Coordinate:1312	Reads:1	Hits:1	Allocated_reads:1	Strand:+
TCATCTAAAATAAAAGGACAAGAATACT
>Location:NODE_27951_length_3778_cov_35.373741	Coordinate:1315	Reads:1	Hits:1	Allocated_reads:1	Strand:+
TCTAAAATAAAAGGACAAGAATACT
>Location:NODE_27951_length_3778_cov_35.373741	Coordinate:1315	Reads:1	Hits:1	Allocated_reads:1	Strand:+
TCTAAAATAAAAGGACAAGAATACTCACCT
>Location:NODE_27951_length_3778_cov_35.373741	Coordinate:1317	Reads:1	Hits:1	Allocated_reads:1	Strand:+
TAAAATAAAAGGACAAGAATACTCACCT
>Location:NODE_27951_length_3778_cov_35.373741	Coordinate:1330	Reads:1	Hits:1	Allocated_reads:1	Strand:+
CAAGAATACTCACCTTTACATTTCACGC
>Location:NODE_27951_length_3778_cov_35.373741	Coordinate:1331	Reads:1	Hits:1	Allocated_reads:1	Strand:+
AAGAATACTCACCTTTACATTTCACGCAAA
>Location:NODE_27951_length_3778_cov_35.373741	Coordinate:1332	Reads:1	Hits:1	Allocated_reads:1	Strand:+
AGAATACTCACCTTTACATTTCACGCAAAT
>Location:NODE_27951_length_3778_cov_35.373741	Coordinate:1336	Reads:2	Hits:1	Allocated_reads:2	Strand:+
TACTCACCTTTACATTTCACGCAAATC
>Location:NODE_27951_length_3778_cov_35.373741	Coordinate:1336	Reads:1	Hits:1	Allocated_reads:1	Strand:+
TACTCACCTTTACATTTCACGCAAATCA
>Location:NODE_27951_length_3778_cov_35.373741	Coordinate:1336	Reads:1	Hits:1	Allocated_reads:1	Strand:+
TACTCACCTTTACATTTCACGCAAATCAAC
>Location:NODE_27951_length_3778_cov_35.373741	Coordinate:1340	Reads:2	Hits:1	Allocated_reads:2	Strand:-
CAAGTTGATTTGCGTGAAATGTAAAGCCT
>Location:NODE_27951_length_3778_cov_35.373741	Coordinate:1340	Reads:2	Hits:1	Allocated_reads:2	Strand:-
TTCAAGTTGATTTGCGTGAAATGTAAAGCCT
>Location:NODE_27951_length_3778_cov_35.373741	Coordinate:1353	Reads:1	Hits:1	Allocated_reads:1	Strand:+
CACGCAAATCAACTTGAAAGCAGGAA
>Location:NODE_27951_length_3778_cov_35.373741	Coordinate:1360	Reads:1	Hits:1	Allocated_reads:1	Strand:+
ATCAACTTGAAAGCAGGAAAATGTGCAT
>Location:NODE_27951_length_3778_cov_35.373741	Coordinate:1361	Reads:1	Hits:1	Allocated_reads:1	Strand:+
TCAACTTGAAAGCAGGAAAATGTGCATTACA
>Location:NODE_27951_length_3778_cov_35.373741	Coordinate:1362	Reads:1	Hits:1	Allocated_reads:1	Strand:+
CAACTTGAAAGCAGGAAAATGTGCATT
>Location:NODE_27951_length_3778_cov_35.373741	Coordinate:1362	Reads:3	Hits:1	Allocated_reads:3	Strand:+
CAACTTGAAAGCAGGAAAATGTGCATTACA
>Location:NODE_27951_length_3778_cov_35.373741	Coordinate:1364	Reads:1	Hits:1	Allocated_reads:1	Strand:+
ACTTGAAAGCAGGAAAATGTGCATTACA
>Location:NODE_27951_length_3778_cov_35.373741	Coordinate:1366	Reads:1	Hits:1	Allocated_reads:1	Strand:+
TTGAAAGCAGGAAAATGTGCATTACAAAAGGC
>Location:NODE_27951_length_3778_cov_35.373741	Coordinate:1393	Reads:1	Hits:1	Allocated_reads:1	Strand:+
AAGGCACATTTTTTCAACATCTTCTCTGA
>Location:NODE_27951_length_3778_cov_35.373741	Coordinate:1394	Reads:3	Hits:1	Allocated_reads:3	Strand:-
CGTCAGAGAAGATGTTGAAAAAATGTGCCT
>Location:NODE_27951_length_3778_cov_35.373741	Coordinate:1394	Reads:2	Hits:1	Allocated_reads:2	Strand:-
TCAGAGAAGATGTTGAAAAAATGTGCCT
>Location:NODE_27951_length_3778_cov_35.373741	Coordinate:1394	Reads:2	Hits:1	Allocated_reads:2	Strand:-
TCGTCAGAGAAGATGTTGAAAAAATGTGCCT
>Location:NODE_27951_length_3778_cov_35.373741	Coordinate:1395	Reads:1	Hits:1	Allocated_reads:1	Strand:-
CGTCAGAGAAGATGTTGAAAAAATGTGCC
>Location:NODE_27951_length_3778_cov_35.373741	Coordinate:1395	Reads:1	Hits:1	Allocated_reads:1	Strand:-
TCGTCAGAGAAGATGTTGAAAAAATGTGCC
>Location:NODE_27951_length_3778_cov_35.373741	Coordinate:1396	Reads:1	Hits:1	Allocated_reads:1	Strand:-
CGTCAGAGAAGATGTTGAAAAAATGTGC
>Location:NODE_27951_length_3778_cov_35.373741	Coordinate:1401	Reads:1	Hits:1	Allocated_reads:1	Strand:+
TTTTTTCAACATCTTCTCTGACGA
>Location:NODE_27951_length_3778_cov_35.373741	Coordinate:1404	Reads:1	Hits:1	Allocated_reads:1	Strand:+
TTTCAACATCTTCTCTGACGAATACACC
>Location:NODE_27951_length_3778_cov_35.373741	Coordinate:1405	Reads:1	Hits:1	Allocated_reads:1	Strand:+
TTCAACATCTTCTCTGACGAATACACCACA
>Location:NODE_27951_length_3778_cov_35.373741	Coordinate:1412	Reads:1	Hits:1	Allocated_reads:1	Strand:+
TCTTCTCTGACGAATACACCACATCATGTT
>Location:NODE_27951_length_3778_cov_35.373741	Coordinate:1414	Reads:6	Hits:1	Allocated_reads:6	Strand:+
TTCTCTGACGAATACACCACATCATG
>Location:NODE_27951_length_3778_cov_35.373741	Coordinate:1414	Reads:14	Hits:1	Allocated_reads:14	Strand:+
TTCTCTGACGAATACACCACATCATGT
>Location:NODE_27951_length_3778_cov_35.373741	Coordinate:1414	Reads:34	Hits:1	Allocated_reads:34	Strand:+
TTCTCTGACGAATACACCACATCATGTT
>Location:NODE_27951_length_3778_cov_35.373741	Coordinate:1414	Reads:1	Hits:1	Allocated_reads:1	Strand:+
TTCTCTGACGAATACACCACATCATGTGA
>Location:NODE_27951_length_3778_cov_35.373741	Coordinate:1414	Reads:23	Hits:1	Allocated_reads:23	Strand:+
TTCTCTGACGAATACACCACATCATGTTT
>Location:NODE_27951_length_3778_cov_35.373741	Coordinate:1414	Reads:64	Hits:1	Allocated_reads:64	Strand:+
TTCTCTGACGAATACACCACATCATGTTTG
>Location:NODE_27951_length_3778_cov_35.373741	Coordinate:1414	Reads:6	Hits:1	Allocated_reads:6	Strand:+
TTCTCTGACGAATACACCACATCATGTTTGC
>Location:NODE_27951_length_3778_cov_35.373741	Coordinate:1414	Reads:3	Hits:1	Allocated_reads:3	Strand:+
TTCTCTGACGAATACACCACATCATGTTTGCAGT
>Location:NODE_27951_length_3778_cov_35.373741	Coordinate:1415	Reads:1	Hits:1	Allocated_reads:1	Strand:+
TCTCTGACGAATACACCACATCAT
>Location:NODE_27951_length_3778_cov_35.373741	Coordinate:1415	Reads:3	Hits:1	Allocated_reads:3	Strand:+
TCTCTGACGAATACACCACATCATG
>Location:NODE_27951_length_3778_cov_35.373741	Coordinate:1415	Reads:6	Hits:1	Allocated_reads:6	Strand:+
TCTCTGACGAATACACCACATCATGT
>Location:NODE_27951_length_3778_cov_35.373741	Coordinate:1415	Reads:8	Hits:1	Allocated_reads:8	Strand:+
TCTCTGACGAATACACCACATCATGTT
>Location:NODE_27951_length_3778_cov_35.373741	Coordinate:1415	Reads:16	Hits:1	Allocated_reads:16	Strand:+
TCTCTGACGAATACACCACATCATGTTT
>Location:NODE_27951_length_3778_cov_35.373741	Coordinate:1415	Reads:103	Hits:1	Allocated_reads:103	Strand:+
TCTCTGACGAATACACCACATCATGTTTG
>Location:NODE_27951_length_3778_cov_35.373741	Coordinate:1415	Reads:1	Hits:1	Allocated_reads:1	Strand:+
TCTCTGACGAATACACCACATCATGTTATG
>Location:NODE_27951_length_3778_cov_35.373741	Coordinate:1415	Reads:1	Hits:1	Allocated_reads:1	Strand:+
TCTCTGACGAATACACCACATCATGTTTGG
>Location:NODE_27951_length_3778_cov_35.373741	Coordinate:1415	Reads:8	Hits:1	Allocated_reads:8	Strand:+
TCTCTGACGAATACACCACATCATGTTTGC
>Location:NODE_27951_length_3778_cov_35.373741	Coordinate:1415	Reads:6	Hits:1	Allocated_reads:6	Strand:+
TCTCTGACGAATACACCACATCATGTTTGCA
>Location:NODE_27951_length_3778_cov_35.373741	Coordinate:1415	Reads:1	Hits:1	Allocated_reads:1	Strand:+
TCTCTGACGAATACACCACATCATGTTTGCACC
>Location:NODE_27951_length_3778_cov_35.373741	Coordinate:1415	Reads:1	Hits:1	Allocated_reads:1	Strand:+
TCTCTGACGAATACACCACATCATGTTTGTAGT
>Location:NODE_27951_length_3778_cov_35.373741	Coordinate:1415	Reads:15	Hits:1	Allocated_reads:15	Strand:+
TCTCTGACGAATACACCACATCATGTTTGCAGT
>Location:NODE_27951_length_3778_cov_35.373741	Coordinate:1416	Reads:1	Hits:1	Allocated_reads:1	Strand:+
CTCTGACGAATACACCACATCATGTT
>Location:NODE_27951_length_3778_cov_35.373741	Coordinate:1416	Reads:1	Hits:1	Allocated_reads:1	Strand:+
CTCTGACGAATACACCACATCATGTTTG
>Location:NODE_27951_length_3778_cov_35.373741	Coordinate:1426	Reads:1	Hits:1	Allocated_reads:1	Strand:+
TACACCACATCATGTTTGCAGTTCTGTT
>Location:NODE_27951_length_3778_cov_35.373741	Coordinate:1428	Reads:3	Hits:1	Allocated_reads:3	Strand:+
CACCACATCATGTTTGCAGTTCTGTT
>Location:NODE_27951_length_3778_cov_35.373741	Coordinate:1432	Reads:1	Hits:1	Allocated_reads:1	Strand:-
TTTCAACAGAACTGCAAACATGATGT
>Location:NODE_27951_length_3778_cov_35.373741	Coordinate:1433	Reads:1	Hits:1	Allocated_reads:1	Strand:+
CATCATGTTTGCAGTTCTGTTGAAA
>Location:NODE_27951_length_3778_cov_35.373741	Coordinate:1435	Reads:1	Hits:1	Allocated_reads:1	Strand:-
TTTTTCAACAGAACTGCAAACATGA
>Location:NODE_27951_length_3778_cov_35.373741	Coordinate:1438	Reads:1	Hits:1	Allocated_reads:1	Strand:+
TGTTTGCAGTTCTGTTGAAAAACAAAGT
>Location:NODE_27951_length_3778_cov_35.373741	Coordinate:1440	Reads:1	Hits:1	Allocated_reads:1	Strand:+
TTTGCAGTTCTGTTGAAAAACAAAGTTCCT
>Location:NODE_27951_length_3778_cov_35.373741	Coordinate:1442	Reads:2	Hits:1	Allocated_reads:2	Strand:+
TGCAGTTCTGTTGAAAAACAAAGTTCCT
>Location:NODE_27951_length_3778_cov_35.373741	Coordinate:1445	Reads:2	Hits:1	Allocated_reads:2	Strand:-
CTCAAGGAACTTTGTTTTTCAACAGAACT
>Location:NODE_27951_length_3778_cov_35.373741	Coordinate:1445	Reads:1	Hits:1	Allocated_reads:1	Strand:-
TCAAGGAACTTTGTTTTTCAACAGAACT
>Location:NODE_27951_length_3778_cov_35.373741	Coordinate:1454	Reads:1	Hits:1	Allocated_reads:1	Strand:-
GAATGGTATAAACTCAAGGAACTTTGTTTTTT
>Location:NODE_27951_length_3778_cov_35.373741	Coordinate:1455	Reads:1	Hits:1	Allocated_reads:1	Strand:-
AATGGTATAAACTCAAGGAACTTTGTTTTT
>Location:NODE_27951_length_3778_cov_35.373741	Coordinate:1456	Reads:1	Hits:1	Allocated_reads:1	Strand:-
GAATGGTATAAACTCAAGGAACTTTGTTTT
>Location:NODE_27951_length_3778_cov_35.373741	Coordinate:1457	Reads:1	Hits:1	Allocated_reads:1	Strand:-
ATGAATGGTATAAACTCAAGGAACTTTGTTT
>Location:NODE_27951_length_3778_cov_35.373741	Coordinate:1458	Reads:1	Hits:1	Allocated_reads:1	Strand:-
AATGGTATAAACTCAAGGAACTTTGTT
>Location:NODE_27951_length_3778_cov_35.373741	Coordinate:1458	Reads:1	Hits:1	Allocated_reads:1	Strand:-
GAATGGTATAAACTCAAGGAACTTTGTT
>Location:NODE_27951_length_3778_cov_35.373741	Coordinate:1459	Reads:1	Hits:1	Allocated_reads:1	Strand:-
GAATGGTATAAACTCAAGGAACTTTGT
>Location:NODE_27951_length_3778_cov_35.373741	Coordinate:1460	Reads:1	Hits:1	Allocated_reads:1	Strand:+
CAAAGTTCCTTGAGTTTATACCATTCA
>Location:NODE_27951_length_3778_cov_35.373741	Coordinate:1465	Reads:1	Hits:1	Allocated_reads:1	Strand:+
TTCCTTGAGTTTATACCATTCATTTTCAAT
>Location:NODE_27951_length_3778_cov_35.373741	Coordinate:1483	Reads:1	Hits:1	Allocated_reads:1	Strand:-
TCTGCATGGCATCAAAGAATTGAAAATGAA
>Location:NODE_27951_length_3778_cov_35.373741	Coordinate:1484	Reads:1	Hits:1	Allocated_reads:1	Strand:+
TCATTTTCAATTCTTTGATGCCATGCAGA
>Location:NODE_27951_length_3778_cov_35.373741	Coordinate:1486	Reads:1	Hits:1	Allocated_reads:1	Strand:-
CTGCATGGCATCAAAGAATTGAAAAT
>Location:NODE_27951_length_3778_cov_35.373741	Coordinate:1486	Reads:1	Hits:1	Allocated_reads:1	Strand:-
TCTGCATGGCATCAAAGAATTGAAAAT
>Location:NODE_27951_length_3778_cov_35.373741	Coordinate:1489	Reads:1	Hits:1	Allocated_reads:1	Strand:+
TTCAATTCTTTGATGCCATGCAGAAACTT
>Location:NODE_27951_length_3778_cov_35.373741	Coordinate:1492	Reads:1	Hits:1	Allocated_reads:1	Strand:-
TGAAGTTTCTGCATGGCATCAAAGAATT
>Location:NODE_27951_length_3778_cov_35.373741	Coordinate:1493	Reads:1	Hits:1	Allocated_reads:1	Strand:-
GTGAAGTTTCTGCATGGCATCAAAGAAT
>Location:NODE_27951_length_3778_cov_35.373741	Coordinate:1493	Reads:1	Hits:1	Allocated_reads:1	Strand:-
TGAGTGAAGTTTCTGCATGGCATCAAAGAAT
>Location:NODE_27951_length_3778_cov_35.373741	Coordinate:1494	Reads:1	Hits:1	Allocated_reads:1	Strand:-
GTGAAGTTTCTGCATGGCATCAAAGAA
>Location:NODE_27951_length_3778_cov_35.373741	Coordinate:1494	Reads:2	Hits:1	Allocated_reads:2	Strand:+
TTCTTTGATGCCATGCAGAAACTTCACT
>Location:NODE_27951_length_3778_cov_35.373741	Coordinate:1495	Reads:1	Hits:1	Allocated_reads:1	Strand:+
TCTTTGATGCCATGCAGAAACTTCACTCA
>Location:NODE_27951_length_3778_cov_35.373741	Coordinate:1500	Reads:1	Hits:1	Allocated_reads:1	Strand:-
AAATGAGTGAAGTTTCTGCATGGCATC
>Location:NODE_27951_length_3778_cov_35.373741	Coordinate:1500	Reads:2	Hits:1	Allocated_reads:2	Strand:-
AATGAGTGAAGTTTCTGCATGGCATC
>Location:NODE_27951_length_3778_cov_35.373741	Coordinate:1516	Reads:1	Hits:1	Allocated_reads:1	Strand:+
TTCACTCATTTGCTGCGACCATGTGACATGA
>Location:NODE_27951_length_3778_cov_35.373741	Coordinate:1517	Reads:1	Hits:1	Allocated_reads:1	Strand:+
TCACTCATTTGCTGCGACCATGTGA
>Location:NODE_27951_length_3778_cov_35.373741	Coordinate:1521	Reads:2	Hits:1	Allocated_reads:2	Strand:+
TCATTTGCTGCGACCATGTGACATGAATA
>Location:NODE_27951_length_3778_cov_35.373741	Coordinate:1521	Reads:2	Hits:1	Allocated_reads:2	Strand:+
TCATTTGCTGCGACCATGTGACATGAATACA
>Location:NODE_27951_length_3778_cov_35.373741	Coordinate:1523	Reads:2	Hits:1	Allocated_reads:2	Strand:+
ATTTGCTGCGACCATGTGACATGAATACA
>Location:NODE_27951_length_3778_cov_35.373741	Coordinate:1524	Reads:4	Hits:1	Allocated_reads:4	Strand:+
TTTGCTGCGACCATGTGACATGAATACA
>Location:NODE_27951_length_3778_cov_35.373741	Coordinate:1524	Reads:6	Hits:1	Allocated_reads:6	Strand:+
TTTGCTGCGACCATGTGACATGAATACATA
>Location:NODE_27951_length_3778_cov_35.373741	Coordinate:1525	Reads:1	Hits:1	Allocated_reads:1	Strand:+
TTGCTGCGACCATGTGACATGAATACA
>Location:NODE_27951_length_3778_cov_35.373741	Coordinate:1525	Reads:1	Hits:1	Allocated_reads:1	Strand:+
TTGCTGCGACCATGTGACATGAATACAT
>Location:NODE_27951_length_3778_cov_35.373741	Coordinate:1525	Reads:9	Hits:1	Allocated_reads:9	Strand:+
TTGCTGCGACCATGTGACATGAATACATA
>Location:NODE_27951_length_3778_cov_35.373741	Coordinate:1525	Reads:1	Hits:1	Allocated_reads:1	Strand:+
TTGCTGCGACCATGTGACATGAATACATACA
>Location:NODE_27951_length_3778_cov_35.373741	Coordinate:1526	Reads:5	Hits:1	Allocated_reads:5	Strand:+
TGCTGCGACCATGTGACATGAATACA
>Location:NODE_27951_length_3778_cov_35.373741	Coordinate:1526	Reads:1	Hits:1	Allocated_reads:1	Strand:+
TGCTGCGACCATGTGACATGAATACATA
>Location:NODE_27951_length_3778_cov_35.373741	Coordinate:1526	Reads:2	Hits:1	Allocated_reads:2	Strand:+
TGCTGCGACCATGTGACATGAATACATACA
>Location:NODE_27951_length_3778_cov_35.373741	Coordinate:1527	Reads:2	Hits:1	Allocated_reads:2	Strand:+
GCTGCGACCATGTGACATGAATACATA
>Location:NODE_27951_length_3778_cov_35.373741	Coordinate:1527	Reads:1	Hits:1	Allocated_reads:1	Strand:+
GCTGCGACCATGTGACATGAATACATACA
>Location:NODE_27951_length_3778_cov_35.373741	Coordinate:1529	Reads:1	Hits:1	Allocated_reads:1	Strand:+
TGCGACCATGTGACATGAATACATA
>Location:NODE_27951_length_3778_cov_35.373741	Coordinate:1529	Reads:1	Hits:1	Allocated_reads:1	Strand:+
TGCGACCATGTGACATGAATACATACA
>Location:NODE_27951_length_3778_cov_35.373741	Coordinate:1531	Reads:1	Hits:1	Allocated_reads:1	Strand:+
CGACCATGTGACATGAATACATACAGTA
>Location:NODE_27951_length_3778_cov_35.373741	Coordinate:1533	Reads:1	Hits:1	Allocated_reads:1	Strand:-
TCTTACTGTATGTATTCATGTCACATGGT
>Location:NODE_27951_length_3778_cov_35.373741	Coordinate:1537	Reads:1	Hits:1	Allocated_reads:1	Strand:+
TGTGACATGAATACATACAGTAAGATC
>Location:NODE_27951_length_3778_cov_35.373741	Coordinate:1537	Reads:1	Hits:1	Allocated_reads:1	Strand:+
TGTGACATGAATACATACAGTAAGATCCA
>Location:NODE_27951_length_3778_cov_35.373741	Coordinate:1537	Reads:1	Hits:1	Allocated_reads:1	Strand:-
TTGGATCTTACTGTATGTATTCATGTCACA
>Location:NODE_27951_length_3778_cov_35.373741	Coordinate:1539	Reads:1	Hits:1	Allocated_reads:1	Strand:+
TGACATGAATACATACAGTAAGATCCAAC
>Location:NODE_27951_length_3778_cov_35.373741	Coordinate:1547	Reads:1	Hits:1	Allocated_reads:1	Strand:+
ATACATACAGTAAGATCCAACATTTCAGGGT
>Location:NODE_27951_length_3778_cov_35.373741	Coordinate:1548	Reads:1	Hits:1	Allocated_reads:1	Strand:+
TACATACAGTAAGATCCAACATTTCAGGG
>Location:NODE_27951_length_3778_cov_35.373741	Coordinate:1548	Reads:8	Hits:1	Allocated_reads:8	Strand:+
TACATACAGTAAGATCCAACATTTCAGGGT
>Location:NODE_27951_length_3778_cov_35.373741	Coordinate:1552	Reads:1	Hits:1	Allocated_reads:1	Strand:+
TACAGTAAGATCCAACATTTCAGGGTT
>Location:NODE_27951_length_3778_cov_35.373741	Coordinate:1552	Reads:1	Hits:1	Allocated_reads:1	Strand:+
TACAGTAAGATCCAACATTTCAGGGTTTCC
>Location:NODE_27951_length_3778_cov_35.373741	Coordinate:1552	Reads:5	Hits:1	Allocated_reads:5	Strand:+
TACAGTAAGATCCAACATTTCAGGGTTTCCC
>Location:NODE_27951_length_3778_cov_35.373741	Coordinate:1552	Reads:1	Hits:1	Allocated_reads:1	Strand:+
TACAGTAAGATCCAACATTTCAGGGTTTCCCC
>Location:NODE_27951_length_3778_cov_35.373741	Coordinate:1557	Reads:1	Hits:1	Allocated_reads:1	Strand:+
TAAGATCCAACATTTCAGGGTTTCCCC
>Location:NODE_27951_length_3778_cov_35.373741	Coordinate:1578	Reads:2	Hits:1	Allocated_reads:2	Strand:+
TTCCCCATCATGATTTAAGCATATTTTCTGA
>Location:NODE_27951_length_3778_cov_35.373741	Coordinate:1581	Reads:1	Hits:1	Allocated_reads:1	Strand:+
CCCATCATGATTTAAGCATATTTTCTGA
>Location:NODE_27951_length_3778_cov_35.373741	Coordinate:1585	Reads:1	Hits:1	Allocated_reads:1	Strand:+
TCATGATTTAAGCATATTTTCTGATAGACT
>Location:NODE_27951_length_3778_cov_35.373741	Coordinate:1588	Reads:4	Hits:1	Allocated_reads:4	Strand:+
TGATTTAAGCATATTTTCTGATAGACT
>Location:NODE_27951_length_3778_cov_35.373741	Coordinate:1588	Reads:1	Hits:1	Allocated_reads:1	Strand:+
TGATTTAAGCATATTTTCTGATAGACTGA
>Location:NODE_27951_length_3778_cov_35.373741	Coordinate:1588	Reads:2	Hits:1	Allocated_reads:2	Strand:+
TGATTTAAGCATATTTTCTGATAGACTGACT
>Location:NODE_27951_length_3778_cov_35.373741	Coordinate:1589	Reads:1	Hits:1	Allocated_reads:1	Strand:+
GATTTAAGCATATTTTCTGATAGACT
>Location:NODE_27951_length_3778_cov_35.373741	Coordinate:1591	Reads:1	Hits:1	Allocated_reads:1	Strand:+
TTTAAGCATATTTTCTGATAGACT
>Location:NODE_27951_length_3778_cov_35.373741	Coordinate:1591	Reads:5	Hits:1	Allocated_reads:5	Strand:+
TTTAAGCATATTTTCTGATAGACTGACT
>Location:NODE_27951_length_3778_cov_35.373741	Coordinate:1591	Reads:1	Hits:1	Allocated_reads:1	Strand:+
TTTAAGCATATTTTCTGATAGACTGACTA
>Location:NODE_27951_length_3778_cov_35.373741	Coordinate:1591	Reads:1	Hits:1	Allocated_reads:1	Strand:+
TTTAAGCATATTTTCTGATAGACTGACTATA
>Location:NODE_27951_length_3778_cov_35.373741	Coordinate:1592	Reads:1	Hits:1	Allocated_reads:1	Strand:+
TTAAGCATATTTTCTGATAGACTGACTAT
>Location:NODE_27951_length_3778_cov_35.373741	Coordinate:1593	Reads:4	Hits:1	Allocated_reads:4	Strand:+
TAAGCATATTTTCTGATAGACTGACT
>Location:NODE_27951_length_3778_cov_35.373741	Coordinate:1593	Reads:1	Hits:1	Allocated_reads:1	Strand:+
TAAGCATATTTTCTGATAGACTGACTAT
>Location:NODE_27951_length_3778_cov_35.373741	Coordinate:1593	Reads:1	Hits:1	Allocated_reads:1	Strand:+
TAAGCATATTTTCTGATAGACTGACTATA
>Location:NODE_27951_length_3778_cov_35.373741	Coordinate:1593	Reads:1	Hits:1	Allocated_reads:1	Strand:+
TAAGCATATTTTCTGATAGACTGACTATAC
>Location:NODE_27951_length_3778_cov_35.373741	Coordinate:1593	Reads:3	Hits:1	Allocated_reads:3	Strand:+
TAAGCATATTTTCTGATAGACTGACTATACT
>Location:NODE_27951_length_3778_cov_35.373741	Coordinate:1594	Reads:1	Hits:1	Allocated_reads:1	Strand:+
AAGCATATTTTCTGATAGACTGACTATACT
>Location:NODE_27951_length_3778_cov_35.373741	Coordinate:1599	Reads:1	Hits:1	Allocated_reads:1	Strand:+
TATTTTCTGATAGACTGACTATACT
>Location:NODE_27951_length_3778_cov_35.373741	Coordinate:1601	Reads:1	Hits:1	Allocated_reads:1	Strand:+
TTTTCTGATAGACTGACTATACTTTT
>Location:NODE_27951_length_3778_cov_35.373741	Coordinate:1601	Reads:1	Hits:1	Allocated_reads:1	Strand:+
TTTTCTGATAGACTGACTATACTTTTTGA
>Location:NODE_27951_length_3778_cov_35.373741	Coordinate:1601	Reads:1	Hits:1	Allocated_reads:1	Strand:+
TTTTCTGATAGACTGACTATATTTTTTGAG
>Location:NODE_27951_length_3778_cov_35.373741	Coordinate:1601	Reads:1	Hits:1	Allocated_reads:1	Strand:+
TTTTCTGATAGACTGACTATACTTTTTGAGT
>Location:NODE_27951_length_3778_cov_35.373741	Coordinate:1601	Reads:1	Hits:1	Allocated_reads:1	Strand:+
TTTTCTGATAGACTGACTATACTTTTTGAGTAAA
>Location:NODE_27951_length_3778_cov_35.373741	Coordinate:1602	Reads:1	Hits:1	Allocated_reads:1	Strand:+
TTTCTGATAGACTGACTATACTTTTTGAGTA
>Location:NODE_27951_length_3778_cov_35.373741	Coordinate:1603	Reads:1	Hits:1	Allocated_reads:1	Strand:+
TTCTGATAGACTGACTATACTTTTTGAGT
>Location:NODE_27951_length_3778_cov_35.373741	Coordinate:1603	Reads:2	Hits:1	Allocated_reads:2	Strand:+
TTCTGATAGACTGACTATACTTTTTGAGTA
>Location:NODE_27951_length_3778_cov_35.373741	Coordinate:1604	Reads:11	Hits:1	Allocated_reads:11	Strand:+
TCTGATAGACTGACTATACTTTTTGAGTA
>Location:NODE_27951_length_3778_cov_35.373741	Coordinate:1606	Reads:2	Hits:1	Allocated_reads:2	Strand:+
TGATAGACTGACTATACTTTTTGAGTA
>Location:NODE_27951_length_3778_cov_35.373741	Coordinate:1606	Reads:1	Hits:1	Allocated_reads:1	Strand:+
TGATAGACTGACTATACTTTTTGAGTAA
>Location:NODE_27951_length_3778_cov_35.373741	Coordinate:1606	Reads:1	Hits:1	Allocated_reads:1	Strand:+
TGATAGACTGACTATACTTTTTGAGTAAA
>Location:NODE_27951_length_3778_cov_35.373741	Coordinate:1606	Reads:1	Hits:1	Allocated_reads:1	Strand:+
TGATAGACTGACTATACTTTTTGAGTAAAAGAGT
>Location:NODE_27951_length_3778_cov_35.373741	Coordinate:1608	Reads:1	Hits:1	Allocated_reads:1	Strand:+
ATAGACTGACTATACTTTTTGAGTAAAA
>Location:NODE_27951_length_3778_cov_35.373741	Coordinate:1608	Reads:1	Hits:1	Allocated_reads:1	Strand:+
ATAGACTGACTATACTTTTTGAGTAAAAGA
>Location:NODE_27951_length_3778_cov_35.373741	Coordinate:1610	Reads:1	Hits:1	Allocated_reads:1	Strand:+
AGACTGACTATACTTTTTGAGTAAAAGA
>Location:NODE_27951_length_3778_cov_35.373741	Coordinate:1620	Reads:1	Hits:1	Allocated_reads:1	Strand:-
TACACAGATGCTCTTTTACTCAAAAAGTA
>Location:NODE_27951_length_3778_cov_35.373741	Coordinate:1623	Reads:1	Hits:1	Allocated_reads:1	Strand:-
GTTACACAGATGCTCTTTTACTCAAAAA
>Location:NODE_27951_length_3778_cov_35.373741	Coordinate:1627	Reads:1	Hits:1	Allocated_reads:1	Strand:+
TGAGTAAAAGAGCATCTGTGTAACCACT
>Location:NODE_27951_length_3778_cov_35.373741	Coordinate:1628	Reads:1	Hits:1	Allocated_reads:1	Strand:+
GAGTAAAAGAGCATCTGTGTAACCACTGC
>Location:NODE_27951_length_3778_cov_35.373741	Coordinate:1638	Reads:1	Hits:1	Allocated_reads:1	Strand:+
GCATCTGTGTAACCACTGCTCATTGACT
>Location:NODE_27951_length_3778_cov_35.373741	Coordinate:1638	Reads:7	Hits:1	Allocated_reads:7	Strand:+
GCATCTGTGTAACCACTGCTCATTGACTT
>Location:NODE_27951_length_3778_cov_35.373741	Coordinate:1638	Reads:1	Hits:1	Allocated_reads:1	Strand:+
GCATCTGTGTAACCACTGCTCATTGACTTT
>Location:NODE_27951_length_3778_cov_35.373741	Coordinate:1639	Reads:2	Hits:1	Allocated_reads:2	Strand:+
CATCTGTGTAACCACTGCTCATTGACTT
>Location:NODE_27951_length_3778_cov_35.373741	Coordinate:1639	Reads:1	Hits:1	Allocated_reads:1	Strand:+
CATCTGTGTAACCACTGCTCATTGACTTTA
>Location:NODE_27951_length_3778_cov_35.373741	Coordinate:1641	Reads:3	Hits:1	Allocated_reads:3	Strand:+
TCTGTGTAACCACTGCTCATTGACT
>Location:NODE_27951_length_3778_cov_35.373741	Coordinate:1641	Reads:1	Hits:1	Allocated_reads:1	Strand:+
TCTGTGTAACCACTGCTCATTGACTTT
>Location:NODE_27951_length_3778_cov_35.373741	Coordinate:1641	Reads:4	Hits:1	Allocated_reads:4	Strand:+
TCTGTGTAACCACTGCTCATTGACTTTA
>Location:NODE_27951_length_3778_cov_35.373741	Coordinate:1641	Reads:1	Hits:1	Allocated_reads:1	Strand:+
TCTGTGTAACCACTGCTCATTGACTTTAA
>Location:NODE_27951_length_3778_cov_35.373741	Coordinate:1641	Reads:7	Hits:1	Allocated_reads:7	Strand:+
TCTGTGTAACCACTGCTCATTGACTTTAAGT
>Location:NODE_27951_length_3778_cov_35.373741	Coordinate:1642	Reads:1	Hits:1	Allocated_reads:1	Strand:+
CTGTGTAACCACTGCTCATTGACTTT
>Location:NODE_27951_length_3778_cov_35.373741	Coordinate:1643	Reads:3	Hits:1	Allocated_reads:3	Strand:+
TGTGTAACCACTGCTCATTGACTTTAAGT
>Location:NODE_27951_length_3778_cov_35.373741	Coordinate:1643	Reads:2	Hits:1	Allocated_reads:2	Strand:+
TGTGTAACCACTGCTCATTGACTTTAAGTT
>Location:NODE_27951_length_3778_cov_35.373741	Coordinate:1647	Reads:1	Hits:1	Allocated_reads:1	Strand:+
TAACCACTGCTCATTGACTTTAAGTTGAAG
>Location:NODE_27951_length_3778_cov_35.373741	Coordinate:1652	Reads:1	Hits:1	Allocated_reads:1	Strand:-
GAGACTTCAACTTAAAGTCAATGAGCAGT
>Location:NODE_27951_length_3778_cov_35.373741	Coordinate:1652	Reads:2	Hits:1	Allocated_reads:2	Strand:-
TGAGACTTCAACTTAAAGTCAATGAGCAGT
>Location:NODE_27951_length_3778_cov_35.373741	Coordinate:1663	Reads:3	Hits:1	Allocated_reads:3	Strand:-
ATTTAACTGAGACTTCAACTTAAAGT
>Location:NODE_27951_length_3778_cov_35.373741	Coordinate:1663	Reads:2	Hits:1	Allocated_reads:2	Strand:-
TGCATTTAACTGAGACTTCAACTTAAAGT
>Location:NODE_27951_length_3778_cov_35.373741	Coordinate:1663	Reads:2	Hits:1	Allocated_reads:2	Strand:-
TTGCATTTAACTGAGACTTCAACTTAAAGT
>Location:NODE_27951_length_3778_cov_35.373741	Coordinate:1663	Reads:7	Hits:1	Allocated_reads:7	Strand:-
TTTGCATTTAACTGAGACTTCAACTTAAAGT
>Location:NODE_27951_length_3778_cov_35.373741	Coordinate:1665	Reads:1	Hits:1	Allocated_reads:1	Strand:-
TTTGCATTTAACTGAGACTTCAACTTAAA
>Location:NODE_27951_length_3778_cov_35.373741	Coordinate:1669	Reads:1	Hits:1	Allocated_reads:1	Strand:-
GATTTGCATTTAACTGAGACTTCAACT
>Location:NODE_27951_length_3778_cov_35.373741	Coordinate:1669	Reads:26	Hits:1	Allocated_reads:26	Strand:-
TTGATTTGCATTTAACTGAGACTTCAACT
>Location:NODE_27951_length_3778_cov_35.373741	Coordinate:1670	Reads:1	Hits:1	Allocated_reads:1	Strand:-
TTGATTTGCATTTAACTGAGACTTCAAC
>Location:NODE_27951_length_3778_cov_35.373741	Coordinate:1672	Reads:1	Hits:1	Allocated_reads:1	Strand:+
TGAAGTCTCAGTTAAATGCAAATCAAGTGGC
>Location:NODE_27951_length_3778_cov_35.373741	Coordinate:1679	Reads:3	Hits:1	Allocated_reads:3	Strand:+
TCAGTTAAATGCAAATCAAGTGGCTTAGC
>Location:NODE_27951_length_3778_cov_35.373741	Coordinate:1683	Reads:1	Hits:1	Allocated_reads:1	Strand:+
TTAAATGCAAATCAAGTGGCTTAGCTGT
>Location:NODE_27951_length_3778_cov_35.373741	Coordinate:1683	Reads:1	Hits:1	Allocated_reads:1	Strand:+
TTAAATGCAAATCAAGTGGCTTAGCTGTT
>Location:NODE_27951_length_3778_cov_35.373741	Coordinate:1683	Reads:12	Hits:1	Allocated_reads:12	Strand:+
TTAAATGCAAATCAAGTGGCTTAGCTGTTCATT
>Location:NODE_27951_length_3778_cov_35.373741	Coordinate:1684	Reads:4	Hits:1	Allocated_reads:4	Strand:+
TAAATGCAAATCAAGTGGCTTAGCTGTT
>Location:NODE_27951_length_3778_cov_35.373741	Coordinate:1684	Reads:1	Hits:1	Allocated_reads:1	Strand:+
TAAATGCAAATCAAGTGGCTTAGCTGTTC
>Location:NODE_27951_length_3778_cov_35.373741	Coordinate:1684	Reads:3	Hits:1	Allocated_reads:3	Strand:+
TAAATGCAAATCAAGTGGCTTAGCTGTTCA
>Location:NODE_27951_length_3778_cov_35.373741	Coordinate:1684	Reads:7	Hits:1	Allocated_reads:7	Strand:+
TAAATGCAAATCAAGTGGCTTAGCTGTTCAT
>Location:NODE_27951_length_3778_cov_35.373741	Coordinate:1684	Reads:1	Hits:1	Allocated_reads:1	Strand:+
TAAATGCAAATCAAGTGGCTTAGCTGTGCATT
>Location:NODE_27951_length_3778_cov_35.373741	Coordinate:1684	Reads:67	Hits:1	Allocated_reads:67	Strand:+
TAAATGCAAATCAAGTGGCTTAGCTGTTCATT
>Location:NODE_27951_length_3778_cov_35.373741	Coordinate:1685	Reads:1	Hits:1	Allocated_reads:1	Strand:+
AAATGCAAATCAAGTGGCTTAGCTGT
>Location:NODE_27951_length_3778_cov_35.373741	Coordinate:1685	Reads:2	Hits:1	Allocated_reads:2	Strand:+
AAATGCAAATCAAGTGGCTTAGCTGTT
>Location:NODE_27951_length_3778_cov_35.373741	Coordinate:1685	Reads:1	Hits:1	Allocated_reads:1	Strand:+
AAATGCAAATCAAGTGGCTTAGCTGTTCAT
>Location:NODE_27951_length_3778_cov_35.373741	Coordinate:1685	Reads:15	Hits:1	Allocated_reads:15	Strand:+
AAATGCAAATCAAGTGGCTTAGCTGTTCATT
>Location:NODE_27951_length_3778_cov_35.373741	Coordinate:1686	Reads:1	Hits:1	Allocated_reads:1	Strand:+
AATGCAAATCAAGTGGCTTAGCTGTTCA
>Location:NODE_27951_length_3778_cov_35.373741	Coordinate:1686	Reads:7	Hits:1	Allocated_reads:7	Strand:+
AATGCAAATCAAGTGGCTTAGCTGTTCAT
>Location:NODE_27951_length_3778_cov_35.373741	Coordinate:1686	Reads:1	Hits:1	Allocated_reads:1	Strand:+
AATGCAAATCAAGTGGCTTAGCTGTTAATT
>Location:NODE_27951_length_3778_cov_35.373741	Coordinate:1686	Reads:35	Hits:1	Allocated_reads:35	Strand:+
AATGCAAATCAAGTGGCTTAGCTGTTCATT
>Location:NODE_27951_length_3778_cov_35.373741	Coordinate:1687	Reads:10	Hits:1	Allocated_reads:10	Strand:+
ATGCAAATCAAGTGGCTTAGCTGTTCAT
>Location:NODE_27951_length_3778_cov_35.373741	Coordinate:1687	Reads:1	Hits:1	Allocated_reads:1	Strand:+
ATGCAAATCAAGTGGCTTAGCTGTCCATT
>Location:NODE_27951_length_3778_cov_35.373741	Coordinate:1687	Reads:1	Hits:1	Allocated_reads:1	Strand:+
ATGCAAATCAAGTGGCTTAGCTGTTAATT
>Location:NODE_27951_length_3778_cov_35.373741	Coordinate:1687	Reads:173	Hits:1	Allocated_reads:173	Strand:+
ATGCAAATCAAGTGGCTTAGCTGTTCATT
>Location:NODE_27951_length_3778_cov_35.373741	Coordinate:1688	Reads:1	Hits:1	Allocated_reads:1	Strand:+
TGCAAATCAAGTGGCTTAGCTGTTCA
>Location:NODE_27951_length_3778_cov_35.373741	Coordinate:1688	Reads:22	Hits:1	Allocated_reads:22	Strand:+
TGCAAATCAAGTGGCTTAGCTGTTCAT
>Location:NODE_27951_length_3778_cov_35.373741	Coordinate:1688	Reads:1	Hits:1	Allocated_reads:1	Strand:+
TGCAAATCAAGTGGCTTAGCTGTTCATA
>Location:NODE_27951_length_3778_cov_35.373741	Coordinate:1688	Reads:1	Hits:1	Allocated_reads:1	Strand:+
TGCAAATCAAGTGGCTTAGCTGTTCCTT
>Location:NODE_27951_length_3778_cov_35.373741	Coordinate:1688	Reads:3	Hits:1	Allocated_reads:3	Strand:+
TGCAAATCAAGTGGCTTAGCTGTTAATT
>Location:NODE_27951_length_3778_cov_35.373741	Coordinate:1688	Reads:571	Hits:1	Allocated_reads:571	Strand:+
TGCAAATCAAGTGGCTTAGCTGTTCATT
>Location:NODE_27951_length_3778_cov_35.373741	Coordinate:1688	Reads:2	Hits:1	Allocated_reads:2	Strand:+
TGCAAATCAAGTGGCTTAGCTGTTCATTT
>Location:NODE_27951_length_3778_cov_35.373741	Coordinate:1688	Reads:1	Hits:1	Allocated_reads:1	Strand:+
TGCAAATCAAGTGGCTTAGCTGTTCATTTA
>Location:NODE_27951_length_3778_cov_35.373741	Coordinate:1688	Reads:1	Hits:1	Allocated_reads:1	Strand:+
TGCAAATCAAGTGGCTTAGCTGTTCATTTAA
>Location:NODE_27951_length_3778_cov_35.373741	Coordinate:1689	Reads:5	Hits:1	Allocated_reads:5	Strand:+
GCAAATCAAGTGGCTTAGCTGTTCATT
>Location:NODE_27951_length_3778_cov_35.373741	Coordinate:1690	Reads:2	Hits:1	Allocated_reads:2	Strand:+
CAAATCAAGTGGCTTAGCTGTTCATT
>Location:NODE_27951_length_3778_cov_35.373741	Coordinate:1691	Reads:1	Hits:1	Allocated_reads:1	Strand:+
AAATCAAGTGGCTTAGCTGTTCATT
>Location:NODE_27951_length_3778_cov_35.373741	Coordinate:1692	Reads:3	Hits:1	Allocated_reads:3	Strand:+
AATCAAGTGGCTTAGCTGTTCATT
>Location:NODE_27951_length_3778_cov_35.373741	Coordinate:1705	Reads:1	Hits:1	Allocated_reads:1	Strand:-
TTTCCAATGTTTTAAATGAACAGCT
>Location:NODE_27951_length_3778_cov_35.373741	Coordinate:1709	Reads:1	Hits:1	Allocated_reads:1	Strand:-
TCCTGATGTTTTCCAATGTTTTAAATGAAC
>Location:NODE_27951_length_3778_cov_35.373741	Coordinate:1711	Reads:1	Hits:1	Allocated_reads:1	Strand:+
TCATTTAAAACATTGGAAAACATCAGG
>Location:NODE_27951_length_3778_cov_35.373741	Coordinate:1713	Reads:1	Hits:1	Allocated_reads:1	Strand:-
TTCCTGATGTTTTCCAATGTTTTAAAT
>Location:NODE_27951_length_3778_cov_35.373741	Coordinate:1723	Reads:3	Hits:1	Allocated_reads:3	Strand:+
TTGGAAAACATCAGGAAATGTGTATTT
>Location:NODE_27951_length_3778_cov_35.373741	Coordinate:1728	Reads:1	Hits:1	Allocated_reads:1	Strand:+
AAACATCAGGAAATGTGTATTTTTAGA
>Location:NODE_27951_length_3778_cov_35.373741	Coordinate:1729	Reads:1	Hits:1	Allocated_reads:1	Strand:+
AACATCAGGAAATGTGTATTTTTACTACA
>Location:NODE_27951_length_3778_cov_35.373741	Coordinate:1729	Reads:1	Hits:1	Allocated_reads:1	Strand:+
AACATCAGGAAATGTGTATTTTTACTACAGC
>Location:NODE_27951_length_3778_cov_35.373741	Coordinate:1729	Reads:1	Hits:1	Allocated_reads:1	Strand:+
AACATCAGGAAATGTGTATTTTTACTACAGCT
>Location:NODE_27951_length_3778_cov_35.373741	Coordinate:1731	Reads:1	Hits:1	Allocated_reads:1	Strand:+
CATCAGGAAATGTGTATTTTTACTACAGCT
>Location:NODE_27951_length_3778_cov_35.373741	Coordinate:1739	Reads:1	Hits:1	Allocated_reads:1	Strand:-
AGCAGCTGTAGTAAAAATACACATT
>Location:NODE_27951_length_3778_cov_35.373741	Coordinate:1741	Reads:1	Hits:3	Allocated_reads:0.333333333333333	Strand:+
TGTGTATTTTTACTACAGCTGCTGGTTTCC
>Location:NODE_27951_length_3778_cov_35.373741	Coordinate:1748	Reads:1	Hits:3	Allocated_reads:0.333333333333333	Strand:+
TTTTACTACAGCTGCTGGTTTCCAGTTA
>Location:NODE_27951_length_3778_cov_35.373741	Coordinate:1751	Reads:4	Hits:3	Allocated_reads:1.33333333333333	Strand:+
TACTACAGCTGCTGGTTTCCAGTTACC
>Location:NODE_27951_length_3778_cov_35.373741	Coordinate:1751	Reads:1	Hits:3	Allocated_reads:0.333333333333333	Strand:+
TACTACAGCTGCTGGTTTCCAGTTACCA
>Location:NODE_27951_length_3778_cov_35.373741	Coordinate:1754	Reads:1	Hits:3	Allocated_reads:0.333333333333333	Strand:+
TACAGCTGCTGGTTTCCAGTTACCAGATC
>Location:NODE_27951_length_3778_cov_35.373741	Coordinate:1760	Reads:1	Hits:3	Allocated_reads:0.333333333333333	Strand:-
TACCAAGATCTGGTAACTGGAAACCAGCA
>Location:NODE_27951_length_3778_cov_35.373741	Coordinate:1761	Reads:1	Hits:3	Allocated_reads:0.333333333333333	Strand:-
TACCAAGATCTGGTAACTGGAAACCAGC
>Location:NODE_27951_length_3778_cov_35.373741	Coordinate:1771	Reads:1	Hits:3	Allocated_reads:0.333333333333333	Strand:-
AGACACGATACCAAGATCTGGTAACT
>Location:NODE_27951_length_3778_cov_35.373741	Coordinate:1776	Reads:1	Hits:3	Allocated_reads:0.333333333333333	Strand:-
TCTTTGAAGACACGATACCAAGATCTGA
>Location:NODE_27951_length_3778_cov_35.373741	Coordinate:1781	Reads:1	Hits:3	Allocated_reads:0.333333333333333	Strand:+
TCTTGGTATCGTGTCTTCAAAGAGAGTT
>Location:NODE_27951_length_3778_cov_35.373741	Coordinate:1781	Reads:2	Hits:3	Allocated_reads:0.666666666666667	Strand:+
TCTTGGTATCGTGTCTTCAAAGAGAGTTGACT
>Location:NODE_27951_length_3778_cov_35.373741	Coordinate:1782	Reads:1	Hits:3	Allocated_reads:0.333333333333333	Strand:+
CTTGGTATCGTGTCTTCAAAGAGAGTTGA
>Location:NODE_27951_length_3778_cov_35.373741	Coordinate:1783	Reads:1	Hits:3	Allocated_reads:0.333333333333333	Strand:+
TTGGTATCGTGTCTTCAAAGAGAGTTGA
>Location:NODE_27951_length_3778_cov_35.373741	Coordinate:1784	Reads:1	Hits:3	Allocated_reads:0.333333333333333	Strand:+
TGGTATCGTGTCTTCAAAGAGAGTTGA
>Location:NODE_27951_length_3778_cov_35.373741	Coordinate:1784	Reads:2	Hits:3	Allocated_reads:0.666666666666667	Strand:+
TGGTATCGTGTCTTCAAAGAGAGTTGAC
>Location:NODE_27951_length_3778_cov_35.373741	Coordinate:1784	Reads:7	Hits:3	Allocated_reads:2.33333333333333	Strand:+
TGGTATCGTGTCTTCAAAGAGAGTTGACT
>Location:NODE_27951_length_3778_cov_35.373741	Coordinate:1787	Reads:2	Hits:3	Allocated_reads:0.666666666666667	Strand:+
TATCGTGTCTTCAAAGAGAGTTGACT
>Location:NODE_27951_length_3778_cov_35.373741	Coordinate:1787	Reads:1	Hits:3	Allocated_reads:0.333333333333333	Strand:+
TATCGTGTCTTCAAAGAGAGTTGACTGA
>Location:NODE_27951_length_3778_cov_35.373741	Coordinate:1787	Reads:1	Hits:3	Allocated_reads:0.333333333333333	Strand:+
TATCGTGTCTTCAAAGAGAGTTGACTGG
>Location:NODE_27951_length_3778_cov_35.373741	Coordinate:1792	Reads:2	Hits:3	Allocated_reads:0.666666666666667	Strand:+
TGTCTTCAAAGAGAGTTGACTGATGAA
>Location:NODE_27951_length_3778_cov_35.373741	Coordinate:1792	Reads:1	Hits:3	Allocated_reads:0.333333333333333	Strand:+
TGTCTTCAAAGAGAGTTGACTGATGAACT
>Location:NODE_27951_length_3778_cov_35.373741	Coordinate:1792	Reads:2	Hits:3	Allocated_reads:0.666666666666667	Strand:+
TGTCTTCAAAGAGAGTTGACTGATGAAAA
>Location:NODE_27951_length_3778_cov_35.373741	Coordinate:1792	Reads:6	Hits:3	Allocated_reads:2	Strand:+
TGTCTTCAAAGAGAGTTGACTGATGAAAAG
>Location:NODE_27951_length_3778_cov_35.373741	Coordinate:1792	Reads:1	Hits:3	Allocated_reads:0.333333333333333	Strand:+
TGTCTTCAAAGAGAGTTGACTGATGAAAAGT
>Location:NODE_27951_length_3778_cov_35.373741	Coordinate:1794	Reads:1	Hits:3	Allocated_reads:0.333333333333333	Strand:+
TCTTCAAAGAGAGTTGACTGATGAAAAG
>Location:NODE_27951_length_3778_cov_35.373741	Coordinate:1794	Reads:5	Hits:3	Allocated_reads:1.66666666666667	Strand:+
TCTTCAAAGAGAGTTGACTGATGAAAAGT
>Location:NODE_27951_length_3778_cov_35.373741	Coordinate:1795	Reads:2	Hits:3	Allocated_reads:0.666666666666667	Strand:+
CTTCAAAGAGAGTTGACTGATGAAAAG
>Location:NODE_27951_length_3778_cov_35.373741	Coordinate:1795	Reads:2	Hits:3	Allocated_reads:0.666666666666667	Strand:+
CTTCAAAGAGAGTTGACTGATGAAAAGT
>Location:NODE_27951_length_3778_cov_35.373741	Coordinate:1796	Reads:4	Hits:3	Allocated_reads:1.33333333333333	Strand:+
TTCAAAGAGAGTTGACTGATGAAAAG
>Location:NODE_27951_length_3778_cov_35.373741	Coordinate:1796	Reads:25	Hits:3	Allocated_reads:8.33333333333333	Strand:+
TTCAAAGAGAGTTGACTGATGAAAAGT
>Location:NODE_27951_length_3778_cov_35.373741	Coordinate:1796	Reads:6	Hits:3	Allocated_reads:2	Strand:+
TTCAAAGAGAGTTGACTGATGAAAAGTG
>Location:NODE_27951_length_3778_cov_35.373741	Coordinate:1796	Reads:11	Hits:3	Allocated_reads:3.66666666666667	Strand:+
TTCAAAGAGAGTTGACTGATGAAAAGTGA
>Location:NODE_27951_length_3778_cov_35.373741	Coordinate:1796	Reads:3	Hits:3	Allocated_reads:1	Strand:+
TTCAAAGAGAGTTGACTGATGAAAAGTGAG
>Location:NODE_27951_length_3778_cov_35.373741	Coordinate:1796	Reads:1	Hits:3	Allocated_reads:0.333333333333333	Strand:+
TTCAAAGAGAGTTGACTGATGAAAAGTGAGC
>Location:NODE_27951_length_3778_cov_35.373741	Coordinate:1796	Reads:1	Hits:3	Allocated_reads:0.333333333333333	Strand:+
TTCAAAGAGAGTTGACTGATGAAAAGTGAGCCTC
>Location:NODE_27951_length_3778_cov_35.373741	Coordinate:1797	Reads:2	Hits:3	Allocated_reads:0.666666666666667	Strand:+
TCAAAGAGAGTTGACTGATGAAAAGT
>Location:NODE_27951_length_3778_cov_35.373741	Coordinate:1797	Reads:1	Hits:3	Allocated_reads:0.333333333333333	Strand:+
TCAAAGAGAGTTGACTGATGAAAAGTGAG
>Location:NODE_27951_length_3778_cov_35.373741	Coordinate:1797	Reads:4	Hits:3	Allocated_reads:1.33333333333333	Strand:+
TCAAAGAGAGTTGACTGATGAAAAGTGAGC
>Location:NODE_27951_length_3778_cov_35.373741	Coordinate:1798	Reads:1	Hits:3	Allocated_reads:0.333333333333333	Strand:+
CAAAGAGAGTTGACTGATGAAAAGTGAG
>Location:NODE_27951_length_3778_cov_35.373741	Coordinate:1798	Reads:6	Hits:3	Allocated_reads:2	Strand:+
CAAAGAGAGTTGACTGATGAAAAGTGAGC
>Location:NODE_27951_length_3778_cov_35.373741	Coordinate:1798	Reads:2	Hits:3	Allocated_reads:0.666666666666667	Strand:+
CAAAGAGAGTTGACTGATGAAAAGTGAGCCT
>Location:NODE_27951_length_3778_cov_35.373741	Coordinate:1799	Reads:6	Hits:3	Allocated_reads:2	Strand:+
AAAGAGAGTTGACTGATGAAAAGT
>Location:NODE_27951_length_3778_cov_35.373741	Coordinate:1799	Reads:1	Hits:3	Allocated_reads:0.333333333333333	Strand:+
AAAGAGAGTTGACTGATGAAAAGTGA
>Location:NODE_27951_length_3778_cov_35.373741	Coordinate:1799	Reads:3	Hits:3	Allocated_reads:1	Strand:+
AAAGAGAGTTGACTGATGAAAAGTGAGC
>Location:NODE_27951_length_3778_cov_35.373741	Coordinate:1799	Reads:5	Hits:3	Allocated_reads:1.66666666666667	Strand:+
AAAGAGAGTTGACTGATGAAAAGTGAGCC
>Location:NODE_27951_length_3778_cov_35.373741	Coordinate:1799	Reads:8	Hits:3	Allocated_reads:2.66666666666667	Strand:+
AAAGAGAGTTGACTGATGAAAAGTGAGCCT
>Location:NODE_27951_length_3778_cov_35.373741	Coordinate:1799	Reads:1	Hits:3	Allocated_reads:0.333333333333333	Strand:+
AAAGAGAGTTGACTGATGAAAAGTGAGCCTC
>Location:NODE_27951_length_3778_cov_35.373741	Coordinate:1800	Reads:1	Hits:3	Allocated_reads:0.333333333333333	Strand:+
AAGAGAGTTGACTGATGAAAAGTGAG
>Location:NODE_27951_length_3778_cov_35.373741	Coordinate:1800	Reads:1	Hits:3	Allocated_reads:0.333333333333333	Strand:+
AAGAGAGTTGACTGATGAAAAGTGAGC
>Location:NODE_27951_length_3778_cov_35.373741	Coordinate:1800	Reads:2	Hits:3	Allocated_reads:0.666666666666667	Strand:+
AAGAGAGTTGACTGATGAAAAGTGAGCC
>Location:NODE_27951_length_3778_cov_35.373741	Coordinate:1800	Reads:1	Hits:3	Allocated_reads:0.333333333333333	Strand:+
AAGAGAGTTGACTGATGAGAAGTGAGCCT
>Location:NODE_27951_length_3778_cov_35.373741	Coordinate:1800	Reads:7	Hits:3	Allocated_reads:2.33333333333333	Strand:+
AAGAGAGTTGACTGATGAAAAGTGAGCCT
>Location:NODE_27951_length_3778_cov_35.373741	Coordinate:1801	Reads:2	Hits:3	Allocated_reads:0.666666666666667	Strand:+
AGAGAGTTGACTGATGAAAAGTGAGCCT
>Location:NODE_27951_length_3778_cov_35.373741	Coordinate:1802	Reads:1	Hits:3	Allocated_reads:0.333333333333333	Strand:+
GAGAGTTGACTGATGAAAAGTGAGCC
>Location:NODE_27951_length_3778_cov_35.373741	Coordinate:1802	Reads:1	Hits:3	Allocated_reads:0.333333333333333	Strand:+
GAGAGTTGACTGATGAAAAGTGAGCCT
>Location:NODE_27951_length_3778_cov_35.373741	Coordinate:1812	Reads:1	Hits:3	Allocated_reads:0.333333333333333	Strand:+
TGATGAAAAGTGAGCCTCTTCAAGCATCT
>Location:NODE_27951_length_3778_cov_35.373741	Coordinate:1822	Reads:1	Hits:3	Allocated_reads:0.333333333333333	Strand:+
TGAGCCTCTTCAAGCATCTGGTTTGGTG
>Location:NODE_27951_length_3778_cov_35.373741	Coordinate:1822	Reads:1	Hits:3	Allocated_reads:0.333333333333333	Strand:+
TGAGCCTCTTCAAGCATCTGGTTTGGTGA
>Location:NODE_27951_length_3778_cov_35.373741	Coordinate:1830	Reads:2	Hits:3	Allocated_reads:0.666666666666667	Strand:+
TTCAAGCATCTGGTTTGGTGAATCACC
>Location:NODE_27951_length_3778_cov_35.373741	Coordinate:1830	Reads:12	Hits:3	Allocated_reads:4	Strand:+
TTCAAGCATCTGGTTTGGTGAATCACCC
>Location:NODE_27951_length_3778_cov_35.373741	Coordinate:1830	Reads:1	Hits:3	Allocated_reads:0.333333333333333	Strand:+
TTCAAGCATCTGGTTTGGCGAATCACCCT
>Location:NODE_27951_length_3778_cov_35.373741	Coordinate:1830	Reads:1	Hits:3	Allocated_reads:0.333333333333333	Strand:+
TTCAAGCATCTGGTTTGGTGAATCACCCG
>Location:NODE_27951_length_3778_cov_35.373741	Coordinate:1830	Reads:2	Hits:3	Allocated_reads:0.666666666666667	Strand:+
TTCAAGCATCTGGTTTGGTGAATCACACT
>Location:NODE_27951_length_3778_cov_35.373741	Coordinate:1830	Reads:38	Hits:3	Allocated_reads:12.6666666666667	Strand:+
TTCAAGCATCTGGTTTGGTGAATCACCCT
>Location:NODE_27951_length_3778_cov_35.373741	Coordinate:1830	Reads:5	Hits:3	Allocated_reads:1.66666666666667	Strand:+
TTCAAGCATCTGGTTTGGTGAATCACCCTT
>Location:NODE_27951_length_3778_cov_35.373741	Coordinate:1830	Reads:1	Hits:3	Allocated_reads:0.333333333333333	Strand:+
TTCAAGCATCTGGTTTGGTGAATCACCCTTC
>Location:NODE_27951_length_3778_cov_35.373741	Coordinate:1830	Reads:3	Hits:3	Allocated_reads:1	Strand:+
TTCAAGCATCTGGTTTGGTGAATCACCCTTCT
>Location:NODE_27951_length_3778_cov_35.373741	Coordinate:1831	Reads:1	Hits:3	Allocated_reads:0.333333333333333	Strand:+
TCAAGCATCTGGTTTGGTGAATCACCCT
>Location:NODE_27951_length_3778_cov_35.373741	Coordinate:1831	Reads:1	Hits:3	Allocated_reads:0.333333333333333	Strand:+
TCAAGCATCTGGTTTGGTGAATCACCCTT
>Location:NODE_27951_length_3778_cov_35.373741	Coordinate:1832	Reads:1	Hits:3	Allocated_reads:0.333333333333333	Strand:+
CAAGCATCTGGTTTGGTGAATCACCCTTC
>Location:NODE_27951_length_3778_cov_35.373741	Coordinate:1834	Reads:1	Hits:3	Allocated_reads:0.333333333333333	Strand:+
AGCATCTGGTTTGGTGAATCACCCTTCT
>Location:NODE_27951_length_3778_cov_35.373741	Coordinate:1834	Reads:1	Hits:3	Allocated_reads:0.333333333333333	Strand:+
AGCATCTGGTTTGGTGAATCACCCTTCTT
>Location:NODE_27951_length_3778_cov_35.373741	Coordinate:1844	Reads:1	Hits:3	Allocated_reads:0.333333333333333	Strand:+
TTGGTGAATCACCCTTCTTTCTGAACTC
>Location:NODE_27951_length_3778_cov_35.373741	Coordinate:1854	Reads:1	Hits:3	Allocated_reads:0.333333333333333	Strand:-
CTGTGAATAAGAGTTCAGAAAGAAGGGT
>Location:NODE_27951_length_3778_cov_35.373741	Coordinate:1855	Reads:1	Hits:3	Allocated_reads:0.333333333333333	Strand:+
CCCTTCTTTCTGAACTCTTATTCACAGT
>Location:NODE_27951_length_3778_cov_35.373741	Coordinate:1855	Reads:1	Hits:3	Allocated_reads:0.333333333333333	Strand:-
CTGTGAATAAGAGTTCAGAAAGAAGGG
>Location:NODE_27951_length_3778_cov_35.373741	Coordinate:1857	Reads:1	Hits:3	Allocated_reads:0.333333333333333	Strand:-
CTGTGAATAAGAGTTCAGAAAGAAG
>Location:NODE_27951_length_3778_cov_35.373741	Coordinate:1858	Reads:2	Hits:3	Allocated_reads:0.666666666666667	Strand:+
TTCTTTCTGAACTCTTATTCACAGTCAT
>Location:NODE_27951_length_3778_cov_35.373741	Coordinate:1858	Reads:1	Hits:3	Allocated_reads:0.333333333333333	Strand:+
TTCTTTCTGAACTCTTATTCACAGTCATT
>Location:NODE_27951_length_3778_cov_35.373741	Coordinate:1859	Reads:1	Hits:3	Allocated_reads:0.333333333333333	Strand:+
TCTTTCTGAACTCTTATTCACAGTCAT
>Location:NODE_27951_length_3778_cov_35.373741	Coordinate:1859	Reads:2	Hits:3	Allocated_reads:0.666666666666667	Strand:+
TCTTTCTGAACTCTTATTCACAGTCATT
>Location:NODE_27951_length_3778_cov_35.373741	Coordinate:1859	Reads:1	Hits:3	Allocated_reads:0.333333333333333	Strand:+
TCTTTCTGAACTCTTATTCACAGTCATTGC
>Location:NODE_27951_length_3778_cov_35.373741	Coordinate:1861	Reads:1	Hits:3	Allocated_reads:0.333333333333333	Strand:+
TTTCTGAACTCTTATTCACAGTCATT
>Location:NODE_27951_length_3778_cov_35.373741	Coordinate:1861	Reads:1	Hits:3	Allocated_reads:0.333333333333333	Strand:+
TTTCTGAACTCTTATTCACAGTCATTG
>Location:NODE_27951_length_3778_cov_35.373741	Coordinate:1861	Reads:3	Hits:3	Allocated_reads:1	Strand:+
TTTCTGAACTCTTATTCACAGTCATTGC
>Location:NODE_27951_length_3778_cov_35.373741	Coordinate:1862	Reads:1	Hits:3	Allocated_reads:0.333333333333333	Strand:+
TTCTGAACTCTTATTCACAGTCTTTGC
>Location:NODE_27951_length_3778_cov_35.373741	Coordinate:1862	Reads:2	Hits:3	Allocated_reads:0.666666666666667	Strand:+
TTCTGAACTCTTATTCACAGTCATTGC
>Location:NODE_27951_length_3778_cov_35.373741	Coordinate:1862	Reads:2	Hits:3	Allocated_reads:0.666666666666667	Strand:+
TTCTGAACTCTTATTCACAGTCATTGCT
>Location:NODE_27951_length_3778_cov_35.373741	Coordinate:1863	Reads:3	Hits:3	Allocated_reads:1	Strand:+
TCTGAACTCTTATTCACAGTCATTGC
>Location:NODE_27951_length_3778_cov_35.373741	Coordinate:1863	Reads:5	Hits:3	Allocated_reads:1.66666666666667	Strand:+
TCTGAACTCTTATTCACAGTCATTGCT
>Location:NODE_27951_length_3778_cov_35.373741	Coordinate:1863	Reads:2	Hits:3	Allocated_reads:0.666666666666667	Strand:+
TCTGAACTCTTATTCACAGTCATTGCTGT
>Location:NODE_27951_length_3778_cov_35.373741	Coordinate:1863	Reads:1	Hits:3	Allocated_reads:0.333333333333333	Strand:+
TCTGAACTCTTATTCACAGTCATTGCTGTG
>Location:NODE_27951_length_3778_cov_35.373741	Coordinate:1863	Reads:1	Hits:3	Allocated_reads:0.333333333333333	Strand:+
TCTGAACTCTTATTCACAGTCATTGCTGTGT
>Location:NODE_27951_length_3778_cov_35.373741	Coordinate:1863	Reads:1	Hits:3	Allocated_reads:0.333333333333333	Strand:+
TCTGAACTCTTATTCACAGTCATTGCTGTGTT
>Location:NODE_27951_length_3778_cov_35.373741	Coordinate:1863	Reads:6	Hits:3	Allocated_reads:2	Strand:+
TCTGAACTCTTATTCACAGTCATTGCTGTGTC
>Location:NODE_27951_length_3778_cov_35.373741	Coordinate:1864	Reads:1	Hits:3	Allocated_reads:0.333333333333333	Strand:+
CTGAACTCTTATTCACAGTCATTGCTGT
>Location:NODE_27951_length_3778_cov_35.373741	Coordinate:1865	Reads:8	Hits:3	Allocated_reads:2.66666666666667	Strand:+
TGAACTCTTATTCACAGTCATTGCTGTGTC
>Location:NODE_27951_length_3778_cov_35.373741	Coordinate:1865	Reads:1	Hits:3	Allocated_reads:0.333333333333333	Strand:+
TGAACTCTTATTCACAGTCTTTGCTGTGTCT
>Location:NODE_27951_length_3778_cov_35.373741	Coordinate:1865	Reads:10	Hits:3	Allocated_reads:3.33333333333333	Strand:+
TGAACTCTTATTCACAGTCATTGCTGTGTCT
>Location:NODE_27951_length_3778_cov_35.373741	Coordinate:1872	Reads:24	Hits:3	Allocated_reads:8	Strand:+
TTATTCACAGTCATTGCTGTGTCTTGGC
>Location:NODE_27951_length_3778_cov_35.373741	Coordinate:1872	Reads:1	Hits:3	Allocated_reads:0.333333333333333	Strand:+
TTATTCACAGTCATTGCTGTGTCTTGCCT
>Location:NODE_27951_length_3778_cov_35.373741	Coordinate:1872	Reads:64	Hits:3	Allocated_reads:21.3333333333333	Strand:+
TTATTCACAGTCATTGCTGTGTCTTGGCT
>Location:NODE_27951_length_3778_cov_35.373741	Coordinate:1872	Reads:2	Hits:3	Allocated_reads:0.666666666666667	Strand:+
TTATTCACAGTCATTGCTGTGTCTTGGCTT
>Location:NODE_27951_length_3778_cov_35.373741	Coordinate:1873	Reads:1	Hits:3	Allocated_reads:0.333333333333333	Strand:-
TAAGCCAAGACACAGCAATGACTGTGAATT
>Location:NODE_27951_length_3778_cov_35.373741	Coordinate:1873	Reads:1	Hits:3	Allocated_reads:0.333333333333333	Strand:+
TATTCACAGTCATTGCTGTGTCTTGGCT
>Location:NODE_27951_length_3778_cov_35.373741	Coordinate:1873	Reads:1	Hits:3	Allocated_reads:0.333333333333333	Strand:-
TGTAAGCCAAGACACAGCAATGACTGTGAATT
>Location:NODE_27951_length_3778_cov_35.373741	Coordinate:1874	Reads:1	Hits:3	Allocated_reads:0.333333333333333	Strand:-
TAAGCCAAGACACAGCAATGACTGTGAAT
>Location:NODE_27951_length_3778_cov_35.373741	Coordinate:1880	Reads:1	Hits:3	Allocated_reads:0.333333333333333	Strand:-
TATGTAAGCCAAGACACAGCAATGACT
>Location:NODE_27951_length_3778_cov_35.373741	Coordinate:1893	Reads:1	Hits:3	Allocated_reads:0.333333333333333	Strand:+
TCTTGGCTTACATAGGCCTGCTGCATCT
>Location:NODE_27951_length_3778_cov_35.373741	Coordinate:1895	Reads:1	Hits:3	Allocated_reads:0.333333333333333	Strand:+
TTGGCTTACATAGGCCTGCTGCAGCTGA
>Location:NODE_27951_length_3778_cov_35.373741	Coordinate:1895	Reads:8	Hits:3	Allocated_reads:2.66666666666667	Strand:+
TTGGCTTACATAGGCCTGCTGCATCTGA
>Location:NODE_27951_length_3778_cov_35.373741	Coordinate:1895	Reads:1	Hits:3	Allocated_reads:0.333333333333333	Strand:+
TTGGCTTACATAGGCCTGCTGCATCTGAA
>Location:NODE_27951_length_3778_cov_35.373741	Coordinate:1896	Reads:1	Hits:3	Allocated_reads:0.333333333333333	Strand:+
TGGCTTACATAGGCCTGCTGCATCTGA
>Location:NODE_27951_length_3778_cov_35.373741	Coordinate:1897	Reads:1	Hits:3	Allocated_reads:0.333333333333333	Strand:-
ATTTTTCAGATGCAGCAGGCCTATGTAAGCC
>Location:NODE_27951_length_3778_cov_35.373741	Coordinate:1897	Reads:1	Hits:3	Allocated_reads:0.333333333333333	Strand:+
GGCTTACATAGGCCTGCTGCATCTGAAA
>Location:NODE_27951_length_3778_cov_35.373741	Coordinate:1901	Reads:3	Hits:3	Allocated_reads:1	Strand:+
TACATAGGCCTGCTGCATCTGAAA
>Location:NODE_27951_length_3778_cov_35.373741	Coordinate:1901	Reads:4	Hits:3	Allocated_reads:1.33333333333333	Strand:+
TACATAGGCCTGCTGCATCTGAAAAATGA
>Location:NODE_27951_length_3778_cov_35.373741	Coordinate:1905	Reads:1	Hits:3	Allocated_reads:0.333333333333333	Strand:+
TAGGCCTGCTGCATCTGAAAAATGA
>Location:NODE_27951_length_3778_cov_35.373741	Coordinate:1923	Reads:1	Hits:3	Allocated_reads:0.333333333333333	Strand:+
AAAATGATGATCGACAAAGAAAAACAAGG
>Location:NODE_27951_length_3778_cov_35.373741	Coordinate:1924	Reads:2	Hits:3	Allocated_reads:0.666666666666667	Strand:+
AAATGATGATCGACAAAGAAAAACAAGGT
>Location:NODE_27951_length_3778_cov_35.373741	Coordinate:1924	Reads:1	Hits:3	Allocated_reads:0.333333333333333	Strand:-
CCTTGTTTTTCTTTGTCGATCATCATTT
>Location:NODE_27951_length_3778_cov_35.373741	Coordinate:1925	Reads:1	Hits:3	Allocated_reads:0.333333333333333	Strand:+
AATGATGATCGACAAAGAAAAACAAGGT
>Location:NODE_27951_length_3778_cov_35.373741	Coordinate:1926	Reads:1	Hits:3	Allocated_reads:0.333333333333333	Strand:+
ATGATGATCGACAAAGAAAAACAAGGT
>Location:NODE_27951_length_3778_cov_35.373741	Coordinate:1926	Reads:1	Hits:3	Allocated_reads:0.333333333333333	Strand:+
ATGATGATCGACAAAGAAAAACAAGGTTA
>Location:NODE_27951_length_3778_cov_35.373741	Coordinate:1927	Reads:10	Hits:3	Allocated_reads:3.33333333333333	Strand:+
TGATGATCGACAAAGAAAAACAAGGTTACT
>Location:NODE_27951_length_3778_cov_35.373741	Coordinate:1927	Reads:5	Hits:3	Allocated_reads:1.66666666666667	Strand:+
TGATGATCGACAAAGAAAAACAAGGTTACTT
>Location:NODE_27951_length_3778_cov_35.373741	Coordinate:1927	Reads:1	Hits:3	Allocated_reads:0.333333333333333	Strand:+
TGATGATCGACAAAGAAAAACAAGGTTACTTT
>Location:NODE_27951_length_3778_cov_35.373741	Coordinate:1928	Reads:2	Hits:3	Allocated_reads:0.666666666666667	Strand:+
GATGATCGACAAAGAAAAACAAGGTTACTT
>Location:NODE_27951_length_3778_cov_35.373741	Coordinate:1929	Reads:1	Hits:3	Allocated_reads:0.333333333333333	Strand:-
ACCTTGTTTTTCTTTGTCGATCAT
>Location:NODE_27951_length_3778_cov_35.373741	Coordinate:1930	Reads:1	Hits:3	Allocated_reads:0.333333333333333	Strand:+
TGATCGACAAAGAAAAACAAGGTT
>Location:NODE_27951_length_3778_cov_35.373741	Coordinate:1930	Reads:6	Hits:3	Allocated_reads:2	Strand:+
TGATCGACAAAGAAAAACAAGGTTACT
>Location:NODE_27951_length_3778_cov_35.373741	Coordinate:1930	Reads:1	Hits:3	Allocated_reads:0.333333333333333	Strand:+
TGATCGACAAAGAAAAACAAGGCTACTT
>Location:NODE_27951_length_3778_cov_35.373741	Coordinate:1930	Reads:1	Hits:3	Allocated_reads:0.333333333333333	Strand:+
TGATCGACAAAGAAAAACAAGGTAACTT
>Location:NODE_27951_length_3778_cov_35.373741	Coordinate:1930	Reads:24	Hits:3	Allocated_reads:8	Strand:+
TGATCGACAAAGAAAAACAAGGTTACTT
>Location:NODE_27951_length_3778_cov_35.373741	Coordinate:1930	Reads:3	Hits:3	Allocated_reads:1	Strand:+
TGATCGACAAAGAAAAACAAGGTTACTTT
>Location:NODE_27951_length_3778_cov_35.373741	Coordinate:1930	Reads:1	Hits:3	Allocated_reads:0.333333333333333	Strand:+
TGATCGACAAAGAAAAACAAGGTTACTTTA
>Location:NODE_27951_length_3778_cov_35.373741	Coordinate:1930	Reads:10	Hits:3	Allocated_reads:3.33333333333333	Strand:+
TGATCGACAAAGAAAAACAAGGTTACTTTAGCT
>Location:NODE_27951_length_3778_cov_35.373741	Coordinate:1931	Reads:2	Hits:3	Allocated_reads:0.666666666666667	Strand:+
GATCGACAAAGAAAAACAAGGTTACTT
>Location:NODE_27951_length_3778_cov_35.373741	Coordinate:1931	Reads:3	Hits:3	Allocated_reads:1	Strand:+
GATCGACAAAGAAAAACAAGGTTACTTTAGCT
>Location:NODE_27951_length_3778_cov_35.373741	Coordinate:1932	Reads:2	Hits:3	Allocated_reads:0.666666666666667	Strand:+
ATCGACAAAGAAAAACAAGGTTACTTTAGCT
>Location:NODE_27951_length_3778_cov_35.373741	Coordinate:1933	Reads:4	Hits:3	Allocated_reads:1.33333333333333	Strand:+
TCGACAAAGAAAAACAAGGTTACTTTAGCT
>Location:NODE_27951_length_3778_cov_35.373741	Coordinate:1934	Reads:1	Hits:3	Allocated_reads:0.333333333333333	Strand:+
CGACAAAGAAAAACAAGGTTACTTTAGC
>Location:NODE_27951_length_3778_cov_35.373741	Coordinate:1934	Reads:7	Hits:3	Allocated_reads:2.33333333333333	Strand:+
CGACAAAGAAAAACAAGGTTACTTTAGCT
>Location:NODE_27951_length_3778_cov_35.373741	Coordinate:1936	Reads:1	Hits:3	Allocated_reads:0.333333333333333	Strand:+
ACAAAGAAAAACAAGGTTACTTTAGCTCATCT
>Location:NODE_27951_length_3778_cov_35.373741	Coordinate:1937	Reads:3	Hits:3	Allocated_reads:1	Strand:+
CAAAGAAAAACAAGGTTACTTTAGCTCATCT
>Location:NODE_27951_length_3778_cov_35.373741	Coordinate:1937	Reads:1	Hits:3	Allocated_reads:0.333333333333333	Strand:+
CAAAGAAAAACAAGGTTACTTTAGCTCATCTA
>Location:NODE_27951_length_3778_cov_35.373741	Coordinate:1939	Reads:2	Hits:3	Allocated_reads:0.666666666666667	Strand:+
AAGAAAAACAAGGTTACTTTAGCTCATC
>Location:NODE_27951_length_3778_cov_35.373741	Coordinate:1939	Reads:15	Hits:3	Allocated_reads:5	Strand:+
AAGAAAAACAAGGTTACTTTAGCTCATCT
>Location:NODE_27951_length_3778_cov_35.373741	Coordinate:1940	Reads:5	Hits:3	Allocated_reads:1.66666666666667	Strand:+
AGAAAAACAAGGTTACTTTAGCTCATCT
>Location:NODE_27951_length_3778_cov_35.373741	Coordinate:1941	Reads:1	Hits:3	Allocated_reads:0.333333333333333	Strand:+
GAAAAACAAGGTTACTTTAGCTCATCT
>Location:NODE_27951_length_3778_cov_35.373741	Coordinate:1944	Reads:8	Hits:3	Allocated_reads:2.66666666666667	Strand:+
AAACAAGGTTACTTTAGCTCATCT
>Location:NODE_27951_length_3778_cov_35.373741	Coordinate:1944	Reads:1	Hits:3	Allocated_reads:0.333333333333333	Strand:+
AAACAAGGTTACTTTAGCTCATCTAGA
>Location:NODE_27951_length_3778_cov_35.373741	Coordinate:1944	Reads:1	Hits:3	Allocated_reads:0.333333333333333	Strand:+
AAACAAGGTTACTTTAGCTCATCTAGATG
>Location:NODE_27951_length_3778_cov_35.373741	Coordinate:1944	Reads:1	Hits:3	Allocated_reads:0.333333333333333	Strand:+
AAACAAGGTTACTTTAGCTCATCTAGATGT
>Location:NODE_27951_length_3778_cov_35.373741	Coordinate:1944	Reads:1	Hits:3	Allocated_reads:0.333333333333333	Strand:+
AAACAAGGTTACTTTAGCTCATCTAGATTT
>Location:NODE_27951_length_3778_cov_35.373741	Coordinate:1945	Reads:1	Hits:3	Allocated_reads:0.333333333333333	Strand:+
AACAAGGTTACTTTAGCTCATCTAGA
>Location:NODE_27951_length_3778_cov_35.373741	Coordinate:1945	Reads:1	Hits:3	Allocated_reads:0.333333333333333	Strand:+
AACAAGGTTACTTTAGCTCATCTAGATGT
>Location:NODE_27951_length_3778_cov_35.373741	Coordinate:1952	Reads:1	Hits:3	Allocated_reads:0.333333333333333	Strand:-
ACATTACATCTAGATGAGCTAAAGTAA
>Location:NODE_27951_length_3778_cov_35.373741	Coordinate:1954	Reads:1	Hits:3	Allocated_reads:0.333333333333333	Strand:-
GAACATTACATCTAGATGAGCTAAAGT
>Location:NODE_27951_length_3778_cov_35.373741	Coordinate:1959	Reads:1	Hits:3	Allocated_reads:0.333333333333333	Strand:-
ACAAATCTGAACATTACATCTAGATGAGCT
>Location:NODE_27951_length_3778_cov_35.373741	Coordinate:1965	Reads:2	Hits:3	Allocated_reads:0.666666666666667	Strand:+
TCTAGATGTAATGTTCAGATTTGTTATGTAGC
>Location:NODE_27951_length_3778_cov_35.373741	Coordinate:1966	Reads:1	Hits:3	Allocated_reads:0.333333333333333	Strand:+
CTAGATGTAATGTTCAGATTTGTTATGTAGC
>Location:NODE_27951_length_3778_cov_35.373741	Coordinate:1967	Reads:1	Hits:3	Allocated_reads:0.333333333333333	Strand:+
TAGATGTAATGTTCAGATTTGTTATGTAGCA
>Location:NODE_27951_length_3778_cov_35.373741	Coordinate:1970	Reads:2	Hits:3	Allocated_reads:0.666666666666667	Strand:+
ATGTAATGTTCAGATTTGTTATGTAGCAACT
>Location:NODE_27951_length_3778_cov_35.373741	Coordinate:1971	Reads:3	Hits:3	Allocated_reads:1	Strand:+
TGTAATGTTCAGATTTGTTATGTAGC
>Location:NODE_27951_length_3778_cov_35.373741	Coordinate:1971	Reads:3	Hits:3	Allocated_reads:1	Strand:+
TGTAATGTTCAGATTTGTTATGTAGCA
>Location:NODE_27951_length_3778_cov_35.373741	Coordinate:1971	Reads:2	Hits:3	Allocated_reads:0.666666666666667	Strand:+
TGTAATGTTCAGATTTGTTATGTAGCAA
>Location:NODE_27951_length_3778_cov_35.373741	Coordinate:1971	Reads:1	Hits:3	Allocated_reads:0.333333333333333	Strand:+
TGTAATGTTCAGATTTGTTATGTAACAAC
>Location:NODE_27951_length_3778_cov_35.373741	Coordinate:1971	Reads:26	Hits:3	Allocated_reads:8.66666666666667	Strand:+
TGTAATGTTCAGATTTGTTATGTAGCAAC
>Location:NODE_27951_length_3778_cov_35.373741	Coordinate:1971	Reads:1	Hits:3	Allocated_reads:0.333333333333333	Strand:+
TGTAATGTTCAGATTTGTTATATAGCAACT
>Location:NODE_27951_length_3778_cov_35.373741	Coordinate:1971	Reads:1	Hits:3	Allocated_reads:0.333333333333333	Strand:+
TGTAATGTTCAGATTTGTTATGTAACAACT
>Location:NODE_27951_length_3778_cov_35.373741	Coordinate:1971	Reads:109	Hits:3	Allocated_reads:36.3333333333333	Strand:+
TGTAATGTTCAGATTTGTTATGTAGCAACT
>Location:NODE_27951_length_3778_cov_35.373741	Coordinate:1972	Reads:1	Hits:3	Allocated_reads:0.333333333333333	Strand:+
GTAATGTTCAGATTTGTTATGTAGCAACT
>Location:NODE_27951_length_3778_cov_35.373741	Coordinate:1973	Reads:2	Hits:3	Allocated_reads:0.666666666666667	Strand:+
TAATGTTCAGATTTGTTATGTAGCAAC
>Location:NODE_27951_length_3778_cov_35.373741	Coordinate:1973	Reads:8	Hits:3	Allocated_reads:2.66666666666667	Strand:+
TAATGTTCAGATTTGTTATGTAGCAACT
>Location:NODE_27951_length_3778_cov_35.373741	Coordinate:1974	Reads:1	Hits:3	Allocated_reads:0.333333333333333	Strand:+
AATGTTCAGATTTGTTATGTAGCAAC
>Location:NODE_27951_length_3778_cov_35.373741	Coordinate:1974	Reads:2	Hits:3	Allocated_reads:0.666666666666667	Strand:+
AATGTTCAGATTTGTTATGTAGCAACT
>Location:NODE_27951_length_3778_cov_35.373741	Coordinate:1984	Reads:1	Hits:3	Allocated_reads:0.333333333333333	Strand:+
TTTGTTATGTAGCAACTGGAATTTGGTGT
>Location:NODE_27951_length_3778_cov_35.373741	Coordinate:1986	Reads:1	Hits:3	Allocated_reads:0.333333333333333	Strand:+
TGTTATGTAGCAACTGGAATTTGGTGTTGT
>Location:NODE_27951_length_3778_cov_35.373741	Coordinate:1987	Reads:1	Hits:3	Allocated_reads:0.333333333333333	Strand:-
CACCAAATTCCAGTTGCTACATTAC
>Location:NODE_27951_length_3778_cov_35.373741	Coordinate:1993	Reads:1	Hits:3	Allocated_reads:0.333333333333333	Strand:-
ACGATTACAACACCAAATTCCAGTTGCTA
>Location:NODE_27951_length_3778_cov_35.373741	Coordinate:2000	Reads:3	Hits:3	Allocated_reads:1	Strand:+
TGGAATTTGGTGTTGTAATCGTAATGAGC
>Location:NODE_27951_length_3778_cov_35.373741	Coordinate:2001	Reads:1	Hits:3	Allocated_reads:0.333333333333333	Strand:-
CTCATTACGATTACAACACCAAATTCC
>Location:NODE_27951_length_3778_cov_35.373741	Coordinate:2003	Reads:1	Hits:3	Allocated_reads:0.333333333333333	Strand:-
TGAGCTCATTACGATTACAACACCAAATT
>Location:NODE_27951_length_3778_cov_35.373741	Coordinate:2005	Reads:1	Hits:3	Allocated_reads:0.333333333333333	Strand:+
TTTGGTGTTGTAATCGTAATGAGC
>Location:NODE_27951_length_3778_cov_35.373741	Coordinate:2005	Reads:1	Hits:3	Allocated_reads:0.333333333333333	Strand:+
TTTGGTGTTGTAATCGTAATGAGCTCAT
>Location:NODE_27951_length_3778_cov_35.373741	Coordinate:2010	Reads:1	Hits:3	Allocated_reads:0.333333333333333	Strand:+
TGTTGTAATCGTAATGAGCTCATCGCCGT
>Location:NODE_27951_length_3778_cov_35.373741	Coordinate:2010	Reads:3	Hits:3	Allocated_reads:1	Strand:+
TGTTGTAATCGTAATGAGCTCATCGCCGTT
>Location:NODE_27951_length_3778_cov_35.373741	Coordinate:2012	Reads:5	Hits:3	Allocated_reads:1.66666666666667	Strand:+
TTGTAATCGTAATGAGCTCATCGCCGTT
>Location:NODE_27951_length_3778_cov_35.373741	Coordinate:2013	Reads:1	Hits:3	Allocated_reads:0.333333333333333	Strand:+
TGTAATCGTAATGAGCTCATCGCC
>Location:NODE_27951_length_3778_cov_35.373741	Coordinate:2013	Reads:6	Hits:3	Allocated_reads:2	Strand:+
TGTAATCGTAATGAGCTCATCGCCGTT
>Location:NODE_27951_length_3778_cov_35.373741	Coordinate:2013	Reads:2	Hits:3	Allocated_reads:0.666666666666667	Strand:+
TGTAATCGTAATGAGCTCATCGCCGTTT
>Location:NODE_27951_length_3778_cov_35.373741	Coordinate:2013	Reads:1	Hits:3	Allocated_reads:0.333333333333333	Strand:+
TGTAATCGTAATGAGCTCATCGCCGTTTC
>Location:NODE_27951_length_3778_cov_35.373741	Coordinate:2014	Reads:2	Hits:3	Allocated_reads:0.666666666666667	Strand:+
GTAATCGTAATGAGCTCATCGCCGTT
>Location:NODE_27951_length_3778_cov_35.373741	Coordinate:2016	Reads:1	Hits:3	Allocated_reads:0.333333333333333	Strand:+
AATCGTAATGAGCTCATCGCCGTTTCCC
>Location:NODE_27951_length_3778_cov_35.373741	Coordinate:2023	Reads:1	Hits:3	Allocated_reads:0.333333333333333	Strand:-
AGGACAGGGAAACGGCGATGAGCTCAT
>Location:NODE_27951_length_3778_cov_35.373741	Coordinate:2053	Reads:1	Hits:3	Allocated_reads:0.333333333333333	Strand:-
TCTTCTTGCATTTCTGTGTGTTATATG
>Location:NODE_27951_length_3778_cov_35.373741	Coordinate:2067	Reads:1	Hits:3	Allocated_reads:0.333333333333333	Strand:+
AAATGCAAGAAGAAGAAAAAAATTATAAA
>Location:NODE_27951_length_3778_cov_35.373741	Coordinate:2067	Reads:2	Hits:3	Allocated_reads:0.666666666666667	Strand:+
AAATGCAAGAAGAAGAAAAAAATTATAAACC
>Location:NODE_27951_length_3778_cov_35.373741	Coordinate:2068	Reads:1	Hits:3	Allocated_reads:0.333333333333333	Strand:+
AATGCAAGAAGAAGAAAAAAATTATAAA
>Location:NODE_27951_length_3778_cov_35.373741	Coordinate:2070	Reads:2	Hits:3	Allocated_reads:0.666666666666667	Strand:+
TGCAAGAAGAAGAAAAAAATTATAAACC
>Location:NODE_27951_length_3778_cov_35.373741	Coordinate:2070	Reads:16	Hits:3	Allocated_reads:5.33333333333333	Strand:+
TGCAAGAAGAAGAAAAAAATTATAAACCAGT
>Location:NODE_27951_length_3778_cov_35.373741	Coordinate:2070	Reads:4	Hits:3	Allocated_reads:1.33333333333333	Strand:+
TGCAAGAAGAAGAAAAAAATTATAAACCAGTT
>Location:NODE_27951_length_3778_cov_35.373741	Coordinate:2071	Reads:2	Hits:3	Allocated_reads:0.666666666666667	Strand:+
GCAAGAAGAAGAAAAAAATTATAAACCAGTT
>Location:NODE_27951_length_3778_cov_35.373741	Coordinate:2090	Reads:2	Hits:3	Allocated_reads:0.666666666666667	Strand:+
TATAAACCAGTTTCATGTTGGTATTGAT
>Location:NODE_27951_length_3778_cov_35.373741	Coordinate:2102	Reads:1	Hits:1	Allocated_reads:1	Strand:+
TCATGTTGGTATTGATGGTTTTAGAAAC
>Location:NODE_27951_length_3778_cov_35.373741	Coordinate:2105	Reads:1	Hits:1	Allocated_reads:1	Strand:+
TGTTGGTATTGATGGTTTTAGAAAC
>Location:NODE_27951_length_3778_cov_35.373741	Coordinate:2105	Reads:1	Hits:1	Allocated_reads:1	Strand:+
TGTTGGTATTGATGGTTTTAGAAACAAAT
>Location:NODE_27951_length_3778_cov_35.373741	Coordinate:2108	Reads:2	Hits:1	Allocated_reads:2	Strand:+
TGGTATTGATGGTTTTAGAAACAAAT
>Location:NODE_27951_length_3778_cov_35.373741	Coordinate:2108	Reads:2	Hits:1	Allocated_reads:2	Strand:+
TGGTATTGATGGTTTTAGAAACAAATC
>Location:NODE_27951_length_3778_cov_35.373741	Coordinate:2121	Reads:1	Hits:1	Allocated_reads:1	Strand:+
TTTAGAAACAAATCAAACTGCAAGGAATG
>Location:NODE_27951_length_3778_cov_35.373741	Coordinate:2123	Reads:1	Hits:1	Allocated_reads:1	Strand:+
TAGAAACAAATCAAACTGCAAGGAATGAACT
>Location:NODE_27951_length_3778_cov_35.373741	Coordinate:2133	Reads:2	Hits:2	Allocated_reads:1	Strand:+
TCAAACTGCAAGGAATGAACTTTAGCC
>Location:NODE_27951_length_3778_cov_35.373741	Coordinate:2133	Reads:1	Hits:2	Allocated_reads:0.5	Strand:+
TCAAACTGCAAGGAATGAACTTTAGCCC
>Location:NODE_27951_length_3778_cov_35.373741	Coordinate:2133	Reads:3	Hits:2	Allocated_reads:1.5	Strand:+
TCAAACTGCAAGGAATGAACTTTAGCCCCC
>Location:NODE_27951_length_3778_cov_35.373741	Coordinate:2133	Reads:2	Hits:2	Allocated_reads:1	Strand:+
TCAAACTGCAAGGAATGAACTTTAGCCCCCT
>Location:NODE_27951_length_3778_cov_35.373741	Coordinate:2135	Reads:1	Hits:2	Allocated_reads:0.5	Strand:+
AAACTGCAAGGAATGAACTTTAGCCCCCTA
>Location:NODE_27951_length_3778_cov_35.373741	Coordinate:2136	Reads:2	Hits:2	Allocated_reads:1	Strand:+
AACTGCAAGGAATGAACTTTAGCCCCCT
>Location:NODE_27951_length_3778_cov_35.373741	Coordinate:2136	Reads:1	Hits:2	Allocated_reads:0.5	Strand:+
AACTGCAAGGAATGAACTTTAGCCCCCTA
>Location:NODE_27951_length_3778_cov_35.373741	Coordinate:2136	Reads:1	Hits:2	Allocated_reads:0.5	Strand:+
AACTGCAAGGAATGAACTTTAGCCCACTATT
>Location:NODE_27951_length_3778_cov_35.373741	Coordinate:2136	Reads:1	Hits:2	Allocated_reads:0.5	Strand:+
AACTGCAAGGAATGAACTTTAGCCCCCTATT
>Location:NODE_27951_length_3778_cov_35.373741	Coordinate:2139	Reads:3	Hits:2	Allocated_reads:1.5	Strand:+
TGCAAGGAATGAACTTTAGCCCCCT
>Location:NODE_27951_length_3778_cov_35.373741	Coordinate:2139	Reads:1	Hits:2	Allocated_reads:0.5	Strand:+
TGCAAGGAATGAACTTTAGCCCCCTA
>Location:NODE_27951_length_3778_cov_35.373741	Coordinate:2139	Reads:5	Hits:2	Allocated_reads:2.5	Strand:+
TGCAAGGAATGAACTTTAGCCCCCTAT
>Location:NODE_27951_length_3778_cov_35.373741	Coordinate:2139	Reads:51	Hits:2	Allocated_reads:25.5	Strand:+
TGCAAGGAATGAACTTTAGCCCCCTATT
>Location:NODE_27951_length_3778_cov_35.373741	Coordinate:2139	Reads:2	Hits:2	Allocated_reads:1	Strand:+
TGCAAGGAATGAACTTTAGCCCCCTATTT
>Location:NODE_27951_length_3778_cov_35.373741	Coordinate:2139	Reads:3	Hits:2	Allocated_reads:1.5	Strand:+
TGCAAGGAATGAACTTTAGCCCCCTATTTG
>Location:NODE_27951_length_3778_cov_35.373741	Coordinate:2139	Reads:2	Hits:2	Allocated_reads:1	Strand:+
TGCAAGGAATGAACTTTAGCCCCCTATTTGT
>Location:NODE_27951_length_3778_cov_35.373741	Coordinate:2140	Reads:1	Hits:2	Allocated_reads:0.5	Strand:+
GCAAGGAATGAACTTTAGCCCCCTATT
>Location:NODE_27951_length_3778_cov_35.373741	Coordinate:2141	Reads:1	Hits:2	Allocated_reads:0.5	Strand:+
CAAGGAATGAACTTTAGCCCCCTATT
>Location:NODE_27951_length_3778_cov_35.373741	Coordinate:2141	Reads:1	Hits:2	Allocated_reads:0.5	Strand:+
CAAGGAATGAACTTTAGCCCCCTATTTG
>Location:NODE_27951_length_3778_cov_35.373741	Coordinate:2141	Reads:2	Hits:2	Allocated_reads:1	Strand:+
CAAGGAATGAACTTTAGCCCCCTATTTGT
>Location:NODE_27951_length_3778_cov_35.373741	Coordinate:2141	Reads:1	Hits:2	Allocated_reads:0.5	Strand:+
CAAGGAATGAACTTTAGCCCCCTATTTGTGA
>Location:NODE_27951_length_3778_cov_35.373741	Coordinate:2141	Reads:1	Hits:2	Allocated_reads:0.5	Strand:+
CAAGGAATGAACTTTAGCCCCCTATTTGTGAG
>Location:NODE_27951_length_3778_cov_35.373741	Coordinate:2157	Reads:1	Hits:1	Allocated_reads:1	Strand:-
TACAAAATGATTTTACTCACAAATAGGGGGC
>Location:NODE_27951_length_3778_cov_35.373741	Coordinate:2165	Reads:1	Hits:1	Allocated_reads:1	Strand:+
TTTGTGAGTAAAATCATTTTGTAATAGT
>Location:NODE_27951_length_3778_cov_35.373741	Coordinate:2202	Reads:1	Hits:3	Allocated_reads:0.333333333333333	Strand:+
TAAGTGCCTGTGCTGATTTGTTAGCAAA
>Location:NODE_27951_length_3778_cov_35.373741	Coordinate:2202	Reads:2	Hits:3	Allocated_reads:0.666666666666667	Strand:+
TAAGTGCCTGTGCTGATTTGTTAGCAAAT
>Location:NODE_27951_length_3778_cov_35.373741	Coordinate:2212	Reads:1	Hits:3	Allocated_reads:0.333333333333333	Strand:+
TGCTGATTTGTTAGCAAATAGTTTTTGGAC
>Location:NODE_27951_length_3778_cov_35.373741	Coordinate:2215	Reads:3	Hits:3	Allocated_reads:1	Strand:+
TGATTTGTTAGCAAATAGTTTTTGGACC
>Location:NODE_27951_length_3778_cov_35.373741	Coordinate:2215	Reads:1	Hits:3	Allocated_reads:0.333333333333333	Strand:+
TGATTTGTTAGCAAATAGTTTTTGGACCG
>Location:NODE_27951_length_3778_cov_35.373741	Coordinate:2218	Reads:7	Hits:3	Allocated_reads:2.33333333333333	Strand:+
TTTGTTAGCAAATAGTTTTTGGACCGTC
>Location:NODE_27951_length_3778_cov_35.373741	Coordinate:2218	Reads:2	Hits:3	Allocated_reads:0.666666666666667	Strand:+
TTTGTTAGCAAATAGTTTTTGGACCGTCC
>Location:NODE_27951_length_3778_cov_35.373741	Coordinate:2218	Reads:1	Hits:3	Allocated_reads:0.333333333333333	Strand:+
TTTGTTAGCAAATAGTTTTTGGACCGTCCA
>Location:NODE_27951_length_3778_cov_35.373741	Coordinate:2219	Reads:4	Hits:3	Allocated_reads:1.33333333333333	Strand:+
TTGTTAGCAAATAGTTTTTGGACCGT
>Location:NODE_27951_length_3778_cov_35.373741	Coordinate:2219	Reads:1	Hits:3	Allocated_reads:0.333333333333333	Strand:+
TTGTTAGCAAATAGTTTTTGGACCGTCC
>Location:NODE_27951_length_3778_cov_35.373741	Coordinate:2220	Reads:1	Hits:3	Allocated_reads:0.333333333333333	Strand:+
TGTTAGCAAATAGTTTTTGGACCGTCC
>Location:NODE_27951_length_3778_cov_35.373741	Coordinate:2220	Reads:2	Hits:3	Allocated_reads:0.666666666666667	Strand:+
TGTTAGCAAATAGTTTTTGGACCGTCCA
>Location:NODE_27951_length_3778_cov_35.373741	Coordinate:2222	Reads:1	Hits:3	Allocated_reads:0.333333333333333	Strand:+
TTAGCAAATAGTTTTTGGACCGTCCAAGTCC
>Location:NODE_27951_length_3778_cov_35.373741	Coordinate:2223	Reads:1	Hits:3	Allocated_reads:0.333333333333333	Strand:+
TAGCAAATAGTTTTTGGACCGTCCAAGT
>Location:NODE_27951_length_3778_cov_35.373741	Coordinate:2223	Reads:1	Hits:3	Allocated_reads:0.333333333333333	Strand:+
TAGCAAATAGTTTTTGGACCGTCCAAGTC
>Location:NODE_27951_length_3778_cov_35.373741	Coordinate:2223	Reads:2	Hits:3	Allocated_reads:0.666666666666667	Strand:+
TAGCAAATAGTTTTTGGACCGTCCAAGTCC
>Location:NODE_27951_length_3778_cov_35.373741	Coordinate:2233	Reads:2	Hits:3	Allocated_reads:0.666666666666667	Strand:+
TTTTTGGACCGTCCAAGTCCTCAGAACT
>Location:NODE_27951_length_3778_cov_35.373741	Coordinate:2234	Reads:1	Hits:3	Allocated_reads:0.333333333333333	Strand:-
GCAGTGAGTTCTGAGGACTTGGACGGTCCATAA
>Location:NODE_27951_length_3778_cov_35.373741	Coordinate:2234	Reads:1	Hits:3	Allocated_reads:0.333333333333333	Strand:+
TTTTGGACCGTCCAAGTCCTAAGAACT
>Location:NODE_27951_length_3778_cov_35.373741	Coordinate:2234	Reads:2	Hits:3	Allocated_reads:0.666666666666667	Strand:+
TTTTGGACCGTCCAAGTCCTCAGAACTCACT
>Location:NODE_27951_length_3778_cov_35.373741	Coordinate:2235	Reads:1	Hits:3	Allocated_reads:0.333333333333333	Strand:-
TGAGTTCTGAGGACTTGGACGGTCCAAA
>Location:NODE_27951_length_3778_cov_35.373741	Coordinate:2235	Reads:2	Hits:3	Allocated_reads:0.666666666666667	Strand:+
TTTGGACCGTCCAAGTCCTCAGAATT
>Location:NODE_27951_length_3778_cov_35.373741	Coordinate:2236	Reads:1	Hits:3	Allocated_reads:0.333333333333333	Strand:+
TTGGACCGTCCAAGTCCTCAGAACTCACT
>Location:NODE_27951_length_3778_cov_35.373741	Coordinate:2238	Reads:1	Hits:3	Allocated_reads:0.333333333333333	Strand:-
GCAGTGAGTTCTGAGGACTTGGACGGTCC
>Location:NODE_27951_length_3778_cov_35.373741	Coordinate:2238	Reads:2	Hits:3	Allocated_reads:0.666666666666667	Strand:-
TGAGTTCTGAGGACTTGGACGGTCC
>Location:NODE_27951_length_3778_cov_35.373741	Coordinate:2239	Reads:2	Hits:3	Allocated_reads:0.666666666666667	Strand:+
GACCGTCCAAGTCCTCAGAACTCACTGCT
>Location:NODE_27951_length_3778_cov_35.373741	Coordinate:2243	Reads:1	Hits:3	Allocated_reads:0.333333333333333	Strand:+
GTCCAAGTCCTCAGAACTCACTGCT
>Location:NODE_27951_length_3778_cov_35.373741	Coordinate:2244	Reads:1	Hits:3	Allocated_reads:0.333333333333333	Strand:+
TCCAAGTCCTCAGAACTCACTGCTGGTAT
>Location:NODE_27951_length_3778_cov_35.373741	Coordinate:2244	Reads:3	Hits:3	Allocated_reads:1	Strand:+
TCCAAGTCCTCAGAACTCACTGCTGGTATT
>Location:NODE_27951_length_3778_cov_35.373741	Coordinate:2245	Reads:2	Hits:3	Allocated_reads:0.666666666666667	Strand:+
CCAAGTCCTCAGAACTCACTGCTGGTATT
>Location:NODE_27951_length_3778_cov_35.373741	Coordinate:2253	Reads:1	Hits:3	Allocated_reads:0.333333333333333	Strand:+
TCAGAACTCACTGCTGGTATTGTACATA
>Location:NODE_27951_length_3778_cov_35.373741	Coordinate:2253	Reads:2	Hits:3	Allocated_reads:0.666666666666667	Strand:+
TCAGAACTCACTGCTGGTATTGTACATACA
>Location:NODE_27951_length_3778_cov_35.373741	Coordinate:2253	Reads:1	Hits:3	Allocated_reads:0.333333333333333	Strand:+
TCAGAACTCACTGCTGGTATTGTACATACACC
>Location:NODE_27951_length_3778_cov_35.373741	Coordinate:2275	Reads:1	Hits:3	Allocated_reads:0.333333333333333	Strand:-
GTAAATCTAATGATCGTGCTGGTGTATGTA
>Location:NODE_27951_length_3778_cov_35.373741	Coordinate:2277	Reads:4	Hits:3	Allocated_reads:1.33333333333333	Strand:-
GTAAATCTAATGATCGTGCTGGTGTATG
>Location:NODE_27951_length_3778_cov_35.373741	Coordinate:2278	Reads:1	Hits:3	Allocated_reads:0.333333333333333	Strand:-
GTAAATCTAATGATCGTGCTGGTGTAT
>Location:NODE_27951_length_3778_cov_35.373741	Coordinate:2279	Reads:1	Hits:3	Allocated_reads:0.333333333333333	Strand:-
GTAAATCTAATGATCGTGCTGGTGTA
>Location:NODE_27951_length_3778_cov_35.373741	Coordinate:2279	Reads:1	Hits:3	Allocated_reads:0.333333333333333	Strand:+
TACACCAGCACGATCATTAGATTTACTGC
>Location:NODE_27951_length_3778_cov_35.373741	Coordinate:2288	Reads:1	Hits:3	Allocated_reads:0.333333333333333	Strand:+
ACGATCATTAGATTTACTGCAGCTTTC
>Location:NODE_27951_length_3778_cov_35.373741	Coordinate:2292	Reads:1	Hits:3	Allocated_reads:0.333333333333333	Strand:+
TCATTAGATTTACTGCAGCTTTCTACTCCTCC
>Location:NODE_27951_length_3778_cov_35.373741	Coordinate:2295	Reads:1	Hits:3	Allocated_reads:0.333333333333333	Strand:+
TTAGATTTACTGCAGCTTTCTACT
>Location:NODE_27951_length_3778_cov_35.373741	Coordinate:2295	Reads:1	Hits:3	Allocated_reads:0.333333333333333	Strand:+
TTAGATTTACTGCAGCTTTCTACTCC
>Location:NODE_27951_length_3778_cov_35.373741	Coordinate:2295	Reads:1	Hits:3	Allocated_reads:0.333333333333333	Strand:+
TTAGATTTACTGCAGCTTTCTACTCCT
>Location:NODE_27951_length_3778_cov_35.373741	Coordinate:2295	Reads:2	Hits:3	Allocated_reads:0.666666666666667	Strand:+
TTAGATTTACTGCAGCTTTCTACTCCTC
>Location:NODE_27951_length_3778_cov_35.373741	Coordinate:2295	Reads:20	Hits:3	Allocated_reads:6.66666666666667	Strand:+
TTAGATTTACTGCAGCTTTCTACTCCTCC
>Location:NODE_27951_length_3778_cov_35.373741	Coordinate:2295	Reads:1	Hits:3	Allocated_reads:0.333333333333333	Strand:+
TTAGATTTACTGCAGCTTTCTACTCCTCCT
>Location:NODE_27951_length_3778_cov_35.373741	Coordinate:2295	Reads:1	Hits:3	Allocated_reads:0.333333333333333	Strand:+
TTAGATTTACTGCAGCTTTCTACTCCTCCTT
>Location:NODE_27951_length_3778_cov_35.373741	Coordinate:2296	Reads:1	Hits:3	Allocated_reads:0.333333333333333	Strand:+
TAGATTTACTGCAGCTTTCTACTACT
>Location:NODE_27951_length_3778_cov_35.373741	Coordinate:2296	Reads:1	Hits:3	Allocated_reads:0.333333333333333	Strand:+
TAGATTTACTGCAGCTTTCTACTCCTCC
>Location:NODE_27951_length_3778_cov_35.373741	Coordinate:2296	Reads:1	Hits:3	Allocated_reads:0.333333333333333	Strand:+
TAGATTTACTGCAGCTTTCTACTCCTCCT
>Location:NODE_27951_length_3778_cov_35.373741	Coordinate:2298	Reads:1	Hits:3	Allocated_reads:0.333333333333333	Strand:+
GATTTACTGCAGCTTTCTACTCCTCC
>Location:NODE_27951_length_3778_cov_35.373741	Coordinate:2300	Reads:1	Hits:3	Allocated_reads:0.333333333333333	Strand:+
TTTACTGCAGCTTTCTACTCCTCCT
>Location:NODE_27951_length_3778_cov_35.373741	Coordinate:2300	Reads:1	Hits:3	Allocated_reads:0.333333333333333	Strand:+
TTTACTGCAGCTTTCTACTCCTCCTCATG
>Location:NODE_27951_length_3778_cov_35.373741	Coordinate:2305	Reads:1	Hits:3	Allocated_reads:0.333333333333333	Strand:-
GAGGTCATGAGGAGGAGTAGAAAGCTGCA
>Location:NODE_27951_length_3778_cov_35.373741	Coordinate:2305	Reads:1	Hits:3	Allocated_reads:0.333333333333333	Strand:+
TGCAGCTTTCTACTCCTCCTCATGACCT
>Location:NODE_27951_length_3778_cov_35.373741	Coordinate:2311	Reads:2	Hits:3	Allocated_reads:0.666666666666667	Strand:+
TTTCTACTCCTCCTCATGACCTCACT
>Location:NODE_27951_length_3778_cov_35.373741	Coordinate:2313	Reads:1	Hits:3	Allocated_reads:0.333333333333333	Strand:+
TCTACTCCTCCTCATGACCTCACTAAAAAT
>Location:NODE_27951_length_3778_cov_35.373741	Coordinate:2315	Reads:1	Hits:3	Allocated_reads:0.333333333333333	Strand:+
TACTCCTCCTCATGACCTCACTAAAAATGG
>Location:NODE_27951_length_3778_cov_35.373741	Coordinate:2317	Reads:1	Hits:3	Allocated_reads:0.333333333333333	Strand:-
TTTTTAGTGAGGTCATGAGGAGGAG
>Location:NODE_27951_length_3778_cov_35.373741	Coordinate:2321	Reads:3	Hits:3	Allocated_reads:1	Strand:+
TCCTCATGACCTCACTAAAAATGGACT
>Location:NODE_27951_length_3778_cov_35.373741	Coordinate:2324	Reads:4	Hits:3	Allocated_reads:1.33333333333333	Strand:+
TCATGACCTCACTAAAAATGGACTGCAGC
>Location:NODE_27951_length_3778_cov_35.373741	Coordinate:2327	Reads:9	Hits:3	Allocated_reads:3	Strand:+
TGACCTCACTAAAAATGGACTGCAGCT
>Location:NODE_27951_length_3778_cov_35.373741	Coordinate:2327	Reads:2	Hits:3	Allocated_reads:0.666666666666667	Strand:+
TGACCTCACTAAAAATGGACTGCAGCTAACT
>Location:NODE_27951_length_3778_cov_35.373741	Coordinate:2332	Reads:1	Hits:3	Allocated_reads:0.333333333333333	Strand:+
TCACTAAAAATGGACTGCAGCTAACTCACC
>Location:NODE_27951_length_3778_cov_35.373741	Coordinate:2336	Reads:1	Hits:3	Allocated_reads:0.333333333333333	Strand:+
TAAAAATGGACTGCAGCTAACTCACCTCT
>Location:NODE_27951_length_3778_cov_35.373741	Coordinate:2340	Reads:1	Hits:3	Allocated_reads:0.333333333333333	Strand:+
AATGGACTGCAGCTAACTCACCTCTTCC
>Location:NODE_27951_length_3778_cov_35.373741	Coordinate:2341	Reads:1	Hits:3	Allocated_reads:0.333333333333333	Strand:+
ATGGACTGCAGCTAACTCACCTCTTC
>Location:NODE_27951_length_3778_cov_35.373741	Coordinate:2341	Reads:1	Hits:3	Allocated_reads:0.333333333333333	Strand:+
ATGGACTGCAGCTAACTCACCTCTTCC
>Location:NODE_27951_length_3778_cov_35.373741	Coordinate:2342	Reads:2	Hits:3	Allocated_reads:0.666666666666667	Strand:+
TGGACTGCAGCTAACTCACCTCTTCCTCA
>Location:NODE_27951_length_3778_cov_35.373741	Coordinate:2342	Reads:1	Hits:3	Allocated_reads:0.333333333333333	Strand:+
TGGACTGCAGCTAACTCACCTCTTCCTCAAAC
>Location:NODE_27951_length_3778_cov_35.373741	Coordinate:2344	Reads:1	Hits:3	Allocated_reads:0.333333333333333	Strand:+
GACTGCAGCTAACTCACCTCTTCCTCA
>Location:NODE_27951_length_3778_cov_35.373741	Coordinate:2349	Reads:1	Hits:3	Allocated_reads:0.333333333333333	Strand:+
CAGCTAACTCACCTCTTCCTCAAACA
>Location:NODE_27951_length_3778_cov_35.373741	Coordinate:2352	Reads:1	Hits:3	Allocated_reads:0.333333333333333	Strand:+
CTAACTCACCTCTTCCTCAAACACATCTT
>Location:NODE_27951_length_3778_cov_35.373741	Coordinate:2353	Reads:1	Hits:3	Allocated_reads:0.333333333333333	Strand:+
TAACTCACCTCTTCCTCAAACACATCTTTT
>Location:NODE_27951_length_3778_cov_35.373741	Coordinate:2357	Reads:1	Hits:3	Allocated_reads:0.333333333333333	Strand:+
TCACCTCTTCCTCAAACACATCTTTTCT
>Location:NODE_27951_length_3778_cov_35.373741	Coordinate:2360	Reads:1	Hits:3	Allocated_reads:0.333333333333333	Strand:-
AATTCAGAAAAGATGTGTTTGAGGAAGAGG
>Location:NODE_27951_length_3778_cov_35.373741	Coordinate:2371	Reads:2	Hits:3	Allocated_reads:0.666666666666667	Strand:-
TCAAAGACAATTCAGAAAAGATGTGTT
>Location:NODE_27951_length_3778_cov_35.373741	Coordinate:2372	Reads:1	Hits:3	Allocated_reads:0.333333333333333	Strand:+
ACACATCTTTTCTGAATTGTCTTTGAAT
>Location:NODE_27951_length_3778_cov_35.373741	Coordinate:2373	Reads:1	Hits:3	Allocated_reads:0.333333333333333	Strand:+
CACATCTTTTCTGAATTGTCTTTGAATT
>Location:NODE_27951_length_3778_cov_35.373741	Coordinate:2376	Reads:1	Hits:3	Allocated_reads:0.333333333333333	Strand:+
ATCTTTTCTGAATTGTCTTTGAATTTATCTGGT
>Location:NODE_27951_length_3778_cov_35.373741	Coordinate:2377	Reads:1	Hits:3	Allocated_reads:0.333333333333333	Strand:+
TCTTTTCTGAATTGTCTTTGAATTTATCTGGT
>Location:NODE_27951_length_3778_cov_35.373741	Coordinate:2379	Reads:1	Hits:3	Allocated_reads:0.333333333333333	Strand:+
TTTTCTGAATTGTCTTTGAATTTATCTGGT
>Location:NODE_27951_length_3778_cov_35.373741	Coordinate:2380	Reads:2	Hits:3	Allocated_reads:0.666666666666667	Strand:+
TTTCTGAATTGTCTTTGAATTTATCTGG
>Location:NODE_27951_length_3778_cov_35.373741	Coordinate:2380	Reads:13	Hits:3	Allocated_reads:4.33333333333333	Strand:+
TTTCTGAATTGTCTTTGAATTTATCTGGT
>Location:NODE_27951_length_3778_cov_35.373741	Coordinate:2381	Reads:9	Hits:3	Allocated_reads:3	Strand:+
TTCTGAATTGTCTTTGAATTTATCTGGT
>Location:NODE_27951_length_3778_cov_35.373741	Coordinate:2381	Reads:1	Hits:3	Allocated_reads:0.333333333333333	Strand:+
TTCTGAATTGTCTTTGAATTTATCTGGTGT
>Location:NODE_27951_length_3778_cov_35.373741	Coordinate:2381	Reads:6	Hits:3	Allocated_reads:2	Strand:+
TTCTGAATTGTCTTTGAATTTATCTGGTGA
>Location:NODE_27951_length_3778_cov_35.373741	Coordinate:2381	Reads:3	Hits:3	Allocated_reads:1	Strand:+
TTCTGAATTGTCTTTGAATTTATCTGGTGAA
>Location:NODE_27951_length_3778_cov_35.373741	Coordinate:2381	Reads:1	Hits:3	Allocated_reads:0.333333333333333	Strand:+
TTCTGAATTGTCTTTGAATTTATCTGGTGAAGGT
>Location:NODE_27951_length_3778_cov_35.373741	Coordinate:2382	Reads:1	Hits:3	Allocated_reads:0.333333333333333	Strand:+
TCTGAATTGTCTTTGAATTTATCTGGT
>Location:NODE_27951_length_3778_cov_35.373741	Coordinate:2384	Reads:1	Hits:3	Allocated_reads:0.333333333333333	Strand:+
TGAATTGTCTTTGAATTTATCTGGTGAAGG
>Location:NODE_27951_length_3778_cov_35.373741	Coordinate:2388	Reads:3	Hits:3	Allocated_reads:1	Strand:+
TTGTCTTTGAATTTATCTGGTGAAGG
>Location:NODE_27951_length_3778_cov_35.373741	Coordinate:2388	Reads:1	Hits:3	Allocated_reads:0.333333333333333	Strand:+
TTGTCTTTGAATTTATCTGGTGAATGT
>Location:NODE_27951_length_3778_cov_35.373741	Coordinate:2388	Reads:11	Hits:3	Allocated_reads:3.66666666666667	Strand:+
TTGTCTTTGAATTTATCTGGTGAAGGT
>Location:NODE_27951_length_3778_cov_35.373741	Coordinate:2388	Reads:13	Hits:3	Allocated_reads:4.33333333333333	Strand:+
TTGTCTTTGAATTTATCTGGTGAAGGTT
>Location:NODE_27951_length_3778_cov_35.373741	Coordinate:2388	Reads:6	Hits:3	Allocated_reads:2	Strand:+
TTGTCTTTGAATTTATCTGGTGAAGGTTT
>Location:NODE_27951_length_3778_cov_35.373741	Coordinate:2388	Reads:3	Hits:3	Allocated_reads:1	Strand:+
TTGTCTTTGAATTTATCTGGTGAAGGTTTC
>Location:NODE_27951_length_3778_cov_35.373741	Coordinate:2389	Reads:1	Hits:3	Allocated_reads:0.333333333333333	Strand:+
TGTCTTTGAATTTATCTGGTGAAGGTTTC
>Location:NODE_27951_length_3778_cov_35.373741	Coordinate:2408	Reads:1	Hits:3	Allocated_reads:0.333333333333333	Strand:+
TGAAGGTTTCCCATCATGTTCCATCCTCTT
>Location:NODE_27951_length_3778_cov_35.373741	Coordinate:2414	Reads:2	Hits:3	Allocated_reads:0.666666666666667	Strand:+
TTTCCCATCATGTTCCATCCTCTTCGAA
>Location:NODE_27951_length_3778_cov_35.373741	Coordinate:2415	Reads:1	Hits:3	Allocated_reads:0.333333333333333	Strand:+
TTCCCATCATGTTCCATCCTCTTCGAATA
>Location:NODE_27951_length_3778_cov_35.373741	Coordinate:2416	Reads:3	Hits:3	Allocated_reads:1	Strand:+
TCCCATCATGTTCCATCCTCTTCGAA
>Location:NODE_27951_length_3778_cov_35.373741	Coordinate:2416	Reads:1	Hits:3	Allocated_reads:0.333333333333333	Strand:+
TCCCATCATGTTCCATCCTCTTCGAAA
>Location:NODE_27951_length_3778_cov_35.373741	Coordinate:2420	Reads:1	Hits:3	Allocated_reads:0.333333333333333	Strand:+
ATCATGTTCCATCCTCTTCGAATAAGCT
>Location:NODE_27951_length_3778_cov_35.373741	Coordinate:2421	Reads:1	Hits:3	Allocated_reads:0.333333333333333	Strand:+
TCATGTTCCATCCTCTTCGAATAAGC
>Location:NODE_27951_length_3778_cov_35.373741	Coordinate:2421	Reads:1	Hits:3	Allocated_reads:0.333333333333333	Strand:+
TCATGTTCCATCCTCTTCGAATAAGCTGA
>Location:NODE_27951_length_3778_cov_35.373741	Coordinate:2424	Reads:3	Hits:3	Allocated_reads:1	Strand:+
TGTTCCATCCTCTTCGAATAAGCTGA
>Location:NODE_27951_length_3778_cov_35.373741	Coordinate:2424	Reads:1	Hits:3	Allocated_reads:0.333333333333333	Strand:+
TGTTCCATCCTCTTCGAATAAGCTGAA
>Location:NODE_27951_length_3778_cov_35.373741	Coordinate:2424	Reads:2	Hits:3	Allocated_reads:0.666666666666667	Strand:+
TGTTCCATCCTCTTCGAATAAGCTGAAT
>Location:NODE_27951_length_3778_cov_35.373741	Coordinate:2426	Reads:1	Hits:3	Allocated_reads:0.333333333333333	Strand:+
TTCCATCCTCTTCGAATAAGCTGAATTCT
>Location:NODE_27951_length_3778_cov_35.373741	Coordinate:2437	Reads:1	Hits:3	Allocated_reads:0.333333333333333	Strand:+
TCGAATAAGCTGAATTCTTCTTCTTCTGGT
>Location:NODE_27951_length_3778_cov_35.373741	Coordinate:2440	Reads:1	Hits:3	Allocated_reads:0.333333333333333	Strand:-
AACCAGAAGAAGAAGAATTCAGCTTATT
>Location:NODE_27951_length_3778_cov_35.373741	Coordinate:2442	Reads:1	Hits:3	Allocated_reads:0.333333333333333	Strand:+
TAAGCTGAATTCTTCTTCTTCTGGTT
>Location:NODE_27951_length_3778_cov_35.373741	Coordinate:2442	Reads:20	Hits:3	Allocated_reads:6.66666666666667	Strand:+
TAAGCTGAATTCTTCTTCTTCTGGTTCC
>Location:NODE_27951_length_3778_cov_35.373741	Coordinate:2442	Reads:14	Hits:3	Allocated_reads:4.66666666666667	Strand:+
TAAGCTGAATTCTTCTTCTTCTGGTTCCT
>Location:NODE_27951_length_3778_cov_35.373741	Coordinate:2442	Reads:6	Hits:3	Allocated_reads:2	Strand:+
TAAGCTGAATTCTTCTTCTTCTGGTTCCTC
>Location:NODE_27951_length_3778_cov_35.373741	Coordinate:2442	Reads:2	Hits:3	Allocated_reads:0.666666666666667	Strand:+
TAAGCTGAATTCTTCTTCTTCTGGTTCCTCC
>Location:NODE_27951_length_3778_cov_35.373741	Coordinate:2447	Reads:1	Hits:3	Allocated_reads:0.333333333333333	Strand:+
TGAATTCTTCTTCTTCTGGTTCCTCCCT
>Location:NODE_27951_length_3778_cov_35.373741	Coordinate:2468	Reads:3	Hits:3	Allocated_reads:1	Strand:-
ATCCACTGTAGTGACCCCTAAAGGGAGG
>Location:NODE_27951_length_3778_cov_35.373741	Coordinate:2468	Reads:3	Hits:3	Allocated_reads:1	Strand:-
TGATCCACTGTAGTGACCCCTAAAGGGAGG
>Location:NODE_27951_length_3778_cov_35.373741	Coordinate:2472	Reads:1	Hits:3	Allocated_reads:0.333333333333333	Strand:-
AGATGATCCACTGTAGTGACCCCTAAAGG
>Location:NODE_27951_length_3778_cov_35.373741	Coordinate:2472	Reads:5	Hits:3	Allocated_reads:1.66666666666667	Strand:-
ATCCACTGTAGTGACCCCTAAAGG
>Location:NODE_27951_length_3778_cov_35.373741	Coordinate:2472	Reads:1	Hits:3	Allocated_reads:0.333333333333333	Strand:-
GATGATCCACTGTAGTGACCCCTAAAGG
>Location:NODE_27951_length_3778_cov_35.373741	Coordinate:2472	Reads:1	Hits:3	Allocated_reads:0.333333333333333	Strand:-
TGATCCACTGTAGTGACCCCTAAAGG
>Location:NODE_27951_length_3778_cov_35.373741	Coordinate:2473	Reads:9	Hits:3	Allocated_reads:3	Strand:-
AGATGATCCACTGTAGTGACCCCTAAAG
>Location:NODE_27951_length_3778_cov_35.373741	Coordinate:2473	Reads:3	Hits:3	Allocated_reads:1	Strand:-
CAGATGATCCACTGTAGTGACCCCTAAAG
>Location:NODE_27951_length_3778_cov_35.373741	Coordinate:2473	Reads:2	Hits:3	Allocated_reads:0.666666666666667	Strand:-
GGCAGATGATCCACTGTAGTGACCCCTAAAG
>Location:NODE_27951_length_3778_cov_35.373741	Coordinate:2473	Reads:1	Hits:3	Allocated_reads:0.333333333333333	Strand:-
TGATCCACTGTAGTGACCCCTAAAG
>Location:NODE_27951_length_3778_cov_35.373741	Coordinate:2474	Reads:1	Hits:3	Allocated_reads:0.333333333333333	Strand:+
TTTAGGGGTCACTACAGTGGATCATCTGCC
>Location:NODE_27951_length_3778_cov_35.373741	Coordinate:2474	Reads:1	Hits:3	Allocated_reads:0.333333333333333	Strand:+
TTTAGGGGTCACTACAGTGGATCATCTGCCG
>Location:NODE_27951_length_3778_cov_35.373741	Coordinate:2474	Reads:1	Hits:3	Allocated_reads:0.333333333333333	Strand:+
TTTAGGGGTCACTACAGTGGATCATCTGCCT
>Location:NODE_27951_length_3778_cov_35.373741	Coordinate:2475	Reads:2	Hits:3	Allocated_reads:0.666666666666667	Strand:+
TTAGGGGTCACTACAGTGGATCATCTGCCT
>Location:NODE_27951_length_3778_cov_35.373741	Coordinate:2476	Reads:4	Hits:3	Allocated_reads:1.33333333333333	Strand:+
TAGGGGTCACTACAGTGGATCATCTGCCT
>Location:NODE_27951_length_3778_cov_35.373741	Coordinate:2478	Reads:1	Hits:3	Allocated_reads:0.333333333333333	Strand:+
GGGGTCACTACAGTGGATCATCTGCCT
>Location:NODE_27951_length_3778_cov_35.373741	Coordinate:2481	Reads:1	Hits:4	Allocated_reads:0.25	Strand:+
GTCACTACAGTGGATCATCTGCCT
>Location:NODE_27951_length_3778_cov_35.373741	Coordinate:2484	Reads:3	Hits:4	Allocated_reads:0.75	Strand:-
TGGAGGCAGATGATCCACTGTAGT
>Location:NODE_27951_length_3778_cov_35.373741	Coordinate:2486	Reads:1	Hits:6	Allocated_reads:0.166666666666667	Strand:+
TACAGTGGATCATCTGCCTCCATC
>Location:NODE_27951_length_3778_cov_35.373741	Coordinate:2491	Reads:1	Hits:3	Allocated_reads:0.333333333333333	Strand:+
TGGATCATCTGCCTCCATCTTATCCTAT
>Location:NODE_27951_length_3778_cov_35.373741	Coordinate:2491	Reads:1	Hits:3	Allocated_reads:0.333333333333333	Strand:+
TGGATCATCTGCCTCCATCTTATCCTATCCA
>Location:NODE_27951_length_3778_cov_35.373741	Coordinate:2493	Reads:1	Hits:3	Allocated_reads:0.333333333333333	Strand:-
TAGGATAAGATGGAGGCAGATGATC
>Location:NODE_27951_length_3778_cov_35.373741	Coordinate:2494	Reads:1	Hits:3	Allocated_reads:0.333333333333333	Strand:+
ATCATCTGCCTCCATCTTATCCTATCC
>Location:NODE_27951_length_3778_cov_35.373741	Coordinate:2494	Reads:2	Hits:3	Allocated_reads:0.666666666666667	Strand:+
ATCATCTGCCTCCATCTTATCCTATCCA
>Location:NODE_27951_length_3778_cov_35.373741	Coordinate:2494	Reads:1	Hits:3	Allocated_reads:0.333333333333333	Strand:+
ATCATCTGCCTCCATCTTATCCTATCCATA
>Location:NODE_27951_length_3778_cov_35.373741	Coordinate:2498	Reads:2	Hits:3	Allocated_reads:0.666666666666667	Strand:+
TCTGCCTCCATCTTATCCTATCCATAGC
>Location:NODE_27951_length_3778_cov_35.373741	Coordinate:2498	Reads:1	Hits:1	Allocated_reads:1	Strand:+
TCTGCCTCCATCTTATCCTATCCATAGCT
>Location:NODE_27951_length_3778_cov_35.373741	Coordinate:2499	Reads:1	Hits:3	Allocated_reads:0.333333333333333	Strand:-
ATGGATAGGATAAGATGGAGGCAG
>Location:NODE_27951_length_3778_cov_35.373741	Coordinate:2504	Reads:1	Hits:1	Allocated_reads:1	Strand:+
TCCATCTTATCCTATCCATAGCTGCCT
>Location:NODE_27951_length_3778_cov_35.373741	Coordinate:2507	Reads:1	Hits:1	Allocated_reads:1	Strand:+
ATCTTATCCTATCCATAGCTGCCTCCT
>Location:NODE_27951_length_3778_cov_35.373741	Coordinate:2508	Reads:1	Hits:1	Allocated_reads:1	Strand:+
TCTTATCCTATCCATAGCTGCCTCCTCGT
>Location:NODE_27951_length_3778_cov_35.373741	Coordinate:2509	Reads:1	Hits:1	Allocated_reads:1	Strand:+
CTTATCCTATCCATAGCTGCCTCCTCGTT
>Location:NODE_27951_length_3778_cov_35.373741	Coordinate:2522	Reads:1	Hits:1	Allocated_reads:1	Strand:+
TAGCTGCCTCCTCGTTCATACCAACC
>Location:NODE_27951_length_3778_cov_35.373741	Coordinate:2522	Reads:1	Hits:1	Allocated_reads:1	Strand:+
TAGCTGCCTCCTCGTTCATACCAACCCT
>Location:NODE_27951_length_3778_cov_35.373741	Coordinate:2530	Reads:1	Hits:1	Allocated_reads:1	Strand:-
AGGATATAGATAGGGTTGGTATGAACGAGGA
>Location:NODE_27951_length_3778_cov_35.373741	Coordinate:2530	Reads:1	Hits:1	Allocated_reads:1	Strand:+
TCCTCGTTCATACCAACCCTATCTATAT
>Location:NODE_27951_length_3778_cov_35.373741	Coordinate:2532	Reads:1	Hits:1	Allocated_reads:1	Strand:+
CTCGTTCATACCAACCCTATCTATATCCT
>Location:NODE_27951_length_3778_cov_35.373741	Coordinate:2533	Reads:1	Hits:1	Allocated_reads:1	Strand:-
AGGATATAGATAGGGTTGGTATGAACGA
>Location:NODE_27951_length_3778_cov_35.373741	Coordinate:2537	Reads:1	Hits:2	Allocated_reads:0.5	Strand:+
TCATACCAACCCTATCTATATCCT
>Location:NODE_27951_length_3778_cov_35.373741	Coordinate:2537	Reads:1	Hits:1	Allocated_reads:1	Strand:+
TCATACCAACCCTATCTATATCCTTCA
>Location:NODE_27951_length_3778_cov_35.373741	Coordinate:2540	Reads:1	Hits:1	Allocated_reads:1	Strand:-
ATAGTGATGAAGGATATAGATAGGGTTGGTA
>Location:NODE_27951_length_3778_cov_35.373741	Coordinate:2545	Reads:1	Hits:1	Allocated_reads:1	Strand:-
CATAGTGATGAAGGATATAGATAGGGT
>Location:NODE_27951_length_3778_cov_35.373741	Coordinate:2545	Reads:1	Hits:1	Allocated_reads:1	Strand:-
GACATAGTGATGAAGGATATAGATAGGGT
>Location:NODE_27951_length_3778_cov_35.373741	Coordinate:2549	Reads:2	Hits:1	Allocated_reads:2	Strand:+
TATCTATATCCTTCATCACTATGTCCTT
>Location:NODE_27951_length_3778_cov_35.373741	Coordinate:2551	Reads:1	Hits:1	Allocated_reads:1	Strand:+
TCTATATCCTTCATCACTATGTCCTT
>Location:NODE_27951_length_3778_cov_35.373741	Coordinate:2551	Reads:1	Hits:1	Allocated_reads:1	Strand:+
TCTATATCCTTCATCACTATGTCCTTG
>Location:NODE_27951_length_3778_cov_35.373741	Coordinate:2551	Reads:3	Hits:1	Allocated_reads:3	Strand:+
TCTATATCCTTCATCACTATGTCCTTGAA
>Location:NODE_27951_length_3778_cov_35.373741	Coordinate:2551	Reads:1	Hits:1	Allocated_reads:1	Strand:+
TCTATATCCTTCATCACTATGTCCTTGAACT
>Location:NODE_27951_length_3778_cov_35.373741	Coordinate:2553	Reads:2	Hits:1	Allocated_reads:2	Strand:+
TATATCCTTCATCACTATGTCCTTGAAC
>Location:NODE_27951_length_3778_cov_35.373741	Coordinate:2553	Reads:7	Hits:1	Allocated_reads:7	Strand:+
TATATCCTTCATCACTATGTCCTTGAACT
>Location:NODE_27951_length_3778_cov_35.373741	Coordinate:2555	Reads:1	Hits:1	Allocated_reads:1	Strand:+
TATCCTTCATCACTATGTCCTTGAACT
>Location:NODE_27951_length_3778_cov_35.373741	Coordinate:2557	Reads:1	Hits:1	Allocated_reads:1	Strand:+
TCCTTCATCACTATGTCCTTGAACTC
>Location:NODE_27951_length_3778_cov_35.373741	Coordinate:2557	Reads:1	Hits:1	Allocated_reads:1	Strand:+
TCCTTCATCACTATGTCCTTGAACTCCCT
>Location:NODE_27951_length_3778_cov_35.373741	Coordinate:2560	Reads:1	Hits:1	Allocated_reads:1	Strand:+
TTCATCACTATGTCCTTGAACTCCC
>Location:NODE_27951_length_3778_cov_35.373741	Coordinate:2560	Reads:1	Hits:1	Allocated_reads:1	Strand:+
TTCATCACTATGTCCTTGAACTCCCTC
>Location:NODE_27951_length_3778_cov_35.373741	Coordinate:2560	Reads:3	Hits:1	Allocated_reads:3	Strand:+
TTCATCACTATGTCCTTGAACTCCCTCT
>Location:NODE_27951_length_3778_cov_35.373741	Coordinate:2561	Reads:1	Hits:1	Allocated_reads:1	Strand:+
TCATCACTATGTCCTTGAACTCCCTCTA
>Location:NODE_27951_length_3778_cov_35.373741	Coordinate:2561	Reads:1	Hits:1	Allocated_reads:1	Strand:+
TCATCACTATGTCCTTGAACTCCCTCTAAGG
>Location:NODE_27951_length_3778_cov_35.373741	Coordinate:2564	Reads:3	Hits:1	Allocated_reads:3	Strand:+
TCACTATGTCCTTGAACTCCCTCT
>Location:NODE_27951_length_3778_cov_35.373741	Coordinate:2564	Reads:1	Hits:1	Allocated_reads:1	Strand:+
TCACTATGTCCTTGAACTCCCTCTA
>Location:NODE_27951_length_3778_cov_35.373741	Coordinate:2564	Reads:1	Hits:1	Allocated_reads:1	Strand:+
TCACTATGTCCTTGAACTCCCTCTAA
>Location:NODE_27951_length_3778_cov_35.373741	Coordinate:2564	Reads:1	Hits:1	Allocated_reads:1	Strand:+
TCACTATGTCCTTGAACTCCCTCTAAG
>Location:NODE_27951_length_3778_cov_35.373741	Coordinate:2564	Reads:1	Hits:1	Allocated_reads:1	Strand:+
TCACTATGTCCTTGAACTCCCTCTAATTA
>Location:NODE_27951_length_3778_cov_35.373741	Coordinate:2565	Reads:1	Hits:1	Allocated_reads:1	Strand:+
CACTATGTCCTTGAACTCCCTCTAAGG
>Location:NODE_27951_length_3778_cov_35.373741	Coordinate:2572	Reads:1	Hits:2	Allocated_reads:0.5	Strand:+
TCCTTGAACTCCCTCTAAGGGCTTGCT
>Location:NODE_27951_length_3778_cov_35.373741	Coordinate:2585	Reads:4	Hits:1	Allocated_reads:4	Strand:+
TCTAAGGGCTTGCTCTTTCCCTCCTGCCT
>Location:NODE_27951_length_3778_cov_35.373741	Coordinate:2587	Reads:3	Hits:1	Allocated_reads:3	Strand:+
TAAGGGCTTGCTCTTTCCCTCCTGCCT
>Location:NODE_27951_length_3778_cov_35.373741	Coordinate:2587	Reads:1	Hits:1	Allocated_reads:1	Strand:+
TAAGGGCTTGCTCTTTCCCTCCTGCCTGGC
>Location:NODE_27951_length_3778_cov_35.373741	Coordinate:2603	Reads:1	Hits:1	Allocated_reads:1	Strand:+
CCCTCCTGCCTGGCAGCTCCATATGGAAC
>Location:NODE_27951_length_3778_cov_35.373741	Coordinate:2608	Reads:1	Hits:1	Allocated_reads:1	Strand:+
CTGCCTGGCAGCTCCATATGGAACAATA
>Location:NODE_27951_length_3778_cov_35.373741	Coordinate:2609	Reads:1	Hits:1	Allocated_reads:1	Strand:+
TGCCTGGCAGCTCCATATGGAACAATA
>Location:NODE_27951_length_3778_cov_35.373741	Coordinate:2618	Reads:1	Hits:2	Allocated_reads:0.5	Strand:-
ATAGTGAATATATTGTTCCATATGGAGC
>Location:NODE_27951_length_3778_cov_35.373741	Coordinate:2618	Reads:1	Hits:2	Allocated_reads:0.5	Strand:-
GGCATAGTGAATATATTGTTCCATATGGAGC
>Location:NODE_27951_length_3778_cov_35.373741	Coordinate:2626	Reads:2	Hits:2	Allocated_reads:1	Strand:+
TGGAACAATATATTCACTATGCCTCTTC
>Location:NODE_27951_length_3778_cov_35.373741	Coordinate:2636	Reads:1	Hits:2	Allocated_reads:0.5	Strand:+
TATTCACTATGCCTCTTCTACATA
>Location:NODE_27951_length_3778_cov_35.373741	Coordinate:2636	Reads:1	Hits:2	Allocated_reads:0.5	Strand:+
TATTCACTATGCCTCTTCTACATAT
>Location:NODE_27951_length_3778_cov_35.373741	Coordinate:2636	Reads:4	Hits:2	Allocated_reads:2	Strand:+
TATTCACTATGCCTCTTCTACATATGTC
>Location:NODE_27951_length_3778_cov_35.373741	Coordinate:2636	Reads:5	Hits:2	Allocated_reads:2.5	Strand:+
TATTCACTATGCCTCTTCTACATATGTCC
>Location:NODE_27951_length_3778_cov_35.373741	Coordinate:2636	Reads:1	Hits:2	Allocated_reads:0.5	Strand:+
TATTCACTATGCCTCTTCTACATATGTCCA
>Location:NODE_27951_length_3778_cov_35.373741	Coordinate:2638	Reads:1	Hits:2	Allocated_reads:0.5	Strand:+
TTCACTATGCCTCTTCTACATATGTCCAAA
>Location:NODE_27951_length_3778_cov_35.373741	Coordinate:2638	Reads:1	Hits:2	Allocated_reads:0.5	Strand:+
TTCACTATGCCTCTTCTACATATGTCCAAAT
>Location:NODE_27951_length_3778_cov_35.373741	Coordinate:2658	Reads:1	Hits:2	Allocated_reads:0.5	Strand:+
TATGTCCAAATCATGTCAGCTTTGCC
>Location:NODE_27951_length_3778_cov_35.373741	Coordinate:2658	Reads:1	Hits:2	Allocated_reads:0.5	Strand:+
TATGTCCAAATCATGTCAGCTTTGCCTCT
>Location:NODE_27951_length_3778_cov_35.373741	Coordinate:2661	Reads:1	Hits:2	Allocated_reads:0.5	Strand:-
TAGAGAGGCAAAGCTGACATGATTTGGAC
>Location:NODE_27951_length_3778_cov_35.373741	Coordinate:2669	Reads:1	Hits:2	Allocated_reads:0.5	Strand:+
CATGTCAGCTTTGCCTCTCTAACTTTGTGTC
>Location:NODE_27951_length_3778_cov_35.373741	Coordinate:2671	Reads:1	Hits:2	Allocated_reads:0.5	Strand:+
TGTCAGCTTTGCCTCTCTAACTTTGTT
>Location:NODE_27951_length_3778_cov_35.373741	Coordinate:2671	Reads:1	Hits:2	Allocated_reads:0.5	Strand:+
TGTCAGCTTTGCCTCTCTAACTTTGTGT
>Location:NODE_27951_length_3778_cov_35.373741	Coordinate:2671	Reads:3	Hits:2	Allocated_reads:1.5	Strand:+
TGTCAGCTTTGCCTCTCTAACTTTGTGTC
>Location:NODE_27951_length_3778_cov_35.373741	Coordinate:2671	Reads:1	Hits:2	Allocated_reads:0.5	Strand:+
TGTCAGCTTTGCCTCTCTAACTTTGTGTCC
>Location:NODE_27951_length_3778_cov_35.373741	Coordinate:2680	Reads:1	Hits:3	Allocated_reads:0.333333333333333	Strand:+
TGCCTCTCTAACTTTGTGTCCAAACCACT
>Location:NODE_27951_length_3778_cov_35.373741	Coordinate:2684	Reads:1	Hits:4	Allocated_reads:0.25	Strand:+
TCTCTAACTTTGTGTCCAAACCACTC
>Location:NODE_27951_length_3778_cov_35.373741	Coordinate:2684	Reads:1	Hits:3	Allocated_reads:0.333333333333333	Strand:+
TCTCTAACTTTGTGTCCAAACCACTCA
>Location:NODE_27951_length_3778_cov_35.373741	Coordinate:2684	Reads:1	Hits:2	Allocated_reads:0.5	Strand:+
TCTCTAACTTTGTGTCCAAACCACTCAACAT
>Location:NODE_27951_length_3778_cov_35.373741	Coordinate:2684	Reads:1	Hits:2	Allocated_reads:0.5	Strand:+
TCTCTAACTTTGTGTCCAAACCACTCAACATG
>Location:NODE_27951_length_3778_cov_35.373741	Coordinate:2692	Reads:1	Hits:2	Allocated_reads:0.5	Strand:+
TTTGTGTCCAAACCACTCAACATGAGC
>Location:NODE_27951_length_3778_cov_35.373741	Coordinate:2692	Reads:9	Hits:2	Allocated_reads:4.5	Strand:+
TTTGTGTCCAAACCACTCAACATGAGCT
>Location:NODE_27951_length_3778_cov_35.373741	Coordinate:2692	Reads:1	Hits:2	Allocated_reads:0.5	Strand:+
TTTGTGTCCAAACCACTCAACATGAGCTGTC
>Location:NODE_27951_length_3778_cov_35.373741	Coordinate:2692	Reads:1	Hits:2	Allocated_reads:0.5	Strand:+
TTTGTGTCCAAACCACTCAACATGAGCTGTCT
>Location:NODE_27951_length_3778_cov_35.373741	Coordinate:2696	Reads:1	Hits:2	Allocated_reads:0.5	Strand:+
TGTCCAAACCACTCAACATGAGCTGTCT
>Location:NODE_27951_length_3778_cov_35.373741	Coordinate:2697	Reads:1	Hits:2	Allocated_reads:0.5	Strand:+
GTCCAAACCACTCAACATGAGCTGTCTC
>Location:NODE_27951_length_3778_cov_35.373741	Coordinate:2697	Reads:1	Hits:2	Allocated_reads:0.5	Strand:+
GTCCAAACCACTCAACATGAGCTGTCTCT
>Location:NODE_27951_length_3778_cov_35.373741	Coordinate:2697	Reads:1	Hits:2	Allocated_reads:0.5	Strand:+
GTCCAAACCACTCAACATGAGCTGTCTCTC
>Location:NODE_27951_length_3778_cov_35.373741	Coordinate:2697	Reads:1	Hits:2	Allocated_reads:0.5	Strand:+
GTCCAAACCACTCAACATGAGCTGTCTCTT
>Location:NODE_27951_length_3778_cov_35.373741	Coordinate:2699	Reads:1	Hits:2	Allocated_reads:0.5	Strand:+
CCAAACCACTCAACATGAGCTGTCTCTCT
>Location:NODE_27951_length_3778_cov_35.373741	Coordinate:2708	Reads:1	Hits:2	Allocated_reads:0.5	Strand:+
TCAACATGAGCTGTCTCTCTGATGCACT
>Location:NODE_27951_length_3778_cov_35.373741	Coordinate:2708	Reads:4	Hits:2	Allocated_reads:2	Strand:+
TCAACATGAGCTGTCTCTCTGATGCACTCA
>Location:NODE_27951_length_3778_cov_35.373741	Coordinate:2709	Reads:2	Hits:2	Allocated_reads:1	Strand:+
CAACATGAGCTGTCTCTCTGATGCACTCA
>Location:NODE_27951_length_3778_cov_35.373741	Coordinate:2716	Reads:1	Hits:2	Allocated_reads:0.5	Strand:+
AGCTGTCTCTCTGATGCACTCATTTC
>Location:NODE_27951_length_3778_cov_35.373741	Coordinate:2716	Reads:1	Hits:2	Allocated_reads:0.5	Strand:+
AGCTGTCTCTCTGATGCACTCATTTCTAATC
>Location:NODE_27951_length_3778_cov_35.373741	Coordinate:2719	Reads:1	Hits:2	Allocated_reads:0.5	Strand:+
TGTCTCTCTGATGCACTCATTTCTAATC
>Location:NODE_27951_length_3778_cov_35.373741	Coordinate:2721	Reads:1	Hits:3	Allocated_reads:0.333333333333333	Strand:+
TCTCTCTGATGCACTCATTTCTAATCT
>Location:NODE_27951_length_3778_cov_35.373741	Coordinate:2721	Reads:1	Hits:2	Allocated_reads:0.5	Strand:+
TCTCTCTGATGCACTCATTTCTAATCTTC
>Location:NODE_27951_length_3778_cov_35.373741	Coordinate:2723	Reads:2	Hits:2	Allocated_reads:1	Strand:+
TCTCTGATGCACTCATTTCTAATCTTCT
>Location:NODE_27951_length_3778_cov_35.373741	Coordinate:2723	Reads:1	Hits:2	Allocated_reads:0.5	Strand:+
TCTCTGATGCACTCATTTCTAATCTTCTCCA
>Location:NODE_27951_length_3778_cov_35.373741	Coordinate:2725	Reads:1	Hits:2	Allocated_reads:0.5	Strand:+
TCTGATGCACTCATTTCTAATCTTCTC
>Location:NODE_27951_length_3778_cov_35.373741	Coordinate:2725	Reads:1	Hits:2	Allocated_reads:0.5	Strand:+
TCTGATGCACTCATTTCTAATCTTCTCC
>Location:NODE_27951_length_3778_cov_35.373741	Coordinate:2727	Reads:1	Hits:2	Allocated_reads:0.5	Strand:+
TGATGCACTCATTTCTAATCTTCTCCATT
>Location:NODE_27951_length_3778_cov_35.373741	Coordinate:2728	Reads:1	Hits:2	Allocated_reads:0.5	Strand:-
GAGAAGATTAGAAATGAGTGCATC
>Location:NODE_27951_length_3778_cov_35.373741	Coordinate:2728	Reads:1	Hits:2	Allocated_reads:0.5	Strand:+
GATGCACTCATTTCTAATCTTCTCCATT
>Location:NODE_27951_length_3778_cov_35.373741	Coordinate:2730	Reads:1	Hits:2	Allocated_reads:0.5	Strand:+
TGCACTCATTTCTAATCTTCTCCATTCTGGT
>Location:NODE_27951_length_3778_cov_35.373741	Coordinate:2733	Reads:1	Hits:2	Allocated_reads:0.5	Strand:-
GTGACCAGAATGGAGAAGATTAGAAATGAGT
>Location:NODE_27951_length_3778_cov_35.373741	Coordinate:2735	Reads:1	Hits:2	Allocated_reads:0.5	Strand:+
TCATTTCTAATCTTCTCCATTCTGGTCAC
>Location:NODE_27951_length_3778_cov_35.373741	Coordinate:2735	Reads:3	Hits:2	Allocated_reads:1.5	Strand:+
TCATTTCTAATCTTCTCCATTCTGGTCACT
>Location:NODE_27951_length_3778_cov_35.373741	Coordinate:2735	Reads:1	Hits:2	Allocated_reads:0.5	Strand:+
TCATTTCTAATCTTCTCCATTCTGGTCACTC
>Location:NODE_27951_length_3778_cov_35.373741	Coordinate:2737	Reads:1	Hits:2	Allocated_reads:0.5	Strand:+
ATTTCTAATCTTCTCCATTCTGGTCACTC
>Location:NODE_27951_length_3778_cov_35.373741	Coordinate:2738	Reads:1	Hits:3	Allocated_reads:0.333333333333333	Strand:+
TTTCTAATCTTCTCCATTCTGGTCACT
>Location:NODE_27951_length_3778_cov_35.373741	Coordinate:2738	Reads:1	Hits:2	Allocated_reads:0.5	Strand:+
TTTCTAATCTTCTCCATTCTGGTCACTCC
>Location:NODE_27951_length_3778_cov_35.373741	Coordinate:2739	Reads:1	Hits:3	Allocated_reads:0.333333333333333	Strand:+
TTCTAATCTTCTCCATTCTGGTCACT
>Location:NODE_27951_length_3778_cov_35.373741	Coordinate:2739	Reads:1	Hits:2	Allocated_reads:0.5	Strand:+
TTCTAATCTTCTCCATTCTGGTCACTC
>Location:NODE_27951_length_3778_cov_35.373741	Coordinate:2741	Reads:1	Hits:2	Allocated_reads:0.5	Strand:+
CTAATCTTCTCCATTCTGGTCACTCCCAAA
>Location:NODE_27951_length_3778_cov_35.373741	Coordinate:2742	Reads:1	Hits:2	Allocated_reads:0.5	Strand:+
TAATCTTCTCCATTCTGGTCACTCCC
>Location:NODE_27951_length_3778_cov_35.373741	Coordinate:2742	Reads:21	Hits:2	Allocated_reads:10.5	Strand:+
TAATCTTCTCCATTCTGGTCACTCCCAAA
>Location:NODE_27951_length_3778_cov_35.373741	Coordinate:2747	Reads:1	Hits:2	Allocated_reads:0.5	Strand:+
TTCTCCATTCTGGTCACTCCCAAAC
>Location:NODE_27951_length_3778_cov_35.373741	Coordinate:2755	Reads:1	Hits:2	Allocated_reads:0.5	Strand:-
ATGCTAAGATTTTGTTTGGGAGTGACCAGA
>Location:NODE_27951_length_3778_cov_35.373741	Coordinate:2758	Reads:2	Hits:2	Allocated_reads:1	Strand:-
GATGCTAAGATTTTGTTTGGGAGTGACC
>Location:NODE_27951_length_3778_cov_35.373741	Coordinate:2761	Reads:1	Hits:2	Allocated_reads:0.5	Strand:-
GATGCTAAGATTTTGTTTGGGAGTG
>Location:NODE_27951_length_3778_cov_35.373741	Coordinate:2764	Reads:1	Hits:2	Allocated_reads:0.5	Strand:+
TCCCAAACAAAATCTTAGCATCTTGAGCCC
>Location:NODE_27951_length_3778_cov_35.373741	Coordinate:2771	Reads:1	Hits:2	Allocated_reads:0.5	Strand:+
CAAAATCTTAGCATCTTGAGCCCTGCCATC
>Location:NODE_27951_length_3778_cov_35.373741	Coordinate:2774	Reads:1	Hits:2	Allocated_reads:0.5	Strand:+
AATCTTAGCATCTTGAGCCCTGCCATC
>Location:NODE_27951_length_3778_cov_35.373741	Coordinate:2776	Reads:1	Hits:2	Allocated_reads:0.5	Strand:+
TCTTAGCATCTTGAGCCCTGCCATCCC
>Location:NODE_27951_length_3778_cov_35.373741	Coordinate:2776	Reads:5	Hits:2	Allocated_reads:2.5	Strand:+
TCTTAGCATCTTGAGCCCTGCCATCCCC
>Location:NODE_27951_length_3778_cov_35.373741	Coordinate:2776	Reads:3	Hits:2	Allocated_reads:1.5	Strand:+
TCTTAGCATCTTGAGCCCTGCCATCCCCT
>Location:NODE_27951_length_3778_cov_35.373741	Coordinate:2776	Reads:2	Hits:2	Allocated_reads:1	Strand:+
TCTTAGCATCTTGAGCCCTGCCATCCCCTGCCT
>Location:NODE_27951_length_3778_cov_35.373741	Coordinate:2779	Reads:2	Hits:2	Allocated_reads:1	Strand:+
TAGCATCTTGAGCCCTGCCATCCCCTGCCT
>Location:NODE_27951_length_3778_cov_35.373741	Coordinate:2784	Reads:2	Hits:2	Allocated_reads:1	Strand:+
TCTTGAGCCCTGCCATCCCCTGCCTGGCCT
>Location:NODE_27951_length_3778_cov_35.373741	Coordinate:2816	Reads:1	Hits:2	Allocated_reads:0.5	Strand:+
TGCACTGCTTGTTGCTTTGGATGCTT
>Location:NODE_27951_length_3778_cov_35.373741	Coordinate:2816	Reads:2	Hits:2	Allocated_reads:1	Strand:+
TGCACTGCTTGTTGCTTTGGATGCTTGACT
>Location:NODE_27951_length_3778_cov_35.373741	Coordinate:2817	Reads:1	Hits:2	Allocated_reads:0.5	Strand:+
GCACTGCTTGTTGCTTTGGATGCTTGA
>Location:NODE_27951_length_3778_cov_35.373741	Coordinate:2821	Reads:1	Hits:2	Allocated_reads:0.5	Strand:+
TGCTTGTTGCTTTGGATGCTTGACTCC
>Location:NODE_27951_length_3778_cov_35.373741	Coordinate:2821	Reads:3	Hits:2	Allocated_reads:1.5	Strand:+
TGCTTGTTGCTTTGGATGCTTGACTCCAGG
>Location:NODE_27951_length_3778_cov_35.373741	Coordinate:2831	Reads:1	Hits:2	Allocated_reads:0.5	Strand:+
TTTGGATGCTTGACTCCAGGTATTTAAACT
>Location:NODE_27951_length_3778_cov_35.373741	Coordinate:2837	Reads:1	Hits:2	Allocated_reads:0.5	Strand:+
TGCTTGACTCCAGGTATTTAAACTCATGTACC
>Location:NODE_27951_length_3778_cov_35.373741	Coordinate:2841	Reads:1	Hits:2	Allocated_reads:0.5	Strand:+
TGACTCCAGGTATTTAAACTCATGTACC
>Location:NODE_27951_length_3778_cov_35.373741	Coordinate:2851	Reads:2	Hits:2	Allocated_reads:1	Strand:+
TATTTAAACTCATGTACCTTCAATACCTT
>Location:NODE_27951_length_3778_cov_35.373741	Coordinate:2854	Reads:1	Hits:2	Allocated_reads:0.5	Strand:+
TTAAACTCATGTACCTTCAATACC
>Location:NODE_27951_length_3778_cov_35.373741	Coordinate:2854	Reads:1	Hits:2	Allocated_reads:0.5	Strand:+
TTAAACTCATGTACCTTCAATACCTT
>Location:NODE_27951_length_3778_cov_35.373741	Coordinate:2854	Reads:1	Hits:2	Allocated_reads:0.5	Strand:+
TTAAACTCATGTACCTTCAATACCTTTAC
>Location:NODE_27951_length_3778_cov_35.373741	Coordinate:2854	Reads:1	Hits:2	Allocated_reads:0.5	Strand:+
TTAAACTCATGTACCTTCAATACCTTTACT
>Location:NODE_27951_length_3778_cov_35.373741	Coordinate:2854	Reads:1	Hits:2	Allocated_reads:0.5	Strand:+
TTAAACTCATGTACCTTCAATACCTTTACTCCT
>Location:NODE_27951_length_3778_cov_35.373741	Coordinate:2855	Reads:1	Hits:2	Allocated_reads:0.5	Strand:+
TAAACTCATGTACCTTCAATACCT
>Location:NODE_27951_length_3778_cov_35.373741	Coordinate:2855	Reads:1	Hits:2	Allocated_reads:0.5	Strand:+
TAAACTCATGTACCTTCAATACCTTTAC
>Location:NODE_27951_length_3778_cov_35.373741	Coordinate:2855	Reads:4	Hits:2	Allocated_reads:2	Strand:+
TAAACTCATGTACCTTCAATACCTTTACT
>Location:NODE_27951_length_3778_cov_35.373741	Coordinate:2855	Reads:1	Hits:2	Allocated_reads:0.5	Strand:+
TAAACTCATGTACCTTCAATACCTTTACTCC
>Location:NODE_27951_length_3778_cov_35.373741	Coordinate:2857	Reads:1	Hits:2	Allocated_reads:0.5	Strand:-
AGTAAAGGTATTGAAGGTACATGAGTT
>Location:NODE_27951_length_3778_cov_35.373741	Coordinate:2865	Reads:1	Hits:2	Allocated_reads:0.5	Strand:+
TACCTTCAATACCTTTACTCCTTGCATATT
>Location:NODE_27951_length_3778_cov_35.373741	Coordinate:2869	Reads:1	Hits:2	Allocated_reads:0.5	Strand:+
TTCAATACCTTTACTCCTTGCATATTTCA
>Location:NODE_27951_length_3778_cov_35.373741	Coordinate:2869	Reads:1	Hits:2	Allocated_reads:0.5	Strand:+
TTCAATACCTTTACTCCTTGCATATTTCATA
>Location:NODE_27951_length_3778_cov_35.373741	Coordinate:2870	Reads:2	Hits:2	Allocated_reads:1	Strand:+
TCAATACCTTTACTCCTTGCATATTTCATA
>Location:NODE_27951_length_3778_cov_35.373741	Coordinate:2880	Reads:2	Hits:2	Allocated_reads:1	Strand:+
TACTCCTTGCATATTTCATATGAGCTGAC
>Location:NODE_27951_length_3778_cov_35.373741	Coordinate:2880	Reads:2	Hits:2	Allocated_reads:1	Strand:+
TACTCCTTGCATATTTCATATGAGCTGACC
>Location:NODE_27951_length_3778_cov_35.373741	Coordinate:2886	Reads:2	Hits:2	Allocated_reads:1	Strand:+
TTGCATATTTCATATGAGCTGACCATC
>Location:NODE_27951_length_3778_cov_35.373741	Coordinate:2886	Reads:2	Hits:2	Allocated_reads:1	Strand:+
TTGCATATTTCATATGAGCTGACCATCTGA
>Location:NODE_27951_length_3778_cov_35.373741	Coordinate:2888	Reads:1	Hits:2	Allocated_reads:0.5	Strand:+
GCATATTTCATATGAGCTGACCATCTGA
>Location:NODE_27951_length_3778_cov_35.373741	Coordinate:2893	Reads:3	Hits:1	Allocated_reads:3	Strand:+
TTTCATATGAGCTGACCATCTGACGTCAAAGA
>Location:NODE_27951_length_3778_cov_35.373741	Coordinate:2894	Reads:1	Hits:1	Allocated_reads:1	Strand:+
TTCATATGAGCTGACCATCTGACGTCAAAGA
>Location:NODE_27951_length_3778_cov_35.373741	Coordinate:2895	Reads:2	Hits:1	Allocated_reads:2	Strand:+
TCATATGAGCTGACCATCTGACGTCAAA
>Location:NODE_27951_length_3778_cov_35.373741	Coordinate:2895	Reads:1	Hits:1	Allocated_reads:1	Strand:+
TCATATGAGCTGACCATCTCACGTCAAAGA
>Location:NODE_27951_length_3778_cov_35.373741	Coordinate:2895	Reads:25	Hits:1	Allocated_reads:25	Strand:+
TCATATGAGCTGACCATCTGACGTCAAAGA
>Location:NODE_27951_length_3778_cov_35.373741	Coordinate:2895	Reads:1	Hits:1	Allocated_reads:1	Strand:-
TTTGACGTCAGATGGTCAGCTCATATGA
>Location:NODE_27951_length_3778_cov_35.373741	Coordinate:2896	Reads:1	Hits:1	Allocated_reads:1	Strand:+
CATATGAGCTGACCATCTGACGTCAAAGA
>Location:NODE_27951_length_3778_cov_35.373741	Coordinate:2897	Reads:2	Hits:1	Allocated_reads:2	Strand:+
ATATGAGCTGACCATCTGACGTCAAAGA
>Location:NODE_27951_length_3778_cov_35.373741	Coordinate:2898	Reads:20	Hits:1	Allocated_reads:20	Strand:+
TATGAGCTGACCATCTGACGTCAAAGA
>Location:NODE_27951_length_3778_cov_35.373741	Coordinate:2898	Reads:1	Hits:1	Allocated_reads:1	Strand:+
TATGAGCTGACCATCTGACGTCAAAGAAT
>Location:NODE_27951_length_3778_cov_35.373741	Coordinate:2898	Reads:2	Hits:1	Allocated_reads:2	Strand:+
TATGAGCTGACCATCTGACGTCAAAGAATA
>Location:NODE_27951_length_3778_cov_35.373741	Coordinate:2905	Reads:1	Hits:1	Allocated_reads:1	Strand:+
TGACCATCTGACGTCAAAGAATACAAAGA
>Location:NODE_27951_length_3778_cov_35.373741	Coordinate:2906	Reads:2	Hits:1	Allocated_reads:2	Strand:+
GACCATCTGACGTCAAAGAATACAAAGA
>Location:NODE_27951_length_3778_cov_35.373741	Coordinate:2906	Reads:1	Hits:1	Allocated_reads:1	Strand:+
GACCATCTGACGTCAAAGAATACAAAGACA
>Location:NODE_27951_length_3778_cov_35.373741	Coordinate:2908	Reads:1	Hits:1	Allocated_reads:1	Strand:+
CCATCTGACGTCAAAGAATACAAAGA
>Location:NODE_27951_length_3778_cov_35.373741	Coordinate:2909	Reads:1	Hits:1	Allocated_reads:1	Strand:+
CATCTGACGTCAAAGAATACAAAGACATA
>Location:NODE_27951_length_3778_cov_35.373741	Coordinate:2909	Reads:1	Hits:1	Allocated_reads:1	Strand:+
CATCTGACGTCAAAGAATACAAAGACATAT
>Location:NODE_27951_length_3778_cov_35.373741	Coordinate:2909	Reads:1	Hits:1	Allocated_reads:1	Strand:+
CATCTGACGTCAAAGAATACAAAGACATATT
>Location:NODE_27951_length_3778_cov_35.373741	Coordinate:2910	Reads:4	Hits:1	Allocated_reads:4	Strand:+
ATCTGACGTCAAAGAATACAAAGACATATT
>Location:NODE_27951_length_3778_cov_35.373741	Coordinate:2911	Reads:1	Hits:1	Allocated_reads:1	Strand:+
TCTGACGTCAAAGAATACAAAGACGTATT
>Location:NODE_27951_length_3778_cov_35.373741	Coordinate:2911	Reads:13	Hits:1	Allocated_reads:13	Strand:+
TCTGACGTCAAAGAATACAAAGACATATT
>Location:NODE_27951_length_3778_cov_35.373741	Coordinate:2911	Reads:13	Hits:1	Allocated_reads:13	Strand:+
TCTGACGTCAAAGAATACAAAGACATATTT
>Location:NODE_27951_length_3778_cov_35.373741	Coordinate:2913	Reads:19	Hits:1	Allocated_reads:19	Strand:+
TGACGTCAAAGAATACAAAGACATATT
>Location:NODE_27951_length_3778_cov_35.373741	Coordinate:2913	Reads:15	Hits:1	Allocated_reads:15	Strand:+
TGACGTCAAAGAATACAAAGACATATTT
>Location:NODE_27951_length_3778_cov_35.373741	Coordinate:2913	Reads:4	Hits:1	Allocated_reads:4	Strand:+
TGACGTCAAAGAATACAAAGACATATTTT
>Location:NODE_27951_length_3778_cov_35.373741	Coordinate:2913	Reads:1	Hits:1	Allocated_reads:1	Strand:+
TGACGTCAAAGAATACAAAGACATATTTTGT
>Location:NODE_27951_length_3778_cov_35.373741	Coordinate:2913	Reads:2	Hits:1	Allocated_reads:2	Strand:+
TGACGTCAAAGAATACAAAGACATATTTTGTT
>Location:NODE_27951_length_3778_cov_35.373741	Coordinate:2914	Reads:1	Hits:1	Allocated_reads:1	Strand:+
GACGTCAAAGAATACAAAGACATATT
>Location:NODE_27951_length_3778_cov_35.373741	Coordinate:2914	Reads:1	Hits:1	Allocated_reads:1	Strand:+
GACGTCAAAGAATACAAAGACATATTTT
>Location:NODE_27951_length_3778_cov_35.373741	Coordinate:2928	Reads:1	Hits:2	Allocated_reads:0.5	Strand:+
CAAAGACATATTTTGTTGAATGCATTGA
>Location:NODE_27951_length_3778_cov_35.373741	Coordinate:2928	Reads:1	Hits:2	Allocated_reads:0.5	Strand:+
CAAAGACATATTTTGTTGAATGCATTGAA
>Location:NODE_27951_length_3778_cov_35.373741	Coordinate:2928	Reads:1	Hits:2	Allocated_reads:0.5	Strand:+
CAAAGACATATTTTGTTGAATGCATTGACT
>Location:NODE_27951_length_3778_cov_35.373741	Coordinate:2929	Reads:1	Hits:2	Allocated_reads:0.5	Strand:+
AAAGACATATTTTGTTGAATGCATTGAAAC
>Location:NODE_27951_length_3778_cov_35.373741	Coordinate:2931	Reads:1	Hits:2	Allocated_reads:0.5	Strand:+
AGACATATTTTGTTGAATGCATTGAAA
>Location:NODE_27951_length_3778_cov_35.373741	Coordinate:2931	Reads:1	Hits:2	Allocated_reads:0.5	Strand:+
AGACATATTTTGTTGAATGCATTGAAACA
>Location:NODE_27951_length_3778_cov_35.373741	Coordinate:2938	Reads:1	Hits:2	Allocated_reads:0.5	Strand:+
TTTTGTTGAATGCATTGAAACAGAGGAC
>Location:NODE_27951_length_3778_cov_35.373741	Coordinate:2938	Reads:2	Hits:2	Allocated_reads:1	Strand:+
TTTTGTTGAATGCATTGAAACAGAGGACACT
>Location:NODE_27951_length_3778_cov_35.373741	Coordinate:2939	Reads:1	Hits:2	Allocated_reads:0.5	Strand:+
TTTGTTGAATGCATTGAAACAGAGGACAC
>Location:NODE_27951_length_3778_cov_35.373741	Coordinate:2939	Reads:32	Hits:2	Allocated_reads:16	Strand:+
TTTGTTGAATGCATTGAAACAGAGGACACT
>Location:NODE_27951_length_3778_cov_35.373741	Coordinate:2940	Reads:2	Hits:2	Allocated_reads:1	Strand:+
TTGTTGAATGCATTGAAACAGAGGACAC
>Location:NODE_27951_length_3778_cov_35.373741	Coordinate:2940	Reads:38	Hits:2	Allocated_reads:19	Strand:+
TTGTTGAATGCATTGAAACAGAGGACACT
>Location:NODE_27951_length_3778_cov_35.373741	Coordinate:2941	Reads:1	Hits:2	Allocated_reads:0.5	Strand:+
TGTTGAATGCATTGAAACAGAGGTCACT
>Location:NODE_27951_length_3778_cov_35.373741	Coordinate:2941	Reads:25	Hits:2	Allocated_reads:12.5	Strand:+
TGTTGAATGCATTGAAACAGAGGACACT
>Location:NODE_27951_length_3778_cov_35.373741	Coordinate:2943	Reads:2	Hits:2	Allocated_reads:1	Strand:+
TTGAATGCATTGAAACAGAGGACACTTT
>Location:NODE_27951_length_3778_cov_35.373741	Coordinate:2943	Reads:2	Hits:2	Allocated_reads:1	Strand:+
TTGAATGCATTGAAACAGAGGACACTTTT
>Location:NODE_27951_length_3778_cov_35.373741	Coordinate:2944	Reads:2	Hits:2	Allocated_reads:1	Strand:+
TGAATGCATTGAAACAGAGGACACTTT
>Location:NODE_27951_length_3778_cov_35.373741	Coordinate:2944	Reads:1	Hits:2	Allocated_reads:0.5	Strand:+
TGAATGCATTGAAACAGAGGACACTTTT
>Location:NODE_27951_length_3778_cov_35.373741	Coordinate:2944	Reads:4	Hits:2	Allocated_reads:2	Strand:+
TGAATGCATTGAAACAGAGGACACTTTTT
>Location:NODE_27951_length_3778_cov_35.373741	Coordinate:2944	Reads:2	Hits:2	Allocated_reads:1	Strand:+
TGAATGCATTGAAACAGAGGACACTTTTTA
>Location:NODE_27951_length_3778_cov_35.373741	Coordinate:2944	Reads:1	Hits:2	Allocated_reads:0.5	Strand:+
TGAATGCATTGAAACAGAGGACACTTTTTACCTT
>Location:NODE_27951_length_3778_cov_35.373741	Coordinate:2946	Reads:1	Hits:2	Allocated_reads:0.5	Strand:+
AATGCATTGAAACAGAGGACACTTTTTACC
>Location:NODE_27951_length_3778_cov_35.373741	Coordinate:2947	Reads:1	Hits:2	Allocated_reads:0.5	Strand:+
ATGCATTGAAACAGAGGACAATTTTTACCTT
>Location:NODE_27951_length_3778_cov_35.373741	Coordinate:2948	Reads:1	Hits:2	Allocated_reads:0.5	Strand:+
TGCATTGAAACAGAGGACACTTTTTAG
>Location:NODE_27951_length_3778_cov_35.373741	Coordinate:2948	Reads:4	Hits:2	Allocated_reads:2	Strand:+
TGCATTGAAACAGAGGACACTTTTTACC
>Location:NODE_27951_length_3778_cov_35.373741	Coordinate:2948	Reads:4	Hits:2	Allocated_reads:2	Strand:+
TGCATTGAAACAGAGGACACTTTTTACCT
>Location:NODE_27951_length_3778_cov_35.373741	Coordinate:2948	Reads:4	Hits:2	Allocated_reads:2	Strand:+
TGCATTGAAACAGAGGACACTTTTTACCTT
>Location:NODE_27951_length_3778_cov_35.373741	Coordinate:2948	Reads:7	Hits:2	Allocated_reads:3.5	Strand:+
TGCATTGAAACAGAGGACACTTTTTACCTTT
>Location:NODE_27951_length_3778_cov_35.373741	Coordinate:2958	Reads:1	Hits:2	Allocated_reads:0.5	Strand:+
CAGAGGACACTTTTTACCTTTTCCATGGC
>Location:NODE_27951_length_3778_cov_35.373741	Coordinate:2973	Reads:1	Hits:2	Allocated_reads:0.5	Strand:+
ACCTTTTCCATGGCCACTTTGTGAATCATT
>Location:NODE_27951_length_3778_cov_35.373741	Coordinate:2973	Reads:1	Hits:2	Allocated_reads:0.5	Strand:-
GATTCACAAAGTGGCCATGGAAAAGAT
>Location:NODE_27951_length_3778_cov_35.373741	Coordinate:2979	Reads:1	Hits:2	Allocated_reads:0.5	Strand:+
TCCATGGCCACTTTGTGAATCATTTGTCCCA
>Location:NODE_27951_length_3778_cov_35.373741	Coordinate:2980	Reads:1	Hits:2	Allocated_reads:0.5	Strand:+
CCATGGCCACTTTGTGAATCATTTGTCCCAAA
>Location:NODE_27951_length_3778_cov_35.373741	Coordinate:2983	Reads:1	Hits:2	Allocated_reads:0.5	Strand:+
TGGCCACTTTGTGAATCATTTGTCCCAAA
>Location:NODE_27951_length_3778_cov_35.373741	Coordinate:2990	Reads:5	Hits:2	Allocated_reads:2.5	Strand:+
TTTGTGAATCATTTGTCCCAAATGTTCTGCT
>Location:NODE_27951_length_3778_cov_35.373741	Coordinate:2990	Reads:2	Hits:2	Allocated_reads:1	Strand:+
TTTGTGAATCATTTGTCCCAAATGTTCTGCTT
>Location:NODE_27951_length_3778_cov_35.373741	Coordinate:2992	Reads:1	Hits:2	Allocated_reads:0.5	Strand:+
TGTGAATCATTTGTCCCAAATGTTCTGCT
>Location:NODE_27951_length_3778_cov_35.373741	Coordinate:3007	Reads:1	Hits:2	Allocated_reads:0.5	Strand:-
GATGAATCTAAAGATGAAGCAGAACATTTGG
>Location:NODE_27951_length_3778_cov_35.373741	Coordinate:3009	Reads:6	Hits:2	Allocated_reads:3	Strand:-
ATGAATCTAAAGATGAAGCAGAACATTT
>Location:NODE_27951_length_3778_cov_35.373741	Coordinate:3009	Reads:7	Hits:2	Allocated_reads:3.5	Strand:-
GATGAATCTAAAGATGAAGCAGAACATTT
>Location:NODE_27951_length_3778_cov_35.373741	Coordinate:3010	Reads:1	Hits:2	Allocated_reads:0.5	Strand:-
GATGAATCTAAAGATGAAGCAGAACATT
>Location:NODE_27951_length_3778_cov_35.373741	Coordinate:3015	Reads:2	Hits:2	Allocated_reads:1	Strand:-
CACAGGATGAATCTAAAGATGAAGCAGA
>Location:NODE_27951_length_3778_cov_35.373741	Coordinate:3018	Reads:1	Hits:2	Allocated_reads:0.5	Strand:-
ACAGGATGAATCTAAAGATGAAGC
>Location:NODE_27951_length_3778_cov_35.373741	Coordinate:3028	Reads:4	Hits:2	Allocated_reads:2	Strand:+
TAGATTCATCCTGTGTGGGTCTGCT
>Location:NODE_27951_length_3778_cov_35.373741	Coordinate:3028	Reads:1	Hits:2	Allocated_reads:0.5	Strand:+
TAGATTCATCCTGTGTGGGTCTGCTATC
>Location:NODE_27951_length_3778_cov_35.373741	Coordinate:3028	Reads:1	Hits:2	Allocated_reads:0.5	Strand:+
TAGATTCATCCTGTGTGGGTCTGCTATCA
>Location:NODE_27951_length_3778_cov_35.373741	Coordinate:3028	Reads:1	Hits:2	Allocated_reads:0.5	Strand:+
TAGATTCATCCTGTGTGGGTCTGCTATCATG
>Location:NODE_27951_length_3778_cov_35.373741	Coordinate:3032	Reads:1	Hits:2	Allocated_reads:0.5	Strand:+
TTCATCCTGTGTGGGTCTGCTATCA
>Location:NODE_27951_length_3778_cov_35.373741	Coordinate:3032	Reads:1	Hits:2	Allocated_reads:0.5	Strand:+
TTCATCCTGTGTGGGTCTGCTATCATGTG
>Location:NODE_27951_length_3778_cov_35.373741	Coordinate:3032	Reads:1	Hits:2	Allocated_reads:0.5	Strand:+
TTCATCCTGTGTGGGTCTGCTATCATGTGTC
>Location:NODE_27951_length_3778_cov_35.373741	Coordinate:3033	Reads:1	Hits:2	Allocated_reads:0.5	Strand:+
TCATCCTGTGTGGGTCTGCTATCAT
>Location:NODE_27951_length_3778_cov_35.373741	Coordinate:3033	Reads:2	Hits:2	Allocated_reads:1	Strand:+
TCATCCTGTGTGGGTCTGCTATCATG
>Location:NODE_27951_length_3778_cov_35.373741	Coordinate:3033	Reads:1	Hits:2	Allocated_reads:0.5	Strand:+
TCATCCTGTGTGGGTCTGCTATCATGTG
>Location:NODE_27951_length_3778_cov_35.373741	Coordinate:3033	Reads:2	Hits:2	Allocated_reads:1	Strand:+
TCATCCTGTGTGGGTCTGCTATCATGTGT
>Location:NODE_27951_length_3778_cov_35.373741	Coordinate:3033	Reads:2	Hits:2	Allocated_reads:1	Strand:+
TCATCCTGTGTGGGTCTGCTATCATGTGTC
>Location:NODE_27951_length_3778_cov_35.373741	Coordinate:3033	Reads:2	Hits:2	Allocated_reads:1	Strand:+
TCATCCTGTGTGGGTCTGCTATCATGTGTCC
>Location:NODE_27951_length_3778_cov_35.373741	Coordinate:3057	Reads:1	Hits:2	Allocated_reads:0.5	Strand:+
TGTGTCCCATCCTCTTCAGATGCTGCCGCC
>Location:NODE_27951_length_3778_cov_35.373741	Coordinate:3065	Reads:1	Hits:2	Allocated_reads:0.5	Strand:+
ATCCTCTTCAGATGCTGCCGCCATCTG
>Location:NODE_27951_length_3778_cov_35.373741	Coordinate:3069	Reads:8	Hits:2	Allocated_reads:4	Strand:+
TCTTCAGATGCTGCCGCCATCTGTTTTCAGA
>Location:NODE_27951_length_3778_cov_35.373741	Coordinate:3071	Reads:1	Hits:2	Allocated_reads:0.5	Strand:+
TTCAGATGCTGCCGCCATCTGTTTTCAGA
>Location:NODE_27951_length_3778_cov_35.373741	Coordinate:3075	Reads:1	Hits:2	Allocated_reads:0.5	Strand:-
TCTGAAAACAGATGGCGGCAGCATC
>Location:NODE_27951_length_3778_cov_35.373741	Coordinate:3076	Reads:1	Hits:2	Allocated_reads:0.5	Strand:+
ATGCTGCCGCCATCTGTTTTCAGAGAAGA
>Location:NODE_27951_length_3778_cov_35.373741	Coordinate:3078	Reads:1	Hits:2	Allocated_reads:0.5	Strand:-
TTCTCTGAAAACAGATGGCGGCAGC
>Location:NODE_27951_length_3778_cov_35.373741	Coordinate:3090	Reads:1	Hits:2	Allocated_reads:0.5	Strand:+
TGTTTTCAGAGAAGACAACAATATGTTTGGC
>Location:NODE_27951_length_3778_cov_35.373741	Coordinate:3093	Reads:2	Hits:2	Allocated_reads:1	Strand:+
TTTCAGAGAAGACAACAATATGTTTGGC
>Location:NODE_27951_length_3778_cov_35.373741	Coordinate:3106	Reads:1	Hits:2	Allocated_reads:0.5	Strand:-
ATCCATCAAAAATGAGCCAAACATATTGTT
>Location:NODE_27951_length_3778_cov_35.373741	Coordinate:3111	Reads:1	Hits:2	Allocated_reads:0.5	Strand:+
TATGTTTGGCTCATTTTTGATGGATTGAT
>Location:NODE_27951_length_3778_cov_35.373741	Coordinate:3111	Reads:1	Hits:2	Allocated_reads:0.5	Strand:+
TATGTTTGGCTCATTTTTGATGGATTGATT
>Location:NODE_27951_length_3778_cov_35.373741	Coordinate:3116	Reads:1	Hits:2	Allocated_reads:0.5	Strand:+
TTGGCTCATTTTTGATGGATTGATTGTG
>Location:NODE_27951_length_3778_cov_35.373741	Coordinate:3116	Reads:1	Hits:2	Allocated_reads:0.5	Strand:+
TTGGCTCATTTTTGATGGATTGATTGTGGA
>Location:NODE_27951_length_3778_cov_35.373741	Coordinate:3120	Reads:1	Hits:2	Allocated_reads:0.5	Strand:+
CTCATTTTTGATGGATTGATTGTGGAAGC
>Location:NODE_27951_length_3778_cov_35.373741	Coordinate:3122	Reads:1	Hits:2	Allocated_reads:0.5	Strand:+
CATTTTTGATGGATTGATTGTGGAAG
>Location:NODE_27951_length_3778_cov_35.373741	Coordinate:3126	Reads:2	Hits:2	Allocated_reads:1	Strand:+
TTTGATGGATTGATTGTGGAAGCACCGA
>Location:NODE_27951_length_3778_cov_35.373741	Coordinate:3126	Reads:7	Hits:2	Allocated_reads:3.5	Strand:+
TTTGATGGATTGATTGTGGAAGCACCGAAA
>Location:NODE_27951_length_3778_cov_35.373741	Coordinate:3127	Reads:1	Hits:2	Allocated_reads:0.5	Strand:+
TTGATGGATTGATTGTGGAAGCACCGAA
>Location:NODE_27951_length_3778_cov_35.373741	Coordinate:3127	Reads:8	Hits:2	Allocated_reads:4	Strand:+
TTGATGGATTGATTGTGGAAGCACCGAAA
>Location:NODE_27951_length_3778_cov_35.373741	Coordinate:3127	Reads:2	Hits:2	Allocated_reads:1	Strand:+
TTGATGGATTGATTGTGGAAGCACCGAAAC
>Location:NODE_27951_length_3778_cov_35.373741	Coordinate:3128	Reads:2	Hits:2	Allocated_reads:1	Strand:+
TGATGGATTGATTGTGGAAGCACC
>Location:NODE_27951_length_3778_cov_35.373741	Coordinate:3128	Reads:1	Hits:2	Allocated_reads:0.5	Strand:+
TGATGGATTGATTGTGGAAGCACCG
>Location:NODE_27951_length_3778_cov_35.373741	Coordinate:3128	Reads:3	Hits:2	Allocated_reads:1.5	Strand:+
TGATGGATTGATTGTGGAAGCACCGA
>Location:NODE_27951_length_3778_cov_35.373741	Coordinate:3128	Reads:9	Hits:2	Allocated_reads:4.5	Strand:+
TGATGGATTGATTGTGGAAGCACCGAA
>Location:NODE_27951_length_3778_cov_35.373741	Coordinate:3128	Reads:1	Hits:2	Allocated_reads:0.5	Strand:+
TGATGGATTGATTGTGGAAGCACCGAAT
>Location:NODE_27951_length_3778_cov_35.373741	Coordinate:3128	Reads:1	Hits:2	Allocated_reads:0.5	Strand:+
TGATGGATTGATTGTGGAAGCACCGACA
>Location:NODE_27951_length_3778_cov_35.373741	Coordinate:3128	Reads:160	Hits:2	Allocated_reads:80	Strand:+
TGATGGATTGATTGTGGAAGCACCGAAA
>Location:NODE_27951_length_3778_cov_35.373741	Coordinate:3128	Reads:14	Hits:2	Allocated_reads:7	Strand:+
TGATGGATTGATTGTGGAAGCACCGAAAC
>Location:NODE_27951_length_3778_cov_35.373741	Coordinate:3128	Reads:1	Hits:2	Allocated_reads:0.5	Strand:+
TGATGGATTGATTGTGGAAGCTCCGAAACT
>Location:NODE_27951_length_3778_cov_35.373741	Coordinate:3128	Reads:30	Hits:2	Allocated_reads:15	Strand:+
TGATGGATTGATTGTGGAAGCACCGAAACT
>Location:NODE_27951_length_3778_cov_35.373741	Coordinate:3128	Reads:1	Hits:2	Allocated_reads:0.5	Strand:+
TGATGGATTGATTGTGGAAGCACCGAAACTGA
>Location:NODE_27951_length_3778_cov_35.373741	Coordinate:3129	Reads:1	Hits:2	Allocated_reads:0.5	Strand:+
GATGGATTGATTGTGGAAGCACCGAAA
>Location:NODE_27951_length_3778_cov_35.373741	Coordinate:3129	Reads:1	Hits:2	Allocated_reads:0.5	Strand:+
GATGGATTGATTGTGGAAGCACCGAAAC
>Location:NODE_27951_length_3778_cov_35.373741	Coordinate:3129	Reads:1	Hits:2	Allocated_reads:0.5	Strand:+
GATGGATTGATTGTGGAAGCACCGAAACT
>Location:NODE_27951_length_3778_cov_35.373741	Coordinate:3130	Reads:1	Hits:2	Allocated_reads:0.5	Strand:+
ATGGATTGATTGTGGAAGCACCGAAACT
>Location:NODE_27951_length_3778_cov_35.373741	Coordinate:3131	Reads:1	Hits:2	Allocated_reads:0.5	Strand:+
TGGATTGATTGTGGAAGCACCGAA
>Location:NODE_27951_length_3778_cov_35.373741	Coordinate:3131	Reads:3	Hits:2	Allocated_reads:1.5	Strand:+
TGGATTGATTGTGGAAGCACCGAAA
>Location:NODE_27951_length_3778_cov_35.373741	Coordinate:3131	Reads:1	Hits:2	Allocated_reads:0.5	Strand:+
TGGATTGATTGTGGAAGCACCGAAAC
>Location:NODE_27951_length_3778_cov_35.373741	Coordinate:3131	Reads:13	Hits:2	Allocated_reads:6.5	Strand:+
TGGATTGATTGTGGAAGCACCGAAACT
>Location:NODE_27951_length_3778_cov_35.373741	Coordinate:3131	Reads:9	Hits:2	Allocated_reads:4.5	Strand:+
TGGATTGATTGTGGAAGCACCGAAACTGA
>Location:NODE_27951_length_3778_cov_35.373741	Coordinate:3131	Reads:8	Hits:2	Allocated_reads:4	Strand:+
TGGATTGATTGTGGAAGCACCGAAACTGAG
>Location:NODE_27951_length_3778_cov_35.373741	Coordinate:3131	Reads:1	Hits:2	Allocated_reads:0.5	Strand:+
TGGATTGATTGTGGAAGCACCGAAACTGAGG
>Location:NODE_27951_length_3778_cov_35.373741	Coordinate:3131	Reads:1	Hits:2	Allocated_reads:0.5	Strand:+
TGGATTGATTGTGGAAGCACCGAAACTGAGCT
>Location:NODE_27951_length_3778_cov_35.373741	Coordinate:3131	Reads:5	Hits:2	Allocated_reads:2.5	Strand:+
TGGATTGATTGTGGAAGCACCGAAACTGAGGA
>Location:NODE_27951_length_3778_cov_35.373741	Coordinate:3132	Reads:1	Hits:2	Allocated_reads:0.5	Strand:+
GGATTGATTGTGGAAGCACCGAAACTGAGG
>Location:NODE_27951_length_3778_cov_35.373741	Coordinate:3133	Reads:1	Hits:2	Allocated_reads:0.5	Strand:+
GATTGATTGTGGAAGCACCGAAACTGA
>Location:NODE_27951_length_3778_cov_35.373741	Coordinate:3133	Reads:1	Hits:2	Allocated_reads:0.5	Strand:+
GATTGATTGTGGAAGCACCGAAACTGAGG
>Location:NODE_27951_length_3778_cov_35.373741	Coordinate:3133	Reads:1	Hits:2	Allocated_reads:0.5	Strand:+
GATTGATTGTGGAAGCACCGAAACTGAGGA
>Location:NODE_27951_length_3778_cov_35.373741	Coordinate:3133	Reads:1	Hits:2	Allocated_reads:0.5	Strand:+
GATTGATTGTGGAAGCACCGAAACTGAGGAT
>Location:NODE_27951_length_3778_cov_35.373741	Coordinate:3135	Reads:1	Hits:2	Allocated_reads:0.5	Strand:+
TTGATTGTGGAAGCACCGAAACTGAGG
>Location:NODE_27951_length_3778_cov_35.373741	Coordinate:3135	Reads:1	Hits:2	Allocated_reads:0.5	Strand:+
TTGATTGTGGAAGCACCGAAACTGAGGA
>Location:NODE_27951_length_3778_cov_35.373741	Coordinate:3135	Reads:1	Hits:2	Allocated_reads:0.5	Strand:+
TTGATTGTGGAAGCACCGAAACTGAGGAT
>Location:NODE_27951_length_3778_cov_35.373741	Coordinate:3136	Reads:1	Hits:2	Allocated_reads:0.5	Strand:+
TGATTGTGGAAGCACCGAAACTGAGGA
>Location:NODE_27951_length_3778_cov_35.373741	Coordinate:3136	Reads:3	Hits:2	Allocated_reads:1.5	Strand:+
TGATTGTGGAAGCACCGAAACTGAGGAT
>Location:NODE_27951_length_3778_cov_35.373741	Coordinate:3136	Reads:1	Hits:2	Allocated_reads:0.5	Strand:+
TGATTGTGGAAGCACCGAAACTGAGGATGAA
>Location:NODE_27951_length_3778_cov_35.373741	Coordinate:3139	Reads:1	Hits:2	Allocated_reads:0.5	Strand:+
TTGTGGAAGCACCGAAACTGAGGATGAATT
>Location:NODE_27951_length_3778_cov_35.373741	Coordinate:3140	Reads:1	Hits:2	Allocated_reads:0.5	Strand:+
TGTGGAAGCACCGAAACTGAGGATGAAT
>Location:NODE_27951_length_3778_cov_35.373741	Coordinate:3142	Reads:3	Hits:2	Allocated_reads:1.5	Strand:+
TGGAAGCACCGAAACTGAGGATGAATTTCACC
>Location:NODE_27951_length_3778_cov_35.373741	Coordinate:3146	Reads:1	Hits:2	Allocated_reads:0.5	Strand:+
AGCACCGAAACTGAGGATGAATTTCACC
>Location:NODE_27951_length_3778_cov_35.373741	Coordinate:3146	Reads:2	Hits:2	Allocated_reads:1	Strand:+
AGCACCGAAACTGAGGATGAATTTCACCT
>Location:NODE_27951_length_3778_cov_35.373741	Coordinate:3146	Reads:2	Hits:2	Allocated_reads:1	Strand:+
AGCACCGAAACTGAGGATGAATTTCACCTC
>Location:NODE_27951_length_3778_cov_35.373741	Coordinate:3150	Reads:1	Hits:2	Allocated_reads:0.5	Strand:+
CCGAAACTGAGGATGAATTTCACC
>Location:NODE_27951_length_3778_cov_35.373741	Coordinate:3160	Reads:2	Hits:2	Allocated_reads:1	Strand:+
GGATGAATTTCACCTCTCTTTGTGGCATA
>Location:NODE_27951_length_3778_cov_35.373741	Coordinate:3161	Reads:2	Hits:2	Allocated_reads:1	Strand:+
GATGAATTTCACCTCTCTTTGTGGCATA
>Location:NODE_27951_length_3778_cov_35.373741	Coordinate:3163	Reads:2	Hits:2	Allocated_reads:1	Strand:+
TGAATTTCACCTCTCTTTGTGGCATA
>Location:NODE_27951_length_3778_cov_35.373741	Coordinate:3163	Reads:1	Hits:2	Allocated_reads:0.5	Strand:+
TGAATTTCACCTCTCTTTGTGGCATAG
>Location:NODE_27951_length_3778_cov_35.373741	Coordinate:3163	Reads:3	Hits:2	Allocated_reads:1.5	Strand:+
TGAATTTCACCTCTCTTTGTGGCATAGG
>Location:NODE_27951_length_3778_cov_35.373741	Coordinate:3163	Reads:3	Hits:2	Allocated_reads:1.5	Strand:+
TGAATTTCACCTCTCTTTGTGGCATAGGA
>Location:NODE_27951_length_3778_cov_35.373741	Coordinate:3164	Reads:1	Hits:2	Allocated_reads:0.5	Strand:+
GAATTTCACCTCTCTTTGTGGCATAGG
>Location:NODE_27951_length_3778_cov_35.373741	Coordinate:3167	Reads:1	Hits:2	Allocated_reads:0.5	Strand:+
TTTCACCTCTCTTTGTGGCATAGGACACC
>Location:NODE_27951_length_3778_cov_35.373741	Coordinate:3168	Reads:2	Hits:2	Allocated_reads:1	Strand:+
TTCACCTCTCTTTGTGGCATAGGACACCCAGT
>Location:NODE_27951_length_3778_cov_35.373741	Coordinate:3169	Reads:1	Hits:2	Allocated_reads:0.5	Strand:+
TCACCTCTCTTTGTGGCATAGGACACCC
>Location:NODE_27951_length_3778_cov_35.373741	Coordinate:3169	Reads:1	Hits:2	Allocated_reads:0.5	Strand:+
TCACCTCTCTTTGTGGCATAGGACACCCA
>Location:NODE_27951_length_3778_cov_35.373741	Coordinate:3169	Reads:2	Hits:2	Allocated_reads:1	Strand:+
TCACCTCTCTTTGTGGCATAGGACACCCAGT
>Location:NODE_27951_length_3778_cov_35.373741	Coordinate:3174	Reads:1	Hits:2	Allocated_reads:0.5	Strand:+
TCTCTTTGTGGCATAGGACACCCAGTTT
>Location:NODE_27951_length_3778_cov_35.373741	Coordinate:3176	Reads:2	Hits:2	Allocated_reads:1	Strand:+
TCTTTGTGGCATAGGACACCCAGTTTTGTT
>Location:NODE_27951_length_3778_cov_35.373741	Coordinate:3176	Reads:1	Hits:2	Allocated_reads:0.5	Strand:+
TCTTTGTGGCATAGGACACCCAGTTTTGTTT
>Location:NODE_27951_length_3778_cov_35.373741	Coordinate:3178	Reads:1	Hits:2	Allocated_reads:0.5	Strand:+
TTTGTGGCATAGGACACCCAGTTTTGTT
>Location:NODE_27951_length_3778_cov_35.373741	Coordinate:3178	Reads:1	Hits:2	Allocated_reads:0.5	Strand:+
TTTGTGGCATAGGACACCCAGTTTTGTTTT
>Location:NODE_27951_length_3778_cov_35.373741	Coordinate:3185	Reads:1	Hits:2	Allocated_reads:0.5	Strand:+
CATAGGACACCCAGCTTTGTTTTTCATGGC
>Location:NODE_27951_length_3778_cov_35.373741	Coordinate:3187	Reads:1	Hits:2	Allocated_reads:0.5	Strand:+
TAGGACACCCAGCTTTGTTTTTCATGGC
>Location:NODE_27951_length_3778_cov_35.373741	Coordinate:3202	Reads:6	Hits:2	Allocated_reads:3	Strand:-
AGGATTCCTAAGGTAGCCATGAAAAACA
>Location:NODE_27951_length_3778_cov_35.373741	Coordinate:3203	Reads:1	Hits:2	Allocated_reads:0.5	Strand:+
GTTTTTCATGGCTACCTTAGGAATCCTT
>Location:NODE_27951_length_3778_cov_35.373741	Coordinate:3204	Reads:1	Hits:2	Allocated_reads:0.5	Strand:-
AGGATTCCTAAGGTAGCCATGAAAAA
>Location:NODE_27951_length_3778_cov_35.373741	Coordinate:3205	Reads:1	Hits:2	Allocated_reads:0.5	Strand:+
TTTTCATGGCTACCTTAGGAATCCTTTT
>Location:NODE_27951_length_3778_cov_35.373741	Coordinate:3206	Reads:1	Hits:2	Allocated_reads:0.5	Strand:+
TTTCATGGCTACCTTAGGAATCCTTTT
>Location:NODE_27951_length_3778_cov_35.373741	Coordinate:3206	Reads:2	Hits:2	Allocated_reads:1	Strand:+
TTTCATGGCTACCTTAGGAATCCTTTTACG
>Location:NODE_27951_length_3778_cov_35.373741	Coordinate:3206	Reads:1	Hits:2	Allocated_reads:0.5	Strand:+
TTTCATGGCTACCTTAGGAATCCTTTTACGT
>Location:NODE_27951_length_3778_cov_35.373741	Coordinate:3207	Reads:1	Hits:2	Allocated_reads:0.5	Strand:+
TTCATGGCTACCTTAGGAATCCTTT
>Location:NODE_27951_length_3778_cov_35.373741	Coordinate:3207	Reads:1	Hits:2	Allocated_reads:0.5	Strand:+
TTCATGGCTACCTTAGGAATCCTTTTAC
>Location:NODE_27951_length_3778_cov_35.373741	Coordinate:3207	Reads:2	Hits:2	Allocated_reads:1	Strand:+
TTCATGGCTACCTTAGGAATCCTTTTACG
>Location:NODE_27951_length_3778_cov_35.373741	Coordinate:3207	Reads:2	Hits:2	Allocated_reads:1	Strand:+
TTCATGGCTACCTTAGGAATCCTTTTACGT
>Location:NODE_27951_length_3778_cov_35.373741	Coordinate:3207	Reads:3	Hits:2	Allocated_reads:1.5	Strand:+
TTCATGGCTACCTTAGGAATCCTTTTACGTT
>Location:NODE_27951_length_3778_cov_35.373741	Coordinate:3208	Reads:2	Hits:2	Allocated_reads:1	Strand:+
TCATGGCTACCTTAGGAATCCTTTTA
>Location:NODE_27951_length_3778_cov_35.373741	Coordinate:3208	Reads:5	Hits:2	Allocated_reads:2.5	Strand:+
TCATGGCTACCTTAGGAATCCTTTTAC
>Location:NODE_27951_length_3778_cov_35.373741	Coordinate:3208	Reads:1	Hits:2	Allocated_reads:0.5	Strand:+
TCATGGCTACCTTAGGAATCCTTTTTTT
>Location:NODE_27951_length_3778_cov_35.373741	Coordinate:3208	Reads:7	Hits:2	Allocated_reads:3.5	Strand:+
TCATGGCTACCTTAGGAATCCTTTTACG
>Location:NODE_27951_length_3778_cov_35.373741	Coordinate:3208	Reads:1	Hits:2	Allocated_reads:0.5	Strand:+
TCATGGCTACCTTAGGAATCCTTTTTTTT
>Location:NODE_27951_length_3778_cov_35.373741	Coordinate:3208	Reads:16	Hits:2	Allocated_reads:8	Strand:+
TCATGGCTACCTTAGGAATCCTTTTACGT
>Location:NODE_27951_length_3778_cov_35.373741	Coordinate:3208	Reads:9	Hits:2	Allocated_reads:4.5	Strand:+
TCATGGCTACCTTAGGAATCCTTTTACGTT
>Location:NODE_27951_length_3778_cov_35.373741	Coordinate:3209	Reads:1	Hits:2	Allocated_reads:0.5	Strand:+
CATGGCTACCTTAGGAATCCTTTTACGT
>Location:NODE_27951_length_3778_cov_35.373741	Coordinate:3210	Reads:1	Hits:2	Allocated_reads:0.5	Strand:+
ATGGCTACCTTAGGAATCCTTTTACGTTC
>Location:NODE_27951_length_3778_cov_35.373741	Coordinate:3211	Reads:1	Hits:2	Allocated_reads:0.5	Strand:+
TGGCTACCTTAGGAATCCTTTTACG
>Location:NODE_27951_length_3778_cov_35.373741	Coordinate:3211	Reads:3	Hits:2	Allocated_reads:1.5	Strand:+
TGGCTACCTTAGGAATCCTTTTACGTT
>Location:NODE_27951_length_3778_cov_35.373741	Coordinate:3211	Reads:4	Hits:2	Allocated_reads:2	Strand:+
TGGCTACCTTAGGAATCCTTTTACGTTCT
>Location:NODE_27951_length_3778_cov_35.373741	Coordinate:3215	Reads:2	Hits:2	Allocated_reads:1	Strand:+
TACCTTAGGAATCCTTTTACGTTCTTGT
>Location:NODE_27951_length_3778_cov_35.373741	Coordinate:3236	Reads:1	Hits:2	Allocated_reads:0.5	Strand:+
TTCTTGTTCTTCCTCCTCTTCTGAATAGC
>Location:NODE_27951_length_3778_cov_35.373741	Coordinate:3236	Reads:2	Hits:2	Allocated_reads:1	Strand:+
TTCTTGTTCTTCCTCCTCTTCTGAATAGCCT
>Location:NODE_27951_length_3778_cov_35.373741	Coordinate:3236	Reads:1	Hits:2	Allocated_reads:0.5	Strand:+
TTCTTGTTCTTCCTCCTCTTCTGAATAGCCTT
>Location:NODE_27951_length_3778_cov_35.373741	Coordinate:3237	Reads:1	Hits:2	Allocated_reads:0.5	Strand:+
TCTTGTTCTTCCTCCTCTTCTGAATAGCCT
>Location:NODE_27951_length_3778_cov_35.373741	Coordinate:3240	Reads:2	Hits:2	Allocated_reads:1	Strand:+
TGTTCTTCCTCCTCTTCTGAATAGCCT
>Location:NODE_27951_length_3778_cov_35.373741	Coordinate:3252	Reads:1	Hits:2	Allocated_reads:0.5	Strand:-
ACACAGGATGAATCTGAAGGCTATTCAGAAGA
>Location:NODE_27951_length_3778_cov_35.373741	Coordinate:3252	Reads:1	Hits:2	Allocated_reads:0.5	Strand:-
CACAGGATGAATCTGAAGGCTATTCAGAAGA
>Location:NODE_27951_length_3778_cov_35.373741	Coordinate:3253	Reads:1	Hits:2	Allocated_reads:0.5	Strand:-
CACAGGATGAATCTGAAGGCTATTCAGAAC
>Location:NODE_27951_length_3778_cov_35.373741	Coordinate:3254	Reads:3	Hits:2	Allocated_reads:1.5	Strand:-
CACAGGATGAATCTGAAGGCTATTCAGAA
>Location:NODE_27951_length_3778_cov_35.373741	Coordinate:3255	Reads:7	Hits:2	Allocated_reads:3.5	Strand:-
ACAGGATGAATCTGAAGGCTATTCAGA
>Location:NODE_27951_length_3778_cov_35.373741	Coordinate:3255	Reads:21	Hits:2	Allocated_reads:10.5	Strand:-
CACAGGATGAATCTGAAGGCTATTCAGA
>Location:NODE_27951_length_3778_cov_35.373741	Coordinate:3256	Reads:1	Hits:2	Allocated_reads:0.5	Strand:-
ACAGGATGAATCTGAAGGCTATTCAG
>Location:NODE_27951_length_3778_cov_35.373741	Coordinate:3256	Reads:9	Hits:2	Allocated_reads:4.5	Strand:-
CACAGGATGAATCTGAAGGCTATTCAG
>Location:NODE_27951_length_3778_cov_35.373741	Coordinate:3257	Reads:1	Hits:2	Allocated_reads:0.5	Strand:-
CACAGGATGAATCTGAAGGCTATTCA
>Location:NODE_27951_length_3778_cov_35.373741	Coordinate:3258	Reads:2	Hits:2	Allocated_reads:1	Strand:-
ACAGGATGAATCTGAAGGCTATTC
>Location:NODE_27951_length_3778_cov_35.373741	Coordinate:3258	Reads:1	Hits:2	Allocated_reads:0.5	Strand:-
CACAGGATGAATCTGAAGGCTATTT
>Location:NODE_27951_length_3778_cov_35.373741	Coordinate:3258	Reads:2	Hits:2	Allocated_reads:1	Strand:-
CACAGGATGAATCTGAAGGCTATTC
>Location:NODE_27951_length_3778_cov_35.373741	Coordinate:3259	Reads:1	Hits:2	Allocated_reads:0.5	Strand:-
ACCCACACAGGATGAATCTGAAGGCTATT
>Location:NODE_27951_length_3778_cov_35.373741	Coordinate:3272	Reads:2	Hits:2	Allocated_reads:1	Strand:+
TTCATCCTGTGTGGGTTTCCAGTCATCT
>Location:NODE_27951_length_3778_cov_35.373741	Coordinate:3272	Reads:1	Hits:2	Allocated_reads:0.5	Strand:+
TTCATCCTGTGTGGGTTTCCAGTCATCTC
>Location:NODE_27951_length_3778_cov_35.373741	Coordinate:3272	Reads:1	Hits:2	Allocated_reads:0.5	Strand:+
TTCATCCTGTGTGGGTTTCCAGTCATCTG
>Location:NODE_27951_length_3778_cov_35.373741	Coordinate:3272	Reads:9	Hits:2	Allocated_reads:4.5	Strand:+
TTCATCCTGTGTGGGTTTCCAGTCATCTGTC
>Location:NODE_27951_length_3778_cov_35.373741	Coordinate:3273	Reads:2	Hits:2	Allocated_reads:1	Strand:+
TCATCCTGTGTGGGTTTCCAGTCATC
>Location:NODE_27951_length_3778_cov_35.373741	Coordinate:3273	Reads:7	Hits:2	Allocated_reads:3.5	Strand:+
TCATCCTGTGTGGGTTTCCAGTCATCT
>Location:NODE_27951_length_3778_cov_35.373741	Coordinate:3273	Reads:6	Hits:2	Allocated_reads:3	Strand:+
TCATCCTGTGTGGGTTTCCAGTCATCTG
>Location:NODE_27951_length_3778_cov_35.373741	Coordinate:3273	Reads:13	Hits:2	Allocated_reads:6.5	Strand:+
TCATCCTGTGTGGGTTTCCAGTCATCTGT
>Location:NODE_27951_length_3778_cov_35.373741	Coordinate:3273	Reads:1	Hits:2	Allocated_reads:0.5	Strand:+
TCATCCTGTGTGGGTTTCCAATCATCTGTC
>Location:NODE_27951_length_3778_cov_35.373741	Coordinate:3273	Reads:1	Hits:2	Allocated_reads:0.5	Strand:+
TCATCCTGTGTGGGTTTCCAGTCATCTGTA
>Location:NODE_27951_length_3778_cov_35.373741	Coordinate:3273	Reads:130	Hits:2	Allocated_reads:65	Strand:+
TCATCCTGTGTGGGTTTCCAGTCATCTGTC
>Location:NODE_27951_length_3778_cov_35.373741	Coordinate:3273	Reads:1	Hits:2	Allocated_reads:0.5	Strand:+
TCATCCTGTGTGGGTTTCCAGTCATCTGTCG
>Location:NODE_27951_length_3778_cov_35.373741	Coordinate:3273	Reads:14	Hits:2	Allocated_reads:7	Strand:+
TCATCCTGTGTGGGTTTCCAGTCATCTGTCC
>Location:NODE_27951_length_3778_cov_35.373741	Coordinate:3273	Reads:1	Hits:2	Allocated_reads:0.5	Strand:+
TCATCCTGTGTGGGTTTCCAGTCATCTGTCCC
>Location:NODE_27951_length_3778_cov_35.373741	Coordinate:3274	Reads:2	Hits:2	Allocated_reads:1	Strand:+
CATCCTGTGTGGGTTTCCAGTCATCTGTC
>Location:NODE_27951_length_3778_cov_35.373741	Coordinate:3275	Reads:2	Hits:2	Allocated_reads:1	Strand:+
ATCCTGTGTGGGTTTCCAGTCATCTGTC
>Location:NODE_27951_length_3778_cov_35.373741	Coordinate:3276	Reads:1	Hits:2	Allocated_reads:0.5	Strand:+
TCCTGTGTGGGTTTCCAGTCATCTGTC
>Location:NODE_27951_length_3778_cov_35.373741	Coordinate:3278	Reads:1	Hits:2	Allocated_reads:0.5	Strand:+
CTGTGTGGGTTTCCAGTCATCTGTC
>Location:NODE_27951_length_3778_cov_35.373741	Coordinate:3279	Reads:1	Hits:2	Allocated_reads:0.5	Strand:+
TGTGTGGGTTTCCAGTCATCTGTC
>Location:NODE_27951_length_3778_cov_35.373741	Coordinate:3285	Reads:2	Hits:1	Allocated_reads:2	Strand:-
CTGAAGATGATGGGACAGATGACTGGAAACC
>Location:NODE_27951_length_3778_cov_35.373741	Coordinate:3285	Reads:1	Hits:1	Allocated_reads:1	Strand:-
TGAAGATGATGGGACAGATGACTGGAAACC
>Location:NODE_27951_length_3778_cov_35.373741	Coordinate:3292	Reads:1	Hits:1	Allocated_reads:1	Strand:-
CTCATCTGAAGATGATGGGACAGATGACT
>Location:NODE_27951_length_3778_cov_35.373741	Coordinate:3292	Reads:1	Hits:1	Allocated_reads:1	Strand:-
TCATCTGAAGATGATGGGACAGATGACT
>Location:NODE_27951_length_3778_cov_35.373741	Coordinate:3292	Reads:1	Hits:1	Allocated_reads:1	Strand:-
TCTGAAGATGATGGGACAGATGACT
>Location:NODE_27951_length_3778_cov_35.373741	Coordinate:3303	Reads:1	Hits:1	Allocated_reads:1	Strand:-
CAGTCTGTTAGCTCATCTGAAGATGATGG
>Location:NODE_27951_length_3778_cov_35.373741	Coordinate:3304	Reads:1	Hits:1	Allocated_reads:1	Strand:+
CATCATCTTCAGATGAGCTAACAGACTGC
>Location:NODE_27951_length_3778_cov_35.373741	Coordinate:3306	Reads:6	Hits:1	Allocated_reads:6	Strand:+
TCATCTTCAGATGAGCTAACAGACTGCTT
>Location:NODE_27951_length_3778_cov_35.373741	Coordinate:3306	Reads:3	Hits:1	Allocated_reads:3	Strand:+
TCATCTTCAGATGAGCTAACAGACTGCTTT
>Location:NODE_27951_length_3778_cov_35.373741	Coordinate:3307	Reads:2	Hits:1	Allocated_reads:2	Strand:+
CATCTTCAGATGAGCTAACAGACTGCTT
>Location:NODE_27951_length_3778_cov_35.373741	Coordinate:3307	Reads:2	Hits:1	Allocated_reads:2	Strand:+
CATCTTCAGATGAGCTAACAGACTGCTTT
>Location:NODE_27951_length_3778_cov_35.373741	Coordinate:3309	Reads:2	Hits:2	Allocated_reads:1	Strand:+
TCTTCAGATGAGCTAACAGACTGCTTTT
>Location:NODE_27951_length_3778_cov_35.373741	Coordinate:3309	Reads:2	Hits:2	Allocated_reads:1	Strand:+
TCTTCAGATGAGCTAACAGACTGCTTTTAGA
>Location:NODE_27951_length_3778_cov_35.373741	Coordinate:3310	Reads:1	Hits:2	Allocated_reads:0.5	Strand:+
CTTCAGATGAGCTAACAGACTGCTTTTAGA
>Location:NODE_27951_length_3778_cov_35.373741	Coordinate:3311	Reads:2	Hits:2	Allocated_reads:1	Strand:+
TTCAGATGAGCTAACAGACTGCTTTTAGAGC
>Location:NODE_27951_length_3778_cov_35.373741	Coordinate:3312	Reads:1	Hits:2	Allocated_reads:0.5	Strand:+
TCAGATGAGCTAACAGACTGCTTTTAGT
>Location:NODE_27951_length_3778_cov_35.373741	Coordinate:3312	Reads:2	Hits:2	Allocated_reads:1	Strand:+
TCAGATGAGCTAACAGACTGCTTTTAGAGC
>Location:NODE_27951_length_3778_cov_35.373741	Coordinate:3315	Reads:1	Hits:2	Allocated_reads:0.5	Strand:+
GATGAGCTAACAGACTGCTTTTAGAGC
>Location:NODE_27951_length_3778_cov_35.373741	Coordinate:3317	Reads:1	Hits:2	Allocated_reads:0.5	Strand:+
TGAGCTAACAGACTGCTTTTAGAGCAGAA
>Location:NODE_27951_length_3778_cov_35.373741	Coordinate:3353	Reads:1	Hits:2	Allocated_reads:0.5	Strand:+
TATTTTACTCATTTTCATGGATGT
>Location:NODE_27951_length_3778_cov_35.373741	Coordinate:3353	Reads:2	Hits:2	Allocated_reads:1	Strand:+
TATTTTACTCATTTTCATGGATGTTT
>Location:NODE_27951_length_3778_cov_35.373741	Coordinate:3353	Reads:1	Hits:2	Allocated_reads:0.5	Strand:+
TATTTTACTCATTTTCATGGATGTTTGG
>Location:NODE_27951_length_3778_cov_35.373741	Coordinate:3353	Reads:1	Hits:2	Allocated_reads:0.5	Strand:+
TATTTTACTCATTTTCATGGATGTTTGGA
>Location:NODE_27951_length_3778_cov_35.373741	Coordinate:3353	Reads:2	Hits:2	Allocated_reads:1	Strand:+
TATTTTACTCATTTTCATGGATGTTTGGAA
>Location:NODE_27951_length_3778_cov_35.373741	Coordinate:3353	Reads:1	Hits:2	Allocated_reads:0.5	Strand:+
TATTTTACTCATTTTCATGGATGTTTGGAAA
>Location:NODE_27951_length_3778_cov_35.373741	Coordinate:3353	Reads:1	Hits:2	Allocated_reads:0.5	Strand:+
TATTTTACTCATTTTCATGGATGTTTGGAAAC
>Location:NODE_27951_length_3778_cov_35.373741	Coordinate:3366	Reads:1	Hits:2	Allocated_reads:0.5	Strand:+
TTCATGGATGTTTGGAAACAAAACACTTACA
>Location:NODE_27951_length_3778_cov_35.373741	Coordinate:3367	Reads:2	Hits:2	Allocated_reads:1	Strand:+
TCATGGATGTTTGGAAACAAAACACT
>Location:NODE_27951_length_3778_cov_35.373741	Coordinate:3367	Reads:1	Hits:2	Allocated_reads:0.5	Strand:+
TCATGGATGTTTGGAAACAAAACACTTACA
>Location:NODE_27951_length_3778_cov_35.373741	Coordinate:3382	Reads:1	Hits:2	Allocated_reads:0.5	Strand:+
AACAAAACACTTACATCTTTAACTGCAGG
>Location:NODE_27951_length_3778_cov_35.373741	Coordinate:3384	Reads:2	Hits:2	Allocated_reads:1	Strand:+
CAAAACACTTACATCTTTAACTGCAGG
>Location:NODE_27951_length_3778_cov_35.373741	Coordinate:3384	Reads:6	Hits:2	Allocated_reads:3	Strand:+
CAAAACACTTACATCTTTAACTGCAGGA
>Location:NODE_27951_length_3778_cov_35.373741	Coordinate:3384	Reads:1	Hits:2	Allocated_reads:0.5	Strand:+
CAAAACACTTACATCTTTAACTGCAGGAGA
>Location:NODE_27951_length_3778_cov_35.373741	Coordinate:3386	Reads:2	Hits:2	Allocated_reads:1	Strand:+
AAACACTTACATCTTTAACTGCAGG
>Location:NODE_27951_length_3778_cov_35.373741	Coordinate:3386	Reads:1	Hits:2	Allocated_reads:0.5	Strand:+
AAACACTTACATCTTTAACTGCAGGA
>Location:NODE_27951_length_3778_cov_35.373741	Coordinate:3386	Reads:2	Hits:2	Allocated_reads:1	Strand:+
AAACACTTACATCTTTAACTGCAGGAGA
>Location:NODE_27951_length_3778_cov_35.373741	Coordinate:3387	Reads:1	Hits:2	Allocated_reads:0.5	Strand:+
AACACTTACATCTTTAACTGCAGGAGA
>Location:NODE_27951_length_3778_cov_35.373741	Coordinate:3389	Reads:2	Hits:2	Allocated_reads:1	Strand:+
CACTTACATCTTTAACTGCAGGAGA
>Location:NODE_27951_length_3778_cov_35.373741	Coordinate:3389	Reads:7	Hits:2	Allocated_reads:3.5	Strand:+
CACTTACATCTTTAACTGCAGGAGAAGA
>Location:NODE_27951_length_3778_cov_35.373741	Coordinate:3390	Reads:1	Hits:2	Allocated_reads:0.5	Strand:+
ACTTACATCTTTAACTGCAGGAGAAGA
>Location:NODE_27951_length_3778_cov_35.373741	Coordinate:3391	Reads:1	Hits:2	Allocated_reads:0.5	Strand:+
CTTACATCTTTAACTGCAGGAGAAGAAACT
>Location:NODE_27951_length_3778_cov_35.373741	Coordinate:3392	Reads:2	Hits:2	Allocated_reads:1	Strand:+
TTACATCTTTAACTGCAGGAGAAG
>Location:NODE_27951_length_3778_cov_35.373741	Coordinate:3392	Reads:32	Hits:2	Allocated_reads:16	Strand:+
TTACATCTTTAACTGCAGGAGAAGA
>Location:NODE_27951_length_3778_cov_35.373741	Coordinate:3392	Reads:2	Hits:2	Allocated_reads:1	Strand:+
TTACATCTTTAACTGCAGGAGAAGAA
>Location:NODE_27951_length_3778_cov_35.373741	Coordinate:3392	Reads:6	Hits:2	Allocated_reads:3	Strand:+
TTACATCTTTAACTGCAGGAGAAGAAA
>Location:NODE_27951_length_3778_cov_35.373741	Coordinate:3392	Reads:5	Hits:2	Allocated_reads:2.5	Strand:+
TTACATCTTTAACTGCAGGAGAAGAAAC
>Location:NODE_27951_length_3778_cov_35.373741	Coordinate:3392	Reads:86	Hits:2	Allocated_reads:43	Strand:+
TTACATCTTTAACTGCAGGAGAAGAAACT
>Location:NODE_27951_length_3778_cov_35.373741	Coordinate:3392	Reads:1	Hits:1	Allocated_reads:1	Strand:+
TTACATCTTTAACTGCAGGAGAAGAAATTC
>Location:NODE_27951_length_3778_cov_35.373741	Coordinate:3392	Reads:7	Hits:1	Allocated_reads:7	Strand:+
TTACATCTTTAACTGCAGGAGAAGAAACTC
>Location:NODE_27951_length_3778_cov_35.373741	Coordinate:3392	Reads:2	Hits:1	Allocated_reads:2	Strand:+
TTACATCTTTAACTGCAGGAGAAGAAACTCT
>Location:NODE_27951_length_3778_cov_35.373741	Coordinate:3392	Reads:1	Hits:1	Allocated_reads:1	Strand:+
TTACATCTTTAACTGCAGGAGAAGAAACTCTGC
>Location:NODE_27951_length_3778_cov_35.373741	Coordinate:3393	Reads:1	Hits:2	Allocated_reads:0.5	Strand:+
TACATCTTTAACTGCAGGAGAAGAAACA
>Location:NODE_27951_length_3778_cov_35.373741	Coordinate:3393	Reads:1	Hits:1	Allocated_reads:1	Strand:+
TACATCTTTAACTGCAGGAGAAGAAACTCT
>Location:NODE_27951_length_3778_cov_35.373741	Coordinate:3417	Reads:1	Hits:1	Allocated_reads:1	Strand:+
AACTCTGCTGGATTTTTCCTGCCCACCT
>Location:NODE_27951_length_3778_cov_35.373741	Coordinate:3420	Reads:1	Hits:1	Allocated_reads:1	Strand:+
TCTGCTGGATTTTTCCTGCCCACCT
>Location:NODE_27951_length_3778_cov_35.373741	Coordinate:3421	Reads:1	Hits:1	Allocated_reads:1	Strand:+
CTGCTGGATTTTTCCTGCCCACCT
>Location:NODE_27951_length_3778_cov_35.373741	Coordinate:3422	Reads:1	Hits:1	Allocated_reads:1	Strand:+
TGCTGGATTTTTCCTGCCCACCTTAGGA
>Location:NODE_27951_length_3778_cov_35.373741	Coordinate:3429	Reads:1	Hits:2	Allocated_reads:0.5	Strand:+
TTTTTCCTGCCCACCTTAGGAACCCATTCCCT
>Location:NODE_27951_length_3778_cov_35.373741	Coordinate:3433	Reads:1	Hits:1	Allocated_reads:1	Strand:-
AGCAAGGGAATGGGTTCCTAAGGTGGGCATTT
>Location:NODE_27951_length_3778_cov_35.373741	Coordinate:3433	Reads:1	Hits:2	Allocated_reads:0.5	Strand:+
TCCTGCCCACCTTAGGAACCCATTCCCT
>Location:NODE_27951_length_3778_cov_35.373741	Coordinate:3440	Reads:1	Hits:1	Allocated_reads:1	Strand:+
CACCTTAGGAACCCATTCCCTTGCTTCATCC
>Location:NODE_27951_length_3778_cov_35.373741	Coordinate:3445	Reads:1	Hits:1	Allocated_reads:1	Strand:+
TAGGAACCCATTCCCTTGCTTCATCCTCC
>Location:NODE_27951_length_3778_cov_35.373741	Coordinate:3455	Reads:5	Hits:1	Allocated_reads:5	Strand:+
TTCCCTTGCTTCATCCTCCTCTTGTGTGAGT
>Location:NODE_27951_length_3778_cov_35.373741	Coordinate:3455	Reads:13	Hits:1	Allocated_reads:13	Strand:+
TTCCCTTGCTTCATCCTCCTCTTGTGTGAGTT
>Location:NODE_27951_length_3778_cov_35.373741	Coordinate:3456	Reads:3	Hits:1	Allocated_reads:3	Strand:+
TCCCTTGCTTCATCCTCCTCTTGTGTGAGT
>Location:NODE_27951_length_3778_cov_35.373741	Coordinate:3456	Reads:2	Hits:1	Allocated_reads:2	Strand:+
TCCCTTGCTTCATCCTCCTCTTGTGTGAGTT
>Location:NODE_27951_length_3778_cov_35.373741	Coordinate:3460	Reads:2	Hits:1	Allocated_reads:2	Strand:+
TTGCTTCATCCTCCTCTTGTGTGAGTT
>Location:NODE_27951_length_3778_cov_35.373741	Coordinate:3461	Reads:1	Hits:1	Allocated_reads:1	Strand:+
TGCTTCATCCTCCTCTTGTGTGAGT
>Location:NODE_27951_length_3778_cov_35.373741	Coordinate:3461	Reads:4	Hits:1	Allocated_reads:4	Strand:+
TGCTTCATCCTCCTCTTGTGTGAGTT
>Location:NODE_27951_length_3778_cov_35.373741	Coordinate:3461	Reads:1	Hits:1	Allocated_reads:1	Strand:+
TGCTTCATCCTCCTCTTGTGTGAGTTTC
>Location:NODE_27951_length_3778_cov_35.373741	Coordinate:3461	Reads:2	Hits:1	Allocated_reads:2	Strand:+
TGCTTCATCCTCCTCTTGTGTGAGTTTCC
>Location:NODE_27951_length_3778_cov_35.373741	Coordinate:3461	Reads:1	Hits:1	Allocated_reads:1	Strand:+
TGCTTCATCCTCCTCTTGTGTGAGTTTCCC
>Location:NODE_27951_length_3778_cov_35.373741	Coordinate:3464	Reads:1	Hits:1	Allocated_reads:1	Strand:+
TTCATCCTCCTCTTGTGTGAGTTTCCCC
>Location:NODE_27951_length_3778_cov_35.373741	Coordinate:3469	Reads:1	Hits:1	Allocated_reads:1	Strand:+
CCTCCTCTTGTGTGAGTTTCCCCACATC
>Location:NODE_27951_length_3778_cov_35.373741	Coordinate:3474	Reads:1	Hits:3	Allocated_reads:0.333333333333333	Strand:+
TCTTGTGTGAGTTTCCCCACATCTGTCCT
>Location:NODE_27951_length_3778_cov_35.373741	Coordinate:3475	Reads:1	Hits:3	Allocated_reads:0.333333333333333	Strand:-
TGATAGGACAGATGTGGGGAAACTCACACAAC
>Location:NODE_27951_length_3778_cov_35.373741	Coordinate:3486	Reads:1	Hits:3	Allocated_reads:0.333333333333333	Strand:+
TTCCCCACATCTGTCCTATCATTTTTGTA
>Location:NODE_27951_length_3778_cov_35.373741	Coordinate:3492	Reads:1	Hits:3	Allocated_reads:0.333333333333333	Strand:-
TTTTACAAAAATGATAGGACAGATGT
>Location:NODE_27951_length_3778_cov_35.373741	Coordinate:3493	Reads:1	Hits:3	Allocated_reads:0.333333333333333	Strand:+
CATCTGTCCTATCATTTTTGTAAAAGA
>Location:NODE_27951_length_3778_cov_35.373741	Coordinate:3494	Reads:1	Hits:3	Allocated_reads:0.333333333333333	Strand:-
TTTTACAAAAATGATAGGACAGAT
>Location:NODE_27951_length_3778_cov_35.373741	Coordinate:3497	Reads:1	Hits:3	Allocated_reads:0.333333333333333	Strand:+
TGTCCTATCATTTTTGTAAAAGACCACC
>Location:NODE_27951_length_3778_cov_35.373741	Coordinate:3499	Reads:1	Hits:3	Allocated_reads:0.333333333333333	Strand:+
TCCTATCATTTTTGTAAAAGACCACCATC
>Location:NODE_27951_length_3778_cov_35.373741	Coordinate:3504	Reads:1	Hits:3	Allocated_reads:0.333333333333333	Strand:+
TCATTTTTGTAAAAGACCACCATCTGA
>Location:NODE_27951_length_3778_cov_35.373741	Coordinate:3504	Reads:1	Hits:3	Allocated_reads:0.333333333333333	Strand:+
TCATTTTTGTAAAAGACCACCATCTGATT
>Location:NODE_27951_length_3778_cov_35.373741	Coordinate:3506	Reads:1	Hits:3	Allocated_reads:0.333333333333333	Strand:+
ATTTTTGTAAAAGACCACCATCTGATTTTAGA
>Location:NODE_27951_length_3778_cov_35.373741	Coordinate:3507	Reads:1	Hits:3	Allocated_reads:0.333333333333333	Strand:+
TTTTTGTAAAAGACCACCATCTGATTTTAGA
>Location:NODE_27951_length_3778_cov_35.373741	Coordinate:3508	Reads:1	Hits:3	Allocated_reads:0.333333333333333	Strand:+
TTTTGTAAAAGACCACCATCTGATT
>Location:NODE_27951_length_3778_cov_35.373741	Coordinate:3508	Reads:4	Hits:3	Allocated_reads:1.33333333333333	Strand:+
TTTTGTAAAAGACCACCATCTGATTT
>Location:NODE_27951_length_3778_cov_35.373741	Coordinate:3508	Reads:4	Hits:3	Allocated_reads:1.33333333333333	Strand:+
TTTTGTAAAAGACCACCATCTGATTTT
>Location:NODE_27951_length_3778_cov_35.373741	Coordinate:3508	Reads:2	Hits:3	Allocated_reads:0.666666666666667	Strand:+
TTTTGTAAAAGACCACCATCTGATTTTA
>Location:NODE_27951_length_3778_cov_35.373741	Coordinate:3508	Reads:1	Hits:3	Allocated_reads:0.333333333333333	Strand:+
TTTTGTAAAAGACCACCATCCGATTTTAGA
>Location:NODE_27951_length_3778_cov_35.373741	Coordinate:3508	Reads:1	Hits:3	Allocated_reads:0.333333333333333	Strand:+
TTTTGTAAAAGACCACCATCTGATTTTAGT
>Location:NODE_27951_length_3778_cov_35.373741	Coordinate:3508	Reads:1	Hits:3	Allocated_reads:0.333333333333333	Strand:+
TTTTGTAAAAGACCACCATCTGATTTTATA
>Location:NODE_27951_length_3778_cov_35.373741	Coordinate:3508	Reads:1	Hits:3	Allocated_reads:0.333333333333333	Strand:+
TTTTGTAAAAGACCACCATCTGATTTTTGA
>Location:NODE_27951_length_3778_cov_35.373741	Coordinate:3508	Reads:1	Hits:3	Allocated_reads:0.333333333333333	Strand:+
TTTTGTAAAAGACCACCATCTGATTTTTGG
>Location:NODE_27951_length_3778_cov_35.373741	Coordinate:3508	Reads:3	Hits:3	Allocated_reads:1	Strand:+
TTTTGTAAAAGACCACCATCTGATTTTGGA
>Location:NODE_27951_length_3778_cov_35.373741	Coordinate:3508	Reads:540	Hits:3	Allocated_reads:180	Strand:+
TTTTGTAAAAGACCACCATCTGATTTTAGA
>Location:NODE_27951_length_3778_cov_35.373741	Coordinate:3508	Reads:1	Hits:3	Allocated_reads:0.333333333333333	Strand:+
TTTTGTAAAAGACCACCATCTGATTTTAGAGA
>Location:NODE_27951_length_3778_cov_35.373741	Coordinate:3509	Reads:8	Hits:3	Allocated_reads:2.66666666666667	Strand:+
TTTGTAAAAGACCACCATCTGATTTTAGA
>Location:NODE_27951_length_3778_cov_35.373741	Coordinate:3510	Reads:9	Hits:3	Allocated_reads:3	Strand:+
TTGTAAAAGACCACCATCTGATTTTAGA
>Location:NODE_27951_length_3778_cov_35.373741	Coordinate:3512	Reads:1	Hits:3	Allocated_reads:0.333333333333333	Strand:+
GTAAAAGACCACCATCTGATTTTAGAAAAG
>Location:NODE_27951_length_3778_cov_35.373741	Coordinate:3513	Reads:2	Hits:3	Allocated_reads:0.666666666666667	Strand:+
TAAAAGACCACCATCTGATTTTAGA
>Location:NODE_27951_length_3778_cov_35.373741	Coordinate:3513	Reads:1	Hits:3	Allocated_reads:0.333333333333333	Strand:+
TAAAAGACCACCATCTGATTTTAGAA
>Location:NODE_27951_length_3778_cov_35.373741	Coordinate:3513	Reads:16	Hits:3	Allocated_reads:5.33333333333333	Strand:+
TAAAAGACCACCATCTGATTTTAGAAAAG
>Location:NODE_27951_length_3778_cov_35.373741	Coordinate:3513	Reads:1	Hits:3	Allocated_reads:0.333333333333333	Strand:+
TAAAAGACCACCATCTGATTTTAGAAAAGT
>Location:NODE_27951_length_3778_cov_35.373741	Coordinate:3513	Reads:1	Hits:3	Allocated_reads:0.333333333333333	Strand:+
TAAAAGACCACCATCTGATTTTAGAAATGA
>Location:NODE_27951_length_3778_cov_35.373741	Coordinate:3514	Reads:7	Hits:3	Allocated_reads:2.33333333333333	Strand:+
AAAAGACCACCATCTGATTTTAGAAAAG
>Location:NODE_27951_length_3778_cov_35.373741	Coordinate:3515	Reads:6	Hits:3	Allocated_reads:2	Strand:+
AAAGACCACCATCTGATTTTAGAAAAG
>Location:NODE_27951_length_3778_cov_35.373741	Coordinate:3515	Reads:1	Hits:3	Allocated_reads:0.333333333333333	Strand:+
AAAGACCACCATCTGATTTTAGAAAAGT
>Location:NODE_27951_length_3778_cov_35.373741	Coordinate:3515	Reads:1	Hits:3	Allocated_reads:0.333333333333333	Strand:+
AAAGACCACCATCTGATTTTAGAAAAGTA
>Location:NODE_27951_length_3778_cov_35.373741	Coordinate:3516	Reads:1	Hits:3	Allocated_reads:0.333333333333333	Strand:+
AAGACCACCATCTGATTTTAGAAAAG
>Location:NODE_27951_length_3778_cov_35.373741	Coordinate:3516	Reads:1	Hits:3	Allocated_reads:0.333333333333333	Strand:+
AAGACCACCATCTGATTTTAGAAAAGT
>Location:NODE_27951_length_3778_cov_35.373741	Coordinate:3516	Reads:1	Hits:3	Allocated_reads:0.333333333333333	Strand:+
AAGACCACCATCTGATTTTAGAAAAGTA
>Location:NODE_27951_length_3778_cov_35.373741	Coordinate:3517	Reads:2	Hits:3	Allocated_reads:0.666666666666667	Strand:+
AGACCACCATCTGATTTTAGAAAAG
>Location:NODE_27951_length_3778_cov_35.373741	Coordinate:3517	Reads:1	Hits:3	Allocated_reads:0.333333333333333	Strand:+
AGACCACCATCTGATTTTAGAAAAGT
>Location:NODE_27951_length_3778_cov_35.373741	Coordinate:3517	Reads:1	Hits:3	Allocated_reads:0.333333333333333	Strand:+
AGACCACCATCTGATTTTAGAAAACGA
>Location:NODE_27951_length_3778_cov_35.373741	Coordinate:3518	Reads:7	Hits:3	Allocated_reads:2.33333333333333	Strand:+
GACCACCATCTGATTTTAGAAAAGTAAAAG
>Location:NODE_27951_length_3778_cov_35.373741	Coordinate:3519	Reads:1	Hits:3	Allocated_reads:0.333333333333333	Strand:+
ACCACCATCTGATTTTAGAAAAGTAAAAG
>Location:NODE_27951_length_3778_cov_35.373741	Coordinate:3524	Reads:2	Hits:3	Allocated_reads:0.666666666666667	Strand:+
CATCTGATTTTAGAAAAGTAAAAGTAAAA
>Location:NODE_27951_length_3778_cov_35.373741	Coordinate:3526	Reads:1	Hits:3	Allocated_reads:0.333333333333333	Strand:+
TCTGATTTTAGAAAAGTAAAAGTAAAAAGCT
>Location:NODE_27951_length_3778_cov_35.373741	Coordinate:3564	Reads:2	Hits:3	Allocated_reads:0.666666666666667	Strand:+
TAGTAATCAGTGAAAACACTAAAAACAAG
>Location:NODE_27951_length_3778_cov_35.373741	Coordinate:3587	Reads:1	Hits:3	Allocated_reads:0.333333333333333	Strand:-
AAGTATGTAATGTATGTTCTTGTACTTGTT
>Location:NODE_27951_length_3778_cov_35.373741	Coordinate:3593	Reads:1	Hits:3	Allocated_reads:0.333333333333333	Strand:+
TACAAGAACATACATTACATACTTTTCTCT
>Location:NODE_27951_length_3778_cov_35.373741	Coordinate:3602	Reads:1	Hits:3	Allocated_reads:0.333333333333333	Strand:+
ATACATTACATACTTTTCTCTTGCGCAACT
>Location:NODE_27951_length_3778_cov_35.373741	Coordinate:3603	Reads:1	Hits:3	Allocated_reads:0.333333333333333	Strand:+
TACATTACATACTTTTCTCTTGCGCAAC
>Location:NODE_27951_length_3778_cov_35.373741	Coordinate:3603	Reads:1	Hits:3	Allocated_reads:0.333333333333333	Strand:+
TACATTACATACTTTTCTCTTGCGCAACT
>Location:NODE_27951_length_3778_cov_35.373741	Coordinate:3604	Reads:1	Hits:3	Allocated_reads:0.333333333333333	Strand:+
ACATTACATACTTTTCTCTTGCGCAACT
>Location:NODE_27951_length_3778_cov_35.373741	Coordinate:3605	Reads:1	Hits:3	Allocated_reads:0.333333333333333	Strand:+
CATTACATACTTTTCTCTTGCGCAACT
>Location:NODE_27951_length_3778_cov_35.373741	Coordinate:3605	Reads:1	Hits:3	Allocated_reads:0.333333333333333	Strand:+
CATTACATACTTTTCTCTTGCGCAACTGGTA
>Location:NODE_27951_length_3778_cov_35.373741	Coordinate:3607	Reads:1	Hits:3	Allocated_reads:0.333333333333333	Strand:+
TTACATACTTTTCTCTTGCGCAAC
>Location:NODE_27951_length_3778_cov_35.373741	Coordinate:3607	Reads:8	Hits:3	Allocated_reads:2.66666666666667	Strand:+
TTACATACTTTTCTCTTGCGCAACT
>Location:NODE_27951_length_3778_cov_35.373741	Coordinate:3607	Reads:2	Hits:3	Allocated_reads:0.666666666666667	Strand:+
TTACATACTTTTCTCTTGCGCAACTG
>Location:NODE_27951_length_3778_cov_35.373741	Coordinate:3607	Reads:7	Hits:3	Allocated_reads:2.33333333333333	Strand:+
TTACATACTTTTCTCTTGCGCAACTGG
>Location:NODE_27951_length_3778_cov_35.373741	Coordinate:3607	Reads:38	Hits:3	Allocated_reads:12.6666666666667	Strand:+
TTACATACTTTTCTCTTGCGCAACTGGT
>Location:NODE_27951_length_3778_cov_35.373741	Coordinate:3607	Reads:1	Hits:3	Allocated_reads:0.333333333333333	Strand:+
TTACATACTTTTCTCTTGCGCAACTGGAT
>Location:NODE_27951_length_3778_cov_35.373741	Coordinate:3607	Reads:55	Hits:3	Allocated_reads:18.3333333333333	Strand:+
TTACATACTTTTCTCTTGCGCAACTGGTA
>Location:NODE_27951_length_3778_cov_35.373741	Coordinate:3608	Reads:2	Hits:3	Allocated_reads:0.666666666666667	Strand:+
TACATACTTTTCTCTTGCGCAACTGGTA
>Location:NODE_27951_length_3778_cov_35.373741	Coordinate:3612	Reads:1	Hits:3	Allocated_reads:0.333333333333333	Strand:+
TACTTTTCTCTTGCGCAACTGGTATGT
>Location:NODE_27951_length_3778_cov_35.373741	Coordinate:3627	Reads:1	Hits:3	Allocated_reads:0.333333333333333	Strand:+
CAACTGGTATGTCACTTTTTGTAGATGCTC
>Location:NODE_27951_length_3778_cov_35.373741	Coordinate:3628	Reads:1	Hits:3	Allocated_reads:0.333333333333333	Strand:+
AACTGGTATGTCACTTTTTGTAGATGCT
>Location:NODE_27951_length_3778_cov_35.373741	Coordinate:3631	Reads:8	Hits:3	Allocated_reads:2.66666666666667	Strand:+
TGGTATGTCACTTTTTGTAGATGCTCCACC
>Location:NODE_27951_length_3778_cov_35.373741	Coordinate:3634	Reads:2	Hits:3	Allocated_reads:0.666666666666667	Strand:+
TATGTCACTTTTTGTAGATGCTCCACCC
>Location:NODE_27951_length_3778_cov_35.373741	Coordinate:3634	Reads:3	Hits:3	Allocated_reads:1	Strand:+
TATGTCACTTTTTGTAGATGCTCCACCCC
>Location:NODE_27951_length_3778_cov_35.373741	Coordinate:3634	Reads:3	Hits:3	Allocated_reads:1	Strand:+
TATGTCACTTTTTGTAGATGCTCCACCCCC
>Location:NODE_27951_length_3778_cov_35.373741	Coordinate:3634	Reads:1	Hits:3	Allocated_reads:0.333333333333333	Strand:+
TATGTCACTTTTTGTAGATGCTCCACCCCCT
>Location:NODE_27951_length_3778_cov_35.373741	Coordinate:3635	Reads:1	Hits:3	Allocated_reads:0.333333333333333	Strand:+
ATGTCACTTTTTGTAGATGCTCCACCC
>Location:NODE_27951_length_3778_cov_35.373741	Coordinate:3635	Reads:1	Hits:3	Allocated_reads:0.333333333333333	Strand:+
ATGTCACTTTTTGTAGATGCTCCACCCCC
>Location:NODE_27951_length_3778_cov_35.373741	Coordinate:3635	Reads:1	Hits:3	Allocated_reads:0.333333333333333	Strand:+
ATGTCACTTTTTGTAGATGCTCCACCCCCT
>Location:NODE_27951_length_3778_cov_35.373741	Coordinate:3636	Reads:8	Hits:3	Allocated_reads:2.66666666666667	Strand:+
TGTCACTTTTTGTAGATGCTCCACCC
>Location:NODE_27951_length_3778_cov_35.373741	Coordinate:3636	Reads:9	Hits:3	Allocated_reads:3	Strand:+
TGTCACTTTTTGTAGATGCTCCACCCC
>Location:NODE_27951_length_3778_cov_35.373741	Coordinate:3636	Reads:1	Hits:3	Allocated_reads:0.333333333333333	Strand:+
TGTCACTTTTTGTAGATGCTCAACCCCC
>Location:NODE_27951_length_3778_cov_35.373741	Coordinate:3636	Reads:1	Hits:3	Allocated_reads:0.333333333333333	Strand:+
TGTCACTTTTTGTAGATGCTCCTCCCCC
>Location:NODE_27951_length_3778_cov_35.373741	Coordinate:3636	Reads:67	Hits:3	Allocated_reads:22.3333333333333	Strand:+
TGTCACTTTTTGTAGATGCTCCACCCCC
>Location:NODE_27951_length_3778_cov_35.373741	Coordinate:3636	Reads:115	Hits:3	Allocated_reads:38.3333333333333	Strand:+
TGTCACTTTTTGTAGATGCTCCACCCCCT
>Location:NODE_27951_length_3778_cov_35.373741	Coordinate:3636	Reads:2	Hits:3	Allocated_reads:0.666666666666667	Strand:+
TGTCACTTTTTGTAGATGCTCCACCCCCA
>Location:NODE_27951_length_3778_cov_35.373741	Coordinate:3636	Reads:2	Hits:3	Allocated_reads:0.666666666666667	Strand:+
TGTCACTTTTTGTAGATGCTCCACCCCCG
>Location:NODE_27951_length_3778_cov_35.373741	Coordinate:3636	Reads:1	Hits:3	Allocated_reads:0.333333333333333	Strand:+
TGTCACTTTTTGTAGATGCTCCACCCCTTT
>Location:NODE_27951_length_3778_cov_35.373741	Coordinate:3636	Reads:32	Hits:3	Allocated_reads:10.6666666666667	Strand:+
TGTCACTTTTTGTAGATGCTCCACCCCCTT
>Location:NODE_27951_length_3778_cov_35.373741	Coordinate:3636	Reads:1	Hits:3	Allocated_reads:0.333333333333333	Strand:+
TGTCACTTTTTGTAGATGCTCCACCCCCGCT
>Location:NODE_27951_length_3778_cov_35.373741	Coordinate:3636	Reads:20	Hits:3	Allocated_reads:6.66666666666667	Strand:+
TGTCACTTTTTGTAGATGCTCCACCCCCTTT
>Location:NODE_27951_length_3778_cov_35.373741	Coordinate:3636	Reads:1	Hits:3	Allocated_reads:0.333333333333333	Strand:+
TGTCACTTTTTGTAGATGCTCCACCCCCTTTT
>Location:NODE_27951_length_3778_cov_35.373741	Coordinate:3637	Reads:2	Hits:3	Allocated_reads:0.666666666666667	Strand:+
GTCACTTTTTGTAGATGCTCCACCCCC
>Location:NODE_27951_length_3778_cov_35.373741	Coordinate:3639	Reads:1	Hits:3	Allocated_reads:0.333333333333333	Strand:+
CACTTTTTGTAGATGCTCCACCCCCTT
>Location:NODE_27951_length_3778_cov_35.373741	Coordinate:3639	Reads:2	Hits:3	Allocated_reads:0.666666666666667	Strand:+
CACTTTTTGTAGATGCTCCACCCCCTTT
>Location:NODE_27951_length_3778_cov_35.373741	Coordinate:3639	Reads:1	Hits:3	Allocated_reads:0.333333333333333	Strand:+
CACTTTTTGTAGATGCTCCACCCCCTTTT
>Location:NODE_27951_length_3778_cov_35.373741	Coordinate:3644	Reads:1	Hits:3	Allocated_reads:0.333333333333333	Strand:+
TTTGTAGATGCTCCACCCCCTTTTTCAAA
>Location:NODE_27951_length_3778_cov_35.373741	Coordinate:3645	Reads:1	Hits:3	Allocated_reads:0.333333333333333	Strand:+
TTGTAGATGCTCCACCCCCTTTTTCA
>Location:NODE_27951_length_3778_cov_35.373741	Coordinate:3645	Reads:1	Hits:3	Allocated_reads:0.333333333333333	Strand:+
TTGTAGATGCTCCACCCCCTTTTTCAAATC
>Location:NODE_27951_length_3778_cov_35.373741	Coordinate:3645	Reads:1	Hits:3	Allocated_reads:0.333333333333333	Strand:+
TTGTAGATGCTCCACCCCCTTTTTCAAATCC
>Location:NODE_27951_length_3778_cov_35.373741	Coordinate:3645	Reads:1	Hits:3	Allocated_reads:0.333333333333333	Strand:+
TTGTAGATGCTCCACCCCCTTTTTCAATTAG
>Location:NODE_27951_length_3778_cov_35.373741	Coordinate:3645	Reads:1	Hits:3	Allocated_reads:0.333333333333333	Strand:+
TTGTAGATGCTCCACCCCCTTTTTCAAATCCTGT
>Location:NODE_27951_length_3778_cov_35.373741	Coordinate:3646	Reads:1	Hits:3	Allocated_reads:0.333333333333333	Strand:+
TGTAGATGCTCCACCCCCTTTTTCAAATCC
>Location:NODE_27951_length_3778_cov_35.373741	Coordinate:3646	Reads:1	Hits:3	Allocated_reads:0.333333333333333	Strand:+
TGTAGATGCTCCACCCCCTTTTTCAAATCCT
>Location:NODE_27951_length_3778_cov_35.373741	Coordinate:3650	Reads:1	Hits:3	Allocated_reads:0.333333333333333	Strand:+
GATGCTCCACCCCCTTTTTCAAATCCTGTT
>Location:NODE_27951_length_3778_cov_35.373741	Coordinate:3658	Reads:1	Hits:3	Allocated_reads:0.333333333333333	Strand:-
AACGAAACTAAACAGGATTTGAAAAAGGGGGT
>Location:NODE_27951_length_3778_cov_35.373741	Coordinate:3661	Reads:3	Hits:3	Allocated_reads:1	Strand:-
AACGAAACTAAACAGGATTTGAAAAAGGG
>Location:NODE_27951_length_3778_cov_35.373741	Coordinate:3662	Reads:1	Hits:3	Allocated_reads:0.333333333333333	Strand:-
AACGAAACTAAACAGGATTTGAAAAAGG
>Location:NODE_27951_length_3778_cov_35.373741	Coordinate:3679	Reads:1	Hits:3	Allocated_reads:0.333333333333333	Strand:+
TTAGTTTCGTTTATTGTGGCTCCGGC
>Location:NODE_27951_length_3778_cov_35.373741	Coordinate:3679	Reads:1	Hits:3	Allocated_reads:0.333333333333333	Strand:+
TTAGTTTCGTTTATTGTGGCTCCGGCAC
>Location:NODE_27951_length_3778_cov_35.373741	Coordinate:3679	Reads:1	Hits:3	Allocated_reads:0.333333333333333	Strand:+
TTAGTTTCGTTTATTGTGGCTCCGGCACT
>Location:NODE_27951_length_3778_cov_35.373741	Coordinate:3679	Reads:2	Hits:3	Allocated_reads:0.666666666666667	Strand:+
TTAGTTTCGTTTATTGTGGCTCCGGCACTACC
>Location:NODE_27951_length_3778_cov_35.373741	Coordinate:3680	Reads:2	Hits:3	Allocated_reads:0.666666666666667	Strand:+
TAGTTTCGTTTATTGTGGCTCCGG
>Location:NODE_27951_length_3778_cov_35.373741	Coordinate:3680	Reads:1	Hits:3	Allocated_reads:0.333333333333333	Strand:+
TAGTTTCGTTTATTGTGGCTCCGCC
>Location:NODE_27951_length_3778_cov_35.373741	Coordinate:3680	Reads:17	Hits:3	Allocated_reads:5.66666666666667	Strand:+
TAGTTTCGTTTATTGTGGCTCCGGC
>Location:NODE_27951_length_3778_cov_35.373741	Coordinate:3680	Reads:2	Hits:3	Allocated_reads:0.666666666666667	Strand:+
TAGTTTCGTTTATTGTGGCTCCGTT
>Location:NODE_27951_length_3778_cov_35.373741	Coordinate:3680	Reads:10	Hits:3	Allocated_reads:3.33333333333333	Strand:+
TAGTTTCGTTTATTGTGGCTCCGGCA
>Location:NODE_27951_length_3778_cov_35.373741	Coordinate:3680	Reads:54	Hits:3	Allocated_reads:18	Strand:+
TAGTTTCGTTTATTGTGGCTCCGGCAC
>Location:NODE_27951_length_3778_cov_35.373741	Coordinate:3680	Reads:1	Hits:3	Allocated_reads:0.333333333333333	Strand:+
TAGTTTCGTTTATTGTGGCTCCCGCACT
>Location:NODE_27951_length_3778_cov_35.373741	Coordinate:3680	Reads:1	Hits:3	Allocated_reads:0.333333333333333	Strand:+
TAGTTTCGTTTATTGTGGCTCCGGCACC
>Location:NODE_27951_length_3778_cov_35.373741	Coordinate:3680	Reads:1	Hits:3	Allocated_reads:0.333333333333333	Strand:+
TAGTTTCGTTTATTGTGGCTCCGGCACG
>Location:NODE_27951_length_3778_cov_35.373741	Coordinate:3680	Reads:181	Hits:3	Allocated_reads:60.3333333333333	Strand:+
TAGTTTCGTTTATTGTGGCTCCGGCACT
>Location:NODE_27951_length_3778_cov_35.373741	Coordinate:3680	Reads:1	Hits:3	Allocated_reads:0.333333333333333	Strand:+
TAGTTTCGTTTATTGTGGCTCCGGCACTT
>Location:NODE_27951_length_3778_cov_35.373741	Coordinate:3680	Reads:1	Hits:3	Allocated_reads:0.333333333333333	Strand:+
TAGTTTCGTTTATTGTGGCTCCGGCATTT
>Location:NODE_27951_length_3778_cov_35.373741	Coordinate:3680	Reads:78	Hits:3	Allocated_reads:26	Strand:+
TAGTTTCGTTTATTGTGGCTCCGGCACTA
>Location:NODE_27951_length_3778_cov_35.373741	Coordinate:3680	Reads:3	Hits:3	Allocated_reads:1	Strand:+
TAGTTTCGTTTATTGTGGCTCCGGCACTAC
>Location:NODE_27951_length_3778_cov_35.373741	Coordinate:3680	Reads:1	Hits:3	Allocated_reads:0.333333333333333	Strand:+
TAGTTTCGTTTATTGTGGCTCAGGCACTACC
>Location:NODE_27951_length_3778_cov_35.373741	Coordinate:3680	Reads:1	Hits:3	Allocated_reads:0.333333333333333	Strand:+
TAGTTTCGTTTATTGTGGCTCCGGCACTATT
>Location:NODE_27951_length_3778_cov_35.373741	Coordinate:3680	Reads:1	Hits:3	Allocated_reads:0.333333333333333	Strand:+
TAGTTTCGTTTATTGTGGCTCCGGCGCTACC
>Location:NODE_27951_length_3778_cov_35.373741	Coordinate:3680	Reads:264	Hits:3	Allocated_reads:88	Strand:+
TAGTTTCGTTTATTGTGGCTCCGGCACTACC
>Location:NODE_27951_length_3778_cov_35.373741	Coordinate:3680	Reads:6	Hits:3	Allocated_reads:2	Strand:+
TAGTTTCGTTTATTGTGGCTCCGGCACTACT
>Location:NODE_27951_length_3778_cov_35.373741	Coordinate:3681	Reads:1	Hits:3	Allocated_reads:0.333333333333333	Strand:+
AGTTTCGTTTATTGTGGCTCCGGCACT
>Location:NODE_27951_length_3778_cov_35.373741	Coordinate:3702	Reads:1	Hits:1	Allocated_reads:1	Strand:+
GGCACTACCGGCACCCTCACCCTGACCT
>Location:NODE_27951_length_3778_cov_35.373741	Coordinate:3704	Reads:1	Hits:1	Allocated_reads:1	Strand:+
CACTACCGGCACCCTCACCCTGACCTG
>Location:NODE_27951_length_3778_cov_35.373741	Coordinate:3707	Reads:8	Hits:1	Allocated_reads:8	Strand:+
TACCGGCACCCTCACCCTGACCTGGGC
>Location:NODE_27951_length_3778_cov_35.373741	Coordinate:3707	Reads:5	Hits:1	Allocated_reads:5	Strand:+
TACCGGCACCCTCACCCTGACCTGGGCT
>Location:NODE_27951_length_3778_cov_35.373741	Coordinate:3707	Reads:1	Hits:1	Allocated_reads:1	Strand:+
TACCGGCACCCTCACCCTGACCTGGGCTCA
>Location:NODE_27951_length_3778_cov_35.373741	Coordinate:3708	Reads:1	Hits:1	Allocated_reads:1	Strand:+
ACCGGCACCCTCACCCTGACCTGGGC
>Location:NODE_27951_length_3778_cov_35.373741	Coordinate:3709	Reads:2	Hits:1	Allocated_reads:2	Strand:+
CCGGCACCCTCACCCTGACCTGGGCTCA
>Location:NODE_27951_length_3778_cov_35.373741	Coordinate:3710	Reads:1	Hits:1	Allocated_reads:1	Strand:+
CGGCACCCTCACCCTGACCTGGGCTCA
>Location:NODE_27951_length_3778_cov_35.373741	Coordinate:3711	Reads:1	Hits:1	Allocated_reads:1	Strand:+
GGCACCCTCACCCTGACCTGGGCTCACC
>Location:NODE_27951_length_3778_cov_35.373741	Coordinate:3711	Reads:1	Hits:1	Allocated_reads:1	Strand:+
GGCACCCTCACCCTGACCTGGGCTCACCA
>Location:NODE_27951_length_3778_cov_35.373741	Coordinate:3712	Reads:1	Hits:1	Allocated_reads:1	Strand:+
GCACCCTCACCCTGACCTGGGCTCACCATT
>Location:NODE_27951_length_3778_cov_35.373741	Coordinate:3713	Reads:1	Hits:1	Allocated_reads:1	Strand:+
CACCCTCACCCTGACCTGGGCTCACCA
>Location:NODE_27951_length_3778_cov_35.373741	Coordinate:3718	Reads:1	Hits:1	Allocated_reads:1	Strand:+
TCACCCTGACCTGGGCTCACCATCTGT
>Location:NODE_27951_length_3778_cov_35.373741	Coordinate:3718	Reads:1	Hits:1	Allocated_reads:1	Strand:+
TCACCCTGACCTGGGCTCACCATCTGTT
>Location:NODE_27951_length_3778_cov_35.373741	Coordinate:3719	Reads:1	Hits:1	Allocated_reads:1	Strand:+
CACCCTGACCTGGGCTCACCATCTGT
>Location:NODE_27951_length_3778_cov_35.373741	Coordinate:3719	Reads:1	Hits:1	Allocated_reads:1	Strand:+
CACCCTGACCTGGGCTCACCATCTGTT
>Location:NODE_27951_length_3778_cov_35.373741	Coordinate:3724	Reads:1	Hits:1	Allocated_reads:1	Strand:+
TGACCTGGGCTCACCATCTGTTTATGG
>Location:NODE_27951_length_3778_cov_35.373741	Coordinate:3757	Reads:1	Hits:3	Allocated_reads:0.333333333333333	Strand:+
TTAAATATGTTTTGTTCATGATGGAGT
>Location:NODE_27951_length_3778_cov_35.373741	Coordinate:3767	Reads:2	Hits:3	Allocated_reads:0.666666666666667	Strand:+
TTTGTTCATGATGGAGTAAATGATTATA
>Location:NODE_27951_length_3778_cov_35.373741	Coordinate:3767	Reads:1	Hits:3	Allocated_reads:0.333333333333333	Strand:+
TTTGTTCATGATGGAGTAAATGATTATATA
>Location:NODE_27951_length_3778_cov_35.373741	Coordinate:3775	Reads:1	Hits:3	Allocated_reads:0.333333333333333	Strand:+
TGATGGAGTAAATGATTATATATGAAAGA
>Location:NODE_27951_length_3778_cov_35.373741	Coordinate:3780	Reads:1	Hits:3	Allocated_reads:0.333333333333333	Strand:-
ACTTCTTTCATATATAATCATTTACTC
>Location:NODE_27951_length_3778_cov_35.373741	Coordinate:3790	Reads:1	Hits:3	Allocated_reads:0.333333333333333	Strand:+
TTATATATGAAAGAAGTGCAACCAAT
>Location:NODE_27951_length_3778_cov_35.373741	Coordinate:3790	Reads:2	Hits:3	Allocated_reads:0.666666666666667	Strand:+
TTATATATGAAAGAAGTGCAACCAATC
>Location:NODE_27951_length_3778_cov_35.373741	Coordinate:3790	Reads:3	Hits:3	Allocated_reads:1	Strand:+
TTATATATGAAAGAAGTGCAACCAATCA
>Location:NODE_27951_length_3778_cov_35.373741	Coordinate:3790	Reads:3	Hits:3	Allocated_reads:1	Strand:+
TTATATATGAAAGAAGTGCAACCAATCAA
>Location:NODE_27951_length_3778_cov_35.373741	Coordinate:3790	Reads:3	Hits:3	Allocated_reads:1	Strand:+
TTATATATGAAAGAAGTGCAACCAATCAAA
>Location:NODE_27951_length_3778_cov_35.373741	Coordinate:3795	Reads:1	Hits:3	Allocated_reads:0.333333333333333	Strand:+
TATGAAAGAAGTGCAACCAATCAAA
>Location:NODE_27951_length_3778_cov_35.373741	Coordinate:3798	Reads:1	Hits:3	Allocated_reads:0.333333333333333	Strand:+
GAAAGAAGTGCAACCAATCAAAACT
>Location:NODE_27951_length_3778_cov_35.373741	Coordinate:3800	Reads:1	Hits:3	Allocated_reads:0.333333333333333	Strand:-
GTAAGAGTTTTGATTGGTTGCACTTCTT
>Location:NODE_27951_length_3778_cov_35.373741	Coordinate:3804	Reads:1	Hits:3	Allocated_reads:0.333333333333333	Strand:-
CCCTTGGTAAGAGTTTTGATTGGTTGCACT
>Location:NODE_27951_length_3778_cov_35.373741	Coordinate:3804	Reads:1	Hits:3	Allocated_reads:0.333333333333333	Strand:-
TCCCTTGGTAAGAGTTTTGATTGGTTGCACT
>Location:NODE_27951_length_3778_cov_35.373741	Coordinate:3805	Reads:1	Hits:3	Allocated_reads:0.333333333333333	Strand:+
GTGCAACCAATCAAAACTCTTACCAAGG
>Location:NODE_27951_length_3778_cov_35.373741	Coordinate:3806	Reads:1	Hits:3	Allocated_reads:0.333333333333333	Strand:+
TGCAACCAATCAAAACTCTTACCAAG
>Location:NODE_27951_length_3778_cov_35.373741	Coordinate:3806	Reads:3	Hits:3	Allocated_reads:1	Strand:+
TGCAACCAATCAAAACTCTTACCAAGG
>Location:NODE_27951_length_3778_cov_35.373741	Coordinate:3806	Reads:2	Hits:3	Allocated_reads:0.666666666666667	Strand:+
TGCAACCAATCAAAACTCTTACCAAGGG
>Location:NODE_27951_length_3778_cov_35.373741	Coordinate:3808	Reads:1	Hits:3	Allocated_reads:0.333333333333333	Strand:+
CAACCAATCAAAACTCTTACCAAGGGAAT
>Location:NODE_27951_length_3778_cov_35.373741	Coordinate:3809	Reads:2	Hits:3	Allocated_reads:0.666666666666667	Strand:+
AACCAATCAAAACTCTTACCAAGGGAAT
