# Supplementary material for: First characterization of PIWI-interacting RNA clusters in a cichlid fish with a B chromosome
Source: BMC Biol. 2022 Sep 21;20:204. doi: 10.1186/s12915-022-01403-2 (PMC9490952; doi:10.1186/s12915-022-01403-2)
Supplement: Supplementary file 1 — Additional file 1. Zipped folder with fasta and interactive html piRNA cluster information for the A. latifasciata genome. The nomenclature is as follows: number-pirna-cluster_sex_B-presence (f, female; m, male; 0b, without B chromosome; 1b, with B chromosome). [file 12915_2022_1403_MOESM1_ESM.zip › 107_f1b.fasta]

>Location:NODE_27951_length_3778_cov_35.373741	Coordinate:6	Reads:1	Hits:815	Allocated_reads:0.00122699386503067	Strand:+
AGTACCGATTTGGCACCGGTATCGGAT
>Location:NODE_27951_length_3778_cov_35.373741	Coordinate:15	Reads:1	Hits:1004	Allocated_reads:0.00099601593625498	Strand:+
TTGGCACCGGTATCGGATAAAACCTAAACGA
>Location:NODE_27951_length_3778_cov_35.373741	Coordinate:16	Reads:2	Hits:1008	Allocated_reads:0.00198412698412698	Strand:-
TCGTTTAGGTTTTATCCGATACCGGTGCCA
>Location:NODE_27951_length_3778_cov_35.373741	Coordinate:16	Reads:1	Hits:1008	Allocated_reads:0.000992063492063492	Strand:+
TGGCACCGGTATCGGATAAAACCTAAACGA
>Location:NODE_27951_length_3778_cov_35.373741	Coordinate:17	Reads:10	Hits:1012	Allocated_reads:0.00988142292490119	Strand:-
TCGTTTAGGTTTTATCCGATACCGGTGCC
>Location:NODE_27951_length_3778_cov_35.373741	Coordinate:18	Reads:5	Hits:1027	Allocated_reads:0.00486854917234664	Strand:-
TCGTTTAGGTTTTATCCGATACCGGTGC
>Location:NODE_27951_length_3778_cov_35.373741	Coordinate:19	Reads:4	Hits:1043	Allocated_reads:0.00383509108341323	Strand:-
TCGTTTAGGTTTTATCCGATACCGGTG
>Location:NODE_27951_length_3778_cov_35.373741	Coordinate:20	Reads:1	Hits:1040	Allocated_reads:0.000961538461538462	Strand:-
TATCGTTTAGGTTTTATCCGATACCGGT
>Location:NODE_27951_length_3778_cov_35.373741	Coordinate:27	Reads:5	Hits:1299	Allocated_reads:0.00384911470361817	Strand:+
TCGGATAAAACCTAAACGATACCCATC
>Location:NODE_27951_length_3778_cov_35.373741	Coordinate:27	Reads:3	Hits:1288	Allocated_reads:0.00232919254658385	Strand:+
TCGGATAAAACCTAAACGATACCCATCC
>Location:NODE_27951_length_3778_cov_35.373741	Coordinate:27	Reads:4	Hits:1265	Allocated_reads:0.00316205533596838	Strand:+
TCGGATAAAACCTAAACGATACCCATCCC
>Location:NODE_27951_length_3778_cov_35.373741	Coordinate:34	Reads:1	Hits:108	Allocated_reads:0.00925925925925926	Strand:-
TGACTAGGGATGGGTATCGTTTAGGTTT
>Location:NODE_27951_length_3778_cov_35.373741	Coordinate:35	Reads:1	Hits:2	Allocated_reads:0.5	Strand:-
CTGTGACTAGGGATGGGTATCGTTTGGGTT
>Location:NODE_27951_length_3778_cov_35.373741	Coordinate:36	Reads:2	Hits:12	Allocated_reads:0.166666666666667	Strand:+
ACCTAAACGATACCCATCCCTAGTCACA
>Location:NODE_27951_length_3778_cov_35.373741	Coordinate:36	Reads:2	Hits:1	Allocated_reads:2	Strand:+
ACCTAAACGATACCCATCCCTAGTCACAGA
>Location:NODE_27951_length_3778_cov_35.373741	Coordinate:52	Reads:1	Hits:1	Allocated_reads:1	Strand:+
TCCCTAGTCACAGATGAAACAATTTTTTGGAT
>Location:NODE_27951_length_3778_cov_35.373741	Coordinate:56	Reads:1	Hits:1	Allocated_reads:1	Strand:+
TAGTCACAGATGAAACAATTTTTTGGATTG
>Location:NODE_27951_length_3778_cov_35.373741	Coordinate:98	Reads:1	Hits:1	Allocated_reads:1	Strand:-
TACTACGGAGAAGCAGGTGAAAACTT
>Location:NODE_27951_length_3778_cov_35.373741	Coordinate:102	Reads:1	Hits:1	Allocated_reads:1	Strand:+
TTTCACCTGCTTCTCCGTAGTATCTGC
>Location:NODE_27951_length_3778_cov_35.373741	Coordinate:150	Reads:1	Hits:1	Allocated_reads:1	Strand:+
AACCAAGACAATTTCTGTGCTGTCTCT
>Location:NODE_27951_length_3778_cov_35.373741	Coordinate:158	Reads:1	Hits:1	Allocated_reads:1	Strand:+
CAATTTCTGTGCTGTCTCTGATTTTTTGAA
>Location:NODE_27951_length_3778_cov_35.373741	Coordinate:189	Reads:1	Hits:1	Allocated_reads:1	Strand:+
TTCTGGCGAAAGTTCACTGCAATCCT
>Location:NODE_27951_length_3778_cov_35.373741	Coordinate:190	Reads:1	Hits:1	Allocated_reads:1	Strand:+
TCTGGCGAAAGTTCACTGCAATCCTC
>Location:NODE_27951_length_3778_cov_35.373741	Coordinate:193	Reads:1	Hits:1	Allocated_reads:1	Strand:+
GGCGAAAGTTCACTGCAATCCTCGACT
>Location:NODE_27951_length_3778_cov_35.373741	Coordinate:193	Reads:1	Hits:1	Allocated_reads:1	Strand:-
TAGTCGAGGATTGCAGTGAACTTTCGCC
>Location:NODE_27951_length_3778_cov_35.373741	Coordinate:196	Reads:1	Hits:1	Allocated_reads:1	Strand:-
TAGTCGAGGATTGCAGTGAACTTTC
>Location:NODE_27951_length_3778_cov_35.373741	Coordinate:196	Reads:1	Hits:1	Allocated_reads:1	Strand:-
TCATAGTCGAGGATTGCAGTGAACTTTC
>Location:NODE_27951_length_3778_cov_35.373741	Coordinate:203	Reads:1	Hits:1	Allocated_reads:1	Strand:-
TATGCTCATAGTCGAGGATTGCAGTG
>Location:NODE_27951_length_3778_cov_35.373741	Coordinate:219	Reads:1	Hits:1	Allocated_reads:1	Strand:+
TATGAGCATATTTAAAGGTTTTGAACGTA
>Location:NODE_27951_length_3778_cov_35.373741	Coordinate:219	Reads:1	Hits:1	Allocated_reads:1	Strand:+
TATGAGCATATTTAAAGGTTTTGAACGTAGGG
>Location:NODE_27951_length_3778_cov_35.373741	Coordinate:221	Reads:1	Hits:1	Allocated_reads:1	Strand:+
TGAGCATATTTAAAGGTTTTGAACGTAG
>Location:NODE_27951_length_3778_cov_35.373741	Coordinate:221	Reads:1	Hits:1	Allocated_reads:1	Strand:+
TGAGCATATTTAAAGGTTTTGAACGTAGGGGG
>Location:NODE_27951_length_3778_cov_35.373741	Coordinate:227	Reads:1	Hits:1	Allocated_reads:1	Strand:+
TATTTAAAGGTTTTGAACGTAGGGGGG
>Location:NODE_27951_length_3778_cov_35.373741	Coordinate:227	Reads:1	Hits:1	Allocated_reads:1	Strand:+
TATTTAAAGGTTTTGAACGTAGGGGGGTA
>Location:NODE_27951_length_3778_cov_35.373741	Coordinate:238	Reads:1	Hits:1	Allocated_reads:1	Strand:+
TTTGAACGTAGGGGGGTAATTTCAGCTGA
>Location:NODE_27951_length_3778_cov_35.373741	Coordinate:238	Reads:1	Hits:1	Allocated_reads:1	Strand:+
TTTGAACGTAGGGGGGTAATTTCAGCTGAAC
>Location:NODE_27951_length_3778_cov_35.373741	Coordinate:257	Reads:1	Hits:1	Allocated_reads:1	Strand:+
TTTCAGCTGAACTGTCTGAGTAACT
>Location:NODE_27951_length_3778_cov_35.373741	Coordinate:263	Reads:1	Hits:1	Allocated_reads:1	Strand:+
CTGAACTGTCTGAGTAACTGCTAGAATG
>Location:NODE_27951_length_3778_cov_35.373741	Coordinate:265	Reads:1	Hits:1	Allocated_reads:1	Strand:+
GAACTGTCTGAGTAACTGCTAGAAT
>Location:NODE_27951_length_3778_cov_35.373741	Coordinate:289	Reads:1	Hits:1	Allocated_reads:1	Strand:+
TGCGGTATATATTCTTCCCCTGACATCT
>Location:NODE_27951_length_3778_cov_35.373741	Coordinate:289	Reads:1	Hits:1	Allocated_reads:1	Strand:+
TGCGGTATATATTCTTCCCCTGACATCTCTT
>Location:NODE_27951_length_3778_cov_35.373741	Coordinate:292	Reads:2	Hits:1	Allocated_reads:2	Strand:-
AGAGATGTCAGGGGAAGAATATATACC
>Location:NODE_27951_length_3778_cov_35.373741	Coordinate:292	Reads:1	Hits:1	Allocated_reads:1	Strand:-
GAGATGTCAGGGGAAGAATATATACC
>Location:NODE_27951_length_3778_cov_35.373741	Coordinate:299	Reads:1	Hits:1	Allocated_reads:1	Strand:+
ATTCTTCCCCTGACATCTCTTCACTTGAA
>Location:NODE_27951_length_3778_cov_35.373741	Coordinate:303	Reads:1	Hits:1	Allocated_reads:1	Strand:+
TTCCCCTGACATCTCTTCACTTGAACT
>Location:NODE_27951_length_3778_cov_35.373741	Coordinate:304	Reads:1	Hits:1	Allocated_reads:1	Strand:+
TCCCCTGACATCTCTTCACTTGAACTAGT
>Location:NODE_27951_length_3778_cov_35.373741	Coordinate:309	Reads:1	Hits:1	Allocated_reads:1	Strand:+
TGACATCTCTTCACTTGAACTAGTTTCT
>Location:NODE_27951_length_3778_cov_35.373741	Coordinate:309	Reads:1	Hits:1	Allocated_reads:1	Strand:+
TGACATCTCTTCACTTGAACTAGTTTCTT
>Location:NODE_27951_length_3778_cov_35.373741	Coordinate:311	Reads:1	Hits:1	Allocated_reads:1	Strand:-
TAGTGAAGAAACTAGTTCAAGTGAAGAGATGT
>Location:NODE_27951_length_3778_cov_35.373741	Coordinate:435	Reads:1	Hits:1	Allocated_reads:1	Strand:+
TACAATAACCTACCAGTTCAAGTCCAAAC
>Location:NODE_27951_length_3778_cov_35.373741	Coordinate:435	Reads:4	Hits:1	Allocated_reads:4	Strand:+
TACAATAACCTACCAGTTCAAGTCCAAACC
>Location:NODE_27951_length_3778_cov_35.373741	Coordinate:435	Reads:1	Hits:1	Allocated_reads:1	Strand:+
TACAATAACCTACCAGTTCAAGTCCAAACCT
>Location:NODE_27951_length_3778_cov_35.373741	Coordinate:440	Reads:1	Hits:1	Allocated_reads:1	Strand:+
TAACCTACCAGTTCAAGTCCAAACCT
>Location:NODE_27951_length_3778_cov_35.373741	Coordinate:452	Reads:1	Hits:1	Allocated_reads:1	Strand:-
TACATCAAAAGCACAAGGTTTGGACTTGA
>Location:NODE_27951_length_3778_cov_35.373741	Coordinate:455	Reads:2	Hits:1	Allocated_reads:2	Strand:-
TGTTACATCAAAAGCACAAGGTTTGGACT
>Location:NODE_27951_length_3778_cov_35.373741	Coordinate:456	Reads:1	Hits:1	Allocated_reads:1	Strand:-
TGTTACATCAAAAGCACAAGGTTTGGAC
>Location:NODE_27951_length_3778_cov_35.373741	Coordinate:464	Reads:1	Hits:1	Allocated_reads:1	Strand:+
CTTGTGCTTTTGATGTAACAGGACTTGTGCC
>Location:NODE_27951_length_3778_cov_35.373741	Coordinate:465	Reads:6	Hits:1	Allocated_reads:6	Strand:+
TTGTGCTTTTGATGTAACAGGACTTGTGCC
>Location:NODE_27951_length_3778_cov_35.373741	Coordinate:466	Reads:1	Hits:1	Allocated_reads:1	Strand:+
TGTGCTTTTGATGTAACAGGACTTGTGCCA
>Location:NODE_27951_length_3778_cov_35.373741	Coordinate:467	Reads:15	Hits:1	Allocated_reads:15	Strand:+
GTGCTTTTGATGTAACAGGACTTGTGCC
>Location:NODE_27951_length_3778_cov_35.373741	Coordinate:468	Reads:6	Hits:1	Allocated_reads:6	Strand:+
TGCTTTTGATGTAACAGGACTTGTGCC
>Location:NODE_27951_length_3778_cov_35.373741	Coordinate:468	Reads:1	Hits:1	Allocated_reads:1	Strand:+
TGCTTTTGATGTAACAGGACTTGTGCCAGA
>Location:NODE_27951_length_3778_cov_35.373741	Coordinate:469	Reads:3	Hits:1	Allocated_reads:3	Strand:+
GCTTTTGATGTAACAGGACTTGTGCC
>Location:NODE_27951_length_3778_cov_35.373741	Coordinate:471	Reads:13	Hits:1	Allocated_reads:13	Strand:+
TTTTGATGTAACAGGACTTGTGCC
>Location:NODE_27951_length_3778_cov_35.373741	Coordinate:471	Reads:1	Hits:1	Allocated_reads:1	Strand:+
TTTTGATGTAACAGGACTTGTGCCAGATA
>Location:NODE_27951_length_3778_cov_35.373741	Coordinate:498	Reads:2	Hits:1	Allocated_reads:2	Strand:+
TACAAGATTACACGAGACAGATGAAAAACA
>Location:NODE_27951_length_3778_cov_35.373741	Coordinate:502	Reads:1	Hits:1	Allocated_reads:1	Strand:+
AGATTACACGAGACAGATGAAAAACAGAA
>Location:NODE_27951_length_3778_cov_35.373741	Coordinate:503	Reads:1	Hits:1	Allocated_reads:1	Strand:+
GATTACACGAGACAGATGAAAAACAGAA
>Location:NODE_27951_length_3778_cov_35.373741	Coordinate:503	Reads:1	Hits:1	Allocated_reads:1	Strand:+
GATTACACGAGACAGATGAAAAACAGAACG
>Location:NODE_27951_length_3778_cov_35.373741	Coordinate:505	Reads:1	Hits:1	Allocated_reads:1	Strand:+
TTACACGAGACAGATGAAAAACAGA
>Location:NODE_27951_length_3778_cov_35.373741	Coordinate:505	Reads:12	Hits:1	Allocated_reads:12	Strand:+
TTACACGAGACAGATGAAAAACAGAAC
>Location:NODE_27951_length_3778_cov_35.373741	Coordinate:505	Reads:9	Hits:1	Allocated_reads:9	Strand:+
TTACACGAGACAGATGAAAAACAGAACG
>Location:NODE_27951_length_3778_cov_35.373741	Coordinate:505	Reads:19	Hits:1	Allocated_reads:19	Strand:+
TTACACGAGACAGATGAAAAACAGAACGT
>Location:NODE_27951_length_3778_cov_35.373741	Coordinate:505	Reads:1	Hits:1	Allocated_reads:1	Strand:+
TTACACGAGACAGATGAAAAACAGAACGTGTT
>Location:NODE_27951_length_3778_cov_35.373741	Coordinate:506	Reads:6	Hits:1	Allocated_reads:6	Strand:+
TACACGAGACAGATGAAAAACAGAAC
>Location:NODE_27951_length_3778_cov_35.373741	Coordinate:506	Reads:1	Hits:1	Allocated_reads:1	Strand:+
TACACGAGACAGATGAAAAACAGAACG
>Location:NODE_27951_length_3778_cov_35.373741	Coordinate:506	Reads:41	Hits:1	Allocated_reads:41	Strand:+
TACACGAGACAGATGAAAAACAGAACGT
>Location:NODE_27951_length_3778_cov_35.373741	Coordinate:506	Reads:1	Hits:1	Allocated_reads:1	Strand:+
TACACGAGACAGATGAAAAACAGAACGTT
>Location:NODE_27951_length_3778_cov_35.373741	Coordinate:507	Reads:1	Hits:1	Allocated_reads:1	Strand:+
ACACGAGACAGATGAAAAACAGAACGT
>Location:NODE_27951_length_3778_cov_35.373741	Coordinate:508	Reads:1	Hits:1	Allocated_reads:1	Strand:+
CACGAGACAGATGAAAAACAGAAC
>Location:NODE_27951_length_3778_cov_35.373741	Coordinate:508	Reads:2	Hits:1	Allocated_reads:2	Strand:+
CACGAGACAGATGAAAAACAGAACGTGT
>Location:NODE_27951_length_3778_cov_35.373741	Coordinate:508	Reads:3	Hits:1	Allocated_reads:3	Strand:+
CACGAGACAGATGAAAAACAGAACGTGTT
>Location:NODE_27951_length_3778_cov_35.373741	Coordinate:509	Reads:1	Hits:1	Allocated_reads:1	Strand:+
ACGAGACAGATGAAAAACAGAACGTGT
>Location:NODE_27951_length_3778_cov_35.373741	Coordinate:509	Reads:6	Hits:1	Allocated_reads:6	Strand:+
ACGAGACAGATGAAAAACAGAACGTGTT
>Location:NODE_27951_length_3778_cov_35.373741	Coordinate:509	Reads:1	Hits:1	Allocated_reads:1	Strand:+
ACGAGACAGATGAAAAACAGAACGTGTTTAT
>Location:NODE_27951_length_3778_cov_35.373741	Coordinate:510	Reads:2	Hits:1	Allocated_reads:2	Strand:+
CGAGACAGATGAAAAACAGAACGTGTT
>Location:NODE_27951_length_3778_cov_35.373741	Coordinate:510	Reads:1	Hits:1	Allocated_reads:1	Strand:+
CGAGACAGATGAAAAACAGAACGTGTTTA
>Location:NODE_27951_length_3778_cov_35.373741	Coordinate:528	Reads:1	Hits:1	Allocated_reads:1	Strand:+
GAACGTGTTTATGCATTTACATTACA
>Location:NODE_27951_length_3778_cov_35.373741	Coordinate:545	Reads:1	Hits:1	Allocated_reads:1	Strand:+
TACATTACAAAAGATATTCAAGTACTTC
>Location:NODE_27951_length_3778_cov_35.373741	Coordinate:554	Reads:1	Hits:1	Allocated_reads:1	Strand:+
AAAGATATTCAAGTACTTCCATGCAGCG
>Location:NODE_27951_length_3778_cov_35.373741	Coordinate:554	Reads:5	Hits:1	Allocated_reads:5	Strand:+
AAAGATATTCAAGTACTTCCATGCAGCT
>Location:NODE_27951_length_3778_cov_35.373741	Coordinate:557	Reads:1	Hits:1	Allocated_reads:1	Strand:+
GATATTCAAGTACTTCCATGCAGCTTAATGA
>Location:NODE_27951_length_3778_cov_35.373741	Coordinate:561	Reads:2	Hits:1	Allocated_reads:2	Strand:+
TTCAAGTACTTCCATGCAGCTTAATGATT
>Location:NODE_27951_length_3778_cov_35.373741	Coordinate:567	Reads:4	Hits:1	Allocated_reads:4	Strand:+
TACTTCCATGCAGCTTAATGATTTTAGGT
>Location:NODE_27951_length_3778_cov_35.373741	Coordinate:568	Reads:1	Hits:1	Allocated_reads:1	Strand:+
ACTTCCATGCAGCTTAATGATTTTAGGTTCC
>Location:NODE_27951_length_3778_cov_35.373741	Coordinate:570	Reads:1	Hits:1	Allocated_reads:1	Strand:+
TTCCATGCAGCTTAATGATTTTAGGTTC
>Location:NODE_27951_length_3778_cov_35.373741	Coordinate:570	Reads:1	Hits:1	Allocated_reads:1	Strand:+
TTCCATGCAGCTTAATGATTTTAGGTTCCCA
>Location:NODE_27951_length_3778_cov_35.373741	Coordinate:575	Reads:1	Hits:1	Allocated_reads:1	Strand:+
TGCAGCTTAATGATTTTAGGTTCCCAGAACAAAA
>Location:NODE_27951_length_3778_cov_35.373741	Coordinate:582	Reads:1	Hits:1	Allocated_reads:1	Strand:+
TAATGATTTTAGGTTCCCAGAACAAAAGC
>Location:NODE_27951_length_3778_cov_35.373741	Coordinate:588	Reads:1	Hits:1	Allocated_reads:1	Strand:+
TTTTAGGTTCCCAGAACAAAAGCAAAAA
>Location:NODE_27951_length_3778_cov_35.373741	Coordinate:588	Reads:6	Hits:1	Allocated_reads:6	Strand:+
TTTTAGGTTCCCAGAACAAAAGCAAAAAT
>Location:NODE_27951_length_3778_cov_35.373741	Coordinate:588	Reads:1	Hits:1	Allocated_reads:1	Strand:+
TTTTAGGTTCCCAGAACAAAAGCAAAAATT
>Location:NODE_27951_length_3778_cov_35.373741	Coordinate:589	Reads:2	Hits:1	Allocated_reads:2	Strand:+
TTTAGGTTCCCAGAACAAAAGCAAAAAT
>Location:NODE_27951_length_3778_cov_35.373741	Coordinate:589	Reads:2	Hits:1	Allocated_reads:2	Strand:+
TTTAGGTTCCCAGAACAAAAGCAAAAATT
>Location:NODE_27951_length_3778_cov_35.373741	Coordinate:591	Reads:6	Hits:1	Allocated_reads:6	Strand:+
TAGGTTCCCAGAACAAAAGCAAAAAT
>Location:NODE_27951_length_3778_cov_35.373741	Coordinate:591	Reads:11	Hits:1	Allocated_reads:11	Strand:+
TAGGTTCCCAGAACAAAAGCAAAAATT
>Location:NODE_27951_length_3778_cov_35.373741	Coordinate:596	Reads:1	Hits:1	Allocated_reads:1	Strand:-
TGATATGTAATTTTTGCTTTTGTTCTGGGA
>Location:NODE_27951_length_3778_cov_35.373741	Coordinate:616	Reads:1	Hits:1	Allocated_reads:1	Strand:+
TTACATATCATACAAAAGACATTTGTTTAG
>Location:NODE_27951_length_3778_cov_35.373741	Coordinate:616	Reads:1	Hits:1	Allocated_reads:1	Strand:+
TTACATATCATACAAAAGACATTTGTTTAGG
>Location:NODE_27951_length_3778_cov_35.373741	Coordinate:634	Reads:1	Hits:1	Allocated_reads:1	Strand:+
ACATTTGTTTAGGGATGGTTTTTGAGAA
>Location:NODE_27951_length_3778_cov_35.373741	Coordinate:648	Reads:1	Hits:1	Allocated_reads:1	Strand:-
TAATTACCAATTCTCAAAAACCAT
>Location:NODE_27951_length_3778_cov_35.373741	Coordinate:649	Reads:1	Hits:1	Allocated_reads:1	Strand:+
TGGTTTTTGAGAATTGGTAATTAAC
>Location:NODE_27951_length_3778_cov_35.373741	Coordinate:649	Reads:1	Hits:1	Allocated_reads:1	Strand:+
TGGTTTTTGAGAATTGGTAATTAACTT
>Location:NODE_27951_length_3778_cov_35.373741	Coordinate:649	Reads:1	Hits:1	Allocated_reads:1	Strand:+
TGGTTTTTGAGAATTGGTAATTAACTTGTAC
>Location:NODE_27951_length_3778_cov_35.373741	Coordinate:650	Reads:1	Hits:1	Allocated_reads:1	Strand:+
GGTTTTTGAGAATTGGTAATTAACTTG
>Location:NODE_27951_length_3778_cov_35.373741	Coordinate:652	Reads:1	Hits:1	Allocated_reads:1	Strand:+
TTTTTGAGAATTGGTAATTAACTTGTACA
>Location:NODE_27951_length_3778_cov_35.373741	Coordinate:653	Reads:1	Hits:1	Allocated_reads:1	Strand:+
TTTTGAGAATTGGTAATTAACTTGTAC
>Location:NODE_27951_length_3778_cov_35.373741	Coordinate:653	Reads:9	Hits:1	Allocated_reads:9	Strand:+
TTTTGAGAATTGGTAATTAACTTGTACA
>Location:NODE_27951_length_3778_cov_35.373741	Coordinate:653	Reads:1	Hits:1	Allocated_reads:1	Strand:+
TTTTGAGAATTGGTAATTAACTTGTACATGTT
>Location:NODE_27951_length_3778_cov_35.373741	Coordinate:654	Reads:1	Hits:1	Allocated_reads:1	Strand:+
TTTGAGAATTGGTAATTAACTTGTA
>Location:NODE_27951_length_3778_cov_35.373741	Coordinate:654	Reads:2	Hits:1	Allocated_reads:2	Strand:+
TTTGAGAATTGGTAATTAACTTGTAC
>Location:NODE_27951_length_3778_cov_35.373741	Coordinate:654	Reads:2	Hits:1	Allocated_reads:2	Strand:+
TTTGAGAATTGGTAATTAACTTGTACA
>Location:NODE_27951_length_3778_cov_35.373741	Coordinate:654	Reads:4	Hits:1	Allocated_reads:4	Strand:+
TTTGAGAATTGGTAATTAACTTGTACATGT
>Location:NODE_27951_length_3778_cov_35.373741	Coordinate:654	Reads:2	Hits:1	Allocated_reads:2	Strand:+
TTTGAGAATTGGTAATTAACTTGTACATGTT
>Location:NODE_27951_length_3778_cov_35.373741	Coordinate:656	Reads:12	Hits:1	Allocated_reads:12	Strand:+
TGAGAATTGGTAATTAACTTGTAC
>Location:NODE_27951_length_3778_cov_35.373741	Coordinate:656	Reads:6	Hits:1	Allocated_reads:6	Strand:+
TGAGAATTGGTAATTAACTTGTACA
>Location:NODE_27951_length_3778_cov_35.373741	Coordinate:656	Reads:2	Hits:1	Allocated_reads:2	Strand:+
TGAGAATTGGTAATTAACTTGTACATG
>Location:NODE_27951_length_3778_cov_35.373741	Coordinate:656	Reads:1	Hits:1	Allocated_reads:1	Strand:+
TGAGAATTGGTAATTAACTTGTACATGG
>Location:NODE_27951_length_3778_cov_35.373741	Coordinate:656	Reads:64	Hits:1	Allocated_reads:64	Strand:+
TGAGAATTGGTAATTAACTTGTACATGT
>Location:NODE_27951_length_3778_cov_35.373741	Coordinate:656	Reads:75	Hits:1	Allocated_reads:75	Strand:+
TGAGAATTGGTAATTAACTTGTACATGTT
>Location:NODE_27951_length_3778_cov_35.373741	Coordinate:656	Reads:2	Hits:1	Allocated_reads:2	Strand:+
TGAGAATTGGTAATTAACTTGTACATGTTT
>Location:NODE_27951_length_3778_cov_35.373741	Coordinate:656	Reads:3	Hits:1	Allocated_reads:3	Strand:+
TGAGAATTGGTAATTAACTTGTACATGTTC
>Location:NODE_27951_length_3778_cov_35.373741	Coordinate:662	Reads:2	Hits:1	Allocated_reads:2	Strand:+
TTGGTAATTAACTTGTACATGTTCGAGAC
>Location:NODE_27951_length_3778_cov_35.373741	Coordinate:664	Reads:1	Hits:1	Allocated_reads:1	Strand:-
ACTCGTCTCGAACATGTACAAGTTAATTACC
>Location:NODE_27951_length_3778_cov_35.373741	Coordinate:670	Reads:1	Hits:1	Allocated_reads:1	Strand:+
TAACTTGTACATGTTCGAGACGAGT
>Location:NODE_27951_length_3778_cov_35.373741	Coordinate:672	Reads:5	Hits:1	Allocated_reads:5	Strand:-
CCAACTCGTCTCGAACATGTACAAGT
>Location:NODE_27951_length_3778_cov_35.373741	Coordinate:672	Reads:2	Hits:1	Allocated_reads:2	Strand:-
TACCAACTCGTCTCGAACATGTACAAGT
>Location:NODE_27951_length_3778_cov_35.373741	Coordinate:677	Reads:2	Hits:1	Allocated_reads:2	Strand:+
TACATGTTCGAGACGAGTTGGTACTAAAG
>Location:NODE_27951_length_3778_cov_35.373741	Coordinate:678	Reads:3	Hits:1	Allocated_reads:3	Strand:-
TTTAGTACCAACTCGTCTCGAACATGT
>Location:NODE_27951_length_3778_cov_35.373741	Coordinate:679	Reads:2	Hits:1	Allocated_reads:2	Strand:+
CATGTTCGAGACGAGTTGGTACTAAAGTATC
>Location:NODE_27951_length_3778_cov_35.373741	Coordinate:680	Reads:3	Hits:1	Allocated_reads:3	Strand:+
ATGTTCGAGACGAGTTGGTACTAAAGTATC
>Location:NODE_27951_length_3778_cov_35.373741	Coordinate:681	Reads:4	Hits:1	Allocated_reads:4	Strand:+
TGTTCGAGACGAGTTGGTACTAAAGTATC
>Location:NODE_27951_length_3778_cov_35.373741	Coordinate:681	Reads:1	Hits:1	Allocated_reads:1	Strand:-
TTTAGTACCAACTCGTCTCGAACA
>Location:NODE_27951_length_3778_cov_35.373741	Coordinate:683	Reads:18	Hits:1	Allocated_reads:18	Strand:+
TTCGAGACGAGTTGGTACTAAAGTATC
>Location:NODE_27951_length_3778_cov_35.373741	Coordinate:684	Reads:3	Hits:1	Allocated_reads:3	Strand:+
TCGAGACGAGTTGGTACTAAAGTATC
>Location:NODE_27951_length_3778_cov_35.373741	Coordinate:684	Reads:1	Hits:1	Allocated_reads:1	Strand:+
TCGAGACGAGTTGGTACTAAAGTATCA
>Location:NODE_27951_length_3778_cov_35.373741	Coordinate:685	Reads:2	Hits:1	Allocated_reads:2	Strand:+
CGAGACGAGTTGGTACTAAAGTATC
>Location:NODE_27951_length_3778_cov_35.373741	Coordinate:685	Reads:1	Hits:1	Allocated_reads:1	Strand:+
CGAGACGAGTTGGTACTAAAGTATCAA
>Location:NODE_27951_length_3778_cov_35.373741	Coordinate:685	Reads:1	Hits:1	Allocated_reads:1	Strand:+
CGAGACGAGTTGGTACTAAAGTATCAAA
>Location:NODE_27951_length_3778_cov_35.373741	Coordinate:686	Reads:2	Hits:1	Allocated_reads:2	Strand:+
GAGACGAGTTGGTACTAAAGTATC
>Location:NODE_27951_length_3778_cov_35.373741	Coordinate:686	Reads:1	Hits:1	Allocated_reads:1	Strand:+
GAGACGAGTTGGTACTAAAGTATCAAA
>Location:NODE_27951_length_3778_cov_35.373741	Coordinate:693	Reads:1	Hits:1	Allocated_reads:1	Strand:+
GTTGGTACTAAAGTATCAAAGTAGTGGA
>Location:NODE_27951_length_3778_cov_35.373741	Coordinate:695	Reads:2	Hits:1	Allocated_reads:2	Strand:+
TGGTACTAAAGTATCAAAGTAGTGGAAC
>Location:NODE_27951_length_3778_cov_35.373741	Coordinate:695	Reads:1	Hits:1	Allocated_reads:1	Strand:+
TGGTACTAAAGTATCAAAGTAGTGGAACAAAT
>Location:NODE_27951_length_3778_cov_35.373741	Coordinate:697	Reads:1	Hits:1	Allocated_reads:1	Strand:-
TGTTCCACTACTTTGATACTTTAGTAC
>Location:NODE_27951_length_3778_cov_35.373741	Coordinate:699	Reads:1	Hits:1	Allocated_reads:1	Strand:-
TTTGTTCCACTACTTTGATACTTTAGT
>Location:NODE_27951_length_3778_cov_35.373741	Coordinate:701	Reads:5	Hits:1	Allocated_reads:5	Strand:+
TAAAGTATCAAAGTAGTGGAACAAATGG
>Location:NODE_27951_length_3778_cov_35.373741	Coordinate:701	Reads:2	Hits:1	Allocated_reads:2	Strand:+
TAAAGTATCAAAGTAGTGGAACAAATGGTG
>Location:NODE_27951_length_3778_cov_35.373741	Coordinate:701	Reads:1	Hits:1	Allocated_reads:1	Strand:+
TAAAGTATCAAAGTAGTGGAACAAATGGTGT
>Location:NODE_27951_length_3778_cov_35.373741	Coordinate:706	Reads:2	Hits:1	Allocated_reads:2	Strand:+
TATCAAAGTAGTGGAACAAATGGTGTC
>Location:NODE_27951_length_3778_cov_35.373741	Coordinate:706	Reads:4	Hits:1	Allocated_reads:4	Strand:+
TATCAAAGTAGTGGAACAAATGGTGTCA
>Location:NODE_27951_length_3778_cov_35.373741	Coordinate:724	Reads:2	Hits:1	Allocated_reads:2	Strand:+
AATGGTGTCACAATATTTATTTTACATAAATT
>Location:NODE_27951_length_3778_cov_35.373741	Coordinate:725	Reads:1	Hits:1	Allocated_reads:1	Strand:+
ATGGTGTCACAATATTTATTTTACATAAAT
>Location:NODE_27951_length_3778_cov_35.373741	Coordinate:725	Reads:5	Hits:1	Allocated_reads:5	Strand:+
ATGGTGTCACAATATTTATTTTACATAAATT
>Location:NODE_27951_length_3778_cov_35.373741	Coordinate:726	Reads:5	Hits:1	Allocated_reads:5	Strand:+
TGGTGTCACAATATTTATTTTACATAAATT
>Location:NODE_27951_length_3778_cov_35.373741	Coordinate:728	Reads:1	Hits:1	Allocated_reads:1	Strand:+
GTGTCACAATATTTATTTTACATAAATT
>Location:NODE_27951_length_3778_cov_35.373741	Coordinate:742	Reads:1	Hits:1	Allocated_reads:1	Strand:-
GTGGACCATTAAAATCAATTTATGTAAAAT
>Location:NODE_27951_length_3778_cov_35.373741	Coordinate:746	Reads:1	Hits:1	Allocated_reads:1	Strand:-
TAGTGGACCATTAAAATCAATTTATGTA
>Location:NODE_27951_length_3778_cov_35.373741	Coordinate:766	Reads:1	Hits:1	Allocated_reads:1	Strand:-
AAAAATGCAACGTGGTCATTATTAGTGGAC
>Location:NODE_27951_length_3778_cov_35.373741	Coordinate:786	Reads:1	Hits:1	Allocated_reads:1	Strand:+
TTGCATTTTTTTTAGTCAATGACTGAAGG
>Location:NODE_27951_length_3778_cov_35.373741	Coordinate:794	Reads:1	Hits:1	Allocated_reads:1	Strand:+
TTTTTAGTCAATGACTGAAGGTTAGATGGA
>Location:NODE_27951_length_3778_cov_35.373741	Coordinate:795	Reads:2	Hits:1	Allocated_reads:2	Strand:+
TTTTAGTCAATGACTGAAGGTTAGATGGAGTT
>Location:NODE_27951_length_3778_cov_35.373741	Coordinate:796	Reads:1	Hits:1	Allocated_reads:1	Strand:+
TTTAGTCAATGACTGAAGGTTAGA
>Location:NODE_27951_length_3778_cov_35.373741	Coordinate:796	Reads:1	Hits:1	Allocated_reads:1	Strand:+
TTTAGTCAATGACTGAAGGTTAGAT
>Location:NODE_27951_length_3778_cov_35.373741	Coordinate:796	Reads:1	Hits:1	Allocated_reads:1	Strand:+
TTTAGTCAATGACTGAAGGTTAGACGTT
>Location:NODE_27951_length_3778_cov_35.373741	Coordinate:796	Reads:1	Hits:1	Allocated_reads:1	Strand:+
TTTAGTCAATGACTGAAGGTTAGATGGA
>Location:NODE_27951_length_3778_cov_35.373741	Coordinate:796	Reads:1	Hits:1	Allocated_reads:1	Strand:+
TTTAGTCAATGACTGAAGGTTAGATGGAGC
>Location:NODE_27951_length_3778_cov_35.373741	Coordinate:796	Reads:16	Hits:1	Allocated_reads:16	Strand:+
TTTAGTCAATGACTGAAGGTTAGATGGAGT
>Location:NODE_27951_length_3778_cov_35.373741	Coordinate:796	Reads:1	Hits:1	Allocated_reads:1	Strand:+
TTTAGTCAATGACTGAAGGTGAGATGGAGTT
>Location:NODE_27951_length_3778_cov_35.373741	Coordinate:796	Reads:5	Hits:1	Allocated_reads:5	Strand:+
TTTAGTCAATGACTGAAGGTTAGATGGAGTT
>Location:NODE_27951_length_3778_cov_35.373741	Coordinate:797	Reads:2	Hits:1	Allocated_reads:2	Strand:+
TTAGTCAATGACTGAAGGTTAGATGG
>Location:NODE_27951_length_3778_cov_35.373741	Coordinate:797	Reads:2	Hits:1	Allocated_reads:2	Strand:+
TTAGTCAATGACTGAAGGTTAGATGGAG
>Location:NODE_27951_length_3778_cov_35.373741	Coordinate:797	Reads:5	Hits:1	Allocated_reads:5	Strand:+
TTAGTCAATGACTGAAGGTTAGATGGAGT
>Location:NODE_27951_length_3778_cov_35.373741	Coordinate:797	Reads:2	Hits:1	Allocated_reads:2	Strand:+
TTAGTCAATGACTGAAGGTTAGATGGAGTT
>Location:NODE_27951_length_3778_cov_35.373741	Coordinate:798	Reads:2	Hits:1	Allocated_reads:2	Strand:+
TAGTCAATGACTGAAGGTTAGATGGAGTT
>Location:NODE_27951_length_3778_cov_35.373741	Coordinate:805	Reads:2	Hits:1	Allocated_reads:2	Strand:+
TGACTGAAGGTTAGATGGAGTTTAATAG
>Location:NODE_27951_length_3778_cov_35.373741	Coordinate:807	Reads:1	Hits:1	Allocated_reads:1	Strand:+
ACTGAAGGTTAGATGGAGTTTAATT
>Location:NODE_27951_length_3778_cov_35.373741	Coordinate:809	Reads:2	Hits:1	Allocated_reads:2	Strand:+
TGAAGGTTAGATGGAGTTTAATAGTTT
>Location:NODE_27951_length_3778_cov_35.373741	Coordinate:809	Reads:5	Hits:1	Allocated_reads:5	Strand:+
TGAAGGTTAGATGGAGTTTAATAGTTTGGC
>Location:NODE_27951_length_3778_cov_35.373741	Coordinate:809	Reads:1	Hits:1	Allocated_reads:1	Strand:+
TGAAGGTTAGATGGAGTTTAATAGTTTGGCA
>Location:NODE_27951_length_3778_cov_35.373741	Coordinate:810	Reads:1	Hits:1	Allocated_reads:1	Strand:-
TGCCAAACTATTAAACTCCATCTAACCTTC
>Location:NODE_27951_length_3778_cov_35.373741	Coordinate:812	Reads:4	Hits:1	Allocated_reads:4	Strand:-
TGCCAAACTATTAAACTCCATCTAACCT
>Location:NODE_27951_length_3778_cov_35.373741	Coordinate:813	Reads:1	Hits:1	Allocated_reads:1	Strand:-
TGCCAAACTATTAAACTCCATCTAACC
>Location:NODE_27951_length_3778_cov_35.373741	Coordinate:814	Reads:1	Hits:1	Allocated_reads:1	Strand:+
GTTAGATGGAGTTTAATAGTTTGGCAAACT
>Location:NODE_27951_length_3778_cov_35.373741	Coordinate:815	Reads:1	Hits:1	Allocated_reads:1	Strand:+
TTAGATGGAGTTTAATAGTTTGGCAAAC
>Location:NODE_27951_length_3778_cov_35.373741	Coordinate:815	Reads:1	Hits:1	Allocated_reads:1	Strand:+
TTAGATGGAGTTTAATAGTTTGGCAAACT
>Location:NODE_27951_length_3778_cov_35.373741	Coordinate:816	Reads:1	Hits:1	Allocated_reads:1	Strand:+
TAGATGGAGTTTAATAGTTTGGCAAAC
>Location:NODE_27951_length_3778_cov_35.373741	Coordinate:816	Reads:1	Hits:1	Allocated_reads:1	Strand:+
TAGATGGAGTTTAATAGTTTGGCAAACTGG
>Location:NODE_27951_length_3778_cov_35.373741	Coordinate:818	Reads:1	Hits:1	Allocated_reads:1	Strand:-
AGTTTGCCAAACTATTAAACTCCATC
>Location:NODE_27951_length_3778_cov_35.373741	Coordinate:818	Reads:1	Hits:1	Allocated_reads:1	Strand:-
TACCAGTTTGCCAAACTATTAAACTCCATC
>Location:NODE_27951_length_3778_cov_35.373741	Coordinate:827	Reads:1	Hits:1	Allocated_reads:1	Strand:+
TAATAGTTTGGCAAACTGGTATTACTCC
>Location:NODE_27951_length_3778_cov_35.373741	Coordinate:827	Reads:1	Hits:1	Allocated_reads:1	Strand:+
TAATAGTTTGGCAAACTGGTATTACTCCAT
>Location:NODE_27951_length_3778_cov_35.373741	Coordinate:827	Reads:2	Hits:1	Allocated_reads:2	Strand:+
TAATAGTTTGGCAAACTGGTATTACTCCATT
>Location:NODE_27951_length_3778_cov_35.373741	Coordinate:828	Reads:1	Hits:1	Allocated_reads:1	Strand:+
AATAGTTTGGCAAACTGGTATTACTCCAT
>Location:NODE_27951_length_3778_cov_35.373741	Coordinate:830	Reads:4	Hits:1	Allocated_reads:4	Strand:+
TAGTTTGGCAAACTGGTATTACTCCAT
>Location:NODE_27951_length_3778_cov_35.373741	Coordinate:830	Reads:1	Hits:1	Allocated_reads:1	Strand:+
TAGTTTGGCAAACTGGTATTACTACATT
>Location:NODE_27951_length_3778_cov_35.373741	Coordinate:830	Reads:55	Hits:1	Allocated_reads:55	Strand:+
TAGTTTGGCAAACTGGTATTACTCCATT
>Location:NODE_27951_length_3778_cov_35.373741	Coordinate:830	Reads:6	Hits:1	Allocated_reads:6	Strand:+
TAGTTTGGCAAACTGGTATTACTCCATTA
>Location:NODE_27951_length_3778_cov_35.373741	Coordinate:830	Reads:2	Hits:1	Allocated_reads:2	Strand:+
TAGTTTGGCAAACTGGTATTACTCCATTAAAA
>Location:NODE_27951_length_3778_cov_35.373741	Coordinate:830	Reads:1	Hits:1	Allocated_reads:1	Strand:+
TAGTTTGGCAAACTGGTATTACTCCATTAAAAG
>Location:NODE_27951_length_3778_cov_35.373741	Coordinate:830	Reads:1	Hits:1	Allocated_reads:1	Strand:+
TAGTTTGGCAAACTGGTATTACTCCATTAAAAGG
>Location:NODE_27951_length_3778_cov_35.373741	Coordinate:831	Reads:1	Hits:1	Allocated_reads:1	Strand:+
AGTTTGGCAAACTGGTATTACTCCATT
>Location:NODE_27951_length_3778_cov_35.373741	Coordinate:833	Reads:2	Hits:1	Allocated_reads:2	Strand:+
TTTGGCAAACTGGTATTACTCCATTAAAA
>Location:NODE_27951_length_3778_cov_35.373741	Coordinate:833	Reads:1	Hits:1	Allocated_reads:1	Strand:+
TTTGGCAAACTGGTATTACTCCATTAAAAG
>Location:NODE_27951_length_3778_cov_35.373741	Coordinate:834	Reads:3	Hits:1	Allocated_reads:3	Strand:+
TTGGCAAACTGGTATTACTCCATT
>Location:NODE_27951_length_3778_cov_35.373741	Coordinate:834	Reads:17	Hits:1	Allocated_reads:17	Strand:+
TTGGCAAACTGGTATTACTCCATTAAAA
>Location:NODE_27951_length_3778_cov_35.373741	Coordinate:834	Reads:2	Hits:1	Allocated_reads:2	Strand:+
TTGGCAAACTGGTATTACTCCATGAAAAG
>Location:NODE_27951_length_3778_cov_35.373741	Coordinate:834	Reads:20	Hits:1	Allocated_reads:20	Strand:+
TTGGCAAACTGGTATTACTCCATTAAAAG
>Location:NODE_27951_length_3778_cov_35.373741	Coordinate:834	Reads:7	Hits:1	Allocated_reads:7	Strand:+
TTGGCAAACTGGTATTACTCCATTAAAAGG
>Location:NODE_27951_length_3778_cov_35.373741	Coordinate:834	Reads:4	Hits:1	Allocated_reads:4	Strand:+
TTGGCAAACTGGTATTACTCCATTAAAAGGC
>Location:NODE_27951_length_3778_cov_35.373741	Coordinate:835	Reads:2	Hits:1	Allocated_reads:2	Strand:+
TGGCAAACTGGTATTACTCCATTAAAA
>Location:NODE_27951_length_3778_cov_35.373741	Coordinate:835	Reads:5	Hits:1	Allocated_reads:5	Strand:+
TGGCAAACTGGTATTACTCCATTAAAAG
>Location:NODE_27951_length_3778_cov_35.373741	Coordinate:835	Reads:6	Hits:1	Allocated_reads:6	Strand:+
TGGCAAACTGGTATTACTCCATTAAAAGG
>Location:NODE_27951_length_3778_cov_35.373741	Coordinate:835	Reads:2	Hits:1	Allocated_reads:2	Strand:+
TGGCAAACTGGTATTACTCCATTAAAAGGC
>Location:NODE_27951_length_3778_cov_35.373741	Coordinate:836	Reads:1	Hits:1	Allocated_reads:1	Strand:+
GGCAAACTGGTATTACTCCATTAAAAGGC
>Location:NODE_27951_length_3778_cov_35.373741	Coordinate:837	Reads:1	Hits:1	Allocated_reads:1	Strand:+
GCAAACTGGTATTACTCCATTAAAAGGCCT
>Location:NODE_27951_length_3778_cov_35.373741	Coordinate:838	Reads:8	Hits:1	Allocated_reads:8	Strand:+
CAAACTGGTATTACTCCATTAAAAGGCCT
>Location:NODE_27951_length_3778_cov_35.373741	Coordinate:838	Reads:1	Hits:1	Allocated_reads:1	Strand:+
CAAACTGGTATTACTCCATTAAAAGGCCTGT
>Location:NODE_27951_length_3778_cov_35.373741	Coordinate:839	Reads:1	Hits:1	Allocated_reads:1	Strand:+
AAACTGGTATTACTCCATTAAAAGGCCT
>Location:NODE_27951_length_3778_cov_35.373741	Coordinate:840	Reads:1	Hits:1	Allocated_reads:1	Strand:+
AACTGGTATTACTCCATTAAAAGGC
>Location:NODE_27951_length_3778_cov_35.373741	Coordinate:840	Reads:1	Hits:1	Allocated_reads:1	Strand:+
AACTGGTATTACTCCATTAAAAGGCCTGT
>Location:NODE_27951_length_3778_cov_35.373741	Coordinate:846	Reads:1	Hits:1	Allocated_reads:1	Strand:+
TATTACTCCATTAAAAGGCCTGTAATAGCT
>Location:NODE_27951_length_3778_cov_35.373741	Coordinate:848	Reads:1	Hits:1	Allocated_reads:1	Strand:+
TTACTCCATTAAAAGGCCTGTAATAGCT
>Location:NODE_27951_length_3778_cov_35.373741	Coordinate:868	Reads:1	Hits:1	Allocated_reads:1	Strand:+
TAATAGCTGGTAATACTAAAAGCAGAA
>Location:NODE_27951_length_3778_cov_35.373741	Coordinate:871	Reads:4	Hits:1	Allocated_reads:4	Strand:+
TAGCTGGTAATACTAAAAGCAGAATGCT
>Location:NODE_27951_length_3778_cov_35.373741	Coordinate:871	Reads:5	Hits:1	Allocated_reads:5	Strand:+
TAGCTGGTAATACTAAAAGCAGAATGCTGC
>Location:NODE_27951_length_3778_cov_35.373741	Coordinate:871	Reads:4	Hits:1	Allocated_reads:4	Strand:+
TAGCTGGTAATACTAAAAGCAGAATGCTGCT
>Location:NODE_27951_length_3778_cov_35.373741	Coordinate:886	Reads:1	Hits:1	Allocated_reads:1	Strand:-
CCTGACTACATCAAGCAGCATTCTGCTTT
>Location:NODE_27951_length_3778_cov_35.373741	Coordinate:888	Reads:1	Hits:1	Allocated_reads:1	Strand:-
CCTGACTACATCAAGCAGCATTCTGCT
>Location:NODE_27951_length_3778_cov_35.373741	Coordinate:888	Reads:1	Hits:1	Allocated_reads:1	Strand:-
TTCCTGACTACATCAAGCAGCATTCTGCT
>Location:NODE_27951_length_3778_cov_35.373741	Coordinate:889	Reads:2	Hits:1	Allocated_reads:2	Strand:-
TTCCTGACTACATCAAGCAGCATTCTGC
>Location:NODE_27951_length_3778_cov_35.373741	Coordinate:901	Reads:1	Hits:1	Allocated_reads:1	Strand:+
TTGATGTAGTCAGGAAAGCAGAACTTAAA
>Location:NODE_27951_length_3778_cov_35.373741	Coordinate:902	Reads:1	Hits:1	Allocated_reads:1	Strand:+
TGATGTAGTCAGGAAAGCAGAACT
>Location:NODE_27951_length_3778_cov_35.373741	Coordinate:905	Reads:13	Hits:1	Allocated_reads:13	Strand:+
TGTAGTCAGGAAAGCAGAACTTAAAAGT
>Location:NODE_27951_length_3778_cov_35.373741	Coordinate:905	Reads:1	Hits:1	Allocated_reads:1	Strand:+
TGTAGTCAGGAAAGCAGAACTTAAAAGTG
>Location:NODE_27951_length_3778_cov_35.373741	Coordinate:905	Reads:53	Hits:1	Allocated_reads:53	Strand:+
TGTAGTCAGGAAAGCAGAACTTAAAAGTT
>Location:NODE_27951_length_3778_cov_35.373741	Coordinate:905	Reads:2	Hits:1	Allocated_reads:2	Strand:+
TGTAGTCAGGAAAGCAGAACTTAAAAGTTT
>Location:NODE_27951_length_3778_cov_35.373741	Coordinate:905	Reads:1	Hits:1	Allocated_reads:1	Strand:+
TGTAGTCAGGAAAGCAGAACTTAAAAGTTCA
>Location:NODE_27951_length_3778_cov_35.373741	Coordinate:905	Reads:3	Hits:1	Allocated_reads:3	Strand:+
TGTAGTCAGGAAAGCAGAACTTAAAAGTTTA
>Location:NODE_27951_length_3778_cov_35.373741	Coordinate:905	Reads:2	Hits:1	Allocated_reads:2	Strand:+
TGTAGTCAGGAAAGCAGAACTTAAAAGTTTACT
>Location:NODE_27951_length_3778_cov_35.373741	Coordinate:906	Reads:3	Hits:1	Allocated_reads:3	Strand:+
GTAGTCAGGAAAGCAGAACTTAAAAGTT
>Location:NODE_27951_length_3778_cov_35.373741	Coordinate:906	Reads:1	Hits:1	Allocated_reads:1	Strand:+
GTAGTCAGGAAAGCAGAACTTAAAAGTTTACTTCT
>Location:NODE_27951_length_3778_cov_35.373741	Coordinate:907	Reads:12	Hits:1	Allocated_reads:12	Strand:+
TAGTCAGGAAAGCAGAACTTAAAAGTT
>Location:NODE_27951_length_3778_cov_35.373741	Coordinate:907	Reads:11	Hits:1	Allocated_reads:11	Strand:+
TAGTCAGGAAAGCAGAACTTAAAAGTTT
>Location:NODE_27951_length_3778_cov_35.373741	Coordinate:907	Reads:10	Hits:1	Allocated_reads:10	Strand:+
TAGTCAGGAAAGCAGAACTTAAAAGTTTA
>Location:NODE_27951_length_3778_cov_35.373741	Coordinate:907	Reads:5	Hits:1	Allocated_reads:5	Strand:+
TAGTCAGGAAAGCAGAACTTAAAAGTTTAC
>Location:NODE_27951_length_3778_cov_35.373741	Coordinate:907	Reads:39	Hits:1	Allocated_reads:39	Strand:+
TAGTCAGGAAAGCAGAACTTAAAAGTTTACT
>Location:NODE_27951_length_3778_cov_35.373741	Coordinate:911	Reads:3	Hits:1	Allocated_reads:3	Strand:+
CAGGAAAGCAGAACTTAAAAGTTTACT
>Location:NODE_27951_length_3778_cov_35.373741	Coordinate:918	Reads:2	Hits:1	Allocated_reads:2	Strand:+
GCAGAACTTAAAAGTTTACTTCTAAAACCT
>Location:NODE_27951_length_3778_cov_35.373741	Coordinate:949	Reads:1	Hits:1	Allocated_reads:1	Strand:+
TTTGTATGTCTTCACTGGTTACTGAATAACT
>Location:NODE_27951_length_3778_cov_35.373741	Coordinate:951	Reads:1	Hits:1	Allocated_reads:1	Strand:+
TGTATGTCTTCACTGGTTACTGAAT
>Location:NODE_27951_length_3778_cov_35.373741	Coordinate:951	Reads:10	Hits:1	Allocated_reads:10	Strand:+
TGTATGTCTTCACTGGTTACTGAATAAC
>Location:NODE_27951_length_3778_cov_35.373741	Coordinate:951	Reads:1	Hits:1	Allocated_reads:1	Strand:+
TGTATGTCTTCACTGGTTACTGAATGACT
>Location:NODE_27951_length_3778_cov_35.373741	Coordinate:951	Reads:151	Hits:1	Allocated_reads:151	Strand:+
TGTATGTCTTCACTGGTTACTGAATAACT
>Location:NODE_27951_length_3778_cov_35.373741	Coordinate:951	Reads:7	Hits:1	Allocated_reads:7	Strand:+
TGTATGTCTTCACTGGTTACTGAATAACTT
>Location:NODE_27951_length_3778_cov_35.373741	Coordinate:951	Reads:1	Hits:1	Allocated_reads:1	Strand:+
TGTATGTCTTCACTGGTTACTGAATAACTTG
>Location:NODE_27951_length_3778_cov_35.373741	Coordinate:953	Reads:1	Hits:1	Allocated_reads:1	Strand:+
TATGTCTTCACTGGTTACTGAATAACT
>Location:NODE_27951_length_3778_cov_35.373741	Coordinate:984	Reads:1	Hits:1	Allocated_reads:1	Strand:+
TCATTAATATTTGACACAAGAATCAGA
>Location:NODE_27951_length_3778_cov_35.373741	Coordinate:991	Reads:1	Hits:1	Allocated_reads:1	Strand:+
TATTTGACACAAGAATCAGATTAAAATTGAAAT
>Location:NODE_27951_length_3778_cov_35.373741	Coordinate:993	Reads:1	Hits:1	Allocated_reads:1	Strand:+
TTTGACACAAGAATCAGATTAAAATT
>Location:NODE_27951_length_3778_cov_35.373741	Coordinate:993	Reads:1	Hits:1	Allocated_reads:1	Strand:+
TTTGACACAAGAATCAGATCAAAATTG
>Location:NODE_27951_length_3778_cov_35.373741	Coordinate:993	Reads:1	Hits:1	Allocated_reads:1	Strand:+
TTTGACACAAGAATCAGATTAAAATTGAAA
>Location:NODE_27951_length_3778_cov_35.373741	Coordinate:995	Reads:1	Hits:1	Allocated_reads:1	Strand:+
TGACACAAGAATCAGATTAAAATTGAAAT
>Location:NODE_27951_length_3778_cov_35.373741	Coordinate:995	Reads:1	Hits:1	Allocated_reads:1	Strand:+
TGACACAAGAATCAGATTAAAATTGAAATG
>Location:NODE_27951_length_3778_cov_35.373741	Coordinate:1004	Reads:1	Hits:1	Allocated_reads:1	Strand:-
ATTCAACTCATTTCAATTTTAATCTGATA
>Location:NODE_27951_length_3778_cov_35.373741	Coordinate:1004	Reads:1	Hits:1	Allocated_reads:1	Strand:-
ATTCAACTCATTTCAATTTTAATCTGATT
>Location:NODE_27951_length_3778_cov_35.373741	Coordinate:1005	Reads:2	Hits:1	Allocated_reads:2	Strand:-
ATTCAACTCATTTCAATTTTAATCTGAT
>Location:NODE_27951_length_3778_cov_35.373741	Coordinate:1006	Reads:1	Hits:1	Allocated_reads:1	Strand:+
TCAGATTAAAATTGAAATGAGTTGAATA
>Location:NODE_27951_length_3778_cov_35.373741	Coordinate:1023	Reads:1	Hits:1	Allocated_reads:1	Strand:+
TGAGTTGAATATTTCCATAAGAAT
>Location:NODE_27951_length_3778_cov_35.373741	Coordinate:1023	Reads:13	Hits:1	Allocated_reads:13	Strand:+
TGAGTTGAATATTTCCATAAGAATT
>Location:NODE_27951_length_3778_cov_35.373741	Coordinate:1023	Reads:1	Hits:1	Allocated_reads:1	Strand:+
TGAGTTGAATATTTCCATAAGAATTA
>Location:NODE_27951_length_3778_cov_35.373741	Coordinate:1023	Reads:2	Hits:1	Allocated_reads:2	Strand:+
TGAGTTGAATATTTCCATAAGAATTAGA
>Location:NODE_27951_length_3778_cov_35.373741	Coordinate:1023	Reads:6	Hits:1	Allocated_reads:6	Strand:+
TGAGTTGAATATTTCCATAAGAATTAGAA
>Location:NODE_27951_length_3778_cov_35.373741	Coordinate:1023	Reads:3	Hits:1	Allocated_reads:3	Strand:+
TGAGTTGAATATTTCCATAAGAATTAGAAA
>Location:NODE_27951_length_3778_cov_35.373741	Coordinate:1028	Reads:1	Hits:1	Allocated_reads:1	Strand:+
TGAATATTTCCATAAGAATTAGAAAGCT
>Location:NODE_27951_length_3778_cov_35.373741	Coordinate:1033	Reads:1	Hits:1	Allocated_reads:1	Strand:+
ATTTCCATAAGAATTAGAAAGCTGCCAGCCT
>Location:NODE_27951_length_3778_cov_35.373741	Coordinate:1042	Reads:1	Hits:1	Allocated_reads:1	Strand:-
AACATTGTCAGGCTGGCAGCTTTCTAATTCT
>Location:NODE_27951_length_3778_cov_35.373741	Coordinate:1047	Reads:1	Hits:1	Allocated_reads:1	Strand:+
TAGAAAGCTGCCAGCCTGACAATGTTTTGC
>Location:NODE_27951_length_3778_cov_35.373741	Coordinate:1048	Reads:1	Hits:1	Allocated_reads:1	Strand:-
AACATTGTCAGGCTGGCAGCTTTCT
>Location:NODE_27951_length_3778_cov_35.373741	Coordinate:1051	Reads:1	Hits:1	Allocated_reads:1	Strand:-
GAGCAAAACATTGTCAGGCTGGCAGCTT
>Location:NODE_27951_length_3778_cov_35.373741	Coordinate:1052	Reads:1	Hits:1	Allocated_reads:1	Strand:-
GAGCAAAACATTGTCAGGCTGGCAGCT
>Location:NODE_27951_length_3778_cov_35.373741	Coordinate:1054	Reads:1	Hits:1	Allocated_reads:1	Strand:-
GAGCAAAACATTGTCAGGCTGGCAA
>Location:NODE_27951_length_3778_cov_35.373741	Coordinate:1055	Reads:10	Hits:1	Allocated_reads:10	Strand:+
TGCCAGCCTGACAATGTTTTGCTCATGA
>Location:NODE_27951_length_3778_cov_35.373741	Coordinate:1056	Reads:1	Hits:1	Allocated_reads:1	Strand:-
TCATGAGCAAAACATTGTCAGGCTGGC
>Location:NODE_27951_length_3778_cov_35.373741	Coordinate:1059	Reads:1	Hits:1	Allocated_reads:1	Strand:+
AGCCTGACAATGTTTTGCTCATGAATGT
>Location:NODE_27951_length_3778_cov_35.373741	Coordinate:1060	Reads:1	Hits:1	Allocated_reads:1	Strand:+
GCCTGACAATGTTTTGCTCATGAATGTGT
>Location:NODE_27951_length_3778_cov_35.373741	Coordinate:1063	Reads:30	Hits:1	Allocated_reads:30	Strand:+
TGACAATGTTTTGCTCATGAATGTGT
>Location:NODE_27951_length_3778_cov_35.373741	Coordinate:1063	Reads:6	Hits:1	Allocated_reads:6	Strand:+
TGACAATGTTTTGCTCATGAATGTGTT
>Location:NODE_27951_length_3778_cov_35.373741	Coordinate:1063	Reads:3	Hits:1	Allocated_reads:3	Strand:+
TGACAATGTTTTGCTCATGAATGTGTTC
>Location:NODE_27951_length_3778_cov_35.373741	Coordinate:1063	Reads:1	Hits:1	Allocated_reads:1	Strand:+
TGACAATGTTTTGCTCATGAATGTGTTCA
>Location:NODE_27951_length_3778_cov_35.373741	Coordinate:1064	Reads:1	Hits:1	Allocated_reads:1	Strand:+
GACAATGTTTTGCTCATGAATGTGT
>Location:NODE_27951_length_3778_cov_35.373741	Coordinate:1069	Reads:1	Hits:1	Allocated_reads:1	Strand:+
TGTTTTGCTCATGAATGTGTTCAT
>Location:NODE_27951_length_3778_cov_35.373741	Coordinate:1069	Reads:1	Hits:1	Allocated_reads:1	Strand:+
TGTTTTGCTCATGAATGTGTTCATTCTG
>Location:NODE_27951_length_3778_cov_35.373741	Coordinate:1069	Reads:2	Hits:1	Allocated_reads:2	Strand:+
TGTTTTGCTCATGAATGTGTTCATTCTGT
>Location:NODE_27951_length_3778_cov_35.373741	Coordinate:1070	Reads:1	Hits:1	Allocated_reads:1	Strand:+
GTTTTGCTCATGAATGTGTTCATTCTGT
>Location:NODE_27951_length_3778_cov_35.373741	Coordinate:1091	Reads:1	Hits:1	Allocated_reads:1	Strand:-
ACGGTGTGTGAATTCTGCTTAACAGAAT
>Location:NODE_27951_length_3778_cov_35.373741	Coordinate:1092	Reads:1	Hits:1	Allocated_reads:1	Strand:+
TTCTGTTAAGCAGAATTCACACACCGTACC
>Location:NODE_27951_length_3778_cov_35.373741	Coordinate:1095	Reads:1	Hits:1	Allocated_reads:1	Strand:+
TGTTAAGCAGAATTCACACACCGTACC
>Location:NODE_27951_length_3778_cov_35.373741	Coordinate:1097	Reads:1	Hits:1	Allocated_reads:1	Strand:+
TTAAGCAGAATTCACACACCGTACCCCAAGT
>Location:NODE_27951_length_3778_cov_35.373741	Coordinate:1098	Reads:2	Hits:1	Allocated_reads:2	Strand:+
TAAGCAGAATTCACACACCGTACCCCAAG
>Location:NODE_27951_length_3778_cov_35.373741	Coordinate:1098	Reads:15	Hits:1	Allocated_reads:15	Strand:+
TAAGCAGAATTCACACACCGTACCCCAAGT
>Location:NODE_27951_length_3778_cov_35.373741	Coordinate:1099	Reads:1	Hits:1	Allocated_reads:1	Strand:+
AAGCAGAATTCACACACCGTACCCCAAGT
>Location:NODE_27951_length_3778_cov_35.373741	Coordinate:1100	Reads:1	Hits:1	Allocated_reads:1	Strand:+
AGCAGAATTCACACACCGTACCCCAATG
>Location:NODE_27951_length_3778_cov_35.373741	Coordinate:1100	Reads:4	Hits:1	Allocated_reads:4	Strand:+
AGCAGAATTCACACACCGTACCCCAAGT
>Location:NODE_27951_length_3778_cov_35.373741	Coordinate:1101	Reads:3	Hits:1	Allocated_reads:3	Strand:+
GCAGAATTCACACACCGTACCCCAAGT
>Location:NODE_27951_length_3778_cov_35.373741	Coordinate:1101	Reads:1	Hits:1	Allocated_reads:1	Strand:+
GCAGAATTCACACACCGTACCCCAAGTT
>Location:NODE_27951_length_3778_cov_35.373741	Coordinate:1107	Reads:4	Hits:1	Allocated_reads:4	Strand:+
TTCACACACCGTACCCCAAGTTATTATACACT
>Location:NODE_27951_length_3778_cov_35.373741	Coordinate:1108	Reads:2	Hits:1	Allocated_reads:2	Strand:+
TCACACACCGTACCCCAAGTTATTATACACT
>Location:NODE_27951_length_3778_cov_35.373741	Coordinate:1109	Reads:5	Hits:1	Allocated_reads:5	Strand:+
CACACACCGTACCCCAAGTTATTATACACT
>Location:NODE_27951_length_3778_cov_35.373741	Coordinate:1110	Reads:2	Hits:1	Allocated_reads:2	Strand:+
ACACACCGTACCCCAAGTTATTATACACT
>Location:NODE_27951_length_3778_cov_35.373741	Coordinate:1111	Reads:1	Hits:1	Allocated_reads:1	Strand:+
CACACCGTACCCCAAGTTATTATACACT
>Location:NODE_27951_length_3778_cov_35.373741	Coordinate:1125	Reads:2	Hits:1	Allocated_reads:2	Strand:+
AGTTATTATACACTGGCAGATGACAGAAT
>Location:NODE_27951_length_3778_cov_35.373741	Coordinate:1128	Reads:1	Hits:1	Allocated_reads:1	Strand:+
TATTATACACTGGCAGATGACAGAAT
>Location:NODE_27951_length_3778_cov_35.373741	Coordinate:1132	Reads:1	Hits:1	Allocated_reads:1	Strand:+
ATACACTGGCAGATGACAGAATTAAAAC
>Location:NODE_27951_length_3778_cov_35.373741	Coordinate:1133	Reads:1	Hits:1	Allocated_reads:1	Strand:+
TACACTGGCAGATGACAGAATTAAAACA
>Location:NODE_27951_length_3778_cov_35.373741	Coordinate:1135	Reads:1	Hits:1	Allocated_reads:1	Strand:+
CACTGGCAGATGACAGAATTAAAAC
>Location:NODE_27951_length_3778_cov_35.373741	Coordinate:1135	Reads:1	Hits:1	Allocated_reads:1	Strand:+
CACTGGCAGATGACAGAATTAAAACAGAC
>Location:NODE_27951_length_3778_cov_35.373741	Coordinate:1138	Reads:1	Hits:1	Allocated_reads:1	Strand:+
TGGCAGATGACAGAATTAAAACAGACAAATG
>Location:NODE_27951_length_3778_cov_35.373741	Coordinate:1139	Reads:2	Hits:1	Allocated_reads:2	Strand:+
GGCAGATGACAGAATTAAAACAGACAAATG
>Location:NODE_27951_length_3778_cov_35.373741	Coordinate:1141	Reads:1	Hits:1	Allocated_reads:1	Strand:+
CAGATGACAGAATTAAAACAGACAAATG
>Location:NODE_27951_length_3778_cov_35.373741	Coordinate:1143	Reads:1	Hits:1	Allocated_reads:1	Strand:+
GATGACAGAATTAAAACAGACAAATG
>Location:NODE_27951_length_3778_cov_35.373741	Coordinate:1143	Reads:1	Hits:1	Allocated_reads:1	Strand:-
TACATTTGTCTGTTTTAATTCTGTCATC
>Location:NODE_27951_length_3778_cov_35.373741	Coordinate:1145	Reads:2	Hits:1	Allocated_reads:2	Strand:+
TGACAGAATTAAAACAGACAAATGTAAGA
>Location:NODE_27951_length_3778_cov_35.373741	Coordinate:1145	Reads:2	Hits:1	Allocated_reads:2	Strand:+
TGACAGAATTAAAACAGACAAATGTAAGAA
>Location:NODE_27951_length_3778_cov_35.373741	Coordinate:1146	Reads:1	Hits:1	Allocated_reads:1	Strand:+
GACAGAATTAAAACAGACAAATGTAAGAAA
>Location:NODE_27951_length_3778_cov_35.373741	Coordinate:1147	Reads:1	Hits:1	Allocated_reads:1	Strand:-
TCTTACATTTGTCTGTTTTAATTCTGT
>Location:NODE_27951_length_3778_cov_35.373741	Coordinate:1147	Reads:1	Hits:1	Allocated_reads:1	Strand:-
TTTCTTACATTTGTCTGTTTTAATTCTGT
>Location:NODE_27951_length_3778_cov_35.373741	Coordinate:1148	Reads:1	Hits:1	Allocated_reads:1	Strand:+
CAGAATTAAAACAGACAAATGTAAGAAAGC
>Location:NODE_27951_length_3778_cov_35.373741	Coordinate:1150	Reads:1	Hits:1	Allocated_reads:1	Strand:+
GAATTAAAACAGACAAATGTAAGAAAGCT
>Location:NODE_27951_length_3778_cov_35.373741	Coordinate:1156	Reads:3	Hits:1	Allocated_reads:3	Strand:+
AAACAGACAAATGTAAGAAAGCTGGTGTG
>Location:NODE_27951_length_3778_cov_35.373741	Coordinate:1157	Reads:1	Hits:1	Allocated_reads:1	Strand:+
AACAGACAAATGTAAGAAAGCTGGTGTG
>Location:NODE_27951_length_3778_cov_35.373741	Coordinate:1161	Reads:1	Hits:1	Allocated_reads:1	Strand:+
GACAAATGTAAGAAAGCTGGTGTGT
>Location:NODE_27951_length_3778_cov_35.373741	Coordinate:1164	Reads:1	Hits:1	Allocated_reads:1	Strand:+
AAATGTAAGAAAGCTGGTGTGTAGTGTA
>Location:NODE_27951_length_3778_cov_35.373741	Coordinate:1164	Reads:1	Hits:1	Allocated_reads:1	Strand:+
AAATGTAAGAAAGCTGGTGTGTAGTGTAGA
>Location:NODE_27951_length_3778_cov_35.373741	Coordinate:1165	Reads:1	Hits:1	Allocated_reads:1	Strand:+
AATGTAAGAAAGCTGGTGTGTAGTGTA
>Location:NODE_27951_length_3778_cov_35.373741	Coordinate:1166	Reads:2	Hits:1	Allocated_reads:2	Strand:+
ATGTAAGAAAGCTGGTGTGTAGTGTAGA
>Location:NODE_27951_length_3778_cov_35.373741	Coordinate:1167	Reads:4	Hits:1	Allocated_reads:4	Strand:+
TGTAAGAAAGCTGGTGTGTAGTGTAGAGC
>Location:NODE_27951_length_3778_cov_35.373741	Coordinate:1167	Reads:1	Hits:1	Allocated_reads:1	Strand:+
TGTAAGAAAGCTGGTGTGTAGTGTAGAGCA
>Location:NODE_27951_length_3778_cov_35.373741	Coordinate:1169	Reads:1	Hits:1	Allocated_reads:1	Strand:+
TAAGAAAGCTGGTGTGTAGTGTAGAGC
>Location:NODE_27951_length_3778_cov_35.373741	Coordinate:1169	Reads:2	Hits:1	Allocated_reads:2	Strand:+
TAAGAAAGCTGGTGTGTAGTGTAGAGCA
>Location:NODE_27951_length_3778_cov_35.373741	Coordinate:1169	Reads:2	Hits:1	Allocated_reads:2	Strand:+
TAAGAAAGCTGGTGTGTAGTGTAGAGCAGA
>Location:NODE_27951_length_3778_cov_35.373741	Coordinate:1188	Reads:3	Hits:1	Allocated_reads:3	Strand:+
TGTAGAGCAGAGCCAGTAACTTAAAAAAC
>Location:NODE_27951_length_3778_cov_35.373741	Coordinate:1188	Reads:1	Hits:1	Allocated_reads:1	Strand:+
TGTAGAGCAGAGCCAGTAACTTAAAAAGCA
>Location:NODE_27951_length_3778_cov_35.373741	Coordinate:1189	Reads:4	Hits:1	Allocated_reads:4	Strand:+
GTAGAGCAGAGCCAGTAACTTAAAAAAC
>Location:NODE_27951_length_3778_cov_35.373741	Coordinate:1190	Reads:13	Hits:1	Allocated_reads:13	Strand:+
TAGAGCAGAGCCAGTAACTTAAAAAAC
>Location:NODE_27951_length_3778_cov_35.373741	Coordinate:1190	Reads:1	Hits:1	Allocated_reads:1	Strand:+
TAGAGCAGAGCCAGTAACTTAAAAAACA
>Location:NODE_27951_length_3778_cov_35.373741	Coordinate:1190	Reads:3	Hits:1	Allocated_reads:3	Strand:+
TAGAGCAGAGCCAGTAACTTAAAAAACATA
>Location:NODE_27951_length_3778_cov_35.373741	Coordinate:1190	Reads:1	Hits:1	Allocated_reads:1	Strand:+
TAGAGCAGAGCCAGTAACTTAAAAAACATAA
>Location:NODE_27951_length_3778_cov_35.373741	Coordinate:1192	Reads:1	Hits:1	Allocated_reads:1	Strand:+
GAGCAGAGCCAGTAACTTAAAAAAC
>Location:NODE_27951_length_3778_cov_35.373741	Coordinate:1217	Reads:1	Hits:1	Allocated_reads:1	Strand:+
ATAAGATAAGTGAATAAATAATGTGCCAGC
>Location:NODE_27951_length_3778_cov_35.373741	Coordinate:1218	Reads:1	Hits:1	Allocated_reads:1	Strand:+
TAAGATAAGTGAATAAATAATGTGCC
>Location:NODE_27951_length_3778_cov_35.373741	Coordinate:1218	Reads:5	Hits:1	Allocated_reads:5	Strand:+
TAAGATAAGTGAATAAATAATGTGCCAGC
>Location:NODE_27951_length_3778_cov_35.373741	Coordinate:1218	Reads:5	Hits:1	Allocated_reads:5	Strand:+
TAAGATAAGTGAATAAATAATGTGCCAGCA
>Location:NODE_27951_length_3778_cov_35.373741	Coordinate:1218	Reads:1	Hits:1	Allocated_reads:1	Strand:+
TAAGATAAGTGAATAAATAATGTGCCAGCAGA
>Location:NODE_27951_length_3778_cov_35.373741	Coordinate:1223	Reads:1	Hits:1	Allocated_reads:1	Strand:+
TAAGTGAATAAATAATGTGCCAGCAGAA
>Location:NODE_27951_length_3778_cov_35.373741	Coordinate:1231	Reads:1	Hits:1	Allocated_reads:1	Strand:+
TAAATAATGTGCCAGCAGAAACAATAAATT
>Location:NODE_27951_length_3778_cov_35.373741	Coordinate:1238	Reads:1	Hits:1	Allocated_reads:1	Strand:+
TGTGCCAGCAGAAACAATAAATTAAATAT
>Location:NODE_27951_length_3778_cov_35.373741	Coordinate:1240	Reads:1	Hits:1	Allocated_reads:1	Strand:+
TGCCAGCAGAAACAATAAATTAAATAT
>Location:NODE_27951_length_3778_cov_35.373741	Coordinate:1240	Reads:1	Hits:1	Allocated_reads:1	Strand:+
TGCCAGCAGAAACAATAAATTAAATATT
>Location:NODE_27951_length_3778_cov_35.373741	Coordinate:1264	Reads:2	Hits:1	Allocated_reads:2	Strand:+
TATTACAGGTAATAACTTCCTCTTGT
>Location:NODE_27951_length_3778_cov_35.373741	Coordinate:1264	Reads:1	Hits:1	Allocated_reads:1	Strand:+
TATTACAGGTAATAACTTCCTCTTGTTA
>Location:NODE_27951_length_3778_cov_35.373741	Coordinate:1265	Reads:1	Hits:1	Allocated_reads:1	Strand:+
ATTACAGGTAATAACTTCCTCTTGTTA
>Location:NODE_27951_length_3778_cov_35.373741	Coordinate:1295	Reads:1	Hits:1	Allocated_reads:1	Strand:+
GAGTAATATCTTGACAATCATCTAAAAT
>Location:NODE_27951_length_3778_cov_35.373741	Coordinate:1296	Reads:1	Hits:1	Allocated_reads:1	Strand:-
TTTTAGATGATTGTCAAGATATTACT
>Location:NODE_27951_length_3778_cov_35.373741	Coordinate:1301	Reads:22	Hits:1	Allocated_reads:22	Strand:+
TATCTTGACAATCATCTAAAATAAAAGGA
>Location:NODE_27951_length_3778_cov_35.373741	Coordinate:1303	Reads:1	Hits:1	Allocated_reads:1	Strand:+
TCTTGACAATCATCTAAAATAAAAGGA
>Location:NODE_27951_length_3778_cov_35.373741	Coordinate:1304	Reads:1	Hits:1	Allocated_reads:1	Strand:+
CTTGACAATCATCTAAAATAAAAGGA
>Location:NODE_27951_length_3778_cov_35.373741	Coordinate:1336	Reads:1	Hits:1	Allocated_reads:1	Strand:+
TACTCACCTTTACATTTCACGCAAATCAAC
>Location:NODE_27951_length_3778_cov_35.373741	Coordinate:1340	Reads:1	Hits:1	Allocated_reads:1	Strand:-
TTTCAAGTTGATTTGCGTGAAATGTAAAGCCT
>Location:NODE_27951_length_3778_cov_35.373741	Coordinate:1341	Reads:1	Hits:1	Allocated_reads:1	Strand:-
TTCAAGTTGATTTGCGTGAAATGTAAAGCC
>Location:NODE_27951_length_3778_cov_35.373741	Coordinate:1341	Reads:1	Hits:1	Allocated_reads:1	Strand:-
TTCAAGTTGATTTGCGTGAAATGTAAAGGT
>Location:NODE_27951_length_3778_cov_35.373741	Coordinate:1342	Reads:1	Hits:1	Allocated_reads:1	Strand:-
TTTCAAGTTGATTTGCGTGAAATGTAAAGG
>Location:NODE_27951_length_3778_cov_35.373741	Coordinate:1361	Reads:1	Hits:1	Allocated_reads:1	Strand:+
TCAACTTGAAAGCAGGAAAATGTGCAT
>Location:NODE_27951_length_3778_cov_35.373741	Coordinate:1362	Reads:1	Hits:1	Allocated_reads:1	Strand:+
CAACTTGAAAGCAGGAAAATGTGCATTA
>Location:NODE_27951_length_3778_cov_35.373741	Coordinate:1363	Reads:1	Hits:1	Allocated_reads:1	Strand:+
AACTTGAAAGCAGGAAAATGTGCATTACA
>Location:NODE_27951_length_3778_cov_35.373741	Coordinate:1364	Reads:2	Hits:1	Allocated_reads:2	Strand:+
ACTTGAAAGCAGGAAAATGTGCATT
>Location:NODE_27951_length_3778_cov_35.373741	Coordinate:1364	Reads:1	Hits:1	Allocated_reads:1	Strand:+
ACTTGAAAGCAGGAAAATGTGCATTAC
>Location:NODE_27951_length_3778_cov_35.373741	Coordinate:1364	Reads:3	Hits:1	Allocated_reads:3	Strand:+
ACTTGAAAGCAGGAAAATGTGCATTACA
>Location:NODE_27951_length_3778_cov_35.373741	Coordinate:1371	Reads:1	Hits:1	Allocated_reads:1	Strand:+
AGCAGGAAAATGTGCATTACAAAAGGCA
>Location:NODE_27951_length_3778_cov_35.373741	Coordinate:1393	Reads:1	Hits:1	Allocated_reads:1	Strand:+
AAGGCACATTTTTTCAACATCTTCTCTGA
>Location:NODE_27951_length_3778_cov_35.373741	Coordinate:1394	Reads:1	Hits:1	Allocated_reads:1	Strand:-
CGTCAGAGAAGATGTTGAAAAAATGTGCCT
>Location:NODE_27951_length_3778_cov_35.373741	Coordinate:1394	Reads:1	Hits:1	Allocated_reads:1	Strand:-
TCAGAGAAGATGTTGAAAAAATGTGCCT
>Location:NODE_27951_length_3778_cov_35.373741	Coordinate:1394	Reads:1	Hits:1	Allocated_reads:1	Strand:-
TCGTCAGAGAAGATGTTGAAAAAATGTGCCT
>Location:NODE_27951_length_3778_cov_35.373741	Coordinate:1395	Reads:4	Hits:1	Allocated_reads:4	Strand:+
GGCACATTTTTTCAACATCTTCTCTGA
>Location:NODE_27951_length_3778_cov_35.373741	Coordinate:1395	Reads:1	Hits:1	Allocated_reads:1	Strand:+
GGCACATTTTTTCAACATCTTCTCTGAC
>Location:NODE_27951_length_3778_cov_35.373741	Coordinate:1395	Reads:1	Hits:1	Allocated_reads:1	Strand:+
GGCACATTTTTTCAACATCTTCTCTGACG
>Location:NODE_27951_length_3778_cov_35.373741	Coordinate:1396	Reads:1	Hits:1	Allocated_reads:1	Strand:-
CGTCAGAGAAGATGTTGAAAAAATGTGC
>Location:NODE_27951_length_3778_cov_35.373741	Coordinate:1398	Reads:2	Hits:1	Allocated_reads:2	Strand:-
TCGTCAGAGAAGATGTTGAAAAAATGT
>Location:NODE_27951_length_3778_cov_35.373741	Coordinate:1399	Reads:1	Hits:1	Allocated_reads:1	Strand:+
CATTTTTTCAACATCTTCTCTGACGAATA
>Location:NODE_27951_length_3778_cov_35.373741	Coordinate:1401	Reads:1	Hits:1	Allocated_reads:1	Strand:+
TTTTTTCAACATCTTCTCTGACGA
>Location:NODE_27951_length_3778_cov_35.373741	Coordinate:1404	Reads:1	Hits:1	Allocated_reads:1	Strand:+
TTTCAACATCTTCTCTGACGAATACACC
>Location:NODE_27951_length_3778_cov_35.373741	Coordinate:1407	Reads:1	Hits:1	Allocated_reads:1	Strand:+
CAACATCTTCTCTGACGAATACACC
>Location:NODE_27951_length_3778_cov_35.373741	Coordinate:1407	Reads:1	Hits:1	Allocated_reads:1	Strand:+
CAACATCTTCTCTGACGAATACACCATA
>Location:NODE_27951_length_3778_cov_35.373741	Coordinate:1407	Reads:2	Hits:1	Allocated_reads:2	Strand:+
CAACATCTTCTCTGACGAATACACCACA
>Location:NODE_27951_length_3778_cov_35.373741	Coordinate:1411	Reads:1	Hits:1	Allocated_reads:1	Strand:+
ATCTTCTCTGACGAATACACCACATCATGTT
>Location:NODE_27951_length_3778_cov_35.373741	Coordinate:1412	Reads:1	Hits:1	Allocated_reads:1	Strand:+
TCTTCTCTGACGAATACACCACATCATGT
>Location:NODE_27951_length_3778_cov_35.373741	Coordinate:1412	Reads:1	Hits:1	Allocated_reads:1	Strand:+
TCTTCTCTGACGAATACACCACATCATGTT
>Location:NODE_27951_length_3778_cov_35.373741	Coordinate:1414	Reads:2	Hits:1	Allocated_reads:2	Strand:+
TTCTCTGACGAATACACCACATCATG
>Location:NODE_27951_length_3778_cov_35.373741	Coordinate:1414	Reads:13	Hits:1	Allocated_reads:13	Strand:+
TTCTCTGACGAATACACCACATCATGT
>Location:NODE_27951_length_3778_cov_35.373741	Coordinate:1414	Reads:28	Hits:1	Allocated_reads:28	Strand:+
TTCTCTGACGAATACACCACATCATGTT
>Location:NODE_27951_length_3778_cov_35.373741	Coordinate:1414	Reads:15	Hits:1	Allocated_reads:15	Strand:+
TTCTCTGACGAATACACCACATCATGTTT
>Location:NODE_27951_length_3778_cov_35.373741	Coordinate:1414	Reads:1	Hits:1	Allocated_reads:1	Strand:+
TTCTCTGACGAATACACCACAACATGTTTG
>Location:NODE_27951_length_3778_cov_35.373741	Coordinate:1414	Reads:32	Hits:1	Allocated_reads:32	Strand:+
TTCTCTGACGAATACACCACATCATGTTTG
>Location:NODE_27951_length_3778_cov_35.373741	Coordinate:1414	Reads:3	Hits:1	Allocated_reads:3	Strand:+
TTCTCTGACGAATACACCACATCATGTTTGC
>Location:NODE_27951_length_3778_cov_35.373741	Coordinate:1414	Reads:1	Hits:1	Allocated_reads:1	Strand:+
TTCTCTGACGAATACACCACATCATGTTTGCAGT
>Location:NODE_27951_length_3778_cov_35.373741	Coordinate:1415	Reads:1	Hits:1	Allocated_reads:1	Strand:+
TCTCTGACGAATACACCACATCATG
>Location:NODE_27951_length_3778_cov_35.373741	Coordinate:1415	Reads:2	Hits:1	Allocated_reads:2	Strand:+
TCTCTGACGAATACACCACATCATGT
>Location:NODE_27951_length_3778_cov_35.373741	Coordinate:1415	Reads:2	Hits:1	Allocated_reads:2	Strand:+
TCTCTGACGAATACACCACATCATGTT
>Location:NODE_27951_length_3778_cov_35.373741	Coordinate:1415	Reads:7	Hits:1	Allocated_reads:7	Strand:+
TCTCTGACGAATACACCACATCATGTTT
>Location:NODE_27951_length_3778_cov_35.373741	Coordinate:1415	Reads:10	Hits:1	Allocated_reads:10	Strand:+
TCTCTGACGAATACACCACATCATGTTTG
>Location:NODE_27951_length_3778_cov_35.373741	Coordinate:1415	Reads:1	Hits:1	Allocated_reads:1	Strand:+
TCTCTGACGAATACACCACATCATGTTTGC
>Location:NODE_27951_length_3778_cov_35.373741	Coordinate:1415	Reads:2	Hits:1	Allocated_reads:2	Strand:+
TCTCTGACGAATACACCACATCATGTTTGCAGT
>Location:NODE_27951_length_3778_cov_35.373741	Coordinate:1416	Reads:1	Hits:1	Allocated_reads:1	Strand:+
CTCTGACGAATACACCACATCATGTTTG
>Location:NODE_27951_length_3778_cov_35.373741	Coordinate:1416	Reads:1	Hits:1	Allocated_reads:1	Strand:+
CTCTGACGAATACACCACATCATGTTTGTAGT
>Location:NODE_27951_length_3778_cov_35.373741	Coordinate:1417	Reads:1	Hits:1	Allocated_reads:1	Strand:+
TCTGACGAATACACCACATCATGTTTGCAGT
>Location:NODE_27951_length_3778_cov_35.373741	Coordinate:1419	Reads:1	Hits:1	Allocated_reads:1	Strand:+
TGACGAATACACCACATCATGTTTGCAGTT
>Location:NODE_27951_length_3778_cov_35.373741	Coordinate:1425	Reads:1	Hits:1	Allocated_reads:1	Strand:+
ATACACCACATCATGTTTGCAGTTCTGTT
>Location:NODE_27951_length_3778_cov_35.373741	Coordinate:1426	Reads:1	Hits:1	Allocated_reads:1	Strand:+
TACACCACATCATGTTTGCAGTTCTGTT
>Location:NODE_27951_length_3778_cov_35.373741	Coordinate:1427	Reads:1	Hits:1	Allocated_reads:1	Strand:-
AACAGAACTGCAAACATGATGTGGTGT
>Location:NODE_27951_length_3778_cov_35.373741	Coordinate:1429	Reads:1	Hits:1	Allocated_reads:1	Strand:-
TTTCAACAGAACTGCAAACATGATGTGGT
>Location:NODE_27951_length_3778_cov_35.373741	Coordinate:1432	Reads:2	Hits:1	Allocated_reads:2	Strand:-
TTTTTCAACAGAACTGCAAACATGATGT
>Location:NODE_27951_length_3778_cov_35.373741	Coordinate:1438	Reads:1	Hits:1	Allocated_reads:1	Strand:+
TGTTTGCAGTTCTGTTGAAAAACAAAGT
>Location:NODE_27951_length_3778_cov_35.373741	Coordinate:1445	Reads:1	Hits:1	Allocated_reads:1	Strand:-
TCAAGGAACTTTGTTTTTCAACAGAACT
>Location:NODE_27951_length_3778_cov_35.373741	Coordinate:1448	Reads:1	Hits:1	Allocated_reads:1	Strand:+
TCTGTTGAAAAACAAAGTTCCTTGAGT
>Location:NODE_27951_length_3778_cov_35.373741	Coordinate:1448	Reads:1	Hits:1	Allocated_reads:1	Strand:+
TCTGTTGAAAAACAAAGTTCCTTGAGTT
>Location:NODE_27951_length_3778_cov_35.373741	Coordinate:1448	Reads:1	Hits:1	Allocated_reads:1	Strand:+
TCTGTTGAAAAACAAAGTTCCTTGAGTTT
>Location:NODE_27951_length_3778_cov_35.373741	Coordinate:1450	Reads:1	Hits:1	Allocated_reads:1	Strand:+
TGTTGAAAAACAAAGTTCCTTGAGTTTA
>Location:NODE_27951_length_3778_cov_35.373741	Coordinate:1458	Reads:1	Hits:1	Allocated_reads:1	Strand:-
TGAATGGTATAAACTCAAGGAACTTTGTT
>Location:NODE_27951_length_3778_cov_35.373741	Coordinate:1463	Reads:1	Hits:1	Allocated_reads:1	Strand:-
AAATGAATGGTATAAACTCAAGGAACT
>Location:NODE_27951_length_3778_cov_35.373741	Coordinate:1463	Reads:1	Hits:1	Allocated_reads:1	Strand:-
AATGAATGGTATAAACTCAAGGAACT
>Location:NODE_27951_length_3778_cov_35.373741	Coordinate:1472	Reads:1	Hits:1	Allocated_reads:1	Strand:-
TCAAAGAATTGAAAATGAATGGTATAAACT
>Location:NODE_27951_length_3778_cov_35.373741	Coordinate:1475	Reads:1	Hits:1	Allocated_reads:1	Strand:+
TTATACCATTCATTTTCAATTCTTTGA
>Location:NODE_27951_length_3778_cov_35.373741	Coordinate:1478	Reads:1	Hits:1	Allocated_reads:1	Strand:+
TACCATTCATTTTCAATTCTTTGATGCCAC
>Location:NODE_27951_length_3778_cov_35.373741	Coordinate:1478	Reads:1	Hits:1	Allocated_reads:1	Strand:+
TACCATTCATTTTCAATTCTTTGATGCCAT
>Location:NODE_27951_length_3778_cov_35.373741	Coordinate:1484	Reads:1	Hits:1	Allocated_reads:1	Strand:+
TCATTTTCAATTCTTTGATGCCATGCAGA
>Location:NODE_27951_length_3778_cov_35.373741	Coordinate:1487	Reads:1	Hits:1	Allocated_reads:1	Strand:-
TTTCTGCATGGCATCAAAGAATTGAAAA
>Location:NODE_27951_length_3778_cov_35.373741	Coordinate:1494	Reads:1	Hits:1	Allocated_reads:1	Strand:+
TTCTTTGATGCCATGCAGAAACTTCACTCA
>Location:NODE_27951_length_3778_cov_35.373741	Coordinate:1497	Reads:1	Hits:1	Allocated_reads:1	Strand:-
TGAGTGAAGTTTCTGCATGGCATCAAA
>Location:NODE_27951_length_3778_cov_35.373741	Coordinate:1497	Reads:1	Hits:1	Allocated_reads:1	Strand:+
TTTGATGCCATGCAGAAACTTCACTCATT
>Location:NODE_27951_length_3778_cov_35.373741	Coordinate:1499	Reads:1	Hits:1	Allocated_reads:1	Strand:+
TGATGCCATGCAGAAACTTCACTCATT
>Location:NODE_27951_length_3778_cov_35.373741	Coordinate:1500	Reads:1	Hits:1	Allocated_reads:1	Strand:-
AAATGAGTGAAGTTTCTGCATGGCATC
>Location:NODE_27951_length_3778_cov_35.373741	Coordinate:1500	Reads:1	Hits:1	Allocated_reads:1	Strand:-
AATGAGTGAAGTTTCTGCATGGCATC
>Location:NODE_27951_length_3778_cov_35.373741	Coordinate:1500	Reads:1	Hits:1	Allocated_reads:1	Strand:-
GCAAATGAGTGAAGTTTCTGCATGGCATC
>Location:NODE_27951_length_3778_cov_35.373741	Coordinate:1500	Reads:1	Hits:1	Allocated_reads:1	Strand:-
TGAGTGAAGTTTCTGCATGGCATC
>Location:NODE_27951_length_3778_cov_35.373741	Coordinate:1517	Reads:1	Hits:1	Allocated_reads:1	Strand:+
TCACTCATTTGCTGCGACCATGTGACATG
>Location:NODE_27951_length_3778_cov_35.373741	Coordinate:1520	Reads:1	Hits:1	Allocated_reads:1	Strand:+
CTCATTTGCTGCGACCATGTGACATGAATA
>Location:NODE_27951_length_3778_cov_35.373741	Coordinate:1524	Reads:3	Hits:1	Allocated_reads:3	Strand:+
TTTGCTGCGACCATGTGACATGAATACA
>Location:NODE_27951_length_3778_cov_35.373741	Coordinate:1524	Reads:6	Hits:1	Allocated_reads:6	Strand:+
TTTGCTGCGACCATGTGACATGAATACATA
>Location:NODE_27951_length_3778_cov_35.373741	Coordinate:1525	Reads:2	Hits:1	Allocated_reads:2	Strand:+
TTGCTGCGACCATGTGACATGAATACA
>Location:NODE_27951_length_3778_cov_35.373741	Coordinate:1525	Reads:6	Hits:1	Allocated_reads:6	Strand:+
TTGCTGCGACCATGTGACATGAATACATA
>Location:NODE_27951_length_3778_cov_35.373741	Coordinate:1526	Reads:3	Hits:1	Allocated_reads:3	Strand:+
TGCTGCGACCATGTGACATGAATACATA
>Location:NODE_27951_length_3778_cov_35.373741	Coordinate:1526	Reads:1	Hits:1	Allocated_reads:1	Strand:+
TGCTGCGACCATGTGACATGAATACATACA
>Location:NODE_27951_length_3778_cov_35.373741	Coordinate:1529	Reads:2	Hits:1	Allocated_reads:2	Strand:+
TGCGACCATGTGACATGAATACATACA
>Location:NODE_27951_length_3778_cov_35.373741	Coordinate:1539	Reads:1	Hits:1	Allocated_reads:1	Strand:+
TGACATGAATACATACAGTAAGATCCAAC
>Location:NODE_27951_length_3778_cov_35.373741	Coordinate:1539	Reads:2	Hits:1	Allocated_reads:2	Strand:+
TGACATGAATACATACAGTAAGATCCAACA
>Location:NODE_27951_length_3778_cov_35.373741	Coordinate:1548	Reads:1	Hits:1	Allocated_reads:1	Strand:+
TACATACAGTAAGATCCAACATTTCAGGGT
>Location:NODE_27951_length_3778_cov_35.373741	Coordinate:1552	Reads:1	Hits:1	Allocated_reads:1	Strand:+
TACAGTAAGATCCAACATTTCAGGGT
>Location:NODE_27951_length_3778_cov_35.373741	Coordinate:1552	Reads:1	Hits:1	Allocated_reads:1	Strand:+
TACAGTAAGATCCAACATTTCAGGGTTT
>Location:NODE_27951_length_3778_cov_35.373741	Coordinate:1552	Reads:1	Hits:1	Allocated_reads:1	Strand:+
TACAGTAAGATCCAACATTTCAGGGTTTCC
>Location:NODE_27951_length_3778_cov_35.373741	Coordinate:1552	Reads:2	Hits:1	Allocated_reads:2	Strand:+
TACAGTAAGATCCAACATTTCAGGGTTTCCC
>Location:NODE_27951_length_3778_cov_35.373741	Coordinate:1552	Reads:1	Hits:1	Allocated_reads:1	Strand:+
TACAGTAAGATCCAACATTTCAGGGTTTCCCC
>Location:NODE_27951_length_3778_cov_35.373741	Coordinate:1579	Reads:1	Hits:1	Allocated_reads:1	Strand:+
TCCCCATCATGATTTAAGCATATTTTCTGA
>Location:NODE_27951_length_3778_cov_35.373741	Coordinate:1580	Reads:1	Hits:1	Allocated_reads:1	Strand:-
TATCAGAAAATATGCTTAAATCATGATGGGG
>Location:NODE_27951_length_3778_cov_35.373741	Coordinate:1585	Reads:1	Hits:1	Allocated_reads:1	Strand:-
GTCTATCAGAAAATATGCTTAAATCATGA
>Location:NODE_27951_length_3778_cov_35.373741	Coordinate:1588	Reads:4	Hits:1	Allocated_reads:4	Strand:+
TGATTTAAGCATATTTTCTGATAGACT
>Location:NODE_27951_length_3778_cov_35.373741	Coordinate:1591	Reads:1	Hits:1	Allocated_reads:1	Strand:+
TTTAAGCATATTTTCTGATAGACTGACT
>Location:NODE_27951_length_3778_cov_35.373741	Coordinate:1593	Reads:2	Hits:1	Allocated_reads:2	Strand:+
TAAGCATATTTTCTGATAGACTGACT
>Location:NODE_27951_length_3778_cov_35.373741	Coordinate:1593	Reads:1	Hits:1	Allocated_reads:1	Strand:+
TAAGCATATTTTCTGATAGACTGACTA
>Location:NODE_27951_length_3778_cov_35.373741	Coordinate:1593	Reads:1	Hits:1	Allocated_reads:1	Strand:+
TAAGCATATTTTCTGATAGACTGACTAT
>Location:NODE_27951_length_3778_cov_35.373741	Coordinate:1594	Reads:2	Hits:1	Allocated_reads:2	Strand:+
AAGCATATTTTCTGATAGACTGACTAT
>Location:NODE_27951_length_3778_cov_35.373741	Coordinate:1599	Reads:2	Hits:1	Allocated_reads:2	Strand:+
TATTTTCTGATAGACTGACTATACTTTT
>Location:NODE_27951_length_3778_cov_35.373741	Coordinate:1599	Reads:1	Hits:1	Allocated_reads:1	Strand:+
TATTTTCTGATAGACTGACTATACTTTTT
>Location:NODE_27951_length_3778_cov_35.373741	Coordinate:1602	Reads:1	Hits:1	Allocated_reads:1	Strand:+
TTTCTGATAGACTGACTATACTTTTTGAGT
>Location:NODE_27951_length_3778_cov_35.373741	Coordinate:1603	Reads:1	Hits:1	Allocated_reads:1	Strand:+
TTCTGATAGACTGACTATACTTTTTGAG
>Location:NODE_27951_length_3778_cov_35.373741	Coordinate:1603	Reads:1	Hits:1	Allocated_reads:1	Strand:+
TTCTGATAGACTGACTATACTTTTTGAGTA
>Location:NODE_27951_length_3778_cov_35.373741	Coordinate:1606	Reads:1	Hits:1	Allocated_reads:1	Strand:+
TGATAGACTGACTATACTTTTTGAGT
>Location:NODE_27951_length_3778_cov_35.373741	Coordinate:1606	Reads:2	Hits:1	Allocated_reads:2	Strand:+
TGATAGACTGACTATACTTTTTGAGTA
>Location:NODE_27951_length_3778_cov_35.373741	Coordinate:1608	Reads:2	Hits:1	Allocated_reads:2	Strand:+
ATAGACTGACTATACTTTTTGAGTA
>Location:NODE_27951_length_3778_cov_35.373741	Coordinate:1620	Reads:1	Hits:1	Allocated_reads:1	Strand:+
TACTTTTTGAGTAAAAGAGCATCTGTGTAAC
>Location:NODE_27951_length_3778_cov_35.373741	Coordinate:1625	Reads:1	Hits:1	Allocated_reads:1	Strand:+
TTTGAGTAAAAGAGCATCTGTGTAACCACT
>Location:NODE_27951_length_3778_cov_35.373741	Coordinate:1627	Reads:1	Hits:1	Allocated_reads:1	Strand:+
TGAGTAAAAGAGCATCTGTGTAACCACT
>Location:NODE_27951_length_3778_cov_35.373741	Coordinate:1638	Reads:3	Hits:1	Allocated_reads:3	Strand:+
GCATCTGTGTAACCACTGCTCATTGACTT
>Location:NODE_27951_length_3778_cov_35.373741	Coordinate:1639	Reads:1	Hits:1	Allocated_reads:1	Strand:+
CATCTGTGTAACCACTGCTCATTGACT
>Location:NODE_27951_length_3778_cov_35.373741	Coordinate:1639	Reads:1	Hits:1	Allocated_reads:1	Strand:+
CATCTGTGTAACCACTGCTCATTGACTT
>Location:NODE_27951_length_3778_cov_35.373741	Coordinate:1641	Reads:1	Hits:1	Allocated_reads:1	Strand:+
TCTGTGTAACCACTGCTCATTGACG
>Location:NODE_27951_length_3778_cov_35.373741	Coordinate:1641	Reads:1	Hits:1	Allocated_reads:1	Strand:+
TCTGTGTAACCACTGCTCATTGACT
>Location:NODE_27951_length_3778_cov_35.373741	Coordinate:1641	Reads:2	Hits:1	Allocated_reads:2	Strand:+
TCTGTGTAACCACTGCTCATTGACTT
>Location:NODE_27951_length_3778_cov_35.373741	Coordinate:1641	Reads:1	Hits:1	Allocated_reads:1	Strand:+
TCTGTGTAACCACTGCTCATTGACTTTAA
>Location:NODE_27951_length_3778_cov_35.373741	Coordinate:1641	Reads:4	Hits:1	Allocated_reads:4	Strand:+
TCTGTGTAACCACTGCTCATTGACTTTAAGT
>Location:NODE_27951_length_3778_cov_35.373741	Coordinate:1642	Reads:1	Hits:1	Allocated_reads:1	Strand:+
CTGTGTAACCACTGCTCATTGACTTTA
>Location:NODE_27951_length_3778_cov_35.373741	Coordinate:1652	Reads:2	Hits:1	Allocated_reads:2	Strand:-
TGAGACTTCAACTTAAAGTCAATGAGCAGT
>Location:NODE_27951_length_3778_cov_35.373741	Coordinate:1658	Reads:1	Hits:1	Allocated_reads:1	Strand:-
ATTTAACTGAGACTTCAACTTAAAGTCAATG
>Location:NODE_27951_length_3778_cov_35.373741	Coordinate:1663	Reads:4	Hits:1	Allocated_reads:4	Strand:-
ATTTAACTGAGACTTCAACTTAAAGT
>Location:NODE_27951_length_3778_cov_35.373741	Coordinate:1663	Reads:1	Hits:1	Allocated_reads:1	Strand:-
TTGCATTTAACTGAGACTTCAACTTAAAGT
>Location:NODE_27951_length_3778_cov_35.373741	Coordinate:1663	Reads:2	Hits:1	Allocated_reads:2	Strand:-
TTTGCATTTAACTGAGACTTCAACTTAAAGT
>Location:NODE_27951_length_3778_cov_35.373741	Coordinate:1669	Reads:6	Hits:1	Allocated_reads:6	Strand:-
TTGATTTGCATTTAACTGAGACTTCAACT
>Location:NODE_27951_length_3778_cov_35.373741	Coordinate:1672	Reads:1	Hits:1	Allocated_reads:1	Strand:+
TGAAGTCTCAGTTAAATGCAAATCAAGT
>Location:NODE_27951_length_3778_cov_35.373741	Coordinate:1672	Reads:1	Hits:1	Allocated_reads:1	Strand:+
TGAAGTCTCAGTTAAATGCAAATCAAGTG
>Location:NODE_27951_length_3778_cov_35.373741	Coordinate:1672	Reads:1	Hits:1	Allocated_reads:1	Strand:+
TGAAGTCTCAGTTAAATGCAAATCAAGTGGCT
>Location:NODE_27951_length_3778_cov_35.373741	Coordinate:1679	Reads:2	Hits:1	Allocated_reads:2	Strand:+
TCAGTTAAATGCAAATCAAGTGGCTTAGC
>Location:NODE_27951_length_3778_cov_35.373741	Coordinate:1683	Reads:3	Hits:1	Allocated_reads:3	Strand:+
TTAAATGCAAATCAAGTGGCTTAGCTGTT
>Location:NODE_27951_length_3778_cov_35.373741	Coordinate:1683	Reads:2	Hits:1	Allocated_reads:2	Strand:+
TTAAATGCAAATCAAGTGGCTTAGCTGTTCATT
>Location:NODE_27951_length_3778_cov_35.373741	Coordinate:1684	Reads:1	Hits:1	Allocated_reads:1	Strand:+
TAAATGCAAATCAAGTGGCTTAGCTGT
>Location:NODE_27951_length_3778_cov_35.373741	Coordinate:1684	Reads:2	Hits:1	Allocated_reads:2	Strand:+
TAAATGCAAATCAAGTGGCTTAGCTGTT
>Location:NODE_27951_length_3778_cov_35.373741	Coordinate:1684	Reads:14	Hits:1	Allocated_reads:14	Strand:+
TAAATGCAAATCAAGTGGCTTAGCTGTTCATT
>Location:NODE_27951_length_3778_cov_35.373741	Coordinate:1685	Reads:4	Hits:1	Allocated_reads:4	Strand:+
AAATGCAAATCAAGTGGCTTAGCTGTT
>Location:NODE_27951_length_3778_cov_35.373741	Coordinate:1685	Reads:7	Hits:1	Allocated_reads:7	Strand:+
AAATGCAAATCAAGTGGCTTAGCTGTTCATT
>Location:NODE_27951_length_3778_cov_35.373741	Coordinate:1686	Reads:1	Hits:1	Allocated_reads:1	Strand:+
AATGCAAATCAAGTGGCTTAGCTGTTCAT
>Location:NODE_27951_length_3778_cov_35.373741	Coordinate:1686	Reads:15	Hits:1	Allocated_reads:15	Strand:+
AATGCAAATCAAGTGGCTTAGCTGTTCATT
>Location:NODE_27951_length_3778_cov_35.373741	Coordinate:1687	Reads:1	Hits:1	Allocated_reads:1	Strand:+
ATGCAAATCAAGTGGCTTGGCTGTT
>Location:NODE_27951_length_3778_cov_35.373741	Coordinate:1687	Reads:1	Hits:1	Allocated_reads:1	Strand:+
ATGCAAATCAAGTGGCTTAGCTGTTC
>Location:NODE_27951_length_3778_cov_35.373741	Coordinate:1687	Reads:1	Hits:1	Allocated_reads:1	Strand:+
ATGCAAATCAAGTGGCTTAGCTGTTCA
>Location:NODE_27951_length_3778_cov_35.373741	Coordinate:1687	Reads:2	Hits:1	Allocated_reads:2	Strand:+
ATGCAAATCAAGTGGCTTAGCTGTTCAT
>Location:NODE_27951_length_3778_cov_35.373741	Coordinate:1687	Reads:47	Hits:1	Allocated_reads:47	Strand:+
ATGCAAATCAAGTGGCTTAGCTGTTCATT
>Location:NODE_27951_length_3778_cov_35.373741	Coordinate:1688	Reads:10	Hits:1	Allocated_reads:10	Strand:+
TGCAAATCAAGTGGCTTAGCTGTTCAT
>Location:NODE_27951_length_3778_cov_35.373741	Coordinate:1688	Reads:1	Hits:1	Allocated_reads:1	Strand:+
TGCAAATCAAGTGGCTTAGCCGTTCATT
>Location:NODE_27951_length_3778_cov_35.373741	Coordinate:1688	Reads:1	Hits:1	Allocated_reads:1	Strand:+
TGCAAATCAAGTGGCTTAGCTGTACATT
>Location:NODE_27951_length_3778_cov_35.373741	Coordinate:1688	Reads:175	Hits:1	Allocated_reads:175	Strand:+
TGCAAATCAAGTGGCTTAGCTGTTCATT
>Location:NODE_27951_length_3778_cov_35.373741	Coordinate:1688	Reads:2	Hits:1	Allocated_reads:2	Strand:+
TGCAAATCAAGTGGCTTAGCTGTTCATTT
>Location:NODE_27951_length_3778_cov_35.373741	Coordinate:1689	Reads:4	Hits:1	Allocated_reads:4	Strand:+
GCAAATCAAGTGGCTTAGCTGTTCATT
>Location:NODE_27951_length_3778_cov_35.373741	Coordinate:1692	Reads:1	Hits:1	Allocated_reads:1	Strand:-
TTTTAAATGAACAGCTAAGCCACTTGATT
>Location:NODE_27951_length_3778_cov_35.373741	Coordinate:1709	Reads:1	Hits:1	Allocated_reads:1	Strand:-
CCTGATGTTTTCCAATGTTTTAAATGAAC
>Location:NODE_27951_length_3778_cov_35.373741	Coordinate:1709	Reads:1	Hits:1	Allocated_reads:1	Strand:-
TCCTGATGTTTTCCAATGTTTTAAATGAAC
>Location:NODE_27951_length_3778_cov_35.373741	Coordinate:1713	Reads:1	Hits:1	Allocated_reads:1	Strand:-
TCCTGATGTTTTCCAATGTTTTAAAT
>Location:NODE_27951_length_3778_cov_35.373741	Coordinate:1716	Reads:1	Hits:1	Allocated_reads:1	Strand:+
TAAAACATTGGAAAACATCAGGAAATGT
>Location:NODE_27951_length_3778_cov_35.373741	Coordinate:1729	Reads:1	Hits:1	Allocated_reads:1	Strand:+
AACATCAGGAAATGTGTATTTTTACTACA
>Location:NODE_27951_length_3778_cov_35.373741	Coordinate:1729	Reads:3	Hits:1	Allocated_reads:3	Strand:+
AACATCAGGAAATGTGTATTTTTACTACAGC
>Location:NODE_27951_length_3778_cov_35.373741	Coordinate:1731	Reads:1	Hits:1	Allocated_reads:1	Strand:+
CATCAGGAAATGTGTATTTTTACTACAGC
>Location:NODE_27951_length_3778_cov_35.373741	Coordinate:1732	Reads:1	Hits:1	Allocated_reads:1	Strand:+
ATCAGGAAATGTGTATTTTTACTACAGCT
>Location:NODE_27951_length_3778_cov_35.373741	Coordinate:1740	Reads:2	Hits:1	Allocated_reads:2	Strand:+
ATGTGTATTTTTACTACAGCTGCTGGTT
>Location:NODE_27951_length_3778_cov_35.373741	Coordinate:1750	Reads:1	Hits:3	Allocated_reads:0.333333333333333	Strand:+
TTACTACAGCTGCTGGTTTCCAGTTACC
>Location:NODE_27951_length_3778_cov_35.373741	Coordinate:1751	Reads:4	Hits:3	Allocated_reads:1.33333333333333	Strand:+
TACTACAGCTGCTGGTTTCCAGTTACC
>Location:NODE_27951_length_3778_cov_35.373741	Coordinate:1751	Reads:1	Hits:3	Allocated_reads:0.333333333333333	Strand:+
TACTACAGCTGCTGGTTTCCAGTTACCA
>Location:NODE_27951_length_3778_cov_35.373741	Coordinate:1751	Reads:2	Hits:3	Allocated_reads:0.666666666666667	Strand:+
TACTACAGCTGCTGGTTTCCAGTTACCAGA
>Location:NODE_27951_length_3778_cov_35.373741	Coordinate:1763	Reads:1	Hits:3	Allocated_reads:0.333333333333333	Strand:+
TGGTTTCCAGTTACCAGATCTTGG
>Location:NODE_27951_length_3778_cov_35.373741	Coordinate:1771	Reads:1	Hits:3	Allocated_reads:0.333333333333333	Strand:-
AAGACACGATACCAAGATCTGGTAACT
>Location:NODE_27951_length_3778_cov_35.373741	Coordinate:1771	Reads:1	Hits:3	Allocated_reads:0.333333333333333	Strand:-
AGACACGATACCAAGATCTGGTAACT
>Location:NODE_27951_length_3778_cov_35.373741	Coordinate:1781	Reads:1	Hits:3	Allocated_reads:0.333333333333333	Strand:+
TCTTGGTATCGTGTCTTCAAAGAGAGTT
>Location:NODE_27951_length_3778_cov_35.373741	Coordinate:1781	Reads:1	Hits:3	Allocated_reads:0.333333333333333	Strand:+
TCTTGGTATCGTGTCTTCAAAGAGAGTTGACT
>Location:NODE_27951_length_3778_cov_35.373741	Coordinate:1783	Reads:1	Hits:3	Allocated_reads:0.333333333333333	Strand:+
TTGGTATCGTGTCTTCAAAGAGAGTTGA
>Location:NODE_27951_length_3778_cov_35.373741	Coordinate:1784	Reads:2	Hits:3	Allocated_reads:0.666666666666667	Strand:+
TGGTATCGTGTCTTCAAAGAGAGTTGAC
>Location:NODE_27951_length_3778_cov_35.373741	Coordinate:1784	Reads:1	Hits:3	Allocated_reads:0.333333333333333	Strand:+
TGGTATCGTGTCTTCAAAGAGAGTTGACT
>Location:NODE_27951_length_3778_cov_35.373741	Coordinate:1787	Reads:1	Hits:3	Allocated_reads:0.333333333333333	Strand:-
AGTCAACTCTCTTTGAAGACACGATA
>Location:NODE_27951_length_3778_cov_35.373741	Coordinate:1787	Reads:4	Hits:3	Allocated_reads:1.33333333333333	Strand:+
TATCGTGTCTTCAAAGAGAGTTGACT
>Location:NODE_27951_length_3778_cov_35.373741	Coordinate:1787	Reads:1	Hits:3	Allocated_reads:0.333333333333333	Strand:+
TATCGTGTCTTCAAAGAGAGTTGACTG
>Location:NODE_27951_length_3778_cov_35.373741	Coordinate:1787	Reads:1	Hits:3	Allocated_reads:0.333333333333333	Strand:+
TATCGTGTCTTCAAAGAGAGTTGACTGA
>Location:NODE_27951_length_3778_cov_35.373741	Coordinate:1787	Reads:1	Hits:3	Allocated_reads:0.333333333333333	Strand:+
TATCGTGTCTTCAAAGAGAGTTGACTGAT
>Location:NODE_27951_length_3778_cov_35.373741	Coordinate:1789	Reads:1	Hits:3	Allocated_reads:0.333333333333333	Strand:+
TCGTGTCTTCAAAGAGAGTTGACTGATGAA
>Location:NODE_27951_length_3778_cov_35.373741	Coordinate:1790	Reads:1	Hits:3	Allocated_reads:0.333333333333333	Strand:+
CGTGTCTTCAAAGAGAGTTGACTGATGA
>Location:NODE_27951_length_3778_cov_35.373741	Coordinate:1792	Reads:1	Hits:3	Allocated_reads:0.333333333333333	Strand:+
TGTCTTCAAAGAGAGTTGACTGATGAAAA
>Location:NODE_27951_length_3778_cov_35.373741	Coordinate:1792	Reads:1	Hits:3	Allocated_reads:0.333333333333333	Strand:+
TGTCTTCAAAGAGAGTTGACTGATGAAAAG
>Location:NODE_27951_length_3778_cov_35.373741	Coordinate:1794	Reads:1	Hits:3	Allocated_reads:0.333333333333333	Strand:+
TCTTCAAAGAGAGTTGACTGATGAAAAG
>Location:NODE_27951_length_3778_cov_35.373741	Coordinate:1794	Reads:1	Hits:3	Allocated_reads:0.333333333333333	Strand:+
TCTTCAAAGAGAGTTGACTGATGAAAAGT
>Location:NODE_27951_length_3778_cov_35.373741	Coordinate:1796	Reads:2	Hits:3	Allocated_reads:0.666666666666667	Strand:+
TTCAAAGAGAGTTGACTGATGAAAAG
>Location:NODE_27951_length_3778_cov_35.373741	Coordinate:1796	Reads:13	Hits:3	Allocated_reads:4.33333333333333	Strand:+
TTCAAAGAGAGTTGACTGATGAAAAGT
>Location:NODE_27951_length_3778_cov_35.373741	Coordinate:1796	Reads:5	Hits:3	Allocated_reads:1.66666666666667	Strand:+
TTCAAAGAGAGTTGACTGATGAAAAGTG
>Location:NODE_27951_length_3778_cov_35.373741	Coordinate:1796	Reads:4	Hits:3	Allocated_reads:1.33333333333333	Strand:+
TTCAAAGAGAGTTGACTGATGAAAAGTGA
>Location:NODE_27951_length_3778_cov_35.373741	Coordinate:1798	Reads:1	Hits:3	Allocated_reads:0.333333333333333	Strand:+
CAAAGAGAGTTGACTGATGAAAAGTGAGC
>Location:NODE_27951_length_3778_cov_35.373741	Coordinate:1799	Reads:3	Hits:3	Allocated_reads:1	Strand:+
AAAGAGAGTTGACTGATGAAAAGT
>Location:NODE_27951_length_3778_cov_35.373741	Coordinate:1799	Reads:1	Hits:3	Allocated_reads:0.333333333333333	Strand:+
AAAGAGAGTTGACTGATGAAAAGTGAG
>Location:NODE_27951_length_3778_cov_35.373741	Coordinate:1799	Reads:4	Hits:3	Allocated_reads:1.33333333333333	Strand:+
AAAGAGAGTTGACTGATGAAAAGTGAGC
>Location:NODE_27951_length_3778_cov_35.373741	Coordinate:1799	Reads:3	Hits:3	Allocated_reads:1	Strand:+
AAAGAGAGTTGACTGATGAAAAGTGAGCC
>Location:NODE_27951_length_3778_cov_35.373741	Coordinate:1799	Reads:9	Hits:3	Allocated_reads:3	Strand:+
AAAGAGAGTTGACTGATGAAAAGTGAGCCT
>Location:NODE_27951_length_3778_cov_35.373741	Coordinate:1799	Reads:1	Hits:3	Allocated_reads:0.333333333333333	Strand:+
AAAGAGAGTTGACTGATGAAAAGTGAGCCTC
>Location:NODE_27951_length_3778_cov_35.373741	Coordinate:1800	Reads:1	Hits:3	Allocated_reads:0.333333333333333	Strand:+
AAGAGAGTTGACTGATGAAAAGTGAG
>Location:NODE_27951_length_3778_cov_35.373741	Coordinate:1800	Reads:3	Hits:3	Allocated_reads:1	Strand:+
AAGAGAGTTGACTGATGAAAAGTGAGC
>Location:NODE_27951_length_3778_cov_35.373741	Coordinate:1800	Reads:3	Hits:3	Allocated_reads:1	Strand:+
AAGAGAGTTGACTGATGAAAAGTGAGCC
>Location:NODE_27951_length_3778_cov_35.373741	Coordinate:1800	Reads:1	Hits:3	Allocated_reads:0.333333333333333	Strand:+
AAGAGAGTTGACTGATGAAAAGTGAGCCA
>Location:NODE_27951_length_3778_cov_35.373741	Coordinate:1800	Reads:2	Hits:3	Allocated_reads:0.666666666666667	Strand:+
AAGAGAGTTGACTGATGAAAAGTGAGCCT
>Location:NODE_27951_length_3778_cov_35.373741	Coordinate:1802	Reads:1	Hits:3	Allocated_reads:0.333333333333333	Strand:+
GAGAGTTGACTGATGAAAAGTGAGCCT
>Location:NODE_27951_length_3778_cov_35.373741	Coordinate:1820	Reads:1	Hits:3	Allocated_reads:0.333333333333333	Strand:-
CACCAAACCAGATGCTTGAAGAGGCTCACT
>Location:NODE_27951_length_3778_cov_35.373741	Coordinate:1821	Reads:1	Hits:3	Allocated_reads:0.333333333333333	Strand:-
TCACCAAACCAGATGCTTGAAGAGGCTCAC
>Location:NODE_27951_length_3778_cov_35.373741	Coordinate:1828	Reads:1	Hits:3	Allocated_reads:0.333333333333333	Strand:+
TCTTCAAGCATCTGGTTTGGTGAATCACCCT
>Location:NODE_27951_length_3778_cov_35.373741	Coordinate:1830	Reads:1	Hits:3	Allocated_reads:0.333333333333333	Strand:+
TTCAAGCATCTGGTTTGGTGAATC
>Location:NODE_27951_length_3778_cov_35.373741	Coordinate:1830	Reads:3	Hits:3	Allocated_reads:1	Strand:+
TTCAAGCATCTGGTTTGGTGAATCACC
>Location:NODE_27951_length_3778_cov_35.373741	Coordinate:1830	Reads:1	Hits:3	Allocated_reads:0.333333333333333	Strand:+
TTCAAGCATCTGGTTTGGTGAATCACCA
>Location:NODE_27951_length_3778_cov_35.373741	Coordinate:1830	Reads:11	Hits:3	Allocated_reads:3.66666666666667	Strand:+
TTCAAGCATCTGGTTTGGTGAATCACCC
>Location:NODE_27951_length_3778_cov_35.373741	Coordinate:1830	Reads:1	Hits:3	Allocated_reads:0.333333333333333	Strand:+
TTCAAGCATCTGGTTTGGTGAATCACCAT
>Location:NODE_27951_length_3778_cov_35.373741	Coordinate:1830	Reads:1	Hits:3	Allocated_reads:0.333333333333333	Strand:+
TTCAAGCATCTGGTTTGGTGAATTACCCT
>Location:NODE_27951_length_3778_cov_35.373741	Coordinate:1830	Reads:32	Hits:3	Allocated_reads:10.6666666666667	Strand:+
TTCAAGCATCTGGTTTGGTGAATCACCCT
>Location:NODE_27951_length_3778_cov_35.373741	Coordinate:1830	Reads:9	Hits:3	Allocated_reads:3	Strand:+
TTCAAGCATCTGGTTTGGTGAATCACCCTT
>Location:NODE_27951_length_3778_cov_35.373741	Coordinate:1830	Reads:1	Hits:3	Allocated_reads:0.333333333333333	Strand:+
TTCAAGCATCTGGTTTGGTGAATCACCCTTC
>Location:NODE_27951_length_3778_cov_35.373741	Coordinate:1831	Reads:1	Hits:3	Allocated_reads:0.333333333333333	Strand:+
TCAAGCATCTGGTTTGGTGAATCACCCT
>Location:NODE_27951_length_3778_cov_35.373741	Coordinate:1834	Reads:1	Hits:3	Allocated_reads:0.333333333333333	Strand:+
AGCATCTGGTTTGGTGAATCACCCTTCTT
>Location:NODE_27951_length_3778_cov_35.373741	Coordinate:1849	Reads:1	Hits:3	Allocated_reads:0.333333333333333	Strand:-
TAAGAGTTCAGAAAGAAGGGTGATTC
>Location:NODE_27951_length_3778_cov_35.373741	Coordinate:1852	Reads:1	Hits:3	Allocated_reads:0.333333333333333	Strand:+
TCACCCTTCTTTCTGAACTCTTATTCACAGTC
>Location:NODE_27951_length_3778_cov_35.373741	Coordinate:1858	Reads:1	Hits:3	Allocated_reads:0.333333333333333	Strand:+
TTCTTTCTGAACTCTTATTCACAGTCAT
>Location:NODE_27951_length_3778_cov_35.373741	Coordinate:1859	Reads:1	Hits:3	Allocated_reads:0.333333333333333	Strand:+
TCTTTCTGAACTCTTATTCACAGTCATT
>Location:NODE_27951_length_3778_cov_35.373741	Coordinate:1861	Reads:1	Hits:3	Allocated_reads:0.333333333333333	Strand:+
TTTCTGAACTCTTATTCACAGTCATT
>Location:NODE_27951_length_3778_cov_35.373741	Coordinate:1861	Reads:1	Hits:3	Allocated_reads:0.333333333333333	Strand:+
TTTCTGAACTCTTATTCACAGTCATTGCT
>Location:NODE_27951_length_3778_cov_35.373741	Coordinate:1861	Reads:1	Hits:3	Allocated_reads:0.333333333333333	Strand:+
TTTCTGAACTCTTATTCACAGTCATTGCTGTGTC
>Location:NODE_27951_length_3778_cov_35.373741	Coordinate:1862	Reads:2	Hits:3	Allocated_reads:0.666666666666667	Strand:+
TTCTGAACTCTTATTCACAGTCATTGC
>Location:NODE_27951_length_3778_cov_35.373741	Coordinate:1862	Reads:3	Hits:3	Allocated_reads:1	Strand:+
TTCTGAACTCTTATTCACAGTCATTGCT
>Location:NODE_27951_length_3778_cov_35.373741	Coordinate:1863	Reads:1	Hits:3	Allocated_reads:0.333333333333333	Strand:+
TCTGAACTCTTATTCACAGTCATTGC
>Location:NODE_27951_length_3778_cov_35.373741	Coordinate:1863	Reads:2	Hits:3	Allocated_reads:0.666666666666667	Strand:+
TCTGAACTCTTATTCACAGTCATTGCT
>Location:NODE_27951_length_3778_cov_35.373741	Coordinate:1863	Reads:6	Hits:3	Allocated_reads:2	Strand:+
TCTGAACTCTTATTCACAGTCATTGCTGT
>Location:NODE_27951_length_3778_cov_35.373741	Coordinate:1863	Reads:2	Hits:3	Allocated_reads:0.666666666666667	Strand:+
TCTGAACTCTTATTCACAGTCATTGCTGTGT
>Location:NODE_27951_length_3778_cov_35.373741	Coordinate:1863	Reads:2	Hits:3	Allocated_reads:0.666666666666667	Strand:+
TCTGAACTCTTATTCACAGTCATTGCTGTGTC
>Location:NODE_27951_length_3778_cov_35.373741	Coordinate:1865	Reads:5	Hits:3	Allocated_reads:1.66666666666667	Strand:+
TGAACTCTTATTCACAGTCATTGCTGTGTC
>Location:NODE_27951_length_3778_cov_35.373741	Coordinate:1865	Reads:3	Hits:3	Allocated_reads:1	Strand:+
TGAACTCTTATTCACAGTCATTGCTGTGTCT
>Location:NODE_27951_length_3778_cov_35.373741	Coordinate:1872	Reads:12	Hits:3	Allocated_reads:4	Strand:+
TTATTCACAGTCATTGCTGTGTCTTGGC
>Location:NODE_27951_length_3778_cov_35.373741	Coordinate:1872	Reads:1	Hits:3	Allocated_reads:0.333333333333333	Strand:+
TTATTCACAGTCATTGCTGTGTCTTGGCG
>Location:NODE_27951_length_3778_cov_35.373741	Coordinate:1872	Reads:33	Hits:3	Allocated_reads:11	Strand:+
TTATTCACAGTCATTGCTGTGTCTTGGCT
>Location:NODE_27951_length_3778_cov_35.373741	Coordinate:1872	Reads:1	Hits:3	Allocated_reads:0.333333333333333	Strand:+
TTATTCACAGTCATTGCTGTGTCTTGGCTT
>Location:NODE_27951_length_3778_cov_35.373741	Coordinate:1873	Reads:1	Hits:3	Allocated_reads:0.333333333333333	Strand:+
TATTCACAGTCATTGCTGTGTCTTGGCT
>Location:NODE_27951_length_3778_cov_35.373741	Coordinate:1879	Reads:1	Hits:3	Allocated_reads:0.333333333333333	Strand:-
TAAGCCAAGACACAGCAATGACTG
>Location:NODE_27951_length_3778_cov_35.373741	Coordinate:1891	Reads:1	Hits:3	Allocated_reads:0.333333333333333	Strand:+
TGTCTTGGCTTACATAGGCCTGCTGCATC
>Location:NODE_27951_length_3778_cov_35.373741	Coordinate:1893	Reads:2	Hits:3	Allocated_reads:0.666666666666667	Strand:+
TCTTGGCTTACATAGGCCTGCTGCATC
>Location:NODE_27951_length_3778_cov_35.373741	Coordinate:1893	Reads:4	Hits:3	Allocated_reads:1.33333333333333	Strand:+
TCTTGGCTTACATAGGCCTGCTGCATCT
>Location:NODE_27951_length_3778_cov_35.373741	Coordinate:1893	Reads:3	Hits:3	Allocated_reads:1	Strand:+
TCTTGGCTTACATAGGCCTGCTGCATCTGA
>Location:NODE_27951_length_3778_cov_35.373741	Coordinate:1893	Reads:1	Hits:3	Allocated_reads:0.333333333333333	Strand:+
TCTTGGCTTACATAGGCCTGCTGCATCTGAAA
>Location:NODE_27951_length_3778_cov_35.373741	Coordinate:1895	Reads:1	Hits:3	Allocated_reads:0.333333333333333	Strand:+
TTGGCTTACATAGGCCTGCTGCATC
>Location:NODE_27951_length_3778_cov_35.373741	Coordinate:1895	Reads:5	Hits:3	Allocated_reads:1.66666666666667	Strand:+
TTGGCTTACATAGGCCTGCTGCATCTGA
>Location:NODE_27951_length_3778_cov_35.373741	Coordinate:1895	Reads:3	Hits:3	Allocated_reads:1	Strand:+
TTGGCTTACATAGGCCTGCTGCATCTGAA
>Location:NODE_27951_length_3778_cov_35.373741	Coordinate:1895	Reads:2	Hits:3	Allocated_reads:0.666666666666667	Strand:+
TTGGCTTACATAGGCCTGCTGCATCTGAAA
>Location:NODE_27951_length_3778_cov_35.373741	Coordinate:1897	Reads:1	Hits:3	Allocated_reads:0.333333333333333	Strand:+
GGCTTACATAGGCCTGCTGCATCTGAAA
>Location:NODE_27951_length_3778_cov_35.373741	Coordinate:1901	Reads:3	Hits:3	Allocated_reads:1	Strand:+
TACATAGGCCTGCTGCATCTGAAA
>Location:NODE_27951_length_3778_cov_35.373741	Coordinate:1901	Reads:1	Hits:3	Allocated_reads:0.333333333333333	Strand:+
TACATAGGCCTGCTGCATCTGAAAAATGA
>Location:NODE_27951_length_3778_cov_35.373741	Coordinate:1918	Reads:1	Hits:3	Allocated_reads:0.333333333333333	Strand:+
TCTGAAAAATGATGATCGACAAAGAAAAA
>Location:NODE_27951_length_3778_cov_35.373741	Coordinate:1927	Reads:2	Hits:3	Allocated_reads:0.666666666666667	Strand:+
TGATGATCGACAAAGAAAAACAAGGT
>Location:NODE_27951_length_3778_cov_35.373741	Coordinate:1927	Reads:1	Hits:3	Allocated_reads:0.333333333333333	Strand:+
TGATGATCGACAAAGAAAAACAAGGTT
>Location:NODE_27951_length_3778_cov_35.373741	Coordinate:1927	Reads:1	Hits:3	Allocated_reads:0.333333333333333	Strand:+
TGATGATCGACAAAGAAAAACAAGGTTA
>Location:NODE_27951_length_3778_cov_35.373741	Coordinate:1927	Reads:2	Hits:3	Allocated_reads:0.666666666666667	Strand:+
TGATGATCGACAAAGAAAAACAAGGTTACT
>Location:NODE_27951_length_3778_cov_35.373741	Coordinate:1927	Reads:5	Hits:3	Allocated_reads:1.66666666666667	Strand:+
TGATGATCGACAAAGAAAAACAAGGTTACTT
>Location:NODE_27951_length_3778_cov_35.373741	Coordinate:1928	Reads:1	Hits:3	Allocated_reads:0.333333333333333	Strand:+
GATGATCGACAAAGAAAAACAAGGTTACT
>Location:NODE_27951_length_3778_cov_35.373741	Coordinate:1928	Reads:1	Hits:3	Allocated_reads:0.333333333333333	Strand:+
GATGATCGACAAAGAAAAACAAGGTTACTT
>Location:NODE_27951_length_3778_cov_35.373741	Coordinate:1930	Reads:4	Hits:3	Allocated_reads:1.33333333333333	Strand:+
TGATCGACAAAGAAAAACAAGGTTACT
>Location:NODE_27951_length_3778_cov_35.373741	Coordinate:1930	Reads:14	Hits:3	Allocated_reads:4.66666666666667	Strand:+
TGATCGACAAAGAAAAACAAGGTTACTT
>Location:NODE_27951_length_3778_cov_35.373741	Coordinate:1930	Reads:1	Hits:3	Allocated_reads:0.333333333333333	Strand:+
TGATCGACAAAGAAAAACAAGGTTACTTT
>Location:NODE_27951_length_3778_cov_35.373741	Coordinate:1930	Reads:1	Hits:3	Allocated_reads:0.333333333333333	Strand:+
TGATCGACAAAGAAAAACAAGGTTACTTTAGC
>Location:NODE_27951_length_3778_cov_35.373741	Coordinate:1930	Reads:3	Hits:3	Allocated_reads:1	Strand:+
TGATCGACAAAGAAAAACAAGGTTACTTTAGCT
>Location:NODE_27951_length_3778_cov_35.373741	Coordinate:1931	Reads:1	Hits:3	Allocated_reads:0.333333333333333	Strand:+
GATCGACAAAGAAAAACAAGGTTACTT
>Location:NODE_27951_length_3778_cov_35.373741	Coordinate:1933	Reads:1	Hits:3	Allocated_reads:0.333333333333333	Strand:+
TCGACAAAGAAAAACAAGGTTACTTTAGC
>Location:NODE_27951_length_3778_cov_35.373741	Coordinate:1933	Reads:9	Hits:3	Allocated_reads:3	Strand:+
TCGACAAAGAAAAACAAGGTTACTTTAGCT
>Location:NODE_27951_length_3778_cov_35.373741	Coordinate:1935	Reads:1	Hits:3	Allocated_reads:0.333333333333333	Strand:+
GACAAAGAAAAACAAGGTTACTTTAGCT
>Location:NODE_27951_length_3778_cov_35.373741	Coordinate:1936	Reads:1	Hits:3	Allocated_reads:0.333333333333333	Strand:+
ACAAAGAAAAACAAGGTTACTTTAGCTCA
>Location:NODE_27951_length_3778_cov_35.373741	Coordinate:1938	Reads:1	Hits:3	Allocated_reads:0.333333333333333	Strand:+
AAAGAAAAACAAGGTTACTTTAGCTCATCT
>Location:NODE_27951_length_3778_cov_35.373741	Coordinate:1939	Reads:5	Hits:3	Allocated_reads:1.66666666666667	Strand:+
AAGAAAAACAAGGTTACTTTAGCTCATCT
>Location:NODE_27951_length_3778_cov_35.373741	Coordinate:1940	Reads:1	Hits:3	Allocated_reads:0.333333333333333	Strand:+
AGAAAAACAAGGTTACTTTAGCTCATC
>Location:NODE_27951_length_3778_cov_35.373741	Coordinate:1940	Reads:3	Hits:3	Allocated_reads:1	Strand:+
AGAAAAACAAGGTTACTTTAGCTCATCT
>Location:NODE_27951_length_3778_cov_35.373741	Coordinate:1941	Reads:3	Hits:3	Allocated_reads:1	Strand:+
GAAAAACAAGGTTACTTTAGCTCATCT
>Location:NODE_27951_length_3778_cov_35.373741	Coordinate:1944	Reads:4	Hits:3	Allocated_reads:1.33333333333333	Strand:+
AAACAAGGTTACTTTAGCTCATCT
>Location:NODE_27951_length_3778_cov_35.373741	Coordinate:1944	Reads:1	Hits:3	Allocated_reads:0.333333333333333	Strand:+
AAACAAGGTTACTTTAGCTCATCTAGA
>Location:NODE_27951_length_3778_cov_35.373741	Coordinate:1944	Reads:1	Hits:3	Allocated_reads:0.333333333333333	Strand:+
AAACAAGGTTACTTTAGCTCATCTAGATG
>Location:NODE_27951_length_3778_cov_35.373741	Coordinate:1945	Reads:1	Hits:3	Allocated_reads:0.333333333333333	Strand:+
AACAAGGTTACTTTAGCTCATCTAGATG
>Location:NODE_27951_length_3778_cov_35.373741	Coordinate:1945	Reads:1	Hits:3	Allocated_reads:0.333333333333333	Strand:+
AACAAGGTTACTTTAGCTCATCTAGATGT
>Location:NODE_27951_length_3778_cov_35.373741	Coordinate:1947	Reads:1	Hits:3	Allocated_reads:0.333333333333333	Strand:+
CAAGGTTACTTTAGCTCATCTAGATG
>Location:NODE_27951_length_3778_cov_35.373741	Coordinate:1966	Reads:1	Hits:3	Allocated_reads:0.333333333333333	Strand:+
CTAGATGTAATGTTCAGATTTGTTATGTA
>Location:NODE_27951_length_3778_cov_35.373741	Coordinate:1967	Reads:1	Hits:3	Allocated_reads:0.333333333333333	Strand:+
TAGATGTAATGTTCAGATTTGTTATGTA
>Location:NODE_27951_length_3778_cov_35.373741	Coordinate:1968	Reads:1	Hits:3	Allocated_reads:0.333333333333333	Strand:+
AGATGTAATGTTCAGATTTGTTATGTAGCA
>Location:NODE_27951_length_3778_cov_35.373741	Coordinate:1971	Reads:2	Hits:3	Allocated_reads:0.666666666666667	Strand:+
TGTAATGTTCAGATTTGTTATGTAGC
>Location:NODE_27951_length_3778_cov_35.373741	Coordinate:1971	Reads:16	Hits:3	Allocated_reads:5.33333333333333	Strand:+
TGTAATGTTCAGATTTGTTATGTAGCAAC
>Location:NODE_27951_length_3778_cov_35.373741	Coordinate:1971	Reads:1	Hits:3	Allocated_reads:0.333333333333333	Strand:+
TGTAATGTTCAGATTTGTTATGTAGCAACA
>Location:NODE_27951_length_3778_cov_35.373741	Coordinate:1971	Reads:40	Hits:3	Allocated_reads:13.3333333333333	Strand:+
TGTAATGTTCAGATTTGTTATGTAGCAACT
>Location:NODE_27951_length_3778_cov_35.373741	Coordinate:1973	Reads:1	Hits:3	Allocated_reads:0.333333333333333	Strand:+
TAATGTTCAGATTTGTTATGTAGCAAC
>Location:NODE_27951_length_3778_cov_35.373741	Coordinate:1973	Reads:5	Hits:3	Allocated_reads:1.66666666666667	Strand:+
TAATGTTCAGATTTGTTATGTAGCAACT
>Location:NODE_27951_length_3778_cov_35.373741	Coordinate:1974	Reads:2	Hits:3	Allocated_reads:0.666666666666667	Strand:+
AATGTTCAGATTTGTTATGTAGCAAC
>Location:NODE_27951_length_3778_cov_35.373741	Coordinate:1974	Reads:4	Hits:3	Allocated_reads:1.33333333333333	Strand:+
AATGTTCAGATTTGTTATGTAGCAACT
>Location:NODE_27951_length_3778_cov_35.373741	Coordinate:1985	Reads:1	Hits:3	Allocated_reads:0.333333333333333	Strand:-
CACCAAATTCCAGTTGCTACATAACAA
>Location:NODE_27951_length_3778_cov_35.373741	Coordinate:1985	Reads:1	Hits:3	Allocated_reads:0.333333333333333	Strand:+
TTGTTATGTAGCAACTGGAATTTGGTGTTGT
>Location:NODE_27951_length_3778_cov_35.373741	Coordinate:2001	Reads:1	Hits:3	Allocated_reads:0.333333333333333	Strand:+
GGAATTTGGTGTTGTAATCGTAATGAGC
>Location:NODE_27951_length_3778_cov_35.373741	Coordinate:2002	Reads:1	Hits:3	Allocated_reads:0.333333333333333	Strand:+
GAATTTGGTGTTGTAATCGTAATGAGCT
>Location:NODE_27951_length_3778_cov_35.373741	Coordinate:2004	Reads:1	Hits:3	Allocated_reads:0.333333333333333	Strand:+
ATTTGGTGTTGTAATCGTAATGAGCTCA
>Location:NODE_27951_length_3778_cov_35.373741	Coordinate:2005	Reads:1	Hits:3	Allocated_reads:0.333333333333333	Strand:+
TTTGGTGTTGTAATCGTAATGAGC
>Location:NODE_27951_length_3778_cov_35.373741	Coordinate:2009	Reads:1	Hits:3	Allocated_reads:0.333333333333333	Strand:+
GTGTTGTAATCGTAATGAGCTCATCGCC
>Location:NODE_27951_length_3778_cov_35.373741	Coordinate:2010	Reads:1	Hits:3	Allocated_reads:0.333333333333333	Strand:+
TGTTGTAATCGTAATGAGCTCATCGCC
>Location:NODE_27951_length_3778_cov_35.373741	Coordinate:2010	Reads:1	Hits:3	Allocated_reads:0.333333333333333	Strand:+
TGTTGTAATCGTAATGAGCTCATCGCCGT
>Location:NODE_27951_length_3778_cov_35.373741	Coordinate:2010	Reads:4	Hits:3	Allocated_reads:1.33333333333333	Strand:+
TGTTGTAATCGTAATGAGCTCATCGCCGTT
>Location:NODE_27951_length_3778_cov_35.373741	Coordinate:2012	Reads:2	Hits:3	Allocated_reads:0.666666666666667	Strand:+
TTGTAATCGTAATGAGCTCATCGCCGTT
>Location:NODE_27951_length_3778_cov_35.373741	Coordinate:2013	Reads:1	Hits:3	Allocated_reads:0.333333333333333	Strand:+
TGTAATCGTAATGAGCTCATCGCCGT
>Location:NODE_27951_length_3778_cov_35.373741	Coordinate:2013	Reads:2	Hits:3	Allocated_reads:0.666666666666667	Strand:+
TGTAATCGTAATGAGCTCATCGCCGTT
>Location:NODE_27951_length_3778_cov_35.373741	Coordinate:2016	Reads:3	Hits:3	Allocated_reads:1	Strand:+
AATCGTAATGAGCTCATCGCCGTTTCCC
>Location:NODE_27951_length_3778_cov_35.373741	Coordinate:2021	Reads:1	Hits:3	Allocated_reads:0.333333333333333	Strand:-
AGGACAGGGAAACGGCGATGAGCTCATTA
>Location:NODE_27951_length_3778_cov_35.373741	Coordinate:2021	Reads:1	Hits:3	Allocated_reads:0.333333333333333	Strand:+
TAATGAGCTCATCGCCGTTTCCCTGTCCT
>Location:NODE_27951_length_3778_cov_35.373741	Coordinate:2024	Reads:1	Hits:3	Allocated_reads:0.333333333333333	Strand:+
TGAGCTCATCGCCGTTTCCCTGTCCTGT
>Location:NODE_27951_length_3778_cov_35.373741	Coordinate:2027	Reads:2	Hits:3	Allocated_reads:0.666666666666667	Strand:-
TACAGGACAGGGAAACGGCGATGAGC
>Location:NODE_27951_length_3778_cov_35.373741	Coordinate:2064	Reads:1	Hits:3	Allocated_reads:0.333333333333333	Strand:+
CAGAAATGCAAGAAGAAGAAAAAAATTA
>Location:NODE_27951_length_3778_cov_35.373741	Coordinate:2069	Reads:1	Hits:3	Allocated_reads:0.333333333333333	Strand:+
ATGCAAGAAGAAGAAAAAAATTATAAACCAGT
>Location:NODE_27951_length_3778_cov_35.373741	Coordinate:2070	Reads:5	Hits:3	Allocated_reads:1.66666666666667	Strand:+
TGCAAGAAGAAGAAAAAAATTATAAACCAGT
>Location:NODE_27951_length_3778_cov_35.373741	Coordinate:2070	Reads:7	Hits:3	Allocated_reads:2.33333333333333	Strand:+
TGCAAGAAGAAGAAAAAAATTATAAACCAGTT
>Location:NODE_27951_length_3778_cov_35.373741	Coordinate:2071	Reads:1	Hits:3	Allocated_reads:0.333333333333333	Strand:+
GCAAGAAGAAGAAAAAAATTATAAACCAGT
>Location:NODE_27951_length_3778_cov_35.373741	Coordinate:2097	Reads:1	Hits:3	Allocated_reads:0.333333333333333	Strand:+
CAGTTTCATGTTGGTATTGATGGTTTTAG
>Location:NODE_27951_length_3778_cov_35.373741	Coordinate:2101	Reads:1	Hits:3	Allocated_reads:0.333333333333333	Strand:+
TTCATGTTGGTATTGATGGTTTTAGA
>Location:NODE_27951_length_3778_cov_35.373741	Coordinate:2102	Reads:1	Hits:1	Allocated_reads:1	Strand:+
TCATGTTGGTATTGATGGTTTTAGAAAC
>Location:NODE_27951_length_3778_cov_35.373741	Coordinate:2102	Reads:1	Hits:1	Allocated_reads:1	Strand:+
TCATGTTGGTATTGATGGTTTTAGAAACAAAT
>Location:NODE_27951_length_3778_cov_35.373741	Coordinate:2105	Reads:1	Hits:1	Allocated_reads:1	Strand:+
TGTTGGTATTGATGGTTTTAGAAACAA
>Location:NODE_27951_length_3778_cov_35.373741	Coordinate:2105	Reads:1	Hits:1	Allocated_reads:1	Strand:+
TGTTGGTATTGATGGTTTTAGAAACAAA
>Location:NODE_27951_length_3778_cov_35.373741	Coordinate:2108	Reads:1	Hits:1	Allocated_reads:1	Strand:+
TGGTATTGATGGTTTTAGAAACAAA
>Location:NODE_27951_length_3778_cov_35.373741	Coordinate:2108	Reads:1	Hits:1	Allocated_reads:1	Strand:+
TGGTATTGATGGTTTTAGAAACAAATC
>Location:NODE_27951_length_3778_cov_35.373741	Coordinate:2133	Reads:1	Hits:2	Allocated_reads:0.5	Strand:+
TCAAACTGCAAGGAATGAACTTTAGCC
>Location:NODE_27951_length_3778_cov_35.373741	Coordinate:2133	Reads:1	Hits:2	Allocated_reads:0.5	Strand:+
TCAAACTGCAAGGAATGAACTTTAGCCCAC
>Location:NODE_27951_length_3778_cov_35.373741	Coordinate:2133	Reads:2	Hits:2	Allocated_reads:1	Strand:+
TCAAACTGCAAGGAATGAACTTTAGCCCCC
>Location:NODE_27951_length_3778_cov_35.373741	Coordinate:2136	Reads:1	Hits:2	Allocated_reads:0.5	Strand:+
AACTGCAAGGAATGAACTTTAGCCC
>Location:NODE_27951_length_3778_cov_35.373741	Coordinate:2136	Reads:1	Hits:2	Allocated_reads:0.5	Strand:+
AACTGCAAGGAATGAACTTTAGCCCCCTA
>Location:NODE_27951_length_3778_cov_35.373741	Coordinate:2136	Reads:1	Hits:2	Allocated_reads:0.5	Strand:+
AACTGCAAGGAATGAACTTTAGCCCCCTATT
>Location:NODE_27951_length_3778_cov_35.373741	Coordinate:2137	Reads:2	Hits:2	Allocated_reads:1	Strand:+
ACTGCAAGGAATGAACTTTAGCCCCCTATT
>Location:NODE_27951_length_3778_cov_35.373741	Coordinate:2138	Reads:1	Hits:2	Allocated_reads:0.5	Strand:+
CTGCAAGGAATGAACTTTAGCCCCCTATT
>Location:NODE_27951_length_3778_cov_35.373741	Coordinate:2139	Reads:1	Hits:2	Allocated_reads:0.5	Strand:+
TGCAAGGAATGAACTTTAGCCCCCT
>Location:NODE_27951_length_3778_cov_35.373741	Coordinate:2139	Reads:1	Hits:2	Allocated_reads:0.5	Strand:+
TGCAAGGAATGAACTTTAGCCCCCTA
>Location:NODE_27951_length_3778_cov_35.373741	Coordinate:2139	Reads:1	Hits:2	Allocated_reads:0.5	Strand:+
TGCAAGGAATGAACTTTAGCCCCCTAT
>Location:NODE_27951_length_3778_cov_35.373741	Coordinate:2139	Reads:17	Hits:2	Allocated_reads:8.5	Strand:+
TGCAAGGAATGAACTTTAGCCCCCTATT
>Location:NODE_27951_length_3778_cov_35.373741	Coordinate:2139	Reads:2	Hits:2	Allocated_reads:1	Strand:+
TGCAAGGAATGAACTTTAGCCCCCTATTTG
>Location:NODE_27951_length_3778_cov_35.373741	Coordinate:2146	Reads:1	Hits:2	Allocated_reads:0.5	Strand:-
TACTCACAAATAGGGGGCTAAAGTTCATT
>Location:NODE_27951_length_3778_cov_35.373741	Coordinate:2160	Reads:1	Hits:1	Allocated_reads:1	Strand:-
TATTACAAAATGATTTTACTCACAAATAGGG
>Location:NODE_27951_length_3778_cov_35.373741	Coordinate:2196	Reads:1	Hits:3	Allocated_reads:0.333333333333333	Strand:+
CCACTATAAGTGCCTGTGCTGATTTGT
>Location:NODE_27951_length_3778_cov_35.373741	Coordinate:2200	Reads:1	Hits:3	Allocated_reads:0.333333333333333	Strand:+
TATAAGTGCCTGTGCTGATTTGTTA
>Location:NODE_27951_length_3778_cov_35.373741	Coordinate:2200	Reads:2	Hits:3	Allocated_reads:0.666666666666667	Strand:+
TATAAGTGCCTGTGCTGATTTGTTAGC
>Location:NODE_27951_length_3778_cov_35.373741	Coordinate:2200	Reads:1	Hits:3	Allocated_reads:0.333333333333333	Strand:+
TATAAGTGCCTGTGCTGATTTGTTAGCAAA
>Location:NODE_27951_length_3778_cov_35.373741	Coordinate:2212	Reads:2	Hits:3	Allocated_reads:0.666666666666667	Strand:+
TGCTGATTTGTTAGCAAATAGTTTTTGGACC
>Location:NODE_27951_length_3778_cov_35.373741	Coordinate:2215	Reads:2	Hits:3	Allocated_reads:0.666666666666667	Strand:+
TGATTTGTTAGCAAATAGTTTTTGGACC
>Location:NODE_27951_length_3778_cov_35.373741	Coordinate:2218	Reads:1	Hits:3	Allocated_reads:0.333333333333333	Strand:+
TTTGTTAGCAAATAGTTTTTGGACCGT
>Location:NODE_27951_length_3778_cov_35.373741	Coordinate:2218	Reads:1	Hits:3	Allocated_reads:0.333333333333333	Strand:+
TTTGTTAGCAAATAGTTTTTGGACCGTT
>Location:NODE_27951_length_3778_cov_35.373741	Coordinate:2218	Reads:2	Hits:3	Allocated_reads:0.666666666666667	Strand:+
TTTGTTAGCAAATAGTTTTTGGACCGTC
>Location:NODE_27951_length_3778_cov_35.373741	Coordinate:2218	Reads:2	Hits:3	Allocated_reads:0.666666666666667	Strand:+
TTTGTTAGCAAATAGTTTTTGGACCGTCCA
>Location:NODE_27951_length_3778_cov_35.373741	Coordinate:2219	Reads:2	Hits:3	Allocated_reads:0.666666666666667	Strand:+
TTGTTAGCAAATAGTTTTTGGACCGTC
>Location:NODE_27951_length_3778_cov_35.373741	Coordinate:2220	Reads:1	Hits:3	Allocated_reads:0.333333333333333	Strand:+
TGTTAGCAAATAGTTTTTGGACCGTC
>Location:NODE_27951_length_3778_cov_35.373741	Coordinate:2220	Reads:1	Hits:3	Allocated_reads:0.333333333333333	Strand:+
TGTTAGCAAATAGTTTTTGGACCGTCCAAG
>Location:NODE_27951_length_3778_cov_35.373741	Coordinate:2220	Reads:1	Hits:3	Allocated_reads:0.333333333333333	Strand:+
TGTTAGCAAATAGTTTTTGGACCGTCCAAGT
>Location:NODE_27951_length_3778_cov_35.373741	Coordinate:2233	Reads:1	Hits:3	Allocated_reads:0.333333333333333	Strand:+
TTTTTGGACCGTCCAAGTCCTCAGAACT
>Location:NODE_27951_length_3778_cov_35.373741	Coordinate:2234	Reads:7	Hits:3	Allocated_reads:2.33333333333333	Strand:+
TTTTGGACCGTCCAAGTCCTCAGAACT
>Location:NODE_27951_length_3778_cov_35.373741	Coordinate:2236	Reads:1	Hits:3	Allocated_reads:0.333333333333333	Strand:+
TTGGACCGTCCAAGTCCTCAGAACTCACT
>Location:NODE_27951_length_3778_cov_35.373741	Coordinate:2237	Reads:1	Hits:3	Allocated_reads:0.333333333333333	Strand:+
TGGACCGTCCAAGTCCTCAGAACTCACT
>Location:NODE_27951_length_3778_cov_35.373741	Coordinate:2239	Reads:1	Hits:3	Allocated_reads:0.333333333333333	Strand:+
GACCGTCCAAGTCCTCAGAACTCACT
>Location:NODE_27951_length_3778_cov_35.373741	Coordinate:2239	Reads:2	Hits:3	Allocated_reads:0.666666666666667	Strand:+
GACCGTCCAAGTCCTCAGAACTCACTGCT
>Location:NODE_27951_length_3778_cov_35.373741	Coordinate:2241	Reads:1	Hits:3	Allocated_reads:0.333333333333333	Strand:+
CCGTCCAAGTCCTCAGAACTCACT
>Location:NODE_27951_length_3778_cov_35.373741	Coordinate:2241	Reads:1	Hits:3	Allocated_reads:0.333333333333333	Strand:+
CCGTCCAAGTCCTCAGAACTCACTGC
>Location:NODE_27951_length_3778_cov_35.373741	Coordinate:2244	Reads:1	Hits:3	Allocated_reads:0.333333333333333	Strand:+
TCCAAGTCCTCAGAACTCACTGCT
>Location:NODE_27951_length_3778_cov_35.373741	Coordinate:2244	Reads:3	Hits:3	Allocated_reads:1	Strand:+
TCCAAGTCCTCAGAACTCACTGCTGGTATT
>Location:NODE_27951_length_3778_cov_35.373741	Coordinate:2245	Reads:4	Hits:3	Allocated_reads:1.33333333333333	Strand:+
CCAAGTCCTCAGAACTCACTGCTGGTATT
>Location:NODE_27951_length_3778_cov_35.373741	Coordinate:2256	Reads:1	Hits:3	Allocated_reads:0.333333333333333	Strand:+
GAACTCACTGCTGGTATTGTACATACACCA
>Location:NODE_27951_length_3778_cov_35.373741	Coordinate:2277	Reads:1	Hits:3	Allocated_reads:0.333333333333333	Strand:-
GTAAATCTAATGATCGTGCTGGTGTATG
>Location:NODE_27951_length_3778_cov_35.373741	Coordinate:2279	Reads:1	Hits:3	Allocated_reads:0.333333333333333	Strand:-
GTAAATCTAATGATCGTGCTGGTGTA
>Location:NODE_27951_length_3778_cov_35.373741	Coordinate:2283	Reads:1	Hits:3	Allocated_reads:0.333333333333333	Strand:+
CCAGCACGATCATTAGATTTACTGCAGCT
>Location:NODE_27951_length_3778_cov_35.373741	Coordinate:2295	Reads:1	Hits:3	Allocated_reads:0.333333333333333	Strand:+
TTAGATTTACTGCAGCTTTCTACTCC
>Location:NODE_27951_length_3778_cov_35.373741	Coordinate:2295	Reads:3	Hits:3	Allocated_reads:1	Strand:+
TTAGATTTACTGCAGCTTTCTACTCCT
>Location:NODE_27951_length_3778_cov_35.373741	Coordinate:2295	Reads:4	Hits:3	Allocated_reads:1.33333333333333	Strand:+
TTAGATTTACTGCAGCTTTCTACTCCTCC
>Location:NODE_27951_length_3778_cov_35.373741	Coordinate:2301	Reads:1	Hits:3	Allocated_reads:0.333333333333333	Strand:+
TTACTGCAGCTTTCTACTCCTCCTCATGA
>Location:NODE_27951_length_3778_cov_35.373741	Coordinate:2305	Reads:1	Hits:3	Allocated_reads:0.333333333333333	Strand:-
TGAGGTCATGAGGAGGAGTAGAAAGCTGCT
>Location:NODE_27951_length_3778_cov_35.373741	Coordinate:2305	Reads:1	Hits:3	Allocated_reads:0.333333333333333	Strand:+
TGCAGCTTTCTACTCCTCCTCATGACCT
>Location:NODE_27951_length_3778_cov_35.373741	Coordinate:2309	Reads:2	Hits:3	Allocated_reads:0.666666666666667	Strand:-
AGTGAGGTCATGAGGAGGAGTAGAAAGC
>Location:NODE_27951_length_3778_cov_35.373741	Coordinate:2312	Reads:1	Hits:3	Allocated_reads:0.333333333333333	Strand:+
TTCTACTCCTCCTCATGACCTCACTAAA
>Location:NODE_27951_length_3778_cov_35.373741	Coordinate:2321	Reads:1	Hits:3	Allocated_reads:0.333333333333333	Strand:+
TCCTCATGACCTCACTAAAAATGGACT
>Location:NODE_27951_length_3778_cov_35.373741	Coordinate:2324	Reads:1	Hits:3	Allocated_reads:0.333333333333333	Strand:+
TCATGACCTCACTAAAAATGGACTGCAGC
>Location:NODE_27951_length_3778_cov_35.373741	Coordinate:2324	Reads:1	Hits:3	Allocated_reads:0.333333333333333	Strand:+
TCATGACCTCACTAAAAATGGACTGCAGCT
>Location:NODE_27951_length_3778_cov_35.373741	Coordinate:2327	Reads:3	Hits:3	Allocated_reads:1	Strand:+
TGACCTCACTAAAAATGGACTGCAGCT
>Location:NODE_27951_length_3778_cov_35.373741	Coordinate:2332	Reads:1	Hits:3	Allocated_reads:0.333333333333333	Strand:+
TCACTAAAAATGGACTGCAGCTAACTC
>Location:NODE_27951_length_3778_cov_35.373741	Coordinate:2334	Reads:1	Hits:3	Allocated_reads:0.333333333333333	Strand:-
TGAGTTAGCTGCAGTCCATTTTTAGT
>Location:NODE_27951_length_3778_cov_35.373741	Coordinate:2340	Reads:1	Hits:3	Allocated_reads:0.333333333333333	Strand:+
AATGGACTGCAGCTAACTCACCTCTTCC
>Location:NODE_27951_length_3778_cov_35.373741	Coordinate:2341	Reads:1	Hits:3	Allocated_reads:0.333333333333333	Strand:+
ATGGACTGCAGCTAACTCACCTCTT
>Location:NODE_27951_length_3778_cov_35.373741	Coordinate:2341	Reads:7	Hits:3	Allocated_reads:2.33333333333333	Strand:+
ATGGACTGCAGCTAACTCACCTCTTCC
>Location:NODE_27951_length_3778_cov_35.373741	Coordinate:2342	Reads:1	Hits:3	Allocated_reads:0.333333333333333	Strand:+
TGGACTGCAGCTAACTCACCTCTTCC
>Location:NODE_27951_length_3778_cov_35.373741	Coordinate:2349	Reads:1	Hits:3	Allocated_reads:0.333333333333333	Strand:+
CAGCTAACTCACCTCTTCCTCAAACACAT
>Location:NODE_27951_length_3778_cov_35.373741	Coordinate:2364	Reads:1	Hits:3	Allocated_reads:0.333333333333333	Strand:+
TTCCTCAAACACATCTTTTCTGAATTGTC
>Location:NODE_27951_length_3778_cov_35.373741	Coordinate:2372	Reads:3	Hits:3	Allocated_reads:1	Strand:+
ACACATCTTTTCTGAATTGTCTTTGAATT
>Location:NODE_27951_length_3778_cov_35.373741	Coordinate:2373	Reads:1	Hits:3	Allocated_reads:0.333333333333333	Strand:+
CACATCTTTTCTGAATTGTCTTTGAATT
>Location:NODE_27951_length_3778_cov_35.373741	Coordinate:2375	Reads:1	Hits:3	Allocated_reads:0.333333333333333	Strand:+
CATCTTTTCTGAATTGTCTTTGAATTTATC
>Location:NODE_27951_length_3778_cov_35.373741	Coordinate:2376	Reads:1	Hits:3	Allocated_reads:0.333333333333333	Strand:+
ATCTTTTCTGAATTGTCTTTGAATTTATCT
>Location:NODE_27951_length_3778_cov_35.373741	Coordinate:2377	Reads:1	Hits:3	Allocated_reads:0.333333333333333	Strand:+
TCTTTTCTGAATTGTCTTTGAATTTATCTGGT
>Location:NODE_27951_length_3778_cov_35.373741	Coordinate:2379	Reads:6	Hits:3	Allocated_reads:2	Strand:+
TTTTCTGAATTGTCTTTGAATTTATCTGGT
>Location:NODE_27951_length_3778_cov_35.373741	Coordinate:2380	Reads:19	Hits:3	Allocated_reads:6.33333333333333	Strand:+
TTTCTGAATTGTCTTTGAATTTATCTGGT
>Location:NODE_27951_length_3778_cov_35.373741	Coordinate:2381	Reads:1	Hits:3	Allocated_reads:0.333333333333333	Strand:+
TTCTGAATTGTCTTTGAATTTATCTGGG
>Location:NODE_27951_length_3778_cov_35.373741	Coordinate:2381	Reads:18	Hits:3	Allocated_reads:6	Strand:+
TTCTGAATTGTCTTTGAATTTATCTGGT
>Location:NODE_27951_length_3778_cov_35.373741	Coordinate:2381	Reads:1	Hits:3	Allocated_reads:0.333333333333333	Strand:+
TTCTGAATTGTCTTTGAATTTATCTGGTG
>Location:NODE_27951_length_3778_cov_35.373741	Coordinate:2381	Reads:1	Hits:3	Allocated_reads:0.333333333333333	Strand:+
TTCTGAATTGTCTTTGAATTTATCTGGTGA
>Location:NODE_27951_length_3778_cov_35.373741	Coordinate:2381	Reads:3	Hits:3	Allocated_reads:1	Strand:+
TTCTGAATTGTCTTTGAATTTATCTGGTGAA
>Location:NODE_27951_length_3778_cov_35.373741	Coordinate:2382	Reads:1	Hits:3	Allocated_reads:0.333333333333333	Strand:+
TCTGAATTGTCTTTGAATTTATCTGGT
>Location:NODE_27951_length_3778_cov_35.373741	Coordinate:2384	Reads:1	Hits:3	Allocated_reads:0.333333333333333	Strand:+
TGAATTGTCTTTGAATTTATCTGGTGAA
>Location:NODE_27951_length_3778_cov_35.373741	Coordinate:2388	Reads:5	Hits:3	Allocated_reads:1.66666666666667	Strand:+
TTGTCTTTGAATTTATCTGGTGAAGGT
>Location:NODE_27951_length_3778_cov_35.373741	Coordinate:2388	Reads:10	Hits:3	Allocated_reads:3.33333333333333	Strand:+
TTGTCTTTGAATTTATCTGGTGAAGGTT
>Location:NODE_27951_length_3778_cov_35.373741	Coordinate:2388	Reads:1	Hits:3	Allocated_reads:0.333333333333333	Strand:+
TTGTCTTTGAATTTATCTGGTGAAGGTTTCC
>Location:NODE_27951_length_3778_cov_35.373741	Coordinate:2414	Reads:1	Hits:3	Allocated_reads:0.333333333333333	Strand:+
TTTCCCATCATGTTCCATCCTCTTCGAATA
>Location:NODE_27951_length_3778_cov_35.373741	Coordinate:2415	Reads:1	Hits:3	Allocated_reads:0.333333333333333	Strand:+
TTCCCATCATGTTCCATCCTCTTC
>Location:NODE_27951_length_3778_cov_35.373741	Coordinate:2415	Reads:1	Hits:3	Allocated_reads:0.333333333333333	Strand:+
TTCCCATCATGTTCCATCCTCTTCGAA
>Location:NODE_27951_length_3778_cov_35.373741	Coordinate:2415	Reads:1	Hits:3	Allocated_reads:0.333333333333333	Strand:+
TTCCCATCATGTTCCATCCTCTTCGAATA
>Location:NODE_27951_length_3778_cov_35.373741	Coordinate:2416	Reads:1	Hits:3	Allocated_reads:0.333333333333333	Strand:+
TCCCATCATGTTCCATCCTCTTCGAA
>Location:NODE_27951_length_3778_cov_35.373741	Coordinate:2421	Reads:1	Hits:3	Allocated_reads:0.333333333333333	Strand:-
ATTCAGCTTATTCGAAGAGGATGGAACATGA
>Location:NODE_27951_length_3778_cov_35.373741	Coordinate:2421	Reads:2	Hits:3	Allocated_reads:0.666666666666667	Strand:+
TCATGTTCCATCCTCTTCGAATAAGCT
>Location:NODE_27951_length_3778_cov_35.373741	Coordinate:2423	Reads:1	Hits:3	Allocated_reads:0.333333333333333	Strand:+
ATGTTCCATCCTCTTCGAATAAGCTGAA
>Location:NODE_27951_length_3778_cov_35.373741	Coordinate:2424	Reads:1	Hits:3	Allocated_reads:0.333333333333333	Strand:-
ATTCAGCTTATTCGAAGAGGATGGAACA
>Location:NODE_27951_length_3778_cov_35.373741	Coordinate:2424	Reads:2	Hits:3	Allocated_reads:0.666666666666667	Strand:+
TGTTCCATCCTCTTCGAATAAGCTGAAT
>Location:NODE_27951_length_3778_cov_35.373741	Coordinate:2426	Reads:1	Hits:3	Allocated_reads:0.333333333333333	Strand:+
TTCCATCCTCTTCGAATAAGCTGAAT
>Location:NODE_27951_length_3778_cov_35.373741	Coordinate:2429	Reads:1	Hits:3	Allocated_reads:0.333333333333333	Strand:-
AGAAGAATTCAGCTTATTCGAAGAGGATG
>Location:NODE_27951_length_3778_cov_35.373741	Coordinate:2431	Reads:1	Hits:3	Allocated_reads:0.333333333333333	Strand:+
TCCTCTTCGAATAAGCTGAATTCTTCTT
>Location:NODE_27951_length_3778_cov_35.373741	Coordinate:2442	Reads:1	Hits:3	Allocated_reads:0.333333333333333	Strand:+
TAAGCTGAATTCTTCTTCTTCTGGT
>Location:NODE_27951_length_3778_cov_35.373741	Coordinate:2442	Reads:1	Hits:3	Allocated_reads:0.333333333333333	Strand:+
TAAGCTGAATTCTTCTTCTTCTGGTT
>Location:NODE_27951_length_3778_cov_35.373741	Coordinate:2442	Reads:1	Hits:3	Allocated_reads:0.333333333333333	Strand:+
TAAGCTGAATTCTTCTTCTTCTGGTTC
>Location:NODE_27951_length_3778_cov_35.373741	Coordinate:2442	Reads:39	Hits:3	Allocated_reads:13	Strand:+
TAAGCTGAATTCTTCTTCTTCTGGTTCC
>Location:NODE_27951_length_3778_cov_35.373741	Coordinate:2442	Reads:6	Hits:3	Allocated_reads:2	Strand:+
TAAGCTGAATTCTTCTTCTTCTGGTTCCT
>Location:NODE_27951_length_3778_cov_35.373741	Coordinate:2442	Reads:4	Hits:3	Allocated_reads:1.33333333333333	Strand:+
TAAGCTGAATTCTTCTTCTTCTGGTTCCTC
>Location:NODE_27951_length_3778_cov_35.373741	Coordinate:2442	Reads:1	Hits:3	Allocated_reads:0.333333333333333	Strand:+
TAAGCTGAATTCTTCTTCTTCTGGTTCCTCC
>Location:NODE_27951_length_3778_cov_35.373741	Coordinate:2468	Reads:1	Hits:3	Allocated_reads:0.333333333333333	Strand:-
ATCCACTGTAGTGACCCCTAAAGGGAGG
>Location:NODE_27951_length_3778_cov_35.373741	Coordinate:2472	Reads:1	Hits:3	Allocated_reads:0.333333333333333	Strand:-
AGATGATCCACTGTAGTGACCCCTAAAGG
>Location:NODE_27951_length_3778_cov_35.373741	Coordinate:2472	Reads:4	Hits:3	Allocated_reads:1.33333333333333	Strand:-
ATCCACTGTAGTGACCCCTAAAGG
>Location:NODE_27951_length_3778_cov_35.373741	Coordinate:2472	Reads:1	Hits:3	Allocated_reads:0.333333333333333	Strand:-
TGATCCACTGTAGTGACCCCTAAAGG
>Location:NODE_27951_length_3778_cov_35.373741	Coordinate:2473	Reads:2	Hits:3	Allocated_reads:0.666666666666667	Strand:-
AGATGATCCACTGTAGTGACCCCTAAAG
>Location:NODE_27951_length_3778_cov_35.373741	Coordinate:2473	Reads:1	Hits:3	Allocated_reads:0.333333333333333	Strand:-
GATGATCCACTGTAGTGACCCCTAAAG
>Location:NODE_27951_length_3778_cov_35.373741	Coordinate:2473	Reads:1	Hits:3	Allocated_reads:0.333333333333333	Strand:-
GGCAGATGATCCACTGTAGTGACCCCTAAAG
>Location:NODE_27951_length_3778_cov_35.373741	Coordinate:2473	Reads:1	Hits:3	Allocated_reads:0.333333333333333	Strand:-
TGATCCACTGTAGTGACCCCTAAAG
>Location:NODE_27951_length_3778_cov_35.373741	Coordinate:2475	Reads:2	Hits:3	Allocated_reads:0.666666666666667	Strand:+
TTAGGGGTCACTACAGTGGATCATCTGCC
>Location:NODE_27951_length_3778_cov_35.373741	Coordinate:2476	Reads:1	Hits:3	Allocated_reads:0.333333333333333	Strand:+
TAGGGGTCACTACAGTGGATCATCTGCCT
>Location:NODE_27951_length_3778_cov_35.373741	Coordinate:2486	Reads:1	Hits:5	Allocated_reads:0.2	Strand:+
TACAGTGGATCATCTGCCTCCATCT
>Location:NODE_27951_length_3778_cov_35.373741	Coordinate:2488	Reads:1	Hits:3	Allocated_reads:0.333333333333333	Strand:+
CAGTGGATCATCTGCCTCCATCTTATCC
>Location:NODE_27951_length_3778_cov_35.373741	Coordinate:2491	Reads:1	Hits:3	Allocated_reads:0.333333333333333	Strand:+
TGGATCATCTGCCTCCATCTTATCCT
>Location:NODE_27951_length_3778_cov_35.373741	Coordinate:2491	Reads:1	Hits:3	Allocated_reads:0.333333333333333	Strand:+
TGGATCATCTGCCTCCATCTTATCCTATC
>Location:NODE_27951_length_3778_cov_35.373741	Coordinate:2491	Reads:1	Hits:3	Allocated_reads:0.333333333333333	Strand:+
TGGATCATCTGCCTCCATCTTATCCTATCC
>Location:NODE_27951_length_3778_cov_35.373741	Coordinate:2491	Reads:1	Hits:3	Allocated_reads:0.333333333333333	Strand:+
TGGATCATCTGCCTCCATCTTATCCTATCCA
>Location:NODE_27951_length_3778_cov_35.373741	Coordinate:2494	Reads:1	Hits:3	Allocated_reads:0.333333333333333	Strand:+
ATCATCTGCCTCCATCTTATCCTATCC
>Location:NODE_27951_length_3778_cov_35.373741	Coordinate:2498	Reads:2	Hits:3	Allocated_reads:0.666666666666667	Strand:+
TCTGCCTCCATCTTATCCTATCCATAGC
>Location:NODE_27951_length_3778_cov_35.373741	Coordinate:2498	Reads:1	Hits:1	Allocated_reads:1	Strand:+
TCTGCCTCCATCTTATCCTATCCATAGCT
>Location:NODE_27951_length_3778_cov_35.373741	Coordinate:2511	Reads:1	Hits:1	Allocated_reads:1	Strand:+
TATCCTATCCATAGCTGCCTCCTCGTTCA
>Location:NODE_27951_length_3778_cov_35.373741	Coordinate:2513	Reads:1	Hits:1	Allocated_reads:1	Strand:+
TCCTATCCATAGCTGCCTCCTCGTTCATA
>Location:NODE_27951_length_3778_cov_35.373741	Coordinate:2515	Reads:1	Hits:1	Allocated_reads:1	Strand:-
TGAACGAGGAGGCAGCTATGGATAG
>Location:NODE_27951_length_3778_cov_35.373741	Coordinate:2516	Reads:1	Hits:1	Allocated_reads:1	Strand:+
TATCCATAGCTGCCTCCTCGTTCATACCAACCC
>Location:NODE_27951_length_3778_cov_35.373741	Coordinate:2522	Reads:1	Hits:1	Allocated_reads:1	Strand:+
TAGCTGCCTCCTCGTTCATACCAACCC
>Location:NODE_27951_length_3778_cov_35.373741	Coordinate:2530	Reads:1	Hits:1	Allocated_reads:1	Strand:+
TCCTCGTTCATACCAACCCTATCTATATC
>Location:NODE_27951_length_3778_cov_35.373741	Coordinate:2533	Reads:1	Hits:1	Allocated_reads:1	Strand:+
TCGTTCATACCAACCCTATCTATATCCTT
>Location:NODE_27951_length_3778_cov_35.373741	Coordinate:2533	Reads:1	Hits:1	Allocated_reads:1	Strand:+
TCGTTCATACCAACCCTATCTATATCCTTCA
>Location:NODE_27951_length_3778_cov_35.373741	Coordinate:2549	Reads:1	Hits:1	Allocated_reads:1	Strand:+
TATCTATATCCTTCATCACTATGTCC
>Location:NODE_27951_length_3778_cov_35.373741	Coordinate:2551	Reads:2	Hits:1	Allocated_reads:2	Strand:+
TCTATATCCTTCATCACTATGTCCTTGAA
>Location:NODE_27951_length_3778_cov_35.373741	Coordinate:2553	Reads:1	Hits:1	Allocated_reads:1	Strand:+
TATATCCTTCATCACTATGTCCTTGAACTCC
>Location:NODE_27951_length_3778_cov_35.373741	Coordinate:2555	Reads:3	Hits:1	Allocated_reads:3	Strand:+
TATCCTTCATCACTATGTCCTTGAAC
>Location:NODE_27951_length_3778_cov_35.373741	Coordinate:2555	Reads:1	Hits:1	Allocated_reads:1	Strand:+
TATCCTTCATCACTATGTCCTTGAACTCC
>Location:NODE_27951_length_3778_cov_35.373741	Coordinate:2555	Reads:1	Hits:1	Allocated_reads:1	Strand:+
TATCCTTCATCACTATGTCCTTGAACTCCC
>Location:NODE_27951_length_3778_cov_35.373741	Coordinate:2555	Reads:1	Hits:1	Allocated_reads:1	Strand:+
TATCCTTCATCACTATGTCCTTGAACTCCCT
>Location:NODE_27951_length_3778_cov_35.373741	Coordinate:2557	Reads:1	Hits:1	Allocated_reads:1	Strand:+
TCCTTCATCACTATGTCCTTGAACTCCCT
>Location:NODE_27951_length_3778_cov_35.373741	Coordinate:2560	Reads:1	Hits:1	Allocated_reads:1	Strand:+
TTCATCACTATGTCCTTGAACTCCCTCTAA
>Location:NODE_27951_length_3778_cov_35.373741	Coordinate:2560	Reads:1	Hits:1	Allocated_reads:1	Strand:+
TTCATCACTATGTCCTTGAACTCCCTCTAAG
>Location:NODE_27951_length_3778_cov_35.373741	Coordinate:2561	Reads:1	Hits:1	Allocated_reads:1	Strand:+
TCATCACTATGTCCTTGAACTCCCTCT
>Location:NODE_27951_length_3778_cov_35.373741	Coordinate:2564	Reads:1	Hits:1	Allocated_reads:1	Strand:+
TCACTATGTCCTTGAACTCCCTCTAAG
>Location:NODE_27951_length_3778_cov_35.373741	Coordinate:2564	Reads:1	Hits:1	Allocated_reads:1	Strand:+
TCACTATGTCCTTGAACTCCCTCTAAGGG
>Location:NODE_27951_length_3778_cov_35.373741	Coordinate:2565	Reads:1	Hits:1	Allocated_reads:1	Strand:+
CACTATGTCCTTGAACTCCCTCTAAGG
>Location:NODE_27951_length_3778_cov_35.373741	Coordinate:2576	Reads:1	Hits:2	Allocated_reads:0.5	Strand:+
TGAACTCCCTCTAAGGGCTTGCTCTTTCCCT
>Location:NODE_27951_length_3778_cov_35.373741	Coordinate:2585	Reads:3	Hits:1	Allocated_reads:3	Strand:+
TCTAAGGGCTTGCTCTTTCCCTCCTGCCT
>Location:NODE_27951_length_3778_cov_35.373741	Coordinate:2587	Reads:1	Hits:1	Allocated_reads:1	Strand:+
TAAGGGCTTGCTCTTTCCCTCCTGCCT
>Location:NODE_27951_length_3778_cov_35.373741	Coordinate:2589	Reads:1	Hits:1	Allocated_reads:1	Strand:+
AGGGCTTGCTCTTTCCCTCCTGCCTGGC
>Location:NODE_27951_length_3778_cov_35.373741	Coordinate:2598	Reads:1	Hits:7	Allocated_reads:0.142857142857143	Strand:+
TCTTTCCCTCCTGCCTGGCAGCTCC
>Location:NODE_27951_length_3778_cov_35.373741	Coordinate:2601	Reads:2	Hits:3	Allocated_reads:0.666666666666667	Strand:+
TTCCCTCCTGCCTGGCAGCTCCATA
>Location:NODE_27951_length_3778_cov_35.373741	Coordinate:2606	Reads:2	Hits:1	Allocated_reads:2	Strand:+
TCCTGCCTGGCAGCTCCATATGGAACAATA
>Location:NODE_27951_length_3778_cov_35.373741	Coordinate:2636	Reads:1	Hits:2	Allocated_reads:0.5	Strand:+
TATTCACTATGCCTCTTCTACATATGTGC
>Location:NODE_27951_length_3778_cov_35.373741	Coordinate:2636	Reads:1	Hits:2	Allocated_reads:0.5	Strand:+
TATTCACTATGCCTCTTCTGCATATGTCC
>Location:NODE_27951_length_3778_cov_35.373741	Coordinate:2636	Reads:2	Hits:2	Allocated_reads:1	Strand:+
TATTCACTATGCCTCTTCTACATATGTCC
>Location:NODE_27951_length_3778_cov_35.373741	Coordinate:2636	Reads:2	Hits:2	Allocated_reads:1	Strand:+
TATTCACTATGCCTCTTCTACATATGTCCA
>Location:NODE_27951_length_3778_cov_35.373741	Coordinate:2638	Reads:1	Hits:2	Allocated_reads:0.5	Strand:+
TTCACTATGCCTCTTCTACATATGTCCAAA
>Location:NODE_27951_length_3778_cov_35.373741	Coordinate:2658	Reads:1	Hits:2	Allocated_reads:0.5	Strand:+
TATGTCCAAATCATGTCAGCTTTGCCTTT
>Location:NODE_27951_length_3778_cov_35.373741	Coordinate:2668	Reads:1	Hits:2	Allocated_reads:0.5	Strand:+
TCATGTCAGCTTTGCCTCTCTAACT
>Location:NODE_27951_length_3778_cov_35.373741	Coordinate:2668	Reads:1	Hits:2	Allocated_reads:0.5	Strand:+
TCATGTCAGCTTTGCCTCTCTAACTTTGT
>Location:NODE_27951_length_3778_cov_35.373741	Coordinate:2671	Reads:1	Hits:2	Allocated_reads:0.5	Strand:+
TGTCAGCTTTGCCTCTCTAACTTTGTGT
>Location:NODE_27951_length_3778_cov_35.373741	Coordinate:2671	Reads:1	Hits:2	Allocated_reads:0.5	Strand:+
TGTCAGCTTTGCCTCTCTAACTTTGTGTCC
>Location:NODE_27951_length_3778_cov_35.373741	Coordinate:2680	Reads:3	Hits:3	Allocated_reads:1	Strand:+
TGCCTCTCTAACTTTGTGTCCAAACCACT
>Location:NODE_27951_length_3778_cov_35.373741	Coordinate:2680	Reads:1	Hits:3	Allocated_reads:0.333333333333333	Strand:+
TGCCTCTCTAACTTTGTGTCCAAACCACTC
>Location:NODE_27951_length_3778_cov_35.373741	Coordinate:2683	Reads:1	Hits:4	Allocated_reads:0.25	Strand:+
CTCTCTAACTTTGTGTCCAAACCACT
>Location:NODE_27951_length_3778_cov_35.373741	Coordinate:2684	Reads:3	Hits:3	Allocated_reads:1	Strand:+
TCTCTAACTTTGTGTCCAAACCACTCA
>Location:NODE_27951_length_3778_cov_35.373741	Coordinate:2684	Reads:1	Hits:3	Allocated_reads:0.333333333333333	Strand:+
TCTCTAACTTTGTGTCCAAACCACTCAA
>Location:NODE_27951_length_3778_cov_35.373741	Coordinate:2684	Reads:1	Hits:3	Allocated_reads:0.333333333333333	Strand:+
TCTCTAACTTTGTGTCCAAACCACTCAAC
>Location:NODE_27951_length_3778_cov_35.373741	Coordinate:2692	Reads:1	Hits:2	Allocated_reads:0.5	Strand:+
TTTGTGTCCAAACCACTCAACATGAGCG
>Location:NODE_27951_length_3778_cov_35.373741	Coordinate:2692	Reads:15	Hits:2	Allocated_reads:7.5	Strand:+
TTTGTGTCCAAACCACTCAACATGAGCT
>Location:NODE_27951_length_3778_cov_35.373741	Coordinate:2692	Reads:2	Hits:2	Allocated_reads:1	Strand:+
TTTGTGTCCAAACCACTCAACATGAGCTGT
>Location:NODE_27951_length_3778_cov_35.373741	Coordinate:2692	Reads:4	Hits:2	Allocated_reads:2	Strand:+
TTTGTGTCCAAACCACTCAACATGAGCTGTC
>Location:NODE_27951_length_3778_cov_35.373741	Coordinate:2695	Reads:1	Hits:2	Allocated_reads:0.5	Strand:+
GTGTCCAAACCACTCAACATGAGCTGTCTC
>Location:NODE_27951_length_3778_cov_35.373741	Coordinate:2698	Reads:1	Hits:2	Allocated_reads:0.5	Strand:+
TCCAAACCACTCAACATGAGCTGTCTCTCT
>Location:NODE_27951_length_3778_cov_35.373741	Coordinate:2702	Reads:1	Hits:2	Allocated_reads:0.5	Strand:+
AACCACTCAACATGAGCTGTCTCTCTGAT
>Location:NODE_27951_length_3778_cov_35.373741	Coordinate:2706	Reads:1	Hits:2	Allocated_reads:0.5	Strand:+
ACTCAACATGAGCTGTCTCTCTGATGCACT
>Location:NODE_27951_length_3778_cov_35.373741	Coordinate:2706	Reads:1	Hits:2	Allocated_reads:0.5	Strand:-
GAGTGCATCAGAGAGACAGCTCATGTTGAGT
>Location:NODE_27951_length_3778_cov_35.373741	Coordinate:2709	Reads:1	Hits:2	Allocated_reads:0.5	Strand:+
CAACATGAGCTGTCTCTCTGATGCACTCA
>Location:NODE_27951_length_3778_cov_35.373741	Coordinate:2719	Reads:1	Hits:2	Allocated_reads:0.5	Strand:+
TGTCTCTCTGATGCACTCATTTCTAATCT
>Location:NODE_27951_length_3778_cov_35.373741	Coordinate:2720	Reads:1	Hits:3	Allocated_reads:0.333333333333333	Strand:+
GTCTCTCTGATGCACTCATTTCTAATC
>Location:NODE_27951_length_3778_cov_35.373741	Coordinate:2723	Reads:1	Hits:2	Allocated_reads:0.5	Strand:+
TCTCTGATGCACTCATTTCTAATCTTC
>Location:NODE_27951_length_3778_cov_35.373741	Coordinate:2723	Reads:1	Hits:2	Allocated_reads:0.5	Strand:+
TCTCTGATGCACTCATTTCTAATCTTCT
>Location:NODE_27951_length_3778_cov_35.373741	Coordinate:2727	Reads:1	Hits:2	Allocated_reads:0.5	Strand:+
TGATGCACTCATTTCTAATCTTCTCCAT
>Location:NODE_27951_length_3778_cov_35.373741	Coordinate:2735	Reads:2	Hits:2	Allocated_reads:1	Strand:+
TCATTTCTAATCTTCTCCATTCTGGTC
>Location:NODE_27951_length_3778_cov_35.373741	Coordinate:2735	Reads:3	Hits:2	Allocated_reads:1.5	Strand:+
TCATTTCTAATCTTCTCCATTCTGGTCACT
>Location:NODE_27951_length_3778_cov_35.373741	Coordinate:2742	Reads:4	Hits:2	Allocated_reads:2	Strand:+
TAATCTTCTCCATTCTGGTCACTCCCAAA
>Location:NODE_27951_length_3778_cov_35.373741	Coordinate:2746	Reads:1	Hits:2	Allocated_reads:0.5	Strand:+
CTTCTCCATTCTGGTCACTCCCAAACA
>Location:NODE_27951_length_3778_cov_35.373741	Coordinate:2750	Reads:1	Hits:2	Allocated_reads:0.5	Strand:+
TCCATTCTGGTCACTCCCAAACAAAATCT
>Location:NODE_27951_length_3778_cov_35.373741	Coordinate:2753	Reads:1	Hits:2	Allocated_reads:0.5	Strand:-
TAAGATTTTGTTTGGGAGTGACCAGAAT
>Location:NODE_27951_length_3778_cov_35.373741	Coordinate:2775	Reads:1	Hits:2	Allocated_reads:0.5	Strand:+
ATCTTAGCATCTTGAGCCCTGCCATCCCCT
>Location:NODE_27951_length_3778_cov_35.373741	Coordinate:2776	Reads:1	Hits:2	Allocated_reads:0.5	Strand:+
TCTTAGCATCTTGAGCCCTGCCATCC
>Location:NODE_27951_length_3778_cov_35.373741	Coordinate:2776	Reads:1	Hits:2	Allocated_reads:0.5	Strand:+
TCTTAGCATCTTGAGCCCTGCCATCCC
>Location:NODE_27951_length_3778_cov_35.373741	Coordinate:2776	Reads:2	Hits:2	Allocated_reads:1	Strand:+
TCTTAGCATCTTGAGCCCTGCCATCCCC
>Location:NODE_27951_length_3778_cov_35.373741	Coordinate:2780	Reads:2	Hits:2	Allocated_reads:1	Strand:+
AGCATCTTGAGCCCTGCCATCCCCTGCCT
>Location:NODE_27951_length_3778_cov_35.373741	Coordinate:2786	Reads:1	Hits:2	Allocated_reads:0.5	Strand:+
TTGAGCCCTGCCATCCCCTGCCTGGCCC
>Location:NODE_27951_length_3778_cov_35.373741	Coordinate:2815	Reads:2	Hits:2	Allocated_reads:1	Strand:+
TTGCACTGCTTGTTGCTTTGGATGCTT
>Location:NODE_27951_length_3778_cov_35.373741	Coordinate:2816	Reads:2	Hits:2	Allocated_reads:1	Strand:+
TGCACTGCTTGTTGCTTTGGATGCTTGA
>Location:NODE_27951_length_3778_cov_35.373741	Coordinate:2816	Reads:1	Hits:2	Allocated_reads:0.5	Strand:+
TGCACTGCTTGTTGCTTTGGATGCTTGACT
>Location:NODE_27951_length_3778_cov_35.373741	Coordinate:2818	Reads:1	Hits:2	Allocated_reads:0.5	Strand:+
CACTGCTTGTTGCTTTGGATGCTTGACT
>Location:NODE_27951_length_3778_cov_35.373741	Coordinate:2821	Reads:1	Hits:2	Allocated_reads:0.5	Strand:+
TGCTTGTTGCTTTGGATGCTTGACTCC
>Location:NODE_27951_length_3778_cov_35.373741	Coordinate:2821	Reads:1	Hits:2	Allocated_reads:0.5	Strand:+
TGCTTGTTGCTTTGGATGCTTGACTCTA
>Location:NODE_27951_length_3778_cov_35.373741	Coordinate:2821	Reads:1	Hits:2	Allocated_reads:0.5	Strand:+
TGCTTGTTGCTTTGGATGCTTGACTCCAGG
>Location:NODE_27951_length_3778_cov_35.373741	Coordinate:2824	Reads:1	Hits:2	Allocated_reads:0.5	Strand:+
TTGTTGCTTTGGATGCTTGACTCC
>Location:NODE_27951_length_3778_cov_35.373741	Coordinate:2831	Reads:2	Hits:2	Allocated_reads:1	Strand:+
TTTGGATGCTTGACTCCAGGTATTTAAACT
>Location:NODE_27951_length_3778_cov_35.373741	Coordinate:2832	Reads:1	Hits:2	Allocated_reads:0.5	Strand:+
TTGGATGCTTGACTCCAGGTATTTAAACT
>Location:NODE_27951_length_3778_cov_35.373741	Coordinate:2833	Reads:1	Hits:2	Allocated_reads:0.5	Strand:+
TGGATGCTTGACTCCAGGTATTTAAACT
>Location:NODE_27951_length_3778_cov_35.373741	Coordinate:2837	Reads:1	Hits:2	Allocated_reads:0.5	Strand:+
TGCTTGACTCCAGGTATTTAAACTCATGT
>Location:NODE_27951_length_3778_cov_35.373741	Coordinate:2841	Reads:1	Hits:2	Allocated_reads:0.5	Strand:+
TGACTCCAGGTATTTAAACTCATGTACC
>Location:NODE_27951_length_3778_cov_35.373741	Coordinate:2853	Reads:1	Hits:2	Allocated_reads:0.5	Strand:+
TTTAAACTCATGTACCTTCAATACCTTTACT
>Location:NODE_27951_length_3778_cov_35.373741	Coordinate:2855	Reads:1	Hits:2	Allocated_reads:0.5	Strand:+
TAAACTCATGTACCTTCAATACCTTTA
>Location:NODE_27951_length_3778_cov_35.373741	Coordinate:2855	Reads:4	Hits:2	Allocated_reads:2	Strand:+
TAAACTCATGTACCTTCAATACCTTTACT
>Location:NODE_27951_length_3778_cov_35.373741	Coordinate:2857	Reads:1	Hits:2	Allocated_reads:0.5	Strand:+
AACTCATGTACCTTCAATACCTTTACTCCT
>Location:NODE_27951_length_3778_cov_35.373741	Coordinate:2857	Reads:1	Hits:2	Allocated_reads:0.5	Strand:-
AGTAAAGGTATTGAAGGTACATGAGTT
>Location:NODE_27951_length_3778_cov_35.373741	Coordinate:2860	Reads:1	Hits:2	Allocated_reads:0.5	Strand:+
TCATGTACCTTCAATACCTTTACTCCT
>Location:NODE_27951_length_3778_cov_35.373741	Coordinate:2869	Reads:1	Hits:2	Allocated_reads:0.5	Strand:+
TTCAATACCTTTACTCCTTGCATATTTCATA
>Location:NODE_27951_length_3778_cov_35.373741	Coordinate:2874	Reads:1	Hits:2	Allocated_reads:0.5	Strand:+
TACCTTTACTCCTTGCATATTTCATATGAGC
>Location:NODE_27951_length_3778_cov_35.373741	Coordinate:2879	Reads:1	Hits:2	Allocated_reads:0.5	Strand:+
TTACTCCTTGCATATTTCATATGAGCT
>Location:NODE_27951_length_3778_cov_35.373741	Coordinate:2880	Reads:1	Hits:2	Allocated_reads:0.5	Strand:+
TACTCCTTGCATATTTCATATGAGCTGAC
>Location:NODE_27951_length_3778_cov_35.373741	Coordinate:2880	Reads:1	Hits:2	Allocated_reads:0.5	Strand:+
TACTCCTTGCATATTTCATATGAGCTGACC
>Location:NODE_27951_length_3778_cov_35.373741	Coordinate:2883	Reads:1	Hits:2	Allocated_reads:0.5	Strand:+
TCCTTGCATATTTCATATGAGCTGACCA
>Location:NODE_27951_length_3778_cov_35.373741	Coordinate:2883	Reads:2	Hits:2	Allocated_reads:1	Strand:+
TCCTTGCATATTTCATATGAGCTGACCATC
>Location:NODE_27951_length_3778_cov_35.373741	Coordinate:2886	Reads:2	Hits:2	Allocated_reads:1	Strand:+
TTGCATATTTCATATGAGCTGACCATCT
>Location:NODE_27951_length_3778_cov_35.373741	Coordinate:2886	Reads:2	Hits:2	Allocated_reads:1	Strand:+
TTGCATATTTCATATGAGCTGACCATCTGA
>Location:NODE_27951_length_3778_cov_35.373741	Coordinate:2891	Reads:2	Hits:1	Allocated_reads:2	Strand:+
TATTTCATATGAGCTGACCATCTGACGTC
>Location:NODE_27951_length_3778_cov_35.373741	Coordinate:2895	Reads:2	Hits:1	Allocated_reads:2	Strand:+
TCATATGAGCTGACCATCTGACGTCAAAGA
>Location:NODE_27951_length_3778_cov_35.373741	Coordinate:2896	Reads:1	Hits:1	Allocated_reads:1	Strand:+
CATATGAGCTGACCATCTGACGTCAAAGA
>Location:NODE_27951_length_3778_cov_35.373741	Coordinate:2898	Reads:9	Hits:1	Allocated_reads:9	Strand:+
TATGAGCTGACCATCTGACGTCAAAGA
>Location:NODE_27951_length_3778_cov_35.373741	Coordinate:2898	Reads:1	Hits:1	Allocated_reads:1	Strand:+
TATGAGCTGACCATCTGACGTCAAAGAA
>Location:NODE_27951_length_3778_cov_35.373741	Coordinate:2898	Reads:1	Hits:1	Allocated_reads:1	Strand:+
TATGAGCTGACCATCTGACGTCAAAGAATA
>Location:NODE_27951_length_3778_cov_35.373741	Coordinate:2900	Reads:1	Hits:1	Allocated_reads:1	Strand:+
TGAGCTGACCATCTGACGTCAAAGA
>Location:NODE_27951_length_3778_cov_35.373741	Coordinate:2905	Reads:1	Hits:1	Allocated_reads:1	Strand:+
TGACCATCTGACGTCAAAGAATACAAAGA
>Location:NODE_27951_length_3778_cov_35.373741	Coordinate:2906	Reads:2	Hits:1	Allocated_reads:2	Strand:+
GACCATCTGACGTCAAAGAATACAAAGA
>Location:NODE_27951_length_3778_cov_35.373741	Coordinate:2907	Reads:1	Hits:1	Allocated_reads:1	Strand:+
ACCATCTGACGTCAAAGAATACAAAGACA
>Location:NODE_27951_length_3778_cov_35.373741	Coordinate:2909	Reads:1	Hits:1	Allocated_reads:1	Strand:+
CATCTGACGTCAAAGAATACAAAGACATATT
>Location:NODE_27951_length_3778_cov_35.373741	Coordinate:2910	Reads:1	Hits:1	Allocated_reads:1	Strand:+
ATCTGACGTCAAAGAATACAAAGACATATT
>Location:NODE_27951_length_3778_cov_35.373741	Coordinate:2911	Reads:16	Hits:1	Allocated_reads:16	Strand:+
TCTGACGTCAAAGAATACAAAGACATATT
>Location:NODE_27951_length_3778_cov_35.373741	Coordinate:2911	Reads:17	Hits:1	Allocated_reads:17	Strand:+
TCTGACGTCAAAGAATACAAAGACATATTT
>Location:NODE_27951_length_3778_cov_35.373741	Coordinate:2912	Reads:2	Hits:1	Allocated_reads:2	Strand:+
CTGACGTCAAAGAATACAAAGACATATT
>Location:NODE_27951_length_3778_cov_35.373741	Coordinate:2912	Reads:1	Hits:1	Allocated_reads:1	Strand:+
CTGACGTCAAAGAATACAAAGACATATTT
>Location:NODE_27951_length_3778_cov_35.373741	Coordinate:2913	Reads:17	Hits:1	Allocated_reads:17	Strand:+
TGACGTCAAAGAATACAAAGACATATT
>Location:NODE_27951_length_3778_cov_35.373741	Coordinate:2913	Reads:11	Hits:1	Allocated_reads:11	Strand:+
TGACGTCAAAGAATACAAAGACATATTT
>Location:NODE_27951_length_3778_cov_35.373741	Coordinate:2913	Reads:3	Hits:1	Allocated_reads:3	Strand:+
TGACGTCAAAGAATACAAAGACATATTTT
>Location:NODE_27951_length_3778_cov_35.373741	Coordinate:2913	Reads:2	Hits:1	Allocated_reads:2	Strand:+
TGACGTCAAAGAATACAAAGACATATTTTGTT
>Location:NODE_27951_length_3778_cov_35.373741	Coordinate:2928	Reads:1	Hits:2	Allocated_reads:0.5	Strand:+
CAAAGACATATTTTGTTGAATGCATTGAA
>Location:NODE_27951_length_3778_cov_35.373741	Coordinate:2929	Reads:1	Hits:2	Allocated_reads:0.5	Strand:+
AAAGACATATTTTGTTGAATGCATTGAAA
>Location:NODE_27951_length_3778_cov_35.373741	Coordinate:2937	Reads:1	Hits:2	Allocated_reads:0.5	Strand:+
ATTTTGTTGAATGCATTGAAACAGAGGACACT
>Location:NODE_27951_length_3778_cov_35.373741	Coordinate:2938	Reads:1	Hits:2	Allocated_reads:0.5	Strand:+
TTTTGTTGAATGCATTGAAACAGAGGACAC
>Location:NODE_27951_length_3778_cov_35.373741	Coordinate:2938	Reads:1	Hits:2	Allocated_reads:0.5	Strand:+
TTTTGTTGAATGCATTGAAACAGAGGACACT
>Location:NODE_27951_length_3778_cov_35.373741	Coordinate:2939	Reads:1	Hits:2	Allocated_reads:0.5	Strand:+
TTTGTTGAATGCATTGAAACAGAGGA
>Location:NODE_27951_length_3778_cov_35.373741	Coordinate:2939	Reads:1	Hits:2	Allocated_reads:0.5	Strand:+
TTTGTTGAATGCATTGAAACAAAGGACACT
>Location:NODE_27951_length_3778_cov_35.373741	Coordinate:2939	Reads:15	Hits:2	Allocated_reads:7.5	Strand:+
TTTGTTGAATGCATTGAAACAGAGGACACT
>Location:NODE_27951_length_3778_cov_35.373741	Coordinate:2940	Reads:16	Hits:2	Allocated_reads:8	Strand:+
TTGTTGAATGCATTGAAACAGAGGACACT
>Location:NODE_27951_length_3778_cov_35.373741	Coordinate:2941	Reads:1	Hits:2	Allocated_reads:0.5	Strand:+
TGTTGAATGCATTGAAACAGAGTACACT
>Location:NODE_27951_length_3778_cov_35.373741	Coordinate:2941	Reads:16	Hits:2	Allocated_reads:8	Strand:+
TGTTGAATGCATTGAAACAGAGGACACT
>Location:NODE_27951_length_3778_cov_35.373741	Coordinate:2941	Reads:1	Hits:2	Allocated_reads:0.5	Strand:+
TGTTGAATGCATTGAAACAGAGGACACTTT
>Location:NODE_27951_length_3778_cov_35.373741	Coordinate:2942	Reads:2	Hits:2	Allocated_reads:1	Strand:+
GTTGAATGCATTGAAACAGAGGACACT
>Location:NODE_27951_length_3778_cov_35.373741	Coordinate:2944	Reads:8	Hits:2	Allocated_reads:4	Strand:+
TGAATGCATTGAAACAGAGGACACTTT
>Location:NODE_27951_length_3778_cov_35.373741	Coordinate:2944	Reads:3	Hits:2	Allocated_reads:1.5	Strand:+
TGAATGCATTGAAACAGAGGACACTTTT
>Location:NODE_27951_length_3778_cov_35.373741	Coordinate:2944	Reads:2	Hits:2	Allocated_reads:1	Strand:+
TGAATGCATTGAAACAGAGGACACTTTTTA
>Location:NODE_27951_length_3778_cov_35.373741	Coordinate:2945	Reads:1	Hits:2	Allocated_reads:0.5	Strand:+
GAATGCATTGAAACAGAGGACACTTTTTA
>Location:NODE_27951_length_3778_cov_35.373741	Coordinate:2945	Reads:1	Hits:2	Allocated_reads:0.5	Strand:+
GAATGCATTGAAACAGAGGACACTTTTTACC
>Location:NODE_27951_length_3778_cov_35.373741	Coordinate:2948	Reads:2	Hits:2	Allocated_reads:1	Strand:+
TGCATTGAAACAGAGGACACTTTTTACC
>Location:NODE_27951_length_3778_cov_35.373741	Coordinate:2948	Reads:1	Hits:2	Allocated_reads:0.5	Strand:+
TGCATTGAAACAGAGGACACTTTTTACCT
>Location:NODE_27951_length_3778_cov_35.373741	Coordinate:2948	Reads:3	Hits:2	Allocated_reads:1.5	Strand:+
TGCATTGAAACAGAGGACACTTTTTACCTT
>Location:NODE_27951_length_3778_cov_35.373741	Coordinate:2948	Reads:7	Hits:2	Allocated_reads:3.5	Strand:+
TGCATTGAAACAGAGGACACTTTTTACCTTT
>Location:NODE_27951_length_3778_cov_35.373741	Coordinate:2950	Reads:3	Hits:2	Allocated_reads:1.5	Strand:+
CATTGAAACAGAGGACACTTTTTACCTTT
>Location:NODE_27951_length_3778_cov_35.373741	Coordinate:2952	Reads:1	Hits:2	Allocated_reads:0.5	Strand:-
GAAAAGGTAAAAAGTGTCCTCTGTTTCAA
>Location:NODE_27951_length_3778_cov_35.373741	Coordinate:2952	Reads:1	Hits:2	Allocated_reads:0.5	Strand:+
TTGAAACAGAGGACACTTTTTACCTTTTCC
>Location:NODE_27951_length_3778_cov_35.373741	Coordinate:2956	Reads:1	Hits:2	Allocated_reads:0.5	Strand:+
AACAGAGGACACTTTTTACCTTTTCCA
>Location:NODE_27951_length_3778_cov_35.373741	Coordinate:2963	Reads:1	Hits:2	Allocated_reads:0.5	Strand:+
GACACTTTTTACCTTTTCCATGGCCACTT
>Location:NODE_27951_length_3778_cov_35.373741	Coordinate:2972	Reads:2	Hits:2	Allocated_reads:1	Strand:+
TACCTTTTCCATGGCCACTTTGTGAATCA
>Location:NODE_27951_length_3778_cov_35.373741	Coordinate:2990	Reads:1	Hits:2	Allocated_reads:0.5	Strand:+
TTTGTGAATCATTTGTCCCAAATGTT
>Location:NODE_27951_length_3778_cov_35.373741	Coordinate:2990	Reads:1	Hits:2	Allocated_reads:0.5	Strand:+
TTTGTGAATCATTTGTCCCAAATGTTCTG
>Location:NODE_27951_length_3778_cov_35.373741	Coordinate:2990	Reads:2	Hits:2	Allocated_reads:1	Strand:+
TTTGTGAATCATTTGTCCCAAATGTTCTGCT
>Location:NODE_27951_length_3778_cov_35.373741	Coordinate:2990	Reads:1	Hits:2	Allocated_reads:0.5	Strand:+
TTTGTGAATCATTTGTCCCAAATGTTCTGCTT
>Location:NODE_27951_length_3778_cov_35.373741	Coordinate:2991	Reads:2	Hits:2	Allocated_reads:1	Strand:+
TTGTGAATCATTTGTCCCAAATGTTCTGCT
>Location:NODE_27951_length_3778_cov_35.373741	Coordinate:3001	Reads:1	Hits:2	Allocated_reads:0.5	Strand:+
TTTGTCCCAAATGTTCTGCTTCATCTTTA
>Location:NODE_27951_length_3778_cov_35.373741	Coordinate:3003	Reads:2	Hits:2	Allocated_reads:1	Strand:+
TGTCCCAAATGTTCTGCTTCATCTT
>Location:NODE_27951_length_3778_cov_35.373741	Coordinate:3009	Reads:2	Hits:2	Allocated_reads:1	Strand:-
ATGAATCTAAAGATGAAGCAGAACATTT
>Location:NODE_27951_length_3778_cov_35.373741	Coordinate:3010	Reads:3	Hits:2	Allocated_reads:1.5	Strand:-
GATGAATCTAAAGATGAAGCAGAACATT
>Location:NODE_27951_length_3778_cov_35.373741	Coordinate:3017	Reads:1	Hits:2	Allocated_reads:0.5	Strand:-
CACAGGATGAATCTAAAGATGAAGCA
>Location:NODE_27951_length_3778_cov_35.373741	Coordinate:3018	Reads:1	Hits:2	Allocated_reads:0.5	Strand:-
ACAGGATGAATCTAAAGATGAAGC
>Location:NODE_27951_length_3778_cov_35.373741	Coordinate:3018	Reads:1	Hits:2	Allocated_reads:0.5	Strand:-
CACAGGATGAATCTAAAGATGAAGC
>Location:NODE_27951_length_3778_cov_35.373741	Coordinate:3021	Reads:1	Hits:2	Allocated_reads:0.5	Strand:+
TCATCTTTAGATTCATCCTGTGTGGGTC
>Location:NODE_27951_length_3778_cov_35.373741	Coordinate:3028	Reads:1	Hits:2	Allocated_reads:0.5	Strand:+
TAGATTCATCCTGTGTGGGTCTGCTATCA
>Location:NODE_27951_length_3778_cov_35.373741	Coordinate:3032	Reads:1	Hits:2	Allocated_reads:0.5	Strand:+
TTCATCCTGTGTGGGTCTGCTATCATGT
>Location:NODE_27951_length_3778_cov_35.373741	Coordinate:3032	Reads:2	Hits:2	Allocated_reads:1	Strand:+
TTCATCCTGTGTGGGTCTGCTATCATGTGTCC
>Location:NODE_27951_length_3778_cov_35.373741	Coordinate:3033	Reads:2	Hits:2	Allocated_reads:1	Strand:+
TCATCCTGTGTGGGTCTGCTATCATG
>Location:NODE_27951_length_3778_cov_35.373741	Coordinate:3033	Reads:1	Hits:2	Allocated_reads:0.5	Strand:+
TCATCCTGTGTGGGTCTGCTATCATGT
>Location:NODE_27951_length_3778_cov_35.373741	Coordinate:3033	Reads:2	Hits:2	Allocated_reads:1	Strand:+
TCATCCTGTGTGGGTCTGCTATCATGTGT
>Location:NODE_27951_length_3778_cov_35.373741	Coordinate:3033	Reads:3	Hits:2	Allocated_reads:1.5	Strand:+
TCATCCTGTGTGGGTCTGCTATCATGTGTC
>Location:NODE_27951_length_3778_cov_35.373741	Coordinate:3033	Reads:2	Hits:2	Allocated_reads:1	Strand:+
TCATCCTGTGTGGGTCTGCTATCATGTGTCC
>Location:NODE_27951_length_3778_cov_35.373741	Coordinate:3036	Reads:1	Hits:2	Allocated_reads:0.5	Strand:+
TCCTGTGTGGGTCTGCTATCATGTGT
>Location:NODE_27951_length_3778_cov_35.373741	Coordinate:3036	Reads:1	Hits:2	Allocated_reads:0.5	Strand:+
TCCTGTGTGGGTCTGCTATCATGTGTCC
>Location:NODE_27951_length_3778_cov_35.373741	Coordinate:3037	Reads:1	Hits:2	Allocated_reads:0.5	Strand:+
CCTGTGTGGGTCTGCTATCATGTGTCC
>Location:NODE_27951_length_3778_cov_35.373741	Coordinate:3049	Reads:1	Hits:2	Allocated_reads:0.5	Strand:-
CATCTGAAGAGGATGGGACACATGATAGCA
>Location:NODE_27951_length_3778_cov_35.373741	Coordinate:3049	Reads:1	Hits:2	Allocated_reads:0.5	Strand:+
TGCTATCATGTGTCCCATCCTCTTCAGA
>Location:NODE_27951_length_3778_cov_35.373741	Coordinate:3052	Reads:1	Hits:2	Allocated_reads:0.5	Strand:-
CATCTGAAGAGGATGGGACACATGATA
>Location:NODE_27951_length_3778_cov_35.373741	Coordinate:3052	Reads:1	Hits:2	Allocated_reads:0.5	Strand:+
TATCATGTGTCCCATCCTCTTCAGATGC
>Location:NODE_27951_length_3778_cov_35.373741	Coordinate:3054	Reads:1	Hits:2	Allocated_reads:0.5	Strand:+
TCATGTGTCCCATCCTCTTCAGATGC
>Location:NODE_27951_length_3778_cov_35.373741	Coordinate:3064	Reads:1	Hits:2	Allocated_reads:0.5	Strand:+
CATCCTCTTCAGATGCTGCCGCCATC
>Location:NODE_27951_length_3778_cov_35.373741	Coordinate:3065	Reads:1	Hits:2	Allocated_reads:0.5	Strand:+
ATCCTCTTCAGATGCTGCCGCCATCTGTT
>Location:NODE_27951_length_3778_cov_35.373741	Coordinate:3066	Reads:1	Hits:2	Allocated_reads:0.5	Strand:+
TCCTCTTCAGATGCTGCCGCCATCTGTTT
>Location:NODE_27951_length_3778_cov_35.373741	Coordinate:3069	Reads:1	Hits:2	Allocated_reads:0.5	Strand:+
TCTTCAGATGCTGCCGCCATCTGTTTTCAGAGAA
>Location:NODE_27951_length_3778_cov_35.373741	Coordinate:3071	Reads:1	Hits:2	Allocated_reads:0.5	Strand:+
TTCAGATGCTGCCGCCATCTGTTTTCAGA
>Location:NODE_27951_length_3778_cov_35.373741	Coordinate:3072	Reads:1	Hits:2	Allocated_reads:0.5	Strand:+
TCAGATGCTGCCGCCATCTGTTTTCAGA
>Location:NODE_27951_length_3778_cov_35.373741	Coordinate:3093	Reads:2	Hits:2	Allocated_reads:1	Strand:+
TTTCAGAGAAGACAACAATATGTTTGGC
>Location:NODE_27951_length_3778_cov_35.373741	Coordinate:3094	Reads:2	Hits:2	Allocated_reads:1	Strand:+
TTCAGAGAAGACAACAATATGTTTGGCT
>Location:NODE_27951_length_3778_cov_35.373741	Coordinate:3102	Reads:1	Hits:2	Allocated_reads:0.5	Strand:+
AGACAACAATATGTTTGGCTCATTTTTGA
>Location:NODE_27951_length_3778_cov_35.373741	Coordinate:3108	Reads:1	Hits:2	Allocated_reads:0.5	Strand:+
CAATATGTTTGGCTCATTTTTGATGGAT
>Location:NODE_27951_length_3778_cov_35.373741	Coordinate:3111	Reads:2	Hits:2	Allocated_reads:1	Strand:+
TATGTTTGGCTCATTTTTGATGGATT
>Location:NODE_27951_length_3778_cov_35.373741	Coordinate:3113	Reads:1	Hits:2	Allocated_reads:0.5	Strand:+
TGTTTGGCTCATTTTTGATGGATTGAT
>Location:NODE_27951_length_3778_cov_35.373741	Coordinate:3116	Reads:1	Hits:2	Allocated_reads:0.5	Strand:+
TTGGCTCATTTTTGATGGATTGATTGTGGA
>Location:NODE_27951_length_3778_cov_35.373741	Coordinate:3124	Reads:1	Hits:2	Allocated_reads:0.5	Strand:+
TTTTTGATGGATTGATTGTGGAAGCACC
>Location:NODE_27951_length_3778_cov_35.373741	Coordinate:3126	Reads:3	Hits:2	Allocated_reads:1.5	Strand:+
TTTGATGGATTGATTGTGGAAGCACCGA
>Location:NODE_27951_length_3778_cov_35.373741	Coordinate:3126	Reads:3	Hits:2	Allocated_reads:1.5	Strand:+
TTTGATGGATTGATTGTGGAAGCACCGAA
>Location:NODE_27951_length_3778_cov_35.373741	Coordinate:3126	Reads:3	Hits:2	Allocated_reads:1.5	Strand:+
TTTGATGGATTGATTGTGGAAGCACCGAAA
>Location:NODE_27951_length_3778_cov_35.373741	Coordinate:3127	Reads:2	Hits:2	Allocated_reads:1	Strand:+
TTGATGGATTGATTGTGGAAGCACCGAAA
>Location:NODE_27951_length_3778_cov_35.373741	Coordinate:3127	Reads:2	Hits:2	Allocated_reads:1	Strand:+
TTGATGGATTGATTGTGGAAGCACCGAAAC
>Location:NODE_27951_length_3778_cov_35.373741	Coordinate:3128	Reads:2	Hits:2	Allocated_reads:1	Strand:+
TGATGGATTGATTGTGGAAGCACCGAA
>Location:NODE_27951_length_3778_cov_35.373741	Coordinate:3128	Reads:1	Hits:2	Allocated_reads:0.5	Strand:+
TGATGGATTGATTGTGGAAGCACCGAGA
>Location:NODE_27951_length_3778_cov_35.373741	Coordinate:3128	Reads:1	Hits:2	Allocated_reads:0.5	Strand:+
TGATGGATTGATTGTGGAAGCACGGAAA
>Location:NODE_27951_length_3778_cov_35.373741	Coordinate:3128	Reads:1	Hits:2	Allocated_reads:0.5	Strand:+
TGATGGATTGATTGTGGAAGCACTGAAA
>Location:NODE_27951_length_3778_cov_35.373741	Coordinate:3128	Reads:37	Hits:2	Allocated_reads:18.5	Strand:+
TGATGGATTGATTGTGGAAGCACCGAAA
>Location:NODE_27951_length_3778_cov_35.373741	Coordinate:3128	Reads:5	Hits:2	Allocated_reads:2.5	Strand:+
TGATGGATTGATTGTGGAAGCACCGAAAC
>Location:NODE_27951_length_3778_cov_35.373741	Coordinate:3128	Reads:1	Hits:2	Allocated_reads:0.5	Strand:+
TGATGGATTGATTGTGGAAGCACAGAAACT
>Location:NODE_27951_length_3778_cov_35.373741	Coordinate:3128	Reads:16	Hits:2	Allocated_reads:8	Strand:+
TGATGGATTGATTGTGGAAGCACCGAAACT
>Location:NODE_27951_length_3778_cov_35.373741	Coordinate:3129	Reads:1	Hits:2	Allocated_reads:0.5	Strand:+
GATGGATTGATTGTGGAAGCACCGAAA
>Location:NODE_27951_length_3778_cov_35.373741	Coordinate:3129	Reads:1	Hits:2	Allocated_reads:0.5	Strand:+
GATGGATTGATTGTGGAAGCACCGAAACT
>Location:NODE_27951_length_3778_cov_35.373741	Coordinate:3130	Reads:1	Hits:2	Allocated_reads:0.5	Strand:+
ATGGATTGATTGTGGAAGCACCGAAACTGAG
>Location:NODE_27951_length_3778_cov_35.373741	Coordinate:3131	Reads:3	Hits:2	Allocated_reads:1.5	Strand:+
TGGATTGATTGTGGAAGCACCGAAA
>Location:NODE_27951_length_3778_cov_35.373741	Coordinate:3131	Reads:1	Hits:2	Allocated_reads:0.5	Strand:+
TGGATTGATTGTGGAAGCACCGAAAC
>Location:NODE_27951_length_3778_cov_35.373741	Coordinate:3131	Reads:1	Hits:2	Allocated_reads:0.5	Strand:+
TGGATTGATTGTGGAAGCACAGAAACT
>Location:NODE_27951_length_3778_cov_35.373741	Coordinate:3131	Reads:29	Hits:2	Allocated_reads:14.5	Strand:+
TGGATTGATTGTGGAAGCACCGAAACT
>Location:NODE_27951_length_3778_cov_35.373741	Coordinate:3131	Reads:1	Hits:2	Allocated_reads:0.5	Strand:+
TGGATTGATTGTGGAAGCACCGAAACTG
>Location:NODE_27951_length_3778_cov_35.373741	Coordinate:3131	Reads:10	Hits:2	Allocated_reads:5	Strand:+
TGGATTGATTGTGGAAGCACCGAAACTGA
>Location:NODE_27951_length_3778_cov_35.373741	Coordinate:3131	Reads:6	Hits:2	Allocated_reads:3	Strand:+
TGGATTGATTGTGGAAGCACCGAAACTGAG
>Location:NODE_27951_length_3778_cov_35.373741	Coordinate:3131	Reads:6	Hits:2	Allocated_reads:3	Strand:+
TGGATTGATTGTGGAAGCACCGAAACTGAGGA
>Location:NODE_27951_length_3778_cov_35.373741	Coordinate:3131	Reads:1	Hits:2	Allocated_reads:0.5	Strand:+
TGGATTGATTGTGGAAGCACCGAAACTGAGGATG
>Location:NODE_27951_length_3778_cov_35.373741	Coordinate:3132	Reads:1	Hits:2	Allocated_reads:0.5	Strand:+
GGATTGATTGTGGAAGCACCGAAACTGAG
>Location:NODE_27951_length_3778_cov_35.373741	Coordinate:3133	Reads:1	Hits:2	Allocated_reads:0.5	Strand:+
GATTGATTGTGGAAGCACCGAAACTGAGGA
>Location:NODE_27951_length_3778_cov_35.373741	Coordinate:3135	Reads:1	Hits:2	Allocated_reads:0.5	Strand:+
TTGATTGTGGAAGCACCGAAACTGAGGA
>Location:NODE_27951_length_3778_cov_35.373741	Coordinate:3135	Reads:2	Hits:2	Allocated_reads:1	Strand:+
TTGATTGTGGAAGCACCGAAACTGAGGAT
>Location:NODE_27951_length_3778_cov_35.373741	Coordinate:3135	Reads:1	Hits:2	Allocated_reads:0.5	Strand:+
TTGATTGTGGAAGCACCGAAACTGAGGATG
>Location:NODE_27951_length_3778_cov_35.373741	Coordinate:3136	Reads:2	Hits:2	Allocated_reads:1	Strand:+
TGATTGTGGAAGCACCGAAACTGAGG
>Location:NODE_27951_length_3778_cov_35.373741	Coordinate:3136	Reads:3	Hits:2	Allocated_reads:1.5	Strand:+
TGATTGTGGAAGCACCGAAACTGAGGAT
>Location:NODE_27951_length_3778_cov_35.373741	Coordinate:3146	Reads:1	Hits:2	Allocated_reads:0.5	Strand:+
AGCACCGAAACTGAGGATGAATTTC
>Location:NODE_27951_length_3778_cov_35.373741	Coordinate:3146	Reads:1	Hits:2	Allocated_reads:0.5	Strand:+
AGCACCGAAACTGAGGATGAATTTCACC
>Location:NODE_27951_length_3778_cov_35.373741	Coordinate:3146	Reads:1	Hits:2	Allocated_reads:0.5	Strand:-
GGTGAAATTCATCCTCAGTTTCGGTGCT
>Location:NODE_27951_length_3778_cov_35.373741	Coordinate:3160	Reads:1	Hits:2	Allocated_reads:0.5	Strand:+
GGATGAATTTCACCTCTCTTTGTGGCATA
>Location:NODE_27951_length_3778_cov_35.373741	Coordinate:3163	Reads:1	Hits:2	Allocated_reads:0.5	Strand:+
TGAATTTCACCTCTCTTTGTGGCATA
>Location:NODE_27951_length_3778_cov_35.373741	Coordinate:3163	Reads:1	Hits:2	Allocated_reads:0.5	Strand:+
TGAATTTCACCTCTCTTTGTGGCATAGG
>Location:NODE_27951_length_3778_cov_35.373741	Coordinate:3163	Reads:1	Hits:2	Allocated_reads:0.5	Strand:+
TGAATTTCACCTCTCTTTGTGGCATAGGA
>Location:NODE_27951_length_3778_cov_35.373741	Coordinate:3164	Reads:1	Hits:2	Allocated_reads:0.5	Strand:+
GAATTTCACCTCTCTTTGTGGCATAGGACT
>Location:NODE_27951_length_3778_cov_35.373741	Coordinate:3167	Reads:2	Hits:2	Allocated_reads:1	Strand:+
TTTCACCTCTCTTTGTGGCATAGGACACC
>Location:NODE_27951_length_3778_cov_35.373741	Coordinate:3167	Reads:1	Hits:2	Allocated_reads:0.5	Strand:+
TTTCACCTCTCTTTGTGGCATAGGACACCC
>Location:NODE_27951_length_3778_cov_35.373741	Coordinate:3169	Reads:1	Hits:2	Allocated_reads:0.5	Strand:+
TCACCTCTCTTTGTGGCATAGGACACCC
>Location:NODE_27951_length_3778_cov_35.373741	Coordinate:3169	Reads:1	Hits:2	Allocated_reads:0.5	Strand:+
TCACCTCTCTTTGTGGCATAGGACACCCAGC
>Location:NODE_27951_length_3778_cov_35.373741	Coordinate:3169	Reads:1	Hits:2	Allocated_reads:0.5	Strand:+
TCACCTCTCTTTGTGGCATAGGACACCCAGT
>Location:NODE_27951_length_3778_cov_35.373741	Coordinate:3170	Reads:1	Hits:2	Allocated_reads:0.5	Strand:+
CACCTCTCTTTGTGGCATAGGACACCCAGT
>Location:NODE_27951_length_3778_cov_35.373741	Coordinate:3176	Reads:1	Hits:2	Allocated_reads:0.5	Strand:+
TCTTTGTGGCATAGGACACCCAGTTT
>Location:NODE_27951_length_3778_cov_35.373741	Coordinate:3176	Reads:2	Hits:2	Allocated_reads:1	Strand:+
TCTTTGTGGCATAGGACACCCAGTTTTGTT
>Location:NODE_27951_length_3778_cov_35.373741	Coordinate:3187	Reads:1	Hits:2	Allocated_reads:0.5	Strand:+
TAGGACACCCAGCTTTGTTTTTCATGGC
>Location:NODE_27951_length_3778_cov_35.373741	Coordinate:3201	Reads:2	Hits:2	Allocated_reads:1	Strand:+
TTGTTTTTCATGGCTACCTTAGGAATC
>Location:NODE_27951_length_3778_cov_35.373741	Coordinate:3201	Reads:1	Hits:2	Allocated_reads:0.5	Strand:+
TTGTTTTTCATGGCTACCTTAGGAATCCTTT
>Location:NODE_27951_length_3778_cov_35.373741	Coordinate:3202	Reads:3	Hits:2	Allocated_reads:1.5	Strand:-
AGGATTCCTAAGGTAGCCATGAAAAACA
>Location:NODE_27951_length_3778_cov_35.373741	Coordinate:3202	Reads:1	Hits:2	Allocated_reads:0.5	Strand:+
TGTTTTTCATGGCTACCTTAGGATT
>Location:NODE_27951_length_3778_cov_35.373741	Coordinate:3202	Reads:1	Hits:2	Allocated_reads:0.5	Strand:+
TGTTTTTCATGGCTACCTTAGGAATCCTT
>Location:NODE_27951_length_3778_cov_35.373741	Coordinate:3205	Reads:1	Hits:2	Allocated_reads:0.5	Strand:+
TTTTCATGGCTACCTTAGGAATCCTTTTACGT
>Location:NODE_27951_length_3778_cov_35.373741	Coordinate:3206	Reads:1	Hits:2	Allocated_reads:0.5	Strand:+
TTTCATGGCTACCTTAGGAATCCTTTTAC
>Location:NODE_27951_length_3778_cov_35.373741	Coordinate:3206	Reads:1	Hits:2	Allocated_reads:0.5	Strand:+
TTTCATGGCTACCTTAGGAATCCTTTTACG
>Location:NODE_27951_length_3778_cov_35.373741	Coordinate:3207	Reads:2	Hits:2	Allocated_reads:1	Strand:+
TTCATGGCTACCTTAGGAATCCTTT
>Location:NODE_27951_length_3778_cov_35.373741	Coordinate:3207	Reads:1	Hits:2	Allocated_reads:0.5	Strand:+
TTCATGGCTACCTTAGGAATCCTTTTA
>Location:NODE_27951_length_3778_cov_35.373741	Coordinate:3207	Reads:3	Hits:2	Allocated_reads:1.5	Strand:+
TTCATGGCTACCTTAGGAATCCTTTTAC
>Location:NODE_27951_length_3778_cov_35.373741	Coordinate:3207	Reads:4	Hits:2	Allocated_reads:2	Strand:+
TTCATGGCTACCTTAGGAATCCTTTTACG
>Location:NODE_27951_length_3778_cov_35.373741	Coordinate:3207	Reads:1	Hits:2	Allocated_reads:0.5	Strand:+
TTCATGGCTACCTTAGGAATCCTTTTACGG
>Location:NODE_27951_length_3778_cov_35.373741	Coordinate:3207	Reads:3	Hits:2	Allocated_reads:1.5	Strand:+
TTCATGGCTACCTTAGGAATCCTTTTACGT
>Location:NODE_27951_length_3778_cov_35.373741	Coordinate:3208	Reads:1	Hits:2	Allocated_reads:0.5	Strand:+
TCATGGCTACCTTAGGAATCCTTTTA
>Location:NODE_27951_length_3778_cov_35.373741	Coordinate:3208	Reads:5	Hits:2	Allocated_reads:2.5	Strand:+
TCATGGCTACCTTAGGAATCCTTTTAC
>Location:NODE_27951_length_3778_cov_35.373741	Coordinate:3208	Reads:13	Hits:2	Allocated_reads:6.5	Strand:+
TCATGGCTACCTTAGGAATCCTTTTACG
>Location:NODE_27951_length_3778_cov_35.373741	Coordinate:3208	Reads:15	Hits:2	Allocated_reads:7.5	Strand:+
TCATGGCTACCTTAGGAATCCTTTTACGT
>Location:NODE_27951_length_3778_cov_35.373741	Coordinate:3208	Reads:9	Hits:2	Allocated_reads:4.5	Strand:+
TCATGGCTACCTTAGGAATCCTTTTACGTT
>Location:NODE_27951_length_3778_cov_35.373741	Coordinate:3208	Reads:1	Hits:2	Allocated_reads:0.5	Strand:+
TCATGGCTACCTTAGGAATCCTTTTACGTTC
>Location:NODE_27951_length_3778_cov_35.373741	Coordinate:3208	Reads:1	Hits:2	Allocated_reads:0.5	Strand:+
TCATGGCTACCTTAGGAATCCTTTTATGTTCT
>Location:NODE_27951_length_3778_cov_35.373741	Coordinate:3209	Reads:1	Hits:2	Allocated_reads:0.5	Strand:+
CATGGCTACCTTAGGAATCCTTTTACGTT
>Location:NODE_27951_length_3778_cov_35.373741	Coordinate:3211	Reads:1	Hits:2	Allocated_reads:0.5	Strand:+
TGGCTACCTTAGGAATCCTTTTACGTT
>Location:NODE_27951_length_3778_cov_35.373741	Coordinate:3211	Reads:2	Hits:2	Allocated_reads:1	Strand:+
TGGCTACCTTAGGAATCCTTTTACGTTCT
>Location:NODE_27951_length_3778_cov_35.373741	Coordinate:3215	Reads:1	Hits:2	Allocated_reads:0.5	Strand:+
TACCTTAGGAATCCTTTTACGTTCTTG
>Location:NODE_27951_length_3778_cov_35.373741	Coordinate:3220	Reads:2	Hits:2	Allocated_reads:1	Strand:+
TAGGAATCCTTTTATGTTCTTGTTCTTCC
>Location:NODE_27951_length_3778_cov_35.373741	Coordinate:3236	Reads:1	Hits:2	Allocated_reads:0.5	Strand:+
TTCTTGTTCTTCCTCCTCTTCTGAATAGC
>Location:NODE_27951_length_3778_cov_35.373741	Coordinate:3236	Reads:3	Hits:2	Allocated_reads:1.5	Strand:+
TTCTTGTTCTTCCTCCTCTTCTGAATAGCCT
>Location:NODE_27951_length_3778_cov_35.373741	Coordinate:3237	Reads:1	Hits:2	Allocated_reads:0.5	Strand:+
TCTTGTTCTTCCTCCTCTTCTGAATAGCCT
>Location:NODE_27951_length_3778_cov_35.373741	Coordinate:3239	Reads:5	Hits:2	Allocated_reads:2.5	Strand:+
TTGTTCTTCCTCCTCTTCTGAATAGCCT
>Location:NODE_27951_length_3778_cov_35.373741	Coordinate:3239	Reads:1	Hits:2	Allocated_reads:0.5	Strand:+
TTGTTCTTCCTCCTCTTCTGAATAGCCTT
>Location:NODE_27951_length_3778_cov_35.373741	Coordinate:3244	Reads:1	Hits:2	Allocated_reads:0.5	Strand:+
CTTCCTCCTCTTCTGAATAGCCTTC
>Location:NODE_27951_length_3778_cov_35.373741	Coordinate:3244	Reads:1	Hits:2	Allocated_reads:0.5	Strand:+
CTTCCTCCTCTTCTGAATAGCCTTCAGA
>Location:NODE_27951_length_3778_cov_35.373741	Coordinate:3252	Reads:1	Hits:2	Allocated_reads:0.5	Strand:-
ACAGGATGAATCTGAAGGCTATTCAGAAGA
>Location:NODE_27951_length_3778_cov_35.373741	Coordinate:3253	Reads:1	Hits:2	Allocated_reads:0.5	Strand:-
ACAGGATGAATCTGAAGGCTATTCAGAAG
>Location:NODE_27951_length_3778_cov_35.373741	Coordinate:3254	Reads:1	Hits:2	Allocated_reads:0.5	Strand:-
CACAGGATGAATCTGAAGGCTATTCAGAA
>Location:NODE_27951_length_3778_cov_35.373741	Coordinate:3255	Reads:1	Hits:2	Allocated_reads:0.5	Strand:-
ACACAGGATGAATCTGAAGGCTATTCAGA
>Location:NODE_27951_length_3778_cov_35.373741	Coordinate:3255	Reads:10	Hits:2	Allocated_reads:5	Strand:-
ACAGGATGAATCTGAAGGCTATTCAGA
>Location:NODE_27951_length_3778_cov_35.373741	Coordinate:3255	Reads:1	Hits:2	Allocated_reads:0.5	Strand:-
CACAGGATGAATCTGAAGGCTATTCAGT
>Location:NODE_27951_length_3778_cov_35.373741	Coordinate:3255	Reads:12	Hits:2	Allocated_reads:6	Strand:-
CACAGGATGAATCTGAAGGCTATTCAGA
>Location:NODE_27951_length_3778_cov_35.373741	Coordinate:3256	Reads:2	Hits:2	Allocated_reads:1	Strand:-
ACAGGATGAATCTGAAGGCTATTCAG
>Location:NODE_27951_length_3778_cov_35.373741	Coordinate:3256	Reads:4	Hits:2	Allocated_reads:2	Strand:-
CACAGGATGAATCTGAAGGCTATTCAG
>Location:NODE_27951_length_3778_cov_35.373741	Coordinate:3257	Reads:1	Hits:2	Allocated_reads:0.5	Strand:+
TGAATAGCCTTCAGATTCATCCTG
>Location:NODE_27951_length_3778_cov_35.373741	Coordinate:3258	Reads:1	Hits:2	Allocated_reads:0.5	Strand:-
AACCCACACAGGATGAATCTGAAGGCTATTC
>Location:NODE_27951_length_3778_cov_35.373741	Coordinate:3258	Reads:5	Hits:2	Allocated_reads:2.5	Strand:-
ACAGGATGAATCTGAAGGCTATTC
>Location:NODE_27951_length_3778_cov_35.373741	Coordinate:3258	Reads:1	Hits:2	Allocated_reads:0.5	Strand:-
CACAGGATGAATCTGAAGGCTATTC
>Location:NODE_27951_length_3778_cov_35.373741	Coordinate:3268	Reads:1	Hits:2	Allocated_reads:0.5	Strand:+
CAGATTCATCCTGTGTGGGTTTCCAGTC
>Location:NODE_27951_length_3778_cov_35.373741	Coordinate:3271	Reads:1	Hits:2	Allocated_reads:0.5	Strand:+
ATTCATCCTGTGTGGGTTTCCAGTCATCTG
>Location:NODE_27951_length_3778_cov_35.373741	Coordinate:3272	Reads:4	Hits:2	Allocated_reads:2	Strand:+
TTCATCCTGTGTGGGTTTCCAGTCATC
>Location:NODE_27951_length_3778_cov_35.373741	Coordinate:3272	Reads:1	Hits:2	Allocated_reads:0.5	Strand:+
TTCATCCTGTGTGGGTTTCCAGTCATCG
>Location:NODE_27951_length_3778_cov_35.373741	Coordinate:3272	Reads:7	Hits:2	Allocated_reads:3.5	Strand:+
TTCATCCTGTGTGGGTTTCCAGTCATCT
>Location:NODE_27951_length_3778_cov_35.373741	Coordinate:3272	Reads:6	Hits:2	Allocated_reads:3	Strand:+
TTCATCCTGTGTGGGTTTCCAGTCATCTGT
>Location:NODE_27951_length_3778_cov_35.373741	Coordinate:3272	Reads:11	Hits:2	Allocated_reads:5.5	Strand:+
TTCATCCTGTGTGGGTTTCCAGTCATCTGTC
>Location:NODE_27951_length_3778_cov_35.373741	Coordinate:3272	Reads:1	Hits:2	Allocated_reads:0.5	Strand:+
TTCATCCTGTGTGGGTTTCCAGTCATCTGTCT
>Location:NODE_27951_length_3778_cov_35.373741	Coordinate:3273	Reads:5	Hits:2	Allocated_reads:2.5	Strand:+
TCATCCTGTGTGGGTTTCCAGTCATC
>Location:NODE_27951_length_3778_cov_35.373741	Coordinate:3273	Reads:6	Hits:2	Allocated_reads:3	Strand:+
TCATCCTGTGTGGGTTTCCAGTCATCT
>Location:NODE_27951_length_3778_cov_35.373741	Coordinate:3273	Reads:3	Hits:2	Allocated_reads:1.5	Strand:+
TCATCCTGTGTGGGTTTCCAGTCATCTG
>Location:NODE_27951_length_3778_cov_35.373741	Coordinate:3273	Reads:7	Hits:2	Allocated_reads:3.5	Strand:+
TCATCCTGTGTGGGTTTCCAGTCATCTGT
>Location:NODE_27951_length_3778_cov_35.373741	Coordinate:3273	Reads:42	Hits:2	Allocated_reads:21	Strand:+
TCATCCTGTGTGGGTTTCCAGTCATCTGTC
>Location:NODE_27951_length_3778_cov_35.373741	Coordinate:3273	Reads:1	Hits:2	Allocated_reads:0.5	Strand:+
TCATCCTGTGTGGGTTTCCAGTCATCTGTCT
>Location:NODE_27951_length_3778_cov_35.373741	Coordinate:3273	Reads:5	Hits:2	Allocated_reads:2.5	Strand:+
TCATCCTGTGTGGGTTTCCAGTCATCTGTCC
>Location:NODE_27951_length_3778_cov_35.373741	Coordinate:3279	Reads:1	Hits:2	Allocated_reads:0.5	Strand:+
TGTGTGGGTTTCCAGTCATCTGTC
>Location:NODE_27951_length_3778_cov_35.373741	Coordinate:3288	Reads:1	Hits:1	Allocated_reads:1	Strand:-
CTGAAGATGATGGGACAGATGACTGGAA
>Location:NODE_27951_length_3778_cov_35.373741	Coordinate:3289	Reads:1	Hits:1	Allocated_reads:1	Strand:+
TCCAGTCATCTGTCCCATCATCTTCAGA
>Location:NODE_27951_length_3778_cov_35.373741	Coordinate:3292	Reads:1	Hits:1	Allocated_reads:1	Strand:-
CATCTGAAGATGATGGGACAGATGACT
>Location:NODE_27951_length_3778_cov_35.373741	Coordinate:3292	Reads:2	Hits:1	Allocated_reads:2	Strand:-
CTCATCTGAAGATGATGGGACAGATGACT
>Location:NODE_27951_length_3778_cov_35.373741	Coordinate:3303	Reads:1	Hits:1	Allocated_reads:1	Strand:-
TGTTAGCTCATCTGAAGATGATGG
>Location:NODE_27951_length_3778_cov_35.373741	Coordinate:3304	Reads:1	Hits:1	Allocated_reads:1	Strand:+
CATCATCTTCAGATGAGCTAACAGACTGC
>Location:NODE_27951_length_3778_cov_35.373741	Coordinate:3306	Reads:1	Hits:1	Allocated_reads:1	Strand:+
TCATCTTCAGATGAGCTAACAGACTGCT
>Location:NODE_27951_length_3778_cov_35.373741	Coordinate:3306	Reads:3	Hits:1	Allocated_reads:3	Strand:+
TCATCTTCAGATGAGCTAACAGACTGCTT
>Location:NODE_27951_length_3778_cov_35.373741	Coordinate:3306	Reads:6	Hits:1	Allocated_reads:6	Strand:+
TCATCTTCAGATGAGCTAACAGACTGCTTT
>Location:NODE_27951_length_3778_cov_35.373741	Coordinate:3306	Reads:1	Hits:1	Allocated_reads:1	Strand:+
TCATCTTCAGATGAGCTAACAGACTGCTTTT
>Location:NODE_27951_length_3778_cov_35.373741	Coordinate:3307	Reads:1	Hits:1	Allocated_reads:1	Strand:+
CATCTTCAGATGAGCTAACAGACTGCTT
>Location:NODE_27951_length_3778_cov_35.373741	Coordinate:3311	Reads:3	Hits:2	Allocated_reads:1.5	Strand:+
TTCAGATGAGCTAACAGACTGCTTTTAGA
>Location:NODE_27951_length_3778_cov_35.373741	Coordinate:3311	Reads:1	Hits:2	Allocated_reads:0.5	Strand:+
TTCAGATGAGCTAACAGACTGCTTTTAGAGCAGAA
>Location:NODE_27951_length_3778_cov_35.373741	Coordinate:3312	Reads:3	Hits:2	Allocated_reads:1.5	Strand:+
TCAGATGAGCTAACAGACTGCTTTTAGAGC
>Location:NODE_27951_length_3778_cov_35.373741	Coordinate:3353	Reads:1	Hits:2	Allocated_reads:0.5	Strand:+
TATTTTACTCATTTTCATGGATGTTTCGA
>Location:NODE_27951_length_3778_cov_35.373741	Coordinate:3353	Reads:1	Hits:2	Allocated_reads:0.5	Strand:+
TATTTTACTCATTTTCATGGATGTTTGGG
>Location:NODE_27951_length_3778_cov_35.373741	Coordinate:3353	Reads:1	Hits:2	Allocated_reads:0.5	Strand:+
TATTTTACTCATTTTCATGGATGTTTGGAA
>Location:NODE_27951_length_3778_cov_35.373741	Coordinate:3353	Reads:1	Hits:2	Allocated_reads:0.5	Strand:+
TATTTTACTCATTTTCATGGATGTTTGGAAA
>Location:NODE_27951_length_3778_cov_35.373741	Coordinate:3364	Reads:1	Hits:2	Allocated_reads:0.5	Strand:+
TTTTCATGGATGTTTGGAAACAAAACACT
>Location:NODE_27951_length_3778_cov_35.373741	Coordinate:3366	Reads:1	Hits:2	Allocated_reads:0.5	Strand:+
TTCATGGATGTTTGGAAACAAAACACT
>Location:NODE_27951_length_3778_cov_35.373741	Coordinate:3367	Reads:4	Hits:2	Allocated_reads:2	Strand:+
TCATGGATGTTTGGAAACAAAACACTTACA
>Location:NODE_27951_length_3778_cov_35.373741	Coordinate:3384	Reads:3	Hits:2	Allocated_reads:1.5	Strand:+
CAAAACACTTACATCTTTAACTGCAGGA
>Location:NODE_27951_length_3778_cov_35.373741	Coordinate:3386	Reads:1	Hits:2	Allocated_reads:0.5	Strand:+
AAACACTTACATCTTTAACTGCAGGA
>Location:NODE_27951_length_3778_cov_35.373741	Coordinate:3392	Reads:15	Hits:2	Allocated_reads:7.5	Strand:+
TTACATCTTTAACTGCAGGAGAAGA
>Location:NODE_27951_length_3778_cov_35.373741	Coordinate:3392	Reads:2	Hits:2	Allocated_reads:1	Strand:+
TTACATCTTTAACTGCAGGAGAAGAA
>Location:NODE_27951_length_3778_cov_35.373741	Coordinate:3392	Reads:4	Hits:2	Allocated_reads:2	Strand:+
TTACATCTTTAACTGCAGGAGAAGAAA
>Location:NODE_27951_length_3778_cov_35.373741	Coordinate:3392	Reads:4	Hits:2	Allocated_reads:2	Strand:+
TTACATCTTTAACTGCAGGAGAAGAAAC
>Location:NODE_27951_length_3778_cov_35.373741	Coordinate:3392	Reads:1	Hits:2	Allocated_reads:0.5	Strand:+
TTACATCTTTAACTGCAGGAGAAGAAACG
>Location:NODE_27951_length_3778_cov_35.373741	Coordinate:3392	Reads:31	Hits:2	Allocated_reads:15.5	Strand:+
TTACATCTTTAACTGCAGGAGAAGAAACT
>Location:NODE_27951_length_3778_cov_35.373741	Coordinate:3392	Reads:3	Hits:1	Allocated_reads:3	Strand:+
TTACATCTTTAACTGCAGGAGAAGAAACTC
>Location:NODE_27951_length_3778_cov_35.373741	Coordinate:3393	Reads:1	Hits:2	Allocated_reads:0.5	Strand:+
TACATCTTTAACTGCAGGAGAAGA
>Location:NODE_27951_length_3778_cov_35.373741	Coordinate:3393	Reads:1	Hits:2	Allocated_reads:0.5	Strand:+
TACATCTTTAACTGCAGGAGAAGAAACT
>Location:NODE_27951_length_3778_cov_35.373741	Coordinate:3403	Reads:1	Hits:1	Allocated_reads:1	Strand:-
AAATCCAGCAGAGTTTCTTCTCCTGCAGT
>Location:NODE_27951_length_3778_cov_35.373741	Coordinate:3437	Reads:1	Hits:1	Allocated_reads:1	Strand:-
AAGGGAATGGGTTCCTAAGGTGGGC
>Location:NODE_27951_length_3778_cov_35.373741	Coordinate:3440	Reads:3	Hits:1	Allocated_reads:3	Strand:+
CACCTTAGGAACCCATTCCCTTGCTTCA
>Location:NODE_27951_length_3778_cov_35.373741	Coordinate:3450	Reads:1	Hits:1	Allocated_reads:1	Strand:+
ACCCATTCCCTTGCTTCATCCTCCTCT
>Location:NODE_27951_length_3778_cov_35.373741	Coordinate:3455	Reads:1	Hits:1	Allocated_reads:1	Strand:+
TTCCCTTGCTTCATCCTCCTCTTGTG
>Location:NODE_27951_length_3778_cov_35.373741	Coordinate:3455	Reads:6	Hits:1	Allocated_reads:6	Strand:+
TTCCCTTGCTTCATCCTCCTCTTGTGTGAGT
>Location:NODE_27951_length_3778_cov_35.373741	Coordinate:3456	Reads:1	Hits:1	Allocated_reads:1	Strand:+
TCCCTTGCTTCATCCTCCTCTTGTGTG
>Location:NODE_27951_length_3778_cov_35.373741	Coordinate:3456	Reads:2	Hits:1	Allocated_reads:2	Strand:+
TCCCTTGCTTCATCCTCCTCTTGTGTGAGTT
>Location:NODE_27951_length_3778_cov_35.373741	Coordinate:3459	Reads:1	Hits:1	Allocated_reads:1	Strand:+
CTTGCTTCATCCTCCTCTTGTGTGAGTTT
>Location:NODE_27951_length_3778_cov_35.373741	Coordinate:3459	Reads:1	Hits:1	Allocated_reads:1	Strand:-
TCACACAAGAGGAGGATGAAGCAAG
>Location:NODE_27951_length_3778_cov_35.373741	Coordinate:3460	Reads:2	Hits:1	Allocated_reads:2	Strand:+
TTGCTTCATCCTCCTCTTGTGTGAGTT
>Location:NODE_27951_length_3778_cov_35.373741	Coordinate:3460	Reads:1	Hits:1	Allocated_reads:1	Strand:+
TTGCTTCATCCTCCTCTTGTGTGAGTTT
>Location:NODE_27951_length_3778_cov_35.373741	Coordinate:3461	Reads:9	Hits:1	Allocated_reads:9	Strand:+
TGCTTCATCCTCCTCTTGTGTGAGTT
>Location:NODE_27951_length_3778_cov_35.373741	Coordinate:3466	Reads:1	Hits:1	Allocated_reads:1	Strand:+
CATCCTCCTCTTGTGTGAGTTTCCCCACA
>Location:NODE_27951_length_3778_cov_35.373741	Coordinate:3468	Reads:1	Hits:1	Allocated_reads:1	Strand:+
TCCTCCTCTTGTGTGAGTTTCCCCACATCT
>Location:NODE_27951_length_3778_cov_35.373741	Coordinate:3474	Reads:1	Hits:3	Allocated_reads:0.333333333333333	Strand:+
TCTTGTGTGAGTTTCCCCACATCTGTCCT
>Location:NODE_27951_length_3778_cov_35.373741	Coordinate:3478	Reads:1	Hits:3	Allocated_reads:0.333333333333333	Strand:-
ATAGGACAGATGTGGGGAAACTCACAC
>Location:NODE_27951_length_3778_cov_35.373741	Coordinate:3480	Reads:1	Hits:3	Allocated_reads:0.333333333333333	Strand:-
TGATAGGACAGATGTGGGGAAACTCAC
>Location:NODE_27951_length_3778_cov_35.373741	Coordinate:3483	Reads:1	Hits:3	Allocated_reads:0.333333333333333	Strand:-
TGATAGGACAGATGTGGGGAAACT
>Location:NODE_27951_length_3778_cov_35.373741	Coordinate:3493	Reads:1	Hits:3	Allocated_reads:0.333333333333333	Strand:-
TTTTACAAAAATGATAGGACAGATG
>Location:NODE_27951_length_3778_cov_35.373741	Coordinate:3499	Reads:1	Hits:3	Allocated_reads:0.333333333333333	Strand:+
TCCTATCATTTTTGTAAAAGACCACCA
>Location:NODE_27951_length_3778_cov_35.373741	Coordinate:3507	Reads:1	Hits:3	Allocated_reads:0.333333333333333	Strand:+
TTTTTGTAAAAGACCACCATCTGATTTTAGA
>Location:NODE_27951_length_3778_cov_35.373741	Coordinate:3508	Reads:6	Hits:3	Allocated_reads:2	Strand:+
TTTTGTAAAAGACCACCATCTGATTT
>Location:NODE_27951_length_3778_cov_35.373741	Coordinate:3508	Reads:3	Hits:3	Allocated_reads:1	Strand:+
TTTTGTAAAAGACCACCATCTGATTTT
>Location:NODE_27951_length_3778_cov_35.373741	Coordinate:3508	Reads:3	Hits:3	Allocated_reads:1	Strand:+
TTTTGTAAAAGACCACCATCTGATTTTA
>Location:NODE_27951_length_3778_cov_35.373741	Coordinate:3508	Reads:1	Hits:3	Allocated_reads:0.333333333333333	Strand:+
TTTTGTAAAAGACCACCATCTGATTTTGGA
>Location:NODE_27951_length_3778_cov_35.373741	Coordinate:3508	Reads:141	Hits:3	Allocated_reads:47	Strand:+
TTTTGTAAAAGACCACCATCTGATTTTAGA
>Location:NODE_27951_length_3778_cov_35.373741	Coordinate:3509	Reads:4	Hits:3	Allocated_reads:1.33333333333333	Strand:+
TTTGTAAAAGACCACCATCTGATTTTAGA
>Location:NODE_27951_length_3778_cov_35.373741	Coordinate:3510	Reads:8	Hits:3	Allocated_reads:2.66666666666667	Strand:+
TTGTAAAAGACCACCATCTGATTTTAGA
>Location:NODE_27951_length_3778_cov_35.373741	Coordinate:3511	Reads:1	Hits:3	Allocated_reads:0.333333333333333	Strand:+
TGTAAAAGACCACCATCTGATTTTAGA
>Location:NODE_27951_length_3778_cov_35.373741	Coordinate:3511	Reads:1	Hits:3	Allocated_reads:0.333333333333333	Strand:+
TGTAAAAGACCACCATCTGATTTTAGAA
>Location:NODE_27951_length_3778_cov_35.373741	Coordinate:3512	Reads:2	Hits:3	Allocated_reads:0.666666666666667	Strand:+
GTAAAAGACCACCATCTGATTTTAGAAAAG
>Location:NODE_27951_length_3778_cov_35.373741	Coordinate:3513	Reads:2	Hits:3	Allocated_reads:0.666666666666667	Strand:+
TAAAAGACCACCATCTGATTTTAGA
>Location:NODE_27951_length_3778_cov_35.373741	Coordinate:3513	Reads:14	Hits:3	Allocated_reads:4.66666666666667	Strand:+
TAAAAGACCACCATCTGATTTTAGAAAAG
>Location:NODE_27951_length_3778_cov_35.373741	Coordinate:3514	Reads:6	Hits:3	Allocated_reads:2	Strand:+
AAAAGACCACCATCTGATTTTAGAAAAG
>Location:NODE_27951_length_3778_cov_35.373741	Coordinate:3514	Reads:1	Hits:3	Allocated_reads:0.333333333333333	Strand:+
AAAAGACCACCATCTGATTTTAGAAAAGTA
>Location:NODE_27951_length_3778_cov_35.373741	Coordinate:3515	Reads:8	Hits:3	Allocated_reads:2.66666666666667	Strand:+
AAAGACCACCATCTGATTTTAGAAAAG
>Location:NODE_27951_length_3778_cov_35.373741	Coordinate:3515	Reads:2	Hits:3	Allocated_reads:0.666666666666667	Strand:+
AAAGACCACCATCTGATTTTAGAAAAGT
>Location:NODE_27951_length_3778_cov_35.373741	Coordinate:3515	Reads:1	Hits:3	Allocated_reads:0.333333333333333	Strand:+
AAAGACCACCATCTGATTTTAGAAAAGTA
>Location:NODE_27951_length_3778_cov_35.373741	Coordinate:3516	Reads:3	Hits:3	Allocated_reads:1	Strand:+
AAGACCACCATCTGATTTTAGAAAAG
>Location:NODE_27951_length_3778_cov_35.373741	Coordinate:3516	Reads:5	Hits:3	Allocated_reads:1.66666666666667	Strand:+
AAGACCACCATCTGATTTTAGAAAAGTA
>Location:NODE_27951_length_3778_cov_35.373741	Coordinate:3516	Reads:1	Hits:3	Allocated_reads:0.333333333333333	Strand:+
AAGACCACCATCTGATTTTAGAAAAGTAA
>Location:NODE_27951_length_3778_cov_35.373741	Coordinate:3516	Reads:1	Hits:3	Allocated_reads:0.333333333333333	Strand:+
AAGACCACCATCTGATTTTAGAAAAGTAAAA
>Location:NODE_27951_length_3778_cov_35.373741	Coordinate:3517	Reads:1	Hits:3	Allocated_reads:0.333333333333333	Strand:+
AGACCACCATCTGATTTTAGAAAAG
>Location:NODE_27951_length_3778_cov_35.373741	Coordinate:3517	Reads:2	Hits:3	Allocated_reads:0.666666666666667	Strand:+
AGACCACCATCTGATTTTAGAAAAGTA
>Location:NODE_27951_length_3778_cov_35.373741	Coordinate:3517	Reads:1	Hits:3	Allocated_reads:0.333333333333333	Strand:+
AGACCACCATCTGATTTTAGAAAAGTAAAAG
>Location:NODE_27951_length_3778_cov_35.373741	Coordinate:3518	Reads:1	Hits:3	Allocated_reads:0.333333333333333	Strand:+
GACCACCATCTGATTTTAGAAAAGTAAA
>Location:NODE_27951_length_3778_cov_35.373741	Coordinate:3518	Reads:2	Hits:3	Allocated_reads:0.666666666666667	Strand:+
GACCACCATCTGATTTTAGAAAAGTAAAAG
>Location:NODE_27951_length_3778_cov_35.373741	Coordinate:3519	Reads:2	Hits:3	Allocated_reads:0.666666666666667	Strand:+
ACCACCATCTGATTTTAGAAAAGTAAAAG
>Location:NODE_27951_length_3778_cov_35.373741	Coordinate:3519	Reads:1	Hits:3	Allocated_reads:0.333333333333333	Strand:+
ACCACCATCTGATTTTAGAAAAGTAAAAGTA
>Location:NODE_27951_length_3778_cov_35.373741	Coordinate:3520	Reads:1	Hits:3	Allocated_reads:0.333333333333333	Strand:+
CCACCATCTGATTTTAGAAAAGTAAAAG
>Location:NODE_27951_length_3778_cov_35.373741	Coordinate:3525	Reads:1	Hits:3	Allocated_reads:0.333333333333333	Strand:+
ATCTGATTTTAGAAAAGTAAAAGTAAAA
>Location:NODE_27951_length_3778_cov_35.373741	Coordinate:3538	Reads:1	Hits:3	Allocated_reads:0.333333333333333	Strand:+
AAAGTAAAAGTAAAAAGCTAAAAGAT
>Location:NODE_27951_length_3778_cov_35.373741	Coordinate:3542	Reads:1	Hits:3	Allocated_reads:0.333333333333333	Strand:+
TAAAAGTAAAAAGCTAAAAGATTAGTAAT
>Location:NODE_27951_length_3778_cov_35.373741	Coordinate:3583	Reads:1	Hits:3	Allocated_reads:0.333333333333333	Strand:+
TAAAAACAAGTACAAGAACATACATTACATA
>Location:NODE_27951_length_3778_cov_35.373741	Coordinate:3593	Reads:1	Hits:3	Allocated_reads:0.333333333333333	Strand:+
TACAAGAACATACATTACATACTTTTCTCT
>Location:NODE_27951_length_3778_cov_35.373741	Coordinate:3601	Reads:2	Hits:3	Allocated_reads:0.666666666666667	Strand:+
CATACATTACATACTTTTCTCTTGCGCAACT
>Location:NODE_27951_length_3778_cov_35.373741	Coordinate:3602	Reads:1	Hits:3	Allocated_reads:0.333333333333333	Strand:+
ATACATTACATACTTTTCTCTTGCGCAACT
>Location:NODE_27951_length_3778_cov_35.373741	Coordinate:3603	Reads:1	Hits:3	Allocated_reads:0.333333333333333	Strand:-
CAGTTGCGCAAGAGAAAAGTATGTAATGTA
>Location:NODE_27951_length_3778_cov_35.373741	Coordinate:3603	Reads:1	Hits:3	Allocated_reads:0.333333333333333	Strand:+
TACATTACATACTTTTCTCTTGCGCAACT
>Location:NODE_27951_length_3778_cov_35.373741	Coordinate:3604	Reads:1	Hits:3	Allocated_reads:0.333333333333333	Strand:+
ACATTACATACTTTTCTCTTGCGCAACTGG
>Location:NODE_27951_length_3778_cov_35.373741	Coordinate:3607	Reads:3	Hits:3	Allocated_reads:1	Strand:+
TTACATACTTTTCTCTTGCGCAAC
>Location:NODE_27951_length_3778_cov_35.373741	Coordinate:3607	Reads:1	Hits:3	Allocated_reads:0.333333333333333	Strand:+
TTACATACTTTTCTCTTGCACAACT
>Location:NODE_27951_length_3778_cov_35.373741	Coordinate:3607	Reads:14	Hits:3	Allocated_reads:4.66666666666667	Strand:+
TTACATACTTTTCTCTTGCGCAACT
>Location:NODE_27951_length_3778_cov_35.373741	Coordinate:3607	Reads:1	Hits:3	Allocated_reads:0.333333333333333	Strand:+
TTACATACTTTTCTCTTGCGCAACTG
>Location:NODE_27951_length_3778_cov_35.373741	Coordinate:3607	Reads:17	Hits:3	Allocated_reads:5.66666666666667	Strand:+
TTACATACTTTTCTCTTGCGCAACTGGT
>Location:NODE_27951_length_3778_cov_35.373741	Coordinate:3607	Reads:1	Hits:3	Allocated_reads:0.333333333333333	Strand:+
TTACATACTTTTCTCTTGCGCAACTGGTT
>Location:NODE_27951_length_3778_cov_35.373741	Coordinate:3607	Reads:20	Hits:3	Allocated_reads:6.66666666666667	Strand:+
TTACATACTTTTCTCTTGCGCAACTGGTA
>Location:NODE_27951_length_3778_cov_35.373741	Coordinate:3618	Reads:1	Hits:3	Allocated_reads:0.333333333333333	Strand:-
AAAAGTGACATACCAGTTGCGCAAGAGA
>Location:NODE_27951_length_3778_cov_35.373741	Coordinate:3618	Reads:1	Hits:3	Allocated_reads:0.333333333333333	Strand:+
TCTCTTGCGCAACTGGTATGTCACT
>Location:NODE_27951_length_3778_cov_35.373741	Coordinate:3631	Reads:4	Hits:3	Allocated_reads:1.33333333333333	Strand:+
TGGTATGTCACTTTTTGTAGATGCTCCACC
>Location:NODE_27951_length_3778_cov_35.373741	Coordinate:3634	Reads:3	Hits:3	Allocated_reads:1	Strand:+
TATGTCACTTTTTGTAGATGCTCCACCC
>Location:NODE_27951_length_3778_cov_35.373741	Coordinate:3634	Reads:2	Hits:3	Allocated_reads:0.666666666666667	Strand:+
TATGTCACTTTTTGTAGATGCTCCACCCCC
>Location:NODE_27951_length_3778_cov_35.373741	Coordinate:3635	Reads:1	Hits:3	Allocated_reads:0.333333333333333	Strand:+
ATGTCACTTTTTGTAGATGCTCCACCCCCT
>Location:NODE_27951_length_3778_cov_35.373741	Coordinate:3636	Reads:4	Hits:3	Allocated_reads:1.33333333333333	Strand:+
TGTCACTTTTTGTAGATGCTCCACC
>Location:NODE_27951_length_3778_cov_35.373741	Coordinate:3636	Reads:3	Hits:3	Allocated_reads:1	Strand:+
TGTCACTTTTTGTAGATGCTCCACCC
>Location:NODE_27951_length_3778_cov_35.373741	Coordinate:3636	Reads:14	Hits:3	Allocated_reads:4.66666666666667	Strand:+
TGTCACTTTTTGTAGATGCTCCACCCC
>Location:NODE_27951_length_3778_cov_35.373741	Coordinate:3636	Reads:38	Hits:3	Allocated_reads:12.6666666666667	Strand:+
TGTCACTTTTTGTAGATGCTCCACCCCC
>Location:NODE_27951_length_3778_cov_35.373741	Coordinate:3636	Reads:1	Hits:3	Allocated_reads:0.333333333333333	Strand:+
TGTCACTTTTTGTAGATGCTCCACCCCCC
>Location:NODE_27951_length_3778_cov_35.373741	Coordinate:3636	Reads:2	Hits:3	Allocated_reads:0.666666666666667	Strand:+
TGTCACTTTTTGTAGATGCTCCACCCCCG
>Location:NODE_27951_length_3778_cov_35.373741	Coordinate:3636	Reads:68	Hits:3	Allocated_reads:22.6666666666667	Strand:+
TGTCACTTTTTGTAGATGCTCCACCCCCT
>Location:NODE_27951_length_3778_cov_35.373741	Coordinate:3636	Reads:20	Hits:3	Allocated_reads:6.66666666666667	Strand:+
TGTCACTTTTTGTAGATGCTCCACCCCCTT
>Location:NODE_27951_length_3778_cov_35.373741	Coordinate:3636	Reads:6	Hits:3	Allocated_reads:2	Strand:+
TGTCACTTTTTGTAGATGCTCCACCCCCTTT
>Location:NODE_27951_length_3778_cov_35.373741	Coordinate:3637	Reads:2	Hits:3	Allocated_reads:0.666666666666667	Strand:+
GTCACTTTTTGTAGATGCTCCACCCCCT
>Location:NODE_27951_length_3778_cov_35.373741	Coordinate:3638	Reads:2	Hits:3	Allocated_reads:0.666666666666667	Strand:+
TCACTTTTTGTAGATGCTCCACCCCC
>Location:NODE_27951_length_3778_cov_35.373741	Coordinate:3641	Reads:1	Hits:3	Allocated_reads:0.333333333333333	Strand:+
CTTTTTGTAGATGCTCCACCCCCTTTTTC
>Location:NODE_27951_length_3778_cov_35.373741	Coordinate:3643	Reads:1	Hits:3	Allocated_reads:0.333333333333333	Strand:+
TTTTGTAGATGCTCCACCCCCTTTTTC
>Location:NODE_27951_length_3778_cov_35.373741	Coordinate:3644	Reads:1	Hits:3	Allocated_reads:0.333333333333333	Strand:+
TTTGTAGATGCTCCACCCCCTTTTTT
>Location:NODE_27951_length_3778_cov_35.373741	Coordinate:3645	Reads:1	Hits:3	Allocated_reads:0.333333333333333	Strand:+
TTGTAGATGCTCCACCCCCTTTTTC
>Location:NODE_27951_length_3778_cov_35.373741	Coordinate:3645	Reads:1	Hits:3	Allocated_reads:0.333333333333333	Strand:+
TTGTAGATGCTCCACCCCCTTTTTCAAAT
>Location:NODE_27951_length_3778_cov_35.373741	Coordinate:3645	Reads:1	Hits:3	Allocated_reads:0.333333333333333	Strand:+
TTGTAGATGCTCCACCCCCTTTTTCAAATCCT
>Location:NODE_27951_length_3778_cov_35.373741	Coordinate:3646	Reads:1	Hits:3	Allocated_reads:0.333333333333333	Strand:+
TGTAGATGCTCCACCCCCTTTTTCAAATCC
>Location:NODE_27951_length_3778_cov_35.373741	Coordinate:3646	Reads:1	Hits:3	Allocated_reads:0.333333333333333	Strand:+
TGTAGATGCTCCACCCCCTTTTTCAAATCCT
>Location:NODE_27951_length_3778_cov_35.373741	Coordinate:3648	Reads:1	Hits:3	Allocated_reads:0.333333333333333	Strand:+
TAGATGCTCCACCCCCTTTTTCAAATCCT
>Location:NODE_27951_length_3778_cov_35.373741	Coordinate:3650	Reads:1	Hits:3	Allocated_reads:0.333333333333333	Strand:+
GATGCTCCACCCCCTTTTTCAAATCCTGT
>Location:NODE_27951_length_3778_cov_35.373741	Coordinate:3658	Reads:1	Hits:3	Allocated_reads:0.333333333333333	Strand:-
AACGAAACTAAACAGGATTTGAAAAAGGGGGT
>Location:NODE_27951_length_3778_cov_35.373741	Coordinate:3661	Reads:1	Hits:3	Allocated_reads:0.333333333333333	Strand:-
AACGAAACTAAACAGGATTTGAAAAAGGG
>Location:NODE_27951_length_3778_cov_35.373741	Coordinate:3668	Reads:1	Hits:3	Allocated_reads:0.333333333333333	Strand:+
TCAAATCCTGTTTAGTTTCGTTTATTGT
>Location:NODE_27951_length_3778_cov_35.373741	Coordinate:3676	Reads:1	Hits:3	Allocated_reads:0.333333333333333	Strand:+
TGTTTAGTTTCGTTTATTGTGGCTCC
>Location:NODE_27951_length_3778_cov_35.373741	Coordinate:3679	Reads:1	Hits:3	Allocated_reads:0.333333333333333	Strand:+
TTAGTTTCGTTTATTGTGGCTCCGGC
>Location:NODE_27951_length_3778_cov_35.373741	Coordinate:3679	Reads:1	Hits:3	Allocated_reads:0.333333333333333	Strand:+
TTAGTTTCGTTTATTGTGGCTCCGGCAC
>Location:NODE_27951_length_3778_cov_35.373741	Coordinate:3679	Reads:3	Hits:3	Allocated_reads:1	Strand:+
TTAGTTTCGTTTATTGTGGCTCCGGCACT
>Location:NODE_27951_length_3778_cov_35.373741	Coordinate:3680	Reads:1	Hits:3	Allocated_reads:0.333333333333333	Strand:+
TAGTTTCGTTTATTGTGGCTCCGG
>Location:NODE_27951_length_3778_cov_35.373741	Coordinate:3680	Reads:5	Hits:3	Allocated_reads:1.66666666666667	Strand:+
TAGTTTCGTTTATTGTGGCTCCGGC
>Location:NODE_27951_length_3778_cov_35.373741	Coordinate:3680	Reads:7	Hits:3	Allocated_reads:2.33333333333333	Strand:+
TAGTTTCGTTTATTGTGGCTCCGGCA
>Location:NODE_27951_length_3778_cov_35.373741	Coordinate:3680	Reads:1	Hits:3	Allocated_reads:0.333333333333333	Strand:+
TAGTTTCGTTTATTGTGGCTCCAGCAC
>Location:NODE_27951_length_3778_cov_35.373741	Coordinate:3680	Reads:44	Hits:3	Allocated_reads:14.6666666666667	Strand:+
TAGTTTCGTTTATTGTGGCTCCGGCAC
>Location:NODE_27951_length_3778_cov_35.373741	Coordinate:3680	Reads:1	Hits:3	Allocated_reads:0.333333333333333	Strand:+
TAGTTTCGTTTATTGTGGCTCCGGCACG
>Location:NODE_27951_length_3778_cov_35.373741	Coordinate:3680	Reads:1	Hits:3	Allocated_reads:0.333333333333333	Strand:+
TAGTTTCGTTTATTGTGGCTCCGGCCCT
>Location:NODE_27951_length_3778_cov_35.373741	Coordinate:3680	Reads:128	Hits:3	Allocated_reads:42.6666666666667	Strand:+
TAGTTTCGTTTATTGTGGCTCCGGCACT
>Location:NODE_27951_length_3778_cov_35.373741	Coordinate:3680	Reads:44	Hits:3	Allocated_reads:14.6666666666667	Strand:+
TAGTTTCGTTTATTGTGGCTCCGGCACTA
>Location:NODE_27951_length_3778_cov_35.373741	Coordinate:3680	Reads:1	Hits:3	Allocated_reads:0.333333333333333	Strand:+
TAGTTTCGTTTATTGTGGCTCCGGCACTAC
>Location:NODE_27951_length_3778_cov_35.373741	Coordinate:3680	Reads:1	Hits:3	Allocated_reads:0.333333333333333	Strand:+
TAGTTTCGTTTATTGTGGCTCCGGCACTACT
>Location:NODE_27951_length_3778_cov_35.373741	Coordinate:3680	Reads:52	Hits:3	Allocated_reads:17.3333333333333	Strand:+
TAGTTTCGTTTATTGTGGCTCCGGCACTACC
>Location:NODE_27951_length_3778_cov_35.373741	Coordinate:3680	Reads:1	Hits:3	Allocated_reads:0.333333333333333	Strand:+
TAGTTTCGTTTATTGTGGCTCCGGCACTACCT
>Location:NODE_27951_length_3778_cov_35.373741	Coordinate:3681	Reads:1	Hits:3	Allocated_reads:0.333333333333333	Strand:+
AGTTTCGTTTATTGTGGCTCCGGCACT
>Location:NODE_27951_length_3778_cov_35.373741	Coordinate:3707	Reads:6	Hits:1	Allocated_reads:6	Strand:+
TACCGGCACCCTCACCCTGACCTGGGC
>Location:NODE_27951_length_3778_cov_35.373741	Coordinate:3707	Reads:5	Hits:1	Allocated_reads:5	Strand:+
TACCGGCACCCTCACCCTGACCTGGGCT
>Location:NODE_27951_length_3778_cov_35.373741	Coordinate:3709	Reads:2	Hits:1	Allocated_reads:2	Strand:+
CCGGCACCCTCACCCTGACCTGGGC
>Location:NODE_27951_length_3778_cov_35.373741	Coordinate:3709	Reads:1	Hits:1	Allocated_reads:1	Strand:+
CCGGCACCCTCACCCTGACCTGGGCTCA
>Location:NODE_27951_length_3778_cov_35.373741	Coordinate:3712	Reads:1	Hits:1	Allocated_reads:1	Strand:+
GCACCCTCACCCTGACCTGGGCTCACC
>Location:NODE_27951_length_3778_cov_35.373741	Coordinate:3714	Reads:1	Hits:1	Allocated_reads:1	Strand:+
ACCCTCACCCTGACCTGGGCTCACCATCT
>Location:NODE_27951_length_3778_cov_35.373741	Coordinate:3715	Reads:1	Hits:1	Allocated_reads:1	Strand:+
CCCTCACCCTGACCTGGGCTCACC
>Location:NODE_27951_length_3778_cov_35.373741	Coordinate:3717	Reads:2	Hits:1	Allocated_reads:2	Strand:+
CTCACCCTGACCTGGGCTCACCATCTGTT
>Location:NODE_27951_length_3778_cov_35.373741	Coordinate:3724	Reads:2	Hits:1	Allocated_reads:2	Strand:+
TGACCTGGGCTCACCATCTGTTTATGG
>Location:NODE_27951_length_3778_cov_35.373741	Coordinate:3724	Reads:1	Hits:1	Allocated_reads:1	Strand:+
TGACCTGGGCTCACCATCTGTTTATGGTAC
>Location:NODE_27951_length_3778_cov_35.373741	Coordinate:3758	Reads:1	Hits:3	Allocated_reads:0.333333333333333	Strand:-
TACTCCATCATGAACAAAACATATTTA
>Location:NODE_27951_length_3778_cov_35.373741	Coordinate:3767	Reads:1	Hits:3	Allocated_reads:0.333333333333333	Strand:+
TTTGTTCATGATGGAGTAAATGATTATA
>Location:NODE_27951_length_3778_cov_35.373741	Coordinate:3780	Reads:1	Hits:3	Allocated_reads:0.333333333333333	Strand:+
GAGTAAATGATTATATATGAAAGAAGTGC
>Location:NODE_27951_length_3778_cov_35.373741	Coordinate:3790	Reads:3	Hits:3	Allocated_reads:1	Strand:+
TTATATATGAAAGAAGTGCAACCAAT
>Location:NODE_27951_length_3778_cov_35.373741	Coordinate:3790	Reads:5	Hits:3	Allocated_reads:1.66666666666667	Strand:+
TTATATATGAAAGAAGTGCAACCAATC
>Location:NODE_27951_length_3778_cov_35.373741	Coordinate:3790	Reads:7	Hits:3	Allocated_reads:2.33333333333333	Strand:+
TTATATATGAAAGAAGTGCAACCAATCA
>Location:NODE_27951_length_3778_cov_35.373741	Coordinate:3790	Reads:1	Hits:3	Allocated_reads:0.333333333333333	Strand:+
TTATATATGAAAGAAGTGCAACCAATCAAA
>Location:NODE_27951_length_3778_cov_35.373741	Coordinate:3802	Reads:1	Hits:3	Allocated_reads:0.333333333333333	Strand:+
GAAGTGCAACCAATCAAAACTCTTACCAAGG
>Location:NODE_27951_length_3778_cov_35.373741	Coordinate:3804	Reads:2	Hits:3	Allocated_reads:0.666666666666667	Strand:-
CTTGGTAAGAGTTTTGATTGGTTGCACT
>Location:NODE_27951_length_3778_cov_35.373741	Coordinate:3804	Reads:1	Hits:3	Allocated_reads:0.333333333333333	Strand:-
TGGTAAGAGTTTTGATTGGTTGCACT
>Location:NODE_27951_length_3778_cov_35.373741	Coordinate:3806	Reads:1	Hits:3	Allocated_reads:0.333333333333333	Strand:+
TGCAACCAATCAAAACTCTTACCAAGG
>Location:NODE_27951_length_3778_cov_35.373741	Coordinate:3806	Reads:1	Hits:3	Allocated_reads:0.333333333333333	Strand:+
TGCAACCAATCAAAACTCTTACCAAGGGAAT
>Location:NODE_27951_length_3778_cov_35.373741	Coordinate:3807	Reads:1	Hits:3	Allocated_reads:0.333333333333333	Strand:-
TTGGTAAGAGTTTTGATTGGTTGC
