# Supplementary material for: First characterization of PIWI-interacting RNA clusters in a cichlid fish with a B chromosome
Source: BMC Biol. 2022 Sep 21;20:204. doi: 10.1186/s12915-022-01403-2 (PMC9490952; doi:10.1186/s12915-022-01403-2)
Supplement: Supplementary file 1 — Additional file 1. Zipped folder with fasta and interactive html piRNA cluster information for the A. latifasciata genome. The nomenclature is as follows: number-pirna-cluster_sex_B-presence (f, female; m, male; 0b, without B chromosome; 1b, with B chromosome). [file 12915_2022_1403_MOESM1_ESM.zip › 108_f0b.fasta]

>Location:NODE_282267_length_2958_cov_19.565924	Coordinate:1	Reads:3	Hits:4	Allocated_reads:0.75	Strand:+
TCTTGACTGACCACAGAATAATCGCAGCCT
>Location:NODE_282267_length_2958_cov_19.565924	Coordinate:3	Reads:1	Hits:4	Allocated_reads:0.25	Strand:-
TGCGATTATTCTGTGGTCAGTCAA
>Location:NODE_282267_length_2958_cov_19.565924	Coordinate:6	Reads:1	Hits:4	Allocated_reads:0.25	Strand:+
ACTGACCACAGAATAATCGCAGCCTT
>Location:NODE_282267_length_2958_cov_19.565924	Coordinate:8	Reads:1	Hits:4	Allocated_reads:0.25	Strand:+
TGACCACAGAATAATCGCGGCCTTTAG
>Location:NODE_282267_length_2958_cov_19.565924	Coordinate:8	Reads:1	Hits:4	Allocated_reads:0.25	Strand:+
TGACCACAGAATAATCGCAGCCTTTAGGAGGA
>Location:NODE_282267_length_2958_cov_19.565924	Coordinate:9	Reads:1	Hits:4	Allocated_reads:0.25	Strand:-
TCCTCCTAAAGGCTGCGATTATTCTGTGGTC
>Location:NODE_282267_length_2958_cov_19.565924	Coordinate:10	Reads:2	Hits:4	Allocated_reads:0.5	Strand:-
TCCTCCTAAAGGCTGCGATTATTCTGTGGT
>Location:NODE_282267_length_2958_cov_19.565924	Coordinate:12	Reads:1	Hits:4	Allocated_reads:0.25	Strand:+
CACAGAATAATCGCAGCCTTTAGGAGGAACAGG
>Location:NODE_282267_length_2958_cov_19.565924	Coordinate:17	Reads:1	Hits:4	Allocated_reads:0.25	Strand:+
AATAATCGCAGCCTTTAGGAGGAACAGGA
>Location:NODE_282267_length_2958_cov_19.565924	Coordinate:17	Reads:1	Hits:4	Allocated_reads:0.25	Strand:+
AATAATCGCAGCCTTTAGGAGGAACAGGAACCTT
>Location:NODE_282267_length_2958_cov_19.565924	Coordinate:21	Reads:1	Hits:4	Allocated_reads:0.25	Strand:-
AAGGTTCCTGTTCCTCCTAAAGGCTGCGAT
>Location:NODE_282267_length_2958_cov_19.565924	Coordinate:24	Reads:1	Hits:4	Allocated_reads:0.25	Strand:-
AAGGTTCCTGTTCCTCCTAAAGGCTGC
>Location:NODE_282267_length_2958_cov_19.565924	Coordinate:24	Reads:1	Hits:4	Allocated_reads:0.25	Strand:-
CCAAGGTTCCTGTTCCTCCTAAAGGCTGC
>Location:NODE_282267_length_2958_cov_19.565924	Coordinate:24	Reads:4	Hits:4	Allocated_reads:1	Strand:-
TCACCAAGGTTCCTGTTCCTCCTAAAGGCTGC
>Location:NODE_282267_length_2958_cov_19.565924	Coordinate:25	Reads:1	Hits:4	Allocated_reads:0.25	Strand:-
ATCACCAAGGTTCCTGTTCCTCCTAAAGGCTG
>Location:NODE_282267_length_2958_cov_19.565924	Coordinate:25	Reads:2	Hits:4	Allocated_reads:0.5	Strand:-
TCACCAAGGTTCCTGTTCCTCCTAAAGGCTG
>Location:NODE_282267_length_2958_cov_19.565924	Coordinate:26	Reads:1	Hits:4	Allocated_reads:0.25	Strand:-
ACCAAGGTTCCTGTTCCTCCTAAAGGCA
>Location:NODE_282267_length_2958_cov_19.565924	Coordinate:26	Reads:1	Hits:4	Allocated_reads:0.25	Strand:-
ATCACCAAGGTTCCTGTTCCTCCTAAAGGCG
>Location:NODE_282267_length_2958_cov_19.565924	Coordinate:26	Reads:6	Hits:4	Allocated_reads:1.5	Strand:-
ATCACCAAGGTTCCTGTTCCTCCTAAAGGCT
>Location:NODE_282267_length_2958_cov_19.565924	Coordinate:26	Reads:1	Hits:4	Allocated_reads:0.25	Strand:-
CCAAGGTTCCTGTTCCTCCTAAAGGCT
>Location:NODE_282267_length_2958_cov_19.565924	Coordinate:26	Reads:1	Hits:4	Allocated_reads:0.25	Strand:-
TCACCAAGGTTCCTGTTCCTCCTAAAGGCG
>Location:NODE_282267_length_2958_cov_19.565924	Coordinate:26	Reads:20	Hits:4	Allocated_reads:5	Strand:-
TCACCAAGGTTCCTGTTCCTCCTAAAGGCT
>Location:NODE_282267_length_2958_cov_19.565924	Coordinate:27	Reads:4	Hits:4	Allocated_reads:1	Strand:-
AAATCACCAAGGTTCCTGTTCCTCCTAAAGGC
>Location:NODE_282267_length_2958_cov_19.565924	Coordinate:27	Reads:15	Hits:4	Allocated_reads:3.75	Strand:-
AAGGTTCCTGTTCCTCCTAAAGGC
>Location:NODE_282267_length_2958_cov_19.565924	Coordinate:27	Reads:1	Hits:4	Allocated_reads:0.25	Strand:-
AATCACCAAGGTTCCTGTTCCTCCTAAAGGC
>Location:NODE_282267_length_2958_cov_19.565924	Coordinate:27	Reads:2	Hits:4	Allocated_reads:0.5	Strand:-
ACCAAGGTTCCTGTTCCTCCTAAAGGC
>Location:NODE_282267_length_2958_cov_19.565924	Coordinate:27	Reads:1	Hits:4	Allocated_reads:0.25	Strand:-
ATCACCAAGGTTCCTGTTCCTCCGAAAGGC
>Location:NODE_282267_length_2958_cov_19.565924	Coordinate:27	Reads:1	Hits:4	Allocated_reads:0.25	Strand:-
ATCACCAAGGTTCCTGTTCCTCCTAAAGTC
>Location:NODE_282267_length_2958_cov_19.565924	Coordinate:27	Reads:2	Hits:4	Allocated_reads:0.5	Strand:-
ATCACCAAGGTTCCTGTTCCTCCTAAATGC
>Location:NODE_282267_length_2958_cov_19.565924	Coordinate:27	Reads:3	Hits:4	Allocated_reads:0.75	Strand:-
ATCACCAAGGTTCCTGTTCCTCTTAAAGGC
>Location:NODE_282267_length_2958_cov_19.565924	Coordinate:27	Reads:367	Hits:4	Allocated_reads:91.75	Strand:-
ATCACCAAGGTTCCTGTTCCTCCTAAAGGC
>Location:NODE_282267_length_2958_cov_19.565924	Coordinate:27	Reads:24	Hits:4	Allocated_reads:6	Strand:-
CAAGGTTCCTGTTCCTCCTAAAGGC
>Location:NODE_282267_length_2958_cov_19.565924	Coordinate:27	Reads:40	Hits:4	Allocated_reads:10	Strand:-
CACCAAGGTTCCTGTTCCTCCTAAAGGC
>Location:NODE_282267_length_2958_cov_19.565924	Coordinate:27	Reads:4	Hits:4	Allocated_reads:1	Strand:-
CCAAGGTTCCTGTTCCTCCTAAAGGC
>Location:NODE_282267_length_2958_cov_19.565924	Coordinate:27	Reads:2	Hits:4	Allocated_reads:0.5	Strand:-
TCACCAAGGTTCCTGTTCCTACTAAAGGC
>Location:NODE_282267_length_2958_cov_19.565924	Coordinate:27	Reads:2	Hits:4	Allocated_reads:0.5	Strand:-
TCACCAAGGTTCCTGTTCCTCCTAAAGAC
>Location:NODE_282267_length_2958_cov_19.565924	Coordinate:27	Reads:2	Hits:4	Allocated_reads:0.5	Strand:-
TCACCAAGGTTCCTGTTCCTCTTAAAGGC
>Location:NODE_282267_length_2958_cov_19.565924	Coordinate:27	Reads:926	Hits:4	Allocated_reads:231.5	Strand:-
TCACCAAGGTTCCTGTTCCTCCTAAAGGC
>Location:NODE_282267_length_2958_cov_19.565924	Coordinate:28	Reads:1	Hits:4	Allocated_reads:0.25	Strand:-
TCACCAAGGTTCCTGTTCCTCCTAAAGT
>Location:NODE_282267_length_2958_cov_19.565924	Coordinate:28	Reads:2	Hits:4	Allocated_reads:0.5	Strand:-
TCACCAAGGTTCCTGTTCCTCCTAAAGG
>Location:NODE_282267_length_2958_cov_19.565924	Coordinate:29	Reads:1	Hits:4	Allocated_reads:0.25	Strand:-
AAATCACCAAGGTTCCTGTTCCTCCTAAAG
>Location:NODE_282267_length_2958_cov_19.565924	Coordinate:29	Reads:2	Hits:4	Allocated_reads:0.5	Strand:-
ATCACCAAGGTTCCTGTTCCTCCTAAAG
>Location:NODE_282267_length_2958_cov_19.565924	Coordinate:29	Reads:1	Hits:4	Allocated_reads:0.25	Strand:-
TCACCAAGGTTCCTGTTCCTCCTAAAC
>Location:NODE_282267_length_2958_cov_19.565924	Coordinate:29	Reads:2	Hits:4	Allocated_reads:0.5	Strand:-
TCACCAAGGTTCCTGTTCCTCCTAAAG
>Location:NODE_282267_length_2958_cov_19.565924	Coordinate:30	Reads:4	Hits:4	Allocated_reads:1	Strand:-
AAATCACCAAGGTTCCTGTTCCTCCTAAA
>Location:NODE_282267_length_2958_cov_19.565924	Coordinate:30	Reads:1	Hits:4	Allocated_reads:0.25	Strand:-
ATCACCAAGGTTCCTGTTCCTCCTAAA
>Location:NODE_282267_length_2958_cov_19.565924	Coordinate:30	Reads:3	Hits:4	Allocated_reads:0.75	Strand:-
TCACCAAGGTTCCTGTTCCTCCTAAA
>Location:NODE_282267_length_2958_cov_19.565924	Coordinate:30	Reads:1	Hits:4	Allocated_reads:0.25	Strand:+
TTTAGGAGGAACAGGAACCTTGGTGATTTTC
>Location:NODE_282267_length_2958_cov_19.565924	Coordinate:31	Reads:1	Hits:4	Allocated_reads:0.25	Strand:-
AAAATCACCAAGGTTCCTGTTCCTCCTAA
>Location:NODE_282267_length_2958_cov_19.565924	Coordinate:31	Reads:1	Hits:4	Allocated_reads:0.25	Strand:-
ATCACCAAGGTTCCTGTTCCTCCTAA
>Location:NODE_282267_length_2958_cov_19.565924	Coordinate:31	Reads:1	Hits:4	Allocated_reads:0.25	Strand:-
ATCACCAAGGTTCCTGTTCCTCCTAT
>Location:NODE_282267_length_2958_cov_19.565924	Coordinate:31	Reads:2	Hits:4	Allocated_reads:0.5	Strand:-
TCACCAAGGTTCCTGTTCCTCCTAA
>Location:NODE_282267_length_2958_cov_19.565924	Coordinate:32	Reads:1	Hits:4	Allocated_reads:0.25	Strand:-
GAAAATCACCAAGGTTCCTGTTCCTCCTA
>Location:NODE_282267_length_2958_cov_19.565924	Coordinate:32	Reads:3	Hits:4	Allocated_reads:0.75	Strand:-
TCACCAAGGTTCCTGTTCCTCCTA
>Location:NODE_282267_length_2958_cov_19.565924	Coordinate:33	Reads:4	Hits:4	Allocated_reads:1	Strand:-
AAAATCACCAAGGTTCCTGTTCCTCCT
>Location:NODE_282267_length_2958_cov_19.565924	Coordinate:33	Reads:19	Hits:4	Allocated_reads:4.75	Strand:-
AAATCACCAAGGTTCCTGTTCCTCCT
>Location:NODE_282267_length_2958_cov_19.565924	Coordinate:33	Reads:5	Hits:4	Allocated_reads:1.25	Strand:-
AATCACCAAGGTTCCTGTTCCTCCT
>Location:NODE_282267_length_2958_cov_19.565924	Coordinate:33	Reads:1	Hits:4	Allocated_reads:0.25	Strand:-
ATCACCAAGGTTCCTGTTCCTCCG
>Location:NODE_282267_length_2958_cov_19.565924	Coordinate:33	Reads:8	Hits:4	Allocated_reads:2	Strand:-
ATCACCAAGGTTCCTGTTCCTCCT
>Location:NODE_282267_length_2958_cov_19.565924	Coordinate:33	Reads:1	Hits:4	Allocated_reads:0.25	Strand:-
GAAAATCACCAAGGTTCCTGTTCCTCCG
>Location:NODE_282267_length_2958_cov_19.565924	Coordinate:33	Reads:16	Hits:4	Allocated_reads:4	Strand:-
GAAAATCACCAAGGTTCCTGTTCCTCCT
>Location:NODE_282267_length_2958_cov_19.565924	Coordinate:34	Reads:3	Hits:4	Allocated_reads:0.75	Strand:-
AAAATCACCAAGGTTCCTGTTCCTCC
>Location:NODE_282267_length_2958_cov_19.565924	Coordinate:34	Reads:3	Hits:4	Allocated_reads:0.75	Strand:-
AAATCACCAAGGTTCCTGTTCCTCC
>Location:NODE_282267_length_2958_cov_19.565924	Coordinate:34	Reads:1	Hits:4	Allocated_reads:0.25	Strand:-
AATCACCAAGGTTCCTGTTCCTCC
>Location:NODE_282267_length_2958_cov_19.565924	Coordinate:34	Reads:1	Hits:4	Allocated_reads:0.25	Strand:-
AATCACCAAGGTTCCTGTTCCTCT
>Location:NODE_282267_length_2958_cov_19.565924	Coordinate:36	Reads:1	Hits:3	Allocated_reads:0.333333333333333	Strand:-
TAAGAAAATCACCAAGGTTCCTGTTCCT
>Location:NODE_282267_length_2958_cov_19.565924	Coordinate:38	Reads:1	Hits:3	Allocated_reads:0.333333333333333	Strand:-
TAAGAAAATCACCAAGGTTCCTGTTC
>Location:NODE_282267_length_2958_cov_19.565924	Coordinate:38	Reads:1	Hits:1	Allocated_reads:1	Strand:-
TTAATAAGAAAATCACCAAGGTTCCTGTTC
>Location:NODE_282267_length_2958_cov_19.565924	Coordinate:45	Reads:1	Hits:1	Allocated_reads:1	Strand:-
CTTTGCCTTAATAAGAAAATCACCAAGGTT
>Location:NODE_282267_length_2958_cov_19.565924	Coordinate:46	Reads:1	Hits:1	Allocated_reads:1	Strand:-
CTTTGCCTTAATAAGAAAATCACCAAGGT
>Location:NODE_282267_length_2958_cov_19.565924	Coordinate:67	Reads:5	Hits:1	Allocated_reads:5	Strand:-
TAGGTTCAGAGAGAGGTGGCACCTTTGCCT
>Location:NODE_282267_length_2958_cov_19.565924	Coordinate:69	Reads:1	Hits:1	Allocated_reads:1	Strand:-
TAGGTTCAGAGAGAGGTGGCACCTTTGC
>Location:NODE_282267_length_2958_cov_19.565924	Coordinate:72	Reads:1	Hits:1	Allocated_reads:1	Strand:-
GACTTAGGTTCAGAGAGAGGTGGCACCTT
>Location:NODE_282267_length_2958_cov_19.565924	Coordinate:74	Reads:1	Hits:1	Allocated_reads:1	Strand:-
GACTTAGGTTCAGAGAGAGGTGGCACC
>Location:NODE_282267_length_2958_cov_19.565924	Coordinate:87	Reads:1	Hits:2	Allocated_reads:0.5	Strand:-
TGTTTTCCTTGGTCTCTGGACTTAGGTTCAGA
>Location:NODE_282267_length_2958_cov_19.565924	Coordinate:87	Reads:8	Hits:2	Allocated_reads:4	Strand:-
TTCCTTGGTCTCTGGACTTAGGTTCAGA
>Location:NODE_282267_length_2958_cov_19.565924	Coordinate:87	Reads:1	Hits:2	Allocated_reads:0.5	Strand:-
TTTCCTTGGTCTCTGGACTTAGGTTCAGT
>Location:NODE_282267_length_2958_cov_19.565924	Coordinate:87	Reads:3	Hits:2	Allocated_reads:1.5	Strand:-
TTTCCTTGGTCTCTGGACTTAGGTTCAGA
>Location:NODE_282267_length_2958_cov_19.565924	Coordinate:87	Reads:2	Hits:2	Allocated_reads:1	Strand:-
TTTTCCTTGGTCTCTGGACTTAGGTTCAGT
>Location:NODE_282267_length_2958_cov_19.565924	Coordinate:87	Reads:4	Hits:2	Allocated_reads:2	Strand:-
TTTTCCTTGGTCTCTGGACTTAGGTTCAGA
>Location:NODE_282267_length_2958_cov_19.565924	Coordinate:88	Reads:1	Hits:2	Allocated_reads:0.5	Strand:-
TTCCTTGGTCTCTGGACTTAGGTTCAG
>Location:NODE_282267_length_2958_cov_19.565924	Coordinate:92	Reads:1	Hits:2	Allocated_reads:0.5	Strand:-
TGTTTTCCTTGGTCTCTGGACTTAGGT
>Location:NODE_282267_length_2958_cov_19.565924	Coordinate:93	Reads:1	Hits:1	Allocated_reads:1	Strand:-
TTGTTTTCCTTGGTCTCTGGACTTAGG
>Location:NODE_282267_length_2958_cov_19.565924	Coordinate:96	Reads:1	Hits:1	Allocated_reads:1	Strand:-
AAAAATTGTTTTCCTTGGTCTCTGGACTT
>Location:NODE_282267_length_2958_cov_19.565924	Coordinate:96	Reads:1	Hits:1	Allocated_reads:1	Strand:-
AAAATTGTTTTCCTTGGTCTCTGAACTT
>Location:NODE_282267_length_2958_cov_19.565924	Coordinate:96	Reads:5	Hits:1	Allocated_reads:5	Strand:-
AAAATTGTTTTCCTTGGTCTCTGGACTT
>Location:NODE_282267_length_2958_cov_19.565924	Coordinate:96	Reads:1	Hits:1	Allocated_reads:1	Strand:-
AAATTGTTTTCCTTGGTCTCTGGACTT
>Location:NODE_282267_length_2958_cov_19.565924	Coordinate:96	Reads:1	Hits:1	Allocated_reads:1	Strand:-
AATTGTTTTCCTTGGTCTCTGGACTT
>Location:NODE_282267_length_2958_cov_19.565924	Coordinate:96	Reads:4	Hits:1	Allocated_reads:4	Strand:-
ATTGTTTTCCTTGGTCTCTGGACTT
>Location:NODE_282267_length_2958_cov_19.565924	Coordinate:96	Reads:11	Hits:1	Allocated_reads:11	Strand:-
TTGTTTTCCTTGGTCTCTGGACTT
>Location:NODE_282267_length_2958_cov_19.565924	Coordinate:97	Reads:1	Hits:1	Allocated_reads:1	Strand:-
AAAATTGTTTTCCTTGGTCTCTGGACT
>Location:NODE_282267_length_2958_cov_19.565924	Coordinate:97	Reads:2	Hits:1	Allocated_reads:2	Strand:-
AAATTGTTTTCCTTGGTCTCTGGACT
>Location:NODE_282267_length_2958_cov_19.565924	Coordinate:97	Reads:1	Hits:1	Allocated_reads:1	Strand:-
GAAAAAATTGTTTTCCTTGGTCTCTGGACT
>Location:NODE_282267_length_2958_cov_19.565924	Coordinate:97	Reads:1	Hits:1	Allocated_reads:1	Strand:-
TGAAAAAATTGTTTTCCTTGGTCTCTGGACT
>Location:NODE_282267_length_2958_cov_19.565924	Coordinate:98	Reads:1	Hits:1	Allocated_reads:1	Strand:-
AAAATTGTTTTCCTTGGTCTCTGGAC
>Location:NODE_282267_length_2958_cov_19.565924	Coordinate:99	Reads:1	Hits:1	Allocated_reads:1	Strand:-
GAAAAAATTGTTTTCCTTGGTCTCTGGA
>Location:NODE_282267_length_2958_cov_19.565924	Coordinate:99	Reads:1	Hits:1	Allocated_reads:1	Strand:-
GGTGAAAAAATTGTTTTCCTTGGTCTCTGGA
>Location:NODE_282267_length_2958_cov_19.565924	Coordinate:99	Reads:2	Hits:1	Allocated_reads:2	Strand:-
TGAAAAAATTGTTTTCCTTGGTCTCTGGA
>Location:NODE_282267_length_2958_cov_19.565924	Coordinate:101	Reads:1	Hits:1	Allocated_reads:1	Strand:-
GGTGAAAAAATTGTTTTCCTTGGTCTCTG
>Location:NODE_282267_length_2958_cov_19.565924	Coordinate:102	Reads:1	Hits:1	Allocated_reads:1	Strand:-
TGGTGAAAAAATTGTTTTCCTTGGTCTCT
>Location:NODE_282267_length_2958_cov_19.565924	Coordinate:105	Reads:1	Hits:1	Allocated_reads:1	Strand:-
TGGTGGTGAAAAAATTGTTTTCCTTGGTC
>Location:NODE_282267_length_2958_cov_19.565924	Coordinate:122	Reads:4	Hits:1	Allocated_reads:4	Strand:-
TAGAGAAACTCTGGACCCACTTCTGGTGGTGAAAA
>Location:NODE_282267_length_2958_cov_19.565924	Coordinate:123	Reads:1	Hits:1	Allocated_reads:1	Strand:-
AGAAACTCTGGACCCACTTCTGGTGGTGAAA
>Location:NODE_282267_length_2958_cov_19.565924	Coordinate:123	Reads:1	Hits:1	Allocated_reads:1	Strand:-
TAGAGAAACTCTGGACCCACTTCTGGTGGTGAAA
>Location:NODE_282267_length_2958_cov_19.565924	Coordinate:125	Reads:1	Hits:1	Allocated_reads:1	Strand:-
ATTAGAGAAACTCTGGACCCACTTCTGGTGGGTT
>Location:NODE_282267_length_2958_cov_19.565924	Coordinate:126	Reads:1	Hits:1	Allocated_reads:1	Strand:-
GAGAAACTCTGGACCCACTTCTGGTGGTG
>Location:NODE_282267_length_2958_cov_19.565924	Coordinate:126	Reads:1	Hits:1	Allocated_reads:1	Strand:-
TAGAGAAACTCTGGACCCACTTCTGGTGGGG
>Location:NODE_282267_length_2958_cov_19.565924	Coordinate:126	Reads:1	Hits:1	Allocated_reads:1	Strand:-
TTAGAGAAACTCTGGACCCACTTCTGGTGGCC
>Location:NODE_282267_length_2958_cov_19.565924	Coordinate:127	Reads:1	Hits:1	Allocated_reads:1	Strand:-
AGAGAAACTCTGGACCCACTTCTGGTGGT
>Location:NODE_282267_length_2958_cov_19.565924	Coordinate:127	Reads:14	Hits:1	Allocated_reads:14	Strand:-
TAGAGAAACTCTGGACCCACTTCTGGTGGT
>Location:NODE_282267_length_2958_cov_19.565924	Coordinate:128	Reads:2	Hits:1	Allocated_reads:2	Strand:-
AGAGAAACTCTGGACCCACTTCTGGTGG
>Location:NODE_282267_length_2958_cov_19.565924	Coordinate:128	Reads:1	Hits:1	Allocated_reads:1	Strand:-
ATTAGAGAAACTCTGGACCCACTTCTGGTGG
>Location:NODE_282267_length_2958_cov_19.565924	Coordinate:128	Reads:1	Hits:1	Allocated_reads:1	Strand:-
TAGAGAAACTCTGGACCCACTTCTGGTGT
>Location:NODE_282267_length_2958_cov_19.565924	Coordinate:128	Reads:9	Hits:1	Allocated_reads:9	Strand:-
TAGAGAAACTCTGGACCCACTTCTGGTGG
>Location:NODE_282267_length_2958_cov_19.565924	Coordinate:128	Reads:1	Hits:1	Allocated_reads:1	Strand:-
TTAGAGAAACTCTGGACCCACTTCTGGTGG
>Location:NODE_282267_length_2958_cov_19.565924	Coordinate:129	Reads:2	Hits:1	Allocated_reads:2	Strand:-
ATTAGAGAAACTCTGGACCCACTTCTGGTG
>Location:NODE_282267_length_2958_cov_19.565924	Coordinate:129	Reads:1	Hits:1	Allocated_reads:1	Strand:-
TAGAGAAACTCTGGACCCACTTCTGGTT
>Location:NODE_282267_length_2958_cov_19.565924	Coordinate:129	Reads:8	Hits:1	Allocated_reads:8	Strand:-
TAGAGAAACTCTGGACCCACTTCTGGTG
>Location:NODE_282267_length_2958_cov_19.565924	Coordinate:129	Reads:1	Hits:1	Allocated_reads:1	Strand:-
TATTAGAGAAACTCTGGACCCACTTCTGGTG
>Location:NODE_282267_length_2958_cov_19.565924	Coordinate:130	Reads:4	Hits:1	Allocated_reads:4	Strand:-
AGAGAAACTCTGGACCCACTTCTGGT
>Location:NODE_282267_length_2958_cov_19.565924	Coordinate:130	Reads:10	Hits:1	Allocated_reads:10	Strand:-
ATTAGAGAAACTCTGGACCCACTTCTGGT
>Location:NODE_282267_length_2958_cov_19.565924	Coordinate:130	Reads:1	Hits:1	Allocated_reads:1	Strand:-
TAGAGAAACTCTGGACCCACTTCTCGG
>Location:NODE_282267_length_2958_cov_19.565924	Coordinate:130	Reads:1	Hits:1	Allocated_reads:1	Strand:-
TAGAGAAACTCTGGACCCACTTCTTGT
>Location:NODE_282267_length_2958_cov_19.565924	Coordinate:130	Reads:49	Hits:1	Allocated_reads:49	Strand:-
TAGAGAAACTCTGGACCCACTTCTGGT
>Location:NODE_282267_length_2958_cov_19.565924	Coordinate:130	Reads:9	Hits:1	Allocated_reads:9	Strand:-
TATTAGAGAAACTCTGGACCCACTTCTGGT
>Location:NODE_282267_length_2958_cov_19.565924	Coordinate:130	Reads:7	Hits:1	Allocated_reads:7	Strand:-
TTAGAGAAACTCTGGACCCACTTCTGGT
>Location:NODE_282267_length_2958_cov_19.565924	Coordinate:131	Reads:6	Hits:1	Allocated_reads:6	Strand:-
ATTAGAGAAACTCTGGACCCACTTCTGG
>Location:NODE_282267_length_2958_cov_19.565924	Coordinate:131	Reads:1	Hits:1	Allocated_reads:1	Strand:-
TAGAGAAACTCTGGACCCACTTATGA
>Location:NODE_282267_length_2958_cov_19.565924	Coordinate:131	Reads:9	Hits:1	Allocated_reads:9	Strand:-
TAGAGAAACTCTGGACCCACTTCTGG
>Location:NODE_282267_length_2958_cov_19.565924	Coordinate:131	Reads:10	Hits:1	Allocated_reads:10	Strand:-
TATTAGAGAAACTCTGGACCCACTTCTGG
>Location:NODE_282267_length_2958_cov_19.565924	Coordinate:131	Reads:3	Hits:1	Allocated_reads:3	Strand:-
TTAGAGAAACTCTGGACCCACTTCTGG
>Location:NODE_282267_length_2958_cov_19.565924	Coordinate:133	Reads:1	Hits:1	Allocated_reads:1	Strand:-
ATTAGAGAAACTCTGGACCCACTTCT
>Location:NODE_282267_length_2958_cov_19.565924	Coordinate:133	Reads:1	Hits:1	Allocated_reads:1	Strand:-
TTAGAGAAACTCTGGACCCACTTCT
>Location:NODE_282267_length_2958_cov_19.565924	Coordinate:134	Reads:3	Hits:2	Allocated_reads:1.5	Strand:-
ATTAGAGAAACTCTGGACCCACTTC
>Location:NODE_282267_length_2958_cov_19.565924	Coordinate:134	Reads:1	Hits:2	Allocated_reads:0.5	Strand:-
TATTAGAGAAACTCTGGACCCACTTC
>Location:NODE_282267_length_2958_cov_19.565924	Coordinate:134	Reads:1	Hits:2	Allocated_reads:0.5	Strand:-
TTAGAGAAACTCTGGACCCACTTC
>Location:NODE_282267_length_2958_cov_19.565924	Coordinate:135	Reads:1	Hits:2	Allocated_reads:0.5	Strand:-
ATTAGAGAAACTCTGGACCCACTT
>Location:NODE_282267_length_2958_cov_19.565924	Coordinate:136	Reads:3	Hits:2	Allocated_reads:1.5	Strand:-
AACCTCTTTATTAGAGAAACTCTGGACCCACT
>Location:NODE_282267_length_2958_cov_19.565924	Coordinate:137	Reads:2	Hits:2	Allocated_reads:1	Strand:-
AACCTCTTTATTAGAGAAACTCTGGACCCAC
>Location:NODE_282267_length_2958_cov_19.565924	Coordinate:137	Reads:1	Hits:2	Allocated_reads:0.5	Strand:-
TCTTTATTAGAGAAACTCTGGACCCAC
>Location:NODE_282267_length_2958_cov_19.565924	Coordinate:138	Reads:5	Hits:2	Allocated_reads:2.5	Strand:-
AACCTCTTTATTAGAGAAACTCTGGACCCA
>Location:NODE_282267_length_2958_cov_19.565924	Coordinate:138	Reads:1	Hits:2	Allocated_reads:0.5	Strand:-
ACCTCTTTATTAGAGAAACTCTGGACCCA
>Location:NODE_282267_length_2958_cov_19.565924	Coordinate:139	Reads:1	Hits:2	Allocated_reads:0.5	Strand:-
AAACCTCTTTATTAGAGAAACTCTGGACCC
>Location:NODE_282267_length_2958_cov_19.565924	Coordinate:139	Reads:5	Hits:2	Allocated_reads:2.5	Strand:-
AACCTCTTTATTAGAGAAACTCTGGACCC
>Location:NODE_282267_length_2958_cov_19.565924	Coordinate:139	Reads:1	Hits:2	Allocated_reads:0.5	Strand:-
TCTTTATTAGAGAAACTCTGGACCC
>Location:NODE_282267_length_2958_cov_19.565924	Coordinate:140	Reads:8	Hits:2	Allocated_reads:4	Strand:-
AAACCTCTTTATTAGAGAAACTCTGGACC
>Location:NODE_282267_length_2958_cov_19.565924	Coordinate:140	Reads:17	Hits:2	Allocated_reads:8.5	Strand:-
AACCTCTTTATTAGAGAAACTCTGGACC
>Location:NODE_282267_length_2958_cov_19.565924	Coordinate:140	Reads:2	Hits:2	Allocated_reads:1	Strand:-
ACCTCTTTATTAGAGAAACTCTGGACC
>Location:NODE_282267_length_2958_cov_19.565924	Coordinate:140	Reads:1	Hits:2	Allocated_reads:0.5	Strand:-
CTCTTTATTAGAGAAACTCTGGACC
>Location:NODE_282267_length_2958_cov_19.565924	Coordinate:153	Reads:1	Hits:1	Allocated_reads:1	Strand:-
ACACTGTGATGGGAAAACCTCTTTATTAGA
>Location:NODE_282267_length_2958_cov_19.565924	Coordinate:155	Reads:1	Hits:1	Allocated_reads:1	Strand:-
TACACTGTGATGGGAAAACCTCTTTATTA
>Location:NODE_282267_length_2958_cov_19.565924	Coordinate:156	Reads:1	Hits:1	Allocated_reads:1	Strand:-
TACACTGTGATGGGAAAACCTCTTTATT
>Location:NODE_282267_length_2958_cov_19.565924	Coordinate:157	Reads:1	Hits:1	Allocated_reads:1	Strand:-
TACACTGTGATGGGAAAACCTCTTATT
>Location:NODE_282267_length_2958_cov_19.565924	Coordinate:163	Reads:1	Hits:1	Allocated_reads:1	Strand:-
TGCCTGTACACTGTGATGGGAAAACCT
>Location:NODE_282267_length_2958_cov_19.565924	Coordinate:168	Reads:1	Hits:1	Allocated_reads:1	Strand:-
TCTGGGAGTGCCTGTACACTGTGATGGGAG
>Location:NODE_282267_length_2958_cov_19.565924	Coordinate:169	Reads:1	Hits:1	Allocated_reads:1	Strand:-
TCTGGGAGTGCCTGTACACTGTGATGGGA
>Location:NODE_282267_length_2958_cov_19.565924	Coordinate:170	Reads:4	Hits:1	Allocated_reads:4	Strand:-
TGGATCTGGGAGTGCCTGTACACTGTGATGGG
>Location:NODE_282267_length_2958_cov_19.565924	Coordinate:171	Reads:1	Hits:1	Allocated_reads:1	Strand:-
ATCTGGGAGTGCCTGTACACTGTGATGG
>Location:NODE_282267_length_2958_cov_19.565924	Coordinate:171	Reads:1	Hits:1	Allocated_reads:1	Strand:-
GATCTGGGAGTGCCTGTACACTGTGATGG
>Location:NODE_282267_length_2958_cov_19.565924	Coordinate:171	Reads:4	Hits:1	Allocated_reads:4	Strand:-
TCTGGGAGTGCCTGTACACTGTGATGG
>Location:NODE_282267_length_2958_cov_19.565924	Coordinate:171	Reads:30	Hits:1	Allocated_reads:30	Strand:-
TGGATCTGGGAGTGCCTGTACACTGTGATGG
>Location:NODE_282267_length_2958_cov_19.565924	Coordinate:171	Reads:1	Hits:1	Allocated_reads:1	Strand:-
TTTGGATCTGGGAGTGCCTGTACACTGTGATGG
>Location:NODE_282267_length_2958_cov_19.565924	Coordinate:171	Reads:1	Hits:1	Allocated_reads:1	Strand:-
TTTTGGATCTGGGAGTGCCTGTACACTGTGATGG
>Location:NODE_282267_length_2958_cov_19.565924	Coordinate:172	Reads:1	Hits:1	Allocated_reads:1	Strand:-
ATCTGGGAGTGCCTGTACACTGTGATG
>Location:NODE_282267_length_2958_cov_19.565924	Coordinate:172	Reads:1	Hits:2	Allocated_reads:0.5	Strand:-
TGGATCTGGGAGTGCCTGTACACTGTGATA
>Location:NODE_282267_length_2958_cov_19.565924	Coordinate:172	Reads:1	Hits:1	Allocated_reads:1	Strand:-
TGGATCTGGGAGTGCCTGTACACTGTGCTG
>Location:NODE_282267_length_2958_cov_19.565924	Coordinate:172	Reads:128	Hits:1	Allocated_reads:128	Strand:-
TGGATCTGGGAGTGCCTGTACACTGTGATG
>Location:NODE_282267_length_2958_cov_19.565924	Coordinate:172	Reads:1	Hits:1	Allocated_reads:1	Strand:-
TTGGATCTGGGAGTGCCTGTACAGTGTGATG
>Location:NODE_282267_length_2958_cov_19.565924	Coordinate:172	Reads:45	Hits:1	Allocated_reads:45	Strand:-
TTGGATCTGGGAGTGCCTGTACACTGTGATG
>Location:NODE_282267_length_2958_cov_19.565924	Coordinate:172	Reads:9	Hits:1	Allocated_reads:9	Strand:-
TTTGGATCTGGGAGTGCCTGTACACTGTGATG
>Location:NODE_282267_length_2958_cov_19.565924	Coordinate:172	Reads:1	Hits:1	Allocated_reads:1	Strand:-
TTTTGGATCTGGGAGTGCCTGTACACTGGGATG
>Location:NODE_282267_length_2958_cov_19.565924	Coordinate:172	Reads:16	Hits:1	Allocated_reads:16	Strand:-
TTTTGGATCTGGGAGTGCCTGTACACTGTGATG
>Location:NODE_282267_length_2958_cov_19.565924	Coordinate:173	Reads:2	Hits:1	Allocated_reads:2	Strand:-
TGGATCTGGGAGTGCCTGTACACTGTGAT
>Location:NODE_282267_length_2958_cov_19.565924	Coordinate:173	Reads:1	Hits:1	Allocated_reads:1	Strand:-
TTGGATCTGGGAGTGCCTGTACACTGTGAT
>Location:NODE_282267_length_2958_cov_19.565924	Coordinate:174	Reads:1	Hits:2	Allocated_reads:0.5	Strand:-
TCTGGGAGTGCCTGTACACTGTGA
>Location:NODE_282267_length_2958_cov_19.565924	Coordinate:174	Reads:1	Hits:2	Allocated_reads:0.5	Strand:-
TGGATCTGGGAGTGCCTGTACACTGTGG
>Location:NODE_282267_length_2958_cov_19.565924	Coordinate:174	Reads:5	Hits:2	Allocated_reads:2.5	Strand:-
TGGATCTGGGAGTGCCTGTACACTGTGA
>Location:NODE_282267_length_2958_cov_19.565924	Coordinate:174	Reads:4	Hits:2	Allocated_reads:2	Strand:-
TTGGATCTGGGAGTGCCTGTACACTGTGA
>Location:NODE_282267_length_2958_cov_19.565924	Coordinate:174	Reads:3	Hits:2	Allocated_reads:1.5	Strand:-
TTTGGATCTGGGAGTGCCTGTACACTGTGA
>Location:NODE_282267_length_2958_cov_19.565924	Coordinate:174	Reads:2	Hits:2	Allocated_reads:1	Strand:-
TTTTGGATCTGGGAGTGCCTGTACACTGTGA
>Location:NODE_282267_length_2958_cov_19.565924	Coordinate:175	Reads:1	Hits:2	Allocated_reads:0.5	Strand:-
TGGATCTGGGAGTGCCTGTACACTGTG
>Location:NODE_282267_length_2958_cov_19.565924	Coordinate:175	Reads:2	Hits:2	Allocated_reads:1	Strand:-
TTGGATCTGGGAGTGCCTGTACACTGTG
>Location:NODE_282267_length_2958_cov_19.565924	Coordinate:175	Reads:1	Hits:2	Allocated_reads:0.5	Strand:-
TTTTGGATCTGGGAGTGCCTGTACACTGTT
>Location:NODE_282267_length_2958_cov_19.565924	Coordinate:176	Reads:1	Hits:2	Allocated_reads:0.5	Strand:-
AGTTTTTGGATCTGGGAGTGCCTGTACACTGT
>Location:NODE_282267_length_2958_cov_19.565924	Coordinate:176	Reads:1	Hits:2	Allocated_reads:0.5	Strand:-
GTTTTTGGATCTGGGAGTGCCTGTACACTGT
>Location:NODE_282267_length_2958_cov_19.565924	Coordinate:176	Reads:3	Hits:2	Allocated_reads:1.5	Strand:-
TTGGATCTGGGAGTGCCTGTACACTGT
>Location:NODE_282267_length_2958_cov_19.565924	Coordinate:176	Reads:2	Hits:2	Allocated_reads:1	Strand:-
TTTGGATCTGGGAGTGCCTGTACACTGT
>Location:NODE_282267_length_2958_cov_19.565924	Coordinate:176	Reads:15	Hits:2	Allocated_reads:7.5	Strand:-
TTTTGGATCTGGGAGTGCCTGTACACTGT
>Location:NODE_282267_length_2958_cov_19.565924	Coordinate:176	Reads:1	Hits:2	Allocated_reads:0.5	Strand:-
TTTTTGGATCTGGGAGTGCCTGTACACTGT
>Location:NODE_282267_length_2958_cov_19.565924	Coordinate:177	Reads:1	Hits:2	Allocated_reads:0.5	Strand:-
TGGATCTGGGAGTGCCTGTACACTG
>Location:NODE_282267_length_2958_cov_19.565924	Coordinate:177	Reads:1	Hits:2	Allocated_reads:0.5	Strand:-
TTTTGGATCTGGGAGTGCCTGTACACTG
>Location:NODE_282267_length_2958_cov_19.565924	Coordinate:178	Reads:1	Hits:2	Allocated_reads:0.5	Strand:-
TTTGGATCTGGGAGTGCCTGTACACT
>Location:NODE_282267_length_2958_cov_19.565924	Coordinate:178	Reads:3	Hits:2	Allocated_reads:1.5	Strand:-
TTTTGGATCTGGGAGTGCCTGTACACT
>Location:NODE_282267_length_2958_cov_19.565924	Coordinate:178	Reads:1	Hits:2	Allocated_reads:0.5	Strand:-
TTTTTGGATCTGGGAGTGCCTGTACACT
>Location:NODE_282267_length_2958_cov_19.565924	Coordinate:179	Reads:1	Hits:2	Allocated_reads:0.5	Strand:-
CACAGTTTTTGGATCTGGGAGTGCCTGTACAC
>Location:NODE_282267_length_2958_cov_19.565924	Coordinate:179	Reads:1	Hits:2	Allocated_reads:0.5	Strand:-
TTTGGATCTGGGAGTGCCTGTACAC
>Location:NODE_282267_length_2958_cov_19.565924	Coordinate:179	Reads:4	Hits:2	Allocated_reads:2	Strand:-
TTTTGGATCTGGGAGTGCCTGTACAC
>Location:NODE_282267_length_2958_cov_19.565924	Coordinate:179	Reads:1	Hits:2	Allocated_reads:0.5	Strand:-
TTTTTGGATCTGGGAGTGCCTGTACAC
>Location:NODE_282267_length_2958_cov_19.565924	Coordinate:181	Reads:2	Hits:2	Allocated_reads:1	Strand:-
TTTTGGATCTGGGAGTGCCTGTAC
>Location:NODE_282267_length_2958_cov_19.565924	Coordinate:182	Reads:3	Hits:2	Allocated_reads:1.5	Strand:-
ACACAGTTTTTGGATCTGGGAGTGCCTGTA
>Location:NODE_282267_length_2958_cov_19.565924	Coordinate:182	Reads:5	Hits:2	Allocated_reads:2.5	Strand:-
TACACAGTTTTTGGATCTGGGAGTGCCTGTA
>Location:NODE_282267_length_2958_cov_19.565924	Coordinate:183	Reads:1	Hits:2	Allocated_reads:0.5	Strand:-
ACACAGTTTTTGGATCTGGGAGTGCCTGT
>Location:NODE_282267_length_2958_cov_19.565924	Coordinate:183	Reads:4	Hits:2	Allocated_reads:2	Strand:-
ATACACAGTTTTTGGATCTGGGAGTGCCTGT
>Location:NODE_282267_length_2958_cov_19.565924	Coordinate:183	Reads:5	Hits:2	Allocated_reads:2.5	Strand:-
TACACAGTTTTTGGATCTGGGAGTGCCTGT
>Location:NODE_282267_length_2958_cov_19.565924	Coordinate:183	Reads:1	Hits:2	Allocated_reads:0.5	Strand:-
TATACACAGTTTTTGGATCTGGGAGTGCCTGT
>Location:NODE_282267_length_2958_cov_19.565924	Coordinate:184	Reads:1	Hits:2	Allocated_reads:0.5	Strand:-
ACACAGTTTTTGGATCTGGGAGTGCCTG
>Location:NODE_282267_length_2958_cov_19.565924	Coordinate:184	Reads:1	Hits:2	Allocated_reads:0.5	Strand:-
ATACACAGTTTTTGGATCTGGGAATGCCTG
>Location:NODE_282267_length_2958_cov_19.565924	Coordinate:184	Reads:1	Hits:2	Allocated_reads:0.5	Strand:-
ATACACAGTTTTTGGATCTGGGAGTGCCTG
>Location:NODE_282267_length_2958_cov_19.565924	Coordinate:184	Reads:1	Hits:2	Allocated_reads:0.5	Strand:-
TACACAGTTTTTGGATCTGGGAGTGCCTG
>Location:NODE_282267_length_2958_cov_19.565924	Coordinate:185	Reads:2	Hits:2	Allocated_reads:1	Strand:-
ACACAGTTTTTGGATCTGGGAGTGCCG
>Location:NODE_282267_length_2958_cov_19.565924	Coordinate:185	Reads:62	Hits:2	Allocated_reads:31	Strand:-
ACACAGTTTTTGGATCTGGGAGTGCCT
>Location:NODE_282267_length_2958_cov_19.565924	Coordinate:185	Reads:1	Hits:2	Allocated_reads:0.5	Strand:-
ACAGTTTTTGGATCTGGGAGTGCCT
>Location:NODE_282267_length_2958_cov_19.565924	Coordinate:185	Reads:1	Hits:2	Allocated_reads:0.5	Strand:-
ATACACAGTTTTTGGATCTCGGAGTGCCT
>Location:NODE_282267_length_2958_cov_19.565924	Coordinate:185	Reads:1	Hits:2	Allocated_reads:0.5	Strand:-
ATACACAGTTTTTGGATCTGGGAGTGACT
>Location:NODE_282267_length_2958_cov_19.565924	Coordinate:185	Reads:1	Hits:2	Allocated_reads:0.5	Strand:-
ATACACAGTTTTTGGATCTGTGAGTGCCT
>Location:NODE_282267_length_2958_cov_19.565924	Coordinate:185	Reads:1	Hits:2	Allocated_reads:0.5	Strand:-
ATACACAGTTTTTGGATCTTGGAGTGCCT
>Location:NODE_282267_length_2958_cov_19.565924	Coordinate:185	Reads:2	Hits:2	Allocated_reads:1	Strand:-
ATACACAGTTTTTGGATCTGGGAGTGCCA
>Location:NODE_282267_length_2958_cov_19.565924	Coordinate:185	Reads:23	Hits:2	Allocated_reads:11.5	Strand:-
ATACACAGTTTTTGGATCTGGGAGTGCCG
>Location:NODE_282267_length_2958_cov_19.565924	Coordinate:185	Reads:399	Hits:2	Allocated_reads:199.5	Strand:-
ATACACAGTTTTTGGATCTGGGAGTGCCT
>Location:NODE_282267_length_2958_cov_19.565924	Coordinate:185	Reads:6	Hits:2	Allocated_reads:3	Strand:-
CACAGTTTTTGGATCTGGGAGTGCCT
>Location:NODE_282267_length_2958_cov_19.565924	Coordinate:185	Reads:3	Hits:2	Allocated_reads:1.5	Strand:-
GTATACACAGTTTTTGGATCTGGGAGTGCCT
>Location:NODE_282267_length_2958_cov_19.565924	Coordinate:185	Reads:1	Hits:2	Allocated_reads:0.5	Strand:-
TACACAGTTTTTGGATCTCGGAGTGCCT
>Location:NODE_282267_length_2958_cov_19.565924	Coordinate:185	Reads:1	Hits:2	Allocated_reads:0.5	Strand:-
TACACAGTTTTTGGATCTGGGAGAGCCT
>Location:NODE_282267_length_2958_cov_19.565924	Coordinate:185	Reads:1	Hits:2	Allocated_reads:0.5	Strand:-
TACACAGTTTTTGGATCTGGGAGGGCCT
>Location:NODE_282267_length_2958_cov_19.565924	Coordinate:185	Reads:1	Hits:2	Allocated_reads:0.5	Strand:-
TACACAGTTTTTGGATCTGGGAGTGCCC
>Location:NODE_282267_length_2958_cov_19.565924	Coordinate:185	Reads:1	Hits:2	Allocated_reads:0.5	Strand:-
TACACAGTTTTTGGATCTGGGAGTTCCT
>Location:NODE_282267_length_2958_cov_19.565924	Coordinate:185	Reads:1	Hits:2	Allocated_reads:0.5	Strand:-
TACACAGTTTTTGGATCTTGGAGTGCCT
>Location:NODE_282267_length_2958_cov_19.565924	Coordinate:185	Reads:21	Hits:2	Allocated_reads:10.5	Strand:-
TACACAGTTTTTGGATCTGGGAGTGCCG
>Location:NODE_282267_length_2958_cov_19.565924	Coordinate:185	Reads:379	Hits:2	Allocated_reads:189.5	Strand:-
TACACAGTTTTTGGATCTGGGAGTGCCT
>Location:NODE_282267_length_2958_cov_19.565924	Coordinate:185	Reads:6	Hits:2	Allocated_reads:3	Strand:-
TACACAGTTTTTGGATCTGGGAGTGCCA
>Location:NODE_282267_length_2958_cov_19.565924	Coordinate:185	Reads:1	Hits:2	Allocated_reads:0.5	Strand:-
TATACACAGTTTTTGGATATGGGAGTGCCT
>Location:NODE_282267_length_2958_cov_19.565924	Coordinate:185	Reads:1	Hits:2	Allocated_reads:0.5	Strand:-
TATACACAGTTTTTGGATCTGGGAGTGCCG
>Location:NODE_282267_length_2958_cov_19.565924	Coordinate:185	Reads:71	Hits:2	Allocated_reads:35.5	Strand:-
TATACACAGTTTTTGGATCTGGGAGTGCCT
>Location:NODE_282267_length_2958_cov_19.565924	Coordinate:186	Reads:9	Hits:2	Allocated_reads:4.5	Strand:-
ATACACAGTTTTTGGATCTGGGAGTGCC
>Location:NODE_282267_length_2958_cov_19.565924	Coordinate:186	Reads:1	Hits:2	Allocated_reads:0.5	Strand:+
GGCACTCCCAGATCCAAAAACTGTGTAT
>Location:NODE_282267_length_2958_cov_19.565924	Coordinate:186	Reads:6	Hits:2	Allocated_reads:3	Strand:-
TACACAGTTTTTGGATCTGGGAGTGCC
>Location:NODE_282267_length_2958_cov_19.565924	Coordinate:186	Reads:2	Hits:2	Allocated_reads:1	Strand:-
TATACACAGTTTTTGGATCTGGGAGTGCC
>Location:NODE_282267_length_2958_cov_19.565924	Coordinate:188	Reads:1	Hits:2	Allocated_reads:0.5	Strand:-
TATACACAGTTTTTGGATCTGGGAGTG
>Location:NODE_282267_length_2958_cov_19.565924	Coordinate:189	Reads:1	Hits:2	Allocated_reads:0.5	Strand:-
GGTATACACAGTTTTTGGATCTGGGAAA
>Location:NODE_282267_length_2958_cov_19.565924	Coordinate:189	Reads:1	Hits:2	Allocated_reads:0.5	Strand:-
GGTATACACAGTTTTTGGATCTGGGAGT
>Location:NODE_282267_length_2958_cov_19.565924	Coordinate:189	Reads:1	Hits:2	Allocated_reads:0.5	Strand:-
TACACAGTTTTTGGATCTGGGAGT
>Location:NODE_282267_length_2958_cov_19.565924	Coordinate:192	Reads:1	Hits:2	Allocated_reads:0.5	Strand:+
CCCAGATCCAAAAACTGTGTATACCT
>Location:NODE_282267_length_2958_cov_19.565924	Coordinate:192	Reads:1	Hits:1	Allocated_reads:1	Strand:+
CCCAGATCCAAAAACTGTGTATACCTGGT
>Location:NODE_282267_length_2958_cov_19.565924	Coordinate:201	Reads:1	Hits:1	Allocated_reads:1	Strand:-
TACAGGTGATCAGGTATACACAGTTTTT
>Location:NODE_282267_length_2958_cov_19.565924	Coordinate:205	Reads:1	Hits:1	Allocated_reads:1	Strand:-
TTTTACAGGTGATCAGGTATACACAGT
>Location:NODE_282267_length_2958_cov_19.565924	Coordinate:205	Reads:1	Hits:1	Allocated_reads:1	Strand:-
TTTTTTACAGGTGATCAGGTATACACAGT
>Location:NODE_282267_length_2958_cov_19.565924	Coordinate:207	Reads:1	Hits:1	Allocated_reads:1	Strand:-
TTTTTTACAGGTGATCAGGTATACACA
>Location:NODE_282267_length_2958_cov_19.565924	Coordinate:225	Reads:2	Hits:1	Allocated_reads:2	Strand:-
CGCCGATATACTGTAAACCACATTTTTTACA
>Location:NODE_282267_length_2958_cov_19.565924	Coordinate:225	Reads:1	Hits:1	Allocated_reads:1	Strand:-
GCCGATATACTGTAAACCACATTTTTTACA
>Location:NODE_282267_length_2958_cov_19.565924	Coordinate:226	Reads:2	Hits:1	Allocated_reads:2	Strand:-
CCGATATACTGTAAACCACATTTTTTAC
>Location:NODE_282267_length_2958_cov_19.565924	Coordinate:226	Reads:2	Hits:1	Allocated_reads:2	Strand:-
CGCCGATATACTGTAAACCACATTTTTTAC
>Location:NODE_282267_length_2958_cov_19.565924	Coordinate:226	Reads:1	Hits:1	Allocated_reads:1	Strand:-
GCCGATATACTGTAAACCACATTTTTTAC
>Location:NODE_282267_length_2958_cov_19.565924	Coordinate:228	Reads:1	Hits:1	Allocated_reads:1	Strand:-
GCCGATATACTGTAAACCACATTTTTT
>Location:NODE_282267_length_2958_cov_19.565924	Coordinate:229	Reads:1	Hits:1	Allocated_reads:1	Strand:-
TTCGCCGATATACTGTAAACCACATTTTT
>Location:NODE_282267_length_2958_cov_19.565924	Coordinate:230	Reads:2	Hits:1	Allocated_reads:2	Strand:-
TTTCGCCGATATACTGTAAACCACATTTT
>Location:NODE_282267_length_2958_cov_19.565924	Coordinate:232	Reads:1	Hits:1	Allocated_reads:1	Strand:-
GTTTCGCCGATATACTGTAAACCACATT
>Location:NODE_282267_length_2958_cov_19.565924	Coordinate:232	Reads:2	Hits:1	Allocated_reads:2	Strand:-
TGTTTCGCCGATATACTGTAAACCACATT
>Location:NODE_282267_length_2958_cov_19.565924	Coordinate:232	Reads:1	Hits:1	Allocated_reads:1	Strand:-
TTCGCCGATATACTGTAAACCACATT
>Location:NODE_282267_length_2958_cov_19.565924	Coordinate:232	Reads:2	Hits:1	Allocated_reads:2	Strand:-
TTTCGCCGATATACTGTAAACCACATT
>Location:NODE_282267_length_2958_cov_19.565924	Coordinate:234	Reads:1	Hits:1	Allocated_reads:1	Strand:-
TTCGCCGATATACTGTAAACCACA
>Location:NODE_282267_length_2958_cov_19.565924	Coordinate:237	Reads:1	Hits:1	Allocated_reads:1	Strand:-
CAACAGTGTTTCGCCGATATACTGTAAACC
>Location:NODE_282267_length_2958_cov_19.565924	Coordinate:242	Reads:1	Hits:1	Allocated_reads:1	Strand:-
ACCTGGTCAACAGTGTTTCGCCGATATACTGT
>Location:NODE_282267_length_2958_cov_19.565924	Coordinate:244	Reads:1	Hits:1	Allocated_reads:1	Strand:-
ACCTGGTCAACAGTGTTTCGCCGATATACT
>Location:NODE_282267_length_2958_cov_19.565924	Coordinate:247	Reads:1	Hits:1	Allocated_reads:1	Strand:+
ATATCGGCGAAACACTGTTGACCAGGT
>Location:NODE_282267_length_2958_cov_19.565924	Coordinate:250	Reads:2	Hits:1	Allocated_reads:2	Strand:+
TCGGCGAAACACTGTTGACCAGGT
>Location:NODE_282267_length_2958_cov_19.565924	Coordinate:259	Reads:1	Hits:1	Allocated_reads:1	Strand:-
GTATCTATGCTGTGTGAACCTGGTCAACAGTG
>Location:NODE_282267_length_2958_cov_19.565924	Coordinate:259	Reads:31	Hits:1	Allocated_reads:31	Strand:-
TTGTATCTATGCTGTGTGAACCTGGTCAACAGTG
>Location:NODE_282267_length_2958_cov_19.565924	Coordinate:260	Reads:2	Hits:1	Allocated_reads:2	Strand:-
TTGTATCTATGCTGTGTGAACCTGGTCAACAGT
>Location:NODE_282267_length_2958_cov_19.565924	Coordinate:261	Reads:7	Hits:1	Allocated_reads:7	Strand:-
TTGTATCTATGCTGTGTGAACCTGGTCAACAG
>Location:NODE_282267_length_2958_cov_19.565924	Coordinate:262	Reads:6	Hits:1	Allocated_reads:6	Strand:-
TTGTATCTATGCTGTGTGAACCTGGTCAACA
>Location:NODE_282267_length_2958_cov_19.565924	Coordinate:263	Reads:4	Hits:1	Allocated_reads:4	Strand:-
TTGTATCTATGCTGTGTGAACCTGGTCAAC
>Location:NODE_282267_length_2958_cov_19.565924	Coordinate:264	Reads:1	Hits:1	Allocated_reads:1	Strand:-
TATTGTATCTATGCTGTGTGAACCTGGTCTG
>Location:NODE_282267_length_2958_cov_19.565924	Coordinate:264	Reads:2	Hits:1	Allocated_reads:2	Strand:-
TATTGTATCTATGCTGTGTGAACCTGGTCAA
>Location:NODE_282267_length_2958_cov_19.565924	Coordinate:264	Reads:1	Hits:1	Allocated_reads:1	Strand:-
TTGTATCTATGCTGTGTGAACCTGGTCAT
>Location:NODE_282267_length_2958_cov_19.565924	Coordinate:264	Reads:13	Hits:1	Allocated_reads:13	Strand:-
TTGTATCTATGCTGTGTGAACCTGGTCAA
>Location:NODE_282267_length_2958_cov_19.565924	Coordinate:265	Reads:16	Hits:1	Allocated_reads:16	Strand:-
TATTGTATCTATGCTGTGTGAACCTGGTCA
>Location:NODE_282267_length_2958_cov_19.565924	Coordinate:265	Reads:10	Hits:1	Allocated_reads:10	Strand:-
TTGTATCTATGCTGTGTGAACCTGGTCA
>Location:NODE_282267_length_2958_cov_19.565924	Coordinate:266	Reads:1	Hits:1	Allocated_reads:1	Strand:-
TATTGTATCTATGCTGTGTGAACCTGGTA
>Location:NODE_282267_length_2958_cov_19.565924	Coordinate:266	Reads:25	Hits:1	Allocated_reads:25	Strand:-
TATTGTATCTATGCTGTGTGAACCTGGTC
>Location:NODE_282267_length_2958_cov_19.565924	Coordinate:266	Reads:5	Hits:1	Allocated_reads:5	Strand:-
TTGTATCTATGCTGTGTGAACCTGGTC
>Location:NODE_282267_length_2958_cov_19.565924	Coordinate:267	Reads:1	Hits:1	Allocated_reads:1	Strand:-
ATATTGTATCTATGCTGTGTGAACCTGGT
>Location:NODE_282267_length_2958_cov_19.565924	Coordinate:267	Reads:1	Hits:1	Allocated_reads:1	Strand:-
TATTGTATCTATGCTGTGTGAACCTGCT
>Location:NODE_282267_length_2958_cov_19.565924	Coordinate:267	Reads:1	Hits:1	Allocated_reads:1	Strand:-
TATTGTATCTATGCTGTGTGAACCTTGT
>Location:NODE_282267_length_2958_cov_19.565924	Coordinate:267	Reads:2	Hits:1	Allocated_reads:2	Strand:-
TATTGTATCTATGCTGTGTGAACCTCGT
>Location:NODE_282267_length_2958_cov_19.565924	Coordinate:267	Reads:2	Hits:1	Allocated_reads:2	Strand:-
TATTGTATCTATGCTGTGTGAACCTGGG
>Location:NODE_282267_length_2958_cov_19.565924	Coordinate:267	Reads:301	Hits:1	Allocated_reads:301	Strand:-
TATTGTATCTATGCTGTGTGAACCTGGT
>Location:NODE_282267_length_2958_cov_19.565924	Coordinate:267	Reads:8	Hits:1	Allocated_reads:8	Strand:-
TTGTATCTATGCTGTGTGAACCTGGT
>Location:NODE_282267_length_2958_cov_19.565924	Coordinate:268	Reads:2	Hits:1	Allocated_reads:2	Strand:-
ATATTGTATCTATGCTGTGTGAACCTGG
>Location:NODE_282267_length_2958_cov_19.565924	Coordinate:268	Reads:1	Hits:1	Allocated_reads:1	Strand:-
ATTGTATCTATGCTGTGTGAACCTGG
>Location:NODE_282267_length_2958_cov_19.565924	Coordinate:268	Reads:32	Hits:1	Allocated_reads:32	Strand:-
TATTGTATCTATGCTGTGTGAACCTGG
>Location:NODE_282267_length_2958_cov_19.565924	Coordinate:268	Reads:2	Hits:1	Allocated_reads:2	Strand:-
TTGTATCTATGCTGTGTGAACCTGG
>Location:NODE_282267_length_2958_cov_19.565924	Coordinate:269	Reads:1	Hits:1	Allocated_reads:1	Strand:-
TTGTATCTATGCTGTGTGAACCTG
>Location:NODE_282267_length_2958_cov_19.565924	Coordinate:270	Reads:7	Hits:1	Allocated_reads:7	Strand:-
TAAGATATTGTATCTATGCTGTGTGAACCT
>Location:NODE_282267_length_2958_cov_19.565924	Coordinate:270	Reads:1	Hits:1	Allocated_reads:1	Strand:-
TATTGTATCTATGCTGTGTGAACCA
>Location:NODE_282267_length_2958_cov_19.565924	Coordinate:270	Reads:21	Hits:1	Allocated_reads:21	Strand:-
TATTGTATCTATGCTGTGTGAACCT
>Location:NODE_282267_length_2958_cov_19.565924	Coordinate:271	Reads:1	Hits:1	Allocated_reads:1	Strand:-
ATATTGTATCTATGCTGTGTGAACC
>Location:NODE_282267_length_2958_cov_19.565924	Coordinate:271	Reads:3	Hits:1	Allocated_reads:3	Strand:-
TAAGATATTGTATCTATGCTGTGTGAACC
>Location:NODE_282267_length_2958_cov_19.565924	Coordinate:271	Reads:5	Hits:1	Allocated_reads:5	Strand:-
TATTGTATCTATGCTGTGTGAACC
>Location:NODE_282267_length_2958_cov_19.565924	Coordinate:280	Reads:1	Hits:1	Allocated_reads:1	Strand:-
TTACCTTTTAAGATATTGTATCTATGCT
>Location:NODE_282267_length_2958_cov_19.565924	Coordinate:283	Reads:1	Hits:2	Allocated_reads:0.5	Strand:+
ATAGATACAATATCTTAAAAGGTAAAAA
>Location:NODE_282267_length_2958_cov_19.565924	Coordinate:301	Reads:1	Hits:1	Allocated_reads:1	Strand:-
TACCAGATATGTATGGGTGTTTTTACCTT
>Location:NODE_282267_length_2958_cov_19.565924	Coordinate:303	Reads:1	Hits:1	Allocated_reads:1	Strand:-
TCTTACCAGATATGTATGGGTGTTTTTACC
>Location:NODE_282267_length_2958_cov_19.565924	Coordinate:307	Reads:1	Hits:1	Allocated_reads:1	Strand:-
TGTCTTACCAGATATGTATGGGTGTTTT
>Location:NODE_282267_length_2958_cov_19.565924	Coordinate:308	Reads:1	Hits:1	Allocated_reads:1	Strand:-
TGTCTTACCAGATATGTATGGGTGTTT
>Location:NODE_282267_length_2958_cov_19.565924	Coordinate:319	Reads:1	Hits:1	Allocated_reads:1	Strand:-
TGAGACAGAAAGTGTCTTACCAGATATG
>Location:NODE_282267_length_2958_cov_19.565924	Coordinate:326	Reads:3	Hits:1	Allocated_reads:3	Strand:-
CAGCCATGAGACAGAAAGTGTCTTACC
>Location:NODE_282267_length_2958_cov_19.565924	Coordinate:328	Reads:8	Hits:1	Allocated_reads:8	Strand:-
TCCCAGCCATGAGACAGAAAGTGTCTTA
>Location:NODE_282267_length_2958_cov_19.565924	Coordinate:344	Reads:2	Hits:1	Allocated_reads:2	Strand:-
CACAGTAGCGCTAACAGATTCCCAGCCATGT
>Location:NODE_282267_length_2958_cov_19.565924	Coordinate:363	Reads:1	Hits:1	Allocated_reads:1	Strand:-
ATCTAGGATTTCCTTCCACCACAGTAGCGCT
>Location:NODE_282267_length_2958_cov_19.565924	Coordinate:363	Reads:1	Hits:1	Allocated_reads:1	Strand:-
TAGGATTTCCTTCCACCACAGTAGCGCT
>Location:NODE_282267_length_2958_cov_19.565924	Coordinate:363	Reads:12	Hits:1	Allocated_reads:12	Strand:-
TCTAGGATTTCCTTCCACCACAGTAGCGCT
>Location:NODE_282267_length_2958_cov_19.565924	Coordinate:364	Reads:1	Hits:1	Allocated_reads:1	Strand:-
ATCTAGGATTTCCTTCCACCACAGTAGCGC
>Location:NODE_282267_length_2958_cov_19.565924	Coordinate:364	Reads:9	Hits:1	Allocated_reads:9	Strand:-
TCTAGGATTTCCTTCCACCACAGTAGCGC
>Location:NODE_282267_length_2958_cov_19.565924	Coordinate:366	Reads:1	Hits:1	Allocated_reads:1	Strand:-
ACCATCTAGGATTTCCTTCCACCACAGTAGA
>Location:NODE_282267_length_2958_cov_19.565924	Coordinate:367	Reads:1	Hits:1	Allocated_reads:1	Strand:-
ACCATCTAGGATTTCCTTCCACCACAGTAG
>Location:NODE_282267_length_2958_cov_19.565924	Coordinate:367	Reads:1	Hits:1	Allocated_reads:1	Strand:-
CCATCTAGGATTTCCTTCCACCACAGTAG
>Location:NODE_282267_length_2958_cov_19.565924	Coordinate:368	Reads:5	Hits:1	Allocated_reads:5	Strand:-
ACCATCTAGGATTTCCTTCCACCACAGTA
>Location:NODE_282267_length_2958_cov_19.565924	Coordinate:368	Reads:1	Hits:1	Allocated_reads:1	Strand:-
TGACCATCTAGGATTTCCTTCCACCACAGTA
>Location:NODE_282267_length_2958_cov_19.565924	Coordinate:369	Reads:5	Hits:1	Allocated_reads:5	Strand:-
ACCATCTAGGATTTCCTTCCACCACAGT
>Location:NODE_282267_length_2958_cov_19.565924	Coordinate:370	Reads:1	Hits:1	Allocated_reads:1	Strand:-
ACCATCTAGGATTTCCTTCCACCACAG
>Location:NODE_282267_length_2958_cov_19.565924	Coordinate:370	Reads:1	Hits:1	Allocated_reads:1	Strand:-
TGACCATCTAGGATTTCCTTCCACCACAC
>Location:NODE_282267_length_2958_cov_19.565924	Coordinate:370	Reads:1	Hits:1	Allocated_reads:1	Strand:-
TTGACCATCTAGGATTTCCTTCCACCACAG
>Location:NODE_282267_length_2958_cov_19.565924	Coordinate:371	Reads:4	Hits:1	Allocated_reads:4	Strand:-
TGACCATCTAGGATTTCCTTCCACCACA
>Location:NODE_282267_length_2958_cov_19.565924	Coordinate:371	Reads:1	Hits:1	Allocated_reads:1	Strand:-
TTGACCATCTAGGATTTCCTTCCACCACA
>Location:NODE_282267_length_2958_cov_19.565924	Coordinate:372	Reads:1	Hits:1	Allocated_reads:1	Strand:-
TGACCATCTAGGATTTCCTTCCACCAC
>Location:NODE_282267_length_2958_cov_19.565924	Coordinate:374	Reads:1	Hits:1	Allocated_reads:1	Strand:-
TGACCATCTAGGATTTCCTTCCACC
>Location:NODE_282267_length_2958_cov_19.565924	Coordinate:374	Reads:1	Hits:1	Allocated_reads:1	Strand:-
TTGAATTGACCATCTAGGATTTCCTTCCACC
>Location:NODE_282267_length_2958_cov_19.565924	Coordinate:376	Reads:1	Hits:2	Allocated_reads:0.5	Strand:-
TTGAATTGACCATCTAGGATTTCCTTCCA
>Location:NODE_282267_length_2958_cov_19.565924	Coordinate:378	Reads:1	Hits:2	Allocated_reads:0.5	Strand:-
TCTGTTGAATTGACCATCTAGGATTTCCTTC
>Location:NODE_282267_length_2958_cov_19.565924	Coordinate:380	Reads:1	Hits:2	Allocated_reads:0.5	Strand:-
CTGTTGAATTGACCATCTAGGATTTCCT
>Location:NODE_282267_length_2958_cov_19.565924	Coordinate:409	Reads:2	Hits:1	Allocated_reads:2	Strand:-
TAGCAATCCAAACCTTTTCAGCCCTCCTCC
>Location:NODE_282267_length_2958_cov_19.565924	Coordinate:409	Reads:1	Hits:1	Allocated_reads:1	Strand:-
TTAGCAATCCAAACCTTTTCAGCCCTCCTCC
>Location:NODE_282267_length_2958_cov_19.565924	Coordinate:410	Reads:1	Hits:1	Allocated_reads:1	Strand:-
TAGCAATCCAAACCTTTTCAGCCCTCCTC
>Location:NODE_282267_length_2958_cov_19.565924	Coordinate:412	Reads:2	Hits:1	Allocated_reads:2	Strand:-
TTAGCAATCCAAACCTTTTCAGCCCTCC
>Location:NODE_282267_length_2958_cov_19.565924	Coordinate:413	Reads:1	Hits:1	Allocated_reads:1	Strand:-
TAGCAATCCAAACCTTTTCAGCCCTC
>Location:NODE_282267_length_2958_cov_19.565924	Coordinate:414	Reads:1	Hits:1	Allocated_reads:1	Strand:-
TAATTTAGCAATCCAAACCTTTTCAGCCCT
>Location:NODE_282267_length_2958_cov_19.565924	Coordinate:415	Reads:2	Hits:1	Allocated_reads:2	Strand:-
TAATTTAGCAATCCAAACCTTTTCAGCCC
>Location:NODE_282267_length_2958_cov_19.565924	Coordinate:415	Reads:1	Hits:1	Allocated_reads:1	Strand:-
TTAATTTAGCAATCCAAACCTTTTCAGCCC
>Location:NODE_282267_length_2958_cov_19.565924	Coordinate:416	Reads:2	Hits:1	Allocated_reads:2	Strand:-
TTTAGCAATCCAAACCTTTTCAGCC
>Location:NODE_282267_length_2958_cov_19.565924	Coordinate:440	Reads:2	Hits:1	Allocated_reads:2	Strand:-
TCAATCCCCTGGGGTACATTGTGTTTAAT
>Location:NODE_282267_length_2958_cov_19.565924	Coordinate:462	Reads:3	Hits:1	Allocated_reads:3	Strand:-
TTTTTCAAAATCCCTTTTCATTCAATCC
>Location:NODE_282267_length_2958_cov_19.565924	Coordinate:542	Reads:3	Hits:1	Allocated_reads:3	Strand:-
TGTAAGGACTCAACAATCATCATGATCGT
>Location:NODE_282267_length_2958_cov_19.565924	Coordinate:544	Reads:1	Hits:1	Allocated_reads:1	Strand:-
TGTGTGTAAGGACTCAACAATCATCATGATC
>Location:NODE_282267_length_2958_cov_19.565924	Coordinate:545	Reads:1	Hits:1	Allocated_reads:1	Strand:-
TGTAAGGACTCAACAATCATCATGAT
>Location:NODE_282267_length_2958_cov_19.565924	Coordinate:545	Reads:1	Hits:1	Allocated_reads:1	Strand:-
TGTGTAAGGACTCAACAATCATCATGAT
>Location:NODE_282267_length_2958_cov_19.565924	Coordinate:571	Reads:1	Hits:1	Allocated_reads:1	Strand:-
TTACAGGGTGGGATGTTAAAATAGTGTGTG
>Location:NODE_282267_length_2958_cov_19.565924	Coordinate:585	Reads:1	Hits:1	Allocated_reads:1	Strand:-
TAGGGTTAGGATAAATTACAGGGTGGGATGT
>Location:NODE_282267_length_2958_cov_19.565924	Coordinate:588	Reads:1	Hits:1	Allocated_reads:1	Strand:-
TTAGGGTTAGGATAAATTACAGGGTGGGA
>Location:NODE_282267_length_2958_cov_19.565924	Coordinate:593	Reads:2	Hits:1	Allocated_reads:2	Strand:-
TTAGGGTTAGGATAAATTACAGGG
>Location:NODE_282267_length_2958_cov_19.565924	Coordinate:723	Reads:1	Hits:1	Allocated_reads:1	Strand:-
TTGGGGATATCAATAGTTTCGTAATGTGATTG
>Location:NODE_282267_length_2958_cov_19.565924	Coordinate:724	Reads:3	Hits:1	Allocated_reads:3	Strand:-
TTGGGGATATCAATAGTTTCGTAATGTGATT
>Location:NODE_282267_length_2958_cov_19.565924	Coordinate:725	Reads:1	Hits:1	Allocated_reads:1	Strand:-
TTGGGGATATCAATAGTTTCGTAATGTGAT
>Location:NODE_282267_length_2958_cov_19.565924	Coordinate:764	Reads:1	Hits:1	Allocated_reads:1	Strand:-
TACAGACCTGTAGAAGGGTTCTATTCCT
>Location:NODE_282267_length_2958_cov_19.565924	Coordinate:777	Reads:1	Hits:1	Allocated_reads:1	Strand:-
TCCACCTTGACCACACTACAGACCTGTAGAA
>Location:NODE_282267_length_2958_cov_19.565924	Coordinate:778	Reads:1	Hits:1	Allocated_reads:1	Strand:-
CACCTTGACCACACTACAGACCTGTAGA
>Location:NODE_282267_length_2958_cov_19.565924	Coordinate:780	Reads:1	Hits:1	Allocated_reads:1	Strand:+
TACAGGTCTGTAGTGTGGTCAAGGTGGACC
>Location:NODE_282267_length_2958_cov_19.565924	Coordinate:806	Reads:1	Hits:2	Allocated_reads:0.5	Strand:-
CACAGGCCTTCCTTAGTCTCCACCCAGGGGTC
>Location:NODE_282267_length_2958_cov_19.565924	Coordinate:806	Reads:1	Hits:2	Allocated_reads:0.5	Strand:-
CAGGCCTTCCTTAGTCTCCACCCAGGGGTC
>Location:NODE_282267_length_2958_cov_19.565924	Coordinate:889	Reads:1	Hits:3	Allocated_reads:0.333333333333333	Strand:-
TACACTGTGAAAGATTATCTTTTT
>Location:NODE_282267_length_2958_cov_19.565924	Coordinate:891	Reads:1	Hits:3	Allocated_reads:0.333333333333333	Strand:+
AAAGATAATCTTTCACAGTGTAACT
>Location:NODE_282267_length_2958_cov_19.565924	Coordinate:915	Reads:1	Hits:1	Allocated_reads:1	Strand:-
TTGGATTTGTGTCCTTCATTTGAAAAAAA
>Location:NODE_282267_length_2958_cov_19.565924	Coordinate:924	Reads:1	Hits:10	Allocated_reads:0.1	Strand:-
AGGGCATATGTTGGATTTGTGTCCTTCATT
>Location:NODE_282267_length_2958_cov_19.565924	Coordinate:938	Reads:2	Hits:11	Allocated_reads:0.181818181818182	Strand:+
ATCCAACATATGCCCTGCTCCACAA
>Location:NODE_282267_length_2958_cov_19.565924	Coordinate:938	Reads:1	Hits:11	Allocated_reads:0.0909090909090909	Strand:+
ATCCAACATATGCCCTGCTCCACAAA
>Location:NODE_282267_length_2958_cov_19.565924	Coordinate:938	Reads:1	Hits:11	Allocated_reads:0.0909090909090909	Strand:+
ATCCAACATATGCCCTGCTCCACAAAA
>Location:NODE_282267_length_2958_cov_19.565924	Coordinate:938	Reads:3	Hits:11	Allocated_reads:0.272727272727273	Strand:+
ATCCAACATATGCCCTGCTCCACAAAACA
>Location:NODE_282267_length_2958_cov_19.565924	Coordinate:939	Reads:1	Hits:12	Allocated_reads:0.0833333333333333	Strand:+
TCCAACATATGCCCTGCTCCAAAA
>Location:NODE_282267_length_2958_cov_19.565924	Coordinate:939	Reads:2	Hits:12	Allocated_reads:0.166666666666667	Strand:+
TCCAACATATGCCCTGCTCCACAAAA
>Location:NODE_282267_length_2958_cov_19.565924	Coordinate:939	Reads:1	Hits:12	Allocated_reads:0.0833333333333333	Strand:+
TCCAACATATGCCCTGCTCCACAAAACA
>Location:NODE_282267_length_2958_cov_19.565924	Coordinate:941	Reads:2	Hits:12	Allocated_reads:0.166666666666667	Strand:+
CAACATATGCCCTGCTCCACAAAACA
>Location:NODE_282267_length_2958_cov_19.565924	Coordinate:941	Reads:2	Hits:12	Allocated_reads:0.166666666666667	Strand:+
CAACATATGCCCTGCTCCACAAAACAAG
>Location:NODE_282267_length_2958_cov_19.565924	Coordinate:944	Reads:1	Hits:12	Allocated_reads:0.0833333333333333	Strand:+
CATATGCCCTGCTCCACAAAACAAGC
>Location:NODE_282267_length_2958_cov_19.565924	Coordinate:946	Reads:2	Hits:4	Allocated_reads:0.5	Strand:+
TATGCCCTGCTCCACAAAACAAGCAAGCCT
>Location:NODE_282267_length_2958_cov_19.565924	Coordinate:958	Reads:2	Hits:1	Allocated_reads:2	Strand:-
TCAGTTGTGACAAAGGCTTGCTTGTTTTGTG
>Location:NODE_282267_length_2958_cov_19.565924	Coordinate:959	Reads:5	Hits:1	Allocated_reads:5	Strand:-
TCAGTTGTGACAAAGGCTTGCTTGTTTTGT
>Location:NODE_282267_length_2958_cov_19.565924	Coordinate:959	Reads:1	Hits:1	Allocated_reads:1	Strand:-
TTCAGTTGTGACAAAGGCTTGCTTGTTTTGT
>Location:NODE_282267_length_2958_cov_19.565924	Coordinate:960	Reads:1	Hits:1	Allocated_reads:1	Strand:-
TCAGTTGTGACAAAGGCTTGCTTGTTTTG
>Location:NODE_282267_length_2958_cov_19.565924	Coordinate:961	Reads:1	Hits:1	Allocated_reads:1	Strand:-
TCAGTTGTGACAAAGGCTTGCTTGTTTT
>Location:NODE_282267_length_2958_cov_19.565924	Coordinate:962	Reads:6	Hits:1	Allocated_reads:6	Strand:-
TCAGTTGTGACAAAGGCTTGCTTGTTT
>Location:NODE_282267_length_2958_cov_19.565924	Coordinate:962	Reads:1	Hits:1	Allocated_reads:1	Strand:-
TGGTTCAGTTGTGACAAAGGCTTGCTTGTTT
>Location:NODE_282267_length_2958_cov_19.565924	Coordinate:963	Reads:1	Hits:1	Allocated_reads:1	Strand:-
TCAGTTGTGACAAAGGCTTGCTTGTT
>Location:NODE_282267_length_2958_cov_19.565924	Coordinate:963	Reads:3	Hits:1	Allocated_reads:3	Strand:-
TGGTTCAGTTGTGACAAAGGCTTGCTTGTT
>Location:NODE_282267_length_2958_cov_19.565924	Coordinate:964	Reads:2	Hits:1	Allocated_reads:2	Strand:-
TCAGTTGTGACAAAGGCTTGCTTGT
>Location:NODE_282267_length_2958_cov_19.565924	Coordinate:964	Reads:6	Hits:1	Allocated_reads:6	Strand:-
TGGTTCAGTTGTGACAAAGGCTTGCTTGT
>Location:NODE_282267_length_2958_cov_19.565924	Coordinate:966	Reads:1	Hits:1	Allocated_reads:1	Strand:-
TGGTTCAGTTGTGACAAAGGCTTGCTT
>Location:NODE_282267_length_2958_cov_19.565924	Coordinate:967	Reads:2	Hits:1	Allocated_reads:2	Strand:-
GAGTGGTTCAGTTGTGACAAAGGCTTGCT
>Location:NODE_282267_length_2958_cov_19.565924	Coordinate:967	Reads:1	Hits:1	Allocated_reads:1	Strand:-
TGGTTCAGTTGTGACAAAGGCTTGCT
>Location:NODE_282267_length_2958_cov_19.565924	Coordinate:978	Reads:1	Hits:1	Allocated_reads:1	Strand:-
TTGAGACGAGAGAGTGGTTCAGTTGTGAC
>Location:NODE_282267_length_2958_cov_19.565924	Coordinate:1016	Reads:1	Hits:1	Allocated_reads:1	Strand:-
TGCTACTACAGTCAAGGGAAGATT
>Location:NODE_282267_length_2958_cov_19.565924	Coordinate:1036	Reads:1	Hits:1	Allocated_reads:1	Strand:-
CCTAGGGCTAAGCGGAGTAGTTTTGCT
>Location:NODE_282267_length_2958_cov_19.565924	Coordinate:1041	Reads:1	Hits:1	Allocated_reads:1	Strand:-
TTTACCCTAGGGCTAAGCGGAGTAGTT
>Location:NODE_282267_length_2958_cov_19.565924	Coordinate:1079	Reads:1	Hits:1	Allocated_reads:1	Strand:+
TCCTTTCTTGCCTCTTTTCTGATGGCTGTT
>Location:NODE_282267_length_2958_cov_19.565924	Coordinate:1089	Reads:1	Hits:6	Allocated_reads:0.166666666666667	Strand:-
CAGGATCCTCCAACAGCCATCAGAAAAGAGG
>Location:NODE_282267_length_2958_cov_19.565924	Coordinate:1091	Reads:1	Hits:6	Allocated_reads:0.166666666666667	Strand:-
CAGGATCCTCCAACAGCCATCAGAAAAGA
>Location:NODE_282267_length_2958_cov_19.565924	Coordinate:1091	Reads:1	Hits:6	Allocated_reads:0.166666666666667	Strand:-
TACAGGATCCTCCAACAGCCATCAGAAAAGA
>Location:NODE_282267_length_2958_cov_19.565924	Coordinate:1096	Reads:1	Hits:3	Allocated_reads:0.333333333333333	Strand:-
TATACAGGATCCTCCAACAGCCATCAGG
>Location:NODE_282267_length_2958_cov_19.565924	Coordinate:1115	Reads:1	Hits:6	Allocated_reads:0.166666666666667	Strand:+
TCCTGTATATCTCCAAACAATGGGT
>Location:NODE_282267_length_2958_cov_19.565924	Coordinate:1124	Reads:1	Hits:8	Allocated_reads:0.125	Strand:+
TCTCCAAACAATGGGTCACTTGCGAT
>Location:NODE_282267_length_2958_cov_19.565924	Coordinate:1178	Reads:1	Hits:4	Allocated_reads:0.25	Strand:-
TTTCAACGTAAAGTGGTTTTTTGCTACGT
>Location:NODE_282267_length_2958_cov_19.565924	Coordinate:1178	Reads:6	Hits:4	Allocated_reads:1.5	Strand:-
TTTCAACGTAAAGTGGTTTTTTGCGACGT
>Location:NODE_282267_length_2958_cov_19.565924	Coordinate:1192	Reads:1	Hits:6	Allocated_reads:0.166666666666667	Strand:+
CACTTTACGTTGAAATCTCTCCTGCAGA
>Location:NODE_282267_length_2958_cov_19.565924	Coordinate:1195	Reads:1	Hits:4	Allocated_reads:0.25	Strand:+
TTTACGTTGAAATCTTTCCTGCAGA
>Location:NODE_282267_length_2958_cov_19.565924	Coordinate:1197	Reads:1	Hits:4	Allocated_reads:0.25	Strand:+
TACGTTGAAATCTTTCCTGCAGATC
>Location:NODE_282267_length_2958_cov_19.565924	Coordinate:1218	Reads:1	Hits:1	Allocated_reads:1	Strand:-
CTCAGGGATAAGTGAAGGCATGTTGTCTGCGATC
>Location:NODE_282267_length_2958_cov_19.565924	Coordinate:1219	Reads:1	Hits:1	Allocated_reads:1	Strand:-
TCAGGGATAAGTGAAGGCATGTTGTCTGCGAT
>Location:NODE_282267_length_2958_cov_19.565924	Coordinate:1222	Reads:1	Hits:1	Allocated_reads:1	Strand:-
AGCTCAGGGATAAGTGAAGGCATGTTGTCTGC
>Location:NODE_282267_length_2958_cov_19.565924	Coordinate:1222	Reads:1	Hits:1	Allocated_reads:1	Strand:-
CTCAGGGATAAGTGAAGGCATGTTGTCTGC
>Location:NODE_282267_length_2958_cov_19.565924	Coordinate:1222	Reads:1	Hits:1	Allocated_reads:1	Strand:-
TCAGGGATAAGTGAAGGCATGTTGTCTGC
>Location:NODE_282267_length_2958_cov_19.565924	Coordinate:1222	Reads:1	Hits:1	Allocated_reads:1	Strand:-
TCAGGGATAAGTGAAGGCATGTTGTCTGT
>Location:NODE_282267_length_2958_cov_19.565924	Coordinate:1224	Reads:1	Hits:1	Allocated_reads:1	Strand:-
CTCAGGGATAAGTGAAGGCATGTTGTCT
>Location:NODE_282267_length_2958_cov_19.565924	Coordinate:1225	Reads:1	Hits:1	Allocated_reads:1	Strand:-
AGCTCAGGGATAAGTGAAGGCATGTTGTC
>Location:NODE_282267_length_2958_cov_19.565924	Coordinate:1241	Reads:1	Hits:11	Allocated_reads:0.0909090909090909	Strand:+
TTATCCCTGAGCTTATAAGGCAACT
>Location:NODE_282267_length_2958_cov_19.565924	Coordinate:1241	Reads:3	Hits:3	Allocated_reads:1	Strand:+
TTATCCCTGAGCTTATAAGGCAACTTTT
>Location:NODE_282267_length_2958_cov_19.565924	Coordinate:1242	Reads:1	Hits:3	Allocated_reads:0.333333333333333	Strand:+
TATCCCTGAGCTTATAAGGCAACTTTT
>Location:NODE_282267_length_2958_cov_19.565924	Coordinate:1244	Reads:1	Hits:3	Allocated_reads:0.333333333333333	Strand:+
TCCCTGAGCTTATAAGGCAACTTTT
>Location:NODE_282267_length_2958_cov_19.565924	Coordinate:1244	Reads:1	Hits:3	Allocated_reads:0.333333333333333	Strand:+
TCCCTGAGCTTATAAGGCAACTTTTTT
>Location:NODE_282267_length_2958_cov_19.565924	Coordinate:1302	Reads:1	Hits:9	Allocated_reads:0.111111111111111	Strand:+
AACTCATGCAAGGACTCAACGTCT
>Location:NODE_282267_length_2958_cov_19.565924	Coordinate:1313	Reads:1	Hits:4	Allocated_reads:0.25	Strand:-
TGTTGTAATGCAATGGGAGACGTTGAGTCC
>Location:NODE_282267_length_2958_cov_19.565924	Coordinate:1316	Reads:1	Hits:4	Allocated_reads:0.25	Strand:-
AATGTTGTAATGCAATGGGAGACGTTGAG
>Location:NODE_282267_length_2958_cov_19.565924	Coordinate:1325	Reads:1	Hits:5	Allocated_reads:0.2	Strand:-
ATTAAGGCAATGTTGTAATGCAATGGGA
>Location:NODE_282267_length_2958_cov_19.565924	Coordinate:1325	Reads:2	Hits:8	Allocated_reads:0.25	Strand:+
TCCCATTGCATTACAACATTGCCT
>Location:NODE_282267_length_2958_cov_19.565924	Coordinate:1335	Reads:1	Hits:3	Allocated_reads:0.333333333333333	Strand:-
ATATGGGTTTTTATTAAGGCAATGTTGTAA
>Location:NODE_282267_length_2958_cov_19.565924	Coordinate:1343	Reads:1	Hits:6	Allocated_reads:0.166666666666667	Strand:+
TTGCCTTAATAAAAACCCATATTCCTGC
>Location:NODE_282267_length_2958_cov_19.565924	Coordinate:1344	Reads:1	Hits:6	Allocated_reads:0.166666666666667	Strand:+
TGCCTTAATAAAAACCCATATTCCTGC
>Location:NODE_282267_length_2958_cov_19.565924	Coordinate:1346	Reads:1	Hits:6	Allocated_reads:0.166666666666667	Strand:-
TGCAGGAATATGGGTTTTTATTAAGG
>Location:NODE_282267_length_2958_cov_19.565924	Coordinate:1347	Reads:1	Hits:6	Allocated_reads:0.166666666666667	Strand:+
CTTAATAAAAACCCATATTCCTGCAAAGC
>Location:NODE_282267_length_2958_cov_19.565924	Coordinate:1347	Reads:1	Hits:6	Allocated_reads:0.166666666666667	Strand:-
TGCAGGAATATGGGTTTTTATTAAG
>Location:NODE_282267_length_2958_cov_19.565924	Coordinate:1352	Reads:1	Hits:6	Allocated_reads:0.166666666666667	Strand:+
TAAAAACCCATATTCCTGCAAAGCC
>Location:NODE_282267_length_2958_cov_19.565924	Coordinate:1352	Reads:1	Hits:6	Allocated_reads:0.166666666666667	Strand:+
TAAAAACCCATATTCCTGCAAAGCCT
>Location:NODE_282267_length_2958_cov_19.565924	Coordinate:1352	Reads:1	Hits:6	Allocated_reads:0.166666666666667	Strand:+
TAAAAACCCATATTCCTGCAAAGCCTT
>Location:NODE_282267_length_2958_cov_19.565924	Coordinate:1352	Reads:1	Hits:6	Allocated_reads:0.166666666666667	Strand:+
TAAAAACCCATATTCCTGCAAAGCCTTC
>Location:NODE_282267_length_2958_cov_19.565924	Coordinate:1354	Reads:1	Hits:6	Allocated_reads:0.166666666666667	Strand:+
AAAACCCATATTCCTGCAAAGCCTTCA
>Location:NODE_282267_length_2958_cov_19.565924	Coordinate:1354	Reads:2	Hits:6	Allocated_reads:0.333333333333333	Strand:+
AAAACCCATATTCCTGCAAAGCCTTCACA
>Location:NODE_282267_length_2958_cov_19.565924	Coordinate:1355	Reads:2	Hits:6	Allocated_reads:0.333333333333333	Strand:+
AAACCCATATTCCTGCAAAGCCTTCACA
>Location:NODE_282267_length_2958_cov_19.565924	Coordinate:1355	Reads:1	Hits:6	Allocated_reads:0.166666666666667	Strand:-
ATGTGAAGGCTTTGCAGGAATATGGGTTT
>Location:NODE_282267_length_2958_cov_19.565924	Coordinate:1356	Reads:1	Hits:6	Allocated_reads:0.166666666666667	Strand:+
AACCCATATTCCTGCAAAGCCTTCACA
>Location:NODE_282267_length_2958_cov_19.565924	Coordinate:1360	Reads:1	Hits:7	Allocated_reads:0.142857142857143	Strand:-
TGATGATGTGAAGGCTTTGCAGGAATATG
>Location:NODE_282267_length_2958_cov_19.565924	Coordinate:1362	Reads:1	Hits:7	Allocated_reads:0.142857142857143	Strand:+
TATTCCTGCAAAGCCTTCACATCAT
>Location:NODE_282267_length_2958_cov_19.565924	Coordinate:1362	Reads:3	Hits:7	Allocated_reads:0.428571428571429	Strand:+
TATTCCTGCAAAGCCTTCACATCATC
>Location:NODE_282267_length_2958_cov_19.565924	Coordinate:1362	Reads:1	Hits:7	Allocated_reads:0.142857142857143	Strand:+
TATTCCTGCAAAGCCTTCACATCATCA
>Location:NODE_282267_length_2958_cov_19.565924	Coordinate:1362	Reads:1	Hits:7	Allocated_reads:0.142857142857143	Strand:+
TATTCCTGCAAAGCCTTCACATCATCAGA
>Location:NODE_282267_length_2958_cov_19.565924	Coordinate:1362	Reads:1	Hits:7	Allocated_reads:0.142857142857143	Strand:+
TATTCCTGCAAAGCCTTCACATCATCAGATT
>Location:NODE_282267_length_2958_cov_19.565924	Coordinate:1363	Reads:4	Hits:7	Allocated_reads:0.571428571428571	Strand:-
TCTGATGATGTGAAGGCTTTGCAGGAAT
>Location:NODE_282267_length_2958_cov_19.565924	Coordinate:1364	Reads:1	Hits:7	Allocated_reads:0.142857142857143	Strand:-
TCTGATGATGTGAAGGCTTTGCAGGAA
>Location:NODE_282267_length_2958_cov_19.565924	Coordinate:1365	Reads:1	Hits:7	Allocated_reads:0.142857142857143	Strand:-
TCTGATGATGTGAAGGCTTTGCAGGA
>Location:NODE_282267_length_2958_cov_19.565924	Coordinate:1368	Reads:1	Hits:7	Allocated_reads:0.142857142857143	Strand:-
TAAAATCTGATGATGTGAAGGCTTTGCA
>Location:NODE_282267_length_2958_cov_19.565924	Coordinate:1369	Reads:1	Hits:7	Allocated_reads:0.142857142857143	Strand:-
AATCTGATGATGTGAAGGCTTTGC
>Location:NODE_282267_length_2958_cov_19.565924	Coordinate:1371	Reads:1	Hits:5	Allocated_reads:0.2	Strand:+
AAAGCCTTCACATCATCAGATTTTATAGA
>Location:NODE_282267_length_2958_cov_19.565924	Coordinate:1381	Reads:2	Hits:5	Allocated_reads:0.4	Strand:+
CATCATCAGATTTTATAGATGGCCATTTACT
>Location:NODE_282267_length_2958_cov_19.565924	Coordinate:1413	Reads:1	Hits:11	Allocated_reads:0.0909090909090909	Strand:+
ACCCTTTCAATGTAGGCAGCAGCA
>Location:NODE_282267_length_2958_cov_19.565924	Coordinate:1413	Reads:1	Hits:10	Allocated_reads:0.1	Strand:+
ACCCTTTCAATGTAGGCAGCAGCAAT
>Location:NODE_282267_length_2958_cov_19.565924	Coordinate:1417	Reads:2	Hits:10	Allocated_reads:0.2	Strand:+
TTTCAATGTAGGCAGCAGCAATTTT
>Location:NODE_282267_length_2958_cov_19.565924	Coordinate:1417	Reads:1	Hits:10	Allocated_reads:0.1	Strand:+
TTTCAATGTAGGCAGCAGCAATTTTC
>Location:NODE_282267_length_2958_cov_19.565924	Coordinate:1417	Reads:10	Hits:9	Allocated_reads:1.11111111111111	Strand:+
TTTCAATGTAGGCAGCAGCAATTTTCAGC
>Location:NODE_282267_length_2958_cov_19.565924	Coordinate:1417	Reads:1	Hits:9	Allocated_reads:0.111111111111111	Strand:+
TTTCAATGTAGGCAGCAGCAATTTTCAGCGC
>Location:NODE_282267_length_2958_cov_19.565924	Coordinate:1418	Reads:4	Hits:9	Allocated_reads:0.444444444444444	Strand:+
TTCAATGTAGGCAGCAGCAATTTTCAGC
>Location:NODE_282267_length_2958_cov_19.565924	Coordinate:1418	Reads:1	Hits:8	Allocated_reads:0.125	Strand:+
TTCAATGTAGGCAGCAGCAATTTTCAGCGAAT
>Location:NODE_282267_length_2958_cov_19.565924	Coordinate:1418	Reads:1	Hits:8	Allocated_reads:0.125	Strand:+
TTCAATGTAGGCAGCAGCAATTTTCAGTGAAT
>Location:NODE_282267_length_2958_cov_19.565924	Coordinate:1418	Reads:1	Hits:8	Allocated_reads:0.125	Strand:+
TTCAATGTAGGCAGCAGCAATTTTCGGCGAAT
>Location:NODE_282267_length_2958_cov_19.565924	Coordinate:1419	Reads:3	Hits:10	Allocated_reads:0.3	Strand:+
TCAATGTAGGCAGCAGCAATTTTCAGC
>Location:NODE_282267_length_2958_cov_19.565924	Coordinate:1419	Reads:1	Hits:10	Allocated_reads:0.1	Strand:-
TCGCTGAAAATTGCTGCTGCCTACATCGA
>Location:NODE_282267_length_2958_cov_19.565924	Coordinate:1419	Reads:1	Hits:10	Allocated_reads:0.1	Strand:-
TCGCTGAAAATTGCTGCTGCCTACATTGA
>Location:NODE_282267_length_2958_cov_19.565924	Coordinate:1420	Reads:2	Hits:10	Allocated_reads:0.2	Strand:+
CAATGTAGGCAGCAGCAATTTTCAGC
>Location:NODE_282267_length_2958_cov_19.565924	Coordinate:1421	Reads:3	Hits:10	Allocated_reads:0.3	Strand:+
AATGTAGGCAGCAGCAATTTTCAGC
>Location:NODE_282267_length_2958_cov_19.565924	Coordinate:1421	Reads:1	Hits:8	Allocated_reads:0.125	Strand:-
ATTCGCTGAAAATTGCTGCTGCCTACATT
>Location:NODE_282267_length_2958_cov_19.565924	Coordinate:1421	Reads:1	Hits:10	Allocated_reads:0.1	Strand:-
TCGCTGAAAATTGCTGCTGCCTGCATT
>Location:NODE_282267_length_2958_cov_19.565924	Coordinate:1421	Reads:5	Hits:10	Allocated_reads:0.5	Strand:-
TCGCTGAAAATTGCTGCTGCCTACATT
>Location:NODE_282267_length_2958_cov_19.565924	Coordinate:1421	Reads:3	Hits:10	Allocated_reads:0.3	Strand:-
TTCGCTGAAAATTGCTGCTGCCTACATT
>Location:NODE_282267_length_2958_cov_19.565924	Coordinate:1422	Reads:1	Hits:8	Allocated_reads:0.125	Strand:+
ATGTAGGCAGCAGCAATTTTCAGCGAAT
>Location:NODE_282267_length_2958_cov_19.565924	Coordinate:1423	Reads:1	Hits:8	Allocated_reads:0.125	Strand:-
ATTCGCTGAAAATTGCTGCTGCCTACA
>Location:NODE_282267_length_2958_cov_19.565924	Coordinate:1423	Reads:1	Hits:8	Allocated_reads:0.125	Strand:+
TGTAGGCAGCAGCAATTTTCAGCGAAT
>Location:NODE_282267_length_2958_cov_19.565924	Coordinate:1423	Reads:1	Hits:8	Allocated_reads:0.125	Strand:+
TGTAGGCAGCAGCAATTTTCAGCGAATT
>Location:NODE_282267_length_2958_cov_19.565924	Coordinate:1423	Reads:3	Hits:8	Allocated_reads:0.375	Strand:+
TGTAGGCAGCAGCAATTTTCAGCGAATTGC
>Location:NODE_282267_length_2958_cov_19.565924	Coordinate:1426	Reads:1	Hits:8	Allocated_reads:0.125	Strand:-
CAATTCGCTGAAAATTGCTGCTGCCT
>Location:NODE_282267_length_2958_cov_19.565924	Coordinate:1433	Reads:1	Hits:8	Allocated_reads:0.125	Strand:-
GAGAACTTTGGCAATTCGCTGAAAATTGCT
>Location:NODE_282267_length_2958_cov_19.565924	Coordinate:1433	Reads:2	Hits:6	Allocated_reads:0.333333333333333	Strand:-
GGAGAACTTTGGCAATTCGCTGAAAATTGCT
>Location:NODE_282267_length_2958_cov_19.565924	Coordinate:1434	Reads:1	Hits:8	Allocated_reads:0.125	Strand:-
AGAACTTTGGCAATTCGCTGAAAATTGC
>Location:NODE_282267_length_2958_cov_19.565924	Coordinate:1434	Reads:7	Hits:8	Allocated_reads:0.875	Strand:-
GAGAACTTTGGCAATTCGCTGAAAATTGC
>Location:NODE_282267_length_2958_cov_19.565924	Coordinate:1434	Reads:5	Hits:6	Allocated_reads:0.833333333333333	Strand:-
GGAGAACTTTGGCAATTCGCTGAAAATTGC
>Location:NODE_282267_length_2958_cov_19.565924	Coordinate:1437	Reads:1	Hits:7	Allocated_reads:0.142857142857143	Strand:+
ATTTTCAGCGAATTGCCAAAGTTCTCCT
>Location:NODE_282267_length_2958_cov_19.565924	Coordinate:1437	Reads:1	Hits:7	Allocated_reads:0.142857142857143	Strand:-
GGAGAACTTTGGCAATTCGCTGAAAAT
>Location:NODE_282267_length_2958_cov_19.565924	Coordinate:1437	Reads:1	Hits:7	Allocated_reads:0.142857142857143	Strand:-
TCCAGGAGAACTTTGGCAATTCGCTGAAAAT
>Location:NODE_282267_length_2958_cov_19.565924	Coordinate:1438	Reads:1	Hits:7	Allocated_reads:0.142857142857143	Strand:-
TCCAGGAGAACTTTGGCAATTCGCTGAAAA
>Location:NODE_282267_length_2958_cov_19.565924	Coordinate:1438	Reads:1	Hits:9	Allocated_reads:0.111111111111111	Strand:+
TTTTCAGCGAATTGCCAAAGTTCTC
>Location:NODE_282267_length_2958_cov_19.565924	Coordinate:1438	Reads:1	Hits:7	Allocated_reads:0.142857142857143	Strand:+
TTTTCAGCGAATTGCCAAAGTTCTCCTGGACC
>Location:NODE_282267_length_2958_cov_19.565924	Coordinate:1439	Reads:1	Hits:7	Allocated_reads:0.142857142857143	Strand:-
TCCAGGAGAACTTTGGCAATTCGCTGAAA
>Location:NODE_282267_length_2958_cov_19.565924	Coordinate:1439	Reads:1	Hits:9	Allocated_reads:0.111111111111111	Strand:+
TTTCAGCGAATTGCCAAAGTTCTC
>Location:NODE_282267_length_2958_cov_19.565924	Coordinate:1440	Reads:2	Hits:7	Allocated_reads:0.285714285714286	Strand:-
CAGGAGAACTTTGGCAATTCGCTGAA
>Location:NODE_282267_length_2958_cov_19.565924	Coordinate:1440	Reads:3	Hits:7	Allocated_reads:0.428571428571429	Strand:-
CTCCAGGAGAACTTTGGCAATTCGCTGAA
>Location:NODE_282267_length_2958_cov_19.565924	Coordinate:1440	Reads:19	Hits:7	Allocated_reads:2.71428571428571	Strand:-
TCCAGGAGAACTTTGGCAATTCGCTGAA
>Location:NODE_282267_length_2958_cov_19.565924	Coordinate:1440	Reads:1	Hits:7	Allocated_reads:0.142857142857143	Strand:-
TGCTCCAGGAGAACTTTGGCAATTCGCTGAA
>Location:NODE_282267_length_2958_cov_19.565924	Coordinate:1441	Reads:2	Hits:7	Allocated_reads:0.285714285714286	Strand:-
CTCCAGGAGAACTTTGGCAATTCGCTGA
>Location:NODE_282267_length_2958_cov_19.565924	Coordinate:1441	Reads:3	Hits:7	Allocated_reads:0.428571428571429	Strand:-
TCCAGGAGAACTTTGGCAATTCGCTGA
>Location:NODE_282267_length_2958_cov_19.565924	Coordinate:1441	Reads:7	Hits:7	Allocated_reads:1	Strand:-
TGCTCCAGGAGAACTTTGGCAATTCGCTGA
>Location:NODE_282267_length_2958_cov_19.565924	Coordinate:1443	Reads:1	Hits:7	Allocated_reads:0.142857142857143	Strand:-
GCTCCAGGAGAACTTTGGCAATTCGCT
>Location:NODE_282267_length_2958_cov_19.565924	Coordinate:1443	Reads:1	Hits:7	Allocated_reads:0.142857142857143	Strand:-
TCCAGGAGAACTTTGGCAATTCGCT
>Location:NODE_282267_length_2958_cov_19.565924	Coordinate:1443	Reads:5	Hits:7	Allocated_reads:0.714285714285714	Strand:-
TGCTCCAGGAGAACTTTGGCAATTCGCT
>Location:NODE_282267_length_2958_cov_19.565924	Coordinate:1444	Reads:1	Hits:7	Allocated_reads:0.142857142857143	Strand:-
TGCTCCAGGAGAACTTTGGCAATTCGC
>Location:NODE_282267_length_2958_cov_19.565924	Coordinate:1450	Reads:1	Hits:6	Allocated_reads:0.166666666666667	Strand:+
TGCCAAAGTTCTCCTGGAGCAAAGATT
>Location:NODE_282267_length_2958_cov_19.565924	Coordinate:1450	Reads:1	Hits:6	Allocated_reads:0.166666666666667	Strand:+
TGCCAAAGTTCTCCTGGAGCAAAGAATT
>Location:NODE_282267_length_2958_cov_19.565924	Coordinate:1454	Reads:1	Hits:6	Allocated_reads:0.166666666666667	Strand:-
TAAAGCTAAATCTTTGCTCCAGGAGAACTTT
>Location:NODE_282267_length_2958_cov_19.565924	Coordinate:1455	Reads:2	Hits:6	Allocated_reads:0.333333333333333	Strand:-
TAAAGCTAAATCTTTGCTCCAGGAGAACTT
>Location:NODE_282267_length_2958_cov_19.565924	Coordinate:1456	Reads:1	Hits:6	Allocated_reads:0.166666666666667	Strand:-
CTAAAGCTAAATCTTTGCTCCAGGAGAACT
>Location:NODE_282267_length_2958_cov_19.565924	Coordinate:1456	Reads:4	Hits:6	Allocated_reads:0.666666666666667	Strand:-
TAAAGCTAAATCTTTGCTCCAGGAGAACT
>Location:NODE_282267_length_2958_cov_19.565924	Coordinate:1457	Reads:1	Hits:6	Allocated_reads:0.166666666666667	Strand:-
TAAAGCTAAATCTTTGCTCCAGGAGAAC
>Location:NODE_282267_length_2958_cov_19.565924	Coordinate:1458	Reads:1	Hits:6	Allocated_reads:0.166666666666667	Strand:+
TTCTCCTGGAGCAAAGATTTAGCTT
>Location:NODE_282267_length_2958_cov_19.565924	Coordinate:1507	Reads:1	Hits:1	Allocated_reads:1	Strand:-
AAGAGAAATGGTCTGAAGCTGTCAGCATA
>Location:NODE_282267_length_2958_cov_19.565924	Coordinate:1507	Reads:1	Hits:1	Allocated_reads:1	Strand:-
TCCAAGAGAAATGGTCTGAAGCTGTCAGCATA
>Location:NODE_282267_length_2958_cov_19.565924	Coordinate:1509	Reads:1	Hits:1	Allocated_reads:1	Strand:-
CAAGAGAAATGGTCTGAAGCTGTCAGCA
>Location:NODE_282267_length_2958_cov_19.565924	Coordinate:1509	Reads:2	Hits:1	Allocated_reads:2	Strand:-
CCAAGAGAAATGGTCTGAAGCTGTCAGCA
>Location:NODE_282267_length_2958_cov_19.565924	Coordinate:1509	Reads:35	Hits:1	Allocated_reads:35	Strand:-
TCCAAGAGAAATGGTCTGAAGCTGTCAGCA
>Location:NODE_282267_length_2958_cov_19.565924	Coordinate:1510	Reads:1	Hits:1	Allocated_reads:1	Strand:-
ATCCAAGAGAAATGGTCTGAAGCTGTCAGC
>Location:NODE_282267_length_2958_cov_19.565924	Coordinate:1510	Reads:1	Hits:1	Allocated_reads:1	Strand:-
CAAGAGAAATGGTCTGAAGCTGTCAGC
>Location:NODE_282267_length_2958_cov_19.565924	Coordinate:1510	Reads:19	Hits:1	Allocated_reads:19	Strand:-
TCCAAGAGAAATGGTCTGAAGCTGTCAGC
>Location:NODE_282267_length_2958_cov_19.565924	Coordinate:1528	Reads:1	Hits:5	Allocated_reads:0.2	Strand:+
TTTCTCTTGGATGGCCTCTAGTATATTGCT
>Location:NODE_282267_length_2958_cov_19.565924	Coordinate:1529	Reads:1	Hits:5	Allocated_reads:0.2	Strand:+
TTCTCTTGGATGGCCTCTAGTATATTGCT
>Location:NODE_282267_length_2958_cov_19.565924	Coordinate:1530	Reads:1	Hits:5	Allocated_reads:0.2	Strand:-
CGAGCAATATACTAGAGGCCATCCAAGCGA
>Location:NODE_282267_length_2958_cov_19.565924	Coordinate:1547	Reads:2	Hits:4	Allocated_reads:0.5	Strand:-
TTGTTTATATTTTCTCGAGCAATATACT
>Location:NODE_282267_length_2958_cov_19.565924	Coordinate:1552	Reads:1	Hits:6	Allocated_reads:0.166666666666667	Strand:+
ATTGCTCGAGAAAATATAAACAATCCTTA
>Location:NODE_282267_length_2958_cov_19.565924	Coordinate:1552	Reads:2	Hits:6	Allocated_reads:0.333333333333333	Strand:-
TAAGGATTGTTTATATTTTCTCGAGCAAT
>Location:NODE_282267_length_2958_cov_19.565924	Coordinate:1555	Reads:1	Hits:6	Allocated_reads:0.166666666666667	Strand:-
AAGGATTGTTTATATTTTCTCGAGC
>Location:NODE_282267_length_2958_cov_19.565924	Coordinate:1556	Reads:1	Hits:6	Allocated_reads:0.166666666666667	Strand:-
CAGTGCTAAGGATTGTTTATATTTTCTCGAG
>Location:NODE_282267_length_2958_cov_19.565924	Coordinate:1556	Reads:1	Hits:6	Allocated_reads:0.166666666666667	Strand:-
TGCTAAGGATTGTTTATATTTTCTCGAG
>Location:NODE_282267_length_2958_cov_19.565924	Coordinate:1562	Reads:1	Hits:8	Allocated_reads:0.125	Strand:-
TCACAGTGCTAAGGATTGTTTATATTTT
>Location:NODE_282267_length_2958_cov_19.565924	Coordinate:1565	Reads:6	Hits:8	Allocated_reads:0.75	Strand:+
ATATAAACAATCCTTAGCACTGTG
>Location:NODE_282267_length_2958_cov_19.565924	Coordinate:1565	Reads:1	Hits:8	Allocated_reads:0.125	Strand:+
ATATAAACAATCCTTAGCACTGTGG
>Location:NODE_282267_length_2958_cov_19.565924	Coordinate:1565	Reads:19	Hits:8	Allocated_reads:2.375	Strand:+
ATATAAACAATCCTTAGCACTGTGA
>Location:NODE_282267_length_2958_cov_19.565924	Coordinate:1565	Reads:1	Hits:5	Allocated_reads:0.2	Strand:+
ATATAAACAATCCTTAGCACTGTGAGT
>Location:NODE_282267_length_2958_cov_19.565924	Coordinate:1565	Reads:5	Hits:5	Allocated_reads:1	Strand:+
ATATAAACAATCCTTAGCACTGTGAGTT
>Location:NODE_282267_length_2958_cov_19.565924	Coordinate:1565	Reads:1	Hits:5	Allocated_reads:0.2	Strand:+
ATATAAACAATCCTTAGCACTGTGAGTTT
>Location:NODE_282267_length_2958_cov_19.565924	Coordinate:1566	Reads:1	Hits:5	Allocated_reads:0.2	Strand:+
TATAAACAATCCTTAGCACTGTGAGTT
>Location:NODE_282267_length_2958_cov_19.565924	Coordinate:1567	Reads:1	Hits:4	Allocated_reads:0.25	Strand:+
ATAAACAATCCTTAGCACTGTGAGTTTGACTC
>Location:NODE_282267_length_2958_cov_19.565924	Coordinate:1568	Reads:1	Hits:4	Allocated_reads:0.25	Strand:+
TAAACAATCCTTAGCACTGTGAGTTTGACT
>Location:NODE_282267_length_2958_cov_19.565924	Coordinate:1570	Reads:1	Hits:5	Allocated_reads:0.2	Strand:+
AACAATCCTTAGCACTGTGAGTTT
>Location:NODE_282267_length_2958_cov_19.565924	Coordinate:1570	Reads:1	Hits:4	Allocated_reads:0.25	Strand:+
AACAATCCTTAGCACTGTGAGTTTGACT
>Location:NODE_282267_length_2958_cov_19.565924	Coordinate:1570	Reads:2	Hits:4	Allocated_reads:0.5	Strand:+
AACAATCCTTAGCACTGTGAGTTTGACTC
>Location:NODE_282267_length_2958_cov_19.565924	Coordinate:1571	Reads:3	Hits:4	Allocated_reads:0.75	Strand:+
ACAATCCTTAGCACTGTGAGTTTGAC
>Location:NODE_282267_length_2958_cov_19.565924	Coordinate:1571	Reads:5	Hits:4	Allocated_reads:1.25	Strand:+
ACAATCCTTAGCACTGTGAGTTTGACT
>Location:NODE_282267_length_2958_cov_19.565924	Coordinate:1571	Reads:1	Hits:4	Allocated_reads:0.25	Strand:+
ACAATCCTTAGCACTGTGAGTTTGACTCT
>Location:NODE_282267_length_2958_cov_19.565924	Coordinate:1572	Reads:1	Hits:4	Allocated_reads:0.25	Strand:+
CAATCCTTAGCACTGTGAGTTTGACT
>Location:NODE_282267_length_2958_cov_19.565924	Coordinate:1572	Reads:1	Hits:4	Allocated_reads:0.25	Strand:+
CAATCCTTAGCACTGTGAGTTTGACTCTC
>Location:NODE_282267_length_2958_cov_19.565924	Coordinate:1574	Reads:1	Hits:4	Allocated_reads:0.25	Strand:+
ATCCTTAGCACTGTGAGTTTGACTCTC
>Location:NODE_282267_length_2958_cov_19.565924	Coordinate:1575	Reads:1	Hits:4	Allocated_reads:0.25	Strand:+
TCCTTAGCACTGTGAGTTTGACTCT
>Location:NODE_282267_length_2958_cov_19.565924	Coordinate:1575	Reads:1	Hits:4	Allocated_reads:0.25	Strand:+
TCCTTAGCACTGTGAGTTTGACTCTCC
>Location:NODE_282267_length_2958_cov_19.565924	Coordinate:1575	Reads:1	Hits:4	Allocated_reads:0.25	Strand:-
TGGAGAGTCAAACTCACAGTGCTAAGGA
>Location:NODE_282267_length_2958_cov_19.565924	Coordinate:1579	Reads:1	Hits:4	Allocated_reads:0.25	Strand:+
TAGCACTGTGAGTTTGACTCTCCACC
>Location:NODE_282267_length_2958_cov_19.565924	Coordinate:1583	Reads:1	Hits:4	Allocated_reads:0.25	Strand:+
ACTGTGAGTTTGACTCTCCACCATGT
>Location:NODE_282267_length_2958_cov_19.565924	Coordinate:1593	Reads:1	Hits:6	Allocated_reads:0.166666666666667	Strand:+
TGACTCTCCACCATGTGCTCAAAAGCTC
>Location:NODE_282267_length_2958_cov_19.565924	Coordinate:1595	Reads:2	Hits:5	Allocated_reads:0.4	Strand:-
TGAGAGCTTTTGAGCACATGGTGGAGAGT
>Location:NODE_282267_length_2958_cov_19.565924	Coordinate:1598	Reads:1	Hits:6	Allocated_reads:0.166666666666667	Strand:-
TGAGAGCTTTTGAGCACATGGTGGAG
>Location:NODE_282267_length_2958_cov_19.565924	Coordinate:1599	Reads:1	Hits:6	Allocated_reads:0.166666666666667	Strand:+
TCCACCATGTGCTCAAAAGCTCTCA
>Location:NODE_282267_length_2958_cov_19.565924	Coordinate:1600	Reads:1	Hits:6	Allocated_reads:0.166666666666667	Strand:+
CCACCATGTGCTCAAAAGCTCTCA
>Location:NODE_282267_length_2958_cov_19.565924	Coordinate:1601	Reads:1	Hits:6	Allocated_reads:0.166666666666667	Strand:+
CACCATGTGCTCAAAAGCTCTCATA
>Location:NODE_282267_length_2958_cov_19.565924	Coordinate:1606	Reads:2	Hits:6	Allocated_reads:0.333333333333333	Strand:-
TATCAAACATTTATGAGAGCTTTTGAGCACA
>Location:NODE_282267_length_2958_cov_19.565924	Coordinate:1607	Reads:1	Hits:7	Allocated_reads:0.142857142857143	Strand:-
TATCAAACATTTATGAGAGCTTTTGAGCAC
>Location:NODE_282267_length_2958_cov_19.565924	Coordinate:1611	Reads:2	Hits:7	Allocated_reads:0.285714285714286	Strand:-
TGCAATATCAAACATTTATGAGAGCTTTTGA
>Location:NODE_282267_length_2958_cov_19.565924	Coordinate:1612	Reads:1	Hits:7	Allocated_reads:0.142857142857143	Strand:-
TGCAATATCAAACATTTATGAGAGCTTTTG
>Location:NODE_282267_length_2958_cov_19.565924	Coordinate:1613	Reads:1	Hits:7	Allocated_reads:0.142857142857143	Strand:-
GCAATATCAAACATTTATGAGAGCTTTT
>Location:NODE_282267_length_2958_cov_19.565924	Coordinate:1613	Reads:5	Hits:7	Allocated_reads:0.714285714285714	Strand:-
TGCAATATCAAACATTTATGAGAGCTTTT
>Location:NODE_282267_length_2958_cov_19.565924	Coordinate:1614	Reads:4	Hits:7	Allocated_reads:0.571428571428571	Strand:-
TGCAATATCAAACATTTATGAGAGCTTT
>Location:NODE_282267_length_2958_cov_19.565924	Coordinate:1617	Reads:1	Hits:7	Allocated_reads:0.142857142857143	Strand:-
CTTTGCAATATCAAACATTTATGAGAGC
>Location:NODE_282267_length_2958_cov_19.565924	Coordinate:1627	Reads:1	Hits:6	Allocated_reads:0.166666666666667	Strand:+
ATGTTTGATATTGCAAAGGATCACCA
>Location:NODE_282267_length_2958_cov_19.565924	Coordinate:1630	Reads:1	Hits:8	Allocated_reads:0.125	Strand:+
TTTGATATTGCAAAGGATCACCATC
>Location:NODE_282267_length_2958_cov_19.565924	Coordinate:1635	Reads:1	Hits:6	Allocated_reads:0.166666666666667	Strand:+
TATTGCAAAGGATCACCATCAAATAACTGA
>Location:NODE_282267_length_2958_cov_19.565924	Coordinate:1635	Reads:1	Hits:6	Allocated_reads:0.166666666666667	Strand:+
TATTGCAAAGGATCACCATCAAATAACTGAA
>Location:NODE_282267_length_2958_cov_19.565924	Coordinate:1638	Reads:1	Hits:6	Allocated_reads:0.166666666666667	Strand:+
TGCAAAGGATCACCATCAAATAACTGA
>Location:NODE_282267_length_2958_cov_19.565924	Coordinate:1642	Reads:2	Hits:6	Allocated_reads:0.333333333333333	Strand:+
AAGGATCACCATCAAATAACTGAATGTCA
>Location:NODE_282267_length_2958_cov_19.565924	Coordinate:1653	Reads:1	Hits:5	Allocated_reads:0.2	Strand:-
TACCAAGGCGTGACATTCAGTTATTTGA
>Location:NODE_282267_length_2958_cov_19.565924	Coordinate:1656	Reads:1	Hits:5	Allocated_reads:0.2	Strand:+
AATAACTGAATGTCACGCCTTGGTA
>Location:NODE_282267_length_2958_cov_19.565924	Coordinate:1659	Reads:1	Hits:8	Allocated_reads:0.125	Strand:+
AACTGAATGTCACGCCTTGGTAGC
>Location:NODE_282267_length_2958_cov_19.565924	Coordinate:1662	Reads:1	Hits:8	Allocated_reads:0.125	Strand:+
TGAATGTCACGCCTTGGTAGCAAAAAC
>Location:NODE_282267_length_2958_cov_19.565924	Coordinate:1668	Reads:1	Hits:5	Allocated_reads:0.2	Strand:+
TCACGCCTTGGTAGCAAAAACAGAGACTGC
>Location:NODE_282267_length_2958_cov_19.565924	Coordinate:1669	Reads:2	Hits:5	Allocated_reads:0.4	Strand:+
CACGCCTTGGTAGCAAAAACAGAGACTGC
>Location:NODE_282267_length_2958_cov_19.565924	Coordinate:1671	Reads:1	Hits:5	Allocated_reads:0.2	Strand:+
CGCCTTGGTAGCAAAAACAGAGACTG
>Location:NODE_282267_length_2958_cov_19.565924	Coordinate:1671	Reads:2	Hits:5	Allocated_reads:0.4	Strand:+
CGCCTTGGTAGCAAAAACAGAGACTGC
>Location:NODE_282267_length_2958_cov_19.565924	Coordinate:1681	Reads:1	Hits:4	Allocated_reads:0.25	Strand:-
TATTGGCTGAGCAGCAGTCTCTGTTTTTGC
>Location:NODE_282267_length_2958_cov_19.565924	Coordinate:1681	Reads:1	Hits:4	Allocated_reads:0.25	Strand:-
TTGGCTGAGCAGCAGTCTCTGTTTTTGC
>Location:NODE_282267_length_2958_cov_19.565924	Coordinate:1682	Reads:1	Hits:5	Allocated_reads:0.2	Strand:+
CAAAAACAGAGACTGCTGCTCAGCCA
>Location:NODE_282267_length_2958_cov_19.565924	Coordinate:1685	Reads:1	Hits:5	Allocated_reads:0.2	Strand:-
TTTATTGGCTGAGCAGCAGTCTCTGTTT
>Location:NODE_282267_length_2958_cov_19.565924	Coordinate:1723	Reads:1	Hits:5	Allocated_reads:0.2	Strand:-
TCTAGTCACAGTTTTGAAGAAACAAAATG
>Location:NODE_282267_length_2958_cov_19.565924	Coordinate:1726	Reads:1	Hits:5	Allocated_reads:0.2	Strand:-
TCTAGTCACAGTTTTGAAGAAACAAA
>Location:NODE_282267_length_2958_cov_19.565924	Coordinate:1729	Reads:1	Hits:7	Allocated_reads:0.142857142857143	Strand:-
GATCATCTAGTCACAGTTTTGAAGAAAC
>Location:NODE_282267_length_2958_cov_19.565924	Coordinate:1729	Reads:1	Hits:7	Allocated_reads:0.142857142857143	Strand:-
TCATCTAGTCACAGTTTTGAAGAAAC
>Location:NODE_282267_length_2958_cov_19.565924	Coordinate:1732	Reads:1	Hits:6	Allocated_reads:0.166666666666667	Strand:-
CATGATCATCTAGTCACAGTTTTGAAGA
>Location:NODE_282267_length_2958_cov_19.565924	Coordinate:1734	Reads:1	Hits:8	Allocated_reads:0.125	Strand:-
GTCATGATCATCTAGTCACAGTTTTGAA
>Location:NODE_282267_length_2958_cov_19.565924	Coordinate:1739	Reads:1	Hits:11	Allocated_reads:0.0909090909090909	Strand:+
AACTGTGACTAGATGATCATGACCC
>Location:NODE_282267_length_2958_cov_19.565924	Coordinate:1742	Reads:1	Hits:11	Allocated_reads:0.0909090909090909	Strand:+
TGTGACTAGATGATCATGACCCTCAC
>Location:NODE_282267_length_2958_cov_19.565924	Coordinate:1742	Reads:1	Hits:7	Allocated_reads:0.142857142857143	Strand:+
TGTGACTAGATGATCATGACCTTCACC
>Location:NODE_282267_length_2958_cov_19.565924	Coordinate:1742	Reads:2	Hits:7	Allocated_reads:0.285714285714286	Strand:+
TGTGACTAGATGATCATGACCCTCAGC
>Location:NODE_282267_length_2958_cov_19.565924	Coordinate:1742	Reads:2	Hits:7	Allocated_reads:0.285714285714286	Strand:+
TGTGACTAGATGATCATGACCCTCACCA
>Location:NODE_282267_length_2958_cov_19.565924	Coordinate:1743	Reads:1	Hits:11	Allocated_reads:0.0909090909090909	Strand:+
GTGACTAGATGATCATGACCCTCA
>Location:NODE_282267_length_2958_cov_19.565924	Coordinate:1745	Reads:1	Hits:9	Allocated_reads:0.111111111111111	Strand:+
GACTAGATGATCATGACCCTCACC
>Location:NODE_282267_length_2958_cov_19.565924	Coordinate:1745	Reads:1	Hits:9	Allocated_reads:0.111111111111111	Strand:+
GACTAGATGATCATGACCCTCAGCA
>Location:NODE_282267_length_2958_cov_19.565924	Coordinate:1748	Reads:1	Hits:8	Allocated_reads:0.125	Strand:+
TAGATGATCATGACCCTCACCACCTTGCACT
>Location:NODE_282267_length_2958_cov_19.565924	Coordinate:1788	Reads:1	Hits:5	Allocated_reads:0.2	Strand:+
AGAGGTTTTGATTGTGCGTGAGACTGT
>Location:NODE_282267_length_2958_cov_19.565924	Coordinate:1791	Reads:1	Hits:4	Allocated_reads:0.25	Strand:+
GGTTTTGATTGTGCGTGAGACTGCG
>Location:NODE_282267_length_2958_cov_19.565924	Coordinate:1824	Reads:1	Hits:8	Allocated_reads:0.125	Strand:+
TGAGTAGTTGAAACTGCACCTGGA
>Location:NODE_282267_length_2958_cov_19.565924	Coordinate:1824	Reads:4	Hits:8	Allocated_reads:0.5	Strand:+
TGAGTAGTTGAAACTGCACCTGGAA
>Location:NODE_282267_length_2958_cov_19.565924	Coordinate:1824	Reads:1	Hits:8	Allocated_reads:0.125	Strand:+
TGAGTAGTTGAAACTGCACCTGGAAA
>Location:NODE_282267_length_2958_cov_19.565924	Coordinate:1825	Reads:2	Hits:8	Allocated_reads:0.25	Strand:+
GAGTAGTTGAAACTGCACCTGGAA
>Location:NODE_282267_length_2958_cov_19.565924	Coordinate:1825	Reads:6	Hits:8	Allocated_reads:0.75	Strand:-
TCAAGTATTTCCAGGTGCAGTTTCAACTACTC
>Location:NODE_282267_length_2958_cov_19.565924	Coordinate:1826	Reads:5	Hits:8	Allocated_reads:0.625	Strand:-
TCAAGTATTTCCAGGTGCAGTTTCAACTACT
>Location:NODE_282267_length_2958_cov_19.565924	Coordinate:1827	Reads:6	Hits:8	Allocated_reads:0.75	Strand:-
TCAAGTATTTCCAGGTGCAGTTTCAACTAC
>Location:NODE_282267_length_2958_cov_19.565924	Coordinate:1828	Reads:1	Hits:8	Allocated_reads:0.125	Strand:+
TAGTTGAAACTGCACCTGGAAATACTTGATGT
>Location:NODE_282267_length_2958_cov_19.565924	Coordinate:1828	Reads:1	Hits:9	Allocated_reads:0.111111111111111	Strand:-
TCAAGTATTTCCAGGTGCAGTTTCAACTA
>Location:NODE_282267_length_2958_cov_19.565924	Coordinate:1829	Reads:1	Hits:9	Allocated_reads:0.111111111111111	Strand:-
AGTATTTCCAGGTGCAGTTTCAACT
>Location:NODE_282267_length_2958_cov_19.565924	Coordinate:1829	Reads:5	Hits:9	Allocated_reads:0.555555555555556	Strand:-
TCAAGTATTTCCAGGTGCAGTTTCAACT
>Location:NODE_282267_length_2958_cov_19.565924	Coordinate:1830	Reads:10	Hits:9	Allocated_reads:1.11111111111111	Strand:-
TCAAGTATTTCCAGGTGCAGTTTCAAC
>Location:NODE_282267_length_2958_cov_19.565924	Coordinate:1834	Reads:1	Hits:11	Allocated_reads:0.0909090909090909	Strand:+
AAACTGCACCTGGAAATACTTGATGTA
>Location:NODE_282267_length_2958_cov_19.565924	Coordinate:1834	Reads:1	Hits:11	Allocated_reads:0.0909090909090909	Strand:-
TACATCAAGTATTTCCAGGTGCAGTTT
>Location:NODE_282267_length_2958_cov_19.565924	Coordinate:1838	Reads:4	Hits:11	Allocated_reads:0.363636363636364	Strand:+
TGCACCTGGAAATACTTGATGTAACT
>Location:NODE_282267_length_2958_cov_19.565924	Coordinate:1838	Reads:3	Hits:8	Allocated_reads:0.375	Strand:+
TGCACCTGGAAATACTTGATGTAACTTC
>Location:NODE_282267_length_2958_cov_19.565924	Coordinate:1838	Reads:3	Hits:8	Allocated_reads:0.375	Strand:+
TGCACCTGGAAATACTTGATGTAACTTCG
>Location:NODE_282267_length_2958_cov_19.565924	Coordinate:1838	Reads:1	Hits:8	Allocated_reads:0.125	Strand:+
TGCACCTGGAAATACTTGATGTAACTTCGT
>Location:NODE_282267_length_2958_cov_19.565924	Coordinate:1838	Reads:1	Hits:10	Allocated_reads:0.1	Strand:+
TGCACCTGGAAATACTTGATGTAACTTGGTC
>Location:NODE_282267_length_2958_cov_19.565924	Coordinate:1838	Reads:1	Hits:8	Allocated_reads:0.125	Strand:+
TGCACCTGGAAATACTTGCTGTAACTTCGTC
>Location:NODE_282267_length_2958_cov_19.565924	Coordinate:1839	Reads:1	Hits:8	Allocated_reads:0.125	Strand:+
GCACCTGGAAATACTTGATGTAACTTCGT
>Location:NODE_282267_length_2958_cov_19.565924	Coordinate:1840	Reads:1	Hits:12	Allocated_reads:0.0833333333333333	Strand:+
CACCTGGAAATACTTGATGTAACT
>Location:NODE_282267_length_2958_cov_19.565924	Coordinate:1842	Reads:1	Hits:8	Allocated_reads:0.125	Strand:-
CAGAGACGAAGTTACATCAAGTATTTCCAGG
>Location:NODE_282267_length_2958_cov_19.565924	Coordinate:1847	Reads:2	Hits:8	Allocated_reads:0.25	Strand:+
AAATACTTGATGTAACTTCGTCTCTGAC
>Location:NODE_282267_length_2958_cov_19.565924	Coordinate:1867	Reads:3	Hits:3	Allocated_reads:1	Strand:-
TCGTTTCGTTGGAAAAGTCAGAGA
>Location:NODE_282267_length_2958_cov_19.565924	Coordinate:1880	Reads:1	Hits:4	Allocated_reads:0.25	Strand:+
CAACGAAACGACCTTGGGCTGAAAAGT
>Location:NODE_282267_length_2958_cov_19.565924	Coordinate:1881	Reads:1	Hits:4	Allocated_reads:0.25	Strand:+
AACGAAACGACCTTGGGCTGAAAAGT
>Location:NODE_282267_length_2958_cov_19.565924	Coordinate:1903	Reads:1	Hits:1	Allocated_reads:1	Strand:-
TATTGGATGTAAGGCCCAAGGTTAAAAAGACTT
>Location:NODE_282267_length_2958_cov_19.565924	Coordinate:1903	Reads:1	Hits:1	Allocated_reads:1	Strand:-
TGGATGTAAGGCCCAAGGTTAAAAAGACTT
>Location:NODE_282267_length_2958_cov_19.565924	Coordinate:1903	Reads:2	Hits:1	Allocated_reads:2	Strand:-
TTGGATGTAAGGCCCAAGGTTAAAAAGACTT
>Location:NODE_282267_length_2958_cov_19.565924	Coordinate:1904	Reads:2	Hits:1	Allocated_reads:2	Strand:-
TTGGATGTAAGGCCCAAGGTTAAAAAGACT
>Location:NODE_282267_length_2958_cov_19.565924	Coordinate:1914	Reads:1	Hits:6	Allocated_reads:0.166666666666667	Strand:-
CAGGTATTGGATGTAAGGCCCAAGGT
>Location:NODE_282267_length_2958_cov_19.565924	Coordinate:1927	Reads:1	Hits:6	Allocated_reads:0.166666666666667	Strand:-
GTGATCATCAAGCGCAGGTATTGGATG
>Location:NODE_282267_length_2958_cov_19.565924	Coordinate:1963	Reads:1	Hits:7	Allocated_reads:0.142857142857143	Strand:+
CACCCTGATATGGTTGCTCTGGTAACA
>Location:NODE_282267_length_2958_cov_19.565924	Coordinate:1963	Reads:1	Hits:7	Allocated_reads:0.142857142857143	Strand:-
TGTTACCAGAGCAACCATATCAGGGTG
>Location:NODE_282267_length_2958_cov_19.565924	Coordinate:1969	Reads:2	Hits:1	Allocated_reads:2	Strand:-
TTCAAACCTGTTACCAGAGCAACCATATC
>Location:NODE_282267_length_2958_cov_19.565924	Coordinate:1977	Reads:1	Hits:1	Allocated_reads:1	Strand:-
TCCGACGTTCAAACCTGTTACCAGAGCA
>Location:NODE_282267_length_2958_cov_19.565924	Coordinate:1986	Reads:2	Hits:1	Allocated_reads:2	Strand:-
TCCTAATGCTCCGACGTTCAAACCTGTT
>Location:NODE_282267_length_2958_cov_19.565924	Coordinate:1987	Reads:1	Hits:10	Allocated_reads:0.1	Strand:-
TCCTAATGCTCCGACGTTCAAACCTGT
>Location:NODE_282267_length_2958_cov_19.565924	Coordinate:1988	Reads:2	Hits:10	Allocated_reads:0.2	Strand:+
CAGGTTTGAACGTCGGAGCATTAGG
>Location:NODE_282267_length_2958_cov_19.565924	Coordinate:1988	Reads:1	Hits:10	Allocated_reads:0.1	Strand:+
CAGGTTTGAACGTCGGAGCATTAGGATT
>Location:NODE_282267_length_2958_cov_19.565924	Coordinate:1990	Reads:1	Hits:10	Allocated_reads:0.1	Strand:+
GGTTTGAACGTCGGAGCATTAGGAT
>Location:NODE_282267_length_2958_cov_19.565924	Coordinate:1990	Reads:1	Hits:9	Allocated_reads:0.111111111111111	Strand:-
TAAATCCTAATGCTCCGACGTTCAAACC
>Location:NODE_282267_length_2958_cov_19.565924	Coordinate:1991	Reads:1	Hits:9	Allocated_reads:0.111111111111111	Strand:-
TAAATCCTAATGCTCCGACGTTCAAAC
>Location:NODE_282267_length_2958_cov_19.565924	Coordinate:1991	Reads:1	Hits:9	Allocated_reads:0.111111111111111	Strand:-
TTTTAAATCCTAATGCTCCGACGTTCAAAC
>Location:NODE_282267_length_2958_cov_19.565924	Coordinate:1992	Reads:2	Hits:9	Allocated_reads:0.222222222222222	Strand:+
TTTGAACGTCGGAGCATTAGGATTTAAAA
>Location:NODE_282267_length_2958_cov_19.565924	Coordinate:1994	Reads:1	Hits:8	Allocated_reads:0.125	Strand:+
TGAACGTCGGAGCATTAGGATTTAAAAC
>Location:NODE_282267_length_2958_cov_19.565924	Coordinate:2023	Reads:1	Hits:3	Allocated_reads:0.333333333333333	Strand:-
TTTAGAACGAGAGCAGGGGCGTTTAGG
>Location:NODE_282267_length_2958_cov_19.565924	Coordinate:2028	Reads:1	Hits:6	Allocated_reads:0.166666666666667	Strand:-
TGAATTCGTATTTAGAACGAGAGCAGGGGCGT
>Location:NODE_282267_length_2958_cov_19.565924	Coordinate:2029	Reads:1	Hits:6	Allocated_reads:0.166666666666667	Strand:-
TGAATTCGTATTTAGAACGAGAGCAGGGGCT
>Location:NODE_282267_length_2958_cov_19.565924	Coordinate:2030	Reads:3	Hits:6	Allocated_reads:0.5	Strand:-
GAATTCGTATTTAGAACGAGAGCAGGGGC
>Location:NODE_282267_length_2958_cov_19.565924	Coordinate:2030	Reads:2	Hits:6	Allocated_reads:0.333333333333333	Strand:-
TGAATTCGTATTTAGAACGAGAGCAGGAGC
>Location:NODE_282267_length_2958_cov_19.565924	Coordinate:2030	Reads:21	Hits:6	Allocated_reads:3.5	Strand:-
TGAATTCGTATTTAGAACGAGAGCAGGGGC
>Location:NODE_282267_length_2958_cov_19.565924	Coordinate:2031	Reads:1	Hits:7	Allocated_reads:0.142857142857143	Strand:-
GAATTCGTATTTAGAACGAGAGCAGGGG
>Location:NODE_282267_length_2958_cov_19.565924	Coordinate:2031	Reads:31	Hits:7	Allocated_reads:4.42857142857143	Strand:-
TGAATTCGTATTTAGAACGAGAGCAGGGG
>Location:NODE_282267_length_2958_cov_19.565924	Coordinate:2032	Reads:1	Hits:7	Allocated_reads:0.142857142857143	Strand:-
ATGGAATGAATTCGTATTTAGAACGAGAGCAGGG
>Location:NODE_282267_length_2958_cov_19.565924	Coordinate:2032	Reads:1	Hits:7	Allocated_reads:0.142857142857143	Strand:-
GAATTCGTATTTAGAACGAGAGCAGGG
>Location:NODE_282267_length_2958_cov_19.565924	Coordinate:2032	Reads:19	Hits:7	Allocated_reads:2.71428571428571	Strand:-
TGAATTCGTATTTAGAACGAGAGCAGGG
>Location:NODE_282267_length_2958_cov_19.565924	Coordinate:2035	Reads:1	Hits:7	Allocated_reads:0.142857142857143	Strand:-
ATGGAATGAATTCGTATTTAGAACGAGAGCA
>Location:NODE_282267_length_2958_cov_19.565924	Coordinate:2035	Reads:1	Hits:6	Allocated_reads:0.166666666666667	Strand:-
GATGGAATGAATTCGTATTTAGAACGAGAGCA
>Location:NODE_282267_length_2958_cov_19.565924	Coordinate:2037	Reads:1	Hits:7	Allocated_reads:0.142857142857143	Strand:-
ATGGAATGAATTCGTATTTAGAACGAGTT
>Location:NODE_282267_length_2958_cov_19.565924	Coordinate:2037	Reads:2	Hits:7	Allocated_reads:0.285714285714286	Strand:-
ATGGAATGAATTCGTATTTAGAACGAGAG
>Location:NODE_282267_length_2958_cov_19.565924	Coordinate:2037	Reads:1	Hits:6	Allocated_reads:0.166666666666667	Strand:-
GATGGAATGAATTCGTATTTAGAACGAGAG
>Location:NODE_282267_length_2958_cov_19.565924	Coordinate:2038	Reads:17	Hits:7	Allocated_reads:2.42857142857143	Strand:-
ATGGAATGAATTCGTATTTAGAACGAGA
>Location:NODE_282267_length_2958_cov_19.565924	Coordinate:2038	Reads:17	Hits:6	Allocated_reads:2.83333333333333	Strand:-
GATGGAATGAATTCGTATTTAGAACGAGA
>Location:NODE_282267_length_2958_cov_19.565924	Coordinate:2038	Reads:1	Hits:7	Allocated_reads:0.142857142857143	Strand:-
TGGAATGAATTCGTATTTAGAACGAGA
>Location:NODE_282267_length_2958_cov_19.565924	Coordinate:2039	Reads:4	Hits:7	Allocated_reads:0.571428571428571	Strand:-
ATGGAATGAATTCGTATTTAGAACGAG
>Location:NODE_282267_length_2958_cov_19.565924	Coordinate:2039	Reads:6	Hits:6	Allocated_reads:1	Strand:-
GATGGAATGAATTCGTATTTAGAACGAG
>Location:NODE_282267_length_2958_cov_19.565924	Coordinate:2040	Reads:8	Hits:7	Allocated_reads:1.14285714285714	Strand:-
ATGGAATGAATTCGTATTTAGAACGA
>Location:NODE_282267_length_2958_cov_19.565924	Coordinate:2040	Reads:15	Hits:6	Allocated_reads:2.5	Strand:-
GATGGAATGAATTCGTATTTAGAACGA
>Location:NODE_282267_length_2958_cov_19.565924	Coordinate:2040	Reads:2	Hits:1	Allocated_reads:2	Strand:-
TCAGATGGAATGAATTCGTATTTAGAACGA
>Location:NODE_282267_length_2958_cov_19.565924	Coordinate:2040	Reads:1	Hits:7	Allocated_reads:0.142857142857143	Strand:-
TGGAATGAATTCGTATTTAGAACGA
>Location:NODE_282267_length_2958_cov_19.565924	Coordinate:2041	Reads:1	Hits:7	Allocated_reads:0.142857142857143	Strand:-
ATGGAATGAATTCGTATTTAGAACG
>Location:NODE_282267_length_2958_cov_19.565924	Coordinate:2050	Reads:2	Hits:2	Allocated_reads:1	Strand:+
TACGAATTCATTCCATCTGATTTAACATT
>Location:NODE_282267_length_2958_cov_19.565924	Coordinate:2056	Reads:1	Hits:3	Allocated_reads:0.333333333333333	Strand:+
TTCATTCCATCTGATTTAACATTAACA
>Location:NODE_282267_length_2958_cov_19.565924	Coordinate:2056	Reads:2	Hits:3	Allocated_reads:0.666666666666667	Strand:+
TTCATTCCATCTGATTTAACATTAACAGC
>Location:NODE_282267_length_2958_cov_19.565924	Coordinate:2057	Reads:1	Hits:3	Allocated_reads:0.333333333333333	Strand:+
TCATTCCATCTGATTTAACATTAAC
>Location:NODE_282267_length_2958_cov_19.565924	Coordinate:2057	Reads:1	Hits:3	Allocated_reads:0.333333333333333	Strand:+
TCATTCCATCTGATTTAACATTAACAGCA
>Location:NODE_282267_length_2958_cov_19.565924	Coordinate:2058	Reads:1	Hits:3	Allocated_reads:0.333333333333333	Strand:+
CATTCCATCTGATTTAACATTAAC
>Location:NODE_282267_length_2958_cov_19.565924	Coordinate:2060	Reads:1	Hits:3	Allocated_reads:0.333333333333333	Strand:+
TTCCATCTGATTTAACATTAACAGCAC
>Location:NODE_282267_length_2958_cov_19.565924	Coordinate:2066	Reads:1	Hits:2	Allocated_reads:0.5	Strand:-
CCGAGTCTCAAGTGCTGTTAATGTTAAATCAC
>Location:NODE_282267_length_2958_cov_19.565924	Coordinate:2068	Reads:1	Hits:4	Allocated_reads:0.25	Strand:-
CCGAGTCTCAAGTGCTGTTAATGTTAAATC
>Location:NODE_282267_length_2958_cov_19.565924	Coordinate:2068	Reads:1	Hits:5	Allocated_reads:0.2	Strand:-
TCCCGAGTCTCAAGTGCTGCTAATGTTAAATC
>Location:NODE_282267_length_2958_cov_19.565924	Coordinate:2069	Reads:1	Hits:4	Allocated_reads:0.25	Strand:-
CCCGAGTCTCAAGTGCTGTTAATGTTAAAT
>Location:NODE_282267_length_2958_cov_19.565924	Coordinate:2069	Reads:1	Hits:5	Allocated_reads:0.2	Strand:-
CCCGAGTCTCAAGTGCTGTTAATGTTAATT
>Location:NODE_282267_length_2958_cov_19.565924	Coordinate:2069	Reads:1	Hits:4	Allocated_reads:0.25	Strand:-
CCGAGTCTCAAGTGCTGTTAATGTTAAAT
>Location:NODE_282267_length_2958_cov_19.565924	Coordinate:2069	Reads:1	Hits:4	Allocated_reads:0.25	Strand:-
TCCCGAGTCTCAAGTGCTGTTAATGTTAAAT
>Location:NODE_282267_length_2958_cov_19.565924	Coordinate:2069	Reads:1	Hits:4	Allocated_reads:0.25	Strand:-
TGTCCCGAGTCTCAAGTGCTGTTAATGTTAAAT
>Location:NODE_282267_length_2958_cov_19.565924	Coordinate:2070	Reads:1	Hits:4	Allocated_reads:0.25	Strand:-
CCCGAGTCTCAAGTGCTGTTAATGTTAAA
>Location:NODE_282267_length_2958_cov_19.565924	Coordinate:2071	Reads:1	Hits:5	Allocated_reads:0.2	Strand:-
GTCCCGAGTCTCAAGTGCTGTTAATGTTAA
>Location:NODE_282267_length_2958_cov_19.565924	Coordinate:2073	Reads:1	Hits:5	Allocated_reads:0.2	Strand:-
CCCGAGTCTCAAGTGCTGTTAATGTT
>Location:NODE_282267_length_2958_cov_19.565924	Coordinate:2073	Reads:1	Hits:5	Allocated_reads:0.2	Strand:-
GTCCCGAGTCTCAAGTGCTGTTAATGTT
>Location:NODE_282267_length_2958_cov_19.565924	Coordinate:2073	Reads:2	Hits:5	Allocated_reads:0.4	Strand:-
TCCCGAGTCTCAAGTGCTGTTAATGTT
>Location:NODE_282267_length_2958_cov_19.565924	Coordinate:2073	Reads:7	Hits:6	Allocated_reads:1.16666666666667	Strand:-
TCCCGAGTCTCAAGTGCTGCTAATGTT
>Location:NODE_282267_length_2958_cov_19.565924	Coordinate:2073	Reads:1	Hits:6	Allocated_reads:0.166666666666667	Strand:-
TGTCCCGAGTCTCAAGTGCTGCTAATGTT
>Location:NODE_282267_length_2958_cov_19.565924	Coordinate:2074	Reads:1	Hits:5	Allocated_reads:0.2	Strand:-
GTCCCGAGTCTCAAGTGCTGTTAATGT
>Location:NODE_282267_length_2958_cov_19.565924	Coordinate:2074	Reads:1	Hits:5	Allocated_reads:0.2	Strand:-
TCCCGAGTCTCAAGTGCTGTTAATGT
>Location:NODE_282267_length_2958_cov_19.565924	Coordinate:2075	Reads:1	Hits:8	Allocated_reads:0.125	Strand:-
AATGTCCCGAGTCTCAAGTGCTGTTAATG
>Location:NODE_282267_length_2958_cov_19.565924	Coordinate:2075	Reads:2	Hits:9	Allocated_reads:0.222222222222222	Strand:-
AATGTCCCGAGTCTCAAGTGCTGCTAATG
>Location:NODE_282267_length_2958_cov_19.565924	Coordinate:2076	Reads:5	Hits:8	Allocated_reads:0.625	Strand:-
AATGTCCCGAGTCTCAAGTGCTGTTAAT
>Location:NODE_282267_length_2958_cov_19.565924	Coordinate:2080	Reads:1	Hits:9	Allocated_reads:0.111111111111111	Strand:-
TCTGAAATGTCCCGAGTCTCAAGTGCTGT
>Location:NODE_282267_length_2958_cov_19.565924	Coordinate:2080	Reads:2	Hits:9	Allocated_reads:0.222222222222222	Strand:-
TTCTGAAATGTCCCGAGTCTCAAGTGCTGT
>Location:NODE_282267_length_2958_cov_19.565924	Coordinate:2081	Reads:1	Hits:10	Allocated_reads:0.1	Strand:+
CAGCACTTGAGACTCGGGACATTTCAT
>Location:NODE_282267_length_2958_cov_19.565924	Coordinate:2082	Reads:1	Hits:10	Allocated_reads:0.1	Strand:+
AGCACTTGAGACTCGGGACATTTCAGAA
>Location:NODE_282267_length_2958_cov_19.565924	Coordinate:2082	Reads:1	Hits:6	Allocated_reads:0.166666666666667	Strand:+
AGCACTTGAGACTCGGGACATTTCAGAAGT
>Location:NODE_282267_length_2958_cov_19.565924	Coordinate:2082	Reads:1	Hits:10	Allocated_reads:0.1	Strand:-
TTCTGAAATGTCCCGAGTCTCAAGTGCT
>Location:NODE_282267_length_2958_cov_19.565924	Coordinate:2083	Reads:1	Hits:10	Allocated_reads:0.1	Strand:+
GCACTTGAGACTCGGGACATTTCAGAAA
>Location:NODE_282267_length_2958_cov_19.565924	Coordinate:2083	Reads:2	Hits:6	Allocated_reads:0.333333333333333	Strand:+
GCACTTGAGACTCGGGACATTTCAGAAGT
>Location:NODE_282267_length_2958_cov_19.565924	Coordinate:2084	Reads:3	Hits:10	Allocated_reads:0.3	Strand:+
CACTTGAGACTCGGGACATTTCAG
>Location:NODE_282267_length_2958_cov_19.565924	Coordinate:2084	Reads:1	Hits:10	Allocated_reads:0.1	Strand:+
CACTTGAGACTCGGGACATTTCAGAA
>Location:NODE_282267_length_2958_cov_19.565924	Coordinate:2084	Reads:1	Hits:6	Allocated_reads:0.166666666666667	Strand:+
CACTTGAGACTCGGGACATTTCAGAAGT
>Location:NODE_282267_length_2958_cov_19.565924	Coordinate:2084	Reads:1	Hits:6	Allocated_reads:0.166666666666667	Strand:+
CACTTGAGACTCGGGACATTTCAGAAGTTTT
>Location:NODE_282267_length_2958_cov_19.565924	Coordinate:2086	Reads:1	Hits:6	Allocated_reads:0.166666666666667	Strand:+
CTTGAGACTCGGGACATTTCAGAAGTTTT
>Location:NODE_282267_length_2958_cov_19.565924	Coordinate:2088	Reads:1	Hits:6	Allocated_reads:0.166666666666667	Strand:+
TGAGACTCGGGACATTTCAGAAGT
>Location:NODE_282267_length_2958_cov_19.565924	Coordinate:2088	Reads:1	Hits:6	Allocated_reads:0.166666666666667	Strand:+
TGAGACTCGGGACATTTCAGAAGTT
>Location:NODE_282267_length_2958_cov_19.565924	Coordinate:2088	Reads:1	Hits:6	Allocated_reads:0.166666666666667	Strand:+
TGAGACTCGGGACATTTCAGAAGTTTT
>Location:NODE_282267_length_2958_cov_19.565924	Coordinate:2088	Reads:1	Hits:6	Allocated_reads:0.166666666666667	Strand:+
TGAGACTCGGGACATTTCAGAAGTTTTT
>Location:NODE_282267_length_2958_cov_19.565924	Coordinate:2088	Reads:1	Hits:6	Allocated_reads:0.166666666666667	Strand:+
TGAGACTCGGGACATTTCAGAAGTTTTTAAAACAT
>Location:NODE_282267_length_2958_cov_19.565924	Coordinate:2091	Reads:3	Hits:6	Allocated_reads:0.5	Strand:+
GACTCGGGACATTTCAGAAGTTTTTAA
>Location:NODE_282267_length_2958_cov_19.565924	Coordinate:2091	Reads:1	Hits:6	Allocated_reads:0.166666666666667	Strand:+
GACTCGGGACATTTCAGAAGTTTTTAAA
>Location:NODE_282267_length_2958_cov_19.565924	Coordinate:2091	Reads:2	Hits:6	Allocated_reads:0.333333333333333	Strand:+
GACTCGGGACATTTCAGAAGTTTTTAAAA
>Location:NODE_282267_length_2958_cov_19.565924	Coordinate:2091	Reads:1	Hits:6	Allocated_reads:0.166666666666667	Strand:+
GACTCGGGACATTTCAGAAGTTTTTAAAAC
>Location:NODE_282267_length_2958_cov_19.565924	Coordinate:2092	Reads:2	Hits:6	Allocated_reads:0.333333333333333	Strand:+
ACTCGGGACATTTCAGAAGTTTTTAAAACA
>Location:NODE_282267_length_2958_cov_19.565924	Coordinate:2093	Reads:1	Hits:6	Allocated_reads:0.166666666666667	Strand:+
CTCGGGACATTTCAGAAGTTTTTAAA
>Location:NODE_282267_length_2958_cov_19.565924	Coordinate:2093	Reads:1	Hits:6	Allocated_reads:0.166666666666667	Strand:+
CTCGGGACATTTCAGAAGTTTTTAAAACA
>Location:NODE_282267_length_2958_cov_19.565924	Coordinate:2093	Reads:1	Hits:6	Allocated_reads:0.166666666666667	Strand:-
TGTTTTAAAAACTTCTGAAATGTCCCGAG
>Location:NODE_282267_length_2958_cov_19.565924	Coordinate:2094	Reads:1	Hits:6	Allocated_reads:0.166666666666667	Strand:+
TCGGGACATTTCAGAAGTTTTTAAA
>Location:NODE_282267_length_2958_cov_19.565924	Coordinate:2094	Reads:14	Hits:6	Allocated_reads:2.33333333333333	Strand:+
TCGGGACATTTCAGAAGTTTTTAAAAC
>Location:NODE_282267_length_2958_cov_19.565924	Coordinate:2094	Reads:2	Hits:6	Allocated_reads:0.333333333333333	Strand:+
TCGGGACATTTCAGAAGTTTTTAAAACA
>Location:NODE_282267_length_2958_cov_19.565924	Coordinate:2094	Reads:3	Hits:6	Allocated_reads:0.5	Strand:+
TCGGGACATTTCAGAAGTTTTTAAAACAT
>Location:NODE_282267_length_2958_cov_19.565924	Coordinate:2094	Reads:3	Hits:6	Allocated_reads:0.5	Strand:+
TCGGGACATTTCAGAAGTTTTTAAAACATT
>Location:NODE_282267_length_2958_cov_19.565924	Coordinate:2094	Reads:1	Hits:6	Allocated_reads:0.166666666666667	Strand:+
TCGGGACATTTCAGAAGTTTTTAAAACATTC
>Location:NODE_282267_length_2958_cov_19.565924	Coordinate:2095	Reads:1	Hits:6	Allocated_reads:0.166666666666667	Strand:+
CGGGACATTTCAGAAGTTTTTAAAACA
>Location:NODE_282267_length_2958_cov_19.565924	Coordinate:2095	Reads:1	Hits:6	Allocated_reads:0.166666666666667	Strand:+
CGGGACATTTCAGAAGTTTTTAAAACATT
>Location:NODE_282267_length_2958_cov_19.565924	Coordinate:2097	Reads:1	Hits:7	Allocated_reads:0.142857142857143	Strand:-
GAATGTTTTAAAAACTTCTGAAATGTCC
>Location:NODE_282267_length_2958_cov_19.565924	Coordinate:2120	Reads:1	Hits:7	Allocated_reads:0.142857142857143	Strand:+
CATTCACCTTTGCTGCTGAGGCTGCTATT
>Location:NODE_282267_length_2958_cov_19.565924	Coordinate:2122	Reads:1	Hits:7	Allocated_reads:0.142857142857143	Strand:+
TTCACCTTTGCTGCTGAGGCTGCTA
>Location:NODE_282267_length_2958_cov_19.565924	Coordinate:2123	Reads:1	Hits:7	Allocated_reads:0.142857142857143	Strand:+
TCACCTTTGCTGCTGAGGCTGCTATT
>Location:NODE_282267_length_2958_cov_19.565924	Coordinate:2123	Reads:1	Hits:7	Allocated_reads:0.142857142857143	Strand:+
TCACCTTTGCTGCTGAGGCTGCTATTTCAGT
>Location:NODE_282267_length_2958_cov_19.565924	Coordinate:2126	Reads:1	Hits:7	Allocated_reads:0.142857142857143	Strand:-
AAACTGAAATAGCAGCCTCAGCAGCAAAGG
>Location:NODE_282267_length_2958_cov_19.565924	Coordinate:2131	Reads:1	Hits:6	Allocated_reads:0.166666666666667	Strand:-
TAGAAACTGAAATAGCAGCCTCAGCAGC
>Location:NODE_282267_length_2958_cov_19.565924	Coordinate:2131	Reads:2	Hits:6	Allocated_reads:0.333333333333333	Strand:-
TTAGAAACTGAAATAGCAGCCTCAGCAGC
>Location:NODE_282267_length_2958_cov_19.565924	Coordinate:2136	Reads:1	Hits:6	Allocated_reads:0.166666666666667	Strand:-
TGACTTAGAAACTGAAATAGCAGCCTCA
>Location:NODE_282267_length_2958_cov_19.565924	Coordinate:2138	Reads:1	Hits:6	Allocated_reads:0.166666666666667	Strand:-
GCTTGACTTAGAAACTGAAATAGCAGCCT
>Location:NODE_282267_length_2958_cov_19.565924	Coordinate:2138	Reads:4	Hits:6	Allocated_reads:0.666666666666667	Strand:-
TGACTTAGAAACTGAAATAGCAGCCT
>Location:NODE_282267_length_2958_cov_19.565924	Coordinate:2138	Reads:4	Hits:6	Allocated_reads:0.666666666666667	Strand:-
TGCTTGACTTAGAAACTGAAATAGCAGCCT
>Location:NODE_282267_length_2958_cov_19.565924	Coordinate:2138	Reads:1	Hits:6	Allocated_reads:0.166666666666667	Strand:-
TTGACTTAGAAACTGAAATAGCAGCCT
>Location:NODE_282267_length_2958_cov_19.565924	Coordinate:2139	Reads:2	Hits:7	Allocated_reads:0.285714285714286	Strand:-
TGCTTGACTTAGAAACTGAAATAGCAGCC
>Location:NODE_282267_length_2958_cov_19.565924	Coordinate:2154	Reads:2	Hits:7	Allocated_reads:0.285714285714286	Strand:+
TTCTAAGTCAAGCAGCTCCTTTCTTT
>Location:NODE_282267_length_2958_cov_19.565924	Coordinate:2154	Reads:1	Hits:7	Allocated_reads:0.142857142857143	Strand:+
TTCTAAGTCAAGCAGCTCCTTTCTTTTCT
>Location:NODE_282267_length_2958_cov_19.565924	Coordinate:2157	Reads:1	Hits:7	Allocated_reads:0.142857142857143	Strand:+
TAAGTCAAGCAGCTCCTTTCTTTTCTT
>Location:NODE_282267_length_2958_cov_19.565924	Coordinate:2159	Reads:1	Hits:9	Allocated_reads:0.111111111111111	Strand:+
AGTCAAGCAGCTCCTTTCTTTTCT
>Location:NODE_282267_length_2958_cov_19.565924	Coordinate:2160	Reads:1	Hits:8	Allocated_reads:0.125	Strand:+
GTCAAGCAGCTCCTTTCTTTTCTTAAGC
>Location:NODE_282267_length_2958_cov_19.565924	Coordinate:2170	Reads:1	Hits:6	Allocated_reads:0.166666666666667	Strand:+
TCCTTTCTTTTCTTAAGCTGTATTTCTTGTT
>Location:NODE_282267_length_2958_cov_19.565924	Coordinate:2170	Reads:1	Hits:6	Allocated_reads:0.166666666666667	Strand:+
TCCTTTCTTTTCTTAAGCTGTATTTCTTGTTC
>Location:NODE_282267_length_2958_cov_19.565924	Coordinate:2172	Reads:1	Hits:6	Allocated_reads:0.166666666666667	Strand:+
CTTTCTTTTCTTAAGCTGTATTTCTTGTT
>Location:NODE_282267_length_2958_cov_19.565924	Coordinate:2175	Reads:1	Hits:6	Allocated_reads:0.166666666666667	Strand:-
AAGAACAAGAAATACAGCTTAAGAAAAGA
>Location:NODE_282267_length_2958_cov_19.565924	Coordinate:2175	Reads:1	Hits:6	Allocated_reads:0.166666666666667	Strand:+
TCTTTTCTTAAGCTGTATTTCTTGTTC
>Location:NODE_282267_length_2958_cov_19.565924	Coordinate:2180	Reads:1	Hits:6	Allocated_reads:0.166666666666667	Strand:-
GCTTTGGAAGAACAAGAAATACAGCTTAAGA
>Location:NODE_282267_length_2958_cov_19.565924	Coordinate:2180	Reads:6	Hits:6	Allocated_reads:1	Strand:-
TGCTTTGGAAGAACAAGAAATACAGCTTAAGA
>Location:NODE_282267_length_2958_cov_19.565924	Coordinate:2182	Reads:2	Hits:6	Allocated_reads:0.333333333333333	Strand:-
TGCTTTGGAAGAACAAGAAATACAGCTTAA
>Location:NODE_282267_length_2958_cov_19.565924	Coordinate:2183	Reads:5	Hits:7	Allocated_reads:0.714285714285714	Strand:-
TGCTTTGGAAGAACAAGAAATACAGCTTA
>Location:NODE_282267_length_2958_cov_19.565924	Coordinate:2185	Reads:3	Hits:8	Allocated_reads:0.375	Strand:-
ATGCTTTGGAAGAACAAGAAATACAGCT
>Location:NODE_282267_length_2958_cov_19.565924	Coordinate:2185	Reads:1	Hits:8	Allocated_reads:0.125	Strand:-
GCATGCTTTGGAAGAACAAGAAATACAGCT
>Location:NODE_282267_length_2958_cov_19.565924	Coordinate:2185	Reads:1	Hits:8	Allocated_reads:0.125	Strand:-
GCTTTGGAAGAACAAGAAATACAGCT
>Location:NODE_282267_length_2958_cov_19.565924	Coordinate:2185	Reads:1	Hits:8	Allocated_reads:0.125	Strand:-
TGCTTTGGAAGAACAAGAAATACAGCG
>Location:NODE_282267_length_2958_cov_19.565924	Coordinate:2185	Reads:1	Hits:8	Allocated_reads:0.125	Strand:-
TGCTTTGGAAGAACAAGAAATACTGCT
>Location:NODE_282267_length_2958_cov_19.565924	Coordinate:2185	Reads:349	Hits:8	Allocated_reads:43.625	Strand:-
TGCTTTGGAAGAACAAGAAATACAGCT
>Location:NODE_282267_length_2958_cov_19.565924	Coordinate:2185	Reads:1	Hits:8	Allocated_reads:0.125	Strand:-
TTTGGAAGAACAAGAAATACAGCT
>Location:NODE_282267_length_2958_cov_19.565924	Coordinate:2186	Reads:1	Hits:8	Allocated_reads:0.125	Strand:-
ATGCTTTGGAAGAACAAGAAATACAGC
>Location:NODE_282267_length_2958_cov_19.565924	Coordinate:2186	Reads:2	Hits:8	Allocated_reads:0.25	Strand:-
TGCTTTGGAAGAACAAGAAATACAGC
>Location:NODE_282267_length_2958_cov_19.565924	Coordinate:2194	Reads:1	Hits:6	Allocated_reads:0.166666666666667	Strand:-
AAAAGCATGCTTTGGAAGAACAAGA
>Location:NODE_282267_length_2958_cov_19.565924	Coordinate:2199	Reads:1	Hits:6	Allocated_reads:0.166666666666667	Strand:+
TTCTTCCAAAGCATGCTTTTCTTTC
>Location:NODE_282267_length_2958_cov_19.565924	Coordinate:2199	Reads:1	Hits:6	Allocated_reads:0.166666666666667	Strand:+
TTCTTCCAAAGCATGCTTTTCTTTCA
>Location:NODE_282267_length_2958_cov_19.565924	Coordinate:2202	Reads:7	Hits:6	Allocated_reads:1.16666666666667	Strand:+
TTCCAAAGCATGCTTTTCTTTCAACA
>Location:NODE_282267_length_2958_cov_19.565924	Coordinate:2202	Reads:1	Hits:6	Allocated_reads:0.166666666666667	Strand:+
TTCCAAAGCATGCTTTTCTTTCAACAA
>Location:NODE_282267_length_2958_cov_19.565924	Coordinate:2202	Reads:1	Hits:6	Allocated_reads:0.166666666666667	Strand:+
TTCCAAAGCATGCTTTTCTTTCAACAACC
>Location:NODE_282267_length_2958_cov_19.565924	Coordinate:2202	Reads:1	Hits:6	Allocated_reads:0.166666666666667	Strand:+
TTCCAAAGCATGCTTTTCTTTCAACAACCT
>Location:NODE_282267_length_2958_cov_19.565924	Coordinate:2206	Reads:1	Hits:8	Allocated_reads:0.125	Strand:-
GACAGAGGTTGTTGAAAGAAAAGCATGCTTT
>Location:NODE_282267_length_2958_cov_19.565924	Coordinate:2208	Reads:1	Hits:8	Allocated_reads:0.125	Strand:-
GACAGAGGTTGTTGAAAGAAAAGCATGCT
>Location:NODE_282267_length_2958_cov_19.565924	Coordinate:2218	Reads:1	Hits:10	Allocated_reads:0.1	Strand:+
TCTTTCAACAACCTCTGTCGAACAAGA
>Location:NODE_282267_length_2958_cov_19.565924	Coordinate:2219	Reads:1	Hits:10	Allocated_reads:0.1	Strand:+
CTTTCAACAACCTCTGTCGAACAAGA
>Location:NODE_282267_length_2958_cov_19.565924	Coordinate:2225	Reads:1	Hits:10	Allocated_reads:0.1	Strand:+
ACAACCTCTGTCGAACAAGAAGGGC
>Location:NODE_282267_length_2958_cov_19.565924	Coordinate:2231	Reads:1	Hits:9	Allocated_reads:0.111111111111111	Strand:+
TCTGTCGAACAAGAAGGGCAGCCAT
>Location:NODE_282267_length_2958_cov_19.565924	Coordinate:2231	Reads:1	Hits:9	Allocated_reads:0.111111111111111	Strand:+
TCTGTCGAACAAGAAGGGCAGCCATG
>Location:NODE_282267_length_2958_cov_19.565924	Coordinate:2233	Reads:2	Hits:9	Allocated_reads:0.222222222222222	Strand:+
TGTCGAACAAGAAGGGCAGCCATG
>Location:NODE_282267_length_2958_cov_19.565924	Coordinate:2233	Reads:3	Hits:9	Allocated_reads:0.333333333333333	Strand:+
TGTCGAACAAGAAGGGCAGCCATGT
>Location:NODE_282267_length_2958_cov_19.565924	Coordinate:2233	Reads:2	Hits:9	Allocated_reads:0.222222222222222	Strand:+
TGTCGAACAAGAAGGGCAGCCATGTC
>Location:NODE_282267_length_2958_cov_19.565924	Coordinate:2233	Reads:4	Hits:5	Allocated_reads:0.8	Strand:+
TGTCGAACAAGAAGGGCAGCCATGTCAGCCT
>Location:NODE_282267_length_2958_cov_19.565924	Coordinate:2233	Reads:1	Hits:5	Allocated_reads:0.2	Strand:+
TGTCGAACAAGAAGGGCAGCCATGTCAGCCCCT
>Location:NODE_282267_length_2958_cov_19.565924	Coordinate:2236	Reads:1	Hits:5	Allocated_reads:0.2	Strand:+
CGAACAAGAAGGGCAGCCATGTCAGCCTCT
>Location:NODE_282267_length_2958_cov_19.565924	Coordinate:2251	Reads:1	Hits:3	Allocated_reads:0.333333333333333	Strand:-
ACGCATAACGGCAGAGGCTGACATGGC
>Location:NODE_282267_length_2958_cov_19.565924	Coordinate:2271	Reads:1	Hits:8	Allocated_reads:0.125	Strand:+
TATGCGTGCTGACAAGGCAGATGAAACC
>Location:NODE_282267_length_2958_cov_19.565924	Coordinate:2273	Reads:1	Hits:8	Allocated_reads:0.125	Strand:+
TGCGTGCTGACAAGGCAGATGAAAC
>Location:NODE_282267_length_2958_cov_19.565924	Coordinate:2273	Reads:1	Hits:8	Allocated_reads:0.125	Strand:+
TGCGTGCTGACAAGGCAGATGAAACC
>Location:NODE_282267_length_2958_cov_19.565924	Coordinate:2273	Reads:1	Hits:8	Allocated_reads:0.125	Strand:+
TGCGTGCTGACAAGGCAGATGAAACCATT
>Location:NODE_282267_length_2958_cov_19.565924	Coordinate:2285	Reads:1	Hits:10	Allocated_reads:0.1	Strand:-
TCACTCAGTGGCTCAATGGTTTCATCTGCCT
>Location:NODE_282267_length_2958_cov_19.565924	Coordinate:2285	Reads:1	Hits:11	Allocated_reads:0.0909090909090909	Strand:-
TCAGTGGCTCAATGGTTTCATCTGCCT
>Location:NODE_282267_length_2958_cov_19.565924	Coordinate:2285	Reads:1	Hits:10	Allocated_reads:0.1	Strand:-
TCATCACTCAGTGGCTCAATGGTTTCATCTGCCA
>Location:NODE_282267_length_2958_cov_19.565924	Coordinate:2285	Reads:28	Hits:10	Allocated_reads:2.8	Strand:-
TCATCACTCAGTGGCTCAATGGTTTCATCTGCCT
>Location:NODE_282267_length_2958_cov_19.565924	Coordinate:2289	Reads:11	Hits:10	Allocated_reads:1.1	Strand:-
TCATCACTCAGTGGCTCAATGGTTTCATCT
>Location:NODE_282267_length_2958_cov_19.565924	Coordinate:2290	Reads:1	Hits:10	Allocated_reads:0.1	Strand:-
ATCACTCAGTGGCTCAATGGTTTCATC
>Location:NODE_282267_length_2958_cov_19.565924	Coordinate:2290	Reads:2	Hits:10	Allocated_reads:0.2	Strand:-
CATCACTCAGTGGCTCAATGGTTTCATC
>Location:NODE_282267_length_2958_cov_19.565924	Coordinate:2290	Reads:32	Hits:10	Allocated_reads:3.2	Strand:-
TCATCACTCAGTGGCTCAATGGTTTCATC
>Location:NODE_282267_length_2958_cov_19.565924	Coordinate:2291	Reads:8	Hits:10	Allocated_reads:0.8	Strand:-
TCATCACTCAGTGGCTCAATGGTTTCAT
>Location:NODE_282267_length_2958_cov_19.565924	Coordinate:2292	Reads:1	Hits:10	Allocated_reads:0.1	Strand:-
TCATCACTCAGTGGCTCAATGGTTTCA
>Location:NODE_282267_length_2958_cov_19.565924	Coordinate:2292	Reads:1	Hits:10	Allocated_reads:0.1	Strand:+
TGAAACCATTGAGCCACTGAGTGATG
>Location:NODE_282267_length_2958_cov_19.565924	Coordinate:2294	Reads:1	Hits:10	Allocated_reads:0.1	Strand:+
AAACCATTGAGCCACTGAGTGATG
>Location:NODE_282267_length_2958_cov_19.565924	Coordinate:2303	Reads:1	Hits:5	Allocated_reads:0.2	Strand:-
AGGAAAAGTAAATCATCACTCAGTGGCT
>Location:NODE_282267_length_2958_cov_19.565924	Coordinate:2303	Reads:1	Hits:5	Allocated_reads:0.2	Strand:-
TAGGAAAAGTAAATCATCACTCAGTGGCT
>Location:NODE_282267_length_2958_cov_19.565924	Coordinate:2304	Reads:1	Hits:5	Allocated_reads:0.2	Strand:-
TAGGAAAAGTAAATCATCACTCAGTGGC
>Location:NODE_282267_length_2958_cov_19.565924	Coordinate:2304	Reads:1	Hits:4	Allocated_reads:0.25	Strand:-
TGTAGGAAAAGTAAATCATCACTCAGTGGC
>Location:NODE_282267_length_2958_cov_19.565924	Coordinate:2340	Reads:1	Hits:5	Allocated_reads:0.2	Strand:-
ACCAAGTGATAGCATCTCTAATGTTGGA
>Location:NODE_282267_length_2958_cov_19.565924	Coordinate:2358	Reads:1	Hits:7	Allocated_reads:0.142857142857143	Strand:+
ATCACTTGGTTTAACATCATCTATCGCA
>Location:NODE_282267_length_2958_cov_19.565924	Coordinate:2359	Reads:1	Hits:7	Allocated_reads:0.142857142857143	Strand:+
TCACTTGGTTTAACATCATCTATCGCAGC
>Location:NODE_282267_length_2958_cov_19.565924	Coordinate:2361	Reads:1	Hits:7	Allocated_reads:0.142857142857143	Strand:+
ACTTGGTTTAACATCATCTATCGCAGCACC
>Location:NODE_282267_length_2958_cov_19.565924	Coordinate:2368	Reads:1	Hits:11	Allocated_reads:0.0909090909090909	Strand:-
TGTTGGTAAAGGTGCTGCGATAGATGATGTTAA
>Location:NODE_282267_length_2958_cov_19.565924	Coordinate:2369	Reads:1	Hits:11	Allocated_reads:0.0909090909090909	Strand:-
TGTTGGTAAAGGTGCTGCAATAGATGATGTTA
>Location:NODE_282267_length_2958_cov_19.565924	Coordinate:2371	Reads:25	Hits:11	Allocated_reads:2.27272727272727	Strand:-
TGTTGGTAAAGGTGCTGCGATAGATGATGT
>Location:NODE_282267_length_2958_cov_19.565924	Coordinate:2371	Reads:5	Hits:11	Allocated_reads:0.454545454545455	Strand:-
TGTTGGTAAAGGTGCTGCAATAGATGATGT
>Location:NODE_282267_length_2958_cov_19.565924	Coordinate:2372	Reads:4	Hits:11	Allocated_reads:0.363636363636364	Strand:-
TGTTGGTAAAGGTGCTGCGATAGATGATG
>Location:NODE_282267_length_2958_cov_19.565924	Coordinate:2374	Reads:1	Hits:11	Allocated_reads:0.0909090909090909	Strand:-
TGTTGGTAAAGGTGCTGCAATAGATGA
>Location:NODE_282267_length_2958_cov_19.565924	Coordinate:2375	Reads:1	Hits:11	Allocated_reads:0.0909090909090909	Strand:-
TGTTGGTAAAGGTGCTGCGATAGATG
>Location:NODE_282267_length_2958_cov_19.565924	Coordinate:2376	Reads:2	Hits:11	Allocated_reads:0.181818181818182	Strand:-
TGTTGGTAAAGGTGCTGCGATAGAT
>Location:NODE_282267_length_2958_cov_19.565924	Coordinate:2391	Reads:1	Hits:3	Allocated_reads:0.333333333333333	Strand:+
TTTACCAACATTCCCAGTGTGCCT
>Location:NODE_282267_length_2958_cov_19.565924	Coordinate:2409	Reads:1	Hits:8	Allocated_reads:0.125	Strand:-
TGCTGGAAATGGTTCTGGTGCTTCTAGGCAC
>Location:NODE_282267_length_2958_cov_19.565924	Coordinate:2410	Reads:1	Hits:9	Allocated_reads:0.111111111111111	Strand:-
GAAATGGTTCTGGTGCTTCTAGGCA
>Location:NODE_282267_length_2958_cov_19.565924	Coordinate:2416	Reads:1	Hits:12	Allocated_reads:0.0833333333333333	Strand:+
GAAGCACCAGAACCATTTCCAGCAGG
>Location:NODE_282267_length_2958_cov_19.565924	Coordinate:2422	Reads:1	Hits:8	Allocated_reads:0.125	Strand:-
TGATGTATTACCTGCTGGAAATGGTTCTGG
>Location:NODE_282267_length_2958_cov_19.565924	Coordinate:2433	Reads:2	Hits:4	Allocated_reads:0.5	Strand:-
TGATTCCTCTGATGTATTACCTGCTGGA
>Location:NODE_282267_length_2958_cov_19.565924	Coordinate:2437	Reads:4	Hits:4	Allocated_reads:1	Strand:-
TGATTCCTCTGATGTATTACCTGC
>Location:NODE_282267_length_2958_cov_19.565924	Coordinate:2438	Reads:2	Hits:3	Allocated_reads:0.666666666666667	Strand:-
ACCTGGTGTTGATTCCTCTGATGTATTACCTT
>Location:NODE_282267_length_2958_cov_19.565924	Coordinate:2440	Reads:1	Hits:3	Allocated_reads:0.333333333333333	Strand:-
CTGGTGTTGATTCCTCTGATGTATTACC
>Location:NODE_282267_length_2958_cov_19.565924	Coordinate:2467	Reads:2	Hits:2	Allocated_reads:1	Strand:-
TGAGCTTGATTTGCCACATTTTAATCCACC
>Location:NODE_282267_length_2958_cov_19.565924	Coordinate:2471	Reads:2	Hits:2	Allocated_reads:1	Strand:-
GTCTGAGCTTGATTTGCCACATTTTAATC
>Location:NODE_282267_length_2958_cov_19.565924	Coordinate:2478	Reads:1	Hits:9	Allocated_reads:0.111111111111111	Strand:+
ATGTGGCAAATCAAGCTCAGACACCTGACT
>Location:NODE_282267_length_2958_cov_19.565924	Coordinate:2479	Reads:1	Hits:9	Allocated_reads:0.111111111111111	Strand:+
TGTGGCAAATCAAGCTCAGACACC
>Location:NODE_282267_length_2958_cov_19.565924	Coordinate:2480	Reads:1	Hits:9	Allocated_reads:0.111111111111111	Strand:+
GTGGCAAATCAAGCTCAGACACCT
>Location:NODE_282267_length_2958_cov_19.565924	Coordinate:2480	Reads:1	Hits:9	Allocated_reads:0.111111111111111	Strand:+
GTGGCAAATCAAGCTCAGACACCTGACT
>Location:NODE_282267_length_2958_cov_19.565924	Coordinate:2481	Reads:1	Hits:10	Allocated_reads:0.1	Strand:+
TGGCAAATCAAGCTCAGACACCTGACC
>Location:NODE_282267_length_2958_cov_19.565924	Coordinate:2481	Reads:8	Hits:10	Allocated_reads:0.8	Strand:+
TGGCAAATCAAGCTCAGACACCTGACT
>Location:NODE_282267_length_2958_cov_19.565924	Coordinate:2481	Reads:6	Hits:9	Allocated_reads:0.666666666666667	Strand:+
TGGCAAATCAAGCTCAGACACCTGACCT
>Location:NODE_282267_length_2958_cov_19.565924	Coordinate:2487	Reads:1	Hits:3	Allocated_reads:0.333333333333333	Strand:+
ATCAAGCTCAGACACCTGATTTCTACTCA
>Location:NODE_282267_length_2958_cov_19.565924	Coordinate:2488	Reads:1	Hits:3	Allocated_reads:0.333333333333333	Strand:-
GAGTAGAAATCAGGTGTCTGAGCTTGA
>Location:NODE_282267_length_2958_cov_19.565924	Coordinate:2494	Reads:1	Hits:2	Allocated_reads:0.5	Strand:-
ACCCTCAGAGTAGAAATCAGGTGTCTGA
>Location:NODE_282267_length_2958_cov_19.565924	Coordinate:2501	Reads:1	Hits:2	Allocated_reads:0.5	Strand:-
TGCAAAGGGAAACCCTCAGAGTAGAAATCAGG
>Location:NODE_282267_length_2958_cov_19.565924	Coordinate:2504	Reads:1	Hits:2	Allocated_reads:0.5	Strand:-
GCAAAGGGAAACCCTCAGAGTAGAAATC
>Location:NODE_282267_length_2958_cov_19.565924	Coordinate:2504	Reads:22	Hits:2	Allocated_reads:11	Strand:-
TGCAAAGGGAAACCCTCAGAGTAGAAATC
>Location:NODE_282267_length_2958_cov_19.565924	Coordinate:2508	Reads:3	Hits:2	Allocated_reads:1.5	Strand:-
TGATGCAAAGGGAAACCCTCAGAGTAGA
>Location:NODE_282267_length_2958_cov_19.565924	Coordinate:2509	Reads:1	Hits:2	Allocated_reads:0.5	Strand:-
TGATGCAAAGGGAAACCCTCAGAGTAG
>Location:NODE_282267_length_2958_cov_19.565924	Coordinate:2512	Reads:1	Hits:5	Allocated_reads:0.2	Strand:-
TCATGATGCAAAGGGAAACCCTCAGAG
>Location:NODE_282267_length_2958_cov_19.565924	Coordinate:2513	Reads:1	Hits:5	Allocated_reads:0.2	Strand:-
TCATGATGCAAAGGGAAACCCTCAGA
>Location:NODE_282267_length_2958_cov_19.565924	Coordinate:2517	Reads:1	Hits:6	Allocated_reads:0.166666666666667	Strand:-
TGGCTTCATGATGCAAAGGGAAACCCT
>Location:NODE_282267_length_2958_cov_19.565924	Coordinate:2523	Reads:1	Hits:6	Allocated_reads:0.166666666666667	Strand:+
TCCCTTTGCATCATGAAGCCATTTCTT
>Location:NODE_282267_length_2958_cov_19.565924	Coordinate:2523	Reads:2	Hits:6	Allocated_reads:0.333333333333333	Strand:+
TCCCTTTGCATCATGAAGCCATTTCTTTA
>Location:NODE_282267_length_2958_cov_19.565924	Coordinate:2524	Reads:1	Hits:6	Allocated_reads:0.166666666666667	Strand:-
TAAAGAAATGGCTTCATGATGCAAAGGG
>Location:NODE_282267_length_2958_cov_19.565924	Coordinate:2526	Reads:1	Hits:6	Allocated_reads:0.166666666666667	Strand:+
CTTTGCATCATGAAGCCATTTCTTTAT
>Location:NODE_282267_length_2958_cov_19.565924	Coordinate:2526	Reads:2	Hits:5	Allocated_reads:0.4	Strand:+
CTTTGCATCATGAAGCCATTTCTTTATC
>Location:NODE_282267_length_2958_cov_19.565924	Coordinate:2526	Reads:1	Hits:5	Allocated_reads:0.2	Strand:+
CTTTGCATCATGAAGCCATTTCTTTATCTC
>Location:NODE_282267_length_2958_cov_19.565924	Coordinate:2529	Reads:1	Hits:5	Allocated_reads:0.2	Strand:+
TGCATCATGAAGCCATTTCTTTATCTC
>Location:NODE_282267_length_2958_cov_19.565924	Coordinate:2529	Reads:2	Hits:5	Allocated_reads:0.4	Strand:+
TGCATCATGAAGCCATTTCTTTATCTCT
>Location:NODE_282267_length_2958_cov_19.565924	Coordinate:2529	Reads:1	Hits:5	Allocated_reads:0.2	Strand:+
TGCATCATGAAGCCATTTCTTTATCTCTT
>Location:NODE_282267_length_2958_cov_19.565924	Coordinate:2529	Reads:2	Hits:5	Allocated_reads:0.4	Strand:+
TGCATCATGAAGCCATTTCTTTATCTCCT
>Location:NODE_282267_length_2958_cov_19.565924	Coordinate:2529	Reads:1	Hits:5	Allocated_reads:0.2	Strand:+
TGCATCATGAAGCCATTTCTTTATCTCTTCCA
>Location:NODE_282267_length_2958_cov_19.565924	Coordinate:2533	Reads:1	Hits:5	Allocated_reads:0.2	Strand:+
TCATGAAGCCATTTCTTTATCTCCTCCATT
>Location:NODE_282267_length_2958_cov_19.565924	Coordinate:2534	Reads:1	Hits:6	Allocated_reads:0.166666666666667	Strand:+
CATGAAGCCATTTCTTTATCTCTTCCA
>Location:NODE_282267_length_2958_cov_19.565924	Coordinate:2540	Reads:1	Hits:7	Allocated_reads:0.142857142857143	Strand:-
ACTGAGTTTATGGAAGAGATAAAGAAATGGC
>Location:NODE_282267_length_2958_cov_19.565924	Coordinate:2540	Reads:1	Hits:7	Allocated_reads:0.142857142857143	Strand:-
GAGTTTATGGAAGAGATAAAGAAATGGC
>Location:NODE_282267_length_2958_cov_19.565924	Coordinate:2542	Reads:1	Hits:7	Allocated_reads:0.142857142857143	Strand:-
TACTGAGTTTATGGAAGAGATAAAGAAATG
>Location:NODE_282267_length_2958_cov_19.565924	Coordinate:2543	Reads:4	Hits:8	Allocated_reads:0.5	Strand:-
TACTGAGTTTATGGAAGAGATAAAGAAAT
>Location:NODE_282267_length_2958_cov_19.565924	Coordinate:2544	Reads:1	Hits:8	Allocated_reads:0.125	Strand:-
TACTGAGTTTATGGAAGAGATAAAGAAT
>Location:NODE_282267_length_2958_cov_19.565924	Coordinate:2544	Reads:6	Hits:8	Allocated_reads:0.75	Strand:-
TACTGAGTTTATGGAAGAGATAAAGAAA
>Location:NODE_282267_length_2958_cov_19.565924	Coordinate:2545	Reads:1	Hits:8	Allocated_reads:0.125	Strand:-
TACTGAGTTTATGGAAGAGATAAAGAA
>Location:NODE_282267_length_2958_cov_19.565924	Coordinate:2546	Reads:3	Hits:8	Allocated_reads:0.375	Strand:-
TACTGAGTTTATGGAAGAGATAAAGA
>Location:NODE_282267_length_2958_cov_19.565924	Coordinate:2550	Reads:1	Hits:7	Allocated_reads:0.142857142857143	Strand:-
ATAATACTGAGTTTATGGAGGAGATA
>Location:NODE_282267_length_2958_cov_19.565924	Coordinate:2552	Reads:1	Hits:6	Allocated_reads:0.166666666666667	Strand:-
CATAATACTGAGTTTATGGAAGAGA
>Location:NODE_282267_length_2958_cov_19.565924	Coordinate:2562	Reads:1	Hits:8	Allocated_reads:0.125	Strand:+
AAACTCAGTATTATGTGCTCGCAC
>Location:NODE_282267_length_2958_cov_19.565924	Coordinate:2562	Reads:2	Hits:8	Allocated_reads:0.25	Strand:+
AAACTCAGTATTATGTGCTCGCACA
>Location:NODE_282267_length_2958_cov_19.565924	Coordinate:2562	Reads:2	Hits:8	Allocated_reads:0.25	Strand:+
AAACTCAGTATTATGTGCTCGCACACT
>Location:NODE_282267_length_2958_cov_19.565924	Coordinate:2593	Reads:1	Hits:1	Allocated_reads:1	Strand:-
AAGAAGAGCAAGAGAAACAAACTGATTGGTT
>Location:NODE_282267_length_2958_cov_19.565924	Coordinate:2593	Reads:1	Hits:1	Allocated_reads:1	Strand:-
AGAAGAGCAAGAGAAACAAACTGATTGGTT
>Location:NODE_282267_length_2958_cov_19.565924	Coordinate:2593	Reads:1	Hits:1	Allocated_reads:1	Strand:-
GAAGAGCAAGAGAAACAAACTGATTGGTT
>Location:NODE_282267_length_2958_cov_19.565924	Coordinate:2594	Reads:1	Hits:1	Allocated_reads:1	Strand:-
AGAAGAGCAAGAGAAACAAACTGATTGGT
>Location:NODE_282267_length_2958_cov_19.565924	Coordinate:2594	Reads:1	Hits:1	Allocated_reads:1	Strand:-
GAAGAGCAAGAGAAACAAACTGATTGGT
>Location:NODE_282267_length_2958_cov_19.565924	Coordinate:2597	Reads:1	Hits:1	Allocated_reads:1	Strand:-
AAGAGCAAGAGAAACAAACTGATT
>Location:NODE_282267_length_2958_cov_19.565924	Coordinate:2597	Reads:4	Hits:1	Allocated_reads:4	Strand:-
TCAAGAAGAGCAAGAGAAACAAACTGATT
>Location:NODE_282267_length_2958_cov_19.565924	Coordinate:2598	Reads:1	Hits:1	Allocated_reads:1	Strand:-
TCCTCAAGAAGAGCAAGAGAAACAAACTGAT
>Location:NODE_282267_length_2958_cov_19.565924	Coordinate:2600	Reads:1	Hits:1	Allocated_reads:1	Strand:+
CAGTTTGTTTCTCTTGCTCTTCTTGA
>Location:NODE_282267_length_2958_cov_19.565924	Coordinate:2624	Reads:1	Hits:8	Allocated_reads:0.125	Strand:-
TGCATGAAACCTTGCTTCCTTTGCTTCCTC
>Location:NODE_282267_length_2958_cov_19.565924	Coordinate:2625	Reads:2	Hits:8	Allocated_reads:0.25	Strand:-
TCTGCATGAAACCTTGCTTCCTTTGCTTCCT
>Location:NODE_282267_length_2958_cov_19.565924	Coordinate:2625	Reads:8	Hits:8	Allocated_reads:1	Strand:-
TGCATGAAACCTTGCTTCCTTTGCTTCCT
>Location:NODE_282267_length_2958_cov_19.565924	Coordinate:2626	Reads:1	Hits:8	Allocated_reads:0.125	Strand:-
CTGCATGAAACCTTGCTTCCTTTGCTTCC
>Location:NODE_282267_length_2958_cov_19.565924	Coordinate:2626	Reads:1	Hits:8	Allocated_reads:0.125	Strand:-
GCATGAAACCTTGCTTCCTTTGCTTCC
>Location:NODE_282267_length_2958_cov_19.565924	Coordinate:2626	Reads:3	Hits:8	Allocated_reads:0.375	Strand:-
TCTGCATGAAACCTTGCTTCCTTTGCTTCC
>Location:NODE_282267_length_2958_cov_19.565924	Coordinate:2626	Reads:3	Hits:8	Allocated_reads:0.375	Strand:-
TGCATGAAACCTTGCTTCCTTTGCTTCC
>Location:NODE_282267_length_2958_cov_19.565924	Coordinate:2629	Reads:2	Hits:8	Allocated_reads:0.25	Strand:-
TCTGCATGAAACCTTGCTTCCTTTGCT
>Location:NODE_282267_length_2958_cov_19.565924	Coordinate:2661	Reads:2	Hits:5	Allocated_reads:0.4	Strand:-
TAGAGAATTTGTCTGTGTTGCTTAATGAGGCA
>Location:NODE_282267_length_2958_cov_19.565924	Coordinate:2662	Reads:1	Hits:7	Allocated_reads:0.142857142857143	Strand:-
TAGAGAATTTGTCTGTGTTGCTTAAAGAGGC
>Location:NODE_282267_length_2958_cov_19.565924	Coordinate:2662	Reads:20	Hits:7	Allocated_reads:2.85714285714286	Strand:-
TAGAGAATTTGTCTGTGTTGCTTAATGAGGC
>Location:NODE_282267_length_2958_cov_19.565924	Coordinate:2662	Reads:3	Hits:7	Allocated_reads:0.428571428571429	Strand:-
TTAGAGAATTTGTCTGTGTTGCTTAATGAGGC
>Location:NODE_282267_length_2958_cov_19.565924	Coordinate:2663	Reads:1	Hits:9	Allocated_reads:0.111111111111111	Strand:-
AGAGAATTTGTCTGTGTTGCTTAATGAGG
>Location:NODE_282267_length_2958_cov_19.565924	Coordinate:2663	Reads:1	Hits:8	Allocated_reads:0.125	Strand:-
AGTTAGAGAATTTGTCTGTGTTGCTTAATGAGG
>Location:NODE_282267_length_2958_cov_19.565924	Coordinate:2663	Reads:1	Hits:9	Allocated_reads:0.111111111111111	Strand:-
GAATTTGTCTGTGTTGCTTAATGAGG
>Location:NODE_282267_length_2958_cov_19.565924	Coordinate:2663	Reads:19	Hits:8	Allocated_reads:2.375	Strand:-
TAGAGAATTTGTCTGTGTTGCTTAATGAGG
>Location:NODE_282267_length_2958_cov_19.565924	Coordinate:2663	Reads:6	Hits:8	Allocated_reads:0.75	Strand:-
TAGAGAATTTGTCTGTGTTGCTTAAAGAGG
>Location:NODE_282267_length_2958_cov_19.565924	Coordinate:2663	Reads:1	Hits:8	Allocated_reads:0.125	Strand:-
TTAGAGAATTTGTCTGTGTTGCTTAATGAGA
>Location:NODE_282267_length_2958_cov_19.565924	Coordinate:2663	Reads:13	Hits:8	Allocated_reads:1.625	Strand:-
TTAGAGAATTTGTCTGTGTTGCTTAAAGAGG
>Location:NODE_282267_length_2958_cov_19.565924	Coordinate:2663	Reads:26	Hits:8	Allocated_reads:3.25	Strand:-
TTAGAGAATTTGTCTGTGTTGCTTAATGAGG
>Location:NODE_282267_length_2958_cov_19.565924	Coordinate:2664	Reads:1	Hits:8	Allocated_reads:0.125	Strand:-
TAGAGAATTTGTCTGTGTTGCTTAATGAG
>Location:NODE_282267_length_2958_cov_19.565924	Coordinate:2664	Reads:1	Hits:8	Allocated_reads:0.125	Strand:-
TTAGAGAATTTGTCTGTGTTGCTTAAAGGA
>Location:NODE_282267_length_2958_cov_19.565924	Coordinate:2664	Reads:1	Hits:8	Allocated_reads:0.125	Strand:-
TTAGAGAATTTGTCTGTGTTGCTTAATGAG
>Location:NODE_282267_length_2958_cov_19.565924	Coordinate:2665	Reads:17	Hits:8	Allocated_reads:2.125	Strand:-
AGTTAGAGAATTTGTCTGTGTTGCTTAAAGA
>Location:NODE_282267_length_2958_cov_19.565924	Coordinate:2665	Reads:6	Hits:8	Allocated_reads:0.75	Strand:-
AGTTAGAGAATTTGTCTGTGTTGCTTAATGA
>Location:NODE_282267_length_2958_cov_19.565924	Coordinate:2665	Reads:1	Hits:8	Allocated_reads:0.125	Strand:-
CAGTTAGAGAATTTGTCTGTGTTGCTTAATGA
>Location:NODE_282267_length_2958_cov_19.565924	Coordinate:2665	Reads:1	Hits:8	Allocated_reads:0.125	Strand:-
GTTAGAGAATTTGTCTGTGTTGCTTAAAGA
>Location:NODE_282267_length_2958_cov_19.565924	Coordinate:2665	Reads:6	Hits:8	Allocated_reads:0.75	Strand:-
GTTAGAGAATTTGTCTGTGTTGCTTAATGA
>Location:NODE_282267_length_2958_cov_19.565924	Coordinate:2665	Reads:1	Hits:8	Allocated_reads:0.125	Strand:-
TAGAGAATTTGTCTGTGTTGCTTAATAA
>Location:NODE_282267_length_2958_cov_19.565924	Coordinate:2665	Reads:41	Hits:8	Allocated_reads:5.125	Strand:-
TAGAGAATTTGTCTGTGTTGCTTAAAGA
>Location:NODE_282267_length_2958_cov_19.565924	Coordinate:2665	Reads:52	Hits:8	Allocated_reads:6.5	Strand:-
TAGAGAATTTGTCTGTGTTGCTTAATGA
>Location:NODE_282267_length_2958_cov_19.565924	Coordinate:2665	Reads:1	Hits:8	Allocated_reads:0.125	Strand:-
TTAGAGAATTTGTCTGTGTTGCTTAATGG
>Location:NODE_282267_length_2958_cov_19.565924	Coordinate:2665	Reads:108	Hits:8	Allocated_reads:13.5	Strand:-
TTAGAGAATTTGTCTGTGTTGCTTAAAGA
>Location:NODE_282267_length_2958_cov_19.565924	Coordinate:2665	Reads:108	Hits:8	Allocated_reads:13.5	Strand:-
TTAGAGAATTTGTCTGTGTTGCTTAATGA
>Location:NODE_282267_length_2958_cov_19.565924	Coordinate:2666	Reads:1	Hits:8	Allocated_reads:0.125	Strand:-
AGTTAGAGAATTTGTCTGTGTTGCTTAAAG
>Location:NODE_282267_length_2958_cov_19.565924	Coordinate:2666	Reads:3	Hits:8	Allocated_reads:0.375	Strand:-
AGTTAGAGAATTTGTCTGTGTTGCTTAATG
>Location:NODE_282267_length_2958_cov_19.565924	Coordinate:2666	Reads:1	Hits:8	Allocated_reads:0.125	Strand:-
CAGTTAGAGAATTTGTCTGTGTTGCTTAAAG
>Location:NODE_282267_length_2958_cov_19.565924	Coordinate:2666	Reads:1	Hits:8	Allocated_reads:0.125	Strand:-
GTTAGAGAATTTGTCTGTGTTGCTTAATG
>Location:NODE_282267_length_2958_cov_19.565924	Coordinate:2666	Reads:5	Hits:8	Allocated_reads:0.625	Strand:-
TAGAGAATTTGTCTGTGTTGCTTAATG
>Location:NODE_282267_length_2958_cov_19.565924	Coordinate:2666	Reads:2	Hits:8	Allocated_reads:0.25	Strand:-
TTAGAGAATTTGTCTGTGTTGCTTAAAG
>Location:NODE_282267_length_2958_cov_19.565924	Coordinate:2666	Reads:4	Hits:8	Allocated_reads:0.5	Strand:-
TTAGAGAATTTGTCTGTGTTGCTTAATG
>Location:NODE_282267_length_2958_cov_19.565924	Coordinate:2667	Reads:1	Hits:8	Allocated_reads:0.125	Strand:-
AGTTAGAGAATTTGTCTGTGTTGCTTAAT
>Location:NODE_282267_length_2958_cov_19.565924	Coordinate:2667	Reads:1	Hits:8	Allocated_reads:0.125	Strand:-
CAGTTAGAGAATTTGTCTGTGTTGCTTAAT
>Location:NODE_282267_length_2958_cov_19.565924	Coordinate:2667	Reads:1	Hits:8	Allocated_reads:0.125	Strand:-
TTAGAGAATTTGTCTGTGTTGCTTAAT
>Location:NODE_282267_length_2958_cov_19.565924	Coordinate:2668	Reads:3	Hits:8	Allocated_reads:0.375	Strand:-
TAGAGAATTTGTCTGTGTTGCTTAA
>Location:NODE_282267_length_2958_cov_19.565924	Coordinate:2668	Reads:1	Hits:8	Allocated_reads:0.125	Strand:-
TTAGAGAATTTGTCTGTGTTGCTTAA
>Location:NODE_282267_length_2958_cov_19.565924	Coordinate:2669	Reads:1	Hits:8	Allocated_reads:0.125	Strand:-
AGTTAGAGAATTTGTCTGTGTTGCTTA
>Location:NODE_282267_length_2958_cov_19.565924	Coordinate:2669	Reads:1	Hits:8	Allocated_reads:0.125	Strand:-
TAGAGAATTTGTCTGTGTTGCTTA
>Location:NODE_282267_length_2958_cov_19.565924	Coordinate:2669	Reads:2	Hits:8	Allocated_reads:0.25	Strand:-
TTAGAGAATTTGTCTGTGTTGCTTA
>Location:NODE_282267_length_2958_cov_19.565924	Coordinate:2671	Reads:1	Hits:8	Allocated_reads:0.125	Strand:-
AGTTAGAGAATTTGTCTGTGTTGCT
>Location:NODE_282267_length_2958_cov_19.565924	Coordinate:2671	Reads:1	Hits:8	Allocated_reads:0.125	Strand:-
CAGTTAGAGAATTTGTCTGTGTTGCT
>Location:NODE_282267_length_2958_cov_19.565924	Coordinate:2671	Reads:1	Hits:8	Allocated_reads:0.125	Strand:-
GTTAGAGAATTTGTCTGTGTTGCT
>Location:NODE_282267_length_2958_cov_19.565924	Coordinate:2672	Reads:1	Hits:8	Allocated_reads:0.125	Strand:+
GCAACACAGACAAATTCTCTAACT
>Location:NODE_282267_length_2958_cov_19.565924	Coordinate:2693	Reads:1	Hits:1	Allocated_reads:1	Strand:-
TAATGTTTCCACTGTTCAGACCCAGT
>Location:NODE_282267_length_2958_cov_19.565924	Coordinate:2694	Reads:1	Hits:1	Allocated_reads:1	Strand:-
ATAATGTTTCCACTGTTCAGACCCAG
>Location:NODE_282267_length_2958_cov_19.565924	Coordinate:2694	Reads:2	Hits:1	Allocated_reads:2	Strand:-
TGAAGATAATGTTTCCACTGTTCAGACCCAG
>Location:NODE_282267_length_2958_cov_19.565924	Coordinate:2700	Reads:1	Hits:4	Allocated_reads:0.25	Strand:-
TGAAGATAATGTTTCCACTGTTCAG
>Location:NODE_282267_length_2958_cov_19.565924	Coordinate:2701	Reads:1	Hits:4	Allocated_reads:0.25	Strand:-
AATCTGAAGATAATGTTTCCACTGTTCA
>Location:NODE_282267_length_2958_cov_19.565924	Coordinate:2704	Reads:1	Hits:4	Allocated_reads:0.25	Strand:-
TTAAAGCAATCTGAAGATAATGTTTCCACTGT
>Location:NODE_282267_length_2958_cov_19.565924	Coordinate:2707	Reads:1	Hits:4	Allocated_reads:0.25	Strand:-
TAAAGCAATCTGAAGATAATGTTTCCAC
>Location:NODE_282267_length_2958_cov_19.565924	Coordinate:2712	Reads:2	Hits:4	Allocated_reads:0.5	Strand:-
TAAAGAATTAAAGCAATCTGAAGATAATGTT
>Location:NODE_282267_length_2958_cov_19.565924	Coordinate:2716	Reads:1	Hits:4	Allocated_reads:0.25	Strand:+
TTATCTTCAGATTGCTTTAATCCTTTA
>Location:NODE_282267_length_2958_cov_19.565924	Coordinate:2719	Reads:1	Hits:5	Allocated_reads:0.2	Strand:+
TCTTCAGATTGCTTTAATTCTTTAAT
>Location:NODE_282267_length_2958_cov_19.565924	Coordinate:2719	Reads:1	Hits:3	Allocated_reads:0.333333333333333	Strand:+
TCTTCAGATTGCTTTAATTCTTTAATAAT
>Location:NODE_282267_length_2958_cov_19.565924	Coordinate:2719	Reads:2	Hits:3	Allocated_reads:0.666666666666667	Strand:+
TCTTCAGATTGCTTTAATTCTTTAATAATC
>Location:NODE_282267_length_2958_cov_19.565924	Coordinate:2730	Reads:1	Hits:4	Allocated_reads:0.25	Strand:-
AAAGGTCATAAAGATTATTAAAGAATTAAAG
>Location:NODE_282267_length_2958_cov_19.565924	Coordinate:2751	Reads:1	Hits:9	Allocated_reads:0.111111111111111	Strand:+
TATGACCTTTTTAATTTTATTAATC
>Location:NODE_282267_length_2958_cov_19.565924	Coordinate:2756	Reads:1	Hits:8	Allocated_reads:0.125	Strand:-
CACTAAGATTAATAAAATTAAAAAGG
>Location:NODE_282267_length_2958_cov_19.565924	Coordinate:2763	Reads:1	Hits:1	Allocated_reads:1	Strand:-
AACGGCACACTAAGATTAATAAAATT
>Location:NODE_282267_length_2958_cov_19.565924	Coordinate:2764	Reads:1	Hits:1	Allocated_reads:1	Strand:-
CGAACGGCACACTAAGATTAATAAAAT
>Location:NODE_282267_length_2958_cov_19.565924	Coordinate:2779	Reads:1	Hits:1	Allocated_reads:1	Strand:-
TATTGAAAGACTTCAAACCGAACGGCACAC
>Location:NODE_282267_length_2958_cov_19.565924	Coordinate:2797	Reads:1	Hits:1	Allocated_reads:1	Strand:-
AAGGCTTTGGAGAATCATATTGAAAGACT
>Location:NODE_282267_length_2958_cov_19.565924	Coordinate:2798	Reads:1	Hits:1	Allocated_reads:1	Strand:-
GCTAAGGCTTTGGAGAATCATATTGAAAGAC
>Location:NODE_282267_length_2958_cov_19.565924	Coordinate:2799	Reads:1	Hits:1	Allocated_reads:1	Strand:-
TAAGGCTTTGGAGAATCATATTGAAAAA
>Location:NODE_282267_length_2958_cov_19.565924	Coordinate:2801	Reads:1	Hits:1	Allocated_reads:1	Strand:-
CTAAGGCTTTGGAGAATCATATTGAAA
>Location:NODE_282267_length_2958_cov_19.565924	Coordinate:2809	Reads:5	Hits:8	Allocated_reads:0.625	Strand:+
TGATTCTCCAAAGCCTTAGCAGTC
>Location:NODE_282267_length_2958_cov_19.565924	Coordinate:2809	Reads:2	Hits:8	Allocated_reads:0.25	Strand:+
TGATTCTCCAAAGCCTTAGCAGTCGGTT
>Location:NODE_282267_length_2958_cov_19.565924	Coordinate:2809	Reads:5	Hits:8	Allocated_reads:0.625	Strand:+
TGATTCTCCAAAGCCTTAGCAGTCGGTTT
>Location:NODE_282267_length_2958_cov_19.565924	Coordinate:2809	Reads:2	Hits:5	Allocated_reads:0.4	Strand:+
TGATTCTCCAAAGCCTTAGCAGTCGGTTTT
>Location:NODE_282267_length_2958_cov_19.565924	Coordinate:2810	Reads:1	Hits:5	Allocated_reads:0.2	Strand:+
GATTCTCCAAAGCCTTAGCAGTCGGTTTT
>Location:NODE_282267_length_2958_cov_19.565924	Coordinate:2812	Reads:1	Hits:9	Allocated_reads:0.111111111111111	Strand:+
TTCTCCAAAGCCTTAGCAGTCGGTTT
>Location:NODE_282267_length_2958_cov_19.565924	Coordinate:2818	Reads:1	Hits:1	Allocated_reads:1	Strand:-
ACAGCGAAAACCGACTGCTAAGGCTTT
>Location:NODE_282267_length_2958_cov_19.565924	Coordinate:2818	Reads:1	Hits:1	Allocated_reads:1	Strand:-
GAAAAGACAGCGAAAACCGACTGCTAAGGCTTT
>Location:NODE_282267_length_2958_cov_19.565924	Coordinate:2826	Reads:1	Hits:1	Allocated_reads:1	Strand:-
TGGAAAGAAAAGACAGCGAAAACCGACTGCT
>Location:NODE_282267_length_2958_cov_19.565924	Coordinate:2827	Reads:1	Hits:1	Allocated_reads:1	Strand:-
TGGAAAGAAAAGACAGCGAAAACCGACTGC
>Location:NODE_282267_length_2958_cov_19.565924	Coordinate:2829	Reads:1	Hits:1	Allocated_reads:1	Strand:-
TGGAAAGAAAAGACAGCGAAAACCGACT
>Location:NODE_282267_length_2958_cov_19.565924	Coordinate:2830	Reads:1	Hits:3	Allocated_reads:0.333333333333333	Strand:-
GATGGAAAGAAAAGACAGCGGAAACCGAC
>Location:NODE_282267_length_2958_cov_19.565924	Coordinate:2830	Reads:2	Hits:1	Allocated_reads:2	Strand:-
GATGGAAAGAAAAGACAGCGAAAACCGAC
>Location:NODE_282267_length_2958_cov_19.565924	Coordinate:2830	Reads:1	Hits:1	Allocated_reads:1	Strand:-
TGGAAAGAAAAGACAGCGAAAACCGAC
>Location:NODE_282267_length_2958_cov_19.565924	Coordinate:2834	Reads:1	Hits:1	Allocated_reads:1	Strand:-
TGGATGGAAAGAAAAGACAGCGAAAAC
>Location:NODE_282267_length_2958_cov_19.565924	Coordinate:2906	Reads:2	Hits:1	Allocated_reads:2	Strand:-
TAGGTGTAGTTCAACGTTTGGATTTTGTAATGT
>Location:NODE_282267_length_2958_cov_19.565924	Coordinate:2998	Reads:1	Hits:191661	Allocated_reads:5.21754556221662e-06	Strand:-
GTGTGTGTGTGTGTGTGTGTGTGT
>Location:NODE_282267_length_2958_cov_19.565924	Coordinate:2998	Reads:1	Hits:178482	Allocated_reads:5.6028058851873e-06	Strand:-
TGTGTGTGTGTGTGTGTGTGTGTGT
>Location:NODE_282267_length_2958_cov_19.565924	Coordinate:2999	Reads:1	Hits:192940	Allocated_reads:5.18295843267337e-06	Strand:+
CACACACACACACACACACACACA
>Location:NODE_282267_length_2958_cov_19.565924	Coordinate:3001	Reads:1	Hits:192940	Allocated_reads:5.18295843267337e-06	Strand:+
CACACACACACACACACACACACA
