# Supplementary material for: First characterization of PIWI-interacting RNA clusters in a cichlid fish with a B chromosome
Source: BMC Biol. 2022 Sep 21;20:204. doi: 10.1186/s12915-022-01403-2 (PMC9490952; doi:10.1186/s12915-022-01403-2)
Supplement: Supplementary file 1 — Additional file 1. Zipped folder with fasta and interactive html piRNA cluster information for the A. latifasciata genome. The nomenclature is as follows: number-pirna-cluster_sex_B-presence (f, female; m, male; 0b, without B chromosome; 1b, with B chromosome). [file 12915_2022_1403_MOESM1_ESM.zip › 108_f1b.fasta]

>Location:NODE_282267_length_2958_cov_19.565924	Coordinate:1	Reads:1	Hits:4	Allocated_reads:0.25	Strand:-
TGCGATTATTCTGTGGTCAGTCAAGA
>Location:NODE_282267_length_2958_cov_19.565924	Coordinate:3	Reads:1	Hits:4	Allocated_reads:0.25	Strand:+
TTGACTGACCACAGAATAATCGCAGCCT
>Location:NODE_282267_length_2958_cov_19.565924	Coordinate:9	Reads:1	Hits:4	Allocated_reads:0.25	Strand:-
TCCTAAAGGCTGCGATTATTCTGTGGTC
>Location:NODE_282267_length_2958_cov_19.565924	Coordinate:10	Reads:1	Hits:4	Allocated_reads:0.25	Strand:-
CTAAAGGCTGCGATTATTCTGTGGT
>Location:NODE_282267_length_2958_cov_19.565924	Coordinate:12	Reads:1	Hits:4	Allocated_reads:0.25	Strand:+
CACAGAATAATCGCAGCCTTTAGGAGGA
>Location:NODE_282267_length_2958_cov_19.565924	Coordinate:12	Reads:1	Hits:4	Allocated_reads:0.25	Strand:+
CACAGAATAATCGCAGCCTTTAGGAGGAAC
>Location:NODE_282267_length_2958_cov_19.565924	Coordinate:13	Reads:1	Hits:4	Allocated_reads:0.25	Strand:-
TCCTCCTAAAGGCTGCGATTATTCTGT
>Location:NODE_282267_length_2958_cov_19.565924	Coordinate:19	Reads:1	Hits:4	Allocated_reads:0.25	Strand:+
TAATCGCAGCCTTTAGGAGGAACAGGAACCT
>Location:NODE_282267_length_2958_cov_19.565924	Coordinate:24	Reads:2	Hits:4	Allocated_reads:0.5	Strand:-
AAGGTTCCTGTTCCTCCTAAAGGCTGC
>Location:NODE_282267_length_2958_cov_19.565924	Coordinate:24	Reads:1	Hits:4	Allocated_reads:0.25	Strand:-
ACCAAGGTTCCTGTTCCTCCTAAAGGCTGC
>Location:NODE_282267_length_2958_cov_19.565924	Coordinate:24	Reads:3	Hits:4	Allocated_reads:0.75	Strand:-
ATCACCAAGGTTCCTGTTCCTCCTAAAGGCTGC
>Location:NODE_282267_length_2958_cov_19.565924	Coordinate:24	Reads:2	Hits:4	Allocated_reads:0.5	Strand:-
TCACCAAGGTTCCTGTTCCTCCTAAAGGCTGC
>Location:NODE_282267_length_2958_cov_19.565924	Coordinate:25	Reads:1	Hits:4	Allocated_reads:0.25	Strand:-
TCACCAAGGTTCCTGTTCCTCCTAAAGGCTG
>Location:NODE_282267_length_2958_cov_19.565924	Coordinate:26	Reads:2	Hits:4	Allocated_reads:0.5	Strand:-
ACCAAGGTTCCTGTTCCTCCTAAAGGCT
>Location:NODE_282267_length_2958_cov_19.565924	Coordinate:26	Reads:3	Hits:4	Allocated_reads:0.75	Strand:-
ATCACCAAGGTTCCTGTTCCTCCTAAAGGCT
>Location:NODE_282267_length_2958_cov_19.565924	Coordinate:26	Reads:2	Hits:4	Allocated_reads:0.5	Strand:-
CACCAAGGTTCCTGTTCCTCCTAAAGGCT
>Location:NODE_282267_length_2958_cov_19.565924	Coordinate:26	Reads:1	Hits:4	Allocated_reads:0.25	Strand:-
TCACCAAGGTTCCTGTTCCTCCTAAAGGCA
>Location:NODE_282267_length_2958_cov_19.565924	Coordinate:26	Reads:22	Hits:4	Allocated_reads:5.5	Strand:-
TCACCAAGGTTCCTGTTCCTCCTAAAGGCT
>Location:NODE_282267_length_2958_cov_19.565924	Coordinate:27	Reads:1	Hits:4	Allocated_reads:0.25	Strand:-
AAATCACCAAGGTTCCTGTTCCTCCTAAAGGC
>Location:NODE_282267_length_2958_cov_19.565924	Coordinate:27	Reads:15	Hits:4	Allocated_reads:3.75	Strand:-
AAGGTTCCTGTTCCTCCTAAAGGC
>Location:NODE_282267_length_2958_cov_19.565924	Coordinate:27	Reads:6	Hits:4	Allocated_reads:1.5	Strand:-
ACCAAGGTTCCTGTTCCTCCTAAAGGC
>Location:NODE_282267_length_2958_cov_19.565924	Coordinate:27	Reads:1	Hits:4	Allocated_reads:0.25	Strand:-
ATCACCAAGGTTCCTGTTACTCCTAAAGGC
>Location:NODE_282267_length_2958_cov_19.565924	Coordinate:27	Reads:1	Hits:4	Allocated_reads:0.25	Strand:-
ATCACCAAGGTTCCTGTTCCTCCTAAACGC
>Location:NODE_282267_length_2958_cov_19.565924	Coordinate:27	Reads:1	Hits:4	Allocated_reads:0.25	Strand:-
ATCACCAAGGTTCCTGTTCCTCCTAAAGAC
>Location:NODE_282267_length_2958_cov_19.565924	Coordinate:27	Reads:1	Hits:4	Allocated_reads:0.25	Strand:-
ATCACCAAGGTTCCTGTTCCTCCTAGAGGC
>Location:NODE_282267_length_2958_cov_19.565924	Coordinate:27	Reads:350	Hits:4	Allocated_reads:87.5	Strand:-
ATCACCAAGGTTCCTGTTCCTCCTAAAGGC
>Location:NODE_282267_length_2958_cov_19.565924	Coordinate:27	Reads:8	Hits:4	Allocated_reads:2	Strand:-
CAAGGTTCCTGTTCCTCCTAAAGGC
>Location:NODE_282267_length_2958_cov_19.565924	Coordinate:27	Reads:1	Hits:4	Allocated_reads:0.25	Strand:-
CACCAAGGTTCCTGTTCCTCCTAGAGGC
>Location:NODE_282267_length_2958_cov_19.565924	Coordinate:27	Reads:60	Hits:4	Allocated_reads:15	Strand:-
CACCAAGGTTCCTGTTCCTCCTAAAGGC
>Location:NODE_282267_length_2958_cov_19.565924	Coordinate:27	Reads:1	Hits:4	Allocated_reads:0.25	Strand:-
CCAAGGTTCCTGTTCCTCCTAAAAGC
>Location:NODE_282267_length_2958_cov_19.565924	Coordinate:27	Reads:10	Hits:4	Allocated_reads:2.5	Strand:-
CCAAGGTTCCTGTTCCTCCTAAAGGC
>Location:NODE_282267_length_2958_cov_19.565924	Coordinate:27	Reads:1	Hits:4	Allocated_reads:0.25	Strand:-
TCACCAAGGTTCCTGTTCCTACTAAAGGC
>Location:NODE_282267_length_2958_cov_19.565924	Coordinate:27	Reads:1	Hits:4	Allocated_reads:0.25	Strand:-
TCACCAAGGTTCCTGTTCCTCATAAAGGC
>Location:NODE_282267_length_2958_cov_19.565924	Coordinate:27	Reads:1	Hits:4	Allocated_reads:0.25	Strand:-
TCACCAAGGTTCCTGTTCCTCCGAAAGGC
>Location:NODE_282267_length_2958_cov_19.565924	Coordinate:27	Reads:1	Hits:4	Allocated_reads:0.25	Strand:-
TCACCAAGGTTCCTGTTCCTCCTAAAGGA
>Location:NODE_282267_length_2958_cov_19.565924	Coordinate:27	Reads:1	Hits:4	Allocated_reads:0.25	Strand:-
TCACCAAGGTTCCTGTTCCTCCTAACGGC
>Location:NODE_282267_length_2958_cov_19.565924	Coordinate:27	Reads:1	Hits:4	Allocated_reads:0.25	Strand:-
TCACCAAGGTTCCTGTTCCTCCTAAGGGC
>Location:NODE_282267_length_2958_cov_19.565924	Coordinate:27	Reads:1	Hits:4	Allocated_reads:0.25	Strand:-
TCACCAAGGTTCCTGTTCCTCTTAAAGGC
>Location:NODE_282267_length_2958_cov_19.565924	Coordinate:27	Reads:1710	Hits:4	Allocated_reads:427.5	Strand:-
TCACCAAGGTTCCTGTTCCTCCTAAAGGC
>Location:NODE_282267_length_2958_cov_19.565924	Coordinate:27	Reads:2	Hits:4	Allocated_reads:0.5	Strand:-
TCACCAAGGTTCCTGTTCCTCCTAAAGTC
>Location:NODE_282267_length_2958_cov_19.565924	Coordinate:27	Reads:2	Hits:4	Allocated_reads:0.5	Strand:-
TCACCAAGGTTCCTGTTCCTCCTGAAGGC
>Location:NODE_282267_length_2958_cov_19.565924	Coordinate:27	Reads:4	Hits:4	Allocated_reads:1	Strand:-
TCACCAAGGTTCCTGTTCCTCCTAAAGGT
>Location:NODE_282267_length_2958_cov_19.565924	Coordinate:28	Reads:1	Hits:4	Allocated_reads:0.25	Strand:-
ATCACCAAGGTTCCTGTTCCTCCTAAAGG
>Location:NODE_282267_length_2958_cov_19.565924	Coordinate:28	Reads:1	Hits:4	Allocated_reads:0.25	Strand:-
ATCACCAAGGTTCCTGTTCCTCCTAAGGC
>Location:NODE_282267_length_2958_cov_19.565924	Coordinate:28	Reads:1	Hits:4	Allocated_reads:0.25	Strand:-
TCACCAAGGTTCCTGTTCCTCCTAAAAA
>Location:NODE_282267_length_2958_cov_19.565924	Coordinate:28	Reads:1	Hits:4	Allocated_reads:0.25	Strand:-
TCACCAAGGTTCCTGTTCCTCCTAAAGC
>Location:NODE_282267_length_2958_cov_19.565924	Coordinate:28	Reads:1	Hits:4	Allocated_reads:0.25	Strand:-
TCACCAAGGTTCCTGTTCCTCCTAAATA
>Location:NODE_282267_length_2958_cov_19.565924	Coordinate:28	Reads:1	Hits:4	Allocated_reads:0.25	Strand:-
TCACCAAGGTTCCTGTTCCTCCTAAGGC
>Location:NODE_282267_length_2958_cov_19.565924	Coordinate:29	Reads:1	Hits:4	Allocated_reads:0.25	Strand:-
AAATCACCAAGGTTCCTGTTCCTCCTGAGC
>Location:NODE_282267_length_2958_cov_19.565924	Coordinate:29	Reads:2	Hits:4	Allocated_reads:0.5	Strand:-
AAATCACCAAGGTTCCTGTTCCTCCTAAAG
>Location:NODE_282267_length_2958_cov_19.565924	Coordinate:29	Reads:1	Hits:4	Allocated_reads:0.25	Strand:-
ATCACCAAGGTTCCTGTTCCTCCTAAAG
>Location:NODE_282267_length_2958_cov_19.565924	Coordinate:29	Reads:1	Hits:4	Allocated_reads:0.25	Strand:-
TCACCAAGGTTCCTGTTCCTCCTAATT
>Location:NODE_282267_length_2958_cov_19.565924	Coordinate:29	Reads:3	Hits:4	Allocated_reads:0.75	Strand:-
TCACCAAGGTTCCTGTTCCTCCTAAAG
>Location:NODE_282267_length_2958_cov_19.565924	Coordinate:30	Reads:2	Hits:4	Allocated_reads:0.5	Strand:-
AAAATCACCAAGGTTCCTGTTCCTCCTAAA
>Location:NODE_282267_length_2958_cov_19.565924	Coordinate:30	Reads:1	Hits:4	Allocated_reads:0.25	Strand:-
AAATCACCAAGGTTCCTGTTCCTCCTAAC
>Location:NODE_282267_length_2958_cov_19.565924	Coordinate:30	Reads:6	Hits:4	Allocated_reads:1.5	Strand:-
AAATCACCAAGGTTCCTGTTCCTCCTAAA
>Location:NODE_282267_length_2958_cov_19.565924	Coordinate:30	Reads:3	Hits:4	Allocated_reads:0.75	Strand:-
AATCACCAAGGTTCCTGTTCCTCCTAAA
>Location:NODE_282267_length_2958_cov_19.565924	Coordinate:30	Reads:1	Hits:4	Allocated_reads:0.25	Strand:-
ATCACCAAGGTTCCTGTTCCTCCTAAC
>Location:NODE_282267_length_2958_cov_19.565924	Coordinate:30	Reads:2	Hits:4	Allocated_reads:0.5	Strand:-
ATCACCAAGGTTCCTGTTCCTCCTAAA
>Location:NODE_282267_length_2958_cov_19.565924	Coordinate:30	Reads:1	Hits:4	Allocated_reads:0.25	Strand:-
CACCAAGGTTCCTGTTCCTCCTAAA
>Location:NODE_282267_length_2958_cov_19.565924	Coordinate:30	Reads:1	Hits:4	Allocated_reads:0.25	Strand:-
TCACCAAGGTTCCTGTTCCTCCTAAC
>Location:NODE_282267_length_2958_cov_19.565924	Coordinate:30	Reads:18	Hits:4	Allocated_reads:4.5	Strand:-
TCACCAAGGTTCCTGTTCCTCCTAAA
>Location:NODE_282267_length_2958_cov_19.565924	Coordinate:30	Reads:2	Hits:4	Allocated_reads:0.5	Strand:+
TTTAGGAGGAACAGGAACCTTGGTG
>Location:NODE_282267_length_2958_cov_19.565924	Coordinate:31	Reads:4	Hits:4	Allocated_reads:1	Strand:-
AAATCACCAAGGTTCCTGTTCCTCCTAA
>Location:NODE_282267_length_2958_cov_19.565924	Coordinate:31	Reads:3	Hits:4	Allocated_reads:0.75	Strand:-
TCACCAAGGTTCCTGTTCCTCCTAA
>Location:NODE_282267_length_2958_cov_19.565924	Coordinate:32	Reads:3	Hits:4	Allocated_reads:0.75	Strand:-
AAATCACCAAGGTTCCTGTTCCTCCTA
>Location:NODE_282267_length_2958_cov_19.565924	Coordinate:32	Reads:2	Hits:4	Allocated_reads:0.5	Strand:-
TCACCAAGGTTCCTGTTCCTCCTA
>Location:NODE_282267_length_2958_cov_19.565924	Coordinate:33	Reads:3	Hits:4	Allocated_reads:0.75	Strand:-
AAAATCACCAAGGTTCCTGTTCCTCCT
>Location:NODE_282267_length_2958_cov_19.565924	Coordinate:33	Reads:15	Hits:4	Allocated_reads:3.75	Strand:-
AAATCACCAAGGTTCCTGTTCCTCCT
>Location:NODE_282267_length_2958_cov_19.565924	Coordinate:33	Reads:9	Hits:4	Allocated_reads:2.25	Strand:-
AATCACCAAGGTTCCTGTTCCTCCT
>Location:NODE_282267_length_2958_cov_19.565924	Coordinate:33	Reads:5	Hits:4	Allocated_reads:1.25	Strand:-
ATCACCAAGGTTCCTGTTCCTCCT
>Location:NODE_282267_length_2958_cov_19.565924	Coordinate:33	Reads:10	Hits:4	Allocated_reads:2.5	Strand:-
GAAAATCACCAAGGTTCCTGTTCCTCCT
>Location:NODE_282267_length_2958_cov_19.565924	Coordinate:33	Reads:2	Hits:3	Allocated_reads:0.666666666666667	Strand:-
TAAGAAAATCACCAAGGTTCCTGTTCCTCCT
>Location:NODE_282267_length_2958_cov_19.565924	Coordinate:34	Reads:2	Hits:4	Allocated_reads:0.5	Strand:-
AAAATCACCAAGGTTCCTGTTCCTCC
>Location:NODE_282267_length_2958_cov_19.565924	Coordinate:34	Reads:1	Hits:4	Allocated_reads:0.25	Strand:-
GAAAATCACCAAGGTTCCTGTTCCTCC
>Location:NODE_282267_length_2958_cov_19.565924	Coordinate:35	Reads:1	Hits:4	Allocated_reads:0.25	Strand:-
AAATCACCAAGGTTCCTGTTCCTC
>Location:NODE_282267_length_2958_cov_19.565924	Coordinate:36	Reads:1	Hits:4	Allocated_reads:0.25	Strand:-
GAAAATCACCAAGGTTCCTGTTCCT
>Location:NODE_282267_length_2958_cov_19.565924	Coordinate:38	Reads:1	Hits:3	Allocated_reads:0.333333333333333	Strand:-
TAAGAAAATCACCAAGGTTCCTGTTC
>Location:NODE_282267_length_2958_cov_19.565924	Coordinate:46	Reads:2	Hits:1	Allocated_reads:2	Strand:-
CTTTGCCTTAATAAGAAAATCACCAAGGT
>Location:NODE_282267_length_2958_cov_19.565924	Coordinate:67	Reads:1	Hits:1	Allocated_reads:1	Strand:-
CTTAGGTTCAGAGAGAGGTGGCACCTTTGCCT
>Location:NODE_282267_length_2958_cov_19.565924	Coordinate:67	Reads:3	Hits:1	Allocated_reads:3	Strand:-
TAGGTTCAGAGAGAGGTGGCACCTTTGCCT
>Location:NODE_282267_length_2958_cov_19.565924	Coordinate:70	Reads:1	Hits:1	Allocated_reads:1	Strand:-
TAGGTTCAGAGAGAGGTGGCACCTTTG
>Location:NODE_282267_length_2958_cov_19.565924	Coordinate:72	Reads:1	Hits:1	Allocated_reads:1	Strand:-
CTTAGGTTCAGAGAGAGGTGGCACCTT
>Location:NODE_282267_length_2958_cov_19.565924	Coordinate:72	Reads:2	Hits:1	Allocated_reads:2	Strand:-
GACTTAGGTTCAGAGAGAGGTGGCACCTT
>Location:NODE_282267_length_2958_cov_19.565924	Coordinate:74	Reads:2	Hits:1	Allocated_reads:2	Strand:-
TGGACTTAGGTTCAGAGAGAGGTGGCACC
>Location:NODE_282267_length_2958_cov_19.565924	Coordinate:87	Reads:2	Hits:2	Allocated_reads:1	Strand:-
TCCTTGGTCTCTGGACTTAGGTTCAGA
>Location:NODE_282267_length_2958_cov_19.565924	Coordinate:87	Reads:6	Hits:2	Allocated_reads:3	Strand:-
TTCCTTGGTCTCTGGACTTAGGTTCAGA
>Location:NODE_282267_length_2958_cov_19.565924	Coordinate:87	Reads:2	Hits:2	Allocated_reads:1	Strand:-
TTTCCTTGGTCTCTGGACTTAGGTTCAGA
>Location:NODE_282267_length_2958_cov_19.565924	Coordinate:87	Reads:6	Hits:2	Allocated_reads:3	Strand:-
TTTTCCTTGGTCTCTGGACTTAGGTTCAGA
>Location:NODE_282267_length_2958_cov_19.565924	Coordinate:88	Reads:3	Hits:2	Allocated_reads:1.5	Strand:-
TTCCTTGGTCTCTGGACTTAGGTTCAG
>Location:NODE_282267_length_2958_cov_19.565924	Coordinate:88	Reads:1	Hits:2	Allocated_reads:0.5	Strand:-
TTTTCCTTGGTCTCTGGACTTAGGTTCAG
>Location:NODE_282267_length_2958_cov_19.565924	Coordinate:91	Reads:1	Hits:2	Allocated_reads:0.5	Strand:-
TTTTCCTTGGTCTCTGGACTTAGGTT
>Location:NODE_282267_length_2958_cov_19.565924	Coordinate:95	Reads:1	Hits:1	Allocated_reads:1	Strand:-
AATTGTTTTCCTTGGTCTCTGGACTTA
>Location:NODE_282267_length_2958_cov_19.565924	Coordinate:96	Reads:1	Hits:1	Allocated_reads:1	Strand:-
AAAAATTGTTTTCCTTGGTCTCTGGACTT
>Location:NODE_282267_length_2958_cov_19.565924	Coordinate:96	Reads:7	Hits:1	Allocated_reads:7	Strand:-
TTGTTTTCCTTGGTCTCTGGACTT
>Location:NODE_282267_length_2958_cov_19.565924	Coordinate:97	Reads:2	Hits:1	Allocated_reads:2	Strand:-
AAAAAATTGTTTTCCTTGGTCTCTGGACT
>Location:NODE_282267_length_2958_cov_19.565924	Coordinate:97	Reads:1	Hits:1	Allocated_reads:1	Strand:-
AAAAATTGTTTTCCTTGGTCTCTGGACT
>Location:NODE_282267_length_2958_cov_19.565924	Coordinate:97	Reads:1	Hits:1	Allocated_reads:1	Strand:-
AAAATTGTTTTCCTTGGTCTCTGGACT
>Location:NODE_282267_length_2958_cov_19.565924	Coordinate:97	Reads:1	Hits:1	Allocated_reads:1	Strand:-
GAAAAAATTGTTTTCCTTGGTCTCTGGACT
>Location:NODE_282267_length_2958_cov_19.565924	Coordinate:99	Reads:4	Hits:1	Allocated_reads:4	Strand:-
TGAAAAAATTGTTTTCCTTGGTCTCTGGA
>Location:NODE_282267_length_2958_cov_19.565924	Coordinate:100	Reads:1	Hits:1	Allocated_reads:1	Strand:-
GTGAAAAAATTGTTTTCCTTGGTCTCTGG
>Location:NODE_282267_length_2958_cov_19.565924	Coordinate:101	Reads:2	Hits:1	Allocated_reads:2	Strand:-
GGTGAAAAAATTGTTTTCCTTGGTCTCTG
>Location:NODE_282267_length_2958_cov_19.565924	Coordinate:101	Reads:1	Hits:1	Allocated_reads:1	Strand:-
TGGTGAAAAAATTGTTTTCCTTGGTCTCTG
>Location:NODE_282267_length_2958_cov_19.565924	Coordinate:102	Reads:1	Hits:1	Allocated_reads:1	Strand:-
TGAAAAAATTGTTTTCCTTGGTCTCT
>Location:NODE_282267_length_2958_cov_19.565924	Coordinate:102	Reads:1	Hits:1	Allocated_reads:1	Strand:-
TGGTGAAAAAATTGTTTTCCTTGGTCTCT
>Location:NODE_282267_length_2958_cov_19.565924	Coordinate:103	Reads:1	Hits:1	Allocated_reads:1	Strand:-
TGGTGAAAAAATTGTTTTCCTTGGTCTC
>Location:NODE_282267_length_2958_cov_19.565924	Coordinate:105	Reads:1	Hits:1	Allocated_reads:1	Strand:-
CTGGTGGTGAAAAAATTGTTTTCCTTGGTC
>Location:NODE_282267_length_2958_cov_19.565924	Coordinate:106	Reads:1	Hits:1	Allocated_reads:1	Strand:-
CTGGTGGTGAAAAAATTGTTTTCCTTGGT
>Location:NODE_282267_length_2958_cov_19.565924	Coordinate:123	Reads:1	Hits:1	Allocated_reads:1	Strand:-
AGAGAAACTCTGGACCCACTTCTGGTGGTGAAA
>Location:NODE_282267_length_2958_cov_19.565924	Coordinate:124	Reads:2	Hits:1	Allocated_reads:2	Strand:-
TAGAGAAACTCTGGACCCACTTCTGGTGGTCCA
>Location:NODE_282267_length_2958_cov_19.565924	Coordinate:125	Reads:1	Hits:1	Allocated_reads:1	Strand:-
AGAGAAACTCTGGACCCACTTCTGGTGGGCT
>Location:NODE_282267_length_2958_cov_19.565924	Coordinate:125	Reads:2	Hits:1	Allocated_reads:2	Strand:-
GAGAAACTCTGGACCCACTTCTGGTGGTGA
>Location:NODE_282267_length_2958_cov_19.565924	Coordinate:126	Reads:1	Hits:1	Allocated_reads:1	Strand:-
AGAGAAACTCTGGACCCACTTCTGGTGGGT
>Location:NODE_282267_length_2958_cov_19.565924	Coordinate:126	Reads:1	Hits:1	Allocated_reads:1	Strand:-
ATTAGAGAAACTCTGGACCCACTTCTGGTGGGT
>Location:NODE_282267_length_2958_cov_19.565924	Coordinate:127	Reads:1	Hits:1	Allocated_reads:1	Strand:-
AACTCTGGACCCACTTCTGGTGGT
>Location:NODE_282267_length_2958_cov_19.565924	Coordinate:127	Reads:11	Hits:1	Allocated_reads:11	Strand:-
AGAGAAACTCTGGACCCACTTCTGGTGGT
>Location:NODE_282267_length_2958_cov_19.565924	Coordinate:127	Reads:3	Hits:1	Allocated_reads:3	Strand:-
GAGAAACTCTGGACCCACTTCTGGTGGT
>Location:NODE_282267_length_2958_cov_19.565924	Coordinate:127	Reads:4	Hits:1	Allocated_reads:4	Strand:-
TAGAGAAACTCTGGACCCACTTCTGGTGGT
>Location:NODE_282267_length_2958_cov_19.565924	Coordinate:128	Reads:2	Hits:1	Allocated_reads:2	Strand:-
AGAGAAACTCTGGACCCACTTCTGGTGG
>Location:NODE_282267_length_2958_cov_19.565924	Coordinate:128	Reads:15	Hits:1	Allocated_reads:15	Strand:-
TAGAGAAACTCTGGACCCACTTCTGGTGG
>Location:NODE_282267_length_2958_cov_19.565924	Coordinate:129	Reads:2	Hits:1	Allocated_reads:2	Strand:-
AGAGAAACTCTGGACCCACTTCTGGTG
>Location:NODE_282267_length_2958_cov_19.565924	Coordinate:129	Reads:2	Hits:1	Allocated_reads:2	Strand:-
ATTAGAGAAACTCTGGACCCACTTCTGGTG
>Location:NODE_282267_length_2958_cov_19.565924	Coordinate:129	Reads:1	Hits:1	Allocated_reads:1	Strand:-
TAGAGAAACTCTGGACCCACTTCTGGTT
>Location:NODE_282267_length_2958_cov_19.565924	Coordinate:129	Reads:2	Hits:1	Allocated_reads:2	Strand:-
TAGAGAAACTCTGGACCCACTTCTGGTG
>Location:NODE_282267_length_2958_cov_19.565924	Coordinate:129	Reads:1	Hits:1	Allocated_reads:1	Strand:-
TTAGAGAAACTCTGGACCCACTTCTGGTT
>Location:NODE_282267_length_2958_cov_19.565924	Coordinate:130	Reads:13	Hits:1	Allocated_reads:13	Strand:-
AGAGAAACTCTGGACCCACTTCTGGT
>Location:NODE_282267_length_2958_cov_19.565924	Coordinate:130	Reads:4	Hits:1	Allocated_reads:4	Strand:-
ATTAGAGAAACTCTGGACCCACTTCTGGT
>Location:NODE_282267_length_2958_cov_19.565924	Coordinate:130	Reads:78	Hits:1	Allocated_reads:78	Strand:-
TAGAGAAACTCTGGACCCACTTCTGGT
>Location:NODE_282267_length_2958_cov_19.565924	Coordinate:130	Reads:1	Hits:1	Allocated_reads:1	Strand:-
TATTAGAGAAACTCTGGACCCACTTCTTGT
>Location:NODE_282267_length_2958_cov_19.565924	Coordinate:130	Reads:3	Hits:1	Allocated_reads:3	Strand:-
TATTAGAGAAACTCTGGACCCACTTCTGGT
>Location:NODE_282267_length_2958_cov_19.565924	Coordinate:130	Reads:2	Hits:1	Allocated_reads:2	Strand:-
TTAGAGAAACTCTGGACCCACTTCTGGT
>Location:NODE_282267_length_2958_cov_19.565924	Coordinate:131	Reads:1	Hits:1	Allocated_reads:1	Strand:-
AGAGAAACTCTGGACCCACTTCTGG
>Location:NODE_282267_length_2958_cov_19.565924	Coordinate:131	Reads:7	Hits:1	Allocated_reads:7	Strand:-
ATTAGAGAAACTCTGGACCCACTTCTGG
>Location:NODE_282267_length_2958_cov_19.565924	Coordinate:131	Reads:9	Hits:1	Allocated_reads:9	Strand:-
TAGAGAAACTCTGGACCCACTTCTGG
>Location:NODE_282267_length_2958_cov_19.565924	Coordinate:131	Reads:4	Hits:1	Allocated_reads:4	Strand:-
TATTAGAGAAACTCTGGACCCACTTCTGG
>Location:NODE_282267_length_2958_cov_19.565924	Coordinate:131	Reads:3	Hits:1	Allocated_reads:3	Strand:-
TTAGAGAAACTCTGGACCCACTTCTGG
>Location:NODE_282267_length_2958_cov_19.565924	Coordinate:132	Reads:1	Hits:1	Allocated_reads:1	Strand:-
TAGAGAAACTCTGGACCCACTTCTG
>Location:NODE_282267_length_2958_cov_19.565924	Coordinate:133	Reads:1	Hits:1	Allocated_reads:1	Strand:-
TAGAGAAACTCTGGACCCACTTCT
>Location:NODE_282267_length_2958_cov_19.565924	Coordinate:133	Reads:1	Hits:1	Allocated_reads:1	Strand:-
TATTAGAGAAACTCTGGACCCACTTCT
>Location:NODE_282267_length_2958_cov_19.565924	Coordinate:133	Reads:1	Hits:1	Allocated_reads:1	Strand:-
TTATTAGAGAAACTCTGGACCCACTTCT
>Location:NODE_282267_length_2958_cov_19.565924	Coordinate:134	Reads:2	Hits:2	Allocated_reads:1	Strand:-
ATTAGAGAAACTCTGGACCCACTTC
>Location:NODE_282267_length_2958_cov_19.565924	Coordinate:136	Reads:3	Hits:2	Allocated_reads:1.5	Strand:-
ACCTCTTTATTAGAGAAACTCTGGACCCACT
>Location:NODE_282267_length_2958_cov_19.565924	Coordinate:136	Reads:1	Hits:2	Allocated_reads:0.5	Strand:-
CTCTTTATTAGAGAAACTCTGGACCCACT
>Location:NODE_282267_length_2958_cov_19.565924	Coordinate:136	Reads:2	Hits:2	Allocated_reads:1	Strand:-
TCTTTATTAGAGAAACTCTGGACCCACT
>Location:NODE_282267_length_2958_cov_19.565924	Coordinate:138	Reads:3	Hits:2	Allocated_reads:1.5	Strand:-
AACCTCTTTATTAGAGAAACTCTGGACCCA
>Location:NODE_282267_length_2958_cov_19.565924	Coordinate:138	Reads:1	Hits:2	Allocated_reads:0.5	Strand:+
TGGGTCCAGAGTTTCTCTAATAAAGA
>Location:NODE_282267_length_2958_cov_19.565924	Coordinate:139	Reads:3	Hits:2	Allocated_reads:1.5	Strand:-
AACCTCTTTATTAGAGAAACTCTGGACCC
>Location:NODE_282267_length_2958_cov_19.565924	Coordinate:140	Reads:4	Hits:2	Allocated_reads:2	Strand:-
AAAACCTCTTTATTAGAGAAACTCTGGACC
>Location:NODE_282267_length_2958_cov_19.565924	Coordinate:140	Reads:4	Hits:2	Allocated_reads:2	Strand:-
AAACCTCTTTATTAGAGAAACTCTGGACC
>Location:NODE_282267_length_2958_cov_19.565924	Coordinate:140	Reads:9	Hits:2	Allocated_reads:4.5	Strand:-
AACCTCTTTATTAGAGAAACTCTGGACC
>Location:NODE_282267_length_2958_cov_19.565924	Coordinate:140	Reads:2	Hits:2	Allocated_reads:1	Strand:-
ACCTCTTTATTAGAGAAACTCTGGACC
>Location:NODE_282267_length_2958_cov_19.565924	Coordinate:142	Reads:1	Hits:2	Allocated_reads:0.5	Strand:-
AACCTCTTTATTAGAGAAACTCTGGA
>Location:NODE_282267_length_2958_cov_19.565924	Coordinate:142	Reads:1	Hits:2	Allocated_reads:0.5	Strand:+
TCCAGAGTTTCTCTAATAAAGAGGTTTT
>Location:NODE_282267_length_2958_cov_19.565924	Coordinate:153	Reads:1	Hits:1	Allocated_reads:1	Strand:-
ACACTGTGATGGGAAAACCTCTTTATTAGA
>Location:NODE_282267_length_2958_cov_19.565924	Coordinate:153	Reads:1	Hits:1	Allocated_reads:1	Strand:-
TACACTGTGATGGGAAAACCTCTTTATTAGA
>Location:NODE_282267_length_2958_cov_19.565924	Coordinate:154	Reads:2	Hits:1	Allocated_reads:2	Strand:-
TACACTGTGATGGGAAAACCTCTTTATTAG
>Location:NODE_282267_length_2958_cov_19.565924	Coordinate:156	Reads:1	Hits:1	Allocated_reads:1	Strand:-
TACACTGTGATGGGAAAACCTCTTTATT
>Location:NODE_282267_length_2958_cov_19.565924	Coordinate:159	Reads:1	Hits:1	Allocated_reads:1	Strand:-
TACACTGTGATGGGAAAACCTCTTT
>Location:NODE_282267_length_2958_cov_19.565924	Coordinate:163	Reads:1	Hits:1	Allocated_reads:1	Strand:-
TGCCTGTACACTGTGATGGGAAAACCT
>Location:NODE_282267_length_2958_cov_19.565924	Coordinate:168	Reads:1	Hits:1	Allocated_reads:1	Strand:-
TGGGAGTGCCTGTACACTGTGATGGGAA
>Location:NODE_282267_length_2958_cov_19.565924	Coordinate:169	Reads:1	Hits:1	Allocated_reads:1	Strand:-
TCTGGGAGTGCCTGTACACTGTGATGGGG
>Location:NODE_282267_length_2958_cov_19.565924	Coordinate:170	Reads:1	Hits:1	Allocated_reads:1	Strand:-
TCTGGGAGTGCCTGTACACTGTGATGGG
>Location:NODE_282267_length_2958_cov_19.565924	Coordinate:171	Reads:3	Hits:1	Allocated_reads:3	Strand:-
GATCTGGGAGTGCCTGTACACTGTGATGG
>Location:NODE_282267_length_2958_cov_19.565924	Coordinate:171	Reads:1	Hits:1	Allocated_reads:1	Strand:-
GGATCTGGGAGTGCCTGTACACTGTGATGG
>Location:NODE_282267_length_2958_cov_19.565924	Coordinate:171	Reads:4	Hits:1	Allocated_reads:4	Strand:-
TCTGGGAGTGCCTGTACACTGTGATGG
>Location:NODE_282267_length_2958_cov_19.565924	Coordinate:171	Reads:3	Hits:1	Allocated_reads:3	Strand:-
TGGATCTGGGAGTGCCTGTACACTGTGATGG
>Location:NODE_282267_length_2958_cov_19.565924	Coordinate:172	Reads:1	Hits:2	Allocated_reads:0.5	Strand:-
TGGATCTGGGAGTGCCTGTACACTGTGATA
>Location:NODE_282267_length_2958_cov_19.565924	Coordinate:172	Reads:32	Hits:1	Allocated_reads:32	Strand:-
TGGATCTGGGAGTGCCTGTACACTGTGATG
>Location:NODE_282267_length_2958_cov_19.565924	Coordinate:172	Reads:10	Hits:1	Allocated_reads:10	Strand:-
TTGGATCTGGGAGTGCCTGTACACTGTGATG
>Location:NODE_282267_length_2958_cov_19.565924	Coordinate:172	Reads:6	Hits:1	Allocated_reads:6	Strand:-
TTTGGATCTGGGAGTGCCTGTACACTGTGATG
>Location:NODE_282267_length_2958_cov_19.565924	Coordinate:172	Reads:1	Hits:1	Allocated_reads:1	Strand:-
TTTTGGATCTGGGAGTGCCTGTACACTGTGATG
>Location:NODE_282267_length_2958_cov_19.565924	Coordinate:173	Reads:1	Hits:1	Allocated_reads:1	Strand:-
TGGATCTGGGAGTGCCTGTACACTGTGAT
>Location:NODE_282267_length_2958_cov_19.565924	Coordinate:174	Reads:6	Hits:2	Allocated_reads:3	Strand:-
TGGATCTGGGAGTGCCTGTACACTGTGA
>Location:NODE_282267_length_2958_cov_19.565924	Coordinate:174	Reads:2	Hits:2	Allocated_reads:1	Strand:-
TTGGATCTGGGAGTGCCTGTACACTGTGG
>Location:NODE_282267_length_2958_cov_19.565924	Coordinate:174	Reads:4	Hits:2	Allocated_reads:2	Strand:-
TTGGATCTGGGAGTGCCTGTACACTGTGA
>Location:NODE_282267_length_2958_cov_19.565924	Coordinate:174	Reads:1	Hits:2	Allocated_reads:0.5	Strand:-
TTTGGATCTGGGAGTGCCTGTACACTGTGA
>Location:NODE_282267_length_2958_cov_19.565924	Coordinate:174	Reads:1	Hits:2	Allocated_reads:0.5	Strand:-
TTTGGATCTGGGAGTGCCTGTACACTGTGG
>Location:NODE_282267_length_2958_cov_19.565924	Coordinate:174	Reads:3	Hits:2	Allocated_reads:1.5	Strand:-
TTTTGGATCTGGGAGTGCCTGTACACTGTGA
>Location:NODE_282267_length_2958_cov_19.565924	Coordinate:175	Reads:1	Hits:2	Allocated_reads:0.5	Strand:-
TTTGGATCTGGGAGTGCCTGTACACTGTG
>Location:NODE_282267_length_2958_cov_19.565924	Coordinate:176	Reads:1	Hits:2	Allocated_reads:0.5	Strand:-
TGGATCTGGGAGTGCCTGTACACTGT
>Location:NODE_282267_length_2958_cov_19.565924	Coordinate:176	Reads:7	Hits:2	Allocated_reads:3.5	Strand:-
TTGGATCTGGGAGTGCCTGTACACTGT
>Location:NODE_282267_length_2958_cov_19.565924	Coordinate:176	Reads:9	Hits:2	Allocated_reads:4.5	Strand:-
TTTGGATCTGGGAGTGCCTGTACACTGT
>Location:NODE_282267_length_2958_cov_19.565924	Coordinate:176	Reads:12	Hits:2	Allocated_reads:6	Strand:-
TTTTGGATCTGGGAGTGCCTGTACACTGT
>Location:NODE_282267_length_2958_cov_19.565924	Coordinate:176	Reads:2	Hits:2	Allocated_reads:1	Strand:-
TTTTTGGATCTGGGAGTGCCTGTACACTGT
>Location:NODE_282267_length_2958_cov_19.565924	Coordinate:177	Reads:1	Hits:2	Allocated_reads:0.5	Strand:-
TGGATCTGGGAGTGCCTGTACACTG
>Location:NODE_282267_length_2958_cov_19.565924	Coordinate:177	Reads:1	Hits:2	Allocated_reads:0.5	Strand:-
TTTGGATCTGGGAGTGCCTGTACACTG
>Location:NODE_282267_length_2958_cov_19.565924	Coordinate:177	Reads:5	Hits:2	Allocated_reads:2.5	Strand:-
TTTTGGATCTGGGAGTGCCTGTACACTG
>Location:NODE_282267_length_2958_cov_19.565924	Coordinate:178	Reads:1	Hits:2	Allocated_reads:0.5	Strand:-
TTTGGATCTGGGAGTGCCTGTACACT
>Location:NODE_282267_length_2958_cov_19.565924	Coordinate:178	Reads:1	Hits:2	Allocated_reads:0.5	Strand:-
TTTTTGGATCTGGGAGTGCCTGTACACT
>Location:NODE_282267_length_2958_cov_19.565924	Coordinate:179	Reads:1	Hits:2	Allocated_reads:0.5	Strand:-
TTTTGGATCTGGGAGTGCCTGTACAC
>Location:NODE_282267_length_2958_cov_19.565924	Coordinate:179	Reads:1	Hits:2	Allocated_reads:0.5	Strand:-
TTTTTGGATCTGGGAGTGCCTGTACAC
>Location:NODE_282267_length_2958_cov_19.565924	Coordinate:180	Reads:1	Hits:2	Allocated_reads:0.5	Strand:-
CAGTTTTTGGATCTGGGAGTGCCTGTACA
>Location:NODE_282267_length_2958_cov_19.565924	Coordinate:180	Reads:1	Hits:2	Allocated_reads:0.5	Strand:+
TGTACAGGCACTCCCAGATCCAAAAA
>Location:NODE_282267_length_2958_cov_19.565924	Coordinate:180	Reads:1	Hits:2	Allocated_reads:0.5	Strand:+
TGTACAGGCACTCCCAGATCCAAAAAC
>Location:NODE_282267_length_2958_cov_19.565924	Coordinate:181	Reads:1	Hits:2	Allocated_reads:0.5	Strand:-
TTTTGGATCTGGGAGTGCCTGTAC
>Location:NODE_282267_length_2958_cov_19.565924	Coordinate:181	Reads:1	Hits:2	Allocated_reads:0.5	Strand:-
TTTTTGGATCTGGGAGTGCCTGTAC
>Location:NODE_282267_length_2958_cov_19.565924	Coordinate:182	Reads:2	Hits:2	Allocated_reads:1	Strand:-
TACACAGTTTTTGGATCTGGGAGTGCCTGTA
>Location:NODE_282267_length_2958_cov_19.565924	Coordinate:183	Reads:1	Hits:2	Allocated_reads:0.5	Strand:-
ACACAGTTTTTGGATCTGGGAGTGCCTGT
>Location:NODE_282267_length_2958_cov_19.565924	Coordinate:183	Reads:1	Hits:2	Allocated_reads:0.5	Strand:-
ATACACAGTTTTTGGATCTGGGAGTGCCTGT
>Location:NODE_282267_length_2958_cov_19.565924	Coordinate:183	Reads:1	Hits:2	Allocated_reads:0.5	Strand:-
TACACAGTTTTTGGATCTGGGAGTGCCTGT
>Location:NODE_282267_length_2958_cov_19.565924	Coordinate:184	Reads:4	Hits:2	Allocated_reads:2	Strand:-
ACACAGTTTTTGGATCTGGGAGTGCCTG
>Location:NODE_282267_length_2958_cov_19.565924	Coordinate:184	Reads:4	Hits:2	Allocated_reads:2	Strand:-
ATACACAGTTTTTGGATCTGGGAGTGCCTG
>Location:NODE_282267_length_2958_cov_19.565924	Coordinate:184	Reads:2	Hits:2	Allocated_reads:1	Strand:-
TACACAGTTTTTGGATCTGGGAGTGCCTG
>Location:NODE_282267_length_2958_cov_19.565924	Coordinate:184	Reads:1	Hits:2	Allocated_reads:0.5	Strand:-
TATACACAGTTTTTGGATCTGGGAGTGCCTG
>Location:NODE_282267_length_2958_cov_19.565924	Coordinate:185	Reads:1	Hits:2	Allocated_reads:0.5	Strand:-
ACACAGTTTTTGGATCTGGGAGTGCCA
>Location:NODE_282267_length_2958_cov_19.565924	Coordinate:185	Reads:58	Hits:2	Allocated_reads:29	Strand:-
ACACAGTTTTTGGATCTGGGAGTGCCT
>Location:NODE_282267_length_2958_cov_19.565924	Coordinate:185	Reads:1	Hits:2	Allocated_reads:0.5	Strand:-
ACAGTTTTTGGATCTGGGAGTGCCT
>Location:NODE_282267_length_2958_cov_19.565924	Coordinate:185	Reads:1	Hits:2	Allocated_reads:0.5	Strand:-
ATACACAGTTTTTGGATCTGGGAGTGCCC
>Location:NODE_282267_length_2958_cov_19.565924	Coordinate:185	Reads:175	Hits:2	Allocated_reads:87.5	Strand:-
ATACACAGTTTTTGGATCTGGGAGTGCCT
>Location:NODE_282267_length_2958_cov_19.565924	Coordinate:185	Reads:6	Hits:2	Allocated_reads:3	Strand:-
ATACACAGTTTTTGGATCTGGGAGTGCCG
>Location:NODE_282267_length_2958_cov_19.565924	Coordinate:185	Reads:1	Hits:2	Allocated_reads:0.5	Strand:-
CACAGTTTTTGGATCTGGGAGTGCCT
>Location:NODE_282267_length_2958_cov_19.565924	Coordinate:185	Reads:1	Hits:2	Allocated_reads:0.5	Strand:-
CAGTTTTTGGATCTGGGAGTGCCG
>Location:NODE_282267_length_2958_cov_19.565924	Coordinate:185	Reads:1	Hits:2	Allocated_reads:0.5	Strand:-
CAGTTTTTGGATCTGGGAGTGCCT
>Location:NODE_282267_length_2958_cov_19.565924	Coordinate:185	Reads:1	Hits:2	Allocated_reads:0.5	Strand:-
GTATACACAGTTTTTGGATCTGGGAGTGCCA
>Location:NODE_282267_length_2958_cov_19.565924	Coordinate:185	Reads:3	Hits:2	Allocated_reads:1.5	Strand:-
GTATACACAGTTTTTGGATCTGGGAGTGCCT
>Location:NODE_282267_length_2958_cov_19.565924	Coordinate:185	Reads:1	Hits:2	Allocated_reads:0.5	Strand:-
TACACAGTTTTTGGATCTGGGAGTGCCC
>Location:NODE_282267_length_2958_cov_19.565924	Coordinate:185	Reads:11	Hits:2	Allocated_reads:5.5	Strand:-
TACACAGTTTTTGGATCTGGGAGTGCCG
>Location:NODE_282267_length_2958_cov_19.565924	Coordinate:185	Reads:158	Hits:2	Allocated_reads:79	Strand:-
TACACAGTTTTTGGATCTGGGAGTGCCT
>Location:NODE_282267_length_2958_cov_19.565924	Coordinate:185	Reads:2	Hits:2	Allocated_reads:1	Strand:-
TACACAGTTTTTGGATCTGGGAGTGCCA
>Location:NODE_282267_length_2958_cov_19.565924	Coordinate:185	Reads:1	Hits:2	Allocated_reads:0.5	Strand:-
TATACACAGTTTTTGGATCTGGGAGTGCCA
>Location:NODE_282267_length_2958_cov_19.565924	Coordinate:185	Reads:1	Hits:2	Allocated_reads:0.5	Strand:-
TATACACAGTTTTTGGATCTGGGAGTGCCG
>Location:NODE_282267_length_2958_cov_19.565924	Coordinate:185	Reads:31	Hits:2	Allocated_reads:15.5	Strand:-
TATACACAGTTTTTGGATCTGGGAGTGCCT
>Location:NODE_282267_length_2958_cov_19.565924	Coordinate:186	Reads:11	Hits:2	Allocated_reads:5.5	Strand:-
ATACACAGTTTTTGGATCTGGGAGTGCC
>Location:NODE_282267_length_2958_cov_19.565924	Coordinate:186	Reads:3	Hits:2	Allocated_reads:1.5	Strand:-
TACACAGTTTTTGGATCTGGGAGTGCC
>Location:NODE_282267_length_2958_cov_19.565924	Coordinate:186	Reads:2	Hits:2	Allocated_reads:1	Strand:-
TATACACAGTTTTTGGATCTGGGAGTGCC
>Location:NODE_282267_length_2958_cov_19.565924	Coordinate:187	Reads:1	Hits:2	Allocated_reads:0.5	Strand:-
GTATACACAGTTTTTGGATCTGGGAGTGC
>Location:NODE_282267_length_2958_cov_19.565924	Coordinate:188	Reads:1	Hits:2	Allocated_reads:0.5	Strand:+
CACTCCCAGATCCAAAAACTGTGTATACC
>Location:NODE_282267_length_2958_cov_19.565924	Coordinate:188	Reads:1	Hits:2	Allocated_reads:0.5	Strand:+
CACTCCCAGATCCAAAAACTGTGTATACCT
>Location:NODE_282267_length_2958_cov_19.565924	Coordinate:188	Reads:1	Hits:2	Allocated_reads:0.5	Strand:-
TATACACAGTTTTTGGATCTGGGAGTG
>Location:NODE_282267_length_2958_cov_19.565924	Coordinate:189	Reads:1	Hits:2	Allocated_reads:0.5	Strand:-
ATACACAGTTTTTGGATCTGGGAGT
>Location:NODE_282267_length_2958_cov_19.565924	Coordinate:189	Reads:2	Hits:2	Allocated_reads:1	Strand:-
GTATACACAGTTTTTGGATCTGGGAGT
>Location:NODE_282267_length_2958_cov_19.565924	Coordinate:191	Reads:1	Hits:2	Allocated_reads:0.5	Strand:+
TCCCAGATCCAAAAACTGTGTATACCT
>Location:NODE_282267_length_2958_cov_19.565924	Coordinate:192	Reads:1	Hits:1	Allocated_reads:1	Strand:+
CCCAGATCCAAAAACTGTGTATACCTGAT
>Location:NODE_282267_length_2958_cov_19.565924	Coordinate:194	Reads:1	Hits:2	Allocated_reads:0.5	Strand:+
CAGATCCAAAAACTGTGTATACCT
>Location:NODE_282267_length_2958_cov_19.565924	Coordinate:203	Reads:1	Hits:1	Allocated_reads:1	Strand:-
TTTTACAGGTGATCAGGTATACACAGTTT
>Location:NODE_282267_length_2958_cov_19.565924	Coordinate:204	Reads:1	Hits:1	Allocated_reads:1	Strand:-
TTTTTACAGGTGATCAGGTATACACAGTT
>Location:NODE_282267_length_2958_cov_19.565924	Coordinate:205	Reads:1	Hits:1	Allocated_reads:1	Strand:-
TTTTACAGGTGATCAGGTATACACAGT
>Location:NODE_282267_length_2958_cov_19.565924	Coordinate:205	Reads:1	Hits:1	Allocated_reads:1	Strand:-
TTTTTTACAGGTGATCAGGTATACACAGT
>Location:NODE_282267_length_2958_cov_19.565924	Coordinate:225	Reads:1	Hits:1	Allocated_reads:1	Strand:-
CGCCGATATACTGTAAACCACATTTTTTACA
>Location:NODE_282267_length_2958_cov_19.565924	Coordinate:228	Reads:1	Hits:1	Allocated_reads:1	Strand:-
CGCCGATATACTGTAAACCACATTTTTT
>Location:NODE_282267_length_2958_cov_19.565924	Coordinate:228	Reads:1	Hits:1	Allocated_reads:1	Strand:-
GATATACTGTAAACCACATTTTTT
>Location:NODE_282267_length_2958_cov_19.565924	Coordinate:228	Reads:1	Hits:1	Allocated_reads:1	Strand:-
GCCGATATACTGTAAACCACATTTTTT
>Location:NODE_282267_length_2958_cov_19.565924	Coordinate:229	Reads:1	Hits:1	Allocated_reads:1	Strand:-
TTCGCCGATATACTGTAAACCACATTTCT
>Location:NODE_282267_length_2958_cov_19.565924	Coordinate:229	Reads:2	Hits:1	Allocated_reads:2	Strand:-
TTCGCCGATATACTGTAAACCACATTTTT
>Location:NODE_282267_length_2958_cov_19.565924	Coordinate:229	Reads:1	Hits:1	Allocated_reads:1	Strand:-
TTTCGCCGATATACTGTAAACCACATTTTT
>Location:NODE_282267_length_2958_cov_19.565924	Coordinate:232	Reads:1	Hits:1	Allocated_reads:1	Strand:-
GTTTCGCCGATATACTGTAAACCACATT
>Location:NODE_282267_length_2958_cov_19.565924	Coordinate:232	Reads:6	Hits:1	Allocated_reads:6	Strand:-
TGTTTCGCCGATATACTGTAAACCACATT
>Location:NODE_282267_length_2958_cov_19.565924	Coordinate:232	Reads:3	Hits:1	Allocated_reads:3	Strand:-
TTTCGCCGATATACTGTAAACCACATT
>Location:NODE_282267_length_2958_cov_19.565924	Coordinate:233	Reads:1	Hits:1	Allocated_reads:1	Strand:-
TTTCGCCGATATACTGTAAACCACAT
>Location:NODE_282267_length_2958_cov_19.565924	Coordinate:234	Reads:1	Hits:1	Allocated_reads:1	Strand:-
GTGTTTCGCCGATATACTGTAAACCACA
>Location:NODE_282267_length_2958_cov_19.565924	Coordinate:234	Reads:3	Hits:1	Allocated_reads:3	Strand:-
TGTTTCGCCGATATACTGTAAACCACA
>Location:NODE_282267_length_2958_cov_19.565924	Coordinate:234	Reads:1	Hits:1	Allocated_reads:1	Strand:-
TTTCGCCGATATACTGTAAACCACA
>Location:NODE_282267_length_2958_cov_19.565924	Coordinate:237	Reads:1	Hits:1	Allocated_reads:1	Strand:-
CAGTGTTTCGCCGATATACTGTAAACC
>Location:NODE_282267_length_2958_cov_19.565924	Coordinate:238	Reads:1	Hits:1	Allocated_reads:1	Strand:-
TCAACAGTGTTTCGCCGATATACTGTAAAC
>Location:NODE_282267_length_2958_cov_19.565924	Coordinate:242	Reads:1	Hits:1	Allocated_reads:1	Strand:-
ACCTGGTCAACAGTGTTTCGCCGATATACTGT
>Location:NODE_282267_length_2958_cov_19.565924	Coordinate:242	Reads:1	Hits:1	Allocated_reads:1	Strand:-
CTGGTCAACAGTGTTTCGCCGATATACTGT
>Location:NODE_282267_length_2958_cov_19.565924	Coordinate:259	Reads:2	Hits:1	Allocated_reads:2	Strand:-
GTATCTATGCTGTGTGAACCTGGTCAACAGTG
>Location:NODE_282267_length_2958_cov_19.565924	Coordinate:259	Reads:3	Hits:1	Allocated_reads:3	Strand:-
TTGTATCTATGCTGTGTGAACCTGGTCAACAGTG
>Location:NODE_282267_length_2958_cov_19.565924	Coordinate:260	Reads:1	Hits:1	Allocated_reads:1	Strand:-
TCTATGCTGTGTGAACCTGGTCAACAGT
>Location:NODE_282267_length_2958_cov_19.565924	Coordinate:260	Reads:1	Hits:1	Allocated_reads:1	Strand:-
TTGTATCTATGCTGTGTGAACCTGGTCAACAGT
>Location:NODE_282267_length_2958_cov_19.565924	Coordinate:262	Reads:4	Hits:1	Allocated_reads:4	Strand:-
TTGTATCTATGCTGTGTGAACCTGGTCAACA
>Location:NODE_282267_length_2958_cov_19.565924	Coordinate:263	Reads:7	Hits:1	Allocated_reads:7	Strand:-
TTGTATCTATGCTGTGTGAACCTGGTCAAC
>Location:NODE_282267_length_2958_cov_19.565924	Coordinate:264	Reads:1	Hits:1	Allocated_reads:1	Strand:-
TGTATCTATGCTGTGTGAACCTGGTCAA
>Location:NODE_282267_length_2958_cov_19.565924	Coordinate:264	Reads:6	Hits:1	Allocated_reads:6	Strand:-
TTGTATCTATGCTGTGTGAACCTGGTCAA
>Location:NODE_282267_length_2958_cov_19.565924	Coordinate:265	Reads:1	Hits:1	Allocated_reads:1	Strand:-
TTGTATCTATGCTGTGTGAACCTGGCCA
>Location:NODE_282267_length_2958_cov_19.565924	Coordinate:265	Reads:18	Hits:1	Allocated_reads:18	Strand:-
TTGTATCTATGCTGTGTGAACCTGGTCA
>Location:NODE_282267_length_2958_cov_19.565924	Coordinate:266	Reads:1	Hits:1	Allocated_reads:1	Strand:-
ATTGTATCTATGCTGTGTGAACCTGGTC
>Location:NODE_282267_length_2958_cov_19.565924	Coordinate:266	Reads:1	Hits:1	Allocated_reads:1	Strand:-
TATTGTATCTATGCTGTGTGAACCTGGCC
>Location:NODE_282267_length_2958_cov_19.565924	Coordinate:266	Reads:11	Hits:1	Allocated_reads:11	Strand:-
TATTGTATCTATGCTGTGTGAACCTGGTC
>Location:NODE_282267_length_2958_cov_19.565924	Coordinate:266	Reads:1	Hits:1	Allocated_reads:1	Strand:-
TTGTATCTATGCTGTGTGAACCTGGTA
>Location:NODE_282267_length_2958_cov_19.565924	Coordinate:266	Reads:12	Hits:1	Allocated_reads:12	Strand:-
TTGTATCTATGCTGTGTGAACCTGGTC
>Location:NODE_282267_length_2958_cov_19.565924	Coordinate:267	Reads:1	Hits:1	Allocated_reads:1	Strand:-
ATATTGTATCTATGCTGTGTGAACCTGGT
>Location:NODE_282267_length_2958_cov_19.565924	Coordinate:267	Reads:7	Hits:1	Allocated_reads:7	Strand:-
ATTGTATCTATGCTGTGTGAACCTGGT
>Location:NODE_282267_length_2958_cov_19.565924	Coordinate:267	Reads:1	Hits:1	Allocated_reads:1	Strand:-
TATTGTATCTATGCTGTGTGAACGTGGT
>Location:NODE_282267_length_2958_cov_19.565924	Coordinate:267	Reads:1	Hits:1	Allocated_reads:1	Strand:-
TATTGTATCTATGCTGTGTGAATCTGGT
>Location:NODE_282267_length_2958_cov_19.565924	Coordinate:267	Reads:342	Hits:1	Allocated_reads:342	Strand:-
TATTGTATCTATGCTGTGTGAACCTGGT
>Location:NODE_282267_length_2958_cov_19.565924	Coordinate:267	Reads:32	Hits:1	Allocated_reads:32	Strand:-
TTGTATCTATGCTGTGTGAACCTGGT
>Location:NODE_282267_length_2958_cov_19.565924	Coordinate:268	Reads:55	Hits:1	Allocated_reads:55	Strand:-
TATTGTATCTATGCTGTGTGAACCTGG
>Location:NODE_282267_length_2958_cov_19.565924	Coordinate:268	Reads:3	Hits:1	Allocated_reads:3	Strand:-
TTGTATCTATGCTGTGTGAACCTGG
>Location:NODE_282267_length_2958_cov_19.565924	Coordinate:269	Reads:3	Hits:1	Allocated_reads:3	Strand:-
TATTGTATCTATGCTGTGTGAACCTG
>Location:NODE_282267_length_2958_cov_19.565924	Coordinate:269	Reads:2	Hits:1	Allocated_reads:2	Strand:-
TTGTATCTATGCTGTGTGAACCTG
>Location:NODE_282267_length_2958_cov_19.565924	Coordinate:270	Reads:5	Hits:1	Allocated_reads:5	Strand:-
ATATTGTATCTATGCTGTGTGAACCT
>Location:NODE_282267_length_2958_cov_19.565924	Coordinate:270	Reads:1	Hits:1	Allocated_reads:1	Strand:-
ATTGTATCTATGCTGTGTGAACCT
>Location:NODE_282267_length_2958_cov_19.565924	Coordinate:270	Reads:8	Hits:1	Allocated_reads:8	Strand:-
TAAGATATTGTATCTATGCTGTGTGAACCT
>Location:NODE_282267_length_2958_cov_19.565924	Coordinate:270	Reads:24	Hits:1	Allocated_reads:24	Strand:-
TATTGTATCTATGCTGTGTGAACCT
>Location:NODE_282267_length_2958_cov_19.565924	Coordinate:271	Reads:1	Hits:1	Allocated_reads:1	Strand:-
TAAGATATTGTATCTATGCTGTGTGAACC
>Location:NODE_282267_length_2958_cov_19.565924	Coordinate:271	Reads:5	Hits:1	Allocated_reads:5	Strand:-
TATTGTATCTATGCTGTGTGAACC
>Location:NODE_282267_length_2958_cov_19.565924	Coordinate:300	Reads:1	Hits:1	Allocated_reads:1	Strand:-
TTACCAGATATGTATGGGTGTTTTTACCTTT
>Location:NODE_282267_length_2958_cov_19.565924	Coordinate:301	Reads:1	Hits:1	Allocated_reads:1	Strand:-
TTACCAGATATGTATGGGTGTTTTTACCTT
>Location:NODE_282267_length_2958_cov_19.565924	Coordinate:303	Reads:1	Hits:1	Allocated_reads:1	Strand:-
TACCAGATATGTATGGGTGTTTTTACC
>Location:NODE_282267_length_2958_cov_19.565924	Coordinate:303	Reads:3	Hits:1	Allocated_reads:3	Strand:-
TCTTACCAGATATGTATGGGTGTTTTTACC
>Location:NODE_282267_length_2958_cov_19.565924	Coordinate:303	Reads:2	Hits:1	Allocated_reads:2	Strand:-
TTACCAGATATGTATGGGTGTTTTTACC
>Location:NODE_282267_length_2958_cov_19.565924	Coordinate:306	Reads:1	Hits:1	Allocated_reads:1	Strand:-
TCTTACCAGATATGTATGGGTGTTTTT
>Location:NODE_282267_length_2958_cov_19.565924	Coordinate:306	Reads:1	Hits:1	Allocated_reads:1	Strand:-
TGTCTTACCAGATATGTATGGGTGTTTTT
>Location:NODE_282267_length_2958_cov_19.565924	Coordinate:307	Reads:1	Hits:1	Allocated_reads:1	Strand:-
TGTCTTACCAGATATGTATGGGTGTTTT
>Location:NODE_282267_length_2958_cov_19.565924	Coordinate:309	Reads:1	Hits:1	Allocated_reads:1	Strand:-
TGTCTTACCAGATATGTATGGGTGTT
>Location:NODE_282267_length_2958_cov_19.565924	Coordinate:325	Reads:1	Hits:1	Allocated_reads:1	Strand:-
ATTCCCAGCCATGAGACAGAAAGTGTCTTACCA
>Location:NODE_282267_length_2958_cov_19.565924	Coordinate:325	Reads:1	Hits:1	Allocated_reads:1	Strand:-
CAGCCATGAGACAGAAAGTGTCTTACCA
>Location:NODE_282267_length_2958_cov_19.565924	Coordinate:328	Reads:2	Hits:1	Allocated_reads:2	Strand:-
AGCCATGAGACAGAAAGTGTCTTA
>Location:NODE_282267_length_2958_cov_19.565924	Coordinate:328	Reads:10	Hits:1	Allocated_reads:10	Strand:-
TCCCAGCCATGAGACAGAAAGTGTCTTA
>Location:NODE_282267_length_2958_cov_19.565924	Coordinate:338	Reads:1	Hits:1	Allocated_reads:1	Strand:-
TAACAGATTCCCAGCCATGAGACAGA
>Location:NODE_282267_length_2958_cov_19.565924	Coordinate:349	Reads:1	Hits:1	Allocated_reads:1	Strand:-
CACAGTAGCGCTAACAGATTCCCAGC
>Location:NODE_282267_length_2958_cov_19.565924	Coordinate:363	Reads:3	Hits:1	Allocated_reads:3	Strand:-
TAGGATTTCCTTCCACCACAGTAGCGCT
>Location:NODE_282267_length_2958_cov_19.565924	Coordinate:363	Reads:13	Hits:1	Allocated_reads:13	Strand:-
TCTAGGATTTCCTTCCACCACAGTAGCGCT
>Location:NODE_282267_length_2958_cov_19.565924	Coordinate:364	Reads:13	Hits:1	Allocated_reads:13	Strand:-
TCTAGGATTTCCTTCCACCACAGTAGCGC
>Location:NODE_282267_length_2958_cov_19.565924	Coordinate:365	Reads:1	Hits:1	Allocated_reads:1	Strand:-
TCTAGGATTTCCTTCCACCACAGTAGCG
>Location:NODE_282267_length_2958_cov_19.565924	Coordinate:367	Reads:1	Hits:1	Allocated_reads:1	Strand:-
ACCATCTAGGATTTCCTTCCACCACAGTAG
>Location:NODE_282267_length_2958_cov_19.565924	Coordinate:368	Reads:2	Hits:1	Allocated_reads:2	Strand:-
ACCATCTAGGATTTCCTTCCACCACAGTA
>Location:NODE_282267_length_2958_cov_19.565924	Coordinate:369	Reads:1	Hits:1	Allocated_reads:1	Strand:-
ACCATCTAGGATTTCCTTCCACCACAGT
>Location:NODE_282267_length_2958_cov_19.565924	Coordinate:369	Reads:1	Hits:1	Allocated_reads:1	Strand:-
GACCATCTAGGATTTCCTTCCACCACAGT
>Location:NODE_282267_length_2958_cov_19.565924	Coordinate:370	Reads:2	Hits:1	Allocated_reads:2	Strand:-
TGACCATCTAGGATTTCCTTCCACCACAG
>Location:NODE_282267_length_2958_cov_19.565924	Coordinate:371	Reads:11	Hits:1	Allocated_reads:11	Strand:-
TGACCATCTAGGATTTCCTTCCACCACA
>Location:NODE_282267_length_2958_cov_19.565924	Coordinate:371	Reads:1	Hits:1	Allocated_reads:1	Strand:-
TTGACCATCTAGGATTTCCTTCCACCACA
>Location:NODE_282267_length_2958_cov_19.565924	Coordinate:372	Reads:2	Hits:1	Allocated_reads:2	Strand:-
TGACCATCTAGGATTTCCTTCCACCAC
>Location:NODE_282267_length_2958_cov_19.565924	Coordinate:373	Reads:1	Hits:1	Allocated_reads:1	Strand:-
ATTGACCATCTAGGATTTCCTTCCACCA
>Location:NODE_282267_length_2958_cov_19.565924	Coordinate:373	Reads:4	Hits:1	Allocated_reads:4	Strand:-
TGACCATCTAGGATTTCCTTCCACCA
>Location:NODE_282267_length_2958_cov_19.565924	Coordinate:374	Reads:2	Hits:1	Allocated_reads:2	Strand:-
TGACCATCTAGGATTTCCTTCCACC
>Location:NODE_282267_length_2958_cov_19.565924	Coordinate:377	Reads:1	Hits:2	Allocated_reads:0.5	Strand:-
GTTGAATTGACCATCTAGGATTTCCTTCT
>Location:NODE_282267_length_2958_cov_19.565924	Coordinate:377	Reads:1	Hits:2	Allocated_reads:0.5	Strand:-
TGTTGAATTGACCATCTAGGATTTCCTTCC
>Location:NODE_282267_length_2958_cov_19.565924	Coordinate:378	Reads:1	Hits:2	Allocated_reads:0.5	Strand:-
TGTTGAATTGACCATCTAGGATTTCCTTC
>Location:NODE_282267_length_2958_cov_19.565924	Coordinate:379	Reads:1	Hits:2	Allocated_reads:0.5	Strand:-
TCTGTTGAATTGACCATCTAGGATTTCCTT
>Location:NODE_282267_length_2958_cov_19.565924	Coordinate:380	Reads:1	Hits:2	Allocated_reads:0.5	Strand:-
TCTGTTGAATTGACCATCTAGGATTTCCT
>Location:NODE_282267_length_2958_cov_19.565924	Coordinate:381	Reads:1	Hits:2	Allocated_reads:0.5	Strand:-
CCTCTGTTGAATTGACCATCTAGGATTTCC
>Location:NODE_282267_length_2958_cov_19.565924	Coordinate:389	Reads:1	Hits:2	Allocated_reads:0.5	Strand:+
TAGATGGTCAATTCAACAGAGGAGGAGGGC
>Location:NODE_282267_length_2958_cov_19.565924	Coordinate:409	Reads:1	Hits:1	Allocated_reads:1	Strand:-
TAGCAATCCAAACCTTTTCAGCCCTCCTCC
>Location:NODE_282267_length_2958_cov_19.565924	Coordinate:410	Reads:1	Hits:1	Allocated_reads:1	Strand:-
TAGCAATCCAAACCTTTTCAGCCCTCCTC
>Location:NODE_282267_length_2958_cov_19.565924	Coordinate:411	Reads:2	Hits:1	Allocated_reads:2	Strand:-
TAGCAATCCAAACCTTTTCAGCCCTCCT
>Location:NODE_282267_length_2958_cov_19.565924	Coordinate:411	Reads:1	Hits:1	Allocated_reads:1	Strand:-
TTAGCAATCCAAACCTTTTCAGCCCTCCT
>Location:NODE_282267_length_2958_cov_19.565924	Coordinate:411	Reads:2	Hits:1	Allocated_reads:2	Strand:-
TTTAGCAATCCAAACCTTTTCAGCCCTCCT
>Location:NODE_282267_length_2958_cov_19.565924	Coordinate:412	Reads:1	Hits:1	Allocated_reads:1	Strand:-
TAGCAATCCAAACCTTTTCAGCCCTCC
>Location:NODE_282267_length_2958_cov_19.565924	Coordinate:412	Reads:2	Hits:1	Allocated_reads:2	Strand:-
TTAGCAATCCAAACCTTTTCAGCCCTCC
>Location:NODE_282267_length_2958_cov_19.565924	Coordinate:413	Reads:1	Hits:1	Allocated_reads:1	Strand:-
TTAGCAATCCAAACCTTTTCAGCCCTC
>Location:NODE_282267_length_2958_cov_19.565924	Coordinate:414	Reads:2	Hits:1	Allocated_reads:2	Strand:-
TAGCAATCCAAACCTTTTCAGCCCT
>Location:NODE_282267_length_2958_cov_19.565924	Coordinate:414	Reads:1	Hits:1	Allocated_reads:1	Strand:-
TTAGCAATCCAAACCTTTTCAGCCCT
>Location:NODE_282267_length_2958_cov_19.565924	Coordinate:415	Reads:1	Hits:1	Allocated_reads:1	Strand:-
TAATTTAGCAATCCAAACCTTTTCAGCCA
>Location:NODE_282267_length_2958_cov_19.565924	Coordinate:415	Reads:2	Hits:1	Allocated_reads:2	Strand:-
TAATTTAGCAATCCAAACCTTTTCAGCCC
>Location:NODE_282267_length_2958_cov_19.565924	Coordinate:416	Reads:1	Hits:1	Allocated_reads:1	Strand:-
TAATTTAGCAATCCAAACCTTTTCAGCC
>Location:NODE_282267_length_2958_cov_19.565924	Coordinate:436	Reads:1	Hits:1	Allocated_reads:1	Strand:-
TCCCCTGGGGTACATTGTGTTTAATTTAG
>Location:NODE_282267_length_2958_cov_19.565924	Coordinate:460	Reads:1	Hits:1	Allocated_reads:1	Strand:-
TTTCAAAATCCCTTTTCATTCAATCCCC
>Location:NODE_282267_length_2958_cov_19.565924	Coordinate:530	Reads:2	Hits:1	Allocated_reads:2	Strand:-
AACAATCATCATGATCGTTTGAGAAACACA
>Location:NODE_282267_length_2958_cov_19.565924	Coordinate:542	Reads:2	Hits:1	Allocated_reads:2	Strand:-
TGTAAGGACTCAACAATCATCATGATCGT
>Location:NODE_282267_length_2958_cov_19.565924	Coordinate:543	Reads:1	Hits:1	Allocated_reads:1	Strand:-
TGTAAGGACTCAACAATCATCATGATCG
>Location:NODE_282267_length_2958_cov_19.565924	Coordinate:545	Reads:2	Hits:1	Allocated_reads:2	Strand:-
TGTGTAAGGACTCAACAATCATCATGAT
>Location:NODE_282267_length_2958_cov_19.565924	Coordinate:545	Reads:1	Hits:1	Allocated_reads:1	Strand:-
TGTGTGTAAGGACTCAACAATCATCATGAT
>Location:NODE_282267_length_2958_cov_19.565924	Coordinate:572	Reads:1	Hits:1	Allocated_reads:1	Strand:-
TTACAGGGTGGGATGTTAAAATAGTGTGT
>Location:NODE_282267_length_2958_cov_19.565924	Coordinate:582	Reads:1	Hits:1	Allocated_reads:1	Strand:-
TTAGGATAAATTACAGGGTGGGATGTTAA
>Location:NODE_282267_length_2958_cov_19.565924	Coordinate:585	Reads:1	Hits:1	Allocated_reads:1	Strand:-
GTTAGGATAAATTACAGGGTGGGATGT
>Location:NODE_282267_length_2958_cov_19.565924	Coordinate:586	Reads:1	Hits:1	Allocated_reads:1	Strand:-
TTAGGGTTAGGATAAATTACAGGGTGGGATT
>Location:NODE_282267_length_2958_cov_19.565924	Coordinate:589	Reads:1	Hits:1	Allocated_reads:1	Strand:-
TAGGGTTAGGATAAATTACAGGGTGGG
>Location:NODE_282267_length_2958_cov_19.565924	Coordinate:611	Reads:3	Hits:1	Allocated_reads:3	Strand:-
TACCAGCATGAGGTCCAATGAGGTTAGGG
>Location:NODE_282267_length_2958_cov_19.565924	Coordinate:615	Reads:1	Hits:1	Allocated_reads:1	Strand:-
TACCAGCATGAGGTCCAATGAGGTT
>Location:NODE_282267_length_2958_cov_19.565924	Coordinate:647	Reads:1	Hits:1	Allocated_reads:1	Strand:-
GAGAGAAAAAGGGTTAGGTTTAGGGCTT
>Location:NODE_282267_length_2958_cov_19.565924	Coordinate:648	Reads:1	Hits:1	Allocated_reads:1	Strand:-
GAGAGAAAAAGGGTTAGGTTTAGGGCT
>Location:NODE_282267_length_2958_cov_19.565924	Coordinate:728	Reads:1	Hits:1	Allocated_reads:1	Strand:-
TTGGGGATATCAATAGTTTCGTAATGT
>Location:NODE_282267_length_2958_cov_19.565924	Coordinate:862	Reads:1	Hits:1	Allocated_reads:1	Strand:-
TTTTTGAAAAAGAATGGTGTGTGAGGAAA
>Location:NODE_282267_length_2958_cov_19.565924	Coordinate:883	Reads:1	Hits:1	Allocated_reads:1	Strand:-
TACACTGTGAAAGATTATCTTTTTTTTGAA
>Location:NODE_282267_length_2958_cov_19.565924	Coordinate:884	Reads:1	Hits:1	Allocated_reads:1	Strand:-
TACACTGTGAAAGATTATCTTTTTTTTGA
>Location:NODE_282267_length_2958_cov_19.565924	Coordinate:888	Reads:1	Hits:3	Allocated_reads:0.333333333333333	Strand:-
TACACTGTGAAAGATTATCTTTTTT
>Location:NODE_282267_length_2958_cov_19.565924	Coordinate:938	Reads:1	Hits:11	Allocated_reads:0.0909090909090909	Strand:+
ATCCAACATATGCCCTGCTCCACAAAA
>Location:NODE_282267_length_2958_cov_19.565924	Coordinate:938	Reads:1	Hits:11	Allocated_reads:0.0909090909090909	Strand:+
ATCCAACATATGCCCTGCTCCACAAAACA
>Location:NODE_282267_length_2958_cov_19.565924	Coordinate:939	Reads:1	Hits:12	Allocated_reads:0.0833333333333333	Strand:+
TCCAACATATGCCCTGCTCCACAAAA
>Location:NODE_282267_length_2958_cov_19.565924	Coordinate:939	Reads:1	Hits:12	Allocated_reads:0.0833333333333333	Strand:+
TCCAACATATGCCCTGCTCCACAAAACA
>Location:NODE_282267_length_2958_cov_19.565924	Coordinate:941	Reads:1	Hits:12	Allocated_reads:0.0833333333333333	Strand:+
CAACATATGCCCTGCTCCACAAAACA
>Location:NODE_282267_length_2958_cov_19.565924	Coordinate:941	Reads:1	Hits:12	Allocated_reads:0.0833333333333333	Strand:+
CAACATATGCCCTGCTCCACAAAACAA
>Location:NODE_282267_length_2958_cov_19.565924	Coordinate:942	Reads:1	Hits:12	Allocated_reads:0.0833333333333333	Strand:+
AACATATGCCCTGCTCCACAAAACAAG
>Location:NODE_282267_length_2958_cov_19.565924	Coordinate:943	Reads:1	Hits:12	Allocated_reads:0.0833333333333333	Strand:-
TGCTTGTTTTGTGGAGCAGGGCATATGT
>Location:NODE_282267_length_2958_cov_19.565924	Coordinate:946	Reads:2	Hits:4	Allocated_reads:0.5	Strand:+
TATGCCCTGCTCCACAAAACAAGCAAGCCT
>Location:NODE_282267_length_2958_cov_19.565924	Coordinate:946	Reads:1	Hits:4	Allocated_reads:0.25	Strand:+
TATGCCCTGCTCCACAAAACAAGCAAGCCTT
>Location:NODE_282267_length_2958_cov_19.565924	Coordinate:958	Reads:1	Hits:1	Allocated_reads:1	Strand:-
TCAGTTGTGACAAAGGCTTGCTTGTTTTGTG
>Location:NODE_282267_length_2958_cov_19.565924	Coordinate:959	Reads:1	Hits:1	Allocated_reads:1	Strand:-
AGTTGTGACAAAGGCTTGCTTGTTTTGT
>Location:NODE_282267_length_2958_cov_19.565924	Coordinate:959	Reads:1	Hits:1	Allocated_reads:1	Strand:-
TCAGTTGTGACAAAGGCTTGCTTGTTTTGT
>Location:NODE_282267_length_2958_cov_19.565924	Coordinate:961	Reads:1	Hits:1	Allocated_reads:1	Strand:-
TCAGTTGTGACAAAGGCTTGCTTGTTTT
>Location:NODE_282267_length_2958_cov_19.565924	Coordinate:962	Reads:12	Hits:1	Allocated_reads:12	Strand:-
TCAGTTGTGACAAAGGCTTGCTTGTTT
>Location:NODE_282267_length_2958_cov_19.565924	Coordinate:962	Reads:1	Hits:1	Allocated_reads:1	Strand:-
TGGTTCAGTTGTGACAAAGGCTTGCTTGTTT
>Location:NODE_282267_length_2958_cov_19.565924	Coordinate:964	Reads:1	Hits:1	Allocated_reads:1	Strand:-
TGGTTCAGTTGTGACAAAGGCTTGCTTGT
>Location:NODE_282267_length_2958_cov_19.565924	Coordinate:966	Reads:2	Hits:1	Allocated_reads:2	Strand:-
TGGTTCAGTTGTGACAAAGGCTTGCTT
>Location:NODE_282267_length_2958_cov_19.565924	Coordinate:967	Reads:2	Hits:1	Allocated_reads:2	Strand:-
TGGTTCAGTTGTGACAAAGGCTTGCT
>Location:NODE_282267_length_2958_cov_19.565924	Coordinate:971	Reads:1	Hits:1	Allocated_reads:1	Strand:-
CGAGAGAGTGGTTCAGTTGTGACAAAGGCT
>Location:NODE_282267_length_2958_cov_19.565924	Coordinate:972	Reads:1	Hits:1	Allocated_reads:1	Strand:-
CGAGAGAGTGGTTCAGTTGTGACAAAGGC
>Location:NODE_282267_length_2958_cov_19.565924	Coordinate:978	Reads:1	Hits:1	Allocated_reads:1	Strand:-
GAGACGAGAGAGTGGTTCAGTTGTGAC
>Location:NODE_282267_length_2958_cov_19.565924	Coordinate:978	Reads:1	Hits:1	Allocated_reads:1	Strand:-
TTGAGACGAGAGAGTGGTTCAGTTGTGAC
>Location:NODE_282267_length_2958_cov_19.565924	Coordinate:1002	Reads:1	Hits:5	Allocated_reads:0.2	Strand:-
AAGGGAAGATTGAGCCAGCATTGAG
>Location:NODE_282267_length_2958_cov_19.565924	Coordinate:1028	Reads:1	Hits:8	Allocated_reads:0.125	Strand:-
GCTAAGCGGAGTAGTTTTGCTACTACAGT
>Location:NODE_282267_length_2958_cov_19.565924	Coordinate:1091	Reads:1	Hits:6	Allocated_reads:0.166666666666667	Strand:-
TACAGGATCCTCCAACAGCCATCAGAAAAGA
>Location:NODE_282267_length_2958_cov_19.565924	Coordinate:1091	Reads:1	Hits:6	Allocated_reads:0.166666666666667	Strand:+
TCTTTTCTGATGGCTGTTGGAGGAT
>Location:NODE_282267_length_2958_cov_19.565924	Coordinate:1094	Reads:1	Hits:6	Allocated_reads:0.166666666666667	Strand:-
TACAGGATCCTCCAACAGCCATCAGAAA
>Location:NODE_282267_length_2958_cov_19.565924	Coordinate:1096	Reads:1	Hits:3	Allocated_reads:0.333333333333333	Strand:-
TATACAGGATCCTCCAACAGCCATCAGA
>Location:NODE_282267_length_2958_cov_19.565924	Coordinate:1124	Reads:1	Hits:7	Allocated_reads:0.142857142857143	Strand:-
TAAGATCGCAAGTGACCCATTGTTTGGAGA
>Location:NODE_282267_length_2958_cov_19.565924	Coordinate:1124	Reads:1	Hits:7	Allocated_reads:0.142857142857143	Strand:-
TAAGATCGCAAGTGACCCATTGTTTGGAGT
>Location:NODE_282267_length_2958_cov_19.565924	Coordinate:1129	Reads:1	Hits:7	Allocated_reads:0.142857142857143	Strand:-
AGTTAAGATCGCAAGTGACCCATTGTTT
>Location:NODE_282267_length_2958_cov_19.565924	Coordinate:1138	Reads:1	Hits:8	Allocated_reads:0.125	Strand:-
TCGAAAGGCAAGTTAAGATCGCAAGTGAC
>Location:NODE_282267_length_2958_cov_19.565924	Coordinate:1141	Reads:1	Hits:8	Allocated_reads:0.125	Strand:-
TTTGTCGAAAGGCAAGTTAAGATCGCAAGT
>Location:NODE_282267_length_2958_cov_19.565924	Coordinate:1178	Reads:1	Hits:4	Allocated_reads:0.25	Strand:-
TTTCAACGTAAAGTGGTTTTTTGCGACGG
>Location:NODE_282267_length_2958_cov_19.565924	Coordinate:1178	Reads:2	Hits:4	Allocated_reads:0.5	Strand:-
TTTCAACGTAAAGTGGTTTTTTGCGACGT
>Location:NODE_282267_length_2958_cov_19.565924	Coordinate:1192	Reads:2	Hits:6	Allocated_reads:0.333333333333333	Strand:+
CACTTTACGTTGAAATCTCTCCTGCAGA
>Location:NODE_282267_length_2958_cov_19.565924	Coordinate:1225	Reads:1	Hits:1	Allocated_reads:1	Strand:-
AGCTCAGGGATAAGTGAAGGCATGATGTC
>Location:NODE_282267_length_2958_cov_19.565924	Coordinate:1241	Reads:2	Hits:3	Allocated_reads:0.666666666666667	Strand:+
TTATCCCTGAGCTTATAAGGCAACTTTT
>Location:NODE_282267_length_2958_cov_19.565924	Coordinate:1242	Reads:2	Hits:3	Allocated_reads:0.666666666666667	Strand:+
TATCCCTGAGCTTATAAGGCAACTTTT
>Location:NODE_282267_length_2958_cov_19.565924	Coordinate:1302	Reads:1	Hits:9	Allocated_reads:0.111111111111111	Strand:-
TGGGAGACGTTGAGTCCTTGCATGAGTT
>Location:NODE_282267_length_2958_cov_19.565924	Coordinate:1317	Reads:1	Hits:5	Allocated_reads:0.2	Strand:+
TCAACGTCTCCCATTGCATTACAACATTGCCT
>Location:NODE_282267_length_2958_cov_19.565924	Coordinate:1323	Reads:1	Hits:5	Allocated_reads:0.2	Strand:-
ATTAAGGCAATGTTGTAATGCAATGGGAGA
>Location:NODE_282267_length_2958_cov_19.565924	Coordinate:1325	Reads:2	Hits:8	Allocated_reads:0.25	Strand:+
TCCCATTGCATTACAACATTGCCT
>Location:NODE_282267_length_2958_cov_19.565924	Coordinate:1340	Reads:1	Hits:5	Allocated_reads:0.2	Strand:-
CAGGAATATGGGTTTTTATTAAGGCAATGT
>Location:NODE_282267_length_2958_cov_19.565924	Coordinate:1342	Reads:1	Hits:5	Allocated_reads:0.2	Strand:+
ATTGCCTTAATAAAAACCCATATTCCTGC
>Location:NODE_282267_length_2958_cov_19.565924	Coordinate:1343	Reads:4	Hits:6	Allocated_reads:0.666666666666667	Strand:+
TTGCCTTAATAAAAACCCATATTCCTGC
>Location:NODE_282267_length_2958_cov_19.565924	Coordinate:1344	Reads:1	Hits:6	Allocated_reads:0.166666666666667	Strand:+
TGCCTTAATAAAAACCCATATTCCTGC
>Location:NODE_282267_length_2958_cov_19.565924	Coordinate:1352	Reads:1	Hits:6	Allocated_reads:0.166666666666667	Strand:+
TAAAAACCCATATTCCTGCAAAGCCTTCA
>Location:NODE_282267_length_2958_cov_19.565924	Coordinate:1354	Reads:1	Hits:6	Allocated_reads:0.166666666666667	Strand:+
AAAACCCATATTCCTGCAAAGCCTTC
>Location:NODE_282267_length_2958_cov_19.565924	Coordinate:1354	Reads:3	Hits:6	Allocated_reads:0.5	Strand:+
AAAACCCATATTCCTGCAAAGCCTTCA
>Location:NODE_282267_length_2958_cov_19.565924	Coordinate:1354	Reads:2	Hits:6	Allocated_reads:0.333333333333333	Strand:+
AAAACCCATATTCCTGCAAAGCCTTCACA
>Location:NODE_282267_length_2958_cov_19.565924	Coordinate:1355	Reads:1	Hits:6	Allocated_reads:0.166666666666667	Strand:+
AAACCCATATTCCTGCAAAGCCTTC
>Location:NODE_282267_length_2958_cov_19.565924	Coordinate:1357	Reads:1	Hits:6	Allocated_reads:0.166666666666667	Strand:+
ACCCATATTCCTGCAAAGCCTTCACA
>Location:NODE_282267_length_2958_cov_19.565924	Coordinate:1361	Reads:1	Hits:7	Allocated_reads:0.142857142857143	Strand:-
GATGATGTGAAGGCTTTGCAGGAATAT
>Location:NODE_282267_length_2958_cov_19.565924	Coordinate:1361	Reads:1	Hits:7	Allocated_reads:0.142857142857143	Strand:-
TCTGATGATGTGAAGGCTTTGCAGGAATAT
>Location:NODE_282267_length_2958_cov_19.565924	Coordinate:1362	Reads:2	Hits:7	Allocated_reads:0.285714285714286	Strand:+
TATTCCTGCAAAGCCTTCACATCATC
>Location:NODE_282267_length_2958_cov_19.565924	Coordinate:1362	Reads:3	Hits:7	Allocated_reads:0.428571428571429	Strand:-
TCTGATGATGTGAAGGCTTTGCAGGAATA
>Location:NODE_282267_length_2958_cov_19.565924	Coordinate:1364	Reads:1	Hits:7	Allocated_reads:0.142857142857143	Strand:-
TCTGATGATGTGAAGGCTTTGCAGGAA
>Location:NODE_282267_length_2958_cov_19.565924	Coordinate:1366	Reads:1	Hits:7	Allocated_reads:0.142857142857143	Strand:-
AATCTGATGATGTGAAGGCTTTGCAGG
>Location:NODE_282267_length_2958_cov_19.565924	Coordinate:1367	Reads:1	Hits:7	Allocated_reads:0.142857142857143	Strand:-
TAAAATCTGATGATGTGAAGGCTTTGCAG
>Location:NODE_282267_length_2958_cov_19.565924	Coordinate:1368	Reads:1	Hits:7	Allocated_reads:0.142857142857143	Strand:-
TAAAATCTGATGATGTGAAGGCTTTGCA
>Location:NODE_282267_length_2958_cov_19.565924	Coordinate:1373	Reads:1	Hits:5	Allocated_reads:0.2	Strand:-
TCTATAAAATCTGATGATGTGAAGGCT
>Location:NODE_282267_length_2958_cov_19.565924	Coordinate:1374	Reads:1	Hits:5	Allocated_reads:0.2	Strand:+
GCCTTCACATCATCAGATTTTATAGA
>Location:NODE_282267_length_2958_cov_19.565924	Coordinate:1374	Reads:1	Hits:5	Allocated_reads:0.2	Strand:+
GCCTTCACATCATCAGATTTTATAGAT
>Location:NODE_282267_length_2958_cov_19.565924	Coordinate:1381	Reads:1	Hits:5	Allocated_reads:0.2	Strand:+
CATCATCAGATTTTATAGATGGCCACTT
>Location:NODE_282267_length_2958_cov_19.565924	Coordinate:1386	Reads:1	Hits:7	Allocated_reads:0.142857142857143	Strand:+
TCAGATTTTATAGATGGCCATTTACT
>Location:NODE_282267_length_2958_cov_19.565924	Coordinate:1386	Reads:1	Hits:7	Allocated_reads:0.142857142857143	Strand:+
TCAGATTTTATAGATGGCCATTTGCTGA
>Location:NODE_282267_length_2958_cov_19.565924	Coordinate:1397	Reads:1	Hits:6	Allocated_reads:0.166666666666667	Strand:-
TACATTGAAAGGGTCAGTAAATGGCCATCT
>Location:NODE_282267_length_2958_cov_19.565924	Coordinate:1413	Reads:1	Hits:11	Allocated_reads:0.0909090909090909	Strand:+
ACCCTTTCAATGTAGGCAGCAGCA
>Location:NODE_282267_length_2958_cov_19.565924	Coordinate:1413	Reads:1	Hits:9	Allocated_reads:0.111111111111111	Strand:+
ACCCTTTCAATGTAGGCAGCAGCAATTTTCAGC
>Location:NODE_282267_length_2958_cov_19.565924	Coordinate:1417	Reads:1	Hits:9	Allocated_reads:0.111111111111111	Strand:+
TTTCAATGTAGGCAGCAGCAATTTTCGGC
>Location:NODE_282267_length_2958_cov_19.565924	Coordinate:1417	Reads:5	Hits:9	Allocated_reads:0.555555555555556	Strand:+
TTTCAATGTAGGCAGCAGCAATTTTCAGC
>Location:NODE_282267_length_2958_cov_19.565924	Coordinate:1418	Reads:1	Hits:9	Allocated_reads:0.111111111111111	Strand:+
TTCAATGTAGGCAGCAGCAATTTTCAGT
>Location:NODE_282267_length_2958_cov_19.565924	Coordinate:1418	Reads:2	Hits:9	Allocated_reads:0.222222222222222	Strand:+
TTCAATGTAGGCAGCAGCAATTTTCAGC
>Location:NODE_282267_length_2958_cov_19.565924	Coordinate:1419	Reads:4	Hits:10	Allocated_reads:0.4	Strand:+
TCAATGTAGGCAGCAGCAATTTTCAGC
>Location:NODE_282267_length_2958_cov_19.565924	Coordinate:1420	Reads:1	Hits:8	Allocated_reads:0.125	Strand:+
CAATGTAGGCAGCAGCAATTTTCAGCGAAT
>Location:NODE_282267_length_2958_cov_19.565924	Coordinate:1420	Reads:2	Hits:10	Allocated_reads:0.2	Strand:-
TCGCTGAAAATTGCTGCTGCCTACATTG
>Location:NODE_282267_length_2958_cov_19.565924	Coordinate:1421	Reads:1	Hits:10	Allocated_reads:0.1	Strand:+
AATGTAGGCAGCAGCAATTTTCAGC
>Location:NODE_282267_length_2958_cov_19.565924	Coordinate:1421	Reads:1	Hits:8	Allocated_reads:0.125	Strand:+
AATGTAGGCAGCAGCAATTTTCAGCGAAT
>Location:NODE_282267_length_2958_cov_19.565924	Coordinate:1421	Reads:1	Hits:10	Allocated_reads:0.1	Strand:-
TCGCTGAAAATTGCTGCTGCCTACATT
>Location:NODE_282267_length_2958_cov_19.565924	Coordinate:1421	Reads:3	Hits:10	Allocated_reads:0.3	Strand:-
TTCGCTGAAAATTGCTGCTGCCTACATT
>Location:NODE_282267_length_2958_cov_19.565924	Coordinate:1423	Reads:1	Hits:8	Allocated_reads:0.125	Strand:+
TGTAGGCAGCAGCAATTTTCAGCGAATTGC
>Location:NODE_282267_length_2958_cov_19.565924	Coordinate:1434	Reads:7	Hits:8	Allocated_reads:0.875	Strand:-
GAGAACTTTGGCAATTCGCTGAAAATTGC
>Location:NODE_282267_length_2958_cov_19.565924	Coordinate:1434	Reads:3	Hits:6	Allocated_reads:0.5	Strand:-
GGAGAACTTTGGCAATTCGCTGAAAATTGC
>Location:NODE_282267_length_2958_cov_19.565924	Coordinate:1437	Reads:2	Hits:7	Allocated_reads:0.285714285714286	Strand:-
GGAGAACTTTGGCAATTCGCTGAAAAT
>Location:NODE_282267_length_2958_cov_19.565924	Coordinate:1438	Reads:1	Hits:9	Allocated_reads:0.111111111111111	Strand:+
TTTTCAGCGAATTGCCAAAGTTCTC
>Location:NODE_282267_length_2958_cov_19.565924	Coordinate:1438	Reads:3	Hits:7	Allocated_reads:0.428571428571429	Strand:+
TTTTCAGCGAATTGCCAAAGTTCTCCT
>Location:NODE_282267_length_2958_cov_19.565924	Coordinate:1440	Reads:2	Hits:7	Allocated_reads:0.285714285714286	Strand:-
CTCCAGGAGAACTTTGGCAATTCGCTGAA
>Location:NODE_282267_length_2958_cov_19.565924	Coordinate:1440	Reads:1	Hits:7	Allocated_reads:0.142857142857143	Strand:-
GCTCCAGGAGAACTTTGGCAATTCGCTAGT
>Location:NODE_282267_length_2958_cov_19.565924	Coordinate:1440	Reads:1	Hits:7	Allocated_reads:0.142857142857143	Strand:-
GCTCCAGGAGAACTTTGGCAATTCGCTGAA
>Location:NODE_282267_length_2958_cov_19.565924	Coordinate:1440	Reads:6	Hits:7	Allocated_reads:0.857142857142857	Strand:-
TCCAGGAGAACTTTGGCAATTCGCTGAA
>Location:NODE_282267_length_2958_cov_19.565924	Coordinate:1440	Reads:3	Hits:7	Allocated_reads:0.428571428571429	Strand:-
TGCTCCAGGAGAACTTTGGCAATTCGCTGAA
>Location:NODE_282267_length_2958_cov_19.565924	Coordinate:1440	Reads:1	Hits:7	Allocated_reads:0.142857142857143	Strand:-
TTGCTCCAGGAGAACTTTGGCAATTCGCTGAA
>Location:NODE_282267_length_2958_cov_19.565924	Coordinate:1441	Reads:1	Hits:7	Allocated_reads:0.142857142857143	Strand:+
TCAGCGAATTGCCAAAGTTCTCCTGGAGCATT
>Location:NODE_282267_length_2958_cov_19.565924	Coordinate:1441	Reads:1	Hits:7	Allocated_reads:0.142857142857143	Strand:-
TCCAGGAGAACTTTGGCAATTCGCTGA
>Location:NODE_282267_length_2958_cov_19.565924	Coordinate:1441	Reads:2	Hits:7	Allocated_reads:0.285714285714286	Strand:-
TGCTCCAGGAGAACTTTGGCAATTCGCTGA
>Location:NODE_282267_length_2958_cov_19.565924	Coordinate:1442	Reads:1	Hits:7	Allocated_reads:0.142857142857143	Strand:+
CAGCGAATTGCCAAAGTTCTCCTGGAGCATT
>Location:NODE_282267_length_2958_cov_19.565924	Coordinate:1443	Reads:1	Hits:7	Allocated_reads:0.142857142857143	Strand:-
CTCCAGGAGAACTTTGGCAATTCGCT
>Location:NODE_282267_length_2958_cov_19.565924	Coordinate:1443	Reads:2	Hits:7	Allocated_reads:0.285714285714286	Strand:-
GCTCCAGGAGAACTTTGGCAATTCGCT
>Location:NODE_282267_length_2958_cov_19.565924	Coordinate:1443	Reads:2	Hits:7	Allocated_reads:0.285714285714286	Strand:-
TCCAGGAGAACTTTGGCAATTCGCT
>Location:NODE_282267_length_2958_cov_19.565924	Coordinate:1443	Reads:2	Hits:7	Allocated_reads:0.285714285714286	Strand:-
TGCTCCAGGAGAACTTTGGCAATTCGCT
>Location:NODE_282267_length_2958_cov_19.565924	Coordinate:1443	Reads:1	Hits:7	Allocated_reads:0.142857142857143	Strand:-
TTTGCTCCAGGAGAACTTTGGCAATTCGCT
>Location:NODE_282267_length_2958_cov_19.565924	Coordinate:1444	Reads:1	Hits:7	Allocated_reads:0.142857142857143	Strand:-
TCCAGGAGAACTTTGGCAATTCGC
>Location:NODE_282267_length_2958_cov_19.565924	Coordinate:1444	Reads:1	Hits:7	Allocated_reads:0.142857142857143	Strand:-
TCTTTGCTCCAGGAGAACTTTGGCAATTCGC
>Location:NODE_282267_length_2958_cov_19.565924	Coordinate:1454	Reads:1	Hits:6	Allocated_reads:0.166666666666667	Strand:-
TAAAGCTAAATCTTTGCTCCAGGAGAACTTT
>Location:NODE_282267_length_2958_cov_19.565924	Coordinate:1455	Reads:1	Hits:6	Allocated_reads:0.166666666666667	Strand:-
TAAAGCTAAATCTTTGCTCCAGGAGAACTT
>Location:NODE_282267_length_2958_cov_19.565924	Coordinate:1456	Reads:3	Hits:6	Allocated_reads:0.5	Strand:-
TAAAGCTAAATCTTTGCTCCAGGAGAACT
>Location:NODE_282267_length_2958_cov_19.565924	Coordinate:1457	Reads:1	Hits:6	Allocated_reads:0.166666666666667	Strand:-
TAAAGCTAAATCTTTGCTCCAGGAGAAC
>Location:NODE_282267_length_2958_cov_19.565924	Coordinate:1478	Reads:1	Hits:1	Allocated_reads:1	Strand:-
CTGCTGAGTATGGATAAGCTAAAGCT
>Location:NODE_282267_length_2958_cov_19.565924	Coordinate:1509	Reads:2	Hits:1	Allocated_reads:2	Strand:-
CAAGAGAAATGGTCTGAAGCTGTCAGCA
>Location:NODE_282267_length_2958_cov_19.565924	Coordinate:1509	Reads:14	Hits:1	Allocated_reads:14	Strand:-
TCCAAGAGAAATGGTCTGAAGCTGTCAGCA
>Location:NODE_282267_length_2958_cov_19.565924	Coordinate:1510	Reads:23	Hits:1	Allocated_reads:23	Strand:-
TCCAAGAGAAATGGTCTGAAGCTGTCAGC
>Location:NODE_282267_length_2958_cov_19.565924	Coordinate:1525	Reads:1	Hits:5	Allocated_reads:0.2	Strand:-
ATATACTAGAGGCCATCCAAGAGAAATGG
>Location:NODE_282267_length_2958_cov_19.565924	Coordinate:1529	Reads:1	Hits:5	Allocated_reads:0.2	Strand:+
TTCTCTTGGATGGCCTCTAGTATA
>Location:NODE_282267_length_2958_cov_19.565924	Coordinate:1529	Reads:1	Hits:5	Allocated_reads:0.2	Strand:+
TTCTCTTGGATGGCCTCTAGTATAT
>Location:NODE_282267_length_2958_cov_19.565924	Coordinate:1552	Reads:1	Hits:6	Allocated_reads:0.166666666666667	Strand:+
ATTGCTCGAGAAAATATAAACAATCCTT
>Location:NODE_282267_length_2958_cov_19.565924	Coordinate:1557	Reads:1	Hits:6	Allocated_reads:0.166666666666667	Strand:-
TGCTAAGGATTGTTTATATTTTCTCGA
>Location:NODE_282267_length_2958_cov_19.565924	Coordinate:1558	Reads:1	Hits:6	Allocated_reads:0.166666666666667	Strand:+
CGAGAAAATATAAACAATCCTTAGCACTGT
>Location:NODE_282267_length_2958_cov_19.565924	Coordinate:1560	Reads:1	Hits:9	Allocated_reads:0.111111111111111	Strand:-
TGCTAAGGATTGTTTATATTTTCT
>Location:NODE_282267_length_2958_cov_19.565924	Coordinate:1565	Reads:1	Hits:8	Allocated_reads:0.125	Strand:+
ATATAAACAATCCTTAGCACTGTG
>Location:NODE_282267_length_2958_cov_19.565924	Coordinate:1565	Reads:1	Hits:8	Allocated_reads:0.125	Strand:+
ATATAAACAATCCTTAGCACTGTGG
>Location:NODE_282267_length_2958_cov_19.565924	Coordinate:1565	Reads:7	Hits:8	Allocated_reads:0.875	Strand:+
ATATAAACAATCCTTAGCACTGTGA
>Location:NODE_282267_length_2958_cov_19.565924	Coordinate:1565	Reads:1	Hits:8	Allocated_reads:0.125	Strand:+
ATATAAACAATCCTTAGCACTGTGAG
>Location:NODE_282267_length_2958_cov_19.565924	Coordinate:1565	Reads:1	Hits:5	Allocated_reads:0.2	Strand:+
ATATAAACAATCCTTAGCACTGTGAGT
>Location:NODE_282267_length_2958_cov_19.565924	Coordinate:1565	Reads:3	Hits:5	Allocated_reads:0.6	Strand:+
ATATAAACAATCCTTAGCACTGTGAGTT
>Location:NODE_282267_length_2958_cov_19.565924	Coordinate:1566	Reads:1	Hits:8	Allocated_reads:0.125	Strand:+
TATAAACAATCCTTAGCACTGTGA
>Location:NODE_282267_length_2958_cov_19.565924	Coordinate:1566	Reads:1	Hits:5	Allocated_reads:0.2	Strand:+
TATAAACAATCCTTAGCACTGTGAGTT
>Location:NODE_282267_length_2958_cov_19.565924	Coordinate:1569	Reads:1	Hits:5	Allocated_reads:0.2	Strand:+
AAACAATCCTTAGCACTGTGAGTT
>Location:NODE_282267_length_2958_cov_19.565924	Coordinate:1569	Reads:1	Hits:4	Allocated_reads:0.25	Strand:+
AAACAATCCTTAGCACTGTGAGTTTGACT
>Location:NODE_282267_length_2958_cov_19.565924	Coordinate:1570	Reads:4	Hits:4	Allocated_reads:1	Strand:+
AACAATCCTTAGCACTGTGAGTTTGAC
>Location:NODE_282267_length_2958_cov_19.565924	Coordinate:1570	Reads:4	Hits:4	Allocated_reads:1	Strand:+
AACAATCCTTAGCACTGTGAGTTTGACT
>Location:NODE_282267_length_2958_cov_19.565924	Coordinate:1570	Reads:2	Hits:4	Allocated_reads:0.5	Strand:+
AACAATCCTTAGCACTGTGAGTTTGACTC
>Location:NODE_282267_length_2958_cov_19.565924	Coordinate:1570	Reads:1	Hits:4	Allocated_reads:0.25	Strand:+
AACAATCCTTAGCACTGTGAGTTTGACTCT
>Location:NODE_282267_length_2958_cov_19.565924	Coordinate:1571	Reads:7	Hits:4	Allocated_reads:1.75	Strand:+
ACAATCCTTAGCACTGTGAGTTTGAC
>Location:NODE_282267_length_2958_cov_19.565924	Coordinate:1571	Reads:4	Hits:4	Allocated_reads:1	Strand:+
ACAATCCTTAGCACTGTGAGTTTGACT
>Location:NODE_282267_length_2958_cov_19.565924	Coordinate:1571	Reads:1	Hits:4	Allocated_reads:0.25	Strand:+
ACAATCCTTAGCACTGTGAGTTTGACTC
>Location:NODE_282267_length_2958_cov_19.565924	Coordinate:1572	Reads:1	Hits:4	Allocated_reads:0.25	Strand:+
CAATCCTTAGCACTGTGAGTTTGAC
>Location:NODE_282267_length_2958_cov_19.565924	Coordinate:1572	Reads:1	Hits:4	Allocated_reads:0.25	Strand:+
CAATCCTTAGCACTGTGAGTTTGACTCTC
>Location:NODE_282267_length_2958_cov_19.565924	Coordinate:1574	Reads:1	Hits:4	Allocated_reads:0.25	Strand:+
ATCCTTAGCACTGTGAGTTTGACT
>Location:NODE_282267_length_2958_cov_19.565924	Coordinate:1574	Reads:5	Hits:4	Allocated_reads:1.25	Strand:+
ATCCTTAGCACTGTGAGTTTGACTC
>Location:NODE_282267_length_2958_cov_19.565924	Coordinate:1574	Reads:2	Hits:4	Allocated_reads:0.5	Strand:+
ATCCTTAGCACTGTGAGTTTGACTCTC
>Location:NODE_282267_length_2958_cov_19.565924	Coordinate:1574	Reads:1	Hits:4	Allocated_reads:0.25	Strand:+
ATCCTTAGCACTGTGAGTTTGACTCTCCA
>Location:NODE_282267_length_2958_cov_19.565924	Coordinate:1581	Reads:1	Hits:4	Allocated_reads:0.25	Strand:-
ACATGGTGGAGAGTCAAACTCACAGTGC
>Location:NODE_282267_length_2958_cov_19.565924	Coordinate:1584	Reads:1	Hits:4	Allocated_reads:0.25	Strand:-
AGCACATGGTGGAGAGTCAAACTCACAG
>Location:NODE_282267_length_2958_cov_19.565924	Coordinate:1592	Reads:2	Hits:6	Allocated_reads:0.333333333333333	Strand:+
TTGACTCTCCACCATGTGCTCAAAAGCT
>Location:NODE_282267_length_2958_cov_19.565924	Coordinate:1595	Reads:2	Hits:5	Allocated_reads:0.4	Strand:+
ACTCTCCACCATGTGCTCAAAAGCTCTC
>Location:NODE_282267_length_2958_cov_19.565924	Coordinate:1597	Reads:1	Hits:6	Allocated_reads:0.166666666666667	Strand:+
TCTCCACCATGTGCTCAAAAGCTCTCA
>Location:NODE_282267_length_2958_cov_19.565924	Coordinate:1598	Reads:1	Hits:6	Allocated_reads:0.166666666666667	Strand:+
CTCCACCATGTGCTCAAAAGCTCTCATA
>Location:NODE_282267_length_2958_cov_19.565924	Coordinate:1598	Reads:1	Hits:6	Allocated_reads:0.166666666666667	Strand:-
TGAGAGCTTTTGAGCACATGGTGGAG
>Location:NODE_282267_length_2958_cov_19.565924	Coordinate:1600	Reads:1	Hits:6	Allocated_reads:0.166666666666667	Strand:+
CCACCATGTGCTCAAAAGCTCTCATA
>Location:NODE_282267_length_2958_cov_19.565924	Coordinate:1601	Reads:1	Hits:6	Allocated_reads:0.166666666666667	Strand:+
CACCATGTGCTCAAAAGCTCTCATA
>Location:NODE_282267_length_2958_cov_19.565924	Coordinate:1611	Reads:1	Hits:7	Allocated_reads:0.142857142857143	Strand:-
TGCAATATCAAACATTTATGAGAGCTTTTGA
>Location:NODE_282267_length_2958_cov_19.565924	Coordinate:1612	Reads:1	Hits:7	Allocated_reads:0.142857142857143	Strand:-
TGCAATATCAAACATTTATGAGAGCTTTTG
>Location:NODE_282267_length_2958_cov_19.565924	Coordinate:1614	Reads:1	Hits:7	Allocated_reads:0.142857142857143	Strand:-
CTTTGCAATATCAAACATTTATGAGAGCTTT
>Location:NODE_282267_length_2958_cov_19.565924	Coordinate:1614	Reads:1	Hits:7	Allocated_reads:0.142857142857143	Strand:-
GCAATATCAAACATTTATGAGAGCTTT
>Location:NODE_282267_length_2958_cov_19.565924	Coordinate:1614	Reads:7	Hits:7	Allocated_reads:1	Strand:-
TGCAATATCAAACATTTATGAGAGCTTT
>Location:NODE_282267_length_2958_cov_19.565924	Coordinate:1615	Reads:1	Hits:8	Allocated_reads:0.125	Strand:-
CAATATCAAACATTTATGAGAGCTT
>Location:NODE_282267_length_2958_cov_19.565924	Coordinate:1616	Reads:1	Hits:8	Allocated_reads:0.125	Strand:-
CAATATCAAACATTTATGAGAGCT
>Location:NODE_282267_length_2958_cov_19.565924	Coordinate:1627	Reads:1	Hits:6	Allocated_reads:0.166666666666667	Strand:+
ATGTTTGATATTGCAAAGGATCACC
>Location:NODE_282267_length_2958_cov_19.565924	Coordinate:1635	Reads:1	Hits:6	Allocated_reads:0.166666666666667	Strand:+
TATTGCAAAGGATCACCATCAAATAACTGAA
>Location:NODE_282267_length_2958_cov_19.565924	Coordinate:1652	Reads:2	Hits:5	Allocated_reads:0.4	Strand:-
TACCAAGGCGTGACATTCAGTTATTTGAT
>Location:NODE_282267_length_2958_cov_19.565924	Coordinate:1658	Reads:1	Hits:5	Allocated_reads:0.2	Strand:+
TAACTGAATGTCACGCCTTGGTAGC
>Location:NODE_282267_length_2958_cov_19.565924	Coordinate:1660	Reads:1	Hits:8	Allocated_reads:0.125	Strand:+
ACTGAATGTCACGCCTTGGTAGCAAAA
>Location:NODE_282267_length_2958_cov_19.565924	Coordinate:1660	Reads:1	Hits:8	Allocated_reads:0.125	Strand:-
TTTTTGCTACCAAGGCGTGACATTCAGT
>Location:NODE_282267_length_2958_cov_19.565924	Coordinate:1667	Reads:1	Hits:4	Allocated_reads:0.25	Strand:+
GTCACGCCTTGGTAGCAAAAACAGAGACTGC
>Location:NODE_282267_length_2958_cov_19.565924	Coordinate:1669	Reads:1	Hits:5	Allocated_reads:0.2	Strand:+
CACGCCTTGGTAGCAAAAACAGAGACTGC
>Location:NODE_282267_length_2958_cov_19.565924	Coordinate:1671	Reads:1	Hits:5	Allocated_reads:0.2	Strand:+
CGCCTTGGTAGCAAAAACAGAGACTGCTGC
>Location:NODE_282267_length_2958_cov_19.565924	Coordinate:1681	Reads:3	Hits:4	Allocated_reads:0.75	Strand:-
TTGGCTGAGCAGCAGTCTCTGTTTTTGC
>Location:NODE_282267_length_2958_cov_19.565924	Coordinate:1687	Reads:1	Hits:4	Allocated_reads:0.25	Strand:-
ACTTTATTGGCTGAGCAGCAGTCTCTGT
>Location:NODE_282267_length_2958_cov_19.565924	Coordinate:1722	Reads:1	Hits:6	Allocated_reads:0.166666666666667	Strand:+
TCATTTTGTTTCTTCAAAACTGTGACT
>Location:NODE_282267_length_2958_cov_19.565924	Coordinate:1723	Reads:2	Hits:5	Allocated_reads:0.4	Strand:-
TCTAGTCACAGTTTTGAAGAAACAAAATG
>Location:NODE_282267_length_2958_cov_19.565924	Coordinate:1724	Reads:1	Hits:5	Allocated_reads:0.2	Strand:-
TCTAGTCACAGTTTTGAAGAAACAAAAT
>Location:NODE_282267_length_2958_cov_19.565924	Coordinate:1727	Reads:1	Hits:5	Allocated_reads:0.2	Strand:-
TCTAGTCACAGTTTTGAAGAAACAA
>Location:NODE_282267_length_2958_cov_19.565924	Coordinate:1742	Reads:3	Hits:11	Allocated_reads:0.272727272727273	Strand:+
TGTGACTAGATGATCATGACCCTCA
>Location:NODE_282267_length_2958_cov_19.565924	Coordinate:1742	Reads:1	Hits:7	Allocated_reads:0.142857142857143	Strand:+
TGTGACTAGATGATCATGACCCTCACCA
>Location:NODE_282267_length_2958_cov_19.565924	Coordinate:1742	Reads:3	Hits:7	Allocated_reads:0.428571428571429	Strand:+
TGTGACTAGATGATCATGACCCTCAGCA
>Location:NODE_282267_length_2958_cov_19.565924	Coordinate:1744	Reads:1	Hits:9	Allocated_reads:0.111111111111111	Strand:+
TGACTAGATGATCATGACCCTCAGC
>Location:NODE_282267_length_2958_cov_19.565924	Coordinate:1744	Reads:1	Hits:8	Allocated_reads:0.125	Strand:+
TGACTAGATGATCATGACCCTCACCACCTTT
>Location:NODE_282267_length_2958_cov_19.565924	Coordinate:1755	Reads:1	Hits:8	Allocated_reads:0.125	Strand:+
TCATGACCCTCACCACCTTGCACTG
>Location:NODE_282267_length_2958_cov_19.565924	Coordinate:1782	Reads:1	Hits:3	Allocated_reads:0.333333333333333	Strand:+
TGTGTAAGAGGTTTTGATTGTGCGTGAG
>Location:NODE_282267_length_2958_cov_19.565924	Coordinate:1824	Reads:1	Hits:8	Allocated_reads:0.125	Strand:-
AGTATTTCCAGGTGCAGTTTCAACTACTCA
>Location:NODE_282267_length_2958_cov_19.565924	Coordinate:1824	Reads:3	Hits:8	Allocated_reads:0.375	Strand:+
TGAGTAGTTGAAACTGCACCTGGA
>Location:NODE_282267_length_2958_cov_19.565924	Coordinate:1824	Reads:2	Hits:8	Allocated_reads:0.25	Strand:+
TGAGTAGTTGAAACTGCACCTGGAA
>Location:NODE_282267_length_2958_cov_19.565924	Coordinate:1824	Reads:3	Hits:8	Allocated_reads:0.375	Strand:+
TGAGTAGTTGAAACTGCACCTGGAAA
>Location:NODE_282267_length_2958_cov_19.565924	Coordinate:1824	Reads:1	Hits:8	Allocated_reads:0.125	Strand:+
TGAGTAGTTGAAACTGCACCTGGAAATACT
>Location:NODE_282267_length_2958_cov_19.565924	Coordinate:1825	Reads:2	Hits:8	Allocated_reads:0.25	Strand:+
GAGTAGTTGAAACTGCACCTGGAA
>Location:NODE_282267_length_2958_cov_19.565924	Coordinate:1825	Reads:1	Hits:8	Allocated_reads:0.125	Strand:+
GAGTAGTTGAAACTGCACCTGGAAA
>Location:NODE_282267_length_2958_cov_19.565924	Coordinate:1825	Reads:1	Hits:8	Allocated_reads:0.125	Strand:-
TCAAGTATTTCCAGGTGCAGTTTCAACTACTC
>Location:NODE_282267_length_2958_cov_19.565924	Coordinate:1825	Reads:1	Hits:8	Allocated_reads:0.125	Strand:-
TTTCCAGGTGCAGTTTCAACTACTC
>Location:NODE_282267_length_2958_cov_19.565924	Coordinate:1826	Reads:1	Hits:8	Allocated_reads:0.125	Strand:-
TCAAGTATTTCCAGGTGCAGTTTCAACTACT
>Location:NODE_282267_length_2958_cov_19.565924	Coordinate:1827	Reads:1	Hits:8	Allocated_reads:0.125	Strand:+
GTAGTTGAAACTGCACCTGGAAATACT
>Location:NODE_282267_length_2958_cov_19.565924	Coordinate:1827	Reads:2	Hits:8	Allocated_reads:0.25	Strand:-
TCAAGTATTTCCAGGTGCAGTTTCAACTAC
>Location:NODE_282267_length_2958_cov_19.565924	Coordinate:1829	Reads:1	Hits:9	Allocated_reads:0.111111111111111	Strand:-
CAAGTATTTCCAGGTGCAGTTTCAACT
>Location:NODE_282267_length_2958_cov_19.565924	Coordinate:1829	Reads:2	Hits:9	Allocated_reads:0.222222222222222	Strand:-
TCAAGTATTTCCAGGTGCAGTTTCAACT
>Location:NODE_282267_length_2958_cov_19.565924	Coordinate:1830	Reads:5	Hits:9	Allocated_reads:0.555555555555556	Strand:-
TCAAGTATTTCCAGGTGCAGTTTCAAC
>Location:NODE_282267_length_2958_cov_19.565924	Coordinate:1832	Reads:1	Hits:8	Allocated_reads:0.125	Strand:-
TACATCAAGTATTTCCAGGTGCAGTTTCA
>Location:NODE_282267_length_2958_cov_19.565924	Coordinate:1833	Reads:1	Hits:10	Allocated_reads:0.1	Strand:+
GAAACTGCACCTGGAAATACTTGATGTA
>Location:NODE_282267_length_2958_cov_19.565924	Coordinate:1833	Reads:1	Hits:10	Allocated_reads:0.1	Strand:-
TACATCAAGTATTTCCAGGTGCAGTTTC
>Location:NODE_282267_length_2958_cov_19.565924	Coordinate:1834	Reads:1	Hits:11	Allocated_reads:0.0909090909090909	Strand:-
GTTACATCAAGTATTTCCAGGTGCAGTTT
>Location:NODE_282267_length_2958_cov_19.565924	Coordinate:1836	Reads:1	Hits:11	Allocated_reads:0.0909090909090909	Strand:-
TTACATCAAGTATTTCCAGGTGCAGT
>Location:NODE_282267_length_2958_cov_19.565924	Coordinate:1837	Reads:1	Hits:11	Allocated_reads:0.0909090909090909	Strand:-
GTTACATCAAGTATTTCCAGGTGCAG
>Location:NODE_282267_length_2958_cov_19.565924	Coordinate:1838	Reads:2	Hits:11	Allocated_reads:0.181818181818182	Strand:+
TGCACCTGGAAATACTTGATGTAACT
>Location:NODE_282267_length_2958_cov_19.565924	Coordinate:1838	Reads:3	Hits:10	Allocated_reads:0.3	Strand:+
TGCACCTGGAAATACTTGATGTAACTT
>Location:NODE_282267_length_2958_cov_19.565924	Coordinate:1838	Reads:1	Hits:8	Allocated_reads:0.125	Strand:+
TGCACCTGGAAATACTTGATGTAACTTC
>Location:NODE_282267_length_2958_cov_19.565924	Coordinate:1838	Reads:2	Hits:8	Allocated_reads:0.25	Strand:+
TGCACCTGGAAATACTTGATGTAACTTCG
>Location:NODE_282267_length_2958_cov_19.565924	Coordinate:1838	Reads:1	Hits:10	Allocated_reads:0.1	Strand:+
TGCACCTGGAAATACTTGATGTAACTTGGT
>Location:NODE_282267_length_2958_cov_19.565924	Coordinate:1840	Reads:1	Hits:12	Allocated_reads:0.0833333333333333	Strand:+
CACCTGGAAATACTTGATGTAACT
>Location:NODE_282267_length_2958_cov_19.565924	Coordinate:1841	Reads:1	Hits:8	Allocated_reads:0.125	Strand:+
ACCTGGAAATACTTGATGTAACTTCGTC
>Location:NODE_282267_length_2958_cov_19.565924	Coordinate:1847	Reads:1	Hits:8	Allocated_reads:0.125	Strand:+
AAATACTTGATGTAACTTCGTCTCTGAC
>Location:NODE_282267_length_2958_cov_19.565924	Coordinate:1848	Reads:1	Hits:3	Allocated_reads:0.333333333333333	Strand:-
AAAAGTCAGAGACGAAGTTACATCAAGTATT
>Location:NODE_282267_length_2958_cov_19.565924	Coordinate:1867	Reads:1	Hits:3	Allocated_reads:0.333333333333333	Strand:-
TCGTTTCGTTGGAAAAGTCAGAGA
>Location:NODE_282267_length_2958_cov_19.565924	Coordinate:1878	Reads:1	Hits:4	Allocated_reads:0.25	Strand:+
TCCAACGAAACGACCTTGGGCTGAAAAGT
>Location:NODE_282267_length_2958_cov_19.565924	Coordinate:1881	Reads:1	Hits:4	Allocated_reads:0.25	Strand:+
AACGAAACGACCTTGGGCTGAAAAGT
>Location:NODE_282267_length_2958_cov_19.565924	Coordinate:1903	Reads:1	Hits:1	Allocated_reads:1	Strand:-
GGATGTAAGGCCCAAGGTTAAAAAGACTT
>Location:NODE_282267_length_2958_cov_19.565924	Coordinate:1903	Reads:1	Hits:1	Allocated_reads:1	Strand:-
TTGGATGTAAGGCCCAAGGTTAAAAAGACTT
>Location:NODE_282267_length_2958_cov_19.565924	Coordinate:1941	Reads:1	Hits:7	Allocated_reads:0.142857142857143	Strand:-
TCAGGGTGTTGATGCAAGTGATCATCAAGC
>Location:NODE_282267_length_2958_cov_19.565924	Coordinate:1945	Reads:1	Hits:7	Allocated_reads:0.142857142857143	Strand:-
TATCAGGGTGTTGATGCAAGTGATCATC
>Location:NODE_282267_length_2958_cov_19.565924	Coordinate:1951	Reads:1	Hits:7	Allocated_reads:0.142857142857143	Strand:+
CACTTGCATCAACACCCTGATATGG
>Location:NODE_282267_length_2958_cov_19.565924	Coordinate:1963	Reads:1	Hits:7	Allocated_reads:0.142857142857143	Strand:+
CACCCTGATATGGTTGCTCTGGTAACA
>Location:NODE_282267_length_2958_cov_19.565924	Coordinate:1974	Reads:1	Hits:1	Allocated_reads:1	Strand:-
GACGTTCAAACCTGTTACCAGAGCAACC
>Location:NODE_282267_length_2958_cov_19.565924	Coordinate:1988	Reads:4	Hits:10	Allocated_reads:0.4	Strand:+
CAGGTTTGAACGTCGGAGCATTAGG
>Location:NODE_282267_length_2958_cov_19.565924	Coordinate:1990	Reads:1	Hits:10	Allocated_reads:0.1	Strand:+
GGTTTGAACGTCGGAGCATTAGGATT
>Location:NODE_282267_length_2958_cov_19.565924	Coordinate:1990	Reads:1	Hits:9	Allocated_reads:0.111111111111111	Strand:-
TAAATCCTAATGCTCCGACGTTCAAACC
>Location:NODE_282267_length_2958_cov_19.565924	Coordinate:1992	Reads:1	Hits:9	Allocated_reads:0.111111111111111	Strand:+
TTTGAACGTCGGAGCATTAGGATTTAA
>Location:NODE_282267_length_2958_cov_19.565924	Coordinate:2027	Reads:2	Hits:6	Allocated_reads:0.333333333333333	Strand:-
TGAATTCGTATTTAGAACGAGAGCAGGGGCGTT
>Location:NODE_282267_length_2958_cov_19.565924	Coordinate:2028	Reads:1	Hits:6	Allocated_reads:0.166666666666667	Strand:+
ACGCCCCTGCTCTCGTTCTAAATACGAAT
>Location:NODE_282267_length_2958_cov_19.565924	Coordinate:2030	Reads:2	Hits:6	Allocated_reads:0.333333333333333	Strand:-
GAATTCGTATTTAGAACGAGAGCAGGGGC
>Location:NODE_282267_length_2958_cov_19.565924	Coordinate:2030	Reads:15	Hits:6	Allocated_reads:2.5	Strand:-
TGAATTCGTATTTAGAACGAGAGCAGGGGC
>Location:NODE_282267_length_2958_cov_19.565924	Coordinate:2031	Reads:1	Hits:7	Allocated_reads:0.142857142857143	Strand:-
TGAATTCGTATTTAGAACGAGAGCAAGGG
>Location:NODE_282267_length_2958_cov_19.565924	Coordinate:2031	Reads:18	Hits:7	Allocated_reads:2.57142857142857	Strand:-
TGAATTCGTATTTAGAACGAGAGCAGGGG
>Location:NODE_282267_length_2958_cov_19.565924	Coordinate:2032	Reads:1	Hits:7	Allocated_reads:0.142857142857143	Strand:-
TGAATTCGTATTTAGAACGAGAGCAGCC
>Location:NODE_282267_length_2958_cov_19.565924	Coordinate:2032	Reads:1	Hits:7	Allocated_reads:0.142857142857143	Strand:-
TGAATTCGTATTTAGAACGAGAGCAGGA
>Location:NODE_282267_length_2958_cov_19.565924	Coordinate:2032	Reads:10	Hits:7	Allocated_reads:1.42857142857143	Strand:-
TGAATTCGTATTTAGAACGAGAGCAGGG
>Location:NODE_282267_length_2958_cov_19.565924	Coordinate:2034	Reads:1	Hits:7	Allocated_reads:0.142857142857143	Strand:-
ATGGAATGAATTCGTATTTAGAACGAGAGCCA
>Location:NODE_282267_length_2958_cov_19.565924	Coordinate:2037	Reads:1	Hits:7	Allocated_reads:0.142857142857143	Strand:-
ATGGAATGAATTCGTATTTAGAACGAGAG
>Location:NODE_282267_length_2958_cov_19.565924	Coordinate:2037	Reads:1	Hits:6	Allocated_reads:0.166666666666667	Strand:-
GATGGAATGAATTCGTATTTAGAACGAGAG
>Location:NODE_282267_length_2958_cov_19.565924	Coordinate:2038	Reads:1	Hits:7	Allocated_reads:0.142857142857143	Strand:-
ATGGAATGAATTCGTATTTAAAACGAGA
>Location:NODE_282267_length_2958_cov_19.565924	Coordinate:2038	Reads:5	Hits:7	Allocated_reads:0.714285714285714	Strand:-
ATGGAATGAATTCGTATTTAGAACGAGA
>Location:NODE_282267_length_2958_cov_19.565924	Coordinate:2038	Reads:20	Hits:6	Allocated_reads:3.33333333333333	Strand:-
GATGGAATGAATTCGTATTTAGAACGAGA
>Location:NODE_282267_length_2958_cov_19.565924	Coordinate:2038	Reads:1	Hits:7	Allocated_reads:0.142857142857143	Strand:-
TGGAATGAATTCGTATTTAGAACGAGA
>Location:NODE_282267_length_2958_cov_19.565924	Coordinate:2039	Reads:4	Hits:7	Allocated_reads:0.571428571428571	Strand:-
ATGGAATGAATTCGTATTTAGAACGAG
>Location:NODE_282267_length_2958_cov_19.565924	Coordinate:2039	Reads:2	Hits:6	Allocated_reads:0.333333333333333	Strand:-
GATGGAATGAATTCGTATTTAGAACGAG
>Location:NODE_282267_length_2958_cov_19.565924	Coordinate:2040	Reads:1	Hits:7	Allocated_reads:0.142857142857143	Strand:-
ATGGAATGAATTCGTATTTAGAACGA
>Location:NODE_282267_length_2958_cov_19.565924	Coordinate:2040	Reads:25	Hits:6	Allocated_reads:4.16666666666667	Strand:-
GATGGAATGAATTCGTATTTAGAACGA
>Location:NODE_282267_length_2958_cov_19.565924	Coordinate:2040	Reads:1	Hits:2	Allocated_reads:0.5	Strand:-
TCAGATGGAATGAATTCGTATTTAGAGCGA
>Location:NODE_282267_length_2958_cov_19.565924	Coordinate:2040	Reads:3	Hits:1	Allocated_reads:3	Strand:-
TCAGATGGAATGAATTCGTATTTAGAACGA
>Location:NODE_282267_length_2958_cov_19.565924	Coordinate:2040	Reads:2	Hits:7	Allocated_reads:0.285714285714286	Strand:-
TGGAATGAATTCGTATTTAGAACGA
>Location:NODE_282267_length_2958_cov_19.565924	Coordinate:2041	Reads:1	Hits:7	Allocated_reads:0.142857142857143	Strand:-
ATGGAATGAATTCGTATTTAGAACG
>Location:NODE_282267_length_2958_cov_19.565924	Coordinate:2050	Reads:1	Hits:2	Allocated_reads:0.5	Strand:+
TACGAATTCATTCCATCTGATTTAACATT
>Location:NODE_282267_length_2958_cov_19.565924	Coordinate:2057	Reads:1	Hits:3	Allocated_reads:0.333333333333333	Strand:+
TCATTCCATCTGATTTAACATTAAC
>Location:NODE_282267_length_2958_cov_19.565924	Coordinate:2057	Reads:1	Hits:3	Allocated_reads:0.333333333333333	Strand:+
TCATTCCATCTGATTTAACATTAACA
>Location:NODE_282267_length_2958_cov_19.565924	Coordinate:2057	Reads:2	Hits:3	Allocated_reads:0.666666666666667	Strand:+
TCATTCCATCTGATTTAACATTAACAGC
>Location:NODE_282267_length_2958_cov_19.565924	Coordinate:2057	Reads:1	Hits:3	Allocated_reads:0.333333333333333	Strand:+
TCATTCCATCTGATTTAACATTAACAGCA
>Location:NODE_282267_length_2958_cov_19.565924	Coordinate:2057	Reads:2	Hits:3	Allocated_reads:0.666666666666667	Strand:+
TCATTCCATCTGATTTAACATTAACAGCACT
>Location:NODE_282267_length_2958_cov_19.565924	Coordinate:2060	Reads:1	Hits:3	Allocated_reads:0.333333333333333	Strand:+
TTCCATCTGATTTAACATTAACAGT
>Location:NODE_282267_length_2958_cov_19.565924	Coordinate:2060	Reads:1	Hits:3	Allocated_reads:0.333333333333333	Strand:+
TTCCATCTGATTTAACATTAACAGCACT
>Location:NODE_282267_length_2958_cov_19.565924	Coordinate:2060	Reads:1	Hits:3	Allocated_reads:0.333333333333333	Strand:+
TTCCATCTGATTTAACATTAACAGCACTTGA
>Location:NODE_282267_length_2958_cov_19.565924	Coordinate:2069	Reads:1	Hits:4	Allocated_reads:0.25	Strand:-
CCGAGTCTCAAGTGCTGTTAATGTTAAAT
>Location:NODE_282267_length_2958_cov_19.565924	Coordinate:2069	Reads:1	Hits:4	Allocated_reads:0.25	Strand:-
GTCCCGAGTCTCAAGTGCTGTTAATGTTAAAT
>Location:NODE_282267_length_2958_cov_19.565924	Coordinate:2071	Reads:2	Hits:5	Allocated_reads:0.4	Strand:-
TCCCGAGTCTCAAGTGCTGTTAATGTTAA
>Location:NODE_282267_length_2958_cov_19.565924	Coordinate:2073	Reads:1	Hits:6	Allocated_reads:0.166666666666667	Strand:-
AATGTCCCGAGTCTCAAGTGCTGCTAATGTT
>Location:NODE_282267_length_2958_cov_19.565924	Coordinate:2073	Reads:1	Hits:6	Allocated_reads:0.166666666666667	Strand:-
ATGTCCCGAGTCTCAAGTGCTGCTAATGTT
>Location:NODE_282267_length_2958_cov_19.565924	Coordinate:2073	Reads:1	Hits:5	Allocated_reads:0.2	Strand:-
CCGAGTCTCAAGTGCTGTTAATGTT
>Location:NODE_282267_length_2958_cov_19.565924	Coordinate:2073	Reads:2	Hits:6	Allocated_reads:0.333333333333333	Strand:-
TCCCGAGTCTCAAGTGCTGCTAATGTT
>Location:NODE_282267_length_2958_cov_19.565924	Coordinate:2073	Reads:2	Hits:5	Allocated_reads:0.4	Strand:-
TCCCGAGTCTCAAGTGCTGTTAATGTT
>Location:NODE_282267_length_2958_cov_19.565924	Coordinate:2074	Reads:1	Hits:6	Allocated_reads:0.166666666666667	Strand:-
AAATGTCCCGAGTCTCAAGTGCTGCTAATGT
>Location:NODE_282267_length_2958_cov_19.565924	Coordinate:2074	Reads:1	Hits:6	Allocated_reads:0.166666666666667	Strand:-
TGTCCCGAGTCTCAAGTGCTGCTAATGT
>Location:NODE_282267_length_2958_cov_19.565924	Coordinate:2075	Reads:1	Hits:9	Allocated_reads:0.111111111111111	Strand:-
AATGTCCCGAGTCTCAAGTGCTGCTAATG
>Location:NODE_282267_length_2958_cov_19.565924	Coordinate:2075	Reads:1	Hits:8	Allocated_reads:0.125	Strand:-
GTCCCGAGTCTCAAGTGCTGTTAATG
>Location:NODE_282267_length_2958_cov_19.565924	Coordinate:2075	Reads:1	Hits:9	Allocated_reads:0.111111111111111	Strand:-
TGTCCCGAGTCTCAAGTGCTGCTAATG
>Location:NODE_282267_length_2958_cov_19.565924	Coordinate:2075	Reads:1	Hits:8	Allocated_reads:0.125	Strand:-
TGTCCCGAGTCTCAAGTGCTGTTAATG
>Location:NODE_282267_length_2958_cov_19.565924	Coordinate:2076	Reads:1	Hits:8	Allocated_reads:0.125	Strand:-
AATGTCCCGAGTCTCAAGTGCTGTTAAT
>Location:NODE_282267_length_2958_cov_19.565924	Coordinate:2077	Reads:1	Hits:9	Allocated_reads:0.111111111111111	Strand:-
GTCCCGAGTCTCAAGTGCTGTTAA
>Location:NODE_282267_length_2958_cov_19.565924	Coordinate:2078	Reads:1	Hits:9	Allocated_reads:0.111111111111111	Strand:+
TAACAGCACTTGAGACTCGGGACACC
>Location:NODE_282267_length_2958_cov_19.565924	Coordinate:2079	Reads:1	Hits:9	Allocated_reads:0.111111111111111	Strand:-
TGAAATGTCCCGAGTCTCAAGTGCTGTT
>Location:NODE_282267_length_2958_cov_19.565924	Coordinate:2079	Reads:1	Hits:9	Allocated_reads:0.111111111111111	Strand:-
TTCTGAAATGTCCCGAGTCTCAAGTGCTGTT
>Location:NODE_282267_length_2958_cov_19.565924	Coordinate:2080	Reads:2	Hits:9	Allocated_reads:0.222222222222222	Strand:-
TTCTGAAATGTCCCGAGTCTCAAGTGCTGT
>Location:NODE_282267_length_2958_cov_19.565924	Coordinate:2082	Reads:1	Hits:6	Allocated_reads:0.166666666666667	Strand:+
AGCACTTGAGACTCGGGACATTTCAGAAGT
>Location:NODE_282267_length_2958_cov_19.565924	Coordinate:2082	Reads:1	Hits:10	Allocated_reads:0.1	Strand:-
TTCTGAAATGTCCCGAGTCTCAAGTGCT
>Location:NODE_282267_length_2958_cov_19.565924	Coordinate:2083	Reads:1	Hits:10	Allocated_reads:0.1	Strand:+
GCACTTGAGACTCGGGACATTTCA
>Location:NODE_282267_length_2958_cov_19.565924	Coordinate:2083	Reads:1	Hits:10	Allocated_reads:0.1	Strand:+
GCACTTGAGACTCGGGACATTTCAG
>Location:NODE_282267_length_2958_cov_19.565924	Coordinate:2083	Reads:1	Hits:10	Allocated_reads:0.1	Strand:+
GCACTTGAGACTCGGGACATTTCAGA
>Location:NODE_282267_length_2958_cov_19.565924	Coordinate:2083	Reads:1	Hits:10	Allocated_reads:0.1	Strand:+
GCACTTGAGACTCGGGACATTTCAGAA
>Location:NODE_282267_length_2958_cov_19.565924	Coordinate:2083	Reads:1	Hits:6	Allocated_reads:0.166666666666667	Strand:+
GCACTTGAGACTCGGGACATTTCAGAAGTT
>Location:NODE_282267_length_2958_cov_19.565924	Coordinate:2083	Reads:1	Hits:10	Allocated_reads:0.1	Strand:-
TTCTGAAATGTCCCGAGTCTCAAGTGC
>Location:NODE_282267_length_2958_cov_19.565924	Coordinate:2084	Reads:1	Hits:6	Allocated_reads:0.166666666666667	Strand:+
CACTTGAGACTCGGGACATTTCAGAAGT
>Location:NODE_282267_length_2958_cov_19.565924	Coordinate:2086	Reads:1	Hits:11	Allocated_reads:0.0909090909090909	Strand:+
CTTGAGACTCGGGACATTTCAGAA
>Location:NODE_282267_length_2958_cov_19.565924	Coordinate:2088	Reads:2	Hits:6	Allocated_reads:0.333333333333333	Strand:+
TGAGACTCGGGACATTTCAGAAGTTT
>Location:NODE_282267_length_2958_cov_19.565924	Coordinate:2088	Reads:1	Hits:6	Allocated_reads:0.166666666666667	Strand:+
TGAGACTCGGGACATTTCAGAAGTTTTTA
>Location:NODE_282267_length_2958_cov_19.565924	Coordinate:2088	Reads:1	Hits:6	Allocated_reads:0.166666666666667	Strand:+
TGAGACTCGGGACATTTCAGAAGTTTTTATC
>Location:NODE_282267_length_2958_cov_19.565924	Coordinate:2088	Reads:1	Hits:6	Allocated_reads:0.166666666666667	Strand:+
TGAGACTCGGGACATTTCAGAAGTTTTTAAAA
>Location:NODE_282267_length_2958_cov_19.565924	Coordinate:2089	Reads:1	Hits:6	Allocated_reads:0.166666666666667	Strand:+
GAGACTCGGGACATTTCAGAAGTTT
>Location:NODE_282267_length_2958_cov_19.565924	Coordinate:2090	Reads:1	Hits:6	Allocated_reads:0.166666666666667	Strand:+
AGACTCGGGACATTTCAGAAGTTTTTAA
>Location:NODE_282267_length_2958_cov_19.565924	Coordinate:2091	Reads:1	Hits:6	Allocated_reads:0.166666666666667	Strand:+
GACTCGGGACATTTCAGAAGTTTTT
>Location:NODE_282267_length_2958_cov_19.565924	Coordinate:2091	Reads:1	Hits:6	Allocated_reads:0.166666666666667	Strand:+
GACTCGGGACATTTCAGAAGTTTTTAAA
>Location:NODE_282267_length_2958_cov_19.565924	Coordinate:2091	Reads:3	Hits:6	Allocated_reads:0.5	Strand:+
GACTCGGGACATTTCAGAAGTTTTTAAAA
>Location:NODE_282267_length_2958_cov_19.565924	Coordinate:2091	Reads:1	Hits:6	Allocated_reads:0.166666666666667	Strand:+
GACTCGGGACATTTCAGAAGTTTTTAAAAC
>Location:NODE_282267_length_2958_cov_19.565924	Coordinate:2091	Reads:1	Hits:6	Allocated_reads:0.166666666666667	Strand:+
GACTCGGGACATTTCAGAAGTTTTTGAAAA
>Location:NODE_282267_length_2958_cov_19.565924	Coordinate:2093	Reads:1	Hits:6	Allocated_reads:0.166666666666667	Strand:+
CTCGGGACATTTCAGAAGTTTTTAAAAC
>Location:NODE_282267_length_2958_cov_19.565924	Coordinate:2093	Reads:1	Hits:6	Allocated_reads:0.166666666666667	Strand:-
GAATGTTTTAAAAACTTCTGAAATGTCCCGAG
>Location:NODE_282267_length_2958_cov_19.565924	Coordinate:2094	Reads:8	Hits:6	Allocated_reads:1.33333333333333	Strand:+
TCGGGACATTTCAGAAGTTTTTAAAAC
>Location:NODE_282267_length_2958_cov_19.565924	Coordinate:2094	Reads:1	Hits:6	Allocated_reads:0.166666666666667	Strand:+
TCGGGACATTTCAGAAGTTTTTAAAACA
>Location:NODE_282267_length_2958_cov_19.565924	Coordinate:2094	Reads:7	Hits:6	Allocated_reads:1.16666666666667	Strand:+
TCGGGACATTTCAGAAGTTTTTAAAACATT
>Location:NODE_282267_length_2958_cov_19.565924	Coordinate:2094	Reads:1	Hits:6	Allocated_reads:0.166666666666667	Strand:+
TCGGGACATTTCAGAAGTTTTTAAAACATTC
>Location:NODE_282267_length_2958_cov_19.565924	Coordinate:2096	Reads:1	Hits:6	Allocated_reads:0.166666666666667	Strand:+
GGGACATTTCAGAAGTTTTTAAAACATTC
>Location:NODE_282267_length_2958_cov_19.565924	Coordinate:2120	Reads:1	Hits:7	Allocated_reads:0.142857142857143	Strand:+
CATTCACCTTTGCTGCTGAGGCTGC
>Location:NODE_282267_length_2958_cov_19.565924	Coordinate:2121	Reads:1	Hits:7	Allocated_reads:0.142857142857143	Strand:+
ATTCACCTTTGCTGCTGAGGCTGC
>Location:NODE_282267_length_2958_cov_19.565924	Coordinate:2122	Reads:3	Hits:7	Allocated_reads:0.428571428571429	Strand:+
TTCACCTTTGCTGCTGAGGCTGCT
>Location:NODE_282267_length_2958_cov_19.565924	Coordinate:2123	Reads:2	Hits:7	Allocated_reads:0.285714285714286	Strand:+
TCACCTTTGCTGCTGAGGCTGCTATTT
>Location:NODE_282267_length_2958_cov_19.565924	Coordinate:2130	Reads:1	Hits:6	Allocated_reads:0.166666666666667	Strand:-
TTAGAAACTGAAATAGCAGCCTCAGCAGCA
>Location:NODE_282267_length_2958_cov_19.565924	Coordinate:2134	Reads:1	Hits:6	Allocated_reads:0.166666666666667	Strand:-
TGACTTAGAAACTGAAATAGCAGCCTCAGC
>Location:NODE_282267_length_2958_cov_19.565924	Coordinate:2138	Reads:1	Hits:6	Allocated_reads:0.166666666666667	Strand:-
GCTTGACTTAGAAACTGAAATAGCAGCCT
>Location:NODE_282267_length_2958_cov_19.565924	Coordinate:2138	Reads:2	Hits:6	Allocated_reads:0.333333333333333	Strand:-
TGACTTAGAAACTGAAATAGCAGCCT
>Location:NODE_282267_length_2958_cov_19.565924	Coordinate:2138	Reads:1	Hits:6	Allocated_reads:0.166666666666667	Strand:-
TTGACTTAGAAACTGAAATAGCAGCCT
>Location:NODE_282267_length_2958_cov_19.565924	Coordinate:2140	Reads:1	Hits:7	Allocated_reads:0.142857142857143	Strand:-
TGACTTAGAAACTGAAATAGCAGC
>Location:NODE_282267_length_2958_cov_19.565924	Coordinate:2153	Reads:1	Hits:7	Allocated_reads:0.142857142857143	Strand:+
TTTCTAAGTCAAGCAGCTCCTTTCT
>Location:NODE_282267_length_2958_cov_19.565924	Coordinate:2169	Reads:1	Hits:6	Allocated_reads:0.166666666666667	Strand:+
CTCCTTTCTTTTCTTAAGCTGTATTTC
>Location:NODE_282267_length_2958_cov_19.565924	Coordinate:2170	Reads:1	Hits:7	Allocated_reads:0.142857142857143	Strand:+
TCCTTTCTTTTCTTAAGCTGTATT
>Location:NODE_282267_length_2958_cov_19.565924	Coordinate:2170	Reads:1	Hits:7	Allocated_reads:0.142857142857143	Strand:+
TCCTTTCTTTTCTTAAGCTGTATTT
>Location:NODE_282267_length_2958_cov_19.565924	Coordinate:2170	Reads:1	Hits:6	Allocated_reads:0.166666666666667	Strand:+
TCCTTTCTTTTCTTAAGCTGTATTTCT
>Location:NODE_282267_length_2958_cov_19.565924	Coordinate:2170	Reads:1	Hits:6	Allocated_reads:0.166666666666667	Strand:+
TCCTTTCTTTTCTTAAGCTGTATTTCTTG
>Location:NODE_282267_length_2958_cov_19.565924	Coordinate:2172	Reads:1	Hits:6	Allocated_reads:0.166666666666667	Strand:+
CTTTCTTTTCTTAAGCTGTATTTCTTGT
>Location:NODE_282267_length_2958_cov_19.565924	Coordinate:2173	Reads:1	Hits:6	Allocated_reads:0.166666666666667	Strand:+
TTTCTTTTCTTAAGCTGTATTTCTTGT
>Location:NODE_282267_length_2958_cov_19.565924	Coordinate:2175	Reads:1	Hits:6	Allocated_reads:0.166666666666667	Strand:+
TCTTTTCTTAAGCTGTATTTCTTGT
>Location:NODE_282267_length_2958_cov_19.565924	Coordinate:2175	Reads:1	Hits:6	Allocated_reads:0.166666666666667	Strand:+
TCTTTTCTTAAGCTGTATTTCTTGTT
>Location:NODE_282267_length_2958_cov_19.565924	Coordinate:2175	Reads:1	Hits:6	Allocated_reads:0.166666666666667	Strand:+
TCTTTTCTTAAGCTGTATTTCTTGTTCT
>Location:NODE_282267_length_2958_cov_19.565924	Coordinate:2180	Reads:3	Hits:6	Allocated_reads:0.5	Strand:-
TGCTTTGGAAGAACAAGAAATACAGCTTAAGA
>Location:NODE_282267_length_2958_cov_19.565924	Coordinate:2180	Reads:1	Hits:6	Allocated_reads:0.166666666666667	Strand:-
TTTGGAAGAACAAGAAATACAGCTTAAGA
>Location:NODE_282267_length_2958_cov_19.565924	Coordinate:2182	Reads:1	Hits:6	Allocated_reads:0.166666666666667	Strand:-
TGCTTTGGAAGAACAAGAAATACAGCTTAA
>Location:NODE_282267_length_2958_cov_19.565924	Coordinate:2183	Reads:5	Hits:7	Allocated_reads:0.714285714285714	Strand:-
TGCTTTGGAAGAACAAGAAATACAGCTTA
>Location:NODE_282267_length_2958_cov_19.565924	Coordinate:2184	Reads:1	Hits:7	Allocated_reads:0.142857142857143	Strand:-
TGCTTTGGAAGAACAAGAAATACAGCTT
>Location:NODE_282267_length_2958_cov_19.565924	Coordinate:2185	Reads:3	Hits:8	Allocated_reads:0.375	Strand:-
ATGCTTTGGAAGAACAAGAAATACAGCT
>Location:NODE_282267_length_2958_cov_19.565924	Coordinate:2185	Reads:2	Hits:8	Allocated_reads:0.25	Strand:-
GCTTTGGAAGAACAAGAAATACAGCT
>Location:NODE_282267_length_2958_cov_19.565924	Coordinate:2185	Reads:1	Hits:9	Allocated_reads:0.111111111111111	Strand:-
TGCTTTGGAAGAACAAGAAAAACAGCT
>Location:NODE_282267_length_2958_cov_19.565924	Coordinate:2185	Reads:1	Hits:8	Allocated_reads:0.125	Strand:-
TGCTTTGGAAGAACAAGAAATACTGCT
>Location:NODE_282267_length_2958_cov_19.565924	Coordinate:2185	Reads:362	Hits:8	Allocated_reads:45.25	Strand:-
TGCTTTGGAAGAACAAGAAATACAGCT
>Location:NODE_282267_length_2958_cov_19.565924	Coordinate:2186	Reads:4	Hits:8	Allocated_reads:0.5	Strand:-
TGCTTTGGAAGAACAAGAAATACAGC
>Location:NODE_282267_length_2958_cov_19.565924	Coordinate:2186	Reads:6	Hits:8	Allocated_reads:0.75	Strand:-
TGCTTTGGAAGAACAAGAAATACACT
>Location:NODE_282267_length_2958_cov_19.565924	Coordinate:2188	Reads:2	Hits:8	Allocated_reads:0.25	Strand:-
TGCTTTGGAAGAACAAGAAATACA
>Location:NODE_282267_length_2958_cov_19.565924	Coordinate:2197	Reads:1	Hits:6	Allocated_reads:0.166666666666667	Strand:-
AAGAAAAGCATGCTTTGGAAGAACA
>Location:NODE_282267_length_2958_cov_19.565924	Coordinate:2199	Reads:1	Hits:6	Allocated_reads:0.166666666666667	Strand:+
TTCTTCCAAAGCATGCTTTTCTTTCAAC
>Location:NODE_282267_length_2958_cov_19.565924	Coordinate:2202	Reads:1	Hits:6	Allocated_reads:0.166666666666667	Strand:+
TTCCAAAGCATGCTTTTCTTTCAAC
>Location:NODE_282267_length_2958_cov_19.565924	Coordinate:2202	Reads:3	Hits:6	Allocated_reads:0.5	Strand:+
TTCCAAAGCATGCTTTTCTTTCAACA
>Location:NODE_282267_length_2958_cov_19.565924	Coordinate:2202	Reads:1	Hits:6	Allocated_reads:0.166666666666667	Strand:+
TTCCAAAGCATGCTTTTCTTTCAACAACC
>Location:NODE_282267_length_2958_cov_19.565924	Coordinate:2203	Reads:1	Hits:6	Allocated_reads:0.166666666666667	Strand:+
TCCAAAGCATGCTTTTCTTTCAACAACC
>Location:NODE_282267_length_2958_cov_19.565924	Coordinate:2206	Reads:1	Hits:8	Allocated_reads:0.125	Strand:+
AAAGCATGCTTTTCTTTCAACAACC
>Location:NODE_282267_length_2958_cov_19.565924	Coordinate:2209	Reads:1	Hits:8	Allocated_reads:0.125	Strand:-
CAGAGGTTGTTGAAAGAAAAGCATGC
>Location:NODE_282267_length_2958_cov_19.565924	Coordinate:2218	Reads:1	Hits:9	Allocated_reads:0.111111111111111	Strand:+
TCTTTCAACAACCTCTGTCGAACAAGAAGG
>Location:NODE_282267_length_2958_cov_19.565924	Coordinate:2231	Reads:1	Hits:9	Allocated_reads:0.111111111111111	Strand:+
TCTGTCGAACAAGAAGGGAAGCCATG
>Location:NODE_282267_length_2958_cov_19.565924	Coordinate:2231	Reads:1	Hits:9	Allocated_reads:0.111111111111111	Strand:+
TCTGTCGAACAAGAAGGGAAGCCATGT
>Location:NODE_282267_length_2958_cov_19.565924	Coordinate:2231	Reads:2	Hits:9	Allocated_reads:0.222222222222222	Strand:+
TCTGTCGAACAAGAAGGGCAGCCATGT
>Location:NODE_282267_length_2958_cov_19.565924	Coordinate:2231	Reads:1	Hits:9	Allocated_reads:0.111111111111111	Strand:+
TCTGTCGAACAAGAAGGGCAGCCATGTC
>Location:NODE_282267_length_2958_cov_19.565924	Coordinate:2233	Reads:1	Hits:9	Allocated_reads:0.111111111111111	Strand:+
TGTCGAACAAGAAGGGCAGCCATG
>Location:NODE_282267_length_2958_cov_19.565924	Coordinate:2233	Reads:1	Hits:9	Allocated_reads:0.111111111111111	Strand:+
TGTCGAACAAGAAGGGCAGCCATGTC
>Location:NODE_282267_length_2958_cov_19.565924	Coordinate:2235	Reads:1	Hits:5	Allocated_reads:0.2	Strand:+
TCGAACAAGAAGGGCAGCCATGTCAGCC
>Location:NODE_282267_length_2958_cov_19.565924	Coordinate:2235	Reads:1	Hits:5	Allocated_reads:0.2	Strand:+
TCGAACAAGAAGGGCAGCCATGTCAGCCTC
>Location:NODE_282267_length_2958_cov_19.565924	Coordinate:2246	Reads:1	Hits:3	Allocated_reads:0.333333333333333	Strand:-
ACGCATAACGGCAGAGGCTGACATGGCTGCCC
>Location:NODE_282267_length_2958_cov_19.565924	Coordinate:2271	Reads:1	Hits:8	Allocated_reads:0.125	Strand:+
TATGCGTGCTGACAAGGCAGATGA
>Location:NODE_282267_length_2958_cov_19.565924	Coordinate:2273	Reads:1	Hits:8	Allocated_reads:0.125	Strand:+
TGCGTGCTGACAAGGCAGATGAAACCAT
>Location:NODE_282267_length_2958_cov_19.565924	Coordinate:2280	Reads:1	Hits:11	Allocated_reads:0.0909090909090909	Strand:+
TGACAAGGCAGATGAAACCATTGA
>Location:NODE_282267_length_2958_cov_19.565924	Coordinate:2285	Reads:1	Hits:10	Allocated_reads:0.1	Strand:-
TCACTCAGTGGCTCAATGGTTTCATCTGCCT
>Location:NODE_282267_length_2958_cov_19.565924	Coordinate:2285	Reads:3	Hits:10	Allocated_reads:0.3	Strand:-
TCATCACTCAGTGGCTCAATGGTTTCATCTGCCT
>Location:NODE_282267_length_2958_cov_19.565924	Coordinate:2286	Reads:1	Hits:10	Allocated_reads:0.1	Strand:-
TCACTCAGTGGCTCAATGGTTTCATCTGCC
>Location:NODE_282267_length_2958_cov_19.565924	Coordinate:2289	Reads:5	Hits:10	Allocated_reads:0.5	Strand:-
TCATCACTCAGTGGCTCAATGGTTTCATCT
>Location:NODE_282267_length_2958_cov_19.565924	Coordinate:2290	Reads:1	Hits:11	Allocated_reads:0.0909090909090909	Strand:+
GATGAAACCATTGAGCCACTGAGT
>Location:NODE_282267_length_2958_cov_19.565924	Coordinate:2290	Reads:1	Hits:10	Allocated_reads:0.1	Strand:-
TCATCACTCAGTGGCTCAATGGTTTCTTT
>Location:NODE_282267_length_2958_cov_19.565924	Coordinate:2290	Reads:20	Hits:10	Allocated_reads:2	Strand:-
TCATCACTCAGTGGCTCAATGGTTTCATC
>Location:NODE_282267_length_2958_cov_19.565924	Coordinate:2291	Reads:1	Hits:10	Allocated_reads:0.1	Strand:-
ATCACTCAGTGGCTCAATGGTTTCAT
>Location:NODE_282267_length_2958_cov_19.565924	Coordinate:2291	Reads:1	Hits:10	Allocated_reads:0.1	Strand:-
TCATCACTCAGTGGCTCAATGGTTTCAT
>Location:NODE_282267_length_2958_cov_19.565924	Coordinate:2292	Reads:1	Hits:10	Allocated_reads:0.1	Strand:-
TCATCACTCAGTGGCTCAATGGTTTCA
>Location:NODE_282267_length_2958_cov_19.565924	Coordinate:2294	Reads:2	Hits:10	Allocated_reads:0.2	Strand:+
AAACCATTGAGCCACTGAGTGATG
>Location:NODE_282267_length_2958_cov_19.565924	Coordinate:2294	Reads:1	Hits:10	Allocated_reads:0.1	Strand:-
CATCACTCAGTGGCTCAATGGTTT
>Location:NODE_282267_length_2958_cov_19.565924	Coordinate:2296	Reads:1	Hits:7	Allocated_reads:0.142857142857143	Strand:+
ACCATTGAGCCACTGAGTGATGATT
>Location:NODE_282267_length_2958_cov_19.565924	Coordinate:2303	Reads:2	Hits:4	Allocated_reads:0.5	Strand:-
TGTAGGAAAAGTAAATCATCACTCAGTGGCT
>Location:NODE_282267_length_2958_cov_19.565924	Coordinate:2345	Reads:1	Hits:7	Allocated_reads:0.142857142857143	Strand:-
AACCAAGTGATAGCATCTCTAATG
>Location:NODE_282267_length_2958_cov_19.565924	Coordinate:2346	Reads:1	Hits:7	Allocated_reads:0.142857142857143	Strand:-
TAAACCAAGTGATAGCATCTCTAAT
>Location:NODE_282267_length_2958_cov_19.565924	Coordinate:2364	Reads:1	Hits:7	Allocated_reads:0.142857142857143	Strand:+
TGGTTTAACATCATCTATCGCAGCACC
>Location:NODE_282267_length_2958_cov_19.565924	Coordinate:2369	Reads:1	Hits:15	Allocated_reads:0.0666666666666667	Strand:+
TAACATCATCTATCGCAGCACCTTT
>Location:NODE_282267_length_2958_cov_19.565924	Coordinate:2371	Reads:1	Hits:11	Allocated_reads:0.0909090909090909	Strand:-
TGTTGGTAAAGGTGCTGCGATAGATGATGG
>Location:NODE_282267_length_2958_cov_19.565924	Coordinate:2371	Reads:11	Hits:11	Allocated_reads:1	Strand:-
TGTTGGTAAAGGTGCTGCGATAGATGATGT
>Location:NODE_282267_length_2958_cov_19.565924	Coordinate:2372	Reads:1	Hits:11	Allocated_reads:0.0909090909090909	Strand:-
TGTTGGTAAAGGTGCTGCGATAGATGATG
>Location:NODE_282267_length_2958_cov_19.565924	Coordinate:2374	Reads:2	Hits:11	Allocated_reads:0.181818181818182	Strand:-
TGTTGGTAAAGGTGCTGCGATAGATGA
>Location:NODE_282267_length_2958_cov_19.565924	Coordinate:2376	Reads:1	Hits:11	Allocated_reads:0.0909090909090909	Strand:-
TGTTGGTAAAGGTGCTGCGATAGAT
>Location:NODE_282267_length_2958_cov_19.565924	Coordinate:2379	Reads:3	Hits:11	Allocated_reads:0.272727272727273	Strand:-
AATGTTGGTAAAGGTGCTGCGATA
>Location:NODE_282267_length_2958_cov_19.565924	Coordinate:2389	Reads:1	Hits:3	Allocated_reads:0.333333333333333	Strand:-
TCTAGGCACACTGGGAATGTTGGTAAAGG
>Location:NODE_282267_length_2958_cov_19.565924	Coordinate:2408	Reads:1	Hits:6	Allocated_reads:0.166666666666667	Strand:+
TGTGCCTAGAAGCACCAGAACCATTTCCAGC
>Location:NODE_282267_length_2958_cov_19.565924	Coordinate:2416	Reads:1	Hits:12	Allocated_reads:0.0833333333333333	Strand:+
GAAGCACCAGAACCATTTCCAGCAGG
>Location:NODE_282267_length_2958_cov_19.565924	Coordinate:2416	Reads:1	Hits:12	Allocated_reads:0.0833333333333333	Strand:-
TACCTGCTGGAAATGGTTCTGGTGCTTC
>Location:NODE_282267_length_2958_cov_19.565924	Coordinate:2420	Reads:1	Hits:15	Allocated_reads:0.0666666666666667	Strand:+
CACCAGAACCATTTCCAGCAGGTAAT
>Location:NODE_282267_length_2958_cov_19.565924	Coordinate:2433	Reads:1	Hits:4	Allocated_reads:0.25	Strand:-
TGATTCCTCTGATGTATTACCTGCTGGA
>Location:NODE_282267_length_2958_cov_19.565924	Coordinate:2433	Reads:1	Hits:4	Allocated_reads:0.25	Strand:-
TGTTGATTCCTCTGATGTATTACCTGCTGGA
>Location:NODE_282267_length_2958_cov_19.565924	Coordinate:2434	Reads:1	Hits:4	Allocated_reads:0.25	Strand:-
TGATTCCTCTGATGTATTACCTGCTGG
>Location:NODE_282267_length_2958_cov_19.565924	Coordinate:2436	Reads:1	Hits:4	Allocated_reads:0.25	Strand:-
TTGATTCCTCTGATGTATTACCTGCT
>Location:NODE_282267_length_2958_cov_19.565924	Coordinate:2437	Reads:4	Hits:4	Allocated_reads:1	Strand:-
TGATTCCTCTGATGTATTACCTGC
>Location:NODE_282267_length_2958_cov_19.565924	Coordinate:2439	Reads:1	Hits:3	Allocated_reads:0.333333333333333	Strand:-
CTGGTGTTGATTCCTCTGATGTATTACCA
>Location:NODE_282267_length_2958_cov_19.565924	Coordinate:2440	Reads:1	Hits:4	Allocated_reads:0.25	Strand:-
TGGTGTTGATTCCTCTGATGTATTACC
>Location:NODE_282267_length_2958_cov_19.565924	Coordinate:2448	Reads:1	Hits:9	Allocated_reads:0.111111111111111	Strand:-
TCCACCTGGTGTTGATTCCTCTGAT
>Location:NODE_282267_length_2958_cov_19.565924	Coordinate:2449	Reads:1	Hits:9	Allocated_reads:0.111111111111111	Strand:+
TCAGAGGAATCAACACCAGGTGGATT
>Location:NODE_282267_length_2958_cov_19.565924	Coordinate:2479	Reads:2	Hits:9	Allocated_reads:0.222222222222222	Strand:+
TGTGGCAAATCAAGCTCAGACACCT
>Location:NODE_282267_length_2958_cov_19.565924	Coordinate:2479	Reads:1	Hits:8	Allocated_reads:0.125	Strand:+
TGTGGCAAATCAAGCTCAGACACCTGACCT
>Location:NODE_282267_length_2958_cov_19.565924	Coordinate:2480	Reads:1	Hits:9	Allocated_reads:0.111111111111111	Strand:+
GTGGCAAATCAAGCTCAGACACCTGACC
>Location:NODE_282267_length_2958_cov_19.565924	Coordinate:2480	Reads:1	Hits:9	Allocated_reads:0.111111111111111	Strand:+
GTGGCAAATCAAGCTCAGACACCTGACT
>Location:NODE_282267_length_2958_cov_19.565924	Coordinate:2481	Reads:1	Hits:10	Allocated_reads:0.1	Strand:+
TGGCAAATCAAGCTCAGACACCTGAC
>Location:NODE_282267_length_2958_cov_19.565924	Coordinate:2481	Reads:1	Hits:10	Allocated_reads:0.1	Strand:+
TGGCAAATCAAGCTCAGACACCTGGC
>Location:NODE_282267_length_2958_cov_19.565924	Coordinate:2481	Reads:1	Hits:10	Allocated_reads:0.1	Strand:+
TGGCAAATCAAGCTCAGACACCTGACC
>Location:NODE_282267_length_2958_cov_19.565924	Coordinate:2481	Reads:9	Hits:10	Allocated_reads:0.9	Strand:+
TGGCAAATCAAGCTCAGACACCTGACT
>Location:NODE_282267_length_2958_cov_19.565924	Coordinate:2481	Reads:5	Hits:9	Allocated_reads:0.555555555555556	Strand:+
TGGCAAATCAAGCTCAGACACCTGACCT
>Location:NODE_282267_length_2958_cov_19.565924	Coordinate:2501	Reads:2	Hits:2	Allocated_reads:1	Strand:-
TGCAAAGGGAAACCCTCAGAGTAGAAATCAGG
>Location:NODE_282267_length_2958_cov_19.565924	Coordinate:2504	Reads:1	Hits:2	Allocated_reads:0.5	Strand:-
GCAAAGGGAAACCCTCAGAGTAGAAATC
>Location:NODE_282267_length_2958_cov_19.565924	Coordinate:2504	Reads:11	Hits:2	Allocated_reads:5.5	Strand:-
TGCAAAGGGAAACCCTCAGAGTAGAAATC
>Location:NODE_282267_length_2958_cov_19.565924	Coordinate:2505	Reads:1	Hits:2	Allocated_reads:0.5	Strand:-
TGCAAAGGGAAACCCTCAGAGTAGAAAT
>Location:NODE_282267_length_2958_cov_19.565924	Coordinate:2523	Reads:1	Hits:6	Allocated_reads:0.166666666666667	Strand:+
TCCCTTTGCATCATGAAGCCATTTC
>Location:NODE_282267_length_2958_cov_19.565924	Coordinate:2523	Reads:1	Hits:6	Allocated_reads:0.166666666666667	Strand:+
TCCCTTTGCATCATGAAGCCATTTCTTT
>Location:NODE_282267_length_2958_cov_19.565924	Coordinate:2523	Reads:4	Hits:6	Allocated_reads:0.666666666666667	Strand:+
TCCCTTTGCATCATGAAGCCATTTCTTTA
>Location:NODE_282267_length_2958_cov_19.565924	Coordinate:2526	Reads:1	Hits:5	Allocated_reads:0.2	Strand:+
CTTTGCATCATGAAGCCATTTCTTTATC
>Location:NODE_282267_length_2958_cov_19.565924	Coordinate:2526	Reads:1	Hits:5	Allocated_reads:0.2	Strand:+
CTTTGCATCATGAAGCCATTTCTTTATCTCC
>Location:NODE_282267_length_2958_cov_19.565924	Coordinate:2529	Reads:2	Hits:5	Allocated_reads:0.4	Strand:+
TGCATCATGAAGCCATTTCTTTATCTCT
>Location:NODE_282267_length_2958_cov_19.565924	Coordinate:2532	Reads:1	Hits:5	Allocated_reads:0.2	Strand:+
ATCATGAAGCCATTTCTTTATCTCCTCCA
>Location:NODE_282267_length_2958_cov_19.565924	Coordinate:2543	Reads:2	Hits:8	Allocated_reads:0.25	Strand:-
TACTGAGTTTATGGAAGAGATAAAGAAAT
>Location:NODE_282267_length_2958_cov_19.565924	Coordinate:2544	Reads:1	Hits:8	Allocated_reads:0.125	Strand:-
TACTGAGTTTATGGAAGAGATAAAGAAA
>Location:NODE_282267_length_2958_cov_19.565924	Coordinate:2561	Reads:3	Hits:8	Allocated_reads:0.375	Strand:+
TAAACTCAGTATTATGTGCTCGCACACT
>Location:NODE_282267_length_2958_cov_19.565924	Coordinate:2562	Reads:1	Hits:8	Allocated_reads:0.125	Strand:+
AAACTCAGTATTATGTGCTCGCACA
>Location:NODE_282267_length_2958_cov_19.565924	Coordinate:2562	Reads:1	Hits:8	Allocated_reads:0.125	Strand:+
AAACTCAGTATTATGTGCTCGCACACT
>Location:NODE_282267_length_2958_cov_19.565924	Coordinate:2570	Reads:1	Hits:5	Allocated_reads:0.2	Strand:+
TATTATGTGCTCGCACACTTATGAACC
>Location:NODE_282267_length_2958_cov_19.565924	Coordinate:2597	Reads:3	Hits:1	Allocated_reads:3	Strand:-
TCAAGAAGAGCAAGAGAAACAAACTGATT
>Location:NODE_282267_length_2958_cov_19.565924	Coordinate:2600	Reads:1	Hits:1	Allocated_reads:1	Strand:+
CAGTTTGTTTCTCTTGCTCTTCTTG
>Location:NODE_282267_length_2958_cov_19.565924	Coordinate:2600	Reads:1	Hits:1	Allocated_reads:1	Strand:+
CAGTTTGTTTCTCTTGCTCTTCTTGAGG
>Location:NODE_282267_length_2958_cov_19.565924	Coordinate:2616	Reads:1	Hits:6	Allocated_reads:0.166666666666667	Strand:-
ACCTTGCTTCCTTTGCTTCCTCAAGAAGAG
>Location:NODE_282267_length_2958_cov_19.565924	Coordinate:2620	Reads:1	Hits:7	Allocated_reads:0.142857142857143	Strand:-
TGAAACCTTGCTTCCTTTGCTTCCTCAAGA
>Location:NODE_282267_length_2958_cov_19.565924	Coordinate:2624	Reads:4	Hits:8	Allocated_reads:0.5	Strand:-
TGCATGAAACCTTGCTTCCTTTGCTTCCTC
>Location:NODE_282267_length_2958_cov_19.565924	Coordinate:2625	Reads:6	Hits:8	Allocated_reads:0.75	Strand:-
TCTGCATGAAACCTTGCTTCCTTTGCTTCCT
>Location:NODE_282267_length_2958_cov_19.565924	Coordinate:2625	Reads:4	Hits:8	Allocated_reads:0.5	Strand:-
TGCATGAAACCTTGCTTCCTTTGCTTCCT
>Location:NODE_282267_length_2958_cov_19.565924	Coordinate:2626	Reads:6	Hits:8	Allocated_reads:0.75	Strand:-
TCTGCATGAAACCTTGCTTCCTTTGCTTCC
>Location:NODE_282267_length_2958_cov_19.565924	Coordinate:2626	Reads:2	Hits:8	Allocated_reads:0.25	Strand:-
TGCATGAAACCTTGCTTCCTTTGCTTCC
>Location:NODE_282267_length_2958_cov_19.565924	Coordinate:2629	Reads:2	Hits:8	Allocated_reads:0.25	Strand:-
TCTGCATGAAACCTTGCTTCCTTTGCT
>Location:NODE_282267_length_2958_cov_19.565924	Coordinate:2662	Reads:2	Hits:8	Allocated_reads:0.25	Strand:-
GAGAATTTGTCTGTGTTGCTTAATGAGGC
>Location:NODE_282267_length_2958_cov_19.565924	Coordinate:2662	Reads:1	Hits:7	Allocated_reads:0.142857142857143	Strand:-
TAGAGAATTTGTCTGTGTTGCTTAAAGAGGC
>Location:NODE_282267_length_2958_cov_19.565924	Coordinate:2662	Reads:6	Hits:7	Allocated_reads:0.857142857142857	Strand:-
TAGAGAATTTGTCTGTGTTGCTTAATGAGGC
>Location:NODE_282267_length_2958_cov_19.565924	Coordinate:2662	Reads:1	Hits:7	Allocated_reads:0.142857142857143	Strand:-
TTAGAGAATTTGTCTGTGTTGCTTAAAGAGGC
>Location:NODE_282267_length_2958_cov_19.565924	Coordinate:2662	Reads:1	Hits:7	Allocated_reads:0.142857142857143	Strand:-
TTAGAGAATTTGTCTGTGTTGCTTAATGAGGC
>Location:NODE_282267_length_2958_cov_19.565924	Coordinate:2663	Reads:2	Hits:9	Allocated_reads:0.222222222222222	Strand:-
AATTTGTCTGTGTTGCTTAAAGAGG
>Location:NODE_282267_length_2958_cov_19.565924	Coordinate:2663	Reads:1	Hits:8	Allocated_reads:0.125	Strand:-
AGTTAGAGAATTTGTCTGTGTTGCTTAATGAGG
>Location:NODE_282267_length_2958_cov_19.565924	Coordinate:2663	Reads:2	Hits:8	Allocated_reads:0.25	Strand:-
TAGAGAATTTGTCTGTGTTGCTTAATGAGG
>Location:NODE_282267_length_2958_cov_19.565924	Coordinate:2663	Reads:1	Hits:8	Allocated_reads:0.125	Strand:-
TTAGAGAATTTGTCTGTGTTGCTTAAAGAGG
>Location:NODE_282267_length_2958_cov_19.565924	Coordinate:2663	Reads:1	Hits:8	Allocated_reads:0.125	Strand:-
TTAGAGAATTTGTCTGTGTTGCTTAATGAGA
>Location:NODE_282267_length_2958_cov_19.565924	Coordinate:2663	Reads:8	Hits:8	Allocated_reads:1	Strand:-
TTAGAGAATTTGTCTGTGTTGCTTAATGAGG
>Location:NODE_282267_length_2958_cov_19.565924	Coordinate:2664	Reads:1	Hits:8	Allocated_reads:0.125	Strand:-
TTAGAGAATTTGTCTGTGTTGCTTAAAGAG
>Location:NODE_282267_length_2958_cov_19.565924	Coordinate:2664	Reads:1	Hits:8	Allocated_reads:0.125	Strand:-
TTAGAGAATTTGTCTGTGTTGCTTAATGAG
>Location:NODE_282267_length_2958_cov_19.565924	Coordinate:2665	Reads:1	Hits:8	Allocated_reads:0.125	Strand:-
AGTTAGAGAATTTGTCTGTGTTGCTTAATGA
>Location:NODE_282267_length_2958_cov_19.565924	Coordinate:2665	Reads:4	Hits:8	Allocated_reads:0.5	Strand:-
AGTTAGAGAATTTGTCTGTGTTGCTTAAAGA
>Location:NODE_282267_length_2958_cov_19.565924	Coordinate:2665	Reads:1	Hits:9	Allocated_reads:0.111111111111111	Strand:-
GAGAATTTGTCTGTGTTGCTTAATGA
>Location:NODE_282267_length_2958_cov_19.565924	Coordinate:2665	Reads:2	Hits:8	Allocated_reads:0.25	Strand:-
GTTAGAGAATTTGTCTGTGTTGCTTAAAGA
>Location:NODE_282267_length_2958_cov_19.565924	Coordinate:2665	Reads:20	Hits:8	Allocated_reads:2.5	Strand:-
TAGAGAATTTGTCTGTGTTGCTTAATGA
>Location:NODE_282267_length_2958_cov_19.565924	Coordinate:2665	Reads:24	Hits:8	Allocated_reads:3	Strand:-
TAGAGAATTTGTCTGTGTTGCTTAAAGA
>Location:NODE_282267_length_2958_cov_19.565924	Coordinate:2665	Reads:1	Hits:8	Allocated_reads:0.125	Strand:-
TTAGAGAATTTGTCTGTGTTGCCTAATGA
>Location:NODE_282267_length_2958_cov_19.565924	Coordinate:2665	Reads:1	Hits:8	Allocated_reads:0.125	Strand:-
TTAGAGAATTTGTCTGTGTTNCTTAATGA
>Location:NODE_282267_length_2958_cov_19.565924	Coordinate:2665	Reads:40	Hits:8	Allocated_reads:5	Strand:-
TTAGAGAATTTGTCTGTGTTGCTTAATGA
>Location:NODE_282267_length_2958_cov_19.565924	Coordinate:2665	Reads:42	Hits:8	Allocated_reads:5.25	Strand:-
TTAGAGAATTTGTCTGTGTTGCTTAAAGA
>Location:NODE_282267_length_2958_cov_19.565924	Coordinate:2666	Reads:1	Hits:8	Allocated_reads:0.125	Strand:-
AGTTAGAGAATTTGTCTGTGTTGCTTAATG
>Location:NODE_282267_length_2958_cov_19.565924	Coordinate:2666	Reads:2	Hits:8	Allocated_reads:0.25	Strand:-
TAGAGAATTTGTCTGTGTTGCTTAATG
>Location:NODE_282267_length_2958_cov_19.565924	Coordinate:2666	Reads:1	Hits:8	Allocated_reads:0.125	Strand:-
TTAGAGAATTTGTCTGTGTTGCTTAAAA
>Location:NODE_282267_length_2958_cov_19.565924	Coordinate:2667	Reads:1	Hits:8	Allocated_reads:0.125	Strand:-
TTAGAGAATTTGTCTGTGTTGCTTAAA
>Location:NODE_282267_length_2958_cov_19.565924	Coordinate:2667	Reads:2	Hits:8	Allocated_reads:0.25	Strand:-
TTAGAGAATTTGTCTGTGTTGCTTAAT
>Location:NODE_282267_length_2958_cov_19.565924	Coordinate:2669	Reads:1	Hits:8	Allocated_reads:0.125	Strand:-
TAGAGAATTTGTCTGTGTTGCTTA
>Location:NODE_282267_length_2958_cov_19.565924	Coordinate:2669	Reads:1	Hits:8	Allocated_reads:0.125	Strand:-
TTAGAGAATTTGTCTGTGTTGCTTA
>Location:NODE_282267_length_2958_cov_19.565924	Coordinate:2670	Reads:2	Hits:8	Allocated_reads:0.25	Strand:-
CAGTTAGAGAATTTGTCTGTGTTGCTT
>Location:NODE_282267_length_2958_cov_19.565924	Coordinate:2671	Reads:1	Hits:8	Allocated_reads:0.125	Strand:-
AGTTAGAGAATTTGTCTGTGTTGCT
>Location:NODE_282267_length_2958_cov_19.565924	Coordinate:2671	Reads:1	Hits:8	Allocated_reads:0.125	Strand:-
CAGTTAGAGAATTTGTCTGTGTTGCT
>Location:NODE_282267_length_2958_cov_19.565924	Coordinate:2671	Reads:1	Hits:1	Allocated_reads:1	Strand:-
CCAGTTAGAGAATTTGTCTGTGTTGCT
>Location:NODE_282267_length_2958_cov_19.565924	Coordinate:2672	Reads:1	Hits:8	Allocated_reads:0.125	Strand:+
GCAACACAGACAAATTCTCTAACT
>Location:NODE_282267_length_2958_cov_19.565924	Coordinate:2684	Reads:1	Hits:1	Allocated_reads:1	Strand:+
AATTCTCTAACTGGGTCTGAACAGT
>Location:NODE_282267_length_2958_cov_19.565924	Coordinate:2694	Reads:2	Hits:1	Allocated_reads:2	Strand:-
AGATAATGTTTCCACTGTTCAGACCCAG
>Location:NODE_282267_length_2958_cov_19.565924	Coordinate:2694	Reads:1	Hits:1	Allocated_reads:1	Strand:-
GAAGATAATGTTTCCACTGTTCAGACCCAG
>Location:NODE_282267_length_2958_cov_19.565924	Coordinate:2694	Reads:3	Hits:1	Allocated_reads:3	Strand:-
TAATGTTTCCACTGTTCAGACCCAG
>Location:NODE_282267_length_2958_cov_19.565924	Coordinate:2706	Reads:1	Hits:4	Allocated_reads:0.25	Strand:+
AGTGGAAACATTATCTTCAGATTGCTT
>Location:NODE_282267_length_2958_cov_19.565924	Coordinate:2730	Reads:1	Hits:4	Allocated_reads:0.25	Strand:-
AAAGGTCATAAAGATTATTAAAGAATTAAAG
>Location:NODE_282267_length_2958_cov_19.565924	Coordinate:2748	Reads:1	Hits:6	Allocated_reads:0.166666666666667	Strand:+
CTTTATGACCTTTTTAATTTTATTAATC
>Location:NODE_282267_length_2958_cov_19.565924	Coordinate:2750	Reads:1	Hits:9	Allocated_reads:0.111111111111111	Strand:+
TTATGACCTTTTTAATTTTATTAATC
>Location:NODE_282267_length_2958_cov_19.565924	Coordinate:2756	Reads:1	Hits:7	Allocated_reads:0.142857142857143	Strand:-
CACACTAAGATTAATAAAATTAAAAAGG
>Location:NODE_282267_length_2958_cov_19.565924	Coordinate:2792	Reads:1	Hits:1	Allocated_reads:1	Strand:-
TGGAGAATCATATTGAAAGACTTCAAA
>Location:NODE_282267_length_2958_cov_19.565924	Coordinate:2799	Reads:1	Hits:1	Allocated_reads:1	Strand:-
CTAAGGCTTTGGAGAATCATATTGAAAGA
>Location:NODE_282267_length_2958_cov_19.565924	Coordinate:2801	Reads:2	Hits:1	Allocated_reads:2	Strand:-
TGCTAAGGCTTTGGAGAATCATATTGAAA
>Location:NODE_282267_length_2958_cov_19.565924	Coordinate:2809	Reads:4	Hits:8	Allocated_reads:0.5	Strand:+
TGATTCTCCAAAGCCTTAGCAGTC
>Location:NODE_282267_length_2958_cov_19.565924	Coordinate:2809	Reads:1	Hits:8	Allocated_reads:0.125	Strand:+
TGATTCTCCAAAGCCTTAGCAGTCGATT
>Location:NODE_282267_length_2958_cov_19.565924	Coordinate:2809	Reads:1	Hits:8	Allocated_reads:0.125	Strand:+
TGATTCTCCAAAGCCTTAGCAGTCGGTTT
>Location:NODE_282267_length_2958_cov_19.565924	Coordinate:2813	Reads:1	Hits:9	Allocated_reads:0.111111111111111	Strand:+
TCTCCAAAGCCTTAGCAGTCGGTTT
>Location:NODE_282267_length_2958_cov_19.565924	Coordinate:2833	Reads:1	Hits:1	Allocated_reads:1	Strand:-
TGGATGGAAAGAAAAGACAGCGAAAACC
>Location:NODE_282267_length_2958_cov_19.565924	Coordinate:2847	Reads:1	Hits:9	Allocated_reads:0.111111111111111	Strand:+
TTTCTTTCCATCCACATCACCTCAGA
>Location:NODE_282267_length_2958_cov_19.565924	Coordinate:2849	Reads:1	Hits:9	Allocated_reads:0.111111111111111	Strand:+
TCTTTCCATCCACATCACCACATT
>Location:NODE_282267_length_2958_cov_19.565924	Coordinate:2915	Reads:1	Hits:1	Allocated_reads:1	Strand:-
GGCATAGGTGTAGTTCAACGTTTGGATT
>Location:NODE_282267_length_2958_cov_19.565924	Coordinate:2915	Reads:1	Hits:1	Allocated_reads:1	Strand:-
TGGCATAGGTGTAGTTCAACGTTTGGATT
>Location:NODE_282267_length_2958_cov_19.565924	Coordinate:2976	Reads:1	Hits:1	Allocated_reads:1	Strand:-
TGTGTGTCCAAGGTTTTATGACGTGAATG
>Location:NODE_282267_length_2958_cov_19.565924	Coordinate:2998	Reads:1	Hits:178482	Allocated_reads:5.6028058851873e-06	Strand:-
TGTGTGTGTGTGTGTGTGTGTGTGT
>Location:NODE_282267_length_2958_cov_19.565924	Coordinate:2999	Reads:1	Hits:192940	Allocated_reads:5.18295843267337e-06	Strand:+
CACACACACACACACACACACACA
>Location:NODE_282267_length_2958_cov_19.565924	Coordinate:2999	Reads:1	Hits:193836	Allocated_reads:5.15900039208403e-06	Strand:-
TGTGTGTGTGTGTGTGTGTGTGTG
>Location:NODE_282267_length_2958_cov_19.565924	Coordinate:3001	Reads:1	Hits:192940	Allocated_reads:5.18295843267337e-06	Strand:+
CACACACACACACACACACACACA
