# Supplementary material for: First characterization of PIWI-interacting RNA clusters in a cichlid fish with a B chromosome
Source: BMC Biol. 2022 Sep 21;20:204. doi: 10.1186/s12915-022-01403-2 (PMC9490952; doi:10.1186/s12915-022-01403-2)
Supplement: Supplementary file 1 — Additional file 1. Zipped folder with fasta and interactive html piRNA cluster information for the A. latifasciata genome. The nomenclature is as follows: number-pirna-cluster_sex_B-presence (f, female; m, male; 0b, without B chromosome; 1b, with B chromosome). [file 12915_2022_1403_MOESM1_ESM.zip › 109_m0b.fasta]

>Location:NODE_283949_length_981_cov_75.131500	Coordinate:1	Reads:1	Hits:3	Allocated_reads:0.333333333333333	Strand:+
ACCCTTACTGTCAGACTCTGAGTTGAT
>Location:NODE_283949_length_981_cov_75.131500	Coordinate:1	Reads:1	Hits:3	Allocated_reads:0.333333333333333	Strand:+
ACCCTTACTGTCAGACTCTGAATTGATGG
>Location:NODE_283949_length_981_cov_75.131500	Coordinate:1	Reads:1	Hits:3	Allocated_reads:0.333333333333333	Strand:+
ACCCTTACTGTCAGACTCTGAGTTGATGG
>Location:NODE_283949_length_981_cov_75.131500	Coordinate:1	Reads:2	Hits:3	Allocated_reads:0.666666666666667	Strand:+
ACCCTTACTGTCAGACTCTGAGTTGATGGT
>Location:NODE_283949_length_981_cov_75.131500	Coordinate:1	Reads:7	Hits:3	Allocated_reads:2.33333333333333	Strand:+
ACCCTTACTGTCAGACTCTGAATTGATGGT
>Location:NODE_283949_length_981_cov_75.131500	Coordinate:1	Reads:2	Hits:3	Allocated_reads:0.666666666666667	Strand:-
TCAATTCAGAGTCTGACAGTAAGGGT
>Location:NODE_283949_length_981_cov_75.131500	Coordinate:2	Reads:1	Hits:3	Allocated_reads:0.333333333333333	Strand:-
CATCAATTCAGAGTCTGACAGTAAGGG
>Location:NODE_283949_length_981_cov_75.131500	Coordinate:2	Reads:1	Hits:3	Allocated_reads:0.333333333333333	Strand:+
CCCTTACTGTCAGACTCTGAGTTGATGGT
>Location:NODE_283949_length_981_cov_75.131500	Coordinate:3	Reads:3	Hits:3	Allocated_reads:1	Strand:-
AGAACCATCAATTCAGAGTCTGACAGTAAGG
>Location:NODE_283949_length_981_cov_75.131500	Coordinate:3	Reads:1	Hits:3	Allocated_reads:0.333333333333333	Strand:-
AGCAGAACCATCAATTCAGAGTCTGACAGTAAGG
>Location:NODE_283949_length_981_cov_75.131500	Coordinate:3	Reads:1	Hits:3	Allocated_reads:0.333333333333333	Strand:-
GAACCATCAATTCAGAGTCTGACAGTAAGT
>Location:NODE_283949_length_981_cov_75.131500	Coordinate:3	Reads:1	Hits:3	Allocated_reads:0.333333333333333	Strand:-
TCAATTCAGAGTCTGACAGTAAGG
>Location:NODE_283949_length_981_cov_75.131500	Coordinate:4	Reads:1	Hits:3	Allocated_reads:0.333333333333333	Strand:-
AGAACCATCAATTCAGAGTCTGACAGTAAG
>Location:NODE_283949_length_981_cov_75.131500	Coordinate:4	Reads:1	Hits:3	Allocated_reads:0.333333333333333	Strand:+
CTTACTGTCAGACTCTGAATTGATGGTTC
>Location:NODE_283949_length_981_cov_75.131500	Coordinate:4	Reads:1	Hits:3	Allocated_reads:0.333333333333333	Strand:-
GAACCATCAATTCAGAGTCTGACAGTAAG
>Location:NODE_283949_length_981_cov_75.131500	Coordinate:5	Reads:1	Hits:3	Allocated_reads:0.333333333333333	Strand:-
AGAACCATCAATTCAGAGTCTGACAGTGA
>Location:NODE_283949_length_981_cov_75.131500	Coordinate:5	Reads:3	Hits:3	Allocated_reads:1	Strand:-
AGAACCATCAATTCAGAGTCTGACAGTAA
>Location:NODE_283949_length_981_cov_75.131500	Coordinate:5	Reads:1	Hits:3	Allocated_reads:0.333333333333333	Strand:+
TTACTGTCAGACTCTGAATTGATGG
>Location:NODE_283949_length_981_cov_75.131500	Coordinate:6	Reads:2	Hits:3	Allocated_reads:0.666666666666667	Strand:-
AGAACCATCAATTCAGAGTCTGACAGTA
>Location:NODE_283949_length_981_cov_75.131500	Coordinate:6	Reads:1	Hits:3	Allocated_reads:0.333333333333333	Strand:+
TACTGTCAGACTCTGAATTGATGGT
>Location:NODE_283949_length_981_cov_75.131500	Coordinate:6	Reads:1	Hits:3	Allocated_reads:0.333333333333333	Strand:+
TACTGTCAGACTCTGAATTGATGGTTCTGC
>Location:NODE_283949_length_981_cov_75.131500	Coordinate:7	Reads:3	Hits:3	Allocated_reads:1	Strand:-
AGAACCATCAATTCAGAGTCTGACAGT
>Location:NODE_283949_length_981_cov_75.131500	Coordinate:7	Reads:1	Hits:3	Allocated_reads:0.333333333333333	Strand:-
GAACCATCAATTCAGAGTCTGACAGT
>Location:NODE_283949_length_981_cov_75.131500	Coordinate:8	Reads:2	Hits:3	Allocated_reads:0.666666666666667	Strand:-
AGAACCATCAATTCAGAGTCTGACAG
>Location:NODE_283949_length_981_cov_75.131500	Coordinate:9	Reads:4	Hits:3	Allocated_reads:1.33333333333333	Strand:-
AGAACCATCAATTCAGAGTCTGACA
>Location:NODE_283949_length_981_cov_75.131500	Coordinate:9	Reads:1	Hits:3	Allocated_reads:0.333333333333333	Strand:-
AGCAGAACCATCAATTCAGAGTCTGAAA
>Location:NODE_283949_length_981_cov_75.131500	Coordinate:9	Reads:2	Hits:3	Allocated_reads:0.666666666666667	Strand:+
TGTCAGACTCTGAATTGATGGTTC
>Location:NODE_283949_length_981_cov_75.131500	Coordinate:9	Reads:1	Hits:3	Allocated_reads:0.333333333333333	Strand:+
TGTCAGACTCTGAATTGATGGTTCTGC
>Location:NODE_283949_length_981_cov_75.131500	Coordinate:9	Reads:2	Hits:3	Allocated_reads:0.666666666666667	Strand:+
TGTCAGACTCTGAATTGATGGTTCTGCT
>Location:NODE_283949_length_981_cov_75.131500	Coordinate:9	Reads:1	Hits:3	Allocated_reads:0.333333333333333	Strand:+
TGTCAGACTCTGAATTGATGGTTCTGCTA
>Location:NODE_283949_length_981_cov_75.131500	Coordinate:10	Reads:3	Hits:3	Allocated_reads:1	Strand:-
AGAACCATCAATTCAGAGTCTGAC
>Location:NODE_283949_length_981_cov_75.131500	Coordinate:10	Reads:1	Hits:3	Allocated_reads:0.333333333333333	Strand:+
GTCAGACTCTGAATTGATGGTTCTGCTA
>Location:NODE_283949_length_981_cov_75.131500	Coordinate:11	Reads:1	Hits:3	Allocated_reads:0.333333333333333	Strand:-
AGATATAGCAGAACCATCAACTCAGAGTCTGA
>Location:NODE_283949_length_981_cov_75.131500	Coordinate:11	Reads:1	Hits:3	Allocated_reads:0.333333333333333	Strand:-
TAGCAGAACCATCAATTCAGAGTCTGA
>Location:NODE_283949_length_981_cov_75.131500	Coordinate:11	Reads:3	Hits:3	Allocated_reads:1	Strand:+
TCAGACTCTGAATTGATGGTTCTGCT
>Location:NODE_283949_length_981_cov_75.131500	Coordinate:11	Reads:1	Hits:3	Allocated_reads:0.333333333333333	Strand:+
TCAGACTCTGAATTGATGGTTCTGCTATA
>Location:NODE_283949_length_981_cov_75.131500	Coordinate:11	Reads:1	Hits:3	Allocated_reads:0.333333333333333	Strand:+
TCAGACTCTGAATTGATGGTTTTGCTATA
>Location:NODE_283949_length_981_cov_75.131500	Coordinate:12	Reads:2	Hits:3	Allocated_reads:0.666666666666667	Strand:+
CAGACTCTGAATTGATGGTTCTGCT
>Location:NODE_283949_length_981_cov_75.131500	Coordinate:12	Reads:1	Hits:3	Allocated_reads:0.333333333333333	Strand:+
CAGACTCTGAATTGATGGTTCTGCTATATC
>Location:NODE_283949_length_981_cov_75.131500	Coordinate:13	Reads:2	Hits:3	Allocated_reads:0.666666666666667	Strand:+
AGACTCTGAATTGATGGTTCTGCTATATCT
>Location:NODE_283949_length_981_cov_75.131500	Coordinate:13	Reads:1	Hits:3	Allocated_reads:0.333333333333333	Strand:+
AGACTCTGAATTGATGGTTCTGCTATATCTCACCT
>Location:NODE_283949_length_981_cov_75.131500	Coordinate:14	Reads:1	Hits:3	Allocated_reads:0.333333333333333	Strand:+
GACTCTGAATTGATGGTTCTGCTATATC
>Location:NODE_283949_length_981_cov_75.131500	Coordinate:14	Reads:2	Hits:3	Allocated_reads:0.666666666666667	Strand:-
GTGAGATATAGCAGAACCATCAACTCAGAGTC
>Location:NODE_283949_length_981_cov_75.131500	Coordinate:14	Reads:1	Hits:3	Allocated_reads:0.333333333333333	Strand:-
TATAGCAGAACCATCAATTCAGAGTC
>Location:NODE_283949_length_981_cov_75.131500	Coordinate:15	Reads:1	Hits:3	Allocated_reads:0.333333333333333	Strand:-
AGATATAGCAGAACCATCAACTCAGAGT
>Location:NODE_283949_length_981_cov_75.131500	Coordinate:15	Reads:3	Hits:3	Allocated_reads:1	Strand:-
AGATATAGCAGAACCATCAATTCAGAGT
>Location:NODE_283949_length_981_cov_75.131500	Coordinate:16	Reads:2	Hits:3	Allocated_reads:0.666666666666667	Strand:-
AGATATAGCAGAACCATCAATTCAGAG
>Location:NODE_283949_length_981_cov_75.131500	Coordinate:16	Reads:1	Hits:3	Allocated_reads:0.333333333333333	Strand:-
ATATAGCAGAACCATCAACTCAGAG
>Location:NODE_283949_length_981_cov_75.131500	Coordinate:16	Reads:1	Hits:3	Allocated_reads:0.333333333333333	Strand:+
CTCTGAATTGATGGTTCTGCTATATCTCA
>Location:NODE_283949_length_981_cov_75.131500	Coordinate:16	Reads:1	Hits:3	Allocated_reads:0.333333333333333	Strand:+
CTCTGAATTGATGGTTCTGCTATATCTCACCT
>Location:NODE_283949_length_981_cov_75.131500	Coordinate:16	Reads:1	Hits:3	Allocated_reads:0.333333333333333	Strand:-
GATATAGCAGAACCATCAATTCAGAG
>Location:NODE_283949_length_981_cov_75.131500	Coordinate:17	Reads:1	Hits:3	Allocated_reads:0.333333333333333	Strand:-
AGATATAGCAGAACCATCAATTCAGG
>Location:NODE_283949_length_981_cov_75.131500	Coordinate:17	Reads:31	Hits:3	Allocated_reads:10.3333333333333	Strand:-
AGATATAGCAGAACCATCAATTCAGA
>Location:NODE_283949_length_981_cov_75.131500	Coordinate:17	Reads:9	Hits:3	Allocated_reads:3	Strand:-
AGATATAGCAGAACCATCAACTCAGA
>Location:NODE_283949_length_981_cov_75.131500	Coordinate:17	Reads:1	Hits:3	Allocated_reads:0.333333333333333	Strand:-
AGGTGAGATATAGCAGAACCATCAATTCAGA
>Location:NODE_283949_length_981_cov_75.131500	Coordinate:17	Reads:1	Hits:3	Allocated_reads:0.333333333333333	Strand:-
ATATAGCAGAACCATCAACTCAGA
>Location:NODE_283949_length_981_cov_75.131500	Coordinate:17	Reads:1	Hits:3	Allocated_reads:0.333333333333333	Strand:-
GAGATATAGCAGAACCATCAATTCAGA
>Location:NODE_283949_length_981_cov_75.131500	Coordinate:17	Reads:1	Hits:3	Allocated_reads:0.333333333333333	Strand:-
GATATAGCAGAACCATCAACTCAGA
>Location:NODE_283949_length_981_cov_75.131500	Coordinate:17	Reads:1	Hits:3	Allocated_reads:0.333333333333333	Strand:-
GTGAGATATAGCAGAACCATCAATTAAGA
>Location:NODE_283949_length_981_cov_75.131500	Coordinate:17	Reads:2	Hits:3	Allocated_reads:0.666666666666667	Strand:-
GTGAGATATAGCAGAACCATCAATTCAGA
>Location:NODE_283949_length_981_cov_75.131500	Coordinate:17	Reads:2	Hits:3	Allocated_reads:0.666666666666667	Strand:+
TCTGAATTGATGGTTCTGCTATATCT
>Location:NODE_283949_length_981_cov_75.131500	Coordinate:17	Reads:1	Hits:3	Allocated_reads:0.333333333333333	Strand:+
TCTGAATTGATGGTTCTGCTATATCTCA
>Location:NODE_283949_length_981_cov_75.131500	Coordinate:17	Reads:2	Hits:3	Allocated_reads:0.666666666666667	Strand:+
TCTGAATTGATGGTTCTGCTATATCTCACC
>Location:NODE_283949_length_981_cov_75.131500	Coordinate:17	Reads:5	Hits:3	Allocated_reads:1.66666666666667	Strand:+
TCTGAATTGATGGTTCTGCTATATCTCACCT
>Location:NODE_283949_length_981_cov_75.131500	Coordinate:17	Reads:1	Hits:3	Allocated_reads:0.333333333333333	Strand:-
TGAGATATAGCAGAACCATCAATTCAGG
>Location:NODE_283949_length_981_cov_75.131500	Coordinate:17	Reads:2	Hits:3	Allocated_reads:0.666666666666667	Strand:-
TGAGATATAGCAGAACCATCAATTCAGA
>Location:NODE_283949_length_981_cov_75.131500	Coordinate:18	Reads:1	Hits:3	Allocated_reads:0.333333333333333	Strand:-
AGATATAGCAGAACCATCAATTCAG
>Location:NODE_283949_length_981_cov_75.131500	Coordinate:18	Reads:2	Hits:3	Allocated_reads:0.666666666666667	Strand:+
CTGAATTGATGGTTCTGCTATATCTCACCT
>Location:NODE_283949_length_981_cov_75.131500	Coordinate:19	Reads:1	Hits:3	Allocated_reads:0.333333333333333	Strand:-
AGATATAGCAGAACCATCAATTCA
>Location:NODE_283949_length_981_cov_75.131500	Coordinate:19	Reads:1	Hits:3	Allocated_reads:0.333333333333333	Strand:-
GTGAGATATAGCAGAACCATCAATTTT
>Location:NODE_283949_length_981_cov_75.131500	Coordinate:19	Reads:1	Hits:3	Allocated_reads:0.333333333333333	Strand:+
TGAATTGATGGTTCTGCTATATCTCA
>Location:NODE_283949_length_981_cov_75.131500	Coordinate:19	Reads:1	Hits:3	Allocated_reads:0.333333333333333	Strand:+
TGAATTGATGGTTCTGCTATATCTCACC
>Location:NODE_283949_length_981_cov_75.131500	Coordinate:19	Reads:1	Hits:3	Allocated_reads:0.333333333333333	Strand:+
TGAATTGATGGTTCTGCTATATCTCACCG
>Location:NODE_283949_length_981_cov_75.131500	Coordinate:19	Reads:17	Hits:3	Allocated_reads:5.66666666666667	Strand:+
TGAATTGATGGTTCTGCTATATCTCACCT
>Location:NODE_283949_length_981_cov_75.131500	Coordinate:19	Reads:1	Hits:3	Allocated_reads:0.333333333333333	Strand:+
TGAATTGATGGTTCTGCTATATCTCACCTGGC
>Location:NODE_283949_length_981_cov_75.131500	Coordinate:20	Reads:2	Hits:3	Allocated_reads:0.666666666666667	Strand:-
AGGTGAGATATAGCAGAACCATCAATTC
>Location:NODE_283949_length_981_cov_75.131500	Coordinate:20	Reads:1	Hits:3	Allocated_reads:0.333333333333333	Strand:+
GAATTGATGGTTCTGCTATATCTCACC
>Location:NODE_283949_length_981_cov_75.131500	Coordinate:20	Reads:2	Hits:3	Allocated_reads:0.666666666666667	Strand:+
GAATTGATGGTTCTGCTATATCTCACCT
>Location:NODE_283949_length_981_cov_75.131500	Coordinate:20	Reads:2	Hits:3	Allocated_reads:0.666666666666667	Strand:-
GAGATATAGCAGAACCATCAATTC
>Location:NODE_283949_length_981_cov_75.131500	Coordinate:20	Reads:1	Hits:3	Allocated_reads:0.333333333333333	Strand:-
GTGAGATATAGCAGAACCATCAACTC
>Location:NODE_283949_length_981_cov_75.131500	Coordinate:20	Reads:7	Hits:3	Allocated_reads:2.33333333333333	Strand:-
GTGAGATATAGCAGAACCATCAATTC
>Location:NODE_283949_length_981_cov_75.131500	Coordinate:20	Reads:1	Hits:3	Allocated_reads:0.333333333333333	Strand:-
TGAGATATAGCAGAACCATCAACTC
>Location:NODE_283949_length_981_cov_75.131500	Coordinate:20	Reads:4	Hits:3	Allocated_reads:1.33333333333333	Strand:-
TGAGATATAGCAGAACCATCAATTC
>Location:NODE_283949_length_981_cov_75.131500	Coordinate:21	Reads:4	Hits:3	Allocated_reads:1.33333333333333	Strand:+
AATTGATGGTTCTGCTATATCTCACCT
>Location:NODE_283949_length_981_cov_75.131500	Coordinate:21	Reads:1	Hits:3	Allocated_reads:0.333333333333333	Strand:-
TGAGATATAGCAGAACCATCAATT
>Location:NODE_283949_length_981_cov_75.131500	Coordinate:22	Reads:1	Hits:3	Allocated_reads:0.333333333333333	Strand:+
ATTGATGGTTCTGCTATATCTCACCTGG
>Location:NODE_283949_length_981_cov_75.131500	Coordinate:22	Reads:1	Hits:3	Allocated_reads:0.333333333333333	Strand:+
ATTGATGGTTCTGCTATATCTCACCTTT
>Location:NODE_283949_length_981_cov_75.131500	Coordinate:22	Reads:1	Hits:3	Allocated_reads:0.333333333333333	Strand:-
GTGAGATATAGCAGAACCATCATA
>Location:NODE_283949_length_981_cov_75.131500	Coordinate:23	Reads:1	Hits:3	Allocated_reads:0.333333333333333	Strand:+
TTGATGGTTCTGCTATATCTCACC
>Location:NODE_283949_length_981_cov_75.131500	Coordinate:23	Reads:5	Hits:3	Allocated_reads:1.66666666666667	Strand:+
TTGATGGTTCTGCTATATCTCACCT
>Location:NODE_283949_length_981_cov_75.131500	Coordinate:23	Reads:2	Hits:3	Allocated_reads:0.666666666666667	Strand:+
TTGATGGTTCTGCTATATCTCACCTGG
>Location:NODE_283949_length_981_cov_75.131500	Coordinate:23	Reads:24	Hits:3	Allocated_reads:8	Strand:+
TTGATGGTTCTGCTATATCTCACCTGGC
>Location:NODE_283949_length_981_cov_75.131500	Coordinate:23	Reads:16	Hits:3	Allocated_reads:5.33333333333333	Strand:+
TTGATGGTTCTGCTATATCTCACCTGGCT
>Location:NODE_283949_length_981_cov_75.131500	Coordinate:23	Reads:2	Hits:3	Allocated_reads:0.666666666666667	Strand:+
TTGATGGTTCTGCTATATCTCACCTGGCTGA
>Location:NODE_283949_length_981_cov_75.131500	Coordinate:23	Reads:1	Hits:3	Allocated_reads:0.333333333333333	Strand:+
TTGATGGTTCTGCTATATCTCACCTGGCTGAG
>Location:NODE_283949_length_981_cov_75.131500	Coordinate:23	Reads:1	Hits:3	Allocated_reads:0.333333333333333	Strand:+
TTGATGGTTCTGCTATATCTCACCTGGCTGAGC
>Location:NODE_283949_length_981_cov_75.131500	Coordinate:23	Reads:1	Hits:3	Allocated_reads:0.333333333333333	Strand:+
TTGATGGTTCTGCTATATCTCACCTGGCTGATT
>Location:NODE_283949_length_981_cov_75.131500	Coordinate:23	Reads:2	Hits:3	Allocated_reads:0.666666666666667	Strand:+
TTGATGGTTCTGCTATATCTCACCTGGCTGAGT
>Location:NODE_283949_length_981_cov_75.131500	Coordinate:23	Reads:1	Hits:3	Allocated_reads:0.333333333333333	Strand:+
TTGATGGTTCTGCTATATCTCACCTGGCTGAGTA
>Location:NODE_283949_length_981_cov_75.131500	Coordinate:24	Reads:1	Hits:3	Allocated_reads:0.333333333333333	Strand:+
TGATGGTTCTGCTATATCTCACCG
>Location:NODE_283949_length_981_cov_75.131500	Coordinate:24	Reads:27	Hits:3	Allocated_reads:9	Strand:+
TGATGGTTCTGCTATATCTCACCT
>Location:NODE_283949_length_981_cov_75.131500	Coordinate:24	Reads:1	Hits:3	Allocated_reads:0.333333333333333	Strand:+
TGATGGTTCTGCTATATCTCACCGG
>Location:NODE_283949_length_981_cov_75.131500	Coordinate:24	Reads:1	Hits:3	Allocated_reads:0.333333333333333	Strand:+
TGATGGTTCTGCTATATCTCACCTT
>Location:NODE_283949_length_981_cov_75.131500	Coordinate:24	Reads:5	Hits:3	Allocated_reads:1.66666666666667	Strand:+
TGATGGTTCTGCTATATCTCACCTG
>Location:NODE_283949_length_981_cov_75.131500	Coordinate:24	Reads:12	Hits:3	Allocated_reads:4	Strand:+
TGATGGTTCTGCTATATCTCACCTGG
>Location:NODE_283949_length_981_cov_75.131500	Coordinate:24	Reads:167	Hits:3	Allocated_reads:55.6666666666667	Strand:+
TGATGGTTCTGCTATATCTCACCTGGC
>Location:NODE_283949_length_981_cov_75.131500	Coordinate:24	Reads:4	Hits:3	Allocated_reads:1.33333333333333	Strand:+
TGATGGTTCTGCTATATCTCACCTGCC
>Location:NODE_283949_length_981_cov_75.131500	Coordinate:24	Reads:1	Hits:3	Allocated_reads:0.333333333333333	Strand:+
TGATGGTTCTGCTATATCTCACATGGCT
>Location:NODE_283949_length_981_cov_75.131500	Coordinate:24	Reads:102	Hits:3	Allocated_reads:34	Strand:+
TGATGGTTCTGCTATATCTCACCTGGCT
>Location:NODE_283949_length_981_cov_75.131500	Coordinate:24	Reads:12	Hits:3	Allocated_reads:4	Strand:+
TGATGGTTCTGCTATATCTCACCTGGCTG
>Location:NODE_283949_length_981_cov_75.131500	Coordinate:24	Reads:5	Hits:3	Allocated_reads:1.66666666666667	Strand:+
TGATGGTTCTGCTATATCTCACCTGGCTGA
>Location:NODE_283949_length_981_cov_75.131500	Coordinate:24	Reads:5	Hits:3	Allocated_reads:1.66666666666667	Strand:+
TGATGGTTCTGCTATATCTCACCTGGCTGAG
>Location:NODE_283949_length_981_cov_75.131500	Coordinate:24	Reads:12	Hits:3	Allocated_reads:4	Strand:+
TGATGGTTCTGCTATATCTCACCTGGCTGAGT
>Location:NODE_283949_length_981_cov_75.131500	Coordinate:24	Reads:1	Hits:3	Allocated_reads:0.333333333333333	Strand:+
TGATGGTTCTGCTATATCTCACCTGGCTGAGTGGG
>Location:NODE_283949_length_981_cov_75.131500	Coordinate:25	Reads:5	Hits:3	Allocated_reads:1.66666666666667	Strand:-
AGCCAGGTGAGATATAGCAGAACCATC
>Location:NODE_283949_length_981_cov_75.131500	Coordinate:25	Reads:4	Hits:3	Allocated_reads:1.33333333333333	Strand:-
CCAGGTGAGATATAGCAGAACCATC
>Location:NODE_283949_length_981_cov_75.131500	Coordinate:25	Reads:1	Hits:3	Allocated_reads:0.333333333333333	Strand:+
GATGGTTCTGCTATATCTCACCTGGC
>Location:NODE_283949_length_981_cov_75.131500	Coordinate:25	Reads:1	Hits:3	Allocated_reads:0.333333333333333	Strand:-
TCAGCCAGGTGAGATATAGCAGAACCATC
>Location:NODE_283949_length_981_cov_75.131500	Coordinate:27	Reads:2	Hits:3	Allocated_reads:0.666666666666667	Strand:+
TGGTTCTGCTATATCTCACCTGGC
>Location:NODE_283949_length_981_cov_75.131500	Coordinate:27	Reads:5	Hits:3	Allocated_reads:1.66666666666667	Strand:+
TGGTTCTGCTATATCTCACCTGGCT
>Location:NODE_283949_length_981_cov_75.131500	Coordinate:27	Reads:2	Hits:3	Allocated_reads:0.666666666666667	Strand:+
TGGTTCTGCTATATCTCACCTGGCTGA
>Location:NODE_283949_length_981_cov_75.131500	Coordinate:27	Reads:2	Hits:3	Allocated_reads:0.666666666666667	Strand:+
TGGTTCTGCTATATCTCACCTGGCTGAG
>Location:NODE_283949_length_981_cov_75.131500	Coordinate:27	Reads:1	Hits:3	Allocated_reads:0.333333333333333	Strand:+
TGGTTCTGCTATATCTCACCTGGCTGAGC
>Location:NODE_283949_length_981_cov_75.131500	Coordinate:27	Reads:7	Hits:3	Allocated_reads:2.33333333333333	Strand:+
TGGTTCTGCTATATCTCACCTGGCTGAGT
>Location:NODE_283949_length_981_cov_75.131500	Coordinate:27	Reads:1	Hits:3	Allocated_reads:0.333333333333333	Strand:+
TGGTTCTGCTATATCTCACCTGGCTGAGTG
>Location:NODE_283949_length_981_cov_75.131500	Coordinate:27	Reads:2	Hits:3	Allocated_reads:0.666666666666667	Strand:+
TGGTTCTGCTATATCTCACCTGGCTGAGTGG
>Location:NODE_283949_length_981_cov_75.131500	Coordinate:30	Reads:1	Hits:3	Allocated_reads:0.333333333333333	Strand:+
TTCTGCTATATCTCACCTGGCTGAGTGGG
>Location:NODE_283949_length_981_cov_75.131500	Coordinate:33	Reads:2	Hits:3	Allocated_reads:0.666666666666667	Strand:+
TGCTATATCTCACCTGGCTGAGTGGG
>Location:NODE_283949_length_981_cov_75.131500	Coordinate:33	Reads:1	Hits:3	Allocated_reads:0.333333333333333	Strand:+
TGCTATATCTCACCTGGCTGAGTGGGGA
>Location:NODE_283949_length_981_cov_75.131500	Coordinate:36	Reads:1	Hits:3	Allocated_reads:0.333333333333333	Strand:+
TATATCTCACCTGGCTGAGTGGGGACA
>Location:NODE_283949_length_981_cov_75.131500	Coordinate:37	Reads:1	Hits:3	Allocated_reads:0.333333333333333	Strand:+
ATATCTCACCTGGCTGAGTGGGGACACA
>Location:NODE_283949_length_981_cov_75.131500	Coordinate:38	Reads:1	Hits:3	Allocated_reads:0.333333333333333	Strand:+
TATCTCACCTGGCTGAGTGGGGACT
>Location:NODE_283949_length_981_cov_75.131500	Coordinate:39	Reads:1	Hits:3	Allocated_reads:0.333333333333333	Strand:+
ATCTCACCTGGCTGAGTGGGGACACA
>Location:NODE_283949_length_981_cov_75.131500	Coordinate:40	Reads:1	Hits:2	Allocated_reads:0.5	Strand:+
TCTCACCTGGCTGAGTGGGGACAC
>Location:NODE_283949_length_981_cov_75.131500	Coordinate:41	Reads:1	Hits:1	Allocated_reads:1	Strand:+
CTCACCTGGCTGAGTGGGGACACACGTA
>Location:NODE_283949_length_981_cov_75.131500	Coordinate:42	Reads:1	Hits:1	Allocated_reads:1	Strand:+
TCACCTGGCTGAGTGGGGACACACGTAC
>Location:NODE_283949_length_981_cov_75.131500	Coordinate:42	Reads:1	Hits:1	Allocated_reads:1	Strand:+
TCACCTGGCTGAGTGGGGACACACGTACT
>Location:NODE_283949_length_981_cov_75.131500	Coordinate:47	Reads:1	Hits:2	Allocated_reads:0.5	Strand:+
TGGCTGAGTGGGGACACATGTACTAAAGG
>Location:NODE_283949_length_981_cov_75.131500	Coordinate:51	Reads:2	Hits:1	Allocated_reads:2	Strand:-
ACCTTTAGTACGTGTGTCCCCACTCA
>Location:NODE_283949_length_981_cov_75.131500	Coordinate:52	Reads:3	Hits:1	Allocated_reads:3	Strand:-
ACCTTTAGTACGTGTGTCCCCACTC
>Location:NODE_283949_length_981_cov_75.131500	Coordinate:53	Reads:1	Hits:1	Allocated_reads:1	Strand:-
ACCTTTAGTACGTGTGTCCCCACT
>Location:NODE_283949_length_981_cov_75.131500	Coordinate:53	Reads:2	Hits:1	Allocated_reads:2	Strand:-
CTAACCTTTAGTACGTGTGTCCCCACT
>Location:NODE_283949_length_981_cov_75.131500	Coordinate:54	Reads:1	Hits:1	Allocated_reads:1	Strand:+
GTGGGGACACACGTACTAAAGGTTAGAG
>Location:NODE_283949_length_981_cov_75.131500	Coordinate:55	Reads:1	Hits:1	Allocated_reads:1	Strand:+
TGGGGACACACGTACTAAAGGTTAGAGT
>Location:NODE_283949_length_981_cov_75.131500	Coordinate:56	Reads:1	Hits:1	Allocated_reads:1	Strand:-
CTAACCTTTAGTACGTGTGTCCCC
>Location:NODE_283949_length_981_cov_75.131500	Coordinate:59	Reads:1	Hits:1	Allocated_reads:1	Strand:+
GACACACGTACTAAAGGTTAGAGTTCC
>Location:NODE_283949_length_981_cov_75.131500	Coordinate:61	Reads:1	Hits:1	Allocated_reads:1	Strand:+
CACACGTACTAAAGGTTAGAGTTCCCAC
>Location:NODE_283949_length_981_cov_75.131500	Coordinate:61	Reads:1	Hits:1	Allocated_reads:1	Strand:+
CACACGTACTAAAGGTTAGAGTTCCCACT
>Location:NODE_283949_length_981_cov_75.131500	Coordinate:61	Reads:1	Hits:1	Allocated_reads:1	Strand:-
GTGGGAACTCTAACCTTTAGTACGTGTG
>Location:NODE_283949_length_981_cov_75.131500	Coordinate:62	Reads:1	Hits:1	Allocated_reads:1	Strand:+
ACACGTACTAAAGGTTAGAGTTCCCAC
>Location:NODE_283949_length_981_cov_75.131500	Coordinate:63	Reads:1	Hits:1	Allocated_reads:1	Strand:+
CACGTACTAAAGGTTAGAGTTCCCACTGCA
>Location:NODE_283949_length_981_cov_75.131500	Coordinate:63	Reads:2	Hits:1	Allocated_reads:2	Strand:+
CACGTACTAAAGGTTAGAGTTCCCACTGCAGG
>Location:NODE_283949_length_981_cov_75.131500	Coordinate:64	Reads:1	Hits:1	Allocated_reads:1	Strand:+
ACGTACTAAAGGTTAGAGTTCCCACTGCAGG
>Location:NODE_283949_length_981_cov_75.131500	Coordinate:65	Reads:1	Hits:1	Allocated_reads:1	Strand:+
CGTACTAAAGGTTAGAGTTCCCACTGCAGG
>Location:NODE_283949_length_981_cov_75.131500	Coordinate:67	Reads:9	Hits:1	Allocated_reads:9	Strand:+
TACTAAAGGTTAGAGTTCCCACTG
>Location:NODE_283949_length_981_cov_75.131500	Coordinate:67	Reads:16	Hits:1	Allocated_reads:16	Strand:+
TACTAAAGGTTAGAGTTCCCACTGC
>Location:NODE_283949_length_981_cov_75.131500	Coordinate:67	Reads:1	Hits:1	Allocated_reads:1	Strand:+
TACTAAAGGTTAGAGTTCCCACTGCT
>Location:NODE_283949_length_981_cov_75.131500	Coordinate:67	Reads:59	Hits:1	Allocated_reads:59	Strand:+
TACTAAAGGTTAGAGTTCCCACTGCA
>Location:NODE_283949_length_981_cov_75.131500	Coordinate:67	Reads:1	Hits:1	Allocated_reads:1	Strand:+
TACTAAAGGTTAGAGTTCCCACCGCAG
>Location:NODE_283949_length_981_cov_75.131500	Coordinate:67	Reads:1	Hits:1	Allocated_reads:1	Strand:+
TACTAAAGGTTAGAGTTCCCACTGCAA
>Location:NODE_283949_length_981_cov_75.131500	Coordinate:67	Reads:1	Hits:1	Allocated_reads:1	Strand:+
TACTAAAGGTTAGAGTTCCCACTGCAT
>Location:NODE_283949_length_981_cov_75.131500	Coordinate:67	Reads:55	Hits:1	Allocated_reads:55	Strand:+
TACTAAAGGTTAGAGTTCCCACTGCAG
>Location:NODE_283949_length_981_cov_75.131500	Coordinate:67	Reads:1	Hits:1	Allocated_reads:1	Strand:+
TACTAAAGGTTAGAGTTCCCACCGCAGG
>Location:NODE_283949_length_981_cov_75.131500	Coordinate:67	Reads:1	Hits:1	Allocated_reads:1	Strand:+
TACTAAAGGTTAGAGTTCCCACTGCAGT
>Location:NODE_283949_length_981_cov_75.131500	Coordinate:67	Reads:1	Hits:1	Allocated_reads:1	Strand:+
TACTAAAGGTTAGAGTTCCCACTGCTGG
>Location:NODE_283949_length_981_cov_75.131500	Coordinate:67	Reads:1144	Hits:1	Allocated_reads:1144	Strand:+
TACTAAAGGTTAGAGTTCCCACTGCAGG
>Location:NODE_283949_length_981_cov_75.131500	Coordinate:67	Reads:3	Hits:1	Allocated_reads:3	Strand:+
TACTAAAGGTTAGAGTTCCCACTGCAGA
>Location:NODE_283949_length_981_cov_75.131500	Coordinate:67	Reads:1	Hits:1	Allocated_reads:1	Strand:+
TACTAAAGGTTAGAGTTCCCACTGCAGGG
>Location:NODE_283949_length_981_cov_75.131500	Coordinate:67	Reads:1	Hits:1	Allocated_reads:1	Strand:+
TACTAAAGGTTAGAGTTCCCTCTGCAGGA
>Location:NODE_283949_length_981_cov_75.131500	Coordinate:67	Reads:5	Hits:1	Allocated_reads:5	Strand:+
TACTAAAGGTTAGAGTTCCCACTGCAGGT
>Location:NODE_283949_length_981_cov_75.131500	Coordinate:67	Reads:54	Hits:1	Allocated_reads:54	Strand:+
TACTAAAGGTTAGAGTTCCCACTGCAGGA
>Location:NODE_283949_length_981_cov_75.131500	Coordinate:67	Reads:1	Hits:1	Allocated_reads:1	Strand:+
TACTAAAGGTTAGAGTTCCCACTGCAGGAA
>Location:NODE_283949_length_981_cov_75.131500	Coordinate:67	Reads:1	Hits:1	Allocated_reads:1	Strand:+
TACTAAAGGTTAGAGTTCCCACTGCAGGTT
>Location:NODE_283949_length_981_cov_75.131500	Coordinate:67	Reads:1	Hits:1	Allocated_reads:1	Strand:+
TACTAAAGGTTAGAGTTCCCACTGCGGGAG
>Location:NODE_283949_length_981_cov_75.131500	Coordinate:67	Reads:7	Hits:1	Allocated_reads:7	Strand:+
TACTAAAGGTTAGAGTTCCCACTGCAGGAG
>Location:NODE_283949_length_981_cov_75.131500	Coordinate:67	Reads:1	Hits:1	Allocated_reads:1	Strand:+
TACTAAAGGTTAGAGTTCCCACTGCAGGAGT
>Location:NODE_283949_length_981_cov_75.131500	Coordinate:67	Reads:2	Hits:1	Allocated_reads:2	Strand:+
TACTAAAGGTTAGAGTTCCCACTGCAGGAGC
>Location:NODE_283949_length_981_cov_75.131500	Coordinate:68	Reads:1	Hits:1	Allocated_reads:1	Strand:+
ACTAAAGGTTAGAGTTCCCACTGCAG
>Location:NODE_283949_length_981_cov_75.131500	Coordinate:68	Reads:7	Hits:1	Allocated_reads:7	Strand:+
ACTAAAGGTTAGAGTTCCCACTGCAGG
>Location:NODE_283949_length_981_cov_75.131500	Coordinate:69	Reads:1	Hits:1	Allocated_reads:1	Strand:+
CTAAAGGTTAGAGTTCCCACTGCAGGA
>Location:NODE_283949_length_981_cov_75.131500	Coordinate:70	Reads:19	Hits:1	Allocated_reads:19	Strand:+
TAAAGGTTAGAGTTCCCACTGCAG
>Location:NODE_283949_length_981_cov_75.131500	Coordinate:70	Reads:1	Hits:1	Allocated_reads:1	Strand:+
TAAAGGTTAGAGTTCCCACTGCATG
>Location:NODE_283949_length_981_cov_75.131500	Coordinate:70	Reads:78	Hits:1	Allocated_reads:78	Strand:+
TAAAGGTTAGAGTTCCCACTGCAGG
>Location:NODE_283949_length_981_cov_75.131500	Coordinate:70	Reads:14	Hits:1	Allocated_reads:14	Strand:+
TAAAGGTTAGAGTTCCCACTGCAGGA
>Location:NODE_283949_length_981_cov_75.131500	Coordinate:70	Reads:21	Hits:1	Allocated_reads:21	Strand:+
TAAAGGTTAGAGTTCCCACTGCAGGAG
>Location:NODE_283949_length_981_cov_75.131500	Coordinate:70	Reads:1	Hits:1	Allocated_reads:1	Strand:+
TAAAGGTTAGAGTTCCCACTGCAGGAGT
>Location:NODE_283949_length_981_cov_75.131500	Coordinate:70	Reads:10	Hits:1	Allocated_reads:10	Strand:+
TAAAGGTTAGAGTTCCCACTGCAGGAGC
>Location:NODE_283949_length_981_cov_75.131500	Coordinate:70	Reads:1	Hits:1	Allocated_reads:1	Strand:+
TAAAGGTTAGAGTTCCCACTGCAGGAGCA
>Location:NODE_283949_length_981_cov_75.131500	Coordinate:70	Reads:1	Hits:1	Allocated_reads:1	Strand:+
TAAAGGTTAGAGTTCCCACTGCAGGAGCC
>Location:NODE_283949_length_981_cov_75.131500	Coordinate:70	Reads:22	Hits:1	Allocated_reads:22	Strand:+
TAAAGGTTAGAGTTCCCACTGCAGGAGCT
>Location:NODE_283949_length_981_cov_75.131500	Coordinate:70	Reads:4	Hits:1	Allocated_reads:4	Strand:+
TAAAGGTTAGAGTTCCCACTGCAGGAGCG
>Location:NODE_283949_length_981_cov_75.131500	Coordinate:70	Reads:1	Hits:1	Allocated_reads:1	Strand:-
TCCTGCAGTGGGAACTCTAACCTTTA
>Location:NODE_283949_length_981_cov_75.131500	Coordinate:71	Reads:2	Hits:1	Allocated_reads:2	Strand:+
AAAGGTTAGAGTTCCCACTGCAGT
>Location:NODE_283949_length_981_cov_75.131500	Coordinate:71	Reads:4	Hits:1	Allocated_reads:4	Strand:+
AAAGGTTAGAGTTCCCACTGCAGG
>Location:NODE_283949_length_981_cov_75.131500	Coordinate:71	Reads:2	Hits:1	Allocated_reads:2	Strand:+
AAAGGTTAGAGTTCCCACTGCAGGAG
>Location:NODE_283949_length_981_cov_75.131500	Coordinate:71	Reads:1	Hits:1	Allocated_reads:1	Strand:+
AAAGGTTAGAGTTCCCACTGCAGGAGC
>Location:NODE_283949_length_981_cov_75.131500	Coordinate:71	Reads:1	Hits:1	Allocated_reads:1	Strand:+
AAAGGTTAGAGTTCCCACTGCAGGAGCT
>Location:NODE_283949_length_981_cov_75.131500	Coordinate:72	Reads:1	Hits:1	Allocated_reads:1	Strand:+
AAGGTTAGAGTTCCCACTGCAGGAGCT
>Location:NODE_283949_length_981_cov_75.131500	Coordinate:73	Reads:1	Hits:1	Allocated_reads:1	Strand:+
AGGTTAGAGTTCCCACTGCAGGAGCT
>Location:NODE_283949_length_981_cov_75.131500	Coordinate:83	Reads:1	Hits:1	Allocated_reads:1	Strand:+
TCCCACTGCAGGAGCTTGGGTGTGAGTCT
>Location:NODE_283949_length_981_cov_75.131500	Coordinate:88	Reads:1	Hits:1	Allocated_reads:1	Strand:-
CAGACTCACACCCAAGCTCCTGCAG
>Location:NODE_283949_length_981_cov_75.131500	Coordinate:96	Reads:1	Hits:1	Allocated_reads:1	Strand:+
GCTTGGGTGTGAGTCTGCCGCACAG
>Location:NODE_283949_length_981_cov_75.131500	Coordinate:96	Reads:1	Hits:1	Allocated_reads:1	Strand:+
GCTTGGGTGTGAGTCTGCCGGACAGG
>Location:NODE_283949_length_981_cov_75.131500	Coordinate:96	Reads:1	Hits:1	Allocated_reads:1	Strand:-
TACACCTGTGCGGCAGACTCACACCCAAGC
>Location:NODE_283949_length_981_cov_75.131500	Coordinate:98	Reads:1	Hits:1	Allocated_reads:1	Strand:+
TTGGGTGTGAGTCTGCCGCACAGGT
>Location:NODE_283949_length_981_cov_75.131500	Coordinate:99	Reads:1	Hits:1	Allocated_reads:1	Strand:+
TGGGTGTGAGTCTGCCGCACAGGTGTAGG
>Location:NODE_283949_length_981_cov_75.131500	Coordinate:101	Reads:1	Hits:1	Allocated_reads:1	Strand:+
GGTGTGAGTCTGCCGCACAGGTGTAGGTGCT
>Location:NODE_283949_length_981_cov_75.131500	Coordinate:103	Reads:1	Hits:1	Allocated_reads:1	Strand:-
CCTACACCTGTGCGGCAGACTCACA
>Location:NODE_283949_length_981_cov_75.131500	Coordinate:103	Reads:2	Hits:1	Allocated_reads:2	Strand:+
TGTGAGTCTGCCGCACAGGTGTAGGTGCT
>Location:NODE_283949_length_981_cov_75.131500	Coordinate:103	Reads:1	Hits:1	Allocated_reads:1	Strand:+
TGTGAGTCTGCCGCACAGGTGTAGGTGCTT
>Location:NODE_283949_length_981_cov_75.131500	Coordinate:105	Reads:1	Hits:1	Allocated_reads:1	Strand:+
TGAGTCTGCCGCACAGGTGTAGGT
>Location:NODE_283949_length_981_cov_75.131500	Coordinate:105	Reads:2	Hits:1	Allocated_reads:2	Strand:+
TGAGTCTGCCGCACAGGTGTAGGTGC
>Location:NODE_283949_length_981_cov_75.131500	Coordinate:105	Reads:2	Hits:1	Allocated_reads:2	Strand:+
TGAGTCTGCCGCACAGGTGTAGGTGCT
>Location:NODE_283949_length_981_cov_75.131500	Coordinate:108	Reads:1	Hits:1	Allocated_reads:1	Strand:+
GTCTGCCGCACAGGTGTAGGTGCTT
>Location:NODE_283949_length_981_cov_75.131500	Coordinate:109	Reads:1	Hits:1	Allocated_reads:1	Strand:-
TTTTCAAGCACCTACACCTGTCCGGCAGA
>Location:NODE_283949_length_981_cov_75.131500	Coordinate:112	Reads:1	Hits:1	Allocated_reads:1	Strand:-
TTTTCAAGCACCTACACCTGTCCGGC
>Location:NODE_283949_length_981_cov_75.131500	Coordinate:117	Reads:1	Hits:1	Allocated_reads:1	Strand:-
TGTTACTTTTCAAGCACCTACACCTGT
>Location:NODE_283949_length_981_cov_75.131500	Coordinate:120	Reads:1	Hits:1	Allocated_reads:1	Strand:+
GGTGTAGGTGCTTGAAAAGTAACAATGTTGTT
>Location:NODE_283949_length_981_cov_75.131500	Coordinate:120	Reads:1	Hits:1	Allocated_reads:1	Strand:-
TGTTACTTTTCAAGCACCTACACC
>Location:NODE_283949_length_981_cov_75.131500	Coordinate:122	Reads:1	Hits:1	Allocated_reads:1	Strand:+
TGTAGGTGCTTGAAAAGTAACAATGTTGGAAC
>Location:NODE_283949_length_981_cov_75.131500	Coordinate:124	Reads:3	Hits:1	Allocated_reads:3	Strand:+
TAGGTGCTTGAAAAGTAACAATGTTGGAAC
>Location:NODE_283949_length_981_cov_75.131500	Coordinate:124	Reads:1	Hits:1	Allocated_reads:1	Strand:+
TAGGTGCTTGAAAAGTAACAATGTTGGAACT
>Location:NODE_283949_length_981_cov_75.131500	Coordinate:127	Reads:1	Hits:1	Allocated_reads:1	Strand:+
GTGCTTGAAAAGTAACAATGTTGGAACT
>Location:NODE_283949_length_981_cov_75.131500	Coordinate:128	Reads:2	Hits:1	Allocated_reads:2	Strand:+
TGCTTGAAAAGTAACAATGTTGGAACT
>Location:NODE_283949_length_981_cov_75.131500	Coordinate:128	Reads:2	Hits:1	Allocated_reads:2	Strand:+
TGCTTGAAAAGTAACAATGTTGGAACTGTG
>Location:NODE_283949_length_981_cov_75.131500	Coordinate:129	Reads:4	Hits:1	Allocated_reads:4	Strand:-
AGTTCCAACATTGTTACTTTTCAAGC
>Location:NODE_283949_length_981_cov_75.131500	Coordinate:129	Reads:1	Hits:1	Allocated_reads:1	Strand:+
GCTTGAAAAGTAACAATGTTGGAACT
>Location:NODE_283949_length_981_cov_75.131500	Coordinate:129	Reads:1	Hits:1	Allocated_reads:1	Strand:-
GTTCCAACATTGTTACTTTTCAAGC
>Location:NODE_283949_length_981_cov_75.131500	Coordinate:129	Reads:1	Hits:1	Allocated_reads:1	Strand:-
TTCCAACATTGTTACTTTTCAAGC
>Location:NODE_283949_length_981_cov_75.131500	Coordinate:131	Reads:1	Hits:1	Allocated_reads:1	Strand:+
TTGAAAAGTAACAATGTTGGAACT
>Location:NODE_283949_length_981_cov_75.131500	Coordinate:131	Reads:4	Hits:1	Allocated_reads:4	Strand:+
TTGAAAAGTAACAATGTTGGAACTGTGTGCT
>Location:NODE_283949_length_981_cov_75.131500	Coordinate:132	Reads:2	Hits:1	Allocated_reads:2	Strand:+
TGAAAAGTAACAATGTTGGAACTGTGTGC
>Location:NODE_283949_length_981_cov_75.131500	Coordinate:132	Reads:12	Hits:1	Allocated_reads:12	Strand:+
TGAAAAGTAACAATGTTGGAACTGTGTGCT
>Location:NODE_283949_length_981_cov_75.131500	Coordinate:133	Reads:1	Hits:1	Allocated_reads:1	Strand:+
GAAAAGTAACAATGTTGGAACTGTGTGCT
>Location:NODE_283949_length_981_cov_75.131500	Coordinate:133	Reads:1	Hits:1	Allocated_reads:1	Strand:+
GAAAAGTAACAATGTTGGAACTGTGTGCTT
>Location:NODE_283949_length_981_cov_75.131500	Coordinate:134	Reads:1	Hits:1	Allocated_reads:1	Strand:+
AAAAGTAACAATGTTGGAACTGTG
>Location:NODE_283949_length_981_cov_75.131500	Coordinate:134	Reads:3	Hits:1	Allocated_reads:3	Strand:+
AAAAGTAACAATGTTGGAACTGTGT
>Location:NODE_283949_length_981_cov_75.131500	Coordinate:134	Reads:1	Hits:1	Allocated_reads:1	Strand:+
AAAAGTAACAATGTTGGAACTGTGTG
>Location:NODE_283949_length_981_cov_75.131500	Coordinate:134	Reads:7	Hits:1	Allocated_reads:7	Strand:+
AAAAGTAACAATGTTGGAACTGTGTGC
>Location:NODE_283949_length_981_cov_75.131500	Coordinate:134	Reads:1	Hits:1	Allocated_reads:1	Strand:+
AAAAGTAACAATGTTGGAACTGTGTGCG
>Location:NODE_283949_length_981_cov_75.131500	Coordinate:134	Reads:55	Hits:1	Allocated_reads:55	Strand:+
AAAAGTAACAATGTTGGAACTGTGTGCT
>Location:NODE_283949_length_981_cov_75.131500	Coordinate:134	Reads:2	Hits:1	Allocated_reads:2	Strand:+
AAAAGTAACAATGTTGGAACTGTGTGCTT
>Location:NODE_283949_length_981_cov_75.131500	Coordinate:134	Reads:1	Hits:1	Allocated_reads:1	Strand:+
AAAAGTAACAATGTTGGAACTGTGTGCTGGA
>Location:NODE_283949_length_981_cov_75.131500	Coordinate:134	Reads:1	Hits:1	Allocated_reads:1	Strand:+
AAAAGTAACAATGTTGGAACTGTGTGCTGGAA
>Location:NODE_283949_length_981_cov_75.131500	Coordinate:135	Reads:2	Hits:1	Allocated_reads:2	Strand:+
AAAGTAACAATGTTGGAACTGTGT
>Location:NODE_283949_length_981_cov_75.131500	Coordinate:135	Reads:2	Hits:1	Allocated_reads:2	Strand:+
AAAGTAACAATGTTGGAACTGTGTG
>Location:NODE_283949_length_981_cov_75.131500	Coordinate:135	Reads:5	Hits:1	Allocated_reads:5	Strand:+
AAAGTAACAATGTTGGAACTGTGTGC
>Location:NODE_283949_length_981_cov_75.131500	Coordinate:135	Reads:24	Hits:1	Allocated_reads:24	Strand:+
AAAGTAACAATGTTGGAACTGTGTGCT
>Location:NODE_283949_length_981_cov_75.131500	Coordinate:135	Reads:2	Hits:1	Allocated_reads:2	Strand:+
AAAGTAACAATGTTGGAACTGTGTGCTG
>Location:NODE_283949_length_981_cov_75.131500	Coordinate:135	Reads:1	Hits:1	Allocated_reads:1	Strand:+
AAAGTAACAATGTTGGAACTGTGTGCTGG
>Location:NODE_283949_length_981_cov_75.131500	Coordinate:135	Reads:1	Hits:1	Allocated_reads:1	Strand:+
AAAGTAACAATGTTGGAACTGTGTGCTTT
>Location:NODE_283949_length_981_cov_75.131500	Coordinate:135	Reads:1	Hits:1	Allocated_reads:1	Strand:+
AAAGTAACAATGTTGGAACTGTGTGCTGTT
>Location:NODE_283949_length_981_cov_75.131500	Coordinate:135	Reads:3	Hits:1	Allocated_reads:3	Strand:+
AAAGTAACAATGTTGGAACTGTGTGCTGGAA
>Location:NODE_283949_length_981_cov_75.131500	Coordinate:136	Reads:1	Hits:1	Allocated_reads:1	Strand:+
AAGTAACAATGTTGGAACTGTGTG
>Location:NODE_283949_length_981_cov_75.131500	Coordinate:136	Reads:1	Hits:1	Allocated_reads:1	Strand:+
AAGTAACAATGTTGGAACTGTGTGC
>Location:NODE_283949_length_981_cov_75.131500	Coordinate:136	Reads:1	Hits:1	Allocated_reads:1	Strand:+
AAGTAACAATGTTGGAACTGTGTGCT
>Location:NODE_283949_length_981_cov_75.131500	Coordinate:136	Reads:1	Hits:1	Allocated_reads:1	Strand:+
AAGTAACAATGTTGGAACTGTGTGCTGGAA
>Location:NODE_283949_length_981_cov_75.131500	Coordinate:137	Reads:1	Hits:1	Allocated_reads:1	Strand:+
AGTAACAATGTTGGAACTGTGTGC
>Location:NODE_283949_length_981_cov_75.131500	Coordinate:137	Reads:1	Hits:1	Allocated_reads:1	Strand:+
AGTAACAATGTTGGAACTGTGTGCTGGAA
>Location:NODE_283949_length_981_cov_75.131500	Coordinate:137	Reads:1	Hits:1	Allocated_reads:1	Strand:+
AGTAACAATGTTGGAACTGTGTGCTGTTT
>Location:NODE_283949_length_981_cov_75.131500	Coordinate:137	Reads:1	Hits:1	Allocated_reads:1	Strand:+
AGTAACAATGTTGGAACTGTGTGCTGGAATGA
>Location:NODE_283949_length_981_cov_75.131500	Coordinate:139	Reads:2	Hits:1	Allocated_reads:2	Strand:+
TAACAATGTTGGAACTGTGTGCTG
>Location:NODE_283949_length_981_cov_75.131500	Coordinate:139	Reads:2	Hits:1	Allocated_reads:2	Strand:+
TAACAATGTTGGAACTGTGTGCTGGA
>Location:NODE_283949_length_981_cov_75.131500	Coordinate:139	Reads:5	Hits:1	Allocated_reads:5	Strand:+
TAACAATGTTGGAACTGTGTGCTGGAA
>Location:NODE_283949_length_981_cov_75.131500	Coordinate:139	Reads:9	Hits:1	Allocated_reads:9	Strand:+
TAACAATGTTGGAACTGTGTGCTGGAAT
>Location:NODE_283949_length_981_cov_75.131500	Coordinate:139	Reads:1	Hits:1	Allocated_reads:1	Strand:+
TAACAATGTTGGAACTGTGTGCTGGAATG
>Location:NODE_283949_length_981_cov_75.131500	Coordinate:139	Reads:3	Hits:1	Allocated_reads:3	Strand:+
TAACAATGTTGGAACTGTGTGCTGGAATGACA
>Location:NODE_283949_length_981_cov_75.131500	Coordinate:141	Reads:1	Hits:1	Allocated_reads:1	Strand:+
ACAATGTTGGAACTGTGTGCTGGAAT
>Location:NODE_283949_length_981_cov_75.131500	Coordinate:141	Reads:1	Hits:1	Allocated_reads:1	Strand:+
ACAATGTTGGAACTGTGTGCTGGAATGACA
>Location:NODE_283949_length_981_cov_75.131500	Coordinate:141	Reads:1	Hits:1	Allocated_reads:1	Strand:-
CATTCCAGCACACAGTTCCAACATTGT
>Location:NODE_283949_length_981_cov_75.131500	Coordinate:141	Reads:1	Hits:1	Allocated_reads:1	Strand:-
TTCCAGCACACAGTTCCAACATTGT
>Location:NODE_283949_length_981_cov_75.131500	Coordinate:142	Reads:2	Hits:1	Allocated_reads:2	Strand:+
CAATGTTGGAACTGTGTGCTGGAAT
>Location:NODE_283949_length_981_cov_75.131500	Coordinate:142	Reads:1	Hits:1	Allocated_reads:1	Strand:-
TTCCAGCACACAGTTCCAACATTG
>Location:NODE_283949_length_981_cov_75.131500	Coordinate:143	Reads:1	Hits:1	Allocated_reads:1	Strand:+
AATGTTGGAACTGTGTGCTGGAATGACA
>Location:NODE_283949_length_981_cov_75.131500	Coordinate:144	Reads:1	Hits:1	Allocated_reads:1	Strand:+
ATGTTGGAACTGTGTGCTGGAATGACA
>Location:NODE_283949_length_981_cov_75.131500	Coordinate:145	Reads:2	Hits:1	Allocated_reads:2	Strand:+
TGTTGGAACTGTGTGCTGGAATGACA
>Location:NODE_283949_length_981_cov_75.131500	Coordinate:145	Reads:13	Hits:1	Allocated_reads:13	Strand:+
TGTTGGAACTGTGTGCTGGAATGACAGA
>Location:NODE_283949_length_981_cov_75.131500	Coordinate:145	Reads:1	Hits:1	Allocated_reads:1	Strand:+
TGTTGGAACTGTGTGCTGGAATGACAGAC
>Location:NODE_283949_length_981_cov_75.131500	Coordinate:145	Reads:1	Hits:1	Allocated_reads:1	Strand:+
TGTTGGAACTGTGTGCTGGAATTACAGAC
>Location:NODE_283949_length_981_cov_75.131500	Coordinate:145	Reads:3	Hits:1	Allocated_reads:3	Strand:+
TGTTGGAACTGTGTGCTGGAATGACAGACA
>Location:NODE_283949_length_981_cov_75.131500	Coordinate:146	Reads:1	Hits:1	Allocated_reads:1	Strand:+
GTTGGAACTGTGTGCTGGAATGACA
>Location:NODE_283949_length_981_cov_75.131500	Coordinate:147	Reads:1	Hits:1	Allocated_reads:1	Strand:-
TGTCATTCCAGCACACAGTTCCAA
>Location:NODE_283949_length_981_cov_75.131500	Coordinate:147	Reads:1	Hits:1	Allocated_reads:1	Strand:+
TTGGAACTGTGTGCTGGAATGACAGAC
>Location:NODE_283949_length_981_cov_75.131500	Coordinate:147	Reads:5	Hits:1	Allocated_reads:5	Strand:+
TTGGAACTGTGTGCTGGAATGACAGACA
>Location:NODE_283949_length_981_cov_75.131500	Coordinate:148	Reads:1	Hits:1	Allocated_reads:1	Strand:+
TGGAACTGTGTGCTGGAATTACAGACA
>Location:NODE_283949_length_981_cov_75.131500	Coordinate:159	Reads:1	Hits:1	Allocated_reads:1	Strand:-
TGTGTTCTTCTATTGTCTGTAATTCCAGC
>Location:NODE_283949_length_981_cov_75.131500	Coordinate:161	Reads:1	Hits:1	Allocated_reads:1	Strand:-
TGTGTTCTTCTATTGTCTGTAATTCCA
>Location:NODE_283949_length_981_cov_75.131500	Coordinate:162	Reads:1	Hits:1	Allocated_reads:1	Strand:+
GGAATGACAGACAATAGAAGAACACA
>Location:NODE_283949_length_981_cov_75.131500	Coordinate:162	Reads:1	Hits:1	Allocated_reads:1	Strand:+
GGAATGACAGACAATAGAAGAACACAC
>Location:NODE_283949_length_981_cov_75.131500	Coordinate:162	Reads:1	Hits:1	Allocated_reads:1	Strand:+
GGAATGACAGACAATAGAAGAACACACAC
>Location:NODE_283949_length_981_cov_75.131500	Coordinate:163	Reads:1	Hits:1	Allocated_reads:1	Strand:+
GAATGACAGACAATAGAAGAACACAC
>Location:NODE_283949_length_981_cov_75.131500	Coordinate:166	Reads:3	Hits:1	Allocated_reads:3	Strand:+
TGACAGACAATAGAAGAACACACACA
>Location:NODE_283949_length_981_cov_75.131500	Coordinate:166	Reads:21	Hits:1	Allocated_reads:21	Strand:+
TGACAGACAATAGAAGAACACACACATG
>Location:NODE_283949_length_981_cov_75.131500	Coordinate:166	Reads:1	Hits:1	Allocated_reads:1	Strand:+
TGACAGACAATAGAAGAACACACACATGC
>Location:NODE_283949_length_981_cov_75.131500	Coordinate:166	Reads:5	Hits:1	Allocated_reads:5	Strand:+
TGACAGACAATAGAAGAACACACACATGCA
>Location:NODE_283949_length_981_cov_75.131500	Coordinate:166	Reads:1	Hits:1	Allocated_reads:1	Strand:+
TGACAGACAATAGAAGAACACACACATGCAGG
>Location:NODE_283949_length_981_cov_75.131500	Coordinate:167	Reads:4	Hits:1	Allocated_reads:4	Strand:+
GACAGACAATAGAAGAACACACACATG
>Location:NODE_283949_length_981_cov_75.131500	Coordinate:167	Reads:1	Hits:1	Allocated_reads:1	Strand:+
GACAGACAATAGAAGAACACACACATGCA
>Location:NODE_283949_length_981_cov_75.131500	Coordinate:168	Reads:1	Hits:1	Allocated_reads:1	Strand:+
ACAGACAATAGAAGAACACACACATG
>Location:NODE_283949_length_981_cov_75.131500	Coordinate:168	Reads:3	Hits:1	Allocated_reads:3	Strand:+
ACAGACAATAGAAGAACACACACATGCAGG
>Location:NODE_283949_length_981_cov_75.131500	Coordinate:169	Reads:1	Hits:1	Allocated_reads:1	Strand:+
CAGACAATAGAAGAACACACACATGCAGG
>Location:NODE_283949_length_981_cov_75.131500	Coordinate:170	Reads:1	Hits:1	Allocated_reads:1	Strand:+
AGACAATAGAAGAACACACACATGCAGGCA
>Location:NODE_283949_length_981_cov_75.131500	Coordinate:171	Reads:2	Hits:1	Allocated_reads:2	Strand:+
GACAATAGAAGAACACACACATGCAGG
>Location:NODE_283949_length_981_cov_75.131500	Coordinate:171	Reads:1	Hits:1	Allocated_reads:1	Strand:+
GACAATAGAAGAACACACACATGCAGGC
>Location:NODE_283949_length_981_cov_75.131500	Coordinate:173	Reads:1	Hits:1	Allocated_reads:1	Strand:+
CAATAGAAGAACACACACATGCAGGC
>Location:NODE_283949_length_981_cov_75.131500	Coordinate:174	Reads:1	Hits:1	Allocated_reads:1	Strand:+
AATAGAAGAACACACACATGCAGGCACA
>Location:NODE_283949_length_981_cov_75.131500	Coordinate:174	Reads:1	Hits:1	Allocated_reads:1	Strand:-
TGTGCCTGCATGTGTGTGTTCTTCTATT
>Location:NODE_283949_length_981_cov_75.131500	Coordinate:176	Reads:2	Hits:1	Allocated_reads:2	Strand:+
TAGAAGAACACACACATGCAGGCACA
>Location:NODE_283949_length_981_cov_75.131500	Coordinate:176	Reads:1	Hits:1	Allocated_reads:1	Strand:+
TAGAAGAACACACACATGCAGGCACAC
>Location:NODE_283949_length_981_cov_75.131500	Coordinate:176	Reads:22	Hits:1	Allocated_reads:22	Strand:+
TAGAAGAACACACACATGCAGGCACACC
>Location:NODE_283949_length_981_cov_75.131500	Coordinate:176	Reads:15	Hits:1	Allocated_reads:15	Strand:+
TAGAAGAACACACACATGCAGGCACACCT
>Location:NODE_283949_length_981_cov_75.131500	Coordinate:176	Reads:2	Hits:1	Allocated_reads:2	Strand:+
TAGAAGAACACACACATGCAGGCACACCC
>Location:NODE_283949_length_981_cov_75.131500	Coordinate:176	Reads:2	Hits:1	Allocated_reads:2	Strand:+
TAGAAGAACACACACATGCAGGCACACCTT
>Location:NODE_283949_length_981_cov_75.131500	Coordinate:178	Reads:1	Hits:1	Allocated_reads:1	Strand:+
GAAGAACACACACATGCAGGCACACCT
>Location:NODE_283949_length_981_cov_75.131500	Coordinate:178	Reads:1	Hits:1	Allocated_reads:1	Strand:+
GAAGAACACACACATGCAGGCACACCTT
>Location:NODE_283949_length_981_cov_75.131500	Coordinate:178	Reads:1	Hits:1	Allocated_reads:1	Strand:+
GAAGAACACACACATGCAGGCACACCTTCA
>Location:NODE_283949_length_981_cov_75.131500	Coordinate:180	Reads:4	Hits:1	Allocated_reads:4	Strand:+
AGAACACACACATGCAGGCACACCTTCA
>Location:NODE_283949_length_981_cov_75.131500	Coordinate:180	Reads:1	Hits:1	Allocated_reads:1	Strand:+
AGAACACACACATGCAGGCACACCTTCAGA
>Location:NODE_283949_length_981_cov_75.131500	Coordinate:186	Reads:1	Hits:1	Allocated_reads:1	Strand:+
CACACATGCAGGCACACCTTCAGAGTA
>Location:NODE_283949_length_981_cov_75.131500	Coordinate:186	Reads:1	Hits:1	Allocated_reads:1	Strand:+
CACACATGCAGGCACACCTTCAGAGTAGG
>Location:NODE_283949_length_981_cov_75.131500	Coordinate:187	Reads:1	Hits:1	Allocated_reads:1	Strand:-
TCCTACTCTGAAGGTGTGCCTGCATGTGT
>Location:NODE_283949_length_981_cov_75.131500	Coordinate:188	Reads:1	Hits:1	Allocated_reads:1	Strand:+
CACATGCAGGCACACCTTCAGAGTAGGA
>Location:NODE_283949_length_981_cov_75.131500	Coordinate:190	Reads:1	Hits:1	Allocated_reads:1	Strand:+
CATGCAGGCACACCTTCAGAGTAGG
>Location:NODE_283949_length_981_cov_75.131500	Coordinate:190	Reads:2	Hits:1	Allocated_reads:2	Strand:+
CATGCAGGCACACCTTCAGAGTAGGAGACC
>Location:NODE_283949_length_981_cov_75.131500	Coordinate:190	Reads:1	Hits:1	Allocated_reads:1	Strand:-
CTACTCTGAAGGTGTGCCTGCATG
>Location:NODE_283949_length_981_cov_75.131500	Coordinate:192	Reads:1	Hits:1	Allocated_reads:1	Strand:+
TGCAGGCACACCTTCAGAGTAGGAGACCC
>Location:NODE_283949_length_981_cov_75.131500	Coordinate:196	Reads:1	Hits:1	Allocated_reads:1	Strand:-
TGGGTCTCCTACTCTGAAGGTGTGCC
>Location:NODE_283949_length_981_cov_75.131500	Coordinate:200	Reads:1	Hits:1	Allocated_reads:1	Strand:-
AGTAGTTTGGGTCTCCTACTCTGAAGGTG
>Location:NODE_283949_length_981_cov_75.131500	Coordinate:200	Reads:1	Hits:1	Allocated_reads:1	Strand:-
GTTTGGGTCTCCTACTCTGAAGGTG
>Location:NODE_283949_length_981_cov_75.131500	Coordinate:202	Reads:1	Hits:1	Allocated_reads:1	Strand:-
TAGTTTGGGTCTCCTACTCTGAAGT
>Location:NODE_283949_length_981_cov_75.131500	Coordinate:207	Reads:1	Hits:1	Allocated_reads:1	Strand:-
GCATAAGTAGTTTGGGTCTCCTACTCT
>Location:NODE_283949_length_981_cov_75.131500	Coordinate:207	Reads:3	Hits:1	Allocated_reads:3	Strand:-
TGCATAAGTAGTTTGGGTCTCCTACTCT
>Location:NODE_283949_length_981_cov_75.131500	Coordinate:211	Reads:1	Hits:1	Allocated_reads:1	Strand:+
TAGGAGACCCAAACTACTTATGCACCACT
>Location:NODE_283949_length_981_cov_75.131500	Coordinate:212	Reads:1	Hits:1	Allocated_reads:1	Strand:+
AGGAGACCCAAACTACTTATGCACCACT
>Location:NODE_283949_length_981_cov_75.131500	Coordinate:213	Reads:1	Hits:1	Allocated_reads:1	Strand:+
GGAGACCCAAACTACTTATGCACCACT
>Location:NODE_283949_length_981_cov_75.131500	Coordinate:215	Reads:1	Hits:1	Allocated_reads:1	Strand:+
AGACCCAAACTACTTATGCACCACTCAGC
>Location:NODE_283949_length_981_cov_75.131500	Coordinate:216	Reads:1	Hits:1	Allocated_reads:1	Strand:+
GACCCAAACTACTTATGCACCACTCAGCATA
>Location:NODE_283949_length_981_cov_75.131500	Coordinate:225	Reads:1	Hits:1	Allocated_reads:1	Strand:+
TACTTATGCACCACTCAGCATATCTCACAC
>Location:NODE_283949_length_981_cov_75.131500	Coordinate:231	Reads:1	Hits:1	Allocated_reads:1	Strand:+
TGCACCACTCAGCATATCTCACACTGTT
>Location:NODE_283949_length_981_cov_75.131500	Coordinate:231	Reads:1	Hits:1	Allocated_reads:1	Strand:+
TGCACCACTCAGCATATCTCACACTGTGA
>Location:NODE_283949_length_981_cov_75.131500	Coordinate:231	Reads:2	Hits:1	Allocated_reads:2	Strand:+
TGCACCACTCAGCATATCTCACACTGTGAAC
>Location:NODE_283949_length_981_cov_75.131500	Coordinate:231	Reads:1	Hits:1	Allocated_reads:1	Strand:+
TGCACCACTCAGCATATCTCACACTGTGAACA
>Location:NODE_283949_length_981_cov_75.131500	Coordinate:232	Reads:1	Hits:1	Allocated_reads:1	Strand:+
GCACCACTCAGCATATCTCACACTGTGAA
>Location:NODE_283949_length_981_cov_75.131500	Coordinate:232	Reads:4	Hits:1	Allocated_reads:4	Strand:+
GCACCACTCAGCATATCTCACACTGTGAAC
>Location:NODE_283949_length_981_cov_75.131500	Coordinate:232	Reads:2	Hits:1	Allocated_reads:2	Strand:+
GCACCACTCAGCATATCTCACACTGTGAACA
>Location:NODE_283949_length_981_cov_75.131500	Coordinate:235	Reads:1	Hits:1	Allocated_reads:1	Strand:+
CCACTCAGCATATCTCACACTGTT
>Location:NODE_283949_length_981_cov_75.131500	Coordinate:235	Reads:1	Hits:1	Allocated_reads:1	Strand:+
CCACTCAGCATATCTCACACTGTGA
>Location:NODE_283949_length_981_cov_75.131500	Coordinate:235	Reads:1	Hits:1	Allocated_reads:1	Strand:+
CCACTCAGCATATCTCACACTGTGAAC
>Location:NODE_283949_length_981_cov_75.131500	Coordinate:237	Reads:1	Hits:1	Allocated_reads:1	Strand:+
ACTCAGCATATCTCACACTGTGAAC
>Location:NODE_283949_length_981_cov_75.131500	Coordinate:239	Reads:1	Hits:1	Allocated_reads:1	Strand:+
TCAGCATATCTCACACTGTGAACGCT
>Location:NODE_283949_length_981_cov_75.131500	Coordinate:239	Reads:1	Hits:1	Allocated_reads:1	Strand:+
TCAGCATATCTCACACTGTGAACATGA
>Location:NODE_283949_length_981_cov_75.131500	Coordinate:239	Reads:1	Hits:1	Allocated_reads:1	Strand:+
TCAGCATATCTCACACTGTGAACATGACA
>Location:NODE_283949_length_981_cov_75.131500	Coordinate:239	Reads:1	Hits:1	Allocated_reads:1	Strand:+
TCAGCATATCTCACACTGTGAACATGACATTTGC
>Location:NODE_283949_length_981_cov_75.131500	Coordinate:244	Reads:1	Hits:1	Allocated_reads:1	Strand:+
ATATCTCACACTGTGAACATGACATTTGC
>Location:NODE_283949_length_981_cov_75.131500	Coordinate:244	Reads:3	Hits:1	Allocated_reads:3	Strand:+
ATATCTCACACTGTGAACATGACATTTGCT
>Location:NODE_283949_length_981_cov_75.131500	Coordinate:245	Reads:1	Hits:1	Allocated_reads:1	Strand:+
TATCTCACACTGTGAACATGACATTT
>Location:NODE_283949_length_981_cov_75.131500	Coordinate:245	Reads:1	Hits:1	Allocated_reads:1	Strand:+
TATCTCACACTGTGAACATGACATTTGC
>Location:NODE_283949_length_981_cov_75.131500	Coordinate:245	Reads:8	Hits:1	Allocated_reads:8	Strand:+
TATCTCACACTGTGAACATGACATTTGCT
>Location:NODE_283949_length_981_cov_75.131500	Coordinate:245	Reads:1	Hits:1	Allocated_reads:1	Strand:+
TATCTCACACTGTGAACATTACATTTGCTT
>Location:NODE_283949_length_981_cov_75.131500	Coordinate:245	Reads:1	Hits:1	Allocated_reads:1	Strand:+
TATCTCACACTGTGAACATGACATTTGCTTC
>Location:NODE_283949_length_981_cov_75.131500	Coordinate:245	Reads:1	Hits:1	Allocated_reads:1	Strand:+
TATCTCACACTGTGAACATGACATTTGCTTCA
>Location:NODE_283949_length_981_cov_75.131500	Coordinate:246	Reads:2	Hits:1	Allocated_reads:2	Strand:+
ATCTCACACTGTGAACATGACATTTGCT
>Location:NODE_283949_length_981_cov_75.131500	Coordinate:246	Reads:2	Hits:1	Allocated_reads:2	Strand:+
ATCTCACACTGTGAACATGACATTTGCTTCA
>Location:NODE_283949_length_981_cov_75.131500	Coordinate:247	Reads:1	Hits:1	Allocated_reads:1	Strand:-
GAAGCAAATGTCATGTTCACAGTGTGAGA
>Location:NODE_283949_length_981_cov_75.131500	Coordinate:247	Reads:1	Hits:1	Allocated_reads:1	Strand:-
GCAAATGTCATGTTCACAGTGTGAGA
>Location:NODE_283949_length_981_cov_75.131500	Coordinate:247	Reads:1	Hits:1	Allocated_reads:1	Strand:+
TCTCACACTGTGAACATGACATTTGCTTC
>Location:NODE_283949_length_981_cov_75.131500	Coordinate:247	Reads:1	Hits:1	Allocated_reads:1	Strand:+
TCTCACACTGTGAACATGACATTTGCTAAT
>Location:NODE_283949_length_981_cov_75.131500	Coordinate:247	Reads:13	Hits:1	Allocated_reads:13	Strand:+
TCTCACACTGTGAACATGACATTTGCTTCA
>Location:NODE_283949_length_981_cov_75.131500	Coordinate:247	Reads:1	Hits:1	Allocated_reads:1	Strand:+
TCTCACACTGTGAACATGACATTTGCTTCAGC
>Location:NODE_283949_length_981_cov_75.131500	Coordinate:248	Reads:3	Hits:1	Allocated_reads:3	Strand:+
CTCACACTGTGAACATGACATTTGCTTCA
>Location:NODE_283949_length_981_cov_75.131500	Coordinate:249	Reads:1	Hits:1	Allocated_reads:1	Strand:+
TCACACTGTGAACATGACATTTGCTTC
>Location:NODE_283949_length_981_cov_75.131500	Coordinate:249	Reads:1	Hits:1	Allocated_reads:1	Strand:+
TCACACTGTGAACATGACATTTGATTCA
>Location:NODE_283949_length_981_cov_75.131500	Coordinate:249	Reads:28	Hits:1	Allocated_reads:28	Strand:+
TCACACTGTGAACATGACATTTGCTTCA
>Location:NODE_283949_length_981_cov_75.131500	Coordinate:249	Reads:1	Hits:1	Allocated_reads:1	Strand:+
TCACACTGTGAACATGACATTTGCTTCAGC
>Location:NODE_283949_length_981_cov_75.131500	Coordinate:250	Reads:13	Hits:1	Allocated_reads:13	Strand:+
CACACTGTGAACATGACATTTGCTTCA
>Location:NODE_283949_length_981_cov_75.131500	Coordinate:250	Reads:2	Hits:1	Allocated_reads:2	Strand:+
CACACTGTGAACATGACATTTGCTTCAG
>Location:NODE_283949_length_981_cov_75.131500	Coordinate:250	Reads:1	Hits:1	Allocated_reads:1	Strand:+
CACACTGTGAACATGACATTTGCTTCAGC
>Location:NODE_283949_length_981_cov_75.131500	Coordinate:250	Reads:1	Hits:1	Allocated_reads:1	Strand:+
CACACTGTGAACATGACATTTGCTTCAGCC
>Location:NODE_283949_length_981_cov_75.131500	Coordinate:250	Reads:1	Hits:1	Allocated_reads:1	Strand:+
CACACTGTGAACATGACATTTGCTTCAGCCA
>Location:NODE_283949_length_981_cov_75.131500	Coordinate:252	Reads:1	Hits:1	Allocated_reads:1	Strand:+
CACTGTGAACATGACATTTGCTTCA
>Location:NODE_283949_length_981_cov_75.131500	Coordinate:252	Reads:1	Hits:1	Allocated_reads:1	Strand:+
CACTGTGAACATGACATTTGCTTCAG
>Location:NODE_283949_length_981_cov_75.131500	Coordinate:252	Reads:3	Hits:1	Allocated_reads:3	Strand:+
CACTGTGAACATGACATTTGCTTCAGCCA
>Location:NODE_283949_length_981_cov_75.131500	Coordinate:253	Reads:1	Hits:1	Allocated_reads:1	Strand:+
ACTGTGAACATGACATTTGCTTCAGCCA
>Location:NODE_283949_length_981_cov_75.131500	Coordinate:255	Reads:1	Hits:1	Allocated_reads:1	Strand:+
TGTGAACATGACATTTGCTTCAGCCA
>Location:NODE_283949_length_981_cov_75.131500	Coordinate:255	Reads:1	Hits:1	Allocated_reads:1	Strand:+
TGTGAACATGACATTTGCTTCAGCCATGT
>Location:NODE_283949_length_981_cov_75.131500	Coordinate:256	Reads:1	Hits:1	Allocated_reads:1	Strand:+
GTGAACATGACATTTGCTTCAGCCATGT
>Location:NODE_283949_length_981_cov_75.131500	Coordinate:263	Reads:2	Hits:1	Allocated_reads:2	Strand:+
TGACATTTGCTTCAGCCATGTTCATGA
>Location:NODE_283949_length_981_cov_75.131500	Coordinate:273	Reads:1	Hits:1	Allocated_reads:1	Strand:+
TTCAGCCATGTTCATGAAGCCCATTC
>Location:NODE_283949_length_981_cov_75.131500	Coordinate:273	Reads:1	Hits:1	Allocated_reads:1	Strand:+
TTCAGCCATGTTCATGAAGCCCATTCTC
>Location:NODE_283949_length_981_cov_75.131500	Coordinate:274	Reads:1	Hits:1	Allocated_reads:1	Strand:+
TCAGCCATGTTCATGAAGCCCATTC
>Location:NODE_283949_length_981_cov_75.131500	Coordinate:275	Reads:1	Hits:1	Allocated_reads:1	Strand:-
AGAATGGGCTTCATGAACATGGCTG
>Location:NODE_283949_length_981_cov_75.131500	Coordinate:275	Reads:1	Hits:1	Allocated_reads:1	Strand:+
CAGCCATGTTCATGAAGCCCATTCTCA
>Location:NODE_283949_length_981_cov_75.131500	Coordinate:275	Reads:1	Hits:1	Allocated_reads:1	Strand:-
GAGAATGGGCTTCATGAACATGGCTT
>Location:NODE_283949_length_981_cov_75.131500	Coordinate:275	Reads:1	Hits:1	Allocated_reads:1	Strand:-
GGCATAGTGAGAATGGGCTTCATGAACATGGCTT
>Location:NODE_283949_length_981_cov_75.131500	Coordinate:276	Reads:2	Hits:1	Allocated_reads:2	Strand:+
AGCCATGTTCATGAAGCCCATTCTCA
>Location:NODE_283949_length_981_cov_75.131500	Coordinate:276	Reads:1	Hits:1	Allocated_reads:1	Strand:-
GAGAATGGGCTTCATGAACATGGCT
>Location:NODE_283949_length_981_cov_75.131500	Coordinate:276	Reads:2	Hits:1	Allocated_reads:2	Strand:-
GGCATAGTGAGAATGGGCTTCATGAACATGGCT
>Location:NODE_283949_length_981_cov_75.131500	Coordinate:277	Reads:4	Hits:1	Allocated_reads:4	Strand:-
ATAGTGAGAATGGGCTTCATGAACATGGC
>Location:NODE_283949_length_981_cov_75.131500	Coordinate:277	Reads:1	Hits:1	Allocated_reads:1	Strand:-
GAGAATGGGCTTCATGAACATGGC
>Location:NODE_283949_length_981_cov_75.131500	Coordinate:277	Reads:2	Hits:1	Allocated_reads:2	Strand:-
GGCATAGTGAGAATGGGCTTCATGAACATGGC
>Location:NODE_283949_length_981_cov_75.131500	Coordinate:277	Reads:1	Hits:1	Allocated_reads:1	Strand:-
TAGTGAGAATGGGCTTCATGAACATGGC
>Location:NODE_283949_length_981_cov_75.131500	Coordinate:279	Reads:2	Hits:1	Allocated_reads:2	Strand:+
CATGTTCATGAAGCCCATTCTCACTATGCCT
>Location:NODE_283949_length_981_cov_75.131500	Coordinate:279	Reads:1	Hits:1	Allocated_reads:1	Strand:-
GGCATAGTGAGAATGGGCTTCATGAACATG
>Location:NODE_283949_length_981_cov_75.131500	Coordinate:279	Reads:1	Hits:1	Allocated_reads:1	Strand:-
GGCATAGTGAGAATGGGCTTCATGAACATT
>Location:NODE_283949_length_981_cov_75.131500	Coordinate:280	Reads:1	Hits:1	Allocated_reads:1	Strand:-
AGTGAGAATGGGCTTCATGAACAT
>Location:NODE_283949_length_981_cov_75.131500	Coordinate:280	Reads:2	Hits:1	Allocated_reads:2	Strand:-
ATAGTGAGAATGGGCTTCATGAACAT
>Location:NODE_283949_length_981_cov_75.131500	Coordinate:280	Reads:3	Hits:1	Allocated_reads:3	Strand:-
CATAGTGAGAATGGGCTTCATGAACAT
>Location:NODE_283949_length_981_cov_75.131500	Coordinate:280	Reads:1	Hits:1	Allocated_reads:1	Strand:-
CCAAGGCATAGTGAGAATGGGCTTCATGAACAT
>Location:NODE_283949_length_981_cov_75.131500	Coordinate:280	Reads:1	Hits:1	Allocated_reads:1	Strand:-
GGCATAGTGAGAATGGGCTTCATGAAAGT
>Location:NODE_283949_length_981_cov_75.131500	Coordinate:280	Reads:4	Hits:1	Allocated_reads:4	Strand:-
GGCATAGTGAGAATGGGCTTCATGAACAT
>Location:NODE_283949_length_981_cov_75.131500	Coordinate:281	Reads:1	Hits:1	Allocated_reads:1	Strand:-
AAGGCATAGTGAGAATGGGCTTCATGAACA
>Location:NODE_283949_length_981_cov_75.131500	Coordinate:281	Reads:1	Hits:1	Allocated_reads:1	Strand:-
CATAGTGAGAATGGGCTTCATGAACT
>Location:NODE_283949_length_981_cov_75.131500	Coordinate:281	Reads:2	Hits:1	Allocated_reads:2	Strand:-
GGCATAGTGAGAATGGGCTTCATGAACT
>Location:NODE_283949_length_981_cov_75.131500	Coordinate:281	Reads:6	Hits:1	Allocated_reads:6	Strand:-
GGCATAGTGAGAATGGGCTTCATGAACA
>Location:NODE_283949_length_981_cov_75.131500	Coordinate:281	Reads:1	Hits:1	Allocated_reads:1	Strand:+
TGTTCATGAAGCCCATTCTCACTATGCCA
>Location:NODE_283949_length_981_cov_75.131500	Coordinate:281	Reads:2	Hits:1	Allocated_reads:2	Strand:+
TGTTCATGAAGCCCATTCTCACTATGCCT
>Location:NODE_283949_length_981_cov_75.131500	Coordinate:282	Reads:2	Hits:1	Allocated_reads:2	Strand:-
ATAGTGAGAATGGGCTTCATGAAC
>Location:NODE_283949_length_981_cov_75.131500	Coordinate:282	Reads:1	Hits:1	Allocated_reads:1	Strand:-
GGCATAGTGAGAATGGGCTTCATGAAA
>Location:NODE_283949_length_981_cov_75.131500	Coordinate:282	Reads:5	Hits:1	Allocated_reads:5	Strand:-
GGCATAGTGAGAATGGGCTTCATGAAC
>Location:NODE_283949_length_981_cov_75.131500	Coordinate:283	Reads:1	Hits:1	Allocated_reads:1	Strand:-
GGCATAGTGAGAATGGGCTTCATGAA
>Location:NODE_283949_length_981_cov_75.131500	Coordinate:283	Reads:1	Hits:1	Allocated_reads:1	Strand:+
TTCATGAAGCCCATTCTCACTATGCCT
>Location:NODE_283949_length_981_cov_75.131500	Coordinate:284	Reads:1	Hits:1	Allocated_reads:1	Strand:-
GGCATAGTGAGAATGGGCTTCATGA
>Location:NODE_283949_length_981_cov_75.131500	Coordinate:284	Reads:1	Hits:1	Allocated_reads:1	Strand:+
TCATGAAGCCCATTCTCACTATGCC
>Location:NODE_283949_length_981_cov_75.131500	Coordinate:285	Reads:1	Hits:1	Allocated_reads:1	Strand:-
CCAAGGCATAGTGAGAATGGGCTTCATG
>Location:NODE_283949_length_981_cov_75.131500	Coordinate:286	Reads:1	Hits:1	Allocated_reads:1	Strand:-
CAAGGCATAGTGAGAATGGGCTTCAT
>Location:NODE_283949_length_981_cov_75.131500	Coordinate:287	Reads:1	Hits:1	Allocated_reads:1	Strand:+
TGAAGCCCATTCTCACTATGCCTTGGGTT
>Location:NODE_283949_length_981_cov_75.131500	Coordinate:288	Reads:1	Hits:1	Allocated_reads:1	Strand:-
CCAAGGCATAGTGAGAATGGGCTTC
>Location:NODE_283949_length_981_cov_75.131500	Coordinate:289	Reads:3	Hits:1	Allocated_reads:3	Strand:-
CCAAGGCATAGTGAGAATGGGCTT
>Location:NODE_283949_length_981_cov_75.131500	Coordinate:290	Reads:1	Hits:1	Allocated_reads:1	Strand:-
GCCAAGGCATAGTGAGAATGGGCT
>Location:NODE_283949_length_981_cov_75.131500	Coordinate:291	Reads:1	Hits:1	Allocated_reads:1	Strand:-
AGCCAAGGCATAGTGAGAATGGGC
>Location:NODE_283949_length_981_cov_75.131500	Coordinate:295	Reads:1	Hits:1	Allocated_reads:1	Strand:+
ATTCTCACTATGCCTTGGGTTGAAC
>Location:NODE_283949_length_981_cov_75.131500	Coordinate:295	Reads:1	Hits:1	Allocated_reads:1	Strand:+
ATTCTCACTATGCCTTGGCTTGAACT
>Location:NODE_283949_length_981_cov_75.131500	Coordinate:295	Reads:2	Hits:1	Allocated_reads:2	Strand:+
ATTCTCACTATGCCTTGGGTTGAACT
>Location:NODE_283949_length_981_cov_75.131500	Coordinate:295	Reads:1	Hits:1	Allocated_reads:1	Strand:+
ATTCTCACTATGCCTTGGGTTGAACTGCATTTTT
>Location:NODE_283949_length_981_cov_75.131500	Coordinate:296	Reads:1	Hits:1	Allocated_reads:1	Strand:+
TTCTCACTATGCCTTGGCTTGAAC
>Location:NODE_283949_length_981_cov_75.131500	Coordinate:296	Reads:2	Hits:1	Allocated_reads:2	Strand:+
TTCTCACTATGCCTTGGCTTGAACTGC
>Location:NODE_283949_length_981_cov_75.131500	Coordinate:296	Reads:4	Hits:1	Allocated_reads:4	Strand:+
TTCTCACTATGCCTTGGCTTGAACTGCA
>Location:NODE_283949_length_981_cov_75.131500	Coordinate:297	Reads:1	Hits:1	Allocated_reads:1	Strand:+
TCTCACTATGCCTTGGCTTGAACTGCAT
>Location:NODE_283949_length_981_cov_75.131500	Coordinate:297	Reads:1	Hits:1	Allocated_reads:1	Strand:+
TCTCACTATGCCTTGGCTTGAACTGCATT
>Location:NODE_283949_length_981_cov_75.131500	Coordinate:297	Reads:1	Hits:1	Allocated_reads:1	Strand:+
TCTCACTATGCCTTGGCTTGAACTGCATTTT
>Location:NODE_283949_length_981_cov_75.131500	Coordinate:299	Reads:1	Hits:1	Allocated_reads:1	Strand:+
TCACTATGCCTTGGCTTGAACTGC
>Location:NODE_283949_length_981_cov_75.131500	Coordinate:299	Reads:2	Hits:1	Allocated_reads:2	Strand:+
TCACTATGCCTTGGCTTGAACTGCAT
>Location:NODE_283949_length_981_cov_75.131500	Coordinate:299	Reads:6	Hits:1	Allocated_reads:6	Strand:+
TCACTATGCCTTGGCTTGAACTGCATT
>Location:NODE_283949_length_981_cov_75.131500	Coordinate:299	Reads:4	Hits:1	Allocated_reads:4	Strand:+
TCACTATGCCTTGGCTTGAACTGCATTT
>Location:NODE_283949_length_981_cov_75.131500	Coordinate:299	Reads:9	Hits:1	Allocated_reads:9	Strand:+
TCACTATGCCTTGGCTTGAACTGCATTTT
>Location:NODE_283949_length_981_cov_75.131500	Coordinate:299	Reads:2	Hits:1	Allocated_reads:2	Strand:+
TCACTATGCCTTGGCTTGAACTGCATTTTT
>Location:NODE_283949_length_981_cov_75.131500	Coordinate:300	Reads:1	Hits:1	Allocated_reads:1	Strand:+
CACTATGCCTTGGCTTGAACTGCATTT
>Location:NODE_283949_length_981_cov_75.131500	Coordinate:300	Reads:1	Hits:1	Allocated_reads:1	Strand:+
CACTATGCCTTGGCTTGAACTGCATTTT
>Location:NODE_283949_length_981_cov_75.131500	Coordinate:300	Reads:1	Hits:1	Allocated_reads:1	Strand:+
CACTATGCCTTGGCTTGAACTGCATTTTT
>Location:NODE_283949_length_981_cov_75.131500	Coordinate:300	Reads:1	Hits:1	Allocated_reads:1	Strand:+
CACTATGCCTTGGCTTGAACTGCATTTTTGCC
>Location:NODE_283949_length_981_cov_75.131500	Coordinate:302	Reads:1	Hits:1	Allocated_reads:1	Strand:+
CTATGCCTTGGCTTGAACTGCATTTTTGCCT
>Location:NODE_283949_length_981_cov_75.131500	Coordinate:303	Reads:1	Hits:1	Allocated_reads:1	Strand:+
TATGCCTTGGCTTGAACTGCATTTTTGCC
>Location:NODE_283949_length_981_cov_75.131500	Coordinate:303	Reads:5	Hits:1	Allocated_reads:5	Strand:+
TATGCCTTGGCTTGAACTGCATTTTTGCCT
>Location:NODE_283949_length_981_cov_75.131500	Coordinate:303	Reads:3	Hits:1	Allocated_reads:3	Strand:+
TATGCCTTGGCTTGAACTGCATTTTTGCCTT
>Location:NODE_283949_length_981_cov_75.131500	Coordinate:304	Reads:1	Hits:1	Allocated_reads:1	Strand:+
ATGCCTTGGCTTGAACTGCATTTTTGC
>Location:NODE_283949_length_981_cov_75.131500	Coordinate:304	Reads:1	Hits:1	Allocated_reads:1	Strand:+
ATGCCTTGGCTTGAACTGCATTTTTGCC
>Location:NODE_283949_length_981_cov_75.131500	Coordinate:304	Reads:1	Hits:1	Allocated_reads:1	Strand:+
ATGCCTTGGCTTGAACTGCATTTTTGCTT
>Location:NODE_283949_length_981_cov_75.131500	Coordinate:305	Reads:1	Hits:1	Allocated_reads:1	Strand:+
TGCCTTGGCTTGAACTGCATTTTTGT
>Location:NODE_283949_length_981_cov_75.131500	Coordinate:305	Reads:2	Hits:1	Allocated_reads:2	Strand:+
TGCCTTGGCTTGAACTGCATTTTTGC
>Location:NODE_283949_length_981_cov_75.131500	Coordinate:305	Reads:5	Hits:1	Allocated_reads:5	Strand:+
TGCCTTGGCTTGAACTGCATTTTTGCC
>Location:NODE_283949_length_981_cov_75.131500	Coordinate:305	Reads:7	Hits:1	Allocated_reads:7	Strand:+
TGCCTTGGCTTGAACTGCATTTTTGCCT
>Location:NODE_283949_length_981_cov_75.131500	Coordinate:305	Reads:1	Hits:1	Allocated_reads:1	Strand:+
TGCCTTGGCTTGAACTGCATTTTTGCCTT
>Location:NODE_283949_length_981_cov_75.131500	Coordinate:305	Reads:1	Hits:1	Allocated_reads:1	Strand:+
TGCCTTGGCTTGAACTGCATTTTTGCCTTAA
>Location:NODE_283949_length_981_cov_75.131500	Coordinate:314	Reads:1	Hits:1	Allocated_reads:1	Strand:+
TTGAACTGCATTTTTGCCTTAGTTATTGC
>Location:NODE_283949_length_981_cov_75.131500	Coordinate:328	Reads:1	Hits:1	Allocated_reads:1	Strand:+
TGCCTTAGTTATTGCTAAGGAGGAAGGT
>Location:NODE_283949_length_981_cov_75.131500	Coordinate:332	Reads:1	Hits:1	Allocated_reads:1	Strand:+
TTAGTTATTGCTAAGGAGGAAGGTGA
>Location:NODE_283949_length_981_cov_75.131500	Coordinate:332	Reads:1	Hits:1	Allocated_reads:1	Strand:+
TTAGTTATTGCTAAGGAGGAAGGTGAAAT
>Location:NODE_283949_length_981_cov_75.131500	Coordinate:332	Reads:1	Hits:1	Allocated_reads:1	Strand:+
TTAGTTATTGCTAAGGAGGAAGGTGAAATGCACT
>Location:NODE_283949_length_981_cov_75.131500	Coordinate:336	Reads:1	Hits:1	Allocated_reads:1	Strand:+
TTATTGCTAAGGAGGAAGGTGAAATGCA
>Location:NODE_283949_length_981_cov_75.131500	Coordinate:336	Reads:1	Hits:1	Allocated_reads:1	Strand:+
TTATTGCTAAGGAGGAAGGTGAAATGCAC
>Location:NODE_283949_length_981_cov_75.131500	Coordinate:336	Reads:1	Hits:1	Allocated_reads:1	Strand:+
TTATTGCTAAGGAGGAAGGTGAAATGCACT
>Location:NODE_283949_length_981_cov_75.131500	Coordinate:337	Reads:1	Hits:1	Allocated_reads:1	Strand:+
TATTGCTAAGGAGGAAGGTGAAAT
>Location:NODE_283949_length_981_cov_75.131500	Coordinate:337	Reads:2	Hits:1	Allocated_reads:2	Strand:+
TATTGCTAAGGAGGAAGGTGAAATGC
>Location:NODE_283949_length_981_cov_75.131500	Coordinate:337	Reads:1	Hits:1	Allocated_reads:1	Strand:+
TATTGCTAAGGAGGAAGGTGAAATGCA
>Location:NODE_283949_length_981_cov_75.131500	Coordinate:337	Reads:1	Hits:1	Allocated_reads:1	Strand:+
TATTGCTAAGGAGGAAGGTGAAATGCAC
>Location:NODE_283949_length_981_cov_75.131500	Coordinate:337	Reads:1	Hits:1	Allocated_reads:1	Strand:+
TATTGCTAAGGAGGAAGGTGAAAAGCACT
>Location:NODE_283949_length_981_cov_75.131500	Coordinate:337	Reads:1	Hits:1	Allocated_reads:1	Strand:+
TATTGCTAAGGAGGAAGGTGAAACGCACT
>Location:NODE_283949_length_981_cov_75.131500	Coordinate:337	Reads:60	Hits:1	Allocated_reads:60	Strand:+
TATTGCTAAGGAGGAAGGTGAAATGCACT
>Location:NODE_283949_length_981_cov_75.131500	Coordinate:337	Reads:1	Hits:1	Allocated_reads:1	Strand:+
TATTGCTAAGGAGGAAGGTGAAATGCACTG
>Location:NODE_283949_length_981_cov_75.131500	Coordinate:337	Reads:1	Hits:1	Allocated_reads:1	Strand:+
TATTGCTAAGGAGGAAGGTGAAATGCACTGGC
>Location:NODE_283949_length_981_cov_75.131500	Coordinate:337	Reads:1	Hits:1	Allocated_reads:1	Strand:+
TATTGCTAAGGAGGAAGGTGAAATGCACTGGCT
>Location:NODE_283949_length_981_cov_75.131500	Coordinate:337	Reads:1	Hits:1	Allocated_reads:1	Strand:+
TATTGCTAAGGAGGAAGGTGAAATGCACTGGCTTT
>Location:NODE_283949_length_981_cov_75.131500	Coordinate:339	Reads:3	Hits:1	Allocated_reads:3	Strand:+
TTGCTAAGGAGGAAGGTGAAATGCACT
>Location:NODE_283949_length_981_cov_75.131500	Coordinate:340	Reads:3	Hits:1	Allocated_reads:3	Strand:+
TGCTAAGGAGGAAGGTGAAATGCACT
>Location:NODE_283949_length_981_cov_75.131500	Coordinate:340	Reads:1	Hits:1	Allocated_reads:1	Strand:+
TGCTAAGGAGGAAGGTGAAATGCACTGG
>Location:NODE_283949_length_981_cov_75.131500	Coordinate:340	Reads:1	Hits:1	Allocated_reads:1	Strand:+
TGCTAAGGAGGAAGGTGAAATGCACTGGC
>Location:NODE_283949_length_981_cov_75.131500	Coordinate:343	Reads:2	Hits:1	Allocated_reads:2	Strand:+
TAAGGAGGAAGGTGAAATGCACTGGCT
>Location:NODE_283949_length_981_cov_75.131500	Coordinate:347	Reads:2	Hits:1	Allocated_reads:2	Strand:+
GAGGAAGGTGAAATGCACTGGCTGACGT
>Location:NODE_283949_length_981_cov_75.131500	Coordinate:349	Reads:1	Hits:1	Allocated_reads:1	Strand:+
GGAAGGTGAAATGCACTGGCTGACGGT
>Location:NODE_283949_length_981_cov_75.131500	Coordinate:349	Reads:1	Hits:1	Allocated_reads:1	Strand:+
GGAAGGTGAAATGCACTGGCTGACGGTCGT
>Location:NODE_283949_length_981_cov_75.131500	Coordinate:352	Reads:2	Hits:1	Allocated_reads:2	Strand:+
AGGTGAAATGCACTGGCTGACGGTCGTA
>Location:NODE_283949_length_981_cov_75.131500	Coordinate:352	Reads:1	Hits:1	Allocated_reads:1	Strand:-
CGACCGTCAGCCAGTGCATTTCACCT
>Location:NODE_283949_length_981_cov_75.131500	Coordinate:352	Reads:1	Hits:1	Allocated_reads:1	Strand:-
TACGACCGTCAGCCAGTGCATTTCACCT
>Location:NODE_283949_length_981_cov_75.131500	Coordinate:353	Reads:1	Hits:1	Allocated_reads:1	Strand:-
TACGACCGTCAGCCAGTGCATTTCACC
>Location:NODE_283949_length_981_cov_75.131500	Coordinate:353	Reads:1	Hits:1	Allocated_reads:1	Strand:-
TTTACGACCGTCAGCCAGTGCATTTCACC
>Location:NODE_283949_length_981_cov_75.131500	Coordinate:354	Reads:1	Hits:1	Allocated_reads:1	Strand:-
CGACCGTCAGCCAGTGCATTTCAC
>Location:NODE_283949_length_981_cov_75.131500	Coordinate:354	Reads:2	Hits:1	Allocated_reads:2	Strand:+
GTGAAATGCACTGGCTGACGGTCGTA
>Location:NODE_283949_length_981_cov_75.131500	Coordinate:354	Reads:1	Hits:1	Allocated_reads:1	Strand:+
GTGAAATGCACTGGCTGACGGTCGTAAAG
>Location:NODE_283949_length_981_cov_75.131500	Coordinate:354	Reads:2	Hits:1	Allocated_reads:2	Strand:-
TACGACCGTCAGCCAGTGCATTTCAC
>Location:NODE_283949_length_981_cov_75.131500	Coordinate:355	Reads:1	Hits:1	Allocated_reads:1	Strand:+
TGAAATGCACTGGCTGACGGTCGTA
>Location:NODE_283949_length_981_cov_75.131500	Coordinate:355	Reads:4	Hits:1	Allocated_reads:4	Strand:+
TGAAATGCACTGGCTGACGGTCGTAAAG
>Location:NODE_283949_length_981_cov_75.131500	Coordinate:355	Reads:3	Hits:1	Allocated_reads:3	Strand:+
TGAAATGCACTGGCTGACGGTCGTAAAGT
>Location:NODE_283949_length_981_cov_75.131500	Coordinate:355	Reads:1	Hits:1	Allocated_reads:1	Strand:+
TGAAATGCACTGGCTGACGGTCGTAAAGTG
>Location:NODE_283949_length_981_cov_75.131500	Coordinate:356	Reads:1	Hits:1	Allocated_reads:1	Strand:+
GAAATGCACTGGCTGACGGTCGTA
>Location:NODE_283949_length_981_cov_75.131500	Coordinate:357	Reads:1	Hits:1	Allocated_reads:1	Strand:+
AAATGCACTGGCTGACGGTCGTAAAGTGAC
>Location:NODE_283949_length_981_cov_75.131500	Coordinate:358	Reads:22	Hits:1	Allocated_reads:22	Strand:+
AATGCACTGGCTGACGGTCGTAAAGTGAC
>Location:NODE_283949_length_981_cov_75.131500	Coordinate:358	Reads:1	Hits:1	Allocated_reads:1	Strand:+
AATGCACTGGCTGACGGTCGTAAAGTGACT
>Location:NODE_283949_length_981_cov_75.131500	Coordinate:358	Reads:1	Hits:1	Allocated_reads:1	Strand:+
AATGCACTGGCTGACGGTCGTAAAGTGACTGCC
>Location:NODE_283949_length_981_cov_75.131500	Coordinate:359	Reads:6	Hits:1	Allocated_reads:6	Strand:+
ATGCACTGGCTGACGGTCGTAAAGTGAC
>Location:NODE_283949_length_981_cov_75.131500	Coordinate:359	Reads:3	Hits:1	Allocated_reads:3	Strand:+
ATGCACTGGCTGACGGTCGTAAAGTGACT
>Location:NODE_283949_length_981_cov_75.131500	Coordinate:360	Reads:2	Hits:1	Allocated_reads:2	Strand:+
TGCACTGGCTGACGGTCGTAAAGT
>Location:NODE_283949_length_981_cov_75.131500	Coordinate:360	Reads:1	Hits:1	Allocated_reads:1	Strand:+
TGCACTGGCTGACGGTCGTGAAGTGAC
>Location:NODE_283949_length_981_cov_75.131500	Coordinate:360	Reads:419	Hits:1	Allocated_reads:419	Strand:+
TGCACTGGCTGACGGTCGTAAAGTGAC
>Location:NODE_283949_length_981_cov_75.131500	Coordinate:360	Reads:1	Hits:1	Allocated_reads:1	Strand:+
TGCACTGGCTGACGGTCGTAAAGTGACA
>Location:NODE_283949_length_981_cov_75.131500	Coordinate:360	Reads:1	Hits:1	Allocated_reads:1	Strand:+
TGCACTGGCTGACGGTCGTAAAGTGACG
>Location:NODE_283949_length_981_cov_75.131500	Coordinate:360	Reads:1	Hits:1	Allocated_reads:1	Strand:+
TGCACTGGCTGACGGTCGTAAAGTGGCT
>Location:NODE_283949_length_981_cov_75.131500	Coordinate:360	Reads:211	Hits:1	Allocated_reads:211	Strand:+
TGCACTGGCTGACGGTCGTAAAGTGACT
>Location:NODE_283949_length_981_cov_75.131500	Coordinate:360	Reads:2	Hits:1	Allocated_reads:2	Strand:+
TGCACTGGCTGACGGTCGTAAAGTGACTGT
>Location:NODE_283949_length_981_cov_75.131500	Coordinate:360	Reads:5	Hits:1	Allocated_reads:5	Strand:+
TGCACTGGCTGACGGTCGTAAAGTGACTGC
>Location:NODE_283949_length_981_cov_75.131500	Coordinate:360	Reads:3	Hits:1	Allocated_reads:3	Strand:+
TGCACTGGCTGACGGTCGTAAAGTGACTGCC
>Location:NODE_283949_length_981_cov_75.131500	Coordinate:360	Reads:2	Hits:1	Allocated_reads:2	Strand:+
TGCACTGGCTGACGGTCGTAAAGTGACTGCCT
>Location:NODE_283949_length_981_cov_75.131500	Coordinate:361	Reads:1	Hits:1	Allocated_reads:1	Strand:-
CACTTTACGACCGTCAGCCAGTGC
>Location:NODE_283949_length_981_cov_75.131500	Coordinate:361	Reads:8	Hits:1	Allocated_reads:8	Strand:+
GCACTGGCTGACGGTCGTAAAGTGAC
>Location:NODE_283949_length_981_cov_75.131500	Coordinate:361	Reads:9	Hits:1	Allocated_reads:9	Strand:+
GCACTGGCTGACGGTCGTAAAGTGACT
>Location:NODE_283949_length_981_cov_75.131500	Coordinate:362	Reads:1	Hits:1	Allocated_reads:1	Strand:+
CACTGGCTGACGGTCGTAAAGTGAC
>Location:NODE_283949_length_981_cov_75.131500	Coordinate:362	Reads:7	Hits:1	Allocated_reads:7	Strand:+
CACTGGCTGACGGTCGTAAAGTGACT
>Location:NODE_283949_length_981_cov_75.131500	Coordinate:362	Reads:4	Hits:1	Allocated_reads:4	Strand:+
CACTGGCTGACGGTCGTAAAGTGACTGCCT
>Location:NODE_283949_length_981_cov_75.131500	Coordinate:364	Reads:1	Hits:1	Allocated_reads:1	Strand:+
CTGGCTGACGGTCGTAAAGTGACTGCCT
>Location:NODE_283949_length_981_cov_75.131500	Coordinate:365	Reads:2	Hits:1	Allocated_reads:2	Strand:+
TGGCTGACGGTCGTAAAGTGACTGCCT
>Location:NODE_283949_length_981_cov_75.131500	Coordinate:366	Reads:1	Hits:1	Allocated_reads:1	Strand:+
GGCTGACGGTCGTAAAGTGACTGCCTCGT
>Location:NODE_283949_length_981_cov_75.131500	Coordinate:368	Reads:1	Hits:1	Allocated_reads:1	Strand:+
CTGACGGTCGTAAAGTGACTGCCTCGTTCA
>Location:NODE_283949_length_981_cov_75.131500	Coordinate:369	Reads:1	Hits:1	Allocated_reads:1	Strand:+
TGACGGTCGTAAAGTGACTGCCTCGTT
>Location:NODE_283949_length_981_cov_75.131500	Coordinate:369	Reads:2	Hits:1	Allocated_reads:2	Strand:+
TGACGGTCGTAAAGTGACTGCCTCGTTCA
>Location:NODE_283949_length_981_cov_75.131500	Coordinate:369	Reads:1	Hits:1	Allocated_reads:1	Strand:+
TGACGGTCGTAAAGTGACTGCCTCGTTCAGT
>Location:NODE_283949_length_981_cov_75.131500	Coordinate:370	Reads:1	Hits:1	Allocated_reads:1	Strand:-
AACTGAACGAGGCAGTCACTTTACGACCGTC
>Location:NODE_283949_length_981_cov_75.131500	Coordinate:370	Reads:1	Hits:1	Allocated_reads:1	Strand:+
GACGGTCGTAAAGTGACTGCCTCGTTCAGT
>Location:NODE_283949_length_981_cov_75.131500	Coordinate:370	Reads:1	Hits:1	Allocated_reads:1	Strand:-
TGAACGAGGCAGTCACTTTACGACCGTC
>Location:NODE_283949_length_981_cov_75.131500	Coordinate:372	Reads:2	Hits:1	Allocated_reads:2	Strand:+
CGGTCGTAAAGTGACTGCCTCGTTCAGT
>Location:NODE_283949_length_981_cov_75.131500	Coordinate:373	Reads:3	Hits:1	Allocated_reads:3	Strand:-
AACTGAACGAGGCAGTCACTTTACGACC
>Location:NODE_283949_length_981_cov_75.131500	Coordinate:373	Reads:1	Hits:1	Allocated_reads:1	Strand:-
GAACGAGGCAGTCACTTTACGACC
>Location:NODE_283949_length_981_cov_75.131500	Coordinate:374	Reads:12	Hits:1	Allocated_reads:12	Strand:-
AACTGAACGAGGCAGTCACTTTACGAC
>Location:NODE_283949_length_981_cov_75.131500	Coordinate:374	Reads:1	Hits:1	Allocated_reads:1	Strand:-
ACTGAACGAGGCAGTCACTTTACGAC
>Location:NODE_283949_length_981_cov_75.131500	Coordinate:374	Reads:2	Hits:1	Allocated_reads:2	Strand:-
TAACTGAACGAGGCAGTCACTTTACGAC
>Location:NODE_283949_length_981_cov_75.131500	Coordinate:374	Reads:1	Hits:1	Allocated_reads:1	Strand:-
TGAACGAGGCAGTCACTTTACGAC
>Location:NODE_283949_length_981_cov_75.131500	Coordinate:374	Reads:1	Hits:1	Allocated_reads:1	Strand:-
TTTAACTGAACGAGGCAGTCACTTTACGAC
>Location:NODE_283949_length_981_cov_75.131500	Coordinate:375	Reads:1	Hits:1	Allocated_reads:1	Strand:-
AACTGAACGAGGCAGTCACTTTACGA
>Location:NODE_283949_length_981_cov_75.131500	Coordinate:375	Reads:1	Hits:1	Allocated_reads:1	Strand:+
TCGTAAAGTGACTGCCTCGTTCAGT
>Location:NODE_283949_length_981_cov_75.131500	Coordinate:375	Reads:6	Hits:1	Allocated_reads:6	Strand:+
TCGTAAAGTGACTGCCTCGTTCAGTTA
>Location:NODE_283949_length_981_cov_75.131500	Coordinate:376	Reads:1	Hits:1	Allocated_reads:1	Strand:-
TTTAACTGAACGAGGCAGTCACTTTACG
>Location:NODE_283949_length_981_cov_75.131500	Coordinate:377	Reads:3	Hits:1	Allocated_reads:3	Strand:-
AACTGAACGAGGCAGTCACTTTAC
>Location:NODE_283949_length_981_cov_75.131500	Coordinate:382	Reads:1	Hits:1	Allocated_reads:1	Strand:+
GTGACTGCCTCGTTCAGTTAAAAAGTCT
>Location:NODE_283949_length_981_cov_75.131500	Coordinate:383	Reads:1	Hits:1	Allocated_reads:1	Strand:-
GACTTTTTAACTGAACGAGGCAGTCA
>Location:NODE_283949_length_981_cov_75.131500	Coordinate:383	Reads:1	Hits:1	Allocated_reads:1	Strand:+
TGACTGCCTCGTTCAGTTAAAAAGTCTGG
>Location:NODE_283949_length_981_cov_75.131500	Coordinate:384	Reads:1	Hits:1	Allocated_reads:1	Strand:-
ACCAGACTTTTTAACTGAACGAGGCAGTC
>Location:NODE_283949_length_981_cov_75.131500	Coordinate:384	Reads:4	Hits:1	Allocated_reads:4	Strand:-
CCAGACTTTTTAACTGAACGAGGCAGTC
>Location:NODE_283949_length_981_cov_75.131500	Coordinate:384	Reads:1	Hits:1	Allocated_reads:1	Strand:-
GACCAGACTTTTTAACTGAACGAGGCAGTC
>Location:NODE_283949_length_981_cov_75.131500	Coordinate:384	Reads:1	Hits:1	Allocated_reads:1	Strand:+
GACTGCCTCGTTCAGTTAAAAAGTCTGG
>Location:NODE_283949_length_981_cov_75.131500	Coordinate:385	Reads:12	Hits:1	Allocated_reads:12	Strand:-
ACCAGACTTTTTAACTGAACGAGGCAGT
>Location:NODE_283949_length_981_cov_75.131500	Coordinate:385	Reads:1	Hits:1	Allocated_reads:1	Strand:+
ACTGCCTCGTTCAGTTAAAAAGTCTGGTC
>Location:NODE_283949_length_981_cov_75.131500	Coordinate:385	Reads:3	Hits:1	Allocated_reads:3	Strand:-
AGACCAGACTTTTTAACTGAACGAGGCAGT
>Location:NODE_283949_length_981_cov_75.131500	Coordinate:385	Reads:1	Hits:1	Allocated_reads:1	Strand:-
AGACTTTTTAACTGAACGAGGCAGT
>Location:NODE_283949_length_981_cov_75.131500	Coordinate:385	Reads:4	Hits:1	Allocated_reads:4	Strand:-
CCAGACTTTTTAACTGAACGAGGCAGT
>Location:NODE_283949_length_981_cov_75.131500	Coordinate:385	Reads:11	Hits:1	Allocated_reads:11	Strand:-
GACCAGACTTTTTAACTGAACGAGGCAGT
>Location:NODE_283949_length_981_cov_75.131500	Coordinate:386	Reads:1	Hits:1	Allocated_reads:1	Strand:-
ACCAGACTTTTTAACTGAACGAGGCAG
>Location:NODE_283949_length_981_cov_75.131500	Coordinate:386	Reads:1	Hits:1	Allocated_reads:1	Strand:-
CCAGACTTTTTAACTGAACGAGGCAG
>Location:NODE_283949_length_981_cov_75.131500	Coordinate:387	Reads:3	Hits:1	Allocated_reads:3	Strand:+
TGCCTCGTTCAGTTAAAAAGTCTGGTCT
>Location:NODE_283949_length_981_cov_75.131500	Coordinate:388	Reads:1	Hits:1	Allocated_reads:1	Strand:-
ACCAGACTTTTTAACTGAACGAGGC
>Location:NODE_283949_length_981_cov_75.131500	Coordinate:388	Reads:2	Hits:1	Allocated_reads:2	Strand:-
CCAGACTTTTTAACTGAACGAGGC
>Location:NODE_283949_length_981_cov_75.131500	Coordinate:388	Reads:20	Hits:1	Allocated_reads:20	Strand:-
GACCAGACTTTTTAACTGAACGAGGC
>Location:NODE_283949_length_981_cov_75.131500	Coordinate:389	Reads:1	Hits:1	Allocated_reads:1	Strand:-
ACCAGACTTTTTAACTGAACGAGG
>Location:NODE_283949_length_981_cov_75.131500	Coordinate:389	Reads:1	Hits:1	Allocated_reads:1	Strand:-
GACCAGACTTTTTAACTGAACGAGG
>Location:NODE_283949_length_981_cov_75.131500	Coordinate:389	Reads:1	Hits:1	Allocated_reads:1	Strand:-
TTCAGACCAGACTTTTTAACTGAACGAGT
>Location:NODE_283949_length_981_cov_75.131500	Coordinate:391	Reads:1	Hits:1	Allocated_reads:1	Strand:+
TCGTTCAGTTAAAAAGTCTGGTCT
>Location:NODE_283949_length_981_cov_75.131500	Coordinate:394	Reads:1	Hits:1	Allocated_reads:1	Strand:-
GTCCATGTTCAGACCAGACTTTTTAACTGAA
>Location:NODE_283949_length_981_cov_75.131500	Coordinate:394	Reads:1	Hits:1	Allocated_reads:1	Strand:+
TTCAGTTAAAAAGTCTGGTCTGAACA
>Location:NODE_283949_length_981_cov_75.131500	Coordinate:394	Reads:1	Hits:1	Allocated_reads:1	Strand:+
TTCAGTTAAAAAGTCTGGTCTGAACATG
>Location:NODE_283949_length_981_cov_75.131500	Coordinate:394	Reads:1	Hits:1	Allocated_reads:1	Strand:+
TTCAGTTAAAAAGTCTGGTCTGAACATGGACT
>Location:NODE_283949_length_981_cov_75.131500	Coordinate:396	Reads:1	Hits:1	Allocated_reads:1	Strand:+
CAGTTAAAAAGTCTGGTCTGAACATGGA
>Location:NODE_283949_length_981_cov_75.131500	Coordinate:397	Reads:1	Hits:1	Allocated_reads:1	Strand:-
TCCATGTTCAGACCAGACTTTTTAACT
>Location:NODE_283949_length_981_cov_75.131500	Coordinate:398	Reads:1	Hits:1	Allocated_reads:1	Strand:+
GTTAAAAAGTCTGGTCTGAACATGGACT
>Location:NODE_283949_length_981_cov_75.131500	Coordinate:399	Reads:1	Hits:1	Allocated_reads:1	Strand:+
TTAAAAAGTCTGGTCTGAACATGGACT
>Location:NODE_283949_length_981_cov_75.131500	Coordinate:400	Reads:3	Hits:1	Allocated_reads:3	Strand:+
TAAAAAGTCTGGTCTGAACATGGACT
>Location:NODE_283949_length_981_cov_75.131500	Coordinate:402	Reads:3	Hits:1	Allocated_reads:3	Strand:+
AAAAGTCTGGTCTGAACATGGACT
>Location:NODE_283949_length_981_cov_75.131500	Coordinate:402	Reads:5	Hits:1	Allocated_reads:5	Strand:+
AAAAGTCTGGTCTGAACATGGACTGTT
>Location:NODE_283949_length_981_cov_75.131500	Coordinate:402	Reads:2	Hits:1	Allocated_reads:2	Strand:+
AAAAGTCTGGTCTGAACATGGACTGTTAGT
>Location:NODE_283949_length_981_cov_75.131500	Coordinate:403	Reads:1	Hits:1	Allocated_reads:1	Strand:+
AAAGTCTGGTCTGAACATGGACTGTTAGT
>Location:NODE_283949_length_981_cov_75.131500	Coordinate:404	Reads:2	Hits:1	Allocated_reads:2	Strand:+
AAGTCTGGTCTGAACATGGACTGTT
>Location:NODE_283949_length_981_cov_75.131500	Coordinate:404	Reads:1	Hits:1	Allocated_reads:1	Strand:+
AAGTCTGGTCTGAACATGGACTGTTT
>Location:NODE_283949_length_981_cov_75.131500	Coordinate:404	Reads:1	Hits:1	Allocated_reads:1	Strand:+
AAGTCTGGTCTGAACATGGACTGTTAG
>Location:NODE_283949_length_981_cov_75.131500	Coordinate:404	Reads:7	Hits:1	Allocated_reads:7	Strand:+
AAGTCTGGTCTGAACATGGACTGTTAGT
>Location:NODE_283949_length_981_cov_75.131500	Coordinate:404	Reads:4	Hits:1	Allocated_reads:4	Strand:+
AAGTCTGGTCTGAACATGGACTGTTAGTC
>Location:NODE_283949_length_981_cov_75.131500	Coordinate:405	Reads:1	Hits:1	Allocated_reads:1	Strand:+
AGTCTGGTCTGAACATGGACTGTTAGTCAAT
>Location:NODE_283949_length_981_cov_75.131500	Coordinate:405	Reads:1	Hits:1	Allocated_reads:1	Strand:-
ATTGACTAACAGTCCATGTTCAGACCAGACT
>Location:NODE_283949_length_981_cov_75.131500	Coordinate:405	Reads:1	Hits:1	Allocated_reads:1	Strand:-
TTGACTAACAGTCCATGTTCAGACCAGACT
>Location:NODE_283949_length_981_cov_75.131500	Coordinate:407	Reads:1	Hits:1	Allocated_reads:1	Strand:+
TCTGGTCTGAACATGGACTGTTAGTCAATG
>Location:NODE_283949_length_981_cov_75.131500	Coordinate:408	Reads:2	Hits:1	Allocated_reads:2	Strand:+
CTGGTCTGAACATGGACTGTTAGTCAAT
>Location:NODE_283949_length_981_cov_75.131500	Coordinate:408	Reads:1	Hits:1	Allocated_reads:1	Strand:+
CTGGTCTGAACATGGACTGTTAGTCAATGT
>Location:NODE_283949_length_981_cov_75.131500	Coordinate:408	Reads:1	Hits:1	Allocated_reads:1	Strand:+
CTGGTCTGAACATGGACTGTTAGTCAATGGCCCCT
>Location:NODE_283949_length_981_cov_75.131500	Coordinate:409	Reads:1	Hits:1	Allocated_reads:1	Strand:+
TGGTCTGAACATGGACTGTTAGTAAATG
>Location:NODE_283949_length_981_cov_75.131500	Coordinate:409	Reads:7	Hits:1	Allocated_reads:7	Strand:+
TGGTCTGAACATGGACTGTTAGTCAATG
>Location:NODE_283949_length_981_cov_75.131500	Coordinate:409	Reads:2	Hits:1	Allocated_reads:2	Strand:+
TGGTCTGAACATGGACTGTTAGTCAATGG
>Location:NODE_283949_length_981_cov_75.131500	Coordinate:409	Reads:1	Hits:1	Allocated_reads:1	Strand:+
TGGTCTGAACATGGACTGTTAGTCAATGGC
>Location:NODE_283949_length_981_cov_75.131500	Coordinate:410	Reads:1	Hits:1	Allocated_reads:1	Strand:+
GGTCTGAACATGGACTGTTAGTCAAT
>Location:NODE_283949_length_981_cov_75.131500	Coordinate:410	Reads:1	Hits:1	Allocated_reads:1	Strand:+
GGTCTGAACATGGACTGTTAGTCAATGGCCC
>Location:NODE_283949_length_981_cov_75.131500	Coordinate:411	Reads:1	Hits:1	Allocated_reads:1	Strand:+
GTCTGAACATGGACTGTTAGTCAATGGCCCC
>Location:NODE_283949_length_981_cov_75.131500	Coordinate:412	Reads:1	Hits:1	Allocated_reads:1	Strand:+
TCTGAACATGGACTGTTAGTCAATGGCC
>Location:NODE_283949_length_981_cov_75.131500	Coordinate:412	Reads:2	Hits:1	Allocated_reads:2	Strand:+
TCTGAACATGGACTGTTAGTCAATGGCCC
>Location:NODE_283949_length_981_cov_75.131500	Coordinate:412	Reads:3	Hits:1	Allocated_reads:3	Strand:+
TCTGAACATGGACTGTTAGTCAATGGCCCC
>Location:NODE_283949_length_981_cov_75.131500	Coordinate:414	Reads:1	Hits:1	Allocated_reads:1	Strand:+
TGAACATGGACTGTTAGTCAATGGCCCC
>Location:NODE_283949_length_981_cov_75.131500	Coordinate:414	Reads:1	Hits:1	Allocated_reads:1	Strand:+
TGAACATGGACTGTTAGTCAATGGCCCCT
>Location:NODE_283949_length_981_cov_75.131500	Coordinate:415	Reads:1	Hits:1	Allocated_reads:1	Strand:+
GAACATGGACTGTTAGTCAATGGCCCC
>Location:NODE_283949_length_981_cov_75.131500	Coordinate:418	Reads:1	Hits:1	Allocated_reads:1	Strand:+
CATGGACTGTTAGTCAATGGCCCC
>Location:NODE_283949_length_981_cov_75.131500	Coordinate:420	Reads:1	Hits:1	Allocated_reads:1	Strand:+
TGGACTGTTAGTCAATGGCCCCTCC
>Location:NODE_283949_length_981_cov_75.131500	Coordinate:420	Reads:1	Hits:1	Allocated_reads:1	Strand:+
TGGACTGTTAGTCAATGGCCCCTCCATT
>Location:NODE_283949_length_981_cov_75.131500	Coordinate:420	Reads:3	Hits:1	Allocated_reads:3	Strand:+
TGGACTGTTAGTCAATGGCCCCTCCATTT
>Location:NODE_283949_length_981_cov_75.131500	Coordinate:420	Reads:3	Hits:1	Allocated_reads:3	Strand:+
TGGACTGTTAGTCAATGGCCCCTCCATTTT
>Location:NODE_283949_length_981_cov_75.131500	Coordinate:420	Reads:2	Hits:1	Allocated_reads:2	Strand:+
TGGACTGTTAGTCAATGGCCCCTCCATTTTTA
>Location:NODE_283949_length_981_cov_75.131500	Coordinate:425	Reads:1	Hits:1	Allocated_reads:1	Strand:+
TGTTAGTCAATGGCCCCTCCATTTT
>Location:NODE_283949_length_981_cov_75.131500	Coordinate:428	Reads:1	Hits:1	Allocated_reads:1	Strand:+
TAGTCAATGGCCCCTCCATTTTTA
>Location:NODE_283949_length_981_cov_75.131500	Coordinate:433	Reads:1	Hits:1	Allocated_reads:1	Strand:-
ATAGCTGTAAGTAAAAATGGAGGGGCCATT
>Location:NODE_283949_length_981_cov_75.131500	Coordinate:433	Reads:1	Hits:1	Allocated_reads:1	Strand:-
CTGTAAGTAAAAATGGAGGGGCCATT
>Location:NODE_283949_length_981_cov_75.131500	Coordinate:433	Reads:1	Hits:1	Allocated_reads:1	Strand:-
GCTGTAAGTAAAAATGGAGGGGCCATT
>Location:NODE_283949_length_981_cov_75.131500	Coordinate:433	Reads:2	Hits:1	Allocated_reads:2	Strand:-
TAGCTGTAAGTAAAAATGGAGGGGCCATT
>Location:NODE_283949_length_981_cov_75.131500	Coordinate:435	Reads:1	Hits:1	Allocated_reads:1	Strand:-
AATAGCTGTAAGTAAAAATGGAGGGGCCA
>Location:NODE_283949_length_981_cov_75.131500	Coordinate:436	Reads:1	Hits:1	Allocated_reads:1	Strand:-
ATAGCTGTAAGTAAAAATGGAGGGGCC
>Location:NODE_283949_length_981_cov_75.131500	Coordinate:437	Reads:3	Hits:1	Allocated_reads:3	Strand:-
ATAGCTGTAAGTAAAAATGGAGGGGC
>Location:NODE_283949_length_981_cov_75.131500	Coordinate:437	Reads:1	Hits:1	Allocated_reads:1	Strand:-
TGAATAGCTGTAAGTAAAAATGGAGGGGC
>Location:NODE_283949_length_981_cov_75.131500	Coordinate:438	Reads:1	Hits:1	Allocated_reads:1	Strand:-
ATAGCTGTAAGTAAAAATGGAGGGG
>Location:NODE_283949_length_981_cov_75.131500	Coordinate:439	Reads:1	Hits:1	Allocated_reads:1	Strand:-
ATAGCTGTAAGTAAAAATGGAGGG
>Location:NODE_283949_length_981_cov_75.131500	Coordinate:442	Reads:1	Hits:1	Allocated_reads:1	Strand:+
TCCATTTTTACTTACAGCTATTCACAGAG
>Location:NODE_283949_length_981_cov_75.131500	Coordinate:443	Reads:1	Hits:1	Allocated_reads:1	Strand:-
GCCTCTGTGAATAGCTGTAAGTAAAAATGG
>Location:NODE_283949_length_981_cov_75.131500	Coordinate:447	Reads:3	Hits:1	Allocated_reads:3	Strand:+
TTTTACTTACAGCTATTCACAGAGGC
>Location:NODE_283949_length_981_cov_75.131500	Coordinate:447	Reads:1	Hits:1	Allocated_reads:1	Strand:+
TTTTACTTACAGCTATTCACAGAGGCA
>Location:NODE_283949_length_981_cov_75.131500	Coordinate:449	Reads:2	Hits:1	Allocated_reads:2	Strand:+
TTACTTACAGCTATTCACAGAGGC
>Location:NODE_283949_length_981_cov_75.131500	Coordinate:450	Reads:1	Hits:1	Allocated_reads:1	Strand:+
TACTTACAGCTATTCACAGAGGCA
>Location:NODE_283949_length_981_cov_75.131500	Coordinate:453	Reads:2	Hits:1	Allocated_reads:2	Strand:+
TTACAGCTATTCACAGAGGCAGAAAGA
>Location:NODE_283949_length_981_cov_75.131500	Coordinate:454	Reads:1	Hits:1	Allocated_reads:1	Strand:+
TACAGCTATTCACAGAGGCAGAAAGA
>Location:NODE_283949_length_981_cov_75.131500	Coordinate:455	Reads:1	Hits:1	Allocated_reads:1	Strand:-
TCTTTCTGCCTCTGTGAATAGCTGT
>Location:NODE_283949_length_981_cov_75.131500	Coordinate:457	Reads:1	Hits:1	Allocated_reads:1	Strand:+
AGCTATTCACAGAGGCAGAAAGACGAGA
>Location:NODE_283949_length_981_cov_75.131500	Coordinate:458	Reads:1	Hits:1	Allocated_reads:1	Strand:+
GCTATTCACAGAGGCAGAAAGACGAGAGA
>Location:NODE_283949_length_981_cov_75.131500	Coordinate:459	Reads:1	Hits:1	Allocated_reads:1	Strand:-
TTTGCTCTCTCATCTTTCTGCCTCTGTTAATAG
>Location:NODE_283949_length_981_cov_75.131500	Coordinate:460	Reads:1	Hits:1	Allocated_reads:1	Strand:-
CTCATCTTTCTGCCTCTGTGAATA
>Location:NODE_283949_length_981_cov_75.131500	Coordinate:465	Reads:2	Hits:1	Allocated_reads:2	Strand:-
TGCTCTCTCATCTTTCTGCCTCTGT
>Location:NODE_283949_length_981_cov_75.131500	Coordinate:465	Reads:1	Hits:1	Allocated_reads:1	Strand:-
TTTGCTCTCTCATCTTTCTGCCTCTGT
>Location:NODE_283949_length_981_cov_75.131500	Coordinate:466	Reads:1	Hits:1	Allocated_reads:1	Strand:-
TGCTCTCTCATCTTTCTGCCTCTG
>Location:NODE_283949_length_981_cov_75.131500	Coordinate:470	Reads:1	Hits:1	Allocated_reads:1	Strand:+
GGCAGAAAGATGAGAGAGCAAAGCA
>Location:NODE_283949_length_981_cov_75.131500	Coordinate:474	Reads:1	Hits:1	Allocated_reads:1	Strand:+
GAAAGATGAGAGAGCAAAGCAAAGTGCC
>Location:NODE_283949_length_981_cov_75.131500	Coordinate:475	Reads:1	Hits:1	Allocated_reads:1	Strand:+
AAAGATGAGAGAGCAAAGCAAAGTGCCTT
>Location:NODE_283949_length_981_cov_75.131500	Coordinate:477	Reads:1	Hits:1	Allocated_reads:1	Strand:+
AGATGAGAGAGCAAAGCAAAGTGCCTGC
>Location:NODE_283949_length_981_cov_75.131500	Coordinate:480	Reads:1	Hits:1	Allocated_reads:1	Strand:+
TGAGAGAGCAAAGCAAAGTGCCTGC
>Location:NODE_283949_length_981_cov_75.131500	Coordinate:480	Reads:3	Hits:1	Allocated_reads:3	Strand:+
TGAGAGAGCAAAGCAAAGTGCCTGCT
>Location:NODE_283949_length_981_cov_75.131500	Coordinate:480	Reads:1	Hits:1	Allocated_reads:1	Strand:+
TGAGAGAGCAAAGCAAAGTGCCTGCTA
>Location:NODE_283949_length_981_cov_75.131500	Coordinate:485	Reads:1	Hits:1	Allocated_reads:1	Strand:-
TACGAACATAGCAGGCACTTTGCTTTGCTC
>Location:NODE_283949_length_981_cov_75.131500	Coordinate:487	Reads:1	Hits:1	Allocated_reads:1	Strand:-
ACGAACATAGCAGGCACTTTGCTTTGC
>Location:NODE_283949_length_981_cov_75.131500	Coordinate:487	Reads:2	Hits:1	Allocated_reads:2	Strand:-
TACGAACATAGCAGGCACTTTGCTTTGC
>Location:NODE_283949_length_981_cov_75.131500	Coordinate:489	Reads:1	Hits:1	Allocated_reads:1	Strand:-
TACGAACATAGCAGGCACTTTGCTTT
>Location:NODE_283949_length_981_cov_75.131500	Coordinate:490	Reads:1	Hits:1	Allocated_reads:1	Strand:-
GAGATTCATACGAACATAGCAGGCACTTTGCTT
>Location:NODE_283949_length_981_cov_75.131500	Coordinate:490	Reads:3	Hits:1	Allocated_reads:3	Strand:-
TACGAACATAGCAGGCACTTTGCTT
>Location:NODE_283949_length_981_cov_75.131500	Coordinate:490	Reads:3	Hits:1	Allocated_reads:3	Strand:-
TTCATACGAACATAGCAGGCACTTTGCTT
>Location:NODE_283949_length_981_cov_75.131500	Coordinate:491	Reads:1	Hits:1	Allocated_reads:1	Strand:-
TACGAACATAGCAGGCACTTTGCG
>Location:NODE_283949_length_981_cov_75.131500	Coordinate:491	Reads:1	Hits:1	Allocated_reads:1	Strand:-
TCATACGAACATAGCAGGCACTTTGCT
>Location:NODE_283949_length_981_cov_75.131500	Coordinate:492	Reads:1	Hits:1	Allocated_reads:1	Strand:-
ATTCATACGAACATAGCAGGCACTTTGC
>Location:NODE_283949_length_981_cov_75.131500	Coordinate:492	Reads:1	Hits:1	Allocated_reads:1	Strand:-
TTCATACGAACATAGCAGGCACTTTGC
>Location:NODE_283949_length_981_cov_75.131500	Coordinate:494	Reads:1	Hits:1	Allocated_reads:1	Strand:+
AAAGTGCCTGCTATGTTCGTATGAATC
>Location:NODE_283949_length_981_cov_75.131500	Coordinate:495	Reads:3	Hits:1	Allocated_reads:3	Strand:-
GAGATTCATACGAACATAGCAGGCACTT
>Location:NODE_283949_length_981_cov_75.131500	Coordinate:496	Reads:1	Hits:1	Allocated_reads:1	Strand:-
ATTCATACGAACATAGCAGGCACT
>Location:NODE_283949_length_981_cov_75.131500	Coordinate:496	Reads:2	Hits:1	Allocated_reads:2	Strand:-
GAGATTCATACGAACATAGCAGGCACT
>Location:NODE_283949_length_981_cov_75.131500	Coordinate:497	Reads:1	Hits:1	Allocated_reads:1	Strand:-
TAGAGATTCATACGAACATAGCAGGCAC
>Location:NODE_283949_length_981_cov_75.131500	Coordinate:498	Reads:1	Hits:1	Allocated_reads:1	Strand:-
GAGATTCATACGAACATAGCAGGCA
>Location:NODE_283949_length_981_cov_75.131500	Coordinate:498	Reads:1	Hits:1	Allocated_reads:1	Strand:-
TAGAGATTCATACGAACATAGCAGGCA
>Location:NODE_283949_length_981_cov_75.131500	Coordinate:499	Reads:1	Hits:1	Allocated_reads:1	Strand:-
GAGATTCATACGAACATAGCAGGC
>Location:NODE_283949_length_981_cov_75.131500	Coordinate:500	Reads:1	Hits:1	Allocated_reads:1	Strand:-
AATAGAGATTCATACGAACATAGCAGG
>Location:NODE_283949_length_981_cov_75.131500	Coordinate:500	Reads:1	Hits:1	Allocated_reads:1	Strand:-
TAGAGATTCATACGAACATAGCAGT
>Location:NODE_283949_length_981_cov_75.131500	Coordinate:501	Reads:2	Hits:1	Allocated_reads:2	Strand:-
TAGAGATTCATACGAACATAGCAG
>Location:NODE_283949_length_981_cov_75.131500	Coordinate:502	Reads:1	Hits:1	Allocated_reads:1	Strand:-
AAATAGAGATTCATACGAACATAGCA
>Location:NODE_283949_length_981_cov_75.131500	Coordinate:504	Reads:1	Hits:1	Allocated_reads:1	Strand:-
TCAAAAATAGAGATTCATACGAACATAG
>Location:NODE_283949_length_981_cov_75.131500	Coordinate:505	Reads:1	Hits:1	Allocated_reads:1	Strand:-
CAAAAATAGAGATTCATACGAACATA
>Location:NODE_283949_length_981_cov_75.131500	Coordinate:505	Reads:2	Hits:1	Allocated_reads:2	Strand:+
TATGTTCGTATGAATCTCTATTTTTGAA
>Location:NODE_283949_length_981_cov_75.131500	Coordinate:505	Reads:4	Hits:1	Allocated_reads:4	Strand:+
TATGTTCGTATGAATCTCTATTTTTGAACA
>Location:NODE_283949_length_981_cov_75.131500	Coordinate:505	Reads:1	Hits:1	Allocated_reads:1	Strand:+
TATGTTCGTATGAATCTCTATTTTTGAACACT
>Location:NODE_283949_length_981_cov_75.131500	Coordinate:507	Reads:6	Hits:1	Allocated_reads:6	Strand:+
TGTTCGTATGAATCTCTATTTTTGAACACT
>Location:NODE_283949_length_981_cov_75.131500	Coordinate:508	Reads:1	Hits:1	Allocated_reads:1	Strand:+
GTTCGTATGAATCTCTATTTTTGAACACTT
>Location:NODE_283949_length_981_cov_75.131500	Coordinate:509	Reads:1	Hits:1	Allocated_reads:1	Strand:-
AGTGTTCAAAAATAGAGATTCATACGAA
>Location:NODE_283949_length_981_cov_75.131500	Coordinate:509	Reads:7	Hits:1	Allocated_reads:7	Strand:+
TTCGTATGAATCTCTATTTTTGAACACT
>Location:NODE_283949_length_981_cov_75.131500	Coordinate:509	Reads:2	Hits:1	Allocated_reads:2	Strand:+
TTCGTATGAATCTCTATTTTTGAACACTT
>Location:NODE_283949_length_981_cov_75.131500	Coordinate:510	Reads:13	Hits:1	Allocated_reads:13	Strand:+
TCGTATGAATCTCTATTTTTGAACACT
>Location:NODE_283949_length_981_cov_75.131500	Coordinate:510	Reads:5	Hits:1	Allocated_reads:5	Strand:+
TCGTATGAATCTCTATTTTTGAACACTT
>Location:NODE_283949_length_981_cov_75.131500	Coordinate:511	Reads:1	Hits:1	Allocated_reads:1	Strand:+
CGTATGAATCTCTATTTTTGAACACTTT
>Location:NODE_283949_length_981_cov_75.131500	Coordinate:512	Reads:1	Hits:1	Allocated_reads:1	Strand:+
GTATGAATCTCTATTTTTGAACACTT
>Location:NODE_283949_length_981_cov_75.131500	Coordinate:512	Reads:1	Hits:1	Allocated_reads:1	Strand:+
GTATGAATCTCTATTTTTGAACACTTT
>Location:NODE_283949_length_981_cov_75.131500	Coordinate:513	Reads:3	Hits:1	Allocated_reads:3	Strand:+
TATGAATCTCTATTTTTGAACACT
>Location:NODE_283949_length_981_cov_75.131500	Coordinate:513	Reads:4	Hits:1	Allocated_reads:4	Strand:+
TATGAATCTCTATTTTTGAACACTT
>Location:NODE_283949_length_981_cov_75.131500	Coordinate:513	Reads:2	Hits:1	Allocated_reads:2	Strand:+
TATGAATCTCTATTTTTGAACACTTT
>Location:NODE_283949_length_981_cov_75.131500	Coordinate:513	Reads:10	Hits:1	Allocated_reads:10	Strand:+
TATGAATCTCTATTTTTGAACACTTTGT
>Location:NODE_283949_length_981_cov_75.131500	Coordinate:513	Reads:26	Hits:1	Allocated_reads:26	Strand:+
TATGAATCTCTATTTTTGAACACTTTGTT
>Location:NODE_283949_length_981_cov_75.131500	Coordinate:513	Reads:6	Hits:1	Allocated_reads:6	Strand:+
TATGAATCTCTATTTTTGAACACTTTGTTT
>Location:NODE_283949_length_981_cov_75.131500	Coordinate:513	Reads:1	Hits:1	Allocated_reads:1	Strand:+
TATGAATCTCTATTTTTGAACACTTTGTTTG
>Location:NODE_283949_length_981_cov_75.131500	Coordinate:513	Reads:1	Hits:1	Allocated_reads:1	Strand:+
TATGAATCTCTATTTTTGAACACTTTGTTTGCA
>Location:NODE_283949_length_981_cov_75.131500	Coordinate:513	Reads:1	Hits:1	Allocated_reads:1	Strand:+
TATGAATCTCTATTTTTGAACACTTTGTTTGCATT
>Location:NODE_283949_length_981_cov_75.131500	Coordinate:515	Reads:1	Hits:1	Allocated_reads:1	Strand:+
TGAATCTCTATTTTTGAACACTTTGT
>Location:NODE_283949_length_981_cov_75.131500	Coordinate:515	Reads:2	Hits:1	Allocated_reads:2	Strand:+
TGAATCTCTATTTTTGAACACTTTGTTT
>Location:NODE_283949_length_981_cov_75.131500	Coordinate:515	Reads:3	Hits:1	Allocated_reads:3	Strand:+
TGAATCTCTATTTTTGAACACTTTGTTTGCATT
>Location:NODE_283949_length_981_cov_75.131500	Coordinate:516	Reads:2	Hits:1	Allocated_reads:2	Strand:+
GAATCTCTATTTTTGAACACTTTGTTTGCATT
>Location:NODE_283949_length_981_cov_75.131500	Coordinate:517	Reads:1	Hits:1	Allocated_reads:1	Strand:+
AATCTCTATTTTTGAACACTTTGTTT
>Location:NODE_283949_length_981_cov_75.131500	Coordinate:518	Reads:1	Hits:1	Allocated_reads:1	Strand:+
ATCTCTATTTTTGAACACTTTGTTTGCATT
>Location:NODE_283949_length_981_cov_75.131500	Coordinate:526	Reads:1	Hits:1	Allocated_reads:1	Strand:+
TTTTGAACACTTTGTTTGCATTTCTGAA
>Location:NODE_283949_length_981_cov_75.131500	Coordinate:527	Reads:1	Hits:1	Allocated_reads:1	Strand:+
TTTGAACACTTTGTTTGCATTTCTT
>Location:NODE_283949_length_981_cov_75.131500	Coordinate:527	Reads:1	Hits:1	Allocated_reads:1	Strand:+
TTTGAACACTTTGTTTGCATTTCTGAAT
>Location:NODE_283949_length_981_cov_75.131500	Coordinate:527	Reads:1	Hits:1	Allocated_reads:1	Strand:+
TTTGAACACTTTGTTTGCATTTCTGAATC
>Location:NODE_283949_length_981_cov_75.131500	Coordinate:527	Reads:1	Hits:1	Allocated_reads:1	Strand:+
TTTGAACACTTTGTTTGCATTTCTGAATCA
>Location:NODE_283949_length_981_cov_75.131500	Coordinate:530	Reads:1	Hits:1	Allocated_reads:1	Strand:+
GAACACTTTGTTTGCATTTCTGAATCA
>Location:NODE_283949_length_981_cov_75.131500	Coordinate:531	Reads:1	Hits:1	Allocated_reads:1	Strand:-
CTGATTCAGAAATGCAAACAAAGTGTT
>Location:NODE_283949_length_981_cov_75.131500	Coordinate:531	Reads:1	Hits:1	Allocated_reads:1	Strand:-
TGATTCAGAAATGCAAACAAAGTGTT
>Location:NODE_283949_length_981_cov_75.131500	Coordinate:540	Reads:1	Hits:1	Allocated_reads:1	Strand:+
TTTGCATTTCTGAATCAGAATTAAATGTCT
>Location:NODE_283949_length_981_cov_75.131500	Coordinate:541	Reads:2	Hits:1	Allocated_reads:2	Strand:+
TTGCATTTCTGAATCAGAATTAAATGTC
>Location:NODE_283949_length_981_cov_75.131500	Coordinate:544	Reads:2	Hits:1	Allocated_reads:2	Strand:-
AGACATTTAATTCTGATTCAGAAATG
>Location:NODE_283949_length_981_cov_75.131500	Coordinate:546	Reads:1	Hits:1	Allocated_reads:1	Strand:-
AGACATTTAATTCTGATTCAGAAA
>Location:NODE_283949_length_981_cov_75.131500	Coordinate:546	Reads:2	Hits:1	Allocated_reads:2	Strand:-
TTAGACATTTAATTCTGATTCAGAAA
>Location:NODE_283949_length_981_cov_75.131500	Coordinate:546	Reads:1	Hits:1	Allocated_reads:1	Strand:+
TTTCTGAATCAGAATTAAATGTCTA
>Location:NODE_283949_length_981_cov_75.131500	Coordinate:546	Reads:4	Hits:1	Allocated_reads:4	Strand:+
TTTCTGAATCAGAATTAAATGTCTAAACA
>Location:NODE_283949_length_981_cov_75.131500	Coordinate:547	Reads:1	Hits:1	Allocated_reads:1	Strand:+
TTCTGAATCAGAATTAAATGTCTAAACA
>Location:NODE_283949_length_981_cov_75.131500	Coordinate:548	Reads:22	Hits:1	Allocated_reads:22	Strand:+
TCTGAATCAGAATTAAATGTCTAAACA
>Location:NODE_283949_length_981_cov_75.131500	Coordinate:548	Reads:1	Hits:1	Allocated_reads:1	Strand:+
TCTGAATCAGAATTAAATGTCTAAACATT
>Location:NODE_283949_length_981_cov_75.131500	Coordinate:548	Reads:3	Hits:1	Allocated_reads:3	Strand:+
TCTGAATCAGAATTAAATGTCTAAACAAA
>Location:NODE_283949_length_981_cov_75.131500	Coordinate:548	Reads:1	Hits:1	Allocated_reads:1	Strand:+
TCTGAATCAGAATTAAATGTCTAAACAAAC
>Location:NODE_283949_length_981_cov_75.131500	Coordinate:548	Reads:8	Hits:1	Allocated_reads:8	Strand:+
TCTGAATCAGAATTAAATGTCTAAACAAACA
>Location:NODE_283949_length_981_cov_75.131500	Coordinate:548	Reads:1	Hits:1	Allocated_reads:1	Strand:+
TCTGAATCAGAATTAAATGTCTAAACAAACACA
>Location:NODE_283949_length_981_cov_75.131500	Coordinate:549	Reads:1	Hits:1	Allocated_reads:1	Strand:+
CTGAATCAGAATTAAATGTCTAAACA
>Location:NODE_283949_length_981_cov_75.131500	Coordinate:549	Reads:1	Hits:1	Allocated_reads:1	Strand:+
CTGAATCAGAATTAAATGACTAAACAAACA
>Location:NODE_283949_length_981_cov_75.131500	Coordinate:549	Reads:5	Hits:1	Allocated_reads:5	Strand:+
CTGAATCAGAATTAAATGTCTAAACAAACA
>Location:NODE_283949_length_981_cov_75.131500	Coordinate:550	Reads:6	Hits:1	Allocated_reads:6	Strand:+
TGAATCAGAATTAAATGTCTAAACAAACA
>Location:NODE_283949_length_981_cov_75.131500	Coordinate:550	Reads:1	Hits:1	Allocated_reads:1	Strand:+
TGAATCAGAATTAAATGTCTAAACAAACACA
>Location:NODE_283949_length_981_cov_75.131500	Coordinate:552	Reads:8	Hits:1	Allocated_reads:8	Strand:+
AATCAGAATTAAATGTCTAAACAAACA
>Location:NODE_283949_length_981_cov_75.131500	Coordinate:552	Reads:4	Hits:1	Allocated_reads:4	Strand:+
AATCAGAATTAAATGTCTAAACAAACACA
>Location:NODE_283949_length_981_cov_75.131500	Coordinate:552	Reads:1	Hits:1	Allocated_reads:1	Strand:+
AATCAGAATTAAATGTCTAAACAAACACAG
>Location:NODE_283949_length_981_cov_75.131500	Coordinate:553	Reads:2	Hits:1	Allocated_reads:2	Strand:+
ATCAGAATTAAATGTCTAAACAAACACA
>Location:NODE_283949_length_981_cov_75.131500	Coordinate:553	Reads:2	Hits:1	Allocated_reads:2	Strand:+
ATCAGAATTAAATGTCTAAACAAACACAGCA
>Location:NODE_283949_length_981_cov_75.131500	Coordinate:554	Reads:5	Hits:1	Allocated_reads:5	Strand:+
TCAGAATTAAATGTCTAAACAAACA
>Location:NODE_283949_length_981_cov_75.131500	Coordinate:554	Reads:19	Hits:1	Allocated_reads:19	Strand:+
TCAGAATTAAATGTCTAAACAAACACA
>Location:NODE_283949_length_981_cov_75.131500	Coordinate:554	Reads:43	Hits:1	Allocated_reads:43	Strand:+
TCAGAATTAAATGTCTAAACAAACACAGCA
>Location:NODE_283949_length_981_cov_75.131500	Coordinate:554	Reads:1	Hits:1	Allocated_reads:1	Strand:+
TCAGAATTAAATGTCTAAACAAACACAGCAT
>Location:NODE_283949_length_981_cov_75.131500	Coordinate:554	Reads:1	Hits:1	Allocated_reads:1	Strand:+
TCAGAATTAAATGTCTAAACAAACACAGCATT
>Location:NODE_283949_length_981_cov_75.131500	Coordinate:555	Reads:1	Hits:1	Allocated_reads:1	Strand:+
CAGAATTAAATGTCTAAACAAACACAGCA
>Location:NODE_283949_length_981_cov_75.131500	Coordinate:565	Reads:1	Hits:1	Allocated_reads:1	Strand:+
TGTCTAAACAAACACAGCATTTTAAAATTGC
>Location:NODE_283949_length_981_cov_75.131500	Coordinate:567	Reads:1	Hits:1	Allocated_reads:1	Strand:+
TCTAAACAAACACAGCATTTTAAAATTGC
>Location:NODE_283949_length_981_cov_75.131500	Coordinate:594	Reads:1	Hits:1	Allocated_reads:1	Strand:-
CACAGTGTCACATATTTTACACAAAGC
>Location:NODE_283949_length_981_cov_75.131500	Coordinate:596	Reads:1	Hits:1	Allocated_reads:1	Strand:+
TTTGTGTAAAATATGTGACACTGTGATTG
>Location:NODE_283949_length_981_cov_75.131500	Coordinate:597	Reads:1	Hits:1	Allocated_reads:1	Strand:+
TTGTGTAAAATATGTGACACTGTGAT
>Location:NODE_283949_length_981_cov_75.131500	Coordinate:597	Reads:1	Hits:1	Allocated_reads:1	Strand:+
TTGTGTAAAATATGTGACACTGTGATTG
>Location:NODE_283949_length_981_cov_75.131500	Coordinate:607	Reads:2	Hits:1	Allocated_reads:2	Strand:+
TATGTGACACTGTGATTGCACTATCCC
>Location:NODE_283949_length_981_cov_75.131500	Coordinate:607	Reads:23	Hits:1	Allocated_reads:23	Strand:+
TATGTGACACTGTGATTGCACTATCCCT
>Location:NODE_283949_length_981_cov_75.131500	Coordinate:607	Reads:1	Hits:1	Allocated_reads:1	Strand:+
TATGTGACACTGTGATTGCACTATCCCGG
>Location:NODE_283949_length_981_cov_75.131500	Coordinate:607	Reads:26	Hits:1	Allocated_reads:26	Strand:+
TATGTGACACTGTGATTGCACTATCCCTG
>Location:NODE_283949_length_981_cov_75.131500	Coordinate:607	Reads:3	Hits:1	Allocated_reads:3	Strand:+
TATGTGACACTGTGATTGCACTATCCCTGT
>Location:NODE_283949_length_981_cov_75.131500	Coordinate:607	Reads:1	Hits:1	Allocated_reads:1	Strand:+
TATGTGACACTGTGATTGCACTATCCCTGTA
>Location:NODE_283949_length_981_cov_75.131500	Coordinate:609	Reads:1	Hits:1	Allocated_reads:1	Strand:+
TGTGACACTGTGATTGCACTATCCC
>Location:NODE_283949_length_981_cov_75.131500	Coordinate:609	Reads:2	Hits:1	Allocated_reads:2	Strand:+
TGTGACACTGTGATTGCACTATCCCTG
>Location:NODE_283949_length_981_cov_75.131500	Coordinate:611	Reads:2	Hits:1	Allocated_reads:2	Strand:+
TGACACTGTGATTGCACTATCCCTG
>Location:NODE_283949_length_981_cov_75.131500	Coordinate:612	Reads:1	Hits:1	Allocated_reads:1	Strand:+
GACACTGTGATTGCACTATCCCTGTACT
>Location:NODE_283949_length_981_cov_75.131500	Coordinate:613	Reads:1	Hits:1	Allocated_reads:1	Strand:+
ACACTGTGATTGCACTATCCCTGTA
>Location:NODE_283949_length_981_cov_75.131500	Coordinate:613	Reads:1	Hits:1	Allocated_reads:1	Strand:+
ACACTGTGATTGCACTATCCCTGTACT
>Location:NODE_283949_length_981_cov_75.131500	Coordinate:617	Reads:1	Hits:1	Allocated_reads:1	Strand:-
TGTATAACAAAGTACAGGGATAGTGCAATCACA
>Location:NODE_283949_length_981_cov_75.131500	Coordinate:617	Reads:1	Hits:1	Allocated_reads:1	Strand:+
TGTGATTGCACTATCCCTGTACTT
>Location:NODE_283949_length_981_cov_75.131500	Coordinate:617	Reads:3	Hits:1	Allocated_reads:3	Strand:+
TGTGATTGCACTATCCCTGTACTTTGT
>Location:NODE_283949_length_981_cov_75.131500	Coordinate:617	Reads:1	Hits:1	Allocated_reads:1	Strand:+
TGTGATTGCACTATCCCTGTACTTTGTT
>Location:NODE_283949_length_981_cov_75.131500	Coordinate:617	Reads:2	Hits:1	Allocated_reads:2	Strand:+
TGTGATTGCACTATCCCTGTACTTTGTTA
>Location:NODE_283949_length_981_cov_75.131500	Coordinate:617	Reads:4	Hits:1	Allocated_reads:4	Strand:+
TGTGATTGCACTATCCCTGTACTTTGTTATA
>Location:NODE_283949_length_981_cov_75.131500	Coordinate:618	Reads:1	Hits:1	Allocated_reads:1	Strand:+
GTGATTGCACTATCCCTGTACTTTGT
>Location:NODE_283949_length_981_cov_75.131500	Coordinate:619	Reads:1	Hits:1	Allocated_reads:1	Strand:+
TGATTGCACTATCCCTGTACTTTGTTA
>Location:NODE_283949_length_981_cov_75.131500	Coordinate:619	Reads:83	Hits:1	Allocated_reads:83	Strand:+
TGATTGCACTATCCCTGTACTTTGTTATA
>Location:NODE_283949_length_981_cov_75.131500	Coordinate:619	Reads:1	Hits:1	Allocated_reads:1	Strand:+
TGATTGCACTATCCCTGTACTTTGTTATACA
>Location:NODE_283949_length_981_cov_75.131500	Coordinate:620	Reads:13	Hits:1	Allocated_reads:13	Strand:+
GATTGCACTATCCCTGTACTTTGTTATA
>Location:NODE_283949_length_981_cov_75.131500	Coordinate:621	Reads:2	Hits:1	Allocated_reads:2	Strand:+
ATTGCACTATCCCTGTACTTTGTTATA
>Location:NODE_283949_length_981_cov_75.131500	Coordinate:622	Reads:7	Hits:1	Allocated_reads:7	Strand:+
TTGCACTATCCCTGTACTTTGTTATA
>Location:NODE_283949_length_981_cov_75.131500	Coordinate:622	Reads:3	Hits:1	Allocated_reads:3	Strand:+
TTGCACTATCCCTGTACTTTGTTATACA
>Location:NODE_283949_length_981_cov_75.131500	Coordinate:623	Reads:8	Hits:1	Allocated_reads:8	Strand:+
TGCACTATCCCTGTACTTTGTTATA
>Location:NODE_283949_length_981_cov_75.131500	Coordinate:623	Reads:3	Hits:1	Allocated_reads:3	Strand:+
TGCACTATCCCTGTACTTTGTTATACA
>Location:NODE_283949_length_981_cov_75.131500	Coordinate:623	Reads:3	Hits:1	Allocated_reads:3	Strand:+
TGCACTATCCCTGTACTTTGTTATACAG
>Location:NODE_283949_length_981_cov_75.131500	Coordinate:623	Reads:1	Hits:1	Allocated_reads:1	Strand:+
TGCACTATCCCTGTACTTTGTTATACAGTACT
>Location:NODE_283949_length_981_cov_75.131500	Coordinate:625	Reads:1	Hits:1	Allocated_reads:1	Strand:+
CACTATCCCTGTACTTTGTTATACAGTACT
>Location:NODE_283949_length_981_cov_75.131500	Coordinate:627	Reads:1	Hits:1	Allocated_reads:1	Strand:+
CTATCCCTGTACTTTGTTATACAGT
>Location:NODE_283949_length_981_cov_75.131500	Coordinate:635	Reads:1	Hits:1	Allocated_reads:1	Strand:-
GTAAGAAGTACTGTATAACAAAGTAC
>Location:NODE_283949_length_981_cov_75.131500	Coordinate:636	Reads:1	Hits:1	Allocated_reads:1	Strand:-
GTAAGAAGTACTGTATAACAAAGTA
>Location:NODE_283949_length_981_cov_75.131500	Coordinate:637	Reads:1	Hits:1	Allocated_reads:1	Strand:-
GCGGTAAGAAGTACTGTATAACAAAGT
>Location:NODE_283949_length_981_cov_75.131500	Coordinate:638	Reads:3	Hits:1	Allocated_reads:3	Strand:+
CTTTGTTATACAGTACTTCTTACC
>Location:NODE_283949_length_981_cov_75.131500	Coordinate:639	Reads:1	Hits:1	Allocated_reads:1	Strand:+
TTTGTTATACAGTACTTCTTACCGCCAAT
>Location:NODE_283949_length_981_cov_75.131500	Coordinate:639	Reads:2	Hits:1	Allocated_reads:2	Strand:+
TTTGTTATACAGTACTTCTTACCGCCAATT
>Location:NODE_283949_length_981_cov_75.131500	Coordinate:640	Reads:2	Hits:1	Allocated_reads:2	Strand:+
TTGTTATACAGTACTTCTTACCGCCAATT
>Location:NODE_283949_length_981_cov_75.131500	Coordinate:641	Reads:1	Hits:1	Allocated_reads:1	Strand:+
TGTTATACAGTACTTCTTACCGCCAAT
>Location:NODE_283949_length_981_cov_75.131500	Coordinate:641	Reads:1	Hits:1	Allocated_reads:1	Strand:+
TGTTATACAGTACTTCTTACCGCCAATT
>Location:NODE_283949_length_981_cov_75.131500	Coordinate:641	Reads:1	Hits:1	Allocated_reads:1	Strand:+
TGTTATACAGTACTTCTTACCGCCAATTT
>Location:NODE_283949_length_981_cov_75.131500	Coordinate:644	Reads:1	Hits:1	Allocated_reads:1	Strand:+
TATACAGTACTTCTTACCGCCAATTTGTCT
>Location:NODE_283949_length_981_cov_75.131500	Coordinate:646	Reads:3	Hits:1	Allocated_reads:3	Strand:+
TACAGTACTTCTTACCGCCAATTTGTCT
>Location:NODE_283949_length_981_cov_75.131500	Coordinate:646	Reads:1	Hits:1	Allocated_reads:1	Strand:+
TACAGTACTTCTTACCGCCAATTTGTCTT
>Location:NODE_283949_length_981_cov_75.131500	Coordinate:650	Reads:1	Hits:1	Allocated_reads:1	Strand:-
TCAAGACAAATTGGCGGTAAGAAGTAC
>Location:NODE_283949_length_981_cov_75.131500	Coordinate:651	Reads:1	Hits:1	Allocated_reads:1	Strand:+
TACTTCTTACCGCCAATTTGTCTTGAGGACT
>Location:NODE_283949_length_981_cov_75.131500	Coordinate:651	Reads:1	Hits:1	Allocated_reads:1	Strand:-
TCAAGACAAATTGGCGGTAAGAAGTC
>Location:NODE_283949_length_981_cov_75.131500	Coordinate:653	Reads:2	Hits:1	Allocated_reads:2	Strand:+
CTTCTTACCGCCAATTTGTCTTGAGGACT
>Location:NODE_283949_length_981_cov_75.131500	Coordinate:654	Reads:2	Hits:1	Allocated_reads:2	Strand:+
TTCTTACCGCCAATTTGTCTTGAGG
>Location:NODE_283949_length_981_cov_75.131500	Coordinate:654	Reads:1	Hits:1	Allocated_reads:1	Strand:+
TTCTTACCGCCAATTTGTCTTGAGGACC
>Location:NODE_283949_length_981_cov_75.131500	Coordinate:654	Reads:79	Hits:1	Allocated_reads:79	Strand:+
TTCTTACCGCCAATTTGTCTTGAGGACT
>Location:NODE_283949_length_981_cov_75.131500	Coordinate:654	Reads:1	Hits:1	Allocated_reads:1	Strand:+
TTCTTACCGCCAATTTGTCTTGAGGACTC
>Location:NODE_283949_length_981_cov_75.131500	Coordinate:654	Reads:3	Hits:1	Allocated_reads:3	Strand:+
TTCTTACCGCCAATTTGTCTTGAGGACTCA
>Location:NODE_283949_length_981_cov_75.131500	Coordinate:654	Reads:1	Hits:1	Allocated_reads:1	Strand:+
TTCTTACCGCCAATTTGTCTTGAGGACTCAAT
>Location:NODE_283949_length_981_cov_75.131500	Coordinate:654	Reads:3	Hits:1	Allocated_reads:3	Strand:+
TTCTTACCGCCAATTTGTCTTGAGGACTCAAAT
>Location:NODE_283949_length_981_cov_75.131500	Coordinate:654	Reads:3	Hits:1	Allocated_reads:3	Strand:+
TTCTTACCGCCAATTTGTCTTGAGGACTCAAATT
>Location:NODE_283949_length_981_cov_75.131500	Coordinate:655	Reads:1	Hits:1	Allocated_reads:1	Strand:+
TCTTACCGCCAATTTGTCTTGAGG
>Location:NODE_283949_length_981_cov_75.131500	Coordinate:655	Reads:1	Hits:1	Allocated_reads:1	Strand:+
TCTTACCGCCAATTTGTCTTGAGGAC
>Location:NODE_283949_length_981_cov_75.131500	Coordinate:655	Reads:1	Hits:1	Allocated_reads:1	Strand:+
TCTTACCGCCAATTTGTCTTGAGGACG
>Location:NODE_283949_length_981_cov_75.131500	Coordinate:655	Reads:54	Hits:1	Allocated_reads:54	Strand:+
TCTTACCGCCAATTTGTCTTGAGGACT
>Location:NODE_283949_length_981_cov_75.131500	Coordinate:655	Reads:4	Hits:1	Allocated_reads:4	Strand:+
TCTTACCGCCAATTTGTCTTGAGGACTC
>Location:NODE_283949_length_981_cov_75.131500	Coordinate:655	Reads:4	Hits:1	Allocated_reads:4	Strand:+
TCTTACCGCCAATTTGTCTTGAGGACTCA
>Location:NODE_283949_length_981_cov_75.131500	Coordinate:655	Reads:1	Hits:1	Allocated_reads:1	Strand:+
TCTTACCGCCAATTTGTCTTGAGGACTCAAAT
>Location:NODE_283949_length_981_cov_75.131500	Coordinate:655	Reads:1	Hits:1	Allocated_reads:1	Strand:+
TCTTACCGCCAATTTGTCTTGAGTACTCAAAT
>Location:NODE_283949_length_981_cov_75.131500	Coordinate:655	Reads:1	Hits:1	Allocated_reads:1	Strand:+
TCTTACCGCCAATTTGTCTTGATGACTCAAATT
>Location:NODE_283949_length_981_cov_75.131500	Coordinate:655	Reads:5	Hits:1	Allocated_reads:5	Strand:+
TCTTACCGCCAATTTGTCTTGAGGACTCAAATT
>Location:NODE_283949_length_981_cov_75.131500	Coordinate:656	Reads:1	Hits:1	Allocated_reads:1	Strand:+
CTTACCGCCAATTTGTCTTGAGGACTCA
>Location:NODE_283949_length_981_cov_75.131500	Coordinate:656	Reads:1	Hits:1	Allocated_reads:1	Strand:+
CTTACCGCCAATTTGTCTTGAGGACTCAAATT
>Location:NODE_283949_length_981_cov_75.131500	Coordinate:657	Reads:3	Hits:1	Allocated_reads:3	Strand:+
TTACCGCCAATTTGTCTTGAGGACTCA
>Location:NODE_283949_length_981_cov_75.131500	Coordinate:657	Reads:2	Hits:1	Allocated_reads:2	Strand:+
TTACCGCCAATTTGTCTTGAGGACTCAT
>Location:NODE_283949_length_981_cov_75.131500	Coordinate:657	Reads:36	Hits:1	Allocated_reads:36	Strand:+
TTACCGCCAATTTGTCTTGAGGACTCAAAT
>Location:NODE_283949_length_981_cov_75.131500	Coordinate:657	Reads:20	Hits:1	Allocated_reads:20	Strand:+
TTACCGCCAATTTGTCTTGAGGACTCAAATT
>Location:NODE_283949_length_981_cov_75.131500	Coordinate:658	Reads:1	Hits:1	Allocated_reads:1	Strand:+
TACCGCCAATTTGTCTTGAGGACTC
>Location:NODE_283949_length_981_cov_75.131500	Coordinate:658	Reads:28	Hits:1	Allocated_reads:28	Strand:+
TACCGCCAATTTGTCTTGAGGACTCAAAT
>Location:NODE_283949_length_981_cov_75.131500	Coordinate:658	Reads:22	Hits:1	Allocated_reads:22	Strand:+
TACCGCCAATTTGTCTTGAGGACTCAAATT
>Location:NODE_283949_length_981_cov_75.131500	Coordinate:659	Reads:6	Hits:1	Allocated_reads:6	Strand:+
ACCGCCAATTTGTCTTGAGGACTCAAAT
>Location:NODE_283949_length_981_cov_75.131500	Coordinate:659	Reads:16	Hits:1	Allocated_reads:16	Strand:+
ACCGCCAATTTGTCTTGAGGACTCAAATT
>Location:NODE_283949_length_981_cov_75.131500	Coordinate:659	Reads:1	Hits:1	Allocated_reads:1	Strand:-
TGAGTCCTCAAGACAAATTGGCGGT
>Location:NODE_283949_length_981_cov_75.131500	Coordinate:660	Reads:2	Hits:1	Allocated_reads:2	Strand:+
CCGCCAATTTGTCTTGAGGACTCAAAT
>Location:NODE_283949_length_981_cov_75.131500	Coordinate:661	Reads:4	Hits:1	Allocated_reads:4	Strand:+
CGCCAATTTGTCTTGAGGACTCAAAT
>Location:NODE_283949_length_981_cov_75.131500	Coordinate:661	Reads:7	Hits:1	Allocated_reads:7	Strand:+
CGCCAATTTGTCTTGAGGACTCAAATT
>Location:NODE_283949_length_981_cov_75.131500	Coordinate:661	Reads:1	Hits:1	Allocated_reads:1	Strand:-
TTGAGTCCTCAAGACAAATTGGCG
>Location:NODE_283949_length_981_cov_75.131500	Coordinate:662	Reads:1	Hits:1	Allocated_reads:1	Strand:+
GCCAATTTGTCTTGAGGACTCAAAT
>Location:NODE_283949_length_981_cov_75.131500	Coordinate:662	Reads:1	Hits:1	Allocated_reads:1	Strand:+
GCCAATTTGTCTTGAGGACTCAAATT
>Location:NODE_283949_length_981_cov_75.131500	Coordinate:666	Reads:1	Hits:1	Allocated_reads:1	Strand:+
ATTTGTCTTGAGGACTCAAATTTAAGTG
>Location:NODE_283949_length_981_cov_75.131500	Coordinate:667	Reads:2	Hits:1	Allocated_reads:2	Strand:+
TTTGTCTTGAGGACTCAAATTTAAGTG
>Location:NODE_283949_length_981_cov_75.131500	Coordinate:667	Reads:1	Hits:1	Allocated_reads:1	Strand:+
TTTGTCTTGAGGACTCAAATTTAAGTGCA
>Location:NODE_283949_length_981_cov_75.131500	Coordinate:667	Reads:1	Hits:1	Allocated_reads:1	Strand:+
TTTGTCTTGAGGACTCAAATTTAAGTGCACA
>Location:NODE_283949_length_981_cov_75.131500	Coordinate:669	Reads:5	Hits:1	Allocated_reads:5	Strand:+
TGTCTTGAGGACTCAAATTTAAGTGCACA
>Location:NODE_283949_length_981_cov_75.131500	Coordinate:670	Reads:1	Hits:1	Allocated_reads:1	Strand:+
GTCTTGAGGACTCAAATTTAAGTGCACAAAAAT
>Location:NODE_283949_length_981_cov_75.131500	Coordinate:674	Reads:1	Hits:1	Allocated_reads:1	Strand:+
TGAGGACTCAAATTTAAGTGCACAAAA
>Location:NODE_283949_length_981_cov_75.131500	Coordinate:674	Reads:2	Hits:1	Allocated_reads:2	Strand:+
TGAGGACTCAAATTTAAGTGCACAAAAAGT
>Location:NODE_283949_length_981_cov_75.131500	Coordinate:676	Reads:1	Hits:1	Allocated_reads:1	Strand:+
AGGACTCAAATTTAAGTGCACAAAAAGT
>Location:NODE_283949_length_981_cov_75.131500	Coordinate:686	Reads:1	Hits:1	Allocated_reads:1	Strand:+
TTTAAGTGCACAAAAAGTAAAAAATGAAC
>Location:NODE_283949_length_981_cov_75.131500	Coordinate:686	Reads:1	Hits:1	Allocated_reads:1	Strand:+
TTTAAGTGCACAAAAAGTAAAAAATGAACC
>Location:NODE_283949_length_981_cov_75.131500	Coordinate:687	Reads:1	Hits:1	Allocated_reads:1	Strand:+
TTAAGTGCACAAAAAGTAAAAAATGAACC
>Location:NODE_283949_length_981_cov_75.131500	Coordinate:688	Reads:4	Hits:1	Allocated_reads:4	Strand:+
TAAGTGCACAAAAAGTAAAAAATGAAC
>Location:NODE_283949_length_981_cov_75.131500	Coordinate:688	Reads:1	Hits:1	Allocated_reads:1	Strand:+
TAAGTGCACAAAAAGTAAAAAATGAACG
>Location:NODE_283949_length_981_cov_75.131500	Coordinate:688	Reads:3	Hits:1	Allocated_reads:3	Strand:+
TAAGTGCACAAAAAGTAAAAAATGAACC
>Location:NODE_283949_length_981_cov_75.131500	Coordinate:688	Reads:2	Hits:1	Allocated_reads:2	Strand:+
TAAGTGCACAAAAAGTAAAAAATGAACCC
>Location:NODE_283949_length_981_cov_75.131500	Coordinate:688	Reads:4	Hits:1	Allocated_reads:4	Strand:+
TAAGTGCACAAAAAGTAAAAAATGAACCCA
>Location:NODE_283949_length_981_cov_75.131500	Coordinate:688	Reads:2	Hits:1	Allocated_reads:2	Strand:+
TAAGTGCACAAAAAGTAAAAAATGAACCCAT
>Location:NODE_283949_length_981_cov_75.131500	Coordinate:690	Reads:1	Hits:1	Allocated_reads:1	Strand:+
AGTGCACAAAAAGTAAAAAATGAACCCATGTTAA
>Location:NODE_283949_length_981_cov_75.131500	Coordinate:700	Reads:2	Hits:1	Allocated_reads:2	Strand:+
AAGTAAAAAATGAACCCATGTTAATGGCA
>Location:NODE_283949_length_981_cov_75.131500	Coordinate:700	Reads:1	Hits:1	Allocated_reads:1	Strand:+
AAGTAAAAAATGAACCCATGTTAATGGCACT
>Location:NODE_283949_length_981_cov_75.131500	Coordinate:702	Reads:1	Hits:1	Allocated_reads:1	Strand:+
GTAAAAAATGAACCCATGTTAATGGCA
>Location:NODE_283949_length_981_cov_75.131500	Coordinate:703	Reads:1	Hits:1	Allocated_reads:1	Strand:+
TAAAAAATGAACCCATGTTAATGGCACT
>Location:NODE_283949_length_981_cov_75.131500	Coordinate:708	Reads:2	Hits:1	Allocated_reads:2	Strand:+
AATGAACCCATGTTAATGGCACTTGTT
>Location:NODE_283949_length_981_cov_75.131500	Coordinate:708	Reads:2	Hits:1	Allocated_reads:2	Strand:+
AATGAACCCATGTTAATGGCACTTGTTTA
>Location:NODE_283949_length_981_cov_75.131500	Coordinate:716	Reads:1	Hits:1	Allocated_reads:1	Strand:+
CATGTTAATGGCACTTGTTTAAAAAGCA
>Location:NODE_283949_length_981_cov_75.131500	Coordinate:716	Reads:1	Hits:1	Allocated_reads:1	Strand:+
CATGTTAATGGCACTTGTTTAAAAAGCATAAAG
>Location:NODE_283949_length_981_cov_75.131500	Coordinate:718	Reads:1	Hits:1	Allocated_reads:1	Strand:+
TGTTAATGGCACTTGTTTAAAAAGC
>Location:NODE_283949_length_981_cov_75.131500	Coordinate:718	Reads:1	Hits:1	Allocated_reads:1	Strand:+
TGTTAATGGCACTTGTTTAAAAAGCA
>Location:NODE_283949_length_981_cov_75.131500	Coordinate:719	Reads:1	Hits:1	Allocated_reads:1	Strand:+
GTTAATGGCACTTGTTTAAAAAGCATAAAG
>Location:NODE_283949_length_981_cov_75.131500	Coordinate:720	Reads:1	Hits:1	Allocated_reads:1	Strand:+
TTAATGGCACTTGTTTAAAAAGCA
>Location:NODE_283949_length_981_cov_75.131500	Coordinate:720	Reads:2	Hits:1	Allocated_reads:2	Strand:+
TTAATGGCACTTGTTTAAAAAGCATAAAG
>Location:NODE_283949_length_981_cov_75.131500	Coordinate:722	Reads:1	Hits:1	Allocated_reads:1	Strand:+
AATGGCACTTGTTTAAAAAGCATAAAG
>Location:NODE_283949_length_981_cov_75.131500	Coordinate:724	Reads:1	Hits:1	Allocated_reads:1	Strand:+
TGGCACTTGTTTAAAAAGCATAAAG
>Location:NODE_283949_length_981_cov_75.131500	Coordinate:725	Reads:1	Hits:1	Allocated_reads:1	Strand:-
CACTTTATGCTTTTTAAACAAGTGCC
>Location:NODE_283949_length_981_cov_75.131500	Coordinate:728	Reads:1	Hits:1	Allocated_reads:1	Strand:-
CATCACTTTATGCTTTTTAAACAAGT
>Location:NODE_283949_length_981_cov_75.131500	Coordinate:742	Reads:1	Hits:1	Allocated_reads:1	Strand:+
CATAAAGTGATGGTTTTCCAAAGCTGCTGC
>Location:NODE_283949_length_981_cov_75.131500	Coordinate:744	Reads:1	Hits:1	Allocated_reads:1	Strand:+
TAAAGTGATGGTTTTCCAAAGCTGCTGC
>Location:NODE_283949_length_981_cov_75.131500	Coordinate:744	Reads:2	Hits:1	Allocated_reads:2	Strand:+
TAAAGTGATGGTTTTCCAAAGCTGCTGCT
>Location:NODE_283949_length_981_cov_75.131500	Coordinate:744	Reads:1	Hits:1	Allocated_reads:1	Strand:+
TAAAGTGATGGTTTTCCAAAGCTGCTGCTA
>Location:NODE_283949_length_981_cov_75.131500	Coordinate:748	Reads:1	Hits:1	Allocated_reads:1	Strand:+
GTGATGGTTTTCCAAAGCTGCTGCTATG
>Location:NODE_283949_length_981_cov_75.131500	Coordinate:749	Reads:3	Hits:1	Allocated_reads:3	Strand:+
TGATGGTTTTCCAAAGCTGCTGCT
>Location:NODE_283949_length_981_cov_75.131500	Coordinate:749	Reads:9	Hits:1	Allocated_reads:9	Strand:+
TGATGGTTTTCCAAAGCTGCTGCTAT
>Location:NODE_283949_length_981_cov_75.131500	Coordinate:749	Reads:1	Hits:1	Allocated_reads:1	Strand:+
TGATGGTTTTCCAAAGCTGCTGCTATA
>Location:NODE_283949_length_981_cov_75.131500	Coordinate:749	Reads:3	Hits:1	Allocated_reads:3	Strand:+
TGATGGTTTTCCAAAGCTGCTGCTATGA
>Location:NODE_283949_length_981_cov_75.131500	Coordinate:749	Reads:1	Hits:1	Allocated_reads:1	Strand:+
TGATGGTTTTCCAAAGCTGCTGCTATGAG
>Location:NODE_283949_length_981_cov_75.131500	Coordinate:749	Reads:8	Hits:1	Allocated_reads:8	Strand:+
TGATGGTTTTCCAAAGCTGCTGCTATGAGT
>Location:NODE_283949_length_981_cov_75.131500	Coordinate:749	Reads:1	Hits:1	Allocated_reads:1	Strand:+
TGATGGTTTTCCAAAGCTGCTGCTATGAGTT
>Location:NODE_283949_length_981_cov_75.131500	Coordinate:752	Reads:1	Hits:1	Allocated_reads:1	Strand:+
TGGTTTTCCAAAGCTGCTGCTATGAGT
>Location:NODE_283949_length_981_cov_75.131500	Coordinate:752	Reads:1	Hits:1	Allocated_reads:1	Strand:+
TGGTTTTCCAAAGCTGCTGCTATGAGTAAT
>Location:NODE_283949_length_981_cov_75.131500	Coordinate:756	Reads:1	Hits:1	Allocated_reads:1	Strand:+
TTTCCAAAGCTGCTGCTATGAGTAATGGC
>Location:NODE_283949_length_981_cov_75.131500	Coordinate:756	Reads:2	Hits:1	Allocated_reads:2	Strand:+
TTTCCAAAGCTGCTGCTATGAGTAATGGCT
>Location:NODE_283949_length_981_cov_75.131500	Coordinate:756	Reads:1	Hits:1	Allocated_reads:1	Strand:+
TTTCCAAAGCTGCTGCTATGAGTAATGGCTC
>Location:NODE_283949_length_981_cov_75.131500	Coordinate:757	Reads:1	Hits:1	Allocated_reads:1	Strand:+
TTCCAAAGCTGCTGCTATGAGTAAT
>Location:NODE_283949_length_981_cov_75.131500	Coordinate:757	Reads:2	Hits:1	Allocated_reads:2	Strand:+
TTCCAAAGCTGCTGCTATGAGTAATGGCT
>Location:NODE_283949_length_981_cov_75.131500	Coordinate:757	Reads:1	Hits:1	Allocated_reads:1	Strand:+
TTCCAAAGCTGCTGCTATGAGTAATGGCTC
>Location:NODE_283949_length_981_cov_75.131500	Coordinate:758	Reads:1	Hits:1	Allocated_reads:1	Strand:+
TCCAAAGCTGCTGCTATGAGTAATGGCT
>Location:NODE_283949_length_981_cov_75.131500	Coordinate:758	Reads:1	Hits:1	Allocated_reads:1	Strand:-
TGGAGCCATTACTCATAGCAGCAGCTTTGGA
>Location:NODE_283949_length_981_cov_75.131500	Coordinate:763	Reads:1	Hits:1	Allocated_reads:1	Strand:-
TCTGGAGCCATTACTCATAGCAGCAGCT
>Location:NODE_283949_length_981_cov_75.131500	Coordinate:766	Reads:1	Hits:1	Allocated_reads:1	Strand:-
CACCTGAATCTCTGGAGCCATTACTCATAGCAGCA
>Location:NODE_283949_length_981_cov_75.131500	Coordinate:766	Reads:1	Hits:1	Allocated_reads:1	Strand:+
TGCTGCTATGAGTAATGGCTCCAGAGA
>Location:NODE_283949_length_981_cov_75.131500	Coordinate:769	Reads:2	Hits:1	Allocated_reads:2	Strand:+
TGCTATGAGTAATGGCTCCAGAGATTCAGG
>Location:NODE_283949_length_981_cov_75.131500	Coordinate:769	Reads:1	Hits:1	Allocated_reads:1	Strand:+
TGCTATGAGTAATGGCTCCAGAGATTCAGGTGCT
>Location:NODE_283949_length_981_cov_75.131500	Coordinate:772	Reads:1	Hits:1	Allocated_reads:1	Strand:-
CACCTGAATCTCTGGAGCCATTACTCATA
>Location:NODE_283949_length_981_cov_75.131500	Coordinate:772	Reads:3	Hits:1	Allocated_reads:3	Strand:+
TATGAGTAATGGCTCCAGAGATTCAGG
>Location:NODE_283949_length_981_cov_75.131500	Coordinate:772	Reads:1	Hits:1	Allocated_reads:1	Strand:+
TATGAGTAATGGCTCCAGAGATTCAGGT
>Location:NODE_283949_length_981_cov_75.131500	Coordinate:772	Reads:1	Hits:1	Allocated_reads:1	Strand:+
TATGAGTAATGGCTCCAGAGATTCAGGTGCT
>Location:NODE_283949_length_981_cov_75.131500	Coordinate:773	Reads:1	Hits:1	Allocated_reads:1	Strand:+
ATGAGTAATGGCTCCAGAGATTCAGGTGC
>Location:NODE_283949_length_981_cov_75.131500	Coordinate:774	Reads:1	Hits:1	Allocated_reads:1	Strand:+
TGAGTAATGGCTCCAGAGATTCAGGTGC
>Location:NODE_283949_length_981_cov_75.131500	Coordinate:774	Reads:4	Hits:1	Allocated_reads:4	Strand:+
TGAGTAATGGCTCCAGAGATTCAGGTGCT
>Location:NODE_283949_length_981_cov_75.131500	Coordinate:774	Reads:1	Hits:1	Allocated_reads:1	Strand:+
TGAGTAATGGCTCCAGAGATTCAGGTGCTT
>Location:NODE_283949_length_981_cov_75.131500	Coordinate:775	Reads:1	Hits:1	Allocated_reads:1	Strand:-
ACCTGAATCTCTGGAGCCATTACTC
>Location:NODE_283949_length_981_cov_75.131500	Coordinate:775	Reads:1	Hits:1	Allocated_reads:1	Strand:-
AGCACCTGAATCTCTGGAGCCATTACTC
>Location:NODE_283949_length_981_cov_75.131500	Coordinate:775	Reads:2	Hits:1	Allocated_reads:2	Strand:-
CACCTGAATCTCTGGAGCCATTACTC
>Location:NODE_283949_length_981_cov_75.131500	Coordinate:775	Reads:3	Hits:1	Allocated_reads:3	Strand:-
CCTGAATCTCTGGAGCCATTACTC
>Location:NODE_283949_length_981_cov_75.131500	Coordinate:775	Reads:2	Hits:1	Allocated_reads:2	Strand:-
TAAGCACCTGAATCTCTGGAGCCATTACTC
>Location:NODE_283949_length_981_cov_75.131500	Coordinate:776	Reads:1	Hits:1	Allocated_reads:1	Strand:-
AGCACCTGAATCTCTGGAGCCATTACT
>Location:NODE_283949_length_981_cov_75.131500	Coordinate:776	Reads:1	Hits:1	Allocated_reads:1	Strand:-
GCACCTGAATCTCTGGAGCCATTACT
>Location:NODE_283949_length_981_cov_75.131500	Coordinate:777	Reads:1	Hits:1	Allocated_reads:1	Strand:+
GTAATGGCTCCAGAGATTCAGGTGCTTAGC
>Location:NODE_283949_length_981_cov_75.131500	Coordinate:778	Reads:1	Hits:1	Allocated_reads:1	Strand:-
AGCACCTGAATCTCTGGAGCCATTA
>Location:NODE_283949_length_981_cov_75.131500	Coordinate:778	Reads:1	Hits:1	Allocated_reads:1	Strand:+
TAATGGCTCCAGAGATTCAGGTGC
>Location:NODE_283949_length_981_cov_75.131500	Coordinate:778	Reads:1	Hits:1	Allocated_reads:1	Strand:+
TAATGGCTCCAGAGATTCAGGTGCT
>Location:NODE_283949_length_981_cov_75.131500	Coordinate:778	Reads:6	Hits:1	Allocated_reads:6	Strand:+
TAATGGCTCCAGAGATTCAGGTGCTTAGC
>Location:NODE_283949_length_981_cov_75.131500	Coordinate:778	Reads:2	Hits:1	Allocated_reads:2	Strand:+
TAATGGCTCCAGAGATTCAGGTGCTTAGCT
>Location:NODE_283949_length_981_cov_75.131500	Coordinate:779	Reads:1	Hits:1	Allocated_reads:1	Strand:-
CAAACAGCTAAGCACCTGAATCTCTGGAGCCATT
>Location:NODE_283949_length_981_cov_75.131500	Coordinate:780	Reads:1	Hits:1	Allocated_reads:1	Strand:+
ATGGCTCCAGAGATTCAGGTGCTTAGC
>Location:NODE_283949_length_981_cov_75.131500	Coordinate:781	Reads:1	Hits:1	Allocated_reads:1	Strand:+
TGGCTCCAGAGATTCAGGTGCTTAGCTG
>Location:NODE_283949_length_981_cov_75.131500	Coordinate:781	Reads:1	Hits:1	Allocated_reads:1	Strand:+
TGGCTCCAGAGATTCAGGTGCTTAGCTGG
>Location:NODE_283949_length_981_cov_75.131500	Coordinate:781	Reads:1	Hits:1	Allocated_reads:1	Strand:+
TGGCTCCAGAGATTCAGGTGCTTAGCTGTT
>Location:NODE_283949_length_981_cov_75.131500	Coordinate:782	Reads:1	Hits:1	Allocated_reads:1	Strand:-
AGCTAAGCACCTGAATCTCTGGAGCT
>Location:NODE_283949_length_981_cov_75.131500	Coordinate:782	Reads:1	Hits:1	Allocated_reads:1	Strand:-
CAGCTAAGCACCTGAATCTCTGGAGCC
>Location:NODE_283949_length_981_cov_75.131500	Coordinate:782	Reads:1	Hits:1	Allocated_reads:1	Strand:+
GGCTCCAGAGATTCAGGTGCTTAGCTGT
>Location:NODE_283949_length_981_cov_75.131500	Coordinate:782	Reads:1	Hits:1	Allocated_reads:1	Strand:+
GGCTCCAGAGATTCAGGTGCTTAGCTGTT
>Location:NODE_283949_length_981_cov_75.131500	Coordinate:783	Reads:1	Hits:1	Allocated_reads:1	Strand:-
AAACAGCTAAGCACCTGAATCTCTGGAGT
>Location:NODE_283949_length_981_cov_75.131500	Coordinate:783	Reads:5	Hits:1	Allocated_reads:5	Strand:-
AAACAGCTAAGCACCTGAATCTCTGGAGC
>Location:NODE_283949_length_981_cov_75.131500	Coordinate:783	Reads:1	Hits:1	Allocated_reads:1	Strand:-
CAAACAGCTAAGCACCTGAATCTCTGGAGC
>Location:NODE_283949_length_981_cov_75.131500	Coordinate:783	Reads:2	Hits:1	Allocated_reads:2	Strand:-
CAGCTAAGCACCTGAATCTCTGGAGC
>Location:NODE_283949_length_981_cov_75.131500	Coordinate:783	Reads:2	Hits:1	Allocated_reads:2	Strand:+
GCTCCAGAGATTCAGGTGCTTAGCTG
>Location:NODE_283949_length_981_cov_75.131500	Coordinate:783	Reads:1	Hits:1	Allocated_reads:1	Strand:+
GCTCCAGAGATTCAGGTGCTTAGCTGT
>Location:NODE_283949_length_981_cov_75.131500	Coordinate:785	Reads:2	Hits:1	Allocated_reads:2	Strand:-
AAACAGCTAAGCACCTGAATCTCTGGA
>Location:NODE_283949_length_981_cov_75.131500	Coordinate:785	Reads:1	Hits:1	Allocated_reads:1	Strand:+
TCCAGAGATTCAGGTGCTTAGCTG
>Location:NODE_283949_length_981_cov_75.131500	Coordinate:785	Reads:1	Hits:1	Allocated_reads:1	Strand:+
TCCAGAGATTCAGGTGCTTAGCTGTT
>Location:NODE_283949_length_981_cov_75.131500	Coordinate:785	Reads:1	Hits:1	Allocated_reads:1	Strand:+
TCCAGAGATTCAGGTGCTTAGCTGTTTGTT
>Location:NODE_283949_length_981_cov_75.131500	Coordinate:785	Reads:1	Hits:1	Allocated_reads:1	Strand:+
TCCAGAGATTCAGGTGCTTAGCTGTTTGTTC
>Location:NODE_283949_length_981_cov_75.131500	Coordinate:786	Reads:1	Hits:1	Allocated_reads:1	Strand:-
AAACAGCTAAGCACCTGAATCTCTGG
>Location:NODE_283949_length_981_cov_75.131500	Coordinate:786	Reads:1	Hits:1	Allocated_reads:1	Strand:-
AAATGAACAAACAGCTAAGCACCTGAATCTCTGG
>Location:NODE_283949_length_981_cov_75.131500	Coordinate:786	Reads:1	Hits:1	Allocated_reads:1	Strand:-
AACAGCTAAGCACCTGAATCTCTGG
>Location:NODE_283949_length_981_cov_75.131500	Coordinate:786	Reads:1	Hits:1	Allocated_reads:1	Strand:-
CAAACAGCTAAGCACCTGAATCTCTGG
>Location:NODE_283949_length_981_cov_75.131500	Coordinate:786	Reads:1	Hits:1	Allocated_reads:1	Strand:+
CCAGAGATTCAGGTGCTTAGCTGTTTGT
>Location:NODE_283949_length_981_cov_75.131500	Coordinate:787	Reads:1	Hits:1	Allocated_reads:1	Strand:-
AAACAGCTAAGCACCTGAATCTCTG
>Location:NODE_283949_length_981_cov_75.131500	Coordinate:787	Reads:1	Hits:1	Allocated_reads:1	Strand:+
CAGAGATTCAGGTGCTTAGCTGTTTGTT
>Location:NODE_283949_length_981_cov_75.131500	Coordinate:788	Reads:1	Hits:1	Allocated_reads:1	Strand:+
AGAGATTCAGGTGCTTAGCTGTTTGT
>Location:NODE_283949_length_981_cov_75.131500	Coordinate:788	Reads:1	Hits:1	Allocated_reads:1	Strand:-
CAAACAGCTAAGCACCTGAATCTCT
>Location:NODE_283949_length_981_cov_75.131500	Coordinate:788	Reads:1	Hits:1	Allocated_reads:1	Strand:-
TGAACAAACAGCTAAGCACCTGAATCTCT
>Location:NODE_283949_length_981_cov_75.131500	Coordinate:789	Reads:2	Hits:1	Allocated_reads:2	Strand:+
GAGATTCAGGTGCTTAGCTGTTTGTTCATT
>Location:NODE_283949_length_981_cov_75.131500	Coordinate:790	Reads:1	Hits:1	Allocated_reads:1	Strand:-
AACAAACAGCTAAGCACCTGAATCT
>Location:NODE_283949_length_981_cov_75.131500	Coordinate:791	Reads:3	Hits:1	Allocated_reads:3	Strand:-
AATGAACAAACAGCTAAGCACCTGAATC
>Location:NODE_283949_length_981_cov_75.131500	Coordinate:791	Reads:1	Hits:1	Allocated_reads:1	Strand:-
TGAACAAACAGCTAAGCACCTGAATC
>Location:NODE_283949_length_981_cov_75.131500	Coordinate:792	Reads:1	Hits:1	Allocated_reads:1	Strand:-
AAATGAACAAACAGCTAAGCACCTGAAA
>Location:NODE_283949_length_981_cov_75.131500	Coordinate:792	Reads:1	Hits:1	Allocated_reads:1	Strand:-
AATGAACAAACAGCTAAGCACCTGAAT
>Location:NODE_283949_length_981_cov_75.131500	Coordinate:792	Reads:2	Hits:1	Allocated_reads:2	Strand:-
AATGAACAAACAGCTAAGCACCTGAAA
>Location:NODE_283949_length_981_cov_75.131500	Coordinate:792	Reads:1	Hits:1	Allocated_reads:1	Strand:-
TGAACAAACAGCTAAGCACCTGAAT
>Location:NODE_283949_length_981_cov_75.131500	Coordinate:793	Reads:4	Hits:1	Allocated_reads:4	Strand:-
AAATGAACAAACAGCTAAGCACCTGAA
>Location:NODE_283949_length_981_cov_75.131500	Coordinate:793	Reads:5	Hits:1	Allocated_reads:5	Strand:-
AATGAACAAACAGCTAAGCACCTGAA
>Location:NODE_283949_length_981_cov_75.131500	Coordinate:794	Reads:2	Hits:1	Allocated_reads:2	Strand:-
AAATGAACAAACAGCTAAGCACCTGA
>Location:NODE_283949_length_981_cov_75.131500	Coordinate:796	Reads:1	Hits:1	Allocated_reads:1	Strand:-
GCACAAATGAACAAACAGCTAAGCACCT
>Location:NODE_283949_length_981_cov_75.131500	Coordinate:797	Reads:1	Hits:1	Allocated_reads:1	Strand:-
ACAAATGAACAAACAGCTAAGCACC
>Location:NODE_283949_length_981_cov_75.131500	Coordinate:797	Reads:2	Hits:1	Allocated_reads:2	Strand:-
GCACAAATGAACAAACAGCTAAGCACC
>Location:NODE_283949_length_981_cov_75.131500	Coordinate:798	Reads:2	Hits:1	Allocated_reads:2	Strand:-
GCACAAATGAACAAACAGCTAAGCAC
>Location:NODE_283949_length_981_cov_75.131500	Coordinate:799	Reads:1	Hits:1	Allocated_reads:1	Strand:+
TGCTTAGCTGTTTGTTCATTTGTGC
>Location:NODE_283949_length_981_cov_75.131500	Coordinate:799	Reads:2	Hits:1	Allocated_reads:2	Strand:+
TGCTTAGCTGTTTGTTCATTTGTGCA
>Location:NODE_283949_length_981_cov_75.131500	Coordinate:799	Reads:1	Hits:1	Allocated_reads:1	Strand:+
TGCTTAGCTGTTTGTTCATTTGTGCACG
>Location:NODE_283949_length_981_cov_75.131500	Coordinate:799	Reads:43	Hits:1	Allocated_reads:43	Strand:+
TGCTTAGCTGTTTGTTCATTTGTGCACT
>Location:NODE_283949_length_981_cov_75.131500	Coordinate:799	Reads:1	Hits:1	Allocated_reads:1	Strand:+
TGCTTAGCTGTTTGTTCATTTGTGCACTCC
>Location:NODE_283949_length_981_cov_75.131500	Coordinate:800	Reads:1	Hits:1	Allocated_reads:1	Strand:-
GCACAAATGAACAAACAGCTAAGC
>Location:NODE_283949_length_981_cov_75.131500	Coordinate:801	Reads:1	Hits:1	Allocated_reads:1	Strand:+
CTTAGCTGTTTGTTCATTTGTGCACTCCCC
>Location:NODE_283949_length_981_cov_75.131500	Coordinate:802	Reads:2	Hits:1	Allocated_reads:2	Strand:+
TTAGCTGTTTGTTCATTTGTGCACTCCC
>Location:NODE_283949_length_981_cov_75.131500	Coordinate:802	Reads:4	Hits:1	Allocated_reads:4	Strand:+
TTAGCTGTTTGTTCATTTGTGCACTCCCC
>Location:NODE_283949_length_981_cov_75.131500	Coordinate:802	Reads:1	Hits:1	Allocated_reads:1	Strand:+
TTAGCTGTTTGTTCATTTGTGCACTCCCCGA
>Location:NODE_283949_length_981_cov_75.131500	Coordinate:803	Reads:1	Hits:1	Allocated_reads:1	Strand:+
TAGCTGTTTGTTCATTTGTGCACT
>Location:NODE_283949_length_981_cov_75.131500	Coordinate:803	Reads:1	Hits:1	Allocated_reads:1	Strand:+
TAGCTGTTTGTTCATTTGTGCACTCCC
>Location:NODE_283949_length_981_cov_75.131500	Coordinate:803	Reads:5	Hits:1	Allocated_reads:5	Strand:+
TAGCTGTTTGTTCATTTGTGCACTCCCC
>Location:NODE_283949_length_981_cov_75.131500	Coordinate:803	Reads:1	Hits:1	Allocated_reads:1	Strand:+
TAGCTGTTTGTTCATTTGTGCACTCCCCT
>Location:NODE_283949_length_981_cov_75.131500	Coordinate:804	Reads:2	Hits:1	Allocated_reads:2	Strand:+
AGCTGTTTGTTCATTTGTGCACTCCCC
>Location:NODE_283949_length_981_cov_75.131500	Coordinate:805	Reads:1	Hits:1	Allocated_reads:1	Strand:+
GCTGTTTGTTCATTTGTGCACTCCCCGCA
>Location:NODE_283949_length_981_cov_75.131500	Coordinate:805	Reads:1	Hits:1	Allocated_reads:1	Strand:-
GGGGAGTGCACAAATGAACAAACAGC
>Location:NODE_283949_length_981_cov_75.131500	Coordinate:807	Reads:3	Hits:1	Allocated_reads:3	Strand:+
TGTTTGTTCATTTGTGCACTCCCCGC
>Location:NODE_283949_length_981_cov_75.131500	Coordinate:807	Reads:2	Hits:1	Allocated_reads:2	Strand:+
TGTTTGTTCATTTGTGCACTCCCCGCA
>Location:NODE_283949_length_981_cov_75.131500	Coordinate:807	Reads:1	Hits:1	Allocated_reads:1	Strand:+
TGTTTGTTCATTTGTGCACTCCCCGCAAA
>Location:NODE_283949_length_981_cov_75.131500	Coordinate:809	Reads:1	Hits:1	Allocated_reads:1	Strand:+
TTTGTTCATTTGTGCACTCCCCGC
>Location:NODE_283949_length_981_cov_75.131500	Coordinate:809	Reads:2	Hits:1	Allocated_reads:2	Strand:+
TTTGTTCATTTGTGCACTCCCCGCAAAGG
>Location:NODE_283949_length_981_cov_75.131500	Coordinate:809	Reads:2	Hits:1	Allocated_reads:2	Strand:+
TTTGTTCATTTGTGCACTCCCCGCAAAGGTAT
>Location:NODE_283949_length_981_cov_75.131500	Coordinate:810	Reads:1	Hits:1	Allocated_reads:1	Strand:+
TTGTTCATTTGTGCACTCCCCGCA
>Location:NODE_283949_length_981_cov_75.131500	Coordinate:810	Reads:1	Hits:1	Allocated_reads:1	Strand:+
TTGTTCATTTGTGCACTCCCCGCAAAGG
>Location:NODE_283949_length_981_cov_75.131500	Coordinate:814	Reads:1	Hits:1	Allocated_reads:1	Strand:+
TCATTTGTGCACTCCCCGCAAAGGTA
>Location:NODE_283949_length_981_cov_75.131500	Coordinate:834	Reads:2	Hits:1	Allocated_reads:2	Strand:-
ACACTAATCAGTTGTTAATACCTT
>Location:NODE_283949_length_981_cov_75.131500	Coordinate:836	Reads:1	Hits:1	Allocated_reads:1	Strand:+
GGTATTAACAACTGATTAGTGTAATGGGT
>Location:NODE_283949_length_981_cov_75.131500	Coordinate:838	Reads:1	Hits:1	Allocated_reads:1	Strand:+
TATTAACAACTGATTAGTGTAATGGGAAA
>Location:NODE_283949_length_981_cov_75.131500	Coordinate:841	Reads:1	Hits:1	Allocated_reads:1	Strand:+
TAACAACTGATTAGTGTAATGGGAAATT
>Location:NODE_283949_length_981_cov_75.131500	Coordinate:841	Reads:4	Hits:1	Allocated_reads:4	Strand:+
TAACAACTGATTAGTGTAATGGGAAATTT
>Location:NODE_283949_length_981_cov_75.131500	Coordinate:848	Reads:2	Hits:1	Allocated_reads:2	Strand:+
TGATTAGTGTAATGGGAAATTTTAAGAC
>Location:NODE_283949_length_981_cov_75.131500	Coordinate:848	Reads:4	Hits:1	Allocated_reads:4	Strand:+
TGATTAGTGTAATGGGAAATTTTAAGACT
>Location:NODE_283949_length_981_cov_75.131500	Coordinate:848	Reads:3	Hits:1	Allocated_reads:3	Strand:+
TGATTAGTGTAATGGGAAATTTTAAGACTG
>Location:NODE_283949_length_981_cov_75.131500	Coordinate:848	Reads:2	Hits:1	Allocated_reads:2	Strand:+
TGATTAGTGTAATGGGAAATTTTAAGACTGT
>Location:NODE_283949_length_981_cov_75.131500	Coordinate:850	Reads:1	Hits:1	Allocated_reads:1	Strand:+
ATTAGTGTAATGGGAAATTTTAAGACT
>Location:NODE_283949_length_981_cov_75.131500	Coordinate:850	Reads:1	Hits:1	Allocated_reads:1	Strand:+
ATTAGTGTAATGGGAAATTTTAAGACTGTG
>Location:NODE_283949_length_981_cov_75.131500	Coordinate:851	Reads:1	Hits:1	Allocated_reads:1	Strand:-
CACAGTCTTAAAATTTCCCATTACACTAA
>Location:NODE_283949_length_981_cov_75.131500	Coordinate:851	Reads:1	Hits:1	Allocated_reads:1	Strand:+
TTAGTGTAATGGGAAATTTTAAGACT
>Location:NODE_283949_length_981_cov_75.131500	Coordinate:851	Reads:3	Hits:1	Allocated_reads:3	Strand:+
TTAGTGTAATGGGAAATTTTAAGACTGTG
>Location:NODE_283949_length_981_cov_75.131500	Coordinate:851	Reads:1	Hits:1	Allocated_reads:1	Strand:+
TTAGTGTAATGGGAAATTTTAAGACTGTGG
>Location:NODE_283949_length_981_cov_75.131500	Coordinate:851	Reads:9	Hits:1	Allocated_reads:9	Strand:+
TTAGTGTAATGGGAAATTTTAAGACTGTGT
>Location:NODE_283949_length_981_cov_75.131500	Coordinate:851	Reads:1	Hits:1	Allocated_reads:1	Strand:+
TTAGTGTAATGGGAAATTTTAAGACTGTGTG
>Location:NODE_283949_length_981_cov_75.131500	Coordinate:852	Reads:1	Hits:1	Allocated_reads:1	Strand:+
TAGTGTAATGGGAAATTTTAAGACT
>Location:NODE_283949_length_981_cov_75.131500	Coordinate:852	Reads:1	Hits:1	Allocated_reads:1	Strand:+
TAGTGTAATGGGAAATTTTAAGACTG
>Location:NODE_283949_length_981_cov_75.131500	Coordinate:853	Reads:1	Hits:1	Allocated_reads:1	Strand:-
CACAGTCTTAAAATTTCCCATTACACT
>Location:NODE_283949_length_981_cov_75.131500	Coordinate:854	Reads:1	Hits:1	Allocated_reads:1	Strand:-
CACAGTCTTAAAATTTCCCATTACAC
>Location:NODE_283949_length_981_cov_75.131500	Coordinate:855	Reads:1	Hits:1	Allocated_reads:1	Strand:+
TGTAATGGGAAATTTTAAGACTGT
>Location:NODE_283949_length_981_cov_75.131500	Coordinate:855	Reads:2	Hits:1	Allocated_reads:2	Strand:+
TGTAATGGGAAATTTTAAGACTGTGG
>Location:NODE_283949_length_981_cov_75.131500	Coordinate:855	Reads:5	Hits:1	Allocated_reads:5	Strand:+
TGTAATGGGAAATTTTAAGACTGTGT
>Location:NODE_283949_length_981_cov_75.131500	Coordinate:855	Reads:1	Hits:1	Allocated_reads:1	Strand:+
TGTAATGGGAAATTTTAAGACTGTGTGG
>Location:NODE_283949_length_981_cov_75.131500	Coordinate:855	Reads:7	Hits:1	Allocated_reads:7	Strand:+
TGTAATGGGAAATTTTAAGACTGTGTGA
>Location:NODE_283949_length_981_cov_75.131500	Coordinate:855	Reads:1	Hits:1	Allocated_reads:1	Strand:+
TGTAATGGGAAATTTTAAGACTGTGTGAA
>Location:NODE_283949_length_981_cov_75.131500	Coordinate:855	Reads:7	Hits:1	Allocated_reads:7	Strand:+
TGTAATGGGAAATTTTAAGACTGTGTGAAGC
>Location:NODE_283949_length_981_cov_75.131500	Coordinate:855	Reads:4	Hits:1	Allocated_reads:4	Strand:+
TGTAATGGGAAATTTTAAGACTGTGTGAAGCT
>Location:NODE_283949_length_981_cov_75.131500	Coordinate:856	Reads:2	Hits:1	Allocated_reads:2	Strand:+
GTAATGGGAAATTTTAAGACTGTGTGAAGC
>Location:NODE_283949_length_981_cov_75.131500	Coordinate:856	Reads:1	Hits:1	Allocated_reads:1	Strand:+
GTAATGGGAAATTTTAAGACTGTGTGAAGCT
>Location:NODE_283949_length_981_cov_75.131500	Coordinate:857	Reads:4	Hits:1	Allocated_reads:4	Strand:+
TAATGGGAAATTTTAAGACTGTGTGAAGC
>Location:NODE_283949_length_981_cov_75.131500	Coordinate:857	Reads:1	Hits:1	Allocated_reads:1	Strand:+
TAATGGGAAATTTTAAGACTGTGTGAAGCG
>Location:NODE_283949_length_981_cov_75.131500	Coordinate:857	Reads:11	Hits:1	Allocated_reads:11	Strand:+
TAATGGGAAATTTTAAGACTGTGTGAAGCT
>Location:NODE_283949_length_981_cov_75.131500	Coordinate:858	Reads:1	Hits:1	Allocated_reads:1	Strand:+
AATGGGAAATTTTAAGACTGTGTGAAGCT
>Location:NODE_283949_length_981_cov_75.131500	Coordinate:859	Reads:1	Hits:1	Allocated_reads:1	Strand:+
ATGGGAAATTTTAAGACTGTGTGAAGC
>Location:NODE_283949_length_981_cov_75.131500	Coordinate:859	Reads:1	Hits:1	Allocated_reads:1	Strand:+
ATGGGAAATTTTAAGACTGTGTGAAGCT
>Location:NODE_283949_length_981_cov_75.131500	Coordinate:860	Reads:1	Hits:1	Allocated_reads:1	Strand:+
TGGGAAATTTTAAGACTGTGTGAAGCT
>Location:NODE_283949_length_981_cov_75.131500	Coordinate:863	Reads:1	Hits:1	Allocated_reads:1	Strand:+
GAAATTTTAAGACTGTGTGAAGCTGACCT
>Location:NODE_283949_length_981_cov_75.131500	Coordinate:867	Reads:1	Hits:1	Allocated_reads:1	Strand:+
TTTTAAGACTGTGTGAAGCTGACCT
>Location:NODE_283949_length_981_cov_75.131500	Coordinate:868	Reads:1	Hits:1	Allocated_reads:1	Strand:+
TTTAAGACTGTGTGAAGCTGACCT
>Location:NODE_283949_length_981_cov_75.131500	Coordinate:868	Reads:1	Hits:1	Allocated_reads:1	Strand:+
TTTAAGACTGTGTGAAGCTGACCTGAC
>Location:NODE_283949_length_981_cov_75.131500	Coordinate:868	Reads:6	Hits:1	Allocated_reads:6	Strand:+
TTTAAGACTGTGTGAAGCTGACCTGACT
>Location:NODE_283949_length_981_cov_75.131500	Coordinate:868	Reads:1	Hits:1	Allocated_reads:1	Strand:+
TTTAAGACTGTGTGAAGCTGACCTGACTCA
>Location:NODE_283949_length_981_cov_75.131500	Coordinate:869	Reads:4	Hits:1	Allocated_reads:4	Strand:+
TTAAGACTGTGTGAAGCTGACCTGACT
>Location:NODE_283949_length_981_cov_75.131500	Coordinate:869	Reads:1	Hits:1	Allocated_reads:1	Strand:+
TTAAGACTGTGTGAAGCTGACCTGACTC
>Location:NODE_283949_length_981_cov_75.131500	Coordinate:869	Reads:3	Hits:1	Allocated_reads:3	Strand:+
TTAAGACTGTGTGAAGCTGACCTGACTCAGT
>Location:NODE_283949_length_981_cov_75.131500	Coordinate:869	Reads:1	Hits:1	Allocated_reads:1	Strand:+
TTAAGACTGTGTGAAGCTGACCTGACTCAGTGT
>Location:NODE_283949_length_981_cov_75.131500	Coordinate:870	Reads:2	Hits:1	Allocated_reads:2	Strand:+
TAAGACTGTGTGAAGCTGACCTGAC
>Location:NODE_283949_length_981_cov_75.131500	Coordinate:870	Reads:10	Hits:1	Allocated_reads:10	Strand:+
TAAGACTGTGTGAAGCTGACCTGACT
>Location:NODE_283949_length_981_cov_75.131500	Coordinate:870	Reads:1	Hits:1	Allocated_reads:1	Strand:+
TAAGACTGTGTGAAGCTGACCTGACTC
>Location:NODE_283949_length_981_cov_75.131500	Coordinate:870	Reads:6	Hits:1	Allocated_reads:6	Strand:+
TAAGACTGTGTGAAGCTGACCTGACTCA
>Location:NODE_283949_length_981_cov_75.131500	Coordinate:870	Reads:3	Hits:1	Allocated_reads:3	Strand:+
TAAGACTGTGTGAAGCTGACCTGACTCAG
>Location:NODE_283949_length_981_cov_75.131500	Coordinate:870	Reads:37	Hits:1	Allocated_reads:37	Strand:+
TAAGACTGTGTGAAGCTGACCTGACTCAGT
>Location:NODE_283949_length_981_cov_75.131500	Coordinate:871	Reads:2	Hits:1	Allocated_reads:2	Strand:+
AAGACTGTGTGAAGCTGACCTGACTCAGT
>Location:NODE_283949_length_981_cov_75.131500	Coordinate:872	Reads:1	Hits:1	Allocated_reads:1	Strand:+
AGACTGTGTGAAGCTGACCTGACTCAG
>Location:NODE_283949_length_981_cov_75.131500	Coordinate:872	Reads:4	Hits:1	Allocated_reads:4	Strand:+
AGACTGTGTGAAGCTGACCTGACTCAGT
>Location:NODE_283949_length_981_cov_75.131500	Coordinate:873	Reads:1	Hits:1	Allocated_reads:1	Strand:+
GACTGTGTGAAGCTGACCTGACTC
>Location:NODE_283949_length_981_cov_75.131500	Coordinate:873	Reads:4	Hits:1	Allocated_reads:4	Strand:+
GACTGTGTGAAGCTGACCTGACTCAGT
>Location:NODE_283949_length_981_cov_75.131500	Coordinate:877	Reads:1	Hits:1	Allocated_reads:1	Strand:+
GTGTGAAGCTGACCTGACTCAGTGAA
>Location:NODE_283949_length_981_cov_75.131500	Coordinate:878	Reads:1	Hits:1	Allocated_reads:1	Strand:+
TGTGAAGCTGACCTGACTCAGTGAAAGGC
>Location:NODE_283949_length_981_cov_75.131500	Coordinate:878	Reads:1	Hits:1	Allocated_reads:1	Strand:+
TGTGAAGCTGACCTGACTCAGTGAAAGGT
>Location:NODE_283949_length_981_cov_75.131500	Coordinate:878	Reads:1	Hits:1	Allocated_reads:1	Strand:+
TGTGAAGCTGACCTGACTCAGTGAAAGGCT
>Location:NODE_283949_length_981_cov_75.131500	Coordinate:880	Reads:1	Hits:1	Allocated_reads:1	Strand:+
TGAAGCTGACCTGACTCAGTGAAAGGCG
>Location:NODE_283949_length_981_cov_75.131500	Coordinate:880	Reads:1	Hits:1	Allocated_reads:1	Strand:+
TGAAGCTGACCTGACTCAGTGTAAGGCT
>Location:NODE_283949_length_981_cov_75.131500	Coordinate:880	Reads:5	Hits:1	Allocated_reads:5	Strand:+
TGAAGCTGACCTGACTCAGTGAAAGGCT
>Location:NODE_283949_length_981_cov_75.131500	Coordinate:883	Reads:1	Hits:1	Allocated_reads:1	Strand:+
AGCTGACCTGACTCAGTGAAAGGCTCC
>Location:NODE_283949_length_981_cov_75.131500	Coordinate:891	Reads:1	Hits:1	Allocated_reads:1	Strand:+
TGACTCAGTGAAAGGCTCCATGTTTTGTC
>Location:NODE_283949_length_981_cov_75.131500	Coordinate:891	Reads:1	Hits:1	Allocated_reads:1	Strand:+
TGACTCAGTGAAAGGCTCCATGTTTTGTCA
>Location:NODE_283949_length_981_cov_75.131500	Coordinate:892	Reads:2	Hits:1	Allocated_reads:2	Strand:+
GACTCAGTGAAAGGCTCCATGTTTTGTC
>Location:NODE_283949_length_981_cov_75.131500	Coordinate:893	Reads:2	Hits:1	Allocated_reads:2	Strand:-
TGACAAAACATGGAGCCTTTCACTGAGT
>Location:NODE_283949_length_981_cov_75.131500	Coordinate:895	Reads:1	Hits:1	Allocated_reads:1	Strand:+
TCAGTGAAAGGCTCCATGTTTTGTCA
>Location:NODE_283949_length_981_cov_75.131500	Coordinate:897	Reads:1	Hits:1	Allocated_reads:1	Strand:-
AGAATGACAAAACATGGAGCCTTTCACT
>Location:NODE_283949_length_981_cov_75.131500	Coordinate:897	Reads:2	Hits:1	Allocated_reads:2	Strand:-
CAGAATGACAAAACATGGAGCCTTTCACT
>Location:NODE_283949_length_981_cov_75.131500	Coordinate:897	Reads:2	Hits:1	Allocated_reads:2	Strand:-
TGACAAAACATGGAGCCTTTCACT
>Location:NODE_283949_length_981_cov_75.131500	Coordinate:898	Reads:1	Hits:1	Allocated_reads:1	Strand:-
AATGACAAAACATGGAGCCTTTCAC
>Location:NODE_283949_length_981_cov_75.131500	Coordinate:899	Reads:1	Hits:1	Allocated_reads:1	Strand:-
CAGAATGACAAAACATGGAGCCTTTCA
>Location:NODE_283949_length_981_cov_75.131500	Coordinate:899	Reads:1	Hits:1	Allocated_reads:1	Strand:-
GAATGACAAAACATGGAGCCTTTCA
>Location:NODE_283949_length_981_cov_75.131500	Coordinate:899	Reads:1	Hits:1	Allocated_reads:1	Strand:+
TGAAAGGCTCCATGTTTTGTCATTCTGTC
>Location:NODE_283949_length_981_cov_75.131500	Coordinate:900	Reads:1	Hits:1	Allocated_reads:1	Strand:-
GAATGACAAAACATGGAGCCTTTC
>Location:NODE_283949_length_981_cov_75.131500	Coordinate:901	Reads:1	Hits:1	Allocated_reads:1	Strand:-
ACAGAATGACAAAACATGGAGCCTTT
>Location:NODE_283949_length_981_cov_75.131500	Coordinate:901	Reads:1	Hits:1	Allocated_reads:1	Strand:-
AGACAGAATGACAAAACATGGAGCCTTT
>Location:NODE_283949_length_981_cov_75.131500	Coordinate:901	Reads:15	Hits:1	Allocated_reads:15	Strand:-
CAGAATGACAAAACATGGAGCCTTT
>Location:NODE_283949_length_981_cov_75.131500	Coordinate:901	Reads:20	Hits:1	Allocated_reads:20	Strand:-
GACAGAATGACAAAACATGGAGCCTTT
>Location:NODE_283949_length_981_cov_75.131500	Coordinate:902	Reads:4	Hits:1	Allocated_reads:4	Strand:-
CAGAATGACAAAACATGGAGCCTT
>Location:NODE_283949_length_981_cov_75.131500	Coordinate:902	Reads:8	Hits:1	Allocated_reads:8	Strand:-
GACAGAATGACAAAACATGGAGCCTT
>Location:NODE_283949_length_981_cov_75.131500	Coordinate:903	Reads:1	Hits:1	Allocated_reads:1	Strand:-
GACAGAATGACAAAACATGGAGCCT
>Location:NODE_283949_length_981_cov_75.131500	Coordinate:903	Reads:1	Hits:1	Allocated_reads:1	Strand:-
GCATGAAGACAGAATGACAAAACATGGAGCCT
>Location:NODE_283949_length_981_cov_75.131500	Coordinate:904	Reads:1	Hits:1	Allocated_reads:1	Strand:-
GAAGACAGAATGACAAAACATGGAGCC
>Location:NODE_283949_length_981_cov_75.131500	Coordinate:907	Reads:1	Hits:1	Allocated_reads:1	Strand:+
TCCATGTTTTGTCATTCTGTCTTCATGCACT
>Location:NODE_283949_length_981_cov_75.131500	Coordinate:910	Reads:3	Hits:1	Allocated_reads:3	Strand:+
ATGTTTTGTCATTCTGTCTTCATGCACT
>Location:NODE_283949_length_981_cov_75.131500	Coordinate:911	Reads:2	Hits:1	Allocated_reads:2	Strand:+
TGTTTTGTCATTCTGTCTTCATGC
>Location:NODE_283949_length_981_cov_75.131500	Coordinate:911	Reads:1	Hits:1	Allocated_reads:1	Strand:+
TGTTTTGTCATTCTGTCTTCTTGCACT
>Location:NODE_283949_length_981_cov_75.131500	Coordinate:911	Reads:9	Hits:1	Allocated_reads:9	Strand:+
TGTTTTGTCATTCTGTCTTCATGCACT
>Location:NODE_283949_length_981_cov_75.131500	Coordinate:911	Reads:6	Hits:1	Allocated_reads:6	Strand:+
TGTTTTGTCATTCTGTCTTCATGCACTC
>Location:NODE_283949_length_981_cov_75.131500	Coordinate:911	Reads:14	Hits:1	Allocated_reads:14	Strand:+
TGTTTTGTCATTCTGTCTTCATGCACTCA
>Location:NODE_283949_length_981_cov_75.131500	Coordinate:911	Reads:1	Hits:1	Allocated_reads:1	Strand:+
TGTTTTGTCATTCTGTCTTCATGGACTCAGA
>Location:NODE_283949_length_981_cov_75.131500	Coordinate:911	Reads:1	Hits:1	Allocated_reads:1	Strand:+
TGTTTTGTCATTCTGTCTTCATGCACTCAGAA
>Location:NODE_283949_length_981_cov_75.131500	Coordinate:911	Reads:1	Hits:1	Allocated_reads:1	Strand:+
TGTTTTGTCATTCTGTCTTCATGCACTCAGAAAA
>Location:NODE_283949_length_981_cov_75.131500	Coordinate:912	Reads:1	Hits:1	Allocated_reads:1	Strand:-
GAGTGCATGAAGACAGAATGACAAAAC
>Location:NODE_283949_length_981_cov_75.131500	Coordinate:912	Reads:1	Hits:1	Allocated_reads:1	Strand:+
GTTTTGTCATTCTGTCTTCATGCACTCAGA
>Location:NODE_283949_length_981_cov_75.131500	Coordinate:913	Reads:2	Hits:1	Allocated_reads:2	Strand:+
TTTTGTCATTCTGTCTTCATGCACT
>Location:NODE_283949_length_981_cov_75.131500	Coordinate:913	Reads:1	Hits:1	Allocated_reads:1	Strand:+
TTTTGTCATTCTGTCTTCATGCACTC
>Location:NODE_283949_length_981_cov_75.131500	Coordinate:913	Reads:1	Hits:1	Allocated_reads:1	Strand:+
TTTTGTCATTCTGTCTTCATGCACTCT
>Location:NODE_283949_length_981_cov_75.131500	Coordinate:913	Reads:6	Hits:1	Allocated_reads:6	Strand:+
TTTTGTCATTCTGTCTTCATGCACTCA
>Location:NODE_283949_length_981_cov_75.131500	Coordinate:913	Reads:1	Hits:1	Allocated_reads:1	Strand:+
TTTTGTCATTCTGTCTTCATGCACTCAGT
>Location:NODE_283949_length_981_cov_75.131500	Coordinate:913	Reads:6	Hits:1	Allocated_reads:6	Strand:+
TTTTGTCATTCTGTCTTCATGCACTCAGA
>Location:NODE_283949_length_981_cov_75.131500	Coordinate:913	Reads:2	Hits:1	Allocated_reads:2	Strand:+
TTTTGTCATTCTGTCTTCATGCACTCAGAA
>Location:NODE_283949_length_981_cov_75.131500	Coordinate:914	Reads:2	Hits:1	Allocated_reads:2	Strand:+
TTTGTCATTCTGTCTTCATGCACTC
>Location:NODE_283949_length_981_cov_75.131500	Coordinate:914	Reads:3	Hits:1	Allocated_reads:3	Strand:+
TTTGTCATTCTGTCTTCATGCACTCA
>Location:NODE_283949_length_981_cov_75.131500	Coordinate:914	Reads:1	Hits:1	Allocated_reads:1	Strand:+
TTTGTCATTCTGTCTTCATGCACTCAG
>Location:NODE_283949_length_981_cov_75.131500	Coordinate:914	Reads:29	Hits:1	Allocated_reads:29	Strand:+
TTTGTCATTCTGTCTTCATGCACTCAGA
>Location:NODE_283949_length_981_cov_75.131500	Coordinate:914	Reads:42	Hits:1	Allocated_reads:42	Strand:+
TTTGTCATTCTGTCTTCATGCACTCAGAA
>Location:NODE_283949_length_981_cov_75.131500	Coordinate:914	Reads:2	Hits:1	Allocated_reads:2	Strand:+
TTTGTCATTCTGTCTTCATGCACTCAGAAA
>Location:NODE_283949_length_981_cov_75.131500	Coordinate:914	Reads:1	Hits:1	Allocated_reads:1	Strand:+
TTTGTCATTCTGTCTTCATGCACTCAGAAAA
>Location:NODE_283949_length_981_cov_75.131500	Coordinate:914	Reads:1	Hits:1	Allocated_reads:1	Strand:+
TTTGTCATTCTGTCTTCATGCACTCAGAAAATA
>Location:NODE_283949_length_981_cov_75.131500	Coordinate:914	Reads:1	Hits:1	Allocated_reads:1	Strand:+
TTTGTCATTCTGTCTTCATGCACTCAGAAAATATT
>Location:NODE_283949_length_981_cov_75.131500	Coordinate:915	Reads:1	Hits:1	Allocated_reads:1	Strand:+
TTGTCATTCTGTCTTCATGCACTC
>Location:NODE_283949_length_981_cov_75.131500	Coordinate:915	Reads:1	Hits:1	Allocated_reads:1	Strand:+
TTGTCATTCTGTCTTCATGCACTCAG
>Location:NODE_283949_length_981_cov_75.131500	Coordinate:915	Reads:4	Hits:1	Allocated_reads:4	Strand:+
TTGTCATTCTGTCTTCATGCACTCAGA
>Location:NODE_283949_length_981_cov_75.131500	Coordinate:915	Reads:8	Hits:1	Allocated_reads:8	Strand:+
TTGTCATTCTGTCTTCATGCACTCAGAA
>Location:NODE_283949_length_981_cov_75.131500	Coordinate:916	Reads:4	Hits:1	Allocated_reads:4	Strand:+
TGTCATTCTGTCTTCATGCACTCAGA
>Location:NODE_283949_length_981_cov_75.131500	Coordinate:916	Reads:7	Hits:1	Allocated_reads:7	Strand:+
TGTCATTCTGTCTTCATGCACTCAGAA
>Location:NODE_283949_length_981_cov_75.131500	Coordinate:916	Reads:1	Hits:1	Allocated_reads:1	Strand:+
TGTCATTCTGTCTTCATGCACTCGGAAA
>Location:NODE_283949_length_981_cov_75.131500	Coordinate:916	Reads:1	Hits:1	Allocated_reads:1	Strand:+
TGTCATTCTGTCTTCATGCACTCAGAAAATATT
>Location:NODE_283949_length_981_cov_75.131500	Coordinate:918	Reads:1	Hits:1	Allocated_reads:1	Strand:+
TCATTCTGTCTTCATGCACTCAGAA
>Location:NODE_283949_length_981_cov_75.131500	Coordinate:928	Reads:1	Hits:1	Allocated_reads:1	Strand:+
TTCATGCACTCAGAAAATAATTTT
>Location:NODE_283949_length_981_cov_75.131500	Coordinate:928	Reads:1	Hits:1	Allocated_reads:1	Strand:+
TTCATGCACTCAGAAAATATTTATGCTCAAAA
>Location:NODE_283949_length_981_cov_75.131500	Coordinate:929	Reads:1	Hits:1	Allocated_reads:1	Strand:+
TCATGCACTCAGAAAATATTTATGCTCAAA
>Location:NODE_283949_length_981_cov_75.131500	Coordinate:929	Reads:2	Hits:1	Allocated_reads:2	Strand:+
TCATGCACTCAGAAAATATTTATGCTCAAAA
>Location:NODE_283949_length_981_cov_75.131500	Coordinate:929	Reads:1	Hits:1	Allocated_reads:1	Strand:+
TCATGCACTCAGAAAATATTTATGCTCAAAAT
>Location:NODE_283949_length_981_cov_75.131500	Coordinate:930	Reads:3	Hits:1	Allocated_reads:3	Strand:+
CATGCACTCAGAAAATATTTATGCTCAAAA
>Location:NODE_283949_length_981_cov_75.131500	Coordinate:930	Reads:2	Hits:1	Allocated_reads:2	Strand:+
CATGCACTCAGAAAATATTTATGCTCAAAAT
>Location:NODE_283949_length_981_cov_75.131500	Coordinate:931	Reads:1	Hits:1	Allocated_reads:1	Strand:-
TTTGAGCATAAATATTTTCTGAGTGCAT
>Location:NODE_283949_length_981_cov_75.131500	Coordinate:932	Reads:4	Hits:1	Allocated_reads:4	Strand:+
TGCACTCAGAAAATATTTATGCTCAAAA
>Location:NODE_283949_length_981_cov_75.131500	Coordinate:932	Reads:2	Hits:1	Allocated_reads:2	Strand:+
TGCACTCAGAAAATATTTATGCTCAAAAT
>Location:NODE_283949_length_981_cov_75.131500	Coordinate:934	Reads:1	Hits:1	Allocated_reads:1	Strand:+
CACTCAGAAAATATTTATGCTCAAAA
>Location:NODE_283949_length_981_cov_75.131500	Coordinate:934	Reads:4	Hits:1	Allocated_reads:4	Strand:+
CACTCAGAAAATATTTATGCTCAAAATGC
>Location:NODE_283949_length_981_cov_75.131500	Coordinate:934	Reads:1	Hits:1	Allocated_reads:1	Strand:-
TTTGAGCATAAATATTTTCTGAGTG
>Location:NODE_283949_length_981_cov_75.131500	Coordinate:936	Reads:1	Hits:1	Allocated_reads:1	Strand:+
CTCAGAAAATATTTATGCTCAAAAT
>Location:NODE_283949_length_981_cov_75.131500	Coordinate:949	Reads:1	Hits:1	Allocated_reads:1	Strand:+
TATGCTCAAAATGCTGATTTTAATTTAATTA
>Location:NODE_283949_length_981_cov_75.131500	Coordinate:952	Reads:1	Hits:1	Allocated_reads:1	Strand:-
AATTAAATTAAAATCAGCATTTTGAGC
>Location:NODE_283949_length_981_cov_75.131500	Coordinate:960	Reads:1	Hits:1	Allocated_reads:1	Strand:-
TTGACATGTAATTAAATTAAAATCAGCA
>Location:NODE_283949_length_981_cov_75.131500	Coordinate:963	Reads:1	Hits:1	Allocated_reads:1	Strand:-
AAAGTTGACATGTAATTAAATTAAAATCA
>Location:NODE_283949_length_981_cov_75.131500	Coordinate:963	Reads:1	Hits:1	Allocated_reads:1	Strand:-
AAGTTGACATGTAATTAAATTAAAATCA
>Location:NODE_283949_length_981_cov_75.131500	Coordinate:963	Reads:2	Hits:1	Allocated_reads:2	Strand:-
AGTTGACATGTAATTAAATTAAAATCA
>Location:NODE_283949_length_981_cov_75.131500	Coordinate:964	Reads:1	Hits:1	Allocated_reads:1	Strand:-
AAAGTTGACATGTAATTAAATTAAAATC
>Location:NODE_283949_length_981_cov_75.131500	Coordinate:965	Reads:1	Hits:1	Allocated_reads:1	Strand:-
AAAGTTGACATGTAATTAAATTAAAAT
>Location:NODE_283949_length_981_cov_75.131500	Coordinate:969	Reads:1	Hits:1	Allocated_reads:1	Strand:+
TAATTTAATTACATGTCAACTTTCTGTG
>Location:NODE_283949_length_981_cov_75.131500	Coordinate:970	Reads:1	Hits:1	Allocated_reads:1	Strand:-
GACACAGAAAGTTGACATGTAATTAAATT
>Location:NODE_283949_length_981_cov_75.131500	Coordinate:974	Reads:1	Hits:1	Allocated_reads:1	Strand:-
CAAAGACACAGAAAGTTGACATGTAATTA
>Location:NODE_283949_length_981_cov_75.131500	Coordinate:974	Reads:1	Hits:1	Allocated_reads:1	Strand:+
TAATTACATGTCAACTTTCTGTGTC
>Location:NODE_283949_length_981_cov_75.131500	Coordinate:974	Reads:1	Hits:1	Allocated_reads:1	Strand:+
TAATTACATGTCAACTTTCTGTGTCTTTG
>Location:NODE_283949_length_981_cov_75.131500	Coordinate:974	Reads:1	Hits:1	Allocated_reads:1	Strand:+
TAATTACATGTCAACTTTCTGTGTCTTTGTT
>Location:NODE_283949_length_981_cov_75.131500	Coordinate:975	Reads:1	Hits:1	Allocated_reads:1	Strand:-
AAAAAACAAAGACACAGAAAGTTGACATGTAATT
>Location:NODE_283949_length_981_cov_75.131500	Coordinate:975	Reads:1	Hits:1	Allocated_reads:1	Strand:+
AATTACATGTCAACTTTCTGTGTCT
>Location:NODE_283949_length_981_cov_75.131500	Coordinate:977	Reads:1	Hits:1	Allocated_reads:1	Strand:-
CAAAGACACAGAAAGTTGACATGTAA
>Location:NODE_283949_length_981_cov_75.131500	Coordinate:977	Reads:1	Hits:1	Allocated_reads:1	Strand:+
TTACATGTCAACTTTCTGTGTCTTT
>Location:NODE_283949_length_981_cov_75.131500	Coordinate:977	Reads:1	Hits:1	Allocated_reads:1	Strand:+
TTACATGTCAACTTTCTGTGTCTTTGT
>Location:NODE_283949_length_981_cov_75.131500	Coordinate:977	Reads:1	Hits:1	Allocated_reads:1	Strand:+
TTACATGTCAACTTTCTGTGTCTTTGTT
>Location:NODE_283949_length_981_cov_75.131500	Coordinate:977	Reads:2	Hits:1	Allocated_reads:2	Strand:+
TTACATGTCAACTTTCTGTGTCTTTGTTT
>Location:NODE_283949_length_981_cov_75.131500	Coordinate:978	Reads:2	Hits:1	Allocated_reads:2	Strand:+
TACATGTCAACTTTCTGTGTCTTTGT
>Location:NODE_283949_length_981_cov_75.131500	Coordinate:978	Reads:1	Hits:1	Allocated_reads:1	Strand:+
TACATGTCAACTTTCTGTGTCTTTGTT
>Location:NODE_283949_length_981_cov_75.131500	Coordinate:978	Reads:2	Hits:1	Allocated_reads:2	Strand:+
TACATGTCAACTTTCTGTGTCTTTGTTT
>Location:NODE_283949_length_981_cov_75.131500	Coordinate:978	Reads:1	Hits:1	Allocated_reads:1	Strand:+
TACATGTCAACTTTCTGTGTCTTTGTTTT
>Location:NODE_283949_length_981_cov_75.131500	Coordinate:978	Reads:1	Hits:1	Allocated_reads:1	Strand:+
TACATGTCAACTTTCTGTGTCTTTGTTTTT
>Location:NODE_283949_length_981_cov_75.131500	Coordinate:979	Reads:1	Hits:1	Allocated_reads:1	Strand:+
ACATGTCAACTTTCTGTGTCTTTGTTT
>Location:NODE_283949_length_981_cov_75.131500	Coordinate:980	Reads:1	Hits:1	Allocated_reads:1	Strand:+
CATGTCAACTTTCTGTGTCTTTGTTT
>Location:NODE_283949_length_981_cov_75.131500	Coordinate:981	Reads:1	Hits:1	Allocated_reads:1	Strand:+
ATGTCAACTTTCTGTGTCTTTGTTTTTTT
>Location:NODE_283949_length_981_cov_75.131500	Coordinate:982	Reads:2	Hits:2	Allocated_reads:1	Strand:+
TGTCAACTTTCTGTGTCTTTGTTTTT
>Location:NODE_283949_length_981_cov_75.131500	Coordinate:982	Reads:3	Hits:2	Allocated_reads:1.5	Strand:+
TGTCAACTTTCTGTGTCTTTGTTTTTT
>Location:NODE_283949_length_981_cov_75.131500	Coordinate:982	Reads:3	Hits:2	Allocated_reads:1.5	Strand:+
TGTCAACTTTCTGTGTCTTTGTTTTTTT
>Location:NODE_283949_length_981_cov_75.131500	Coordinate:984	Reads:3	Hits:2	Allocated_reads:1.5	Strand:+
TCAACTTTCTGTGTCTTTGTTTTTTTAAGT
>Location:NODE_283949_length_981_cov_75.131500	Coordinate:985	Reads:1	Hits:2	Allocated_reads:0.5	Strand:+
CAACTTTCTGTGTCTTTGTTTTTTTAAGT
>Location:NODE_283949_length_981_cov_75.131500	Coordinate:995	Reads:2	Hits:2	Allocated_reads:1	Strand:-
TCATGGACTTAAAAAAACAAAGACA
>Location:NODE_283949_length_981_cov_75.131500	Coordinate:995	Reads:1	Hits:2	Allocated_reads:0.5	Strand:-
TTTCATGGACTTAAAAAAACAAAGACA
>Location:NODE_283949_length_981_cov_75.131500	Coordinate:995	Reads:2	Hits:2	Allocated_reads:1	Strand:-
TTTTCATGGACTTAAAAAAACAAAGACA
>Location:NODE_283949_length_981_cov_75.131500	Coordinate:1001	Reads:1	Hits:2	Allocated_reads:0.5	Strand:-
AACTTTTTTCATGGACTTAAAAAAACA
>Location:NODE_283949_length_981_cov_75.131500	Coordinate:1001	Reads:1	Hits:2	Allocated_reads:0.5	Strand:-
TAAACTTTTTTCATGGACTTAAAAAAACA
>Location:NODE_283949_length_981_cov_75.131500	Coordinate:1013	Reads:1	Hits:2	Allocated_reads:0.5	Strand:-
CAGATTCCATTAAACTTTTTTCATGGA
>Location:NODE_283949_length_981_cov_75.131500	Coordinate:1013	Reads:1	Hits:2	Allocated_reads:0.5	Strand:+
TCCATGAAAAAAGTTTAATGGAATCTGGCC
>Location:NODE_283949_length_981_cov_75.131500	Coordinate:1014	Reads:1	Hits:2	Allocated_reads:0.5	Strand:+
CCATGAAAAAAGTTTAATGGAATCTGGCC
>Location:NODE_283949_length_981_cov_75.131500	Coordinate:1015	Reads:1	Hits:2	Allocated_reads:0.5	Strand:+
CATGAAAAAAGTTTAATGGAATCTGGC
>Location:NODE_283949_length_981_cov_75.131500	Coordinate:1015	Reads:1	Hits:2	Allocated_reads:0.5	Strand:+
CATGAAAAAAGTTTAATGGAATCTGGCC
>Location:NODE_283949_length_981_cov_75.131500	Coordinate:1015	Reads:1	Hits:2	Allocated_reads:0.5	Strand:+
CATGAAAAAAGTTTAATGGAATCTGGCCG
>Location:NODE_283949_length_981_cov_75.131500	Coordinate:1016	Reads:1	Hits:2	Allocated_reads:0.5	Strand:-
CCAGATTCCATTAAACTTTTTTCAT
>Location:NODE_283949_length_981_cov_75.131500	Coordinate:1019	Reads:1	Hits:2	Allocated_reads:0.5	Strand:+
AAAAAAGTTTAATGGAATCTGGCCAAAAG
