# Supplementary material for: First characterization of PIWI-interacting RNA clusters in a cichlid fish with a B chromosome
Source: BMC Biol. 2022 Sep 21;20:204. doi: 10.1186/s12915-022-01403-2 (PMC9490952; doi:10.1186/s12915-022-01403-2)
Supplement: Supplementary file 1 — Additional file 1. Zipped folder with fasta and interactive html piRNA cluster information for the A. latifasciata genome. The nomenclature is as follows: number-pirna-cluster_sex_B-presence (f, female; m, male; 0b, without B chromosome; 1b, with B chromosome). [file 12915_2022_1403_MOESM1_ESM.zip › 109_m1b.fasta]

>Location:NODE_283949_length_981_cov_75.131500	Coordinate:1	Reads:1	Hits:3	Allocated_reads:0.333333333333333	Strand:+
ACCCTTACTGTCAGACTCTGAATTG
>Location:NODE_283949_length_981_cov_75.131500	Coordinate:1	Reads:2	Hits:3	Allocated_reads:0.666666666666667	Strand:+
ACCCTTACTGTCAGACTCTGAATTGA
>Location:NODE_283949_length_981_cov_75.131500	Coordinate:1	Reads:1	Hits:3	Allocated_reads:0.333333333333333	Strand:+
ACCCTTACTGTCAGACTCTGAATTGATG
>Location:NODE_283949_length_981_cov_75.131500	Coordinate:1	Reads:1	Hits:3	Allocated_reads:0.333333333333333	Strand:+
ACCCTTACTGTCAGACTCTGAGTTGATGG
>Location:NODE_283949_length_981_cov_75.131500	Coordinate:1	Reads:8	Hits:3	Allocated_reads:2.66666666666667	Strand:+
ACCCTTACTGTCAGACTCTGAGTTGATGGT
>Location:NODE_283949_length_981_cov_75.131500	Coordinate:1	Reads:9	Hits:3	Allocated_reads:3	Strand:+
ACCCTTACTGTCAGACTCTGAATTGATGGT
>Location:NODE_283949_length_981_cov_75.131500	Coordinate:1	Reads:1	Hits:3	Allocated_reads:0.333333333333333	Strand:-
CATCAATTCAGAGTCTGACAGTAAGGGT
>Location:NODE_283949_length_981_cov_75.131500	Coordinate:2	Reads:1	Hits:3	Allocated_reads:0.333333333333333	Strand:-
AGAACCATCAATTCAGAGTCTGACAGTAAGGG
>Location:NODE_283949_length_981_cov_75.131500	Coordinate:2	Reads:1	Hits:3	Allocated_reads:0.333333333333333	Strand:+
CCCTTACTGTCAGACTCTGAGTTGATGGT
>Location:NODE_283949_length_981_cov_75.131500	Coordinate:2	Reads:1	Hits:3	Allocated_reads:0.333333333333333	Strand:+
CCCTTACTGTCAGACTCTGAGTTGATGGTTC
>Location:NODE_283949_length_981_cov_75.131500	Coordinate:2	Reads:1	Hits:3	Allocated_reads:0.333333333333333	Strand:-
TCAATTCAGAGTCTGACAGTAAGGG
>Location:NODE_283949_length_981_cov_75.131500	Coordinate:3	Reads:3	Hits:3	Allocated_reads:1	Strand:-
AGAACCATCAATTCAGAGTCTGACAGTAAGG
>Location:NODE_283949_length_981_cov_75.131500	Coordinate:3	Reads:1	Hits:3	Allocated_reads:0.333333333333333	Strand:+
CCTTACTGTCAGACTCTGAATTGAT
>Location:NODE_283949_length_981_cov_75.131500	Coordinate:3	Reads:1	Hits:3	Allocated_reads:0.333333333333333	Strand:+
CCTTACTGTCAGACTCTGAATTGATT
>Location:NODE_283949_length_981_cov_75.131500	Coordinate:3	Reads:1	Hits:3	Allocated_reads:0.333333333333333	Strand:+
CCTTACTGTCAGACTCTGAGTTGATGG
>Location:NODE_283949_length_981_cov_75.131500	Coordinate:3	Reads:1	Hits:3	Allocated_reads:0.333333333333333	Strand:+
CCTTACTGTCAGACTCTGAGTTGATGGT
>Location:NODE_283949_length_981_cov_75.131500	Coordinate:3	Reads:2	Hits:3	Allocated_reads:0.666666666666667	Strand:+
CCTTACTGTCAGACTCTGAATTGATGGT
>Location:NODE_283949_length_981_cov_75.131500	Coordinate:4	Reads:1	Hits:3	Allocated_reads:0.333333333333333	Strand:-
AGAACCATCAATTCAGAGTCTGACAGTAAG
>Location:NODE_283949_length_981_cov_75.131500	Coordinate:5	Reads:1	Hits:3	Allocated_reads:0.333333333333333	Strand:+
TTACTGTCAGACTCTGAATTGATG
>Location:NODE_283949_length_981_cov_75.131500	Coordinate:6	Reads:5	Hits:3	Allocated_reads:1.66666666666667	Strand:-
AGAACCATCAATTCAGAGTCTGACAGTA
>Location:NODE_283949_length_981_cov_75.131500	Coordinate:6	Reads:1	Hits:3	Allocated_reads:0.333333333333333	Strand:-
GAACCATCAATTCAGAGTCTGACAGTA
>Location:NODE_283949_length_981_cov_75.131500	Coordinate:6	Reads:1	Hits:3	Allocated_reads:0.333333333333333	Strand:+
TACTGTCAGACTCTGAATTGATGGT
>Location:NODE_283949_length_981_cov_75.131500	Coordinate:7	Reads:1	Hits:3	Allocated_reads:0.333333333333333	Strand:-
ACCATCAATTCAGAGTCTGACAGT
>Location:NODE_283949_length_981_cov_75.131500	Coordinate:7	Reads:1	Hits:3	Allocated_reads:0.333333333333333	Strand:+
ACTGTCAGACTCTGAATTGATGGTTCTGC
>Location:NODE_283949_length_981_cov_75.131500	Coordinate:7	Reads:1	Hits:3	Allocated_reads:0.333333333333333	Strand:-
AGAACCATCAATTCAGAGTCTGACAGA
>Location:NODE_283949_length_981_cov_75.131500	Coordinate:7	Reads:2	Hits:3	Allocated_reads:0.666666666666667	Strand:-
AGAACCATCAATTCAGAGTCTGACAGT
>Location:NODE_283949_length_981_cov_75.131500	Coordinate:8	Reads:4	Hits:3	Allocated_reads:1.33333333333333	Strand:-
AGAACCATCAATTCAGAGTCTGACAG
>Location:NODE_283949_length_981_cov_75.131500	Coordinate:8	Reads:1	Hits:3	Allocated_reads:0.333333333333333	Strand:+
CTGTCAGACTCTGAATTGATGGTTCTGCT
>Location:NODE_283949_length_981_cov_75.131500	Coordinate:8	Reads:1	Hits:3	Allocated_reads:0.333333333333333	Strand:-
GAACCATCAATTCAGAGTCTGACAG
>Location:NODE_283949_length_981_cov_75.131500	Coordinate:9	Reads:1	Hits:3	Allocated_reads:0.333333333333333	Strand:-
AGAACCATCAATTCAGAGTCTGACA
>Location:NODE_283949_length_981_cov_75.131500	Coordinate:9	Reads:1	Hits:3	Allocated_reads:0.333333333333333	Strand:-
GAACCATCAATTCAGAGTCTGACA
>Location:NODE_283949_length_981_cov_75.131500	Coordinate:9	Reads:2	Hits:3	Allocated_reads:0.666666666666667	Strand:+
TGTCAGACTCTGAATTGATGGTTCT
>Location:NODE_283949_length_981_cov_75.131500	Coordinate:9	Reads:2	Hits:3	Allocated_reads:0.666666666666667	Strand:+
TGTCAGACTCTGAATTGATGGTTCTGCT
>Location:NODE_283949_length_981_cov_75.131500	Coordinate:9	Reads:4	Hits:3	Allocated_reads:1.33333333333333	Strand:+
TGTCAGACTCTGAATTGATGGTTCTGCTA
>Location:NODE_283949_length_981_cov_75.131500	Coordinate:10	Reads:4	Hits:3	Allocated_reads:1.33333333333333	Strand:-
AGAACCATCAATTCAGAGTCTGAC
>Location:NODE_283949_length_981_cov_75.131500	Coordinate:11	Reads:1	Hits:3	Allocated_reads:0.333333333333333	Strand:-
AGATATAGCAGAACCATCAATTCAGAGTCTGA
>Location:NODE_283949_length_981_cov_75.131500	Coordinate:11	Reads:1	Hits:3	Allocated_reads:0.333333333333333	Strand:-
TAGCAGAACCATCAATTCAGAGTCTGA
>Location:NODE_283949_length_981_cov_75.131500	Coordinate:11	Reads:8	Hits:3	Allocated_reads:2.66666666666667	Strand:+
TCAGACTCTGAATTGATGGTTCTGCT
>Location:NODE_283949_length_981_cov_75.131500	Coordinate:11	Reads:1	Hits:3	Allocated_reads:0.333333333333333	Strand:+
TCAGACTCTGAATTGATGGTTCTGCTATA
>Location:NODE_283949_length_981_cov_75.131500	Coordinate:12	Reads:4	Hits:3	Allocated_reads:1.33333333333333	Strand:+
CAGACTCTGAATTGATGGTTCTGCT
>Location:NODE_283949_length_981_cov_75.131500	Coordinate:13	Reads:6	Hits:3	Allocated_reads:2	Strand:+
AGACTCTGAATTGATGGTTCTGCT
>Location:NODE_283949_length_981_cov_75.131500	Coordinate:13	Reads:1	Hits:3	Allocated_reads:0.333333333333333	Strand:+
AGACTCTGAATTGATGGTTCTGCTT
>Location:NODE_283949_length_981_cov_75.131500	Coordinate:13	Reads:2	Hits:3	Allocated_reads:0.666666666666667	Strand:+
AGACTCTGAATTGATGGTTCTGCTATA
>Location:NODE_283949_length_981_cov_75.131500	Coordinate:13	Reads:4	Hits:3	Allocated_reads:1.33333333333333	Strand:+
AGACTCTGAATTGATGGTTCTGCTATATC
>Location:NODE_283949_length_981_cov_75.131500	Coordinate:13	Reads:1	Hits:3	Allocated_reads:0.333333333333333	Strand:+
AGACTCTGAATTGATGGTTCTGCTATATCT
>Location:NODE_283949_length_981_cov_75.131500	Coordinate:13	Reads:1	Hits:3	Allocated_reads:0.333333333333333	Strand:-
GATATAGCAGAACCATCAACTCAGAGTCT
>Location:NODE_283949_length_981_cov_75.131500	Coordinate:14	Reads:1	Hits:3	Allocated_reads:0.333333333333333	Strand:-
AGATATAGCAGAACCATCAATTCAGAGTC
>Location:NODE_283949_length_981_cov_75.131500	Coordinate:14	Reads:1	Hits:3	Allocated_reads:0.333333333333333	Strand:-
ATATAGCAGAACCATCAACTCAGAGTC
>Location:NODE_283949_length_981_cov_75.131500	Coordinate:14	Reads:1	Hits:3	Allocated_reads:0.333333333333333	Strand:+
GACTCTGAATTGATGGTTCTGCTA
>Location:NODE_283949_length_981_cov_75.131500	Coordinate:14	Reads:1	Hits:3	Allocated_reads:0.333333333333333	Strand:+
GACTCTGAATTGATGGTTCTGCTAT
>Location:NODE_283949_length_981_cov_75.131500	Coordinate:14	Reads:3	Hits:3	Allocated_reads:1	Strand:+
GACTCTGAATTGATGGTTCTGCTATATC
>Location:NODE_283949_length_981_cov_75.131500	Coordinate:14	Reads:1	Hits:3	Allocated_reads:0.333333333333333	Strand:+
GACTCTGAATTGATGGTTCTGCTATATCT
>Location:NODE_283949_length_981_cov_75.131500	Coordinate:15	Reads:1	Hits:3	Allocated_reads:0.333333333333333	Strand:+
ACTCTGAATTGATGGTTCTGCTATATC
>Location:NODE_283949_length_981_cov_75.131500	Coordinate:15	Reads:2	Hits:3	Allocated_reads:0.666666666666667	Strand:-
AGATATAGCAGAACCATCAACTCAGAGT
>Location:NODE_283949_length_981_cov_75.131500	Coordinate:15	Reads:2	Hits:3	Allocated_reads:0.666666666666667	Strand:-
AGATATAGCAGAACCATCAATTCAGAGT
>Location:NODE_283949_length_981_cov_75.131500	Coordinate:15	Reads:1	Hits:3	Allocated_reads:0.333333333333333	Strand:-
TATAGCAGAACCATCAATTCAGAGT
>Location:NODE_283949_length_981_cov_75.131500	Coordinate:16	Reads:2	Hits:3	Allocated_reads:0.666666666666667	Strand:-
AGATATAGCAGAACCATCAATTCAGAG
>Location:NODE_283949_length_981_cov_75.131500	Coordinate:17	Reads:28	Hits:3	Allocated_reads:9.33333333333333	Strand:-
AGATATAGCAGAACCATCAATTCAGA
>Location:NODE_283949_length_981_cov_75.131500	Coordinate:17	Reads:4	Hits:3	Allocated_reads:1.33333333333333	Strand:-
AGATATAGCAGAACCATCAACTCAGA
>Location:NODE_283949_length_981_cov_75.131500	Coordinate:17	Reads:1	Hits:3	Allocated_reads:0.333333333333333	Strand:-
ATATAGCAGAACCATCAACTCAGA
>Location:NODE_283949_length_981_cov_75.131500	Coordinate:17	Reads:1	Hits:3	Allocated_reads:0.333333333333333	Strand:-
ATATAGCAGAACCATCAATTCAGA
>Location:NODE_283949_length_981_cov_75.131500	Coordinate:17	Reads:2	Hits:3	Allocated_reads:0.666666666666667	Strand:-
GATATAGCAGAACCATCAACTCAGA
>Location:NODE_283949_length_981_cov_75.131500	Coordinate:17	Reads:2	Hits:3	Allocated_reads:0.666666666666667	Strand:-
GATATAGCAGAACCATCAATTCAGA
>Location:NODE_283949_length_981_cov_75.131500	Coordinate:17	Reads:1	Hits:3	Allocated_reads:0.333333333333333	Strand:-
GTGAGATATAGCAGAACCATCAACTCAGA
>Location:NODE_283949_length_981_cov_75.131500	Coordinate:17	Reads:4	Hits:3	Allocated_reads:1.33333333333333	Strand:-
GTGAGATATAGCAGAACCATCAATTCAGA
>Location:NODE_283949_length_981_cov_75.131500	Coordinate:17	Reads:4	Hits:3	Allocated_reads:1.33333333333333	Strand:+
TCTGAATTGATGGTTCTGCTATATCT
>Location:NODE_283949_length_981_cov_75.131500	Coordinate:17	Reads:4	Hits:3	Allocated_reads:1.33333333333333	Strand:+
TCTGAATTGATGGTTCTGCTATATCTCA
>Location:NODE_283949_length_981_cov_75.131500	Coordinate:17	Reads:6	Hits:3	Allocated_reads:2	Strand:+
TCTGAATTGATGGTTCTGCTATATCTCACC
>Location:NODE_283949_length_981_cov_75.131500	Coordinate:17	Reads:7	Hits:3	Allocated_reads:2.33333333333333	Strand:+
TCTGAATTGATGGTTCTGCTATATCTCACCT
>Location:NODE_283949_length_981_cov_75.131500	Coordinate:17	Reads:1	Hits:3	Allocated_reads:0.333333333333333	Strand:+
TCTGAATTGATGGTTCTGCTATATCTCACCTGG
>Location:NODE_283949_length_981_cov_75.131500	Coordinate:17	Reads:1	Hits:3	Allocated_reads:0.333333333333333	Strand:-
TGAGATATAGCAGAACCATCAACTCAGA
>Location:NODE_283949_length_981_cov_75.131500	Coordinate:19	Reads:1	Hits:3	Allocated_reads:0.333333333333333	Strand:-
GTGAGATATAGCAGAACCATCAATTCA
>Location:NODE_283949_length_981_cov_75.131500	Coordinate:19	Reads:20	Hits:3	Allocated_reads:6.66666666666667	Strand:+
TGAATTGATGGTTCTGCTATATCTCACCT
>Location:NODE_283949_length_981_cov_75.131500	Coordinate:20	Reads:1	Hits:3	Allocated_reads:0.333333333333333	Strand:-
AGGTGAGATATAGCAGAACCATCAATTC
>Location:NODE_283949_length_981_cov_75.131500	Coordinate:20	Reads:1	Hits:3	Allocated_reads:0.333333333333333	Strand:-
CCAGGTGAGATATAGCAGAACCATCAATTC
>Location:NODE_283949_length_981_cov_75.131500	Coordinate:20	Reads:1	Hits:3	Allocated_reads:0.333333333333333	Strand:+
GAATTGATGGTTCTGCTATATCTCACC
>Location:NODE_283949_length_981_cov_75.131500	Coordinate:20	Reads:4	Hits:3	Allocated_reads:1.33333333333333	Strand:+
GAATTGATGGTTCTGCTATATCTCACCT
>Location:NODE_283949_length_981_cov_75.131500	Coordinate:20	Reads:1	Hits:3	Allocated_reads:0.333333333333333	Strand:+
GAATTGATGGTTCTGCTATATCTCACCTGGC
>Location:NODE_283949_length_981_cov_75.131500	Coordinate:20	Reads:1	Hits:3	Allocated_reads:0.333333333333333	Strand:-
GTGAGATATAGCAGAACCATCAACTC
>Location:NODE_283949_length_981_cov_75.131500	Coordinate:20	Reads:8	Hits:3	Allocated_reads:2.66666666666667	Strand:-
GTGAGATATAGCAGAACCATCAATTC
>Location:NODE_283949_length_981_cov_75.131500	Coordinate:20	Reads:7	Hits:3	Allocated_reads:2.33333333333333	Strand:-
TGAGATATAGCAGAACCATCAATTC
>Location:NODE_283949_length_981_cov_75.131500	Coordinate:21	Reads:4	Hits:3	Allocated_reads:1.33333333333333	Strand:+
AATTGATGGTTCTGCTATATCTCACCT
>Location:NODE_283949_length_981_cov_75.131500	Coordinate:21	Reads:1	Hits:3	Allocated_reads:0.333333333333333	Strand:+
AATTGATGGTTCTGCTATATCTCACCTGGCTGA
>Location:NODE_283949_length_981_cov_75.131500	Coordinate:21	Reads:1	Hits:3	Allocated_reads:0.333333333333333	Strand:-
GTGAGATATAGCAGAACCATCAATT
>Location:NODE_283949_length_981_cov_75.131500	Coordinate:22	Reads:1	Hits:3	Allocated_reads:0.333333333333333	Strand:+
ATTGATGGTTCTGCTATATCTCACCG
>Location:NODE_283949_length_981_cov_75.131500	Coordinate:22	Reads:5	Hits:3	Allocated_reads:1.66666666666667	Strand:+
ATTGATGGTTCTGCTATATCTCACCT
>Location:NODE_283949_length_981_cov_75.131500	Coordinate:22	Reads:1	Hits:3	Allocated_reads:0.333333333333333	Strand:+
ATTGATGGTTCTGCTATATCTCACCTGG
>Location:NODE_283949_length_981_cov_75.131500	Coordinate:22	Reads:2	Hits:3	Allocated_reads:0.666666666666667	Strand:+
ATTGATGGTTCTGCTATATCTCACCTGGC
>Location:NODE_283949_length_981_cov_75.131500	Coordinate:22	Reads:1	Hits:3	Allocated_reads:0.333333333333333	Strand:-
GTGAGATATAGCAGAACCATCAAC
>Location:NODE_283949_length_981_cov_75.131500	Coordinate:23	Reads:3	Hits:3	Allocated_reads:1	Strand:+
TTGATGGTTCTGCTATATCTCACC
>Location:NODE_283949_length_981_cov_75.131500	Coordinate:23	Reads:6	Hits:3	Allocated_reads:2	Strand:+
TTGATGGTTCTGCTATATCTCACCT
>Location:NODE_283949_length_981_cov_75.131500	Coordinate:23	Reads:3	Hits:3	Allocated_reads:1	Strand:+
TTGATGGTTCTGCTATATCTCACCTG
>Location:NODE_283949_length_981_cov_75.131500	Coordinate:23	Reads:2	Hits:3	Allocated_reads:0.666666666666667	Strand:+
TTGATGGTTCTGCTATATCTCACCTGG
>Location:NODE_283949_length_981_cov_75.131500	Coordinate:23	Reads:24	Hits:3	Allocated_reads:8	Strand:+
TTGATGGTTCTGCTATATCTCACCTGGC
>Location:NODE_283949_length_981_cov_75.131500	Coordinate:23	Reads:22	Hits:3	Allocated_reads:7.33333333333333	Strand:+
TTGATGGTTCTGCTATATCTCACCTGGCT
>Location:NODE_283949_length_981_cov_75.131500	Coordinate:23	Reads:2	Hits:3	Allocated_reads:0.666666666666667	Strand:+
TTGATGGTTCTGCTATATCTCACCTGGCTG
>Location:NODE_283949_length_981_cov_75.131500	Coordinate:23	Reads:1	Hits:3	Allocated_reads:0.333333333333333	Strand:+
TTGATGGTTCTGCTATATCTCACCTGGCTGA
>Location:NODE_283949_length_981_cov_75.131500	Coordinate:23	Reads:1	Hits:3	Allocated_reads:0.333333333333333	Strand:+
TTGATGGTTCTGCTATATCTCACCTGGCTGAG
>Location:NODE_283949_length_981_cov_75.131500	Coordinate:23	Reads:2	Hits:3	Allocated_reads:0.666666666666667	Strand:+
TTGATGGTTCTGCTATATCTCACCTGGCTGAGT
>Location:NODE_283949_length_981_cov_75.131500	Coordinate:24	Reads:1	Hits:3	Allocated_reads:0.333333333333333	Strand:+
TGATGGTTCTGCTATATCTCACCA
>Location:NODE_283949_length_981_cov_75.131500	Coordinate:24	Reads:51	Hits:3	Allocated_reads:17	Strand:+
TGATGGTTCTGCTATATCTCACCT
>Location:NODE_283949_length_981_cov_75.131500	Coordinate:24	Reads:1	Hits:3	Allocated_reads:0.333333333333333	Strand:+
TGATGGTTCTGCTATATCTCACATG
>Location:NODE_283949_length_981_cov_75.131500	Coordinate:24	Reads:3	Hits:3	Allocated_reads:1	Strand:+
TGATGGTTCTGCTATATCTCACCTG
>Location:NODE_283949_length_981_cov_75.131500	Coordinate:24	Reads:1	Hits:3	Allocated_reads:0.333333333333333	Strand:+
TGATGGTTCTGCTATATCTCACCTGT
>Location:NODE_283949_length_981_cov_75.131500	Coordinate:24	Reads:13	Hits:3	Allocated_reads:4.33333333333333	Strand:+
TGATGGTTCTGCTATATCTCACCTGG
>Location:NODE_283949_length_981_cov_75.131500	Coordinate:24	Reads:176	Hits:3	Allocated_reads:58.6666666666667	Strand:+
TGATGGTTCTGCTATATCTCACCTGGC
>Location:NODE_283949_length_981_cov_75.131500	Coordinate:24	Reads:1	Hits:3	Allocated_reads:0.333333333333333	Strand:+
TGATGGTTCTGCTATATCTCACCTGGCC
>Location:NODE_283949_length_981_cov_75.131500	Coordinate:24	Reads:114	Hits:3	Allocated_reads:38	Strand:+
TGATGGTTCTGCTATATCTCACCTGGCT
>Location:NODE_283949_length_981_cov_75.131500	Coordinate:24	Reads:1	Hits:3	Allocated_reads:0.333333333333333	Strand:+
TGATGGTTCTGCTATATCTCACCTGGCTA
>Location:NODE_283949_length_981_cov_75.131500	Coordinate:24	Reads:1	Hits:3	Allocated_reads:0.333333333333333	Strand:+
TGATGGTTCTGCTATATCTCACCTGGCTT
>Location:NODE_283949_length_981_cov_75.131500	Coordinate:24	Reads:18	Hits:3	Allocated_reads:6	Strand:+
TGATGGTTCTGCTATATCTCACCTGGCTG
>Location:NODE_283949_length_981_cov_75.131500	Coordinate:24	Reads:2	Hits:3	Allocated_reads:0.666666666666667	Strand:+
TGATGGTTCTGCTATATCTCACCTGGCGG
>Location:NODE_283949_length_981_cov_75.131500	Coordinate:24	Reads:3	Hits:3	Allocated_reads:1	Strand:+
TGATGGTTCTGCTATATCTCACCTGGCTGT
>Location:NODE_283949_length_981_cov_75.131500	Coordinate:24	Reads:9	Hits:3	Allocated_reads:3	Strand:+
TGATGGTTCTGCTATATCTCACCTGGCTGA
>Location:NODE_283949_length_981_cov_75.131500	Coordinate:24	Reads:1	Hits:3	Allocated_reads:0.333333333333333	Strand:+
TGATGGTTCTGCTATATCTCACCTGGCTGTA
>Location:NODE_283949_length_981_cov_75.131500	Coordinate:24	Reads:9	Hits:3	Allocated_reads:3	Strand:+
TGATGGTTCTGCTATATCTCACCTGGCTGAG
>Location:NODE_283949_length_981_cov_75.131500	Coordinate:24	Reads:14	Hits:3	Allocated_reads:4.66666666666667	Strand:+
TGATGGTTCTGCTATATCTCACCTGGCTGAGT
>Location:NODE_283949_length_981_cov_75.131500	Coordinate:24	Reads:3	Hits:3	Allocated_reads:1	Strand:+
TGATGGTTCTGCTATATCTCACCTGGCTGAGC
>Location:NODE_283949_length_981_cov_75.131500	Coordinate:24	Reads:3	Hits:3	Allocated_reads:1	Strand:+
TGATGGTTCTGCTATATCTCACCTGGCTGAGTG
>Location:NODE_283949_length_981_cov_75.131500	Coordinate:24	Reads:1	Hits:3	Allocated_reads:0.333333333333333	Strand:+
TGATGGTTCTGCTATATCTCACCTGGCTGAGTGG
>Location:NODE_283949_length_981_cov_75.131500	Coordinate:24	Reads:1	Hits:3	Allocated_reads:0.333333333333333	Strand:+
TGATGGTTCTGCTATATCTCACCTGGCTGAGTGGG
>Location:NODE_283949_length_981_cov_75.131500	Coordinate:25	Reads:2	Hits:3	Allocated_reads:0.666666666666667	Strand:-
AGCCAGGTGAGATATAGCAGAACCATC
>Location:NODE_283949_length_981_cov_75.131500	Coordinate:25	Reads:1	Hits:3	Allocated_reads:0.333333333333333	Strand:-
CAGCCAGGTGAGATATAGCAGAACCATC
>Location:NODE_283949_length_981_cov_75.131500	Coordinate:25	Reads:4	Hits:3	Allocated_reads:1.33333333333333	Strand:-
CCAGGTGAGATATAGCAGAACCATC
>Location:NODE_283949_length_981_cov_75.131500	Coordinate:25	Reads:3	Hits:3	Allocated_reads:1	Strand:+
GATGGTTCTGCTATATCTCACCTGGC
>Location:NODE_283949_length_981_cov_75.131500	Coordinate:25	Reads:4	Hits:3	Allocated_reads:1.33333333333333	Strand:+
GATGGTTCTGCTATATCTCACCTGGCT
>Location:NODE_283949_length_981_cov_75.131500	Coordinate:25	Reads:1	Hits:3	Allocated_reads:0.333333333333333	Strand:+
GATGGTTCTGCTATATCTCACCTGGCTGA
>Location:NODE_283949_length_981_cov_75.131500	Coordinate:25	Reads:1	Hits:3	Allocated_reads:0.333333333333333	Strand:-
GCCAGGTGAGATATAGCAGAACCATC
>Location:NODE_283949_length_981_cov_75.131500	Coordinate:26	Reads:1	Hits:3	Allocated_reads:0.333333333333333	Strand:+
ATGGTTCTGCTATATCTCACCTGGCT
>Location:NODE_283949_length_981_cov_75.131500	Coordinate:26	Reads:1	Hits:3	Allocated_reads:0.333333333333333	Strand:+
ATGGTTCTGCTATATCTCACCTGGCTGAGT
>Location:NODE_283949_length_981_cov_75.131500	Coordinate:27	Reads:2	Hits:3	Allocated_reads:0.666666666666667	Strand:+
TGGTTCTGCTATATCTCACCTGGCT
>Location:NODE_283949_length_981_cov_75.131500	Coordinate:27	Reads:5	Hits:3	Allocated_reads:1.66666666666667	Strand:+
TGGTTCTGCTATATCTCACCTGGCTGAG
>Location:NODE_283949_length_981_cov_75.131500	Coordinate:27	Reads:1	Hits:3	Allocated_reads:0.333333333333333	Strand:+
TGGTTCTGCTATATCTCACCTGACTGAGT
>Location:NODE_283949_length_981_cov_75.131500	Coordinate:27	Reads:2	Hits:3	Allocated_reads:0.666666666666667	Strand:+
TGGTTCTGCTATATCTCACCTGGCTGAGC
>Location:NODE_283949_length_981_cov_75.131500	Coordinate:27	Reads:5	Hits:3	Allocated_reads:1.66666666666667	Strand:+
TGGTTCTGCTATATCTCACCTGGCTGAGT
>Location:NODE_283949_length_981_cov_75.131500	Coordinate:27	Reads:2	Hits:3	Allocated_reads:0.666666666666667	Strand:+
TGGTTCTGCTATATCTCACCTGGCTGAGTGG
>Location:NODE_283949_length_981_cov_75.131500	Coordinate:28	Reads:1	Hits:3	Allocated_reads:0.333333333333333	Strand:+
GGTTCTGCTATATCTCACCTGGCTGAGT
>Location:NODE_283949_length_981_cov_75.131500	Coordinate:28	Reads:1	Hits:3	Allocated_reads:0.333333333333333	Strand:+
GGTTCTGCTATATCTCACCTGGCTGAGTGG
>Location:NODE_283949_length_981_cov_75.131500	Coordinate:28	Reads:1	Hits:3	Allocated_reads:0.333333333333333	Strand:+
GGTTCTGCTATATCTCACCTGGCTGAGTGGG
>Location:NODE_283949_length_981_cov_75.131500	Coordinate:28	Reads:1	Hits:3	Allocated_reads:0.333333333333333	Strand:-
TCAGCCAGGTGAGATATAGCAGAACC
>Location:NODE_283949_length_981_cov_75.131500	Coordinate:29	Reads:1	Hits:3	Allocated_reads:0.333333333333333	Strand:+
GTTCTGCTATATCTCACCTGGCTGAG
>Location:NODE_283949_length_981_cov_75.131500	Coordinate:29	Reads:1	Hits:3	Allocated_reads:0.333333333333333	Strand:-
TCAGCCAGGTGAGATATAGCAGAAC
>Location:NODE_283949_length_981_cov_75.131500	Coordinate:30	Reads:1	Hits:3	Allocated_reads:0.333333333333333	Strand:+
TTCTGCTATATCTCACCTGGCTGAGTGGG
>Location:NODE_283949_length_981_cov_75.131500	Coordinate:31	Reads:1	Hits:3	Allocated_reads:0.333333333333333	Strand:+
TCTGCTATATCTCACCTGGCTGAGTGGGG
>Location:NODE_283949_length_981_cov_75.131500	Coordinate:31	Reads:1	Hits:3	Allocated_reads:0.333333333333333	Strand:+
TCTGCTATATCTCACCTGGCTGAGTGGGGA
>Location:NODE_283949_length_981_cov_75.131500	Coordinate:33	Reads:2	Hits:3	Allocated_reads:0.666666666666667	Strand:+
TGCTATATCTCACCTGGCTGAGTGGGGA
>Location:NODE_283949_length_981_cov_75.131500	Coordinate:33	Reads:1	Hits:2	Allocated_reads:0.5	Strand:+
TGCTATATCTCACCTGGCTGAGTGGGGACAC
>Location:NODE_283949_length_981_cov_75.131500	Coordinate:38	Reads:1	Hits:1	Allocated_reads:1	Strand:+
TATCTCACCTGGCTGAGTGGGGACACACGTAC
>Location:NODE_283949_length_981_cov_75.131500	Coordinate:40	Reads:1	Hits:1	Allocated_reads:1	Strand:+
TCTCACCTGGCTGAGTGGGGACACACG
>Location:NODE_283949_length_981_cov_75.131500	Coordinate:40	Reads:1	Hits:1	Allocated_reads:1	Strand:+
TCTCACCTGGCTGAGTGGGGACACACT
>Location:NODE_283949_length_981_cov_75.131500	Coordinate:40	Reads:1	Hits:1	Allocated_reads:1	Strand:+
TCTCACCTGGCTGAGTGGGGACACACGT
>Location:NODE_283949_length_981_cov_75.131500	Coordinate:43	Reads:1	Hits:1	Allocated_reads:1	Strand:+
CACCTGGCTGAGTGGGGACACACATT
>Location:NODE_283949_length_981_cov_75.131500	Coordinate:44	Reads:1	Hits:1	Allocated_reads:1	Strand:+
ACCTGGCTGAGTGGGGACACACGTACTAAA
>Location:NODE_283949_length_981_cov_75.131500	Coordinate:45	Reads:1	Hits:1	Allocated_reads:1	Strand:-
ACCTTTAGTACGTGTGTCCCCACTCAGCCAGG
>Location:NODE_283949_length_981_cov_75.131500	Coordinate:47	Reads:3	Hits:1	Allocated_reads:3	Strand:+
TGGCTGAGTGGGGACACACGTACTAAAGG
>Location:NODE_283949_length_981_cov_75.131500	Coordinate:47	Reads:1	Hits:1	Allocated_reads:1	Strand:+
TGGCTGAGTGGGGACACACGTACTAAAGGT
>Location:NODE_283949_length_981_cov_75.131500	Coordinate:48	Reads:1	Hits:1	Allocated_reads:1	Strand:-
TTAGTACGTGTGTCCCCACTCAGCC
>Location:NODE_283949_length_981_cov_75.131500	Coordinate:49	Reads:4	Hits:1	Allocated_reads:4	Strand:-
ACCTTTAGTACGTGTGTCCCCACTCAGC
>Location:NODE_283949_length_981_cov_75.131500	Coordinate:51	Reads:3	Hits:1	Allocated_reads:3	Strand:-
ACCTTTAGTACGTGTGTCCCCACTCA
>Location:NODE_283949_length_981_cov_75.131500	Coordinate:52	Reads:10	Hits:1	Allocated_reads:10	Strand:-
ACCTTTAGTACGTGTGTCCCCACTC
>Location:NODE_283949_length_981_cov_75.131500	Coordinate:53	Reads:4	Hits:1	Allocated_reads:4	Strand:-
ACCTTTAGTACGTGTGTCCCCACT
>Location:NODE_283949_length_981_cov_75.131500	Coordinate:55	Reads:2	Hits:1	Allocated_reads:2	Strand:+
TGGGGACACACGTACTAAAGGTTAGAGT
>Location:NODE_283949_length_981_cov_75.131500	Coordinate:56	Reads:1	Hits:1	Allocated_reads:1	Strand:+
GGGGACACACGTACTAAAGGTTAGAGT
>Location:NODE_283949_length_981_cov_75.131500	Coordinate:56	Reads:1	Hits:1	Allocated_reads:1	Strand:+
GGGGACACACGTACTAAAGGTTAGAGTTC
>Location:NODE_283949_length_981_cov_75.131500	Coordinate:59	Reads:1	Hits:1	Allocated_reads:1	Strand:+
GACACACGTACTAAAGGTTAGAGATCC
>Location:NODE_283949_length_981_cov_75.131500	Coordinate:59	Reads:1	Hits:1	Allocated_reads:1	Strand:+
GACACACGTACTAAAGGTTAGAGTTCC
>Location:NODE_283949_length_981_cov_75.131500	Coordinate:59	Reads:1	Hits:1	Allocated_reads:1	Strand:+
GACACACGTACTAAAGGTTAGAGTTCCC
>Location:NODE_283949_length_981_cov_75.131500	Coordinate:61	Reads:1	Hits:1	Allocated_reads:1	Strand:+
CACACGTACTAAAGGTTAGAGTTCC
>Location:NODE_283949_length_981_cov_75.131500	Coordinate:61	Reads:1	Hits:1	Allocated_reads:1	Strand:+
CACACGTACTAAAGGTTAGAGTTCCC
>Location:NODE_283949_length_981_cov_75.131500	Coordinate:61	Reads:3	Hits:1	Allocated_reads:3	Strand:+
CACACGTACTAAAGGTTAGAGTTCCCAC
>Location:NODE_283949_length_981_cov_75.131500	Coordinate:61	Reads:3	Hits:1	Allocated_reads:3	Strand:+
CACACGTACTAAAGGTTAGAGTTCCCACT
>Location:NODE_283949_length_981_cov_75.131500	Coordinate:63	Reads:1	Hits:1	Allocated_reads:1	Strand:+
CACGTACTAAAGGTTAGAGTTCCCAC
>Location:NODE_283949_length_981_cov_75.131500	Coordinate:63	Reads:4	Hits:1	Allocated_reads:4	Strand:+
CACGTACTAAAGGTTAGAGTTCCCACTGCA
>Location:NODE_283949_length_981_cov_75.131500	Coordinate:63	Reads:6	Hits:1	Allocated_reads:6	Strand:+
CACGTACTAAAGGTTAGAGTTCCCACTGCAGG
>Location:NODE_283949_length_981_cov_75.131500	Coordinate:64	Reads:2	Hits:1	Allocated_reads:2	Strand:+
ACGTACTAAAGGTTAGAGTTCCCACTGCAGG
>Location:NODE_283949_length_981_cov_75.131500	Coordinate:65	Reads:1	Hits:1	Allocated_reads:1	Strand:+
CGTACTAAAGGTTAGAGTTCCCACTGCA
>Location:NODE_283949_length_981_cov_75.131500	Coordinate:65	Reads:3	Hits:1	Allocated_reads:3	Strand:+
CGTACTAAAGGTTAGAGTTCCCACTGCAGG
>Location:NODE_283949_length_981_cov_75.131500	Coordinate:67	Reads:11	Hits:1	Allocated_reads:11	Strand:+
TACTAAAGGTTAGAGTTCCCACTG
>Location:NODE_283949_length_981_cov_75.131500	Coordinate:67	Reads:40	Hits:1	Allocated_reads:40	Strand:+
TACTAAAGGTTAGAGTTCCCACTGC
>Location:NODE_283949_length_981_cov_75.131500	Coordinate:67	Reads:2	Hits:1	Allocated_reads:2	Strand:+
TACTAAAGGTTAGAGTTCCCACTGCG
>Location:NODE_283949_length_981_cov_75.131500	Coordinate:67	Reads:71	Hits:1	Allocated_reads:71	Strand:+
TACTAAAGGTTAGAGTTCCCACTGCA
>Location:NODE_283949_length_981_cov_75.131500	Coordinate:67	Reads:102	Hits:1	Allocated_reads:102	Strand:+
TACTAAAGGTTAGAGTTCCCACTGCAG
>Location:NODE_283949_length_981_cov_75.131500	Coordinate:67	Reads:1	Hits:1	Allocated_reads:1	Strand:+
TACTAAAGGTTAGAGTTCCCACTGCAGT
>Location:NODE_283949_length_981_cov_75.131500	Coordinate:67	Reads:1	Hits:1	Allocated_reads:1	Strand:+
TACTAAAGGTTAGAGTTCCCACTGCGGG
>Location:NODE_283949_length_981_cov_75.131500	Coordinate:67	Reads:1	Hits:1	Allocated_reads:1	Strand:+
TACTAAAGGTTAGAGTTCCCACTGCTGG
>Location:NODE_283949_length_981_cov_75.131500	Coordinate:67	Reads:1842	Hits:1	Allocated_reads:1842	Strand:+
TACTAAAGGTTAGAGTTCCCACTGCAGG
>Location:NODE_283949_length_981_cov_75.131500	Coordinate:67	Reads:111	Hits:1	Allocated_reads:111	Strand:+
TACTAAAGGTTAGAGTTCCCACTGCAGGA
>Location:NODE_283949_length_981_cov_75.131500	Coordinate:67	Reads:1	Hits:1	Allocated_reads:1	Strand:+
TACTAAAGGTTAGAGTTCCAACTGCAGGAG
>Location:NODE_283949_length_981_cov_75.131500	Coordinate:67	Reads:1	Hits:1	Allocated_reads:1	Strand:+
TACTAAAGGTTAGAGTTCCCACTGCAGAAA
>Location:NODE_283949_length_981_cov_75.131500	Coordinate:67	Reads:1	Hits:1	Allocated_reads:1	Strand:+
TACTAAAGGTTAGAGTTCCCACTGCAGGAA
>Location:NODE_283949_length_981_cov_75.131500	Coordinate:67	Reads:17	Hits:1	Allocated_reads:17	Strand:+
TACTAAAGGTTAGAGTTCCCACTGCAGGAG
>Location:NODE_283949_length_981_cov_75.131500	Coordinate:67	Reads:1	Hits:1	Allocated_reads:1	Strand:+
TACTAAAGGTTAGAGTTCCCACTGCAGGAGT
>Location:NODE_283949_length_981_cov_75.131500	Coordinate:67	Reads:18	Hits:1	Allocated_reads:18	Strand:+
TACTAAAGGTTAGAGTTCCCACTGCAGGAGC
>Location:NODE_283949_length_981_cov_75.131500	Coordinate:67	Reads:1	Hits:1	Allocated_reads:1	Strand:+
TACTAAAGGTTAGAGTTCCCACTGCAGGAGCT
>Location:NODE_283949_length_981_cov_75.131500	Coordinate:67	Reads:1	Hits:1	Allocated_reads:1	Strand:-
TGCAGTGGGAACTCTAACCTTTAGTA
>Location:NODE_283949_length_981_cov_75.131500	Coordinate:68	Reads:2	Hits:1	Allocated_reads:2	Strand:+
ACTAAAGGTTAGAGTTCCCACTGCAG
>Location:NODE_283949_length_981_cov_75.131500	Coordinate:68	Reads:17	Hits:1	Allocated_reads:17	Strand:+
ACTAAAGGTTAGAGTTCCCACTGCAGG
>Location:NODE_283949_length_981_cov_75.131500	Coordinate:68	Reads:2	Hits:1	Allocated_reads:2	Strand:+
ACTAAAGGTTAGAGTTCCCACTGCAGGA
>Location:NODE_283949_length_981_cov_75.131500	Coordinate:68	Reads:1	Hits:1	Allocated_reads:1	Strand:+
ACTAAAGGTTAGAGTTCCCACTGCAGGAGC
>Location:NODE_283949_length_981_cov_75.131500	Coordinate:68	Reads:1	Hits:1	Allocated_reads:1	Strand:-
GCTCCTGCAGTGGGAACTCTAACCTTTAGT
>Location:NODE_283949_length_981_cov_75.131500	Coordinate:68	Reads:1	Hits:1	Allocated_reads:1	Strand:-
TCCTGCAGTGGGAACTCTAACCTTTAGT
>Location:NODE_283949_length_981_cov_75.131500	Coordinate:68	Reads:1	Hits:1	Allocated_reads:1	Strand:-
TGCAGTGGGAACTCTAACCTTTAGT
>Location:NODE_283949_length_981_cov_75.131500	Coordinate:69	Reads:1	Hits:1	Allocated_reads:1	Strand:-
CCTGCAGTGGGAACTCTAACCTTTAG
>Location:NODE_283949_length_981_cov_75.131500	Coordinate:69	Reads:1	Hits:1	Allocated_reads:1	Strand:+
CTAAAGGTTAGAGTTCCCACTGCAGA
>Location:NODE_283949_length_981_cov_75.131500	Coordinate:69	Reads:2	Hits:1	Allocated_reads:2	Strand:+
CTAAAGGTTAGAGTTCCCACTGCAGG
>Location:NODE_283949_length_981_cov_75.131500	Coordinate:69	Reads:1	Hits:1	Allocated_reads:1	Strand:+
CTAAAGGTTAGAGTTCCCACTGCAGGA
>Location:NODE_283949_length_981_cov_75.131500	Coordinate:69	Reads:1	Hits:1	Allocated_reads:1	Strand:+
CTAAAGGTTAGAGTTCCCACTGCAGGAG
>Location:NODE_283949_length_981_cov_75.131500	Coordinate:69	Reads:1	Hits:1	Allocated_reads:1	Strand:+
CTAAAGGTTAGAGTTCCCACTGCAGGAGC
>Location:NODE_283949_length_981_cov_75.131500	Coordinate:70	Reads:5	Hits:1	Allocated_reads:5	Strand:+
TAAAGGTTAGAGTTCCCACTGCAG
>Location:NODE_283949_length_981_cov_75.131500	Coordinate:70	Reads:26	Hits:1	Allocated_reads:26	Strand:+
TAAAGGTTAGAGTTCCCACTGCAGG
>Location:NODE_283949_length_981_cov_75.131500	Coordinate:70	Reads:8	Hits:1	Allocated_reads:8	Strand:+
TAAAGGTTAGAGTTCCCACTGCAGGA
>Location:NODE_283949_length_981_cov_75.131500	Coordinate:70	Reads:9	Hits:1	Allocated_reads:9	Strand:+
TAAAGGTTAGAGTTCCCACTGCAGGAG
>Location:NODE_283949_length_981_cov_75.131500	Coordinate:70	Reads:1	Hits:1	Allocated_reads:1	Strand:+
TAAAGGTTAGAGTTCCCACTGCAGGAGT
>Location:NODE_283949_length_981_cov_75.131500	Coordinate:70	Reads:5	Hits:1	Allocated_reads:5	Strand:+
TAAAGGTTAGAGTTCCCACTGCAGGAGC
>Location:NODE_283949_length_981_cov_75.131500	Coordinate:70	Reads:1	Hits:1	Allocated_reads:1	Strand:+
TAAAGGTTAGAGTTCCCACTGCAGGAGCG
>Location:NODE_283949_length_981_cov_75.131500	Coordinate:70	Reads:1	Hits:1	Allocated_reads:1	Strand:+
TAAAGGTTAGAGTTCCCACTGCAGGAGTT
>Location:NODE_283949_length_981_cov_75.131500	Coordinate:70	Reads:17	Hits:1	Allocated_reads:17	Strand:+
TAAAGGTTAGAGTTCCCACTGCAGGAGCT
>Location:NODE_283949_length_981_cov_75.131500	Coordinate:71	Reads:5	Hits:1	Allocated_reads:5	Strand:+
AAAGGTTAGAGTTCCCACTGCAGG
>Location:NODE_283949_length_981_cov_75.131500	Coordinate:71	Reads:1	Hits:1	Allocated_reads:1	Strand:+
AAAGGTTAGAGTTCCCACTGCAGGA
>Location:NODE_283949_length_981_cov_75.131500	Coordinate:71	Reads:1	Hits:1	Allocated_reads:1	Strand:+
AAAGGTTAGAGTTCCCACTGCAGGAGC
>Location:NODE_283949_length_981_cov_75.131500	Coordinate:72	Reads:1	Hits:1	Allocated_reads:1	Strand:+
AAGGTTAGAGTTCCCACTGCAGGAG
>Location:NODE_283949_length_981_cov_75.131500	Coordinate:72	Reads:1	Hits:1	Allocated_reads:1	Strand:+
AAGGTTAGAGTTCCCACTGCAGGAGCT
>Location:NODE_283949_length_981_cov_75.131500	Coordinate:78	Reads:3	Hits:1	Allocated_reads:3	Strand:-
ACACCCAAGCTCCTGCAGTGGGAACTCT
>Location:NODE_283949_length_981_cov_75.131500	Coordinate:78	Reads:1	Hits:1	Allocated_reads:1	Strand:-
CACCCAAGCTCCTGCAGTGGGAACTCT
>Location:NODE_283949_length_981_cov_75.131500	Coordinate:78	Reads:1	Hits:1	Allocated_reads:1	Strand:-
CAGACTCACACCCAAGCTCCTGCAGTGGGAACTCT
>Location:NODE_283949_length_981_cov_75.131500	Coordinate:82	Reads:1	Hits:1	Allocated_reads:1	Strand:+
TTCCCACTGCAGGAGCTTGGGTGTGA
>Location:NODE_283949_length_981_cov_75.131500	Coordinate:83	Reads:3	Hits:1	Allocated_reads:3	Strand:+
TCCCACTGCAGGAGCTTGGGTGTGAGTCT
>Location:NODE_283949_length_981_cov_75.131500	Coordinate:84	Reads:2	Hits:1	Allocated_reads:2	Strand:-
GGCAGACTCACACCCAAGCTCCTGCAGTGGG
>Location:NODE_283949_length_981_cov_75.131500	Coordinate:85	Reads:1	Hits:1	Allocated_reads:1	Strand:-
CAGACTCACACCCAAGCTCCTGCAGTGG
>Location:NODE_283949_length_981_cov_75.131500	Coordinate:85	Reads:1	Hits:1	Allocated_reads:1	Strand:-
GGCAGACTCACACCCAAGCTCCTGCAGTGG
>Location:NODE_283949_length_981_cov_75.131500	Coordinate:86	Reads:1	Hits:1	Allocated_reads:1	Strand:+
CACTGCAGGAGCTTGGGTGTGAGTCTGC
>Location:NODE_283949_length_981_cov_75.131500	Coordinate:87	Reads:1	Hits:1	Allocated_reads:1	Strand:-
CAGACTCACACCCAAGCTCCTGCAGT
>Location:NODE_283949_length_981_cov_75.131500	Coordinate:89	Reads:1	Hits:1	Allocated_reads:1	Strand:+
TGCAGGAGCTTGGGTGTGAGTCTG
>Location:NODE_283949_length_981_cov_75.131500	Coordinate:89	Reads:1	Hits:1	Allocated_reads:1	Strand:+
TGCAGGAGCTTGGGTGTGAGTCTGCCGT
>Location:NODE_283949_length_981_cov_75.131500	Coordinate:90	Reads:1	Hits:1	Allocated_reads:1	Strand:-
TGTGCGGCAGACTCACACCCAAGCTCCTGC
>Location:NODE_283949_length_981_cov_75.131500	Coordinate:91	Reads:1	Hits:1	Allocated_reads:1	Strand:+
CAGGAGCTTGGGTGTGAGTCTGCC
>Location:NODE_283949_length_981_cov_75.131500	Coordinate:92	Reads:1	Hits:1	Allocated_reads:1	Strand:-
GTGCGGCAGACTCACACCCAAGCTCCT
>Location:NODE_283949_length_981_cov_75.131500	Coordinate:93	Reads:1	Hits:1	Allocated_reads:1	Strand:+
GGAGCTTGGGTGTGAGTCTGCCGCACAGG
>Location:NODE_283949_length_981_cov_75.131500	Coordinate:96	Reads:1	Hits:1	Allocated_reads:1	Strand:+
GCTTGGGTGTGAGTCTGCCGCACAGG
>Location:NODE_283949_length_981_cov_75.131500	Coordinate:96	Reads:1	Hits:1	Allocated_reads:1	Strand:+
GCTTGGGTGTGAGTCTGCCGCACAGGT
>Location:NODE_283949_length_981_cov_75.131500	Coordinate:96	Reads:1	Hits:1	Allocated_reads:1	Strand:+
GCTTGGGTGTGAGTCTGCCGCACAGGTG
>Location:NODE_283949_length_981_cov_75.131500	Coordinate:98	Reads:2	Hits:1	Allocated_reads:2	Strand:+
TTGGGTGTGAGTCTGCCGCACAGG
>Location:NODE_283949_length_981_cov_75.131500	Coordinate:98	Reads:1	Hits:1	Allocated_reads:1	Strand:+
TTGGGTGTGAGTCTGCCGCACAGGTGTAT
>Location:NODE_283949_length_981_cov_75.131500	Coordinate:98	Reads:3	Hits:1	Allocated_reads:3	Strand:+
TTGGGTGTGAGTCTGCCGCACAGGTGTAGG
>Location:NODE_283949_length_981_cov_75.131500	Coordinate:99	Reads:1	Hits:1	Allocated_reads:1	Strand:+
TGGGTGTGAGTCTGCCGCACAGGT
>Location:NODE_283949_length_981_cov_75.131500	Coordinate:99	Reads:3	Hits:1	Allocated_reads:3	Strand:+
TGGGTGTGAGTCTGCCGCACAGGTG
>Location:NODE_283949_length_981_cov_75.131500	Coordinate:99	Reads:2	Hits:1	Allocated_reads:2	Strand:+
TGGGTGTGAGTCTGCCGCACAGGTGTA
>Location:NODE_283949_length_981_cov_75.131500	Coordinate:99	Reads:16	Hits:1	Allocated_reads:16	Strand:+
TGGGTGTGAGTCTGCCGCACAGGTGTAGG
>Location:NODE_283949_length_981_cov_75.131500	Coordinate:99	Reads:1	Hits:1	Allocated_reads:1	Strand:+
TGGGTGTGAGTCTGCCGCACAGGTGTAGGT
>Location:NODE_283949_length_981_cov_75.131500	Coordinate:99	Reads:2	Hits:1	Allocated_reads:2	Strand:+
TGGGTGTGAGTCTGCCGCACAGGTGTAGGTGC
>Location:NODE_283949_length_981_cov_75.131500	Coordinate:99	Reads:1	Hits:1	Allocated_reads:1	Strand:+
TGGGTGTGAGTCTGCCGCACAGGTGTAGGTGCTT
>Location:NODE_283949_length_981_cov_75.131500	Coordinate:101	Reads:1	Hits:1	Allocated_reads:1	Strand:-
CCTACACCTGTGCGGCAGACTCACACC
>Location:NODE_283949_length_981_cov_75.131500	Coordinate:103	Reads:1	Hits:1	Allocated_reads:1	Strand:-
AGCACCTACACCTGTGCGGCAGACTCACA
>Location:NODE_283949_length_981_cov_75.131500	Coordinate:103	Reads:2	Hits:1	Allocated_reads:2	Strand:+
TGTGAGTCTGCCGCACAGGTGTAGG
>Location:NODE_283949_length_981_cov_75.131500	Coordinate:103	Reads:14	Hits:1	Allocated_reads:14	Strand:+
TGTGAGTCTGCCGCACAGGTGTAGGTGCT
>Location:NODE_283949_length_981_cov_75.131500	Coordinate:103	Reads:1	Hits:1	Allocated_reads:1	Strand:+
TGTGAGTCTGCCGCACAGGTGTAGGTGCTT
>Location:NODE_283949_length_981_cov_75.131500	Coordinate:105	Reads:1	Hits:1	Allocated_reads:1	Strand:+
TGAGTCTGCCGCACAGGTGTAGGT
>Location:NODE_283949_length_981_cov_75.131500	Coordinate:105	Reads:1	Hits:1	Allocated_reads:1	Strand:+
TGAGTCTGCCGCACAGGTGTAGGTG
>Location:NODE_283949_length_981_cov_75.131500	Coordinate:105	Reads:2	Hits:1	Allocated_reads:2	Strand:+
TGAGTCTGCCGCACAGGTGTAGGTGC
>Location:NODE_283949_length_981_cov_75.131500	Coordinate:105	Reads:10	Hits:1	Allocated_reads:10	Strand:+
TGAGTCTGCCGCACAGGTGTAGGTGCT
>Location:NODE_283949_length_981_cov_75.131500	Coordinate:105	Reads:1	Hits:1	Allocated_reads:1	Strand:+
TGAGTCTGCCGCACAGGTGTAGGTGCTT
>Location:NODE_283949_length_981_cov_75.131500	Coordinate:105	Reads:1	Hits:1	Allocated_reads:1	Strand:+
TGAGTCTGCCGCACAGGTGTAGGTGCTTGAAAAG
>Location:NODE_283949_length_981_cov_75.131500	Coordinate:118	Reads:1	Hits:1	Allocated_reads:1	Strand:-
TTGTTACTTTTCAAGCACCTACACCTG
>Location:NODE_283949_length_981_cov_75.131500	Coordinate:120	Reads:1	Hits:1	Allocated_reads:1	Strand:+
GGTGTAGGTGCTTGAAAAGTAACAATGTT
>Location:NODE_283949_length_981_cov_75.131500	Coordinate:122	Reads:2	Hits:1	Allocated_reads:2	Strand:-
AACATTGTTACTTTTCAAGCACCTACA
>Location:NODE_283949_length_981_cov_75.131500	Coordinate:122	Reads:1	Hits:1	Allocated_reads:1	Strand:+
TGTAGGTGCTTGAAAAGTAACAATGTTGG
>Location:NODE_283949_length_981_cov_75.131500	Coordinate:122	Reads:2	Hits:1	Allocated_reads:2	Strand:+
TGTAGGTGCTTGAAAAGTAACAATGTTGGAAC
>Location:NODE_283949_length_981_cov_75.131500	Coordinate:124	Reads:1	Hits:1	Allocated_reads:1	Strand:+
TAGGTGCTTGAAAAGTAACAATGTT
>Location:NODE_283949_length_981_cov_75.131500	Coordinate:124	Reads:1	Hits:1	Allocated_reads:1	Strand:+
TAGGTGCTTGAAAAGTAACAATGTTGGAA
>Location:NODE_283949_length_981_cov_75.131500	Coordinate:124	Reads:6	Hits:1	Allocated_reads:6	Strand:+
TAGGTGCTTGAAAAGTAACAATGTTGGAAC
>Location:NODE_283949_length_981_cov_75.131500	Coordinate:124	Reads:4	Hits:1	Allocated_reads:4	Strand:+
TAGGTGCTTGAAAAGTAACAATGTTGGAACT
>Location:NODE_283949_length_981_cov_75.131500	Coordinate:125	Reads:2	Hits:1	Allocated_reads:2	Strand:-
AACATTGTTACTTTTCAAGCACCT
>Location:NODE_283949_length_981_cov_75.131500	Coordinate:125	Reads:1	Hits:1	Allocated_reads:1	Strand:+
AGGTGCTTGAAAAGTAACAATGTTGGAACT
>Location:NODE_283949_length_981_cov_75.131500	Coordinate:126	Reads:2	Hits:1	Allocated_reads:2	Strand:+
GGTGCTTGAAAAGTAACAATGTTGGAACT
>Location:NODE_283949_length_981_cov_75.131500	Coordinate:126	Reads:1	Hits:1	Allocated_reads:1	Strand:-
GTTCCAACATTGTTACTTTTCAAGCACC
>Location:NODE_283949_length_981_cov_75.131500	Coordinate:126	Reads:1	Hits:1	Allocated_reads:1	Strand:-
TTCCAACATTGTTACTTTTCAAGCACC
>Location:NODE_283949_length_981_cov_75.131500	Coordinate:127	Reads:3	Hits:1	Allocated_reads:3	Strand:+
GTGCTTGAAAAGTAACAATGTTGGAACT
>Location:NODE_283949_length_981_cov_75.131500	Coordinate:127	Reads:1	Hits:1	Allocated_reads:1	Strand:+
GTGCTTGAAAAGTAACAATGTTGGAACTGTG
>Location:NODE_283949_length_981_cov_75.131500	Coordinate:128	Reads:6	Hits:1	Allocated_reads:6	Strand:+
TGCTTGAAAAGTAACAATGTTGGAACT
>Location:NODE_283949_length_981_cov_75.131500	Coordinate:128	Reads:9	Hits:1	Allocated_reads:9	Strand:+
TGCTTGAAAAGTAACAATGTTGGAACTGTG
>Location:NODE_283949_length_981_cov_75.131500	Coordinate:128	Reads:1	Hits:1	Allocated_reads:1	Strand:+
TGCTTGAAAAGTAACAATGTTGGAACTGTGTGC
>Location:NODE_283949_length_981_cov_75.131500	Coordinate:129	Reads:1	Hits:1	Allocated_reads:1	Strand:-
ACAGTTCCAACATTGTTACTTTTCAAGC
>Location:NODE_283949_length_981_cov_75.131500	Coordinate:129	Reads:7	Hits:1	Allocated_reads:7	Strand:-
AGTTCCAACATTGTTACTTTTCAAGC
>Location:NODE_283949_length_981_cov_75.131500	Coordinate:129	Reads:2	Hits:1	Allocated_reads:2	Strand:+
GCTTGAAAAGTAACAATGTTGGAACT
>Location:NODE_283949_length_981_cov_75.131500	Coordinate:131	Reads:4	Hits:1	Allocated_reads:4	Strand:+
TTGAAAAGTAACAATGTTGGAACTGTGTGCT
>Location:NODE_283949_length_981_cov_75.131500	Coordinate:132	Reads:1	Hits:1	Allocated_reads:1	Strand:+
TGAAAAGTAACAATGTTGGAACTGTG
>Location:NODE_283949_length_981_cov_75.131500	Coordinate:132	Reads:1	Hits:1	Allocated_reads:1	Strand:+
TGAAAAGTAACAATGTTGGAACTGTGT
>Location:NODE_283949_length_981_cov_75.131500	Coordinate:132	Reads:1	Hits:1	Allocated_reads:1	Strand:+
TGAAAAGTAACAATGTTGGAACTGTGTG
>Location:NODE_283949_length_981_cov_75.131500	Coordinate:132	Reads:3	Hits:1	Allocated_reads:3	Strand:+
TGAAAAGTAACAATGTTGGAACTGTGTGC
>Location:NODE_283949_length_981_cov_75.131500	Coordinate:132	Reads:34	Hits:1	Allocated_reads:34	Strand:+
TGAAAAGTAACAATGTTGGAACTGTGTGCT
>Location:NODE_283949_length_981_cov_75.131500	Coordinate:132	Reads:3	Hits:1	Allocated_reads:3	Strand:+
TGAAAAGTAACAATGTTGGAACTGTGTGCTG
>Location:NODE_283949_length_981_cov_75.131500	Coordinate:133	Reads:1	Hits:1	Allocated_reads:1	Strand:+
GAAAAGTAACAATGTTGGAACTGTG
>Location:NODE_283949_length_981_cov_75.131500	Coordinate:133	Reads:2	Hits:1	Allocated_reads:2	Strand:+
GAAAAGTAACAATGTTGGAACTGTGTGCT
>Location:NODE_283949_length_981_cov_75.131500	Coordinate:134	Reads:1	Hits:1	Allocated_reads:1	Strand:+
AAAAGTAACAATGTTGGAACTGTG
>Location:NODE_283949_length_981_cov_75.131500	Coordinate:134	Reads:1	Hits:1	Allocated_reads:1	Strand:+
AAAAGTAACAATGTTGGAACTGTGT
>Location:NODE_283949_length_981_cov_75.131500	Coordinate:134	Reads:2	Hits:1	Allocated_reads:2	Strand:+
AAAAGTAACAATGTTGGAACTGTGTG
>Location:NODE_283949_length_981_cov_75.131500	Coordinate:134	Reads:3	Hits:1	Allocated_reads:3	Strand:+
AAAAGTAACAATGTTGGAACTGTGTGC
>Location:NODE_283949_length_981_cov_75.131500	Coordinate:134	Reads:47	Hits:1	Allocated_reads:47	Strand:+
AAAAGTAACAATGTTGGAACTGTGTGCT
>Location:NODE_283949_length_981_cov_75.131500	Coordinate:134	Reads:4	Hits:1	Allocated_reads:4	Strand:+
AAAAGTAACAATGTTGGAACTGTGTGCTG
>Location:NODE_283949_length_981_cov_75.131500	Coordinate:134	Reads:2	Hits:1	Allocated_reads:2	Strand:+
AAAAGTAACAATGTTGGAACTGTGTGCTGG
>Location:NODE_283949_length_981_cov_75.131500	Coordinate:134	Reads:2	Hits:1	Allocated_reads:2	Strand:+
AAAAGTAACAATGTTGGAACTGTGTGCTGT
>Location:NODE_283949_length_981_cov_75.131500	Coordinate:134	Reads:2	Hits:1	Allocated_reads:2	Strand:+
AAAAGTAACAATGTTGGAACTGTGTGCTGGAAA
>Location:NODE_283949_length_981_cov_75.131500	Coordinate:135	Reads:2	Hits:1	Allocated_reads:2	Strand:+
AAAGTAACAATGTTGGAACTGTGT
>Location:NODE_283949_length_981_cov_75.131500	Coordinate:135	Reads:4	Hits:1	Allocated_reads:4	Strand:+
AAAGTAACAATGTTGGAACTGTGTG
>Location:NODE_283949_length_981_cov_75.131500	Coordinate:135	Reads:1	Hits:1	Allocated_reads:1	Strand:+
AAAGTAACAATGTTGGAACTGTGTGA
>Location:NODE_283949_length_981_cov_75.131500	Coordinate:135	Reads:1	Hits:1	Allocated_reads:1	Strand:+
AAAGTAACAATGTTGGAACTGTGTGT
>Location:NODE_283949_length_981_cov_75.131500	Coordinate:135	Reads:7	Hits:1	Allocated_reads:7	Strand:+
AAAGTAACAATGTTGGAACTGTGTGC
>Location:NODE_283949_length_981_cov_75.131500	Coordinate:135	Reads:34	Hits:1	Allocated_reads:34	Strand:+
AAAGTAACAATGTTGGAACTGTGTGCT
>Location:NODE_283949_length_981_cov_75.131500	Coordinate:135	Reads:1	Hits:1	Allocated_reads:1	Strand:+
AAAGTAACAATGTTGGAACTGTGTGCTG
>Location:NODE_283949_length_981_cov_75.131500	Coordinate:135	Reads:4	Hits:1	Allocated_reads:4	Strand:+
AAAGTAACAATGTTGGAACTGTGTGCTGG
>Location:NODE_283949_length_981_cov_75.131500	Coordinate:135	Reads:3	Hits:1	Allocated_reads:3	Strand:+
AAAGTAACAATGTTGGAACTGTGTGCTGGA
>Location:NODE_283949_length_981_cov_75.131500	Coordinate:135	Reads:2	Hits:1	Allocated_reads:2	Strand:+
AAAGTAACAATGTTGGAACTGTGTGCTGGAA
>Location:NODE_283949_length_981_cov_75.131500	Coordinate:135	Reads:1	Hits:1	Allocated_reads:1	Strand:+
AAAGTAACAATGTTGGAACTGTGAGCTGGAAA
>Location:NODE_283949_length_981_cov_75.131500	Coordinate:135	Reads:2	Hits:1	Allocated_reads:2	Strand:+
AAAGTAACAATGTTGGAACTGTGTGCTGGAAT
>Location:NODE_283949_length_981_cov_75.131500	Coordinate:136	Reads:4	Hits:1	Allocated_reads:4	Strand:+
AAGTAACAATGTTGGAACTGTGTGCT
>Location:NODE_283949_length_981_cov_75.131500	Coordinate:136	Reads:1	Hits:1	Allocated_reads:1	Strand:+
AAGTAACAATGTTGGAACTGTGTGCTGG
>Location:NODE_283949_length_981_cov_75.131500	Coordinate:136	Reads:1	Hits:1	Allocated_reads:1	Strand:+
AAGTAACAATGTTGGAACTGTGTGCTGGA
>Location:NODE_283949_length_981_cov_75.131500	Coordinate:136	Reads:1	Hits:1	Allocated_reads:1	Strand:+
AAGTAACAATGTTGGAACTGTGTGCTGGTA
>Location:NODE_283949_length_981_cov_75.131500	Coordinate:136	Reads:3	Hits:1	Allocated_reads:3	Strand:+
AAGTAACAATGTTGGAACTGTGTGCTGGAA
>Location:NODE_283949_length_981_cov_75.131500	Coordinate:136	Reads:2	Hits:1	Allocated_reads:2	Strand:+
AAGTAACAATGTTGGAACTGTGTGCTGGAAT
>Location:NODE_283949_length_981_cov_75.131500	Coordinate:137	Reads:1	Hits:1	Allocated_reads:1	Strand:+
AGTAACAATGTTGGAACTGTGTGCT
>Location:NODE_283949_length_981_cov_75.131500	Coordinate:137	Reads:1	Hits:1	Allocated_reads:1	Strand:+
AGTAACAATGTTGGAACTGTGTGCTGG
>Location:NODE_283949_length_981_cov_75.131500	Coordinate:137	Reads:1	Hits:1	Allocated_reads:1	Strand:+
AGTAACAATGTTGGAACTGTGTGCTGGAA
>Location:NODE_283949_length_981_cov_75.131500	Coordinate:137	Reads:1	Hits:1	Allocated_reads:1	Strand:+
AGTAACAATGTTGGAACTGTGTGCTGGAATG
>Location:NODE_283949_length_981_cov_75.131500	Coordinate:138	Reads:1	Hits:1	Allocated_reads:1	Strand:+
GTAACAATGTTGGAACTGTGTGCTGGAATG
>Location:NODE_283949_length_981_cov_75.131500	Coordinate:139	Reads:1	Hits:1	Allocated_reads:1	Strand:+
TAACAATGTTGGAACTGTGTGCTT
>Location:NODE_283949_length_981_cov_75.131500	Coordinate:139	Reads:4	Hits:1	Allocated_reads:4	Strand:+
TAACAATGTTGGAACTGTGTGCTG
>Location:NODE_283949_length_981_cov_75.131500	Coordinate:139	Reads:7	Hits:1	Allocated_reads:7	Strand:+
TAACAATGTTGGAACTGTGTGCTGGA
>Location:NODE_283949_length_981_cov_75.131500	Coordinate:139	Reads:22	Hits:1	Allocated_reads:22	Strand:+
TAACAATGTTGGAACTGTGTGCTGGAA
>Location:NODE_283949_length_981_cov_75.131500	Coordinate:139	Reads:1	Hits:1	Allocated_reads:1	Strand:+
TAACAATGTTGGAACTGTGTGCTGGAAA
>Location:NODE_283949_length_981_cov_75.131500	Coordinate:139	Reads:29	Hits:1	Allocated_reads:29	Strand:+
TAACAATGTTGGAACTGTGTGCTGGAAT
>Location:NODE_283949_length_981_cov_75.131500	Coordinate:139	Reads:1	Hits:1	Allocated_reads:1	Strand:+
TAACAATGTTGGAACTGTGTGCTGGAAAT
>Location:NODE_283949_length_981_cov_75.131500	Coordinate:139	Reads:13	Hits:1	Allocated_reads:13	Strand:+
TAACAATGTTGGAACTGTGTGCTGGAATG
>Location:NODE_283949_length_981_cov_75.131500	Coordinate:139	Reads:8	Hits:1	Allocated_reads:8	Strand:+
TAACAATGTTGGAACTGTGTGCTGGAATGA
>Location:NODE_283949_length_981_cov_75.131500	Coordinate:139	Reads:1	Hits:1	Allocated_reads:1	Strand:+
TAACAATGTTGGAACTGTGTGCTGGAATGACAGA
>Location:NODE_283949_length_981_cov_75.131500	Coordinate:141	Reads:1	Hits:1	Allocated_reads:1	Strand:+
ACAATGTTGGAACTGTGTGCTGGAAT
>Location:NODE_283949_length_981_cov_75.131500	Coordinate:142	Reads:1	Hits:1	Allocated_reads:1	Strand:+
CAATGTTGGAACTGTGTGCTGGAATGT
>Location:NODE_283949_length_981_cov_75.131500	Coordinate:142	Reads:2	Hits:1	Allocated_reads:2	Strand:+
CAATGTTGGAACTGTGTGCTGGAATGA
>Location:NODE_283949_length_981_cov_75.131500	Coordinate:142	Reads:2	Hits:1	Allocated_reads:2	Strand:+
CAATGTTGGAACTGTGTGCTGGAATGAC
>Location:NODE_283949_length_981_cov_75.131500	Coordinate:142	Reads:1	Hits:1	Allocated_reads:1	Strand:-
CATTCCAGCACACAGTTCCAACATTG
>Location:NODE_283949_length_981_cov_75.131500	Coordinate:143	Reads:1	Hits:1	Allocated_reads:1	Strand:+
AATGTTGGAACTGTGTGCTGGAATGAC
>Location:NODE_283949_length_981_cov_75.131500	Coordinate:143	Reads:1	Hits:1	Allocated_reads:1	Strand:+
AATGTTGGAACTGTGTGCTGGAATGACA
>Location:NODE_283949_length_981_cov_75.131500	Coordinate:143	Reads:1	Hits:1	Allocated_reads:1	Strand:+
AATGTTGGAACTGTGTGCTGGAATGACAG
>Location:NODE_283949_length_981_cov_75.131500	Coordinate:143	Reads:3	Hits:1	Allocated_reads:3	Strand:+
AATGTTGGAACTGTGTGCTGGAATGACAGA
>Location:NODE_283949_length_981_cov_75.131500	Coordinate:144	Reads:1	Hits:1	Allocated_reads:1	Strand:+
ATGTTGGAACTGTGTGCTGGAATGT
>Location:NODE_283949_length_981_cov_75.131500	Coordinate:144	Reads:1	Hits:1	Allocated_reads:1	Strand:+
ATGTTGGAACTGTGTGCTGGAATGACA
>Location:NODE_283949_length_981_cov_75.131500	Coordinate:145	Reads:2	Hits:1	Allocated_reads:2	Strand:+
TGTTGGAACTGTGTGCTGGAATGA
>Location:NODE_283949_length_981_cov_75.131500	Coordinate:145	Reads:2	Hits:1	Allocated_reads:2	Strand:+
TGTTGGAACTGTGTGCTGGAATGAC
>Location:NODE_283949_length_981_cov_75.131500	Coordinate:145	Reads:4	Hits:1	Allocated_reads:4	Strand:+
TGTTGGAACTGTGTGCTGGAATGACA
>Location:NODE_283949_length_981_cov_75.131500	Coordinate:145	Reads:1	Hits:1	Allocated_reads:1	Strand:+
TGTTGGAACTGTGTGCTGGAATGACAG
>Location:NODE_283949_length_981_cov_75.131500	Coordinate:145	Reads:1	Hits:1	Allocated_reads:1	Strand:+
TGTTGGAACTGTGTGCTGGAATTACAGA
>Location:NODE_283949_length_981_cov_75.131500	Coordinate:145	Reads:14	Hits:1	Allocated_reads:14	Strand:+
TGTTGGAACTGTGTGCTGGAATGACAGA
>Location:NODE_283949_length_981_cov_75.131500	Coordinate:145	Reads:4	Hits:1	Allocated_reads:4	Strand:+
TGTTGGAACTGTGTGCTGGAATGACAGAC
>Location:NODE_283949_length_981_cov_75.131500	Coordinate:145	Reads:1	Hits:1	Allocated_reads:1	Strand:+
TGTTGGAACTGTGTGCTGGAATTACAGACA
>Location:NODE_283949_length_981_cov_75.131500	Coordinate:145	Reads:6	Hits:1	Allocated_reads:6	Strand:+
TGTTGGAACTGTGTGCTGGAATGACAGACA
>Location:NODE_283949_length_981_cov_75.131500	Coordinate:145	Reads:2	Hits:1	Allocated_reads:2	Strand:+
TGTTGGAACTGTGTGCTGGAATGACAGACAA
>Location:NODE_283949_length_981_cov_75.131500	Coordinate:146	Reads:1	Hits:1	Allocated_reads:1	Strand:+
GTTGGAACTGTGTGCTGGAATGACAGA
>Location:NODE_283949_length_981_cov_75.131500	Coordinate:147	Reads:2	Hits:1	Allocated_reads:2	Strand:+
TTGGAACTGTGTGCTGGAATGACAGACA
>Location:NODE_283949_length_981_cov_75.131500	Coordinate:148	Reads:1	Hits:1	Allocated_reads:1	Strand:+
TGGAACTGTGTGCTGGAATGACAGACAA
>Location:NODE_283949_length_981_cov_75.131500	Coordinate:148	Reads:1	Hits:1	Allocated_reads:1	Strand:+
TGGAACTGTGTGCTGGAATGACAGACAAT
>Location:NODE_283949_length_981_cov_75.131500	Coordinate:148	Reads:1	Hits:1	Allocated_reads:1	Strand:+
TGGAACTGTGTGCTGGAATGACAGACAATA
>Location:NODE_283949_length_981_cov_75.131500	Coordinate:148	Reads:1	Hits:1	Allocated_reads:1	Strand:-
TTGTCTGTCATTCCAGCACACAGTTCCA
>Location:NODE_283949_length_981_cov_75.131500	Coordinate:151	Reads:1	Hits:1	Allocated_reads:1	Strand:+
AACTGTGTGCTGGAATGACAGACAATA
>Location:NODE_283949_length_981_cov_75.131500	Coordinate:158	Reads:5	Hits:1	Allocated_reads:5	Strand:+
TGCTGGAATGACAGACAATAGAAGAACA
>Location:NODE_283949_length_981_cov_75.131500	Coordinate:158	Reads:1	Hits:1	Allocated_reads:1	Strand:+
TGCTGGAATGACAGACAATAGAAGAACACAA
>Location:NODE_283949_length_981_cov_75.131500	Coordinate:158	Reads:1	Hits:1	Allocated_reads:1	Strand:-
TGTGTTCTTCTATTGTCTGTCATTCCAGCA
>Location:NODE_283949_length_981_cov_75.131500	Coordinate:158	Reads:1	Hits:1	Allocated_reads:1	Strand:-
TGTTCTTCTATTGTCTGTCATTCCAGCA
>Location:NODE_283949_length_981_cov_75.131500	Coordinate:159	Reads:1	Hits:1	Allocated_reads:1	Strand:-
TGTTCTTCTATTGTCTGTAATTCCAGC
>Location:NODE_283949_length_981_cov_75.131500	Coordinate:161	Reads:2	Hits:1	Allocated_reads:2	Strand:+
TGGAATGACAGACAATAGAAGAAC
>Location:NODE_283949_length_981_cov_75.131500	Coordinate:161	Reads:1	Hits:1	Allocated_reads:1	Strand:+
TGGAATGACAGACAATAGAAGAACACA
>Location:NODE_283949_length_981_cov_75.131500	Coordinate:161	Reads:2	Hits:1	Allocated_reads:2	Strand:+
TGGAATGACAGACAATAGAAGAACACAC
>Location:NODE_283949_length_981_cov_75.131500	Coordinate:161	Reads:2	Hits:1	Allocated_reads:2	Strand:+
TGGAATGACAGACAATAGAAGAACACACA
>Location:NODE_283949_length_981_cov_75.131500	Coordinate:161	Reads:1	Hits:1	Allocated_reads:1	Strand:-
TGTTCTTCTATTGTCTGTCATTCCA
>Location:NODE_283949_length_981_cov_75.131500	Coordinate:162	Reads:1	Hits:1	Allocated_reads:1	Strand:+
GGAATGACAGACAATAGAAGAACAC
>Location:NODE_283949_length_981_cov_75.131500	Coordinate:164	Reads:1	Hits:1	Allocated_reads:1	Strand:+
AATGACAGACAATAGAAGAACACACACAT
>Location:NODE_283949_length_981_cov_75.131500	Coordinate:164	Reads:2	Hits:1	Allocated_reads:2	Strand:+
AATGACAGACAATAGAAGAACACACACATG
>Location:NODE_283949_length_981_cov_75.131500	Coordinate:165	Reads:1	Hits:1	Allocated_reads:1	Strand:+
ATGACAGACAATAGAAGAACACACACA
>Location:NODE_283949_length_981_cov_75.131500	Coordinate:166	Reads:1	Hits:1	Allocated_reads:1	Strand:+
TGACAGACAATAGAAGAACACACA
>Location:NODE_283949_length_981_cov_75.131500	Coordinate:166	Reads:9	Hits:1	Allocated_reads:9	Strand:+
TGACAGACAATAGAAGAACACACACA
>Location:NODE_283949_length_981_cov_75.131500	Coordinate:166	Reads:6	Hits:1	Allocated_reads:6	Strand:+
TGACAGACAATAGAAGAACACACACAT
>Location:NODE_283949_length_981_cov_75.131500	Coordinate:166	Reads:1	Hits:1	Allocated_reads:1	Strand:+
TGACAGACAATAGAAGAACACACACAGG
>Location:NODE_283949_length_981_cov_75.131500	Coordinate:166	Reads:57	Hits:1	Allocated_reads:57	Strand:+
TGACAGACAATAGAAGAACACACACATG
>Location:NODE_283949_length_981_cov_75.131500	Coordinate:166	Reads:1	Hits:1	Allocated_reads:1	Strand:+
TGACAGACAATAGAAGAACACACACATGA
>Location:NODE_283949_length_981_cov_75.131500	Coordinate:166	Reads:8	Hits:1	Allocated_reads:8	Strand:+
TGACAGACAATAGAAGAACACACACATGC
>Location:NODE_283949_length_981_cov_75.131500	Coordinate:166	Reads:17	Hits:1	Allocated_reads:17	Strand:+
TGACAGACAATAGAAGAACACACACATGCA
>Location:NODE_283949_length_981_cov_75.131500	Coordinate:166	Reads:1	Hits:1	Allocated_reads:1	Strand:+
TGACAGACAATAGAAGAACACACACATGCAGG
>Location:NODE_283949_length_981_cov_75.131500	Coordinate:166	Reads:1	Hits:1	Allocated_reads:1	Strand:+
TGACAGACAATAGAAGAACACACACATGCAGGC
>Location:NODE_283949_length_981_cov_75.131500	Coordinate:167	Reads:7	Hits:1	Allocated_reads:7	Strand:+
GACAGACAATAGAAGAACACACACATG
>Location:NODE_283949_length_981_cov_75.131500	Coordinate:167	Reads:1	Hits:1	Allocated_reads:1	Strand:+
GACAGACAATAGAAGAACACACACATGC
>Location:NODE_283949_length_981_cov_75.131500	Coordinate:167	Reads:7	Hits:1	Allocated_reads:7	Strand:+
GACAGACAATAGAAGAACACACACATGCA
>Location:NODE_283949_length_981_cov_75.131500	Coordinate:167	Reads:1	Hits:1	Allocated_reads:1	Strand:+
GACAGACAATAGAAGAACACACACATGCAGG
>Location:NODE_283949_length_981_cov_75.131500	Coordinate:168	Reads:1	Hits:1	Allocated_reads:1	Strand:+
ACAGACAATAGAAGAACACACACATG
>Location:NODE_283949_length_981_cov_75.131500	Coordinate:168	Reads:3	Hits:1	Allocated_reads:3	Strand:+
ACAGACAATAGAAGAACACACACATGCA
>Location:NODE_283949_length_981_cov_75.131500	Coordinate:168	Reads:1	Hits:1	Allocated_reads:1	Strand:+
ACAGACAATAGAAGAACACACACATGCAG
>Location:NODE_283949_length_981_cov_75.131500	Coordinate:168	Reads:3	Hits:1	Allocated_reads:3	Strand:+
ACAGACAATAGAAGAACACACACATGCAGG
>Location:NODE_283949_length_981_cov_75.131500	Coordinate:168	Reads:1	Hits:1	Allocated_reads:1	Strand:+
ACAGACAATAGAAGAACACACACATGCAGGCA
>Location:NODE_283949_length_981_cov_75.131500	Coordinate:169	Reads:1	Hits:1	Allocated_reads:1	Strand:+
CAGACAATAGAAGAACACACACATGCAG
>Location:NODE_283949_length_981_cov_75.131500	Coordinate:169	Reads:1	Hits:1	Allocated_reads:1	Strand:+
CAGACAATAGAAGAACACACACATGCAGG
>Location:NODE_283949_length_981_cov_75.131500	Coordinate:169	Reads:2	Hits:1	Allocated_reads:2	Strand:+
CAGACAATAGAAGAACACACACATGCAGGCA
>Location:NODE_283949_length_981_cov_75.131500	Coordinate:170	Reads:1	Hits:1	Allocated_reads:1	Strand:+
AGACAATAGAAGAACACACACATGCAG
>Location:NODE_283949_length_981_cov_75.131500	Coordinate:170	Reads:1	Hits:1	Allocated_reads:1	Strand:+
AGACAATAGAAGAACACACACATGCAGGC
>Location:NODE_283949_length_981_cov_75.131500	Coordinate:171	Reads:3	Hits:1	Allocated_reads:3	Strand:+
GACAATAGAAGAACACACACATGCAGG
>Location:NODE_283949_length_981_cov_75.131500	Coordinate:171	Reads:1	Hits:1	Allocated_reads:1	Strand:+
GACAATAGAAGAACACACACATGCAGGCA
>Location:NODE_283949_length_981_cov_75.131500	Coordinate:173	Reads:1	Hits:1	Allocated_reads:1	Strand:+
CAATAGAAGAACACACACATGCAGGCACA
>Location:NODE_283949_length_981_cov_75.131500	Coordinate:174	Reads:1	Hits:1	Allocated_reads:1	Strand:+
AATAGAAGAACACACACATGCAGGCACAC
>Location:NODE_283949_length_981_cov_75.131500	Coordinate:174	Reads:2	Hits:1	Allocated_reads:2	Strand:+
AATAGAAGAACACACACATGCAGGCACACC
>Location:NODE_283949_length_981_cov_75.131500	Coordinate:175	Reads:1	Hits:1	Allocated_reads:1	Strand:+
ATAGAAGAACACACACATGCAGGCAC
>Location:NODE_283949_length_981_cov_75.131500	Coordinate:176	Reads:1	Hits:1	Allocated_reads:1	Strand:+
TAGAAGAACACACACATGCAGGCACA
>Location:NODE_283949_length_981_cov_75.131500	Coordinate:176	Reads:1	Hits:1	Allocated_reads:1	Strand:+
TAGAAGAACACACACATGCAGGCACAC
>Location:NODE_283949_length_981_cov_75.131500	Coordinate:176	Reads:25	Hits:1	Allocated_reads:25	Strand:+
TAGAAGAACACACACATGCAGGCACACC
>Location:NODE_283949_length_981_cov_75.131500	Coordinate:176	Reads:20	Hits:1	Allocated_reads:20	Strand:+
TAGAAGAACACACACATGCAGGCACACCT
>Location:NODE_283949_length_981_cov_75.131500	Coordinate:176	Reads:1	Hits:1	Allocated_reads:1	Strand:+
TAGAAGAACACACACATGCAGGCACACCTT
>Location:NODE_283949_length_981_cov_75.131500	Coordinate:178	Reads:1	Hits:1	Allocated_reads:1	Strand:+
GAAGAACACACACATGCAGGCACAC
>Location:NODE_283949_length_981_cov_75.131500	Coordinate:178	Reads:2	Hits:1	Allocated_reads:2	Strand:+
GAAGAACACACACATGCAGGCACACC
>Location:NODE_283949_length_981_cov_75.131500	Coordinate:178	Reads:1	Hits:1	Allocated_reads:1	Strand:+
GAAGAACACACACATGCAGGCACACCT
>Location:NODE_283949_length_981_cov_75.131500	Coordinate:178	Reads:1	Hits:1	Allocated_reads:1	Strand:+
GAAGAACACACACATGCAGGCACACCTT
>Location:NODE_283949_length_981_cov_75.131500	Coordinate:178	Reads:1	Hits:1	Allocated_reads:1	Strand:+
GAAGAACACACACATGCAGGCACACCTTC
>Location:NODE_283949_length_981_cov_75.131500	Coordinate:178	Reads:1	Hits:1	Allocated_reads:1	Strand:+
GAAGAACACACACATGCAGGCACACCTTCA
>Location:NODE_283949_length_981_cov_75.131500	Coordinate:179	Reads:1	Hits:1	Allocated_reads:1	Strand:+
AAGAACACACACATGCAGGCACACCTTCA
>Location:NODE_283949_length_981_cov_75.131500	Coordinate:180	Reads:3	Hits:1	Allocated_reads:3	Strand:+
AGAACACACACATGCAGGCACACCTTCA
>Location:NODE_283949_length_981_cov_75.131500	Coordinate:186	Reads:1	Hits:1	Allocated_reads:1	Strand:+
CACACATGCAGGCACACCTTCAGAGTAGG
>Location:NODE_283949_length_981_cov_75.131500	Coordinate:186	Reads:1	Hits:1	Allocated_reads:1	Strand:+
CACACATGCAGGCACACCTTCAGAGTAGGA
>Location:NODE_283949_length_981_cov_75.131500	Coordinate:187	Reads:1	Hits:1	Allocated_reads:1	Strand:-
CTCCTACTCTGAAGGTGTGCCTGCATGTGT
>Location:NODE_283949_length_981_cov_75.131500	Coordinate:188	Reads:1	Hits:1	Allocated_reads:1	Strand:+
CACATGCAGGCACACCTTCAGAGTAGG
>Location:NODE_283949_length_981_cov_75.131500	Coordinate:188	Reads:1	Hits:1	Allocated_reads:1	Strand:+
CACATGCAGGCACACCTTCAGAGTAGGA
>Location:NODE_283949_length_981_cov_75.131500	Coordinate:189	Reads:1	Hits:1	Allocated_reads:1	Strand:+
ACATGCAGGCACACCTTCAGAGTAGGA
>Location:NODE_283949_length_981_cov_75.131500	Coordinate:190	Reads:3	Hits:1	Allocated_reads:3	Strand:+
CATGCAGGCACACCTTCAGAGTAGGAGACC
>Location:NODE_283949_length_981_cov_75.131500	Coordinate:190	Reads:1	Hits:1	Allocated_reads:1	Strand:-
CTACTCTGAAGGTGTGCCTGCATG
>Location:NODE_283949_length_981_cov_75.131500	Coordinate:191	Reads:1	Hits:1	Allocated_reads:1	Strand:-
CCTACTCTGAAGGTGTGCCTGCAT
>Location:NODE_283949_length_981_cov_75.131500	Coordinate:192	Reads:1	Hits:1	Allocated_reads:1	Strand:+
TGCAGGCACACCTTCAGAGTAGGA
>Location:NODE_283949_length_981_cov_75.131500	Coordinate:192	Reads:2	Hits:1	Allocated_reads:2	Strand:+
TGCAGGCACACCTTCAGAGTAGGAGACC
>Location:NODE_283949_length_981_cov_75.131500	Coordinate:199	Reads:1	Hits:1	Allocated_reads:1	Strand:+
ACACCTTCAGAGTAGGAGACCCAAACT
>Location:NODE_283949_length_981_cov_75.131500	Coordinate:199	Reads:1	Hits:1	Allocated_reads:1	Strand:-
TTGGGTCTCCTACTCTGAAGGTGT
>Location:NODE_283949_length_981_cov_75.131500	Coordinate:202	Reads:1	Hits:1	Allocated_reads:1	Strand:+
CCTTCAGAGTAGGAGACCCAAACTACT
>Location:NODE_283949_length_981_cov_75.131500	Coordinate:207	Reads:2	Hits:1	Allocated_reads:2	Strand:-
TGCATAAGTAGTTTGGGTCTCCTACTCT
>Location:NODE_283949_length_981_cov_75.131500	Coordinate:210	Reads:1	Hits:1	Allocated_reads:1	Strand:+
GTAGGAGACCCAAACTACTTATGCACC
>Location:NODE_283949_length_981_cov_75.131500	Coordinate:210	Reads:1	Hits:1	Allocated_reads:1	Strand:+
GTAGGAGACCCAAACTACTTATGCACCAC
>Location:NODE_283949_length_981_cov_75.131500	Coordinate:211	Reads:1	Hits:1	Allocated_reads:1	Strand:+
TAGGAGACCCAAACTACTTATGCACC
>Location:NODE_283949_length_981_cov_75.131500	Coordinate:211	Reads:3	Hits:1	Allocated_reads:3	Strand:+
TAGGAGACCCAAACTACTTATGCACCAC
>Location:NODE_283949_length_981_cov_75.131500	Coordinate:211	Reads:1	Hits:1	Allocated_reads:1	Strand:+
TAGGAGACCCAAACTACTTATGCACCACG
>Location:NODE_283949_length_981_cov_75.131500	Coordinate:211	Reads:8	Hits:1	Allocated_reads:8	Strand:+
TAGGAGACCCAAACTACTTATGCACCACT
>Location:NODE_283949_length_981_cov_75.131500	Coordinate:212	Reads:3	Hits:1	Allocated_reads:3	Strand:+
AGGAGACCCAAACTACTTATGCACCACT
>Location:NODE_283949_length_981_cov_75.131500	Coordinate:213	Reads:1	Hits:1	Allocated_reads:1	Strand:+
GGAGACCCAAACTACTTATGCACCACT
>Location:NODE_283949_length_981_cov_75.131500	Coordinate:213	Reads:1	Hits:1	Allocated_reads:1	Strand:+
GGAGACCCAAACTACTTATGCACCACTC
>Location:NODE_283949_length_981_cov_75.131500	Coordinate:213	Reads:1	Hits:1	Allocated_reads:1	Strand:+
GGAGACCCAAACTACTTATGCACCACTCA
>Location:NODE_283949_length_981_cov_75.131500	Coordinate:215	Reads:2	Hits:1	Allocated_reads:2	Strand:+
AGACCCAAACTACTTATGCACCACTCAGC
>Location:NODE_283949_length_981_cov_75.131500	Coordinate:215	Reads:1	Hits:1	Allocated_reads:1	Strand:+
AGACCCAAACTACTTATGCACCACTCAGCA
>Location:NODE_283949_length_981_cov_75.131500	Coordinate:215	Reads:1	Hits:1	Allocated_reads:1	Strand:+
AGACCCAAACTACTTATGCACCACTCAGCATA
>Location:NODE_283949_length_981_cov_75.131500	Coordinate:216	Reads:1	Hits:1	Allocated_reads:1	Strand:+
GACCCAAACTACTTATGCACCACTCA
>Location:NODE_283949_length_981_cov_75.131500	Coordinate:217	Reads:1	Hits:1	Allocated_reads:1	Strand:+
ACCCAAACTACTTATGCACCACTCAGC
>Location:NODE_283949_length_981_cov_75.131500	Coordinate:217	Reads:1	Hits:1	Allocated_reads:1	Strand:+
ACCCAAACTACTTATGCACCACTCAGCATA
>Location:NODE_283949_length_981_cov_75.131500	Coordinate:221	Reads:1	Hits:1	Allocated_reads:1	Strand:+
AAACTACTTATGCACCACTCAGCATATC
>Location:NODE_283949_length_981_cov_75.131500	Coordinate:225	Reads:1	Hits:1	Allocated_reads:1	Strand:+
TACTTATGCACCACTCAGCATATCTCA
>Location:NODE_283949_length_981_cov_75.131500	Coordinate:225	Reads:1	Hits:1	Allocated_reads:1	Strand:+
TACTTATGCACCACTCAGCATATCTCACACT
>Location:NODE_283949_length_981_cov_75.131500	Coordinate:226	Reads:1	Hits:1	Allocated_reads:1	Strand:+
ACTTATGCACCACTCAGCATATCTCACAC
>Location:NODE_283949_length_981_cov_75.131500	Coordinate:228	Reads:1	Hits:1	Allocated_reads:1	Strand:+
TTATGCACCACTCAGCATATCTCACACTGT
>Location:NODE_283949_length_981_cov_75.131500	Coordinate:229	Reads:1	Hits:1	Allocated_reads:1	Strand:-
GTGTGAGATATGCTGAGTGGTGCATA
>Location:NODE_283949_length_981_cov_75.131500	Coordinate:231	Reads:1	Hits:1	Allocated_reads:1	Strand:+
TGCACCACTCAGCATATCTCACACTG
>Location:NODE_283949_length_981_cov_75.131500	Coordinate:231	Reads:1	Hits:1	Allocated_reads:1	Strand:+
TGCACCACTCAGCATATCTCACAATGTG
>Location:NODE_283949_length_981_cov_75.131500	Coordinate:231	Reads:1	Hits:1	Allocated_reads:1	Strand:+
TGCACCACTCAGCATATCTCACACTGTG
>Location:NODE_283949_length_981_cov_75.131500	Coordinate:231	Reads:1	Hits:1	Allocated_reads:1	Strand:+
TGCACCACTCAGCATATCTCACACTGTGA
>Location:NODE_283949_length_981_cov_75.131500	Coordinate:231	Reads:1	Hits:1	Allocated_reads:1	Strand:+
TGCACCACTCAGCATATCTCACACTGTGAA
>Location:NODE_283949_length_981_cov_75.131500	Coordinate:231	Reads:4	Hits:1	Allocated_reads:4	Strand:+
TGCACCACTCAGCATATCTCACACTGTGAAC
>Location:NODE_283949_length_981_cov_75.131500	Coordinate:231	Reads:1	Hits:1	Allocated_reads:1	Strand:+
TGCACCACTCAGCATATCTCACACTGTGAACA
>Location:NODE_283949_length_981_cov_75.131500	Coordinate:232	Reads:1	Hits:1	Allocated_reads:1	Strand:-
CACAGTGTGAGATATGCTGAGTGGTGT
>Location:NODE_283949_length_981_cov_75.131500	Coordinate:232	Reads:1	Hits:1	Allocated_reads:1	Strand:+
GCACCACTCAGCATATCTCACACTG
>Location:NODE_283949_length_981_cov_75.131500	Coordinate:232	Reads:1	Hits:1	Allocated_reads:1	Strand:+
GCACCACTCAGCATATCTCACACTGTA
>Location:NODE_283949_length_981_cov_75.131500	Coordinate:232	Reads:5	Hits:1	Allocated_reads:5	Strand:+
GCACCACTCAGCATATCTCACACTGTGAAC
>Location:NODE_283949_length_981_cov_75.131500	Coordinate:232	Reads:1	Hits:1	Allocated_reads:1	Strand:+
GCACCACTCAGCATATCTCACACTGTGAACA
>Location:NODE_283949_length_981_cov_75.131500	Coordinate:233	Reads:1	Hits:1	Allocated_reads:1	Strand:+
CACCACTCAGCATATCTCACACTGTG
>Location:NODE_283949_length_981_cov_75.131500	Coordinate:235	Reads:1	Hits:1	Allocated_reads:1	Strand:+
CCACTCAGCATATCTCACACTGTGAACATG
>Location:NODE_283949_length_981_cov_75.131500	Coordinate:237	Reads:1	Hits:1	Allocated_reads:1	Strand:+
ACTCAGCATATCTCACACTGTGAACATG
>Location:NODE_283949_length_981_cov_75.131500	Coordinate:239	Reads:1	Hits:1	Allocated_reads:1	Strand:+
TCAGCATATCTCACACTGTGAACT
>Location:NODE_283949_length_981_cov_75.131500	Coordinate:239	Reads:1	Hits:1	Allocated_reads:1	Strand:+
TCAGCATATCTCACACTGTGAACATG
>Location:NODE_283949_length_981_cov_75.131500	Coordinate:239	Reads:1	Hits:1	Allocated_reads:1	Strand:+
TCAGCATATCTCACACTGTGAACATGA
>Location:NODE_283949_length_981_cov_75.131500	Coordinate:239	Reads:3	Hits:1	Allocated_reads:3	Strand:+
TCAGCATATCTCACACTGTGAACATGACATT
>Location:NODE_283949_length_981_cov_75.131500	Coordinate:240	Reads:1	Hits:1	Allocated_reads:1	Strand:-
CATGTTCACAGTGTGAGATATGCTG
>Location:NODE_283949_length_981_cov_75.131500	Coordinate:241	Reads:2	Hits:1	Allocated_reads:2	Strand:-
CATGTTCACAGTGTGAGATATGCT
>Location:NODE_283949_length_981_cov_75.131500	Coordinate:242	Reads:1	Hits:1	Allocated_reads:1	Strand:+
GCATATCTCACACTGTGAACATGACA
>Location:NODE_283949_length_981_cov_75.131500	Coordinate:244	Reads:1	Hits:1	Allocated_reads:1	Strand:+
ATATCTCACACTGTGAACATGACATT
>Location:NODE_283949_length_981_cov_75.131500	Coordinate:244	Reads:2	Hits:1	Allocated_reads:2	Strand:+
ATATCTCACACTGTGAACATGACATTTGCT
>Location:NODE_283949_length_981_cov_75.131500	Coordinate:245	Reads:1	Hits:1	Allocated_reads:1	Strand:+
TATCTCACACTGTGAACATGACAATTGCT
>Location:NODE_283949_length_981_cov_75.131500	Coordinate:245	Reads:15	Hits:1	Allocated_reads:15	Strand:+
TATCTCACACTGTGAACATGACATTTGCT
>Location:NODE_283949_length_981_cov_75.131500	Coordinate:245	Reads:2	Hits:1	Allocated_reads:2	Strand:+
TATCTCACACTGTGAACATGACATTTGCTTCA
>Location:NODE_283949_length_981_cov_75.131500	Coordinate:246	Reads:5	Hits:1	Allocated_reads:5	Strand:+
ATCTCACACTGTGAACATGACATTTGCTTCA
>Location:NODE_283949_length_981_cov_75.131500	Coordinate:247	Reads:1	Hits:1	Allocated_reads:1	Strand:+
TCTCACACTGTGAACATGACATTTGC
>Location:NODE_283949_length_981_cov_75.131500	Coordinate:247	Reads:1	Hits:1	Allocated_reads:1	Strand:+
TCTCACACTGTGAACATGACATTTGCTTC
>Location:NODE_283949_length_981_cov_75.131500	Coordinate:247	Reads:34	Hits:1	Allocated_reads:34	Strand:+
TCTCACACTGTGAACATGACATTTGCTTCA
>Location:NODE_283949_length_981_cov_75.131500	Coordinate:247	Reads:1	Hits:1	Allocated_reads:1	Strand:+
TCTCACACTGTGAACATGACATTTGCTTCAGCC
>Location:NODE_283949_length_981_cov_75.131500	Coordinate:248	Reads:4	Hits:1	Allocated_reads:4	Strand:+
CTCACACTGTGAACATGACATTTGCTTCA
>Location:NODE_283949_length_981_cov_75.131500	Coordinate:249	Reads:40	Hits:1	Allocated_reads:40	Strand:+
TCACACTGTGAACATGACATTTGCTTCA
>Location:NODE_283949_length_981_cov_75.131500	Coordinate:249	Reads:1	Hits:1	Allocated_reads:1	Strand:+
TCACACTGTGAACATGACATTTGCTTCAG
>Location:NODE_283949_length_981_cov_75.131500	Coordinate:249	Reads:1	Hits:1	Allocated_reads:1	Strand:+
TCACACTGTGAACATGACATTTGCTTCAGC
>Location:NODE_283949_length_981_cov_75.131500	Coordinate:249	Reads:1	Hits:1	Allocated_reads:1	Strand:+
TCACACTGTGAACATGACATTTGCTTCAGCC
>Location:NODE_283949_length_981_cov_75.131500	Coordinate:249	Reads:1	Hits:1	Allocated_reads:1	Strand:+
TCACACTGTGAACATGACATTTGCTTCAGCCA
>Location:NODE_283949_length_981_cov_75.131500	Coordinate:250	Reads:1	Hits:1	Allocated_reads:1	Strand:+
CACACTGTGAACATGACATTTGCT
>Location:NODE_283949_length_981_cov_75.131500	Coordinate:250	Reads:12	Hits:1	Allocated_reads:12	Strand:+
CACACTGTGAACATGACATTTGCTTCA
>Location:NODE_283949_length_981_cov_75.131500	Coordinate:250	Reads:2	Hits:1	Allocated_reads:2	Strand:+
CACACTGTGAACATGACATTTGCTTCAGCC
>Location:NODE_283949_length_981_cov_75.131500	Coordinate:250	Reads:2	Hits:1	Allocated_reads:2	Strand:+
CACACTGTGAACATGACATTTGCTTCAGCCA
>Location:NODE_283949_length_981_cov_75.131500	Coordinate:251	Reads:1	Hits:1	Allocated_reads:1	Strand:+
ACACTGTGAACATGACATTTGCTTCA
>Location:NODE_283949_length_981_cov_75.131500	Coordinate:252	Reads:3	Hits:1	Allocated_reads:3	Strand:+
CACTGTGAACATGACATTTGCTTCA
>Location:NODE_283949_length_981_cov_75.131500	Coordinate:252	Reads:2	Hits:1	Allocated_reads:2	Strand:+
CACTGTGAACATGACATTTGCTTCAG
>Location:NODE_283949_length_981_cov_75.131500	Coordinate:252	Reads:1	Hits:1	Allocated_reads:1	Strand:+
CACTGTGAACATGACATTTGCTTCAGCC
>Location:NODE_283949_length_981_cov_75.131500	Coordinate:252	Reads:2	Hits:1	Allocated_reads:2	Strand:+
CACTGTGAACATGACATTTGCTTCAGCCA
>Location:NODE_283949_length_981_cov_75.131500	Coordinate:253	Reads:1	Hits:1	Allocated_reads:1	Strand:+
ACTGTGAACATGACATTTGCTTCA
>Location:NODE_283949_length_981_cov_75.131500	Coordinate:253	Reads:1	Hits:1	Allocated_reads:1	Strand:+
ACTGTGAACATGACATTTGCTTCAG
>Location:NODE_283949_length_981_cov_75.131500	Coordinate:253	Reads:1	Hits:1	Allocated_reads:1	Strand:+
ACTGTGAACATGACATTTGCTTCAGCC
>Location:NODE_283949_length_981_cov_75.131500	Coordinate:253	Reads:1	Hits:1	Allocated_reads:1	Strand:+
ACTGTGAACATGACATTTGCTTCAGCCA
>Location:NODE_283949_length_981_cov_75.131500	Coordinate:253	Reads:1	Hits:1	Allocated_reads:1	Strand:+
ACTGTGAACATGACATTTGCTTCAGCCATT
>Location:NODE_283949_length_981_cov_75.131500	Coordinate:254	Reads:1	Hits:1	Allocated_reads:1	Strand:+
CTGTGAACATGACATTTGCTTCAGCC
>Location:NODE_283949_length_981_cov_75.131500	Coordinate:255	Reads:2	Hits:1	Allocated_reads:2	Strand:+
TGTGAACATGACATTTGCTTCAGCCATGT
>Location:NODE_283949_length_981_cov_75.131500	Coordinate:262	Reads:1	Hits:1	Allocated_reads:1	Strand:+
ATGACATTTGCTTCAGCCATGTTCATG
>Location:NODE_283949_length_981_cov_75.131500	Coordinate:263	Reads:1	Hits:1	Allocated_reads:1	Strand:+
TGACATTTGCTTCAGCCATGTTCATG
>Location:NODE_283949_length_981_cov_75.131500	Coordinate:263	Reads:1	Hits:1	Allocated_reads:1	Strand:+
TGACATTTGCTTCAGCCATGTTCATGA
>Location:NODE_283949_length_981_cov_75.131500	Coordinate:263	Reads:1	Hits:1	Allocated_reads:1	Strand:+
TGACATTTGCTTCAGCCATGTTCATGAAG
>Location:NODE_283949_length_981_cov_75.131500	Coordinate:273	Reads:1	Hits:1	Allocated_reads:1	Strand:-
ATAGTGAGAATGGGCTTCATGAACATGGCTGAA
>Location:NODE_283949_length_981_cov_75.131500	Coordinate:273	Reads:1	Hits:1	Allocated_reads:1	Strand:+
TTCAGCCATGTTCATGAAGCCCATTCT
>Location:NODE_283949_length_981_cov_75.131500	Coordinate:274	Reads:1	Hits:1	Allocated_reads:1	Strand:+
TCAGCCATGTTCATGAAGCCCATTCTCA
>Location:NODE_283949_length_981_cov_75.131500	Coordinate:275	Reads:2	Hits:1	Allocated_reads:2	Strand:-
GGCATAGTGAGAATGGGCTTCATGAACATGGCTG
>Location:NODE_283949_length_981_cov_75.131500	Coordinate:276	Reads:1	Hits:1	Allocated_reads:1	Strand:+
AGCCATGTTCATGAAGCCCATTCTCACT
>Location:NODE_283949_length_981_cov_75.131500	Coordinate:276	Reads:1	Hits:1	Allocated_reads:1	Strand:-
ATAGTGAGAATGGGCTTCATGAACATGGCT
>Location:NODE_283949_length_981_cov_75.131500	Coordinate:276	Reads:1	Hits:1	Allocated_reads:1	Strand:-
GAGAATGGGCTTCATGAACATGGCT
>Location:NODE_283949_length_981_cov_75.131500	Coordinate:277	Reads:1	Hits:1	Allocated_reads:1	Strand:-
AGTGAGAATGGGCTTCATGAACATGGC
>Location:NODE_283949_length_981_cov_75.131500	Coordinate:277	Reads:2	Hits:1	Allocated_reads:2	Strand:-
ATAGTGAGAATGGGCTTCATGAACATGGC
>Location:NODE_283949_length_981_cov_75.131500	Coordinate:277	Reads:1	Hits:1	Allocated_reads:1	Strand:-
CATAGTGAGAATGGGCTTCATGAACATGGC
>Location:NODE_283949_length_981_cov_75.131500	Coordinate:277	Reads:2	Hits:1	Allocated_reads:2	Strand:-
GAGAATGGGCTTCATGAACATGGC
>Location:NODE_283949_length_981_cov_75.131500	Coordinate:277	Reads:2	Hits:1	Allocated_reads:2	Strand:-
GGCATAGTGAGAATGGGCTTCATGAACATGGC
>Location:NODE_283949_length_981_cov_75.131500	Coordinate:277	Reads:2	Hits:1	Allocated_reads:2	Strand:-
TAGTGAGAATGGGCTTCATGAACATGGC
>Location:NODE_283949_length_981_cov_75.131500	Coordinate:277	Reads:1	Hits:1	Allocated_reads:1	Strand:-
TGAGAATGGGCTTCATGAACATGGC
>Location:NODE_283949_length_981_cov_75.131500	Coordinate:278	Reads:1	Hits:1	Allocated_reads:1	Strand:-
ATAGTGAGAATGGGCTTCATGAACATGT
>Location:NODE_283949_length_981_cov_75.131500	Coordinate:279	Reads:1	Hits:1	Allocated_reads:1	Strand:+
CATGTTCATGAAGCCCATTCTCACTATGCC
>Location:NODE_283949_length_981_cov_75.131500	Coordinate:279	Reads:1	Hits:1	Allocated_reads:1	Strand:+
CATGTTCATGAAGCCCATTCTCACTATGCCTT
>Location:NODE_283949_length_981_cov_75.131500	Coordinate:279	Reads:1	Hits:1	Allocated_reads:1	Strand:-
GGCATAGTGAGAATGGGCTTCATGAGCATG
>Location:NODE_283949_length_981_cov_75.131500	Coordinate:279	Reads:2	Hits:1	Allocated_reads:2	Strand:-
GGCATAGTGAGAATGGGCTTCATGAACATG
>Location:NODE_283949_length_981_cov_75.131500	Coordinate:279	Reads:1	Hits:1	Allocated_reads:1	Strand:-
TAGTGAGAATGGGCTTCATGAACATG
>Location:NODE_283949_length_981_cov_75.131500	Coordinate:280	Reads:1	Hits:1	Allocated_reads:1	Strand:-
AGTGAGAATGGGCTTCATGAACAT
>Location:NODE_283949_length_981_cov_75.131500	Coordinate:280	Reads:2	Hits:1	Allocated_reads:2	Strand:-
ATAGTGAGAATGGGCTTCATGAACAT
>Location:NODE_283949_length_981_cov_75.131500	Coordinate:280	Reads:1	Hits:1	Allocated_reads:1	Strand:-
CATAGTGAGAATGGGCTTCATGAACAT
>Location:NODE_283949_length_981_cov_75.131500	Coordinate:280	Reads:1	Hits:1	Allocated_reads:1	Strand:-
CCAAGGCATAGTGAGAATGGGCTTCATGAACAT
>Location:NODE_283949_length_981_cov_75.131500	Coordinate:280	Reads:11	Hits:1	Allocated_reads:11	Strand:-
GGCATAGTGAGAATGGGCTTCATGAACAT
>Location:NODE_283949_length_981_cov_75.131500	Coordinate:281	Reads:1	Hits:1	Allocated_reads:1	Strand:-
ATAGTGAGAATGGGCTTCATGAACA
>Location:NODE_283949_length_981_cov_75.131500	Coordinate:281	Reads:10	Hits:1	Allocated_reads:10	Strand:-
GGCATAGTGAGAATGGGCTTCATGAACA
>Location:NODE_283949_length_981_cov_75.131500	Coordinate:281	Reads:1	Hits:1	Allocated_reads:1	Strand:+
TGTTCATGAAGCCCATTCTCACTATGCCTT
>Location:NODE_283949_length_981_cov_75.131500	Coordinate:282	Reads:2	Hits:1	Allocated_reads:2	Strand:-
ATAGTGAGAATGGGCTTCATGAAC
>Location:NODE_283949_length_981_cov_75.131500	Coordinate:282	Reads:1	Hits:1	Allocated_reads:1	Strand:-
CCAAGGCATAGTGAGAATGGGCTTCATGAAC
>Location:NODE_283949_length_981_cov_75.131500	Coordinate:282	Reads:1	Hits:1	Allocated_reads:1	Strand:-
CCAAGGCATAGTGAGAATGGGCTTCATGAAT
>Location:NODE_283949_length_981_cov_75.131500	Coordinate:282	Reads:7	Hits:1	Allocated_reads:7	Strand:-
GGCATAGTGAGAATGGGCTTCATGAAC
>Location:NODE_283949_length_981_cov_75.131500	Coordinate:283	Reads:1	Hits:1	Allocated_reads:1	Strand:-
CCAAGGCATAGTGAGAATGGGCTTCATGTT
>Location:NODE_283949_length_981_cov_75.131500	Coordinate:283	Reads:1	Hits:1	Allocated_reads:1	Strand:-
GGCATAGTGAGAATGGGCTTCATGAA
>Location:NODE_283949_length_981_cov_75.131500	Coordinate:283	Reads:1	Hits:1	Allocated_reads:1	Strand:+
TTCATGAAGCCCATTCTCACTATGCCTT
>Location:NODE_283949_length_981_cov_75.131500	Coordinate:284	Reads:2	Hits:1	Allocated_reads:2	Strand:-
GGCATAGTGAGAATGGGCTTCATGA
>Location:NODE_283949_length_981_cov_75.131500	Coordinate:285	Reads:5	Hits:1	Allocated_reads:5	Strand:-
GGCATAGTGAGAATGGGCTTCATG
>Location:NODE_283949_length_981_cov_75.131500	Coordinate:287	Reads:1	Hits:1	Allocated_reads:1	Strand:-
CCAAGGCATAGTGAGAATGGGCTTCA
>Location:NODE_283949_length_981_cov_75.131500	Coordinate:288	Reads:2	Hits:1	Allocated_reads:2	Strand:-
CCAAGGCATAGTGAGAATGGGCTTC
>Location:NODE_283949_length_981_cov_75.131500	Coordinate:289	Reads:3	Hits:1	Allocated_reads:3	Strand:-
CCAAGGCATAGTGAGAATGGGCTT
>Location:NODE_283949_length_981_cov_75.131500	Coordinate:294	Reads:1	Hits:1	Allocated_reads:1	Strand:+
CATTCTCACTATGCCTTGGCTTGAAC
>Location:NODE_283949_length_981_cov_75.131500	Coordinate:294	Reads:1	Hits:1	Allocated_reads:1	Strand:+
CATTCTCACTATGCCTTGGGTTGAACT
>Location:NODE_283949_length_981_cov_75.131500	Coordinate:295	Reads:1	Hits:1	Allocated_reads:1	Strand:+
ATTCTCACTATGCCTTGGCTTGAACT
>Location:NODE_283949_length_981_cov_75.131500	Coordinate:295	Reads:2	Hits:1	Allocated_reads:2	Strand:+
ATTCTCACTATGCCTTGGGTTGAACT
>Location:NODE_283949_length_981_cov_75.131500	Coordinate:295	Reads:2	Hits:1	Allocated_reads:2	Strand:+
ATTCTCACTATGCCTTGGGTTGAACTGC
>Location:NODE_283949_length_981_cov_75.131500	Coordinate:295	Reads:1	Hits:1	Allocated_reads:1	Strand:+
ATTCTCACTATGCCTTGGCTTGAACTGCA
>Location:NODE_283949_length_981_cov_75.131500	Coordinate:295	Reads:1	Hits:1	Allocated_reads:1	Strand:-
TTCAAGCCAAGGCATAGTGAGAAT
>Location:NODE_283949_length_981_cov_75.131500	Coordinate:296	Reads:1	Hits:1	Allocated_reads:1	Strand:+
TTCTCACTATGCCTTGGCTTGAAC
>Location:NODE_283949_length_981_cov_75.131500	Coordinate:296	Reads:2	Hits:1	Allocated_reads:2	Strand:+
TTCTCACTATGCCTTGGCTTGAACA
>Location:NODE_283949_length_981_cov_75.131500	Coordinate:296	Reads:5	Hits:1	Allocated_reads:5	Strand:+
TTCTCACTATGCCTTGGCTTGAACTGC
>Location:NODE_283949_length_981_cov_75.131500	Coordinate:296	Reads:7	Hits:1	Allocated_reads:7	Strand:+
TTCTCACTATGCCTTGGCTTGAACTGCA
>Location:NODE_283949_length_981_cov_75.131500	Coordinate:296	Reads:4	Hits:1	Allocated_reads:4	Strand:+
TTCTCACTATGCCTTGGCTTGAACTGCATT
>Location:NODE_283949_length_981_cov_75.131500	Coordinate:297	Reads:1	Hits:1	Allocated_reads:1	Strand:+
TCTCACTATGCCTTGGCTTGAACTGC
>Location:NODE_283949_length_981_cov_75.131500	Coordinate:297	Reads:4	Hits:1	Allocated_reads:4	Strand:+
TCTCACTATGCCTTGGCTTGAACTGCA
>Location:NODE_283949_length_981_cov_75.131500	Coordinate:297	Reads:1	Hits:1	Allocated_reads:1	Strand:+
TCTCACTATGCCTTGGCTTGAACTGCATT
>Location:NODE_283949_length_981_cov_75.131500	Coordinate:298	Reads:1	Hits:1	Allocated_reads:1	Strand:+
CTCACTATGCCTTGGCTTGAACTGCAT
>Location:NODE_283949_length_981_cov_75.131500	Coordinate:299	Reads:1	Hits:1	Allocated_reads:1	Strand:+
TCACTATGCCTTGGCTTGAACTGC
>Location:NODE_283949_length_981_cov_75.131500	Coordinate:299	Reads:4	Hits:1	Allocated_reads:4	Strand:+
TCACTATGCCTTGGCTTGAACTGCA
>Location:NODE_283949_length_981_cov_75.131500	Coordinate:299	Reads:1	Hits:1	Allocated_reads:1	Strand:+
TCACTATGCCTTGGCTTGAACTGCAT
>Location:NODE_283949_length_981_cov_75.131500	Coordinate:299	Reads:12	Hits:1	Allocated_reads:12	Strand:+
TCACTATGCCTTGGCTTGAACTGCATT
>Location:NODE_283949_length_981_cov_75.131500	Coordinate:299	Reads:5	Hits:1	Allocated_reads:5	Strand:+
TCACTATGCCTTGGCTTGAACTGCATTT
>Location:NODE_283949_length_981_cov_75.131500	Coordinate:299	Reads:12	Hits:1	Allocated_reads:12	Strand:+
TCACTATGCCTTGGCTTGAACTGCATTTT
>Location:NODE_283949_length_981_cov_75.131500	Coordinate:299	Reads:4	Hits:1	Allocated_reads:4	Strand:+
TCACTATGCCTTGGCTTGAACTGCATTTTTGCCT
>Location:NODE_283949_length_981_cov_75.131500	Coordinate:300	Reads:1	Hits:1	Allocated_reads:1	Strand:+
CACTATGCCTTGGCTTGAACTGCATTTTT
>Location:NODE_283949_length_981_cov_75.131500	Coordinate:302	Reads:1	Hits:1	Allocated_reads:1	Strand:+
CTATGCCTTGGCTTGAACTGCATTTTTGCC
>Location:NODE_283949_length_981_cov_75.131500	Coordinate:303	Reads:1	Hits:1	Allocated_reads:1	Strand:+
TATGCCTTGGCTTGAACTGCATTTTTG
>Location:NODE_283949_length_981_cov_75.131500	Coordinate:303	Reads:1	Hits:1	Allocated_reads:1	Strand:+
TATGCCTTGGCTTGAACTGCATTTTTGC
>Location:NODE_283949_length_981_cov_75.131500	Coordinate:303	Reads:1	Hits:1	Allocated_reads:1	Strand:+
TATGCCTTGGCTTGAACTGCATTTTTGCC
>Location:NODE_283949_length_981_cov_75.131500	Coordinate:303	Reads:1	Hits:1	Allocated_reads:1	Strand:+
TATGCCTTGGCTTGAACTGCATTTTTGCCG
>Location:NODE_283949_length_981_cov_75.131500	Coordinate:303	Reads:9	Hits:1	Allocated_reads:9	Strand:+
TATGCCTTGGCTTGAACTGCATTTTTGCCT
>Location:NODE_283949_length_981_cov_75.131500	Coordinate:303	Reads:2	Hits:1	Allocated_reads:2	Strand:+
TATGCCTTGGCTTGAACTGCATTTTTGCCTT
>Location:NODE_283949_length_981_cov_75.131500	Coordinate:303	Reads:2	Hits:1	Allocated_reads:2	Strand:+
TATGCCTTGGCTTGAACTGCATTTTTGCCTTAGT
>Location:NODE_283949_length_981_cov_75.131500	Coordinate:304	Reads:1	Hits:1	Allocated_reads:1	Strand:+
ATGCCTTGGCTTGAACTGCATTTTTGCC
>Location:NODE_283949_length_981_cov_75.131500	Coordinate:305	Reads:3	Hits:1	Allocated_reads:3	Strand:+
TGCCTTGGCTTGAACTGCATTTTTGC
>Location:NODE_283949_length_981_cov_75.131500	Coordinate:305	Reads:3	Hits:1	Allocated_reads:3	Strand:+
TGCCTTGGCTTGAACTGCATTTTTGCC
>Location:NODE_283949_length_981_cov_75.131500	Coordinate:305	Reads:4	Hits:1	Allocated_reads:4	Strand:+
TGCCTTGGCTTGAACTGCATTTTTGCCT
>Location:NODE_283949_length_981_cov_75.131500	Coordinate:305	Reads:1	Hits:1	Allocated_reads:1	Strand:+
TGCCTTGGCTTGAACTGCATTTTTGCCTT
>Location:NODE_283949_length_981_cov_75.131500	Coordinate:307	Reads:1	Hits:1	Allocated_reads:1	Strand:+
CCTTGGCTTGAACTGCATTTTTGCCTTAGT
>Location:NODE_283949_length_981_cov_75.131500	Coordinate:328	Reads:3	Hits:1	Allocated_reads:3	Strand:+
TGCCTTAGTTATTGCTAAGGAGGAAGGT
>Location:NODE_283949_length_981_cov_75.131500	Coordinate:330	Reads:1	Hits:1	Allocated_reads:1	Strand:-
CACCTTCCTCCTTAGCAATAACTAAGG
>Location:NODE_283949_length_981_cov_75.131500	Coordinate:331	Reads:1	Hits:1	Allocated_reads:1	Strand:-
CACCTTCCTCCTTAGCAATAACTAAG
>Location:NODE_283949_length_981_cov_75.131500	Coordinate:332	Reads:1	Hits:1	Allocated_reads:1	Strand:+
TTAGTTATTGCTAAGGAGGAAGGTGAA
>Location:NODE_283949_length_981_cov_75.131500	Coordinate:332	Reads:2	Hits:1	Allocated_reads:2	Strand:+
TTAGTTATTGCTAAGGAGGAAGGTGAAA
>Location:NODE_283949_length_981_cov_75.131500	Coordinate:332	Reads:2	Hits:1	Allocated_reads:2	Strand:+
TTAGTTATTGCTAAGGAGGAAGGTGAAAT
>Location:NODE_283949_length_981_cov_75.131500	Coordinate:332	Reads:3	Hits:1	Allocated_reads:3	Strand:+
TTAGTTATTGCTAAGGAGGAAGGTGAAATG
>Location:NODE_283949_length_981_cov_75.131500	Coordinate:333	Reads:2	Hits:1	Allocated_reads:2	Strand:+
TAGTTATTGCTAAGGAGGAAGGTGAA
>Location:NODE_283949_length_981_cov_75.131500	Coordinate:333	Reads:10	Hits:1	Allocated_reads:10	Strand:+
TAGTTATTGCTAAGGAGGAAGGTGAAA
>Location:NODE_283949_length_981_cov_75.131500	Coordinate:333	Reads:1	Hits:1	Allocated_reads:1	Strand:+
TAGTTATTGCTAAGGAGGAAGGTGAAAT
>Location:NODE_283949_length_981_cov_75.131500	Coordinate:333	Reads:4	Hits:1	Allocated_reads:4	Strand:+
TAGTTATTGCTAAGGAGGAAGGTGAAATG
>Location:NODE_283949_length_981_cov_75.131500	Coordinate:336	Reads:1	Hits:1	Allocated_reads:1	Strand:+
TTATTGCTAAGGAGGAAGGTGAAATGCA
>Location:NODE_283949_length_981_cov_75.131500	Coordinate:336	Reads:16	Hits:1	Allocated_reads:16	Strand:+
TTATTGCTAAGGAGGAAGGTGAAATGCACT
>Location:NODE_283949_length_981_cov_75.131500	Coordinate:337	Reads:4	Hits:1	Allocated_reads:4	Strand:+
TATTGCTAAGGAGGAAGGTGAAATG
>Location:NODE_283949_length_981_cov_75.131500	Coordinate:337	Reads:1	Hits:1	Allocated_reads:1	Strand:+
TATTGCTAAGGAGGAAGGCGAAATGC
>Location:NODE_283949_length_981_cov_75.131500	Coordinate:337	Reads:10	Hits:1	Allocated_reads:10	Strand:+
TATTGCTAAGGAGGAAGGTGAAATGC
>Location:NODE_283949_length_981_cov_75.131500	Coordinate:337	Reads:3	Hits:1	Allocated_reads:3	Strand:+
TATTGCTAAGGAGGAAGGTGAAATGCA
>Location:NODE_283949_length_981_cov_75.131500	Coordinate:337	Reads:8	Hits:1	Allocated_reads:8	Strand:+
TATTGCTAAGGAGGAAGGTGAAATGCAC
>Location:NODE_283949_length_981_cov_75.131500	Coordinate:337	Reads:1	Hits:1	Allocated_reads:1	Strand:+
TATTGCTAAGGAGGAAGGTGGAATGCACT
>Location:NODE_283949_length_981_cov_75.131500	Coordinate:337	Reads:194	Hits:1	Allocated_reads:194	Strand:+
TATTGCTAAGGAGGAAGGTGAAATGCACT
>Location:NODE_283949_length_981_cov_75.131500	Coordinate:337	Reads:5	Hits:1	Allocated_reads:5	Strand:+
TATTGCTAAGGAGGAAGGTGAAATGCACTG
>Location:NODE_283949_length_981_cov_75.131500	Coordinate:337	Reads:4	Hits:1	Allocated_reads:4	Strand:+
TATTGCTAAGGAGGAAGGTGAAATGCACTGG
>Location:NODE_283949_length_981_cov_75.131500	Coordinate:337	Reads:14	Hits:1	Allocated_reads:14	Strand:+
TATTGCTAAGGAGGAAGGTGAAATGCACTGGC
>Location:NODE_283949_length_981_cov_75.131500	Coordinate:337	Reads:5	Hits:1	Allocated_reads:5	Strand:+
TATTGCTAAGGAGGAAGGTGAAATGCACTGGCT
>Location:NODE_283949_length_981_cov_75.131500	Coordinate:339	Reads:1	Hits:1	Allocated_reads:1	Strand:+
TTGCTAAGGAGGAAGGTGAAATGCAC
>Location:NODE_283949_length_981_cov_75.131500	Coordinate:339	Reads:3	Hits:1	Allocated_reads:3	Strand:+
TTGCTAAGGAGGAAGGTGAAATGCACT
>Location:NODE_283949_length_981_cov_75.131500	Coordinate:339	Reads:2	Hits:1	Allocated_reads:2	Strand:+
TTGCTAAGGAGGAAGGTGAAATGCACTGGC
>Location:NODE_283949_length_981_cov_75.131500	Coordinate:340	Reads:2	Hits:1	Allocated_reads:2	Strand:+
TGCTAAGGAGGAAGGTGAAATGCAC
>Location:NODE_283949_length_981_cov_75.131500	Coordinate:340	Reads:3	Hits:1	Allocated_reads:3	Strand:+
TGCTAAGGAGGAAGGTGAAATGCACT
>Location:NODE_283949_length_981_cov_75.131500	Coordinate:340	Reads:1	Hits:1	Allocated_reads:1	Strand:+
TGCTAAGGAGGAAGGTGAAATGCACTG
>Location:NODE_283949_length_981_cov_75.131500	Coordinate:340	Reads:13	Hits:1	Allocated_reads:13	Strand:+
TGCTAAGGAGGAAGGTGAAATGCACTGGC
>Location:NODE_283949_length_981_cov_75.131500	Coordinate:340	Reads:1	Hits:1	Allocated_reads:1	Strand:+
TGCTAAGGAGGAAGGTGAAATGCACTGGCG
>Location:NODE_283949_length_981_cov_75.131500	Coordinate:340	Reads:5	Hits:1	Allocated_reads:5	Strand:+
TGCTAAGGAGGAAGGTGAAATGCACTGGCT
>Location:NODE_283949_length_981_cov_75.131500	Coordinate:341	Reads:1	Hits:1	Allocated_reads:1	Strand:+
GCTAAGGAGGAAGGTGAAATGCAC
>Location:NODE_283949_length_981_cov_75.131500	Coordinate:341	Reads:1	Hits:1	Allocated_reads:1	Strand:+
GCTAAGGAGGAAGGTGAAATGCACT
>Location:NODE_283949_length_981_cov_75.131500	Coordinate:341	Reads:1	Hits:1	Allocated_reads:1	Strand:+
GCTAAGGAGGAAGGTGAAATGCACTGGCT
>Location:NODE_283949_length_981_cov_75.131500	Coordinate:341	Reads:1	Hits:1	Allocated_reads:1	Strand:+
GCTAAGGAGGAAGGTGAAATGCACTGGCTTTT
>Location:NODE_283949_length_981_cov_75.131500	Coordinate:342	Reads:1	Hits:1	Allocated_reads:1	Strand:+
CTAAGGAGGAAGGTGAAATGCACTGGCTGA
>Location:NODE_283949_length_981_cov_75.131500	Coordinate:343	Reads:1	Hits:1	Allocated_reads:1	Strand:+
TAAGGAGGAAGGTGAAATGCACTGGC
>Location:NODE_283949_length_981_cov_75.131500	Coordinate:343	Reads:1	Hits:1	Allocated_reads:1	Strand:+
TAAGGAGGAAGGTGAAATGCACTGGCTGT
>Location:NODE_283949_length_981_cov_75.131500	Coordinate:347	Reads:1	Hits:1	Allocated_reads:1	Strand:+
GAGGAAGGTGAAATGCACTGGCTGACT
>Location:NODE_283949_length_981_cov_75.131500	Coordinate:347	Reads:2	Hits:1	Allocated_reads:2	Strand:+
GAGGAAGGTGAAATGCACTGGCTGACGGT
>Location:NODE_283949_length_981_cov_75.131500	Coordinate:348	Reads:1	Hits:1	Allocated_reads:1	Strand:+
AGGAAGGTGAAATGCACTGGCTGACGG
>Location:NODE_283949_length_981_cov_75.131500	Coordinate:348	Reads:3	Hits:1	Allocated_reads:3	Strand:+
AGGAAGGTGAAATGCACTGGCTGACGGT
>Location:NODE_283949_length_981_cov_75.131500	Coordinate:348	Reads:2	Hits:1	Allocated_reads:2	Strand:+
AGGAAGGTGAAATGCACTGGCTGACGGTC
>Location:NODE_283949_length_981_cov_75.131500	Coordinate:349	Reads:1	Hits:1	Allocated_reads:1	Strand:+
GGAAGGTGAAATGCACTGGCTGACGGTCGTA
>Location:NODE_283949_length_981_cov_75.131500	Coordinate:350	Reads:1	Hits:1	Allocated_reads:1	Strand:-
CGACCGTCAGCCAGTGCATTTCACCTTC
>Location:NODE_283949_length_981_cov_75.131500	Coordinate:350	Reads:2	Hits:1	Allocated_reads:2	Strand:+
GAAGGTGAAATGCACTGGCTGACGGTCGTA
>Location:NODE_283949_length_981_cov_75.131500	Coordinate:352	Reads:1	Hits:1	Allocated_reads:1	Strand:+
AGGTGAAATGCACTGGCTGACGGTCGTA
>Location:NODE_283949_length_981_cov_75.131500	Coordinate:353	Reads:1	Hits:1	Allocated_reads:1	Strand:-
ACGACCGTCAGCCAGTGCATTTCACC
>Location:NODE_283949_length_981_cov_75.131500	Coordinate:353	Reads:1	Hits:1	Allocated_reads:1	Strand:-
ACGACCGTCAGCCAGTGCATTTCACT
>Location:NODE_283949_length_981_cov_75.131500	Coordinate:353	Reads:1	Hits:1	Allocated_reads:1	Strand:+
GGTGAAATGCACTGGCTGACGGTCGTA
>Location:NODE_283949_length_981_cov_75.131500	Coordinate:353	Reads:1	Hits:1	Allocated_reads:1	Strand:-
TACGACCGTCAGCCAGTGCATTTCACC
>Location:NODE_283949_length_981_cov_75.131500	Coordinate:354	Reads:3	Hits:1	Allocated_reads:3	Strand:-
ACGACCGTCAGCCAGTGCATTTCAC
>Location:NODE_283949_length_981_cov_75.131500	Coordinate:354	Reads:1	Hits:1	Allocated_reads:1	Strand:+
GTGAAATGCACTGGCTGACGGTCGTA
>Location:NODE_283949_length_981_cov_75.131500	Coordinate:354	Reads:1	Hits:1	Allocated_reads:1	Strand:-
TACGACCGTCAGCCAGTGCATTTCAC
>Location:NODE_283949_length_981_cov_75.131500	Coordinate:355	Reads:1	Hits:1	Allocated_reads:1	Strand:+
TGAAATGCACTGGCTGACGGTCGTA
>Location:NODE_283949_length_981_cov_75.131500	Coordinate:355	Reads:2	Hits:1	Allocated_reads:2	Strand:+
TGAAATGCACTGGCTGACGGTCGTAAAG
>Location:NODE_283949_length_981_cov_75.131500	Coordinate:355	Reads:7	Hits:1	Allocated_reads:7	Strand:+
TGAAATGCACTGGCTGACGGTCGTAAAGT
>Location:NODE_283949_length_981_cov_75.131500	Coordinate:355	Reads:1	Hits:1	Allocated_reads:1	Strand:+
TGAAATGCACTGGCTGACGGTCGTAAAGTGAC
>Location:NODE_283949_length_981_cov_75.131500	Coordinate:356	Reads:1	Hits:1	Allocated_reads:1	Strand:+
GAAATGCACTGGCTGACGGTCGTAAAG
>Location:NODE_283949_length_981_cov_75.131500	Coordinate:356	Reads:2	Hits:1	Allocated_reads:2	Strand:+
GAAATGCACTGGCTGACGGTCGTAAAGTGAC
>Location:NODE_283949_length_981_cov_75.131500	Coordinate:356	Reads:1	Hits:1	Allocated_reads:1	Strand:-
TTACGACCGTCAGCCAGTGCATTTC
>Location:NODE_283949_length_981_cov_75.131500	Coordinate:357	Reads:2	Hits:1	Allocated_reads:2	Strand:+
AAATGCACTGGCTGACGGTCGTAAAGTGAC
>Location:NODE_283949_length_981_cov_75.131500	Coordinate:357	Reads:1	Hits:1	Allocated_reads:1	Strand:+
AAATGCACTGGCTGACGGTCGTAAAGTGACTGCC
>Location:NODE_283949_length_981_cov_75.131500	Coordinate:358	Reads:1	Hits:1	Allocated_reads:1	Strand:+
AATGCACTGGCTGACGGTCGTAAAGTG
>Location:NODE_283949_length_981_cov_75.131500	Coordinate:358	Reads:30	Hits:1	Allocated_reads:30	Strand:+
AATGCACTGGCTGACGGTCGTAAAGTGAC
>Location:NODE_283949_length_981_cov_75.131500	Coordinate:358	Reads:6	Hits:1	Allocated_reads:6	Strand:+
AATGCACTGGCTGACGGTCGTAAAGTGACT
>Location:NODE_283949_length_981_cov_75.131500	Coordinate:359	Reads:4	Hits:1	Allocated_reads:4	Strand:+
ATGCACTGGCTGACGGTCGTAAAGTGAC
>Location:NODE_283949_length_981_cov_75.131500	Coordinate:359	Reads:3	Hits:1	Allocated_reads:3	Strand:+
ATGCACTGGCTGACGGTCGTAAAGTGACT
>Location:NODE_283949_length_981_cov_75.131500	Coordinate:360	Reads:1	Hits:1	Allocated_reads:1	Strand:+
TGCACTGGCTGACGGTCGCAAAGTGAC
>Location:NODE_283949_length_981_cov_75.131500	Coordinate:360	Reads:1	Hits:1	Allocated_reads:1	Strand:+
TGCACTGGCTGACGGTCGTAAAGTGAT
>Location:NODE_283949_length_981_cov_75.131500	Coordinate:360	Reads:1	Hits:1	Allocated_reads:1	Strand:+
TGCACTGGCTGACGGTCGTAAAGTGGT
>Location:NODE_283949_length_981_cov_75.131500	Coordinate:360	Reads:1	Hits:1	Allocated_reads:1	Strand:+
TGCACTGGCTGACGGTCGTAAATTGAC
>Location:NODE_283949_length_981_cov_75.131500	Coordinate:360	Reads:1	Hits:1	Allocated_reads:1	Strand:+
TGCACTGGCTGACGGTCGTGAAGTGAC
>Location:NODE_283949_length_981_cov_75.131500	Coordinate:360	Reads:7	Hits:1	Allocated_reads:7	Strand:+
TGCACTGGCTGACGGTCGTAAAGTGGC
>Location:NODE_283949_length_981_cov_75.131500	Coordinate:360	Reads:899	Hits:1	Allocated_reads:899	Strand:+
TGCACTGGCTGACGGTCGTAAAGTGAC
>Location:NODE_283949_length_981_cov_75.131500	Coordinate:360	Reads:1	Hits:1	Allocated_reads:1	Strand:+
TGCACTGGCTGACGGTCGTAAAGTGACG
>Location:NODE_283949_length_981_cov_75.131500	Coordinate:360	Reads:1	Hits:1	Allocated_reads:1	Strand:+
TGCACTGGCTGACGGTCGTATAGTGACT
>Location:NODE_283949_length_981_cov_75.131500	Coordinate:360	Reads:2	Hits:1	Allocated_reads:2	Strand:+
TGCACTGGCTGACGGTCGTAAAGTGGCT
>Location:NODE_283949_length_981_cov_75.131500	Coordinate:360	Reads:498	Hits:1	Allocated_reads:498	Strand:+
TGCACTGGCTGACGGTCGTAAAGTGACT
>Location:NODE_283949_length_981_cov_75.131500	Coordinate:360	Reads:1	Hits:1	Allocated_reads:1	Strand:+
TGCACTGGCTGACGGTCGTAAAGTGACTG
>Location:NODE_283949_length_981_cov_75.131500	Coordinate:360	Reads:2	Hits:1	Allocated_reads:2	Strand:+
TGCACTGGCTGACGGTCGTAAAGTGACTGC
>Location:NODE_283949_length_981_cov_75.131500	Coordinate:360	Reads:3	Hits:1	Allocated_reads:3	Strand:+
TGCACTGGCTGACGGTCGTAAAGTGACTGT
>Location:NODE_283949_length_981_cov_75.131500	Coordinate:360	Reads:7	Hits:1	Allocated_reads:7	Strand:+
TGCACTGGCTGACGGTCGTAAAGTGACTGCC
>Location:NODE_283949_length_981_cov_75.131500	Coordinate:360	Reads:1	Hits:1	Allocated_reads:1	Strand:+
TGCACTGGCTGACGGTCGTAAAGTGACTGCCT
>Location:NODE_283949_length_981_cov_75.131500	Coordinate:361	Reads:15	Hits:1	Allocated_reads:15	Strand:+
GCACTGGCTGACGGTCGTAAAGTGAC
>Location:NODE_283949_length_981_cov_75.131500	Coordinate:361	Reads:1	Hits:1	Allocated_reads:1	Strand:+
GCACTGGCTGACGGTCGTAAAGTGGCT
>Location:NODE_283949_length_981_cov_75.131500	Coordinate:361	Reads:31	Hits:1	Allocated_reads:31	Strand:+
GCACTGGCTGACGGTCGTAAAGTGACT
>Location:NODE_283949_length_981_cov_75.131500	Coordinate:361	Reads:1	Hits:1	Allocated_reads:1	Strand:+
GCACTGGCTGACGGTCGTAAAGTGACTGCC
>Location:NODE_283949_length_981_cov_75.131500	Coordinate:362	Reads:4	Hits:1	Allocated_reads:4	Strand:+
CACTGGCTGACGGTCGTAAAGTGAC
>Location:NODE_283949_length_981_cov_75.131500	Coordinate:362	Reads:11	Hits:1	Allocated_reads:11	Strand:+
CACTGGCTGACGGTCGTAAAGTGACT
>Location:NODE_283949_length_981_cov_75.131500	Coordinate:362	Reads:4	Hits:1	Allocated_reads:4	Strand:+
CACTGGCTGACGGTCGTAAAGTGACTGCCT
>Location:NODE_283949_length_981_cov_75.131500	Coordinate:363	Reads:1	Hits:1	Allocated_reads:1	Strand:+
ACTGGCTGACGGTCGTAAAGTGACTGCCT
>Location:NODE_283949_length_981_cov_75.131500	Coordinate:364	Reads:1	Hits:1	Allocated_reads:1	Strand:+
CTGGCTGACGGTCGTAAAGTGACT
>Location:NODE_283949_length_981_cov_75.131500	Coordinate:364	Reads:3	Hits:1	Allocated_reads:3	Strand:+
CTGGCTGACGGTCGTAAAGTGACTGCCT
>Location:NODE_283949_length_981_cov_75.131500	Coordinate:365	Reads:3	Hits:1	Allocated_reads:3	Strand:+
TGGCTGACGGTCGTAAAGTGACTGCCT
>Location:NODE_283949_length_981_cov_75.131500	Coordinate:365	Reads:1	Hits:1	Allocated_reads:1	Strand:+
TGGCTGACGGTCGTAAAGTGACTGCCTC
>Location:NODE_283949_length_981_cov_75.131500	Coordinate:365	Reads:1	Hits:1	Allocated_reads:1	Strand:+
TGGCTGACGGTCGTAAAGTGACTGCCTCT
>Location:NODE_283949_length_981_cov_75.131500	Coordinate:366	Reads:4	Hits:1	Allocated_reads:4	Strand:+
GGCTGACGGTCGTAAAGTGACTGCCT
>Location:NODE_283949_length_981_cov_75.131500	Coordinate:366	Reads:1	Hits:1	Allocated_reads:1	Strand:+
GGCTGACGGTCGTAAAGTGACTGCCTCGTT
>Location:NODE_283949_length_981_cov_75.131500	Coordinate:368	Reads:1	Hits:1	Allocated_reads:1	Strand:+
CTGACGGTCGTAAAGTGACTGCCTCGTTCA
>Location:NODE_283949_length_981_cov_75.131500	Coordinate:369	Reads:2	Hits:1	Allocated_reads:2	Strand:+
TGACGGTCGTAAAGTGACTGCCTCGTT
>Location:NODE_283949_length_981_cov_75.131500	Coordinate:369	Reads:1	Hits:1	Allocated_reads:1	Strand:+
TGACGGTCGTAAAGTGACTGCCTCGTTC
>Location:NODE_283949_length_981_cov_75.131500	Coordinate:369	Reads:3	Hits:1	Allocated_reads:3	Strand:+
TGACGGTCGTAAAGTGACTGCCTCGTTCA
>Location:NODE_283949_length_981_cov_75.131500	Coordinate:369	Reads:3	Hits:1	Allocated_reads:3	Strand:+
TGACGGTCGTAAAGTGACTGCCTCGTTCAGT
>Location:NODE_283949_length_981_cov_75.131500	Coordinate:370	Reads:1	Hits:1	Allocated_reads:1	Strand:-
AACTGAACGAGGCAGTCACTTTACGACCGTC
>Location:NODE_283949_length_981_cov_75.131500	Coordinate:370	Reads:1	Hits:1	Allocated_reads:1	Strand:+
GACGGTCGTAAAGTGACTGCCTCT
>Location:NODE_283949_length_981_cov_75.131500	Coordinate:370	Reads:6	Hits:1	Allocated_reads:6	Strand:+
GACGGTCGTAAAGTGACTGCCTCGTTCAGT
>Location:NODE_283949_length_981_cov_75.131500	Coordinate:370	Reads:1	Hits:1	Allocated_reads:1	Strand:-
TGAACGAGGCAGTCACTTTACGACCGTC
>Location:NODE_283949_length_981_cov_75.131500	Coordinate:371	Reads:1	Hits:1	Allocated_reads:1	Strand:+
ACGGTCGTAAAGTGACTGCCTCGTTCAGT
>Location:NODE_283949_length_981_cov_75.131500	Coordinate:372	Reads:2	Hits:1	Allocated_reads:2	Strand:+
CGGTCGTAAAGTGACTGCCTCGTTCAGT
>Location:NODE_283949_length_981_cov_75.131500	Coordinate:373	Reads:1	Hits:1	Allocated_reads:1	Strand:-
AACTGAACGAGGCAGTCACTTTACGACC
>Location:NODE_283949_length_981_cov_75.131500	Coordinate:374	Reads:9	Hits:1	Allocated_reads:9	Strand:-
AACTGAACGAGGCAGTCACTTTACGAC
>Location:NODE_283949_length_981_cov_75.131500	Coordinate:374	Reads:1	Hits:1	Allocated_reads:1	Strand:-
ACTGAACGAGGCAGTCACTTTACGAC
>Location:NODE_283949_length_981_cov_75.131500	Coordinate:374	Reads:1	Hits:1	Allocated_reads:1	Strand:-
TAACTGAACGAGGCAGTCACTTTACGAC
>Location:NODE_283949_length_981_cov_75.131500	Coordinate:374	Reads:1	Hits:1	Allocated_reads:1	Strand:-
TTTAACTGAACGAGGCAGTCACTTTACGAC
>Location:NODE_283949_length_981_cov_75.131500	Coordinate:375	Reads:4	Hits:1	Allocated_reads:4	Strand:+
TCGTAAAGTGACTGCCTCGTTCAGTTA
>Location:NODE_283949_length_981_cov_75.131500	Coordinate:375	Reads:1	Hits:1	Allocated_reads:1	Strand:-
TTAACTGAACGAGGCAGTCACTTTACGA
>Location:NODE_283949_length_981_cov_75.131500	Coordinate:376	Reads:1	Hits:1	Allocated_reads:1	Strand:-
TTTAACTGAACGAGGCAGTCACTTTACG
>Location:NODE_283949_length_981_cov_75.131500	Coordinate:377	Reads:5	Hits:1	Allocated_reads:5	Strand:-
AACTGAACGAGGCAGTCACTTTAC
>Location:NODE_283949_length_981_cov_75.131500	Coordinate:378	Reads:1	Hits:1	Allocated_reads:1	Strand:+
TAAAGTGACTGCCTCGTTCAGTTA
>Location:NODE_283949_length_981_cov_75.131500	Coordinate:378	Reads:1	Hits:1	Allocated_reads:1	Strand:-
TTTAACTGAACGAGGCAGTCACTTTA
>Location:NODE_283949_length_981_cov_75.131500	Coordinate:380	Reads:1	Hits:1	Allocated_reads:1	Strand:+
AAGTGACTGCCTCGTTCAGTTAAAAAGTCT
>Location:NODE_283949_length_981_cov_75.131500	Coordinate:383	Reads:1	Hits:1	Allocated_reads:1	Strand:+
TGACTGCCTCGTTCAGTTAAAAAGTCTGGTC
>Location:NODE_283949_length_981_cov_75.131500	Coordinate:384	Reads:2	Hits:1	Allocated_reads:2	Strand:-
ACCAGACTTTTTAACTGAACGAGGCAGTC
>Location:NODE_283949_length_981_cov_75.131500	Coordinate:384	Reads:1	Hits:1	Allocated_reads:1	Strand:-
CCAGACTTTTTAACTGAACGAGGCAGCC
>Location:NODE_283949_length_981_cov_75.131500	Coordinate:384	Reads:2	Hits:1	Allocated_reads:2	Strand:-
CCAGACTTTTTAACTGAACGAGGCAGTC
>Location:NODE_283949_length_981_cov_75.131500	Coordinate:385	Reads:7	Hits:1	Allocated_reads:7	Strand:-
ACCAGACTTTTTAACTGAACGAGGCAGT
>Location:NODE_283949_length_981_cov_75.131500	Coordinate:385	Reads:1	Hits:1	Allocated_reads:1	Strand:-
AGACCAGACTTTTTAACTGAACGAGGCAGC
>Location:NODE_283949_length_981_cov_75.131500	Coordinate:385	Reads:1	Hits:1	Allocated_reads:1	Strand:-
AGACCAGACTTTTTAACTGAACGAGGCAGT
>Location:NODE_283949_length_981_cov_75.131500	Coordinate:385	Reads:1	Hits:1	Allocated_reads:1	Strand:-
AGACTTTTTAACTGAACGAGGCAGT
>Location:NODE_283949_length_981_cov_75.131500	Coordinate:385	Reads:1	Hits:1	Allocated_reads:1	Strand:-
CAGACTTTTTAACTGAACGAGGCAGT
>Location:NODE_283949_length_981_cov_75.131500	Coordinate:385	Reads:1	Hits:1	Allocated_reads:1	Strand:-
CCAGACTTTTTAACTGAACGAGGCAGT
>Location:NODE_283949_length_981_cov_75.131500	Coordinate:385	Reads:2	Hits:1	Allocated_reads:2	Strand:-
CCAGACTTTTTAACTGAACGAGGCAGC
>Location:NODE_283949_length_981_cov_75.131500	Coordinate:385	Reads:2	Hits:1	Allocated_reads:2	Strand:-
GACCAGACTTTTTAACTGAACGAGGCAGC
>Location:NODE_283949_length_981_cov_75.131500	Coordinate:385	Reads:7	Hits:1	Allocated_reads:7	Strand:-
GACCAGACTTTTTAACTGAACGAGGCAGT
>Location:NODE_283949_length_981_cov_75.131500	Coordinate:387	Reads:2	Hits:1	Allocated_reads:2	Strand:-
CCAGACTTTTTAACTGAACGAGGCA
>Location:NODE_283949_length_981_cov_75.131500	Coordinate:387	Reads:1	Hits:1	Allocated_reads:1	Strand:-
GACCAGACTTTTTAACTGAACGAGGCA
>Location:NODE_283949_length_981_cov_75.131500	Coordinate:387	Reads:2	Hits:1	Allocated_reads:2	Strand:+
TGCCTCGTTCAGTTAAAAAGTCTGGTCT
>Location:NODE_283949_length_981_cov_75.131500	Coordinate:388	Reads:2	Hits:1	Allocated_reads:2	Strand:-
ACCAGACTTTTTAACTGAACGAGGC
>Location:NODE_283949_length_981_cov_75.131500	Coordinate:388	Reads:3	Hits:1	Allocated_reads:3	Strand:-
AGACCAGACTTTTTAACTGAACGAGGC
>Location:NODE_283949_length_981_cov_75.131500	Coordinate:388	Reads:3	Hits:1	Allocated_reads:3	Strand:-
CCAGACTTTTTAACTGAACGAGGC
>Location:NODE_283949_length_981_cov_75.131500	Coordinate:388	Reads:30	Hits:1	Allocated_reads:30	Strand:-
GACCAGACTTTTTAACTGAACGAGGC
>Location:NODE_283949_length_981_cov_75.131500	Coordinate:388	Reads:1	Hits:1	Allocated_reads:1	Strand:+
GCCTCGTTCAGTTAAAAAGTCTGGTCT
>Location:NODE_283949_length_981_cov_75.131500	Coordinate:389	Reads:2	Hits:1	Allocated_reads:2	Strand:-
ACCAGACTTTTTAACTGAACGAGG
>Location:NODE_283949_length_981_cov_75.131500	Coordinate:389	Reads:1	Hits:1	Allocated_reads:1	Strand:-
AGACCAGACTTTTTAACTGAACGAGG
>Location:NODE_283949_length_981_cov_75.131500	Coordinate:389	Reads:1	Hits:1	Allocated_reads:1	Strand:-
CAGACCAGACTTTTTAACTGAACGAGG
>Location:NODE_283949_length_981_cov_75.131500	Coordinate:389	Reads:1	Hits:1	Allocated_reads:1	Strand:-
GACCAGACTTTTTAACTGAACGAGG
>Location:NODE_283949_length_981_cov_75.131500	Coordinate:389	Reads:1	Hits:1	Allocated_reads:1	Strand:-
TCAGACCAGACTTTTTAACTGAACGAGG
>Location:NODE_283949_length_981_cov_75.131500	Coordinate:390	Reads:1	Hits:1	Allocated_reads:1	Strand:+
CTCGTTCAGTTAAAAAGTCTGGTCTGAA
>Location:NODE_283949_length_981_cov_75.131500	Coordinate:391	Reads:1	Hits:1	Allocated_reads:1	Strand:+
TCGTTCAGTTAAAAAGTCTGGTCT
>Location:NODE_283949_length_981_cov_75.131500	Coordinate:391	Reads:1	Hits:1	Allocated_reads:1	Strand:+
TCGTTCAGTTAAAAAGTCTGGTCTGAA
>Location:NODE_283949_length_981_cov_75.131500	Coordinate:392	Reads:1	Hits:1	Allocated_reads:1	Strand:-
CAGACCAGACTTTTTAACTGAACG
>Location:NODE_283949_length_981_cov_75.131500	Coordinate:393	Reads:1	Hits:1	Allocated_reads:1	Strand:-
CATGTTCAGACCAGACTTTTTAACTGAAA
>Location:NODE_283949_length_981_cov_75.131500	Coordinate:394	Reads:1	Hits:1	Allocated_reads:1	Strand:+
TTCAGTTAAAAAGTCTGGTCTGAACAT
>Location:NODE_283949_length_981_cov_75.131500	Coordinate:394	Reads:3	Hits:1	Allocated_reads:3	Strand:+
TTCAGTTAAAAAGTCTGGTCTGAACATG
>Location:NODE_283949_length_981_cov_75.131500	Coordinate:394	Reads:1	Hits:1	Allocated_reads:1	Strand:+
TTCAGTTAAAAAGTCTGGTCTGAACATGGA
>Location:NODE_283949_length_981_cov_75.131500	Coordinate:394	Reads:1	Hits:1	Allocated_reads:1	Strand:+
TTCAGTTAAAAAGTCTGGTCTGAACATGGACTT
>Location:NODE_283949_length_981_cov_75.131500	Coordinate:395	Reads:1	Hits:1	Allocated_reads:1	Strand:-
GTTCAGACCAGACTTTTTAACTGA
>Location:NODE_283949_length_981_cov_75.131500	Coordinate:395	Reads:1	Hits:1	Allocated_reads:1	Strand:+
TCAGTTAAAAAGTCTGGTCTGAACATG
>Location:NODE_283949_length_981_cov_75.131500	Coordinate:396	Reads:1	Hits:1	Allocated_reads:1	Strand:+
CAGTTAAAAAGTCTGGTCTGAACATGGACTGT
>Location:NODE_283949_length_981_cov_75.131500	Coordinate:397	Reads:1	Hits:1	Allocated_reads:1	Strand:+
AGTTAAAAAGTCTGGTCTGAACATGGA
>Location:NODE_283949_length_981_cov_75.131500	Coordinate:397	Reads:1	Hits:1	Allocated_reads:1	Strand:-
CATGTTCAGACCAGACTTTTTAACT
>Location:NODE_283949_length_981_cov_75.131500	Coordinate:398	Reads:1	Hits:1	Allocated_reads:1	Strand:+
GTTAAAAAGTCTGGTCTGAACATGGAC
>Location:NODE_283949_length_981_cov_75.131500	Coordinate:400	Reads:1	Hits:1	Allocated_reads:1	Strand:+
TAAAAAGTCTGGTCTGAACATGGA
>Location:NODE_283949_length_981_cov_75.131500	Coordinate:400	Reads:1	Hits:1	Allocated_reads:1	Strand:+
TAAAAAGTCTGGTCTGAACATGGAC
>Location:NODE_283949_length_981_cov_75.131500	Coordinate:401	Reads:1	Hits:1	Allocated_reads:1	Strand:+
AAAAAGTCTGGTCTGAACATGGACTGTT
>Location:NODE_283949_length_981_cov_75.131500	Coordinate:401	Reads:1	Hits:1	Allocated_reads:1	Strand:+
AAAAAGTCTGGTCTGAACATGGACTGTTAGT
>Location:NODE_283949_length_981_cov_75.131500	Coordinate:402	Reads:3	Hits:1	Allocated_reads:3	Strand:+
AAAAGTCTGGTCTGAACATGGACT
>Location:NODE_283949_length_981_cov_75.131500	Coordinate:402	Reads:1	Hits:1	Allocated_reads:1	Strand:+
AAAAGTCTGGTCTGAACATGGACGGT
>Location:NODE_283949_length_981_cov_75.131500	Coordinate:402	Reads:1	Hits:1	Allocated_reads:1	Strand:+
AAAAGTCTGGTCTGAACATGGACTGT
>Location:NODE_283949_length_981_cov_75.131500	Coordinate:402	Reads:3	Hits:1	Allocated_reads:3	Strand:+
AAAAGTCTGGTCTGAACATGGACTGTT
>Location:NODE_283949_length_981_cov_75.131500	Coordinate:402	Reads:5	Hits:1	Allocated_reads:5	Strand:+
AAAAGTCTGGTCTGAACATGGACTGTTAGT
>Location:NODE_283949_length_981_cov_75.131500	Coordinate:402	Reads:1	Hits:1	Allocated_reads:1	Strand:+
AAAAGTCTGGTCTGAACATGGACTGTTAGTC
>Location:NODE_283949_length_981_cov_75.131500	Coordinate:403	Reads:9	Hits:1	Allocated_reads:9	Strand:+
AAAGTCTGGTCTGAACATGGACTGTTAGT
>Location:NODE_283949_length_981_cov_75.131500	Coordinate:403	Reads:1	Hits:1	Allocated_reads:1	Strand:+
AAAGTCTGGTCTGAACATGGACTGTTAGTC
>Location:NODE_283949_length_981_cov_75.131500	Coordinate:404	Reads:1	Hits:1	Allocated_reads:1	Strand:+
AAGTCTGGTCTGAACATGGACTGTT
>Location:NODE_283949_length_981_cov_75.131500	Coordinate:404	Reads:26	Hits:1	Allocated_reads:26	Strand:+
AAGTCTGGTCTGAACATGGACTGTTAGT
>Location:NODE_283949_length_981_cov_75.131500	Coordinate:404	Reads:4	Hits:1	Allocated_reads:4	Strand:+
AAGTCTGGTCTGAACATGGACTGTTAGTC
>Location:NODE_283949_length_981_cov_75.131500	Coordinate:404	Reads:1	Hits:1	Allocated_reads:1	Strand:+
AAGTCTGGTCTGAACATGGACTGTTAGTCAA
>Location:NODE_283949_length_981_cov_75.131500	Coordinate:404	Reads:1	Hits:1	Allocated_reads:1	Strand:+
AAGTCTGGTCTGAACATGGACTGTTAGTCAAT
>Location:NODE_283949_length_981_cov_75.131500	Coordinate:404	Reads:1	Hits:1	Allocated_reads:1	Strand:+
AAGTCTGGTCTGAACATGGACTGTTAGTCAATG
>Location:NODE_283949_length_981_cov_75.131500	Coordinate:404	Reads:1	Hits:1	Allocated_reads:1	Strand:+
AAGTCTGGTCTGAACATGGACTGTTAGTCAATGGC
>Location:NODE_283949_length_981_cov_75.131500	Coordinate:405	Reads:1	Hits:1	Allocated_reads:1	Strand:+
AGTCTGGTCTGAACATGGACTGTTAGTCAAT
>Location:NODE_283949_length_981_cov_75.131500	Coordinate:405	Reads:1	Hits:1	Allocated_reads:1	Strand:-
TTGACTAACAGTCCATGTTCAGACCAGACT
>Location:NODE_283949_length_981_cov_75.131500	Coordinate:406	Reads:1	Hits:1	Allocated_reads:1	Strand:+
GTCTGGTCTGAACATGGACTGTTAGTCAAT
>Location:NODE_283949_length_981_cov_75.131500	Coordinate:407	Reads:4	Hits:1	Allocated_reads:4	Strand:+
TCTGGTCTGAACATGGACTGTTAGTCAAT
>Location:NODE_283949_length_981_cov_75.131500	Coordinate:407	Reads:1	Hits:1	Allocated_reads:1	Strand:+
TCTGGTCTGAACATGGACTGTTAGTCAATGGC
>Location:NODE_283949_length_981_cov_75.131500	Coordinate:408	Reads:1	Hits:1	Allocated_reads:1	Strand:+
CTGGTCTGAACATGGACTGTTAGTCAA
>Location:NODE_283949_length_981_cov_75.131500	Coordinate:408	Reads:1	Hits:1	Allocated_reads:1	Strand:+
CTGGTCTGAACATGGACTGTTAGTCACT
>Location:NODE_283949_length_981_cov_75.131500	Coordinate:408	Reads:2	Hits:1	Allocated_reads:2	Strand:+
CTGGTCTGAACATGGACTGTTAGTCAAT
>Location:NODE_283949_length_981_cov_75.131500	Coordinate:408	Reads:3	Hits:1	Allocated_reads:3	Strand:+
CTGGTCTGAACATGGACTGTTAGTCAATG
>Location:NODE_283949_length_981_cov_75.131500	Coordinate:409	Reads:4	Hits:1	Allocated_reads:4	Strand:+
TGGTCTGAACATGGACTGTTAGTCAAT
>Location:NODE_283949_length_981_cov_75.131500	Coordinate:409	Reads:1	Hits:1	Allocated_reads:1	Strand:+
TGGTCTGAACATGGACTGATAGTCAATG
>Location:NODE_283949_length_981_cov_75.131500	Coordinate:409	Reads:7	Hits:1	Allocated_reads:7	Strand:+
TGGTCTGAACATGGACTGTTAGTCAATG
>Location:NODE_283949_length_981_cov_75.131500	Coordinate:409	Reads:1	Hits:1	Allocated_reads:1	Strand:+
TGGTCTGAACATGGACTGTTAGTCAATGG
>Location:NODE_283949_length_981_cov_75.131500	Coordinate:409	Reads:1	Hits:1	Allocated_reads:1	Strand:+
TGGTCTGAACATGGACTGTTAGTCAATGT
>Location:NODE_283949_length_981_cov_75.131500	Coordinate:409	Reads:8	Hits:1	Allocated_reads:8	Strand:+
TGGTCTGAACATGGACTGTTAGTCAATGGC
>Location:NODE_283949_length_981_cov_75.131500	Coordinate:409	Reads:3	Hits:1	Allocated_reads:3	Strand:+
TGGTCTGAACATGGACTGTTAGTCAATGGCC
>Location:NODE_283949_length_981_cov_75.131500	Coordinate:410	Reads:1	Hits:1	Allocated_reads:1	Strand:+
GGTCTGAACATGGACTGTTAGTCAATGT
>Location:NODE_283949_length_981_cov_75.131500	Coordinate:412	Reads:1	Hits:1	Allocated_reads:1	Strand:+
TCTGAACATGGACTGTTAGTCAATG
>Location:NODE_283949_length_981_cov_75.131500	Coordinate:412	Reads:1	Hits:1	Allocated_reads:1	Strand:+
TCTGAACATGGACTGTTAGTCAATGGCC
>Location:NODE_283949_length_981_cov_75.131500	Coordinate:412	Reads:1	Hits:1	Allocated_reads:1	Strand:+
TCTGAACATGGACTGTTAGTCAATGGCCT
>Location:NODE_283949_length_981_cov_75.131500	Coordinate:412	Reads:4	Hits:1	Allocated_reads:4	Strand:+
TCTGAACATGGACTGTTAGTCAATGGCCC
>Location:NODE_283949_length_981_cov_75.131500	Coordinate:412	Reads:8	Hits:1	Allocated_reads:8	Strand:+
TCTGAACATGGACTGTTAGTCAATGGCCCC
>Location:NODE_283949_length_981_cov_75.131500	Coordinate:412	Reads:2	Hits:1	Allocated_reads:2	Strand:+
TCTGAACATGGACTGTTAGTCAATGGCCCCT
>Location:NODE_283949_length_981_cov_75.131500	Coordinate:413	Reads:1	Hits:1	Allocated_reads:1	Strand:+
CTGAACATGGACTGTTAGTCAATGGCC
>Location:NODE_283949_length_981_cov_75.131500	Coordinate:413	Reads:2	Hits:1	Allocated_reads:2	Strand:+
CTGAACATGGACTGTTAGTCAATGGCCCC
>Location:NODE_283949_length_981_cov_75.131500	Coordinate:413	Reads:1	Hits:1	Allocated_reads:1	Strand:+
CTGAACATGGACTGTTAGTCAATGGCCCCTC
>Location:NODE_283949_length_981_cov_75.131500	Coordinate:414	Reads:4	Hits:1	Allocated_reads:4	Strand:+
TGAACATGGACTGTTAGTCAATGGCCCCT
>Location:NODE_283949_length_981_cov_75.131500	Coordinate:415	Reads:3	Hits:1	Allocated_reads:3	Strand:+
GAACATGGACTGTTAGTCAATGGCCCCT
>Location:NODE_283949_length_981_cov_75.131500	Coordinate:415	Reads:1	Hits:1	Allocated_reads:1	Strand:+
GAACATGGACTGTTAGTCAATGGCCCCTCC
>Location:NODE_283949_length_981_cov_75.131500	Coordinate:416	Reads:1	Hits:1	Allocated_reads:1	Strand:+
AACATGGACTGTTAGTCACTGGCCCCTCCA
>Location:NODE_283949_length_981_cov_75.131500	Coordinate:417	Reads:2	Hits:1	Allocated_reads:2	Strand:+
ACATGGACTGTTAGTCAATGGCCCCTCCA
>Location:NODE_283949_length_981_cov_75.131500	Coordinate:418	Reads:1	Hits:1	Allocated_reads:1	Strand:+
CATGGACTGTTAGTCAATGGCCCCT
>Location:NODE_283949_length_981_cov_75.131500	Coordinate:418	Reads:1	Hits:1	Allocated_reads:1	Strand:+
CATGGACTGTTAGTCAATGGCCCCTCC
>Location:NODE_283949_length_981_cov_75.131500	Coordinate:420	Reads:2	Hits:1	Allocated_reads:2	Strand:+
TGGACTGTTAGTCAATGGCCCCTCC
>Location:NODE_283949_length_981_cov_75.131500	Coordinate:420	Reads:1	Hits:1	Allocated_reads:1	Strand:+
TGGACTGTTAGTCAATGGCCCCTCCAT
>Location:NODE_283949_length_981_cov_75.131500	Coordinate:420	Reads:1	Hits:1	Allocated_reads:1	Strand:+
TGGACTGTTAGTCAATGGCCCCTCCATT
>Location:NODE_283949_length_981_cov_75.131500	Coordinate:420	Reads:4	Hits:1	Allocated_reads:4	Strand:+
TGGACTGTTAGTCAATGGCCCCTCCATTT
>Location:NODE_283949_length_981_cov_75.131500	Coordinate:420	Reads:1	Hits:1	Allocated_reads:1	Strand:+
TGGACTGTTAGTCAATGGCCCCTCCATTTT
>Location:NODE_283949_length_981_cov_75.131500	Coordinate:422	Reads:1	Hits:1	Allocated_reads:1	Strand:+
GACTGTTAGTCAATGGCCCCTCCATTTTT
>Location:NODE_283949_length_981_cov_75.131500	Coordinate:423	Reads:1	Hits:1	Allocated_reads:1	Strand:+
ACTGTTAGTCAATGGCCCCTCCATTTT
>Location:NODE_283949_length_981_cov_75.131500	Coordinate:423	Reads:1	Hits:1	Allocated_reads:1	Strand:+
ACTGTTAGTCAATGGCCCCTCCATTTTAT
>Location:NODE_283949_length_981_cov_75.131500	Coordinate:425	Reads:1	Hits:1	Allocated_reads:1	Strand:+
TGTTAGTCAATGGCCCCTCCATTTT
>Location:NODE_283949_length_981_cov_75.131500	Coordinate:425	Reads:2	Hits:1	Allocated_reads:2	Strand:+
TGTTAGTCAATGGCCCCTCCATTTTTACT
>Location:NODE_283949_length_981_cov_75.131500	Coordinate:427	Reads:1	Hits:1	Allocated_reads:1	Strand:+
TTAGTCAATGGCCCCTCCATTTTTACT
>Location:NODE_283949_length_981_cov_75.131500	Coordinate:433	Reads:2	Hits:1	Allocated_reads:2	Strand:-
GCTGTAAGTAAAAATGGAGGGGCCATT
>Location:NODE_283949_length_981_cov_75.131500	Coordinate:434	Reads:1	Hits:1	Allocated_reads:1	Strand:-
GCTGTAAGTAAAAATGGAGGGGCCAT
>Location:NODE_283949_length_981_cov_75.131500	Coordinate:435	Reads:1	Hits:1	Allocated_reads:1	Strand:+
TGGCCCCTCCATTTTTACTTACAGCTAT
>Location:NODE_283949_length_981_cov_75.131500	Coordinate:435	Reads:3	Hits:1	Allocated_reads:3	Strand:+
TGGCCCCTCCATTTTTACTTACAGCTATT
>Location:NODE_283949_length_981_cov_75.131500	Coordinate:436	Reads:1	Hits:1	Allocated_reads:1	Strand:+
GGCCCCTCCATTTTTACTTACAGC
>Location:NODE_283949_length_981_cov_75.131500	Coordinate:441	Reads:1	Hits:1	Allocated_reads:1	Strand:-
TGAATAGCTGTAAGTAAAAATGGAG
>Location:NODE_283949_length_981_cov_75.131500	Coordinate:442	Reads:1	Hits:1	Allocated_reads:1	Strand:+
TCCATTTTTACTTACAGCTATTCACAGAGGC
>Location:NODE_283949_length_981_cov_75.131500	Coordinate:444	Reads:1	Hits:1	Allocated_reads:1	Strand:+
CATTTTTACTTACAGCTATTCACAGAGGCA
>Location:NODE_283949_length_981_cov_75.131500	Coordinate:447	Reads:1	Hits:1	Allocated_reads:1	Strand:+
TTTTACTTACAGCTATTCACAGAGGC
>Location:NODE_283949_length_981_cov_75.131500	Coordinate:449	Reads:6	Hits:1	Allocated_reads:6	Strand:+
TTACTTACAGCTATTCACAGAGGC
>Location:NODE_283949_length_981_cov_75.131500	Coordinate:449	Reads:1	Hits:1	Allocated_reads:1	Strand:+
TTACTTACAGCTATTCACAGAGGCAGAAA
>Location:NODE_283949_length_981_cov_75.131500	Coordinate:450	Reads:2	Hits:1	Allocated_reads:2	Strand:+
TACTTACAGCTATTCACAGAGGCA
>Location:NODE_283949_length_981_cov_75.131500	Coordinate:450	Reads:2	Hits:1	Allocated_reads:2	Strand:+
TACTTACAGCTATTCACAGAGGCAG
>Location:NODE_283949_length_981_cov_75.131500	Coordinate:450	Reads:1	Hits:1	Allocated_reads:1	Strand:+
TACTTACAGCTATTCACAGAGGCAGAA
>Location:NODE_283949_length_981_cov_75.131500	Coordinate:450	Reads:2	Hits:1	Allocated_reads:2	Strand:+
TACTTACAGCTATTCACAGAGGCAGAAA
>Location:NODE_283949_length_981_cov_75.131500	Coordinate:450	Reads:1	Hits:1	Allocated_reads:1	Strand:+
TACTTACAGCTATTCACAGAGGCAGAAAG
>Location:NODE_283949_length_981_cov_75.131500	Coordinate:450	Reads:4	Hits:1	Allocated_reads:4	Strand:+
TACTTACAGCTATTCACAGAGGCAGAAAGA
>Location:NODE_283949_length_981_cov_75.131500	Coordinate:453	Reads:1	Hits:1	Allocated_reads:1	Strand:+
TTACAGCTATTCACAGAGGCAGAAAGA
>Location:NODE_283949_length_981_cov_75.131500	Coordinate:454	Reads:1	Hits:1	Allocated_reads:1	Strand:+
TACAGCTATTCACAGAGGCAGAAAGACT
>Location:NODE_283949_length_981_cov_75.131500	Coordinate:454	Reads:1	Hits:1	Allocated_reads:1	Strand:+
TACAGCTATTCACAGAGGCAGAAAGACGA
>Location:NODE_283949_length_981_cov_75.131500	Coordinate:454	Reads:1	Hits:1	Allocated_reads:1	Strand:+
TACAGCTATTCACAGAGGCAGAAAGATGA
>Location:NODE_283949_length_981_cov_75.131500	Coordinate:454	Reads:1	Hits:1	Allocated_reads:1	Strand:+
TACAGCTATTCACAGAGGCAGAAAGACGAGA
>Location:NODE_283949_length_981_cov_75.131500	Coordinate:456	Reads:1	Hits:1	Allocated_reads:1	Strand:+
CAGCTATTCACAGAGGCAGAAAGATGAGA
>Location:NODE_283949_length_981_cov_75.131500	Coordinate:460	Reads:1	Hits:1	Allocated_reads:1	Strand:+
TATTCACAGAGGCAGAAAGACGAGAGA
>Location:NODE_283949_length_981_cov_75.131500	Coordinate:464	Reads:1	Hits:1	Allocated_reads:1	Strand:+
CACAGAGGCAGAAAGATGAGAGAGCAAAGT
>Location:NODE_283949_length_981_cov_75.131500	Coordinate:464	Reads:1	Hits:1	Allocated_reads:1	Strand:-
TGCTCTCTCATCTTTCTGCCTCTGTG
>Location:NODE_283949_length_981_cov_75.131500	Coordinate:469	Reads:1	Hits:1	Allocated_reads:1	Strand:-
CTTTGCTCTCTCATCTTTCTGCCT
>Location:NODE_283949_length_981_cov_75.131500	Coordinate:477	Reads:1	Hits:1	Allocated_reads:1	Strand:-
AGGCACTTTGCTTTGCTCTCTCATCT
>Location:NODE_283949_length_981_cov_75.131500	Coordinate:478	Reads:1	Hits:1	Allocated_reads:1	Strand:+
GATGAGAGAGCAAAGCAAAGTGCCTGC
>Location:NODE_283949_length_981_cov_75.131500	Coordinate:478	Reads:2	Hits:1	Allocated_reads:2	Strand:+
GATGAGAGAGCAAAGCAAAGTGCCTGCTA
>Location:NODE_283949_length_981_cov_75.131500	Coordinate:480	Reads:3	Hits:1	Allocated_reads:3	Strand:+
TGAGAGAGCAAAGCAAAGTGCCTGC
>Location:NODE_283949_length_981_cov_75.131500	Coordinate:480	Reads:2	Hits:1	Allocated_reads:2	Strand:+
TGAGAGAGCAAAGCAAAGTGCCTGCT
>Location:NODE_283949_length_981_cov_75.131500	Coordinate:480	Reads:1	Hits:1	Allocated_reads:1	Strand:+
TGAGAGAGCAAAGCAAAGTGCCTGCTATGTT
>Location:NODE_283949_length_981_cov_75.131500	Coordinate:483	Reads:1	Hits:1	Allocated_reads:1	Strand:+
GAGAGCAAAGCAAAGTGCCTGCTATGTT
>Location:NODE_283949_length_981_cov_75.131500	Coordinate:486	Reads:2	Hits:1	Allocated_reads:2	Strand:-
CGAACATAGCAGGCACTTTGCTTTGCT
>Location:NODE_283949_length_981_cov_75.131500	Coordinate:489	Reads:1	Hits:1	Allocated_reads:1	Strand:-
GAGATTCATACGAACATAGCAGGCACTTTGCAGT
>Location:NODE_283949_length_981_cov_75.131500	Coordinate:490	Reads:2	Hits:1	Allocated_reads:2	Strand:-
GAGATTCATACGAACATAGCAGGCACTTTGCTT
>Location:NODE_283949_length_981_cov_75.131500	Coordinate:490	Reads:3	Hits:1	Allocated_reads:3	Strand:-
TACGAACATAGCAGGCACTTTGCTT
>Location:NODE_283949_length_981_cov_75.131500	Coordinate:491	Reads:1	Hits:1	Allocated_reads:1	Strand:-
CATACGAACATAGCAGGCACTTTGCT
>Location:NODE_283949_length_981_cov_75.131500	Coordinate:492	Reads:1	Hits:1	Allocated_reads:1	Strand:+
GCAAAGTGCCTGCTATGTTCGTATGAAT
>Location:NODE_283949_length_981_cov_75.131500	Coordinate:492	Reads:3	Hits:1	Allocated_reads:3	Strand:+
GCAAAGTGCCTGCTATGTTCGTATGAATC
>Location:NODE_283949_length_981_cov_75.131500	Coordinate:492	Reads:1	Hits:1	Allocated_reads:1	Strand:-
TCATACGAACATAGCAGGCACTTTGC
>Location:NODE_283949_length_981_cov_75.131500	Coordinate:494	Reads:1	Hits:1	Allocated_reads:1	Strand:+
AAAGTGCCTGCTATGTTCGTATGAATC
>Location:NODE_283949_length_981_cov_75.131500	Coordinate:494	Reads:1	Hits:1	Allocated_reads:1	Strand:-
GAGATTCATACGAACATAGCAGGCACTTT
>Location:NODE_283949_length_981_cov_75.131500	Coordinate:495	Reads:1	Hits:1	Allocated_reads:1	Strand:+
AAGTGCCTGCTATGTTCGTATGAATC
>Location:NODE_283949_length_981_cov_75.131500	Coordinate:495	Reads:4	Hits:1	Allocated_reads:4	Strand:-
GAGATTCATACGAACATAGCAGGCACTT
>Location:NODE_283949_length_981_cov_75.131500	Coordinate:495	Reads:1	Hits:1	Allocated_reads:1	Strand:-
TAGAGATTCATACGAACATAGCAGGCACTT
>Location:NODE_283949_length_981_cov_75.131500	Coordinate:496	Reads:1	Hits:1	Allocated_reads:1	Strand:+
AGTGCCTGCTATGTTCGTATGAATCTCT
>Location:NODE_283949_length_981_cov_75.131500	Coordinate:496	Reads:5	Hits:1	Allocated_reads:5	Strand:-
GAGATTCATACGAACATAGCAGGCACT
>Location:NODE_283949_length_981_cov_75.131500	Coordinate:496	Reads:1	Hits:1	Allocated_reads:1	Strand:-
TAGAGATTCATACGAACATAGCAGGCACT
>Location:NODE_283949_length_981_cov_75.131500	Coordinate:497	Reads:7	Hits:1	Allocated_reads:7	Strand:-
GAGATTCATACGAACATAGCAGGCAC
>Location:NODE_283949_length_981_cov_75.131500	Coordinate:497	Reads:1	Hits:1	Allocated_reads:1	Strand:+
GTGCCTGCTATGTTCGTATGAATCT
>Location:NODE_283949_length_981_cov_75.131500	Coordinate:498	Reads:1	Hits:1	Allocated_reads:1	Strand:-
GAGATTCATACGAACATAGCATGCA
>Location:NODE_283949_length_981_cov_75.131500	Coordinate:498	Reads:4	Hits:1	Allocated_reads:4	Strand:-
GAGATTCATACGAACATAGCAGGCA
>Location:NODE_283949_length_981_cov_75.131500	Coordinate:499	Reads:14	Hits:1	Allocated_reads:14	Strand:-
GAGATTCATACGAACATAGCAGGC
>Location:NODE_283949_length_981_cov_75.131500	Coordinate:499	Reads:1	Hits:1	Allocated_reads:1	Strand:+
GCCTGCTATGTTCGTATGAATCTCTATT
>Location:NODE_283949_length_981_cov_75.131500	Coordinate:499	Reads:1	Hits:1	Allocated_reads:1	Strand:-
TAGAGATTCATACGAACATAGCAGGC
>Location:NODE_283949_length_981_cov_75.131500	Coordinate:500	Reads:1	Hits:1	Allocated_reads:1	Strand:-
TAGAGATTCATACGAACATAGCAGG
>Location:NODE_283949_length_981_cov_75.131500	Coordinate:502	Reads:1	Hits:1	Allocated_reads:1	Strand:-
CAAAAATAGAGATTCATACGAACATAGCA
>Location:NODE_283949_length_981_cov_75.131500	Coordinate:505	Reads:1	Hits:1	Allocated_reads:1	Strand:+
TATGTTCGTATGAATCTCTATTTTTGAA
>Location:NODE_283949_length_981_cov_75.131500	Coordinate:505	Reads:1	Hits:1	Allocated_reads:1	Strand:+
TATGTTCGTATGAATCTCTATTTTTGAACA
>Location:NODE_283949_length_981_cov_75.131500	Coordinate:505	Reads:3	Hits:1	Allocated_reads:3	Strand:+
TATGTTCGTATGAATCTCTATTTTTGAACACT
>Location:NODE_283949_length_981_cov_75.131500	Coordinate:505	Reads:2	Hits:1	Allocated_reads:2	Strand:-
TTCAAAAATAGAGATTCATACGAACATA
>Location:NODE_283949_length_981_cov_75.131500	Coordinate:507	Reads:26	Hits:1	Allocated_reads:26	Strand:+
TGTTCGTATGAATCTCTATTTTTGAACACT
>Location:NODE_283949_length_981_cov_75.131500	Coordinate:509	Reads:1	Hits:1	Allocated_reads:1	Strand:+
TTCGTATGAATCTCTATTTTTGAACA
>Location:NODE_283949_length_981_cov_75.131500	Coordinate:509	Reads:1	Hits:1	Allocated_reads:1	Strand:+
TTCGTATGAATCTCTATTTTTGAACACG
>Location:NODE_283949_length_981_cov_75.131500	Coordinate:509	Reads:14	Hits:1	Allocated_reads:14	Strand:+
TTCGTATGAATCTCTATTTTTGAACACT
>Location:NODE_283949_length_981_cov_75.131500	Coordinate:509	Reads:4	Hits:1	Allocated_reads:4	Strand:+
TTCGTATGAATCTCTATTTTTGAACACTT
>Location:NODE_283949_length_981_cov_75.131500	Coordinate:510	Reads:1	Hits:1	Allocated_reads:1	Strand:+
TCGTATGAATCTCTATTTTTGAACAC
>Location:NODE_283949_length_981_cov_75.131500	Coordinate:510	Reads:20	Hits:1	Allocated_reads:20	Strand:+
TCGTATGAATCTCTATTTTTGAACACT
>Location:NODE_283949_length_981_cov_75.131500	Coordinate:510	Reads:8	Hits:1	Allocated_reads:8	Strand:+
TCGTATGAATCTCTATTTTTGAACACTT
>Location:NODE_283949_length_981_cov_75.131500	Coordinate:510	Reads:2	Hits:1	Allocated_reads:2	Strand:+
TCGTATGAATCTCTATTTTTGAACACTTTG
>Location:NODE_283949_length_981_cov_75.131500	Coordinate:511	Reads:1	Hits:1	Allocated_reads:1	Strand:+
CGTATGAATCTCTATTTTTGAACACT
>Location:NODE_283949_length_981_cov_75.131500	Coordinate:511	Reads:1	Hits:1	Allocated_reads:1	Strand:+
CGTATGAATCTCTATTTTTGAACACTT
>Location:NODE_283949_length_981_cov_75.131500	Coordinate:512	Reads:3	Hits:1	Allocated_reads:3	Strand:+
GTATGAATCTCTATTTTTGAACACTT
>Location:NODE_283949_length_981_cov_75.131500	Coordinate:512	Reads:1	Hits:1	Allocated_reads:1	Strand:+
GTATGAATCTCTATTTTTGAACACTTT
>Location:NODE_283949_length_981_cov_75.131500	Coordinate:512	Reads:1	Hits:1	Allocated_reads:1	Strand:+
GTATGAATCTCTATTTTTGAACACTTTGT
>Location:NODE_283949_length_981_cov_75.131500	Coordinate:513	Reads:11	Hits:1	Allocated_reads:11	Strand:+
TATGAATCTCTATTTTTGAACACT
>Location:NODE_283949_length_981_cov_75.131500	Coordinate:513	Reads:6	Hits:1	Allocated_reads:6	Strand:+
TATGAATCTCTATTTTTGAACACTT
>Location:NODE_283949_length_981_cov_75.131500	Coordinate:513	Reads:2	Hits:1	Allocated_reads:2	Strand:+
TATGAATCTCTATTTTTGAACACTTT
>Location:NODE_283949_length_981_cov_75.131500	Coordinate:513	Reads:5	Hits:1	Allocated_reads:5	Strand:+
TATGAATCTCTATTTTTGAACACTTTG
>Location:NODE_283949_length_981_cov_75.131500	Coordinate:513	Reads:32	Hits:1	Allocated_reads:32	Strand:+
TATGAATCTCTATTTTTGAACACTTTGT
>Location:NODE_283949_length_981_cov_75.131500	Coordinate:513	Reads:1	Hits:1	Allocated_reads:1	Strand:+
TATGAATCTCTATTTTTGAACTCTTTGTT
>Location:NODE_283949_length_981_cov_75.131500	Coordinate:513	Reads:51	Hits:1	Allocated_reads:51	Strand:+
TATGAATCTCTATTTTTGAACACTTTGTT
>Location:NODE_283949_length_981_cov_75.131500	Coordinate:513	Reads:8	Hits:1	Allocated_reads:8	Strand:+
TATGAATCTCTATTTTTGAACACTTTGTTT
>Location:NODE_283949_length_981_cov_75.131500	Coordinate:513	Reads:1	Hits:1	Allocated_reads:1	Strand:+
TATGAATCTCTATTTTTGAACACTTTGTTTG
>Location:NODE_283949_length_981_cov_75.131500	Coordinate:513	Reads:1	Hits:1	Allocated_reads:1	Strand:+
TATGAATCTCTATTTTTGAACACTTTGTTTGT
>Location:NODE_283949_length_981_cov_75.131500	Coordinate:513	Reads:1	Hits:1	Allocated_reads:1	Strand:+
TATGAATCTCTATTTTTGAACACATTGTTTGCA
>Location:NODE_283949_length_981_cov_75.131500	Coordinate:513	Reads:5	Hits:1	Allocated_reads:5	Strand:+
TATGAATCTCTATTTTTGAACACTTTGTTTGCATT
>Location:NODE_283949_length_981_cov_75.131500	Coordinate:514	Reads:1	Hits:1	Allocated_reads:1	Strand:+
ATGAATCTCTATTTTTGAACACTTTGTT
>Location:NODE_283949_length_981_cov_75.131500	Coordinate:515	Reads:1	Hits:1	Allocated_reads:1	Strand:+
TGAATCTCTATTTTTGAACACTTTGT
>Location:NODE_283949_length_981_cov_75.131500	Coordinate:515	Reads:2	Hits:1	Allocated_reads:2	Strand:+
TGAATCTCTATTTTTGAACACTTTGTTTG
>Location:NODE_283949_length_981_cov_75.131500	Coordinate:515	Reads:2	Hits:1	Allocated_reads:2	Strand:+
TGAATCTCTATTTTTGAACACTTTGTTTGCA
>Location:NODE_283949_length_981_cov_75.131500	Coordinate:515	Reads:1	Hits:1	Allocated_reads:1	Strand:+
TGAATCTCTATTTTTGAACACTTTGTTTGCAT
>Location:NODE_283949_length_981_cov_75.131500	Coordinate:515	Reads:5	Hits:1	Allocated_reads:5	Strand:+
TGAATCTCTATTTTTGAACACTTTGTTTGCATT
>Location:NODE_283949_length_981_cov_75.131500	Coordinate:517	Reads:1	Hits:1	Allocated_reads:1	Strand:+
AATCTCTATTTTTGAACACTTTGTTT
>Location:NODE_283949_length_981_cov_75.131500	Coordinate:517	Reads:1	Hits:1	Allocated_reads:1	Strand:+
AATCTCTATTTTTGAACACTTTGTTTGCA
>Location:NODE_283949_length_981_cov_75.131500	Coordinate:519	Reads:1	Hits:1	Allocated_reads:1	Strand:+
TCTCTATTTTTGAACACTTTGTTTGCATTTC
>Location:NODE_283949_length_981_cov_75.131500	Coordinate:530	Reads:1	Hits:1	Allocated_reads:1	Strand:-
TGATTCAGAAATGCAAACAAAGTGTTC
>Location:NODE_283949_length_981_cov_75.131500	Coordinate:530	Reads:1	Hits:1	Allocated_reads:1	Strand:-
TTCTGATTCAGAAATGCAAACAAAGTGTTC
>Location:NODE_283949_length_981_cov_75.131500	Coordinate:531	Reads:2	Hits:1	Allocated_reads:2	Strand:-
CTGATTCAGAAATGCAAACAAAGTGTT
>Location:NODE_283949_length_981_cov_75.131500	Coordinate:531	Reads:1	Hits:1	Allocated_reads:1	Strand:-
TGATTCAGAAATGCAAACAAAGTGTT
>Location:NODE_283949_length_981_cov_75.131500	Coordinate:532	Reads:1	Hits:1	Allocated_reads:1	Strand:+
ACACTTTGTTTGCATTTCTGAATCAGAA
>Location:NODE_283949_length_981_cov_75.131500	Coordinate:538	Reads:3	Hits:1	Allocated_reads:3	Strand:+
TGTTTGCATTTCTGAATCAGAATT
>Location:NODE_283949_length_981_cov_75.131500	Coordinate:538	Reads:1	Hits:1	Allocated_reads:1	Strand:+
TGTTTGCATTTCTGAATCAGAATTAAATG
>Location:NODE_283949_length_981_cov_75.131500	Coordinate:539	Reads:1	Hits:1	Allocated_reads:1	Strand:+
GTTTGCATTTCTGAATCAGAATTAAATGTC
>Location:NODE_283949_length_981_cov_75.131500	Coordinate:540	Reads:2	Hits:1	Allocated_reads:2	Strand:+
TTTGCATTTCTGAATCAGAATTAAATGTC
>Location:NODE_283949_length_981_cov_75.131500	Coordinate:541	Reads:2	Hits:1	Allocated_reads:2	Strand:+
TTGCATTTCTGAATCAGAATTAAATGTC
>Location:NODE_283949_length_981_cov_75.131500	Coordinate:542	Reads:1	Hits:1	Allocated_reads:1	Strand:+
TGCATTTCTGAATCAGAATTAAATGTC
>Location:NODE_283949_length_981_cov_75.131500	Coordinate:542	Reads:2	Hits:1	Allocated_reads:2	Strand:+
TGCATTTCTGAATCAGAATTAAATGTCT
>Location:NODE_283949_length_981_cov_75.131500	Coordinate:546	Reads:1	Hits:1	Allocated_reads:1	Strand:-
AGACATTTAATTCTGATTCAGAAA
>Location:NODE_283949_length_981_cov_75.131500	Coordinate:546	Reads:1	Hits:1	Allocated_reads:1	Strand:+
TTTCTGAATCAGAATTAAATGTCT
>Location:NODE_283949_length_981_cov_75.131500	Coordinate:546	Reads:1	Hits:1	Allocated_reads:1	Strand:+
TTTCTGAATCAGAATTAAATGTCTAA
>Location:NODE_283949_length_981_cov_75.131500	Coordinate:546	Reads:9	Hits:1	Allocated_reads:9	Strand:+
TTTCTGAATCAGAATTAAATGTCTAAACA
>Location:NODE_283949_length_981_cov_75.131500	Coordinate:547	Reads:1	Hits:1	Allocated_reads:1	Strand:+
TTCTGAATCAGAATTAAATGTCTAAACA
>Location:NODE_283949_length_981_cov_75.131500	Coordinate:547	Reads:1	Hits:1	Allocated_reads:1	Strand:+
TTCTGAATCAGAATTAAATGTCTAAACAAACA
>Location:NODE_283949_length_981_cov_75.131500	Coordinate:548	Reads:1	Hits:1	Allocated_reads:1	Strand:+
TCTGAATCAGAATTAAATGTCTAAAC
>Location:NODE_283949_length_981_cov_75.131500	Coordinate:548	Reads:1	Hits:1	Allocated_reads:1	Strand:+
TCTGAATCAGAATTAAATGTCAAAACA
>Location:NODE_283949_length_981_cov_75.131500	Coordinate:548	Reads:28	Hits:1	Allocated_reads:28	Strand:+
TCTGAATCAGAATTAAATGTCTAAACA
>Location:NODE_283949_length_981_cov_75.131500	Coordinate:548	Reads:1	Hits:1	Allocated_reads:1	Strand:+
TCTGAATCAGAATTAAATGTCTAAACAA
>Location:NODE_283949_length_981_cov_75.131500	Coordinate:548	Reads:4	Hits:1	Allocated_reads:4	Strand:+
TCTGAATCAGAATTAAATGTCTAAACAAA
>Location:NODE_283949_length_981_cov_75.131500	Coordinate:548	Reads:1	Hits:1	Allocated_reads:1	Strand:+
TCTGAATCAGAATTAAATGTCTAAACAAAAA
>Location:NODE_283949_length_981_cov_75.131500	Coordinate:548	Reads:47	Hits:1	Allocated_reads:47	Strand:+
TCTGAATCAGAATTAAATGTCTAAACAAACA
>Location:NODE_283949_length_981_cov_75.131500	Coordinate:549	Reads:4	Hits:1	Allocated_reads:4	Strand:+
CTGAATCAGAATTAAATGTCTAAACAAACA
>Location:NODE_283949_length_981_cov_75.131500	Coordinate:550	Reads:1	Hits:1	Allocated_reads:1	Strand:+
TGAATCAGAATTAAATGTCTAAACAAAC
>Location:NODE_283949_length_981_cov_75.131500	Coordinate:550	Reads:12	Hits:1	Allocated_reads:12	Strand:+
TGAATCAGAATTAAATGTCTAAACAAACA
>Location:NODE_283949_length_981_cov_75.131500	Coordinate:550	Reads:4	Hits:1	Allocated_reads:4	Strand:+
TGAATCAGAATTAAATGTCTAAACAAACACA
>Location:NODE_283949_length_981_cov_75.131500	Coordinate:552	Reads:9	Hits:1	Allocated_reads:9	Strand:+
AATCAGAATTAAATGTCTAAACAAACA
>Location:NODE_283949_length_981_cov_75.131500	Coordinate:552	Reads:17	Hits:1	Allocated_reads:17	Strand:+
AATCAGAATTAAATGTCTAAACAAACACA
>Location:NODE_283949_length_981_cov_75.131500	Coordinate:552	Reads:1	Hits:1	Allocated_reads:1	Strand:+
AATCAGAATTAAATGTCTAAACAAACACAGCA
>Location:NODE_283949_length_981_cov_75.131500	Coordinate:553	Reads:10	Hits:1	Allocated_reads:10	Strand:+
ATCAGAATTAAATGTCTAAACAAACACA
>Location:NODE_283949_length_981_cov_75.131500	Coordinate:553	Reads:7	Hits:1	Allocated_reads:7	Strand:+
ATCAGAATTAAATGTCTAAACAAACACAGCA
>Location:NODE_283949_length_981_cov_75.131500	Coordinate:554	Reads:1	Hits:1	Allocated_reads:1	Strand:+
TCAGAATTAAATGTCTAAACAAAC
>Location:NODE_283949_length_981_cov_75.131500	Coordinate:554	Reads:18	Hits:1	Allocated_reads:18	Strand:+
TCAGAATTAAATGTCTAAACAAACA
>Location:NODE_283949_length_981_cov_75.131500	Coordinate:554	Reads:1	Hits:1	Allocated_reads:1	Strand:+
TCAGAATTAAATGTCTAAACAAACAC
>Location:NODE_283949_length_981_cov_75.131500	Coordinate:554	Reads:132	Hits:1	Allocated_reads:132	Strand:+
TCAGAATTAAATGTCTAAACAAACACA
>Location:NODE_283949_length_981_cov_75.131500	Coordinate:554	Reads:2	Hits:1	Allocated_reads:2	Strand:+
TCAGAATTAAATGTCTAAACAAACACAG
>Location:NODE_283949_length_981_cov_75.131500	Coordinate:554	Reads:2	Hits:1	Allocated_reads:2	Strand:+
TCAGAATTAAATGTCTAAACAAACACAGC
>Location:NODE_283949_length_981_cov_75.131500	Coordinate:554	Reads:1	Hits:1	Allocated_reads:1	Strand:+
TCAGAATTAAATGTCTAAAAAAACACAGCA
>Location:NODE_283949_length_981_cov_75.131500	Coordinate:554	Reads:1	Hits:1	Allocated_reads:1	Strand:+
TCAGAATTAAATGTCTAAACAAAAACAGCA
>Location:NODE_283949_length_981_cov_75.131500	Coordinate:554	Reads:1	Hits:1	Allocated_reads:1	Strand:+
TCAGAATTAAATGTCTAAACAAACACAGCG
>Location:NODE_283949_length_981_cov_75.131500	Coordinate:554	Reads:2	Hits:1	Allocated_reads:2	Strand:+
TCAGAATTAAATGTCTAAACAAACACAGCT
>Location:NODE_283949_length_981_cov_75.131500	Coordinate:554	Reads:332	Hits:1	Allocated_reads:332	Strand:+
TCAGAATTAAATGTCTAAACAAACACAGCA
>Location:NODE_283949_length_981_cov_75.131500	Coordinate:554	Reads:16	Hits:1	Allocated_reads:16	Strand:+
TCAGAATTAAATGTCTAAACAAACACAGCAT
>Location:NODE_283949_length_981_cov_75.131500	Coordinate:554	Reads:9	Hits:1	Allocated_reads:9	Strand:+
TCAGAATTAAATGTCTAAACAAACACAGCATT
>Location:NODE_283949_length_981_cov_75.131500	Coordinate:555	Reads:1	Hits:1	Allocated_reads:1	Strand:+
CAGAATTAAATGTCTAAACAAACA
>Location:NODE_283949_length_981_cov_75.131500	Coordinate:555	Reads:1	Hits:1	Allocated_reads:1	Strand:+
CAGAATTAAATGTCTAAACAAACACC
>Location:NODE_283949_length_981_cov_75.131500	Coordinate:555	Reads:2	Hits:1	Allocated_reads:2	Strand:+
CAGAATTAAATGTCTAAACAAACACAGCA
>Location:NODE_283949_length_981_cov_75.131500	Coordinate:556	Reads:1	Hits:1	Allocated_reads:1	Strand:+
AGAATTAAATGTCTAAACAAACACAGCA
>Location:NODE_283949_length_981_cov_75.131500	Coordinate:558	Reads:2	Hits:1	Allocated_reads:2	Strand:+
AATTAAATGTCTAAACAAACACAGCA
>Location:NODE_283949_length_981_cov_75.131500	Coordinate:563	Reads:1	Hits:1	Allocated_reads:1	Strand:-
TAAAATGCTGTGTTTGTTTAGACATT
>Location:NODE_283949_length_981_cov_75.131500	Coordinate:567	Reads:2	Hits:1	Allocated_reads:2	Strand:+
TCTAAACAAACACAGCATTTTAAAATTGC
>Location:NODE_283949_length_981_cov_75.131500	Coordinate:571	Reads:1	Hits:1	Allocated_reads:1	Strand:-
AAAGCAATTTTAAAATGCTGTGTTTGTT
>Location:NODE_283949_length_981_cov_75.131500	Coordinate:584	Reads:1	Hits:1	Allocated_reads:1	Strand:+
TTTTAAAATTGCTTTGTGTAAAATATGT
>Location:NODE_283949_length_981_cov_75.131500	Coordinate:584	Reads:2	Hits:1	Allocated_reads:2	Strand:+
TTTTAAAATTGCTTTGTGTAAAATATGTGA
>Location:NODE_283949_length_981_cov_75.131500	Coordinate:593	Reads:4	Hits:1	Allocated_reads:4	Strand:+
TGCTTTGTGTAAAATATGTGACACTGT
>Location:NODE_283949_length_981_cov_75.131500	Coordinate:593	Reads:2	Hits:1	Allocated_reads:2	Strand:+
TGCTTTGTGTAAAATATGTGACACTGTGA
>Location:NODE_283949_length_981_cov_75.131500	Coordinate:593	Reads:2	Hits:1	Allocated_reads:2	Strand:+
TGCTTTGTGTAAAATATGTGACACTGTGAT
>Location:NODE_283949_length_981_cov_75.131500	Coordinate:596	Reads:2	Hits:1	Allocated_reads:2	Strand:+
TTTGTGTAAAATATGTGACACTGTGATT
>Location:NODE_283949_length_981_cov_75.131500	Coordinate:596	Reads:1	Hits:1	Allocated_reads:1	Strand:+
TTTGTGTAAAATATGTGACACTGTGATTG
>Location:NODE_283949_length_981_cov_75.131500	Coordinate:597	Reads:1	Hits:1	Allocated_reads:1	Strand:+
TTGTGTAAAATATGTGACACTGTGATTGCA
>Location:NODE_283949_length_981_cov_75.131500	Coordinate:602	Reads:1	Hits:1	Allocated_reads:1	Strand:+
TAAAATATGTGACACTGTGATTGCACTAT
>Location:NODE_283949_length_981_cov_75.131500	Coordinate:607	Reads:1	Hits:1	Allocated_reads:1	Strand:+
TATGTGACACTGTGATTGCACTATCCC
>Location:NODE_283949_length_981_cov_75.131500	Coordinate:607	Reads:2	Hits:1	Allocated_reads:2	Strand:+
TATGTGACACTGTGATTGCACTATCCCG
>Location:NODE_283949_length_981_cov_75.131500	Coordinate:607	Reads:64	Hits:1	Allocated_reads:64	Strand:+
TATGTGACACTGTGATTGCACTATCCCT
>Location:NODE_283949_length_981_cov_75.131500	Coordinate:607	Reads:99	Hits:1	Allocated_reads:99	Strand:+
TATGTGACACTGTGATTGCACTATCCCTG
>Location:NODE_283949_length_981_cov_75.131500	Coordinate:607	Reads:3	Hits:1	Allocated_reads:3	Strand:+
TATGTGACACTGTGATTGCACTATCCCTGT
>Location:NODE_283949_length_981_cov_75.131500	Coordinate:607	Reads:1	Hits:1	Allocated_reads:1	Strand:+
TATGTGACACTGTGATTGCACTAACCCTGTA
>Location:NODE_283949_length_981_cov_75.131500	Coordinate:607	Reads:1	Hits:1	Allocated_reads:1	Strand:+
TATGTGACACTGTGATTGCACTATCCCTGTA
>Location:NODE_283949_length_981_cov_75.131500	Coordinate:607	Reads:2	Hits:1	Allocated_reads:2	Strand:+
TATGTGACACTGTGATTGCACTATCCCTGTACT
>Location:NODE_283949_length_981_cov_75.131500	Coordinate:607	Reads:1	Hits:1	Allocated_reads:1	Strand:+
TATGTGACACTGTGATTGCACTATCCCTGTACTT
>Location:NODE_283949_length_981_cov_75.131500	Coordinate:609	Reads:1	Hits:1	Allocated_reads:1	Strand:-
TACAGGGATAGTGCAATCACAGTGTCACA
>Location:NODE_283949_length_981_cov_75.131500	Coordinate:609	Reads:1	Hits:1	Allocated_reads:1	Strand:+
TGTGACACTGTGATTGCACTATCCCT
>Location:NODE_283949_length_981_cov_75.131500	Coordinate:609	Reads:1	Hits:1	Allocated_reads:1	Strand:+
TGTGACACTGTGATTGCACTATCCCTGTA
>Location:NODE_283949_length_981_cov_75.131500	Coordinate:609	Reads:1	Hits:1	Allocated_reads:1	Strand:+
TGTGACACTGTGATTGCACTATCCCTGTAC
>Location:NODE_283949_length_981_cov_75.131500	Coordinate:611	Reads:3	Hits:1	Allocated_reads:3	Strand:+
TGACACTGTGATTGCACTATCCCTG
>Location:NODE_283949_length_981_cov_75.131500	Coordinate:611	Reads:2	Hits:1	Allocated_reads:2	Strand:+
TGACACTGTGATTGCACTATCCCTGTA
>Location:NODE_283949_length_981_cov_75.131500	Coordinate:611	Reads:1	Hits:1	Allocated_reads:1	Strand:+
TGACACTGTGATTGCACTATCCCTGTAG
>Location:NODE_283949_length_981_cov_75.131500	Coordinate:611	Reads:2	Hits:1	Allocated_reads:2	Strand:+
TGACACTGTGATTGCACTATCCCTGTACT
>Location:NODE_283949_length_981_cov_75.131500	Coordinate:611	Reads:1	Hits:1	Allocated_reads:1	Strand:+
TGACACTGTGATTGCACTATCCCTGTACTT
>Location:NODE_283949_length_981_cov_75.131500	Coordinate:612	Reads:2	Hits:1	Allocated_reads:2	Strand:+
GACACTGTGATTGCACTATCCCTG
>Location:NODE_283949_length_981_cov_75.131500	Coordinate:612	Reads:3	Hits:1	Allocated_reads:3	Strand:+
GACACTGTGATTGCACTATCCCTGTACT
>Location:NODE_283949_length_981_cov_75.131500	Coordinate:612	Reads:1	Hits:1	Allocated_reads:1	Strand:+
GACACTGTGATTGCACTATCCCTGTACTT
>Location:NODE_283949_length_981_cov_75.131500	Coordinate:613	Reads:1	Hits:1	Allocated_reads:1	Strand:+
ACACTGTGATTGCACTATCCCTGTACT
>Location:NODE_283949_length_981_cov_75.131500	Coordinate:614	Reads:1	Hits:1	Allocated_reads:1	Strand:+
CACTGTGATTGCACTATCCCTGTACT
>Location:NODE_283949_length_981_cov_75.131500	Coordinate:617	Reads:2	Hits:1	Allocated_reads:2	Strand:+
TGTGATTGCACTATCCCTGTACTT
>Location:NODE_283949_length_981_cov_75.131500	Coordinate:617	Reads:7	Hits:1	Allocated_reads:7	Strand:+
TGTGATTGCACTATCCCTGTACTTTGT
>Location:NODE_283949_length_981_cov_75.131500	Coordinate:617	Reads:1	Hits:1	Allocated_reads:1	Strand:+
TGTGATTGCACTATCCCTGTACTTTGTT
>Location:NODE_283949_length_981_cov_75.131500	Coordinate:617	Reads:7	Hits:1	Allocated_reads:7	Strand:+
TGTGATTGCACTATCCCTGTACTTTGTTA
>Location:NODE_283949_length_981_cov_75.131500	Coordinate:617	Reads:1	Hits:1	Allocated_reads:1	Strand:+
TGTGATTGCACTATCCCTGTACTTCGTTATA
>Location:NODE_283949_length_981_cov_75.131500	Coordinate:617	Reads:1	Hits:1	Allocated_reads:1	Strand:+
TGTGATTGCACTATCCCTGTACTTTGTTATT
>Location:NODE_283949_length_981_cov_75.131500	Coordinate:617	Reads:24	Hits:1	Allocated_reads:24	Strand:+
TGTGATTGCACTATCCCTGTACTTTGTTATA
>Location:NODE_283949_length_981_cov_75.131500	Coordinate:618	Reads:1	Hits:1	Allocated_reads:1	Strand:+
GTGATTGCACTATCCCTGTACTTTGTT
>Location:NODE_283949_length_981_cov_75.131500	Coordinate:619	Reads:2	Hits:1	Allocated_reads:2	Strand:+
TGATTGCACTATCCCTGTACTTTGT
>Location:NODE_283949_length_981_cov_75.131500	Coordinate:619	Reads:1	Hits:1	Allocated_reads:1	Strand:+
TGATTGCACTATCCCTGTACTTTGTT
>Location:NODE_283949_length_981_cov_75.131500	Coordinate:619	Reads:1	Hits:1	Allocated_reads:1	Strand:+
TGATTGCACTATCCCTGTACGTTGTTA
>Location:NODE_283949_length_981_cov_75.131500	Coordinate:619	Reads:6	Hits:1	Allocated_reads:6	Strand:+
TGATTGCACTATCCCTGTACTTTGTTA
>Location:NODE_283949_length_981_cov_75.131500	Coordinate:619	Reads:1	Hits:1	Allocated_reads:1	Strand:+
TGATTGCACTATCCCTGTACTTTGTTAT
>Location:NODE_283949_length_981_cov_75.131500	Coordinate:619	Reads:1	Hits:1	Allocated_reads:1	Strand:+
TGATTGCACTATCCCTGTACTTTGGTATA
>Location:NODE_283949_length_981_cov_75.131500	Coordinate:619	Reads:1	Hits:1	Allocated_reads:1	Strand:+
TGATTGCACTATCCCTGTACTTTTTTATA
>Location:NODE_283949_length_981_cov_75.131500	Coordinate:619	Reads:263	Hits:1	Allocated_reads:263	Strand:+
TGATTGCACTATCCCTGTACTTTGTTATA
>Location:NODE_283949_length_981_cov_75.131500	Coordinate:619	Reads:1	Hits:1	Allocated_reads:1	Strand:+
TGATTGCACTATCCCTGTACTTTGTTATAC
>Location:NODE_283949_length_981_cov_75.131500	Coordinate:619	Reads:10	Hits:1	Allocated_reads:10	Strand:+
TGATTGCACTATCCCTGTACTTTGTTATACA
>Location:NODE_283949_length_981_cov_75.131500	Coordinate:619	Reads:1	Hits:1	Allocated_reads:1	Strand:+
TGATTGCACTATCCCTGTACTTTGTTATACAG
>Location:NODE_283949_length_981_cov_75.131500	Coordinate:620	Reads:26	Hits:1	Allocated_reads:26	Strand:+
GATTGCACTATCCCTGTACTTTGTTATA
>Location:NODE_283949_length_981_cov_75.131500	Coordinate:621	Reads:2	Hits:1	Allocated_reads:2	Strand:+
ATTGCACTATCCCTGTACTTTGTTATA
>Location:NODE_283949_length_981_cov_75.131500	Coordinate:622	Reads:1	Hits:1	Allocated_reads:1	Strand:+
TTGCACTATCCCTGTACTTTGTTATT
>Location:NODE_283949_length_981_cov_75.131500	Coordinate:622	Reads:6	Hits:1	Allocated_reads:6	Strand:+
TTGCACTATCCCTGTACTTTGTTATA
>Location:NODE_283949_length_981_cov_75.131500	Coordinate:622	Reads:7	Hits:1	Allocated_reads:7	Strand:+
TTGCACTATCCCTGTACTTTGTTATACA
>Location:NODE_283949_length_981_cov_75.131500	Coordinate:623	Reads:1	Hits:1	Allocated_reads:1	Strand:+
TGCACTATCCCTGTACTTTGTTAT
>Location:NODE_283949_length_981_cov_75.131500	Coordinate:623	Reads:10	Hits:1	Allocated_reads:10	Strand:+
TGCACTATCCCTGTACTTTGTTATA
>Location:NODE_283949_length_981_cov_75.131500	Coordinate:623	Reads:13	Hits:1	Allocated_reads:13	Strand:+
TGCACTATCCCTGTACTTTGTTATACA
>Location:NODE_283949_length_981_cov_75.131500	Coordinate:623	Reads:4	Hits:1	Allocated_reads:4	Strand:+
TGCACTATCCCTGTACTTTGTTATACAG
>Location:NODE_283949_length_981_cov_75.131500	Coordinate:623	Reads:7	Hits:1	Allocated_reads:7	Strand:+
TGCACTATCCCTGTACTTTGTTATACAGT
>Location:NODE_283949_length_981_cov_75.131500	Coordinate:623	Reads:1	Hits:1	Allocated_reads:1	Strand:+
TGCACTATCCCTGTACTTTGTTATACAGTAC
>Location:NODE_283949_length_981_cov_75.131500	Coordinate:623	Reads:5	Hits:1	Allocated_reads:5	Strand:+
TGCACTATCCCTGTACTTTGTTATACAGTACT
>Location:NODE_283949_length_981_cov_75.131500	Coordinate:624	Reads:1	Hits:1	Allocated_reads:1	Strand:-
AAGTACTGTATAACAAAGTACAGGGATAGTGC
>Location:NODE_283949_length_981_cov_75.131500	Coordinate:625	Reads:1	Hits:1	Allocated_reads:1	Strand:-
ACTGTATAACAAAGTACAGGGATAGTG
>Location:NODE_283949_length_981_cov_75.131500	Coordinate:625	Reads:1	Hits:1	Allocated_reads:1	Strand:+
CACTATCCCTGTACTTTGTTATACAGTACT
>Location:NODE_283949_length_981_cov_75.131500	Coordinate:625	Reads:1	Hits:1	Allocated_reads:1	Strand:-
TGTATAACAAAGTACAGGGATAGTG
>Location:NODE_283949_length_981_cov_75.131500	Coordinate:632	Reads:1	Hits:1	Allocated_reads:1	Strand:-
AAGTACTGTATAACAAAGTACAGG
>Location:NODE_283949_length_981_cov_75.131500	Coordinate:633	Reads:1	Hits:1	Allocated_reads:1	Strand:-
TTGGCGGTAAGAAGTACTGTATAACAAAGTACAG
>Location:NODE_283949_length_981_cov_75.131500	Coordinate:634	Reads:1	Hits:1	Allocated_reads:1	Strand:-
GGCGGTAAGAAGTACTGTATAACAAAGTACA
>Location:NODE_283949_length_981_cov_75.131500	Coordinate:635	Reads:1	Hits:1	Allocated_reads:1	Strand:-
GCGGTAAGAAGTACTGTATAACAAAGTAC
>Location:NODE_283949_length_981_cov_75.131500	Coordinate:636	Reads:1	Hits:1	Allocated_reads:1	Strand:-
GGCGGTAAGAAGTACTGTATAACAAAGTA
>Location:NODE_283949_length_981_cov_75.131500	Coordinate:636	Reads:1	Hits:1	Allocated_reads:1	Strand:-
GTAAGAAGTACTGTATAACAAAGTA
>Location:NODE_283949_length_981_cov_75.131500	Coordinate:636	Reads:1	Hits:1	Allocated_reads:1	Strand:+
TACTTTGTTATACAGTACTTCTTACC
>Location:NODE_283949_length_981_cov_75.131500	Coordinate:636	Reads:1	Hits:1	Allocated_reads:1	Strand:+
TACTTTGTTATACAGTACTTCTTACCGCC
>Location:NODE_283949_length_981_cov_75.131500	Coordinate:638	Reads:2	Hits:1	Allocated_reads:2	Strand:-
ATTGGCGGTAAGAAGTACTGTATAACAAAG
>Location:NODE_283949_length_981_cov_75.131500	Coordinate:638	Reads:2	Hits:1	Allocated_reads:2	Strand:+
CTTTGTTATACAGTACTTCTTACCGCC
>Location:NODE_283949_length_981_cov_75.131500	Coordinate:638	Reads:1	Hits:1	Allocated_reads:1	Strand:+
CTTTGTTATACAGTACTTCTTACCGCCAATT
>Location:NODE_283949_length_981_cov_75.131500	Coordinate:638	Reads:3	Hits:1	Allocated_reads:3	Strand:-
TTGGCGGTAAGAAGTACTGTATAACAAAG
>Location:NODE_283949_length_981_cov_75.131500	Coordinate:639	Reads:1	Hits:1	Allocated_reads:1	Strand:+
TTTGTTATACAGTACTTCTTACCGCCAAT
>Location:NODE_283949_length_981_cov_75.131500	Coordinate:639	Reads:7	Hits:1	Allocated_reads:7	Strand:+
TTTGTTATACAGTACTTCTTACCGCCAATT
>Location:NODE_283949_length_981_cov_75.131500	Coordinate:640	Reads:1	Hits:1	Allocated_reads:1	Strand:+
TTGTTATACAGTACTTCTTACCGC
>Location:NODE_283949_length_981_cov_75.131500	Coordinate:640	Reads:1	Hits:1	Allocated_reads:1	Strand:+
TTGTTATACAGTACTTCTTACCGCC
>Location:NODE_283949_length_981_cov_75.131500	Coordinate:640	Reads:1	Hits:1	Allocated_reads:1	Strand:+
TTGTTATACAGTACTTCTTACCGCCG
>Location:NODE_283949_length_981_cov_75.131500	Coordinate:640	Reads:3	Hits:1	Allocated_reads:3	Strand:+
TTGTTATACAGTACTTCTTACCGCCAAT
>Location:NODE_283949_length_981_cov_75.131500	Coordinate:640	Reads:1	Hits:1	Allocated_reads:1	Strand:+
TTGTTATACAGTACTTCTTCCCGCCAATT
>Location:NODE_283949_length_981_cov_75.131500	Coordinate:640	Reads:3	Hits:1	Allocated_reads:3	Strand:+
TTGTTATACAGTACTTCTTACCGCCAATT
>Location:NODE_283949_length_981_cov_75.131500	Coordinate:640	Reads:1	Hits:1	Allocated_reads:1	Strand:+
TTGTTATACAGTACTTCTTACCGCCAATTTGTCTT
>Location:NODE_283949_length_981_cov_75.131500	Coordinate:641	Reads:1	Hits:1	Allocated_reads:1	Strand:-
ATTGGCGGTAAGAAGTACTGTATAACA
>Location:NODE_283949_length_981_cov_75.131500	Coordinate:641	Reads:1	Hits:1	Allocated_reads:1	Strand:-
GGCGGTAAGAAGTACTGTATAACA
>Location:NODE_283949_length_981_cov_75.131500	Coordinate:641	Reads:1	Hits:1	Allocated_reads:1	Strand:+
TGTTATACAGTACTTCTTACCGCCAAT
>Location:NODE_283949_length_981_cov_75.131500	Coordinate:641	Reads:5	Hits:1	Allocated_reads:5	Strand:+
TGTTATACAGTACTTCTTACCGCCAATT
>Location:NODE_283949_length_981_cov_75.131500	Coordinate:641	Reads:1	Hits:1	Allocated_reads:1	Strand:+
TGTTATACAGTACTTCTTACCGCCAATTT
>Location:NODE_283949_length_981_cov_75.131500	Coordinate:642	Reads:1	Hits:1	Allocated_reads:1	Strand:-
AATTGGCGGTAAGAAGTACTGTATAAC
>Location:NODE_283949_length_981_cov_75.131500	Coordinate:644	Reads:1	Hits:1	Allocated_reads:1	Strand:+
TATACAGTACTTCTTACCGCCAATTTGTCT
>Location:NODE_283949_length_981_cov_75.131500	Coordinate:645	Reads:1	Hits:1	Allocated_reads:1	Strand:+
ATACAGTACTTCTTACCGCCAATTTGTCT
>Location:NODE_283949_length_981_cov_75.131500	Coordinate:646	Reads:1	Hits:1	Allocated_reads:1	Strand:+
TACAGTACTTCTTACCGCCAATTT
>Location:NODE_283949_length_981_cov_75.131500	Coordinate:646	Reads:2	Hits:1	Allocated_reads:2	Strand:+
TACAGTACTTCTTACCGCCAATTTGTC
>Location:NODE_283949_length_981_cov_75.131500	Coordinate:646	Reads:10	Hits:1	Allocated_reads:10	Strand:+
TACAGTACTTCTTACCGCCAATTTGTCT
>Location:NODE_283949_length_981_cov_75.131500	Coordinate:646	Reads:1	Hits:1	Allocated_reads:1	Strand:+
TACAGTACTTCTTACCGCCAATTTGTCTG
>Location:NODE_283949_length_981_cov_75.131500	Coordinate:646	Reads:4	Hits:1	Allocated_reads:4	Strand:+
TACAGTACTTCTTACCGCCAATTTGTCTT
>Location:NODE_283949_length_981_cov_75.131500	Coordinate:648	Reads:1	Hits:1	Allocated_reads:1	Strand:+
CAGTACTTCTTACCGCCAATTTGTCTTGAG
>Location:NODE_283949_length_981_cov_75.131500	Coordinate:649	Reads:1	Hits:1	Allocated_reads:1	Strand:+
AGTACTTCTTACCGCCAATTTGTCTTGAG
>Location:NODE_283949_length_981_cov_75.131500	Coordinate:651	Reads:1	Hits:1	Allocated_reads:1	Strand:+
TACTTCTTACCGCCAATTTGTCTTGA
>Location:NODE_283949_length_981_cov_75.131500	Coordinate:651	Reads:3	Hits:1	Allocated_reads:3	Strand:+
TACTTCTTACCGCCAATTTGTCTTGAG
>Location:NODE_283949_length_981_cov_75.131500	Coordinate:651	Reads:10	Hits:1	Allocated_reads:10	Strand:+
TACTTCTTACCGCCAATTTGTCTTGAGGACT
>Location:NODE_283949_length_981_cov_75.131500	Coordinate:653	Reads:2	Hits:1	Allocated_reads:2	Strand:+
CTTCTTACCGCCAATTTGTCTTGAGGACT
>Location:NODE_283949_length_981_cov_75.131500	Coordinate:654	Reads:1	Hits:1	Allocated_reads:1	Strand:+
TTCTTACCGCCAATTTGTCTTGAGG
>Location:NODE_283949_length_981_cov_75.131500	Coordinate:654	Reads:1	Hits:1	Allocated_reads:1	Strand:+
TTCTTACCGCCAATTTGTCTTGAGGA
>Location:NODE_283949_length_981_cov_75.131500	Coordinate:654	Reads:1	Hits:1	Allocated_reads:1	Strand:+
TTCTTACCGCCAATTTGTCTTGAGGACG
>Location:NODE_283949_length_981_cov_75.131500	Coordinate:654	Reads:1	Hits:1	Allocated_reads:1	Strand:+
TTCTTACCGCCAATTTGTCTTTAGGACT
>Location:NODE_283949_length_981_cov_75.131500	Coordinate:654	Reads:37	Hits:1	Allocated_reads:37	Strand:+
TTCTTACCGCCAATTTGTCTTGAGGACT
>Location:NODE_283949_length_981_cov_75.131500	Coordinate:654	Reads:2	Hits:1	Allocated_reads:2	Strand:+
TTCTTACCGCCAATTTGTCTTGAGGACTC
>Location:NODE_283949_length_981_cov_75.131500	Coordinate:654	Reads:1	Hits:1	Allocated_reads:1	Strand:+
TTCTTACCGCCAATTTGTCTTGAGGACTCA
>Location:NODE_283949_length_981_cov_75.131500	Coordinate:654	Reads:1	Hits:1	Allocated_reads:1	Strand:+
TTCTTACCGCCAATTTGTCTTGAGGACTCAAAT
>Location:NODE_283949_length_981_cov_75.131500	Coordinate:654	Reads:5	Hits:1	Allocated_reads:5	Strand:+
TTCTTACCGCCAATTTGTCTTGAGGACTCAAATT
>Location:NODE_283949_length_981_cov_75.131500	Coordinate:655	Reads:44	Hits:1	Allocated_reads:44	Strand:+
TCTTACCGCCAATTTGTCTTGAGGACT
>Location:NODE_283949_length_981_cov_75.131500	Coordinate:655	Reads:5	Hits:1	Allocated_reads:5	Strand:+
TCTTACCGCCAATTTGTCTTGAGGACTC
>Location:NODE_283949_length_981_cov_75.131500	Coordinate:655	Reads:1	Hits:1	Allocated_reads:1	Strand:+
TCTTACCGCCAATTTGTCTTGAGGACTCT
>Location:NODE_283949_length_981_cov_75.131500	Coordinate:655	Reads:7	Hits:1	Allocated_reads:7	Strand:+
TCTTACCGCCAATTTGTCTTGAGGACTCA
>Location:NODE_283949_length_981_cov_75.131500	Coordinate:655	Reads:1	Hits:1	Allocated_reads:1	Strand:+
TCTTACCGCCAATTTGTCTTGAGGACTCAT
>Location:NODE_283949_length_981_cov_75.131500	Coordinate:655	Reads:1	Hits:1	Allocated_reads:1	Strand:+
TCTTACCGCCAATTTGTCTTGAGGACTCAAT
>Location:NODE_283949_length_981_cov_75.131500	Coordinate:655	Reads:4	Hits:1	Allocated_reads:4	Strand:+
TCTTACCGCCAATTTGTCTTGAGGACTCAAAT
>Location:NODE_283949_length_981_cov_75.131500	Coordinate:655	Reads:7	Hits:1	Allocated_reads:7	Strand:+
TCTTACCGCCAATTTGTCTTGAGGACTCAAATT
>Location:NODE_283949_length_981_cov_75.131500	Coordinate:656	Reads:1	Hits:1	Allocated_reads:1	Strand:+
CTTACCGCCAATTTGTCTTGAGGACT
>Location:NODE_283949_length_981_cov_75.131500	Coordinate:656	Reads:1	Hits:1	Allocated_reads:1	Strand:+
CTTACCGCCAATTTGTCTTGAGGACTCA
>Location:NODE_283949_length_981_cov_75.131500	Coordinate:656	Reads:1	Hits:1	Allocated_reads:1	Strand:+
CTTACCGCCAATTTGTCTTGAGGACTCAAAT
>Location:NODE_283949_length_981_cov_75.131500	Coordinate:657	Reads:2	Hits:1	Allocated_reads:2	Strand:+
TTACCGCCAATTTGTCTTGAGGACT
>Location:NODE_283949_length_981_cov_75.131500	Coordinate:657	Reads:2	Hits:1	Allocated_reads:2	Strand:+
TTACCGCCAATTTGTCTTGAGGACTC
>Location:NODE_283949_length_981_cov_75.131500	Coordinate:657	Reads:3	Hits:1	Allocated_reads:3	Strand:+
TTACCGCCAATTTGTCTTGAGGACTCA
>Location:NODE_283949_length_981_cov_75.131500	Coordinate:657	Reads:1	Hits:1	Allocated_reads:1	Strand:+
TTACCGCCAATTTGTCTTGAGGACTCAA
>Location:NODE_283949_length_981_cov_75.131500	Coordinate:657	Reads:1	Hits:1	Allocated_reads:1	Strand:+
TTACCGCCAATTTGTCTTGAGGAGTCAAAT
>Location:NODE_283949_length_981_cov_75.131500	Coordinate:657	Reads:70	Hits:1	Allocated_reads:70	Strand:+
TTACCGCCAATTTGTCTTGAGGACTCAAAT
>Location:NODE_283949_length_981_cov_75.131500	Coordinate:657	Reads:27	Hits:1	Allocated_reads:27	Strand:+
TTACCGCCAATTTGTCTTGAGGACTCAAATT
>Location:NODE_283949_length_981_cov_75.131500	Coordinate:658	Reads:1	Hits:1	Allocated_reads:1	Strand:+
TACCGCCAATTTGTCTTGAGGACTC
>Location:NODE_283949_length_981_cov_75.131500	Coordinate:658	Reads:2	Hits:1	Allocated_reads:2	Strand:+
TACCGCCAATTTGTCTTGAGGACTCA
>Location:NODE_283949_length_981_cov_75.131500	Coordinate:658	Reads:1	Hits:1	Allocated_reads:1	Strand:+
TACCGCCAATTTGTCTTGAGGACTCAAC
>Location:NODE_283949_length_981_cov_75.131500	Coordinate:658	Reads:1	Hits:1	Allocated_reads:1	Strand:+
TACCGCCAATTTGTCTTGAGGACTCATAT
>Location:NODE_283949_length_981_cov_75.131500	Coordinate:658	Reads:1	Hits:1	Allocated_reads:1	Strand:+
TACCGCCAATTTGTCTTGAGGACTCATTT
>Location:NODE_283949_length_981_cov_75.131500	Coordinate:658	Reads:65	Hits:1	Allocated_reads:65	Strand:+
TACCGCCAATTTGTCTTGAGGACTCAAAT
>Location:NODE_283949_length_981_cov_75.131500	Coordinate:658	Reads:52	Hits:1	Allocated_reads:52	Strand:+
TACCGCCAATTTGTCTTGAGGACTCAAATT
>Location:NODE_283949_length_981_cov_75.131500	Coordinate:659	Reads:11	Hits:1	Allocated_reads:11	Strand:+
ACCGCCAATTTGTCTTGAGGACTCAAAT
>Location:NODE_283949_length_981_cov_75.131500	Coordinate:659	Reads:34	Hits:1	Allocated_reads:34	Strand:+
ACCGCCAATTTGTCTTGAGGACTCAAATT
>Location:NODE_283949_length_981_cov_75.131500	Coordinate:660	Reads:4	Hits:1	Allocated_reads:4	Strand:+
CCGCCAATTTGTCTTGAGGACTCAAAT
>Location:NODE_283949_length_981_cov_75.131500	Coordinate:660	Reads:4	Hits:1	Allocated_reads:4	Strand:+
CCGCCAATTTGTCTTGAGGACTCAAATT
>Location:NODE_283949_length_981_cov_75.131500	Coordinate:660	Reads:1	Hits:1	Allocated_reads:1	Strand:+
CCGCCAATTTGTCTTGAGGACTCAAATTT
>Location:NODE_283949_length_981_cov_75.131500	Coordinate:660	Reads:1	Hits:1	Allocated_reads:1	Strand:-
TGAGTCCTCAAGACAAATTGGCGG
>Location:NODE_283949_length_981_cov_75.131500	Coordinate:661	Reads:8	Hits:1	Allocated_reads:8	Strand:+
CGCCAATTTGTCTTGAGGACTCAAAT
>Location:NODE_283949_length_981_cov_75.131500	Coordinate:661	Reads:8	Hits:1	Allocated_reads:8	Strand:+
CGCCAATTTGTCTTGAGGACTCAAATT
>Location:NODE_283949_length_981_cov_75.131500	Coordinate:662	Reads:2	Hits:1	Allocated_reads:2	Strand:+
GCCAATTTGTCTTGAGGACTCAAAT
>Location:NODE_283949_length_981_cov_75.131500	Coordinate:663	Reads:1	Hits:1	Allocated_reads:1	Strand:+
CCAATTTGTCTTGAGGACTCAAATTTAAGTT
>Location:NODE_283949_length_981_cov_75.131500	Coordinate:664	Reads:1	Hits:1	Allocated_reads:1	Strand:+
CAATTTGTCTTGAGGACTCAAATTTAAG
>Location:NODE_283949_length_981_cov_75.131500	Coordinate:665	Reads:1	Hits:1	Allocated_reads:1	Strand:-
TGTGCACTTAAATTTGAGTCCTCAAGACAAATT
>Location:NODE_283949_length_981_cov_75.131500	Coordinate:667	Reads:1	Hits:1	Allocated_reads:1	Strand:+
TTTGTCTTGAGGACTCAAATTTAAG
>Location:NODE_283949_length_981_cov_75.131500	Coordinate:667	Reads:4	Hits:1	Allocated_reads:4	Strand:+
TTTGTCTTGAGGACTCAAATTTAAGTG
>Location:NODE_283949_length_981_cov_75.131500	Coordinate:667	Reads:1	Hits:1	Allocated_reads:1	Strand:+
TTTGTCTTGAGGACTCAAATTTAAGTGCA
>Location:NODE_283949_length_981_cov_75.131500	Coordinate:668	Reads:1	Hits:1	Allocated_reads:1	Strand:+
TTGTCTTGAGGACTCAAATTTAAGTGC
>Location:NODE_283949_length_981_cov_75.131500	Coordinate:669	Reads:1	Hits:1	Allocated_reads:1	Strand:+
TGTCTTGAGGACTCAAATTTAAGTGC
>Location:NODE_283949_length_981_cov_75.131500	Coordinate:669	Reads:6	Hits:1	Allocated_reads:6	Strand:+
TGTCTTGAGGACTCAAATTTAAGTGCACA
>Location:NODE_283949_length_981_cov_75.131500	Coordinate:669	Reads:1	Hits:1	Allocated_reads:1	Strand:+
TGTCTTGAGGACTCAAATTTAAGTGCACAA
>Location:NODE_283949_length_981_cov_75.131500	Coordinate:669	Reads:2	Hits:1	Allocated_reads:2	Strand:+
TGTCTTGAGGACTCAAATTTAAGTGCACAAA
>Location:NODE_283949_length_981_cov_75.131500	Coordinate:670	Reads:1	Hits:1	Allocated_reads:1	Strand:-
TGCACTTAAATTTGAGTCCTCAAGAC
>Location:NODE_283949_length_981_cov_75.131500	Coordinate:670	Reads:4	Hits:1	Allocated_reads:4	Strand:-
TGTGCACTTAAATTTGAGTCCTCAAGAC
>Location:NODE_283949_length_981_cov_75.131500	Coordinate:672	Reads:1	Hits:1	Allocated_reads:1	Strand:+
CTTGAGGACTCAAATTTAAGTGCACAAAAA
>Location:NODE_283949_length_981_cov_75.131500	Coordinate:674	Reads:1	Hits:1	Allocated_reads:1	Strand:+
TGAGGACTCAAATTTAAGTGCACAAAAAG
>Location:NODE_283949_length_981_cov_75.131500	Coordinate:674	Reads:2	Hits:1	Allocated_reads:2	Strand:+
TGAGGACTCAAATTTAAGTGCACAAAAAGT
>Location:NODE_283949_length_981_cov_75.131500	Coordinate:675	Reads:2	Hits:1	Allocated_reads:2	Strand:+
GAGGACTCAAATTTAAGTGCACAAAAAGT
>Location:NODE_283949_length_981_cov_75.131500	Coordinate:676	Reads:1	Hits:1	Allocated_reads:1	Strand:+
AGGACTCAAATTTAAGTGCACAAAAAGTA
>Location:NODE_283949_length_981_cov_75.131500	Coordinate:686	Reads:2	Hits:1	Allocated_reads:2	Strand:+
TTTAAGTGCACAAAAAGTAAAAAATGAACC
>Location:NODE_283949_length_981_cov_75.131500	Coordinate:686	Reads:1	Hits:1	Allocated_reads:1	Strand:+
TTTAAGTGCACAAAAAGTAAAAAATGAACCC
>Location:NODE_283949_length_981_cov_75.131500	Coordinate:688	Reads:1	Hits:1	Allocated_reads:1	Strand:+
TAAGTGCACAAAAAGTAAAAAATGAA
>Location:NODE_283949_length_981_cov_75.131500	Coordinate:688	Reads:3	Hits:1	Allocated_reads:3	Strand:+
TAAGTGCACAAAAAGTAAAAAATGAAC
>Location:NODE_283949_length_981_cov_75.131500	Coordinate:688	Reads:10	Hits:1	Allocated_reads:10	Strand:+
TAAGTGCACAAAAAGTAAAAAATGAACC
>Location:NODE_283949_length_981_cov_75.131500	Coordinate:688	Reads:5	Hits:1	Allocated_reads:5	Strand:+
TAAGTGCACAAAAAGTAAAAAATGAACCC
>Location:NODE_283949_length_981_cov_75.131500	Coordinate:688	Reads:12	Hits:1	Allocated_reads:12	Strand:+
TAAGTGCACAAAAAGTAAAAAATGAACCCA
>Location:NODE_283949_length_981_cov_75.131500	Coordinate:688	Reads:3	Hits:1	Allocated_reads:3	Strand:+
TAAGTGCACAAAAAGTAAAAAATGAACCCATG
>Location:NODE_283949_length_981_cov_75.131500	Coordinate:691	Reads:1	Hits:1	Allocated_reads:1	Strand:+
GTGCACAAAAAGTAAAAAATGAACCCATGTT
>Location:NODE_283949_length_981_cov_75.131500	Coordinate:692	Reads:2	Hits:1	Allocated_reads:2	Strand:+
TGCACAAAAAGTAAAAAATGAACCCATGT
>Location:NODE_283949_length_981_cov_75.131500	Coordinate:694	Reads:1	Hits:1	Allocated_reads:1	Strand:-
TGGGTTCATTTTTTACTTTTTGTG
>Location:NODE_283949_length_981_cov_75.131500	Coordinate:697	Reads:1	Hits:1	Allocated_reads:1	Strand:+
AAAAAGTAAAAAATGAACCCATGTTAATGT
>Location:NODE_283949_length_981_cov_75.131500	Coordinate:699	Reads:1	Hits:1	Allocated_reads:1	Strand:+
AAAGTAAAAAATGAACCCATGTTAA
>Location:NODE_283949_length_981_cov_75.131500	Coordinate:700	Reads:1	Hits:1	Allocated_reads:1	Strand:+
AAGTAAAAAATGAACCCATGTTAATGGCA
>Location:NODE_283949_length_981_cov_75.131500	Coordinate:700	Reads:1	Hits:1	Allocated_reads:1	Strand:+
AAGTAAAAAATGAACCCATGTTAATGGCACT
>Location:NODE_283949_length_981_cov_75.131500	Coordinate:701	Reads:1	Hits:1	Allocated_reads:1	Strand:+
AGTAAAAAATGAACCCATGTTAATGGCA
>Location:NODE_283949_length_981_cov_75.131500	Coordinate:703	Reads:1	Hits:1	Allocated_reads:1	Strand:+
TAAAAAATGAACCCATGTTAATGGCACT
>Location:NODE_283949_length_981_cov_75.131500	Coordinate:707	Reads:1	Hits:1	Allocated_reads:1	Strand:+
AAATGAACCCATGTTAATGGCACTTGTT
>Location:NODE_283949_length_981_cov_75.131500	Coordinate:708	Reads:2	Hits:1	Allocated_reads:2	Strand:+
AATGAACCCATGTTAATGGCACTTGTT
>Location:NODE_283949_length_981_cov_75.131500	Coordinate:708	Reads:3	Hits:1	Allocated_reads:3	Strand:+
AATGAACCCATGTTAATGGCACTTGTTTA
>Location:NODE_283949_length_981_cov_75.131500	Coordinate:708	Reads:1	Hits:1	Allocated_reads:1	Strand:+
AATGAACCCATGTTAATGGCACTTGTTTAA
>Location:NODE_283949_length_981_cov_75.131500	Coordinate:708	Reads:1	Hits:1	Allocated_reads:1	Strand:-
CAAGTGCCATTAACATGGGTTCATT
>Location:NODE_283949_length_981_cov_75.131500	Coordinate:710	Reads:1	Hits:1	Allocated_reads:1	Strand:+
TGAACCCATGTTAATGGCACTTGT
>Location:NODE_283949_length_981_cov_75.131500	Coordinate:711	Reads:1	Hits:1	Allocated_reads:1	Strand:+
GAACCCATGTTAATGGCACTTGTTTAAAAA
>Location:NODE_283949_length_981_cov_75.131500	Coordinate:716	Reads:2	Hits:1	Allocated_reads:2	Strand:+
CATGTTAATGGCACTTGTTTAAAAAGCA
>Location:NODE_283949_length_981_cov_75.131500	Coordinate:718	Reads:1	Hits:1	Allocated_reads:1	Strand:+
TGTTAATGGCACTTGTTTAAAAAGC
>Location:NODE_283949_length_981_cov_75.131500	Coordinate:718	Reads:8	Hits:1	Allocated_reads:8	Strand:+
TGTTAATGGCACTTGTTTAAAAAGCA
>Location:NODE_283949_length_981_cov_75.131500	Coordinate:718	Reads:1	Hits:1	Allocated_reads:1	Strand:+
TGTTAATGGCACTTGTTTAAAAAGCATA
>Location:NODE_283949_length_981_cov_75.131500	Coordinate:719	Reads:1	Hits:1	Allocated_reads:1	Strand:+
GTTAATGGCACTTGTTTAAAAAGCATA
>Location:NODE_283949_length_981_cov_75.131500	Coordinate:720	Reads:3	Hits:1	Allocated_reads:3	Strand:+
TTAATGGCACTTGTTTAAAAAGCA
>Location:NODE_283949_length_981_cov_75.131500	Coordinate:720	Reads:2	Hits:1	Allocated_reads:2	Strand:+
TTAATGGCACTTGTTTAAAAAGCATAAAG
>Location:NODE_283949_length_981_cov_75.131500	Coordinate:721	Reads:1	Hits:1	Allocated_reads:1	Strand:+
TAATGGCACTTGTTTAAAAAGCATA
>Location:NODE_283949_length_981_cov_75.131500	Coordinate:721	Reads:4	Hits:1	Allocated_reads:4	Strand:+
TAATGGCACTTGTTTAAAAAGCATAAAG
>Location:NODE_283949_length_981_cov_75.131500	Coordinate:721	Reads:2	Hits:1	Allocated_reads:2	Strand:+
TAATGGCACTTGTTTAAAAAGCATAAAGT
>Location:NODE_283949_length_981_cov_75.131500	Coordinate:722	Reads:1	Hits:1	Allocated_reads:1	Strand:-
CTTTATGCTTTTTAAACAAGTGCCATT
>Location:NODE_283949_length_981_cov_75.131500	Coordinate:735	Reads:1	Hits:1	Allocated_reads:1	Strand:+
TAAAAAGCATAAAGTGATGGTTTTCCAAAGC
>Location:NODE_283949_length_981_cov_75.131500	Coordinate:737	Reads:2	Hits:1	Allocated_reads:2	Strand:+
AAAAGCATAAAGTGATGGTTTTCCAAAGC
>Location:NODE_283949_length_981_cov_75.131500	Coordinate:738	Reads:1	Hits:1	Allocated_reads:1	Strand:-
CTTTGGAAAACCATCACTTTATGCTTT
>Location:NODE_283949_length_981_cov_75.131500	Coordinate:742	Reads:1	Hits:1	Allocated_reads:1	Strand:+
CATAAAGTGATGGTTTTCCAAAGCTGCTGC
>Location:NODE_283949_length_981_cov_75.131500	Coordinate:744	Reads:4	Hits:1	Allocated_reads:4	Strand:+
TAAAGTGATGGTTTTCCAAAGCTGCTGC
>Location:NODE_283949_length_981_cov_75.131500	Coordinate:744	Reads:3	Hits:1	Allocated_reads:3	Strand:+
TAAAGTGATGGTTTTCCAAAGCTGCTGCTA
>Location:NODE_283949_length_981_cov_75.131500	Coordinate:744	Reads:1	Hits:1	Allocated_reads:1	Strand:+
TAAAGTGATGGTTTTCCAAAGCTGCTGCTATT
>Location:NODE_283949_length_981_cov_75.131500	Coordinate:748	Reads:1	Hits:1	Allocated_reads:1	Strand:+
GTGATGGTTTTCCAAAGCTGCTGCTAT
>Location:NODE_283949_length_981_cov_75.131500	Coordinate:749	Reads:4	Hits:1	Allocated_reads:4	Strand:+
TGATGGTTTTCCAAAGCTGCTGCT
>Location:NODE_283949_length_981_cov_75.131500	Coordinate:749	Reads:11	Hits:1	Allocated_reads:11	Strand:+
TGATGGTTTTCCAAAGCTGCTGCTAT
>Location:NODE_283949_length_981_cov_75.131500	Coordinate:749	Reads:2	Hits:1	Allocated_reads:2	Strand:+
TGATGGTTTTCCAAAGCTGCTGCTATGA
>Location:NODE_283949_length_981_cov_75.131500	Coordinate:749	Reads:8	Hits:1	Allocated_reads:8	Strand:+
TGATGGTTTTCCAAAGCTGCTGCTATGAG
>Location:NODE_283949_length_981_cov_75.131500	Coordinate:749	Reads:8	Hits:1	Allocated_reads:8	Strand:+
TGATGGTTTTCCAAAGCTGCTGCTATGAGT
>Location:NODE_283949_length_981_cov_75.131500	Coordinate:750	Reads:1	Hits:1	Allocated_reads:1	Strand:-
TAGCAGCAGCTTTGGAAAACCATC
>Location:NODE_283949_length_981_cov_75.131500	Coordinate:752	Reads:1	Hits:1	Allocated_reads:1	Strand:+
TGGTTTTCCAAAGCTGCTGCTATG
>Location:NODE_283949_length_981_cov_75.131500	Coordinate:752	Reads:3	Hits:1	Allocated_reads:3	Strand:+
TGGTTTTCCAAAGCTGCTGCTATGAG
>Location:NODE_283949_length_981_cov_75.131500	Coordinate:752	Reads:1	Hits:1	Allocated_reads:1	Strand:+
TGGTTTTCCAAAGCTGCTGCTATGAGA
>Location:NODE_283949_length_981_cov_75.131500	Coordinate:752	Reads:4	Hits:1	Allocated_reads:4	Strand:+
TGGTTTTCCAAAGCTGCTGCTATGAGT
>Location:NODE_283949_length_981_cov_75.131500	Coordinate:754	Reads:1	Hits:1	Allocated_reads:1	Strand:-
ATTACTCATAGCAGCAGCTTTGGAAAAC
>Location:NODE_283949_length_981_cov_75.131500	Coordinate:755	Reads:2	Hits:1	Allocated_reads:2	Strand:+
TTTTCCAAAGCTGCTGCTATGAGTAATGGCT
>Location:NODE_283949_length_981_cov_75.131500	Coordinate:756	Reads:1	Hits:1	Allocated_reads:1	Strand:+
TTTCCAAAGCTGCTGCTATGAGTAATGGC
>Location:NODE_283949_length_981_cov_75.131500	Coordinate:756	Reads:1	Hits:1	Allocated_reads:1	Strand:+
TTTCCAAAGCTGCTGCTATGAGTAATGTTT
>Location:NODE_283949_length_981_cov_75.131500	Coordinate:756	Reads:3	Hits:1	Allocated_reads:3	Strand:+
TTTCCAAAGCTGCTGCTATGAGTAATGGCT
>Location:NODE_283949_length_981_cov_75.131500	Coordinate:756	Reads:1	Hits:1	Allocated_reads:1	Strand:+
TTTCCAAAGCTGCTGCTATGAGTAATGGCTC
>Location:NODE_283949_length_981_cov_75.131500	Coordinate:757	Reads:1	Hits:1	Allocated_reads:1	Strand:-
GCCATTACTCATAGCAGCAGCTTTGGAA
>Location:NODE_283949_length_981_cov_75.131500	Coordinate:757	Reads:1	Hits:1	Allocated_reads:1	Strand:+
TTCCAAAGCTGCTGCTATGAGTAATGGC
>Location:NODE_283949_length_981_cov_75.131500	Coordinate:757	Reads:5	Hits:1	Allocated_reads:5	Strand:+
TTCCAAAGCTGCTGCTATGAGTAATGGCT
>Location:NODE_283949_length_981_cov_75.131500	Coordinate:757	Reads:2	Hits:1	Allocated_reads:2	Strand:+
TTCCAAAGCTGCTGCTATGAGTAATGGCTC
>Location:NODE_283949_length_981_cov_75.131500	Coordinate:758	Reads:1	Hits:1	Allocated_reads:1	Strand:+
TCCAAAGCTGCTGCTATGAGTAATGGCT
>Location:NODE_283949_length_981_cov_75.131500	Coordinate:766	Reads:1	Hits:1	Allocated_reads:1	Strand:-
CTCTGGAGCCATTACTCATAGCAGCA
>Location:NODE_283949_length_981_cov_75.131500	Coordinate:766	Reads:1	Hits:1	Allocated_reads:1	Strand:+
TGCTGCTATGAGTAATGGCTCCAGAGATTCAGG
>Location:NODE_283949_length_981_cov_75.131500	Coordinate:767	Reads:1	Hits:1	Allocated_reads:1	Strand:+
GCTGCTATGAGTAATGGCTCCAGAGAT
>Location:NODE_283949_length_981_cov_75.131500	Coordinate:767	Reads:1	Hits:1	Allocated_reads:1	Strand:+
GCTGCTATGAGTAATGGCTCCAGAGATT
>Location:NODE_283949_length_981_cov_75.131500	Coordinate:769	Reads:3	Hits:1	Allocated_reads:3	Strand:+
TGCTATGAGTAATGGCTCCAGAGATTCAGG
>Location:NODE_283949_length_981_cov_75.131500	Coordinate:772	Reads:1	Hits:1	Allocated_reads:1	Strand:-
AGCACCTGAATCTCTGGAGCCATTACTCATA
>Location:NODE_283949_length_981_cov_75.131500	Coordinate:772	Reads:3	Hits:1	Allocated_reads:3	Strand:-
CACCTGAATCTCTGGAGCCATTACTCATA
>Location:NODE_283949_length_981_cov_75.131500	Coordinate:772	Reads:13	Hits:1	Allocated_reads:13	Strand:+
TATGAGTAATGGCTCCAGAGATTCAGG
>Location:NODE_283949_length_981_cov_75.131500	Coordinate:772	Reads:12	Hits:1	Allocated_reads:12	Strand:+
TATGAGTAATGGCTCCAGAGATTCAGGT
>Location:NODE_283949_length_981_cov_75.131500	Coordinate:772	Reads:1	Hits:1	Allocated_reads:1	Strand:+
TATGAGTAATGGCTCCAGAGATTCAGGAAT
>Location:NODE_283949_length_981_cov_75.131500	Coordinate:772	Reads:5	Hits:1	Allocated_reads:5	Strand:+
TATGAGTAATGGCTCCAGAGATTCAGGTGC
>Location:NODE_283949_length_981_cov_75.131500	Coordinate:772	Reads:4	Hits:1	Allocated_reads:4	Strand:+
TATGAGTAATGGCTCCAGAGATTCAGGTGCT
>Location:NODE_283949_length_981_cov_75.131500	Coordinate:773	Reads:1	Hits:1	Allocated_reads:1	Strand:+
ATGAGTAATGGCTCCAGAGATTCAGGT
>Location:NODE_283949_length_981_cov_75.131500	Coordinate:774	Reads:1	Hits:1	Allocated_reads:1	Strand:-
ACCTGAATCTCTGGAGCCATTACTCA
>Location:NODE_283949_length_981_cov_75.131500	Coordinate:774	Reads:2	Hits:1	Allocated_reads:2	Strand:-
AGCACCTGAATCTCTGGAGCCATTACTCA
>Location:NODE_283949_length_981_cov_75.131500	Coordinate:774	Reads:2	Hits:1	Allocated_reads:2	Strand:-
CACCTGAATCTCTGGAGCCATTACTCA
>Location:NODE_283949_length_981_cov_75.131500	Coordinate:774	Reads:4	Hits:1	Allocated_reads:4	Strand:+
TGAGTAATGGCTCCAGAGATTCAGG
>Location:NODE_283949_length_981_cov_75.131500	Coordinate:774	Reads:1	Hits:1	Allocated_reads:1	Strand:+
TGAGTAATGGCTCCAGAGATTCAGGT
>Location:NODE_283949_length_981_cov_75.131500	Coordinate:774	Reads:2	Hits:1	Allocated_reads:2	Strand:+
TGAGTAATGGCTCCAGAGATTCAGGTG
>Location:NODE_283949_length_981_cov_75.131500	Coordinate:774	Reads:1	Hits:1	Allocated_reads:1	Strand:+
TGAGTAATGGCTCCAGAGATTCAGGTGT
>Location:NODE_283949_length_981_cov_75.131500	Coordinate:774	Reads:10	Hits:1	Allocated_reads:10	Strand:+
TGAGTAATGGCTCCAGAGATTCAGGTGC
>Location:NODE_283949_length_981_cov_75.131500	Coordinate:774	Reads:3	Hits:1	Allocated_reads:3	Strand:+
TGAGTAATGGCTCCAGAGATTCAGGTGCT
>Location:NODE_283949_length_981_cov_75.131500	Coordinate:774	Reads:1	Hits:1	Allocated_reads:1	Strand:+
TGAGTAATGGCTCCAGAGATTCAGGTGCTT
>Location:NODE_283949_length_981_cov_75.131500	Coordinate:774	Reads:1	Hits:1	Allocated_reads:1	Strand:+
TGAGTAATGGCTCCAGAGATTCAGGTGCTTAGC
>Location:NODE_283949_length_981_cov_75.131500	Coordinate:775	Reads:1	Hits:1	Allocated_reads:1	Strand:-
ACCTGAATCTCTGGAGCCATTACTC
>Location:NODE_283949_length_981_cov_75.131500	Coordinate:775	Reads:2	Hits:1	Allocated_reads:2	Strand:-
AGCACCTGAATCTCTGGAGCCATTACTC
>Location:NODE_283949_length_981_cov_75.131500	Coordinate:775	Reads:1	Hits:1	Allocated_reads:1	Strand:-
CACCTGAATCTCTGGAGCCATTACTC
>Location:NODE_283949_length_981_cov_75.131500	Coordinate:775	Reads:2	Hits:1	Allocated_reads:2	Strand:-
CCTGAATCTCTGGAGCCATTACTC
>Location:NODE_283949_length_981_cov_75.131500	Coordinate:775	Reads:1	Hits:1	Allocated_reads:1	Strand:+
GAGTAATGGCTCCAGAGATTCAGGTGC
>Location:NODE_283949_length_981_cov_75.131500	Coordinate:775	Reads:1	Hits:1	Allocated_reads:1	Strand:+
GAGTAATGGCTCCAGAGATTCAGGTGCT
>Location:NODE_283949_length_981_cov_75.131500	Coordinate:776	Reads:1	Hits:1	Allocated_reads:1	Strand:-
TAAGCACCTGAATCTCTGGAGCCATTACT
>Location:NODE_283949_length_981_cov_75.131500	Coordinate:777	Reads:1	Hits:1	Allocated_reads:1	Strand:+
GTAATGGCTCCAGAGATTCAGGTGCTTAGC
>Location:NODE_283949_length_981_cov_75.131500	Coordinate:777	Reads:1	Hits:1	Allocated_reads:1	Strand:+
GTAATGGCTCCAGAGATTCAGGTGCTTAGCT
>Location:NODE_283949_length_981_cov_75.131500	Coordinate:778	Reads:1	Hits:1	Allocated_reads:1	Strand:+
TAATGGCTCCAGAGATTCAGGTGCT
>Location:NODE_283949_length_981_cov_75.131500	Coordinate:778	Reads:1	Hits:1	Allocated_reads:1	Strand:+
TAATGGCTCCAGAGATTCAGGTGCTTACC
>Location:NODE_283949_length_981_cov_75.131500	Coordinate:778	Reads:1	Hits:1	Allocated_reads:1	Strand:+
TAATGGCTCCAGAGATTCAGGTGTTTAGC
>Location:NODE_283949_length_981_cov_75.131500	Coordinate:778	Reads:23	Hits:1	Allocated_reads:23	Strand:+
TAATGGCTCCAGAGATTCAGGTGCTTAGC
>Location:NODE_283949_length_981_cov_75.131500	Coordinate:778	Reads:5	Hits:1	Allocated_reads:5	Strand:+
TAATGGCTCCAGAGATTCAGGTGCTTAGCT
>Location:NODE_283949_length_981_cov_75.131500	Coordinate:778	Reads:3	Hits:1	Allocated_reads:3	Strand:+
TAATGGCTCCAGAGATTCAGGTGCTTAGCTG
>Location:NODE_283949_length_981_cov_75.131500	Coordinate:778	Reads:1	Hits:1	Allocated_reads:1	Strand:+
TAATGGCTCCAGAGATTCAGGTGCTTAGCTGT
>Location:NODE_283949_length_981_cov_75.131500	Coordinate:779	Reads:1	Hits:1	Allocated_reads:1	Strand:+
AATGGCTCCAGAGATTCAGGTGCTTAGCT
>Location:NODE_283949_length_981_cov_75.131500	Coordinate:779	Reads:1	Hits:1	Allocated_reads:1	Strand:-
CAAACAGCTAAGCACCTGAATCTCTGGAGCCATT
>Location:NODE_283949_length_981_cov_75.131500	Coordinate:779	Reads:1	Hits:1	Allocated_reads:1	Strand:-
CAGCTAAGCACCTGAATCTCTGGAGCCATT
>Location:NODE_283949_length_981_cov_75.131500	Coordinate:780	Reads:1	Hits:1	Allocated_reads:1	Strand:+
ATGGCTCCAGAGATTCAGGTGCTTAGCT
>Location:NODE_283949_length_981_cov_75.131500	Coordinate:780	Reads:1	Hits:1	Allocated_reads:1	Strand:+
ATGGCTCCAGAGATTCAGGTGCTTAGCTGTT
>Location:NODE_283949_length_981_cov_75.131500	Coordinate:781	Reads:1	Hits:1	Allocated_reads:1	Strand:+
TGGCTCCAGAGATTCAGGTGCTTAGC
>Location:NODE_283949_length_981_cov_75.131500	Coordinate:781	Reads:2	Hits:1	Allocated_reads:2	Strand:+
TGGCTCCAGAGATTCAGGTGCTTAGCT
>Location:NODE_283949_length_981_cov_75.131500	Coordinate:781	Reads:1	Hits:1	Allocated_reads:1	Strand:+
TGGCTCCAGAGATTCAGGTGCTTAGCTG
>Location:NODE_283949_length_981_cov_75.131500	Coordinate:781	Reads:2	Hits:1	Allocated_reads:2	Strand:+
TGGCTCCAGAGATTCAGGTGCTTAGCTGT
>Location:NODE_283949_length_981_cov_75.131500	Coordinate:781	Reads:1	Hits:1	Allocated_reads:1	Strand:+
TGGCTCCAGAGATTCAGGTGCTTAGCTTTC
>Location:NODE_283949_length_981_cov_75.131500	Coordinate:781	Reads:2	Hits:1	Allocated_reads:2	Strand:+
TGGCTCCAGAGATTCAGGTGCTTAGCTGTT
>Location:NODE_283949_length_981_cov_75.131500	Coordinate:782	Reads:1	Hits:1	Allocated_reads:1	Strand:-
CAGCTAAGCACCTGAATCTCTGGAGCC
>Location:NODE_283949_length_981_cov_75.131500	Coordinate:783	Reads:4	Hits:1	Allocated_reads:4	Strand:-
AAACAGCTAAGCACCTGAATCTCTGGAGC
>Location:NODE_283949_length_981_cov_75.131500	Coordinate:783	Reads:8	Hits:1	Allocated_reads:8	Strand:-
CAAACAGCTAAGCACCTGAATCTCTGGAGC
>Location:NODE_283949_length_981_cov_75.131500	Coordinate:783	Reads:1	Hits:1	Allocated_reads:1	Strand:-
CAGCTAAGCACCTGAATCTCTGGAGA
>Location:NODE_283949_length_981_cov_75.131500	Coordinate:783	Reads:5	Hits:1	Allocated_reads:5	Strand:-
CAGCTAAGCACCTGAATCTCTGGAGC
>Location:NODE_283949_length_981_cov_75.131500	Coordinate:783	Reads:1	Hits:1	Allocated_reads:1	Strand:+
GCTCCAGAGATTCAGGTGCTTAGCTGT
>Location:NODE_283949_length_981_cov_75.131500	Coordinate:783	Reads:3	Hits:1	Allocated_reads:3	Strand:+
GCTCCAGAGATTCAGGTGCTTAGCTGTT
>Location:NODE_283949_length_981_cov_75.131500	Coordinate:784	Reads:1	Hits:1	Allocated_reads:1	Strand:-
AATGAACAAACAGCTAAGCACCTGAATCTCTGGAG
>Location:NODE_283949_length_981_cov_75.131500	Coordinate:784	Reads:1	Hits:1	Allocated_reads:1	Strand:-
CAAACAGCTAAGCACCTGAATCACTGGAG
>Location:NODE_283949_length_981_cov_75.131500	Coordinate:784	Reads:1	Hits:1	Allocated_reads:1	Strand:-
CAAACAGCTAAGCACCTGAATCTCTGGAA
>Location:NODE_283949_length_981_cov_75.131500	Coordinate:784	Reads:1	Hits:1	Allocated_reads:1	Strand:-
CAAACAGCTAAGCACCTGAATCTCTGGAG
>Location:NODE_283949_length_981_cov_75.131500	Coordinate:784	Reads:2	Hits:1	Allocated_reads:2	Strand:-
CAGCTAAGCACCTGAATCTCTGGAG
>Location:NODE_283949_length_981_cov_75.131500	Coordinate:784	Reads:1	Hits:1	Allocated_reads:1	Strand:+
CTCCAGAGATTCAGGTGCTTAGCTGTT
>Location:NODE_283949_length_981_cov_75.131500	Coordinate:785	Reads:1	Hits:1	Allocated_reads:1	Strand:-
ACAGCTAAGCACCTGAATCTCTGGA
>Location:NODE_283949_length_981_cov_75.131500	Coordinate:785	Reads:5	Hits:1	Allocated_reads:5	Strand:+
TCCAGAGATTCAGGTGCTTAGCTG
>Location:NODE_283949_length_981_cov_75.131500	Coordinate:785	Reads:1	Hits:1	Allocated_reads:1	Strand:+
TCCAGAGATTCAGGTGCTTAGCTGT
>Location:NODE_283949_length_981_cov_75.131500	Coordinate:785	Reads:1	Hits:1	Allocated_reads:1	Strand:+
TCCAGAGATTCAGGTGCTTAGCTGTT
>Location:NODE_283949_length_981_cov_75.131500	Coordinate:785	Reads:2	Hits:1	Allocated_reads:2	Strand:+
TCCAGAGATTCAGGTGCTTAGCTGTTTGT
>Location:NODE_283949_length_981_cov_75.131500	Coordinate:785	Reads:1	Hits:1	Allocated_reads:1	Strand:+
TCCAGAGATTCAGGTGCTTAGCTGTTTGTTC
>Location:NODE_283949_length_981_cov_75.131500	Coordinate:787	Reads:1	Hits:1	Allocated_reads:1	Strand:-
AACAAACAGCTAAGCACCTGAATCTCTG
>Location:NODE_283949_length_981_cov_75.131500	Coordinate:788	Reads:1	Hits:1	Allocated_reads:1	Strand:-
ACAAACAGCTAAGCACCTGAATCTCT
>Location:NODE_283949_length_981_cov_75.131500	Coordinate:788	Reads:1	Hits:1	Allocated_reads:1	Strand:+
AGAGATTCAGGTGCTTAGCTGTTTGTTCA
>Location:NODE_283949_length_981_cov_75.131500	Coordinate:788	Reads:3	Hits:1	Allocated_reads:3	Strand:+
AGAGATTCAGGTGCTTAGCTGTTTGTTCATT
>Location:NODE_283949_length_981_cov_75.131500	Coordinate:788	Reads:4	Hits:1	Allocated_reads:4	Strand:-
CAAACAGCTAAGCACCTGAATCTCT
>Location:NODE_283949_length_981_cov_75.131500	Coordinate:789	Reads:1	Hits:1	Allocated_reads:1	Strand:-
AATGAACAAACAGCTAAGCACCTGAATCTC
>Location:NODE_283949_length_981_cov_75.131500	Coordinate:789	Reads:1	Hits:1	Allocated_reads:1	Strand:+
GAGATTCAGGTGCTTAGCTGTTTGTTCATT
>Location:NODE_283949_length_981_cov_75.131500	Coordinate:790	Reads:2	Hits:1	Allocated_reads:2	Strand:+
AGATTCAGGTGCTTAGCTGTTTGTTCATT
>Location:NODE_283949_length_981_cov_75.131500	Coordinate:791	Reads:2	Hits:1	Allocated_reads:2	Strand:-
AACAAACAGCTAAGCACCTGAATC
>Location:NODE_283949_length_981_cov_75.131500	Coordinate:791	Reads:4	Hits:1	Allocated_reads:4	Strand:-
AATGAACAAACAGCTAAGCACCTGAATC
>Location:NODE_283949_length_981_cov_75.131500	Coordinate:791	Reads:1	Hits:1	Allocated_reads:1	Strand:+
GATTCAGGTGCTTAGCTGTTTGTTCATT
>Location:NODE_283949_length_981_cov_75.131500	Coordinate:791	Reads:3	Hits:1	Allocated_reads:3	Strand:-
TGAACAAACAGCTAAGCACCTGAATC
>Location:NODE_283949_length_981_cov_75.131500	Coordinate:792	Reads:2	Hits:1	Allocated_reads:2	Strand:-
AAATGAACAAACAGCTAAGCACCTGAAT
>Location:NODE_283949_length_981_cov_75.131500	Coordinate:792	Reads:3	Hits:1	Allocated_reads:3	Strand:-
AAATGAACAAACAGCTAAGCACCTGAAA
>Location:NODE_283949_length_981_cov_75.131500	Coordinate:792	Reads:2	Hits:1	Allocated_reads:2	Strand:-
AATGAACAAACAGCTAAGCACCTGAAA
>Location:NODE_283949_length_981_cov_75.131500	Coordinate:792	Reads:3	Hits:1	Allocated_reads:3	Strand:-
AATGAACAAACAGCTAAGCACCTGAAT
>Location:NODE_283949_length_981_cov_75.131500	Coordinate:792	Reads:1	Hits:1	Allocated_reads:1	Strand:-
TGAACAAACAGCTAAGCACCTGAAT
>Location:NODE_283949_length_981_cov_75.131500	Coordinate:793	Reads:8	Hits:1	Allocated_reads:8	Strand:-
AAATGAACAAACAGCTAAGCACCTGAA
>Location:NODE_283949_length_981_cov_75.131500	Coordinate:793	Reads:3	Hits:1	Allocated_reads:3	Strand:-
AATGAACAAACAGCTAAGCACCTGAA
>Location:NODE_283949_length_981_cov_75.131500	Coordinate:793	Reads:1	Hits:1	Allocated_reads:1	Strand:-
TGAACAAACAGCTAAGCACCTGAA
>Location:NODE_283949_length_981_cov_75.131500	Coordinate:793	Reads:1	Hits:1	Allocated_reads:1	Strand:+
TTCAGGTGCTTAGCTGTTTGTTCATTTGTT
>Location:NODE_283949_length_981_cov_75.131500	Coordinate:794	Reads:3	Hits:1	Allocated_reads:3	Strand:-
AAATGAACAAACAGCTAAGCACCTGA
>Location:NODE_283949_length_981_cov_75.131500	Coordinate:794	Reads:2	Hits:1	Allocated_reads:2	Strand:-
AATGAACAAACAGCTAAGCACCTGA
>Location:NODE_283949_length_981_cov_75.131500	Coordinate:795	Reads:1	Hits:1	Allocated_reads:1	Strand:-
AATGAACAAACAGCTAAGCACCTG
>Location:NODE_283949_length_981_cov_75.131500	Coordinate:795	Reads:1	Hits:1	Allocated_reads:1	Strand:-
CAAATGAACAAACAGCTAAGCACCTG
>Location:NODE_283949_length_981_cov_75.131500	Coordinate:795	Reads:1	Hits:1	Allocated_reads:1	Strand:-
GCACAAATGAACAAACAGCTAAGCACCTG
>Location:NODE_283949_length_981_cov_75.131500	Coordinate:796	Reads:7	Hits:1	Allocated_reads:7	Strand:-
AAATGAACAAACAGCTAAGCACCT
>Location:NODE_283949_length_981_cov_75.131500	Coordinate:796	Reads:1	Hits:1	Allocated_reads:1	Strand:-
CACAAATGAACAAACAGCTAAGCACCT
>Location:NODE_283949_length_981_cov_75.131500	Coordinate:797	Reads:2	Hits:1	Allocated_reads:2	Strand:-
GCACAAATGAACAAACAGCTAAGCACC
>Location:NODE_283949_length_981_cov_75.131500	Coordinate:798	Reads:2	Hits:1	Allocated_reads:2	Strand:-
GCACAAATGAACAAACAGCTAAGCAC
>Location:NODE_283949_length_981_cov_75.131500	Coordinate:799	Reads:1	Hits:1	Allocated_reads:1	Strand:+
TGCTTAGCTGTTTGTTCATTTGTGC
>Location:NODE_283949_length_981_cov_75.131500	Coordinate:799	Reads:1	Hits:1	Allocated_reads:1	Strand:+
TGCTTAGCTGTTTGTTCATTTGTGCA
>Location:NODE_283949_length_981_cov_75.131500	Coordinate:799	Reads:5	Hits:1	Allocated_reads:5	Strand:+
TGCTTAGCTGTTTGTTCATTTGTGCAC
>Location:NODE_283949_length_981_cov_75.131500	Coordinate:799	Reads:101	Hits:1	Allocated_reads:101	Strand:+
TGCTTAGCTGTTTGTTCATTTGTGCACT
>Location:NODE_283949_length_981_cov_75.131500	Coordinate:799	Reads:1	Hits:1	Allocated_reads:1	Strand:+
TGCTTAGCTGTTTGTTCATTTGTGCACTC
>Location:NODE_283949_length_981_cov_75.131500	Coordinate:799	Reads:1	Hits:1	Allocated_reads:1	Strand:+
TGCTTAGCTGTTTGTTCATTTGTGCACTCC
>Location:NODE_283949_length_981_cov_75.131500	Coordinate:799	Reads:3	Hits:1	Allocated_reads:3	Strand:+
TGCTTAGCTGTTTGTTCATTTGTGCACTCCC
>Location:NODE_283949_length_981_cov_75.131500	Coordinate:799	Reads:1	Hits:1	Allocated_reads:1	Strand:+
TGCTTAGCTGTTTGTTCATTTGTGCACTCCCCGC
>Location:NODE_283949_length_981_cov_75.131500	Coordinate:800	Reads:2	Hits:1	Allocated_reads:2	Strand:-
GCACAAATGAACAAACAGCTAAGC
>Location:NODE_283949_length_981_cov_75.131500	Coordinate:800	Reads:2	Hits:1	Allocated_reads:2	Strand:+
GCTTAGCTGTTTGTTCATTTGTGCACT
>Location:NODE_283949_length_981_cov_75.131500	Coordinate:800	Reads:2	Hits:1	Allocated_reads:2	Strand:-
TGCACAAATGAACAAACAGCTAAGC
>Location:NODE_283949_length_981_cov_75.131500	Coordinate:802	Reads:2	Hits:1	Allocated_reads:2	Strand:+
TTAGCTGTTTGTTCATTTGTGCACTCCC
>Location:NODE_283949_length_981_cov_75.131500	Coordinate:802	Reads:1	Hits:1	Allocated_reads:1	Strand:+
TTAGCTGTTTGTTCATTTGTGCACTCCCG
>Location:NODE_283949_length_981_cov_75.131500	Coordinate:802	Reads:8	Hits:1	Allocated_reads:8	Strand:+
TTAGCTGTTTGTTCATTTGTGCACTCCCC
>Location:NODE_283949_length_981_cov_75.131500	Coordinate:802	Reads:1	Hits:1	Allocated_reads:1	Strand:+
TTAGCTGTTTGTTCATTTGTGCACTCCCCGT
>Location:NODE_283949_length_981_cov_75.131500	Coordinate:802	Reads:2	Hits:1	Allocated_reads:2	Strand:+
TTAGCTGTTTGTTCATTTGTGCACTCCCCGC
>Location:NODE_283949_length_981_cov_75.131500	Coordinate:803	Reads:1	Hits:1	Allocated_reads:1	Strand:+
TAGCTGTTTGTTCATTTGTGCACT
>Location:NODE_283949_length_981_cov_75.131500	Coordinate:803	Reads:1	Hits:1	Allocated_reads:1	Strand:+
TAGCTGTTTGTTCATTTGTGCACTCC
>Location:NODE_283949_length_981_cov_75.131500	Coordinate:803	Reads:2	Hits:1	Allocated_reads:2	Strand:+
TAGCTGTTTGTTCATTTGTGCACTCCC
>Location:NODE_283949_length_981_cov_75.131500	Coordinate:803	Reads:6	Hits:1	Allocated_reads:6	Strand:+
TAGCTGTTTGTTCATTTGTGCACTCCCC
>Location:NODE_283949_length_981_cov_75.131500	Coordinate:803	Reads:3	Hits:1	Allocated_reads:3	Strand:+
TAGCTGTTTGTTCATTTGTGCACTCCCCG
>Location:NODE_283949_length_981_cov_75.131500	Coordinate:803	Reads:1	Hits:1	Allocated_reads:1	Strand:+
TAGCTGTTTGTTCATTTGTGCACTCCCCGT
>Location:NODE_283949_length_981_cov_75.131500	Coordinate:803	Reads:5	Hits:1	Allocated_reads:5	Strand:+
TAGCTGTTTGTTCATTTGTGCACTCCCCGC
>Location:NODE_283949_length_981_cov_75.131500	Coordinate:803	Reads:2	Hits:1	Allocated_reads:2	Strand:+
TAGCTGTTTGTTCATTTGTGCACTCCCCGCA
>Location:NODE_283949_length_981_cov_75.131500	Coordinate:803	Reads:1	Hits:1	Allocated_reads:1	Strand:+
TAGCTGTTTGTTCATTTGTGCACTCCCCGAAA
>Location:NODE_283949_length_981_cov_75.131500	Coordinate:804	Reads:1	Hits:1	Allocated_reads:1	Strand:+
AGCTGTTTGTTCATTTGTGCACTCCCC
>Location:NODE_283949_length_981_cov_75.131500	Coordinate:805	Reads:1	Hits:1	Allocated_reads:1	Strand:+
GCTGTTTGTTCATTTGTGCACTCCCC
>Location:NODE_283949_length_981_cov_75.131500	Coordinate:805	Reads:1	Hits:1	Allocated_reads:1	Strand:+
GCTGTTTGTTCATTTGTGCACTCCCCGCA
>Location:NODE_283949_length_981_cov_75.131500	Coordinate:807	Reads:1	Hits:1	Allocated_reads:1	Strand:+
TGTTTGTTCATTTGTGCACTCCCCGC
>Location:NODE_283949_length_981_cov_75.131500	Coordinate:807	Reads:4	Hits:1	Allocated_reads:4	Strand:+
TGTTTGTTCATTTGTGCACTCCCCGCAAA
>Location:NODE_283949_length_981_cov_75.131500	Coordinate:809	Reads:1	Hits:1	Allocated_reads:1	Strand:+
TTTGTTCATTTGTGCACTCCCCGC
>Location:NODE_283949_length_981_cov_75.131500	Coordinate:809	Reads:2	Hits:1	Allocated_reads:2	Strand:+
TTTGTTCATTTGTGCACTCCCCGCA
>Location:NODE_283949_length_981_cov_75.131500	Coordinate:809	Reads:5	Hits:1	Allocated_reads:5	Strand:+
TTTGTTCATTTGTGCACTCCCCGCAAA
>Location:NODE_283949_length_981_cov_75.131500	Coordinate:809	Reads:1	Hits:1	Allocated_reads:1	Strand:+
TTTGTTCATTTGTGCACTCCCCGCAAAG
>Location:NODE_283949_length_981_cov_75.131500	Coordinate:809	Reads:4	Hits:1	Allocated_reads:4	Strand:+
TTTGTTCATTTGTGCACTCCCCGCAAAGG
>Location:NODE_283949_length_981_cov_75.131500	Coordinate:810	Reads:1	Hits:1	Allocated_reads:1	Strand:+
TTGTTCATTTGTGCACTCCCCGCTT
>Location:NODE_283949_length_981_cov_75.131500	Coordinate:810	Reads:1	Hits:1	Allocated_reads:1	Strand:+
TTGTTCATTTGTGCACTCCCCGCAAA
>Location:NODE_283949_length_981_cov_75.131500	Coordinate:810	Reads:6	Hits:1	Allocated_reads:6	Strand:+
TTGTTCATTTGTGCACTCCCCGCAAAGG
>Location:NODE_283949_length_981_cov_75.131500	Coordinate:810	Reads:1	Hits:1	Allocated_reads:1	Strand:+
TTGTTCATTTGTGCACTCCCCGCAAAGGT
>Location:NODE_283949_length_981_cov_75.131500	Coordinate:810	Reads:1	Hits:1	Allocated_reads:1	Strand:+
TTGTTCATTTGTGCACTCCCCGCAAAGGTATT
>Location:NODE_283949_length_981_cov_75.131500	Coordinate:813	Reads:1	Hits:1	Allocated_reads:1	Strand:-
ATACCTTTGCGGGGAGTGCACAAATGAA
>Location:NODE_283949_length_981_cov_75.131500	Coordinate:814	Reads:1	Hits:1	Allocated_reads:1	Strand:+
TCATTTGTGCACTCCCCGCAAAGGTA
>Location:NODE_283949_length_981_cov_75.131500	Coordinate:821	Reads:1	Hits:1	Allocated_reads:1	Strand:+
TGCACTCCCCGCAAAGGTATTAACAACT
>Location:NODE_283949_length_981_cov_75.131500	Coordinate:828	Reads:1	Hits:1	Allocated_reads:1	Strand:+
CCCGCAAAGGTATTAACAACTGATT
>Location:NODE_283949_length_981_cov_75.131500	Coordinate:832	Reads:1	Hits:1	Allocated_reads:1	Strand:-
CACTAATCAGTTGTTAATACCTTTG
>Location:NODE_283949_length_981_cov_75.131500	Coordinate:838	Reads:1	Hits:1	Allocated_reads:1	Strand:+
TATTAACAACTGATTAGTGTAATGGGAAA
>Location:NODE_283949_length_981_cov_75.131500	Coordinate:840	Reads:1	Hits:1	Allocated_reads:1	Strand:+
TTAACAACTGATTAGTGTAATGGT
>Location:NODE_283949_length_981_cov_75.131500	Coordinate:841	Reads:1	Hits:1	Allocated_reads:1	Strand:+
TAACAACTGATTAGTGTAATGGGA
>Location:NODE_283949_length_981_cov_75.131500	Coordinate:841	Reads:1	Hits:1	Allocated_reads:1	Strand:+
TAACAACTGATTAGTGTAATGGGAAA
>Location:NODE_283949_length_981_cov_75.131500	Coordinate:841	Reads:2	Hits:1	Allocated_reads:2	Strand:+
TAACAACTGATTAGTGTAATGGGAAATT
>Location:NODE_283949_length_981_cov_75.131500	Coordinate:841	Reads:1	Hits:1	Allocated_reads:1	Strand:+
TAACAACTGATTAGTGTAATGGGAATTTT
>Location:NODE_283949_length_981_cov_75.131500	Coordinate:841	Reads:8	Hits:1	Allocated_reads:8	Strand:+
TAACAACTGATTAGTGTAATGGGAAATTT
>Location:NODE_283949_length_981_cov_75.131500	Coordinate:841	Reads:1	Hits:1	Allocated_reads:1	Strand:+
TAACAACTGATTAGTGTAATGGGAAATTTC
>Location:NODE_283949_length_981_cov_75.131500	Coordinate:841	Reads:2	Hits:1	Allocated_reads:2	Strand:+
TAACAACTGATTAGTGTAATGGGAAATTTT
>Location:NODE_283949_length_981_cov_75.131500	Coordinate:842	Reads:1	Hits:1	Allocated_reads:1	Strand:+
AACAACTGATTAGTGTAATGGGAAATTT
>Location:NODE_283949_length_981_cov_75.131500	Coordinate:848	Reads:5	Hits:1	Allocated_reads:5	Strand:+
TGATTAGTGTAATGGGAAATTTTAAGAC
>Location:NODE_283949_length_981_cov_75.131500	Coordinate:848	Reads:6	Hits:1	Allocated_reads:6	Strand:+
TGATTAGTGTAATGGGAAATTTTAAGACT
>Location:NODE_283949_length_981_cov_75.131500	Coordinate:848	Reads:3	Hits:1	Allocated_reads:3	Strand:+
TGATTAGTGTAATGGGAAATTTTAAGACTG
>Location:NODE_283949_length_981_cov_75.131500	Coordinate:848	Reads:2	Hits:1	Allocated_reads:2	Strand:+
TGATTAGTGTAATGGGAAATTTTAAGACTGT
>Location:NODE_283949_length_981_cov_75.131500	Coordinate:848	Reads:3	Hits:1	Allocated_reads:3	Strand:+
TGATTAGTGTAATGGGAAATTTTAAGACTGTG
>Location:NODE_283949_length_981_cov_75.131500	Coordinate:848	Reads:1	Hits:1	Allocated_reads:1	Strand:+
TGATTAGTGTAATGGGAAATTTTAAGACTGTGT
>Location:NODE_283949_length_981_cov_75.131500	Coordinate:849	Reads:1	Hits:1	Allocated_reads:1	Strand:+
GATTAGTGTAATGGGAAATTTTAAGAC
>Location:NODE_283949_length_981_cov_75.131500	Coordinate:849	Reads:5	Hits:1	Allocated_reads:5	Strand:+
GATTAGTGTAATGGGAAATTTTAAGACTGTG
>Location:NODE_283949_length_981_cov_75.131500	Coordinate:849	Reads:1	Hits:1	Allocated_reads:1	Strand:+
GATTAGTGTAATGGGAAATTTTAAGACTGTGT
>Location:NODE_283949_length_981_cov_75.131500	Coordinate:851	Reads:1	Hits:1	Allocated_reads:1	Strand:-
ACAGTCTTAAAATTTCCCATTACACTAA
>Location:NODE_283949_length_981_cov_75.131500	Coordinate:851	Reads:4	Hits:1	Allocated_reads:4	Strand:+
TTAGTGTAATGGGAAATTTTAAGACTG
>Location:NODE_283949_length_981_cov_75.131500	Coordinate:851	Reads:3	Hits:1	Allocated_reads:3	Strand:+
TTAGTGTAATGGGAAATTTTAAGACTGT
>Location:NODE_283949_length_981_cov_75.131500	Coordinate:851	Reads:1	Hits:1	Allocated_reads:1	Strand:+
TTAGTGTAATGGGAAATTTTAAGACTGTT
>Location:NODE_283949_length_981_cov_75.131500	Coordinate:851	Reads:3	Hits:1	Allocated_reads:3	Strand:+
TTAGTGTAATGGGAAATTTTAAGACTGTG
>Location:NODE_283949_length_981_cov_75.131500	Coordinate:851	Reads:1	Hits:1	Allocated_reads:1	Strand:+
TTAGTGTAATGGGAAATTTTAAGACTGTGG
>Location:NODE_283949_length_981_cov_75.131500	Coordinate:851	Reads:11	Hits:1	Allocated_reads:11	Strand:+
TTAGTGTAATGGGAAATTTTAAGACTGTGT
>Location:NODE_283949_length_981_cov_75.131500	Coordinate:852	Reads:1	Hits:1	Allocated_reads:1	Strand:+
TAGTGTAATGGGAAATTTTAAGACA
>Location:NODE_283949_length_981_cov_75.131500	Coordinate:852	Reads:2	Hits:1	Allocated_reads:2	Strand:+
TAGTGTAATGGGAAATTTTAAGACTGTG
>Location:NODE_283949_length_981_cov_75.131500	Coordinate:852	Reads:6	Hits:1	Allocated_reads:6	Strand:+
TAGTGTAATGGGAAATTTTAAGACTGTGT
>Location:NODE_283949_length_981_cov_75.131500	Coordinate:852	Reads:1	Hits:1	Allocated_reads:1	Strand:+
TAGTGTAATGGGAAATTTTAAGACTGTGTG
>Location:NODE_283949_length_981_cov_75.131500	Coordinate:852	Reads:2	Hits:1	Allocated_reads:2	Strand:+
TAGTGTAATGGGAAATTTTAAGACTGTGTGA
>Location:NODE_283949_length_981_cov_75.131500	Coordinate:854	Reads:1	Hits:1	Allocated_reads:1	Strand:-
CACAGTCTTAAAATTTCCCATTACAC
>Location:NODE_283949_length_981_cov_75.131500	Coordinate:854	Reads:1	Hits:1	Allocated_reads:1	Strand:+
GTGTAATGGGAAATTTTAAGACTGTGTGA
>Location:NODE_283949_length_981_cov_75.131500	Coordinate:855	Reads:1	Hits:1	Allocated_reads:1	Strand:+
TGTAATGGGAAATTTTAAGACTGTG
>Location:NODE_283949_length_981_cov_75.131500	Coordinate:855	Reads:1	Hits:1	Allocated_reads:1	Strand:+
TGTAATGGGAAATTTTAAGACTGTGG
>Location:NODE_283949_length_981_cov_75.131500	Coordinate:855	Reads:4	Hits:1	Allocated_reads:4	Strand:+
TGTAATGGGAAATTTTAAGACTGTGT
>Location:NODE_283949_length_981_cov_75.131500	Coordinate:855	Reads:6	Hits:1	Allocated_reads:6	Strand:+
TGTAATGGGAAATTTTAAGACTGTGTGA
>Location:NODE_283949_length_981_cov_75.131500	Coordinate:855	Reads:1	Hits:1	Allocated_reads:1	Strand:+
TGTAATGGGAAATTTTAAGACTGTGTGAA
>Location:NODE_283949_length_981_cov_75.131500	Coordinate:855	Reads:11	Hits:1	Allocated_reads:11	Strand:+
TGTAATGGGAAATTTTAAGACTGTGTGAAGC
>Location:NODE_283949_length_981_cov_75.131500	Coordinate:855	Reads:6	Hits:1	Allocated_reads:6	Strand:+
TGTAATGGGAAATTTTAAGACTGTGTGAAGCT
>Location:NODE_283949_length_981_cov_75.131500	Coordinate:855	Reads:1	Hits:1	Allocated_reads:1	Strand:+
TGTAATGGGAAATTTTAAGACTGTGTGAAGCTG
>Location:NODE_283949_length_981_cov_75.131500	Coordinate:856	Reads:1	Hits:1	Allocated_reads:1	Strand:-
CACACAGTCTTAAAATTTCCCATTAC
>Location:NODE_283949_length_981_cov_75.131500	Coordinate:856	Reads:1	Hits:1	Allocated_reads:1	Strand:+
GTAATGGGAAATTTTAAGACTGTGTGAAGC
>Location:NODE_283949_length_981_cov_75.131500	Coordinate:857	Reads:1	Hits:1	Allocated_reads:1	Strand:+
TAATGGGAAATTTTAAGACTGTGTGA
>Location:NODE_283949_length_981_cov_75.131500	Coordinate:857	Reads:1	Hits:1	Allocated_reads:1	Strand:+
TAATGGGAAATTTTAAGACTGTGTGAA
>Location:NODE_283949_length_981_cov_75.131500	Coordinate:857	Reads:7	Hits:1	Allocated_reads:7	Strand:+
TAATGGGAAATTTTAAGACTGTGTGAAGC
>Location:NODE_283949_length_981_cov_75.131500	Coordinate:857	Reads:16	Hits:1	Allocated_reads:16	Strand:+
TAATGGGAAATTTTAAGACTGTGTGAAGCT
>Location:NODE_283949_length_981_cov_75.131500	Coordinate:858	Reads:1	Hits:1	Allocated_reads:1	Strand:+
AATGGGAAATTTTAAGACTGTGTGAAGC
>Location:NODE_283949_length_981_cov_75.131500	Coordinate:858	Reads:8	Hits:1	Allocated_reads:8	Strand:+
AATGGGAAATTTTAAGACTGTGTGAAGCT
>Location:NODE_283949_length_981_cov_75.131500	Coordinate:859	Reads:6	Hits:1	Allocated_reads:6	Strand:+
ATGGGAAATTTTAAGACTGTGTGAAGCT
>Location:NODE_283949_length_981_cov_75.131500	Coordinate:859	Reads:1	Hits:1	Allocated_reads:1	Strand:-
TCACACAGTCTTAAAATTTCCCAT
>Location:NODE_283949_length_981_cov_75.131500	Coordinate:860	Reads:1	Hits:1	Allocated_reads:1	Strand:+
TGGGAAATTTTAAGACTGTGTGAAGC
>Location:NODE_283949_length_981_cov_75.131500	Coordinate:860	Reads:8	Hits:1	Allocated_reads:8	Strand:+
TGGGAAATTTTAAGACTGTGTGAAGCT
>Location:NODE_283949_length_981_cov_75.131500	Coordinate:861	Reads:1	Hits:1	Allocated_reads:1	Strand:+
GGGAAATTTTAAGACTGTGTGAAGCTGACC
>Location:NODE_283949_length_981_cov_75.131500	Coordinate:862	Reads:1	Hits:1	Allocated_reads:1	Strand:+
GGAAATTTTAAGACTGTGTGAAGCTGACC
>Location:NODE_283949_length_981_cov_75.131500	Coordinate:863	Reads:1	Hits:1	Allocated_reads:1	Strand:+
GAAATTTTAAGACTGTGTGAAGCTGACC
>Location:NODE_283949_length_981_cov_75.131500	Coordinate:863	Reads:2	Hits:1	Allocated_reads:2	Strand:+
GAAATTTTAAGACTGTGTGAAGCTGACCT
>Location:NODE_283949_length_981_cov_75.131500	Coordinate:864	Reads:2	Hits:1	Allocated_reads:2	Strand:+
AAATTTTAAGACTGTGTGAAGCTGACCT
>Location:NODE_283949_length_981_cov_75.131500	Coordinate:865	Reads:1	Hits:1	Allocated_reads:1	Strand:+
AATTTTAAGACTGTGTGAAGCTGACCT
>Location:NODE_283949_length_981_cov_75.131500	Coordinate:867	Reads:1	Hits:1	Allocated_reads:1	Strand:+
TTTTAAGACTGTGTGAAGCTGACCTGACTCAGT
>Location:NODE_283949_length_981_cov_75.131500	Coordinate:868	Reads:1	Hits:1	Allocated_reads:1	Strand:+
TTTAAGACTGTGTGAAGCTGACCT
>Location:NODE_283949_length_981_cov_75.131500	Coordinate:868	Reads:3	Hits:1	Allocated_reads:3	Strand:+
TTTAAGACTGTGTGAAGCTGACCTGACT
>Location:NODE_283949_length_981_cov_75.131500	Coordinate:868	Reads:1	Hits:1	Allocated_reads:1	Strand:+
TTTAAGACTGTGTGAAGCTGACCTGACTCAGT
>Location:NODE_283949_length_981_cov_75.131500	Coordinate:869	Reads:1	Hits:1	Allocated_reads:1	Strand:+
TTAAGACTGTGTGAAGCTGACCTGACT
>Location:NODE_283949_length_981_cov_75.131500	Coordinate:869	Reads:2	Hits:1	Allocated_reads:2	Strand:+
TTAAGACTGTGTGAAGCTGACCTGACTC
>Location:NODE_283949_length_981_cov_75.131500	Coordinate:869	Reads:4	Hits:1	Allocated_reads:4	Strand:+
TTAAGACTGTGTGAAGCTGACCTGACTCA
>Location:NODE_283949_length_981_cov_75.131500	Coordinate:869	Reads:1	Hits:1	Allocated_reads:1	Strand:+
TTAAGACTGTGTGAAGCTGACCTGACTCAG
>Location:NODE_283949_length_981_cov_75.131500	Coordinate:869	Reads:7	Hits:1	Allocated_reads:7	Strand:+
TTAAGACTGTGTGAAGCTGACCTGACTCAGT
>Location:NODE_283949_length_981_cov_75.131500	Coordinate:870	Reads:2	Hits:1	Allocated_reads:2	Strand:+
TAAGACTGTGTGAAGCTGACCTGA
>Location:NODE_283949_length_981_cov_75.131500	Coordinate:870	Reads:3	Hits:1	Allocated_reads:3	Strand:+
TAAGACTGTGTGAAGCTGACCTGAC
>Location:NODE_283949_length_981_cov_75.131500	Coordinate:870	Reads:22	Hits:1	Allocated_reads:22	Strand:+
TAAGACTGTGTGAAGCTGACCTGACT
>Location:NODE_283949_length_981_cov_75.131500	Coordinate:870	Reads:10	Hits:1	Allocated_reads:10	Strand:+
TAAGACTGTGTGAAGCTGACCTGACTC
>Location:NODE_283949_length_981_cov_75.131500	Coordinate:870	Reads:4	Hits:1	Allocated_reads:4	Strand:+
TAAGACTGTGTGAAGCTGACCTGACTCA
>Location:NODE_283949_length_981_cov_75.131500	Coordinate:870	Reads:10	Hits:1	Allocated_reads:10	Strand:+
TAAGACTGTGTGAAGCTGACCTGACTCAG
>Location:NODE_283949_length_981_cov_75.131500	Coordinate:870	Reads:99	Hits:1	Allocated_reads:99	Strand:+
TAAGACTGTGTGAAGCTGACCTGACTCAGT
>Location:NODE_283949_length_981_cov_75.131500	Coordinate:870	Reads:2	Hits:1	Allocated_reads:2	Strand:+
TAAGACTGTGTGAAGCTGACCTGACTCAGTG
>Location:NODE_283949_length_981_cov_75.131500	Coordinate:871	Reads:2	Hits:1	Allocated_reads:2	Strand:+
AAGACTGTGTGAAGCTGACCTGACTCAGT
>Location:NODE_283949_length_981_cov_75.131500	Coordinate:872	Reads:1	Hits:1	Allocated_reads:1	Strand:+
AGACTGTGTGAAGCTGACCTGACT
>Location:NODE_283949_length_981_cov_75.131500	Coordinate:872	Reads:1	Hits:1	Allocated_reads:1	Strand:+
AGACTGTGTGAAGCTGACCTGTCTCAGT
>Location:NODE_283949_length_981_cov_75.131500	Coordinate:872	Reads:6	Hits:1	Allocated_reads:6	Strand:+
AGACTGTGTGAAGCTGACCTGACTCAGT
>Location:NODE_283949_length_981_cov_75.131500	Coordinate:873	Reads:2	Hits:1	Allocated_reads:2	Strand:+
GACTGTGTGAAGCTGACCTGACTCAGT
>Location:NODE_283949_length_981_cov_75.131500	Coordinate:874	Reads:1	Hits:1	Allocated_reads:1	Strand:+
ACTGTGTGAAGCTGACCTGACTCAG
>Location:NODE_283949_length_981_cov_75.131500	Coordinate:875	Reads:1	Hits:1	Allocated_reads:1	Strand:+
CTGTGTGAAGCTGACCTGACTCAG
>Location:NODE_283949_length_981_cov_75.131500	Coordinate:875	Reads:1	Hits:1	Allocated_reads:1	Strand:+
CTGTGTGAAGCTGACCTGACTCAGT
>Location:NODE_283949_length_981_cov_75.131500	Coordinate:876	Reads:1	Hits:1	Allocated_reads:1	Strand:+
TGTGTGAAGCTGACCTGACTCAGTGAAA
>Location:NODE_283949_length_981_cov_75.131500	Coordinate:876	Reads:1	Hits:1	Allocated_reads:1	Strand:+
TGTGTGAAGCTGACCTGACTCAGTGAAAGT
>Location:NODE_283949_length_981_cov_75.131500	Coordinate:878	Reads:1	Hits:1	Allocated_reads:1	Strand:+
TGTGAAGCTGACCTGACTCAGTGAAAGG
>Location:NODE_283949_length_981_cov_75.131500	Coordinate:878	Reads:3	Hits:1	Allocated_reads:3	Strand:+
TGTGAAGCTGACCTGACTCAGTGAAAGGC
>Location:NODE_283949_length_981_cov_75.131500	Coordinate:878	Reads:8	Hits:1	Allocated_reads:8	Strand:+
TGTGAAGCTGACCTGACTCAGTGAAAGGCT
>Location:NODE_283949_length_981_cov_75.131500	Coordinate:880	Reads:1	Hits:1	Allocated_reads:1	Strand:+
TGAAGCTGACCTGACTCAGTGAAAGGCG
>Location:NODE_283949_length_981_cov_75.131500	Coordinate:880	Reads:12	Hits:1	Allocated_reads:12	Strand:+
TGAAGCTGACCTGACTCAGTGAAAGGCT
>Location:NODE_283949_length_981_cov_75.131500	Coordinate:883	Reads:1	Hits:1	Allocated_reads:1	Strand:+
AGCTGACCTGACTCAGTGAAAGGC
>Location:NODE_283949_length_981_cov_75.131500	Coordinate:883	Reads:1	Hits:1	Allocated_reads:1	Strand:+
AGCTGACCTGACTCAGTGAAAGGCTCC
>Location:NODE_283949_length_981_cov_75.131500	Coordinate:884	Reads:1	Hits:1	Allocated_reads:1	Strand:+
GCTGACCTGACTCAGTGAAAGGCTCCA
>Location:NODE_283949_length_981_cov_75.131500	Coordinate:891	Reads:1	Hits:1	Allocated_reads:1	Strand:-
AAAACATGGAGCCTTTCACTGAGTCA
>Location:NODE_283949_length_981_cov_75.131500	Coordinate:891	Reads:1	Hits:1	Allocated_reads:1	Strand:+
TGACTCAGTGAAAGGCTCCATGTT
>Location:NODE_283949_length_981_cov_75.131500	Coordinate:891	Reads:2	Hits:1	Allocated_reads:2	Strand:+
TGACTCAGTGAAAGGCTCCATGTTT
>Location:NODE_283949_length_981_cov_75.131500	Coordinate:891	Reads:2	Hits:1	Allocated_reads:2	Strand:+
TGACTCAGTGAAAGGCTCCATGTTTTG
>Location:NODE_283949_length_981_cov_75.131500	Coordinate:891	Reads:3	Hits:1	Allocated_reads:3	Strand:+
TGACTCAGTGAAAGGCTCCATGTTTTGT
>Location:NODE_283949_length_981_cov_75.131500	Coordinate:891	Reads:3	Hits:1	Allocated_reads:3	Strand:+
TGACTCAGTGAAAGGCTCCATGTTTTGTC
>Location:NODE_283949_length_981_cov_75.131500	Coordinate:891	Reads:2	Hits:1	Allocated_reads:2	Strand:+
TGACTCAGTGAAAGGCTCCATGTTTTGTCA
>Location:NODE_283949_length_981_cov_75.131500	Coordinate:893	Reads:1	Hits:1	Allocated_reads:1	Strand:+
ACTCAGTGAAAGGCTCCATGTTTTGTCA
>Location:NODE_283949_length_981_cov_75.131500	Coordinate:893	Reads:1	Hits:1	Allocated_reads:1	Strand:-
CAGAATGACAAAACATGGAGCCTTTCACTGAGT
>Location:NODE_283949_length_981_cov_75.131500	Coordinate:893	Reads:1	Hits:1	Allocated_reads:1	Strand:-
TGACAAAACATGGAGCCTTTCACTGAGT
>Location:NODE_283949_length_981_cov_75.131500	Coordinate:897	Reads:1	Hits:1	Allocated_reads:1	Strand:-
AATGACAAAACATGGAGCCTTTCTCT
>Location:NODE_283949_length_981_cov_75.131500	Coordinate:897	Reads:4	Hits:1	Allocated_reads:4	Strand:-
AATGACAAAACATGGAGCCTTTCACT
>Location:NODE_283949_length_981_cov_75.131500	Coordinate:897	Reads:1	Hits:1	Allocated_reads:1	Strand:-
AGAATGACAAAACATGGAGCCTTTCACT
>Location:NODE_283949_length_981_cov_75.131500	Coordinate:897	Reads:5	Hits:1	Allocated_reads:5	Strand:-
CAGAATGACAAAACATGGAGCCTTTCACT
>Location:NODE_283949_length_981_cov_75.131500	Coordinate:897	Reads:6	Hits:1	Allocated_reads:6	Strand:-
GAATGACAAAACATGGAGCCTTTCACT
>Location:NODE_283949_length_981_cov_75.131500	Coordinate:897	Reads:4	Hits:1	Allocated_reads:4	Strand:-
TGACAAAACATGGAGCCTTTCACT
>Location:NODE_283949_length_981_cov_75.131500	Coordinate:899	Reads:1	Hits:1	Allocated_reads:1	Strand:-
AATGACAAAACATGGAGCCTTTCA
>Location:NODE_283949_length_981_cov_75.131500	Coordinate:899	Reads:2	Hits:1	Allocated_reads:2	Strand:-
AGAATGACAAAACATGGAGCCTTTCA
>Location:NODE_283949_length_981_cov_75.131500	Coordinate:899	Reads:1	Hits:1	Allocated_reads:1	Strand:-
GAATGACAAAACATGGAGCCTTTCA
>Location:NODE_283949_length_981_cov_75.131500	Coordinate:900	Reads:1	Hits:1	Allocated_reads:1	Strand:-
CAGAATGACAAAACATGGAGCCTTTC
>Location:NODE_283949_length_981_cov_75.131500	Coordinate:900	Reads:1	Hits:1	Allocated_reads:1	Strand:+
GAAAGGCTCCATGTTTTGTCATTCTGTCT
>Location:NODE_283949_length_981_cov_75.131500	Coordinate:901	Reads:1	Hits:1	Allocated_reads:1	Strand:-
ACAGAATGACAAAACATGGAGCCTTT
>Location:NODE_283949_length_981_cov_75.131500	Coordinate:901	Reads:2	Hits:1	Allocated_reads:2	Strand:-
AGAATGACAAAACATGGAGCCTTT
>Location:NODE_283949_length_981_cov_75.131500	Coordinate:901	Reads:13	Hits:1	Allocated_reads:13	Strand:-
CAGAATGACAAAACATGGAGCCTTT
>Location:NODE_283949_length_981_cov_75.131500	Coordinate:901	Reads:1	Hits:1	Allocated_reads:1	Strand:-
GAAGACAGAATGACAAAACATGGAGCCTTT
>Location:NODE_283949_length_981_cov_75.131500	Coordinate:901	Reads:24	Hits:1	Allocated_reads:24	Strand:-
GACAGAATGACAAAACATGGAGCCTTT
>Location:NODE_283949_length_981_cov_75.131500	Coordinate:902	Reads:1	Hits:1	Allocated_reads:1	Strand:-
AGACAGAATGACAAAACATGGAGCCTT
>Location:NODE_283949_length_981_cov_75.131500	Coordinate:902	Reads:3	Hits:1	Allocated_reads:3	Strand:-
CAGAATGACAAAACATGGAGCCTT
>Location:NODE_283949_length_981_cov_75.131500	Coordinate:902	Reads:11	Hits:1	Allocated_reads:11	Strand:-
GACAGAATGACAAAACATGGAGCCTT
>Location:NODE_283949_length_981_cov_75.131500	Coordinate:902	Reads:1	Hits:1	Allocated_reads:1	Strand:-
TGAAGACAGAATGACAAAACATGGAGCCTT
>Location:NODE_283949_length_981_cov_75.131500	Coordinate:903	Reads:1	Hits:1	Allocated_reads:1	Strand:-
GACAGAATGACAAAACATGGAGCCG
>Location:NODE_283949_length_981_cov_75.131500	Coordinate:903	Reads:1	Hits:1	Allocated_reads:1	Strand:-
GACAGAATGACAAAACATGGAGCGT
>Location:NODE_283949_length_981_cov_75.131500	Coordinate:903	Reads:4	Hits:1	Allocated_reads:4	Strand:-
GACAGAATGACAAAACATGGAGCCT
>Location:NODE_283949_length_981_cov_75.131500	Coordinate:904	Reads:1	Hits:1	Allocated_reads:1	Strand:-
TGAAGACAGAATGACAAAACATGGAGCC
>Location:NODE_283949_length_981_cov_75.131500	Coordinate:906	Reads:1	Hits:1	Allocated_reads:1	Strand:+
CTCCATGTTTTGTCATTCTGTCTTCAT
>Location:NODE_283949_length_981_cov_75.131500	Coordinate:906	Reads:1	Hits:1	Allocated_reads:1	Strand:+
CTCCATGTTTTGTCATTCTGTCTTCATG
>Location:NODE_283949_length_981_cov_75.131500	Coordinate:907	Reads:1	Hits:1	Allocated_reads:1	Strand:+
TCCATGTTTTGTCATTCTGTCTTCA
>Location:NODE_283949_length_981_cov_75.131500	Coordinate:909	Reads:1	Hits:1	Allocated_reads:1	Strand:+
CATGTTTTGTCATTCTGTCTTCATGCACT
>Location:NODE_283949_length_981_cov_75.131500	Coordinate:910	Reads:4	Hits:1	Allocated_reads:4	Strand:+
ATGTTTTGTCATTCTGTCTTCATGCACT
>Location:NODE_283949_length_981_cov_75.131500	Coordinate:910	Reads:1	Hits:1	Allocated_reads:1	Strand:+
ATGTTTTGTCATTCTGTCTTCATGCACTC
>Location:NODE_283949_length_981_cov_75.131500	Coordinate:911	Reads:1	Hits:1	Allocated_reads:1	Strand:+
TGTTTTGTCATTCTGTCTTCATGC
>Location:NODE_283949_length_981_cov_75.131500	Coordinate:911	Reads:1	Hits:1	Allocated_reads:1	Strand:+
TGTTTTGTCATTCTGTCTTCATGCAC
>Location:NODE_283949_length_981_cov_75.131500	Coordinate:911	Reads:18	Hits:1	Allocated_reads:18	Strand:+
TGTTTTGTCATTCTGTCTTCATGCACT
>Location:NODE_283949_length_981_cov_75.131500	Coordinate:911	Reads:11	Hits:1	Allocated_reads:11	Strand:+
TGTTTTGTCATTCTGTCTTCATGCACTC
>Location:NODE_283949_length_981_cov_75.131500	Coordinate:911	Reads:33	Hits:1	Allocated_reads:33	Strand:+
TGTTTTGTCATTCTGTCTTCATGCACTCA
>Location:NODE_283949_length_981_cov_75.131500	Coordinate:911	Reads:1	Hits:1	Allocated_reads:1	Strand:+
TGTTTTGTCATTCTGTCTTCATGCACTCAG
>Location:NODE_283949_length_981_cov_75.131500	Coordinate:911	Reads:8	Hits:1	Allocated_reads:8	Strand:+
TGTTTTGTCATTCTGTCTTCATGCACTCAGA
>Location:NODE_283949_length_981_cov_75.131500	Coordinate:911	Reads:1	Hits:1	Allocated_reads:1	Strand:+
TGTTTTGTCATTCTGTCTTCATGCACTCAGAA
>Location:NODE_283949_length_981_cov_75.131500	Coordinate:913	Reads:1	Hits:1	Allocated_reads:1	Strand:-
AGTGCATGAAGACAGAATGACAAAA
>Location:NODE_283949_length_981_cov_75.131500	Coordinate:913	Reads:1	Hits:1	Allocated_reads:1	Strand:+
TTTTGTCATTCTGTCTTCATGCAC
>Location:NODE_283949_length_981_cov_75.131500	Coordinate:913	Reads:2	Hits:1	Allocated_reads:2	Strand:+
TTTTGTCATTCTGTCTTCATGCACT
>Location:NODE_283949_length_981_cov_75.131500	Coordinate:913	Reads:6	Hits:1	Allocated_reads:6	Strand:+
TTTTGTCATTCTGTCTTCATGCACTC
>Location:NODE_283949_length_981_cov_75.131500	Coordinate:913	Reads:11	Hits:1	Allocated_reads:11	Strand:+
TTTTGTCATTCTGTCTTCATGCACTCA
>Location:NODE_283949_length_981_cov_75.131500	Coordinate:913	Reads:1	Hits:1	Allocated_reads:1	Strand:+
TTTTGTCATTCTGTCTTCATGCACTCAG
>Location:NODE_283949_length_981_cov_75.131500	Coordinate:913	Reads:16	Hits:1	Allocated_reads:16	Strand:+
TTTTGTCATTCTGTCTTCATGCACTCAGA
>Location:NODE_283949_length_981_cov_75.131500	Coordinate:913	Reads:10	Hits:1	Allocated_reads:10	Strand:+
TTTTGTCATTCTGTCTTCATGCACTCAGAA
>Location:NODE_283949_length_981_cov_75.131500	Coordinate:914	Reads:10	Hits:1	Allocated_reads:10	Strand:+
TTTGTCATTCTGTCTTCATGCACT
>Location:NODE_283949_length_981_cov_75.131500	Coordinate:914	Reads:3	Hits:1	Allocated_reads:3	Strand:+
TTTGTCATTCTGTCTTCATGCACTC
>Location:NODE_283949_length_981_cov_75.131500	Coordinate:914	Reads:13	Hits:1	Allocated_reads:13	Strand:+
TTTGTCATTCTGTCTTCATGCACTCA
>Location:NODE_283949_length_981_cov_75.131500	Coordinate:914	Reads:67	Hits:1	Allocated_reads:67	Strand:+
TTTGTCATTCTGTCTTCATGCACTCAGA
>Location:NODE_283949_length_981_cov_75.131500	Coordinate:914	Reads:1	Hits:1	Allocated_reads:1	Strand:+
TTTGTCATTCTGTCTTCATGCACGCAGAA
>Location:NODE_283949_length_981_cov_75.131500	Coordinate:914	Reads:124	Hits:1	Allocated_reads:124	Strand:+
TTTGTCATTCTGTCTTCATGCACTCAGAA
>Location:NODE_283949_length_981_cov_75.131500	Coordinate:914	Reads:1	Hits:1	Allocated_reads:1	Strand:+
TTTGTCATTCTGTCTTCATGCACTCAGAAA
>Location:NODE_283949_length_981_cov_75.131500	Coordinate:914	Reads:1	Hits:1	Allocated_reads:1	Strand:+
TTTGTCATTCTGTCTTCATGCACTCAGAAAA
>Location:NODE_283949_length_981_cov_75.131500	Coordinate:914	Reads:1	Hits:1	Allocated_reads:1	Strand:+
TTTGTCATTCTGTCTTCATGCACTCAGAAAATATT
>Location:NODE_283949_length_981_cov_75.131500	Coordinate:915	Reads:1	Hits:1	Allocated_reads:1	Strand:+
TTGTCATTCTGTCTTCATGCACTCA
>Location:NODE_283949_length_981_cov_75.131500	Coordinate:915	Reads:11	Hits:1	Allocated_reads:11	Strand:+
TTGTCATTCTGTCTTCATGCACTCAGA
>Location:NODE_283949_length_981_cov_75.131500	Coordinate:915	Reads:12	Hits:1	Allocated_reads:12	Strand:+
TTGTCATTCTGTCTTCATGCACTCAGAA
>Location:NODE_283949_length_981_cov_75.131500	Coordinate:916	Reads:1	Hits:1	Allocated_reads:1	Strand:+
TGTCATTCTGTCTTCATGCACTCAG
>Location:NODE_283949_length_981_cov_75.131500	Coordinate:916	Reads:6	Hits:1	Allocated_reads:6	Strand:+
TGTCATTCTGTCTTCATGCACTCAGA
>Location:NODE_283949_length_981_cov_75.131500	Coordinate:916	Reads:18	Hits:1	Allocated_reads:18	Strand:+
TGTCATTCTGTCTTCATGCACTCAGAA
>Location:NODE_283949_length_981_cov_75.131500	Coordinate:916	Reads:2	Hits:1	Allocated_reads:2	Strand:+
TGTCATTCTGTCTTCATGCACTCAGAAA
>Location:NODE_283949_length_981_cov_75.131500	Coordinate:916	Reads:3	Hits:1	Allocated_reads:3	Strand:+
TGTCATTCTGTCTTCATGCACTCAGAAAA
>Location:NODE_283949_length_981_cov_75.131500	Coordinate:918	Reads:1	Hits:1	Allocated_reads:1	Strand:+
TCATTCTGTCTTCATGCACTCAGA
>Location:NODE_283949_length_981_cov_75.131500	Coordinate:921	Reads:1	Hits:1	Allocated_reads:1	Strand:+
TTCTGTCTTCATGCACTCAGAAAATAT
>Location:NODE_283949_length_981_cov_75.131500	Coordinate:922	Reads:1	Hits:1	Allocated_reads:1	Strand:+
TCTGTCTTCATGCACTCAGAAAATATTTAT
>Location:NODE_283949_length_981_cov_75.131500	Coordinate:924	Reads:1	Hits:1	Allocated_reads:1	Strand:+
TGTCTTCATGCACTCAGAAAATATT
>Location:NODE_283949_length_981_cov_75.131500	Coordinate:924	Reads:1	Hits:1	Allocated_reads:1	Strand:+
TGTCTTCATGCACTCAGAAAATATTTAT
>Location:NODE_283949_length_981_cov_75.131500	Coordinate:924	Reads:3	Hits:1	Allocated_reads:3	Strand:+
TGTCTTCATGCACTCAGAAAATATTTATGC
>Location:NODE_283949_length_981_cov_75.131500	Coordinate:924	Reads:2	Hits:1	Allocated_reads:2	Strand:+
TGTCTTCATGCACTCAGAAAATATTTATGCT
>Location:NODE_283949_length_981_cov_75.131500	Coordinate:926	Reads:4	Hits:1	Allocated_reads:4	Strand:+
TCTTCATGCACTCAGAAAATATTTATGC
>Location:NODE_283949_length_981_cov_75.131500	Coordinate:926	Reads:2	Hits:1	Allocated_reads:2	Strand:+
TCTTCATGCACTCAGAAAATATTTATGCT
>Location:NODE_283949_length_981_cov_75.131500	Coordinate:926	Reads:1	Hits:1	Allocated_reads:1	Strand:+
TCTTCATGCACTCAGAAAATATTTATGCTC
>Location:NODE_283949_length_981_cov_75.131500	Coordinate:927	Reads:1	Hits:1	Allocated_reads:1	Strand:+
CTTCATGCACTCAGAAAATATTTATGCTCAAAA
>Location:NODE_283949_length_981_cov_75.131500	Coordinate:928	Reads:1	Hits:1	Allocated_reads:1	Strand:+
TTCATGCACTCAGAAAATATTTTT
>Location:NODE_283949_length_981_cov_75.131500	Coordinate:928	Reads:1	Hits:1	Allocated_reads:1	Strand:+
TTCATGCACTCAGAAAATATTTATGC
>Location:NODE_283949_length_981_cov_75.131500	Coordinate:928	Reads:1	Hits:1	Allocated_reads:1	Strand:+
TTCATGCACTCAGAAAATATTTATGCTC
>Location:NODE_283949_length_981_cov_75.131500	Coordinate:928	Reads:2	Hits:1	Allocated_reads:2	Strand:+
TTCATGCACTCAGAAAATATTTATGCTCAAA
>Location:NODE_283949_length_981_cov_75.131500	Coordinate:928	Reads:6	Hits:1	Allocated_reads:6	Strand:+
TTCATGCACTCAGAAAATATTTATGCTCAAAA
>Location:NODE_283949_length_981_cov_75.131500	Coordinate:929	Reads:1	Hits:1	Allocated_reads:1	Strand:+
TCATGCACTCAGAAAATATTTATGCTCA
>Location:NODE_283949_length_981_cov_75.131500	Coordinate:929	Reads:1	Hits:1	Allocated_reads:1	Strand:+
TCATGCACTCAGAAAATATTTATGCTCAAA
>Location:NODE_283949_length_981_cov_75.131500	Coordinate:929	Reads:11	Hits:1	Allocated_reads:11	Strand:+
TCATGCACTCAGAAAATATTTATGCTCAAAA
>Location:NODE_283949_length_981_cov_75.131500	Coordinate:930	Reads:17	Hits:1	Allocated_reads:17	Strand:+
CATGCACTCAGAAAATATTTATGCTCAAAA
>Location:NODE_283949_length_981_cov_75.131500	Coordinate:930	Reads:1	Hits:1	Allocated_reads:1	Strand:+
CATGCACTCAGAAAATATTTATGCTCAAAAT
>Location:NODE_283949_length_981_cov_75.131500	Coordinate:931	Reads:1	Hits:1	Allocated_reads:1	Strand:+
ATGCACTCAGAAAATATTTATGCTCAAAA
>Location:NODE_283949_length_981_cov_75.131500	Coordinate:932	Reads:1	Hits:1	Allocated_reads:1	Strand:+
TGCACTCAGAAAATATTTATGCTCAAA
>Location:NODE_283949_length_981_cov_75.131500	Coordinate:932	Reads:10	Hits:1	Allocated_reads:10	Strand:+
TGCACTCAGAAAATATTTATGCTCAAAA
>Location:NODE_283949_length_981_cov_75.131500	Coordinate:932	Reads:4	Hits:1	Allocated_reads:4	Strand:+
TGCACTCAGAAAATATTTATGCTCAAAAT
>Location:NODE_283949_length_981_cov_75.131500	Coordinate:933	Reads:2	Hits:1	Allocated_reads:2	Strand:+
GCACTCAGAAAATATTTATGCTCAAAA
>Location:NODE_283949_length_981_cov_75.131500	Coordinate:934	Reads:1	Hits:1	Allocated_reads:1	Strand:+
CACTCAGAAAATATTTATGCTCAAAA
>Location:NODE_283949_length_981_cov_75.131500	Coordinate:934	Reads:1	Hits:1	Allocated_reads:1	Strand:+
CACTCAGAAAATATTTATGCACAAAATGC
>Location:NODE_283949_length_981_cov_75.131500	Coordinate:934	Reads:7	Hits:1	Allocated_reads:7	Strand:+
CACTCAGAAAATATTTATGCTCAAAATGC
>Location:NODE_283949_length_981_cov_75.131500	Coordinate:934	Reads:1	Hits:1	Allocated_reads:1	Strand:+
CACTCAGAAAATATTTATGCTCAAAATGCT
>Location:NODE_283949_length_981_cov_75.131500	Coordinate:934	Reads:1	Hits:1	Allocated_reads:1	Strand:-
TTTGAGCATAAATATTTTCTGAGTG
>Location:NODE_283949_length_981_cov_75.131500	Coordinate:935	Reads:1	Hits:1	Allocated_reads:1	Strand:+
ACTCAGAAAATATTTATGCTCAAAATGC
>Location:NODE_283949_length_981_cov_75.131500	Coordinate:935	Reads:1	Hits:1	Allocated_reads:1	Strand:+
ACTCAGAAAATATTTATGCTCAAAATGCT
>Location:NODE_283949_length_981_cov_75.131500	Coordinate:935	Reads:1	Hits:1	Allocated_reads:1	Strand:-
TTTGAGCATAAATATTTTCTGAGT
>Location:NODE_283949_length_981_cov_75.131500	Coordinate:949	Reads:1	Hits:1	Allocated_reads:1	Strand:+
TATGCTCAAAATGCTGATTTTAATTTAAT
>Location:NODE_283949_length_981_cov_75.131500	Coordinate:949	Reads:1	Hits:1	Allocated_reads:1	Strand:+
TATGCTCAAAATGCTGATTTTAATTTAATTA
>Location:NODE_283949_length_981_cov_75.131500	Coordinate:960	Reads:1	Hits:1	Allocated_reads:1	Strand:-
TTGACATGTAATTAAATTAAAATCAGCA
>Location:NODE_283949_length_981_cov_75.131500	Coordinate:961	Reads:1	Hits:1	Allocated_reads:1	Strand:-
TTGACATGTAATTAAATTAAAATCAGC
>Location:NODE_283949_length_981_cov_75.131500	Coordinate:963	Reads:1	Hits:1	Allocated_reads:1	Strand:-
AAAGTTGACATGTAATTAAATTAAAATCA
>Location:NODE_283949_length_981_cov_75.131500	Coordinate:963	Reads:5	Hits:1	Allocated_reads:5	Strand:-
AGTTGACATGTAATTAAATTAAAATCA
>Location:NODE_283949_length_981_cov_75.131500	Coordinate:969	Reads:1	Hits:1	Allocated_reads:1	Strand:+
TAATTTAATTACATGTCAACTTTCTGT
>Location:NODE_283949_length_981_cov_75.131500	Coordinate:969	Reads:1	Hits:1	Allocated_reads:1	Strand:+
TAATTTAATTACATGTCAACTTTCTGTG
>Location:NODE_283949_length_981_cov_75.131500	Coordinate:970	Reads:2	Hits:1	Allocated_reads:2	Strand:-
GACACAGAAAGTTGACATGTAATTAAATT
>Location:NODE_283949_length_981_cov_75.131500	Coordinate:971	Reads:1	Hits:1	Allocated_reads:1	Strand:-
GACACAGAAAGTTGACATGTAATTAAAT
>Location:NODE_283949_length_981_cov_75.131500	Coordinate:972	Reads:2	Hits:1	Allocated_reads:2	Strand:-
GACACAGAAAGTTGACATGTAATTAAA
>Location:NODE_283949_length_981_cov_75.131500	Coordinate:972	Reads:1	Hits:1	Allocated_reads:1	Strand:+
TTTAATTACATGTCAACTTTCTGTGTCTT
>Location:NODE_283949_length_981_cov_75.131500	Coordinate:974	Reads:1	Hits:1	Allocated_reads:1	Strand:+
TAATTACATGTCAACTTTCTGTGTC
>Location:NODE_283949_length_981_cov_75.131500	Coordinate:974	Reads:1	Hits:1	Allocated_reads:1	Strand:+
TAATTACATGTCAACTTTCTGTGTCTT
>Location:NODE_283949_length_981_cov_75.131500	Coordinate:974	Reads:1	Hits:1	Allocated_reads:1	Strand:+
TAATTACATGTCAACTTTCTGTGTCTTTGT
>Location:NODE_283949_length_981_cov_75.131500	Coordinate:974	Reads:1	Hits:1	Allocated_reads:1	Strand:+
TAATTACATGTCAACTTTCTGTGTCTTTGTT
>Location:NODE_283949_length_981_cov_75.131500	Coordinate:975	Reads:1	Hits:1	Allocated_reads:1	Strand:-
CAAAGACACAGAAAGTTGACATGTAATT
>Location:NODE_283949_length_981_cov_75.131500	Coordinate:975	Reads:1	Hits:1	Allocated_reads:1	Strand:-
GACACAGAAAGTTGACATGTAATT
>Location:NODE_283949_length_981_cov_75.131500	Coordinate:977	Reads:1	Hits:1	Allocated_reads:1	Strand:-
CAAAGACACAGAAAGTTGACATGTAA
>Location:NODE_283949_length_981_cov_75.131500	Coordinate:977	Reads:1	Hits:1	Allocated_reads:1	Strand:+
TTACATGTCAACTTTCTGTGTCTT
>Location:NODE_283949_length_981_cov_75.131500	Coordinate:977	Reads:1	Hits:1	Allocated_reads:1	Strand:+
TTACATGTCAACTTTCTGTGTCTTT
>Location:NODE_283949_length_981_cov_75.131500	Coordinate:977	Reads:3	Hits:1	Allocated_reads:3	Strand:+
TTACATGTCAACTTTCTGTGTCTTTGT
>Location:NODE_283949_length_981_cov_75.131500	Coordinate:977	Reads:2	Hits:1	Allocated_reads:2	Strand:+
TTACATGTCAACTTTCTGTGTCTTTGTT
>Location:NODE_283949_length_981_cov_75.131500	Coordinate:978	Reads:5	Hits:1	Allocated_reads:5	Strand:+
TACATGTCAACTTTCTGTGTCTTTGTT
>Location:NODE_283949_length_981_cov_75.131500	Coordinate:978	Reads:8	Hits:1	Allocated_reads:8	Strand:+
TACATGTCAACTTTCTGTGTCTTTGTTT
>Location:NODE_283949_length_981_cov_75.131500	Coordinate:978	Reads:2	Hits:1	Allocated_reads:2	Strand:+
TACATGTCAACTTTCTGTGTCTTTGTTTT
>Location:NODE_283949_length_981_cov_75.131500	Coordinate:978	Reads:1	Hits:1	Allocated_reads:1	Strand:+
TACATGTCAACTTTCTGTGTCTTTGTTTTT
>Location:NODE_283949_length_981_cov_75.131500	Coordinate:978	Reads:1	Hits:1	Allocated_reads:1	Strand:+
TACATGTCAACTTTCTGTGTCTTTGTTTTTT
>Location:NODE_283949_length_981_cov_75.131500	Coordinate:978	Reads:1	Hits:1	Allocated_reads:1	Strand:+
TACATGTCAACTTTCTGTGTCTTTGTTTTTTTT
>Location:NODE_283949_length_981_cov_75.131500	Coordinate:980	Reads:1	Hits:1	Allocated_reads:1	Strand:-
AAAAAACAAAGACACAGAAAGTTGACATG
>Location:NODE_283949_length_981_cov_75.131500	Coordinate:980	Reads:2	Hits:1	Allocated_reads:2	Strand:+
CATGTCAACTTTCTGTGTCTTTGTT
>Location:NODE_283949_length_981_cov_75.131500	Coordinate:980	Reads:1	Hits:1	Allocated_reads:1	Strand:+
CATGTCAACTTTCTGTGTCTTTGTTT
>Location:NODE_283949_length_981_cov_75.131500	Coordinate:980	Reads:1	Hits:1	Allocated_reads:1	Strand:+
CATGTCAACTTTCTGTGTCTTTGTTTTT
>Location:NODE_283949_length_981_cov_75.131500	Coordinate:980	Reads:1	Hits:1	Allocated_reads:1	Strand:+
CATGTCAACTTTCTGTGTCTTTGTTTTTT
>Location:NODE_283949_length_981_cov_75.131500	Coordinate:980	Reads:1	Hits:1	Allocated_reads:1	Strand:+
CATGTCAACTTTCTGTGTCTTTGTTTTTTT
>Location:NODE_283949_length_981_cov_75.131500	Coordinate:982	Reads:1	Hits:2	Allocated_reads:0.5	Strand:+
TGTCAACTTTCTGTGTCTTTGTTTTT
>Location:NODE_283949_length_981_cov_75.131500	Coordinate:982	Reads:7	Hits:2	Allocated_reads:3.5	Strand:+
TGTCAACTTTCTGTGTCTTTGTTTTTT
>Location:NODE_283949_length_981_cov_75.131500	Coordinate:982	Reads:8	Hits:2	Allocated_reads:4	Strand:+
TGTCAACTTTCTGTGTCTTTGTTTTTTT
>Location:NODE_283949_length_981_cov_75.131500	Coordinate:982	Reads:1	Hits:2	Allocated_reads:0.5	Strand:+
TGTCAACTTTCTGTGTCTTTGTTTTTTTAA
>Location:NODE_283949_length_981_cov_75.131500	Coordinate:982	Reads:1	Hits:2	Allocated_reads:0.5	Strand:+
TGTCAACTTTCTGTGTCTTTGTTTTTTTTA
>Location:NODE_283949_length_981_cov_75.131500	Coordinate:982	Reads:4	Hits:2	Allocated_reads:2	Strand:+
TGTCAACTTTCTGTGTCTTTGTTTTTTTAAGT
>Location:NODE_283949_length_981_cov_75.131500	Coordinate:984	Reads:1	Hits:2	Allocated_reads:0.5	Strand:+
TCAACTTTCTGTGTCTTTGTTTTTTTAA
>Location:NODE_283949_length_981_cov_75.131500	Coordinate:984	Reads:6	Hits:2	Allocated_reads:3	Strand:+
TCAACTTTCTGTGTCTTTGTTTTTTTAAGT
>Location:NODE_283949_length_981_cov_75.131500	Coordinate:984	Reads:1	Hits:2	Allocated_reads:0.5	Strand:+
TCAACTTTCTGTGTCTTTGTTTTTTTAAGTC
>Location:NODE_283949_length_981_cov_75.131500	Coordinate:985	Reads:3	Hits:2	Allocated_reads:1.5	Strand:+
CAACTTTCTGTGTCTTTGTTTTTTTAAGT
>Location:NODE_283949_length_981_cov_75.131500	Coordinate:986	Reads:1	Hits:2	Allocated_reads:0.5	Strand:+
AACTTTCTGTGTCTTTGTTTTTTTAAGT
>Location:NODE_283949_length_981_cov_75.131500	Coordinate:987	Reads:1	Hits:2	Allocated_reads:0.5	Strand:+
ACTTTCTGTGTCTTTGTTTTTTTAAGT
>Location:NODE_283949_length_981_cov_75.131500	Coordinate:987	Reads:1	Hits:2	Allocated_reads:0.5	Strand:-
TGGACTTAAAAAAACAAAGACACAGAAAGT
>Location:NODE_283949_length_981_cov_75.131500	Coordinate:989	Reads:3	Hits:2	Allocated_reads:1.5	Strand:+
TTTCTGTGTCTTTGTTTTTTTAAGTC
>Location:NODE_283949_length_981_cov_75.131500	Coordinate:989	Reads:1	Hits:2	Allocated_reads:0.5	Strand:+
TTTCTGTGTCTTTGTTTTTTTAAGTCCA
>Location:NODE_283949_length_981_cov_75.131500	Coordinate:989	Reads:1	Hits:2	Allocated_reads:0.5	Strand:+
TTTCTGTGTCTTTGTTTTTTTAAGTCCAT
>Location:NODE_283949_length_981_cov_75.131500	Coordinate:990	Reads:1	Hits:2	Allocated_reads:0.5	Strand:-
CATGGACTTAAAAAAACAAAGACACAGAA
>Location:NODE_283949_length_981_cov_75.131500	Coordinate:991	Reads:1	Hits:2	Allocated_reads:0.5	Strand:-
TCATGGACTTAAAAAAACAAAGACACAGA
>Location:NODE_283949_length_981_cov_75.131500	Coordinate:993	Reads:1	Hits:2	Allocated_reads:0.5	Strand:-
CATGGACTTAAAAAAACAAAGACACA
>Location:NODE_283949_length_981_cov_75.131500	Coordinate:995	Reads:2	Hits:2	Allocated_reads:1	Strand:-
CATGGACTTAAAAAAACAAAGACA
>Location:NODE_283949_length_981_cov_75.131500	Coordinate:995	Reads:3	Hits:2	Allocated_reads:1.5	Strand:-
TTTTCATGGACTTAAAAAAACAAAGACA
>Location:NODE_283949_length_981_cov_75.131500	Coordinate:995	Reads:3	Hits:2	Allocated_reads:1.5	Strand:-
TTTTTCATGGACTTAAAAAAACAAAGACA
>Location:NODE_283949_length_981_cov_75.131500	Coordinate:995	Reads:1	Hits:2	Allocated_reads:0.5	Strand:-
TTTTTTCATGGACTTAAAAAAACAAAGACA
>Location:NODE_283949_length_981_cov_75.131500	Coordinate:1001	Reads:1	Hits:2	Allocated_reads:0.5	Strand:-
AACTTTTTTCATGGACTTAAAAAAACA
>Location:NODE_283949_length_981_cov_75.131500	Coordinate:1001	Reads:1	Hits:2	Allocated_reads:0.5	Strand:-
TTAAACTTTTTTCATGGACTTAAAAAAACA
>Location:NODE_283949_length_981_cov_75.131500	Coordinate:1005	Reads:2	Hits:2	Allocated_reads:1	Strand:+
TTTTTAAGTCCATGAAAAAAGTTTAATG
>Location:NODE_283949_length_981_cov_75.131500	Coordinate:1013	Reads:1	Hits:2	Allocated_reads:0.5	Strand:+
TCCATGAAAAAAGTTTAATGGAATCTGGCC
>Location:NODE_283949_length_981_cov_75.131500	Coordinate:1014	Reads:1	Hits:2	Allocated_reads:0.5	Strand:-
CAGATTCCATTAAACTTTTTTCATGA
>Location:NODE_283949_length_981_cov_75.131500	Coordinate:1014	Reads:1	Hits:2	Allocated_reads:0.5	Strand:+
CCATGAAAAAAGTTTAATGGAATCTGGCC
>Location:NODE_283949_length_981_cov_75.131500	Coordinate:1015	Reads:1	Hits:2	Allocated_reads:0.5	Strand:+
CATGAAAAAAGTTTAATGGAATCT
>Location:NODE_283949_length_981_cov_75.131500	Coordinate:1015	Reads:2	Hits:2	Allocated_reads:1	Strand:+
CATGAAAAAAGTTTAATGGAATCTGGCC
>Location:NODE_283949_length_981_cov_75.131500	Coordinate:1015	Reads:2	Hits:2	Allocated_reads:1	Strand:+
CATGAAAAAAGTTTAATGGAATCTGGCCA
>Location:NODE_283949_length_981_cov_75.131500	Coordinate:1016	Reads:1	Hits:2	Allocated_reads:0.5	Strand:+
ATGAAAAAAGTTTAATGGAATCTGGCC
>Location:NODE_283949_length_981_cov_75.131500	Coordinate:1017	Reads:1	Hits:2	Allocated_reads:0.5	Strand:+
TGAAAAAAGTTTAATGGAATCTGGCCAA
>Location:NODE_283949_length_981_cov_75.131500	Coordinate:1017	Reads:1	Hits:2	Allocated_reads:0.5	Strand:+
TGAAAAAAGTTTAATGGAATCTGGCCAAAAG
>Location:NODE_283949_length_981_cov_75.131500	Coordinate:1017	Reads:2	Hits:2	Allocated_reads:1	Strand:+
TGAAAAAAGTTTAATGGAATCTGGCCAAA
>Location:NODE_283949_length_981_cov_75.131500	Coordinate:1018	Reads:1	Hits:2	Allocated_reads:0.5	Strand:+
GAAAAAAGTTTAATGGAATCTGGCC
>Location:NODE_283949_length_981_cov_75.131500	Coordinate:1020	Reads:1	Hits:2	Allocated_reads:0.5	Strand:+
AAAAAGTTTAATGGAATCTGGCCAAAAG
