# Supplementary material for: First characterization of PIWI-interacting RNA clusters in a cichlid fish with a B chromosome
Source: BMC Biol. 2022 Sep 21;20:204. doi: 10.1186/s12915-022-01403-2 (PMC9490952; doi:10.1186/s12915-022-01403-2)
Supplement: Supplementary file 1 — Additional file 1. Zipped folder with fasta and interactive html piRNA cluster information for the A. latifasciata genome. The nomenclature is as follows: number-pirna-cluster_sex_B-presence (f, female; m, male; 0b, without B chromosome; 1b, with B chromosome). [file 12915_2022_1403_MOESM1_ESM.zip › 10_m0b.fasta]

>Location:NODE_117098_length_959_cov_38.440041	Coordinate:4	Reads:1	Hits:7	Allocated_reads:0.142857142857143	Strand:+
GCTCTGGGATGGGGTGGCCATCTGCCT
>Location:NODE_117098_length_959_cov_38.440041	Coordinate:5	Reads:1	Hits:7	Allocated_reads:0.142857142857143	Strand:+
CTCTGGGATGGGGTGGCCATCTGCCT
>Location:NODE_117098_length_959_cov_38.440041	Coordinate:6	Reads:1	Hits:7	Allocated_reads:0.142857142857143	Strand:+
TCTGGGATGGGGTGGCCATCTGCC
>Location:NODE_117098_length_959_cov_38.440041	Coordinate:6	Reads:1	Hits:7	Allocated_reads:0.142857142857143	Strand:+
TCTGGGATGGGGTGGCCATCTGCCG
>Location:NODE_117098_length_959_cov_38.440041	Coordinate:6	Reads:1	Hits:7	Allocated_reads:0.142857142857143	Strand:+
TCTGGGATGGGGTGGCCATCTGCCT
>Location:NODE_117098_length_959_cov_38.440041	Coordinate:6	Reads:2	Hits:6	Allocated_reads:0.333333333333333	Strand:+
TCTGGGATGGGGTGGCCATCTGCCTC
>Location:NODE_117098_length_959_cov_38.440041	Coordinate:10	Reads:1	Hits:6	Allocated_reads:0.166666666666667	Strand:-
CCGAGGCAGATGGCCACCCCATCC
>Location:NODE_117098_length_959_cov_38.440041	Coordinate:16	Reads:1	Hits:6	Allocated_reads:0.166666666666667	Strand:-
CACCAACTGGCCGAGGCAGATGGCCACC
>Location:NODE_117098_length_959_cov_38.440041	Coordinate:18	Reads:1	Hits:6	Allocated_reads:0.166666666666667	Strand:-
ATCACCAACTGGCCGAGGCAGATGGCCA
>Location:NODE_117098_length_959_cov_38.440041	Coordinate:21	Reads:2	Hits:6	Allocated_reads:0.333333333333333	Strand:-
TCATCACCAACTGGCCGAGGCAGATGG
>Location:NODE_117098_length_959_cov_38.440041	Coordinate:23	Reads:1	Hits:6	Allocated_reads:0.166666666666667	Strand:-
TCATCACCAACTGGCCGAGGCAGAT
>Location:NODE_117098_length_959_cov_38.440041	Coordinate:28	Reads:1	Hits:6	Allocated_reads:0.166666666666667	Strand:+
CCTCGGCCAGTTGGTGATGAGGGAAGGAAGTTGG
>Location:NODE_117098_length_959_cov_38.440041	Coordinate:29	Reads:1	Hits:6	Allocated_reads:0.166666666666667	Strand:+
CTCGGCCAGTTGGTGATGAGGGAAGTA
>Location:NODE_117098_length_959_cov_38.440041	Coordinate:34	Reads:1	Hits:7	Allocated_reads:0.142857142857143	Strand:+
CCAGTTGGTGATGAGGGAAGGAAGTT
>Location:NODE_117098_length_959_cov_38.440041	Coordinate:35	Reads:1	Hits:7	Allocated_reads:0.142857142857143	Strand:+
CAGTTGGTGATGAGGGAAGGAAGTTG
>Location:NODE_117098_length_959_cov_38.440041	Coordinate:38	Reads:1	Hits:7	Allocated_reads:0.142857142857143	Strand:+
TTGGTGATGAGGGAAGGAAGTTGG
>Location:NODE_117098_length_959_cov_38.440041	Coordinate:38	Reads:1	Hits:7	Allocated_reads:0.142857142857143	Strand:+
TTGGTGATGAGGGAAGGAAGTTGGG
>Location:NODE_117098_length_959_cov_38.440041	Coordinate:41	Reads:1	Hits:4	Allocated_reads:0.25	Strand:+
GTGATGAGGGAAGGAAGTTGGGAA
>Location:NODE_117098_length_959_cov_38.440041	Coordinate:41	Reads:1	Hits:2	Allocated_reads:0.5	Strand:+
GTGATGAGGGAAGGAAGTTGGGAAGAGAA
>Location:NODE_117098_length_959_cov_38.440041	Coordinate:45	Reads:1	Hits:2	Allocated_reads:0.5	Strand:+
TGAGGGAAGGAAGTTGGGAAGAGA
>Location:NODE_117098_length_959_cov_38.440041	Coordinate:45	Reads:1	Hits:2	Allocated_reads:0.5	Strand:+
TGAGGGAAGGAAGTTGGGAAGAGAAGAGA
>Location:NODE_117098_length_959_cov_38.440041	Coordinate:45	Reads:1	Hits:2	Allocated_reads:0.5	Strand:+
TGAGGGAAGGAAGTTGGGAAGAGAAGAGT
>Location:NODE_117098_length_959_cov_38.440041	Coordinate:47	Reads:1	Hits:2	Allocated_reads:0.5	Strand:-
CTTCTCTTCCCAACTTCCTTCCCT
>Location:NODE_117098_length_959_cov_38.440041	Coordinate:48	Reads:1	Hits:2	Allocated_reads:0.5	Strand:-
AACTACCGTACTCTTCTCTTCCCAACTTCCTTCCC
>Location:NODE_117098_length_959_cov_38.440041	Coordinate:48	Reads:1	Hits:2	Allocated_reads:0.5	Strand:-
TCTTCTCTTCCCAACTTCCTTCCC
>Location:NODE_117098_length_959_cov_38.440041	Coordinate:53	Reads:1	Hits:2	Allocated_reads:0.5	Strand:-
ACCGTACTCTTCTCTTCCCAACTTCC
>Location:NODE_117098_length_959_cov_38.440041	Coordinate:53	Reads:1	Hits:2	Allocated_reads:0.5	Strand:+
GGAAGTTGGGAAGAGAAGAGTACGGTAGT
>Location:NODE_117098_length_959_cov_38.440041	Coordinate:53	Reads:1	Hits:2	Allocated_reads:0.5	Strand:-
TACCGTACTCTTCTCTTCCCAACTTCC
>Location:NODE_117098_length_959_cov_38.440041	Coordinate:54	Reads:3	Hits:2	Allocated_reads:1.5	Strand:+
GAAGTTGGGAAGAGAAGAGTACGG
>Location:NODE_117098_length_959_cov_38.440041	Coordinate:54	Reads:1	Hits:2	Allocated_reads:0.5	Strand:+
GAAGTTGGGAAGAGAAGAGTACGGTAG
>Location:NODE_117098_length_959_cov_38.440041	Coordinate:54	Reads:1	Hits:2	Allocated_reads:0.5	Strand:+
GAAGTTGGGAAGAGAAGAGTACGGTAGT
>Location:NODE_117098_length_959_cov_38.440041	Coordinate:55	Reads:1	Hits:2	Allocated_reads:0.5	Strand:+
AAGTTGGGAAGAGAAGAGTACGGT
>Location:NODE_117098_length_959_cov_38.440041	Coordinate:55	Reads:1	Hits:2	Allocated_reads:0.5	Strand:+
AAGTTGGGAAGAGAAGAGTACGGTAGTTATT
>Location:NODE_117098_length_959_cov_38.440041	Coordinate:55	Reads:1	Hits:2	Allocated_reads:0.5	Strand:+
AAGTTGGGAAGAGAAGAGTACGGTAGTTATTT
>Location:NODE_117098_length_959_cov_38.440041	Coordinate:55	Reads:1	Hits:2	Allocated_reads:0.5	Strand:-
ACCGTACTCTTCTCTTCCCAACTT
>Location:NODE_117098_length_959_cov_38.440041	Coordinate:55	Reads:2	Hits:2	Allocated_reads:1	Strand:-
TACCGTACTCTTCTCTTCCCAACTT
>Location:NODE_117098_length_959_cov_38.440041	Coordinate:56	Reads:1	Hits:2	Allocated_reads:0.5	Strand:+
AGTTGGGAAGAGAAGAGTACGGTAGT
>Location:NODE_117098_length_959_cov_38.440041	Coordinate:56	Reads:4	Hits:2	Allocated_reads:2	Strand:+
AGTTGGGAAGAGAAGAGTACGGTAGTTATT
>Location:NODE_117098_length_959_cov_38.440041	Coordinate:56	Reads:1	Hits:2	Allocated_reads:0.5	Strand:-
TAACTACCGTACTCTTCTCTTCCCAACT
>Location:NODE_117098_length_959_cov_38.440041	Coordinate:56	Reads:3	Hits:2	Allocated_reads:1.5	Strand:-
TACCGTACTCTTCTCTTCCCAACT
>Location:NODE_117098_length_959_cov_38.440041	Coordinate:57	Reads:1	Hits:2	Allocated_reads:0.5	Strand:-
AACTACCGTACTCTTCTCTTCCCAAC
>Location:NODE_117098_length_959_cov_38.440041	Coordinate:57	Reads:1	Hits:2	Allocated_reads:0.5	Strand:+
GTTGGGAAGAGAAGAGTACGGTAGTT
>Location:NODE_117098_length_959_cov_38.440041	Coordinate:57	Reads:8	Hits:2	Allocated_reads:4	Strand:+
GTTGGGAAGAGAAGAGTACGGTAGTTATT
>Location:NODE_117098_length_959_cov_38.440041	Coordinate:57	Reads:1	Hits:2	Allocated_reads:0.5	Strand:+
GTTGGGAAGAGAAGAGTACGGTAGTTATACC
>Location:NODE_117098_length_959_cov_38.440041	Coordinate:57	Reads:1	Hits:2	Allocated_reads:0.5	Strand:+
GTTGGGAAGAGAAGAGTACGGTAGTTATTTT
>Location:NODE_117098_length_959_cov_38.440041	Coordinate:58	Reads:1	Hits:2	Allocated_reads:0.5	Strand:+
TTGGGAAGAGAAGAGTACGGTAGT
>Location:NODE_117098_length_959_cov_38.440041	Coordinate:58	Reads:8	Hits:2	Allocated_reads:4	Strand:+
TTGGGAAGAGAAGAGTACGGTAGTTATT
>Location:NODE_117098_length_959_cov_38.440041	Coordinate:58	Reads:2	Hits:2	Allocated_reads:1	Strand:+
TTGGGAAGAGAAGAGTACGGTAGTTATTTT
>Location:NODE_117098_length_959_cov_38.440041	Coordinate:58	Reads:1	Hits:2	Allocated_reads:0.5	Strand:+
TTGGGAAGAGAAGAGTACGGTAGTTATTTTT
>Location:NODE_117098_length_959_cov_38.440041	Coordinate:59	Reads:36	Hits:2	Allocated_reads:18	Strand:+
TGGGAAGAGAAGAGTACGGTAGTTATT
>Location:NODE_117098_length_959_cov_38.440041	Coordinate:59	Reads:1	Hits:2	Allocated_reads:0.5	Strand:+
TGGGAAGAGAAGAGTACGGTAGTTATTT
>Location:NODE_117098_length_959_cov_38.440041	Coordinate:59	Reads:18	Hits:2	Allocated_reads:9	Strand:+
TGGGAAGAGAAGAGTACGGTAGTTATTTT
>Location:NODE_117098_length_959_cov_38.440041	Coordinate:59	Reads:26	Hits:2	Allocated_reads:13	Strand:+
TGGGAAGAGAAGAGTACGGTAGTTATTTTT
>Location:NODE_117098_length_959_cov_38.440041	Coordinate:59	Reads:1	Hits:2	Allocated_reads:0.5	Strand:+
TGGGAAGAGAAGAGTACGGTAGTTATTTTTT
>Location:NODE_117098_length_959_cov_38.440041	Coordinate:60	Reads:2	Hits:2	Allocated_reads:1	Strand:+
GGGAAGAGAAGAGTACGGTAGTTATT
>Location:NODE_117098_length_959_cov_38.440041	Coordinate:60	Reads:1	Hits:2	Allocated_reads:0.5	Strand:+
GGGAAGAGAAGAGTACGGTAGTTATCTT
>Location:NODE_117098_length_959_cov_38.440041	Coordinate:60	Reads:1	Hits:2	Allocated_reads:0.5	Strand:+
GGGAAGAGAAGAGTACGGTAGTTATTTT
>Location:NODE_117098_length_959_cov_38.440041	Coordinate:60	Reads:12	Hits:2	Allocated_reads:6	Strand:+
GGGAAGAGAAGAGTACGGTAGTTATTTTT
>Location:NODE_117098_length_959_cov_38.440041	Coordinate:61	Reads:1	Hits:2	Allocated_reads:0.5	Strand:+
GGAAGAGAAGAGTACGGTAGTTATTTTT
>Location:NODE_117098_length_959_cov_38.440041	Coordinate:61	Reads:1	Hits:2	Allocated_reads:0.5	Strand:-
TAAAAAATAACTACCGTACTCTTCTCTTCC
>Location:NODE_117098_length_959_cov_38.440041	Coordinate:62	Reads:1	Hits:2	Allocated_reads:0.5	Strand:-
AATAACTACCGTACTCTTCTCTTC
>Location:NODE_117098_length_959_cov_38.440041	Coordinate:62	Reads:2	Hits:2	Allocated_reads:1	Strand:+
GAAGAGAAGAGTACGGTAGTTATTTT
>Location:NODE_117098_length_959_cov_38.440041	Coordinate:62	Reads:1	Hits:2	Allocated_reads:0.5	Strand:+
GAAGAGAAGAGTACGGTAGTTATTTTTTAACC
>Location:NODE_117098_length_959_cov_38.440041	Coordinate:63	Reads:1	Hits:2	Allocated_reads:0.5	Strand:+
AAGAGAAGAGTACGGTAGTTATTTTTTAAC
>Location:NODE_117098_length_959_cov_38.440041	Coordinate:63	Reads:1	Hits:2	Allocated_reads:0.5	Strand:+
AAGAGAAGAGTACGGTAGTTATTTTTTAACC
>Location:NODE_117098_length_959_cov_38.440041	Coordinate:64	Reads:1	Hits:2	Allocated_reads:0.5	Strand:+
AGAGAAGAGTACGGTAGTTATTTTTTAACC
>Location:NODE_117098_length_959_cov_38.440041	Coordinate:64	Reads:1	Hits:2	Allocated_reads:0.5	Strand:-
TAAAAAATAACTACCGTACTCTTCTCT
>Location:NODE_117098_length_959_cov_38.440041	Coordinate:65	Reads:14	Hits:2	Allocated_reads:7	Strand:+
GAGAAGAGTACGGTAGTTATTTTTTAAC
>Location:NODE_117098_length_959_cov_38.440041	Coordinate:65	Reads:4	Hits:2	Allocated_reads:2	Strand:+
GAGAAGAGTACGGTAGTTATTTTTTAACC
>Location:NODE_117098_length_959_cov_38.440041	Coordinate:65	Reads:5	Hits:2	Allocated_reads:2.5	Strand:+
GAGAAGAGTACGGTAGTTATTTTTTAACCA
>Location:NODE_117098_length_959_cov_38.440041	Coordinate:65	Reads:9	Hits:2	Allocated_reads:4.5	Strand:+
GAGAAGAGTACGGTAGTTATTTTTTAACCAC
>Location:NODE_117098_length_959_cov_38.440041	Coordinate:66	Reads:2	Hits:2	Allocated_reads:1	Strand:+
AGAAGAGTACGGTAGTTATTTTTTAACC
>Location:NODE_117098_length_959_cov_38.440041	Coordinate:66	Reads:10	Hits:2	Allocated_reads:5	Strand:+
AGAAGAGTACGGTAGTTATTTTTTAACCAC
>Location:NODE_117098_length_959_cov_38.440041	Coordinate:67	Reads:3	Hits:2	Allocated_reads:1.5	Strand:+
GAAGAGTACGGTAGTTATTTTTTAACC
>Location:NODE_117098_length_959_cov_38.440041	Coordinate:67	Reads:14	Hits:2	Allocated_reads:7	Strand:+
GAAGAGTACGGTAGTTATTTTTTAACCAC
>Location:NODE_117098_length_959_cov_38.440041	Coordinate:68	Reads:1	Hits:2	Allocated_reads:0.5	Strand:+
AAGAGTACGGTAGTTATTTTTTAAC
>Location:NODE_117098_length_959_cov_38.440041	Coordinate:68	Reads:1	Hits:2	Allocated_reads:0.5	Strand:+
AAGAGTACGGTAGTTATTTTTTCACC
>Location:NODE_117098_length_959_cov_38.440041	Coordinate:68	Reads:4	Hits:2	Allocated_reads:2	Strand:+
AAGAGTACGGTAGTTATTTTTTAACC
>Location:NODE_117098_length_959_cov_38.440041	Coordinate:68	Reads:8	Hits:2	Allocated_reads:4	Strand:+
AAGAGTACGGTAGTTATTTTTTAACCAC
>Location:NODE_117098_length_959_cov_38.440041	Coordinate:69	Reads:5	Hits:2	Allocated_reads:2.5	Strand:+
AGAGTACGGTAGTTATTTTTTAACC
>Location:NODE_117098_length_959_cov_38.440041	Coordinate:69	Reads:26	Hits:2	Allocated_reads:13	Strand:+
AGAGTACGGTAGTTATTTTTTAACCAC
>Location:NODE_117098_length_959_cov_38.440041	Coordinate:70	Reads:17	Hits:2	Allocated_reads:8.5	Strand:+
GAGTACGGTAGTTATTTTTTAACC
>Location:NODE_117098_length_959_cov_38.440041	Coordinate:70	Reads:18	Hits:2	Allocated_reads:9	Strand:+
GAGTACGGTAGTTATTTTTTAACCAC
>Location:NODE_117098_length_959_cov_38.440041	Coordinate:70	Reads:1	Hits:2	Allocated_reads:0.5	Strand:+
GAGTACGGTAGTTATTTTTTAACCACTCTGG
>Location:NODE_117098_length_959_cov_38.440041	Coordinate:72	Reads:1	Hits:2	Allocated_reads:0.5	Strand:+
GTACGGTAGTTATTTTTTAACCACTCTGGT
>Location:NODE_117098_length_959_cov_38.440041	Coordinate:72	Reads:1	Hits:2	Allocated_reads:0.5	Strand:+
GTACGGTAGTTATTTTTTAACCACTCTGGTT
>Location:NODE_117098_length_959_cov_38.440041	Coordinate:72	Reads:1	Hits:2	Allocated_reads:0.5	Strand:+
GTACGGTAGTTATTTTTTGACCACTCTGGTT
>Location:NODE_117098_length_959_cov_38.440041	Coordinate:73	Reads:1	Hits:2	Allocated_reads:0.5	Strand:+
TACGGTAGTTATTTTTTAACCACTCTGG
>Location:NODE_117098_length_959_cov_38.440041	Coordinate:73	Reads:2	Hits:2	Allocated_reads:1	Strand:+
TACGGTAGTTATTTTTTAACCACTCTGGT
>Location:NODE_117098_length_959_cov_38.440041	Coordinate:73	Reads:12	Hits:2	Allocated_reads:6	Strand:+
TACGGTAGTTATTTTTTAACCACTCTGGTT
>Location:NODE_117098_length_959_cov_38.440041	Coordinate:74	Reads:1	Hits:2	Allocated_reads:0.5	Strand:+
ACGGTAGTTATTTTTTAACCACTCTGGT
>Location:NODE_117098_length_959_cov_38.440041	Coordinate:74	Reads:2	Hits:2	Allocated_reads:1	Strand:+
ACGGTAGTTATTTTTTAACCACTCTGGTT
>Location:NODE_117098_length_959_cov_38.440041	Coordinate:76	Reads:1	Hits:2	Allocated_reads:0.5	Strand:-
CCAGAGTGGTTAAAAAATAACTACC
>Location:NODE_117098_length_959_cov_38.440041	Coordinate:77	Reads:1	Hits:2	Allocated_reads:0.5	Strand:+
GTAGTTATTTTTTAACCACTCTGGTT
>Location:NODE_117098_length_959_cov_38.440041	Coordinate:78	Reads:1	Hits:2	Allocated_reads:0.5	Strand:+
TAGTTATTTTTTAACCACTCTGGTTG
>Location:NODE_117098_length_959_cov_38.440041	Coordinate:78	Reads:3	Hits:2	Allocated_reads:1.5	Strand:+
TAGTTATTTTTTAACCACTCTGGTTT
>Location:NODE_117098_length_959_cov_38.440041	Coordinate:93	Reads:1	Hits:3	Allocated_reads:0.333333333333333	Strand:+
CACTCTGGTTTTAAAATTAAATTTAGAT
>Location:NODE_117098_length_959_cov_38.440041	Coordinate:100	Reads:1	Hits:2	Allocated_reads:0.5	Strand:-
TGGGCAATCTAAATTTAATTTTAAAAC
>Location:NODE_117098_length_959_cov_38.440041	Coordinate:101	Reads:2	Hits:2	Allocated_reads:1	Strand:+
TTTTAAAATTAAATTTAGATTGCCCAATG
>Location:NODE_117098_length_959_cov_38.440041	Coordinate:104	Reads:1	Hits:2	Allocated_reads:0.5	Strand:-
ACATTGGGCAATCTAAATTTAATTTTA
>Location:NODE_117098_length_959_cov_38.440041	Coordinate:104	Reads:1	Hits:2	Allocated_reads:0.5	Strand:+
TAAAATTAAATTTAGATTGCCCAATGT
>Location:NODE_117098_length_959_cov_38.440041	Coordinate:104	Reads:1	Hits:2	Allocated_reads:0.5	Strand:+
TAAAATTAAATTTAGATTGCCCAATGTAAA
>Location:NODE_117098_length_959_cov_38.440041	Coordinate:104	Reads:1	Hits:2	Allocated_reads:0.5	Strand:+
TAAAATTAAATTTAGATTGCCCAATGTAAAT
>Location:NODE_117098_length_959_cov_38.440041	Coordinate:112	Reads:1	Hits:2	Allocated_reads:0.5	Strand:-
TGCATTTACATTGGGCAATCTAAATT
>Location:NODE_117098_length_959_cov_38.440041	Coordinate:114	Reads:17	Hits:2	Allocated_reads:8.5	Strand:+
TTTAGATTGCCCAATGTAAATGCAT
>Location:NODE_117098_length_959_cov_38.440041	Coordinate:114	Reads:2	Hits:2	Allocated_reads:1	Strand:+
TTTAGATTGCCCAATGTAAATGCATA
>Location:NODE_117098_length_959_cov_38.440041	Coordinate:114	Reads:9	Hits:2	Allocated_reads:4.5	Strand:+
TTTAGATTGCCCAATGTAAATGCATATT
>Location:NODE_117098_length_959_cov_38.440041	Coordinate:114	Reads:2	Hits:2	Allocated_reads:1	Strand:+
TTTAGATTGCCCAATGTAAATGCATATTT
>Location:NODE_117098_length_959_cov_38.440041	Coordinate:115	Reads:4	Hits:2	Allocated_reads:2	Strand:+
TTAGATTGCCCAATGTAAATGCAT
>Location:NODE_117098_length_959_cov_38.440041	Coordinate:115	Reads:6	Hits:2	Allocated_reads:3	Strand:+
TTAGATTGCCCAATGTAAATGCATATT
>Location:NODE_117098_length_959_cov_38.440041	Coordinate:115	Reads:1	Hits:2	Allocated_reads:0.5	Strand:+
TTAGATTGCCCAATGTAAATGCATATTTTA
>Location:NODE_117098_length_959_cov_38.440041	Coordinate:116	Reads:1	Hits:2	Allocated_reads:0.5	Strand:+
TAGATTGCCCAATGTAAATGCATATTT
>Location:NODE_117098_length_959_cov_38.440041	Coordinate:121	Reads:1	Hits:2	Allocated_reads:0.5	Strand:-
TGGCTTAAAATATGCATTTACATTGGGCA
>Location:NODE_117098_length_959_cov_38.440041	Coordinate:122	Reads:1	Hits:2	Allocated_reads:0.5	Strand:+
GCCCAATGTAAATGCATATTTTAAGCCAGT
>Location:NODE_117098_length_959_cov_38.440041	Coordinate:123	Reads:1	Hits:2	Allocated_reads:0.5	Strand:+
CCCAATGTAAATGCATATTTTAAGCCAGTT
>Location:NODE_117098_length_959_cov_38.440041	Coordinate:125	Reads:1	Hits:2	Allocated_reads:0.5	Strand:+
CAATGTAAATGCATATTTTAAGCCAGT
>Location:NODE_117098_length_959_cov_38.440041	Coordinate:128	Reads:1	Hits:2	Allocated_reads:0.5	Strand:+
TGTAAATGCATATTTTAAGCCAGTTTCAGA
>Location:NODE_117098_length_959_cov_38.440041	Coordinate:128	Reads:1	Hits:2	Allocated_reads:0.5	Strand:+
TGTAAATGCATATTTTAAGCCAGTTTCAGAGC
>Location:NODE_117098_length_959_cov_38.440041	Coordinate:130	Reads:5	Hits:2	Allocated_reads:2.5	Strand:+
TAAATGCATATTTTAAGCCAGTTTCAGAGC
>Location:NODE_117098_length_959_cov_38.440041	Coordinate:131	Reads:1	Hits:2	Allocated_reads:0.5	Strand:+
AAATGCATATTTTAAGCCAGTTTCAGAGC
>Location:NODE_117098_length_959_cov_38.440041	Coordinate:132	Reads:1	Hits:2	Allocated_reads:0.5	Strand:+
AATGCATATTTTAAGCCAGTTTCAGAGCT
>Location:NODE_117098_length_959_cov_38.440041	Coordinate:133	Reads:1	Hits:2	Allocated_reads:0.5	Strand:+
ATGCATATTTTAAGCCAGTTTCAGAGC
>Location:NODE_117098_length_959_cov_38.440041	Coordinate:134	Reads:1	Hits:2	Allocated_reads:0.5	Strand:-
TCTGAAACTGGCTTAAAATATGCA
>Location:NODE_117098_length_959_cov_38.440041	Coordinate:134	Reads:1	Hits:2	Allocated_reads:0.5	Strand:+
TGCATATTTTAAGCCAGTTTCAGAGC
>Location:NODE_117098_length_959_cov_38.440041	Coordinate:134	Reads:1	Hits:2	Allocated_reads:0.5	Strand:+
TGCATATTTTAAGCCAGTTTCAGAGCT
>Location:NODE_117098_length_959_cov_38.440041	Coordinate:135	Reads:1	Hits:2	Allocated_reads:0.5	Strand:-
AAAGCTCTGAAACTGGCTTAAAATATGC
>Location:NODE_117098_length_959_cov_38.440041	Coordinate:135	Reads:2	Hits:2	Allocated_reads:1	Strand:-
AGCTCTGAAACTGGCTTAAAATATGC
>Location:NODE_117098_length_959_cov_38.440041	Coordinate:135	Reads:1	Hits:2	Allocated_reads:0.5	Strand:-
CAAAGCTCTGAAACTGGCTTAAAATATGC
>Location:NODE_117098_length_959_cov_38.440041	Coordinate:135	Reads:1	Hits:2	Allocated_reads:0.5	Strand:-
CTCTGAAACTGGCTTAAAATATGC
>Location:NODE_117098_length_959_cov_38.440041	Coordinate:140	Reads:1	Hits:2	Allocated_reads:0.5	Strand:-
TTACGTGACAAAGCTCTGAAACTGGCTTAAAA
>Location:NODE_117098_length_959_cov_38.440041	Coordinate:140	Reads:1	Hits:2	Allocated_reads:0.5	Strand:+
TTTTAAGCCAGTTTCAGAGCTTTGTC
>Location:NODE_117098_length_959_cov_38.440041	Coordinate:141	Reads:1	Hits:2	Allocated_reads:0.5	Strand:+
TTTAAGCCAGTTTCAGAGCTTTGTC
>Location:NODE_117098_length_959_cov_38.440041	Coordinate:141	Reads:1	Hits:2	Allocated_reads:0.5	Strand:+
TTTAAGCCAGTTTCAGAGCTTTGTCT
>Location:NODE_117098_length_959_cov_38.440041	Coordinate:141	Reads:1	Hits:2	Allocated_reads:0.5	Strand:+
TTTAAGCCAGTTTCAGAGCTTTGTCACGT
>Location:NODE_117098_length_959_cov_38.440041	Coordinate:142	Reads:1	Hits:2	Allocated_reads:0.5	Strand:+
TTAAGCCAGTTTCAGAGCTTTGTC
>Location:NODE_117098_length_959_cov_38.440041	Coordinate:142	Reads:1	Hits:2	Allocated_reads:0.5	Strand:+
TTAAGCCAGTTTCAGAGCTTTGTCAC
>Location:NODE_117098_length_959_cov_38.440041	Coordinate:143	Reads:1	Hits:2	Allocated_reads:0.5	Strand:+
TAAGCCAGTTTCAGAGCTTTGTCACGT
>Location:NODE_117098_length_959_cov_38.440041	Coordinate:143	Reads:2	Hits:2	Allocated_reads:1	Strand:+
TAAGCCAGTTTCAGAGCTTTGTCACGTA
>Location:NODE_117098_length_959_cov_38.440041	Coordinate:143	Reads:1	Hits:2	Allocated_reads:0.5	Strand:+
TAAGCCAGTTTCAGAGCTTTGTCACGTAA
>Location:NODE_117098_length_959_cov_38.440041	Coordinate:143	Reads:1	Hits:2	Allocated_reads:0.5	Strand:+
TAAGCCAGTTTCAGAGCTTTGTCACGTAAT
>Location:NODE_117098_length_959_cov_38.440041	Coordinate:143	Reads:1	Hits:2	Allocated_reads:0.5	Strand:-
TACGTGACAAAGCTCTGAAACTGGCTTA
>Location:NODE_117098_length_959_cov_38.440041	Coordinate:144	Reads:1	Hits:2	Allocated_reads:0.5	Strand:-
ACGTGACAAAGCTCTGAAACTGGCTT
>Location:NODE_117098_length_959_cov_38.440041	Coordinate:144	Reads:1	Hits:2	Allocated_reads:0.5	Strand:-
CGTGACAAAGCTCTGAAACTGGCTT
>Location:NODE_117098_length_959_cov_38.440041	Coordinate:144	Reads:1	Hits:2	Allocated_reads:0.5	Strand:-
GATTACGTGACAAAGCTCTGAAACTGGCTT
>Location:NODE_117098_length_959_cov_38.440041	Coordinate:144	Reads:3	Hits:2	Allocated_reads:1.5	Strand:-
TACGTGACAAAGCTCTGAAACTGGCTT
>Location:NODE_117098_length_959_cov_38.440041	Coordinate:144	Reads:1	Hits:2	Allocated_reads:0.5	Strand:-
TTACGTGACAAAGCTCTGAAACTGGCTT
>Location:NODE_117098_length_959_cov_38.440041	Coordinate:145	Reads:2	Hits:2	Allocated_reads:1	Strand:+
AGCCAGTTTCAGAGCTTTGTCACGTAA
>Location:NODE_117098_length_959_cov_38.440041	Coordinate:145	Reads:1	Hits:2	Allocated_reads:0.5	Strand:+
AGCCAGTTTCAGAGCTTTGTCACATAAT
>Location:NODE_117098_length_959_cov_38.440041	Coordinate:145	Reads:2	Hits:2	Allocated_reads:1	Strand:+
AGCCAGTTTCAGAGCTTTGTCACGTAATC
>Location:NODE_117098_length_959_cov_38.440041	Coordinate:145	Reads:1	Hits:2	Allocated_reads:0.5	Strand:-
CGTGACAAAGCTCTGAAACTGGCT
>Location:NODE_117098_length_959_cov_38.440041	Coordinate:145	Reads:6	Hits:2	Allocated_reads:3	Strand:-
TACGTGACAAAGCTCTGAAACTGGCT
>Location:NODE_117098_length_959_cov_38.440041	Coordinate:145	Reads:1	Hits:2	Allocated_reads:0.5	Strand:-
TGTGATTACGTGACAAAGCTCTGAAACTGGCT
>Location:NODE_117098_length_959_cov_38.440041	Coordinate:145	Reads:3	Hits:2	Allocated_reads:1.5	Strand:-
TTACGTGACAAAGCTCTGAAACTGGCT
>Location:NODE_117098_length_959_cov_38.440041	Coordinate:146	Reads:7	Hits:2	Allocated_reads:3.5	Strand:-
ACGTGACAAAGCTCTGAAACTGGC
>Location:NODE_117098_length_959_cov_38.440041	Coordinate:146	Reads:10	Hits:2	Allocated_reads:5	Strand:+
GCCAGTTTCAGAGCTTTGTCACGTAATC
>Location:NODE_117098_length_959_cov_38.440041	Coordinate:146	Reads:22	Hits:2	Allocated_reads:11	Strand:-
TACGTGACAAAGCTCTGAAACTGGC
>Location:NODE_117098_length_959_cov_38.440041	Coordinate:146	Reads:2	Hits:2	Allocated_reads:1	Strand:-
TGATTACGTGACAAAGCTCTGAAACTGGC
>Location:NODE_117098_length_959_cov_38.440041	Coordinate:146	Reads:1	Hits:2	Allocated_reads:0.5	Strand:-
TGTGATTACGTGACAAAGCTCTGAAACTGGC
>Location:NODE_117098_length_959_cov_38.440041	Coordinate:146	Reads:6	Hits:2	Allocated_reads:3	Strand:-
TTACGTGACAAAGCTCTGAAACTGGC
>Location:NODE_117098_length_959_cov_38.440041	Coordinate:147	Reads:1	Hits:2	Allocated_reads:0.5	Strand:+
CCAGTTTCAGAGCTTTGTCACGTAATC
>Location:NODE_117098_length_959_cov_38.440041	Coordinate:148	Reads:2	Hits:2	Allocated_reads:1	Strand:+
CAGTTTCAGAGCTTTGTCACGTAAT
>Location:NODE_117098_length_959_cov_38.440041	Coordinate:148	Reads:2	Hits:2	Allocated_reads:1	Strand:+
CAGTTTCAGAGCTTTGTCACGTAATC
>Location:NODE_117098_length_959_cov_38.440041	Coordinate:148	Reads:1	Hits:2	Allocated_reads:0.5	Strand:+
CAGTTTCAGAGCTTTGTCACGTAATCA
>Location:NODE_117098_length_959_cov_38.440041	Coordinate:148	Reads:2	Hits:2	Allocated_reads:1	Strand:+
CAGTTTCAGAGCTTTGTCACGTAATCACA
>Location:NODE_117098_length_959_cov_38.440041	Coordinate:148	Reads:1	Hits:2	Allocated_reads:0.5	Strand:+
CAGTTTCAGAGCTTTGTCACGTAATCACATGCACG
>Location:NODE_117098_length_959_cov_38.440041	Coordinate:148	Reads:1	Hits:2	Allocated_reads:0.5	Strand:-
TGATTACGTGACAAAGCTCTGAAACTG
>Location:NODE_117098_length_959_cov_38.440041	Coordinate:149	Reads:2	Hits:2	Allocated_reads:1	Strand:+
AGTTTCAGAGCTTTGTCACGTAATCACA
>Location:NODE_117098_length_959_cov_38.440041	Coordinate:149	Reads:2	Hits:2	Allocated_reads:1	Strand:+
AGTTTCAGAGCTTTGTCACGTAATCACATG
>Location:NODE_117098_length_959_cov_38.440041	Coordinate:149	Reads:1	Hits:2	Allocated_reads:0.5	Strand:-
ATTACGTGACAAAGCTCTGAAACT
>Location:NODE_117098_length_959_cov_38.440041	Coordinate:149	Reads:4	Hits:2	Allocated_reads:2	Strand:-
GATTACGTGACAAAGCTCTGAAACT
>Location:NODE_117098_length_959_cov_38.440041	Coordinate:149	Reads:1	Hits:2	Allocated_reads:0.5	Strand:-
TGATTACGTGACAAAGCTCTGAAACT
>Location:NODE_117098_length_959_cov_38.440041	Coordinate:150	Reads:1	Hits:2	Allocated_reads:0.5	Strand:+
GTTTCAGAGCTTTGTCACGTAATC
>Location:NODE_117098_length_959_cov_38.440041	Coordinate:150	Reads:1	Hits:2	Allocated_reads:0.5	Strand:+
GTTTCAGAGCTTTGTCACGTAATCACA
>Location:NODE_117098_length_959_cov_38.440041	Coordinate:150	Reads:1	Hits:2	Allocated_reads:0.5	Strand:+
GTTTCAGAGCTTTGTCACGTAATCACATG
>Location:NODE_117098_length_959_cov_38.440041	Coordinate:150	Reads:1	Hits:2	Allocated_reads:0.5	Strand:+
GTTTCAGAGCTTTGTCACGTAATCACATGCACG
>Location:NODE_117098_length_959_cov_38.440041	Coordinate:151	Reads:2	Hits:2	Allocated_reads:1	Strand:+
TTTCAGAGCTTTGTCACGTAATCAC
>Location:NODE_117098_length_959_cov_38.440041	Coordinate:151	Reads:2	Hits:2	Allocated_reads:1	Strand:+
TTTCAGAGCTTTGTCACGTAATCACA
>Location:NODE_117098_length_959_cov_38.440041	Coordinate:151	Reads:2	Hits:2	Allocated_reads:1	Strand:+
TTTCAGAGCTTTGTCACGTAATCACATG
>Location:NODE_117098_length_959_cov_38.440041	Coordinate:151	Reads:2	Hits:2	Allocated_reads:1	Strand:+
TTTCAGAGCTTTGTCACGTAATCACATGT
>Location:NODE_117098_length_959_cov_38.440041	Coordinate:151	Reads:3	Hits:2	Allocated_reads:1.5	Strand:+
TTTCAGAGCTTTGTCACGTAATCACATGC
>Location:NODE_117098_length_959_cov_38.440041	Coordinate:151	Reads:2	Hits:2	Allocated_reads:1	Strand:+
TTTCAGAGCTTTGTCACGTAATCACATGCA
>Location:NODE_117098_length_959_cov_38.440041	Coordinate:151	Reads:1	Hits:2	Allocated_reads:0.5	Strand:+
TTTCAGAGCTTTGTCACGTAATCACATGCACG
>Location:NODE_117098_length_959_cov_38.440041	Coordinate:152	Reads:1	Hits:2	Allocated_reads:0.5	Strand:+
TTCAGAGCTTTGTCACGTAATCAC
>Location:NODE_117098_length_959_cov_38.440041	Coordinate:152	Reads:2	Hits:2	Allocated_reads:1	Strand:+
TTCAGAGCTTTGTCACGTAATCACA
>Location:NODE_117098_length_959_cov_38.440041	Coordinate:152	Reads:8	Hits:2	Allocated_reads:4	Strand:+
TTCAGAGCTTTGTCACGTAATCACATG
>Location:NODE_117098_length_959_cov_38.440041	Coordinate:152	Reads:1	Hits:2	Allocated_reads:0.5	Strand:+
TTCAGAGCTTTGTCACGTAATCACATGT
>Location:NODE_117098_length_959_cov_38.440041	Coordinate:152	Reads:3	Hits:2	Allocated_reads:1.5	Strand:+
TTCAGAGCTTTGTCACGTAATCACATGC
>Location:NODE_117098_length_959_cov_38.440041	Coordinate:152	Reads:4	Hits:2	Allocated_reads:2	Strand:+
TTCAGAGCTTTGTCACGTAATCACATGCA
>Location:NODE_117098_length_959_cov_38.440041	Coordinate:152	Reads:3	Hits:2	Allocated_reads:1.5	Strand:+
TTCAGAGCTTTGTCACGTAATCACATGCACG
>Location:NODE_117098_length_959_cov_38.440041	Coordinate:153	Reads:7	Hits:2	Allocated_reads:3.5	Strand:+
TCAGAGCTTTGTCACGTAATCACA
>Location:NODE_117098_length_959_cov_38.440041	Coordinate:153	Reads:3	Hits:2	Allocated_reads:1.5	Strand:+
TCAGAGCTTTGTCACGTAATCACAT
>Location:NODE_117098_length_959_cov_38.440041	Coordinate:153	Reads:16	Hits:2	Allocated_reads:8	Strand:+
TCAGAGCTTTGTCACGTAATCACATG
>Location:NODE_117098_length_959_cov_38.440041	Coordinate:153	Reads:6	Hits:2	Allocated_reads:3	Strand:+
TCAGAGCTTTGTCACGTAATCACATGC
>Location:NODE_117098_length_959_cov_38.440041	Coordinate:153	Reads:21	Hits:2	Allocated_reads:10.5	Strand:+
TCAGAGCTTTGTCACGTAATCACATGCA
>Location:NODE_117098_length_959_cov_38.440041	Coordinate:153	Reads:1	Hits:2	Allocated_reads:0.5	Strand:+
TCAGAGCTTTGTCACGTAATCACATGCAA
>Location:NODE_117098_length_959_cov_38.440041	Coordinate:153	Reads:2	Hits:2	Allocated_reads:1	Strand:+
TCAGAGCTTTGTCACGTAATCACATGCAC
>Location:NODE_117098_length_959_cov_38.440041	Coordinate:153	Reads:39	Hits:2	Allocated_reads:19.5	Strand:+
TCAGAGCTTTGTCACGTAATCACATGCACG
>Location:NODE_117098_length_959_cov_38.440041	Coordinate:153	Reads:2	Hits:2	Allocated_reads:1	Strand:+
TCAGAGCTTTGTCACGTAATCACATGCACGT
>Location:NODE_117098_length_959_cov_38.440041	Coordinate:153	Reads:7	Hits:2	Allocated_reads:3.5	Strand:+
TCAGAGCTTTGTCACGTAATCACATGCACGTT
>Location:NODE_117098_length_959_cov_38.440041	Coordinate:154	Reads:1	Hits:2	Allocated_reads:0.5	Strand:+
CAGAGCTTTGTCACGTAATCACATGC
>Location:NODE_117098_length_959_cov_38.440041	Coordinate:154	Reads:1	Hits:2	Allocated_reads:0.5	Strand:+
CAGAGCTTTGTCACGTAATCACTTGCA
>Location:NODE_117098_length_959_cov_38.440041	Coordinate:154	Reads:3	Hits:2	Allocated_reads:1.5	Strand:+
CAGAGCTTTGTCACGTAATCACATGCACG
>Location:NODE_117098_length_959_cov_38.440041	Coordinate:154	Reads:2	Hits:2	Allocated_reads:1	Strand:+
CAGAGCTTTGTCACGTAATCACATGCACGT
>Location:NODE_117098_length_959_cov_38.440041	Coordinate:155	Reads:1	Hits:2	Allocated_reads:0.5	Strand:-
CGTGCATGTGATTACGTGACAAAGCTCT
>Location:NODE_117098_length_959_cov_38.440041	Coordinate:155	Reads:1	Hits:2	Allocated_reads:0.5	Strand:-
GTGCATGTGATTACGTGACAAAGCTCT
>Location:NODE_117098_length_959_cov_38.440041	Coordinate:155	Reads:1	Hits:2	Allocated_reads:0.5	Strand:-
TGCATGTGATTACGTGACAAAGCTCT
>Location:NODE_117098_length_959_cov_38.440041	Coordinate:156	Reads:1	Hits:2	Allocated_reads:0.5	Strand:+
GAGCTTTGTCACGTAATCACATGCACG
>Location:NODE_117098_length_959_cov_38.440041	Coordinate:156	Reads:1	Hits:2	Allocated_reads:0.5	Strand:+
GAGCTTTGTCACGTAATCACATGCACGTT
>Location:NODE_117098_length_959_cov_38.440041	Coordinate:157	Reads:1	Hits:2	Allocated_reads:0.5	Strand:-
TGCATGTGATTACGTGACAAAGCT
>Location:NODE_117098_length_959_cov_38.440041	Coordinate:161	Reads:1	Hits:2	Allocated_reads:0.5	Strand:-
ATTGAACTGAAACGTGCATGTGATTACGTGACAA
>Location:NODE_117098_length_959_cov_38.440041	Coordinate:162	Reads:1	Hits:2	Allocated_reads:0.5	Strand:-
ATTGAACTGAAACGTGCATGTGATTACGTGACA
>Location:NODE_117098_length_959_cov_38.440041	Coordinate:162	Reads:1	Hits:2	Allocated_reads:0.5	Strand:-
TGAACTGAAACGTGCATGTGATTACGTGACA
>Location:NODE_117098_length_959_cov_38.440041	Coordinate:162	Reads:1	Hits:2	Allocated_reads:0.5	Strand:+
TGTCACGTAATCACATGCACGTTTC
>Location:NODE_117098_length_959_cov_38.440041	Coordinate:164	Reads:1	Hits:2	Allocated_reads:0.5	Strand:+
TCACGTAATCACATGCACGTTTCAGTTCA
>Location:NODE_117098_length_959_cov_38.440041	Coordinate:165	Reads:3	Hits:2	Allocated_reads:1.5	Strand:+
CACGTAATCACATGCACGTTTCAGTTCA
>Location:NODE_117098_length_959_cov_38.440041	Coordinate:166	Reads:1	Hits:2	Allocated_reads:0.5	Strand:-
ATTGAACTGAAACGTGCATGTGATTACGT
>Location:NODE_117098_length_959_cov_38.440041	Coordinate:166	Reads:2	Hits:2	Allocated_reads:1	Strand:-
TGAACTGAAACGTGCATGTGATTACGT
>Location:NODE_117098_length_959_cov_38.440041	Coordinate:167	Reads:1	Hits:2	Allocated_reads:0.5	Strand:-
AATTGAACTGAAACGTGCATGTGATTACG
>Location:NODE_117098_length_959_cov_38.440041	Coordinate:167	Reads:1	Hits:2	Allocated_reads:0.5	Strand:-
ATTGAACTGAAACGTGCATGTGATTACG
>Location:NODE_117098_length_959_cov_38.440041	Coordinate:167	Reads:2	Hits:2	Allocated_reads:1	Strand:+
CGTAATCACATGCACGTTTCAGTTCA
>Location:NODE_117098_length_959_cov_38.440041	Coordinate:167	Reads:1	Hits:2	Allocated_reads:0.5	Strand:+
CGTAATCACATGCACGTTTCAGTTCAAT
>Location:NODE_117098_length_959_cov_38.440041	Coordinate:167	Reads:3	Hits:2	Allocated_reads:1.5	Strand:-
TGAACTGAAACGTGCATGTGATTACG
>Location:NODE_117098_length_959_cov_38.440041	Coordinate:167	Reads:4	Hits:2	Allocated_reads:2	Strand:-
TTGAACTGAAACGTGCATGTGATTACG
>Location:NODE_117098_length_959_cov_38.440041	Coordinate:168	Reads:1	Hits:2	Allocated_reads:0.5	Strand:-
ATTGAACTGAAACGTGCATGTGATTAC
>Location:NODE_117098_length_959_cov_38.440041	Coordinate:169	Reads:1	Hits:2	Allocated_reads:0.5	Strand:+
TAATCACATGCACGTTTCAGTTCA
>Location:NODE_117098_length_959_cov_38.440041	Coordinate:169	Reads:1	Hits:2	Allocated_reads:0.5	Strand:+
TAATCACATGCACGTTTCAGTTCAATTT
>Location:NODE_117098_length_959_cov_38.440041	Coordinate:170	Reads:2	Hits:2	Allocated_reads:1	Strand:-
ATTGAACTGAAACGTGCATGTGATT
>Location:NODE_117098_length_959_cov_38.440041	Coordinate:170	Reads:2	Hits:2	Allocated_reads:1	Strand:-
TTGAACTGAAACGTGCATGTGATT
>Location:NODE_117098_length_959_cov_38.440041	Coordinate:171	Reads:1	Hits:2	Allocated_reads:0.5	Strand:+
ATCACATGCACGTTTCAGTTCAATTTTAGC
>Location:NODE_117098_length_959_cov_38.440041	Coordinate:172	Reads:2	Hits:2	Allocated_reads:1	Strand:+
TCACATGCACGTTTCAGTTCAATTTTAGC
>Location:NODE_117098_length_959_cov_38.440041	Coordinate:173	Reads:1	Hits:2	Allocated_reads:0.5	Strand:+
CACATGCACGTTTCAGTTCAATTTTAGCG
>Location:NODE_117098_length_959_cov_38.440041	Coordinate:175	Reads:3	Hits:2	Allocated_reads:1.5	Strand:+
CATGCACGTTTCAGTTCAATTTTAGCG
>Location:NODE_117098_length_959_cov_38.440041	Coordinate:180	Reads:1	Hits:2	Allocated_reads:0.5	Strand:-
TGCACGCTAAAATTGAACTGAAACGT
>Location:NODE_117098_length_959_cov_38.440041	Coordinate:181	Reads:3	Hits:2	Allocated_reads:1.5	Strand:+
CGTTTCAGTTCAATTTTAGCGTGCACA
>Location:NODE_117098_length_959_cov_38.440041	Coordinate:181	Reads:4	Hits:2	Allocated_reads:2	Strand:-
GCACGCTAAAATTGAACTGAAACG
>Location:NODE_117098_length_959_cov_38.440041	Coordinate:181	Reads:2	Hits:2	Allocated_reads:1	Strand:-
GTGCACGCTAAAATTGAACTGAAACG
>Location:NODE_117098_length_959_cov_38.440041	Coordinate:181	Reads:21	Hits:2	Allocated_reads:10.5	Strand:-
TGCACGCTAAAATTGAACTGAAACG
>Location:NODE_117098_length_959_cov_38.440041	Coordinate:181	Reads:1	Hits:2	Allocated_reads:0.5	Strand:-
TGTGCACGCTAAAATTGAACTGAAACG
>Location:NODE_117098_length_959_cov_38.440041	Coordinate:182	Reads:1	Hits:2	Allocated_reads:0.5	Strand:-
TGCACGCTAAAATTGAACTGAAAC
>Location:NODE_117098_length_959_cov_38.440041	Coordinate:183	Reads:13	Hits:2	Allocated_reads:6.5	Strand:+
TTTCAGTTCAATTTTAGCGTGCAC
>Location:NODE_117098_length_959_cov_38.440041	Coordinate:183	Reads:4	Hits:2	Allocated_reads:2	Strand:+
TTTCAGTTCAATTTTAGCGTGCACA
>Location:NODE_117098_length_959_cov_38.440041	Coordinate:183	Reads:2	Hits:2	Allocated_reads:1	Strand:+
TTTCAGTTCAATTTTAGCGTGCACAT
>Location:NODE_117098_length_959_cov_38.440041	Coordinate:183	Reads:1	Hits:2	Allocated_reads:0.5	Strand:+
TTTCAGTTCAATTTTAGCGTGCACATGAG
>Location:NODE_117098_length_959_cov_38.440041	Coordinate:183	Reads:1	Hits:2	Allocated_reads:0.5	Strand:+
TTTCAGTTCAATTTTAGCGTGCACATGAGA
>Location:NODE_117098_length_959_cov_38.440041	Coordinate:183	Reads:2	Hits:2	Allocated_reads:1	Strand:+
TTTCAGTTCAATTTTAGCGTGCACATGAGAA
>Location:NODE_117098_length_959_cov_38.440041	Coordinate:184	Reads:5	Hits:2	Allocated_reads:2.5	Strand:+
TTCAGTTCAATTTTAGCGTGCACA
>Location:NODE_117098_length_959_cov_38.440041	Coordinate:184	Reads:2	Hits:2	Allocated_reads:1	Strand:+
TTCAGTTCAATTTTAGCGTGCACAT
>Location:NODE_117098_length_959_cov_38.440041	Coordinate:184	Reads:2	Hits:2	Allocated_reads:1	Strand:+
TTCAGTTCAATTTTAGCGTGCACATG
>Location:NODE_117098_length_959_cov_38.440041	Coordinate:184	Reads:2	Hits:2	Allocated_reads:1	Strand:+
TTCAGTTCAATTTTAGCGTGCACATGA
>Location:NODE_117098_length_959_cov_38.440041	Coordinate:184	Reads:3	Hits:2	Allocated_reads:1.5	Strand:+
TTCAGTTCAATTTTAGCGTGCACATGAGA
>Location:NODE_117098_length_959_cov_38.440041	Coordinate:184	Reads:1	Hits:2	Allocated_reads:0.5	Strand:+
TTCAGTTCAATTTTAGCGTGAACATGAGAA
>Location:NODE_117098_length_959_cov_38.440041	Coordinate:184	Reads:22	Hits:2	Allocated_reads:11	Strand:+
TTCAGTTCAATTTTAGCGTGCACATGAGAA
>Location:NODE_117098_length_959_cov_38.440041	Coordinate:185	Reads:2	Hits:2	Allocated_reads:1	Strand:+
TCAGTTCAATTTTAGCGTGCACATG
>Location:NODE_117098_length_959_cov_38.440041	Coordinate:185	Reads:5	Hits:2	Allocated_reads:2.5	Strand:+
TCAGTTCAATTTTAGCGTGCACATGAGA
>Location:NODE_117098_length_959_cov_38.440041	Coordinate:185	Reads:120	Hits:2	Allocated_reads:60	Strand:+
TCAGTTCAATTTTAGCGTGCACATGAGAA
>Location:NODE_117098_length_959_cov_38.440041	Coordinate:185	Reads:1	Hits:2	Allocated_reads:0.5	Strand:+
TCAGTTCAATTTTAGCGTGCACATGAGAAA
>Location:NODE_117098_length_959_cov_38.440041	Coordinate:186	Reads:1	Hits:2	Allocated_reads:0.5	Strand:+
CAGTTCAATTTTAGCGTGCACATGAGA
>Location:NODE_117098_length_959_cov_38.440041	Coordinate:186	Reads:27	Hits:2	Allocated_reads:13.5	Strand:+
CAGTTCAATTTTAGCGTGCACATGAGAA
>Location:NODE_117098_length_959_cov_38.440041	Coordinate:186	Reads:1	Hits:2	Allocated_reads:0.5	Strand:+
CAGTTCAATTTTAGCGTGCACATGAGAAAGC
>Location:NODE_117098_length_959_cov_38.440041	Coordinate:186	Reads:1	Hits:3	Allocated_reads:0.333333333333333	Strand:-
CTCATGTGCACGCTAAAATCGAACTT
>Location:NODE_117098_length_959_cov_38.440041	Coordinate:187	Reads:5	Hits:2	Allocated_reads:2.5	Strand:+
AGTTCAATTTTAGCGTGCACATGAGAA
>Location:NODE_117098_length_959_cov_38.440041	Coordinate:187	Reads:1	Hits:2	Allocated_reads:0.5	Strand:+
AGTTCAATTTTAGCGTGCACATGAGAAAGCCC
>Location:NODE_117098_length_959_cov_38.440041	Coordinate:187	Reads:1	Hits:2	Allocated_reads:0.5	Strand:-
CTTTCTCATGTGCACGCTAAAATTGAACT
>Location:NODE_117098_length_959_cov_38.440041	Coordinate:187	Reads:1	Hits:2	Allocated_reads:0.5	Strand:-
TCTCATGTGCACGCTAAAATTGAACT
>Location:NODE_117098_length_959_cov_38.440041	Coordinate:188	Reads:5	Hits:2	Allocated_reads:2.5	Strand:+
GTTCAATTTTAGCGTGCACATGAGAA
>Location:NODE_117098_length_959_cov_38.440041	Coordinate:188	Reads:1	Hits:2	Allocated_reads:0.5	Strand:+
GTTCAATTTTAGCGTGCACATGAGAAA
>Location:NODE_117098_length_959_cov_38.440041	Coordinate:188	Reads:1	Hits:2	Allocated_reads:0.5	Strand:+
GTTCAATTTTAGCGTGCACATGAGAAAGT
>Location:NODE_117098_length_959_cov_38.440041	Coordinate:188	Reads:1	Hits:2	Allocated_reads:0.5	Strand:+
GTTCAATTTTAGCGTGCACATGAGAAAGCCC
>Location:NODE_117098_length_959_cov_38.440041	Coordinate:189	Reads:1	Hits:2	Allocated_reads:0.5	Strand:+
TTCAATTTTAGCGTGCACATGAGAA
>Location:NODE_117098_length_959_cov_38.440041	Coordinate:189	Reads:2	Hits:2	Allocated_reads:1	Strand:+
TTCAATTTTAGCGTGCACATGAGAAAGCC
>Location:NODE_117098_length_959_cov_38.440041	Coordinate:189	Reads:1	Hits:2	Allocated_reads:0.5	Strand:+
TTCAATTTTAGCGTGCACATGAGAAAGCCC
>Location:NODE_117098_length_959_cov_38.440041	Coordinate:190	Reads:1	Hits:2	Allocated_reads:0.5	Strand:+
TCAATTTTAGCGTGCACATGAGAA
>Location:NODE_117098_length_959_cov_38.440041	Coordinate:190	Reads:2	Hits:2	Allocated_reads:1	Strand:+
TCAATTTTAGCGTGCACATGAGAAA
>Location:NODE_117098_length_959_cov_38.440041	Coordinate:190	Reads:4	Hits:2	Allocated_reads:2	Strand:+
TCAATTTTAGCGTGCACATGAGAAAGCC
>Location:NODE_117098_length_959_cov_38.440041	Coordinate:190	Reads:9	Hits:2	Allocated_reads:4.5	Strand:+
TCAATTTTAGCGTGCACATGAGAAAGCCC
>Location:NODE_117098_length_959_cov_38.440041	Coordinate:191	Reads:2	Hits:2	Allocated_reads:1	Strand:+
CAATTTTAGCGTGCACATGAGAAAGCCC
>Location:NODE_117098_length_959_cov_38.440041	Coordinate:192	Reads:1	Hits:2	Allocated_reads:0.5	Strand:+
AATTTTAGCGTGCACATGAGAAAGC
>Location:NODE_117098_length_959_cov_38.440041	Coordinate:192	Reads:1	Hits:2	Allocated_reads:0.5	Strand:-
AGGGCTTTCTCATGTGCACGCTAAAATT
>Location:NODE_117098_length_959_cov_38.440041	Coordinate:193	Reads:1	Hits:3	Allocated_reads:0.333333333333333	Strand:+
ATTTTAGCGTGCACATGAGAAAGCC
>Location:NODE_117098_length_959_cov_38.440041	Coordinate:193	Reads:2	Hits:3	Allocated_reads:0.666666666666667	Strand:+
ATTTTAGCGTGCACATGAGAAAGCCC
>Location:NODE_117098_length_959_cov_38.440041	Coordinate:194	Reads:1	Hits:3	Allocated_reads:0.333333333333333	Strand:+
TTTTAGCGTGCACATGAGAAAGCT
>Location:NODE_117098_length_959_cov_38.440041	Coordinate:194	Reads:76	Hits:3	Allocated_reads:25.3333333333333	Strand:+
TTTTAGCGTGCACATGAGAAAGCC
>Location:NODE_117098_length_959_cov_38.440041	Coordinate:194	Reads:74	Hits:3	Allocated_reads:24.6666666666667	Strand:+
TTTTAGCGTGCACATGAGAAAGCCC
>Location:NODE_117098_length_959_cov_38.440041	Coordinate:194	Reads:1	Hits:3	Allocated_reads:0.333333333333333	Strand:+
TTTTAGCGTGCACATGAGAAAACCCT
>Location:NODE_117098_length_959_cov_38.440041	Coordinate:194	Reads:1	Hits:3	Allocated_reads:0.333333333333333	Strand:+
TTTTAGCGTGCACATGAGAAAGCACT
>Location:NODE_117098_length_959_cov_38.440041	Coordinate:194	Reads:18	Hits:3	Allocated_reads:6	Strand:+
TTTTAGCGTGCACATGAGAAAGCCCT
>Location:NODE_117098_length_959_cov_38.440041	Coordinate:194	Reads:3	Hits:3	Allocated_reads:1	Strand:+
TTTTAGCGTGCACATGAGAAAACCCTC
>Location:NODE_117098_length_959_cov_38.440041	Coordinate:194	Reads:2	Hits:3	Allocated_reads:0.666666666666667	Strand:+
TTTTAGCGTGCACATGAGAAAGCCCTAA
>Location:NODE_117098_length_959_cov_38.440041	Coordinate:194	Reads:2	Hits:2	Allocated_reads:1	Strand:+
TTTTAGCGTGCACATGAGAAAGCCCTAAGGA
>Location:NODE_117098_length_959_cov_38.440041	Coordinate:195	Reads:6	Hits:5	Allocated_reads:1.2	Strand:+
TTTAGCGTGCACATGAGAAAGCCC
>Location:NODE_117098_length_959_cov_38.440041	Coordinate:195	Reads:1	Hits:5	Allocated_reads:0.2	Strand:+
TTTAGCGTGCACATGAGAAAACCCTC
>Location:NODE_117098_length_959_cov_38.440041	Coordinate:195	Reads:1	Hits:5	Allocated_reads:0.2	Strand:+
TTTAGCGTGCACATGAGAAAACCCTCA
>Location:NODE_117098_length_959_cov_38.440041	Coordinate:196	Reads:1	Hits:5	Allocated_reads:0.2	Strand:+
TTAGCGTGCACATGAGAAAACCCT
>Location:NODE_117098_length_959_cov_38.440041	Coordinate:196	Reads:15	Hits:5	Allocated_reads:3	Strand:+
TTAGCGTGCACATGAGAAAGCCCT
>Location:NODE_117098_length_959_cov_38.440041	Coordinate:196	Reads:1	Hits:5	Allocated_reads:0.2	Strand:+
TTAGCGTGCACATGAGAAAGCCCTA
>Location:NODE_117098_length_959_cov_38.440041	Coordinate:196	Reads:3	Hits:5	Allocated_reads:0.6	Strand:+
TTAGCGTGCACATGAGAAAACCCTC
>Location:NODE_117098_length_959_cov_38.440041	Coordinate:196	Reads:1	Hits:5	Allocated_reads:0.2	Strand:+
TTAGCGTGCACATGAGAAAACCCTCA
>Location:NODE_117098_length_959_cov_38.440041	Coordinate:196	Reads:1	Hits:5	Allocated_reads:0.2	Strand:+
TTAGCGTGCACATGAGAAAACCCTCT
>Location:NODE_117098_length_959_cov_38.440041	Coordinate:196	Reads:1	Hits:5	Allocated_reads:0.2	Strand:+
TTAGCGTGCACATGAGAAAGCCCTATT
>Location:NODE_117098_length_959_cov_38.440041	Coordinate:196	Reads:4	Hits:2	Allocated_reads:2	Strand:+
TTAGCGTGCACATGAGAAAGCCCTAAG
>Location:NODE_117098_length_959_cov_38.440041	Coordinate:196	Reads:5	Hits:2	Allocated_reads:2.5	Strand:+
TTAGCGTGCACATGAGAAAGCCCTAAGGA
>Location:NODE_117098_length_959_cov_38.440041	Coordinate:196	Reads:1	Hits:2	Allocated_reads:0.5	Strand:+
TTAGCGTGCACATGAGAAAGCCCTAAGGATG
>Location:NODE_117098_length_959_cov_38.440041	Coordinate:196	Reads:1	Hits:2	Allocated_reads:0.5	Strand:+
TTAGCGTGCACATGAGAAAGCCCTAAGGATGATA
>Location:NODE_117098_length_959_cov_38.440041	Coordinate:197	Reads:1	Hits:5	Allocated_reads:0.2	Strand:+
TAGCGTGCACATGAGAAAGCCCTAA
>Location:NODE_117098_length_959_cov_38.440041	Coordinate:197	Reads:1	Hits:2	Allocated_reads:0.5	Strand:+
TAGCGTGCACATGAGAAAGCCCTAAG
>Location:NODE_117098_length_959_cov_38.440041	Coordinate:197	Reads:4	Hits:2	Allocated_reads:2	Strand:+
TAGCGTGCACATGAGAAAGCCCTAAGG
>Location:NODE_117098_length_959_cov_38.440041	Coordinate:197	Reads:14	Hits:2	Allocated_reads:7	Strand:+
TAGCGTGCACATGAGAAAGCCCTAAGGA
>Location:NODE_117098_length_959_cov_38.440041	Coordinate:197	Reads:1	Hits:2	Allocated_reads:0.5	Strand:+
TAGCGTGCACATGAGAAAGCCCTAAGGAT
>Location:NODE_117098_length_959_cov_38.440041	Coordinate:197	Reads:1	Hits:2	Allocated_reads:0.5	Strand:+
TAGCGTGCACATGAGAAAGCCCTAAGGAAA
>Location:NODE_117098_length_959_cov_38.440041	Coordinate:197	Reads:1	Hits:2	Allocated_reads:0.5	Strand:+
TAGCGTGCACATGAGAAAGCCCTAAGGATGA
>Location:NODE_117098_length_959_cov_38.440041	Coordinate:198	Reads:1	Hits:2	Allocated_reads:0.5	Strand:+
AGCGTGCACATGAGAAAGCCCTAAG
>Location:NODE_117098_length_959_cov_38.440041	Coordinate:198	Reads:3	Hits:2	Allocated_reads:1.5	Strand:+
AGCGTGCACATGAGAAAGCCCTAAGG
>Location:NODE_117098_length_959_cov_38.440041	Coordinate:198	Reads:5	Hits:2	Allocated_reads:2.5	Strand:+
AGCGTGCACATGAGAAAGCCCTAAGGA
>Location:NODE_117098_length_959_cov_38.440041	Coordinate:198	Reads:2	Hits:2	Allocated_reads:1	Strand:+
AGCGTGCACATGAGAAAGCCCTAAGGATGA
>Location:NODE_117098_length_959_cov_38.440041	Coordinate:198	Reads:3	Hits:2	Allocated_reads:1.5	Strand:+
AGCGTGCACATGAGAAAGCCCTAAGGATGATA
>Location:NODE_117098_length_959_cov_38.440041	Coordinate:199	Reads:1	Hits:2	Allocated_reads:0.5	Strand:-
ATCCTTAGGGCTTTCTCATGTGCACGC
>Location:NODE_117098_length_959_cov_38.440041	Coordinate:199	Reads:1	Hits:2	Allocated_reads:0.5	Strand:+
GCGTGCACATGAGAAAGCCCTAAG
>Location:NODE_117098_length_959_cov_38.440041	Coordinate:199	Reads:2	Hits:2	Allocated_reads:1	Strand:+
GCGTGCACATGAGAAAGCCCTAAGG
>Location:NODE_117098_length_959_cov_38.440041	Coordinate:199	Reads:1	Hits:2	Allocated_reads:0.5	Strand:+
GCGTGCACATGAGAAAGCCCTAAGGA
>Location:NODE_117098_length_959_cov_38.440041	Coordinate:199	Reads:2	Hits:2	Allocated_reads:1	Strand:+
GCGTGCACATGAGAAAGCCCTAAGGAT
>Location:NODE_117098_length_959_cov_38.440041	Coordinate:199	Reads:2	Hits:2	Allocated_reads:1	Strand:+
GCGTGCACATGAGAAAGCCCTAAGGATGA
>Location:NODE_117098_length_959_cov_38.440041	Coordinate:199	Reads:4	Hits:2	Allocated_reads:2	Strand:+
GCGTGCACATGAGAAAGCCCTAAGGATGATA
>Location:NODE_117098_length_959_cov_38.440041	Coordinate:200	Reads:1	Hits:2	Allocated_reads:0.5	Strand:+
CGTGCACATGAGAAAGCCCTAAGGATGAT
>Location:NODE_117098_length_959_cov_38.440041	Coordinate:200	Reads:7	Hits:2	Allocated_reads:3.5	Strand:+
CGTGCACATGAGAAAGCCCTAAGGATGATA
>Location:NODE_117098_length_959_cov_38.440041	Coordinate:201	Reads:1	Hits:2	Allocated_reads:0.5	Strand:+
GTGCACATGAGAAAGCCCTAAGGATGAT
>Location:NODE_117098_length_959_cov_38.440041	Coordinate:201	Reads:2	Hits:2	Allocated_reads:1	Strand:+
GTGCACATGAGAAAGCCCTAAGGATGATA
>Location:NODE_117098_length_959_cov_38.440041	Coordinate:202	Reads:1	Hits:2	Allocated_reads:0.5	Strand:-
ATCATCCTTAGGGCTTTCTCATGTGCA
>Location:NODE_117098_length_959_cov_38.440041	Coordinate:202	Reads:1	Hits:2	Allocated_reads:0.5	Strand:-
TATCATCCTTAGGGCTTTCTCATGTGCA
>Location:NODE_117098_length_959_cov_38.440041	Coordinate:202	Reads:1	Hits:2	Allocated_reads:0.5	Strand:+
TGCACATGAGAAAGCCCTAAGGAT
>Location:NODE_117098_length_959_cov_38.440041	Coordinate:202	Reads:6	Hits:2	Allocated_reads:3	Strand:+
TGCACATGAGAAAGCCCTAAGGATG
>Location:NODE_117098_length_959_cov_38.440041	Coordinate:202	Reads:3	Hits:2	Allocated_reads:1.5	Strand:+
TGCACATGAGAAAGCCCTAAGGATGA
>Location:NODE_117098_length_959_cov_38.440041	Coordinate:202	Reads:31	Hits:2	Allocated_reads:15.5	Strand:+
TGCACATGAGAAAGCCCTAAGGATGATA
>Location:NODE_117098_length_959_cov_38.440041	Coordinate:202	Reads:1	Hits:2	Allocated_reads:0.5	Strand:+
TGCACATGAGAAAGCCCTAAGGATGATAT
>Location:NODE_117098_length_959_cov_38.440041	Coordinate:202	Reads:12	Hits:2	Allocated_reads:6	Strand:+
TGCACATGAGAAAGCCCTAAGGATGATATT
>Location:NODE_117098_length_959_cov_38.440041	Coordinate:202	Reads:2	Hits:2	Allocated_reads:1	Strand:+
TGCACATGAGAAAGCCCTAAGGATGATATTT
>Location:NODE_117098_length_959_cov_38.440041	Coordinate:204	Reads:1	Hits:2	Allocated_reads:0.5	Strand:-
AAATATCATCCTTAGGGCTTTCTCATGTG
>Location:NODE_117098_length_959_cov_38.440041	Coordinate:204	Reads:1	Hits:2	Allocated_reads:0.5	Strand:-
AATATCATCCTTAGGGCTTTCTCATGTG
>Location:NODE_117098_length_959_cov_38.440041	Coordinate:204	Reads:1	Hits:2	Allocated_reads:0.5	Strand:-
ATCATCCTTAGGGCTTTCTCATGTG
>Location:NODE_117098_length_959_cov_38.440041	Coordinate:204	Reads:1	Hits:2	Allocated_reads:0.5	Strand:+
CACATGAGAAAGCCCTAAGGATGATATTT
>Location:NODE_117098_length_959_cov_38.440041	Coordinate:204	Reads:1	Hits:2	Allocated_reads:0.5	Strand:-
TCATCCTTAGGGCTTTCTCATGTG
>Location:NODE_117098_length_959_cov_38.440041	Coordinate:205	Reads:2	Hits:2	Allocated_reads:1	Strand:-
ATCATCCTTAGGGCTTTCTCATGT
>Location:NODE_117098_length_959_cov_38.440041	Coordinate:206	Reads:1	Hits:1	Allocated_reads:1	Strand:+
CATGAGAAAGCCCTAAGGATGATATTTTGGC
>Location:NODE_117098_length_959_cov_38.440041	Coordinate:208	Reads:6	Hits:2	Allocated_reads:3	Strand:+
TGAGAAAGCCCTAAGGATGATATTT
>Location:NODE_117098_length_959_cov_38.440041	Coordinate:208	Reads:3	Hits:2	Allocated_reads:1.5	Strand:+
TGAGAAAGCCCTAAGGATGATATTTT
>Location:NODE_117098_length_959_cov_38.440041	Coordinate:208	Reads:6	Hits:2	Allocated_reads:3	Strand:+
TGAGAAAGCCCTAAGGATGATATTTTG
>Location:NODE_117098_length_959_cov_38.440041	Coordinate:208	Reads:10	Hits:2	Allocated_reads:5	Strand:+
TGAGAAAGCCCTAAGGATGATATTTTGG
>Location:NODE_117098_length_959_cov_38.440041	Coordinate:208	Reads:32	Hits:1	Allocated_reads:32	Strand:+
TGAGAAAGCCCTAAGGATGATATTTTGGC
>Location:NODE_117098_length_959_cov_38.440041	Coordinate:208	Reads:1	Hits:1	Allocated_reads:1	Strand:+
TGAGAAAGCCCTAAGGATGATATTTTGGCT
>Location:NODE_117098_length_959_cov_38.440041	Coordinate:209	Reads:1	Hits:1	Allocated_reads:1	Strand:+
GAGAAAGCCCTAAGGATGATATTTTGGC
>Location:NODE_117098_length_959_cov_38.440041	Coordinate:210	Reads:1	Hits:2	Allocated_reads:0.5	Strand:-
CAAAATATCATCCTTAGGGCTTTCT
>Location:NODE_117098_length_959_cov_38.440041	Coordinate:211	Reads:1	Hits:2	Allocated_reads:0.5	Strand:+
GAAAGCCCTAAGGATGATATTTTG
>Location:NODE_117098_length_959_cov_38.440041	Coordinate:211	Reads:1	Hits:2	Allocated_reads:0.5	Strand:+
GAAAGCCCTAAGGATGATATTTTGG
>Location:NODE_117098_length_959_cov_38.440041	Coordinate:211	Reads:1	Hits:1	Allocated_reads:1	Strand:+
GAAAGCCCTAAGGATGATATTTTGGCTCCT
>Location:NODE_117098_length_959_cov_38.440041	Coordinate:213	Reads:1	Hits:1	Allocated_reads:1	Strand:-
TGAGGAGCCAAAATATCATCCTTAGGGCTT
>Location:NODE_117098_length_959_cov_38.440041	Coordinate:214	Reads:2	Hits:1	Allocated_reads:2	Strand:+
AGCCCTAAGGATGATATTTTGGCTCCT
>Location:NODE_117098_length_959_cov_38.440041	Coordinate:214	Reads:1	Hits:1	Allocated_reads:1	Strand:+
AGCCCTAAGGATGATATTTTGGCTCCTCAGT
>Location:NODE_117098_length_959_cov_38.440041	Coordinate:215	Reads:1	Hits:1	Allocated_reads:1	Strand:+
GCCCTAAGGATGATATTTTGGCTC
>Location:NODE_117098_length_959_cov_38.440041	Coordinate:215	Reads:1	Hits:1	Allocated_reads:1	Strand:+
GCCCTAAGGATGATATTTTGGCTCC
>Location:NODE_117098_length_959_cov_38.440041	Coordinate:215	Reads:1	Hits:1	Allocated_reads:1	Strand:+
GCCCTAAGGATGATATTTTGGCTCCT
>Location:NODE_117098_length_959_cov_38.440041	Coordinate:215	Reads:1	Hits:1	Allocated_reads:1	Strand:+
GCCCTAAGGATGATATTTTGGCTCCTC
>Location:NODE_117098_length_959_cov_38.440041	Coordinate:216	Reads:1	Hits:1	Allocated_reads:1	Strand:+
CCCTAAGGATGATATTTTGGCTCCT
>Location:NODE_117098_length_959_cov_38.440041	Coordinate:217	Reads:1	Hits:1	Allocated_reads:1	Strand:+
CCTAAGGATGATATTTTGGCTCCTC
>Location:NODE_117098_length_959_cov_38.440041	Coordinate:218	Reads:1	Hits:1	Allocated_reads:1	Strand:+
CTAAGGATGATATTTTGGCTCCTCAGTTTGGCA
>Location:NODE_117098_length_959_cov_38.440041	Coordinate:218	Reads:1	Hits:1	Allocated_reads:1	Strand:+
CTAAGGATGATATTTTGGCTCCTCAGTTTGGCATG
>Location:NODE_117098_length_959_cov_38.440041	Coordinate:219	Reads:2	Hits:1	Allocated_reads:2	Strand:+
TAAGGATGATATTTTGGCTCCTCAGT
>Location:NODE_117098_length_959_cov_38.440041	Coordinate:219	Reads:4	Hits:1	Allocated_reads:4	Strand:+
TAAGGATGATATTTTGGCTCCTCAGTT
>Location:NODE_117098_length_959_cov_38.440041	Coordinate:219	Reads:3	Hits:1	Allocated_reads:3	Strand:+
TAAGGATGATATTTTGGCTCCTCAGTTT
>Location:NODE_117098_length_959_cov_38.440041	Coordinate:219	Reads:2	Hits:1	Allocated_reads:2	Strand:+
TAAGGATGATATTTTGGCTCCTCAGTTTGG
>Location:NODE_117098_length_959_cov_38.440041	Coordinate:219	Reads:8	Hits:1	Allocated_reads:8	Strand:+
TAAGGATGATATTTTGGCTCCTCAGTTTGGC
>Location:NODE_117098_length_959_cov_38.440041	Coordinate:219	Reads:1	Hits:1	Allocated_reads:1	Strand:+
TAAGGATGATATTTTGGCTCCTCAGTTTGAAA
>Location:NODE_117098_length_959_cov_38.440041	Coordinate:219	Reads:35	Hits:1	Allocated_reads:35	Strand:+
TAAGGATGATATTTTGGCTCCTCAGTTTGGCA
>Location:NODE_117098_length_959_cov_38.440041	Coordinate:219	Reads:8	Hits:1	Allocated_reads:8	Strand:+
TAAGGATGATATTTTGGCTCCTCAGTTTGGCATG
>Location:NODE_117098_length_959_cov_38.440041	Coordinate:219	Reads:1	Hits:1	Allocated_reads:1	Strand:+
TAAGGATGATATTTTGGCTCCTCAGTTTGGCATGA
>Location:NODE_117098_length_959_cov_38.440041	Coordinate:220	Reads:1	Hits:1	Allocated_reads:1	Strand:+
AAGGATGATATTTTGGCTCCTCAG
>Location:NODE_117098_length_959_cov_38.440041	Coordinate:220	Reads:1	Hits:1	Allocated_reads:1	Strand:+
AAGGATGATATTTTGGCTCCTCAGA
>Location:NODE_117098_length_959_cov_38.440041	Coordinate:220	Reads:1	Hits:1	Allocated_reads:1	Strand:+
AAGGATGATATTTTGGCTCCTCAGTT
>Location:NODE_117098_length_959_cov_38.440041	Coordinate:220	Reads:1	Hits:1	Allocated_reads:1	Strand:+
AAGGATGATATTTTGGCTCCTCAGTTT
>Location:NODE_117098_length_959_cov_38.440041	Coordinate:220	Reads:1	Hits:1	Allocated_reads:1	Strand:+
AAGGATGATATTTTGGCTCCTCAGTTTGGC
>Location:NODE_117098_length_959_cov_38.440041	Coordinate:220	Reads:19	Hits:1	Allocated_reads:19	Strand:+
AAGGATGATATTTTGGCTCCTCAGTTTGGCA
>Location:NODE_117098_length_959_cov_38.440041	Coordinate:220	Reads:1	Hits:1	Allocated_reads:1	Strand:+
AAGGATGATATTTTGGCTCCTCAGTTTGGCAT
>Location:NODE_117098_length_959_cov_38.440041	Coordinate:220	Reads:1	Hits:1	Allocated_reads:1	Strand:-
GCCAAACTGAGGAGCCAAAATATCATCCTT
>Location:NODE_117098_length_959_cov_38.440041	Coordinate:221	Reads:1	Hits:1	Allocated_reads:1	Strand:-
GCCAAACTGAGGAGCCAAAATATCATCCT
>Location:NODE_117098_length_959_cov_38.440041	Coordinate:222	Reads:1	Hits:1	Allocated_reads:1	Strand:-
CACATGCCAAACTGAGGAGCCAAAATATCATCC
>Location:NODE_117098_length_959_cov_38.440041	Coordinate:222	Reads:3	Hits:1	Allocated_reads:3	Strand:-
GCCAAACTGAGGAGCCAAAATATCATCC
>Location:NODE_117098_length_959_cov_38.440041	Coordinate:222	Reads:1	Hits:1	Allocated_reads:1	Strand:+
GGATGATATTTTGGCTCCTCAGTTTGGCA
>Location:NODE_117098_length_959_cov_38.440041	Coordinate:222	Reads:1	Hits:1	Allocated_reads:1	Strand:+
GGATGATATTTTGGCTCCTCAGTTTTGCA
>Location:NODE_117098_length_959_cov_38.440041	Coordinate:223	Reads:3	Hits:1	Allocated_reads:3	Strand:-
AAACTGAGGAGCCAAAATATCATC
>Location:NODE_117098_length_959_cov_38.440041	Coordinate:223	Reads:2	Hits:1	Allocated_reads:2	Strand:-
CACATGCCAAACTGAGGAGCCAAAATATCATC
>Location:NODE_117098_length_959_cov_38.440041	Coordinate:223	Reads:1	Hits:1	Allocated_reads:1	Strand:+
GATGATATTTTGGCTCCTCAGTTTGGC
>Location:NODE_117098_length_959_cov_38.440041	Coordinate:223	Reads:3	Hits:1	Allocated_reads:3	Strand:+
GATGATATTTTGGCTCCTCAGTTTGGCA
>Location:NODE_117098_length_959_cov_38.440041	Coordinate:223	Reads:3	Hits:1	Allocated_reads:3	Strand:+
GATGATATTTTGGCTCCTCAGTTTGGCATG
>Location:NODE_117098_length_959_cov_38.440041	Coordinate:223	Reads:2	Hits:1	Allocated_reads:2	Strand:-
GCCAAACTGAGGAGCCAAAATATCATC
>Location:NODE_117098_length_959_cov_38.440041	Coordinate:223	Reads:1	Hits:1	Allocated_reads:1	Strand:-
TGCCAAACTGAGGAGCCAAAATATCATC
>Location:NODE_117098_length_959_cov_38.440041	Coordinate:224	Reads:1	Hits:1	Allocated_reads:1	Strand:-
CAAACTGAGGAGCCAAAATATCAT
>Location:NODE_117098_length_959_cov_38.440041	Coordinate:224	Reads:1	Hits:1	Allocated_reads:1	Strand:-
CACATGCCAAACTGAGGAGCCAAAATATCAT
>Location:NODE_117098_length_959_cov_38.440041	Coordinate:224	Reads:2	Hits:1	Allocated_reads:2	Strand:-
GCCAAACTGAGGAGCCAAAATATCAT
>Location:NODE_117098_length_959_cov_38.440041	Coordinate:225	Reads:1	Hits:1	Allocated_reads:1	Strand:+
TGATATTTTGGCTCCTCAGTTTGG
>Location:NODE_117098_length_959_cov_38.440041	Coordinate:225	Reads:2	Hits:1	Allocated_reads:2	Strand:+
TGATATTTTGGCTCCTCAGTTTGGC
>Location:NODE_117098_length_959_cov_38.440041	Coordinate:225	Reads:21	Hits:1	Allocated_reads:21	Strand:+
TGATATTTTGGCTCCTCAGTTTGGCA
>Location:NODE_117098_length_959_cov_38.440041	Coordinate:225	Reads:1	Hits:1	Allocated_reads:1	Strand:+
TGATATTTTGGCTCCTCAGTTTGGCAT
>Location:NODE_117098_length_959_cov_38.440041	Coordinate:225	Reads:12	Hits:1	Allocated_reads:12	Strand:+
TGATATTTTGGCTCCTCAGTTTGGCATG
>Location:NODE_117098_length_959_cov_38.440041	Coordinate:225	Reads:2	Hits:1	Allocated_reads:2	Strand:+
TGATATTTTGGCTCCTCAGTTTGGCATGTG
>Location:NODE_117098_length_959_cov_38.440041	Coordinate:225	Reads:1	Hits:1	Allocated_reads:1	Strand:-
TGCCAAACTGAGGAGCCAAAATATCA
>Location:NODE_117098_length_959_cov_38.440041	Coordinate:226	Reads:1	Hits:1	Allocated_reads:1	Strand:-
ACATGCCAAACTGAGGAGCCAAAATATC
>Location:NODE_117098_length_959_cov_38.440041	Coordinate:226	Reads:1	Hits:1	Allocated_reads:1	Strand:-
ATGCCAAACTGAGGAGCCAAAATATC
>Location:NODE_117098_length_959_cov_38.440041	Coordinate:226	Reads:1	Hits:1	Allocated_reads:1	Strand:-
CACATGCCAAACTGAGGAGCCAAAATATC
>Location:NODE_117098_length_959_cov_38.440041	Coordinate:226	Reads:3	Hits:1	Allocated_reads:3	Strand:-
GCCAAACTGAGGAGCCAAAATATC
>Location:NODE_117098_length_959_cov_38.440041	Coordinate:226	Reads:4	Hits:1	Allocated_reads:4	Strand:-
TGCCAAACTGAGGAGCCAAAATATC
>Location:NODE_117098_length_959_cov_38.440041	Coordinate:227	Reads:3	Hits:1	Allocated_reads:3	Strand:-
CACATGCCAAACTGAGGAGCCAAAATAT
>Location:NODE_117098_length_959_cov_38.440041	Coordinate:227	Reads:2	Hits:1	Allocated_reads:2	Strand:-
CATGCCAAACTGAGGAGCCAAAATAT
>Location:NODE_117098_length_959_cov_38.440041	Coordinate:227	Reads:2	Hits:1	Allocated_reads:2	Strand:-
TGCCAAACTGAGGAGCCAAAATAT
>Location:NODE_117098_length_959_cov_38.440041	Coordinate:228	Reads:1	Hits:1	Allocated_reads:1	Strand:-
ACACATGCCAAACTGAGGAGCCAAAATA
>Location:NODE_117098_length_959_cov_38.440041	Coordinate:228	Reads:5	Hits:1	Allocated_reads:5	Strand:-
CACATGCCAAACTGAGGAGCCAAAATA
>Location:NODE_117098_length_959_cov_38.440041	Coordinate:228	Reads:2	Hits:1	Allocated_reads:2	Strand:-
CATGCCAAACTGAGGAGCCAAAATA
>Location:NODE_117098_length_959_cov_38.440041	Coordinate:228	Reads:1	Hits:1	Allocated_reads:1	Strand:+
TATTTTGGCTCCTCAGTTTGGCAT
>Location:NODE_117098_length_959_cov_38.440041	Coordinate:228	Reads:2	Hits:1	Allocated_reads:2	Strand:+
TATTTTGGCTCCTCAGTTTGGCATG
>Location:NODE_117098_length_959_cov_38.440041	Coordinate:228	Reads:3	Hits:1	Allocated_reads:3	Strand:+
TATTTTGGCTCCTCAGTTTGGCATGTG
>Location:NODE_117098_length_959_cov_38.440041	Coordinate:228	Reads:3	Hits:1	Allocated_reads:3	Strand:+
TATTTTGGCTCCTCAGTTTGGCATGTGT
>Location:NODE_117098_length_959_cov_38.440041	Coordinate:228	Reads:3	Hits:1	Allocated_reads:3	Strand:+
TATTTTGGCTCCTCAGTTTGGCATGTGTT
>Location:NODE_117098_length_959_cov_38.440041	Coordinate:228	Reads:1	Hits:1	Allocated_reads:1	Strand:+
TATTTTGGCTCCTCAGTTTGGCATGTGTTTT
>Location:NODE_117098_length_959_cov_38.440041	Coordinate:229	Reads:1	Hits:1	Allocated_reads:1	Strand:-
AACACATGCCAAACTGAGGAGCCAAAAT
>Location:NODE_117098_length_959_cov_38.440041	Coordinate:229	Reads:5	Hits:1	Allocated_reads:5	Strand:-
CACATGCCAAACTGAGGAGCCAAAAT
>Location:NODE_117098_length_959_cov_38.440041	Coordinate:229	Reads:1	Hits:1	Allocated_reads:1	Strand:-
CATGCCAAACTGAGGAGCCAAAAT
>Location:NODE_117098_length_959_cov_38.440041	Coordinate:229	Reads:1	Hits:1	Allocated_reads:1	Strand:-
CTTCAAAACACATGCCAAACTGAGGAGCCAAAAT
>Location:NODE_117098_length_959_cov_38.440041	Coordinate:229	Reads:2	Hits:1	Allocated_reads:2	Strand:-
TCAAAACACATGCCAAACTGAGGAGCCAAAAT
>Location:NODE_117098_length_959_cov_38.440041	Coordinate:230	Reads:1	Hits:1	Allocated_reads:1	Strand:-
AACACATGCCAAACTGAGGAGCCAAAA
>Location:NODE_117098_length_959_cov_38.440041	Coordinate:230	Reads:6	Hits:1	Allocated_reads:6	Strand:-
CACATGCCAAACTGAGGAGCCAAAA
>Location:NODE_117098_length_959_cov_38.440041	Coordinate:230	Reads:2	Hits:1	Allocated_reads:2	Strand:-
TCAAAACACATGCCAAACTGAGGAGCCAAAA
>Location:NODE_117098_length_959_cov_38.440041	Coordinate:230	Reads:1	Hits:1	Allocated_reads:1	Strand:+
TTTTGGCTCCTCAGTTTGGCATGT
>Location:NODE_117098_length_959_cov_38.440041	Coordinate:230	Reads:1	Hits:1	Allocated_reads:1	Strand:+
TTTTGGCTCCTCAGTTTGGCATGTG
>Location:NODE_117098_length_959_cov_38.440041	Coordinate:230	Reads:1	Hits:1	Allocated_reads:1	Strand:+
TTTTGGCTCCTCAGTTTGGCATGTGTT
>Location:NODE_117098_length_959_cov_38.440041	Coordinate:230	Reads:1	Hits:1	Allocated_reads:1	Strand:+
TTTTGGCTCCTCAGTTTGGCATGTGTTT
>Location:NODE_117098_length_959_cov_38.440041	Coordinate:230	Reads:1	Hits:1	Allocated_reads:1	Strand:+
TTTTGGCTCCTCAGTTTGGCATGTGTTTA
>Location:NODE_117098_length_959_cov_38.440041	Coordinate:230	Reads:1	Hits:1	Allocated_reads:1	Strand:+
TTTTGGCTCCTCAGTTTGGCATGTGTTTTGAAT
>Location:NODE_117098_length_959_cov_38.440041	Coordinate:231	Reads:2	Hits:1	Allocated_reads:2	Strand:+
TTTGGCTCCTCAGTTTGGCATGTGTTTT
>Location:NODE_117098_length_959_cov_38.440041	Coordinate:231	Reads:1	Hits:1	Allocated_reads:1	Strand:+
TTTGGCTCCTCAGTTTGGCATGTGTTTTGAAGT
>Location:NODE_117098_length_959_cov_38.440041	Coordinate:232	Reads:1	Hits:1	Allocated_reads:1	Strand:+
TTGGCTCCTCAGTTTGGCATGTGTT
>Location:NODE_117098_length_959_cov_38.440041	Coordinate:232	Reads:2	Hits:1	Allocated_reads:2	Strand:+
TTGGCTCCTCAGTTTGGCATGTGTTT
>Location:NODE_117098_length_959_cov_38.440041	Coordinate:232	Reads:1	Hits:1	Allocated_reads:1	Strand:+
TTGGCTCCTCAGTTTGGCATGTGTTTTGAA
>Location:NODE_117098_length_959_cov_38.440041	Coordinate:232	Reads:1	Hits:1	Allocated_reads:1	Strand:+
TTGGCTCCTCAGTTTGGCATGTGTTTTGAAGG
>Location:NODE_117098_length_959_cov_38.440041	Coordinate:233	Reads:2	Hits:1	Allocated_reads:2	Strand:-
TCAAAACACATGCCAAACTGAGGAGCCA
>Location:NODE_117098_length_959_cov_38.440041	Coordinate:234	Reads:4	Hits:1	Allocated_reads:4	Strand:-
TCAAAACACATGCCAAACTGAGGAGCC
>Location:NODE_117098_length_959_cov_38.440041	Coordinate:234	Reads:1	Hits:1	Allocated_reads:1	Strand:-
TTCAAAACACATGCCAAACTGAGGAGCC
>Location:NODE_117098_length_959_cov_38.440041	Coordinate:235	Reads:1	Hits:1	Allocated_reads:1	Strand:-
TCAAAACACATGCCAAACTGAGGAGC
>Location:NODE_117098_length_959_cov_38.440041	Coordinate:236	Reads:1	Hits:1	Allocated_reads:1	Strand:+
CTCCTCAGTTTGGCATGTGTTTTGAAGG
>Location:NODE_117098_length_959_cov_38.440041	Coordinate:236	Reads:1	Hits:1	Allocated_reads:1	Strand:+
CTCCTCAGTTTGGCATGTGTTTTGAAGGT
>Location:NODE_117098_length_959_cov_38.440041	Coordinate:236	Reads:1	Hits:1	Allocated_reads:1	Strand:-
TCAAAACACATGCCAAACTGAGGAG
>Location:NODE_117098_length_959_cov_38.440041	Coordinate:237	Reads:3	Hits:2	Allocated_reads:1.5	Strand:-
TCAAAACACATGCCAAACTGAGGA
>Location:NODE_117098_length_959_cov_38.440041	Coordinate:237	Reads:1	Hits:2	Allocated_reads:0.5	Strand:+
TCCTCAGTTTGGCATGTGTTTTGAA
>Location:NODE_117098_length_959_cov_38.440041	Coordinate:237	Reads:1	Hits:2	Allocated_reads:0.5	Strand:+
TCCTCAGTTTGGCATGTGTTTGGAAGGT
>Location:NODE_117098_length_959_cov_38.440041	Coordinate:237	Reads:3	Hits:2	Allocated_reads:1.5	Strand:+
TCCTCAGTTTGGCATGTGTTTTGAAGGT
>Location:NODE_117098_length_959_cov_38.440041	Coordinate:237	Reads:3	Hits:2	Allocated_reads:1.5	Strand:+
TCCTCAGTTTGGCATGTGTTTTGAAGGTTT
>Location:NODE_117098_length_959_cov_38.440041	Coordinate:237	Reads:1	Hits:2	Allocated_reads:0.5	Strand:+
TCCTCAGTTTGGCATGTGTTTTGAAGGTTTT
>Location:NODE_117098_length_959_cov_38.440041	Coordinate:238	Reads:1	Hits:2	Allocated_reads:0.5	Strand:-
AACCTTCAAAACACATGCCAAACTGAGC
>Location:NODE_117098_length_959_cov_38.440041	Coordinate:240	Reads:1	Hits:2	Allocated_reads:0.5	Strand:+
TCAGTTTGGCATGTGTTTTGAAGG
>Location:NODE_117098_length_959_cov_38.440041	Coordinate:240	Reads:1	Hits:2	Allocated_reads:0.5	Strand:+
TCAGTTTGGCATGTGTTTTGAAGGT
>Location:NODE_117098_length_959_cov_38.440041	Coordinate:240	Reads:1	Hits:2	Allocated_reads:0.5	Strand:+
TCAGTTTGGCATGTGTTTTGAAGGTT
>Location:NODE_117098_length_959_cov_38.440041	Coordinate:240	Reads:8	Hits:2	Allocated_reads:4	Strand:+
TCAGTTTGGCATGTGTTTTGAAGGTTT
>Location:NODE_117098_length_959_cov_38.440041	Coordinate:240	Reads:1	Hits:2	Allocated_reads:0.5	Strand:+
TCAGTTTGGCATGTGTTTTGAAGGTTTT
>Location:NODE_117098_length_959_cov_38.440041	Coordinate:240	Reads:1	Hits:2	Allocated_reads:0.5	Strand:+
TCAGTTTGGCATGTGTTTTGAAGGTTTTG
>Location:NODE_117098_length_959_cov_38.440041	Coordinate:241	Reads:2	Hits:2	Allocated_reads:1	Strand:-
AACCTTCAAAACACATGCCAAACTG
>Location:NODE_117098_length_959_cov_38.440041	Coordinate:241	Reads:1	Hits:2	Allocated_reads:0.5	Strand:-
ACCTTCAAAACACATGCCAAACTG
>Location:NODE_117098_length_959_cov_38.440041	Coordinate:241	Reads:3	Hits:2	Allocated_reads:1.5	Strand:+
CAGTTTGGCATGTGTTTTGAAGGTTTTGA
>Location:NODE_117098_length_959_cov_38.440041	Coordinate:242	Reads:1	Hits:2	Allocated_reads:0.5	Strand:+
AGTTTGGCATGTGTTTTGAAGGTTTTGA
>Location:NODE_117098_length_959_cov_38.440041	Coordinate:243	Reads:1	Hits:2	Allocated_reads:0.5	Strand:+
GTTTGGCATGTGTTTTGAAGGTTTT
>Location:NODE_117098_length_959_cov_38.440041	Coordinate:245	Reads:7	Hits:2	Allocated_reads:3.5	Strand:+
TTGGCATGTGTTTTGAAGGTTTTG
>Location:NODE_117098_length_959_cov_38.440041	Coordinate:245	Reads:14	Hits:2	Allocated_reads:7	Strand:+
TTGGCATGTGTTTTGAAGGTTTTGA
>Location:NODE_117098_length_959_cov_38.440041	Coordinate:269	Reads:4	Hits:1	Allocated_reads:4	Strand:-
AACAACCCAGTGGCTGACGAAGCAATCGT
>Location:NODE_117098_length_959_cov_38.440041	Coordinate:271	Reads:1	Hits:1	Allocated_reads:1	Strand:-
CAAACAACCCAGTGGCTGACGAAGCAATT
>Location:NODE_117098_length_959_cov_38.440041	Coordinate:272	Reads:1	Hits:1	Allocated_reads:1	Strand:-
AAACAACCCAGTGGCTGACGAAGCAAT
>Location:NODE_117098_length_959_cov_38.440041	Coordinate:272	Reads:1	Hits:1	Allocated_reads:1	Strand:-
TCAAACAACCCAGTGGCTGACGAAGCAAT
>Location:NODE_117098_length_959_cov_38.440041	Coordinate:275	Reads:3	Hits:1	Allocated_reads:3	Strand:-
AAACAACCCAGTGGCTGACGAAGC
>Location:NODE_117098_length_959_cov_38.440041	Coordinate:276	Reads:5	Hits:1	Allocated_reads:5	Strand:-
CAAACAACCCAGTGGCTGACGAAG
>Location:NODE_117098_length_959_cov_38.440041	Coordinate:281	Reads:2	Hits:1	Allocated_reads:2	Strand:+
TCAGCCACTGGGTTGTTTGACTTCAT
>Location:NODE_117098_length_959_cov_38.440041	Coordinate:281	Reads:1	Hits:1	Allocated_reads:1	Strand:+
TCAGCCACTGGGTTGTTTGACTTCATTA
>Location:NODE_117098_length_959_cov_38.440041	Coordinate:281	Reads:2	Hits:1	Allocated_reads:2	Strand:+
TCAGCCACTGGGTTGTTTGACTTCATTAA
>Location:NODE_117098_length_959_cov_38.440041	Coordinate:281	Reads:1	Hits:1	Allocated_reads:1	Strand:+
TCAGCCACTGGGTTGTTTGACTTCATTAAG
>Location:NODE_117098_length_959_cov_38.440041	Coordinate:282	Reads:1	Hits:1	Allocated_reads:1	Strand:+
CAGCCACTGGGTTGTTTGACTTCATT
>Location:NODE_117098_length_959_cov_38.440041	Coordinate:283	Reads:3	Hits:1	Allocated_reads:3	Strand:+
AGCCACTGGGTTGTTTGACTTCAT
>Location:NODE_117098_length_959_cov_38.440041	Coordinate:283	Reads:4	Hits:1	Allocated_reads:4	Strand:+
AGCCACTGGGTTGTTTGACTTCATT
>Location:NODE_117098_length_959_cov_38.440041	Coordinate:283	Reads:1	Hits:1	Allocated_reads:1	Strand:+
AGCCACTGGGTTGTTTGACTTCAGTAAG
>Location:NODE_117098_length_959_cov_38.440041	Coordinate:283	Reads:7	Hits:1	Allocated_reads:7	Strand:+
AGCCACTGGGTTGTTTGACTTCATTAAG
>Location:NODE_117098_length_959_cov_38.440041	Coordinate:283	Reads:1	Hits:1	Allocated_reads:1	Strand:+
AGCCACTGGGTTGTTTGACTTCATTAAGAA
>Location:NODE_117098_length_959_cov_38.440041	Coordinate:284	Reads:50	Hits:1	Allocated_reads:50	Strand:+
GCCACTGGGTTGTTTGACTTCATT
>Location:NODE_117098_length_959_cov_38.440041	Coordinate:284	Reads:2	Hits:1	Allocated_reads:2	Strand:+
GCCACTGGGTTGTTTGACTTCATTA
>Location:NODE_117098_length_959_cov_38.440041	Coordinate:284	Reads:2	Hits:1	Allocated_reads:2	Strand:+
GCCACTGGGTTGTTTGACTTCATTAA
>Location:NODE_117098_length_959_cov_38.440041	Coordinate:284	Reads:1	Hits:1	Allocated_reads:1	Strand:+
GCCACTGGGTTGTTTGACATCATTAAG
>Location:NODE_117098_length_959_cov_38.440041	Coordinate:284	Reads:155	Hits:1	Allocated_reads:155	Strand:+
GCCACTGGGTTGTTTGACTTCATTAAG
>Location:NODE_117098_length_959_cov_38.440041	Coordinate:284	Reads:1	Hits:1	Allocated_reads:1	Strand:+
GCCACTGGGTTGTTTGACTTCATTAAGT
>Location:NODE_117098_length_959_cov_38.440041	Coordinate:284	Reads:10	Hits:1	Allocated_reads:10	Strand:+
GCCACTGGGTTGTTTGACTTCATTAAGA
>Location:NODE_117098_length_959_cov_38.440041	Coordinate:284	Reads:8	Hits:1	Allocated_reads:8	Strand:+
GCCACTGGGTTGTTTGACTTCATTAAGAA
>Location:NODE_117098_length_959_cov_38.440041	Coordinate:284	Reads:1	Hits:1	Allocated_reads:1	Strand:+
GCCACTGGGTTGTTTGACTTCATTAAGAAT
>Location:NODE_117098_length_959_cov_38.440041	Coordinate:284	Reads:2	Hits:1	Allocated_reads:2	Strand:+
GCCACTGGGTTGTTTGACTTCATTAAGAAG
>Location:NODE_117098_length_959_cov_38.440041	Coordinate:284	Reads:1	Hits:1	Allocated_reads:1	Strand:+
GCCACTGGGTTGTTTGACTTCATTAAGAATT
>Location:NODE_117098_length_959_cov_38.440041	Coordinate:284	Reads:3	Hits:1	Allocated_reads:3	Strand:+
GCCACTGGGTTGTTTGACTTCATTAAGAAGA
>Location:NODE_117098_length_959_cov_38.440041	Coordinate:284	Reads:2	Hits:1	Allocated_reads:2	Strand:+
GCCACTGGGTTGTTTGACTTCATTAAGAAGAC
>Location:NODE_117098_length_959_cov_38.440041	Coordinate:284	Reads:1	Hits:1	Allocated_reads:1	Strand:+
GCCACTGGGTTGTTTGACTTCATTAAGAAGACT
>Location:NODE_117098_length_959_cov_38.440041	Coordinate:285	Reads:7	Hits:1	Allocated_reads:7	Strand:+
CCACTGGGTTGTTTGACTTCATTAAG
>Location:NODE_117098_length_959_cov_38.440041	Coordinate:285	Reads:1	Hits:1	Allocated_reads:1	Strand:+
CCACTGGGTTGTTTGACTTCATTAAGA
>Location:NODE_117098_length_959_cov_38.440041	Coordinate:285	Reads:1	Hits:1	Allocated_reads:1	Strand:+
CCACTGGGTTGTTTGACTTCATTAAGAAG
>Location:NODE_117098_length_959_cov_38.440041	Coordinate:285	Reads:3	Hits:1	Allocated_reads:3	Strand:+
CCACTGGGTTGTTTGACTTCATTAAGAAGA
>Location:NODE_117098_length_959_cov_38.440041	Coordinate:285	Reads:1	Hits:1	Allocated_reads:1	Strand:+
CCACTGGGTTGTTTGACTTCATTAAGAAGAC
>Location:NODE_117098_length_959_cov_38.440041	Coordinate:285	Reads:1	Hits:1	Allocated_reads:1	Strand:+
CCACTGGGTTGTTTGACTTCATTAAGAAGACTAG
>Location:NODE_117098_length_959_cov_38.440041	Coordinate:285	Reads:1	Hits:1	Allocated_reads:1	Strand:-
TAATGAAGTCAAACAACCCAGTGG
>Location:NODE_117098_length_959_cov_38.440041	Coordinate:286	Reads:1	Hits:1	Allocated_reads:1	Strand:+
CACTGGGTTGTTTGACTTCATTAA
>Location:NODE_117098_length_959_cov_38.440041	Coordinate:286	Reads:5	Hits:1	Allocated_reads:5	Strand:+
CACTGGGTTGTTTGACTTCATTAAG
>Location:NODE_117098_length_959_cov_38.440041	Coordinate:286	Reads:1	Hits:1	Allocated_reads:1	Strand:+
CACTGGGTTGTTTGACTTCATTAAGAAG
>Location:NODE_117098_length_959_cov_38.440041	Coordinate:286	Reads:1	Hits:1	Allocated_reads:1	Strand:+
CACTGGGTTGTTTGACTTCATTAAGAAGA
>Location:NODE_117098_length_959_cov_38.440041	Coordinate:286	Reads:2	Hits:1	Allocated_reads:2	Strand:+
CACTGGGTTGTTTGACTTCATTAAGAAGAC
>Location:NODE_117098_length_959_cov_38.440041	Coordinate:286	Reads:2	Hits:1	Allocated_reads:2	Strand:+
CACTGGGTTGTTTGACTTCATTAAGAAGACT
>Location:NODE_117098_length_959_cov_38.440041	Coordinate:287	Reads:1	Hits:1	Allocated_reads:1	Strand:+
ACTGGGTTGTTTGACTTCATTAAGAAG
>Location:NODE_117098_length_959_cov_38.440041	Coordinate:287	Reads:3	Hits:1	Allocated_reads:3	Strand:+
ACTGGGTTGTTTGACTTCATTAAGAAGA
>Location:NODE_117098_length_959_cov_38.440041	Coordinate:287	Reads:2	Hits:1	Allocated_reads:2	Strand:+
ACTGGGTTGTTTGACTTCATTAAGAAGAC
>Location:NODE_117098_length_959_cov_38.440041	Coordinate:287	Reads:4	Hits:1	Allocated_reads:4	Strand:+
ACTGGGTTGTTTGACTTCATTAAGAAGACT
>Location:NODE_117098_length_959_cov_38.440041	Coordinate:288	Reads:1	Hits:1	Allocated_reads:1	Strand:+
CTGGGTTGTTTGACTTCATTAAGAAG
>Location:NODE_117098_length_959_cov_38.440041	Coordinate:288	Reads:1	Hits:1	Allocated_reads:1	Strand:+
CTGGGTTGTTTGACTTCATTAAGAAGA
>Location:NODE_117098_length_959_cov_38.440041	Coordinate:288	Reads:4	Hits:1	Allocated_reads:4	Strand:+
CTGGGTTGTTTGACTTCATTAAGAAGAC
>Location:NODE_117098_length_959_cov_38.440041	Coordinate:288	Reads:4	Hits:1	Allocated_reads:4	Strand:+
CTGGGTTGTTTGACTTCATTAAGAAGACT
>Location:NODE_117098_length_959_cov_38.440041	Coordinate:289	Reads:1	Hits:1	Allocated_reads:1	Strand:+
TGGGTTGTTTGACTTCATTAAGAA
>Location:NODE_117098_length_959_cov_38.440041	Coordinate:289	Reads:9	Hits:1	Allocated_reads:9	Strand:+
TGGGTTGTTTGACTTCATTAAGAAGA
>Location:NODE_117098_length_959_cov_38.440041	Coordinate:289	Reads:1	Hits:1	Allocated_reads:1	Strand:+
TGGGTTGTTTGACTTCATTAAGAAGTT
>Location:NODE_117098_length_959_cov_38.440041	Coordinate:289	Reads:14	Hits:1	Allocated_reads:14	Strand:+
TGGGTTGTTTGACTTCATTAAGAAGAC
>Location:NODE_117098_length_959_cov_38.440041	Coordinate:289	Reads:1	Hits:1	Allocated_reads:1	Strand:+
TGGGTTGTTTGACTTCATTAAGAAGACC
>Location:NODE_117098_length_959_cov_38.440041	Coordinate:289	Reads:82	Hits:1	Allocated_reads:82	Strand:+
TGGGTTGTTTGACTTCATTAAGAAGACT
>Location:NODE_117098_length_959_cov_38.440041	Coordinate:289	Reads:10	Hits:1	Allocated_reads:10	Strand:+
TGGGTTGTTTGACTTCATTAAGAAGACTA
>Location:NODE_117098_length_959_cov_38.440041	Coordinate:289	Reads:1	Hits:1	Allocated_reads:1	Strand:+
TGGGTTGTTTGACTTCATTAAGAAGACTAG
>Location:NODE_117098_length_959_cov_38.440041	Coordinate:290	Reads:4	Hits:1	Allocated_reads:4	Strand:+
GGGTTGTTTGACTTCATTAAGAAGACT
>Location:NODE_117098_length_959_cov_38.440041	Coordinate:290	Reads:1	Hits:1	Allocated_reads:1	Strand:+
GGGTTGTTTGACTTCATTAAGAAGACTAGA
>Location:NODE_117098_length_959_cov_38.440041	Coordinate:291	Reads:4	Hits:1	Allocated_reads:4	Strand:+
GGTTGTTTGACTTCATTAAGAAGACT
>Location:NODE_117098_length_959_cov_38.440041	Coordinate:291	Reads:1	Hits:1	Allocated_reads:1	Strand:+
GGTTGTTTGACTTCATTAAGAAGACTAGA
>Location:NODE_117098_length_959_cov_38.440041	Coordinate:293	Reads:3	Hits:1	Allocated_reads:3	Strand:+
TTGTTTGACTTCATTAAGAAGACT
>Location:NODE_117098_length_959_cov_38.440041	Coordinate:293	Reads:1	Hits:1	Allocated_reads:1	Strand:+
TTGTTTGACTTCATTAAGAAGACTAGAGAA
>Location:NODE_117098_length_959_cov_38.440041	Coordinate:294	Reads:1	Hits:1	Allocated_reads:1	Strand:+
TGTTTGACTTCATTAAGAAGACTAGAGAA
>Location:NODE_117098_length_959_cov_38.440041	Coordinate:296	Reads:1	Hits:1	Allocated_reads:1	Strand:+
TTTGACTTCATTAAGAAGACTAGAGAA
>Location:NODE_117098_length_959_cov_38.440041	Coordinate:296	Reads:1	Hits:1	Allocated_reads:1	Strand:+
TTTGACTTCATTAAGAAGACTAGAGAAGG
>Location:NODE_117098_length_959_cov_38.440041	Coordinate:296	Reads:1	Hits:1	Allocated_reads:1	Strand:+
TTTGACTTCATTAAGAAGACTAGAGAAGGC
>Location:NODE_117098_length_959_cov_38.440041	Coordinate:297	Reads:2	Hits:1	Allocated_reads:2	Strand:+
TTGACTTCATTAAGAAGACTAGAGAAGGC
>Location:NODE_117098_length_959_cov_38.440041	Coordinate:297	Reads:1	Hits:1	Allocated_reads:1	Strand:+
TTGACTTCATTAAGAAGACTAGAGAAGGCC
>Location:NODE_117098_length_959_cov_38.440041	Coordinate:298	Reads:1	Hits:1	Allocated_reads:1	Strand:+
TGACTTCATTAAGAAGACTAGAGAAGGC
>Location:NODE_117098_length_959_cov_38.440041	Coordinate:298	Reads:1	Hits:1	Allocated_reads:1	Strand:+
TGACTTCATTAAGAAGACTAGAGAAGGCCACC
>Location:NODE_117098_length_959_cov_38.440041	Coordinate:299	Reads:1	Hits:1	Allocated_reads:1	Strand:-
CCTTCTCTAGTCTTCTTAATGAAGTC
>Location:NODE_117098_length_959_cov_38.440041	Coordinate:299	Reads:1	Hits:1	Allocated_reads:1	Strand:-
GTGGCCTTCTCTAGTCTTCTTAATGAAGTC
>Location:NODE_117098_length_959_cov_38.440041	Coordinate:300	Reads:2	Hits:1	Allocated_reads:2	Strand:+
ACTTCATTAAGAAGACTAGAGAAGGCCACC
>Location:NODE_117098_length_959_cov_38.440041	Coordinate:302	Reads:4	Hits:1	Allocated_reads:4	Strand:+
TTCATTAAGAAGACTAGAGAAGGCCACC
>Location:NODE_117098_length_959_cov_38.440041	Coordinate:302	Reads:2	Hits:1	Allocated_reads:2	Strand:+
TTCATTAAGAAGACTAGAGAAGGCCACCT
>Location:NODE_117098_length_959_cov_38.440041	Coordinate:303	Reads:1	Hits:1	Allocated_reads:1	Strand:+
TCATTAAGAAGACTAGAGAAGGCC
>Location:NODE_117098_length_959_cov_38.440041	Coordinate:303	Reads:10	Hits:1	Allocated_reads:10	Strand:+
TCATTAAGAAGACTAGAGAAGGCCACC
>Location:NODE_117098_length_959_cov_38.440041	Coordinate:303	Reads:1	Hits:1	Allocated_reads:1	Strand:+
TCATTAAGAAGACTAGAGAAGGCCACCTGTCA
>Location:NODE_117098_length_959_cov_38.440041	Coordinate:304	Reads:1	Hits:1	Allocated_reads:1	Strand:-
CAGGTGGCCTTCTCTAGTCTTCTTAATG
>Location:NODE_117098_length_959_cov_38.440041	Coordinate:304	Reads:3	Hits:1	Allocated_reads:3	Strand:+
CATTAAGAAGACTAGAGAAGGCCACC
>Location:NODE_117098_length_959_cov_38.440041	Coordinate:304	Reads:1	Hits:1	Allocated_reads:1	Strand:+
CATTAAGAAGACTAGAGAAGGCCACCT
>Location:NODE_117098_length_959_cov_38.440041	Coordinate:304	Reads:1	Hits:1	Allocated_reads:1	Strand:+
CATTAAGAAGACTAGAGAAGGCCACCTG
>Location:NODE_117098_length_959_cov_38.440041	Coordinate:304	Reads:1	Hits:1	Allocated_reads:1	Strand:+
CATTAAGAAGACTAGAGAAGGCCACCTGTCATG
>Location:NODE_117098_length_959_cov_38.440041	Coordinate:306	Reads:2	Hits:1	Allocated_reads:2	Strand:+
TTAAGAAGACTAGAGAAGGCCACT
>Location:NODE_117098_length_959_cov_38.440041	Coordinate:306	Reads:32	Hits:1	Allocated_reads:32	Strand:+
TTAAGAAGACTAGAGAAGGCCACC
>Location:NODE_117098_length_959_cov_38.440041	Coordinate:306	Reads:20	Hits:1	Allocated_reads:20	Strand:+
TTAAGAAGACTAGAGAAGGCCACCT
>Location:NODE_117098_length_959_cov_38.440041	Coordinate:306	Reads:2	Hits:1	Allocated_reads:2	Strand:+
TTAAGAAGACTAGAGAAGGCCACCTG
>Location:NODE_117098_length_959_cov_38.440041	Coordinate:306	Reads:6	Hits:1	Allocated_reads:6	Strand:+
TTAAGAAGACTAGAGAAGGCCACCTGT
>Location:NODE_117098_length_959_cov_38.440041	Coordinate:306	Reads:1	Hits:1	Allocated_reads:1	Strand:+
TTAAGAAGACTAGAGAAGGCCACCTGTC
>Location:NODE_117098_length_959_cov_38.440041	Coordinate:306	Reads:1	Hits:1	Allocated_reads:1	Strand:+
TTAAGAAGACTAGAGAAGGCCACCTGAGA
>Location:NODE_117098_length_959_cov_38.440041	Coordinate:306	Reads:1	Hits:1	Allocated_reads:1	Strand:+
TTAAGAAGACTAGAGAAGGCCACCTGTCA
>Location:NODE_117098_length_959_cov_38.440041	Coordinate:306	Reads:1	Hits:1	Allocated_reads:1	Strand:+
TTAAGAAGACTAGAGAAGGCCACCTGTCT
>Location:NODE_117098_length_959_cov_38.440041	Coordinate:306	Reads:1	Hits:1	Allocated_reads:1	Strand:+
TTAAGAAGACTAGAGAAGGCCACCTTTTT
>Location:NODE_117098_length_959_cov_38.440041	Coordinate:306	Reads:5	Hits:1	Allocated_reads:5	Strand:+
TTAAGAAGACTAGAGAAGGCCACCTGTCAT
>Location:NODE_117098_length_959_cov_38.440041	Coordinate:306	Reads:25	Hits:1	Allocated_reads:25	Strand:+
TTAAGAAGACTAGAGAAGGCCACCTGTCATG
>Location:NODE_117098_length_959_cov_38.440041	Coordinate:306	Reads:2	Hits:1	Allocated_reads:2	Strand:+
TTAAGAAGACTAGAGAAGGCCACCTGTCATGG
>Location:NODE_117098_length_959_cov_38.440041	Coordinate:306	Reads:2	Hits:1	Allocated_reads:2	Strand:+
TTAAGAAGACTAGAGAAGGCCACCTGTCATGGAGT
>Location:NODE_117098_length_959_cov_38.440041	Coordinate:307	Reads:1	Hits:1	Allocated_reads:1	Strand:+
TAAGAAGACTAGAGAAGGCCACCG
>Location:NODE_117098_length_959_cov_38.440041	Coordinate:307	Reads:10	Hits:1	Allocated_reads:10	Strand:+
TAAGAAGACTAGAGAAGGCCACCT
>Location:NODE_117098_length_959_cov_38.440041	Coordinate:307	Reads:6	Hits:1	Allocated_reads:6	Strand:+
TAAGAAGACTAGAGAAGGCCACCTG
>Location:NODE_117098_length_959_cov_38.440041	Coordinate:307	Reads:1	Hits:1	Allocated_reads:1	Strand:+
TAAGAAGACTAGAGAAGGCCACCTGT
>Location:NODE_117098_length_959_cov_38.440041	Coordinate:307	Reads:5	Hits:1	Allocated_reads:5	Strand:+
TAAGAAGACTAGAGAAGGCCACCTGTC
>Location:NODE_117098_length_959_cov_38.440041	Coordinate:307	Reads:12	Hits:1	Allocated_reads:12	Strand:+
TAAGAAGACTAGAGAAGGCCACCTGTCA
>Location:NODE_117098_length_959_cov_38.440041	Coordinate:307	Reads:5	Hits:1	Allocated_reads:5	Strand:+
TAAGAAGACTAGAGAAGGCCACCTGTCAT
>Location:NODE_117098_length_959_cov_38.440041	Coordinate:307	Reads:47	Hits:1	Allocated_reads:47	Strand:+
TAAGAAGACTAGAGAAGGCCACCTGTCATG
>Location:NODE_117098_length_959_cov_38.440041	Coordinate:307	Reads:1	Hits:1	Allocated_reads:1	Strand:+
TAAGAAGACTAGAGAAGGGCACCTGTCATGG
>Location:NODE_117098_length_959_cov_38.440041	Coordinate:307	Reads:20	Hits:1	Allocated_reads:20	Strand:+
TAAGAAGACTAGAGAAGGCCACCTGTCATGG
>Location:NODE_117098_length_959_cov_38.440041	Coordinate:307	Reads:11	Hits:1	Allocated_reads:11	Strand:+
TAAGAAGACTAGAGAAGGCCACCTGTCATGGA
>Location:NODE_117098_length_959_cov_38.440041	Coordinate:307	Reads:8	Hits:1	Allocated_reads:8	Strand:+
TAAGAAGACTAGAGAAGGCCACCTGTCATGGAG
>Location:NODE_117098_length_959_cov_38.440041	Coordinate:307	Reads:18	Hits:1	Allocated_reads:18	Strand:+
TAAGAAGACTAGAGAAGGCCACCTGTCATGGAGT
>Location:NODE_117098_length_959_cov_38.440041	Coordinate:308	Reads:2	Hits:1	Allocated_reads:2	Strand:+
AAGAAGACTAGAGAAGGCCACCTG
>Location:NODE_117098_length_959_cov_38.440041	Coordinate:308	Reads:1	Hits:1	Allocated_reads:1	Strand:+
AAGAAGACTAGAGAAGGCCACCTAT
>Location:NODE_117098_length_959_cov_38.440041	Coordinate:308	Reads:4	Hits:1	Allocated_reads:4	Strand:+
AAGAAGACTAGAGAAGGCCACCTGTC
>Location:NODE_117098_length_959_cov_38.440041	Coordinate:308	Reads:5	Hits:1	Allocated_reads:5	Strand:+
AAGAAGACTAGAGAAGGCCACCTGTCAT
>Location:NODE_117098_length_959_cov_38.440041	Coordinate:308	Reads:32	Hits:1	Allocated_reads:32	Strand:+
AAGAAGACTAGAGAAGGCCACCTGTCATG
>Location:NODE_117098_length_959_cov_38.440041	Coordinate:308	Reads:1	Hits:1	Allocated_reads:1	Strand:+
AAGAAGACTAGAGAAGGCCACCTATCATGA
>Location:NODE_117098_length_959_cov_38.440041	Coordinate:308	Reads:1	Hits:1	Allocated_reads:1	Strand:+
AAGAAGACTAGAGAAGGCCACCTGTCATGT
>Location:NODE_117098_length_959_cov_38.440041	Coordinate:308	Reads:7	Hits:1	Allocated_reads:7	Strand:+
AAGAAGACTAGAGAAGGCCACCTGTCATGG
>Location:NODE_117098_length_959_cov_38.440041	Coordinate:308	Reads:2	Hits:1	Allocated_reads:2	Strand:+
AAGAAGACTAGAGAAGGCCACCTGTCATGGA
>Location:NODE_117098_length_959_cov_38.440041	Coordinate:308	Reads:5	Hits:1	Allocated_reads:5	Strand:+
AAGAAGACTAGAGAAGGCCACCTGTCATGGAGT
>Location:NODE_117098_length_959_cov_38.440041	Coordinate:309	Reads:2	Hits:1	Allocated_reads:2	Strand:+
AGAAGACTAGAGAAGGCCACCTGT
>Location:NODE_117098_length_959_cov_38.440041	Coordinate:309	Reads:3	Hits:1	Allocated_reads:3	Strand:+
AGAAGACTAGAGAAGGCCACCTGTCA
>Location:NODE_117098_length_959_cov_38.440041	Coordinate:309	Reads:4	Hits:1	Allocated_reads:4	Strand:+
AGAAGACTAGAGAAGGCCACCTGTCATG
>Location:NODE_117098_length_959_cov_38.440041	Coordinate:309	Reads:18	Hits:1	Allocated_reads:18	Strand:+
AGAAGACTAGAGAAGGCCACCTGTCATGG
>Location:NODE_117098_length_959_cov_38.440041	Coordinate:309	Reads:9	Hits:1	Allocated_reads:9	Strand:+
AGAAGACTAGAGAAGGCCACCTGTCATGGA
>Location:NODE_117098_length_959_cov_38.440041	Coordinate:309	Reads:7	Hits:1	Allocated_reads:7	Strand:+
AGAAGACTAGAGAAGGCCACCTGTCATGGAG
>Location:NODE_117098_length_959_cov_38.440041	Coordinate:309	Reads:8	Hits:1	Allocated_reads:8	Strand:+
AGAAGACTAGAGAAGGCCACCTGTCATGGAGT
>Location:NODE_117098_length_959_cov_38.440041	Coordinate:310	Reads:1	Hits:1	Allocated_reads:1	Strand:+
GAAGACTAGAGAAGGCCACCTTTT
>Location:NODE_117098_length_959_cov_38.440041	Coordinate:310	Reads:10	Hits:1	Allocated_reads:10	Strand:+
GAAGACTAGAGAAGGCCACCTGTC
>Location:NODE_117098_length_959_cov_38.440041	Coordinate:310	Reads:13	Hits:1	Allocated_reads:13	Strand:+
GAAGACTAGAGAAGGCCACCTGTCA
>Location:NODE_117098_length_959_cov_38.440041	Coordinate:310	Reads:1	Hits:1	Allocated_reads:1	Strand:+
GAAGACTAGAGAAGGCCACCTGTCAG
>Location:NODE_117098_length_959_cov_38.440041	Coordinate:310	Reads:4	Hits:1	Allocated_reads:4	Strand:+
GAAGACTAGAGAAGGCCACCTGTCAT
>Location:NODE_117098_length_959_cov_38.440041	Coordinate:310	Reads:12	Hits:1	Allocated_reads:12	Strand:+
GAAGACTAGAGAAGGCCACCTGTCATG
>Location:NODE_117098_length_959_cov_38.440041	Coordinate:310	Reads:1	Hits:1	Allocated_reads:1	Strand:+
GAAGACTAGAGAAGGCCACCTGCCATGG
>Location:NODE_117098_length_959_cov_38.440041	Coordinate:310	Reads:73	Hits:1	Allocated_reads:73	Strand:+
GAAGACTAGAGAAGGCCACCTGTCATGG
>Location:NODE_117098_length_959_cov_38.440041	Coordinate:310	Reads:1	Hits:1	Allocated_reads:1	Strand:+
GAAGACTAGAGAAGGCCACCTGTTATGGA
>Location:NODE_117098_length_959_cov_38.440041	Coordinate:310	Reads:2	Hits:1	Allocated_reads:2	Strand:+
GAAGACTAGAGAAGGCCACCTGTCATGGG
>Location:NODE_117098_length_959_cov_38.440041	Coordinate:310	Reads:2	Hits:1	Allocated_reads:2	Strand:+
GAAGACTAGAGAAGGCCACCTGTCATGGT
>Location:NODE_117098_length_959_cov_38.440041	Coordinate:310	Reads:53	Hits:1	Allocated_reads:53	Strand:+
GAAGACTAGAGAAGGCCACCTGTCATGGA
>Location:NODE_117098_length_959_cov_38.440041	Coordinate:310	Reads:1	Hits:1	Allocated_reads:1	Strand:+
GAAGACTAGAGAAGGCCACCTGTCATAGAG
>Location:NODE_117098_length_959_cov_38.440041	Coordinate:310	Reads:32	Hits:1	Allocated_reads:32	Strand:+
GAAGACTAGAGAAGGCCACCTGTCATGGAG
>Location:NODE_117098_length_959_cov_38.440041	Coordinate:310	Reads:1	Hits:1	Allocated_reads:1	Strand:+
GAAGACTAGAGAAGGCCACCTGTCATGGAGA
>Location:NODE_117098_length_959_cov_38.440041	Coordinate:310	Reads:1	Hits:1	Allocated_reads:1	Strand:+
GAAGACTAGAGAAGGCCACCTGTCATGGAGC
>Location:NODE_117098_length_959_cov_38.440041	Coordinate:310	Reads:1	Hits:1	Allocated_reads:1	Strand:+
GAAGACTAGAGAAGGCCACCTGTGATGGAGT
>Location:NODE_117098_length_959_cov_38.440041	Coordinate:310	Reads:19	Hits:1	Allocated_reads:19	Strand:+
GAAGACTAGAGAAGGCCACCTGTCATGGAGT
>Location:NODE_117098_length_959_cov_38.440041	Coordinate:310	Reads:1	Hits:1	Allocated_reads:1	Strand:+
GAAGACTAGAGAAGGCCACCTGTCATGGAGTT
>Location:NODE_117098_length_959_cov_38.440041	Coordinate:311	Reads:1	Hits:1	Allocated_reads:1	Strand:+
AAGACTAGAGAAGGCCACCTGTCATG
>Location:NODE_117098_length_959_cov_38.440041	Coordinate:311	Reads:1	Hits:1	Allocated_reads:1	Strand:+
AAGACTAGAGAAGGCCACCTGTCATGGAG
>Location:NODE_117098_length_959_cov_38.440041	Coordinate:311	Reads:2	Hits:1	Allocated_reads:2	Strand:+
AAGACTAGAGAAGGCCACCTGTCATGGAGT
>Location:NODE_117098_length_959_cov_38.440041	Coordinate:311	Reads:1	Hits:1	Allocated_reads:1	Strand:-
CCATGACAGGTGGCCTTCTCTAGTCTT
>Location:NODE_117098_length_959_cov_38.440041	Coordinate:312	Reads:2	Hits:1	Allocated_reads:2	Strand:-
AACTCCATGACAGGTGGCCTTCTCTAGTCT
>Location:NODE_117098_length_959_cov_38.440041	Coordinate:312	Reads:1	Hits:1	Allocated_reads:1	Strand:+
AGACTAGAGAAGGCCACCTGTCATG
>Location:NODE_117098_length_959_cov_38.440041	Coordinate:312	Reads:1	Hits:1	Allocated_reads:1	Strand:+
AGACTAGAGAAGGCCACCTGTCATGG
>Location:NODE_117098_length_959_cov_38.440041	Coordinate:312	Reads:3	Hits:1	Allocated_reads:3	Strand:+
AGACTAGAGAAGGCCACCTGTCATGGA
>Location:NODE_117098_length_959_cov_38.440041	Coordinate:312	Reads:4	Hits:1	Allocated_reads:4	Strand:+
AGACTAGAGAAGGCCACCTGTCATGGAG
>Location:NODE_117098_length_959_cov_38.440041	Coordinate:312	Reads:8	Hits:1	Allocated_reads:8	Strand:+
AGACTAGAGAAGGCCACCTGTCATGGAGT
>Location:NODE_117098_length_959_cov_38.440041	Coordinate:312	Reads:2	Hits:1	Allocated_reads:2	Strand:-
CTCCATGACAGGTGGCCTTCTCTAGTCT
>Location:NODE_117098_length_959_cov_38.440041	Coordinate:312	Reads:1	Hits:1	Allocated_reads:1	Strand:-
GAACTCCATGACAGGTGGCCTTCTCTAGTCT
>Location:NODE_117098_length_959_cov_38.440041	Coordinate:313	Reads:7	Hits:1	Allocated_reads:7	Strand:+
GACTAGAGAAGGCCACCTGTCATGGAGT
>Location:NODE_117098_length_959_cov_38.440041	Coordinate:313	Reads:1	Hits:1	Allocated_reads:1	Strand:+
GACTAGAGAAGGCCACCTGTCATGGAGTT
>Location:NODE_117098_length_959_cov_38.440041	Coordinate:314	Reads:1	Hits:1	Allocated_reads:1	Strand:+
ACTAGAGAAGGCCACCTGTCATGGAG
>Location:NODE_117098_length_959_cov_38.440041	Coordinate:314	Reads:1	Hits:1	Allocated_reads:1	Strand:+
ACTAGAGAAGGCCACCTGTCATGGAGT
>Location:NODE_117098_length_959_cov_38.440041	Coordinate:314	Reads:2	Hits:1	Allocated_reads:2	Strand:+
ACTAGAGAAGGCCACCTGTCATGGAGTT
>Location:NODE_117098_length_959_cov_38.440041	Coordinate:314	Reads:1	Hits:1	Allocated_reads:1	Strand:-
ACTCCATGACAGGTGGCCTTCTCTAGT
>Location:NODE_117098_length_959_cov_38.440041	Coordinate:314	Reads:2	Hits:1	Allocated_reads:2	Strand:-
CTCCATGACAGGTGGCCTTCTCTAGT
>Location:NODE_117098_length_959_cov_38.440041	Coordinate:315	Reads:1	Hits:1	Allocated_reads:1	Strand:+
CTAGAGAAGGCCACCTGTCATGGAGTTC
>Location:NODE_117098_length_959_cov_38.440041	Coordinate:315	Reads:1	Hits:1	Allocated_reads:1	Strand:-
CTCCATGACAGGTGGCCTTCTCTAG
>Location:NODE_117098_length_959_cov_38.440041	Coordinate:315	Reads:1	Hits:1	Allocated_reads:1	Strand:-
CTCCATGACAGGTGGCCTTCTCTAT
>Location:NODE_117098_length_959_cov_38.440041	Coordinate:315	Reads:1	Hits:1	Allocated_reads:1	Strand:-
CTCCATGACAGGTGGCCTTCTCTTT
>Location:NODE_117098_length_959_cov_38.440041	Coordinate:316	Reads:1	Hits:1	Allocated_reads:1	Strand:-
ACGAACTCCATGACAGGTGGCCTTCTCTA
>Location:NODE_117098_length_959_cov_38.440041	Coordinate:316	Reads:5	Hits:1	Allocated_reads:5	Strand:+
TAGAGAAGGCCACCTGTCATGGAG
>Location:NODE_117098_length_959_cov_38.440041	Coordinate:316	Reads:4	Hits:1	Allocated_reads:4	Strand:+
TAGAGAAGGCCACCTGTCATGGAGT
>Location:NODE_117098_length_959_cov_38.440041	Coordinate:316	Reads:2	Hits:1	Allocated_reads:2	Strand:+
TAGAGAAGGCCACCTGTCATGGAGTT
>Location:NODE_117098_length_959_cov_38.440041	Coordinate:316	Reads:15	Hits:1	Allocated_reads:15	Strand:+
TAGAGAAGGCCACCTGTCATGGAGTTCG
>Location:NODE_117098_length_959_cov_38.440041	Coordinate:316	Reads:1	Hits:1	Allocated_reads:1	Strand:+
TAGAGAAGGCCACCTGTCATGGAGTTCGG
>Location:NODE_117098_length_959_cov_38.440041	Coordinate:316	Reads:1	Hits:1	Allocated_reads:1	Strand:+
TAGAGAAGGCCACCTGTCATGGAGTTCGT
>Location:NODE_117098_length_959_cov_38.440041	Coordinate:316	Reads:1	Hits:1	Allocated_reads:1	Strand:+
TAGAGAAGGCCACCTGTCATGGAGTTCGTTGT
>Location:NODE_117098_length_959_cov_38.440041	Coordinate:317	Reads:2	Hits:1	Allocated_reads:2	Strand:-
AACTCCATGACAGGTGGCCTTCTCT
>Location:NODE_117098_length_959_cov_38.440041	Coordinate:317	Reads:1	Hits:1	Allocated_reads:1	Strand:-
ACTCCATGACAGGTGGCCTTCTCT
>Location:NODE_117098_length_959_cov_38.440041	Coordinate:318	Reads:5	Hits:2	Allocated_reads:2.5	Strand:-
AACTCCATGACAGGTGGCCTTCTC
>Location:NODE_117098_length_959_cov_38.440041	Coordinate:319	Reads:1	Hits:2	Allocated_reads:0.5	Strand:-
CGGTGTACAACGAACTCCATGACAGGTGGCCTTCT
>Location:NODE_117098_length_959_cov_38.440041	Coordinate:320	Reads:2	Hits:2	Allocated_reads:1	Strand:-
ACGAACTCCATGACAGGTGGCCTTC
>Location:NODE_117098_length_959_cov_38.440041	Coordinate:321	Reads:1	Hits:2	Allocated_reads:0.5	Strand:+
AAGGCCACCTGTCATGGAGTTCGTTGT
>Location:NODE_117098_length_959_cov_38.440041	Coordinate:321	Reads:2	Hits:2	Allocated_reads:1	Strand:+
AAGGCCACCTGTCATGGAGTTCGTTGTA
>Location:NODE_117098_length_959_cov_38.440041	Coordinate:321	Reads:9	Hits:2	Allocated_reads:4.5	Strand:+
AAGGCCACCTGTCATGGAGTTCGTTGTACA
>Location:NODE_117098_length_959_cov_38.440041	Coordinate:322	Reads:1	Hits:2	Allocated_reads:0.5	Strand:-
AACGAACTCCATGACAGGTGGCCA
>Location:NODE_117098_length_959_cov_38.440041	Coordinate:322	Reads:1	Hits:2	Allocated_reads:0.5	Strand:-
AACGAACTCCATGACAGGTGGCCG
>Location:NODE_117098_length_959_cov_38.440041	Coordinate:322	Reads:6	Hits:2	Allocated_reads:3	Strand:-
AACGAACTCCATGACAGGTGGCCT
>Location:NODE_117098_length_959_cov_38.440041	Coordinate:322	Reads:1	Hits:2	Allocated_reads:0.5	Strand:-
ACAACGAACTCCATGACAGGTGGCCT
>Location:NODE_117098_length_959_cov_38.440041	Coordinate:322	Reads:2	Hits:2	Allocated_reads:1	Strand:+
AGGCCACCTGTCATGGAGTTCGTTGTACA
>Location:NODE_117098_length_959_cov_38.440041	Coordinate:322	Reads:1	Hits:2	Allocated_reads:0.5	Strand:-
CAACGAACTCCATGACAGGTGGCCT
>Location:NODE_117098_length_959_cov_38.440041	Coordinate:322	Reads:1	Hits:2	Allocated_reads:0.5	Strand:-
GTACAACGAACTCCATGACAGGTGGCCA
>Location:NODE_117098_length_959_cov_38.440041	Coordinate:322	Reads:2	Hits:2	Allocated_reads:1	Strand:-
GTACAACGAACTCCATGACAGGTGGCCT
>Location:NODE_117098_length_959_cov_38.440041	Coordinate:322	Reads:4	Hits:2	Allocated_reads:2	Strand:-
TACAACGAACTCCATGACAGGTGGCCT
>Location:NODE_117098_length_959_cov_38.440041	Coordinate:322	Reads:1	Hits:2	Allocated_reads:0.5	Strand:-
TGTACAACGAACTCCATGACAGGTGGCTA
>Location:NODE_117098_length_959_cov_38.440041	Coordinate:322	Reads:8	Hits:2	Allocated_reads:4	Strand:-
TGTACAACGAACTCCATGACAGGTGGCCT
>Location:NODE_117098_length_959_cov_38.440041	Coordinate:323	Reads:1	Hits:2	Allocated_reads:0.5	Strand:-
CAACGAACTCCATGACAGGTGGCC
>Location:NODE_117098_length_959_cov_38.440041	Coordinate:323	Reads:1	Hits:2	Allocated_reads:0.5	Strand:+
GGCCACCTGTCATGGAGTTCGTTGTAC
>Location:NODE_117098_length_959_cov_38.440041	Coordinate:323	Reads:8	Hits:2	Allocated_reads:4	Strand:+
GGCCACCTGTCATGGAGTTCGTTGTACA
>Location:NODE_117098_length_959_cov_38.440041	Coordinate:323	Reads:1	Hits:2	Allocated_reads:0.5	Strand:+
GGCCACCTGTCATGGAGTTCGTTGTACAC
>Location:NODE_117098_length_959_cov_38.440041	Coordinate:323	Reads:2	Hits:2	Allocated_reads:1	Strand:+
GGCCACCTGTCATGGAGTTCGTTGTACACCG
>Location:NODE_117098_length_959_cov_38.440041	Coordinate:323	Reads:3	Hits:2	Allocated_reads:1.5	Strand:-
GTACAACGAACTCCATGACAGGTGGCC
>Location:NODE_117098_length_959_cov_38.440041	Coordinate:323	Reads:1	Hits:2	Allocated_reads:0.5	Strand:-
TACAACGAACTCCATGACAGGTGGCC
>Location:NODE_117098_length_959_cov_38.440041	Coordinate:323	Reads:6	Hits:2	Allocated_reads:3	Strand:-
TGTACAACGAACTCCATGACAGGTGGCC
>Location:NODE_117098_length_959_cov_38.440041	Coordinate:324	Reads:1	Hits:2	Allocated_reads:0.5	Strand:+
GCCACCTGTCATGGAGTTCGTTGTACACC
>Location:NODE_117098_length_959_cov_38.440041	Coordinate:325	Reads:1	Hits:3	Allocated_reads:0.333333333333333	Strand:-
ACGGTGTACAACGAACTCCATGACAGGTGT
>Location:NODE_117098_length_959_cov_38.440041	Coordinate:325	Reads:1	Hits:3	Allocated_reads:0.333333333333333	Strand:+
CCACCTGTCATGGAGTTCGTTGTACACC
>Location:NODE_117098_length_959_cov_38.440041	Coordinate:325	Reads:2	Hits:3	Allocated_reads:0.666666666666667	Strand:+
CCACCTGTCATGGAGTTCGTTGTACACCG
>Location:NODE_117098_length_959_cov_38.440041	Coordinate:325	Reads:1	Hits:3	Allocated_reads:0.333333333333333	Strand:-
TGTACAACGAACTCCATGACAGGTGG
>Location:NODE_117098_length_959_cov_38.440041	Coordinate:326	Reads:1	Hits:3	Allocated_reads:0.333333333333333	Strand:-
ACGGTGTACAACGAACTCCATGACAGGTG
>Location:NODE_117098_length_959_cov_38.440041	Coordinate:326	Reads:8	Hits:3	Allocated_reads:2.66666666666667	Strand:+
CACCTGTCATGGAGTTCGTTGTACA
>Location:NODE_117098_length_959_cov_38.440041	Coordinate:326	Reads:2	Hits:3	Allocated_reads:0.666666666666667	Strand:+
CACCTGTCATGGAGTTCGTTGTACACC
>Location:NODE_117098_length_959_cov_38.440041	Coordinate:326	Reads:1	Hits:3	Allocated_reads:0.333333333333333	Strand:+
CACCTGTCATGGAGTTCGTTGTACACCA
>Location:NODE_117098_length_959_cov_38.440041	Coordinate:326	Reads:8	Hits:3	Allocated_reads:2.66666666666667	Strand:+
CACCTGTCATGGAGTTCGTTGTACACCG
>Location:NODE_117098_length_959_cov_38.440041	Coordinate:326	Reads:1	Hits:3	Allocated_reads:0.333333333333333	Strand:+
CACCTGTCATGGAGTTCGTTGTACACCGA
>Location:NODE_117098_length_959_cov_38.440041	Coordinate:326	Reads:1	Hits:3	Allocated_reads:0.333333333333333	Strand:+
CACCTGTCATGGAGTTCGTTGTACACCGTC
>Location:NODE_117098_length_959_cov_38.440041	Coordinate:326	Reads:5	Hits:3	Allocated_reads:1.66666666666667	Strand:+
CACCTGTCATGGAGTTCGTTGTACACCGTCA
>Location:NODE_117098_length_959_cov_38.440041	Coordinate:326	Reads:1	Hits:3	Allocated_reads:0.333333333333333	Strand:-
GTACAACGAACTCCATGACAGGTG
>Location:NODE_117098_length_959_cov_38.440041	Coordinate:326	Reads:3	Hits:3	Allocated_reads:1	Strand:-
TGTACAACGAACTCCATGACAGGTG
>Location:NODE_117098_length_959_cov_38.440041	Coordinate:327	Reads:1	Hits:3	Allocated_reads:0.333333333333333	Strand:+
ACCTGTCATGGAGTTCGTTGTACACCG
>Location:NODE_117098_length_959_cov_38.440041	Coordinate:327	Reads:1	Hits:3	Allocated_reads:0.333333333333333	Strand:-
TGACGGTGTACAACGAACTCCATGACAGGT
>Location:NODE_117098_length_959_cov_38.440041	Coordinate:327	Reads:1	Hits:3	Allocated_reads:0.333333333333333	Strand:-
TGTACAACGAACTCCATGACAGGT
>Location:NODE_117098_length_959_cov_38.440041	Coordinate:327	Reads:1	Hits:3	Allocated_reads:0.333333333333333	Strand:-
TGTACAACGAACTCCATGACGGGT
>Location:NODE_117098_length_959_cov_38.440041	Coordinate:328	Reads:2	Hits:3	Allocated_reads:0.666666666666667	Strand:-
GTGTACAACGAACTCCATGACAGG
>Location:NODE_117098_length_959_cov_38.440041	Coordinate:328	Reads:2	Hits:3	Allocated_reads:0.666666666666667	Strand:-
TGACGGTGTACAACGAACTCCATGACAGG
>Location:NODE_117098_length_959_cov_38.440041	Coordinate:329	Reads:1	Hits:3	Allocated_reads:0.333333333333333	Strand:+
CTGTCATGGAGTTCGTTGTACACC
>Location:NODE_117098_length_959_cov_38.440041	Coordinate:329	Reads:1	Hits:3	Allocated_reads:0.333333333333333	Strand:+
CTGTCATGGAGTTCGTTGTACACCGT
>Location:NODE_117098_length_959_cov_38.440041	Coordinate:330	Reads:7	Hits:3	Allocated_reads:2.33333333333333	Strand:+
TGTCATGGAGTTCGTTGTACACCG
>Location:NODE_117098_length_959_cov_38.440041	Coordinate:330	Reads:2	Hits:3	Allocated_reads:0.666666666666667	Strand:+
TGTCATGGAGTTCGTTGTACACCGT
>Location:NODE_117098_length_959_cov_38.440041	Coordinate:330	Reads:1	Hits:3	Allocated_reads:0.333333333333333	Strand:+
TGTCATGGAGTTCGTTGTACACCGTT
>Location:NODE_117098_length_959_cov_38.440041	Coordinate:330	Reads:9	Hits:3	Allocated_reads:3	Strand:+
TGTCATGGAGTTCGTTGTACACCGTC
>Location:NODE_117098_length_959_cov_38.440041	Coordinate:330	Reads:1	Hits:3	Allocated_reads:0.333333333333333	Strand:+
TGTCATGGAGTTCGTTGTACACCGCCA
>Location:NODE_117098_length_959_cov_38.440041	Coordinate:330	Reads:8	Hits:3	Allocated_reads:2.66666666666667	Strand:+
TGTCATGGAGTTCGTTGTACACCGTCA
>Location:NODE_117098_length_959_cov_38.440041	Coordinate:330	Reads:3	Hits:3	Allocated_reads:1	Strand:+
TGTCATGGAGTTCGTTGTACACCGTCAG
>Location:NODE_117098_length_959_cov_38.440041	Coordinate:330	Reads:1	Hits:3	Allocated_reads:0.333333333333333	Strand:+
TGTCATGGAGTTCGTTGTACACCGTCATT
>Location:NODE_117098_length_959_cov_38.440041	Coordinate:330	Reads:1	Hits:3	Allocated_reads:0.333333333333333	Strand:+
TGTCATGGAGTTCGTTGTACACCTTCAGG
>Location:NODE_117098_length_959_cov_38.440041	Coordinate:330	Reads:5	Hits:3	Allocated_reads:1.66666666666667	Strand:+
TGTCATGGAGTTCGTTGTACACCGTCAGG
>Location:NODE_117098_length_959_cov_38.440041	Coordinate:330	Reads:1	Hits:2	Allocated_reads:0.5	Strand:+
TGTCATGGAGTTCGTTGTACACCATCAGGC
>Location:NODE_117098_length_959_cov_38.440041	Coordinate:330	Reads:57	Hits:2	Allocated_reads:28.5	Strand:+
TGTCATGGAGTTCGTTGTACACCGTCAGGC
>Location:NODE_117098_length_959_cov_38.440041	Coordinate:330	Reads:15	Hits:2	Allocated_reads:7.5	Strand:+
TGTCATGGAGTTCGTTGTACACCGTCAGGCT
>Location:NODE_117098_length_959_cov_38.440041	Coordinate:330	Reads:1	Hits:2	Allocated_reads:0.5	Strand:+
TGTCATGGAGTTCGTTGTACACCGTCAGGCTGAGT
>Location:NODE_117098_length_959_cov_38.440041	Coordinate:330	Reads:6	Hits:2	Allocated_reads:3	Strand:+
TGTCATGGAGTTCGTTGTACACCGTCAGGCTGAGC
>Location:NODE_117098_length_959_cov_38.440041	Coordinate:331	Reads:1	Hits:2	Allocated_reads:0.5	Strand:+
GTCATGGAGTTCGTTGTACACCGTCAGGC
>Location:NODE_117098_length_959_cov_38.440041	Coordinate:331	Reads:4	Hits:2	Allocated_reads:2	Strand:+
GTCATGGAGTTCGTTGTACACCGTCAGGCT
>Location:NODE_117098_length_959_cov_38.440041	Coordinate:331	Reads:2	Hits:2	Allocated_reads:1	Strand:+
GTCATGGAGTTCGTTGTACACCGTCAGGCTGAGC
>Location:NODE_117098_length_959_cov_38.440041	Coordinate:331	Reads:1	Hits:3	Allocated_reads:0.333333333333333	Strand:-
TGACGGTGTACAACGAACTCCATGAC
>Location:NODE_117098_length_959_cov_38.440041	Coordinate:332	Reads:17	Hits:3	Allocated_reads:5.66666666666667	Strand:+
TCATGGAGTTCGTTGTACACCGTC
>Location:NODE_117098_length_959_cov_38.440041	Coordinate:332	Reads:1	Hits:3	Allocated_reads:0.333333333333333	Strand:+
TCATGGAGTTCGTTGTACACCGTCG
>Location:NODE_117098_length_959_cov_38.440041	Coordinate:332	Reads:2	Hits:3	Allocated_reads:0.666666666666667	Strand:+
TCATGGAGTTCGTTGTACACCGTCT
>Location:NODE_117098_length_959_cov_38.440041	Coordinate:332	Reads:5	Hits:3	Allocated_reads:1.66666666666667	Strand:+
TCATGGAGTTCGTTGTACACCGTCA
>Location:NODE_117098_length_959_cov_38.440041	Coordinate:332	Reads:9	Hits:3	Allocated_reads:3	Strand:+
TCATGGAGTTCGTTGTACACCGTCAG
>Location:NODE_117098_length_959_cov_38.440041	Coordinate:332	Reads:1	Hits:3	Allocated_reads:0.333333333333333	Strand:+
TCATGGAGTTCGTTGTACACCGTCAGT
>Location:NODE_117098_length_959_cov_38.440041	Coordinate:332	Reads:1	Hits:3	Allocated_reads:0.333333333333333	Strand:+
TCATGGAGTTCGTTGTACACCGTCTTT
>Location:NODE_117098_length_959_cov_38.440041	Coordinate:332	Reads:27	Hits:3	Allocated_reads:9	Strand:+
TCATGGAGTTCGTTGTACACCGTCAGG
>Location:NODE_117098_length_959_cov_38.440041	Coordinate:332	Reads:1	Hits:2	Allocated_reads:0.5	Strand:+
TCATGGAGTTCGTTGTACACCGTGAGGC
>Location:NODE_117098_length_959_cov_38.440041	Coordinate:332	Reads:234	Hits:2	Allocated_reads:117	Strand:+
TCATGGAGTTCGTTGTACACCGTCAGGC
>Location:NODE_117098_length_959_cov_38.440041	Coordinate:332	Reads:1	Hits:2	Allocated_reads:0.5	Strand:+
TCATGGAGTTCGTTGTACACCGTCAGGAT
>Location:NODE_117098_length_959_cov_38.440041	Coordinate:332	Reads:1	Hits:3	Allocated_reads:0.333333333333333	Strand:+
TCATGGAGTTCGTTGTACACCGTCAGGCC
>Location:NODE_117098_length_959_cov_38.440041	Coordinate:332	Reads:139	Hits:2	Allocated_reads:69.5	Strand:+
TCATGGAGTTCGTTGTACACCGTCAGGCT
>Location:NODE_117098_length_959_cov_38.440041	Coordinate:332	Reads:2	Hits:2	Allocated_reads:1	Strand:+
TCATGGAGTTCGTTGTACACCGTCAGGCA
>Location:NODE_117098_length_959_cov_38.440041	Coordinate:332	Reads:4	Hits:2	Allocated_reads:2	Strand:+
TCATGGAGTTCGTTGTACACCGTCAGGCG
>Location:NODE_117098_length_959_cov_38.440041	Coordinate:332	Reads:10	Hits:2	Allocated_reads:5	Strand:+
TCATGGAGTTCGTTGTACACCGTCAGGCTG
>Location:NODE_117098_length_959_cov_38.440041	Coordinate:332	Reads:2	Hits:2	Allocated_reads:1	Strand:+
TCATGGAGTTCGTTGTACACCGTCAGGCTT
>Location:NODE_117098_length_959_cov_38.440041	Coordinate:332	Reads:1	Hits:2	Allocated_reads:0.5	Strand:+
TCATGGAGTTCGTTGTACACCGTCAGGCTGA
>Location:NODE_117098_length_959_cov_38.440041	Coordinate:332	Reads:2	Hits:2	Allocated_reads:1	Strand:+
TCATGGAGTTCGTTGTACACCGTCAGGCTGT
>Location:NODE_117098_length_959_cov_38.440041	Coordinate:332	Reads:1	Hits:2	Allocated_reads:0.5	Strand:+
TCATGGAGTTCGTTGTACACCGTCAGGCTGAG
>Location:NODE_117098_length_959_cov_38.440041	Coordinate:332	Reads:1	Hits:2	Allocated_reads:0.5	Strand:+
TCATGGAGTTCGTTGTACACCGTCAGGCTGAGT
>Location:NODE_117098_length_959_cov_38.440041	Coordinate:332	Reads:19	Hits:2	Allocated_reads:9.5	Strand:+
TCATGGAGTTCGTTGTACACCGTCAGGCTGAGC
>Location:NODE_117098_length_959_cov_38.440041	Coordinate:332	Reads:1	Hits:2	Allocated_reads:0.5	Strand:+
TCATGGAGTTCGTTGTACACCGTCAGGCTGAGCT
>Location:NODE_117098_length_959_cov_38.440041	Coordinate:332	Reads:2	Hits:1	Allocated_reads:2	Strand:+
TCATGGAGTTCGTTGTACACCGTCAGGCTGAGCTG
>Location:NODE_117098_length_959_cov_38.440041	Coordinate:333	Reads:1	Hits:3	Allocated_reads:0.333333333333333	Strand:+
CATGGAGTTCGTTGTACACCGTCA
>Location:NODE_117098_length_959_cov_38.440041	Coordinate:333	Reads:1	Hits:3	Allocated_reads:0.333333333333333	Strand:+
CATGGAGTTCGTTGTACACCGTCAGG
>Location:NODE_117098_length_959_cov_38.440041	Coordinate:333	Reads:3	Hits:2	Allocated_reads:1.5	Strand:+
CATGGAGTTCGTTGTACACCGTCAGGC
>Location:NODE_117098_length_959_cov_38.440041	Coordinate:333	Reads:5	Hits:2	Allocated_reads:2.5	Strand:+
CATGGAGTTCGTTGTACACCGTCAGGCT
>Location:NODE_117098_length_959_cov_38.440041	Coordinate:333	Reads:2	Hits:2	Allocated_reads:1	Strand:+
CATGGAGTTCGTTGTACACCGTCAGGCTG
>Location:NODE_117098_length_959_cov_38.440041	Coordinate:333	Reads:1	Hits:2	Allocated_reads:0.5	Strand:+
CATGGAGTTCGTTGTACACCGTCAGGCTGAGC
>Location:NODE_117098_length_959_cov_38.440041	Coordinate:334	Reads:4	Hits:2	Allocated_reads:2	Strand:+
ATGGAGTTCGTTGTACACCGTCAGGC
>Location:NODE_117098_length_959_cov_38.440041	Coordinate:334	Reads:1	Hits:2	Allocated_reads:0.5	Strand:+
ATGGAGTTCGTTGTACACCGTCAGGCG
>Location:NODE_117098_length_959_cov_38.440041	Coordinate:334	Reads:8	Hits:2	Allocated_reads:4	Strand:+
ATGGAGTTCGTTGTACACCGTCAGGCT
>Location:NODE_117098_length_959_cov_38.440041	Coordinate:334	Reads:1	Hits:2	Allocated_reads:0.5	Strand:+
ATGGAGTTCGTTGTACACCGTCAGGCTG
>Location:NODE_117098_length_959_cov_38.440041	Coordinate:334	Reads:1	Hits:2	Allocated_reads:0.5	Strand:+
ATGGAGTTCGTTGTACACCGTCAGGCTGA
>Location:NODE_117098_length_959_cov_38.440041	Coordinate:334	Reads:3	Hits:2	Allocated_reads:1.5	Strand:+
ATGGAGTTCGTTGTACACCGTCAGGCTGAGC
>Location:NODE_117098_length_959_cov_38.440041	Coordinate:335	Reads:5	Hits:2	Allocated_reads:2.5	Strand:+
TGGAGTTCGTTGTACACCGTCAGGC
>Location:NODE_117098_length_959_cov_38.440041	Coordinate:335	Reads:1	Hits:2	Allocated_reads:0.5	Strand:+
TGGAGTTCGTTGTACACCGTCAGACT
>Location:NODE_117098_length_959_cov_38.440041	Coordinate:335	Reads:1	Hits:2	Allocated_reads:0.5	Strand:+
TGGAGTTCGTTGTACACCGTCAGGCA
>Location:NODE_117098_length_959_cov_38.440041	Coordinate:335	Reads:1	Hits:2	Allocated_reads:0.5	Strand:+
TGGAGTTCGTTGTACACCGTCAGGCG
>Location:NODE_117098_length_959_cov_38.440041	Coordinate:335	Reads:19	Hits:2	Allocated_reads:9.5	Strand:+
TGGAGTTCGTTGTACACCGTCAGGCT
>Location:NODE_117098_length_959_cov_38.440041	Coordinate:335	Reads:2	Hits:2	Allocated_reads:1	Strand:+
TGGAGTTCGTTGTACACCGTCAGGCTG
>Location:NODE_117098_length_959_cov_38.440041	Coordinate:335	Reads:1	Hits:2	Allocated_reads:0.5	Strand:+
TGGAGTTCGTTGTACACCGTCAGGCTGC
>Location:NODE_117098_length_959_cov_38.440041	Coordinate:335	Reads:3	Hits:2	Allocated_reads:1.5	Strand:+
TGGAGTTCGTTGTACACCGTCAGGCTGA
>Location:NODE_117098_length_959_cov_38.440041	Coordinate:335	Reads:1	Hits:2	Allocated_reads:0.5	Strand:+
TGGAGTTCGTTGTACACCGTCAGGCTGAA
>Location:NODE_117098_length_959_cov_38.440041	Coordinate:335	Reads:1	Hits:2	Allocated_reads:0.5	Strand:+
TGGAGTTCGTTGTACACCGTCAGGCTGAGT
>Location:NODE_117098_length_959_cov_38.440041	Coordinate:335	Reads:1	Hits:2	Allocated_reads:0.5	Strand:+
TGGAGTTCGTTGTACACCGTCAGGCTGATT
>Location:NODE_117098_length_959_cov_38.440041	Coordinate:335	Reads:75	Hits:2	Allocated_reads:37.5	Strand:+
TGGAGTTCGTTGTACACCGTCAGGCTGAGC
>Location:NODE_117098_length_959_cov_38.440041	Coordinate:335	Reads:3	Hits:2	Allocated_reads:1.5	Strand:+
TGGAGTTCGTTGTACACCGTCAGGCTGAGCT
>Location:NODE_117098_length_959_cov_38.440041	Coordinate:335	Reads:1	Hits:1	Allocated_reads:1	Strand:+
TGGAGTTCGTTGTACACCGTCAGGCTGAGCTG
>Location:NODE_117098_length_959_cov_38.440041	Coordinate:336	Reads:1	Hits:2	Allocated_reads:0.5	Strand:-
AGCCTGACGGTGTACAACGAACTCC
>Location:NODE_117098_length_959_cov_38.440041	Coordinate:336	Reads:1	Hits:1	Allocated_reads:1	Strand:-
CAGCTCAGCCTGACGGTGTACAACGAACTCC
>Location:NODE_117098_length_959_cov_38.440041	Coordinate:336	Reads:2	Hits:2	Allocated_reads:1	Strand:+
GGAGTTCGTTGTACACCGTCAGGC
>Location:NODE_117098_length_959_cov_38.440041	Coordinate:336	Reads:1	Hits:2	Allocated_reads:0.5	Strand:+
GGAGTTCGTTGTACACCGTCAGGCT
>Location:NODE_117098_length_959_cov_38.440041	Coordinate:336	Reads:15	Hits:2	Allocated_reads:7.5	Strand:+
GGAGTTCGTTGTACACCGTCAGGCTGAGC
>Location:NODE_117098_length_959_cov_38.440041	Coordinate:336	Reads:3	Hits:2	Allocated_reads:1.5	Strand:+
GGAGTTCGTTGTACACCGTCAGGCTGAGCT
>Location:NODE_117098_length_959_cov_38.440041	Coordinate:336	Reads:1	Hits:2	Allocated_reads:0.5	Strand:-
TCAGCCTGACGGTGTACAACGAACTCC
>Location:NODE_117098_length_959_cov_38.440041	Coordinate:337	Reads:1	Hits:2	Allocated_reads:0.5	Strand:+
GAGTTCGTTGTACACCGTCAGGCA
>Location:NODE_117098_length_959_cov_38.440041	Coordinate:337	Reads:1	Hits:2	Allocated_reads:0.5	Strand:+
GAGTTCGTTGTACACCGTCAGGCT
>Location:NODE_117098_length_959_cov_38.440041	Coordinate:337	Reads:1	Hits:2	Allocated_reads:0.5	Strand:+
GAGTTCGTTGTACACCGTCGGGCTGAGC
>Location:NODE_117098_length_959_cov_38.440041	Coordinate:337	Reads:12	Hits:2	Allocated_reads:6	Strand:+
GAGTTCGTTGTACACCGTCAGGCTGAGC
>Location:NODE_117098_length_959_cov_38.440041	Coordinate:337	Reads:5	Hits:2	Allocated_reads:2.5	Strand:+
GAGTTCGTTGTACACCGTCAGGCTGAGCT
>Location:NODE_117098_length_959_cov_38.440041	Coordinate:337	Reads:1	Hits:1	Allocated_reads:1	Strand:+
GAGTTCGTTGTACACCGTCAGGCTGAGCTG
>Location:NODE_117098_length_959_cov_38.440041	Coordinate:337	Reads:1	Hits:2	Allocated_reads:0.5	Strand:-
TCAGCCTGACGGTGTACAACGAACTC
>Location:NODE_117098_length_959_cov_38.440041	Coordinate:338	Reads:1	Hits:2	Allocated_reads:0.5	Strand:-
AGCTCAGCCTGACGGTGTACAACGAACT
>Location:NODE_117098_length_959_cov_38.440041	Coordinate:338	Reads:1	Hits:2	Allocated_reads:0.5	Strand:+
AGTTCGTTGTACACCGTCAGGCTGAGC
>Location:NODE_117098_length_959_cov_38.440041	Coordinate:338	Reads:1	Hits:2	Allocated_reads:0.5	Strand:-
CAGCCTGACGGTGTACAACGAACT
>Location:NODE_117098_length_959_cov_38.440041	Coordinate:339	Reads:1	Hits:2	Allocated_reads:0.5	Strand:+
GTTCGTTGTACACCGTCAGGCTGAGCT
>Location:NODE_117098_length_959_cov_38.440041	Coordinate:340	Reads:1	Hits:2	Allocated_reads:0.5	Strand:+
TTCGTTGTACACCGTCAGGCTGAGC
>Location:NODE_117098_length_959_cov_38.440041	Coordinate:340	Reads:2	Hits:2	Allocated_reads:1	Strand:+
TTCGTTGTACACCGTCAGGCTGAGCT
>Location:NODE_117098_length_959_cov_38.440041	Coordinate:340	Reads:1	Hits:1	Allocated_reads:1	Strand:+
TTCGTTGTACACCGTCAGGCTGAGCTG
>Location:NODE_117098_length_959_cov_38.440041	Coordinate:340	Reads:1	Hits:1	Allocated_reads:1	Strand:+
TTCGTTGTACACCGTCAGGCTGAGCTGT
>Location:NODE_117098_length_959_cov_38.440041	Coordinate:340	Reads:5	Hits:1	Allocated_reads:5	Strand:+
TTCGTTGTACACCGTCAGGCTGAGCTGTT
>Location:NODE_117098_length_959_cov_38.440041	Coordinate:341	Reads:5	Hits:2	Allocated_reads:2.5	Strand:+
TCGTTGTACACCGTCAGGCTGAGC
>Location:NODE_117098_length_959_cov_38.440041	Coordinate:341	Reads:6	Hits:2	Allocated_reads:3	Strand:+
TCGTTGTACACCGTCAGGCTGAGCT
>Location:NODE_117098_length_959_cov_38.440041	Coordinate:341	Reads:1	Hits:1	Allocated_reads:1	Strand:+
TCGTTGTACACCGTCAGGCTGAGCTGT
>Location:NODE_117098_length_959_cov_38.440041	Coordinate:341	Reads:1	Hits:1	Allocated_reads:1	Strand:+
TCGTTGTACACCGTCAGGCTGAGATGTT
>Location:NODE_117098_length_959_cov_38.440041	Coordinate:341	Reads:12	Hits:1	Allocated_reads:12	Strand:+
TCGTTGTACACCGTCAGGCTGAGCTGTT
>Location:NODE_117098_length_959_cov_38.440041	Coordinate:341	Reads:1	Hits:1	Allocated_reads:1	Strand:+
TCGTTGTACACCGTCAGGCTGAGCTGTTC
>Location:NODE_117098_length_959_cov_38.440041	Coordinate:342	Reads:1	Hits:2	Allocated_reads:0.5	Strand:+
CGTTGTACACCGTCAGGCTGAGCT
>Location:NODE_117098_length_959_cov_38.440041	Coordinate:342	Reads:2	Hits:1	Allocated_reads:2	Strand:+
CGTTGTACACCGTCAGGCTGAGCTGTT
>Location:NODE_117098_length_959_cov_38.440041	Coordinate:342	Reads:1	Hits:1	Allocated_reads:1	Strand:-
TGAACAGCTCAGCCTGACGGTGTACAACG
>Location:NODE_117098_length_959_cov_38.440041	Coordinate:343	Reads:1	Hits:1	Allocated_reads:1	Strand:+
GTTGTACACCGTCAGGCTGAGCTGTTCA
>Location:NODE_117098_length_959_cov_38.440041	Coordinate:344	Reads:1	Hits:1	Allocated_reads:1	Strand:+
TTGTACACCGTCAGGCTGAGCTGT
>Location:NODE_117098_length_959_cov_38.440041	Coordinate:344	Reads:1	Hits:1	Allocated_reads:1	Strand:+
TTGTACACCGTCAGGCTGAGCTGTTC
>Location:NODE_117098_length_959_cov_38.440041	Coordinate:344	Reads:1	Hits:1	Allocated_reads:1	Strand:+
TTGTACACCGTCAGGCTGAGCTGTTCT
>Location:NODE_117098_length_959_cov_38.440041	Coordinate:344	Reads:1	Hits:1	Allocated_reads:1	Strand:+
TTGTACACCGTCAGGCTGAGCTGTTCAA
>Location:NODE_117098_length_959_cov_38.440041	Coordinate:344	Reads:1	Hits:1	Allocated_reads:1	Strand:+
TTGTACACCGTCAGGCTGAGCTGTTCAAT
>Location:NODE_117098_length_959_cov_38.440041	Coordinate:344	Reads:1	Hits:1	Allocated_reads:1	Strand:+
TTGTACACCGTCAGGCTGAGCTGTTCAATGT
>Location:NODE_117098_length_959_cov_38.440041	Coordinate:345	Reads:1	Hits:1	Allocated_reads:1	Strand:+
TGTACACCGTCAGGCTGAGCTGTT
>Location:NODE_117098_length_959_cov_38.440041	Coordinate:345	Reads:1	Hits:1	Allocated_reads:1	Strand:+
TGTACACCGTCAGGCTGAGCTGTTC
>Location:NODE_117098_length_959_cov_38.440041	Coordinate:345	Reads:1	Hits:1	Allocated_reads:1	Strand:+
TGTACACCGTCAGGCTGAGCTGTTCAA
>Location:NODE_117098_length_959_cov_38.440041	Coordinate:345	Reads:1	Hits:1	Allocated_reads:1	Strand:+
TGTACACCGTCAGGCTGAGCTGTTCAATG
>Location:NODE_117098_length_959_cov_38.440041	Coordinate:345	Reads:3	Hits:1	Allocated_reads:3	Strand:+
TGTACACCGTCAGGCTGAGCTGTTCAATGT
>Location:NODE_117098_length_959_cov_38.440041	Coordinate:345	Reads:3	Hits:1	Allocated_reads:3	Strand:+
TGTACACCGTCAGGCTGAGCTGTTCAATGTTCTC
>Location:NODE_117098_length_959_cov_38.440041	Coordinate:346	Reads:1	Hits:1	Allocated_reads:1	Strand:-
GAACAGCTCAGCCTGACGGTGTAC
>Location:NODE_117098_length_959_cov_38.440041	Coordinate:347	Reads:1	Hits:1	Allocated_reads:1	Strand:+
TACACCGTCAGGCTGAGCTGTTCA
>Location:NODE_117098_length_959_cov_38.440041	Coordinate:347	Reads:4	Hits:1	Allocated_reads:4	Strand:+
TACACCGTCAGGCTGAGCTGTTCAATGT
>Location:NODE_117098_length_959_cov_38.440041	Coordinate:347	Reads:1	Hits:1	Allocated_reads:1	Strand:+
TACACCGTCAGGCTGAGCTGTTCAATGTC
>Location:NODE_117098_length_959_cov_38.440041	Coordinate:347	Reads:12	Hits:1	Allocated_reads:12	Strand:+
TACACCGTCAGGCTGAGCTGTTCAATGTT
>Location:NODE_117098_length_959_cov_38.440041	Coordinate:347	Reads:2	Hits:1	Allocated_reads:2	Strand:+
TACACCGTCAGGCTGAGCTGTTCAATGTTCT
>Location:NODE_117098_length_959_cov_38.440041	Coordinate:347	Reads:6	Hits:1	Allocated_reads:6	Strand:+
TACACCGTCAGGCTGAGCTGTTCAATGTTCTC
>Location:NODE_117098_length_959_cov_38.440041	Coordinate:348	Reads:1	Hits:1	Allocated_reads:1	Strand:+
ACACCGTCAGGCTGAGCTGTTCAATGTT
>Location:NODE_117098_length_959_cov_38.440041	Coordinate:348	Reads:1	Hits:1	Allocated_reads:1	Strand:+
ACACCGTCAGGCTGAGCTGTTCAATGTTCTC
>Location:NODE_117098_length_959_cov_38.440041	Coordinate:349	Reads:1	Hits:1	Allocated_reads:1	Strand:+
CACCGTCAGGCTGAGCTGTTCAATGTT
>Location:NODE_117098_length_959_cov_38.440041	Coordinate:350	Reads:1	Hits:1	Allocated_reads:1	Strand:-
AACATTGAACAGCTCAGCCTGACGGT
>Location:NODE_117098_length_959_cov_38.440041	Coordinate:350	Reads:1	Hits:1	Allocated_reads:1	Strand:+
ACCGTCAGGCTGAGCTGTTCAATGTT
>Location:NODE_117098_length_959_cov_38.440041	Coordinate:350	Reads:2	Hits:1	Allocated_reads:2	Strand:+
ACCGTCAGGCTGAGCTGTTCAATGTTCTC
>Location:NODE_117098_length_959_cov_38.440041	Coordinate:351	Reads:1	Hits:1	Allocated_reads:1	Strand:-
AGAACATTGAACAGCTCAGCCTGACGG
>Location:NODE_117098_length_959_cov_38.440041	Coordinate:351	Reads:1	Hits:1	Allocated_reads:1	Strand:+
CCGTCAGGCTGAGCTGTTCAATGTTCT
>Location:NODE_117098_length_959_cov_38.440041	Coordinate:351	Reads:1	Hits:1	Allocated_reads:1	Strand:+
CCGTCAGGCTGAGCTGTTCAATGTTCTA
>Location:NODE_117098_length_959_cov_38.440041	Coordinate:351	Reads:2	Hits:1	Allocated_reads:2	Strand:+
CCGTCAGGCTGAGCTGTTCAATGTTCTC
>Location:NODE_117098_length_959_cov_38.440041	Coordinate:351	Reads:1	Hits:1	Allocated_reads:1	Strand:-
CCTTAGAGAACATTGAACAGCTCAGCCTGACGG
>Location:NODE_117098_length_959_cov_38.440041	Coordinate:351	Reads:2	Hits:1	Allocated_reads:2	Strand:-
GAACATTGAACAGCTCAGCCTGACGG
>Location:NODE_117098_length_959_cov_38.440041	Coordinate:352	Reads:4	Hits:1	Allocated_reads:4	Strand:-
GAACATTGAACAGCTCAGCCTGACG
>Location:NODE_117098_length_959_cov_38.440041	Coordinate:352	Reads:1	Hits:1	Allocated_reads:1	Strand:-
GAGAACATTGAACAGCTCAGCCTGACT
>Location:NODE_117098_length_959_cov_38.440041	Coordinate:352	Reads:3	Hits:1	Allocated_reads:3	Strand:-
GAGAACATTGAACAGCTCAGCCTGACG
>Location:NODE_117098_length_959_cov_38.440041	Coordinate:352	Reads:1	Hits:1	Allocated_reads:1	Strand:-
TCCTTAGAGAACATTGAACAGCTCAGCCTGACG
>Location:NODE_117098_length_959_cov_38.440041	Coordinate:353	Reads:4	Hits:1	Allocated_reads:4	Strand:-
GAACATTGAACAGCTCAGCCTGAC
>Location:NODE_117098_length_959_cov_38.440041	Coordinate:353	Reads:1	Hits:1	Allocated_reads:1	Strand:+
GTCAGGCTGAGCTGTTCAATGTTCTCTAA
>Location:NODE_117098_length_959_cov_38.440041	Coordinate:353	Reads:1	Hits:1	Allocated_reads:1	Strand:-
TAGAGAACATTGAACAGCTCAGCCTGAC
>Location:NODE_117098_length_959_cov_38.440041	Coordinate:354	Reads:1	Hits:1	Allocated_reads:1	Strand:+
TCAGGCTGAGCTGTTCAATGTTCTCT
>Location:NODE_117098_length_959_cov_38.440041	Coordinate:354	Reads:1	Hits:1	Allocated_reads:1	Strand:+
TCAGGCTGAGCTGTTCAATGTTCGCTA
>Location:NODE_117098_length_959_cov_38.440041	Coordinate:354	Reads:2	Hits:1	Allocated_reads:2	Strand:+
TCAGGCTGAGCTGTTCAATGTTCTCTAAGGACAT
>Location:NODE_117098_length_959_cov_38.440041	Coordinate:355	Reads:2	Hits:1	Allocated_reads:2	Strand:+
CAGGCTGAGCTGTTCAATGTTCTCTAAGGACA
>Location:NODE_117098_length_959_cov_38.440041	Coordinate:355	Reads:1	Hits:1	Allocated_reads:1	Strand:-
GAGAACATTGAACAGCTCAGCCTG
>Location:NODE_117098_length_959_cov_38.440041	Coordinate:356	Reads:3	Hits:1	Allocated_reads:3	Strand:-
AGAGAACATTGAACAGCTCAGCCT
>Location:NODE_117098_length_959_cov_38.440041	Coordinate:356	Reads:1	Hits:1	Allocated_reads:1	Strand:+
AGGCTGAGCTGTTCAATGTTCTCTAAGGACA
>Location:NODE_117098_length_959_cov_38.440041	Coordinate:356	Reads:1	Hits:1	Allocated_reads:1	Strand:+
AGGCTGAGCTGTTCAATGTTCTCTAAGGACAT
>Location:NODE_117098_length_959_cov_38.440041	Coordinate:356	Reads:1	Hits:1	Allocated_reads:1	Strand:-
ATGTCCTTAGAGAACATTGAACAGCTCAGCCT
>Location:NODE_117098_length_959_cov_38.440041	Coordinate:356	Reads:1	Hits:1	Allocated_reads:1	Strand:-
CCTTAGAGAACATTGAACAGCTCAGCCA
>Location:NODE_117098_length_959_cov_38.440041	Coordinate:356	Reads:8	Hits:1	Allocated_reads:8	Strand:-
CCTTAGAGAACATTGAACAGCTCAGCCT
>Location:NODE_117098_length_959_cov_38.440041	Coordinate:356	Reads:2	Hits:1	Allocated_reads:2	Strand:-
CTTAGAGAACATTGAACAGCTCAGCCT
>Location:NODE_117098_length_959_cov_38.440041	Coordinate:356	Reads:1	Hits:1	Allocated_reads:1	Strand:-
TCCTTAGAGAACATTGAACAGCTCGGCCT
>Location:NODE_117098_length_959_cov_38.440041	Coordinate:356	Reads:16	Hits:1	Allocated_reads:16	Strand:-
TCCTTAGAGAACATTGAACAGCTCAGCCT
>Location:NODE_117098_length_959_cov_38.440041	Coordinate:356	Reads:3	Hits:1	Allocated_reads:3	Strand:-
TGTCCTTAGAGAACATTGAACAGCTCAGCCT
>Location:NODE_117098_length_959_cov_38.440041	Coordinate:356	Reads:2	Hits:1	Allocated_reads:2	Strand:-
TTAGAGAACATTGAACAGCTCAGCCT
>Location:NODE_117098_length_959_cov_38.440041	Coordinate:357	Reads:1	Hits:1	Allocated_reads:1	Strand:-
CCTTAGAGAACATTGAACAGCTCAGCC
>Location:NODE_117098_length_959_cov_38.440041	Coordinate:357	Reads:1	Hits:1	Allocated_reads:1	Strand:+
GGCTGAGCTGTTCAATGTTCTCTAAGT
>Location:NODE_117098_length_959_cov_38.440041	Coordinate:357	Reads:2	Hits:1	Allocated_reads:2	Strand:+
GGCTGAGCTGTTCAATGTTCTCTAAGG
>Location:NODE_117098_length_959_cov_38.440041	Coordinate:357	Reads:1	Hits:1	Allocated_reads:1	Strand:+
GGCTGAGCTGTTCAATGTTCTCTAAGGAAT
>Location:NODE_117098_length_959_cov_38.440041	Coordinate:357	Reads:1	Hits:1	Allocated_reads:1	Strand:+
GGCTGAGCTGTTCAATGTTCTCTAAGGACG
>Location:NODE_117098_length_959_cov_38.440041	Coordinate:357	Reads:7	Hits:1	Allocated_reads:7	Strand:+
GGCTGAGCTGTTCAATGTTCTCTAAGGACA
>Location:NODE_117098_length_959_cov_38.440041	Coordinate:357	Reads:1	Hits:1	Allocated_reads:1	Strand:-
TAGAGAACATTGAACAGCTCAGCC
>Location:NODE_117098_length_959_cov_38.440041	Coordinate:357	Reads:1	Hits:1	Allocated_reads:1	Strand:-
TCCTTAGAGAACATTGAACAGCTCAGCC
>Location:NODE_117098_length_959_cov_38.440041	Coordinate:357	Reads:1	Hits:1	Allocated_reads:1	Strand:-
TTAGAGAACATTGAACAGCTCAGCC
>Location:NODE_117098_length_959_cov_38.440041	Coordinate:358	Reads:4	Hits:1	Allocated_reads:4	Strand:-
CCTTAGAGAACATTGAACAGCTCAGC
>Location:NODE_117098_length_959_cov_38.440041	Coordinate:358	Reads:1	Hits:1	Allocated_reads:1	Strand:+
GCTGAGCTGTTCAATGTTCTCTAAGG
>Location:NODE_117098_length_959_cov_38.440041	Coordinate:358	Reads:3	Hits:1	Allocated_reads:3	Strand:+
GCTGAGCTGTTCAATGTTCTCTAAGGACA
>Location:NODE_117098_length_959_cov_38.440041	Coordinate:358	Reads:1	Hits:1	Allocated_reads:1	Strand:+
GCTGAGCTGTTCAATGTTCTCTAAGGACAG
>Location:NODE_117098_length_959_cov_38.440041	Coordinate:358	Reads:4	Hits:1	Allocated_reads:4	Strand:+
GCTGAGCTGTTCAATGTTCTCTAAGGACAT
>Location:NODE_117098_length_959_cov_38.440041	Coordinate:358	Reads:2	Hits:1	Allocated_reads:2	Strand:-
TCCTTAGAGAACATTGAACAGCTCAGC
>Location:NODE_117098_length_959_cov_38.440041	Coordinate:359	Reads:1	Hits:1	Allocated_reads:1	Strand:+
CTGAGCTGTTCAATGTTCTCTAAGGAC
>Location:NODE_117098_length_959_cov_38.440041	Coordinate:359	Reads:2	Hits:1	Allocated_reads:2	Strand:+
CTGAGCTGTTCAATGTTCTCTAAGGACA
>Location:NODE_117098_length_959_cov_38.440041	Coordinate:359	Reads:2	Hits:1	Allocated_reads:2	Strand:+
CTGAGCTGTTCAATGTTCTCTAAGGACAT
>Location:NODE_117098_length_959_cov_38.440041	Coordinate:359	Reads:1	Hits:1	Allocated_reads:1	Strand:+
CTGAGCTGTTCAATGTTCTCTAAGGACATTT
>Location:NODE_117098_length_959_cov_38.440041	Coordinate:359	Reads:3	Hits:1	Allocated_reads:3	Strand:-
TCCTTAGAGAACATTGAACAGCTCAG
>Location:NODE_117098_length_959_cov_38.440041	Coordinate:360	Reads:1	Hits:1	Allocated_reads:1	Strand:+
TGAGCTGTTCAATGTTCTCTAAGG
>Location:NODE_117098_length_959_cov_38.440041	Coordinate:360	Reads:8	Hits:1	Allocated_reads:8	Strand:+
TGAGCTGTTCAATGTTCTCTAAGGAC
>Location:NODE_117098_length_959_cov_38.440041	Coordinate:360	Reads:1	Hits:1	Allocated_reads:1	Strand:+
TGAGCTGTTCAATGTTCTCTAAGAACA
>Location:NODE_117098_length_959_cov_38.440041	Coordinate:360	Reads:1	Hits:1	Allocated_reads:1	Strand:+
TGAGCTGTTCAATGTTCTCTAAGGACT
>Location:NODE_117098_length_959_cov_38.440041	Coordinate:360	Reads:134	Hits:1	Allocated_reads:134	Strand:+
TGAGCTGTTCAATGTTCTCTAAGGACA
>Location:NODE_117098_length_959_cov_38.440041	Coordinate:360	Reads:1	Hits:1	Allocated_reads:1	Strand:+
TGAGCTGTTCAATGTTCTCTAAGCACAT
>Location:NODE_117098_length_959_cov_38.440041	Coordinate:360	Reads:1	Hits:1	Allocated_reads:1	Strand:+
TGAGCTGTTCAATGTTCTCTAAGGACAA
>Location:NODE_117098_length_959_cov_38.440041	Coordinate:360	Reads:1	Hits:1	Allocated_reads:1	Strand:+
TGAGCTGTTCAATGTTCTCTAAGGACTT
>Location:NODE_117098_length_959_cov_38.440041	Coordinate:360	Reads:65	Hits:1	Allocated_reads:65	Strand:+
TGAGCTGTTCAATGTTCTCTAAGGACAT
>Location:NODE_117098_length_959_cov_38.440041	Coordinate:360	Reads:7	Hits:1	Allocated_reads:7	Strand:+
TGAGCTGTTCAATGTTCTCTAAGGACATT
>Location:NODE_117098_length_959_cov_38.440041	Coordinate:360	Reads:2	Hits:1	Allocated_reads:2	Strand:+
TGAGCTGTTCAATGTTCTCTAAGGACATTT
>Location:NODE_117098_length_959_cov_38.440041	Coordinate:361	Reads:1	Hits:1	Allocated_reads:1	Strand:-
ATGTCCTTAGAGAACATTGAACAGCTC
>Location:NODE_117098_length_959_cov_38.440041	Coordinate:361	Reads:3	Hits:1	Allocated_reads:3	Strand:+
GAGCTGTTCAATGTTCTCTAAGGAC
>Location:NODE_117098_length_959_cov_38.440041	Coordinate:361	Reads:20	Hits:1	Allocated_reads:20	Strand:+
GAGCTGTTCAATGTTCTCTAAGGACA
>Location:NODE_117098_length_959_cov_38.440041	Coordinate:361	Reads:1	Hits:1	Allocated_reads:1	Strand:+
GAGCTGTTCAATGTTCTCTAATGACAT
>Location:NODE_117098_length_959_cov_38.440041	Coordinate:361	Reads:6	Hits:1	Allocated_reads:6	Strand:+
GAGCTGTTCAATGTTCTCTAAGGACAT
>Location:NODE_117098_length_959_cov_38.440041	Coordinate:361	Reads:2	Hits:1	Allocated_reads:2	Strand:-
TCCTTAGAGAACATTGAACAGCTC
>Location:NODE_117098_length_959_cov_38.440041	Coordinate:362	Reads:2	Hits:1	Allocated_reads:2	Strand:-
AAATGTCCTTAGAGAACATTGAACAGCT
>Location:NODE_117098_length_959_cov_38.440041	Coordinate:362	Reads:1	Hits:1	Allocated_reads:1	Strand:-
AATGTCCTTAGAGAACATTGAACAGCT
>Location:NODE_117098_length_959_cov_38.440041	Coordinate:362	Reads:2	Hits:1	Allocated_reads:2	Strand:+
AGCTGTTCAATGTTCTCTAAGGACA
>Location:NODE_117098_length_959_cov_38.440041	Coordinate:362	Reads:1	Hits:1	Allocated_reads:1	Strand:-
ATGTCCTTAGAGAACATTGAACAGCT
>Location:NODE_117098_length_959_cov_38.440041	Coordinate:363	Reads:1	Hits:1	Allocated_reads:1	Strand:+
GCTGTTCAATGTTCTCTAAGGACA
>Location:NODE_117098_length_959_cov_38.440041	Coordinate:364	Reads:5	Hits:1	Allocated_reads:5	Strand:+
CTGTTCAATGTTCTCTAAGGACAT
>Location:NODE_117098_length_959_cov_38.440041	Coordinate:364	Reads:1	Hits:1	Allocated_reads:1	Strand:+
CTGTTCAATGTTCTCTAAGGACATTTT
>Location:NODE_117098_length_959_cov_38.440041	Coordinate:364	Reads:1	Hits:1	Allocated_reads:1	Strand:+
CTGTTCAATGTTCTCTAAGGACATTTTGTAGGTT
>Location:NODE_117098_length_959_cov_38.440041	Coordinate:365	Reads:1	Hits:1	Allocated_reads:1	Strand:+
TGTTCAATGTTCTCTAAGGACATTTTGTAGG
>Location:NODE_117098_length_959_cov_38.440041	Coordinate:365	Reads:2	Hits:1	Allocated_reads:2	Strand:+
TGTTCAATGTTCTCTAAGGACATTTTGTAGGTT
>Location:NODE_117098_length_959_cov_38.440041	Coordinate:366	Reads:1	Hits:1	Allocated_reads:1	Strand:-
ACCTACAAAATGTCCTTAGAGAACATTGAAC
>Location:NODE_117098_length_959_cov_38.440041	Coordinate:367	Reads:1	Hits:1	Allocated_reads:1	Strand:+
TTCAATGTTCTCTAAGGACATTTTGTAGG
>Location:NODE_117098_length_959_cov_38.440041	Coordinate:367	Reads:4	Hits:1	Allocated_reads:4	Strand:+
TTCAATGTTCTCTAAGGACATTTTGTAGGT
>Location:NODE_117098_length_959_cov_38.440041	Coordinate:368	Reads:1	Hits:1	Allocated_reads:1	Strand:+
TCAATGTTCTCTAAGGACATTTTGTAGG
>Location:NODE_117098_length_959_cov_38.440041	Coordinate:369	Reads:2	Hits:1	Allocated_reads:2	Strand:+
CAATGTTCTCTAAGGACATTTTGTAGGT
>Location:NODE_117098_length_959_cov_38.440041	Coordinate:370	Reads:1	Hits:1	Allocated_reads:1	Strand:-
ACCTACAAAATGTCCTTATAGAACATT
>Location:NODE_117098_length_959_cov_38.440041	Coordinate:370	Reads:4	Hits:1	Allocated_reads:4	Strand:-
ACCTACAAAATGTCCTTAGAGAACATT
>Location:NODE_117098_length_959_cov_38.440041	Coordinate:370	Reads:1	Hits:1	Allocated_reads:1	Strand:-
CCAAAACCTACAAAATGTCCTTAGAGAACATT
>Location:NODE_117098_length_959_cov_38.440041	Coordinate:371	Reads:2	Hits:1	Allocated_reads:2	Strand:-
ACCTACAAAATGTCCTTAGAGAACAT
>Location:NODE_117098_length_959_cov_38.440041	Coordinate:371	Reads:2	Hits:1	Allocated_reads:2	Strand:+
ATGTTCTCTAAGGACATTTTGTAGGTTTT
>Location:NODE_117098_length_959_cov_38.440041	Coordinate:372	Reads:3	Hits:1	Allocated_reads:3	Strand:-
ACCTACAAAATGTCCTTAGAGAACA
>Location:NODE_117098_length_959_cov_38.440041	Coordinate:372	Reads:1	Hits:1	Allocated_reads:1	Strand:+
TGTTCTCTAAGGACATTTTGTAGG
>Location:NODE_117098_length_959_cov_38.440041	Coordinate:372	Reads:1	Hits:1	Allocated_reads:1	Strand:+
TGTTCTCTAAGGACATTTTGTAGGTTT
>Location:NODE_117098_length_959_cov_38.440041	Coordinate:372	Reads:5	Hits:1	Allocated_reads:5	Strand:+
TGTTCTCTAAGGACATTTTGTAGGTTTT
>Location:NODE_117098_length_959_cov_38.440041	Coordinate:372	Reads:2	Hits:1	Allocated_reads:2	Strand:+
TGTTCTCTAAGGACATTTTGTAGGTTTTG
>Location:NODE_117098_length_959_cov_38.440041	Coordinate:372	Reads:1	Hits:1	Allocated_reads:1	Strand:+
TGTTCTCTAAGGACATTTTGTAGGTTTTGG
>Location:NODE_117098_length_959_cov_38.440041	Coordinate:372	Reads:10	Hits:1	Allocated_reads:10	Strand:+
TGTTCTCTAAGGACATTTTGTAGGTTTTGGA
>Location:NODE_117098_length_959_cov_38.440041	Coordinate:373	Reads:6	Hits:2	Allocated_reads:3	Strand:-
ACCTACAAAATGTCCTTAGAGAAC
>Location:NODE_117098_length_959_cov_38.440041	Coordinate:374	Reads:1	Hits:2	Allocated_reads:0.5	Strand:+
TTCTCTAAGGACATTTTGTAGGTT
>Location:NODE_117098_length_959_cov_38.440041	Coordinate:374	Reads:4	Hits:2	Allocated_reads:2	Strand:+
TTCTCTAAGGACATTTTGTAGGTTT
>Location:NODE_117098_length_959_cov_38.440041	Coordinate:374	Reads:1	Hits:2	Allocated_reads:0.5	Strand:+
TTCTCTAAGGACATTTTGTAGGTTTTGG
>Location:NODE_117098_length_959_cov_38.440041	Coordinate:374	Reads:2	Hits:2	Allocated_reads:1	Strand:+
TTCTCTAAGGACATTTTGTAGGTTTTGGA
>Location:NODE_117098_length_959_cov_38.440041	Coordinate:375	Reads:1	Hits:2	Allocated_reads:0.5	Strand:+
TCTCTAAGGACATTTTGTAGGTTT
>Location:NODE_117098_length_959_cov_38.440041	Coordinate:375	Reads:1	Hits:2	Allocated_reads:0.5	Strand:+
TCTCTAAGGACATTTTGTAGGTTTT
>Location:NODE_117098_length_959_cov_38.440041	Coordinate:375	Reads:1	Hits:2	Allocated_reads:0.5	Strand:+
TCTCTAAGGACATTTTGTAGGTTTTGGA
>Location:NODE_117098_length_959_cov_38.440041	Coordinate:375	Reads:1	Hits:2	Allocated_reads:0.5	Strand:+
TCTCTAAGGACATTTTGTAGGTTTTGGAGCT
>Location:NODE_117098_length_959_cov_38.440041	Coordinate:375	Reads:1	Hits:2	Allocated_reads:0.5	Strand:+
TCTCTAAGGACATTTTGTAGGTTTTGGACAAG
>Location:NODE_117098_length_959_cov_38.440041	Coordinate:375	Reads:2	Hits:2	Allocated_reads:1	Strand:+
TCTCTAAGGACATTTTGTAGGTTTTGGACAAGA
>Location:NODE_117098_length_959_cov_38.440041	Coordinate:377	Reads:1	Hits:2	Allocated_reads:0.5	Strand:+
TCTAAGGACATTTTGTAGGTTTTGGACAAG
>Location:NODE_117098_length_959_cov_38.440041	Coordinate:377	Reads:12	Hits:2	Allocated_reads:6	Strand:+
TCTAAGGACATTTTGTAGGTTTTGGACAAGA
>Location:NODE_117098_length_959_cov_38.440041	Coordinate:377	Reads:1	Hits:2	Allocated_reads:0.5	Strand:-
TCTTGTCCAAAACCTACAAAATGTCCTTAGA
>Location:NODE_117098_length_959_cov_38.440041	Coordinate:377	Reads:1	Hits:2	Allocated_reads:0.5	Strand:-
TTGTCCAAAACCTACAAAATGTCCTTAGA
>Location:NODE_117098_length_959_cov_38.440041	Coordinate:378	Reads:1	Hits:2	Allocated_reads:0.5	Strand:+
CTAAGGACATTTTGTAGGTTTTGG
>Location:NODE_117098_length_959_cov_38.440041	Coordinate:378	Reads:29	Hits:2	Allocated_reads:14.5	Strand:+
CTAAGGACATTTTGTAGGTTTTGGACAAGA
>Location:NODE_117098_length_959_cov_38.440041	Coordinate:379	Reads:2	Hits:2	Allocated_reads:1	Strand:+
TAAGGACATTTTGTAGGTTTTGGA
>Location:NODE_117098_length_959_cov_38.440041	Coordinate:379	Reads:4	Hits:2	Allocated_reads:2	Strand:+
TAAGGACATTTTGTAGGTTTTGGAC
>Location:NODE_117098_length_959_cov_38.440041	Coordinate:379	Reads:4	Hits:2	Allocated_reads:2	Strand:+
TAAGGACATTTTGTAGGTTTTGGACA
>Location:NODE_117098_length_959_cov_38.440041	Coordinate:379	Reads:4	Hits:2	Allocated_reads:2	Strand:+
TAAGGACATTTTGTAGGTTTTGGACAAG
>Location:NODE_117098_length_959_cov_38.440041	Coordinate:379	Reads:1	Hits:2	Allocated_reads:0.5	Strand:+
TAAGGACATTTTGTAGGTTTTGGACAAGG
>Location:NODE_117098_length_959_cov_38.440041	Coordinate:379	Reads:3	Hits:2	Allocated_reads:1.5	Strand:+
TAAGGACATTTTGTAGGTTTTGGACAAGT
>Location:NODE_117098_length_959_cov_38.440041	Coordinate:379	Reads:304	Hits:2	Allocated_reads:152	Strand:+
TAAGGACATTTTGTAGGTTTTGGACAAGA
>Location:NODE_117098_length_959_cov_38.440041	Coordinate:379	Reads:1	Hits:2	Allocated_reads:0.5	Strand:+
TAAGGACATTTTGTAGGTTTTCGACAAGAT
>Location:NODE_117098_length_959_cov_38.440041	Coordinate:379	Reads:1	Hits:2	Allocated_reads:0.5	Strand:+
TAAGGACATTTTGTAGGTTTTGGACAAGAA
>Location:NODE_117098_length_959_cov_38.440041	Coordinate:379	Reads:5	Hits:2	Allocated_reads:2.5	Strand:+
TAAGGACATTTTGTAGGTTTTGGACAAGAT
>Location:NODE_117098_length_959_cov_38.440041	Coordinate:379	Reads:1	Hits:2	Allocated_reads:0.5	Strand:+
TAAGGACATTTTGTAGGTTTTGGACAAGATT
>Location:NODE_117098_length_959_cov_38.440041	Coordinate:380	Reads:2	Hits:2	Allocated_reads:1	Strand:+
AAGGACATTTTGTAGGTTTTGGAC
>Location:NODE_117098_length_959_cov_38.440041	Coordinate:380	Reads:55	Hits:2	Allocated_reads:27.5	Strand:+
AAGGACATTTTGTAGGTTTTGGACAAGA
>Location:NODE_117098_length_959_cov_38.440041	Coordinate:381	Reads:3	Hits:2	Allocated_reads:1.5	Strand:+
AGGACATTTTGTAGGTTTTGGACAAGA
>Location:NODE_117098_length_959_cov_38.440041	Coordinate:381	Reads:1	Hits:2	Allocated_reads:0.5	Strand:-
CTTGTCCAAAACCTACAAAATATCCT
>Location:NODE_117098_length_959_cov_38.440041	Coordinate:381	Reads:1	Hits:2	Allocated_reads:0.5	Strand:-
CTTGTCCAAAACCTACAAAATGTCCT
>Location:NODE_117098_length_959_cov_38.440041	Coordinate:381	Reads:2	Hits:2	Allocated_reads:1	Strand:-
TCTTGTCCAAAACCTACAAAATGTCCT
>Location:NODE_117098_length_959_cov_38.440041	Coordinate:381	Reads:1	Hits:2	Allocated_reads:0.5	Strand:-
TTGTCCAAAACCTACAAAATGTCCT
>Location:NODE_117098_length_959_cov_38.440041	Coordinate:382	Reads:1	Hits:2	Allocated_reads:0.5	Strand:-
CTTGTCCAAAACCTACAAAATGTCC
>Location:NODE_117098_length_959_cov_38.440041	Coordinate:382	Reads:28	Hits:2	Allocated_reads:14	Strand:+
GGACATTTTGTAGGTTTTGGACAAGA
>Location:NODE_117098_length_959_cov_38.440041	Coordinate:382	Reads:3	Hits:2	Allocated_reads:1.5	Strand:+
GGACATTTTGTAGGTTTTGGACAAGAT
>Location:NODE_117098_length_959_cov_38.440041	Coordinate:382	Reads:1	Hits:2	Allocated_reads:0.5	Strand:-
TCTTGTCCAAAACCTACAAAATGTCC
>Location:NODE_117098_length_959_cov_38.440041	Coordinate:383	Reads:2	Hits:2	Allocated_reads:1	Strand:+
GACATTTTGTAGGTTTTGGACAAGA
>Location:NODE_117098_length_959_cov_38.440041	Coordinate:383	Reads:1	Hits:2	Allocated_reads:0.5	Strand:+
GACATTTTGTAGGTTTTGGACAAGAT
>Location:NODE_117098_length_959_cov_38.440041	Coordinate:383	Reads:2	Hits:2	Allocated_reads:1	Strand:-
TCTTGTCCAAAACCTACAAAATGTC
>Location:NODE_117098_length_959_cov_38.440041	Coordinate:384	Reads:1	Hits:2	Allocated_reads:0.5	Strand:+
ACATTTTGTAGGTTTTGGACAAGA
>Location:NODE_117098_length_959_cov_38.440041	Coordinate:384	Reads:1	Hits:2	Allocated_reads:0.5	Strand:+
ACATTTTGTAGGTTTTGGACAAGATTTTGTCC
>Location:NODE_117098_length_959_cov_38.440041	Coordinate:385	Reads:1	Hits:2	Allocated_reads:0.5	Strand:+
CATTTTGTAGGTTTTGGACAAGATTTTGTC
>Location:NODE_117098_length_959_cov_38.440041	Coordinate:385	Reads:1	Hits:2	Allocated_reads:0.5	Strand:+
CATTTTGTAGGTTTTGGACAAGATTTTGTCC
>Location:NODE_117098_length_959_cov_38.440041	Coordinate:386	Reads:1	Hits:2	Allocated_reads:0.5	Strand:+
ATTTTGTAGGTTTTGGACAAGATTTTGTCC
>Location:NODE_117098_length_959_cov_38.440041	Coordinate:387	Reads:4	Hits:2	Allocated_reads:2	Strand:+
TTTTGTAGGTTTTGGACAAGATTT
>Location:NODE_117098_length_959_cov_38.440041	Coordinate:387	Reads:1	Hits:2	Allocated_reads:0.5	Strand:+
TTTTGTAGGTTTTGGACAAGATTTT
>Location:NODE_117098_length_959_cov_38.440041	Coordinate:387	Reads:3	Hits:2	Allocated_reads:1.5	Strand:+
TTTTGTAGGTTTTGGACAAGATTTTG
>Location:NODE_117098_length_959_cov_38.440041	Coordinate:387	Reads:1	Hits:2	Allocated_reads:0.5	Strand:+
TTTTGTAGGTTTTGGACAAGATTTGTC
>Location:NODE_117098_length_959_cov_38.440041	Coordinate:387	Reads:1	Hits:2	Allocated_reads:0.5	Strand:+
TTTTGTAGGTTTTGGACAAGATTTTGC
>Location:NODE_117098_length_959_cov_38.440041	Coordinate:387	Reads:1	Hits:2	Allocated_reads:0.5	Strand:+
TTTTGTAGGTTTTGGACAAGCTTTTGT
>Location:NODE_117098_length_959_cov_38.440041	Coordinate:387	Reads:87	Hits:2	Allocated_reads:43.5	Strand:+
TTTTGTAGGTTTTGGACAAGATTTTGT
>Location:NODE_117098_length_959_cov_38.440041	Coordinate:387	Reads:1	Hits:2	Allocated_reads:0.5	Strand:+
TTTTGTAGGTTTTGGACAAGAATTTGTC
>Location:NODE_117098_length_959_cov_38.440041	Coordinate:387	Reads:1	Hits:2	Allocated_reads:0.5	Strand:+
TTTTGTAGGTTTTGGACAAGATTATGTC
>Location:NODE_117098_length_959_cov_38.440041	Coordinate:387	Reads:1	Hits:2	Allocated_reads:0.5	Strand:+
TTTTGTAGGTTTTGGACAAGATTTTGGC
>Location:NODE_117098_length_959_cov_38.440041	Coordinate:387	Reads:2	Hits:2	Allocated_reads:1	Strand:+
TTTTGTAGGTTTTGGACAAGATTGTGTC
>Location:NODE_117098_length_959_cov_38.440041	Coordinate:387	Reads:5	Hits:2	Allocated_reads:2.5	Strand:+
TTTTGTAGGTTTTGGACAAGATTTTGTT
>Location:NODE_117098_length_959_cov_38.440041	Coordinate:387	Reads:601	Hits:2	Allocated_reads:300.5	Strand:+
TTTTGTAGGTTTTGGACAAGATTTTGTC
>Location:NODE_117098_length_959_cov_38.440041	Coordinate:387	Reads:1	Hits:2	Allocated_reads:0.5	Strand:+
TTTTGTAGGTTTTGGACAAGATTTTGTGC
>Location:NODE_117098_length_959_cov_38.440041	Coordinate:387	Reads:1	Hits:2	Allocated_reads:0.5	Strand:+
TTTTGTAGGTTTTGGACAAGATTTTGTTT
>Location:NODE_117098_length_959_cov_38.440041	Coordinate:387	Reads:166	Hits:2	Allocated_reads:83	Strand:+
TTTTGTAGGTTTTGGACAAGATTTTGTCC
>Location:NODE_117098_length_959_cov_38.440041	Coordinate:387	Reads:2	Hits:2	Allocated_reads:1	Strand:+
TTTTGTAGGTTTTGGACAAGATTTTGTCA
>Location:NODE_117098_length_959_cov_38.440041	Coordinate:387	Reads:69	Hits:2	Allocated_reads:34.5	Strand:+
TTTTGTAGGTTTTGGACAAGATTTTGTCT
>Location:NODE_117098_length_959_cov_38.440041	Coordinate:387	Reads:2	Hits:2	Allocated_reads:1	Strand:+
TTTTGTAGGTTTTGGACAAGATTTTGTCCC
>Location:NODE_117098_length_959_cov_38.440041	Coordinate:387	Reads:2	Hits:2	Allocated_reads:1	Strand:+
TTTTGTAGGTTTTGGACAAGATTTTGTCTT
>Location:NODE_117098_length_959_cov_38.440041	Coordinate:387	Reads:1	Hits:2	Allocated_reads:0.5	Strand:+
TTTTGTAGGTTTTGGACAAGATTTTGTCCTT
>Location:NODE_117098_length_959_cov_38.440041	Coordinate:387	Reads:2	Hits:2	Allocated_reads:1	Strand:+
TTTTGTAGGTTTTGGACAAGATTTTGTCCCC
>Location:NODE_117098_length_959_cov_38.440041	Coordinate:387	Reads:3	Hits:2	Allocated_reads:1.5	Strand:+
TTTTGTAGGTTTTGGACAAGATTTTGTCCCT
>Location:NODE_117098_length_959_cov_38.440041	Coordinate:388	Reads:5	Hits:2	Allocated_reads:2.5	Strand:+
TTTGTAGGTTTTGGACAAGATTTTGT
>Location:NODE_117098_length_959_cov_38.440041	Coordinate:388	Reads:85	Hits:2	Allocated_reads:42.5	Strand:+
TTTGTAGGTTTTGGACAAGATTTTGTC
>Location:NODE_117098_length_959_cov_38.440041	Coordinate:388	Reads:2	Hits:2	Allocated_reads:1	Strand:+
TTTGTAGGTTTTGGACAAGATTTTGTCT
>Location:NODE_117098_length_959_cov_38.440041	Coordinate:388	Reads:43	Hits:2	Allocated_reads:21.5	Strand:+
TTTGTAGGTTTTGGACAAGATTTTGTCC
>Location:NODE_117098_length_959_cov_38.440041	Coordinate:389	Reads:3	Hits:2	Allocated_reads:1.5	Strand:+
TTGTAGGTTTTGGACAAGATTTTGT
>Location:NODE_117098_length_959_cov_38.440041	Coordinate:389	Reads:63	Hits:2	Allocated_reads:31.5	Strand:+
TTGTAGGTTTTGGACAAGATTTTGTC
>Location:NODE_117098_length_959_cov_38.440041	Coordinate:389	Reads:1	Hits:2	Allocated_reads:0.5	Strand:+
TTGTAGGTTTTGGACAAGATTTTGTAC
>Location:NODE_117098_length_959_cov_38.440041	Coordinate:389	Reads:3	Hits:2	Allocated_reads:1.5	Strand:+
TTGTAGGTTTTGGACAAGATTTTGTCT
>Location:NODE_117098_length_959_cov_38.440041	Coordinate:389	Reads:59	Hits:2	Allocated_reads:29.5	Strand:+
TTGTAGGTTTTGGACAAGATTTTGTCC
>Location:NODE_117098_length_959_cov_38.440041	Coordinate:389	Reads:3	Hits:2	Allocated_reads:1.5	Strand:+
TTGTAGGTTTTGGACAAGATTTTGTCCC
>Location:NODE_117098_length_959_cov_38.440041	Coordinate:389	Reads:1	Hits:2	Allocated_reads:0.5	Strand:+
TTGTAGGTTTTGGACAAGATTTTGTCCCT
>Location:NODE_117098_length_959_cov_38.440041	Coordinate:389	Reads:1	Hits:2	Allocated_reads:0.5	Strand:+
TTGTAGGTTTTGGACAAGATTTTGTCCCAGAC
>Location:NODE_117098_length_959_cov_38.440041	Coordinate:390	Reads:3	Hits:2	Allocated_reads:1.5	Strand:+
TGTAGGTTTTGGACAAGATTTTGT
>Location:NODE_117098_length_959_cov_38.440041	Coordinate:390	Reads:17	Hits:2	Allocated_reads:8.5	Strand:+
TGTAGGTTTTGGACAAGATTTTGTC
>Location:NODE_117098_length_959_cov_38.440041	Coordinate:390	Reads:4	Hits:2	Allocated_reads:2	Strand:+
TGTAGGTTTTGGACAAGATTTTGTCC
>Location:NODE_117098_length_959_cov_38.440041	Coordinate:390	Reads:1	Hits:2	Allocated_reads:0.5	Strand:+
TGTAGGTTTTGGACAAGATTTTGTCCC
>Location:NODE_117098_length_959_cov_38.440041	Coordinate:391	Reads:3	Hits:2	Allocated_reads:1.5	Strand:+
GTAGGTTTTGGACAAGATTTTGTC
>Location:NODE_117098_length_959_cov_38.440041	Coordinate:392	Reads:1	Hits:2	Allocated_reads:0.5	Strand:+
TAGGTTTTGGACAAGATTTTGTCC
>Location:NODE_117098_length_959_cov_38.440041	Coordinate:396	Reads:1	Hits:2	Allocated_reads:0.5	Strand:+
TTTTGGACAAGATTTTGTCCCAGACC
>Location:NODE_117098_length_959_cov_38.440041	Coordinate:396	Reads:8	Hits:2	Allocated_reads:4	Strand:+
TTTTGGACAAGATTTTGTCCCAGACCT
>Location:NODE_117098_length_959_cov_38.440041	Coordinate:396	Reads:1	Hits:2	Allocated_reads:0.5	Strand:+
TTTTGGACAAGATTTTGTCCCAGACCTT
>Location:NODE_117098_length_959_cov_38.440041	Coordinate:396	Reads:1	Hits:2	Allocated_reads:0.5	Strand:+
TTTTGGACAAGATTTTGTCCCAGACCTTA
>Location:NODE_117098_length_959_cov_38.440041	Coordinate:396	Reads:1	Hits:2	Allocated_reads:0.5	Strand:+
TTTTGGACAAGATTTTGTCCCAGACCTTT
>Location:NODE_117098_length_959_cov_38.440041	Coordinate:397	Reads:4	Hits:2	Allocated_reads:2	Strand:+
TTTGGACAAGATTTTGTCCCAGACCT
>Location:NODE_117098_length_959_cov_38.440041	Coordinate:397	Reads:1	Hits:2	Allocated_reads:0.5	Strand:+
TTTGGACAAGATTTTGTCCCAGACCTTA
>Location:NODE_117098_length_959_cov_38.440041	Coordinate:397	Reads:1	Hits:2	Allocated_reads:0.5	Strand:+
TTTGGACAAGATTTTGTCCCAGACCTTAT
>Location:NODE_117098_length_959_cov_38.440041	Coordinate:399	Reads:1	Hits:2	Allocated_reads:0.5	Strand:+
TGGACAAGATTTTGTCCCAGACCT
>Location:NODE_117098_length_959_cov_38.440041	Coordinate:399	Reads:1	Hits:2	Allocated_reads:0.5	Strand:+
TGGACAAGATTTTGTCCCAGACCTTATGGGA
>Location:NODE_117098_length_959_cov_38.440041	Coordinate:400	Reads:1	Hits:2	Allocated_reads:0.5	Strand:-
ATAAGGTCTGGGACAAAATCTTGTCC
>Location:NODE_117098_length_959_cov_38.440041	Coordinate:400	Reads:1	Hits:2	Allocated_reads:0.5	Strand:-
ATAAGGTCTGGGACAAAATCTTGTCT
>Location:NODE_117098_length_959_cov_38.440041	Coordinate:400	Reads:4	Hits:2	Allocated_reads:2	Strand:-
CATAAGGTCTGGGACAAAATCTTGTCC
>Location:NODE_117098_length_959_cov_38.440041	Coordinate:400	Reads:13	Hits:2	Allocated_reads:6.5	Strand:-
CCATAAGGTCTGGGACAAAATCTTGTCC
>Location:NODE_117098_length_959_cov_38.440041	Coordinate:400	Reads:2	Hits:2	Allocated_reads:1	Strand:-
TAAGGTCTGGGACAAAATCTTGTCC
>Location:NODE_117098_length_959_cov_38.440041	Coordinate:401	Reads:2	Hits:2	Allocated_reads:1	Strand:-
ATAAGGTCTGGGACAAAATCTTGTC
>Location:NODE_117098_length_959_cov_38.440041	Coordinate:401	Reads:1	Hits:2	Allocated_reads:0.5	Strand:-
CATAAGGTCTGGGACAAAATCTTGTC
>Location:NODE_117098_length_959_cov_38.440041	Coordinate:401	Reads:1	Hits:2	Allocated_reads:0.5	Strand:-
TAAGGTCTGGGACAAAATCTTGTC
>Location:NODE_117098_length_959_cov_38.440041	Coordinate:402	Reads:1	Hits:2	Allocated_reads:0.5	Strand:-
CATAAGGTCTGGGACAAAATCTTGT
>Location:NODE_117098_length_959_cov_38.440041	Coordinate:403	Reads:4	Hits:2	Allocated_reads:2	Strand:-
CCATAAGGTCTGGGACAAAATCTTG
>Location:NODE_117098_length_959_cov_38.440041	Coordinate:405	Reads:1	Hits:2	Allocated_reads:0.5	Strand:-
TTTCCCATAAGGTCTGGGACAAAATCT
>Location:NODE_117098_length_959_cov_38.440041	Coordinate:408	Reads:1	Hits:2	Allocated_reads:0.5	Strand:-
CAGAGGCTTTCCCATAAGGTCTGGGACAAAA
>Location:NODE_117098_length_959_cov_38.440041	Coordinate:408	Reads:2	Hits:2	Allocated_reads:1	Strand:-
GGCTTTCCCATAAGGTCTGGGACAAAA
>Location:NODE_117098_length_959_cov_38.440041	Coordinate:408	Reads:1	Hits:2	Allocated_reads:0.5	Strand:+
TTTTGTCCCAGACCTTATGGGAAAGCCT
>Location:NODE_117098_length_959_cov_38.440041	Coordinate:409	Reads:2	Hits:2	Allocated_reads:1	Strand:+
TTTGTCCCAGACCTTATGGGAAAGCCT
>Location:NODE_117098_length_959_cov_38.440041	Coordinate:409	Reads:1	Hits:2	Allocated_reads:0.5	Strand:+
TTTGTCCCAGACCTTATGGGAAAGCCTCT
>Location:NODE_117098_length_959_cov_38.440041	Coordinate:410	Reads:1	Hits:2	Allocated_reads:0.5	Strand:+
TTGTCCCAGACCTTATGGGAAAGCCTCTGT
>Location:NODE_117098_length_959_cov_38.440041	Coordinate:411	Reads:1	Hits:2	Allocated_reads:0.5	Strand:+
TGTCCCAGACCTTATGGGAAAGCCTCTG
>Location:NODE_117098_length_959_cov_38.440041	Coordinate:411	Reads:2	Hits:2	Allocated_reads:1	Strand:+
TGTCCCAGACCTTATGGGAAAGCCTCTGTA
>Location:NODE_117098_length_959_cov_38.440041	Coordinate:412	Reads:1	Hits:2	Allocated_reads:0.5	Strand:+
GTCCCAGACCTTATGGGAAAGCCTCTGTA
>Location:NODE_117098_length_959_cov_38.440041	Coordinate:413	Reads:1	Hits:2	Allocated_reads:0.5	Strand:+
TCCCAGACCTTATGGGAAAGCCTCTGT
>Location:NODE_117098_length_959_cov_38.440041	Coordinate:413	Reads:9	Hits:2	Allocated_reads:4.5	Strand:+
TCCCAGACCTTATGGGAAAGCCTCTGTA
>Location:NODE_117098_length_959_cov_38.440041	Coordinate:414	Reads:4	Hits:2	Allocated_reads:2	Strand:+
CCCAGACCTTATGGGAAAGCCTCTGTA
>Location:NODE_117098_length_959_cov_38.440041	Coordinate:415	Reads:1	Hits:2	Allocated_reads:0.5	Strand:+
CCAGACCTTATGGGAAAGCCTCTGTA
>Location:NODE_117098_length_959_cov_38.440041	Coordinate:417	Reads:1	Hits:2	Allocated_reads:0.5	Strand:+
AGACCTTATGGGAAAGCCTCTGTA
>Location:NODE_117098_length_959_cov_38.440041	Coordinate:417	Reads:1	Hits:2	Allocated_reads:0.5	Strand:+
AGACCTTATGGGAAAGCCTCTGCACC
>Location:NODE_117098_length_959_cov_38.440041	Coordinate:417	Reads:1	Hits:2	Allocated_reads:0.5	Strand:+
AGACCTTATGGGAAAGCCTCTGTATAAT
>Location:NODE_117098_length_959_cov_38.440041	Coordinate:417	Reads:1	Hits:2	Allocated_reads:0.5	Strand:+
AGACCTTATGGGAAAGCCTCTGTATAATG
>Location:NODE_117098_length_959_cov_38.440041	Coordinate:417	Reads:1	Hits:2	Allocated_reads:0.5	Strand:+
AGACCTTATGGGAAAGCCTCTGTATAATGA
>Location:NODE_117098_length_959_cov_38.440041	Coordinate:418	Reads:1	Hits:2	Allocated_reads:0.5	Strand:-
ATTATACAGAGGCTTTCCCATAAGGTC
>Location:NODE_117098_length_959_cov_38.440041	Coordinate:418	Reads:2	Hits:2	Allocated_reads:1	Strand:+
GACCTTATGGGAAAGCCTCTGTAT
>Location:NODE_117098_length_959_cov_38.440041	Coordinate:418	Reads:3	Hits:2	Allocated_reads:1.5	Strand:+
GACCTTATGGGAAAGCCTCTGTATA
>Location:NODE_117098_length_959_cov_38.440041	Coordinate:418	Reads:3	Hits:2	Allocated_reads:1.5	Strand:+
GACCTTATGGGAAAGCCTCTGTATAAT
>Location:NODE_117098_length_959_cov_38.440041	Coordinate:418	Reads:3	Hits:2	Allocated_reads:1.5	Strand:+
GACCTTATGGGAAAGCCTCTGTATAATG
>Location:NODE_117098_length_959_cov_38.440041	Coordinate:418	Reads:8	Hits:2	Allocated_reads:4	Strand:+
GACCTTATGGGAAAGCCTCTGTATAATGA
>Location:NODE_117098_length_959_cov_38.440041	Coordinate:418	Reads:1	Hits:2	Allocated_reads:0.5	Strand:+
GACCTTATGGGAAAGCCTCTGTATAATGAAATCT
>Location:NODE_117098_length_959_cov_38.440041	Coordinate:419	Reads:2	Hits:2	Allocated_reads:1	Strand:+
ACCTTATGGGAAAGCCTCTGTATAATGA
>Location:NODE_117098_length_959_cov_38.440041	Coordinate:420	Reads:1	Hits:2	Allocated_reads:0.5	Strand:+
CCTTATGGGAAAGCCTCTGTATAAT
>Location:NODE_117098_length_959_cov_38.440041	Coordinate:420	Reads:1	Hits:2	Allocated_reads:0.5	Strand:+
CCTTATGGGAAAGCCTCTGTATAATG
>Location:NODE_117098_length_959_cov_38.440041	Coordinate:421	Reads:1	Hits:2	Allocated_reads:0.5	Strand:+
CTTATGGGAAAGCCTCTGTATAATG
>Location:NODE_117098_length_959_cov_38.440041	Coordinate:422	Reads:1	Hits:2	Allocated_reads:0.5	Strand:-
ATTTCATTATACAGAGGCTTTCCCATAA
>Location:NODE_117098_length_959_cov_38.440041	Coordinate:422	Reads:2	Hits:2	Allocated_reads:1	Strand:+
TTATGGGAAAGCCTCTGTATAATG
>Location:NODE_117098_length_959_cov_38.440041	Coordinate:422	Reads:1	Hits:2	Allocated_reads:0.5	Strand:+
TTATGGGAAAGCCTCTGTATAATGA
>Location:NODE_117098_length_959_cov_38.440041	Coordinate:422	Reads:7	Hits:2	Allocated_reads:3.5	Strand:+
TTATGGGAAAGCCTCTGTATAATGAAATC
>Location:NODE_117098_length_959_cov_38.440041	Coordinate:422	Reads:8	Hits:2	Allocated_reads:4	Strand:+
TTATGGGAAAGCCTCTGTATAATGAAATCT
>Location:NODE_117098_length_959_cov_38.440041	Coordinate:422	Reads:1	Hits:2	Allocated_reads:0.5	Strand:+
TTATGGGAAAGCCTCTGTATAATGAAATCTGA
>Location:NODE_117098_length_959_cov_38.440041	Coordinate:423	Reads:1	Hits:2	Allocated_reads:0.5	Strand:+
TATGGGAAAGCCTCTGTATAATGAAAT
>Location:NODE_117098_length_959_cov_38.440041	Coordinate:423	Reads:6	Hits:2	Allocated_reads:3	Strand:+
TATGGGAAAGCCTCTGTATAATGAAATC
>Location:NODE_117098_length_959_cov_38.440041	Coordinate:423	Reads:14	Hits:2	Allocated_reads:7	Strand:+
TATGGGAAAGCCTCTGTATAATGAAATCT
>Location:NODE_117098_length_959_cov_38.440041	Coordinate:423	Reads:9	Hits:2	Allocated_reads:4.5	Strand:+
TATGGGAAAGCCTCTGTATAATGAAATCTGA
>Location:NODE_117098_length_959_cov_38.440041	Coordinate:423	Reads:3	Hits:2	Allocated_reads:1.5	Strand:+
TATGGGAAAGCCTCTGTATAATGAAATCTGAT
>Location:NODE_117098_length_959_cov_38.440041	Coordinate:424	Reads:2	Hits:2	Allocated_reads:1	Strand:+
ATGGGAAAGCCTCTGTATAATGAAATC
>Location:NODE_117098_length_959_cov_38.440041	Coordinate:424	Reads:1	Hits:2	Allocated_reads:0.5	Strand:+
ATGGGAAAGCCTCTGTATAATGAAATCT
>Location:NODE_117098_length_959_cov_38.440041	Coordinate:425	Reads:1	Hits:2	Allocated_reads:0.5	Strand:+
TGGGAAAGCCTCTGTATAATGAAAT
>Location:NODE_117098_length_959_cov_38.440041	Coordinate:425	Reads:1	Hits:2	Allocated_reads:0.5	Strand:+
TGGGAAAGCCTCTGTATAATGAAATT
>Location:NODE_117098_length_959_cov_38.440041	Coordinate:425	Reads:36	Hits:2	Allocated_reads:18	Strand:+
TGGGAAAGCCTCTGTATAATGAAATC
>Location:NODE_117098_length_959_cov_38.440041	Coordinate:425	Reads:1	Hits:2	Allocated_reads:0.5	Strand:+
TGGGAAAGCCTCTGTATAATGGAATCT
>Location:NODE_117098_length_959_cov_38.440041	Coordinate:425	Reads:71	Hits:2	Allocated_reads:35.5	Strand:+
TGGGAAAGCCTCTGTATAATGAAATCT
>Location:NODE_117098_length_959_cov_38.440041	Coordinate:425	Reads:14	Hits:2	Allocated_reads:7	Strand:+
TGGGAAAGCCTCTGTATAATGAAATCTG
>Location:NODE_117098_length_959_cov_38.440041	Coordinate:425	Reads:3	Hits:2	Allocated_reads:1.5	Strand:+
TGGGAAAGCCTCTGTATAATGAAATCTC
>Location:NODE_117098_length_959_cov_38.440041	Coordinate:425	Reads:3	Hits:2	Allocated_reads:1.5	Strand:+
TGGGAAAGCCTCTGTATAATGAAATCTT
>Location:NODE_117098_length_959_cov_38.440041	Coordinate:425	Reads:1	Hits:2	Allocated_reads:0.5	Strand:+
TGGGAAAGCCTCTGTATAAGGAAATCTGA
>Location:NODE_117098_length_959_cov_38.440041	Coordinate:425	Reads:1	Hits:2	Allocated_reads:0.5	Strand:+
TGGGAAAGCCTCTGTATAATGAAATCTGC
>Location:NODE_117098_length_959_cov_38.440041	Coordinate:425	Reads:1	Hits:2	Allocated_reads:0.5	Strand:+
TGGGAAAGCCTCTGTATAATGAAATCTGT
>Location:NODE_117098_length_959_cov_38.440041	Coordinate:425	Reads:148	Hits:2	Allocated_reads:74	Strand:+
TGGGAAAGCCTCTGTATAATGAAATCTGA
>Location:NODE_117098_length_959_cov_38.440041	Coordinate:425	Reads:2	Hits:2	Allocated_reads:1	Strand:+
TGGGAAAGCCTCTGTATAATGAAATCTGG
>Location:NODE_117098_length_959_cov_38.440041	Coordinate:425	Reads:1	Hits:2	Allocated_reads:0.5	Strand:+
TGGGAAAGCCTCTGTATAATGAAATCTGAA
>Location:NODE_117098_length_959_cov_38.440041	Coordinate:425	Reads:8	Hits:2	Allocated_reads:4	Strand:+
TGGGAAAGCCTCTGTATAATGAAATCTGAT
>Location:NODE_117098_length_959_cov_38.440041	Coordinate:426	Reads:2	Hits:2	Allocated_reads:1	Strand:-
GATTTCATTATACAGAGGCTTTCCC
>Location:NODE_117098_length_959_cov_38.440041	Coordinate:426	Reads:1	Hits:2	Allocated_reads:0.5	Strand:+
GGGAAAGCCTCTGTATAATGAAATC
>Location:NODE_117098_length_959_cov_38.440041	Coordinate:426	Reads:1	Hits:2	Allocated_reads:0.5	Strand:+
GGGAAAGCCTCTGTATAATGAAATCTG
>Location:NODE_117098_length_959_cov_38.440041	Coordinate:426	Reads:1	Hits:2	Allocated_reads:0.5	Strand:+
GGGAAAGCCTCTGTATAATGAAATCTGA
>Location:NODE_117098_length_959_cov_38.440041	Coordinate:426	Reads:1	Hits:2	Allocated_reads:0.5	Strand:+
GGGAAAGCCTCTGTATAATGAAATCTGAT
>Location:NODE_117098_length_959_cov_38.440041	Coordinate:427	Reads:1	Hits:2	Allocated_reads:0.5	Strand:-
GATTTCATTATACAGAGGCTTTCC
>Location:NODE_117098_length_959_cov_38.440041	Coordinate:427	Reads:2	Hits:2	Allocated_reads:1	Strand:+
GGAAAGCCTCTGTATAATGAAATC
>Location:NODE_117098_length_959_cov_38.440041	Coordinate:427	Reads:1	Hits:2	Allocated_reads:0.5	Strand:+
GGAAAGCCTCTGTATAATGAAATCTG
>Location:NODE_117098_length_959_cov_38.440041	Coordinate:427	Reads:4	Hits:2	Allocated_reads:2	Strand:+
GGAAAGCCTCTGTATAATGAAATCTGA
>Location:NODE_117098_length_959_cov_38.440041	Coordinate:427	Reads:1	Hits:2	Allocated_reads:0.5	Strand:+
GGAAAGCCTCTGTATAATGAAATCTGAT
>Location:NODE_117098_length_959_cov_38.440041	Coordinate:428	Reads:1	Hits:2	Allocated_reads:0.5	Strand:+
GAAAGCCTCTGTATAATGAAATCTGA
>Location:NODE_117098_length_959_cov_38.440041	Coordinate:429	Reads:1	Hits:2	Allocated_reads:0.5	Strand:+
AAAGCCTCTGTATAATGAAATCTGA
>Location:NODE_117098_length_959_cov_38.440041	Coordinate:429	Reads:2	Hits:2	Allocated_reads:1	Strand:+
AAAGCCTCTGTATAATGAAATCTGAT
>Location:NODE_117098_length_959_cov_38.440041	Coordinate:454	Reads:1	Hits:2	Allocated_reads:0.5	Strand:-
ACAGGCCATAGAAAAAGTCTCTTCTAA
>Location:NODE_117098_length_959_cov_38.440041	Coordinate:454	Reads:3	Hits:2	Allocated_reads:1.5	Strand:+
TTAGAAGAGACTTTTTCTATGGCC
>Location:NODE_117098_length_959_cov_38.440041	Coordinate:454	Reads:6	Hits:2	Allocated_reads:3	Strand:+
TTAGAAGAGACTTTTTCTATGGCCT
>Location:NODE_117098_length_959_cov_38.440041	Coordinate:454	Reads:1	Hits:2	Allocated_reads:0.5	Strand:+
TTAGAAGAGACTTTTTCTATGGCCTG
>Location:NODE_117098_length_959_cov_38.440041	Coordinate:454	Reads:3	Hits:2	Allocated_reads:1.5	Strand:+
TTAGAAGAGACTTTTTCTATGGCCTGT
>Location:NODE_117098_length_959_cov_38.440041	Coordinate:454	Reads:1	Hits:2	Allocated_reads:0.5	Strand:+
TTAGAAGAGACTTTTTCTATGGCCTGTC
>Location:NODE_117098_length_959_cov_38.440041	Coordinate:454	Reads:3	Hits:2	Allocated_reads:1.5	Strand:+
TTAGAAGAGACTTTTTCTATGGCCTGTG
>Location:NODE_117098_length_959_cov_38.440041	Coordinate:454	Reads:1	Hits:2	Allocated_reads:0.5	Strand:+
TTAGAAGAGACTTTTTCTATGGCCTGTGG
>Location:NODE_117098_length_959_cov_38.440041	Coordinate:454	Reads:1	Hits:2	Allocated_reads:0.5	Strand:+
TTAGAAGAGACTTTTTCTATGGCCTGTGT
>Location:NODE_117098_length_959_cov_38.440041	Coordinate:454	Reads:2	Hits:2	Allocated_reads:1	Strand:+
TTAGAAGAGACTTTTTCTATGGCCTGTGAA
>Location:NODE_117098_length_959_cov_38.440041	Coordinate:455	Reads:1	Hits:2	Allocated_reads:0.5	Strand:-
ACAGGCCATAGAAAAAGTCTCTTCTA
>Location:NODE_117098_length_959_cov_38.440041	Coordinate:455	Reads:1	Hits:2	Allocated_reads:0.5	Strand:+
TAGAAGAGACTTTTTCTATGGCCA
>Location:NODE_117098_length_959_cov_38.440041	Coordinate:455	Reads:40	Hits:2	Allocated_reads:20	Strand:+
TAGAAGAGACTTTTTCTATGGCCT
>Location:NODE_117098_length_959_cov_38.440041	Coordinate:455	Reads:7	Hits:2	Allocated_reads:3.5	Strand:+
TAGAAGAGACTTTTTCTATGGCCTG
>Location:NODE_117098_length_959_cov_38.440041	Coordinate:455	Reads:8	Hits:2	Allocated_reads:4	Strand:+
TAGAAGAGACTTTTTCTATGGCCTGT
>Location:NODE_117098_length_959_cov_38.440041	Coordinate:455	Reads:26	Hits:2	Allocated_reads:13	Strand:+
TAGAAGAGACTTTTTCTATGGCCTGTG
>Location:NODE_117098_length_959_cov_38.440041	Coordinate:455	Reads:1	Hits:2	Allocated_reads:0.5	Strand:+
TAGAAGAGACTTTTTCTATGGCCTGTGT
>Location:NODE_117098_length_959_cov_38.440041	Coordinate:455	Reads:37	Hits:2	Allocated_reads:18.5	Strand:+
TAGAAGAGACTTTTTCTATGGCCTGTGA
>Location:NODE_117098_length_959_cov_38.440041	Coordinate:455	Reads:7	Hits:2	Allocated_reads:3.5	Strand:+
TAGAAGAGACTTTTTCTATGGCCTGTGG
>Location:NODE_117098_length_959_cov_38.440041	Coordinate:455	Reads:29	Hits:2	Allocated_reads:14.5	Strand:+
TAGAAGAGACTTTTTCTATGGCCTGTGAA
>Location:NODE_117098_length_959_cov_38.440041	Coordinate:455	Reads:1	Hits:2	Allocated_reads:0.5	Strand:+
TAGAAGAGACTTTTTCTATGGCCTGTGAGT
>Location:NODE_117098_length_959_cov_38.440041	Coordinate:455	Reads:16	Hits:2	Allocated_reads:8	Strand:+
TAGAAGAGACTTTTTCTATGGCCTGTGAAA
>Location:NODE_117098_length_959_cov_38.440041	Coordinate:455	Reads:5	Hits:2	Allocated_reads:2.5	Strand:+
TAGAAGAGACTTTTTCTATGGCCTGTGAAAC
>Location:NODE_117098_length_959_cov_38.440041	Coordinate:455	Reads:1	Hits:2	Allocated_reads:0.5	Strand:+
TAGAAGAGACTTTTTCTATGGCCTGTGAAACC
>Location:NODE_117098_length_959_cov_38.440041	Coordinate:456	Reads:1	Hits:2	Allocated_reads:0.5	Strand:+
AGAAGAGACTTTTTCTATGGCCTGTGA
>Location:NODE_117098_length_959_cov_38.440041	Coordinate:456	Reads:2	Hits:2	Allocated_reads:1	Strand:+
AGAAGAGACTTTTTCTATGGCCTGTGAAA
>Location:NODE_117098_length_959_cov_38.440041	Coordinate:456	Reads:1	Hits:2	Allocated_reads:0.5	Strand:+
AGAAGAGACTTTTTCTATGGCCTGTGAAACCA
>Location:NODE_117098_length_959_cov_38.440041	Coordinate:457	Reads:2	Hits:2	Allocated_reads:1	Strand:+
GAAGAGACTTTTTCTATGGCCTGTG
>Location:NODE_117098_length_959_cov_38.440041	Coordinate:457	Reads:1	Hits:2	Allocated_reads:0.5	Strand:+
GAAGAGACTTTTTCTATGGCCTGTGAA
>Location:NODE_117098_length_959_cov_38.440041	Coordinate:457	Reads:2	Hits:2	Allocated_reads:1	Strand:+
GAAGAGACTTTTTCTATGGCCTGTGAAA
>Location:NODE_117098_length_959_cov_38.440041	Coordinate:457	Reads:2	Hits:2	Allocated_reads:1	Strand:+
GAAGAGACTTTTTCTATGGCCTGTGAAAC
>Location:NODE_117098_length_959_cov_38.440041	Coordinate:457	Reads:2	Hits:2	Allocated_reads:1	Strand:+
GAAGAGACTTTTTCTATGGCCTGTGAAACC
>Location:NODE_117098_length_959_cov_38.440041	Coordinate:458	Reads:1	Hits:2	Allocated_reads:0.5	Strand:+
AAGAGACTTTTTCTATGGCCTGTG
>Location:NODE_117098_length_959_cov_38.440041	Coordinate:458	Reads:2	Hits:2	Allocated_reads:1	Strand:+
AAGAGACTTTTTCTATGGCCTGTGAAAC
>Location:NODE_117098_length_959_cov_38.440041	Coordinate:458	Reads:8	Hits:2	Allocated_reads:4	Strand:+
AAGAGACTTTTTCTATGGCCTGTGAAACCA
>Location:NODE_117098_length_959_cov_38.440041	Coordinate:458	Reads:1	Hits:2	Allocated_reads:0.5	Strand:+
AAGAGACTTTTTCTATGGCCTGTGAAACCACC
>Location:NODE_117098_length_959_cov_38.440041	Coordinate:459	Reads:3	Hits:2	Allocated_reads:1.5	Strand:+
AGAGACTTTTTCTATGGCCTGTGG
>Location:NODE_117098_length_959_cov_38.440041	Coordinate:459	Reads:6	Hits:2	Allocated_reads:3	Strand:+
AGAGACTTTTTCTATGGCCTGTGA
>Location:NODE_117098_length_959_cov_38.440041	Coordinate:459	Reads:6	Hits:2	Allocated_reads:3	Strand:+
AGAGACTTTTTCTATGGCCTGTGT
>Location:NODE_117098_length_959_cov_38.440041	Coordinate:459	Reads:9	Hits:2	Allocated_reads:4.5	Strand:+
AGAGACTTTTTCTATGGCCTGTGAA
>Location:NODE_117098_length_959_cov_38.440041	Coordinate:459	Reads:1	Hits:2	Allocated_reads:0.5	Strand:+
AGAGACTTTTTCTATGGCCTGTGAAT
>Location:NODE_117098_length_959_cov_38.440041	Coordinate:459	Reads:23	Hits:2	Allocated_reads:11.5	Strand:+
AGAGACTTTTTCTATGGCCTGTGAAA
>Location:NODE_117098_length_959_cov_38.440041	Coordinate:459	Reads:1	Hits:2	Allocated_reads:0.5	Strand:+
AGAGACTTTTTCTATGGCCTGTGAAAA
>Location:NODE_117098_length_959_cov_38.440041	Coordinate:459	Reads:1	Hits:2	Allocated_reads:0.5	Strand:+
AGAGACTTTTTCTATGGCCTGTGAATT
>Location:NODE_117098_length_959_cov_38.440041	Coordinate:459	Reads:31	Hits:2	Allocated_reads:15.5	Strand:+
AGAGACTTTTTCTATGGCCTGTGAAAC
>Location:NODE_117098_length_959_cov_38.440041	Coordinate:459	Reads:2	Hits:2	Allocated_reads:1	Strand:+
AGAGACTTTTTCTATGGCCTGTGAAACT
>Location:NODE_117098_length_959_cov_38.440041	Coordinate:459	Reads:54	Hits:2	Allocated_reads:27	Strand:+
AGAGACTTTTTCTATGGCCTGTGAAACC
>Location:NODE_117098_length_959_cov_38.440041	Coordinate:459	Reads:1	Hits:2	Allocated_reads:0.5	Strand:+
AGAGACTTTTTCTATGGCCTATGAAACCA
>Location:NODE_117098_length_959_cov_38.440041	Coordinate:459	Reads:1	Hits:2	Allocated_reads:0.5	Strand:+
AGAGACTTTTTCTATGGCCTGTAAAACCA
>Location:NODE_117098_length_959_cov_38.440041	Coordinate:459	Reads:1	Hits:2	Allocated_reads:0.5	Strand:+
AGAGACTTTTTCTATGGCCTGTGAAACCT
>Location:NODE_117098_length_959_cov_38.440041	Coordinate:459	Reads:1	Hits:2	Allocated_reads:0.5	Strand:+
AGAGACTTTTTCTATGGCCTGTGAAATCA
>Location:NODE_117098_length_959_cov_38.440041	Coordinate:459	Reads:1	Hits:2	Allocated_reads:0.5	Strand:+
AGAGACTTTTTCTATGGCCTGTGGAACCA
>Location:NODE_117098_length_959_cov_38.440041	Coordinate:459	Reads:536	Hits:2	Allocated_reads:268	Strand:+
AGAGACTTTTTCTATGGCCTGTGAAACCA
>Location:NODE_117098_length_959_cov_38.440041	Coordinate:459	Reads:8	Hits:2	Allocated_reads:4	Strand:+
AGAGACTTTTTCTATGGCCTGTGAAACCG
>Location:NODE_117098_length_959_cov_38.440041	Coordinate:459	Reads:4	Hits:2	Allocated_reads:2	Strand:+
AGAGACTTTTTCTATGGCCTGTGAAACCAC
>Location:NODE_117098_length_959_cov_38.440041	Coordinate:459	Reads:2	Hits:2	Allocated_reads:1	Strand:+
AGAGACTTTTTCTATGGCCTGTGAAACCACT
>Location:NODE_117098_length_959_cov_38.440041	Coordinate:459	Reads:35	Hits:2	Allocated_reads:17.5	Strand:+
AGAGACTTTTTCTATGGCCTGTGAAACCACC
>Location:NODE_117098_length_959_cov_38.440041	Coordinate:459	Reads:4	Hits:2	Allocated_reads:2	Strand:+
AGAGACTTTTTCTATGGCCTGTGAAACCACCA
>Location:NODE_117098_length_959_cov_38.440041	Coordinate:459	Reads:4	Hits:2	Allocated_reads:2	Strand:+
AGAGACTTTTTCTATGGCCTGTGAAACCACCAA
>Location:NODE_117098_length_959_cov_38.440041	Coordinate:459	Reads:1	Hits:2	Allocated_reads:0.5	Strand:+
AGAGACTTTTTCTATGGCCTGTGAAACCACCAAC
>Location:NODE_117098_length_959_cov_38.440041	Coordinate:459	Reads:1	Hits:2	Allocated_reads:0.5	Strand:-
TGGTTTCACAGGCCATAGAAAAAGTCTCT
>Location:NODE_117098_length_959_cov_38.440041	Coordinate:459	Reads:1	Hits:4	Allocated_reads:0.25	Strand:-
TGGTTTCACAGGCCATAGAACAAGTCTCT
>Location:NODE_117098_length_959_cov_38.440041	Coordinate:459	Reads:1	Hits:2	Allocated_reads:0.5	Strand:-
TTGGTGGTTTCACAGGCCATAGAAAAAGTCTCT
>Location:NODE_117098_length_959_cov_38.440041	Coordinate:460	Reads:3	Hits:4	Allocated_reads:0.75	Strand:+
GAGACTTTTTCTATGGCCTGTGAAACC
>Location:NODE_117098_length_959_cov_38.440041	Coordinate:460	Reads:10	Hits:4	Allocated_reads:2.5	Strand:+
GAGACTTTTTCTATGGCCTGTGAAACCA
>Location:NODE_117098_length_959_cov_38.440041	Coordinate:460	Reads:2	Hits:4	Allocated_reads:0.5	Strand:+
GAGACTTTTTCTATGGCCTGTGAAACCACC
>Location:NODE_117098_length_959_cov_38.440041	Coordinate:461	Reads:2	Hits:4	Allocated_reads:0.5	Strand:+
AGACTTTTTCTATGGCCTGTGAAACC
>Location:NODE_117098_length_959_cov_38.440041	Coordinate:461	Reads:1	Hits:4	Allocated_reads:0.25	Strand:+
AGACTTTTTCTATGGCCTGTGAAACCA
>Location:NODE_117098_length_959_cov_38.440041	Coordinate:461	Reads:2	Hits:4	Allocated_reads:0.5	Strand:+
AGACTTTTTCTATGGCCTGTGAAACCACC
>Location:NODE_117098_length_959_cov_38.440041	Coordinate:461	Reads:3	Hits:4	Allocated_reads:0.75	Strand:-
TGGTTTCACAGGCCATAGAAAAAGTCT
>Location:NODE_117098_length_959_cov_38.440041	Coordinate:462	Reads:1	Hits:4	Allocated_reads:0.25	Strand:+
GACTTTTTCTATGGCCTGTGAAACCA
>Location:NODE_117098_length_959_cov_38.440041	Coordinate:462	Reads:4	Hits:4	Allocated_reads:1	Strand:+
GACTTTTTCTATGGCCTGTGAAACCACC
>Location:NODE_117098_length_959_cov_38.440041	Coordinate:462	Reads:2	Hits:4	Allocated_reads:0.5	Strand:-
TGGTTTCACAGGCCATAGAAAAAGTC
>Location:NODE_117098_length_959_cov_38.440041	Coordinate:463	Reads:1	Hits:4	Allocated_reads:0.25	Strand:+
ACTTTTTCTATGGCCTGTGAAACCA
>Location:NODE_117098_length_959_cov_38.440041	Coordinate:463	Reads:1	Hits:4	Allocated_reads:0.25	Strand:+
ACTTTTTCTATGGCCTGTGAAACCACCA
>Location:NODE_117098_length_959_cov_38.440041	Coordinate:464	Reads:2	Hits:4	Allocated_reads:0.5	Strand:+
CTTTTTCTATGGCCTGTGAAACCA
>Location:NODE_117098_length_959_cov_38.440041	Coordinate:465	Reads:2	Hits:4	Allocated_reads:0.5	Strand:+
TTTTTCTATGGCCTGTGAAACCACC
>Location:NODE_117098_length_959_cov_38.440041	Coordinate:465	Reads:6	Hits:4	Allocated_reads:1.5	Strand:+
TTTTTCTATGGCCTGTGAAACCACCAAC
>Location:NODE_117098_length_959_cov_38.440041	Coordinate:465	Reads:16	Hits:4	Allocated_reads:4	Strand:+
TTTTTCTATGGCCTGTGAAACCACCAACT
>Location:NODE_117098_length_959_cov_38.440041	Coordinate:465	Reads:2	Hits:2	Allocated_reads:1	Strand:+
TTTTTCTATGGCCTGTGAAACCACCAACTGAA
>Location:NODE_117098_length_959_cov_38.440041	Coordinate:466	Reads:6	Hits:4	Allocated_reads:1.5	Strand:+
TTTTCTATGGCCTGTGAAACCACCAACT
>Location:NODE_117098_length_959_cov_38.440041	Coordinate:466	Reads:1	Hits:3	Allocated_reads:0.333333333333333	Strand:+
TTTTCTATGGCCTGTGAAACCACCAACTG
>Location:NODE_117098_length_959_cov_38.440041	Coordinate:467	Reads:1	Hits:4	Allocated_reads:0.25	Strand:+
TTTCTATGGCCTGTGAAACCACCA
>Location:NODE_117098_length_959_cov_38.440041	Coordinate:467	Reads:1	Hits:4	Allocated_reads:0.25	Strand:+
TTTCTATGGCCTGTGAAACCACCT
>Location:NODE_117098_length_959_cov_38.440041	Coordinate:467	Reads:2	Hits:4	Allocated_reads:0.5	Strand:+
TTTCTATGGCCTGTGAAACCACCAAC
>Location:NODE_117098_length_959_cov_38.440041	Coordinate:467	Reads:5	Hits:4	Allocated_reads:1.25	Strand:+
TTTCTATGGCCTGTGAAACCACCAACT
>Location:NODE_117098_length_959_cov_38.440041	Coordinate:467	Reads:1	Hits:2	Allocated_reads:0.5	Strand:+
TTTCTATGGCCTGTGAAACCACCAACTGA
>Location:NODE_117098_length_959_cov_38.440041	Coordinate:467	Reads:1	Hits:2	Allocated_reads:0.5	Strand:+
TTTCTATGGCCTGTGAAACCACCAACTGAA
>Location:NODE_117098_length_959_cov_38.440041	Coordinate:468	Reads:1	Hits:6	Allocated_reads:0.166666666666667	Strand:+
TTCTATGGCCTGTGAAACCACCAAC
>Location:NODE_117098_length_959_cov_38.440041	Coordinate:468	Reads:2	Hits:6	Allocated_reads:0.333333333333333	Strand:+
TTCTATGGCCTGTGAAACCACCAACT
>Location:NODE_117098_length_959_cov_38.440041	Coordinate:468	Reads:3	Hits:3	Allocated_reads:1	Strand:+
TTCTATGGCCTGTGAAACCACCAACTG
>Location:NODE_117098_length_959_cov_38.440041	Coordinate:468	Reads:2	Hits:2	Allocated_reads:1	Strand:+
TTCTATGGCCTGTGAAACCACCAACTGA
>Location:NODE_117098_length_959_cov_38.440041	Coordinate:468	Reads:3	Hits:2	Allocated_reads:1.5	Strand:+
TTCTATGGCCTGTGAAACCACCAACTGAA
>Location:NODE_117098_length_959_cov_38.440041	Coordinate:468	Reads:1	Hits:2	Allocated_reads:0.5	Strand:+
TTCTATGGCCTGTGAAACCACCAACTGAAA
>Location:NODE_117098_length_959_cov_38.440041	Coordinate:468	Reads:1	Hits:2	Allocated_reads:0.5	Strand:+
TTCTATGGCCTGTGAAACCACCAACTGAAT
>Location:NODE_117098_length_959_cov_38.440041	Coordinate:469	Reads:1	Hits:2	Allocated_reads:0.5	Strand:-
TATTCAGTTGGTGGTTTCACAGGCCATAGA
>Location:NODE_117098_length_959_cov_38.440041	Coordinate:469	Reads:2	Hits:6	Allocated_reads:0.333333333333333	Strand:+
TCTATGGCCTGTGAAACCACCAACT
>Location:NODE_117098_length_959_cov_38.440041	Coordinate:469	Reads:1	Hits:3	Allocated_reads:0.333333333333333	Strand:+
TCTATGGCCTGTGAAACCACCAACTG
>Location:NODE_117098_length_959_cov_38.440041	Coordinate:469	Reads:2	Hits:2	Allocated_reads:1	Strand:+
TCTATGGCCTGTGAAACCACCAACTGA
>Location:NODE_117098_length_959_cov_38.440041	Coordinate:469	Reads:1	Hits:2	Allocated_reads:0.5	Strand:+
TCTATGGCCTGTGAAACCACCAACTGAA
>Location:NODE_117098_length_959_cov_38.440041	Coordinate:469	Reads:1	Hits:2	Allocated_reads:0.5	Strand:+
TCTATGGCCTGTGAAACCACCAACTGAAA
>Location:NODE_117098_length_959_cov_38.440041	Coordinate:469	Reads:1	Hits:2	Allocated_reads:0.5	Strand:+
TCTATGGCCTGTGAAACCACCCACTGAAT
>Location:NODE_117098_length_959_cov_38.440041	Coordinate:469	Reads:7	Hits:2	Allocated_reads:3.5	Strand:+
TCTATGGCCTGTGAAACCACCAACTGAAT
>Location:NODE_117098_length_959_cov_38.440041	Coordinate:469	Reads:3	Hits:2	Allocated_reads:1.5	Strand:+
TCTATGGCCTGTGAAACCACCAACTGAATAAC
>Location:NODE_117098_length_959_cov_38.440041	Coordinate:470	Reads:2	Hits:3	Allocated_reads:0.666666666666667	Strand:+
CTATGGCCTGTGAAACCACCAACTG
>Location:NODE_117098_length_959_cov_38.440041	Coordinate:470	Reads:1	Hits:2	Allocated_reads:0.5	Strand:+
CTATGGCCTGTGAAACCACCAACTGAA
>Location:NODE_117098_length_959_cov_38.440041	Coordinate:470	Reads:1	Hits:2	Allocated_reads:0.5	Strand:+
CTATGGCCTGTGAAACCACCAACTGAAA
>Location:NODE_117098_length_959_cov_38.440041	Coordinate:470	Reads:4	Hits:2	Allocated_reads:2	Strand:+
CTATGGCCTGTGAAACCACCAACTGAAT
>Location:NODE_117098_length_959_cov_38.440041	Coordinate:470	Reads:1	Hits:2	Allocated_reads:0.5	Strand:+
CTATGGCCTGTGAAACCACCAACTGAATAA
>Location:NODE_117098_length_959_cov_38.440041	Coordinate:470	Reads:1	Hits:2	Allocated_reads:0.5	Strand:+
CTATGGCCTGTGAAACCACCAACTGAATAAT
>Location:NODE_117098_length_959_cov_38.440041	Coordinate:470	Reads:2	Hits:2	Allocated_reads:1	Strand:+
CTATGGCCTGTGAAACCACCAACTGAATAAC
>Location:NODE_117098_length_959_cov_38.440041	Coordinate:471	Reads:5	Hits:3	Allocated_reads:1.66666666666667	Strand:+
TATGGCCTGTGAAACCACCAACTG
>Location:NODE_117098_length_959_cov_38.440041	Coordinate:471	Reads:1	Hits:2	Allocated_reads:0.5	Strand:+
TATGGCCTGTGAAACCACCAACTGA
>Location:NODE_117098_length_959_cov_38.440041	Coordinate:471	Reads:1	Hits:2	Allocated_reads:0.5	Strand:+
TATGGCCTGTGAAACCACCAACTGAA
>Location:NODE_117098_length_959_cov_38.440041	Coordinate:471	Reads:4	Hits:2	Allocated_reads:2	Strand:+
TATGGCCTGTGAAACCACCAACTGAAT
>Location:NODE_117098_length_959_cov_38.440041	Coordinate:471	Reads:1	Hits:2	Allocated_reads:0.5	Strand:+
TATGGCCTGTGAAACCACCAACTGAATA
>Location:NODE_117098_length_959_cov_38.440041	Coordinate:471	Reads:1	Hits:2	Allocated_reads:0.5	Strand:+
TATGGCCTGTGAAACCACCAACTGAATAT
>Location:NODE_117098_length_959_cov_38.440041	Coordinate:471	Reads:2	Hits:2	Allocated_reads:1	Strand:+
TATGGCCTGTGAAACCACCAACTGAATAAT
>Location:NODE_117098_length_959_cov_38.440041	Coordinate:471	Reads:38	Hits:2	Allocated_reads:19	Strand:+
TATGGCCTGTGAAACCACCAACTGAATAAC
>Location:NODE_117098_length_959_cov_38.440041	Coordinate:471	Reads:1	Hits:2	Allocated_reads:0.5	Strand:-
TCAGTTGGTGGTTTCACAGGCCATA
>Location:NODE_117098_length_959_cov_38.440041	Coordinate:472	Reads:1	Hits:2	Allocated_reads:0.5	Strand:+
ATGGCCTGTGAAACCACCAACTGA
>Location:NODE_117098_length_959_cov_38.440041	Coordinate:472	Reads:1	Hits:2	Allocated_reads:0.5	Strand:+
ATGGCCTGTGAAACCACCAACTGAATT
>Location:NODE_117098_length_959_cov_38.440041	Coordinate:472	Reads:1	Hits:2	Allocated_reads:0.5	Strand:+
ATGGCCTGTGAAACCACCAACTGAATAA
>Location:NODE_117098_length_959_cov_38.440041	Coordinate:472	Reads:1	Hits:2	Allocated_reads:0.5	Strand:+
ATGGCCTGTGAAACCACCAACTGAAAATT
>Location:NODE_117098_length_959_cov_38.440041	Coordinate:472	Reads:18	Hits:2	Allocated_reads:9	Strand:+
ATGGCCTGTGAAACCACCAACTGAATAAC
>Location:NODE_117098_length_959_cov_38.440041	Coordinate:473	Reads:1	Hits:2	Allocated_reads:0.5	Strand:-
ATTCAGTTGGTGGTTTCACAGGCCA
>Location:NODE_117098_length_959_cov_38.440041	Coordinate:473	Reads:3	Hits:2	Allocated_reads:1.5	Strand:+
TGGCCTGTGAAACCACCAACTGAAT
>Location:NODE_117098_length_959_cov_38.440041	Coordinate:473	Reads:31	Hits:2	Allocated_reads:15.5	Strand:+
TGGCCTGTGAAACCACCAACTGAATAAC
>Location:NODE_117098_length_959_cov_38.440041	Coordinate:474	Reads:1	Hits:2	Allocated_reads:0.5	Strand:+
GGCCTGTGAAACCACCAACTGAATAAC
>Location:NODE_117098_length_959_cov_38.440041	Coordinate:474	Reads:1	Hits:2	Allocated_reads:0.5	Strand:-
GTTATTCAGTTGGTGGTTTCACAGGCC
>Location:NODE_117098_length_959_cov_38.440041	Coordinate:474	Reads:1	Hits:2	Allocated_reads:0.5	Strand:-
TATTCAGTTGGTGGTTTCACAGGCC
>Location:NODE_117098_length_959_cov_38.440041	Coordinate:474	Reads:1	Hits:2	Allocated_reads:0.5	Strand:-
TTATTCAGTTGGTGGTTTCACAGGCC
>Location:NODE_117098_length_959_cov_38.440041	Coordinate:475	Reads:5	Hits:2	Allocated_reads:2.5	Strand:-
TATTCAGTTGGTGGTTTCACAGGC
>Location:NODE_117098_length_959_cov_38.440041	Coordinate:475	Reads:2	Hits:2	Allocated_reads:1	Strand:-
TTATTCAGTTGGTGGTTTCACAGGC
>Location:NODE_117098_length_959_cov_38.440041	Coordinate:476	Reads:1	Hits:2	Allocated_reads:0.5	Strand:+
CCTGTGAAACCACCAACTGAATAAC
>Location:NODE_117098_length_959_cov_38.440041	Coordinate:476	Reads:1	Hits:2	Allocated_reads:0.5	Strand:+
CCTGTGAAACCACCAACTGAATAACGCTGT
>Location:NODE_117098_length_959_cov_38.440041	Coordinate:478	Reads:1	Hits:1	Allocated_reads:1	Strand:+
TGTGAAACCACCAACTGAATAACCCTGA
>Location:NODE_117098_length_959_cov_38.440041	Coordinate:478	Reads:1	Hits:1	Allocated_reads:1	Strand:+
TGTGAAACCACCAACTGAATAACCCTGG
>Location:NODE_117098_length_959_cov_38.440041	Coordinate:478	Reads:13	Hits:2	Allocated_reads:6.5	Strand:+
TGTGAAACCACCAACTGAATAACGCTGT
>Location:NODE_117098_length_959_cov_38.440041	Coordinate:478	Reads:22	Hits:2	Allocated_reads:11	Strand:+
TGTGAAACCACCAACTGAATAACACTGT
>Location:NODE_117098_length_959_cov_38.440041	Coordinate:478	Reads:8	Hits:1	Allocated_reads:8	Strand:+
TGTGAAACCACCAACTGAATAACCCTGT
>Location:NODE_117098_length_959_cov_38.440041	Coordinate:478	Reads:1	Hits:1	Allocated_reads:1	Strand:+
TGTGAAACCACCAACTGAATAACCCTGTGG
>Location:NODE_117098_length_959_cov_38.440041	Coordinate:478	Reads:1	Hits:2	Allocated_reads:0.5	Strand:+
TGTGAAACCACCAACTGAATAACGCTGTGG
>Location:NODE_117098_length_959_cov_38.440041	Coordinate:478	Reads:2	Hits:2	Allocated_reads:1	Strand:+
TGTGAAACCACCAACTGAATAACACTGTGG
>Location:NODE_117098_length_959_cov_38.440041	Coordinate:478	Reads:1	Hits:1	Allocated_reads:1	Strand:+
TGTGAAACCACCAACTGAATAACCCTGTGGA
>Location:NODE_117098_length_959_cov_38.440041	Coordinate:479	Reads:1	Hits:2	Allocated_reads:0.5	Strand:+
GTGAAACCACCAACTGAATAACACTGT
>Location:NODE_117098_length_959_cov_38.440041	Coordinate:479	Reads:1	Hits:1	Allocated_reads:1	Strand:+
GTGAAACCACCAACTGAATAACCCGGT
>Location:NODE_117098_length_959_cov_38.440041	Coordinate:479	Reads:1	Hits:1	Allocated_reads:1	Strand:+
GTGAAACCACCAACTGAATAACCCTGT
>Location:NODE_117098_length_959_cov_38.440041	Coordinate:480	Reads:1	Hits:1	Allocated_reads:1	Strand:+
TGAAACCACCAACTGAATAACCCTGTGG
>Location:NODE_117098_length_959_cov_38.440041	Coordinate:523	Reads:2	Hits:2	Allocated_reads:1	Strand:-
TCAACACGAAAACACAGAACATGGG
>Location:NODE_117098_length_959_cov_38.440041	Coordinate:524	Reads:1	Hits:2	Allocated_reads:0.5	Strand:+
CCATGTTCTGTGTTTTCGTGTTGAC
>Location:NODE_117098_length_959_cov_38.440041	Coordinate:524	Reads:1	Hits:2	Allocated_reads:0.5	Strand:+
CCATGTTCTGTGTTTTCGTGTTGACA
>Location:NODE_117098_length_959_cov_38.440041	Coordinate:524	Reads:17	Hits:2	Allocated_reads:8.5	Strand:-
TCAACACGAAAACACAGAACATGG
>Location:NODE_117098_length_959_cov_38.440041	Coordinate:525	Reads:2	Hits:2	Allocated_reads:1	Strand:-
AGTCAACACGAAAACACAGAACATG
>Location:NODE_117098_length_959_cov_38.440041	Coordinate:525	Reads:1	Hits:2	Allocated_reads:0.5	Strand:+
CATGTTCTGTGTTTTCGTGTTGACTCC
>Location:NODE_117098_length_959_cov_38.440041	Coordinate:525	Reads:1	Hits:2	Allocated_reads:0.5	Strand:+
CATGTTCTGTGTTTTCGTGTTGACTCCGCC
>Location:NODE_117098_length_959_cov_38.440041	Coordinate:525	Reads:1	Hits:2	Allocated_reads:0.5	Strand:+
CATGTTCTGTGTTTTCGTGTTGACTCCGCCC
>Location:NODE_117098_length_959_cov_38.440041	Coordinate:525	Reads:6	Hits:2	Allocated_reads:3	Strand:-
GTCAACACGAAAACACAGAACATG
>Location:NODE_117098_length_959_cov_38.440041	Coordinate:526	Reads:1	Hits:2	Allocated_reads:0.5	Strand:+
ATGTTCTGTGTTTTCGTGTTGACTCCG
>Location:NODE_117098_length_959_cov_38.440041	Coordinate:526	Reads:2	Hits:2	Allocated_reads:1	Strand:+
ATGTTCTGTGTTTTCGTGTTGACTCCGC
>Location:NODE_117098_length_959_cov_38.440041	Coordinate:526	Reads:2	Hits:2	Allocated_reads:1	Strand:+
ATGTTCTGTGTTTTCGTGTTGACTCCGCC
>Location:NODE_117098_length_959_cov_38.440041	Coordinate:527	Reads:3	Hits:2	Allocated_reads:1.5	Strand:+
TGTTCTGTGTTTTCGTGTTGACTC
>Location:NODE_117098_length_959_cov_38.440041	Coordinate:527	Reads:20	Hits:2	Allocated_reads:10	Strand:+
TGTTCTGTGTTTTCGTGTTGACTCC
>Location:NODE_117098_length_959_cov_38.440041	Coordinate:527	Reads:5	Hits:2	Allocated_reads:2.5	Strand:+
TGTTCTGTGTTTTCGTGTTGACTCCG
>Location:NODE_117098_length_959_cov_38.440041	Coordinate:527	Reads:1	Hits:2	Allocated_reads:0.5	Strand:+
TGTTCTGTGTTTTCGTGTTGACTCCGT
>Location:NODE_117098_length_959_cov_38.440041	Coordinate:527	Reads:23	Hits:2	Allocated_reads:11.5	Strand:+
TGTTCTGTGTTTTCGTGTTGACTCCGC
>Location:NODE_117098_length_959_cov_38.440041	Coordinate:527	Reads:38	Hits:2	Allocated_reads:19	Strand:+
TGTTCTGTGTTTTCGTGTTGACTCCGCC
>Location:NODE_117098_length_959_cov_38.440041	Coordinate:527	Reads:1	Hits:2	Allocated_reads:0.5	Strand:+
TGTTCTGTGTTTTCGTGTTGACTACGCCC
>Location:NODE_117098_length_959_cov_38.440041	Coordinate:527	Reads:1	Hits:2	Allocated_reads:0.5	Strand:+
TGTTCTGTGTTTTCGTGTTGACTCCGCCA
>Location:NODE_117098_length_959_cov_38.440041	Coordinate:527	Reads:104	Hits:2	Allocated_reads:52	Strand:+
TGTTCTGTGTTTTCGTGTTGACTCCGCCC
>Location:NODE_117098_length_959_cov_38.440041	Coordinate:527	Reads:1	Hits:2	Allocated_reads:0.5	Strand:+
TGTTCTGTGTTTTCGTGTTGACTCCGCCCA
>Location:NODE_117098_length_959_cov_38.440041	Coordinate:527	Reads:1	Hits:2	Allocated_reads:0.5	Strand:+
TGTTCTGTGTTTTCGTGTTGACTCCGCCCC
>Location:NODE_117098_length_959_cov_38.440041	Coordinate:527	Reads:2	Hits:2	Allocated_reads:1	Strand:+
TGTTCTGTGTTTTCGTGTTGACTCCGCCCG
>Location:NODE_117098_length_959_cov_38.440041	Coordinate:527	Reads:87	Hits:2	Allocated_reads:43.5	Strand:+
TGTTCTGTGTTTTCGTGTTGACTCCGCCCT
>Location:NODE_117098_length_959_cov_38.440041	Coordinate:527	Reads:2	Hits:2	Allocated_reads:1	Strand:+
TGTTCTGTGTTTTCGTGTTGACTCCGCCCTT
>Location:NODE_117098_length_959_cov_38.440041	Coordinate:527	Reads:9	Hits:2	Allocated_reads:4.5	Strand:+
TGTTCTGTGTTTTCGTGTTGACTCCGCCCTTC
>Location:NODE_117098_length_959_cov_38.440041	Coordinate:528	Reads:1	Hits:2	Allocated_reads:0.5	Strand:+
GTTCTGTGTTTTCGTGTTGACTCCGCCC
>Location:NODE_117098_length_959_cov_38.440041	Coordinate:528	Reads:1	Hits:2	Allocated_reads:0.5	Strand:+
GTTCTGTGTTTTCGTGTTGACTCCGCCCT
>Location:NODE_117098_length_959_cov_38.440041	Coordinate:529	Reads:1	Hits:2	Allocated_reads:0.5	Strand:+
TTCTGTGTTTTCGTGTTGACTCCGCC
>Location:NODE_117098_length_959_cov_38.440041	Coordinate:529	Reads:1	Hits:2	Allocated_reads:0.5	Strand:+
TTCTGTGTTTTCGTGTTGACTCCGCCCT
>Location:NODE_117098_length_959_cov_38.440041	Coordinate:529	Reads:1	Hits:2	Allocated_reads:0.5	Strand:+
TTCTGTGTTTTCGTGTTGACTCCGCCCTT
>Location:NODE_117098_length_959_cov_38.440041	Coordinate:529	Reads:2	Hits:2	Allocated_reads:1	Strand:+
TTCTGTGTTTTCGTGTTGACTCCGCCCTTC
>Location:NODE_117098_length_959_cov_38.440041	Coordinate:530	Reads:1	Hits:2	Allocated_reads:0.5	Strand:+
TCTGTGTTTTCGTGTTGACTCCGC
>Location:NODE_117098_length_959_cov_38.440041	Coordinate:530	Reads:5	Hits:2	Allocated_reads:2.5	Strand:+
TCTGTGTTTTCGTGTTGACTCCGCC
>Location:NODE_117098_length_959_cov_38.440041	Coordinate:530	Reads:3	Hits:2	Allocated_reads:1.5	Strand:+
TCTGTGTTTTCGTGTTGACTCCGCCC
>Location:NODE_117098_length_959_cov_38.440041	Coordinate:530	Reads:1	Hits:2	Allocated_reads:0.5	Strand:+
TCTGTGTTTTCGTGTTGACTCCGCCCC
>Location:NODE_117098_length_959_cov_38.440041	Coordinate:530	Reads:13	Hits:2	Allocated_reads:6.5	Strand:+
TCTGTGTTTTCGTGTTGACTCCGCCCT
>Location:NODE_117098_length_959_cov_38.440041	Coordinate:530	Reads:2	Hits:2	Allocated_reads:1	Strand:+
TCTGTGTTTTCGTGTTGACTCCGCCCTT
>Location:NODE_117098_length_959_cov_38.440041	Coordinate:530	Reads:1	Hits:2	Allocated_reads:0.5	Strand:+
TCTGTGTTTTCGTGTTGACTCCGCCCTTA
>Location:NODE_117098_length_959_cov_38.440041	Coordinate:530	Reads:9	Hits:2	Allocated_reads:4.5	Strand:+
TCTGTGTTTTCGTGTTGACTCCGCCCTTC
>Location:NODE_117098_length_959_cov_38.440041	Coordinate:530	Reads:8	Hits:2	Allocated_reads:4	Strand:+
TCTGTGTTTTCGTGTTGACTCCGCCCTTCT
>Location:NODE_117098_length_959_cov_38.440041	Coordinate:530	Reads:1	Hits:2	Allocated_reads:0.5	Strand:+
TCTGTGTTTTCGTGTTGACTCCGCCCTTCTC
>Location:NODE_117098_length_959_cov_38.440041	Coordinate:531	Reads:1	Hits:2	Allocated_reads:0.5	Strand:+
CTGTGTTTTCGTGTTGACTCCGCCC
>Location:NODE_117098_length_959_cov_38.440041	Coordinate:531	Reads:1	Hits:2	Allocated_reads:0.5	Strand:+
CTGTGTTTTCGTGTTGACTCCGCCCTT
>Location:NODE_117098_length_959_cov_38.440041	Coordinate:531	Reads:1	Hits:2	Allocated_reads:0.5	Strand:+
CTGTGTTTTCGTGTTGACTCCGCCCTTC
>Location:NODE_117098_length_959_cov_38.440041	Coordinate:531	Reads:1	Hits:2	Allocated_reads:0.5	Strand:+
CTGTGTTTTCGTGTTGACTCCGCCCTTTTT
>Location:NODE_117098_length_959_cov_38.440041	Coordinate:532	Reads:4	Hits:2	Allocated_reads:2	Strand:+
TGTGTTTTCGTGTTGACTCCGCCC
>Location:NODE_117098_length_959_cov_38.440041	Coordinate:532	Reads:1	Hits:2	Allocated_reads:0.5	Strand:+
TGTGTTTTCGTGTTGACTCCGCCCT
>Location:NODE_117098_length_959_cov_38.440041	Coordinate:532	Reads:1	Hits:2	Allocated_reads:0.5	Strand:+
TGTGTTTTCGTGTTGACTCCGCCCTT
>Location:NODE_117098_length_959_cov_38.440041	Coordinate:532	Reads:5	Hits:2	Allocated_reads:2.5	Strand:+
TGTGTTTTCGTGTTGACTCCGCCCTTC
>Location:NODE_117098_length_959_cov_38.440041	Coordinate:532	Reads:5	Hits:2	Allocated_reads:2.5	Strand:+
TGTGTTTTCGTGTTGACTCCGCCCTTCT
>Location:NODE_117098_length_959_cov_38.440041	Coordinate:532	Reads:3	Hits:2	Allocated_reads:1.5	Strand:+
TGTGTTTTCGTGTTGACTCCGCCCTTCTC
>Location:NODE_117098_length_959_cov_38.440041	Coordinate:532	Reads:1	Hits:2	Allocated_reads:0.5	Strand:+
TGTGTTTTCGTGTTGACTCCGCCCTTCTCA
>Location:NODE_117098_length_959_cov_38.440041	Coordinate:532	Reads:2	Hits:2	Allocated_reads:1	Strand:+
TGTGTTTTCGTGTTGACTCCGCCCTTCTCAGC
>Location:NODE_117098_length_959_cov_38.440041	Coordinate:534	Reads:1	Hits:2	Allocated_reads:0.5	Strand:+
TGTTTTCGTGTTGACTCCGCCCTT
>Location:NODE_117098_length_959_cov_38.440041	Coordinate:534	Reads:1	Hits:2	Allocated_reads:0.5	Strand:+
TGTTTTCGTGTTGACTCCGCCCTTT
>Location:NODE_117098_length_959_cov_38.440041	Coordinate:534	Reads:6	Hits:2	Allocated_reads:3	Strand:+
TGTTTTCGTGTTGACTCCGCCCTTC
>Location:NODE_117098_length_959_cov_38.440041	Coordinate:534	Reads:8	Hits:2	Allocated_reads:4	Strand:+
TGTTTTCGTGTTGACTCCGCCCTTCT
>Location:NODE_117098_length_959_cov_38.440041	Coordinate:534	Reads:15	Hits:2	Allocated_reads:7.5	Strand:+
TGTTTTCGTGTTGACTCCGCCCTTCTC
>Location:NODE_117098_length_959_cov_38.440041	Coordinate:534	Reads:1	Hits:2	Allocated_reads:0.5	Strand:+
TGTTTTCGTGTTGACTCCGCCCTTCTCT
>Location:NODE_117098_length_959_cov_38.440041	Coordinate:534	Reads:16	Hits:2	Allocated_reads:8	Strand:+
TGTTTTCGTGTTGACTCCGCCCTTCTCA
>Location:NODE_117098_length_959_cov_38.440041	Coordinate:534	Reads:1	Hits:2	Allocated_reads:0.5	Strand:+
TGTTTTCGTGTTGACTCCGCCCTTCTAAG
>Location:NODE_117098_length_959_cov_38.440041	Coordinate:534	Reads:4	Hits:2	Allocated_reads:2	Strand:+
TGTTTTCGTGTTGACTCCGCCCTTCTCAG
>Location:NODE_117098_length_959_cov_38.440041	Coordinate:534	Reads:23	Hits:2	Allocated_reads:11.5	Strand:+
TGTTTTCGTGTTGACTCCGCCCTTCTCAGC
>Location:NODE_117098_length_959_cov_38.440041	Coordinate:534	Reads:2	Hits:2	Allocated_reads:1	Strand:+
TGTTTTCGTGTTGACTCCGCCCTTCTCAGCG
>Location:NODE_117098_length_959_cov_38.440041	Coordinate:534	Reads:1	Hits:2	Allocated_reads:0.5	Strand:+
TGTTTTCGTGTTGACTCCGCCCTTCTCAGCGC
>Location:NODE_117098_length_959_cov_38.440041	Coordinate:534	Reads:2	Hits:2	Allocated_reads:1	Strand:+
TGTTTTCGTGTTGACTCCGCCCTTCTCAGCGT
>Location:NODE_117098_length_959_cov_38.440041	Coordinate:535	Reads:2	Hits:2	Allocated_reads:1	Strand:+
GTTTTCGTGTTGACTCCGCCCTTCTCAGC
>Location:NODE_117098_length_959_cov_38.440041	Coordinate:536	Reads:1	Hits:2	Allocated_reads:0.5	Strand:+
TTTTCGTGTTGACTCCGCCCTTCT
>Location:NODE_117098_length_959_cov_38.440041	Coordinate:536	Reads:5	Hits:2	Allocated_reads:2.5	Strand:+
TTTTCGTGTTGACTCCGCCCTTCTC
>Location:NODE_117098_length_959_cov_38.440041	Coordinate:536	Reads:2	Hits:2	Allocated_reads:1	Strand:+
TTTTCGTGTTGACTCCGCCCTTCTCA
>Location:NODE_117098_length_959_cov_38.440041	Coordinate:536	Reads:1	Hits:2	Allocated_reads:0.5	Strand:+
TTTTCGTGTTGACTCCGCCCTTCTCAG
>Location:NODE_117098_length_959_cov_38.440041	Coordinate:536	Reads:6	Hits:2	Allocated_reads:3	Strand:+
TTTTCGTGTTGACTCCGCCCTTCTCAGC
>Location:NODE_117098_length_959_cov_38.440041	Coordinate:536	Reads:1	Hits:2	Allocated_reads:0.5	Strand:+
TTTTCGTGTTGACTCCGCCCTTCTCAGCA
>Location:NODE_117098_length_959_cov_38.440041	Coordinate:536	Reads:1	Hits:2	Allocated_reads:0.5	Strand:+
TTTTCGTGTTGACTCCGCCCTTCTCAGCT
>Location:NODE_117098_length_959_cov_38.440041	Coordinate:536	Reads:9	Hits:2	Allocated_reads:4.5	Strand:+
TTTTCGTGTTGACTCCGCCCTTCTCAGCG
>Location:NODE_117098_length_959_cov_38.440041	Coordinate:536	Reads:2	Hits:2	Allocated_reads:1	Strand:+
TTTTCGTGTTGACTCCGCCCTTCTCAGCGC
>Location:NODE_117098_length_959_cov_38.440041	Coordinate:536	Reads:1	Hits:2	Allocated_reads:0.5	Strand:+
TTTTCGTGTTGACTCCGCCCTTCTCAGCGCT
>Location:NODE_117098_length_959_cov_38.440041	Coordinate:537	Reads:1	Hits:2	Allocated_reads:0.5	Strand:-
AGAGCGCTGAGAAGGGCGGAGTCAACACGAAA
>Location:NODE_117098_length_959_cov_38.440041	Coordinate:537	Reads:1	Hits:2	Allocated_reads:0.5	Strand:-
GCGCTGAGAAGGGCGGAGTCAACACGAAA
>Location:NODE_117098_length_959_cov_38.440041	Coordinate:537	Reads:1	Hits:2	Allocated_reads:0.5	Strand:+
TTTCGTGTTGACTCCGCCCTTCTC
>Location:NODE_117098_length_959_cov_38.440041	Coordinate:537	Reads:1	Hits:2	Allocated_reads:0.5	Strand:+
TTTCGTGTTGACTCCGCCCTTCTCAT
>Location:NODE_117098_length_959_cov_38.440041	Coordinate:537	Reads:1	Hits:2	Allocated_reads:0.5	Strand:+
TTTCGTGTTGACTCCGCCCTTCTCTTT
>Location:NODE_117098_length_959_cov_38.440041	Coordinate:537	Reads:2	Hits:2	Allocated_reads:1	Strand:+
TTTCGTGTTGACTCCGCCCTTCTCAGC
>Location:NODE_117098_length_959_cov_38.440041	Coordinate:537	Reads:3	Hits:2	Allocated_reads:1.5	Strand:+
TTTCGTGTTGACTCCGCCCTTCTCAGCG
>Location:NODE_117098_length_959_cov_38.440041	Coordinate:537	Reads:2	Hits:2	Allocated_reads:1	Strand:+
TTTCGTGTTGACTCCGCCCTTCTCAGCGCTC
>Location:NODE_117098_length_959_cov_38.440041	Coordinate:538	Reads:2	Hits:2	Allocated_reads:1	Strand:+
TTCGTGTTGACTCCGCCCTTCTCA
>Location:NODE_117098_length_959_cov_38.440041	Coordinate:538	Reads:4	Hits:2	Allocated_reads:2	Strand:+
TTCGTGTTGACTCCGCCCTTCTCAG
>Location:NODE_117098_length_959_cov_38.440041	Coordinate:538	Reads:14	Hits:2	Allocated_reads:7	Strand:+
TTCGTGTTGACTCCGCCCTTCTCAGC
>Location:NODE_117098_length_959_cov_38.440041	Coordinate:538	Reads:21	Hits:2	Allocated_reads:10.5	Strand:+
TTCGTGTTGACTCCGCCCTTCTCAGCG
>Location:NODE_117098_length_959_cov_38.440041	Coordinate:538	Reads:5	Hits:2	Allocated_reads:2.5	Strand:+
TTCGTGTTGACTCCGCCCTTCTCAGCGC
>Location:NODE_117098_length_959_cov_38.440041	Coordinate:538	Reads:5	Hits:2	Allocated_reads:2.5	Strand:+
TTCGTGTTGACTCCGCCCTTCTCAGCGCT
>Location:NODE_117098_length_959_cov_38.440041	Coordinate:538	Reads:22	Hits:2	Allocated_reads:11	Strand:+
TTCGTGTTGACTCCGCCCTTCTCAGCGCTC
>Location:NODE_117098_length_959_cov_38.440041	Coordinate:538	Reads:1	Hits:2	Allocated_reads:0.5	Strand:+
TTCGTGTTGACTCCGCCCTTCTCAGCGCTCT
>Location:NODE_117098_length_959_cov_38.440041	Coordinate:539	Reads:1	Hits:2	Allocated_reads:0.5	Strand:+
TCGTGTTGACTCCGCCCTTCTCAGC
>Location:NODE_117098_length_959_cov_38.440041	Coordinate:539	Reads:1	Hits:2	Allocated_reads:0.5	Strand:+
TCGTGTTGACTCCGCCCTTCTCAGT
>Location:NODE_117098_length_959_cov_38.440041	Coordinate:539	Reads:1	Hits:2	Allocated_reads:0.5	Strand:+
TCGTGTTGACTCCGCCCTTCTCAGCG
>Location:NODE_117098_length_959_cov_38.440041	Coordinate:539	Reads:2	Hits:2	Allocated_reads:1	Strand:+
TCGTGTTGACTCCGCCCTTCTCAGCGC
>Location:NODE_117098_length_959_cov_38.440041	Coordinate:539	Reads:3	Hits:2	Allocated_reads:1.5	Strand:+
TCGTGTTGACTCCGCCCTTCTCAGCGCTCT
>Location:NODE_117098_length_959_cov_38.440041	Coordinate:540	Reads:1	Hits:2	Allocated_reads:0.5	Strand:-
AGCGCTGAGAAGGGCGGAGTCAACACG
>Location:NODE_117098_length_959_cov_38.440041	Coordinate:541	Reads:1	Hits:2	Allocated_reads:0.5	Strand:-
AGCGCTGAGAAGGGCGGAGTCAACAC
>Location:NODE_117098_length_959_cov_38.440041	Coordinate:542	Reads:1	Hits:2	Allocated_reads:0.5	Strand:+
TGTTGACTCCGCCCTTCTCAGCGCTC
>Location:NODE_117098_length_959_cov_38.440041	Coordinate:542	Reads:1	Hits:2	Allocated_reads:0.5	Strand:+
TGTTGACTCCGCCCTTCTCAGCGCTCT
>Location:NODE_117098_length_959_cov_38.440041	Coordinate:542	Reads:1	Hits:2	Allocated_reads:0.5	Strand:+
TGTTGACTCCGCCCTTCTCAGCGCTCTGTT
>Location:NODE_117098_length_959_cov_38.440041	Coordinate:542	Reads:2	Hits:2	Allocated_reads:1	Strand:+
TGTTGACTCCGCCCTTCTCAGCGCTCTGAT
>Location:NODE_117098_length_959_cov_38.440041	Coordinate:542	Reads:1	Hits:2	Allocated_reads:0.5	Strand:+
TGTTGACTCCGCCCTTCTCAGCGCTCTGATT
>Location:NODE_117098_length_959_cov_38.440041	Coordinate:543	Reads:1	Hits:2	Allocated_reads:0.5	Strand:-
AGCGCTGAGAAGGGCGGAGTCAAC
>Location:NODE_117098_length_959_cov_38.440041	Coordinate:544	Reads:2	Hits:2	Allocated_reads:1	Strand:+
TTGACTCCGCCCTTCTCAGCGCTCTGATT
>Location:NODE_117098_length_959_cov_38.440041	Coordinate:545	Reads:2	Hits:2	Allocated_reads:1	Strand:+
TGACTCCGCCCTTCTCAGCGCTCTGAT
>Location:NODE_117098_length_959_cov_38.440041	Coordinate:545	Reads:4	Hits:2	Allocated_reads:2	Strand:+
TGACTCCGCCCTTCTCAGCGCTCTGATT
>Location:NODE_117098_length_959_cov_38.440041	Coordinate:545	Reads:1	Hits:2	Allocated_reads:0.5	Strand:+
TGACTCCGCCCTTCTCAGCGCTCTGATTA
>Location:NODE_117098_length_959_cov_38.440041	Coordinate:546	Reads:3	Hits:2	Allocated_reads:1.5	Strand:-
ATCAGAGCGCTGAGAAGGGCGGAGTC
>Location:NODE_117098_length_959_cov_38.440041	Coordinate:546	Reads:1	Hits:2	Allocated_reads:0.5	Strand:+
GACTCCGCCCTTCTCAGCGCTCTGAT
>Location:NODE_117098_length_959_cov_38.440041	Coordinate:546	Reads:1	Hits:2	Allocated_reads:0.5	Strand:+
GACTCCGCCCTTCTCAGCGCTCTGATTCACC
>Location:NODE_117098_length_959_cov_38.440041	Coordinate:546	Reads:2	Hits:2	Allocated_reads:1	Strand:-
GTGAATCAGAGCGCTGAGAAGGGCGGAGTC
>Location:NODE_117098_length_959_cov_38.440041	Coordinate:547	Reads:1	Hits:2	Allocated_reads:0.5	Strand:-
AGGTGAATCAGAGCGCTGAGAAGGGCGGAGA
>Location:NODE_117098_length_959_cov_38.440041	Coordinate:548	Reads:1	Hits:2	Allocated_reads:0.5	Strand:-
AGGTGAATCAGAGCGCTGAGAAGGGCGGAG
>Location:NODE_117098_length_959_cov_38.440041	Coordinate:549	Reads:1	Hits:2	Allocated_reads:0.5	Strand:-
AGGTGAATCAGAGCGCTGAGAAGGGCGGA
>Location:NODE_117098_length_959_cov_38.440041	Coordinate:549	Reads:1	Hits:2	Allocated_reads:0.5	Strand:-
GTGAATCAGAGCGCTGAGAAGGGCGGT
>Location:NODE_117098_length_959_cov_38.440041	Coordinate:549	Reads:1	Hits:2	Allocated_reads:0.5	Strand:+
TCCGCCCTTCTCAGCGCTCTGATT
>Location:NODE_117098_length_959_cov_38.440041	Coordinate:549	Reads:1	Hits:2	Allocated_reads:0.5	Strand:+
TCCGCCCTTCTCAGCGCTCTGATTCAC
>Location:NODE_117098_length_959_cov_38.440041	Coordinate:549	Reads:7	Hits:2	Allocated_reads:3.5	Strand:+
TCCGCCCTTCTCAGCGCTCTGATTCACC
>Location:NODE_117098_length_959_cov_38.440041	Coordinate:550	Reads:1	Hits:2	Allocated_reads:0.5	Strand:-
GAATCAGAGCGCTGAGAAGGGCGG
>Location:NODE_117098_length_959_cov_38.440041	Coordinate:551	Reads:1	Hits:2	Allocated_reads:0.5	Strand:-
AGGTGAATCAGAGCGCTGAGAAGGGCA
>Location:NODE_117098_length_959_cov_38.440041	Coordinate:551	Reads:1	Hits:2	Allocated_reads:0.5	Strand:-
AGGTGAATCAGAGCGCTGAGAAGGGCG
>Location:NODE_117098_length_959_cov_38.440041	Coordinate:551	Reads:1	Hits:2	Allocated_reads:0.5	Strand:-
AGGTGAATCAGAGCGCTGAGAAGGGCT
>Location:NODE_117098_length_959_cov_38.440041	Coordinate:551	Reads:1	Hits:2	Allocated_reads:0.5	Strand:+
CGCCCTTCTCAGCGCTCTGATTCACC
>Location:NODE_117098_length_959_cov_38.440041	Coordinate:551	Reads:1	Hits:2	Allocated_reads:0.5	Strand:-
GAGGTGAATCAGAGCGCTGAGAAGGGCG
>Location:NODE_117098_length_959_cov_38.440041	Coordinate:551	Reads:1	Hits:2	Allocated_reads:0.5	Strand:-
GGAGGTGAATCAGAGCGCTGAGAAGGGCT
>Location:NODE_117098_length_959_cov_38.440041	Coordinate:551	Reads:1	Hits:2	Allocated_reads:0.5	Strand:-
GTGAATCAGAGCGCTGAGAAGGGTT
>Location:NODE_117098_length_959_cov_38.440041	Coordinate:551	Reads:1	Hits:2	Allocated_reads:0.5	Strand:-
TGAATCAGAGCGCTGAGAAGGGCT
>Location:NODE_117098_length_959_cov_38.440041	Coordinate:552	Reads:1	Hits:2	Allocated_reads:0.5	Strand:-
AGGAGGTGAATCAGAGCGCTGAGAAGGGC
>Location:NODE_117098_length_959_cov_38.440041	Coordinate:552	Reads:1	Hits:2	Allocated_reads:0.5	Strand:-
AGGTGAATCAGAGCGCTGAGAAGGTT
>Location:NODE_117098_length_959_cov_38.440041	Coordinate:552	Reads:11	Hits:2	Allocated_reads:5.5	Strand:-
AGGTGAATCAGAGCGCTGAGAAGGGC
>Location:NODE_117098_length_959_cov_38.440041	Coordinate:552	Reads:18	Hits:2	Allocated_reads:9	Strand:-
GTGAATCAGAGCGCTGAGAAGGGC
>Location:NODE_117098_length_959_cov_38.440041	Coordinate:553	Reads:1	Hits:2	Allocated_reads:0.5	Strand:-
AGGAGGTGAATCAGAGCGCTGAGAAGGG
>Location:NODE_117098_length_959_cov_38.440041	Coordinate:553	Reads:1	Hits:2	Allocated_reads:0.5	Strand:-
AGGTGAATCAGAGCGCTGAGAAGAA
>Location:NODE_117098_length_959_cov_38.440041	Coordinate:553	Reads:2	Hits:2	Allocated_reads:1	Strand:-
AGGTGAATCAGAGCGCTGAGAAGGG
>Location:NODE_117098_length_959_cov_38.440041	Coordinate:554	Reads:3	Hits:2	Allocated_reads:1.5	Strand:-
AGGTGAATCAGAGCGCTGAGAAGG
>Location:NODE_117098_length_959_cov_38.440041	Coordinate:556	Reads:2	Hits:2	Allocated_reads:1	Strand:+
TTCTCAGCGCTCTGATTCACCTCC
>Location:NODE_117098_length_959_cov_38.440041	Coordinate:556	Reads:5	Hits:2	Allocated_reads:2.5	Strand:+
TTCTCAGCGCTCTGATTCACCTCCT
>Location:NODE_117098_length_959_cov_38.440041	Coordinate:556	Reads:3	Hits:2	Allocated_reads:1.5	Strand:+
TTCTCAGCGCTCTGATTCACCTCCTG
>Location:NODE_117098_length_959_cov_38.440041	Coordinate:556	Reads:8	Hits:2	Allocated_reads:4	Strand:+
TTCTCAGCGCTCTGATTCACCTCCTGT
>Location:NODE_117098_length_959_cov_38.440041	Coordinate:556	Reads:8	Hits:2	Allocated_reads:4	Strand:+
TTCTCAGCGCTCTGATTCACCTCCTGTA
>Location:NODE_117098_length_959_cov_38.440041	Coordinate:556	Reads:6	Hits:2	Allocated_reads:3	Strand:+
TTCTCAGCGCTCTGATTCACCTCCTGTAT
>Location:NODE_117098_length_959_cov_38.440041	Coordinate:556	Reads:2	Hits:2	Allocated_reads:1	Strand:+
TTCTCAGCGCTCTGATTCACCTCCTGTATT
>Location:NODE_117098_length_959_cov_38.440041	Coordinate:557	Reads:1	Hits:2	Allocated_reads:0.5	Strand:-
AGGAGGTGAATCAGAGCGCTGAGG
>Location:NODE_117098_length_959_cov_38.440041	Coordinate:557	Reads:2	Hits:2	Allocated_reads:1	Strand:+
TCTCAGCGCTCTGATTCACCTCCT
>Location:NODE_117098_length_959_cov_38.440041	Coordinate:557	Reads:6	Hits:2	Allocated_reads:3	Strand:+
TCTCAGCGCTCTGATTCACCTCCTGT
>Location:NODE_117098_length_959_cov_38.440041	Coordinate:557	Reads:6	Hits:2	Allocated_reads:3	Strand:+
TCTCAGCGCTCTGATTCACCTCCTGTA
>Location:NODE_117098_length_959_cov_38.440041	Coordinate:557	Reads:9	Hits:2	Allocated_reads:4.5	Strand:+
TCTCAGCGCTCTGATTCACCTCCTGTAT
>Location:NODE_117098_length_959_cov_38.440041	Coordinate:557	Reads:10	Hits:2	Allocated_reads:5	Strand:+
TCTCAGCGCTCTGATTCACCTCCTGTATT
>Location:NODE_117098_length_959_cov_38.440041	Coordinate:557	Reads:1	Hits:2	Allocated_reads:0.5	Strand:+
TCTCAGCGCTCTGATTCACCTCCTGTATTT
>Location:NODE_117098_length_959_cov_38.440041	Coordinate:557	Reads:2	Hits:2	Allocated_reads:1	Strand:+
TCTCAGCGCTCTGATTCACCTCCTGTATTTC
>Location:NODE_117098_length_959_cov_38.440041	Coordinate:558	Reads:1	Hits:2	Allocated_reads:0.5	Strand:-
CAGGAGGTGAATCAGAGCGCTAAA
>Location:NODE_117098_length_959_cov_38.440041	Coordinate:559	Reads:2	Hits:2	Allocated_reads:1	Strand:-
ACAGGAGGTGAATCAGAGCGCTGA
>Location:NODE_117098_length_959_cov_38.440041	Coordinate:559	Reads:4	Hits:2	Allocated_reads:2	Strand:+
TCAGCGCTCTGATTCACCTCCTGT
>Location:NODE_117098_length_959_cov_38.440041	Coordinate:559	Reads:2	Hits:2	Allocated_reads:1	Strand:+
TCAGCGCTCTGATTCACCTCCTGTATT
>Location:NODE_117098_length_959_cov_38.440041	Coordinate:559	Reads:2	Hits:2	Allocated_reads:1	Strand:+
TCAGCGCTCTGATTCACCTCCTGTATTT
>Location:NODE_117098_length_959_cov_38.440041	Coordinate:559	Reads:12	Hits:2	Allocated_reads:6	Strand:+
TCAGCGCTCTGATTCACCTCCTGTATTTC
>Location:NODE_117098_length_959_cov_38.440041	Coordinate:559	Reads:1	Hits:2	Allocated_reads:0.5	Strand:+
TCAGCGCTCTGATTCACCTCCTGTATTTCT
>Location:NODE_117098_length_959_cov_38.440041	Coordinate:560	Reads:1	Hits:2	Allocated_reads:0.5	Strand:+
CAGCGCTCTGATTCACCTCCTGTATTCC
>Location:NODE_117098_length_959_cov_38.440041	Coordinate:560	Reads:1	Hits:2	Allocated_reads:0.5	Strand:+
CAGCGCTCTGATTCACCTCCTGTATTTC
>Location:NODE_117098_length_959_cov_38.440041	Coordinate:560	Reads:1	Hits:2	Allocated_reads:0.5	Strand:-
TACAGGAGGTGAATCAGAGCGCTG
>Location:NODE_117098_length_959_cov_38.440041	Coordinate:561	Reads:1	Hits:2	Allocated_reads:0.5	Strand:+
AGCGCTCTGATTCACCTCCTGTATTTCTA
>Location:NODE_117098_length_959_cov_38.440041	Coordinate:561	Reads:1	Hits:2	Allocated_reads:0.5	Strand:+
AGCGCTCTGATTCACCTCCTGTATTTCTAA
>Location:NODE_117098_length_959_cov_38.440041	Coordinate:561	Reads:1	Hits:2	Allocated_reads:0.5	Strand:+
AGCGCTCTGATTCACCTCCTGTATTTCTAAT
>Location:NODE_117098_length_959_cov_38.440041	Coordinate:562	Reads:2	Hits:2	Allocated_reads:1	Strand:+
GCGCTCTGATTCACCTCCTGTATTTC
>Location:NODE_117098_length_959_cov_38.440041	Coordinate:562	Reads:1	Hits:2	Allocated_reads:0.5	Strand:+
GCGCTCTGATTCACCTCCTGTATTTCTAA
>Location:NODE_117098_length_959_cov_38.440041	Coordinate:563	Reads:1	Hits:2	Allocated_reads:0.5	Strand:+
CGCTCTGATTCACCTCCTGTATTTCT
>Location:NODE_117098_length_959_cov_38.440041	Coordinate:563	Reads:2	Hits:2	Allocated_reads:1	Strand:+
CGCTCTGATTCACCTCCTGTATTTCTAA
>Location:NODE_117098_length_959_cov_38.440041	Coordinate:563	Reads:4	Hits:2	Allocated_reads:2	Strand:+
CGCTCTGATTCACCTCCTGTATTTCTAAT
>Location:NODE_117098_length_959_cov_38.440041	Coordinate:564	Reads:1	Hits:2	Allocated_reads:0.5	Strand:-
GAAATACAGGAGGTGAATCAGAGC
>Location:NODE_117098_length_959_cov_38.440041	Coordinate:564	Reads:1	Hits:2	Allocated_reads:0.5	Strand:+
GCTCTGATTCACCTCCTGTATTTCTAAT
>Location:NODE_117098_length_959_cov_38.440041	Coordinate:565	Reads:1	Hits:2	Allocated_reads:0.5	Strand:+
CTCTGATTCACCTCCTGTATTTCTAAT
>Location:NODE_117098_length_959_cov_38.440041	Coordinate:565	Reads:1	Hits:2	Allocated_reads:0.5	Strand:+
CTCTGATTCACCTCCTGTATTTCTAATG
>Location:NODE_117098_length_959_cov_38.440041	Coordinate:565	Reads:3	Hits:2	Allocated_reads:1.5	Strand:+
CTCTGATTCACCTCCTGTATTTCTAATGA
>Location:NODE_117098_length_959_cov_38.440041	Coordinate:565	Reads:1	Hits:2	Allocated_reads:0.5	Strand:+
CTCTGATTCACCTCCTGTATTTCTAATGAGG
>Location:NODE_117098_length_959_cov_38.440041	Coordinate:566	Reads:3	Hits:2	Allocated_reads:1.5	Strand:+
TCTGATTCACCTCCTGTATTTCTAAT
>Location:NODE_117098_length_959_cov_38.440041	Coordinate:566	Reads:1	Hits:2	Allocated_reads:0.5	Strand:+
TCTGATTCACCTCCTGTATTTCTAATG
>Location:NODE_117098_length_959_cov_38.440041	Coordinate:566	Reads:6	Hits:2	Allocated_reads:3	Strand:+
TCTGATTCACCTCCTGTATTTCTAATGA
>Location:NODE_117098_length_959_cov_38.440041	Coordinate:566	Reads:1	Hits:2	Allocated_reads:0.5	Strand:+
TCTGATTCACCTCCTGTATTTCTAATGAG
>Location:NODE_117098_length_959_cov_38.440041	Coordinate:566	Reads:9	Hits:2	Allocated_reads:4.5	Strand:+
TCTGATTCACCTCCTGTATTTCTAATGAGG
>Location:NODE_117098_length_959_cov_38.440041	Coordinate:566	Reads:1	Hits:2	Allocated_reads:0.5	Strand:+
TCTGATTCACCTCCTGTATTTCTAATGAGGA
>Location:NODE_117098_length_959_cov_38.440041	Coordinate:567	Reads:1	Hits:2	Allocated_reads:0.5	Strand:+
CTGATTCACCTCCTGTATTTCTAA
>Location:NODE_117098_length_959_cov_38.440041	Coordinate:567	Reads:1	Hits:2	Allocated_reads:0.5	Strand:+
CTGATTCACCTCCTGTATTTCTAATGAGG
>Location:NODE_117098_length_959_cov_38.440041	Coordinate:568	Reads:2	Hits:2	Allocated_reads:1	Strand:+
TGATTCACCTCCTGTATTTCTAAT
>Location:NODE_117098_length_959_cov_38.440041	Coordinate:568	Reads:1	Hits:2	Allocated_reads:0.5	Strand:+
TGATTCACCTCCTGTATTTCTAATG
>Location:NODE_117098_length_959_cov_38.440041	Coordinate:568	Reads:2	Hits:2	Allocated_reads:1	Strand:+
TGATTCACCTCCTGTATTTCTAATGAG
>Location:NODE_117098_length_959_cov_38.440041	Coordinate:568	Reads:1	Hits:2	Allocated_reads:0.5	Strand:+
TGATTCACCTCCTGTATTTCTAATGAGT
>Location:NODE_117098_length_959_cov_38.440041	Coordinate:568	Reads:3	Hits:2	Allocated_reads:1.5	Strand:+
TGATTCACCTCCTGTATTTCTAATGAGG
>Location:NODE_117098_length_959_cov_38.440041	Coordinate:568	Reads:1	Hits:2	Allocated_reads:0.5	Strand:+
TGATTCACCTCCTGTATTTCTAATGAGGAG
>Location:NODE_117098_length_959_cov_38.440041	Coordinate:569	Reads:2	Hits:2	Allocated_reads:1	Strand:-
TCATTAGAAATACAGGAGGTGAATC
>Location:NODE_117098_length_959_cov_38.440041	Coordinate:571	Reads:1	Hits:2	Allocated_reads:0.5	Strand:+
TTCACCTCCTGTATTTCTAATGAG
>Location:NODE_117098_length_959_cov_38.440041	Coordinate:576	Reads:1	Hits:2	Allocated_reads:0.5	Strand:+
CTCCTGTATTTCTAATGAGGAGGACTCT
>Location:NODE_117098_length_959_cov_38.440041	Coordinate:576	Reads:1	Hits:2	Allocated_reads:0.5	Strand:+
CTCCTGTATTTCTAATGAGGAGGACTCTGG
>Location:NODE_117098_length_959_cov_38.440041	Coordinate:577	Reads:6	Hits:2	Allocated_reads:3	Strand:+
TCCTGTATTTCTAATGAGGAGGACT
>Location:NODE_117098_length_959_cov_38.440041	Coordinate:577	Reads:3	Hits:2	Allocated_reads:1.5	Strand:+
TCCTGTATTTCTAATGAGGAGGACTCT
>Location:NODE_117098_length_959_cov_38.440041	Coordinate:577	Reads:1	Hits:2	Allocated_reads:0.5	Strand:+
TCCTGTATTTCTAATGAGGAGGACTCTGGG
>Location:NODE_117098_length_959_cov_38.440041	Coordinate:578	Reads:1	Hits:2	Allocated_reads:0.5	Strand:+
CCTGTATTTCTAATGAGGAGGACTCT
>Location:NODE_117098_length_959_cov_38.440041	Coordinate:578	Reads:1	Hits:2	Allocated_reads:0.5	Strand:+
CCTGTATTTCTAATGAGGAGGACTCTT
>Location:NODE_117098_length_959_cov_38.440041	Coordinate:580	Reads:1	Hits:2	Allocated_reads:0.5	Strand:-
GGCAACCCCAGAGTCCTCCTCATTAGAAATACA
>Location:NODE_117098_length_959_cov_38.440041	Coordinate:580	Reads:3	Hits:2	Allocated_reads:1.5	Strand:+
TGTATTTCTAATGAGGAGGACTCT
>Location:NODE_117098_length_959_cov_38.440041	Coordinate:580	Reads:1	Hits:2	Allocated_reads:0.5	Strand:+
TGTATTTCTAATGAGGAGGACTCTGG
>Location:NODE_117098_length_959_cov_38.440041	Coordinate:580	Reads:6	Hits:2	Allocated_reads:3	Strand:+
TGTATTTCTAATGAGGAGGACTCTGGGGT
>Location:NODE_117098_length_959_cov_38.440041	Coordinate:580	Reads:1	Hits:2	Allocated_reads:0.5	Strand:+
TGTATTTCTAATGAGGAGGACTCTGGGGTT
>Location:NODE_117098_length_959_cov_38.440041	Coordinate:580	Reads:1	Hits:2	Allocated_reads:0.5	Strand:+
TGTATTTCTAATGAGGAGGACTCTGGGGTTG
>Location:NODE_117098_length_959_cov_38.440041	Coordinate:581	Reads:1	Hits:2	Allocated_reads:0.5	Strand:-
CACGGCAACCCCAGAGTCCTCCTCATTAGAAATAC
>Location:NODE_117098_length_959_cov_38.440041	Coordinate:581	Reads:1	Hits:2	Allocated_reads:0.5	Strand:+
GTATTTCTAATGAGGAGGACTCTGG
>Location:NODE_117098_length_959_cov_38.440041	Coordinate:582	Reads:1	Hits:2	Allocated_reads:0.5	Strand:+
TATTTCTAATGAGGAGGACTCTGGG
>Location:NODE_117098_length_959_cov_38.440041	Coordinate:582	Reads:1	Hits:2	Allocated_reads:0.5	Strand:+
TATTTCTAATGAGGAGGACTCTGGGG
>Location:NODE_117098_length_959_cov_38.440041	Coordinate:582	Reads:2	Hits:2	Allocated_reads:1	Strand:+
TATTTCTAATGAGGAGGACTCTGGGGT
>Location:NODE_117098_length_959_cov_38.440041	Coordinate:582	Reads:2	Hits:2	Allocated_reads:1	Strand:+
TATTTCTAATGAGGAGGACTCTGGGGTT
>Location:NODE_117098_length_959_cov_38.440041	Coordinate:582	Reads:2	Hits:2	Allocated_reads:1	Strand:+
TATTTCTAATGAGGAGGACTCTGGGGTTGC
>Location:NODE_117098_length_959_cov_38.440041	Coordinate:583	Reads:1	Hits:2	Allocated_reads:0.5	Strand:+
ATTTCTAATGAGGAGGACTCTGGGGTTGCCGT
>Location:NODE_117098_length_959_cov_38.440041	Coordinate:583	Reads:3	Hits:2	Allocated_reads:1.5	Strand:-
GGCAACCCCAGAGTCCTCCTCATTAGAAAT
>Location:NODE_117098_length_959_cov_38.440041	Coordinate:584	Reads:1	Hits:2	Allocated_reads:0.5	Strand:-
ACGGCAACCCCAGAGTCCTCCTCATTAGAAA
>Location:NODE_117098_length_959_cov_38.440041	Coordinate:584	Reads:1	Hits:2	Allocated_reads:0.5	Strand:-
CAACCCCAGAGTCCTCCTCATTAGAAA
>Location:NODE_117098_length_959_cov_38.440041	Coordinate:584	Reads:1	Hits:2	Allocated_reads:0.5	Strand:-
CACGGCAACCCCAGAGTCCTCCTCATTAGAAA
>Location:NODE_117098_length_959_cov_38.440041	Coordinate:584	Reads:1	Hits:2	Allocated_reads:0.5	Strand:-
CGGCAACCCCAGAGTCCTCCTCATTAGAAA
>Location:NODE_117098_length_959_cov_38.440041	Coordinate:584	Reads:1	Hits:2	Allocated_reads:0.5	Strand:-
GCAACCCCAGAGTCCTCCTCATTAGAAA
>Location:NODE_117098_length_959_cov_38.440041	Coordinate:584	Reads:3	Hits:2	Allocated_reads:1.5	Strand:-
GGCAACCCCAGAGTCCTCCTCATTAGAAA
>Location:NODE_117098_length_959_cov_38.440041	Coordinate:584	Reads:1	Hits:2	Allocated_reads:0.5	Strand:+
TTTCTAATGAGGAGGACTCTGGGGT
>Location:NODE_117098_length_959_cov_38.440041	Coordinate:584	Reads:6	Hits:2	Allocated_reads:3	Strand:+
TTTCTAATGAGGAGGACTCTGGGGTT
>Location:NODE_117098_length_959_cov_38.440041	Coordinate:584	Reads:3	Hits:2	Allocated_reads:1.5	Strand:+
TTTCTAATGAGGAGGACTCTGGGGTTGC
>Location:NODE_117098_length_959_cov_38.440041	Coordinate:584	Reads:5	Hits:2	Allocated_reads:2.5	Strand:+
TTTCTAATGAGGAGGACTCTGGGGTTGCC
>Location:NODE_117098_length_959_cov_38.440041	Coordinate:584	Reads:4	Hits:2	Allocated_reads:2	Strand:+
TTTCTAATGAGGAGGACTCTGGGGTTGCCT
>Location:NODE_117098_length_959_cov_38.440041	Coordinate:584	Reads:8	Hits:2	Allocated_reads:4	Strand:+
TTTCTAATGAGGAGGACTCTGGGGTTGCCG
>Location:NODE_117098_length_959_cov_38.440041	Coordinate:584	Reads:1	Hits:2	Allocated_reads:0.5	Strand:+
TTTCTAATGAGGAGGACTCTGGGGTTGCCGT
>Location:NODE_117098_length_959_cov_38.440041	Coordinate:585	Reads:1	Hits:2	Allocated_reads:0.5	Strand:-
GACACGGCAACCCCAGAGTCCTCCTCATTAGAA
>Location:NODE_117098_length_959_cov_38.440041	Coordinate:585	Reads:1	Hits:2	Allocated_reads:0.5	Strand:-
GGCAACCCCAGAGTCCTCCTCATTAGAA
>Location:NODE_117098_length_959_cov_38.440041	Coordinate:585	Reads:2	Hits:2	Allocated_reads:1	Strand:+
TTCTAATGAGGAGGACTCTGGGGTT
>Location:NODE_117098_length_959_cov_38.440041	Coordinate:585	Reads:2	Hits:2	Allocated_reads:1	Strand:+
TTCTAATGAGGAGGACTCTGGGGTTGCC
>Location:NODE_117098_length_959_cov_38.440041	Coordinate:585	Reads:5	Hits:2	Allocated_reads:2.5	Strand:+
TTCTAATGAGGAGGACTCTGGGGTTGCCG
>Location:NODE_117098_length_959_cov_38.440041	Coordinate:586	Reads:1	Hits:2	Allocated_reads:0.5	Strand:-
ACACGGCAACCCCAGAGTCCTCCTCATTAGA
>Location:NODE_117098_length_959_cov_38.440041	Coordinate:586	Reads:1	Hits:2	Allocated_reads:0.5	Strand:-
CAACCCCAGAGTCCTCCTCATTAGA
>Location:NODE_117098_length_959_cov_38.440041	Coordinate:586	Reads:1	Hits:2	Allocated_reads:0.5	Strand:-
CGGCAACCCCAGAGTCCTCCTCATTAGA
>Location:NODE_117098_length_959_cov_38.440041	Coordinate:586	Reads:1	Hits:2	Allocated_reads:0.5	Strand:-
GCAACCCCAGAGTCCTCCTCATTAGA
>Location:NODE_117098_length_959_cov_38.440041	Coordinate:586	Reads:1	Hits:2	Allocated_reads:0.5	Strand:+
TCTAATGAGGAGGACTCTGGGGTTGCCT
>Location:NODE_117098_length_959_cov_38.440041	Coordinate:586	Reads:2	Hits:2	Allocated_reads:1	Strand:+
TCTAATGAGGAGGACTCTGGGGTTGCCG
>Location:NODE_117098_length_959_cov_38.440041	Coordinate:586	Reads:1	Hits:2	Allocated_reads:0.5	Strand:+
TCTAATGAGGAGGACTCTGGGGTTGCCGTG
>Location:NODE_117098_length_959_cov_38.440041	Coordinate:588	Reads:1	Hits:2	Allocated_reads:0.5	Strand:-
ACACGGCAACCCCAGAGTCCTCCTCATTA
>Location:NODE_117098_length_959_cov_38.440041	Coordinate:588	Reads:1	Hits:2	Allocated_reads:0.5	Strand:-
GGCAACCCCAGAGTCCTCCTCATTA
>Location:NODE_117098_length_959_cov_38.440041	Coordinate:588	Reads:2	Hits:2	Allocated_reads:1	Strand:+
TAATGAGGAGGACTCTGGGGTTGC
>Location:NODE_117098_length_959_cov_38.440041	Coordinate:588	Reads:1	Hits:2	Allocated_reads:0.5	Strand:+
TAATGAGGAGGACTCTGGGGTTGCT
>Location:NODE_117098_length_959_cov_38.440041	Coordinate:588	Reads:6	Hits:2	Allocated_reads:3	Strand:+
TAATGAGGAGGACTCTGGGGTTGCC
>Location:NODE_117098_length_959_cov_38.440041	Coordinate:588	Reads:2	Hits:2	Allocated_reads:1	Strand:+
TAATGAGGAGGACTCTGGGGTTGCCT
>Location:NODE_117098_length_959_cov_38.440041	Coordinate:588	Reads:1	Hits:2	Allocated_reads:0.5	Strand:+
TAATGAGGAGGACTCTGGGGTTGCCGA
>Location:NODE_117098_length_959_cov_38.440041	Coordinate:588	Reads:2	Hits:2	Allocated_reads:1	Strand:+
TAATGAGGAGGACTCTGGGGTTGCCGT
>Location:NODE_117098_length_959_cov_38.440041	Coordinate:588	Reads:1	Hits:2	Allocated_reads:0.5	Strand:+
TAATGAGGAGGACTCTGGGGTTGCCGTT
>Location:NODE_117098_length_959_cov_38.440041	Coordinate:588	Reads:2	Hits:2	Allocated_reads:1	Strand:+
TAATGAGGAGGACTCTGGGGTTGCCGTGT
>Location:NODE_117098_length_959_cov_38.440041	Coordinate:588	Reads:2	Hits:2	Allocated_reads:1	Strand:+
TAATGAGGAGGACTCTGGGGTTGCCGTGTC
>Location:NODE_117098_length_959_cov_38.440041	Coordinate:589	Reads:1	Hits:2	Allocated_reads:0.5	Strand:-
CACGGCAACCCCAGAGTCCTCCTCATT
>Location:NODE_117098_length_959_cov_38.440041	Coordinate:589	Reads:1	Hits:2	Allocated_reads:0.5	Strand:-
GACACGGCAACCCCAGAGTCCTCCTCATT
>Location:NODE_117098_length_959_cov_38.440041	Coordinate:590	Reads:2	Hits:2	Allocated_reads:1	Strand:+
ATGAGGAGGACTCTGGGGTTGCCGTGTCTTC
>Location:NODE_117098_length_959_cov_38.440041	Coordinate:590	Reads:1	Hits:2	Allocated_reads:0.5	Strand:-
CGGCAACCCCAGAGTCCTCCTCAT
>Location:NODE_117098_length_959_cov_38.440041	Coordinate:590	Reads:3	Hits:2	Allocated_reads:1.5	Strand:-
GACACGGCAACCCCAGAGTCCTCCTCAT
>Location:NODE_117098_length_959_cov_38.440041	Coordinate:591	Reads:1	Hits:2	Allocated_reads:0.5	Strand:-
ACGGCAACCCCAGAGTCCTCCTCA
>Location:NODE_117098_length_959_cov_38.440041	Coordinate:591	Reads:1	Hits:2	Allocated_reads:0.5	Strand:-
AGACACGGCAACCCCAGAGTCCTCCTCA
>Location:NODE_117098_length_959_cov_38.440041	Coordinate:591	Reads:1	Hits:2	Allocated_reads:0.5	Strand:-
CACGGCAACCCCAGAGTCCTCCTCA
>Location:NODE_117098_length_959_cov_38.440041	Coordinate:591	Reads:5	Hits:2	Allocated_reads:2.5	Strand:-
GACACGGCAACCCCAGAGTCCTCCTCA
>Location:NODE_117098_length_959_cov_38.440041	Coordinate:591	Reads:1	Hits:2	Allocated_reads:0.5	Strand:+
TGAGGAGGACTCTGGGGTTGCCGTGG
>Location:NODE_117098_length_959_cov_38.440041	Coordinate:591	Reads:1	Hits:2	Allocated_reads:0.5	Strand:+
TGAGGAGGACTCTGGGGTTGCCGTGT
>Location:NODE_117098_length_959_cov_38.440041	Coordinate:591	Reads:2	Hits:2	Allocated_reads:1	Strand:+
TGAGGAGGACTCTGGGGTTGCCGTGTC
>Location:NODE_117098_length_959_cov_38.440041	Coordinate:591	Reads:1	Hits:2	Allocated_reads:0.5	Strand:+
TGAGGAGGACTCTGGGGTTGCCGTGTCT
>Location:NODE_117098_length_959_cov_38.440041	Coordinate:592	Reads:5	Hits:2	Allocated_reads:2.5	Strand:-
ACACGGCAACCCCAGAGTCCTCCTC
>Location:NODE_117098_length_959_cov_38.440041	Coordinate:592	Reads:2	Hits:2	Allocated_reads:1	Strand:-
CACGGCAACCCCAGAGTCCTCCTC
>Location:NODE_117098_length_959_cov_38.440041	Coordinate:592	Reads:22	Hits:2	Allocated_reads:11	Strand:-
GACACGGCAACCCCAGAGTCCTCCTC
>Location:NODE_117098_length_959_cov_38.440041	Coordinate:592	Reads:1	Hits:2	Allocated_reads:0.5	Strand:+
GAGGAGGACTCTGGGGTTGCCGTGTC
>Location:NODE_117098_length_959_cov_38.440041	Coordinate:593	Reads:1	Hits:2	Allocated_reads:0.5	Strand:-
ACACGGCAACCCCAGAGTCCTCCT
>Location:NODE_117098_length_959_cov_38.440041	Coordinate:593	Reads:1	Hits:2	Allocated_reads:0.5	Strand:-
ATAGAAGACACGGCAACCCCAGAGTCCTCCT
>Location:NODE_117098_length_959_cov_38.440041	Coordinate:593	Reads:1	Hits:2	Allocated_reads:0.5	Strand:-
GACACGGCAACCCCAGAGTCCTCCG
>Location:NODE_117098_length_959_cov_38.440041	Coordinate:593	Reads:5	Hits:2	Allocated_reads:2.5	Strand:-
GACACGGCAACCCCAGAGTCCTCCT
>Location:NODE_117098_length_959_cov_38.440041	Coordinate:594	Reads:1	Hits:2	Allocated_reads:0.5	Strand:-
AAGACACGGCAACCCCAGAGTCCTCC
>Location:NODE_117098_length_959_cov_38.440041	Coordinate:594	Reads:2	Hits:2	Allocated_reads:1	Strand:-
AGACACGGCAACCCCAGAGTCCTCC
>Location:NODE_117098_length_959_cov_38.440041	Coordinate:594	Reads:7	Hits:2	Allocated_reads:3.5	Strand:-
GACACGGCAACCCCAGAGTCCTCC
>Location:NODE_117098_length_959_cov_38.440041	Coordinate:595	Reads:1	Hits:2	Allocated_reads:0.5	Strand:-
AGACACGGCAACCCCAGAGTCCTC
>Location:NODE_117098_length_959_cov_38.440041	Coordinate:598	Reads:1	Hits:2	Allocated_reads:0.5	Strand:-
ATAGAAGACACGGCAACCCCAGAGTC
>Location:NODE_117098_length_959_cov_38.440041	Coordinate:598	Reads:1	Hits:2	Allocated_reads:0.5	Strand:-
GACGGAGATAGAAGACACGGCAACCCCAGAGTC
>Location:NODE_117098_length_959_cov_38.440041	Coordinate:599	Reads:1	Hits:2	Allocated_reads:0.5	Strand:+
ACTCTGGGGTTGCCGTGTCTTCTATCT
>Location:NODE_117098_length_959_cov_38.440041	Coordinate:599	Reads:1	Hits:2	Allocated_reads:0.5	Strand:-
ATAGAAGACACGGCAACCCCAGAGT
>Location:NODE_117098_length_959_cov_38.440041	Coordinate:600	Reads:1	Hits:2	Allocated_reads:0.5	Strand:+
CTCTGGGGTTGCCGTGTCTTCTAT
>Location:NODE_117098_length_959_cov_38.440041	Coordinate:600	Reads:3	Hits:2	Allocated_reads:1.5	Strand:+
CTCTGGGGTTGCCGTGTCTTCTATC
>Location:NODE_117098_length_959_cov_38.440041	Coordinate:600	Reads:1	Hits:2	Allocated_reads:0.5	Strand:+
CTCTGGGGTTGCCGTGTCTTCTATCTT
>Location:NODE_117098_length_959_cov_38.440041	Coordinate:600	Reads:2	Hits:2	Allocated_reads:1	Strand:+
CTCTGGGGTTGCCGTGTCTTCTATCTC
>Location:NODE_117098_length_959_cov_38.440041	Coordinate:600	Reads:1	Hits:2	Allocated_reads:0.5	Strand:+
CTCTGGGGTTGCCGTGTCTTCTATCTCC
>Location:NODE_117098_length_959_cov_38.440041	Coordinate:600	Reads:1	Hits:2	Allocated_reads:0.5	Strand:+
CTCTGGGGTTGCCGTGTCTTCTATCTCCGA
>Location:NODE_117098_length_959_cov_38.440041	Coordinate:600	Reads:1	Hits:2	Allocated_reads:0.5	Strand:-
GGAGATAGAAGACACGGCAACCCCAGAG
>Location:NODE_117098_length_959_cov_38.440041	Coordinate:601	Reads:1	Hits:2	Allocated_reads:0.5	Strand:-
CGGAGATAGAAGACACGGCAACCCCAGA
>Location:NODE_117098_length_959_cov_38.440041	Coordinate:601	Reads:1	Hits:2	Allocated_reads:0.5	Strand:+
TCTGGGGTTGCCGTGTCTTCTATC
>Location:NODE_117098_length_959_cov_38.440041	Coordinate:601	Reads:3	Hits:2	Allocated_reads:1.5	Strand:+
TCTGGGGTTGCCGTGTCTTCTATCT
>Location:NODE_117098_length_959_cov_38.440041	Coordinate:601	Reads:1	Hits:2	Allocated_reads:0.5	Strand:+
TCTGGGGTTGCCGTGTCTTCTATCTC
>Location:NODE_117098_length_959_cov_38.440041	Coordinate:601	Reads:1	Hits:2	Allocated_reads:0.5	Strand:+
TCTGGGGTTGCCGTGTCTTCTATCTCC
>Location:NODE_117098_length_959_cov_38.440041	Coordinate:601	Reads:1	Hits:2	Allocated_reads:0.5	Strand:+
TCTGGGGTTGCCGTGTCTTCTGTCTCCG
>Location:NODE_117098_length_959_cov_38.440041	Coordinate:601	Reads:1	Hits:2	Allocated_reads:0.5	Strand:+
TCTGGGGTTGCCGTGTCTTCTATCTCCGTC
>Location:NODE_117098_length_959_cov_38.440041	Coordinate:601	Reads:2	Hits:2	Allocated_reads:1	Strand:+
TCTGGGGTTGCCGTGTCTTCTATCTCCGTCT
>Location:NODE_117098_length_959_cov_38.440041	Coordinate:602	Reads:1	Hits:2	Allocated_reads:0.5	Strand:-
AGATAGAAGACACGGCAACCCCAG
>Location:NODE_117098_length_959_cov_38.440041	Coordinate:602	Reads:2	Hits:2	Allocated_reads:1	Strand:+
CTGGGGTTGCCGTGTCTTCTATCTC
>Location:NODE_117098_length_959_cov_38.440041	Coordinate:602	Reads:2	Hits:2	Allocated_reads:1	Strand:+
CTGGGGTTGCCGTGTCTTCTATCTCCGTCT
>Location:NODE_117098_length_959_cov_38.440041	Coordinate:603	Reads:1	Hits:2	Allocated_reads:0.5	Strand:-
ACGGAGATAGAAGACACGGCAACCCCA
>Location:NODE_117098_length_959_cov_38.440041	Coordinate:603	Reads:1	Hits:2	Allocated_reads:0.5	Strand:-
GACGGAGATAGAAGACACGGCAACCCCA
>Location:NODE_117098_length_959_cov_38.440041	Coordinate:603	Reads:15	Hits:2	Allocated_reads:7.5	Strand:+
TGGGGTTGCCGTGTCTTCTATCTC
>Location:NODE_117098_length_959_cov_38.440041	Coordinate:603	Reads:10	Hits:2	Allocated_reads:5	Strand:+
TGGGGTTGCCGTGTCTTCTATCTCC
>Location:NODE_117098_length_959_cov_38.440041	Coordinate:603	Reads:2	Hits:2	Allocated_reads:1	Strand:+
TGGGGTTGCCGTGTCTTCTATCTCT
>Location:NODE_117098_length_959_cov_38.440041	Coordinate:603	Reads:1	Hits:2	Allocated_reads:0.5	Strand:+
TGGGGTTGCCGTGTCTTCTATCTCCT
>Location:NODE_117098_length_959_cov_38.440041	Coordinate:603	Reads:2	Hits:2	Allocated_reads:1	Strand:+
TGGGGTTGCCGTGTCTTCTATCTCCG
>Location:NODE_117098_length_959_cov_38.440041	Coordinate:603	Reads:1	Hits:2	Allocated_reads:0.5	Strand:+
TGGGGTTGCCGTGTCTTCTATCTCCGG
>Location:NODE_117098_length_959_cov_38.440041	Coordinate:603	Reads:2	Hits:2	Allocated_reads:1	Strand:+
TGGGGTTGCCGTGTCTTCTATCTCCGA
>Location:NODE_117098_length_959_cov_38.440041	Coordinate:603	Reads:8	Hits:2	Allocated_reads:4	Strand:+
TGGGGTTGCCGTGTCTTCTATCTCCGT
>Location:NODE_117098_length_959_cov_38.440041	Coordinate:603	Reads:1	Hits:2	Allocated_reads:0.5	Strand:+
TGGGGTTGCCGTGTCTTCTATCTACGTC
>Location:NODE_117098_length_959_cov_38.440041	Coordinate:603	Reads:69	Hits:2	Allocated_reads:34.5	Strand:+
TGGGGTTGCCGTGTCTTCTATCTCCGTC
>Location:NODE_117098_length_959_cov_38.440041	Coordinate:603	Reads:1	Hits:2	Allocated_reads:0.5	Strand:+
TGGGGTTGCCGTGTCTTCTATCTCAGTCT
>Location:NODE_117098_length_959_cov_38.440041	Coordinate:603	Reads:1	Hits:2	Allocated_reads:0.5	Strand:+
TGGGGTTGCCGTGTCTTCTATCTCCGTAT
>Location:NODE_117098_length_959_cov_38.440041	Coordinate:603	Reads:1	Hits:2	Allocated_reads:0.5	Strand:+
TGGGGTTGCCGTGTCTTCTATCTTCGTCT
>Location:NODE_117098_length_959_cov_38.440041	Coordinate:603	Reads:1	Hits:2	Allocated_reads:0.5	Strand:+
TGGGGTTGCCGTGTCTTCTGTCTCCGTCT
>Location:NODE_117098_length_959_cov_38.440041	Coordinate:603	Reads:191	Hits:2	Allocated_reads:95.5	Strand:+
TGGGGTTGCCGTGTCTTCTATCTCCGTCT
>Location:NODE_117098_length_959_cov_38.440041	Coordinate:603	Reads:2	Hits:2	Allocated_reads:1	Strand:+
TGGGGTTGCCGTGTCTTCTATCTCCGTCA
>Location:NODE_117098_length_959_cov_38.440041	Coordinate:603	Reads:1	Hits:2	Allocated_reads:0.5	Strand:+
TGGGGTTGCCGTGTCTTCTATCTGCGTCTT
>Location:NODE_117098_length_959_cov_38.440041	Coordinate:603	Reads:2	Hits:2	Allocated_reads:1	Strand:+
TGGGGTTGCCGTGTCTTCTATCTCCGTCTA
>Location:NODE_117098_length_959_cov_38.440041	Coordinate:603	Reads:2	Hits:2	Allocated_reads:1	Strand:+
TGGGGTTGCCGTGTCTTCTATCTCCGTCTT
>Location:NODE_117098_length_959_cov_38.440041	Coordinate:603	Reads:1	Hits:2	Allocated_reads:0.5	Strand:+
TGGGGTTGCCGTGTCTTCTATCTCCGTCTAT
>Location:NODE_117098_length_959_cov_38.440041	Coordinate:603	Reads:1	Hits:2	Allocated_reads:0.5	Strand:+
TGGGGTTGCCGTGTCTTCTATCTCCGTCTTA
>Location:NODE_117098_length_959_cov_38.440041	Coordinate:603	Reads:1	Hits:2	Allocated_reads:0.5	Strand:+
TGGGGTTGCCGTGTCTTCTATCTCCGTCTTAGC
>Location:NODE_117098_length_959_cov_38.440041	Coordinate:603	Reads:1	Hits:2	Allocated_reads:0.5	Strand:+
TGGGGTTGCCGTGTCTTCTATCTCCGTCTTAGCC
>Location:NODE_117098_length_959_cov_38.440041	Coordinate:603	Reads:1	Hits:2	Allocated_reads:0.5	Strand:+
TGGGGTTGCCGTGTCTTCTATCTCCGTCTTAGCCA
>Location:NODE_117098_length_959_cov_38.440041	Coordinate:603	Reads:2	Hits:2	Allocated_reads:1	Strand:+
TGGGGTTGCCGTGTCTTCTATCTCCGTCTTAGCCT
>Location:NODE_117098_length_959_cov_38.440041	Coordinate:604	Reads:1	Hits:2	Allocated_reads:0.5	Strand:-
GACGGAGATAGAAGACACGGCAACCCC
>Location:NODE_117098_length_959_cov_38.440041	Coordinate:604	Reads:1	Hits:2	Allocated_reads:0.5	Strand:+
GGGGTTGCCGTGTCTTCTATCTCCGTCT
>Location:NODE_117098_length_959_cov_38.440041	Coordinate:604	Reads:1	Hits:2	Allocated_reads:0.5	Strand:+
GGGGTTGCCGTGTCTTCTACCTCCGTCTTAGCC
>Location:NODE_117098_length_959_cov_38.440041	Coordinate:605	Reads:2	Hits:2	Allocated_reads:1	Strand:-
GACGGAGATAGAAGACACGGCAACCC
>Location:NODE_117098_length_959_cov_38.440041	Coordinate:605	Reads:1	Hits:2	Allocated_reads:0.5	Strand:+
GGGTTGCCGTGTCTTCTATCTCCGTCTT
>Location:NODE_117098_length_959_cov_38.440041	Coordinate:606	Reads:2	Hits:2	Allocated_reads:1	Strand:-
GACGGAGATAGAAGACACGGCAACC
>Location:NODE_117098_length_959_cov_38.440041	Coordinate:607	Reads:1	Hits:2	Allocated_reads:0.5	Strand:+
GTTGCCGTGTCTTCTATCTCCGTCTTAGCC
>Location:NODE_117098_length_959_cov_38.440041	Coordinate:608	Reads:9	Hits:2	Allocated_reads:4.5	Strand:+
TTGCCGTGTCTTCTATCTCCGTCT
>Location:NODE_117098_length_959_cov_38.440041	Coordinate:608	Reads:3	Hits:2	Allocated_reads:1.5	Strand:+
TTGCCGTGTCTTCTATCTCCGTCTT
>Location:NODE_117098_length_959_cov_38.440041	Coordinate:608	Reads:1	Hits:2	Allocated_reads:0.5	Strand:+
TTGCCGTGTCTTCTATCTCCGTCTTT
>Location:NODE_117098_length_959_cov_38.440041	Coordinate:608	Reads:8	Hits:2	Allocated_reads:4	Strand:+
TTGCCGTGTCTTCTATCTCCGTCTTA
>Location:NODE_117098_length_959_cov_38.440041	Coordinate:608	Reads:3	Hits:2	Allocated_reads:1.5	Strand:+
TTGCCGTGTCTTCTATCTCCGTCTTAG
>Location:NODE_117098_length_959_cov_38.440041	Coordinate:608	Reads:1	Hits:2	Allocated_reads:0.5	Strand:+
TTGCCGTGTCTTCTATCTCCGTCTTAGA
>Location:NODE_117098_length_959_cov_38.440041	Coordinate:608	Reads:1	Hits:2	Allocated_reads:0.5	Strand:+
TTGCCGTGTCTTCTATCTCCGTCTTATC
>Location:NODE_117098_length_959_cov_38.440041	Coordinate:608	Reads:3	Hits:2	Allocated_reads:1.5	Strand:+
TTGCCGTGTCTTCTATCTCCGTCTTAGT
>Location:NODE_117098_length_959_cov_38.440041	Coordinate:608	Reads:98	Hits:2	Allocated_reads:49	Strand:+
TTGCCGTGTCTTCTATCTCCGTCTTAGC
>Location:NODE_117098_length_959_cov_38.440041	Coordinate:608	Reads:1	Hits:2	Allocated_reads:0.5	Strand:+
TTGCCGTGTCTTCTATCTCCGTATTAGCC
>Location:NODE_117098_length_959_cov_38.440041	Coordinate:608	Reads:123	Hits:2	Allocated_reads:61.5	Strand:+
TTGCCGTGTCTTCTATCTCCGTCTTAGCC
>Location:NODE_117098_length_959_cov_38.440041	Coordinate:608	Reads:1	Hits:2	Allocated_reads:0.5	Strand:+
TTGCCGTGTCTTCTATCTCCGTCGTAGCCT
>Location:NODE_117098_length_959_cov_38.440041	Coordinate:608	Reads:61	Hits:2	Allocated_reads:30.5	Strand:+
TTGCCGTGTCTTCTATCTCCGTCTTAGCCT
>Location:NODE_117098_length_959_cov_38.440041	Coordinate:608	Reads:1	Hits:2	Allocated_reads:0.5	Strand:+
TTGCCGTGTCTTCTATCTCCGTCTTAGCCTC
>Location:NODE_117098_length_959_cov_38.440041	Coordinate:609	Reads:1	Hits:2	Allocated_reads:0.5	Strand:+
TGCCGTGTCTTCTATCTCCGTCTTA
>Location:NODE_117098_length_959_cov_38.440041	Coordinate:609	Reads:12	Hits:2	Allocated_reads:6	Strand:+
TGCCGTGTCTTCTATCTCCGTCTTAGC
>Location:NODE_117098_length_959_cov_38.440041	Coordinate:609	Reads:15	Hits:2	Allocated_reads:7.5	Strand:+
TGCCGTGTCTTCTATCTCCGTCTTAGCC
>Location:NODE_117098_length_959_cov_38.440041	Coordinate:609	Reads:1	Hits:2	Allocated_reads:0.5	Strand:+
TGCCGTGTCTTCTATCTCCGTCTTAGCCG
>Location:NODE_117098_length_959_cov_38.440041	Coordinate:609	Reads:8	Hits:2	Allocated_reads:4	Strand:+
TGCCGTGTCTTCTATCTCCGTCTTAGCCT
>Location:NODE_117098_length_959_cov_38.440041	Coordinate:610	Reads:1	Hits:2	Allocated_reads:0.5	Strand:+
GCCGTGTCTTCTATCTCCGTCTTAGCCTC
>Location:NODE_117098_length_959_cov_38.440041	Coordinate:610	Reads:1	Hits:2	Allocated_reads:0.5	Strand:-
TAAGACGGAGATAGAAGACACGGC
>Location:NODE_117098_length_959_cov_38.440041	Coordinate:612	Reads:1	Hits:2	Allocated_reads:0.5	Strand:-
AATTAGCGGAGGCTAAGACGGAGATAGAAGACACT
>Location:NODE_117098_length_959_cov_38.440041	Coordinate:612	Reads:1	Hits:2	Allocated_reads:0.5	Strand:+
CGTGTCTTCTATCTCCGTCTTAGCC
>Location:NODE_117098_length_959_cov_38.440041	Coordinate:612	Reads:1	Hits:2	Allocated_reads:0.5	Strand:+
CGTGTCTTCTATCTCCGTCTTAGCCT
>Location:NODE_117098_length_959_cov_38.440041	Coordinate:613	Reads:1	Hits:2	Allocated_reads:0.5	Strand:-
AATTAGCGGAGGCTAAGACGGAGATAGAAGACAC
>Location:NODE_117098_length_959_cov_38.440041	Coordinate:613	Reads:1	Hits:2	Allocated_reads:0.5	Strand:-
GCGGAGGCTAAGACGGAGATAGAAGACAC
>Location:NODE_117098_length_959_cov_38.440041	Coordinate:613	Reads:1	Hits:2	Allocated_reads:0.5	Strand:+
GTGTCTTCTATCTCCGTCTTAGCCTCCGCT
>Location:NODE_117098_length_959_cov_38.440041	Coordinate:614	Reads:7	Hits:2	Allocated_reads:3.5	Strand:+
TGTCTTCTATCTCCGTCTTAGCCTCCGC
>Location:NODE_117098_length_959_cov_38.440041	Coordinate:614	Reads:7	Hits:2	Allocated_reads:3.5	Strand:+
TGTCTTCTATCTCCGTCTTAGCCTCCGCT
>Location:NODE_117098_length_959_cov_38.440041	Coordinate:615	Reads:1	Hits:2	Allocated_reads:0.5	Strand:-
CGGAGGCTAAGACGGAGATAGAAGAC
>Location:NODE_117098_length_959_cov_38.440041	Coordinate:615	Reads:1	Hits:2	Allocated_reads:0.5	Strand:-
TTAGCGGAGGCTAAGACGGAGATAGAAGTT
>Location:NODE_117098_length_959_cov_38.440041	Coordinate:616	Reads:2	Hits:2	Allocated_reads:1	Strand:+
TCTTCTATCTCCGTCTTAGCCTCCGC
>Location:NODE_117098_length_959_cov_38.440041	Coordinate:618	Reads:4	Hits:2	Allocated_reads:2	Strand:-
AATTAGCGGAGGCTAAGACGGAGATAGAA
>Location:NODE_117098_length_959_cov_38.440041	Coordinate:618	Reads:1	Hits:2	Allocated_reads:0.5	Strand:+
TTCTATCTCCGTCTTAGCCTCCGC
>Location:NODE_117098_length_959_cov_38.440041	Coordinate:618	Reads:2	Hits:2	Allocated_reads:1	Strand:+
TTCTATCTCCGTCTTAGCCTCCGCT
>Location:NODE_117098_length_959_cov_38.440041	Coordinate:618	Reads:1	Hits:2	Allocated_reads:0.5	Strand:+
TTCTATCTCCGTCTTAGCCTCCGCTAAT
>Location:NODE_117098_length_959_cov_38.440041	Coordinate:618	Reads:2	Hits:2	Allocated_reads:1	Strand:+
TTCTATCTCCGTCTTAGCCTCCGCTAATT
>Location:NODE_117098_length_959_cov_38.440041	Coordinate:619	Reads:4	Hits:2	Allocated_reads:2	Strand:+
TCTATCTCCGTCTTAGCCTCCGCT
>Location:NODE_117098_length_959_cov_38.440041	Coordinate:619	Reads:2	Hits:2	Allocated_reads:1	Strand:+
TCTATCTCCGTCTTAGCCTCCGCTAATT
>Location:NODE_117098_length_959_cov_38.440041	Coordinate:619	Reads:1	Hits:2	Allocated_reads:0.5	Strand:+
TCTATCTCCGTCTTAGCCTCCGCTAATTCT
>Location:NODE_117098_length_959_cov_38.440041	Coordinate:619	Reads:1	Hits:2	Allocated_reads:0.5	Strand:+
TCTATCTCCGTCTTAGCCTCCGCTAATTCTTT
>Location:NODE_117098_length_959_cov_38.440041	Coordinate:621	Reads:1	Hits:2	Allocated_reads:0.5	Strand:-
ATTAGCGGAGGCTAAGACGGAGATT
>Location:NODE_117098_length_959_cov_38.440041	Coordinate:621	Reads:1	Hits:2	Allocated_reads:0.5	Strand:+
TATCTCCGTCTTAGCCTCCGCTAAT
>Location:NODE_117098_length_959_cov_38.440041	Coordinate:621	Reads:2	Hits:2	Allocated_reads:1	Strand:+
TATCTCCGTCTTAGCCTCCGCTAATTC
>Location:NODE_117098_length_959_cov_38.440041	Coordinate:622	Reads:1	Hits:2	Allocated_reads:0.5	Strand:-
ATTAGCGGAGGCTAAGACGGAGAA
>Location:NODE_117098_length_959_cov_38.440041	Coordinate:623	Reads:1	Hits:2	Allocated_reads:0.5	Strand:+
TCTCCGTCTTAGCCTCCGCTAATT
>Location:NODE_117098_length_959_cov_38.440041	Coordinate:626	Reads:1	Hits:2	Allocated_reads:0.5	Strand:-
CACGCAGAGAAAAGAATTAGCGGAGGCTAAGACGG
>Location:NODE_117098_length_959_cov_38.440041	Coordinate:627	Reads:1	Hits:2	Allocated_reads:0.5	Strand:-
GAGAAAAGAATTAGCGGAGGCTAAGACG
>Location:NODE_117098_length_959_cov_38.440041	Coordinate:628	Reads:2	Hits:2	Allocated_reads:1	Strand:-
CACGCAGAGAAAAGAATTAGCGGAGGCTAAGAC
>Location:NODE_117098_length_959_cov_38.440041	Coordinate:628	Reads:1	Hits:2	Allocated_reads:0.5	Strand:-
GAGAAAAGAATTAGCGGAGGCTAAGAC
>Location:NODE_117098_length_959_cov_38.440041	Coordinate:629	Reads:1	Hits:2	Allocated_reads:0.5	Strand:+
TCTTAGCCTCCGCTAATTCTTTTCTCTG
>Location:NODE_117098_length_959_cov_38.440041	Coordinate:630	Reads:1	Hits:2	Allocated_reads:0.5	Strand:-
CACGCAGAGAAAAGAATTAGCGGAGGCTAAC
>Location:NODE_117098_length_959_cov_38.440041	Coordinate:630	Reads:1	Hits:2	Allocated_reads:0.5	Strand:-
GAGAAAAGAATTAGCGGAGGCTAAG
>Location:NODE_117098_length_959_cov_38.440041	Coordinate:631	Reads:1	Hits:2	Allocated_reads:0.5	Strand:-
ACGCAGAGAAAAGAATTAGCGGAGGCTTT
>Location:NODE_117098_length_959_cov_38.440041	Coordinate:631	Reads:3	Hits:2	Allocated_reads:1.5	Strand:-
ACGCAGAGAAAAGAATTAGCGGAGGCTAA
>Location:NODE_117098_length_959_cov_38.440041	Coordinate:631	Reads:3	Hits:2	Allocated_reads:1.5	Strand:-
CACGCAGAGAAAAGAATTAGCGGAGGCTAA
>Location:NODE_117098_length_959_cov_38.440041	Coordinate:631	Reads:1	Hits:2	Allocated_reads:0.5	Strand:-
CGCAGAGAAAAGAATTAGCGGAGGCTAA
>Location:NODE_117098_length_959_cov_38.440041	Coordinate:631	Reads:1	Hits:2	Allocated_reads:0.5	Strand:-
GCAGAGAAAAGAATTAGCGGAGGCTAA
>Location:NODE_117098_length_959_cov_38.440041	Coordinate:631	Reads:1	Hits:2	Allocated_reads:0.5	Strand:+
TTAGCCTCCGCTAATTCTTTTCTCTGCG
>Location:NODE_117098_length_959_cov_38.440041	Coordinate:631	Reads:3	Hits:2	Allocated_reads:1.5	Strand:+
TTAGCCTCCGCTAATTCTTTTCTCTGCGTGT
>Location:NODE_117098_length_959_cov_38.440041	Coordinate:632	Reads:1	Hits:2	Allocated_reads:0.5	Strand:-
AGAGAAAAGAATTAGCGGAGGCTA
>Location:NODE_117098_length_959_cov_38.440041	Coordinate:632	Reads:3	Hits:2	Allocated_reads:1.5	Strand:-
CACGCAGAGAAAAGAATTAGCGGAGGCTA
>Location:NODE_117098_length_959_cov_38.440041	Coordinate:632	Reads:4	Hits:2	Allocated_reads:2	Strand:+
TAGCCTCCGCTAATTCTTTTCTCTGCGT
>Location:NODE_117098_length_959_cov_38.440041	Coordinate:632	Reads:1	Hits:2	Allocated_reads:0.5	Strand:+
TAGCCTCCGCTAATTCTTTTCTCTGCGTG
>Location:NODE_117098_length_959_cov_38.440041	Coordinate:632	Reads:1	Hits:2	Allocated_reads:0.5	Strand:+
TAGCCTCCGCTAATTCTTTTCTCTGCGTGT
>Location:NODE_117098_length_959_cov_38.440041	Coordinate:632	Reads:1	Hits:2	Allocated_reads:0.5	Strand:-
TGGACACGCAGAGAAAAGAATTAGCGGAGGCTA
>Location:NODE_117098_length_959_cov_38.440041	Coordinate:633	Reads:1	Hits:2	Allocated_reads:0.5	Strand:-
ACGCAGAGAAAAGAATTAGCGGAGGCT
>Location:NODE_117098_length_959_cov_38.440041	Coordinate:633	Reads:3	Hits:2	Allocated_reads:1.5	Strand:-
CACGCAGAGAAAAGAATTAGCGGAGGCT
>Location:NODE_117098_length_959_cov_38.440041	Coordinate:633	Reads:1	Hits:2	Allocated_reads:0.5	Strand:-
CAGAGAAAAGAATTAGCGGAGGCT
>Location:NODE_117098_length_959_cov_38.440041	Coordinate:633	Reads:1	Hits:2	Allocated_reads:0.5	Strand:-
CGCAGAGAAAAGAATTAGCGGAGGCT
>Location:NODE_117098_length_959_cov_38.440041	Coordinate:634	Reads:4	Hits:2	Allocated_reads:2	Strand:-
CACGCAGAGAAAAGAATTAGCGGAGGC
>Location:NODE_117098_length_959_cov_38.440041	Coordinate:634	Reads:1	Hits:2	Allocated_reads:0.5	Strand:+
GCCTCCGCTAATTCTTTTCTCTGCGTGTC
>Location:NODE_117098_length_959_cov_38.440041	Coordinate:634	Reads:1	Hits:2	Allocated_reads:0.5	Strand:-
TGGACACGCAGAGAAAAGAATTAGCGGAGGC
>Location:NODE_117098_length_959_cov_38.440041	Coordinate:635	Reads:1	Hits:2	Allocated_reads:0.5	Strand:-
CACGCAGAGAAAAGAATTAGCGGAGG
>Location:NODE_117098_length_959_cov_38.440041	Coordinate:637	Reads:1	Hits:2	Allocated_reads:0.5	Strand:+
TCCGCTAATTCTTTTCTCTGCGTGTC
>Location:NODE_117098_length_959_cov_38.440041	Coordinate:637	Reads:3	Hits:2	Allocated_reads:1.5	Strand:+
TCCGCTAATTCTTTTCTCTGCGTGTCC
>Location:NODE_117098_length_959_cov_38.440041	Coordinate:637	Reads:4	Hits:2	Allocated_reads:2	Strand:+
TCCGCTAATTCTTTTCTCTGCGTGTCCA
>Location:NODE_117098_length_959_cov_38.440041	Coordinate:637	Reads:13	Hits:2	Allocated_reads:6.5	Strand:+
TCCGCTAATTCTTTTCTCTGCGTGTCCAGT
>Location:NODE_117098_length_959_cov_38.440041	Coordinate:637	Reads:4	Hits:2	Allocated_reads:2	Strand:+
TCCGCTAATTCTTTTCTCTGCGTGTCCAGTT
>Location:NODE_117098_length_959_cov_38.440041	Coordinate:638	Reads:2	Hits:2	Allocated_reads:1	Strand:+
CCGCTAATTCTTTTCTCTGCGTGTCCAGT
>Location:NODE_117098_length_959_cov_38.440041	Coordinate:638	Reads:2	Hits:2	Allocated_reads:1	Strand:+
CCGCTAATTCTTTTCTCTGCGTGTCCAGTT
>Location:NODE_117098_length_959_cov_38.440041	Coordinate:639	Reads:1	Hits:2	Allocated_reads:0.5	Strand:-
AAACTGGACACGCAGAGAAAAGAATTAGCG
>Location:NODE_117098_length_959_cov_38.440041	Coordinate:639	Reads:1	Hits:2	Allocated_reads:0.5	Strand:+
CGCTAATTCTTTTCTCTGCGTGTCCAGT
>Location:NODE_117098_length_959_cov_38.440041	Coordinate:639	Reads:1	Hits:2	Allocated_reads:0.5	Strand:-
TGGACACGCAGAGAAAAGAATTAGCG
>Location:NODE_117098_length_959_cov_38.440041	Coordinate:640	Reads:1	Hits:2	Allocated_reads:0.5	Strand:-
AAACTGGACACGCAGAGAAAAGAATTAGC
>Location:NODE_117098_length_959_cov_38.440041	Coordinate:640	Reads:1	Hits:2	Allocated_reads:0.5	Strand:-
AACTGGACACGCAGAGAAAAGAATTAGC
>Location:NODE_117098_length_959_cov_38.440041	Coordinate:640	Reads:2	Hits:2	Allocated_reads:1	Strand:+
GCTAATTCTTTTCTCTGCGTGTCC
>Location:NODE_117098_length_959_cov_38.440041	Coordinate:640	Reads:1	Hits:2	Allocated_reads:0.5	Strand:+
GCTAATTCTTTTCTCTGCGTGTCCAGT
>Location:NODE_117098_length_959_cov_38.440041	Coordinate:640	Reads:2	Hits:2	Allocated_reads:1	Strand:-
TGGACACGCAGAGAAAAGAATTAGC
>Location:NODE_117098_length_959_cov_38.440041	Coordinate:641	Reads:3	Hits:2	Allocated_reads:1.5	Strand:+
CTAATTCTTTTCTCTGCGTGTCCAGTT
>Location:NODE_117098_length_959_cov_38.440041	Coordinate:642	Reads:1	Hits:2	Allocated_reads:0.5	Strand:+
TAATTCTTTTCTCTGCGTGTCCAG
>Location:NODE_117098_length_959_cov_38.440041	Coordinate:642	Reads:6	Hits:2	Allocated_reads:3	Strand:+
TAATTCTTTTCTCTGCGTGTCCAGT
>Location:NODE_117098_length_959_cov_38.440041	Coordinate:642	Reads:13	Hits:2	Allocated_reads:6.5	Strand:+
TAATTCTTTTCTCTGCGTGTCCAGTT
>Location:NODE_117098_length_959_cov_38.440041	Coordinate:642	Reads:1	Hits:2	Allocated_reads:0.5	Strand:+
TAATTCTTTTCTCTGCGTGTCCAGTTT
>Location:NODE_117098_length_959_cov_38.440041	Coordinate:642	Reads:1	Hits:2	Allocated_reads:0.5	Strand:+
TAATTCTTTTCTCTGCGTGTCCAGTTCT
>Location:NODE_117098_length_959_cov_38.440041	Coordinate:642	Reads:1	Hits:2	Allocated_reads:0.5	Strand:+
TAATTCTTTTCTCTGCGTGTCCATTTTG
>Location:NODE_117098_length_959_cov_38.440041	Coordinate:642	Reads:2	Hits:2	Allocated_reads:1	Strand:+
TAATTCTTTTCTCTGCGTGTCCAGTTTG
>Location:NODE_117098_length_959_cov_38.440041	Coordinate:642	Reads:5	Hits:2	Allocated_reads:2.5	Strand:+
TAATTCTTTTCTCTGCGTGTCCAGTTTGT
>Location:NODE_117098_length_959_cov_38.440041	Coordinate:643	Reads:1	Hits:2	Allocated_reads:0.5	Strand:+
AATTCTTTTCTCTGCGTGTCCAGTTT
>Location:NODE_117098_length_959_cov_38.440041	Coordinate:643	Reads:1	Hits:2	Allocated_reads:0.5	Strand:+
AATTCTTTTCTCTGCGTGTCCAGTTTGT
>Location:NODE_117098_length_959_cov_38.440041	Coordinate:643	Reads:1	Hits:2	Allocated_reads:0.5	Strand:+
AATTCTTTTCTCTGCGTGTCCAGTTTGTT
>Location:NODE_117098_length_959_cov_38.440041	Coordinate:643	Reads:1	Hits:2	Allocated_reads:0.5	Strand:-
ACAAACTGGACACGCAGAGAAAAGAATT
>Location:NODE_117098_length_959_cov_38.440041	Coordinate:644	Reads:1	Hits:2	Allocated_reads:0.5	Strand:-
ACAAACTGGACACGCAGAGAAAAGAAT
>Location:NODE_117098_length_959_cov_38.440041	Coordinate:644	Reads:1	Hits:2	Allocated_reads:0.5	Strand:-
CAAACTGGACACGCAGAGAAAAGAAT
>Location:NODE_117098_length_959_cov_38.440041	Coordinate:645	Reads:1	Hits:2	Allocated_reads:0.5	Strand:+
TTCTTTTCTCTGCGTGTCCAGTTCT
>Location:NODE_117098_length_959_cov_38.440041	Coordinate:645	Reads:1	Hits:2	Allocated_reads:0.5	Strand:+
TTCTTTTCTCTGCGTGTCCAGTTTGT
>Location:NODE_117098_length_959_cov_38.440041	Coordinate:645	Reads:18	Hits:2	Allocated_reads:9	Strand:+
TTCTTTTCTCTGCGTGTCCAGTTTGTTC
>Location:NODE_117098_length_959_cov_38.440041	Coordinate:645	Reads:2	Hits:2	Allocated_reads:1	Strand:+
TTCTTTTCTCTGCGTGTCCAGTTTGTTCT
>Location:NODE_117098_length_959_cov_38.440041	Coordinate:645	Reads:1	Hits:2	Allocated_reads:0.5	Strand:+
TTCTTTTCTCTGCGTGTCCAGTTTGTTCTGCA
>Location:NODE_117098_length_959_cov_38.440041	Coordinate:646	Reads:1	Hits:2	Allocated_reads:0.5	Strand:-
ATGCAGAACAAACTGGACACGCAGAGAAAAGT
>Location:NODE_117098_length_959_cov_38.440041	Coordinate:646	Reads:4	Hits:2	Allocated_reads:2	Strand:+
TCTTTTCTCTGCGTGTCCAGTTTGTTC
>Location:NODE_117098_length_959_cov_38.440041	Coordinate:646	Reads:2	Hits:2	Allocated_reads:1	Strand:+
TCTTTTCTCTGCGTGTCCAGTTTGTTCT
>Location:NODE_117098_length_959_cov_38.440041	Coordinate:646	Reads:1	Hits:2	Allocated_reads:0.5	Strand:+
TCTTTTCTCTGCGTGTCCAGTTTGTTCTGC
>Location:NODE_117098_length_959_cov_38.440041	Coordinate:647	Reads:2	Hits:2	Allocated_reads:1	Strand:-
ATGCAGAACAAACTGGACACGCAGAGAAAAG
>Location:NODE_117098_length_959_cov_38.440041	Coordinate:647	Reads:1	Hits:2	Allocated_reads:0.5	Strand:-
TGCAGAACAAACTGGACACGCAGAGAAAAG
>Location:NODE_117098_length_959_cov_38.440041	Coordinate:648	Reads:1	Hits:2	Allocated_reads:0.5	Strand:-
ATGCAGAACAAACTGGACACGCAGAGAAAA
>Location:NODE_117098_length_959_cov_38.440041	Coordinate:648	Reads:1	Hits:2	Allocated_reads:0.5	Strand:+
TTTTCTCTGCGTGTCCAGTTTGTTC
>Location:NODE_117098_length_959_cov_38.440041	Coordinate:648	Reads:1	Hits:2	Allocated_reads:0.5	Strand:+
TTTTCTCTGCGTGTCCAGTTTGTTCTGT
>Location:NODE_117098_length_959_cov_38.440041	Coordinate:648	Reads:3	Hits:2	Allocated_reads:1.5	Strand:+
TTTTCTCTGCGTGTCCAGTTTGTTCTGC
>Location:NODE_117098_length_959_cov_38.440041	Coordinate:648	Reads:1	Hits:2	Allocated_reads:0.5	Strand:+
TTTTCTCTGCGTGTCCAGTTTGTTCTGCATT
>Location:NODE_117098_length_959_cov_38.440041	Coordinate:649	Reads:1	Hits:2	Allocated_reads:0.5	Strand:-
ATGCAGAACAAACTGGACACGCAGAGAAA
>Location:NODE_117098_length_959_cov_38.440041	Coordinate:649	Reads:1	Hits:2	Allocated_reads:0.5	Strand:+
TTTCTCTGCGTGTCCAGTTTGTTC
>Location:NODE_117098_length_959_cov_38.440041	Coordinate:649	Reads:2	Hits:2	Allocated_reads:1	Strand:+
TTTCTCTGCGTGTCCAGTTTGTTCT
>Location:NODE_117098_length_959_cov_38.440041	Coordinate:649	Reads:2	Hits:2	Allocated_reads:1	Strand:+
TTTCTCTGCGTGTCCAGTTTGTTCTGC
>Location:NODE_117098_length_959_cov_38.440041	Coordinate:649	Reads:4	Hits:2	Allocated_reads:2	Strand:+
TTTCTCTGCGTGTCCAGTTTGTTCTGCA
>Location:NODE_117098_length_959_cov_38.440041	Coordinate:649	Reads:3	Hits:2	Allocated_reads:1.5	Strand:+
TTTCTCTGCGTGTCCAGTTTGTTCTGCATT
>Location:NODE_117098_length_959_cov_38.440041	Coordinate:650	Reads:1	Hits:2	Allocated_reads:0.5	Strand:-
AAATGCAGAACAAACTGGACACGCAGAGAA
>Location:NODE_117098_length_959_cov_38.440041	Coordinate:650	Reads:1	Hits:2	Allocated_reads:0.5	Strand:-
AAATGCAGAACAAACTGGACACGCAGAGTT
>Location:NODE_117098_length_959_cov_38.440041	Coordinate:650	Reads:1	Hits:2	Allocated_reads:0.5	Strand:-
AAATGCAGAACAAACTGGACACGCGGAGAA
>Location:NODE_117098_length_959_cov_38.440041	Coordinate:650	Reads:1	Hits:2	Allocated_reads:0.5	Strand:-
ATGCAGAACAAACTGGACACGCAGAGAA
>Location:NODE_117098_length_959_cov_38.440041	Coordinate:650	Reads:1	Hits:2	Allocated_reads:0.5	Strand:-
GCAGAACAAACTGGACACGCAGAGAA
>Location:NODE_117098_length_959_cov_38.440041	Coordinate:650	Reads:7	Hits:2	Allocated_reads:3.5	Strand:-
TGCAGAACAAACTGGACACGCAGAGAA
>Location:NODE_117098_length_959_cov_38.440041	Coordinate:650	Reads:3	Hits:2	Allocated_reads:1.5	Strand:+
TTCTCTGCGTGTCCAGTTTGTTCT
>Location:NODE_117098_length_959_cov_38.440041	Coordinate:650	Reads:4	Hits:2	Allocated_reads:2	Strand:+
TTCTCTGCGTGTCCAGTTTGTTCTG
>Location:NODE_117098_length_959_cov_38.440041	Coordinate:650	Reads:6	Hits:2	Allocated_reads:3	Strand:+
TTCTCTGCGTGTCCAGTTTGTTCTGC
>Location:NODE_117098_length_959_cov_38.440041	Coordinate:650	Reads:8	Hits:2	Allocated_reads:4	Strand:+
TTCTCTGCGTGTCCAGTTTGTTCTGCA
>Location:NODE_117098_length_959_cov_38.440041	Coordinate:650	Reads:3	Hits:2	Allocated_reads:1.5	Strand:+
TTCTCTGCGTGTCCAGTTTGTTCTGCATT
>Location:NODE_117098_length_959_cov_38.440041	Coordinate:650	Reads:1	Hits:2	Allocated_reads:0.5	Strand:+
TTCTCTGCGTGTCCAGTTTGTTCTGCAATT
>Location:NODE_117098_length_959_cov_38.440041	Coordinate:650	Reads:2	Hits:2	Allocated_reads:1	Strand:+
TTCTCTGCGTGTCCAGTTTGTTCTGCATTT
>Location:NODE_117098_length_959_cov_38.440041	Coordinate:650	Reads:4	Hits:2	Allocated_reads:2	Strand:+
TTCTCTGCGTGTCCAGTTTGTTCTGCATTTC
>Location:NODE_117098_length_959_cov_38.440041	Coordinate:650	Reads:1	Hits:2	Allocated_reads:0.5	Strand:+
TTCTCTGCGTGTCCAGTTTGTTCTGCATTTCT
>Location:NODE_117098_length_959_cov_38.440041	Coordinate:650	Reads:2	Hits:2	Allocated_reads:1	Strand:+
TTCTCTGCGTGTCCAGTTTGTTCTGCATTTCTTT
>Location:NODE_117098_length_959_cov_38.440041	Coordinate:651	Reads:1	Hits:2	Allocated_reads:0.5	Strand:+
TCTCTGCGTGTCCAGTTTGTTCTG
>Location:NODE_117098_length_959_cov_38.440041	Coordinate:651	Reads:20	Hits:2	Allocated_reads:10	Strand:+
TCTCTGCGTGTCCAGTTTGTTCTGC
>Location:NODE_117098_length_959_cov_38.440041	Coordinate:651	Reads:37	Hits:2	Allocated_reads:18.5	Strand:+
TCTCTGCGTGTCCAGTTTGTTCTGCA
>Location:NODE_117098_length_959_cov_38.440041	Coordinate:651	Reads:3	Hits:2	Allocated_reads:1.5	Strand:+
TCTCTGCGTGTCCAGTTTGTTCTGCAT
>Location:NODE_117098_length_959_cov_38.440041	Coordinate:651	Reads:47	Hits:2	Allocated_reads:23.5	Strand:+
TCTCTGCGTGTCCAGTTTGTTCTGCATT
>Location:NODE_117098_length_959_cov_38.440041	Coordinate:651	Reads:1	Hits:2	Allocated_reads:0.5	Strand:+
TCTCTGCGTGTCCAGTTTGTTATGCATTT
>Location:NODE_117098_length_959_cov_38.440041	Coordinate:651	Reads:7	Hits:2	Allocated_reads:3.5	Strand:+
TCTCTGCGTGTCCAGTTTGTTCTGCATTT
>Location:NODE_117098_length_959_cov_38.440041	Coordinate:651	Reads:1	Hits:2	Allocated_reads:0.5	Strand:+
TCTCTGCGTGTCCAGTTTGTTATGCATTTC
>Location:NODE_117098_length_959_cov_38.440041	Coordinate:651	Reads:53	Hits:2	Allocated_reads:26.5	Strand:+
TCTCTGCGTGTCCAGTTTGTTCTGCATTTC
>Location:NODE_117098_length_959_cov_38.440041	Coordinate:651	Reads:1	Hits:2	Allocated_reads:0.5	Strand:+
TCTCTGCGTGTCCAGTTTGTTATGCATTTCT
>Location:NODE_117098_length_959_cov_38.440041	Coordinate:651	Reads:1	Hits:2	Allocated_reads:0.5	Strand:+
TCTCTGCGTGTCCAGTTTGTTCTGCATTTCC
>Location:NODE_117098_length_959_cov_38.440041	Coordinate:651	Reads:8	Hits:2	Allocated_reads:4	Strand:+
TCTCTGCGTGTCCAGTTTGTTCTGCATTTCT
>Location:NODE_117098_length_959_cov_38.440041	Coordinate:651	Reads:10	Hits:2	Allocated_reads:5	Strand:+
TCTCTGCGTGTCCAGTTTGTTCTGCATTTCTTT
>Location:NODE_117098_length_959_cov_38.440041	Coordinate:651	Reads:1	Hits:2	Allocated_reads:0.5	Strand:-
TGCAGAACAAACTGGACACGCAGAGA
>Location:NODE_117098_length_959_cov_38.440041	Coordinate:652	Reads:1	Hits:2	Allocated_reads:0.5	Strand:-
ATGCAGAACAAACTGGACACGCAGAG
>Location:NODE_117098_length_959_cov_38.440041	Coordinate:652	Reads:1	Hits:2	Allocated_reads:0.5	Strand:-
ATGCAGAACAAACTGGACACGCAGTT
>Location:NODE_117098_length_959_cov_38.440041	Coordinate:652	Reads:1	Hits:2	Allocated_reads:0.5	Strand:+
CTCTGCGTGTCCAGTTTGTTCTGCA
>Location:NODE_117098_length_959_cov_38.440041	Coordinate:652	Reads:2	Hits:2	Allocated_reads:1	Strand:+
CTCTGCGTGTCCAGTTTGTTCTGCATT
>Location:NODE_117098_length_959_cov_38.440041	Coordinate:652	Reads:1	Hits:2	Allocated_reads:0.5	Strand:+
CTCTGCGTGTCCAGTTTGTTCTGCATTTC
>Location:NODE_117098_length_959_cov_38.440041	Coordinate:652	Reads:2	Hits:2	Allocated_reads:1	Strand:-
TGCAGAACAAACTGGACACGCAGAG
>Location:NODE_117098_length_959_cov_38.440041	Coordinate:653	Reads:1	Hits:2	Allocated_reads:0.5	Strand:-
ATGCAGAACAAACTGGACACGCAGA
>Location:NODE_117098_length_959_cov_38.440041	Coordinate:653	Reads:1	Hits:2	Allocated_reads:0.5	Strand:-
ATGCAGAACAAACTGGACACGCAGT
>Location:NODE_117098_length_959_cov_38.440041	Coordinate:653	Reads:2	Hits:2	Allocated_reads:1	Strand:-
GAAATGCAGAACAAACTGGACACGCAGA
>Location:NODE_117098_length_959_cov_38.440041	Coordinate:653	Reads:2	Hits:2	Allocated_reads:1	Strand:+
TCTGCGTGTCCAGTTTGTTCTGCA
>Location:NODE_117098_length_959_cov_38.440041	Coordinate:653	Reads:2	Hits:2	Allocated_reads:1	Strand:+
TCTGCGTGTCCAGTTTGTTCTGCATT
>Location:NODE_117098_length_959_cov_38.440041	Coordinate:653	Reads:3	Hits:2	Allocated_reads:1.5	Strand:+
TCTGCGTGTCCAGTTTGTTCTGCATTT
>Location:NODE_117098_length_959_cov_38.440041	Coordinate:653	Reads:1	Hits:2	Allocated_reads:0.5	Strand:+
TCTGCGTGTCCAGTTTGTTCTGCATTTT
>Location:NODE_117098_length_959_cov_38.440041	Coordinate:653	Reads:35	Hits:2	Allocated_reads:17.5	Strand:+
TCTGCGTGTCCAGTTTGTTCTGCATTTC
>Location:NODE_117098_length_959_cov_38.440041	Coordinate:653	Reads:1	Hits:2	Allocated_reads:0.5	Strand:+
TCTGCGTGTCCAGTTTGTTCTGCATTTCG
>Location:NODE_117098_length_959_cov_38.440041	Coordinate:653	Reads:27	Hits:2	Allocated_reads:13.5	Strand:+
TCTGCGTGTCCAGTTTGTTCTGCATTTCT
>Location:NODE_117098_length_959_cov_38.440041	Coordinate:653	Reads:13	Hits:2	Allocated_reads:6.5	Strand:+
TCTGCGTGTCCAGTTTGTTCTGCATTTCTT
>Location:NODE_117098_length_959_cov_38.440041	Coordinate:653	Reads:15	Hits:2	Allocated_reads:7.5	Strand:+
TCTGCGTGTCCAGTTTGTTCTGCATTTCTTT
>Location:NODE_117098_length_959_cov_38.440041	Coordinate:653	Reads:1	Hits:2	Allocated_reads:0.5	Strand:+
TCTGCGTGTCCAGTTTGTTCTGCATTTCTTTTT
>Location:NODE_117098_length_959_cov_38.440041	Coordinate:653	Reads:1	Hits:2	Allocated_reads:0.5	Strand:+
TCTGCGTGTCCAGTTTGTTCTGCATTTCTTTTGTG
>Location:NODE_117098_length_959_cov_38.440041	Coordinate:654	Reads:1	Hits:2	Allocated_reads:0.5	Strand:-
AAATGCAGAACAAACTGGACACGCAG
>Location:NODE_117098_length_959_cov_38.440041	Coordinate:654	Reads:1	Hits:2	Allocated_reads:0.5	Strand:-
ATGCAGAACAAACTGGACACGTTT
>Location:NODE_117098_length_959_cov_38.440041	Coordinate:654	Reads:7	Hits:2	Allocated_reads:3.5	Strand:-
ATGCAGAACAAACTGGACACGCAG
>Location:NODE_117098_length_959_cov_38.440041	Coordinate:654	Reads:2	Hits:2	Allocated_reads:1	Strand:+
CTGCGTGTCCAGTTTGTTCTGCATTTCT
>Location:NODE_117098_length_959_cov_38.440041	Coordinate:655	Reads:3	Hits:2	Allocated_reads:1.5	Strand:-
AAGAAATGCAGAACAAACTGGACACGCA
>Location:NODE_117098_length_959_cov_38.440041	Coordinate:655	Reads:1	Hits:2	Allocated_reads:0.5	Strand:-
GAAATGCAGAACAAACTGGACACGCA
>Location:NODE_117098_length_959_cov_38.440041	Coordinate:655	Reads:1	Hits:2	Allocated_reads:0.5	Strand:+
TGCGTGTCCAGTTTGTTCTGCATTTC
>Location:NODE_117098_length_959_cov_38.440041	Coordinate:655	Reads:2	Hits:2	Allocated_reads:1	Strand:+
TGCGTGTCCAGTTTGTTCTGCATTTCTT
>Location:NODE_117098_length_959_cov_38.440041	Coordinate:655	Reads:2	Hits:2	Allocated_reads:1	Strand:+
TGCGTGTCCAGTTTGTTCTGCATTTCTTTT
>Location:NODE_117098_length_959_cov_38.440041	Coordinate:659	Reads:1	Hits:2	Allocated_reads:0.5	Strand:-
GAAGGACACAAAAGAAATGCAGAACAAACTGGACT
>Location:NODE_117098_length_959_cov_38.440041	Coordinate:659	Reads:1	Hits:2	Allocated_reads:0.5	Strand:+
TGTCCAGTTTGTTCTGCATTTCTTTTG
>Location:NODE_117098_length_959_cov_38.440041	Coordinate:659	Reads:1	Hits:2	Allocated_reads:0.5	Strand:+
TGTCCAGTTTGTTCTGCATTTCTTTTGT
>Location:NODE_117098_length_959_cov_38.440041	Coordinate:659	Reads:2	Hits:2	Allocated_reads:1	Strand:+
TGTCCAGTTTGTTCTGCATTTCTTTTGTG
>Location:NODE_117098_length_959_cov_38.440041	Coordinate:659	Reads:1	Hits:2	Allocated_reads:0.5	Strand:+
TGTCCAGTTTGTTCTGCATTTCTTTTGTGT
>Location:NODE_117098_length_959_cov_38.440041	Coordinate:659	Reads:1	Hits:2	Allocated_reads:0.5	Strand:+
TGTCCAGTTTGTTCTGCATTTCTTTTGTGTCCTTC
>Location:NODE_117098_length_959_cov_38.440041	Coordinate:660	Reads:1	Hits:2	Allocated_reads:0.5	Strand:-
AAAGAAATGCAGAACAAACTGGAA
>Location:NODE_117098_length_959_cov_38.440041	Coordinate:660	Reads:1	Hits:2	Allocated_reads:0.5	Strand:-
GAAGGACACAAAAGAAATGCAGAACAAACTGGAC
>Location:NODE_117098_length_959_cov_38.440041	Coordinate:661	Reads:1	Hits:2	Allocated_reads:0.5	Strand:-
GAAGGACACAAAAGAAATGCAGAACAAACTGGA
>Location:NODE_117098_length_959_cov_38.440041	Coordinate:661	Reads:7	Hits:2	Allocated_reads:3.5	Strand:+
TCCAGTTTGTTCTGCATTTCTTTTGTG
>Location:NODE_117098_length_959_cov_38.440041	Coordinate:661	Reads:1	Hits:2	Allocated_reads:0.5	Strand:+
TCCAGTTTGTTCTGCATTTCTTTTGTGT
>Location:NODE_117098_length_959_cov_38.440041	Coordinate:661	Reads:1	Hits:2	Allocated_reads:0.5	Strand:+
TCCAGTTTGTTCTGCATTTCTTTAGTGTC
>Location:NODE_117098_length_959_cov_38.440041	Coordinate:661	Reads:4	Hits:2	Allocated_reads:2	Strand:+
TCCAGTTTGTTCTGCATTTCTTTTGTGTC
>Location:NODE_117098_length_959_cov_38.440041	Coordinate:661	Reads:5	Hits:2	Allocated_reads:2.5	Strand:+
TCCAGTTTGTTCTGCATTTCTTTTGTGTCC
>Location:NODE_117098_length_959_cov_38.440041	Coordinate:661	Reads:5	Hits:2	Allocated_reads:2.5	Strand:+
TCCAGTTTGTTCTGCATTTCTTTTGTGTCCT
>Location:NODE_117098_length_959_cov_38.440041	Coordinate:662	Reads:1	Hits:2	Allocated_reads:0.5	Strand:-
ACAAAAGAAATGCAGAACAAACTGG
>Location:NODE_117098_length_959_cov_38.440041	Coordinate:662	Reads:1	Hits:2	Allocated_reads:0.5	Strand:+
CCAGTTTGTTCTGCATTTCTTTTGTG
>Location:NODE_117098_length_959_cov_38.440041	Coordinate:662	Reads:1	Hits:2	Allocated_reads:0.5	Strand:+
CCAGTTTGTTCTGCATTTCTTTTGTGTCCT
>Location:NODE_117098_length_959_cov_38.440041	Coordinate:663	Reads:1	Hits:2	Allocated_reads:0.5	Strand:-
ACAAAAGAAATGCAGAACAAACTG
>Location:NODE_117098_length_959_cov_38.440041	Coordinate:663	Reads:1	Hits:2	Allocated_reads:0.5	Strand:+
CAGTTTGTTCTGCATTTCTTTTGTGTCCT
>Location:NODE_117098_length_959_cov_38.440041	Coordinate:664	Reads:2	Hits:2	Allocated_reads:1	Strand:-
AGGACACAAAAGAAATGCAGAACAAACT
>Location:NODE_117098_length_959_cov_38.440041	Coordinate:665	Reads:3	Hits:2	Allocated_reads:1.5	Strand:-
GAAGGACACAAAAGAAATGCAGAACAAAC
>Location:NODE_117098_length_959_cov_38.440041	Coordinate:666	Reads:1	Hits:2	Allocated_reads:0.5	Strand:-
GAAGGACACAAAAGAAATGCAGAACAAA
>Location:NODE_117098_length_959_cov_38.440041	Coordinate:666	Reads:1	Hits:2	Allocated_reads:0.5	Strand:+
TTTGTTCTGCATTTCTTTTGTGTCC
>Location:NODE_117098_length_959_cov_38.440041	Coordinate:666	Reads:1	Hits:2	Allocated_reads:0.5	Strand:+
TTTGTTCTGCATTTCTTTTGTGTCCT
>Location:NODE_117098_length_959_cov_38.440041	Coordinate:666	Reads:1	Hits:2	Allocated_reads:0.5	Strand:+
TTTGTTCTGCATTTCTTTTGTGTCCTTC
>Location:NODE_117098_length_959_cov_38.440041	Coordinate:666	Reads:1	Hits:2	Allocated_reads:0.5	Strand:+
TTTGTTCTGCATTTCTTTTGTGTCCTTCAT
>Location:NODE_117098_length_959_cov_38.440041	Coordinate:667	Reads:1	Hits:2	Allocated_reads:0.5	Strand:+
TTGTTCTGCATTTCTTTTGTGTCC
>Location:NODE_117098_length_959_cov_38.440041	Coordinate:667	Reads:2	Hits:2	Allocated_reads:1	Strand:+
TTGTTCTGCATTTCTTTTGTGTCCT
>Location:NODE_117098_length_959_cov_38.440041	Coordinate:667	Reads:1	Hits:2	Allocated_reads:0.5	Strand:+
TTGTTCTGCATTTCTTTTGTGTCCTT
>Location:NODE_117098_length_959_cov_38.440041	Coordinate:667	Reads:6	Hits:2	Allocated_reads:3	Strand:+
TTGTTCTGCATTTCTTTTGTGTCCTTC
>Location:NODE_117098_length_959_cov_38.440041	Coordinate:667	Reads:8	Hits:2	Allocated_reads:4	Strand:+
TTGTTCTGCATTTCTTTTGTGTCCTTCA
>Location:NODE_117098_length_959_cov_38.440041	Coordinate:667	Reads:2	Hits:2	Allocated_reads:1	Strand:+
TTGTTCTGCATTTCTTTTGTGTCCTTCAC
>Location:NODE_117098_length_959_cov_38.440041	Coordinate:667	Reads:7	Hits:2	Allocated_reads:3.5	Strand:+
TTGTTCTGCATTTCTTTTGTGTCCTTCACC
>Location:NODE_117098_length_959_cov_38.440041	Coordinate:667	Reads:1	Hits:2	Allocated_reads:0.5	Strand:+
TTGTTCTGCATTTCTTTTGTGTCCTTCACCA
>Location:NODE_117098_length_959_cov_38.440041	Coordinate:667	Reads:1	Hits:2	Allocated_reads:0.5	Strand:+
TTGTTCTGCATTTCTTTTGTGTCCTTCACCT
>Location:NODE_117098_length_959_cov_38.440041	Coordinate:668	Reads:4	Hits:2	Allocated_reads:2	Strand:-
GAAGGACACAAAAGAAATGCAGAACA
>Location:NODE_117098_length_959_cov_38.440041	Coordinate:668	Reads:1	Hits:2	Allocated_reads:0.5	Strand:-
TGAAGGACACAAAAGAAATGCAGAACA
>Location:NODE_117098_length_959_cov_38.440041	Coordinate:668	Reads:1	Hits:2	Allocated_reads:0.5	Strand:+
TGTTCTGCATTTCTTTTGTGTCCG
>Location:NODE_117098_length_959_cov_38.440041	Coordinate:668	Reads:4	Hits:2	Allocated_reads:2	Strand:+
TGTTCTGCATTTCTTTTGTGTCCT
>Location:NODE_117098_length_959_cov_38.440041	Coordinate:668	Reads:1	Hits:2	Allocated_reads:0.5	Strand:+
TGTTCTGCATTTCTTTTGTGTCCTTC
>Location:NODE_117098_length_959_cov_38.440041	Coordinate:668	Reads:8	Hits:2	Allocated_reads:4	Strand:+
TGTTCTGCATTTCTTTTGTGTCCTTCA
>Location:NODE_117098_length_959_cov_38.440041	Coordinate:668	Reads:1	Hits:2	Allocated_reads:0.5	Strand:+
TGTTCTGCATTTCTTTTGTGTCCTTCAC
>Location:NODE_117098_length_959_cov_38.440041	Coordinate:668	Reads:1	Hits:2	Allocated_reads:0.5	Strand:+
TGTTCTGCATTTCTTTTGTGTCCTTCAT
>Location:NODE_117098_length_959_cov_38.440041	Coordinate:668	Reads:1	Hits:2	Allocated_reads:0.5	Strand:+
TGTTCTGCATTTCTTTTGTGTCCTTCACT
>Location:NODE_117098_length_959_cov_38.440041	Coordinate:668	Reads:4	Hits:2	Allocated_reads:2	Strand:+
TGTTCTGCATTTCTTTTGTGTCCTTCACC
>Location:NODE_117098_length_959_cov_38.440041	Coordinate:668	Reads:1	Hits:2	Allocated_reads:0.5	Strand:+
TGTTCTGCATTTCTTTTGTGTCCTTCACCA
>Location:NODE_117098_length_959_cov_38.440041	Coordinate:668	Reads:1	Hits:2	Allocated_reads:0.5	Strand:+
TGTTCTGCATTTCTTTTGTGTCCTTCACCAGT
>Location:NODE_117098_length_959_cov_38.440041	Coordinate:669	Reads:1	Hits:2	Allocated_reads:0.5	Strand:-
GAAGGACACAAAAGAAATGCAGAAC
>Location:NODE_117098_length_959_cov_38.440041	Coordinate:670	Reads:1	Hits:2	Allocated_reads:0.5	Strand:-
GAAGGACACAAAAGAAATGCAGAA
>Location:NODE_117098_length_959_cov_38.440041	Coordinate:670	Reads:1	Hits:2	Allocated_reads:0.5	Strand:+
TTCTGCATTTCTTTTGTGTCCTTCAC
>Location:NODE_117098_length_959_cov_38.440041	Coordinate:670	Reads:4	Hits:2	Allocated_reads:2	Strand:+
TTCTGCATTTCTTTTGTGTCCTTCACC
>Location:NODE_117098_length_959_cov_38.440041	Coordinate:670	Reads:2	Hits:2	Allocated_reads:1	Strand:+
TTCTGCATTTCTTTTGTGTCCTTCACCA
>Location:NODE_117098_length_959_cov_38.440041	Coordinate:670	Reads:3	Hits:2	Allocated_reads:1.5	Strand:+
TTCTGCATTTCTTTTGTGTCCTTCACCAGT
>Location:NODE_117098_length_959_cov_38.440041	Coordinate:671	Reads:1	Hits:2	Allocated_reads:0.5	Strand:+
TCTGCATTTCTTTTGTGTCCTTCACC
>Location:NODE_117098_length_959_cov_38.440041	Coordinate:671	Reads:2	Hits:2	Allocated_reads:1	Strand:+
TCTGCATTTCTTTTGTGTCCTTCACCAGTT
>Location:NODE_117098_length_959_cov_38.440041	Coordinate:673	Reads:6	Hits:2	Allocated_reads:3	Strand:+
TGCATTTCTTTTGTGTCCTTCACC
>Location:NODE_117098_length_959_cov_38.440041	Coordinate:673	Reads:12	Hits:2	Allocated_reads:6	Strand:+
TGCATTTCTTTTGTGTCCTTCACCAGT
>Location:NODE_117098_length_959_cov_38.440041	Coordinate:673	Reads:14	Hits:2	Allocated_reads:7	Strand:+
TGCATTTCTTTTGTGTCCTTCACCAGTT
>Location:NODE_117098_length_959_cov_38.440041	Coordinate:673	Reads:3	Hits:2	Allocated_reads:1.5	Strand:+
TGCATTTCTTTTGTGTCCTTCACCAGTTTC
>Location:NODE_117098_length_959_cov_38.440041	Coordinate:673	Reads:1	Hits:2	Allocated_reads:0.5	Strand:+
TGCATTTCTTTTGTGTCCTTCACCAGTTTCTGT
>Location:NODE_117098_length_959_cov_38.440041	Coordinate:673	Reads:2	Hits:2	Allocated_reads:1	Strand:+
TGCATTTCTTTTGTGTCCTTCACCAGTTTCTGA
>Location:NODE_117098_length_959_cov_38.440041	Coordinate:673	Reads:1	Hits:2	Allocated_reads:0.5	Strand:+
TGCATTTCTTTTGTGTCCTTCACCAGTTTCTGAT
>Location:NODE_117098_length_959_cov_38.440041	Coordinate:673	Reads:1	Hits:2	Allocated_reads:0.5	Strand:+
TGCATTTCTTTTGTGTCCTTCACCAGTTTCTGATC
>Location:NODE_117098_length_959_cov_38.440041	Coordinate:674	Reads:1	Hits:2	Allocated_reads:0.5	Strand:-
TGGTGAAGGACACAAAAGAAATGC
>Location:NODE_117098_length_959_cov_38.440041	Coordinate:675	Reads:4	Hits:2	Allocated_reads:2	Strand:-
AAACTGGTGAAGGACACAAAAGAAATG
>Location:NODE_117098_length_959_cov_38.440041	Coordinate:675	Reads:2	Hits:2	Allocated_reads:1	Strand:-
AACTGGTGAAGGACACAAAAGAAATG
>Location:NODE_117098_length_959_cov_38.440041	Coordinate:677	Reads:4	Hits:2	Allocated_reads:2	Strand:+
TTTCTTTTGTGTCCTTCACCAGTTTCTGA
>Location:NODE_117098_length_959_cov_38.440041	Coordinate:677	Reads:1	Hits:2	Allocated_reads:0.5	Strand:+
TTTCTTTTGTGTCCTTCACCAGTTTCTGATC
>Location:NODE_117098_length_959_cov_38.440041	Coordinate:678	Reads:1	Hits:2	Allocated_reads:0.5	Strand:-
GAAACTGGTGAAGGACACAAAAGAA
>Location:NODE_117098_length_959_cov_38.440041	Coordinate:678	Reads:1	Hits:2	Allocated_reads:0.5	Strand:-
GATCAGAAACTGGTGAAGGACACAAAAGAA
>Location:NODE_117098_length_959_cov_38.440041	Coordinate:678	Reads:1	Hits:2	Allocated_reads:0.5	Strand:+
TTCTTTTGTGTCCTTCACCAGTTTCTGA
>Location:NODE_117098_length_959_cov_38.440041	Coordinate:678	Reads:1	Hits:2	Allocated_reads:0.5	Strand:+
TTCTTTTGTGTCCTTCACCAGTTTCTGAT
>Location:NODE_117098_length_959_cov_38.440041	Coordinate:678	Reads:3	Hits:2	Allocated_reads:1.5	Strand:+
TTCTTTTGTGTCCTTCACCAGTTTCTGATC
>Location:NODE_117098_length_959_cov_38.440041	Coordinate:679	Reads:5	Hits:2	Allocated_reads:2.5	Strand:+
TCTTTTGTGTCCTTCACCAGTTTCTGA
>Location:NODE_117098_length_959_cov_38.440041	Coordinate:679	Reads:18	Hits:2	Allocated_reads:9	Strand:+
TCTTTTGTGTCCTTCACCAGTTTCTGATC
>Location:NODE_117098_length_959_cov_38.440041	Coordinate:680	Reads:1	Hits:2	Allocated_reads:0.5	Strand:+
CTTTTGTGTCCTTCACCAGTTTCTGA
>Location:NODE_117098_length_959_cov_38.440041	Coordinate:680	Reads:4	Hits:2	Allocated_reads:2	Strand:+
CTTTTGTGTCCTTCACCAGTTTCTGATC
>Location:NODE_117098_length_959_cov_38.440041	Coordinate:681	Reads:1	Hits:2	Allocated_reads:0.5	Strand:+
TTTTGTGTCCTTCACCAGTTTCTGG
>Location:NODE_117098_length_959_cov_38.440041	Coordinate:681	Reads:2	Hits:2	Allocated_reads:1	Strand:+
TTTTGTGTCCTTCACCAGTTTCTGAT
>Location:NODE_117098_length_959_cov_38.440041	Coordinate:681	Reads:15	Hits:2	Allocated_reads:7.5	Strand:+
TTTTGTGTCCTTCACCAGTTTCTGATC
>Location:NODE_117098_length_959_cov_38.440041	Coordinate:681	Reads:4	Hits:2	Allocated_reads:2	Strand:+
TTTTGTGTCCTTCACCAGTTTCTGATCT
>Location:NODE_117098_length_959_cov_38.440041	Coordinate:681	Reads:1	Hits:2	Allocated_reads:0.5	Strand:+
TTTTGTGTCCTTCACCAGTTTCTGATCTTCC
>Location:NODE_117098_length_959_cov_38.440041	Coordinate:682	Reads:2	Hits:2	Allocated_reads:1	Strand:+
TTTGTGTCCTTCACCAGTTTCTGA
>Location:NODE_117098_length_959_cov_38.440041	Coordinate:682	Reads:1	Hits:2	Allocated_reads:0.5	Strand:+
TTTGTGTCCTTCACCAGTTTCTGATA
>Location:NODE_117098_length_959_cov_38.440041	Coordinate:682	Reads:5	Hits:2	Allocated_reads:2.5	Strand:+
TTTGTGTCCTTCACCAGTTTCTGATC
>Location:NODE_117098_length_959_cov_38.440041	Coordinate:682	Reads:4	Hits:2	Allocated_reads:2	Strand:+
TTTGTGTCCTTCACCAGTTTCTGATCT
>Location:NODE_117098_length_959_cov_38.440041	Coordinate:682	Reads:2	Hits:2	Allocated_reads:1	Strand:+
TTTGTGTCCTTCACCAGTTTCTGATCTT
>Location:NODE_117098_length_959_cov_38.440041	Coordinate:682	Reads:1	Hits:2	Allocated_reads:0.5	Strand:+
TTTGTGTCCTTCACCAGTTTCTGATCTTC
>Location:NODE_117098_length_959_cov_38.440041	Coordinate:683	Reads:1	Hits:2	Allocated_reads:0.5	Strand:+
TTGTGTCCTTCACCAGTTTCTGAT
>Location:NODE_117098_length_959_cov_38.440041	Coordinate:683	Reads:7	Hits:2	Allocated_reads:3.5	Strand:+
TTGTGTCCTTCACCAGTTTCTGATC
>Location:NODE_117098_length_959_cov_38.440041	Coordinate:683	Reads:2	Hits:2	Allocated_reads:1	Strand:+
TTGTGTCCTTCACCAGTTTCTGATCT
>Location:NODE_117098_length_959_cov_38.440041	Coordinate:683	Reads:5	Hits:2	Allocated_reads:2.5	Strand:+
TTGTGTCCTTCACCAGTTTCTGATCTTC
>Location:NODE_117098_length_959_cov_38.440041	Coordinate:683	Reads:2	Hits:2	Allocated_reads:1	Strand:+
TTGTGTCCTTCACCAGTTTCTGATCTTCC
>Location:NODE_117098_length_959_cov_38.440041	Coordinate:683	Reads:1	Hits:2	Allocated_reads:0.5	Strand:+
TTGTGTCCTTCACCAGTTTCTGATCTTCCA
>Location:NODE_117098_length_959_cov_38.440041	Coordinate:683	Reads:1	Hits:2	Allocated_reads:0.5	Strand:+
TTGTGTCCTTCACCAGTTTCTGATCTTCAAT
>Location:NODE_117098_length_959_cov_38.440041	Coordinate:683	Reads:2	Hits:2	Allocated_reads:1	Strand:+
TTGTGTCCTTCACCAGTTTCTGATCTTCCAT
>Location:NODE_117098_length_959_cov_38.440041	Coordinate:683	Reads:4	Hits:2	Allocated_reads:2	Strand:+
TTGTGTCCTTCACCAGTTTCTGATCTTCCAGT
>Location:NODE_117098_length_959_cov_38.440041	Coordinate:684	Reads:1	Hits:2	Allocated_reads:0.5	Strand:-
GAAGATCAGAAACTGGTGAAGGACACT
>Location:NODE_117098_length_959_cov_38.440041	Coordinate:684	Reads:23	Hits:2	Allocated_reads:11.5	Strand:+
TGTGTCCTTCACCAGTTTCTGATC
>Location:NODE_117098_length_959_cov_38.440041	Coordinate:684	Reads:13	Hits:2	Allocated_reads:6.5	Strand:+
TGTGTCCTTCACCAGTTTCTGATCT
>Location:NODE_117098_length_959_cov_38.440041	Coordinate:684	Reads:9	Hits:2	Allocated_reads:4.5	Strand:+
TGTGTCCTTCACCAGTTTCTGATCTT
>Location:NODE_117098_length_959_cov_38.440041	Coordinate:684	Reads:28	Hits:2	Allocated_reads:14	Strand:+
TGTGTCCTTCACCAGTTTCTGATCTTC
>Location:NODE_117098_length_959_cov_38.440041	Coordinate:684	Reads:2	Hits:2	Allocated_reads:1	Strand:+
TGTGTCCTTCACCAGTTTCTGATCTTCT
>Location:NODE_117098_length_959_cov_38.440041	Coordinate:684	Reads:34	Hits:2	Allocated_reads:17	Strand:+
TGTGTCCTTCACCAGTTTCTGATCTTCC
>Location:NODE_117098_length_959_cov_38.440041	Coordinate:684	Reads:1	Hits:2	Allocated_reads:0.5	Strand:+
TGTGTCCTTCACCAGTTTCTGATATTCCA
>Location:NODE_117098_length_959_cov_38.440041	Coordinate:684	Reads:1	Hits:2	Allocated_reads:0.5	Strand:+
TGTGTCCTTCACCAGTTTCTGATCTTCAA
>Location:NODE_117098_length_959_cov_38.440041	Coordinate:684	Reads:1	Hits:2	Allocated_reads:0.5	Strand:+
TGTGTCCTTCACCAGTTTCTGATCTTCCT
>Location:NODE_117098_length_959_cov_38.440041	Coordinate:684	Reads:25	Hits:2	Allocated_reads:12.5	Strand:+
TGTGTCCTTCACCAGTTTCTGATCTTCCA
>Location:NODE_117098_length_959_cov_38.440041	Coordinate:684	Reads:13	Hits:2	Allocated_reads:6.5	Strand:+
TGTGTCCTTCACCAGTTTCTGATCTTCCAT
>Location:NODE_117098_length_959_cov_38.440041	Coordinate:684	Reads:5	Hits:2	Allocated_reads:2.5	Strand:+
TGTGTCCTTCACCAGTTTCTGATCTTCCAG
>Location:NODE_117098_length_959_cov_38.440041	Coordinate:684	Reads:1	Hits:2	Allocated_reads:0.5	Strand:+
TGTGTCCTTCACCAGTTTCTGATATTCCAGT
>Location:NODE_117098_length_959_cov_38.440041	Coordinate:684	Reads:1	Hits:2	Allocated_reads:0.5	Strand:+
TGTGTCCTTCACCAGTTTCTGATCTTCCAGG
>Location:NODE_117098_length_959_cov_38.440041	Coordinate:684	Reads:1	Hits:2	Allocated_reads:0.5	Strand:+
TGTGTCCTTCACCAGTTTCTGATCTTCCTGT
>Location:NODE_117098_length_959_cov_38.440041	Coordinate:684	Reads:15	Hits:2	Allocated_reads:7.5	Strand:+
TGTGTCCTTCACCAGTTTCTGATCTTCCAGT
>Location:NODE_117098_length_959_cov_38.440041	Coordinate:684	Reads:2	Hits:2	Allocated_reads:1	Strand:+
TGTGTCCTTCACCAGTTTCTGATCTTCCATT
>Location:NODE_117098_length_959_cov_38.440041	Coordinate:684	Reads:4	Hits:2	Allocated_reads:2	Strand:+
TGTGTCCTTCACCAGTTTCTGATCTTCCAGGA
>Location:NODE_117098_length_959_cov_38.440041	Coordinate:684	Reads:2	Hits:2	Allocated_reads:1	Strand:+
TGTGTCCTTCACCAGTTTCTGATCTTCCAGGAC
>Location:NODE_117098_length_959_cov_38.440041	Coordinate:685	Reads:1	Hits:2	Allocated_reads:0.5	Strand:+
GTGTCCTTCACCAGTTTCTGATCT
>Location:NODE_117098_length_959_cov_38.440041	Coordinate:685	Reads:1	Hits:2	Allocated_reads:0.5	Strand:+
GTGTCCTTCACCAGTTTCTGATCTTC
>Location:NODE_117098_length_959_cov_38.440041	Coordinate:686	Reads:1	Hits:2	Allocated_reads:0.5	Strand:-
AAGATCAGAAACTGGTGAAGGACT
>Location:NODE_117098_length_959_cov_38.440041	Coordinate:686	Reads:1	Hits:2	Allocated_reads:0.5	Strand:-
GAAGATCAGAAACTGGTGAAGGACA
>Location:NODE_117098_length_959_cov_38.440041	Coordinate:686	Reads:1	Hits:2	Allocated_reads:0.5	Strand:-
GAAGATCAGAAACTGGTGAAGGACT
>Location:NODE_117098_length_959_cov_38.440041	Coordinate:686	Reads:2	Hits:2	Allocated_reads:1	Strand:-
TCCTGGAAGATCAGAAACTGGTGAAGGACA
>Location:NODE_117098_length_959_cov_38.440041	Coordinate:686	Reads:2	Hits:2	Allocated_reads:1	Strand:+
TGTCCTTCACCAGTTTCTGATCTTCC
>Location:NODE_117098_length_959_cov_38.440041	Coordinate:686	Reads:5	Hits:2	Allocated_reads:2.5	Strand:+
TGTCCTTCACCAGTTTCTGATCTTCCA
>Location:NODE_117098_length_959_cov_38.440041	Coordinate:686	Reads:2	Hits:2	Allocated_reads:1	Strand:+
TGTCCTTCACCAGTTTCTGATCTTCCAG
>Location:NODE_117098_length_959_cov_38.440041	Coordinate:686	Reads:2	Hits:2	Allocated_reads:1	Strand:+
TGTCCTTCACCAGTTTCTGATCTTCCAT
>Location:NODE_117098_length_959_cov_38.440041	Coordinate:686	Reads:1	Hits:2	Allocated_reads:0.5	Strand:+
TGTCCTTCACCAGTTTCTGATCTTCCATT
>Location:NODE_117098_length_959_cov_38.440041	Coordinate:686	Reads:4	Hits:2	Allocated_reads:2	Strand:+
TGTCCTTCACCAGTTTCTGATCTTCCAGT
>Location:NODE_117098_length_959_cov_38.440041	Coordinate:688	Reads:1	Hits:2	Allocated_reads:0.5	Strand:+
TCCTTCACCAGTTTCTGATCTTCCA
>Location:NODE_117098_length_959_cov_38.440041	Coordinate:688	Reads:34	Hits:2	Allocated_reads:17	Strand:+
TCCTTCACCAGTTTCTGATCTTCCAGGAC
>Location:NODE_117098_length_959_cov_38.440041	Coordinate:688	Reads:1	Hits:2	Allocated_reads:0.5	Strand:+
TCCTTCACCAGTTTCTGATCTTCCAGGACG
>Location:NODE_117098_length_959_cov_38.440041	Coordinate:688	Reads:3	Hits:2	Allocated_reads:1.5	Strand:+
TCCTTCACCAGTTTCTGATCTTCCAGGACT
>Location:NODE_117098_length_959_cov_38.440041	Coordinate:689	Reads:1	Hits:2	Allocated_reads:0.5	Strand:-
CCTGGAAGATCAGAAACTGGTGAAGT
>Location:NODE_117098_length_959_cov_38.440041	Coordinate:689	Reads:2	Hits:2	Allocated_reads:1	Strand:+
CCTTCACCAGTTTCTGATCTTCCAGGAC
>Location:NODE_117098_length_959_cov_38.440041	Coordinate:689	Reads:1	Hits:2	Allocated_reads:0.5	Strand:-
TGGAAGATCAGAAACTGGTGAAGG
>Location:NODE_117098_length_959_cov_38.440041	Coordinate:689	Reads:1	Hits:2	Allocated_reads:0.5	Strand:-
TGGAAGATCAGAAACTGGTGAAGT
>Location:NODE_117098_length_959_cov_38.440041	Coordinate:690	Reads:2	Hits:2	Allocated_reads:1	Strand:-
AAGTCCTGGAAGATCAGAAACTGGTGAAG
>Location:NODE_117098_length_959_cov_38.440041	Coordinate:690	Reads:2	Hits:2	Allocated_reads:1	Strand:-
AGTCCTGGAAGATCAGAAACTGGTGAAG
>Location:NODE_117098_length_959_cov_38.440041	Coordinate:690	Reads:6	Hits:2	Allocated_reads:3	Strand:+
CTTCACCAGTTTCTGATCTTCCAGGAC
>Location:NODE_117098_length_959_cov_38.440041	Coordinate:690	Reads:3	Hits:2	Allocated_reads:1.5	Strand:-
TCCTGGAAGATCAGAAACTGGTGAAG
>Location:NODE_117098_length_959_cov_38.440041	Coordinate:691	Reads:1	Hits:2	Allocated_reads:0.5	Strand:-
AAGTCCTGGAAGATCAGAAACTGGTGAA
>Location:NODE_117098_length_959_cov_38.440041	Coordinate:691	Reads:21	Hits:2	Allocated_reads:10.5	Strand:+
TTCACCAGTTTCTGATCTTCCAGGAC
>Location:NODE_117098_length_959_cov_38.440041	Coordinate:691	Reads:7	Hits:2	Allocated_reads:3.5	Strand:+
TTCACCAGTTTCTGATCTTCCAGGACT
>Location:NODE_117098_length_959_cov_38.440041	Coordinate:691	Reads:1	Hits:2	Allocated_reads:0.5	Strand:+
TTCACCAGTTTCTGATCTTCCAGGACTT
>Location:NODE_117098_length_959_cov_38.440041	Coordinate:692	Reads:1	Hits:2	Allocated_reads:0.5	Strand:-
AAAGAGAAAGTCCTGGAAGATCAGAAACTGGTGA
>Location:NODE_117098_length_959_cov_38.440041	Coordinate:692	Reads:1	Hits:2	Allocated_reads:0.5	Strand:-
GAGAAAGTCCTGGAAGATCAGAAACTGTTTT
>Location:NODE_117098_length_959_cov_38.440041	Coordinate:692	Reads:10	Hits:2	Allocated_reads:5	Strand:+
TCACCAGTTTCTGATCTTCCAGGAC
>Location:NODE_117098_length_959_cov_38.440041	Coordinate:692	Reads:1	Hits:2	Allocated_reads:0.5	Strand:+
TCACCAGTTTCTGATCTTCCAGGACT
>Location:NODE_117098_length_959_cov_38.440041	Coordinate:692	Reads:1	Hits:2	Allocated_reads:0.5	Strand:+
TCACCAGTTTCTGATCTTCCAGGACTTTC
>Location:NODE_117098_length_959_cov_38.440041	Coordinate:693	Reads:1	Hits:2	Allocated_reads:0.5	Strand:-
AAGTCCTGGAAGATCAGAAACTGGTG
>Location:NODE_117098_length_959_cov_38.440041	Coordinate:693	Reads:3	Hits:2	Allocated_reads:1.5	Strand:+
CACCAGTTTCTGATCTTCCAGGAC
>Location:NODE_117098_length_959_cov_38.440041	Coordinate:694	Reads:1	Hits:2	Allocated_reads:0.5	Strand:-
AAAAAGAGAAAGTCCTGGAAGATCAGAAACTGGT
>Location:NODE_117098_length_959_cov_38.440041	Coordinate:694	Reads:1	Hits:2	Allocated_reads:0.5	Strand:-
AAAAGAGAAAGTCCTGGAAGATCAGAAACTGGT
>Location:NODE_117098_length_959_cov_38.440041	Coordinate:694	Reads:1	Hits:2	Allocated_reads:0.5	Strand:-
AAAGTCCTGGAAGATCAGAAACTGGT
>Location:NODE_117098_length_959_cov_38.440041	Coordinate:694	Reads:8	Hits:2	Allocated_reads:4	Strand:-
AAGTCCTGGAAGATCAGAAACTGGT
>Location:NODE_117098_length_959_cov_38.440041	Coordinate:694	Reads:2	Hits:2	Allocated_reads:1	Strand:-
AGAGAAAGTCCTGGAAGATCAGAAACTGGT
>Location:NODE_117098_length_959_cov_38.440041	Coordinate:694	Reads:1	Hits:2	Allocated_reads:0.5	Strand:-
AGTCCTGGAAGATCAGAAACTGGT
>Location:NODE_117098_length_959_cov_38.440041	Coordinate:694	Reads:3	Hits:2	Allocated_reads:1.5	Strand:-
GAGAAAGTCCTGGAAGATCAGAAACTGGT
>Location:NODE_117098_length_959_cov_38.440041	Coordinate:695	Reads:1	Hits:2	Allocated_reads:0.5	Strand:-
AAGTCCTGGAAGATCAGAAACTGG
>Location:NODE_117098_length_959_cov_38.440041	Coordinate:695	Reads:1	Hits:2	Allocated_reads:0.5	Strand:-
AGAGAAAGTCCTGGAAGATCAGAAACTGG
>Location:NODE_117098_length_959_cov_38.440041	Coordinate:695	Reads:1	Hits:2	Allocated_reads:0.5	Strand:+
CCAGTTTCTGATCTTCCAGGACTTTCTCTT
>Location:NODE_117098_length_959_cov_38.440041	Coordinate:696	Reads:1	Hits:2	Allocated_reads:0.5	Strand:+
CAGTTTCTGATCTTCCAGGACTTTCT
>Location:NODE_117098_length_959_cov_38.440041	Coordinate:696	Reads:2	Hits:2	Allocated_reads:1	Strand:+
CAGTTTCTGATCTTCCAGGACTTTCTCT
>Location:NODE_117098_length_959_cov_38.440041	Coordinate:696	Reads:1	Hits:2	Allocated_reads:0.5	Strand:+
CAGTTTCTGATCTTCCAGGACTTTCTCTTTT
>Location:NODE_117098_length_959_cov_38.440041	Coordinate:696	Reads:1	Hits:2	Allocated_reads:0.5	Strand:-
GAGAAAGTCCTGGAAGATCAGAAACTG
>Location:NODE_117098_length_959_cov_38.440041	Coordinate:697	Reads:2	Hits:2	Allocated_reads:1	Strand:-
AAAAGAGAAAGTCCTGGAAGATCAGAAACT
>Location:NODE_117098_length_959_cov_38.440041	Coordinate:697	Reads:1	Hits:2	Allocated_reads:0.5	Strand:-
AAAGAGAAAGTCCTGGAAGATCAGAAACT
>Location:NODE_117098_length_959_cov_38.440041	Coordinate:697	Reads:1	Hits:2	Allocated_reads:0.5	Strand:-
AGAGAAAGTCCTGGAAGATCAGAAACG
>Location:NODE_117098_length_959_cov_38.440041	Coordinate:697	Reads:9	Hits:2	Allocated_reads:4.5	Strand:-
AGAGAAAGTCCTGGAAGATCAGAAACT
>Location:NODE_117098_length_959_cov_38.440041	Coordinate:697	Reads:2	Hits:2	Allocated_reads:1	Strand:+
AGTTTCTGATCTTCCAGGACTTTCTCTT
>Location:NODE_117098_length_959_cov_38.440041	Coordinate:697	Reads:3	Hits:2	Allocated_reads:1.5	Strand:-
GAGAAAGTCCTGGAAGATCAGAAACT
>Location:NODE_117098_length_959_cov_38.440041	Coordinate:698	Reads:1	Hits:2	Allocated_reads:0.5	Strand:-
AAAAGAGAAAGTCCTGGAAGATCAGAAAC
>Location:NODE_117098_length_959_cov_38.440041	Coordinate:698	Reads:1	Hits:2	Allocated_reads:0.5	Strand:-
AAAGAGAAAGTCCTGGAAGATCAGAAAC
>Location:NODE_117098_length_959_cov_38.440041	Coordinate:698	Reads:1	Hits:2	Allocated_reads:0.5	Strand:-
AGAGAAAGTCCTGGAAGATCAGAAAC
>Location:NODE_117098_length_959_cov_38.440041	Coordinate:698	Reads:1	Hits:2	Allocated_reads:0.5	Strand:-
GAAAAAGAGAAAGTCCTGGAAGATCAGAAAC
>Location:NODE_117098_length_959_cov_38.440041	Coordinate:698	Reads:2	Hits:2	Allocated_reads:1	Strand:-
GAGAAAGTCCTGGAAGATCAGAAAC
>Location:NODE_117098_length_959_cov_38.440041	Coordinate:698	Reads:1	Hits:2	Allocated_reads:0.5	Strand:+
GTTTCTGATCTTCCAGGACTTTCTCTTT
>Location:NODE_117098_length_959_cov_38.440041	Coordinate:698	Reads:1	Hits:2	Allocated_reads:0.5	Strand:+
GTTTCTGATCTTCCAGGACTTTCGCTTTT
>Location:NODE_117098_length_959_cov_38.440041	Coordinate:698	Reads:8	Hits:2	Allocated_reads:4	Strand:+
GTTTCTGATCTTCCAGGACTTTCTCTTTT
>Location:NODE_117098_length_959_cov_38.440041	Coordinate:698	Reads:1	Hits:2	Allocated_reads:0.5	Strand:+
GTTTCTGATCTTCCAGGACTTTCTCTTTTTC
>Location:NODE_117098_length_959_cov_38.440041	Coordinate:699	Reads:2	Hits:2	Allocated_reads:1	Strand:+
TTTCTGATCTTCCAGGACTTTCTCT
>Location:NODE_117098_length_959_cov_38.440041	Coordinate:699	Reads:7	Hits:2	Allocated_reads:3.5	Strand:+
TTTCTGATCTTCCAGGACTTTCTCTTT
>Location:NODE_117098_length_959_cov_38.440041	Coordinate:699	Reads:1	Hits:2	Allocated_reads:0.5	Strand:+
TTTCTGATCTTCCAGGACTTTCTATTTT
>Location:NODE_117098_length_959_cov_38.440041	Coordinate:699	Reads:1	Hits:2	Allocated_reads:0.5	Strand:+
TTTCTGATCTTCCAGGACTTTCTCCTTT
>Location:NODE_117098_length_959_cov_38.440041	Coordinate:699	Reads:78	Hits:2	Allocated_reads:39	Strand:+
TTTCTGATCTTCCAGGACTTTCTCTTTT
>Location:NODE_117098_length_959_cov_38.440041	Coordinate:699	Reads:1	Hits:2	Allocated_reads:0.5	Strand:+
TTTCTGATCTTCCAGGACTTTCTCTTTTT
>Location:NODE_117098_length_959_cov_38.440041	Coordinate:699	Reads:3	Hits:2	Allocated_reads:1.5	Strand:+
TTTCTGATCTTCCAGGACTTTCTCTTTTTC
>Location:NODE_117098_length_959_cov_38.440041	Coordinate:699	Reads:8	Hits:2	Allocated_reads:4	Strand:+
TTTCTGATCTTCCAGGACTTTCTCTTTTTCT
>Location:NODE_117098_length_959_cov_38.440041	Coordinate:700	Reads:1	Hits:2	Allocated_reads:0.5	Strand:-
AAAAGAGAAAGTCCTGGAAGATCAGAT
>Location:NODE_117098_length_959_cov_38.440041	Coordinate:700	Reads:4	Hits:2	Allocated_reads:2	Strand:+
TTCTGATCTTCCAGGACTTTCTCT
>Location:NODE_117098_length_959_cov_38.440041	Coordinate:700	Reads:7	Hits:2	Allocated_reads:3.5	Strand:+
TTCTGATCTTCCAGGACTTTCTCTT
>Location:NODE_117098_length_959_cov_38.440041	Coordinate:700	Reads:7	Hits:2	Allocated_reads:3.5	Strand:+
TTCTGATCTTCCAGGACTTTCTCTTT
>Location:NODE_117098_length_959_cov_38.440041	Coordinate:700	Reads:1	Hits:2	Allocated_reads:0.5	Strand:+
TTCTGATCTTCCAGGACTTTCTCATTT
>Location:NODE_117098_length_959_cov_38.440041	Coordinate:700	Reads:1	Hits:2	Allocated_reads:0.5	Strand:+
TTCTGATCTTCCAGGACTTTCTCCTTT
>Location:NODE_117098_length_959_cov_38.440041	Coordinate:700	Reads:56	Hits:2	Allocated_reads:28	Strand:+
TTCTGATCTTCCAGGACTTTCTCTTTT
>Location:NODE_117098_length_959_cov_38.440041	Coordinate:700	Reads:1	Hits:2	Allocated_reads:0.5	Strand:+
TTCTGATCTTCCAGGACTCTCTCTTTTTA
>Location:NODE_117098_length_959_cov_38.440041	Coordinate:700	Reads:2	Hits:2	Allocated_reads:1	Strand:+
TTCTGATCTTCCAGGACTTTCTCTTTTTT
>Location:NODE_117098_length_959_cov_38.440041	Coordinate:700	Reads:7	Hits:2	Allocated_reads:3.5	Strand:+
TTCTGATCTTCCAGGACTTTCTCTTTTTC
>Location:NODE_117098_length_959_cov_38.440041	Coordinate:700	Reads:22	Hits:2	Allocated_reads:11	Strand:+
TTCTGATCTTCCAGGACTTTCTCTTTTTCT
>Location:NODE_117098_length_959_cov_38.440041	Coordinate:700	Reads:1	Hits:2	Allocated_reads:0.5	Strand:+
TTCTGATCTTCCAGGACTTTCTCTTTTTTTT
>Location:NODE_117098_length_959_cov_38.440041	Coordinate:701	Reads:1	Hits:2	Allocated_reads:0.5	Strand:-
AAAAAGAGAAAGTCCTGGAAGATCAGA
>Location:NODE_117098_length_959_cov_38.440041	Coordinate:701	Reads:1	Hits:2	Allocated_reads:0.5	Strand:-
AAAAGAGAAAGTCCTGGAAGATCAGA
>Location:NODE_117098_length_959_cov_38.440041	Coordinate:701	Reads:1	Hits:2	Allocated_reads:0.5	Strand:-
AAGAGAAAGTCCTGGAAGATCAGA
>Location:NODE_117098_length_959_cov_38.440041	Coordinate:701	Reads:2	Hits:2	Allocated_reads:1	Strand:+
TCTGATCTTCCAGGACTTTCTCTT
>Location:NODE_117098_length_959_cov_38.440041	Coordinate:701	Reads:1	Hits:2	Allocated_reads:0.5	Strand:+
TCTGATCTTCCAGGACTTTCTATTT
>Location:NODE_117098_length_959_cov_38.440041	Coordinate:701	Reads:1	Hits:2	Allocated_reads:0.5	Strand:+
TCTGATCTTCCAGGACTTTCTCTAT
>Location:NODE_117098_length_959_cov_38.440041	Coordinate:701	Reads:3	Hits:2	Allocated_reads:1.5	Strand:+
TCTGATCTTCCAGGACTTTCTCTTT
>Location:NODE_117098_length_959_cov_38.440041	Coordinate:701	Reads:25	Hits:2	Allocated_reads:12.5	Strand:+
TCTGATCTTCCAGGACTTTCTCTTTT
>Location:NODE_117098_length_959_cov_38.440041	Coordinate:701	Reads:4	Hits:2	Allocated_reads:2	Strand:+
TCTGATCTTCCAGGACTTTCTCTTTTT
>Location:NODE_117098_length_959_cov_38.440041	Coordinate:701	Reads:1	Hits:2	Allocated_reads:0.5	Strand:+
TCTGATCTTCCAGGACTTTCTCTTTTTT
>Location:NODE_117098_length_959_cov_38.440041	Coordinate:701	Reads:31	Hits:2	Allocated_reads:15.5	Strand:+
TCTGATCTTCCAGGACTTTCTCTTTTTC
>Location:NODE_117098_length_959_cov_38.440041	Coordinate:701	Reads:1	Hits:2	Allocated_reads:0.5	Strand:+
TCTGATCTTCCAGGACTTTCTCCTTTTCT
>Location:NODE_117098_length_959_cov_38.440041	Coordinate:701	Reads:91	Hits:2	Allocated_reads:45.5	Strand:+
TCTGATCTTCCAGGACTTTCTCTTTTTCT
>Location:NODE_117098_length_959_cov_38.440041	Coordinate:701	Reads:4	Hits:2	Allocated_reads:2	Strand:+
TCTGATCTTCCAGGACTTTCTCTTTTTCTT
>Location:NODE_117098_length_959_cov_38.440041	Coordinate:701	Reads:1	Hits:2	Allocated_reads:0.5	Strand:+
TCTGATCTTCCAGGACTTTCTCTTTTTCTTC
>Location:NODE_117098_length_959_cov_38.440041	Coordinate:701	Reads:9	Hits:2	Allocated_reads:4.5	Strand:+
TCTGATCTTCCAGGACTTTCTCTTTTTCTTCC
>Location:NODE_117098_length_959_cov_38.440041	Coordinate:702	Reads:1	Hits:2	Allocated_reads:0.5	Strand:+
CTGATCTTCCAGGACTTTCTCTTTTTC
>Location:NODE_117098_length_959_cov_38.440041	Coordinate:702	Reads:1	Hits:2	Allocated_reads:0.5	Strand:+
CTGATCTTCCAGGACTTTCTCTTTTTCT
>Location:NODE_117098_length_959_cov_38.440041	Coordinate:703	Reads:3	Hits:2	Allocated_reads:1.5	Strand:-
AAAAAGAGAAAGTCCTGGAAGATCA
>Location:NODE_117098_length_959_cov_38.440041	Coordinate:703	Reads:1	Hits:2	Allocated_reads:0.5	Strand:-
AAAAGAGAAAGTCCTGGAAGATCA
>Location:NODE_117098_length_959_cov_38.440041	Coordinate:703	Reads:2	Hits:2	Allocated_reads:1	Strand:-
AAGAAAAAGAGAAAGTCCTGGAAGATCA
>Location:NODE_117098_length_959_cov_38.440041	Coordinate:703	Reads:2	Hits:2	Allocated_reads:1	Strand:-
GAAAAAGAGAAAGTCCTGGAAGATCA
>Location:NODE_117098_length_959_cov_38.440041	Coordinate:703	Reads:3	Hits:2	Allocated_reads:1.5	Strand:+
TGATCTTCCAGGACTTTCTCTTTT
>Location:NODE_117098_length_959_cov_38.440041	Coordinate:703	Reads:2	Hits:2	Allocated_reads:1	Strand:+
TGATCTTCCAGGACTTTCTCTTTTT
>Location:NODE_117098_length_959_cov_38.440041	Coordinate:703	Reads:14	Hits:2	Allocated_reads:7	Strand:+
TGATCTTCCAGGACTTTCTCTTTTTC
>Location:NODE_117098_length_959_cov_38.440041	Coordinate:703	Reads:40	Hits:2	Allocated_reads:20	Strand:+
TGATCTTCCAGGACTTTCTCTTTTTCT
>Location:NODE_117098_length_959_cov_38.440041	Coordinate:703	Reads:3	Hits:2	Allocated_reads:1.5	Strand:+
TGATCTTCCAGGACTTTCTCTTTTTCTT
>Location:NODE_117098_length_959_cov_38.440041	Coordinate:703	Reads:1	Hits:2	Allocated_reads:0.5	Strand:+
TGATCTTCCAGGACTTTCTCTTTTTCTTC
>Location:NODE_117098_length_959_cov_38.440041	Coordinate:703	Reads:185	Hits:2	Allocated_reads:92.5	Strand:+
TGATCTTCCAGGACTTTCTCTTTTTCTTCC
>Location:NODE_117098_length_959_cov_38.440041	Coordinate:703	Reads:1	Hits:2	Allocated_reads:0.5	Strand:+
TGATCTTCCAGGACTTTCTCTTTTTCTTCCTA
>Location:NODE_117098_length_959_cov_38.440041	Coordinate:703	Reads:1	Hits:2	Allocated_reads:0.5	Strand:+
TGATCTTCCAGGACTTTCTCTTTTTCTTCCTC
>Location:NODE_117098_length_959_cov_38.440041	Coordinate:703	Reads:1	Hits:2	Allocated_reads:0.5	Strand:+
TGATCTTCCAGGACTTTCTCTTTTTCTTCCTCC
>Location:NODE_117098_length_959_cov_38.440041	Coordinate:704	Reads:1	Hits:2	Allocated_reads:0.5	Strand:-
AAAAAGAGAAAGTCCTGGAAGATC
>Location:NODE_117098_length_959_cov_38.440041	Coordinate:704	Reads:1	Hits:2	Allocated_reads:0.5	Strand:-
AAGAAAAAGAGAAAGTCCTGGAAGATC
>Location:NODE_117098_length_959_cov_38.440041	Coordinate:704	Reads:2	Hits:2	Allocated_reads:1	Strand:-
GAAAAAGAGAAAGTCCTGGAAGATC
>Location:NODE_117098_length_959_cov_38.440041	Coordinate:704	Reads:2	Hits:2	Allocated_reads:1	Strand:+
GATCTTCCAGGACTTTCTCTTTTTC
>Location:NODE_117098_length_959_cov_38.440041	Coordinate:704	Reads:2	Hits:2	Allocated_reads:1	Strand:+
GATCTTCCAGGACTTTCTCTTTTTCT
>Location:NODE_117098_length_959_cov_38.440041	Coordinate:704	Reads:32	Hits:2	Allocated_reads:16	Strand:+
GATCTTCCAGGACTTTCTCTTTTTCTTCC
>Location:NODE_117098_length_959_cov_38.440041	Coordinate:705	Reads:10	Hits:2	Allocated_reads:5	Strand:+
ATCTTCCAGGACTTTCTCTTTTTCTTCC
>Location:NODE_117098_length_959_cov_38.440041	Coordinate:706	Reads:2	Hits:2	Allocated_reads:1	Strand:+
TCTTCCAGGACTTTCTCTTTTTCT
>Location:NODE_117098_length_959_cov_38.440041	Coordinate:706	Reads:1	Hits:2	Allocated_reads:0.5	Strand:+
TCTTCCAGGACTTTCTCTTTTTCTT
>Location:NODE_117098_length_959_cov_38.440041	Coordinate:706	Reads:4	Hits:2	Allocated_reads:2	Strand:+
TCTTCCAGGACTTTCTCTTTTTCTTC
>Location:NODE_117098_length_959_cov_38.440041	Coordinate:706	Reads:1	Hits:2	Allocated_reads:0.5	Strand:+
TCTTCCAGGACTTTCTCTTTTTATTCC
>Location:NODE_117098_length_959_cov_38.440041	Coordinate:706	Reads:1	Hits:2	Allocated_reads:0.5	Strand:+
TCTTCCAGGACTTTCTCTTTTTCCTCC
>Location:NODE_117098_length_959_cov_38.440041	Coordinate:706	Reads:314	Hits:2	Allocated_reads:157	Strand:+
TCTTCCAGGACTTTCTCTTTTTCTTCC
>Location:NODE_117098_length_959_cov_38.440041	Coordinate:706	Reads:8	Hits:2	Allocated_reads:4	Strand:+
TCTTCCAGGACTTTCTCTTTTTCTTCCT
>Location:NODE_117098_length_959_cov_38.440041	Coordinate:706	Reads:8	Hits:2	Allocated_reads:4	Strand:+
TCTTCCAGGACTTTCTCTTTTTCTTCCTC
>Location:NODE_117098_length_959_cov_38.440041	Coordinate:706	Reads:37	Hits:2	Allocated_reads:18.5	Strand:+
TCTTCCAGGACTTTCTCTTTTTCTTCCTCC
>Location:NODE_117098_length_959_cov_38.440041	Coordinate:706	Reads:1	Hits:2	Allocated_reads:0.5	Strand:+
TCTTCCAGGACTTTCTCTTTTTCTTCCTCCA
>Location:NODE_117098_length_959_cov_38.440041	Coordinate:706	Reads:1	Hits:2	Allocated_reads:0.5	Strand:+
TCTTCCAGGACTTTCTCTTTTTCTTCCTCCAGAT
>Location:NODE_117098_length_959_cov_38.440041	Coordinate:707	Reads:4	Hits:2	Allocated_reads:2	Strand:+
CTTCCAGGACTTTCTCTTTTTCTTCC
>Location:NODE_117098_length_959_cov_38.440041	Coordinate:707	Reads:1	Hits:2	Allocated_reads:0.5	Strand:+
CTTCCAGGACTTTCTCTTTTTCTTCCT
>Location:NODE_117098_length_959_cov_38.440041	Coordinate:707	Reads:1	Hits:2	Allocated_reads:0.5	Strand:+
CTTCCAGGACTTTCTCTTTTTCTTCCTC
>Location:NODE_117098_length_959_cov_38.440041	Coordinate:707	Reads:2	Hits:2	Allocated_reads:1	Strand:+
CTTCCAGGACTTTCTCTTTTTCTTCCTCC
>Location:NODE_117098_length_959_cov_38.440041	Coordinate:708	Reads:1	Hits:2	Allocated_reads:0.5	Strand:-
TGGAGGAAGAAAAAGAGAAAGTCCTGGAA
>Location:NODE_117098_length_959_cov_38.440041	Coordinate:708	Reads:31	Hits:2	Allocated_reads:15.5	Strand:+
TTCCAGGACTTTCTCTTTTTCTTCC
>Location:NODE_117098_length_959_cov_38.440041	Coordinate:708	Reads:2	Hits:2	Allocated_reads:1	Strand:+
TTCCAGGACTTTCTCTTTTTCTTCCT
>Location:NODE_117098_length_959_cov_38.440041	Coordinate:708	Reads:3	Hits:2	Allocated_reads:1.5	Strand:+
TTCCAGGACTTTCTCTTTTTCTTCCTC
>Location:NODE_117098_length_959_cov_38.440041	Coordinate:708	Reads:68	Hits:2	Allocated_reads:34	Strand:+
TTCCAGGACTTTCTCTTTTTCTTCCTCC
>Location:NODE_117098_length_959_cov_38.440041	Coordinate:708	Reads:5	Hits:2	Allocated_reads:2.5	Strand:+
TTCCAGGACTTTCTCTTTTTCTTCCTCCAGA
>Location:NODE_117098_length_959_cov_38.440041	Coordinate:708	Reads:1	Hits:2	Allocated_reads:0.5	Strand:+
TTCCAGGACTTTCTCTTTTTCTTCCTCCAGAT
>Location:NODE_117098_length_959_cov_38.440041	Coordinate:708	Reads:2	Hits:2	Allocated_reads:1	Strand:+
TTCCAGGACTTTCTCTTTTTCTTCCTCCAGATT
>Location:NODE_117098_length_959_cov_38.440041	Coordinate:709	Reads:1	Hits:2	Allocated_reads:0.5	Strand:-
GGAGGAAGAAAAAGAGAAAGTCCTGGA
>Location:NODE_117098_length_959_cov_38.440041	Coordinate:709	Reads:22	Hits:2	Allocated_reads:11	Strand:+
TCCAGGACTTTCTCTTTTTCTTCC
>Location:NODE_117098_length_959_cov_38.440041	Coordinate:709	Reads:1	Hits:2	Allocated_reads:0.5	Strand:+
TCCAGGACTTTCTCTTTTTCTTCCG
>Location:NODE_117098_length_959_cov_38.440041	Coordinate:709	Reads:2	Hits:2	Allocated_reads:1	Strand:+
TCCAGGACTTTCTCTTTTTCTTCCT
>Location:NODE_117098_length_959_cov_38.440041	Coordinate:709	Reads:12	Hits:2	Allocated_reads:6	Strand:+
TCCAGGACTTTCTCTTTTTCTTCCTC
>Location:NODE_117098_length_959_cov_38.440041	Coordinate:709	Reads:58	Hits:2	Allocated_reads:29	Strand:+
TCCAGGACTTTCTCTTTTTCTTCCTCC
>Location:NODE_117098_length_959_cov_38.440041	Coordinate:709	Reads:13	Hits:2	Allocated_reads:6.5	Strand:+
TCCAGGACTTTCTCTTTTTCTTCCTCCA
>Location:NODE_117098_length_959_cov_38.440041	Coordinate:709	Reads:1	Hits:2	Allocated_reads:0.5	Strand:+
TCCAGGACTTTCTCTTTTTCTTCCTCCAA
>Location:NODE_117098_length_959_cov_38.440041	Coordinate:709	Reads:1	Hits:2	Allocated_reads:0.5	Strand:+
TCCAGGACTTTCTCTTTTTCTTCCTCCAG
>Location:NODE_117098_length_959_cov_38.440041	Coordinate:709	Reads:2	Hits:2	Allocated_reads:1	Strand:+
TCCAGGACTTTCTCTTTTTCTTCCTCCAT
>Location:NODE_117098_length_959_cov_38.440041	Coordinate:709	Reads:28	Hits:2	Allocated_reads:14	Strand:+
TCCAGGACTTTCTCTTTTTCTTCCTCCAGA
>Location:NODE_117098_length_959_cov_38.440041	Coordinate:709	Reads:1	Hits:2	Allocated_reads:0.5	Strand:+
TCCAGGACTTTCTCTTTTTCTTCCTCCAGTT
>Location:NODE_117098_length_959_cov_38.440041	Coordinate:709	Reads:5	Hits:2	Allocated_reads:2.5	Strand:+
TCCAGGACTTTCTCTTTTTCTTCCTCCAGAT
>Location:NODE_117098_length_959_cov_38.440041	Coordinate:709	Reads:3	Hits:2	Allocated_reads:1.5	Strand:+
TCCAGGACTTTCTCTTTTTCTTCCTCCAGATT
>Location:NODE_117098_length_959_cov_38.440041	Coordinate:710	Reads:1	Hits:2	Allocated_reads:0.5	Strand:+
CCAGGACTTTCTCTTTTTCTTCCTC
>Location:NODE_117098_length_959_cov_38.440041	Coordinate:710	Reads:2	Hits:2	Allocated_reads:1	Strand:+
CCAGGACTTTCTCTTTTTCTTCCTCC
>Location:NODE_117098_length_959_cov_38.440041	Coordinate:710	Reads:1	Hits:2	Allocated_reads:0.5	Strand:+
CCAGGACTTTCTCTTTTTCTTCCTCCAGA
>Location:NODE_117098_length_959_cov_38.440041	Coordinate:711	Reads:1	Hits:2	Allocated_reads:0.5	Strand:+
CAGGACTTTCTCTTTTTCTTCCTCC
>Location:NODE_117098_length_959_cov_38.440041	Coordinate:711	Reads:2	Hits:2	Allocated_reads:1	Strand:+
CAGGACTTTCTCTTTTTCTTCCTCCAGA
>Location:NODE_117098_length_959_cov_38.440041	Coordinate:711	Reads:3	Hits:2	Allocated_reads:1.5	Strand:+
CAGGACTTTCTCTTTTTCTTCCTCCAGATT
>Location:NODE_117098_length_959_cov_38.440041	Coordinate:712	Reads:1	Hits:2	Allocated_reads:0.5	Strand:+
AGGACTTTCTCTTTTTCTTCCTCCAGA
>Location:NODE_117098_length_959_cov_38.440041	Coordinate:713	Reads:1	Hits:2	Allocated_reads:0.5	Strand:+
GGACTTTCTCTTTTTCTTCCTCCA
>Location:NODE_117098_length_959_cov_38.440041	Coordinate:713	Reads:1	Hits:2	Allocated_reads:0.5	Strand:+
GGACTTTCTCTTTTTCTTCCTCCAGA
>Location:NODE_117098_length_959_cov_38.440041	Coordinate:714	Reads:1	Hits:2	Allocated_reads:0.5	Strand:-
AAAATCTGGAGGAAGAAAAAGAGAAAGTC
>Location:NODE_117098_length_959_cov_38.440041	Coordinate:716	Reads:1	Hits:2	Allocated_reads:0.5	Strand:-
AGAAAATCTGGAGGAAGAAAAAGAGAAAG
>Location:NODE_117098_length_959_cov_38.440041	Coordinate:716	Reads:1	Hits:2	Allocated_reads:0.5	Strand:+
CTTTCTCTTTTTCTTCCTCCAGATTTTCT
>Location:NODE_117098_length_959_cov_38.440041	Coordinate:716	Reads:1	Hits:2	Allocated_reads:0.5	Strand:+
CTTTCTCTTTTTCTTCCTCCAGATTTTCTGTT
>Location:NODE_117098_length_959_cov_38.440041	Coordinate:717	Reads:1	Hits:2	Allocated_reads:0.5	Strand:-
ACAGAAAATCTGGAGGAAGAAAAAGAGAAA
>Location:NODE_117098_length_959_cov_38.440041	Coordinate:717	Reads:4	Hits:2	Allocated_reads:2	Strand:+
TTTCTCTTTTTCTTCCTCCAGATTTTCT
>Location:NODE_117098_length_959_cov_38.440041	Coordinate:717	Reads:1	Hits:2	Allocated_reads:0.5	Strand:+
TTTCTCTTTTTCTTCCTCCAGATTTTCTGTT
>Location:NODE_117098_length_959_cov_38.440041	Coordinate:718	Reads:1	Hits:2	Allocated_reads:0.5	Strand:-
ACAGAAAATCTGGAGGAAGAAAAAGAGAA
>Location:NODE_117098_length_959_cov_38.440041	Coordinate:718	Reads:1	Hits:2	Allocated_reads:0.5	Strand:+
TTCTCTTTTTCTTCCTCCAGATTTTC
>Location:NODE_117098_length_959_cov_38.440041	Coordinate:718	Reads:2	Hits:2	Allocated_reads:1	Strand:+
TTCTCTTTTTCTTCCTCCAGATTTTCTGT
>Location:NODE_117098_length_959_cov_38.440041	Coordinate:719	Reads:1	Hits:2	Allocated_reads:0.5	Strand:-
CAGAAAATCTGGAGGAAGAAAAAGAGA
>Location:NODE_117098_length_959_cov_38.440041	Coordinate:719	Reads:1	Hits:2	Allocated_reads:0.5	Strand:+
TCTCTTTTTCTTCCTCCAGATTTTCT
>Location:NODE_117098_length_959_cov_38.440041	Coordinate:719	Reads:3	Hits:2	Allocated_reads:1.5	Strand:+
TCTCTTTTTCTTCCTCCAGATTTTCTGTT
>Location:NODE_117098_length_959_cov_38.440041	Coordinate:720	Reads:2	Hits:2	Allocated_reads:1	Strand:+
CTCTTTTTCTTCCTCCAGATTTTCTGTT
>Location:NODE_117098_length_959_cov_38.440041	Coordinate:721	Reads:2	Hits:2	Allocated_reads:1	Strand:+
TCTTTTTCTTCCTCCAGATTTTCTGTT
>Location:NODE_117098_length_959_cov_38.440041	Coordinate:722	Reads:1	Hits:2	Allocated_reads:0.5	Strand:+
CTTTTTCTTCCTCCAGATTTTCTGTT
>Location:NODE_117098_length_959_cov_38.440041	Coordinate:723	Reads:1	Hits:2	Allocated_reads:0.5	Strand:+
TTTTTCTTCCTCCAGATTTTCTGTT
>Location:NODE_117098_length_959_cov_38.440041	Coordinate:723	Reads:2	Hits:2	Allocated_reads:1	Strand:+
TTTTTCTTCCTCCAGATTTTCTGTTTG
>Location:NODE_117098_length_959_cov_38.440041	Coordinate:724	Reads:1	Hits:2	Allocated_reads:0.5	Strand:+
TTTTCTTCCTCCAGATTTTCTGTTTGTG
>Location:NODE_117098_length_959_cov_38.440041	Coordinate:724	Reads:3	Hits:2	Allocated_reads:1.5	Strand:+
TTTTCTTCCTCCAGATTTTCTGTTTGTGTT
>Location:NODE_117098_length_959_cov_38.440041	Coordinate:725	Reads:1	Hits:2	Allocated_reads:0.5	Strand:+
TTTCTTCCTCCAGATTTTCTGTTTG
>Location:NODE_117098_length_959_cov_38.440041	Coordinate:725	Reads:2	Hits:2	Allocated_reads:1	Strand:+
TTTCTTCCTCCAGATTTTCTGTTTGT
>Location:NODE_117098_length_959_cov_38.440041	Coordinate:725	Reads:4	Hits:2	Allocated_reads:2	Strand:+
TTTCTTCCTCCAGATTTTCTGTTTGTG
>Location:NODE_117098_length_959_cov_38.440041	Coordinate:725	Reads:6	Hits:2	Allocated_reads:3	Strand:+
TTTCTTCCTCCAGATTTTCTGTTTGTGT
>Location:NODE_117098_length_959_cov_38.440041	Coordinate:725	Reads:3	Hits:2	Allocated_reads:1.5	Strand:+
TTTCTTCCTCCAGATTTTCTGTTTGTGTT
>Location:NODE_117098_length_959_cov_38.440041	Coordinate:725	Reads:1	Hits:2	Allocated_reads:0.5	Strand:+
TTTCTTCCTCCAGATTTTCTGTTTGTGTTT
>Location:NODE_117098_length_959_cov_38.440041	Coordinate:726	Reads:3	Hits:2	Allocated_reads:1.5	Strand:+
TTCTTCCTCCAGATTTTCTGTTTG
>Location:NODE_117098_length_959_cov_38.440041	Coordinate:726	Reads:1	Hits:2	Allocated_reads:0.5	Strand:+
TTCTTCCTCCAGATTTTCTGTTTGT
>Location:NODE_117098_length_959_cov_38.440041	Coordinate:726	Reads:4	Hits:2	Allocated_reads:2	Strand:+
TTCTTCCTCCAGATTTTCTGTTTGTGT
>Location:NODE_117098_length_959_cov_38.440041	Coordinate:726	Reads:2	Hits:2	Allocated_reads:1	Strand:+
TTCTTCCTCCAGATTTTCTGTTTGTGTT
>Location:NODE_117098_length_959_cov_38.440041	Coordinate:739	Reads:1	Hits:2	Allocated_reads:0.5	Strand:+
TTTTCTGTCTGTGTTTTCTGATTCCACT
>Location:NODE_117098_length_959_cov_38.440041	Coordinate:741	Reads:1	Hits:2	Allocated_reads:0.5	Strand:+
TTCTGTCTGTGTTTTCTGATTCCACTGAGT
>Location:NODE_117098_length_959_cov_38.440041	Coordinate:748	Reads:2	Hits:2	Allocated_reads:1	Strand:-
AACTCAGTGGAATCAGAAAACACA
>Location:NODE_117098_length_959_cov_38.440041	Coordinate:748	Reads:2	Hits:2	Allocated_reads:1	Strand:-
AAGAAACTCAGTGGAATCAGAAAACACA
>Location:NODE_117098_length_959_cov_38.440041	Coordinate:748	Reads:7	Hits:2	Allocated_reads:3.5	Strand:+
TGTGTTTTCTGATTCCACTGAGTT
>Location:NODE_117098_length_959_cov_38.440041	Coordinate:748	Reads:10	Hits:2	Allocated_reads:5	Strand:+
TGTGTTTTCTGATTCCACTGAGTTT
>Location:NODE_117098_length_959_cov_38.440041	Coordinate:748	Reads:3	Hits:2	Allocated_reads:1.5	Strand:+
TGTGTTTTCTGATTCCACTGAGTTTC
>Location:NODE_117098_length_959_cov_38.440041	Coordinate:748	Reads:12	Hits:2	Allocated_reads:6	Strand:+
TGTGTTTTCTGATTCCACTGAGTTTCT
>Location:NODE_117098_length_959_cov_38.440041	Coordinate:748	Reads:107	Hits:2	Allocated_reads:53.5	Strand:+
TGTGTTTTCTGATTCCACTGAGTTTCTT
>Location:NODE_117098_length_959_cov_38.440041	Coordinate:748	Reads:31	Hits:2	Allocated_reads:15.5	Strand:+
TGTGTTTTCTGATTCCACTGAGTTTCTTT
>Location:NODE_117098_length_959_cov_38.440041	Coordinate:748	Reads:7	Hits:2	Allocated_reads:3.5	Strand:+
TGTGTTTTCTGATTCCACTGAGTTTCTTTC
>Location:NODE_117098_length_959_cov_38.440041	Coordinate:748	Reads:2	Hits:2	Allocated_reads:1	Strand:+
TGTGTTTTCTGATTCCACTGAGTTTCTTTCA
>Location:NODE_117098_length_959_cov_38.440041	Coordinate:748	Reads:2	Hits:2	Allocated_reads:1	Strand:+
TGTGTTTTCTGATTCCACTGAGTTTCTTTCAG
>Location:NODE_117098_length_959_cov_38.440041	Coordinate:748	Reads:1	Hits:2	Allocated_reads:0.5	Strand:+
TGTGTTTTCTGATTCCACTGAGTTTCTTTCAGA
>Location:NODE_117098_length_959_cov_38.440041	Coordinate:748	Reads:1	Hits:2	Allocated_reads:0.5	Strand:+
TGTGTTTTCTGATTCCACTGAGTTTCTTTCAGAG
>Location:NODE_117098_length_959_cov_38.440041	Coordinate:748	Reads:2	Hits:2	Allocated_reads:1	Strand:+
TGTGTTTTCTGATTCCACTGAGTTTCTTTCAGAGG
>Location:NODE_117098_length_959_cov_38.440041	Coordinate:749	Reads:1	Hits:2	Allocated_reads:0.5	Strand:-
AAAGAAACTCAGTGGAATCAGAAAACAC
>Location:NODE_117098_length_959_cov_38.440041	Coordinate:749	Reads:4	Hits:2	Allocated_reads:2	Strand:-
AAGAAACTCAGTGGAATCAGAAAACAC
>Location:NODE_117098_length_959_cov_38.440041	Coordinate:749	Reads:1	Hits:2	Allocated_reads:0.5	Strand:-
AGAAACTCAGTGGAATCAGAAAACAC
>Location:NODE_117098_length_959_cov_38.440041	Coordinate:749	Reads:1	Hits:2	Allocated_reads:0.5	Strand:-
GAAAGAAACTCAGTGGAATCAGAAAACAC
>Location:NODE_117098_length_959_cov_38.440041	Coordinate:749	Reads:1	Hits:2	Allocated_reads:0.5	Strand:+
GTGTTTTCTGATTCCACTGAGTTTCT
>Location:NODE_117098_length_959_cov_38.440041	Coordinate:749	Reads:1	Hits:2	Allocated_reads:0.5	Strand:+
GTGTTTTCTGATTCCACTGAGTTTCTT
>Location:NODE_117098_length_959_cov_38.440041	Coordinate:749	Reads:1	Hits:2	Allocated_reads:0.5	Strand:-
TCTGAAAGAAACTCAGTGGAATCAGAAAACAC
>Location:NODE_117098_length_959_cov_38.440041	Coordinate:750	Reads:4	Hits:2	Allocated_reads:2	Strand:+
TGTTTTCTGATTCCACTGAGTTTCTTT
>Location:NODE_117098_length_959_cov_38.440041	Coordinate:750	Reads:2	Hits:2	Allocated_reads:1	Strand:+
TGTTTTCTGATTCCACTGAGTTTCTTTC
>Location:NODE_117098_length_959_cov_38.440041	Coordinate:750	Reads:1	Hits:2	Allocated_reads:0.5	Strand:+
TGTTTTCTGATTCCACTGAGTTTATTTCA
>Location:NODE_117098_length_959_cov_38.440041	Coordinate:750	Reads:1	Hits:2	Allocated_reads:0.5	Strand:+
TGTTTTCTGATTCCACTGAGTTTCTTTCA
>Location:NODE_117098_length_959_cov_38.440041	Coordinate:750	Reads:14	Hits:2	Allocated_reads:7	Strand:+
TGTTTTCTGATTCCACTGAGTTTCTTTCAG
>Location:NODE_117098_length_959_cov_38.440041	Coordinate:750	Reads:19	Hits:2	Allocated_reads:9.5	Strand:+
TGTTTTCTGATTCCACTGAGTTTCTTTCAGA
>Location:NODE_117098_length_959_cov_38.440041	Coordinate:750	Reads:1	Hits:2	Allocated_reads:0.5	Strand:+
TGTTTTCTGATTCCACTGAGTTTCTTTCAGAG
>Location:NODE_117098_length_959_cov_38.440041	Coordinate:750	Reads:1	Hits:2	Allocated_reads:0.5	Strand:+
TGTTTTCTGATTCCACTGAGTTTCTTTCAGTGG
>Location:NODE_117098_length_959_cov_38.440041	Coordinate:750	Reads:5	Hits:2	Allocated_reads:2.5	Strand:+
TGTTTTCTGATTCCACTGAGTTTCTTTCAGAGG
>Location:NODE_117098_length_959_cov_38.440041	Coordinate:751	Reads:1	Hits:2	Allocated_reads:0.5	Strand:-
AAGAAACTCAGTGGAATCAGAAAAC
>Location:NODE_117098_length_959_cov_38.440041	Coordinate:751	Reads:1	Hits:2	Allocated_reads:0.5	Strand:+
GTTTTCTGATTCCACTGAGTTTCTTTCAG
>Location:NODE_117098_length_959_cov_38.440041	Coordinate:751	Reads:1	Hits:2	Allocated_reads:0.5	Strand:+
GTTTTCTGATTCCACTGAGCTTCTTTCAGA
>Location:NODE_117098_length_959_cov_38.440041	Coordinate:751	Reads:1	Hits:2	Allocated_reads:0.5	Strand:+
GTTTTCTGATTCCACTGAGTTTCTTTCAGA
>Location:NODE_117098_length_959_cov_38.440041	Coordinate:751	Reads:1	Hits:2	Allocated_reads:0.5	Strand:-
TCTGAAAGAAACTCAGTGGAATCAGAAAAC
>Location:NODE_117098_length_959_cov_38.440041	Coordinate:752	Reads:1	Hits:2	Allocated_reads:0.5	Strand:+
TTTTCTGATTCCACTGAGTTTCTTTC
>Location:NODE_117098_length_959_cov_38.440041	Coordinate:752	Reads:1	Hits:2	Allocated_reads:0.5	Strand:+
TTTTCTGATTCCACTGAGTTTCTTTCA
>Location:NODE_117098_length_959_cov_38.440041	Coordinate:752	Reads:5	Hits:2	Allocated_reads:2.5	Strand:+
TTTTCTGATTCCACTGAGTTTCTTTCAG
>Location:NODE_117098_length_959_cov_38.440041	Coordinate:752	Reads:37	Hits:2	Allocated_reads:18.5	Strand:+
TTTTCTGATTCCACTGAGTTTCTTTCAGA
>Location:NODE_117098_length_959_cov_38.440041	Coordinate:752	Reads:1	Hits:2	Allocated_reads:0.5	Strand:+
TTTTCTGATTCCACTGAGTTTCTTTCGGAG
>Location:NODE_117098_length_959_cov_38.440041	Coordinate:752	Reads:6	Hits:2	Allocated_reads:3	Strand:+
TTTTCTGATTCCACTGAGTTTCTTTCAGAGG
>Location:NODE_117098_length_959_cov_38.440041	Coordinate:753	Reads:1	Hits:2	Allocated_reads:0.5	Strand:+
TTTCTGATTCCACTGAGTTTCTTTC
>Location:NODE_117098_length_959_cov_38.440041	Coordinate:753	Reads:4	Hits:2	Allocated_reads:2	Strand:+
TTTCTGATTCCACTGAGTTTCTTTCA
>Location:NODE_117098_length_959_cov_38.440041	Coordinate:753	Reads:40	Hits:2	Allocated_reads:20	Strand:+
TTTCTGATTCCACTGAGTTTCTTTCAG
>Location:NODE_117098_length_959_cov_38.440041	Coordinate:753	Reads:1	Hits:2	Allocated_reads:0.5	Strand:+
TTTCTGATTCCACTGAGTTTCTTTAAGA
>Location:NODE_117098_length_959_cov_38.440041	Coordinate:753	Reads:73	Hits:2	Allocated_reads:36.5	Strand:+
TTTCTGATTCCACTGAGTTTCTTTCAGA
>Location:NODE_117098_length_959_cov_38.440041	Coordinate:753	Reads:1	Hits:2	Allocated_reads:0.5	Strand:+
TTTCTGATTCCACTGAGTTTCTTTCAGAG
>Location:NODE_117098_length_959_cov_38.440041	Coordinate:753	Reads:1	Hits:2	Allocated_reads:0.5	Strand:+
TTTCTGATTCCACTGAGTTTCTTTCATAGG
>Location:NODE_117098_length_959_cov_38.440041	Coordinate:753	Reads:1	Hits:2	Allocated_reads:0.5	Strand:+
TTTCTGATTCCACTGAGTTTCTTTCGGAGG
>Location:NODE_117098_length_959_cov_38.440041	Coordinate:753	Reads:80	Hits:2	Allocated_reads:40	Strand:+
TTTCTGATTCCACTGAGTTTCTTTCAGAGG
>Location:NODE_117098_length_959_cov_38.440041	Coordinate:754	Reads:2	Hits:2	Allocated_reads:1	Strand:+
TTCTGATTCCACTGAGTTTCTTTC
>Location:NODE_117098_length_959_cov_38.440041	Coordinate:754	Reads:1	Hits:2	Allocated_reads:0.5	Strand:+
TTCTGATTCCACTGAGTTTCTTTCA
>Location:NODE_117098_length_959_cov_38.440041	Coordinate:754	Reads:2	Hits:2	Allocated_reads:1	Strand:+
TTCTGATTCCACTGAGTTTCTTTCAA
>Location:NODE_117098_length_959_cov_38.440041	Coordinate:754	Reads:33	Hits:2	Allocated_reads:16.5	Strand:+
TTCTGATTCCACTGAGTTTCTTTCAG
>Location:NODE_117098_length_959_cov_38.440041	Coordinate:754	Reads:1	Hits:2	Allocated_reads:0.5	Strand:+
TTCTGATTCCACTGAGTTTCTTTGAGA
>Location:NODE_117098_length_959_cov_38.440041	Coordinate:754	Reads:2	Hits:2	Allocated_reads:1	Strand:+
TTCTGATTCCACTGAGTTTCTTTCAGT
>Location:NODE_117098_length_959_cov_38.440041	Coordinate:754	Reads:23	Hits:2	Allocated_reads:11.5	Strand:+
TTCTGATTCCACTGAGTTTCTTTCAGA
>Location:NODE_117098_length_959_cov_38.440041	Coordinate:754	Reads:1	Hits:2	Allocated_reads:0.5	Strand:+
TTCTGATTCCACTGAGTTTCTTTCGGAG
>Location:NODE_117098_length_959_cov_38.440041	Coordinate:754	Reads:1	Hits:2	Allocated_reads:0.5	Strand:+
TTCTGATTCCACTGAGTTTCTTTAAGAGG
>Location:NODE_117098_length_959_cov_38.440041	Coordinate:754	Reads:1	Hits:2	Allocated_reads:0.5	Strand:+
TTCTGATTCCACTGAGTTTCTTTTAGAGG
>Location:NODE_117098_length_959_cov_38.440041	Coordinate:754	Reads:162	Hits:2	Allocated_reads:81	Strand:+
TTCTGATTCCACTGAGTTTCTTTCAGAGG
>Location:NODE_117098_length_959_cov_38.440041	Coordinate:755	Reads:1	Hits:2	Allocated_reads:0.5	Strand:+
TCTGATTCCACTGAGTTTCTTTCA
>Location:NODE_117098_length_959_cov_38.440041	Coordinate:755	Reads:29	Hits:2	Allocated_reads:14.5	Strand:+
TCTGATTCCACTGAGTTTCTTTCAG
>Location:NODE_117098_length_959_cov_38.440041	Coordinate:755	Reads:1	Hits:2	Allocated_reads:0.5	Strand:+
TCTGATTCCACTGAGTTTCTTTCAGT
>Location:NODE_117098_length_959_cov_38.440041	Coordinate:755	Reads:3	Hits:2	Allocated_reads:1.5	Strand:+
TCTGATTCCACTGAGTTTCTTTCAGA
>Location:NODE_117098_length_959_cov_38.440041	Coordinate:755	Reads:4	Hits:2	Allocated_reads:2	Strand:+
TCTGATTCCACTGAGTTTCTTTCAGAG
>Location:NODE_117098_length_959_cov_38.440041	Coordinate:755	Reads:1	Hits:2	Allocated_reads:0.5	Strand:+
TCTGATTCCACTGAGTTTCTTTCGGAGG
>Location:NODE_117098_length_959_cov_38.440041	Coordinate:755	Reads:133	Hits:2	Allocated_reads:66.5	Strand:+
TCTGATTCCACTGAGTTTCTTTCAGAGG
>Location:NODE_117098_length_959_cov_38.440041	Coordinate:755	Reads:1	Hits:2	Allocated_reads:0.5	Strand:+
TCTGATTCCACTGAGTTTCTTTCAGAGGG
>Location:NODE_117098_length_959_cov_38.440041	Coordinate:756	Reads:2	Hits:2	Allocated_reads:1	Strand:+
CTGATTCCACTGAGTTTCTTTCAGAGG
>Location:NODE_117098_length_959_cov_38.440041	Coordinate:757	Reads:1	Hits:2	Allocated_reads:0.5	Strand:+
TGATTCCACTGAGTTTCTTTCAGA
>Location:NODE_117098_length_959_cov_38.440041	Coordinate:757	Reads:1	Hits:2	Allocated_reads:0.5	Strand:+
TGATTCCACTGAGTTTCTTTCGGAG
>Location:NODE_117098_length_959_cov_38.440041	Coordinate:757	Reads:6	Hits:2	Allocated_reads:3	Strand:+
TGATTCCACTGAGTTTCTTTCAGAG
>Location:NODE_117098_length_959_cov_38.440041	Coordinate:757	Reads:5	Hits:2	Allocated_reads:2.5	Strand:+
TGATTCCACTGAGTTTCTTTCAGAGG
>Location:NODE_117098_length_959_cov_38.440041	Coordinate:760	Reads:1	Hits:2	Allocated_reads:0.5	Strand:+
TTCCACTGAGTTTCTTTCAGAGGGGCC
>Location:NODE_117098_length_959_cov_38.440041	Coordinate:760	Reads:2	Hits:2	Allocated_reads:1	Strand:+
TTCCACTGAGTTTCTTTCAGAGGGGCCTCGT
>Location:NODE_117098_length_959_cov_38.440041	Coordinate:762	Reads:1	Hits:2	Allocated_reads:0.5	Strand:+
CCACTGAGTTTCTTTCAGAGGGGCCTCGT
>Location:NODE_117098_length_959_cov_38.440041	Coordinate:763	Reads:1	Hits:2	Allocated_reads:0.5	Strand:-
AGAAACACGAGGCCCCTCTGAAAGAAACTCAGTG
>Location:NODE_117098_length_959_cov_38.440041	Coordinate:763	Reads:1	Hits:2	Allocated_reads:0.5	Strand:-
CGAGGCCCCTCTGAAAGAAACTCAGTG
>Location:NODE_117098_length_959_cov_38.440041	Coordinate:764	Reads:1	Hits:2	Allocated_reads:0.5	Strand:-
AACACGAGGCCCCTCTGAAAGAAACTCAGT
>Location:NODE_117098_length_959_cov_38.440041	Coordinate:764	Reads:1	Hits:2	Allocated_reads:0.5	Strand:-
ACGAGGCCCCTCTGAAAGAAACTCAGT
>Location:NODE_117098_length_959_cov_38.440041	Coordinate:764	Reads:1	Hits:2	Allocated_reads:0.5	Strand:-
AGAAACACGAGGCCCCTCTGAAAGAAACTCAGT
>Location:NODE_117098_length_959_cov_38.440041	Coordinate:764	Reads:1	Hits:2	Allocated_reads:0.5	Strand:-
CACGAGGCCCCTCTGAAAGAAACTCAGG
>Location:NODE_117098_length_959_cov_38.440041	Coordinate:764	Reads:2	Hits:2	Allocated_reads:1	Strand:-
CACGAGGCCCCTCTGAAAGAAACTCAGT
>Location:NODE_117098_length_959_cov_38.440041	Coordinate:766	Reads:1	Hits:2	Allocated_reads:0.5	Strand:+
TGAGTTTCTTTCAGAGGGGCCTCGTGT
>Location:NODE_117098_length_959_cov_38.440041	Coordinate:766	Reads:1	Hits:2	Allocated_reads:0.5	Strand:+
TGAGTTTCTTTCAGAGGGGCCTCGTGTTTCTGA
>Location:NODE_117098_length_959_cov_38.440041	Coordinate:766	Reads:1	Hits:2	Allocated_reads:0.5	Strand:+
TGAGTTTCTTTCAGAGGGGCCTCGTGTTTCTGATT
>Location:NODE_117098_length_959_cov_38.440041	Coordinate:767	Reads:2	Hits:2	Allocated_reads:1	Strand:-
AGAAACACGAGGCCCCTCTGAAAGAAACTC
>Location:NODE_117098_length_959_cov_38.440041	Coordinate:767	Reads:1	Hits:2	Allocated_reads:0.5	Strand:+
GAGTTTCTTTCAGAGGGGCCTCGTGTTTC
>Location:NODE_117098_length_959_cov_38.440041	Coordinate:768	Reads:1	Hits:2	Allocated_reads:0.5	Strand:-
CACGAGGCCCCTCTGAAAGAAACT
>Location:NODE_117098_length_959_cov_38.440041	Coordinate:768	Reads:2	Hits:2	Allocated_reads:1	Strand:-
GCTTCAGAAACACGAGGCCCCTCTGAAAGAAACT
>Location:NODE_117098_length_959_cov_38.440041	Coordinate:769	Reads:2	Hits:2	Allocated_reads:1	Strand:+
GTTTCTTTCAGAGGGGCCTCGTGTTTC
>Location:NODE_117098_length_959_cov_38.440041	Coordinate:769	Reads:2	Hits:2	Allocated_reads:1	Strand:+
GTTTCTTTCAGAGGGGCCTCGTGTTTCT
>Location:NODE_117098_length_959_cov_38.440041	Coordinate:769	Reads:1	Hits:2	Allocated_reads:0.5	Strand:+
GTTTCTTTCAGAGGGGCCTCGTGTTTCTGA
>Location:NODE_117098_length_959_cov_38.440041	Coordinate:770	Reads:1	Hits:2	Allocated_reads:0.5	Strand:-
AGAAACACGAGGCCCCTCTGAAAGAAA
>Location:NODE_117098_length_959_cov_38.440041	Coordinate:770	Reads:1	Hits:2	Allocated_reads:0.5	Strand:+
TTTCTTTCAGAGGGGCCTCGTGTTTC
>Location:NODE_117098_length_959_cov_38.440041	Coordinate:770	Reads:2	Hits:2	Allocated_reads:1	Strand:+
TTTCTTTCAGAGGGGCCTCGTGTTTCT
>Location:NODE_117098_length_959_cov_38.440041	Coordinate:770	Reads:2	Hits:2	Allocated_reads:1	Strand:+
TTTCTTTCAGAGGGGCCTCGTGTTTCTGA
>Location:NODE_117098_length_959_cov_38.440041	Coordinate:771	Reads:2	Hits:2	Allocated_reads:1	Strand:+
TTCTTTCAGAGGGGCCTCGTGTTT
>Location:NODE_117098_length_959_cov_38.440041	Coordinate:771	Reads:4	Hits:2	Allocated_reads:2	Strand:+
TTCTTTCAGAGGGGCCTCGTGTTTC
>Location:NODE_117098_length_959_cov_38.440041	Coordinate:771	Reads:11	Hits:2	Allocated_reads:5.5	Strand:+
TTCTTTCAGAGGGGCCTCGTGTTTCT
>Location:NODE_117098_length_959_cov_38.440041	Coordinate:771	Reads:8	Hits:2	Allocated_reads:4	Strand:+
TTCTTTCAGAGGGGCCTCGTGTTTCTGA
>Location:NODE_117098_length_959_cov_38.440041	Coordinate:771	Reads:1	Hits:2	Allocated_reads:0.5	Strand:+
TTCTTTCAGAGGGGCCTCGTGTTTCTGAA
>Location:NODE_117098_length_959_cov_38.440041	Coordinate:771	Reads:6	Hits:2	Allocated_reads:3	Strand:+
TTCTTTCAGAGGGGCCTCGTGTTTCTGAAGCTT
>Location:NODE_117098_length_959_cov_38.440041	Coordinate:772	Reads:6	Hits:2	Allocated_reads:3	Strand:-
AGAAACACGAGGCCCCTCTGAAAGA
>Location:NODE_117098_length_959_cov_38.440041	Coordinate:772	Reads:1	Hits:2	Allocated_reads:0.5	Strand:-
GAAACACGAGGCCCCTCTGAAATA
>Location:NODE_117098_length_959_cov_38.440041	Coordinate:772	Reads:2	Hits:2	Allocated_reads:1	Strand:+
TCTTTCAGAGGGGCCTCGTGTTTC
>Location:NODE_117098_length_959_cov_38.440041	Coordinate:772	Reads:1	Hits:2	Allocated_reads:0.5	Strand:+
TCTTTCAGAGGGGCCTCGTGTTTCTGAA
>Location:NODE_117098_length_959_cov_38.440041	Coordinate:772	Reads:1	Hits:2	Allocated_reads:0.5	Strand:+
TCTTTCAGAGGGGCCTCGTGTTTCTGAAGCT
>Location:NODE_117098_length_959_cov_38.440041	Coordinate:772	Reads:1	Hits:2	Allocated_reads:0.5	Strand:+
TCTTTCAGAGGGGCCTCGTGTTTCTGAAGCTT
>Location:NODE_117098_length_959_cov_38.440041	Coordinate:773	Reads:3	Hits:2	Allocated_reads:1.5	Strand:-
AGAAACACGAGGCCCCTCTGAAAG
>Location:NODE_117098_length_959_cov_38.440041	Coordinate:773	Reads:1	Hits:2	Allocated_reads:0.5	Strand:+
CTTTCAGAGGGGCCTCGTGTTTCT
>Location:NODE_117098_length_959_cov_38.440041	Coordinate:774	Reads:3	Hits:2	Allocated_reads:1.5	Strand:+
TTTCAGAGGGGCCTCGTGTTTCTGAAGCT
>Location:NODE_117098_length_959_cov_38.440041	Coordinate:774	Reads:5	Hits:2	Allocated_reads:2.5	Strand:+
TTTCAGAGGGGCCTCGTGTTTCTGAAGCTT
>Location:NODE_117098_length_959_cov_38.440041	Coordinate:775	Reads:3	Hits:2	Allocated_reads:1.5	Strand:+
TTCAGAGGGGCCTCGTGTTTCTGAAGCT
>Location:NODE_117098_length_959_cov_38.440041	Coordinate:775	Reads:11	Hits:2	Allocated_reads:5.5	Strand:+
TTCAGAGGGGCCTCGTGTTTCTGAAGCTT
>Location:NODE_117098_length_959_cov_38.440041	Coordinate:776	Reads:1	Hits:2	Allocated_reads:0.5	Strand:-
AGCTTCAGAAACACGAGGCCCCTGTGA
>Location:NODE_117098_length_959_cov_38.440041	Coordinate:776	Reads:1	Hits:2	Allocated_reads:0.5	Strand:-
GCTTCAGAAACACGAGGCCCCTCTGA
>Location:NODE_117098_length_959_cov_38.440041	Coordinate:776	Reads:2	Hits:2	Allocated_reads:1	Strand:+
TCAGAGGGGCCTCGTGTTTCTGAAGCT
>Location:NODE_117098_length_959_cov_38.440041	Coordinate:776	Reads:13	Hits:2	Allocated_reads:6.5	Strand:+
TCAGAGGGGCCTCGTGTTTCTGAAGCTT
>Location:NODE_117098_length_959_cov_38.440041	Coordinate:777	Reads:1	Hits:2	Allocated_reads:0.5	Strand:+
CAGAGGGGCCTCGTGTTTCTGAAGC
>Location:NODE_117098_length_959_cov_38.440041	Coordinate:777	Reads:4	Hits:2	Allocated_reads:2	Strand:+
CAGAGGGGCCTCGTGTTTCTGAAGCT
>Location:NODE_117098_length_959_cov_38.440041	Coordinate:777	Reads:5	Hits:2	Allocated_reads:2.5	Strand:+
CAGAGGGGCCTCGTGTTTCTGAAGCTT
>Location:NODE_117098_length_959_cov_38.440041	Coordinate:777	Reads:1	Hits:2	Allocated_reads:0.5	Strand:-
GCTTCAGAAACACGAGGCCCCTCTG
>Location:NODE_117098_length_959_cov_38.440041	Coordinate:778	Reads:2	Hits:2	Allocated_reads:1	Strand:+
AGAGGGGCCTCGTGTTTCTGAAGCT
>Location:NODE_117098_length_959_cov_38.440041	Coordinate:778	Reads:1	Hits:2	Allocated_reads:0.5	Strand:+
AGAGGGGCCTCGTGTTTCTGAAGCTT
>Location:NODE_117098_length_959_cov_38.440041	Coordinate:779	Reads:1	Hits:2	Allocated_reads:0.5	Strand:-
AGCTTCAGAAACACGAGGCCCCTC
>Location:NODE_117098_length_959_cov_38.440041	Coordinate:779	Reads:3	Hits:2	Allocated_reads:1.5	Strand:+
GAGGGGCCTCGTGTTTCTGAAGCTT
>Location:NODE_117098_length_959_cov_38.440041	Coordinate:779	Reads:1	Hits:2	Allocated_reads:0.5	Strand:+
GAGGGGCCTCGTGTTTCTGAAGCTTTGCG
>Location:NODE_117098_length_959_cov_38.440041	Coordinate:780	Reads:1	Hits:2	Allocated_reads:0.5	Strand:+
AGGGGCCTCGTGTTTCTGAAGCTTTGCGAGC
>Location:NODE_117098_length_959_cov_38.440041	Coordinate:781	Reads:1	Hits:2	Allocated_reads:0.5	Strand:-
CGAGCTCGCAAAGCTTCAGAAACACGAGGCCCC
>Location:NODE_117098_length_959_cov_38.440041	Coordinate:781	Reads:1	Hits:2	Allocated_reads:0.5	Strand:+
GGGGCCTCGTGTTTCTGAAGCTTTGCG
>Location:NODE_117098_length_959_cov_38.440041	Coordinate:781	Reads:3	Hits:2	Allocated_reads:1.5	Strand:+
GGGGCCTCGTGTTTCTGAAGCTTTGCGAGC
>Location:NODE_117098_length_959_cov_38.440041	Coordinate:781	Reads:2	Hits:2	Allocated_reads:1	Strand:+
GGGGCCTCGTGTTTCTGAAGCTTTGCGAGCT
>Location:NODE_117098_length_959_cov_38.440041	Coordinate:782	Reads:1	Hits:2	Allocated_reads:0.5	Strand:-
CGAGCTCGCAAAGCTTCAGAAACACGAGGCCC
>Location:NODE_117098_length_959_cov_38.440041	Coordinate:782	Reads:14	Hits:2	Allocated_reads:7	Strand:+
GGGCCTCGTGTTTCTGAAGCTTTGCGAGC
>Location:NODE_117098_length_959_cov_38.440041	Coordinate:782	Reads:7	Hits:2	Allocated_reads:3.5	Strand:+
GGGCCTCGTGTTTCTGAAGCTTTGCGAGCT
>Location:NODE_117098_length_959_cov_38.440041	Coordinate:782	Reads:2	Hits:2	Allocated_reads:1	Strand:+
GGGCCTCGTGTTTCTGAAGCTTTGCGAGCTC
>Location:NODE_117098_length_959_cov_38.440041	Coordinate:782	Reads:1	Hits:2	Allocated_reads:0.5	Strand:+
GGGCCTCGTGTTTCTGAAGCTTTGCGAGCTTT
>Location:NODE_117098_length_959_cov_38.440041	Coordinate:783	Reads:19	Hits:2	Allocated_reads:9.5	Strand:+
GGCCTCGTGTTTCTGAAGCTTTGCGAGC
>Location:NODE_117098_length_959_cov_38.440041	Coordinate:783	Reads:8	Hits:2	Allocated_reads:4	Strand:+
GGCCTCGTGTTTCTGAAGCTTTGCGAGCTC
>Location:NODE_117098_length_959_cov_38.440041	Coordinate:783	Reads:1	Hits:2	Allocated_reads:0.5	Strand:+
GGCCTCGTGTTTCTGAAGCTTTGCGAGCTCG
>Location:NODE_117098_length_959_cov_38.440041	Coordinate:784	Reads:1	Hits:2	Allocated_reads:0.5	Strand:-
CGAGCTCGCAAAGCTTCAGAAACACGAGGC
>Location:NODE_117098_length_959_cov_38.440041	Coordinate:784	Reads:1	Hits:2	Allocated_reads:0.5	Strand:+
GCCTCGTGTTTCTGAAGCTTTGCGAGCT
>Location:NODE_117098_length_959_cov_38.440041	Coordinate:784	Reads:12	Hits:2	Allocated_reads:6	Strand:+
GCCTCGTGTTTCTGAAGCTTTGCGAGCTC
>Location:NODE_117098_length_959_cov_38.440041	Coordinate:784	Reads:1	Hits:2	Allocated_reads:0.5	Strand:+
GCCTCGTGTTTCTGAAGCTTTGCGAGCTCG
>Location:NODE_117098_length_959_cov_38.440041	Coordinate:785	Reads:3	Hits:2	Allocated_reads:1.5	Strand:+
CCTCGTGTTTCTGAAGCTTTGCGAGCT
>Location:NODE_117098_length_959_cov_38.440041	Coordinate:785	Reads:3	Hits:2	Allocated_reads:1.5	Strand:+
CCTCGTGTTTCTGAAGCTTTGCGAGCTC
>Location:NODE_117098_length_959_cov_38.440041	Coordinate:786	Reads:1	Hits:2	Allocated_reads:0.5	Strand:+
CTCGTGTTTCTGAAGCTTTGCGAGCG
>Location:NODE_117098_length_959_cov_38.440041	Coordinate:786	Reads:1	Hits:2	Allocated_reads:0.5	Strand:+
CTCGTGTTTCTGAAGCTTTGCGAGCT
>Location:NODE_117098_length_959_cov_38.440041	Coordinate:786	Reads:9	Hits:2	Allocated_reads:4.5	Strand:+
CTCGTGTTTCTGAAGCTTTGCGAGCTC
>Location:NODE_117098_length_959_cov_38.440041	Coordinate:786	Reads:4	Hits:2	Allocated_reads:2	Strand:+
CTCGTGTTTCTGAAGCTTTGCGAGCTCGGCA
>Location:NODE_117098_length_959_cov_38.440041	Coordinate:787	Reads:6	Hits:2	Allocated_reads:3	Strand:+
TCGTGTTTCTGAAGCTTTGCGAGC
>Location:NODE_117098_length_959_cov_38.440041	Coordinate:787	Reads:1	Hits:2	Allocated_reads:0.5	Strand:+
TCGTGTTTCTGAAGCTTTGCGAGCG
>Location:NODE_117098_length_959_cov_38.440041	Coordinate:787	Reads:21	Hits:2	Allocated_reads:10.5	Strand:+
TCGTGTTTCTGAAGCTTTGCGAGCT
>Location:NODE_117098_length_959_cov_38.440041	Coordinate:787	Reads:1	Hits:2	Allocated_reads:0.5	Strand:+
TCGTGTTTCTGAAGCTTTGTGAGCTC
>Location:NODE_117098_length_959_cov_38.440041	Coordinate:787	Reads:162	Hits:2	Allocated_reads:81	Strand:+
TCGTGTTTCTGAAGCTTTGCGAGCTC
>Location:NODE_117098_length_959_cov_38.440041	Coordinate:787	Reads:3	Hits:2	Allocated_reads:1.5	Strand:+
TCGTGTTTCTGAAGCTTTGCGAGCTT
>Location:NODE_117098_length_959_cov_38.440041	Coordinate:787	Reads:4	Hits:2	Allocated_reads:2	Strand:+
TCGTGTTTCTGAAGCTTTGCGAGCTCG
>Location:NODE_117098_length_959_cov_38.440041	Coordinate:787	Reads:6	Hits:2	Allocated_reads:3	Strand:+
TCGTGTTTCTGAAGCTTTGCGAGCTCT
>Location:NODE_117098_length_959_cov_38.440041	Coordinate:787	Reads:1	Hits:2	Allocated_reads:0.5	Strand:+
TCGTGTTTCTGAAGCTTTGCGAGCTCGG
>Location:NODE_117098_length_959_cov_38.440041	Coordinate:787	Reads:3	Hits:2	Allocated_reads:1.5	Strand:+
TCGTGTTTCTGAAGCTTTGCGAGCTCGT
>Location:NODE_117098_length_959_cov_38.440041	Coordinate:787	Reads:5	Hits:2	Allocated_reads:2.5	Strand:+
TCGTGTTTCTGAAGCTTTGCGAGCTCGGC
>Location:NODE_117098_length_959_cov_38.440041	Coordinate:787	Reads:30	Hits:2	Allocated_reads:15	Strand:+
TCGTGTTTCTGAAGCTTTGCGAGCTCGGCA
>Location:NODE_117098_length_959_cov_38.440041	Coordinate:788	Reads:2	Hits:2	Allocated_reads:1	Strand:+
CGTGTTTCTGAAGCTTTGCGAGCTC
>Location:NODE_117098_length_959_cov_38.440041	Coordinate:788	Reads:9	Hits:2	Allocated_reads:4.5	Strand:+
CGTGTTTCTGAAGCTTTGCGAGCTCGGCA
>Location:NODE_117098_length_959_cov_38.440041	Coordinate:790	Reads:1	Hits:2	Allocated_reads:0.5	Strand:+
TGTTTCTGAAGCTTTGCGAGCTCGGC
>Location:NODE_117098_length_959_cov_38.440041	Coordinate:790	Reads:1	Hits:2	Allocated_reads:0.5	Strand:+
TGTTTCTGAAGCTTTGCGAGCTCGGCA
>Location:NODE_117098_length_959_cov_38.440041	Coordinate:792	Reads:2	Hits:2	Allocated_reads:1	Strand:+
TTTCTGAAGCTTTGCGAGCTCGGC
>Location:NODE_117098_length_959_cov_38.440041	Coordinate:792	Reads:1	Hits:2	Allocated_reads:0.5	Strand:+
TTTCTGAAGCTTTGCGAGTTCGGCA
>Location:NODE_117098_length_959_cov_38.440041	Coordinate:792	Reads:2	Hits:2	Allocated_reads:1	Strand:+
TTTCTGAAGCTTTGCGAGCTCGGCAG
>Location:NODE_117098_length_959_cov_38.440041	Coordinate:792	Reads:3	Hits:2	Allocated_reads:1.5	Strand:+
TTTCTGAAGCTTTGCGAGCTCGGCAT
>Location:NODE_117098_length_959_cov_38.440041	Coordinate:792	Reads:4	Hits:2	Allocated_reads:2	Strand:+
TTTCTGAAGCTTTGCGAGCTCGGCAGA
>Location:NODE_117098_length_959_cov_38.440041	Coordinate:792	Reads:4	Hits:2	Allocated_reads:2	Strand:+
TTTCTGAAGCTTTGCGAGCTCGGCAGAC
>Location:NODE_117098_length_959_cov_38.440041	Coordinate:792	Reads:1	Hits:2	Allocated_reads:0.5	Strand:+
TTTCTGAAGCTTTGCGAGCTCGGCAGACG
>Location:NODE_117098_length_959_cov_38.440041	Coordinate:792	Reads:2	Hits:2	Allocated_reads:1	Strand:+
TTTCTGAAGCTTTGCGAGCTCGGCAGACT
>Location:NODE_117098_length_959_cov_38.440041	Coordinate:792	Reads:3	Hits:2	Allocated_reads:1.5	Strand:+
TTTCTGAAGCTTTGCGAGCTCGGCAGACA
>Location:NODE_117098_length_959_cov_38.440041	Coordinate:793	Reads:1	Hits:2	Allocated_reads:0.5	Strand:+
TTCTGAAGCTTTGCGAGCTCGGCA
>Location:NODE_117098_length_959_cov_38.440041	Coordinate:793	Reads:1	Hits:2	Allocated_reads:0.5	Strand:+
TTCTGAAGCTTTGCGAGCTCGGCT
>Location:NODE_117098_length_959_cov_38.440041	Coordinate:793	Reads:1	Hits:2	Allocated_reads:0.5	Strand:+
TTCTGAAGCTTTGCGAGCTCGGCATT
>Location:NODE_117098_length_959_cov_38.440041	Coordinate:793	Reads:2	Hits:2	Allocated_reads:1	Strand:+
TTCTGAAGCTTTGCGAGCTCGGCAGA
>Location:NODE_117098_length_959_cov_38.440041	Coordinate:793	Reads:3	Hits:2	Allocated_reads:1.5	Strand:+
TTCTGAAGCTTTGCGAGCTCGGCAGAC
>Location:NODE_117098_length_959_cov_38.440041	Coordinate:793	Reads:1	Hits:2	Allocated_reads:0.5	Strand:+
TTCTGAAGCTTTGCGAGCTCGGCAGACC
>Location:NODE_117098_length_959_cov_38.440041	Coordinate:793	Reads:7	Hits:2	Allocated_reads:3.5	Strand:+
TTCTGAAGCTTTGCGAGCTCGGCAGACA
>Location:NODE_117098_length_959_cov_38.440041	Coordinate:793	Reads:9	Hits:2	Allocated_reads:4.5	Strand:+
TTCTGAAGCTTTGCGAGCTCGGCAGACT
>Location:NODE_117098_length_959_cov_38.440041	Coordinate:793	Reads:1	Hits:2	Allocated_reads:0.5	Strand:+
TTCTGAAGCTTTGCGAGCTCGGCAGACAA
>Location:NODE_117098_length_959_cov_38.440041	Coordinate:793	Reads:1	Hits:2	Allocated_reads:0.5	Strand:+
TTCTGAAGCTTTGCGAGCTCGGCAGACAGA
>Location:NODE_117098_length_959_cov_38.440041	Coordinate:793	Reads:1	Hits:2	Allocated_reads:0.5	Strand:+
TTCTGAAGCTTTGCGAGCTCGGCAGACAGACC
>Location:NODE_117098_length_959_cov_38.440041	Coordinate:793	Reads:1	Hits:2	Allocated_reads:0.5	Strand:+
TTCTGAAGCTTTGCGAGCTCGGCAGACAGACCGTC
>Location:NODE_117098_length_959_cov_38.440041	Coordinate:794	Reads:1	Hits:2	Allocated_reads:0.5	Strand:+
TCTGAAGCTTTGCGAGCTCGGCAGAC
>Location:NODE_117098_length_959_cov_38.440041	Coordinate:794	Reads:2	Hits:2	Allocated_reads:1	Strand:+
TCTGAAGCTTTGCGAGCTCGGCAGACA
>Location:NODE_117098_length_959_cov_38.440041	Coordinate:795	Reads:1	Hits:2	Allocated_reads:0.5	Strand:+
CTGAAGCTTTGCGAGCTCGGCAGACAGA
>Location:NODE_117098_length_959_cov_38.440041	Coordinate:796	Reads:3	Hits:2	Allocated_reads:1.5	Strand:+
TGAAGCTTTGCGAGCTCGGCAGACAGACC
>Location:NODE_117098_length_959_cov_38.440041	Coordinate:798	Reads:2	Hits:2	Allocated_reads:1	Strand:+
AAGCTTTGCGAGCTCGGCAGACAGACC
>Location:NODE_117098_length_959_cov_38.440041	Coordinate:799	Reads:2	Hits:2	Allocated_reads:1	Strand:+
AGCTTTGCGAGCTCGGCAGACAGACC
>Location:NODE_117098_length_959_cov_38.440041	Coordinate:799	Reads:1	Hits:2	Allocated_reads:0.5	Strand:-
GGACGGTCTGTCTGCCGAGCTCGCAAAGCT
>Location:NODE_117098_length_959_cov_38.440041	Coordinate:800	Reads:1	Hits:2	Allocated_reads:0.5	Strand:-
AGGACGGTCTGTCTGCCGAGCTCGCAAAGC
>Location:NODE_117098_length_959_cov_38.440041	Coordinate:800	Reads:2	Hits:2	Allocated_reads:1	Strand:+
GCTTTGCGAGCTCGGCAGACAGACCG
>Location:NODE_117098_length_959_cov_38.440041	Coordinate:800	Reads:1	Hits:2	Allocated_reads:0.5	Strand:+
GCTTTGCGAGCTCGGCAGACAGACCGTC
>Location:NODE_117098_length_959_cov_38.440041	Coordinate:800	Reads:2	Hits:2	Allocated_reads:1	Strand:+
GCTTTGCGAGCTCGGCAGACAGACCGTCC
>Location:NODE_117098_length_959_cov_38.440041	Coordinate:801	Reads:2	Hits:2	Allocated_reads:1	Strand:+
CTTTGCGAGCTCGGCAGACAGACCGTC
>Location:NODE_117098_length_959_cov_38.440041	Coordinate:801	Reads:2	Hits:2	Allocated_reads:1	Strand:+
CTTTGCGAGCTCGGCAGACAGACCGTCC
>Location:NODE_117098_length_959_cov_38.440041	Coordinate:801	Reads:1	Hits:2	Allocated_reads:0.5	Strand:+
CTTTGCGAGCTCGGCAGACAGACCGTCCTT
>Location:NODE_117098_length_959_cov_38.440041	Coordinate:802	Reads:1	Hits:2	Allocated_reads:0.5	Strand:+
TTTGCGAGCTCGGCAGACAGACCG
>Location:NODE_117098_length_959_cov_38.440041	Coordinate:802	Reads:4	Hits:2	Allocated_reads:2	Strand:+
TTTGCGAGCTCGGCAGACAGACCGTC
>Location:NODE_117098_length_959_cov_38.440041	Coordinate:802	Reads:1	Hits:2	Allocated_reads:0.5	Strand:+
TTTGCGAGCTCGGCAGACAGACCGTCT
>Location:NODE_117098_length_959_cov_38.440041	Coordinate:802	Reads:38	Hits:2	Allocated_reads:19	Strand:+
TTTGCGAGCTCGGCAGACAGACCGTCC
>Location:NODE_117098_length_959_cov_38.440041	Coordinate:802	Reads:6	Hits:2	Allocated_reads:3	Strand:+
TTTGCGAGCTCGGCAGACAGACCGTCCT
>Location:NODE_117098_length_959_cov_38.440041	Coordinate:803	Reads:1	Hits:2	Allocated_reads:0.5	Strand:-
AAGGACGGTCTGTCTGCCGAGCTCGCAA
>Location:NODE_117098_length_959_cov_38.440041	Coordinate:803	Reads:1	Hits:2	Allocated_reads:0.5	Strand:-
AGGACGGTCTGTCTGCCGAGCTCGCAA
>Location:NODE_117098_length_959_cov_38.440041	Coordinate:803	Reads:10	Hits:2	Allocated_reads:5	Strand:+
TTGCGAGCTCGGCAGACAGACCGTC
>Location:NODE_117098_length_959_cov_38.440041	Coordinate:803	Reads:1	Hits:2	Allocated_reads:0.5	Strand:+
TTGCGAGCTCGGCAGACAGACCGTCT
>Location:NODE_117098_length_959_cov_38.440041	Coordinate:803	Reads:20	Hits:2	Allocated_reads:10	Strand:+
TTGCGAGCTCGGCAGACAGACCGTCC
>Location:NODE_117098_length_959_cov_38.440041	Coordinate:803	Reads:10	Hits:2	Allocated_reads:5	Strand:+
TTGCGAGCTCGGCAGACAGACCGTCCT
>Location:NODE_117098_length_959_cov_38.440041	Coordinate:803	Reads:2	Hits:2	Allocated_reads:1	Strand:+
TTGCGAGCTCGGCAGACAGACCGTCCTTC
>Location:NODE_117098_length_959_cov_38.440041	Coordinate:803	Reads:1	Hits:2	Allocated_reads:0.5	Strand:+
TTGCGAGCTCGGCAGACAGACCGTCCTTCT
>Location:NODE_117098_length_959_cov_38.440041	Coordinate:804	Reads:1	Hits:2	Allocated_reads:0.5	Strand:-
AAGGACGGTCTGTCTGCCGAGCTCGCT
>Location:NODE_117098_length_959_cov_38.440041	Coordinate:804	Reads:21	Hits:2	Allocated_reads:10.5	Strand:+
TGCGAGCTCGGCAGACAGACCGTC
>Location:NODE_117098_length_959_cov_38.440041	Coordinate:804	Reads:1	Hits:2	Allocated_reads:0.5	Strand:+
TGCGAGCTCGGCAGACAGACCGTGC
>Location:NODE_117098_length_959_cov_38.440041	Coordinate:804	Reads:103	Hits:2	Allocated_reads:51.5	Strand:+
TGCGAGCTCGGCAGACAGACCGTCC
>Location:NODE_117098_length_959_cov_38.440041	Coordinate:804	Reads:2	Hits:2	Allocated_reads:1	Strand:+
TGCGAGCTCGGCAGACAGACCGTCT
>Location:NODE_117098_length_959_cov_38.440041	Coordinate:804	Reads:1	Hits:2	Allocated_reads:0.5	Strand:+
TGCGAGCTCGGCAGACAGACCGTCCA
>Location:NODE_117098_length_959_cov_38.440041	Coordinate:804	Reads:91	Hits:2	Allocated_reads:45.5	Strand:+
TGCGAGCTCGGCAGACAGACCGTCCT
>Location:NODE_117098_length_959_cov_38.440041	Coordinate:804	Reads:4	Hits:2	Allocated_reads:2	Strand:+
TGCGAGCTCGGCAGACAGACCGTCCTT
>Location:NODE_117098_length_959_cov_38.440041	Coordinate:804	Reads:49	Hits:2	Allocated_reads:24.5	Strand:+
TGCGAGCTCGGCAGACAGACCGTCCTTC
>Location:NODE_117098_length_959_cov_38.440041	Coordinate:804	Reads:6	Hits:2	Allocated_reads:3	Strand:+
TGCGAGCTCGGCAGACAGACCGTCCTTCT
>Location:NODE_117098_length_959_cov_38.440041	Coordinate:804	Reads:1	Hits:2	Allocated_reads:0.5	Strand:+
TGCGAGCTCGGCAGACAGACCGTCCTTCTT
>Location:NODE_117098_length_959_cov_38.440041	Coordinate:804	Reads:6	Hits:2	Allocated_reads:3	Strand:+
TGCGAGCTCGGCAGACAGACCGTCCTTCTC
>Location:NODE_117098_length_959_cov_38.440041	Coordinate:804	Reads:8	Hits:2	Allocated_reads:4	Strand:+
TGCGAGCTCGGCAGACAGACCGTCCTTCTCC
>Location:NODE_117098_length_959_cov_38.440041	Coordinate:804	Reads:1	Hits:2	Allocated_reads:0.5	Strand:+
TGCGAGCTCGGCAGACAGACCGTCCTTCTCCT
>Location:NODE_117098_length_959_cov_38.440041	Coordinate:804	Reads:1	Hits:2	Allocated_reads:0.5	Strand:+
TGCGAGCTCGGCAGACAGACCGTCCTTCTCCTGT
>Location:NODE_117098_length_959_cov_38.440041	Coordinate:805	Reads:1	Hits:2	Allocated_reads:0.5	Strand:+
GCGAGCTCGGCAGACAGACCGTCCT
>Location:NODE_117098_length_959_cov_38.440041	Coordinate:806	Reads:2	Hits:2	Allocated_reads:1	Strand:+
CGAGCTCGGCAGACAGACCGTCCTTCTCC
>Location:NODE_117098_length_959_cov_38.440041	Coordinate:808	Reads:1	Hits:2	Allocated_reads:0.5	Strand:-
AGAAGGACGGTCTGTCTGCCGAGCT
>Location:NODE_117098_length_959_cov_38.440041	Coordinate:808	Reads:2	Hits:2	Allocated_reads:1	Strand:+
AGCTCGGCAGACAGACCGTCCTTCTCCT
>Location:NODE_117098_length_959_cov_38.440041	Coordinate:808	Reads:1	Hits:2	Allocated_reads:0.5	Strand:+
AGCTCGGCAGACAGACCGTCCTTCTCCTGTT
>Location:NODE_117098_length_959_cov_38.440041	Coordinate:809	Reads:1	Hits:2	Allocated_reads:0.5	Strand:-
AGGAGAAGGACGGTCTGTCTGCCGAGC
>Location:NODE_117098_length_959_cov_38.440041	Coordinate:810	Reads:1	Hits:2	Allocated_reads:0.5	Strand:+
CTCGGCAGACAGACCGTCCTTCTCC
>Location:NODE_117098_length_959_cov_38.440041	Coordinate:810	Reads:1	Hits:2	Allocated_reads:0.5	Strand:+
CTCGGCAGACAGACCGTCCTTCTCCTGT
>Location:NODE_117098_length_959_cov_38.440041	Coordinate:811	Reads:1	Hits:2	Allocated_reads:0.5	Strand:+
TCGGCAGACAGACCGTCCTTCTCC
>Location:NODE_117098_length_959_cov_38.440041	Coordinate:811	Reads:1	Hits:2	Allocated_reads:0.5	Strand:+
TCGGCAGACAGACCGTCCTTCTCCTGTT
>Location:NODE_117098_length_959_cov_38.440041	Coordinate:811	Reads:1	Hits:2	Allocated_reads:0.5	Strand:+
TCGGCAGACAGACCGTCCTTCTCCTGTTT
>Location:NODE_117098_length_959_cov_38.440041	Coordinate:812	Reads:1	Hits:2	Allocated_reads:0.5	Strand:-
ACAGGAGAAGGACGGTCTGTCTGCCA
>Location:NODE_117098_length_959_cov_38.440041	Coordinate:812	Reads:1	Hits:2	Allocated_reads:0.5	Strand:-
AGGAGAAGGACGGTCTGTCTGCCG
>Location:NODE_117098_length_959_cov_38.440041	Coordinate:813	Reads:3	Hits:2	Allocated_reads:1.5	Strand:-
AAACAGGAGAAGGACGGTCTGTCTGCC
>Location:NODE_117098_length_959_cov_38.440041	Coordinate:813	Reads:4	Hits:2	Allocated_reads:2	Strand:-
AACAGGAGAAGGACGGTCTGTCTGCC
>Location:NODE_117098_length_959_cov_38.440041	Coordinate:813	Reads:4	Hits:2	Allocated_reads:2	Strand:-
TGAAACAGGAGAAGGACGGTCTGTCTGCC
>Location:NODE_117098_length_959_cov_38.440041	Coordinate:814	Reads:3	Hits:2	Allocated_reads:1.5	Strand:-
AACAGGAGAAGGACGGTCTGTCTGC
>Location:NODE_117098_length_959_cov_38.440041	Coordinate:814	Reads:1	Hits:2	Allocated_reads:0.5	Strand:-
GAAACAGGAGAAGGACGGTCTGTCTGC
>Location:NODE_117098_length_959_cov_38.440041	Coordinate:814	Reads:1	Hits:2	Allocated_reads:0.5	Strand:+
GCAGACAGACCGTCCTTCTCCTGTTTCAGGATC
>Location:NODE_117098_length_959_cov_38.440041	Coordinate:814	Reads:1	Hits:2	Allocated_reads:0.5	Strand:-
TGAAACAGGAGAAGGACGGTCTGTCTGC
>Location:NODE_117098_length_959_cov_38.440041	Coordinate:815	Reads:2	Hits:2	Allocated_reads:1	Strand:-
AACAGGAGAAGGACGGTCTGTCTG
>Location:NODE_117098_length_959_cov_38.440041	Coordinate:816	Reads:1	Hits:2	Allocated_reads:0.5	Strand:-
AAACAGGAGAAGGACGGTCTGTCT
>Location:NODE_117098_length_959_cov_38.440041	Coordinate:817	Reads:1	Hits:2	Allocated_reads:0.5	Strand:+
GACAGACCGTCCTTCTCCTGTTTC
>Location:NODE_117098_length_959_cov_38.440041	Coordinate:817	Reads:2	Hits:2	Allocated_reads:1	Strand:+
GACAGACCGTCCTTCTCCTGTTTCAGGA
>Location:NODE_117098_length_959_cov_38.440041	Coordinate:817	Reads:1	Hits:2	Allocated_reads:0.5	Strand:+
GACAGACCGTCCTTCTCCTGTTTCAGGATT
>Location:NODE_117098_length_959_cov_38.440041	Coordinate:817	Reads:1	Hits:2	Allocated_reads:0.5	Strand:-
TCCTGAAACAGGAGAAGGACGGTCTGTC
>Location:NODE_117098_length_959_cov_38.440041	Coordinate:817	Reads:2	Hits:2	Allocated_reads:1	Strand:-
TGAAACAGGAGAAGGACGGTCTGTC
>Location:NODE_117098_length_959_cov_38.440041	Coordinate:817	Reads:1	Hits:2	Allocated_reads:0.5	Strand:-
TGATCCTGAAACAGGAGAAGGACGGTCTGTT
>Location:NODE_117098_length_959_cov_38.440041	Coordinate:817	Reads:2	Hits:2	Allocated_reads:1	Strand:-
TGATCCTGAAACAGGAGAAGGACGGTCTGTC
>Location:NODE_117098_length_959_cov_38.440041	Coordinate:818	Reads:1	Hits:2	Allocated_reads:0.5	Strand:+
ACAGACCGTCCTTCTCCTGTTTCAGGAA
>Location:NODE_117098_length_959_cov_38.440041	Coordinate:818	Reads:2	Hits:2	Allocated_reads:1	Strand:+
ACAGACCGTCCTTCTCCTGTTTCAGGATC
>Location:NODE_117098_length_959_cov_38.440041	Coordinate:818	Reads:1	Hits:2	Allocated_reads:0.5	Strand:-
TGATCCTGAAACAGGAGAAGGACGGTCTGT
>Location:NODE_117098_length_959_cov_38.440041	Coordinate:819	Reads:1	Hits:2	Allocated_reads:0.5	Strand:+
CAGACCGTCCTTCTCCTGTTTCAGGA
>Location:NODE_117098_length_959_cov_38.440041	Coordinate:819	Reads:2	Hits:2	Allocated_reads:1	Strand:+
CAGACCGTCCTTCTCCTGTTTCAGGATC
>Location:NODE_117098_length_959_cov_38.440041	Coordinate:819	Reads:3	Hits:2	Allocated_reads:1.5	Strand:+
CAGACCGTCCTTCTCCTGTTTCAGGATCA
>Location:NODE_117098_length_959_cov_38.440041	Coordinate:819	Reads:1	Hits:2	Allocated_reads:0.5	Strand:+
CAGACCGTCCTTCTCCTGTTTCAGGATCAT
>Location:NODE_117098_length_959_cov_38.440041	Coordinate:820	Reads:1	Hits:2	Allocated_reads:0.5	Strand:+
AGACCGTCCTTCTCCTGTTTCAGGATC
>Location:NODE_117098_length_959_cov_38.440041	Coordinate:820	Reads:1	Hits:2	Allocated_reads:0.5	Strand:-
TCCTGAAACAGGAGAAGGACGGTCT
>Location:NODE_117098_length_959_cov_38.440041	Coordinate:820	Reads:5	Hits:2	Allocated_reads:2.5	Strand:-
TGATCCTGAAACAGGAGAAGGACGGTCT
>Location:NODE_117098_length_959_cov_38.440041	Coordinate:821	Reads:1	Hits:2	Allocated_reads:0.5	Strand:+
GACCGTCCTTCTCCTGTTTCAGGATT
>Location:NODE_117098_length_959_cov_38.440041	Coordinate:821	Reads:11	Hits:2	Allocated_reads:5.5	Strand:+
GACCGTCCTTCTCCTGTTTCAGGATC
>Location:NODE_117098_length_959_cov_38.440041	Coordinate:821	Reads:2	Hits:2	Allocated_reads:1	Strand:+
GACCGTCCTTCTCCTGTTTCAGGATCA
>Location:NODE_117098_length_959_cov_38.440041	Coordinate:821	Reads:1	Hits:2	Allocated_reads:0.5	Strand:+
GACCGTCCTTCTCCTGTTTCAGGATCAGT
>Location:NODE_117098_length_959_cov_38.440041	Coordinate:821	Reads:2	Hits:2	Allocated_reads:1	Strand:-
GATCCTGAAACAGGAGAAGGACGGTC
>Location:NODE_117098_length_959_cov_38.440041	Coordinate:821	Reads:1	Hits:2	Allocated_reads:0.5	Strand:-
TCCTGAAACAGGAGAAGGACGGTC
>Location:NODE_117098_length_959_cov_38.440041	Coordinate:821	Reads:3	Hits:2	Allocated_reads:1.5	Strand:-
TGATCCTGAAACAGGAGAAGGACGGTC
>Location:NODE_117098_length_959_cov_38.440041	Coordinate:823	Reads:1	Hits:2	Allocated_reads:0.5	Strand:+
CCGTCCTTCTCCTGTTTCAGGATCA
>Location:NODE_117098_length_959_cov_38.440041	Coordinate:824	Reads:1	Hits:2	Allocated_reads:0.5	Strand:+
CGTCCTTCTCCTGTTTCAGGATCA
>Location:NODE_117098_length_959_cov_38.440041	Coordinate:824	Reads:1	Hits:2	Allocated_reads:0.5	Strand:-
TGATCCTGAAACAGGAGAAGGACG
>Location:NODE_117098_length_959_cov_38.440041	Coordinate:829	Reads:1	Hits:2	Allocated_reads:0.5	Strand:-
GTGAAATCCTGATCCTGAAACAGGAGAA
>Location:NODE_117098_length_959_cov_38.440041	Coordinate:829	Reads:3	Hits:2	Allocated_reads:1.5	Strand:+
TTCTCCTGTTTCAGGATCAGGATTTCACT
>Location:NODE_117098_length_959_cov_38.440041	Coordinate:829	Reads:1	Hits:2	Allocated_reads:0.5	Strand:+
TTCTCCTGTTTCAGGATCAGGATTTCACTGTC
>Location:NODE_117098_length_959_cov_38.440041	Coordinate:829	Reads:1	Hits:2	Allocated_reads:0.5	Strand:+
TTCTCCTGTTTCAGGATCAGGATTTCACTGTCC
>Location:NODE_117098_length_959_cov_38.440041	Coordinate:831	Reads:1	Hits:2	Allocated_reads:0.5	Strand:+
CTCCTGTTTCAGGATCAGGATTTCACTGTCCC
>Location:NODE_117098_length_959_cov_38.440041	Coordinate:832	Reads:1	Hits:2	Allocated_reads:0.5	Strand:+
TCCTGTTTCAGGATCAGGATTTCACTGTC
>Location:NODE_117098_length_959_cov_38.440041	Coordinate:832	Reads:1	Hits:2	Allocated_reads:0.5	Strand:+
TCCTGTTTCAGGATCAGGATTTCACTGTTG
>Location:NODE_117098_length_959_cov_38.440041	Coordinate:832	Reads:21	Hits:2	Allocated_reads:10.5	Strand:+
TCCTGTTTCAGGATCAGGATTTCACTGTCC
>Location:NODE_117098_length_959_cov_38.440041	Coordinate:832	Reads:1	Hits:2	Allocated_reads:0.5	Strand:+
TCCTGTTTCAGGATCAGGATTTCACTGTCCC
>Location:NODE_117098_length_959_cov_38.440041	Coordinate:833	Reads:6	Hits:2	Allocated_reads:3	Strand:+
CCTGTTTCAGGATCAGGATTTCACTGTCC
>Location:NODE_117098_length_959_cov_38.440041	Coordinate:834	Reads:1	Hits:2	Allocated_reads:0.5	Strand:+
CTGTTTCAGGATCAGGATTTCACTGTC
>Location:NODE_117098_length_959_cov_38.440041	Coordinate:834	Reads:13	Hits:2	Allocated_reads:6.5	Strand:+
CTGTTTCAGGATCAGGATTTCACTGTCC
>Location:NODE_117098_length_959_cov_38.440041	Coordinate:834	Reads:3	Hits:2	Allocated_reads:1.5	Strand:+
CTGTTTCAGGATCAGGATTTCACTGTCCC
>Location:NODE_117098_length_959_cov_38.440041	Coordinate:835	Reads:1	Hits:2	Allocated_reads:0.5	Strand:+
TGTTTCAGGATCAGGATTTCACTGT
>Location:NODE_117098_length_959_cov_38.440041	Coordinate:835	Reads:43	Hits:2	Allocated_reads:21.5	Strand:+
TGTTTCAGGATCAGGATTTCACTGTC
>Location:NODE_117098_length_959_cov_38.440041	Coordinate:835	Reads:78	Hits:2	Allocated_reads:39	Strand:+
TGTTTCAGGATCAGGATTTCACTGTCC
>Location:NODE_117098_length_959_cov_38.440041	Coordinate:835	Reads:127	Hits:2	Allocated_reads:63.5	Strand:+
TGTTTCAGGATCAGGATTTCACTGTCCC
>Location:NODE_117098_length_959_cov_38.440041	Coordinate:835	Reads:27	Hits:2	Allocated_reads:13.5	Strand:+
TGTTTCAGGATCAGGATTTCACTGTCCCTC
>Location:NODE_117098_length_959_cov_38.440041	Coordinate:835	Reads:3	Hits:2	Allocated_reads:1.5	Strand:+
TGTTTCAGGATCAGGATTTCACTGTCCCTCT
>Location:NODE_117098_length_959_cov_38.440041	Coordinate:835	Reads:1	Hits:2	Allocated_reads:0.5	Strand:+
TGTTTCAGGATCAGGATTTCACTGTCCCTCTGCC
>Location:NODE_117098_length_959_cov_38.440041	Coordinate:836	Reads:3	Hits:2	Allocated_reads:1.5	Strand:+
GTTTCAGGATCAGGATTTCACTGTC
>Location:NODE_117098_length_959_cov_38.440041	Coordinate:836	Reads:5	Hits:2	Allocated_reads:2.5	Strand:+
GTTTCAGGATCAGGATTTCACTGTCC
>Location:NODE_117098_length_959_cov_38.440041	Coordinate:836	Reads:7	Hits:2	Allocated_reads:3.5	Strand:+
GTTTCAGGATCAGGATTTCACTGTCCC
>Location:NODE_117098_length_959_cov_38.440041	Coordinate:836	Reads:3	Hits:2	Allocated_reads:1.5	Strand:+
GTTTCAGGATCAGGATTTCACTGTCCCTC
>Location:NODE_117098_length_959_cov_38.440041	Coordinate:837	Reads:9	Hits:2	Allocated_reads:4.5	Strand:+
TTTCAGGATCAGGATTTCACTGTC
>Location:NODE_117098_length_959_cov_38.440041	Coordinate:837	Reads:3	Hits:2	Allocated_reads:1.5	Strand:+
TTTCAGGATCAGGATTTCACTGTCC
>Location:NODE_117098_length_959_cov_38.440041	Coordinate:837	Reads:8	Hits:2	Allocated_reads:4	Strand:+
TTTCAGGATCAGGATTTCACTGTCCC
>Location:NODE_117098_length_959_cov_38.440041	Coordinate:837	Reads:1	Hits:2	Allocated_reads:0.5	Strand:+
TTTCAGGATCAGGATTTCACTGTCCCT
>Location:NODE_117098_length_959_cov_38.440041	Coordinate:837	Reads:4	Hits:2	Allocated_reads:2	Strand:+
TTTCAGGATCAGGATTTCACTGTCCCTC
>Location:NODE_117098_length_959_cov_38.440041	Coordinate:837	Reads:11	Hits:2	Allocated_reads:5.5	Strand:+
TTTCAGGATCAGGATTTCACTGTCCCTCT
>Location:NODE_117098_length_959_cov_38.440041	Coordinate:837	Reads:7	Hits:2	Allocated_reads:3.5	Strand:+
TTTCAGGATCAGGATTTCACTGTCCCTCTGCC
>Location:NODE_117098_length_959_cov_38.440041	Coordinate:837	Reads:1	Hits:2	Allocated_reads:0.5	Strand:+
TTTCAGGATCAGGATTTCACTGTCCCTCTGCCT
>Location:NODE_117098_length_959_cov_38.440041	Coordinate:838	Reads:1	Hits:2	Allocated_reads:0.5	Strand:+
TTCAGGATCAGGATTTCACTGTCA
>Location:NODE_117098_length_959_cov_38.440041	Coordinate:838	Reads:13	Hits:2	Allocated_reads:6.5	Strand:+
TTCAGGATCAGGATTTCACTGTCC
>Location:NODE_117098_length_959_cov_38.440041	Coordinate:838	Reads:2	Hits:2	Allocated_reads:1	Strand:+
TTCAGGATCAGGATTTCACTGTCCC
>Location:NODE_117098_length_959_cov_38.440041	Coordinate:838	Reads:5	Hits:2	Allocated_reads:2.5	Strand:+
TTCAGGATCAGGATTTCACTGTCCCTC
>Location:NODE_117098_length_959_cov_38.440041	Coordinate:838	Reads:1	Hits:2	Allocated_reads:0.5	Strand:+
TTCAGGATCAGGATTTCACTGTCCATCT
>Location:NODE_117098_length_959_cov_38.440041	Coordinate:838	Reads:28	Hits:2	Allocated_reads:14	Strand:+
TTCAGGATCAGGATTTCACTGTCCCTCT
>Location:NODE_117098_length_959_cov_38.440041	Coordinate:838	Reads:4	Hits:2	Allocated_reads:2	Strand:+
TTCAGGATCAGGATTTCACTGTCCCTCTGC
>Location:NODE_117098_length_959_cov_38.440041	Coordinate:838	Reads:1	Hits:2	Allocated_reads:0.5	Strand:+
TTCAGGATCAGGATTTCACTGTCGCTCTGCC
>Location:NODE_117098_length_959_cov_38.440041	Coordinate:838	Reads:154	Hits:2	Allocated_reads:77	Strand:+
TTCAGGATCAGGATTTCACTGTCCCTCTGCC
>Location:NODE_117098_length_959_cov_38.440041	Coordinate:838	Reads:1	Hits:2	Allocated_reads:0.5	Strand:+
TTCAGGATCAGGATTTCACTGTCCCTCTGCCG
>Location:NODE_117098_length_959_cov_38.440041	Coordinate:838	Reads:36	Hits:2	Allocated_reads:18	Strand:+
TTCAGGATCAGGATTTCACTGTCCCTCTGCCT
>Location:NODE_117098_length_959_cov_38.440041	Coordinate:839	Reads:9	Hits:2	Allocated_reads:4.5	Strand:+
TCAGGATCAGGATTTCACTGTCCCTCT
>Location:NODE_117098_length_959_cov_38.440041	Coordinate:839	Reads:1	Hits:2	Allocated_reads:0.5	Strand:+
TCAGGATCAGGATTTCACTGTCCCTCTGC
>Location:NODE_117098_length_959_cov_38.440041	Coordinate:839	Reads:25	Hits:2	Allocated_reads:12.5	Strand:+
TCAGGATCAGGATTTCACTGTCCCTCTGCC
>Location:NODE_117098_length_959_cov_38.440041	Coordinate:839	Reads:12	Hits:2	Allocated_reads:6	Strand:+
TCAGGATCAGGATTTCACTGTCCCTCTGCCT
>Location:NODE_117098_length_959_cov_38.440041	Coordinate:839	Reads:2	Hits:2	Allocated_reads:1	Strand:+
TCAGGATCAGGATTTCACTGTCCCTCTGCCTAAGC
>Location:NODE_117098_length_959_cov_38.440041	Coordinate:840	Reads:1	Hits:2	Allocated_reads:0.5	Strand:+
CAGGATCAGGATTTCACTGTCCCTCT
>Location:NODE_117098_length_959_cov_38.440041	Coordinate:840	Reads:3	Hits:2	Allocated_reads:1.5	Strand:+
CAGGATCAGGATTTCACTGTCCCTCTGCC
>Location:NODE_117098_length_959_cov_38.440041	Coordinate:840	Reads:2	Hits:2	Allocated_reads:1	Strand:+
CAGGATCAGGATTTCACTGTCCCTCTGCCT
>Location:NODE_117098_length_959_cov_38.440041	Coordinate:840	Reads:1	Hits:2	Allocated_reads:0.5	Strand:+
CAGGATCAGGATTTCACTGTCCCTCTGCCTAAGCT
>Location:NODE_117098_length_959_cov_38.440041	Coordinate:841	Reads:1	Hits:2	Allocated_reads:0.5	Strand:+
AGGATCAGGATTTCACTGTCCCTCTG
>Location:NODE_117098_length_959_cov_38.440041	Coordinate:841	Reads:1	Hits:2	Allocated_reads:0.5	Strand:+
AGGATCAGGATTTCACTGTCCCTGTGCC
>Location:NODE_117098_length_959_cov_38.440041	Coordinate:841	Reads:15	Hits:2	Allocated_reads:7.5	Strand:+
AGGATCAGGATTTCACTGTCCCTCTGCC
>Location:NODE_117098_length_959_cov_38.440041	Coordinate:841	Reads:9	Hits:2	Allocated_reads:4.5	Strand:+
AGGATCAGGATTTCACTGTCCCTCTGCCT
>Location:NODE_117098_length_959_cov_38.440041	Coordinate:841	Reads:2	Hits:2	Allocated_reads:1	Strand:+
AGGATCAGGATTTCACTGTCCCTCTGCCTAAGC
>Location:NODE_117098_length_959_cov_38.440041	Coordinate:842	Reads:6	Hits:2	Allocated_reads:3	Strand:+
GGATCAGGATTTCACTGTCCCTCTGCC
>Location:NODE_117098_length_959_cov_38.440041	Coordinate:842	Reads:1	Hits:2	Allocated_reads:0.5	Strand:+
GGATCAGGATTTCACTGTCCCTCTGCCC
>Location:NODE_117098_length_959_cov_38.440041	Coordinate:842	Reads:6	Hits:2	Allocated_reads:3	Strand:+
GGATCAGGATTTCACTGTCCCTCTGCCT
>Location:NODE_117098_length_959_cov_38.440041	Coordinate:842	Reads:1	Hits:2	Allocated_reads:0.5	Strand:+
GGATCAGGATTTCACTGTCCCTCTGCCTA
>Location:NODE_117098_length_959_cov_38.440041	Coordinate:842	Reads:3	Hits:2	Allocated_reads:1.5	Strand:+
GGATCAGGATTTCACTGTCCCTCTGCCTAAGC
>Location:NODE_117098_length_959_cov_38.440041	Coordinate:843	Reads:1	Hits:2	Allocated_reads:0.5	Strand:-
CAGAGGGACAGTGAAATCCTGATC
>Location:NODE_117098_length_959_cov_38.440041	Coordinate:843	Reads:1	Hits:2	Allocated_reads:0.5	Strand:-
CAGAGGGACAGTGAAATCCTGATT
>Location:NODE_117098_length_959_cov_38.440041	Coordinate:843	Reads:4	Hits:2	Allocated_reads:2	Strand:+
GATCAGGATTTCACTGTCCCTCTGCC
>Location:NODE_117098_length_959_cov_38.440041	Coordinate:843	Reads:1	Hits:2	Allocated_reads:0.5	Strand:+
GATCAGGATTTCACTGTCCCTCTGCCG
>Location:NODE_117098_length_959_cov_38.440041	Coordinate:843	Reads:17	Hits:2	Allocated_reads:8.5	Strand:+
GATCAGGATTTCACTGTCCCTCTGCCT
>Location:NODE_117098_length_959_cov_38.440041	Coordinate:843	Reads:2	Hits:2	Allocated_reads:1	Strand:+
GATCAGGATTTCACTGTCCCTCTGCCTA
>Location:NODE_117098_length_959_cov_38.440041	Coordinate:843	Reads:1	Hits:2	Allocated_reads:0.5	Strand:+
GATCAGGATTTCACTGTCCCTCTGCCTAAG
>Location:NODE_117098_length_959_cov_38.440041	Coordinate:843	Reads:2	Hits:2	Allocated_reads:1	Strand:+
GATCAGGATTTCACTGTCCCTCTGCCTAAGC
>Location:NODE_117098_length_959_cov_38.440041	Coordinate:843	Reads:1	Hits:2	Allocated_reads:0.5	Strand:-
GCAGAGGGACAGTGAAATCCTGATC
>Location:NODE_117098_length_959_cov_38.440041	Coordinate:843	Reads:7	Hits:2	Allocated_reads:3.5	Strand:-
GGCAGAGGGACAGTGAAATCCTGATC
>Location:NODE_117098_length_959_cov_38.440041	Coordinate:843	Reads:1	Hits:2	Allocated_reads:0.5	Strand:-
TAGGCAGAGGGACAGTGAAATCCTGATC
>Location:NODE_117098_length_959_cov_38.440041	Coordinate:844	Reads:5	Hits:2	Allocated_reads:2.5	Strand:+
ATCAGGATTTCACTGTCCCTCTGCC
>Location:NODE_117098_length_959_cov_38.440041	Coordinate:844	Reads:18	Hits:2	Allocated_reads:9	Strand:+
ATCAGGATTTCACTGTCCCTCTGCCT
>Location:NODE_117098_length_959_cov_38.440041	Coordinate:844	Reads:3	Hits:2	Allocated_reads:1.5	Strand:+
ATCAGGATTTCACTGTCCCTCTGCCTAAG
>Location:NODE_117098_length_959_cov_38.440041	Coordinate:844	Reads:1	Hits:2	Allocated_reads:0.5	Strand:+
ATCAGGATTTCACTGTCCCTCTGCCTAAGT
>Location:NODE_117098_length_959_cov_38.440041	Coordinate:844	Reads:14	Hits:2	Allocated_reads:7	Strand:+
ATCAGGATTTCACTGTCCCTCTGCCTAAGC
>Location:NODE_117098_length_959_cov_38.440041	Coordinate:844	Reads:2	Hits:2	Allocated_reads:1	Strand:+
ATCAGGATTTCACTGTCCCTCTGCCTAAGCT
>Location:NODE_117098_length_959_cov_38.440041	Coordinate:845	Reads:1	Hits:2	Allocated_reads:0.5	Strand:-
GGCAGAGGGACAGTGAAATCCTGA
>Location:NODE_117098_length_959_cov_38.440041	Coordinate:845	Reads:1	Hits:2	Allocated_reads:0.5	Strand:+
TCAGGATTTCACTGTCCCTCTGCT
>Location:NODE_117098_length_959_cov_38.440041	Coordinate:845	Reads:92	Hits:2	Allocated_reads:46	Strand:+
TCAGGATTTCACTGTCCCTCTGCC
>Location:NODE_117098_length_959_cov_38.440041	Coordinate:845	Reads:1	Hits:2	Allocated_reads:0.5	Strand:+
TCAGGATTTCACTGTCCCTCTCCCT
>Location:NODE_117098_length_959_cov_38.440041	Coordinate:845	Reads:1	Hits:2	Allocated_reads:0.5	Strand:+
TCAGGATTTCACTGTCCCTCTGCCC
>Location:NODE_117098_length_959_cov_38.440041	Coordinate:845	Reads:1	Hits:2	Allocated_reads:0.5	Strand:+
TCAGGATTTCACTGTCCCTCTGCTT
>Location:NODE_117098_length_959_cov_38.440041	Coordinate:845	Reads:17	Hits:2	Allocated_reads:8.5	Strand:+
TCAGGATTTCACTGTCCCTCTGCCG
>Location:NODE_117098_length_959_cov_38.440041	Coordinate:845	Reads:2	Hits:2	Allocated_reads:1	Strand:+
TCAGGATTTCACTGTCCCTCTGCAT
>Location:NODE_117098_length_959_cov_38.440041	Coordinate:845	Reads:4	Hits:2	Allocated_reads:2	Strand:+
TCAGGATTTCACTGTCCCTCTGCCA
>Location:NODE_117098_length_959_cov_38.440041	Coordinate:845	Reads:497	Hits:2	Allocated_reads:248.5	Strand:+
TCAGGATTTCACTGTCCCTCTGCCT
>Location:NODE_117098_length_959_cov_38.440041	Coordinate:845	Reads:22	Hits:2	Allocated_reads:11	Strand:+
TCAGGATTTCACTGTCCCTCTGCCTA
>Location:NODE_117098_length_959_cov_38.440041	Coordinate:845	Reads:4	Hits:2	Allocated_reads:2	Strand:+
TCAGGATTTCACTGTCCCTCTGCCTT
>Location:NODE_117098_length_959_cov_38.440041	Coordinate:845	Reads:1	Hits:2	Allocated_reads:0.5	Strand:+
TCAGGATTTCACTGTCCCTCTGCCTAG
>Location:NODE_117098_length_959_cov_38.440041	Coordinate:845	Reads:1	Hits:2	Allocated_reads:0.5	Strand:+
TCAGGATTTCACTGTCCCTCTGCCTAT
>Location:NODE_117098_length_959_cov_38.440041	Coordinate:845	Reads:11	Hits:2	Allocated_reads:5.5	Strand:+
TCAGGATTTCACTGTCCCTCTGCCTAA
>Location:NODE_117098_length_959_cov_38.440041	Coordinate:845	Reads:1	Hits:2	Allocated_reads:0.5	Strand:+
TCAGGATTTCACTGTCCCTCTGCCTAAA
>Location:NODE_117098_length_959_cov_38.440041	Coordinate:845	Reads:1	Hits:2	Allocated_reads:0.5	Strand:+
TCAGGATTTCACTGTCCCTCTGCCTATA
>Location:NODE_117098_length_959_cov_38.440041	Coordinate:845	Reads:1	Hits:2	Allocated_reads:0.5	Strand:+
TCAGGATTTCACTGTCCCTCTGCCTATT
>Location:NODE_117098_length_959_cov_38.440041	Coordinate:845	Reads:1	Hits:2	Allocated_reads:0.5	Strand:+
TCAGGATTTCACTGTCCCTCTGCCTTTT
>Location:NODE_117098_length_959_cov_38.440041	Coordinate:845	Reads:127	Hits:2	Allocated_reads:63.5	Strand:+
TCAGGATTTCACTGTCCCTCTGCCTAAG
>Location:NODE_117098_length_959_cov_38.440041	Coordinate:845	Reads:1	Hits:2	Allocated_reads:0.5	Strand:+
TCAGGATTTCACTGTCCCTCTGCATAAGC
>Location:NODE_117098_length_959_cov_38.440041	Coordinate:845	Reads:1	Hits:2	Allocated_reads:0.5	Strand:+
TCAGGATTTCACTGTCCCTCTGCCTAAAC
>Location:NODE_117098_length_959_cov_38.440041	Coordinate:845	Reads:1	Hits:2	Allocated_reads:0.5	Strand:+
TCAGGATTTCACTGTCCCTCTGCGTAAGC
>Location:NODE_117098_length_959_cov_38.440041	Coordinate:845	Reads:12	Hits:2	Allocated_reads:6	Strand:+
TCAGGATTTCACTGTCCCTCTGCCTAAGT
>Location:NODE_117098_length_959_cov_38.440041	Coordinate:845	Reads:3	Hits:2	Allocated_reads:1.5	Strand:+
TCAGGATTTCACTGTCCCTCTGCCTAAAG
>Location:NODE_117098_length_959_cov_38.440041	Coordinate:845	Reads:3	Hits:2	Allocated_reads:1.5	Strand:+
TCAGGATTTCACTGTCCCTCTGCCTAAGA
>Location:NODE_117098_length_959_cov_38.440041	Coordinate:845	Reads:327	Hits:2	Allocated_reads:163.5	Strand:+
TCAGGATTTCACTGTCCCTCTGCCTAAGC
>Location:NODE_117098_length_959_cov_38.440041	Coordinate:845	Reads:1	Hits:2	Allocated_reads:0.5	Strand:+
TCAGGATTTCACTGTCCCTCTGCCTAAGCG
>Location:NODE_117098_length_959_cov_38.440041	Coordinate:845	Reads:1	Hits:2	Allocated_reads:0.5	Strand:+
TCAGGATTTCACTGTCCCTCTGCCTAATTA
>Location:NODE_117098_length_959_cov_38.440041	Coordinate:845	Reads:80	Hits:2	Allocated_reads:40	Strand:+
TCAGGATTTCACTGTCCCTCTGCCTAAGCT
>Location:NODE_117098_length_959_cov_38.440041	Coordinate:845	Reads:1	Hits:2	Allocated_reads:0.5	Strand:+
TCAGGATTTCACTGTCCCTCTGCCTAAGCGG
>Location:NODE_117098_length_959_cov_38.440041	Coordinate:845	Reads:6	Hits:2	Allocated_reads:3	Strand:+
TCAGGATTTCACTGTCCCTCTGCCTAAGCTG
>Location:NODE_117098_length_959_cov_38.440041	Coordinate:845	Reads:1	Hits:2	Allocated_reads:0.5	Strand:+
TCAGGATTTCACTGTCCCTCTGCCTAAGCTGT
>Location:NODE_117098_length_959_cov_38.440041	Coordinate:845	Reads:1	Hits:2	Allocated_reads:0.5	Strand:+
TCAGGATTTCACTGTCCCTCTGCCTAAGCTTT
>Location:NODE_117098_length_959_cov_38.440041	Coordinate:845	Reads:19	Hits:2	Allocated_reads:9.5	Strand:+
TCAGGATTTCACTGTCCCTCTGCCTAAGCTGC
>Location:NODE_117098_length_959_cov_38.440041	Coordinate:845	Reads:2	Hits:2	Allocated_reads:1	Strand:+
TCAGGATTTCACTGTCCCTCTGCCTAAGCTGCT
>Location:NODE_117098_length_959_cov_38.440041	Coordinate:845	Reads:2	Hits:2	Allocated_reads:1	Strand:+
TCAGGATTTCACTGTCCCTCTGCCTAAGCTGCTC
>Location:NODE_117098_length_959_cov_38.440041	Coordinate:845	Reads:3	Hits:2	Allocated_reads:1.5	Strand:+
TCAGGATTTCACTGTCCCTCTGCCTAAGCTGCTCT
>Location:NODE_117098_length_959_cov_38.440041	Coordinate:846	Reads:12	Hits:2	Allocated_reads:6	Strand:+
CAGGATTTCACTGTCCCTCTGCCT
>Location:NODE_117098_length_959_cov_38.440041	Coordinate:846	Reads:1	Hits:2	Allocated_reads:0.5	Strand:+
CAGGATTTCACTGTCCCTCTGCCTA
>Location:NODE_117098_length_959_cov_38.440041	Coordinate:846	Reads:2	Hits:2	Allocated_reads:1	Strand:+
CAGGATTTCACTGTCCCTCTGCCTAAT
>Location:NODE_117098_length_959_cov_38.440041	Coordinate:846	Reads:6	Hits:2	Allocated_reads:3	Strand:+
CAGGATTTCACTGTCCCTCTGCCTAAG
>Location:NODE_117098_length_959_cov_38.440041	Coordinate:846	Reads:9	Hits:2	Allocated_reads:4.5	Strand:+
CAGGATTTCACTGTCCCTCTGCCTAAGC
>Location:NODE_117098_length_959_cov_38.440041	Coordinate:846	Reads:3	Hits:2	Allocated_reads:1.5	Strand:+
CAGGATTTCACTGTCCCTCTGCCTAAGCT
>Location:NODE_117098_length_959_cov_38.440041	Coordinate:846	Reads:1	Hits:2	Allocated_reads:0.5	Strand:+
CAGGATTTCACTGTCCCTCTGCCTAAGCTG
>Location:NODE_117098_length_959_cov_38.440041	Coordinate:846	Reads:1	Hits:2	Allocated_reads:0.5	Strand:-
TAGGCAGAGGGACAGTGAAATCCTG
>Location:NODE_117098_length_959_cov_38.440041	Coordinate:847	Reads:1	Hits:2	Allocated_reads:0.5	Strand:+
AGGATTTCACTGTCCCTCTGCCTAAGT
>Location:NODE_117098_length_959_cov_38.440041	Coordinate:847	Reads:2	Hits:2	Allocated_reads:1	Strand:+
AGGATTTCACTGTCCCTCTGCCTAAGC
>Location:NODE_117098_length_959_cov_38.440041	Coordinate:847	Reads:1	Hits:2	Allocated_reads:0.5	Strand:+
AGGATTTCACTGTCCCTCTGCCTAAGCT
>Location:NODE_117098_length_959_cov_38.440041	Coordinate:848	Reads:1	Hits:2	Allocated_reads:0.5	Strand:-
AGCTTAGGCAGAGGGACAGTGAAATCT
>Location:NODE_117098_length_959_cov_38.440041	Coordinate:848	Reads:3	Hits:2	Allocated_reads:1.5	Strand:-
AGCTTAGGCAGAGGGACAGTGAAATCC
>Location:NODE_117098_length_959_cov_38.440041	Coordinate:848	Reads:1	Hits:2	Allocated_reads:0.5	Strand:-
CAGCTTAGGCAGAGGGACAGTGAAATCC
>Location:NODE_117098_length_959_cov_38.440041	Coordinate:848	Reads:1	Hits:2	Allocated_reads:0.5	Strand:+
GGATTTCACTGTCCCTCTGCCTAAGCT
>Location:NODE_117098_length_959_cov_38.440041	Coordinate:848	Reads:1	Hits:2	Allocated_reads:0.5	Strand:+
GGATTTCACTGTCCCTCTGCCTAAGCTGC
>Location:NODE_117098_length_959_cov_38.440041	Coordinate:848	Reads:2	Hits:2	Allocated_reads:1	Strand:-
TTAGGCAGAGGGACAGTGAAATCC
>Location:NODE_117098_length_959_cov_38.440041	Coordinate:849	Reads:2	Hits:2	Allocated_reads:1	Strand:-
AGCTTAGGCAGAGGGACAGTGAAATC
>Location:NODE_117098_length_959_cov_38.440041	Coordinate:849	Reads:3	Hits:2	Allocated_reads:1.5	Strand:-
CAGCTTAGGCAGAGGGACAGTGAAATC
>Location:NODE_117098_length_959_cov_38.440041	Coordinate:849	Reads:2	Hits:2	Allocated_reads:1	Strand:+
GATTTCACTGTCCCTCTGCCTAAGCT
>Location:NODE_117098_length_959_cov_38.440041	Coordinate:849	Reads:3	Hits:2	Allocated_reads:1.5	Strand:+
GATTTCACTGTCCCTCTGCCTAAGCTGC
>Location:NODE_117098_length_959_cov_38.440041	Coordinate:849	Reads:1	Hits:2	Allocated_reads:0.5	Strand:-
TGAAAGAGCAGCTTAGGCAGAGGGACAGTGAAATC
>Location:NODE_117098_length_959_cov_38.440041	Coordinate:850	Reads:1	Hits:2	Allocated_reads:0.5	Strand:-
AGCAGCTTAGGCAGAGGGACAGTGAAAT
>Location:NODE_117098_length_959_cov_38.440041	Coordinate:850	Reads:1	Hits:2	Allocated_reads:0.5	Strand:-
AGCTTAGGCAGAGGGACAGTGAAAT
>Location:NODE_117098_length_959_cov_38.440041	Coordinate:851	Reads:1	Hits:2	Allocated_reads:0.5	Strand:-
AGCTTAGGCAGAGGGACAGTGAAA
>Location:NODE_117098_length_959_cov_38.440041	Coordinate:851	Reads:2	Hits:2	Allocated_reads:1	Strand:+
TTTCACTGTCCCTCTGCCTAAGCTGC
>Location:NODE_117098_length_959_cov_38.440041	Coordinate:851	Reads:7	Hits:2	Allocated_reads:3.5	Strand:+
TTTCACTGTCCCTCTGCCTAAGCTGCT
>Location:NODE_117098_length_959_cov_38.440041	Coordinate:851	Reads:1	Hits:2	Allocated_reads:0.5	Strand:+
TTTCACTGTCCCTCTGCCTAAGCTGCTC
>Location:NODE_117098_length_959_cov_38.440041	Coordinate:851	Reads:5	Hits:2	Allocated_reads:2.5	Strand:+
TTTCACTGTCCCTCTGCCTAAGCTGCTCT
>Location:NODE_117098_length_959_cov_38.440041	Coordinate:851	Reads:2	Hits:2	Allocated_reads:1	Strand:+
TTTCACTGTCCCTCTGCCTAAGCTGCTCTT
>Location:NODE_117098_length_959_cov_38.440041	Coordinate:851	Reads:1	Hits:2	Allocated_reads:0.5	Strand:+
TTTCACTGTCCCTCTGCCTAAGCTGCTCTTT
>Location:NODE_117098_length_959_cov_38.440041	Coordinate:852	Reads:1	Hits:2	Allocated_reads:0.5	Strand:-
GAGCAGCTTAGGCAGAGGGACAGTGAA
>Location:NODE_117098_length_959_cov_38.440041	Coordinate:852	Reads:1	Hits:2	Allocated_reads:0.5	Strand:+
TTCACTGTCCCTCTGCCTAAGCTGC
>Location:NODE_117098_length_959_cov_38.440041	Coordinate:852	Reads:1	Hits:2	Allocated_reads:0.5	Strand:+
TTCACTGTCCCTCTGCCTAAGCTGCT
>Location:NODE_117098_length_959_cov_38.440041	Coordinate:852	Reads:4	Hits:2	Allocated_reads:2	Strand:+
TTCACTGTCCCTCTGCCTAAGCTGCTCTT
>Location:NODE_117098_length_959_cov_38.440041	Coordinate:853	Reads:1	Hits:2	Allocated_reads:0.5	Strand:+
TCACTGTCCCTCTGCCTAAGCTGC
>Location:NODE_117098_length_959_cov_38.440041	Coordinate:853	Reads:1	Hits:2	Allocated_reads:0.5	Strand:+
TCACTGTCCCTCTGCCTAAGCTGCT
>Location:NODE_117098_length_959_cov_38.440041	Coordinate:853	Reads:6	Hits:2	Allocated_reads:3	Strand:+
TCACTGTCCCTCTGCCTAAGCTGCTC
>Location:NODE_117098_length_959_cov_38.440041	Coordinate:853	Reads:3	Hits:2	Allocated_reads:1.5	Strand:+
TCACTGTCCCTCTGCCTAAGCTGCTCT
>Location:NODE_117098_length_959_cov_38.440041	Coordinate:853	Reads:4	Hits:2	Allocated_reads:2	Strand:+
TCACTGTCCCTCTGCCTAAGCTGCTCTT
>Location:NODE_117098_length_959_cov_38.440041	Coordinate:853	Reads:1	Hits:2	Allocated_reads:0.5	Strand:-
TGAAAGAGCAGCTTAGGCAGAGGGACAGTGA
>Location:NODE_117098_length_959_cov_38.440041	Coordinate:854	Reads:1	Hits:2	Allocated_reads:0.5	Strand:+
CACTGTCCCTCTGCCTAAGCTGCTCT
>Location:NODE_117098_length_959_cov_38.440041	Coordinate:854	Reads:1	Hits:2	Allocated_reads:0.5	Strand:+
CACTGTCCCTCTGCCTAAGCTGCTCTT
>Location:NODE_117098_length_959_cov_38.440041	Coordinate:855	Reads:1	Hits:2	Allocated_reads:0.5	Strand:+
ACTGTCCCTCTGCCTAAGCTGCTCTT
>Location:NODE_117098_length_959_cov_38.440041	Coordinate:856	Reads:1	Hits:2	Allocated_reads:0.5	Strand:+
CTGTCCCTCTGCCTAAGCTGCTCT
>Location:NODE_117098_length_959_cov_38.440041	Coordinate:857	Reads:1	Hits:2	Allocated_reads:0.5	Strand:+
TGTCCCTCTGCCTAAGCTGCTCTT
>Location:NODE_117098_length_959_cov_38.440041	Coordinate:857	Reads:1	Hits:2	Allocated_reads:0.5	Strand:+
TGTCCCTCTGCCTAAGCTGCTCTTTC
>Location:NODE_117098_length_959_cov_38.440041	Coordinate:857	Reads:1	Hits:2	Allocated_reads:0.5	Strand:+
TGTCCCTCTGCCTAAGCTGCTCTTTCT
>Location:NODE_117098_length_959_cov_38.440041	Coordinate:857	Reads:2	Hits:2	Allocated_reads:1	Strand:+
TGTCCCTCTGCCTAAGCTGCTCTTTCA
>Location:NODE_117098_length_959_cov_38.440041	Coordinate:858	Reads:1	Hits:2	Allocated_reads:0.5	Strand:-
TGAAAGAGCAGCTTAGGCAGAGGGAC
>Location:NODE_117098_length_959_cov_38.440041	Coordinate:859	Reads:1	Hits:2	Allocated_reads:0.5	Strand:+
TCCCTCTGCCTAAGCTGCTCTTTC
>Location:NODE_117098_length_959_cov_38.440041	Coordinate:859	Reads:1	Hits:2	Allocated_reads:0.5	Strand:+
TCCCTCTGCCTAAGCTGCTCTTTCAGA
>Location:NODE_117098_length_959_cov_38.440041	Coordinate:859	Reads:1	Hits:2	Allocated_reads:0.5	Strand:+
TCCCTCTGCCTAAGCTGCTCTTTCAGAC
>Location:NODE_117098_length_959_cov_38.440041	Coordinate:859	Reads:1	Hits:2	Allocated_reads:0.5	Strand:-
TGAAAGAGCAGCTTAGGCAGAGGGA
>Location:NODE_117098_length_959_cov_38.440041	Coordinate:861	Reads:1	Hits:2	Allocated_reads:0.5	Strand:-
ACCGTCTGAAAGAGCAGCTTAGGCAGAGG
>Location:NODE_117098_length_959_cov_38.440041	Coordinate:862	Reads:1	Hits:2	Allocated_reads:0.5	Strand:-
AACCGTCTGAAAGAGCAGCTTAGGCAGAG
>Location:NODE_117098_length_959_cov_38.440041	Coordinate:863	Reads:5	Hits:2	Allocated_reads:2.5	Strand:-
AACCGTCTGAAAGAGCAGCTTAGGCAGA
>Location:NODE_117098_length_959_cov_38.440041	Coordinate:863	Reads:1	Hits:2	Allocated_reads:0.5	Strand:-
ACCGTCTGAAAGAGCAGCTTAGGCAGA
>Location:NODE_117098_length_959_cov_38.440041	Coordinate:865	Reads:1	Hits:2	Allocated_reads:0.5	Strand:-
GAACCGTCTGAAAGAGCAGCTTAGGCA
>Location:NODE_117098_length_959_cov_38.440041	Coordinate:865	Reads:1	Hits:2	Allocated_reads:0.5	Strand:+
TGCCTAAGCTGCTCTTTCAGACGGT
>Location:NODE_117098_length_959_cov_38.440041	Coordinate:865	Reads:1	Hits:2	Allocated_reads:0.5	Strand:+
TGCCTAAGCTGCTCTTTCAGACGGTTC
>Location:NODE_117098_length_959_cov_38.440041	Coordinate:865	Reads:1	Hits:2	Allocated_reads:0.5	Strand:+
TGCCTAAGCTGCTCTTTCAGACGGTTCATC
>Location:NODE_117098_length_959_cov_38.440041	Coordinate:866	Reads:1	Hits:2	Allocated_reads:0.5	Strand:-
AACCGTCTGAAAGAGCAGCTTAGGA
>Location:NODE_117098_length_959_cov_38.440041	Coordinate:866	Reads:32	Hits:2	Allocated_reads:16	Strand:-
AACCGTCTGAAAGAGCAGCTTAGGC
>Location:NODE_117098_length_959_cov_38.440041	Coordinate:866	Reads:15	Hits:2	Allocated_reads:7.5	Strand:-
ACCGTCTGAAAGAGCAGCTTAGGC
>Location:NODE_117098_length_959_cov_38.440041	Coordinate:866	Reads:2	Hits:2	Allocated_reads:1	Strand:-
ATGAACCGTCTGAAAGAGCAGCTTAGGC
>Location:NODE_117098_length_959_cov_38.440041	Coordinate:866	Reads:1	Hits:2	Allocated_reads:0.5	Strand:-
GAACCGTCTGAAAGAGCAGCTTAGGC
>Location:NODE_117098_length_959_cov_38.440041	Coordinate:866	Reads:1	Hits:2	Allocated_reads:0.5	Strand:-
TGAACCGTCTGAAAGAGCAGCTTAGGC
>Location:NODE_117098_length_959_cov_38.440041	Coordinate:867	Reads:2	Hits:2	Allocated_reads:1	Strand:-
AACCGTCTGAAAGAGCAGCTTAGA
>Location:NODE_117098_length_959_cov_38.440041	Coordinate:867	Reads:2	Hits:2	Allocated_reads:1	Strand:-
AACCGTCTGAAAGAGCAGCTTAGG
>Location:NODE_117098_length_959_cov_38.440041	Coordinate:867	Reads:1	Hits:2	Allocated_reads:0.5	Strand:-
ATGAACCGTCTGAAAGAGCAGCTTAGG
>Location:NODE_117098_length_959_cov_38.440041	Coordinate:867	Reads:1	Hits:2	Allocated_reads:0.5	Strand:-
GAGATGAACCGTCTGAAAGAGCAGCTTAGG
>Location:NODE_117098_length_959_cov_38.440041	Coordinate:867	Reads:1	Hits:2	Allocated_reads:0.5	Strand:-
TGAGATGAACCGTCTGAAAGAGCAGCTTAGG
>Location:NODE_117098_length_959_cov_38.440041	Coordinate:869	Reads:1	Hits:2	Allocated_reads:0.5	Strand:-
ATGAACCGTCTGAAAGAGCAGCTTA
>Location:NODE_117098_length_959_cov_38.440041	Coordinate:869	Reads:2	Hits:2	Allocated_reads:1	Strand:+
TAAGCTGCTCTTTCAGACGGTTCATC
>Location:NODE_117098_length_959_cov_38.440041	Coordinate:871	Reads:1	Hits:2	Allocated_reads:0.5	Strand:-
GACCTTGAGATGAACCGTCTGAAAGAGCAGCT
>Location:NODE_117098_length_959_cov_38.440041	Coordinate:871	Reads:2	Hits:3	Allocated_reads:0.666666666666667	Strand:-
GATGAACCGTCTGAAAGAGCAGCT
>Location:NODE_117098_length_959_cov_38.440041	Coordinate:871	Reads:2	Hits:3	Allocated_reads:0.666666666666667	Strand:-
TGAGATGAACCGTCTGAAAGAGCAGCT
>Location:NODE_117098_length_959_cov_38.440041	Coordinate:871	Reads:2	Hits:3	Allocated_reads:0.666666666666667	Strand:-
TTGAGATGAACCGTCTGAAAGAGCAGCT
>Location:NODE_117098_length_959_cov_38.440041	Coordinate:872	Reads:1	Hits:3	Allocated_reads:0.333333333333333	Strand:-
AGATGAACCGTCTGAAAGAGCAGC
>Location:NODE_117098_length_959_cov_38.440041	Coordinate:872	Reads:1	Hits:3	Allocated_reads:0.333333333333333	Strand:-
CCTTGAGATGAACCGTCTGAAAGAGCAGC
>Location:NODE_117098_length_959_cov_38.440041	Coordinate:872	Reads:3	Hits:3	Allocated_reads:1	Strand:-
CTTGAGATGAACCGTCTGAAAGAGCAGC
>Location:NODE_117098_length_959_cov_38.440041	Coordinate:872	Reads:1	Hits:2	Allocated_reads:0.5	Strand:-
GACCTTGAGATGAACCGTCTGAAAGAGCAGC
>Location:NODE_117098_length_959_cov_38.440041	Coordinate:872	Reads:1	Hits:3	Allocated_reads:0.333333333333333	Strand:-
GAGATGAACCGTCTGAAAGAGCAGC
>Location:NODE_117098_length_959_cov_38.440041	Coordinate:872	Reads:1	Hits:3	Allocated_reads:0.333333333333333	Strand:+
GCTGCTCTTTCAGACGGTTCATCTCAAGGT
>Location:NODE_117098_length_959_cov_38.440041	Coordinate:872	Reads:2	Hits:3	Allocated_reads:0.666666666666667	Strand:-
TTGAGATGAACCGTCTGAAAGAGCAGC
>Location:NODE_117098_length_959_cov_38.440041	Coordinate:872	Reads:1	Hits:2	Allocated_reads:0.5	Strand:-
TTTGACCTTGAGATGAACCGTCTGAAAGAGCAGC
>Location:NODE_117098_length_959_cov_38.440041	Coordinate:873	Reads:1	Hits:3	Allocated_reads:0.333333333333333	Strand:+
CTGCTCTTTCAGACGGTTCATCTC
>Location:NODE_117098_length_959_cov_38.440041	Coordinate:873	Reads:1	Hits:3	Allocated_reads:0.333333333333333	Strand:+
CTGCTCTTTCAGACGGTTCATCTCAAGGT
>Location:NODE_117098_length_959_cov_38.440041	Coordinate:874	Reads:1	Hits:2	Allocated_reads:0.5	Strand:-
GACCTTGAGATGAACCGTCTGAAAGAGCT
>Location:NODE_117098_length_959_cov_38.440041	Coordinate:874	Reads:1	Hits:3	Allocated_reads:0.333333333333333	Strand:-
TGAGATGAACCGTCTGAAAGAGCA
>Location:NODE_117098_length_959_cov_38.440041	Coordinate:874	Reads:1	Hits:3	Allocated_reads:0.333333333333333	Strand:+
TGCTCTTTCAGACGGTTCATCTCT
>Location:NODE_117098_length_959_cov_38.440041	Coordinate:874	Reads:7	Hits:3	Allocated_reads:2.33333333333333	Strand:+
TGCTCTTTCAGACGGTTCATCTCA
>Location:NODE_117098_length_959_cov_38.440041	Coordinate:874	Reads:2	Hits:3	Allocated_reads:0.666666666666667	Strand:+
TGCTCTTTCAGACGGTTCATCTCAA
>Location:NODE_117098_length_959_cov_38.440041	Coordinate:874	Reads:1	Hits:3	Allocated_reads:0.333333333333333	Strand:+
TGCTCTTTCAGACGGTTCATCTCAAT
>Location:NODE_117098_length_959_cov_38.440041	Coordinate:874	Reads:18	Hits:3	Allocated_reads:6	Strand:+
TGCTCTTTCAGACGGTTCATCTCAAG
>Location:NODE_117098_length_959_cov_38.440041	Coordinate:874	Reads:1	Hits:3	Allocated_reads:0.333333333333333	Strand:+
TGCTCTTTCAGACGGTTCATCTCAAGT
>Location:NODE_117098_length_959_cov_38.440041	Coordinate:874	Reads:1	Hits:3	Allocated_reads:0.333333333333333	Strand:+
TGCTCTTTCAGACGGTTCATCTCAATT
>Location:NODE_117098_length_959_cov_38.440041	Coordinate:874	Reads:30	Hits:3	Allocated_reads:10	Strand:+
TGCTCTTTCAGACGGTTCATCTCAAGG
>Location:NODE_117098_length_959_cov_38.440041	Coordinate:874	Reads:126	Hits:3	Allocated_reads:42	Strand:+
TGCTCTTTCAGACGGTTCATCTCAAGGT
>Location:NODE_117098_length_959_cov_38.440041	Coordinate:874	Reads:1	Hits:3	Allocated_reads:0.333333333333333	Strand:+
TGCTCTTTCAGACGGTTCATCTCAAGGTA
>Location:NODE_117098_length_959_cov_38.440041	Coordinate:874	Reads:27	Hits:2	Allocated_reads:13.5	Strand:+
TGCTCTTTCAGACGGTTCATCTCAAGGTC
>Location:NODE_117098_length_959_cov_38.440041	Coordinate:874	Reads:1	Hits:2	Allocated_reads:0.5	Strand:+
TGCTCTTTCAGACGGTTCATCTCAAGGTCT
>Location:NODE_117098_length_959_cov_38.440041	Coordinate:874	Reads:2	Hits:2	Allocated_reads:1	Strand:+
TGCTCTTTCAGACGGTTCATCTCAAGGTCA
>Location:NODE_117098_length_959_cov_38.440041	Coordinate:874	Reads:1	Hits:2	Allocated_reads:0.5	Strand:+
TGCTCTTTCAGACGGTTCATCTCAAGGTCAAA
>Location:NODE_117098_length_959_cov_38.440041	Coordinate:874	Reads:2	Hits:2	Allocated_reads:1	Strand:+
TGCTCTTTCAGACGGTTCATCTCAAGGTCAAAGA
>Location:NODE_117098_length_959_cov_38.440041	Coordinate:874	Reads:1	Hits:2	Allocated_reads:0.5	Strand:-
TTGACCTTGAGATGAACCGTCTGAAAGAAAA
>Location:NODE_117098_length_959_cov_38.440041	Coordinate:874	Reads:2	Hits:2	Allocated_reads:1	Strand:-
TTGACCTTGAGATGAACCGTCTGAAAGAGCA
>Location:NODE_117098_length_959_cov_38.440041	Coordinate:875	Reads:1	Hits:3	Allocated_reads:0.333333333333333	Strand:-
CCTTGAGATGAACCGTCTGAAAGAGC
>Location:NODE_117098_length_959_cov_38.440041	Coordinate:875	Reads:1	Hits:3	Allocated_reads:0.333333333333333	Strand:-
CTTGAGATGAACCGTCTGAAAGAGA
>Location:NODE_117098_length_959_cov_38.440041	Coordinate:875	Reads:1	Hits:3	Allocated_reads:0.333333333333333	Strand:-
CTTGAGATGAACCGTCTGAAAGAGC
>Location:NODE_117098_length_959_cov_38.440041	Coordinate:875	Reads:1	Hits:3	Allocated_reads:0.333333333333333	Strand:-
CTTGAGATGAACCGTCTGAAAGAGT
>Location:NODE_117098_length_959_cov_38.440041	Coordinate:875	Reads:1	Hits:4	Allocated_reads:0.25	Strand:-
CTTGAGATGAACCGTCTGGAAGAGA
>Location:NODE_117098_length_959_cov_38.440041	Coordinate:875	Reads:1	Hits:2	Allocated_reads:0.5	Strand:-
GACCTTGAGATGAACCGTCTGAAAGAGA
>Location:NODE_117098_length_959_cov_38.440041	Coordinate:875	Reads:1	Hits:2	Allocated_reads:0.5	Strand:-
GACCTTGAGATGAACCGTCTGAAAGTAG
>Location:NODE_117098_length_959_cov_38.440041	Coordinate:875	Reads:1	Hits:2	Allocated_reads:0.5	Strand:-
GACCTTGAGATGAACCGTCTGAAATAGT
>Location:NODE_117098_length_959_cov_38.440041	Coordinate:875	Reads:3	Hits:2	Allocated_reads:1.5	Strand:-
GACCTTGAGATGAACCGTCTGAAAGAGC
>Location:NODE_117098_length_959_cov_38.440041	Coordinate:875	Reads:1	Hits:3	Allocated_reads:0.333333333333333	Strand:+
GCTCTTTCAGACGGTTCATCTCAAGG
>Location:NODE_117098_length_959_cov_38.440041	Coordinate:875	Reads:3	Hits:3	Allocated_reads:1	Strand:+
GCTCTTTCAGACGGTTCATCTCAAGGT
>Location:NODE_117098_length_959_cov_38.440041	Coordinate:875	Reads:2	Hits:2	Allocated_reads:1	Strand:+
GCTCTTTCAGACGGTTCATCTCAAGGTC
>Location:NODE_117098_length_959_cov_38.440041	Coordinate:875	Reads:1	Hits:2	Allocated_reads:0.5	Strand:-
TGACCTTGAGATGAACCGTCTGAAAGAGA
>Location:NODE_117098_length_959_cov_38.440041	Coordinate:875	Reads:1	Hits:2	Allocated_reads:0.5	Strand:-
TGACCTTGAGATGAACCGTCTGAAAGAGC
>Location:NODE_117098_length_959_cov_38.440041	Coordinate:875	Reads:7	Hits:2	Allocated_reads:3.5	Strand:-
TTGACCTTGAGATGAACCGTCTGAAAGAGC
>Location:NODE_117098_length_959_cov_38.440041	Coordinate:875	Reads:1	Hits:3	Allocated_reads:0.333333333333333	Strand:-
TTGAGATGAACCGTCTGAAAGAGC
>Location:NODE_117098_length_959_cov_38.440041	Coordinate:876	Reads:1	Hits:3	Allocated_reads:0.333333333333333	Strand:+
CTCTTTCAGACGGTTCATCTCAAGG
>Location:NODE_117098_length_959_cov_38.440041	Coordinate:876	Reads:1	Hits:3	Allocated_reads:0.333333333333333	Strand:+
CTCTTTCAGACGGTTCATCTCAAGGT
>Location:NODE_117098_length_959_cov_38.440041	Coordinate:876	Reads:1	Hits:2	Allocated_reads:0.5	Strand:+
CTCTTTCAGACGGTTCATCTCAAGGTC
>Location:NODE_117098_length_959_cov_38.440041	Coordinate:876	Reads:1	Hits:2	Allocated_reads:0.5	Strand:-
GACCTTGAGATGAACCGTCTGAAAGAA
>Location:NODE_117098_length_959_cov_38.440041	Coordinate:876	Reads:2	Hits:2	Allocated_reads:1	Strand:-
GACCTTGAGATGAACCGTCTGAAAGAG
>Location:NODE_117098_length_959_cov_38.440041	Coordinate:876	Reads:1	Hits:2	Allocated_reads:0.5	Strand:-
TTGACCTTGAGATGAACCGTCTGAAAGAA
>Location:NODE_117098_length_959_cov_38.440041	Coordinate:877	Reads:1	Hits:3	Allocated_reads:0.333333333333333	Strand:-
ACCTTGAGATGAACCGTCTGAAAGA
>Location:NODE_117098_length_959_cov_38.440041	Coordinate:877	Reads:2	Hits:2	Allocated_reads:1	Strand:-
ATCTTTGACCTTGAGATGAACCGTCTGAAAGA
>Location:NODE_117098_length_959_cov_38.440041	Coordinate:877	Reads:2	Hits:3	Allocated_reads:0.666666666666667	Strand:-
CCTTGAGATGAACCGTCTGAAAGA
>Location:NODE_117098_length_959_cov_38.440041	Coordinate:877	Reads:1	Hits:2	Allocated_reads:0.5	Strand:-
GACCTTGAGATGAACCGTCTGAAAGT
>Location:NODE_117098_length_959_cov_38.440041	Coordinate:877	Reads:1	Hits:2	Allocated_reads:0.5	Strand:-
GACCTTGAGATGAACCGTTTGAAAGA
>Location:NODE_117098_length_959_cov_38.440041	Coordinate:877	Reads:38	Hits:2	Allocated_reads:19	Strand:-
GACCTTGAGATGAACCGTCTGAAAGA
>Location:NODE_117098_length_959_cov_38.440041	Coordinate:877	Reads:1	Hits:3	Allocated_reads:0.333333333333333	Strand:+
TCTTTCAGACGGTTCATCTCAAGG
>Location:NODE_117098_length_959_cov_38.440041	Coordinate:877	Reads:1	Hits:3	Allocated_reads:0.333333333333333	Strand:+
TCTTTCAGACGGTTCATCTCAAGGG
>Location:NODE_117098_length_959_cov_38.440041	Coordinate:877	Reads:4	Hits:3	Allocated_reads:1.33333333333333	Strand:+
TCTTTCAGACGGTTCATCTCAAGGT
>Location:NODE_117098_length_959_cov_38.440041	Coordinate:877	Reads:16	Hits:2	Allocated_reads:8	Strand:+
TCTTTCAGACGGTTCATCTCAAGGTC
>Location:NODE_117098_length_959_cov_38.440041	Coordinate:877	Reads:2	Hits:2	Allocated_reads:1	Strand:+
TCTTTCAGACGGTTCATCTCAAGGTCA
>Location:NODE_117098_length_959_cov_38.440041	Coordinate:877	Reads:4	Hits:2	Allocated_reads:2	Strand:+
TCTTTCAGACGGTTCATCTCAAGGTCAAA
>Location:NODE_117098_length_959_cov_38.440041	Coordinate:877	Reads:1	Hits:2	Allocated_reads:0.5	Strand:+
TCTTTCAGACGGTTCATCTCAAGGTCAAAA
>Location:NODE_117098_length_959_cov_38.440041	Coordinate:877	Reads:1	Hits:2	Allocated_reads:0.5	Strand:-
TCTTTGACCTTGAGATGAACCGTCTGAAAGA
>Location:NODE_117098_length_959_cov_38.440041	Coordinate:877	Reads:2	Hits:2	Allocated_reads:1	Strand:-
TGACCTTGAGATGAACCGTCTGAAAGA
>Location:NODE_117098_length_959_cov_38.440041	Coordinate:877	Reads:55	Hits:2	Allocated_reads:27.5	Strand:-
TTGACCTTGAGATGAACCGTCTGAAAGA
>Location:NODE_117098_length_959_cov_38.440041	Coordinate:877	Reads:2	Hits:2	Allocated_reads:1	Strand:-
TTTGACCTTGAGATGAACCGTCTGAAAGA
>Location:NODE_117098_length_959_cov_38.440041	Coordinate:878	Reads:1	Hits:2	Allocated_reads:0.5	Strand:+
CTTTCAGACGGTTCATCTCAAGGTCAAAG
>Location:NODE_117098_length_959_cov_38.440041	Coordinate:878	Reads:1	Hits:2	Allocated_reads:0.5	Strand:-
GACCTTGAGATGAACCGTCTGAAAT
>Location:NODE_117098_length_959_cov_38.440041	Coordinate:878	Reads:1	Hits:3	Allocated_reads:0.333333333333333	Strand:-
GACCTTGAGATGAACCGTCTGAATA
>Location:NODE_117098_length_959_cov_38.440041	Coordinate:878	Reads:1	Hits:2	Allocated_reads:0.5	Strand:-
GACCTTGAGATGAACCGTCTGAGGG
>Location:NODE_117098_length_959_cov_38.440041	Coordinate:878	Reads:1	Hits:3	Allocated_reads:0.333333333333333	Strand:-
GACCTTGAGATGAACCGTCTGGAAG
>Location:NODE_117098_length_959_cov_38.440041	Coordinate:878	Reads:12	Hits:2	Allocated_reads:6	Strand:-
GACCTTGAGATGAACCGTCTGAAAG
>Location:NODE_117098_length_959_cov_38.440041	Coordinate:878	Reads:3	Hits:3	Allocated_reads:1	Strand:-
GACCTTGAGATGAACCGTCTGAAAA
>Location:NODE_117098_length_959_cov_38.440041	Coordinate:878	Reads:1	Hits:2	Allocated_reads:0.5	Strand:-
TCTTTGACCTTGAGATGAACCGTCTGAAAG
>Location:NODE_117098_length_959_cov_38.440041	Coordinate:878	Reads:11	Hits:2	Allocated_reads:5.5	Strand:-
TTGACCTTGAGATGAACCGTCTGAAAG
>Location:NODE_117098_length_959_cov_38.440041	Coordinate:878	Reads:4	Hits:3	Allocated_reads:1.33333333333333	Strand:-
TTGACCTTGAGATGAACCGTCTGAAAA
>Location:NODE_117098_length_959_cov_38.440041	Coordinate:879	Reads:1	Hits:2	Allocated_reads:0.5	Strand:-
GACCTTGAGATGAACCGTCTGAAT
>Location:NODE_117098_length_959_cov_38.440041	Coordinate:879	Reads:17	Hits:2	Allocated_reads:8.5	Strand:-
GACCTTGAGATGAACCGTCTGAAA
>Location:NODE_117098_length_959_cov_38.440041	Coordinate:879	Reads:1	Hits:2	Allocated_reads:0.5	Strand:-
TCTTTGACCTTGAGATGAACCGTCTGAAA
>Location:NODE_117098_length_959_cov_38.440041	Coordinate:879	Reads:24	Hits:2	Allocated_reads:12	Strand:-
TTGACCTTGAGATGAACCGTCTGAAA
>Location:NODE_117098_length_959_cov_38.440041	Coordinate:879	Reads:7	Hits:2	Allocated_reads:3.5	Strand:+
TTTCAGACGGTTCATCTCAAGGTC
>Location:NODE_117098_length_959_cov_38.440041	Coordinate:879	Reads:1	Hits:2	Allocated_reads:0.5	Strand:+
TTTCAGACGGTTCATCTCAAGGTCAAAG
>Location:NODE_117098_length_959_cov_38.440041	Coordinate:879	Reads:5	Hits:2	Allocated_reads:2.5	Strand:+
TTTCAGACGGTTCATCTCAAGGTCAAAGA
>Location:NODE_117098_length_959_cov_38.440041	Coordinate:879	Reads:1	Hits:2	Allocated_reads:0.5	Strand:-
TTTGACCTTGAGATGAACCGTCTGAAA
>Location:NODE_117098_length_959_cov_38.440041	Coordinate:880	Reads:2	Hits:2	Allocated_reads:1	Strand:+
TTCAGACGGTTCATCTCAAGGTCA
>Location:NODE_117098_length_959_cov_38.440041	Coordinate:880	Reads:1	Hits:2	Allocated_reads:0.5	Strand:+
TTCAGACGGTTCATCTCAAGGTCAAA
>Location:NODE_117098_length_959_cov_38.440041	Coordinate:880	Reads:1	Hits:2	Allocated_reads:0.5	Strand:+
TTCAGACGGTTCATCTCAAGGTCAAAG
>Location:NODE_117098_length_959_cov_38.440041	Coordinate:880	Reads:1	Hits:2	Allocated_reads:0.5	Strand:+
TTCAGACGGTTCATCTCAAGGTCAAAT
>Location:NODE_117098_length_959_cov_38.440041	Coordinate:880	Reads:1	Hits:2	Allocated_reads:0.5	Strand:+
TTCAGACGGTTCATCTCAAGTTCAAAGA
>Location:NODE_117098_length_959_cov_38.440041	Coordinate:880	Reads:30	Hits:2	Allocated_reads:15	Strand:+
TTCAGACGGTTCATCTCAAGGTCAAAGA
>Location:NODE_117098_length_959_cov_38.440041	Coordinate:880	Reads:1	Hits:2	Allocated_reads:0.5	Strand:+
TTCAGACGGTTCATCTCAAGGTCAAAGATGC
>Location:NODE_117098_length_959_cov_38.440041	Coordinate:880	Reads:1	Hits:2	Allocated_reads:0.5	Strand:+
TTCAGACGGTTCATCTCAAGGTCAAAGATGCT
>Location:NODE_117098_length_959_cov_38.440041	Coordinate:880	Reads:4	Hits:2	Allocated_reads:2	Strand:-
TTGACCTTGAGATGAACCGTCTGAA
>Location:NODE_117098_length_959_cov_38.440041	Coordinate:881	Reads:2	Hits:2	Allocated_reads:1	Strand:+
TCAGACGGTTCATCTCAAGGTCAAA
>Location:NODE_117098_length_959_cov_38.440041	Coordinate:881	Reads:2	Hits:2	Allocated_reads:1	Strand:+
TCAGACGGTTCATCTCAAGGTCAAAG
>Location:NODE_117098_length_959_cov_38.440041	Coordinate:881	Reads:36	Hits:2	Allocated_reads:18	Strand:+
TCAGACGGTTCATCTCAAGGTCAAAGA
>Location:NODE_117098_length_959_cov_38.440041	Coordinate:881	Reads:4	Hits:2	Allocated_reads:2	Strand:+
TCAGACGGTTCATCTCAAGGTCAAAGAT
>Location:NODE_117098_length_959_cov_38.440041	Coordinate:881	Reads:2	Hits:2	Allocated_reads:1	Strand:+
TCAGACGGTTCATCTCAAGGTCAAAGATGC
>Location:NODE_117098_length_959_cov_38.440041	Coordinate:881	Reads:1	Hits:2	Allocated_reads:0.5	Strand:+
TCAGACGGTTCATCTCAAGGTCAAAGATGCT
>Location:NODE_117098_length_959_cov_38.440041	Coordinate:881	Reads:11	Hits:2	Allocated_reads:5.5	Strand:-
TTGACCTTGAGATGAACCGTCTGA
>Location:NODE_117098_length_959_cov_38.440041	Coordinate:882	Reads:3	Hits:3	Allocated_reads:1	Strand:+
CAGACGGTTCATCTCAAGGTCAAAGA
>Location:NODE_117098_length_959_cov_38.440041	Coordinate:882	Reads:2	Hits:3	Allocated_reads:0.666666666666667	Strand:+
CAGACGGTTCATCTCAAGGTCAAAGATGC
>Location:NODE_117098_length_959_cov_38.440041	Coordinate:882	Reads:2	Hits:3	Allocated_reads:0.666666666666667	Strand:+
CAGACGGTTCATCTCAAGGTCAAAGATGCT
>Location:NODE_117098_length_959_cov_38.440041	Coordinate:882	Reads:1	Hits:3	Allocated_reads:0.333333333333333	Strand:+
CAGACGGTTCATCTCAAGGTCAAAGATGCTGT
>Location:NODE_117098_length_959_cov_38.440041	Coordinate:883	Reads:1	Hits:3	Allocated_reads:0.333333333333333	Strand:-
AAGACCAGCATCTTTGACCTTGAGATGAACCGAAA
>Location:NODE_117098_length_959_cov_38.440041	Coordinate:884	Reads:1	Hits:3	Allocated_reads:0.333333333333333	Strand:-
ATCTTTGACCTTGAGATGAACCGTC
>Location:NODE_117098_length_959_cov_38.440041	Coordinate:884	Reads:1	Hits:3	Allocated_reads:0.333333333333333	Strand:-
CCAGCATCTTTGACCTTGAGATGAACCGTC
>Location:NODE_117098_length_959_cov_38.440041	Coordinate:884	Reads:1	Hits:3	Allocated_reads:0.333333333333333	Strand:+
GACGGTTCATCTCAAGGTCAAAGATGC
>Location:NODE_117098_length_959_cov_38.440041	Coordinate:884	Reads:5	Hits:3	Allocated_reads:1.66666666666667	Strand:+
GACGGTTCATCTCAAGGTCAAAGATGCT
>Location:NODE_117098_length_959_cov_38.440041	Coordinate:884	Reads:3	Hits:3	Allocated_reads:1	Strand:-
TCTTTGACCTTGAGATGAACCGTC
>Location:NODE_117098_length_959_cov_38.440041	Coordinate:885	Reads:1	Hits:3	Allocated_reads:0.333333333333333	Strand:+
ACGGTTCATCTCAAGGTCAAAGAT
>Location:NODE_117098_length_959_cov_38.440041	Coordinate:885	Reads:1	Hits:3	Allocated_reads:0.333333333333333	Strand:+
ACGGTTCATCTCAAGGTCAAAGATGCT
>Location:NODE_117098_length_959_cov_38.440041	Coordinate:885	Reads:2	Hits:3	Allocated_reads:0.666666666666667	Strand:+
ACGGTTCATCTCAAGGTCAAAGATGCTGGT
>Location:NODE_117098_length_959_cov_38.440041	Coordinate:885	Reads:1	Hits:3	Allocated_reads:0.333333333333333	Strand:-
ATCTTTGACCTTGAGATGAACCGT
>Location:NODE_117098_length_959_cov_38.440041	Coordinate:887	Reads:1	Hits:3	Allocated_reads:0.333333333333333	Strand:-
GACCAGCATCTTTGACCTTGAGATGAACC
>Location:NODE_117098_length_959_cov_38.440041	Coordinate:887	Reads:1	Hits:3	Allocated_reads:0.333333333333333	Strand:+
GGTTCATCTCAAGGTCAAAGATGCT
>Location:NODE_117098_length_959_cov_38.440041	Coordinate:887	Reads:2	Hits:3	Allocated_reads:0.666666666666667	Strand:+
GGTTCATCTCAAGGTCAAAGATGCTGGTC
>Location:NODE_117098_length_959_cov_38.440041	Coordinate:888	Reads:7	Hits:3	Allocated_reads:2.33333333333333	Strand:-
GACCAGCATCTTTGACCTTGAGATGAAC
>Location:NODE_117098_length_959_cov_38.440041	Coordinate:888	Reads:1	Hits:3	Allocated_reads:0.333333333333333	Strand:-
GGAAAAGACCAGCATCTTTGACCTTGAGATGAAC
>Location:NODE_117098_length_959_cov_38.440041	Coordinate:888	Reads:1	Hits:3	Allocated_reads:0.333333333333333	Strand:+
GTTCATCTCAAGGTCAAAGATGCTGGT
>Location:NODE_117098_length_959_cov_38.440041	Coordinate:888	Reads:3	Hits:3	Allocated_reads:1	Strand:+
GTTCATCTCAAGGTCAAAGATGCTGGTCT
>Location:NODE_117098_length_959_cov_38.440041	Coordinate:888	Reads:1	Hits:3	Allocated_reads:0.333333333333333	Strand:+
GTTCATCTCAAGGTCAAAGATGCTGGTCTT
>Location:NODE_117098_length_959_cov_38.440041	Coordinate:889	Reads:1	Hits:3	Allocated_reads:0.333333333333333	Strand:+
TTCATCTCAAGGTCAAAGATGCTGGTC
>Location:NODE_117098_length_959_cov_38.440041	Coordinate:889	Reads:2	Hits:3	Allocated_reads:0.666666666666667	Strand:+
TTCATCTCAAGGTCAAAGATGCTGGTCT
>Location:NODE_117098_length_959_cov_38.440041	Coordinate:889	Reads:6	Hits:3	Allocated_reads:2	Strand:+
TTCATCTCAAGGTCAAAGATGCTGGTCTT
>Location:NODE_117098_length_959_cov_38.440041	Coordinate:889	Reads:8	Hits:3	Allocated_reads:2.66666666666667	Strand:+
TTCATCTCAAGGTCAAAGATGCTGGTCTTT
>Location:NODE_117098_length_959_cov_38.440041	Coordinate:889	Reads:1	Hits:3	Allocated_reads:0.333333333333333	Strand:+
TTCATCTCAAGGTCAAAGATGCTGGTCTTTT
>Location:NODE_117098_length_959_cov_38.440041	Coordinate:890	Reads:1	Hits:3	Allocated_reads:0.333333333333333	Strand:-
AAGACCAGCATCTTTGACCTTGAGATGA
>Location:NODE_117098_length_959_cov_38.440041	Coordinate:890	Reads:1	Hits:3	Allocated_reads:0.333333333333333	Strand:-
GACCAGCATCTTTGACCTTGAGATGA
>Location:NODE_117098_length_959_cov_38.440041	Coordinate:890	Reads:2	Hits:3	Allocated_reads:0.666666666666667	Strand:+
TCATCTCAAGGTCAAAGATGCTGGT
>Location:NODE_117098_length_959_cov_38.440041	Coordinate:890	Reads:8	Hits:3	Allocated_reads:2.66666666666667	Strand:+
TCATCTCAAGGTCAAAGATGCTGGTCT
>Location:NODE_117098_length_959_cov_38.440041	Coordinate:890	Reads:10	Hits:3	Allocated_reads:3.33333333333333	Strand:+
TCATCTCAAGGTCAAAGATGCTGGTCTT
>Location:NODE_117098_length_959_cov_38.440041	Coordinate:890	Reads:28	Hits:3	Allocated_reads:9.33333333333333	Strand:+
TCATCTCAAGGTCAAAGATGCTGGTCTTT
>Location:NODE_117098_length_959_cov_38.440041	Coordinate:890	Reads:2	Hits:3	Allocated_reads:0.666666666666667	Strand:+
TCATCTCAAGGTCAAAGATGCTGGTCTTTT
>Location:NODE_117098_length_959_cov_38.440041	Coordinate:891	Reads:1	Hits:3	Allocated_reads:0.333333333333333	Strand:-
AAGACCAGCATCTTTGACCTTGAGATT
>Location:NODE_117098_length_959_cov_38.440041	Coordinate:891	Reads:2	Hits:3	Allocated_reads:0.666666666666667	Strand:-
AAGACCAGCATCTTTGACCTTGAGATA
>Location:NODE_117098_length_959_cov_38.440041	Coordinate:891	Reads:2	Hits:3	Allocated_reads:0.666666666666667	Strand:+
CATCTCAAGGTCAAAGATGCTGGTCTT
>Location:NODE_117098_length_959_cov_38.440041	Coordinate:891	Reads:3	Hits:3	Allocated_reads:1	Strand:+
CATCTCAAGGTCAAAGATGCTGGTCTTT
>Location:NODE_117098_length_959_cov_38.440041	Coordinate:891	Reads:1	Hits:3	Allocated_reads:0.333333333333333	Strand:-
GACCAGCATCTTTGACCTTGAGATG
>Location:NODE_117098_length_959_cov_38.440041	Coordinate:892	Reads:3	Hits:3	Allocated_reads:1	Strand:-
AAGACCAGCATCTTTGACCTTGAGAT
>Location:NODE_117098_length_959_cov_38.440041	Coordinate:892	Reads:1	Hits:3	Allocated_reads:0.333333333333333	Strand:+
ATCTCAAGGTCAAAGATGCAGGTCG
>Location:NODE_117098_length_959_cov_38.440041	Coordinate:892	Reads:1	Hits:3	Allocated_reads:0.333333333333333	Strand:+
ATCTCAAGGTCAAAGATGCTGGTCT
>Location:NODE_117098_length_959_cov_38.440041	Coordinate:892	Reads:1	Hits:3	Allocated_reads:0.333333333333333	Strand:+
ATCTCAAGGTCAAAGATGCTGGTCTTT
>Location:NODE_117098_length_959_cov_38.440041	Coordinate:893	Reads:3	Hits:3	Allocated_reads:1	Strand:-
AAAGACCAGCATCTTTGACCTTGAGA
>Location:NODE_117098_length_959_cov_38.440041	Coordinate:893	Reads:45	Hits:3	Allocated_reads:15	Strand:-
AAGACCAGCATCTTTGACCTTGAGA
>Location:NODE_117098_length_959_cov_38.440041	Coordinate:893	Reads:1	Hits:3	Allocated_reads:0.333333333333333	Strand:-
AGACCAGCATCTTTGACCTTGAGA
>Location:NODE_117098_length_959_cov_38.440041	Coordinate:893	Reads:2	Hits:3	Allocated_reads:0.666666666666667	Strand:-
GAAAAGACCAGCATCTTTGACCTTGAGA
>Location:NODE_117098_length_959_cov_38.440041	Coordinate:893	Reads:1	Hits:3	Allocated_reads:0.333333333333333	Strand:+
TCTCAAGGTCAAAGATGCTGGTCA
>Location:NODE_117098_length_959_cov_38.440041	Coordinate:893	Reads:69	Hits:3	Allocated_reads:23	Strand:+
TCTCAAGGTCAAAGATGCTGGTCT
>Location:NODE_117098_length_959_cov_38.440041	Coordinate:893	Reads:1	Hits:3	Allocated_reads:0.333333333333333	Strand:+
TCTCAAGGTCAAAGATGCGGGTCTT
>Location:NODE_117098_length_959_cov_38.440041	Coordinate:893	Reads:19	Hits:3	Allocated_reads:6.33333333333333	Strand:+
TCTCAAGGTCAAAGATGCTGGTCTT
>Location:NODE_117098_length_959_cov_38.440041	Coordinate:893	Reads:1	Hits:3	Allocated_reads:0.333333333333333	Strand:+
TCTCAAGGTCAAAGATGCTGGTCTGT
>Location:NODE_117098_length_959_cov_38.440041	Coordinate:893	Reads:61	Hits:3	Allocated_reads:20.3333333333333	Strand:+
TCTCAAGGTCAAAGATGCTGGTCTTT
>Location:NODE_117098_length_959_cov_38.440041	Coordinate:893	Reads:17	Hits:3	Allocated_reads:5.66666666666667	Strand:+
TCTCAAGGTCAAAGATGCTGGTCTTTT
>Location:NODE_117098_length_959_cov_38.440041	Coordinate:893	Reads:6	Hits:3	Allocated_reads:2	Strand:+
TCTCAAGGTCAAAGATGCTGGTCTTTTC
>Location:NODE_117098_length_959_cov_38.440041	Coordinate:893	Reads:1	Hits:3	Allocated_reads:0.333333333333333	Strand:+
TCTCAAGGTCAAAGATGCTGGCCTTTTCC
>Location:NODE_117098_length_959_cov_38.440041	Coordinate:893	Reads:11	Hits:3	Allocated_reads:3.66666666666667	Strand:+
TCTCAAGGTCAAAGATGCTGGTCTTTTCT
>Location:NODE_117098_length_959_cov_38.440041	Coordinate:893	Reads:51	Hits:3	Allocated_reads:17	Strand:+
TCTCAAGGTCAAAGATGCTGGTCTTTTCC
>Location:NODE_117098_length_959_cov_38.440041	Coordinate:893	Reads:1	Hits:3	Allocated_reads:0.333333333333333	Strand:+
TCTCAAGGTCAAAGATGCTGGTCTTTTCCG
>Location:NODE_117098_length_959_cov_38.440041	Coordinate:893	Reads:16	Hits:3	Allocated_reads:5.33333333333333	Strand:+
TCTCAAGGTCAAAGATGCTGGTCTTTTCCT
>Location:NODE_117098_length_959_cov_38.440041	Coordinate:893	Reads:1	Hits:3	Allocated_reads:0.333333333333333	Strand:+
TCTCAAGGTCAAAGATGCTGGTCTTTTCCTGA
>Location:NODE_117098_length_959_cov_38.440041	Coordinate:893	Reads:1	Hits:3	Allocated_reads:0.333333333333333	Strand:+
TCTCAAGGTCAAAGATGCTGGTCTTTTCCTGATT
>Location:NODE_117098_length_959_cov_38.440041	Coordinate:893	Reads:2	Hits:3	Allocated_reads:0.666666666666667	Strand:+
TCTCAAGGTCAAAGATGCTGGTCTTTTCCTGATC
>Location:NODE_117098_length_959_cov_38.440041	Coordinate:894	Reads:1	Hits:3	Allocated_reads:0.333333333333333	Strand:-
AAGACCAGCATCTTTGACCTTGAG
>Location:NODE_117098_length_959_cov_38.440041	Coordinate:894	Reads:1	Hits:3	Allocated_reads:0.333333333333333	Strand:+
CTCAAGGTCAAAGATGCTGGTCTTTTC
>Location:NODE_117098_length_959_cov_38.440041	Coordinate:894	Reads:2	Hits:3	Allocated_reads:0.666666666666667	Strand:+
CTCAAGGTCAAAGATGCTGGTCTTTTCC
>Location:NODE_117098_length_959_cov_38.440041	Coordinate:895	Reads:1	Hits:3	Allocated_reads:0.333333333333333	Strand:+
TCAAGGTCAAAGATGCTGGTCTTA
>Location:NODE_117098_length_959_cov_38.440041	Coordinate:895	Reads:9	Hits:3	Allocated_reads:3	Strand:+
TCAAGGTCAAAGATGCTGGTCTTT
>Location:NODE_117098_length_959_cov_38.440041	Coordinate:895	Reads:1	Hits:3	Allocated_reads:0.333333333333333	Strand:+
TCAAGGTCAAAGATGCTGGTCTTTT
>Location:NODE_117098_length_959_cov_38.440041	Coordinate:895	Reads:3	Hits:3	Allocated_reads:1	Strand:+
TCAAGGTCAAAGATGCTGGTCTTTTC
>Location:NODE_117098_length_959_cov_38.440041	Coordinate:895	Reads:18	Hits:3	Allocated_reads:6	Strand:+
TCAAGGTCAAAGATGCTGGTCTTTTCC
>Location:NODE_117098_length_959_cov_38.440041	Coordinate:895	Reads:4	Hits:3	Allocated_reads:1.33333333333333	Strand:+
TCAAGGTCAAAGATGCTGGTCTTTTCT
>Location:NODE_117098_length_959_cov_38.440041	Coordinate:895	Reads:11	Hits:3	Allocated_reads:3.66666666666667	Strand:+
TCAAGGTCAAAGATGCTGGTCTTTTCCT
>Location:NODE_117098_length_959_cov_38.440041	Coordinate:895	Reads:1	Hits:3	Allocated_reads:0.333333333333333	Strand:+
TCAAGGTCAAAGATGCTGGTCTTTTCCTGT
>Location:NODE_117098_length_959_cov_38.440041	Coordinate:895	Reads:2	Hits:3	Allocated_reads:0.666666666666667	Strand:+
TCAAGGTCAAAGATGCTGGTCTTTTCCTGA
>Location:NODE_117098_length_959_cov_38.440041	Coordinate:895	Reads:1	Hits:3	Allocated_reads:0.333333333333333	Strand:+
TCAAGGTCAAAGATGCTGGTCTTATCCTGATC
>Location:NODE_117098_length_959_cov_38.440041	Coordinate:895	Reads:3	Hits:3	Allocated_reads:1	Strand:+
TCAAGGTCAAAGATGCTGGTCTTTTCCTGATC
>Location:NODE_117098_length_959_cov_38.440041	Coordinate:896	Reads:1	Hits:3	Allocated_reads:0.333333333333333	Strand:+
CAAGGTCAAAGATGCTGGTCTTTT
>Location:NODE_117098_length_959_cov_38.440041	Coordinate:896	Reads:1	Hits:3	Allocated_reads:0.333333333333333	Strand:+
CAAGGTCAAAGATGCTGGTCTTTTCC
>Location:NODE_117098_length_959_cov_38.440041	Coordinate:899	Reads:3	Hits:3	Allocated_reads:1	Strand:-
AGATCAGGAAAAGACCAGCATCTTTGACC
>Location:NODE_117098_length_959_cov_38.440041	Coordinate:899	Reads:1	Hits:3	Allocated_reads:0.333333333333333	Strand:-
ATCAGGAAAAGACCAGCATCTTTGACC
>Location:NODE_117098_length_959_cov_38.440041	Coordinate:899	Reads:1	Hits:3	Allocated_reads:0.333333333333333	Strand:-
CAGATCAGGAAAAGACCAGCATCTTTGCCC
>Location:NODE_117098_length_959_cov_38.440041	Coordinate:899	Reads:21	Hits:3	Allocated_reads:7	Strand:-
CAGATCAGGAAAAGACCAGCATCTTTGACC
>Location:NODE_117098_length_959_cov_38.440041	Coordinate:899	Reads:11	Hits:3	Allocated_reads:3.66666666666667	Strand:-
CAGGAAAAGACCAGCATCTTTGACC
>Location:NODE_117098_length_959_cov_38.440041	Coordinate:899	Reads:1	Hits:3	Allocated_reads:0.333333333333333	Strand:+
GGTCAAAGATGCTGGTCTTTTCTTGATC
>Location:NODE_117098_length_959_cov_38.440041	Coordinate:899	Reads:3	Hits:3	Allocated_reads:1	Strand:+
GGTCAAAGATGCTGGTCTTTTCCTGATC
>Location:NODE_117098_length_959_cov_38.440041	Coordinate:899	Reads:1	Hits:3	Allocated_reads:0.333333333333333	Strand:+
GGTCAAAGATGCTGGTCTTTTCCTGATCT
>Location:NODE_117098_length_959_cov_38.440041	Coordinate:900	Reads:1	Hits:3	Allocated_reads:0.333333333333333	Strand:-
AGATCAGGAAAAGACCAGCATCTTTGAC
>Location:NODE_117098_length_959_cov_38.440041	Coordinate:900	Reads:2	Hits:3	Allocated_reads:0.666666666666667	Strand:-
ATCAGGAAAAGACCAGCATCTTTGAC
>Location:NODE_117098_length_959_cov_38.440041	Coordinate:900	Reads:1	Hits:3	Allocated_reads:0.333333333333333	Strand:-
CAGATCAGGAAAAGACCAGCATCTTTTTT
>Location:NODE_117098_length_959_cov_38.440041	Coordinate:900	Reads:11	Hits:3	Allocated_reads:3.66666666666667	Strand:-
CAGATCAGGAAAAGACCAGCATCTTTGAC
>Location:NODE_117098_length_959_cov_38.440041	Coordinate:900	Reads:5	Hits:3	Allocated_reads:1.66666666666667	Strand:-
CAGGAAAAGACCAGCATCTTTGAC
>Location:NODE_117098_length_959_cov_38.440041	Coordinate:900	Reads:4	Hits:3	Allocated_reads:1.33333333333333	Strand:+
GTCAAAGATGCTGGTCTTTTCCTGATC
>Location:NODE_117098_length_959_cov_38.440041	Coordinate:900	Reads:1	Hits:3	Allocated_reads:0.333333333333333	Strand:-
GTTCAGATCAGGAAAAGACCAGCATCTTTGAC
>Location:NODE_117098_length_959_cov_38.440041	Coordinate:901	Reads:1	Hits:3	Allocated_reads:0.333333333333333	Strand:+
TCAAAGATGCTGGTCTTTTCCTGAT
>Location:NODE_117098_length_959_cov_38.440041	Coordinate:901	Reads:37	Hits:3	Allocated_reads:12.3333333333333	Strand:+
TCAAAGATGCTGGTCTTTTCCTGATC
>Location:NODE_117098_length_959_cov_38.440041	Coordinate:901	Reads:7	Hits:3	Allocated_reads:2.33333333333333	Strand:+
TCAAAGATGCTGGTCTTTTCCTGATCT
>Location:NODE_117098_length_959_cov_38.440041	Coordinate:901	Reads:1	Hits:3	Allocated_reads:0.333333333333333	Strand:-
TCAGGAAAAGACCAGCATCTTTGA
>Location:NODE_117098_length_959_cov_38.440041	Coordinate:902	Reads:9	Hits:3	Allocated_reads:3	Strand:+
CAAAGATGCTGGTCTTTTCCTGATC
>Location:NODE_117098_length_959_cov_38.440041	Coordinate:902	Reads:1	Hits:3	Allocated_reads:0.333333333333333	Strand:+
CAAAGATGCTGGTCTTTTCCTGATCT
>Location:NODE_117098_length_959_cov_38.440041	Coordinate:902	Reads:1	Hits:3	Allocated_reads:0.333333333333333	Strand:-
CAGATCAGGAAAAGACCAGCATCTTTT
>Location:NODE_117098_length_959_cov_38.440041	Coordinate:903	Reads:1	Hits:3	Allocated_reads:0.333333333333333	Strand:+
AAAGATGCTGGTCTTTTCCTGATC
>Location:NODE_117098_length_959_cov_38.440041	Coordinate:903	Reads:9	Hits:3	Allocated_reads:3	Strand:-
CAGATCAGGAAAAGACCAGCATCTTT
>Location:NODE_117098_length_959_cov_38.440041	Coordinate:903	Reads:1	Hits:3	Allocated_reads:0.333333333333333	Strand:-
GTTCAGATCAGGAAAAGACCAGCATCTTT
>Location:NODE_117098_length_959_cov_38.440041	Coordinate:904	Reads:2	Hits:3	Allocated_reads:0.666666666666667	Strand:-
CAGATCAGGAAAAGACCAGCATCTT
>Location:NODE_117098_length_959_cov_38.440041	Coordinate:905	Reads:5	Hits:3	Allocated_reads:1.66666666666667	Strand:-
CAGATCAGGAAAAGACCAGCATCT
>Location:NODE_117098_length_959_cov_38.440041	Coordinate:905	Reads:2	Hits:3	Allocated_reads:0.666666666666667	Strand:-
GTTCAGATCAGGAAAAGACCAGCATCT
>Location:NODE_117098_length_959_cov_38.440041	Coordinate:906	Reads:3	Hits:3	Allocated_reads:1	Strand:+
GATGCTGGTCTTTTCCTGATCTGAACA
>Location:NODE_117098_length_959_cov_38.440041	Coordinate:906	Reads:1	Hits:2	Allocated_reads:0.5	Strand:+
GATGCTGGTCTTTTCCTGATCTGAACAAGT
>Location:NODE_117098_length_959_cov_38.440041	Coordinate:906	Reads:1	Hits:2	Allocated_reads:0.5	Strand:+
GATGCTGGTCTTTTCCTGATCTGAACAAGTC
>Location:NODE_117098_length_959_cov_38.440041	Coordinate:906	Reads:1	Hits:3	Allocated_reads:0.333333333333333	Strand:-
GTTCAGATCAGGAAAAGACCAGCATT
>Location:NODE_117098_length_959_cov_38.440041	Coordinate:906	Reads:5	Hits:3	Allocated_reads:1.66666666666667	Strand:-
GTTCAGATCAGGAAAAGACCAGCATC
>Location:NODE_117098_length_959_cov_38.440041	Coordinate:906	Reads:1	Hits:3	Allocated_reads:0.333333333333333	Strand:-
TCAGATCAGGAAAAGACCAGCATC
>Location:NODE_117098_length_959_cov_38.440041	Coordinate:906	Reads:1	Hits:3	Allocated_reads:0.333333333333333	Strand:-
TGTTCAGATCAGGAAAAGACCAGCATC
>Location:NODE_117098_length_959_cov_38.440041	Coordinate:908	Reads:1	Hits:2	Allocated_reads:0.5	Strand:+
TGCTGGTCTTTTCCTGATCTGAACAAGT
>Location:NODE_117098_length_959_cov_38.440041	Coordinate:908	Reads:1	Hits:4	Allocated_reads:0.25	Strand:+
TGCTGGTCTTTTCCTGATCTGAACAAGAC
>Location:NODE_117098_length_959_cov_38.440041	Coordinate:908	Reads:17	Hits:2	Allocated_reads:8.5	Strand:+
TGCTGGTCTTTTCCTGATCTGAACAAGTC
>Location:NODE_117098_length_959_cov_38.440041	Coordinate:908	Reads:6	Hits:2	Allocated_reads:3	Strand:+
TGCTGGTCTTTTCCTGATCTGAACAAGTCT
>Location:NODE_117098_length_959_cov_38.440041	Coordinate:908	Reads:1	Hits:2	Allocated_reads:0.5	Strand:+
TGCTGGTCTTTTCCTGATCTGAACAAGTCTG
>Location:NODE_117098_length_959_cov_38.440041	Coordinate:908	Reads:3	Hits:2	Allocated_reads:1.5	Strand:+
TGCTGGTCTTTTCCTGATCTGAACAAGTCTGT
>Location:NODE_117098_length_959_cov_38.440041	Coordinate:908	Reads:1	Hits:2	Allocated_reads:0.5	Strand:+
TGCTGGTCTTTTCCTGATCTGAACAAGTCTGTTT
>Location:NODE_117098_length_959_cov_38.440041	Coordinate:908	Reads:1	Hits:4	Allocated_reads:0.25	Strand:-
TGTTCAGATCAGGAAAAGACCAGCA
>Location:NODE_117098_length_959_cov_38.440041	Coordinate:909	Reads:1	Hits:4	Allocated_reads:0.25	Strand:-
CTTGTTCAGATCAGGAAAAGACCAGC
>Location:NODE_117098_length_959_cov_38.440041	Coordinate:909	Reads:1	Hits:2	Allocated_reads:0.5	Strand:+
GCTGGTCTTTTCCTGATCTGAACAAGT
>Location:NODE_117098_length_959_cov_38.440041	Coordinate:911	Reads:3	Hits:3	Allocated_reads:1	Strand:+
TGGTCTTTTCCTGATCTGAACAAGTC
>Location:NODE_117098_length_959_cov_38.440041	Coordinate:911	Reads:3	Hits:3	Allocated_reads:1	Strand:+
TGGTCTTTTCCTGATCTGAACAAGTCT
>Location:NODE_117098_length_959_cov_38.440041	Coordinate:911	Reads:9	Hits:3	Allocated_reads:3	Strand:+
TGGTCTTTTCCTGATCTGAACAAGTCTGT
>Location:NODE_117098_length_959_cov_38.440041	Coordinate:911	Reads:5	Hits:3	Allocated_reads:1.66666666666667	Strand:+
TGGTCTTTTCCTGATCTGAACAAGTCTGTT
>Location:NODE_117098_length_959_cov_38.440041	Coordinate:911	Reads:1	Hits:3	Allocated_reads:0.333333333333333	Strand:+
TGGTCTTTTCCTGATCTGAACAAGTCTGTTCC
>Location:NODE_117098_length_959_cov_38.440041	Coordinate:912	Reads:2	Hits:3	Allocated_reads:0.666666666666667	Strand:-
AACAGACTTGTTCAGATCAGGAAAAGACC
>Location:NODE_117098_length_959_cov_38.440041	Coordinate:912	Reads:1	Hits:3	Allocated_reads:0.333333333333333	Strand:-
AGACTTGTTCAGATCAGGAAAAGACC
>Location:NODE_117098_length_959_cov_38.440041	Coordinate:912	Reads:2	Hits:3	Allocated_reads:0.666666666666667	Strand:-
GACTTGTTCAGATCAGGAAAAGACC
>Location:NODE_117098_length_959_cov_38.440041	Coordinate:912	Reads:1	Hits:3	Allocated_reads:0.333333333333333	Strand:+
GGTCTTTTCCTGATCTGAACAAGTCT
>Location:NODE_117098_length_959_cov_38.440041	Coordinate:912	Reads:2	Hits:3	Allocated_reads:0.666666666666667	Strand:+
GGTCTTTTCCTGATCTGAACAAGTCTGT
>Location:NODE_117098_length_959_cov_38.440041	Coordinate:912	Reads:1	Hits:3	Allocated_reads:0.333333333333333	Strand:+
GGTCTTTTCCTGATCTGAACAAGTCTGTT
>Location:NODE_117098_length_959_cov_38.440041	Coordinate:913	Reads:1	Hits:4	Allocated_reads:0.25	Strand:+
GTCTTTTCCTGATCTGAACAAGCCTGT
>Location:NODE_117098_length_959_cov_38.440041	Coordinate:913	Reads:1	Hits:3	Allocated_reads:0.333333333333333	Strand:+
GTCTTTTCCTGATCTGAACAAGTCTGTTCC
>Location:NODE_117098_length_959_cov_38.440041	Coordinate:914	Reads:1	Hits:3	Allocated_reads:0.333333333333333	Strand:-
AACAGACTTGTTCAGATCAGGAAAAGT
>Location:NODE_117098_length_959_cov_38.440041	Coordinate:914	Reads:1	Hits:3	Allocated_reads:0.333333333333333	Strand:-
GAACAGACTTGTTCAGATCAGGAAAAGA
>Location:NODE_117098_length_959_cov_38.440041	Coordinate:914	Reads:1	Hits:3	Allocated_reads:0.333333333333333	Strand:+
TCTTTTCCTGATCTGAACAAGTCT
>Location:NODE_117098_length_959_cov_38.440041	Coordinate:914	Reads:2	Hits:3	Allocated_reads:0.666666666666667	Strand:+
TCTTTTCCTGATCTGAACAAGTCTGT
>Location:NODE_117098_length_959_cov_38.440041	Coordinate:914	Reads:2	Hits:3	Allocated_reads:0.666666666666667	Strand:+
TCTTTTCCTGATCTGAACAAGTCTGTT
>Location:NODE_117098_length_959_cov_38.440041	Coordinate:914	Reads:8	Hits:3	Allocated_reads:2.66666666666667	Strand:+
TCTTTTCCTGATCTGAACAAGTCTGTTC
>Location:NODE_117098_length_959_cov_38.440041	Coordinate:914	Reads:10	Hits:3	Allocated_reads:3.33333333333333	Strand:+
TCTTTTCCTGATCTGAACAAGTCTGTTCC
>Location:NODE_117098_length_959_cov_38.440041	Coordinate:914	Reads:2	Hits:3	Allocated_reads:0.666666666666667	Strand:+
TCTTTTCCTGATCTGAACAAGTCTGTTCCTC
>Location:NODE_117098_length_959_cov_38.440041	Coordinate:915	Reads:4	Hits:3	Allocated_reads:1.33333333333333	Strand:+
CTTTTCCTGATCTGAACAAGTCTGTTC
>Location:NODE_117098_length_959_cov_38.440041	Coordinate:915	Reads:3	Hits:3	Allocated_reads:1	Strand:+
CTTTTCCTGATCTGAACAAGTCTGTTCC
>Location:NODE_117098_length_959_cov_38.440041	Coordinate:915	Reads:1	Hits:3	Allocated_reads:0.333333333333333	Strand:+
CTTTTCCTGATCTGAACAAGTCTGTTCCTC
>Location:NODE_117098_length_959_cov_38.440041	Coordinate:916	Reads:13	Hits:3	Allocated_reads:4.33333333333333	Strand:+
TTTTCCTGATCTGAACAAGTCTGTTC
>Location:NODE_117098_length_959_cov_38.440041	Coordinate:916	Reads:9	Hits:3	Allocated_reads:3	Strand:+
TTTTCCTGATCTGAACAAGTCTGTTCC
>Location:NODE_117098_length_959_cov_38.440041	Coordinate:916	Reads:6	Hits:3	Allocated_reads:2	Strand:+
TTTTCCTGATCTGAACAAGTCTGTTCCT
>Location:NODE_117098_length_959_cov_38.440041	Coordinate:916	Reads:10	Hits:3	Allocated_reads:3.33333333333333	Strand:+
TTTTCCTGATCTGAACAAGTCTGTTCCTC
>Location:NODE_117098_length_959_cov_38.440041	Coordinate:916	Reads:3	Hits:3	Allocated_reads:1	Strand:+
TTTTCCTGATCTGAACAAGTCTGTTCCTCT
>Location:NODE_117098_length_959_cov_38.440041	Coordinate:917	Reads:1	Hits:3	Allocated_reads:0.333333333333333	Strand:-
AAGAGGAACAGACTTGTTCAGATCAGGAAA
>Location:NODE_117098_length_959_cov_38.440041	Coordinate:917	Reads:8	Hits:3	Allocated_reads:2.66666666666667	Strand:+
TTTCCTGATCTGAACAAGTCTGTTC
>Location:NODE_117098_length_959_cov_38.440041	Coordinate:917	Reads:6	Hits:3	Allocated_reads:2	Strand:+
TTTCCTGATCTGAACAAGTCTGTTCC
>Location:NODE_117098_length_959_cov_38.440041	Coordinate:917	Reads:2	Hits:3	Allocated_reads:0.666666666666667	Strand:+
TTTCCTGATCTGAACAAGTCTGTTCCT
>Location:NODE_117098_length_959_cov_38.440041	Coordinate:917	Reads:1	Hits:3	Allocated_reads:0.333333333333333	Strand:+
TTTCCTGATCTGAACAAGTCTGTTCCAC
>Location:NODE_117098_length_959_cov_38.440041	Coordinate:917	Reads:19	Hits:3	Allocated_reads:6.33333333333333	Strand:+
TTTCCTGATCTGAACAAGTCTGTTCCTC
>Location:NODE_117098_length_959_cov_38.440041	Coordinate:917	Reads:1	Hits:3	Allocated_reads:0.333333333333333	Strand:+
TTTCCTGATCTGAACAAGTCTGTTCCTCT
>Location:NODE_117098_length_959_cov_38.440041	Coordinate:918	Reads:9	Hits:3	Allocated_reads:3	Strand:+
TTCCTGATCTGAACAAGTCTGTTC
>Location:NODE_117098_length_959_cov_38.440041	Coordinate:918	Reads:4	Hits:3	Allocated_reads:1.33333333333333	Strand:+
TTCCTGATCTGAACAAGTCTGTTCC
>Location:NODE_117098_length_959_cov_38.440041	Coordinate:918	Reads:2	Hits:3	Allocated_reads:0.666666666666667	Strand:+
TTCCTGATCTGAACAAGTCTGTTCCT
>Location:NODE_117098_length_959_cov_38.440041	Coordinate:918	Reads:16	Hits:3	Allocated_reads:5.33333333333333	Strand:+
TTCCTGATCTGAACAAGTCTGTTCCTC
>Location:NODE_117098_length_959_cov_38.440041	Coordinate:918	Reads:19	Hits:3	Allocated_reads:6.33333333333333	Strand:+
TTCCTGATCTGAACAAGTCTGTTCCTCT
>Location:NODE_117098_length_959_cov_38.440041	Coordinate:918	Reads:5	Hits:3	Allocated_reads:1.66666666666667	Strand:+
TTCCTGATCTGAACAAGTCTGTTCCTCTT
>Location:NODE_117098_length_959_cov_38.440041	Coordinate:918	Reads:11	Hits:2	Allocated_reads:5.5	Strand:+
TTCCTGATCTGAACAAGTCTGTTCCTCTTT
>Location:NODE_117098_length_959_cov_38.440041	Coordinate:918	Reads:1	Hits:2	Allocated_reads:0.5	Strand:+
TTCCTGATCTGAACAAGTCTGTTCCTCTTTTTC
>Location:NODE_117098_length_959_cov_38.440041	Coordinate:919	Reads:1	Hits:3	Allocated_reads:0.333333333333333	Strand:-
AAGAGGAACAGACTTGTTCAGATCAGGA
>Location:NODE_117098_length_959_cov_38.440041	Coordinate:919	Reads:19	Hits:3	Allocated_reads:6.33333333333333	Strand:+
TCCTGATCTGAACAAGTCTGTTCC
>Location:NODE_117098_length_959_cov_38.440041	Coordinate:919	Reads:1	Hits:3	Allocated_reads:0.333333333333333	Strand:+
TCCTGATCTGAACAAGTCTGTTCCG
>Location:NODE_117098_length_959_cov_38.440041	Coordinate:919	Reads:59	Hits:3	Allocated_reads:19.6666666666667	Strand:+
TCCTGATCTGAACAAGTCTGTTCCT
>Location:NODE_117098_length_959_cov_38.440041	Coordinate:919	Reads:1	Hits:3	Allocated_reads:0.333333333333333	Strand:+
TCCTGATCTGAACAAGTCAGTTCCTC
>Location:NODE_117098_length_959_cov_38.440041	Coordinate:919	Reads:1	Hits:3	Allocated_reads:0.333333333333333	Strand:+
TCCTGATCTGAACAAGTCTGTTCCTA
>Location:NODE_117098_length_959_cov_38.440041	Coordinate:919	Reads:62	Hits:3	Allocated_reads:20.6666666666667	Strand:+
TCCTGATCTGAACAAGTCTGTTCCTC
>Location:NODE_117098_length_959_cov_38.440041	Coordinate:919	Reads:1	Hits:3	Allocated_reads:0.333333333333333	Strand:+
TCCTGATCTGAACAAGTCTGTACCTCT
>Location:NODE_117098_length_959_cov_38.440041	Coordinate:919	Reads:1	Hits:3	Allocated_reads:0.333333333333333	Strand:+
TCCTGATCTGAACAAGTCTGTTCCTCG
>Location:NODE_117098_length_959_cov_38.440041	Coordinate:919	Reads:335	Hits:3	Allocated_reads:111.666666666667	Strand:+
TCCTGATCTGAACAAGTCTGTTCCTCT
>Location:NODE_117098_length_959_cov_38.440041	Coordinate:919	Reads:1	Hits:3	Allocated_reads:0.333333333333333	Strand:+
TCCTGATCTGAACAAGTCTGTCCCTCTT
>Location:NODE_117098_length_959_cov_38.440041	Coordinate:919	Reads:73	Hits:3	Allocated_reads:24.3333333333333	Strand:+
TCCTGATCTGAACAAGTCTGTTCCTCTT
>Location:NODE_117098_length_959_cov_38.440041	Coordinate:919	Reads:1	Hits:2	Allocated_reads:0.5	Strand:+
TCCTGATCTGAACAAGTCTGTTCCTATTT
>Location:NODE_117098_length_959_cov_38.440041	Coordinate:919	Reads:1	Hits:2	Allocated_reads:0.5	Strand:+
TCCTGATCTGAACAAGTCTGTTCCTTTTT
>Location:NODE_117098_length_959_cov_38.440041	Coordinate:919	Reads:1	Hits:2	Allocated_reads:0.5	Strand:+
TCCTGATCTGAACAAGTCTGTTCGTCTTT
>Location:NODE_117098_length_959_cov_38.440041	Coordinate:919	Reads:218	Hits:2	Allocated_reads:109	Strand:+
TCCTGATCTGAACAAGTCTGTTCCTCTTT
>Location:NODE_117098_length_959_cov_38.440041	Coordinate:919	Reads:1	Hits:3	Allocated_reads:0.333333333333333	Strand:+
TCCTGATCTGAACAAGTCTGTTCCTCTAGA
>Location:NODE_117098_length_959_cov_38.440041	Coordinate:919	Reads:29	Hits:2	Allocated_reads:14.5	Strand:+
TCCTGATCTGAACAAGTCTGTTCCTCTTTT
>Location:NODE_117098_length_959_cov_38.440041	Coordinate:919	Reads:1	Hits:2	Allocated_reads:0.5	Strand:+
TCCTGATCTGAACAAGTCTGTTCCTCTTTTT
>Location:NODE_117098_length_959_cov_38.440041	Coordinate:919	Reads:1	Hits:2	Allocated_reads:0.5	Strand:+
TCCTGATCTGAACAAGTCTGTTCCTCTTTTTT
>Location:NODE_117098_length_959_cov_38.440041	Coordinate:919	Reads:8	Hits:2	Allocated_reads:4	Strand:+
TCCTGATCTGAACAAGTCTGTTCCTCTTTTTC
>Location:NODE_117098_length_959_cov_38.440041	Coordinate:919	Reads:1	Hits:2	Allocated_reads:0.5	Strand:+
TCCTGATCTGAACAAGTCTGTTCCTCTTTTTCT
>Location:NODE_117098_length_959_cov_38.440041	Coordinate:919	Reads:2	Hits:2	Allocated_reads:1	Strand:+
TCCTGATCTGAACAAGTCTGTTCCTCTTTTTCTTC
>Location:NODE_117098_length_959_cov_38.440041	Coordinate:920	Reads:1	Hits:3	Allocated_reads:0.333333333333333	Strand:-
AAGAGGAACAGACTTGTTCAGATCAGG
>Location:NODE_117098_length_959_cov_38.440041	Coordinate:920	Reads:3	Hits:2	Allocated_reads:1.5	Strand:+
CCTGATCTGAACAAGTCTGTTCCTCTTT
>Location:NODE_117098_length_959_cov_38.440041	Coordinate:920	Reads:1	Hits:2	Allocated_reads:0.5	Strand:+
CCTGATCTGAACAAGTCTGTTCCTCTTTT
>Location:NODE_117098_length_959_cov_38.440041	Coordinate:921	Reads:1	Hits:3	Allocated_reads:0.333333333333333	Strand:+
CTGATCTGAACAAGTCTGTTCCTC
>Location:NODE_117098_length_959_cov_38.440041	Coordinate:921	Reads:2	Hits:3	Allocated_reads:0.666666666666667	Strand:+
CTGATCTGAACAAGTCTGTTCCTCT
>Location:NODE_117098_length_959_cov_38.440041	Coordinate:922	Reads:1	Hits:3	Allocated_reads:0.333333333333333	Strand:+
TGATCTGAACAAGTCTGTTCCTCT
>Location:NODE_117098_length_959_cov_38.440041	Coordinate:922	Reads:4	Hits:2	Allocated_reads:2	Strand:+
TGATCTGAACAAGTCTGTTCCTCTTT
>Location:NODE_117098_length_959_cov_38.440041	Coordinate:922	Reads:13	Hits:2	Allocated_reads:6.5	Strand:+
TGATCTGAACAAGTCTGTTCCTCTTTT
>Location:NODE_117098_length_959_cov_38.440041	Coordinate:922	Reads:3	Hits:2	Allocated_reads:1.5	Strand:+
TGATCTGAACAAGTCTGTTCCTCTTTTT
>Location:NODE_117098_length_959_cov_38.440041	Coordinate:922	Reads:11	Hits:2	Allocated_reads:5.5	Strand:+
TGATCTGAACAAGTCTGTTCCTCTTTTTC
>Location:NODE_117098_length_959_cov_38.440041	Coordinate:922	Reads:8	Hits:2	Allocated_reads:4	Strand:+
TGATCTGAACAAGTCTGTTCCTCTTTTTCT
>Location:NODE_117098_length_959_cov_38.440041	Coordinate:922	Reads:1	Hits:2	Allocated_reads:0.5	Strand:+
TGATCTGAACAAGTCTGTTCCTCTTTTTCTT
>Location:NODE_117098_length_959_cov_38.440041	Coordinate:922	Reads:2	Hits:2	Allocated_reads:1	Strand:+
TGATCTGAACAAGTCTGTTCCTCTTTTTCTTC
>Location:NODE_117098_length_959_cov_38.440041	Coordinate:923	Reads:1	Hits:2	Allocated_reads:0.5	Strand:-
AAAAGAGGAACAGACTTGTTCAGATC
>Location:NODE_117098_length_959_cov_38.440041	Coordinate:923	Reads:13	Hits:3	Allocated_reads:4.33333333333333	Strand:-
AAGAGGAACAGACTTGTTCAGATC
>Location:NODE_117098_length_959_cov_38.440041	Coordinate:923	Reads:3	Hits:2	Allocated_reads:1.5	Strand:+
GATCTGAACAAGTCTGTTCCTCTTTTTC
>Location:NODE_117098_length_959_cov_38.440041	Coordinate:923	Reads:1	Hits:2	Allocated_reads:0.5	Strand:+
GATCTGAACAAGTCTGTTCCTCTTTTTCTTT
>Location:NODE_117098_length_959_cov_38.440041	Coordinate:924	Reads:1	Hits:2	Allocated_reads:0.5	Strand:+
ATCTGAACAAGTCTGTTCCTCTTTTTC
>Location:NODE_117098_length_959_cov_38.440041	Coordinate:924	Reads:1	Hits:2	Allocated_reads:0.5	Strand:+
ATCTGAACAAGTCTGTTCCTCTTTTTCTTC
>Location:NODE_117098_length_959_cov_38.440041	Coordinate:925	Reads:7	Hits:2	Allocated_reads:3.5	Strand:+
TCTGAACAAGTCTGTTCCTCTTTTTC
>Location:NODE_117098_length_959_cov_38.440041	Coordinate:925	Reads:7	Hits:2	Allocated_reads:3.5	Strand:+
TCTGAACAAGTCTGTTCCTCTTTTTCT
>Location:NODE_117098_length_959_cov_38.440041	Coordinate:925	Reads:4	Hits:2	Allocated_reads:2	Strand:+
TCTGAACAAGTCTGTTCCTCTTTTTCTT
>Location:NODE_117098_length_959_cov_38.440041	Coordinate:925	Reads:1	Hits:2	Allocated_reads:0.5	Strand:+
TCTGAACAAGTCTGTTCCTCTTTGTCTTC
>Location:NODE_117098_length_959_cov_38.440041	Coordinate:925	Reads:28	Hits:2	Allocated_reads:14	Strand:+
TCTGAACAAGTCTGTTCCTCTTTTTCTTC
>Location:NODE_117098_length_959_cov_38.440041	Coordinate:927	Reads:1	Hits:2	Allocated_reads:0.5	Strand:+
TGAACAAGTCTGTTCCTCTTTTTC
>Location:NODE_117098_length_959_cov_38.440041	Coordinate:927	Reads:1	Hits:2	Allocated_reads:0.5	Strand:+
TGAACAAGTCTGTTCCTCTTTTTCT
>Location:NODE_117098_length_959_cov_38.440041	Coordinate:927	Reads:1	Hits:2	Allocated_reads:0.5	Strand:+
TGAACAAGTCTGTTCCTCTTTTTCTT
>Location:NODE_117098_length_959_cov_38.440041	Coordinate:927	Reads:5	Hits:2	Allocated_reads:2.5	Strand:+
TGAACAAGTCTGTTCCTCTTTTTCTTC
>Location:NODE_117098_length_959_cov_38.440041	Coordinate:928	Reads:3	Hits:2	Allocated_reads:1.5	Strand:-
AAGAAAAAGAGGAACAGACTTGTTC
>Location:NODE_117098_length_959_cov_38.440041	Coordinate:928	Reads:1	Hits:2	Allocated_reads:0.5	Strand:+
GAACAAGTCTGTTCCTCTTTTTCTTC
>Location:NODE_117098_length_959_cov_38.440041	Coordinate:964	Reads:2	Hits:78	Allocated_reads:0.0256410256410256	Strand:+
ATTAGGGCTGAACGATATATCGCATTTGCGA
>Location:NODE_117098_length_959_cov_38.440041	Coordinate:965	Reads:5	Hits:103	Allocated_reads:0.0485436893203883	Strand:+
TTAGGGCTGAACGATATATCGCATTTGCGA
>Location:NODE_117098_length_959_cov_38.440041	Coordinate:965	Reads:1	Hits:104	Allocated_reads:0.00961538461538462	Strand:+
TTAGGGCTGAACGATATATCGCATTTGCGAA
>Location:NODE_117098_length_959_cov_38.440041	Coordinate:966	Reads:1	Hits:397	Allocated_reads:0.00251889168765743	Strand:+
TAGGGCTGAACGATATATCGCATT
>Location:NODE_117098_length_959_cov_38.440041	Coordinate:966	Reads:1	Hits:397	Allocated_reads:0.00251889168765743	Strand:+
TAGGGCTGAACGATATATCGCATTT
>Location:NODE_117098_length_959_cov_38.440041	Coordinate:966	Reads:1	Hits:389	Allocated_reads:0.0025706940874036	Strand:+
TAGGGCTGAACGATATATCGCATTTGCG
>Location:NODE_117098_length_959_cov_38.440041	Coordinate:966	Reads:9	Hits:388	Allocated_reads:0.0231958762886598	Strand:+
TAGGGCTGAACGATATATCGCATTTGCGA
>Location:NODE_117098_length_959_cov_38.440041	Coordinate:966	Reads:2	Hits:387	Allocated_reads:0.00516795865633075	Strand:+
TAGGGCTGAACGATATATCGCATTTGCGAT
>Location:NODE_117098_length_959_cov_38.440041	Coordinate:966	Reads:1	Hits:385	Allocated_reads:0.0025974025974026	Strand:+
TAGGGCTGAACGATATATCGCATTTGCGATA
>Location:NODE_117098_length_959_cov_38.440041	Coordinate:966	Reads:1	Hits:387	Allocated_reads:0.00258397932816537	Strand:+
TAGGGCTGAACGATATATCGCATTTGCGATT
>Location:NODE_117098_length_959_cov_38.440041	Coordinate:966	Reads:1	Hits:382	Allocated_reads:0.00261780104712042	Strand:+
TAGGGCTGAACGATATATCGCATTTGCGATAAT
>Location:NODE_117098_length_959_cov_38.440041	Coordinate:967	Reads:5	Hits:389	Allocated_reads:0.012853470437018	Strand:+
AGGGCTGAACGATATATCGCATTTGCGA
>Location:NODE_117098_length_959_cov_38.440041	Coordinate:967	Reads:1	Hits:388	Allocated_reads:0.00257731958762887	Strand:+
AGGGCTGAACGATATATCGCATTTGCGAT
>Location:NODE_117098_length_959_cov_38.440041	Coordinate:967	Reads:1	Hits:386	Allocated_reads:0.00259067357512953	Strand:+
AGGGCTGAACGATATATCGCATTTGCGATA
>Location:NODE_117098_length_959_cov_38.440041	Coordinate:967	Reads:1	Hits:343	Allocated_reads:0.00291545189504373	Strand:+
AGGGCTGAACGATATATCGCATTTGCGATAATATC
>Location:NODE_117098_length_959_cov_38.440041	Coordinate:968	Reads:2	Hits:390	Allocated_reads:0.00512820512820513	Strand:+
GGGCTGAACGATATATCGCATTTGCGA
>Location:NODE_117098_length_959_cov_38.440041	Coordinate:968	Reads:1	Hits:390	Allocated_reads:0.00256410256410256	Strand:-
TATCGCAAATGCGATATATCGTTCAGCCT
>Location:NODE_117098_length_959_cov_38.440041	Coordinate:968	Reads:2	Hits:385	Allocated_reads:0.00519480519480519	Strand:-
TTATCGCAAATGCGATATATCGTTCAGCCC
>Location:NODE_117098_length_959_cov_38.440041	Coordinate:969	Reads:1	Hits:396	Allocated_reads:0.00252525252525253	Strand:+
GGCTGAACGATATATCGCATTTGC
>Location:NODE_117098_length_959_cov_38.440041	Coordinate:969	Reads:4	Hits:393	Allocated_reads:0.0101781170483461	Strand:+
GGCTGAACGATATATCGCATTTGCGA
>Location:NODE_117098_length_959_cov_38.440041	Coordinate:969	Reads:10	Hits:392	Allocated_reads:0.0255102040816327	Strand:+
GGCTGAACGATATATCGCATTTGCGAT
>Location:NODE_117098_length_959_cov_38.440041	Coordinate:969	Reads:5	Hits:390	Allocated_reads:0.0128205128205128	Strand:+
GGCTGAACGATATATCGCATTTGCGATA
>Location:NODE_117098_length_959_cov_38.440041	Coordinate:969	Reads:1	Hits:387	Allocated_reads:0.00258397932816537	Strand:+
GGCTGAACGATATATCGCATTTGCGATAATA
>Location:NODE_117098_length_959_cov_38.440041	Coordinate:969	Reads:1	Hits:390	Allocated_reads:0.00256410256410256	Strand:-
TATCGCAAATGCGATATATCGTTCAGCC
>Location:NODE_117098_length_959_cov_38.440041	Coordinate:971	Reads:1	Hits:398	Allocated_reads:0.00251256281407035	Strand:+
CTGAACGATATATCGCATTTGCGA
>Location:NODE_117098_length_959_cov_38.440041	Coordinate:971	Reads:1	Hits:397	Allocated_reads:0.00251889168765743	Strand:+
CTGAACGATATATCGCATTTGCGAT
>Location:NODE_117098_length_959_cov_38.440041	Coordinate:971	Reads:1	Hits:396	Allocated_reads:0.00252525252525253	Strand:+
CTGAACGATATATCGCATTTGCTATA
>Location:NODE_117098_length_959_cov_38.440041	Coordinate:971	Reads:2	Hits:395	Allocated_reads:0.00506329113924051	Strand:+
CTGAACGATATATCGCATTTGCGATA
>Location:NODE_117098_length_959_cov_38.440041	Coordinate:971	Reads:13	Hits:392	Allocated_reads:0.0331632653061225	Strand:+
CTGAACGATATATCGCATTTGCGATAAT
>Location:NODE_117098_length_959_cov_38.440041	Coordinate:971	Reads:1	Hits:392	Allocated_reads:0.00255102040816327	Strand:+
CTGAACGATATATCGCATTTGCGATAATAT
>Location:NODE_117098_length_959_cov_38.440041	Coordinate:972	Reads:1	Hits:396	Allocated_reads:0.00252525252525253	Strand:+
TGAACGATATATCGCATTTGCGATA
>Location:NODE_117098_length_959_cov_38.440041	Coordinate:972	Reads:4	Hits:393	Allocated_reads:0.0101781170483461	Strand:+
TGAACGATATATCGCATTTGCGATAAT
>Location:NODE_117098_length_959_cov_38.440041	Coordinate:972	Reads:1	Hits:393	Allocated_reads:0.00254452926208651	Strand:+
TGAACGATATATCGCATTTGCGATAATAT
>Location:NODE_117098_length_959_cov_38.440041	Coordinate:973	Reads:1	Hits:394	Allocated_reads:0.00253807106598985	Strand:+
GAACGATATATCGCATTTGCGATAATAT
>Location:NODE_117098_length_959_cov_38.440041	Coordinate:978	Reads:1	Hits:340	Allocated_reads:0.00294117647058824	Strand:+
ATATATCGCATTTGCGATAATATCGCGACATGA
>Location:NODE_117098_length_959_cov_38.440041	Coordinate:979	Reads:1	Hits:344	Allocated_reads:0.00290697674418605	Strand:+
TATATCGCATTTGCGATAATATCGCGA
>Location:NODE_117098_length_959_cov_38.440041	Coordinate:980	Reads:1	Hits:344	Allocated_reads:0.00290697674418605	Strand:+
ATATCGCATTTGCGATAATATCGCGAC
>Location:NODE_117098_length_959_cov_38.440041	Coordinate:980	Reads:1	Hits:344	Allocated_reads:0.00290697674418605	Strand:+
ATATCGCATTTGCGATAATATCGCGACT
>Location:NODE_117098_length_959_cov_38.440041	Coordinate:981	Reads:2	Hits:342	Allocated_reads:0.00584795321637427	Strand:-
CATGTCGCGATATTATCGCAAATGCGATA
>Location:NODE_117098_length_959_cov_38.440041	Coordinate:982	Reads:1	Hits:346	Allocated_reads:0.00289017341040462	Strand:-
TGTCGCGATATTATCGCAAATGCGAT
>Location:NODE_117098_length_959_cov_38.440041	Coordinate:986	Reads:1	Hits:358	Allocated_reads:0.00279329608938547	Strand:-
CTTGATCATGTCGCGATATTATCGCAAATG
>Location:NODE_117098_length_959_cov_38.440041	Coordinate:987	Reads:1	Hits:361	Allocated_reads:0.00277008310249307	Strand:-
CTTGATCATGTCGCGATATTATCGCAAAT
>Location:NODE_117098_length_959_cov_38.440041	Coordinate:988	Reads:1	Hits:358	Allocated_reads:0.00279329608938547	Strand:-
ATTGCACTTGATCATGTCGCGATATTATCGCAAA
>Location:NODE_117098_length_959_cov_38.440041	Coordinate:988	Reads:1	Hits:361	Allocated_reads:0.00277008310249307	Strand:-
CACTTGATCATGTCGCGATATTATCGCAAA
>Location:NODE_117098_length_959_cov_38.440041	Coordinate:988	Reads:2	Hits:361	Allocated_reads:0.00554016620498615	Strand:-
CTTGATCATGTCGCGATATTATCGCAAA
>Location:NODE_117098_length_959_cov_38.440041	Coordinate:988	Reads:2	Hits:360	Allocated_reads:0.00555555555555556	Strand:-
TTGCACTTGATCATGTCGCGATATTATCGCAAA
>Location:NODE_117098_length_959_cov_38.440041	Coordinate:989	Reads:1	Hits:354	Allocated_reads:0.00282485875706215	Strand:-
AATTGCACTTGATCATGTCGCGATATTATCGCAA
>Location:NODE_117098_length_959_cov_38.440041	Coordinate:989	Reads:1	Hits:361	Allocated_reads:0.00277008310249307	Strand:-
TTGCACTTGATCATGTCGCGATATTATCGCAC
>Location:NODE_117098_length_959_cov_38.440041	Coordinate:990	Reads:1	Hits:362	Allocated_reads:0.00276243093922652	Strand:-
CACTTGATCATGTCGCGATATTATCGCA
>Location:NODE_117098_length_959_cov_38.440041	Coordinate:990	Reads:10	Hits:362	Allocated_reads:0.0276243093922652	Strand:-
CTTGATCATGTCGCGATATTATCGCA
>Location:NODE_117098_length_959_cov_38.440041	Coordinate:990	Reads:1	Hits:361	Allocated_reads:0.00277008310249307	Strand:-
TGCACTTGATCATGTCGCGATATTATCGCA
>Location:NODE_117098_length_959_cov_38.440041	Coordinate:990	Reads:1	Hits:361	Allocated_reads:0.00277008310249307	Strand:-
TTGCACTTGATCATGTCGCGATATTATCGCA
>Location:NODE_117098_length_959_cov_38.440041	Coordinate:992	Reads:9	Hits:362	Allocated_reads:0.0248618784530387	Strand:-
CTTGATCATGTCGCGATATTATCG
>Location:NODE_117098_length_959_cov_38.440041	Coordinate:992	Reads:1	Hits:362	Allocated_reads:0.00276243093922652	Strand:-
GCACTTGATCATGTCGCGATATTATCG
>Location:NODE_117098_length_959_cov_38.440041	Coordinate:992	Reads:5	Hits:361	Allocated_reads:0.0138504155124654	Strand:-
TTGCACTTGATCATGTCGCGATATTATCG
>Location:NODE_117098_length_959_cov_38.440041	Coordinate:993	Reads:2	Hits:366	Allocated_reads:0.00546448087431694	Strand:-
CACTTGATCATGTCGCGATATTATC
>Location:NODE_117098_length_959_cov_38.440041	Coordinate:993	Reads:2	Hits:365	Allocated_reads:0.00547945205479452	Strand:-
TGCACTTGATCATGTCGCGATATTATC
>Location:NODE_117098_length_959_cov_38.440041	Coordinate:993	Reads:6	Hits:365	Allocated_reads:0.0164383561643836	Strand:-
TTGCACTTGATCATGTCGCGATATTATC
>Location:NODE_117098_length_959_cov_38.440041	Coordinate:994	Reads:1	Hits:368	Allocated_reads:0.00271739130434783	Strand:-
CACTTGATCATGTCGCGATATTAT
>Location:NODE_117098_length_959_cov_38.440041	Coordinate:995	Reads:2	Hits:368	Allocated_reads:0.00543478260869565	Strand:-
GCACTTGATCATGTCGCGATATTA
>Location:NODE_117098_length_959_cov_38.440041	Coordinate:995	Reads:1	Hits:367	Allocated_reads:0.00272479564032698	Strand:-
TTGCACTTGATCATGTCGCGATATTA
>Location:NODE_117098_length_959_cov_38.440041	Coordinate:996	Reads:1	Hits:365	Allocated_reads:0.00273972602739726	Strand:-
ATTGCACTTGATCATGTCGCGATATT
>Location:NODE_117098_length_959_cov_38.440041	Coordinate:996	Reads:1	Hits:367	Allocated_reads:0.00272479564032698	Strand:-
TGCACTTGATCATGTCGCGATATT
>Location:NODE_117098_length_959_cov_38.440041	Coordinate:996	Reads:8	Hits:367	Allocated_reads:0.0217983651226158	Strand:-
TTGCACTTGATCATGTCGCGATATT
