# Supplementary material for: First characterization of PIWI-interacting RNA clusters in a cichlid fish with a B chromosome
Source: BMC Biol. 2022 Sep 21;20:204. doi: 10.1186/s12915-022-01403-2 (PMC9490952; doi:10.1186/s12915-022-01403-2)
Supplement: Supplementary file 1 — Additional file 1. Zipped folder with fasta and interactive html piRNA cluster information for the A. latifasciata genome. The nomenclature is as follows: number-pirna-cluster_sex_B-presence (f, female; m, male; 0b, without B chromosome; 1b, with B chromosome). [file 12915_2022_1403_MOESM1_ESM.zip › 10_m1b.fasta]

>Location:NODE_117098_length_959_cov_38.440041	Coordinate:1	Reads:1	Hits:6	Allocated_reads:0.166666666666667	Strand:+
CAGGCTCTGGGATGGGGTGGCCATC
>Location:NODE_117098_length_959_cov_38.440041	Coordinate:4	Reads:1	Hits:7	Allocated_reads:0.142857142857143	Strand:+
GCTCTGGGATGGGGTGGCCATCTGCCT
>Location:NODE_117098_length_959_cov_38.440041	Coordinate:5	Reads:1	Hits:7	Allocated_reads:0.142857142857143	Strand:+
CTCTGGGATGGGGTGGCCATCTGCC
>Location:NODE_117098_length_959_cov_38.440041	Coordinate:5	Reads:1	Hits:7	Allocated_reads:0.142857142857143	Strand:+
CTCTGGGATGGGGTGGCCATCTGCCT
>Location:NODE_117098_length_959_cov_38.440041	Coordinate:6	Reads:2	Hits:7	Allocated_reads:0.285714285714286	Strand:+
TCTGGGATGGGGTGGCCATCTGCCT
>Location:NODE_117098_length_959_cov_38.440041	Coordinate:6	Reads:2	Hits:6	Allocated_reads:0.333333333333333	Strand:+
TCTGGGATGGGGTGGCCATCTGCCTC
>Location:NODE_117098_length_959_cov_38.440041	Coordinate:11	Reads:1	Hits:6	Allocated_reads:0.166666666666667	Strand:-
ACTGGCCGAGGCAGATGGCCACCCCATC
>Location:NODE_117098_length_959_cov_38.440041	Coordinate:18	Reads:1	Hits:6	Allocated_reads:0.166666666666667	Strand:+
TGGCCATCTGCCTCGGCCAGTTGGTGA
>Location:NODE_117098_length_959_cov_38.440041	Coordinate:20	Reads:1	Hits:6	Allocated_reads:0.166666666666667	Strand:-
CTCATCACCAACTGGCCGAGGCAGATGGC
>Location:NODE_117098_length_959_cov_38.440041	Coordinate:29	Reads:1	Hits:6	Allocated_reads:0.166666666666667	Strand:+
CTCGGCCAGTTGGTGATGAGGGAAT
>Location:NODE_117098_length_959_cov_38.440041	Coordinate:31	Reads:1	Hits:6	Allocated_reads:0.166666666666667	Strand:+
CGGCCAGTTGGTGATGAGGGAAGGAAGT
>Location:NODE_117098_length_959_cov_38.440041	Coordinate:32	Reads:1	Hits:7	Allocated_reads:0.142857142857143	Strand:+
GGCCAGTTGGTGATGAGGGAAGGAAGT
>Location:NODE_117098_length_959_cov_38.440041	Coordinate:35	Reads:1	Hits:7	Allocated_reads:0.142857142857143	Strand:+
CAGTTGGTGATGAGGGAAGGAAGT
>Location:NODE_117098_length_959_cov_38.440041	Coordinate:35	Reads:1	Hits:7	Allocated_reads:0.142857142857143	Strand:+
CAGTTGGTGATGAGGGAAGGAAGTTG
>Location:NODE_117098_length_959_cov_38.440041	Coordinate:37	Reads:1	Hits:7	Allocated_reads:0.142857142857143	Strand:+
GTTGGTGATGAGGGAAGGAAGTTGGA
>Location:NODE_117098_length_959_cov_38.440041	Coordinate:38	Reads:1	Hits:7	Allocated_reads:0.142857142857143	Strand:+
TTGGTGATGAGGGAAGGAAGTTGG
>Location:NODE_117098_length_959_cov_38.440041	Coordinate:38	Reads:1	Hits:7	Allocated_reads:0.142857142857143	Strand:+
TTGGTGATGAGGGAAGGAAGTTGGGA
>Location:NODE_117098_length_959_cov_38.440041	Coordinate:38	Reads:2	Hits:2	Allocated_reads:1	Strand:+
TTGGTGATGAGGGAAGGAAGTTGGGAAGA
>Location:NODE_117098_length_959_cov_38.440041	Coordinate:38	Reads:1	Hits:2	Allocated_reads:0.5	Strand:+
TTGGTGATGAGGGAAGGAAGTTGGGAAGAGA
>Location:NODE_117098_length_959_cov_38.440041	Coordinate:39	Reads:1	Hits:4	Allocated_reads:0.25	Strand:+
TGGTGATGAGGGAAGGAAGTTGGGAA
>Location:NODE_117098_length_959_cov_38.440041	Coordinate:40	Reads:1	Hits:7	Allocated_reads:0.142857142857143	Strand:-
TCCCAACTTCCTTCCCTCATCACC
>Location:NODE_117098_length_959_cov_38.440041	Coordinate:45	Reads:1	Hits:2	Allocated_reads:0.5	Strand:-
TCTCTTCCCAACTTCCTTCCCTCA
>Location:NODE_117098_length_959_cov_38.440041	Coordinate:45	Reads:2	Hits:2	Allocated_reads:1	Strand:+
TGAGGGAAGGAAGTTGGGAAGAGA
>Location:NODE_117098_length_959_cov_38.440041	Coordinate:46	Reads:1	Hits:2	Allocated_reads:0.5	Strand:+
GAGGGAAGGAAGTTGGGAAGAGAAGT
>Location:NODE_117098_length_959_cov_38.440041	Coordinate:47	Reads:1	Hits:2	Allocated_reads:0.5	Strand:+
AGGGAAGGAAGTTGGGAAGAGAAG
>Location:NODE_117098_length_959_cov_38.440041	Coordinate:54	Reads:1	Hits:2	Allocated_reads:0.5	Strand:+
GAAGTTGGGAAGAGAAGAGTACGGTAGT
>Location:NODE_117098_length_959_cov_38.440041	Coordinate:54	Reads:1	Hits:2	Allocated_reads:0.5	Strand:+
GAAGTTGGGAAGAGAAGAGTACGGTAGATATT
>Location:NODE_117098_length_959_cov_38.440041	Coordinate:55	Reads:1	Hits:2	Allocated_reads:0.5	Strand:+
AAGTTGGGAAGAGAAGAGTACGGT
>Location:NODE_117098_length_959_cov_38.440041	Coordinate:55	Reads:1	Hits:2	Allocated_reads:0.5	Strand:+
AAGTTGGGAAGAGAAGAGTACGGTAG
>Location:NODE_117098_length_959_cov_38.440041	Coordinate:57	Reads:1	Hits:2	Allocated_reads:0.5	Strand:+
GTTGGGAAGAGAAGAGTACGGTAGT
>Location:NODE_117098_length_959_cov_38.440041	Coordinate:57	Reads:1	Hits:2	Allocated_reads:0.5	Strand:+
GTTGGGAAGAGAAGAGTACGGTAGTTA
>Location:NODE_117098_length_959_cov_38.440041	Coordinate:57	Reads:2	Hits:2	Allocated_reads:1	Strand:+
GTTGGGAAGAGAAGAGTACGGTAGTTATT
>Location:NODE_117098_length_959_cov_38.440041	Coordinate:57	Reads:1	Hits:2	Allocated_reads:0.5	Strand:+
GTTGGGAAGAGAAGAGTACGGTAGTTATTTT
>Location:NODE_117098_length_959_cov_38.440041	Coordinate:58	Reads:5	Hits:2	Allocated_reads:2.5	Strand:+
TTGGGAAGAGAAGAGTACGGTAGTTATT
>Location:NODE_117098_length_959_cov_38.440041	Coordinate:58	Reads:3	Hits:2	Allocated_reads:1.5	Strand:+
TTGGGAAGAGAAGAGTACGGTAGTTATTTT
>Location:NODE_117098_length_959_cov_38.440041	Coordinate:59	Reads:1	Hits:2	Allocated_reads:0.5	Strand:+
TGGGAAGAGAAGAGTACGGTAGTT
>Location:NODE_117098_length_959_cov_38.440041	Coordinate:59	Reads:7	Hits:2	Allocated_reads:3.5	Strand:+
TGGGAAGAGAAGAGTACGGTAGTTATT
>Location:NODE_117098_length_959_cov_38.440041	Coordinate:59	Reads:21	Hits:2	Allocated_reads:10.5	Strand:+
TGGGAAGAGAAGAGTACGGTAGTTATTTT
>Location:NODE_117098_length_959_cov_38.440041	Coordinate:59	Reads:1	Hits:2	Allocated_reads:0.5	Strand:+
TGGGAAGAGAAGAGTACGGTAGTTATTTTC
>Location:NODE_117098_length_959_cov_38.440041	Coordinate:59	Reads:13	Hits:2	Allocated_reads:6.5	Strand:+
TGGGAAGAGAAGAGTACGGTAGTTATTTTT
>Location:NODE_117098_length_959_cov_38.440041	Coordinate:59	Reads:1	Hits:2	Allocated_reads:0.5	Strand:+
TGGGAAGAGAAGAGTACGGTAGTTATTTTTT
>Location:NODE_117098_length_959_cov_38.440041	Coordinate:60	Reads:2	Hits:2	Allocated_reads:1	Strand:+
GGGAAGAGAAGAGTACGGTAGTTATTTT
>Location:NODE_117098_length_959_cov_38.440041	Coordinate:60	Reads:3	Hits:2	Allocated_reads:1.5	Strand:+
GGGAAGAGAAGAGTACGGTAGTTATTTTT
>Location:NODE_117098_length_959_cov_38.440041	Coordinate:61	Reads:2	Hits:2	Allocated_reads:1	Strand:-
ATAACTACCGTACTCTTCTCTTCC
>Location:NODE_117098_length_959_cov_38.440041	Coordinate:61	Reads:1	Hits:2	Allocated_reads:0.5	Strand:+
GGAAGAGAAGAGTACGGTAGTTATT
>Location:NODE_117098_length_959_cov_38.440041	Coordinate:61	Reads:2	Hits:2	Allocated_reads:1	Strand:+
GGAAGAGAAGAGTACGGTAGTTATTTT
>Location:NODE_117098_length_959_cov_38.440041	Coordinate:61	Reads:1	Hits:2	Allocated_reads:0.5	Strand:+
GGAAGAGAAGAGTACGGTAGTTATTTTT
>Location:NODE_117098_length_959_cov_38.440041	Coordinate:62	Reads:1	Hits:2	Allocated_reads:0.5	Strand:+
GAAGAGAAGAGTACGGTAGTTATT
>Location:NODE_117098_length_959_cov_38.440041	Coordinate:63	Reads:1	Hits:2	Allocated_reads:0.5	Strand:+
AAGAGAAGAGTACGGTAGTTATTTTTTAACCAC
>Location:NODE_117098_length_959_cov_38.440041	Coordinate:64	Reads:1	Hits:2	Allocated_reads:0.5	Strand:+
AGAGAAGAGTACGGTAGTTATTTT
>Location:NODE_117098_length_959_cov_38.440041	Coordinate:64	Reads:3	Hits:2	Allocated_reads:1.5	Strand:+
AGAGAAGAGTACGGTAGTTATTTTTTAAC
>Location:NODE_117098_length_959_cov_38.440041	Coordinate:64	Reads:2	Hits:2	Allocated_reads:1	Strand:+
AGAGAAGAGTACGGTAGTTATTTTTTAACC
>Location:NODE_117098_length_959_cov_38.440041	Coordinate:65	Reads:7	Hits:2	Allocated_reads:3.5	Strand:+
GAGAAGAGTACGGTAGTTATTTTTTAAC
>Location:NODE_117098_length_959_cov_38.440041	Coordinate:65	Reads:13	Hits:2	Allocated_reads:6.5	Strand:+
GAGAAGAGTACGGTAGTTATTTTTTAACC
>Location:NODE_117098_length_959_cov_38.440041	Coordinate:65	Reads:1	Hits:2	Allocated_reads:0.5	Strand:+
GAGAAGAGTACGGTAGTTATTTTTTAACCA
>Location:NODE_117098_length_959_cov_38.440041	Coordinate:65	Reads:10	Hits:2	Allocated_reads:5	Strand:+
GAGAAGAGTACGGTAGTTATTTTTTAACCAC
>Location:NODE_117098_length_959_cov_38.440041	Coordinate:66	Reads:2	Hits:2	Allocated_reads:1	Strand:+
AGAAGAGTACGGTAGTTATTTTTTAACC
>Location:NODE_117098_length_959_cov_38.440041	Coordinate:66	Reads:8	Hits:2	Allocated_reads:4	Strand:+
AGAAGAGTACGGTAGTTATTTTTTAACCAC
>Location:NODE_117098_length_959_cov_38.440041	Coordinate:67	Reads:1	Hits:2	Allocated_reads:0.5	Strand:+
GAAGAGTACGGTAGTTATTTTTTAACC
>Location:NODE_117098_length_959_cov_38.440041	Coordinate:67	Reads:20	Hits:2	Allocated_reads:10	Strand:+
GAAGAGTACGGTAGTTATTTTTTAACCAC
>Location:NODE_117098_length_959_cov_38.440041	Coordinate:68	Reads:6	Hits:2	Allocated_reads:3	Strand:+
AAGAGTACGGTAGTTATTTTTTAACC
>Location:NODE_117098_length_959_cov_38.440041	Coordinate:68	Reads:12	Hits:2	Allocated_reads:6	Strand:+
AAGAGTACGGTAGTTATTTTTTAACCAC
>Location:NODE_117098_length_959_cov_38.440041	Coordinate:69	Reads:4	Hits:2	Allocated_reads:2	Strand:+
AGAGTACGGTAGTTATTTTTTAACC
>Location:NODE_117098_length_959_cov_38.440041	Coordinate:69	Reads:1	Hits:2	Allocated_reads:0.5	Strand:+
AGAGTACGGTAGTTATTTTTTAACCA
>Location:NODE_117098_length_959_cov_38.440041	Coordinate:69	Reads:16	Hits:2	Allocated_reads:8	Strand:+
AGAGTACGGTAGTTATTTTTTAACCAC
>Location:NODE_117098_length_959_cov_38.440041	Coordinate:69	Reads:1	Hits:2	Allocated_reads:0.5	Strand:+
AGAGTACGGTAGTTATTTTTTAACCACT
>Location:NODE_117098_length_959_cov_38.440041	Coordinate:70	Reads:18	Hits:2	Allocated_reads:9	Strand:+
GAGTACGGTAGTTATTTTTTAACC
>Location:NODE_117098_length_959_cov_38.440041	Coordinate:70	Reads:15	Hits:2	Allocated_reads:7.5	Strand:+
GAGTACGGTAGTTATTTTTTAACCAC
>Location:NODE_117098_length_959_cov_38.440041	Coordinate:72	Reads:2	Hits:2	Allocated_reads:1	Strand:+
GTACGGTAGTTATTTTTTAACCACTCTGGTT
>Location:NODE_117098_length_959_cov_38.440041	Coordinate:73	Reads:1	Hits:2	Allocated_reads:0.5	Strand:+
TACGGTAGTTATTTTTTAACCACTCT
>Location:NODE_117098_length_959_cov_38.440041	Coordinate:73	Reads:1	Hits:2	Allocated_reads:0.5	Strand:+
TACGGTAGTTATTTTTTAACCACTCTGG
>Location:NODE_117098_length_959_cov_38.440041	Coordinate:73	Reads:10	Hits:2	Allocated_reads:5	Strand:+
TACGGTAGTTATTTTTTAACCACTCTGGTT
>Location:NODE_117098_length_959_cov_38.440041	Coordinate:74	Reads:7	Hits:2	Allocated_reads:3.5	Strand:+
ACGGTAGTTATTTTTTAACCACTCTGGTT
>Location:NODE_117098_length_959_cov_38.440041	Coordinate:75	Reads:2	Hits:2	Allocated_reads:1	Strand:+
CGGTAGTTATTTTTTAACCACTCTGGTT
>Location:NODE_117098_length_959_cov_38.440041	Coordinate:78	Reads:1	Hits:2	Allocated_reads:0.5	Strand:+
TAGTTATTTTTTAACCACTCTGGTTTTAA
>Location:NODE_117098_length_959_cov_38.440041	Coordinate:90	Reads:1	Hits:3	Allocated_reads:0.333333333333333	Strand:+
AACCACTCTGGTTTTAAAATTAAATTTAGAT
>Location:NODE_117098_length_959_cov_38.440041	Coordinate:93	Reads:1	Hits:3	Allocated_reads:0.333333333333333	Strand:+
CACTCTGGTTTTAAAATTAAATTT
>Location:NODE_117098_length_959_cov_38.440041	Coordinate:96	Reads:1	Hits:2	Allocated_reads:0.5	Strand:+
TCTGGTTTTAAAATTAAATTTAGATTGCCC
>Location:NODE_117098_length_959_cov_38.440041	Coordinate:106	Reads:1	Hits:2	Allocated_reads:0.5	Strand:-
ATTTACATTGGGCAATCTAAATTTAATTT
>Location:NODE_117098_length_959_cov_38.440041	Coordinate:106	Reads:1	Hits:2	Allocated_reads:0.5	Strand:-
TACATTGGGCAATCTAAATTTAATTT
>Location:NODE_117098_length_959_cov_38.440041	Coordinate:110	Reads:1	Hits:2	Allocated_reads:0.5	Strand:+
TAAATTTAGATTGCCCAATGTAAATGCAT
>Location:NODE_117098_length_959_cov_38.440041	Coordinate:112	Reads:1	Hits:2	Allocated_reads:0.5	Strand:+
AATTTAGATTGCCCAATGTAAATGCAT
>Location:NODE_117098_length_959_cov_38.440041	Coordinate:113	Reads:1	Hits:2	Allocated_reads:0.5	Strand:+
ATTTAGATTGCCCAATGTAAATGCAT
>Location:NODE_117098_length_959_cov_38.440041	Coordinate:114	Reads:73	Hits:2	Allocated_reads:36.5	Strand:+
TTTAGATTGCCCAATGTAAATGCAT
>Location:NODE_117098_length_959_cov_38.440041	Coordinate:114	Reads:1	Hits:2	Allocated_reads:0.5	Strand:+
TTTAGATTGCCCAATGTAAATGCATA
>Location:NODE_117098_length_959_cov_38.440041	Coordinate:114	Reads:1	Hits:2	Allocated_reads:0.5	Strand:+
TTTAGATTGCCCAATGTAAATTCATATT
>Location:NODE_117098_length_959_cov_38.440041	Coordinate:114	Reads:12	Hits:2	Allocated_reads:6	Strand:+
TTTAGATTGCCCAATGTAAATGCATATT
>Location:NODE_117098_length_959_cov_38.440041	Coordinate:114	Reads:5	Hits:2	Allocated_reads:2.5	Strand:+
TTTAGATTGCCCAATGTAAATGCATATTT
>Location:NODE_117098_length_959_cov_38.440041	Coordinate:115	Reads:11	Hits:2	Allocated_reads:5.5	Strand:+
TTAGATTGCCCAATGTAAATGCAT
>Location:NODE_117098_length_959_cov_38.440041	Coordinate:115	Reads:2	Hits:2	Allocated_reads:1	Strand:+
TTAGATTGCCCAATGTAAATGCATATT
>Location:NODE_117098_length_959_cov_38.440041	Coordinate:115	Reads:1	Hits:2	Allocated_reads:0.5	Strand:+
TTAGATTGCCCAATGTAAATGCATATTTTA
>Location:NODE_117098_length_959_cov_38.440041	Coordinate:118	Reads:1	Hits:2	Allocated_reads:0.5	Strand:+
GATTGCCCAATGTAAATGCATATTTTAAGC
>Location:NODE_117098_length_959_cov_38.440041	Coordinate:121	Reads:1	Hits:2	Allocated_reads:0.5	Strand:+
TGCCCAATGTAAATGCATATTTTAAGCCAGT
>Location:NODE_117098_length_959_cov_38.440041	Coordinate:121	Reads:1	Hits:2	Allocated_reads:0.5	Strand:+
TGCCCAATGTAAATGCATATTTTAAGCCAGTT
>Location:NODE_117098_length_959_cov_38.440041	Coordinate:123	Reads:2	Hits:2	Allocated_reads:1	Strand:+
CCCAATGTAAATGCATATTTTAAGCCAGT
>Location:NODE_117098_length_959_cov_38.440041	Coordinate:123	Reads:1	Hits:2	Allocated_reads:0.5	Strand:+
CCCAATGTAAATGCATATTTTAAGCCAGTT
>Location:NODE_117098_length_959_cov_38.440041	Coordinate:124	Reads:2	Hits:2	Allocated_reads:1	Strand:+
CCAATGTAAATGCATATTTTAAGCCAGTT
>Location:NODE_117098_length_959_cov_38.440041	Coordinate:125	Reads:1	Hits:2	Allocated_reads:0.5	Strand:+
CAATGTAAATGCATATTTTAAGCCAGTT
>Location:NODE_117098_length_959_cov_38.440041	Coordinate:128	Reads:1	Hits:2	Allocated_reads:0.5	Strand:+
TGTAAATGCATATTTTAAGCCAGTTTCAGAGC
>Location:NODE_117098_length_959_cov_38.440041	Coordinate:130	Reads:2	Hits:2	Allocated_reads:1	Strand:+
TAAATGCATATTTTAAGCCAGTTTCAGAGC
>Location:NODE_117098_length_959_cov_38.440041	Coordinate:132	Reads:1	Hits:2	Allocated_reads:0.5	Strand:-
AAAGCTCTGAAACTGGCTTAAAATATGCATT
>Location:NODE_117098_length_959_cov_38.440041	Coordinate:134	Reads:3	Hits:2	Allocated_reads:1.5	Strand:+
TGCATATTTTAAGCCAGTTTCAGAGC
>Location:NODE_117098_length_959_cov_38.440041	Coordinate:140	Reads:1	Hits:2	Allocated_reads:0.5	Strand:+
TTTTAAGCCAGTTTCAGAGCTTTGTC
>Location:NODE_117098_length_959_cov_38.440041	Coordinate:141	Reads:1	Hits:2	Allocated_reads:0.5	Strand:+
TTTAAGCCAGTTTCAGAGCTTTGT
>Location:NODE_117098_length_959_cov_38.440041	Coordinate:141	Reads:5	Hits:2	Allocated_reads:2.5	Strand:+
TTTAAGCCAGTTTCAGAGCTTTGTC
>Location:NODE_117098_length_959_cov_38.440041	Coordinate:141	Reads:1	Hits:2	Allocated_reads:0.5	Strand:+
TTTAAGCCAGTTTCAGAGCTTTGTCT
>Location:NODE_117098_length_959_cov_38.440041	Coordinate:141	Reads:2	Hits:2	Allocated_reads:1	Strand:+
TTTAAGCCAGTTTCAGAGCTTTGTCAC
>Location:NODE_117098_length_959_cov_38.440041	Coordinate:142	Reads:1	Hits:2	Allocated_reads:0.5	Strand:+
TTAAGCCAGTTTCAGAGCTTTGTC
>Location:NODE_117098_length_959_cov_38.440041	Coordinate:142	Reads:1	Hits:2	Allocated_reads:0.5	Strand:+
TTAAGCCAGTTTCAGAGCTTTGTCT
>Location:NODE_117098_length_959_cov_38.440041	Coordinate:143	Reads:1	Hits:2	Allocated_reads:0.5	Strand:+
TAAGCCAGTTTCAGAGCTTTGTCAC
>Location:NODE_117098_length_959_cov_38.440041	Coordinate:143	Reads:1	Hits:2	Allocated_reads:0.5	Strand:+
TAAGCCAGTTTCAGAGCTTTGTCACG
>Location:NODE_117098_length_959_cov_38.440041	Coordinate:143	Reads:1	Hits:2	Allocated_reads:0.5	Strand:+
TAAGCCAGTTTCAGAGCTTTGTCACGTA
>Location:NODE_117098_length_959_cov_38.440041	Coordinate:144	Reads:1	Hits:2	Allocated_reads:0.5	Strand:+
AAGCCAGTTTCAGAGCTTTGTCAC
>Location:NODE_117098_length_959_cov_38.440041	Coordinate:144	Reads:7	Hits:2	Allocated_reads:3.5	Strand:-
ACGTGACAAAGCTCTGAAACTGGCTT
>Location:NODE_117098_length_959_cov_38.440041	Coordinate:144	Reads:4	Hits:2	Allocated_reads:2	Strand:-
CGTGACAAAGCTCTGAAACTGGCTT
>Location:NODE_117098_length_959_cov_38.440041	Coordinate:144	Reads:3	Hits:2	Allocated_reads:1.5	Strand:-
GTGACAAAGCTCTGAAACTGGCTT
>Location:NODE_117098_length_959_cov_38.440041	Coordinate:144	Reads:1	Hits:2	Allocated_reads:0.5	Strand:-
TACGTGACAAAGCTCTGAAACTGGCTA
>Location:NODE_117098_length_959_cov_38.440041	Coordinate:144	Reads:4	Hits:2	Allocated_reads:2	Strand:-
TACGTGACAAAGCTCTGAAACTGGCTT
>Location:NODE_117098_length_959_cov_38.440041	Coordinate:145	Reads:2	Hits:2	Allocated_reads:1	Strand:-
ACGTGACAAAGCTCTGAAACTGGCT
>Location:NODE_117098_length_959_cov_38.440041	Coordinate:145	Reads:1	Hits:2	Allocated_reads:0.5	Strand:+
AGCCAGTTTCAGAGCTTTGTCACGTA
>Location:NODE_117098_length_959_cov_38.440041	Coordinate:145	Reads:1	Hits:2	Allocated_reads:0.5	Strand:+
AGCCAGTTTCAGAGCTTTGTCACGTAAT
>Location:NODE_117098_length_959_cov_38.440041	Coordinate:145	Reads:1	Hits:2	Allocated_reads:0.5	Strand:+
AGCCAGTTTCAGAGCTTTGTCACGTAATC
>Location:NODE_117098_length_959_cov_38.440041	Coordinate:145	Reads:1	Hits:2	Allocated_reads:0.5	Strand:-
CGTGACAAAGCTCTGAAACTGGCT
>Location:NODE_117098_length_959_cov_38.440041	Coordinate:145	Reads:2	Hits:2	Allocated_reads:1	Strand:-
GATTACGTGACAAAGCTCTGAAACTGGCT
>Location:NODE_117098_length_959_cov_38.440041	Coordinate:145	Reads:4	Hits:2	Allocated_reads:2	Strand:-
TACGTGACAAAGCTCTGAAACTGGCT
>Location:NODE_117098_length_959_cov_38.440041	Coordinate:145	Reads:3	Hits:2	Allocated_reads:1.5	Strand:-
TTACGTGACAAAGCTCTGAAACTGGCT
>Location:NODE_117098_length_959_cov_38.440041	Coordinate:146	Reads:3	Hits:2	Allocated_reads:1.5	Strand:-
ACGTGACAAAGCTCTGAAACTGGC
>Location:NODE_117098_length_959_cov_38.440041	Coordinate:146	Reads:4	Hits:2	Allocated_reads:2	Strand:+
GCCAGTTTCAGAGCTTTGTCACGTAATC
>Location:NODE_117098_length_959_cov_38.440041	Coordinate:146	Reads:10	Hits:2	Allocated_reads:5	Strand:-
TACGTGACAAAGCTCTGAAACTGGC
>Location:NODE_117098_length_959_cov_38.440041	Coordinate:146	Reads:1	Hits:2	Allocated_reads:0.5	Strand:-
TTACGTGACAAAGCTCTGAAACTGGC
>Location:NODE_117098_length_959_cov_38.440041	Coordinate:147	Reads:2	Hits:2	Allocated_reads:1	Strand:-
TACGTGACAAAGCTCTGAAACTGG
>Location:NODE_117098_length_959_cov_38.440041	Coordinate:148	Reads:2	Hits:2	Allocated_reads:1	Strand:+
CAGTTTCAGAGCTTTGTCACGTAATC
>Location:NODE_117098_length_959_cov_38.440041	Coordinate:148	Reads:1	Hits:2	Allocated_reads:0.5	Strand:+
CAGTTTCAGAGCTTTGTCACGTAATCACT
>Location:NODE_117098_length_959_cov_38.440041	Coordinate:148	Reads:2	Hits:2	Allocated_reads:1	Strand:+
CAGTTTCAGAGCTTTGTCACGTAATCACA
>Location:NODE_117098_length_959_cov_38.440041	Coordinate:148	Reads:1	Hits:2	Allocated_reads:0.5	Strand:+
CAGTTTCAGAGCTTTGTCACGTAATCACATGCACG
>Location:NODE_117098_length_959_cov_38.440041	Coordinate:148	Reads:1	Hits:2	Allocated_reads:0.5	Strand:-
TTACGTGACAAAGCTCTGAAACTG
>Location:NODE_117098_length_959_cov_38.440041	Coordinate:149	Reads:1	Hits:2	Allocated_reads:0.5	Strand:+
AGTTTCAGAGCTTTGTCACGTAATC
>Location:NODE_117098_length_959_cov_38.440041	Coordinate:149	Reads:1	Hits:2	Allocated_reads:0.5	Strand:+
AGTTTCAGAGCTTTGTCACGTAATCACATG
>Location:NODE_117098_length_959_cov_38.440041	Coordinate:149	Reads:1	Hits:2	Allocated_reads:0.5	Strand:-
TGATTACGTGACAAAGCTCTGAAATT
>Location:NODE_117098_length_959_cov_38.440041	Coordinate:150	Reads:2	Hits:2	Allocated_reads:1	Strand:+
GTTTCAGAGCTTTGTCACGTAATCACAT
>Location:NODE_117098_length_959_cov_38.440041	Coordinate:151	Reads:1	Hits:2	Allocated_reads:0.5	Strand:+
TTTCAGAGCTTTGTCACGTAATCACA
>Location:NODE_117098_length_959_cov_38.440041	Coordinate:151	Reads:4	Hits:2	Allocated_reads:2	Strand:+
TTTCAGAGCTTTGTCACGTAATCACATG
>Location:NODE_117098_length_959_cov_38.440041	Coordinate:151	Reads:1	Hits:2	Allocated_reads:0.5	Strand:+
TTTCAGAGCTTTGTCACGTAATCACATGCA
>Location:NODE_117098_length_959_cov_38.440041	Coordinate:152	Reads:1	Hits:2	Allocated_reads:0.5	Strand:+
TTCAGAGCTTTGTCACGTAATCACA
>Location:NODE_117098_length_959_cov_38.440041	Coordinate:152	Reads:6	Hits:2	Allocated_reads:3	Strand:+
TTCAGAGCTTTGTCACGTAATCACATG
>Location:NODE_117098_length_959_cov_38.440041	Coordinate:152	Reads:5	Hits:2	Allocated_reads:2.5	Strand:+
TTCAGAGCTTTGTCACGTAATCACATGC
>Location:NODE_117098_length_959_cov_38.440041	Coordinate:152	Reads:2	Hits:2	Allocated_reads:1	Strand:+
TTCAGAGCTTTGTCACGTAATCACATGCA
>Location:NODE_117098_length_959_cov_38.440041	Coordinate:152	Reads:3	Hits:2	Allocated_reads:1.5	Strand:+
TTCAGAGCTTTGTCACGTAATCACATGCACG
>Location:NODE_117098_length_959_cov_38.440041	Coordinate:152	Reads:1	Hits:2	Allocated_reads:0.5	Strand:+
TTCAGAGCTTTGTCACGTAATCACATGCACGT
>Location:NODE_117098_length_959_cov_38.440041	Coordinate:153	Reads:3	Hits:2	Allocated_reads:1.5	Strand:+
TCAGAGCTTTGTCACGTAATCACA
>Location:NODE_117098_length_959_cov_38.440041	Coordinate:153	Reads:3	Hits:2	Allocated_reads:1.5	Strand:+
TCAGAGCTTTGTCACGTAATCACAT
>Location:NODE_117098_length_959_cov_38.440041	Coordinate:153	Reads:1	Hits:2	Allocated_reads:0.5	Strand:+
TCAGAGCTTTGTCACGTAATCACATA
>Location:NODE_117098_length_959_cov_38.440041	Coordinate:153	Reads:19	Hits:2	Allocated_reads:9.5	Strand:+
TCAGAGCTTTGTCACGTAATCACATG
>Location:NODE_117098_length_959_cov_38.440041	Coordinate:153	Reads:11	Hits:2	Allocated_reads:5.5	Strand:+
TCAGAGCTTTGTCACGTAATCACATGC
>Location:NODE_117098_length_959_cov_38.440041	Coordinate:153	Reads:26	Hits:2	Allocated_reads:13	Strand:+
TCAGAGCTTTGTCACGTAATCACATGCA
>Location:NODE_117098_length_959_cov_38.440041	Coordinate:153	Reads:25	Hits:2	Allocated_reads:12.5	Strand:+
TCAGAGCTTTGTCACGTAATCACATGCACG
>Location:NODE_117098_length_959_cov_38.440041	Coordinate:153	Reads:1	Hits:2	Allocated_reads:0.5	Strand:+
TCAGAGCTTTGTCACGTAATCACATGTACGT
>Location:NODE_117098_length_959_cov_38.440041	Coordinate:153	Reads:5	Hits:2	Allocated_reads:2.5	Strand:+
TCAGAGCTTTGTCACGTAATCACATGCACGT
>Location:NODE_117098_length_959_cov_38.440041	Coordinate:153	Reads:4	Hits:2	Allocated_reads:2	Strand:+
TCAGAGCTTTGTCACGTAATCACATGCACGTT
>Location:NODE_117098_length_959_cov_38.440041	Coordinate:154	Reads:2	Hits:2	Allocated_reads:1	Strand:+
CAGAGCTTTGTCACGTAATCACATG
>Location:NODE_117098_length_959_cov_38.440041	Coordinate:154	Reads:1	Hits:2	Allocated_reads:0.5	Strand:+
CAGAGCTTTGTCACGTAATCACATGC
>Location:NODE_117098_length_959_cov_38.440041	Coordinate:154	Reads:1	Hits:2	Allocated_reads:0.5	Strand:+
CAGAGCTTTGTCACGTAATCACATGCA
>Location:NODE_117098_length_959_cov_38.440041	Coordinate:154	Reads:1	Hits:2	Allocated_reads:0.5	Strand:+
CAGAGCTTTGTCACGTAATCACATGCACGT
>Location:NODE_117098_length_959_cov_38.440041	Coordinate:155	Reads:1	Hits:2	Allocated_reads:0.5	Strand:-
ACGTGCATGTGATTACGTGACAAAGCTCT
>Location:NODE_117098_length_959_cov_38.440041	Coordinate:155	Reads:1	Hits:2	Allocated_reads:0.5	Strand:+
AGAGCTTTGTCACGTAATCACATGCACG
>Location:NODE_117098_length_959_cov_38.440041	Coordinate:156	Reads:1	Hits:2	Allocated_reads:0.5	Strand:-
AACGTGCATGTGATTACGTGACAAAGCTC
>Location:NODE_117098_length_959_cov_38.440041	Coordinate:156	Reads:1	Hits:2	Allocated_reads:0.5	Strand:+
GAGCTTTGTCACGTAATCACATGCACGTT
>Location:NODE_117098_length_959_cov_38.440041	Coordinate:158	Reads:1	Hits:2	Allocated_reads:0.5	Strand:+
GCTTTGTCACGTAATCACATGCACGTTTCA
>Location:NODE_117098_length_959_cov_38.440041	Coordinate:159	Reads:1	Hits:2	Allocated_reads:0.5	Strand:+
CTTTGTCACGTAATCACATGCACGTT
>Location:NODE_117098_length_959_cov_38.440041	Coordinate:165	Reads:1	Hits:2	Allocated_reads:0.5	Strand:-
ATTGAACTGAAACGTGCATGTGATTACGTG
>Location:NODE_117098_length_959_cov_38.440041	Coordinate:165	Reads:4	Hits:2	Allocated_reads:2	Strand:+
CACGTAATCACATGCACGTTTCAGTTCA
>Location:NODE_117098_length_959_cov_38.440041	Coordinate:167	Reads:1	Hits:2	Allocated_reads:0.5	Strand:-
ATTGAACTGAAACGTGCATGTGATTACG
>Location:NODE_117098_length_959_cov_38.440041	Coordinate:167	Reads:2	Hits:2	Allocated_reads:1	Strand:-
TTGAACTGAAACGTGCATGTGATTACG
>Location:NODE_117098_length_959_cov_38.440041	Coordinate:169	Reads:1	Hits:2	Allocated_reads:0.5	Strand:+
TAATCACATGCACGTTTCAGTTCA
>Location:NODE_117098_length_959_cov_38.440041	Coordinate:170	Reads:2	Hits:2	Allocated_reads:1	Strand:-
ATTGAACTGAAACGTGCATGTGATT
>Location:NODE_117098_length_959_cov_38.440041	Coordinate:170	Reads:2	Hits:2	Allocated_reads:1	Strand:-
TTGAACTGAAACGTGCATGTGATT
>Location:NODE_117098_length_959_cov_38.440041	Coordinate:171	Reads:1	Hits:2	Allocated_reads:0.5	Strand:+
ATCACATGCACGTTTCAGTTCAATTTTAGC
>Location:NODE_117098_length_959_cov_38.440041	Coordinate:173	Reads:1	Hits:2	Allocated_reads:0.5	Strand:+
CACATGCACGTTTCAGTTCAATTTTAGCG
>Location:NODE_117098_length_959_cov_38.440041	Coordinate:174	Reads:1	Hits:2	Allocated_reads:0.5	Strand:+
ACATGCACGTTTCAGTTCAATTTTAGCG
>Location:NODE_117098_length_959_cov_38.440041	Coordinate:177	Reads:3	Hits:2	Allocated_reads:1.5	Strand:+
TGCACGTTTCAGTTCAATTTTAGC
>Location:NODE_117098_length_959_cov_38.440041	Coordinate:180	Reads:1	Hits:2	Allocated_reads:0.5	Strand:-
GCACGCTAAAATTGAACTGAAACGT
>Location:NODE_117098_length_959_cov_38.440041	Coordinate:181	Reads:4	Hits:2	Allocated_reads:2	Strand:-
GCACGCTAAAATTGAACTGAAACG
>Location:NODE_117098_length_959_cov_38.440041	Coordinate:181	Reads:1	Hits:2	Allocated_reads:0.5	Strand:-
GTGCACGCTAAAATTGAACTGAAACG
>Location:NODE_117098_length_959_cov_38.440041	Coordinate:181	Reads:10	Hits:2	Allocated_reads:5	Strand:-
TGCACGCTAAAATTGAACTGAAACG
>Location:NODE_117098_length_959_cov_38.440041	Coordinate:181	Reads:2	Hits:2	Allocated_reads:1	Strand:-
TGTGCACGCTAAAATTGAACTGAAACG
>Location:NODE_117098_length_959_cov_38.440041	Coordinate:182	Reads:1	Hits:2	Allocated_reads:0.5	Strand:-
TGCACGCTAAAATTGAACTGAAAC
>Location:NODE_117098_length_959_cov_38.440041	Coordinate:183	Reads:6	Hits:2	Allocated_reads:3	Strand:+
TTTCAGTTCAATTTTAGCGTGCAC
>Location:NODE_117098_length_959_cov_38.440041	Coordinate:183	Reads:8	Hits:2	Allocated_reads:4	Strand:+
TTTCAGTTCAATTTTAGCGTGCACA
>Location:NODE_117098_length_959_cov_38.440041	Coordinate:183	Reads:3	Hits:2	Allocated_reads:1.5	Strand:+
TTTCAGTTCAATTTTAGCGTGCACATG
>Location:NODE_117098_length_959_cov_38.440041	Coordinate:183	Reads:2	Hits:2	Allocated_reads:1	Strand:+
TTTCAGTTCAATTTTAGCGTGCACATGA
>Location:NODE_117098_length_959_cov_38.440041	Coordinate:183	Reads:1	Hits:2	Allocated_reads:0.5	Strand:+
TTTCAGTTCAATTTTAGCGTGCACATGAGA
>Location:NODE_117098_length_959_cov_38.440041	Coordinate:183	Reads:2	Hits:2	Allocated_reads:1	Strand:+
TTTCAGTTCAATTTTAGCGTGCACATGAGAA
>Location:NODE_117098_length_959_cov_38.440041	Coordinate:184	Reads:1	Hits:2	Allocated_reads:0.5	Strand:-
CTCATGTGCACGCTAAAATTGAACTGTT
>Location:NODE_117098_length_959_cov_38.440041	Coordinate:184	Reads:4	Hits:2	Allocated_reads:2	Strand:+
TTCAGTTCAATTTTAGCGTGCACA
>Location:NODE_117098_length_959_cov_38.440041	Coordinate:184	Reads:1	Hits:2	Allocated_reads:0.5	Strand:+
TTCAGTTCAATTTTAGCGTGCACATG
>Location:NODE_117098_length_959_cov_38.440041	Coordinate:184	Reads:4	Hits:2	Allocated_reads:2	Strand:+
TTCAGTTCAATTTTAGCGTGCACATGAGA
>Location:NODE_117098_length_959_cov_38.440041	Coordinate:184	Reads:24	Hits:2	Allocated_reads:12	Strand:+
TTCAGTTCAATTTTAGCGTGCACATGAGAA
>Location:NODE_117098_length_959_cov_38.440041	Coordinate:184	Reads:1	Hits:2	Allocated_reads:0.5	Strand:+
TTCAGTTCAATTTTAGCGTGCACATGAGAAAGCCC
>Location:NODE_117098_length_959_cov_38.440041	Coordinate:185	Reads:4	Hits:2	Allocated_reads:2	Strand:+
TCAGTTCAATTTTAGCGTGCACATG
>Location:NODE_117098_length_959_cov_38.440041	Coordinate:185	Reads:1	Hits:2	Allocated_reads:0.5	Strand:+
TCAGTTCAATTTTAGCGTGCACATGAGA
>Location:NODE_117098_length_959_cov_38.440041	Coordinate:185	Reads:66	Hits:2	Allocated_reads:33	Strand:+
TCAGTTCAATTTTAGCGTGCACATGAGAA
>Location:NODE_117098_length_959_cov_38.440041	Coordinate:186	Reads:2	Hits:2	Allocated_reads:1	Strand:+
CAGTTCAATTTTAGCGTGCACATGAGA
>Location:NODE_117098_length_959_cov_38.440041	Coordinate:186	Reads:18	Hits:2	Allocated_reads:9	Strand:+
CAGTTCAATTTTAGCGTGCACATGAGAA
>Location:NODE_117098_length_959_cov_38.440041	Coordinate:186	Reads:1	Hits:2	Allocated_reads:0.5	Strand:+
CAGTTCAATTTTAGCGTGCACATGAGAAT
>Location:NODE_117098_length_959_cov_38.440041	Coordinate:187	Reads:4	Hits:2	Allocated_reads:2	Strand:+
AGTTCAATTTTAGCGTGCACATGAGAA
>Location:NODE_117098_length_959_cov_38.440041	Coordinate:187	Reads:1	Hits:2	Allocated_reads:0.5	Strand:+
AGTTCAATTTTAGCGTGCACATGAGAAA
>Location:NODE_117098_length_959_cov_38.440041	Coordinate:187	Reads:2	Hits:2	Allocated_reads:1	Strand:-
CTCATGTGCACGCTAAAATTGAACT
>Location:NODE_117098_length_959_cov_38.440041	Coordinate:187	Reads:1	Hits:2	Allocated_reads:0.5	Strand:-
GGCTTTCTCATGTGCACGCTAAAATTGAACT
>Location:NODE_117098_length_959_cov_38.440041	Coordinate:187	Reads:1	Hits:2	Allocated_reads:0.5	Strand:-
TCTCATGTGCACGCTAAAATTGAACT
>Location:NODE_117098_length_959_cov_38.440041	Coordinate:188	Reads:5	Hits:2	Allocated_reads:2.5	Strand:+
GTTCAATTTTAGCGTGCACATGAGAA
>Location:NODE_117098_length_959_cov_38.440041	Coordinate:188	Reads:1	Hits:2	Allocated_reads:0.5	Strand:+
GTTCAATTTTAGCGTGCACATGAGAAA
>Location:NODE_117098_length_959_cov_38.440041	Coordinate:188	Reads:1	Hits:2	Allocated_reads:0.5	Strand:-
TTTCTCATGTGCACGCTAAAATTGAAC
>Location:NODE_117098_length_959_cov_38.440041	Coordinate:189	Reads:1	Hits:2	Allocated_reads:0.5	Strand:+
TTCAATTTTAGCGTGCACATGAGAAA
>Location:NODE_117098_length_959_cov_38.440041	Coordinate:189	Reads:1	Hits:2	Allocated_reads:0.5	Strand:+
TTCAATTTTAGCGTGCACATGAGAAAGC
>Location:NODE_117098_length_959_cov_38.440041	Coordinate:189	Reads:3	Hits:2	Allocated_reads:1.5	Strand:+
TTCAATTTTAGCGTGCACATGAGAAAGCCC
>Location:NODE_117098_length_959_cov_38.440041	Coordinate:190	Reads:1	Hits:2	Allocated_reads:0.5	Strand:+
TCAATTTTAGCGTGCACATGAGAA
>Location:NODE_117098_length_959_cov_38.440041	Coordinate:190	Reads:1	Hits:2	Allocated_reads:0.5	Strand:+
TCAATTTTAGCGTGCACATGAGAAA
>Location:NODE_117098_length_959_cov_38.440041	Coordinate:190	Reads:1	Hits:2	Allocated_reads:0.5	Strand:+
TCAATTTTAGCGTGCACATGAGAAAG
>Location:NODE_117098_length_959_cov_38.440041	Coordinate:190	Reads:2	Hits:2	Allocated_reads:1	Strand:+
TCAATTTTAGCGTGCACATGAGAAAGCC
>Location:NODE_117098_length_959_cov_38.440041	Coordinate:190	Reads:8	Hits:2	Allocated_reads:4	Strand:+
TCAATTTTAGCGTGCACATGAGAAAGCCC
>Location:NODE_117098_length_959_cov_38.440041	Coordinate:191	Reads:5	Hits:2	Allocated_reads:2.5	Strand:+
CAATTTTAGCGTGCACATGAGAAAGCCC
>Location:NODE_117098_length_959_cov_38.440041	Coordinate:192	Reads:1	Hits:2	Allocated_reads:0.5	Strand:+
AATTTTAGCGTGCACATGAGAAAGCCC
>Location:NODE_117098_length_959_cov_38.440041	Coordinate:193	Reads:1	Hits:3	Allocated_reads:0.333333333333333	Strand:+
ATTTTAGCGTGCACATGAGAAAGCC
>Location:NODE_117098_length_959_cov_38.440041	Coordinate:193	Reads:1	Hits:3	Allocated_reads:0.333333333333333	Strand:+
ATTTTAGCGTGCACATGAGAAAGCCT
>Location:NODE_117098_length_959_cov_38.440041	Coordinate:193	Reads:2	Hits:3	Allocated_reads:0.666666666666667	Strand:+
ATTTTAGCGTGCACATGAGAAAGCCC
>Location:NODE_117098_length_959_cov_38.440041	Coordinate:193	Reads:1	Hits:3	Allocated_reads:0.333333333333333	Strand:+
ATTTTAGCGTGCACATGAGAAAGCCCTAA
>Location:NODE_117098_length_959_cov_38.440041	Coordinate:194	Reads:1	Hits:3	Allocated_reads:0.333333333333333	Strand:+
TTTTAGCGTGCACATGAGAAAGCT
>Location:NODE_117098_length_959_cov_38.440041	Coordinate:194	Reads:1	Hits:3	Allocated_reads:0.333333333333333	Strand:+
TTTTAGCGTGCACATGAGAAAGTC
>Location:NODE_117098_length_959_cov_38.440041	Coordinate:194	Reads:73	Hits:3	Allocated_reads:24.3333333333333	Strand:+
TTTTAGCGTGCACATGAGAAAGCC
>Location:NODE_117098_length_959_cov_38.440041	Coordinate:194	Reads:1	Hits:3	Allocated_reads:0.333333333333333	Strand:+
TTTTAGCGTGCACATGAGAAAGCCA
>Location:NODE_117098_length_959_cov_38.440041	Coordinate:194	Reads:113	Hits:3	Allocated_reads:37.6666666666667	Strand:+
TTTTAGCGTGCACATGAGAAAGCCC
>Location:NODE_117098_length_959_cov_38.440041	Coordinate:194	Reads:6	Hits:3	Allocated_reads:2	Strand:+
TTTTAGCGTGCACATGAGAAAGCCT
>Location:NODE_117098_length_959_cov_38.440041	Coordinate:194	Reads:1	Hits:3	Allocated_reads:0.333333333333333	Strand:+
TTTTAGCGTGCACATGAGGAAGCCCT
>Location:NODE_117098_length_959_cov_38.440041	Coordinate:194	Reads:2	Hits:3	Allocated_reads:0.666666666666667	Strand:+
TTTTAGCGTGCACATGAGAAAACCCT
>Location:NODE_117098_length_959_cov_38.440041	Coordinate:194	Reads:29	Hits:3	Allocated_reads:9.66666666666667	Strand:+
TTTTAGCGTGCACATGAGAAAGCCCT
>Location:NODE_117098_length_959_cov_38.440041	Coordinate:194	Reads:2	Hits:3	Allocated_reads:0.666666666666667	Strand:+
TTTTAGCGTGCACATGAGAAAGCCCTA
>Location:NODE_117098_length_959_cov_38.440041	Coordinate:194	Reads:2	Hits:3	Allocated_reads:0.666666666666667	Strand:+
TTTTAGCGTGCACATGAGAAAGCCCTT
>Location:NODE_117098_length_959_cov_38.440041	Coordinate:194	Reads:3	Hits:3	Allocated_reads:1	Strand:+
TTTTAGCGTGCACATGAGAAAACCCTC
>Location:NODE_117098_length_959_cov_38.440041	Coordinate:194	Reads:2	Hits:3	Allocated_reads:0.666666666666667	Strand:+
TTTTAGCGTGCACATGAGAAAACCCTCA
>Location:NODE_117098_length_959_cov_38.440041	Coordinate:194	Reads:2	Hits:3	Allocated_reads:0.666666666666667	Strand:+
TTTTAGCGTGCACATGAGAAAGCCCTAA
>Location:NODE_117098_length_959_cov_38.440041	Coordinate:194	Reads:2	Hits:2	Allocated_reads:1	Strand:+
TTTTAGCGTGCACATGAGAAAGCCCTAAG
>Location:NODE_117098_length_959_cov_38.440041	Coordinate:195	Reads:7	Hits:5	Allocated_reads:1.4	Strand:+
TTTAGCGTGCACATGAGAAAGCCC
>Location:NODE_117098_length_959_cov_38.440041	Coordinate:195	Reads:1	Hits:5	Allocated_reads:0.2	Strand:+
TTTAGCGTGCACATGAGAAAGCCCT
>Location:NODE_117098_length_959_cov_38.440041	Coordinate:195	Reads:1	Hits:5	Allocated_reads:0.2	Strand:+
TTTAGCGTGCACATGAGAAAACCCTC
>Location:NODE_117098_length_959_cov_38.440041	Coordinate:195	Reads:1	Hits:2	Allocated_reads:0.5	Strand:+
TTTAGCGTGCACATGAGAAAGCCCTAAGGA
>Location:NODE_117098_length_959_cov_38.440041	Coordinate:196	Reads:1	Hits:5	Allocated_reads:0.2	Strand:+
TTAGCGTGCACATGAGAAAACCCT
>Location:NODE_117098_length_959_cov_38.440041	Coordinate:196	Reads:14	Hits:5	Allocated_reads:2.8	Strand:+
TTAGCGTGCACATGAGAAAGCCCT
>Location:NODE_117098_length_959_cov_38.440041	Coordinate:196	Reads:1	Hits:5	Allocated_reads:0.2	Strand:+
TTAGCGTGCACATGAGAAAGCCCTA
>Location:NODE_117098_length_959_cov_38.440041	Coordinate:196	Reads:1	Hits:5	Allocated_reads:0.2	Strand:+
TTAGCGTGCACATGAGAAAGCCCTT
>Location:NODE_117098_length_959_cov_38.440041	Coordinate:196	Reads:1	Hits:5	Allocated_reads:0.2	Strand:+
TTAGCGTGCACATGAGAAAACCCTCA
>Location:NODE_117098_length_959_cov_38.440041	Coordinate:196	Reads:1	Hits:2	Allocated_reads:0.5	Strand:+
TTAGCGTGCACATGAGAAAGCCCTAAG
>Location:NODE_117098_length_959_cov_38.440041	Coordinate:196	Reads:3	Hits:2	Allocated_reads:1.5	Strand:+
TTAGCGTGCACATGAGAAAGCCCTAAGGA
>Location:NODE_117098_length_959_cov_38.440041	Coordinate:196	Reads:1	Hits:2	Allocated_reads:0.5	Strand:+
TTAGCGTGCACATGAGAAAGCCCTAAGGAT
>Location:NODE_117098_length_959_cov_38.440041	Coordinate:196	Reads:1	Hits:2	Allocated_reads:0.5	Strand:+
TTAGCGTGCACATGAGAAAGCCCTAAGGATG
>Location:NODE_117098_length_959_cov_38.440041	Coordinate:197	Reads:1	Hits:5	Allocated_reads:0.2	Strand:+
TAGCGTGCACATGAGAAAGCCCTTT
>Location:NODE_117098_length_959_cov_38.440041	Coordinate:197	Reads:2	Hits:5	Allocated_reads:0.4	Strand:+
TAGCGTGCACATGAGAAAGCCCTAA
>Location:NODE_117098_length_959_cov_38.440041	Coordinate:197	Reads:1	Hits:2	Allocated_reads:0.5	Strand:+
TAGCGTGCACATGAGAAAGCCCTAAG
>Location:NODE_117098_length_959_cov_38.440041	Coordinate:197	Reads:1	Hits:2	Allocated_reads:0.5	Strand:+
TAGCGTGCACATGAGAAAGCCCTAAGG
>Location:NODE_117098_length_959_cov_38.440041	Coordinate:197	Reads:7	Hits:2	Allocated_reads:3.5	Strand:+
TAGCGTGCACATGAGAAAGCCCTAAGGA
>Location:NODE_117098_length_959_cov_38.440041	Coordinate:197	Reads:1	Hits:2	Allocated_reads:0.5	Strand:+
TAGCGTGCACATGAGAAAGCCCTAAGGAT
>Location:NODE_117098_length_959_cov_38.440041	Coordinate:198	Reads:1	Hits:5	Allocated_reads:0.2	Strand:+
AGCGTGCACATGAGAAAGCCCTAA
>Location:NODE_117098_length_959_cov_38.440041	Coordinate:198	Reads:2	Hits:2	Allocated_reads:1	Strand:+
AGCGTGCACATGAGAAAGCCCTAAG
>Location:NODE_117098_length_959_cov_38.440041	Coordinate:198	Reads:5	Hits:2	Allocated_reads:2.5	Strand:+
AGCGTGCACATGAGAAAGCCCTAAGG
>Location:NODE_117098_length_959_cov_38.440041	Coordinate:198	Reads:1	Hits:2	Allocated_reads:0.5	Strand:+
AGCGTGCACATGAGAAAGCCCTAAGGA
>Location:NODE_117098_length_959_cov_38.440041	Coordinate:198	Reads:1	Hits:2	Allocated_reads:0.5	Strand:+
AGCGTGCACATGAGAAAGCCCTAAGGATA
>Location:NODE_117098_length_959_cov_38.440041	Coordinate:198	Reads:1	Hits:2	Allocated_reads:0.5	Strand:+
AGCGTGCACATGAGAAAGCCCTAAGGATGA
>Location:NODE_117098_length_959_cov_38.440041	Coordinate:198	Reads:2	Hits:2	Allocated_reads:1	Strand:+
AGCGTGCACATGAGAAAGCCCTAAGGATGATA
>Location:NODE_117098_length_959_cov_38.440041	Coordinate:199	Reads:1	Hits:2	Allocated_reads:0.5	Strand:+
GCGTGCACATGAGAAAGCCCTAAG
>Location:NODE_117098_length_959_cov_38.440041	Coordinate:199	Reads:2	Hits:2	Allocated_reads:1	Strand:+
GCGTGCACATGAGAAAGCCCTAAGG
>Location:NODE_117098_length_959_cov_38.440041	Coordinate:199	Reads:2	Hits:2	Allocated_reads:1	Strand:+
GCGTGCACATGAGAAAGCCCTAAGGA
>Location:NODE_117098_length_959_cov_38.440041	Coordinate:199	Reads:1	Hits:2	Allocated_reads:0.5	Strand:+
GCGTGCACATGAGAAAGCCCTAAGGATGA
>Location:NODE_117098_length_959_cov_38.440041	Coordinate:199	Reads:3	Hits:2	Allocated_reads:1.5	Strand:+
GCGTGCACATGAGAAAGCCCTAAGGATGATA
>Location:NODE_117098_length_959_cov_38.440041	Coordinate:199	Reads:1	Hits:2	Allocated_reads:0.5	Strand:+
GCGTGCACATGAGAAAGCCCTAAGGATGATAT
>Location:NODE_117098_length_959_cov_38.440041	Coordinate:199	Reads:2	Hits:2	Allocated_reads:1	Strand:-
TATCATCCTTAGGGCTTTCTCATGTGCACGC
>Location:NODE_117098_length_959_cov_38.440041	Coordinate:200	Reads:1	Hits:2	Allocated_reads:0.5	Strand:+
CGTGCACATGAGAAAGCCCTAAGG
>Location:NODE_117098_length_959_cov_38.440041	Coordinate:200	Reads:1	Hits:2	Allocated_reads:0.5	Strand:+
CGTGCACATGAGAAAGCCCTAAGGA
>Location:NODE_117098_length_959_cov_38.440041	Coordinate:200	Reads:3	Hits:2	Allocated_reads:1.5	Strand:+
CGTGCACATGAGAAAGCCCTAAGGATG
>Location:NODE_117098_length_959_cov_38.440041	Coordinate:200	Reads:1	Hits:2	Allocated_reads:0.5	Strand:+
CGTGCACATGAGAAAGCCCTAAGGATGA
>Location:NODE_117098_length_959_cov_38.440041	Coordinate:200	Reads:8	Hits:2	Allocated_reads:4	Strand:+
CGTGCACATGAGAAAGCCCTAAGGATGATA
>Location:NODE_117098_length_959_cov_38.440041	Coordinate:200	Reads:1	Hits:2	Allocated_reads:0.5	Strand:+
CGTGCACATGAGAAAGCCCTAAGGATGATATT
>Location:NODE_117098_length_959_cov_38.440041	Coordinate:201	Reads:2	Hits:2	Allocated_reads:1	Strand:+
GTGCACATGAGAAAGCCCTAAGGATGATA
>Location:NODE_117098_length_959_cov_38.440041	Coordinate:202	Reads:1	Hits:2	Allocated_reads:0.5	Strand:-
ATCATCCTTAGGGCTTTCTCATGTGCA
>Location:NODE_117098_length_959_cov_38.440041	Coordinate:202	Reads:3	Hits:2	Allocated_reads:1.5	Strand:+
TGCACATGAGAAAGCCCTAAGGAT
>Location:NODE_117098_length_959_cov_38.440041	Coordinate:202	Reads:2	Hits:2	Allocated_reads:1	Strand:+
TGCACATGAGAAAGCCCTAAGGATG
>Location:NODE_117098_length_959_cov_38.440041	Coordinate:202	Reads:1	Hits:2	Allocated_reads:0.5	Strand:+
TGCACATGAGAAAGCCCTAAGGATGA
>Location:NODE_117098_length_959_cov_38.440041	Coordinate:202	Reads:1	Hits:2	Allocated_reads:0.5	Strand:+
TGCACATGAGAAAGCCCTAAGGATGAG
>Location:NODE_117098_length_959_cov_38.440041	Coordinate:202	Reads:31	Hits:2	Allocated_reads:15.5	Strand:+
TGCACATGAGAAAGCCCTAAGGATGATA
>Location:NODE_117098_length_959_cov_38.440041	Coordinate:202	Reads:3	Hits:2	Allocated_reads:1.5	Strand:+
TGCACATGAGAAAGCCCTAAGGATGATAT
>Location:NODE_117098_length_959_cov_38.440041	Coordinate:202	Reads:9	Hits:2	Allocated_reads:4.5	Strand:+
TGCACATGAGAAAGCCCTAAGGATGATATT
>Location:NODE_117098_length_959_cov_38.440041	Coordinate:202	Reads:1	Hits:2	Allocated_reads:0.5	Strand:+
TGCACATGAGAAAGCCCTAAGGATGATATTTT
>Location:NODE_117098_length_959_cov_38.440041	Coordinate:203	Reads:1	Hits:2	Allocated_reads:0.5	Strand:+
GCACATGAGAAAGCCCTAAGGATGATA
>Location:NODE_117098_length_959_cov_38.440041	Coordinate:204	Reads:1	Hits:2	Allocated_reads:0.5	Strand:-
ATCATCCTTAGGGCTTTCTCATGTG
>Location:NODE_117098_length_959_cov_38.440041	Coordinate:204	Reads:1	Hits:2	Allocated_reads:0.5	Strand:+
CACATGAGAAAGCCCTAAGGATGATATTTT
>Location:NODE_117098_length_959_cov_38.440041	Coordinate:205	Reads:1	Hits:2	Allocated_reads:0.5	Strand:-
ATCATCCTTAGGGCTTTCTCATGT
>Location:NODE_117098_length_959_cov_38.440041	Coordinate:206	Reads:1	Hits:2	Allocated_reads:0.5	Strand:+
CATGAGAAAGCCCTAAGGATGATA
>Location:NODE_117098_length_959_cov_38.440041	Coordinate:206	Reads:1	Hits:2	Allocated_reads:0.5	Strand:+
CATGAGAAAGCCCTAAGGATGATATTTT
>Location:NODE_117098_length_959_cov_38.440041	Coordinate:208	Reads:1	Hits:2	Allocated_reads:0.5	Strand:+
TGAGAAAGCCCTAAGGATGATATT
>Location:NODE_117098_length_959_cov_38.440041	Coordinate:208	Reads:1	Hits:2	Allocated_reads:0.5	Strand:+
TGAGAAAGCCCTAAGGATGATATAT
>Location:NODE_117098_length_959_cov_38.440041	Coordinate:208	Reads:4	Hits:2	Allocated_reads:2	Strand:+
TGAGAAAGCCCTAAGGATGATATTT
>Location:NODE_117098_length_959_cov_38.440041	Coordinate:208	Reads:1	Hits:2	Allocated_reads:0.5	Strand:+
TGAGAAAGCCCTAAGGATGATATTTT
>Location:NODE_117098_length_959_cov_38.440041	Coordinate:208	Reads:5	Hits:2	Allocated_reads:2.5	Strand:+
TGAGAAAGCCCTAAGGATGATATTTTG
>Location:NODE_117098_length_959_cov_38.440041	Coordinate:208	Reads:1	Hits:2	Allocated_reads:0.5	Strand:+
TGAGAAAGCCCTAAGGATGATATTTTGT
>Location:NODE_117098_length_959_cov_38.440041	Coordinate:208	Reads:4	Hits:2	Allocated_reads:2	Strand:+
TGAGAAAGCCCTAAGGATGATATTTTGG
>Location:NODE_117098_length_959_cov_38.440041	Coordinate:208	Reads:19	Hits:1	Allocated_reads:19	Strand:+
TGAGAAAGCCCTAAGGATGATATTTTGGC
>Location:NODE_117098_length_959_cov_38.440041	Coordinate:209	Reads:1	Hits:1	Allocated_reads:1	Strand:+
GAGAAAGCCCTAAGGATGATATTTTGGC
>Location:NODE_117098_length_959_cov_38.440041	Coordinate:210	Reads:1	Hits:1	Allocated_reads:1	Strand:+
AGAAAGCCCTAAGGATGATATTTTGGC
>Location:NODE_117098_length_959_cov_38.440041	Coordinate:211	Reads:1	Hits:2	Allocated_reads:0.5	Strand:-
CAAAATATCATCCTTAGGGCTTTC
>Location:NODE_117098_length_959_cov_38.440041	Coordinate:211	Reads:1	Hits:2	Allocated_reads:0.5	Strand:+
GAAAGCCCTAAGGATGATATTTTG
>Location:NODE_117098_length_959_cov_38.440041	Coordinate:211	Reads:1	Hits:2	Allocated_reads:0.5	Strand:+
GAAAGCCCTAAGGATGATATTTTGG
>Location:NODE_117098_length_959_cov_38.440041	Coordinate:211	Reads:1	Hits:1	Allocated_reads:1	Strand:+
GAAAGCCCTAAGGATGATATTTTGGCTCCT
>Location:NODE_117098_length_959_cov_38.440041	Coordinate:214	Reads:1	Hits:1	Allocated_reads:1	Strand:+
AGCCCTAAGGATGATATTTTGGCTC
>Location:NODE_117098_length_959_cov_38.440041	Coordinate:214	Reads:3	Hits:1	Allocated_reads:3	Strand:+
AGCCCTAAGGATGATATTTTGGCTCCT
>Location:NODE_117098_length_959_cov_38.440041	Coordinate:215	Reads:1	Hits:1	Allocated_reads:1	Strand:+
GCCCTAAGGATGATATTTTGGCTC
>Location:NODE_117098_length_959_cov_38.440041	Coordinate:215	Reads:4	Hits:1	Allocated_reads:4	Strand:+
GCCCTAAGGATGATATTTTGGCTCCT
>Location:NODE_117098_length_959_cov_38.440041	Coordinate:215	Reads:1	Hits:1	Allocated_reads:1	Strand:+
GCCCTAAGGATGATATTTTGGCTCCTC
>Location:NODE_117098_length_959_cov_38.440041	Coordinate:215	Reads:1	Hits:1	Allocated_reads:1	Strand:+
GCCCTAAGGATGATATTTTGGCTCCTCAGT
>Location:NODE_117098_length_959_cov_38.440041	Coordinate:216	Reads:1	Hits:1	Allocated_reads:1	Strand:+
CCCTAAGGATGATATTTTGGCTCCTC
>Location:NODE_117098_length_959_cov_38.440041	Coordinate:216	Reads:1	Hits:1	Allocated_reads:1	Strand:+
CCCTAAGGATGATATTTTGGCTCCTCA
>Location:NODE_117098_length_959_cov_38.440041	Coordinate:216	Reads:1	Hits:1	Allocated_reads:1	Strand:-
GAGGAGCCAAAATATCATCCTTAGGG
>Location:NODE_117098_length_959_cov_38.440041	Coordinate:218	Reads:2	Hits:1	Allocated_reads:2	Strand:+
CTAAGGATGATATTTTGGCTCCTCAGTTTGGCA
>Location:NODE_117098_length_959_cov_38.440041	Coordinate:219	Reads:1	Hits:1	Allocated_reads:1	Strand:+
TAAGGATGATATTTTGGCTCCTCAG
>Location:NODE_117098_length_959_cov_38.440041	Coordinate:219	Reads:1	Hits:1	Allocated_reads:1	Strand:+
TAAGGATGATATTTTGGCTCCTCAGA
>Location:NODE_117098_length_959_cov_38.440041	Coordinate:219	Reads:2	Hits:1	Allocated_reads:2	Strand:+
TAAGGATGATATTTTGGCTCCTCAGT
>Location:NODE_117098_length_959_cov_38.440041	Coordinate:219	Reads:1	Hits:1	Allocated_reads:1	Strand:+
TAAGGATGATATTTTGGCTCCTCAGAA
>Location:NODE_117098_length_959_cov_38.440041	Coordinate:219	Reads:3	Hits:1	Allocated_reads:3	Strand:+
TAAGGATGATATTTTGGCTCCTCAGTTT
>Location:NODE_117098_length_959_cov_38.440041	Coordinate:219	Reads:5	Hits:1	Allocated_reads:5	Strand:+
TAAGGATGATATTTTGGCTCCTCAGTTTGGC
>Location:NODE_117098_length_959_cov_38.440041	Coordinate:219	Reads:32	Hits:1	Allocated_reads:32	Strand:+
TAAGGATGATATTTTGGCTCCTCAGTTTGGCA
>Location:NODE_117098_length_959_cov_38.440041	Coordinate:219	Reads:2	Hits:1	Allocated_reads:2	Strand:+
TAAGGATGATATTTTGGCTCCTCAGTTTGGCAT
>Location:NODE_117098_length_959_cov_38.440041	Coordinate:219	Reads:1	Hits:1	Allocated_reads:1	Strand:+
TAAGGATGATATTTTGGCTCCTCAGTTTGGCATA
>Location:NODE_117098_length_959_cov_38.440041	Coordinate:219	Reads:1	Hits:1	Allocated_reads:1	Strand:+
TAAGGATGATATTTTGGCTCCTCAGTTTGGCATT
>Location:NODE_117098_length_959_cov_38.440041	Coordinate:219	Reads:5	Hits:1	Allocated_reads:5	Strand:+
TAAGGATGATATTTTGGCTCCTCAGTTTGGCATG
>Location:NODE_117098_length_959_cov_38.440041	Coordinate:220	Reads:2	Hits:1	Allocated_reads:2	Strand:+
AAGGATGATATTTTGGCTCCTCAGTT
>Location:NODE_117098_length_959_cov_38.440041	Coordinate:220	Reads:1	Hits:1	Allocated_reads:1	Strand:+
AAGGATGATATTTTGGCTCCTCAGTTTGGC
>Location:NODE_117098_length_959_cov_38.440041	Coordinate:220	Reads:12	Hits:1	Allocated_reads:12	Strand:+
AAGGATGATATTTTGGCTCCTCAGTTTGGCA
>Location:NODE_117098_length_959_cov_38.440041	Coordinate:220	Reads:7	Hits:1	Allocated_reads:7	Strand:+
AAGGATGATATTTTGGCTCCTCAGTTTGGCATG
>Location:NODE_117098_length_959_cov_38.440041	Coordinate:221	Reads:1	Hits:1	Allocated_reads:1	Strand:-
AAACTGAGGAGCCAAAATATCATCCT
>Location:NODE_117098_length_959_cov_38.440041	Coordinate:221	Reads:2	Hits:1	Allocated_reads:2	Strand:+
AGGATGATATTTTGGCTCCTCAGTTTGGCA
>Location:NODE_117098_length_959_cov_38.440041	Coordinate:221	Reads:1	Hits:1	Allocated_reads:1	Strand:-
TGCCAAACTGAGGAGCCAAAATATCATCCT
>Location:NODE_117098_length_959_cov_38.440041	Coordinate:222	Reads:1	Hits:1	Allocated_reads:1	Strand:-
GCCAAACTGAGGAGCCAAAATATCATCC
>Location:NODE_117098_length_959_cov_38.440041	Coordinate:222	Reads:1	Hits:1	Allocated_reads:1	Strand:+
GGATGATATTTTGGCTCCTCAGTTTGGCATG
>Location:NODE_117098_length_959_cov_38.440041	Coordinate:223	Reads:2	Hits:1	Allocated_reads:2	Strand:-
AAACTGAGGAGCCAAAATATCATC
>Location:NODE_117098_length_959_cov_38.440041	Coordinate:223	Reads:1	Hits:1	Allocated_reads:1	Strand:-
CACATGCCAAACTGAGGAGCCAAAATATCATC
>Location:NODE_117098_length_959_cov_38.440041	Coordinate:223	Reads:1	Hits:1	Allocated_reads:1	Strand:+
GATGATATTTTGGCTCCTCAGTCTGGCA
>Location:NODE_117098_length_959_cov_38.440041	Coordinate:223	Reads:1	Hits:1	Allocated_reads:1	Strand:+
GATGATATTTTGGCTCCTCAGTTTGGCT
>Location:NODE_117098_length_959_cov_38.440041	Coordinate:223	Reads:9	Hits:1	Allocated_reads:9	Strand:+
GATGATATTTTGGCTCCTCAGTTTGGCA
>Location:NODE_117098_length_959_cov_38.440041	Coordinate:223	Reads:1	Hits:1	Allocated_reads:1	Strand:+
GATGATATTTTGGCTCCTCAGTTTGGCATGT
>Location:NODE_117098_length_959_cov_38.440041	Coordinate:224	Reads:1	Hits:1	Allocated_reads:1	Strand:-
ACATGCCAAACTGAGGAGCCAAAATATTTT
>Location:NODE_117098_length_959_cov_38.440041	Coordinate:224	Reads:1	Hits:1	Allocated_reads:1	Strand:-
TGCCAAACTGAGGAGCCAAAATATCAT
>Location:NODE_117098_length_959_cov_38.440041	Coordinate:225	Reads:1	Hits:1	Allocated_reads:1	Strand:-
CACATGCCAAACTGAGGAGCCAAAATATCA
>Location:NODE_117098_length_959_cov_38.440041	Coordinate:225	Reads:1	Hits:1	Allocated_reads:1	Strand:-
CACATGCCAAACTGAGGAGCCAAAATATTT
>Location:NODE_117098_length_959_cov_38.440041	Coordinate:225	Reads:1	Hits:1	Allocated_reads:1	Strand:+
TGATATTTTGGCTCCTCAGTTTGGC
>Location:NODE_117098_length_959_cov_38.440041	Coordinate:225	Reads:9	Hits:1	Allocated_reads:9	Strand:+
TGATATTTTGGCTCCTCAGTTTGGCA
>Location:NODE_117098_length_959_cov_38.440041	Coordinate:225	Reads:12	Hits:1	Allocated_reads:12	Strand:+
TGATATTTTGGCTCCTCAGTTTGGCATG
>Location:NODE_117098_length_959_cov_38.440041	Coordinate:225	Reads:1	Hits:1	Allocated_reads:1	Strand:+
TGATATTTTGGCTCCTCAGTTTGGCATGT
>Location:NODE_117098_length_959_cov_38.440041	Coordinate:225	Reads:1	Hits:1	Allocated_reads:1	Strand:+
TGATATTTTGGCTCCTCAGTTTGGCATGTG
>Location:NODE_117098_length_959_cov_38.440041	Coordinate:225	Reads:1	Hits:1	Allocated_reads:1	Strand:+
TGATATTTTGGCTCCTCAGTTTGGCATGTGT
>Location:NODE_117098_length_959_cov_38.440041	Coordinate:225	Reads:1	Hits:1	Allocated_reads:1	Strand:+
TGATATTTTGGCTCCTCAGTTTGGCATGTGTT
>Location:NODE_117098_length_959_cov_38.440041	Coordinate:226	Reads:1	Hits:1	Allocated_reads:1	Strand:-
CATGCCAAACTGAGGAGCCAAAATATC
>Location:NODE_117098_length_959_cov_38.440041	Coordinate:226	Reads:1	Hits:1	Allocated_reads:1	Strand:+
GATATTTTGGCTCCTCAGTTTGGCATG
>Location:NODE_117098_length_959_cov_38.440041	Coordinate:226	Reads:1	Hits:1	Allocated_reads:1	Strand:-
GCCAAACTGAGGAGCCAAAATATC
>Location:NODE_117098_length_959_cov_38.440041	Coordinate:227	Reads:2	Hits:1	Allocated_reads:2	Strand:-
CACATGCCAAACTGAGGAGCCAAAATAT
>Location:NODE_117098_length_959_cov_38.440041	Coordinate:227	Reads:2	Hits:1	Allocated_reads:2	Strand:-
CATGCCAAACTGAGGAGCCAAAATAT
>Location:NODE_117098_length_959_cov_38.440041	Coordinate:228	Reads:1	Hits:1	Allocated_reads:1	Strand:-
ACACATGCCAAACTGAGGAGCCAAAATA
>Location:NODE_117098_length_959_cov_38.440041	Coordinate:228	Reads:1	Hits:1	Allocated_reads:1	Strand:-
CACATGCCAAACTGAGGAGCCAAAATA
>Location:NODE_117098_length_959_cov_38.440041	Coordinate:228	Reads:3	Hits:1	Allocated_reads:3	Strand:+
TATTTTGGCTCCTCAGTTTGGCATG
>Location:NODE_117098_length_959_cov_38.440041	Coordinate:228	Reads:1	Hits:1	Allocated_reads:1	Strand:+
TATTTTGGCTCCTCAGTTTGGCATGT
>Location:NODE_117098_length_959_cov_38.440041	Coordinate:228	Reads:2	Hits:1	Allocated_reads:2	Strand:+
TATTTTGGCTCCTCAGTTTGGCATGTG
>Location:NODE_117098_length_959_cov_38.440041	Coordinate:228	Reads:3	Hits:1	Allocated_reads:3	Strand:+
TATTTTGGCTCCTCAGTTTGGCATGTGT
>Location:NODE_117098_length_959_cov_38.440041	Coordinate:228	Reads:4	Hits:1	Allocated_reads:4	Strand:+
TATTTTGGCTCCTCAGTTTGGCATGTGTT
>Location:NODE_117098_length_959_cov_38.440041	Coordinate:228	Reads:3	Hits:1	Allocated_reads:3	Strand:+
TATTTTGGCTCCTCAGTTTGGCATGTGTTT
>Location:NODE_117098_length_959_cov_38.440041	Coordinate:229	Reads:1	Hits:1	Allocated_reads:1	Strand:+
ATTTTGGCTCCTCAGTTTGGCATGTGTT
>Location:NODE_117098_length_959_cov_38.440041	Coordinate:229	Reads:1	Hits:1	Allocated_reads:1	Strand:+
ATTTTGGCTCCTCAGTTTGGCATGTGTTT
>Location:NODE_117098_length_959_cov_38.440041	Coordinate:229	Reads:2	Hits:1	Allocated_reads:2	Strand:-
CACATGCCAAACTGAGGAGCCAAAAT
>Location:NODE_117098_length_959_cov_38.440041	Coordinate:230	Reads:2	Hits:1	Allocated_reads:2	Strand:-
AACACATGCCAAACTGAGGAGCCAAAA
>Location:NODE_117098_length_959_cov_38.440041	Coordinate:230	Reads:1	Hits:1	Allocated_reads:1	Strand:-
ACACATGCCAAACTGAGGAGCCAAAA
>Location:NODE_117098_length_959_cov_38.440041	Coordinate:230	Reads:6	Hits:1	Allocated_reads:6	Strand:-
CACATGCCAAACTGAGGAGCCAAAA
>Location:NODE_117098_length_959_cov_38.440041	Coordinate:230	Reads:1	Hits:1	Allocated_reads:1	Strand:+
TTTTGGCTCCTCAGTTTGGCATGT
>Location:NODE_117098_length_959_cov_38.440041	Coordinate:230	Reads:1	Hits:1	Allocated_reads:1	Strand:+
TTTTGGCTCCTCAGTTTGGCATGTGT
>Location:NODE_117098_length_959_cov_38.440041	Coordinate:230	Reads:1	Hits:1	Allocated_reads:1	Strand:+
TTTTGGCTCCTCAGTTTGGCATGTGTT
>Location:NODE_117098_length_959_cov_38.440041	Coordinate:230	Reads:1	Hits:1	Allocated_reads:1	Strand:+
TTTTGGCTCCTCAGTTTGGCATGTGTTA
>Location:NODE_117098_length_959_cov_38.440041	Coordinate:230	Reads:2	Hits:1	Allocated_reads:2	Strand:+
TTTTGGCTCCTCAGTTTGGCATGTGTTT
>Location:NODE_117098_length_959_cov_38.440041	Coordinate:230	Reads:2	Hits:1	Allocated_reads:2	Strand:+
TTTTGGCTCCTCAGTTTGGCATGTGTTTT
>Location:NODE_117098_length_959_cov_38.440041	Coordinate:230	Reads:1	Hits:1	Allocated_reads:1	Strand:+
TTTTGGCTCCTCAGTTTGGCATGTGTTTTGT
>Location:NODE_117098_length_959_cov_38.440041	Coordinate:231	Reads:1	Hits:1	Allocated_reads:1	Strand:+
TTTGGCTCCTCAGTTTGGCATGTGTTT
>Location:NODE_117098_length_959_cov_38.440041	Coordinate:231	Reads:1	Hits:1	Allocated_reads:1	Strand:+
TTTGGCTCCTCAGTTTGGCATGTGTTTT
>Location:NODE_117098_length_959_cov_38.440041	Coordinate:232	Reads:2	Hits:1	Allocated_reads:2	Strand:+
TTGGCTCCTCAGTTTGGCATGTGTTTT
>Location:NODE_117098_length_959_cov_38.440041	Coordinate:232	Reads:1	Hits:1	Allocated_reads:1	Strand:+
TTGGCTCCTCAGTTTGGCATGTGTTTTGA
>Location:NODE_117098_length_959_cov_38.440041	Coordinate:232	Reads:1	Hits:1	Allocated_reads:1	Strand:+
TTGGCTCCTCAGTTTGGCATGTGTTTTGAAGT
>Location:NODE_117098_length_959_cov_38.440041	Coordinate:233	Reads:1	Hits:1	Allocated_reads:1	Strand:-
TCAAAACACATGCCAAACTGAGGAGCCA
>Location:NODE_117098_length_959_cov_38.440041	Coordinate:233	Reads:1	Hits:1	Allocated_reads:1	Strand:+
TGGCTCCTCAGTTTGGCATGTGTTTTGAAG
>Location:NODE_117098_length_959_cov_38.440041	Coordinate:233	Reads:1	Hits:1	Allocated_reads:1	Strand:+
TGGCTCCTCAGTTTGGCATGTGTTTTGAAGG
>Location:NODE_117098_length_959_cov_38.440041	Coordinate:235	Reads:1	Hits:1	Allocated_reads:1	Strand:-
TCAAAACACATGCCAAACTGAGGAGC
>Location:NODE_117098_length_959_cov_38.440041	Coordinate:237	Reads:1	Hits:2	Allocated_reads:0.5	Strand:-
CTTCAAAACACATGCCAAACTGAGGA
>Location:NODE_117098_length_959_cov_38.440041	Coordinate:237	Reads:3	Hits:2	Allocated_reads:1.5	Strand:-
TCAAAACACATGCCAAACTGAGGA
>Location:NODE_117098_length_959_cov_38.440041	Coordinate:237	Reads:1	Hits:2	Allocated_reads:0.5	Strand:+
TCCTCAGTTTGGCATGTGTTTTGAAGG
>Location:NODE_117098_length_959_cov_38.440041	Coordinate:237	Reads:6	Hits:2	Allocated_reads:3	Strand:+
TCCTCAGTTTGGCATGTGTTTTGAAGGT
>Location:NODE_117098_length_959_cov_38.440041	Coordinate:237	Reads:1	Hits:2	Allocated_reads:0.5	Strand:+
TCCTCAGTTTGGCATGTGTTTTGAAGGTT
>Location:NODE_117098_length_959_cov_38.440041	Coordinate:237	Reads:4	Hits:2	Allocated_reads:2	Strand:+
TCCTCAGTTTGGCATGTGTTTTGAAGGTTT
>Location:NODE_117098_length_959_cov_38.440041	Coordinate:238	Reads:1	Hits:2	Allocated_reads:0.5	Strand:+
CCTCAGTTTGGCATGTGTTTTGAAGGT
>Location:NODE_117098_length_959_cov_38.440041	Coordinate:238	Reads:1	Hits:2	Allocated_reads:0.5	Strand:+
CCTCAGTTTGGCATGTGTTTTGAAGGTTT
>Location:NODE_117098_length_959_cov_38.440041	Coordinate:238	Reads:1	Hits:2	Allocated_reads:0.5	Strand:+
CCTCAGTTTGGCATGTGTTTTGAAGGTTTT
>Location:NODE_117098_length_959_cov_38.440041	Coordinate:239	Reads:1	Hits:2	Allocated_reads:0.5	Strand:+
CTCAGTTTGGCATGTGTTTTGAAGG
>Location:NODE_117098_length_959_cov_38.440041	Coordinate:239	Reads:1	Hits:2	Allocated_reads:0.5	Strand:+
CTCAGTTTGGCATGTGTTTTGAAGGTTT
>Location:NODE_117098_length_959_cov_38.440041	Coordinate:240	Reads:2	Hits:2	Allocated_reads:1	Strand:+
TCAGTTTGGCATGTGTTTTGAAGG
>Location:NODE_117098_length_959_cov_38.440041	Coordinate:240	Reads:1	Hits:2	Allocated_reads:0.5	Strand:+
TCAGTTTGGCATGTGTTTTGAAGGT
>Location:NODE_117098_length_959_cov_38.440041	Coordinate:240	Reads:1	Hits:2	Allocated_reads:0.5	Strand:+
TCAGTTTGGCATGTGTTTTGAAGGTT
>Location:NODE_117098_length_959_cov_38.440041	Coordinate:240	Reads:6	Hits:2	Allocated_reads:3	Strand:+
TCAGTTTGGCATGTGTTTTGAAGGTTT
>Location:NODE_117098_length_959_cov_38.440041	Coordinate:240	Reads:3	Hits:2	Allocated_reads:1.5	Strand:+
TCAGTTTGGCATGTGTTTTGAAGGTTTT
>Location:NODE_117098_length_959_cov_38.440041	Coordinate:241	Reads:3	Hits:2	Allocated_reads:1.5	Strand:-
AACCTTCAAAACACATGCCAAACTG
>Location:NODE_117098_length_959_cov_38.440041	Coordinate:241	Reads:2	Hits:2	Allocated_reads:1	Strand:-
ACCTTCAAAACACATGCCAAACTG
>Location:NODE_117098_length_959_cov_38.440041	Coordinate:241	Reads:1	Hits:2	Allocated_reads:0.5	Strand:+
CAGTTTGGCATGTGTTTTGAAGGTT
>Location:NODE_117098_length_959_cov_38.440041	Coordinate:241	Reads:1	Hits:2	Allocated_reads:0.5	Strand:+
CAGTTTGGCATGTGTTTTGAAGGTTTT
>Location:NODE_117098_length_959_cov_38.440041	Coordinate:242	Reads:1	Hits:2	Allocated_reads:0.5	Strand:+
AGTTTGGCATGTGTTTTGAAGGTTT
>Location:NODE_117098_length_959_cov_38.440041	Coordinate:243	Reads:1	Hits:2	Allocated_reads:0.5	Strand:+
GTTTGGCATGTGTTTTGAAGGTTT
>Location:NODE_117098_length_959_cov_38.440041	Coordinate:244	Reads:1	Hits:2	Allocated_reads:0.5	Strand:+
TTTGGCATGTGTTTTGAAGGTTTTGA
>Location:NODE_117098_length_959_cov_38.440041	Coordinate:245	Reads:3	Hits:2	Allocated_reads:1.5	Strand:+
TTGGCATGTGTTTTGAAGGTTTTG
>Location:NODE_117098_length_959_cov_38.440041	Coordinate:245	Reads:5	Hits:2	Allocated_reads:2.5	Strand:+
TTGGCATGTGTTTTGAAGGTTTTGT
>Location:NODE_117098_length_959_cov_38.440041	Coordinate:245	Reads:8	Hits:2	Allocated_reads:4	Strand:+
TTGGCATGTGTTTTGAAGGTTTTGA
>Location:NODE_117098_length_959_cov_38.440041	Coordinate:271	Reads:2	Hits:1	Allocated_reads:2	Strand:-
AAACAACCCAGTGGCTGACGAAGCAATC
>Location:NODE_117098_length_959_cov_38.440041	Coordinate:271	Reads:2	Hits:1	Allocated_reads:2	Strand:-
AACAACCCAGTGGCTGACGAAGCAATC
>Location:NODE_117098_length_959_cov_38.440041	Coordinate:273	Reads:1	Hits:1	Allocated_reads:1	Strand:-
CAAACAACCCAGTGGCTGACGAAGCAA
>Location:NODE_117098_length_959_cov_38.440041	Coordinate:274	Reads:1	Hits:1	Allocated_reads:1	Strand:-
AAACAACCCAGTGGCTGACGAAGCA
>Location:NODE_117098_length_959_cov_38.440041	Coordinate:274	Reads:1	Hits:1	Allocated_reads:1	Strand:-
TCAAACAACCCAGTGGCTGACGAAGCA
>Location:NODE_117098_length_959_cov_38.440041	Coordinate:275	Reads:1	Hits:1	Allocated_reads:1	Strand:-
AAACAACCCAGTGGCTGACGAAGT
>Location:NODE_117098_length_959_cov_38.440041	Coordinate:275	Reads:4	Hits:1	Allocated_reads:4	Strand:-
AAACAACCCAGTGGCTGACGAAGC
>Location:NODE_117098_length_959_cov_38.440041	Coordinate:275	Reads:1	Hits:1	Allocated_reads:1	Strand:-
AAGTCAAACAACCCAGTGGCTGACGAAGC
>Location:NODE_117098_length_959_cov_38.440041	Coordinate:275	Reads:1	Hits:1	Allocated_reads:1	Strand:-
AGTCAAACAACCCAGTGGCTGACGAAGC
>Location:NODE_117098_length_959_cov_38.440041	Coordinate:275	Reads:2	Hits:1	Allocated_reads:2	Strand:-
TCAAACAACCCAGTGGCTGACGAAGC
>Location:NODE_117098_length_959_cov_38.440041	Coordinate:281	Reads:2	Hits:1	Allocated_reads:2	Strand:+
TCAGCCACTGGGTTGTTTGACTTCAT
>Location:NODE_117098_length_959_cov_38.440041	Coordinate:281	Reads:2	Hits:1	Allocated_reads:2	Strand:+
TCAGCCACTGGGTTGTTTGACTTCATT
>Location:NODE_117098_length_959_cov_38.440041	Coordinate:281	Reads:1	Hits:1	Allocated_reads:1	Strand:+
TCAGCCACTGGGTTGTTTGACTTCATTAAG
>Location:NODE_117098_length_959_cov_38.440041	Coordinate:281	Reads:1	Hits:1	Allocated_reads:1	Strand:+
TCAGCCACTGGGTTGTTTGACTTCATTAAGA
>Location:NODE_117098_length_959_cov_38.440041	Coordinate:281	Reads:1	Hits:1	Allocated_reads:1	Strand:+
TCAGCCACTGGGTTGTTTGACTTCATTAAGAA
>Location:NODE_117098_length_959_cov_38.440041	Coordinate:283	Reads:3	Hits:1	Allocated_reads:3	Strand:+
AGCCACTGGGTTGTTTGACTTCAT
>Location:NODE_117098_length_959_cov_38.440041	Coordinate:283	Reads:1	Hits:1	Allocated_reads:1	Strand:+
AGCCACTGGGTTGTTTGACTTCATT
>Location:NODE_117098_length_959_cov_38.440041	Coordinate:283	Reads:4	Hits:1	Allocated_reads:4	Strand:+
AGCCACTGGGTTGTTTGACTTCATTAAG
>Location:NODE_117098_length_959_cov_38.440041	Coordinate:283	Reads:1	Hits:1	Allocated_reads:1	Strand:+
AGCCACTGGGTTGTTTGACTTCATTAAGAA
>Location:NODE_117098_length_959_cov_38.440041	Coordinate:284	Reads:45	Hits:1	Allocated_reads:45	Strand:+
GCCACTGGGTTGTTTGACTTCATT
>Location:NODE_117098_length_959_cov_38.440041	Coordinate:284	Reads:1	Hits:1	Allocated_reads:1	Strand:+
GCCACTGGGTTGTTTGACTTCATTA
>Location:NODE_117098_length_959_cov_38.440041	Coordinate:284	Reads:3	Hits:1	Allocated_reads:3	Strand:+
GCCACTGGGTTGTTTGACTTCATTAA
>Location:NODE_117098_length_959_cov_38.440041	Coordinate:284	Reads:1	Hits:1	Allocated_reads:1	Strand:+
GCCACTGGGTTGTTTGACTTCATGAAG
>Location:NODE_117098_length_959_cov_38.440041	Coordinate:284	Reads:144	Hits:1	Allocated_reads:144	Strand:+
GCCACTGGGTTGTTTGACTTCATTAAG
>Location:NODE_117098_length_959_cov_38.440041	Coordinate:284	Reads:12	Hits:1	Allocated_reads:12	Strand:+
GCCACTGGGTTGTTTGACTTCATTAAGA
>Location:NODE_117098_length_959_cov_38.440041	Coordinate:284	Reads:8	Hits:1	Allocated_reads:8	Strand:+
GCCACTGGGTTGTTTGACTTCATTAAGAA
>Location:NODE_117098_length_959_cov_38.440041	Coordinate:284	Reads:1	Hits:1	Allocated_reads:1	Strand:+
GCCACTGGGTTGTTTGACTTCATTAAGAAA
>Location:NODE_117098_length_959_cov_38.440041	Coordinate:284	Reads:5	Hits:1	Allocated_reads:5	Strand:+
GCCACTGGGTTGTTTGACTTCATTAAGAAGA
>Location:NODE_117098_length_959_cov_38.440041	Coordinate:284	Reads:5	Hits:1	Allocated_reads:5	Strand:+
GCCACTGGGTTGTTTGACTTCATTAAGAAGAC
>Location:NODE_117098_length_959_cov_38.440041	Coordinate:285	Reads:5	Hits:1	Allocated_reads:5	Strand:+
CCACTGGGTTGTTTGACTTCATTAAG
>Location:NODE_117098_length_959_cov_38.440041	Coordinate:285	Reads:1	Hits:1	Allocated_reads:1	Strand:+
CCACTGGGTTGTTTGACTTCATTAAGAAGA
>Location:NODE_117098_length_959_cov_38.440041	Coordinate:285	Reads:1	Hits:1	Allocated_reads:1	Strand:+
CCACTGGGTTGTTTGACTTCATTAAGAAGAC
>Location:NODE_117098_length_959_cov_38.440041	Coordinate:286	Reads:2	Hits:1	Allocated_reads:2	Strand:+
CACTGGGTTGTTTGACTTCATTAAG
>Location:NODE_117098_length_959_cov_38.440041	Coordinate:286	Reads:1	Hits:1	Allocated_reads:1	Strand:+
CACTGGGTTGTTTGACTTCATTAAGA
>Location:NODE_117098_length_959_cov_38.440041	Coordinate:286	Reads:3	Hits:1	Allocated_reads:3	Strand:+
CACTGGGTTGTTTGACTTCATTAAGAAGA
>Location:NODE_117098_length_959_cov_38.440041	Coordinate:287	Reads:2	Hits:1	Allocated_reads:2	Strand:+
ACTGGGTTGTTTGACTTCATTAAGAAGA
>Location:NODE_117098_length_959_cov_38.440041	Coordinate:287	Reads:4	Hits:1	Allocated_reads:4	Strand:+
ACTGGGTTGTTTGACTTCATTAAGAAGACT
>Location:NODE_117098_length_959_cov_38.440041	Coordinate:288	Reads:1	Hits:1	Allocated_reads:1	Strand:+
CTGGGTTGTTTGACTTCATTAAGAAGA
>Location:NODE_117098_length_959_cov_38.440041	Coordinate:288	Reads:1	Hits:1	Allocated_reads:1	Strand:+
CTGGGTTGTTTGACTTCATTAAGAAGAC
>Location:NODE_117098_length_959_cov_38.440041	Coordinate:288	Reads:7	Hits:1	Allocated_reads:7	Strand:+
CTGGGTTGTTTGACTTCATTAAGAAGACT
>Location:NODE_117098_length_959_cov_38.440041	Coordinate:289	Reads:1	Hits:1	Allocated_reads:1	Strand:+
TGGGTTGTTTGACTTCATTAAGAA
>Location:NODE_117098_length_959_cov_38.440041	Coordinate:289	Reads:1	Hits:1	Allocated_reads:1	Strand:+
TGGGTTGTTTGACTTCATTAAGAAGT
>Location:NODE_117098_length_959_cov_38.440041	Coordinate:289	Reads:3	Hits:1	Allocated_reads:3	Strand:+
TGGGTTGTTTGACTTCATTAAGAAGA
>Location:NODE_117098_length_959_cov_38.440041	Coordinate:289	Reads:17	Hits:1	Allocated_reads:17	Strand:+
TGGGTTGTTTGACTTCATTAAGAAGAC
>Location:NODE_117098_length_959_cov_38.440041	Coordinate:289	Reads:65	Hits:1	Allocated_reads:65	Strand:+
TGGGTTGTTTGACTTCATTAAGAAGACT
>Location:NODE_117098_length_959_cov_38.440041	Coordinate:289	Reads:9	Hits:1	Allocated_reads:9	Strand:+
TGGGTTGTTTGACTTCATTAAGAAGACTA
>Location:NODE_117098_length_959_cov_38.440041	Coordinate:289	Reads:1	Hits:1	Allocated_reads:1	Strand:+
TGGGTTGTTTGACTTCATTAAGAAGACTAGA
>Location:NODE_117098_length_959_cov_38.440041	Coordinate:289	Reads:1	Hits:1	Allocated_reads:1	Strand:+
TGGGTTGTTTGACTTCATTAAGAAGACTAGAGCT
>Location:NODE_117098_length_959_cov_38.440041	Coordinate:290	Reads:1	Hits:1	Allocated_reads:1	Strand:+
GGGTTGTTTGACTTCATTACGAAGACT
>Location:NODE_117098_length_959_cov_38.440041	Coordinate:290	Reads:2	Hits:1	Allocated_reads:2	Strand:+
GGGTTGTTTGACTTCATTAAGAAGACT
>Location:NODE_117098_length_959_cov_38.440041	Coordinate:290	Reads:1	Hits:1	Allocated_reads:1	Strand:+
GGGTTGTTTGACTTCATTAAGAAGACTAGA
>Location:NODE_117098_length_959_cov_38.440041	Coordinate:291	Reads:1	Hits:1	Allocated_reads:1	Strand:+
GGTTGTTTGACTTCATTAAGAAGACT
>Location:NODE_117098_length_959_cov_38.440041	Coordinate:292	Reads:1	Hits:1	Allocated_reads:1	Strand:+
GTTGTTTGACTTCATTAAGAAGACTAGA
>Location:NODE_117098_length_959_cov_38.440041	Coordinate:293	Reads:1	Hits:1	Allocated_reads:1	Strand:+
TTGTTTGACTTCATTAAGAAGACT
>Location:NODE_117098_length_959_cov_38.440041	Coordinate:293	Reads:1	Hits:1	Allocated_reads:1	Strand:+
TTGTTTGACTTCATTAAGAAGACTAGAGAAGGC
>Location:NODE_117098_length_959_cov_38.440041	Coordinate:293	Reads:1	Hits:1	Allocated_reads:1	Strand:+
TTGTTTGACTTCATTAAGAAGACTAGAGAAGGCC
>Location:NODE_117098_length_959_cov_38.440041	Coordinate:294	Reads:2	Hits:1	Allocated_reads:2	Strand:+
TGTTTGACTTCATTAAGAAGACTAGAGAA
>Location:NODE_117098_length_959_cov_38.440041	Coordinate:294	Reads:1	Hits:1	Allocated_reads:1	Strand:+
TGTTTGACTTCATTAAGAAGACTAGAGAAGG
>Location:NODE_117098_length_959_cov_38.440041	Coordinate:296	Reads:3	Hits:1	Allocated_reads:3	Strand:+
TTTGACTTCATTAAGAAGACTAGAGAAGGC
>Location:NODE_117098_length_959_cov_38.440041	Coordinate:296	Reads:1	Hits:1	Allocated_reads:1	Strand:+
TTTGACTTCATTAAGAAGACTAGAGAAGGCCT
>Location:NODE_117098_length_959_cov_38.440041	Coordinate:297	Reads:3	Hits:1	Allocated_reads:3	Strand:+
TTGACTTCATTAAGAAGACTAGAGAAGGC
>Location:NODE_117098_length_959_cov_38.440041	Coordinate:298	Reads:4	Hits:1	Allocated_reads:4	Strand:+
TGACTTCATTAAGAAGACTAGAGAAGGC
>Location:NODE_117098_length_959_cov_38.440041	Coordinate:298	Reads:1	Hits:1	Allocated_reads:1	Strand:+
TGACTTCATTAAGAAGACTAGAGAAGGCC
>Location:NODE_117098_length_959_cov_38.440041	Coordinate:298	Reads:1	Hits:1	Allocated_reads:1	Strand:+
TGACTTCATTAAGAAGACTAGAGAAGGCCT
>Location:NODE_117098_length_959_cov_38.440041	Coordinate:298	Reads:1	Hits:1	Allocated_reads:1	Strand:+
TGACTTCATTAAGAAGACTAGAGAAGGCCACCTG
>Location:NODE_117098_length_959_cov_38.440041	Coordinate:299	Reads:1	Hits:1	Allocated_reads:1	Strand:-
GGCCTTCTCTAGTCTTCTTAATGAAGTC
>Location:NODE_117098_length_959_cov_38.440041	Coordinate:300	Reads:1	Hits:1	Allocated_reads:1	Strand:+
ACTTCATTAAGAAGACTAGAGAAGGCC
>Location:NODE_117098_length_959_cov_38.440041	Coordinate:300	Reads:1	Hits:1	Allocated_reads:1	Strand:+
ACTTCATTAAGAAGACTAGAGAAGGCCACC
>Location:NODE_117098_length_959_cov_38.440041	Coordinate:301	Reads:1	Hits:1	Allocated_reads:1	Strand:+
CTTCATTAAGAAGACTAGAGAAGGCC
>Location:NODE_117098_length_959_cov_38.440041	Coordinate:302	Reads:1	Hits:1	Allocated_reads:1	Strand:+
TTCATTAAGAAGACTAGAGAAGGCCACC
>Location:NODE_117098_length_959_cov_38.440041	Coordinate:302	Reads:2	Hits:1	Allocated_reads:2	Strand:+
TTCATTAAGAAGACTAGAGAAGGCCACCT
>Location:NODE_117098_length_959_cov_38.440041	Coordinate:302	Reads:1	Hits:1	Allocated_reads:1	Strand:+
TTCATTAAGAAGACTAGAGAAGGCCACCTGG
>Location:NODE_117098_length_959_cov_38.440041	Coordinate:303	Reads:1	Hits:1	Allocated_reads:1	Strand:+
TCATTAAGAAGACTAGAGAAGGCC
>Location:NODE_117098_length_959_cov_38.440041	Coordinate:303	Reads:7	Hits:1	Allocated_reads:7	Strand:+
TCATTAAGAAGACTAGAGAAGGCCACC
>Location:NODE_117098_length_959_cov_38.440041	Coordinate:303	Reads:1	Hits:1	Allocated_reads:1	Strand:+
TCATTAAGAAGACTAGAGAAGGCCACCG
>Location:NODE_117098_length_959_cov_38.440041	Coordinate:303	Reads:1	Hits:1	Allocated_reads:1	Strand:+
TCATTAAGAAGACTAGAGAAGGCCACCTG
>Location:NODE_117098_length_959_cov_38.440041	Coordinate:303	Reads:3	Hits:1	Allocated_reads:3	Strand:+
TCATTAAGAAGACTAGAGAAGGCCACCTGT
>Location:NODE_117098_length_959_cov_38.440041	Coordinate:304	Reads:1	Hits:1	Allocated_reads:1	Strand:+
CATTAAGAAGACTAGAGAAGGCCACC
>Location:NODE_117098_length_959_cov_38.440041	Coordinate:304	Reads:1	Hits:1	Allocated_reads:1	Strand:+
CATTAAGAAGACTAGAGAAGGCCACCTGTCATG
>Location:NODE_117098_length_959_cov_38.440041	Coordinate:306	Reads:1	Hits:1	Allocated_reads:1	Strand:+
TTAAGAAGACTAGAGAAGGCAACC
>Location:NODE_117098_length_959_cov_38.440041	Coordinate:306	Reads:21	Hits:1	Allocated_reads:21	Strand:+
TTAAGAAGACTAGAGAAGGCCACC
>Location:NODE_117098_length_959_cov_38.440041	Coordinate:306	Reads:12	Hits:1	Allocated_reads:12	Strand:+
TTAAGAAGACTAGAGAAGGCCACCT
>Location:NODE_117098_length_959_cov_38.440041	Coordinate:306	Reads:1	Hits:1	Allocated_reads:1	Strand:+
TTAAGAAGACTAGAGAAGGCCACCTA
>Location:NODE_117098_length_959_cov_38.440041	Coordinate:306	Reads:2	Hits:1	Allocated_reads:2	Strand:+
TTAAGAAGACTAGAGAAGGCCACCTG
>Location:NODE_117098_length_959_cov_38.440041	Coordinate:306	Reads:1	Hits:1	Allocated_reads:1	Strand:+
TTAAGAAGACTAGAGAAGGCCACCTTT
>Location:NODE_117098_length_959_cov_38.440041	Coordinate:306	Reads:1	Hits:1	Allocated_reads:1	Strand:+
TTAAGAAGACTAGAGAAGGCCACCTGTC
>Location:NODE_117098_length_959_cov_38.440041	Coordinate:306	Reads:3	Hits:1	Allocated_reads:3	Strand:+
TTAAGAAGACTAGAGAAGGCCACCTGTCA
>Location:NODE_117098_length_959_cov_38.440041	Coordinate:306	Reads:6	Hits:1	Allocated_reads:6	Strand:+
TTAAGAAGACTAGAGAAGGCCACCTGTCAT
>Location:NODE_117098_length_959_cov_38.440041	Coordinate:306	Reads:16	Hits:1	Allocated_reads:16	Strand:+
TTAAGAAGACTAGAGAAGGCCACCTGTCATG
>Location:NODE_117098_length_959_cov_38.440041	Coordinate:306	Reads:1	Hits:1	Allocated_reads:1	Strand:+
TTAAGAAGACTAGAGAAGGCCAACTGTCATGG
>Location:NODE_117098_length_959_cov_38.440041	Coordinate:306	Reads:2	Hits:1	Allocated_reads:2	Strand:+
TTAAGAAGACTAGAGAAGGCCACCTGTCATGGA
>Location:NODE_117098_length_959_cov_38.440041	Coordinate:306	Reads:2	Hits:1	Allocated_reads:2	Strand:+
TTAAGAAGACTAGAGAAGGCCACCTGTCATGGAGT
>Location:NODE_117098_length_959_cov_38.440041	Coordinate:307	Reads:14	Hits:1	Allocated_reads:14	Strand:+
TAAGAAGACTAGAGAAGGCCACCT
>Location:NODE_117098_length_959_cov_38.440041	Coordinate:307	Reads:7	Hits:1	Allocated_reads:7	Strand:+
TAAGAAGACTAGAGAAGGCCACCTG
>Location:NODE_117098_length_959_cov_38.440041	Coordinate:307	Reads:1	Hits:1	Allocated_reads:1	Strand:+
TAAGAAGACTAGAGAAGGCCACCTGT
>Location:NODE_117098_length_959_cov_38.440041	Coordinate:307	Reads:4	Hits:1	Allocated_reads:4	Strand:+
TAAGAAGACTAGAGAAGGCCACCTGTC
>Location:NODE_117098_length_959_cov_38.440041	Coordinate:307	Reads:1	Hits:1	Allocated_reads:1	Strand:+
TAAGAAGACTAGAGAAGGCCAACTGTCA
>Location:NODE_117098_length_959_cov_38.440041	Coordinate:307	Reads:1	Hits:1	Allocated_reads:1	Strand:+
TAAGAAGACTAGAGAAGGCCACCTGTAA
>Location:NODE_117098_length_959_cov_38.440041	Coordinate:307	Reads:10	Hits:1	Allocated_reads:10	Strand:+
TAAGAAGACTAGAGAAGGCCACCTGTCA
>Location:NODE_117098_length_959_cov_38.440041	Coordinate:307	Reads:9	Hits:1	Allocated_reads:9	Strand:+
TAAGAAGACTAGAGAAGGCCACCTGTCAT
>Location:NODE_117098_length_959_cov_38.440041	Coordinate:307	Reads:43	Hits:1	Allocated_reads:43	Strand:+
TAAGAAGACTAGAGAAGGCCACCTGTCATG
>Location:NODE_117098_length_959_cov_38.440041	Coordinate:307	Reads:1	Hits:1	Allocated_reads:1	Strand:+
TAAGAAGACTAGAGAAGGCCACCTGTCATGC
>Location:NODE_117098_length_959_cov_38.440041	Coordinate:307	Reads:2	Hits:1	Allocated_reads:2	Strand:+
TAAGAAGACTAGAGAAGGCCACCTGTCATGT
>Location:NODE_117098_length_959_cov_38.440041	Coordinate:307	Reads:26	Hits:1	Allocated_reads:26	Strand:+
TAAGAAGACTAGAGAAGGCCACCTGTCATGG
>Location:NODE_117098_length_959_cov_38.440041	Coordinate:307	Reads:14	Hits:1	Allocated_reads:14	Strand:+
TAAGAAGACTAGAGAAGGCCACCTGTCATGGA
>Location:NODE_117098_length_959_cov_38.440041	Coordinate:307	Reads:9	Hits:1	Allocated_reads:9	Strand:+
TAAGAAGACTAGAGAAGGCCACCTGTCATGGAG
>Location:NODE_117098_length_959_cov_38.440041	Coordinate:307	Reads:21	Hits:1	Allocated_reads:21	Strand:+
TAAGAAGACTAGAGAAGGCCACCTGTCATGGAGT
>Location:NODE_117098_length_959_cov_38.440041	Coordinate:308	Reads:1	Hits:1	Allocated_reads:1	Strand:+
AAGAAGACTAGAGAAGGCCACCGG
>Location:NODE_117098_length_959_cov_38.440041	Coordinate:308	Reads:2	Hits:1	Allocated_reads:2	Strand:+
AAGAAGACTAGAGAAGGCCACCTG
>Location:NODE_117098_length_959_cov_38.440041	Coordinate:308	Reads:2	Hits:1	Allocated_reads:2	Strand:+
AAGAAGACTAGAGAAGGCCACCTGTC
>Location:NODE_117098_length_959_cov_38.440041	Coordinate:308	Reads:6	Hits:1	Allocated_reads:6	Strand:+
AAGAAGACTAGAGAAGGCCACCTGTCA
>Location:NODE_117098_length_959_cov_38.440041	Coordinate:308	Reads:15	Hits:1	Allocated_reads:15	Strand:+
AAGAAGACTAGAGAAGGCCACCTGTCATG
>Location:NODE_117098_length_959_cov_38.440041	Coordinate:308	Reads:10	Hits:1	Allocated_reads:10	Strand:+
AAGAAGACTAGAGAAGGCCACCTGTCATGG
>Location:NODE_117098_length_959_cov_38.440041	Coordinate:308	Reads:6	Hits:1	Allocated_reads:6	Strand:+
AAGAAGACTAGAGAAGGCCACCTGTCATGGA
>Location:NODE_117098_length_959_cov_38.440041	Coordinate:308	Reads:2	Hits:1	Allocated_reads:2	Strand:+
AAGAAGACTAGAGAAGGCCACCTGTCATGGAG
>Location:NODE_117098_length_959_cov_38.440041	Coordinate:309	Reads:1	Hits:1	Allocated_reads:1	Strand:+
AGAAGACTAGAGAAGGCCACCTGTC
>Location:NODE_117098_length_959_cov_38.440041	Coordinate:309	Reads:4	Hits:1	Allocated_reads:4	Strand:+
AGAAGACTAGAGAAGGCCACCTGTCA
>Location:NODE_117098_length_959_cov_38.440041	Coordinate:309	Reads:3	Hits:1	Allocated_reads:3	Strand:+
AGAAGACTAGAGAAGGCCACCTGTCATG
>Location:NODE_117098_length_959_cov_38.440041	Coordinate:309	Reads:13	Hits:1	Allocated_reads:13	Strand:+
AGAAGACTAGAGAAGGCCACCTGTCATGG
>Location:NODE_117098_length_959_cov_38.440041	Coordinate:309	Reads:6	Hits:1	Allocated_reads:6	Strand:+
AGAAGACTAGAGAAGGCCACCTGTCATGGA
>Location:NODE_117098_length_959_cov_38.440041	Coordinate:309	Reads:1	Hits:1	Allocated_reads:1	Strand:+
AGAAGACTAGAGAAGGCCACCTGTCATGGAG
>Location:NODE_117098_length_959_cov_38.440041	Coordinate:309	Reads:6	Hits:1	Allocated_reads:6	Strand:+
AGAAGACTAGAGAAGGCCACCTGTCATGGAGT
>Location:NODE_117098_length_959_cov_38.440041	Coordinate:309	Reads:1	Hits:1	Allocated_reads:1	Strand:+
AGAAGACTAGAGAAGGCCACCTGTCATGGAGTT
>Location:NODE_117098_length_959_cov_38.440041	Coordinate:310	Reads:1	Hits:1	Allocated_reads:1	Strand:-
CTCCATGACAGGTGGCCTTCTCTAGTCTTC
>Location:NODE_117098_length_959_cov_38.440041	Coordinate:310	Reads:8	Hits:1	Allocated_reads:8	Strand:+
GAAGACTAGAGAAGGCCACCTGTC
>Location:NODE_117098_length_959_cov_38.440041	Coordinate:310	Reads:1	Hits:1	Allocated_reads:1	Strand:+
GAAGACTAGAGAAGGCCACCTGTCT
>Location:NODE_117098_length_959_cov_38.440041	Coordinate:310	Reads:8	Hits:1	Allocated_reads:8	Strand:+
GAAGACTAGAGAAGGCCACCTGTCA
>Location:NODE_117098_length_959_cov_38.440041	Coordinate:310	Reads:1	Hits:1	Allocated_reads:1	Strand:+
GAAGACTAGAGAAGGCCACCTGTCAT
>Location:NODE_117098_length_959_cov_38.440041	Coordinate:310	Reads:4	Hits:1	Allocated_reads:4	Strand:+
GAAGACTAGAGAAGGCCACCTGTCATG
>Location:NODE_117098_length_959_cov_38.440041	Coordinate:310	Reads:1	Hits:1	Allocated_reads:1	Strand:+
GAAGACTAGAGAAGGCCACCTGTTATGG
>Location:NODE_117098_length_959_cov_38.440041	Coordinate:310	Reads:49	Hits:1	Allocated_reads:49	Strand:+
GAAGACTAGAGAAGGCCACCTGTCATGG
>Location:NODE_117098_length_959_cov_38.440041	Coordinate:310	Reads:1	Hits:1	Allocated_reads:1	Strand:+
GAAGACTAGAGAAGGCCACCTGTCATGGT
>Location:NODE_117098_length_959_cov_38.440041	Coordinate:310	Reads:40	Hits:1	Allocated_reads:40	Strand:+
GAAGACTAGAGAAGGCCACCTGTCATGGA
>Location:NODE_117098_length_959_cov_38.440041	Coordinate:310	Reads:1	Hits:1	Allocated_reads:1	Strand:+
GAAGACTAGAGAAGGCCACCTGTCATGGAT
>Location:NODE_117098_length_959_cov_38.440041	Coordinate:310	Reads:29	Hits:1	Allocated_reads:29	Strand:+
GAAGACTAGAGAAGGCCACCTGTCATGGAG
>Location:NODE_117098_length_959_cov_38.440041	Coordinate:310	Reads:1	Hits:1	Allocated_reads:1	Strand:+
GAAGACTAGAGAAGGCCACCTGTCATGGAGA
>Location:NODE_117098_length_959_cov_38.440041	Coordinate:310	Reads:23	Hits:1	Allocated_reads:23	Strand:+
GAAGACTAGAGAAGGCCACCTGTCATGGAGT
>Location:NODE_117098_length_959_cov_38.440041	Coordinate:310	Reads:1	Hits:1	Allocated_reads:1	Strand:+
GAAGACTAGAGAAGGCCACCTGTCATGGAGTT
>Location:NODE_117098_length_959_cov_38.440041	Coordinate:310	Reads:1	Hits:1	Allocated_reads:1	Strand:+
GAAGACTAGAGAAGGCCACCTGTCATGGAGTTT
>Location:NODE_117098_length_959_cov_38.440041	Coordinate:311	Reads:2	Hits:1	Allocated_reads:2	Strand:+
AAGACTAGAGAAGGCCACCTGTCA
>Location:NODE_117098_length_959_cov_38.440041	Coordinate:311	Reads:1	Hits:1	Allocated_reads:1	Strand:+
AAGACTAGAGAAGGCCACCTGTCATG
>Location:NODE_117098_length_959_cov_38.440041	Coordinate:311	Reads:1	Hits:1	Allocated_reads:1	Strand:+
AAGACTAGAGAAGGCCACCTGTCATGG
>Location:NODE_117098_length_959_cov_38.440041	Coordinate:311	Reads:1	Hits:1	Allocated_reads:1	Strand:+
AAGACTAGAGAAGGCCACCTGTCATGGA
>Location:NODE_117098_length_959_cov_38.440041	Coordinate:312	Reads:2	Hits:1	Allocated_reads:2	Strand:-
AACTCCATGACAGGTGGCCTTCTCTAGTCT
>Location:NODE_117098_length_959_cov_38.440041	Coordinate:312	Reads:1	Hits:1	Allocated_reads:1	Strand:+
AGACTAGAGAAGGCCACCTGTCATG
>Location:NODE_117098_length_959_cov_38.440041	Coordinate:312	Reads:4	Hits:1	Allocated_reads:4	Strand:+
AGACTAGAGAAGGCCACCTGTCATGG
>Location:NODE_117098_length_959_cov_38.440041	Coordinate:312	Reads:2	Hits:1	Allocated_reads:2	Strand:+
AGACTAGAGAAGGCCACCTGTCATGGAG
>Location:NODE_117098_length_959_cov_38.440041	Coordinate:312	Reads:1	Hits:1	Allocated_reads:1	Strand:+
AGACTAGAGAAGGCCACCTGTCATGGAGT
>Location:NODE_117098_length_959_cov_38.440041	Coordinate:312	Reads:1	Hits:1	Allocated_reads:1	Strand:-
ATGACAGGTGGCCTTCTCTAGTCT
>Location:NODE_117098_length_959_cov_38.440041	Coordinate:312	Reads:2	Hits:1	Allocated_reads:2	Strand:-
CTCCATGACAGGTGGCCTTCTCTAGTCT
>Location:NODE_117098_length_959_cov_38.440041	Coordinate:313	Reads:1	Hits:1	Allocated_reads:1	Strand:-
ACGAACTCCATGACAGGTGGCCTTCTCTAGTC
>Location:NODE_117098_length_959_cov_38.440041	Coordinate:314	Reads:1	Hits:1	Allocated_reads:1	Strand:+
ACTAGAGAAGGCCACCTGTCATGGAA
>Location:NODE_117098_length_959_cov_38.440041	Coordinate:314	Reads:1	Hits:1	Allocated_reads:1	Strand:-
CTCCATGACAGGTGGCCTTCTCTAGA
>Location:NODE_117098_length_959_cov_38.440041	Coordinate:315	Reads:2	Hits:1	Allocated_reads:2	Strand:+
CTAGAGAAGGCCACCTGTCATGGAG
>Location:NODE_117098_length_959_cov_38.440041	Coordinate:315	Reads:2	Hits:1	Allocated_reads:2	Strand:+
CTAGAGAAGGCCACCTGTCATGGAGT
>Location:NODE_117098_length_959_cov_38.440041	Coordinate:315	Reads:4	Hits:1	Allocated_reads:4	Strand:+
CTAGAGAAGGCCACCTGTCATGGAGTTCG
>Location:NODE_117098_length_959_cov_38.440041	Coordinate:316	Reads:1	Hits:1	Allocated_reads:1	Strand:-
CTCCATGACAGGTGGCCTTCTCTA
>Location:NODE_117098_length_959_cov_38.440041	Coordinate:316	Reads:5	Hits:1	Allocated_reads:5	Strand:+
TAGAGAAGGCCACCTGTCATGGAG
>Location:NODE_117098_length_959_cov_38.440041	Coordinate:316	Reads:2	Hits:1	Allocated_reads:2	Strand:+
TAGAGAAGGCCACCTGTCATGGAGT
>Location:NODE_117098_length_959_cov_38.440041	Coordinate:316	Reads:2	Hits:1	Allocated_reads:2	Strand:+
TAGAGAAGGCCACCTGTCATGGAGTT
>Location:NODE_117098_length_959_cov_38.440041	Coordinate:316	Reads:2	Hits:1	Allocated_reads:2	Strand:+
TAGAGAAGGCCACCTGTCATGGAGTTC
>Location:NODE_117098_length_959_cov_38.440041	Coordinate:316	Reads:8	Hits:1	Allocated_reads:8	Strand:+
TAGAGAAGGCCACCTGTCATGGAGTTCG
>Location:NODE_117098_length_959_cov_38.440041	Coordinate:316	Reads:1	Hits:1	Allocated_reads:1	Strand:+
TAGAGAAGGCCACCTGTCATGGAGTTCGT
>Location:NODE_117098_length_959_cov_38.440041	Coordinate:316	Reads:1	Hits:1	Allocated_reads:1	Strand:+
TAGAGAAGGCCACCTGTCATGGAGTTCGTTG
>Location:NODE_117098_length_959_cov_38.440041	Coordinate:317	Reads:1	Hits:1	Allocated_reads:1	Strand:-
AACTCCATGACAGGTGGCCTTCTCT
>Location:NODE_117098_length_959_cov_38.440041	Coordinate:317	Reads:1	Hits:1	Allocated_reads:1	Strand:+
AGAGAAGGCCACCTGTCATGGAGTTCG
>Location:NODE_117098_length_959_cov_38.440041	Coordinate:318	Reads:2	Hits:2	Allocated_reads:1	Strand:-
AACTCCATGACAGGTGGCCTTCTC
>Location:NODE_117098_length_959_cov_38.440041	Coordinate:318	Reads:1	Hits:2	Allocated_reads:0.5	Strand:-
CAACGAACTCCATGACAGGTGGCCTTCTC
>Location:NODE_117098_length_959_cov_38.440041	Coordinate:320	Reads:1	Hits:2	Allocated_reads:0.5	Strand:-
ACGAACTCCATGACAGGTGGCCTTC
>Location:NODE_117098_length_959_cov_38.440041	Coordinate:321	Reads:5	Hits:2	Allocated_reads:2.5	Strand:+
AAGGCCACCTGTCATGGAGTTCGTTGTACA
>Location:NODE_117098_length_959_cov_38.440041	Coordinate:321	Reads:1	Hits:2	Allocated_reads:0.5	Strand:-
TGTACAACGAACTCCATGACAGGTGGCCTT
>Location:NODE_117098_length_959_cov_38.440041	Coordinate:322	Reads:1	Hits:2	Allocated_reads:0.5	Strand:-
AACGAACTCCATGACAGGTGGCCG
>Location:NODE_117098_length_959_cov_38.440041	Coordinate:322	Reads:3	Hits:2	Allocated_reads:1.5	Strand:-
AACGAACTCCATGACAGGTGGCCT
>Location:NODE_117098_length_959_cov_38.440041	Coordinate:322	Reads:1	Hits:2	Allocated_reads:0.5	Strand:-
ACAACGAACTCCATGACAGGTGGCCT
>Location:NODE_117098_length_959_cov_38.440041	Coordinate:322	Reads:1	Hits:2	Allocated_reads:0.5	Strand:+
AGGCCACCTGTCATGGAGTTCGTTGTACA
>Location:NODE_117098_length_959_cov_38.440041	Coordinate:322	Reads:2	Hits:2	Allocated_reads:1	Strand:+
AGGCCACCTGTCATGGAGTTCGTTGTACACC
>Location:NODE_117098_length_959_cov_38.440041	Coordinate:322	Reads:3	Hits:2	Allocated_reads:1.5	Strand:-
CAACGAACTCCATGACAGGTGGCCT
>Location:NODE_117098_length_959_cov_38.440041	Coordinate:322	Reads:1	Hits:2	Allocated_reads:0.5	Strand:-
GTACAACGAACTCCATGACAGGTGGCCT
>Location:NODE_117098_length_959_cov_38.440041	Coordinate:322	Reads:2	Hits:2	Allocated_reads:1	Strand:-
TACAACGAACTCCATGACAGGTGGCCT
>Location:NODE_117098_length_959_cov_38.440041	Coordinate:322	Reads:5	Hits:2	Allocated_reads:2.5	Strand:-
TGTACAACGAACTCCATGACAGGTGGCCT
>Location:NODE_117098_length_959_cov_38.440041	Coordinate:323	Reads:1	Hits:2	Allocated_reads:0.5	Strand:+
GGCCACCTGTCATGGAGTTCGTTGTAC
>Location:NODE_117098_length_959_cov_38.440041	Coordinate:323	Reads:12	Hits:2	Allocated_reads:6	Strand:+
GGCCACCTGTCATGGAGTTCGTTGTACA
>Location:NODE_117098_length_959_cov_38.440041	Coordinate:323	Reads:4	Hits:2	Allocated_reads:2	Strand:+
GGCCACCTGTCATGGAGTTCGTTGTACACC
>Location:NODE_117098_length_959_cov_38.440041	Coordinate:323	Reads:1	Hits:2	Allocated_reads:0.5	Strand:-
GTACAACGAACTCCATGACAGGTGGCC
>Location:NODE_117098_length_959_cov_38.440041	Coordinate:323	Reads:1	Hits:2	Allocated_reads:0.5	Strand:-
TGTACAACGAACTCCATGACAGGTGGCC
>Location:NODE_117098_length_959_cov_38.440041	Coordinate:324	Reads:1	Hits:2	Allocated_reads:0.5	Strand:+
GCCACCTGTCATGGAGTTCGTTGT
>Location:NODE_117098_length_959_cov_38.440041	Coordinate:324	Reads:1	Hits:2	Allocated_reads:0.5	Strand:+
GCCACCTGTCATGGAGTTCGTTGTACACCGT
>Location:NODE_117098_length_959_cov_38.440041	Coordinate:324	Reads:1	Hits:2	Allocated_reads:0.5	Strand:-
TACAACGAACTCCATGACAGGTGGC
>Location:NODE_117098_length_959_cov_38.440041	Coordinate:325	Reads:2	Hits:3	Allocated_reads:0.666666666666667	Strand:+
CCACCTGTCATGGAGTTCGTTGTACACC
>Location:NODE_117098_length_959_cov_38.440041	Coordinate:325	Reads:1	Hits:3	Allocated_reads:0.333333333333333	Strand:+
CCACCTGTCATGGAGTTCGTTGTACACCGT
>Location:NODE_117098_length_959_cov_38.440041	Coordinate:325	Reads:1	Hits:3	Allocated_reads:0.333333333333333	Strand:+
CCACCTGTCATGGAGTTCGTTGTACACCGTC
>Location:NODE_117098_length_959_cov_38.440041	Coordinate:325	Reads:2	Hits:3	Allocated_reads:0.666666666666667	Strand:-
TACAACGAACTCCATGACAGGTGG
>Location:NODE_117098_length_959_cov_38.440041	Coordinate:326	Reads:3	Hits:3	Allocated_reads:1	Strand:+
CACCTGTCATGGAGTTCGTTGTACA
>Location:NODE_117098_length_959_cov_38.440041	Coordinate:326	Reads:1	Hits:3	Allocated_reads:0.333333333333333	Strand:+
CACCTGTCATGGAGTTCGTTGTACACCT
>Location:NODE_117098_length_959_cov_38.440041	Coordinate:326	Reads:3	Hits:3	Allocated_reads:1	Strand:+
CACCTGTCATGGAGTTCGTTGTACACCG
>Location:NODE_117098_length_959_cov_38.440041	Coordinate:326	Reads:1	Hits:3	Allocated_reads:0.333333333333333	Strand:+
CACCTGTCATGGAGTTCGTTGTACACCGTC
>Location:NODE_117098_length_959_cov_38.440041	Coordinate:326	Reads:1	Hits:3	Allocated_reads:0.333333333333333	Strand:+
CACCTGTCATGGAGTTCGTTGTACACCGTCA
>Location:NODE_117098_length_959_cov_38.440041	Coordinate:326	Reads:1	Hits:3	Allocated_reads:0.333333333333333	Strand:-
GACGGTGTACAACGAACTCCATGACAGGTG
>Location:NODE_117098_length_959_cov_38.440041	Coordinate:327	Reads:1	Hits:3	Allocated_reads:0.333333333333333	Strand:+
ACCTGTCATGGAGTTCGTTGTACACC
>Location:NODE_117098_length_959_cov_38.440041	Coordinate:327	Reads:1	Hits:3	Allocated_reads:0.333333333333333	Strand:+
ACCTGTCATGGAGTTCGTTGTACACCGTC
>Location:NODE_117098_length_959_cov_38.440041	Coordinate:327	Reads:1	Hits:3	Allocated_reads:0.333333333333333	Strand:+
ACCTGTCATGGAGTTCGTTGTACACCGTCA
>Location:NODE_117098_length_959_cov_38.440041	Coordinate:327	Reads:4	Hits:3	Allocated_reads:1.33333333333333	Strand:-
TGACGGTGTACAACGAACTCCATGACAGGT
>Location:NODE_117098_length_959_cov_38.440041	Coordinate:327	Reads:1	Hits:3	Allocated_reads:0.333333333333333	Strand:-
TGTACAACGAACTCCATGACAGGT
>Location:NODE_117098_length_959_cov_38.440041	Coordinate:330	Reads:1	Hits:3	Allocated_reads:0.333333333333333	Strand:-
CGGTGTACAACGAACTCCATGACA
>Location:NODE_117098_length_959_cov_38.440041	Coordinate:330	Reads:1	Hits:3	Allocated_reads:0.333333333333333	Strand:+
TGTCATGGAGTTCGTTGTACACCT
>Location:NODE_117098_length_959_cov_38.440041	Coordinate:330	Reads:10	Hits:3	Allocated_reads:3.33333333333333	Strand:+
TGTCATGGAGTTCGTTGTACACCG
>Location:NODE_117098_length_959_cov_38.440041	Coordinate:330	Reads:14	Hits:3	Allocated_reads:4.66666666666667	Strand:+
TGTCATGGAGTTCGTTGTACACCGTC
>Location:NODE_117098_length_959_cov_38.440041	Coordinate:330	Reads:1	Hits:3	Allocated_reads:0.333333333333333	Strand:+
TGTCATGGAGTTCGTTGTACACCGTCT
>Location:NODE_117098_length_959_cov_38.440041	Coordinate:330	Reads:11	Hits:3	Allocated_reads:3.66666666666667	Strand:+
TGTCATGGAGTTCGTTGTACACCGTCA
>Location:NODE_117098_length_959_cov_38.440041	Coordinate:330	Reads:1	Hits:3	Allocated_reads:0.333333333333333	Strand:+
TGTCATGGAGTTCGTTGTACACCGTCAA
>Location:NODE_117098_length_959_cov_38.440041	Coordinate:330	Reads:2	Hits:3	Allocated_reads:0.666666666666667	Strand:+
TGTCATGGAGTTCGTTGTACACCGTCAG
>Location:NODE_117098_length_959_cov_38.440041	Coordinate:330	Reads:7	Hits:3	Allocated_reads:2.33333333333333	Strand:+
TGTCATGGAGTTCGTTGTACACCGTCAGG
>Location:NODE_117098_length_959_cov_38.440041	Coordinate:330	Reads:1	Hits:2	Allocated_reads:0.5	Strand:+
TGTCATGGAGTTCGTTGTATACCGTCAGGC
>Location:NODE_117098_length_959_cov_38.440041	Coordinate:330	Reads:66	Hits:2	Allocated_reads:33	Strand:+
TGTCATGGAGTTCGTTGTACACCGTCAGGC
>Location:NODE_117098_length_959_cov_38.440041	Coordinate:330	Reads:21	Hits:2	Allocated_reads:10.5	Strand:+
TGTCATGGAGTTCGTTGTACACCGTCAGGCT
>Location:NODE_117098_length_959_cov_38.440041	Coordinate:330	Reads:3	Hits:2	Allocated_reads:1.5	Strand:+
TGTCATGGAGTTCGTTGTACACCGTCAGGCTGAGC
>Location:NODE_117098_length_959_cov_38.440041	Coordinate:331	Reads:1	Hits:2	Allocated_reads:0.5	Strand:+
GTCATGGAGTTCGTTGTACACCGTCAGGC
>Location:NODE_117098_length_959_cov_38.440041	Coordinate:331	Reads:6	Hits:2	Allocated_reads:3	Strand:+
GTCATGGAGTTCGTTGTACACCGTCAGGCT
>Location:NODE_117098_length_959_cov_38.440041	Coordinate:331	Reads:1	Hits:2	Allocated_reads:0.5	Strand:+
GTCATGGAGTTCGTTGTACACCGTCAGGCTGAGC
>Location:NODE_117098_length_959_cov_38.440041	Coordinate:332	Reads:7	Hits:3	Allocated_reads:2.33333333333333	Strand:+
TCATGGAGTTCGTTGTACACCGTC
>Location:NODE_117098_length_959_cov_38.440041	Coordinate:332	Reads:1	Hits:3	Allocated_reads:0.333333333333333	Strand:+
TCATGGAGTTCGTTGTACACCGTCT
>Location:NODE_117098_length_959_cov_38.440041	Coordinate:332	Reads:3	Hits:3	Allocated_reads:1	Strand:+
TCATGGAGTTCGTTGTACACCGTCA
>Location:NODE_117098_length_959_cov_38.440041	Coordinate:332	Reads:6	Hits:3	Allocated_reads:2	Strand:+
TCATGGAGTTCGTTGTACACCGTCAG
>Location:NODE_117098_length_959_cov_38.440041	Coordinate:332	Reads:1	Hits:3	Allocated_reads:0.333333333333333	Strand:+
TCATGGAGTTCGTTGTACACCGTCAGA
>Location:NODE_117098_length_959_cov_38.440041	Coordinate:332	Reads:13	Hits:3	Allocated_reads:4.33333333333333	Strand:+
TCATGGAGTTCGTTGTACACCGTCAGG
>Location:NODE_117098_length_959_cov_38.440041	Coordinate:332	Reads:2	Hits:3	Allocated_reads:0.666666666666667	Strand:+
TCATGGAGTTCGTTGTACACCGTCAGT
>Location:NODE_117098_length_959_cov_38.440041	Coordinate:332	Reads:1	Hits:3	Allocated_reads:0.333333333333333	Strand:+
TCATGGAGTTCGTTGTACACCGTCAGGT
>Location:NODE_117098_length_959_cov_38.440041	Coordinate:332	Reads:156	Hits:2	Allocated_reads:78	Strand:+
TCATGGAGTTCGTTGTACACCGTCAGGC
>Location:NODE_117098_length_959_cov_38.440041	Coordinate:332	Reads:1	Hits:2	Allocated_reads:0.5	Strand:+
TCATGGAGTTCGTTGTACACCGACAGGCT
>Location:NODE_117098_length_959_cov_38.440041	Coordinate:332	Reads:1	Hits:3	Allocated_reads:0.333333333333333	Strand:+
TCATGGAGTTCGTTGTACACCGTCAGGCC
>Location:NODE_117098_length_959_cov_38.440041	Coordinate:332	Reads:1	Hits:2	Allocated_reads:0.5	Strand:+
TCATGGAGTTCGTTGTACACCTTCAGGCT
>Location:NODE_117098_length_959_cov_38.440041	Coordinate:332	Reads:102	Hits:2	Allocated_reads:51	Strand:+
TCATGGAGTTCGTTGTACACCGTCAGGCT
>Location:NODE_117098_length_959_cov_38.440041	Coordinate:332	Reads:11	Hits:2	Allocated_reads:5.5	Strand:+
TCATGGAGTTCGTTGTACACCGTCAGGCTG
>Location:NODE_117098_length_959_cov_38.440041	Coordinate:332	Reads:3	Hits:2	Allocated_reads:1.5	Strand:+
TCATGGAGTTCGTTGTACACCGTCAGGCTT
>Location:NODE_117098_length_959_cov_38.440041	Coordinate:332	Reads:1	Hits:2	Allocated_reads:0.5	Strand:+
TCATGGAGTTCGTTGTACACCGTCAGGCTGG
>Location:NODE_117098_length_959_cov_38.440041	Coordinate:332	Reads:6	Hits:2	Allocated_reads:3	Strand:+
TCATGGAGTTCGTTGTACACCGTCAGGCTGT
>Location:NODE_117098_length_959_cov_38.440041	Coordinate:332	Reads:8	Hits:2	Allocated_reads:4	Strand:+
TCATGGAGTTCGTTGTACACCGTCAGGCTGA
>Location:NODE_117098_length_959_cov_38.440041	Coordinate:332	Reads:1	Hits:2	Allocated_reads:0.5	Strand:+
TCATGGAGTTCGTTGTACACCGTCAGGCTGTT
>Location:NODE_117098_length_959_cov_38.440041	Coordinate:332	Reads:1	Hits:2	Allocated_reads:0.5	Strand:+
TCATGGAGTTCGTTGTACACAGTCAGGCTGAGT
>Location:NODE_117098_length_959_cov_38.440041	Coordinate:332	Reads:23	Hits:2	Allocated_reads:11.5	Strand:+
TCATGGAGTTCGTTGTACACCGTCAGGCTGAGC
>Location:NODE_117098_length_959_cov_38.440041	Coordinate:333	Reads:1	Hits:3	Allocated_reads:0.333333333333333	Strand:+
CATGGAGTTCGTTGTACACCGTCAGG
>Location:NODE_117098_length_959_cov_38.440041	Coordinate:333	Reads:4	Hits:2	Allocated_reads:2	Strand:+
CATGGAGTTCGTTGTACACCGTCAGGC
>Location:NODE_117098_length_959_cov_38.440041	Coordinate:333	Reads:1	Hits:2	Allocated_reads:0.5	Strand:+
CATGGAGTTCGTTGTACACCGTCAGGCT
>Location:NODE_117098_length_959_cov_38.440041	Coordinate:333	Reads:1	Hits:2	Allocated_reads:0.5	Strand:+
CATGGAGTTCGTTGTACACCGTCAGGCTG
>Location:NODE_117098_length_959_cov_38.440041	Coordinate:333	Reads:1	Hits:2	Allocated_reads:0.5	Strand:+
CATGGAGTTCGTTGTACACCGTCAGGCTT
>Location:NODE_117098_length_959_cov_38.440041	Coordinate:333	Reads:4	Hits:2	Allocated_reads:2	Strand:+
CATGGAGTTCGTTGTACACCGTCAGGCTGAGC
>Location:NODE_117098_length_959_cov_38.440041	Coordinate:334	Reads:1	Hits:3	Allocated_reads:0.333333333333333	Strand:+
ATGGAGTTCGTTGTACACCGTCAGG
>Location:NODE_117098_length_959_cov_38.440041	Coordinate:334	Reads:2	Hits:2	Allocated_reads:1	Strand:+
ATGGAGTTCGTTGTACACCGTCAGGC
>Location:NODE_117098_length_959_cov_38.440041	Coordinate:334	Reads:1	Hits:2	Allocated_reads:0.5	Strand:+
ATGGAGTTCGTTGTACACCGTCAGGCT
>Location:NODE_117098_length_959_cov_38.440041	Coordinate:334	Reads:1	Hits:2	Allocated_reads:0.5	Strand:+
ATGGAGTTCGTTGTACACCGTCAGGCTGT
>Location:NODE_117098_length_959_cov_38.440041	Coordinate:334	Reads:3	Hits:2	Allocated_reads:1.5	Strand:+
ATGGAGTTCGTTGTACACCGTCAGGCTGAGC
>Location:NODE_117098_length_959_cov_38.440041	Coordinate:335	Reads:1	Hits:3	Allocated_reads:0.333333333333333	Strand:+
TGGAGTTCGTTGTACACCGTCAGG
>Location:NODE_117098_length_959_cov_38.440041	Coordinate:335	Reads:3	Hits:2	Allocated_reads:1.5	Strand:+
TGGAGTTCGTTGTACACCGTCAGGC
>Location:NODE_117098_length_959_cov_38.440041	Coordinate:335	Reads:6	Hits:2	Allocated_reads:3	Strand:+
TGGAGTTCGTTGTACACCGTCAGGCT
>Location:NODE_117098_length_959_cov_38.440041	Coordinate:335	Reads:1	Hits:2	Allocated_reads:0.5	Strand:+
TGGAGTTCGTTGTACACCGTCAGGCTT
>Location:NODE_117098_length_959_cov_38.440041	Coordinate:335	Reads:1	Hits:2	Allocated_reads:0.5	Strand:+
TGGAGTTCGTTGTACACCGTCAGGCTGA
>Location:NODE_117098_length_959_cov_38.440041	Coordinate:335	Reads:1	Hits:2	Allocated_reads:0.5	Strand:+
TGGAGTTCGTTGTACACCGTCAGGCCGAGC
>Location:NODE_117098_length_959_cov_38.440041	Coordinate:335	Reads:1	Hits:2	Allocated_reads:0.5	Strand:+
TGGAGTTCGTTGTACACCGTCAGGCTGAGT
>Location:NODE_117098_length_959_cov_38.440041	Coordinate:335	Reads:1	Hits:2	Allocated_reads:0.5	Strand:+
TGGAGTTCGTTGTACACCGTCAGGCTTAGC
>Location:NODE_117098_length_959_cov_38.440041	Coordinate:335	Reads:57	Hits:2	Allocated_reads:28.5	Strand:+
TGGAGTTCGTTGTACACCGTCAGGCTGAGC
>Location:NODE_117098_length_959_cov_38.440041	Coordinate:335	Reads:1	Hits:2	Allocated_reads:0.5	Strand:+
TGGAGTTCGTTGTACACCGTCAGGCTGAAAA
>Location:NODE_117098_length_959_cov_38.440041	Coordinate:335	Reads:2	Hits:2	Allocated_reads:1	Strand:+
TGGAGTTCGTTGTACACCGTCAGGCTGAGCT
>Location:NODE_117098_length_959_cov_38.440041	Coordinate:336	Reads:3	Hits:2	Allocated_reads:1.5	Strand:+
GGAGTTCGTTGTACACCGTCAGGC
>Location:NODE_117098_length_959_cov_38.440041	Coordinate:336	Reads:8	Hits:2	Allocated_reads:4	Strand:+
GGAGTTCGTTGTACACCGTCAGGCTGAGC
>Location:NODE_117098_length_959_cov_38.440041	Coordinate:336	Reads:1	Hits:2	Allocated_reads:0.5	Strand:+
GGAGTTCGTTGTACACCGTCAGGCTGAGCT
>Location:NODE_117098_length_959_cov_38.440041	Coordinate:336	Reads:1	Hits:2	Allocated_reads:0.5	Strand:-
TCAGCCTGACGGTGTACAACGAACTCC
>Location:NODE_117098_length_959_cov_38.440041	Coordinate:337	Reads:4	Hits:2	Allocated_reads:2	Strand:+
GAGTTCGTTGTACACCGTCAGGCT
>Location:NODE_117098_length_959_cov_38.440041	Coordinate:337	Reads:1	Hits:2	Allocated_reads:0.5	Strand:+
GAGTTCGTTGTACACCGTCAGGCTGAG
>Location:NODE_117098_length_959_cov_38.440041	Coordinate:337	Reads:1	Hits:2	Allocated_reads:0.5	Strand:+
GAGTTCGTTGTACACCGTCAGGCTGAGT
>Location:NODE_117098_length_959_cov_38.440041	Coordinate:337	Reads:12	Hits:2	Allocated_reads:6	Strand:+
GAGTTCGTTGTACACCGTCAGGCTGAGC
>Location:NODE_117098_length_959_cov_38.440041	Coordinate:337	Reads:2	Hits:2	Allocated_reads:1	Strand:+
GAGTTCGTTGTACACCGTCAGGCTGAGCT
>Location:NODE_117098_length_959_cov_38.440041	Coordinate:337	Reads:1	Hits:1	Allocated_reads:1	Strand:+
GAGTTCGTTGTACACCGTCAGGCTGAGCTG
>Location:NODE_117098_length_959_cov_38.440041	Coordinate:338	Reads:1	Hits:2	Allocated_reads:0.5	Strand:+
AGTTCGTTGTACACCGTCAGGCTGAGCT
>Location:NODE_117098_length_959_cov_38.440041	Coordinate:338	Reads:1	Hits:1	Allocated_reads:1	Strand:-
CAGCTCAGCCTGACGGTGTACAACGAACT
>Location:NODE_117098_length_959_cov_38.440041	Coordinate:338	Reads:1	Hits:1	Allocated_reads:1	Strand:-
GAACAGCTCAGCCTGACGGTGTACAACGAACT
>Location:NODE_117098_length_959_cov_38.440041	Coordinate:338	Reads:2	Hits:2	Allocated_reads:1	Strand:-
TCAGCCTGACGGTGTACAACGAACT
>Location:NODE_117098_length_959_cov_38.440041	Coordinate:339	Reads:2	Hits:2	Allocated_reads:1	Strand:+
GTTCGTTGTACACCGTCAGGCTGAGC
>Location:NODE_117098_length_959_cov_38.440041	Coordinate:339	Reads:1	Hits:2	Allocated_reads:0.5	Strand:+
GTTCGTTGTACACCGTCAGGCTGAGCT
>Location:NODE_117098_length_959_cov_38.440041	Coordinate:339	Reads:3	Hits:1	Allocated_reads:3	Strand:+
GTTCGTTGTACACCGTCAGGCTGAGCTGTT
>Location:NODE_117098_length_959_cov_38.440041	Coordinate:340	Reads:1	Hits:1	Allocated_reads:1	Strand:+
TTCGTTGTACACCGTCAGGCTGAGCTGT
>Location:NODE_117098_length_959_cov_38.440041	Coordinate:340	Reads:1	Hits:1	Allocated_reads:1	Strand:+
TTCGTTGTACACCGTCAGGCTGAACTGTT
>Location:NODE_117098_length_959_cov_38.440041	Coordinate:340	Reads:4	Hits:1	Allocated_reads:4	Strand:+
TTCGTTGTACACCGTCAGGCTGAGCTGTT
>Location:NODE_117098_length_959_cov_38.440041	Coordinate:341	Reads:4	Hits:2	Allocated_reads:2	Strand:+
TCGTTGTACACCGTCAGGCTGAGC
>Location:NODE_117098_length_959_cov_38.440041	Coordinate:341	Reads:3	Hits:2	Allocated_reads:1.5	Strand:+
TCGTTGTACACCGTCAGGCTGAGCT
>Location:NODE_117098_length_959_cov_38.440041	Coordinate:341	Reads:2	Hits:1	Allocated_reads:2	Strand:+
TCGTTGTACACCGTCAGGCTGAGCTG
>Location:NODE_117098_length_959_cov_38.440041	Coordinate:341	Reads:1	Hits:1	Allocated_reads:1	Strand:+
TCGTTGTACACCGTCAGGCTGAGCTGT
>Location:NODE_117098_length_959_cov_38.440041	Coordinate:341	Reads:10	Hits:1	Allocated_reads:10	Strand:+
TCGTTGTACACCGTCAGGCTGAGCTGTT
>Location:NODE_117098_length_959_cov_38.440041	Coordinate:341	Reads:1	Hits:1	Allocated_reads:1	Strand:+
TCGTTGTACACCGTCAGGCTGAGCTGTTC
>Location:NODE_117098_length_959_cov_38.440041	Coordinate:341	Reads:1	Hits:1	Allocated_reads:1	Strand:+
TCGTTGTACACCGTCAGGCTGAGCTGTTCAA
>Location:NODE_117098_length_959_cov_38.440041	Coordinate:342	Reads:1	Hits:1	Allocated_reads:1	Strand:+
CGTTGTACACCGTCAGGCTGAGCTGTTCATA
>Location:NODE_117098_length_959_cov_38.440041	Coordinate:343	Reads:1	Hits:1	Allocated_reads:1	Strand:-
ACAGCTCAGCCTGACGGTGTACAAC
>Location:NODE_117098_length_959_cov_38.440041	Coordinate:344	Reads:1	Hits:1	Allocated_reads:1	Strand:+
TTGTACACCGTCAGGCTGAGCTGTTCAA
>Location:NODE_117098_length_959_cov_38.440041	Coordinate:345	Reads:1	Hits:1	Allocated_reads:1	Strand:+
TGTACACCGTCAGGCTGAGCTGTTC
>Location:NODE_117098_length_959_cov_38.440041	Coordinate:345	Reads:1	Hits:1	Allocated_reads:1	Strand:+
TGTACACCGTCAGGCTGAGCTGTTCAA
>Location:NODE_117098_length_959_cov_38.440041	Coordinate:345	Reads:2	Hits:1	Allocated_reads:2	Strand:+
TGTACACCGTCAGGCTGAGCTGTTCAATG
>Location:NODE_117098_length_959_cov_38.440041	Coordinate:345	Reads:1	Hits:1	Allocated_reads:1	Strand:+
TGTACACCGTCAGGCTGAGCTGTTCAATGT
>Location:NODE_117098_length_959_cov_38.440041	Coordinate:345	Reads:1	Hits:1	Allocated_reads:1	Strand:+
TGTACACCGTCAGGCTGAGCTGTTCAATGTT
>Location:NODE_117098_length_959_cov_38.440041	Coordinate:347	Reads:1	Hits:1	Allocated_reads:1	Strand:+
TACACCGTCAGGCTGAGCTGTTCAA
>Location:NODE_117098_length_959_cov_38.440041	Coordinate:347	Reads:1	Hits:1	Allocated_reads:1	Strand:+
TACACCGTCAGGCTGAGCTGTTCAAT
>Location:NODE_117098_length_959_cov_38.440041	Coordinate:347	Reads:2	Hits:1	Allocated_reads:2	Strand:+
TACACCGTCAGGCTGAGCTGTTCAATGT
>Location:NODE_117098_length_959_cov_38.440041	Coordinate:347	Reads:8	Hits:1	Allocated_reads:8	Strand:+
TACACCGTCAGGCTGAGCTGTTCAATGTT
>Location:NODE_117098_length_959_cov_38.440041	Coordinate:347	Reads:2	Hits:1	Allocated_reads:2	Strand:+
TACACCGTCAGGCTGAGCTGTTCAATGTTCT
>Location:NODE_117098_length_959_cov_38.440041	Coordinate:347	Reads:4	Hits:1	Allocated_reads:4	Strand:+
TACACCGTCAGGCTGAGCTGTTCAATGTTCTC
>Location:NODE_117098_length_959_cov_38.440041	Coordinate:348	Reads:1	Hits:1	Allocated_reads:1	Strand:+
ACACCGTCAGGCTGAGCTGTTCAATG
>Location:NODE_117098_length_959_cov_38.440041	Coordinate:348	Reads:1	Hits:1	Allocated_reads:1	Strand:+
ACACCGTCAGGCTGAGCTGTTCAATGTT
>Location:NODE_117098_length_959_cov_38.440041	Coordinate:348	Reads:1	Hits:1	Allocated_reads:1	Strand:+
ACACCGTCAGGCTGAGCTGTTCAATGTTCT
>Location:NODE_117098_length_959_cov_38.440041	Coordinate:348	Reads:1	Hits:1	Allocated_reads:1	Strand:+
ACACCGTCAGGCTGAGCTGTTCAATGTTCTC
>Location:NODE_117098_length_959_cov_38.440041	Coordinate:349	Reads:1	Hits:1	Allocated_reads:1	Strand:+
CACCGTCAGGCTGAGCTGTTCAAT
>Location:NODE_117098_length_959_cov_38.440041	Coordinate:349	Reads:1	Hits:1	Allocated_reads:1	Strand:+
CACCGTCAGGCTGAGCTGTTCAATGTT
>Location:NODE_117098_length_959_cov_38.440041	Coordinate:349	Reads:4	Hits:1	Allocated_reads:4	Strand:+
CACCGTCAGGCTGAGCTGTTCAATGTTCTC
>Location:NODE_117098_length_959_cov_38.440041	Coordinate:350	Reads:1	Hits:1	Allocated_reads:1	Strand:+
ACCGTCAGGCTGAGCTGTTCAATGTT
>Location:NODE_117098_length_959_cov_38.440041	Coordinate:350	Reads:1	Hits:1	Allocated_reads:1	Strand:-
TCCTTAGAGAACATTGAACAGCTCAGCCTGACGGT
>Location:NODE_117098_length_959_cov_38.440041	Coordinate:351	Reads:1	Hits:1	Allocated_reads:1	Strand:-
AGAACATTGAACAGCTCAGCCTGACGG
>Location:NODE_117098_length_959_cov_38.440041	Coordinate:351	Reads:1	Hits:1	Allocated_reads:1	Strand:-
AGAGAACATTGAACAGCTCAGCCTGACGT
>Location:NODE_117098_length_959_cov_38.440041	Coordinate:351	Reads:4	Hits:1	Allocated_reads:4	Strand:-
GAACATTGAACAGCTCAGCCTGACGG
>Location:NODE_117098_length_959_cov_38.440041	Coordinate:351	Reads:1	Hits:1	Allocated_reads:1	Strand:-
TAGAGAACATTGAACAGCTCAGCCTGACGG
>Location:NODE_117098_length_959_cov_38.440041	Coordinate:351	Reads:1	Hits:1	Allocated_reads:1	Strand:-
TCCTTAGAGAACATTGAACAGCTCAGCCTGACGG
>Location:NODE_117098_length_959_cov_38.440041	Coordinate:352	Reads:2	Hits:1	Allocated_reads:2	Strand:-
GAACATTGAACAGCTCAGCCTGACG
>Location:NODE_117098_length_959_cov_38.440041	Coordinate:352	Reads:3	Hits:1	Allocated_reads:3	Strand:-
GAGAACATTGAACAGCTCAGCCTGACG
>Location:NODE_117098_length_959_cov_38.440041	Coordinate:352	Reads:1	Hits:1	Allocated_reads:1	Strand:-
TAGAGAACATTGAACAGCTCAGCCTGACG
>Location:NODE_117098_length_959_cov_38.440041	Coordinate:352	Reads:2	Hits:1	Allocated_reads:2	Strand:-
TTAGAGAACATTGAACAGCTCAGCCTGACG
>Location:NODE_117098_length_959_cov_38.440041	Coordinate:353	Reads:1	Hits:1	Allocated_reads:1	Strand:-
AGAGAACATTGAACAGCTCAGCCTGAC
>Location:NODE_117098_length_959_cov_38.440041	Coordinate:353	Reads:1	Hits:1	Allocated_reads:1	Strand:-
GAGAACATTGAACAGCTCAGCCTGAA
>Location:NODE_117098_length_959_cov_38.440041	Coordinate:353	Reads:1	Hits:1	Allocated_reads:1	Strand:+
GTCAGGCTGAGCTGTTCAATGTTCTCTAAG
>Location:NODE_117098_length_959_cov_38.440041	Coordinate:354	Reads:1	Hits:1	Allocated_reads:1	Strand:+
TCAGGCTGAGCTGTTCAATGTTCTC
>Location:NODE_117098_length_959_cov_38.440041	Coordinate:354	Reads:1	Hits:1	Allocated_reads:1	Strand:+
TCAGGCTGAGCTGTTCAATGTTCTCTA
>Location:NODE_117098_length_959_cov_38.440041	Coordinate:355	Reads:1	Hits:1	Allocated_reads:1	Strand:+
CAGGCTGAGCTGTTCAATGTTCTC
>Location:NODE_117098_length_959_cov_38.440041	Coordinate:355	Reads:1	Hits:1	Allocated_reads:1	Strand:+
CAGGCTGAGCTGTTCAATGTTCTCTAAGGACA
>Location:NODE_117098_length_959_cov_38.440041	Coordinate:355	Reads:1	Hits:1	Allocated_reads:1	Strand:+
CAGGCTGAGCTGTTCAATGTTCTCTAAGGACT
>Location:NODE_117098_length_959_cov_38.440041	Coordinate:355	Reads:2	Hits:1	Allocated_reads:2	Strand:+
CAGGCTGAGCTGTTCAATGTTCTCTAAGGACAT
>Location:NODE_117098_length_959_cov_38.440041	Coordinate:355	Reads:1	Hits:1	Allocated_reads:1	Strand:-
GAGAACATTGAACAGCTCAGCCTG
>Location:NODE_117098_length_959_cov_38.440041	Coordinate:356	Reads:1	Hits:1	Allocated_reads:1	Strand:-
ATGTCCTTAGAGAACATTGAACAGCTCAGCCT
>Location:NODE_117098_length_959_cov_38.440041	Coordinate:356	Reads:1	Hits:1	Allocated_reads:1	Strand:-
CCTTAGAGAACATTGAACAGCTAAGCCT
>Location:NODE_117098_length_959_cov_38.440041	Coordinate:356	Reads:15	Hits:1	Allocated_reads:15	Strand:-
CCTTAGAGAACATTGAACAGCTCAGCCT
>Location:NODE_117098_length_959_cov_38.440041	Coordinate:356	Reads:1	Hits:1	Allocated_reads:1	Strand:-
GTCCTTAGAGAACATTGAACAGCTCGGCCT
>Location:NODE_117098_length_959_cov_38.440041	Coordinate:356	Reads:2	Hits:1	Allocated_reads:2	Strand:-
TAGAGAACATTGAACAGCTCAGCCT
>Location:NODE_117098_length_959_cov_38.440041	Coordinate:356	Reads:40	Hits:1	Allocated_reads:40	Strand:-
TCCTTAGAGAACATTGAACAGCTCAGCCT
>Location:NODE_117098_length_959_cov_38.440041	Coordinate:357	Reads:1	Hits:1	Allocated_reads:1	Strand:-
ATGTCCTTAGAGAACATTGAACAGCTCAGCC
>Location:NODE_117098_length_959_cov_38.440041	Coordinate:357	Reads:1	Hits:1	Allocated_reads:1	Strand:+
GGCTGAGCTGTTCAATGTTCTCTAAG
>Location:NODE_117098_length_959_cov_38.440041	Coordinate:357	Reads:2	Hits:1	Allocated_reads:2	Strand:+
GGCTGAGCTGTTCAATGTTCTCTAAGG
>Location:NODE_117098_length_959_cov_38.440041	Coordinate:357	Reads:2	Hits:1	Allocated_reads:2	Strand:+
GGCTGAGCTGTTCAATGTTCTCTAAGGAC
>Location:NODE_117098_length_959_cov_38.440041	Coordinate:357	Reads:1	Hits:1	Allocated_reads:1	Strand:+
GGCTGAGCTGTTCAATGTTCTCTAAGGACT
>Location:NODE_117098_length_959_cov_38.440041	Coordinate:357	Reads:2	Hits:1	Allocated_reads:2	Strand:+
GGCTGAGCTGTTCAATGTTCTCTAAGGACAT
>Location:NODE_117098_length_959_cov_38.440041	Coordinate:357	Reads:3	Hits:1	Allocated_reads:3	Strand:-
TAGAGAACATTGAACAGCTCAGCC
>Location:NODE_117098_length_959_cov_38.440041	Coordinate:357	Reads:4	Hits:1	Allocated_reads:4	Strand:-
TCCTTAGAGAACATTGAACAGCTCAGCC
>Location:NODE_117098_length_959_cov_38.440041	Coordinate:357	Reads:1	Hits:1	Allocated_reads:1	Strand:-
TTAGAGAACATTGAACAGCTCAGCC
>Location:NODE_117098_length_959_cov_38.440041	Coordinate:358	Reads:4	Hits:1	Allocated_reads:4	Strand:+
GCTGAGCTGTTCAATGTTCTCTAAGGACA
>Location:NODE_117098_length_959_cov_38.440041	Coordinate:358	Reads:3	Hits:1	Allocated_reads:3	Strand:+
GCTGAGCTGTTCAATGTTCTCTAAGGACAT
>Location:NODE_117098_length_959_cov_38.440041	Coordinate:358	Reads:4	Hits:1	Allocated_reads:4	Strand:-
TCCTTAGAGAACATTGAACAGCTCAGC
>Location:NODE_117098_length_959_cov_38.440041	Coordinate:358	Reads:1	Hits:1	Allocated_reads:1	Strand:-
TTAGAGAACATTGAACAGCTCAGC
>Location:NODE_117098_length_959_cov_38.440041	Coordinate:359	Reads:1	Hits:1	Allocated_reads:1	Strand:-
ATGTCCTTAGAGAACATTGAACAGCTCAG
>Location:NODE_117098_length_959_cov_38.440041	Coordinate:359	Reads:1	Hits:1	Allocated_reads:1	Strand:+
CTGAGCTGTTCAATGTTCTCTAAGG
>Location:NODE_117098_length_959_cov_38.440041	Coordinate:359	Reads:1	Hits:1	Allocated_reads:1	Strand:+
CTGAGCTGTTCAATGTTCTCTAAGGACA
>Location:NODE_117098_length_959_cov_38.440041	Coordinate:359	Reads:4	Hits:1	Allocated_reads:4	Strand:+
CTGAGCTGTTCAATGTTCTCTAAGGACAT
>Location:NODE_117098_length_959_cov_38.440041	Coordinate:359	Reads:4	Hits:1	Allocated_reads:4	Strand:-
TCCTTAGAGAACATTGAACAGCTCAG
>Location:NODE_117098_length_959_cov_38.440041	Coordinate:360	Reads:2	Hits:1	Allocated_reads:2	Strand:-
CCTTAGAGAACATTGAACAGCTCA
>Location:NODE_117098_length_959_cov_38.440041	Coordinate:360	Reads:2	Hits:1	Allocated_reads:2	Strand:-
TCCTTAGAGAACATTGAACAGCTCA
>Location:NODE_117098_length_959_cov_38.440041	Coordinate:360	Reads:1	Hits:1	Allocated_reads:1	Strand:+
TGAGCTGTTCAATGTTCTCTAAGG
>Location:NODE_117098_length_959_cov_38.440041	Coordinate:360	Reads:1	Hits:1	Allocated_reads:1	Strand:+
TGAGCTGTTCAATGTTCTCTAAGGA
>Location:NODE_117098_length_959_cov_38.440041	Coordinate:360	Reads:9	Hits:1	Allocated_reads:9	Strand:+
TGAGCTGTTCAATGTTCTCTAAGGAC
>Location:NODE_117098_length_959_cov_38.440041	Coordinate:360	Reads:118	Hits:1	Allocated_reads:118	Strand:+
TGAGCTGTTCAATGTTCTCTAAGGACA
>Location:NODE_117098_length_959_cov_38.440041	Coordinate:360	Reads:3	Hits:1	Allocated_reads:3	Strand:+
TGAGCTGTTCAATGTTCTCTAAGGACT
>Location:NODE_117098_length_959_cov_38.440041	Coordinate:360	Reads:60	Hits:1	Allocated_reads:60	Strand:+
TGAGCTGTTCAATGTTCTCTAAGGACAT
>Location:NODE_117098_length_959_cov_38.440041	Coordinate:360	Reads:6	Hits:1	Allocated_reads:6	Strand:+
TGAGCTGTTCAATGTTCTCTAAGGACATT
>Location:NODE_117098_length_959_cov_38.440041	Coordinate:360	Reads:2	Hits:1	Allocated_reads:2	Strand:+
TGAGCTGTTCAATGTTCTCTAAGGACATTT
>Location:NODE_117098_length_959_cov_38.440041	Coordinate:361	Reads:15	Hits:1	Allocated_reads:15	Strand:+
GAGCTGTTCAATGTTCTCTAAGGACA
>Location:NODE_117098_length_959_cov_38.440041	Coordinate:361	Reads:21	Hits:1	Allocated_reads:21	Strand:+
GAGCTGTTCAATGTTCTCTAAGGACAT
>Location:NODE_117098_length_959_cov_38.440041	Coordinate:361	Reads:3	Hits:1	Allocated_reads:3	Strand:-
TCCTTAGAGAACATTGAACAGCTC
>Location:NODE_117098_length_959_cov_38.440041	Coordinate:362	Reads:6	Hits:1	Allocated_reads:6	Strand:-
AATGTCCTTAGAGAACATTGAACAGCT
>Location:NODE_117098_length_959_cov_38.440041	Coordinate:362	Reads:1	Hits:1	Allocated_reads:1	Strand:+
AGCTGTTCAATGTTCTCTAAGGAC
>Location:NODE_117098_length_959_cov_38.440041	Coordinate:362	Reads:1	Hits:1	Allocated_reads:1	Strand:+
AGCTGTTCAATGTTCTCTAAGGACA
>Location:NODE_117098_length_959_cov_38.440041	Coordinate:362	Reads:1	Hits:1	Allocated_reads:1	Strand:-
ATGTCCTTAGAGAACATTGAACAGCT
>Location:NODE_117098_length_959_cov_38.440041	Coordinate:363	Reads:1	Hits:1	Allocated_reads:1	Strand:-
AATGTCCTTAGAGAACATTGAACAGC
>Location:NODE_117098_length_959_cov_38.440041	Coordinate:363	Reads:1	Hits:1	Allocated_reads:1	Strand:-
ATGTCCTTAGAGAACATTGAACAGC
>Location:NODE_117098_length_959_cov_38.440041	Coordinate:363	Reads:2	Hits:1	Allocated_reads:2	Strand:+
GCTGTTCAATGTTCTCTAAGGACAT
>Location:NODE_117098_length_959_cov_38.440041	Coordinate:364	Reads:6	Hits:1	Allocated_reads:6	Strand:+
CTGTTCAATGTTCTCTAAGGACAT
>Location:NODE_117098_length_959_cov_38.440041	Coordinate:365	Reads:2	Hits:1	Allocated_reads:2	Strand:+
TGTTCAATGTTCTCTAAGGACATTTTGTAGG
>Location:NODE_117098_length_959_cov_38.440041	Coordinate:367	Reads:4	Hits:1	Allocated_reads:4	Strand:+
TTCAATGTTCTCTAAGGACATTTTGTAGG
>Location:NODE_117098_length_959_cov_38.440041	Coordinate:367	Reads:7	Hits:1	Allocated_reads:7	Strand:+
TTCAATGTTCTCTAAGGACATTTTGTAGGT
>Location:NODE_117098_length_959_cov_38.440041	Coordinate:367	Reads:2	Hits:1	Allocated_reads:2	Strand:+
TTCAATGTTCTCTAAGGACATTTTGTAGGTT
>Location:NODE_117098_length_959_cov_38.440041	Coordinate:367	Reads:1	Hits:1	Allocated_reads:1	Strand:+
TTCAATGTTCTCTAAGGACATTTTGTAGGTTT
>Location:NODE_117098_length_959_cov_38.440041	Coordinate:368	Reads:1	Hits:1	Allocated_reads:1	Strand:+
TCAATGTTCTCTAAGGACATTTTGTAGG
>Location:NODE_117098_length_959_cov_38.440041	Coordinate:368	Reads:1	Hits:1	Allocated_reads:1	Strand:+
TCAATGTTCTCTAAGGACATTTTGTAGGT
>Location:NODE_117098_length_959_cov_38.440041	Coordinate:369	Reads:1	Hits:1	Allocated_reads:1	Strand:-
ACCTACAAAATGTCCTTAGAGAACATTG
>Location:NODE_117098_length_959_cov_38.440041	Coordinate:369	Reads:1	Hits:1	Allocated_reads:1	Strand:+
CAATGTTCTCTAAGGACATTTTGTAGGT
>Location:NODE_117098_length_959_cov_38.440041	Coordinate:370	Reads:1	Hits:1	Allocated_reads:1	Strand:+
AATGTTCTCTAAGGACATTTTGTAGGT
>Location:NODE_117098_length_959_cov_38.440041	Coordinate:370	Reads:1	Hits:1	Allocated_reads:1	Strand:-
ACCTACAAAATGTCCTTAGAGAGCATT
>Location:NODE_117098_length_959_cov_38.440041	Coordinate:372	Reads:2	Hits:1	Allocated_reads:2	Strand:-
ACCTACAAAATGTCCTTAGAGAACA
>Location:NODE_117098_length_959_cov_38.440041	Coordinate:372	Reads:3	Hits:1	Allocated_reads:3	Strand:+
TGTTCTCTAAGGACATTTTGTAGGTT
>Location:NODE_117098_length_959_cov_38.440041	Coordinate:372	Reads:2	Hits:1	Allocated_reads:2	Strand:+
TGTTCTCTAAGGACATTTTGTAGGTTT
>Location:NODE_117098_length_959_cov_38.440041	Coordinate:372	Reads:3	Hits:1	Allocated_reads:3	Strand:+
TGTTCTCTAAGGACATTTTGTAGGTTTT
>Location:NODE_117098_length_959_cov_38.440041	Coordinate:372	Reads:2	Hits:1	Allocated_reads:2	Strand:+
TGTTCTCTAAGGACATTTTGTAGGTTTTG
>Location:NODE_117098_length_959_cov_38.440041	Coordinate:372	Reads:2	Hits:1	Allocated_reads:2	Strand:+
TGTTCTCTAAGGACATTTTGTAGGTTTTGGA
>Location:NODE_117098_length_959_cov_38.440041	Coordinate:373	Reads:2	Hits:2	Allocated_reads:1	Strand:-
ACCTACAAAATGTCCTTAGAGAAC
>Location:NODE_117098_length_959_cov_38.440041	Coordinate:374	Reads:2	Hits:2	Allocated_reads:1	Strand:+
TTCTCTAAGGACATTTTGTAGGTT
>Location:NODE_117098_length_959_cov_38.440041	Coordinate:374	Reads:8	Hits:2	Allocated_reads:4	Strand:+
TTCTCTAAGGACATTTTGTAGGTTT
>Location:NODE_117098_length_959_cov_38.440041	Coordinate:374	Reads:1	Hits:2	Allocated_reads:0.5	Strand:+
TTCTCTAAGGACATTTTGTAGGTTTT
>Location:NODE_117098_length_959_cov_38.440041	Coordinate:374	Reads:1	Hits:2	Allocated_reads:0.5	Strand:+
TTCTCTAAGGACATTTTGTAGGTTTTGG
>Location:NODE_117098_length_959_cov_38.440041	Coordinate:374	Reads:3	Hits:2	Allocated_reads:1.5	Strand:+
TTCTCTAAGGACATTTTGTAGGTTTTGGA
>Location:NODE_117098_length_959_cov_38.440041	Coordinate:375	Reads:7	Hits:2	Allocated_reads:3.5	Strand:+
TCTCTAAGGACATTTTGTAGGTTT
>Location:NODE_117098_length_959_cov_38.440041	Coordinate:375	Reads:3	Hits:2	Allocated_reads:1.5	Strand:+
TCTCTAAGGACATTTTGTAGGTTTT
>Location:NODE_117098_length_959_cov_38.440041	Coordinate:375	Reads:1	Hits:2	Allocated_reads:0.5	Strand:+
TCTCTAAGGACATTTTGTAGGTTTTGG
>Location:NODE_117098_length_959_cov_38.440041	Coordinate:375	Reads:4	Hits:2	Allocated_reads:2	Strand:+
TCTCTAAGGACATTTTGTAGGTTTTGGA
>Location:NODE_117098_length_959_cov_38.440041	Coordinate:375	Reads:1	Hits:2	Allocated_reads:0.5	Strand:+
TCTCTAAGGACATTTTGTAGGTTTTGGAC
>Location:NODE_117098_length_959_cov_38.440041	Coordinate:375	Reads:1	Hits:2	Allocated_reads:0.5	Strand:+
TCTCTAAGGACATTTTGTAGGTTTTGGACA
>Location:NODE_117098_length_959_cov_38.440041	Coordinate:375	Reads:1	Hits:2	Allocated_reads:0.5	Strand:+
TCTCTAAGGACATTTTGTAGGTTTTGGACAAG
>Location:NODE_117098_length_959_cov_38.440041	Coordinate:375	Reads:2	Hits:2	Allocated_reads:1	Strand:+
TCTCTAAGGACATTTTGTAGGTTTTGGACAAGA
>Location:NODE_117098_length_959_cov_38.440041	Coordinate:377	Reads:8	Hits:2	Allocated_reads:4	Strand:+
TCTAAGGACATTTTGTAGGTTTTGGACAAGA
>Location:NODE_117098_length_959_cov_38.440041	Coordinate:377	Reads:1	Hits:2	Allocated_reads:0.5	Strand:+
TCTAAGGACATTTTGTAGGTTTTGGACAAGAT
>Location:NODE_117098_length_959_cov_38.440041	Coordinate:378	Reads:1	Hits:2	Allocated_reads:0.5	Strand:+
CTAAGGACATTTTGTAGGTTTTTGACAAGA
>Location:NODE_117098_length_959_cov_38.440041	Coordinate:378	Reads:36	Hits:2	Allocated_reads:18	Strand:+
CTAAGGACATTTTGTAGGTTTTGGACAAGA
>Location:NODE_117098_length_959_cov_38.440041	Coordinate:378	Reads:1	Hits:2	Allocated_reads:0.5	Strand:+
CTAAGGACATTTTGTAGGTTTTGGACAAGAT
>Location:NODE_117098_length_959_cov_38.440041	Coordinate:379	Reads:1	Hits:2	Allocated_reads:0.5	Strand:+
TAAGGACATTTTGTAGGTTTTGGT
>Location:NODE_117098_length_959_cov_38.440041	Coordinate:379	Reads:1	Hits:2	Allocated_reads:0.5	Strand:+
TAAGGACATTTTGTAGGTTTTGGACT
>Location:NODE_117098_length_959_cov_38.440041	Coordinate:379	Reads:3	Hits:2	Allocated_reads:1.5	Strand:+
TAAGGACATTTTGTAGGTTTTGGACA
>Location:NODE_117098_length_959_cov_38.440041	Coordinate:379	Reads:4	Hits:2	Allocated_reads:2	Strand:+
TAAGGACATTTTGTAGGTTTTGGACAAG
>Location:NODE_117098_length_959_cov_38.440041	Coordinate:379	Reads:1	Hits:2	Allocated_reads:0.5	Strand:+
TAAGGACATTTTGTAGGTTTTGGAAAAGA
>Location:NODE_117098_length_959_cov_38.440041	Coordinate:379	Reads:1	Hits:2	Allocated_reads:0.5	Strand:+
TAAGGACATTTTGTAGGTTTTGGACAATT
>Location:NODE_117098_length_959_cov_38.440041	Coordinate:379	Reads:2	Hits:2	Allocated_reads:1	Strand:+
TAAGGACATTTTGTAGGTTTTAGACAAGA
>Location:NODE_117098_length_959_cov_38.440041	Coordinate:379	Reads:405	Hits:2	Allocated_reads:202.5	Strand:+
TAAGGACATTTTGTAGGTTTTGGACAAGA
>Location:NODE_117098_length_959_cov_38.440041	Coordinate:379	Reads:6	Hits:2	Allocated_reads:3	Strand:+
TAAGGACATTTTGTAGGTTTTGGACAAGAT
>Location:NODE_117098_length_959_cov_38.440041	Coordinate:379	Reads:2	Hits:2	Allocated_reads:1	Strand:+
TAAGGACATTTTGTAGGTTTTGGACAAGATT
>Location:NODE_117098_length_959_cov_38.440041	Coordinate:379	Reads:1	Hits:2	Allocated_reads:0.5	Strand:+
TAAGGACATTTTGTAGGTTTTGGACAAGATTT
>Location:NODE_117098_length_959_cov_38.440041	Coordinate:380	Reads:2	Hits:2	Allocated_reads:1	Strand:+
AAGGACATTTTGTAGGTTTTGGACAAG
>Location:NODE_117098_length_959_cov_38.440041	Coordinate:380	Reads:1	Hits:2	Allocated_reads:0.5	Strand:+
AAGGACATTTTGTAGGTTTTGGACAAGT
>Location:NODE_117098_length_959_cov_38.440041	Coordinate:380	Reads:66	Hits:2	Allocated_reads:33	Strand:+
AAGGACATTTTGTAGGTTTTGGACAAGA
>Location:NODE_117098_length_959_cov_38.440041	Coordinate:380	Reads:1	Hits:2	Allocated_reads:0.5	Strand:+
AAGGACATTTTGTAGGTTTTGGAAAAGAT
>Location:NODE_117098_length_959_cov_38.440041	Coordinate:380	Reads:2	Hits:2	Allocated_reads:1	Strand:+
AAGGACATTTTGTAGGTTTTGGACAAGAT
>Location:NODE_117098_length_959_cov_38.440041	Coordinate:380	Reads:1	Hits:2	Allocated_reads:0.5	Strand:+
AAGGACATTTTGTAGGTTTTGGACAAGATT
>Location:NODE_117098_length_959_cov_38.440041	Coordinate:380	Reads:1	Hits:2	Allocated_reads:0.5	Strand:-
TCTTGTCCAAAACCTACAAAATGTCCTT
>Location:NODE_117098_length_959_cov_38.440041	Coordinate:381	Reads:3	Hits:2	Allocated_reads:1.5	Strand:+
AGGACATTTTGTAGGTTTTGGACAAGA
>Location:NODE_117098_length_959_cov_38.440041	Coordinate:381	Reads:1	Hits:2	Allocated_reads:0.5	Strand:+
AGGACATTTTGTAGGTTTTGGACAAGAT
>Location:NODE_117098_length_959_cov_38.440041	Coordinate:381	Reads:1	Hits:2	Allocated_reads:0.5	Strand:-
CTTGTCCAAAACCTACAAAATGTCCT
>Location:NODE_117098_length_959_cov_38.440041	Coordinate:381	Reads:3	Hits:2	Allocated_reads:1.5	Strand:-
TCTTGTCCAAAACCTACAAAATGTCCT
>Location:NODE_117098_length_959_cov_38.440041	Coordinate:381	Reads:2	Hits:2	Allocated_reads:1	Strand:-
TTGTCCAAAACCTACAAAATGTCCT
>Location:NODE_117098_length_959_cov_38.440041	Coordinate:382	Reads:19	Hits:2	Allocated_reads:9.5	Strand:+
GGACATTTTGTAGGTTTTGGACAAGA
>Location:NODE_117098_length_959_cov_38.440041	Coordinate:383	Reads:1	Hits:2	Allocated_reads:0.5	Strand:+
GACATTTTGTAGGTTTTGGACAAGA
>Location:NODE_117098_length_959_cov_38.440041	Coordinate:384	Reads:2	Hits:2	Allocated_reads:1	Strand:-
TCTTGTCCAAAACCTACAAAATTT
>Location:NODE_117098_length_959_cov_38.440041	Coordinate:385	Reads:2	Hits:2	Allocated_reads:1	Strand:+
CATTTTGTAGGTTTTGGACAAGATTTTGTCC
>Location:NODE_117098_length_959_cov_38.440041	Coordinate:386	Reads:1	Hits:2	Allocated_reads:0.5	Strand:+
ATTTTGTAGGTTTTGGACAAGATTTTGTCT
>Location:NODE_117098_length_959_cov_38.440041	Coordinate:387	Reads:1	Hits:2	Allocated_reads:0.5	Strand:+
TTTTGTAGGTTTTGGACAAGATTT
>Location:NODE_117098_length_959_cov_38.440041	Coordinate:387	Reads:6	Hits:2	Allocated_reads:3	Strand:+
TTTTGTAGGTTTTGGACAAGATTTT
>Location:NODE_117098_length_959_cov_38.440041	Coordinate:387	Reads:2	Hits:2	Allocated_reads:1	Strand:+
TTTTGTAGGTTTTGGACAAGATTTTG
>Location:NODE_117098_length_959_cov_38.440041	Coordinate:387	Reads:44	Hits:2	Allocated_reads:22	Strand:+
TTTTGTAGGTTTTGGACAAGATTTTGT
>Location:NODE_117098_length_959_cov_38.440041	Coordinate:387	Reads:1	Hits:2	Allocated_reads:0.5	Strand:+
TTTTGTAGGTTTTGGACAAGATTTTGTT
>Location:NODE_117098_length_959_cov_38.440041	Coordinate:387	Reads:253	Hits:2	Allocated_reads:126.5	Strand:+
TTTTGTAGGTTTTGGACAAGATTTTGTC
>Location:NODE_117098_length_959_cov_38.440041	Coordinate:387	Reads:1	Hits:2	Allocated_reads:0.5	Strand:+
TTTTGTAGGTTTTGGACAAGATTATGTCT
>Location:NODE_117098_length_959_cov_38.440041	Coordinate:387	Reads:1	Hits:2	Allocated_reads:0.5	Strand:+
TTTTGTAGGTTTTGGACAAGATTTCGTCC
>Location:NODE_117098_length_959_cov_38.440041	Coordinate:387	Reads:2	Hits:2	Allocated_reads:1	Strand:+
TTTTGTAGGTTTTGGACAAGATTTTGTTT
>Location:NODE_117098_length_959_cov_38.440041	Coordinate:387	Reads:41	Hits:2	Allocated_reads:20.5	Strand:+
TTTTGTAGGTTTTGGACAAGATTTTGTCT
>Location:NODE_117098_length_959_cov_38.440041	Coordinate:387	Reads:71	Hits:2	Allocated_reads:35.5	Strand:+
TTTTGTAGGTTTTGGACAAGATTTTGTCC
>Location:NODE_117098_length_959_cov_38.440041	Coordinate:387	Reads:1	Hits:2	Allocated_reads:0.5	Strand:+
TTTTGTAGGTTTTGGACAAGATTTTGTCCC
>Location:NODE_117098_length_959_cov_38.440041	Coordinate:387	Reads:2	Hits:2	Allocated_reads:1	Strand:+
TTTTGTAGGTTTTGGACAAGATTTTGTCTT
>Location:NODE_117098_length_959_cov_38.440041	Coordinate:387	Reads:3	Hits:2	Allocated_reads:1.5	Strand:+
TTTTGTAGGTTTTGGACAAGATTTTGTCCCT
>Location:NODE_117098_length_959_cov_38.440041	Coordinate:388	Reads:1	Hits:2	Allocated_reads:0.5	Strand:+
TTTGTAGGTTTTGGACAAGATTTTG
>Location:NODE_117098_length_959_cov_38.440041	Coordinate:388	Reads:4	Hits:2	Allocated_reads:2	Strand:+
TTTGTAGGTTTTGGACAAGATTTTGT
>Location:NODE_117098_length_959_cov_38.440041	Coordinate:388	Reads:1	Hits:2	Allocated_reads:0.5	Strand:+
TTTGTAGGTTTTGGACAAGAGTTTGTC
>Location:NODE_117098_length_959_cov_38.440041	Coordinate:388	Reads:34	Hits:2	Allocated_reads:17	Strand:+
TTTGTAGGTTTTGGACAAGATTTTGTC
>Location:NODE_117098_length_959_cov_38.440041	Coordinate:388	Reads:1	Hits:2	Allocated_reads:0.5	Strand:+
TTTGTAGGTTTTGGACAAGATTTTGTAC
>Location:NODE_117098_length_959_cov_38.440041	Coordinate:388	Reads:13	Hits:2	Allocated_reads:6.5	Strand:+
TTTGTAGGTTTTGGACAAGATTTTGTCC
>Location:NODE_117098_length_959_cov_38.440041	Coordinate:388	Reads:2	Hits:2	Allocated_reads:1	Strand:+
TTTGTAGGTTTTGGACAAGATTTTGTCCC
>Location:NODE_117098_length_959_cov_38.440041	Coordinate:388	Reads:1	Hits:2	Allocated_reads:0.5	Strand:+
TTTGTAGGTTTTGGACAAGATTTTGTCCCAG
>Location:NODE_117098_length_959_cov_38.440041	Coordinate:389	Reads:37	Hits:2	Allocated_reads:18.5	Strand:+
TTGTAGGTTTTGGACAAGATTTTGTC
>Location:NODE_117098_length_959_cov_38.440041	Coordinate:389	Reads:1	Hits:2	Allocated_reads:0.5	Strand:+
TTGTAGGTTTTGGACAAGATTTTGTCT
>Location:NODE_117098_length_959_cov_38.440041	Coordinate:389	Reads:14	Hits:2	Allocated_reads:7	Strand:+
TTGTAGGTTTTGGACAAGATTTTGTCC
>Location:NODE_117098_length_959_cov_38.440041	Coordinate:389	Reads:1	Hits:2	Allocated_reads:0.5	Strand:+
TTGTAGGTTTTGGACAAGATTTTGTCCT
>Location:NODE_117098_length_959_cov_38.440041	Coordinate:389	Reads:3	Hits:2	Allocated_reads:1.5	Strand:+
TTGTAGGTTTTGGACAAGATTTTGTCCC
>Location:NODE_117098_length_959_cov_38.440041	Coordinate:389	Reads:1	Hits:2	Allocated_reads:0.5	Strand:+
TTGTAGGTTTTGGACAAGATTTTGTCCCA
>Location:NODE_117098_length_959_cov_38.440041	Coordinate:389	Reads:1	Hits:2	Allocated_reads:0.5	Strand:+
TTGTAGGTTTTGGACAAGATTTTGTCCCAGA
>Location:NODE_117098_length_959_cov_38.440041	Coordinate:390	Reads:2	Hits:2	Allocated_reads:1	Strand:+
TGTAGGTTTTGGACAAGATTTTGT
>Location:NODE_117098_length_959_cov_38.440041	Coordinate:390	Reads:16	Hits:2	Allocated_reads:8	Strand:+
TGTAGGTTTTGGACAAGATTTTGTC
>Location:NODE_117098_length_959_cov_38.440041	Coordinate:390	Reads:1	Hits:2	Allocated_reads:0.5	Strand:+
TGTAGGTTTTGGACAAGATTTTGTCT
>Location:NODE_117098_length_959_cov_38.440041	Coordinate:390	Reads:4	Hits:2	Allocated_reads:2	Strand:+
TGTAGGTTTTGGACAAGATTTTGTCC
>Location:NODE_117098_length_959_cov_38.440041	Coordinate:391	Reads:1	Hits:2	Allocated_reads:0.5	Strand:+
GTAGGTTTTGGACAAGATTTTGTC
>Location:NODE_117098_length_959_cov_38.440041	Coordinate:391	Reads:1	Hits:2	Allocated_reads:0.5	Strand:+
GTAGGTTTTGGACAAGATTTTGTCT
>Location:NODE_117098_length_959_cov_38.440041	Coordinate:392	Reads:1	Hits:2	Allocated_reads:0.5	Strand:+
TAGGTTTTGGACAAGATTTTGTCC
>Location:NODE_117098_length_959_cov_38.440041	Coordinate:396	Reads:7	Hits:2	Allocated_reads:3.5	Strand:+
TTTTGGACAAGATTTTGTCCCAGACCT
>Location:NODE_117098_length_959_cov_38.440041	Coordinate:397	Reads:3	Hits:2	Allocated_reads:1.5	Strand:+
TTTGGACAAGATTTTGTCCCAGACCT
>Location:NODE_117098_length_959_cov_38.440041	Coordinate:397	Reads:1	Hits:2	Allocated_reads:0.5	Strand:+
TTTGGACAAGATTTTGTCCCAGACCTTAT
>Location:NODE_117098_length_959_cov_38.440041	Coordinate:397	Reads:1	Hits:2	Allocated_reads:0.5	Strand:+
TTTGGACAAGATTTTGTCCCAGACCTTATG
>Location:NODE_117098_length_959_cov_38.440041	Coordinate:398	Reads:1	Hits:2	Allocated_reads:0.5	Strand:+
TTGGACAAGATTTTGTCCCAGACCT
>Location:NODE_117098_length_959_cov_38.440041	Coordinate:399	Reads:1	Hits:2	Allocated_reads:0.5	Strand:-
CATAAGGTCTGGGACAAAATCTTGTCCA
>Location:NODE_117098_length_959_cov_38.440041	Coordinate:399	Reads:1	Hits:2	Allocated_reads:0.5	Strand:-
CCATAAGGTCTGGGACAAAATCTTGTCCA
>Location:NODE_117098_length_959_cov_38.440041	Coordinate:399	Reads:1	Hits:2	Allocated_reads:0.5	Strand:+
TGGACAAGATTTTGTCCCAGACCTTATGGG
>Location:NODE_117098_length_959_cov_38.440041	Coordinate:400	Reads:3	Hits:2	Allocated_reads:1.5	Strand:-
ATAAGGTCTGGGACAAAATCTTGTCC
>Location:NODE_117098_length_959_cov_38.440041	Coordinate:400	Reads:1	Hits:2	Allocated_reads:0.5	Strand:-
CATAAGGTCTGGGACAAAATCTTGTCC
>Location:NODE_117098_length_959_cov_38.440041	Coordinate:400	Reads:1	Hits:2	Allocated_reads:0.5	Strand:-
CCATAAGGTCTGGGACAAAATCTTCTCC
>Location:NODE_117098_length_959_cov_38.440041	Coordinate:400	Reads:8	Hits:2	Allocated_reads:4	Strand:-
CCATAAGGTCTGGGACAAAATCTTGTCC
>Location:NODE_117098_length_959_cov_38.440041	Coordinate:400	Reads:3	Hits:2	Allocated_reads:1.5	Strand:-
TAAGGTCTGGGACAAAATCTTGTCC
>Location:NODE_117098_length_959_cov_38.440041	Coordinate:403	Reads:4	Hits:2	Allocated_reads:2	Strand:-
CCATAAGGTCTGGGACAAAATCTTG
>Location:NODE_117098_length_959_cov_38.440041	Coordinate:405	Reads:2	Hits:2	Allocated_reads:1	Strand:-
CTTTCCCATAAGGTCTGGGACAAAATCT
>Location:NODE_117098_length_959_cov_38.440041	Coordinate:405	Reads:2	Hits:2	Allocated_reads:1	Strand:-
GCTTTCCCATAAGGTCTGGGACAAAATCT
>Location:NODE_117098_length_959_cov_38.440041	Coordinate:405	Reads:1	Hits:2	Allocated_reads:0.5	Strand:-
TCCCATAAGGTCTGGGACAAAATCT
>Location:NODE_117098_length_959_cov_38.440041	Coordinate:407	Reads:1	Hits:2	Allocated_reads:0.5	Strand:+
ATTTTGTCCCAGACCTTATGGGAAAGC
>Location:NODE_117098_length_959_cov_38.440041	Coordinate:407	Reads:1	Hits:2	Allocated_reads:0.5	Strand:-
GGCTTTCCCATAAGGTCTGGGACAAAAT
>Location:NODE_117098_length_959_cov_38.440041	Coordinate:408	Reads:1	Hits:2	Allocated_reads:0.5	Strand:+
TTTTGTCCCAGACCTTATGGGAAAGCC
>Location:NODE_117098_length_959_cov_38.440041	Coordinate:408	Reads:2	Hits:2	Allocated_reads:1	Strand:+
TTTTGTCCCAGACCTTATGGGAAAGCCT
>Location:NODE_117098_length_959_cov_38.440041	Coordinate:408	Reads:1	Hits:2	Allocated_reads:0.5	Strand:+
TTTTGTCCCAGACCTTATGGGAAAGCCTCTGT
>Location:NODE_117098_length_959_cov_38.440041	Coordinate:409	Reads:1	Hits:2	Allocated_reads:0.5	Strand:+
TTTGTCCCAGACCTTATGGGAAAGCCTCT
>Location:NODE_117098_length_959_cov_38.440041	Coordinate:409	Reads:1	Hits:2	Allocated_reads:0.5	Strand:+
TTTGTCCCAGACCTTATGGGAAAGCCTCTGTA
>Location:NODE_117098_length_959_cov_38.440041	Coordinate:410	Reads:4	Hits:2	Allocated_reads:2	Strand:+
TTGTCCCAGACCTTATGGGAAAGCCTCTGTA
>Location:NODE_117098_length_959_cov_38.440041	Coordinate:411	Reads:2	Hits:2	Allocated_reads:1	Strand:+
TGTCCCAGACCTTATGGGAAAGCCTCTG
>Location:NODE_117098_length_959_cov_38.440041	Coordinate:411	Reads:2	Hits:2	Allocated_reads:1	Strand:+
TGTCCCAGACCTTATGGGAAAGCCTCTGT
>Location:NODE_117098_length_959_cov_38.440041	Coordinate:411	Reads:2	Hits:2	Allocated_reads:1	Strand:+
TGTCCCAGACCTTATGGGAAAGCCTCTGTA
>Location:NODE_117098_length_959_cov_38.440041	Coordinate:412	Reads:1	Hits:2	Allocated_reads:0.5	Strand:+
GTCCCAGACCTTATGGGAAAGCCTCTGTA
>Location:NODE_117098_length_959_cov_38.440041	Coordinate:412	Reads:1	Hits:2	Allocated_reads:0.5	Strand:+
GTCCCAGACCTTATGGGAAAGCCTCTGTAT
>Location:NODE_117098_length_959_cov_38.440041	Coordinate:413	Reads:1	Hits:2	Allocated_reads:0.5	Strand:+
TCCCAGACCTTATGGGAAAGCCTCTG
>Location:NODE_117098_length_959_cov_38.440041	Coordinate:413	Reads:5	Hits:2	Allocated_reads:2.5	Strand:+
TCCCAGACCTTATGGGAAAGCCTCTGTA
>Location:NODE_117098_length_959_cov_38.440041	Coordinate:413	Reads:1	Hits:2	Allocated_reads:0.5	Strand:+
TCCCAGACCTTATGGGAAAGCCTCTGTAT
>Location:NODE_117098_length_959_cov_38.440041	Coordinate:414	Reads:5	Hits:2	Allocated_reads:2.5	Strand:+
CCCAGACCTTATGGGAAAGCCTCTGTA
>Location:NODE_117098_length_959_cov_38.440041	Coordinate:415	Reads:1	Hits:2	Allocated_reads:0.5	Strand:+
CCAGACCTTATGGGAAAGCCTCTGTA
>Location:NODE_117098_length_959_cov_38.440041	Coordinate:417	Reads:1	Hits:2	Allocated_reads:0.5	Strand:+
AGACCTTATGGGAAAGCCTCTGTATA
>Location:NODE_117098_length_959_cov_38.440041	Coordinate:417	Reads:1	Hits:2	Allocated_reads:0.5	Strand:+
AGACCTTATGGGAAAGCCTCTGTATAA
>Location:NODE_117098_length_959_cov_38.440041	Coordinate:417	Reads:2	Hits:2	Allocated_reads:1	Strand:+
AGACCTTATGGGAAAGCCTCTGTATAATG
>Location:NODE_117098_length_959_cov_38.440041	Coordinate:417	Reads:3	Hits:2	Allocated_reads:1.5	Strand:+
AGACCTTATGGGAAAGCCTCTGTATAATGA
>Location:NODE_117098_length_959_cov_38.440041	Coordinate:418	Reads:2	Hits:2	Allocated_reads:1	Strand:+
GACCTTATGGGAAAGCCTCTGTAT
>Location:NODE_117098_length_959_cov_38.440041	Coordinate:418	Reads:1	Hits:2	Allocated_reads:0.5	Strand:+
GACCTTATGGGAAAGCCTCTGTCTAA
>Location:NODE_117098_length_959_cov_38.440041	Coordinate:418	Reads:1	Hits:2	Allocated_reads:0.5	Strand:+
GACCTTATGGGAAAGCCTCTGTATAAT
>Location:NODE_117098_length_959_cov_38.440041	Coordinate:418	Reads:9	Hits:2	Allocated_reads:4.5	Strand:+
GACCTTATGGGAAAGCCTCTGTATAATG
>Location:NODE_117098_length_959_cov_38.440041	Coordinate:418	Reads:8	Hits:2	Allocated_reads:4	Strand:+
GACCTTATGGGAAAGCCTCTGTATAATGA
>Location:NODE_117098_length_959_cov_38.440041	Coordinate:419	Reads:2	Hits:2	Allocated_reads:1	Strand:+
ACCTTATGGGAAAGCCTCTGTATAATG
>Location:NODE_117098_length_959_cov_38.440041	Coordinate:419	Reads:3	Hits:2	Allocated_reads:1.5	Strand:+
ACCTTATGGGAAAGCCTCTGTATAATGA
>Location:NODE_117098_length_959_cov_38.440041	Coordinate:420	Reads:1	Hits:2	Allocated_reads:0.5	Strand:+
CCTTATGGGAAAGCCTCTGTATAATGAA
>Location:NODE_117098_length_959_cov_38.440041	Coordinate:421	Reads:2	Hits:2	Allocated_reads:1	Strand:+
CTTATGGGAAAGCCTCTGTATAATGAAA
>Location:NODE_117098_length_959_cov_38.440041	Coordinate:422	Reads:2	Hits:2	Allocated_reads:1	Strand:+
TTATGGGAAAGCCTCTGTATAATGA
>Location:NODE_117098_length_959_cov_38.440041	Coordinate:422	Reads:1	Hits:2	Allocated_reads:0.5	Strand:+
TTATGGGAAAGCCTCTGTATAATGAA
>Location:NODE_117098_length_959_cov_38.440041	Coordinate:422	Reads:5	Hits:2	Allocated_reads:2.5	Strand:+
TTATGGGAAAGCCTCTGTATAATGAAATC
>Location:NODE_117098_length_959_cov_38.440041	Coordinate:422	Reads:4	Hits:2	Allocated_reads:2	Strand:+
TTATGGGAAAGCCTCTGTATAATGAAATCT
>Location:NODE_117098_length_959_cov_38.440041	Coordinate:423	Reads:1	Hits:2	Allocated_reads:0.5	Strand:-
GATTTCATTATACAGAGGCTTTCCCATA
>Location:NODE_117098_length_959_cov_38.440041	Coordinate:423	Reads:1	Hits:2	Allocated_reads:0.5	Strand:+
TATGGGAAAGCCTCTGTATAATGA
>Location:NODE_117098_length_959_cov_38.440041	Coordinate:423	Reads:2	Hits:2	Allocated_reads:1	Strand:+
TATGGGAAAGCCTCTGTATAATGAAA
>Location:NODE_117098_length_959_cov_38.440041	Coordinate:423	Reads:5	Hits:2	Allocated_reads:2.5	Strand:+
TATGGGAAAGCCTCTGTATAATGAAATC
>Location:NODE_117098_length_959_cov_38.440041	Coordinate:423	Reads:12	Hits:2	Allocated_reads:6	Strand:+
TATGGGAAAGCCTCTGTATAATGAAATCT
>Location:NODE_117098_length_959_cov_38.440041	Coordinate:423	Reads:6	Hits:2	Allocated_reads:3	Strand:+
TATGGGAAAGCCTCTGTATAATGAAATCTGA
>Location:NODE_117098_length_959_cov_38.440041	Coordinate:423	Reads:1	Hits:2	Allocated_reads:0.5	Strand:+
TATGGGAAAGCCTCTGTATAATGAAATCTGAT
>Location:NODE_117098_length_959_cov_38.440041	Coordinate:424	Reads:1	Hits:2	Allocated_reads:0.5	Strand:+
ATGGGAAAGCCTCTGTATAATGAAATC
>Location:NODE_117098_length_959_cov_38.440041	Coordinate:424	Reads:2	Hits:2	Allocated_reads:1	Strand:+
ATGGGAAAGCCTCTGTATAATGAAATCT
>Location:NODE_117098_length_959_cov_38.440041	Coordinate:424	Reads:3	Hits:2	Allocated_reads:1.5	Strand:+
ATGGGAAAGCCTCTGTATAATGAAATCTGA
>Location:NODE_117098_length_959_cov_38.440041	Coordinate:425	Reads:2	Hits:2	Allocated_reads:1	Strand:+
TGGGAAAGCCTCTGTATAATGAAA
>Location:NODE_117098_length_959_cov_38.440041	Coordinate:425	Reads:4	Hits:2	Allocated_reads:2	Strand:+
TGGGAAAGCCTCTGTATAATGAAAT
>Location:NODE_117098_length_959_cov_38.440041	Coordinate:425	Reads:1	Hits:2	Allocated_reads:0.5	Strand:+
TGGGAAAGCCTCTGTATAGTGAAATC
>Location:NODE_117098_length_959_cov_38.440041	Coordinate:425	Reads:32	Hits:2	Allocated_reads:16	Strand:+
TGGGAAAGCCTCTGTATAATGAAATC
>Location:NODE_117098_length_959_cov_38.440041	Coordinate:425	Reads:1	Hits:2	Allocated_reads:0.5	Strand:+
TGGGAAAGCCTCTGTATAATGAAATCA
>Location:NODE_117098_length_959_cov_38.440041	Coordinate:425	Reads:128	Hits:2	Allocated_reads:64	Strand:+
TGGGAAAGCCTCTGTATAATGAAATCT
>Location:NODE_117098_length_959_cov_38.440041	Coordinate:425	Reads:19	Hits:2	Allocated_reads:9.5	Strand:+
TGGGAAAGCCTCTGTATAATGAAATCTG
>Location:NODE_117098_length_959_cov_38.440041	Coordinate:425	Reads:2	Hits:2	Allocated_reads:1	Strand:+
TGGGAAAGCCTCTGTATAATGAAATCTC
>Location:NODE_117098_length_959_cov_38.440041	Coordinate:425	Reads:155	Hits:2	Allocated_reads:77.5	Strand:+
TGGGAAAGCCTCTGTATAATGAAATCTGA
>Location:NODE_117098_length_959_cov_38.440041	Coordinate:425	Reads:18	Hits:2	Allocated_reads:9	Strand:+
TGGGAAAGCCTCTGTATAATGAAATCTGAT
>Location:NODE_117098_length_959_cov_38.440041	Coordinate:426	Reads:3	Hits:2	Allocated_reads:1.5	Strand:-
GATTTCATTATACAGAGGCTTTCCC
>Location:NODE_117098_length_959_cov_38.440041	Coordinate:426	Reads:1	Hits:2	Allocated_reads:0.5	Strand:+
GGGAAAGCCTCTGTATAATGAAATCT
>Location:NODE_117098_length_959_cov_38.440041	Coordinate:426	Reads:2	Hits:2	Allocated_reads:1	Strand:+
GGGAAAGCCTCTGTATAATGAAATCTG
>Location:NODE_117098_length_959_cov_38.440041	Coordinate:426	Reads:1	Hits:2	Allocated_reads:0.5	Strand:+
GGGAAAGCCTCTGTATAATGAAATCTGA
>Location:NODE_117098_length_959_cov_38.440041	Coordinate:426	Reads:1	Hits:2	Allocated_reads:0.5	Strand:+
GGGAAAGCCTCTGTATAATGAAATCTGAT
>Location:NODE_117098_length_959_cov_38.440041	Coordinate:427	Reads:1	Hits:2	Allocated_reads:0.5	Strand:+
GGAAAGCCTCTGTATAATGAAATCTC
>Location:NODE_117098_length_959_cov_38.440041	Coordinate:427	Reads:1	Hits:2	Allocated_reads:0.5	Strand:+
GGAAAGCCTCTGTATAATGAAATCTG
>Location:NODE_117098_length_959_cov_38.440041	Coordinate:427	Reads:11	Hits:2	Allocated_reads:5.5	Strand:+
GGAAAGCCTCTGTATAATGAAATCTGA
>Location:NODE_117098_length_959_cov_38.440041	Coordinate:427	Reads:1	Hits:2	Allocated_reads:0.5	Strand:+
GGAAAGCCTCTGTATAATGAAATCTGAT
>Location:NODE_117098_length_959_cov_38.440041	Coordinate:428	Reads:1	Hits:2	Allocated_reads:0.5	Strand:+
GAAAGCCTCTGTATAATGAAATCT
>Location:NODE_117098_length_959_cov_38.440041	Coordinate:428	Reads:2	Hits:2	Allocated_reads:1	Strand:+
GAAAGCCTCTGTATAATGAAATCTGA
>Location:NODE_117098_length_959_cov_38.440041	Coordinate:428	Reads:2	Hits:2	Allocated_reads:1	Strand:+
GAAAGCCTCTGTATAATGAAATCTGAT
>Location:NODE_117098_length_959_cov_38.440041	Coordinate:429	Reads:1	Hits:2	Allocated_reads:0.5	Strand:+
AAAGCCTCTGTATAATGAAATCTGT
>Location:NODE_117098_length_959_cov_38.440041	Coordinate:429	Reads:1	Hits:2	Allocated_reads:0.5	Strand:+
AAAGCCTCTGTATAATGAAATCTGAT
>Location:NODE_117098_length_959_cov_38.440041	Coordinate:454	Reads:2	Hits:2	Allocated_reads:1	Strand:+
TTAGAAGAGACTTTTTCTATGGCC
>Location:NODE_117098_length_959_cov_38.440041	Coordinate:454	Reads:6	Hits:2	Allocated_reads:3	Strand:+
TTAGAAGAGACTTTTTCTATGGCCT
>Location:NODE_117098_length_959_cov_38.440041	Coordinate:454	Reads:1	Hits:2	Allocated_reads:0.5	Strand:+
TTAGAAGAGACTTTTTCTATGGCCTG
>Location:NODE_117098_length_959_cov_38.440041	Coordinate:454	Reads:1	Hits:2	Allocated_reads:0.5	Strand:+
TTAGAAGAGACTTTTTCTATGGCCTGT
>Location:NODE_117098_length_959_cov_38.440041	Coordinate:454	Reads:3	Hits:2	Allocated_reads:1.5	Strand:+
TTAGAAGAGACTTTTTCTATGGCCTGTG
>Location:NODE_117098_length_959_cov_38.440041	Coordinate:454	Reads:2	Hits:2	Allocated_reads:1	Strand:+
TTAGAAGAGACTTTTTCTATGGCCTGTGA
>Location:NODE_117098_length_959_cov_38.440041	Coordinate:454	Reads:1	Hits:2	Allocated_reads:0.5	Strand:+
TTAGAAGAGACTTTTTCTATGGCCTGTGAA
>Location:NODE_117098_length_959_cov_38.440041	Coordinate:455	Reads:1	Hits:2	Allocated_reads:0.5	Strand:-
ACAGGCCATAGAAAAAGTCTCTTCTA
>Location:NODE_117098_length_959_cov_38.440041	Coordinate:455	Reads:1	Hits:2	Allocated_reads:0.5	Strand:+
TAGAAGAGACTTTTTCTATGGCCC
>Location:NODE_117098_length_959_cov_38.440041	Coordinate:455	Reads:48	Hits:2	Allocated_reads:24	Strand:+
TAGAAGAGACTTTTTCTATGGCCT
>Location:NODE_117098_length_959_cov_38.440041	Coordinate:455	Reads:14	Hits:2	Allocated_reads:7	Strand:+
TAGAAGAGACTTTTTCTATGGCCTG
>Location:NODE_117098_length_959_cov_38.440041	Coordinate:455	Reads:10	Hits:2	Allocated_reads:5	Strand:+
TAGAAGAGACTTTTTCTATGGCCTGT
>Location:NODE_117098_length_959_cov_38.440041	Coordinate:455	Reads:1	Hits:2	Allocated_reads:0.5	Strand:+
TAGAAGAGACTTTTTCTATGGCCTGTA
>Location:NODE_117098_length_959_cov_38.440041	Coordinate:455	Reads:14	Hits:2	Allocated_reads:7	Strand:+
TAGAAGAGACTTTTTCTATGGCCTGTG
>Location:NODE_117098_length_959_cov_38.440041	Coordinate:455	Reads:2	Hits:2	Allocated_reads:1	Strand:+
TAGAAGAGACTTTTTCTATGGCCTGTGG
>Location:NODE_117098_length_959_cov_38.440041	Coordinate:455	Reads:37	Hits:2	Allocated_reads:18.5	Strand:+
TAGAAGAGACTTTTTCTATGGCCTGTGA
>Location:NODE_117098_length_959_cov_38.440041	Coordinate:455	Reads:4	Hits:2	Allocated_reads:2	Strand:+
TAGAAGAGACTTTTTCTATGGCCTGTGT
>Location:NODE_117098_length_959_cov_38.440041	Coordinate:455	Reads:1	Hits:2	Allocated_reads:0.5	Strand:+
TAGAAGAGACTTTTTCTATGGCCTGTGAG
>Location:NODE_117098_length_959_cov_38.440041	Coordinate:455	Reads:14	Hits:2	Allocated_reads:7	Strand:+
TAGAAGAGACTTTTTCTATGGCCTGTGAA
>Location:NODE_117098_length_959_cov_38.440041	Coordinate:455	Reads:1	Hits:2	Allocated_reads:0.5	Strand:+
TAGAAGAGACTTTTTCTATGGCCTGTGAAT
>Location:NODE_117098_length_959_cov_38.440041	Coordinate:455	Reads:1	Hits:2	Allocated_reads:0.5	Strand:+
TAGAAGAGACTTTTTCTATTGCCTGTGAAA
>Location:NODE_117098_length_959_cov_38.440041	Coordinate:455	Reads:16	Hits:2	Allocated_reads:8	Strand:+
TAGAAGAGACTTTTTCTATGGCCTGTGAAA
>Location:NODE_117098_length_959_cov_38.440041	Coordinate:455	Reads:1	Hits:2	Allocated_reads:0.5	Strand:+
TAGAAGAGACTTTTTCTATGGCCTGTGAAAC
>Location:NODE_117098_length_959_cov_38.440041	Coordinate:455	Reads:1	Hits:2	Allocated_reads:0.5	Strand:+
TAGAAGAGACTTTTTCTATGGCCTGTGAAACCACC
>Location:NODE_117098_length_959_cov_38.440041	Coordinate:455	Reads:1	Hits:2	Allocated_reads:0.5	Strand:-
TTCACAGGCCATAGAAAAAGTCTCTTCTA
>Location:NODE_117098_length_959_cov_38.440041	Coordinate:456	Reads:1	Hits:2	Allocated_reads:0.5	Strand:+
AGAAGAGACTTTTTCTATGGCCTGTGA
>Location:NODE_117098_length_959_cov_38.440041	Coordinate:456	Reads:2	Hits:2	Allocated_reads:1	Strand:-
CAGGCCATAGAAAAAGTCTCTTCT
>Location:NODE_117098_length_959_cov_38.440041	Coordinate:457	Reads:2	Hits:2	Allocated_reads:1	Strand:+
GAAGAGACTTTTTCTATGGCCTGTGAAA
>Location:NODE_117098_length_959_cov_38.440041	Coordinate:457	Reads:1	Hits:2	Allocated_reads:0.5	Strand:+
GAAGAGACTTTTTCTATGGCCTGTGAAAC
>Location:NODE_117098_length_959_cov_38.440041	Coordinate:457	Reads:1	Hits:2	Allocated_reads:0.5	Strand:+
GAAGAGACTTTTTCTATGGCCTGTGAAACC
>Location:NODE_117098_length_959_cov_38.440041	Coordinate:457	Reads:1	Hits:2	Allocated_reads:0.5	Strand:-
TTCACAGGCCATAGAAAAAGTCTCTTC
>Location:NODE_117098_length_959_cov_38.440041	Coordinate:458	Reads:2	Hits:2	Allocated_reads:1	Strand:+
AAGAGACTTTTTCTATGGCCTGTGAAACC
>Location:NODE_117098_length_959_cov_38.440041	Coordinate:458	Reads:5	Hits:2	Allocated_reads:2.5	Strand:+
AAGAGACTTTTTCTATGGCCTGTGAAACCA
>Location:NODE_117098_length_959_cov_38.440041	Coordinate:458	Reads:1	Hits:2	Allocated_reads:0.5	Strand:+
AAGAGACTTTTTCTATGGCCTGTGAAACCACC
>Location:NODE_117098_length_959_cov_38.440041	Coordinate:459	Reads:1	Hits:2	Allocated_reads:0.5	Strand:+
AGAGACTTTTTCTATGGCCTGTGA
>Location:NODE_117098_length_959_cov_38.440041	Coordinate:459	Reads:1	Hits:2	Allocated_reads:0.5	Strand:+
AGAGACTTTTTCTATGGCCTGTGG
>Location:NODE_117098_length_959_cov_38.440041	Coordinate:459	Reads:1	Hits:2	Allocated_reads:0.5	Strand:+
AGAGACTTTTTCTATGGCCTGTGT
>Location:NODE_117098_length_959_cov_38.440041	Coordinate:459	Reads:1	Hits:2	Allocated_reads:0.5	Strand:+
AGAGACTTTTTCTATGGCCTGTGAA
>Location:NODE_117098_length_959_cov_38.440041	Coordinate:459	Reads:1	Hits:2	Allocated_reads:0.5	Strand:+
AGAGACTTTTTCTATGGCCTGTGAC
>Location:NODE_117098_length_959_cov_38.440041	Coordinate:459	Reads:1	Hits:2	Allocated_reads:0.5	Strand:+
AGAGACTTTTTCTATGGCCTGTGAAT
>Location:NODE_117098_length_959_cov_38.440041	Coordinate:459	Reads:18	Hits:2	Allocated_reads:9	Strand:+
AGAGACTTTTTCTATGGCCTGTGAAA
>Location:NODE_117098_length_959_cov_38.440041	Coordinate:459	Reads:1	Hits:2	Allocated_reads:0.5	Strand:+
AGAGACTTTTTCTATGGCCTGTGAAAA
>Location:NODE_117098_length_959_cov_38.440041	Coordinate:459	Reads:2	Hits:2	Allocated_reads:1	Strand:+
AGAGACTTTTTCTATGGCCTGTGAAAT
>Location:NODE_117098_length_959_cov_38.440041	Coordinate:459	Reads:21	Hits:2	Allocated_reads:10.5	Strand:+
AGAGACTTTTTCTATGGCCTGTGAAAC
>Location:NODE_117098_length_959_cov_38.440041	Coordinate:459	Reads:53	Hits:2	Allocated_reads:26.5	Strand:+
AGAGACTTTTTCTATGGCCTGTGAAACC
>Location:NODE_117098_length_959_cov_38.440041	Coordinate:459	Reads:1	Hits:2	Allocated_reads:0.5	Strand:+
AGAGACTTTTTCTATGGCCTGCGAAACCA
>Location:NODE_117098_length_959_cov_38.440041	Coordinate:459	Reads:1	Hits:2	Allocated_reads:0.5	Strand:+
AGAGACTTTTTCTATGGCCTGTGAAACCG
>Location:NODE_117098_length_959_cov_38.440041	Coordinate:459	Reads:1	Hits:2	Allocated_reads:0.5	Strand:+
AGAGACTTTTTCTATGGCCTGTGAAACCT
>Location:NODE_117098_length_959_cov_38.440041	Coordinate:459	Reads:1	Hits:2	Allocated_reads:0.5	Strand:+
AGAGACTTTTTCTATGGCCTGTGGAACCA
>Location:NODE_117098_length_959_cov_38.440041	Coordinate:459	Reads:1	Hits:2	Allocated_reads:0.5	Strand:+
AGAGACTTTTTCTATGGCCTGTGTAACCA
>Location:NODE_117098_length_959_cov_38.440041	Coordinate:459	Reads:1	Hits:2	Allocated_reads:0.5	Strand:+
AGAGACTTTTTCTATGGCTTGTGAAACCA
>Location:NODE_117098_length_959_cov_38.440041	Coordinate:459	Reads:366	Hits:2	Allocated_reads:183	Strand:+
AGAGACTTTTTCTATGGCCTGTGAAACCA
>Location:NODE_117098_length_959_cov_38.440041	Coordinate:459	Reads:4	Hits:2	Allocated_reads:2	Strand:+
AGAGACTTTTTCTATGGCCTGTGAAACCAC
>Location:NODE_117098_length_959_cov_38.440041	Coordinate:459	Reads:28	Hits:2	Allocated_reads:14	Strand:+
AGAGACTTTTTCTATGGCCTGTGAAACCACC
>Location:NODE_117098_length_959_cov_38.440041	Coordinate:459	Reads:3	Hits:2	Allocated_reads:1.5	Strand:+
AGAGACTTTTTCTATGGCCTGTGAAACCACCA
>Location:NODE_117098_length_959_cov_38.440041	Coordinate:459	Reads:1	Hits:2	Allocated_reads:0.5	Strand:+
AGAGACTTTTTCTATGGCCTGTGAAACCACCAAC
>Location:NODE_117098_length_959_cov_38.440041	Coordinate:460	Reads:1	Hits:4	Allocated_reads:0.25	Strand:+
GAGACTTTTTCTATGGCCTGTGAAA
>Location:NODE_117098_length_959_cov_38.440041	Coordinate:460	Reads:1	Hits:4	Allocated_reads:0.25	Strand:+
GAGACTTTTTCTATGGCCTGTGAAAC
>Location:NODE_117098_length_959_cov_38.440041	Coordinate:460	Reads:1	Hits:4	Allocated_reads:0.25	Strand:+
GAGACTTTTTCTATGGCCTGTGAAACC
>Location:NODE_117098_length_959_cov_38.440041	Coordinate:460	Reads:10	Hits:4	Allocated_reads:2.5	Strand:+
GAGACTTTTTCTATGGCCTGTGAAACCA
>Location:NODE_117098_length_959_cov_38.440041	Coordinate:460	Reads:1	Hits:5	Allocated_reads:0.2	Strand:+
GAGACTTTTTCTATGGCCTGCGAAACCAC
>Location:NODE_117098_length_959_cov_38.440041	Coordinate:461	Reads:1	Hits:4	Allocated_reads:0.25	Strand:+
AGACTTTTTCTATGGCCTGTGAAAC
>Location:NODE_117098_length_959_cov_38.440041	Coordinate:461	Reads:2	Hits:4	Allocated_reads:0.5	Strand:+
AGACTTTTTCTATGGCCTGTGAAACCA
>Location:NODE_117098_length_959_cov_38.440041	Coordinate:461	Reads:2	Hits:4	Allocated_reads:0.5	Strand:+
AGACTTTTTCTATGGCCTGTGAAACCACC
>Location:NODE_117098_length_959_cov_38.440041	Coordinate:461	Reads:1	Hits:4	Allocated_reads:0.25	Strand:-
GTTTCACAGGCCATAGAAAAAGTCT
>Location:NODE_117098_length_959_cov_38.440041	Coordinate:461	Reads:1	Hits:4	Allocated_reads:0.25	Strand:-
TGGTTTCACAGGCCATAGAAAAAGTCT
>Location:NODE_117098_length_959_cov_38.440041	Coordinate:462	Reads:1	Hits:4	Allocated_reads:0.25	Strand:+
GACTTTTTCTATGGCCTGTGAAACC
>Location:NODE_117098_length_959_cov_38.440041	Coordinate:462	Reads:1	Hits:4	Allocated_reads:0.25	Strand:+
GACTTTTTCTATGGCCTGTGAAACCA
>Location:NODE_117098_length_959_cov_38.440041	Coordinate:462	Reads:1	Hits:4	Allocated_reads:0.25	Strand:+
GACTTTTTCTATGGCCTGTGAAACCAC
>Location:NODE_117098_length_959_cov_38.440041	Coordinate:462	Reads:6	Hits:4	Allocated_reads:1.5	Strand:+
GACTTTTTCTATGGCCTGTGAAACCACC
>Location:NODE_117098_length_959_cov_38.440041	Coordinate:462	Reads:2	Hits:4	Allocated_reads:0.5	Strand:-
GTTTCACAGGCCATAGAAAAAGTC
>Location:NODE_117098_length_959_cov_38.440041	Coordinate:462	Reads:3	Hits:4	Allocated_reads:0.75	Strand:-
TGGTTTCACAGGCCATAGAAAAAGTC
>Location:NODE_117098_length_959_cov_38.440041	Coordinate:463	Reads:1	Hits:4	Allocated_reads:0.25	Strand:+
ACTTTTTCTATGGCCTGTGAAACCA
>Location:NODE_117098_length_959_cov_38.440041	Coordinate:463	Reads:1	Hits:4	Allocated_reads:0.25	Strand:+
ACTTTTTCTATGGCCTGTGAAACCACCAAC
>Location:NODE_117098_length_959_cov_38.440041	Coordinate:464	Reads:1	Hits:4	Allocated_reads:0.25	Strand:-
TGGTTTCACAGGCCATAGAAAAAG
>Location:NODE_117098_length_959_cov_38.440041	Coordinate:465	Reads:8	Hits:4	Allocated_reads:2	Strand:+
TTTTTCTATGGCCTGTGAAACCACC
>Location:NODE_117098_length_959_cov_38.440041	Coordinate:465	Reads:6	Hits:4	Allocated_reads:1.5	Strand:+
TTTTTCTATGGCCTGTGAAACCACCA
>Location:NODE_117098_length_959_cov_38.440041	Coordinate:465	Reads:2	Hits:4	Allocated_reads:0.5	Strand:+
TTTTTCTATGGCCTGTGAAACCACCAA
>Location:NODE_117098_length_959_cov_38.440041	Coordinate:465	Reads:9	Hits:4	Allocated_reads:2.25	Strand:+
TTTTTCTATGGCCTGTGAAACCACCAAC
>Location:NODE_117098_length_959_cov_38.440041	Coordinate:465	Reads:1	Hits:4	Allocated_reads:0.25	Strand:+
TTTTTCTATGGCCTGTGAAACCACCAACC
>Location:NODE_117098_length_959_cov_38.440041	Coordinate:465	Reads:37	Hits:4	Allocated_reads:9.25	Strand:+
TTTTTCTATGGCCTGTGAAACCACCAACT
>Location:NODE_117098_length_959_cov_38.440041	Coordinate:465	Reads:2	Hits:3	Allocated_reads:0.666666666666667	Strand:+
TTTTTCTATGGCCTGTGAAACCACCAACTG
>Location:NODE_117098_length_959_cov_38.440041	Coordinate:465	Reads:1	Hits:2	Allocated_reads:0.5	Strand:+
TTTTTCTATGGCCTGTGAAACCACCAACTGAA
>Location:NODE_117098_length_959_cov_38.440041	Coordinate:465	Reads:1	Hits:2	Allocated_reads:0.5	Strand:+
TTTTTCTATGGCCTGTGAAACCACCAACTGAAT
>Location:NODE_117098_length_959_cov_38.440041	Coordinate:466	Reads:1	Hits:4	Allocated_reads:0.25	Strand:+
TTTTCTATGGCCTGTGAAACCACC
>Location:NODE_117098_length_959_cov_38.440041	Coordinate:466	Reads:1	Hits:4	Allocated_reads:0.25	Strand:+
TTTTCTATGGCCTGTGAAACCACCA
>Location:NODE_117098_length_959_cov_38.440041	Coordinate:466	Reads:11	Hits:4	Allocated_reads:2.75	Strand:+
TTTTCTATGGCCTGTGAAACCACCAACT
>Location:NODE_117098_length_959_cov_38.440041	Coordinate:466	Reads:2	Hits:3	Allocated_reads:0.666666666666667	Strand:+
TTTTCTATGGCCTGTGAAACCACCAACTG
>Location:NODE_117098_length_959_cov_38.440041	Coordinate:467	Reads:2	Hits:4	Allocated_reads:0.5	Strand:+
TTTCTATGGCCTGTGAAACCACCA
>Location:NODE_117098_length_959_cov_38.440041	Coordinate:467	Reads:1	Hits:4	Allocated_reads:0.25	Strand:+
TTTCTATGGCCTGTGAAACCACCAAC
>Location:NODE_117098_length_959_cov_38.440041	Coordinate:467	Reads:11	Hits:4	Allocated_reads:2.75	Strand:+
TTTCTATGGCCTGTGAAACCACCAACT
>Location:NODE_117098_length_959_cov_38.440041	Coordinate:467	Reads:1	Hits:3	Allocated_reads:0.333333333333333	Strand:+
TTTCTATGGCCTGTGAAACCACCAACTG
>Location:NODE_117098_length_959_cov_38.440041	Coordinate:467	Reads:8	Hits:2	Allocated_reads:4	Strand:+
TTTCTATGGCCTGTGAAACCACCAACTGA
>Location:NODE_117098_length_959_cov_38.440041	Coordinate:467	Reads:3	Hits:2	Allocated_reads:1.5	Strand:+
TTTCTATGGCCTGTGAAACCACCAACTGAA
>Location:NODE_117098_length_959_cov_38.440041	Coordinate:467	Reads:1	Hits:2	Allocated_reads:0.5	Strand:+
TTTCTATGGCCTGTGAAACCACCAACTGAAT
>Location:NODE_117098_length_959_cov_38.440041	Coordinate:468	Reads:1	Hits:6	Allocated_reads:0.166666666666667	Strand:+
TTCTATGGCCTGTGAAACCACCAAC
>Location:NODE_117098_length_959_cov_38.440041	Coordinate:468	Reads:3	Hits:6	Allocated_reads:0.5	Strand:+
TTCTATGGCCTGTGAAACCACCAACT
>Location:NODE_117098_length_959_cov_38.440041	Coordinate:468	Reads:4	Hits:3	Allocated_reads:1.33333333333333	Strand:+
TTCTATGGCCTGTGAAACCACCAACTG
>Location:NODE_117098_length_959_cov_38.440041	Coordinate:468	Reads:1	Hits:4	Allocated_reads:0.25	Strand:+
TTCTATGGCCTGTGAAACCACCAACTGT
>Location:NODE_117098_length_959_cov_38.440041	Coordinate:468	Reads:8	Hits:2	Allocated_reads:4	Strand:+
TTCTATGGCCTGTGAAACCACCAACTGA
>Location:NODE_117098_length_959_cov_38.440041	Coordinate:468	Reads:1	Hits:2	Allocated_reads:0.5	Strand:+
TTCTATGGCCTGTGAAACCACCAACTGAA
>Location:NODE_117098_length_959_cov_38.440041	Coordinate:468	Reads:2	Hits:2	Allocated_reads:1	Strand:+
TTCTATGGCCTGTGAAACCACCAACTGAAT
>Location:NODE_117098_length_959_cov_38.440041	Coordinate:468	Reads:1	Hits:2	Allocated_reads:0.5	Strand:+
TTCTATGGCCTGTGAAACCACCAACTGAATAAC
>Location:NODE_117098_length_959_cov_38.440041	Coordinate:469	Reads:1	Hits:2	Allocated_reads:0.5	Strand:-
GTTATTCAGTTGGTGGTTTCACAGGCCATAGA
>Location:NODE_117098_length_959_cov_38.440041	Coordinate:469	Reads:1	Hits:2	Allocated_reads:0.5	Strand:-
TATTCAGTTGGTGGTTTCACAGGCCATAGA
>Location:NODE_117098_length_959_cov_38.440041	Coordinate:469	Reads:2	Hits:2	Allocated_reads:1	Strand:+
TCTATGGCCTGTGAAACCACCAACTGAA
>Location:NODE_117098_length_959_cov_38.440041	Coordinate:469	Reads:8	Hits:2	Allocated_reads:4	Strand:+
TCTATGGCCTGTGAAACCACCAACTGAAT
>Location:NODE_117098_length_959_cov_38.440041	Coordinate:469	Reads:2	Hits:2	Allocated_reads:1	Strand:+
TCTATGGCCTGTGAAACCACCAACTGAATAAC
>Location:NODE_117098_length_959_cov_38.440041	Coordinate:469	Reads:1	Hits:2	Allocated_reads:0.5	Strand:-
TTATTCAGTTGGTGGTTTCACAGGCCATAGA
>Location:NODE_117098_length_959_cov_38.440041	Coordinate:470	Reads:1	Hits:6	Allocated_reads:0.166666666666667	Strand:+
CTATGGCCTGTGAAACCACCAACT
>Location:NODE_117098_length_959_cov_38.440041	Coordinate:470	Reads:1	Hits:3	Allocated_reads:0.333333333333333	Strand:+
CTATGGCCTGTGAAACCACCAACTG
>Location:NODE_117098_length_959_cov_38.440041	Coordinate:470	Reads:10	Hits:2	Allocated_reads:5	Strand:+
CTATGGCCTGTGAAACCACCAACTGAATAAC
>Location:NODE_117098_length_959_cov_38.440041	Coordinate:471	Reads:2	Hits:3	Allocated_reads:0.666666666666667	Strand:+
TATGGCCTGTGAAACCACCAACTG
>Location:NODE_117098_length_959_cov_38.440041	Coordinate:471	Reads:14	Hits:2	Allocated_reads:7	Strand:+
TATGGCCTGTGAAACCACCAACTGAAT
>Location:NODE_117098_length_959_cov_38.440041	Coordinate:471	Reads:1	Hits:2	Allocated_reads:0.5	Strand:+
TATGGCCTGTGAAACCACCAACTGAATT
>Location:NODE_117098_length_959_cov_38.440041	Coordinate:471	Reads:2	Hits:2	Allocated_reads:1	Strand:+
TATGGCCTGTGAAACCACCAACTGAATA
>Location:NODE_117098_length_959_cov_38.440041	Coordinate:471	Reads:1	Hits:2	Allocated_reads:0.5	Strand:+
TATGGCCTGTGAAACCACCAACTGAATGG
>Location:NODE_117098_length_959_cov_38.440041	Coordinate:471	Reads:1	Hits:2	Allocated_reads:0.5	Strand:+
TATGGCCTGTGAAACCACCAACTGAATTT
>Location:NODE_117098_length_959_cov_38.440041	Coordinate:471	Reads:4	Hits:2	Allocated_reads:2	Strand:+
TATGGCCTGTGAAACCACCAACTGAATAA
>Location:NODE_117098_length_959_cov_38.440041	Coordinate:471	Reads:1	Hits:2	Allocated_reads:0.5	Strand:+
TATGGCCTGTGAAACCACCAACTGAATTTT
>Location:NODE_117098_length_959_cov_38.440041	Coordinate:471	Reads:42	Hits:2	Allocated_reads:21	Strand:+
TATGGCCTGTGAAACCACCAACTGAATAAC
>Location:NODE_117098_length_959_cov_38.440041	Coordinate:472	Reads:2	Hits:2	Allocated_reads:1	Strand:+
ATGGCCTGTGAAACCACCAACTGA
>Location:NODE_117098_length_959_cov_38.440041	Coordinate:472	Reads:1	Hits:2	Allocated_reads:0.5	Strand:+
ATGGCCTGTGAAACCACCAACTGAATAAT
>Location:NODE_117098_length_959_cov_38.440041	Coordinate:472	Reads:28	Hits:2	Allocated_reads:14	Strand:+
ATGGCCTGTGAAACCACCAACTGAATAAC
>Location:NODE_117098_length_959_cov_38.440041	Coordinate:473	Reads:1	Hits:2	Allocated_reads:0.5	Strand:+
TGGCCTGTGAAACCACCAACTGAAT
>Location:NODE_117098_length_959_cov_38.440041	Coordinate:473	Reads:1	Hits:2	Allocated_reads:0.5	Strand:+
TGGCCTGTGAAACCACCAACTGAATA
>Location:NODE_117098_length_959_cov_38.440041	Coordinate:473	Reads:23	Hits:2	Allocated_reads:11.5	Strand:+
TGGCCTGTGAAACCACCAACTGAATAAC
>Location:NODE_117098_length_959_cov_38.440041	Coordinate:473	Reads:1	Hits:2	Allocated_reads:0.5	Strand:+
TGGCCTGTGAAACCACCAACTGAATAACGCC
>Location:NODE_117098_length_959_cov_38.440041	Coordinate:473	Reads:1	Hits:2	Allocated_reads:0.5	Strand:-
TTCAGTTGGTGGTTTCACAGGCCA
>Location:NODE_117098_length_959_cov_38.440041	Coordinate:474	Reads:2	Hits:2	Allocated_reads:1	Strand:-
TATTCAGTTGGTGGTTTCACAGGCC
>Location:NODE_117098_length_959_cov_38.440041	Coordinate:475	Reads:1	Hits:2	Allocated_reads:0.5	Strand:+
GCCTGTGAAACCACCAACTGAATAA
>Location:NODE_117098_length_959_cov_38.440041	Coordinate:475	Reads:1	Hits:2	Allocated_reads:0.5	Strand:+
GCCTGTGAAACCACCAACTGAATAAC
>Location:NODE_117098_length_959_cov_38.440041	Coordinate:475	Reads:3	Hits:2	Allocated_reads:1.5	Strand:-
TATTCAGTTGGTGGTTTCACAGGC
>Location:NODE_117098_length_959_cov_38.440041	Coordinate:476	Reads:1	Hits:2	Allocated_reads:0.5	Strand:+
CCTGTGAAACCACCAACTGAATAA
>Location:NODE_117098_length_959_cov_38.440041	Coordinate:476	Reads:1	Hits:2	Allocated_reads:0.5	Strand:+
CCTGTGAAACCACCAACTGAATAAC
>Location:NODE_117098_length_959_cov_38.440041	Coordinate:478	Reads:1	Hits:1	Allocated_reads:1	Strand:+
TGTGAAACCACCAACTGAATAATCT
>Location:NODE_117098_length_959_cov_38.440041	Coordinate:478	Reads:1	Hits:2	Allocated_reads:0.5	Strand:+
TGTGAAACCACCAACTGAATAACACTGC
>Location:NODE_117098_length_959_cov_38.440041	Coordinate:478	Reads:1	Hits:1	Allocated_reads:1	Strand:+
TGTGAAACCACCAACTGAATACCCCTGT
>Location:NODE_117098_length_959_cov_38.440041	Coordinate:478	Reads:16	Hits:2	Allocated_reads:8	Strand:+
TGTGAAACCACCAACTGAATAACACTGT
>Location:NODE_117098_length_959_cov_38.440041	Coordinate:478	Reads:4	Hits:1	Allocated_reads:4	Strand:+
TGTGAAACCACCAACTGAATAACCCTGT
>Location:NODE_117098_length_959_cov_38.440041	Coordinate:478	Reads:8	Hits:2	Allocated_reads:4	Strand:+
TGTGAAACCACCAACTGAATAACGCTGT
>Location:NODE_117098_length_959_cov_38.440041	Coordinate:478	Reads:1	Hits:1	Allocated_reads:1	Strand:+
TGTGAAACCACCAACTGAATAACCCTGTGG
>Location:NODE_117098_length_959_cov_38.440041	Coordinate:478	Reads:2	Hits:2	Allocated_reads:1	Strand:+
TGTGAAACCACCAACTGAATAACGCTGTGG
>Location:NODE_117098_length_959_cov_38.440041	Coordinate:478	Reads:3	Hits:2	Allocated_reads:1.5	Strand:+
TGTGAAACCACCAACTGAATAACACTGTGG
>Location:NODE_117098_length_959_cov_38.440041	Coordinate:478	Reads:1	Hits:2	Allocated_reads:0.5	Strand:+
TGTGAAACCACCAACTGAATAACACTGTGGA
>Location:NODE_117098_length_959_cov_38.440041	Coordinate:478	Reads:1	Hits:1	Allocated_reads:1	Strand:+
TGTGAAACCACCAACTGAATAACCCTGTGGA
>Location:NODE_117098_length_959_cov_38.440041	Coordinate:479	Reads:1	Hits:1	Allocated_reads:1	Strand:+
GTGAAACCACCAACTGAATAACCCTGT
>Location:NODE_117098_length_959_cov_38.440041	Coordinate:482	Reads:1	Hits:1	Allocated_reads:1	Strand:+
AAACCACCAACTGAATAACCCTGTGG
>Location:NODE_117098_length_959_cov_38.440041	Coordinate:523	Reads:1	Hits:2	Allocated_reads:0.5	Strand:-
CAACACGAAAACACAGAACATGGG
>Location:NODE_117098_length_959_cov_38.440041	Coordinate:523	Reads:1	Hits:2	Allocated_reads:0.5	Strand:+
CCCATGTTCTGTGTTTTCGTGTTGACTCCGC
>Location:NODE_117098_length_959_cov_38.440041	Coordinate:524	Reads:1	Hits:2	Allocated_reads:0.5	Strand:+
CCATGTTCTGTGTTTTCGTGTTGACTCC
>Location:NODE_117098_length_959_cov_38.440041	Coordinate:524	Reads:1	Hits:2	Allocated_reads:0.5	Strand:-
GTCAACACGAAAACACAGAACATGG
>Location:NODE_117098_length_959_cov_38.440041	Coordinate:524	Reads:7	Hits:2	Allocated_reads:3.5	Strand:-
TCAACACGAAAACACAGAACATGG
>Location:NODE_117098_length_959_cov_38.440041	Coordinate:525	Reads:2	Hits:2	Allocated_reads:1	Strand:-
AGTCAACACGAAAACACAGAACATG
>Location:NODE_117098_length_959_cov_38.440041	Coordinate:525	Reads:1	Hits:2	Allocated_reads:0.5	Strand:+
CATGTTCTGTGTTTTCGTGTTGACTC
>Location:NODE_117098_length_959_cov_38.440041	Coordinate:525	Reads:2	Hits:2	Allocated_reads:1	Strand:+
CATGTTCTGTGTTTTCGTGTTGACTCC
>Location:NODE_117098_length_959_cov_38.440041	Coordinate:525	Reads:1	Hits:2	Allocated_reads:0.5	Strand:+
CATGTTCTGTGTTTTCGTGTTGACTCCGCC
>Location:NODE_117098_length_959_cov_38.440041	Coordinate:525	Reads:1	Hits:2	Allocated_reads:0.5	Strand:+
CATGTTCTGTGTTTTCGTGTTGACTCCGCCC
>Location:NODE_117098_length_959_cov_38.440041	Coordinate:525	Reads:1	Hits:2	Allocated_reads:0.5	Strand:-
GCGGAGTCAACACGAAAACACAGAACATG
>Location:NODE_117098_length_959_cov_38.440041	Coordinate:525	Reads:3	Hits:2	Allocated_reads:1.5	Strand:-
GTCAACACGAAAACACAGAACATG
>Location:NODE_117098_length_959_cov_38.440041	Coordinate:526	Reads:2	Hits:2	Allocated_reads:1	Strand:+
ATGTTCTGTGTTTTCGTGTTGACT
>Location:NODE_117098_length_959_cov_38.440041	Coordinate:526	Reads:1	Hits:2	Allocated_reads:0.5	Strand:+
ATGTTCTGTGTTTTCGTGTTGACTCCGC
>Location:NODE_117098_length_959_cov_38.440041	Coordinate:526	Reads:1	Hits:2	Allocated_reads:0.5	Strand:+
ATGTTCTGTGTTTTCGTGTTGACTCCGTT
>Location:NODE_117098_length_959_cov_38.440041	Coordinate:526	Reads:2	Hits:2	Allocated_reads:1	Strand:+
ATGTTCTGTGTTTTCGTGTTGACTCCGCC
>Location:NODE_117098_length_959_cov_38.440041	Coordinate:526	Reads:1	Hits:2	Allocated_reads:0.5	Strand:+
ATGTTCTGTGTTTTCGTGTTGACTCCGTTC
>Location:NODE_117098_length_959_cov_38.440041	Coordinate:526	Reads:5	Hits:2	Allocated_reads:2.5	Strand:+
ATGTTCTGTGTTTTCGTGTTGACTCCGCCC
>Location:NODE_117098_length_959_cov_38.440041	Coordinate:526	Reads:1	Hits:2	Allocated_reads:0.5	Strand:+
ATGTTCTGTGTTTTCGTGTTGACTCCGCCCT
>Location:NODE_117098_length_959_cov_38.440041	Coordinate:527	Reads:1	Hits:2	Allocated_reads:0.5	Strand:+
TGTTCTGTGTTTTCGTGTTGACTC
>Location:NODE_117098_length_959_cov_38.440041	Coordinate:527	Reads:1	Hits:2	Allocated_reads:0.5	Strand:+
TGTTCTGTGTTTTCGTGTTGACTTT
>Location:NODE_117098_length_959_cov_38.440041	Coordinate:527	Reads:17	Hits:2	Allocated_reads:8.5	Strand:+
TGTTCTGTGTTTTCGTGTTGACTCC
>Location:NODE_117098_length_959_cov_38.440041	Coordinate:527	Reads:1	Hits:2	Allocated_reads:0.5	Strand:+
TGTTCTGTGTTTTCGTGTTGACTCCT
>Location:NODE_117098_length_959_cov_38.440041	Coordinate:527	Reads:8	Hits:2	Allocated_reads:4	Strand:+
TGTTCTGTGTTTTCGTGTTGACTCCG
>Location:NODE_117098_length_959_cov_38.440041	Coordinate:527	Reads:1	Hits:2	Allocated_reads:0.5	Strand:+
TGTTCTGTGTTTTCGTGTTGACTCCGT
>Location:NODE_117098_length_959_cov_38.440041	Coordinate:527	Reads:9	Hits:2	Allocated_reads:4.5	Strand:+
TGTTCTGTGTTTTCGTGTTGACTCCGC
>Location:NODE_117098_length_959_cov_38.440041	Coordinate:527	Reads:1	Hits:2	Allocated_reads:0.5	Strand:+
TGTTCTGTGTTTTCGTGTTGACTCCGCT
>Location:NODE_117098_length_959_cov_38.440041	Coordinate:527	Reads:32	Hits:2	Allocated_reads:16	Strand:+
TGTTCTGTGTTTTCGTGTTGACTCCGCC
>Location:NODE_117098_length_959_cov_38.440041	Coordinate:527	Reads:1	Hits:2	Allocated_reads:0.5	Strand:+
TGTTCTGTGTTTTCGTGTTGACTCCGCCA
>Location:NODE_117098_length_959_cov_38.440041	Coordinate:527	Reads:1	Hits:2	Allocated_reads:0.5	Strand:+
TGTTCTGTGTTTTCGTGTTGACTGCGCCC
>Location:NODE_117098_length_959_cov_38.440041	Coordinate:527	Reads:119	Hits:2	Allocated_reads:59.5	Strand:+
TGTTCTGTGTTTTCGTGTTGACTCCGCCC
>Location:NODE_117098_length_959_cov_38.440041	Coordinate:527	Reads:2	Hits:2	Allocated_reads:1	Strand:+
TGTTCTGTGTTTTCGTGTTGACTCCGCCT
>Location:NODE_117098_length_959_cov_38.440041	Coordinate:527	Reads:83	Hits:2	Allocated_reads:41.5	Strand:+
TGTTCTGTGTTTTCGTGTTGACTCCGCCCT
>Location:NODE_117098_length_959_cov_38.440041	Coordinate:527	Reads:1	Hits:2	Allocated_reads:0.5	Strand:+
TGTTCTGTGTTTTCGTGTTGACTCCGCCCTT
>Location:NODE_117098_length_959_cov_38.440041	Coordinate:527	Reads:4	Hits:2	Allocated_reads:2	Strand:+
TGTTCTGTGTTTTCGTGTTGACTCCGCCCTTC
>Location:NODE_117098_length_959_cov_38.440041	Coordinate:527	Reads:1	Hits:2	Allocated_reads:0.5	Strand:+
TGTTCTGTGTTTTCGTGTTGACTCCGCCCTTCTC
>Location:NODE_117098_length_959_cov_38.440041	Coordinate:528	Reads:1	Hits:2	Allocated_reads:0.5	Strand:+
GTTCTGTGTTTTCGTGTTGACTCCGCC
>Location:NODE_117098_length_959_cov_38.440041	Coordinate:528	Reads:1	Hits:2	Allocated_reads:0.5	Strand:+
GTTCTGTGTTTTCGTGTTGACTCCGCCC
>Location:NODE_117098_length_959_cov_38.440041	Coordinate:529	Reads:1	Hits:2	Allocated_reads:0.5	Strand:+
TTCTGTGTTTTCGTGTTGACTCCGC
>Location:NODE_117098_length_959_cov_38.440041	Coordinate:529	Reads:2	Hits:2	Allocated_reads:1	Strand:+
TTCTGTGTTTTCGTGTTGACTCCGCC
>Location:NODE_117098_length_959_cov_38.440041	Coordinate:529	Reads:1	Hits:2	Allocated_reads:0.5	Strand:+
TTCTGTGTTTTCGTGTTGACTCCGCCT
>Location:NODE_117098_length_959_cov_38.440041	Coordinate:529	Reads:2	Hits:2	Allocated_reads:1	Strand:+
TTCTGTGTTTTCGTGTTGACTCCGCCC
>Location:NODE_117098_length_959_cov_38.440041	Coordinate:529	Reads:6	Hits:2	Allocated_reads:3	Strand:+
TTCTGTGTTTTCGTGTTGACTCCGCCCT
>Location:NODE_117098_length_959_cov_38.440041	Coordinate:530	Reads:4	Hits:2	Allocated_reads:2	Strand:+
TCTGTGTTTTCGTGTTGACTCCGCC
>Location:NODE_117098_length_959_cov_38.440041	Coordinate:530	Reads:1	Hits:2	Allocated_reads:0.5	Strand:+
TCTGTGTTTTCGTGTTGACTCCGCCA
>Location:NODE_117098_length_959_cov_38.440041	Coordinate:530	Reads:6	Hits:2	Allocated_reads:3	Strand:+
TCTGTGTTTTCGTGTTGACTCCGCCC
>Location:NODE_117098_length_959_cov_38.440041	Coordinate:530	Reads:9	Hits:2	Allocated_reads:4.5	Strand:+
TCTGTGTTTTCGTGTTGACTCCGCCCT
>Location:NODE_117098_length_959_cov_38.440041	Coordinate:530	Reads:11	Hits:2	Allocated_reads:5.5	Strand:+
TCTGTGTTTTCGTGTTGACTCCGCCCTTC
>Location:NODE_117098_length_959_cov_38.440041	Coordinate:530	Reads:3	Hits:2	Allocated_reads:1.5	Strand:+
TCTGTGTTTTCGTGTTGACTCCGCCCTTCT
>Location:NODE_117098_length_959_cov_38.440041	Coordinate:530	Reads:4	Hits:2	Allocated_reads:2	Strand:+
TCTGTGTTTTCGTGTTGACTCCGCCCTTCTC
>Location:NODE_117098_length_959_cov_38.440041	Coordinate:531	Reads:2	Hits:2	Allocated_reads:1	Strand:+
CTGTGTTTTCGTGTTGACTCCGCCCT
>Location:NODE_117098_length_959_cov_38.440041	Coordinate:531	Reads:1	Hits:2	Allocated_reads:0.5	Strand:+
CTGTGTTTTCGTGTTGACTCCGCCCTTC
>Location:NODE_117098_length_959_cov_38.440041	Coordinate:532	Reads:4	Hits:2	Allocated_reads:2	Strand:+
TGTGTTTTCGTGTTGACTCCGCCC
>Location:NODE_117098_length_959_cov_38.440041	Coordinate:532	Reads:7	Hits:2	Allocated_reads:3.5	Strand:+
TGTGTTTTCGTGTTGACTCCGCCCT
>Location:NODE_117098_length_959_cov_38.440041	Coordinate:532	Reads:1	Hits:2	Allocated_reads:0.5	Strand:+
TGTGTTTTCGTGTTGACTCCGCACTTC
>Location:NODE_117098_length_959_cov_38.440041	Coordinate:532	Reads:4	Hits:2	Allocated_reads:2	Strand:+
TGTGTTTTCGTGTTGACTCCGCCCTTC
>Location:NODE_117098_length_959_cov_38.440041	Coordinate:532	Reads:1	Hits:2	Allocated_reads:0.5	Strand:+
TGTGTTTTCGTGTTGACTCCGCCCTGGA
>Location:NODE_117098_length_959_cov_38.440041	Coordinate:532	Reads:6	Hits:2	Allocated_reads:3	Strand:+
TGTGTTTTCGTGTTGACTCCGCCCTTCT
>Location:NODE_117098_length_959_cov_38.440041	Coordinate:532	Reads:6	Hits:2	Allocated_reads:3	Strand:+
TGTGTTTTCGTGTTGACTCCGCCCTTCTC
>Location:NODE_117098_length_959_cov_38.440041	Coordinate:532	Reads:1	Hits:2	Allocated_reads:0.5	Strand:+
TGTGTTTTCGTGTTGACTCCGCCCTTCTCA
>Location:NODE_117098_length_959_cov_38.440041	Coordinate:533	Reads:1	Hits:2	Allocated_reads:0.5	Strand:+
GTGTTTTCGTGTTGACTCCGCCCT
>Location:NODE_117098_length_959_cov_38.440041	Coordinate:533	Reads:1	Hits:2	Allocated_reads:0.5	Strand:+
GTGTTTTCGTGTTGACTCCGCCCTTCT
>Location:NODE_117098_length_959_cov_38.440041	Coordinate:533	Reads:1	Hits:2	Allocated_reads:0.5	Strand:+
GTGTTTTCGTGTTGACTCCGCCCTTCTC
>Location:NODE_117098_length_959_cov_38.440041	Coordinate:534	Reads:1	Hits:2	Allocated_reads:0.5	Strand:+
TGTTTTCGTGTTGACTCCGCCCTT
>Location:NODE_117098_length_959_cov_38.440041	Coordinate:534	Reads:7	Hits:2	Allocated_reads:3.5	Strand:+
TGTTTTCGTGTTGACTCCGCCCTTC
>Location:NODE_117098_length_959_cov_38.440041	Coordinate:534	Reads:6	Hits:2	Allocated_reads:3	Strand:+
TGTTTTCGTGTTGACTCCGCCCTTCT
>Location:NODE_117098_length_959_cov_38.440041	Coordinate:534	Reads:13	Hits:2	Allocated_reads:6.5	Strand:+
TGTTTTCGTGTTGACTCCGCCCTTCTC
>Location:NODE_117098_length_959_cov_38.440041	Coordinate:534	Reads:13	Hits:2	Allocated_reads:6.5	Strand:+
TGTTTTCGTGTTGACTCCGCCCTTCTCA
>Location:NODE_117098_length_959_cov_38.440041	Coordinate:534	Reads:1	Hits:2	Allocated_reads:0.5	Strand:+
TGTTTTCGTGTTGACTCCGCCCTTCTCAG
>Location:NODE_117098_length_959_cov_38.440041	Coordinate:534	Reads:18	Hits:2	Allocated_reads:9	Strand:+
TGTTTTCGTGTTGACTCCGCCCTTCTCAGC
>Location:NODE_117098_length_959_cov_38.440041	Coordinate:534	Reads:3	Hits:2	Allocated_reads:1.5	Strand:+
TGTTTTCGTGTTGACTCCGCCCTTCTCAGCG
>Location:NODE_117098_length_959_cov_38.440041	Coordinate:534	Reads:1	Hits:2	Allocated_reads:0.5	Strand:+
TGTTTTCGTGTTGACTCCGCCCTTCTCAGCGT
>Location:NODE_117098_length_959_cov_38.440041	Coordinate:534	Reads:2	Hits:2	Allocated_reads:1	Strand:+
TGTTTTCGTGTTGACTCCGCCCTTCTCAGCGC
>Location:NODE_117098_length_959_cov_38.440041	Coordinate:534	Reads:1	Hits:2	Allocated_reads:0.5	Strand:+
TGTTTTCGTGTTGACTCCGCCCTTCTCAGCGCT
>Location:NODE_117098_length_959_cov_38.440041	Coordinate:535	Reads:1	Hits:2	Allocated_reads:0.5	Strand:+
GTTTTCGTGTTGACTCCGCCCTTCTCAGC
>Location:NODE_117098_length_959_cov_38.440041	Coordinate:536	Reads:2	Hits:2	Allocated_reads:1	Strand:+
TTTTCGTGTTGACTCCGCCCTTCT
>Location:NODE_117098_length_959_cov_38.440041	Coordinate:536	Reads:6	Hits:2	Allocated_reads:3	Strand:+
TTTTCGTGTTGACTCCGCCCTTCTC
>Location:NODE_117098_length_959_cov_38.440041	Coordinate:536	Reads:1	Hits:2	Allocated_reads:0.5	Strand:+
TTTTCGTGTTGACTCCGCCCTTCTCA
>Location:NODE_117098_length_959_cov_38.440041	Coordinate:536	Reads:1	Hits:2	Allocated_reads:0.5	Strand:+
TTTTCGTGTTGACTCCGCCCTTCTCT
>Location:NODE_117098_length_959_cov_38.440041	Coordinate:536	Reads:1	Hits:2	Allocated_reads:0.5	Strand:+
TTTTCGTGTTGACTCCGCCCTTCTCAG
>Location:NODE_117098_length_959_cov_38.440041	Coordinate:536	Reads:4	Hits:2	Allocated_reads:2	Strand:+
TTTTCGTGTTGACTCCGCCCTTCTCAGC
>Location:NODE_117098_length_959_cov_38.440041	Coordinate:536	Reads:1	Hits:2	Allocated_reads:0.5	Strand:+
TTTTCGTGTTGACTCCGCCCTTCTCAGCGC
>Location:NODE_117098_length_959_cov_38.440041	Coordinate:536	Reads:1	Hits:2	Allocated_reads:0.5	Strand:+
TTTTCGTGTTGACTCCGCCCTTCTCAGCGCT
>Location:NODE_117098_length_959_cov_38.440041	Coordinate:536	Reads:1	Hits:2	Allocated_reads:0.5	Strand:+
TTTTCGTGTTGACTCCGCCCTTCTCAGCGCTC
>Location:NODE_117098_length_959_cov_38.440041	Coordinate:537	Reads:1	Hits:2	Allocated_reads:0.5	Strand:+
TTTCGTGTTGACTCCGCCCTTCTCAAT
>Location:NODE_117098_length_959_cov_38.440041	Coordinate:537	Reads:3	Hits:2	Allocated_reads:1.5	Strand:+
TTTCGTGTTGACTCCGCCCTTCTCAGC
>Location:NODE_117098_length_959_cov_38.440041	Coordinate:537	Reads:1	Hits:2	Allocated_reads:0.5	Strand:+
TTTCGTGTTGACTCCGCCCTTCTCAGCG
>Location:NODE_117098_length_959_cov_38.440041	Coordinate:537	Reads:1	Hits:2	Allocated_reads:0.5	Strand:+
TTTCGTGTTGACTCCGCCCTTCTCAGCGT
>Location:NODE_117098_length_959_cov_38.440041	Coordinate:538	Reads:1	Hits:2	Allocated_reads:0.5	Strand:+
TTCGTGTTGACTCCGCCCTTCTCA
>Location:NODE_117098_length_959_cov_38.440041	Coordinate:538	Reads:7	Hits:2	Allocated_reads:3.5	Strand:+
TTCGTGTTGACTCCGCCCTTCTCAGC
>Location:NODE_117098_length_959_cov_38.440041	Coordinate:538	Reads:7	Hits:2	Allocated_reads:3.5	Strand:+
TTCGTGTTGACTCCGCCCTTCTCAGCG
>Location:NODE_117098_length_959_cov_38.440041	Coordinate:538	Reads:6	Hits:2	Allocated_reads:3	Strand:+
TTCGTGTTGACTCCGCCCTTCTCAGCGC
>Location:NODE_117098_length_959_cov_38.440041	Coordinate:538	Reads:5	Hits:2	Allocated_reads:2.5	Strand:+
TTCGTGTTGACTCCGCCCTTCTCAGCGCT
>Location:NODE_117098_length_959_cov_38.440041	Coordinate:538	Reads:13	Hits:2	Allocated_reads:6.5	Strand:+
TTCGTGTTGACTCCGCCCTTCTCAGCGCTC
>Location:NODE_117098_length_959_cov_38.440041	Coordinate:538	Reads:3	Hits:2	Allocated_reads:1.5	Strand:+
TTCGTGTTGACTCCGCCCTTCTCAGCGCTCT
>Location:NODE_117098_length_959_cov_38.440041	Coordinate:539	Reads:1	Hits:2	Allocated_reads:0.5	Strand:+
TCGTGTTGACTCCGCCCTTCTCAGC
>Location:NODE_117098_length_959_cov_38.440041	Coordinate:539	Reads:1	Hits:2	Allocated_reads:0.5	Strand:+
TCGTGTTGACTCCGCCCTTCTCAGCG
>Location:NODE_117098_length_959_cov_38.440041	Coordinate:539	Reads:2	Hits:2	Allocated_reads:1	Strand:+
TCGTGTTGACTCCGCCCTTCTCAGCGC
>Location:NODE_117098_length_959_cov_38.440041	Coordinate:539	Reads:1	Hits:2	Allocated_reads:0.5	Strand:+
TCGTGTTGACTCCGCCCTTCTCAGCGCTC
>Location:NODE_117098_length_959_cov_38.440041	Coordinate:541	Reads:1	Hits:2	Allocated_reads:0.5	Strand:-
GCGCTGAGAAGGGCGGAGTCAACAC
>Location:NODE_117098_length_959_cov_38.440041	Coordinate:542	Reads:1	Hits:2	Allocated_reads:0.5	Strand:-
TCAGAGCGCTGAGAAGGGCGGAGTCAACA
>Location:NODE_117098_length_959_cov_38.440041	Coordinate:542	Reads:1	Hits:2	Allocated_reads:0.5	Strand:+
TGTTGACTCCGCCCTTCTCAGCGCTCT
>Location:NODE_117098_length_959_cov_38.440041	Coordinate:542	Reads:1	Hits:2	Allocated_reads:0.5	Strand:+
TGTTGACTCCGCCCTTCTCAGCGCTCTG
>Location:NODE_117098_length_959_cov_38.440041	Coordinate:542	Reads:2	Hits:2	Allocated_reads:1	Strand:+
TGTTGACTCCGCCCTTCTCAGCGCTCTGT
>Location:NODE_117098_length_959_cov_38.440041	Coordinate:542	Reads:1	Hits:2	Allocated_reads:0.5	Strand:+
TGTTGACTCCGCCCTTCTCAGCGCTCTGAT
>Location:NODE_117098_length_959_cov_38.440041	Coordinate:542	Reads:1	Hits:2	Allocated_reads:0.5	Strand:+
TGTTGACTCCGCCCTTCTCAGCGCTCTGATT
>Location:NODE_117098_length_959_cov_38.440041	Coordinate:543	Reads:1	Hits:2	Allocated_reads:0.5	Strand:-
AGAGCGCTGAGAAGGGCGGAGTCAAC
>Location:NODE_117098_length_959_cov_38.440041	Coordinate:544	Reads:1	Hits:2	Allocated_reads:0.5	Strand:+
TTGACTCCGCCCTTCTCAGCGCTCT
>Location:NODE_117098_length_959_cov_38.440041	Coordinate:545	Reads:1	Hits:2	Allocated_reads:0.5	Strand:+
TGACTCCGCCCTTCTCAGCGCTCTGA
>Location:NODE_117098_length_959_cov_38.440041	Coordinate:545	Reads:1	Hits:2	Allocated_reads:0.5	Strand:+
TGACTCCGCCCTTCTCAGCGCTCTGAT
>Location:NODE_117098_length_959_cov_38.440041	Coordinate:545	Reads:1	Hits:2	Allocated_reads:0.5	Strand:+
TGACTCCGCCCTTCTCAGCGCTCTGATA
>Location:NODE_117098_length_959_cov_38.440041	Coordinate:545	Reads:4	Hits:2	Allocated_reads:2	Strand:+
TGACTCCGCCCTTCTCAGCGCTCTGATT
>Location:NODE_117098_length_959_cov_38.440041	Coordinate:546	Reads:1	Hits:2	Allocated_reads:0.5	Strand:-
AGGTGAATCAGAGCGCTGAGAAGGGCGGAGTC
>Location:NODE_117098_length_959_cov_38.440041	Coordinate:547	Reads:1	Hits:2	Allocated_reads:0.5	Strand:+
ACTCCGCCCTTCTCAGCGCTCTGATTCACCT
>Location:NODE_117098_length_959_cov_38.440041	Coordinate:549	Reads:1	Hits:2	Allocated_reads:0.5	Strand:-
AGGTGAATCAGAGCGCTGAGAAGGGCGGA
>Location:NODE_117098_length_959_cov_38.440041	Coordinate:549	Reads:1	Hits:2	Allocated_reads:0.5	Strand:-
GTGAATCAGAGCGCTGAGAAGGGCGGA
>Location:NODE_117098_length_959_cov_38.440041	Coordinate:549	Reads:1	Hits:2	Allocated_reads:0.5	Strand:+
TCCGCCCTTCTCAGCGCTCTGATTCACA
>Location:NODE_117098_length_959_cov_38.440041	Coordinate:549	Reads:1	Hits:2	Allocated_reads:0.5	Strand:+
TCCGCCCTTCTCAGCGCTCTGATTCACCT
>Location:NODE_117098_length_959_cov_38.440041	Coordinate:549	Reads:1	Hits:2	Allocated_reads:0.5	Strand:+
TCCGCCCTTCTCAGCGCTCTGATTCACCTCCT
>Location:NODE_117098_length_959_cov_38.440041	Coordinate:551	Reads:1	Hits:2	Allocated_reads:0.5	Strand:-
GAGGTGAATCAGAGCGCTGAGAAGGGCG
>Location:NODE_117098_length_959_cov_38.440041	Coordinate:552	Reads:1	Hits:2	Allocated_reads:0.5	Strand:-
AGGAGGTGAATCAGAGCGCTGAGAAGGGC
>Location:NODE_117098_length_959_cov_38.440041	Coordinate:552	Reads:4	Hits:2	Allocated_reads:2	Strand:-
AGGTGAATCAGAGCGCTGAGAAGGGC
>Location:NODE_117098_length_959_cov_38.440041	Coordinate:552	Reads:1	Hits:2	Allocated_reads:0.5	Strand:-
GAGGTGAATCAGAGCGCTGAGAAGGGC
>Location:NODE_117098_length_959_cov_38.440041	Coordinate:552	Reads:1	Hits:2	Allocated_reads:0.5	Strand:-
GGTGAATCAGAGCGCTGAGAAGGGC
>Location:NODE_117098_length_959_cov_38.440041	Coordinate:552	Reads:16	Hits:2	Allocated_reads:8	Strand:-
GTGAATCAGAGCGCTGAGAAGGGC
>Location:NODE_117098_length_959_cov_38.440041	Coordinate:552	Reads:1	Hits:2	Allocated_reads:0.5	Strand:-
TACAGGAGGTGAATCAGAGCGCTGAGAAGGGC
>Location:NODE_117098_length_959_cov_38.440041	Coordinate:553	Reads:3	Hits:2	Allocated_reads:1.5	Strand:-
AGGTGAATCAGAGCGCTGAGAAGGG
>Location:NODE_117098_length_959_cov_38.440041	Coordinate:553	Reads:1	Hits:2	Allocated_reads:0.5	Strand:-
GAGGTGAATCAGAGCGCTGAGAAGGG
>Location:NODE_117098_length_959_cov_38.440041	Coordinate:554	Reads:3	Hits:2	Allocated_reads:1.5	Strand:-
AGGTGAATCAGAGCGCTGAGAAGG
>Location:NODE_117098_length_959_cov_38.440041	Coordinate:555	Reads:1	Hits:2	Allocated_reads:0.5	Strand:-
AGGAGGTGAATCAGAGCGCTGAGAAG
>Location:NODE_117098_length_959_cov_38.440041	Coordinate:555	Reads:1	Hits:2	Allocated_reads:0.5	Strand:-
CAGGAGGTGAATCAGAGCGCTGAGAAG
>Location:NODE_117098_length_959_cov_38.440041	Coordinate:555	Reads:1	Hits:2	Allocated_reads:0.5	Strand:+
CTTCTCAGCGCTCTGATTCACCTCCTGTA
>Location:NODE_117098_length_959_cov_38.440041	Coordinate:555	Reads:1	Hits:2	Allocated_reads:0.5	Strand:-
GAGGTGAATCAGAGCGCTGAGAAG
>Location:NODE_117098_length_959_cov_38.440041	Coordinate:556	Reads:1	Hits:2	Allocated_reads:0.5	Strand:-
AGGAGGTGAATCAGAGCGCTGAGAA
>Location:NODE_117098_length_959_cov_38.440041	Coordinate:556	Reads:1	Hits:2	Allocated_reads:0.5	Strand:-
CAGGAGGTGAATCAGAGCGCTGAGAA
>Location:NODE_117098_length_959_cov_38.440041	Coordinate:556	Reads:4	Hits:2	Allocated_reads:2	Strand:+
TTCTCAGCGCTCTGATTCACCTCCT
>Location:NODE_117098_length_959_cov_38.440041	Coordinate:556	Reads:1	Hits:2	Allocated_reads:0.5	Strand:+
TTCTCAGCGCTCTGATTCACCTCCTG
>Location:NODE_117098_length_959_cov_38.440041	Coordinate:556	Reads:4	Hits:2	Allocated_reads:2	Strand:+
TTCTCAGCGCTCTGATTCACCTCCTGT
>Location:NODE_117098_length_959_cov_38.440041	Coordinate:556	Reads:9	Hits:2	Allocated_reads:4.5	Strand:+
TTCTCAGCGCTCTGATTCACCTCCTGTA
>Location:NODE_117098_length_959_cov_38.440041	Coordinate:556	Reads:1	Hits:2	Allocated_reads:0.5	Strand:+
TTCTCAGCGCTCTGATTCACCTCCTCTAT
>Location:NODE_117098_length_959_cov_38.440041	Coordinate:556	Reads:3	Hits:2	Allocated_reads:1.5	Strand:+
TTCTCAGCGCTCTGATTCACCTCCTGTAT
>Location:NODE_117098_length_959_cov_38.440041	Coordinate:556	Reads:1	Hits:2	Allocated_reads:0.5	Strand:+
TTCTCAGCGCTCTGATTCACCTCCTGTATT
>Location:NODE_117098_length_959_cov_38.440041	Coordinate:556	Reads:1	Hits:2	Allocated_reads:0.5	Strand:+
TTCTCAGCGCTCTGATTCACCTCCTGTATTTC
>Location:NODE_117098_length_959_cov_38.440041	Coordinate:556	Reads:1	Hits:2	Allocated_reads:0.5	Strand:+
TTCTCAGCGCTCTGATTCACCTCCTGTATTTCT
>Location:NODE_117098_length_959_cov_38.440041	Coordinate:557	Reads:1	Hits:2	Allocated_reads:0.5	Strand:-
CAGGAGGTGAATCAGAGCGCTGAGT
>Location:NODE_117098_length_959_cov_38.440041	Coordinate:557	Reads:1	Hits:2	Allocated_reads:0.5	Strand:+
TCTCAGCGCTCTGATTCACCTCCT
>Location:NODE_117098_length_959_cov_38.440041	Coordinate:557	Reads:5	Hits:2	Allocated_reads:2.5	Strand:+
TCTCAGCGCTCTGATTCACCTCCTGT
>Location:NODE_117098_length_959_cov_38.440041	Coordinate:557	Reads:5	Hits:2	Allocated_reads:2.5	Strand:+
TCTCAGCGCTCTGATTCACCTCCTGTA
>Location:NODE_117098_length_959_cov_38.440041	Coordinate:557	Reads:13	Hits:2	Allocated_reads:6.5	Strand:+
TCTCAGCGCTCTGATTCACCTCCTGTAT
>Location:NODE_117098_length_959_cov_38.440041	Coordinate:557	Reads:10	Hits:2	Allocated_reads:5	Strand:+
TCTCAGCGCTCTGATTCACCTCCTGTATT
>Location:NODE_117098_length_959_cov_38.440041	Coordinate:557	Reads:1	Hits:2	Allocated_reads:0.5	Strand:+
TCTCAGCGCTCTGATTCACCTCCTGTATTT
>Location:NODE_117098_length_959_cov_38.440041	Coordinate:558	Reads:1	Hits:2	Allocated_reads:0.5	Strand:+
CTCAGCGCTCTGATTCACCTCCTGTATTTC
>Location:NODE_117098_length_959_cov_38.440041	Coordinate:559	Reads:11	Hits:2	Allocated_reads:5.5	Strand:+
TCAGCGCTCTGATTCACCTCCTGT
>Location:NODE_117098_length_959_cov_38.440041	Coordinate:559	Reads:5	Hits:2	Allocated_reads:2.5	Strand:+
TCAGCGCTCTGATTCACCTCCTGTA
>Location:NODE_117098_length_959_cov_38.440041	Coordinate:559	Reads:2	Hits:2	Allocated_reads:1	Strand:+
TCAGCGCTCTGATTCACCTCCTGTAT
>Location:NODE_117098_length_959_cov_38.440041	Coordinate:559	Reads:1	Hits:2	Allocated_reads:0.5	Strand:+
TCAGCGCTCTGATTCACCTCCTGTATT
>Location:NODE_117098_length_959_cov_38.440041	Coordinate:559	Reads:1	Hits:2	Allocated_reads:0.5	Strand:+
TCAGCGCTCTGATTCACCTCCTGTATTT
>Location:NODE_117098_length_959_cov_38.440041	Coordinate:559	Reads:13	Hits:2	Allocated_reads:6.5	Strand:+
TCAGCGCTCTGATTCACCTCCTGTATTTC
>Location:NODE_117098_length_959_cov_38.440041	Coordinate:559	Reads:3	Hits:2	Allocated_reads:1.5	Strand:+
TCAGCGCTCTGATTCACCTCCTGTATTTCT
>Location:NODE_117098_length_959_cov_38.440041	Coordinate:561	Reads:1	Hits:2	Allocated_reads:0.5	Strand:+
AGCGCTCTGATTCACCTCCTGTATTT
>Location:NODE_117098_length_959_cov_38.440041	Coordinate:561	Reads:1	Hits:2	Allocated_reads:0.5	Strand:+
AGCGCTCTGATTCACCTCCTGTATTTC
>Location:NODE_117098_length_959_cov_38.440041	Coordinate:561	Reads:1	Hits:2	Allocated_reads:0.5	Strand:+
AGCGCTCTGATTCACCTCCTGTATTTCTAA
>Location:NODE_117098_length_959_cov_38.440041	Coordinate:562	Reads:1	Hits:2	Allocated_reads:0.5	Strand:-
AAATACAGGAGGTGAATCAGAGCGC
>Location:NODE_117098_length_959_cov_38.440041	Coordinate:562	Reads:1	Hits:2	Allocated_reads:0.5	Strand:-
ATTAGAAATACAGGAGGTGAATCAGAGCGC
>Location:NODE_117098_length_959_cov_38.440041	Coordinate:562	Reads:2	Hits:2	Allocated_reads:1	Strand:+
GCGCTCTGATTCACCTCCTGTATTTC
>Location:NODE_117098_length_959_cov_38.440041	Coordinate:562	Reads:1	Hits:2	Allocated_reads:0.5	Strand:+
GCGCTCTGATTCACCTCCTGTATTTCTAAT
>Location:NODE_117098_length_959_cov_38.440041	Coordinate:563	Reads:1	Hits:2	Allocated_reads:0.5	Strand:+
CGCTCTGATTCACCTCCTGTATTT
>Location:NODE_117098_length_959_cov_38.440041	Coordinate:563	Reads:1	Hits:2	Allocated_reads:0.5	Strand:+
CGCTCTGATTCACCTCCTGTATTTCTA
>Location:NODE_117098_length_959_cov_38.440041	Coordinate:563	Reads:1	Hits:2	Allocated_reads:0.5	Strand:+
CGCTCTGATTCACCTCCTGTATTTCTAA
>Location:NODE_117098_length_959_cov_38.440041	Coordinate:563	Reads:6	Hits:2	Allocated_reads:3	Strand:+
CGCTCTGATTCACCTCCTGTATTTCTAAT
>Location:NODE_117098_length_959_cov_38.440041	Coordinate:564	Reads:1	Hits:2	Allocated_reads:0.5	Strand:-
AGAAATACAGGAGGTGAATCAGAGC
>Location:NODE_117098_length_959_cov_38.440041	Coordinate:564	Reads:1	Hits:2	Allocated_reads:0.5	Strand:-
GAAATACAGGAGGTGAATCAGAGC
>Location:NODE_117098_length_959_cov_38.440041	Coordinate:564	Reads:1	Hits:2	Allocated_reads:0.5	Strand:+
GCTCTGATTCACCTCCTGTATTTCTAAT
>Location:NODE_117098_length_959_cov_38.440041	Coordinate:564	Reads:1	Hits:2	Allocated_reads:0.5	Strand:-
TTAGAAATACAGGAGGTGAATCAGAGC
>Location:NODE_117098_length_959_cov_38.440041	Coordinate:565	Reads:1	Hits:2	Allocated_reads:0.5	Strand:+
CTCTGATTCACCTCCTGTATTTCTAATGA
>Location:NODE_117098_length_959_cov_38.440041	Coordinate:566	Reads:1	Hits:2	Allocated_reads:0.5	Strand:-
ATTAGAAATACAGGAGGTGAATCAGA
>Location:NODE_117098_length_959_cov_38.440041	Coordinate:566	Reads:1	Hits:2	Allocated_reads:0.5	Strand:-
TAGAAATACAGGAGGTGAATCTTT
>Location:NODE_117098_length_959_cov_38.440041	Coordinate:566	Reads:3	Hits:2	Allocated_reads:1.5	Strand:-
TAGAAATACAGGAGGTGAATCAGA
>Location:NODE_117098_length_959_cov_38.440041	Coordinate:566	Reads:3	Hits:2	Allocated_reads:1.5	Strand:+
TCTGATTCACCTCCTGTATTTCTAAT
>Location:NODE_117098_length_959_cov_38.440041	Coordinate:566	Reads:8	Hits:2	Allocated_reads:4	Strand:+
TCTGATTCACCTCCTGTATTTCTAATGA
>Location:NODE_117098_length_959_cov_38.440041	Coordinate:566	Reads:2	Hits:2	Allocated_reads:1	Strand:+
TCTGATTCACCTCCTGTATTTCTAATGAG
>Location:NODE_117098_length_959_cov_38.440041	Coordinate:566	Reads:5	Hits:2	Allocated_reads:2.5	Strand:+
TCTGATTCACCTCCTGTATTTCTAATGAGG
>Location:NODE_117098_length_959_cov_38.440041	Coordinate:566	Reads:1	Hits:2	Allocated_reads:0.5	Strand:+
TCTGATTCACCTCCTGTATTTCTAATGAGGA
>Location:NODE_117098_length_959_cov_38.440041	Coordinate:566	Reads:1	Hits:2	Allocated_reads:0.5	Strand:+
TCTGATTCACCTCCTGTATTTCTAATGAGGAGT
>Location:NODE_117098_length_959_cov_38.440041	Coordinate:567	Reads:1	Hits:2	Allocated_reads:0.5	Strand:+
CTGATTCACCTCCTGTATTTCTAATGAGG
>Location:NODE_117098_length_959_cov_38.440041	Coordinate:568	Reads:2	Hits:2	Allocated_reads:1	Strand:+
TGATTCACCTCCTGTATTTCTAATGAGGA
>Location:NODE_117098_length_959_cov_38.440041	Coordinate:568	Reads:2	Hits:2	Allocated_reads:1	Strand:+
TGATTCACCTCCTGTATTTCTAATGAGGAG
>Location:NODE_117098_length_959_cov_38.440041	Coordinate:569	Reads:1	Hits:2	Allocated_reads:0.5	Strand:-
TCATTAGAAATACAGGAGGTGAATC
>Location:NODE_117098_length_959_cov_38.440041	Coordinate:571	Reads:1	Hits:2	Allocated_reads:0.5	Strand:+
TTCACCTCCTGTATTTCTAATGAGG
>Location:NODE_117098_length_959_cov_38.440041	Coordinate:577	Reads:8	Hits:2	Allocated_reads:4	Strand:+
TCCTGTATTTCTAATGAGGAGGACT
>Location:NODE_117098_length_959_cov_38.440041	Coordinate:577	Reads:5	Hits:2	Allocated_reads:2.5	Strand:+
TCCTGTATTTCTAATGAGGAGGACTCT
>Location:NODE_117098_length_959_cov_38.440041	Coordinate:577	Reads:1	Hits:2	Allocated_reads:0.5	Strand:+
TCCTGTATTTCTAATGAGGAGGACTCTT
>Location:NODE_117098_length_959_cov_38.440041	Coordinate:577	Reads:1	Hits:2	Allocated_reads:0.5	Strand:+
TCCTGTATTTCTAATGAGGAGGACTCTGG
>Location:NODE_117098_length_959_cov_38.440041	Coordinate:577	Reads:1	Hits:2	Allocated_reads:0.5	Strand:+
TCCTGTATTTCTAATGAGGAGGACTCTGGC
>Location:NODE_117098_length_959_cov_38.440041	Coordinate:577	Reads:1	Hits:2	Allocated_reads:0.5	Strand:+
TCCTGTATTTCTAATGAGGAGGACTCTGGGG
>Location:NODE_117098_length_959_cov_38.440041	Coordinate:578	Reads:1	Hits:2	Allocated_reads:0.5	Strand:+
CCTGTATTTCTAATGAGGAGGACTCTT
>Location:NODE_117098_length_959_cov_38.440041	Coordinate:578	Reads:2	Hits:2	Allocated_reads:1	Strand:+
CCTGTATTTCTAATGAGGAGGACTCTGG
>Location:NODE_117098_length_959_cov_38.440041	Coordinate:579	Reads:1	Hits:2	Allocated_reads:0.5	Strand:+
CTGTATTTCTAATGAGGAGGACTCT
>Location:NODE_117098_length_959_cov_38.440041	Coordinate:579	Reads:1	Hits:2	Allocated_reads:0.5	Strand:+
CTGTATTTCTAATGAGGAGGACTCTGT
>Location:NODE_117098_length_959_cov_38.440041	Coordinate:580	Reads:4	Hits:2	Allocated_reads:2	Strand:+
TGTATTTCTAATGAGGAGGACTCT
>Location:NODE_117098_length_959_cov_38.440041	Coordinate:580	Reads:1	Hits:2	Allocated_reads:0.5	Strand:+
TGTATTTCTAATGAGGAGGACTCTG
>Location:NODE_117098_length_959_cov_38.440041	Coordinate:580	Reads:1	Hits:2	Allocated_reads:0.5	Strand:+
TGTATTTCTAATGAGGAGGACTCTGG
>Location:NODE_117098_length_959_cov_38.440041	Coordinate:580	Reads:1	Hits:2	Allocated_reads:0.5	Strand:+
TGTATTTCTAATGAGGAGGACTCTGGG
>Location:NODE_117098_length_959_cov_38.440041	Coordinate:580	Reads:1	Hits:2	Allocated_reads:0.5	Strand:+
TGTATTTCTAATGAGGAGGACTCTGTC
>Location:NODE_117098_length_959_cov_38.440041	Coordinate:580	Reads:1	Hits:2	Allocated_reads:0.5	Strand:+
TGTATTTCTAATGAGGAGGACTCTGGGG
>Location:NODE_117098_length_959_cov_38.440041	Coordinate:580	Reads:13	Hits:2	Allocated_reads:6.5	Strand:+
TGTATTTCTAATGAGGAGGACTCTGGGGT
>Location:NODE_117098_length_959_cov_38.440041	Coordinate:580	Reads:1	Hits:2	Allocated_reads:0.5	Strand:+
TGTATTTCTAATGAGGAGGACTCTGGGGTT
>Location:NODE_117098_length_959_cov_38.440041	Coordinate:580	Reads:1	Hits:2	Allocated_reads:0.5	Strand:+
TGTATTTCTAATGAGGAGGACTCTGGGGTCA
>Location:NODE_117098_length_959_cov_38.440041	Coordinate:581	Reads:1	Hits:2	Allocated_reads:0.5	Strand:+
GTATTTCTAATGAGGAGGACTCTGGGGGT
>Location:NODE_117098_length_959_cov_38.440041	Coordinate:581	Reads:1	Hits:2	Allocated_reads:0.5	Strand:+
GTATTTCTAATGAGGAGGACTCTGGGGTT
>Location:NODE_117098_length_959_cov_38.440041	Coordinate:582	Reads:1	Hits:2	Allocated_reads:0.5	Strand:-
CCCCAGAGTCCTCCTCATTAGAAATA
>Location:NODE_117098_length_959_cov_38.440041	Coordinate:582	Reads:1	Hits:2	Allocated_reads:0.5	Strand:+
TATTTCTAATGAGGAGGACTCTGGG
>Location:NODE_117098_length_959_cov_38.440041	Coordinate:582	Reads:2	Hits:2	Allocated_reads:1	Strand:+
TATTTCTAATGAGGAGGACTCTGGGGT
>Location:NODE_117098_length_959_cov_38.440041	Coordinate:582	Reads:1	Hits:2	Allocated_reads:0.5	Strand:+
TATTTCTAATGAGGAGGACTCTGGGGTTGC
>Location:NODE_117098_length_959_cov_38.440041	Coordinate:584	Reads:2	Hits:2	Allocated_reads:1	Strand:-
CGGCAACCCCAGAGTCCTCCTCATTAGAAA
>Location:NODE_117098_length_959_cov_38.440041	Coordinate:584	Reads:1	Hits:2	Allocated_reads:0.5	Strand:-
GGCAACCCCAGAGTCCTCCTCATTAGAAA
>Location:NODE_117098_length_959_cov_38.440041	Coordinate:584	Reads:1	Hits:2	Allocated_reads:0.5	Strand:+
TTTCTAATGAGGAGGACTCTGGGG
>Location:NODE_117098_length_959_cov_38.440041	Coordinate:584	Reads:2	Hits:2	Allocated_reads:1	Strand:+
TTTCTAATGAGGAGGACTCTGGGGT
>Location:NODE_117098_length_959_cov_38.440041	Coordinate:584	Reads:1	Hits:2	Allocated_reads:0.5	Strand:+
TTTCTAATGAGGAGGACTCTGGGGTTGA
>Location:NODE_117098_length_959_cov_38.440041	Coordinate:584	Reads:1	Hits:2	Allocated_reads:0.5	Strand:+
TTTCTAATGAGGAGGACTCTGGGGTTGT
>Location:NODE_117098_length_959_cov_38.440041	Coordinate:584	Reads:8	Hits:2	Allocated_reads:4	Strand:+
TTTCTAATGAGGAGGACTCTGGGGTTGCC
>Location:NODE_117098_length_959_cov_38.440041	Coordinate:584	Reads:5	Hits:2	Allocated_reads:2.5	Strand:+
TTTCTAATGAGGAGGACTCTGGGGTTGCCT
>Location:NODE_117098_length_959_cov_38.440041	Coordinate:584	Reads:7	Hits:2	Allocated_reads:3.5	Strand:+
TTTCTAATGAGGAGGACTCTGGGGTTGCCG
>Location:NODE_117098_length_959_cov_38.440041	Coordinate:584	Reads:1	Hits:2	Allocated_reads:0.5	Strand:+
TTTCTAATGAGGAGGACTCTGGGGTTGCCGT
>Location:NODE_117098_length_959_cov_38.440041	Coordinate:585	Reads:1	Hits:2	Allocated_reads:0.5	Strand:-
ACACGGCAACCCCAGAGTCCTCCTCATTAGAA
>Location:NODE_117098_length_959_cov_38.440041	Coordinate:585	Reads:1	Hits:2	Allocated_reads:0.5	Strand:-
ACGGCAACCCCAGAGTCCTCCTCATTAGAA
>Location:NODE_117098_length_959_cov_38.440041	Coordinate:585	Reads:1	Hits:2	Allocated_reads:0.5	Strand:-
CACGGCAACCCCAGAGTCCTCCTCATTAGAA
>Location:NODE_117098_length_959_cov_38.440041	Coordinate:585	Reads:1	Hits:2	Allocated_reads:0.5	Strand:-
CGGCAACCCCAGAGTCCTCCTCATTAGAA
>Location:NODE_117098_length_959_cov_38.440041	Coordinate:585	Reads:1	Hits:2	Allocated_reads:0.5	Strand:+
TTCTAATGAGGAGGACTCTGGGGTTGC
>Location:NODE_117098_length_959_cov_38.440041	Coordinate:585	Reads:4	Hits:2	Allocated_reads:2	Strand:+
TTCTAATGAGGAGGACTCTGGGGTTGCC
>Location:NODE_117098_length_959_cov_38.440041	Coordinate:585	Reads:5	Hits:2	Allocated_reads:2.5	Strand:+
TTCTAATGAGGAGGACTCTGGGGTTGCCG
>Location:NODE_117098_length_959_cov_38.440041	Coordinate:585	Reads:1	Hits:2	Allocated_reads:0.5	Strand:+
TTCTAATGAGGAGGACTCTGGGGTTGCCGTG
>Location:NODE_117098_length_959_cov_38.440041	Coordinate:586	Reads:1	Hits:2	Allocated_reads:0.5	Strand:-
AACCCCAGAGTCCTCCTCATTAGA
>Location:NODE_117098_length_959_cov_38.440041	Coordinate:586	Reads:2	Hits:2	Allocated_reads:1	Strand:-
ACACGGCAACCCCAGAGTCCTCCTCATTAGA
>Location:NODE_117098_length_959_cov_38.440041	Coordinate:586	Reads:1	Hits:2	Allocated_reads:0.5	Strand:-
ACGGCAACCCCAGAGTCCTCCTCATTAGA
>Location:NODE_117098_length_959_cov_38.440041	Coordinate:586	Reads:1	Hits:2	Allocated_reads:0.5	Strand:+
TCTAATGAGGAGGACTCTGGGGTTGC
>Location:NODE_117098_length_959_cov_38.440041	Coordinate:586	Reads:1	Hits:2	Allocated_reads:0.5	Strand:+
TCTAATGAGGAGGACTCTGGGGTTGCC
>Location:NODE_117098_length_959_cov_38.440041	Coordinate:586	Reads:2	Hits:2	Allocated_reads:1	Strand:+
TCTAATGAGGAGGACTCTGGGGTTGCCG
>Location:NODE_117098_length_959_cov_38.440041	Coordinate:586	Reads:2	Hits:2	Allocated_reads:1	Strand:+
TCTAATGAGGAGGACTCTGGGGTTGCCT
>Location:NODE_117098_length_959_cov_38.440041	Coordinate:587	Reads:2	Hits:2	Allocated_reads:1	Strand:-
ACGGCAACCCCAGAGTCCTCCTCATTAG
>Location:NODE_117098_length_959_cov_38.440041	Coordinate:587	Reads:1	Hits:2	Allocated_reads:0.5	Strand:-
CGGCAACCCCAGAGTCCTCCTCATTAG
>Location:NODE_117098_length_959_cov_38.440041	Coordinate:587	Reads:1	Hits:2	Allocated_reads:0.5	Strand:+
CTAATGAGGAGGACTCTGGGGTTGCC
>Location:NODE_117098_length_959_cov_38.440041	Coordinate:587	Reads:1	Hits:2	Allocated_reads:0.5	Strand:-
GGCAACCCCAGAGTCCTCCTCATTAG
>Location:NODE_117098_length_959_cov_38.440041	Coordinate:588	Reads:2	Hits:2	Allocated_reads:1	Strand:-
CACGGCAACCCCAGAGTCCTCCTCATTA
>Location:NODE_117098_length_959_cov_38.440041	Coordinate:588	Reads:1	Hits:2	Allocated_reads:0.5	Strand:-
GGCAACCCCAGAGTCCTCCTCATTA
>Location:NODE_117098_length_959_cov_38.440041	Coordinate:588	Reads:2	Hits:2	Allocated_reads:1	Strand:+
TAATGAGGAGGACTCTGGGGTTGC
>Location:NODE_117098_length_959_cov_38.440041	Coordinate:588	Reads:2	Hits:2	Allocated_reads:1	Strand:+
TAATGAGGAGGACTCTGGGGTTGT
>Location:NODE_117098_length_959_cov_38.440041	Coordinate:588	Reads:2	Hits:2	Allocated_reads:1	Strand:+
TAATGAGGAGGACTCTGGGGTTGCC
>Location:NODE_117098_length_959_cov_38.440041	Coordinate:588	Reads:2	Hits:2	Allocated_reads:1	Strand:+
TAATGAGGAGGACTCTGGGGTTGCCG
>Location:NODE_117098_length_959_cov_38.440041	Coordinate:588	Reads:5	Hits:2	Allocated_reads:2.5	Strand:+
TAATGAGGAGGACTCTGGGGTTGCCT
>Location:NODE_117098_length_959_cov_38.440041	Coordinate:588	Reads:1	Hits:2	Allocated_reads:0.5	Strand:+
TAATGAGGAGGACTCTGGGGTTGCCGT
>Location:NODE_117098_length_959_cov_38.440041	Coordinate:588	Reads:1	Hits:2	Allocated_reads:0.5	Strand:+
TAATGAGGAGGACTCTGGGGTTGCCGTG
>Location:NODE_117098_length_959_cov_38.440041	Coordinate:588	Reads:1	Hits:2	Allocated_reads:0.5	Strand:+
TAATGAGGAGGACTCTGGGGTTGCCGTT
>Location:NODE_117098_length_959_cov_38.440041	Coordinate:588	Reads:3	Hits:2	Allocated_reads:1.5	Strand:+
TAATGAGGAGGACTCTGGGGTTGCCGTGT
>Location:NODE_117098_length_959_cov_38.440041	Coordinate:589	Reads:1	Hits:2	Allocated_reads:0.5	Strand:-
CACGGCAACCCCAGAGTCCTCCTCATT
>Location:NODE_117098_length_959_cov_38.440041	Coordinate:589	Reads:1	Hits:2	Allocated_reads:0.5	Strand:-
CGGCAACCCCAGAGTCCTCCTCATT
>Location:NODE_117098_length_959_cov_38.440041	Coordinate:589	Reads:3	Hits:2	Allocated_reads:1.5	Strand:-
GACACGGCAACCCCAGAGTCCTCCTCATT
>Location:NODE_117098_length_959_cov_38.440041	Coordinate:589	Reads:2	Hits:2	Allocated_reads:1	Strand:-
GGCAACCCCAGAGTCCTCCTCATT
>Location:NODE_117098_length_959_cov_38.440041	Coordinate:590	Reads:1	Hits:2	Allocated_reads:0.5	Strand:-
ACGGCAACCCCAGAGTCCTCCTCAT
>Location:NODE_117098_length_959_cov_38.440041	Coordinate:590	Reads:1	Hits:2	Allocated_reads:0.5	Strand:+
ATGAGGAGGACTCTGGGGTTGCCGTG
>Location:NODE_117098_length_959_cov_38.440041	Coordinate:590	Reads:1	Hits:2	Allocated_reads:0.5	Strand:+
ATGAGGAGGACTCTGGGGTTGCCGTGTCTT
>Location:NODE_117098_length_959_cov_38.440041	Coordinate:590	Reads:1	Hits:2	Allocated_reads:0.5	Strand:-
CACGGCAACCCCAGAGTCCTCCTCAT
>Location:NODE_117098_length_959_cov_38.440041	Coordinate:591	Reads:2	Hits:2	Allocated_reads:1	Strand:-
GACACGGCAACCCCAGAGTCCTCCTCA
>Location:NODE_117098_length_959_cov_38.440041	Coordinate:591	Reads:1	Hits:2	Allocated_reads:0.5	Strand:+
TGAGGAGGACTCTGGGGTTGCCGTG
>Location:NODE_117098_length_959_cov_38.440041	Coordinate:591	Reads:1	Hits:2	Allocated_reads:0.5	Strand:+
TGAGGAGGACTCTGGGGTTGCCGTGT
>Location:NODE_117098_length_959_cov_38.440041	Coordinate:591	Reads:2	Hits:2	Allocated_reads:1	Strand:+
TGAGGAGGACTCTGGGGTTGCCGTGTC
>Location:NODE_117098_length_959_cov_38.440041	Coordinate:591	Reads:1	Hits:2	Allocated_reads:0.5	Strand:+
TGAGGAGGACTCTGGGGTTGCCGTGTCT
>Location:NODE_117098_length_959_cov_38.440041	Coordinate:591	Reads:1	Hits:2	Allocated_reads:0.5	Strand:+
TGAGGAGGACTCTGGGGTTGCCGTGTCTT
>Location:NODE_117098_length_959_cov_38.440041	Coordinate:592	Reads:1	Hits:2	Allocated_reads:0.5	Strand:-
AAGACACGGCAACCCCAGAGTCCTCCTC
>Location:NODE_117098_length_959_cov_38.440041	Coordinate:592	Reads:1	Hits:2	Allocated_reads:0.5	Strand:-
ACACGGCAACCCCAGAGTCCTCCTC
>Location:NODE_117098_length_959_cov_38.440041	Coordinate:592	Reads:1	Hits:2	Allocated_reads:0.5	Strand:-
AGACACGGCAACCCCAGAGTCCTCCTC
>Location:NODE_117098_length_959_cov_38.440041	Coordinate:592	Reads:3	Hits:2	Allocated_reads:1.5	Strand:-
CACGGCAACCCCAGAGTCCTCCTC
>Location:NODE_117098_length_959_cov_38.440041	Coordinate:592	Reads:8	Hits:2	Allocated_reads:4	Strand:-
GACACGGCAACCCCAGAGTCCTCCTC
>Location:NODE_117098_length_959_cov_38.440041	Coordinate:592	Reads:1	Hits:2	Allocated_reads:0.5	Strand:+
GAGGAGGACTCTGGGGTTGCCGTGTC
>Location:NODE_117098_length_959_cov_38.440041	Coordinate:593	Reads:1	Hits:2	Allocated_reads:0.5	Strand:-
ACACGGCAACCCCAGAGTCCTCCT
>Location:NODE_117098_length_959_cov_38.440041	Coordinate:593	Reads:3	Hits:2	Allocated_reads:1.5	Strand:+
AGGAGGACTCTGGGGTTGCCGTGTCT
>Location:NODE_117098_length_959_cov_38.440041	Coordinate:593	Reads:5	Hits:2	Allocated_reads:2.5	Strand:-
GACACGGCAACCCCAGAGTCCTCCT
>Location:NODE_117098_length_959_cov_38.440041	Coordinate:594	Reads:1	Hits:2	Allocated_reads:0.5	Strand:-
ATAGAAGACACGGCAACCCCAGAGTCCTCC
>Location:NODE_117098_length_959_cov_38.440041	Coordinate:594	Reads:6	Hits:2	Allocated_reads:3	Strand:-
GACACGGCAACCCCAGAGTCCTCC
>Location:NODE_117098_length_959_cov_38.440041	Coordinate:596	Reads:1	Hits:2	Allocated_reads:0.5	Strand:+
AGGACTCTGGGGTTGCCGTGTCTTCTATC
>Location:NODE_117098_length_959_cov_38.440041	Coordinate:598	Reads:1	Hits:2	Allocated_reads:0.5	Strand:-
AAGACGGAGATAGAAGACACGGCAACCCCAGAGTC
>Location:NODE_117098_length_959_cov_38.440041	Coordinate:598	Reads:1	Hits:2	Allocated_reads:0.5	Strand:-
AGATAGAAGACACGGCAACCCCAGAGTC
>Location:NODE_117098_length_959_cov_38.440041	Coordinate:598	Reads:1	Hits:2	Allocated_reads:0.5	Strand:+
GACTCTGGGGTTGCCGTGTCTTCTATC
>Location:NODE_117098_length_959_cov_38.440041	Coordinate:600	Reads:1	Hits:2	Allocated_reads:0.5	Strand:+
CTCTGGGGTTGCCGTGTCTTCTATCTC
>Location:NODE_117098_length_959_cov_38.440041	Coordinate:600	Reads:1	Hits:2	Allocated_reads:0.5	Strand:+
CTCTGGGGTTGCCGTGTCTTCTATCTCC
>Location:NODE_117098_length_959_cov_38.440041	Coordinate:600	Reads:1	Hits:2	Allocated_reads:0.5	Strand:+
CTCTGGGGTTGCCGTGTCTTCTATCTCT
>Location:NODE_117098_length_959_cov_38.440041	Coordinate:600	Reads:1	Hits:2	Allocated_reads:0.5	Strand:+
CTCTGGGGTTGCCGTGTCTTCTATCTCCGTC
>Location:NODE_117098_length_959_cov_38.440041	Coordinate:600	Reads:1	Hits:2	Allocated_reads:0.5	Strand:+
CTCTGGGGTTGCCGTGTCTTCTATCTCCGTCT
>Location:NODE_117098_length_959_cov_38.440041	Coordinate:601	Reads:3	Hits:2	Allocated_reads:1.5	Strand:+
TCTGGGGTTGCCGTGTCTTCTATCT
>Location:NODE_117098_length_959_cov_38.440041	Coordinate:601	Reads:1	Hits:2	Allocated_reads:0.5	Strand:+
TCTGGGGTTGCCGTGTCTTCTATCTC
>Location:NODE_117098_length_959_cov_38.440041	Coordinate:601	Reads:1	Hits:2	Allocated_reads:0.5	Strand:+
TCTGGGGTTGCCGTGTCTTCTATCTCC
>Location:NODE_117098_length_959_cov_38.440041	Coordinate:601	Reads:2	Hits:2	Allocated_reads:1	Strand:+
TCTGGGGTTGCCGTGTCTTCTATCTCCGTCT
>Location:NODE_117098_length_959_cov_38.440041	Coordinate:602	Reads:1	Hits:2	Allocated_reads:0.5	Strand:-
CGGAGATAGAAGACACGGCAACCCCAG
>Location:NODE_117098_length_959_cov_38.440041	Coordinate:602	Reads:2	Hits:2	Allocated_reads:1	Strand:+
CTGGGGTTGCCGTGTCTTCTATCTCCGTCT
>Location:NODE_117098_length_959_cov_38.440041	Coordinate:602	Reads:1	Hits:2	Allocated_reads:0.5	Strand:-
GACGGAGATAGAAGACACGGCAACCCCAA
>Location:NODE_117098_length_959_cov_38.440041	Coordinate:603	Reads:1	Hits:2	Allocated_reads:0.5	Strand:-
AAGACGGAGATAGAAGACACGGCAACCCCA
>Location:NODE_117098_length_959_cov_38.440041	Coordinate:603	Reads:1	Hits:2	Allocated_reads:0.5	Strand:-
ACGGAGATAGAAGACACGGCAACCCCA
>Location:NODE_117098_length_959_cov_38.440041	Coordinate:603	Reads:2	Hits:2	Allocated_reads:1	Strand:-
CGGAGATAGAAGACACGGCAACCCCA
>Location:NODE_117098_length_959_cov_38.440041	Coordinate:603	Reads:11	Hits:2	Allocated_reads:5.5	Strand:+
TGGGGTTGCCGTGTCTTCTATCTC
>Location:NODE_117098_length_959_cov_38.440041	Coordinate:603	Reads:1	Hits:2	Allocated_reads:0.5	Strand:+
TGGGGTTGCCGTGTCTTCTATTTTT
>Location:NODE_117098_length_959_cov_38.440041	Coordinate:603	Reads:2	Hits:2	Allocated_reads:1	Strand:+
TGGGGTTGCCGTGTCTTCTATCTCT
>Location:NODE_117098_length_959_cov_38.440041	Coordinate:603	Reads:7	Hits:2	Allocated_reads:3.5	Strand:+
TGGGGTTGCCGTGTCTTCTATCTCC
>Location:NODE_117098_length_959_cov_38.440041	Coordinate:603	Reads:3	Hits:2	Allocated_reads:1.5	Strand:+
TGGGGTTGCCGTGTCTTCTATCTCCG
>Location:NODE_117098_length_959_cov_38.440041	Coordinate:603	Reads:1	Hits:2	Allocated_reads:0.5	Strand:+
TGGGGTTGCCGTGTCTTCTATCTCCGA
>Location:NODE_117098_length_959_cov_38.440041	Coordinate:603	Reads:7	Hits:2	Allocated_reads:3.5	Strand:+
TGGGGTTGCCGTGTCTTCTATCTCCGT
>Location:NODE_117098_length_959_cov_38.440041	Coordinate:603	Reads:61	Hits:2	Allocated_reads:30.5	Strand:+
TGGGGTTGCCGTGTCTTCTATCTCCGTC
>Location:NODE_117098_length_959_cov_38.440041	Coordinate:603	Reads:286	Hits:2	Allocated_reads:143	Strand:+
TGGGGTTGCCGTGTCTTCTATCTCCGTCT
>Location:NODE_117098_length_959_cov_38.440041	Coordinate:603	Reads:3	Hits:2	Allocated_reads:1.5	Strand:+
TGGGGTTGCCGTGTCTTCTATCTCCGTCTT
>Location:NODE_117098_length_959_cov_38.440041	Coordinate:603	Reads:1	Hits:2	Allocated_reads:0.5	Strand:+
TGGGGTTGCCGTGTCTTCTATCTCCGTCTTT
>Location:NODE_117098_length_959_cov_38.440041	Coordinate:603	Reads:1	Hits:2	Allocated_reads:0.5	Strand:+
TGGGGTTGCCGTGTCTTCTATCTCCGTCTTAGC
>Location:NODE_117098_length_959_cov_38.440041	Coordinate:603	Reads:1	Hits:2	Allocated_reads:0.5	Strand:+
TGGGGTTGCCGTGTCTTCTATCTCCGTCTTAGCC
>Location:NODE_117098_length_959_cov_38.440041	Coordinate:603	Reads:2	Hits:2	Allocated_reads:1	Strand:+
TGGGGTTGCCGTGTCTTCTATCTCCGTCTTAGCCT
>Location:NODE_117098_length_959_cov_38.440041	Coordinate:604	Reads:1	Hits:2	Allocated_reads:0.5	Strand:-
GACGGAGATAGAAGACACGGCAACCCC
>Location:NODE_117098_length_959_cov_38.440041	Coordinate:604	Reads:1	Hits:2	Allocated_reads:0.5	Strand:-
GGAGATAGAAGACACGGCAACCCC
>Location:NODE_117098_length_959_cov_38.440041	Coordinate:606	Reads:2	Hits:2	Allocated_reads:1	Strand:-
AAGACGGAGATAGAAGACACGGCAACC
>Location:NODE_117098_length_959_cov_38.440041	Coordinate:606	Reads:1	Hits:2	Allocated_reads:0.5	Strand:+
GGTTGCCGTGTCTTCTATCTCCGTCT
>Location:NODE_117098_length_959_cov_38.440041	Coordinate:606	Reads:2	Hits:2	Allocated_reads:1	Strand:+
GGTTGCCGTGTCTTCTATCTCCGTCTTAGC
>Location:NODE_117098_length_959_cov_38.440041	Coordinate:607	Reads:1	Hits:2	Allocated_reads:0.5	Strand:+
GTTGCCGTGTCTTCTATCTCCGTCTTA
>Location:NODE_117098_length_959_cov_38.440041	Coordinate:607	Reads:2	Hits:2	Allocated_reads:1	Strand:+
GTTGCCGTGTCTTCTATCTCCGTCTTAGCC
>Location:NODE_117098_length_959_cov_38.440041	Coordinate:607	Reads:1	Hits:2	Allocated_reads:0.5	Strand:+
GTTGCCGTGTCTTCTATCTCCGTCTTAGCCA
>Location:NODE_117098_length_959_cov_38.440041	Coordinate:607	Reads:2	Hits:2	Allocated_reads:1	Strand:+
GTTGCCGTGTCTTCTATCTCCGTCTTAGCCT
>Location:NODE_117098_length_959_cov_38.440041	Coordinate:608	Reads:13	Hits:2	Allocated_reads:6.5	Strand:+
TTGCCGTGTCTTCTATCTCCGTCT
>Location:NODE_117098_length_959_cov_38.440041	Coordinate:608	Reads:4	Hits:2	Allocated_reads:2	Strand:+
TTGCCGTGTCTTCTATCTCCGTCTT
>Location:NODE_117098_length_959_cov_38.440041	Coordinate:608	Reads:3	Hits:2	Allocated_reads:1.5	Strand:+
TTGCCGTGTCTTCTATCTCCGTCTTA
>Location:NODE_117098_length_959_cov_38.440041	Coordinate:608	Reads:66	Hits:2	Allocated_reads:33	Strand:+
TTGCCGTGTCTTCTATCTCCGTCTTAGC
>Location:NODE_117098_length_959_cov_38.440041	Coordinate:608	Reads:75	Hits:2	Allocated_reads:37.5	Strand:+
TTGCCGTGTCTTCTATCTCCGTCTTAGCC
>Location:NODE_117098_length_959_cov_38.440041	Coordinate:608	Reads:1	Hits:2	Allocated_reads:0.5	Strand:+
TTGCCGTGTCTTCTATCTCCGTCTTAGCCG
>Location:NODE_117098_length_959_cov_38.440041	Coordinate:608	Reads:69	Hits:2	Allocated_reads:34.5	Strand:+
TTGCCGTGTCTTCTATCTCCGTCTTAGCCT
>Location:NODE_117098_length_959_cov_38.440041	Coordinate:608	Reads:6	Hits:2	Allocated_reads:3	Strand:+
TTGCCGTGTCTTCTATCTCCGTCTTAGCCTC
>Location:NODE_117098_length_959_cov_38.440041	Coordinate:608	Reads:1	Hits:2	Allocated_reads:0.5	Strand:+
TTGCCGTGTCTTCTATCTCCGTCTTAGCCTCCGC
>Location:NODE_117098_length_959_cov_38.440041	Coordinate:609	Reads:6	Hits:2	Allocated_reads:3	Strand:+
TGCCGTGTCTTCTATCTCCGTCTTAGC
>Location:NODE_117098_length_959_cov_38.440041	Coordinate:609	Reads:14	Hits:2	Allocated_reads:7	Strand:+
TGCCGTGTCTTCTATCTCCGTCTTAGCC
>Location:NODE_117098_length_959_cov_38.440041	Coordinate:609	Reads:15	Hits:2	Allocated_reads:7.5	Strand:+
TGCCGTGTCTTCTATCTCCGTCTTAGCCT
>Location:NODE_117098_length_959_cov_38.440041	Coordinate:609	Reads:1	Hits:2	Allocated_reads:0.5	Strand:+
TGCCGTGTCTTCTATCTCCGTCTTAGCCTC
>Location:NODE_117098_length_959_cov_38.440041	Coordinate:610	Reads:1	Hits:2	Allocated_reads:0.5	Strand:+
GCCGTGTCTTCTATCTCCGTCTTA
>Location:NODE_117098_length_959_cov_38.440041	Coordinate:610	Reads:1	Hits:2	Allocated_reads:0.5	Strand:-
GGCTAAGACGGAGATAGAAGACACGGC
>Location:NODE_117098_length_959_cov_38.440041	Coordinate:612	Reads:1	Hits:2	Allocated_reads:0.5	Strand:+
CGTGTCTTCTATCTCCGTCTTAGCCT
>Location:NODE_117098_length_959_cov_38.440041	Coordinate:612	Reads:1	Hits:2	Allocated_reads:0.5	Strand:+
CGTGTCTTCTATCTCCGTCTTAGCCTCCGT
>Location:NODE_117098_length_959_cov_38.440041	Coordinate:613	Reads:2	Hits:2	Allocated_reads:1	Strand:-
AATTAGCGGAGGCTAAGACGGAGATAGAAGACAC
>Location:NODE_117098_length_959_cov_38.440041	Coordinate:614	Reads:1	Hits:2	Allocated_reads:0.5	Strand:+
TGTCTTCTATCTCCGTCTTAGCCT
>Location:NODE_117098_length_959_cov_38.440041	Coordinate:614	Reads:1	Hits:2	Allocated_reads:0.5	Strand:+
TGTCTTCTATCTCCGTCTTAGCCTCCT
>Location:NODE_117098_length_959_cov_38.440041	Coordinate:614	Reads:5	Hits:2	Allocated_reads:2.5	Strand:+
TGTCTTCTATCTCCGTCTTAGCCTCCGC
>Location:NODE_117098_length_959_cov_38.440041	Coordinate:614	Reads:3	Hits:2	Allocated_reads:1.5	Strand:+
TGTCTTCTATCTCCGTCTTAGCCTCCGCT
>Location:NODE_117098_length_959_cov_38.440041	Coordinate:615	Reads:1	Hits:2	Allocated_reads:0.5	Strand:-
GAGGCTAAGACGGAGATAGAAGAC
>Location:NODE_117098_length_959_cov_38.440041	Coordinate:616	Reads:1	Hits:2	Allocated_reads:0.5	Strand:+
TCTTCTATCTCCGTCTTAGCCTCCGC
>Location:NODE_117098_length_959_cov_38.440041	Coordinate:616	Reads:1	Hits:2	Allocated_reads:0.5	Strand:+
TCTTCTATCTCCGTCTTAGCCTCCGCT
>Location:NODE_117098_length_959_cov_38.440041	Coordinate:617	Reads:1	Hits:2	Allocated_reads:0.5	Strand:+
CTTCTATCTCCGTCTTAGCCTCCGCTA
>Location:NODE_117098_length_959_cov_38.440041	Coordinate:618	Reads:1	Hits:2	Allocated_reads:0.5	Strand:-
AAAAGAATTAGCGGAGGCTAAGACGGAGATAGAA
>Location:NODE_117098_length_959_cov_38.440041	Coordinate:618	Reads:1	Hits:2	Allocated_reads:0.5	Strand:+
TTCTATCTCCGTCTTAGCCTCCGC
>Location:NODE_117098_length_959_cov_38.440041	Coordinate:618	Reads:2	Hits:2	Allocated_reads:1	Strand:+
TTCTATCTCCGTCTTAGCCTCCGCT
>Location:NODE_117098_length_959_cov_38.440041	Coordinate:618	Reads:1	Hits:2	Allocated_reads:0.5	Strand:+
TTCTATCTCCGTCTTAGCCTCCGCTAT
>Location:NODE_117098_length_959_cov_38.440041	Coordinate:618	Reads:8	Hits:2	Allocated_reads:4	Strand:+
TTCTATCTCCGTCTTAGCCTCCGCTAATT
>Location:NODE_117098_length_959_cov_38.440041	Coordinate:619	Reads:1	Hits:2	Allocated_reads:0.5	Strand:+
TCTATCTCCGTCTTAGCCTCCGCT
>Location:NODE_117098_length_959_cov_38.440041	Coordinate:620	Reads:1	Hits:2	Allocated_reads:0.5	Strand:+
CTATCTCCGTCTTAGCCTCCGCTAATT
>Location:NODE_117098_length_959_cov_38.440041	Coordinate:621	Reads:5	Hits:2	Allocated_reads:2.5	Strand:+
TATCTCCGTCTTAGCCTCCGCTAATT
>Location:NODE_117098_length_959_cov_38.440041	Coordinate:621	Reads:4	Hits:2	Allocated_reads:2	Strand:+
TATCTCCGTCTTAGCCTCCGCTAATTC
>Location:NODE_117098_length_959_cov_38.440041	Coordinate:621	Reads:1	Hits:2	Allocated_reads:0.5	Strand:+
TATCTCCGTCTTAGCCTCCGCTAATTCT
>Location:NODE_117098_length_959_cov_38.440041	Coordinate:621	Reads:2	Hits:2	Allocated_reads:1	Strand:+
TATCTCCGTCTTAGCCTCCGCTAATTCTT
>Location:NODE_117098_length_959_cov_38.440041	Coordinate:623	Reads:1	Hits:2	Allocated_reads:0.5	Strand:+
TCTCCGTCTTAGCCTCCGCTAATT
>Location:NODE_117098_length_959_cov_38.440041	Coordinate:627	Reads:1	Hits:2	Allocated_reads:0.5	Strand:-
AGAGAAAAGAATTAGCGGAGGCTAAGACG
>Location:NODE_117098_length_959_cov_38.440041	Coordinate:627	Reads:1	Hits:2	Allocated_reads:0.5	Strand:-
CACGCAGAGAAAAGAATTAGCGGAGGCTAAGACG
>Location:NODE_117098_length_959_cov_38.440041	Coordinate:628	Reads:3	Hits:2	Allocated_reads:1.5	Strand:-
CACGCAGAGAAAAGAATTAGCGGAGGCTAAGAC
>Location:NODE_117098_length_959_cov_38.440041	Coordinate:629	Reads:2	Hits:2	Allocated_reads:1	Strand:+
TCTTAGCCTCCGCTAATTCTTTTCTCTGC
>Location:NODE_117098_length_959_cov_38.440041	Coordinate:630	Reads:1	Hits:2	Allocated_reads:0.5	Strand:-
CACGCAGAGAAAAGAATTAGCGGAGGCTAAT
>Location:NODE_117098_length_959_cov_38.440041	Coordinate:630	Reads:1	Hits:2	Allocated_reads:0.5	Strand:+
CTTAGCCTCCGCTAATTCTTTTCTCTGC
>Location:NODE_117098_length_959_cov_38.440041	Coordinate:631	Reads:1	Hits:2	Allocated_reads:0.5	Strand:-
CACGCAGAGAAAAGAATTAGCGGAGGCTAA
>Location:NODE_117098_length_959_cov_38.440041	Coordinate:631	Reads:1	Hits:2	Allocated_reads:0.5	Strand:-
CGCAGAGAAAAGAATTAGCGGAGGCTAA
>Location:NODE_117098_length_959_cov_38.440041	Coordinate:631	Reads:1	Hits:2	Allocated_reads:0.5	Strand:-
GAGAAAAGAATTAGCGGAGGCTAT
>Location:NODE_117098_length_959_cov_38.440041	Coordinate:631	Reads:2	Hits:2	Allocated_reads:1	Strand:-
GAGAAAAGAATTAGCGGAGGCTAA
>Location:NODE_117098_length_959_cov_38.440041	Coordinate:631	Reads:1	Hits:2	Allocated_reads:0.5	Strand:+
TTAGCCTCCGCTAATTCTTTTCTCTGC
>Location:NODE_117098_length_959_cov_38.440041	Coordinate:631	Reads:1	Hits:2	Allocated_reads:0.5	Strand:+
TTAGCCTCCGCTAATTCTTTTCTCTGCG
>Location:NODE_117098_length_959_cov_38.440041	Coordinate:631	Reads:4	Hits:2	Allocated_reads:2	Strand:+
TTAGCCTCCGCTAATTCTTTTCTCTGCGTGT
>Location:NODE_117098_length_959_cov_38.440041	Coordinate:632	Reads:1	Hits:2	Allocated_reads:0.5	Strand:-
AGAGAAAAGAATTAGCGGAGGCTA
>Location:NODE_117098_length_959_cov_38.440041	Coordinate:632	Reads:1	Hits:2	Allocated_reads:0.5	Strand:-
CACGCAGAGAAAAGAATTAGCGGAGGCTA
>Location:NODE_117098_length_959_cov_38.440041	Coordinate:632	Reads:1	Hits:2	Allocated_reads:0.5	Strand:-
GCAGAGAAAAGAATTAGCGGAGGCTA
>Location:NODE_117098_length_959_cov_38.440041	Coordinate:632	Reads:1	Hits:2	Allocated_reads:0.5	Strand:+
TAGCCTCCGCTAATTCTTTTCTCTGC
>Location:NODE_117098_length_959_cov_38.440041	Coordinate:632	Reads:1	Hits:2	Allocated_reads:0.5	Strand:+
TAGCCTCCGCTAATTCTTTTCTCTGCG
>Location:NODE_117098_length_959_cov_38.440041	Coordinate:632	Reads:2	Hits:2	Allocated_reads:1	Strand:+
TAGCCTCCGCTAATTCTTTTCTCTGCGTG
>Location:NODE_117098_length_959_cov_38.440041	Coordinate:632	Reads:3	Hits:2	Allocated_reads:1.5	Strand:+
TAGCCTCCGCTAATTCTTTTCTCTGCGTGT
>Location:NODE_117098_length_959_cov_38.440041	Coordinate:632	Reads:2	Hits:2	Allocated_reads:1	Strand:+
TAGCCTCCGCTAATTCTTTTCTCTGCGTGTC
>Location:NODE_117098_length_959_cov_38.440041	Coordinate:633	Reads:1	Hits:2	Allocated_reads:0.5	Strand:-
ACGCAGAGAAAAGAATTAGCGGAGGCT
>Location:NODE_117098_length_959_cov_38.440041	Coordinate:633	Reads:1	Hits:2	Allocated_reads:0.5	Strand:-
CACGCAGAGAAAAGAATTAGCGGAGGCT
>Location:NODE_117098_length_959_cov_38.440041	Coordinate:633	Reads:1	Hits:2	Allocated_reads:0.5	Strand:-
GCAGAGAAAAGAATTAGCGGAGGCT
>Location:NODE_117098_length_959_cov_38.440041	Coordinate:634	Reads:1	Hits:2	Allocated_reads:0.5	Strand:-
GCAGAGAAAAGAATTAGCGGAGGC
>Location:NODE_117098_length_959_cov_38.440041	Coordinate:634	Reads:1	Hits:2	Allocated_reads:0.5	Strand:-
TGGACACGCAGAGAAAAGAATTAGCGGAGGC
>Location:NODE_117098_length_959_cov_38.440041	Coordinate:635	Reads:1	Hits:2	Allocated_reads:0.5	Strand:+
CCTCCGCTAATTCTTTTCTCTGCGTGTCCAGT
>Location:NODE_117098_length_959_cov_38.440041	Coordinate:637	Reads:1	Hits:2	Allocated_reads:0.5	Strand:+
TCCGCTAATTCTTTTCTCTGCGTGTCC
>Location:NODE_117098_length_959_cov_38.440041	Coordinate:637	Reads:4	Hits:2	Allocated_reads:2	Strand:+
TCCGCTAATTCTTTTCTCTGCGTGTCCAGT
>Location:NODE_117098_length_959_cov_38.440041	Coordinate:637	Reads:9	Hits:2	Allocated_reads:4.5	Strand:+
TCCGCTAATTCTTTTCTCTGCGTGTCCAGTT
>Location:NODE_117098_length_959_cov_38.440041	Coordinate:638	Reads:1	Hits:2	Allocated_reads:0.5	Strand:+
CCGCTAATTCTTTTCTCTGCGTGTCCAGT
>Location:NODE_117098_length_959_cov_38.440041	Coordinate:639	Reads:1	Hits:2	Allocated_reads:0.5	Strand:+
CGCTAATTCTTTTCTCTGCGTGTCC
>Location:NODE_117098_length_959_cov_38.440041	Coordinate:639	Reads:1	Hits:2	Allocated_reads:0.5	Strand:+
CGCTAATTCTTTTCTCTGCGTGTCCA
>Location:NODE_117098_length_959_cov_38.440041	Coordinate:639	Reads:2	Hits:2	Allocated_reads:1	Strand:-
TGGACACGCAGAGAAAAGAATTAGCG
>Location:NODE_117098_length_959_cov_38.440041	Coordinate:640	Reads:3	Hits:2	Allocated_reads:1.5	Strand:-
AAACTGGACACGCAGAGAAAAGAATTAGC
>Location:NODE_117098_length_959_cov_38.440041	Coordinate:640	Reads:1	Hits:2	Allocated_reads:0.5	Strand:-
ACAAACTGGACACGCAGAGAAAAGAATTAGC
>Location:NODE_117098_length_959_cov_38.440041	Coordinate:640	Reads:1	Hits:2	Allocated_reads:0.5	Strand:+
GCTAATTCTTTTCTCTGCGTGTCCT
>Location:NODE_117098_length_959_cov_38.440041	Coordinate:640	Reads:2	Hits:2	Allocated_reads:1	Strand:-
TGGACACGCAGAGAAAAGAATTAGC
>Location:NODE_117098_length_959_cov_38.440041	Coordinate:641	Reads:1	Hits:2	Allocated_reads:0.5	Strand:+
CTAATTCTTTTCTCTGCGTGTCCAG
>Location:NODE_117098_length_959_cov_38.440041	Coordinate:641	Reads:1	Hits:2	Allocated_reads:0.5	Strand:+
CTAATTCTTTTCTCTGCGTGTCCAGTT
>Location:NODE_117098_length_959_cov_38.440041	Coordinate:642	Reads:3	Hits:2	Allocated_reads:1.5	Strand:+
TAATTCTTTTCTCTGCGTGTCCAGT
>Location:NODE_117098_length_959_cov_38.440041	Coordinate:642	Reads:9	Hits:2	Allocated_reads:4.5	Strand:+
TAATTCTTTTCTCTGCGTGTCCAGTT
>Location:NODE_117098_length_959_cov_38.440041	Coordinate:642	Reads:1	Hits:2	Allocated_reads:0.5	Strand:+
TAATTCTTTTCTCTGCGTGTCCAGTTT
>Location:NODE_117098_length_959_cov_38.440041	Coordinate:642	Reads:3	Hits:2	Allocated_reads:1.5	Strand:+
TAATTCTTTTCTCTGCGTGTCCAGTTTG
>Location:NODE_117098_length_959_cov_38.440041	Coordinate:642	Reads:6	Hits:2	Allocated_reads:3	Strand:+
TAATTCTTTTCTCTGCGTGTCCAGTTTGT
>Location:NODE_117098_length_959_cov_38.440041	Coordinate:642	Reads:2	Hits:2	Allocated_reads:1	Strand:+
TAATTCTTTTCTCTGCGTGTCCAGTTTGTTC
>Location:NODE_117098_length_959_cov_38.440041	Coordinate:643	Reads:1	Hits:2	Allocated_reads:0.5	Strand:+
AATTCTTTTCTCTGCGTGTCCAGTT
>Location:NODE_117098_length_959_cov_38.440041	Coordinate:643	Reads:1	Hits:2	Allocated_reads:0.5	Strand:+
AATTCTTTTCTCTGCGTGTCCAGTTTG
>Location:NODE_117098_length_959_cov_38.440041	Coordinate:644	Reads:1	Hits:2	Allocated_reads:0.5	Strand:-
ACAAACTGGACACGCAGAGAAAAGAAT
>Location:NODE_117098_length_959_cov_38.440041	Coordinate:644	Reads:1	Hits:2	Allocated_reads:0.5	Strand:+
ATTCTTTTCTCTGCGTGTCCAGTTTGTTC
>Location:NODE_117098_length_959_cov_38.440041	Coordinate:645	Reads:1	Hits:2	Allocated_reads:0.5	Strand:+
TTCTTTTCTCTGCGTGTCCAGTTTGT
>Location:NODE_117098_length_959_cov_38.440041	Coordinate:645	Reads:1	Hits:2	Allocated_reads:0.5	Strand:+
TTCTTTTCTCTGCGTGTCCAGTTTGTT
>Location:NODE_117098_length_959_cov_38.440041	Coordinate:645	Reads:12	Hits:2	Allocated_reads:6	Strand:+
TTCTTTTCTCTGCGTGTCCAGTTTGTTC
>Location:NODE_117098_length_959_cov_38.440041	Coordinate:645	Reads:4	Hits:2	Allocated_reads:2	Strand:+
TTCTTTTCTCTGCGTGTCCAGTTTGTTCT
>Location:NODE_117098_length_959_cov_38.440041	Coordinate:645	Reads:1	Hits:2	Allocated_reads:0.5	Strand:+
TTCTTTTCTCTGCGTGTCCAGTTTGTTCTGT
>Location:NODE_117098_length_959_cov_38.440041	Coordinate:646	Reads:2	Hits:2	Allocated_reads:1	Strand:+
TCTTTTCTCTGCGTGTCCAGTTTGTT
>Location:NODE_117098_length_959_cov_38.440041	Coordinate:646	Reads:6	Hits:2	Allocated_reads:3	Strand:+
TCTTTTCTCTGCGTGTCCAGTTTGTTC
>Location:NODE_117098_length_959_cov_38.440041	Coordinate:646	Reads:4	Hits:2	Allocated_reads:2	Strand:+
TCTTTTCTCTGCGTGTCCAGTTTGTTCT
>Location:NODE_117098_length_959_cov_38.440041	Coordinate:646	Reads:5	Hits:2	Allocated_reads:2.5	Strand:+
TCTTTTCTCTGCGTGTCCAGTTTGTTCTGC
>Location:NODE_117098_length_959_cov_38.440041	Coordinate:646	Reads:1	Hits:2	Allocated_reads:0.5	Strand:+
TCTTTTCTCTGCGTGTCCAGTTTGTTCTGCA
>Location:NODE_117098_length_959_cov_38.440041	Coordinate:647	Reads:1	Hits:2	Allocated_reads:0.5	Strand:-
ATGCAGAACAAACTGGACACGCAGAGAAAAG
>Location:NODE_117098_length_959_cov_38.440041	Coordinate:647	Reads:1	Hits:2	Allocated_reads:0.5	Strand:-
GCAGAACAAACTGGACACGCAGAGAAAAG
>Location:NODE_117098_length_959_cov_38.440041	Coordinate:648	Reads:1	Hits:2	Allocated_reads:0.5	Strand:-
ATGCAGAACAAACTGGACACGCAGAGAAAG
>Location:NODE_117098_length_959_cov_38.440041	Coordinate:648	Reads:1	Hits:2	Allocated_reads:0.5	Strand:+
TTTTCTCTGCGTGTCCAGTTTGTTT
>Location:NODE_117098_length_959_cov_38.440041	Coordinate:648	Reads:3	Hits:2	Allocated_reads:1.5	Strand:+
TTTTCTCTGCGTGTCCAGTTTGTTC
>Location:NODE_117098_length_959_cov_38.440041	Coordinate:648	Reads:2	Hits:2	Allocated_reads:1	Strand:+
TTTTCTCTGCGTGTCCAGTTTGTTCTGC
>Location:NODE_117098_length_959_cov_38.440041	Coordinate:648	Reads:2	Hits:2	Allocated_reads:1	Strand:+
TTTTCTCTGCGTGTCCAGTTTGTTCTGCA
>Location:NODE_117098_length_959_cov_38.440041	Coordinate:649	Reads:1	Hits:2	Allocated_reads:0.5	Strand:-
ATGCAGAACAAACTGGACACGCAGAGAAA
>Location:NODE_117098_length_959_cov_38.440041	Coordinate:649	Reads:1	Hits:2	Allocated_reads:0.5	Strand:-
TGCAGAACAAACTGGACACGCAGAGAAA
>Location:NODE_117098_length_959_cov_38.440041	Coordinate:649	Reads:1	Hits:2	Allocated_reads:0.5	Strand:+
TTTCTCTGCGTGTCCAGTTTGTTC
>Location:NODE_117098_length_959_cov_38.440041	Coordinate:649	Reads:1	Hits:2	Allocated_reads:0.5	Strand:+
TTTCTCTGCGTGTCCAGTTTGTTCTGC
>Location:NODE_117098_length_959_cov_38.440041	Coordinate:649	Reads:3	Hits:2	Allocated_reads:1.5	Strand:+
TTTCTCTGCGTGTCCAGTTTGTTCTGCA
>Location:NODE_117098_length_959_cov_38.440041	Coordinate:650	Reads:3	Hits:2	Allocated_reads:1.5	Strand:-
ATGCAGAACAAACTGGACACGCAGAGAA
>Location:NODE_117098_length_959_cov_38.440041	Coordinate:650	Reads:1	Hits:2	Allocated_reads:0.5	Strand:-
GCAGAACAAACTGGACACGCAGAGAA
>Location:NODE_117098_length_959_cov_38.440041	Coordinate:650	Reads:4	Hits:2	Allocated_reads:2	Strand:-
TGCAGAACAAACTGGACACGCAGAGAA
>Location:NODE_117098_length_959_cov_38.440041	Coordinate:650	Reads:2	Hits:2	Allocated_reads:1	Strand:+
TTCTCTGCGTGTCCAGTTTGTTCT
>Location:NODE_117098_length_959_cov_38.440041	Coordinate:650	Reads:9	Hits:2	Allocated_reads:4.5	Strand:+
TTCTCTGCGTGTCCAGTTTGTTCTGC
>Location:NODE_117098_length_959_cov_38.440041	Coordinate:650	Reads:1	Hits:2	Allocated_reads:0.5	Strand:+
TTCTCTGCGTGTCCAGTTTGTTATGCA
>Location:NODE_117098_length_959_cov_38.440041	Coordinate:650	Reads:11	Hits:2	Allocated_reads:5.5	Strand:+
TTCTCTGCGTGTCCAGTTTGTTCTGCA
>Location:NODE_117098_length_959_cov_38.440041	Coordinate:650	Reads:1	Hits:2	Allocated_reads:0.5	Strand:+
TTCTCTGCGTGTCCAGTTTGTTCTGCAT
>Location:NODE_117098_length_959_cov_38.440041	Coordinate:650	Reads:4	Hits:2	Allocated_reads:2	Strand:+
TTCTCTGCGTGTCCAGTTTGTTCTGCATT
>Location:NODE_117098_length_959_cov_38.440041	Coordinate:650	Reads:1	Hits:2	Allocated_reads:0.5	Strand:+
TTCTCTGCGTGTCCAGTTTGTTCTGCATTT
>Location:NODE_117098_length_959_cov_38.440041	Coordinate:650	Reads:2	Hits:2	Allocated_reads:1	Strand:+
TTCTCTGCGTGTCCAGTTTGTTCTGCATTTC
>Location:NODE_117098_length_959_cov_38.440041	Coordinate:650	Reads:2	Hits:2	Allocated_reads:1	Strand:+
TTCTCTGCGTGTCCAGTTTGTTCTGCATTTCTTT
>Location:NODE_117098_length_959_cov_38.440041	Coordinate:651	Reads:3	Hits:2	Allocated_reads:1.5	Strand:-
ATGCAGAACAAACTGGACACGCAGAGA
>Location:NODE_117098_length_959_cov_38.440041	Coordinate:651	Reads:2	Hits:2	Allocated_reads:1	Strand:-
CAGAACAAACTGGACACGCAGAGA
>Location:NODE_117098_length_959_cov_38.440041	Coordinate:651	Reads:1	Hits:2	Allocated_reads:0.5	Strand:+
TCTCTGCGTGTCCAGTTTGTTCTG
>Location:NODE_117098_length_959_cov_38.440041	Coordinate:651	Reads:1	Hits:2	Allocated_reads:0.5	Strand:+
TCTCTGCGTGTCCAGTTTGTTCTGA
>Location:NODE_117098_length_959_cov_38.440041	Coordinate:651	Reads:17	Hits:2	Allocated_reads:8.5	Strand:+
TCTCTGCGTGTCCAGTTTGTTCTGC
>Location:NODE_117098_length_959_cov_38.440041	Coordinate:651	Reads:14	Hits:2	Allocated_reads:7	Strand:+
TCTCTGCGTGTCCAGTTTGTTCTGCA
>Location:NODE_117098_length_959_cov_38.440041	Coordinate:651	Reads:5	Hits:2	Allocated_reads:2.5	Strand:+
TCTCTGCGTGTCCAGTTTGTTCTGCAT
>Location:NODE_117098_length_959_cov_38.440041	Coordinate:651	Reads:35	Hits:2	Allocated_reads:17.5	Strand:+
TCTCTGCGTGTCCAGTTTGTTCTGCATT
>Location:NODE_117098_length_959_cov_38.440041	Coordinate:651	Reads:7	Hits:2	Allocated_reads:3.5	Strand:+
TCTCTGCGTGTCCAGTTTGTTCTGCATTT
>Location:NODE_117098_length_959_cov_38.440041	Coordinate:651	Reads:43	Hits:2	Allocated_reads:21.5	Strand:+
TCTCTGCGTGTCCAGTTTGTTCTGCATTTC
>Location:NODE_117098_length_959_cov_38.440041	Coordinate:651	Reads:1	Hits:2	Allocated_reads:0.5	Strand:+
TCTCTGCGTGTCCAGTTTGTTCTGCATTTCA
>Location:NODE_117098_length_959_cov_38.440041	Coordinate:651	Reads:5	Hits:2	Allocated_reads:2.5	Strand:+
TCTCTGCGTGTCCAGTTTGTTCTGCATTTCT
>Location:NODE_117098_length_959_cov_38.440041	Coordinate:651	Reads:1	Hits:2	Allocated_reads:0.5	Strand:+
TCTCTGCGTGTCCAGTTTGTTCTGCATTTCTT
>Location:NODE_117098_length_959_cov_38.440041	Coordinate:651	Reads:3	Hits:2	Allocated_reads:1.5	Strand:+
TCTCTGCGTGTCCAGTTTGTTCTGCATTTCTTT
>Location:NODE_117098_length_959_cov_38.440041	Coordinate:651	Reads:1	Hits:2	Allocated_reads:0.5	Strand:+
TCTCTGCGTGTCCAGTTTGTTCTGCATTTCTTTT
>Location:NODE_117098_length_959_cov_38.440041	Coordinate:651	Reads:1	Hits:2	Allocated_reads:0.5	Strand:-
TGCAGAACAAACTGGACACGCAGAGA
>Location:NODE_117098_length_959_cov_38.440041	Coordinate:652	Reads:1	Hits:2	Allocated_reads:0.5	Strand:-
AAGAAATGCAGAACAAACTGGACACGCAGAG
>Location:NODE_117098_length_959_cov_38.440041	Coordinate:652	Reads:1	Hits:2	Allocated_reads:0.5	Strand:+
CTCTGCGTGTCCAGTTTGTTCTGCATTTCTTT
>Location:NODE_117098_length_959_cov_38.440041	Coordinate:653	Reads:1	Hits:2	Allocated_reads:0.5	Strand:-
AAATGCAGAACAAACTGGACACGCAGA
>Location:NODE_117098_length_959_cov_38.440041	Coordinate:653	Reads:1	Hits:2	Allocated_reads:0.5	Strand:-
ATGCAGAACAAACTGGACACGCAGA
>Location:NODE_117098_length_959_cov_38.440041	Coordinate:653	Reads:1	Hits:2	Allocated_reads:0.5	Strand:-
ATGCAGAACAAACTGGACACGCAGT
>Location:NODE_117098_length_959_cov_38.440041	Coordinate:653	Reads:1	Hits:2	Allocated_reads:0.5	Strand:-
ATGCAGAACAAACTGGACATGCAGA
>Location:NODE_117098_length_959_cov_38.440041	Coordinate:653	Reads:9	Hits:2	Allocated_reads:4.5	Strand:+
TCTGCGTGTCCAGTTTGTTCTGCA
>Location:NODE_117098_length_959_cov_38.440041	Coordinate:653	Reads:4	Hits:2	Allocated_reads:2	Strand:+
TCTGCGTGTCCAGTTTGTTCTGCATT
>Location:NODE_117098_length_959_cov_38.440041	Coordinate:653	Reads:1	Hits:2	Allocated_reads:0.5	Strand:+
TCTGCGTGTCCAGTTTGTTCTGCATTT
>Location:NODE_117098_length_959_cov_38.440041	Coordinate:653	Reads:38	Hits:2	Allocated_reads:19	Strand:+
TCTGCGTGTCCAGTTTGTTCTGCATTTC
>Location:NODE_117098_length_959_cov_38.440041	Coordinate:653	Reads:11	Hits:2	Allocated_reads:5.5	Strand:+
TCTGCGTGTCCAGTTTGTTCTGCATTTCT
>Location:NODE_117098_length_959_cov_38.440041	Coordinate:653	Reads:7	Hits:2	Allocated_reads:3.5	Strand:+
TCTGCGTGTCCAGTTTGTTCTGCATTTCTT
>Location:NODE_117098_length_959_cov_38.440041	Coordinate:653	Reads:8	Hits:2	Allocated_reads:4	Strand:+
TCTGCGTGTCCAGTTTGTTCTGCATTTCTTT
>Location:NODE_117098_length_959_cov_38.440041	Coordinate:654	Reads:2	Hits:2	Allocated_reads:1	Strand:-
AAATGCAGAACAAACTGGACACGCAG
>Location:NODE_117098_length_959_cov_38.440041	Coordinate:654	Reads:1	Hits:2	Allocated_reads:0.5	Strand:-
ATGCAGAACAAACTGGACACGCGG
>Location:NODE_117098_length_959_cov_38.440041	Coordinate:654	Reads:4	Hits:2	Allocated_reads:2	Strand:-
ATGCAGAACAAACTGGACACGCAG
>Location:NODE_117098_length_959_cov_38.440041	Coordinate:654	Reads:1	Hits:2	Allocated_reads:0.5	Strand:+
CTGCGTGTCCAGTTTGTTCTGCATTT
>Location:NODE_117098_length_959_cov_38.440041	Coordinate:654	Reads:1	Hits:2	Allocated_reads:0.5	Strand:+
CTGCGTGTCCAGTTTGTTCTGCATTTC
>Location:NODE_117098_length_959_cov_38.440041	Coordinate:654	Reads:1	Hits:2	Allocated_reads:0.5	Strand:+
CTGCGTGTCCAGTTTGTTCTGCATTTCT
>Location:NODE_117098_length_959_cov_38.440041	Coordinate:654	Reads:1	Hits:2	Allocated_reads:0.5	Strand:+
CTGCGTGTCCAGTTTGTTCTGCATTTCTT
>Location:NODE_117098_length_959_cov_38.440041	Coordinate:655	Reads:1	Hits:2	Allocated_reads:0.5	Strand:-
AAATGCAGAACAAACTGGACACGCA
>Location:NODE_117098_length_959_cov_38.440041	Coordinate:655	Reads:1	Hits:2	Allocated_reads:0.5	Strand:+
TGCGTGTCCAGTTTGTTCTCCATTTC
>Location:NODE_117098_length_959_cov_38.440041	Coordinate:655	Reads:1	Hits:2	Allocated_reads:0.5	Strand:+
TGCGTGTCCAGTTTGTTCTGCATTTC
>Location:NODE_117098_length_959_cov_38.440041	Coordinate:655	Reads:2	Hits:2	Allocated_reads:1	Strand:+
TGCGTGTCCAGTTTGTTCTGCATTTCT
>Location:NODE_117098_length_959_cov_38.440041	Coordinate:655	Reads:2	Hits:2	Allocated_reads:1	Strand:+
TGCGTGTCCAGTTTGTTCTGCATTTCTTT
>Location:NODE_117098_length_959_cov_38.440041	Coordinate:656	Reads:1	Hits:2	Allocated_reads:0.5	Strand:-
AAGAAATGCAGAACAAACTGGACACGC
>Location:NODE_117098_length_959_cov_38.440041	Coordinate:656	Reads:1	Hits:2	Allocated_reads:0.5	Strand:+
GCGTGTCCAGTTTGTTCTGCATTTCTTTTGT
>Location:NODE_117098_length_959_cov_38.440041	Coordinate:657	Reads:1	Hits:2	Allocated_reads:0.5	Strand:-
AAGAAATGCAGAACAAACTGGACACG
>Location:NODE_117098_length_959_cov_38.440041	Coordinate:657	Reads:1	Hits:2	Allocated_reads:0.5	Strand:+
CGTGTCCAGTTTGTTCTGCATTTC
>Location:NODE_117098_length_959_cov_38.440041	Coordinate:658	Reads:2	Hits:2	Allocated_reads:1	Strand:-
AAGAAATGCAGAACAAACTGGACAC
>Location:NODE_117098_length_959_cov_38.440041	Coordinate:659	Reads:2	Hits:2	Allocated_reads:1	Strand:-
AAGAAATGCAGAACAAACTGGACA
>Location:NODE_117098_length_959_cov_38.440041	Coordinate:659	Reads:1	Hits:2	Allocated_reads:0.5	Strand:+
TGTCCAGTTTGTTCTGCATTTCTTTTGT
>Location:NODE_117098_length_959_cov_38.440041	Coordinate:659	Reads:4	Hits:2	Allocated_reads:2	Strand:+
TGTCCAGTTTGTTCTGCATTTCTTTTGTG
>Location:NODE_117098_length_959_cov_38.440041	Coordinate:660	Reads:1	Hits:2	Allocated_reads:0.5	Strand:-
GAAGGACACAAAAGAAATGCAGAACAAACTGGAC
>Location:NODE_117098_length_959_cov_38.440041	Coordinate:661	Reads:1	Hits:2	Allocated_reads:0.5	Strand:-
GGACACAAAAGAAATGCAGAACAAACTGGA
>Location:NODE_117098_length_959_cov_38.440041	Coordinate:661	Reads:1	Hits:2	Allocated_reads:0.5	Strand:+
TCCAGTTTGTTCTGCATTTCTTTTGTG
>Location:NODE_117098_length_959_cov_38.440041	Coordinate:661	Reads:7	Hits:2	Allocated_reads:3.5	Strand:+
TCCAGTTTGTTCTGCATTTCTTTTGTGTCC
>Location:NODE_117098_length_959_cov_38.440041	Coordinate:661	Reads:5	Hits:2	Allocated_reads:2.5	Strand:+
TCCAGTTTGTTCTGCATTTCTTTTGTGTCCT
>Location:NODE_117098_length_959_cov_38.440041	Coordinate:662	Reads:2	Hits:2	Allocated_reads:1	Strand:+
CCAGTTTGTTCTGCATTTCTTTTGTGTCCT
>Location:NODE_117098_length_959_cov_38.440041	Coordinate:663	Reads:1	Hits:2	Allocated_reads:0.5	Strand:+
CAGTTTGTTCTGCATTTCTTTTGTGTCCT
>Location:NODE_117098_length_959_cov_38.440041	Coordinate:664	Reads:1	Hits:2	Allocated_reads:0.5	Strand:-
AGGACACAAAAGAAATGCAGAACAAACT
>Location:NODE_117098_length_959_cov_38.440041	Coordinate:664	Reads:1	Hits:2	Allocated_reads:0.5	Strand:-
CACAAAAGAAATGCAGAACAAACT
>Location:NODE_117098_length_959_cov_38.440041	Coordinate:664	Reads:1	Hits:2	Allocated_reads:0.5	Strand:-
GAAGGACACAAAAGAAATGCAGAACAAATT
>Location:NODE_117098_length_959_cov_38.440041	Coordinate:664	Reads:3	Hits:2	Allocated_reads:1.5	Strand:-
GAAGGACACAAAAGAAATGCAGAACAAACT
>Location:NODE_117098_length_959_cov_38.440041	Coordinate:665	Reads:1	Hits:2	Allocated_reads:0.5	Strand:-
ACACAAAAGAAATGCAGAACAAAC
>Location:NODE_117098_length_959_cov_38.440041	Coordinate:665	Reads:1	Hits:2	Allocated_reads:0.5	Strand:-
GTGAAGGACACAAAAGAAATGCAGAACAAAC
>Location:NODE_117098_length_959_cov_38.440041	Coordinate:665	Reads:1	Hits:2	Allocated_reads:0.5	Strand:+
GTTTGTTCTGCATTTCTTTTGTGTCC
>Location:NODE_117098_length_959_cov_38.440041	Coordinate:665	Reads:1	Hits:2	Allocated_reads:0.5	Strand:+
GTTTGTTCTGCATTTCTTTTGTGTCCT
>Location:NODE_117098_length_959_cov_38.440041	Coordinate:666	Reads:1	Hits:2	Allocated_reads:0.5	Strand:+
TTTGTTCTGCATTTCTTTTGTGTCCTTC
>Location:NODE_117098_length_959_cov_38.440041	Coordinate:666	Reads:1	Hits:2	Allocated_reads:0.5	Strand:+
TTTGTTCTGCATTTCTTTTGTGTCCTTCAA
>Location:NODE_117098_length_959_cov_38.440041	Coordinate:667	Reads:1	Hits:2	Allocated_reads:0.5	Strand:+
TTGTTCTGCATTTCTTTTGTGTCCG
>Location:NODE_117098_length_959_cov_38.440041	Coordinate:667	Reads:3	Hits:2	Allocated_reads:1.5	Strand:+
TTGTTCTGCATTTCTTTTGTGTCCT
>Location:NODE_117098_length_959_cov_38.440041	Coordinate:667	Reads:1	Hits:2	Allocated_reads:0.5	Strand:+
TTGTTCTGCATTTCTTTTGTGTCCTT
>Location:NODE_117098_length_959_cov_38.440041	Coordinate:667	Reads:3	Hits:2	Allocated_reads:1.5	Strand:+
TTGTTCTGCATTTCTTTTGTGTCCTTC
>Location:NODE_117098_length_959_cov_38.440041	Coordinate:667	Reads:7	Hits:2	Allocated_reads:3.5	Strand:+
TTGTTCTGCATTTCTTTTGTGTCCTTCA
>Location:NODE_117098_length_959_cov_38.440041	Coordinate:667	Reads:2	Hits:2	Allocated_reads:1	Strand:+
TTGTTCTGCATTTCTTTTGTGTCCTTCAC
>Location:NODE_117098_length_959_cov_38.440041	Coordinate:667	Reads:1	Hits:2	Allocated_reads:0.5	Strand:+
TTGTTCTGCATTTCTTTTGTGTCCTTCATA
>Location:NODE_117098_length_959_cov_38.440041	Coordinate:668	Reads:2	Hits:2	Allocated_reads:1	Strand:+
TGTTCTGCATTTCTTTTGTGTCCT
>Location:NODE_117098_length_959_cov_38.440041	Coordinate:668	Reads:2	Hits:2	Allocated_reads:1	Strand:+
TGTTCTGCATTTCTTTTGTGTCCTTC
>Location:NODE_117098_length_959_cov_38.440041	Coordinate:668	Reads:2	Hits:2	Allocated_reads:1	Strand:+
TGTTCTGCATTTCTTTTGTGTCCTTCA
>Location:NODE_117098_length_959_cov_38.440041	Coordinate:668	Reads:3	Hits:2	Allocated_reads:1.5	Strand:+
TGTTCTGCATTTCTTTTGTGTCCTTCAC
>Location:NODE_117098_length_959_cov_38.440041	Coordinate:668	Reads:8	Hits:2	Allocated_reads:4	Strand:+
TGTTCTGCATTTCTTTTGTGTCCTTCACC
>Location:NODE_117098_length_959_cov_38.440041	Coordinate:668	Reads:1	Hits:2	Allocated_reads:0.5	Strand:+
TGTTCTGCATTTCTTTTGTGTCCTTCACCAGT
>Location:NODE_117098_length_959_cov_38.440041	Coordinate:669	Reads:1	Hits:2	Allocated_reads:0.5	Strand:-
GAAGGACACAAAAGAAATGCAGAAC
>Location:NODE_117098_length_959_cov_38.440041	Coordinate:669	Reads:1	Hits:2	Allocated_reads:0.5	Strand:+
GTTCTGCATTTCTTTTGTGTCCTTCACC
>Location:NODE_117098_length_959_cov_38.440041	Coordinate:670	Reads:1	Hits:2	Allocated_reads:0.5	Strand:-
GAAGGACACAAAAGAAATGCAGAA
>Location:NODE_117098_length_959_cov_38.440041	Coordinate:670	Reads:1	Hits:2	Allocated_reads:0.5	Strand:+
TTCTGCATTTCTTTTGTGTCCTTCA
>Location:NODE_117098_length_959_cov_38.440041	Coordinate:670	Reads:1	Hits:2	Allocated_reads:0.5	Strand:+
TTCTGCATTTCTTTTGTGTCCTTCAC
>Location:NODE_117098_length_959_cov_38.440041	Coordinate:670	Reads:4	Hits:2	Allocated_reads:2	Strand:+
TTCTGCATTTCTTTTGTGTCCTTCACC
>Location:NODE_117098_length_959_cov_38.440041	Coordinate:670	Reads:4	Hits:2	Allocated_reads:2	Strand:+
TTCTGCATTTCTTTTGTGTCCTTCACCA
>Location:NODE_117098_length_959_cov_38.440041	Coordinate:670	Reads:1	Hits:2	Allocated_reads:0.5	Strand:+
TTCTGCATTTCTTTTGTGTCCTTCACCAT
>Location:NODE_117098_length_959_cov_38.440041	Coordinate:670	Reads:1	Hits:2	Allocated_reads:0.5	Strand:+
TTCTGCATTTCTTTTGTGTCCTTCACCAGT
>Location:NODE_117098_length_959_cov_38.440041	Coordinate:670	Reads:1	Hits:2	Allocated_reads:0.5	Strand:+
TTCTGCATTTCTTTTGTGTCCTTCACCAGTT
>Location:NODE_117098_length_959_cov_38.440041	Coordinate:671	Reads:1	Hits:2	Allocated_reads:0.5	Strand:+
TCTGCATTTCTTTTGTGTCCTTCACC
>Location:NODE_117098_length_959_cov_38.440041	Coordinate:671	Reads:1	Hits:2	Allocated_reads:0.5	Strand:+
TCTGCATTTCTTTTGTGTCCTTCACCAGT
>Location:NODE_117098_length_959_cov_38.440041	Coordinate:671	Reads:2	Hits:2	Allocated_reads:1	Strand:+
TCTGCATTTCTTTTGTGTCCTTCACCAGTT
>Location:NODE_117098_length_959_cov_38.440041	Coordinate:673	Reads:14	Hits:2	Allocated_reads:7	Strand:+
TGCATTTCTTTTGTGTCCTTCACC
>Location:NODE_117098_length_959_cov_38.440041	Coordinate:673	Reads:1	Hits:2	Allocated_reads:0.5	Strand:+
TGCATTTCTTTTGTGTCCTTCACTTT
>Location:NODE_117098_length_959_cov_38.440041	Coordinate:673	Reads:3	Hits:2	Allocated_reads:1.5	Strand:+
TGCATTTCTTTTGTGTCCTTCACCAG
>Location:NODE_117098_length_959_cov_38.440041	Coordinate:673	Reads:11	Hits:2	Allocated_reads:5.5	Strand:+
TGCATTTCTTTTGTGTCCTTCACCAGT
>Location:NODE_117098_length_959_cov_38.440041	Coordinate:673	Reads:22	Hits:2	Allocated_reads:11	Strand:+
TGCATTTCTTTTGTGTCCTTCACCAGTT
>Location:NODE_117098_length_959_cov_38.440041	Coordinate:673	Reads:8	Hits:2	Allocated_reads:4	Strand:+
TGCATTTCTTTTGTGTCCTTCACCAGTTTC
>Location:NODE_117098_length_959_cov_38.440041	Coordinate:673	Reads:1	Hits:2	Allocated_reads:0.5	Strand:+
TGCATTTCTTTTGTGTCCTTCACCAGTTTCT
>Location:NODE_117098_length_959_cov_38.440041	Coordinate:673	Reads:1	Hits:2	Allocated_reads:0.5	Strand:+
TGCATTTCTTTTGTGTCCTTCACCAGTTTCTGA
>Location:NODE_117098_length_959_cov_38.440041	Coordinate:673	Reads:1	Hits:2	Allocated_reads:0.5	Strand:+
TGCATTTCTTTTGTGTCCTTCACCAGTTTCTGAT
>Location:NODE_117098_length_959_cov_38.440041	Coordinate:673	Reads:2	Hits:2	Allocated_reads:1	Strand:+
TGCATTTCTTTTGTGTCCTTCACCAGTTTCTGATC
>Location:NODE_117098_length_959_cov_38.440041	Coordinate:675	Reads:2	Hits:2	Allocated_reads:1	Strand:-
AAACTGGTGAAGGACACAAAAGAAATG
>Location:NODE_117098_length_959_cov_38.440041	Coordinate:675	Reads:4	Hits:2	Allocated_reads:2	Strand:-
AACTGGTGAAGGACACAAAAGAAATG
>Location:NODE_117098_length_959_cov_38.440041	Coordinate:675	Reads:1	Hits:2	Allocated_reads:0.5	Strand:+
CATTTCTTTTGTGTCCTTCACCAGT
>Location:NODE_117098_length_959_cov_38.440041	Coordinate:675	Reads:1	Hits:2	Allocated_reads:0.5	Strand:+
CATTTCTTTTGTGTCCTTCACCAGTT
>Location:NODE_117098_length_959_cov_38.440041	Coordinate:675	Reads:1	Hits:2	Allocated_reads:0.5	Strand:+
CATTTCTTTTGTGTCCTTCACCAGTTTC
>Location:NODE_117098_length_959_cov_38.440041	Coordinate:675	Reads:1	Hits:2	Allocated_reads:0.5	Strand:+
CATTTCTTTTGTGTCCTTCACCAGTTTCTGAT
>Location:NODE_117098_length_959_cov_38.440041	Coordinate:677	Reads:1	Hits:2	Allocated_reads:0.5	Strand:-
CAGAAACTGGTGAAGGACACAAAAGAAA
>Location:NODE_117098_length_959_cov_38.440041	Coordinate:677	Reads:1	Hits:2	Allocated_reads:0.5	Strand:+
TTTCTTTTGTGTCCTTCACCAGTTTCT
>Location:NODE_117098_length_959_cov_38.440041	Coordinate:677	Reads:3	Hits:2	Allocated_reads:1.5	Strand:+
TTTCTTTTGTGTCCTTCACCAGTTTCTGA
>Location:NODE_117098_length_959_cov_38.440041	Coordinate:677	Reads:2	Hits:2	Allocated_reads:1	Strand:+
TTTCTTTTGTGTCCTTCACCAGTTTCTGATC
>Location:NODE_117098_length_959_cov_38.440041	Coordinate:678	Reads:1	Hits:2	Allocated_reads:0.5	Strand:+
TTCTTTTGTGTCCTTCACCAGTTTCTGAT
>Location:NODE_117098_length_959_cov_38.440041	Coordinate:678	Reads:1	Hits:2	Allocated_reads:0.5	Strand:+
TTCTTTTGTGTCCTTCACCAGTTTCTGATC
>Location:NODE_117098_length_959_cov_38.440041	Coordinate:679	Reads:5	Hits:2	Allocated_reads:2.5	Strand:+
TCTTTTGTGTCCTTCACCAGTTTCTGA
>Location:NODE_117098_length_959_cov_38.440041	Coordinate:679	Reads:1	Hits:2	Allocated_reads:0.5	Strand:+
TCTTTTGTGTCCTTCACCAGTTTCTGAA
>Location:NODE_117098_length_959_cov_38.440041	Coordinate:679	Reads:2	Hits:2	Allocated_reads:1	Strand:+
TCTTTTGTGTCCTTCACCAGTTTCTGAT
>Location:NODE_117098_length_959_cov_38.440041	Coordinate:679	Reads:13	Hits:2	Allocated_reads:6.5	Strand:+
TCTTTTGTGTCCTTCACCAGTTTCTGATC
>Location:NODE_117098_length_959_cov_38.440041	Coordinate:679	Reads:5	Hits:2	Allocated_reads:2.5	Strand:+
TCTTTTGTGTCCTTCACCAGTTTCTGATCT
>Location:NODE_117098_length_959_cov_38.440041	Coordinate:679	Reads:1	Hits:2	Allocated_reads:0.5	Strand:+
TCTTTTGTGTCCTTCACCAGTTTCTGATCTTTT
>Location:NODE_117098_length_959_cov_38.440041	Coordinate:680	Reads:1	Hits:2	Allocated_reads:0.5	Strand:+
CTTTTGTGTCCTTCACCAGTTTCTGATC
>Location:NODE_117098_length_959_cov_38.440041	Coordinate:681	Reads:1	Hits:2	Allocated_reads:0.5	Strand:+
TTTTGTGTCCTTCACCAGTTTCTGAT
>Location:NODE_117098_length_959_cov_38.440041	Coordinate:681	Reads:7	Hits:2	Allocated_reads:3.5	Strand:+
TTTTGTGTCCTTCACCAGTTTCTGATC
>Location:NODE_117098_length_959_cov_38.440041	Coordinate:681	Reads:1	Hits:2	Allocated_reads:0.5	Strand:+
TTTTGTGTCCTTCACCAGTTTCTGATCT
>Location:NODE_117098_length_959_cov_38.440041	Coordinate:682	Reads:2	Hits:2	Allocated_reads:1	Strand:+
TTTGTGTCCTTCACCAGTTTCTGAT
>Location:NODE_117098_length_959_cov_38.440041	Coordinate:682	Reads:3	Hits:2	Allocated_reads:1.5	Strand:+
TTTGTGTCCTTCACCAGTTTCTGATC
>Location:NODE_117098_length_959_cov_38.440041	Coordinate:682	Reads:2	Hits:2	Allocated_reads:1	Strand:+
TTTGTGTCCTTCACCAGTTTCTGATCT
>Location:NODE_117098_length_959_cov_38.440041	Coordinate:682	Reads:1	Hits:2	Allocated_reads:0.5	Strand:+
TTTGTGTCCTTCACCAGTTTCTGATCTTC
>Location:NODE_117098_length_959_cov_38.440041	Coordinate:683	Reads:1	Hits:2	Allocated_reads:0.5	Strand:-
GAAGATCAGAAACTGGTGAAGGACACAA
>Location:NODE_117098_length_959_cov_38.440041	Coordinate:683	Reads:1	Hits:2	Allocated_reads:0.5	Strand:+
TTGTGTCCTTCACCAGTTTCTGAT
>Location:NODE_117098_length_959_cov_38.440041	Coordinate:683	Reads:3	Hits:2	Allocated_reads:1.5	Strand:+
TTGTGTCCTTCACCAGTTTCTGATC
>Location:NODE_117098_length_959_cov_38.440041	Coordinate:683	Reads:2	Hits:2	Allocated_reads:1	Strand:+
TTGTGTCCTTCACCAGTTTCTGATCT
>Location:NODE_117098_length_959_cov_38.440041	Coordinate:683	Reads:4	Hits:2	Allocated_reads:2	Strand:+
TTGTGTCCTTCACCAGTTTCTGATCTTC
>Location:NODE_117098_length_959_cov_38.440041	Coordinate:683	Reads:1	Hits:2	Allocated_reads:0.5	Strand:+
TTGTGTCCTTCACCAGTTTCTGATCTTCC
>Location:NODE_117098_length_959_cov_38.440041	Coordinate:683	Reads:3	Hits:2	Allocated_reads:1.5	Strand:+
TTGTGTCCTTCACCAGTTTCTGATCTTCCAT
>Location:NODE_117098_length_959_cov_38.440041	Coordinate:683	Reads:3	Hits:2	Allocated_reads:1.5	Strand:+
TTGTGTCCTTCACCAGTTTCTGATCTTCCAGT
>Location:NODE_117098_length_959_cov_38.440041	Coordinate:684	Reads:2	Hits:2	Allocated_reads:1	Strand:-
GAAGATCAGAAACTGGTGAAGGACACA
>Location:NODE_117098_length_959_cov_38.440041	Coordinate:684	Reads:1	Hits:2	Allocated_reads:0.5	Strand:-
TGGAAGATCAGAAACTGGTGAAGGACACA
>Location:NODE_117098_length_959_cov_38.440041	Coordinate:684	Reads:23	Hits:2	Allocated_reads:11.5	Strand:+
TGTGTCCTTCACCAGTTTCTGATC
>Location:NODE_117098_length_959_cov_38.440041	Coordinate:684	Reads:14	Hits:2	Allocated_reads:7	Strand:+
TGTGTCCTTCACCAGTTTCTGATCT
>Location:NODE_117098_length_959_cov_38.440041	Coordinate:684	Reads:1	Hits:2	Allocated_reads:0.5	Strand:+
TGTGTCCTTCACCAGTTTCTGATCTT
>Location:NODE_117098_length_959_cov_38.440041	Coordinate:684	Reads:22	Hits:2	Allocated_reads:11	Strand:+
TGTGTCCTTCACCAGTTTCTGATCTTC
>Location:NODE_117098_length_959_cov_38.440041	Coordinate:684	Reads:1	Hits:2	Allocated_reads:0.5	Strand:+
TGTGTCCTTCACCAGTTTCTGATCTTCT
>Location:NODE_117098_length_959_cov_38.440041	Coordinate:684	Reads:25	Hits:2	Allocated_reads:12.5	Strand:+
TGTGTCCTTCACCAGTTTCTGATCTTCC
>Location:NODE_117098_length_959_cov_38.440041	Coordinate:684	Reads:18	Hits:2	Allocated_reads:9	Strand:+
TGTGTCCTTCACCAGTTTCTGATCTTCCA
>Location:NODE_117098_length_959_cov_38.440041	Coordinate:684	Reads:2	Hits:2	Allocated_reads:1	Strand:+
TGTGTCCTTCACCAGTTTCTGATCTTCCT
>Location:NODE_117098_length_959_cov_38.440041	Coordinate:684	Reads:12	Hits:2	Allocated_reads:6	Strand:+
TGTGTCCTTCACCAGTTTCTGATCTTCCAT
>Location:NODE_117098_length_959_cov_38.440041	Coordinate:684	Reads:5	Hits:2	Allocated_reads:2.5	Strand:+
TGTGTCCTTCACCAGTTTCTGATCTTCCAG
>Location:NODE_117098_length_959_cov_38.440041	Coordinate:684	Reads:1	Hits:2	Allocated_reads:0.5	Strand:+
TGTGTCCTTCACCAGTTTCTGATATTCCAGT
>Location:NODE_117098_length_959_cov_38.440041	Coordinate:684	Reads:1	Hits:2	Allocated_reads:0.5	Strand:+
TGTGTCCTTCACCAGTTTCTGATCTTCAAGG
>Location:NODE_117098_length_959_cov_38.440041	Coordinate:684	Reads:5	Hits:2	Allocated_reads:2.5	Strand:+
TGTGTCCTTCACCAGTTTCTGATCTTCCATT
>Location:NODE_117098_length_959_cov_38.440041	Coordinate:684	Reads:9	Hits:2	Allocated_reads:4.5	Strand:+
TGTGTCCTTCACCAGTTTCTGATCTTCCAGT
>Location:NODE_117098_length_959_cov_38.440041	Coordinate:684	Reads:3	Hits:2	Allocated_reads:1.5	Strand:+
TGTGTCCTTCACCAGTTTCTGATCTTCCAGGA
>Location:NODE_117098_length_959_cov_38.440041	Coordinate:686	Reads:1	Hits:2	Allocated_reads:0.5	Strand:-
TGGAAGATCAGAAACTGGTGAAGGACA
>Location:NODE_117098_length_959_cov_38.440041	Coordinate:686	Reads:1	Hits:2	Allocated_reads:0.5	Strand:+
TGTCCTTCACCAGTTTCTGATCTTC
>Location:NODE_117098_length_959_cov_38.440041	Coordinate:686	Reads:3	Hits:2	Allocated_reads:1.5	Strand:+
TGTCCTTCACCAGTTTCTGATCTTCC
>Location:NODE_117098_length_959_cov_38.440041	Coordinate:686	Reads:4	Hits:2	Allocated_reads:2	Strand:+
TGTCCTTCACCAGTTTCTGATCTTCCA
>Location:NODE_117098_length_959_cov_38.440041	Coordinate:686	Reads:1	Hits:2	Allocated_reads:0.5	Strand:+
TGTCCTTCACCAGTTTCTGATCTTCCAG
>Location:NODE_117098_length_959_cov_38.440041	Coordinate:686	Reads:4	Hits:2	Allocated_reads:2	Strand:+
TGTCCTTCACCAGTTTCTGATCTTCCAGT
>Location:NODE_117098_length_959_cov_38.440041	Coordinate:686	Reads:1	Hits:2	Allocated_reads:0.5	Strand:+
TGTCCTTCACCAGTTTCTGATCTTCCAGGA
>Location:NODE_117098_length_959_cov_38.440041	Coordinate:687	Reads:3	Hits:2	Allocated_reads:1.5	Strand:-
GAAGATCAGAAACTGGTGAAGGAC
>Location:NODE_117098_length_959_cov_38.440041	Coordinate:687	Reads:1	Hits:2	Allocated_reads:0.5	Strand:+
GTCCTTCACCAGTTTCTGATCTTCCAG
>Location:NODE_117098_length_959_cov_38.440041	Coordinate:688	Reads:1	Hits:2	Allocated_reads:0.5	Strand:+
TCCTTCACCAGTTTCTGATCTTCC
>Location:NODE_117098_length_959_cov_38.440041	Coordinate:688	Reads:2	Hits:2	Allocated_reads:1	Strand:+
TCCTTCACCAGTTTCTGATCTTCCAGT
>Location:NODE_117098_length_959_cov_38.440041	Coordinate:688	Reads:21	Hits:2	Allocated_reads:10.5	Strand:+
TCCTTCACCAGTTTCTGATCTTCCAGGAC
>Location:NODE_117098_length_959_cov_38.440041	Coordinate:688	Reads:6	Hits:2	Allocated_reads:3	Strand:+
TCCTTCACCAGTTTCTGATCTTCCAGGACT
>Location:NODE_117098_length_959_cov_38.440041	Coordinate:688	Reads:3	Hits:2	Allocated_reads:1.5	Strand:+
TCCTTCACCAGTTTCTGATCTTCCAGGACTT
>Location:NODE_117098_length_959_cov_38.440041	Coordinate:689	Reads:3	Hits:2	Allocated_reads:1.5	Strand:+
CCTTCACCAGTTTCTGATCTTCCAGGAC
>Location:NODE_117098_length_959_cov_38.440041	Coordinate:689	Reads:1	Hits:2	Allocated_reads:0.5	Strand:+
CCTTCACCAGTTTCTGATCTTCCAGGACT
>Location:NODE_117098_length_959_cov_38.440041	Coordinate:689	Reads:1	Hits:2	Allocated_reads:0.5	Strand:-
TGGAAGATCAGAAACTGGTGAAGG
>Location:NODE_117098_length_959_cov_38.440041	Coordinate:690	Reads:1	Hits:2	Allocated_reads:0.5	Strand:-
AAGTCCTGGAAGATCAGAAACTGGTGAAG
>Location:NODE_117098_length_959_cov_38.440041	Coordinate:690	Reads:1	Hits:2	Allocated_reads:0.5	Strand:-
AGTCCTGGAAGATCAGAAACTGGTGAAG
>Location:NODE_117098_length_959_cov_38.440041	Coordinate:690	Reads:6	Hits:2	Allocated_reads:3	Strand:+
CTTCACCAGTTTCTGATCTTCCAGGAC
>Location:NODE_117098_length_959_cov_38.440041	Coordinate:690	Reads:1	Hits:2	Allocated_reads:0.5	Strand:+
CTTCACCAGTTTCTGATCTTCCAGGACT
>Location:NODE_117098_length_959_cov_38.440041	Coordinate:690	Reads:2	Hits:2	Allocated_reads:1	Strand:-
TCCTGGAAGATCAGAAACTGGTGAAG
>Location:NODE_117098_length_959_cov_38.440041	Coordinate:691	Reads:1	Hits:2	Allocated_reads:0.5	Strand:-
AAGTCCTGGAAGATCAGAAACTGGTGAA
>Location:NODE_117098_length_959_cov_38.440041	Coordinate:691	Reads:23	Hits:2	Allocated_reads:11.5	Strand:+
TTCACCAGTTTCTGATCTTCCAGGAC
>Location:NODE_117098_length_959_cov_38.440041	Coordinate:691	Reads:3	Hits:2	Allocated_reads:1.5	Strand:+
TTCACCAGTTTCTGATCTTCCAGGACT
>Location:NODE_117098_length_959_cov_38.440041	Coordinate:691	Reads:2	Hits:2	Allocated_reads:1	Strand:+
TTCACCAGTTTCTGATCTTCCAGGACTTT
>Location:NODE_117098_length_959_cov_38.440041	Coordinate:691	Reads:1	Hits:2	Allocated_reads:0.5	Strand:+
TTCACCAGTTTCTGATCTTCCAGGACTTTC
>Location:NODE_117098_length_959_cov_38.440041	Coordinate:692	Reads:1	Hits:2	Allocated_reads:0.5	Strand:+
TCACCAGTTTCTGATCTTCCAAAA
>Location:NODE_117098_length_959_cov_38.440041	Coordinate:692	Reads:1	Hits:2	Allocated_reads:0.5	Strand:+
TCACCAGTTTCTGATCTTCCAGGA
>Location:NODE_117098_length_959_cov_38.440041	Coordinate:692	Reads:8	Hits:2	Allocated_reads:4	Strand:+
TCACCAGTTTCTGATCTTCCAGGAC
>Location:NODE_117098_length_959_cov_38.440041	Coordinate:692	Reads:1	Hits:2	Allocated_reads:0.5	Strand:+
TCACCAGTTTCTGATCTTCCAGGACTTTC
>Location:NODE_117098_length_959_cov_38.440041	Coordinate:692	Reads:1	Hits:2	Allocated_reads:0.5	Strand:+
TCACCAGTTTCTGATCTTCCAGGACTTTCTC
>Location:NODE_117098_length_959_cov_38.440041	Coordinate:692	Reads:3	Hits:2	Allocated_reads:1.5	Strand:-
TCCTGGAAGATCAGAAACTGGTGA
>Location:NODE_117098_length_959_cov_38.440041	Coordinate:693	Reads:1	Hits:2	Allocated_reads:0.5	Strand:-
AAGTCCTGGAAGATCAGAAACTGGTG
>Location:NODE_117098_length_959_cov_38.440041	Coordinate:693	Reads:1	Hits:2	Allocated_reads:0.5	Strand:+
CACCAGTTTCTGATCTTCCAGGAG
>Location:NODE_117098_length_959_cov_38.440041	Coordinate:693	Reads:4	Hits:2	Allocated_reads:2	Strand:+
CACCAGTTTCTGATCTTCCAGGAC
>Location:NODE_117098_length_959_cov_38.440041	Coordinate:694	Reads:1	Hits:2	Allocated_reads:0.5	Strand:-
AAGAGAAAGTCCTGGAAGATCAGAAACTGGT
>Location:NODE_117098_length_959_cov_38.440041	Coordinate:694	Reads:5	Hits:2	Allocated_reads:2.5	Strand:-
AAGTCCTGGAAGATCAGAAACTGGT
>Location:NODE_117098_length_959_cov_38.440041	Coordinate:694	Reads:1	Hits:2	Allocated_reads:0.5	Strand:-
AGAGAAAGTCCTGGAAGATCAGAAACTGGT
>Location:NODE_117098_length_959_cov_38.440041	Coordinate:694	Reads:3	Hits:2	Allocated_reads:1.5	Strand:-
AGTCCTGGAAGATCAGAAACTGGT
>Location:NODE_117098_length_959_cov_38.440041	Coordinate:694	Reads:2	Hits:2	Allocated_reads:1	Strand:-
GAGAAAGTCCTGGAAGATCAGAAACTGGT
>Location:NODE_117098_length_959_cov_38.440041	Coordinate:695	Reads:1	Hits:2	Allocated_reads:0.5	Strand:+
CCAGTTTCTGATCTTCCAGGACTT
>Location:NODE_117098_length_959_cov_38.440041	Coordinate:697	Reads:1	Hits:2	Allocated_reads:0.5	Strand:-
AAAAGAGAAAGTCCTGGAAGATCAGAAACT
>Location:NODE_117098_length_959_cov_38.440041	Coordinate:697	Reads:3	Hits:2	Allocated_reads:1.5	Strand:-
AAAGAGAAAGTCCTGGAAGATCAGAAACT
>Location:NODE_117098_length_959_cov_38.440041	Coordinate:697	Reads:4	Hits:2	Allocated_reads:2	Strand:-
AGAGAAAGTCCTGGAAGATCAGAAACT
>Location:NODE_117098_length_959_cov_38.440041	Coordinate:698	Reads:1	Hits:2	Allocated_reads:0.5	Strand:-
AAAAAGAGAAAGTCCTGGAAGATCAGAAAC
>Location:NODE_117098_length_959_cov_38.440041	Coordinate:698	Reads:1	Hits:2	Allocated_reads:0.5	Strand:-
AAAGAGAAAGTCCTGGAAGATCAGAAAC
>Location:NODE_117098_length_959_cov_38.440041	Coordinate:698	Reads:2	Hits:2	Allocated_reads:1	Strand:-
AGAGAAAGTCCTGGAAGATCAGAAAC
>Location:NODE_117098_length_959_cov_38.440041	Coordinate:698	Reads:1	Hits:2	Allocated_reads:0.5	Strand:+
GTTTCTGATCTTCCAGGACTTTCTCTT
>Location:NODE_117098_length_959_cov_38.440041	Coordinate:698	Reads:5	Hits:2	Allocated_reads:2.5	Strand:+
GTTTCTGATCTTCCAGGACTTTCTCTTTT
>Location:NODE_117098_length_959_cov_38.440041	Coordinate:699	Reads:1	Hits:2	Allocated_reads:0.5	Strand:+
TTTCTGATCTTCCAGGACTTTCTCT
>Location:NODE_117098_length_959_cov_38.440041	Coordinate:699	Reads:3	Hits:2	Allocated_reads:1.5	Strand:+
TTTCTGATCTTCCAGGACTTTCTCTTT
>Location:NODE_117098_length_959_cov_38.440041	Coordinate:699	Reads:1	Hits:2	Allocated_reads:0.5	Strand:+
TTTCTGATCTTCCAGGACTTTCTCTTTG
>Location:NODE_117098_length_959_cov_38.440041	Coordinate:699	Reads:32	Hits:2	Allocated_reads:16	Strand:+
TTTCTGATCTTCCAGGACTTTCTCTTTT
>Location:NODE_117098_length_959_cov_38.440041	Coordinate:699	Reads:1	Hits:2	Allocated_reads:0.5	Strand:+
TTTCTGATCTTCCAGGACTTTCTCTTTTTC
>Location:NODE_117098_length_959_cov_38.440041	Coordinate:699	Reads:5	Hits:2	Allocated_reads:2.5	Strand:+
TTTCTGATCTTCCAGGACTTTCTCTTTTTCT
>Location:NODE_117098_length_959_cov_38.440041	Coordinate:700	Reads:3	Hits:2	Allocated_reads:1.5	Strand:+
TTCTGATCTTCCAGGACTTTCTCT
>Location:NODE_117098_length_959_cov_38.440041	Coordinate:700	Reads:2	Hits:2	Allocated_reads:1	Strand:+
TTCTGATCTTCCAGGACTTTCTCTT
>Location:NODE_117098_length_959_cov_38.440041	Coordinate:700	Reads:4	Hits:2	Allocated_reads:2	Strand:+
TTCTGATCTTCCAGGACTTTCTCTTT
>Location:NODE_117098_length_959_cov_38.440041	Coordinate:700	Reads:41	Hits:2	Allocated_reads:20.5	Strand:+
TTCTGATCTTCCAGGACTTTCTCTTTT
>Location:NODE_117098_length_959_cov_38.440041	Coordinate:700	Reads:1	Hits:2	Allocated_reads:0.5	Strand:+
TTCTGATCTTCCAGGACTTTCTCTTTTT
>Location:NODE_117098_length_959_cov_38.440041	Coordinate:700	Reads:2	Hits:2	Allocated_reads:1	Strand:+
TTCTGATCTTCCAGGACTTTCTCTTTTTT
>Location:NODE_117098_length_959_cov_38.440041	Coordinate:700	Reads:6	Hits:2	Allocated_reads:3	Strand:+
TTCTGATCTTCCAGGACTTTCTCTTTTTC
>Location:NODE_117098_length_959_cov_38.440041	Coordinate:700	Reads:1	Hits:2	Allocated_reads:0.5	Strand:+
TTCTGATCTTCCAGGACTTTCCCTTTTTCT
>Location:NODE_117098_length_959_cov_38.440041	Coordinate:700	Reads:17	Hits:2	Allocated_reads:8.5	Strand:+
TTCTGATCTTCCAGGACTTTCTCTTTTTCT
>Location:NODE_117098_length_959_cov_38.440041	Coordinate:700	Reads:2	Hits:2	Allocated_reads:1	Strand:+
TTCTGATCTTCCAGGACTTTCTCTTTTTCTTCC
>Location:NODE_117098_length_959_cov_38.440041	Coordinate:701	Reads:1	Hits:2	Allocated_reads:0.5	Strand:-
AAAGAGAAAGTCCTGGAAGATCAGA
>Location:NODE_117098_length_959_cov_38.440041	Coordinate:701	Reads:1	Hits:2	Allocated_reads:0.5	Strand:-
AAGAAAAAGAGAAAGTCCTGGAAGATCAGA
>Location:NODE_117098_length_959_cov_38.440041	Coordinate:701	Reads:18	Hits:2	Allocated_reads:9	Strand:+
TCTGATCTTCCAGGACTTTCTCTTTT
>Location:NODE_117098_length_959_cov_38.440041	Coordinate:701	Reads:6	Hits:2	Allocated_reads:3	Strand:+
TCTGATCTTCCAGGACTTTCTCTTTTT
>Location:NODE_117098_length_959_cov_38.440041	Coordinate:701	Reads:3	Hits:2	Allocated_reads:1.5	Strand:+
TCTGATCTTCCAGGACTTTCTCTTTTTT
>Location:NODE_117098_length_959_cov_38.440041	Coordinate:701	Reads:9	Hits:2	Allocated_reads:4.5	Strand:+
TCTGATCTTCCAGGACTTTCTCTTTTTC
>Location:NODE_117098_length_959_cov_38.440041	Coordinate:701	Reads:1	Hits:2	Allocated_reads:0.5	Strand:+
TCTGATCTTCCAGGACTTTCTCTTTTTCG
>Location:NODE_117098_length_959_cov_38.440041	Coordinate:701	Reads:38	Hits:2	Allocated_reads:19	Strand:+
TCTGATCTTCCAGGACTTTCTCTTTTTCT
>Location:NODE_117098_length_959_cov_38.440041	Coordinate:701	Reads:2	Hits:2	Allocated_reads:1	Strand:+
TCTGATCTTCCAGGACTTTCTCTTTTTCTT
>Location:NODE_117098_length_959_cov_38.440041	Coordinate:701	Reads:1	Hits:2	Allocated_reads:0.5	Strand:+
TCTGATCTTCCAGGACTTTCTCTTTTTCTTC
>Location:NODE_117098_length_959_cov_38.440041	Coordinate:701	Reads:2	Hits:2	Allocated_reads:1	Strand:+
TCTGATCTTCCAGGACTTTCTCTTTTTCTTCC
>Location:NODE_117098_length_959_cov_38.440041	Coordinate:702	Reads:1	Hits:2	Allocated_reads:0.5	Strand:-
AAAAGAGAAAGTCCTGGAAGATCAG
>Location:NODE_117098_length_959_cov_38.440041	Coordinate:702	Reads:1	Hits:2	Allocated_reads:0.5	Strand:-
AAAGAGAAAGTCCTGGAAGATCAG
>Location:NODE_117098_length_959_cov_38.440041	Coordinate:702	Reads:1	Hits:2	Allocated_reads:0.5	Strand:+
CTGATCTTCCAGGACTTTCTCTTTT
>Location:NODE_117098_length_959_cov_38.440041	Coordinate:702	Reads:1	Hits:2	Allocated_reads:0.5	Strand:+
CTGATCTTCCAGGACTTTCTCTTTTTCTTCC
>Location:NODE_117098_length_959_cov_38.440041	Coordinate:703	Reads:2	Hits:2	Allocated_reads:1	Strand:+
TGATCTTCCAGGACTTTCTCTTTT
>Location:NODE_117098_length_959_cov_38.440041	Coordinate:703	Reads:1	Hits:2	Allocated_reads:0.5	Strand:+
TGATCTTCCAGGACTTTCTATTTTTC
>Location:NODE_117098_length_959_cov_38.440041	Coordinate:703	Reads:1	Hits:2	Allocated_reads:0.5	Strand:+
TGATCTTCCAGGACTTTCTCTTTTTT
>Location:NODE_117098_length_959_cov_38.440041	Coordinate:703	Reads:13	Hits:2	Allocated_reads:6.5	Strand:+
TGATCTTCCAGGACTTTCTCTTTTTC
>Location:NODE_117098_length_959_cov_38.440041	Coordinate:703	Reads:24	Hits:2	Allocated_reads:12	Strand:+
TGATCTTCCAGGACTTTCTCTTTTTCT
>Location:NODE_117098_length_959_cov_38.440041	Coordinate:703	Reads:5	Hits:2	Allocated_reads:2.5	Strand:+
TGATCTTCCAGGACTTTCTCTTTTTCTT
>Location:NODE_117098_length_959_cov_38.440041	Coordinate:703	Reads:2	Hits:2	Allocated_reads:1	Strand:+
TGATCTTCCAGGACTTTCTCTTTTTCTTC
>Location:NODE_117098_length_959_cov_38.440041	Coordinate:703	Reads:136	Hits:2	Allocated_reads:68	Strand:+
TGATCTTCCAGGACTTTCTCTTTTTCTTCC
>Location:NODE_117098_length_959_cov_38.440041	Coordinate:703	Reads:1	Hits:2	Allocated_reads:0.5	Strand:+
TGATCTTCCAGGACTTTCTCTTTTTCTTCCT
>Location:NODE_117098_length_959_cov_38.440041	Coordinate:703	Reads:2	Hits:2	Allocated_reads:1	Strand:+
TGATCTTCCAGGACTTTCTCTTTTTCTTCCTC
>Location:NODE_117098_length_959_cov_38.440041	Coordinate:704	Reads:1	Hits:2	Allocated_reads:0.5	Strand:-
AAAAAGAGAAAGTCCTGGAAGATC
>Location:NODE_117098_length_959_cov_38.440041	Coordinate:704	Reads:3	Hits:2	Allocated_reads:1.5	Strand:+
GATCTTCCAGGACTTTCTCTTTTTC
>Location:NODE_117098_length_959_cov_38.440041	Coordinate:704	Reads:2	Hits:2	Allocated_reads:1	Strand:+
GATCTTCCAGGACTTTCTCTTTTTCT
>Location:NODE_117098_length_959_cov_38.440041	Coordinate:704	Reads:12	Hits:2	Allocated_reads:6	Strand:+
GATCTTCCAGGACTTTCTCTTTTTCTTCC
>Location:NODE_117098_length_959_cov_38.440041	Coordinate:704	Reads:1	Hits:2	Allocated_reads:0.5	Strand:+
GATCTTCCAGGACTTTCTCTTTTTCTTCCTCC
>Location:NODE_117098_length_959_cov_38.440041	Coordinate:705	Reads:7	Hits:2	Allocated_reads:3.5	Strand:+
ATCTTCCAGGACTTTCTCTTTTTCTTCC
>Location:NODE_117098_length_959_cov_38.440041	Coordinate:706	Reads:2	Hits:2	Allocated_reads:1	Strand:+
TCTTCCAGGACTTTCTCTTTTTCT
>Location:NODE_117098_length_959_cov_38.440041	Coordinate:706	Reads:1	Hits:2	Allocated_reads:0.5	Strand:+
TCTTCCAGGACTTTCTCTTTTTCTT
>Location:NODE_117098_length_959_cov_38.440041	Coordinate:706	Reads:8	Hits:2	Allocated_reads:4	Strand:+
TCTTCCAGGACTTTCTCTTTTTCTTC
>Location:NODE_117098_length_959_cov_38.440041	Coordinate:706	Reads:1	Hits:2	Allocated_reads:0.5	Strand:+
TCTTCCAGGACTTTCTCTTTCTCTTCC
>Location:NODE_117098_length_959_cov_38.440041	Coordinate:706	Reads:1	Hits:2	Allocated_reads:0.5	Strand:+
TCTTCCAGGACTTTCTCTTTTTCCTCC
>Location:NODE_117098_length_959_cov_38.440041	Coordinate:706	Reads:1	Hits:2	Allocated_reads:0.5	Strand:+
TCTTCCAGGACTTTCTCTTTTTCTTAC
>Location:NODE_117098_length_959_cov_38.440041	Coordinate:706	Reads:247	Hits:2	Allocated_reads:123.5	Strand:+
TCTTCCAGGACTTTCTCTTTTTCTTCC
>Location:NODE_117098_length_959_cov_38.440041	Coordinate:706	Reads:8	Hits:2	Allocated_reads:4	Strand:+
TCTTCCAGGACTTTCTCTTTTTCTTCCT
>Location:NODE_117098_length_959_cov_38.440041	Coordinate:706	Reads:10	Hits:2	Allocated_reads:5	Strand:+
TCTTCCAGGACTTTCTCTTTTTCTTCCTC
>Location:NODE_117098_length_959_cov_38.440041	Coordinate:706	Reads:26	Hits:2	Allocated_reads:13	Strand:+
TCTTCCAGGACTTTCTCTTTTTCTTCCTCC
>Location:NODE_117098_length_959_cov_38.440041	Coordinate:706	Reads:3	Hits:2	Allocated_reads:1.5	Strand:+
TCTTCCAGGACTTTCTCTTTTTCTTCCTCCA
>Location:NODE_117098_length_959_cov_38.440041	Coordinate:707	Reads:1	Hits:2	Allocated_reads:0.5	Strand:+
CTTCCAGGACTTTCTCTTTTTCTTC
>Location:NODE_117098_length_959_cov_38.440041	Coordinate:707	Reads:6	Hits:2	Allocated_reads:3	Strand:+
CTTCCAGGACTTTCTCTTTTTCTTCC
>Location:NODE_117098_length_959_cov_38.440041	Coordinate:707	Reads:3	Hits:2	Allocated_reads:1.5	Strand:+
CTTCCAGGACTTTCTCTTTTTCTTCCTCC
>Location:NODE_117098_length_959_cov_38.440041	Coordinate:707	Reads:1	Hits:2	Allocated_reads:0.5	Strand:+
CTTCCAGGACTTTCTCTTTTTCTTCCTCCAGA
>Location:NODE_117098_length_959_cov_38.440041	Coordinate:708	Reads:30	Hits:2	Allocated_reads:15	Strand:+
TTCCAGGACTTTCTCTTTTTCTTCC
>Location:NODE_117098_length_959_cov_38.440041	Coordinate:708	Reads:4	Hits:2	Allocated_reads:2	Strand:+
TTCCAGGACTTTCTCTTTTTCTTCCT
>Location:NODE_117098_length_959_cov_38.440041	Coordinate:708	Reads:2	Hits:2	Allocated_reads:1	Strand:+
TTCCAGGACTTTCTCTTTTTCTTCCTC
>Location:NODE_117098_length_959_cov_38.440041	Coordinate:708	Reads:1	Hits:2	Allocated_reads:0.5	Strand:+
TTCCAGGACTTTCTCTTTTTCTTCCTAC
>Location:NODE_117098_length_959_cov_38.440041	Coordinate:708	Reads:1	Hits:2	Allocated_reads:0.5	Strand:+
TTCCAGGACTTTCTCTTTTTCTTCCTCA
>Location:NODE_117098_length_959_cov_38.440041	Coordinate:708	Reads:56	Hits:2	Allocated_reads:28	Strand:+
TTCCAGGACTTTCTCTTTTTCTTCCTCC
>Location:NODE_117098_length_959_cov_38.440041	Coordinate:708	Reads:3	Hits:2	Allocated_reads:1.5	Strand:+
TTCCAGGACTTTCTCTTTTTCTTCCTCCA
>Location:NODE_117098_length_959_cov_38.440041	Coordinate:708	Reads:1	Hits:2	Allocated_reads:0.5	Strand:+
TTCCAGGACTTTCTCTTTTTCTTCCTCCAGA
>Location:NODE_117098_length_959_cov_38.440041	Coordinate:709	Reads:30	Hits:2	Allocated_reads:15	Strand:+
TCCAGGACTTTCTCTTTTTCTTCC
>Location:NODE_117098_length_959_cov_38.440041	Coordinate:709	Reads:4	Hits:2	Allocated_reads:2	Strand:+
TCCAGGACTTTCTCTTTTTCTTCCT
>Location:NODE_117098_length_959_cov_38.440041	Coordinate:709	Reads:4	Hits:2	Allocated_reads:2	Strand:+
TCCAGGACTTTCTCTTTTTCTTCCTC
>Location:NODE_117098_length_959_cov_38.440041	Coordinate:709	Reads:58	Hits:2	Allocated_reads:29	Strand:+
TCCAGGACTTTCTCTTTTTCTTCCTCC
>Location:NODE_117098_length_959_cov_38.440041	Coordinate:709	Reads:11	Hits:2	Allocated_reads:5.5	Strand:+
TCCAGGACTTTCTCTTTTTCTTCCTCCA
>Location:NODE_117098_length_959_cov_38.440041	Coordinate:709	Reads:1	Hits:2	Allocated_reads:0.5	Strand:+
TCCAGGACTTTCTCTTTTTCTTCCTCCAA
>Location:NODE_117098_length_959_cov_38.440041	Coordinate:709	Reads:30	Hits:2	Allocated_reads:15	Strand:+
TCCAGGACTTTCTCTTTTTCTTCCTCCAGA
>Location:NODE_117098_length_959_cov_38.440041	Coordinate:709	Reads:1	Hits:2	Allocated_reads:0.5	Strand:+
TCCAGGACTTTCTCTTTTTCTTCCTCCAGAG
>Location:NODE_117098_length_959_cov_38.440041	Coordinate:709	Reads:4	Hits:2	Allocated_reads:2	Strand:+
TCCAGGACTTTCTCTTTTTCTTCCTCCAGAT
>Location:NODE_117098_length_959_cov_38.440041	Coordinate:709	Reads:3	Hits:2	Allocated_reads:1.5	Strand:+
TCCAGGACTTTCTCTTTTTCTTCCTCCAGATT
>Location:NODE_117098_length_959_cov_38.440041	Coordinate:709	Reads:1	Hits:2	Allocated_reads:0.5	Strand:+
TCCAGGACTTTCTCTTTTTCTTCCTCCAGATTT
>Location:NODE_117098_length_959_cov_38.440041	Coordinate:709	Reads:1	Hits:2	Allocated_reads:0.5	Strand:+
TCCAGGACTTTCTCTTTTTCTTCCTCCAGATTTTC
>Location:NODE_117098_length_959_cov_38.440041	Coordinate:710	Reads:1	Hits:2	Allocated_reads:0.5	Strand:+
CCAGGACTTTCTCTTTTTCTTCCTCC
>Location:NODE_117098_length_959_cov_38.440041	Coordinate:711	Reads:1	Hits:2	Allocated_reads:0.5	Strand:+
CAGGACTTTCTCTTTTTCTTCCTCC
>Location:NODE_117098_length_959_cov_38.440041	Coordinate:711	Reads:4	Hits:2	Allocated_reads:2	Strand:+
CAGGACTTTCTCTTTTTCTTCCTCCAGA
>Location:NODE_117098_length_959_cov_38.440041	Coordinate:711	Reads:3	Hits:2	Allocated_reads:1.5	Strand:+
CAGGACTTTCTCTTTTTCTTCCTCCAGAT
>Location:NODE_117098_length_959_cov_38.440041	Coordinate:711	Reads:2	Hits:2	Allocated_reads:1	Strand:+
CAGGACTTTCTCTTTTTCTTCCTCCAGATT
>Location:NODE_117098_length_959_cov_38.440041	Coordinate:712	Reads:1	Hits:2	Allocated_reads:0.5	Strand:+
AGGACTTTCTCTTTTTCTTCCTCCAGATT
>Location:NODE_117098_length_959_cov_38.440041	Coordinate:713	Reads:1	Hits:2	Allocated_reads:0.5	Strand:-
ATCTGGAGGAAGAAAAAGAGAAAGTCC
>Location:NODE_117098_length_959_cov_38.440041	Coordinate:714	Reads:1	Hits:2	Allocated_reads:0.5	Strand:+
GACTTTCTCTTTTTCTTCCTCCAGAT
>Location:NODE_117098_length_959_cov_38.440041	Coordinate:714	Reads:1	Hits:2	Allocated_reads:0.5	Strand:+
GACTTTCTCTTTTTCTTCCTCCAGATT
>Location:NODE_117098_length_959_cov_38.440041	Coordinate:716	Reads:1	Hits:2	Allocated_reads:0.5	Strand:+
CTTTCTCTTTTTCTTCCTCCAGATTTTC
>Location:NODE_117098_length_959_cov_38.440041	Coordinate:718	Reads:4	Hits:2	Allocated_reads:2	Strand:+
TTCTCTTTTTCTTCCTCCAGATTTTCTGTT
>Location:NODE_117098_length_959_cov_38.440041	Coordinate:719	Reads:3	Hits:2	Allocated_reads:1.5	Strand:+
TCTCTTTTTCTTCCTCCAGATTTTCTGTT
>Location:NODE_117098_length_959_cov_38.440041	Coordinate:720	Reads:1	Hits:2	Allocated_reads:0.5	Strand:-
ACAGAAAATCTGGAGGAAGAAAAAGAG
>Location:NODE_117098_length_959_cov_38.440041	Coordinate:721	Reads:2	Hits:2	Allocated_reads:1	Strand:+
TCTTTTTCTTCCTCCAGATTTTCTGTT
>Location:NODE_117098_length_959_cov_38.440041	Coordinate:723	Reads:2	Hits:2	Allocated_reads:1	Strand:+
TTTTTCTTCCTCCAGATTTTCTGTT
>Location:NODE_117098_length_959_cov_38.440041	Coordinate:723	Reads:1	Hits:2	Allocated_reads:0.5	Strand:+
TTTTTCTTCCTCCAGATTTTCTGTTTG
>Location:NODE_117098_length_959_cov_38.440041	Coordinate:723	Reads:2	Hits:2	Allocated_reads:1	Strand:+
TTTTTCTTCCTCCAGATTTTCTGTTTGT
>Location:NODE_117098_length_959_cov_38.440041	Coordinate:723	Reads:2	Hits:2	Allocated_reads:1	Strand:+
TTTTTCTTCCTCCAGATTTTCTGTTTGTG
>Location:NODE_117098_length_959_cov_38.440041	Coordinate:723	Reads:2	Hits:2	Allocated_reads:1	Strand:+
TTTTTCTTCCTCCAGATTTTCTGTTTGTGT
>Location:NODE_117098_length_959_cov_38.440041	Coordinate:724	Reads:2	Hits:2	Allocated_reads:1	Strand:+
TTTTCTTCCTCCAGATTTTCTGTT
>Location:NODE_117098_length_959_cov_38.440041	Coordinate:724	Reads:1	Hits:2	Allocated_reads:0.5	Strand:+
TTTTCTTCCTCCAGATTTTCTGTTTG
>Location:NODE_117098_length_959_cov_38.440041	Coordinate:724	Reads:1	Hits:2	Allocated_reads:0.5	Strand:+
TTTTCTTCCTCCAGATTTTCTGTTTGT
>Location:NODE_117098_length_959_cov_38.440041	Coordinate:724	Reads:4	Hits:2	Allocated_reads:2	Strand:+
TTTTCTTCCTCCAGATTTTCTGTTTGTG
>Location:NODE_117098_length_959_cov_38.440041	Coordinate:724	Reads:1	Hits:2	Allocated_reads:0.5	Strand:+
TTTTCTTCCTCCAGATTTTCTGTTTGTGT
>Location:NODE_117098_length_959_cov_38.440041	Coordinate:725	Reads:1	Hits:2	Allocated_reads:0.5	Strand:+
TTTCTTCCTCCAGATTTTCTGTTT
>Location:NODE_117098_length_959_cov_38.440041	Coordinate:725	Reads:2	Hits:2	Allocated_reads:1	Strand:+
TTTCTTCCTCCAGATTTTCTGTTTG
>Location:NODE_117098_length_959_cov_38.440041	Coordinate:725	Reads:2	Hits:2	Allocated_reads:1	Strand:+
TTTCTTCCTCCAGATTTTCTGTTTGT
>Location:NODE_117098_length_959_cov_38.440041	Coordinate:725	Reads:2	Hits:2	Allocated_reads:1	Strand:+
TTTCTTCCTCCAGATTTTCTGTTTGTG
>Location:NODE_117098_length_959_cov_38.440041	Coordinate:725	Reads:4	Hits:2	Allocated_reads:2	Strand:+
TTTCTTCCTCCAGATTTTCTGTTTGTGT
>Location:NODE_117098_length_959_cov_38.440041	Coordinate:725	Reads:4	Hits:2	Allocated_reads:2	Strand:+
TTTCTTCCTCCAGATTTTCTGTTTGTGTT
>Location:NODE_117098_length_959_cov_38.440041	Coordinate:726	Reads:1	Hits:2	Allocated_reads:0.5	Strand:+
TTCTTCCTCCAGATTTTCTGTTTG
>Location:NODE_117098_length_959_cov_38.440041	Coordinate:726	Reads:2	Hits:2	Allocated_reads:1	Strand:+
TTCTTCCTCCAGATTTTCTGTTTGTGT
>Location:NODE_117098_length_959_cov_38.440041	Coordinate:726	Reads:1	Hits:2	Allocated_reads:0.5	Strand:+
TTCTTCCTCCAGATTTTCTGTTTGTGTT
>Location:NODE_117098_length_959_cov_38.440041	Coordinate:726	Reads:1	Hits:2	Allocated_reads:0.5	Strand:+
TTCTTCCTCCAGATTTTCTGTTTGTGTTT
>Location:NODE_117098_length_959_cov_38.440041	Coordinate:727	Reads:1	Hits:2	Allocated_reads:0.5	Strand:+
TCTTCCTCCAGATTTTCTGTTTGT
>Location:NODE_117098_length_959_cov_38.440041	Coordinate:727	Reads:1	Hits:2	Allocated_reads:0.5	Strand:+
TCTTCCTCCAGATTTTCTGTTTGTG
>Location:NODE_117098_length_959_cov_38.440041	Coordinate:739	Reads:1	Hits:2	Allocated_reads:0.5	Strand:-
AGTGGAATCAGAAAACACAAACAGAAAA
>Location:NODE_117098_length_959_cov_38.440041	Coordinate:748	Reads:1	Hits:2	Allocated_reads:0.5	Strand:+
TGTGTTTTCTGATTCCACTGAGTT
>Location:NODE_117098_length_959_cov_38.440041	Coordinate:748	Reads:17	Hits:2	Allocated_reads:8.5	Strand:+
TGTGTTTTCTGATTCCACTGAGTTT
>Location:NODE_117098_length_959_cov_38.440041	Coordinate:748	Reads:3	Hits:2	Allocated_reads:1.5	Strand:+
TGTGTTTTCTGATTCCACTGAGTTTC
>Location:NODE_117098_length_959_cov_38.440041	Coordinate:748	Reads:8	Hits:2	Allocated_reads:4	Strand:+
TGTGTTTTCTGATTCCACTGAGTTTCT
>Location:NODE_117098_length_959_cov_38.440041	Coordinate:748	Reads:1	Hits:2	Allocated_reads:0.5	Strand:+
TGTGTTTTCTGATTCCACTGAGTTTCTC
>Location:NODE_117098_length_959_cov_38.440041	Coordinate:748	Reads:86	Hits:2	Allocated_reads:43	Strand:+
TGTGTTTTCTGATTCCACTGAGTTTCTT
>Location:NODE_117098_length_959_cov_38.440041	Coordinate:748	Reads:16	Hits:2	Allocated_reads:8	Strand:+
TGTGTTTTCTGATTCCACTGAGTTTCTTT
>Location:NODE_117098_length_959_cov_38.440041	Coordinate:748	Reads:2	Hits:2	Allocated_reads:1	Strand:+
TGTGTTTTCTGATTCCACTGAGTTTCTTTC
>Location:NODE_117098_length_959_cov_38.440041	Coordinate:748	Reads:1	Hits:2	Allocated_reads:0.5	Strand:+
TGTGTTTTCTGATTCCACTGAGTTTCTTTCA
>Location:NODE_117098_length_959_cov_38.440041	Coordinate:748	Reads:3	Hits:2	Allocated_reads:1.5	Strand:+
TGTGTTTTCTGATTCCACTGAGTTTCTTTCAG
>Location:NODE_117098_length_959_cov_38.440041	Coordinate:748	Reads:7	Hits:2	Allocated_reads:3.5	Strand:+
TGTGTTTTCTGATTCCACTGAGTTTCTTTCAGA
>Location:NODE_117098_length_959_cov_38.440041	Coordinate:748	Reads:1	Hits:2	Allocated_reads:0.5	Strand:+
TGTGTTTTCTGATTCCACTGAGTTTCTTTCAGAGG
>Location:NODE_117098_length_959_cov_38.440041	Coordinate:749	Reads:4	Hits:2	Allocated_reads:2	Strand:-
AAGAAACTCAGTGGAATCAGAAAACAC
>Location:NODE_117098_length_959_cov_38.440041	Coordinate:749	Reads:1	Hits:2	Allocated_reads:0.5	Strand:-
GAAACTCAGTGGAATCAGAAAACAC
>Location:NODE_117098_length_959_cov_38.440041	Coordinate:750	Reads:1	Hits:2	Allocated_reads:0.5	Strand:-
AAGAAACTCAGTGGAATCAGAAAACA
>Location:NODE_117098_length_959_cov_38.440041	Coordinate:750	Reads:2	Hits:2	Allocated_reads:1	Strand:+
TGTTTTCTGATTCCACTGAGTTTCTT
>Location:NODE_117098_length_959_cov_38.440041	Coordinate:750	Reads:3	Hits:2	Allocated_reads:1.5	Strand:+
TGTTTTCTGATTCCACTGAGTTTCTTT
>Location:NODE_117098_length_959_cov_38.440041	Coordinate:750	Reads:1	Hits:2	Allocated_reads:0.5	Strand:+
TGTTTTCTGATTCCACTGAGTTTCTTTC
>Location:NODE_117098_length_959_cov_38.440041	Coordinate:750	Reads:2	Hits:2	Allocated_reads:1	Strand:+
TGTTTTCTGATTCCACTGAGTTTCTTTCA
>Location:NODE_117098_length_959_cov_38.440041	Coordinate:750	Reads:29	Hits:2	Allocated_reads:14.5	Strand:+
TGTTTTCTGATTCCACTGAGTTTCTTTCAG
>Location:NODE_117098_length_959_cov_38.440041	Coordinate:750	Reads:28	Hits:2	Allocated_reads:14	Strand:+
TGTTTTCTGATTCCACTGAGTTTCTTTCAGA
>Location:NODE_117098_length_959_cov_38.440041	Coordinate:750	Reads:2	Hits:2	Allocated_reads:1	Strand:+
TGTTTTCTGATTCCACTGAGTTTCTTTCAGAG
>Location:NODE_117098_length_959_cov_38.440041	Coordinate:750	Reads:5	Hits:2	Allocated_reads:2.5	Strand:+
TGTTTTCTGATTCCACTGAGTTTCTTTCAGAGG
>Location:NODE_117098_length_959_cov_38.440041	Coordinate:751	Reads:2	Hits:2	Allocated_reads:1	Strand:-
AAGAAACTCAGTGGAATCAGAAAAC
>Location:NODE_117098_length_959_cov_38.440041	Coordinate:751	Reads:1	Hits:2	Allocated_reads:0.5	Strand:+
GTTTTCTGATTCCACTGAGTTTCTTTCA
>Location:NODE_117098_length_959_cov_38.440041	Coordinate:751	Reads:3	Hits:2	Allocated_reads:1.5	Strand:+
GTTTTCTGATTCCACTGAGTTTCTTTCAG
>Location:NODE_117098_length_959_cov_38.440041	Coordinate:751	Reads:1	Hits:2	Allocated_reads:0.5	Strand:+
GTTTTCTGATTCCACTGAGTTTCTTTCAGA
>Location:NODE_117098_length_959_cov_38.440041	Coordinate:752	Reads:1	Hits:2	Allocated_reads:0.5	Strand:-
CTGAAAGAAACTCAGTGGAATCAGAAAA
>Location:NODE_117098_length_959_cov_38.440041	Coordinate:752	Reads:1	Hits:2	Allocated_reads:0.5	Strand:+
TTTTCTGATTCCACTGAGTTTCTT
>Location:NODE_117098_length_959_cov_38.440041	Coordinate:752	Reads:1	Hits:2	Allocated_reads:0.5	Strand:+
TTTTCTGATTCCACTGAGTTTCTTT
>Location:NODE_117098_length_959_cov_38.440041	Coordinate:752	Reads:1	Hits:2	Allocated_reads:0.5	Strand:+
TTTTCTGATTCCACTGAGTTTCTTTC
>Location:NODE_117098_length_959_cov_38.440041	Coordinate:752	Reads:1	Hits:2	Allocated_reads:0.5	Strand:+
TTTTCTGATTCCACTGAGTTTCTTTCA
>Location:NODE_117098_length_959_cov_38.440041	Coordinate:752	Reads:1	Hits:2	Allocated_reads:0.5	Strand:+
TTTTCTGATTCCACTGAGTTTCTTTCAA
>Location:NODE_117098_length_959_cov_38.440041	Coordinate:752	Reads:1	Hits:2	Allocated_reads:0.5	Strand:+
TTTTCTGATTCCACTGAGTTTCTTTCAT
>Location:NODE_117098_length_959_cov_38.440041	Coordinate:752	Reads:19	Hits:2	Allocated_reads:9.5	Strand:+
TTTTCTGATTCCACTGAGTTTCTTTCAG
>Location:NODE_117098_length_959_cov_38.440041	Coordinate:752	Reads:1	Hits:2	Allocated_reads:0.5	Strand:+
TTTTCTGATTCCACTGAGTTTCTTTAAGA
>Location:NODE_117098_length_959_cov_38.440041	Coordinate:752	Reads:36	Hits:2	Allocated_reads:18	Strand:+
TTTTCTGATTCCACTGAGTTTCTTTCAGA
>Location:NODE_117098_length_959_cov_38.440041	Coordinate:752	Reads:1	Hits:2	Allocated_reads:0.5	Strand:+
TTTTCTGATTCCACTGAGTTTCTTTCAGAG
>Location:NODE_117098_length_959_cov_38.440041	Coordinate:752	Reads:1	Hits:2	Allocated_reads:0.5	Strand:+
TTTTCTGATTCCACTGAGCTTCTTTCAGAGG
>Location:NODE_117098_length_959_cov_38.440041	Coordinate:752	Reads:1	Hits:2	Allocated_reads:0.5	Strand:+
TTTTCTGATTCCACTGAGTTTCTTTCGGAGG
>Location:NODE_117098_length_959_cov_38.440041	Coordinate:752	Reads:30	Hits:2	Allocated_reads:15	Strand:+
TTTTCTGATTCCACTGAGTTTCTTTCAGAGG
>Location:NODE_117098_length_959_cov_38.440041	Coordinate:753	Reads:1	Hits:2	Allocated_reads:0.5	Strand:+
TTTCTGATTCCACTGAGTTTCTTT
>Location:NODE_117098_length_959_cov_38.440041	Coordinate:753	Reads:3	Hits:2	Allocated_reads:1.5	Strand:+
TTTCTGATTCCACTGAGTTTCTTTCA
>Location:NODE_117098_length_959_cov_38.440041	Coordinate:753	Reads:58	Hits:2	Allocated_reads:29	Strand:+
TTTCTGATTCCACTGAGTTTCTTTCAG
>Location:NODE_117098_length_959_cov_38.440041	Coordinate:753	Reads:1	Hits:2	Allocated_reads:0.5	Strand:+
TTTCTGATTCCACTGAGTTTCTTCCAGA
>Location:NODE_117098_length_959_cov_38.440041	Coordinate:753	Reads:1	Hits:2	Allocated_reads:0.5	Strand:+
TTTCTGATTCCACTGAGTTTCTTTCATT
>Location:NODE_117098_length_959_cov_38.440041	Coordinate:753	Reads:104	Hits:2	Allocated_reads:52	Strand:+
TTTCTGATTCCACTGAGTTTCTTTCAGA
>Location:NODE_117098_length_959_cov_38.440041	Coordinate:753	Reads:3	Hits:2	Allocated_reads:1.5	Strand:+
TTTCTGATTCCACTGAGTTTCTTTCAGAG
>Location:NODE_117098_length_959_cov_38.440041	Coordinate:753	Reads:77	Hits:2	Allocated_reads:38.5	Strand:+
TTTCTGATTCCACTGAGTTTCTTTCAGAGG
>Location:NODE_117098_length_959_cov_38.440041	Coordinate:753	Reads:1	Hits:2	Allocated_reads:0.5	Strand:+
TTTCTGATTCCACTGAGTTTCTTTCAGAGGGGCCT
>Location:NODE_117098_length_959_cov_38.440041	Coordinate:754	Reads:1	Hits:2	Allocated_reads:0.5	Strand:-
TCTGAAAGAAACTCAGTGGAATCAGAA
>Location:NODE_117098_length_959_cov_38.440041	Coordinate:754	Reads:1	Hits:2	Allocated_reads:0.5	Strand:+
TTCTGATTCCACTGAGTTTCTTTC
>Location:NODE_117098_length_959_cov_38.440041	Coordinate:754	Reads:1	Hits:2	Allocated_reads:0.5	Strand:+
TTCTGATTCCACTGAGTTTCTTTCT
>Location:NODE_117098_length_959_cov_38.440041	Coordinate:754	Reads:5	Hits:2	Allocated_reads:2.5	Strand:+
TTCTGATTCCACTGAGTTTCTTTCA
>Location:NODE_117098_length_959_cov_38.440041	Coordinate:754	Reads:1	Hits:2	Allocated_reads:0.5	Strand:+
TTCTGATTCCACTGAGTTTCTTTCAA
>Location:NODE_117098_length_959_cov_38.440041	Coordinate:754	Reads:104	Hits:2	Allocated_reads:52	Strand:+
TTCTGATTCCACTGAGTTTCTTTCAG
>Location:NODE_117098_length_959_cov_38.440041	Coordinate:754	Reads:1	Hits:2	Allocated_reads:0.5	Strand:+
TTCTGATTCCACTGAGTTTCTTTCAGG
>Location:NODE_117098_length_959_cov_38.440041	Coordinate:754	Reads:2	Hits:2	Allocated_reads:1	Strand:+
TTCTGATTCCACTGAGTTTCTTTCAGT
>Location:NODE_117098_length_959_cov_38.440041	Coordinate:754	Reads:27	Hits:2	Allocated_reads:13.5	Strand:+
TTCTGATTCCACTGAGTTTCTTTCAGA
>Location:NODE_117098_length_959_cov_38.440041	Coordinate:754	Reads:1	Hits:2	Allocated_reads:0.5	Strand:+
TTCTGATTCCACTGAGTTTCTTTCAGAG
>Location:NODE_117098_length_959_cov_38.440041	Coordinate:754	Reads:1	Hits:2	Allocated_reads:0.5	Strand:+
TTCTGATTCCACTGAGTTTCTTTCGGAG
>Location:NODE_117098_length_959_cov_38.440041	Coordinate:754	Reads:201	Hits:2	Allocated_reads:100.5	Strand:+
TTCTGATTCCACTGAGTTTCTTTCAGAGG
>Location:NODE_117098_length_959_cov_38.440041	Coordinate:754	Reads:2	Hits:2	Allocated_reads:1	Strand:+
TTCTGATTCCACTGAGTTTCTTTCAGAGGG
>Location:NODE_117098_length_959_cov_38.440041	Coordinate:754	Reads:1	Hits:2	Allocated_reads:0.5	Strand:+
TTCTGATTCCACTGAGTTTCTTTCAGAGGGT
>Location:NODE_117098_length_959_cov_38.440041	Coordinate:754	Reads:1	Hits:2	Allocated_reads:0.5	Strand:+
TTCTGATTCCACTGAGTTTCTTTCAGAGGGGCCT
>Location:NODE_117098_length_959_cov_38.440041	Coordinate:755	Reads:1	Hits:2	Allocated_reads:0.5	Strand:+
TCTGATTCCACTGAGTTTCTTTCT
>Location:NODE_117098_length_959_cov_38.440041	Coordinate:755	Reads:2	Hits:2	Allocated_reads:1	Strand:+
TCTGATTCCACTGAGTTTCTTTCA
>Location:NODE_117098_length_959_cov_38.440041	Coordinate:755	Reads:30	Hits:2	Allocated_reads:15	Strand:+
TCTGATTCCACTGAGTTTCTTTCAG
>Location:NODE_117098_length_959_cov_38.440041	Coordinate:755	Reads:1	Hits:2	Allocated_reads:0.5	Strand:+
TCTGATTCCACTGAGTTTCTTTCAAG
>Location:NODE_117098_length_959_cov_38.440041	Coordinate:755	Reads:3	Hits:2	Allocated_reads:1.5	Strand:+
TCTGATTCCACTGAGTTTCTTTCAGA
>Location:NODE_117098_length_959_cov_38.440041	Coordinate:755	Reads:6	Hits:2	Allocated_reads:3	Strand:+
TCTGATTCCACTGAGTTTCTTTCAGAG
>Location:NODE_117098_length_959_cov_38.440041	Coordinate:755	Reads:84	Hits:2	Allocated_reads:42	Strand:+
TCTGATTCCACTGAGTTTCTTTCAGAGG
>Location:NODE_117098_length_959_cov_38.440041	Coordinate:755	Reads:1	Hits:2	Allocated_reads:0.5	Strand:+
TCTGATTCCACTGAGTTTCTTTCAGAGGGGCCT
>Location:NODE_117098_length_959_cov_38.440041	Coordinate:756	Reads:1	Hits:2	Allocated_reads:0.5	Strand:+
CTGATTCCACTGAGTTTCTTTCAGA
>Location:NODE_117098_length_959_cov_38.440041	Coordinate:756	Reads:1	Hits:2	Allocated_reads:0.5	Strand:+
CTGATTCCACTGAGTTTCTTTCAGAG
>Location:NODE_117098_length_959_cov_38.440041	Coordinate:756	Reads:1	Hits:2	Allocated_reads:0.5	Strand:+
CTGATTCCACTGAGTTTCTTTCAGAGG
>Location:NODE_117098_length_959_cov_38.440041	Coordinate:756	Reads:1	Hits:2	Allocated_reads:0.5	Strand:+
CTGATTCCACTGAGTTTCTTTCAGAGGG
>Location:NODE_117098_length_959_cov_38.440041	Coordinate:757	Reads:1	Hits:2	Allocated_reads:0.5	Strand:-
CTCTGAAAGAAACTCAGTGGAATCT
>Location:NODE_117098_length_959_cov_38.440041	Coordinate:757	Reads:5	Hits:2	Allocated_reads:2.5	Strand:+
TGATTCCACTGAGTTTCTTTCAGA
>Location:NODE_117098_length_959_cov_38.440041	Coordinate:757	Reads:1	Hits:2	Allocated_reads:0.5	Strand:+
TGATTCCACTGAGTTTCTTTCAGAG
>Location:NODE_117098_length_959_cov_38.440041	Coordinate:757	Reads:7	Hits:2	Allocated_reads:3.5	Strand:+
TGATTCCACTGAGTTTCTTTCAGAGG
>Location:NODE_117098_length_959_cov_38.440041	Coordinate:757	Reads:1	Hits:2	Allocated_reads:0.5	Strand:+
TGATTCCACTGAGTTTCTTTCAGAGGG
>Location:NODE_117098_length_959_cov_38.440041	Coordinate:757	Reads:2	Hits:2	Allocated_reads:1	Strand:+
TGATTCCACTGAGTTTCTTTCAGAGGGGCCT
>Location:NODE_117098_length_959_cov_38.440041	Coordinate:758	Reads:1	Hits:2	Allocated_reads:0.5	Strand:+
GATTCCACTGAGTTTCTTTCAGAG
>Location:NODE_117098_length_959_cov_38.440041	Coordinate:758	Reads:1	Hits:2	Allocated_reads:0.5	Strand:+
GATTCCACTGAGTTTCTTTCAGAGGGGCCT
>Location:NODE_117098_length_959_cov_38.440041	Coordinate:759	Reads:1	Hits:2	Allocated_reads:0.5	Strand:+
ATTCCACTGAGTTTCTTTCAGAGG
>Location:NODE_117098_length_959_cov_38.440041	Coordinate:759	Reads:1	Hits:2	Allocated_reads:0.5	Strand:+
ATTCCACTGAGTTTCTTTCAGAGGGGCCT
>Location:NODE_117098_length_959_cov_38.440041	Coordinate:760	Reads:1	Hits:2	Allocated_reads:0.5	Strand:+
TTCCACTGAGTTTCTTTCAGAGGGGCC
>Location:NODE_117098_length_959_cov_38.440041	Coordinate:760	Reads:1	Hits:2	Allocated_reads:0.5	Strand:+
TTCCACTGAGTTTCTTTCAGAGGGGCCTCG
>Location:NODE_117098_length_959_cov_38.440041	Coordinate:762	Reads:2	Hits:2	Allocated_reads:1	Strand:-
ACGAGGCCCCTCTGAAAGAAACTCAGTGG
>Location:NODE_117098_length_959_cov_38.440041	Coordinate:763	Reads:1	Hits:2	Allocated_reads:0.5	Strand:-
AAACACGAGGCCCCTCTGAAAGAAACTCAGTG
>Location:NODE_117098_length_959_cov_38.440041	Coordinate:763	Reads:7	Hits:2	Allocated_reads:3.5	Strand:-
ACGAGGCCCCTCTGAAAGAAACTCAGTG
>Location:NODE_117098_length_959_cov_38.440041	Coordinate:763	Reads:1	Hits:2	Allocated_reads:0.5	Strand:+
CACTGAGTTTCTTTCAGAGGGGCCT
>Location:NODE_117098_length_959_cov_38.440041	Coordinate:763	Reads:2	Hits:2	Allocated_reads:1	Strand:-
GGCCCCTCTGAAAGAAACTCAGTG
>Location:NODE_117098_length_959_cov_38.440041	Coordinate:764	Reads:2	Hits:2	Allocated_reads:1	Strand:-
AACACGAGGCCCCTCTGAAAGAAACTCAGT
>Location:NODE_117098_length_959_cov_38.440041	Coordinate:764	Reads:2	Hits:2	Allocated_reads:1	Strand:-
ACGAGGCCCCTCTGAAAGAAACTCAGT
>Location:NODE_117098_length_959_cov_38.440041	Coordinate:764	Reads:1	Hits:2	Allocated_reads:0.5	Strand:-
AGAAACACGAGGCCCCTCTGAAAGAAACTCAGT
>Location:NODE_117098_length_959_cov_38.440041	Coordinate:764	Reads:2	Hits:2	Allocated_reads:1	Strand:-
CGAGGCCCCTCTGAAAGAAACTCAGT
>Location:NODE_117098_length_959_cov_38.440041	Coordinate:764	Reads:1	Hits:2	Allocated_reads:0.5	Strand:-
GAAACACGAGGCCCCTCTGAAAGAAACTCAGT
>Location:NODE_117098_length_959_cov_38.440041	Coordinate:765	Reads:1	Hits:2	Allocated_reads:0.5	Strand:-
ACGAGGCCCCTCTGAAAGAAACTCAG
>Location:NODE_117098_length_959_cov_38.440041	Coordinate:767	Reads:1	Hits:2	Allocated_reads:0.5	Strand:-
ACACGAGGCCCCTCTGAAAGAAACTC
>Location:NODE_117098_length_959_cov_38.440041	Coordinate:768	Reads:1	Hits:2	Allocated_reads:0.5	Strand:-
ACACGAGGCCCCTCTGAAAGAAACT
>Location:NODE_117098_length_959_cov_38.440041	Coordinate:768	Reads:1	Hits:2	Allocated_reads:0.5	Strand:-
AGAAACACGAGGCCCCTCTGAAAGAAACT
>Location:NODE_117098_length_959_cov_38.440041	Coordinate:768	Reads:1	Hits:2	Allocated_reads:0.5	Strand:+
AGTTTCTTTCAGAGGGGCCTCGTGTTTCT
>Location:NODE_117098_length_959_cov_38.440041	Coordinate:768	Reads:1	Hits:2	Allocated_reads:0.5	Strand:+
AGTTTCTTTCAGAGGGGCCTCGTGTTTCTGA
>Location:NODE_117098_length_959_cov_38.440041	Coordinate:769	Reads:1	Hits:2	Allocated_reads:0.5	Strand:+
GTTTCTTTCAGAGGGGCCTCGTGTTTC
>Location:NODE_117098_length_959_cov_38.440041	Coordinate:769	Reads:3	Hits:2	Allocated_reads:1.5	Strand:+
GTTTCTTTCAGAGGGGCCTCGTGTTTCT
>Location:NODE_117098_length_959_cov_38.440041	Coordinate:769	Reads:3	Hits:2	Allocated_reads:1.5	Strand:+
GTTTCTTTCAGAGGGGCCTCGTGTTTCTGA
>Location:NODE_117098_length_959_cov_38.440041	Coordinate:770	Reads:1	Hits:2	Allocated_reads:0.5	Strand:+
TTTCTTTCAGAGGGGCCTCGTGTTTCTT
>Location:NODE_117098_length_959_cov_38.440041	Coordinate:770	Reads:3	Hits:2	Allocated_reads:1.5	Strand:+
TTTCTTTCAGAGGGGCCTCGTGTTTCTGA
>Location:NODE_117098_length_959_cov_38.440041	Coordinate:771	Reads:1	Hits:2	Allocated_reads:0.5	Strand:-
AAACACGAGGCCCCTCTGAAAGAA
>Location:NODE_117098_length_959_cov_38.440041	Coordinate:771	Reads:1	Hits:2	Allocated_reads:0.5	Strand:-
AGAAACACGAGGCCCCTCTGAAAGAA
>Location:NODE_117098_length_959_cov_38.440041	Coordinate:771	Reads:1	Hits:2	Allocated_reads:0.5	Strand:-
GCTTCAGAAACACGAGGCCCCTCTGAAAGAA
>Location:NODE_117098_length_959_cov_38.440041	Coordinate:771	Reads:2	Hits:2	Allocated_reads:1	Strand:+
TTCTTTCAGAGGGGCCTCGTGTTT
>Location:NODE_117098_length_959_cov_38.440041	Coordinate:771	Reads:4	Hits:2	Allocated_reads:2	Strand:+
TTCTTTCAGAGGGGCCTCGTGTTTC
>Location:NODE_117098_length_959_cov_38.440041	Coordinate:771	Reads:5	Hits:2	Allocated_reads:2.5	Strand:+
TTCTTTCAGAGGGGCCTCGTGTTTCT
>Location:NODE_117098_length_959_cov_38.440041	Coordinate:771	Reads:16	Hits:2	Allocated_reads:8	Strand:+
TTCTTTCAGAGGGGCCTCGTGTTTCTGA
>Location:NODE_117098_length_959_cov_38.440041	Coordinate:771	Reads:1	Hits:2	Allocated_reads:0.5	Strand:+
TTCTTTCAGAGGGGCCTCGTGTTTCTGAA
>Location:NODE_117098_length_959_cov_38.440041	Coordinate:771	Reads:3	Hits:2	Allocated_reads:1.5	Strand:+
TTCTTTCAGAGGGGCCTCGTGTTTCTGAAGCTT
>Location:NODE_117098_length_959_cov_38.440041	Coordinate:772	Reads:1	Hits:2	Allocated_reads:0.5	Strand:-
AGAAACACGAGGCCCCTCTGAAAGA
>Location:NODE_117098_length_959_cov_38.440041	Coordinate:772	Reads:2	Hits:2	Allocated_reads:1	Strand:+
TCTTTCAGAGGGGCCTCGTGTTTCT
>Location:NODE_117098_length_959_cov_38.440041	Coordinate:773	Reads:4	Hits:2	Allocated_reads:2	Strand:-
AGAAACACGAGGCCCCTCTGAAAG
>Location:NODE_117098_length_959_cov_38.440041	Coordinate:773	Reads:1	Hits:2	Allocated_reads:0.5	Strand:-
CAGAAACACGAGGCCCCTCTGAAAG
>Location:NODE_117098_length_959_cov_38.440041	Coordinate:774	Reads:2	Hits:2	Allocated_reads:1	Strand:-
GCTTCAGAAACACGAGGCCCCTCTGAAA
>Location:NODE_117098_length_959_cov_38.440041	Coordinate:774	Reads:2	Hits:2	Allocated_reads:1	Strand:+
TTTCAGAGGGGCCTCGTGTTTCTGAAGC
>Location:NODE_117098_length_959_cov_38.440041	Coordinate:774	Reads:5	Hits:2	Allocated_reads:2.5	Strand:+
TTTCAGAGGGGCCTCGTGTTTCTGAAGCT
>Location:NODE_117098_length_959_cov_38.440041	Coordinate:774	Reads:12	Hits:2	Allocated_reads:6	Strand:+
TTTCAGAGGGGCCTCGTGTTTCTGAAGCTT
>Location:NODE_117098_length_959_cov_38.440041	Coordinate:775	Reads:3	Hits:2	Allocated_reads:1.5	Strand:+
TTCAGAGGGGCCTCGTGTTTCTGAAGC
>Location:NODE_117098_length_959_cov_38.440041	Coordinate:775	Reads:2	Hits:2	Allocated_reads:1	Strand:+
TTCAGAGGGGCCTCGTGTTTCTGAAGCT
>Location:NODE_117098_length_959_cov_38.440041	Coordinate:775	Reads:7	Hits:2	Allocated_reads:3.5	Strand:+
TTCAGAGGGGCCTCGTGTTTCTGAAGCTT
>Location:NODE_117098_length_959_cov_38.440041	Coordinate:776	Reads:2	Hits:2	Allocated_reads:1	Strand:-
GCTTCAGAAACACGAGGCCCCTCTGA
>Location:NODE_117098_length_959_cov_38.440041	Coordinate:776	Reads:1	Hits:2	Allocated_reads:0.5	Strand:+
TCAGAGGGGCCTCGTGTTTCTGAAG
>Location:NODE_117098_length_959_cov_38.440041	Coordinate:776	Reads:8	Hits:2	Allocated_reads:4	Strand:+
TCAGAGGGGCCTCGTGTTTCTGAAGCT
>Location:NODE_117098_length_959_cov_38.440041	Coordinate:776	Reads:1	Hits:2	Allocated_reads:0.5	Strand:+
TCAGAGGGGCCTCGTGTTTCTGAAGCTA
>Location:NODE_117098_length_959_cov_38.440041	Coordinate:776	Reads:16	Hits:2	Allocated_reads:8	Strand:+
TCAGAGGGGCCTCGTGTTTCTGAAGCTT
>Location:NODE_117098_length_959_cov_38.440041	Coordinate:776	Reads:1	Hits:2	Allocated_reads:0.5	Strand:+
TCAGAGGGGCCTCGTGTTTCTGAAGCTTTAAA
>Location:NODE_117098_length_959_cov_38.440041	Coordinate:776	Reads:1	Hits:2	Allocated_reads:0.5	Strand:-
TTCAGAAACACGAGGCCCCTCTGG
>Location:NODE_117098_length_959_cov_38.440041	Coordinate:778	Reads:3	Hits:2	Allocated_reads:1.5	Strand:+
AGAGGGGCCTCGTGTTTCTGAAGCTT
>Location:NODE_117098_length_959_cov_38.440041	Coordinate:778	Reads:1	Hits:2	Allocated_reads:0.5	Strand:+
AGAGGGGCCTCGTGTTTCTGAAGCTTTG
>Location:NODE_117098_length_959_cov_38.440041	Coordinate:778	Reads:1	Hits:2	Allocated_reads:0.5	Strand:+
AGAGGGGCCTCGTGTTTCTGAAGCTTTGCGAGT
>Location:NODE_117098_length_959_cov_38.440041	Coordinate:779	Reads:1	Hits:2	Allocated_reads:0.5	Strand:+
GAGGGGCCTCGTGTTTCTGAAGCT
>Location:NODE_117098_length_959_cov_38.440041	Coordinate:779	Reads:1	Hits:2	Allocated_reads:0.5	Strand:+
GAGGGGCCTCGTGTTTCTGAAGCGT
>Location:NODE_117098_length_959_cov_38.440041	Coordinate:779	Reads:4	Hits:2	Allocated_reads:2	Strand:+
GAGGGGCCTCGTGTTTCTGAAGCTT
>Location:NODE_117098_length_959_cov_38.440041	Coordinate:780	Reads:1	Hits:2	Allocated_reads:0.5	Strand:+
AGGGGCCTCGTGTTTCTGAAGCTTTGCGAGCT
>Location:NODE_117098_length_959_cov_38.440041	Coordinate:781	Reads:1	Hits:2	Allocated_reads:0.5	Strand:-
CGAGCTCGCAAAGCTTCAGAAACACGAGGCCCC
>Location:NODE_117098_length_959_cov_38.440041	Coordinate:781	Reads:1	Hits:2	Allocated_reads:0.5	Strand:+
GGGGCCTCGTGTTTCTGAAGCTTTGCG
>Location:NODE_117098_length_959_cov_38.440041	Coordinate:781	Reads:1	Hits:2	Allocated_reads:0.5	Strand:+
GGGGCCTCGTGTTTCTGAAGCTTTGCGT
>Location:NODE_117098_length_959_cov_38.440041	Coordinate:781	Reads:2	Hits:2	Allocated_reads:1	Strand:+
GGGGCCTCGTGTTTCTGAAGCTTTGCGAGC
>Location:NODE_117098_length_959_cov_38.440041	Coordinate:781	Reads:2	Hits:2	Allocated_reads:1	Strand:+
GGGGCCTCGTGTTTCTGAAGCTTTGCGAGCT
>Location:NODE_117098_length_959_cov_38.440041	Coordinate:782	Reads:1	Hits:2	Allocated_reads:0.5	Strand:-
CGAGCTCGCAAAGCTTCAGAAACACGAGGCCC
>Location:NODE_117098_length_959_cov_38.440041	Coordinate:782	Reads:2	Hits:2	Allocated_reads:1	Strand:+
GGGCCTCGTGTTTCTGAAGCTTTGCG
>Location:NODE_117098_length_959_cov_38.440041	Coordinate:782	Reads:6	Hits:2	Allocated_reads:3	Strand:+
GGGCCTCGTGTTTCTGAAGCTTTGCGAGC
>Location:NODE_117098_length_959_cov_38.440041	Coordinate:782	Reads:5	Hits:2	Allocated_reads:2.5	Strand:+
GGGCCTCGTGTTTCTGAAGCTTTGCGAGCT
>Location:NODE_117098_length_959_cov_38.440041	Coordinate:783	Reads:9	Hits:2	Allocated_reads:4.5	Strand:+
GGCCTCGTGTTTCTGAAGCTTTGCGAGC
>Location:NODE_117098_length_959_cov_38.440041	Coordinate:783	Reads:6	Hits:2	Allocated_reads:3	Strand:+
GGCCTCGTGTTTCTGAAGCTTTGCGAGCTC
>Location:NODE_117098_length_959_cov_38.440041	Coordinate:783	Reads:1	Hits:2	Allocated_reads:0.5	Strand:+
GGCCTCGTGTTTCTGAAGCTTTGCGAGCTCT
>Location:NODE_117098_length_959_cov_38.440041	Coordinate:784	Reads:1	Hits:2	Allocated_reads:0.5	Strand:-
CCGAGCTCGCAAAGCTTCAGAAACACGAGGC
>Location:NODE_117098_length_959_cov_38.440041	Coordinate:784	Reads:2	Hits:2	Allocated_reads:1	Strand:-
CGAGCTCGCAAAGCTTCAGAAACACGAGGC
>Location:NODE_117098_length_959_cov_38.440041	Coordinate:784	Reads:22	Hits:2	Allocated_reads:11	Strand:+
GCCTCGTGTTTCTGAAGCTTTGCGAGCTC
>Location:NODE_117098_length_959_cov_38.440041	Coordinate:784	Reads:2	Hits:2	Allocated_reads:1	Strand:+
GCCTCGTGTTTCTGAAGCTTTGCGAGCTCT
>Location:NODE_117098_length_959_cov_38.440041	Coordinate:784	Reads:4	Hits:2	Allocated_reads:2	Strand:+
GCCTCGTGTTTCTGAAGCTTTGCGAGCTCG
>Location:NODE_117098_length_959_cov_38.440041	Coordinate:785	Reads:4	Hits:2	Allocated_reads:2	Strand:+
CCTCGTGTTTCTGAAGCTTTGCGAGCTC
>Location:NODE_117098_length_959_cov_38.440041	Coordinate:786	Reads:1	Hits:2	Allocated_reads:0.5	Strand:+
CTCGTGTTTCTGAAGCTTTGCGAGCT
>Location:NODE_117098_length_959_cov_38.440041	Coordinate:786	Reads:3	Hits:2	Allocated_reads:1.5	Strand:+
CTCGTGTTTCTGAAGCTTTGCGAGCTC
>Location:NODE_117098_length_959_cov_38.440041	Coordinate:786	Reads:1	Hits:2	Allocated_reads:0.5	Strand:+
CTCGTGTTTCTGAAGCTTTGCGAGCTCGGCA
>Location:NODE_117098_length_959_cov_38.440041	Coordinate:787	Reads:9	Hits:2	Allocated_reads:4.5	Strand:+
TCGTGTTTCTGAAGCTTTGCGAGC
>Location:NODE_117098_length_959_cov_38.440041	Coordinate:787	Reads:18	Hits:2	Allocated_reads:9	Strand:+
TCGTGTTTCTGAAGCTTTGCGAGCT
>Location:NODE_117098_length_959_cov_38.440041	Coordinate:787	Reads:1	Hits:2	Allocated_reads:0.5	Strand:+
TCGTGTTTCTGAAGCTTTGCGAGATC
>Location:NODE_117098_length_959_cov_38.440041	Coordinate:787	Reads:7	Hits:2	Allocated_reads:3.5	Strand:+
TCGTGTTTCTGAAGCTTTGCGAGCTT
>Location:NODE_117098_length_959_cov_38.440041	Coordinate:787	Reads:86	Hits:2	Allocated_reads:43	Strand:+
TCGTGTTTCTGAAGCTTTGCGAGCTC
>Location:NODE_117098_length_959_cov_38.440041	Coordinate:787	Reads:4	Hits:2	Allocated_reads:2	Strand:+
TCGTGTTTCTGAAGCTTTGCGAGCTCG
>Location:NODE_117098_length_959_cov_38.440041	Coordinate:787	Reads:5	Hits:2	Allocated_reads:2.5	Strand:+
TCGTGTTTCTGAAGCTTTGCGAGCTCT
>Location:NODE_117098_length_959_cov_38.440041	Coordinate:787	Reads:1	Hits:2	Allocated_reads:0.5	Strand:+
TCGTGTTTCTGAAGCTTTGCGAGCTCGG
>Location:NODE_117098_length_959_cov_38.440041	Coordinate:787	Reads:2	Hits:2	Allocated_reads:1	Strand:+
TCGTGTTTCTGAAGCTTTGCGAGCTCGT
>Location:NODE_117098_length_959_cov_38.440041	Coordinate:787	Reads:1	Hits:2	Allocated_reads:0.5	Strand:+
TCGTGTTTCTGAAGCTTTGCGAGCTCGTT
>Location:NODE_117098_length_959_cov_38.440041	Coordinate:787	Reads:5	Hits:2	Allocated_reads:2.5	Strand:+
TCGTGTTTCTGAAGCTTTGCGAGCTCGGC
>Location:NODE_117098_length_959_cov_38.440041	Coordinate:787	Reads:1	Hits:2	Allocated_reads:0.5	Strand:+
TCGTGTTTCTGAAGCTTTGCGAGCTCGGCT
>Location:NODE_117098_length_959_cov_38.440041	Coordinate:787	Reads:48	Hits:2	Allocated_reads:24	Strand:+
TCGTGTTTCTGAAGCTTTGCGAGCTCGGCA
>Location:NODE_117098_length_959_cov_38.440041	Coordinate:788	Reads:1	Hits:2	Allocated_reads:0.5	Strand:+
CGTGTTTCTGAAGCTTTGCGAGCGC
>Location:NODE_117098_length_959_cov_38.440041	Coordinate:788	Reads:2	Hits:2	Allocated_reads:1	Strand:+
CGTGTTTCTGAAGCTTTGCGAGCTC
>Location:NODE_117098_length_959_cov_38.440041	Coordinate:788	Reads:1	Hits:2	Allocated_reads:0.5	Strand:+
CGTGTTTCTGAAGCTTTGCGAGCTCGGC
>Location:NODE_117098_length_959_cov_38.440041	Coordinate:788	Reads:10	Hits:2	Allocated_reads:5	Strand:+
CGTGTTTCTGAAGCTTTGCGAGCTCGGCA
>Location:NODE_117098_length_959_cov_38.440041	Coordinate:790	Reads:3	Hits:2	Allocated_reads:1.5	Strand:+
TGTTTCTGAAGCTTTGCGAGCTCGGCA
>Location:NODE_117098_length_959_cov_38.440041	Coordinate:790	Reads:1	Hits:2	Allocated_reads:0.5	Strand:+
TGTTTCTGAAGCTTTGCGAGCTCGGCAGA
>Location:NODE_117098_length_959_cov_38.440041	Coordinate:792	Reads:3	Hits:2	Allocated_reads:1.5	Strand:+
TTTCTGAAGCTTTGCGAGCTCGGC
>Location:NODE_117098_length_959_cov_38.440041	Coordinate:792	Reads:1	Hits:2	Allocated_reads:0.5	Strand:+
TTTCTGAAGCTTTGCGAGCTCGGCT
>Location:NODE_117098_length_959_cov_38.440041	Coordinate:792	Reads:4	Hits:2	Allocated_reads:2	Strand:+
TTTCTGAAGCTTTGCGAGCTCGGCA
>Location:NODE_117098_length_959_cov_38.440041	Coordinate:792	Reads:1	Hits:2	Allocated_reads:0.5	Strand:+
TTTCTGAAGCTTTGCGAGCTCGGCAT
>Location:NODE_117098_length_959_cov_38.440041	Coordinate:792	Reads:1	Hits:2	Allocated_reads:0.5	Strand:+
TTTCTGAAGCTTTGCGAGCTCGGCAGA
>Location:NODE_117098_length_959_cov_38.440041	Coordinate:792	Reads:1	Hits:2	Allocated_reads:0.5	Strand:+
TTTCTGAAGCTTTGCGAGCTCGGCAGT
>Location:NODE_117098_length_959_cov_38.440041	Coordinate:792	Reads:1	Hits:2	Allocated_reads:0.5	Strand:+
TTTCTGAAGCTTTGCGAGCTCGGCATA
>Location:NODE_117098_length_959_cov_38.440041	Coordinate:792	Reads:6	Hits:2	Allocated_reads:3	Strand:+
TTTCTGAAGCTTTGCGAGCTCGGCAGAC
>Location:NODE_117098_length_959_cov_38.440041	Coordinate:792	Reads:1	Hits:2	Allocated_reads:0.5	Strand:+
TTTCTGAAGCTTTGCGAGCTCGGCAGACA
>Location:NODE_117098_length_959_cov_38.440041	Coordinate:792	Reads:2	Hits:2	Allocated_reads:1	Strand:+
TTTCTGAAGCTTTGCGAGCTCGGCAGACT
>Location:NODE_117098_length_959_cov_38.440041	Coordinate:792	Reads:1	Hits:2	Allocated_reads:0.5	Strand:+
TTTCTGAAGCTTTGCGAGCTCGGCAGACAGACC
>Location:NODE_117098_length_959_cov_38.440041	Coordinate:793	Reads:1	Hits:2	Allocated_reads:0.5	Strand:+
TTCTGAAGCTTTGCGAGCTCGGCA
>Location:NODE_117098_length_959_cov_38.440041	Coordinate:793	Reads:2	Hits:2	Allocated_reads:1	Strand:+
TTCTGAAGCTTTGCGAGCTCGGCAG
>Location:NODE_117098_length_959_cov_38.440041	Coordinate:793	Reads:1	Hits:2	Allocated_reads:0.5	Strand:+
TTCTGAAGCTTTGCGAGCTCGGCATT
>Location:NODE_117098_length_959_cov_38.440041	Coordinate:793	Reads:1	Hits:2	Allocated_reads:0.5	Strand:+
TTCTGAAGCTTTGCGAGCTCGGCACCT
>Location:NODE_117098_length_959_cov_38.440041	Coordinate:793	Reads:1	Hits:2	Allocated_reads:0.5	Strand:+
TTCTGAAGCTTTGCGAGCTCGGCTGAC
>Location:NODE_117098_length_959_cov_38.440041	Coordinate:793	Reads:3	Hits:2	Allocated_reads:1.5	Strand:+
TTCTGAAGCTTTGCGAGCTCGGCAGAC
>Location:NODE_117098_length_959_cov_38.440041	Coordinate:793	Reads:11	Hits:2	Allocated_reads:5.5	Strand:+
TTCTGAAGCTTTGCGAGCTCGGCAGACT
>Location:NODE_117098_length_959_cov_38.440041	Coordinate:793	Reads:6	Hits:2	Allocated_reads:3	Strand:+
TTCTGAAGCTTTGCGAGCTCGGCAGACA
>Location:NODE_117098_length_959_cov_38.440041	Coordinate:793	Reads:2	Hits:2	Allocated_reads:1	Strand:+
TTCTGAAGCTTTGCGAGCTCGGCAGACAGA
>Location:NODE_117098_length_959_cov_38.440041	Coordinate:793	Reads:2	Hits:2	Allocated_reads:1	Strand:+
TTCTGAAGCTTTGCGAGCTCGGCAGACAGACC
>Location:NODE_117098_length_959_cov_38.440041	Coordinate:793	Reads:2	Hits:2	Allocated_reads:1	Strand:+
TTCTGAAGCTTTGCGAGCTCGGCAGACAGACCGTC
>Location:NODE_117098_length_959_cov_38.440041	Coordinate:794	Reads:1	Hits:2	Allocated_reads:0.5	Strand:+
TCTGAAGCTTTGCGAGCTCGGCAGAC
>Location:NODE_117098_length_959_cov_38.440041	Coordinate:794	Reads:1	Hits:2	Allocated_reads:0.5	Strand:+
TCTGAAGCTTTGCGAGCTCGGCAGACT
>Location:NODE_117098_length_959_cov_38.440041	Coordinate:794	Reads:3	Hits:2	Allocated_reads:1.5	Strand:+
TCTGAAGCTTTGCGAGCTCGGCAGACA
>Location:NODE_117098_length_959_cov_38.440041	Coordinate:794	Reads:1	Hits:2	Allocated_reads:0.5	Strand:+
TCTGAAGCTTTGCGAGCTCGGCAGACAGA
>Location:NODE_117098_length_959_cov_38.440041	Coordinate:794	Reads:2	Hits:2	Allocated_reads:1	Strand:+
TCTGAAGCTTTGCGAGCTCGGCAGACAGAC
>Location:NODE_117098_length_959_cov_38.440041	Coordinate:794	Reads:1	Hits:2	Allocated_reads:0.5	Strand:+
TCTGAAGCTTTGCGAGCTCGGCAGACAGACC
>Location:NODE_117098_length_959_cov_38.440041	Coordinate:794	Reads:1	Hits:2	Allocated_reads:0.5	Strand:+
TCTGAAGCTTTGCGAGCTCGGCAGACAGACCGTCC
>Location:NODE_117098_length_959_cov_38.440041	Coordinate:795	Reads:1	Hits:2	Allocated_reads:0.5	Strand:+
CTGAAGCTTTGCGAGCTCGGCAGACAGA
>Location:NODE_117098_length_959_cov_38.440041	Coordinate:795	Reads:1	Hits:2	Allocated_reads:0.5	Strand:+
CTGAAGCTTTGCGAGCTCGGCAGACAGACC
>Location:NODE_117098_length_959_cov_38.440041	Coordinate:796	Reads:1	Hits:2	Allocated_reads:0.5	Strand:+
TGAAGCTTTGCGAGCTCGGCAGACAG
>Location:NODE_117098_length_959_cov_38.440041	Coordinate:796	Reads:1	Hits:2	Allocated_reads:0.5	Strand:+
TGAAGCTTTGCGAGCTCGGCAGACAGACT
>Location:NODE_117098_length_959_cov_38.440041	Coordinate:796	Reads:2	Hits:2	Allocated_reads:1	Strand:+
TGAAGCTTTGCGAGCTCGGCAGACAGACC
>Location:NODE_117098_length_959_cov_38.440041	Coordinate:797	Reads:2	Hits:2	Allocated_reads:1	Strand:+
GAAGCTTTGCGAGCTCGGCAGACAGACC
>Location:NODE_117098_length_959_cov_38.440041	Coordinate:797	Reads:1	Hits:2	Allocated_reads:0.5	Strand:-
TGTCTGCCGAGCTCGCAAAGCTTC
>Location:NODE_117098_length_959_cov_38.440041	Coordinate:798	Reads:1	Hits:2	Allocated_reads:0.5	Strand:+
AAGCTTTGCGAGCTCGGCAGACAGACC
>Location:NODE_117098_length_959_cov_38.440041	Coordinate:798	Reads:1	Hits:2	Allocated_reads:0.5	Strand:-
TCTGTCTGCCGAGCTCGCAAAGCTT
>Location:NODE_117098_length_959_cov_38.440041	Coordinate:799	Reads:1	Hits:2	Allocated_reads:0.5	Strand:+
AGCTTTGCGAGCTCGGCAGACAGACCGTC
>Location:NODE_117098_length_959_cov_38.440041	Coordinate:800	Reads:2	Hits:2	Allocated_reads:1	Strand:+
GCTTTGCGAGCTCGGCAGACAGACCGTC
>Location:NODE_117098_length_959_cov_38.440041	Coordinate:800	Reads:2	Hits:2	Allocated_reads:1	Strand:+
GCTTTGCGAGCTCGGCAGACAGACCGTCC
>Location:NODE_117098_length_959_cov_38.440041	Coordinate:800	Reads:2	Hits:2	Allocated_reads:1	Strand:+
GCTTTGCGAGCTCGGCAGACAGACCGTCCT
>Location:NODE_117098_length_959_cov_38.440041	Coordinate:801	Reads:1	Hits:2	Allocated_reads:0.5	Strand:+
CTTTGCGAGCTCGGCAGACAGACCGT
>Location:NODE_117098_length_959_cov_38.440041	Coordinate:801	Reads:1	Hits:2	Allocated_reads:0.5	Strand:+
CTTTGCGAGCTCGGCAGACAGACCGTCCT
>Location:NODE_117098_length_959_cov_38.440041	Coordinate:802	Reads:1	Hits:2	Allocated_reads:0.5	Strand:-
ACGGTCTGTCTGCCGAGCTTGCACT
>Location:NODE_117098_length_959_cov_38.440041	Coordinate:802	Reads:1	Hits:2	Allocated_reads:0.5	Strand:-
GGACGGTCTGTCTGCCGAGCTCGCATT
>Location:NODE_117098_length_959_cov_38.440041	Coordinate:802	Reads:2	Hits:2	Allocated_reads:1	Strand:+
TTTGCGAGCTCGGCAGACAGACCGTC
>Location:NODE_117098_length_959_cov_38.440041	Coordinate:802	Reads:1	Hits:2	Allocated_reads:0.5	Strand:+
TTTGCGAGCTCGGCAGACAGACCATCC
>Location:NODE_117098_length_959_cov_38.440041	Coordinate:802	Reads:1	Hits:2	Allocated_reads:0.5	Strand:+
TTTGCGAGCTCGGCAGACAGACCGTCT
>Location:NODE_117098_length_959_cov_38.440041	Coordinate:802	Reads:38	Hits:2	Allocated_reads:19	Strand:+
TTTGCGAGCTCGGCAGACAGACCGTCC
>Location:NODE_117098_length_959_cov_38.440041	Coordinate:802	Reads:7	Hits:2	Allocated_reads:3.5	Strand:+
TTTGCGAGCTCGGCAGACAGACCGTCCT
>Location:NODE_117098_length_959_cov_38.440041	Coordinate:802	Reads:1	Hits:2	Allocated_reads:0.5	Strand:+
TTTGCGAGCTCGGCAGACAGACCGTCCTT
>Location:NODE_117098_length_959_cov_38.440041	Coordinate:803	Reads:1	Hits:2	Allocated_reads:0.5	Strand:+
TTGCGAGCTCGGCAGACAGACCGCT
>Location:NODE_117098_length_959_cov_38.440041	Coordinate:803	Reads:6	Hits:2	Allocated_reads:3	Strand:+
TTGCGAGCTCGGCAGACAGACCGTC
>Location:NODE_117098_length_959_cov_38.440041	Coordinate:803	Reads:1	Hits:2	Allocated_reads:0.5	Strand:+
TTGCGAGCTCGGCAGACAGACCGTCT
>Location:NODE_117098_length_959_cov_38.440041	Coordinate:803	Reads:13	Hits:2	Allocated_reads:6.5	Strand:+
TTGCGAGCTCGGCAGACAGACCGTCC
>Location:NODE_117098_length_959_cov_38.440041	Coordinate:803	Reads:10	Hits:2	Allocated_reads:5	Strand:+
TTGCGAGCTCGGCAGACAGACCGTCCT
>Location:NODE_117098_length_959_cov_38.440041	Coordinate:803	Reads:1	Hits:2	Allocated_reads:0.5	Strand:+
TTGCGAGCTCGGCAGACAGACCGTCCTTC
>Location:NODE_117098_length_959_cov_38.440041	Coordinate:803	Reads:1	Hits:2	Allocated_reads:0.5	Strand:+
TTGCGAGCTCGGCAGACAGACCGTCCTTCTC
>Location:NODE_117098_length_959_cov_38.440041	Coordinate:804	Reads:19	Hits:2	Allocated_reads:9.5	Strand:+
TGCGAGCTCGGCAGACAGACCGTC
>Location:NODE_117098_length_959_cov_38.440041	Coordinate:804	Reads:2	Hits:2	Allocated_reads:1	Strand:+
TGCGAGCTCGGCAGACAGACCGTT
>Location:NODE_117098_length_959_cov_38.440041	Coordinate:804	Reads:124	Hits:2	Allocated_reads:62	Strand:+
TGCGAGCTCGGCAGACAGACCGTCC
>Location:NODE_117098_length_959_cov_38.440041	Coordinate:804	Reads:3	Hits:2	Allocated_reads:1.5	Strand:+
TGCGAGCTCGGCAGACAGACCGTCT
>Location:NODE_117098_length_959_cov_38.440041	Coordinate:804	Reads:1	Hits:2	Allocated_reads:0.5	Strand:+
TGCGAGCTCGGCAGACAGACCGTCCA
>Location:NODE_117098_length_959_cov_38.440041	Coordinate:804	Reads:83	Hits:2	Allocated_reads:41.5	Strand:+
TGCGAGCTCGGCAGACAGACCGTCCT
>Location:NODE_117098_length_959_cov_38.440041	Coordinate:804	Reads:1	Hits:2	Allocated_reads:0.5	Strand:+
TGCGAGCTCGGCAGACAGACCGTCCTA
>Location:NODE_117098_length_959_cov_38.440041	Coordinate:804	Reads:1	Hits:2	Allocated_reads:0.5	Strand:+
TGCGAGCTCGGCAGACAGACCGTCTTT
>Location:NODE_117098_length_959_cov_38.440041	Coordinate:804	Reads:10	Hits:2	Allocated_reads:5	Strand:+
TGCGAGCTCGGCAGACAGACCGTCCTT
>Location:NODE_117098_length_959_cov_38.440041	Coordinate:804	Reads:1	Hits:2	Allocated_reads:0.5	Strand:+
TGCGAGCTCGGCAGACAGACCGTCCTTT
>Location:NODE_117098_length_959_cov_38.440041	Coordinate:804	Reads:62	Hits:2	Allocated_reads:31	Strand:+
TGCGAGCTCGGCAGACAGACCGTCCTTC
>Location:NODE_117098_length_959_cov_38.440041	Coordinate:804	Reads:7	Hits:2	Allocated_reads:3.5	Strand:+
TGCGAGCTCGGCAGACAGACCGTCCTTCT
>Location:NODE_117098_length_959_cov_38.440041	Coordinate:804	Reads:10	Hits:2	Allocated_reads:5	Strand:+
TGCGAGCTCGGCAGACAGACCGTCCTTCTC
>Location:NODE_117098_length_959_cov_38.440041	Coordinate:804	Reads:8	Hits:2	Allocated_reads:4	Strand:+
TGCGAGCTCGGCAGACAGACCGTCCTTCTCC
>Location:NODE_117098_length_959_cov_38.440041	Coordinate:804	Reads:1	Hits:2	Allocated_reads:0.5	Strand:+
TGCGAGCTCGGCAGACAGACCGTCCTTCTCCT
>Location:NODE_117098_length_959_cov_38.440041	Coordinate:804	Reads:1	Hits:2	Allocated_reads:0.5	Strand:+
TGCGAGCTCGGCAGACAGACCGTCCTTATCCTG
>Location:NODE_117098_length_959_cov_38.440041	Coordinate:804	Reads:1	Hits:2	Allocated_reads:0.5	Strand:+
TGCGAGCTCGGCAGACAGACCGTCCTTCTCCTG
>Location:NODE_117098_length_959_cov_38.440041	Coordinate:804	Reads:1	Hits:2	Allocated_reads:0.5	Strand:+
TGCGAGCTCGGCAGACAGACCGTCCTTCTCCTGT
>Location:NODE_117098_length_959_cov_38.440041	Coordinate:805	Reads:1	Hits:2	Allocated_reads:0.5	Strand:+
GCGAGCTCGGCAGACAGACCGTCCT
>Location:NODE_117098_length_959_cov_38.440041	Coordinate:805	Reads:1	Hits:2	Allocated_reads:0.5	Strand:+
GCGAGCTCGGCAGACAGACCGTCCTTC
>Location:NODE_117098_length_959_cov_38.440041	Coordinate:806	Reads:1	Hits:2	Allocated_reads:0.5	Strand:+
CGAGCTCGGCAGACAGACCGTCCTTCTCCT
>Location:NODE_117098_length_959_cov_38.440041	Coordinate:807	Reads:1	Hits:2	Allocated_reads:0.5	Strand:-
AAGGACGGTCTGTCTGCCGAGCTC
>Location:NODE_117098_length_959_cov_38.440041	Coordinate:807	Reads:1	Hits:2	Allocated_reads:0.5	Strand:-
AAGGACGGTCTGTCTGCCGAGCTT
>Location:NODE_117098_length_959_cov_38.440041	Coordinate:807	Reads:1	Hits:2	Allocated_reads:0.5	Strand:-
AGGAGAAGGACGGTCTGTCTGCCGAGCTT
>Location:NODE_117098_length_959_cov_38.440041	Coordinate:807	Reads:1	Hits:2	Allocated_reads:0.5	Strand:-
GAGAAGGACGGTCTGTCTGCCGAGCTT
>Location:NODE_117098_length_959_cov_38.440041	Coordinate:807	Reads:1	Hits:2	Allocated_reads:0.5	Strand:+
GAGCTCGGCAGACAGACCGTCCTTCTCCT
>Location:NODE_117098_length_959_cov_38.440041	Coordinate:808	Reads:1	Hits:2	Allocated_reads:0.5	Strand:+
AGCTCGGCAGACAGACCGTCCTTC
>Location:NODE_117098_length_959_cov_38.440041	Coordinate:808	Reads:1	Hits:2	Allocated_reads:0.5	Strand:+
AGCTCGGCAGACAGACCGTCCTTCTCC
>Location:NODE_117098_length_959_cov_38.440041	Coordinate:808	Reads:3	Hits:2	Allocated_reads:1.5	Strand:+
AGCTCGGCAGACAGACCGTCCTTCTCCT
>Location:NODE_117098_length_959_cov_38.440041	Coordinate:809	Reads:1	Hits:2	Allocated_reads:0.5	Strand:-
AGGAGAAGGACGGTCTGTCTGCCGAGC
>Location:NODE_117098_length_959_cov_38.440041	Coordinate:809	Reads:1	Hits:2	Allocated_reads:0.5	Strand:+
GCTCGGCAGACAGACCGTCCTTCTCC
>Location:NODE_117098_length_959_cov_38.440041	Coordinate:811	Reads:1	Hits:2	Allocated_reads:0.5	Strand:+
TCGGCAGACAGACCGTCCTTCTCCTGT
>Location:NODE_117098_length_959_cov_38.440041	Coordinate:811	Reads:4	Hits:2	Allocated_reads:2	Strand:+
TCGGCAGACAGACCGTCCTTCTCCTGTT
>Location:NODE_117098_length_959_cov_38.440041	Coordinate:812	Reads:1	Hits:2	Allocated_reads:0.5	Strand:-
AACAGGAGAAGGACGGTCTGTCTGCCG
>Location:NODE_117098_length_959_cov_38.440041	Coordinate:812	Reads:2	Hits:2	Allocated_reads:1	Strand:-
AGGAGAAGGACGGTCTGTCTGCCG
>Location:NODE_117098_length_959_cov_38.440041	Coordinate:812	Reads:1	Hits:2	Allocated_reads:0.5	Strand:+
CGGCAGACAGACCGTCCTTCTCCTGT
>Location:NODE_117098_length_959_cov_38.440041	Coordinate:813	Reads:4	Hits:2	Allocated_reads:2	Strand:-
AACAGGAGAAGGACGGTCTGTCTGCC
>Location:NODE_117098_length_959_cov_38.440041	Coordinate:813	Reads:1	Hits:2	Allocated_reads:0.5	Strand:-
GAAACAGGAGAAGGACGGTCTGTCTGCC
>Location:NODE_117098_length_959_cov_38.440041	Coordinate:813	Reads:5	Hits:2	Allocated_reads:2.5	Strand:-
TGAAACAGGAGAAGGACGGTCTGTCTGCC
>Location:NODE_117098_length_959_cov_38.440041	Coordinate:814	Reads:1	Hits:2	Allocated_reads:0.5	Strand:-
AACAGGAGAAGGACGGTCTGTCTGC
>Location:NODE_117098_length_959_cov_38.440041	Coordinate:814	Reads:1	Hits:2	Allocated_reads:0.5	Strand:-
TGAAACAGGAGAAGGACGGTCTGTCTGC
>Location:NODE_117098_length_959_cov_38.440041	Coordinate:815	Reads:1	Hits:2	Allocated_reads:0.5	Strand:-
AACAGGAGAAGGACGGTCTGTCTG
>Location:NODE_117098_length_959_cov_38.440041	Coordinate:816	Reads:1	Hits:2	Allocated_reads:0.5	Strand:+
AGACAGACCGTCCTTCTCCTGTTTCAGGA
>Location:NODE_117098_length_959_cov_38.440041	Coordinate:816	Reads:1	Hits:2	Allocated_reads:0.5	Strand:+
AGACAGACCGTCCTTCTCCTGTTTCAGGAT
>Location:NODE_117098_length_959_cov_38.440041	Coordinate:816	Reads:1	Hits:2	Allocated_reads:0.5	Strand:-
TGAAACAGGAGAAGGACGGTCTGTCT
>Location:NODE_117098_length_959_cov_38.440041	Coordinate:817	Reads:1	Hits:2	Allocated_reads:0.5	Strand:+
GACAGACCGTCCTTCTCCTGTTTC
>Location:NODE_117098_length_959_cov_38.440041	Coordinate:817	Reads:1	Hits:2	Allocated_reads:0.5	Strand:+
GACAGACCGTCCTTCTCCTGTTTCAGG
>Location:NODE_117098_length_959_cov_38.440041	Coordinate:817	Reads:1	Hits:2	Allocated_reads:0.5	Strand:+
GACAGACCGTCCTTCTCCTGTTTCAGGAA
>Location:NODE_117098_length_959_cov_38.440041	Coordinate:817	Reads:1	Hits:2	Allocated_reads:0.5	Strand:+
GACAGACCGTCCTTCTCCTGTTTCAGGAT
>Location:NODE_117098_length_959_cov_38.440041	Coordinate:817	Reads:1	Hits:2	Allocated_reads:0.5	Strand:-
TCCTGAAACAGGAGAAGGACGGTCTGTC
>Location:NODE_117098_length_959_cov_38.440041	Coordinate:817	Reads:3	Hits:2	Allocated_reads:1.5	Strand:-
TGAAACAGGAGAAGGACGGTCTGTC
>Location:NODE_117098_length_959_cov_38.440041	Coordinate:817	Reads:1	Hits:2	Allocated_reads:0.5	Strand:-
TGATCCTGAAACAGGAGAAGGACGGTCTGTC
>Location:NODE_117098_length_959_cov_38.440041	Coordinate:818	Reads:3	Hits:2	Allocated_reads:1.5	Strand:+
ACAGACCGTCCTTCTCCTGTTTCAGGATC
>Location:NODE_117098_length_959_cov_38.440041	Coordinate:818	Reads:1	Hits:2	Allocated_reads:0.5	Strand:-
TGATCCTGAAACAGGAGAAGGACGGTCTGT
>Location:NODE_117098_length_959_cov_38.440041	Coordinate:819	Reads:2	Hits:2	Allocated_reads:1	Strand:+
CAGACCGTCCTTCTCCTGTTTCAGGAT
>Location:NODE_117098_length_959_cov_38.440041	Coordinate:819	Reads:3	Hits:2	Allocated_reads:1.5	Strand:+
CAGACCGTCCTTCTCCTGTTTCAGGATC
>Location:NODE_117098_length_959_cov_38.440041	Coordinate:819	Reads:3	Hits:2	Allocated_reads:1.5	Strand:+
CAGACCGTCCTTCTCCTGTTTCAGGATCA
>Location:NODE_117098_length_959_cov_38.440041	Coordinate:820	Reads:1	Hits:2	Allocated_reads:0.5	Strand:+
AGACCGTCCTTCTCCTGTTTCAGGAT
>Location:NODE_117098_length_959_cov_38.440041	Coordinate:820	Reads:1	Hits:2	Allocated_reads:0.5	Strand:+
AGACCGTCCTTCTCCTGTTTCAGGATC
>Location:NODE_117098_length_959_cov_38.440041	Coordinate:820	Reads:3	Hits:2	Allocated_reads:1.5	Strand:+
AGACCGTCCTTCTCCTGTTTCAGGATCA
>Location:NODE_117098_length_959_cov_38.440041	Coordinate:820	Reads:1	Hits:2	Allocated_reads:0.5	Strand:-
CTGATCCTGAAACAGGAGAAGGACGGTCT
>Location:NODE_117098_length_959_cov_38.440041	Coordinate:820	Reads:1	Hits:2	Allocated_reads:0.5	Strand:-
GATCCTGAAACAGGAGAAGGACGGTCT
>Location:NODE_117098_length_959_cov_38.440041	Coordinate:820	Reads:2	Hits:2	Allocated_reads:1	Strand:-
TGATCCTGAAACAGGAGAAGGACGGTCT
>Location:NODE_117098_length_959_cov_38.440041	Coordinate:821	Reads:6	Hits:2	Allocated_reads:3	Strand:+
GACCGTCCTTCTCCTGTTTCAGGATC
>Location:NODE_117098_length_959_cov_38.440041	Coordinate:821	Reads:3	Hits:2	Allocated_reads:1.5	Strand:+
GACCGTCCTTCTCCTGTTTCAGGATCA
>Location:NODE_117098_length_959_cov_38.440041	Coordinate:821	Reads:1	Hits:2	Allocated_reads:0.5	Strand:+
GACCGTCCTTCTCCTGTTTCAGGATCAGA
>Location:NODE_117098_length_959_cov_38.440041	Coordinate:821	Reads:1	Hits:2	Allocated_reads:0.5	Strand:-
TCCTGAAACAGGAGAAGGACGGTC
>Location:NODE_117098_length_959_cov_38.440041	Coordinate:821	Reads:7	Hits:2	Allocated_reads:3.5	Strand:-
TGATCCTGAAACAGGAGAAGGACGGTC
>Location:NODE_117098_length_959_cov_38.440041	Coordinate:822	Reads:1	Hits:2	Allocated_reads:0.5	Strand:-
TGATCCTGAAACAGGAGAAGGACGGT
>Location:NODE_117098_length_959_cov_38.440041	Coordinate:828	Reads:1	Hits:4	Allocated_reads:0.25	Strand:-
GAAATCCTGATCCTGAAACAGGAGAAG
>Location:NODE_117098_length_959_cov_38.440041	Coordinate:829	Reads:1	Hits:2	Allocated_reads:0.5	Strand:-
TGAAATCCTGATCCTGAAACAGGAGAA
>Location:NODE_117098_length_959_cov_38.440041	Coordinate:829	Reads:4	Hits:2	Allocated_reads:2	Strand:+
TTCTCCTGTTTCAGGATCAGGATTTCACT
>Location:NODE_117098_length_959_cov_38.440041	Coordinate:831	Reads:2	Hits:2	Allocated_reads:1	Strand:+
CTCCTGTTTCAGGATCAGGATTTCACTGTCC
>Location:NODE_117098_length_959_cov_38.440041	Coordinate:832	Reads:1	Hits:2	Allocated_reads:0.5	Strand:-
CAGTGAAATCCTGATCCTGAAACAGGA
>Location:NODE_117098_length_959_cov_38.440041	Coordinate:832	Reads:43	Hits:2	Allocated_reads:21.5	Strand:+
TCCTGTTTCAGGATCAGGATTTCACTGTCC
>Location:NODE_117098_length_959_cov_38.440041	Coordinate:832	Reads:2	Hits:2	Allocated_reads:1	Strand:+
TCCTGTTTCAGGATCAGGATTTCACTGTCCC
>Location:NODE_117098_length_959_cov_38.440041	Coordinate:832	Reads:1	Hits:2	Allocated_reads:0.5	Strand:-
TGAAATCCTGATCCTGAAACAGGA
>Location:NODE_117098_length_959_cov_38.440041	Coordinate:833	Reads:1	Hits:2	Allocated_reads:0.5	Strand:+
CCTGTTTCAGGATCAGGATTTCACTGTCC
>Location:NODE_117098_length_959_cov_38.440041	Coordinate:834	Reads:12	Hits:2	Allocated_reads:6	Strand:+
CTGTTTCAGGATCAGGATTTCACTGTCC
>Location:NODE_117098_length_959_cov_38.440041	Coordinate:834	Reads:3	Hits:2	Allocated_reads:1.5	Strand:+
CTGTTTCAGGATCAGGATTTCACTGTCCC
>Location:NODE_117098_length_959_cov_38.440041	Coordinate:835	Reads:1	Hits:2	Allocated_reads:0.5	Strand:+
TGTTTCAGGATCAGGATTTCACTG
>Location:NODE_117098_length_959_cov_38.440041	Coordinate:835	Reads:1	Hits:2	Allocated_reads:0.5	Strand:+
TGTTTCAGGATCAGGATTTCACTGT
>Location:NODE_117098_length_959_cov_38.440041	Coordinate:835	Reads:1	Hits:2	Allocated_reads:0.5	Strand:+
TGTTTCAGGATCAGGATTTCACTATC
>Location:NODE_117098_length_959_cov_38.440041	Coordinate:835	Reads:1	Hits:2	Allocated_reads:0.5	Strand:+
TGTTTCAGGATCAGGATTTCACTGCC
>Location:NODE_117098_length_959_cov_38.440041	Coordinate:835	Reads:41	Hits:2	Allocated_reads:20.5	Strand:+
TGTTTCAGGATCAGGATTTCACTGTC
>Location:NODE_117098_length_959_cov_38.440041	Coordinate:835	Reads:1	Hits:4	Allocated_reads:0.25	Strand:+
TGTTTCAGGATCAGGATTTCTCTGTCC
>Location:NODE_117098_length_959_cov_38.440041	Coordinate:835	Reads:76	Hits:2	Allocated_reads:38	Strand:+
TGTTTCAGGATCAGGATTTCACTGTCC
>Location:NODE_117098_length_959_cov_38.440041	Coordinate:835	Reads:124	Hits:2	Allocated_reads:62	Strand:+
TGTTTCAGGATCAGGATTTCACTGTCCC
>Location:NODE_117098_length_959_cov_38.440041	Coordinate:835	Reads:31	Hits:2	Allocated_reads:15.5	Strand:+
TGTTTCAGGATCAGGATTTCACTGTCCCTC
>Location:NODE_117098_length_959_cov_38.440041	Coordinate:835	Reads:5	Hits:2	Allocated_reads:2.5	Strand:+
TGTTTCAGGATCAGGATTTCACTGTCCCTCT
>Location:NODE_117098_length_959_cov_38.440041	Coordinate:835	Reads:1	Hits:2	Allocated_reads:0.5	Strand:+
TGTTTCAGGATCAGGATTTCACTGTCCCTCTGCC
>Location:NODE_117098_length_959_cov_38.440041	Coordinate:836	Reads:4	Hits:2	Allocated_reads:2	Strand:+
GTTTCAGGATCAGGATTTCACTGTC
>Location:NODE_117098_length_959_cov_38.440041	Coordinate:836	Reads:3	Hits:2	Allocated_reads:1.5	Strand:+
GTTTCAGGATCAGGATTTCACTGTCC
>Location:NODE_117098_length_959_cov_38.440041	Coordinate:836	Reads:3	Hits:2	Allocated_reads:1.5	Strand:+
GTTTCAGGATCAGGATTTCACTGTCCC
>Location:NODE_117098_length_959_cov_38.440041	Coordinate:836	Reads:5	Hits:2	Allocated_reads:2.5	Strand:+
GTTTCAGGATCAGGATTTCACTGTCCCTC
>Location:NODE_117098_length_959_cov_38.440041	Coordinate:836	Reads:3	Hits:2	Allocated_reads:1.5	Strand:+
GTTTCAGGATCAGGATTTCACTGTCCCTCT
>Location:NODE_117098_length_959_cov_38.440041	Coordinate:837	Reads:4	Hits:2	Allocated_reads:2	Strand:+
TTTCAGGATCAGGATTTCACTGTC
>Location:NODE_117098_length_959_cov_38.440041	Coordinate:837	Reads:10	Hits:2	Allocated_reads:5	Strand:+
TTTCAGGATCAGGATTTCACTGTCC
>Location:NODE_117098_length_959_cov_38.440041	Coordinate:837	Reads:6	Hits:2	Allocated_reads:3	Strand:+
TTTCAGGATCAGGATTTCACTGTCCC
>Location:NODE_117098_length_959_cov_38.440041	Coordinate:837	Reads:1	Hits:2	Allocated_reads:0.5	Strand:+
TTTCAGGATCAGGATTTCACTGTCCCT
>Location:NODE_117098_length_959_cov_38.440041	Coordinate:837	Reads:3	Hits:2	Allocated_reads:1.5	Strand:+
TTTCAGGATCAGGATTTCACTGTCCCTC
>Location:NODE_117098_length_959_cov_38.440041	Coordinate:837	Reads:12	Hits:2	Allocated_reads:6	Strand:+
TTTCAGGATCAGGATTTCACTGTCCCTCT
>Location:NODE_117098_length_959_cov_38.440041	Coordinate:837	Reads:1	Hits:2	Allocated_reads:0.5	Strand:+
TTTCAGGATCAGGATTTCACTGTCCCTCTT
>Location:NODE_117098_length_959_cov_38.440041	Coordinate:837	Reads:16	Hits:2	Allocated_reads:8	Strand:+
TTTCAGGATCAGGATTTCACTGTCCCTCTGCC
>Location:NODE_117098_length_959_cov_38.440041	Coordinate:837	Reads:1	Hits:2	Allocated_reads:0.5	Strand:+
TTTCAGGATCAGGATTTCACTGTCCCTCTGCCT
>Location:NODE_117098_length_959_cov_38.440041	Coordinate:838	Reads:21	Hits:2	Allocated_reads:10.5	Strand:+
TTCAGGATCAGGATTTCACTGTCC
>Location:NODE_117098_length_959_cov_38.440041	Coordinate:838	Reads:5	Hits:2	Allocated_reads:2.5	Strand:+
TTCAGGATCAGGATTTCACTGTCCC
>Location:NODE_117098_length_959_cov_38.440041	Coordinate:838	Reads:22	Hits:2	Allocated_reads:11	Strand:+
TTCAGGATCAGGATTTCACTGTCCCTCT
>Location:NODE_117098_length_959_cov_38.440041	Coordinate:838	Reads:1	Hits:2	Allocated_reads:0.5	Strand:+
TTCAGGATCAGGATTTCACTGTCCCTCTG
>Location:NODE_117098_length_959_cov_38.440041	Coordinate:838	Reads:5	Hits:2	Allocated_reads:2.5	Strand:+
TTCAGGATCAGGATTTCACTGTCCCTCTGC
>Location:NODE_117098_length_959_cov_38.440041	Coordinate:838	Reads:1	Hits:2	Allocated_reads:0.5	Strand:+
TTCAGGATCAGGATTTCACTGTCCATCTGCC
>Location:NODE_117098_length_959_cov_38.440041	Coordinate:838	Reads:331	Hits:2	Allocated_reads:165.5	Strand:+
TTCAGGATCAGGATTTCACTGTCCCTCTGCC
>Location:NODE_117098_length_959_cov_38.440041	Coordinate:838	Reads:1	Hits:2	Allocated_reads:0.5	Strand:+
TTCAGGATCAGGATTTCACTGACCCTCTGCCT
>Location:NODE_117098_length_959_cov_38.440041	Coordinate:838	Reads:1	Hits:2	Allocated_reads:0.5	Strand:+
TTCAGGATCAGGATTTCACTGTCCCTCTGCCA
>Location:NODE_117098_length_959_cov_38.440041	Coordinate:838	Reads:1	Hits:2	Allocated_reads:0.5	Strand:+
TTCAGGATCAGGATTTCACTGTCCCTCTGCCG
>Location:NODE_117098_length_959_cov_38.440041	Coordinate:838	Reads:1	Hits:2	Allocated_reads:0.5	Strand:+
TTCAGGATCAGGATTTCACTGTCGCTCTGCCT
>Location:NODE_117098_length_959_cov_38.440041	Coordinate:838	Reads:115	Hits:2	Allocated_reads:57.5	Strand:+
TTCAGGATCAGGATTTCACTGTCCCTCTGCCT
>Location:NODE_117098_length_959_cov_38.440041	Coordinate:838	Reads:1	Hits:2	Allocated_reads:0.5	Strand:+
TTCAGGATCAGGATTTCACTGTCCCTCTGCCTGG
>Location:NODE_117098_length_959_cov_38.440041	Coordinate:838	Reads:1	Hits:2	Allocated_reads:0.5	Strand:+
TTCAGGATCAGGATTTCACTGTCCCTCTGCCTAAG
>Location:NODE_117098_length_959_cov_38.440041	Coordinate:839	Reads:7	Hits:2	Allocated_reads:3.5	Strand:+
TCAGGATCAGGATTTCACTGTCCCTCT
>Location:NODE_117098_length_959_cov_38.440041	Coordinate:839	Reads:1	Hits:2	Allocated_reads:0.5	Strand:+
TCAGGATCAGGATTTCACTGTCCCTCTGT
>Location:NODE_117098_length_959_cov_38.440041	Coordinate:839	Reads:2	Hits:2	Allocated_reads:1	Strand:+
TCAGGATCAGGATTTCACTGTCCCTCTGC
>Location:NODE_117098_length_959_cov_38.440041	Coordinate:839	Reads:1	Hits:2	Allocated_reads:0.5	Strand:+
TCAGGATCAGGATTTCACTGTACCTCTGCC
>Location:NODE_117098_length_959_cov_38.440041	Coordinate:839	Reads:55	Hits:2	Allocated_reads:27.5	Strand:+
TCAGGATCAGGATTTCACTGTCCCTCTGCC
>Location:NODE_117098_length_959_cov_38.440041	Coordinate:839	Reads:32	Hits:2	Allocated_reads:16	Strand:+
TCAGGATCAGGATTTCACTGTCCCTCTGCCT
>Location:NODE_117098_length_959_cov_38.440041	Coordinate:840	Reads:8	Hits:2	Allocated_reads:4	Strand:+
CAGGATCAGGATTTCACTGTCCCTCTGCC
>Location:NODE_117098_length_959_cov_38.440041	Coordinate:840	Reads:11	Hits:2	Allocated_reads:5.5	Strand:+
CAGGATCAGGATTTCACTGTCCCTCTGCCT
>Location:NODE_117098_length_959_cov_38.440041	Coordinate:840	Reads:1	Hits:2	Allocated_reads:0.5	Strand:+
CAGGATCAGGATTTCACTGTCCCTCTGCCTAAGC
>Location:NODE_117098_length_959_cov_38.440041	Coordinate:841	Reads:1	Hits:2	Allocated_reads:0.5	Strand:+
AGGATCAGGATTTCACTGTCCCTCTG
>Location:NODE_117098_length_959_cov_38.440041	Coordinate:841	Reads:13	Hits:2	Allocated_reads:6.5	Strand:+
AGGATCAGGATTTCACTGTCCCTCTGCC
>Location:NODE_117098_length_959_cov_38.440041	Coordinate:841	Reads:7	Hits:2	Allocated_reads:3.5	Strand:+
AGGATCAGGATTTCACTGTCCCTCTGCCT
>Location:NODE_117098_length_959_cov_38.440041	Coordinate:841	Reads:1	Hits:2	Allocated_reads:0.5	Strand:+
AGGATCAGGATTTCACTGTCCCTCTGCCTA
>Location:NODE_117098_length_959_cov_38.440041	Coordinate:841	Reads:1	Hits:2	Allocated_reads:0.5	Strand:+
AGGATCAGGATTTCACTGTCCCTCTGCCTAAGC
>Location:NODE_117098_length_959_cov_38.440041	Coordinate:842	Reads:5	Hits:2	Allocated_reads:2.5	Strand:+
GGATCAGGATTTCACTGTCCCTCTGCC
>Location:NODE_117098_length_959_cov_38.440041	Coordinate:842	Reads:13	Hits:2	Allocated_reads:6.5	Strand:+
GGATCAGGATTTCACTGTCCCTCTGCCT
>Location:NODE_117098_length_959_cov_38.440041	Coordinate:842	Reads:2	Hits:2	Allocated_reads:1	Strand:+
GGATCAGGATTTCACTGTCCCTCTGCCTA
>Location:NODE_117098_length_959_cov_38.440041	Coordinate:842	Reads:5	Hits:2	Allocated_reads:2.5	Strand:+
GGATCAGGATTTCACTGTCCCTCTGCCTAAGC
>Location:NODE_117098_length_959_cov_38.440041	Coordinate:843	Reads:1	Hits:2	Allocated_reads:0.5	Strand:-
CAGAGGGACAGTGAAATCCTGATC
>Location:NODE_117098_length_959_cov_38.440041	Coordinate:843	Reads:5	Hits:2	Allocated_reads:2.5	Strand:+
GATCAGGATTTCACTGTCCCTCTGCC
>Location:NODE_117098_length_959_cov_38.440041	Coordinate:843	Reads:1	Hits:2	Allocated_reads:0.5	Strand:+
GATCAGGATTTCACTGTCCATCTGCCT
>Location:NODE_117098_length_959_cov_38.440041	Coordinate:843	Reads:14	Hits:2	Allocated_reads:7	Strand:+
GATCAGGATTTCACTGTCCCTCTGCCT
>Location:NODE_117098_length_959_cov_38.440041	Coordinate:843	Reads:1	Hits:2	Allocated_reads:0.5	Strand:+
GATCAGGATTTCACTGTCCCTCTGCCTA
>Location:NODE_117098_length_959_cov_38.440041	Coordinate:843	Reads:5	Hits:2	Allocated_reads:2.5	Strand:-
GGCAGAGGGACAGTGAAATCCTGATC
>Location:NODE_117098_length_959_cov_38.440041	Coordinate:844	Reads:4	Hits:2	Allocated_reads:2	Strand:+
ATCAGGATTTCACTGTCCCTCTGCC
>Location:NODE_117098_length_959_cov_38.440041	Coordinate:844	Reads:2	Hits:2	Allocated_reads:1	Strand:+
ATCAGGATTTCACTGTCCCTCTGCCG
>Location:NODE_117098_length_959_cov_38.440041	Coordinate:844	Reads:22	Hits:2	Allocated_reads:11	Strand:+
ATCAGGATTTCACTGTCCCTCTGCCT
>Location:NODE_117098_length_959_cov_38.440041	Coordinate:844	Reads:1	Hits:2	Allocated_reads:0.5	Strand:+
ATCAGGATTTCACTGTCCCTCTGCCTA
>Location:NODE_117098_length_959_cov_38.440041	Coordinate:844	Reads:1	Hits:2	Allocated_reads:0.5	Strand:+
ATCAGGATTTCACTGTCCCTCTGCCTAAG
>Location:NODE_117098_length_959_cov_38.440041	Coordinate:844	Reads:17	Hits:2	Allocated_reads:8.5	Strand:+
ATCAGGATTTCACTGTCCCTCTGCCTAAGC
>Location:NODE_117098_length_959_cov_38.440041	Coordinate:844	Reads:2	Hits:2	Allocated_reads:1	Strand:+
ATCAGGATTTCACTGTCCCTCTGCCTAAGCT
>Location:NODE_117098_length_959_cov_38.440041	Coordinate:844	Reads:1	Hits:2	Allocated_reads:0.5	Strand:+
ATCAGGATTTCACTGTCCCTCTGCCTAAGCTG
>Location:NODE_117098_length_959_cov_38.440041	Coordinate:844	Reads:1	Hits:2	Allocated_reads:0.5	Strand:-
GAGCAGCTTAGGCAGAGGGACAGTGAAATCCTAAA
>Location:NODE_117098_length_959_cov_38.440041	Coordinate:845	Reads:1	Hits:2	Allocated_reads:0.5	Strand:-
GGCAGAGGGACAGTGAAATCCTGA
>Location:NODE_117098_length_959_cov_38.440041	Coordinate:845	Reads:1	Hits:2	Allocated_reads:0.5	Strand:+
TCAGGATTTCACTGTCCCTCCGCC
>Location:NODE_117098_length_959_cov_38.440041	Coordinate:845	Reads:1	Hits:2	Allocated_reads:0.5	Strand:+
TCAGGATTTCACTGTCCCTCTGTT
>Location:NODE_117098_length_959_cov_38.440041	Coordinate:845	Reads:110	Hits:2	Allocated_reads:55	Strand:+
TCAGGATTTCACTGTCCCTCTGCC
>Location:NODE_117098_length_959_cov_38.440041	Coordinate:845	Reads:2	Hits:2	Allocated_reads:1	Strand:+
TCAGGATTTCACTGTCCCTCTGCT
>Location:NODE_117098_length_959_cov_38.440041	Coordinate:845	Reads:1	Hits:2	Allocated_reads:0.5	Strand:+
TCAGGATTTCACTGTCCCTATGCCT
>Location:NODE_117098_length_959_cov_38.440041	Coordinate:845	Reads:1	Hits:2	Allocated_reads:0.5	Strand:+
TCAGGATTTCACTGTCCCTCAGCCT
>Location:NODE_117098_length_959_cov_38.440041	Coordinate:845	Reads:1	Hits:2	Allocated_reads:0.5	Strand:+
TCAGGATTTCACTGTCCCTCTGCTT
>Location:NODE_117098_length_959_cov_38.440041	Coordinate:845	Reads:576	Hits:2	Allocated_reads:288	Strand:+
TCAGGATTTCACTGTCCCTCTGCCT
>Location:NODE_117098_length_959_cov_38.440041	Coordinate:845	Reads:6	Hits:2	Allocated_reads:3	Strand:+
TCAGGATTTCACTGTCCCTCTGCCG
>Location:NODE_117098_length_959_cov_38.440041	Coordinate:845	Reads:8	Hits:2	Allocated_reads:4	Strand:+
TCAGGATTTCACTGTCCCTCTGCCA
>Location:NODE_117098_length_959_cov_38.440041	Coordinate:845	Reads:1	Hits:2	Allocated_reads:0.5	Strand:+
TCAGGATTTCACTGTCCCTCTGCCCT
>Location:NODE_117098_length_959_cov_38.440041	Coordinate:845	Reads:20	Hits:2	Allocated_reads:10	Strand:+
TCAGGATTTCACTGTCCCTCTGCCTA
>Location:NODE_117098_length_959_cov_38.440041	Coordinate:845	Reads:5	Hits:2	Allocated_reads:2.5	Strand:+
TCAGGATTTCACTGTCCCTCTGCCTT
>Location:NODE_117098_length_959_cov_38.440041	Coordinate:845	Reads:1	Hits:2	Allocated_reads:0.5	Strand:+
TCAGGATTTCACTGTCCCTCTGCCTAG
>Location:NODE_117098_length_959_cov_38.440041	Coordinate:845	Reads:1	Hits:2	Allocated_reads:0.5	Strand:+
TCAGGATTTCACTGTCCCTCTGCCTTT
>Location:NODE_117098_length_959_cov_38.440041	Coordinate:845	Reads:2	Hits:2	Allocated_reads:1	Strand:+
TCAGGATTTCACTGTCCCTCTGCCTAT
>Location:NODE_117098_length_959_cov_38.440041	Coordinate:845	Reads:4	Hits:2	Allocated_reads:2	Strand:+
TCAGGATTTCACTGTCCCTCTGCCTAA
>Location:NODE_117098_length_959_cov_38.440041	Coordinate:845	Reads:1	Hits:2	Allocated_reads:0.5	Strand:+
TCAGGATTTCACTGTCCCTCTGCCTATA
>Location:NODE_117098_length_959_cov_38.440041	Coordinate:845	Reads:2	Hits:2	Allocated_reads:1	Strand:+
TCAGGATTTCACTGTCCCTCTGCCTAAA
>Location:NODE_117098_length_959_cov_38.440041	Coordinate:845	Reads:2	Hits:2	Allocated_reads:1	Strand:+
TCAGGATTTCACTGTCCCTCTGCCTAAT
>Location:NODE_117098_length_959_cov_38.440041	Coordinate:845	Reads:2	Hits:2	Allocated_reads:1	Strand:+
TCAGGATTTCACTGTCCCTCTGCCTATC
>Location:NODE_117098_length_959_cov_38.440041	Coordinate:845	Reads:77	Hits:2	Allocated_reads:38.5	Strand:+
TCAGGATTTCACTGTCCCTCTGCCTAAG
>Location:NODE_117098_length_959_cov_38.440041	Coordinate:845	Reads:1	Hits:2	Allocated_reads:0.5	Strand:+
TCAGGATTTCACTGTCCCTCTGCCTACGC
>Location:NODE_117098_length_959_cov_38.440041	Coordinate:845	Reads:1	Hits:2	Allocated_reads:0.5	Strand:+
TCAGGATTTCACTGTCCCTCTGCCTATTT
>Location:NODE_117098_length_959_cov_38.440041	Coordinate:845	Reads:17	Hits:2	Allocated_reads:8.5	Strand:+
TCAGGATTTCACTGTCCCTCTGCCTAAGT
>Location:NODE_117098_length_959_cov_38.440041	Coordinate:845	Reads:352	Hits:2	Allocated_reads:176	Strand:+
TCAGGATTTCACTGTCCCTCTGCCTAAGC
>Location:NODE_117098_length_959_cov_38.440041	Coordinate:845	Reads:1	Hits:2	Allocated_reads:0.5	Strand:+
TCAGGATTTCACTGTCCCTCTGCCTAAGCA
>Location:NODE_117098_length_959_cov_38.440041	Coordinate:845	Reads:67	Hits:2	Allocated_reads:33.5	Strand:+
TCAGGATTTCACTGTCCCTCTGCCTAAGCT
>Location:NODE_117098_length_959_cov_38.440041	Coordinate:845	Reads:1	Hits:2	Allocated_reads:0.5	Strand:+
TCAGGATTTCACTGTCCCTCTGCCTAAGCGG
>Location:NODE_117098_length_959_cov_38.440041	Coordinate:845	Reads:1	Hits:2	Allocated_reads:0.5	Strand:+
TCAGGATTTCACTGTCCCTCTGCCTAAGCTA
>Location:NODE_117098_length_959_cov_38.440041	Coordinate:845	Reads:4	Hits:2	Allocated_reads:2	Strand:+
TCAGGATTTCACTGTCCCTCTGCCTAAGCTG
>Location:NODE_117098_length_959_cov_38.440041	Coordinate:845	Reads:6	Hits:2	Allocated_reads:3	Strand:+
TCAGGATTTCACTGTCCCTCTGCCTAAGCTT
>Location:NODE_117098_length_959_cov_38.440041	Coordinate:845	Reads:2	Hits:2	Allocated_reads:1	Strand:+
TCAGGATTTCACTGTCCCTCTGCCTAAGCTGT
>Location:NODE_117098_length_959_cov_38.440041	Coordinate:845	Reads:37	Hits:2	Allocated_reads:18.5	Strand:+
TCAGGATTTCACTGTCCCTCTGCCTAAGCTGC
>Location:NODE_117098_length_959_cov_38.440041	Coordinate:845	Reads:2	Hits:2	Allocated_reads:1	Strand:+
TCAGGATTTCACTGTCCCTCTGCCTAAGCTGCT
>Location:NODE_117098_length_959_cov_38.440041	Coordinate:845	Reads:1	Hits:2	Allocated_reads:0.5	Strand:+
TCAGGATTTCACTGTCCCTCTGCCTAAGCTGCTC
>Location:NODE_117098_length_959_cov_38.440041	Coordinate:845	Reads:1	Hits:2	Allocated_reads:0.5	Strand:+
TCAGGATTTCACTGTCCCTCTGCCTAAGCTGCTCT
>Location:NODE_117098_length_959_cov_38.440041	Coordinate:846	Reads:1	Hits:2	Allocated_reads:0.5	Strand:+
CAGGATTTCACTGTCCCTCTGCCG
>Location:NODE_117098_length_959_cov_38.440041	Coordinate:846	Reads:13	Hits:2	Allocated_reads:6.5	Strand:+
CAGGATTTCACTGTCCCTCTGCCT
>Location:NODE_117098_length_959_cov_38.440041	Coordinate:846	Reads:1	Hits:2	Allocated_reads:0.5	Strand:+
CAGGATTTCACTGTCCCTCTGCCCA
>Location:NODE_117098_length_959_cov_38.440041	Coordinate:846	Reads:5	Hits:2	Allocated_reads:2.5	Strand:+
CAGGATTTCACTGTCCCTCTGCCTAAG
>Location:NODE_117098_length_959_cov_38.440041	Coordinate:846	Reads:12	Hits:2	Allocated_reads:6	Strand:+
CAGGATTTCACTGTCCCTCTGCCTAAGC
>Location:NODE_117098_length_959_cov_38.440041	Coordinate:846	Reads:4	Hits:2	Allocated_reads:2	Strand:+
CAGGATTTCACTGTCCCTCTGCCTAAGCT
>Location:NODE_117098_length_959_cov_38.440041	Coordinate:846	Reads:1	Hits:2	Allocated_reads:0.5	Strand:+
CAGGATTTCACTGTCCCTCTGCCTAAGCTG
>Location:NODE_117098_length_959_cov_38.440041	Coordinate:846	Reads:1	Hits:2	Allocated_reads:0.5	Strand:+
CAGGATTTCACTGTCCCTCTGCCTAAGCTGC
>Location:NODE_117098_length_959_cov_38.440041	Coordinate:846	Reads:1	Hits:2	Allocated_reads:0.5	Strand:-
CTTAGGCAGAGGGACAGTGAAATCCTA
>Location:NODE_117098_length_959_cov_38.440041	Coordinate:847	Reads:1	Hits:2	Allocated_reads:0.5	Strand:+
AGGATTTCACTGTCCCTCTGCCTAAGC
>Location:NODE_117098_length_959_cov_38.440041	Coordinate:847	Reads:1	Hits:2	Allocated_reads:0.5	Strand:+
AGGATTTCACTGTCCCTCTGCCTAAGCTGC
>Location:NODE_117098_length_959_cov_38.440041	Coordinate:847	Reads:1	Hits:2	Allocated_reads:0.5	Strand:+
AGGATTTCACTGTCCCTCTGCCTAAGCTGCT
>Location:NODE_117098_length_959_cov_38.440041	Coordinate:847	Reads:1	Hits:2	Allocated_reads:0.5	Strand:-
TAGGCAGAGGGACAGTGAAATCCT
>Location:NODE_117098_length_959_cov_38.440041	Coordinate:848	Reads:1	Hits:2	Allocated_reads:0.5	Strand:-
AAGAGCAGCTTAGGCAGAGGGACAGTGAAATCC
>Location:NODE_117098_length_959_cov_38.440041	Coordinate:848	Reads:3	Hits:2	Allocated_reads:1.5	Strand:-
AGCTTAGGCAGAGGGACAGTGAAATCC
>Location:NODE_117098_length_959_cov_38.440041	Coordinate:848	Reads:1	Hits:2	Allocated_reads:0.5	Strand:-
CAGCTTAGGCAGAGGGACAGTGAAATCC
>Location:NODE_117098_length_959_cov_38.440041	Coordinate:848	Reads:2	Hits:2	Allocated_reads:1	Strand:-
GCAGCTTAGGCAGAGGGACAGTGAAATCC
>Location:NODE_117098_length_959_cov_38.440041	Coordinate:848	Reads:2	Hits:2	Allocated_reads:1	Strand:+
GGATTTCACTGTCCCTCTGCCTAAGCT
>Location:NODE_117098_length_959_cov_38.440041	Coordinate:848	Reads:1	Hits:2	Allocated_reads:0.5	Strand:+
GGATTTCACTGTCCCTCTGCCTAAGCTGC
>Location:NODE_117098_length_959_cov_38.440041	Coordinate:848	Reads:1	Hits:2	Allocated_reads:0.5	Strand:+
GGATTTCACTGTCCCTCTGCCTAAGCTGCTCT
>Location:NODE_117098_length_959_cov_38.440041	Coordinate:849	Reads:1	Hits:2	Allocated_reads:0.5	Strand:-
AGCAGCTTAGGCAGAGGGACAGTGAAATC
>Location:NODE_117098_length_959_cov_38.440041	Coordinate:849	Reads:2	Hits:2	Allocated_reads:1	Strand:-
AGCTTAGGCAGAGGGACAGTGAAATC
>Location:NODE_117098_length_959_cov_38.440041	Coordinate:849	Reads:1	Hits:2	Allocated_reads:0.5	Strand:+
GATTTCACTGTCCCTCTGCCTAAGC
>Location:NODE_117098_length_959_cov_38.440041	Coordinate:849	Reads:1	Hits:2	Allocated_reads:0.5	Strand:+
GATTTCACTGTCCCTCTGCCTAAGCT
>Location:NODE_117098_length_959_cov_38.440041	Coordinate:849	Reads:1	Hits:2	Allocated_reads:0.5	Strand:-
TGAAAGAGCAGCTTAGGCAGAGGGACAGTGAAATC
>Location:NODE_117098_length_959_cov_38.440041	Coordinate:850	Reads:1	Hits:2	Allocated_reads:0.5	Strand:+
ATTTCACTGTCCCTCTGCCTAAGC
>Location:NODE_117098_length_959_cov_38.440041	Coordinate:850	Reads:1	Hits:2	Allocated_reads:0.5	Strand:+
ATTTCACTGTCCCTCTGCCTAAGCTGC
>Location:NODE_117098_length_959_cov_38.440041	Coordinate:851	Reads:1	Hits:2	Allocated_reads:0.5	Strand:-
GAGCAGCTTAGGCAGAGGGACAGTGAAA
>Location:NODE_117098_length_959_cov_38.440041	Coordinate:851	Reads:1	Hits:2	Allocated_reads:0.5	Strand:+
TTTCACTGTCCCTCTGCCTAATTT
>Location:NODE_117098_length_959_cov_38.440041	Coordinate:851	Reads:6	Hits:2	Allocated_reads:3	Strand:+
TTTCACTGTCCCTCTGCCTAAGCTGC
>Location:NODE_117098_length_959_cov_38.440041	Coordinate:851	Reads:1	Hits:2	Allocated_reads:0.5	Strand:+
TTTCACTGTCCCTCTGCCTAAGCTGCT
>Location:NODE_117098_length_959_cov_38.440041	Coordinate:851	Reads:1	Hits:2	Allocated_reads:0.5	Strand:+
TTTCACTGTCCCTCTGCCTAAGCTGCTC
>Location:NODE_117098_length_959_cov_38.440041	Coordinate:851	Reads:1	Hits:2	Allocated_reads:0.5	Strand:+
TTTCACTGTCCCTCTGCCTAAGCTGCTT
>Location:NODE_117098_length_959_cov_38.440041	Coordinate:851	Reads:8	Hits:2	Allocated_reads:4	Strand:+
TTTCACTGTCCCTCTGCCTAAGCTGCTCT
>Location:NODE_117098_length_959_cov_38.440041	Coordinate:851	Reads:3	Hits:2	Allocated_reads:1.5	Strand:+
TTTCACTGTCCCTCTGCCTAAGCTGCTCTT
>Location:NODE_117098_length_959_cov_38.440041	Coordinate:852	Reads:1	Hits:2	Allocated_reads:0.5	Strand:+
TTCACTGTCCCTCTGCCTAAGCTGCT
>Location:NODE_117098_length_959_cov_38.440041	Coordinate:852	Reads:1	Hits:2	Allocated_reads:0.5	Strand:+
TTCACTGTCCCTCTGCCTAAGCTGCTC
>Location:NODE_117098_length_959_cov_38.440041	Coordinate:852	Reads:3	Hits:2	Allocated_reads:1.5	Strand:+
TTCACTGTCCCTCTGCCTAAGCTGCTCTT
>Location:NODE_117098_length_959_cov_38.440041	Coordinate:852	Reads:1	Hits:2	Allocated_reads:0.5	Strand:+
TTCACTGTCCCTCTGCCTAAGCTGCTCTTA
>Location:NODE_117098_length_959_cov_38.440041	Coordinate:853	Reads:1	Hits:2	Allocated_reads:0.5	Strand:+
TCACTGTCCCTCTGCCTAAGCTGC
>Location:NODE_117098_length_959_cov_38.440041	Coordinate:853	Reads:1	Hits:2	Allocated_reads:0.5	Strand:+
TCACTGTCCCTCTGCCTAAGCTGCT
>Location:NODE_117098_length_959_cov_38.440041	Coordinate:853	Reads:4	Hits:2	Allocated_reads:2	Strand:+
TCACTGTCCCTCTGCCTAAGCTGCTCT
>Location:NODE_117098_length_959_cov_38.440041	Coordinate:853	Reads:2	Hits:2	Allocated_reads:1	Strand:+
TCACTGTCCCTCTGCCTAAGCTGCTCTT
>Location:NODE_117098_length_959_cov_38.440041	Coordinate:855	Reads:1	Hits:2	Allocated_reads:0.5	Strand:-
GAAAGAGCAGCTTAGGCAGAGGGACAGT
>Location:NODE_117098_length_959_cov_38.440041	Coordinate:857	Reads:1	Hits:2	Allocated_reads:0.5	Strand:-
TGAAAGAGCAGCTTAGGCAGAGGGACA
>Location:NODE_117098_length_959_cov_38.440041	Coordinate:857	Reads:2	Hits:2	Allocated_reads:1	Strand:-
TGAAAGAGCAGCTTAGGCAGAGGGACT
>Location:NODE_117098_length_959_cov_38.440041	Coordinate:857	Reads:2	Hits:2	Allocated_reads:1	Strand:+
TGTCCCTCTGCCTAAGCTGCTCTTTC
>Location:NODE_117098_length_959_cov_38.440041	Coordinate:857	Reads:1	Hits:2	Allocated_reads:0.5	Strand:+
TGTCCCTCTGCCTAAGCTGCTCTTTCAGA
>Location:NODE_117098_length_959_cov_38.440041	Coordinate:858	Reads:1	Hits:2	Allocated_reads:0.5	Strand:-
TGAAAGAGCAGCTTAGGCAGAGGGAC
>Location:NODE_117098_length_959_cov_38.440041	Coordinate:859	Reads:2	Hits:2	Allocated_reads:1	Strand:+
TCCCTCTGCCTAAGCTGCTCTTTCA
>Location:NODE_117098_length_959_cov_38.440041	Coordinate:860	Reads:1	Hits:2	Allocated_reads:0.5	Strand:-
TGAAAGAGCAGCTTAGGCAGAGGG
>Location:NODE_117098_length_959_cov_38.440041	Coordinate:863	Reads:2	Hits:2	Allocated_reads:1	Strand:-
AACCGTCTGAAAGAGCAGCTTAGGCAGA
>Location:NODE_117098_length_959_cov_38.440041	Coordinate:865	Reads:1	Hits:2	Allocated_reads:0.5	Strand:-
AACCGTCTGAAAGAGCAGCTTAGGCA
>Location:NODE_117098_length_959_cov_38.440041	Coordinate:865	Reads:1	Hits:2	Allocated_reads:0.5	Strand:-
ACCGTCTGAAAGAGCAGCTTAGGCA
>Location:NODE_117098_length_959_cov_38.440041	Coordinate:865	Reads:2	Hits:2	Allocated_reads:1	Strand:+
TGCCTAAGCTGCTCTTTCAGACGGTTCATC
>Location:NODE_117098_length_959_cov_38.440041	Coordinate:866	Reads:14	Hits:2	Allocated_reads:7	Strand:-
AACCGTCTGAAAGAGCAGCTTAGGC
>Location:NODE_117098_length_959_cov_38.440041	Coordinate:866	Reads:12	Hits:2	Allocated_reads:6	Strand:-
ACCGTCTGAAAGAGCAGCTTAGGC
>Location:NODE_117098_length_959_cov_38.440041	Coordinate:866	Reads:1	Hits:2	Allocated_reads:0.5	Strand:-
ATGAACCGTCTGAAAGAGCAGCTTAGGC
>Location:NODE_117098_length_959_cov_38.440041	Coordinate:866	Reads:1	Hits:2	Allocated_reads:0.5	Strand:-
GAACCGTCTGAAAGAGCAGCTTAGGC
>Location:NODE_117098_length_959_cov_38.440041	Coordinate:866	Reads:1	Hits:2	Allocated_reads:0.5	Strand:-
GATGAACCGTCTGAAAGAGCAGCTTAGGC
>Location:NODE_117098_length_959_cov_38.440041	Coordinate:867	Reads:2	Hits:2	Allocated_reads:1	Strand:-
AACCGTCTGAAAGAGCAGCTTAGA
>Location:NODE_117098_length_959_cov_38.440041	Coordinate:867	Reads:2	Hits:2	Allocated_reads:1	Strand:-
AACCGTCTGAAAGAGCAGCTTAGG
>Location:NODE_117098_length_959_cov_38.440041	Coordinate:868	Reads:1	Hits:2	Allocated_reads:0.5	Strand:+
CTAAGCTGCTCTTTCAGACGGTTCATC
>Location:NODE_117098_length_959_cov_38.440041	Coordinate:869	Reads:1	Hits:2	Allocated_reads:0.5	Strand:+
TAAGCTGCTCTTTCAGACGGTTCATCTCAAT
>Location:NODE_117098_length_959_cov_38.440041	Coordinate:870	Reads:1	Hits:3	Allocated_reads:0.333333333333333	Strand:-
TTGAGATGAACCGTCTGAAAGAGCAGCTA
>Location:NODE_117098_length_959_cov_38.440041	Coordinate:870	Reads:1	Hits:3	Allocated_reads:0.333333333333333	Strand:-
TTGAGATGAACCGTCTGAAAGAGCAGCTT
>Location:NODE_117098_length_959_cov_38.440041	Coordinate:871	Reads:1	Hits:3	Allocated_reads:0.333333333333333	Strand:-
GATGAACCGTCTGAAAGAGCAGCT
>Location:NODE_117098_length_959_cov_38.440041	Coordinate:872	Reads:2	Hits:3	Allocated_reads:0.666666666666667	Strand:-
CTTGAGATGAACCGTCTGAAAGAGCAGT
>Location:NODE_117098_length_959_cov_38.440041	Coordinate:872	Reads:1	Hits:3	Allocated_reads:0.333333333333333	Strand:-
TTGAGATGAACCGTCTGAAAGAGCAGC
>Location:NODE_117098_length_959_cov_38.440041	Coordinate:873	Reads:5	Hits:3	Allocated_reads:1.66666666666667	Strand:+
CTGCTCTTTCAGACGGTTCATCTCAAGGT
>Location:NODE_117098_length_959_cov_38.440041	Coordinate:874	Reads:1	Hits:3	Allocated_reads:0.333333333333333	Strand:-
CTTGAGATGAACCGTCTGAAAGAGCA
>Location:NODE_117098_length_959_cov_38.440041	Coordinate:874	Reads:1	Hits:2	Allocated_reads:0.5	Strand:-
TCTTTGACCTTGAGATGAACCGTCTGAAAGAGCT
>Location:NODE_117098_length_959_cov_38.440041	Coordinate:874	Reads:1	Hits:3	Allocated_reads:0.333333333333333	Strand:-
TGAGATGAACCGTCTGAAAGAGCA
>Location:NODE_117098_length_959_cov_38.440041	Coordinate:874	Reads:1	Hits:3	Allocated_reads:0.333333333333333	Strand:+
TGCTCTTTCAGACGGTTCATCTCA
>Location:NODE_117098_length_959_cov_38.440041	Coordinate:874	Reads:1	Hits:3	Allocated_reads:0.333333333333333	Strand:+
TGCTCTTTCAGACGGTTCATCTCTT
>Location:NODE_117098_length_959_cov_38.440041	Coordinate:874	Reads:1	Hits:3	Allocated_reads:0.333333333333333	Strand:+
TGCTCTTTCAGACGGTTCATCTTTT
>Location:NODE_117098_length_959_cov_38.440041	Coordinate:874	Reads:3	Hits:3	Allocated_reads:1	Strand:+
TGCTCTTTCAGACGGTTCATCTCAA
>Location:NODE_117098_length_959_cov_38.440041	Coordinate:874	Reads:1	Hits:3	Allocated_reads:0.333333333333333	Strand:+
TGCTCTTTCAGACGGTTCATCTCAGT
>Location:NODE_117098_length_959_cov_38.440041	Coordinate:874	Reads:20	Hits:3	Allocated_reads:6.66666666666667	Strand:+
TGCTCTTTCAGACGGTTCATCTCAAG
>Location:NODE_117098_length_959_cov_38.440041	Coordinate:874	Reads:31	Hits:3	Allocated_reads:10.3333333333333	Strand:+
TGCTCTTTCAGACGGTTCATCTCAAGG
>Location:NODE_117098_length_959_cov_38.440041	Coordinate:874	Reads:1	Hits:3	Allocated_reads:0.333333333333333	Strand:+
TGCTCTTTCAGACGGTTCATCTAAAGGT
>Location:NODE_117098_length_959_cov_38.440041	Coordinate:874	Reads:1	Hits:3	Allocated_reads:0.333333333333333	Strand:+
TGCTCTTTCAGACGGTTCATCTCAATTT
>Location:NODE_117098_length_959_cov_38.440041	Coordinate:874	Reads:113	Hits:3	Allocated_reads:37.6666666666667	Strand:+
TGCTCTTTCAGACGGTTCATCTCAAGGT
>Location:NODE_117098_length_959_cov_38.440041	Coordinate:874	Reads:25	Hits:2	Allocated_reads:12.5	Strand:+
TGCTCTTTCAGACGGTTCATCTCAAGGTC
>Location:NODE_117098_length_959_cov_38.440041	Coordinate:874	Reads:4	Hits:2	Allocated_reads:2	Strand:+
TGCTCTTTCAGACGGTTCATCTCAAGGTCA
>Location:NODE_117098_length_959_cov_38.440041	Coordinate:874	Reads:1	Hits:2	Allocated_reads:0.5	Strand:+
TGCTCTTTCAGACGGTTCATCTCAAGGTCAA
>Location:NODE_117098_length_959_cov_38.440041	Coordinate:874	Reads:1	Hits:2	Allocated_reads:0.5	Strand:+
TGCTCTTTCAGACGGTTCATCTCAAGGTCAAAGA
>Location:NODE_117098_length_959_cov_38.440041	Coordinate:874	Reads:1	Hits:3	Allocated_reads:0.333333333333333	Strand:-
TTGAGATGAACCGTCTGAAAGAGCA
>Location:NODE_117098_length_959_cov_38.440041	Coordinate:875	Reads:1	Hits:3	Allocated_reads:0.333333333333333	Strand:-
CTTGAGATGAACCGTCTGAAAGAGC
>Location:NODE_117098_length_959_cov_38.440041	Coordinate:875	Reads:1	Hits:2	Allocated_reads:0.5	Strand:-
GACCTTGAGATGAACCGTCTGAAACAGC
>Location:NODE_117098_length_959_cov_38.440041	Coordinate:875	Reads:6	Hits:2	Allocated_reads:3	Strand:-
GACCTTGAGATGAACCGTCTGAAAGAGC
>Location:NODE_117098_length_959_cov_38.440041	Coordinate:875	Reads:1	Hits:3	Allocated_reads:0.333333333333333	Strand:+
GCTCTTTCAGACGGTTCATCTCAAG
>Location:NODE_117098_length_959_cov_38.440041	Coordinate:875	Reads:1	Hits:3	Allocated_reads:0.333333333333333	Strand:+
GCTCTTTCAGACGGTTCATCTCAAGG
>Location:NODE_117098_length_959_cov_38.440041	Coordinate:875	Reads:3	Hits:3	Allocated_reads:1	Strand:+
GCTCTTTCAGACGGTTCATCTCAAGGT
>Location:NODE_117098_length_959_cov_38.440041	Coordinate:875	Reads:1	Hits:2	Allocated_reads:0.5	Strand:-
TTGACCTTGAGATGAACCGTCTGAAATATT
>Location:NODE_117098_length_959_cov_38.440041	Coordinate:875	Reads:10	Hits:2	Allocated_reads:5	Strand:-
TTGACCTTGAGATGAACCGTCTGAAAGAGC
>Location:NODE_117098_length_959_cov_38.440041	Coordinate:875	Reads:4	Hits:3	Allocated_reads:1.33333333333333	Strand:-
TTGAGATGAACCGTCTGAAAGAGC
>Location:NODE_117098_length_959_cov_38.440041	Coordinate:876	Reads:1	Hits:3	Allocated_reads:0.333333333333333	Strand:+
CTCTTTCAGACGGTTCATCTCAAG
>Location:NODE_117098_length_959_cov_38.440041	Coordinate:876	Reads:1	Hits:3	Allocated_reads:0.333333333333333	Strand:+
CTCTTTCAGACGGTTCATCTCAAGGT
>Location:NODE_117098_length_959_cov_38.440041	Coordinate:876	Reads:1	Hits:2	Allocated_reads:0.5	Strand:-
GACCTTGAGATGAACCGTCTGAAAGAA
>Location:NODE_117098_length_959_cov_38.440041	Coordinate:876	Reads:1	Hits:2	Allocated_reads:0.5	Strand:-
GACCTTGAGATGAACCGTCTGAAAGAG
>Location:NODE_117098_length_959_cov_38.440041	Coordinate:876	Reads:1	Hits:3	Allocated_reads:0.333333333333333	Strand:-
TTGACCTTGAGATGAACCGTCTGAAAAAG
>Location:NODE_117098_length_959_cov_38.440041	Coordinate:876	Reads:1	Hits:2	Allocated_reads:0.5	Strand:-
TTGACCTTGAGATGAACCGTCTGAAAGAA
>Location:NODE_117098_length_959_cov_38.440041	Coordinate:876	Reads:3	Hits:2	Allocated_reads:1.5	Strand:-
TTGACCTTGAGATGAACCGTCTGAAAGAG
>Location:NODE_117098_length_959_cov_38.440041	Coordinate:877	Reads:1	Hits:3	Allocated_reads:0.333333333333333	Strand:-
ACCTTGAGATGAACCGTCTGAAAGA
>Location:NODE_117098_length_959_cov_38.440041	Coordinate:877	Reads:1	Hits:2	Allocated_reads:0.5	Strand:-
ATCTTTGACCTTGAGATGAACCGTCTGAAAGA
>Location:NODE_117098_length_959_cov_38.440041	Coordinate:877	Reads:2	Hits:3	Allocated_reads:0.666666666666667	Strand:-
CCTTGAGATGAACCGTCTGAAAGA
>Location:NODE_117098_length_959_cov_38.440041	Coordinate:877	Reads:1	Hits:2	Allocated_reads:0.5	Strand:-
CTTTGACCTTGAGATGAACCGTCTGAAAGA
>Location:NODE_117098_length_959_cov_38.440041	Coordinate:877	Reads:1	Hits:2	Allocated_reads:0.5	Strand:-
GACCTTGAGATGAACCGTCTGAAAGC
>Location:NODE_117098_length_959_cov_38.440041	Coordinate:877	Reads:1	Hits:3	Allocated_reads:0.333333333333333	Strand:-
GACCTTGAGATGAACCGTCTGGAAGT
>Location:NODE_117098_length_959_cov_38.440041	Coordinate:877	Reads:15	Hits:2	Allocated_reads:7.5	Strand:-
GACCTTGAGATGAACCGTCTGAAAGA
>Location:NODE_117098_length_959_cov_38.440041	Coordinate:877	Reads:1	Hits:3	Allocated_reads:0.333333333333333	Strand:+
TCTTTCAGACGGTTCATCTCAAGG
>Location:NODE_117098_length_959_cov_38.440041	Coordinate:877	Reads:11	Hits:2	Allocated_reads:5.5	Strand:+
TCTTTCAGACGGTTCATCTCAAGGTC
>Location:NODE_117098_length_959_cov_38.440041	Coordinate:877	Reads:2	Hits:2	Allocated_reads:1	Strand:+
TCTTTCAGACGGTTCATCTCAAGGTCA
>Location:NODE_117098_length_959_cov_38.440041	Coordinate:877	Reads:2	Hits:2	Allocated_reads:1	Strand:+
TCTTTCAGACGGTTCATCTCAAGGTCAA
>Location:NODE_117098_length_959_cov_38.440041	Coordinate:877	Reads:4	Hits:2	Allocated_reads:2	Strand:+
TCTTTCAGACGGTTCATCTCAAGGTCAAA
>Location:NODE_117098_length_959_cov_38.440041	Coordinate:877	Reads:1	Hits:2	Allocated_reads:0.5	Strand:+
TCTTTCAGACGGTTCATCTCAAGGTCAAAGA
>Location:NODE_117098_length_959_cov_38.440041	Coordinate:877	Reads:2	Hits:2	Allocated_reads:1	Strand:-
TCTTTGACCTTGAGATGAACCGTCTGAAAGA
>Location:NODE_117098_length_959_cov_38.440041	Coordinate:877	Reads:2	Hits:2	Allocated_reads:1	Strand:-
TGACCTTGAGATGAACCGTCTGAAAGA
>Location:NODE_117098_length_959_cov_38.440041	Coordinate:877	Reads:1	Hits:2	Allocated_reads:0.5	Strand:-
TTGACCTTGAGATGAACCGTCTGAAAGT
>Location:NODE_117098_length_959_cov_38.440041	Coordinate:877	Reads:37	Hits:2	Allocated_reads:18.5	Strand:-
TTGACCTTGAGATGAACCGTCTGAAAGA
>Location:NODE_117098_length_959_cov_38.440041	Coordinate:877	Reads:3	Hits:2	Allocated_reads:1.5	Strand:-
TTTGACCTTGAGATGAACCGTCTGAAAGA
>Location:NODE_117098_length_959_cov_38.440041	Coordinate:878	Reads:1	Hits:2	Allocated_reads:0.5	Strand:-
ATCTTTGACCTTGAGATGAACCGTCTGAAAG
>Location:NODE_117098_length_959_cov_38.440041	Coordinate:878	Reads:1	Hits:3	Allocated_reads:0.333333333333333	Strand:-
GACCTTGAGATGAACCGTCTGAAAA
>Location:NODE_117098_length_959_cov_38.440041	Coordinate:878	Reads:1	Hits:2	Allocated_reads:0.5	Strand:-
GACCTTGAGATGAACCGTCTGAAAT
>Location:NODE_117098_length_959_cov_38.440041	Coordinate:878	Reads:6	Hits:2	Allocated_reads:3	Strand:-
GACCTTGAGATGAACCGTCTGAAAG
>Location:NODE_117098_length_959_cov_38.440041	Coordinate:878	Reads:3	Hits:2	Allocated_reads:1.5	Strand:-
TTGACCTTGAGATGAACCGTCTGAAAG
>Location:NODE_117098_length_959_cov_38.440041	Coordinate:878	Reads:7	Hits:3	Allocated_reads:2.33333333333333	Strand:-
TTGACCTTGAGATGAACCGTCTGAAAA
>Location:NODE_117098_length_959_cov_38.440041	Coordinate:878	Reads:1	Hits:2	Allocated_reads:0.5	Strand:-
TTTGACCTTGAGATGAACCGTCTGAAAG
>Location:NODE_117098_length_959_cov_38.440041	Coordinate:879	Reads:1	Hits:2	Allocated_reads:0.5	Strand:-
GACCTTGAGATGAACCGTCTGAAT
>Location:NODE_117098_length_959_cov_38.440041	Coordinate:879	Reads:8	Hits:2	Allocated_reads:4	Strand:-
GACCTTGAGATGAACCGTCTGAAA
>Location:NODE_117098_length_959_cov_38.440041	Coordinate:879	Reads:9	Hits:2	Allocated_reads:4.5	Strand:-
TTGACCTTGAGATGAACCGTCTGAAA
>Location:NODE_117098_length_959_cov_38.440041	Coordinate:879	Reads:1	Hits:2	Allocated_reads:0.5	Strand:+
TTTCAGACGGTTCATCTCAAGGTC
>Location:NODE_117098_length_959_cov_38.440041	Coordinate:879	Reads:1	Hits:2	Allocated_reads:0.5	Strand:+
TTTCAGACGGTTCATCTCAAGGTCA
>Location:NODE_117098_length_959_cov_38.440041	Coordinate:879	Reads:1	Hits:2	Allocated_reads:0.5	Strand:+
TTTCAGACGGTTCATCTCAAGGTCAAA
>Location:NODE_117098_length_959_cov_38.440041	Coordinate:879	Reads:11	Hits:2	Allocated_reads:5.5	Strand:+
TTTCAGACGGTTCATCTCAAGGTCAAAGA
>Location:NODE_117098_length_959_cov_38.440041	Coordinate:880	Reads:2	Hits:2	Allocated_reads:1	Strand:+
TTCAGACGGTTCATCTCAAGGTCA
>Location:NODE_117098_length_959_cov_38.440041	Coordinate:880	Reads:1	Hits:2	Allocated_reads:0.5	Strand:+
TTCAGACGGTTCATCTCAAGGTCAA
>Location:NODE_117098_length_959_cov_38.440041	Coordinate:880	Reads:1	Hits:2	Allocated_reads:0.5	Strand:+
TTCAGACGGTTCATCTCAAGGTCAAA
>Location:NODE_117098_length_959_cov_38.440041	Coordinate:880	Reads:1	Hits:2	Allocated_reads:0.5	Strand:+
TTCAGACGGTTCATCTCAAGGTCAAGA
>Location:NODE_117098_length_959_cov_38.440041	Coordinate:880	Reads:2	Hits:2	Allocated_reads:1	Strand:+
TTCAGACGGTTCATCTCAAGGTCAAAG
>Location:NODE_117098_length_959_cov_38.440041	Coordinate:880	Reads:30	Hits:2	Allocated_reads:15	Strand:+
TTCAGACGGTTCATCTCAAGGTCAAAGA
>Location:NODE_117098_length_959_cov_38.440041	Coordinate:880	Reads:1	Hits:2	Allocated_reads:0.5	Strand:+
TTCAGACGGTTCATCTCAAGGTCAAAGAT
>Location:NODE_117098_length_959_cov_38.440041	Coordinate:880	Reads:1	Hits:2	Allocated_reads:0.5	Strand:+
TTCAGACGGTTCATCTCAAGGTCAAAGATGCT
>Location:NODE_117098_length_959_cov_38.440041	Coordinate:880	Reads:1	Hits:2	Allocated_reads:0.5	Strand:-
TTGACCTTGAGATGAACCGTCTGAC
>Location:NODE_117098_length_959_cov_38.440041	Coordinate:880	Reads:2	Hits:2	Allocated_reads:1	Strand:-
TTGACCTTGAGATGAACCGTCTGAA
>Location:NODE_117098_length_959_cov_38.440041	Coordinate:881	Reads:33	Hits:2	Allocated_reads:16.5	Strand:+
TCAGACGGTTCATCTCAAGGTCAAAGA
>Location:NODE_117098_length_959_cov_38.440041	Coordinate:881	Reads:3	Hits:2	Allocated_reads:1.5	Strand:+
TCAGACGGTTCATCTCAAGGTCAAAGAT
>Location:NODE_117098_length_959_cov_38.440041	Coordinate:881	Reads:1	Hits:2	Allocated_reads:0.5	Strand:+
TCAGACGGTTCATCTCAAGGTCAAAGATGA
>Location:NODE_117098_length_959_cov_38.440041	Coordinate:881	Reads:4	Hits:2	Allocated_reads:2	Strand:+
TCAGACGGTTCATCTCAAGGTCAAAGATGC
>Location:NODE_117098_length_959_cov_38.440041	Coordinate:881	Reads:1	Hits:2	Allocated_reads:0.5	Strand:+
TCAGACGGTTCATCTCAAGGTCAAAGATGCT
>Location:NODE_117098_length_959_cov_38.440041	Coordinate:881	Reads:1	Hits:3	Allocated_reads:0.333333333333333	Strand:-
TTGACCTTGAGATGAACCGTCTGT
>Location:NODE_117098_length_959_cov_38.440041	Coordinate:881	Reads:6	Hits:2	Allocated_reads:3	Strand:-
TTGACCTTGAGATGAACCGTCTGA
>Location:NODE_117098_length_959_cov_38.440041	Coordinate:881	Reads:1	Hits:2	Allocated_reads:0.5	Strand:-
TTTGACCTTGAGATGAACCGTCTGA
>Location:NODE_117098_length_959_cov_38.440041	Coordinate:882	Reads:2	Hits:3	Allocated_reads:0.666666666666667	Strand:+
CAGACGGTTCATCTCAAGGTCAAAGA
>Location:NODE_117098_length_959_cov_38.440041	Coordinate:882	Reads:1	Hits:3	Allocated_reads:0.333333333333333	Strand:+
CAGACGGTTCATCTCAAGGTCAAAGACGCT
>Location:NODE_117098_length_959_cov_38.440041	Coordinate:882	Reads:7	Hits:3	Allocated_reads:2.33333333333333	Strand:+
CAGACGGTTCATCTCAAGGTCAAAGATGCT
>Location:NODE_117098_length_959_cov_38.440041	Coordinate:882	Reads:2	Hits:3	Allocated_reads:0.666666666666667	Strand:+
CAGACGGTTCATCTCAAGGTCAAAGATGCTGG
>Location:NODE_117098_length_959_cov_38.440041	Coordinate:882	Reads:1	Hits:3	Allocated_reads:0.333333333333333	Strand:-
TTTGACCTTGAGATGAACCGTCTG
>Location:NODE_117098_length_959_cov_38.440041	Coordinate:883	Reads:1	Hits:3	Allocated_reads:0.333333333333333	Strand:+
AGACGGTTCATCTCAAGGTCAAAGATGC
>Location:NODE_117098_length_959_cov_38.440041	Coordinate:883	Reads:2	Hits:3	Allocated_reads:0.666666666666667	Strand:+
AGACGGTTCATCTCAAGGTCAAAGATGCT
>Location:NODE_117098_length_959_cov_38.440041	Coordinate:883	Reads:1	Hits:3	Allocated_reads:0.333333333333333	Strand:-
TCTTTGACCTTGAGATGAACCGTCT
>Location:NODE_117098_length_959_cov_38.440041	Coordinate:884	Reads:1	Hits:3	Allocated_reads:0.333333333333333	Strand:-
CAGCATCTTTGACCTTGAGATGAACCGTC
>Location:NODE_117098_length_959_cov_38.440041	Coordinate:884	Reads:3	Hits:3	Allocated_reads:1	Strand:+
GACGGTTCATCTCAAGGTCAAAGATGCT
>Location:NODE_117098_length_959_cov_38.440041	Coordinate:884	Reads:1	Hits:3	Allocated_reads:0.333333333333333	Strand:+
GACGGTTCATCTCAAGGTCAAAGATGCTGGT
>Location:NODE_117098_length_959_cov_38.440041	Coordinate:884	Reads:2	Hits:3	Allocated_reads:0.666666666666667	Strand:-
TCTTTGACCTTGAGATGAACCGTC
>Location:NODE_117098_length_959_cov_38.440041	Coordinate:885	Reads:3	Hits:3	Allocated_reads:1	Strand:+
ACGGTTCATCTCAAGGTCAAAGATGCT
>Location:NODE_117098_length_959_cov_38.440041	Coordinate:887	Reads:1	Hits:3	Allocated_reads:0.333333333333333	Strand:-
AAGACCAGCATCTTTGACCTTGAGATGAACC
>Location:NODE_117098_length_959_cov_38.440041	Coordinate:887	Reads:1	Hits:3	Allocated_reads:0.333333333333333	Strand:-
CAGCATCTTTGACCTTGAGATGAACC
>Location:NODE_117098_length_959_cov_38.440041	Coordinate:887	Reads:1	Hits:3	Allocated_reads:0.333333333333333	Strand:-
GAAAAGACCAGCATCTTTGACCTTGAGATGAACC
>Location:NODE_117098_length_959_cov_38.440041	Coordinate:887	Reads:1	Hits:3	Allocated_reads:0.333333333333333	Strand:+
GGTTCATCTCAAGGTCAAAGATGCT
>Location:NODE_117098_length_959_cov_38.440041	Coordinate:887	Reads:1	Hits:3	Allocated_reads:0.333333333333333	Strand:+
GGTTCATCTCAAGGTCAAAGATGCTGG
>Location:NODE_117098_length_959_cov_38.440041	Coordinate:887	Reads:1	Hits:3	Allocated_reads:0.333333333333333	Strand:+
GGTTCATCTCAAGGTCAAAGATGCTGGT
>Location:NODE_117098_length_959_cov_38.440041	Coordinate:887	Reads:1	Hits:3	Allocated_reads:0.333333333333333	Strand:+
GGTTCATCTCAAGGTCAAAGATGCTGGTC
>Location:NODE_117098_length_959_cov_38.440041	Coordinate:888	Reads:3	Hits:3	Allocated_reads:1	Strand:-
AAGACCAGCATCTTTGACCTTGAGATGAAC
>Location:NODE_117098_length_959_cov_38.440041	Coordinate:888	Reads:1	Hits:3	Allocated_reads:0.333333333333333	Strand:-
ACCAGCATCTTTGACCTTGAGATGAAC
>Location:NODE_117098_length_959_cov_38.440041	Coordinate:888	Reads:1	Hits:3	Allocated_reads:0.333333333333333	Strand:-
AGACCAGCATCTTTGACCTTGAGATGAAC
>Location:NODE_117098_length_959_cov_38.440041	Coordinate:888	Reads:1	Hits:3	Allocated_reads:0.333333333333333	Strand:-
GACCAGCATCTTTGACCTTGAGATGAAT
>Location:NODE_117098_length_959_cov_38.440041	Coordinate:888	Reads:4	Hits:3	Allocated_reads:1.33333333333333	Strand:-
GACCAGCATCTTTGACCTTGAGATGAAC
>Location:NODE_117098_length_959_cov_38.440041	Coordinate:888	Reads:2	Hits:3	Allocated_reads:0.666666666666667	Strand:+
GTTCATCTCAAGGTCAAAGATGCTGGTC
>Location:NODE_117098_length_959_cov_38.440041	Coordinate:888	Reads:2	Hits:3	Allocated_reads:0.666666666666667	Strand:+
GTTCATCTCAAGGTCAAAGATGCTGGTCT
>Location:NODE_117098_length_959_cov_38.440041	Coordinate:888	Reads:1	Hits:3	Allocated_reads:0.333333333333333	Strand:+
GTTCATCTCAAGGTCAAAGATGCTGGTCTT
>Location:NODE_117098_length_959_cov_38.440041	Coordinate:889	Reads:3	Hits:3	Allocated_reads:1	Strand:+
TTCATCTCAAGGTCAAAGATGCTGGTC
>Location:NODE_117098_length_959_cov_38.440041	Coordinate:889	Reads:5	Hits:3	Allocated_reads:1.66666666666667	Strand:+
TTCATCTCAAGGTCAAAGATGCTGGTCT
>Location:NODE_117098_length_959_cov_38.440041	Coordinate:889	Reads:1	Hits:3	Allocated_reads:0.333333333333333	Strand:+
TTCATCTCAAGGTCAAAGATGCTGGTCTT
>Location:NODE_117098_length_959_cov_38.440041	Coordinate:889	Reads:9	Hits:3	Allocated_reads:3	Strand:+
TTCATCTCAAGGTCAAAGATGCTGGTCTTT
>Location:NODE_117098_length_959_cov_38.440041	Coordinate:890	Reads:2	Hits:3	Allocated_reads:0.666666666666667	Strand:-
AAGACCAGCATCTTTGACCTTGAGATGA
>Location:NODE_117098_length_959_cov_38.440041	Coordinate:890	Reads:1	Hits:3	Allocated_reads:0.333333333333333	Strand:-
GACCAGCATCTTTGACCTTGAGATGA
>Location:NODE_117098_length_959_cov_38.440041	Coordinate:890	Reads:1	Hits:3	Allocated_reads:0.333333333333333	Strand:+
TCATCTCAAGGTCAAAGATGCTGG
>Location:NODE_117098_length_959_cov_38.440041	Coordinate:890	Reads:1	Hits:3	Allocated_reads:0.333333333333333	Strand:+
TCATCTCAAGGTCAAAGATGCTGGTC
>Location:NODE_117098_length_959_cov_38.440041	Coordinate:890	Reads:15	Hits:3	Allocated_reads:5	Strand:+
TCATCTCAAGGTCAAAGATGCTGGTCT
>Location:NODE_117098_length_959_cov_38.440041	Coordinate:890	Reads:10	Hits:3	Allocated_reads:3.33333333333333	Strand:+
TCATCTCAAGGTCAAAGATGCTGGTCTT
>Location:NODE_117098_length_959_cov_38.440041	Coordinate:890	Reads:1	Hits:3	Allocated_reads:0.333333333333333	Strand:+
TCATCTCAAGGTCAAAGATGCTGATCTTT
>Location:NODE_117098_length_959_cov_38.440041	Coordinate:890	Reads:21	Hits:3	Allocated_reads:7	Strand:+
TCATCTCAAGGTCAAAGATGCTGGTCTTT
>Location:NODE_117098_length_959_cov_38.440041	Coordinate:890	Reads:3	Hits:3	Allocated_reads:1	Strand:+
TCATCTCAAGGTCAAAGATGCTGGTCTTTT
>Location:NODE_117098_length_959_cov_38.440041	Coordinate:891	Reads:2	Hits:3	Allocated_reads:0.666666666666667	Strand:-
AAAGACCAGCATCTTTGACCTTGAGATA
>Location:NODE_117098_length_959_cov_38.440041	Coordinate:891	Reads:2	Hits:3	Allocated_reads:0.666666666666667	Strand:+
CATCTCAAGGTCAAAGATGCTGGTCTT
>Location:NODE_117098_length_959_cov_38.440041	Coordinate:891	Reads:5	Hits:3	Allocated_reads:1.66666666666667	Strand:+
CATCTCAAGGTCAAAGATGCTGGTCTTT
>Location:NODE_117098_length_959_cov_38.440041	Coordinate:892	Reads:1	Hits:3	Allocated_reads:0.333333333333333	Strand:-
AAAGACCAGCATCTTTGACCTTGAGAT
>Location:NODE_117098_length_959_cov_38.440041	Coordinate:892	Reads:5	Hits:3	Allocated_reads:1.66666666666667	Strand:-
AAGACCAGCATCTTTGACCTTGAGAT
>Location:NODE_117098_length_959_cov_38.440041	Coordinate:892	Reads:1	Hits:3	Allocated_reads:0.333333333333333	Strand:+
ATCTCAAGGTCAAAGATGCTGGTCTTT
>Location:NODE_117098_length_959_cov_38.440041	Coordinate:893	Reads:27	Hits:3	Allocated_reads:9	Strand:-
AAGACCAGCATCTTTGACCTTGAGA
>Location:NODE_117098_length_959_cov_38.440041	Coordinate:893	Reads:2	Hits:3	Allocated_reads:0.666666666666667	Strand:-
GAAAAGACCAGCATCTTTGACCTTGAGA
>Location:NODE_117098_length_959_cov_38.440041	Coordinate:893	Reads:33	Hits:3	Allocated_reads:11	Strand:+
TCTCAAGGTCAAAGATGCTGGTCT
>Location:NODE_117098_length_959_cov_38.440041	Coordinate:893	Reads:15	Hits:3	Allocated_reads:5	Strand:+
TCTCAAGGTCAAAGATGCTGGTCTT
>Location:NODE_117098_length_959_cov_38.440041	Coordinate:893	Reads:19	Hits:3	Allocated_reads:6.33333333333333	Strand:+
TCTCAAGGTCAAAGATGCTGGTCTTT
>Location:NODE_117098_length_959_cov_38.440041	Coordinate:893	Reads:1	Hits:3	Allocated_reads:0.333333333333333	Strand:+
TCTCAAGGTCAAAGATGCTGGTCTTTA
>Location:NODE_117098_length_959_cov_38.440041	Coordinate:893	Reads:5	Hits:3	Allocated_reads:1.66666666666667	Strand:+
TCTCAAGGTCAAAGATGCTGGTCTTTT
>Location:NODE_117098_length_959_cov_38.440041	Coordinate:893	Reads:1	Hits:3	Allocated_reads:0.333333333333333	Strand:+
TCTCAAGGTCAAAGATGCTGGTCTTTTC
>Location:NODE_117098_length_959_cov_38.440041	Coordinate:893	Reads:3	Hits:3	Allocated_reads:1	Strand:+
TCTCAAGGTCAAAGATGCTGGTCTTTTCT
>Location:NODE_117098_length_959_cov_38.440041	Coordinate:893	Reads:43	Hits:3	Allocated_reads:14.3333333333333	Strand:+
TCTCAAGGTCAAAGATGCTGGTCTTTTCC
>Location:NODE_117098_length_959_cov_38.440041	Coordinate:893	Reads:10	Hits:3	Allocated_reads:3.33333333333333	Strand:+
TCTCAAGGTCAAAGATGCTGGTCTTTTCCT
>Location:NODE_117098_length_959_cov_38.440041	Coordinate:894	Reads:4	Hits:3	Allocated_reads:1.33333333333333	Strand:-
AAGACCAGCATCTTTGACCTTGAG
>Location:NODE_117098_length_959_cov_38.440041	Coordinate:894	Reads:1	Hits:3	Allocated_reads:0.333333333333333	Strand:+
CTCAAGGTCAAAGATGCTGGTCTTTTCC
>Location:NODE_117098_length_959_cov_38.440041	Coordinate:894	Reads:1	Hits:3	Allocated_reads:0.333333333333333	Strand:+
CTCAAGGTCAAAGATGCTGGTCTTTTCCT
>Location:NODE_117098_length_959_cov_38.440041	Coordinate:895	Reads:5	Hits:3	Allocated_reads:1.66666666666667	Strand:+
TCAAGGTCAAAGATGCTGGTCTTT
>Location:NODE_117098_length_959_cov_38.440041	Coordinate:895	Reads:3	Hits:3	Allocated_reads:1	Strand:+
TCAAGGTCAAAGATGCTGGTCTTTTC
>Location:NODE_117098_length_959_cov_38.440041	Coordinate:895	Reads:2	Hits:3	Allocated_reads:0.666666666666667	Strand:+
TCAAGGTCAAAGATGCTGGTCTTTTCT
>Location:NODE_117098_length_959_cov_38.440041	Coordinate:895	Reads:20	Hits:3	Allocated_reads:6.66666666666667	Strand:+
TCAAGGTCAAAGATGCTGGTCTTTTCC
>Location:NODE_117098_length_959_cov_38.440041	Coordinate:895	Reads:10	Hits:3	Allocated_reads:3.33333333333333	Strand:+
TCAAGGTCAAAGATGCTGGTCTTTTCCT
>Location:NODE_117098_length_959_cov_38.440041	Coordinate:895	Reads:1	Hits:3	Allocated_reads:0.333333333333333	Strand:+
TCAAGGTCAAAGATGCTGGTCTTTTCCTGA
>Location:NODE_117098_length_959_cov_38.440041	Coordinate:895	Reads:4	Hits:3	Allocated_reads:1.33333333333333	Strand:+
TCAAGGTCAAAGATGCTGGTCTTTTCCTGATC
>Location:NODE_117098_length_959_cov_38.440041	Coordinate:896	Reads:1	Hits:3	Allocated_reads:0.333333333333333	Strand:+
CAAGGTCAAAGATGCTGGTCTTTTCC
>Location:NODE_117098_length_959_cov_38.440041	Coordinate:896	Reads:1	Hits:3	Allocated_reads:0.333333333333333	Strand:+
CAAGGTCAAAGATGCTGGTCTTTTCCT
>Location:NODE_117098_length_959_cov_38.440041	Coordinate:897	Reads:1	Hits:3	Allocated_reads:0.333333333333333	Strand:-
GAAAAGACCAGCATCTTTGACCTT
>Location:NODE_117098_length_959_cov_38.440041	Coordinate:898	Reads:1	Hits:3	Allocated_reads:0.333333333333333	Strand:+
AGGTCAAAGATGCTGGTCTTTTCC
>Location:NODE_117098_length_959_cov_38.440041	Coordinate:899	Reads:2	Hits:3	Allocated_reads:0.666666666666667	Strand:-
AGATCAGGAAAAGACCAGCATCTTTGACC
>Location:NODE_117098_length_959_cov_38.440041	Coordinate:899	Reads:3	Hits:3	Allocated_reads:1	Strand:-
ATCAGGAAAAGACCAGCATCTTTGACC
>Location:NODE_117098_length_959_cov_38.440041	Coordinate:899	Reads:23	Hits:3	Allocated_reads:7.66666666666667	Strand:-
CAGATCAGGAAAAGACCAGCATCTTTGACC
>Location:NODE_117098_length_959_cov_38.440041	Coordinate:899	Reads:6	Hits:3	Allocated_reads:2	Strand:-
CAGGAAAAGACCAGCATCTTTGACC
>Location:NODE_117098_length_959_cov_38.440041	Coordinate:899	Reads:1	Hits:3	Allocated_reads:0.333333333333333	Strand:+
GGTCAAAGATGCTGGTCTTTTCCTGA
>Location:NODE_117098_length_959_cov_38.440041	Coordinate:899	Reads:1	Hits:3	Allocated_reads:0.333333333333333	Strand:+
GGTCAAAGATGCTGGTCTTTTCCTGATC
>Location:NODE_117098_length_959_cov_38.440041	Coordinate:899	Reads:1	Hits:3	Allocated_reads:0.333333333333333	Strand:+
GGTCAAAGATGCTGGTCTTTTCCTGATCT
>Location:NODE_117098_length_959_cov_38.440041	Coordinate:899	Reads:1	Hits:3	Allocated_reads:0.333333333333333	Strand:-
TCAGGAAAAGACCAGCATCTTTGACC
>Location:NODE_117098_length_959_cov_38.440041	Coordinate:900	Reads:1	Hits:3	Allocated_reads:0.333333333333333	Strand:-
ATCAGGAAAAGACCAGCATCTTTGAC
>Location:NODE_117098_length_959_cov_38.440041	Coordinate:900	Reads:3	Hits:3	Allocated_reads:1	Strand:-
CAGATCAGGAAAAGACCAGCATCTTTGAC
>Location:NODE_117098_length_959_cov_38.440041	Coordinate:900	Reads:8	Hits:3	Allocated_reads:2.66666666666667	Strand:-
CAGGAAAAGACCAGCATCTTTGAC
>Location:NODE_117098_length_959_cov_38.440041	Coordinate:900	Reads:1	Hits:3	Allocated_reads:0.333333333333333	Strand:-
GATCAGGAAAAGACCAGCATCTTTGAC
>Location:NODE_117098_length_959_cov_38.440041	Coordinate:900	Reads:6	Hits:3	Allocated_reads:2	Strand:+
GTCAAAGATGCTGGTCTTTTCCTGATC
>Location:NODE_117098_length_959_cov_38.440041	Coordinate:900	Reads:4	Hits:3	Allocated_reads:1.33333333333333	Strand:+
GTCAAAGATGCTGGTCTTTTCCTGATCT
>Location:NODE_117098_length_959_cov_38.440041	Coordinate:900	Reads:1	Hits:3	Allocated_reads:0.333333333333333	Strand:-
TCAGATCAGGAAAAGACCAGCATCTTTGAC
>Location:NODE_117098_length_959_cov_38.440041	Coordinate:901	Reads:2	Hits:3	Allocated_reads:0.666666666666667	Strand:+
TCAAAGATGCTGGTCTTTTCCTGA
>Location:NODE_117098_length_959_cov_38.440041	Coordinate:901	Reads:3	Hits:3	Allocated_reads:1	Strand:+
TCAAAGATGCTGGTCTTTTCCTGAT
>Location:NODE_117098_length_959_cov_38.440041	Coordinate:901	Reads:44	Hits:3	Allocated_reads:14.6666666666667	Strand:+
TCAAAGATGCTGGTCTTTTCCTGATC
>Location:NODE_117098_length_959_cov_38.440041	Coordinate:901	Reads:1	Hits:3	Allocated_reads:0.333333333333333	Strand:+
TCAAAGATGCTGGTCTTTTCCTGATCG
>Location:NODE_117098_length_959_cov_38.440041	Coordinate:901	Reads:11	Hits:3	Allocated_reads:3.66666666666667	Strand:+
TCAAAGATGCTGGTCTTTTCCTGATCT
>Location:NODE_117098_length_959_cov_38.440041	Coordinate:902	Reads:18	Hits:3	Allocated_reads:6	Strand:+
CAAAGATGCTGGTCTTTTCCTGATC
>Location:NODE_117098_length_959_cov_38.440041	Coordinate:902	Reads:4	Hits:3	Allocated_reads:1.33333333333333	Strand:+
CAAAGATGCTGGTCTTTTCCTGATCT
>Location:NODE_117098_length_959_cov_38.440041	Coordinate:903	Reads:1	Hits:3	Allocated_reads:0.333333333333333	Strand:+
AAAGATGCTGGTCTTTTCCTGATC
>Location:NODE_117098_length_959_cov_38.440041	Coordinate:903	Reads:1	Hits:3	Allocated_reads:0.333333333333333	Strand:+
AAAGATGCTGGTCTTTTCCTGATCTGAACT
>Location:NODE_117098_length_959_cov_38.440041	Coordinate:903	Reads:9	Hits:3	Allocated_reads:3	Strand:-
CAGATCAGGAAAAGACCAGCATCTTT
>Location:NODE_117098_length_959_cov_38.440041	Coordinate:903	Reads:1	Hits:3	Allocated_reads:0.333333333333333	Strand:-
GTTCAGATCAGGAAAAGACCAGCATCTTT
>Location:NODE_117098_length_959_cov_38.440041	Coordinate:904	Reads:1	Hits:3	Allocated_reads:0.333333333333333	Strand:-
CAGATCAGGAAAAGACCAGCATCTT
>Location:NODE_117098_length_959_cov_38.440041	Coordinate:905	Reads:1	Hits:3	Allocated_reads:0.333333333333333	Strand:-
CAGATCAGGAAAAGACCAGCATCT
>Location:NODE_117098_length_959_cov_38.440041	Coordinate:905	Reads:1	Hits:3	Allocated_reads:0.333333333333333	Strand:-
CTTGTTCAGATCAGGAAAAGACCAGCATCT
>Location:NODE_117098_length_959_cov_38.440041	Coordinate:906	Reads:1	Hits:3	Allocated_reads:0.333333333333333	Strand:+
GATGCTGGTCTTTTCCTGATCTGAAC
>Location:NODE_117098_length_959_cov_38.440041	Coordinate:906	Reads:1	Hits:3	Allocated_reads:0.333333333333333	Strand:+
GATGCTGGTCTTTTCCTGATCTGAACT
>Location:NODE_117098_length_959_cov_38.440041	Coordinate:906	Reads:4	Hits:3	Allocated_reads:1.33333333333333	Strand:+
GATGCTGGTCTTTTCCTGATCTGAACA
>Location:NODE_117098_length_959_cov_38.440041	Coordinate:906	Reads:2	Hits:2	Allocated_reads:1	Strand:+
GATGCTGGTCTTTTCCTGATCTGAACAAGT
>Location:NODE_117098_length_959_cov_38.440041	Coordinate:906	Reads:1	Hits:2	Allocated_reads:0.5	Strand:+
GATGCTGGTCTTTTCCTGATCTGAACAAGTC
>Location:NODE_117098_length_959_cov_38.440041	Coordinate:906	Reads:2	Hits:2	Allocated_reads:1	Strand:+
GATGCTGGTCTTTTCCTGATCTGAACAAGTCT
>Location:NODE_117098_length_959_cov_38.440041	Coordinate:906	Reads:4	Hits:3	Allocated_reads:1.33333333333333	Strand:-
GTTCAGATCAGGAAAAGACCAGCATC
>Location:NODE_117098_length_959_cov_38.440041	Coordinate:906	Reads:1	Hits:3	Allocated_reads:0.333333333333333	Strand:-
TGTTCAGATCAGGAAAAGACCAGCATC
>Location:NODE_117098_length_959_cov_38.440041	Coordinate:907	Reads:1	Hits:2	Allocated_reads:0.5	Strand:+
ATGCTGGTCTTTTCCTGATCTGAACAAGTC
>Location:NODE_117098_length_959_cov_38.440041	Coordinate:907	Reads:1	Hits:3	Allocated_reads:0.333333333333333	Strand:-
GTTCAGATCAGGAAAAGACCAGCGT
>Location:NODE_117098_length_959_cov_38.440041	Coordinate:908	Reads:1	Hits:4	Allocated_reads:0.25	Strand:-
GTTCAGATCAGGAAAAGACCAGCA
>Location:NODE_117098_length_959_cov_38.440041	Coordinate:908	Reads:8	Hits:2	Allocated_reads:4	Strand:+
TGCTGGTCTTTTCCTGATCTGAACAAGT
>Location:NODE_117098_length_959_cov_38.440041	Coordinate:908	Reads:28	Hits:2	Allocated_reads:14	Strand:+
TGCTGGTCTTTTCCTGATCTGAACAAGTC
>Location:NODE_117098_length_959_cov_38.440041	Coordinate:908	Reads:14	Hits:2	Allocated_reads:7	Strand:+
TGCTGGTCTTTTCCTGATCTGAACAAGTCT
>Location:NODE_117098_length_959_cov_38.440041	Coordinate:908	Reads:1	Hits:2	Allocated_reads:0.5	Strand:+
TGCTGGTCTTTTCCTGATCTGAACAAGTCTGC
>Location:NODE_117098_length_959_cov_38.440041	Coordinate:908	Reads:4	Hits:2	Allocated_reads:2	Strand:+
TGCTGGTCTTTTCCTGATCTGAACAAGTCTGT
>Location:NODE_117098_length_959_cov_38.440041	Coordinate:908	Reads:1	Hits:2	Allocated_reads:0.5	Strand:+
TGCTGGTCTTTTCCTGATCTGAACAAGTCTGTT
>Location:NODE_117098_length_959_cov_38.440041	Coordinate:909	Reads:1	Hits:2	Allocated_reads:0.5	Strand:+
GCTGGTCTTTTCCTGATCTGAACAAGTC
>Location:NODE_117098_length_959_cov_38.440041	Coordinate:909	Reads:1	Hits:2	Allocated_reads:0.5	Strand:+
GCTGGTCTTTTCCTGATCTGAACAAGTCTGT
>Location:NODE_117098_length_959_cov_38.440041	Coordinate:910	Reads:1	Hits:3	Allocated_reads:0.333333333333333	Strand:+
CTGGTCTTTTCCTGATCTGAACAAGTCT
>Location:NODE_117098_length_959_cov_38.440041	Coordinate:911	Reads:1	Hits:3	Allocated_reads:0.333333333333333	Strand:+
TGGTCTTTTCCTGATCTGAACAAGTC
>Location:NODE_117098_length_959_cov_38.440041	Coordinate:911	Reads:1	Hits:3	Allocated_reads:0.333333333333333	Strand:+
TGGTCTTTTCCTGATCTGAACAAGTCT
>Location:NODE_117098_length_959_cov_38.440041	Coordinate:911	Reads:1	Hits:5	Allocated_reads:0.2	Strand:+
TGGTCTTTTCCTGATCTGAACAAGTCTGA
>Location:NODE_117098_length_959_cov_38.440041	Coordinate:911	Reads:9	Hits:3	Allocated_reads:3	Strand:+
TGGTCTTTTCCTGATCTGAACAAGTCTGT
>Location:NODE_117098_length_959_cov_38.440041	Coordinate:911	Reads:2	Hits:3	Allocated_reads:0.666666666666667	Strand:+
TGGTCTTTTCCTGATCTGAACAAGTCTGTT
>Location:NODE_117098_length_959_cov_38.440041	Coordinate:912	Reads:2	Hits:3	Allocated_reads:0.666666666666667	Strand:-
GACTTGTTCAGATCAGGAAAAGACC
>Location:NODE_117098_length_959_cov_38.440041	Coordinate:912	Reads:1	Hits:3	Allocated_reads:0.333333333333333	Strand:-
GGAACAGACTTGTTCAGATCAGGAAAAGACC
>Location:NODE_117098_length_959_cov_38.440041	Coordinate:912	Reads:1	Hits:3	Allocated_reads:0.333333333333333	Strand:+
GGTCTTTTCCTGATCTGAACAAGTCTGT
>Location:NODE_117098_length_959_cov_38.440041	Coordinate:913	Reads:1	Hits:3	Allocated_reads:0.333333333333333	Strand:-
AAGAGGAACAGACTTGTTCAGATCAGGAAAAGAC
>Location:NODE_117098_length_959_cov_38.440041	Coordinate:914	Reads:3	Hits:3	Allocated_reads:1	Strand:+
TCTTTTCCTGATCTGAACAAGTCTGTT
>Location:NODE_117098_length_959_cov_38.440041	Coordinate:914	Reads:2	Hits:3	Allocated_reads:0.666666666666667	Strand:+
TCTTTTCCTGATCTGAACAAGTCTGTTC
>Location:NODE_117098_length_959_cov_38.440041	Coordinate:914	Reads:6	Hits:3	Allocated_reads:2	Strand:+
TCTTTTCCTGATCTGAACAAGTCTGTTCC
>Location:NODE_117098_length_959_cov_38.440041	Coordinate:915	Reads:2	Hits:3	Allocated_reads:0.666666666666667	Strand:+
CTTTTCCTGATCTGAACAAGTCTGTTCC
>Location:NODE_117098_length_959_cov_38.440041	Coordinate:916	Reads:6	Hits:3	Allocated_reads:2	Strand:+
TTTTCCTGATCTGAACAAGTCTGTTC
>Location:NODE_117098_length_959_cov_38.440041	Coordinate:916	Reads:9	Hits:3	Allocated_reads:3	Strand:+
TTTTCCTGATCTGAACAAGTCTGTTCC
>Location:NODE_117098_length_959_cov_38.440041	Coordinate:916	Reads:1	Hits:3	Allocated_reads:0.333333333333333	Strand:+
TTTTCCTGATCTGAACAAGTCTGTTCCT
>Location:NODE_117098_length_959_cov_38.440041	Coordinate:916	Reads:14	Hits:3	Allocated_reads:4.66666666666667	Strand:+
TTTTCCTGATCTGAACAAGTCTGTTCCTC
>Location:NODE_117098_length_959_cov_38.440041	Coordinate:916	Reads:3	Hits:3	Allocated_reads:1	Strand:+
TTTTCCTGATCTGAACAAGTCTGTTCCTCT
>Location:NODE_117098_length_959_cov_38.440041	Coordinate:916	Reads:2	Hits:3	Allocated_reads:0.666666666666667	Strand:+
TTTTCCTGATCTGAACAAGTCTGTTCCTCTT
>Location:NODE_117098_length_959_cov_38.440041	Coordinate:916	Reads:1	Hits:3	Allocated_reads:0.333333333333333	Strand:+
TTTTCCTGATCTGAACAAGTCTGTTCCTCTGA
>Location:NODE_117098_length_959_cov_38.440041	Coordinate:916	Reads:1	Hits:2	Allocated_reads:0.5	Strand:+
TTTTCCTGATCTGAACAAGTCTGTTCCTCTTTTTC
>Location:NODE_117098_length_959_cov_38.440041	Coordinate:917	Reads:3	Hits:3	Allocated_reads:1	Strand:+
TTTCCTGATCTGAACAAGTCTGTT
>Location:NODE_117098_length_959_cov_38.440041	Coordinate:917	Reads:6	Hits:3	Allocated_reads:2	Strand:+
TTTCCTGATCTGAACAAGTCTGTTC
>Location:NODE_117098_length_959_cov_38.440041	Coordinate:917	Reads:7	Hits:3	Allocated_reads:2.33333333333333	Strand:+
TTTCCTGATCTGAACAAGTCTGTTCC
>Location:NODE_117098_length_959_cov_38.440041	Coordinate:917	Reads:3	Hits:3	Allocated_reads:1	Strand:+
TTTCCTGATCTGAACAAGTCTGTTCCT
>Location:NODE_117098_length_959_cov_38.440041	Coordinate:917	Reads:1	Hits:3	Allocated_reads:0.333333333333333	Strand:+
TTTCCTGATCTGAACAAGTTTGTTCCTC
>Location:NODE_117098_length_959_cov_38.440041	Coordinate:917	Reads:17	Hits:3	Allocated_reads:5.66666666666667	Strand:+
TTTCCTGATCTGAACAAGTCTGTTCCTC
>Location:NODE_117098_length_959_cov_38.440041	Coordinate:917	Reads:7	Hits:3	Allocated_reads:2.33333333333333	Strand:+
TTTCCTGATCTGAACAAGTCTGTTCCTCT
>Location:NODE_117098_length_959_cov_38.440041	Coordinate:917	Reads:2	Hits:3	Allocated_reads:0.666666666666667	Strand:+
TTTCCTGATCTGAACAAGTCTGTTCCTCTT
>Location:NODE_117098_length_959_cov_38.440041	Coordinate:917	Reads:1	Hits:2	Allocated_reads:0.5	Strand:+
TTTCCTGATCTGAACAAGTCTGTTCCTCTTT
>Location:NODE_117098_length_959_cov_38.440041	Coordinate:918	Reads:1	Hits:3	Allocated_reads:0.333333333333333	Strand:-
AAGAGGAACAGACTTGTTCAGATCAGGAA
>Location:NODE_117098_length_959_cov_38.440041	Coordinate:918	Reads:1	Hits:3	Allocated_reads:0.333333333333333	Strand:+
TTCCTGATCTGAACAAGTCTGTTA
>Location:NODE_117098_length_959_cov_38.440041	Coordinate:918	Reads:7	Hits:3	Allocated_reads:2.33333333333333	Strand:+
TTCCTGATCTGAACAAGTCTGTTC
>Location:NODE_117098_length_959_cov_38.440041	Coordinate:918	Reads:3	Hits:3	Allocated_reads:1	Strand:+
TTCCTGATCTGAACAAGTCTGTTCCT
>Location:NODE_117098_length_959_cov_38.440041	Coordinate:918	Reads:8	Hits:3	Allocated_reads:2.66666666666667	Strand:+
TTCCTGATCTGAACAAGTCTGTTCCTC
>Location:NODE_117098_length_959_cov_38.440041	Coordinate:918	Reads:12	Hits:3	Allocated_reads:4	Strand:+
TTCCTGATCTGAACAAGTCTGTTCCTCT
>Location:NODE_117098_length_959_cov_38.440041	Coordinate:918	Reads:3	Hits:3	Allocated_reads:1	Strand:+
TTCCTGATCTGAACAAGTCTGTTCCTCTT
>Location:NODE_117098_length_959_cov_38.440041	Coordinate:918	Reads:13	Hits:2	Allocated_reads:6.5	Strand:+
TTCCTGATCTGAACAAGTCTGTTCCTCTTT
>Location:NODE_117098_length_959_cov_38.440041	Coordinate:918	Reads:1	Hits:2	Allocated_reads:0.5	Strand:+
TTCCTGATCTGAACAAGTCTGTTCCTCTTTT
>Location:NODE_117098_length_959_cov_38.440041	Coordinate:918	Reads:1	Hits:2	Allocated_reads:0.5	Strand:+
TTCCTGATCTGAACAAGTCTGTTCCTCTTTTTC
>Location:NODE_117098_length_959_cov_38.440041	Coordinate:919	Reads:1	Hits:3	Allocated_reads:0.333333333333333	Strand:-
GAGGAACAGACTTGTTCAGATCAGGA
>Location:NODE_117098_length_959_cov_38.440041	Coordinate:919	Reads:2	Hits:3	Allocated_reads:0.666666666666667	Strand:+
TCCTGATCTGAACAAGTCTGTTCT
>Location:NODE_117098_length_959_cov_38.440041	Coordinate:919	Reads:25	Hits:3	Allocated_reads:8.33333333333333	Strand:+
TCCTGATCTGAACAAGTCTGTTCC
>Location:NODE_117098_length_959_cov_38.440041	Coordinate:919	Reads:1	Hits:3	Allocated_reads:0.333333333333333	Strand:+
TCCTGATCTGAACAAGTCTGTTCTT
>Location:NODE_117098_length_959_cov_38.440041	Coordinate:919	Reads:2	Hits:3	Allocated_reads:0.666666666666667	Strand:+
TCCTGATCTGAACAAGTCTGTTCCC
>Location:NODE_117098_length_959_cov_38.440041	Coordinate:919	Reads:77	Hits:3	Allocated_reads:25.6666666666667	Strand:+
TCCTGATCTGAACAAGTCTGTTCCT
>Location:NODE_117098_length_959_cov_38.440041	Coordinate:919	Reads:2	Hits:3	Allocated_reads:0.666666666666667	Strand:+
TCCTGATCTGAACAAGTCTGTTCCTA
>Location:NODE_117098_length_959_cov_38.440041	Coordinate:919	Reads:2	Hits:3	Allocated_reads:0.666666666666667	Strand:+
TCCTGATCTGAACAAGTCTGTTCCTT
>Location:NODE_117098_length_959_cov_38.440041	Coordinate:919	Reads:61	Hits:3	Allocated_reads:20.3333333333333	Strand:+
TCCTGATCTGAACAAGTCTGTTCCTC
>Location:NODE_117098_length_959_cov_38.440041	Coordinate:919	Reads:1	Hits:3	Allocated_reads:0.333333333333333	Strand:+
TCCTGATCTGAACAAGTCTGATCCTCT
>Location:NODE_117098_length_959_cov_38.440041	Coordinate:919	Reads:1	Hits:3	Allocated_reads:0.333333333333333	Strand:+
TCCTGATCTGAACAAGTCTGTTCATCT
>Location:NODE_117098_length_959_cov_38.440041	Coordinate:919	Reads:1	Hits:3	Allocated_reads:0.333333333333333	Strand:+
TCCTGATCTGAACAAGTCTGTTCCTCG
>Location:NODE_117098_length_959_cov_38.440041	Coordinate:919	Reads:2	Hits:3	Allocated_reads:0.666666666666667	Strand:+
TCCTGATCTGAACAAGTCTGTTCCTCA
>Location:NODE_117098_length_959_cov_38.440041	Coordinate:919	Reads:289	Hits:3	Allocated_reads:96.3333333333333	Strand:+
TCCTGATCTGAACAAGTCTGTTCCTCT
>Location:NODE_117098_length_959_cov_38.440041	Coordinate:919	Reads:1	Hits:3	Allocated_reads:0.333333333333333	Strand:+
TCCTGATCTGAACAAGTCTGTTCCTATT
>Location:NODE_117098_length_959_cov_38.440041	Coordinate:919	Reads:1	Hits:3	Allocated_reads:0.333333333333333	Strand:+
TCCTGATCTGAACAAGTCTGTTCCTCTC
>Location:NODE_117098_length_959_cov_38.440041	Coordinate:919	Reads:65	Hits:3	Allocated_reads:21.6666666666667	Strand:+
TCCTGATCTGAACAAGTCTGTTCCTCTT
>Location:NODE_117098_length_959_cov_38.440041	Coordinate:919	Reads:1	Hits:2	Allocated_reads:0.5	Strand:+
TCCTGATCTGAACAAGTCTGTTCTTCTTT
>Location:NODE_117098_length_959_cov_38.440041	Coordinate:919	Reads:2	Hits:2	Allocated_reads:1	Strand:+
TCCTGATCTGAACAAGTCTGTTCATCTTT
>Location:NODE_117098_length_959_cov_38.440041	Coordinate:919	Reads:209	Hits:2	Allocated_reads:104.5	Strand:+
TCCTGATCTGAACAAGTCTGTTCCTCTTT
>Location:NODE_117098_length_959_cov_38.440041	Coordinate:919	Reads:1	Hits:3	Allocated_reads:0.333333333333333	Strand:+
TCCTGATCTGAACAAGTCTGTTCCTCTACT
>Location:NODE_117098_length_959_cov_38.440041	Coordinate:919	Reads:3	Hits:2	Allocated_reads:1.5	Strand:+
TCCTGATCTGAACAAGTCTGTTCCTCTTTA
>Location:NODE_117098_length_959_cov_38.440041	Coordinate:919	Reads:56	Hits:2	Allocated_reads:28	Strand:+
TCCTGATCTGAACAAGTCTGTTCCTCTTTT
>Location:NODE_117098_length_959_cov_38.440041	Coordinate:919	Reads:1	Hits:2	Allocated_reads:0.5	Strand:+
TCCTGATCTGAACAAGTCTGTTCCTCTTTTT
>Location:NODE_117098_length_959_cov_38.440041	Coordinate:919	Reads:2	Hits:2	Allocated_reads:1	Strand:+
TCCTGATCTGAACAAGTCTGTTCCTCTTTTTC
>Location:NODE_117098_length_959_cov_38.440041	Coordinate:919	Reads:4	Hits:2	Allocated_reads:2	Strand:+
TCCTGATCTGAACAAGTCTGTTCCTCTTTTTCT
>Location:NODE_117098_length_959_cov_38.440041	Coordinate:919	Reads:1	Hits:2	Allocated_reads:0.5	Strand:+
TCCTGATCTGAACAAGTCTGTTCCTCTTTTTCTTC
>Location:NODE_117098_length_959_cov_38.440041	Coordinate:920	Reads:1	Hits:3	Allocated_reads:0.333333333333333	Strand:-
AAGAGGAACAGACTTGTTCAGATCAGG
>Location:NODE_117098_length_959_cov_38.440041	Coordinate:920	Reads:3	Hits:2	Allocated_reads:1.5	Strand:+
CCTGATCTGAACAAGTCTGTTCCTCTTT
>Location:NODE_117098_length_959_cov_38.440041	Coordinate:921	Reads:1	Hits:3	Allocated_reads:0.333333333333333	Strand:+
CTGATCTGAACAAGTCTGTTCCTCT
>Location:NODE_117098_length_959_cov_38.440041	Coordinate:921	Reads:1	Hits:2	Allocated_reads:0.5	Strand:+
CTGATCTGAACAAGTCTGTTCCTCTTT
>Location:NODE_117098_length_959_cov_38.440041	Coordinate:921	Reads:1	Hits:2	Allocated_reads:0.5	Strand:+
CTGATCTGAACAAGTCTGTTCCTCTTTTT
>Location:NODE_117098_length_959_cov_38.440041	Coordinate:922	Reads:1	Hits:3	Allocated_reads:0.333333333333333	Strand:+
TGATCTGAACAAGTCTGTTCCTCT
>Location:NODE_117098_length_959_cov_38.440041	Coordinate:922	Reads:2	Hits:2	Allocated_reads:1	Strand:+
TGATCTGAACAAGTCTGTTCCTCTTTT
>Location:NODE_117098_length_959_cov_38.440041	Coordinate:922	Reads:4	Hits:2	Allocated_reads:2	Strand:+
TGATCTGAACAAGTCTGTTCCTCTTTTTC
>Location:NODE_117098_length_959_cov_38.440041	Coordinate:922	Reads:6	Hits:2	Allocated_reads:3	Strand:+
TGATCTGAACAAGTCTGTTCCTCTTTTTCT
>Location:NODE_117098_length_959_cov_38.440041	Coordinate:923	Reads:1	Hits:2	Allocated_reads:0.5	Strand:-
AAAAAGAGGAACAGACTTGTTCAGATC
>Location:NODE_117098_length_959_cov_38.440041	Coordinate:923	Reads:21	Hits:3	Allocated_reads:7	Strand:-
AAGAGGAACAGACTTGTTCAGATC
>Location:NODE_117098_length_959_cov_38.440041	Coordinate:923	Reads:1	Hits:2	Allocated_reads:0.5	Strand:+
GATCTGAACAAGTCTGTTCCTCTTT
>Location:NODE_117098_length_959_cov_38.440041	Coordinate:923	Reads:3	Hits:2	Allocated_reads:1.5	Strand:+
GATCTGAACAAGTCTGTTCCTCTTTTTC
>Location:NODE_117098_length_959_cov_38.440041	Coordinate:923	Reads:1	Hits:2	Allocated_reads:0.5	Strand:+
GATCTGAACAAGTCTGTTCCTCTTTTTCT
>Location:NODE_117098_length_959_cov_38.440041	Coordinate:924	Reads:1	Hits:2	Allocated_reads:0.5	Strand:+
ATCTGAACAAGTCTGTTCCTCTTTTTCTTC
>Location:NODE_117098_length_959_cov_38.440041	Coordinate:925	Reads:7	Hits:2	Allocated_reads:3.5	Strand:+
TCTGAACAAGTCTGTTCCTCTTTTTCT
>Location:NODE_117098_length_959_cov_38.440041	Coordinate:925	Reads:1	Hits:2	Allocated_reads:0.5	Strand:+
TCTGAACAAGTCTGTTCCTCTTTTTCTT
>Location:NODE_117098_length_959_cov_38.440041	Coordinate:925	Reads:8	Hits:2	Allocated_reads:4	Strand:+
TCTGAACAAGTCTGTTCCTCTTTTTCTTC
>Location:NODE_117098_length_959_cov_38.440041	Coordinate:927	Reads:1	Hits:2	Allocated_reads:0.5	Strand:+
TGAACAAGTCTGTTCCTCTTTTTCT
>Location:NODE_117098_length_959_cov_38.440041	Coordinate:928	Reads:6	Hits:2	Allocated_reads:3	Strand:-
AAGAAAAAGAGGAACAGACTTGTTC
>Location:NODE_117098_length_959_cov_38.440041	Coordinate:928	Reads:2	Hits:2	Allocated_reads:1	Strand:-
AGAAAAAGAGGAACAGACTTGTTC
>Location:NODE_117098_length_959_cov_38.440041	Coordinate:928	Reads:1	Hits:2	Allocated_reads:0.5	Strand:-
GAAGAAAAAGAGGAACAGACTTGTTC
>Location:NODE_117098_length_959_cov_38.440041	Coordinate:965	Reads:2	Hits:105	Allocated_reads:0.019047619047619	Strand:+
TTAGGGCTGAACGATATATCGCATT
>Location:NODE_117098_length_959_cov_38.440041	Coordinate:965	Reads:1	Hits:104	Allocated_reads:0.00961538461538462	Strand:+
TTAGGGCTGAACGATATATCGCATTTGCG
>Location:NODE_117098_length_959_cov_38.440041	Coordinate:965	Reads:1	Hits:103	Allocated_reads:0.00970873786407767	Strand:+
TTAGGGCTGAACGATATATCGCATTTGAGA
>Location:NODE_117098_length_959_cov_38.440041	Coordinate:965	Reads:30	Hits:103	Allocated_reads:0.29126213592233	Strand:+
TTAGGGCTGAACGATATATCGCATTTGCGA
>Location:NODE_117098_length_959_cov_38.440041	Coordinate:965	Reads:8	Hits:103	Allocated_reads:0.0776699029126214	Strand:+
TTAGGGCTGAACGATATATCGCATTTGCGAT
>Location:NODE_117098_length_959_cov_38.440041	Coordinate:965	Reads:1	Hits:103	Allocated_reads:0.00970873786407767	Strand:+
TTAGGGCTGAACGATATATCGCATTTGCGATT
>Location:NODE_117098_length_959_cov_38.440041	Coordinate:965	Reads:5	Hits:103	Allocated_reads:0.0485436893203883	Strand:+
TTAGGGCTGAACGATATATCGCATTTGCGATA
>Location:NODE_117098_length_959_cov_38.440041	Coordinate:965	Reads:1	Hits:103	Allocated_reads:0.00970873786407767	Strand:+
TTAGGGCTGAACGATATATCGCATTTGCGATAA
>Location:NODE_117098_length_959_cov_38.440041	Coordinate:965	Reads:4	Hits:103	Allocated_reads:0.0388349514563107	Strand:+
TTAGGGCTGAACGATATATCGCATTTGCGATAAT
>Location:NODE_117098_length_959_cov_38.440041	Coordinate:966	Reads:1	Hits:397	Allocated_reads:0.00251889168765743	Strand:+
TAGGGCTGAACGATATATCGCATT
>Location:NODE_117098_length_959_cov_38.440041	Coordinate:966	Reads:2	Hits:397	Allocated_reads:0.00503778337531486	Strand:+
TAGGGCTGAACGATATATCGCATTTG
>Location:NODE_117098_length_959_cov_38.440041	Coordinate:966	Reads:2	Hits:391	Allocated_reads:0.0051150895140665	Strand:+
TAGGGCTGAACGATATATCGCATTTGC
>Location:NODE_117098_length_959_cov_38.440041	Coordinate:966	Reads:23	Hits:388	Allocated_reads:0.0592783505154639	Strand:+
TAGGGCTGAACGATATATCGCATTTGCGA
>Location:NODE_117098_length_959_cov_38.440041	Coordinate:966	Reads:1	Hits:387	Allocated_reads:0.00258397932816537	Strand:+
TAGGGCTGAACGATATATCGCATATGCGAT
>Location:NODE_117098_length_959_cov_38.440041	Coordinate:966	Reads:5	Hits:387	Allocated_reads:0.0129198966408269	Strand:+
TAGGGCTGAACGATATATCGCATTTGCGAT
>Location:NODE_117098_length_959_cov_38.440041	Coordinate:966	Reads:10	Hits:385	Allocated_reads:0.025974025974026	Strand:+
TAGGGCTGAACGATATATCGCATTTGCGATA
>Location:NODE_117098_length_959_cov_38.440041	Coordinate:966	Reads:2	Hits:387	Allocated_reads:0.00516795865633075	Strand:+
TAGGGCTGAACGATATATCGCATTTGCGATT
>Location:NODE_117098_length_959_cov_38.440041	Coordinate:966	Reads:1	Hits:383	Allocated_reads:0.00261096605744125	Strand:+
TAGGGCTGAACGATATATCGCATATGCGATAA
>Location:NODE_117098_length_959_cov_38.440041	Coordinate:966	Reads:1	Hits:383	Allocated_reads:0.00261096605744125	Strand:+
TAGGGCTGAACGATATATCGCATTTGCGATAAA
>Location:NODE_117098_length_959_cov_38.440041	Coordinate:966	Reads:4	Hits:382	Allocated_reads:0.0104712041884817	Strand:+
TAGGGCTGAACGATATATCGCATTTGCGATAAT
>Location:NODE_117098_length_959_cov_38.440041	Coordinate:966	Reads:1	Hits:382	Allocated_reads:0.00261780104712042	Strand:+
TAGGGCTGAACGATATATCGCATTTGCGATAATA
>Location:NODE_117098_length_959_cov_38.440041	Coordinate:967	Reads:1	Hits:398	Allocated_reads:0.00251256281407035	Strand:+
AGGGCTGAACGATATATCGCATTT
>Location:NODE_117098_length_959_cov_38.440041	Coordinate:967	Reads:9	Hits:389	Allocated_reads:0.0231362467866324	Strand:+
AGGGCTGAACGATATATCGCATTTGCGA
>Location:NODE_117098_length_959_cov_38.440041	Coordinate:967	Reads:1	Hits:388	Allocated_reads:0.00257731958762887	Strand:+
AGGGCTGAACGATATATCGCATTTGCGAT
>Location:NODE_117098_length_959_cov_38.440041	Coordinate:967	Reads:1	Hits:386	Allocated_reads:0.00259067357512953	Strand:+
AGGGCTGAACGATATATCGCATTTGCGATA
>Location:NODE_117098_length_959_cov_38.440041	Coordinate:967	Reads:1	Hits:383	Allocated_reads:0.00261096605744125	Strand:+
AGGGCTGAACGATATATCGCATTTGCGATAATT
>Location:NODE_117098_length_959_cov_38.440041	Coordinate:967	Reads:1	Hits:386	Allocated_reads:0.00259067357512953	Strand:-
TATCGCAAATGCGATATATCGTTCAGCCCT
>Location:NODE_117098_length_959_cov_38.440041	Coordinate:967	Reads:1	Hits:389	Allocated_reads:0.0025706940874036	Strand:-
TCGCAAATGCGATATATCGTTCAGCCCT
>Location:NODE_117098_length_959_cov_38.440041	Coordinate:968	Reads:1	Hits:399	Allocated_reads:0.0025062656641604	Strand:+
GGGCTGAACGATATATCGCATTTG
>Location:NODE_117098_length_959_cov_38.440041	Coordinate:968	Reads:3	Hits:390	Allocated_reads:0.00769230769230769	Strand:+
GGGCTGAACGATATATCGCATTTGCGA
>Location:NODE_117098_length_959_cov_38.440041	Coordinate:968	Reads:2	Hits:389	Allocated_reads:0.0051413881748072	Strand:+
GGGCTGAACGATATATCGCATTTGCGAT
>Location:NODE_117098_length_959_cov_38.440041	Coordinate:968	Reads:1	Hits:387	Allocated_reads:0.00258397932816537	Strand:+
GGGCTGAACGATATATCGCATTTGCGATA
>Location:NODE_117098_length_959_cov_38.440041	Coordinate:968	Reads:2	Hits:387	Allocated_reads:0.00516795865633075	Strand:-
TATCGCAAATGCGATATATCGTTCAGCCC
>Location:NODE_117098_length_959_cov_38.440041	Coordinate:968	Reads:3	Hits:390	Allocated_reads:0.00769230769230769	Strand:-
TATCGCAAATGCGATATATCGTTCAGCCT
>Location:NODE_117098_length_959_cov_38.440041	Coordinate:968	Reads:2	Hits:385	Allocated_reads:0.00519480519480519	Strand:-
TTATCGCAAATGCGATATATCGTTCAGCCC
>Location:NODE_117098_length_959_cov_38.440041	Coordinate:968	Reads:2	Hits:388	Allocated_reads:0.00515463917525773	Strand:-
TTATCGCAAATGCGATATATCGTTCAGCCT
>Location:NODE_117098_length_959_cov_38.440041	Coordinate:969	Reads:1	Hits:396	Allocated_reads:0.00252525252525253	Strand:+
GGCTGAACGATATATCGCATTTGC
>Location:NODE_117098_length_959_cov_38.440041	Coordinate:969	Reads:4	Hits:394	Allocated_reads:0.0101522842639594	Strand:+
GGCTGAACGATATATCGCATTTGCG
>Location:NODE_117098_length_959_cov_38.440041	Coordinate:969	Reads:30	Hits:393	Allocated_reads:0.0763358778625954	Strand:+
GGCTGAACGATATATCGCATTTGCGA
>Location:NODE_117098_length_959_cov_38.440041	Coordinate:969	Reads:33	Hits:392	Allocated_reads:0.0841836734693878	Strand:+
GGCTGAACGATATATCGCATTTGCGAT
>Location:NODE_117098_length_959_cov_38.440041	Coordinate:969	Reads:18	Hits:390	Allocated_reads:0.0461538461538462	Strand:+
GGCTGAACGATATATCGCATTTGCGATA
>Location:NODE_117098_length_959_cov_38.440041	Coordinate:969	Reads:5	Hits:387	Allocated_reads:0.0129198966408269	Strand:+
GGCTGAACGATATATCGCATTTGCGATAAT
>Location:NODE_117098_length_959_cov_38.440041	Coordinate:969	Reads:1	Hits:387	Allocated_reads:0.00258397932816537	Strand:+
GGCTGAACGATATATCGCATTTGCGATGATAT
>Location:NODE_117098_length_959_cov_38.440041	Coordinate:969	Reads:3	Hits:387	Allocated_reads:0.00775193798449612	Strand:+
GGCTGAACGATATATCGCATTTGCGATAATAT
>Location:NODE_117098_length_959_cov_38.440041	Coordinate:969	Reads:7	Hits:388	Allocated_reads:0.0180412371134021	Strand:-
TTATCGCAAATGCGATATATCGTTCAGCC
>Location:NODE_117098_length_959_cov_38.440041	Coordinate:970	Reads:2	Hits:392	Allocated_reads:0.00510204081632653	Strand:+
GCTGAACGATATATCGCATTTGCGAT
>Location:NODE_117098_length_959_cov_38.440041	Coordinate:970	Reads:1	Hits:390	Allocated_reads:0.00256410256410256	Strand:+
GCTGAACGATATATCGCATTTGCGATA
>Location:NODE_117098_length_959_cov_38.440041	Coordinate:970	Reads:2	Hits:387	Allocated_reads:0.00516795865633075	Strand:+
GCTGAACGATATATCGCATTTGCGATAAT
>Location:NODE_117098_length_959_cov_38.440041	Coordinate:971	Reads:1	Hits:397	Allocated_reads:0.00251889168765743	Strand:+
CTGAACGATATATCGCATTTGCGAT
>Location:NODE_117098_length_959_cov_38.440041	Coordinate:971	Reads:1	Hits:397	Allocated_reads:0.00251889168765743	Strand:+
CTGAACGATATATCGCATTTGCGATT
>Location:NODE_117098_length_959_cov_38.440041	Coordinate:971	Reads:21	Hits:395	Allocated_reads:0.0531645569620253	Strand:+
CTGAACGATATATCGCATTTGCGATA
>Location:NODE_117098_length_959_cov_38.440041	Coordinate:971	Reads:24	Hits:392	Allocated_reads:0.0612244897959184	Strand:+
CTGAACGATATATCGCATTTGCGATAAT
>Location:NODE_117098_length_959_cov_38.440041	Coordinate:971	Reads:1	Hits:392	Allocated_reads:0.00255102040816327	Strand:+
CTGAACGATATATCGCATTTGCGATAATA
>Location:NODE_117098_length_959_cov_38.440041	Coordinate:971	Reads:8	Hits:392	Allocated_reads:0.0204081632653061	Strand:+
CTGAACGATATATCGCATTTGCGATAATAT
>Location:NODE_117098_length_959_cov_38.440041	Coordinate:972	Reads:3	Hits:396	Allocated_reads:0.00757575757575758	Strand:+
TGAACGATATATCGCATTTGCGATA
>Location:NODE_117098_length_959_cov_38.440041	Coordinate:972	Reads:8	Hits:393	Allocated_reads:0.0203562340966921	Strand:+
TGAACGATATATCGCATTTGCGATAAT
>Location:NODE_117098_length_959_cov_38.440041	Coordinate:972	Reads:6	Hits:393	Allocated_reads:0.0152671755725191	Strand:+
TGAACGATATATCGCATTTGCGATAATAT
>Location:NODE_117098_length_959_cov_38.440041	Coordinate:973	Reads:2	Hits:394	Allocated_reads:0.0050761421319797	Strand:+
GAACGATATATCGCATTTGCGATAAT
>Location:NODE_117098_length_959_cov_38.440041	Coordinate:978	Reads:1	Hits:342	Allocated_reads:0.00292397660818713	Strand:+
ATATATCGCATTTGCGATAATATCGCGACA
>Location:NODE_117098_length_959_cov_38.440041	Coordinate:978	Reads:1	Hits:343	Allocated_reads:0.00291545189504373	Strand:+
ATATATCGCATTTGCGATAATATCGCGACT
>Location:NODE_117098_length_959_cov_38.440041	Coordinate:978	Reads:1	Hits:342	Allocated_reads:0.00292397660818713	Strand:+
ATATATCGCATTTGCGATAATATCGCGACAT
>Location:NODE_117098_length_959_cov_38.440041	Coordinate:978	Reads:1	Hits:340	Allocated_reads:0.00294117647058824	Strand:+
ATATATCGCATTTGCGATAATATCGCGACATGA
>Location:NODE_117098_length_959_cov_38.440041	Coordinate:981	Reads:3	Hits:342	Allocated_reads:0.0087719298245614	Strand:-
CATGTCGCGATATTATCGCAAATGCGATA
>Location:NODE_117098_length_959_cov_38.440041	Coordinate:981	Reads:2	Hits:341	Allocated_reads:0.00586510263929619	Strand:-
TCATGTCGCGATATTATCGCAAATGCGATA
>Location:NODE_117098_length_959_cov_38.440041	Coordinate:982	Reads:1	Hits:345	Allocated_reads:0.00289855072463768	Strand:-
CATGTCGCGATATTATCGCAAATGCGAT
>Location:NODE_117098_length_959_cov_38.440041	Coordinate:984	Reads:1	Hits:353	Allocated_reads:0.0028328611898017	Strand:-
CATGTCGCGATATTATCGCAAATGCG
>Location:NODE_117098_length_959_cov_38.440041	Coordinate:986	Reads:1	Hits:358	Allocated_reads:0.00279329608938547	Strand:-
CTTGATCATGTCGCGATATTATCGCAAATG
>Location:NODE_117098_length_959_cov_38.440041	Coordinate:987	Reads:1	Hits:360	Allocated_reads:0.00277777777777778	Strand:+
ATTTGCGATAATATCGCGACATGATCAAGTGCA
>Location:NODE_117098_length_959_cov_38.440041	Coordinate:987	Reads:1	Hits:361	Allocated_reads:0.00277008310249307	Strand:-
CTTGATCATGTCGCGATATTATCGCAAAA
>Location:NODE_117098_length_959_cov_38.440041	Coordinate:987	Reads:1	Hits:361	Allocated_reads:0.00277008310249307	Strand:-
CTTGATCATGTCGCGATATTATCGCAAAT
>Location:NODE_117098_length_959_cov_38.440041	Coordinate:988	Reads:1	Hits:353	Allocated_reads:0.0028328611898017	Strand:-
AATTGCACTTGATCATGTCGCGATATTATCGCAAA
>Location:NODE_117098_length_959_cov_38.440041	Coordinate:988	Reads:3	Hits:361	Allocated_reads:0.00831024930747922	Strand:-
CTTGATCATGTCGCGATATTATCGCAAA
>Location:NODE_117098_length_959_cov_38.440041	Coordinate:988	Reads:1	Hits:360	Allocated_reads:0.00277777777777778	Strand:-
TGCACTTGATCATGTCGCGATATTATCGCAAA
>Location:NODE_117098_length_959_cov_38.440041	Coordinate:988	Reads:1	Hits:360	Allocated_reads:0.00277777777777778	Strand:-
TTGCACTTGATCATGTCGCGATATTATCGCAAA
>Location:NODE_117098_length_959_cov_38.440041	Coordinate:989	Reads:1	Hits:359	Allocated_reads:0.00278551532033426	Strand:-
ATTGCACTTGATCATGTCGCGATATTATCGCAA
>Location:NODE_117098_length_959_cov_38.440041	Coordinate:990	Reads:1	Hits:362	Allocated_reads:0.00276243093922652	Strand:-
ACTTGATCATGTCGCGATATTATCGCA
>Location:NODE_117098_length_959_cov_38.440041	Coordinate:990	Reads:8	Hits:362	Allocated_reads:0.0220994475138122	Strand:-
CTTGATCATGTCGCGATATTATCGCA
>Location:NODE_117098_length_959_cov_38.440041	Coordinate:990	Reads:1	Hits:361	Allocated_reads:0.00277008310249307	Strand:-
TGCACTTGATCATGTCGCGATATTATCGCT
>Location:NODE_117098_length_959_cov_38.440041	Coordinate:990	Reads:2	Hits:361	Allocated_reads:0.00554016620498615	Strand:-
TGCACTTGATCATGTCGCGATATTATCGCA
>Location:NODE_117098_length_959_cov_38.440041	Coordinate:991	Reads:1	Hits:362	Allocated_reads:0.00276243093922652	Strand:-
CTTGATCATGTCGCGATATTATCGC
>Location:NODE_117098_length_959_cov_38.440041	Coordinate:991	Reads:1	Hits:361	Allocated_reads:0.00277008310249307	Strand:-
TTGCACTTGATCATGTCGCGATATTATCGA
>Location:NODE_117098_length_959_cov_38.440041	Coordinate:992	Reads:1	Hits:359	Allocated_reads:0.00278551532033426	Strand:-
ATTGCACTTGATCATGTCGCGATATTATCG
>Location:NODE_117098_length_959_cov_38.440041	Coordinate:992	Reads:14	Hits:362	Allocated_reads:0.0386740331491713	Strand:-
CTTGATCATGTCGCGATATTATCG
>Location:NODE_117098_length_959_cov_38.440041	Coordinate:992	Reads:1	Hits:361	Allocated_reads:0.00277008310249307	Strand:-
TGCACTTGATCATGTCGCGATATTATCG
>Location:NODE_117098_length_959_cov_38.440041	Coordinate:992	Reads:1	Hits:361	Allocated_reads:0.00277008310249307	Strand:-
TTGCACTTGATCATGTCGCGATATTGTCG
>Location:NODE_117098_length_959_cov_38.440041	Coordinate:992	Reads:10	Hits:361	Allocated_reads:0.0277008310249307	Strand:-
TTGCACTTGATCATGTCGCGATATTATCG
>Location:NODE_117098_length_959_cov_38.440041	Coordinate:993	Reads:2	Hits:366	Allocated_reads:0.00546448087431694	Strand:-
ACTTGATCATGTCGCGATATTATC
>Location:NODE_117098_length_959_cov_38.440041	Coordinate:993	Reads:1	Hits:365	Allocated_reads:0.00273972602739726	Strand:+
GATAATATCGCGACATGATCAAGTGCA
>Location:NODE_117098_length_959_cov_38.440041	Coordinate:994	Reads:1	Hits:367	Allocated_reads:0.00272479564032698	Strand:+
ATAATATCGCGACATGATCAAGTGCA
>Location:NODE_117098_length_959_cov_38.440041	Coordinate:994	Reads:1	Hits:369	Allocated_reads:0.002710027100271	Strand:-
CACTTGATCATGTCGCGATACTAT
>Location:NODE_117098_length_959_cov_38.440041	Coordinate:994	Reads:2	Hits:368	Allocated_reads:0.00543478260869565	Strand:-
CACTTGATCATGTCGCGATATTAT
>Location:NODE_117098_length_959_cov_38.440041	Coordinate:994	Reads:1	Hits:367	Allocated_reads:0.00272479564032698	Strand:-
TGCACTTGATCATGTCGCGATATTAT
>Location:NODE_117098_length_959_cov_38.440041	Coordinate:994	Reads:1	Hits:367	Allocated_reads:0.00272479564032698	Strand:-
TTGCACTTGATCATGTCGCGATATTAT
>Location:NODE_117098_length_959_cov_38.440041	Coordinate:996	Reads:3	Hits:367	Allocated_reads:0.00817438692098093	Strand:-
TGCACTTGATCATGTCGCGATATT
>Location:NODE_117098_length_959_cov_38.440041	Coordinate:996	Reads:3	Hits:367	Allocated_reads:0.00817438692098093	Strand:-
TTGCACTTGATCATGTCGCGATATT
>Location:NODE_117098_length_959_cov_38.440041	Coordinate:997	Reads:2	Hits:369	Allocated_reads:0.00542005420054201	Strand:-
TTGCACTTGATCATGTCGCGATAT
