# Supplementary material for: First characterization of PIWI-interacting RNA clusters in a cichlid fish with a B chromosome
Source: BMC Biol. 2022 Sep 21;20:204. doi: 10.1186/s12915-022-01403-2 (PMC9490952; doi:10.1186/s12915-022-01403-2)
Supplement: Supplementary file 1 — Additional file 1. Zipped folder with fasta and interactive html piRNA cluster information for the A. latifasciata genome. The nomenclature is as follows: number-pirna-cluster_sex_B-presence (f, female; m, male; 0b, without B chromosome; 1b, with B chromosome). [file 12915_2022_1403_MOESM1_ESM.zip › 110_f0b.fasta]

>Location:NODE_288008_length_33935_cov_31.019037	Coordinate:7624	Reads:1	Hits:9	Allocated_reads:0.111111111111111	Strand:+
TGGCCTTGTGTTTTGCTTTTTCTGTTACC
>Location:NODE_288008_length_33935_cov_31.019037	Coordinate:7653	Reads:5	Hits:21	Allocated_reads:0.238095238095238	Strand:+
TGTTTCTTGCAGGTAGGTGGAGCT
>Location:NODE_288008_length_33935_cov_31.019037	Coordinate:7653	Reads:1	Hits:21	Allocated_reads:0.0476190476190476	Strand:+
TGTTTCTTGCAGGTAGGTGGAGCTGG
>Location:NODE_288008_length_33935_cov_31.019037	Coordinate:7653	Reads:2	Hits:21	Allocated_reads:0.0952380952380952	Strand:+
TGTTTCTTGCAGGTAGGTGGAGCTGA
>Location:NODE_288008_length_33935_cov_31.019037	Coordinate:7653	Reads:2	Hits:21	Allocated_reads:0.0952380952380952	Strand:+
TGTTTCTTGCAGGTAGGTGGAGCTGAC
>Location:NODE_288008_length_33935_cov_31.019037	Coordinate:7653	Reads:17	Hits:21	Allocated_reads:0.80952380952381	Strand:+
TGTTTCTTGCAGGTAGGTGGAGCTGACC
>Location:NODE_288008_length_33935_cov_31.019037	Coordinate:7653	Reads:6	Hits:19	Allocated_reads:0.315789473684211	Strand:+
TGTTTCTTGCAGGTAGGTGGAGCTGACCC
>Location:NODE_288008_length_33935_cov_31.019037	Coordinate:7653	Reads:2	Hits:19	Allocated_reads:0.105263157894737	Strand:+
TGTTTCTTGCAGGTAGGTGGAGCTGACCCA
>Location:NODE_288008_length_33935_cov_31.019037	Coordinate:7653	Reads:3	Hits:17	Allocated_reads:0.176470588235294	Strand:+
TGTTTCTTGCAGGTAGGTGGAGCTGACCCAAT
>Location:NODE_288008_length_33935_cov_31.019037	Coordinate:7654	Reads:1	Hits:19	Allocated_reads:0.0526315789473684	Strand:+
GTTTCTTGCAGGTAGGTGGAGCTGACCCAA
>Location:NODE_288008_length_33935_cov_31.019037	Coordinate:7656	Reads:1	Hits:24	Allocated_reads:0.0416666666666667	Strand:+
TTCTTGCAGGTAGGTGGAGCTGACC
>Location:NODE_288008_length_33935_cov_31.019037	Coordinate:7656	Reads:2	Hits:22	Allocated_reads:0.0909090909090909	Strand:+
TTCTTGCAGGTAGGTGGAGCTGACCC
>Location:NODE_288008_length_33935_cov_31.019037	Coordinate:7656	Reads:1	Hits:20	Allocated_reads:0.05	Strand:+
TTCTTGCAGGTAGGTGGAGCTGACCCAAT
>Location:NODE_288008_length_33935_cov_31.019037	Coordinate:7676	Reads:1	Hits:1	Allocated_reads:1	Strand:+
TGACCCAATTATAGATGGAGCACACCTGAGA
>Location:NODE_288008_length_33935_cov_31.019037	Coordinate:7722	Reads:1	Hits:19	Allocated_reads:0.0526315789473684	Strand:+
TATATAAAGACACCTTGACTGAACC
>Location:NODE_288008_length_33935_cov_31.019037	Coordinate:7724	Reads:1	Hits:3	Allocated_reads:0.333333333333333	Strand:+
TATAAAGACACCTTGACTGAACCAGCT
>Location:NODE_288008_length_33935_cov_31.019037	Coordinate:7775	Reads:1	Hits:4	Allocated_reads:0.25	Strand:+
CTGTCTGGCACCCATCATGTTCATTTGGAAG
>Location:NODE_288008_length_33935_cov_31.019037	Coordinate:7777	Reads:1	Hits:4	Allocated_reads:0.25	Strand:+
GTCTGGCACCCATCATGTTCATTTGGAAGT
>Location:NODE_288008_length_33935_cov_31.019037	Coordinate:7799	Reads:1	Hits:16	Allocated_reads:0.0625	Strand:+
TTGGAAGTTTCAGTTATGGCTGTT
>Location:NODE_288008_length_33935_cov_31.019037	Coordinate:7806	Reads:6	Hits:19	Allocated_reads:0.315789473684211	Strand:+
TTTCAGTTATGGCTGTTATGTCCT
>Location:NODE_288008_length_33935_cov_31.019037	Coordinate:7806	Reads:1	Hits:19	Allocated_reads:0.0526315789473684	Strand:+
TTTCAGTTATGGCTGTTATGTCCTTT
>Location:NODE_288008_length_33935_cov_31.019037	Coordinate:7806	Reads:2	Hits:19	Allocated_reads:0.105263157894737	Strand:+
TTTCAGTTATGGCTGTTATGTCCTTTA
>Location:NODE_288008_length_33935_cov_31.019037	Coordinate:7806	Reads:3	Hits:13	Allocated_reads:0.230769230769231	Strand:+
TTTCAGTTATGGCTGTTATGTCCTTTAAA
>Location:NODE_288008_length_33935_cov_31.019037	Coordinate:7806	Reads:1	Hits:13	Allocated_reads:0.0769230769230769	Strand:+
TTTCAGTTATGGCTGTTATGTCCTTTAAAT
>Location:NODE_288008_length_33935_cov_31.019037	Coordinate:7807	Reads:1	Hits:18	Allocated_reads:0.0555555555555556	Strand:+
TTCAGTTATGGCTGTTATGTCCTTTAA
>Location:NODE_288008_length_33935_cov_31.019037	Coordinate:7822	Reads:1	Hits:1	Allocated_reads:1	Strand:+
TATGTCCTTTAAATTCTGTTTAAGTTGCCT
>Location:NODE_288008_length_33935_cov_31.019037	Coordinate:7823	Reads:1	Hits:1	Allocated_reads:1	Strand:+
ATGTCCTTTAAATTCTGTTTAAGTTGCCT
>Location:NODE_288008_length_33935_cov_31.019037	Coordinate:7837	Reads:1	Hits:1	Allocated_reads:1	Strand:+
CTGTTTAAGTTGCCTTACCTTATA
>Location:NODE_288008_length_33935_cov_31.019037	Coordinate:7851	Reads:1	Hits:1	Allocated_reads:1	Strand:+
TTACCTTATTTTCATTAAATGTCTTACAGCCT
>Location:NODE_288008_length_33935_cov_31.019037	Coordinate:7892	Reads:2	Hits:1	Allocated_reads:2	Strand:+
TGTGTGTGGTCTCCCTCTTACTTGTCACT
>Location:NODE_288008_length_33935_cov_31.019037	Coordinate:7894	Reads:1	Hits:1	Allocated_reads:1	Strand:+
TGTGTGGTCTCCCTCTTACTTGTCACTTCC
>Location:NODE_288008_length_33935_cov_31.019037	Coordinate:7920	Reads:1	Hits:8	Allocated_reads:0.125	Strand:+
TTCCTATGAGCCGGGTTGTGACAAA
>Location:NODE_288008_length_33935_cov_31.019037	Coordinate:7920	Reads:2	Hits:6	Allocated_reads:0.333333333333333	Strand:+
TTCCTATGAGCCGGGTTGTGACAAATGG
>Location:NODE_288008_length_33935_cov_31.019037	Coordinate:7920	Reads:6	Hits:5	Allocated_reads:1.2	Strand:+
TTCCTATGAGCCGGGTTGTGACAAATGGG
>Location:NODE_288008_length_33935_cov_31.019037	Coordinate:7921	Reads:3	Hits:8	Allocated_reads:0.375	Strand:+
TCCTATGAGCCGGGTTGTGACAAA
>Location:NODE_288008_length_33935_cov_31.019037	Coordinate:7921	Reads:4	Hits:6	Allocated_reads:0.666666666666667	Strand:+
TCCTATGAGCCGGGTTGTGACAAATG
>Location:NODE_288008_length_33935_cov_31.019037	Coordinate:7921	Reads:2	Hits:6	Allocated_reads:0.333333333333333	Strand:+
TCCTATGAGCCGGGTTGTGACAAATGG
>Location:NODE_288008_length_33935_cov_31.019037	Coordinate:7921	Reads:22	Hits:5	Allocated_reads:4.4	Strand:+
TCCTATGAGCCGGGTTGTGACAAATGGG
>Location:NODE_288008_length_33935_cov_31.019037	Coordinate:7921	Reads:3	Hits:5	Allocated_reads:0.6	Strand:+
TCCTATGAGCCGGGTTGTGACAAATGGGGGC
>Location:NODE_288008_length_33935_cov_31.019037	Coordinate:7921	Reads:3	Hits:5	Allocated_reads:0.6	Strand:+
TCCTATGAGCCGGGTTGTGACAAATGGGGGCT
>Location:NODE_288008_length_33935_cov_31.019037	Coordinate:7924	Reads:1	Hits:5	Allocated_reads:0.2	Strand:+
TATGAGCCGGGTTGTGACAAATGGGGG
>Location:NODE_288008_length_33935_cov_31.019037	Coordinate:7945	Reads:1	Hits:1	Allocated_reads:1	Strand:+
TGGGGGCTCGTCTGTGCAATTATCCTGGTT
>Location:NODE_288008_length_33935_cov_31.019037	Coordinate:7970	Reads:2	Hits:4	Allocated_reads:0.5	Strand:+
TGGTTTGGTAAGCTTTCTAACATTTGA
>Location:NODE_288008_length_33935_cov_31.019037	Coordinate:7970	Reads:4	Hits:4	Allocated_reads:1	Strand:+
TGGTTTGGTAAGCTTTCTAACATTTGAT
>Location:NODE_288008_length_33935_cov_31.019037	Coordinate:7970	Reads:1	Hits:4	Allocated_reads:0.25	Strand:+
TGGTTTGGTAAGCTTTCTAACATTTGATT
>Location:NODE_288008_length_33935_cov_31.019037	Coordinate:7971	Reads:1	Hits:4	Allocated_reads:0.25	Strand:-
TCAAATGTTAGAAAGCTTACCAAACC
>Location:NODE_288008_length_33935_cov_31.019037	Coordinate:7972	Reads:1	Hits:4	Allocated_reads:0.25	Strand:-
TCAAATGTTAGAAAGCTTACCAAAC
>Location:NODE_288008_length_33935_cov_31.019037	Coordinate:7974	Reads:2	Hits:4	Allocated_reads:0.5	Strand:+
TTGGTAAGCTTTCTAACATTTGATTGAGA
>Location:NODE_288008_length_33935_cov_31.019037	Coordinate:7982	Reads:1	Hits:4	Allocated_reads:0.25	Strand:+
CTTTCTAACATTTGATTGAGAGCT
>Location:NODE_288008_length_33935_cov_31.019037	Coordinate:7984	Reads:1	Hits:4	Allocated_reads:0.25	Strand:+
TTCTAACATTTGATTGAGAGCTGGTCT
>Location:NODE_288008_length_33935_cov_31.019037	Coordinate:7984	Reads:2	Hits:4	Allocated_reads:0.5	Strand:+
TTCTAACATTTGATTGAGAGCTGGTCTGTT
>Location:NODE_288008_length_33935_cov_31.019037	Coordinate:7985	Reads:1	Hits:4	Allocated_reads:0.25	Strand:+
TCTAACATTTGATTGAGAGCTGGTCTGTT
>Location:NODE_288008_length_33935_cov_31.019037	Coordinate:7987	Reads:1	Hits:4	Allocated_reads:0.25	Strand:+
TAACATTTGATTGAGAGCTGGTCTGT
>Location:NODE_288008_length_33935_cov_31.019037	Coordinate:7987	Reads:13	Hits:4	Allocated_reads:3.25	Strand:+
TAACATTTGATTGAGAGCTGGTCTGTT
>Location:NODE_288008_length_33935_cov_31.019037	Coordinate:7987	Reads:2	Hits:4	Allocated_reads:0.5	Strand:+
TAACATTTGATTGAGAGCTGGTCTGTTT
>Location:NODE_288008_length_33935_cov_31.019037	Coordinate:7987	Reads:1	Hits:4	Allocated_reads:0.25	Strand:+
TAACATTTGATTGAGAGCTGGTCTGTTTG
>Location:NODE_288008_length_33935_cov_31.019037	Coordinate:7987	Reads:1	Hits:4	Allocated_reads:0.25	Strand:+
TAACATTTGATTGAGAGCTGGTCTGTTTTT
>Location:NODE_288008_length_33935_cov_31.019037	Coordinate:7987	Reads:2	Hits:4	Allocated_reads:0.5	Strand:+
TAACATTTGATTGAGAGCTGGTCTGTTTGC
>Location:NODE_288008_length_33935_cov_31.019037	Coordinate:7991	Reads:1	Hits:4	Allocated_reads:0.25	Strand:+
ATTTGATTGAGAGCTGGTCTGTTTGCAGC
>Location:NODE_288008_length_33935_cov_31.019037	Coordinate:7993	Reads:1	Hits:4	Allocated_reads:0.25	Strand:+
TTGATTGAGAGCTGGTCTGTTTGCAGC
>Location:NODE_288008_length_33935_cov_31.019037	Coordinate:7994	Reads:1	Hits:4	Allocated_reads:0.25	Strand:+
TGATTGAGAGCTGGTCTGTTTGCAGC
>Location:NODE_288008_length_33935_cov_31.019037	Coordinate:8000	Reads:1	Hits:2	Allocated_reads:0.5	Strand:-
TGCAATCAGCTGCAAACAGACCAGCTCT
>Location:NODE_288008_length_33935_cov_31.019037	Coordinate:8004	Reads:1	Hits:2	Allocated_reads:0.5	Strand:-
TAGTTGCAATCAGCTGCAAACAGACCAG
>Location:NODE_288008_length_33935_cov_31.019037	Coordinate:8010	Reads:1	Hits:2	Allocated_reads:0.5	Strand:+
TGTTTGCAGCTGATTGCAACTAGTGCTGT
>Location:NODE_288008_length_33935_cov_31.019037	Coordinate:8016	Reads:1	Hits:1	Allocated_reads:1	Strand:+
CAGCTGATTGCAACTAGTGCTGTTTGATG
>Location:NODE_288008_length_33935_cov_31.019037	Coordinate:8022	Reads:1	Hits:1	Allocated_reads:1	Strand:+
ATTGCAACTAGTGCTGTTTGATGTCATCTG
>Location:NODE_288008_length_33935_cov_31.019037	Coordinate:8022	Reads:7	Hits:1	Allocated_reads:7	Strand:+
ATTGCAACTAGTGCTGTTTGATGTCATCTGT
>Location:NODE_288008_length_33935_cov_31.019037	Coordinate:8023	Reads:1	Hits:1	Allocated_reads:1	Strand:+
TTGCAACTAGTGCTGTTTGATGTCATCTGT
>Location:NODE_288008_length_33935_cov_31.019037	Coordinate:8024	Reads:6	Hits:1	Allocated_reads:6	Strand:+
TGCAACTAGTGCTGTTTGATGTCATCTGT
>Location:NODE_288008_length_33935_cov_31.019037	Coordinate:8024	Reads:1	Hits:1	Allocated_reads:1	Strand:+
TGCAACTAGTGCTGTTTGATGTCATCTGTT
>Location:NODE_288008_length_33935_cov_31.019037	Coordinate:8025	Reads:1	Hits:1	Allocated_reads:1	Strand:+
GCAACTAGTGCTGTTTGATGTCATCTGT
>Location:NODE_288008_length_33935_cov_31.019037	Coordinate:8026	Reads:1	Hits:1	Allocated_reads:1	Strand:+
CAACTAGTGCTGTTTGATGTCATCTGT
>Location:NODE_288008_length_33935_cov_31.019037	Coordinate:8028	Reads:1	Hits:1	Allocated_reads:1	Strand:+
ACTAGTGCTGTTTGATGTCATCTGT
>Location:NODE_288008_length_33935_cov_31.019037	Coordinate:8072	Reads:3	Hits:2	Allocated_reads:1.5	Strand:+
TGTGTCTTGGCTAGGACTTGCCTTGTAGGC
>Location:NODE_288008_length_33935_cov_31.019037	Coordinate:8073	Reads:1	Hits:2	Allocated_reads:0.5	Strand:+
GTGTCTTGGCTAGGACTTGCCTTGTAGG
>Location:NODE_288008_length_33935_cov_31.019037	Coordinate:8074	Reads:5	Hits:4	Allocated_reads:1.25	Strand:+
TGTCTTGGCTAGGACTTGCCTTGTAGG
>Location:NODE_288008_length_33935_cov_31.019037	Coordinate:8074	Reads:1	Hits:4	Allocated_reads:0.25	Strand:+
TGTCTTGGCTAGGACTTGCCCTGTAGGC
>Location:NODE_288008_length_33935_cov_31.019037	Coordinate:8074	Reads:99	Hits:4	Allocated_reads:24.75	Strand:+
TGTCTTGGCTAGGACTTGCCTTGTAGGC
>Location:NODE_288008_length_33935_cov_31.019037	Coordinate:8074	Reads:1	Hits:4	Allocated_reads:0.25	Strand:+
TGTCTTGGCTAGGACTTGCCTTGTAGGCAAT
>Location:NODE_288008_length_33935_cov_31.019037	Coordinate:8074	Reads:1	Hits:4	Allocated_reads:0.25	Strand:+
TGTCTTGGCTAGGACTTGCCTTGTAGGCATT
>Location:NODE_288008_length_33935_cov_31.019037	Coordinate:8074	Reads:2	Hits:4	Allocated_reads:0.5	Strand:+
TGTCTTGGCTAGGACTTGCCTTGTAGGCAATT
>Location:NODE_288008_length_33935_cov_31.019037	Coordinate:8075	Reads:7	Hits:4	Allocated_reads:1.75	Strand:+
GTCTTGGCTAGGACTTGCCTTGTAGGC
>Location:NODE_288008_length_33935_cov_31.019037	Coordinate:8076	Reads:1	Hits:4	Allocated_reads:0.25	Strand:+
TCTTGGCTAGGACTTGCCTTGTAGGC
>Location:NODE_288008_length_33935_cov_31.019037	Coordinate:8076	Reads:2	Hits:4	Allocated_reads:0.5	Strand:+
TCTTGGCTAGGACTTGCCTTGTAGGCAA
>Location:NODE_288008_length_33935_cov_31.019037	Coordinate:8076	Reads:21	Hits:4	Allocated_reads:5.25	Strand:+
TCTTGGCTAGGACTTGCCTTGTAGGCAAT
>Location:NODE_288008_length_33935_cov_31.019037	Coordinate:8076	Reads:11	Hits:4	Allocated_reads:2.75	Strand:+
TCTTGGCTAGGACTTGCCTTGTAGGCAATT
>Location:NODE_288008_length_33935_cov_31.019037	Coordinate:8076	Reads:1	Hits:3	Allocated_reads:0.333333333333333	Strand:+
TCTTGGCTAGGACTTGCCTTGTAGGCAATTGT
>Location:NODE_288008_length_33935_cov_31.019037	Coordinate:8077	Reads:3	Hits:4	Allocated_reads:0.75	Strand:+
CTTGGCTAGGACTTGCCTTGTAGGCAATT
>Location:NODE_288008_length_33935_cov_31.019037	Coordinate:8078	Reads:4	Hits:4	Allocated_reads:1	Strand:+
TTGGCTAGGACTTGCCTTGTAGGC
>Location:NODE_288008_length_33935_cov_31.019037	Coordinate:8078	Reads:2	Hits:4	Allocated_reads:0.5	Strand:+
TTGGCTAGGACTTGCCTTGTAGGCAA
>Location:NODE_288008_length_33935_cov_31.019037	Coordinate:8078	Reads:6	Hits:4	Allocated_reads:1.5	Strand:+
TTGGCTAGGACTTGCCTTGTAGGCAAT
>Location:NODE_288008_length_33935_cov_31.019037	Coordinate:8078	Reads:29	Hits:4	Allocated_reads:7.25	Strand:+
TTGGCTAGGACTTGCCTTGTAGGCAATT
>Location:NODE_288008_length_33935_cov_31.019037	Coordinate:8078	Reads:5	Hits:3	Allocated_reads:1.66666666666667	Strand:+
TTGGCTAGGACTTGCCTTGTAGGCAATTGT
>Location:NODE_288008_length_33935_cov_31.019037	Coordinate:8078	Reads:2	Hits:3	Allocated_reads:0.666666666666667	Strand:+
TTGGCTAGGACTTGCCTTGTAGGCAATTGTT
>Location:NODE_288008_length_33935_cov_31.019037	Coordinate:8087	Reads:3	Hits:2	Allocated_reads:1.5	Strand:-
AATCAACTCAACAATTGCCTACAAGGCAAGT
>Location:NODE_288008_length_33935_cov_31.019037	Coordinate:8088	Reads:1	Hits:2	Allocated_reads:0.5	Strand:-
AATCAACTCAACAATTGCCTACAAGGCAAT
>Location:NODE_288008_length_33935_cov_31.019037	Coordinate:8090	Reads:1	Hits:2	Allocated_reads:0.5	Strand:+
TGCCTTGTAGGCAATTGTTGAGTTGATTGC
>Location:NODE_288008_length_33935_cov_31.019037	Coordinate:8090	Reads:1	Hits:2	Allocated_reads:0.5	Strand:+
TGCCTTGTAGGCAATTGTTGAGTTGATTGCT
>Location:NODE_288008_length_33935_cov_31.019037	Coordinate:8108	Reads:3	Hits:1	Allocated_reads:3	Strand:+
TGAGTTGATTGCTGATGAGTTTGGTTATT
>Location:NODE_288008_length_33935_cov_31.019037	Coordinate:8132	Reads:1	Hits:1	Allocated_reads:1	Strand:+
TTATTTGTGGTGATTTGATATTCTGGGT
>Location:NODE_288008_length_33935_cov_31.019037	Coordinate:8147	Reads:1	Hits:1	Allocated_reads:1	Strand:+
TGATATTCTGGGTTTGCTGTGTATTGT
>Location:NODE_288008_length_33935_cov_31.019037	Coordinate:8189	Reads:1	Hits:1	Allocated_reads:1	Strand:+
TGGTTAGGAAGATTAAGTGGTGGCAGT
>Location:NODE_288008_length_33935_cov_31.019037	Coordinate:8189	Reads:1	Hits:1	Allocated_reads:1	Strand:+
TGGTTAGGAAGATTAAGTGGTGGCAGTCA
>Location:NODE_288008_length_33935_cov_31.019037	Coordinate:8193	Reads:3	Hits:1	Allocated_reads:3	Strand:+
TAGGAAGATTAAGTGGTGGCAGTCATGT
>Location:NODE_288008_length_33935_cov_31.019037	Coordinate:8264	Reads:1	Hits:1	Allocated_reads:1	Strand:+
ATTCATGAAATTTCTGTTGCGGTGAAC
>Location:NODE_288008_length_33935_cov_31.019037	Coordinate:8264	Reads:3	Hits:1	Allocated_reads:3	Strand:+
ATTCATGAAATTTCTGTTGCGGTGAACA
>Location:NODE_288008_length_33935_cov_31.019037	Coordinate:8264	Reads:1	Hits:1	Allocated_reads:1	Strand:+
ATTCATGAAATTTCTGTTGCGGTGAACAC
>Location:NODE_288008_length_33935_cov_31.019037	Coordinate:8319	Reads:1	Hits:2	Allocated_reads:0.5	Strand:-
CAAACAGCGACCCCCTCAATTCTGGGGAC
>Location:NODE_288008_length_33935_cov_31.019037	Coordinate:8359	Reads:1	Hits:3	Allocated_reads:0.333333333333333	Strand:-
TATGCACTAAAAACTGCCAGAAAGAGAA
>Location:NODE_288008_length_33935_cov_31.019037	Coordinate:8377	Reads:1	Hits:1	Allocated_reads:1	Strand:+
TTAGTGCATAAGTACCCACTGTAAGTAAC
>Location:NODE_288008_length_33935_cov_31.019037	Coordinate:8377	Reads:1	Hits:1	Allocated_reads:1	Strand:+
TTAGTGCATAAGTACCCACTGTAAGTAACT
>Location:NODE_288008_length_33935_cov_31.019037	Coordinate:8398	Reads:2	Hits:4	Allocated_reads:0.5	Strand:+
TAAGTAACTGCATGAAGACTAGGCTTTAGT
>Location:NODE_288008_length_33935_cov_31.019037	Coordinate:8400	Reads:12	Hits:4	Allocated_reads:3	Strand:+
AGTAACTGCATGAAGACTAGGCTTTAGT
>Location:NODE_288008_length_33935_cov_31.019037	Coordinate:8400	Reads:1	Hits:4	Allocated_reads:0.25	Strand:-
TAAAGCCTAGTCTTCATGCAGTTACT
>Location:NODE_288008_length_33935_cov_31.019037	Coordinate:8402	Reads:1	Hits:4	Allocated_reads:0.25	Strand:+
TAACTGCATGAAGACTAGGCTTTAGT
>Location:NODE_288008_length_33935_cov_31.019037	Coordinate:8406	Reads:1	Hits:4	Allocated_reads:0.25	Strand:+
TGCATGAAGACTAGGCTTTAGTTAAGTA
>Location:NODE_288008_length_33935_cov_31.019037	Coordinate:8406	Reads:1	Hits:4	Allocated_reads:0.25	Strand:+
TGCATGAAGACTAGGCTTTAGTTAAGTAGA
>Location:NODE_288008_length_33935_cov_31.019037	Coordinate:8407	Reads:1	Hits:4	Allocated_reads:0.25	Strand:-
AATCTACTTAACTAAAGCCTAGTCTTCATGC
>Location:NODE_288008_length_33935_cov_31.019037	Coordinate:8407	Reads:1	Hits:4	Allocated_reads:0.25	Strand:-
ATCTACTTAACTAAAGCCTAGTCTTCATGC
>Location:NODE_288008_length_33935_cov_31.019037	Coordinate:8407	Reads:1	Hits:4	Allocated_reads:0.25	Strand:+
GCATGAAGACTAGGCTTTAGTTAAGTA
>Location:NODE_288008_length_33935_cov_31.019037	Coordinate:8408	Reads:1	Hits:4	Allocated_reads:0.25	Strand:-
AATCTACTTAACTAAAGCCTAGTCTTCATG
>Location:NODE_288008_length_33935_cov_31.019037	Coordinate:8410	Reads:1	Hits:4	Allocated_reads:0.25	Strand:-
AAATCTACTTAACTAAAGCCTAGTCTTCA
>Location:NODE_288008_length_33935_cov_31.019037	Coordinate:8413	Reads:1	Hits:4	Allocated_reads:0.25	Strand:+
AGACTAGGCTTTAGTTAAGTAGATTTTGG
>Location:NODE_288008_length_33935_cov_31.019037	Coordinate:8413	Reads:3	Hits:4	Allocated_reads:0.75	Strand:+
AGACTAGGCTTTAGTTAAGTAGATTTTGGT
>Location:NODE_288008_length_33935_cov_31.019037	Coordinate:8414	Reads:1	Hits:4	Allocated_reads:0.25	Strand:-
AATCTACTTAACTAAAGCCTAGTC
>Location:NODE_288008_length_33935_cov_31.019037	Coordinate:8414	Reads:1	Hits:4	Allocated_reads:0.25	Strand:+
GACTAGGCTTTAGTTAAGTAGATTTTGG
>Location:NODE_288008_length_33935_cov_31.019037	Coordinate:8414	Reads:2	Hits:4	Allocated_reads:0.5	Strand:+
GACTAGGCTTTAGTTAAGTAGATTTTGGT
>Location:NODE_288008_length_33935_cov_31.019037	Coordinate:8417	Reads:1	Hits:4	Allocated_reads:0.25	Strand:+
TAGGCTTTAGTTAAGTAGATTTTGGTTAGG
>Location:NODE_288008_length_33935_cov_31.019037	Coordinate:8417	Reads:1	Hits:4	Allocated_reads:0.25	Strand:+
TAGGCTTTAGTTAAGTAGATTTTGGTTAGGC
>Location:NODE_288008_length_33935_cov_31.019037	Coordinate:8421	Reads:1	Hits:4	Allocated_reads:0.25	Strand:+
CTTTAGTTAAGTAGATTTTGGTTAGGCAGT
>Location:NODE_288008_length_33935_cov_31.019037	Coordinate:8423	Reads:2	Hits:4	Allocated_reads:0.5	Strand:+
TTAGTTAAGTAGATTTTGGTTAGGCAGTT
>Location:NODE_288008_length_33935_cov_31.019037	Coordinate:8424	Reads:2	Hits:4	Allocated_reads:0.5	Strand:+
TAGTTAAGTAGATTTTGGTTAGGCAGT
>Location:NODE_288008_length_33935_cov_31.019037	Coordinate:8424	Reads:1	Hits:4	Allocated_reads:0.25	Strand:+
TAGTTAAGTAGATTTTGGTTAGGCAGTT
>Location:NODE_288008_length_33935_cov_31.019037	Coordinate:8424	Reads:1	Hits:4	Allocated_reads:0.25	Strand:+
TAGTTAAGTAGATTTTGGTTAGGCAGTTA
>Location:NODE_288008_length_33935_cov_31.019037	Coordinate:8424	Reads:1	Hits:4	Allocated_reads:0.25	Strand:+
TAGTTAAGTAGATTTTGGTTAGGCAGTTAGT
>Location:NODE_288008_length_33935_cov_31.019037	Coordinate:8427	Reads:4	Hits:4	Allocated_reads:1	Strand:+
TTAAGTAGATTTTGGTTAGGCAGTTAGT
>Location:NODE_288008_length_33935_cov_31.019037	Coordinate:8427	Reads:5	Hits:4	Allocated_reads:1.25	Strand:+
TTAAGTAGATTTTGGTTAGGCAGTTAGTG
>Location:NODE_288008_length_33935_cov_31.019037	Coordinate:8427	Reads:2	Hits:4	Allocated_reads:0.5	Strand:+
TTAAGTAGATTTTGGTTAGGCAGTTAGTGGG
>Location:NODE_288008_length_33935_cov_31.019037	Coordinate:8427	Reads:2	Hits:3	Allocated_reads:0.666666666666667	Strand:+
TTAAGTAGATTTTGGTTAGGCAGTTAGTGGGA
>Location:NODE_288008_length_33935_cov_31.019037	Coordinate:8428	Reads:9	Hits:4	Allocated_reads:2.25	Strand:+
TAAGTAGATTTTGGTTAGGCAGTT
>Location:NODE_288008_length_33935_cov_31.019037	Coordinate:8428	Reads:1	Hits:4	Allocated_reads:0.25	Strand:+
TAAGTAGATTTTGGTTAGGTAGTTAG
>Location:NODE_288008_length_33935_cov_31.019037	Coordinate:8428	Reads:4	Hits:4	Allocated_reads:1	Strand:+
TAAGTAGATTTTGGTTAGGCAGTTAG
>Location:NODE_288008_length_33935_cov_31.019037	Coordinate:8428	Reads:4	Hits:4	Allocated_reads:1	Strand:+
TAAGTAGATTTTGGTTAGGCAGTTAGT
>Location:NODE_288008_length_33935_cov_31.019037	Coordinate:8428	Reads:7	Hits:4	Allocated_reads:1.75	Strand:+
TAAGTAGATTTTGGTTAGGCAGTTAGTG
>Location:NODE_288008_length_33935_cov_31.019037	Coordinate:8428	Reads:5	Hits:4	Allocated_reads:1.25	Strand:+
TAAGTAGATTTTGGTTAGGCAGTTAGTGG
>Location:NODE_288008_length_33935_cov_31.019037	Coordinate:8428	Reads:13	Hits:4	Allocated_reads:3.25	Strand:+
TAAGTAGATTTTGGTTAGGCAGTTAGTGGG
>Location:NODE_288008_length_33935_cov_31.019037	Coordinate:8428	Reads:3	Hits:4	Allocated_reads:0.75	Strand:+
TAAGTAGATTTTGGTTAGGTAGTTAGTGGG
>Location:NODE_288008_length_33935_cov_31.019037	Coordinate:8428	Reads:11	Hits:3	Allocated_reads:3.66666666666667	Strand:+
TAAGTAGATTTTGGTTAGGCAGTTAGTGGGA
>Location:NODE_288008_length_33935_cov_31.019037	Coordinate:8429	Reads:1	Hits:4	Allocated_reads:0.25	Strand:+
AAGTAGATTTTGGTTAGGCAGTTAGT
>Location:NODE_288008_length_33935_cov_31.019037	Coordinate:8429	Reads:1	Hits:4	Allocated_reads:0.25	Strand:+
AAGTAGATTTTGGTTAGGCAGTTAGTG
>Location:NODE_288008_length_33935_cov_31.019037	Coordinate:8429	Reads:2	Hits:4	Allocated_reads:0.5	Strand:+
AAGTAGATTTTGGTTAGGCAGTTAGTGG
>Location:NODE_288008_length_33935_cov_31.019037	Coordinate:8429	Reads:2	Hits:4	Allocated_reads:0.5	Strand:+
AAGTAGATTTTGGTTAGGCAGTTAGTGGG
>Location:NODE_288008_length_33935_cov_31.019037	Coordinate:8429	Reads:6	Hits:3	Allocated_reads:2	Strand:+
AAGTAGATTTTGGTTAGGCAGTTAGTGGGA
>Location:NODE_288008_length_33935_cov_31.019037	Coordinate:8430	Reads:5	Hits:3	Allocated_reads:1.66666666666667	Strand:+
AGTAGATTTTGGTTAGGCAGTTAGTGGGA
>Location:NODE_288008_length_33935_cov_31.019037	Coordinate:8435	Reads:1	Hits:3	Allocated_reads:0.333333333333333	Strand:+
ATTTTGGTTAGGCAGTTAGTGGGA
>Location:NODE_288008_length_33935_cov_31.019037	Coordinate:8470	Reads:1	Hits:1	Allocated_reads:1	Strand:+
TCAATTGCATGTCAAGGATCAATACTTTGT
>Location:NODE_288008_length_33935_cov_31.019037	Coordinate:8471	Reads:1	Hits:1	Allocated_reads:1	Strand:+
CAATTGCATGTCAAGGATCAATACTTTGTTA
>Location:NODE_288008_length_33935_cov_31.019037	Coordinate:8472	Reads:1	Hits:1	Allocated_reads:1	Strand:+
AATTGCATGTCAAGGATCAATACTTTGTTA
>Location:NODE_288008_length_33935_cov_31.019037	Coordinate:8472	Reads:1	Hits:1	Allocated_reads:1	Strand:+
AATTGCATGTCAAGGATCAATACTTTGTTAT
>Location:NODE_288008_length_33935_cov_31.019037	Coordinate:8474	Reads:2	Hits:1	Allocated_reads:2	Strand:+
TTGCATGTCAAGGATCAATACTTTGTTAT
>Location:NODE_288008_length_33935_cov_31.019037	Coordinate:8475	Reads:1	Hits:1	Allocated_reads:1	Strand:+
TGCATGTCAAGGATCAATACTTTGTTAT
>Location:NODE_288008_length_33935_cov_31.019037	Coordinate:8481	Reads:1	Hits:1	Allocated_reads:1	Strand:+
TCAAGGATCAATACTTTGTTATGGCTACAGT
>Location:NODE_288008_length_33935_cov_31.019037	Coordinate:8484	Reads:2	Hits:1	Allocated_reads:2	Strand:+
AGGATCAATACTTTGTTATGGCTACAGT
>Location:NODE_288008_length_33935_cov_31.019037	Coordinate:8497	Reads:1	Hits:2	Allocated_reads:0.5	Strand:+
TGTTATGGCTACAGTTGATGCTTTTGTT
>Location:NODE_288008_length_33935_cov_31.019037	Coordinate:8518	Reads:1	Hits:4	Allocated_reads:0.25	Strand:+
TTTTGTTCAGTCTCCATCGAAGGAAC
>Location:NODE_288008_length_33935_cov_31.019037	Coordinate:8519	Reads:1	Hits:4	Allocated_reads:0.25	Strand:+
TTTGTTCAGTCTCCATCGAAGGAACTC
>Location:NODE_288008_length_33935_cov_31.019037	Coordinate:8523	Reads:1	Hits:4	Allocated_reads:0.25	Strand:+
TTCAGTCTCCATCGGAGGAACTCTTGA
>Location:NODE_288008_length_33935_cov_31.019037	Coordinate:8527	Reads:1	Hits:4	Allocated_reads:0.25	Strand:+
GTCTCCATCGGAGGAACTCTTGAATAGTTG
>Location:NODE_288008_length_33935_cov_31.019037	Coordinate:8532	Reads:1	Hits:4	Allocated_reads:0.25	Strand:+
CATCGGAGGAACTCTTGAATAGTTGTACT
>Location:NODE_288008_length_33935_cov_31.019037	Coordinate:8533	Reads:2	Hits:4	Allocated_reads:0.5	Strand:-
TAGTACAACTATTCAAGAGTTCCTCCGAT
>Location:NODE_288008_length_33935_cov_31.019037	Coordinate:8534	Reads:1	Hits:4	Allocated_reads:0.25	Strand:+
TCGGAGGAACTCTTGAATAGTTGTAC
>Location:NODE_288008_length_33935_cov_31.019037	Coordinate:8534	Reads:1	Hits:4	Allocated_reads:0.25	Strand:+
TCGGAGGAACTCTTGAATAGTTGTACT
>Location:NODE_288008_length_33935_cov_31.019037	Coordinate:8537	Reads:1	Hits:6	Allocated_reads:0.166666666666667	Strand:+
GAGGAACTCTTGAATAGTTGTACTAAAGA
>Location:NODE_288008_length_33935_cov_31.019037	Coordinate:8541	Reads:4	Hits:6	Allocated_reads:0.666666666666667	Strand:+
AACTCTTGAATAGTTGTACTAAAGAACAAC
>Location:NODE_288008_length_33935_cov_31.019037	Coordinate:8542	Reads:1	Hits:6	Allocated_reads:0.166666666666667	Strand:+
ACTCTTGAATAGTTGTACTAAAGAACAA
>Location:NODE_288008_length_33935_cov_31.019037	Coordinate:8542	Reads:6	Hits:6	Allocated_reads:1	Strand:+
ACTCTTGAATAGTTGTACTAAAGAACAAC
>Location:NODE_288008_length_33935_cov_31.019037	Coordinate:8543	Reads:3	Hits:6	Allocated_reads:0.5	Strand:+
CTCTTGAATAGTTGTACTAAAGAACAAC
>Location:NODE_288008_length_33935_cov_31.019037	Coordinate:8551	Reads:2	Hits:1	Allocated_reads:2	Strand:+
TAGTTGTACTAAAGAACAACTGTTGAAACT
>Location:NODE_288008_length_33935_cov_31.019037	Coordinate:8552	Reads:1	Hits:1	Allocated_reads:1	Strand:+
AGTTGTACTAAAGAACAACTGTTGAAACT
>Location:NODE_288008_length_33935_cov_31.019037	Coordinate:8557	Reads:1	Hits:1	Allocated_reads:1	Strand:+
TACTAAAGAACAACTGTTGAAACT
>Location:NODE_288008_length_33935_cov_31.019037	Coordinate:8557	Reads:10	Hits:1	Allocated_reads:10	Strand:+
TACTAAAGAACAACTGTTGAAACTTGT
>Location:NODE_288008_length_33935_cov_31.019037	Coordinate:8558	Reads:1	Hits:1	Allocated_reads:1	Strand:+
ACTAAAGAACAACTGTTGAAACTTGT
>Location:NODE_288008_length_33935_cov_31.019037	Coordinate:8581	Reads:1	Hits:1	Allocated_reads:1	Strand:+
TGTTGAACATTATGATGCCGATGTTGGGGA
>Location:NODE_288008_length_33935_cov_31.019037	Coordinate:8583	Reads:1	Hits:1	Allocated_reads:1	Strand:+
TTGAACATTATGATGCCGATGTTGGGGA
>Location:NODE_288008_length_33935_cov_31.019037	Coordinate:8626	Reads:1	Hits:1	Allocated_reads:1	Strand:+
TGAGGTTAAAGGAGTGTTAAAGGCTGC
>Location:NODE_288008_length_33935_cov_31.019037	Coordinate:8626	Reads:1	Hits:1	Allocated_reads:1	Strand:+
TGAGGTTAAAGGAGTGTTAAAGGCTGCATT
>Location:NODE_288008_length_33935_cov_31.019037	Coordinate:8734	Reads:1	Hits:4	Allocated_reads:0.25	Strand:+
TGCTTTGTCTTTTGAGCAGCAAAAGGAGT
>Location:NODE_288008_length_33935_cov_31.019037	Coordinate:8736	Reads:1	Hits:4	Allocated_reads:0.25	Strand:-
CAACTCCTTTTGCTGCTCAAAAGACAAAG
>Location:NODE_288008_length_33935_cov_31.019037	Coordinate:8756	Reads:1	Hits:6	Allocated_reads:0.166666666666667	Strand:+
AAGGAGTTGTTACTCTTACAAATGGAA
>Location:NODE_288008_length_33935_cov_31.019037	Coordinate:8756	Reads:4	Hits:1	Allocated_reads:4	Strand:+
AAGGAGTTGTTACTCTTACAAATGGAAAGG
>Location:NODE_288008_length_33935_cov_31.019037	Coordinate:8756	Reads:1	Hits:1	Allocated_reads:1	Strand:+
AAGGAGTTGTTACTCTTACAAATGGAAAGGG
>Location:NODE_288008_length_33935_cov_31.019037	Coordinate:8758	Reads:1	Hits:6	Allocated_reads:0.166666666666667	Strand:+
GGAGTTGTTACTCTTACAAATGGAAAGTGA
>Location:NODE_288008_length_33935_cov_31.019037	Coordinate:8792	Reads:1	Hits:1	Allocated_reads:1	Strand:+
CTGAGCATTGAGAAAGAATGTGTGAGGCATTC
>Location:NODE_288008_length_33935_cov_31.019037	Coordinate:8793	Reads:2	Hits:1	Allocated_reads:2	Strand:+
TGAGCATTGAGAAAGAATGTGTGAGGCA
>Location:NODE_288008_length_33935_cov_31.019037	Coordinate:8793	Reads:1	Hits:1	Allocated_reads:1	Strand:+
TGAGCATTGAGAAAGAATGTGTGAGGCAT
>Location:NODE_288008_length_33935_cov_31.019037	Coordinate:8793	Reads:5	Hits:1	Allocated_reads:5	Strand:+
TGAGCATTGAGAAAGAATGTGTGAGGCATT
>Location:NODE_288008_length_33935_cov_31.019037	Coordinate:8793	Reads:4	Hits:1	Allocated_reads:4	Strand:+
TGAGCATTGAGAAAGAATGTGTGAGGCATTC
>Location:NODE_288008_length_33935_cov_31.019037	Coordinate:8828	Reads:1	Hits:1	Allocated_reads:1	Strand:+
GAAAAGGAAAAGATGGAGCTAGAGCAGTATC
>Location:NODE_288008_length_33935_cov_31.019037	Coordinate:8861	Reads:1	Hits:7	Allocated_reads:0.142857142857143	Strand:-
TGATAACTTGCCCGCCTTGATTAGGTCTAG
>Location:NODE_288008_length_33935_cov_31.019037	Coordinate:8862	Reads:2	Hits:7	Allocated_reads:0.285714285714286	Strand:-
TGATAACTTGCCCGCCTTGATTAGGTCTA
>Location:NODE_288008_length_33935_cov_31.019037	Coordinate:8863	Reads:2	Hits:7	Allocated_reads:0.285714285714286	Strand:-
TGATAACTTGCCCGCCTTGATTAGGTCG
>Location:NODE_288008_length_33935_cov_31.019037	Coordinate:8863	Reads:25	Hits:7	Allocated_reads:3.57142857142857	Strand:-
TGATAACTTGCCCGCCTTGATTAGGTCT
>Location:NODE_288008_length_33935_cov_31.019037	Coordinate:8864	Reads:1	Hits:7	Allocated_reads:0.142857142857143	Strand:-
CCTGATAACTTGCCCGCCTTGATTAGGTC
>Location:NODE_288008_length_33935_cov_31.019037	Coordinate:8864	Reads:8	Hits:7	Allocated_reads:1.14285714285714	Strand:-
TGATAACTTGCCCGCCTTGATTAGGTC
>Location:NODE_288008_length_33935_cov_31.019037	Coordinate:8865	Reads:2	Hits:7	Allocated_reads:0.285714285714286	Strand:-
TGATAACTTGCCCGCCTTGATTAGGT
>Location:NODE_288008_length_33935_cov_31.019037	Coordinate:8866	Reads:1	Hits:7	Allocated_reads:0.142857142857143	Strand:-
CACCTGATAACTTGCCCGCCTTGATTAGG
>Location:NODE_288008_length_33935_cov_31.019037	Coordinate:8866	Reads:2	Hits:7	Allocated_reads:0.285714285714286	Strand:-
TGATAACTTGCCCGCCTTGATTAGG
>Location:NODE_288008_length_33935_cov_31.019037	Coordinate:8870	Reads:1	Hits:7	Allocated_reads:0.142857142857143	Strand:-
CACCTGATAACTTGCCCGCCTTGAT
>Location:NODE_288008_length_33935_cov_31.019037	Coordinate:8881	Reads:2	Hits:9	Allocated_reads:0.222222222222222	Strand:+
CAAGTTATCAGGTGGTGTTGAGGCT
>Location:NODE_288008_length_33935_cov_31.019037	Coordinate:8936	Reads:1	Hits:3	Allocated_reads:0.333333333333333	Strand:+
TTTGATATTGTGCGTAATTTGTGTT
>Location:NODE_288008_length_33935_cov_31.019037	Coordinate:8972	Reads:1	Hits:5	Allocated_reads:0.2	Strand:+
TTTGATGAAAGAGAGCCAGATGCC
>Location:NODE_288008_length_33935_cov_31.019037	Coordinate:9001	Reads:1	Hits:5	Allocated_reads:0.2	Strand:-
AATTCGGCAATGCGTTCAAAAAGGGAG
>Location:NODE_288008_length_33935_cov_31.019037	Coordinate:9007	Reads:2	Hits:5	Allocated_reads:0.4	Strand:+
TTTTGAACGCATTGCCGAATTGAGAGGAT
>Location:NODE_288008_length_33935_cov_31.019037	Coordinate:9008	Reads:1	Hits:6	Allocated_reads:0.166666666666667	Strand:+
TTTGAACGCATTGCCGAATTGCCT
>Location:NODE_288008_length_33935_cov_31.019037	Coordinate:9008	Reads:1	Hits:6	Allocated_reads:0.166666666666667	Strand:+
TTTGAACGCATTGCCGAATTGAGAGGA
>Location:NODE_288008_length_33935_cov_31.019037	Coordinate:9008	Reads:1	Hits:6	Allocated_reads:0.166666666666667	Strand:+
TTTGAACGCATTGCCGAATTGAGAGGAA
>Location:NODE_288008_length_33935_cov_31.019037	Coordinate:9008	Reads:14	Hits:6	Allocated_reads:2.33333333333333	Strand:+
TTTGAACGCATTGCCGAATTGAGAGGAT
>Location:NODE_288008_length_33935_cov_31.019037	Coordinate:9008	Reads:3	Hits:4	Allocated_reads:0.75	Strand:+
TTTGAACGCATTGCCGAATTGAGAGGATG
>Location:NODE_288008_length_33935_cov_31.019037	Coordinate:9008	Reads:3	Hits:3	Allocated_reads:1	Strand:+
TTTGAACGCATTGCCGAATTGAGAGGATGG
>Location:NODE_288008_length_33935_cov_31.019037	Coordinate:9008	Reads:3	Hits:3	Allocated_reads:1	Strand:+
TTTGAACGCATTGCCGAATTGAGAGGATGGC
>Location:NODE_288008_length_33935_cov_31.019037	Coordinate:9008	Reads:4	Hits:3	Allocated_reads:1.33333333333333	Strand:+
TTTGAACGCATTGCCGAATTGAGAGGATGGCC
>Location:NODE_288008_length_33935_cov_31.019037	Coordinate:9008	Reads:4	Hits:3	Allocated_reads:1.33333333333333	Strand:+
TTTGAACGCATTGCCGAATTGAGAGGATGGCCA
>Location:NODE_288008_length_33935_cov_31.019037	Coordinate:9008	Reads:1	Hits:3	Allocated_reads:0.333333333333333	Strand:+
TTTGAACGCATTGCCGAATTGAGAGGATGGCCAG
>Location:NODE_288008_length_33935_cov_31.019037	Coordinate:9010	Reads:2	Hits:3	Allocated_reads:0.666666666666667	Strand:+
TGAACGCATTGCCGAATTGAGAGGATGG
>Location:NODE_288008_length_33935_cov_31.019037	Coordinate:9010	Reads:1	Hits:3	Allocated_reads:0.333333333333333	Strand:+
TGAACGCATTGCCGAATTGAGAGGATGGC
>Location:NODE_288008_length_33935_cov_31.019037	Coordinate:9010	Reads:4	Hits:3	Allocated_reads:1.33333333333333	Strand:+
TGAACGCATTGCCGAATTGAGAGGATGGCC
>Location:NODE_288008_length_33935_cov_31.019037	Coordinate:9010	Reads:1	Hits:3	Allocated_reads:0.333333333333333	Strand:+
TGAACGCATTGCCGAATTGAGAGGATGGCCA
>Location:NODE_288008_length_33935_cov_31.019037	Coordinate:9010	Reads:1	Hits:3	Allocated_reads:0.333333333333333	Strand:+
TGAACGCATTGCCGAATTGAGAGGATGGCCT
>Location:NODE_288008_length_33935_cov_31.019037	Coordinate:9010	Reads:1	Hits:3	Allocated_reads:0.333333333333333	Strand:+
TGAACGCATTGCCGAATTGAGAGGATGGCCAG
>Location:NODE_288008_length_33935_cov_31.019037	Coordinate:9012	Reads:1	Hits:3	Allocated_reads:0.333333333333333	Strand:+
AACGCATTGCCGAATTGAGAGGATGGCCAGA
>Location:NODE_288008_length_33935_cov_31.019037	Coordinate:9013	Reads:1	Hits:3	Allocated_reads:0.333333333333333	Strand:-
TTCTGGCCATCCTCTCAATTCGGCAATGCGT
>Location:NODE_288008_length_33935_cov_31.019037	Coordinate:9017	Reads:1	Hits:3	Allocated_reads:0.333333333333333	Strand:+
ATTGCCGAATTGAGAGGATGGCCA
>Location:NODE_288008_length_33935_cov_31.019037	Coordinate:9017	Reads:1	Hits:3	Allocated_reads:0.333333333333333	Strand:+
ATTGCCGAATTGAGAGGATGGCCAGAAGC
>Location:NODE_288008_length_33935_cov_31.019037	Coordinate:9017	Reads:1	Hits:3	Allocated_reads:0.333333333333333	Strand:+
ATTGCCGAATTGAGAGGATGGCCAGAAGCTGACT
>Location:NODE_288008_length_33935_cov_31.019037	Coordinate:9018	Reads:1	Hits:3	Allocated_reads:0.333333333333333	Strand:+
TTGCCGAATTGAGAGGATGGCCAGAAGCTGAC
>Location:NODE_288008_length_33935_cov_31.019037	Coordinate:9023	Reads:1	Hits:3	Allocated_reads:0.333333333333333	Strand:+
GAATTGAGAGGATGGCCAGAAGCTGACT
>Location:NODE_288008_length_33935_cov_31.019037	Coordinate:9024	Reads:1	Hits:3	Allocated_reads:0.333333333333333	Strand:+
AATTGAGAGGATGGCCAGAAGCTGACT
>Location:NODE_288008_length_33935_cov_31.019037	Coordinate:9024	Reads:1	Hits:3	Allocated_reads:0.333333333333333	Strand:-
CAGTCAGCTTCTGGCCATCCTCTCAATT
>Location:NODE_288008_length_33935_cov_31.019037	Coordinate:9025	Reads:3	Hits:3	Allocated_reads:1	Strand:+
ATTGAGAGGATGGCCAGAAGCTGAC
>Location:NODE_288008_length_33935_cov_31.019037	Coordinate:9025	Reads:9	Hits:3	Allocated_reads:3	Strand:+
ATTGAGAGGATGGCCAGAAGCTGACT
>Location:NODE_288008_length_33935_cov_31.019037	Coordinate:9025	Reads:2	Hits:3	Allocated_reads:0.666666666666667	Strand:+
ATTGAGAGGATGGCCAGAAGCTGACTG
>Location:NODE_288008_length_33935_cov_31.019037	Coordinate:9025	Reads:3	Hits:3	Allocated_reads:1	Strand:+
ATTGAGAGGATGGCCAGAAGCTGACTGTG
>Location:NODE_288008_length_33935_cov_31.019037	Coordinate:9025	Reads:4	Hits:3	Allocated_reads:1.33333333333333	Strand:+
ATTGAGAGGATGGCCAGAAGCTGACTGTGT
>Location:NODE_288008_length_33935_cov_31.019037	Coordinate:9025	Reads:1	Hits:3	Allocated_reads:0.333333333333333	Strand:-
CACAGTCAGCTTCTGGCCATCCTCTCAAT
>Location:NODE_288008_length_33935_cov_31.019037	Coordinate:9027	Reads:1	Hits:3	Allocated_reads:0.333333333333333	Strand:+
TGAGAGGATGGCCAGAAGCTGACT
>Location:NODE_288008_length_33935_cov_31.019037	Coordinate:9027	Reads:2	Hits:3	Allocated_reads:0.666666666666667	Strand:+
TGAGAGGATGGCCAGAAGCTGACTGTGT
>Location:NODE_288008_length_33935_cov_31.019037	Coordinate:9027	Reads:2	Hits:3	Allocated_reads:0.666666666666667	Strand:+
TGAGAGGATGGCCAGAAGCTGACTGTGTGAT
>Location:NODE_288008_length_33935_cov_31.019037	Coordinate:9027	Reads:1	Hits:3	Allocated_reads:0.333333333333333	Strand:+
TGAGAGGATGGCCAGAAGCTGACTGTGTGAAT
>Location:NODE_288008_length_33935_cov_31.019037	Coordinate:9033	Reads:1	Hits:3	Allocated_reads:0.333333333333333	Strand:+
GATGGCCAGAAGCTGACTGTGTGATT
>Location:NODE_288008_length_33935_cov_31.019037	Coordinate:9033	Reads:1	Hits:3	Allocated_reads:0.333333333333333	Strand:+
GATGGCCAGAAGCTGACTGTGTGATTA
>Location:NODE_288008_length_33935_cov_31.019037	Coordinate:9033	Reads:1	Hits:3	Allocated_reads:0.333333333333333	Strand:+
GATGGCCAGAAGCTGACTGTGTGATTATGT
>Location:NODE_288008_length_33935_cov_31.019037	Coordinate:9034	Reads:2	Hits:3	Allocated_reads:0.666666666666667	Strand:+
ATGGCCAGAAGCTGACTGTGTGATTATGT
>Location:NODE_288008_length_33935_cov_31.019037	Coordinate:9037	Reads:1	Hits:3	Allocated_reads:0.333333333333333	Strand:+
GCCAGAAGCTGACTGTGTGATTATGT
>Location:NODE_288008_length_33935_cov_31.019037	Coordinate:9073	Reads:2	Hits:1	Allocated_reads:2	Strand:+
TTTGACTGGAAAGACTCAGGAAGCT
>Location:NODE_288008_length_33935_cov_31.019037	Coordinate:9073	Reads:1	Hits:1	Allocated_reads:1	Strand:+
TTTGACTGGAAAGACTCAGGAAGCTT
>Location:NODE_288008_length_33935_cov_31.019037	Coordinate:9073	Reads:1	Hits:1	Allocated_reads:1	Strand:+
TTTGACTGGAAAGACTCAGGAAGCTTATT
>Location:NODE_288008_length_33935_cov_31.019037	Coordinate:9084	Reads:1	Hits:1	Allocated_reads:1	Strand:-
TGAGTGCTGAATAAGCTTCCTGAGCCT
>Location:NODE_288008_length_33935_cov_31.019037	Coordinate:9094	Reads:7	Hits:1	Allocated_reads:7	Strand:-
ATCAACTGCACTGAGTGCTGAATAAGCT
>Location:NODE_288008_length_33935_cov_31.019037	Coordinate:9104	Reads:6	Hits:3	Allocated_reads:2	Strand:-
TCTGACAATCAACTGCACTGAGTGC
>Location:NODE_288008_length_33935_cov_31.019037	Coordinate:9122	Reads:1	Hits:1	Allocated_reads:1	Strand:-
CTTTAACAGTAGCAAAACTCCGACA
>Location:NODE_288008_length_33935_cov_31.019037	Coordinate:9164	Reads:1	Hits:1	Allocated_reads:1	Strand:+
TATGAGTTGGTACCGGAAGCTTACCGT
>Location:NODE_288008_length_33935_cov_31.019037	Coordinate:9164	Reads:1	Hits:1	Allocated_reads:1	Strand:+
TATGAGTTGGTACCGGAAGCTTACCGTC
>Location:NODE_288008_length_33935_cov_31.019037	Coordinate:9179	Reads:2	Hits:3	Allocated_reads:0.666666666666667	Strand:-
ATGATCTGAAACGTTGACGGTAAGCTTC
>Location:NODE_288008_length_33935_cov_31.019037	Coordinate:9181	Reads:1	Hits:3	Allocated_reads:0.333333333333333	Strand:-
CATGATCTGAAACGTTGACGGTAAGCT
>Location:NODE_288008_length_33935_cov_31.019037	Coordinate:9181	Reads:1	Hits:3	Allocated_reads:0.333333333333333	Strand:-
CTCCATGATCTGAAACGTTGACGGTAAGCT
>Location:NODE_288008_length_33935_cov_31.019037	Coordinate:9181	Reads:3	Hits:3	Allocated_reads:1	Strand:-
TCCATGATCTGAAACGTTGACGGTAAGCT
>Location:NODE_288008_length_33935_cov_31.019037	Coordinate:9182	Reads:2	Hits:3	Allocated_reads:0.666666666666667	Strand:-
CCATGATCTGAAACGTTGACGGTAAGC
>Location:NODE_288008_length_33935_cov_31.019037	Coordinate:9182	Reads:1	Hits:3	Allocated_reads:0.333333333333333	Strand:-
TGATCTGAAACGTTGACGGTAAGC
>Location:NODE_288008_length_33935_cov_31.019037	Coordinate:9185	Reads:1	Hits:3	Allocated_reads:0.333333333333333	Strand:+
TACCGTCAACGTTTCAGATCATGGAGGAAGT
>Location:NODE_288008_length_33935_cov_31.019037	Coordinate:9185	Reads:1	Hits:3	Allocated_reads:0.333333333333333	Strand:+
TACCGTCAACGTTTCAGATCATGGAGGAAGTC
>Location:NODE_288008_length_33935_cov_31.019037	Coordinate:9186	Reads:1	Hits:3	Allocated_reads:0.333333333333333	Strand:-
TCCTCCATGATCTGAAACGTTGACGGT
>Location:NODE_288008_length_33935_cov_31.019037	Coordinate:9187	Reads:1	Hits:3	Allocated_reads:0.333333333333333	Strand:-
ACTTCCTCCATGATCTGAAACGTTGACGG
>Location:NODE_288008_length_33935_cov_31.019037	Coordinate:9188	Reads:1	Hits:3	Allocated_reads:0.333333333333333	Strand:-
TCCTCCATGATCTGAAACGTTGATT
>Location:NODE_288008_length_33935_cov_31.019037	Coordinate:9188	Reads:5	Hits:3	Allocated_reads:1.66666666666667	Strand:-
TCCTCCATGATCTGAAACGTTGACG
>Location:NODE_288008_length_33935_cov_31.019037	Coordinate:9189	Reads:2	Hits:3	Allocated_reads:0.666666666666667	Strand:-
TCCTCCATGATCTGAAACGTTGAC
>Location:NODE_288008_length_33935_cov_31.019037	Coordinate:9196	Reads:1	Hits:3	Allocated_reads:0.333333333333333	Strand:+
TTTCAGATCATGGAGGAAGTCTGATAAGCAGT
>Location:NODE_288008_length_33935_cov_31.019037	Coordinate:9197	Reads:1	Hits:3	Allocated_reads:0.333333333333333	Strand:+
TTCAGATCATGGAGGAAGTCTGATAAGCAGT
>Location:NODE_288008_length_33935_cov_31.019037	Coordinate:9198	Reads:1	Hits:3	Allocated_reads:0.333333333333333	Strand:+
TCAGATCATGGAGGAAGTCTGATAAGC
>Location:NODE_288008_length_33935_cov_31.019037	Coordinate:9198	Reads:2	Hits:3	Allocated_reads:0.666666666666667	Strand:+
TCAGATCATGGAGGAAGTCTGATAAGCT
>Location:NODE_288008_length_33935_cov_31.019037	Coordinate:9198	Reads:3	Hits:3	Allocated_reads:1	Strand:+
TCAGATCATGGAGGAAGTCTGATAAGCA
>Location:NODE_288008_length_33935_cov_31.019037	Coordinate:9198	Reads:8	Hits:3	Allocated_reads:2.66666666666667	Strand:+
TCAGATCATGGAGGAAGTCTGATAAGCAGT
>Location:NODE_288008_length_33935_cov_31.019037	Coordinate:9200	Reads:1	Hits:3	Allocated_reads:0.333333333333333	Strand:+
AGATCATGGAGGAAGTCTGATAAGCAGTC
>Location:NODE_288008_length_33935_cov_31.019037	Coordinate:9201	Reads:1	Hits:3	Allocated_reads:0.333333333333333	Strand:+
GATCATGGAGGAAGTCTGATAAGCGGT
>Location:NODE_288008_length_33935_cov_31.019037	Coordinate:9201	Reads:1	Hits:3	Allocated_reads:0.333333333333333	Strand:+
GATCATGGAGGAAGTCTGATAAGCAGTC
>Location:NODE_288008_length_33935_cov_31.019037	Coordinate:9203	Reads:2	Hits:3	Allocated_reads:0.666666666666667	Strand:+
TCATGGAGGAAGTCTGATAAGCAGT
>Location:NODE_288008_length_33935_cov_31.019037	Coordinate:9203	Reads:4	Hits:3	Allocated_reads:1.33333333333333	Strand:+
TCATGGAGGAAGTCTGATAAGCAGTC
>Location:NODE_288008_length_33935_cov_31.019037	Coordinate:9203	Reads:4	Hits:3	Allocated_reads:1.33333333333333	Strand:+
TCATGGAGGAAGTCTGATAAGCAGTCG
>Location:NODE_288008_length_33935_cov_31.019037	Coordinate:9203	Reads:11	Hits:3	Allocated_reads:3.66666666666667	Strand:+
TCATGGAGGAAGTCTGATAAGCAGTCGC
>Location:NODE_288008_length_33935_cov_31.019037	Coordinate:9203	Reads:18	Hits:3	Allocated_reads:6	Strand:+
TCATGGAGGAAGTCTGATAAGCAGTCGCA
>Location:NODE_288008_length_33935_cov_31.019037	Coordinate:9206	Reads:1	Hits:3	Allocated_reads:0.333333333333333	Strand:+
TGGAGGAAGTCTGATAAGCAGTCGC
>Location:NODE_288008_length_33935_cov_31.019037	Coordinate:9206	Reads:1	Hits:3	Allocated_reads:0.333333333333333	Strand:+
TGGAGGAAGTCTGATAAGCAGTCGCA
>Location:NODE_288008_length_33935_cov_31.019037	Coordinate:9257	Reads:1	Hits:1	Allocated_reads:1	Strand:+
AAGCACTTCAACAGATGGTGTTCTGCACTG
>Location:NODE_288008_length_33935_cov_31.019037	Coordinate:9263	Reads:1	Hits:1	Allocated_reads:1	Strand:+
TTCAACAGATGGTGTTCTGCACTGGGAG
>Location:NODE_288008_length_33935_cov_31.019037	Coordinate:9263	Reads:1	Hits:1	Allocated_reads:1	Strand:+
TTCAACAGATGGTGTTCTGCACTGGGAGT
>Location:NODE_288008_length_33935_cov_31.019037	Coordinate:9264	Reads:3	Hits:1	Allocated_reads:3	Strand:+
TCAACAGATGGTGTTCTGCACTGGGAGT
>Location:NODE_288008_length_33935_cov_31.019037	Coordinate:9306	Reads:1	Hits:1	Allocated_reads:1	Strand:+
ATTTATGTGAGTTAATGGTATTGGAGCAGTT
>Location:NODE_288008_length_33935_cov_31.019037	Coordinate:9309	Reads:1	Hits:1	Allocated_reads:1	Strand:+
TATGTGAGTTAATGGTATTGGAGCAGTT
>Location:NODE_288008_length_33935_cov_31.019037	Coordinate:9311	Reads:1	Hits:1	Allocated_reads:1	Strand:+
TGTGAGTTAATGGTATTGGAGCAGTT
>Location:NODE_288008_length_33935_cov_31.019037	Coordinate:9311	Reads:1	Hits:1	Allocated_reads:1	Strand:+
TGTGAGTTAATGGTATTGGAGCAGTTT
>Location:NODE_288008_length_33935_cov_31.019037	Coordinate:9311	Reads:1	Hits:1	Allocated_reads:1	Strand:+
TGTGAGTTAATGGTATTGGAGCAGTTTA
>Location:NODE_288008_length_33935_cov_31.019037	Coordinate:9320	Reads:1	Hits:6	Allocated_reads:0.166666666666667	Strand:-
ACACTCTTTAAACTGCTCCAATACCAT
>Location:NODE_288008_length_33935_cov_31.019037	Coordinate:9321	Reads:1	Hits:6	Allocated_reads:0.166666666666667	Strand:+
TGGTATTGGAGCAGTTTAAAGAGTGTGT
>Location:NODE_288008_length_33935_cov_31.019037	Coordinate:9322	Reads:1	Hits:6	Allocated_reads:0.166666666666667	Strand:-
CACACTCTTTAAACTGCTCCAATACC
>Location:NODE_288008_length_33935_cov_31.019037	Coordinate:9323	Reads:1	Hits:6	Allocated_reads:0.166666666666667	Strand:-
ACACTCTTTAAACTGCTCCAATAC
>Location:NODE_288008_length_33935_cov_31.019037	Coordinate:9324	Reads:1	Hits:7	Allocated_reads:0.142857142857143	Strand:+
TATTGGAGCAGTTTAAAGAGTGTGTTTT
>Location:NODE_288008_length_33935_cov_31.019037	Coordinate:9326	Reads:1	Hits:5	Allocated_reads:0.2	Strand:+
TTGGAGCAGTTTAAAGAGTGTGTTCCTCCTGT
>Location:NODE_288008_length_33935_cov_31.019037	Coordinate:9336	Reads:1	Hits:4	Allocated_reads:0.25	Strand:+
TTAAAGAGTGTGTTCCTCCTGTGGTTGCCA
>Location:NODE_288008_length_33935_cov_31.019037	Coordinate:9337	Reads:1	Hits:4	Allocated_reads:0.25	Strand:+
TAAAGAGTGTGTTCCTCCTGTGGTTGC
>Location:NODE_288008_length_33935_cov_31.019037	Coordinate:9337	Reads:4	Hits:4	Allocated_reads:1	Strand:+
TAAAGAGTGTGTTCCTCCTGTGGTTGCC
>Location:NODE_288008_length_33935_cov_31.019037	Coordinate:9340	Reads:1	Hits:4	Allocated_reads:0.25	Strand:-
AGTGGCAACCACAGGAGGAACACACTCT
>Location:NODE_288008_length_33935_cov_31.019037	Coordinate:9357	Reads:1	Hits:1	Allocated_reads:1	Strand:+
TGGTTGCCACTTACATTGCTGAACAGGAAGT
>Location:NODE_288008_length_33935_cov_31.019037	Coordinate:9370	Reads:3	Hits:1	Allocated_reads:3	Strand:+
CATTGCTGAACAGGAAGTGACAACAGTT
>Location:NODE_288008_length_33935_cov_31.019037	Coordinate:9372	Reads:2	Hits:1	Allocated_reads:2	Strand:+
TTGCTGAACAGGAAGTGACAACAGTTTC
>Location:NODE_288008_length_33935_cov_31.019037	Coordinate:9409	Reads:1	Hits:3	Allocated_reads:0.333333333333333	Strand:+
TAAATTGGCAGATGAATATATCTTGGC
>Location:NODE_288008_length_33935_cov_31.019037	Coordinate:9409	Reads:1	Hits:3	Allocated_reads:0.333333333333333	Strand:+
TAAATTGGCAGATGAATATATCTTGGCACA
>Location:NODE_288008_length_33935_cov_31.019037	Coordinate:9411	Reads:1	Hits:3	Allocated_reads:0.333333333333333	Strand:+
AATTGGCAGATGAATATATCTTGGC
>Location:NODE_288008_length_33935_cov_31.019037	Coordinate:9413	Reads:1	Hits:3	Allocated_reads:0.333333333333333	Strand:+
TTGGCAGATGAATATATCTTGGCACA
>Location:NODE_288008_length_33935_cov_31.019037	Coordinate:9413	Reads:1	Hits:3	Allocated_reads:0.333333333333333	Strand:+
TTGGCAGATGAATATATCTTGGCACAT
>Location:NODE_288008_length_33935_cov_31.019037	Coordinate:9413	Reads:1	Hits:1	Allocated_reads:1	Strand:+
TTGGCAGATGAATATATCTTGGCACATGCC
>Location:NODE_288008_length_33935_cov_31.019037	Coordinate:9413	Reads:1	Hits:1	Allocated_reads:1	Strand:+
TTGGCAGATGAATATATCTTGGCACATGGGA
>Location:NODE_288008_length_33935_cov_31.019037	Coordinate:9414	Reads:1	Hits:1	Allocated_reads:1	Strand:+
TGGCAGATGAATATATCTTGGCACATGAAT
>Location:NODE_288008_length_33935_cov_31.019037	Coordinate:9425	Reads:1	Hits:1	Allocated_reads:1	Strand:+
TATATCTTGGCACATGAATATATCTTGG
>Location:NODE_288008_length_33935_cov_31.019037	Coordinate:9425	Reads:1	Hits:1	Allocated_reads:1	Strand:+
TATATCTTGGCACATGAATATATCTTGGC
>Location:NODE_288008_length_33935_cov_31.019037	Coordinate:9425	Reads:1	Hits:1	Allocated_reads:1	Strand:+
TATATCTTGGCACATGAATATATCTTGGCA
>Location:NODE_288008_length_33935_cov_31.019037	Coordinate:9439	Reads:2	Hits:3	Allocated_reads:0.666666666666667	Strand:+
TGAATATATCTTGGCACATAAGGGGCA
>Location:NODE_288008_length_33935_cov_31.019037	Coordinate:9439	Reads:1	Hits:3	Allocated_reads:0.333333333333333	Strand:+
TGAATATATCTTGGCACATAAGGGGCAGG
>Location:NODE_288008_length_33935_cov_31.019037	Coordinate:9439	Reads:1	Hits:3	Allocated_reads:0.333333333333333	Strand:+
TGAATATATCTTGGCACATAAGGGGCAGGT
>Location:NODE_288008_length_33935_cov_31.019037	Coordinate:9440	Reads:2	Hits:3	Allocated_reads:0.666666666666667	Strand:+
GAATATATCTTGGCACATAAGGGGC
>Location:NODE_288008_length_33935_cov_31.019037	Coordinate:9440	Reads:6	Hits:3	Allocated_reads:2	Strand:+
GAATATATCTTGGCACATAAGGGGCAGGT
>Location:NODE_288008_length_33935_cov_31.019037	Coordinate:9443	Reads:1	Hits:3	Allocated_reads:0.333333333333333	Strand:+
TATATCTTGGCACATAAGGGGCAGG
>Location:NODE_288008_length_33935_cov_31.019037	Coordinate:9443	Reads:4	Hits:3	Allocated_reads:1.33333333333333	Strand:+
TATATCTTGGCACATAAGGGGCAGGT
>Location:NODE_288008_length_33935_cov_31.019037	Coordinate:9443	Reads:1	Hits:3	Allocated_reads:0.333333333333333	Strand:+
TATATCTTGGCACATAAGGGGCAGGTTGG
>Location:NODE_288008_length_33935_cov_31.019037	Coordinate:9443	Reads:1	Hits:3	Allocated_reads:0.333333333333333	Strand:+
TATATCTTGGCACATAAGGGGCAGGTTGT
>Location:NODE_288008_length_33935_cov_31.019037	Coordinate:9443	Reads:1	Hits:3	Allocated_reads:0.333333333333333	Strand:+
TATATCTTGGCACATAAGGGGCAGGTTGGTA
>Location:NODE_288008_length_33935_cov_31.019037	Coordinate:9445	Reads:1	Hits:3	Allocated_reads:0.333333333333333	Strand:+
TATCTTGGCACATAAGGGGCAGGTTTT
>Location:NODE_288008_length_33935_cov_31.019037	Coordinate:9445	Reads:1	Hits:3	Allocated_reads:0.333333333333333	Strand:+
TATCTTGGCACATAAGGGGCAGGTTGGTA
>Location:NODE_288008_length_33935_cov_31.019037	Coordinate:9445	Reads:1	Hits:3	Allocated_reads:0.333333333333333	Strand:+
TATCTTGGCACATAAGGGGCAGGTTGGTAGA
>Location:NODE_288008_length_33935_cov_31.019037	Coordinate:9447	Reads:2	Hits:3	Allocated_reads:0.666666666666667	Strand:+
TCTTGGCACATAAGGGGCAGGTTGGTA
>Location:NODE_288008_length_33935_cov_31.019037	Coordinate:9449	Reads:1	Hits:3	Allocated_reads:0.333333333333333	Strand:+
TTGGCACATAAGGGGCAGGTTGGTAGAAAC
>Location:NODE_288008_length_33935_cov_31.019037	Coordinate:9449	Reads:1	Hits:3	Allocated_reads:0.333333333333333	Strand:+
TTGGCACATAAGGGGCAGGTTGGTAGAAACTGT
>Location:NODE_288008_length_33935_cov_31.019037	Coordinate:9449	Reads:3	Hits:3	Allocated_reads:1	Strand:+
TTGGCACATAAGGGGCAGGTTGGTAGAAACTGTT
>Location:NODE_288008_length_33935_cov_31.019037	Coordinate:9451	Reads:1	Hits:3	Allocated_reads:0.333333333333333	Strand:+
GGCACATAAGGGGCAGGTTGGTAGAAACTGTT
>Location:NODE_288008_length_33935_cov_31.019037	Coordinate:9457	Reads:1	Hits:3	Allocated_reads:0.333333333333333	Strand:+
TAAGGGGCAGGTTGGTAGAAACTGTT
>Location:NODE_288008_length_33935_cov_31.019037	Coordinate:9469	Reads:1	Hits:2	Allocated_reads:0.5	Strand:+
TGGTAGAAACTGTTTTTCAGTTGGTGCT
>Location:NODE_288008_length_33935_cov_31.019037	Coordinate:9495	Reads:1	Hits:1	Allocated_reads:1	Strand:-
TTTAGTTTGACCAAAAGCTCTAGCGGGAG
>Location:NODE_288008_length_33935_cov_31.019037	Coordinate:9509	Reads:1	Hits:1	Allocated_reads:1	Strand:+
TTTGGTCAAACTAAATTTATGTCATCAGT
>Location:NODE_288008_length_33935_cov_31.019037	Coordinate:9542	Reads:1	Hits:1	Allocated_reads:1	Strand:+
GCGAAGGCCAATGGTGGTGTGAAGCCCATT
>Location:NODE_288008_length_33935_cov_31.019037	Coordinate:9553	Reads:2	Hits:5	Allocated_reads:0.4	Strand:+
TGGTGGTGTGAAGCCCAGTAAGTTTGGT
>Location:NODE_288008_length_33935_cov_31.019037	Coordinate:9555	Reads:1	Hits:5	Allocated_reads:0.2	Strand:-
TTGACCAAACTTACTGGGCTTCACACCAC
>Location:NODE_288008_length_33935_cov_31.019037	Coordinate:9556	Reads:1	Hits:5	Allocated_reads:0.2	Strand:+
TGGTGTGAAGCCCAGTAAGTTTGGTCAAGC
>Location:NODE_288008_length_33935_cov_31.019037	Coordinate:9564	Reads:1	Hits:1	Allocated_reads:1	Strand:-
TGCAAGCTTGACCAAACTTACTGGGCT
>Location:NODE_288008_length_33935_cov_31.019037	Coordinate:9577	Reads:1	Hits:1	Allocated_reads:1	Strand:+
TGGTCAAGCTTGCAACTACTGCCATGGTGAT
>Location:NODE_288008_length_33935_cov_31.019037	Coordinate:9609	Reads:1	Hits:5	Allocated_reads:0.2	Strand:+
GACACTGGAAAGCAGAATGTCCCTTGT
>Location:NODE_288008_length_33935_cov_31.019037	Coordinate:9609	Reads:1	Hits:5	Allocated_reads:0.2	Strand:+
GACACTGGAAAGCAGAATGTCCCTTGTT
>Location:NODE_288008_length_33935_cov_31.019037	Coordinate:9611	Reads:1	Hits:5	Allocated_reads:0.2	Strand:+
CACTGGAAAGCAGAATGTCCCTTGTTGA
>Location:NODE_288008_length_33935_cov_31.019037	Coordinate:9611	Reads:1	Hits:5	Allocated_reads:0.2	Strand:+
CACTGGAAAGCAGAATGTCCCTTGTTGAA
>Location:NODE_288008_length_33935_cov_31.019037	Coordinate:9611	Reads:6	Hits:5	Allocated_reads:1.2	Strand:+
CACTGGAAAGCAGAATGTCCCTTGTTGAAA
>Location:NODE_288008_length_33935_cov_31.019037	Coordinate:9611	Reads:7	Hits:5	Allocated_reads:1.4	Strand:+
CACTGGAAAGCAGAATGTCCCTTGTTGAAAAG
>Location:NODE_288008_length_33935_cov_31.019037	Coordinate:9611	Reads:1	Hits:5	Allocated_reads:0.2	Strand:-
TTTTCAACAAGGGACATTCTGCTTTCCAGTG
>Location:NODE_288008_length_33935_cov_31.019037	Coordinate:9612	Reads:1	Hits:5	Allocated_reads:0.2	Strand:-
TCAACAAGGGACATTCTGCTTTCCAGT
>Location:NODE_288008_length_33935_cov_31.019037	Coordinate:9612	Reads:3	Hits:5	Allocated_reads:0.6	Strand:-
TTTTCAACAAGGGACATTCTGCTTTCCAGT
>Location:NODE_288008_length_33935_cov_31.019037	Coordinate:9613	Reads:2	Hits:5	Allocated_reads:0.4	Strand:+
CTGGAAAGCAGAATGTCCCTTGTT
>Location:NODE_288008_length_33935_cov_31.019037	Coordinate:9613	Reads:23	Hits:5	Allocated_reads:4.6	Strand:+
CTGGAAAGCAGAATGTCCCTTGTTGAAA
>Location:NODE_288008_length_33935_cov_31.019037	Coordinate:9613	Reads:14	Hits:5	Allocated_reads:2.8	Strand:+
CTGGAAAGCAGAATGTCCCTTGTTGAAAA
>Location:NODE_288008_length_33935_cov_31.019037	Coordinate:9613	Reads:21	Hits:5	Allocated_reads:4.2	Strand:+
CTGGAAAGCAGAATGTCCCTTGTTGAAAAG
>Location:NODE_288008_length_33935_cov_31.019037	Coordinate:9614	Reads:2	Hits:5	Allocated_reads:0.4	Strand:+
TGGAAAGCAGAATGTCCCTTGTTGA
>Location:NODE_288008_length_33935_cov_31.019037	Coordinate:9614	Reads:2	Hits:5	Allocated_reads:0.4	Strand:+
TGGAAAGCAGAATGTCCCTTGTTGAA
>Location:NODE_288008_length_33935_cov_31.019037	Coordinate:9614	Reads:48	Hits:5	Allocated_reads:9.6	Strand:+
TGGAAAGCAGAATGTCCCTTGTTGAAA
>Location:NODE_288008_length_33935_cov_31.019037	Coordinate:9614	Reads:1	Hits:5	Allocated_reads:0.2	Strand:+
TGGAAAGCAGAATGTCCCTTGTTGAAAG
>Location:NODE_288008_length_33935_cov_31.019037	Coordinate:9614	Reads:59	Hits:5	Allocated_reads:11.8	Strand:+
TGGAAAGCAGAATGTCCCTTGTTGAAAA
>Location:NODE_288008_length_33935_cov_31.019037	Coordinate:9614	Reads:1	Hits:5	Allocated_reads:0.2	Strand:+
TGGAAAGCAGAATGTCCCTGGTTGAAAAG
>Location:NODE_288008_length_33935_cov_31.019037	Coordinate:9614	Reads:1	Hits:5	Allocated_reads:0.2	Strand:+
TGGAAAGCAGAATGTCCCTTGTTCAAAAG
>Location:NODE_288008_length_33935_cov_31.019037	Coordinate:9614	Reads:1	Hits:5	Allocated_reads:0.2	Strand:+
TGGAAAGCAGAATGTCCCTTGTTGAAAAA
>Location:NODE_288008_length_33935_cov_31.019037	Coordinate:9614	Reads:185	Hits:5	Allocated_reads:37	Strand:+
TGGAAAGCAGAATGTCCCTTGTTGAAAAG
>Location:NODE_288008_length_33935_cov_31.019037	Coordinate:9614	Reads:1	Hits:5	Allocated_reads:0.2	Strand:+
TGGAAAGCAGAATGTCCCTTGTTGAAACAA
>Location:NODE_288008_length_33935_cov_31.019037	Coordinate:9614	Reads:30	Hits:5	Allocated_reads:6	Strand:+
TGGAAAGCAGAATGTCCCTTGTTGAAAAGC
>Location:NODE_288008_length_33935_cov_31.019037	Coordinate:9614	Reads:1	Hits:5	Allocated_reads:0.2	Strand:+
TGGAAAGCAGAATGTCCCTTGTCGAAAAGCA
>Location:NODE_288008_length_33935_cov_31.019037	Coordinate:9614	Reads:1	Hits:5	Allocated_reads:0.2	Strand:+
TGGAAAGCAGAATGTCCCTTGTTGAAAGGCA
>Location:NODE_288008_length_33935_cov_31.019037	Coordinate:9614	Reads:256	Hits:5	Allocated_reads:51.2	Strand:+
TGGAAAGCAGAATGTCCCTTGTTGAAAAGCA
>Location:NODE_288008_length_33935_cov_31.019037	Coordinate:9614	Reads:29	Hits:5	Allocated_reads:5.8	Strand:+
TGGAAAGCAGAATGTCCCTTGTTGAAAAGCAA
>Location:NODE_288008_length_33935_cov_31.019037	Coordinate:9614	Reads:1	Hits:5	Allocated_reads:0.2	Strand:+
TGGAAAGCAGAATGTCCCTTGTTGAAAAGCAAG
>Location:NODE_288008_length_33935_cov_31.019037	Coordinate:9615	Reads:1	Hits:5	Allocated_reads:0.2	Strand:+
GGAAAGCAGAATGTCCCTTGTTGAAAA
>Location:NODE_288008_length_33935_cov_31.019037	Coordinate:9615	Reads:1	Hits:5	Allocated_reads:0.2	Strand:+
GGAAAGCAGAATGTCCCTTGTTGAAAAGC
>Location:NODE_288008_length_33935_cov_31.019037	Coordinate:9615	Reads:1	Hits:5	Allocated_reads:0.2	Strand:-
TTTCAACAAGGGACATTCTGCTTTCC
>Location:NODE_288008_length_33935_cov_31.019037	Coordinate:9616	Reads:4	Hits:5	Allocated_reads:0.8	Strand:+
GAAAGCAGAATGTCCCTTGTTGAAAAG
>Location:NODE_288008_length_33935_cov_31.019037	Coordinate:9616	Reads:1	Hits:5	Allocated_reads:0.2	Strand:+
GAAAGCAGAATGTCCCTTGTTGAAAAGC
>Location:NODE_288008_length_33935_cov_31.019037	Coordinate:9616	Reads:10	Hits:5	Allocated_reads:2	Strand:+
GAAAGCAGAATGTCCCTTGTTGAAAAGCA
>Location:NODE_288008_length_33935_cov_31.019037	Coordinate:9616	Reads:3	Hits:5	Allocated_reads:0.6	Strand:+
GAAAGCAGAATGTCCCTTGTTGAAAAGCAA
>Location:NODE_288008_length_33935_cov_31.019037	Coordinate:9617	Reads:3	Hits:5	Allocated_reads:0.6	Strand:+
AAAGCAGAATGTCCCTTGTTGAAA
>Location:NODE_288008_length_33935_cov_31.019037	Coordinate:9617	Reads:2	Hits:5	Allocated_reads:0.4	Strand:+
AAAGCAGAATGTCCCTTGTTGAAAAG
>Location:NODE_288008_length_33935_cov_31.019037	Coordinate:9617	Reads:1	Hits:5	Allocated_reads:0.2	Strand:+
AAAGCAGAATGTCCCTTGTTGAAAAGC
>Location:NODE_288008_length_33935_cov_31.019037	Coordinate:9617	Reads:3	Hits:5	Allocated_reads:0.6	Strand:+
AAAGCAGAATGTCCCTTGTTGAAAAGCA
>Location:NODE_288008_length_33935_cov_31.019037	Coordinate:9617	Reads:9	Hits:5	Allocated_reads:1.8	Strand:+
AAAGCAGAATGTCCCTTGTTGAAAAGCAA
>Location:NODE_288008_length_33935_cov_31.019037	Coordinate:9618	Reads:1	Hits:5	Allocated_reads:0.2	Strand:-
AACTTGCTTTTCAACAAGGGACATTCTGCTT
>Location:NODE_288008_length_33935_cov_31.019037	Coordinate:9618	Reads:1	Hits:5	Allocated_reads:0.2	Strand:+
AAGCAGAATGTCCCTTGTTGAAAAGC
>Location:NODE_288008_length_33935_cov_31.019037	Coordinate:9618	Reads:18	Hits:5	Allocated_reads:3.6	Strand:+
AAGCAGAATGTCCCTTGTTGAAAAGCA
>Location:NODE_288008_length_33935_cov_31.019037	Coordinate:9618	Reads:9	Hits:5	Allocated_reads:1.8	Strand:+
AAGCAGAATGTCCCTTGTTGAAAAGCAA
>Location:NODE_288008_length_33935_cov_31.019037	Coordinate:9618	Reads:3	Hits:5	Allocated_reads:0.6	Strand:+
AAGCAGAATGTCCCTTGTTGAAAAGCAAG
>Location:NODE_288008_length_33935_cov_31.019037	Coordinate:9618	Reads:8	Hits:5	Allocated_reads:1.6	Strand:+
AAGCAGAATGTCCCTTGTTGAAAAGCAAGT
>Location:NODE_288008_length_33935_cov_31.019037	Coordinate:9619	Reads:1	Hits:5	Allocated_reads:0.2	Strand:+
AGCAGAATGTCCCTTGTTGAAAAG
>Location:NODE_288008_length_33935_cov_31.019037	Coordinate:9619	Reads:5	Hits:5	Allocated_reads:1	Strand:+
AGCAGAATGTCCCTTGTTGAAAAGCA
>Location:NODE_288008_length_33935_cov_31.019037	Coordinate:9619	Reads:5	Hits:5	Allocated_reads:1	Strand:+
AGCAGAATGTCCCTTGTTGAAAAGCAA
>Location:NODE_288008_length_33935_cov_31.019037	Coordinate:9619	Reads:3	Hits:5	Allocated_reads:0.6	Strand:+
AGCAGAATGTCCCTTGTTGAAAAGCAAG
>Location:NODE_288008_length_33935_cov_31.019037	Coordinate:9619	Reads:20	Hits:5	Allocated_reads:4	Strand:+
AGCAGAATGTCCCTTGTTGAAAAGCAAGT
>Location:NODE_288008_length_33935_cov_31.019037	Coordinate:9619	Reads:1	Hits:5	Allocated_reads:0.2	Strand:+
AGCAGAATGTCCCTTGTTGAAAAGCAAGTT
>Location:NODE_288008_length_33935_cov_31.019037	Coordinate:9620	Reads:1	Hits:5	Allocated_reads:0.2	Strand:+
GCAGAATGTCCCTTGTTGAAAAGC
>Location:NODE_288008_length_33935_cov_31.019037	Coordinate:9620	Reads:1	Hits:5	Allocated_reads:0.2	Strand:+
GCAGAATGTCCCTTGTTGAAAAGCA
>Location:NODE_288008_length_33935_cov_31.019037	Coordinate:9620	Reads:4	Hits:5	Allocated_reads:0.8	Strand:+
GCAGAATGTCCCTTGTTGAAAAGCAA
>Location:NODE_288008_length_33935_cov_31.019037	Coordinate:9620	Reads:5	Hits:5	Allocated_reads:1	Strand:+
GCAGAATGTCCCTTGTTGAAAAGCAAG
>Location:NODE_288008_length_33935_cov_31.019037	Coordinate:9620	Reads:35	Hits:5	Allocated_reads:7	Strand:+
GCAGAATGTCCCTTGTTGAAAAGCAAGT
>Location:NODE_288008_length_33935_cov_31.019037	Coordinate:9621	Reads:1	Hits:5	Allocated_reads:0.2	Strand:+
CAGAATGTCCCTTGTTGAAAAGCA
>Location:NODE_288008_length_33935_cov_31.019037	Coordinate:9677	Reads:1	Hits:1	Allocated_reads:1	Strand:+
GTGGCTCTTACTATTCCTGCACGGGAAGT
>Location:NODE_288008_length_33935_cov_31.019037	Coordinate:9706	Reads:1	Hits:1	Allocated_reads:1	Strand:+
TTCAGTAGTCTCTCGGGAAACGCTAGTTTTGCC
>Location:NODE_288008_length_33935_cov_31.019037	Coordinate:9739	Reads:1	Hits:4	Allocated_reads:0.25	Strand:+
TAAGTCTGACTCAGAGAGCTATTCGGGGTTT
>Location:NODE_288008_length_33935_cov_31.019037	Coordinate:9772	Reads:1	Hits:1	Allocated_reads:1	Strand:-
TACAAACCCATCTGACACAAAATCCTC
>Location:NODE_288008_length_33935_cov_31.019037	Coordinate:9773	Reads:1	Hits:1	Allocated_reads:1	Strand:+
AGGATTTTGTGTCAGATGGGTTTGTA
>Location:NODE_288008_length_33935_cov_31.019037	Coordinate:9774	Reads:1	Hits:1	Allocated_reads:1	Strand:+
GGATTTTGTGTCAGATGGGTTTGTATCA
>Location:NODE_288008_length_33935_cov_31.019037	Coordinate:9775	Reads:1	Hits:1	Allocated_reads:1	Strand:+
GATTTTGTGTCAGATGGGTTTGTATCACT
>Location:NODE_288008_length_33935_cov_31.019037	Coordinate:9777	Reads:1	Hits:1	Allocated_reads:1	Strand:+
TTTTGTGTCAGATGGGTTTGTATCACTCCC
>Location:NODE_288008_length_33935_cov_31.019037	Coordinate:9777	Reads:1	Hits:1	Allocated_reads:1	Strand:+
TTTTGTGTCAGATGGGTTTGTATCACTCCCG
>Location:NODE_288008_length_33935_cov_31.019037	Coordinate:9779	Reads:1	Hits:1	Allocated_reads:1	Strand:+
TTGTGTCAGATGGGTTTGTATCACTCCCGGG
>Location:NODE_288008_length_33935_cov_31.019037	Coordinate:9780	Reads:1	Hits:1	Allocated_reads:1	Strand:+
TGTGTCAGATGGGTTTGTATCACTC
>Location:NODE_288008_length_33935_cov_31.019037	Coordinate:9780	Reads:1	Hits:1	Allocated_reads:1	Strand:+
TGTGTCAGATGGGTTTGTATCACTCCC
>Location:NODE_288008_length_33935_cov_31.019037	Coordinate:9780	Reads:1	Hits:1	Allocated_reads:1	Strand:+
TGTGTCAGATGGGTTTGTATTACTCCC
>Location:NODE_288008_length_33935_cov_31.019037	Coordinate:9780	Reads:2	Hits:1	Allocated_reads:2	Strand:+
TGTGTCAGATGGGTTTGTATCACTCCCG
>Location:NODE_288008_length_33935_cov_31.019037	Coordinate:9780	Reads:4	Hits:1	Allocated_reads:4	Strand:+
TGTGTCAGATGGGTTTGTATCACTCCCGGG
>Location:NODE_288008_length_33935_cov_31.019037	Coordinate:9780	Reads:1	Hits:1	Allocated_reads:1	Strand:+
TGTGTCAGATGGGTTTGTATCACTCCCGGGT
>Location:NODE_288008_length_33935_cov_31.019037	Coordinate:9807	Reads:1	Hits:1	Allocated_reads:1	Strand:-
TACAGGAACTTTATGAACATCACCT
>Location:NODE_288008_length_33935_cov_31.019037	Coordinate:9808	Reads:1	Hits:3	Allocated_reads:0.333333333333333	Strand:-
TCTTTACAGGAACTTTATGAACATCACC
>Location:NODE_288008_length_33935_cov_31.019037	Coordinate:9811	Reads:1	Hits:3	Allocated_reads:0.333333333333333	Strand:+
GATGTTCATAAAGTTCCTGTAAAGATTT
>Location:NODE_288008_length_33935_cov_31.019037	Coordinate:9819	Reads:1	Hits:2	Allocated_reads:0.5	Strand:+
TAAAGTTCCTGTAAAGATTTTGCGTGACAC
>Location:NODE_288008_length_33935_cov_31.019037	Coordinate:9825	Reads:1	Hits:2	Allocated_reads:0.5	Strand:+
TCCTGTAAAGATTTTGCGTGACAC
>Location:NODE_288008_length_33935_cov_31.019037	Coordinate:9825	Reads:1	Hits:2	Allocated_reads:0.5	Strand:+
TCCTGTAAAGATTTTGCGTGACACAGGCG
>Location:NODE_288008_length_33935_cov_31.019037	Coordinate:9825	Reads:1	Hits:2	Allocated_reads:0.5	Strand:+
TCCTGTAAAGATTTTGCGTGACACAGGCT
>Location:NODE_288008_length_33935_cov_31.019037	Coordinate:9858	Reads:1	Hits:1	Allocated_reads:1	Strand:+
GGATTCTTTTGTCTTAGCCTCCGTGT
>Location:NODE_288008_length_33935_cov_31.019037	Coordinate:9867	Reads:1	Hits:1	Allocated_reads:1	Strand:+
TGTCTTAGCCTCCGTGTTGCCATTTTCACA
>Location:NODE_288008_length_33935_cov_31.019037	Coordinate:9869	Reads:5	Hits:3	Allocated_reads:1.66666666666667	Strand:+
TCTTAGCCTCCGTGTTGCCATTTTCACA
>Location:NODE_288008_length_33935_cov_31.019037	Coordinate:9869	Reads:1	Hits:3	Allocated_reads:0.333333333333333	Strand:+
TCTTAGCCTCCGTGTTGCCATTTTCACAGGT
>Location:NODE_288008_length_33935_cov_31.019037	Coordinate:9870	Reads:1	Hits:3	Allocated_reads:0.333333333333333	Strand:+
CTTAGCCTCCGTGTTGCCATTTTCACAGGT
>Location:NODE_288008_length_33935_cov_31.019037	Coordinate:9892	Reads:1	Hits:1	Allocated_reads:1	Strand:+
TCACAGGTTACTGGTACTGGTGAGTGTGTA
>Location:NODE_288008_length_33935_cov_31.019037	Coordinate:9903	Reads:1	Hits:1	Allocated_reads:1	Strand:+
TGGTACTGGTGAGTGTGTACTTGTTCA
>Location:NODE_288008_length_33935_cov_31.019037	Coordinate:9924	Reads:1	Hits:4	Allocated_reads:0.25	Strand:-
ATAGTGGTTAAACCCATGCCTTGGACA
>Location:NODE_288008_length_33935_cov_31.019037	Coordinate:9925	Reads:2	Hits:4	Allocated_reads:0.5	Strand:-
ATAGTGGTTAAACCCATGCCTTGAAC
>Location:NODE_288008_length_33935_cov_31.019037	Coordinate:9940	Reads:1	Hits:3	Allocated_reads:0.333333333333333	Strand:+
TTAACCACTATCTGTGCCCCATTGC
>Location:NODE_288008_length_33935_cov_31.019037	Coordinate:9940	Reads:3	Hits:3	Allocated_reads:1	Strand:+
TTAACCACTATCTGTGCCCCATTGCA
>Location:NODE_288008_length_33935_cov_31.019037	Coordinate:9940	Reads:6	Hits:3	Allocated_reads:2	Strand:+
TTAACCACTATCTGTGCCCCATTGCATA
>Location:NODE_288008_length_33935_cov_31.019037	Coordinate:9940	Reads:2	Hits:3	Allocated_reads:0.666666666666667	Strand:+
TTAACCACTATCTGTGCCCCATTGCATAAA
>Location:NODE_288008_length_33935_cov_31.019037	Coordinate:9940	Reads:29	Hits:3	Allocated_reads:9.66666666666667	Strand:+
TTAACCACTATCTGTGCCCCATTGCATAAAG
>Location:NODE_288008_length_33935_cov_31.019037	Coordinate:9940	Reads:1	Hits:3	Allocated_reads:0.333333333333333	Strand:+
TTAACCACTATCTGTGCCCCATTGCATAAAAG
>Location:NODE_288008_length_33935_cov_31.019037	Coordinate:9940	Reads:1	Hits:3	Allocated_reads:0.333333333333333	Strand:+
TTAACCACTATCTGTGCCCCATTGCATAAAGT
>Location:NODE_288008_length_33935_cov_31.019037	Coordinate:9940	Reads:1	Hits:2	Allocated_reads:0.5	Strand:+
TTAACCACTATCTGTGCCCCATTGCATAAAGTCAG
>Location:NODE_288008_length_33935_cov_31.019037	Coordinate:9941	Reads:1	Hits:3	Allocated_reads:0.333333333333333	Strand:+
TAACCACTATCTGTGCCCCATTGC
>Location:NODE_288008_length_33935_cov_31.019037	Coordinate:9941	Reads:2	Hits:3	Allocated_reads:0.666666666666667	Strand:+
TAACCACTATCTGTGCCCCATTGCA
>Location:NODE_288008_length_33935_cov_31.019037	Coordinate:9941	Reads:10	Hits:3	Allocated_reads:3.33333333333333	Strand:+
TAACCACTATCTGTGCCCCATTGCATA
>Location:NODE_288008_length_33935_cov_31.019037	Coordinate:9941	Reads:5	Hits:3	Allocated_reads:1.66666666666667	Strand:+
TAACCACTATCTGTGCCCCATTGCATAA
>Location:NODE_288008_length_33935_cov_31.019037	Coordinate:9941	Reads:7	Hits:3	Allocated_reads:2.33333333333333	Strand:+
TAACCACTATCTGTGCCCCATTGCATAAA
>Location:NODE_288008_length_33935_cov_31.019037	Coordinate:9941	Reads:1	Hits:3	Allocated_reads:0.333333333333333	Strand:+
TAACCACTATCTGTGCCCCATTGCATAAGG
>Location:NODE_288008_length_33935_cov_31.019037	Coordinate:9941	Reads:200	Hits:3	Allocated_reads:66.6666666666667	Strand:+
TAACCACTATCTGTGCCCCATTGCATAAAG
>Location:NODE_288008_length_33935_cov_31.019037	Coordinate:9941	Reads:8	Hits:3	Allocated_reads:2.66666666666667	Strand:+
TAACCACTATCTGTGCCCCATTGCATAAAGT
>Location:NODE_288008_length_33935_cov_31.019037	Coordinate:9942	Reads:4	Hits:3	Allocated_reads:1.33333333333333	Strand:+
AACCACTATCTGTGCCCCATTGCATAAAG
>Location:NODE_288008_length_33935_cov_31.019037	Coordinate:9944	Reads:1	Hits:3	Allocated_reads:0.333333333333333	Strand:+
CCACTATCTGTGCCCCATTGCATAAAG
>Location:NODE_288008_length_33935_cov_31.019037	Coordinate:9966	Reads:1	Hits:4	Allocated_reads:0.25	Strand:+
TAAAGTCAGGCTGTCATGCAGTTTTGTGG
>Location:NODE_288008_length_33935_cov_31.019037	Coordinate:9970	Reads:1	Hits:5	Allocated_reads:0.2	Strand:-
ATCATCCACAAAACTGCATGACAGCCTTCG
>Location:NODE_288008_length_33935_cov_31.019037	Coordinate:9972	Reads:2	Hits:3	Allocated_reads:0.666666666666667	Strand:+
CAGGCTGTCATGCAGTTTTGTGGATGATGA
>Location:NODE_288008_length_33935_cov_31.019037	Coordinate:9973	Reads:8	Hits:5	Allocated_reads:1.6	Strand:-
ATCATCCACAAAACTGCATGACAGCCT
>Location:NODE_288008_length_33935_cov_31.019037	Coordinate:9973	Reads:3	Hits:4	Allocated_reads:0.75	Strand:-
CATCATCCACAAAACTGCATGACAGCCT
>Location:NODE_288008_length_33935_cov_31.019037	Coordinate:9973	Reads:2	Hits:5	Allocated_reads:0.4	Strand:-
CATCCACAAAACTGCATGACAGCCT
>Location:NODE_288008_length_33935_cov_31.019037	Coordinate:9973	Reads:1	Hits:4	Allocated_reads:0.25	Strand:-
TATCATCATCCACAAAACTGCATGACAGCCT
>Location:NODE_288008_length_33935_cov_31.019037	Coordinate:9973	Reads:1	Hits:4	Allocated_reads:0.25	Strand:-
TATCATCATCCACAAAACTGTATGACAGCCT
>Location:NODE_288008_length_33935_cov_31.019037	Coordinate:9973	Reads:1	Hits:4	Allocated_reads:0.25	Strand:-
TCATCATCCACAAAACTGCATGACAGCCG
>Location:NODE_288008_length_33935_cov_31.019037	Coordinate:9973	Reads:3	Hits:4	Allocated_reads:0.75	Strand:-
TCATCATCCACAAAACTGCATGACAGCCT
>Location:NODE_288008_length_33935_cov_31.019037	Coordinate:9974	Reads:3	Hits:4	Allocated_reads:0.75	Strand:-
TATCATCATCCACAAAACTGCATGACAGCC
>Location:NODE_288008_length_33935_cov_31.019037	Coordinate:9979	Reads:2	Hits:4	Allocated_reads:0.5	Strand:+
TCATGCAGTTTTGTGGATGATGATATC
>Location:NODE_288008_length_33935_cov_31.019037	Coordinate:9979	Reads:3	Hits:4	Allocated_reads:0.75	Strand:+
TCATGCAGTTTTGTGGATGATGATATCT
>Location:NODE_288008_length_33935_cov_31.019037	Coordinate:9979	Reads:2	Hits:3	Allocated_reads:0.666666666666667	Strand:+
TCATGCAGTTTTGTGGATGATGATATCTGC
>Location:NODE_288008_length_33935_cov_31.019037	Coordinate:9979	Reads:12	Hits:2	Allocated_reads:6	Strand:+
TCATGCAGTTTTGTGGATGATGATATCTGCCT
>Location:NODE_288008_length_33935_cov_31.019037	Coordinate:9979	Reads:2	Hits:2	Allocated_reads:1	Strand:+
TCATGCAGTTTTGTGGATGATGATATTTGCCT
>Location:NODE_288008_length_33935_cov_31.019037	Coordinate:9980	Reads:1	Hits:4	Allocated_reads:0.25	Strand:+
CATGCAGTTTTGTGGATGATGATATC
>Location:NODE_288008_length_33935_cov_31.019037	Coordinate:9980	Reads:1	Hits:2	Allocated_reads:0.5	Strand:+
CATGCAGTTTTGTGGATGATGATATCTGCC
>Location:NODE_288008_length_33935_cov_31.019037	Coordinate:9980	Reads:1	Hits:2	Allocated_reads:0.5	Strand:+
CATGCAGTTTTGTGGATGATGATATCTGCCG
>Location:NODE_288008_length_33935_cov_31.019037	Coordinate:9980	Reads:1	Hits:2	Allocated_reads:0.5	Strand:+
CATGCAGTTTTGTGGATGATGATATTTGCCA
>Location:NODE_288008_length_33935_cov_31.019037	Coordinate:9980	Reads:13	Hits:2	Allocated_reads:6.5	Strand:+
CATGCAGTTTTGTGGATGATGATATCTGCCT
>Location:NODE_288008_length_33935_cov_31.019037	Coordinate:9981	Reads:1	Hits:3	Allocated_reads:0.333333333333333	Strand:+
ATGCAGTTTTGTGGATGATGATATCTGC
>Location:NODE_288008_length_33935_cov_31.019037	Coordinate:9981	Reads:1	Hits:2	Allocated_reads:0.5	Strand:+
ATGCAGTTTTGTGGATGATGATATCTGCCT
>Location:NODE_288008_length_33935_cov_31.019037	Coordinate:9982	Reads:3	Hits:4	Allocated_reads:0.75	Strand:+
TGCAGTTTTGTGGATGATGATATCT
>Location:NODE_288008_length_33935_cov_31.019037	Coordinate:9982	Reads:1	Hits:4	Allocated_reads:0.25	Strand:+
TGCAGTTTTGTGGATGATGATATCTG
>Location:NODE_288008_length_33935_cov_31.019037	Coordinate:9982	Reads:3	Hits:3	Allocated_reads:1	Strand:+
TGCAGTTTTGTGGATGATGATATCTGC
>Location:NODE_288008_length_33935_cov_31.019037	Coordinate:9982	Reads:1	Hits:2	Allocated_reads:0.5	Strand:+
TGCAGTTTTGTGGATGATGATATTTGCC
>Location:NODE_288008_length_33935_cov_31.019037	Coordinate:9982	Reads:18	Hits:2	Allocated_reads:9	Strand:+
TGCAGTTTTGTGGATGATGATATCTGCC
>Location:NODE_288008_length_33935_cov_31.019037	Coordinate:9982	Reads:1	Hits:2	Allocated_reads:0.5	Strand:+
TGCAGTTTTGTGGATGATGATATCTCCCT
>Location:NODE_288008_length_33935_cov_31.019037	Coordinate:9982	Reads:1	Hits:2	Allocated_reads:0.5	Strand:+
TGCAGTTTTGTGGATGATGATATCTGCCC
>Location:NODE_288008_length_33935_cov_31.019037	Coordinate:9982	Reads:1	Hits:2	Allocated_reads:0.5	Strand:+
TGCAGTTTTGTGGATGATGATATTTGCCG
>Location:NODE_288008_length_33935_cov_31.019037	Coordinate:9982	Reads:1	Hits:2	Allocated_reads:0.5	Strand:+
TGCAGTTTTGTGGATGATTATATCTGCCT
>Location:NODE_288008_length_33935_cov_31.019037	Coordinate:9982	Reads:11	Hits:2	Allocated_reads:5.5	Strand:+
TGCAGTTTTGTGGATGATGATATTTGCCT
>Location:NODE_288008_length_33935_cov_31.019037	Coordinate:9982	Reads:5	Hits:2	Allocated_reads:2.5	Strand:+
TGCAGTTTTGTGGATGATGATATCTGCCA
>Location:NODE_288008_length_33935_cov_31.019037	Coordinate:9982	Reads:8	Hits:2	Allocated_reads:4	Strand:+
TGCAGTTTTGTGGATGATGATATCTGCCG
>Location:NODE_288008_length_33935_cov_31.019037	Coordinate:9982	Reads:919	Hits:2	Allocated_reads:459.5	Strand:+
TGCAGTTTTGTGGATGATGATATCTGCCT
>Location:NODE_288008_length_33935_cov_31.019037	Coordinate:9982	Reads:17	Hits:2	Allocated_reads:8.5	Strand:+
TGCAGTTTTGTGGATGATGATATCTGCCTT
>Location:NODE_288008_length_33935_cov_31.019037	Coordinate:9982	Reads:1	Hits:2	Allocated_reads:0.5	Strand:+
TGCAGTTTTGTGGATGATGATATCTGCCTTG
>Location:NODE_288008_length_33935_cov_31.019037	Coordinate:9982	Reads:1	Hits:2	Allocated_reads:0.5	Strand:+
TGCAGTTTTGTGGATGATTATATCTGCCTTGG
>Location:NODE_288008_length_33935_cov_31.019037	Coordinate:9982	Reads:3	Hits:2	Allocated_reads:1.5	Strand:+
TGCAGTTTTGTGGATGATGATATTTGCCTTGG
>Location:NODE_288008_length_33935_cov_31.019037	Coordinate:9982	Reads:30	Hits:2	Allocated_reads:15	Strand:+
TGCAGTTTTGTGGATGATGATATCTGCCTTGG
>Location:NODE_288008_length_33935_cov_31.019037	Coordinate:9982	Reads:18	Hits:2	Allocated_reads:9	Strand:+
TGCAGTTTTGTGGATGATGATATCTGCCTTGGTG
>Location:NODE_288008_length_33935_cov_31.019037	Coordinate:9982	Reads:6	Hits:2	Allocated_reads:3	Strand:+
TGCAGTTTTGTGGATGATGATATTTGCCTTGGTG
>Location:NODE_288008_length_33935_cov_31.019037	Coordinate:9982	Reads:1	Hits:2	Allocated_reads:0.5	Strand:+
TGCAGTTTTGTGGATGATGATATCTGCCTTGGTGT
>Location:NODE_288008_length_33935_cov_31.019037	Coordinate:9983	Reads:6	Hits:2	Allocated_reads:3	Strand:+
GCAGTTTTGTGGATGATGATATCTGCCT
>Location:NODE_288008_length_33935_cov_31.019037	Coordinate:9984	Reads:4	Hits:2	Allocated_reads:2	Strand:+
CAGTTTTGTGGATGATGATATCTGCCT
>Location:NODE_288008_length_33935_cov_31.019037	Coordinate:9984	Reads:1	Hits:2	Allocated_reads:0.5	Strand:+
CAGTTTTGTGGATGATGATATCTGCCTTGG
>Location:NODE_288008_length_33935_cov_31.019037	Coordinate:9985	Reads:2	Hits:2	Allocated_reads:1	Strand:+
AGTTTTGTGGATGATGATATCTGCCT
>Location:NODE_288008_length_33935_cov_31.019037	Coordinate:9985	Reads:1	Hits:2	Allocated_reads:0.5	Strand:+
AGTTTTGTGGATGATGATATCTGCCTTGG
>Location:NODE_288008_length_33935_cov_31.019037	Coordinate:9985	Reads:1	Hits:2	Allocated_reads:0.5	Strand:+
AGTTTTGTGGATGATGATATCTGCCTTGGT
>Location:NODE_288008_length_33935_cov_31.019037	Coordinate:9985	Reads:6	Hits:2	Allocated_reads:3	Strand:+
AGTTTTGTGGATGATGATATCTGCCTTGGTG
>Location:NODE_288008_length_33935_cov_31.019037	Coordinate:9986	Reads:4	Hits:2	Allocated_reads:2	Strand:+
GTTTTGTGGATGATGATATCTGCCTTGG
>Location:NODE_288008_length_33935_cov_31.019037	Coordinate:9986	Reads:2	Hits:2	Allocated_reads:1	Strand:+
GTTTTGTGGATGATGATATCTGCCTTGGT
>Location:NODE_288008_length_33935_cov_31.019037	Coordinate:9986	Reads:34	Hits:2	Allocated_reads:17	Strand:+
GTTTTGTGGATGATGATATCTGCCTTGGTG
>Location:NODE_288008_length_33935_cov_31.019037	Coordinate:9986	Reads:2	Hits:2	Allocated_reads:1	Strand:+
GTTTTGTGGATGATGATATCTGCCTTGGTGT
>Location:NODE_288008_length_33935_cov_31.019037	Coordinate:9986	Reads:3	Hits:2	Allocated_reads:1.5	Strand:+
GTTTTGTGGATGATGATATCTGCCTTGGTGTT
>Location:NODE_288008_length_33935_cov_31.019037	Coordinate:9987	Reads:1	Hits:2	Allocated_reads:0.5	Strand:+
TTTTGTGGATGATGATATCTGCCT
>Location:NODE_288008_length_33935_cov_31.019037	Coordinate:9987	Reads:1	Hits:2	Allocated_reads:0.5	Strand:+
TTTTGTGGATGATGATATCTGCCTTGGAG
>Location:NODE_288008_length_33935_cov_31.019037	Coordinate:9987	Reads:1	Hits:3	Allocated_reads:0.333333333333333	Strand:+
TTTTGTGGATGATGATATCTGCCTTGGTA
>Location:NODE_288008_length_33935_cov_31.019037	Coordinate:9987	Reads:41	Hits:2	Allocated_reads:20.5	Strand:+
TTTTGTGGATGATGATATCTGCCTTGGTG
>Location:NODE_288008_length_33935_cov_31.019037	Coordinate:9987	Reads:1	Hits:2	Allocated_reads:0.5	Strand:+
TTTTGTGGATGATGATATCTGCCTTGGTGC
>Location:NODE_288008_length_33935_cov_31.019037	Coordinate:9987	Reads:4	Hits:2	Allocated_reads:2	Strand:+
TTTTGTGGATGATGATATCTGCCTTGGTGT
>Location:NODE_288008_length_33935_cov_31.019037	Coordinate:9988	Reads:7	Hits:2	Allocated_reads:3.5	Strand:+
TTTGTGGATGATGATATCTGCCTTGG
>Location:NODE_288008_length_33935_cov_31.019037	Coordinate:9988	Reads:1	Hits:2	Allocated_reads:0.5	Strand:+
TTTGTGGATGATGATATCTGCCTGGGTG
>Location:NODE_288008_length_33935_cov_31.019037	Coordinate:9988	Reads:1	Hits:2	Allocated_reads:0.5	Strand:+
TTTGTGGATGATGATATCTGCCTTGGTT
>Location:NODE_288008_length_33935_cov_31.019037	Coordinate:9988	Reads:244	Hits:2	Allocated_reads:122	Strand:+
TTTGTGGATGATGATATCTGCCTTGGTG
>Location:NODE_288008_length_33935_cov_31.019037	Coordinate:9988	Reads:1	Hits:2	Allocated_reads:0.5	Strand:+
TTTGTGGATGATGATATCTGCCTTGGTGG
>Location:NODE_288008_length_33935_cov_31.019037	Coordinate:9988	Reads:32	Hits:2	Allocated_reads:16	Strand:+
TTTGTGGATGATGATATCTGCCTTGGTGT
>Location:NODE_288008_length_33935_cov_31.019037	Coordinate:9988	Reads:39	Hits:2	Allocated_reads:19.5	Strand:+
TTTGTGGATGATGATATCTGCCTTGGTGTT
>Location:NODE_288008_length_33935_cov_31.019037	Coordinate:9988	Reads:28	Hits:2	Allocated_reads:14	Strand:+
TTTGTGGATGATGATATCTGCCTTGGTGTTC
>Location:NODE_288008_length_33935_cov_31.019037	Coordinate:9988	Reads:1	Hits:2	Allocated_reads:0.5	Strand:+
TTTGTGGATGATGATATCTGCCTTGGTGTCCG
>Location:NODE_288008_length_33935_cov_31.019037	Coordinate:9988	Reads:39	Hits:2	Allocated_reads:19.5	Strand:+
TTTGTGGATGATGATATCTGCCTTGGTGTTCG
>Location:NODE_288008_length_33935_cov_31.019037	Coordinate:9988	Reads:2	Hits:2	Allocated_reads:1	Strand:+
TTTGTGGATGATGATATCTGCCTTGGTGTTCGT
>Location:NODE_288008_length_33935_cov_31.019037	Coordinate:9989	Reads:12	Hits:2	Allocated_reads:6	Strand:+
TTGTGGATGATGATATCTGCCTTGG
>Location:NODE_288008_length_33935_cov_31.019037	Coordinate:9989	Reads:1	Hits:2	Allocated_reads:0.5	Strand:+
TTGTGGATGATGATATCTGCCTTGGG
>Location:NODE_288008_length_33935_cov_31.019037	Coordinate:9989	Reads:4	Hits:2	Allocated_reads:2	Strand:+
TTGTGGATGATGATATCTGCCTTGGT
>Location:NODE_288008_length_33935_cov_31.019037	Coordinate:9989	Reads:1	Hits:2	Allocated_reads:0.5	Strand:+
TTGTGGATGATGATATCTGCCTTTGTG
>Location:NODE_288008_length_33935_cov_31.019037	Coordinate:9989	Reads:203	Hits:2	Allocated_reads:101.5	Strand:+
TTGTGGATGATGATATCTGCCTTGGTG
>Location:NODE_288008_length_33935_cov_31.019037	Coordinate:9989	Reads:2	Hits:2	Allocated_reads:1	Strand:+
TTGTGGATGATGATATCTGCCTTGGTGG
>Location:NODE_288008_length_33935_cov_31.019037	Coordinate:9989	Reads:30	Hits:2	Allocated_reads:15	Strand:+
TTGTGGATGATGATATCTGCCTTGGTGT
>Location:NODE_288008_length_33935_cov_31.019037	Coordinate:9989	Reads:1	Hits:2	Allocated_reads:0.5	Strand:+
TTGTGGATGATGATATCTGCCTTGGCGTT
>Location:NODE_288008_length_33935_cov_31.019037	Coordinate:9989	Reads:1	Hits:2	Allocated_reads:0.5	Strand:+
TTGTGGATGATGATATCTGCCTTGGTGTG
>Location:NODE_288008_length_33935_cov_31.019037	Coordinate:9989	Reads:43	Hits:2	Allocated_reads:21.5	Strand:+
TTGTGGATGATGATATCTGCCTTGGTGTT
>Location:NODE_288008_length_33935_cov_31.019037	Coordinate:9989	Reads:1	Hits:2	Allocated_reads:0.5	Strand:+
TTGTGGATGATGATATCTACCTTGGTGTTC
>Location:NODE_288008_length_33935_cov_31.019037	Coordinate:9989	Reads:1	Hits:2	Allocated_reads:0.5	Strand:+
TTGTGGATGATGATATCTGCCTTGGTGATC
>Location:NODE_288008_length_33935_cov_31.019037	Coordinate:9989	Reads:1	Hits:2	Allocated_reads:0.5	Strand:+
TTGTGGATGATGATATCTGCCTTTGTGTTC
>Location:NODE_288008_length_33935_cov_31.019037	Coordinate:9989	Reads:53	Hits:2	Allocated_reads:26.5	Strand:+
TTGTGGATGATGATATCTGCCTTGGTGTTC
>Location:NODE_288008_length_33935_cov_31.019037	Coordinate:9989	Reads:1	Hits:3	Allocated_reads:0.333333333333333	Strand:+
TTGTGGATGATGATATCTGCATTGGTGTTCG
>Location:NODE_288008_length_33935_cov_31.019037	Coordinate:9989	Reads:1	Hits:2	Allocated_reads:0.5	Strand:+
TTGTGGATGATGATATCTTCCTTGGTGTTCG
>Location:NODE_288008_length_33935_cov_31.019037	Coordinate:9989	Reads:170	Hits:2	Allocated_reads:85	Strand:+
TTGTGGATGATGATATCTGCCTTGGTGTTCG
>Location:NODE_288008_length_33935_cov_31.019037	Coordinate:9989	Reads:1	Hits:2	Allocated_reads:0.5	Strand:+
TTGTGGATGATGATATCTGCCTTGGTGTTCGC
>Location:NODE_288008_length_33935_cov_31.019037	Coordinate:9989	Reads:2	Hits:2	Allocated_reads:1	Strand:+
TTGTGGATGATGATATCTGCCTTGGTGTTCGA
>Location:NODE_288008_length_33935_cov_31.019037	Coordinate:9989	Reads:8	Hits:2	Allocated_reads:4	Strand:+
TTGTGGATGATGATATCTGCCTTGGTGTTCGT
>Location:NODE_288008_length_33935_cov_31.019037	Coordinate:9989	Reads:1	Hits:2	Allocated_reads:0.5	Strand:+
TTGTGGATGATGATATCTGCCTTGGTGTTCGTT
>Location:NODE_288008_length_33935_cov_31.019037	Coordinate:9989	Reads:3	Hits:2	Allocated_reads:1.5	Strand:+
TTGTGGATGATGATATCTGCCTTGGTGTTCGTC
>Location:NODE_288008_length_33935_cov_31.019037	Coordinate:9989	Reads:5	Hits:2	Allocated_reads:2.5	Strand:+
TTGTGGATGATGATATCTGCCTTGGTGTTCGTCC
>Location:NODE_288008_length_33935_cov_31.019037	Coordinate:9990	Reads:18	Hits:2	Allocated_reads:9	Strand:+
TGTGGATGATGATATCTGCCTTGG
>Location:NODE_288008_length_33935_cov_31.019037	Coordinate:9990	Reads:5	Hits:2	Allocated_reads:2.5	Strand:+
TGTGGATGATGATATCTGCCTTGGT
>Location:NODE_288008_length_33935_cov_31.019037	Coordinate:9990	Reads:1	Hits:2	Allocated_reads:0.5	Strand:+
TGTGGATGATGATATCTGCCATGGTG
>Location:NODE_288008_length_33935_cov_31.019037	Coordinate:9990	Reads:1	Hits:2	Allocated_reads:0.5	Strand:+
TGTGGATGATGATATCTGCCTTGGGG
>Location:NODE_288008_length_33935_cov_31.019037	Coordinate:9990	Reads:1	Hits:2	Allocated_reads:0.5	Strand:+
TGTGGATGATGATATCTGCCTTGGTT
>Location:NODE_288008_length_33935_cov_31.019037	Coordinate:9990	Reads:1	Hits:2	Allocated_reads:0.5	Strand:+
TGTGGATGATGATATCTGCGTTGGTG
>Location:NODE_288008_length_33935_cov_31.019037	Coordinate:9990	Reads:264	Hits:2	Allocated_reads:132	Strand:+
TGTGGATGATGATATCTGCCTTGGTG
>Location:NODE_288008_length_33935_cov_31.019037	Coordinate:9990	Reads:1	Hits:2	Allocated_reads:0.5	Strand:+
TGTGGATGATGATATCTGCCTTGGTCC
>Location:NODE_288008_length_33935_cov_31.019037	Coordinate:9990	Reads:45	Hits:2	Allocated_reads:22.5	Strand:+
TGTGGATGATGATATCTGCCTTGGTGT
>Location:NODE_288008_length_33935_cov_31.019037	Coordinate:9990	Reads:1	Hits:2	Allocated_reads:0.5	Strand:+
TGTGGATGATGATATCTGCCTTGGTGAT
>Location:NODE_288008_length_33935_cov_31.019037	Coordinate:9990	Reads:1	Hits:2	Allocated_reads:0.5	Strand:+
TGTGGATGATGATATCTGCCTTGGTGTC
>Location:NODE_288008_length_33935_cov_31.019037	Coordinate:9990	Reads:1	Hits:2	Allocated_reads:0.5	Strand:+
TGTGGATGATGATATCTGCCTTGGTTCG
>Location:NODE_288008_length_33935_cov_31.019037	Coordinate:9990	Reads:102	Hits:2	Allocated_reads:51	Strand:+
TGTGGATGATGATATCTGCCTTGGTGTT
>Location:NODE_288008_length_33935_cov_31.019037	Coordinate:9990	Reads:1	Hits:2	Allocated_reads:0.5	Strand:+
TGTGGATGATGATATCTGCCTTGGTGTTT
>Location:NODE_288008_length_33935_cov_31.019037	Coordinate:9990	Reads:1	Hits:2	Allocated_reads:0.5	Strand:+
TGTGGATGATGATATCTGCCTTGTTGTTC
>Location:NODE_288008_length_33935_cov_31.019037	Coordinate:9990	Reads:97	Hits:2	Allocated_reads:48.5	Strand:+
TGTGGATGATGATATCTGCCTTGGTGTTC
>Location:NODE_288008_length_33935_cov_31.019037	Coordinate:9990	Reads:1	Hits:3	Allocated_reads:0.333333333333333	Strand:+
TGTGGATGATGATATCTGCATTGGTGTTCG
>Location:NODE_288008_length_33935_cov_31.019037	Coordinate:9990	Reads:1	Hits:2	Allocated_reads:0.5	Strand:+
TGTGGATGATGATATCTGCCTTGGTGTTCA
>Location:NODE_288008_length_33935_cov_31.019037	Coordinate:9990	Reads:1	Hits:2	Allocated_reads:0.5	Strand:+
TGTGGATGATGATATCTGCCTTGGTGTTCT
>Location:NODE_288008_length_33935_cov_31.019037	Coordinate:9990	Reads:1	Hits:2	Allocated_reads:0.5	Strand:+
TGTGGATGATGATATCTGCCTTGTTGTTCG
>Location:NODE_288008_length_33935_cov_31.019037	Coordinate:9990	Reads:514	Hits:2	Allocated_reads:257	Strand:+
TGTGGATGATGATATCTGCCTTGGTGTTCG
>Location:NODE_288008_length_33935_cov_31.019037	Coordinate:9990	Reads:1	Hits:2	Allocated_reads:0.5	Strand:+
TGTGGATGATGATATCTGCCTTGGTGTTCGC
>Location:NODE_288008_length_33935_cov_31.019037	Coordinate:9990	Reads:1	Hits:2	Allocated_reads:0.5	Strand:+
TGTGGATGATGATATCTGCCTTGGTGTTCGG
>Location:NODE_288008_length_33935_cov_31.019037	Coordinate:9990	Reads:16	Hits:2	Allocated_reads:8	Strand:+
TGTGGATGATGATATCTGCCTTGGTGTTCGT
>Location:NODE_288008_length_33935_cov_31.019037	Coordinate:9990	Reads:3	Hits:2	Allocated_reads:1.5	Strand:+
TGTGGATGATGATATCTGCCTTGGTGTTCGTC
>Location:NODE_288008_length_33935_cov_31.019037	Coordinate:9990	Reads:8	Hits:2	Allocated_reads:4	Strand:+
TGTGGATGATGATATCTGCCTTGGTGTTCGTCC
>Location:NODE_288008_length_33935_cov_31.019037	Coordinate:9991	Reads:1	Hits:2	Allocated_reads:0.5	Strand:+
GTGGATGATGATATCTGCCTTGGGG
>Location:NODE_288008_length_33935_cov_31.019037	Coordinate:9991	Reads:4	Hits:2	Allocated_reads:2	Strand:+
GTGGATGATGATATCTGCCTTGGTG
>Location:NODE_288008_length_33935_cov_31.019037	Coordinate:9991	Reads:2	Hits:2	Allocated_reads:1	Strand:+
GTGGATGATGATATCTGCCTTGGTGTTC
>Location:NODE_288008_length_33935_cov_31.019037	Coordinate:9991	Reads:15	Hits:2	Allocated_reads:7.5	Strand:+
GTGGATGATGATATCTGCCTTGGTGTTCG
>Location:NODE_288008_length_33935_cov_31.019037	Coordinate:9992	Reads:18	Hits:2	Allocated_reads:9	Strand:+
TGGATGATGATATCTGCCTTGGTG
>Location:NODE_288008_length_33935_cov_31.019037	Coordinate:9992	Reads:7	Hits:2	Allocated_reads:3.5	Strand:+
TGGATGATGATATCTGCCTTGGTGT
>Location:NODE_288008_length_33935_cov_31.019037	Coordinate:9992	Reads:7	Hits:2	Allocated_reads:3.5	Strand:+
TGGATGATGATATCTGCCTTGGTGTT
>Location:NODE_288008_length_33935_cov_31.019037	Coordinate:9992	Reads:6	Hits:2	Allocated_reads:3	Strand:+
TGGATGATGATATCTGCCTTGGTGTTC
>Location:NODE_288008_length_33935_cov_31.019037	Coordinate:9992	Reads:1	Hits:2	Allocated_reads:0.5	Strand:+
TGGATGATGATATCTGCCTTTGTGTTCG
>Location:NODE_288008_length_33935_cov_31.019037	Coordinate:9992	Reads:60	Hits:2	Allocated_reads:30	Strand:+
TGGATGATGATATCTGCCTTGGTGTTCG
>Location:NODE_288008_length_33935_cov_31.019037	Coordinate:9992	Reads:3	Hits:2	Allocated_reads:1.5	Strand:+
TGGATGATGATATCTGCCTTGGTGTTCGT
>Location:NODE_288008_length_33935_cov_31.019037	Coordinate:9992	Reads:1	Hits:2	Allocated_reads:0.5	Strand:+
TGGATGATGATATCTGCCTTGGTGTTAGTC
>Location:NODE_288008_length_33935_cov_31.019037	Coordinate:9992	Reads:15	Hits:2	Allocated_reads:7.5	Strand:+
TGGATGATGATATCTGCCTTGGTGTTCGTC
>Location:NODE_288008_length_33935_cov_31.019037	Coordinate:9992	Reads:48	Hits:2	Allocated_reads:24	Strand:+
TGGATGATGATATCTGCCTTGGTGTTCGTCC
>Location:NODE_288008_length_33935_cov_31.019037	Coordinate:9994	Reads:1	Hits:2	Allocated_reads:0.5	Strand:+
GATGATGATATCTGCCTTGGTGTT
>Location:NODE_288008_length_33935_cov_31.019037	Coordinate:9994	Reads:1	Hits:2	Allocated_reads:0.5	Strand:+
GATGATGATATCTGCCTTGGTGTTC
>Location:NODE_288008_length_33935_cov_31.019037	Coordinate:9994	Reads:1	Hits:2	Allocated_reads:0.5	Strand:+
GATGATGATATCTGCCTTGGTGTTCG
>Location:NODE_288008_length_33935_cov_31.019037	Coordinate:9996	Reads:1	Hits:2	Allocated_reads:0.5	Strand:+
TGATGATATCTGCCTTGGTGTTCGTCCT
>Location:NODE_288008_length_33935_cov_31.019037	Coordinate:9996	Reads:5	Hits:2	Allocated_reads:2.5	Strand:+
TGATGATATCTGCCTTGGTGTTCGTCCTGC
>Location:NODE_288008_length_33935_cov_31.019037	Coordinate:9999	Reads:1	Hits:2	Allocated_reads:0.5	Strand:+
TGATATCTGCCTTGGTGTTCGTCCTGCTT
>Location:NODE_288008_length_33935_cov_31.019037	Coordinate:10002	Reads:2	Hits:2	Allocated_reads:1	Strand:+
TATCTGCCTTGGTGTTCGTCCTGCTTTGC
>Location:NODE_288008_length_33935_cov_31.019037	Coordinate:10006	Reads:1	Hits:4	Allocated_reads:0.25	Strand:+
TGCCTTGGTGTTCGTCCTGCTTTGC
>Location:NODE_288008_length_33935_cov_31.019037	Coordinate:10043	Reads:7	Hits:3	Allocated_reads:2.33333333333333	Strand:+
TGGGGAATGATTTGGCTGGAAATAGAGT
>Location:NODE_288008_length_33935_cov_31.019037	Coordinate:10043	Reads:16	Hits:3	Allocated_reads:5.33333333333333	Strand:+
TGGGGAATGATTTGGCTGGAAATAGAGTC
>Location:NODE_288008_length_33935_cov_31.019037	Coordinate:10043	Reads:1	Hits:3	Allocated_reads:0.333333333333333	Strand:+
TGGGGAATGATTTGGCTGGAAATAGAGTCG
>Location:NODE_288008_length_33935_cov_31.019037	Coordinate:10043	Reads:1	Hits:3	Allocated_reads:0.333333333333333	Strand:+
TGGGGAATGATTTGGCTGGAAATAGAGTCT
>Location:NODE_288008_length_33935_cov_31.019037	Coordinate:10043	Reads:3	Hits:3	Allocated_reads:1	Strand:+
TGGGGAATGATTTGGCTGGAAATAGAGTCTG
>Location:NODE_288008_length_33935_cov_31.019037	Coordinate:10043	Reads:1	Hits:3	Allocated_reads:0.333333333333333	Strand:+
TGGGGAATGATTTGGCTGGAAATAGAGTCTGG
>Location:NODE_288008_length_33935_cov_31.019037	Coordinate:10043	Reads:1	Hits:3	Allocated_reads:0.333333333333333	Strand:+
TGGGGAATGATTTGGCTGGAAATAGAGTCTGGG
>Location:NODE_288008_length_33935_cov_31.019037	Coordinate:10043	Reads:1	Hits:3	Allocated_reads:0.333333333333333	Strand:+
TGGGGAATGATTTGGCTGGAAATAGAGTCTGGGC
>Location:NODE_288008_length_33935_cov_31.019037	Coordinate:10047	Reads:1	Hits:3	Allocated_reads:0.333333333333333	Strand:+
GAATGATTTGGCTGGAAATAGAGTCTG
>Location:NODE_288008_length_33935_cov_31.019037	Coordinate:10047	Reads:1	Hits:3	Allocated_reads:0.333333333333333	Strand:+
GAATGATTTGGCTGGAAATAGAGTCTGGGC
>Location:NODE_288008_length_33935_cov_31.019037	Coordinate:10050	Reads:1	Hits:3	Allocated_reads:0.333333333333333	Strand:+
TGATTTGGCTGGAAATAGAGTCTGGG
>Location:NODE_288008_length_33935_cov_31.019037	Coordinate:10050	Reads:2	Hits:3	Allocated_reads:0.666666666666667	Strand:+
TGATTTGGCTGGAAATAGAGTCTGGGCT
>Location:NODE_288008_length_33935_cov_31.019037	Coordinate:10051	Reads:1	Hits:3	Allocated_reads:0.333333333333333	Strand:-
GCCCAGACTCTATTTCCAGCCAAATC
>Location:NODE_288008_length_33935_cov_31.019037	Coordinate:10053	Reads:1	Hits:3	Allocated_reads:0.333333333333333	Strand:-
TGTCAGCCCAGACTCTATTTCCAGCCAAA
>Location:NODE_288008_length_33935_cov_31.019037	Coordinate:10072	Reads:1	Hits:1	Allocated_reads:1	Strand:+
TGGGCTGACAGTTCTTTACCTTTTGAA
>Location:NODE_288008_length_33935_cov_31.019037	Coordinate:10102	Reads:1	Hits:1	Allocated_reads:1	Strand:+
AGAGTTCTGAATGAGTCCCCTGAGTGTGAA
>Location:NODE_288008_length_33935_cov_31.019037	Coordinate:10137	Reads:2	Hits:4	Allocated_reads:0.5	Strand:+
TTTTTCTGACTTTGCAGCTTGTGCTGTT
>Location:NODE_288008_length_33935_cov_31.019037	Coordinate:10137	Reads:1	Hits:4	Allocated_reads:0.25	Strand:+
TTTTTCTGACTTTGCAGCTTGTGCTGTTA
>Location:NODE_288008_length_33935_cov_31.019037	Coordinate:10138	Reads:1	Hits:4	Allocated_reads:0.25	Strand:+
TTTTCTGACTTTGCAGCTTGTGCT
>Location:NODE_288008_length_33935_cov_31.019037	Coordinate:10138	Reads:1	Hits:4	Allocated_reads:0.25	Strand:+
TTTTCTGACTTTGCAGCTTGTGCTGTT
>Location:NODE_288008_length_33935_cov_31.019037	Coordinate:10139	Reads:1	Hits:4	Allocated_reads:0.25	Strand:+
TTTCTGACTTTGCAGCTTGTGCTGTT
>Location:NODE_288008_length_33935_cov_31.019037	Coordinate:10140	Reads:2	Hits:4	Allocated_reads:0.5	Strand:+
TTCTGACTTTGCAGCTTGTGCTGTT
>Location:NODE_288008_length_33935_cov_31.019037	Coordinate:10141	Reads:2	Hits:4	Allocated_reads:0.5	Strand:+
TCTGACTTTGCAGCTTGTGCTGTT
>Location:NODE_288008_length_33935_cov_31.019037	Coordinate:10173	Reads:2	Hits:6	Allocated_reads:0.333333333333333	Strand:+
TGCAGCTAAAAGGGATGCAGAGCCT
>Location:NODE_288008_length_33935_cov_31.019037	Coordinate:10173	Reads:1	Hits:6	Allocated_reads:0.166666666666667	Strand:+
TGCAGCTAAAAGGGATGCAGAGCCTGT
>Location:NODE_288008_length_33935_cov_31.019037	Coordinate:10173	Reads:1	Hits:6	Allocated_reads:0.166666666666667	Strand:+
TGCAGCTAAAAGGGATGCAGAGCCTGTA
>Location:NODE_288008_length_33935_cov_31.019037	Coordinate:10174	Reads:1	Hits:6	Allocated_reads:0.166666666666667	Strand:+
GCAGCTAAAAGGGATGCAGAGCCT
>Location:NODE_288008_length_33935_cov_31.019037	Coordinate:10174	Reads:1	Hits:6	Allocated_reads:0.166666666666667	Strand:+
GCAGCTAAAAGGGATGCAGAGCCTGTAACTC
>Location:NODE_288008_length_33935_cov_31.019037	Coordinate:10175	Reads:1	Hits:6	Allocated_reads:0.166666666666667	Strand:+
CAGCTAAAAGGGATGCAGAGCCTGTAAC
>Location:NODE_288008_length_33935_cov_31.019037	Coordinate:10176	Reads:1	Hits:6	Allocated_reads:0.166666666666667	Strand:+
AGCTAAAAGGGATGCAGAGCCTGTAACT
>Location:NODE_288008_length_33935_cov_31.019037	Coordinate:10176	Reads:3	Hits:6	Allocated_reads:0.5	Strand:+
AGCTAAAAGGGATGCAGAGCCTGTAACTC
>Location:NODE_288008_length_33935_cov_31.019037	Coordinate:10177	Reads:1	Hits:6	Allocated_reads:0.166666666666667	Strand:+
GCTAAAAGGGATGCAGAGCCTGTAAC
>Location:NODE_288008_length_33935_cov_31.019037	Coordinate:10177	Reads:1	Hits:6	Allocated_reads:0.166666666666667	Strand:+
GCTAAAAGGGATGCAGAGCCTGTAACTC
>Location:NODE_288008_length_33935_cov_31.019037	Coordinate:10178	Reads:1	Hits:6	Allocated_reads:0.166666666666667	Strand:+
CTAAAAGGGATGCAGAGCCTGTAACT
>Location:NODE_288008_length_33935_cov_31.019037	Coordinate:10178	Reads:4	Hits:6	Allocated_reads:0.666666666666667	Strand:+
CTAAAAGGGATGCAGAGCCTGTAACTC
>Location:NODE_288008_length_33935_cov_31.019037	Coordinate:10178	Reads:10	Hits:6	Allocated_reads:1.66666666666667	Strand:+
CTAAAAGGGATGCAGAGCCTGTAACTCAAGC
>Location:NODE_288008_length_33935_cov_31.019037	Coordinate:10179	Reads:10	Hits:6	Allocated_reads:1.66666666666667	Strand:+
TAAAAGGGATGCAGAGCCTGTAAC
>Location:NODE_288008_length_33935_cov_31.019037	Coordinate:10179	Reads:66	Hits:6	Allocated_reads:11	Strand:+
TAAAAGGGATGCAGAGCCTGTAACT
>Location:NODE_288008_length_33935_cov_31.019037	Coordinate:10179	Reads:1059	Hits:6	Allocated_reads:176.5	Strand:+
TAAAAGGGATGCAGAGCCTGTAACTC
>Location:NODE_288008_length_33935_cov_31.019037	Coordinate:10179	Reads:2	Hits:6	Allocated_reads:0.333333333333333	Strand:+
TAAAAGGGATGCAGAGCCTGTAAATC
>Location:NODE_288008_length_33935_cov_31.019037	Coordinate:10179	Reads:2	Hits:6	Allocated_reads:0.333333333333333	Strand:+
TAAAAGGGATGCAGAGCCTGTAACTA
>Location:NODE_288008_length_33935_cov_31.019037	Coordinate:10179	Reads:2	Hits:6	Allocated_reads:0.333333333333333	Strand:+
TAAAAGGGATGCAGAGCCTGTAATTC
>Location:NODE_288008_length_33935_cov_31.019037	Coordinate:10179	Reads:9	Hits:6	Allocated_reads:1.5	Strand:+
TAAAAGGGATGCAGAGCCTGTAACTCA
>Location:NODE_288008_length_33935_cov_31.019037	Coordinate:10179	Reads:3	Hits:6	Allocated_reads:0.5	Strand:+
TAAAAGGGATGCAGAGCCTGTAACTCAA
>Location:NODE_288008_length_33935_cov_31.019037	Coordinate:10179	Reads:7	Hits:6	Allocated_reads:1.16666666666667	Strand:+
TAAAAGGGATGCAGAGCCTGTAACTCAAG
>Location:NODE_288008_length_33935_cov_31.019037	Coordinate:10179	Reads:1	Hits:6	Allocated_reads:0.166666666666667	Strand:+
TAAAAGGGATGCAGAGCCCGTAACTCAAGC
>Location:NODE_288008_length_33935_cov_31.019037	Coordinate:10179	Reads:1	Hits:6	Allocated_reads:0.166666666666667	Strand:+
TAAAAGGGATGCAGAGCCTGAAACTCAAGC
>Location:NODE_288008_length_33935_cov_31.019037	Coordinate:10179	Reads:1	Hits:6	Allocated_reads:0.166666666666667	Strand:+
TAAAAGGGATGCAGAGCCTGTAACTAAAGA
>Location:NODE_288008_length_33935_cov_31.019037	Coordinate:10179	Reads:1	Hits:6	Allocated_reads:0.166666666666667	Strand:+
TAAAAGGGATGCAGAGCCTGTAACTAAAGC
>Location:NODE_288008_length_33935_cov_31.019037	Coordinate:10179	Reads:1	Hits:6	Allocated_reads:0.166666666666667	Strand:+
TAAAAGGGATGCAGAGCCTGTAACTCAAGT
>Location:NODE_288008_length_33935_cov_31.019037	Coordinate:10179	Reads:1	Hits:6	Allocated_reads:0.166666666666667	Strand:+
TAAAAGGGATGCAGAGCCTGTAACTCGAGC
>Location:NODE_288008_length_33935_cov_31.019037	Coordinate:10179	Reads:1	Hits:6	Allocated_reads:0.166666666666667	Strand:+
TAAAAGGGATGCAGAGCCTGTATCTCAAGC
>Location:NODE_288008_length_33935_cov_31.019037	Coordinate:10179	Reads:1	Hits:6	Allocated_reads:0.166666666666667	Strand:+
TAAAAGGGATGCAGAGCCTGTGACTCAAGC
>Location:NODE_288008_length_33935_cov_31.019037	Coordinate:10179	Reads:1736	Hits:6	Allocated_reads:289.333333333333	Strand:+
TAAAAGGGATGCAGAGCCTGTAACTCAAGC
>Location:NODE_288008_length_33935_cov_31.019037	Coordinate:10179	Reads:2	Hits:6	Allocated_reads:0.333333333333333	Strand:+
TAAAAGGGATGCAGAGCCTGTAAGTCAAGC
>Location:NODE_288008_length_33935_cov_31.019037	Coordinate:10179	Reads:2	Hits:6	Allocated_reads:0.333333333333333	Strand:+
TAAAAGGGATGCAGAGCCTGTAATTCAAGC
>Location:NODE_288008_length_33935_cov_31.019037	Coordinate:10179	Reads:1	Hits:6	Allocated_reads:0.166666666666667	Strand:+
TAAAAGGGATGCAGAGCCTGTAACTCAAGCT
>Location:NODE_288008_length_33935_cov_31.019037	Coordinate:10179	Reads:1	Hits:6	Allocated_reads:0.166666666666667	Strand:+
TAAAAGGGATGCAGAGCCTGTAACTCAAGTT
>Location:NODE_288008_length_33935_cov_31.019037	Coordinate:10179	Reads:3	Hits:6	Allocated_reads:0.5	Strand:+
TAAAAGGGATGCAGAGCCTGTAACTCAAGCC
>Location:NODE_288008_length_33935_cov_31.019037	Coordinate:10179	Reads:9	Hits:6	Allocated_reads:1.5	Strand:+
TAAAAGGGATGCAGAGCCTGTAACTCAAGCA
>Location:NODE_288008_length_33935_cov_31.019037	Coordinate:10179	Reads:1	Hits:6	Allocated_reads:0.166666666666667	Strand:+
TAAAAGGGATGCAGAGCCTGTAACTCAAGCTT
>Location:NODE_288008_length_33935_cov_31.019037	Coordinate:10179	Reads:1	Hits:6	Allocated_reads:0.166666666666667	Strand:+
TAAAAGGGATGCAGAGCCTGTAACTCAAGGGC
>Location:NODE_288008_length_33935_cov_31.019037	Coordinate:10179	Reads:3	Hits:6	Allocated_reads:0.5	Strand:+
TAAAAGGGATGCAGAGCCTGTAACTCAAGCAC
>Location:NODE_288008_length_33935_cov_31.019037	Coordinate:10180	Reads:1	Hits:6	Allocated_reads:0.166666666666667	Strand:+
AAAAGGGATGCAGAGCCTGTAACT
>Location:NODE_288008_length_33935_cov_31.019037	Coordinate:10180	Reads:14	Hits:6	Allocated_reads:2.33333333333333	Strand:+
AAAAGGGATGCAGAGCCTGTAACTC
>Location:NODE_288008_length_33935_cov_31.019037	Coordinate:10180	Reads:2	Hits:6	Allocated_reads:0.333333333333333	Strand:+
AAAAGGGATGCAGAGCCTGTAACACAAGC
>Location:NODE_288008_length_33935_cov_31.019037	Coordinate:10180	Reads:60	Hits:6	Allocated_reads:10	Strand:+
AAAAGGGATGCAGAGCCTGTAACTCAAGC
>Location:NODE_288008_length_33935_cov_31.019037	Coordinate:10181	Reads:4	Hits:6	Allocated_reads:0.666666666666667	Strand:+
AAAGGGATGCAGAGCCTGTAACTC
>Location:NODE_288008_length_33935_cov_31.019037	Coordinate:10181	Reads:3	Hits:6	Allocated_reads:0.5	Strand:+
AAAGGGATGCAGAGCCTGTAACTCAAGC
>Location:NODE_288008_length_33935_cov_31.019037	Coordinate:10182	Reads:25	Hits:6	Allocated_reads:4.16666666666667	Strand:+
AAGGGATGCAGAGCCTGTAACTCAAGC
>Location:NODE_288008_length_33935_cov_31.019037	Coordinate:10183	Reads:1	Hits:6	Allocated_reads:0.166666666666667	Strand:+
AGGGATGCAGAGCCTGTAACTCAAGC
>Location:NODE_288008_length_33935_cov_31.019037	Coordinate:10184	Reads:2	Hits:6	Allocated_reads:0.333333333333333	Strand:+
GGGATGCAGAGCCTGTAACTCAAGC
>Location:NODE_288008_length_33935_cov_31.019037	Coordinate:10189	Reads:1	Hits:4	Allocated_reads:0.25	Strand:-
GACACTCTTCTGCTTGAGTTACAGGCTCTGC
>Location:NODE_288008_length_33935_cov_31.019037	Coordinate:10192	Reads:1	Hits:4	Allocated_reads:0.25	Strand:-
GACACTCTTCTGCTTGAGTTACAGGCTC
>Location:NODE_288008_length_33935_cov_31.019037	Coordinate:10198	Reads:1	Hits:5	Allocated_reads:0.2	Strand:+
GTAACTCAAGCAGAAGAGTGTCAGGTTGA
>Location:NODE_288008_length_33935_cov_31.019037	Coordinate:10199	Reads:4	Hits:5	Allocated_reads:0.8	Strand:+
TAACTCAAGCAGAAGAGTGTCAGGTTGAACC
>Location:NODE_288008_length_33935_cov_31.019037	Coordinate:10200	Reads:23	Hits:5	Allocated_reads:4.6	Strand:+
AACTCAAGCAGAAGAGTGTCAGGTTGAACC
>Location:NODE_288008_length_33935_cov_31.019037	Coordinate:10201	Reads:1	Hits:5	Allocated_reads:0.2	Strand:+
ACTCAAGCAGAAGAGTGTCAGGTTGAACC
>Location:NODE_288008_length_33935_cov_31.019037	Coordinate:10203	Reads:1	Hits:5	Allocated_reads:0.2	Strand:+
TCAAGCAGAAGAGTGTCAGGTTGAAC
>Location:NODE_288008_length_33935_cov_31.019037	Coordinate:10203	Reads:1	Hits:5	Allocated_reads:0.2	Strand:+
TCAAGCAGAAGAGTGTCAGGTCGAACC
>Location:NODE_288008_length_33935_cov_31.019037	Coordinate:10203	Reads:11	Hits:5	Allocated_reads:2.2	Strand:+
TCAAGCAGAAGAGTGTCAGGTTGAACC
>Location:NODE_288008_length_33935_cov_31.019037	Coordinate:10203	Reads:2	Hits:5	Allocated_reads:0.4	Strand:+
TCAAGCAGAAGAGTGTCAGGTTGAACCA
>Location:NODE_288008_length_33935_cov_31.019037	Coordinate:10203	Reads:1	Hits:5	Allocated_reads:0.2	Strand:+
TCAAGCAGAAGAGTGTCAGGTTGAACCAGA
>Location:NODE_288008_length_33935_cov_31.019037	Coordinate:10204	Reads:2	Hits:5	Allocated_reads:0.4	Strand:+
CAAGCAGAAGAGTGTCAGGTTGAACC
>Location:NODE_288008_length_33935_cov_31.019037	Coordinate:10205	Reads:1	Hits:5	Allocated_reads:0.2	Strand:+
AAGCAGAAGAGTGTCAGGTTGAACC
>Location:NODE_288008_length_33935_cov_31.019037	Coordinate:10205	Reads:1	Hits:2	Allocated_reads:0.5	Strand:-
ATCTGGTTCAACCTGACACTCTTCTGCTT
>Location:NODE_288008_length_33935_cov_31.019037	Coordinate:10206	Reads:6	Hits:5	Allocated_reads:1.2	Strand:+
AGCAGAAGAGTGTCAGGTTGAACC
>Location:NODE_288008_length_33935_cov_31.019037	Coordinate:10206	Reads:1	Hits:5	Allocated_reads:0.2	Strand:+
AGCAGAAGAGTGTCAGGTTGAACCAGA
>Location:NODE_288008_length_33935_cov_31.019037	Coordinate:10206	Reads:2	Hits:5	Allocated_reads:0.4	Strand:-
TCTGGTTCAACCTGACACTCTTCTGCT
>Location:NODE_288008_length_33935_cov_31.019037	Coordinate:10209	Reads:1	Hits:2	Allocated_reads:0.5	Strand:-
AATCAAATCTGGTTCAACCTGACACTCTTCT
>Location:NODE_288008_length_33935_cov_31.019037	Coordinate:10210	Reads:1	Hits:2	Allocated_reads:0.5	Strand:+
GAAGAGTGTCAGGTTGAACCAGATTTGA
>Location:NODE_288008_length_33935_cov_31.019037	Coordinate:10210	Reads:2	Hits:2	Allocated_reads:1	Strand:+
GAAGAGTGTCAGGTTGAACCAGATTTGATT
>Location:NODE_288008_length_33935_cov_31.019037	Coordinate:10220	Reads:1	Hits:2	Allocated_reads:0.5	Strand:-
TTCAGGAACAATCAAATCTGGTTCAACCT
>Location:NODE_288008_length_33935_cov_31.019037	Coordinate:10223	Reads:3	Hits:2	Allocated_reads:1.5	Strand:+
TTGAACCAGATTTGATTGTTCCTGAACAT
>Location:NODE_288008_length_33935_cov_31.019037	Coordinate:10223	Reads:27	Hits:2	Allocated_reads:13.5	Strand:+
TTGAACCAGATTTGATTGTTCCTGAACATT
>Location:NODE_288008_length_33935_cov_31.019037	Coordinate:10224	Reads:2	Hits:2	Allocated_reads:1	Strand:+
TGAACCAGATTTGATTGTTCCTGAACA
>Location:NODE_288008_length_33935_cov_31.019037	Coordinate:10224	Reads:9	Hits:2	Allocated_reads:4.5	Strand:+
TGAACCAGATTTGATTGTTCCTGAACAT
>Location:NODE_288008_length_33935_cov_31.019037	Coordinate:10224	Reads:74	Hits:2	Allocated_reads:37	Strand:+
TGAACCAGATTTGATTGTTCCTGAACATT
>Location:NODE_288008_length_33935_cov_31.019037	Coordinate:10224	Reads:1	Hits:2	Allocated_reads:0.5	Strand:+
TGAACCAGATTTGATTGTTCCTGAACATTT
>Location:NODE_288008_length_33935_cov_31.019037	Coordinate:10224	Reads:1	Hits:2	Allocated_reads:0.5	Strand:+
TGAACCAGATTTGATTGTTCCTGAACATTTG
>Location:NODE_288008_length_33935_cov_31.019037	Coordinate:10224	Reads:2	Hits:2	Allocated_reads:1	Strand:+
TGAACCAGATTTGATTGTTCCTGAACATTTGTC
>Location:NODE_288008_length_33935_cov_31.019037	Coordinate:10225	Reads:1	Hits:2	Allocated_reads:0.5	Strand:+
GAACCAGATTTGATTGTTCCTGAACATT
>Location:NODE_288008_length_33935_cov_31.019037	Coordinate:10225	Reads:1	Hits:2	Allocated_reads:0.5	Strand:+
GAACCAGATTTGATTGTTCCTGAACATTTGTC
>Location:NODE_288008_length_33935_cov_31.019037	Coordinate:10227	Reads:3	Hits:2	Allocated_reads:1.5	Strand:+
ACCAGATTTGATTGTTCCTGAACATTTGTC
>Location:NODE_288008_length_33935_cov_31.019037	Coordinate:10227	Reads:2	Hits:2	Allocated_reads:1	Strand:-
TGACAAATGTTCAGGAACAATCAAATCTGGT
>Location:NODE_288008_length_33935_cov_31.019037	Coordinate:10228	Reads:6	Hits:2	Allocated_reads:3	Strand:+
CCAGATTTGATTGTTCCTGAACATTTGTC
>Location:NODE_288008_length_33935_cov_31.019037	Coordinate:10234	Reads:1	Hits:4	Allocated_reads:0.25	Strand:+
TTGATTGTTCCTGAACATTTGTCAGTTTCCC
>Location:NODE_288008_length_33935_cov_31.019037	Coordinate:10239	Reads:2	Hits:4	Allocated_reads:0.5	Strand:+
TGTTCCTGAACATTTGTCAGTTTCCCAGC
>Location:NODE_288008_length_33935_cov_31.019037	Coordinate:10239	Reads:1	Hits:4	Allocated_reads:0.25	Strand:+
TGTTCCTGAACATTTGTCAGTTTCCCAGCA
>Location:NODE_288008_length_33935_cov_31.019037	Coordinate:10241	Reads:1	Hits:4	Allocated_reads:0.25	Strand:+
TTCCTGAACATTTGTCAGTTTCCCAGCA
>Location:NODE_288008_length_33935_cov_31.019037	Coordinate:10241	Reads:1	Hits:4	Allocated_reads:0.25	Strand:+
TTCCTGAACATTTGTCAGTTTCCCAGCAAG
>Location:NODE_288008_length_33935_cov_31.019037	Coordinate:10241	Reads:1	Hits:4	Allocated_reads:0.25	Strand:+
TTCCTGAACATTTGTCAGTTTCCCAGCAAGAGT
>Location:NODE_288008_length_33935_cov_31.019037	Coordinate:10242	Reads:2	Hits:4	Allocated_reads:0.5	Strand:+
TCCTGAACATTTGTCAGTTTCCCAGCAAG
>Location:NODE_288008_length_33935_cov_31.019037	Coordinate:10243	Reads:1	Hits:4	Allocated_reads:0.25	Strand:+
CCTGAACATTTGTCAGTTTCCCAGCAAGAGT
>Location:NODE_288008_length_33935_cov_31.019037	Coordinate:10245	Reads:1	Hits:4	Allocated_reads:0.25	Strand:-
TAACTCTTGCTGGGAAACTGACAAATGTTCA
>Location:NODE_288008_length_33935_cov_31.019037	Coordinate:10251	Reads:5	Hits:4	Allocated_reads:1.25	Strand:+
TTTGTCAGTTTCCCAGCAAGAGTT
>Location:NODE_288008_length_33935_cov_31.019037	Coordinate:10251	Reads:14	Hits:3	Allocated_reads:4.66666666666667	Strand:+
TTTGTCAGTTTCCCAGCAAGAGTTAAT
>Location:NODE_288008_length_33935_cov_31.019037	Coordinate:10251	Reads:2	Hits:3	Allocated_reads:0.666666666666667	Strand:+
TTTGTCAGTTTCCCAGCAAGAGTTCAT
>Location:NODE_288008_length_33935_cov_31.019037	Coordinate:10251	Reads:1	Hits:4	Allocated_reads:0.25	Strand:+
TTTGTCAGTTTCCCAGCAAGAGTTAGAG
>Location:NODE_288008_length_33935_cov_31.019037	Coordinate:10251	Reads:1	Hits:3	Allocated_reads:0.333333333333333	Strand:+
TTTGTCAGTTTCCCAGCAAGTGTTAATT
>Location:NODE_288008_length_33935_cov_31.019037	Coordinate:10251	Reads:11	Hits:3	Allocated_reads:3.66666666666667	Strand:+
TTTGTCAGTTTCCCAGCAAGAGTTAATT
>Location:NODE_288008_length_33935_cov_31.019037	Coordinate:10251	Reads:3	Hits:3	Allocated_reads:1	Strand:+
TTTGTCAGTTTCCCAGCAAGAGTTCATT
>Location:NODE_288008_length_33935_cov_31.019037	Coordinate:10251	Reads:1	Hits:3	Allocated_reads:0.333333333333333	Strand:+
TTTGTCAGTTTCCCAGCAAGAGTTAATTC
>Location:NODE_288008_length_33935_cov_31.019037	Coordinate:10251	Reads:2	Hits:3	Allocated_reads:0.666666666666667	Strand:+
TTTGTCAGTTTCCCAGCAAGAGTTAGTTT
>Location:NODE_288008_length_33935_cov_31.019037	Coordinate:10251	Reads:1	Hits:3	Allocated_reads:0.333333333333333	Strand:+
TTTGTCAGTTTCCCAGCAAGAGTTAATTCA
>Location:NODE_288008_length_33935_cov_31.019037	Coordinate:10251	Reads:1	Hits:3	Allocated_reads:0.333333333333333	Strand:+
TTTGTCAGTTTCCCAGCAAGAGTTAATTCT
>Location:NODE_288008_length_33935_cov_31.019037	Coordinate:10252	Reads:1	Hits:3	Allocated_reads:0.333333333333333	Strand:+
TTGTCAGTTTCCCAGCAAGAGTTAATT
>Location:NODE_288008_length_33935_cov_31.019037	Coordinate:10252	Reads:1	Hits:3	Allocated_reads:0.333333333333333	Strand:+
TTGTCAGTTTCCCAGCAAGAGTTAATTGTT
>Location:NODE_288008_length_33935_cov_31.019037	Coordinate:10252	Reads:1	Hits:1	Allocated_reads:1	Strand:+
TTGTCAGTTTCCCAGCAAGAGTTAATTCAAGC
>Location:NODE_288008_length_33935_cov_31.019037	Coordinate:10266	Reads:1	Hits:1	Allocated_reads:1	Strand:+
GCAAGAGTTAATTCAAGCACAGCGTGCTGA
>Location:NODE_288008_length_33935_cov_31.019037	Coordinate:10284	Reads:1	Hits:4	Allocated_reads:0.25	Strand:-
AGCTCAGTCAGTGAAGCATCAGCACGCTGT
>Location:NODE_288008_length_33935_cov_31.019037	Coordinate:10285	Reads:1	Hits:4	Allocated_reads:0.25	Strand:-
CTCAGTCAGTGAAGCATCAGCACGCTG
>Location:NODE_288008_length_33935_cov_31.019037	Coordinate:10290	Reads:3	Hits:6	Allocated_reads:0.5	Strand:+
TGCTGATGCTTCACTGACTGAGCTGTT
>Location:NODE_288008_length_33935_cov_31.019037	Coordinate:10296	Reads:1	Hits:6	Allocated_reads:0.166666666666667	Strand:+
TGCTTCACTGACTGAGCTGTTTCACA
>Location:NODE_288008_length_33935_cov_31.019037	Coordinate:10296	Reads:5	Hits:5	Allocated_reads:1	Strand:+
TGCTTCACTGACTGAGCTGTTTCACAAAG
>Location:NODE_288008_length_33935_cov_31.019037	Coordinate:10296	Reads:2	Hits:5	Allocated_reads:0.4	Strand:+
TGCTTCACTGACTGAGCTGTTTCACAAAGT
>Location:NODE_288008_length_33935_cov_31.019037	Coordinate:10297	Reads:1	Hits:5	Allocated_reads:0.2	Strand:+
GCTTCACTGACTGAGCTGTTTCACAAAGT
>Location:NODE_288008_length_33935_cov_31.019037	Coordinate:10299	Reads:1	Hits:5	Allocated_reads:0.2	Strand:+
TTCACTGACTGAGCTGTTTCACAAAG
>Location:NODE_288008_length_33935_cov_31.019037	Coordinate:10300	Reads:1	Hits:5	Allocated_reads:0.2	Strand:+
TCACTGACTGAGCTGTTTCACAAAG
>Location:NODE_288008_length_33935_cov_31.019037	Coordinate:10300	Reads:2	Hits:5	Allocated_reads:0.4	Strand:+
TCACTGACTGAGCTGTTTCACAAAGT
>Location:NODE_288008_length_33935_cov_31.019037	Coordinate:10301	Reads:1	Hits:5	Allocated_reads:0.2	Strand:+
CACTGACTGAGCTGTTTCACAAAG
>Location:NODE_288008_length_33935_cov_31.019037	Coordinate:10301	Reads:1	Hits:4	Allocated_reads:0.25	Strand:+
CACTGACTGAGCTGTTTCACAAAGTGCAACC
>Location:NODE_288008_length_33935_cov_31.019037	Coordinate:10303	Reads:1	Hits:5	Allocated_reads:0.2	Strand:+
CTGACTGAGCTGTTTCACAAAGTGC
>Location:NODE_288008_length_33935_cov_31.019037	Coordinate:10303	Reads:1	Hits:4	Allocated_reads:0.25	Strand:+
CTGACTGAGCTGTTTCACAAAGTGCAAC
>Location:NODE_288008_length_33935_cov_31.019037	Coordinate:10303	Reads:4	Hits:4	Allocated_reads:1	Strand:+
CTGACTGAGCTGTTTCACAAAGTGCAACC
>Location:NODE_288008_length_33935_cov_31.019037	Coordinate:10303	Reads:2	Hits:4	Allocated_reads:0.5	Strand:+
CTGACTGAGCTGTTTCACAAAGTGCAACCT
>Location:NODE_288008_length_33935_cov_31.019037	Coordinate:10304	Reads:8	Hits:5	Allocated_reads:1.6	Strand:+
TGACTGAGCTGTTTCACAAAGTGC
>Location:NODE_288008_length_33935_cov_31.019037	Coordinate:10304	Reads:6	Hits:4	Allocated_reads:1.5	Strand:+
TGACTGAGCTGTTTCACAAAGTGCAAC
>Location:NODE_288008_length_33935_cov_31.019037	Coordinate:10304	Reads:1	Hits:4	Allocated_reads:0.25	Strand:+
TGACTGAGCTGTTTCACAAAGCGCAACC
>Location:NODE_288008_length_33935_cov_31.019037	Coordinate:10304	Reads:1	Hits:4	Allocated_reads:0.25	Strand:+
TGACTGAGCTGTTTCACAAAGTGCAAAC
>Location:NODE_288008_length_33935_cov_31.019037	Coordinate:10304	Reads:1	Hits:5	Allocated_reads:0.2	Strand:+
TGACTGAGCTGTTTCACAAAGTGCAACA
>Location:NODE_288008_length_33935_cov_31.019037	Coordinate:10304	Reads:265	Hits:4	Allocated_reads:66.25	Strand:+
TGACTGAGCTGTTTCACAAAGTGCAACC
>Location:NODE_288008_length_33935_cov_31.019037	Coordinate:10304	Reads:3	Hits:4	Allocated_reads:0.75	Strand:+
TGACTGAGCTGTTTCACAAAGTGCAACCG
>Location:NODE_288008_length_33935_cov_31.019037	Coordinate:10304	Reads:83	Hits:4	Allocated_reads:20.75	Strand:+
TGACTGAGCTGTTTCACAAAGTGCAACCT
>Location:NODE_288008_length_33935_cov_31.019037	Coordinate:10304	Reads:3	Hits:4	Allocated_reads:0.75	Strand:+
TGACTGAGCTGTTTCACAAAGTGCAACCTAG
>Location:NODE_288008_length_33935_cov_31.019037	Coordinate:10304	Reads:3	Hits:4	Allocated_reads:0.75	Strand:+
TGACTGAGCTGTTTCACAAAGTGCAACCTAGT
>Location:NODE_288008_length_33935_cov_31.019037	Coordinate:10305	Reads:1	Hits:4	Allocated_reads:0.25	Strand:+
GACTGAGCTGTTTCACAAAGTGCAACC
>Location:NODE_288008_length_33935_cov_31.019037	Coordinate:10338	Reads:1	Hits:4	Allocated_reads:0.25	Strand:+
TGACGCTAGAAGTGCGGCCTCTGGT
>Location:NODE_288008_length_33935_cov_31.019037	Coordinate:10338	Reads:1	Hits:4	Allocated_reads:0.25	Strand:+
TGACGCTAGAAGTGCGGCCTGTGGT
>Location:NODE_288008_length_33935_cov_31.019037	Coordinate:10338	Reads:1	Hits:4	Allocated_reads:0.25	Strand:+
TGACGCTAGAAGTGCGGCCTCTGGTTT
>Location:NODE_288008_length_33935_cov_31.019037	Coordinate:10338	Reads:1	Hits:4	Allocated_reads:0.25	Strand:+
TGACGCTAGAAGTGCGGCCTCTGGTTATT
>Location:NODE_288008_length_33935_cov_31.019037	Coordinate:10339	Reads:1	Hits:4	Allocated_reads:0.25	Strand:+
GACGCTAGAAGTGCGGCCTCTGGTTATT
>Location:NODE_288008_length_33935_cov_31.019037	Coordinate:10342	Reads:2	Hits:4	Allocated_reads:0.5	Strand:-
AATAACCAGAGGCCGCACTTCTAGC
>Location:NODE_288008_length_33935_cov_31.019037	Coordinate:10357	Reads:1	Hits:1	Allocated_reads:1	Strand:+
TCTGGTTATTTTCTGGAGAAGGATGTAC
>Location:NODE_288008_length_33935_cov_31.019037	Coordinate:10357	Reads:4	Hits:1	Allocated_reads:4	Strand:+
TCTGGTTATTTTCTGGAGAAGGATGTACT
>Location:NODE_288008_length_33935_cov_31.019037	Coordinate:10382	Reads:1	Hits:1	Allocated_reads:1	Strand:+
TACTAGTCCGTAGCTGGATTCTGCAAGGGT
>Location:NODE_288008_length_33935_cov_31.019037	Coordinate:10415	Reads:4	Hits:2	Allocated_reads:2	Strand:-
AATCTGGACAACTGGACTTCCAACACAGT
>Location:NODE_288008_length_33935_cov_31.019037	Coordinate:10415	Reads:5	Hits:2	Allocated_reads:2.5	Strand:-
ACAATCTGGACAACTGGACTTCCAACACAGT
>Location:NODE_288008_length_33935_cov_31.019037	Coordinate:10415	Reads:1	Hits:2	Allocated_reads:0.5	Strand:-
ATCTGGACAACTGGACTTCCAACGCAGT
>Location:NODE_288008_length_33935_cov_31.019037	Coordinate:10415	Reads:1	Hits:2	Allocated_reads:0.5	Strand:-
ATCTGGACAACTGGACTTTCAACACAGT
>Location:NODE_288008_length_33935_cov_31.019037	Coordinate:10415	Reads:28	Hits:2	Allocated_reads:14	Strand:-
ATCTGGACAACTGGACTTCCAACACAGT
>Location:NODE_288008_length_33935_cov_31.019037	Coordinate:10415	Reads:1	Hits:2	Allocated_reads:0.5	Strand:-
CAATCTGGACAACTGGACTTCCAACACAGT
>Location:NODE_288008_length_33935_cov_31.019037	Coordinate:10415	Reads:1	Hits:2	Allocated_reads:0.5	Strand:-
CACAATCTGGACAACTGGACTTCCAACACAGT
>Location:NODE_288008_length_33935_cov_31.019037	Coordinate:10415	Reads:1	Hits:2	Allocated_reads:0.5	Strand:-
TCTGGACAACTGGACTTCCAACACAGT
>Location:NODE_288008_length_33935_cov_31.019037	Coordinate:10416	Reads:2	Hits:2	Allocated_reads:1	Strand:-
ATCTGGACAACTGGACTTCCAACACAG
>Location:NODE_288008_length_33935_cov_31.019037	Coordinate:10424	Reads:1	Hits:2	Allocated_reads:0.5	Strand:-
GAACCACAATCTGGACAACTGGACTTC
>Location:NODE_288008_length_33935_cov_31.019037	Coordinate:10424	Reads:1	Hits:2	Allocated_reads:0.5	Strand:+
GAAGTCCAGTTGTCCAGATTGTGGTTCC
>Location:NODE_288008_length_33935_cov_31.019037	Coordinate:10426	Reads:1	Hits:1	Allocated_reads:1	Strand:+
AGTCCAGTTGTCCAGATTGTGGTTCCGAC
>Location:NODE_288008_length_33935_cov_31.019037	Coordinate:10432	Reads:1	Hits:1	Allocated_reads:1	Strand:+
GTTGTCCAGATTGTGGTTCCGACTAAATC
>Location:NODE_288008_length_33935_cov_31.019037	Coordinate:10433	Reads:9	Hits:1	Allocated_reads:9	Strand:+
TTGTCCAGATTGTGGTTCCGACTAAATC
>Location:NODE_288008_length_33935_cov_31.019037	Coordinate:10434	Reads:1	Hits:1	Allocated_reads:1	Strand:+
TGTCCAGATTGTGGTTCCGACTAAATCC
>Location:NODE_288008_length_33935_cov_31.019037	Coordinate:10436	Reads:1	Hits:1	Allocated_reads:1	Strand:+
TCCAGATTGTGGTTCCGACTAAATC
>Location:NODE_288008_length_33935_cov_31.019037	Coordinate:10441	Reads:1	Hits:1	Allocated_reads:1	Strand:+
ATTGTGGTTCCGACTAAATCCGAGATGAGGT
>Location:NODE_288008_length_33935_cov_31.019037	Coordinate:10471	Reads:3	Hits:7	Allocated_reads:0.428571428571429	Strand:+
TGTTGAAGTGTTCTCATGACAAATC
>Location:NODE_288008_length_33935_cov_31.019037	Coordinate:10471	Reads:6	Hits:7	Allocated_reads:0.857142857142857	Strand:+
TGTTGAAGTGTTCTCATGACAAATCT
>Location:NODE_288008_length_33935_cov_31.019037	Coordinate:10471	Reads:16	Hits:7	Allocated_reads:2.28571428571429	Strand:+
TGTTGAAGTGTTCTCATGACAAATCTGG
>Location:NODE_288008_length_33935_cov_31.019037	Coordinate:10471	Reads:3	Hits:6	Allocated_reads:0.5	Strand:+
TGTTGAAGTGTTCTCATGACAAATCTGGGC
>Location:NODE_288008_length_33935_cov_31.019037	Coordinate:10471	Reads:2	Hits:6	Allocated_reads:0.333333333333333	Strand:+
TGTTGAAGTGTTCTCATGACAAATCTGGGCA
>Location:NODE_288008_length_33935_cov_31.019037	Coordinate:10472	Reads:1	Hits:6	Allocated_reads:0.166666666666667	Strand:+
GTTGAAGTGTTCTCATGACAAATCTGGGC
>Location:NODE_288008_length_33935_cov_31.019037	Coordinate:10473	Reads:1	Hits:6	Allocated_reads:0.166666666666667	Strand:+
TTGAAGTGTTCTCATGACAAATCTGGGCAT
>Location:NODE_288008_length_33935_cov_31.019037	Coordinate:10473	Reads:1	Hits:6	Allocated_reads:0.166666666666667	Strand:+
TTGAAGTGTTCTCATGACAAATCTGGGCATT
>Location:NODE_288008_length_33935_cov_31.019037	Coordinate:10474	Reads:1	Hits:6	Allocated_reads:0.166666666666667	Strand:+
TGAAGTGTTCTCATGACAAATCTGGGCA
>Location:NODE_288008_length_33935_cov_31.019037	Coordinate:10474	Reads:2	Hits:6	Allocated_reads:0.333333333333333	Strand:+
TGAAGTGTTCTCATGACAAATCTGGGCATT
>Location:NODE_288008_length_33935_cov_31.019037	Coordinate:10475	Reads:1	Hits:6	Allocated_reads:0.166666666666667	Strand:-
TGCCCAGATTTGTCATGAGAACACTTC
>Location:NODE_288008_length_33935_cov_31.019037	Coordinate:10479	Reads:1	Hits:7	Allocated_reads:0.142857142857143	Strand:+
TGTTCTCATGACAAATCTGGGCATT
>Location:NODE_288008_length_33935_cov_31.019037	Coordinate:10479	Reads:2	Hits:7	Allocated_reads:0.285714285714286	Strand:+
TGTTCTCATGACAAATCTGGGCATTTGGGAGT
>Location:NODE_288008_length_33935_cov_31.019037	Coordinate:10492	Reads:1	Hits:7	Allocated_reads:0.142857142857143	Strand:+
AATCTGGGCATTTGGGAGTGACGAAGA
>Location:NODE_288008_length_33935_cov_31.019037	Coordinate:10504	Reads:1	Hits:1	Allocated_reads:1	Strand:+
TGGGAGTGACGAAGACTTACAATTACATCT
>Location:NODE_288008_length_33935_cov_31.019037	Coordinate:10505	Reads:1	Hits:1	Allocated_reads:1	Strand:+
GGGAGTGACGAAGACTTACAATTACATCTT
>Location:NODE_288008_length_33935_cov_31.019037	Coordinate:10526	Reads:1	Hits:6	Allocated_reads:0.166666666666667	Strand:+
TTACATCTTGCGCTACTTCTTTTGG
>Location:NODE_288008_length_33935_cov_31.019037	Coordinate:10526	Reads:5	Hits:6	Allocated_reads:0.833333333333333	Strand:+
TTACATCTTGCGCTACTTCTTTTGGC
>Location:NODE_288008_length_33935_cov_31.019037	Coordinate:10526	Reads:10	Hits:6	Allocated_reads:1.66666666666667	Strand:+
TTACATCTTGCGCTACTTCTTTTGGCC
>Location:NODE_288008_length_33935_cov_31.019037	Coordinate:10526	Reads:3	Hits:6	Allocated_reads:0.5	Strand:+
TTACATCTTGCGCTACTTCTTTTGGCCA
>Location:NODE_288008_length_33935_cov_31.019037	Coordinate:10526	Reads:4	Hits:6	Allocated_reads:0.666666666666667	Strand:+
TTACATCTTGCGCTACTTCTTTTGGCCAC
>Location:NODE_288008_length_33935_cov_31.019037	Coordinate:10526	Reads:10	Hits:6	Allocated_reads:1.66666666666667	Strand:+
TTACATCTTGCGCTACTTCTTTTGGCCACG
>Location:NODE_288008_length_33935_cov_31.019037	Coordinate:10526	Reads:1	Hits:6	Allocated_reads:0.166666666666667	Strand:+
TTACATCTTGCGCTACTTCTTTTGGCCACGCCT
>Location:NODE_288008_length_33935_cov_31.019037	Coordinate:10527	Reads:1	Hits:6	Allocated_reads:0.166666666666667	Strand:+
TACATCTTGCGCTACTTCTTTTGGC
>Location:NODE_288008_length_33935_cov_31.019037	Coordinate:10534	Reads:1	Hits:6	Allocated_reads:0.166666666666667	Strand:+
TGCGCTACTTCTTTTGGCCACGTCTT
>Location:NODE_288008_length_33935_cov_31.019037	Coordinate:10565	Reads:1	Hits:1	Allocated_reads:1	Strand:+
TGATGTTTCAATCAGTCTATTAAACCTGCT
>Location:NODE_288008_length_33935_cov_31.019037	Coordinate:10594	Reads:1	Hits:6	Allocated_reads:0.166666666666667	Strand:+
TCCACTTTGTCCCATCCCTGCTGTGAGT
>Location:NODE_288008_length_33935_cov_31.019037	Coordinate:10597	Reads:1	Hits:7	Allocated_reads:0.142857142857143	Strand:-
TACTCACAGCAGGGATGGGACAAAGT
>Location:NODE_288008_length_33935_cov_31.019037	Coordinate:10598	Reads:1	Hits:7	Allocated_reads:0.142857142857143	Strand:+
CTTTGTCCCATCCCTGCTGTGAGTAAC
>Location:NODE_288008_length_33935_cov_31.019037	Coordinate:10600	Reads:1	Hits:6	Allocated_reads:0.166666666666667	Strand:+
TTGTCCCATCCCTGCTGTGAGTAACCCATT
>Location:NODE_288008_length_33935_cov_31.019037	Coordinate:10607	Reads:1	Hits:6	Allocated_reads:0.166666666666667	Strand:+
ATCCCTGCTGTGAGTAACCCATTTGAACATT
>Location:NODE_288008_length_33935_cov_31.019037	Coordinate:10608	Reads:1	Hits:6	Allocated_reads:0.166666666666667	Strand:+
TCCCTGCTGTGAGTAACCCATTTGA
>Location:NODE_288008_length_33935_cov_31.019037	Coordinate:10608	Reads:2	Hits:6	Allocated_reads:0.333333333333333	Strand:+
TCCCTGCTGTGAGTAACCCATTTGAAC
>Location:NODE_288008_length_33935_cov_31.019037	Coordinate:10608	Reads:15	Hits:6	Allocated_reads:2.5	Strand:+
TCCCTGCTGTGAGTAACCCATTTGAACA
>Location:NODE_288008_length_33935_cov_31.019037	Coordinate:10608	Reads:1	Hits:6	Allocated_reads:0.166666666666667	Strand:+
TCCCTGCTGTGAGTAACCCATTTGAACAT
>Location:NODE_288008_length_33935_cov_31.019037	Coordinate:10608	Reads:14	Hits:6	Allocated_reads:2.33333333333333	Strand:+
TCCCTGCTGTGAGTAACCCATTTGAACATT
>Location:NODE_288008_length_33935_cov_31.019037	Coordinate:10609	Reads:1	Hits:6	Allocated_reads:0.166666666666667	Strand:+
CCCTGCTGTGAGTAACCCATTTGAACATT
>Location:NODE_288008_length_33935_cov_31.019037	Coordinate:10612	Reads:9	Hits:6	Allocated_reads:1.5	Strand:+
TGCTGTGAGTAACCCATTTGAACA
>Location:NODE_288008_length_33935_cov_31.019037	Coordinate:10612	Reads:1	Hits:6	Allocated_reads:0.166666666666667	Strand:+
TGCTGTGAGTAACCCATTTGAACATTT
>Location:NODE_288008_length_33935_cov_31.019037	Coordinate:10617	Reads:1	Hits:6	Allocated_reads:0.166666666666667	Strand:+
TGAGTAACCCATTTGAACATTTGGTCATT
>Location:NODE_288008_length_33935_cov_31.019037	Coordinate:10636	Reads:1	Hits:1	Allocated_reads:1	Strand:+
TTTGCTCATTGACTGTTTGTTCTCAAGC
>Location:NODE_288008_length_33935_cov_31.019037	Coordinate:10680	Reads:1	Hits:7	Allocated_reads:0.142857142857143	Strand:-
GTGGATGATAAGGAGAGGCTTTATTA
>Location:NODE_288008_length_33935_cov_31.019037	Coordinate:10680	Reads:1	Hits:7	Allocated_reads:0.142857142857143	Strand:-
TCTGTGGATGATAAGGAGAGGCTTTATTA
>Location:NODE_288008_length_33935_cov_31.019037	Coordinate:10681	Reads:1	Hits:7	Allocated_reads:0.142857142857143	Strand:-
CTGTGGATGATAAGGAGAGGCTTTATT
>Location:NODE_288008_length_33935_cov_31.019037	Coordinate:10681	Reads:1	Hits:7	Allocated_reads:0.142857142857143	Strand:-
TGTGGATGATAAGGAGAGGCTTTATT
>Location:NODE_288008_length_33935_cov_31.019037	Coordinate:10685	Reads:1	Hits:7	Allocated_reads:0.142857142857143	Strand:-
CCTTGGCTCTGTGGATGATAAGGAGAGGCTT
>Location:NODE_288008_length_33935_cov_31.019037	Coordinate:10690	Reads:2	Hits:7	Allocated_reads:0.285714285714286	Strand:+
TCTCCTTATCATCCACAGAGCCAAGGT
>Location:NODE_288008_length_33935_cov_31.019037	Coordinate:10690	Reads:1	Hits:7	Allocated_reads:0.142857142857143	Strand:+
TCTCCTTATCATCCACAGAGCCAAGGTGCTTT
>Location:NODE_288008_length_33935_cov_31.019037	Coordinate:10691	Reads:1	Hits:7	Allocated_reads:0.142857142857143	Strand:+
CTCCTTATCATCCACAGAGCCAAGGTGCTTT
>Location:NODE_288008_length_33935_cov_31.019037	Coordinate:10692	Reads:1	Hits:7	Allocated_reads:0.142857142857143	Strand:-
CACCTTGGCTCTGTGGATGATAAGGA
>Location:NODE_288008_length_33935_cov_31.019037	Coordinate:10692	Reads:1	Hits:7	Allocated_reads:0.142857142857143	Strand:+
TCCTTATCATCCACAGAGCCAAGGTGCTT
>Location:NODE_288008_length_33935_cov_31.019037	Coordinate:10695	Reads:2	Hits:7	Allocated_reads:0.285714285714286	Strand:+
TTATCATCCACAGAGCCAAGGTGCTTT
>Location:NODE_288008_length_33935_cov_31.019037	Coordinate:10696	Reads:2	Hits:7	Allocated_reads:0.285714285714286	Strand:+
TATCATCCACAGAGCCAAGGTGCTTT
>Location:NODE_288008_length_33935_cov_31.019037	Coordinate:10696	Reads:1	Hits:7	Allocated_reads:0.142857142857143	Strand:+
TATCATCCACAGAGCCAAGGTGCTTTAGA
>Location:NODE_288008_length_33935_cov_31.019037	Coordinate:10699	Reads:1	Hits:7	Allocated_reads:0.142857142857143	Strand:+
CATCCACAGAGCCAAGGTGCTTTAGAGCGC
>Location:NODE_288008_length_33935_cov_31.019037	Coordinate:10700	Reads:1	Hits:7	Allocated_reads:0.142857142857143	Strand:+
ATCCACAGAGCCAAGGTGCTTTAGAGCGC
>Location:NODE_288008_length_33935_cov_31.019037	Coordinate:10701	Reads:1	Hits:7	Allocated_reads:0.142857142857143	Strand:+
TCCACAGAGCCAAGGTGCTTTAGAGCGC
>Location:NODE_288008_length_33935_cov_31.019037	Coordinate:10701	Reads:1	Hits:7	Allocated_reads:0.142857142857143	Strand:+
TCCACAGAGCCAAGGTGCTTTAGAGCGCA
>Location:NODE_288008_length_33935_cov_31.019037	Coordinate:10701	Reads:49	Hits:7	Allocated_reads:7	Strand:+
TCCACAGAGCCAAGGTGCTTTAGAGCGCT
>Location:NODE_288008_length_33935_cov_31.019037	Coordinate:10701	Reads:1	Hits:1	Allocated_reads:1	Strand:+
TCCACAGAGCCAAGGTGCTTTAGAGCGCTCC
>Location:NODE_288008_length_33935_cov_31.019037	Coordinate:10702	Reads:1	Hits:7	Allocated_reads:0.142857142857143	Strand:+
CCACAGAGCCAAGGTGCTTTAGAGCGCA
>Location:NODE_288008_length_33935_cov_31.019037	Coordinate:10702	Reads:5	Hits:7	Allocated_reads:0.714285714285714	Strand:+
CCACAGAGCCAAGGTGCTTTAGAGCGCT
>Location:NODE_288008_length_33935_cov_31.019037	Coordinate:10703	Reads:4	Hits:8	Allocated_reads:0.5	Strand:+
CACAGAGCCAAGGTGCTTTAGAGCGCT
>Location:NODE_288008_length_33935_cov_31.019037	Coordinate:10704	Reads:1	Hits:8	Allocated_reads:0.125	Strand:+
ACAGAGCCAAGGTGCTTTAGAGCGCT
>Location:NODE_288008_length_33935_cov_31.019037	Coordinate:10705	Reads:1	Hits:8	Allocated_reads:0.125	Strand:+
CAGAGCCAAGGTGCTTTAGAGCGCT
>Location:NODE_288008_length_33935_cov_31.019037	Coordinate:10732	Reads:1	Hits:6	Allocated_reads:0.166666666666667	Strand:+
CATCAAACACTGAAGTCCTTGTTACGT
>Location:NODE_288008_length_33935_cov_31.019037	Coordinate:10732	Reads:1	Hits:6	Allocated_reads:0.166666666666667	Strand:+
CATCAAACACTGAAGTCCTTGTTACGTGCC
>Location:NODE_288008_length_33935_cov_31.019037	Coordinate:10732	Reads:1	Hits:6	Allocated_reads:0.166666666666667	Strand:+
CATCAAACACTGAAGTCCTTGTTACGTGCT
>Location:NODE_288008_length_33935_cov_31.019037	Coordinate:10733	Reads:1	Hits:6	Allocated_reads:0.166666666666667	Strand:+
ATCAAACACTGAAGTCCTTGTTACGTGCCT
>Location:NODE_288008_length_33935_cov_31.019037	Coordinate:10734	Reads:1	Hits:6	Allocated_reads:0.166666666666667	Strand:+
TCAAACACTGAAGTCCTTGTTACGT
>Location:NODE_288008_length_33935_cov_31.019037	Coordinate:10734	Reads:2	Hits:6	Allocated_reads:0.333333333333333	Strand:+
TCAAACACTGAAGTCCTTGTTACGTGC
>Location:NODE_288008_length_33935_cov_31.019037	Coordinate:10734	Reads:14	Hits:6	Allocated_reads:2.33333333333333	Strand:+
TCAAACACTGAAGTCCTTGTTACGTGCC
>Location:NODE_288008_length_33935_cov_31.019037	Coordinate:10734	Reads:15	Hits:6	Allocated_reads:2.5	Strand:+
TCAAACACTGAAGTCCTTGTTACGTGCCT
>Location:NODE_288008_length_33935_cov_31.019037	Coordinate:10734	Reads:3	Hits:6	Allocated_reads:0.5	Strand:+
TCAAACACTGAAGTCCTTGTTACGTGCCTA
>Location:NODE_288008_length_33935_cov_31.019037	Coordinate:10734	Reads:1	Hits:6	Allocated_reads:0.166666666666667	Strand:+
TCAAACACTGAAGTCCTTGTTACGTGCCTAT
>Location:NODE_288008_length_33935_cov_31.019037	Coordinate:10734	Reads:1	Hits:6	Allocated_reads:0.166666666666667	Strand:+
TCAAACACTGAAGTCCTTGTTACGTGCCTATT
>Location:NODE_288008_length_33935_cov_31.019037	Coordinate:10735	Reads:1	Hits:6	Allocated_reads:0.166666666666667	Strand:+
CAAACACTGAAGTCCTTGTTACGTGCCTA
>Location:NODE_288008_length_33935_cov_31.019037	Coordinate:10736	Reads:5	Hits:6	Allocated_reads:0.833333333333333	Strand:+
AAACACTGAAGTCCTTGTTACGTGCCT
>Location:NODE_288008_length_33935_cov_31.019037	Coordinate:10736	Reads:1	Hits:6	Allocated_reads:0.166666666666667	Strand:+
AAACACTGAAGTCCTTGTTACGTGCCTAT
>Location:NODE_288008_length_33935_cov_31.019037	Coordinate:10736	Reads:2	Hits:6	Allocated_reads:0.333333333333333	Strand:+
AAACACTGAAGTCCTTGTTACGTGCCTATT
>Location:NODE_288008_length_33935_cov_31.019037	Coordinate:10737	Reads:4	Hits:6	Allocated_reads:0.666666666666667	Strand:+
AACACTGAAGTCCTTGTTACGTGCCT
>Location:NODE_288008_length_33935_cov_31.019037	Coordinate:10737	Reads:1	Hits:6	Allocated_reads:0.166666666666667	Strand:+
AACACTGAAGTCCTTGTTACGTGCCTATT
>Location:NODE_288008_length_33935_cov_31.019037	Coordinate:10739	Reads:1	Hits:8	Allocated_reads:0.125	Strand:+
CACTGAAGTCCTTGTTACGTGCCTATT
>Location:NODE_288008_length_33935_cov_31.019037	Coordinate:10742	Reads:1	Hits:6	Allocated_reads:0.166666666666667	Strand:+
TGAAGTCCTTGTTACGTGCCTATTGC
>Location:NODE_288008_length_33935_cov_31.019037	Coordinate:10742	Reads:14	Hits:6	Allocated_reads:2.33333333333333	Strand:+
TGAAGTCCTTGTTACGTGCCTATTGCACC
>Location:NODE_288008_length_33935_cov_31.019037	Coordinate:10742	Reads:4	Hits:6	Allocated_reads:0.666666666666667	Strand:+
TGAAGTCCTTGTTACGTGCCTATTGCACCG
>Location:NODE_288008_length_33935_cov_31.019037	Coordinate:10742	Reads:1	Hits:6	Allocated_reads:0.166666666666667	Strand:+
TGAAGTCCTTGTTACGTGCCTATTGCACCGAAA
>Location:NODE_288008_length_33935_cov_31.019037	Coordinate:10762	Reads:1	Hits:1	Allocated_reads:1	Strand:+
TATTGCACCGAAATGAGGAGTGACTGGAGG
>Location:NODE_288008_length_33935_cov_31.019037	Coordinate:10765	Reads:1	Hits:1	Allocated_reads:1	Strand:+
TGCACCGAAATGAGGAGTGACTGGAAATT
>Location:NODE_288008_length_33935_cov_31.019037	Coordinate:10765	Reads:1	Hits:1	Allocated_reads:1	Strand:+
TGCACCGAAATGAGGAGTGACTGGAAGGAA
>Location:NODE_288008_length_33935_cov_31.019037	Coordinate:10768	Reads:1	Hits:1	Allocated_reads:1	Strand:+
ACCGAAATGAGGAGTGACTGGAAGGAAGGTT
>Location:NODE_288008_length_33935_cov_31.019037	Coordinate:10829	Reads:2	Hits:5	Allocated_reads:0.4	Strand:+
TGTGCCAGGAGAGTACTGGGTTTAGCCC
>Location:NODE_288008_length_33935_cov_31.019037	Coordinate:10829	Reads:1	Hits:5	Allocated_reads:0.2	Strand:+
TGTGCCAGGAGAGTACTGGGTTTAGCCCAAATC
>Location:NODE_288008_length_33935_cov_31.019037	Coordinate:10829	Reads:1	Hits:5	Allocated_reads:0.2	Strand:-
TTTGGGCTAAACCCAGTACTCTCCTGGCACC
>Location:NODE_288008_length_33935_cov_31.019037	Coordinate:10831	Reads:1	Hits:5	Allocated_reads:0.2	Strand:+
TGCCAGGAGAGTACTGGGTTTAGCCCA
>Location:NODE_288008_length_33935_cov_31.019037	Coordinate:10842	Reads:1	Hits:8	Allocated_reads:0.125	Strand:+
TACTGGGTTTAGCCCAAATGACTTGTTC
>Location:NODE_288008_length_33935_cov_31.019037	Coordinate:10842	Reads:2	Hits:8	Allocated_reads:0.25	Strand:+
TACTGGGTTTAGCCCAAATGACTTGGTC
>Location:NODE_288008_length_33935_cov_31.019037	Coordinate:10860	Reads:1	Hits:8	Allocated_reads:0.125	Strand:+
TGACTTGGTCTTTGGCCACAAAGTT
>Location:NODE_288008_length_33935_cov_31.019037	Coordinate:10860	Reads:24	Hits:7	Allocated_reads:3.42857142857143	Strand:+
TGACTTGGTCTTTGGCCACAAAGTTCGGG
>Location:NODE_288008_length_33935_cov_31.019037	Coordinate:10860	Reads:1	Hits:6	Allocated_reads:0.166666666666667	Strand:+
TGACTTGGTCTTTGGCCACAAAGTTCGTGG
>Location:NODE_288008_length_33935_cov_31.019037	Coordinate:10860	Reads:18	Hits:6	Allocated_reads:3	Strand:+
TGACTTGGTCTTTGGCCACAAAGTTCGGGG
>Location:NODE_288008_length_33935_cov_31.019037	Coordinate:10860	Reads:2	Hits:6	Allocated_reads:0.333333333333333	Strand:+
TGACTTGGTCTTTGGCCACAAAGTTCGGGGA
>Location:NODE_288008_length_33935_cov_31.019037	Coordinate:10860	Reads:1	Hits:6	Allocated_reads:0.166666666666667	Strand:+
TGACTTGGTCTTTGGCCACAAAGTTCGGGGAA
>Location:NODE_288008_length_33935_cov_31.019037	Coordinate:10862	Reads:1	Hits:6	Allocated_reads:0.166666666666667	Strand:+
ACTTGGTCTTTGGCCACAAAGTTCGGGG
>Location:NODE_288008_length_33935_cov_31.019037	Coordinate:10911	Reads:1	Hits:9	Allocated_reads:0.111111111111111	Strand:+
TAAGTGGTTGTCAGGTGAACCACCAGTGAACT
>Location:NODE_288008_length_33935_cov_31.019037	Coordinate:10924	Reads:1	Hits:10	Allocated_reads:0.1	Strand:+
GGTGAACCACCAGTGAACTTGATAGA
>Location:NODE_288008_length_33935_cov_31.019037	Coordinate:10928	Reads:2	Hits:7	Allocated_reads:0.285714285714286	Strand:+
AACCACCAGTGAACTTGATAGATTATGT
>Location:NODE_288008_length_33935_cov_31.019037	Coordinate:10929	Reads:1	Hits:7	Allocated_reads:0.142857142857143	Strand:+
ACCACCAGTGAACTTGATAGATTATGTTA
>Location:NODE_288008_length_33935_cov_31.019037	Coordinate:10930	Reads:1	Hits:7	Allocated_reads:0.142857142857143	Strand:+
CCACCAGTGAACTTGATAGATTATGT
>Location:NODE_288008_length_33935_cov_31.019037	Coordinate:10931	Reads:1	Hits:7	Allocated_reads:0.142857142857143	Strand:-
ATTAACATAATCTATCAAGTTCACTGGTG
>Location:NODE_288008_length_33935_cov_31.019037	Coordinate:10931	Reads:1	Hits:7	Allocated_reads:0.142857142857143	Strand:+
CACCAGTGAACTTGATAGATTATGTTA
>Location:NODE_288008_length_33935_cov_31.019037	Coordinate:10943	Reads:1	Hits:6	Allocated_reads:0.166666666666667	Strand:+
TGATAGATTATGTTAATGGTTTTTGGCAC
>Location:NODE_288008_length_33935_cov_31.019037	Coordinate:10950	Reads:1	Hits:1	Allocated_reads:1	Strand:+
TTATGTTAATGATTTTTGGCACAGAC
>Location:NODE_288008_length_33935_cov_31.019037	Coordinate:10950	Reads:3	Hits:1	Allocated_reads:3	Strand:+
TTATGTTAATGATTTTTGGCACAGACT
>Location:NODE_288008_length_33935_cov_31.019037	Coordinate:10950	Reads:1	Hits:1	Allocated_reads:1	Strand:+
TTATGTTAATGATTTTTGGCACAGACTGT
>Location:NODE_288008_length_33935_cov_31.019037	Coordinate:10950	Reads:6	Hits:1	Allocated_reads:6	Strand:+
TTATGTTAATGATTTTTGGCACAGACTGTA
>Location:NODE_288008_length_33935_cov_31.019037	Coordinate:10983	Reads:1	Hits:1	Allocated_reads:1	Strand:+
GGCAGGTCGATTGGCAAAACAGAACCTTGA
>Location:NODE_288008_length_33935_cov_31.019037	Coordinate:10989	Reads:1	Hits:1	Allocated_reads:1	Strand:+
TCGATTGGCAAAACAGAACCTTGAAAA
>Location:NODE_288008_length_33935_cov_31.019037	Coordinate:10989	Reads:5	Hits:1	Allocated_reads:5	Strand:+
TCGATTGGCAAAACAGAACCTTGAAAAGGC
>Location:NODE_288008_length_33935_cov_31.019037	Coordinate:10990	Reads:2	Hits:1	Allocated_reads:2	Strand:+
CGATTGGCAAAACAGAACCTTGAAAAGGC
>Location:NODE_288008_length_33935_cov_31.019037	Coordinate:10991	Reads:3	Hits:1	Allocated_reads:3	Strand:+
GATTGGCAAAACAGAACCTTGAAAAGGC
>Location:NODE_288008_length_33935_cov_31.019037	Coordinate:10993	Reads:1	Hits:1	Allocated_reads:1	Strand:+
TTGGCAAAACAGAACCTTGAAAAGGC
>Location:NODE_288008_length_33935_cov_31.019037	Coordinate:10993	Reads:1	Hits:1	Allocated_reads:1	Strand:+
TTGGCAAAACAGAACCTTGAAAAGGCG
>Location:NODE_288008_length_33935_cov_31.019037	Coordinate:10994	Reads:1	Hits:1	Allocated_reads:1	Strand:+
TGGCAAAACAGAACCTTGAAAAGGC
>Location:NODE_288008_length_33935_cov_31.019037	Coordinate:11005	Reads:1	Hits:3	Allocated_reads:0.333333333333333	Strand:-
TTCATCTTGACCTGAGCCTTTTCAAGGTT
>Location:NODE_288008_length_33935_cov_31.019037	Coordinate:11005	Reads:1	Hits:3	Allocated_reads:0.333333333333333	Strand:-
TTTCATCTTGACCTGAGCCTTTTCAAGGTT
>Location:NODE_288008_length_33935_cov_31.019037	Coordinate:11006	Reads:1	Hits:3	Allocated_reads:0.333333333333333	Strand:-
TTTCATCTTGACCTGAGCCTTTTCAAGGT
>Location:NODE_288008_length_33935_cov_31.019037	Coordinate:11007	Reads:1	Hits:3	Allocated_reads:0.333333333333333	Strand:-
TTCATCTTGACCTGAGCCTTTTCAAGT
>Location:NODE_288008_length_33935_cov_31.019037	Coordinate:11007	Reads:1	Hits:3	Allocated_reads:0.333333333333333	Strand:-
TTTCATCTTGACCTGAGCCTTTTCAATT
>Location:NODE_288008_length_33935_cov_31.019037	Coordinate:11007	Reads:2	Hits:3	Allocated_reads:0.666666666666667	Strand:-
TTTCATCTTGACCTGAGCCTTTTCAAGG
>Location:NODE_288008_length_33935_cov_31.019037	Coordinate:11009	Reads:1	Hits:3	Allocated_reads:0.333333333333333	Strand:-
TTTCATCTTGACCTGAGCCTTCTCAA
>Location:NODE_288008_length_33935_cov_31.019037	Coordinate:11009	Reads:1	Hits:3	Allocated_reads:0.333333333333333	Strand:-
TTTCATCTTGACCTGAGCCTTTTCAA
>Location:NODE_288008_length_33935_cov_31.019037	Coordinate:11010	Reads:1	Hits:3	Allocated_reads:0.333333333333333	Strand:-
TTCATCTTGACCTGAGCCTTTTCA
>Location:NODE_288008_length_33935_cov_31.019037	Coordinate:11010	Reads:1	Hits:3	Allocated_reads:0.333333333333333	Strand:-
TTTCATCTTGACCTGAGCCTTTTCA
>Location:NODE_288008_length_33935_cov_31.019037	Coordinate:11011	Reads:2	Hits:3	Allocated_reads:0.666666666666667	Strand:-
TTTCATCTTGACCTGAGCCTTTTC
>Location:NODE_288008_length_33935_cov_31.019037	Coordinate:11025	Reads:1	Hits:2	Allocated_reads:0.5	Strand:+
CAAGATGAAATATTTTCATGACCGGCGTTCT
>Location:NODE_288008_length_33935_cov_31.019037	Coordinate:11030	Reads:1	Hits:2	Allocated_reads:0.5	Strand:-
TCAGAACGCCGGTCATGAAAATATTTCA
>Location:NODE_288008_length_33935_cov_31.019037	Coordinate:11043	Reads:1	Hits:4	Allocated_reads:0.25	Strand:+
TGACCGGCGTTCTGAAGAGCAGCAGTT
>Location:NODE_288008_length_33935_cov_31.019037	Coordinate:11048	Reads:1	Hits:2	Allocated_reads:0.5	Strand:+
GGCGTTCTGAAGAGCAGCAGTTTAGTGC
>Location:NODE_288008_length_33935_cov_31.019037	Coordinate:11048	Reads:1	Hits:5	Allocated_reads:0.2	Strand:-
TAAACTGCTGCTCTTCAGAACGCC
>Location:NODE_288008_length_33935_cov_31.019037	Coordinate:11052	Reads:1	Hits:3	Allocated_reads:0.333333333333333	Strand:+
TTCTGAAGAGCAGCAGTTTAGTGCGGG
>Location:NODE_288008_length_33935_cov_31.019037	Coordinate:11077	Reads:1	Hits:5	Allocated_reads:0.2	Strand:-
ATCGGCAGTAAAGCCAAAACCTGGTCACC
>Location:NODE_288008_length_33935_cov_31.019037	Coordinate:11078	Reads:1	Hits:5	Allocated_reads:0.2	Strand:+
GTGACCAGGTTTTGGCTTTACTGCCGAT
>Location:NODE_288008_length_33935_cov_31.019037	Coordinate:11080	Reads:1	Hits:5	Allocated_reads:0.2	Strand:-
GCAATCGGCAGTAAAGCCAAAACCTGGTC
>Location:NODE_288008_length_33935_cov_31.019037	Coordinate:11080	Reads:1	Hits:5	Allocated_reads:0.2	Strand:-
TGCAATCGGCAGTAAAGCCAAAACCTGGTC
>Location:NODE_288008_length_33935_cov_31.019037	Coordinate:11081	Reads:7	Hits:5	Allocated_reads:1.4	Strand:-
TGCAATCGGCAGTAAAGCCAAAACCTGGT
>Location:NODE_288008_length_33935_cov_31.019037	Coordinate:11082	Reads:1	Hits:5	Allocated_reads:0.2	Strand:-
TGCAATCGGCAGTAAAGCCAAAACCTGG
>Location:NODE_288008_length_33935_cov_31.019037	Coordinate:11123	Reads:1	Hits:5	Allocated_reads:0.2	Strand:-
GGTGTAAGGCCCAGCAAACCGTGCCT
>Location:NODE_288008_length_33935_cov_31.019037	Coordinate:11164	Reads:1	Hits:7	Allocated_reads:0.142857142857143	Strand:+
TCTGAACAGAATTATCTGATTGCTACCCC
>Location:NODE_288008_length_33935_cov_31.019037	Coordinate:11165	Reads:1	Hits:3	Allocated_reads:0.333333333333333	Strand:+
CTGAACAGAATTATCTGATTGCTACCCCGGA
>Location:NODE_288008_length_33935_cov_31.019037	Coordinate:11166	Reads:3	Hits:3	Allocated_reads:1	Strand:+
TGAACAGAATTATCTGATTGCTACCCCGGA
>Location:NODE_288008_length_33935_cov_31.019037	Coordinate:11166	Reads:2	Hits:3	Allocated_reads:0.666666666666667	Strand:+
TGAACAGAATTATCTGATTGCTACCCCGGATC
>Location:NODE_288008_length_33935_cov_31.019037	Coordinate:11167	Reads:1	Hits:3	Allocated_reads:0.333333333333333	Strand:+
GAACAGAATTATCTGATTGCTACCCCGGA
>Location:NODE_288008_length_33935_cov_31.019037	Coordinate:11167	Reads:1	Hits:3	Allocated_reads:0.333333333333333	Strand:+
GAACAGAATTATCTGATTGCTACCCCGGAT
>Location:NODE_288008_length_33935_cov_31.019037	Coordinate:11168	Reads:2	Hits:3	Allocated_reads:0.666666666666667	Strand:+
AACAGAATTATCTGATTGCTACCCCGGA
>Location:NODE_288008_length_33935_cov_31.019037	Coordinate:11168	Reads:2	Hits:3	Allocated_reads:0.666666666666667	Strand:+
AACAGAATTATCTGATTGCTACCCCGGAT
>Location:NODE_288008_length_33935_cov_31.019037	Coordinate:11169	Reads:1	Hits:3	Allocated_reads:0.333333333333333	Strand:+
ACAGAATTATCTGATTGCTACCCCGGA
>Location:NODE_288008_length_33935_cov_31.019037	Coordinate:11169	Reads:1	Hits:3	Allocated_reads:0.333333333333333	Strand:+
ACAGAATTATCTGATTGCTACCCCGGAT
>Location:NODE_288008_length_33935_cov_31.019037	Coordinate:11170	Reads:1	Hits:3	Allocated_reads:0.333333333333333	Strand:+
CAGAATTATCTGATTGCTACCCCGGATC
>Location:NODE_288008_length_33935_cov_31.019037	Coordinate:11173	Reads:1	Hits:3	Allocated_reads:0.333333333333333	Strand:+
AATTATCTGATTGCTACCCCGGAT
>Location:NODE_288008_length_33935_cov_31.019037	Coordinate:11173	Reads:1	Hits:3	Allocated_reads:0.333333333333333	Strand:+
AATTATCTGATTGCTACCCCGGATCGC
>Location:NODE_288008_length_33935_cov_31.019037	Coordinate:11175	Reads:9	Hits:3	Allocated_reads:3	Strand:+
TTATCTGATTGCTACCCCGGATCGCC
>Location:NODE_288008_length_33935_cov_31.019037	Coordinate:11175	Reads:1	Hits:3	Allocated_reads:0.333333333333333	Strand:+
TTATCTGATTGCTACCCCGGATCGCCT
>Location:NODE_288008_length_33935_cov_31.019037	Coordinate:11175	Reads:1	Hits:1	Allocated_reads:1	Strand:+
TTATCTGATTGCTACCCCGGATCGCCAGA
>Location:NODE_288008_length_33935_cov_31.019037	Coordinate:11175	Reads:1	Hits:3	Allocated_reads:0.333333333333333	Strand:+
TTATCTGATTGCTACCCCGGATCGCCAGAAAA
>Location:NODE_288008_length_33935_cov_31.019037	Coordinate:11176	Reads:1	Hits:3	Allocated_reads:0.333333333333333	Strand:+
TATCTGATTGCTACCCCGGATCGCC
>Location:NODE_288008_length_33935_cov_31.019037	Coordinate:11223	Reads:1	Hits:4	Allocated_reads:0.25	Strand:+
TGTGTGTGGTCTCCCTCTTGATTGTCAC
>Location:NODE_288008_length_33935_cov_31.019037	Coordinate:11223	Reads:2	Hits:4	Allocated_reads:0.5	Strand:+
TGTGTGTGGTCTCCCTCTTGATTGTCACT
>Location:NODE_288008_length_33935_cov_31.019037	Coordinate:11251	Reads:1	Hits:1	Allocated_reads:1	Strand:+
TTCCTATGAGCCGGGTTGTGACAGTATG
>Location:NODE_288008_length_33935_cov_31.019037	Coordinate:11252	Reads:1	Hits:11	Allocated_reads:0.0909090909090909	Strand:+
TCCTATGAGCCGGGTTGTGACATT
>Location:NODE_288008_length_33935_cov_31.019037	Coordinate:11252	Reads:7	Hits:1	Allocated_reads:7	Strand:+
TCCTATGAGCCGGGTTGTGACAGTATGT
>Location:NODE_288008_length_33935_cov_31.019037	Coordinate:11252	Reads:2	Hits:1	Allocated_reads:2	Strand:+
TCCTATGAGCCGGGTTGTGACAGTATGTAAC
>Location:NODE_288008_length_33935_cov_31.019037	Coordinate:12079	Reads:1	Hits:1	Allocated_reads:1	Strand:+
TTGATGCTGTACCGGTCCATCTTGGTGAAGA
>Location:NODE_288008_length_33935_cov_31.019037	Coordinate:12100	Reads:1	Hits:1	Allocated_reads:1	Strand:+
TTGGTGAAGAGAGAGCTGAGCATGAAAGC
>Location:NODE_288008_length_33935_cov_31.019037	Coordinate:12101	Reads:1	Hits:3	Allocated_reads:0.333333333333333	Strand:+
TGGTGAAGAGAGAGCTGAGCATGAAAGC
>Location:NODE_288008_length_33935_cov_31.019037	Coordinate:12312	Reads:1	Hits:1	Allocated_reads:1	Strand:+
TCTGACAAGGACGCCTCCTGGATTAGG
>Location:NODE_288008_length_33935_cov_31.019037	Coordinate:12398	Reads:1	Hits:1	Allocated_reads:1	Strand:+
ATTATATCTCTCTGCTGGCCTGGAAACGCC
