# Supplementary material for: First characterization of PIWI-interacting RNA clusters in a cichlid fish with a B chromosome
Source: BMC Biol. 2022 Sep 21;20:204. doi: 10.1186/s12915-022-01403-2 (PMC9490952; doi:10.1186/s12915-022-01403-2)
Supplement: Supplementary file 1 — Additional file 1. Zipped folder with fasta and interactive html piRNA cluster information for the A. latifasciata genome. The nomenclature is as follows: number-pirna-cluster_sex_B-presence (f, female; m, male; 0b, without B chromosome; 1b, with B chromosome). [file 12915_2022_1403_MOESM1_ESM.zip › 110_f1b.fasta]

>Location:NODE_288008_length_33935_cov_31.019037	Coordinate:7628	Reads:1	Hits:9	Allocated_reads:0.111111111111111	Strand:+
CTTGTGTTTTGCTTTTTCTGTTACC
>Location:NODE_288008_length_33935_cov_31.019037	Coordinate:7649	Reads:1	Hits:20	Allocated_reads:0.05	Strand:+
TACCTGTTTCTTGCAGGTAGGTGGAGCT
>Location:NODE_288008_length_33935_cov_31.019037	Coordinate:7652	Reads:1	Hits:22	Allocated_reads:0.0454545454545455	Strand:+
CTGTTTCTTGCAGGTAGGTGGAGC
>Location:NODE_288008_length_33935_cov_31.019037	Coordinate:7652	Reads:1	Hits:21	Allocated_reads:0.0476190476190476	Strand:+
CTGTTTCTTGCAGGTAGGTGGAGCTGACC
>Location:NODE_288008_length_33935_cov_31.019037	Coordinate:7653	Reads:3	Hits:21	Allocated_reads:0.142857142857143	Strand:+
TGTTTCTTGCAGGTAGGTGGAGCT
>Location:NODE_288008_length_33935_cov_31.019037	Coordinate:7653	Reads:1	Hits:21	Allocated_reads:0.0476190476190476	Strand:+
TGTTTCTTGCAGGTAGGTGGAGCTGA
>Location:NODE_288008_length_33935_cov_31.019037	Coordinate:7653	Reads:24	Hits:21	Allocated_reads:1.14285714285714	Strand:+
TGTTTCTTGCAGGTAGGTGGAGCTGACC
>Location:NODE_288008_length_33935_cov_31.019037	Coordinate:7653	Reads:7	Hits:19	Allocated_reads:0.368421052631579	Strand:+
TGTTTCTTGCAGGTAGGTGGAGCTGACCC
>Location:NODE_288008_length_33935_cov_31.019037	Coordinate:7653	Reads:1	Hits:18	Allocated_reads:0.0555555555555556	Strand:+
TGTTTCTTGCAGGTAGGTGGAGCTGACCCAC
>Location:NODE_288008_length_33935_cov_31.019037	Coordinate:7653	Reads:2	Hits:17	Allocated_reads:0.117647058823529	Strand:+
TGTTTCTTGCAGGTAGGTGGAGCTGACCCAAT
>Location:NODE_288008_length_33935_cov_31.019037	Coordinate:7654	Reads:1	Hits:22	Allocated_reads:0.0454545454545455	Strand:+
GTTTCTTGCAGGTAGGTGGAGCTGACC
>Location:NODE_288008_length_33935_cov_31.019037	Coordinate:7656	Reads:1	Hits:24	Allocated_reads:0.0416666666666667	Strand:+
TTCTTGCAGGTAGGTGGAGCTGACC
>Location:NODE_288008_length_33935_cov_31.019037	Coordinate:7656	Reads:3	Hits:20	Allocated_reads:0.15	Strand:+
TTCTTGCAGGTAGGTGGAGCTGACCCAAT
>Location:NODE_288008_length_33935_cov_31.019037	Coordinate:7656	Reads:1	Hits:21	Allocated_reads:0.0476190476190476	Strand:+
TTCTTGCAGGTAGGTGGAGCTGACCCAACC
>Location:NODE_288008_length_33935_cov_31.019037	Coordinate:7657	Reads:1	Hits:20	Allocated_reads:0.05	Strand:+
TCTTGCAGGTAGGTGGAGCTGACCCAAT
>Location:NODE_288008_length_33935_cov_31.019037	Coordinate:7716	Reads:1	Hits:16	Allocated_reads:0.0625	Strand:+
CCAGTGTATATAAAGACAGCTTGACTGAA
>Location:NODE_288008_length_33935_cov_31.019037	Coordinate:7717	Reads:1	Hits:16	Allocated_reads:0.0625	Strand:+
CAGTGTATATAAAGACACCTTGACTGAAC
>Location:NODE_288008_length_33935_cov_31.019037	Coordinate:7758	Reads:1	Hits:1	Allocated_reads:1	Strand:+
TCTGGCTCTGGCTCTCTCTGTCTGGCACCC
>Location:NODE_288008_length_33935_cov_31.019037	Coordinate:7766	Reads:1	Hits:2	Allocated_reads:0.5	Strand:+
TGGCTCTCTCTGTCTGGCACCCATCATGT
>Location:NODE_288008_length_33935_cov_31.019037	Coordinate:7770	Reads:1	Hits:3	Allocated_reads:0.333333333333333	Strand:+
TCTCTCTGTCTGGCACCCATCATGTTC
>Location:NODE_288008_length_33935_cov_31.019037	Coordinate:7775	Reads:2	Hits:4	Allocated_reads:0.5	Strand:+
CTGTCTGGCACCCATCATGTTCATTTGGAA
>Location:NODE_288008_length_33935_cov_31.019037	Coordinate:7775	Reads:1	Hits:4	Allocated_reads:0.25	Strand:+
CTGTCTGGCACCCATCATGTTCATTTGGAAGT
>Location:NODE_288008_length_33935_cov_31.019037	Coordinate:7776	Reads:1	Hits:4	Allocated_reads:0.25	Strand:+
TGTCTGGCACCCATCATGTTCATTTGGA
>Location:NODE_288008_length_33935_cov_31.019037	Coordinate:7776	Reads:1	Hits:4	Allocated_reads:0.25	Strand:+
TGTCTGGCACCCATCATGTTCATTTGGAA
>Location:NODE_288008_length_33935_cov_31.019037	Coordinate:7778	Reads:1	Hits:4	Allocated_reads:0.25	Strand:+
TCTGGCACCCATCATGTTCATTTGGAAGTTT
>Location:NODE_288008_length_33935_cov_31.019037	Coordinate:7779	Reads:1	Hits:5	Allocated_reads:0.2	Strand:+
CTGGCACCCATCATGTTCATTTGGA
>Location:NODE_288008_length_33935_cov_31.019037	Coordinate:7791	Reads:1	Hits:4	Allocated_reads:0.25	Strand:-
GCCATAACTGAAACTTCCAAATGAACAT
>Location:NODE_288008_length_33935_cov_31.019037	Coordinate:7794	Reads:1	Hits:9	Allocated_reads:0.111111111111111	Strand:+
TTCATTTGGAAGTTTCAGTTATGGCT
>Location:NODE_288008_length_33935_cov_31.019037	Coordinate:7799	Reads:2	Hits:16	Allocated_reads:0.125	Strand:+
TTGGAAGTTTCAGTTATGGCTGTT
>Location:NODE_288008_length_33935_cov_31.019037	Coordinate:7799	Reads:1	Hits:13	Allocated_reads:0.0769230769230769	Strand:+
TTGGAAGTTTCAGTTATGGCTGTTATGTC
>Location:NODE_288008_length_33935_cov_31.019037	Coordinate:7803	Reads:1	Hits:18	Allocated_reads:0.0555555555555556	Strand:+
AAGTTTCAGTTATGGCTGTTATGTCCT
>Location:NODE_288008_length_33935_cov_31.019037	Coordinate:7806	Reads:1	Hits:19	Allocated_reads:0.0526315789473684	Strand:+
TTTCAGTTATGGCTGTTATGTCCT
>Location:NODE_288008_length_33935_cov_31.019037	Coordinate:7806	Reads:2	Hits:19	Allocated_reads:0.105263157894737	Strand:+
TTTCAGTTATGGCTGTTATGTCCTTT
>Location:NODE_288008_length_33935_cov_31.019037	Coordinate:7806	Reads:5	Hits:19	Allocated_reads:0.263157894736842	Strand:+
TTTCAGTTATGGCTGTTATGTCCTTTA
>Location:NODE_288008_length_33935_cov_31.019037	Coordinate:7806	Reads:3	Hits:13	Allocated_reads:0.230769230769231	Strand:+
TTTCAGTTATGGCTGTTATGTCCTTTAAA
>Location:NODE_288008_length_33935_cov_31.019037	Coordinate:7809	Reads:1	Hits:13	Allocated_reads:0.0769230769230769	Strand:+
CAGTTATGGCTGTTATGTCCTTTAAATT
>Location:NODE_288008_length_33935_cov_31.019037	Coordinate:7835	Reads:1	Hits:1	Allocated_reads:1	Strand:+
TTCTGTTTAAGTTGCCTTACCTTATTTT
>Location:NODE_288008_length_33935_cov_31.019037	Coordinate:7883	Reads:1	Hits:1	Allocated_reads:1	Strand:+
TTAAAAGCCTGTGTGTGGTCTCCCTCTTACT
>Location:NODE_288008_length_33935_cov_31.019037	Coordinate:7892	Reads:1	Hits:1	Allocated_reads:1	Strand:+
TGTGTGTGGTCTCCCTCTTACTTGTCAC
>Location:NODE_288008_length_33935_cov_31.019037	Coordinate:7892	Reads:2	Hits:1	Allocated_reads:2	Strand:+
TGTGTGTGGTCTCCCTCTTACTTGTCACT
>Location:NODE_288008_length_33935_cov_31.019037	Coordinate:7919	Reads:2	Hits:5	Allocated_reads:0.4	Strand:+
CTTCCTATGAGCCGGGTTGTGACAAATGGG
>Location:NODE_288008_length_33935_cov_31.019037	Coordinate:7920	Reads:1	Hits:8	Allocated_reads:0.125	Strand:+
TTCCTATGAGCCGGGTTGTGACAAA
>Location:NODE_288008_length_33935_cov_31.019037	Coordinate:7920	Reads:2	Hits:7	Allocated_reads:0.285714285714286	Strand:+
TTCCTATGAGCCGGGTTGTGACAAAT
>Location:NODE_288008_length_33935_cov_31.019037	Coordinate:7920	Reads:3	Hits:6	Allocated_reads:0.5	Strand:+
TTCCTATGAGCCGGGTTGTGACAAATGG
>Location:NODE_288008_length_33935_cov_31.019037	Coordinate:7920	Reads:4	Hits:5	Allocated_reads:0.8	Strand:+
TTCCTATGAGCCGGGTTGTGACAAATGGG
>Location:NODE_288008_length_33935_cov_31.019037	Coordinate:7920	Reads:1	Hits:5	Allocated_reads:0.2	Strand:+
TTCCTATGAGCCGGGTTGTGACAAATGGGGTGG
>Location:NODE_288008_length_33935_cov_31.019037	Coordinate:7921	Reads:1	Hits:8	Allocated_reads:0.125	Strand:+
TCCTATGAGCCGGGTTGTGACAAA
>Location:NODE_288008_length_33935_cov_31.019037	Coordinate:7921	Reads:3	Hits:6	Allocated_reads:0.5	Strand:+
TCCTATGAGCCGGGTTGTGACAAATG
>Location:NODE_288008_length_33935_cov_31.019037	Coordinate:7921	Reads:4	Hits:6	Allocated_reads:0.666666666666667	Strand:+
TCCTATGAGCCGGGTTGTGACAAATGG
>Location:NODE_288008_length_33935_cov_31.019037	Coordinate:7921	Reads:16	Hits:5	Allocated_reads:3.2	Strand:+
TCCTATGAGCCGGGTTGTGACAAATGGG
>Location:NODE_288008_length_33935_cov_31.019037	Coordinate:7923	Reads:1	Hits:5	Allocated_reads:0.2	Strand:+
CTATGAGCCGGGTTGTGACAAATGGGGGCG
>Location:NODE_288008_length_33935_cov_31.019037	Coordinate:7923	Reads:1	Hits:5	Allocated_reads:0.2	Strand:+
CTATGAGCCGGGTTGTGACAAATGGGGGCT
>Location:NODE_288008_length_33935_cov_31.019037	Coordinate:7924	Reads:1	Hits:5	Allocated_reads:0.2	Strand:+
TATGAGCCGGGTTGTGACAAATGGGGGC
>Location:NODE_288008_length_33935_cov_31.019037	Coordinate:7924	Reads:1	Hits:5	Allocated_reads:0.2	Strand:+
TATGAGCCGGGTTGTGACAAATGGGGGCT
>Location:NODE_288008_length_33935_cov_31.019037	Coordinate:7926	Reads:1	Hits:5	Allocated_reads:0.2	Strand:+
TGAGCCGGGTTGTGACAAGTGGGGGCT
>Location:NODE_288008_length_33935_cov_31.019037	Coordinate:7967	Reads:1	Hits:4	Allocated_reads:0.25	Strand:+
TCCTGGTTTGGTAAGCTTTCTAACATT
>Location:NODE_288008_length_33935_cov_31.019037	Coordinate:7967	Reads:1	Hits:4	Allocated_reads:0.25	Strand:+
TCCTGGTTTGGTAAGCTTTCTAACATTTGA
>Location:NODE_288008_length_33935_cov_31.019037	Coordinate:7967	Reads:1	Hits:4	Allocated_reads:0.25	Strand:+
TCCTGGTTTGGTAAGCTTTCTAACATTTGATT
>Location:NODE_288008_length_33935_cov_31.019037	Coordinate:7970	Reads:1	Hits:4	Allocated_reads:0.25	Strand:+
TGGTTTGGTAAGCTTTCTAACATTTGA
>Location:NODE_288008_length_33935_cov_31.019037	Coordinate:7970	Reads:1	Hits:4	Allocated_reads:0.25	Strand:+
TGGTTTGGTAAGCTTTCTAACATTTGAT
>Location:NODE_288008_length_33935_cov_31.019037	Coordinate:7970	Reads:3	Hits:4	Allocated_reads:0.75	Strand:+
TGGTTTGGTAAGCTTTCTAACATTTGATT
>Location:NODE_288008_length_33935_cov_31.019037	Coordinate:7970	Reads:2	Hits:4	Allocated_reads:0.5	Strand:+
TGGTTTGGTAAGCTTTCTAACATTTGATTGAGA
>Location:NODE_288008_length_33935_cov_31.019037	Coordinate:7974	Reads:1	Hits:4	Allocated_reads:0.25	Strand:+
TTGGTAAGCTTTCTAACATTTGATTG
>Location:NODE_288008_length_33935_cov_31.019037	Coordinate:7974	Reads:3	Hits:4	Allocated_reads:0.75	Strand:+
TTGGTAAGCTTTCTAACATTTGATTGAGA
>Location:NODE_288008_length_33935_cov_31.019037	Coordinate:7980	Reads:1	Hits:4	Allocated_reads:0.25	Strand:-
CTCTCAATCAAATGTTAGAAAGCT
>Location:NODE_288008_length_33935_cov_31.019037	Coordinate:7982	Reads:1	Hits:4	Allocated_reads:0.25	Strand:+
CTTTCTAACATTTGATTGAGAGCT
>Location:NODE_288008_length_33935_cov_31.019037	Coordinate:7984	Reads:1	Hits:4	Allocated_reads:0.25	Strand:+
TTCTAACATTTGATTGAGAGCTGGT
>Location:NODE_288008_length_33935_cov_31.019037	Coordinate:7984	Reads:2	Hits:4	Allocated_reads:0.5	Strand:+
TTCTAACATTTGATTGAGAGCTGGTCTGT
>Location:NODE_288008_length_33935_cov_31.019037	Coordinate:7987	Reads:1	Hits:4	Allocated_reads:0.25	Strand:+
TAACATTTGATTGAGAGCTGGTCT
>Location:NODE_288008_length_33935_cov_31.019037	Coordinate:7987	Reads:1	Hits:4	Allocated_reads:0.25	Strand:+
TAACATTTGATTGAGAGCTGGTCTGT
>Location:NODE_288008_length_33935_cov_31.019037	Coordinate:7987	Reads:9	Hits:4	Allocated_reads:2.25	Strand:+
TAACATTTGATTGAGAGCTGGTCTGTT
>Location:NODE_288008_length_33935_cov_31.019037	Coordinate:7987	Reads:1	Hits:4	Allocated_reads:0.25	Strand:+
TAACATTTGATTGAGAGCTGGTCTGTTT
>Location:NODE_288008_length_33935_cov_31.019037	Coordinate:7987	Reads:1	Hits:4	Allocated_reads:0.25	Strand:+
TAACATTTGATTGAGAGCTGGTCTGTTTGC
>Location:NODE_288008_length_33935_cov_31.019037	Coordinate:7989	Reads:1	Hits:4	Allocated_reads:0.25	Strand:-
TGCAAACAGACCAGCTCTCAATCAAATGT
>Location:NODE_288008_length_33935_cov_31.019037	Coordinate:7992	Reads:1	Hits:4	Allocated_reads:0.25	Strand:+
TTTGATTGAGAGCTGGTCTGTTTGCAGC
>Location:NODE_288008_length_33935_cov_31.019037	Coordinate:7992	Reads:1	Hits:4	Allocated_reads:0.25	Strand:+
TTTGATTGAGAGCTGGTCTGTTTGCAGCT
>Location:NODE_288008_length_33935_cov_31.019037	Coordinate:8003	Reads:1	Hits:2	Allocated_reads:0.5	Strand:-
TAGTTGCAATCAGCTGCAAACAGACCAGC
>Location:NODE_288008_length_33935_cov_31.019037	Coordinate:8006	Reads:1	Hits:2	Allocated_reads:0.5	Strand:-
CACTAGTTGCAATCAGCTGCAAACAGACC
>Location:NODE_288008_length_33935_cov_31.019037	Coordinate:8023	Reads:2	Hits:1	Allocated_reads:2	Strand:+
TTGCAACTAGTGCTGTTTGATGTCATCTGT
>Location:NODE_288008_length_33935_cov_31.019037	Coordinate:8024	Reads:1	Hits:1	Allocated_reads:1	Strand:+
TGCAACTAGTGCTGTTTGATGTCATCTGTT
>Location:NODE_288008_length_33935_cov_31.019037	Coordinate:8067	Reads:7	Hits:2	Allocated_reads:3.5	Strand:+
CTAGTTGTGTCTTGGCTAGGACTTGCCT
>Location:NODE_288008_length_33935_cov_31.019037	Coordinate:8072	Reads:2	Hits:2	Allocated_reads:1	Strand:+
TGTGTCTTGGCTAGGACTTGCCTTGTAGG
>Location:NODE_288008_length_33935_cov_31.019037	Coordinate:8072	Reads:1	Hits:2	Allocated_reads:0.5	Strand:+
TGTGTCTTGGCTAGGACTTGCCTTGTAGGC
>Location:NODE_288008_length_33935_cov_31.019037	Coordinate:8073	Reads:5	Hits:2	Allocated_reads:2.5	Strand:+
GTGTCTTGGCTAGGACTTGCCTTGTAGGC
>Location:NODE_288008_length_33935_cov_31.019037	Coordinate:8074	Reads:1	Hits:4	Allocated_reads:0.25	Strand:+
TGTCTTGGCTAGGACTTGCCTTGT
>Location:NODE_288008_length_33935_cov_31.019037	Coordinate:8074	Reads:1	Hits:4	Allocated_reads:0.25	Strand:+
TGTCTTGGCTAGGACTTGCCTTGTAGG
>Location:NODE_288008_length_33935_cov_31.019037	Coordinate:8074	Reads:111	Hits:4	Allocated_reads:27.75	Strand:+
TGTCTTGGCTAGGACTTGCCTTGTAGGC
>Location:NODE_288008_length_33935_cov_31.019037	Coordinate:8074	Reads:1	Hits:4	Allocated_reads:0.25	Strand:+
TGTCTTGGCTAGGACTTGCCTTGTAGGCA
>Location:NODE_288008_length_33935_cov_31.019037	Coordinate:8074	Reads:2	Hits:4	Allocated_reads:0.5	Strand:+
TGTCTTGGCTAGGACTTGCCTTGTAGGCAATT
>Location:NODE_288008_length_33935_cov_31.019037	Coordinate:8075	Reads:11	Hits:4	Allocated_reads:2.75	Strand:+
GTCTTGGCTAGGACTTGCCTTGTAGGC
>Location:NODE_288008_length_33935_cov_31.019037	Coordinate:8075	Reads:1	Hits:4	Allocated_reads:0.25	Strand:+
GTCTTGGCTAGGACTTGCCTTGTAGGCAATT
>Location:NODE_288008_length_33935_cov_31.019037	Coordinate:8076	Reads:1	Hits:4	Allocated_reads:0.25	Strand:+
TCTTGGCTAGGACTTGCCTTGTAGG
>Location:NODE_288008_length_33935_cov_31.019037	Coordinate:8076	Reads:1	Hits:4	Allocated_reads:0.25	Strand:+
TCTTGGCTAGGACTTGCCTTGTAGGC
>Location:NODE_288008_length_33935_cov_31.019037	Coordinate:8076	Reads:1	Hits:4	Allocated_reads:0.25	Strand:+
TCTTGGCTAGGACTTGCCTTGTAGGCAA
>Location:NODE_288008_length_33935_cov_31.019037	Coordinate:8076	Reads:21	Hits:4	Allocated_reads:5.25	Strand:+
TCTTGGCTAGGACTTGCCTTGTAGGCAAT
>Location:NODE_288008_length_33935_cov_31.019037	Coordinate:8076	Reads:5	Hits:4	Allocated_reads:1.25	Strand:+
TCTTGGCTAGGACTTGCCTTGTAGGCAATT
>Location:NODE_288008_length_33935_cov_31.019037	Coordinate:8078	Reads:1	Hits:4	Allocated_reads:0.25	Strand:+
TTGGCTAGGACTTGCCTTGTAGGCA
>Location:NODE_288008_length_33935_cov_31.019037	Coordinate:8078	Reads:2	Hits:4	Allocated_reads:0.5	Strand:+
TTGGCTAGGACTTGCCTTGTAGGCAA
>Location:NODE_288008_length_33935_cov_31.019037	Coordinate:8078	Reads:5	Hits:4	Allocated_reads:1.25	Strand:+
TTGGCTAGGACTTGCCTTGTAGGCAAT
>Location:NODE_288008_length_33935_cov_31.019037	Coordinate:8078	Reads:11	Hits:4	Allocated_reads:2.75	Strand:+
TTGGCTAGGACTTGCCTTGTAGGCAATT
>Location:NODE_288008_length_33935_cov_31.019037	Coordinate:8078	Reads:3	Hits:3	Allocated_reads:1	Strand:+
TTGGCTAGGACTTGCCTTGTAGGCAATTGT
>Location:NODE_288008_length_33935_cov_31.019037	Coordinate:8079	Reads:1	Hits:4	Allocated_reads:0.25	Strand:+
TGGCTAGGACTTGCCTTGTAGGCAATT
>Location:NODE_288008_length_33935_cov_31.019037	Coordinate:8079	Reads:1	Hits:3	Allocated_reads:0.333333333333333	Strand:+
TGGCTAGGACTTGCCTTGTAGGCAATTGT
>Location:NODE_288008_length_33935_cov_31.019037	Coordinate:8087	Reads:3	Hits:2	Allocated_reads:1.5	Strand:-
AATCAACTCAACAATTGCCTACAAGGCAAGT
>Location:NODE_288008_length_33935_cov_31.019037	Coordinate:8089	Reads:1	Hits:2	Allocated_reads:0.5	Strand:+
TTGCCTTGTAGGCAATTGTTGAGTTGATTG
>Location:NODE_288008_length_33935_cov_31.019037	Coordinate:8090	Reads:1	Hits:2	Allocated_reads:0.5	Strand:+
TGCCTTGTAGGCAATTGTTGAGTTGATTGC
>Location:NODE_288008_length_33935_cov_31.019037	Coordinate:8147	Reads:1	Hits:1	Allocated_reads:1	Strand:+
TGATATTCTGGGTTTGCTGTGTATTGTTTT
>Location:NODE_288008_length_33935_cov_31.019037	Coordinate:8189	Reads:1	Hits:1	Allocated_reads:1	Strand:+
TGGTTAGGAAGATTAAGTGGTGGCAGT
>Location:NODE_288008_length_33935_cov_31.019037	Coordinate:8218	Reads:1	Hits:1	Allocated_reads:1	Strand:+
TGTTAATACTGTTGTTTTGCTATAGACT
>Location:NODE_288008_length_33935_cov_31.019037	Coordinate:8264	Reads:1	Hits:1	Allocated_reads:1	Strand:+
ATTCATGAAATTTCTGTTGCGGTGAAC
>Location:NODE_288008_length_33935_cov_31.019037	Coordinate:8264	Reads:1	Hits:1	Allocated_reads:1	Strand:+
ATTCATGAAATTTCTGTTGCGGTGAACA
>Location:NODE_288008_length_33935_cov_31.019037	Coordinate:8266	Reads:1	Hits:1	Allocated_reads:1	Strand:+
TCATGAAATTTCTGTTGCGGTGAACAC
>Location:NODE_288008_length_33935_cov_31.019037	Coordinate:8266	Reads:1	Hits:1	Allocated_reads:1	Strand:+
TCATGAAATTTCTGTTGCGGTGAACACGGT
>Location:NODE_288008_length_33935_cov_31.019037	Coordinate:8310	Reads:1	Hits:2	Allocated_reads:0.5	Strand:+
CGGGAGCACGTCCCCAGAATTGAGGGGGT
>Location:NODE_288008_length_33935_cov_31.019037	Coordinate:8319	Reads:2	Hits:2	Allocated_reads:1	Strand:-
CAAACAGCGACCCCCTCAATTCTGGGGAC
>Location:NODE_288008_length_33935_cov_31.019037	Coordinate:8338	Reads:1	Hits:1	Allocated_reads:1	Strand:+
TCGCTGTTTGTGCAGTTGCTTTTCTCTTT
>Location:NODE_288008_length_33935_cov_31.019037	Coordinate:8359	Reads:1	Hits:3	Allocated_reads:0.333333333333333	Strand:-
ATGCACTAAAAACTGCCAGAAAGAGAA
>Location:NODE_288008_length_33935_cov_31.019037	Coordinate:8359	Reads:1	Hits:3	Allocated_reads:0.333333333333333	Strand:-
TGCACTAAAAACTGCCAGAAGGAGAA
>Location:NODE_288008_length_33935_cov_31.019037	Coordinate:8359	Reads:3	Hits:3	Allocated_reads:1	Strand:-
TGCACTAAAAACTGCCAGAAAGAGAA
>Location:NODE_288008_length_33935_cov_31.019037	Coordinate:8361	Reads:1	Hits:3	Allocated_reads:0.333333333333333	Strand:-
TGCACTAAAAACTGCCAGAAAGAG
>Location:NODE_288008_length_33935_cov_31.019037	Coordinate:8376	Reads:1	Hits:1	Allocated_reads:1	Strand:+
TTTAGTGCATAAGTACCCACTGTAAGTAACT
>Location:NODE_288008_length_33935_cov_31.019037	Coordinate:8377	Reads:1	Hits:1	Allocated_reads:1	Strand:+
TTAGTGCATAAGTACCCACTGTAAGTAACT
>Location:NODE_288008_length_33935_cov_31.019037	Coordinate:8377	Reads:1	Hits:1	Allocated_reads:1	Strand:+
TTAGTGCATAAGTACCCACTGTAAGTAACTGCA
>Location:NODE_288008_length_33935_cov_31.019037	Coordinate:8391	Reads:1	Hits:1	Allocated_reads:1	Strand:+
CCCACTGTAAGTAACTGCATGAAGACTAGG
>Location:NODE_288008_length_33935_cov_31.019037	Coordinate:8398	Reads:2	Hits:6	Allocated_reads:0.333333333333333	Strand:+
TAAGTAACTGCATGAAGACTAGGCTT
>Location:NODE_288008_length_33935_cov_31.019037	Coordinate:8398	Reads:4	Hits:4	Allocated_reads:1	Strand:+
TAAGTAACTGCATGAAGACTAGGCTTTAGT
>Location:NODE_288008_length_33935_cov_31.019037	Coordinate:8398	Reads:1	Hits:4	Allocated_reads:0.25	Strand:+
TAAGTAACTGCATGAAGACTAGGCTTTAGTT
>Location:NODE_288008_length_33935_cov_31.019037	Coordinate:8399	Reads:1	Hits:6	Allocated_reads:0.166666666666667	Strand:+
AAGTAACTGCATGAAGACTAGGCT
>Location:NODE_288008_length_33935_cov_31.019037	Coordinate:8400	Reads:8	Hits:4	Allocated_reads:2	Strand:+
AGTAACTGCATGAAGACTAGGCTTTAGT
>Location:NODE_288008_length_33935_cov_31.019037	Coordinate:8400	Reads:1	Hits:4	Allocated_reads:0.25	Strand:-
CTAAAGCCTAGTCTTCATGCAGTTACT
>Location:NODE_288008_length_33935_cov_31.019037	Coordinate:8403	Reads:1	Hits:4	Allocated_reads:0.25	Strand:+
AACTGCATGAAGACTAGGCTTTAGTT
>Location:NODE_288008_length_33935_cov_31.019037	Coordinate:8410	Reads:1	Hits:4	Allocated_reads:0.25	Strand:+
TGAAGACTAGGCTTTAGTTAAGTAGATT
>Location:NODE_288008_length_33935_cov_31.019037	Coordinate:8410	Reads:2	Hits:4	Allocated_reads:0.5	Strand:+
TGAAGACTAGGCTTTAGTTAAGTAGATTT
>Location:NODE_288008_length_33935_cov_31.019037	Coordinate:8413	Reads:2	Hits:4	Allocated_reads:0.5	Strand:+
AGACTAGGCTTTAGTTAAGTAGATTTTGGT
>Location:NODE_288008_length_33935_cov_31.019037	Coordinate:8414	Reads:1	Hits:4	Allocated_reads:0.25	Strand:+
GACTAGGCTTTAGTTAAGTAGATTTTGG
>Location:NODE_288008_length_33935_cov_31.019037	Coordinate:8414	Reads:2	Hits:4	Allocated_reads:0.5	Strand:+
GACTAGGCTTTAGTTAAGTAGATTTTGGT
>Location:NODE_288008_length_33935_cov_31.019037	Coordinate:8414	Reads:1	Hits:4	Allocated_reads:0.25	Strand:+
GACTAGGCTTTAGTTAAGTAGATTTTGGTTAGG
>Location:NODE_288008_length_33935_cov_31.019037	Coordinate:8415	Reads:2	Hits:4	Allocated_reads:0.5	Strand:+
ACTAGGCTTTAGTTAAGTAGATTTTGGT
>Location:NODE_288008_length_33935_cov_31.019037	Coordinate:8416	Reads:1	Hits:4	Allocated_reads:0.25	Strand:+
CTAGGCTTTAGTTAAGTAGATTTTGGT
>Location:NODE_288008_length_33935_cov_31.019037	Coordinate:8417	Reads:1	Hits:4	Allocated_reads:0.25	Strand:+
TAGGCTTTAGTTAAGTAGATTTTGGT
>Location:NODE_288008_length_33935_cov_31.019037	Coordinate:8417	Reads:2	Hits:4	Allocated_reads:0.5	Strand:+
TAGGCTTTAGTTAAGTAGATTTTGGTTAGGC
>Location:NODE_288008_length_33935_cov_31.019037	Coordinate:8418	Reads:1	Hits:4	Allocated_reads:0.25	Strand:+
AGGCTTTAGTTAAGTAGATTTTGGTTAGGC
>Location:NODE_288008_length_33935_cov_31.019037	Coordinate:8423	Reads:1	Hits:4	Allocated_reads:0.25	Strand:+
TTAGTTAAGTAGATTTTGGTTAGGCA
>Location:NODE_288008_length_33935_cov_31.019037	Coordinate:8423	Reads:1	Hits:4	Allocated_reads:0.25	Strand:+
TTAGTTAAGTAGATTTTGGTTAGGCAGT
>Location:NODE_288008_length_33935_cov_31.019037	Coordinate:8424	Reads:1	Hits:4	Allocated_reads:0.25	Strand:+
TAGTTAAGTAGATTTTGGTTAGGCAGT
>Location:NODE_288008_length_33935_cov_31.019037	Coordinate:8424	Reads:1	Hits:4	Allocated_reads:0.25	Strand:+
TAGTTAAGTAGATTTTGGTTAGGCAGTT
>Location:NODE_288008_length_33935_cov_31.019037	Coordinate:8427	Reads:1	Hits:4	Allocated_reads:0.25	Strand:+
TTAAGTAGATTTTGGTTAGGCAGT
>Location:NODE_288008_length_33935_cov_31.019037	Coordinate:8427	Reads:2	Hits:4	Allocated_reads:0.5	Strand:+
TTAAGTAGATTTTGGTTAGGCAGTT
>Location:NODE_288008_length_33935_cov_31.019037	Coordinate:8427	Reads:1	Hits:4	Allocated_reads:0.25	Strand:+
TTAAGTAGATTTTGGTTAGGCAGTTAG
>Location:NODE_288008_length_33935_cov_31.019037	Coordinate:8427	Reads:1	Hits:4	Allocated_reads:0.25	Strand:+
TTAAGTAGATTTTGGTTAGGCAGTTAGG
>Location:NODE_288008_length_33935_cov_31.019037	Coordinate:8427	Reads:3	Hits:4	Allocated_reads:0.75	Strand:+
TTAAGTAGATTTTGGTTAGGCAGTTAGT
>Location:NODE_288008_length_33935_cov_31.019037	Coordinate:8427	Reads:5	Hits:4	Allocated_reads:1.25	Strand:+
TTAAGTAGATTTTGGTTAGGCAGTTAGTG
>Location:NODE_288008_length_33935_cov_31.019037	Coordinate:8427	Reads:1	Hits:4	Allocated_reads:0.25	Strand:+
TTAAGTAGATTTTGGTTAGGCAGTTAGTGA
>Location:NODE_288008_length_33935_cov_31.019037	Coordinate:8427	Reads:1	Hits:4	Allocated_reads:0.25	Strand:+
TTAAGTAGATTTTGGTTAGGCAGTTAGTGT
>Location:NODE_288008_length_33935_cov_31.019037	Coordinate:8427	Reads:2	Hits:4	Allocated_reads:0.5	Strand:+
TTAAGTAGATTTTGGTTAGGCAGTTAGTGGG
>Location:NODE_288008_length_33935_cov_31.019037	Coordinate:8428	Reads:3	Hits:4	Allocated_reads:0.75	Strand:+
TAAGTAGATTTTGGTTAGGCAGTT
>Location:NODE_288008_length_33935_cov_31.019037	Coordinate:8428	Reads:2	Hits:4	Allocated_reads:0.5	Strand:+
TAAGTAGATTTTGGTTAGGCAGTTAG
>Location:NODE_288008_length_33935_cov_31.019037	Coordinate:8428	Reads:11	Hits:4	Allocated_reads:2.75	Strand:+
TAAGTAGATTTTGGTTAGGCAGTTAGT
>Location:NODE_288008_length_33935_cov_31.019037	Coordinate:8428	Reads:12	Hits:4	Allocated_reads:3	Strand:+
TAAGTAGATTTTGGTTAGGCAGTTAGTG
>Location:NODE_288008_length_33935_cov_31.019037	Coordinate:8428	Reads:3	Hits:4	Allocated_reads:0.75	Strand:+
TAAGTAGATTTTGGTTAGGCAGTTAGTGG
>Location:NODE_288008_length_33935_cov_31.019037	Coordinate:8428	Reads:1	Hits:4	Allocated_reads:0.25	Strand:+
TAAGTAGATTTTGGTTAGGTAGTTAGTGGG
>Location:NODE_288008_length_33935_cov_31.019037	Coordinate:8428	Reads:7	Hits:4	Allocated_reads:1.75	Strand:+
TAAGTAGATTTTGGTTAGGCAGTTAGTGGG
>Location:NODE_288008_length_33935_cov_31.019037	Coordinate:8428	Reads:7	Hits:3	Allocated_reads:2.33333333333333	Strand:+
TAAGTAGATTTTGGTTAGGCAGTTAGTGGGA
>Location:NODE_288008_length_33935_cov_31.019037	Coordinate:8429	Reads:1	Hits:4	Allocated_reads:0.25	Strand:+
AAGTAGATTTTGGTTAGGTAGTTAGTGG
>Location:NODE_288008_length_33935_cov_31.019037	Coordinate:8429	Reads:6	Hits:3	Allocated_reads:2	Strand:+
AAGTAGATTTTGGTTAGGCAGTTAGTGGGA
>Location:NODE_288008_length_33935_cov_31.019037	Coordinate:8430	Reads:1	Hits:4	Allocated_reads:0.25	Strand:+
AGTAGATTTTGGTTAGGCAGTTAGTGGG
>Location:NODE_288008_length_33935_cov_31.019037	Coordinate:8430	Reads:2	Hits:3	Allocated_reads:0.666666666666667	Strand:+
AGTAGATTTTGGTTAGGCAGTTAGTGGGA
>Location:NODE_288008_length_33935_cov_31.019037	Coordinate:8430	Reads:1	Hits:2	Allocated_reads:0.5	Strand:+
AGTAGATTTTGGTTAGGCAGTTAGTGGGAA
>Location:NODE_288008_length_33935_cov_31.019037	Coordinate:8431	Reads:1	Hits:4	Allocated_reads:0.25	Strand:+
GTAGATTTTGGTTAGGCAGTTAGTGGG
>Location:NODE_288008_length_33935_cov_31.019037	Coordinate:8472	Reads:2	Hits:1	Allocated_reads:2	Strand:+
AATTGCATGTCAAGGATCAATACTTTGTTA
>Location:NODE_288008_length_33935_cov_31.019037	Coordinate:8474	Reads:3	Hits:1	Allocated_reads:3	Strand:+
TTGCATGTCAAGGATCAATACTTTGTTAT
>Location:NODE_288008_length_33935_cov_31.019037	Coordinate:8484	Reads:3	Hits:1	Allocated_reads:3	Strand:+
AGGATCAATACTTTGTTATGGCTACAGT
>Location:NODE_288008_length_33935_cov_31.019037	Coordinate:8512	Reads:2	Hits:3	Allocated_reads:0.666666666666667	Strand:+
TGATGCTTTTGTTCAGTCTCCATCGGAGG
>Location:NODE_288008_length_33935_cov_31.019037	Coordinate:8516	Reads:1	Hits:4	Allocated_reads:0.25	Strand:-
TTCCTCCGATGGAGACTGAACAAAAGC
>Location:NODE_288008_length_33935_cov_31.019037	Coordinate:8520	Reads:1	Hits:4	Allocated_reads:0.25	Strand:+
TTGTTCAGTCTCCATCGGAGGAACTCTTGA
>Location:NODE_288008_length_33935_cov_31.019037	Coordinate:8532	Reads:1	Hits:4	Allocated_reads:0.25	Strand:-
TAGTACAACTATTCAAGAGTTCCTCCGATG
>Location:NODE_288008_length_33935_cov_31.019037	Coordinate:8534	Reads:2	Hits:4	Allocated_reads:0.5	Strand:-
TAGTACAACTATTCAAGAGTTCCTCCGA
>Location:NODE_288008_length_33935_cov_31.019037	Coordinate:8537	Reads:3	Hits:6	Allocated_reads:0.5	Strand:+
GAGGAACTCTTGAATAGTTGTACTAAAGA
>Location:NODE_288008_length_33935_cov_31.019037	Coordinate:8540	Reads:2	Hits:6	Allocated_reads:0.333333333333333	Strand:+
GAACTCTTGAATAGTTGTACTAAAGAACAAC
>Location:NODE_288008_length_33935_cov_31.019037	Coordinate:8541	Reads:7	Hits:6	Allocated_reads:1.16666666666667	Strand:+
AACTCTTGAATAGTTGTACTAAAGAACAAC
>Location:NODE_288008_length_33935_cov_31.019037	Coordinate:8542	Reads:3	Hits:6	Allocated_reads:0.5	Strand:+
ACTCTTGAATAGTTGTACTAAAGAACAAC
>Location:NODE_288008_length_33935_cov_31.019037	Coordinate:8543	Reads:4	Hits:6	Allocated_reads:0.666666666666667	Strand:+
CTCTTGAATAGTTGTACTAAAGAACAAC
>Location:NODE_288008_length_33935_cov_31.019037	Coordinate:8551	Reads:5	Hits:1	Allocated_reads:5	Strand:+
TAGTTGTACTAAAGAACAACTGTTGAAACT
>Location:NODE_288008_length_33935_cov_31.019037	Coordinate:8552	Reads:1	Hits:1	Allocated_reads:1	Strand:+
AGTTGTACTAAAGAACAACTGTTGAAACT
>Location:NODE_288008_length_33935_cov_31.019037	Coordinate:8556	Reads:1	Hits:1	Allocated_reads:1	Strand:+
GTACTAAAGAACAACTGTTGAAACTTGT
>Location:NODE_288008_length_33935_cov_31.019037	Coordinate:8557	Reads:2	Hits:1	Allocated_reads:2	Strand:+
TACTAAAGAACAACTGTTGAAACTTGT
>Location:NODE_288008_length_33935_cov_31.019037	Coordinate:8583	Reads:2	Hits:1	Allocated_reads:2	Strand:+
TTGAACATTATGATGCCGATGTTGGGGA
>Location:NODE_288008_length_33935_cov_31.019037	Coordinate:8583	Reads:1	Hits:1	Allocated_reads:1	Strand:+
TTGAACATTATGATGCCGATGTTGGGGAT
>Location:NODE_288008_length_33935_cov_31.019037	Coordinate:8585	Reads:1	Hits:1	Allocated_reads:1	Strand:+
GAACATTATGATGCCGATGTTGGGGATA
>Location:NODE_288008_length_33935_cov_31.019037	Coordinate:8586	Reads:2	Hits:1	Allocated_reads:2	Strand:+
AACATTATGATGCCGATGTTGGGGATAAAC
>Location:NODE_288008_length_33935_cov_31.019037	Coordinate:8589	Reads:1	Hits:1	Allocated_reads:1	Strand:+
ATTATGATGCCGATGTTGGGGATAAAC
>Location:NODE_288008_length_33935_cov_31.019037	Coordinate:8621	Reads:1	Hits:1	Allocated_reads:1	Strand:+
AAAGATGAGGTTAAAGGAGTGTTAAAGGCT
>Location:NODE_288008_length_33935_cov_31.019037	Coordinate:8700	Reads:1	Hits:1	Allocated_reads:1	Strand:+
CTGATGTTGATCAGTCTGTGGTCTTCACT
>Location:NODE_288008_length_33935_cov_31.019037	Coordinate:8740	Reads:2	Hits:4	Allocated_reads:0.5	Strand:-
ACAACTCCTTTTGCTGCTCAAAAGAC
>Location:NODE_288008_length_33935_cov_31.019037	Coordinate:8754	Reads:1	Hits:6	Allocated_reads:0.166666666666667	Strand:+
AAAAGGAGTTGTTACTCTTACAAA
>Location:NODE_288008_length_33935_cov_31.019037	Coordinate:8755	Reads:1	Hits:1	Allocated_reads:1	Strand:+
AAAGGAGTTGTTACTCTTACAAATGGAAAGG
>Location:NODE_288008_length_33935_cov_31.019037	Coordinate:8756	Reads:1	Hits:6	Allocated_reads:0.166666666666667	Strand:+
AAGGAGTTGTTACTCTTACAAATGGAA
>Location:NODE_288008_length_33935_cov_31.019037	Coordinate:8756	Reads:1	Hits:1	Allocated_reads:1	Strand:+
AAGGAGTTGTTACTCTTACAAATGGAAAGG
>Location:NODE_288008_length_33935_cov_31.019037	Coordinate:8758	Reads:1	Hits:6	Allocated_reads:0.166666666666667	Strand:+
GGAGTTGTTACTCTTACAAATGGAAAG
>Location:NODE_288008_length_33935_cov_31.019037	Coordinate:8793	Reads:2	Hits:1	Allocated_reads:2	Strand:+
TGAGCATTGAGAAAGAATGTGTGAGGCA
>Location:NODE_288008_length_33935_cov_31.019037	Coordinate:8793	Reads:1	Hits:1	Allocated_reads:1	Strand:+
TGAGCATTGAGAAAGAATGTGTAAGGCAT
>Location:NODE_288008_length_33935_cov_31.019037	Coordinate:8793	Reads:5	Hits:1	Allocated_reads:5	Strand:+
TGAGCATTGAGAAAGAATGTGTGAGGCATT
>Location:NODE_288008_length_33935_cov_31.019037	Coordinate:8793	Reads:1	Hits:1	Allocated_reads:1	Strand:+
TGAGCATTGAGAAAGAATGTGTGAGGCATTC
>Location:NODE_288008_length_33935_cov_31.019037	Coordinate:8847	Reads:1	Hits:1	Allocated_reads:1	Strand:+
TAGAGCAGTATCGCCTAGACCTAATC
>Location:NODE_288008_length_33935_cov_31.019037	Coordinate:8862	Reads:2	Hits:7	Allocated_reads:0.285714285714286	Strand:-
TGATAACTTGCCCGCCTTGATTAGGTCTA
>Location:NODE_288008_length_33935_cov_31.019037	Coordinate:8863	Reads:1	Hits:7	Allocated_reads:0.142857142857143	Strand:-
TGATAACTTGCCCGCCTTGATTATGTCT
>Location:NODE_288008_length_33935_cov_31.019037	Coordinate:8863	Reads:13	Hits:7	Allocated_reads:1.85714285714286	Strand:-
TGATAACTTGCCCGCCTTGATTAGGTCT
>Location:NODE_288008_length_33935_cov_31.019037	Coordinate:8864	Reads:1	Hits:7	Allocated_reads:0.142857142857143	Strand:-
CCTGATAACTTGCCCGCCTTGATTAGGTC
>Location:NODE_288008_length_33935_cov_31.019037	Coordinate:8864	Reads:9	Hits:7	Allocated_reads:1.28571428571429	Strand:-
TGATAACTTGCCCGCCTTGATTAGGTC
>Location:NODE_288008_length_33935_cov_31.019037	Coordinate:8865	Reads:2	Hits:7	Allocated_reads:0.285714285714286	Strand:-
TGATAACTTGCCCGCCTTGATTAGGT
>Location:NODE_288008_length_33935_cov_31.019037	Coordinate:8866	Reads:13	Hits:7	Allocated_reads:1.85714285714286	Strand:-
TGATAACTTGCCCGCCTTGATTAGG
>Location:NODE_288008_length_33935_cov_31.019037	Coordinate:8869	Reads:1	Hits:7	Allocated_reads:0.142857142857143	Strand:-
CCTGATAACTTGCCCGCCTTGATT
>Location:NODE_288008_length_33935_cov_31.019037	Coordinate:8881	Reads:2	Hits:9	Allocated_reads:0.222222222222222	Strand:+
CAAGTTATCAGGTGGTGTTGAGGCT
>Location:NODE_288008_length_33935_cov_31.019037	Coordinate:8881	Reads:1	Hits:1	Allocated_reads:1	Strand:+
CAAGTTATCAGGTGGTGTTGAGGCTGA
>Location:NODE_288008_length_33935_cov_31.019037	Coordinate:8972	Reads:1	Hits:5	Allocated_reads:0.2	Strand:+
TTTGATGAAAGAGAGCCAGATGCC
>Location:NODE_288008_length_33935_cov_31.019037	Coordinate:8979	Reads:1	Hits:1	Allocated_reads:1	Strand:+
AAAGAGAGCCAGATGCCCTTTTCTCC
>Location:NODE_288008_length_33935_cov_31.019037	Coordinate:9004	Reads:1	Hits:5	Allocated_reads:0.2	Strand:-
TCAATTCGGCAATGCGTTCAAAAAGG
>Location:NODE_288008_length_33935_cov_31.019037	Coordinate:9006	Reads:1	Hits:5	Allocated_reads:0.2	Strand:+
TTTTTGAACGCATTGCCGAATTGAGAGGA
>Location:NODE_288008_length_33935_cov_31.019037	Coordinate:9007	Reads:1	Hits:5	Allocated_reads:0.2	Strand:+
TTTTGAACGCATTGCCGAATTGAGAGGAT
>Location:NODE_288008_length_33935_cov_31.019037	Coordinate:9008	Reads:1	Hits:6	Allocated_reads:0.166666666666667	Strand:+
TTTGAACGCATTGCCGAATTGAGAG
>Location:NODE_288008_length_33935_cov_31.019037	Coordinate:9008	Reads:2	Hits:6	Allocated_reads:0.333333333333333	Strand:+
TTTGAACGCATTGCCGAATTGAGAGGA
>Location:NODE_288008_length_33935_cov_31.019037	Coordinate:9008	Reads:17	Hits:6	Allocated_reads:2.83333333333333	Strand:+
TTTGAACGCATTGCCGAATTGAGAGGAT
>Location:NODE_288008_length_33935_cov_31.019037	Coordinate:9008	Reads:1	Hits:4	Allocated_reads:0.25	Strand:+
TTTGAACGCATTGCCGAATTGAGAGGATT
>Location:NODE_288008_length_33935_cov_31.019037	Coordinate:9008	Reads:2	Hits:4	Allocated_reads:0.5	Strand:+
TTTGAACGCATTGCCGAATTGAGAGGATG
>Location:NODE_288008_length_33935_cov_31.019037	Coordinate:9008	Reads:1	Hits:3	Allocated_reads:0.333333333333333	Strand:+
TTTGAACGCATTGCCGAATTGAGAGGATGG
>Location:NODE_288008_length_33935_cov_31.019037	Coordinate:9008	Reads:3	Hits:3	Allocated_reads:1	Strand:+
TTTGAACGCATTGCCGAATTGAGAGGATGGC
>Location:NODE_288008_length_33935_cov_31.019037	Coordinate:9008	Reads:1	Hits:3	Allocated_reads:0.333333333333333	Strand:+
TTTGAACGCATTGCCGAATTGAGAGGATGGCC
>Location:NODE_288008_length_33935_cov_31.019037	Coordinate:9008	Reads:2	Hits:3	Allocated_reads:0.666666666666667	Strand:+
TTTGAACGCATTGCCGAATTGAGAGGATGGCCT
>Location:NODE_288008_length_33935_cov_31.019037	Coordinate:9010	Reads:1	Hits:3	Allocated_reads:0.333333333333333	Strand:+
TGAACGCATTGCCGAATTCAGAGGATGG
>Location:NODE_288008_length_33935_cov_31.019037	Coordinate:9010	Reads:1	Hits:3	Allocated_reads:0.333333333333333	Strand:+
TGAACGCATTGCCGAATTGAGAGGATGGC
>Location:NODE_288008_length_33935_cov_31.019037	Coordinate:9017	Reads:1	Hits:3	Allocated_reads:0.333333333333333	Strand:+
ATTGCCGAATTGAGAGGATGGCCAGAA
>Location:NODE_288008_length_33935_cov_31.019037	Coordinate:9020	Reads:1	Hits:3	Allocated_reads:0.333333333333333	Strand:+
GCCGAATTGAGAGGATGGCCAGAGGCTGAC
>Location:NODE_288008_length_33935_cov_31.019037	Coordinate:9021	Reads:1	Hits:3	Allocated_reads:0.333333333333333	Strand:+
CCGAATTGAGAGGATGGCCAGAAGCT
>Location:NODE_288008_length_33935_cov_31.019037	Coordinate:9023	Reads:1	Hits:3	Allocated_reads:0.333333333333333	Strand:+
GAATTGAGAGGATGGCCAGAAGCTGACT
>Location:NODE_288008_length_33935_cov_31.019037	Coordinate:9025	Reads:4	Hits:3	Allocated_reads:1.33333333333333	Strand:+
ATTGAGAGGATGGCCAGAAGCTGAC
>Location:NODE_288008_length_33935_cov_31.019037	Coordinate:9025	Reads:10	Hits:3	Allocated_reads:3.33333333333333	Strand:+
ATTGAGAGGATGGCCAGAAGCTGACT
>Location:NODE_288008_length_33935_cov_31.019037	Coordinate:9025	Reads:3	Hits:3	Allocated_reads:1	Strand:+
ATTGAGAGGATGGCCAGAAGCTGACTGT
>Location:NODE_288008_length_33935_cov_31.019037	Coordinate:9025	Reads:8	Hits:3	Allocated_reads:2.66666666666667	Strand:+
ATTGAGAGGATGGCCAGAAGCTGACTGTG
>Location:NODE_288008_length_33935_cov_31.019037	Coordinate:9025	Reads:1	Hits:3	Allocated_reads:0.333333333333333	Strand:+
ATTGAGAGGATGGCCAGAAGCTGACTGTGC
>Location:NODE_288008_length_33935_cov_31.019037	Coordinate:9025	Reads:8	Hits:3	Allocated_reads:2.66666666666667	Strand:+
ATTGAGAGGATGGCCAGAAGCTGACTGTGT
>Location:NODE_288008_length_33935_cov_31.019037	Coordinate:9026	Reads:1	Hits:3	Allocated_reads:0.333333333333333	Strand:+
TTGAGAGGATGGCCAGAAGCTGACTGTGT
>Location:NODE_288008_length_33935_cov_31.019037	Coordinate:9027	Reads:2	Hits:3	Allocated_reads:0.666666666666667	Strand:+
TGAGAGGATGGCCAGAAGCTGACTGTGT
>Location:NODE_288008_length_33935_cov_31.019037	Coordinate:9029	Reads:1	Hits:3	Allocated_reads:0.333333333333333	Strand:-
CACAGTCAGCTTCTGGCCATCCTCT
>Location:NODE_288008_length_33935_cov_31.019037	Coordinate:9033	Reads:1	Hits:3	Allocated_reads:0.333333333333333	Strand:+
GATGGCCAGAAGCTGACTGTGTGATTATG
>Location:NODE_288008_length_33935_cov_31.019037	Coordinate:9033	Reads:2	Hits:3	Allocated_reads:0.666666666666667	Strand:+
GATGGCCAGAAGCTGACTGTGTGATTATGT
>Location:NODE_288008_length_33935_cov_31.019037	Coordinate:9034	Reads:1	Hits:3	Allocated_reads:0.333333333333333	Strand:+
ATGGCCAGAAGCTGACTGTGTGATTATGT
>Location:NODE_288008_length_33935_cov_31.019037	Coordinate:9035	Reads:1	Hits:3	Allocated_reads:0.333333333333333	Strand:+
TGGCCAGAAGCTGACTGTGTGATTATGT
>Location:NODE_288008_length_33935_cov_31.019037	Coordinate:9037	Reads:1	Hits:3	Allocated_reads:0.333333333333333	Strand:+
GCCAGAAGCTGACTGTGTGATTATGT
>Location:NODE_288008_length_33935_cov_31.019037	Coordinate:9050	Reads:1	Hits:1	Allocated_reads:1	Strand:+
TGTGTGATTATGTTAGAGTCTGTTTTGACT
>Location:NODE_288008_length_33935_cov_31.019037	Coordinate:9073	Reads:1	Hits:1	Allocated_reads:1	Strand:+
TTTGACTGGAAAGACTCAGGAAGCTT
>Location:NODE_288008_length_33935_cov_31.019037	Coordinate:9073	Reads:2	Hits:1	Allocated_reads:2	Strand:+
TTTGACTGGAAAGACTCAGGAAGCTTATT
>Location:NODE_288008_length_33935_cov_31.019037	Coordinate:9074	Reads:1	Hits:1	Allocated_reads:1	Strand:+
TTGACTGGAAAGACTCAGGAAGCTT
>Location:NODE_288008_length_33935_cov_31.019037	Coordinate:9074	Reads:2	Hits:1	Allocated_reads:2	Strand:+
TTGACTGGAAAGACTCAGGAAGCTTATT
>Location:NODE_288008_length_33935_cov_31.019037	Coordinate:9084	Reads:1	Hits:1	Allocated_reads:1	Strand:-
TGAGTGCTGAATAAGCTTCCTGAGCCT
>Location:NODE_288008_length_33935_cov_31.019037	Coordinate:9094	Reads:2	Hits:1	Allocated_reads:2	Strand:-
ATCAACTGCACTGAGTGCTGAATAAGCT
>Location:NODE_288008_length_33935_cov_31.019037	Coordinate:9104	Reads:2	Hits:3	Allocated_reads:0.666666666666667	Strand:-
TCTGACAATCAACTGCACTGAGTGC
>Location:NODE_288008_length_33935_cov_31.019037	Coordinate:9164	Reads:1	Hits:1	Allocated_reads:1	Strand:+
TATGAGTTGGTACCGGAAGCTTACC
>Location:NODE_288008_length_33935_cov_31.019037	Coordinate:9179	Reads:1	Hits:3	Allocated_reads:0.333333333333333	Strand:-
ATCTGAAACGTTGACGGTAAGCTTC
>Location:NODE_288008_length_33935_cov_31.019037	Coordinate:9179	Reads:1	Hits:3	Allocated_reads:0.333333333333333	Strand:-
TGATCTGAAACGTTGACGGTAAGCTTC
>Location:NODE_288008_length_33935_cov_31.019037	Coordinate:9180	Reads:1	Hits:3	Allocated_reads:0.333333333333333	Strand:-
CCATGATCTGAAACGTTGACGGTAAGCTT
>Location:NODE_288008_length_33935_cov_31.019037	Coordinate:9181	Reads:1	Hits:3	Allocated_reads:0.333333333333333	Strand:+
AGCTTACCGTCAACGTTTCAGATCATGGA
>Location:NODE_288008_length_33935_cov_31.019037	Coordinate:9181	Reads:1	Hits:3	Allocated_reads:0.333333333333333	Strand:-
ATGATCTGAAACGTTGACGGTAAGCT
>Location:NODE_288008_length_33935_cov_31.019037	Coordinate:9181	Reads:3	Hits:3	Allocated_reads:1	Strand:-
CATGATCTGAAACGTTGACGGTAAGCT
>Location:NODE_288008_length_33935_cov_31.019037	Coordinate:9181	Reads:1	Hits:3	Allocated_reads:0.333333333333333	Strand:-
CTCCATGATCTGAAACGTTGACGGTAAGCT
>Location:NODE_288008_length_33935_cov_31.019037	Coordinate:9186	Reads:1	Hits:3	Allocated_reads:0.333333333333333	Strand:+
ACCGTCAACGTTTCAGATCATGGAGGAAGTC
>Location:NODE_288008_length_33935_cov_31.019037	Coordinate:9188	Reads:1	Hits:3	Allocated_reads:0.333333333333333	Strand:-
TCCTCCATGATCTGAAACGTTGACG
>Location:NODE_288008_length_33935_cov_31.019037	Coordinate:9190	Reads:2	Hits:3	Allocated_reads:0.666666666666667	Strand:-
AGACTTCCTCCATGATCTGAAACGTTGA
>Location:NODE_288008_length_33935_cov_31.019037	Coordinate:9190	Reads:1	Hits:3	Allocated_reads:0.333333333333333	Strand:-
TTCCTCCATGATCTGAAACGTTGA
>Location:NODE_288008_length_33935_cov_31.019037	Coordinate:9192	Reads:1	Hits:3	Allocated_reads:0.333333333333333	Strand:+
AACGTTTCAGATCATGGAGGAAGTCTGATA
>Location:NODE_288008_length_33935_cov_31.019037	Coordinate:9196	Reads:1	Hits:3	Allocated_reads:0.333333333333333	Strand:+
TTTCAGATCATGGAGGAAGTCTGATAAGCA
>Location:NODE_288008_length_33935_cov_31.019037	Coordinate:9196	Reads:1	Hits:3	Allocated_reads:0.333333333333333	Strand:+
TTTCAGATCATGGAGGAAGTCTGATAAGCAGT
>Location:NODE_288008_length_33935_cov_31.019037	Coordinate:9197	Reads:1	Hits:3	Allocated_reads:0.333333333333333	Strand:+
TTCAGATCATGGAGGAAGTCTGATAA
>Location:NODE_288008_length_33935_cov_31.019037	Coordinate:9198	Reads:1	Hits:3	Allocated_reads:0.333333333333333	Strand:+
TCAGATCATGGAGGAAGTCTGATAAGC
>Location:NODE_288008_length_33935_cov_31.019037	Coordinate:9198	Reads:2	Hits:3	Allocated_reads:0.666666666666667	Strand:+
TCAGATCATGGAGGAAGTCTGATAAGCA
>Location:NODE_288008_length_33935_cov_31.019037	Coordinate:9198	Reads:6	Hits:3	Allocated_reads:2	Strand:+
TCAGATCATGGAGGAAGTCTGATAAGCAGT
>Location:NODE_288008_length_33935_cov_31.019037	Coordinate:9198	Reads:1	Hits:3	Allocated_reads:0.333333333333333	Strand:+
TCAGATCATGGAGGAAGTCTGATAAGCAGTC
>Location:NODE_288008_length_33935_cov_31.019037	Coordinate:9201	Reads:1	Hits:3	Allocated_reads:0.333333333333333	Strand:+
GATCATGGAGGAAGTCTGATAAGCAGTC
>Location:NODE_288008_length_33935_cov_31.019037	Coordinate:9202	Reads:2	Hits:3	Allocated_reads:0.666666666666667	Strand:+
ATCATGGAGGAAGTCTGATAAGCAGTCGCA
>Location:NODE_288008_length_33935_cov_31.019037	Coordinate:9203	Reads:4	Hits:3	Allocated_reads:1.33333333333333	Strand:+
TCATGGAGGAAGTCTGATAAGCAGT
>Location:NODE_288008_length_33935_cov_31.019037	Coordinate:9203	Reads:1	Hits:3	Allocated_reads:0.333333333333333	Strand:+
TCATGGAGGAAGTCTGATAAGCATTC
>Location:NODE_288008_length_33935_cov_31.019037	Coordinate:9203	Reads:14	Hits:3	Allocated_reads:4.66666666666667	Strand:+
TCATGGAGGAAGTCTGATAAGCAGTC
>Location:NODE_288008_length_33935_cov_31.019037	Coordinate:9203	Reads:1	Hits:3	Allocated_reads:0.333333333333333	Strand:+
TCATGGAGGAAGTCTGATAAGCAGTCG
>Location:NODE_288008_length_33935_cov_31.019037	Coordinate:9203	Reads:10	Hits:3	Allocated_reads:3.33333333333333	Strand:+
TCATGGAGGAAGTCTGATAAGCAGTCGC
>Location:NODE_288008_length_33935_cov_31.019037	Coordinate:9203	Reads:18	Hits:3	Allocated_reads:6	Strand:+
TCATGGAGGAAGTCTGATAAGCAGTCGCA
>Location:NODE_288008_length_33935_cov_31.019037	Coordinate:9203	Reads:1	Hits:3	Allocated_reads:0.333333333333333	Strand:+
TCATGGAGGAAGTCTGATAAGCAGTCGCACC
>Location:NODE_288008_length_33935_cov_31.019037	Coordinate:9205	Reads:1	Hits:3	Allocated_reads:0.333333333333333	Strand:+
ATGGAGGAAGTCTGATAAGCAGTCGC
>Location:NODE_288008_length_33935_cov_31.019037	Coordinate:9262	Reads:2	Hits:1	Allocated_reads:2	Strand:+
CTTCAACAGATGGTGTTCTGCACTGGGAGT
>Location:NODE_288008_length_33935_cov_31.019037	Coordinate:9263	Reads:1	Hits:1	Allocated_reads:1	Strand:+
TTCAACAGATGGTGTTCTGCACTGGGAGT
>Location:NODE_288008_length_33935_cov_31.019037	Coordinate:9263	Reads:1	Hits:1	Allocated_reads:1	Strand:+
TTCAACAGATGGTGTTCTGCACTGGTAGT
>Location:NODE_288008_length_33935_cov_31.019037	Coordinate:9264	Reads:2	Hits:1	Allocated_reads:2	Strand:+
TCAACAGATGGTGTTCTGCACTGGGAGT
>Location:NODE_288008_length_33935_cov_31.019037	Coordinate:9265	Reads:1	Hits:1	Allocated_reads:1	Strand:+
CAACAGATGGTGTTCTGCACTGGGAGT
>Location:NODE_288008_length_33935_cov_31.019037	Coordinate:9311	Reads:2	Hits:1	Allocated_reads:2	Strand:+
TGTGAGTTAATGGTATTGGAGCAGTT
>Location:NODE_288008_length_33935_cov_31.019037	Coordinate:9311	Reads:1	Hits:1	Allocated_reads:1	Strand:+
TGTGAGTTAATGGTATTGGAGCAGTTT
>Location:NODE_288008_length_33935_cov_31.019037	Coordinate:9321	Reads:1	Hits:6	Allocated_reads:0.166666666666667	Strand:-
ACACTCTTTAAACTGCTCCAATACCA
>Location:NODE_288008_length_33935_cov_31.019037	Coordinate:9322	Reads:1	Hits:5	Allocated_reads:0.2	Strand:-
AACACACTCTTTAAACTGCTCCAATACC
>Location:NODE_288008_length_33935_cov_31.019037	Coordinate:9336	Reads:1	Hits:4	Allocated_reads:0.25	Strand:+
TTAAAGAGTGTGTTCCTCCTGTGGTTGC
>Location:NODE_288008_length_33935_cov_31.019037	Coordinate:9337	Reads:1	Hits:4	Allocated_reads:0.25	Strand:+
TAAAGAGTGTGTTCCTCCTGTGGTTGC
>Location:NODE_288008_length_33935_cov_31.019037	Coordinate:9337	Reads:1	Hits:4	Allocated_reads:0.25	Strand:+
TAAAGAGTGTGTTCCTCCTGTGGTTGCC
>Location:NODE_288008_length_33935_cov_31.019037	Coordinate:9337	Reads:1	Hits:4	Allocated_reads:0.25	Strand:+
TAAAGAGTGTGTTCCTCCTGTGGTTGCCT
>Location:NODE_288008_length_33935_cov_31.019037	Coordinate:9338	Reads:2	Hits:4	Allocated_reads:0.5	Strand:+
AAAGAGTGTGTTCCTCCTGTGGTTGCC
>Location:NODE_288008_length_33935_cov_31.019037	Coordinate:9370	Reads:2	Hits:1	Allocated_reads:2	Strand:+
CATTGCTGAACAGGAAGTGACAACAGTT
>Location:NODE_288008_length_33935_cov_31.019037	Coordinate:9381	Reads:1	Hits:1	Allocated_reads:1	Strand:+
AGGAAGTGACAACAGTTTCTGACGCTGC
>Location:NODE_288008_length_33935_cov_31.019037	Coordinate:9398	Reads:1	Hits:4	Allocated_reads:0.25	Strand:-
CATCTGCCAATTTAGCAGCGTCAGA
>Location:NODE_288008_length_33935_cov_31.019037	Coordinate:9406	Reads:1	Hits:3	Allocated_reads:0.333333333333333	Strand:+
TGCTAAATTGGCAGATGAATATATCTTGGC
>Location:NODE_288008_length_33935_cov_31.019037	Coordinate:9406	Reads:1	Hits:3	Allocated_reads:0.333333333333333	Strand:+
TGCTAAATTGGCAGATGAATATATCTTGGCAC
>Location:NODE_288008_length_33935_cov_31.019037	Coordinate:9406	Reads:1	Hits:3	Allocated_reads:0.333333333333333	Strand:+
TGCTAAATTGGCAGATGAATATATCTTGGCACA
>Location:NODE_288008_length_33935_cov_31.019037	Coordinate:9409	Reads:1	Hits:3	Allocated_reads:0.333333333333333	Strand:+
TAAATTGGCAGATGAATATATCTTGGC
>Location:NODE_288008_length_33935_cov_31.019037	Coordinate:9411	Reads:1	Hits:3	Allocated_reads:0.333333333333333	Strand:+
AATTGGCAGATGAATATATCTTGGC
>Location:NODE_288008_length_33935_cov_31.019037	Coordinate:9413	Reads:2	Hits:3	Allocated_reads:0.666666666666667	Strand:+
TTGGCAGATGAATATATCTTGGCAC
>Location:NODE_288008_length_33935_cov_31.019037	Coordinate:9413	Reads:6	Hits:3	Allocated_reads:2	Strand:+
TTGGCAGATGAATATATCTTGGCACA
>Location:NODE_288008_length_33935_cov_31.019037	Coordinate:9413	Reads:1	Hits:3	Allocated_reads:0.333333333333333	Strand:+
TTGGCAGATGAATATATCTTGGCACAT
>Location:NODE_288008_length_33935_cov_31.019037	Coordinate:9413	Reads:1	Hits:1	Allocated_reads:1	Strand:+
TTGGCAGATGAATATATCTTGGCACATG
>Location:NODE_288008_length_33935_cov_31.019037	Coordinate:9413	Reads:1	Hits:1	Allocated_reads:1	Strand:+
TTGGCAGATGAATATATCTTGGCACATGAA
>Location:NODE_288008_length_33935_cov_31.019037	Coordinate:9414	Reads:1	Hits:1	Allocated_reads:1	Strand:+
TGGCAGATGAATATATCTTGGCACATGAA
>Location:NODE_288008_length_33935_cov_31.019037	Coordinate:9425	Reads:1	Hits:1	Allocated_reads:1	Strand:+
TATATCTTGGCACATGAATATATCTTGGCA
>Location:NODE_288008_length_33935_cov_31.019037	Coordinate:9427	Reads:2	Hits:1	Allocated_reads:2	Strand:+
TATCTTGGCACATGAATATATCTTGGCAC
>Location:NODE_288008_length_33935_cov_31.019037	Coordinate:9427	Reads:1	Hits:1	Allocated_reads:1	Strand:+
TATCTTGGCACATGAATATATCTTGGCACA
>Location:NODE_288008_length_33935_cov_31.019037	Coordinate:9431	Reads:1	Hits:1	Allocated_reads:1	Strand:+
TTGGCACATGAATATATCTTGGCACATAAG
>Location:NODE_288008_length_33935_cov_31.019037	Coordinate:9439	Reads:2	Hits:3	Allocated_reads:0.666666666666667	Strand:+
TGAATATATCTTGGCACATAAGGGGCAGGT
>Location:NODE_288008_length_33935_cov_31.019037	Coordinate:9440	Reads:1	Hits:3	Allocated_reads:0.333333333333333	Strand:+
GAATATATCTTGGCACATAAGGGGCA
>Location:NODE_288008_length_33935_cov_31.019037	Coordinate:9440	Reads:1	Hits:3	Allocated_reads:0.333333333333333	Strand:+
GAATATATCTTGGCACATAAGGGGCT
>Location:NODE_288008_length_33935_cov_31.019037	Coordinate:9440	Reads:2	Hits:3	Allocated_reads:0.666666666666667	Strand:+
GAATATATCTTGGCACATAAGGGGCAGG
>Location:NODE_288008_length_33935_cov_31.019037	Coordinate:9441	Reads:1	Hits:3	Allocated_reads:0.333333333333333	Strand:-
TCTACCAACCTGCCCCTTATGTGCCAAGATATATT
>Location:NODE_288008_length_33935_cov_31.019037	Coordinate:9443	Reads:1	Hits:3	Allocated_reads:0.333333333333333	Strand:+
TATATCTTGGCACATAAGGGGCAGG
>Location:NODE_288008_length_33935_cov_31.019037	Coordinate:9443	Reads:2	Hits:3	Allocated_reads:0.666666666666667	Strand:+
TATATCTTGGCACATAAGGGGCAGGT
>Location:NODE_288008_length_33935_cov_31.019037	Coordinate:9443	Reads:2	Hits:3	Allocated_reads:0.666666666666667	Strand:+
TATATCTTGGCACATAAGGGGCAGGTT
>Location:NODE_288008_length_33935_cov_31.019037	Coordinate:9443	Reads:1	Hits:3	Allocated_reads:0.333333333333333	Strand:+
TATATCTTGGCACATAAGGGGCAGGTTG
>Location:NODE_288008_length_33935_cov_31.019037	Coordinate:9443	Reads:3	Hits:3	Allocated_reads:1	Strand:+
TATATCTTGGCACATAAGGGGCAGGTTGG
>Location:NODE_288008_length_33935_cov_31.019037	Coordinate:9445	Reads:1	Hits:3	Allocated_reads:0.333333333333333	Strand:+
TATCTTGGCACATAAGGGGCAGGT
>Location:NODE_288008_length_33935_cov_31.019037	Coordinate:9445	Reads:1	Hits:3	Allocated_reads:0.333333333333333	Strand:+
TATCTTGGCACATAAGGGGCAGGTT
>Location:NODE_288008_length_33935_cov_31.019037	Coordinate:9445	Reads:1	Hits:3	Allocated_reads:0.333333333333333	Strand:+
TATCTTGGCACATAAGGGGCAGGTTGGT
>Location:NODE_288008_length_33935_cov_31.019037	Coordinate:9445	Reads:2	Hits:3	Allocated_reads:0.666666666666667	Strand:+
TATCTTGGCACATAAGGGGCAGGTTGGTA
>Location:NODE_288008_length_33935_cov_31.019037	Coordinate:9447	Reads:1	Hits:3	Allocated_reads:0.333333333333333	Strand:+
TCTTGGCACATAAGGGGCAGGTTGGT
>Location:NODE_288008_length_33935_cov_31.019037	Coordinate:9447	Reads:1	Hits:3	Allocated_reads:0.333333333333333	Strand:+
TCTTGGCACATAAGGGGCAGGTTGGTAGAAAC
>Location:NODE_288008_length_33935_cov_31.019037	Coordinate:9449	Reads:1	Hits:3	Allocated_reads:0.333333333333333	Strand:+
TTGGCACATAAGGGGCAGGTTGGTAGAAAC
>Location:NODE_288008_length_33935_cov_31.019037	Coordinate:9449	Reads:1	Hits:3	Allocated_reads:0.333333333333333	Strand:+
TTGGCACATAAGGGGCAGGTTGGTAGAAACTGTT
>Location:NODE_288008_length_33935_cov_31.019037	Coordinate:9450	Reads:2	Hits:3	Allocated_reads:0.666666666666667	Strand:+
TGGCACATAAGGGGCAGGTTGGTAGAAACT
>Location:NODE_288008_length_33935_cov_31.019037	Coordinate:9455	Reads:1	Hits:3	Allocated_reads:0.333333333333333	Strand:+
CATAAGGGGCAGGTTGGTAGAAACTGTT
>Location:NODE_288008_length_33935_cov_31.019037	Coordinate:9456	Reads:1	Hits:3	Allocated_reads:0.333333333333333	Strand:+
ATAAGGGGCAGGTTGGTAGAAACTGTT
>Location:NODE_288008_length_33935_cov_31.019037	Coordinate:9469	Reads:1	Hits:2	Allocated_reads:0.5	Strand:+
TGGTAGAAACTGTTTTTCAGTTGGTGCTCC
>Location:NODE_288008_length_33935_cov_31.019037	Coordinate:9489	Reads:1	Hits:2	Allocated_reads:0.5	Strand:+
TTGGTGCTCCCGCTAGAGTTTTTGGTC
>Location:NODE_288008_length_33935_cov_31.019037	Coordinate:9489	Reads:1	Hits:2	Allocated_reads:0.5	Strand:+
TTGGTGCTCCCGCTAGAGCTTTTGGTCAA
>Location:NODE_288008_length_33935_cov_31.019037	Coordinate:9507	Reads:1	Hits:1	Allocated_reads:1	Strand:+
CTTTTGGTCAAACTAAATTTATGTCATC
>Location:NODE_288008_length_33935_cov_31.019037	Coordinate:9553	Reads:1	Hits:5	Allocated_reads:0.2	Strand:-
AAACTTACTGGGCTTCACACCACCA
>Location:NODE_288008_length_33935_cov_31.019037	Coordinate:9554	Reads:2	Hits:5	Allocated_reads:0.4	Strand:+
GGTGGTGTGAAGCCCAGTAAGTTTGGTC
>Location:NODE_288008_length_33935_cov_31.019037	Coordinate:9556	Reads:2	Hits:5	Allocated_reads:0.4	Strand:+
TGGTGTGAAGCCCAGTAAGTTTGGTCAAGC
>Location:NODE_288008_length_33935_cov_31.019037	Coordinate:9611	Reads:1	Hits:5	Allocated_reads:0.2	Strand:+
CACTGGAAAGCAGAATGTCCCTTGTTGA
>Location:NODE_288008_length_33935_cov_31.019037	Coordinate:9611	Reads:9	Hits:5	Allocated_reads:1.8	Strand:+
CACTGGAAAGCAGAATGTCCCTTGTTGAAA
>Location:NODE_288008_length_33935_cov_31.019037	Coordinate:9611	Reads:1	Hits:5	Allocated_reads:0.2	Strand:+
CACTGGAAAGCAGAATGTCCCTTGTTGAAAA
>Location:NODE_288008_length_33935_cov_31.019037	Coordinate:9611	Reads:3	Hits:5	Allocated_reads:0.6	Strand:+
CACTGGAAAGCAGAATGTCCCTTGTTGAAAAG
>Location:NODE_288008_length_33935_cov_31.019037	Coordinate:9613	Reads:1	Hits:5	Allocated_reads:0.2	Strand:+
CTGGAAAGCAGAATGTCCCTTGTTT
>Location:NODE_288008_length_33935_cov_31.019037	Coordinate:9613	Reads:1	Hits:5	Allocated_reads:0.2	Strand:+
CTGGAAAGCAGAATGTCCCTTGTTGAA
>Location:NODE_288008_length_33935_cov_31.019037	Coordinate:9613	Reads:7	Hits:5	Allocated_reads:1.4	Strand:+
CTGGAAAGCAGAATGTCCCTTGTTGAAA
>Location:NODE_288008_length_33935_cov_31.019037	Coordinate:9613	Reads:13	Hits:5	Allocated_reads:2.6	Strand:+
CTGGAAAGCAGAATGTCCCTTGTTGAAAA
>Location:NODE_288008_length_33935_cov_31.019037	Coordinate:9613	Reads:9	Hits:5	Allocated_reads:1.8	Strand:+
CTGGAAAGCAGAATGTCCCTTGTTGAAAAG
>Location:NODE_288008_length_33935_cov_31.019037	Coordinate:9614	Reads:3	Hits:5	Allocated_reads:0.6	Strand:+
TGGAAAGCAGAATGTCCCTTGTTG
>Location:NODE_288008_length_33935_cov_31.019037	Coordinate:9614	Reads:1	Hits:5	Allocated_reads:0.2	Strand:+
TGGAAAGCAGAATGTCCCTTGTTGA
>Location:NODE_288008_length_33935_cov_31.019037	Coordinate:9614	Reads:6	Hits:5	Allocated_reads:1.2	Strand:+
TGGAAAGCAGAATGTCCCTTGTTGAA
>Location:NODE_288008_length_33935_cov_31.019037	Coordinate:9614	Reads:1	Hits:5	Allocated_reads:0.2	Strand:+
TGGAAAGCAGAATGTCCCTTGTCGAAA
>Location:NODE_288008_length_33935_cov_31.019037	Coordinate:9614	Reads:67	Hits:5	Allocated_reads:13.4	Strand:+
TGGAAAGCAGAATGTCCCTTGTTGAAA
>Location:NODE_288008_length_33935_cov_31.019037	Coordinate:9614	Reads:104	Hits:5	Allocated_reads:20.8	Strand:+
TGGAAAGCAGAATGTCCCTTGTTGAAAA
>Location:NODE_288008_length_33935_cov_31.019037	Coordinate:9614	Reads:1	Hits:6	Allocated_reads:0.166666666666667	Strand:+
TGGAAAGCAGAATGTCCCCTGTTGAAAAG
>Location:NODE_288008_length_33935_cov_31.019037	Coordinate:9614	Reads:1	Hits:5	Allocated_reads:0.2	Strand:+
TGGAAAGCAGAATGTCCCTTGATGAAACG
>Location:NODE_288008_length_33935_cov_31.019037	Coordinate:9614	Reads:1	Hits:5	Allocated_reads:0.2	Strand:+
TGGAAAGCAGAATGTCCCTTGTTGACAAG
>Location:NODE_288008_length_33935_cov_31.019037	Coordinate:9614	Reads:1	Hits:5	Allocated_reads:0.2	Strand:+
TGGAAAGCAGAATGTCCCTTGTTGAGAAG
>Location:NODE_288008_length_33935_cov_31.019037	Coordinate:9614	Reads:227	Hits:5	Allocated_reads:45.4	Strand:+
TGGAAAGCAGAATGTCCCTTGTTGAAAAG
>Location:NODE_288008_length_33935_cov_31.019037	Coordinate:9614	Reads:28	Hits:5	Allocated_reads:5.6	Strand:+
TGGAAAGCAGAATGTCCCTTGTTGAAAAGC
>Location:NODE_288008_length_33935_cov_31.019037	Coordinate:9614	Reads:1	Hits:6	Allocated_reads:0.166666666666667	Strand:+
TGGAAAGCAGAATGTCCCATGTTGAAAAGCA
>Location:NODE_288008_length_33935_cov_31.019037	Coordinate:9614	Reads:83	Hits:5	Allocated_reads:16.6	Strand:+
TGGAAAGCAGAATGTCCCTTGTTGAAAAGCA
>Location:NODE_288008_length_33935_cov_31.019037	Coordinate:9614	Reads:5	Hits:5	Allocated_reads:1	Strand:+
TGGAAAGCAGAATGTCCCTTGTTGAAAAGCAA
>Location:NODE_288008_length_33935_cov_31.019037	Coordinate:9616	Reads:3	Hits:5	Allocated_reads:0.6	Strand:+
GAAAGCAGAATGTCCCTTGTTGAAA
>Location:NODE_288008_length_33935_cov_31.019037	Coordinate:9616	Reads:10	Hits:5	Allocated_reads:2	Strand:+
GAAAGCAGAATGTCCCTTGTTGAAAAG
>Location:NODE_288008_length_33935_cov_31.019037	Coordinate:9616	Reads:1	Hits:5	Allocated_reads:0.2	Strand:+
GAAAGCAGAATGTCCCTTGTTGAAAAGC
>Location:NODE_288008_length_33935_cov_31.019037	Coordinate:9616	Reads:19	Hits:5	Allocated_reads:3.8	Strand:+
GAAAGCAGAATGTCCCTTGTTGAAAAGCA
>Location:NODE_288008_length_33935_cov_31.019037	Coordinate:9616	Reads:6	Hits:5	Allocated_reads:1.2	Strand:+
GAAAGCAGAATGTCCCTTGTTGAAAAGCAA
>Location:NODE_288008_length_33935_cov_31.019037	Coordinate:9617	Reads:2	Hits:5	Allocated_reads:0.4	Strand:+
AAAGCAGAATGTCCCTTGTTGAAAAG
>Location:NODE_288008_length_33935_cov_31.019037	Coordinate:9617	Reads:9	Hits:5	Allocated_reads:1.8	Strand:+
AAAGCAGAATGTCCCTTGTTGAAAAGCA
>Location:NODE_288008_length_33935_cov_31.019037	Coordinate:9617	Reads:5	Hits:5	Allocated_reads:1	Strand:+
AAAGCAGAATGTCCCTTGTTGAAAAGCAA
>Location:NODE_288008_length_33935_cov_31.019037	Coordinate:9617	Reads:1	Hits:5	Allocated_reads:0.2	Strand:+
AAAGCAGAATGTCCCTTGTTGAAAAGCAAA
>Location:NODE_288008_length_33935_cov_31.019037	Coordinate:9617	Reads:2	Hits:5	Allocated_reads:0.4	Strand:+
AAAGCAGAATGTCCCTTGTTGAAAAGCAAG
>Location:NODE_288008_length_33935_cov_31.019037	Coordinate:9618	Reads:2	Hits:5	Allocated_reads:0.4	Strand:+
AAGCAGAATGTCCCTTGTTGAAAA
>Location:NODE_288008_length_33935_cov_31.019037	Coordinate:9618	Reads:2	Hits:5	Allocated_reads:0.4	Strand:+
AAGCAGAATGTCCCTTGTTGAAAAG
>Location:NODE_288008_length_33935_cov_31.019037	Coordinate:9618	Reads:27	Hits:5	Allocated_reads:5.4	Strand:+
AAGCAGAATGTCCCTTGTTGAAAAGCA
>Location:NODE_288008_length_33935_cov_31.019037	Coordinate:9618	Reads:16	Hits:5	Allocated_reads:3.2	Strand:+
AAGCAGAATGTCCCTTGTTGAAAAGCAA
>Location:NODE_288008_length_33935_cov_31.019037	Coordinate:9618	Reads:1	Hits:5	Allocated_reads:0.2	Strand:+
AAGCAGAATGTCCCTTGTTGAAAAGCAAG
>Location:NODE_288008_length_33935_cov_31.019037	Coordinate:9618	Reads:15	Hits:5	Allocated_reads:3	Strand:+
AAGCAGAATGTCCCTTGTTGAAAAGCAAGT
>Location:NODE_288008_length_33935_cov_31.019037	Coordinate:9619	Reads:1	Hits:5	Allocated_reads:0.2	Strand:+
AGCAGAATGTCCCTTGTTGAAAAG
>Location:NODE_288008_length_33935_cov_31.019037	Coordinate:9619	Reads:5	Hits:5	Allocated_reads:1	Strand:+
AGCAGAATGTCCCTTGTTGAAAAGCA
>Location:NODE_288008_length_33935_cov_31.019037	Coordinate:9619	Reads:7	Hits:5	Allocated_reads:1.4	Strand:+
AGCAGAATGTCCCTTGTTGAAAAGCAA
>Location:NODE_288008_length_33935_cov_31.019037	Coordinate:9619	Reads:4	Hits:5	Allocated_reads:0.8	Strand:+
AGCAGAATGTCCCTTGTTGAAAAGCAAG
>Location:NODE_288008_length_33935_cov_31.019037	Coordinate:9619	Reads:17	Hits:5	Allocated_reads:3.4	Strand:+
AGCAGAATGTCCCTTGTTGAAAAGCAAGT
>Location:NODE_288008_length_33935_cov_31.019037	Coordinate:9620	Reads:4	Hits:5	Allocated_reads:0.8	Strand:+
GCAGAATGTCCCTTGTTGAAAAGCA
>Location:NODE_288008_length_33935_cov_31.019037	Coordinate:9620	Reads:1	Hits:5	Allocated_reads:0.2	Strand:+
GCAGAATGTCCCTTGTTGAACAGCAA
>Location:NODE_288008_length_33935_cov_31.019037	Coordinate:9620	Reads:16	Hits:5	Allocated_reads:3.2	Strand:+
GCAGAATGTCCCTTGTTGAAAAGCAA
>Location:NODE_288008_length_33935_cov_31.019037	Coordinate:9620	Reads:6	Hits:5	Allocated_reads:1.2	Strand:+
GCAGAATGTCCCTTGTTGAAAAGCAAG
>Location:NODE_288008_length_33935_cov_31.019037	Coordinate:9620	Reads:1	Hits:5	Allocated_reads:0.2	Strand:+
GCAGAATGTCCCTTGTTGAAAAGTAAGT
>Location:NODE_288008_length_33935_cov_31.019037	Coordinate:9620	Reads:26	Hits:5	Allocated_reads:5.2	Strand:+
GCAGAATGTCCCTTGTTGAAAAGCAAGT
>Location:NODE_288008_length_33935_cov_31.019037	Coordinate:9621	Reads:1	Hits:5	Allocated_reads:0.2	Strand:+
CAGAATGTCCCTTGTTGAAAAGCA
>Location:NODE_288008_length_33935_cov_31.019037	Coordinate:9706	Reads:3	Hits:1	Allocated_reads:3	Strand:+
TTCAGTAGTCTCTCGGGAAACGCTAGTT
>Location:NODE_288008_length_33935_cov_31.019037	Coordinate:9735	Reads:1	Hits:2	Allocated_reads:0.5	Strand:+
TGCCTAAGTCTGACTCAGAGAGCTATTCG
>Location:NODE_288008_length_33935_cov_31.019037	Coordinate:9736	Reads:1	Hits:2	Allocated_reads:0.5	Strand:+
GCCTAAGTCTGACTCAGAGAGCTATTCG
>Location:NODE_288008_length_33935_cov_31.019037	Coordinate:9739	Reads:1	Hits:4	Allocated_reads:0.25	Strand:+
TAAGTCTGACTCAGAGAGCTATTCGGG
>Location:NODE_288008_length_33935_cov_31.019037	Coordinate:9739	Reads:2	Hits:4	Allocated_reads:0.5	Strand:+
TAAGTCTGACTCAGAGAGCTATTCGGGGT
>Location:NODE_288008_length_33935_cov_31.019037	Coordinate:9760	Reads:2	Hits:1	Allocated_reads:2	Strand:+
TTCGGGGTTTTAAAGGATTTTGTGTC
>Location:NODE_288008_length_33935_cov_31.019037	Coordinate:9769	Reads:1	Hits:1	Allocated_reads:1	Strand:+
TTAAAGGATTTTGTGTCAGATGGGTT
>Location:NODE_288008_length_33935_cov_31.019037	Coordinate:9773	Reads:1	Hits:1	Allocated_reads:1	Strand:+
AGGATTTTGTGTCAGATGGGTTTGTA
>Location:NODE_288008_length_33935_cov_31.019037	Coordinate:9773	Reads:1	Hits:1	Allocated_reads:1	Strand:+
AGGATTTTGTGTCAGATGGGTTTGTATCA
>Location:NODE_288008_length_33935_cov_31.019037	Coordinate:9773	Reads:1	Hits:1	Allocated_reads:1	Strand:+
AGGATTTTGTGTCAGATGGGTTTGTATCACT
>Location:NODE_288008_length_33935_cov_31.019037	Coordinate:9776	Reads:1	Hits:1	Allocated_reads:1	Strand:+
ATTTTGTGTCAGATGGGTTTGTATCAC
>Location:NODE_288008_length_33935_cov_31.019037	Coordinate:9778	Reads:1	Hits:1	Allocated_reads:1	Strand:+
TTTGTGTCAGATGGGTTTGTATCACTCCC
>Location:NODE_288008_length_33935_cov_31.019037	Coordinate:9780	Reads:2	Hits:1	Allocated_reads:2	Strand:+
TGTGTCAGATGGGTTTGTATCACTCCC
>Location:NODE_288008_length_33935_cov_31.019037	Coordinate:9780	Reads:1	Hits:1	Allocated_reads:1	Strand:+
TGTGTCAGATGGGTTTGTATCACTCCCGGG
>Location:NODE_288008_length_33935_cov_31.019037	Coordinate:9780	Reads:1	Hits:1	Allocated_reads:1	Strand:+
TGTGTCAGATGGGTTTGTATCACTCCCGGGT
>Location:NODE_288008_length_33935_cov_31.019037	Coordinate:9808	Reads:6	Hits:3	Allocated_reads:2	Strand:-
CTTTACAGGAACTTTATGAACATCACC
>Location:NODE_288008_length_33935_cov_31.019037	Coordinate:9808	Reads:2	Hits:3	Allocated_reads:0.666666666666667	Strand:-
TACAGGAACTTTATGAACATCACC
>Location:NODE_288008_length_33935_cov_31.019037	Coordinate:9808	Reads:1	Hits:3	Allocated_reads:0.333333333333333	Strand:-
TCTTTACAGGAACTTTATGAACATCACC
>Location:NODE_288008_length_33935_cov_31.019037	Coordinate:9811	Reads:1	Hits:3	Allocated_reads:0.333333333333333	Strand:-
CTTTACAGGAACTTTATGAACATC
>Location:NODE_288008_length_33935_cov_31.019037	Coordinate:9820	Reads:1	Hits:2	Allocated_reads:0.5	Strand:+
AAAGTTCCTGTAAAGATTTTGCGTGACA
>Location:NODE_288008_length_33935_cov_31.019037	Coordinate:9825	Reads:2	Hits:2	Allocated_reads:1	Strand:+
TCCTGTAAAGATTTTGCGTGACAC
>Location:NODE_288008_length_33935_cov_31.019037	Coordinate:9825	Reads:2	Hits:2	Allocated_reads:1	Strand:+
TCCTGTAAAGATTTTGCGTGACACA
>Location:NODE_288008_length_33935_cov_31.019037	Coordinate:9825	Reads:1	Hits:2	Allocated_reads:0.5	Strand:+
TCCTGTAAAGATTTTGCGTGACAAAGGC
>Location:NODE_288008_length_33935_cov_31.019037	Coordinate:9825	Reads:1	Hits:2	Allocated_reads:0.5	Strand:+
TCCTGTAAAGATTTTGCGTGACACAGGC
>Location:NODE_288008_length_33935_cov_31.019037	Coordinate:9825	Reads:1	Hits:2	Allocated_reads:0.5	Strand:+
TCCTGTAAAGATTTTGCGTGACACAGGCG
>Location:NODE_288008_length_33935_cov_31.019037	Coordinate:9825	Reads:1	Hits:2	Allocated_reads:0.5	Strand:+
TCCTGTAAAGATTTTGCGTGACACAGGCGC
>Location:NODE_288008_length_33935_cov_31.019037	Coordinate:9869	Reads:1	Hits:3	Allocated_reads:0.333333333333333	Strand:+
TCTTAGCCTCCGTGTTGCCATTTTCAC
>Location:NODE_288008_length_33935_cov_31.019037	Coordinate:9873	Reads:1	Hits:3	Allocated_reads:0.333333333333333	Strand:-
AACCTGTGAAAATGGCAACACGGAGGCT
>Location:NODE_288008_length_33935_cov_31.019037	Coordinate:9876	Reads:1	Hits:4	Allocated_reads:0.25	Strand:+
CTCCGTGTTGCCATTTTCACAGGTTAC
>Location:NODE_288008_length_33935_cov_31.019037	Coordinate:9900	Reads:1	Hits:1	Allocated_reads:1	Strand:+
TACTGGTACTGGTGAGTGTGTACTTGTT
>Location:NODE_288008_length_33935_cov_31.019037	Coordinate:9906	Reads:1	Hits:1	Allocated_reads:1	Strand:+
TACTGGTGAGTGTGTACTTGTTCAAGGCA
>Location:NODE_288008_length_33935_cov_31.019037	Coordinate:9920	Reads:1	Hits:1	Allocated_reads:1	Strand:+
TACTTGTTCAAGGCATGGGTTTAACCACT
>Location:NODE_288008_length_33935_cov_31.019037	Coordinate:9924	Reads:1	Hits:4	Allocated_reads:0.25	Strand:-
ATAGTGGTTAAACCCATGCCTTGAACA
>Location:NODE_288008_length_33935_cov_31.019037	Coordinate:9925	Reads:2	Hits:4	Allocated_reads:0.5	Strand:-
ATAGTGGTTAAACCCATGCCTTGAAC
>Location:NODE_288008_length_33935_cov_31.019037	Coordinate:9925	Reads:1	Hits:4	Allocated_reads:0.25	Strand:-
GATAGTGGTTAAACCCATGCCTTGAAC
>Location:NODE_288008_length_33935_cov_31.019037	Coordinate:9925	Reads:1	Hits:4	Allocated_reads:0.25	Strand:-
TAGTGGTTAAACCCATGCCTTGAAC
>Location:NODE_288008_length_33935_cov_31.019037	Coordinate:9940	Reads:1	Hits:3	Allocated_reads:0.333333333333333	Strand:+
TTAACCACTATCTGTGCCCCATTGC
>Location:NODE_288008_length_33935_cov_31.019037	Coordinate:9940	Reads:1	Hits:3	Allocated_reads:0.333333333333333	Strand:+
TTAACCACTATCTGTGCCCCATTGCA
>Location:NODE_288008_length_33935_cov_31.019037	Coordinate:9940	Reads:9	Hits:3	Allocated_reads:3	Strand:+
TTAACCACTATCTGTGCCCCATTGCATA
>Location:NODE_288008_length_33935_cov_31.019037	Coordinate:9940	Reads:4	Hits:3	Allocated_reads:1.33333333333333	Strand:+
TTAACCACTATCTGTGCCCCATTGCATAA
>Location:NODE_288008_length_33935_cov_31.019037	Coordinate:9940	Reads:1	Hits:3	Allocated_reads:0.333333333333333	Strand:+
TTAACCACTATCTGTGCCCCATTGCATAAA
>Location:NODE_288008_length_33935_cov_31.019037	Coordinate:9940	Reads:19	Hits:3	Allocated_reads:6.33333333333333	Strand:+
TTAACCACTATCTGTGCCCCATTGCATAAAG
>Location:NODE_288008_length_33935_cov_31.019037	Coordinate:9940	Reads:1	Hits:3	Allocated_reads:0.333333333333333	Strand:+
TTAACCACTATCTGTGCCCCATTGCATAAAGT
>Location:NODE_288008_length_33935_cov_31.019037	Coordinate:9941	Reads:3	Hits:3	Allocated_reads:1	Strand:+
TAACCACTATCTGTGCCCCATTGC
>Location:NODE_288008_length_33935_cov_31.019037	Coordinate:9941	Reads:2	Hits:3	Allocated_reads:0.666666666666667	Strand:+
TAACCACTATCTGTGCCCCATTGCA
>Location:NODE_288008_length_33935_cov_31.019037	Coordinate:9941	Reads:5	Hits:3	Allocated_reads:1.66666666666667	Strand:+
TAACCACTATCTGTGCCCCATTGCAT
>Location:NODE_288008_length_33935_cov_31.019037	Coordinate:9941	Reads:11	Hits:3	Allocated_reads:3.66666666666667	Strand:+
TAACCACTATCTGTGCCCCATTGCATA
>Location:NODE_288008_length_33935_cov_31.019037	Coordinate:9941	Reads:2	Hits:3	Allocated_reads:0.666666666666667	Strand:+
TAACCACTATCTGTGCCCCATTGCATAAA
>Location:NODE_288008_length_33935_cov_31.019037	Coordinate:9941	Reads:112	Hits:3	Allocated_reads:37.3333333333333	Strand:+
TAACCACTATCTGTGCCCCATTGCATAAAG
>Location:NODE_288008_length_33935_cov_31.019037	Coordinate:9941	Reads:3	Hits:3	Allocated_reads:1	Strand:+
TAACCACTATCTGTGCCCCATTGCATAAAGT
>Location:NODE_288008_length_33935_cov_31.019037	Coordinate:9942	Reads:1	Hits:3	Allocated_reads:0.333333333333333	Strand:+
AACCACTATCTGTGCCCCATTGCATA
>Location:NODE_288008_length_33935_cov_31.019037	Coordinate:9942	Reads:2	Hits:3	Allocated_reads:0.666666666666667	Strand:+
AACCACTATCTGTGCCCCATTGCATAAAG
>Location:NODE_288008_length_33935_cov_31.019037	Coordinate:9948	Reads:1	Hits:2	Allocated_reads:0.5	Strand:+
TATCTGTGCCCCATTGCATAAAGTCAGGC
>Location:NODE_288008_length_33935_cov_31.019037	Coordinate:9956	Reads:2	Hits:3	Allocated_reads:0.666666666666667	Strand:+
CCCCATTGCATAAAGTCAGGCTGTCATG
>Location:NODE_288008_length_33935_cov_31.019037	Coordinate:9962	Reads:1	Hits:4	Allocated_reads:0.25	Strand:+
TGCATAAAGTCAGGCTGTCATGCAGTT
>Location:NODE_288008_length_33935_cov_31.019037	Coordinate:9962	Reads:1	Hits:4	Allocated_reads:0.25	Strand:+
TGCATAAAGTCAGGCTGTCATGCAGTTT
>Location:NODE_288008_length_33935_cov_31.019037	Coordinate:9966	Reads:1	Hits:4	Allocated_reads:0.25	Strand:+
TAAAGTCAGGCTGTCATGCAGTTTT
>Location:NODE_288008_length_33935_cov_31.019037	Coordinate:9969	Reads:1	Hits:4	Allocated_reads:0.25	Strand:-
TCATCCACAAAACTGCATGACAGCCTGACT
>Location:NODE_288008_length_33935_cov_31.019037	Coordinate:9970	Reads:1	Hits:4	Allocated_reads:0.25	Strand:-
TCATCCACAAAACTGCATGACAGCCTGAC
>Location:NODE_288008_length_33935_cov_31.019037	Coordinate:9972	Reads:2	Hits:4	Allocated_reads:0.5	Strand:+
CAGGCTGTCATGCAGTTTTGTGGATGA
>Location:NODE_288008_length_33935_cov_31.019037	Coordinate:9972	Reads:1	Hits:4	Allocated_reads:0.25	Strand:+
CAGGCTGTCATGCAGTTTTGTGGATGAT
>Location:NODE_288008_length_33935_cov_31.019037	Coordinate:9972	Reads:1	Hits:4	Allocated_reads:0.25	Strand:+
CAGGCTGTCATGCAGTTTTGTGGCTGTA
>Location:NODE_288008_length_33935_cov_31.019037	Coordinate:9972	Reads:1	Hits:3	Allocated_reads:0.333333333333333	Strand:+
CAGGCTGTCATGCAGTTTTGTGGATGATG
>Location:NODE_288008_length_33935_cov_31.019037	Coordinate:9972	Reads:3	Hits:3	Allocated_reads:1	Strand:+
CAGGCTGTCATGCAGTTTTGTGGATGATGA
>Location:NODE_288008_length_33935_cov_31.019037	Coordinate:9972	Reads:2	Hits:3	Allocated_reads:0.666666666666667	Strand:+
CAGGCTGTCATGCAGTTTTGTGGATGATGATA
>Location:NODE_288008_length_33935_cov_31.019037	Coordinate:9973	Reads:1	Hits:5	Allocated_reads:0.2	Strand:-
ATCATCCACAAAACTGCATGACAGCCG
>Location:NODE_288008_length_33935_cov_31.019037	Coordinate:9973	Reads:3	Hits:5	Allocated_reads:0.6	Strand:-
ATCATCCACAAAACTGCATGACAGCCT
>Location:NODE_288008_length_33935_cov_31.019037	Coordinate:9973	Reads:1	Hits:4	Allocated_reads:0.25	Strand:-
CATCATCCACAAAACTGCATGACAGCCG
>Location:NODE_288008_length_33935_cov_31.019037	Coordinate:9973	Reads:2	Hits:4	Allocated_reads:0.5	Strand:-
CATCATCCACAAAACTGCATGACAGCCT
>Location:NODE_288008_length_33935_cov_31.019037	Coordinate:9973	Reads:1	Hits:4	Allocated_reads:0.25	Strand:-
TCATCATCCACAAAACTGCATGACAGCCT
>Location:NODE_288008_length_33935_cov_31.019037	Coordinate:9973	Reads:1	Hits:5	Allocated_reads:0.2	Strand:-
TCATCCACAAAACTGCATGACAGCCT
>Location:NODE_288008_length_33935_cov_31.019037	Coordinate:9974	Reads:1	Hits:4	Allocated_reads:0.25	Strand:+
GGCTGTCATGCAGTTTTGTGGATGATGA
>Location:NODE_288008_length_33935_cov_31.019037	Coordinate:9974	Reads:1	Hits:4	Allocated_reads:0.25	Strand:-
TATCATCATCCACAAAACTGCATGACAACC
>Location:NODE_288008_length_33935_cov_31.019037	Coordinate:9974	Reads:1	Hits:4	Allocated_reads:0.25	Strand:-
TATCATCATCCACAAAACTGCATGACAGCC
>Location:NODE_288008_length_33935_cov_31.019037	Coordinate:9977	Reads:1	Hits:4	Allocated_reads:0.25	Strand:+
TGTCATGCAGTTTTGTGGATGATGATATC
>Location:NODE_288008_length_33935_cov_31.019037	Coordinate:9979	Reads:3	Hits:4	Allocated_reads:0.75	Strand:+
TCATGCAGTTTTGTGGATGATGATATC
>Location:NODE_288008_length_33935_cov_31.019037	Coordinate:9979	Reads:4	Hits:4	Allocated_reads:1	Strand:+
TCATGCAGTTTTGTGGATGATGATATCT
>Location:NODE_288008_length_33935_cov_31.019037	Coordinate:9979	Reads:1	Hits:3	Allocated_reads:0.333333333333333	Strand:+
TCATGCAGTTTTGTGGATGATGATATCTGC
>Location:NODE_288008_length_33935_cov_31.019037	Coordinate:9979	Reads:1	Hits:2	Allocated_reads:0.5	Strand:+
TCATGCAGTTTTGTGGATGATGATATCTGCC
>Location:NODE_288008_length_33935_cov_31.019037	Coordinate:9979	Reads:1	Hits:2	Allocated_reads:0.5	Strand:+
TCATGCAGTTTTGTGGATGATGATATCTGCCA
>Location:NODE_288008_length_33935_cov_31.019037	Coordinate:9979	Reads:5	Hits:2	Allocated_reads:2.5	Strand:+
TCATGCAGTTTTGTGGATGATGATATCTGCCT
>Location:NODE_288008_length_33935_cov_31.019037	Coordinate:9980	Reads:1	Hits:4	Allocated_reads:0.25	Strand:+
CATGCAGTTTTGTGGATGATGATATC
>Location:NODE_288008_length_33935_cov_31.019037	Coordinate:9980	Reads:1	Hits:4	Allocated_reads:0.25	Strand:+
CATGCAGTTTTGTGGATGATGATATCT
>Location:NODE_288008_length_33935_cov_31.019037	Coordinate:9980	Reads:3	Hits:2	Allocated_reads:1.5	Strand:+
CATGCAGTTTTGTGGATGATGATATCTGCCT
>Location:NODE_288008_length_33935_cov_31.019037	Coordinate:9981	Reads:2	Hits:2	Allocated_reads:1	Strand:+
ATGCAGTTTTGTGGATGATGATATCTGCCT
>Location:NODE_288008_length_33935_cov_31.019037	Coordinate:9982	Reads:1	Hits:4	Allocated_reads:0.25	Strand:+
TGCAGTTTTGTGGATGATGATATC
>Location:NODE_288008_length_33935_cov_31.019037	Coordinate:9982	Reads:1	Hits:4	Allocated_reads:0.25	Strand:+
TGCAGTTTTGTGGATGATGATATCTG
>Location:NODE_288008_length_33935_cov_31.019037	Coordinate:9982	Reads:2	Hits:3	Allocated_reads:0.666666666666667	Strand:+
TGCAGTTTTGTGGATGATGATATCTGC
>Location:NODE_288008_length_33935_cov_31.019037	Coordinate:9982	Reads:15	Hits:2	Allocated_reads:7.5	Strand:+
TGCAGTTTTGTGGATGATGATATCTGCC
>Location:NODE_288008_length_33935_cov_31.019037	Coordinate:9982	Reads:1	Hits:2	Allocated_reads:0.5	Strand:+
TGCAGTTTTGTGGATGATGACATCTGCCT
>Location:NODE_288008_length_33935_cov_31.019037	Coordinate:9982	Reads:1	Hits:2	Allocated_reads:0.5	Strand:+
TGCAGTTTTGTGGATGATGATATCCGCCT
>Location:NODE_288008_length_33935_cov_31.019037	Coordinate:9982	Reads:1	Hits:2	Allocated_reads:0.5	Strand:+
TGCAGTTTTGTGGATGATTATATCTGCCT
>Location:NODE_288008_length_33935_cov_31.019037	Coordinate:9982	Reads:2	Hits:2	Allocated_reads:1	Strand:+
TGCAGTTTTGTGGATGATGATATTTGCCG
>Location:NODE_288008_length_33935_cov_31.019037	Coordinate:9982	Reads:2	Hits:2	Allocated_reads:1	Strand:+
TGCAGTTTTGTGGATGATGATATTTGCCT
>Location:NODE_288008_length_33935_cov_31.019037	Coordinate:9982	Reads:4	Hits:2	Allocated_reads:2	Strand:+
TGCAGTTTTGTGGATGATGATATCTGCCG
>Location:NODE_288008_length_33935_cov_31.019037	Coordinate:9982	Reads:437	Hits:2	Allocated_reads:218.5	Strand:+
TGCAGTTTTGTGGATGATGATATCTGCCT
>Location:NODE_288008_length_33935_cov_31.019037	Coordinate:9982	Reads:5	Hits:2	Allocated_reads:2.5	Strand:+
TGCAGTTTTGTGGATGATGATATCTGCCA
>Location:NODE_288008_length_33935_cov_31.019037	Coordinate:9982	Reads:11	Hits:2	Allocated_reads:5.5	Strand:+
TGCAGTTTTGTGGATGATGATATCTGCCTT
>Location:NODE_288008_length_33935_cov_31.019037	Coordinate:9982	Reads:5	Hits:2	Allocated_reads:2.5	Strand:+
TGCAGTTTTGTGGATGATGATATCTGCCTTGG
>Location:NODE_288008_length_33935_cov_31.019037	Coordinate:9982	Reads:4	Hits:2	Allocated_reads:2	Strand:+
TGCAGTTTTGTGGATGATGATATCTGCCTTGGTG
>Location:NODE_288008_length_33935_cov_31.019037	Coordinate:9982	Reads:1	Hits:2	Allocated_reads:0.5	Strand:+
TGCAGTTTTGTGGATGATGATATCTGCCTTGGTGT
>Location:NODE_288008_length_33935_cov_31.019037	Coordinate:9983	Reads:1	Hits:2	Allocated_reads:0.5	Strand:+
GCAGTTTTGTGGATGATGATATCTGCCT
>Location:NODE_288008_length_33935_cov_31.019037	Coordinate:9984	Reads:3	Hits:2	Allocated_reads:1.5	Strand:+
CAGTTTTGTGGATGATGATATCTGCCT
>Location:NODE_288008_length_33935_cov_31.019037	Coordinate:9984	Reads:1	Hits:2	Allocated_reads:0.5	Strand:+
CAGTTTTGTGGATGATGATATCTGCCTTGG
>Location:NODE_288008_length_33935_cov_31.019037	Coordinate:9985	Reads:2	Hits:2	Allocated_reads:1	Strand:+
AGTTTTGTGGATGATGATATCTGCCT
>Location:NODE_288008_length_33935_cov_31.019037	Coordinate:9985	Reads:3	Hits:2	Allocated_reads:1.5	Strand:+
AGTTTTGTGGATGATGATATCTGCCTTGG
>Location:NODE_288008_length_33935_cov_31.019037	Coordinate:9985	Reads:2	Hits:2	Allocated_reads:1	Strand:+
AGTTTTGTGGATGATGATATCTGCCTTGGTG
>Location:NODE_288008_length_33935_cov_31.019037	Coordinate:9986	Reads:1	Hits:2	Allocated_reads:0.5	Strand:+
GTTTTGTGGATGATGATATCTGCCT
>Location:NODE_288008_length_33935_cov_31.019037	Coordinate:9986	Reads:1	Hits:2	Allocated_reads:0.5	Strand:+
GTTTTGTGGATGATGATATCTGCCTTGG
>Location:NODE_288008_length_33935_cov_31.019037	Coordinate:9986	Reads:27	Hits:2	Allocated_reads:13.5	Strand:+
GTTTTGTGGATGATGATATCTGCCTTGGTG
>Location:NODE_288008_length_33935_cov_31.019037	Coordinate:9986	Reads:1	Hits:2	Allocated_reads:0.5	Strand:+
GTTTTGTGGATGATGATATCTGCCTTGGTGT
>Location:NODE_288008_length_33935_cov_31.019037	Coordinate:9987	Reads:4	Hits:2	Allocated_reads:2	Strand:+
TTTTGTGGATGATGATATCTGCCTTGG
>Location:NODE_288008_length_33935_cov_31.019037	Coordinate:9987	Reads:1	Hits:2	Allocated_reads:0.5	Strand:+
TTTTGTGGATGATGATATCTGCCTTGGT
>Location:NODE_288008_length_33935_cov_31.019037	Coordinate:9987	Reads:1	Hits:2	Allocated_reads:0.5	Strand:+
TTTTGTGGATGATGATATTTGCCTTGGTG
>Location:NODE_288008_length_33935_cov_31.019037	Coordinate:9987	Reads:28	Hits:2	Allocated_reads:14	Strand:+
TTTTGTGGATGATGATATCTGCCTTGGTG
>Location:NODE_288008_length_33935_cov_31.019037	Coordinate:9987	Reads:2	Hits:2	Allocated_reads:1	Strand:+
TTTTGTGGATGATGATATCTGCCTTGGTGT
>Location:NODE_288008_length_33935_cov_31.019037	Coordinate:9988	Reads:8	Hits:2	Allocated_reads:4	Strand:+
TTTGTGGATGATGATATCTGCCTTGG
>Location:NODE_288008_length_33935_cov_31.019037	Coordinate:9988	Reads:4	Hits:2	Allocated_reads:2	Strand:+
TTTGTGGATGATGATATCTGCCTTGGT
>Location:NODE_288008_length_33935_cov_31.019037	Coordinate:9988	Reads:1	Hits:3	Allocated_reads:0.333333333333333	Strand:+
TTTGTGGATGATGATATCTGCATTGGTG
>Location:NODE_288008_length_33935_cov_31.019037	Coordinate:9988	Reads:1	Hits:2	Allocated_reads:0.5	Strand:+
TTTGTGGATGATGATATCTGCCTGGGTG
>Location:NODE_288008_length_33935_cov_31.019037	Coordinate:9988	Reads:1	Hits:2	Allocated_reads:0.5	Strand:+
TTTGTGGATGATGATATCTGCCTTGGAG
>Location:NODE_288008_length_33935_cov_31.019037	Coordinate:9988	Reads:1	Hits:2	Allocated_reads:0.5	Strand:+
TTTGTGGATGATGATATCTGCCTTGGTC
>Location:NODE_288008_length_33935_cov_31.019037	Coordinate:9988	Reads:1	Hits:2	Allocated_reads:0.5	Strand:+
TTTGTGGATGATGATATCTGCCTTGGTT
>Location:NODE_288008_length_33935_cov_31.019037	Coordinate:9988	Reads:224	Hits:2	Allocated_reads:112	Strand:+
TTTGTGGATGATGATATCTGCCTTGGTG
>Location:NODE_288008_length_33935_cov_31.019037	Coordinate:9988	Reads:37	Hits:2	Allocated_reads:18.5	Strand:+
TTTGTGGATGATGATATCTGCCTTGGTGT
>Location:NODE_288008_length_33935_cov_31.019037	Coordinate:9988	Reads:4	Hits:2	Allocated_reads:2	Strand:+
TTTGTGGATGATGATATCTGCCTTGGTGG
>Location:NODE_288008_length_33935_cov_31.019037	Coordinate:9988	Reads:40	Hits:2	Allocated_reads:20	Strand:+
TTTGTGGATGATGATATCTGCCTTGGTGTT
>Location:NODE_288008_length_33935_cov_31.019037	Coordinate:9988	Reads:1	Hits:2	Allocated_reads:0.5	Strand:+
TTTGTGGATGATGATATCTGCCTTGGTGTTT
>Location:NODE_288008_length_33935_cov_31.019037	Coordinate:9988	Reads:5	Hits:2	Allocated_reads:2.5	Strand:+
TTTGTGGATGATGATATCTGCCTTGGTGTTC
>Location:NODE_288008_length_33935_cov_31.019037	Coordinate:9988	Reads:11	Hits:2	Allocated_reads:5.5	Strand:+
TTTGTGGATGATGATATCTGCCTTGGTGTTCG
>Location:NODE_288008_length_33935_cov_31.019037	Coordinate:9988	Reads:1	Hits:2	Allocated_reads:0.5	Strand:+
TTTGTGGATGATGATATCTGCCTTGGTGTTCGT
>Location:NODE_288008_length_33935_cov_31.019037	Coordinate:9989	Reads:8	Hits:2	Allocated_reads:4	Strand:+
TTGTGGATGATGATATCTGCCTTGG
>Location:NODE_288008_length_33935_cov_31.019037	Coordinate:9989	Reads:2	Hits:2	Allocated_reads:1	Strand:+
TTGTGGATGATGATATCTGCCTTGGT
>Location:NODE_288008_length_33935_cov_31.019037	Coordinate:9989	Reads:226	Hits:2	Allocated_reads:113	Strand:+
TTGTGGATGATGATATCTGCCTTGGTG
>Location:NODE_288008_length_33935_cov_31.019037	Coordinate:9989	Reads:3	Hits:3	Allocated_reads:1	Strand:+
TTGTGGATGATGATATCTGCCTTGGTA
>Location:NODE_288008_length_33935_cov_31.019037	Coordinate:9989	Reads:1	Hits:2	Allocated_reads:0.5	Strand:+
TTGTGGATGATGATATCTGCCTTGGTGC
>Location:NODE_288008_length_33935_cov_31.019037	Coordinate:9989	Reads:1	Hits:2	Allocated_reads:0.5	Strand:+
TTGTGGATGATGATATCTGCCTTTGTGG
>Location:NODE_288008_length_33935_cov_31.019037	Coordinate:9989	Reads:3	Hits:2	Allocated_reads:1.5	Strand:+
TTGTGGATGATGATATCTGCCTTGGTGG
>Location:NODE_288008_length_33935_cov_31.019037	Coordinate:9989	Reads:30	Hits:2	Allocated_reads:15	Strand:+
TTGTGGATGATGATATCTGCCTTGGTGT
>Location:NODE_288008_length_33935_cov_31.019037	Coordinate:9989	Reads:1	Hits:2	Allocated_reads:0.5	Strand:+
TTGTGGATGATGATATCTGCCTTGGTGTC
>Location:NODE_288008_length_33935_cov_31.019037	Coordinate:9989	Reads:79	Hits:2	Allocated_reads:39.5	Strand:+
TTGTGGATGATGATATCTGCCTTGGTGTT
>Location:NODE_288008_length_33935_cov_31.019037	Coordinate:9989	Reads:1	Hits:3	Allocated_reads:0.333333333333333	Strand:+
TTGTGGATGATGATATCTGCATTGGTGTTC
>Location:NODE_288008_length_33935_cov_31.019037	Coordinate:9989	Reads:3	Hits:2	Allocated_reads:1.5	Strand:+
TTGTGGATGATGATATCTGCCTTGGTGTTT
>Location:NODE_288008_length_33935_cov_31.019037	Coordinate:9989	Reads:32	Hits:2	Allocated_reads:16	Strand:+
TTGTGGATGATGATATCTGCCTTGGTGTTC
>Location:NODE_288008_length_33935_cov_31.019037	Coordinate:9989	Reads:1	Hits:2	Allocated_reads:0.5	Strand:+
TTGTGGATGATGATATCTGCCTTGGTGTTCA
>Location:NODE_288008_length_33935_cov_31.019037	Coordinate:9989	Reads:77	Hits:2	Allocated_reads:38.5	Strand:+
TTGTGGATGATGATATCTGCCTTGGTGTTCG
>Location:NODE_288008_length_33935_cov_31.019037	Coordinate:9989	Reads:3	Hits:2	Allocated_reads:1.5	Strand:+
TTGTGGATGATGATATCTGCCTTGGTGTTCGT
>Location:NODE_288008_length_33935_cov_31.019037	Coordinate:9990	Reads:12	Hits:2	Allocated_reads:6	Strand:+
TGTGGATGATGATATCTGCCTTGG
>Location:NODE_288008_length_33935_cov_31.019037	Coordinate:9990	Reads:4	Hits:2	Allocated_reads:2	Strand:+
TGTGGATGATGATATCTGCCTTGGT
>Location:NODE_288008_length_33935_cov_31.019037	Coordinate:9990	Reads:1	Hits:2	Allocated_reads:0.5	Strand:+
TGTGGATGATGATATCTGCCCTGGTG
>Location:NODE_288008_length_33935_cov_31.019037	Coordinate:9990	Reads:221	Hits:2	Allocated_reads:110.5	Strand:+
TGTGGATGATGATATCTGCCTTGGTG
>Location:NODE_288008_length_33935_cov_31.019037	Coordinate:9990	Reads:2	Hits:2	Allocated_reads:1	Strand:+
TGTGGATGATGATATCTGCCTTGGTGG
>Location:NODE_288008_length_33935_cov_31.019037	Coordinate:9990	Reads:51	Hits:2	Allocated_reads:25.5	Strand:+
TGTGGATGATGATATCTGCCTTGGTGT
>Location:NODE_288008_length_33935_cov_31.019037	Coordinate:9990	Reads:1	Hits:2	Allocated_reads:0.5	Strand:+
TGTGGATGATGATATCTGCCTTGGTGTA
>Location:NODE_288008_length_33935_cov_31.019037	Coordinate:9990	Reads:116	Hits:2	Allocated_reads:58	Strand:+
TGTGGATGATGATATCTGCCTTGGTGTT
>Location:NODE_288008_length_33935_cov_31.019037	Coordinate:9990	Reads:96	Hits:2	Allocated_reads:48	Strand:+
TGTGGATGATGATATCTGCCTTGGTGTTC
>Location:NODE_288008_length_33935_cov_31.019037	Coordinate:9990	Reads:1	Hits:2	Allocated_reads:0.5	Strand:+
TGTGGATGATGATATCTGCCTTGGTGTTAG
>Location:NODE_288008_length_33935_cov_31.019037	Coordinate:9990	Reads:1	Hits:2	Allocated_reads:0.5	Strand:+
TGTGGATGATGATATCTGCCTTTGTGTTCG
>Location:NODE_288008_length_33935_cov_31.019037	Coordinate:9990	Reads:403	Hits:2	Allocated_reads:201.5	Strand:+
TGTGGATGATGATATCTGCCTTGGTGTTCG
>Location:NODE_288008_length_33935_cov_31.019037	Coordinate:9990	Reads:1	Hits:2	Allocated_reads:0.5	Strand:+
TGTGGATGATGATATCTGCCTTGGTGTTCGC
>Location:NODE_288008_length_33935_cov_31.019037	Coordinate:9990	Reads:3	Hits:2	Allocated_reads:1.5	Strand:+
TGTGGATGATGATATCTGCCTTGGTGTTCGA
>Location:NODE_288008_length_33935_cov_31.019037	Coordinate:9990	Reads:4	Hits:2	Allocated_reads:2	Strand:+
TGTGGATGATGATATCTGCCTTGGTGTTCGT
>Location:NODE_288008_length_33935_cov_31.019037	Coordinate:9990	Reads:3	Hits:2	Allocated_reads:1.5	Strand:+
TGTGGATGATGATATCTGCCTTGGTGTTCGTCC
>Location:NODE_288008_length_33935_cov_31.019037	Coordinate:9991	Reads:7	Hits:2	Allocated_reads:3.5	Strand:+
GTGGATGATGATATCTGCCTTGGTG
>Location:NODE_288008_length_33935_cov_31.019037	Coordinate:9991	Reads:2	Hits:2	Allocated_reads:1	Strand:+
GTGGATGATGATATCTGCCTTGGTGT
>Location:NODE_288008_length_33935_cov_31.019037	Coordinate:9991	Reads:3	Hits:2	Allocated_reads:1.5	Strand:+
GTGGATGATGATATCTGCCTTGGTGTT
>Location:NODE_288008_length_33935_cov_31.019037	Coordinate:9991	Reads:2	Hits:2	Allocated_reads:1	Strand:+
GTGGATGATGATATCTGCCTTGGTGTTC
>Location:NODE_288008_length_33935_cov_31.019037	Coordinate:9991	Reads:1	Hits:2	Allocated_reads:0.5	Strand:+
GTGGATGATGATATCTGCCTTGGAGTTCG
>Location:NODE_288008_length_33935_cov_31.019037	Coordinate:9991	Reads:14	Hits:2	Allocated_reads:7	Strand:+
GTGGATGATGATATCTGCCTTGGTGTTCG
>Location:NODE_288008_length_33935_cov_31.019037	Coordinate:9992	Reads:12	Hits:2	Allocated_reads:6	Strand:+
TGGATGATGATATCTGCCTTGGTG
>Location:NODE_288008_length_33935_cov_31.019037	Coordinate:9992	Reads:1	Hits:2	Allocated_reads:0.5	Strand:+
TGGATGATGATATCTGCCTTGGTGT
>Location:NODE_288008_length_33935_cov_31.019037	Coordinate:9992	Reads:5	Hits:2	Allocated_reads:2.5	Strand:+
TGGATGATGATATCTGCCTTGGTGTT
>Location:NODE_288008_length_33935_cov_31.019037	Coordinate:9992	Reads:7	Hits:2	Allocated_reads:3.5	Strand:+
TGGATGATGATATCTGCCTTGGTGTTC
>Location:NODE_288008_length_33935_cov_31.019037	Coordinate:9992	Reads:39	Hits:2	Allocated_reads:19.5	Strand:+
TGGATGATGATATCTGCCTTGGTGTTCG
>Location:NODE_288008_length_33935_cov_31.019037	Coordinate:9992	Reads:1	Hits:2	Allocated_reads:0.5	Strand:+
TGGATGATGATATCTGCCTTGGTGTTCGT
>Location:NODE_288008_length_33935_cov_31.019037	Coordinate:9992	Reads:6	Hits:2	Allocated_reads:3	Strand:+
TGGATGATGATATCTGCCTTGGTGTTCGTC
>Location:NODE_288008_length_33935_cov_31.019037	Coordinate:9992	Reads:19	Hits:2	Allocated_reads:9.5	Strand:+
TGGATGATGATATCTGCCTTGGTGTTCGTCC
>Location:NODE_288008_length_33935_cov_31.019037	Coordinate:9994	Reads:1	Hits:2	Allocated_reads:0.5	Strand:+
GATGATGATATCTGCCTTGGTGTTC
>Location:NODE_288008_length_33935_cov_31.019037	Coordinate:9994	Reads:1	Hits:2	Allocated_reads:0.5	Strand:+
GATGATGATATCTGCCTTGGTGTTCG
>Location:NODE_288008_length_33935_cov_31.019037	Coordinate:9994	Reads:1	Hits:2	Allocated_reads:0.5	Strand:+
GATGATGATATCTGCCTTGGTGTTCGT
>Location:NODE_288008_length_33935_cov_31.019037	Coordinate:9994	Reads:1	Hits:2	Allocated_reads:0.5	Strand:+
GATGATGATATCTGCCTTGGTGTTCGTCC
>Location:NODE_288008_length_33935_cov_31.019037	Coordinate:9996	Reads:1	Hits:2	Allocated_reads:0.5	Strand:+
TGATGATATCTGCCTTGGTGTTCG
>Location:NODE_288008_length_33935_cov_31.019037	Coordinate:9996	Reads:1	Hits:2	Allocated_reads:0.5	Strand:+
TGATGATATCTGCCTTGGTGTTCGTCC
>Location:NODE_288008_length_33935_cov_31.019037	Coordinate:9996	Reads:5	Hits:2	Allocated_reads:2.5	Strand:+
TGATGATATCTGCCTTGGTGTTCGTCCTGC
>Location:NODE_288008_length_33935_cov_31.019037	Coordinate:9997	Reads:1	Hits:2	Allocated_reads:0.5	Strand:-
GCAGGACGAACACCAAGGCAGATATCATT
>Location:NODE_288008_length_33935_cov_31.019037	Coordinate:10043	Reads:1	Hits:3	Allocated_reads:0.333333333333333	Strand:+
TGGGGAATGATTTGGCTGGAAATAGAG
>Location:NODE_288008_length_33935_cov_31.019037	Coordinate:10043	Reads:9	Hits:3	Allocated_reads:3	Strand:+
TGGGGAATGATTTGGCTGGAAATAGAGT
>Location:NODE_288008_length_33935_cov_31.019037	Coordinate:10043	Reads:16	Hits:3	Allocated_reads:5.33333333333333	Strand:+
TGGGGAATGATTTGGCTGGAAATAGAGTC
>Location:NODE_288008_length_33935_cov_31.019037	Coordinate:10043	Reads:2	Hits:3	Allocated_reads:0.666666666666667	Strand:+
TGGGGAATGATTTGGCTGGAAATAGAGTCT
>Location:NODE_288008_length_33935_cov_31.019037	Coordinate:10043	Reads:1	Hits:3	Allocated_reads:0.333333333333333	Strand:+
TGGGGAATGATTTGGCTGGAAATAGAGTCTG
>Location:NODE_288008_length_33935_cov_31.019037	Coordinate:10043	Reads:1	Hits:3	Allocated_reads:0.333333333333333	Strand:+
TGGGGAATGATTTGGCTGGAAATAGAGTCTGGGC
>Location:NODE_288008_length_33935_cov_31.019037	Coordinate:10050	Reads:3	Hits:3	Allocated_reads:1	Strand:+
TGATTTGGCTGGAAATAGAGTCTGGGC
>Location:NODE_288008_length_33935_cov_31.019037	Coordinate:10050	Reads:2	Hits:3	Allocated_reads:0.666666666666667	Strand:+
TGATTTGGCTGGAAATAGAGTCTGGGCT
>Location:NODE_288008_length_33935_cov_31.019037	Coordinate:10050	Reads:1	Hits:3	Allocated_reads:0.333333333333333	Strand:+
TGATTTGGCTGGAAATAGAGTCTGGGCTGA
>Location:NODE_288008_length_33935_cov_31.019037	Coordinate:10050	Reads:1	Hits:3	Allocated_reads:0.333333333333333	Strand:+
TGATTTGGCTGGAAATAGAGTCTGGGCTGAC
>Location:NODE_288008_length_33935_cov_31.019037	Coordinate:10051	Reads:1	Hits:3	Allocated_reads:0.333333333333333	Strand:+
GATTTGGCTGGAAATAGAGTCTGGGCT
>Location:NODE_288008_length_33935_cov_31.019037	Coordinate:10053	Reads:1	Hits:3	Allocated_reads:0.333333333333333	Strand:+
TTTGGCTGGAAATAGAGTCTGGGCTGACTTT
>Location:NODE_288008_length_33935_cov_31.019037	Coordinate:10056	Reads:1	Hits:3	Allocated_reads:0.333333333333333	Strand:+
GGCTGGAAATAGAGTCTGGGCTGACA
>Location:NODE_288008_length_33935_cov_31.019037	Coordinate:10065	Reads:1	Hits:1	Allocated_reads:1	Strand:+
TAGAGTCTGGGCTGACAGTTCTTTACC
>Location:NODE_288008_length_33935_cov_31.019037	Coordinate:10072	Reads:1	Hits:1	Allocated_reads:1	Strand:+
TGGGCTGACAGTTCTTTACCTTTTGAATC
>Location:NODE_288008_length_33935_cov_31.019037	Coordinate:10137	Reads:1	Hits:4	Allocated_reads:0.25	Strand:+
TTTTTCTGACTTTGCAGCTTGTGCTGT
>Location:NODE_288008_length_33935_cov_31.019037	Coordinate:10138	Reads:2	Hits:4	Allocated_reads:0.5	Strand:+
TTTTCTGACTTTGCAGCTTGTGCTGT
>Location:NODE_288008_length_33935_cov_31.019037	Coordinate:10138	Reads:2	Hits:4	Allocated_reads:0.5	Strand:+
TTTTCTGACTTTGCAGCTTGTGCTGTT
>Location:NODE_288008_length_33935_cov_31.019037	Coordinate:10138	Reads:1	Hits:4	Allocated_reads:0.25	Strand:+
TTTTCTGACTTTGCAGCTTGTGCTGTTA
>Location:NODE_288008_length_33935_cov_31.019037	Coordinate:10140	Reads:2	Hits:4	Allocated_reads:0.5	Strand:+
TTCTGACTTTGCAGCTTGTGCTGTT
>Location:NODE_288008_length_33935_cov_31.019037	Coordinate:10140	Reads:1	Hits:4	Allocated_reads:0.25	Strand:+
TTCTGACTTTGCAGCTTGTGCTGTTAC
>Location:NODE_288008_length_33935_cov_31.019037	Coordinate:10141	Reads:1	Hits:4	Allocated_reads:0.25	Strand:+
TCTGACTTTGCAGCTTGTGCTTTG
>Location:NODE_288008_length_33935_cov_31.019037	Coordinate:10141	Reads:2	Hits:4	Allocated_reads:0.5	Strand:+
TCTGACTTTGCAGCTTGTGCTGTT
>Location:NODE_288008_length_33935_cov_31.019037	Coordinate:10141	Reads:1	Hits:4	Allocated_reads:0.25	Strand:+
TCTGACTTTGCAGCTTGTGCTGTTAC
>Location:NODE_288008_length_33935_cov_31.019037	Coordinate:10171	Reads:1	Hits:6	Allocated_reads:0.166666666666667	Strand:+
GCTGCAGCTAAAAGGGATGCAGAGCCTG
>Location:NODE_288008_length_33935_cov_31.019037	Coordinate:10171	Reads:1	Hits:6	Allocated_reads:0.166666666666667	Strand:+
GCTGCAGCTAAAAGGGATGCAGAGCCTGT
>Location:NODE_288008_length_33935_cov_31.019037	Coordinate:10173	Reads:1	Hits:6	Allocated_reads:0.166666666666667	Strand:+
TGCAGCTAAAAGGGATGCAGAGCCTGTAACT
>Location:NODE_288008_length_33935_cov_31.019037	Coordinate:10175	Reads:3	Hits:6	Allocated_reads:0.5	Strand:+
CAGCTAAAAGGGATGCAGAGCCTGTAACT
>Location:NODE_288008_length_33935_cov_31.019037	Coordinate:10176	Reads:4	Hits:6	Allocated_reads:0.666666666666667	Strand:+
AGCTAAAAGGGATGCAGAGCCTGTAACT
>Location:NODE_288008_length_33935_cov_31.019037	Coordinate:10176	Reads:1	Hits:6	Allocated_reads:0.166666666666667	Strand:+
AGCTAAAAGGGATGCAGAGCCTGTAACTC
>Location:NODE_288008_length_33935_cov_31.019037	Coordinate:10177	Reads:1	Hits:6	Allocated_reads:0.166666666666667	Strand:+
GCTAAAAGGGATGCAGAGCCTGTAACT
>Location:NODE_288008_length_33935_cov_31.019037	Coordinate:10178	Reads:9	Hits:6	Allocated_reads:1.5	Strand:+
CTAAAAGGGATGCAGAGCCTGTAACTC
>Location:NODE_288008_length_33935_cov_31.019037	Coordinate:10178	Reads:1	Hits:6	Allocated_reads:0.166666666666667	Strand:+
CTAAAAGGGATGCAGAGCCTGTAACTCAAGC
>Location:NODE_288008_length_33935_cov_31.019037	Coordinate:10179	Reads:1	Hits:6	Allocated_reads:0.166666666666667	Strand:+
TAAAAGGGATGCAGAGCCTGTATC
>Location:NODE_288008_length_33935_cov_31.019037	Coordinate:10179	Reads:6	Hits:6	Allocated_reads:1	Strand:+
TAAAAGGGATGCAGAGCCTGTAAC
>Location:NODE_288008_length_33935_cov_31.019037	Coordinate:10179	Reads:47	Hits:6	Allocated_reads:7.83333333333333	Strand:+
TAAAAGGGATGCAGAGCCTGTAACT
>Location:NODE_288008_length_33935_cov_31.019037	Coordinate:10179	Reads:1	Hits:6	Allocated_reads:0.166666666666667	Strand:+
TAAAAGGGATGCAGAGCCTGTAAATC
>Location:NODE_288008_length_33935_cov_31.019037	Coordinate:10179	Reads:1	Hits:6	Allocated_reads:0.166666666666667	Strand:+
TAAAAGGGATGCAGAGCCTGTAACTA
>Location:NODE_288008_length_33935_cov_31.019037	Coordinate:10179	Reads:1	Hits:6	Allocated_reads:0.166666666666667	Strand:+
TAAAAGGGATGCAGAGCCTGTAAGTC
>Location:NODE_288008_length_33935_cov_31.019037	Coordinate:10179	Reads:486	Hits:6	Allocated_reads:81	Strand:+
TAAAAGGGATGCAGAGCCTGTAACTC
>Location:NODE_288008_length_33935_cov_31.019037	Coordinate:10179	Reads:1	Hits:6	Allocated_reads:0.166666666666667	Strand:+
TAAAAGGGATGCAGAGCCTGTAACTCG
>Location:NODE_288008_length_33935_cov_31.019037	Coordinate:10179	Reads:4	Hits:6	Allocated_reads:0.666666666666667	Strand:+
TAAAAGGGATGCAGAGCCTGTAACTCA
>Location:NODE_288008_length_33935_cov_31.019037	Coordinate:10179	Reads:4	Hits:6	Allocated_reads:0.666666666666667	Strand:+
TAAAAGGGATGCAGAGCCTGTAACTCAA
>Location:NODE_288008_length_33935_cov_31.019037	Coordinate:10179	Reads:6	Hits:6	Allocated_reads:1	Strand:+
TAAAAGGGATGCAGAGCCTGTAACTCAAG
>Location:NODE_288008_length_33935_cov_31.019037	Coordinate:10179	Reads:1	Hits:6	Allocated_reads:0.166666666666667	Strand:+
TAAAAGGGATGCAGAGCCCGTAACTCAAGC
>Location:NODE_288008_length_33935_cov_31.019037	Coordinate:10179	Reads:1	Hits:6	Allocated_reads:0.166666666666667	Strand:+
TAAAAGGGATGCAGAGCCTGAAACTCAAGC
>Location:NODE_288008_length_33935_cov_31.019037	Coordinate:10179	Reads:1	Hits:6	Allocated_reads:0.166666666666667	Strand:+
TAAAAGGGATGCAGAGCCTGTAACTCAAGT
>Location:NODE_288008_length_33935_cov_31.019037	Coordinate:10179	Reads:1	Hits:6	Allocated_reads:0.166666666666667	Strand:+
TAAAAGGGATGCAGAGCCTGTAACTCACGC
>Location:NODE_288008_length_33935_cov_31.019037	Coordinate:10179	Reads:1	Hits:6	Allocated_reads:0.166666666666667	Strand:+
TAAAAGGGATGCAGAGCCTGTAACTCAGGC
>Location:NODE_288008_length_33935_cov_31.019037	Coordinate:10179	Reads:1	Hits:6	Allocated_reads:0.166666666666667	Strand:+
TAAAAGGGATGCAGAGCCTGTAACTCGAGC
>Location:NODE_288008_length_33935_cov_31.019037	Coordinate:10179	Reads:521	Hits:6	Allocated_reads:86.8333333333333	Strand:+
TAAAAGGGATGCAGAGCCTGTAACTCAAGC
>Location:NODE_288008_length_33935_cov_31.019037	Coordinate:10179	Reads:2	Hits:6	Allocated_reads:0.333333333333333	Strand:+
TAAAAGGGATGCAGAGCCTGTAACTCAAGCA
>Location:NODE_288008_length_33935_cov_31.019037	Coordinate:10179	Reads:2	Hits:6	Allocated_reads:0.333333333333333	Strand:+
TAAAAGGGATGCAGAGCCTGTAACTCAAGCAC
>Location:NODE_288008_length_33935_cov_31.019037	Coordinate:10179	Reads:1	Hits:5	Allocated_reads:0.2	Strand:+
TAAAAGGGATGCAGAGCCTGTAACTCAAGCACC
>Location:NODE_288008_length_33935_cov_31.019037	Coordinate:10180	Reads:7	Hits:6	Allocated_reads:1.16666666666667	Strand:+
AAAAGGGATGCAGAGCCTGTAACTC
>Location:NODE_288008_length_33935_cov_31.019037	Coordinate:10180	Reads:1	Hits:6	Allocated_reads:0.166666666666667	Strand:+
AAAAGGGATGCAGAGCCTGTAACTCA
>Location:NODE_288008_length_33935_cov_31.019037	Coordinate:10180	Reads:23	Hits:6	Allocated_reads:3.83333333333333	Strand:+
AAAAGGGATGCAGAGCCTGTAACTCAAGC
>Location:NODE_288008_length_33935_cov_31.019037	Coordinate:10180	Reads:1	Hits:4	Allocated_reads:0.25	Strand:+
AAAAGGGATGCAGAGCCTGTAACTCAAGCACCA
>Location:NODE_288008_length_33935_cov_31.019037	Coordinate:10181	Reads:5	Hits:6	Allocated_reads:0.833333333333333	Strand:+
AAAGGGATGCAGAGCCTGTAACTCAAGC
>Location:NODE_288008_length_33935_cov_31.019037	Coordinate:10182	Reads:16	Hits:6	Allocated_reads:2.66666666666667	Strand:+
AAGGGATGCAGAGCCTGTAACTCAAGC
>Location:NODE_288008_length_33935_cov_31.019037	Coordinate:10182	Reads:1	Hits:6	Allocated_reads:0.166666666666667	Strand:+
AAGGGATGCAGAGCCTGTAACTCAAGCA
>Location:NODE_288008_length_33935_cov_31.019037	Coordinate:10183	Reads:1	Hits:6	Allocated_reads:0.166666666666667	Strand:-
TGCTTGAGTTACAGGCTCTGCATCCCT
>Location:NODE_288008_length_33935_cov_31.019037	Coordinate:10184	Reads:1	Hits:6	Allocated_reads:0.166666666666667	Strand:+
GGGATGCAGAGCCTGTAACTCAAGC
>Location:NODE_288008_length_33935_cov_31.019037	Coordinate:10184	Reads:1	Hits:4	Allocated_reads:0.25	Strand:+
GGGATGCAGAGCCTGTAACTCAAGCAGA
>Location:NODE_288008_length_33935_cov_31.019037	Coordinate:10184	Reads:1	Hits:5	Allocated_reads:0.2	Strand:+
GGGATGCAGAGCCTGTAACTCAAGCAGTT
>Location:NODE_288008_length_33935_cov_31.019037	Coordinate:10189	Reads:1	Hits:4	Allocated_reads:0.25	Strand:-
CACTCTTCTGCTTGAGTTACAGGCTCTGC
>Location:NODE_288008_length_33935_cov_31.019037	Coordinate:10189	Reads:1	Hits:4	Allocated_reads:0.25	Strand:-
GACACTCTTCTGCTTGAGTTACAGGCTCTGC
>Location:NODE_288008_length_33935_cov_31.019037	Coordinate:10189	Reads:1	Hits:4	Allocated_reads:0.25	Strand:-
GACACTCTTCTGCTTGAGTTACATGCTCTGC
>Location:NODE_288008_length_33935_cov_31.019037	Coordinate:10191	Reads:1	Hits:4	Allocated_reads:0.25	Strand:-
GACACTCTTCTGCTTGAGTTACAGGCTCT
>Location:NODE_288008_length_33935_cov_31.019037	Coordinate:10192	Reads:1	Hits:4	Allocated_reads:0.25	Strand:-
GACACTCTTCTGCTTGAGTTACAGGCTC
>Location:NODE_288008_length_33935_cov_31.019037	Coordinate:10197	Reads:1	Hits:5	Allocated_reads:0.2	Strand:+
TGTAACTCAAGCAGAAGAGTGTCAGGT
>Location:NODE_288008_length_33935_cov_31.019037	Coordinate:10199	Reads:6	Hits:5	Allocated_reads:1.2	Strand:+
TAACTCAAGCAGAAGAGTGTCAGGTTGAACC
>Location:NODE_288008_length_33935_cov_31.019037	Coordinate:10200	Reads:10	Hits:5	Allocated_reads:2	Strand:+
AACTCAAGCAGAAGAGTGTCAGGTTGAACC
>Location:NODE_288008_length_33935_cov_31.019037	Coordinate:10201	Reads:1	Hits:5	Allocated_reads:0.2	Strand:+
ACTCAAGCAGAAGAGTGTCAGGTTGAAC
>Location:NODE_288008_length_33935_cov_31.019037	Coordinate:10201	Reads:1	Hits:5	Allocated_reads:0.2	Strand:+
ACTCAAGCAGAAGAGTGTCAGGTTGAACC
>Location:NODE_288008_length_33935_cov_31.019037	Coordinate:10202	Reads:1	Hits:5	Allocated_reads:0.2	Strand:+
CTCAAGCAGAAGAGTGTCAGGTTGAACC
>Location:NODE_288008_length_33935_cov_31.019037	Coordinate:10203	Reads:19	Hits:5	Allocated_reads:3.8	Strand:+
TCAAGCAGAAGAGTGTCAGGTTGAACC
>Location:NODE_288008_length_33935_cov_31.019037	Coordinate:10203	Reads:2	Hits:5	Allocated_reads:0.4	Strand:+
TCAAGCAGAAGAGTGTCAGGTTGAACCA
>Location:NODE_288008_length_33935_cov_31.019037	Coordinate:10203	Reads:1	Hits:5	Allocated_reads:0.2	Strand:+
TCAAGCAGAAGAGTGTCAGGTTGAACCAGA
>Location:NODE_288008_length_33935_cov_31.019037	Coordinate:10203	Reads:2	Hits:5	Allocated_reads:0.4	Strand:+
TCAAGCAGAAGAGTGTCAGGTTGAACCACC
>Location:NODE_288008_length_33935_cov_31.019037	Coordinate:10204	Reads:1	Hits:5	Allocated_reads:0.2	Strand:+
CAAGCAGAAGAGTGTCAGGTTGATCC
>Location:NODE_288008_length_33935_cov_31.019037	Coordinate:10204	Reads:2	Hits:5	Allocated_reads:0.4	Strand:+
CAAGCAGAAGAGTGTCAGGTTGAACC
>Location:NODE_288008_length_33935_cov_31.019037	Coordinate:10204	Reads:1	Hits:5	Allocated_reads:0.2	Strand:-
TCTGGTTCAACCTGACACTCTTCTGCTTT
>Location:NODE_288008_length_33935_cov_31.019037	Coordinate:10205	Reads:2	Hits:5	Allocated_reads:0.4	Strand:+
AAGCAGAAGAGTGTCAGGTTGAACC
>Location:NODE_288008_length_33935_cov_31.019037	Coordinate:10205	Reads:1	Hits:5	Allocated_reads:0.2	Strand:-
TGGTTCAACCTGACACTCTTCTGCTT
>Location:NODE_288008_length_33935_cov_31.019037	Coordinate:10206	Reads:5	Hits:5	Allocated_reads:1	Strand:+
AGCAGAAGAGTGTCAGGTTGAACC
>Location:NODE_288008_length_33935_cov_31.019037	Coordinate:10206	Reads:1	Hits:5	Allocated_reads:0.2	Strand:+
AGCAGAAGAGTGTCAGGTTGAACCAGA
>Location:NODE_288008_length_33935_cov_31.019037	Coordinate:10206	Reads:2	Hits:2	Allocated_reads:1	Strand:-
ATCTGGTTCAACCTGACACTCTTCTGCT
>Location:NODE_288008_length_33935_cov_31.019037	Coordinate:10206	Reads:1	Hits:5	Allocated_reads:0.2	Strand:-
TCTGGTTCAACCTGACACTCTTCTGCT
>Location:NODE_288008_length_33935_cov_31.019037	Coordinate:10207	Reads:1	Hits:5	Allocated_reads:0.2	Strand:-
TCTGGTTCAACCTGACACTCTTCTGC
>Location:NODE_288008_length_33935_cov_31.019037	Coordinate:10208	Reads:1	Hits:6	Allocated_reads:0.166666666666667	Strand:+
CAGAAGAGTGTCAGGTTGAACCAG
>Location:NODE_288008_length_33935_cov_31.019037	Coordinate:10208	Reads:1	Hits:3	Allocated_reads:0.333333333333333	Strand:+
CAGAAGAGTGTCAGGTTGAACCAGATT
>Location:NODE_288008_length_33935_cov_31.019037	Coordinate:10210	Reads:1	Hits:3	Allocated_reads:0.333333333333333	Strand:+
GAAGAGTGTCAGGTTGAACCAGATT
>Location:NODE_288008_length_33935_cov_31.019037	Coordinate:10210	Reads:2	Hits:2	Allocated_reads:1	Strand:+
GAAGAGTGTCAGGTTGAACCAGATTTGAT
>Location:NODE_288008_length_33935_cov_31.019037	Coordinate:10221	Reads:2	Hits:2	Allocated_reads:1	Strand:+
GGTTGAACCAGATTTGATTGTTCCTGAACATT
>Location:NODE_288008_length_33935_cov_31.019037	Coordinate:10221	Reads:1	Hits:2	Allocated_reads:0.5	Strand:-
TTCAGGAACAATCAAATCTGGTTCAACC
>Location:NODE_288008_length_33935_cov_31.019037	Coordinate:10223	Reads:3	Hits:2	Allocated_reads:1.5	Strand:+
TTGAACCAGATTTGATTGTTCCTGAACAT
>Location:NODE_288008_length_33935_cov_31.019037	Coordinate:10223	Reads:6	Hits:2	Allocated_reads:3	Strand:+
TTGAACCAGATTTGATTGTTCCTGAACATT
>Location:NODE_288008_length_33935_cov_31.019037	Coordinate:10223	Reads:1	Hits:2	Allocated_reads:0.5	Strand:+
TTGAACCAGATTTGATTGTTCCTGAACATTTGTC
>Location:NODE_288008_length_33935_cov_31.019037	Coordinate:10224	Reads:1	Hits:2	Allocated_reads:0.5	Strand:+
TGAACCAGATTTGATTGTTCCTGAACA
>Location:NODE_288008_length_33935_cov_31.019037	Coordinate:10224	Reads:3	Hits:2	Allocated_reads:1.5	Strand:+
TGAACCAGATTTGATTGTTCCTGAACAT
>Location:NODE_288008_length_33935_cov_31.019037	Coordinate:10224	Reads:48	Hits:2	Allocated_reads:24	Strand:+
TGAACCAGATTTGATTGTTCCTGAACATT
>Location:NODE_288008_length_33935_cov_31.019037	Coordinate:10225	Reads:2	Hits:2	Allocated_reads:1	Strand:+
GAACCAGATTTGATTGTTCCTGAACATT
>Location:NODE_288008_length_33935_cov_31.019037	Coordinate:10227	Reads:1	Hits:2	Allocated_reads:0.5	Strand:-
ACAAATGTTCAGGAACAATCAAATCTGGT
>Location:NODE_288008_length_33935_cov_31.019037	Coordinate:10227	Reads:2	Hits:2	Allocated_reads:1	Strand:+
ACCAGATTTGATTGTTCCTGAACATT
>Location:NODE_288008_length_33935_cov_31.019037	Coordinate:10227	Reads:1	Hits:2	Allocated_reads:0.5	Strand:+
ACCAGATTTGATTGTTCCTGAACATTTGTC
>Location:NODE_288008_length_33935_cov_31.019037	Coordinate:10227	Reads:1	Hits:2	Allocated_reads:0.5	Strand:-
TGACAAATGTTCAGGAACAATCAAATCTGGT
>Location:NODE_288008_length_33935_cov_31.019037	Coordinate:10228	Reads:1	Hits:2	Allocated_reads:0.5	Strand:+
CCAGATTTGATTGTTCCTGAACATTTGTC
>Location:NODE_288008_length_33935_cov_31.019037	Coordinate:10230	Reads:1	Hits:1	Allocated_reads:1	Strand:+
AGATTTGATTGTTCCTGAACATTTGTCAGT
>Location:NODE_288008_length_33935_cov_31.019037	Coordinate:10234	Reads:1	Hits:4	Allocated_reads:0.25	Strand:+
TTGATTGTTCCTGAACATTTGTCAGTT
>Location:NODE_288008_length_33935_cov_31.019037	Coordinate:10234	Reads:1	Hits:4	Allocated_reads:0.25	Strand:+
TTGATTGTTCCTGAACATTTGTCAGTTT
>Location:NODE_288008_length_33935_cov_31.019037	Coordinate:10234	Reads:1	Hits:4	Allocated_reads:0.25	Strand:+
TTGATTGTTCCTGAACATTTGTCAGTTTCC
>Location:NODE_288008_length_33935_cov_31.019037	Coordinate:10235	Reads:1	Hits:4	Allocated_reads:0.25	Strand:+
TGATTGTTCCTGAACATTTGTCAGTTTCC
>Location:NODE_288008_length_33935_cov_31.019037	Coordinate:10237	Reads:1	Hits:4	Allocated_reads:0.25	Strand:+
ATTGTTCCTGAACATTTGTCAGTTTCCC
>Location:NODE_288008_length_33935_cov_31.019037	Coordinate:10238	Reads:2	Hits:4	Allocated_reads:0.5	Strand:+
TTGTTCCTGAACATTTGTCAGTTTCCCA
>Location:NODE_288008_length_33935_cov_31.019037	Coordinate:10239	Reads:1	Hits:4	Allocated_reads:0.25	Strand:+
TGTTCCTGAACATTTGTCAGTTTCCCAGCA
>Location:NODE_288008_length_33935_cov_31.019037	Coordinate:10241	Reads:1	Hits:4	Allocated_reads:0.25	Strand:+
TTCCTGAACATTTGTCAGTTTCCCAGCA
>Location:NODE_288008_length_33935_cov_31.019037	Coordinate:10242	Reads:1	Hits:4	Allocated_reads:0.25	Strand:+
TCCTGAACATTTGTCAGTTTCCCAGCAAG
>Location:NODE_288008_length_33935_cov_31.019037	Coordinate:10248	Reads:1	Hits:3	Allocated_reads:0.333333333333333	Strand:+
ACATTTGTCAGTTTCCCAGCAAGAGTTAAT
>Location:NODE_288008_length_33935_cov_31.019037	Coordinate:10248	Reads:2	Hits:4	Allocated_reads:0.5	Strand:-
TAACTCTTGCTGGGAAACTGACAAATGT
>Location:NODE_288008_length_33935_cov_31.019037	Coordinate:10250	Reads:1	Hits:3	Allocated_reads:0.333333333333333	Strand:+
ATTTGTCAGTTTCCCAGCAAGAGTTAATT
>Location:NODE_288008_length_33935_cov_31.019037	Coordinate:10251	Reads:5	Hits:4	Allocated_reads:1.25	Strand:+
TTTGTCAGTTTCCCAGCAAGAGTT
>Location:NODE_288008_length_33935_cov_31.019037	Coordinate:10251	Reads:1	Hits:3	Allocated_reads:0.333333333333333	Strand:+
TTTGTCAGTTTCCCAGCAAGAGTTAA
>Location:NODE_288008_length_33935_cov_31.019037	Coordinate:10251	Reads:1	Hits:3	Allocated_reads:0.333333333333333	Strand:+
TTTGTCAGTTTCCCAGCAAGTGTTAA
>Location:NODE_288008_length_33935_cov_31.019037	Coordinate:10251	Reads:1	Hits:3	Allocated_reads:0.333333333333333	Strand:+
TTTGTCAGTTTCCCAGCAAGAGTTCAT
>Location:NODE_288008_length_33935_cov_31.019037	Coordinate:10251	Reads:20	Hits:3	Allocated_reads:6.66666666666667	Strand:+
TTTGTCAGTTTCCCAGCAAGAGTTAAT
>Location:NODE_288008_length_33935_cov_31.019037	Coordinate:10251	Reads:1	Hits:3	Allocated_reads:0.333333333333333	Strand:+
TTTGTCAGTTTCCCAGCAAGTGTTAATT
>Location:NODE_288008_length_33935_cov_31.019037	Coordinate:10251	Reads:18	Hits:3	Allocated_reads:6	Strand:+
TTTGTCAGTTTCCCAGCAAGAGTTAATT
>Location:NODE_288008_length_33935_cov_31.019037	Coordinate:10252	Reads:2	Hits:3	Allocated_reads:0.666666666666667	Strand:+
TTGTCAGTTTCCCAGCAAGAGTTAATT
>Location:NODE_288008_length_33935_cov_31.019037	Coordinate:10252	Reads:1	Hits:3	Allocated_reads:0.333333333333333	Strand:+
TTGTCAGTTTCCCAGCAAGAGTTAATTCA
>Location:NODE_288008_length_33935_cov_31.019037	Coordinate:10253	Reads:1	Hits:3	Allocated_reads:0.333333333333333	Strand:+
TGTCAGTTTCCCAGCAAGAGTTAATTCA
>Location:NODE_288008_length_33935_cov_31.019037	Coordinate:10287	Reads:2	Hits:4	Allocated_reads:0.5	Strand:+
GCGTGCTGATGCTTCACTGACTGAGC
>Location:NODE_288008_length_33935_cov_31.019037	Coordinate:10290	Reads:1	Hits:6	Allocated_reads:0.166666666666667	Strand:+
TGCTGATGCTTCACTGACTGAGCTGTT
>Location:NODE_288008_length_33935_cov_31.019037	Coordinate:10290	Reads:1	Hits:6	Allocated_reads:0.166666666666667	Strand:+
TGCTGATGCTTCACTGACTGAGCTGTTT
>Location:NODE_288008_length_33935_cov_31.019037	Coordinate:10296	Reads:4	Hits:6	Allocated_reads:0.666666666666667	Strand:+
TGCTTCACTGACTGAGCTGTTTCACA
>Location:NODE_288008_length_33935_cov_31.019037	Coordinate:10296	Reads:1	Hits:6	Allocated_reads:0.166666666666667	Strand:+
TGCTTCACTGACTGAGCTGTTTCACAA
>Location:NODE_288008_length_33935_cov_31.019037	Coordinate:10296	Reads:3	Hits:5	Allocated_reads:0.6	Strand:+
TGCTTCACTGACTGAGCTGTTTCACAAAG
>Location:NODE_288008_length_33935_cov_31.019037	Coordinate:10296	Reads:1	Hits:5	Allocated_reads:0.2	Strand:+
TGCTTCACTGACTGAGCTGTTTCACAAAGT
>Location:NODE_288008_length_33935_cov_31.019037	Coordinate:10297	Reads:2	Hits:5	Allocated_reads:0.4	Strand:+
GCTTCACTGACTGAGCTGTTTCACAAAG
>Location:NODE_288008_length_33935_cov_31.019037	Coordinate:10299	Reads:1	Hits:6	Allocated_reads:0.166666666666667	Strand:+
TTCACTGACTGAGCTGTTTCACAAA
>Location:NODE_288008_length_33935_cov_31.019037	Coordinate:10299	Reads:2	Hits:5	Allocated_reads:0.4	Strand:+
TTCACTGACTGAGCTGTTTCACAAAG
>Location:NODE_288008_length_33935_cov_31.019037	Coordinate:10299	Reads:3	Hits:5	Allocated_reads:0.6	Strand:+
TTCACTGACTGAGCTGTTTCACAAAGT
>Location:NODE_288008_length_33935_cov_31.019037	Coordinate:10300	Reads:1	Hits:6	Allocated_reads:0.166666666666667	Strand:+
TCACTGACTGAGCTGTTTCACAAA
>Location:NODE_288008_length_33935_cov_31.019037	Coordinate:10300	Reads:5	Hits:5	Allocated_reads:1	Strand:+
TCACTGACTGAGCTGTTTCACAAAG
>Location:NODE_288008_length_33935_cov_31.019037	Coordinate:10300	Reads:6	Hits:5	Allocated_reads:1.2	Strand:+
TCACTGACTGAGCTGTTTCACAAAGT
>Location:NODE_288008_length_33935_cov_31.019037	Coordinate:10300	Reads:1	Hits:5	Allocated_reads:0.2	Strand:+
TCACTGACTGAGCTGTTTCACAAAGTGC
>Location:NODE_288008_length_33935_cov_31.019037	Coordinate:10302	Reads:1	Hits:4	Allocated_reads:0.25	Strand:+
ACTGACTGAGCTGTTTCACAAAGTGCAACCT
>Location:NODE_288008_length_33935_cov_31.019037	Coordinate:10303	Reads:1	Hits:5	Allocated_reads:0.2	Strand:+
CTGACTGAGCTGTTTCACAAAGTGCAATT
>Location:NODE_288008_length_33935_cov_31.019037	Coordinate:10303	Reads:4	Hits:4	Allocated_reads:1	Strand:+
CTGACTGAGCTGTTTCACAAAGTGCAACC
>Location:NODE_288008_length_33935_cov_31.019037	Coordinate:10303	Reads:1	Hits:4	Allocated_reads:0.25	Strand:+
CTGACTGAGCTGTTTCACAAAGTGCAACCT
>Location:NODE_288008_length_33935_cov_31.019037	Coordinate:10304	Reads:1	Hits:5	Allocated_reads:0.2	Strand:+
TGACTGAGCTGTTTCACAAAGTGC
>Location:NODE_288008_length_33935_cov_31.019037	Coordinate:10304	Reads:2	Hits:4	Allocated_reads:0.5	Strand:+
TGACTGAGCTGTTTCACAAAGTGCAAC
>Location:NODE_288008_length_33935_cov_31.019037	Coordinate:10304	Reads:111	Hits:4	Allocated_reads:27.75	Strand:+
TGACTGAGCTGTTTCACAAAGTGCAACC
>Location:NODE_288008_length_33935_cov_31.019037	Coordinate:10304	Reads:20	Hits:4	Allocated_reads:5	Strand:+
TGACTGAGCTGTTTCACAAAGTGCAACCT
>Location:NODE_288008_length_33935_cov_31.019037	Coordinate:10304	Reads:1	Hits:4	Allocated_reads:0.25	Strand:+
TGACTGAGCTGTTTCACAAAGTGCAACCTAG
>Location:NODE_288008_length_33935_cov_31.019037	Coordinate:10305	Reads:1	Hits:4	Allocated_reads:0.25	Strand:+
GACTGAGCTGTTTCACAAAGTGCAACC
>Location:NODE_288008_length_33935_cov_31.019037	Coordinate:10306	Reads:1	Hits:5	Allocated_reads:0.2	Strand:-
TAGGTTGCACTTTGTGAAACAGCTCAGT
>Location:NODE_288008_length_33935_cov_31.019037	Coordinate:10308	Reads:1	Hits:5	Allocated_reads:0.2	Strand:+
TGAGCTGTTTCACAAAGTGCAACCT
>Location:NODE_288008_length_33935_cov_31.019037	Coordinate:10308	Reads:1	Hits:5	Allocated_reads:0.2	Strand:+
TGAGCTGTTTCACAAAGTGCAACCTAGT
>Location:NODE_288008_length_33935_cov_31.019037	Coordinate:10338	Reads:1	Hits:4	Allocated_reads:0.25	Strand:+
TGACGCTAGAAGTGCGGCCTCTGGTT
>Location:NODE_288008_length_33935_cov_31.019037	Coordinate:10338	Reads:2	Hits:4	Allocated_reads:0.5	Strand:+
TGACGCTAGAAGTGCGGCCTCTGGTTATT
>Location:NODE_288008_length_33935_cov_31.019037	Coordinate:10339	Reads:1	Hits:4	Allocated_reads:0.25	Strand:-
AATAACCAGAGGCCGCACTTCTAGCGTC
>Location:NODE_288008_length_33935_cov_31.019037	Coordinate:10339	Reads:1	Hits:4	Allocated_reads:0.25	Strand:+
GACGCTAGAAGTGCGGCCTCTGGTTATT
>Location:NODE_288008_length_33935_cov_31.019037	Coordinate:10340	Reads:1	Hits:4	Allocated_reads:0.25	Strand:-
AATAACCAGAGGCCGCACTTCTAGCGC
>Location:NODE_288008_length_33935_cov_31.019037	Coordinate:10340	Reads:1	Hits:4	Allocated_reads:0.25	Strand:+
ACGCTAGAAGTGCGGCCTCTGGTT
>Location:NODE_288008_length_33935_cov_31.019037	Coordinate:10342	Reads:2	Hits:4	Allocated_reads:0.5	Strand:-
AATAACCAGAGGCCGCACTTCTAGC
>Location:NODE_288008_length_33935_cov_31.019037	Coordinate:10385	Reads:1	Hits:1	Allocated_reads:1	Strand:+
TAGTCCGTAGCTGGATTCTGCAAGGGTTG
>Location:NODE_288008_length_33935_cov_31.019037	Coordinate:10392	Reads:1	Hits:1	Allocated_reads:1	Strand:+
TAGCTGGATTCTGCAAGGGTTGGACT
>Location:NODE_288008_length_33935_cov_31.019037	Coordinate:10413	Reads:1	Hits:2	Allocated_reads:0.5	Strand:-
ATCTGGACAACTGGACTTCCAACACAGTCC
>Location:NODE_288008_length_33935_cov_31.019037	Coordinate:10415	Reads:2	Hits:2	Allocated_reads:1	Strand:-
ACAATCTGGACAACTGGACTTCCAACACAGT
>Location:NODE_288008_length_33935_cov_31.019037	Coordinate:10415	Reads:2	Hits:2	Allocated_reads:1	Strand:-
ATCTGGACAACTGGACTTCCAACACAGT
>Location:NODE_288008_length_33935_cov_31.019037	Coordinate:10415	Reads:3	Hits:2	Allocated_reads:1.5	Strand:-
TCTGGACAACTGGACTTCCAACACAGT
>Location:NODE_288008_length_33935_cov_31.019037	Coordinate:10416	Reads:1	Hits:2	Allocated_reads:0.5	Strand:-
ACAATCTGGACAACTGGACTTCCAACACAG
>Location:NODE_288008_length_33935_cov_31.019037	Coordinate:10426	Reads:2	Hits:7	Allocated_reads:0.285714285714286	Strand:-
GAACCACAATCTGGACAACTGGACT
>Location:NODE_288008_length_33935_cov_31.019037	Coordinate:10433	Reads:4	Hits:1	Allocated_reads:4	Strand:+
TTGTCCAGATTGTGGTTCCGACTAAATC
>Location:NODE_288008_length_33935_cov_31.019037	Coordinate:10434	Reads:3	Hits:1	Allocated_reads:3	Strand:+
TGTCCAGATTGTGGTTCCGACTAAATC
>Location:NODE_288008_length_33935_cov_31.019037	Coordinate:10467	Reads:1	Hits:6	Allocated_reads:0.166666666666667	Strand:+
GAGGTGTTGAAGTGTTCTCATGACAAATC
>Location:NODE_288008_length_33935_cov_31.019037	Coordinate:10467	Reads:2	Hits:6	Allocated_reads:0.333333333333333	Strand:-
TTTGTCATGAGAACACTTCAACACCTC
>Location:NODE_288008_length_33935_cov_31.019037	Coordinate:10468	Reads:1	Hits:7	Allocated_reads:0.142857142857143	Strand:+
AGGTGTTGAAGTGTTCTCATGACAAATC
>Location:NODE_288008_length_33935_cov_31.019037	Coordinate:10468	Reads:2	Hits:7	Allocated_reads:0.285714285714286	Strand:-
TTTGTCATGAGAACACTTCAACACCT
>Location:NODE_288008_length_33935_cov_31.019037	Coordinate:10471	Reads:5	Hits:7	Allocated_reads:0.714285714285714	Strand:+
TGTTGAAGTGTTCTCATGACAAATC
>Location:NODE_288008_length_33935_cov_31.019037	Coordinate:10471	Reads:4	Hits:7	Allocated_reads:0.571428571428571	Strand:+
TGTTGAAGTGTTCTCATGACAAATCT
>Location:NODE_288008_length_33935_cov_31.019037	Coordinate:10471	Reads:17	Hits:7	Allocated_reads:2.42857142857143	Strand:+
TGTTGAAGTGTTCTCATGACAAATCTGG
>Location:NODE_288008_length_33935_cov_31.019037	Coordinate:10471	Reads:1	Hits:6	Allocated_reads:0.166666666666667	Strand:+
TGTTGAAGTGTTCTCATGACAAATCTGGG
>Location:NODE_288008_length_33935_cov_31.019037	Coordinate:10471	Reads:1	Hits:6	Allocated_reads:0.166666666666667	Strand:+
TGTTGAAGTGTTCTCATGACAAATCTGGGC
>Location:NODE_288008_length_33935_cov_31.019037	Coordinate:10471	Reads:1	Hits:6	Allocated_reads:0.166666666666667	Strand:+
TGTTGAAGTGTTCTCATGACAAATCTGGGCA
>Location:NODE_288008_length_33935_cov_31.019037	Coordinate:10473	Reads:1	Hits:6	Allocated_reads:0.166666666666667	Strand:+
TTGAAGTGTTCTCATGACAAATCTGGGC
>Location:NODE_288008_length_33935_cov_31.019037	Coordinate:10474	Reads:1	Hits:6	Allocated_reads:0.166666666666667	Strand:+
TGAAGTGTTCTCATGACAAATCTGGGCA
>Location:NODE_288008_length_33935_cov_31.019037	Coordinate:10474	Reads:1	Hits:6	Allocated_reads:0.166666666666667	Strand:+
TGAAGTGTTCTCATGACAAATCTGGGCAT
>Location:NODE_288008_length_33935_cov_31.019037	Coordinate:10474	Reads:2	Hits:6	Allocated_reads:0.333333333333333	Strand:+
TGAAGTGTTCTCATGACAAATCTGGGCATT
>Location:NODE_288008_length_33935_cov_31.019037	Coordinate:10479	Reads:1	Hits:7	Allocated_reads:0.142857142857143	Strand:+
TGTTCTCATGACAAATCTGGGCATTTGG
>Location:NODE_288008_length_33935_cov_31.019037	Coordinate:10479	Reads:1	Hits:7	Allocated_reads:0.142857142857143	Strand:+
TGTTCTCATGACAAATCTGGGCATTTGGGAGT
>Location:NODE_288008_length_33935_cov_31.019037	Coordinate:10496	Reads:1	Hits:7	Allocated_reads:0.142857142857143	Strand:+
TGGGCATTTGGGAGTGACGAAGACTATA
>Location:NODE_288008_length_33935_cov_31.019037	Coordinate:10526	Reads:1	Hits:6	Allocated_reads:0.166666666666667	Strand:+
TTACATCTTGCGCTACTTCTTTTGAC
>Location:NODE_288008_length_33935_cov_31.019037	Coordinate:10526	Reads:25	Hits:6	Allocated_reads:4.16666666666667	Strand:+
TTACATCTTGCGCTACTTCTTTTGGC
>Location:NODE_288008_length_33935_cov_31.019037	Coordinate:10526	Reads:19	Hits:6	Allocated_reads:3.16666666666667	Strand:+
TTACATCTTGCGCTACTTCTTTTGGCC
>Location:NODE_288008_length_33935_cov_31.019037	Coordinate:10526	Reads:1	Hits:6	Allocated_reads:0.166666666666667	Strand:+
TTACATCTTGCGCTACTTCTTTTGGCCA
>Location:NODE_288008_length_33935_cov_31.019037	Coordinate:10526	Reads:5	Hits:6	Allocated_reads:0.833333333333333	Strand:+
TTACATCTTGCGCTACTTCTTTTGGCCAC
>Location:NODE_288008_length_33935_cov_31.019037	Coordinate:10526	Reads:12	Hits:6	Allocated_reads:2	Strand:+
TTACATCTTGCGCTACTTCTTTTGGCCACG
>Location:NODE_288008_length_33935_cov_31.019037	Coordinate:10594	Reads:1	Hits:6	Allocated_reads:0.166666666666667	Strand:+
TCCACTTTGTCCCATCCCTGCTGTGAGT
>Location:NODE_288008_length_33935_cov_31.019037	Coordinate:10597	Reads:1	Hits:7	Allocated_reads:0.142857142857143	Strand:-
TACTCACAGCAGGGATGGGACAAAGT
>Location:NODE_288008_length_33935_cov_31.019037	Coordinate:10608	Reads:2	Hits:6	Allocated_reads:0.333333333333333	Strand:+
TCCCTGCTGTGAGTAACCCATTTGAAC
>Location:NODE_288008_length_33935_cov_31.019037	Coordinate:10608	Reads:6	Hits:6	Allocated_reads:1	Strand:+
TCCCTGCTGTGAGTAACCCATTTGAACA
>Location:NODE_288008_length_33935_cov_31.019037	Coordinate:10608	Reads:18	Hits:6	Allocated_reads:3	Strand:+
TCCCTGCTGTGAGTAACCCATTTGAACATT
>Location:NODE_288008_length_33935_cov_31.019037	Coordinate:10611	Reads:2	Hits:6	Allocated_reads:0.333333333333333	Strand:-
AATGTTCAAATGGGTTACTCACAGCAG
>Location:NODE_288008_length_33935_cov_31.019037	Coordinate:10611	Reads:1	Hits:6	Allocated_reads:0.166666666666667	Strand:+
CTGCTGTGAGTAACCCATTTGAACATTT
>Location:NODE_288008_length_33935_cov_31.019037	Coordinate:10612	Reads:5	Hits:6	Allocated_reads:0.833333333333333	Strand:+
TGCTGTGAGTAACCCATTTGAACA
>Location:NODE_288008_length_33935_cov_31.019037	Coordinate:10612	Reads:6	Hits:6	Allocated_reads:1	Strand:+
TGCTGTGAGTAACCCATTTGAACATT
>Location:NODE_288008_length_33935_cov_31.019037	Coordinate:10612	Reads:6	Hits:6	Allocated_reads:1	Strand:+
TGCTGTGAGTAACCCATTTGAACATTT
>Location:NODE_288008_length_33935_cov_31.019037	Coordinate:10612	Reads:2	Hits:6	Allocated_reads:0.333333333333333	Strand:+
TGCTGTGAGTAACCCATTTGAACATTTG
>Location:NODE_288008_length_33935_cov_31.019037	Coordinate:10613	Reads:1	Hits:6	Allocated_reads:0.166666666666667	Strand:-
AATGTTCAAATGGGTTACTCACAGC
>Location:NODE_288008_length_33935_cov_31.019037	Coordinate:10689	Reads:1	Hits:7	Allocated_reads:0.142857142857143	Strand:+
CTCTCCTTATCATCCACAGAGCCAAGGTG
>Location:NODE_288008_length_33935_cov_31.019037	Coordinate:10690	Reads:1	Hits:7	Allocated_reads:0.142857142857143	Strand:+
TCTCCTTATCATCCACAGAGCCAAGGT
>Location:NODE_288008_length_33935_cov_31.019037	Coordinate:10692	Reads:1	Hits:7	Allocated_reads:0.142857142857143	Strand:+
TCCTTATCATCCACAGAGCCAAGGTGCT
>Location:NODE_288008_length_33935_cov_31.019037	Coordinate:10692	Reads:2	Hits:7	Allocated_reads:0.285714285714286	Strand:+
TCCTTATCATCCACAGAGCCAAGGTGCTTT
>Location:NODE_288008_length_33935_cov_31.019037	Coordinate:10693	Reads:1	Hits:7	Allocated_reads:0.142857142857143	Strand:+
CCTTATCATCCACAGAGCCAAGGTGCTTT
>Location:NODE_288008_length_33935_cov_31.019037	Coordinate:10695	Reads:1	Hits:7	Allocated_reads:0.142857142857143	Strand:+
TTATCATCCACAGAGCCAAGGTGCTTT
>Location:NODE_288008_length_33935_cov_31.019037	Coordinate:10695	Reads:1	Hits:7	Allocated_reads:0.142857142857143	Strand:+
TTATCATCCACAGAGCCAAGGTGCTTTAG
>Location:NODE_288008_length_33935_cov_31.019037	Coordinate:10696	Reads:3	Hits:7	Allocated_reads:0.428571428571429	Strand:+
TATCATCCACAGAGCCAAGGTGCTTT
>Location:NODE_288008_length_33935_cov_31.019037	Coordinate:10696	Reads:1	Hits:7	Allocated_reads:0.142857142857143	Strand:+
TATCATCCACAGAGCCAAGGTGCTTTAG
>Location:NODE_288008_length_33935_cov_31.019037	Coordinate:10696	Reads:4	Hits:7	Allocated_reads:0.571428571428571	Strand:+
TATCATCCACAGAGCCAAGGTGCTTTAGA
>Location:NODE_288008_length_33935_cov_31.019037	Coordinate:10697	Reads:1	Hits:7	Allocated_reads:0.142857142857143	Strand:+
ATCATCCACAGAGCCAAGGTGCTTTAGAG
>Location:NODE_288008_length_33935_cov_31.019037	Coordinate:10698	Reads:1	Hits:7	Allocated_reads:0.142857142857143	Strand:+
TCATCCACAGAGCCAAGGTGCTTTAGAGCGCT
>Location:NODE_288008_length_33935_cov_31.019037	Coordinate:10699	Reads:1	Hits:7	Allocated_reads:0.142857142857143	Strand:+
CATCCACAGAGCCAAGGTGCTTTAGA
>Location:NODE_288008_length_33935_cov_31.019037	Coordinate:10699	Reads:2	Hits:7	Allocated_reads:0.285714285714286	Strand:+
CATCCACAGAGCCAAGGTGCTTTAGAGCGCT
>Location:NODE_288008_length_33935_cov_31.019037	Coordinate:10701	Reads:45	Hits:7	Allocated_reads:6.42857142857143	Strand:+
TCCACAGAGCCAAGGTGCTTTAGAGCGCT
>Location:NODE_288008_length_33935_cov_31.019037	Coordinate:10702	Reads:4	Hits:7	Allocated_reads:0.571428571428571	Strand:+
CCACAGAGCCAAGGTGCTTTAGAGCGCT
>Location:NODE_288008_length_33935_cov_31.019037	Coordinate:10703	Reads:1	Hits:8	Allocated_reads:0.125	Strand:+
CACAGAGCCAAGGTGCTTTAGAGCGC
>Location:NODE_288008_length_33935_cov_31.019037	Coordinate:10704	Reads:2	Hits:8	Allocated_reads:0.25	Strand:+
ACAGAGCCAAGGTGCTTTAGAGCGCT
>Location:NODE_288008_length_33935_cov_31.019037	Coordinate:10731	Reads:1	Hits:6	Allocated_reads:0.166666666666667	Strand:+
CCATCAAACACTGAAGTCCTTGTTACG
>Location:NODE_288008_length_33935_cov_31.019037	Coordinate:10733	Reads:3	Hits:6	Allocated_reads:0.5	Strand:+
ATCAAACACTGAAGTCCTTGTTACGTGCC
>Location:NODE_288008_length_33935_cov_31.019037	Coordinate:10734	Reads:3	Hits:6	Allocated_reads:0.5	Strand:+
TCAAACACTGAAGTCCTTGTTACGT
>Location:NODE_288008_length_33935_cov_31.019037	Coordinate:10734	Reads:1	Hits:6	Allocated_reads:0.166666666666667	Strand:+
TCAAACACTGAAGTCCTTGTTACGTG
>Location:NODE_288008_length_33935_cov_31.019037	Coordinate:10734	Reads:71	Hits:6	Allocated_reads:11.8333333333333	Strand:+
TCAAACACTGAAGTCCTTGTTACGTGCC
>Location:NODE_288008_length_33935_cov_31.019037	Coordinate:10734	Reads:1	Hits:6	Allocated_reads:0.166666666666667	Strand:+
TCAAACACTGAAGTCCTTGTTACGTGCCG
>Location:NODE_288008_length_33935_cov_31.019037	Coordinate:10734	Reads:17	Hits:6	Allocated_reads:2.83333333333333	Strand:+
TCAAACACTGAAGTCCTTGTTACGTGCCT
>Location:NODE_288008_length_33935_cov_31.019037	Coordinate:10734	Reads:2	Hits:6	Allocated_reads:0.333333333333333	Strand:+
TCAAACACTGAAGTCCTTGTTACGTGCCTA
>Location:NODE_288008_length_33935_cov_31.019037	Coordinate:10735	Reads:2	Hits:6	Allocated_reads:0.333333333333333	Strand:+
CAAACACTGAAGTCCTTGTTACGTGCC
>Location:NODE_288008_length_33935_cov_31.019037	Coordinate:10736	Reads:1	Hits:6	Allocated_reads:0.166666666666667	Strand:+
AAACACTGAAGTCCTTGTTACGTGCC
>Location:NODE_288008_length_33935_cov_31.019037	Coordinate:10736	Reads:3	Hits:6	Allocated_reads:0.5	Strand:+
AAACACTGAAGTCCTTGTTACGTGCCT
>Location:NODE_288008_length_33935_cov_31.019037	Coordinate:10736	Reads:2	Hits:6	Allocated_reads:0.333333333333333	Strand:+
AAACACTGAAGTCCTTGTTACGTGCCTA
>Location:NODE_288008_length_33935_cov_31.019037	Coordinate:10736	Reads:1	Hits:6	Allocated_reads:0.166666666666667	Strand:+
AAACACTGAAGTCCTTGTTACGTGCCTATT
>Location:NODE_288008_length_33935_cov_31.019037	Coordinate:10736	Reads:1	Hits:6	Allocated_reads:0.166666666666667	Strand:-
TAGGCACGTAACAAGGACTTCAGTGTTT
>Location:NODE_288008_length_33935_cov_31.019037	Coordinate:10737	Reads:1	Hits:6	Allocated_reads:0.166666666666667	Strand:-
TAGGCACGTAACAAGGACTTCAGTGTT
>Location:NODE_288008_length_33935_cov_31.019037	Coordinate:10742	Reads:2	Hits:6	Allocated_reads:0.333333333333333	Strand:+
TGAAGTCCTTGTTACGTGCCTATTGCACC
>Location:NODE_288008_length_33935_cov_31.019037	Coordinate:10765	Reads:1	Hits:8	Allocated_reads:0.125	Strand:+
TGCACCGAAATGAGGAGTGACTGG
>Location:NODE_288008_length_33935_cov_31.019037	Coordinate:10765	Reads:1	Hits:1	Allocated_reads:1	Strand:+
TGCACCGAAATGAGGAGTGACTGGAAGG
>Location:NODE_288008_length_33935_cov_31.019037	Coordinate:10766	Reads:1	Hits:1	Allocated_reads:1	Strand:+
GCACCGAAATGAGGAGTGACTGGAAGGAA
>Location:NODE_288008_length_33935_cov_31.019037	Coordinate:10829	Reads:1	Hits:5	Allocated_reads:0.2	Strand:+
TGTGCCAGGAGAGTACTGGGTTTAGCC
>Location:NODE_288008_length_33935_cov_31.019037	Coordinate:10829	Reads:2	Hits:5	Allocated_reads:0.4	Strand:+
TGTGCCAGGAGAGTACTGGGTTTAGCCC
>Location:NODE_288008_length_33935_cov_31.019037	Coordinate:10831	Reads:1	Hits:5	Allocated_reads:0.2	Strand:+
TGCCAGGAGAGTACTGGGTTTAGCCCAA
>Location:NODE_288008_length_33935_cov_31.019037	Coordinate:10832	Reads:1	Hits:6	Allocated_reads:0.166666666666667	Strand:+
GCCAGGAGAGTACTGGGTTTAGCCCAAA
>Location:NODE_288008_length_33935_cov_31.019037	Coordinate:10858	Reads:1	Hits:8	Allocated_reads:0.125	Strand:+
AATGACTTGGTCTTTGGCCACAAAGT
>Location:NODE_288008_length_33935_cov_31.019037	Coordinate:10860	Reads:1	Hits:7	Allocated_reads:0.142857142857143	Strand:+
TGACTTGGTCTTTGGCCACAAAGTTCG
>Location:NODE_288008_length_33935_cov_31.019037	Coordinate:10860	Reads:2	Hits:7	Allocated_reads:0.285714285714286	Strand:+
TGACTTGGTCTTTGGCCACAAAGTTCGG
>Location:NODE_288008_length_33935_cov_31.019037	Coordinate:10860	Reads:11	Hits:7	Allocated_reads:1.57142857142857	Strand:+
TGACTTGGTCTTTGGCCACAAAGTTCGGG
>Location:NODE_288008_length_33935_cov_31.019037	Coordinate:10860	Reads:2	Hits:6	Allocated_reads:0.333333333333333	Strand:+
TGACTTGGTCTTTGGCCACAAAGTTCGGGG
>Location:NODE_288008_length_33935_cov_31.019037	Coordinate:10862	Reads:2	Hits:7	Allocated_reads:0.285714285714286	Strand:-
CCGAACTTTGTGGCCAAAGACCAAGT
>Location:NODE_288008_length_33935_cov_31.019037	Coordinate:10918	Reads:1	Hits:9	Allocated_reads:0.111111111111111	Strand:-
TCAAGTTCACTGGTGGTTCACCTGACAA
>Location:NODE_288008_length_33935_cov_31.019037	Coordinate:10919	Reads:1	Hits:9	Allocated_reads:0.111111111111111	Strand:-
TATCAAGTTCACTGGTGGTTCACCTGACT
>Location:NODE_288008_length_33935_cov_31.019037	Coordinate:10929	Reads:1	Hits:10	Allocated_reads:0.1	Strand:+
ACCACCAGTGAACTTGATAGAATT
>Location:NODE_288008_length_33935_cov_31.019037	Coordinate:10929	Reads:1	Hits:7	Allocated_reads:0.142857142857143	Strand:+
ACCACCAGTGAACTTGATAGATTATGT
>Location:NODE_288008_length_33935_cov_31.019037	Coordinate:10930	Reads:1	Hits:7	Allocated_reads:0.142857142857143	Strand:+
CCACCAGTGAACTTGATAGATTATGTTAA
>Location:NODE_288008_length_33935_cov_31.019037	Coordinate:10932	Reads:1	Hits:7	Allocated_reads:0.142857142857143	Strand:-
ATTAACATAATCTATCAAGTTCACTGGT
>Location:NODE_288008_length_33935_cov_31.019037	Coordinate:10933	Reads:1	Hits:7	Allocated_reads:0.142857142857143	Strand:+
CCAGTGAACTTGATAGATTATGTTAAT
>Location:NODE_288008_length_33935_cov_31.019037	Coordinate:10936	Reads:1	Hits:1	Allocated_reads:1	Strand:+
GTGAACTTGATAGATTATGTTAATGATTTT
>Location:NODE_288008_length_33935_cov_31.019037	Coordinate:10950	Reads:1	Hits:1	Allocated_reads:1	Strand:+
TTATGTTAATGATTTTTGGCACAGA
>Location:NODE_288008_length_33935_cov_31.019037	Coordinate:10950	Reads:8	Hits:1	Allocated_reads:8	Strand:+
TTATGTTAATGATTTTTGGCACAGACT
>Location:NODE_288008_length_33935_cov_31.019037	Coordinate:10950	Reads:1	Hits:1	Allocated_reads:1	Strand:+
TTATGTTAATGATTTTTGGCACAGACTGT
>Location:NODE_288008_length_33935_cov_31.019037	Coordinate:10950	Reads:1	Hits:1	Allocated_reads:1	Strand:+
TTATGTTAATGATTTTTGGCACAGACTGTA
>Location:NODE_288008_length_33935_cov_31.019037	Coordinate:10980	Reads:1	Hits:1	Allocated_reads:1	Strand:+
TGTGGCAGGTCGATTGGCAAAACAGAACCG
>Location:NODE_288008_length_33935_cov_31.019037	Coordinate:10989	Reads:1	Hits:1	Allocated_reads:1	Strand:+
TCGATTGGCAAAACAGAACCTTGAAAA
>Location:NODE_288008_length_33935_cov_31.019037	Coordinate:10989	Reads:1	Hits:1	Allocated_reads:1	Strand:+
TCGATTGGCAAAACAGAACCTTGAAAAGGC
>Location:NODE_288008_length_33935_cov_31.019037	Coordinate:10992	Reads:1	Hits:1	Allocated_reads:1	Strand:+
ATTGGCAAAACAGAACCTTGAAAAGGC
>Location:NODE_288008_length_33935_cov_31.019037	Coordinate:10992	Reads:1	Hits:1	Allocated_reads:1	Strand:+
ATTGGCAAAACAGAACCTTGAAAAGGCTC
>Location:NODE_288008_length_33935_cov_31.019037	Coordinate:11005	Reads:1	Hits:3	Allocated_reads:0.333333333333333	Strand:-
TTTCATCTTGACCTGAGCCTTTTCAAGGTT
>Location:NODE_288008_length_33935_cov_31.019037	Coordinate:11006	Reads:2	Hits:3	Allocated_reads:0.666666666666667	Strand:-
TTTCATCTTGACCTGAGCCTTTTCAAGGT
>Location:NODE_288008_length_33935_cov_31.019037	Coordinate:11007	Reads:1	Hits:2	Allocated_reads:0.5	Strand:-
TATTTCATCTTGACCTGAGCCTTCTCAAGG
>Location:NODE_288008_length_33935_cov_31.019037	Coordinate:11008	Reads:1	Hits:3	Allocated_reads:0.333333333333333	Strand:-
TTTCATCTTGACCTGAGCCTTTTCAAG
>Location:NODE_288008_length_33935_cov_31.019037	Coordinate:11008	Reads:1	Hits:3	Allocated_reads:0.333333333333333	Strand:-
TTTCATCTTGACCTGAGCCTTTTCAAT
>Location:NODE_288008_length_33935_cov_31.019037	Coordinate:11009	Reads:1	Hits:2	Allocated_reads:0.5	Strand:-
TATTTCATCTTGACCTGAGCCTTTTCAA
>Location:NODE_288008_length_33935_cov_31.019037	Coordinate:11009	Reads:1	Hits:3	Allocated_reads:0.333333333333333	Strand:-
TTTCATCTTGACCTGAGCCTTTTCAT
>Location:NODE_288008_length_33935_cov_31.019037	Coordinate:11010	Reads:1	Hits:3	Allocated_reads:0.333333333333333	Strand:-
TTCATCTTGACCTGAGCCTTTTCA
>Location:NODE_288008_length_33935_cov_31.019037	Coordinate:11010	Reads:1	Hits:3	Allocated_reads:0.333333333333333	Strand:-
TTTCATCTTGACCTGAGCCTTTTCA
>Location:NODE_288008_length_33935_cov_31.019037	Coordinate:11011	Reads:2	Hits:3	Allocated_reads:0.666666666666667	Strand:-
TTTCATCTTGACCTGAGCCTTTTC
>Location:NODE_288008_length_33935_cov_31.019037	Coordinate:11025	Reads:2	Hits:2	Allocated_reads:1	Strand:+
CAAGATGAAATATTTTCATGACCGGCGTTC
>Location:NODE_288008_length_33935_cov_31.019037	Coordinate:11025	Reads:1	Hits:2	Allocated_reads:0.5	Strand:+
CAAGATGAAATATTTTCATGACCGGCGTTCT
>Location:NODE_288008_length_33935_cov_31.019037	Coordinate:11043	Reads:1	Hits:4	Allocated_reads:0.25	Strand:-
TAAACTGCTGCTCTTCAGAACGCCGGTCA
>Location:NODE_288008_length_33935_cov_31.019037	Coordinate:11043	Reads:1	Hits:4	Allocated_reads:0.25	Strand:+
TGACCGGCGTTCTGAAGAGCAGCAGT
>Location:NODE_288008_length_33935_cov_31.019037	Coordinate:11048	Reads:2	Hits:5	Allocated_reads:0.4	Strand:-
TAAACTGCTGCTCTTCAGAACGCC
>Location:NODE_288008_length_33935_cov_31.019037	Coordinate:11049	Reads:1	Hits:5	Allocated_reads:0.2	Strand:-
ACTAAACTGCTGCTCTTCAGAACGC
>Location:NODE_288008_length_33935_cov_31.019037	Coordinate:11049	Reads:1	Hits:2	Allocated_reads:0.5	Strand:+
GCGTTCTGAAGAGCAGCAGTTTAGTGC
>Location:NODE_288008_length_33935_cov_31.019037	Coordinate:11080	Reads:1	Hits:5	Allocated_reads:0.2	Strand:-
TCGGCAGTAAAGCCAAAACCTGGTC
>Location:NODE_288008_length_33935_cov_31.019037	Coordinate:11081	Reads:1	Hits:5	Allocated_reads:0.2	Strand:-
GCAATCGGCAGTAAAGCCAAAACCTGGT
>Location:NODE_288008_length_33935_cov_31.019037	Coordinate:11081	Reads:2	Hits:5	Allocated_reads:0.4	Strand:-
TGCAATCGGCAGTAAAGCCAAAACCTGGT
>Location:NODE_288008_length_33935_cov_31.019037	Coordinate:11088	Reads:1	Hits:5	Allocated_reads:0.2	Strand:+
TTTGGCTTTACTGCCGATTGCAGGGT
>Location:NODE_288008_length_33935_cov_31.019037	Coordinate:11164	Reads:2	Hits:7	Allocated_reads:0.285714285714286	Strand:+
TCTGAACAGAATTATCTGATTGCTACC
>Location:NODE_288008_length_33935_cov_31.019037	Coordinate:11164	Reads:3	Hits:7	Allocated_reads:0.428571428571429	Strand:+
TCTGAACAGAATTATCTGATTGCTACCCC
>Location:NODE_288008_length_33935_cov_31.019037	Coordinate:11164	Reads:2	Hits:3	Allocated_reads:0.666666666666667	Strand:+
TCTGAACAGAATTATCTGATTGCTACCCCG
>Location:NODE_288008_length_33935_cov_31.019037	Coordinate:11164	Reads:1	Hits:3	Allocated_reads:0.333333333333333	Strand:+
TCTGAACAGAATTATCTGATTGCTACCCCGGATC
>Location:NODE_288008_length_33935_cov_31.019037	Coordinate:11166	Reads:1	Hits:3	Allocated_reads:0.333333333333333	Strand:+
TGAACAGAATTATCTGATTGCTACCCCGGA
>Location:NODE_288008_length_33935_cov_31.019037	Coordinate:11167	Reads:1	Hits:3	Allocated_reads:0.333333333333333	Strand:+
GAACAGAATTATCTGATTGCTACCCCGGA
>Location:NODE_288008_length_33935_cov_31.019037	Coordinate:11168	Reads:2	Hits:3	Allocated_reads:0.666666666666667	Strand:+
AACAGAATTATCTGATTGCTACCCCGGA
>Location:NODE_288008_length_33935_cov_31.019037	Coordinate:11168	Reads:1	Hits:3	Allocated_reads:0.333333333333333	Strand:+
AACAGAATTATCTGATTGCTACCCCGGAA
>Location:NODE_288008_length_33935_cov_31.019037	Coordinate:11168	Reads:1	Hits:3	Allocated_reads:0.333333333333333	Strand:+
AACAGAATTATCTGATTGCTACCCCGGAT
>Location:NODE_288008_length_33935_cov_31.019037	Coordinate:11169	Reads:1	Hits:3	Allocated_reads:0.333333333333333	Strand:+
ACAGAATTATCTGATTGCTACCCCGGA
>Location:NODE_288008_length_33935_cov_31.019037	Coordinate:11170	Reads:1	Hits:3	Allocated_reads:0.333333333333333	Strand:+
CAGAATTATCTGATTGCTACCCCGGATC
>Location:NODE_288008_length_33935_cov_31.019037	Coordinate:11171	Reads:1	Hits:3	Allocated_reads:0.333333333333333	Strand:+
AGAATTATCTGATTGCTACCCCGGATC
>Location:NODE_288008_length_33935_cov_31.019037	Coordinate:11174	Reads:1	Hits:3	Allocated_reads:0.333333333333333	Strand:+
ATTATCTGATTGCTACCCCGGATC
>Location:NODE_288008_length_33935_cov_31.019037	Coordinate:11174	Reads:1	Hits:3	Allocated_reads:0.333333333333333	Strand:+
ATTATCTGATTGCTACCCCGGATCGCC
>Location:NODE_288008_length_33935_cov_31.019037	Coordinate:11175	Reads:3	Hits:3	Allocated_reads:1	Strand:+
TTATCTGATTGCTACCCCGGATCGC
>Location:NODE_288008_length_33935_cov_31.019037	Coordinate:11175	Reads:1	Hits:3	Allocated_reads:0.333333333333333	Strand:+
TTATCTGATTGCTACCCCGGATTGCC
>Location:NODE_288008_length_33935_cov_31.019037	Coordinate:11175	Reads:4	Hits:3	Allocated_reads:1.33333333333333	Strand:+
TTATCTGATTGCTACCCCGGATCGCC
>Location:NODE_288008_length_33935_cov_31.019037	Coordinate:11175	Reads:2	Hits:1	Allocated_reads:2	Strand:+
TTATCTGATTGCTACCCCGGATTGCCAGA
>Location:NODE_288008_length_33935_cov_31.019037	Coordinate:11175	Reads:1	Hits:1	Allocated_reads:1	Strand:+
TTATCTGATTGCTACCCCGGATTGCCAGAC
>Location:NODE_288008_length_33935_cov_31.019037	Coordinate:11240	Reads:1	Hits:7	Allocated_reads:0.142857142857143	Strand:+
TTGATTGTCACTTCCTATGAGCCGGGTTG
>Location:NODE_288008_length_33935_cov_31.019037	Coordinate:11252	Reads:1	Hits:1	Allocated_reads:1	Strand:+
TCCTATGAGCCGGGTTGTGACAGT
>Location:NODE_288008_length_33935_cov_31.019037	Coordinate:11252	Reads:2	Hits:1	Allocated_reads:2	Strand:+
TCCTATGAGCCGGGTTGTGACAGTATG
>Location:NODE_288008_length_33935_cov_31.019037	Coordinate:11252	Reads:1	Hits:1	Allocated_reads:1	Strand:+
TCCTATGAGCCGGGTTGTGACAGTATGT
>Location:NODE_288008_length_33935_cov_31.019037	Coordinate:11252	Reads:1	Hits:1	Allocated_reads:1	Strand:+
TCCTATGAGCCGGGTTGTGACAGTATGTA
>Location:NODE_288008_length_33935_cov_31.019037	Coordinate:11258	Reads:1	Hits:1	Allocated_reads:1	Strand:+
GAGCCGGGTTGTGACAGTATGTAACAGTC
>Location:NODE_288008_length_33935_cov_31.019037	Coordinate:12195	Reads:1	Hits:1	Allocated_reads:1	Strand:+
GACTGAAAGATTGAGACTGTGGAAATAGGGG
>Location:NODE_288008_length_33935_cov_31.019037	Coordinate:12292	Reads:1	Hits:3	Allocated_reads:0.333333333333333	Strand:-
TTGTCAGATGCCCCAACCACCTCAACTG
>Location:NODE_288008_length_33935_cov_31.019037	Coordinate:12296	Reads:1	Hits:8	Allocated_reads:0.125	Strand:-
TTGTCAGATGCCCCAACCACCTCA
>Location:NODE_288008_length_33935_cov_31.019037	Coordinate:12892	Reads:1	Hits:1	Allocated_reads:1	Strand:+
TATTGAAGCATTGTGGGATTATCTT
>Location:NODE_288008_length_33935_cov_31.019037	Coordinate:12933	Reads:1	Hits:1	Allocated_reads:1	Strand:+
AAAAGGAACCAACATTCAAAAATGAGCT
>Location:NODE_288008_length_33935_cov_31.019037	Coordinate:12985	Reads:1	Hits:48	Allocated_reads:0.0208333333333333	Strand:+
CTGAAGACTACTTAAAGAAATTACAAG
