# Supplementary material for: First characterization of PIWI-interacting RNA clusters in a cichlid fish with a B chromosome
Source: BMC Biol. 2022 Sep 21;20:204. doi: 10.1186/s12915-022-01403-2 (PMC9490952; doi:10.1186/s12915-022-01403-2)
Supplement: Supplementary file 1 — Additional file 1. Zipped folder with fasta and interactive html piRNA cluster information for the A. latifasciata genome. The nomenclature is as follows: number-pirna-cluster_sex_B-presence (f, female; m, male; 0b, without B chromosome; 1b, with B chromosome). [file 12915_2022_1403_MOESM1_ESM.zip › 111_f0b.fasta]

>Location:NODE_28897_length_1748_cov_164.263153	Coordinate:4	Reads:1	Hits:3	Allocated_reads:0.333333333333333	Strand:+
AAACATATAAATTAAAACAGAAAGAGTA
>Location:NODE_28897_length_1748_cov_164.263153	Coordinate:5	Reads:2	Hits:3	Allocated_reads:0.666666666666667	Strand:-
CTCGTACTCTTTCTGTTTTAATTTATATGTT
>Location:NODE_28897_length_1748_cov_164.263153	Coordinate:6	Reads:1	Hits:3	Allocated_reads:0.333333333333333	Strand:-
CTCGTACTCTTTCTGTTTTAATTTATATGT
>Location:NODE_28897_length_1748_cov_164.263153	Coordinate:15	Reads:1	Hits:3	Allocated_reads:0.333333333333333	Strand:+
TTAAAACAGAAAGAGTACGAGGAGGATGAAA
>Location:NODE_28897_length_1748_cov_164.263153	Coordinate:16	Reads:1	Hits:3	Allocated_reads:0.333333333333333	Strand:+
TAAAACAGAAAGAGTACGAGGAGGAT
>Location:NODE_28897_length_1748_cov_164.263153	Coordinate:16	Reads:1	Hits:3	Allocated_reads:0.333333333333333	Strand:+
TAAAACAGAAAGAGTACGAGGAGGATGA
>Location:NODE_28897_length_1748_cov_164.263153	Coordinate:16	Reads:1	Hits:3	Allocated_reads:0.333333333333333	Strand:+
TAAAACAGAAAGAGTACGAGGAGGATGAA
>Location:NODE_28897_length_1748_cov_164.263153	Coordinate:16	Reads:1	Hits:3	Allocated_reads:0.333333333333333	Strand:+
TAAAACAGAAAGAGTACGAGGAGGATGAAAA
>Location:NODE_28897_length_1748_cov_164.263153	Coordinate:19	Reads:1	Hits:3	Allocated_reads:0.333333333333333	Strand:+
AACAGAAAGAGTACGAGGAGGATGAAAAG
>Location:NODE_28897_length_1748_cov_164.263153	Coordinate:19	Reads:1	Hits:3	Allocated_reads:0.333333333333333	Strand:+
AACAGAAAGAGTACGAGGAGGATGAAACC
>Location:NODE_28897_length_1748_cov_164.263153	Coordinate:20	Reads:1	Hits:3	Allocated_reads:0.333333333333333	Strand:+
ACAGAAAGAGTACGAGGAGGATGAAAA
>Location:NODE_28897_length_1748_cov_164.263153	Coordinate:26	Reads:1	Hits:3	Allocated_reads:0.333333333333333	Strand:+
AGAGTACGAGGAGGATGAAAAGTGTT
>Location:NODE_28897_length_1748_cov_164.263153	Coordinate:26	Reads:2	Hits:3	Allocated_reads:0.666666666666667	Strand:+
AGAGTACGAGGAGGATGAAAAGTGTTCT
>Location:NODE_28897_length_1748_cov_164.263153	Coordinate:26	Reads:1	Hits:3	Allocated_reads:0.333333333333333	Strand:+
AGAGTACGAGGAGGATGAAAAGTGTTCTGCATA
>Location:NODE_28897_length_1748_cov_164.263153	Coordinate:26	Reads:1	Hits:3	Allocated_reads:0.333333333333333	Strand:+
AGAGTACGAGGAGGATGAAAAGTGTTCTGCATATT
>Location:NODE_28897_length_1748_cov_164.263153	Coordinate:27	Reads:1	Hits:3	Allocated_reads:0.333333333333333	Strand:+
GAGTACGAGGAGGATGAAAAGTGTTCT
>Location:NODE_28897_length_1748_cov_164.263153	Coordinate:27	Reads:1	Hits:3	Allocated_reads:0.333333333333333	Strand:+
GAGTACGAGGAGGATGAAAAGTGTTCTGCATA
>Location:NODE_28897_length_1748_cov_164.263153	Coordinate:28	Reads:3	Hits:3	Allocated_reads:1	Strand:+
AGTACGAGGAGGATGAAAAGTGTTCTGCATA
>Location:NODE_28897_length_1748_cov_164.263153	Coordinate:28	Reads:2	Hits:3	Allocated_reads:0.666666666666667	Strand:-
ATGCAGAACACTTTTCATCCTCCTCGTACT
>Location:NODE_28897_length_1748_cov_164.263153	Coordinate:30	Reads:1	Hits:3	Allocated_reads:0.333333333333333	Strand:+
TACGAGGAGGATGAAAAGTGTTCT
>Location:NODE_28897_length_1748_cov_164.263153	Coordinate:30	Reads:1	Hits:3	Allocated_reads:0.333333333333333	Strand:+
TACGAGGAGGATGAAAAGTGTTCTGT
>Location:NODE_28897_length_1748_cov_164.263153	Coordinate:30	Reads:2	Hits:3	Allocated_reads:0.666666666666667	Strand:+
TACGAGGAGGATGAAAAGTGTTCTGC
>Location:NODE_28897_length_1748_cov_164.263153	Coordinate:30	Reads:2	Hits:3	Allocated_reads:0.666666666666667	Strand:+
TACGAGGAGGATGAAAAGTGTTCTGCA
>Location:NODE_28897_length_1748_cov_164.263153	Coordinate:30	Reads:3	Hits:3	Allocated_reads:1	Strand:+
TACGAGGAGGATGAAAAGTGTTCTGCAT
>Location:NODE_28897_length_1748_cov_164.263153	Coordinate:30	Reads:1	Hits:3	Allocated_reads:0.333333333333333	Strand:+
TACGAGGAGGATGAAAAGTGTGCTGCATA
>Location:NODE_28897_length_1748_cov_164.263153	Coordinate:30	Reads:188	Hits:3	Allocated_reads:62.6666666666667	Strand:+
TACGAGGAGGATGAAAAGTGTTCTGCATA
>Location:NODE_28897_length_1748_cov_164.263153	Coordinate:30	Reads:36	Hits:3	Allocated_reads:12	Strand:+
TACGAGGAGGATGAAAAGTGTTCTGCATAT
>Location:NODE_28897_length_1748_cov_164.263153	Coordinate:30	Reads:1	Hits:3	Allocated_reads:0.333333333333333	Strand:+
TACGAGGAGGATGAAAAGTGTTCTGCATGTT
>Location:NODE_28897_length_1748_cov_164.263153	Coordinate:30	Reads:101	Hits:3	Allocated_reads:33.6666666666667	Strand:+
TACGAGGAGGATGAAAAGTGTTCTGCATATT
>Location:NODE_28897_length_1748_cov_164.263153	Coordinate:30	Reads:25	Hits:3	Allocated_reads:8.33333333333333	Strand:+
TACGAGGAGGATGAAAAGTGTTCTGCATATTT
>Location:NODE_28897_length_1748_cov_164.263153	Coordinate:31	Reads:7	Hits:3	Allocated_reads:2.33333333333333	Strand:+
ACGAGGAGGATGAAAAGTGTTCTGCATA
>Location:NODE_28897_length_1748_cov_164.263153	Coordinate:31	Reads:1	Hits:3	Allocated_reads:0.333333333333333	Strand:+
ACGAGGAGGATGAAAAGTGTTCTGCATAT
>Location:NODE_28897_length_1748_cov_164.263153	Coordinate:31	Reads:2	Hits:3	Allocated_reads:0.666666666666667	Strand:+
ACGAGGAGGATGAAAAGTGTTCTGCATATT
>Location:NODE_28897_length_1748_cov_164.263153	Coordinate:31	Reads:2	Hits:3	Allocated_reads:0.666666666666667	Strand:+
ACGAGGAGGATGAAAAGTGTTCTGCATATTT
>Location:NODE_28897_length_1748_cov_164.263153	Coordinate:32	Reads:1	Hits:3	Allocated_reads:0.333333333333333	Strand:+
CGAGGAGGATGAAAAGTGTTCTGCATATT
>Location:NODE_28897_length_1748_cov_164.263153	Coordinate:33	Reads:1	Hits:3	Allocated_reads:0.333333333333333	Strand:-
ATGCAGAACACTTTTCATCCTCCTC
>Location:NODE_28897_length_1748_cov_164.263153	Coordinate:33	Reads:1	Hits:3	Allocated_reads:0.333333333333333	Strand:+
GAGGAGGATGAAAAGTGTTCTGCATATT
>Location:NODE_28897_length_1748_cov_164.263153	Coordinate:33	Reads:1	Hits:3	Allocated_reads:0.333333333333333	Strand:+
GAGGAGGATGAAAAGTGTTCTGCATATTTT
>Location:NODE_28897_length_1748_cov_164.263153	Coordinate:34	Reads:1	Hits:3	Allocated_reads:0.333333333333333	Strand:+
AGGAGGATGAAAAGTGTTCTGCATATT
>Location:NODE_28897_length_1748_cov_164.263153	Coordinate:34	Reads:1	Hits:3	Allocated_reads:0.333333333333333	Strand:+
AGGAGGATGAAAAGTGTTCTGCATATTTTTT
>Location:NODE_28897_length_1748_cov_164.263153	Coordinate:34	Reads:1	Hits:3	Allocated_reads:0.333333333333333	Strand:-
ATATGCAGAACACTTTTCATCCTCCT
>Location:NODE_28897_length_1748_cov_164.263153	Coordinate:34	Reads:2	Hits:3	Allocated_reads:0.666666666666667	Strand:-
ATGCAGAACACTTTTCATCCTCCT
>Location:NODE_28897_length_1748_cov_164.263153	Coordinate:35	Reads:1	Hits:3	Allocated_reads:0.333333333333333	Strand:+
GGAGGATGAAAAGTGTTCTGCATATTTTTT
>Location:NODE_28897_length_1748_cov_164.263153	Coordinate:36	Reads:2	Hits:3	Allocated_reads:0.666666666666667	Strand:+
GAGGATGAAAAGTGTTCTGCATAT
>Location:NODE_28897_length_1748_cov_164.263153	Coordinate:36	Reads:1	Hits:3	Allocated_reads:0.333333333333333	Strand:+
GAGGATGAAAAGTGTTCTGCATATT
>Location:NODE_28897_length_1748_cov_164.263153	Coordinate:36	Reads:1	Hits:3	Allocated_reads:0.333333333333333	Strand:+
GAGGATGAAAAGTGTTCTGCATATTTTTT
>Location:NODE_28897_length_1748_cov_164.263153	Coordinate:47	Reads:2	Hits:1	Allocated_reads:2	Strand:+
GTGTTCTGCATATTTTTTTAAAAAGATG
>Location:NODE_28897_length_1748_cov_164.263153	Coordinate:48	Reads:1	Hits:1	Allocated_reads:1	Strand:+
TGTTCTGCATATTTTTTTAAAAAGATG
>Location:NODE_28897_length_1748_cov_164.263153	Coordinate:68	Reads:1	Hits:1	Allocated_reads:1	Strand:+
AAAGATGAAAAGTAGGGATAAAAGGGGGG
>Location:NODE_28897_length_1748_cov_164.263153	Coordinate:68	Reads:1	Hits:1	Allocated_reads:1	Strand:+
AAAGATGAAAAGTAGGGATAAAAGGGGGGT
>Location:NODE_28897_length_1748_cov_164.263153	Coordinate:78	Reads:1	Hits:1	Allocated_reads:1	Strand:-
TTTCTCTATAACCCCCCTTTTATCCCTACT
>Location:NODE_28897_length_1748_cov_164.263153	Coordinate:83	Reads:1	Hits:1	Allocated_reads:1	Strand:-
TCCAATTTCTCTATAACCCCCCTTTTATCC
>Location:NODE_28897_length_1748_cov_164.263153	Coordinate:98	Reads:1	Hits:1	Allocated_reads:1	Strand:+
TATAGAGAAATTGGAAAAGGATGGGAA
>Location:NODE_28897_length_1748_cov_164.263153	Coordinate:98	Reads:1	Hits:1	Allocated_reads:1	Strand:+
TATAGAGAAATTGGAAAAGGATGGGAAGG
>Location:NODE_28897_length_1748_cov_164.263153	Coordinate:98	Reads:1	Hits:1	Allocated_reads:1	Strand:+
TATAGAGAAATTGGAAAAGGATGGGAAGGA
>Location:NODE_28897_length_1748_cov_164.263153	Coordinate:100	Reads:1	Hits:1	Allocated_reads:1	Strand:+
TAGAGAAATTGGAAAAGGATGGGA
>Location:NODE_28897_length_1748_cov_164.263153	Coordinate:100	Reads:2	Hits:1	Allocated_reads:2	Strand:+
TAGAGAAATTGGAAAAGGATGGGAA
>Location:NODE_28897_length_1748_cov_164.263153	Coordinate:100	Reads:3	Hits:1	Allocated_reads:3	Strand:+
TAGAGAAATTGGAAAAGGATGGGAAGG
>Location:NODE_28897_length_1748_cov_164.263153	Coordinate:100	Reads:10	Hits:1	Allocated_reads:10	Strand:+
TAGAGAAATTGGAAAAGGATGGGAAGGA
>Location:NODE_28897_length_1748_cov_164.263153	Coordinate:100	Reads:8	Hits:1	Allocated_reads:8	Strand:+
TAGAGAAATTGGAAAAGGATGGGAAGGAGA
>Location:NODE_28897_length_1748_cov_164.263153	Coordinate:100	Reads:4	Hits:1	Allocated_reads:4	Strand:+
TAGAGAAATTGGAAAAGGATGGGAAGGAGAT
>Location:NODE_28897_length_1748_cov_164.263153	Coordinate:141	Reads:1	Hits:1	Allocated_reads:1	Strand:+
GAAAGCATGTTAAGGGTTGTAAAAGAATA
>Location:NODE_28897_length_1748_cov_164.263153	Coordinate:141	Reads:1	Hits:1	Allocated_reads:1	Strand:+
GAAAGCATGTTAAGGGTTGTAAAAGAATAT
>Location:NODE_28897_length_1748_cov_164.263153	Coordinate:142	Reads:2	Hits:1	Allocated_reads:2	Strand:+
AAAGCATGTTAAGGGTTGTAAAAGAAT
>Location:NODE_28897_length_1748_cov_164.263153	Coordinate:142	Reads:1	Hits:1	Allocated_reads:1	Strand:+
AAAGCATGTTAAGGGTTGTAAAAGAATA
>Location:NODE_28897_length_1748_cov_164.263153	Coordinate:145	Reads:1	Hits:1	Allocated_reads:1	Strand:+
GCATGTTAAGGGTTGTAAAAGAAT
>Location:NODE_28897_length_1748_cov_164.263153	Coordinate:148	Reads:1	Hits:1	Allocated_reads:1	Strand:+
TGTTAAGGGTTGTAAAAGAATATTAT
>Location:NODE_28897_length_1748_cov_164.263153	Coordinate:148	Reads:1	Hits:1	Allocated_reads:1	Strand:+
TGTTAAGGGTTGTAAAAGAATATTATGA
>Location:NODE_28897_length_1748_cov_164.263153	Coordinate:148	Reads:4	Hits:1	Allocated_reads:4	Strand:+
TGTTAAGGGTTGTAAAAGAATATTATGAG
>Location:NODE_28897_length_1748_cov_164.263153	Coordinate:148	Reads:2	Hits:1	Allocated_reads:2	Strand:+
TGTTAAGGGTTGTAAAAGAATATTATAAGG
>Location:NODE_28897_length_1748_cov_164.263153	Coordinate:148	Reads:5	Hits:1	Allocated_reads:5	Strand:+
TGTTAAGGGTTGTAAAAGAATATTATGAGGA
>Location:NODE_28897_length_1748_cov_164.263153	Coordinate:148	Reads:1	Hits:1	Allocated_reads:1	Strand:+
TGTTAAGGGTTGTAAAAGAATATTATAAGGAA
>Location:NODE_28897_length_1748_cov_164.263153	Coordinate:148	Reads:1	Hits:1	Allocated_reads:1	Strand:+
TGTTAAGGGTTGTAAAAGAATATTATAAGGAT
>Location:NODE_28897_length_1748_cov_164.263153	Coordinate:148	Reads:1	Hits:1	Allocated_reads:1	Strand:+
TGTTAAGGGTTGTAAAAGAATATTATGAGGAA
>Location:NODE_28897_length_1748_cov_164.263153	Coordinate:148	Reads:6	Hits:1	Allocated_reads:6	Strand:+
TGTTAAGGGTTGTAAAAGAATATTATGAGGAT
>Location:NODE_28897_length_1748_cov_164.263153	Coordinate:148	Reads:2	Hits:1	Allocated_reads:2	Strand:+
TGTTAAGGGTTGTAAAAGAATATTATAAGGATT
>Location:NODE_28897_length_1748_cov_164.263153	Coordinate:148	Reads:7	Hits:1	Allocated_reads:7	Strand:+
TGTTAAGGGTTGTAAAAGAATATTATGAGGATT
>Location:NODE_28897_length_1748_cov_164.263153	Coordinate:148	Reads:1	Hits:1	Allocated_reads:1	Strand:+
TGTTAAGGGTTGTAAAAGAATATTATGAGGATTTA
>Location:NODE_28897_length_1748_cov_164.263153	Coordinate:149	Reads:1	Hits:1	Allocated_reads:1	Strand:-
ATCCTCATAATATTCTTTTACAACCCTTAAC
>Location:NODE_28897_length_1748_cov_164.263153	Coordinate:150	Reads:1	Hits:1	Allocated_reads:1	Strand:+
TTAAGGGTTGTAAAAGAATATTATGA
>Location:NODE_28897_length_1748_cov_164.263153	Coordinate:150	Reads:2	Hits:1	Allocated_reads:2	Strand:+
TTAAGGGTTGTAAAAGAATATTATGAGGAT
>Location:NODE_28897_length_1748_cov_164.263153	Coordinate:150	Reads:2	Hits:1	Allocated_reads:2	Strand:+
TTAAGGGTTGTAAAAGAATATTATAAGGATT
>Location:NODE_28897_length_1748_cov_164.263153	Coordinate:150	Reads:4	Hits:1	Allocated_reads:4	Strand:+
TTAAGGGTTGTAAAAGAATATTATGAGGATT
>Location:NODE_28897_length_1748_cov_164.263153	Coordinate:166	Reads:1	Hits:1	Allocated_reads:1	Strand:+
AATATTATGAGGATTTATTTAGAAAAGAA
>Location:NODE_28897_length_1748_cov_164.263153	Coordinate:168	Reads:1	Hits:1	Allocated_reads:1	Strand:+
TATTATGAGGATTTATTTAGAAAA
>Location:NODE_28897_length_1748_cov_164.263153	Coordinate:168	Reads:18	Hits:1	Allocated_reads:18	Strand:+
TATTATGAGGATTTATTTAGAAAAGAA
>Location:NODE_28897_length_1748_cov_164.263153	Coordinate:168	Reads:5	Hits:1	Allocated_reads:5	Strand:+
TATTATGAGGATTTATTTAGAAAAGAAA
>Location:NODE_28897_length_1748_cov_164.263153	Coordinate:168	Reads:4	Hits:1	Allocated_reads:4	Strand:+
TATTATGAGGATTTATTTAGAAAAGAAAA
>Location:NODE_28897_length_1748_cov_164.263153	Coordinate:168	Reads:1	Hits:1	Allocated_reads:1	Strand:+
TATTATGAGGATTTATTTAGAAAAGAAAAGG
>Location:NODE_28897_length_1748_cov_164.263153	Coordinate:169	Reads:2	Hits:1	Allocated_reads:2	Strand:+
ATTATGAGGATTTATTTAGAAAAGAA
>Location:NODE_28897_length_1748_cov_164.263153	Coordinate:170	Reads:8	Hits:1	Allocated_reads:8	Strand:+
TTATGAGGATTTATTTAGAAAAGA
>Location:NODE_28897_length_1748_cov_164.263153	Coordinate:170	Reads:48	Hits:1	Allocated_reads:48	Strand:+
TTATGAGGATTTATTTAGAAAAGAA
>Location:NODE_28897_length_1748_cov_164.263153	Coordinate:170	Reads:58	Hits:1	Allocated_reads:58	Strand:+
TTATGAGGATTTATTTAGAAAAGAAA
>Location:NODE_28897_length_1748_cov_164.263153	Coordinate:170	Reads:61	Hits:1	Allocated_reads:61	Strand:+
TTATGAGGATTTATTTAGAAAAGAAAA
>Location:NODE_28897_length_1748_cov_164.263153	Coordinate:170	Reads:1	Hits:1	Allocated_reads:1	Strand:+
TTATGAGGATTTATTTAGAAAAGAAAAA
>Location:NODE_28897_length_1748_cov_164.263153	Coordinate:170	Reads:1	Hits:1	Allocated_reads:1	Strand:+
TTATGAGGATTTATTTAGAAAAGAAAGG
>Location:NODE_28897_length_1748_cov_164.263153	Coordinate:170	Reads:1	Hits:1	Allocated_reads:1	Strand:+
TTATGAGGATTTATTTAGAAAAGAAGAT
>Location:NODE_28897_length_1748_cov_164.263153	Coordinate:170	Reads:34	Hits:1	Allocated_reads:34	Strand:+
TTATGAGGATTTATTTAGAAAAGAAAAG
>Location:NODE_28897_length_1748_cov_164.263153	Coordinate:170	Reads:1	Hits:1	Allocated_reads:1	Strand:+
TTATGAGGATTTATTTAGAAAAGTAAAGG
>Location:NODE_28897_length_1748_cov_164.263153	Coordinate:170	Reads:34	Hits:1	Allocated_reads:34	Strand:+
TTATGAGGATTTATTTAGAAAAGAAAAGG
>Location:NODE_28897_length_1748_cov_164.263153	Coordinate:170	Reads:33	Hits:1	Allocated_reads:33	Strand:+
TTATGAGGATTTATTTAGAAAAGAAAAGGT
>Location:NODE_28897_length_1748_cov_164.263153	Coordinate:170	Reads:5	Hits:1	Allocated_reads:5	Strand:+
TTATGAGGATTTATTTAGAAAAGAAAAGGTA
>Location:NODE_28897_length_1748_cov_164.263153	Coordinate:171	Reads:1	Hits:1	Allocated_reads:1	Strand:+
TATGAGGATTTATTTAGAAAAGAAA
>Location:NODE_28897_length_1748_cov_164.263153	Coordinate:171	Reads:2	Hits:1	Allocated_reads:2	Strand:+
TATGAGGATTTATTTAGAAAAGAAAAGG
>Location:NODE_28897_length_1748_cov_164.263153	Coordinate:173	Reads:1	Hits:1	Allocated_reads:1	Strand:+
TGAGGATTTATTTAGAAAAGAAAAGG
>Location:NODE_28897_length_1748_cov_164.263153	Coordinate:173	Reads:2	Hits:1	Allocated_reads:2	Strand:+
TGAGGATTTATTTAGAAAAGAAAAGGTAGA
>Location:NODE_28897_length_1748_cov_164.263153	Coordinate:173	Reads:1	Hits:1	Allocated_reads:1	Strand:+
TGAGGATTTATTTAGAAAAGAAAAGGTAGGGG
>Location:NODE_28897_length_1748_cov_164.263153	Coordinate:183	Reads:1	Hits:1	Allocated_reads:1	Strand:+
TTTAGAAAAGAAAAGGTAGAGGCAGAAAA
>Location:NODE_28897_length_1748_cov_164.263153	Coordinate:184	Reads:1	Hits:1	Allocated_reads:1	Strand:+
TTAGAAAAGAAAAGGTAGGGGCAGAT
>Location:NODE_28897_length_1748_cov_164.263153	Coordinate:202	Reads:1	Hits:1	Allocated_reads:1	Strand:+
AGGCAGAAAAAAGAGATTTTTTTTTGGGGT
>Location:NODE_28897_length_1748_cov_164.263153	Coordinate:208	Reads:1	Hits:1	Allocated_reads:1	Strand:+
AAAAAAGAGATTTTTTTTTGGGGTCATT
>Location:NODE_28897_length_1748_cov_164.263153	Coordinate:236	Reads:1	Hits:1	Allocated_reads:1	Strand:+
AAAGAGGAGATTAGTAGAGGAAGATAGGGA
>Location:NODE_28897_length_1748_cov_164.263153	Coordinate:239	Reads:1	Hits:1	Allocated_reads:1	Strand:+
GAGGAGATTAGTAGAGGAAGATAGG
>Location:NODE_28897_length_1748_cov_164.263153	Coordinate:239	Reads:3	Hits:1	Allocated_reads:3	Strand:+
GAGGAGATTAGTAGAGGAAGATAGGG
>Location:NODE_28897_length_1748_cov_164.263153	Coordinate:239	Reads:10	Hits:1	Allocated_reads:10	Strand:+
GAGGAGATTAGTAGAGGAAGATAGGGA
>Location:NODE_28897_length_1748_cov_164.263153	Coordinate:239	Reads:3	Hits:1	Allocated_reads:3	Strand:+
GAGGAGATTAGTAGAGGAAGATAGGGAG
>Location:NODE_28897_length_1748_cov_164.263153	Coordinate:239	Reads:7	Hits:1	Allocated_reads:7	Strand:+
GAGGAGATTAGTAGAGGAAGATAGGGAGG
>Location:NODE_28897_length_1748_cov_164.263153	Coordinate:239	Reads:2	Hits:1	Allocated_reads:2	Strand:+
GAGGAGATTAGTAGAGGAAGATAGGGAGGT
>Location:NODE_28897_length_1748_cov_164.263153	Coordinate:239	Reads:1	Hits:1	Allocated_reads:1	Strand:+
GAGGAGATTAGTAGAGGAAGATAGGGAGGTT
>Location:NODE_28897_length_1748_cov_164.263153	Coordinate:241	Reads:1	Hits:1	Allocated_reads:1	Strand:+
GGAGATTAGTAGAGGAAGATAGGGAGGTT
>Location:NODE_28897_length_1748_cov_164.263153	Coordinate:262	Reads:1	Hits:1	Allocated_reads:1	Strand:-
TCCATCGTTATTTCCCTTTCCAAAACCTCCC
>Location:NODE_28897_length_1748_cov_164.263153	Coordinate:263	Reads:1	Hits:1	Allocated_reads:1	Strand:-
TCCATCGTTATTTCCCTTTCCAAAACCTCC
>Location:NODE_28897_length_1748_cov_164.263153	Coordinate:265	Reads:1	Hits:1	Allocated_reads:1	Strand:-
TCCATCGTTATTTCCCTTTCCAAAACCA
>Location:NODE_28897_length_1748_cov_164.263153	Coordinate:265	Reads:3	Hits:1	Allocated_reads:3	Strand:-
TCCATCGTTATTTCCCTTTCCAAAACCT
>Location:NODE_28897_length_1748_cov_164.263153	Coordinate:266	Reads:2	Hits:1	Allocated_reads:2	Strand:-
TCCATCGTTATTTCCCTTTCCAAAACC
>Location:NODE_28897_length_1748_cov_164.263153	Coordinate:266	Reads:1	Hits:1	Allocated_reads:1	Strand:-
TTCCATCGTTATTTCCCTTTCCAAAACC
>Location:NODE_28897_length_1748_cov_164.263153	Coordinate:269	Reads:1	Hits:1	Allocated_reads:1	Strand:+
TTTGGAAAGGGAAATAACGATGGAAGAGT
>Location:NODE_28897_length_1748_cov_164.263153	Coordinate:283	Reads:5	Hits:1	Allocated_reads:5	Strand:+
TAACGATGGAAGAGGCATATAAGG
>Location:NODE_28897_length_1748_cov_164.263153	Coordinate:283	Reads:4	Hits:1	Allocated_reads:4	Strand:+
TAACGATGGAAGAGGCATATAAGGTG
>Location:NODE_28897_length_1748_cov_164.263153	Coordinate:283	Reads:12	Hits:1	Allocated_reads:12	Strand:+
TAACGATGGAAGAGGCATATAAGGTGG
>Location:NODE_28897_length_1748_cov_164.263153	Coordinate:283	Reads:14	Hits:1	Allocated_reads:14	Strand:+
TAACGATGGAAGAGGCATATAAGGTGGT
>Location:NODE_28897_length_1748_cov_164.263153	Coordinate:283	Reads:1	Hits:1	Allocated_reads:1	Strand:+
TAACGATGGAAGAGGCATATAAGTTGGTA
>Location:NODE_28897_length_1748_cov_164.263153	Coordinate:283	Reads:72	Hits:1	Allocated_reads:72	Strand:+
TAACGATGGAAGAGGCATATAAGGTGGTA
>Location:NODE_28897_length_1748_cov_164.263153	Coordinate:283	Reads:1	Hits:1	Allocated_reads:1	Strand:+
TAACGATGGAAGAGGCATATAAGGTGGTAA
>Location:NODE_28897_length_1748_cov_164.263153	Coordinate:283	Reads:1	Hits:1	Allocated_reads:1	Strand:+
TAACGATGGAAGAGGCATATAAGGTGGTAT
>Location:NODE_28897_length_1748_cov_164.263153	Coordinate:283	Reads:1	Hits:1	Allocated_reads:1	Strand:+
TAACGATGGAAGAGGCATATAAGGTGGTAAA
>Location:NODE_28897_length_1748_cov_164.263153	Coordinate:283	Reads:1	Hits:1	Allocated_reads:1	Strand:+
TAACGATGGAAGAGGCATATAAGGTGGTAAAG
>Location:NODE_28897_length_1748_cov_164.263153	Coordinate:283	Reads:1	Hits:1	Allocated_reads:1	Strand:+
TAACGATGGAAGAGGCATATAAGGTGGTAAAGG
>Location:NODE_28897_length_1748_cov_164.263153	Coordinate:291	Reads:1	Hits:1	Allocated_reads:1	Strand:+
GAAGAGGCATATAAGGTGGTAAAGGGAA
>Location:NODE_28897_length_1748_cov_164.263153	Coordinate:293	Reads:1	Hits:1	Allocated_reads:1	Strand:-
TCATTCCCTTTACCACCTTATATGCCTCT
>Location:NODE_28897_length_1748_cov_164.263153	Coordinate:295	Reads:1	Hits:1	Allocated_reads:1	Strand:-
TCATTCCCTTTACCACCTTATATGCCT
>Location:NODE_28897_length_1748_cov_164.263153	Coordinate:310	Reads:2	Hits:1	Allocated_reads:2	Strand:+
TAAAGGGAATGAAAGTAAATAGGGT
>Location:NODE_28897_length_1748_cov_164.263153	Coordinate:311	Reads:1	Hits:1	Allocated_reads:1	Strand:+
AAAGGGAATGAAAGTAAATAGGGTACCAGG
>Location:NODE_28897_length_1748_cov_164.263153	Coordinate:312	Reads:1	Hits:1	Allocated_reads:1	Strand:+
AAGGGAATGAAAGTAAATAGGGTACC
>Location:NODE_28897_length_1748_cov_164.263153	Coordinate:312	Reads:1	Hits:1	Allocated_reads:1	Strand:+
AAGGGAATGAAAGTAAATAGGGTACCAGG
>Location:NODE_28897_length_1748_cov_164.263153	Coordinate:313	Reads:1	Hits:1	Allocated_reads:1	Strand:+
AGGGAATGAAAGTAAATAGGGTACC
>Location:NODE_28897_length_1748_cov_164.263153	Coordinate:313	Reads:2	Hits:1	Allocated_reads:2	Strand:+
AGGGAATGAAAGTAAATAGGGTACCAGGAC
>Location:NODE_28897_length_1748_cov_164.263153	Coordinate:314	Reads:1	Hits:1	Allocated_reads:1	Strand:+
GGGAATGAAAGTAAATAGGGTACCAGGACT
>Location:NODE_28897_length_1748_cov_164.263153	Coordinate:314	Reads:1	Hits:1	Allocated_reads:1	Strand:+
GGGAATGAAAGTAAATAGGGTACCAGGATTC
>Location:NODE_28897_length_1748_cov_164.263153	Coordinate:316	Reads:1	Hits:1	Allocated_reads:1	Strand:+
GAATGAAAGTAAATAGGGTACCAGGAC
>Location:NODE_28897_length_1748_cov_164.263153	Coordinate:317	Reads:2	Hits:1	Allocated_reads:2	Strand:+
AATGAAAGTAAATAGGGTACCAGGAA
>Location:NODE_28897_length_1748_cov_164.263153	Coordinate:319	Reads:1	Hits:1	Allocated_reads:1	Strand:+
TGAAAGTAAATAGGGTACCAGGAAT
>Location:NODE_28897_length_1748_cov_164.263153	Coordinate:322	Reads:2	Hits:1	Allocated_reads:2	Strand:-
ATCCATCTATTCCTGGTACCCTATTTACTT
>Location:NODE_28897_length_1748_cov_164.263153	Coordinate:323	Reads:1	Hits:1	Allocated_reads:1	Strand:-
ATCCATCTATTCCTGGTACCCTATTTACT
>Location:NODE_28897_length_1748_cov_164.263153	Coordinate:335	Reads:1	Hits:1	Allocated_reads:1	Strand:-
TTCTTTCGTTAATCCATCTATTCCTGGT
>Location:NODE_28897_length_1748_cov_164.263153	Coordinate:342	Reads:4	Hits:1	Allocated_reads:4	Strand:+
ATAGATGGATTAACGAAAGAATTT
>Location:NODE_28897_length_1748_cov_164.263153	Coordinate:342	Reads:16	Hits:1	Allocated_reads:16	Strand:+
ATAGATGGATTAACGAAAGAATTTT
>Location:NODE_28897_length_1748_cov_164.263153	Coordinate:342	Reads:1	Hits:1	Allocated_reads:1	Strand:+
ATAGATGGATTAACGAAAGAATTTTATG
>Location:NODE_28897_length_1748_cov_164.263153	Coordinate:342	Reads:1	Hits:1	Allocated_reads:1	Strand:+
ATAGATGGATTAACGAAAGAATTTTATTT
>Location:NODE_28897_length_1748_cov_164.263153	Coordinate:342	Reads:8	Hits:1	Allocated_reads:8	Strand:+
ATAGATGGATTAACGAAAGAATTTTATGA
>Location:NODE_28897_length_1748_cov_164.263153	Coordinate:342	Reads:1	Hits:1	Allocated_reads:1	Strand:+
ATAGATGGATTAACGAAAGAATTATATGAG
>Location:NODE_28897_length_1748_cov_164.263153	Coordinate:342	Reads:1	Hits:1	Allocated_reads:1	Strand:+
ATAGATGGATTAACGAAAGAATTTTATAATA
>Location:NODE_28897_length_1748_cov_164.263153	Coordinate:342	Reads:1	Hits:1	Allocated_reads:1	Strand:+
ATAGATGGATTAACGAAAGAATTTTATGCCT
>Location:NODE_28897_length_1748_cov_164.263153	Coordinate:342	Reads:16	Hits:1	Allocated_reads:16	Strand:+
ATAGATGGATTAACGAAAGAATTTTATGAGG
>Location:NODE_28897_length_1748_cov_164.263153	Coordinate:342	Reads:39	Hits:1	Allocated_reads:39	Strand:+
ATAGATGGATTAACGAAAGAATTTTATGAGGT
>Location:NODE_28897_length_1748_cov_164.263153	Coordinate:342	Reads:8	Hits:1	Allocated_reads:8	Strand:+
ATAGATGGATTAACGAAAGAATTTTATGAGGTT
>Location:NODE_28897_length_1748_cov_164.263153	Coordinate:342	Reads:2	Hits:1	Allocated_reads:2	Strand:+
ATAGATGGATTAACGAAAGAATTTTATGAGGTTT
>Location:NODE_28897_length_1748_cov_164.263153	Coordinate:343	Reads:1	Hits:1	Allocated_reads:1	Strand:+
TAGATGGATTAACGAAAGAATTTT
>Location:NODE_28897_length_1748_cov_164.263153	Coordinate:343	Reads:1	Hits:1	Allocated_reads:1	Strand:+
TAGATGGATTAACGAAAGAATTTTA
>Location:NODE_28897_length_1748_cov_164.263153	Coordinate:343	Reads:2	Hits:1	Allocated_reads:2	Strand:+
TAGATGGATTAACGAAAGAATTTTATGAG
>Location:NODE_28897_length_1748_cov_164.263153	Coordinate:343	Reads:2	Hits:1	Allocated_reads:2	Strand:+
TAGATGGATTAACGAAAGAATTTTATGAGG
>Location:NODE_28897_length_1748_cov_164.263153	Coordinate:343	Reads:1	Hits:1	Allocated_reads:1	Strand:+
TAGATGGATTAACGAAAGAATTTTATGACCC
>Location:NODE_28897_length_1748_cov_164.263153	Coordinate:343	Reads:12	Hits:1	Allocated_reads:12	Strand:+
TAGATGGATTAACGAAAGAATTTTATGAGGT
>Location:NODE_28897_length_1748_cov_164.263153	Coordinate:343	Reads:6	Hits:1	Allocated_reads:6	Strand:+
TAGATGGATTAACGAAAGAATTTTATGAGGTT
>Location:NODE_28897_length_1748_cov_164.263153	Coordinate:344	Reads:1	Hits:1	Allocated_reads:1	Strand:+
AGATGGATTAACGAAAGAATTTTATGAGGTT
>Location:NODE_28897_length_1748_cov_164.263153	Coordinate:345	Reads:1	Hits:1	Allocated_reads:1	Strand:+
GATGGATTAACGAAAGAATTTTATGAGG
>Location:NODE_28897_length_1748_cov_164.263153	Coordinate:345	Reads:1	Hits:1	Allocated_reads:1	Strand:+
GATGGATTAACGAAAGAATTTTATGAGGT
>Location:NODE_28897_length_1748_cov_164.263153	Coordinate:346	Reads:2	Hits:1	Allocated_reads:2	Strand:+
ATGGATTAACGAAAGAATTTTATGAGGTT
>Location:NODE_28897_length_1748_cov_164.263153	Coordinate:347	Reads:1	Hits:1	Allocated_reads:1	Strand:+
TGGATTAACGAAAGAATTTTATGAGGTTTTT
>Location:NODE_28897_length_1748_cov_164.263153	Coordinate:348	Reads:1	Hits:1	Allocated_reads:1	Strand:+
GGATTAACGAAAGAATTTTATGAGGTTTTT
>Location:NODE_28897_length_1748_cov_164.263153	Coordinate:349	Reads:1	Hits:1	Allocated_reads:1	Strand:+
GATTAACGAAAGAATTTTATGAGGTTTTTT
>Location:NODE_28897_length_1748_cov_164.263153	Coordinate:366	Reads:1	Hits:1	Allocated_reads:1	Strand:-
AACCCTATCACTCCCCAAAAAACCTCATA
>Location:NODE_28897_length_1748_cov_164.263153	Coordinate:366	Reads:1	Hits:1	Allocated_reads:1	Strand:+
TATGAGGTTTTTTGGGGAGTGATAGGGT
>Location:NODE_28897_length_1748_cov_164.263153	Coordinate:368	Reads:1	Hits:1	Allocated_reads:1	Strand:+
TGAGGTTTTTTGGGGAGTGATAGGGTTACATT
>Location:NODE_28897_length_1748_cov_164.263153	Coordinate:374	Reads:1	Hits:1	Allocated_reads:1	Strand:+
TTTTTGGGGAGTGATAGGGTTACATT
>Location:NODE_28897_length_1748_cov_164.263153	Coordinate:378	Reads:1	Hits:1	Allocated_reads:1	Strand:-
ACCTCTACCAAATGTAACCCTATCACTCCCCA
>Location:NODE_28897_length_1748_cov_164.263153	Coordinate:381	Reads:2	Hits:1	Allocated_reads:2	Strand:-
ACCTCTACCAAATGTAACCCTATCACTCC
>Location:NODE_28897_length_1748_cov_164.263153	Coordinate:383	Reads:1	Hits:1	Allocated_reads:1	Strand:-
ACCTCTACCAAATGTAACCCTATCACT
>Location:NODE_28897_length_1748_cov_164.263153	Coordinate:385	Reads:1	Hits:1	Allocated_reads:1	Strand:+
TGATAGGGTTACATTTGGTAGAGGTTTT
>Location:NODE_28897_length_1748_cov_164.263153	Coordinate:393	Reads:1	Hits:1	Allocated_reads:1	Strand:+
TTACATTTGGTAGAGGTTTTTAAG
>Location:NODE_28897_length_1748_cov_164.263153	Coordinate:396	Reads:1	Hits:1	Allocated_reads:1	Strand:-
TTCCTTAAAAACCTCTACCAAATG
>Location:NODE_28897_length_1748_cov_164.263153	Coordinate:400	Reads:1	Hits:1	Allocated_reads:1	Strand:+
TGGTAGAGGTTTTTAAGGAAATATT
>Location:NODE_28897_length_1748_cov_164.263153	Coordinate:400	Reads:4	Hits:1	Allocated_reads:4	Strand:+
TGGTAGAGGTTTTTAAGGAAATATTAGA
>Location:NODE_28897_length_1748_cov_164.263153	Coordinate:400	Reads:3	Hits:1	Allocated_reads:3	Strand:+
TGGTAGAGGTTTTTAAGGAAATATTAGAG
>Location:NODE_28897_length_1748_cov_164.263153	Coordinate:400	Reads:1	Hits:1	Allocated_reads:1	Strand:+
TGGTAGAGGTTTTTAAGGAAATATTAGAGG
>Location:NODE_28897_length_1748_cov_164.263153	Coordinate:400	Reads:9	Hits:1	Allocated_reads:9	Strand:+
TGGTAGAGGTTTTTAAGGAAATATTAGAGGG
>Location:NODE_28897_length_1748_cov_164.263153	Coordinate:400	Reads:1	Hits:1	Allocated_reads:1	Strand:+
TGGTAGAGGTTTTTAAGGAAATATTAGAGGGG
>Location:NODE_28897_length_1748_cov_164.263153	Coordinate:400	Reads:1	Hits:1	Allocated_reads:1	Strand:+
TGGTAGAGGTTTTTAAGGAAATATTAGAGGGGG
>Location:NODE_28897_length_1748_cov_164.263153	Coordinate:401	Reads:1	Hits:1	Allocated_reads:1	Strand:+
GGTAGAGGTTTTTAAGGAAATATTAGAGGG
>Location:NODE_28897_length_1748_cov_164.263153	Coordinate:410	Reads:1	Hits:1	Allocated_reads:1	Strand:+
TTTTAAGGAAATATTAGAGGGGGA
>Location:NODE_28897_length_1748_cov_164.263153	Coordinate:413	Reads:1	Hits:1	Allocated_reads:1	Strand:+
TAAGGAAATATTAGAGGGGGAAGAGATGG
>Location:NODE_28897_length_1748_cov_164.263153	Coordinate:432	Reads:1	Hits:1	Allocated_reads:1	Strand:+
GAAGAGATGGCGGAGAGTATGAGGACGGG
>Location:NODE_28897_length_1748_cov_164.263153	Coordinate:434	Reads:1	Hits:1	Allocated_reads:1	Strand:+
AGAGATGGCGGAGAGTATGAGGACGGG
>Location:NODE_28897_length_1748_cov_164.263153	Coordinate:435	Reads:1	Hits:1	Allocated_reads:1	Strand:+
GAGATGGCGGAGAGTATGAGGACGGGTGT
>Location:NODE_28897_length_1748_cov_164.263153	Coordinate:437	Reads:2	Hits:1	Allocated_reads:2	Strand:+
GATGGCGGAGAGTATGAGGACGGGTGT
>Location:NODE_28897_length_1748_cov_164.263153	Coordinate:439	Reads:1	Hits:1	Allocated_reads:1	Strand:+
TGGCGGAGAGTATGAGGACGGGTGTGG
>Location:NODE_28897_length_1748_cov_164.263153	Coordinate:446	Reads:1	Hits:1	Allocated_reads:1	Strand:-
AATAACGAAACCACACCCGTCCTCATACTC
>Location:NODE_28897_length_1748_cov_164.263153	Coordinate:447	Reads:2	Hits:1	Allocated_reads:2	Strand:-
AATAACGAAACCACACCCGTCCTCATACT
>Location:NODE_28897_length_1748_cov_164.263153	Coordinate:450	Reads:1	Hits:1	Allocated_reads:1	Strand:-
AATAACGAAACCACACCCGTCCTCAT
>Location:NODE_28897_length_1748_cov_164.263153	Coordinate:466	Reads:2	Hits:1	Allocated_reads:2	Strand:+
TTTCGTTATTATTTAAGAAAGGGAATC
>Location:NODE_28897_length_1748_cov_164.263153	Coordinate:466	Reads:28	Hits:1	Allocated_reads:28	Strand:+
TTTCGTTATTATTTAAGAAAGGGAATCCT
>Location:NODE_28897_length_1748_cov_164.263153	Coordinate:466	Reads:1	Hits:1	Allocated_reads:1	Strand:+
TTTCGTTATTATTTAAGAAAGGGAATCCTCA
>Location:NODE_28897_length_1748_cov_164.263153	Coordinate:466	Reads:1	Hits:1	Allocated_reads:1	Strand:+
TTTCGTTATTATTTAAGAAAGGGAATCCTCAC
>Location:NODE_28897_length_1748_cov_164.263153	Coordinate:466	Reads:6	Hits:1	Allocated_reads:6	Strand:+
TTTCGTTATTATTTAAGAAAGGGAATCCTCAT
>Location:NODE_28897_length_1748_cov_164.263153	Coordinate:466	Reads:2	Hits:1	Allocated_reads:2	Strand:+
TTTCGTTATTATTTAAGAAAGGGAATCCTCATT
>Location:NODE_28897_length_1748_cov_164.263153	Coordinate:476	Reads:1	Hits:1	Allocated_reads:1	Strand:-
ATCGAGTAAATGAGGATTCCCTTTCTTGAAT
>Location:NODE_28897_length_1748_cov_164.263153	Coordinate:476	Reads:1	Hits:1	Allocated_reads:1	Strand:-
TATCGAGTAAATGAGGATTCCCTTTCTTAAAA
>Location:NODE_28897_length_1748_cov_164.263153	Coordinate:476	Reads:4	Hits:1	Allocated_reads:4	Strand:-
TATCGAGTAAATGAGGATTCCCTTTCTTAAAT
>Location:NODE_28897_length_1748_cov_164.263153	Coordinate:476	Reads:1	Hits:1	Allocated_reads:1	Strand:-
TCGAGTAAATGAGGATTCCCTTTCTTAAAT
>Location:NODE_28897_length_1748_cov_164.263153	Coordinate:476	Reads:1	Hits:1	Allocated_reads:1	Strand:-
TTATCGAGTAAATGAGGATTCCCTTTCTTAAAT
>Location:NODE_28897_length_1748_cov_164.263153	Coordinate:477	Reads:1	Hits:1	Allocated_reads:1	Strand:-
ATCGAGTAAATGAGGATTCCCTTTCTTAAA
>Location:NODE_28897_length_1748_cov_164.263153	Coordinate:477	Reads:1	Hits:1	Allocated_reads:1	Strand:-
TATCGAGTAAATGAGGATTCCCTTTCTTATT
>Location:NODE_28897_length_1748_cov_164.263153	Coordinate:477	Reads:3	Hits:1	Allocated_reads:3	Strand:-
TATCGAGTAAATGAGGATTCCCTTTCTTAAA
>Location:NODE_28897_length_1748_cov_164.263153	Coordinate:478	Reads:1	Hits:1	Allocated_reads:1	Strand:-
TATCGAGTAAATGAGGATTCCCTTTCTTAA
>Location:NODE_28897_length_1748_cov_164.263153	Coordinate:478	Reads:1	Hits:1	Allocated_reads:1	Strand:-
TTATCGAGTAAATGAGGATTCCCTTTCTTAT
>Location:NODE_28897_length_1748_cov_164.263153	Coordinate:479	Reads:3	Hits:1	Allocated_reads:3	Strand:-
ATCGAGTAAATGAGGATTCCCTTTCTTA
>Location:NODE_28897_length_1748_cov_164.263153	Coordinate:479	Reads:1	Hits:1	Allocated_reads:1	Strand:-
TATCGAGTAAATGAGGATTCCCTTTCTGA
>Location:NODE_28897_length_1748_cov_164.263153	Coordinate:479	Reads:1	Hits:1	Allocated_reads:1	Strand:-
TATCGAGTAAATGAGGATTCCCTTTCTTT
>Location:NODE_28897_length_1748_cov_164.263153	Coordinate:479	Reads:95	Hits:1	Allocated_reads:95	Strand:-
TATCGAGTAAATGAGGATTCCCTTTCTTA
>Location:NODE_28897_length_1748_cov_164.263153	Coordinate:479	Reads:6	Hits:1	Allocated_reads:6	Strand:-
TTATCGAGTAAATGAGGATTCCCTTTCTTA
>Location:NODE_28897_length_1748_cov_164.263153	Coordinate:480	Reads:5	Hits:1	Allocated_reads:5	Strand:-
TATCGAGTAAATGAGGATTCCCTTTCTT
>Location:NODE_28897_length_1748_cov_164.263153	Coordinate:481	Reads:11	Hits:1	Allocated_reads:11	Strand:-
TATCGAGTAAATGAGGATTCCCTTTCT
>Location:NODE_28897_length_1748_cov_164.263153	Coordinate:482	Reads:2	Hits:1	Allocated_reads:2	Strand:-
TATCGAGTAAATGAGGATTCCCTTTC
>Location:NODE_28897_length_1748_cov_164.263153	Coordinate:482	Reads:1	Hits:1	Allocated_reads:1	Strand:-
TCGAGTAAATGAGGATTCCCTTTC
>Location:NODE_28897_length_1748_cov_164.263153	Coordinate:483	Reads:1	Hits:1	Allocated_reads:1	Strand:-
ATCGAGTAAATGAGGATTCCCTTT
>Location:NODE_28897_length_1748_cov_164.263153	Coordinate:483	Reads:9	Hits:1	Allocated_reads:9	Strand:-
TATCGAGTAAATGAGGATTCCCTTT
>Location:NODE_28897_length_1748_cov_164.263153	Coordinate:483	Reads:1	Hits:1	Allocated_reads:1	Strand:-
TTATCGAGTAAATGAGGATTCCCTTT
>Location:NODE_28897_length_1748_cov_164.263153	Coordinate:484	Reads:1	Hits:1	Allocated_reads:1	Strand:-
TATCGAGTAAATGAGGATTCCCTT
>Location:NODE_28897_length_1748_cov_164.263153	Coordinate:485	Reads:1	Hits:1	Allocated_reads:1	Strand:-
TAGTTATCGAGTAAATGAGGATTCCCT
>Location:NODE_28897_length_1748_cov_164.263153	Coordinate:491	Reads:1	Hits:1	Allocated_reads:1	Strand:+
TCCTCATTTACTCGATAACTATAGACCTCTC
>Location:NODE_28897_length_1748_cov_164.263153	Coordinate:494	Reads:1	Hits:1	Allocated_reads:1	Strand:+
TCATTTACTCGATAACTATAGACCTCTCACT
>Location:NODE_28897_length_1748_cov_164.263153	Coordinate:495	Reads:1	Hits:1	Allocated_reads:1	Strand:+
CATTTACTCGATAACTATAGACCTCTCA
>Location:NODE_28897_length_1748_cov_164.263153	Coordinate:495	Reads:1	Hits:1	Allocated_reads:1	Strand:+
CATTTACTCGATAACTATAGACCTCTCACTA
>Location:NODE_28897_length_1748_cov_164.263153	Coordinate:496	Reads:1	Hits:1	Allocated_reads:1	Strand:+
ATTTACTCGATAACTATAGACCTCTCAC
>Location:NODE_28897_length_1748_cov_164.263153	Coordinate:496	Reads:2	Hits:1	Allocated_reads:2	Strand:+
ATTTACTCGATAACTATAGACCTCTCACT
>Location:NODE_28897_length_1748_cov_164.263153	Coordinate:496	Reads:5	Hits:1	Allocated_reads:5	Strand:+
ATTTACTCGATAACTATAGACCTCTCACTA
>Location:NODE_28897_length_1748_cov_164.263153	Coordinate:496	Reads:1	Hits:1	Allocated_reads:1	Strand:+
ATTTACTCGATAACTATAGACCTCTCACTATGT
>Location:NODE_28897_length_1748_cov_164.263153	Coordinate:497	Reads:1	Hits:1	Allocated_reads:1	Strand:+
TTTACTCGATAACTATAGACCTCTCA
>Location:NODE_28897_length_1748_cov_164.263153	Coordinate:497	Reads:3	Hits:1	Allocated_reads:3	Strand:+
TTTACTCGATAACTATAGACCTCTCACT
>Location:NODE_28897_length_1748_cov_164.263153	Coordinate:497	Reads:1	Hits:1	Allocated_reads:1	Strand:+
TTTACTCGATAACTATAGACCCCTCACTA
>Location:NODE_28897_length_1748_cov_164.263153	Coordinate:497	Reads:36	Hits:1	Allocated_reads:36	Strand:+
TTTACTCGATAACTATAGACCTCTCACTA
>Location:NODE_28897_length_1748_cov_164.263153	Coordinate:497	Reads:1	Hits:1	Allocated_reads:1	Strand:+
TTTACTCGATAACTATAGACCTCTCACTAT
>Location:NODE_28897_length_1748_cov_164.263153	Coordinate:497	Reads:6	Hits:1	Allocated_reads:6	Strand:+
TTTACTCGATAACTATAGACCTCTCACTATGT
>Location:NODE_28897_length_1748_cov_164.263153	Coordinate:498	Reads:3	Hits:1	Allocated_reads:3	Strand:+
TTACTCGATAACTATAGACCTCTCA
>Location:NODE_28897_length_1748_cov_164.263153	Coordinate:498	Reads:1	Hits:1	Allocated_reads:1	Strand:+
TTACTCGATAACTATAGACCTCACTA
>Location:NODE_28897_length_1748_cov_164.263153	Coordinate:498	Reads:4	Hits:1	Allocated_reads:4	Strand:+
TTACTCGATAACTATAGACCTCTCAC
>Location:NODE_28897_length_1748_cov_164.263153	Coordinate:498	Reads:34	Hits:1	Allocated_reads:34	Strand:+
TTACTCGATAACTATAGACCTCTCACT
>Location:NODE_28897_length_1748_cov_164.263153	Coordinate:498	Reads:1	Hits:1	Allocated_reads:1	Strand:+
TTACTCGATAACTATAGACCCCTCACTA
>Location:NODE_28897_length_1748_cov_164.263153	Coordinate:498	Reads:1	Hits:1	Allocated_reads:1	Strand:+
TTACTCGATAACTATAGACCTCTAACTA
>Location:NODE_28897_length_1748_cov_164.263153	Coordinate:498	Reads:1	Hits:1	Allocated_reads:1	Strand:+
TTACTCGATAACTATAGACCTCTGACTA
>Location:NODE_28897_length_1748_cov_164.263153	Coordinate:498	Reads:301	Hits:1	Allocated_reads:301	Strand:+
TTACTCGATAACTATAGACCTCTCACTA
>Location:NODE_28897_length_1748_cov_164.263153	Coordinate:498	Reads:1	Hits:1	Allocated_reads:1	Strand:+
TTACTCGATAACTATAGACCTCTCACTAC
>Location:NODE_28897_length_1748_cov_164.263153	Coordinate:498	Reads:16	Hits:1	Allocated_reads:16	Strand:+
TTACTCGATAACTATAGACCTCTCACTAT
>Location:NODE_28897_length_1748_cov_164.263153	Coordinate:498	Reads:16	Hits:1	Allocated_reads:16	Strand:+
TTACTCGATAACTATAGACCTCTCACTATG
>Location:NODE_28897_length_1748_cov_164.263153	Coordinate:498	Reads:1	Hits:1	Allocated_reads:1	Strand:+
TTACTCGATAACTATAGACCTCTAACTATGT
>Location:NODE_28897_length_1748_cov_164.263153	Coordinate:498	Reads:177	Hits:1	Allocated_reads:177	Strand:+
TTACTCGATAACTATAGACCTCTCACTATGT
>Location:NODE_28897_length_1748_cov_164.263153	Coordinate:498	Reads:1	Hits:1	Allocated_reads:1	Strand:+
TTACTCGATAACTATAGACCTCTCACTATGTT
>Location:NODE_28897_length_1748_cov_164.263153	Coordinate:499	Reads:1	Hits:1	Allocated_reads:1	Strand:+
TACTCGATAACTATAGACCTCACTA
>Location:NODE_28897_length_1748_cov_164.263153	Coordinate:499	Reads:1	Hits:1	Allocated_reads:1	Strand:+
TACTCGATAACTATAGACCTCTCAC
>Location:NODE_28897_length_1748_cov_164.263153	Coordinate:499	Reads:6	Hits:1	Allocated_reads:6	Strand:+
TACTCGATAACTATAGACCTCTCACT
>Location:NODE_28897_length_1748_cov_164.263153	Coordinate:499	Reads:1	Hits:1	Allocated_reads:1	Strand:+
TACTCGATAACTATAGACCTCTCGCTA
>Location:NODE_28897_length_1748_cov_164.263153	Coordinate:499	Reads:1	Hits:1	Allocated_reads:1	Strand:+
TACTCGATAACTATAGACCTCTCTCTA
>Location:NODE_28897_length_1748_cov_164.263153	Coordinate:499	Reads:29	Hits:1	Allocated_reads:29	Strand:+
TACTCGATAACTATAGACCTCTCACTA
>Location:NODE_28897_length_1748_cov_164.263153	Coordinate:499	Reads:4	Hits:1	Allocated_reads:4	Strand:+
TACTCGATAACTATAGACCTCTCACTAT
>Location:NODE_28897_length_1748_cov_164.263153	Coordinate:499	Reads:4	Hits:1	Allocated_reads:4	Strand:+
TACTCGATAACTATAGACCTCTCACTATG
>Location:NODE_28897_length_1748_cov_164.263153	Coordinate:499	Reads:1	Hits:1	Allocated_reads:1	Strand:+
TACTCGATAACTATAGACCTCTCACTACGT
>Location:NODE_28897_length_1748_cov_164.263153	Coordinate:499	Reads:40	Hits:1	Allocated_reads:40	Strand:+
TACTCGATAACTATAGACCTCTCACTATGT
>Location:NODE_28897_length_1748_cov_164.263153	Coordinate:499	Reads:1	Hits:1	Allocated_reads:1	Strand:+
TACTCGATAACTATAGACCTCTCACTATGTT
>Location:NODE_28897_length_1748_cov_164.263153	Coordinate:500	Reads:1	Hits:1	Allocated_reads:1	Strand:+
ACTCGATAACTATAGACCTCTCACTA
>Location:NODE_28897_length_1748_cov_164.263153	Coordinate:500	Reads:1	Hits:1	Allocated_reads:1	Strand:+
ACTCGATAACTATAGACCTCTCACTATGT
>Location:NODE_28897_length_1748_cov_164.263153	Coordinate:506	Reads:2	Hits:1	Allocated_reads:2	Strand:-
ACACATAACATAGTGAGAGGTCTATAGTTA
>Location:NODE_28897_length_1748_cov_164.263153	Coordinate:508	Reads:5	Hits:1	Allocated_reads:5	Strand:-
ACACATAACATAGTGAGAGGTCTATAGT
>Location:NODE_28897_length_1748_cov_164.263153	Coordinate:508	Reads:1	Hits:1	Allocated_reads:1	Strand:-
TCTACACATAACATAGTGAGAGGTCTATAGT
>Location:NODE_28897_length_1748_cov_164.263153	Coordinate:509	Reads:1	Hits:1	Allocated_reads:1	Strand:+
CTATAGACCTCTCACTATGTTATGTGTA
>Location:NODE_28897_length_1748_cov_164.263153	Coordinate:526	Reads:2	Hits:1	Allocated_reads:2	Strand:+
TGTTATGTGTAGATTATAAGATTTT
>Location:NODE_28897_length_1748_cov_164.263153	Coordinate:526	Reads:1	Hits:1	Allocated_reads:1	Strand:+
TGTTATGTGTAGATTATAAGATTTTT
>Location:NODE_28897_length_1748_cov_164.263153	Coordinate:526	Reads:4	Hits:1	Allocated_reads:4	Strand:+
TGTTATGTGTAGATTATAAGATTTTAAG
>Location:NODE_28897_length_1748_cov_164.263153	Coordinate:526	Reads:1	Hits:1	Allocated_reads:1	Strand:+
TGTTATGTGTAGATTATAAGATTTTGATT
>Location:NODE_28897_length_1748_cov_164.263153	Coordinate:526	Reads:2	Hits:1	Allocated_reads:2	Strand:+
TGTTATGTGTAGATTATAAGATTTTAAGT
>Location:NODE_28897_length_1748_cov_164.263153	Coordinate:526	Reads:6	Hits:1	Allocated_reads:6	Strand:+
TGTTATGTGTAGATTATAAGATTTTAAGTA
>Location:NODE_28897_length_1748_cov_164.263153	Coordinate:529	Reads:1	Hits:1	Allocated_reads:1	Strand:+
TATGTGTAGATTATAAGATTTTAAGTAAGATA
>Location:NODE_28897_length_1748_cov_164.263153	Coordinate:531	Reads:5	Hits:1	Allocated_reads:5	Strand:+
TGTGTAGATTATAAGATTTTAAGTAAGAT
>Location:NODE_28897_length_1748_cov_164.263153	Coordinate:536	Reads:1	Hits:1	Allocated_reads:1	Strand:-
TATCTTACTTAAAATCTTATAATCT
>Location:NODE_28897_length_1748_cov_164.263153	Coordinate:549	Reads:2	Hits:1	Allocated_reads:2	Strand:+
TTAAGTAAGATAATTGCTAATAGATTGGTA
>Location:NODE_28897_length_1748_cov_164.263153	Coordinate:551	Reads:1	Hits:1	Allocated_reads:1	Strand:+
AAGTAAGATAATTGCTAATAGATTGGTAG
>Location:NODE_28897_length_1748_cov_164.263153	Coordinate:551	Reads:2	Hits:1	Allocated_reads:2	Strand:+
AAGTAAGATAATTGCTAATAGATTGGTAGG
>Location:NODE_28897_length_1748_cov_164.263153	Coordinate:554	Reads:1	Hits:1	Allocated_reads:1	Strand:+
TAAGATAATTGCTAATAGATTGGT
>Location:NODE_28897_length_1748_cov_164.263153	Coordinate:554	Reads:1	Hits:1	Allocated_reads:1	Strand:+
TAAGATAATTGCTAATAGATTGGTAGGGG
>Location:NODE_28897_length_1748_cov_164.263153	Coordinate:554	Reads:1	Hits:1	Allocated_reads:1	Strand:+
TAAGATAATTGCTAATAGTTTGGTAGGGGT
>Location:NODE_28897_length_1748_cov_164.263153	Coordinate:561	Reads:1	Hits:1	Allocated_reads:1	Strand:-
TCCGACATTACCCCTACCAATCTATTAGCAAT
>Location:NODE_28897_length_1748_cov_164.263153	Coordinate:563	Reads:2	Hits:1	Allocated_reads:2	Strand:+
TGCTAATAGATTGGTAGGGGTAATGTC
>Location:NODE_28897_length_1748_cov_164.263153	Coordinate:563	Reads:2	Hits:1	Allocated_reads:2	Strand:+
TGCTAATAGATTGGTAGGGGTAATGTCGGA
>Location:NODE_28897_length_1748_cov_164.263153	Coordinate:564	Reads:1	Hits:1	Allocated_reads:1	Strand:+
GCTAATAGATTGGTAGGGGTAATGTC
>Location:NODE_28897_length_1748_cov_164.263153	Coordinate:566	Reads:1	Hits:1	Allocated_reads:1	Strand:-
TATCCGACATTACCCCTACCAATCTATTA
>Location:NODE_28897_length_1748_cov_164.263153	Coordinate:567	Reads:3	Hits:1	Allocated_reads:3	Strand:-
TATATCCGACATTACCCCTACCAATCTATT
>Location:NODE_28897_length_1748_cov_164.263153	Coordinate:569	Reads:1	Hits:1	Allocated_reads:1	Strand:+
TAGATTGGTAGGGGTAATGTCGGATAT
>Location:NODE_28897_length_1748_cov_164.263153	Coordinate:569	Reads:1	Hits:1	Allocated_reads:1	Strand:+
TAGATTGGTAGGGGTAATGTCGGATATAGT
>Location:NODE_28897_length_1748_cov_164.263153	Coordinate:585	Reads:1	Hits:1	Allocated_reads:1	Strand:+
ATGTCGGATATAGTGGGAAGTGACCAA
>Location:NODE_28897_length_1748_cov_164.263153	Coordinate:585	Reads:1	Hits:1	Allocated_reads:1	Strand:+
ATGTCGGATATAGTGGGAAGTGACCAAAC
>Location:NODE_28897_length_1748_cov_164.263153	Coordinate:585	Reads:1	Hits:1	Allocated_reads:1	Strand:+
ATGTCGGATATAGTGGGAAGTGACCAAACG
>Location:NODE_28897_length_1748_cov_164.263153	Coordinate:585	Reads:1	Hits:1	Allocated_reads:1	Strand:+
ATGTCGGATATAGTGGGAAGTGACCAAACGTG
>Location:NODE_28897_length_1748_cov_164.263153	Coordinate:593	Reads:1	Hits:1	Allocated_reads:1	Strand:+
TATAGTGGGAAGTGACCAAACGTGTGGGGT
>Location:NODE_28897_length_1748_cov_164.263153	Coordinate:607	Reads:1	Hits:1	Allocated_reads:1	Strand:-
TGATATTTGTCTCCCCTTCACCCCACACGTTTGGT
>Location:NODE_28897_length_1748_cov_164.263153	Coordinate:617	Reads:1	Hits:1	Allocated_reads:1	Strand:-
TTCCATGATATTTGTCTCCCCTTCACCCCA
>Location:NODE_28897_length_1748_cov_164.263153	Coordinate:620	Reads:2	Hits:1	Allocated_reads:2	Strand:-
TTCCATGATATTTGTCTCCCCTTCACC
>Location:NODE_28897_length_1748_cov_164.263153	Coordinate:622	Reads:1	Hits:1	Allocated_reads:1	Strand:-
TGTTCCATGATATTTGTCTCCCCTTCA
>Location:NODE_28897_length_1748_cov_164.263153	Coordinate:622	Reads:1	Hits:1	Allocated_reads:1	Strand:-
TTCCATGATATTTGTCTCCCCTTCA
>Location:NODE_28897_length_1748_cov_164.263153	Coordinate:628	Reads:1	Hits:1	Allocated_reads:1	Strand:+
GGAGACAAATATCATGGAACATACAATT
>Location:NODE_28897_length_1748_cov_164.263153	Coordinate:629	Reads:1	Hits:1	Allocated_reads:1	Strand:+
GAGACAAATATCATGGAACATACAATTACA
>Location:NODE_28897_length_1748_cov_164.263153	Coordinate:639	Reads:1	Hits:1	Allocated_reads:1	Strand:-
TATCTCTATGTAATTGTATGTTCCATGA
>Location:NODE_28897_length_1748_cov_164.263153	Coordinate:639	Reads:1	Hits:1	Allocated_reads:1	Strand:+
TCATGGAACATACAATTACATAGAGTTTT
>Location:NODE_28897_length_1748_cov_164.263153	Coordinate:641	Reads:1	Hits:1	Allocated_reads:1	Strand:+
ATGGAACATACAATTACATAGAGATATACTT
>Location:NODE_28897_length_1748_cov_164.263153	Coordinate:642	Reads:1	Hits:1	Allocated_reads:1	Strand:-
GTATATCTCTATGTAATTGTATGTTCCA
>Location:NODE_28897_length_1748_cov_164.263153	Coordinate:645	Reads:2	Hits:1	Allocated_reads:2	Strand:-
GAAAGTATATCTCTATGTAATTGTATGTT
>Location:NODE_28897_length_1748_cov_164.263153	Coordinate:647	Reads:1	Hits:1	Allocated_reads:1	Strand:-
TATGAAAGTATATCTCTATGTAATTGTATG
>Location:NODE_28897_length_1748_cov_164.263153	Coordinate:649	Reads:1	Hits:1	Allocated_reads:1	Strand:-
GAAAGTATATCTCTATGTAATTGTA
>Location:NODE_28897_length_1748_cov_164.263153	Coordinate:670	Reads:1	Hits:1	Allocated_reads:1	Strand:+
TTTCATATGTAAAGGATAGAAAAATGGCGGC
>Location:NODE_28897_length_1748_cov_164.263153	Coordinate:677	Reads:3	Hits:1	Allocated_reads:3	Strand:+
TGTAAAGGATAGAAAAATGGCGGCAATT
>Location:NODE_28897_length_1748_cov_164.263153	Coordinate:679	Reads:1	Hits:1	Allocated_reads:1	Strand:+
TAAAGGATAGAAAAATGGCGGCCT
>Location:NODE_28897_length_1748_cov_164.263153	Coordinate:680	Reads:1	Hits:1	Allocated_reads:1	Strand:+
AAAGGATAGAAAAATGGCGGCAATT
>Location:NODE_28897_length_1748_cov_164.263153	Coordinate:681	Reads:3	Hits:1	Allocated_reads:3	Strand:-
TTACACAAATTGCCGCCATTTTTCTATCCTT
>Location:NODE_28897_length_1748_cov_164.263153	Coordinate:682	Reads:2	Hits:1	Allocated_reads:2	Strand:-
TTACACAAATTGCCGCCATTTTTCTATCCT
>Location:NODE_28897_length_1748_cov_164.263153	Coordinate:683	Reads:2	Hits:1	Allocated_reads:2	Strand:-
TTACACAAATTGCCGCCATTTTTCTATCC
>Location:NODE_28897_length_1748_cov_164.263153	Coordinate:684	Reads:1	Hits:1	Allocated_reads:1	Strand:-
TTACACAAATTGCCGCCATTTTTCTATC
>Location:NODE_28897_length_1748_cov_164.263153	Coordinate:694	Reads:1	Hits:1	Allocated_reads:1	Strand:+
TGGCGGCAATTTGTGTAAGTTTAGACC
>Location:NODE_28897_length_1748_cov_164.263153	Coordinate:705	Reads:1	Hits:1	Allocated_reads:1	Strand:+
TGTGTAAGTTTAGACCAACAAAAGGCCT
>Location:NODE_28897_length_1748_cov_164.263153	Coordinate:712	Reads:2	Hits:1	Allocated_reads:2	Strand:-
TACCCTATCAAAGGCCTTTTGTTGGTCTAAAC
>Location:NODE_28897_length_1748_cov_164.263153	Coordinate:714	Reads:1	Hits:1	Allocated_reads:1	Strand:+
TTAGACCAACAAAAGGCCTTTGATAGGGT
>Location:NODE_28897_length_1748_cov_164.263153	Coordinate:717	Reads:1	Hits:1	Allocated_reads:1	Strand:-
ATCTACCCTATCAAAGGCCTTTTGTTAGTC
>Location:NODE_28897_length_1748_cov_164.263153	Coordinate:717	Reads:2	Hits:1	Allocated_reads:2	Strand:-
ATCTACCCTATCAAAGGCCTTTTGTTGGTC
>Location:NODE_28897_length_1748_cov_164.263153	Coordinate:717	Reads:1	Hits:1	Allocated_reads:1	Strand:-
TAATCTACCCTATCAAAGGCCTTTTGTTGGTC
>Location:NODE_28897_length_1748_cov_164.263153	Coordinate:717	Reads:1	Hits:1	Allocated_reads:1	Strand:-
TACCCTATCAAAGGCCTTTTGTTGGTC
>Location:NODE_28897_length_1748_cov_164.263153	Coordinate:717	Reads:4	Hits:1	Allocated_reads:4	Strand:-
TCTACCCTATCAAAGGCCTTTTGTTGGTC
>Location:NODE_28897_length_1748_cov_164.263153	Coordinate:721	Reads:1	Hits:1	Allocated_reads:1	Strand:-
ATCTACCCTATCAAAGGCCTTTTGTT
>Location:NODE_28897_length_1748_cov_164.263153	Coordinate:724	Reads:1	Hits:1	Allocated_reads:1	Strand:-
CGTAATCTACCCTATCAAAGGCCTTTT
>Location:NODE_28897_length_1748_cov_164.263153	Coordinate:724	Reads:1	Hits:1	Allocated_reads:1	Strand:-
TTTCGTAATCTACCCTATCAAAGGCCTTTT
>Location:NODE_28897_length_1748_cov_164.263153	Coordinate:734	Reads:1	Hits:1	Allocated_reads:1	Strand:+
TGATAGGGTAGATTACGAAATTTTGTGGGA
>Location:NODE_28897_length_1748_cov_164.263153	Coordinate:734	Reads:1	Hits:1	Allocated_reads:1	Strand:+
TGATAGGGTAGATTACGAAACTTTGTGGGAGG
>Location:NODE_28897_length_1748_cov_164.263153	Coordinate:736	Reads:1	Hits:1	Allocated_reads:1	Strand:+
ATAGGGTAGATTACGAAATTTTGTGGGAGG
>Location:NODE_28897_length_1748_cov_164.263153	Coordinate:737	Reads:1	Hits:1	Allocated_reads:1	Strand:+
TAGGGTAGATTACGAAATTTTGTGGGAGG
>Location:NODE_28897_length_1748_cov_164.263153	Coordinate:742	Reads:1	Hits:1	Allocated_reads:1	Strand:+
TAGATTACGAAATTTTGTGGGAGGTAA
>Location:NODE_28897_length_1748_cov_164.263153	Coordinate:746	Reads:1	Hits:1	Allocated_reads:1	Strand:+
TTACGAAATTTTGTGGGAGGTAATGAC
>Location:NODE_28897_length_1748_cov_164.263153	Coordinate:746	Reads:1	Hits:1	Allocated_reads:1	Strand:+
TTACGAAATTTTGTGGGAGGTAATGACTAAT
>Location:NODE_28897_length_1748_cov_164.263153	Coordinate:748	Reads:1	Hits:1	Allocated_reads:1	Strand:-
TTAGTCATTACCTCCCACAAAATTTCGT
>Location:NODE_28897_length_1748_cov_164.263153	Coordinate:752	Reads:1	Hits:1	Allocated_reads:1	Strand:-
ATATTAGTCATTACCTCCCACAAAGTT
>Location:NODE_28897_length_1748_cov_164.263153	Coordinate:766	Reads:1	Hits:1	Allocated_reads:1	Strand:+
TAATGACTAATATGGGCTTGGGAAA
>Location:NODE_28897_length_1748_cov_164.263153	Coordinate:766	Reads:3	Hits:1	Allocated_reads:3	Strand:+
TAATGACTAATATGGGCTTGGGAAAACA
>Location:NODE_28897_length_1748_cov_164.263153	Coordinate:766	Reads:1	Hits:1	Allocated_reads:1	Strand:+
TAATGACTAATATGGGCTTGGGAAAACAAT
>Location:NODE_28897_length_1748_cov_164.263153	Coordinate:778	Reads:1	Hits:1	Allocated_reads:1	Strand:+
TGGGCTTGGGAAAACAATTTATAAGG
>Location:NODE_28897_length_1748_cov_164.263153	Coordinate:802	Reads:4	Hits:1	Allocated_reads:4	Strand:-
ATATATCTCTTTATAAAGGATCCTCACCCACC
>Location:NODE_28897_length_1748_cov_164.263153	Coordinate:804	Reads:1	Hits:1	Allocated_reads:1	Strand:-
ATATATCTCTTTATAAAGGATCCTCACCCA
>Location:NODE_28897_length_1748_cov_164.263153	Coordinate:805	Reads:3	Hits:1	Allocated_reads:3	Strand:-
ATATATCTCTTTATAAAGGATCCTCACCC
>Location:NODE_28897_length_1748_cov_164.263153	Coordinate:806	Reads:2	Hits:1	Allocated_reads:2	Strand:-
ATATATCTCTTTATAAAGGATCCTCACC
>Location:NODE_28897_length_1748_cov_164.263153	Coordinate:824	Reads:2	Hits:1	Allocated_reads:2	Strand:+
AGAGATATATTCAAAAATTAAATTGAA
>Location:NODE_28897_length_1748_cov_164.263153	Coordinate:824	Reads:1	Hits:1	Allocated_reads:1	Strand:+
AGAGATATATTCAAAAATTAAATTGAAC
>Location:NODE_28897_length_1748_cov_164.263153	Coordinate:824	Reads:1	Hits:1	Allocated_reads:1	Strand:+
AGAGATATATTCAAAAATTAAATTGAACGGGT
>Location:NODE_28897_length_1748_cov_164.263153	Coordinate:833	Reads:1	Hits:1	Allocated_reads:1	Strand:-
GTGAGGAACCCGTTCAATTTAATTTTTGAA
>Location:NODE_28897_length_1748_cov_164.263153	Coordinate:836	Reads:1	Hits:1	Allocated_reads:1	Strand:-
TGAGGAACCCGTTCAATTTAATTTTT
>Location:NODE_28897_length_1748_cov_164.263153	Coordinate:837	Reads:1	Hits:1	Allocated_reads:1	Strand:-
TCCGTGAGGAACCCGTTCAATTTAATTTT
>Location:NODE_28897_length_1748_cov_164.263153	Coordinate:838	Reads:1	Hits:1	Allocated_reads:1	Strand:-
TCCGTGAGGAACCCGTTCAATTTAATTT
>Location:NODE_28897_length_1748_cov_164.263153	Coordinate:851	Reads:1	Hits:1	Allocated_reads:1	Strand:-
TCGCTTGATAAACTTTTTCCGTGAGGAACCCG
>Location:NODE_28897_length_1748_cov_164.263153	Coordinate:852	Reads:1	Hits:1	Allocated_reads:1	Strand:-
TCGCTTGATAAACTTTTTCCGTGAGGAACCC
>Location:NODE_28897_length_1748_cov_164.263153	Coordinate:853	Reads:1	Hits:1	Allocated_reads:1	Strand:-
TCGCTTGATAAACTTTTTCCGTGAGGAACT
>Location:NODE_28897_length_1748_cov_164.263153	Coordinate:853	Reads:15	Hits:1	Allocated_reads:15	Strand:-
TCGCTTGATAAACTTTTTCCGTGAGGAACC
>Location:NODE_28897_length_1748_cov_164.263153	Coordinate:853	Reads:2	Hits:1	Allocated_reads:2	Strand:-
TCGCTTGATAAACTTTTTCCGTGAGGAAAC
>Location:NODE_28897_length_1748_cov_164.263153	Coordinate:854	Reads:1	Hits:1	Allocated_reads:1	Strand:-
TCGCTTGATAAACTTTTTCCGTGAGGAAC
>Location:NODE_28897_length_1748_cov_164.263153	Coordinate:870	Reads:1	Hits:1	Allocated_reads:1	Strand:-
CCTTGTCTCAATCCCCTCGCTTGATAAAC
>Location:NODE_28897_length_1748_cov_164.263153	Coordinate:870	Reads:1	Hits:1	Allocated_reads:1	Strand:+
GTTTATCAAGCGAGGGGATTGAGACAAGGG
>Location:NODE_28897_length_1748_cov_164.263153	Coordinate:873	Reads:1	Hits:1	Allocated_reads:1	Strand:+
TATCAAGCGAGGGGATTGAGACAAG
>Location:NODE_28897_length_1748_cov_164.263153	Coordinate:873	Reads:1	Hits:1	Allocated_reads:1	Strand:+
TATCAAGCGAGGGGATTGAGACAAGG
>Location:NODE_28897_length_1748_cov_164.263153	Coordinate:873	Reads:3	Hits:1	Allocated_reads:3	Strand:+
TATCAAGCGAGGGGATTGAGACAAGGG
>Location:NODE_28897_length_1748_cov_164.263153	Coordinate:873	Reads:2	Hits:1	Allocated_reads:2	Strand:+
TATCAAGCGAGGGGATTGAGACAAGGGTG
>Location:NODE_28897_length_1748_cov_164.263153	Coordinate:873	Reads:1	Hits:1	Allocated_reads:1	Strand:+
TATCAAGCGAGGGGATTGAGACAAGGGTGCCCG
>Location:NODE_28897_length_1748_cov_164.263153	Coordinate:882	Reads:1	Hits:1	Allocated_reads:1	Strand:+
AGGGGATTGAGACAAGGGTGCCCGTTATC
>Location:NODE_28897_length_1748_cov_164.263153	Coordinate:883	Reads:1	Hits:1	Allocated_reads:1	Strand:-
TAACGGGCACCCTTGTCTCAATCCCC
>Location:NODE_28897_length_1748_cov_164.263153	Coordinate:887	Reads:1	Hits:1	Allocated_reads:1	Strand:+
ATTGAGACAAGGGTGCCCGTTATCGG
>Location:NODE_28897_length_1748_cov_164.263153	Coordinate:887	Reads:2	Hits:1	Allocated_reads:2	Strand:+
ATTGAGACAAGGGTGCCCGTTATCGGTGGTA
>Location:NODE_28897_length_1748_cov_164.263153	Coordinate:888	Reads:1	Hits:1	Allocated_reads:1	Strand:+
TTGAGACAAGGGTGCCCGTTATCGG
>Location:NODE_28897_length_1748_cov_164.263153	Coordinate:891	Reads:1	Hits:1	Allocated_reads:1	Strand:-
CCACCGATAACGGGCACCCTTGTCT
>Location:NODE_28897_length_1748_cov_164.263153	Coordinate:900	Reads:2	Hits:1	Allocated_reads:2	Strand:+
TGCCCGTTATCGGTGGTACTCTATGTATTATA
>Location:NODE_28897_length_1748_cov_164.263153	Coordinate:901	Reads:1	Hits:1	Allocated_reads:1	Strand:+
GCCCGTTATCGGTGGTACTCTATGTATTATA
>Location:NODE_28897_length_1748_cov_164.263153	Coordinate:908	Reads:1	Hits:1	Allocated_reads:1	Strand:-
CAACATATAATACATAGAGTACCACCGAT
>Location:NODE_28897_length_1748_cov_164.263153	Coordinate:908	Reads:1	Hits:1	Allocated_reads:1	Strand:-
TCAACATATAATACATAGAGTACCACCGAT
>Location:NODE_28897_length_1748_cov_164.263153	Coordinate:916	Reads:2	Hits:1	Allocated_reads:2	Strand:-
TGGTTCAACATATAATACATAGAGTA
>Location:NODE_28897_length_1748_cov_164.263153	Coordinate:925	Reads:2	Hits:1	Allocated_reads:2	Strand:+
TATTATATGTTGAACCATTGGCTTGTGC
>Location:NODE_28897_length_1748_cov_164.263153	Coordinate:927	Reads:1	Hits:1	Allocated_reads:1	Strand:+
TTATATGTTGAACCATTGGCTTGT
>Location:NODE_28897_length_1748_cov_164.263153	Coordinate:927	Reads:1	Hits:1	Allocated_reads:1	Strand:+
TTATATGTTGAACCATTGGCTTGTGCGA
>Location:NODE_28897_length_1748_cov_164.263153	Coordinate:930	Reads:1	Hits:1	Allocated_reads:1	Strand:-
TATCGCACAAGCCAATGGTTCAACATA
>Location:NODE_28897_length_1748_cov_164.263153	Coordinate:930	Reads:2	Hits:1	Allocated_reads:2	Strand:+
TATGTTGAACCATTGGCTTGTGCGAT
>Location:NODE_28897_length_1748_cov_164.263153	Coordinate:931	Reads:2	Hits:1	Allocated_reads:2	Strand:-
GTATCGCACAAGCCAATGGTTCAACAT
>Location:NODE_28897_length_1748_cov_164.263153	Coordinate:932	Reads:1	Hits:1	Allocated_reads:1	Strand:+
TGTTGAACCATTGGCTTGTGCGATAC
>Location:NODE_28897_length_1748_cov_164.263153	Coordinate:932	Reads:1	Hits:1	Allocated_reads:1	Strand:+
TGTTGAACCATTGGCTTGTGCGATACG
>Location:NODE_28897_length_1748_cov_164.263153	Coordinate:932	Reads:2	Hits:1	Allocated_reads:2	Strand:+
TGTTGAACCATTGGCTTGTGCGATACGGGA
>Location:NODE_28897_length_1748_cov_164.263153	Coordinate:933	Reads:1	Hits:1	Allocated_reads:1	Strand:+
GTTGAACCATTGGCTTGTGCGATACGGGA
>Location:NODE_28897_length_1748_cov_164.263153	Coordinate:935	Reads:1	Hits:1	Allocated_reads:1	Strand:+
TGAACCATTGGCTTGTGCGATACGGGAGA
>Location:NODE_28897_length_1748_cov_164.263153	Coordinate:935	Reads:1	Hits:1	Allocated_reads:1	Strand:+
TGAACCATTGGCTTGTGCGATACGGGAGAATA
>Location:NODE_28897_length_1748_cov_164.263153	Coordinate:942	Reads:1	Hits:1	Allocated_reads:1	Strand:+
TTGGCTTGTGCGATACGGGAGAATAAAA
>Location:NODE_28897_length_1748_cov_164.263153	Coordinate:945	Reads:1	Hits:1	Allocated_reads:1	Strand:-
CACTCTTTTATTCTCCCGTATCGCACAAGC
>Location:NODE_28897_length_1748_cov_164.263153	Coordinate:986	Reads:1	Hits:1	Allocated_reads:1	Strand:-
TTTTCAAACATTCCCCCCCCGGCATC
>Location:NODE_28897_length_1748_cov_164.263153	Coordinate:1012	Reads:1	Hits:1	Allocated_reads:1	Strand:+
TATCTCAATATGCGGATGATACTATACTA
>Location:NODE_28897_length_1748_cov_164.263153	Coordinate:1014	Reads:2	Hits:1	Allocated_reads:2	Strand:-
TAGTATAGTATCATCCGCATATTGAGA
>Location:NODE_28897_length_1748_cov_164.263153	Coordinate:1031	Reads:2	Hits:1	Allocated_reads:2	Strand:+
TACTATACTATATTTAGCGGACGATGA
>Location:NODE_28897_length_1748_cov_164.263153	Coordinate:1031	Reads:4	Hits:1	Allocated_reads:4	Strand:+
TACTATACTATATTTAGCGGACGATGAC
>Location:NODE_28897_length_1748_cov_164.263153	Coordinate:1031	Reads:1	Hits:1	Allocated_reads:1	Strand:+
TACTATACTATATTTAGCGGACGATGACA
>Location:NODE_28897_length_1748_cov_164.263153	Coordinate:1031	Reads:1	Hits:1	Allocated_reads:1	Strand:+
TACTATACTATATTTAGCGGACGATGACT
>Location:NODE_28897_length_1748_cov_164.263153	Coordinate:1031	Reads:1	Hits:1	Allocated_reads:1	Strand:+
TACTATACTATATTTAGCGGACGATGACAG
>Location:NODE_28897_length_1748_cov_164.263153	Coordinate:1031	Reads:3	Hits:1	Allocated_reads:3	Strand:+
TACTATACTATATTTAGCGGACGATGACAGC
>Location:NODE_28897_length_1748_cov_164.263153	Coordinate:1031	Reads:2	Hits:1	Allocated_reads:2	Strand:+
TACTATACTATATTTAGCGGACGATGACAGCT
>Location:NODE_28897_length_1748_cov_164.263153	Coordinate:1034	Reads:1	Hits:1	Allocated_reads:1	Strand:-
TAAGCTGTCATCGTCCGCTAAATATAGTATA
>Location:NODE_28897_length_1748_cov_164.263153	Coordinate:1041	Reads:1	Hits:1	Allocated_reads:1	Strand:-
TAAGCTGTCATCGTCCGCTAAATA
>Location:NODE_28897_length_1748_cov_164.263153	Coordinate:1042	Reads:1	Hits:1	Allocated_reads:1	Strand:-
TCTTAAGCTGTCATCGTCCGCTAAAT
>Location:NODE_28897_length_1748_cov_164.263153	Coordinate:1045	Reads:1	Hits:1	Allocated_reads:1	Strand:+
TAGCGGACGATGACAGCTTAAGAGAAGTTGT
>Location:NODE_28897_length_1748_cov_164.263153	Coordinate:1046	Reads:1	Hits:1	Allocated_reads:1	Strand:-
AACTTCTCTTAAGCTGTCATCGTCCGCT
>Location:NODE_28897_length_1748_cov_164.263153	Coordinate:1047	Reads:1	Hits:1	Allocated_reads:1	Strand:-
CAACTTCTCTTAAGCTGTCATCGTCCGC
>Location:NODE_28897_length_1748_cov_164.263153	Coordinate:1047	Reads:1	Hits:1	Allocated_reads:1	Strand:-
CCACAACTTCTCTTAAGCTGTCATCGTCCGC
>Location:NODE_28897_length_1748_cov_164.263153	Coordinate:1062	Reads:1	Hits:1	Allocated_reads:1	Strand:+
TTAAGAGAAGTTGTGGAAATATTAAAAATA
>Location:NODE_28897_length_1748_cov_164.263153	Coordinate:1063	Reads:2	Hits:1	Allocated_reads:2	Strand:+
TAAGAGAAGTTGTGGAAATATTAAAAATA
>Location:NODE_28897_length_1748_cov_164.263153	Coordinate:1081	Reads:3	Hits:1	Allocated_reads:3	Strand:-
TCCTGTAACTTCTTCATATATTTTTAATA
>Location:NODE_28897_length_1748_cov_164.263153	Coordinate:1104	Reads:2	Hits:1	Allocated_reads:2	Strand:-
TTGTCTTTTCCTTATTTATTTTTGATCCTGT
>Location:NODE_28897_length_1748_cov_164.263153	Coordinate:1107	Reads:1	Hits:1	Allocated_reads:1	Strand:-
TTGTCTTTTCCTTATTTATTTTTGATCC
>Location:NODE_28897_length_1748_cov_164.263153	Coordinate:1108	Reads:1	Hits:1	Allocated_reads:1	Strand:-
ATTTTGTCTTTTCCTTATTTATTTTTGATC
>Location:NODE_28897_length_1748_cov_164.263153	Coordinate:1108	Reads:1	Hits:1	Allocated_reads:1	Strand:-
TATTTTGTCTTTTCCTTATTTATTTTTGATC
>Location:NODE_28897_length_1748_cov_164.263153	Coordinate:1108	Reads:1	Hits:1	Allocated_reads:1	Strand:-
TTTTGTCTTTTCCTTATTTATTTTTGATC
>Location:NODE_28897_length_1748_cov_164.263153	Coordinate:1112	Reads:1	Hits:1	Allocated_reads:1	Strand:-
TTGTATTTTGTCTTTTCCTTATTTATTTTT
>Location:NODE_28897_length_1748_cov_164.263153	Coordinate:1115	Reads:1	Hits:1	Allocated_reads:1	Strand:-
ACTTGTATTTTGTCTTTTCCTTATTTATT
>Location:NODE_28897_length_1748_cov_164.263153	Coordinate:1115	Reads:1	Hits:1	Allocated_reads:1	Strand:-
TACTTGTATTTTGTCTTTTCCTTATTTATT
>Location:NODE_28897_length_1748_cov_164.263153	Coordinate:1132	Reads:1	Hits:1	Allocated_reads:1	Strand:+
CAAAATACAAGTATTTGGGGACGTGGGAAGGT
>Location:NODE_28897_length_1748_cov_164.263153	Coordinate:1148	Reads:4	Hits:1	Allocated_reads:4	Strand:-
TATTATCCCTTCTACCTTCCCACGTCCCC
>Location:NODE_28897_length_1748_cov_164.263153	Coordinate:1148	Reads:1	Hits:1	Allocated_reads:1	Strand:-
TTATCCCTTCTACCTTCCCACGTCCCC
>Location:NODE_28897_length_1748_cov_164.263153	Coordinate:1149	Reads:3	Hits:1	Allocated_reads:3	Strand:-
TATTATCCCTTCTACCTTCCCACGTCCC
>Location:NODE_28897_length_1748_cov_164.263153	Coordinate:1150	Reads:1	Hits:1	Allocated_reads:1	Strand:-
TATTATCCCTTCTACCTTCCCACGTCC
>Location:NODE_28897_length_1748_cov_164.263153	Coordinate:1151	Reads:1	Hits:1	Allocated_reads:1	Strand:-
TATTATCCCTTCTACCTTCCCACGTC
>Location:NODE_28897_length_1748_cov_164.263153	Coordinate:1156	Reads:1	Hits:1	Allocated_reads:1	Strand:-
TAATCACAAATATTATCCCTTCTACCTTCCC
>Location:NODE_28897_length_1748_cov_164.263153	Coordinate:1157	Reads:1	Hits:1	Allocated_reads:1	Strand:-
TAATCACAAATATTATCCCTTCTACCTTCC
>Location:NODE_28897_length_1748_cov_164.263153	Coordinate:1159	Reads:1	Hits:1	Allocated_reads:1	Strand:-
TAATCACAAATATTATCCCTTCTACCTT
>Location:NODE_28897_length_1748_cov_164.263153	Coordinate:1159	Reads:1	Hits:1	Allocated_reads:1	Strand:-
TATAATCACAAATATTATCCCTTCTACCTT
>Location:NODE_28897_length_1748_cov_164.263153	Coordinate:1177	Reads:1	Hits:1	Allocated_reads:1	Strand:+
TTTGTGATTATACTTTGTGTGAAGGCCCGAT
>Location:NODE_28897_length_1748_cov_164.263153	Coordinate:1179	Reads:1	Hits:1	Allocated_reads:1	Strand:+
TGTGATTATACTTTGTGTGAAGGCCCGAT
>Location:NODE_28897_length_1748_cov_164.263153	Coordinate:1184	Reads:1	Hits:1	Allocated_reads:1	Strand:+
TTATACTTTGTGTGAAGGCCCGATGGACATC
>Location:NODE_28897_length_1748_cov_164.263153	Coordinate:1187	Reads:1	Hits:1	Allocated_reads:1	Strand:+
TACTTTGTGTGAAGGCCCGATGGACACC
>Location:NODE_28897_length_1748_cov_164.263153	Coordinate:1187	Reads:1	Hits:1	Allocated_reads:1	Strand:+
TACTTTGTGTGAAGGCCCGATGGACATCC
>Location:NODE_28897_length_1748_cov_164.263153	Coordinate:1192	Reads:4	Hits:1	Allocated_reads:4	Strand:-
TCCTAGGATGTCCATCGGGCCTTCACACA
>Location:NODE_28897_length_1748_cov_164.263153	Coordinate:1192	Reads:1	Hits:1	Allocated_reads:1	Strand:-
TTCCTAGGATGTCCATCGGGCCTTCACACA
>Location:NODE_28897_length_1748_cov_164.263153	Coordinate:1194	Reads:1	Hits:1	Allocated_reads:1	Strand:-
TTCCTAGGATGTCCATCGGGCCTTCACA
>Location:NODE_28897_length_1748_cov_164.263153	Coordinate:1194	Reads:1	Hits:1	Allocated_reads:1	Strand:-
TTCCTAGGATGTCCATCGGGCCTTCACT
>Location:NODE_28897_length_1748_cov_164.263153	Coordinate:1196	Reads:1	Hits:1	Allocated_reads:1	Strand:-
ATTCCTAGGATGTCCATCGGGCCTTCA
>Location:NODE_28897_length_1748_cov_164.263153	Coordinate:1197	Reads:1	Hits:1	Allocated_reads:1	Strand:-
AAATTCCTAGGATGTCCATCGGGCCTTT
>Location:NODE_28897_length_1748_cov_164.263153	Coordinate:1197	Reads:2	Hits:1	Allocated_reads:2	Strand:-
AAATTCCTAGGATGTCCATCGGGCCTTC
>Location:NODE_28897_length_1748_cov_164.263153	Coordinate:1197	Reads:9	Hits:1	Allocated_reads:9	Strand:-
ATTCCTAGGATGTCCATCGGGCCTTC
>Location:NODE_28897_length_1748_cov_164.263153	Coordinate:1197	Reads:2	Hits:1	Allocated_reads:2	Strand:-
TTCCTAGGATGTCCATCGGGCCTTC
>Location:NODE_28897_length_1748_cov_164.263153	Coordinate:1198	Reads:2	Hits:1	Allocated_reads:2	Strand:-
GAAATTCCTAGGATGTCCATCGGGCCTT
>Location:NODE_28897_length_1748_cov_164.263153	Coordinate:1199	Reads:1	Hits:1	Allocated_reads:1	Strand:-
AGAAATTCCTAGGATGTCCATCGGGCCT
>Location:NODE_28897_length_1748_cov_164.263153	Coordinate:1199	Reads:1	Hits:1	Allocated_reads:1	Strand:-
GAAATTCCTAGGATGTCCATCGGGCCG
>Location:NODE_28897_length_1748_cov_164.263153	Coordinate:1200	Reads:2	Hits:1	Allocated_reads:2	Strand:-
AAATTCCTAGGATGTCCATCGGGCC
>Location:NODE_28897_length_1748_cov_164.263153	Coordinate:1200	Reads:2	Hits:1	Allocated_reads:2	Strand:-
GAAATTCCTAGGATGTCCATCGGGCC
>Location:NODE_28897_length_1748_cov_164.263153	Coordinate:1215	Reads:1	Hits:1	Allocated_reads:1	Strand:+
CTAGGAATTTCTTTTGGGAATAAGGAGGG
>Location:NODE_28897_length_1748_cov_164.263153	Coordinate:1216	Reads:1	Hits:1	Allocated_reads:1	Strand:+
TAGGAATTTCTTTTGGGAATAAGG
>Location:NODE_28897_length_1748_cov_164.263153	Coordinate:1216	Reads:1	Hits:1	Allocated_reads:1	Strand:+
TAGGAATTTCTTTTGGGAATAAGGAGGG
>Location:NODE_28897_length_1748_cov_164.263153	Coordinate:1216	Reads:1	Hits:1	Allocated_reads:1	Strand:+
TAGGAATTTCTTTTGGGAATAAGGAGGGC
>Location:NODE_28897_length_1748_cov_164.263153	Coordinate:1226	Reads:1	Hits:1	Allocated_reads:1	Strand:-
AAATAGCGTCGCCCTCCTTATTCCCAAAA
>Location:NODE_28897_length_1748_cov_164.263153	Coordinate:1227	Reads:1	Hits:1	Allocated_reads:1	Strand:-
CCAAATAGCGTCGCCCTCCTTATTCCCAAA
>Location:NODE_28897_length_1748_cov_164.263153	Coordinate:1230	Reads:1	Hits:1	Allocated_reads:1	Strand:-
CCAAATAGCGTCGCCCTCCTTATTCCC
>Location:NODE_28897_length_1748_cov_164.263153	Coordinate:1233	Reads:2	Hits:1	Allocated_reads:2	Strand:-
GTTCCAAATAGCGTCGCCCTCCTTATT
>Location:NODE_28897_length_1748_cov_164.263153	Coordinate:1236	Reads:1	Hits:1	Allocated_reads:1	Strand:-
TCCAGTTCCAAATAGCGTCGCCCTCCTT
>Location:NODE_28897_length_1748_cov_164.263153	Coordinate:1241	Reads:2	Hits:1	Allocated_reads:2	Strand:-
TTCCCCTTCCAGTTCCAAATAGCGTCGCCC
>Location:NODE_28897_length_1748_cov_164.263153	Coordinate:1245	Reads:1	Hits:1	Allocated_reads:1	Strand:-
TCTTCCCCTTCCAGTTCCAAATAGCGTC
>Location:NODE_28897_length_1748_cov_164.263153	Coordinate:1254	Reads:1	Hits:1	Allocated_reads:1	Strand:+
TGGAACTGGAAGGGGAAGATGGCAGAAGT
>Location:NODE_28897_length_1748_cov_164.263153	Coordinate:1271	Reads:1	Hits:1	Allocated_reads:1	Strand:-
CATAGTCTTAATTTCCTTTCCACTTCTGCCATC
>Location:NODE_28897_length_1748_cov_164.263153	Coordinate:1273	Reads:1	Hits:1	Allocated_reads:1	Strand:-
CATAGTCTTAATTTCCTTTCCACTTCTGCCT
>Location:NODE_28897_length_1748_cov_164.263153	Coordinate:1274	Reads:1	Hits:1	Allocated_reads:1	Strand:-
CATAGTCTTAATTTCCTTTCCGCTTCTGCC
>Location:NODE_28897_length_1748_cov_164.263153	Coordinate:1274	Reads:6	Hits:1	Allocated_reads:6	Strand:-
CATAGTCTTAATTTCCTTTCCACTTCTGCC
>Location:NODE_28897_length_1748_cov_164.263153	Coordinate:1274	Reads:1	Hits:1	Allocated_reads:1	Strand:-
TAGTCTTAATTTCCTTTCCACTTCTGCC
>Location:NODE_28897_length_1748_cov_164.263153	Coordinate:1275	Reads:9	Hits:1	Allocated_reads:9	Strand:-
CATAGTCTTAATTTCCTTTCCACTTCTGC
>Location:NODE_28897_length_1748_cov_164.263153	Coordinate:1275	Reads:1	Hits:1	Allocated_reads:1	Strand:-
TAGTCTTAATTTCCTTTCCACTTCTGC
>Location:NODE_28897_length_1748_cov_164.263153	Coordinate:1278	Reads:1	Hits:1	Allocated_reads:1	Strand:-
CATAGTCTTAATTTCCTTTCCACTTC
>Location:NODE_28897_length_1748_cov_164.263153	Coordinate:1279	Reads:2	Hits:1	Allocated_reads:2	Strand:-
CATAGTCTTAATTTCCTTTCCACTT
>Location:NODE_28897_length_1748_cov_164.263153	Coordinate:1280	Reads:1	Hits:1	Allocated_reads:1	Strand:-
TTTTCCATAGTCTTAATTTCCTTTCCACT
>Location:NODE_28897_length_1748_cov_164.263153	Coordinate:1285	Reads:1	Hits:1	Allocated_reads:1	Strand:-
TTTTCCATAGTCTTAATTTCCTTT
>Location:NODE_28897_length_1748_cov_164.263153	Coordinate:1292	Reads:1	Hits:1	Allocated_reads:1	Strand:+
ATTAAGACTATGGAAAATGAGGAAGCTT
>Location:NODE_28897_length_1748_cov_164.263153	Coordinate:1294	Reads:1	Hits:1	Allocated_reads:1	Strand:+
TAAGACTATGGAAAATGAGGAAGT
>Location:NODE_28897_length_1748_cov_164.263153	Coordinate:1294	Reads:1	Hits:1	Allocated_reads:1	Strand:+
TAAGACTATGGAAAATGAGGAAGCT
>Location:NODE_28897_length_1748_cov_164.263153	Coordinate:1294	Reads:1	Hits:1	Allocated_reads:1	Strand:+
TAAGACTATGGAAAATGAGGAAGCTT
>Location:NODE_28897_length_1748_cov_164.263153	Coordinate:1294	Reads:1	Hits:1	Allocated_reads:1	Strand:+
TAAGACTATGGAAAATGAGGAAGCTTA
>Location:NODE_28897_length_1748_cov_164.263153	Coordinate:1304	Reads:1	Hits:1	Allocated_reads:1	Strand:-
TTCCCAGTAATTGTAAGCTTCCTCATTTTC
>Location:NODE_28897_length_1748_cov_164.263153	Coordinate:1307	Reads:1	Hits:1	Allocated_reads:1	Strand:-
CACCTTCCCAGTAATTGTAAGCTTCCTCATT
>Location:NODE_28897_length_1748_cov_164.263153	Coordinate:1307	Reads:1	Hits:1	Allocated_reads:1	Strand:-
CTTCCCAGTAATTGTAAGCTTCCTCATT
>Location:NODE_28897_length_1748_cov_164.263153	Coordinate:1316	Reads:1	Hits:1	Allocated_reads:1	Strand:-
CACCAACACCTTCCCAGTAATTGTAAGC
>Location:NODE_28897_length_1748_cov_164.263153	Coordinate:1319	Reads:1	Hits:1	Allocated_reads:1	Strand:-
TTTATCACCAACACCTTCCCAGTAATTGTA
>Location:NODE_28897_length_1748_cov_164.263153	Coordinate:1320	Reads:1	Hits:1	Allocated_reads:1	Strand:-
TTATCACCAACACCTTCCCAGTAATTGT
>Location:NODE_28897_length_1748_cov_164.263153	Coordinate:1321	Reads:2	Hits:1	Allocated_reads:2	Strand:-
TTTATCACCAACACCTTCCCAGTAATTG
>Location:NODE_28897_length_1748_cov_164.263153	Coordinate:1323	Reads:1	Hits:1	Allocated_reads:1	Strand:-
CACTCTTTATCACCAACACCTTCCCAGTAAT
>Location:NODE_28897_length_1748_cov_164.263153	Coordinate:1323	Reads:1	Hits:1	Allocated_reads:1	Strand:-
TCACTCTTTATCACCAACACCTTCCCAGTAAT
>Location:NODE_28897_length_1748_cov_164.263153	Coordinate:1325	Reads:1	Hits:1	Allocated_reads:1	Strand:-
TCACTCTTTATCACCAACACCTTCCCAGTA
>Location:NODE_28897_length_1748_cov_164.263153	Coordinate:1326	Reads:4	Hits:1	Allocated_reads:4	Strand:-
TCACTCTTTATCACCAACACCTTCCCAGT
>Location:NODE_28897_length_1748_cov_164.263153	Coordinate:1336	Reads:1	Hits:1	Allocated_reads:1	Strand:+
TGTTGGTGATAAAGAGTGAGGTGGTGCCT
>Location:NODE_28897_length_1748_cov_164.263153	Coordinate:1343	Reads:1	Hits:1	Allocated_reads:1	Strand:+
GATAAAGAGTGAGGTGGTGCCGAAAT
>Location:NODE_28897_length_1748_cov_164.263153	Coordinate:1343	Reads:1	Hits:1	Allocated_reads:1	Strand:-
TAATTTCGGCACCACCTCACTCTTTATC
>Location:NODE_28897_length_1748_cov_164.263153	Coordinate:1347	Reads:1	Hits:1	Allocated_reads:1	Strand:-
TACAATAATTTCGGCACCACCTCACTCTT
>Location:NODE_28897_length_1748_cov_164.263153	Coordinate:1348	Reads:4	Hits:1	Allocated_reads:4	Strand:-
AGATACAATAATTTCGGCACCACCTCACTCT
>Location:NODE_28897_length_1748_cov_164.263153	Coordinate:1349	Reads:1	Hits:1	Allocated_reads:1	Strand:-
AGATACAATAATTTCGGCACCACCTCAAGG
>Location:NODE_28897_length_1748_cov_164.263153	Coordinate:1349	Reads:2	Hits:1	Allocated_reads:2	Strand:-
AGATACAATAATTTCGGCACCACCTCACTC
>Location:NODE_28897_length_1748_cov_164.263153	Coordinate:1349	Reads:1	Hits:1	Allocated_reads:1	Strand:-
CTAGATACAATAATTTCGGCACCACCTCACTC
>Location:NODE_28897_length_1748_cov_164.263153	Coordinate:1350	Reads:11	Hits:1	Allocated_reads:11	Strand:-
AGATACAATAATTTCGGCACCACCTCACT
>Location:NODE_28897_length_1748_cov_164.263153	Coordinate:1351	Reads:5	Hits:1	Allocated_reads:5	Strand:-
AGATACAATAATTTCGGCACCACCTCAC
>Location:NODE_28897_length_1748_cov_164.263153	Coordinate:1352	Reads:1	Hits:1	Allocated_reads:1	Strand:-
AGATACAATAATTTCGGCACCACCCCA
>Location:NODE_28897_length_1748_cov_164.263153	Coordinate:1353	Reads:3	Hits:1	Allocated_reads:3	Strand:-
AGATACAATAATTTCGGCACCACCTC
>Location:NODE_28897_length_1748_cov_164.263153	Coordinate:1369	Reads:3	Hits:1	Allocated_reads:3	Strand:+
TATTGTATCTAGGCTATGTGTTCCC
>Location:NODE_28897_length_1748_cov_164.263153	Coordinate:1369	Reads:1	Hits:1	Allocated_reads:1	Strand:+
TATTGTATCTAGGCTATGTGTTCCCG
>Location:NODE_28897_length_1748_cov_164.263153	Coordinate:1369	Reads:2	Hits:1	Allocated_reads:2	Strand:+
TATTGTATCTAGGCTATGTGTTCCTGA
>Location:NODE_28897_length_1748_cov_164.263153	Coordinate:1369	Reads:7	Hits:1	Allocated_reads:7	Strand:+
TATTGTATCTAGGCTATGTGTTCCCGAT
>Location:NODE_28897_length_1748_cov_164.263153	Coordinate:1369	Reads:1	Hits:1	Allocated_reads:1	Strand:+
TATTGTATCTAGGCTATGTGTTCCCGATG
>Location:NODE_28897_length_1748_cov_164.263153	Coordinate:1369	Reads:2	Hits:1	Allocated_reads:2	Strand:+
TATTGTATCTAGGCTATGTGTTCCCGATGC
>Location:NODE_28897_length_1748_cov_164.263153	Coordinate:1380	Reads:2	Hits:1	Allocated_reads:2	Strand:-
TACTTGTGGCATCGGGAACACATAGCC
>Location:NODE_28897_length_1748_cov_164.263153	Coordinate:1388	Reads:1	Hits:1	Allocated_reads:1	Strand:-
TTTGTGCTCTAAATACTTGTGGCATCGGGAAA
>Location:NODE_28897_length_1748_cov_164.263153	Coordinate:1389	Reads:2	Hits:1	Allocated_reads:2	Strand:-
GTGCTCTAAATACTTGTGGCATCGGGAA
>Location:NODE_28897_length_1748_cov_164.263153	Coordinate:1389	Reads:1	Hits:1	Allocated_reads:1	Strand:-
TATTTGTGCTCTAAATACTTGTGGCATCGGGAA
>Location:NODE_28897_length_1748_cov_164.263153	Coordinate:1389	Reads:74	Hits:1	Allocated_reads:74	Strand:-
TGTGCTCTAAATACTTGTGGCATCGGGAA
>Location:NODE_28897_length_1748_cov_164.263153	Coordinate:1389	Reads:2	Hits:1	Allocated_reads:2	Strand:-
TTGTGCTCTAAATACTTGTGGCATCGGGAA
>Location:NODE_28897_length_1748_cov_164.263153	Coordinate:1389	Reads:34	Hits:1	Allocated_reads:34	Strand:-
TTTGTGCTCTAAATACTTGTGGCATCGGGAA
>Location:NODE_28897_length_1748_cov_164.263153	Coordinate:1390	Reads:1	Hits:1	Allocated_reads:1	Strand:-
TGTGCTCTAAATACTTGTGGCATCGGGG
>Location:NODE_28897_length_1748_cov_164.263153	Coordinate:1390	Reads:15	Hits:1	Allocated_reads:15	Strand:-
TGTGCTCTAAATACTTGTGGCATCGGGA
>Location:NODE_28897_length_1748_cov_164.263153	Coordinate:1390	Reads:1	Hits:1	Allocated_reads:1	Strand:-
TTGTGCTCTAAATACTTGTGGCATCGGGA
>Location:NODE_28897_length_1748_cov_164.263153	Coordinate:1390	Reads:1	Hits:1	Allocated_reads:1	Strand:-
TTTGTGCTCTAAATACTTGTGGCATCTGGA
>Location:NODE_28897_length_1748_cov_164.263153	Coordinate:1390	Reads:36	Hits:1	Allocated_reads:36	Strand:-
TTTGTGCTCTAAATACTTGTGGCATCGGGA
>Location:NODE_28897_length_1748_cov_164.263153	Coordinate:1391	Reads:2	Hits:1	Allocated_reads:2	Strand:-
TGTGCTCTAAATACTTGTGGCATCGGG
>Location:NODE_28897_length_1748_cov_164.263153	Coordinate:1407	Reads:1	Hits:1	Allocated_reads:1	Strand:+
TTTAGAGCACAAATAATGAGGGGGATATTTA
>Location:NODE_28897_length_1748_cov_164.263153	Coordinate:1408	Reads:1	Hits:1	Allocated_reads:1	Strand:+
TTAGAGCACAAATAATGAGGGGGATATT
>Location:NODE_28897_length_1748_cov_164.263153	Coordinate:1410	Reads:1	Hits:2	Allocated_reads:0.5	Strand:+
AGAGCACAAATAATGAGGGGGATATTT
>Location:NODE_28897_length_1748_cov_164.263153	Coordinate:1410	Reads:1	Hits:1	Allocated_reads:1	Strand:+
AGAGCACAAATAATGAGGGGGATATTTAACT
>Location:NODE_28897_length_1748_cov_164.263153	Coordinate:1427	Reads:1	Hits:1	Allocated_reads:1	Strand:+
GGGGATATTTAACTTTATATGGGGAGGT
>Location:NODE_28897_length_1748_cov_164.263153	Coordinate:1437	Reads:1	Hits:1	Allocated_reads:1	Strand:-
TACGTACTCGTAACCTCCCCATATAAAGTT
>Location:NODE_28897_length_1748_cov_164.263153	Coordinate:1438	Reads:1	Hits:1	Allocated_reads:1	Strand:-
TTACGTACTCGTAACCTCCCCATATAAAGT
>Location:NODE_28897_length_1748_cov_164.263153	Coordinate:1440	Reads:1	Hits:1	Allocated_reads:1	Strand:-
CTTTACGTACTCGTAACCTCCCCATATACT
>Location:NODE_28897_length_1748_cov_164.263153	Coordinate:1442	Reads:2	Hits:1	Allocated_reads:2	Strand:-
CTTTACGTACTCGTAACCTCCCCATATA
>Location:NODE_28897_length_1748_cov_164.263153	Coordinate:1444	Reads:1	Hits:1	Allocated_reads:1	Strand:-
TTACGTACTCGTAACCTCCCCATA
>Location:NODE_28897_length_1748_cov_164.263153	Coordinate:1447	Reads:1	Hits:1	Allocated_reads:1	Strand:-
TACTCTCTTTACGTACTCGTAACCTCCCC
>Location:NODE_28897_length_1748_cov_164.263153	Coordinate:1451	Reads:1	Hits:1	Allocated_reads:1	Strand:-
TTGTACTCTCTTTACGTACTCGTAACCA
>Location:NODE_28897_length_1748_cov_164.263153	Coordinate:1451	Reads:2	Hits:1	Allocated_reads:2	Strand:-
TTGTACTCTCTTTACGTACTCGTAACCT
>Location:NODE_28897_length_1748_cov_164.263153	Coordinate:1451	Reads:4	Hits:1	Allocated_reads:4	Strand:-
TTTGTACTCTCTTTACGTACTCGTAACCT
>Location:NODE_28897_length_1748_cov_164.263153	Coordinate:1452	Reads:1	Hits:1	Allocated_reads:1	Strand:-
TTTGTACTCTCTTTACGTACTCGTAACC
>Location:NODE_28897_length_1748_cov_164.263153	Coordinate:1457	Reads:1	Hits:1	Allocated_reads:1	Strand:-
TGATACATTTGTACTCTCTTTACGTACTCG
>Location:NODE_28897_length_1748_cov_164.263153	Coordinate:1458	Reads:1	Hits:1	Allocated_reads:1	Strand:-
TCCTGATACATTTGTACTCTCTTTACGTACTC
>Location:NODE_28897_length_1748_cov_164.263153	Coordinate:1459	Reads:2	Hits:1	Allocated_reads:2	Strand:-
TCCTGATACATTTGTACTCTCTTTACGTACT
>Location:NODE_28897_length_1748_cov_164.263153	Coordinate:1460	Reads:1	Hits:1	Allocated_reads:1	Strand:+
GTACGTAAAGAGAGTACAAATGTATCAGGA
>Location:NODE_28897_length_1748_cov_164.263153	Coordinate:1461	Reads:2	Hits:1	Allocated_reads:2	Strand:+
TACGTAAAGAGAGTACAAATGTATCAGGAGGT
>Location:NODE_28897_length_1748_cov_164.263153	Coordinate:1461	Reads:1	Hits:1	Allocated_reads:1	Strand:-
TCCTGATACATTTGTACTCTCTTTACGTA
>Location:NODE_28897_length_1748_cov_164.263153	Coordinate:1464	Reads:1	Hits:1	Allocated_reads:1	Strand:+
GTAAAGAGAGTACAAATGTATCAGGAGGTT
>Location:NODE_28897_length_1748_cov_164.263153	Coordinate:1465	Reads:1	Hits:1	Allocated_reads:1	Strand:+
TAAAGAGAGTACAAATGTATCAGGAGGTT
>Location:NODE_28897_length_1748_cov_164.263153	Coordinate:1468	Reads:1	Hits:1	Allocated_reads:1	Strand:+
AGAGAGTACAAATGTATCAGGAGGTTT
>Location:NODE_28897_length_1748_cov_164.263153	Coordinate:1468	Reads:1	Hits:1	Allocated_reads:1	Strand:+
AGAGAGTACAAATGTATCAGGAGGTTGC
>Location:NODE_28897_length_1748_cov_164.263153	Coordinate:1473	Reads:2	Hits:1	Allocated_reads:2	Strand:-
CCCCATCGGCAACCTCCTGATACATTTGTAC
>Location:NODE_28897_length_1748_cov_164.263153	Coordinate:1480	Reads:1	Hits:1	Allocated_reads:1	Strand:+
TGTATCAGGAGGTTGCCGATGGGGG
>Location:NODE_28897_length_1748_cov_164.263153	Coordinate:1490	Reads:1	Hits:1	Allocated_reads:1	Strand:-
TCGGTACCCCCTTTCCCCCATCGGCAACC
>Location:NODE_28897_length_1748_cov_164.263153	Coordinate:1493	Reads:2	Hits:1	Allocated_reads:2	Strand:-
CGTTCGGTACCCCCTTTCCCCCATCGGCA
>Location:NODE_28897_length_1748_cov_164.263153	Coordinate:1494	Reads:2	Hits:1	Allocated_reads:2	Strand:-
ACGTTCGGTACCCCCTTTCCCCCATCGGC
>Location:NODE_28897_length_1748_cov_164.263153	Coordinate:1494	Reads:1	Hits:1	Allocated_reads:1	Strand:-
CGTTCGGTACCCCCTTTCCCCCATCGGC
>Location:NODE_28897_length_1748_cov_164.263153	Coordinate:1497	Reads:2	Hits:1	Allocated_reads:2	Strand:-
AACGTTCGGTACCCCCTTTCCCCCATC
>Location:NODE_28897_length_1748_cov_164.263153	Coordinate:1497	Reads:1	Hits:1	Allocated_reads:1	Strand:-
ACGTTCGGTACCCCCTTTCCCCCATC
>Location:NODE_28897_length_1748_cov_164.263153	Coordinate:1498	Reads:1	Hits:1	Allocated_reads:1	Strand:-
ACGTTCGGTACCCCCTTTCCCCCAT
>Location:NODE_28897_length_1748_cov_164.263153	Coordinate:1509	Reads:2	Hits:1	Allocated_reads:2	Strand:+
GGGGTACCGAACGTTCCGTTAAAGTTGGA
>Location:NODE_28897_length_1748_cov_164.263153	Coordinate:1509	Reads:1	Hits:1	Allocated_reads:1	Strand:+
GGGGTACCGAACGTTCCGTTAAAGTTGGAC
>Location:NODE_28897_length_1748_cov_164.263153	Coordinate:1510	Reads:1	Hits:1	Allocated_reads:1	Strand:+
GGGTACCGAACGTTCCGTTAAAGTTGGAC
>Location:NODE_28897_length_1748_cov_164.263153	Coordinate:1510	Reads:1	Hits:1	Allocated_reads:1	Strand:-
TCCAACTTTAACGGAACGTTCGGTACCC
>Location:NODE_28897_length_1748_cov_164.263153	Coordinate:1512	Reads:4	Hits:1	Allocated_reads:4	Strand:+
GTACCGAACGTTCCGTTAAAGTTGGAC
>Location:NODE_28897_length_1748_cov_164.263153	Coordinate:1512	Reads:1	Hits:1	Allocated_reads:1	Strand:+
GTACCGAACGTTCCGTTAAAGTTGGACA
>Location:NODE_28897_length_1748_cov_164.263153	Coordinate:1512	Reads:1	Hits:1	Allocated_reads:1	Strand:+
GTACCGAACGTTCCGTTAAAGTTGGACACGATT
>Location:NODE_28897_length_1748_cov_164.263153	Coordinate:1513	Reads:4	Hits:1	Allocated_reads:4	Strand:+
TACCGAACGTTCCGTTAAAGTTGGAC
>Location:NODE_28897_length_1748_cov_164.263153	Coordinate:1513	Reads:6	Hits:1	Allocated_reads:6	Strand:+
TACCGAACGTTCCGTTAAAGTTGGACA
>Location:NODE_28897_length_1748_cov_164.263153	Coordinate:1513	Reads:1	Hits:1	Allocated_reads:1	Strand:+
TACCGAACGTTCCGTTAAAGTTGGACACGATT
>Location:NODE_28897_length_1748_cov_164.263153	Coordinate:1514	Reads:2	Hits:1	Allocated_reads:2	Strand:+
ACCGAACGTTCCGTTAAAGTTGGAC
>Location:NODE_28897_length_1748_cov_164.263153	Coordinate:1514	Reads:1	Hits:1	Allocated_reads:1	Strand:+
ACCGAACGTTCCGTTAAAGTTGGACA
>Location:NODE_28897_length_1748_cov_164.263153	Coordinate:1514	Reads:3	Hits:1	Allocated_reads:3	Strand:+
ACCGAACGTTCCGTTAAAGTTGGACAC
>Location:NODE_28897_length_1748_cov_164.263153	Coordinate:1514	Reads:1	Hits:1	Allocated_reads:1	Strand:+
ACCGAACGTTCCGTTAAAGTTGGACACGAT
>Location:NODE_28897_length_1748_cov_164.263153	Coordinate:1522	Reads:1	Hits:1	Allocated_reads:1	Strand:+
TTCCGTTAAAGTTGGACACGATTTTTTA
>Location:NODE_28897_length_1748_cov_164.263153	Coordinate:1522	Reads:1	Hits:1	Allocated_reads:1	Strand:+
TTCCGTTAAAGTTGGACACGATTTTTTATG
>Location:NODE_28897_length_1748_cov_164.263153	Coordinate:1524	Reads:3	Hits:1	Allocated_reads:3	Strand:-
TTGCATAAAAAATCGTGTCCAACTTTAACGT
>Location:NODE_28897_length_1748_cov_164.263153	Coordinate:1525	Reads:2	Hits:1	Allocated_reads:2	Strand:-
TTGCATAAAAAATCGTGTCCAACTTTAACG
>Location:NODE_28897_length_1748_cov_164.263153	Coordinate:1526	Reads:2	Hits:1	Allocated_reads:2	Strand:-
TTGCATAAAAAATCGTGTCCAACTTTAAC
>Location:NODE_28897_length_1748_cov_164.263153	Coordinate:1526	Reads:1	Hits:1	Allocated_reads:1	Strand:-
TTTGCATAAAAAATCGTGTCCAACTTTAAC
>Location:NODE_28897_length_1748_cov_164.263153	Coordinate:1533	Reads:1	Hits:1	Allocated_reads:1	Strand:+
TTGGACACGATTTTTTATGCAAAT
>Location:NODE_28897_length_1748_cov_164.263153	Coordinate:1545	Reads:1	Hits:1	Allocated_reads:1	Strand:+
TTTTATGCAAATGTGTGTATGCTGTT
>Location:NODE_28897_length_1748_cov_164.263153	Coordinate:1545	Reads:2	Hits:1	Allocated_reads:2	Strand:+
TTTTATGCAAATGTGTGTACGCTGTT
>Location:NODE_28897_length_1748_cov_164.263153	Coordinate:1545	Reads:1	Hits:1	Allocated_reads:1	Strand:+
TTTTATGCAAATGTGTGTACGCTGTTA
>Location:NODE_28897_length_1748_cov_164.263153	Coordinate:1545	Reads:3	Hits:1	Allocated_reads:3	Strand:+
TTTTATGCAAATGTGTGTACGCTGTTAAA
>Location:NODE_28897_length_1748_cov_164.263153	Coordinate:1545	Reads:3	Hits:1	Allocated_reads:3	Strand:+
TTTTATGCAAATGTGTGTACGCTGTTAAAGA
>Location:NODE_28897_length_1748_cov_164.263153	Coordinate:1562	Reads:1	Hits:1	Allocated_reads:1	Strand:-
TGTGGATATATGGCTTCTTTAACAGCGTA
>Location:NODE_28897_length_1748_cov_164.263153	Coordinate:1564	Reads:1	Hits:1	Allocated_reads:1	Strand:-
TTTGTGGATATATGGCTTCTTTAACAGCG
>Location:NODE_28897_length_1748_cov_164.263153	Coordinate:1568	Reads:1	Hits:1	Allocated_reads:1	Strand:-
TCTGACATTTGTGGATATATGGCTTCTTTAAC
>Location:NODE_28897_length_1748_cov_164.263153	Coordinate:1569	Reads:1	Hits:1	Allocated_reads:1	Strand:-
TCTGACATTTGTGGATATATGGCTTCTTTAA
>Location:NODE_28897_length_1748_cov_164.263153	Coordinate:1570	Reads:4	Hits:1	Allocated_reads:4	Strand:-
TCTGACATTTGTGGATATATGGCTTCTTTA
>Location:NODE_28897_length_1748_cov_164.263153	Coordinate:1571	Reads:7	Hits:1	Allocated_reads:7	Strand:-
TCTGACATTTGTGGATATATGGCTTCTTT
>Location:NODE_28897_length_1748_cov_164.263153	Coordinate:1572	Reads:4	Hits:1	Allocated_reads:4	Strand:-
TATCTGACATTTGTGGATATATGGCTTCTT
>Location:NODE_28897_length_1748_cov_164.263153	Coordinate:1572	Reads:9	Hits:1	Allocated_reads:9	Strand:-
TCTGACATTTGTGGATATATGGCTTCTT
>Location:NODE_28897_length_1748_cov_164.263153	Coordinate:1573	Reads:1	Hits:1	Allocated_reads:1	Strand:-
ATCTGACATTTGTGGATATATGGCTTCT
>Location:NODE_28897_length_1748_cov_164.263153	Coordinate:1573	Reads:1	Hits:1	Allocated_reads:1	Strand:-
TCTGACATTTGTGGATATATGGCTTCT
>Location:NODE_28897_length_1748_cov_164.263153	Coordinate:1574	Reads:1	Hits:1	Allocated_reads:1	Strand:-
TCTGACATTTGTGGATATATGGCTTC
>Location:NODE_28897_length_1748_cov_164.263153	Coordinate:1576	Reads:2	Hits:1	Allocated_reads:2	Strand:-
CAATATCTGACATTTGTGGATATATGGCT
>Location:NODE_28897_length_1748_cov_164.263153	Coordinate:1576	Reads:1	Hits:1	Allocated_reads:1	Strand:-
TCTGACATTTGTGGATATATGGCT
>Location:NODE_28897_length_1748_cov_164.263153	Coordinate:1581	Reads:1	Hits:1	Allocated_reads:1	Strand:+
TATATCCACAAATGTCAGATATTG
>Location:NODE_28897_length_1748_cov_164.263153	Coordinate:1588	Reads:2	Hits:1	Allocated_reads:2	Strand:+
ACAAATGTCAGATATTGTTATGGTTCTGGT
>Location:NODE_28897_length_1748_cov_164.263153	Coordinate:1590	Reads:2	Hits:1	Allocated_reads:2	Strand:+
AAATGTCAGATATTGTTATGGTTCT
>Location:NODE_28897_length_1748_cov_164.263153	Coordinate:1590	Reads:5	Hits:1	Allocated_reads:5	Strand:+
AAATGTCAGATATTGTTATGGTTCTGGT
>Location:NODE_28897_length_1748_cov_164.263153	Coordinate:1590	Reads:1	Hits:1	Allocated_reads:1	Strand:+
AAATGTCAGATATTGTTATGGTTCTGGTTAGC
>Location:NODE_28897_length_1748_cov_164.263153	Coordinate:1595	Reads:1	Hits:1	Allocated_reads:1	Strand:+
TCAGATATTGTTATGGTTCTGGTTAGCG
>Location:NODE_28897_length_1748_cov_164.263153	Coordinate:1595	Reads:1	Hits:1	Allocated_reads:1	Strand:+
TCAGATATTGTTATGGTTCTGGTTAGCTATT
>Location:NODE_28897_length_1748_cov_164.263153	Coordinate:1596	Reads:1	Hits:1	Allocated_reads:1	Strand:+
CAGATATTGTTATGGTTCTGGTTAGCTATT
>Location:NODE_28897_length_1748_cov_164.263153	Coordinate:1600	Reads:1	Hits:1	Allocated_reads:1	Strand:-
TAGCTAACCAGAACCATAACAATA
>Location:NODE_28897_length_1748_cov_164.263153	Coordinate:1600	Reads:1	Hits:1	Allocated_reads:1	Strand:-
TAGCTAACCAGAACCATAACAATT
>Location:NODE_28897_length_1748_cov_164.263153	Coordinate:1609	Reads:1	Hits:1	Allocated_reads:1	Strand:-
AAAACCGGTATGGAATAGCTAACCAGAACC
>Location:NODE_28897_length_1748_cov_164.263153	Coordinate:1609	Reads:1	Hits:1	Allocated_reads:1	Strand:-
AACCGGTATGGAATAGCTAACCAGAACC
>Location:NODE_28897_length_1748_cov_164.263153	Coordinate:1610	Reads:19	Hits:1	Allocated_reads:19	Strand:-
AAAACCGGTATGGAATAGCTAACCAGAAC
>Location:NODE_28897_length_1748_cov_164.263153	Coordinate:1610	Reads:1	Hits:1	Allocated_reads:1	Strand:-
AAACCGGTATGGAATAGCTAACCAGAAC
>Location:NODE_28897_length_1748_cov_164.263153	Coordinate:1610	Reads:1	Hits:1	Allocated_reads:1	Strand:-
AACCGGTATGGAATAGCTAACCAGAAC
>Location:NODE_28897_length_1748_cov_164.263153	Coordinate:1615	Reads:2	Hits:1	Allocated_reads:2	Strand:-
AAAACCGGTATGGAATAGCTAACC
>Location:NODE_28897_length_1748_cov_164.263153	Coordinate:1619	Reads:1	Hits:1	Allocated_reads:1	Strand:-
ACCCAATTAAAAACCGGTATGGAATAGCT
>Location:NODE_28897_length_1748_cov_164.263153	Coordinate:1620	Reads:1	Hits:1	Allocated_reads:1	Strand:-
CACCCAATTAAAAACCGGTATGGAATAGC
>Location:NODE_28897_length_1748_cov_164.263153	Coordinate:1629	Reads:1	Hits:1	Allocated_reads:1	Strand:+
TACCGGTTTTTAATTGGGTGGGAAAATCAGG
>Location:NODE_28897_length_1748_cov_164.263153	Coordinate:1655	Reads:2	Hits:1	Allocated_reads:2	Strand:-
TGGTCTTGTCTCTGCCTTCGGCCCCTGA
>Location:NODE_28897_length_1748_cov_164.263153	Coordinate:1655	Reads:3	Hits:1	Allocated_reads:3	Strand:-
TTCTGGTCTTGTCTCTGCCTTCGGCCCCTGA
>Location:NODE_28897_length_1748_cov_164.263153	Coordinate:1657	Reads:1	Hits:1	Allocated_reads:1	Strand:-
TATTCTGGTCTTGTCTCTGCCTTCGGCACCT
>Location:NODE_28897_length_1748_cov_164.263153	Coordinate:1657	Reads:1	Hits:1	Allocated_reads:1	Strand:-
TATTCTGGTCTTGTCTCTGCCTTCGGCCCCT
>Location:NODE_28897_length_1748_cov_164.263153	Coordinate:1657	Reads:1	Hits:1	Allocated_reads:1	Strand:-
TATTCTGGTCTTGTCTCTGCCTTCGGCGCCC
>Location:NODE_28897_length_1748_cov_164.263153	Coordinate:1658	Reads:3	Hits:1	Allocated_reads:3	Strand:-
AGTATTCTGGTCTTGTCTCTGCCTTCGGCCCC
>Location:NODE_28897_length_1748_cov_164.263153	Coordinate:1658	Reads:1	Hits:1	Allocated_reads:1	Strand:-
ATTCTGGTCTTGTCTCTGCCTTCGGCCCC
>Location:NODE_28897_length_1748_cov_164.263153	Coordinate:1658	Reads:9	Hits:1	Allocated_reads:9	Strand:-
TATTCTGGTCTTGTCTCTGCCTTCGGCCCC
>Location:NODE_28897_length_1748_cov_164.263153	Coordinate:1658	Reads:2	Hits:1	Allocated_reads:2	Strand:-
TCTGGTCTTGTCTCTGCCTTCGGCCCC
>Location:NODE_28897_length_1748_cov_164.263153	Coordinate:1658	Reads:1	Hits:1	Allocated_reads:1	Strand:-
TGGTCTTGTCTCTGCCTTCGTCCCC
>Location:NODE_28897_length_1748_cov_164.263153	Coordinate:1658	Reads:4	Hits:1	Allocated_reads:4	Strand:-
TTCTGGTCTTGTCTCTGCCTTCGGCCCC
>Location:NODE_28897_length_1748_cov_164.263153	Coordinate:1659	Reads:1	Hits:1	Allocated_reads:1	Strand:-
AGTATTCTGGTCTTGTCTCTGCCTTCGGCCC
>Location:NODE_28897_length_1748_cov_164.263153	Coordinate:1659	Reads:1	Hits:1	Allocated_reads:1	Strand:-
TATTCTGGTCTTGTCTCTGCCTTCGGCCC
>Location:NODE_28897_length_1748_cov_164.263153	Coordinate:1659	Reads:1	Hits:1	Allocated_reads:1	Strand:-
TCTGGTCTTGTCTCTGCCTTCGGCCC
>Location:NODE_28897_length_1748_cov_164.263153	Coordinate:1659	Reads:1	Hits:1	Allocated_reads:1	Strand:-
TGGTCTTGTCTCTGCCTTCGGCCC
>Location:NODE_28897_length_1748_cov_164.263153	Coordinate:1659	Reads:3	Hits:1	Allocated_reads:3	Strand:-
TTCTGGTCTTGTCTCTGCCTTCGGCCC
>Location:NODE_28897_length_1748_cov_164.263153	Coordinate:1661	Reads:1	Hits:1	Allocated_reads:1	Strand:-
AAGTATTCTGGTCTTGTCTCTGCCTTCGGC
>Location:NODE_28897_length_1748_cov_164.263153	Coordinate:1661	Reads:1	Hits:1	Allocated_reads:1	Strand:-
AGTATTCTGGTCTTGTCTCTGCCTTCGGC
>Location:NODE_28897_length_1748_cov_164.263153	Coordinate:1666	Reads:1	Hits:1	Allocated_reads:1	Strand:-
AGTATTCTGGTCTTGTCTCTGCCT
>Location:NODE_28897_length_1748_cov_164.263153	Coordinate:1666	Reads:1	Hits:1	Allocated_reads:1	Strand:-
GAAAGTATTCTGGTCTTGTCTCTGCCT
>Location:NODE_28897_length_1748_cov_164.263153	Coordinate:1666	Reads:2	Hits:1	Allocated_reads:2	Strand:-
TCCTCTGAAAGTATTCTGGTCTTGTCTCTGCCT
>Location:NODE_28897_length_1748_cov_164.263153	Coordinate:1666	Reads:1	Hits:1	Allocated_reads:1	Strand:-
TCTGAAAGTATTCTGGTCTTGTCTCTGCCG
>Location:NODE_28897_length_1748_cov_164.263153	Coordinate:1666	Reads:31	Hits:1	Allocated_reads:31	Strand:-
TCTGAAAGTATTCTGGTCTTGTCTCTGCCT
>Location:NODE_28897_length_1748_cov_164.263153	Coordinate:1666	Reads:1	Hits:1	Allocated_reads:1	Strand:-
TGAAAGTATTCTGGTCTTGTCTCTGCCT
>Location:NODE_28897_length_1748_cov_164.263153	Coordinate:1667	Reads:12	Hits:1	Allocated_reads:12	Strand:-
TCTGAAAGTATTCTGGTCTTGTCTCTGCC
>Location:NODE_28897_length_1748_cov_164.263153	Coordinate:1668	Reads:1	Hits:1	Allocated_reads:1	Strand:-
TCCTCTGAAAGTATTCTGGTCTTGTCTCTGC
>Location:NODE_28897_length_1748_cov_164.263153	Coordinate:1668	Reads:3	Hits:1	Allocated_reads:3	Strand:-
TCTGAAAGTATTCTGGTCTTGTCTCTGC
>Location:NODE_28897_length_1748_cov_164.263153	Coordinate:1669	Reads:1	Hits:1	Allocated_reads:1	Strand:+
CAGAGACAAGACCAGAATACTTTCAGAGGAT
>Location:NODE_28897_length_1748_cov_164.263153	Coordinate:1670	Reads:1	Hits:1	Allocated_reads:1	Strand:-
TCCTCTGAAAGTATTCTGGTCTTGTCTCT
>Location:NODE_28897_length_1748_cov_164.263153	Coordinate:1672	Reads:1	Hits:1	Allocated_reads:1	Strand:-
TCTGAAAGTATTCTGGTCTTGTCT
>Location:NODE_28897_length_1748_cov_164.263153	Coordinate:1673	Reads:1	Hits:1	Allocated_reads:1	Strand:-
ATCCTCTGAAAGTATTCTGGTCTTGTC
>Location:NODE_28897_length_1748_cov_164.263153	Coordinate:1686	Reads:1	Hits:1	Allocated_reads:1	Strand:+
TACTTTCAGAGGATGGTTAAGTGG
>Location:NODE_28897_length_1748_cov_164.263153	Coordinate:1686	Reads:1	Hits:1	Allocated_reads:1	Strand:+
TACTTTCAGAGGATGGTTAAGTGGGG
>Location:NODE_28897_length_1748_cov_164.263153	Coordinate:1689	Reads:1	Hits:1	Allocated_reads:1	Strand:+
TTTCAGAGGATGGTTAAGTGGGGAAA
>Location:NODE_28897_length_1748_cov_164.263153	Coordinate:1693	Reads:1	Hits:1	Allocated_reads:1	Strand:-
TATGTCTCTTTCCCCACTTAACCATCCTCT
>Location:NODE_28897_length_1748_cov_164.263153	Coordinate:1710	Reads:1	Hits:1	Allocated_reads:1	Strand:-
CACCTCTCTACACTCTATATGTCTCTTTCC
>Location:NODE_28897_length_1748_cov_164.263153	Coordinate:1713	Reads:1	Hits:1	Allocated_reads:1	Strand:+
AAGAGACATATAGAGTGTAGAGAGGTGGAT
>Location:NODE_28897_length_1748_cov_164.263153	Coordinate:1713	Reads:1	Hits:1	Allocated_reads:1	Strand:+
AAGAGACATATAGAGTGTATAGAGGTGGAT
>Location:NODE_28897_length_1748_cov_164.263153	Coordinate:1721	Reads:2	Hits:1	Allocated_reads:2	Strand:+
TATAGAGTGTAGAGAGGTGGATACAATA
>Location:NODE_28897_length_1748_cov_164.263153	Coordinate:1723	Reads:1	Hits:1	Allocated_reads:1	Strand:-
TATTGTATCCACCTCTCTACACTCTA
>Location:NODE_28897_length_1748_cov_164.263153	Coordinate:1725	Reads:1	Hits:1	Allocated_reads:1	Strand:-
TTTTGTATTGTATCCACCTCTCTACACTC
>Location:NODE_28897_length_1748_cov_164.263153	Coordinate:1726	Reads:1	Hits:1	Allocated_reads:1	Strand:-
TTTTGTATTGTATCCACCTCTCTACACT
>Location:NODE_28897_length_1748_cov_164.263153	Coordinate:1731	Reads:1	Hits:1	Allocated_reads:1	Strand:-
TATGATTTTGTATTGTATCCACCTCTCT
>Location:NODE_28897_length_1748_cov_164.263153	Coordinate:1731	Reads:2	Hits:1	Allocated_reads:2	Strand:-
TTATGATTTTGTATTGTATCCACCTCTCT
>Location:NODE_28897_length_1748_cov_164.263153	Coordinate:1732	Reads:1	Hits:1	Allocated_reads:1	Strand:-
TTATGATTTTGTATTGTATCCACCTCTC
>Location:NODE_28897_length_1748_cov_164.263153	Coordinate:1733	Reads:1	Hits:1	Allocated_reads:1	Strand:-
TTATGATTTTGTATTGTATCCACCTCT
>Location:NODE_28897_length_1748_cov_164.263153	Coordinate:1734	Reads:1	Hits:1	Allocated_reads:1	Strand:-
AAGTTTATGATTTTGTATTGTATCCACCTT
>Location:NODE_28897_length_1748_cov_164.263153	Coordinate:1764	Reads:1	Hits:1	Allocated_reads:1	Strand:+
CTGTATAAAAAACTGGTGAGGAATGCTA
>Location:NODE_28897_length_1748_cov_164.263153	Coordinate:1764	Reads:1	Hits:1	Allocated_reads:1	Strand:-
TAGCATTCCTCACCAGTTTTTTATACAG
>Location:NODE_28897_length_1748_cov_164.263153	Coordinate:1767	Reads:1	Hits:1	Allocated_reads:1	Strand:-
GTAGTTAGCATTCCTCACCAGTTTTTTATA
>Location:NODE_28897_length_1748_cov_164.263153	Coordinate:1769	Reads:1	Hits:1	Allocated_reads:1	Strand:-
TTGTAGTTAGCATTCCTCACCAGTTTTTTA
>Location:NODE_28897_length_1748_cov_164.263153	Coordinate:1774	Reads:2	Hits:1	Allocated_reads:2	Strand:-
TGATTGTAGTTAGCATTCCTCACCAGTT
>Location:NODE_28897_length_1748_cov_164.263153	Coordinate:1774	Reads:1	Hits:1	Allocated_reads:1	Strand:-
TTGTAGTTAGCATTCCTCACCAGTT
>Location:NODE_28897_length_1748_cov_164.263153	Coordinate:1775	Reads:1	Hits:1	Allocated_reads:1	Strand:-
TGATTGTAGTTAGCATTCCTCACCAGT
>Location:NODE_28897_length_1748_cov_164.263153	Coordinate:1776	Reads:1	Hits:1	Allocated_reads:1	Strand:+
CTGGTGAGGAATGCTAACTACAATCAGGG
