# Supplementary material for: First characterization of PIWI-interacting RNA clusters in a cichlid fish with a B chromosome
Source: BMC Biol. 2022 Sep 21;20:204. doi: 10.1186/s12915-022-01403-2 (PMC9490952; doi:10.1186/s12915-022-01403-2)
Supplement: Supplementary file 1 — Additional file 1. Zipped folder with fasta and interactive html piRNA cluster information for the A. latifasciata genome. The nomenclature is as follows: number-pirna-cluster_sex_B-presence (f, female; m, male; 0b, without B chromosome; 1b, with B chromosome). [file 12915_2022_1403_MOESM1_ESM.zip › 111_f1b.fasta]

>Location:NODE_28897_length_1748_cov_164.263153	Coordinate:6	Reads:1	Hits:3	Allocated_reads:0.333333333333333	Strand:-
CTCGTACTCTTTCTGTTTTAATTTATATGT
>Location:NODE_28897_length_1748_cov_164.263153	Coordinate:11	Reads:2	Hits:3	Allocated_reads:0.666666666666667	Strand:+
TAAATTAAAACAGAAAGAGTACGAGGA
>Location:NODE_28897_length_1748_cov_164.263153	Coordinate:16	Reads:2	Hits:3	Allocated_reads:0.666666666666667	Strand:+
TAAAACAGAAAGAGTACGAGGAGGATGAA
>Location:NODE_28897_length_1748_cov_164.263153	Coordinate:16	Reads:1	Hits:3	Allocated_reads:0.333333333333333	Strand:+
TAAAACAGAAAGAGTACGAGCAGGATGAAC
>Location:NODE_28897_length_1748_cov_164.263153	Coordinate:16	Reads:2	Hits:3	Allocated_reads:0.666666666666667	Strand:+
TAAAACAGAAAGAGTACGAGCAGGATGAAA
>Location:NODE_28897_length_1748_cov_164.263153	Coordinate:16	Reads:2	Hits:3	Allocated_reads:0.666666666666667	Strand:+
TAAAACAGAAAGAGTACGAGGAGGATGAAAAG
>Location:NODE_28897_length_1748_cov_164.263153	Coordinate:20	Reads:1	Hits:3	Allocated_reads:0.333333333333333	Strand:+
ACAGAAAGAGTACGAGGAGGATGAAA
>Location:NODE_28897_length_1748_cov_164.263153	Coordinate:20	Reads:1	Hits:3	Allocated_reads:0.333333333333333	Strand:+
ACAGAAAGAGTACGAGGAGGATGAAAAG
>Location:NODE_28897_length_1748_cov_164.263153	Coordinate:21	Reads:1	Hits:3	Allocated_reads:0.333333333333333	Strand:+
CAGAAAGAGTACGAGGAGGATGAAAAG
>Location:NODE_28897_length_1748_cov_164.263153	Coordinate:22	Reads:1	Hits:3	Allocated_reads:0.333333333333333	Strand:+
AGAAAGAGTACGAGGAGGATGAAAAG
>Location:NODE_28897_length_1748_cov_164.263153	Coordinate:26	Reads:1	Hits:3	Allocated_reads:0.333333333333333	Strand:+
AGAGTACGAGGAGGATGAAAAGTT
>Location:NODE_28897_length_1748_cov_164.263153	Coordinate:26	Reads:1	Hits:3	Allocated_reads:0.333333333333333	Strand:-
ATGCAGAACACTTTTCATCCTCCTCGTACTCT
>Location:NODE_28897_length_1748_cov_164.263153	Coordinate:28	Reads:2	Hits:3	Allocated_reads:0.666666666666667	Strand:+
AGTACGAGGAGGATGAAAAGTGTTCTGCA
>Location:NODE_28897_length_1748_cov_164.263153	Coordinate:30	Reads:1	Hits:3	Allocated_reads:0.333333333333333	Strand:+
TACGAGGAGGATGAAAAGTGTTCT
>Location:NODE_28897_length_1748_cov_164.263153	Coordinate:30	Reads:14	Hits:3	Allocated_reads:4.66666666666667	Strand:+
TACGAGGAGGATGAAAAGTGTTCTGCATA
>Location:NODE_28897_length_1748_cov_164.263153	Coordinate:30	Reads:2	Hits:3	Allocated_reads:0.666666666666667	Strand:+
TACGAGGAGGATGAAAAGTGTTCTGCATAT
>Location:NODE_28897_length_1748_cov_164.263153	Coordinate:30	Reads:6	Hits:3	Allocated_reads:2	Strand:+
TACGAGGAGGATGAAAAGTGTTCTGCATATT
>Location:NODE_28897_length_1748_cov_164.263153	Coordinate:30	Reads:1	Hits:3	Allocated_reads:0.333333333333333	Strand:+
TACGAGGAGGATGAAAAGTGTTCTGCATATTT
>Location:NODE_28897_length_1748_cov_164.263153	Coordinate:31	Reads:2	Hits:3	Allocated_reads:0.666666666666667	Strand:+
ACGAGGAGGATGAAAAGTGTTCTGCATA
>Location:NODE_28897_length_1748_cov_164.263153	Coordinate:31	Reads:7	Hits:3	Allocated_reads:2.33333333333333	Strand:+
ACGAGGAGGATGAAAAGTGTTCTGCATATT
>Location:NODE_28897_length_1748_cov_164.263153	Coordinate:32	Reads:1	Hits:3	Allocated_reads:0.333333333333333	Strand:+
CGAGGAGGATGAAAAGTGTTCTGCATAT
>Location:NODE_28897_length_1748_cov_164.263153	Coordinate:33	Reads:2	Hits:3	Allocated_reads:0.666666666666667	Strand:-
ATGCAGAACACTTTTCATCCTCCTC
>Location:NODE_28897_length_1748_cov_164.263153	Coordinate:33	Reads:1	Hits:3	Allocated_reads:0.333333333333333	Strand:+
GAGGAGGATGAAAAGTGTTCTGCATATTT
>Location:NODE_28897_length_1748_cov_164.263153	Coordinate:33	Reads:1	Hits:3	Allocated_reads:0.333333333333333	Strand:+
GAGGAGGATGAAAAGTGTTCTGCATATTTT
>Location:NODE_28897_length_1748_cov_164.263153	Coordinate:36	Reads:1	Hits:3	Allocated_reads:0.333333333333333	Strand:+
GAGGATGAAAAGTGTTCTGCATAT
>Location:NODE_28897_length_1748_cov_164.263153	Coordinate:46	Reads:3	Hits:1	Allocated_reads:3	Strand:+
AGTGTTCTGCATATTTTTTTAAAAAGATG
>Location:NODE_28897_length_1748_cov_164.263153	Coordinate:46	Reads:1	Hits:1	Allocated_reads:1	Strand:+
AGTGTTCTGCATATTTTTTTAAAAAGATGA
>Location:NODE_28897_length_1748_cov_164.263153	Coordinate:46	Reads:1	Hits:1	Allocated_reads:1	Strand:-
CATCTTTTTAAAAAAATATGCAGAACACT
>Location:NODE_28897_length_1748_cov_164.263153	Coordinate:48	Reads:1	Hits:1	Allocated_reads:1	Strand:+
TGTTCTGCATATTTTTTTAAAAAGATG
>Location:NODE_28897_length_1748_cov_164.263153	Coordinate:64	Reads:1	Hits:1	Allocated_reads:1	Strand:+
TTAAAAAGATGAAAAGTAGGGATAAAAG
>Location:NODE_28897_length_1748_cov_164.263153	Coordinate:78	Reads:1	Hits:1	Allocated_reads:1	Strand:-
TTTCTCTATAACCCCCCTTTTATCCCTACT
>Location:NODE_28897_length_1748_cov_164.263153	Coordinate:98	Reads:1	Hits:1	Allocated_reads:1	Strand:+
TATAGAGAAATTGGAAAAGGATGGGA
>Location:NODE_28897_length_1748_cov_164.263153	Coordinate:98	Reads:2	Hits:1	Allocated_reads:2	Strand:+
TATAGAGAAATTGGAAAAGGATGGGAA
>Location:NODE_28897_length_1748_cov_164.263153	Coordinate:98	Reads:2	Hits:1	Allocated_reads:2	Strand:+
TATAGAGAAATTGGAAAAGGATGGGAAGG
>Location:NODE_28897_length_1748_cov_164.263153	Coordinate:98	Reads:2	Hits:1	Allocated_reads:2	Strand:+
TATAGAGAAATTGGAAAAGGATGGGAAGGA
>Location:NODE_28897_length_1748_cov_164.263153	Coordinate:100	Reads:3	Hits:1	Allocated_reads:3	Strand:+
TAGAGAAATTGGAAAAGGATGGGA
>Location:NODE_28897_length_1748_cov_164.263153	Coordinate:100	Reads:1	Hits:1	Allocated_reads:1	Strand:+
TAGAGAAATTGGAAAAGGATGGGAAGG
>Location:NODE_28897_length_1748_cov_164.263153	Coordinate:100	Reads:5	Hits:1	Allocated_reads:5	Strand:+
TAGAGAAATTGGAAAAGGATGGGAAGGA
>Location:NODE_28897_length_1748_cov_164.263153	Coordinate:100	Reads:2	Hits:1	Allocated_reads:2	Strand:+
TAGAGAAATTGGAAAAGGATGGGAAGGAGA
>Location:NODE_28897_length_1748_cov_164.263153	Coordinate:102	Reads:1	Hits:1	Allocated_reads:1	Strand:+
GAGAAATTGGAAAAGGATGGGAAGGAGAT
>Location:NODE_28897_length_1748_cov_164.263153	Coordinate:104	Reads:1	Hits:1	Allocated_reads:1	Strand:+
GAAATTGGAAAAGGATGGGAAGGA
>Location:NODE_28897_length_1748_cov_164.263153	Coordinate:107	Reads:1	Hits:1	Allocated_reads:1	Strand:-
TCTAATCTCCTTCCCATCCTTTTCCAAT
>Location:NODE_28897_length_1748_cov_164.263153	Coordinate:108	Reads:1	Hits:1	Allocated_reads:1	Strand:+
TTGGAAAAGGATGGGAAGGAGATTAGAG
>Location:NODE_28897_length_1748_cov_164.263153	Coordinate:124	Reads:1	Hits:1	Allocated_reads:1	Strand:-
AACATGCTTTCCCTCCCTCTAATCTCCT
>Location:NODE_28897_length_1748_cov_164.263153	Coordinate:133	Reads:1	Hits:1	Allocated_reads:1	Strand:+
GAGGGAGGGAAAGCATGTTAAGGGTTGTA
>Location:NODE_28897_length_1748_cov_164.263153	Coordinate:138	Reads:1	Hits:1	Allocated_reads:1	Strand:+
AGGGAAAGCATGTTAAGGGTTGTA
>Location:NODE_28897_length_1748_cov_164.263153	Coordinate:138	Reads:2	Hits:1	Allocated_reads:2	Strand:+
AGGGAAAGCATGTTAAGGGTTGTAAAAGA
>Location:NODE_28897_length_1748_cov_164.263153	Coordinate:140	Reads:1	Hits:1	Allocated_reads:1	Strand:+
GGAAAGCATGTTAAGGGTTGTAAAAGA
>Location:NODE_28897_length_1748_cov_164.263153	Coordinate:141	Reads:1	Hits:1	Allocated_reads:1	Strand:+
GAAAGCATGTTAAGGGTTGTAAAAGAAT
>Location:NODE_28897_length_1748_cov_164.263153	Coordinate:143	Reads:1	Hits:1	Allocated_reads:1	Strand:+
AAGCATGTTAAGGGTTGTAAAAGAAT
>Location:NODE_28897_length_1748_cov_164.263153	Coordinate:148	Reads:2	Hits:1	Allocated_reads:2	Strand:+
TGTTAAGGGTTGTAAAAGAATATTATGAG
>Location:NODE_28897_length_1748_cov_164.263153	Coordinate:148	Reads:2	Hits:1	Allocated_reads:2	Strand:+
TGTTAAGGGTTGTAAAAGAATATTATGAGG
>Location:NODE_28897_length_1748_cov_164.263153	Coordinate:148	Reads:6	Hits:1	Allocated_reads:6	Strand:+
TGTTAAGGGTTGTAAAAGAATATTATGAGGA
>Location:NODE_28897_length_1748_cov_164.263153	Coordinate:148	Reads:1	Hits:1	Allocated_reads:1	Strand:+
TGTTAAGGGTTGTAAAAGAATATTATGAGGAT
>Location:NODE_28897_length_1748_cov_164.263153	Coordinate:148	Reads:4	Hits:1	Allocated_reads:4	Strand:+
TGTTAAGGGTTGTAAAAGAATATTATGAGGATT
>Location:NODE_28897_length_1748_cov_164.263153	Coordinate:150	Reads:2	Hits:1	Allocated_reads:2	Strand:+
TTAAGGGTTGTAAAAGAATATTATGAGGATT
>Location:NODE_28897_length_1748_cov_164.263153	Coordinate:153	Reads:1	Hits:1	Allocated_reads:1	Strand:-
ATCCTCATAATATTCTTTTACAACCCT
>Location:NODE_28897_length_1748_cov_164.263153	Coordinate:166	Reads:1	Hits:1	Allocated_reads:1	Strand:+
AATATTATGAGGATTTATTTAGAAAAGAA
>Location:NODE_28897_length_1748_cov_164.263153	Coordinate:168	Reads:1	Hits:1	Allocated_reads:1	Strand:+
TATTATGAGGATTTATTTAGAAAAGA
>Location:NODE_28897_length_1748_cov_164.263153	Coordinate:168	Reads:20	Hits:1	Allocated_reads:20	Strand:+
TATTATGAGGATTTATTTAGAAAAGAA
>Location:NODE_28897_length_1748_cov_164.263153	Coordinate:168	Reads:14	Hits:1	Allocated_reads:14	Strand:+
TATTATGAGGATTTATTTAGAAAAGAAA
>Location:NODE_28897_length_1748_cov_164.263153	Coordinate:168	Reads:8	Hits:1	Allocated_reads:8	Strand:+
TATTATGAGGATTTATTTAGAAAAGAAAA
>Location:NODE_28897_length_1748_cov_164.263153	Coordinate:168	Reads:1	Hits:1	Allocated_reads:1	Strand:+
TATTATGAGGATTTATTTAGAAAAGAAAAG
>Location:NODE_28897_length_1748_cov_164.263153	Coordinate:168	Reads:1	Hits:1	Allocated_reads:1	Strand:+
TATTATGAGGATTTATTTAGAAAAGAAAAGG
>Location:NODE_28897_length_1748_cov_164.263153	Coordinate:170	Reads:11	Hits:1	Allocated_reads:11	Strand:+
TTATGAGGATTTATTTAGAAAAGA
>Location:NODE_28897_length_1748_cov_164.263153	Coordinate:170	Reads:31	Hits:1	Allocated_reads:31	Strand:+
TTATGAGGATTTATTTAGAAAAGAA
>Location:NODE_28897_length_1748_cov_164.263153	Coordinate:170	Reads:60	Hits:1	Allocated_reads:60	Strand:+
TTATGAGGATTTATTTAGAAAAGAAA
>Location:NODE_28897_length_1748_cov_164.263153	Coordinate:170	Reads:53	Hits:1	Allocated_reads:53	Strand:+
TTATGAGGATTTATTTAGAAAAGAAAA
>Location:NODE_28897_length_1748_cov_164.263153	Coordinate:170	Reads:1	Hits:1	Allocated_reads:1	Strand:+
TTATGAGGATTTATTTAGAGAAGAAAAG
>Location:NODE_28897_length_1748_cov_164.263153	Coordinate:170	Reads:28	Hits:1	Allocated_reads:28	Strand:+
TTATGAGGATTTATTTAGAAAAGAAAAG
>Location:NODE_28897_length_1748_cov_164.263153	Coordinate:170	Reads:1	Hits:1	Allocated_reads:1	Strand:+
TTATGAGGATTTATTTAGAGAAGAAAAGG
>Location:NODE_28897_length_1748_cov_164.263153	Coordinate:170	Reads:41	Hits:1	Allocated_reads:41	Strand:+
TTATGAGGATTTATTTAGAAAAGAAAAGG
>Location:NODE_28897_length_1748_cov_164.263153	Coordinate:170	Reads:14	Hits:1	Allocated_reads:14	Strand:+
TTATGAGGATTTATTTAGAAAAGAAAAGGT
>Location:NODE_28897_length_1748_cov_164.263153	Coordinate:170	Reads:4	Hits:1	Allocated_reads:4	Strand:+
TTATGAGGATTTATTTAGAAAAGAAAAGGTA
>Location:NODE_28897_length_1748_cov_164.263153	Coordinate:170	Reads:1	Hits:1	Allocated_reads:1	Strand:+
TTATGAGGATTTATTTAGAAAAGAAAAGGTGG
>Location:NODE_28897_length_1748_cov_164.263153	Coordinate:173	Reads:1	Hits:1	Allocated_reads:1	Strand:+
TGAGGATTTATTTAGAAAAGAAAAGGT
>Location:NODE_28897_length_1748_cov_164.263153	Coordinate:173	Reads:1	Hits:1	Allocated_reads:1	Strand:+
TGAGGATTTATTTAGAAAAGAAAAGGTAGA
>Location:NODE_28897_length_1748_cov_164.263153	Coordinate:173	Reads:1	Hits:1	Allocated_reads:1	Strand:+
TGAGGATTTATTTAGAAAAGAAAAGGTAGG
>Location:NODE_28897_length_1748_cov_164.263153	Coordinate:177	Reads:1	Hits:1	Allocated_reads:1	Strand:+
GATTTATTTAGAAAAGAAAAGGTAGAGGC
>Location:NODE_28897_length_1748_cov_164.263153	Coordinate:177	Reads:1	Hits:1	Allocated_reads:1	Strand:+
GATTTATTTAGAAAAGAAAAGGTAGGGGC
>Location:NODE_28897_length_1748_cov_164.263153	Coordinate:203	Reads:1	Hits:1	Allocated_reads:1	Strand:+
GGCAGAAAAAAGAGATTTTTTTTTGGGGT
>Location:NODE_28897_length_1748_cov_164.263153	Coordinate:210	Reads:1	Hits:1	Allocated_reads:1	Strand:+
AAAAGAGATTTTTTTTTGGGGTCATTAAA
>Location:NODE_28897_length_1748_cov_164.263153	Coordinate:216	Reads:1	Hits:1	Allocated_reads:1	Strand:+
GATTTTTTTTTGGGGTCATTAAAGAGGA
>Location:NODE_28897_length_1748_cov_164.263153	Coordinate:220	Reads:1	Hits:1	Allocated_reads:1	Strand:-
TAATCTCCTCTTTAATGACCCCAAAAAAA
>Location:NODE_28897_length_1748_cov_164.263153	Coordinate:222	Reads:3	Hits:1	Allocated_reads:3	Strand:-
TAATCTCCTCTTTAATGACCCCAAAAA
>Location:NODE_28897_length_1748_cov_164.263153	Coordinate:231	Reads:1	Hits:1	Allocated_reads:1	Strand:+
TCATTAAAGAGGAGATTAGTAGAGGAAGA
>Location:NODE_28897_length_1748_cov_164.263153	Coordinate:236	Reads:1	Hits:1	Allocated_reads:1	Strand:+
AAAGAGGAGATTAGTAGAGGAAGATAG
>Location:NODE_28897_length_1748_cov_164.263153	Coordinate:237	Reads:2	Hits:1	Allocated_reads:2	Strand:+
AAGAGGAGATTAGTAGAGGAAGATAG
>Location:NODE_28897_length_1748_cov_164.263153	Coordinate:239	Reads:1	Hits:1	Allocated_reads:1	Strand:+
GAGGAGATTAGTAGAGGAAGATAG
>Location:NODE_28897_length_1748_cov_164.263153	Coordinate:239	Reads:18	Hits:1	Allocated_reads:18	Strand:+
GAGGAGATTAGTAGAGGAAGATAGGGA
>Location:NODE_28897_length_1748_cov_164.263153	Coordinate:239	Reads:1	Hits:1	Allocated_reads:1	Strand:+
GAGGAGATTAGTAGAGGAAGATAGGGAA
>Location:NODE_28897_length_1748_cov_164.263153	Coordinate:239	Reads:2	Hits:1	Allocated_reads:2	Strand:+
GAGGAGATTAGTAGAGGAAGATAGGGAG
>Location:NODE_28897_length_1748_cov_164.263153	Coordinate:239	Reads:1	Hits:1	Allocated_reads:1	Strand:+
GAGGAGATTAGTAGAGGAGGATAGGGAGG
>Location:NODE_28897_length_1748_cov_164.263153	Coordinate:239	Reads:21	Hits:1	Allocated_reads:21	Strand:+
GAGGAGATTAGTAGAGGAAGATAGGGAGG
>Location:NODE_28897_length_1748_cov_164.263153	Coordinate:239	Reads:1	Hits:1	Allocated_reads:1	Strand:+
GAGGAGATTAGTAGAGGAAGATAGGGAATT
>Location:NODE_28897_length_1748_cov_164.263153	Coordinate:239	Reads:3	Hits:1	Allocated_reads:3	Strand:+
GAGGAGATTAGTAGAGGAAGATAGGGAGGT
>Location:NODE_28897_length_1748_cov_164.263153	Coordinate:239	Reads:1	Hits:1	Allocated_reads:1	Strand:+
GAGGAGATTAGTAGAGGAAGATAGGGAGGTT
>Location:NODE_28897_length_1748_cov_164.263153	Coordinate:241	Reads:1	Hits:1	Allocated_reads:1	Strand:+
GGAGATTAGTAGAGGAAGATAGGGAGG
>Location:NODE_28897_length_1748_cov_164.263153	Coordinate:241	Reads:1	Hits:1	Allocated_reads:1	Strand:+
GGAGATTAGTAGAGGAAGATAGGGAGGT
>Location:NODE_28897_length_1748_cov_164.263153	Coordinate:241	Reads:1	Hits:1	Allocated_reads:1	Strand:+
GGAGATTAGTAGAGGAAGATAGGGAGGTT
>Location:NODE_28897_length_1748_cov_164.263153	Coordinate:242	Reads:1	Hits:1	Allocated_reads:1	Strand:+
GAGATTAGTAGAGGAAGATAGGGAGG
>Location:NODE_28897_length_1748_cov_164.263153	Coordinate:250	Reads:1	Hits:1	Allocated_reads:1	Strand:+
TAGAGGAAGATAGGGAGGTTTTGGAAAG
>Location:NODE_28897_length_1748_cov_164.263153	Coordinate:256	Reads:1	Hits:1	Allocated_reads:1	Strand:-
TATTTCCCTTTCCAAAACCTCCCTATCTT
>Location:NODE_28897_length_1748_cov_164.263153	Coordinate:265	Reads:3	Hits:1	Allocated_reads:3	Strand:-
TCCATCGTTATTTCCCTTTCCAAAACCT
>Location:NODE_28897_length_1748_cov_164.263153	Coordinate:266	Reads:2	Hits:1	Allocated_reads:2	Strand:-
TCCATCGTTATTTCCCTTTCCAAAACC
>Location:NODE_28897_length_1748_cov_164.263153	Coordinate:275	Reads:2	Hits:1	Allocated_reads:2	Strand:+
AAGGGAAATAACGATGGAAGAGGCATA
>Location:NODE_28897_length_1748_cov_164.263153	Coordinate:283	Reads:4	Hits:1	Allocated_reads:4	Strand:+
TAACGATGGAAGAGGCATATAAGG
>Location:NODE_28897_length_1748_cov_164.263153	Coordinate:283	Reads:1	Hits:1	Allocated_reads:1	Strand:+
TAACGATGGAAGAGGCATATAAGGT
>Location:NODE_28897_length_1748_cov_164.263153	Coordinate:283	Reads:3	Hits:1	Allocated_reads:3	Strand:+
TAACGATGGAAGAGGCATATAAGGTG
>Location:NODE_28897_length_1748_cov_164.263153	Coordinate:283	Reads:6	Hits:1	Allocated_reads:6	Strand:+
TAACGATGGAAGAGGCATATAAGGTGG
>Location:NODE_28897_length_1748_cov_164.263153	Coordinate:283	Reads:31	Hits:1	Allocated_reads:31	Strand:+
TAACGATGGAAGAGGCATATAAGGTGGT
>Location:NODE_28897_length_1748_cov_164.263153	Coordinate:283	Reads:1	Hits:1	Allocated_reads:1	Strand:+
TAACGATGGAAGAGGCATATAAGGTGGCA
>Location:NODE_28897_length_1748_cov_164.263153	Coordinate:283	Reads:43	Hits:1	Allocated_reads:43	Strand:+
TAACGATGGAAGAGGCATATAAGGTGGTA
>Location:NODE_28897_length_1748_cov_164.263153	Coordinate:283	Reads:2	Hits:1	Allocated_reads:2	Strand:+
TAACGATGGAAGAGGCATATAAGGTGGTAA
>Location:NODE_28897_length_1748_cov_164.263153	Coordinate:315	Reads:1	Hits:1	Allocated_reads:1	Strand:+
GGAATGAAAGTAAATAGGGTACCAGGAT
>Location:NODE_28897_length_1748_cov_164.263153	Coordinate:316	Reads:1	Hits:1	Allocated_reads:1	Strand:+
GAATGAAAGTAAATAGGGTACCAGGAC
>Location:NODE_28897_length_1748_cov_164.263153	Coordinate:329	Reads:1	Hits:1	Allocated_reads:1	Strand:+
TAGGGTACCAGGAATAGATGGATTAACG
>Location:NODE_28897_length_1748_cov_164.263153	Coordinate:332	Reads:1	Hits:1	Allocated_reads:1	Strand:+
GGTACCAGGAATAGATGGATTAACGAAA
>Location:NODE_28897_length_1748_cov_164.263153	Coordinate:335	Reads:1	Hits:1	Allocated_reads:1	Strand:+
ACCAGGAATAGATGGATTAACGAAAGAAT
>Location:NODE_28897_length_1748_cov_164.263153	Coordinate:335	Reads:2	Hits:1	Allocated_reads:2	Strand:+
ACCAGGAATAGATGGATTAACGAAAGAATT
>Location:NODE_28897_length_1748_cov_164.263153	Coordinate:339	Reads:1	Hits:1	Allocated_reads:1	Strand:+
GGAATAGATGGATTAACGAAAGAATT
>Location:NODE_28897_length_1748_cov_164.263153	Coordinate:340	Reads:1	Hits:1	Allocated_reads:1	Strand:+
GAATAGATGGATTAACGAAAGAATTTTTTTT
>Location:NODE_28897_length_1748_cov_164.263153	Coordinate:341	Reads:2	Hits:1	Allocated_reads:2	Strand:+
AATAGATGGATTAACGAAAGAATTT
>Location:NODE_28897_length_1748_cov_164.263153	Coordinate:341	Reads:1	Hits:1	Allocated_reads:1	Strand:+
AATAGATGGATTAACGAAAGAATTTTA
>Location:NODE_28897_length_1748_cov_164.263153	Coordinate:342	Reads:2	Hits:1	Allocated_reads:2	Strand:+
ATAGATGGATTAACGAAAGAATTT
>Location:NODE_28897_length_1748_cov_164.263153	Coordinate:342	Reads:5	Hits:1	Allocated_reads:5	Strand:+
ATAGATGGATTAACGAAAGAATTTT
>Location:NODE_28897_length_1748_cov_164.263153	Coordinate:342	Reads:3	Hits:1	Allocated_reads:3	Strand:+
ATAGATGGATTAACGAAAGAATTTTA
>Location:NODE_28897_length_1748_cov_164.263153	Coordinate:342	Reads:1	Hits:1	Allocated_reads:1	Strand:+
ATAGATGGATTAACGAAAGAATTTTAT
>Location:NODE_28897_length_1748_cov_164.263153	Coordinate:342	Reads:1	Hits:1	Allocated_reads:1	Strand:+
ATAGATGGATTAACGAAAGAATTTTATG
>Location:NODE_28897_length_1748_cov_164.263153	Coordinate:342	Reads:1	Hits:1	Allocated_reads:1	Strand:+
ATAGATGGATTAACGAAAGAATTTTTTT
>Location:NODE_28897_length_1748_cov_164.263153	Coordinate:342	Reads:7	Hits:1	Allocated_reads:7	Strand:+
ATAGATGGATTAACGAAAGAATTTTATGA
>Location:NODE_28897_length_1748_cov_164.263153	Coordinate:342	Reads:1	Hits:1	Allocated_reads:1	Strand:+
ATAGATGGATTAACGAAAGAATTTTATGAG
>Location:NODE_28897_length_1748_cov_164.263153	Coordinate:342	Reads:14	Hits:1	Allocated_reads:14	Strand:+
ATAGATGGATTAACGAAAGAATTTTATGAGG
>Location:NODE_28897_length_1748_cov_164.263153	Coordinate:342	Reads:11	Hits:1	Allocated_reads:11	Strand:+
ATAGATGGATTAACGAAAGAATTTTATGAGGT
>Location:NODE_28897_length_1748_cov_164.263153	Coordinate:342	Reads:1	Hits:1	Allocated_reads:1	Strand:+
ATAGATGGATTAACGAAAGAATTTTATGAGGTT
>Location:NODE_28897_length_1748_cov_164.263153	Coordinate:343	Reads:1	Hits:1	Allocated_reads:1	Strand:+
TAGATGGATTAACGAAAGAATTTTATGAGG
>Location:NODE_28897_length_1748_cov_164.263153	Coordinate:343	Reads:4	Hits:1	Allocated_reads:4	Strand:+
TAGATGGATTAACGAAAGAATTTTATGAGGT
>Location:NODE_28897_length_1748_cov_164.263153	Coordinate:344	Reads:1	Hits:1	Allocated_reads:1	Strand:+
AGATGGATTAACGAAAGAATTTTATGAGGTT
>Location:NODE_28897_length_1748_cov_164.263153	Coordinate:345	Reads:5	Hits:1	Allocated_reads:5	Strand:+
GATGGATTAACGAAAGAATTTTATGAGGT
>Location:NODE_28897_length_1748_cov_164.263153	Coordinate:347	Reads:1	Hits:1	Allocated_reads:1	Strand:+
TGGATTAACGAAAGAATTTTATGAGGTTT
>Location:NODE_28897_length_1748_cov_164.263153	Coordinate:349	Reads:1	Hits:1	Allocated_reads:1	Strand:+
GATTAACGAAAGAATTTTATGAGGTTT
>Location:NODE_28897_length_1748_cov_164.263153	Coordinate:352	Reads:1	Hits:1	Allocated_reads:1	Strand:+
TAACGAAAGAATTTTATGAGGTTTTTT
>Location:NODE_28897_length_1748_cov_164.263153	Coordinate:361	Reads:1	Hits:1	Allocated_reads:1	Strand:+
AATTTTATGAGGTTTTTTGGGGAGTGG
>Location:NODE_28897_length_1748_cov_164.263153	Coordinate:365	Reads:1	Hits:1	Allocated_reads:1	Strand:+
TTATGAGGTTTTTTGGGGAGTGATAGGG
>Location:NODE_28897_length_1748_cov_164.263153	Coordinate:366	Reads:1	Hits:1	Allocated_reads:1	Strand:+
TATGAGGTTTTTTGGGGAGTGATAGGG
>Location:NODE_28897_length_1748_cov_164.263153	Coordinate:366	Reads:1	Hits:1	Allocated_reads:1	Strand:+
TATGAGGTTTTTTGGGGAGTGATAGGGT
>Location:NODE_28897_length_1748_cov_164.263153	Coordinate:366	Reads:1	Hits:1	Allocated_reads:1	Strand:+
TATGAGGTTTTTTGGGGAGTGATAGGGTTA
>Location:NODE_28897_length_1748_cov_164.263153	Coordinate:367	Reads:1	Hits:1	Allocated_reads:1	Strand:+
ATGAGGTTTTTTGGGGAGTGATAGGGT
>Location:NODE_28897_length_1748_cov_164.263153	Coordinate:373	Reads:1	Hits:1	Allocated_reads:1	Strand:-
ACCAAATGTAACCCTATCACTCCCCAAAAAA
>Location:NODE_28897_length_1748_cov_164.263153	Coordinate:374	Reads:2	Hits:1	Allocated_reads:2	Strand:+
TTTTTGGGGAGTGATAGGGTTACATT
>Location:NODE_28897_length_1748_cov_164.263153	Coordinate:385	Reads:1	Hits:1	Allocated_reads:1	Strand:+
TGATAGGGTTACATTTGGTAGAGGTT
>Location:NODE_28897_length_1748_cov_164.263153	Coordinate:388	Reads:1	Hits:1	Allocated_reads:1	Strand:+
TAGGGTTACATTTGGTAGAGGTTTTT
>Location:NODE_28897_length_1748_cov_164.263153	Coordinate:388	Reads:1	Hits:1	Allocated_reads:1	Strand:+
TAGGGTTACATTTGGTAGAGGTTTTTAA
>Location:NODE_28897_length_1748_cov_164.263153	Coordinate:393	Reads:1	Hits:1	Allocated_reads:1	Strand:+
TTACATTTGGTAGAGGTTTTTAAGG
>Location:NODE_28897_length_1748_cov_164.263153	Coordinate:393	Reads:2	Hits:1	Allocated_reads:2	Strand:+
TTACATTTGGTAGAGGTTTTTAAGGA
>Location:NODE_28897_length_1748_cov_164.263153	Coordinate:393	Reads:2	Hits:1	Allocated_reads:2	Strand:+
TTACATTTGGTAGAGGTTTTTAAGGAAA
>Location:NODE_28897_length_1748_cov_164.263153	Coordinate:394	Reads:1	Hits:1	Allocated_reads:1	Strand:+
TACATTTGGTAGAGGTTTTTAAGGAGATA
>Location:NODE_28897_length_1748_cov_164.263153	Coordinate:394	Reads:1	Hits:1	Allocated_reads:1	Strand:+
TACATTTGGTAGAGGTTTTTAAGGAAATAT
>Location:NODE_28897_length_1748_cov_164.263153	Coordinate:398	Reads:1	Hits:1	Allocated_reads:1	Strand:+
TTTGGTAGAGGTTTTTAAGGAAATATTAGAG
>Location:NODE_28897_length_1748_cov_164.263153	Coordinate:400	Reads:2	Hits:1	Allocated_reads:2	Strand:+
TGGTAGAGGTTTTTAAGGAAATAT
>Location:NODE_28897_length_1748_cov_164.263153	Coordinate:400	Reads:2	Hits:1	Allocated_reads:2	Strand:+
TGGTAGAGGTTTTTAAGGAAATATT
>Location:NODE_28897_length_1748_cov_164.263153	Coordinate:400	Reads:2	Hits:1	Allocated_reads:2	Strand:+
TGGTAGAGGTTTTTAAGGAGATATTAGA
>Location:NODE_28897_length_1748_cov_164.263153	Coordinate:400	Reads:5	Hits:1	Allocated_reads:5	Strand:+
TGGTAGAGGTTTTTAAGGAAATATTAGA
>Location:NODE_28897_length_1748_cov_164.263153	Coordinate:400	Reads:1	Hits:1	Allocated_reads:1	Strand:+
TGGTAGAGGTTTTTAAGGAGATATTAGAG
>Location:NODE_28897_length_1748_cov_164.263153	Coordinate:400	Reads:10	Hits:1	Allocated_reads:10	Strand:+
TGGTAGAGGTTTTTAAGGAAATATTAGAG
>Location:NODE_28897_length_1748_cov_164.263153	Coordinate:400	Reads:1	Hits:1	Allocated_reads:1	Strand:+
TGGTAGAGGTTTTTAAGGAAATATTAGAGGG
>Location:NODE_28897_length_1748_cov_164.263153	Coordinate:431	Reads:1	Hits:1	Allocated_reads:1	Strand:+
GGAAGAGATGGCGGAGAGTATGAGGACG
>Location:NODE_28897_length_1748_cov_164.263153	Coordinate:431	Reads:1	Hits:1	Allocated_reads:1	Strand:+
GGAAGAGATGGCGGAGAGTATGAGGACAGT
>Location:NODE_28897_length_1748_cov_164.263153	Coordinate:432	Reads:2	Hits:1	Allocated_reads:2	Strand:+
GAAGAGATGGCGGAGAGTATGAGGAC
>Location:NODE_28897_length_1748_cov_164.263153	Coordinate:434	Reads:1	Hits:1	Allocated_reads:1	Strand:+
AGAGATGGCGGAGAGTATGAGGACGG
>Location:NODE_28897_length_1748_cov_164.263153	Coordinate:435	Reads:1	Hits:1	Allocated_reads:1	Strand:+
GAGATGGCGGAGAGTATGAGGACGGGTG
>Location:NODE_28897_length_1748_cov_164.263153	Coordinate:436	Reads:1	Hits:1	Allocated_reads:1	Strand:+
AGATGGCGGAGAGTATGAGGACAGGTGT
>Location:NODE_28897_length_1748_cov_164.263153	Coordinate:438	Reads:2	Hits:1	Allocated_reads:2	Strand:+
ATGGCGGAGAGTATGAGGACGGGTGTGG
>Location:NODE_28897_length_1748_cov_164.263153	Coordinate:438	Reads:1	Hits:1	Allocated_reads:1	Strand:+
ATGGCGGAGAGTATGAGGACGGGTGTGGT
>Location:NODE_28897_length_1748_cov_164.263153	Coordinate:439	Reads:1	Hits:1	Allocated_reads:1	Strand:+
TGGCGGAGAGTATGAGGACGGGTGG
>Location:NODE_28897_length_1748_cov_164.263153	Coordinate:440	Reads:1	Hits:1	Allocated_reads:1	Strand:+
GGCGGAGAGTATGAGGACGGGTGTGG
>Location:NODE_28897_length_1748_cov_164.263153	Coordinate:441	Reads:2	Hits:1	Allocated_reads:2	Strand:+
GCGGAGAGTATGAGGACGGGTGTGG
>Location:NODE_28897_length_1748_cov_164.263153	Coordinate:443	Reads:1	Hits:1	Allocated_reads:1	Strand:+
GGAGAGTATGAGGACGGGTGTGGTTTCGT
>Location:NODE_28897_length_1748_cov_164.263153	Coordinate:451	Reads:1	Hits:1	Allocated_reads:1	Strand:-
AATAACGAAACCACACCCGTCCTCA
>Location:NODE_28897_length_1748_cov_164.263153	Coordinate:466	Reads:3	Hits:1	Allocated_reads:3	Strand:+
TTTCGTTATTATTTAAGAAAGGGAAT
>Location:NODE_28897_length_1748_cov_164.263153	Coordinate:466	Reads:1	Hits:1	Allocated_reads:1	Strand:+
TTTCGTTATTATTTAAGAAAGGGAATC
>Location:NODE_28897_length_1748_cov_164.263153	Coordinate:466	Reads:28	Hits:1	Allocated_reads:28	Strand:+
TTTCGTTATTATTTAAGAAAGGGAATCCT
>Location:NODE_28897_length_1748_cov_164.263153	Coordinate:466	Reads:3	Hits:1	Allocated_reads:3	Strand:+
TTTCGTTATTATTTAAGAAAGGGAATCCTCAT
>Location:NODE_28897_length_1748_cov_164.263153	Coordinate:466	Reads:1	Hits:1	Allocated_reads:1	Strand:+
TTTCGTTATTATTTAAGAAAGGGAATCCTCATT
>Location:NODE_28897_length_1748_cov_164.263153	Coordinate:476	Reads:1	Hits:1	Allocated_reads:1	Strand:-
TATCGAGTAAATGAGGATTCCCTTTCTTAAAT
>Location:NODE_28897_length_1748_cov_164.263153	Coordinate:477	Reads:2	Hits:1	Allocated_reads:2	Strand:-
TATCGAGTAAATGAGGATTCCCTTTCTTAAA
>Location:NODE_28897_length_1748_cov_164.263153	Coordinate:477	Reads:1	Hits:1	Allocated_reads:1	Strand:-
TCGAGTAAATGAGGATTCCCTTTCTTAAA
>Location:NODE_28897_length_1748_cov_164.263153	Coordinate:479	Reads:2	Hits:1	Allocated_reads:2	Strand:-
ATCGAGTAAATGAGGATTCCCTTTCTTA
>Location:NODE_28897_length_1748_cov_164.263153	Coordinate:479	Reads:71	Hits:1	Allocated_reads:71	Strand:-
TATCGAGTAAATGAGGATTCCCTTTCTTA
>Location:NODE_28897_length_1748_cov_164.263153	Coordinate:479	Reads:1	Hits:1	Allocated_reads:1	Strand:-
TCGAGTAAATGAGGATTCCCTTTCTTA
>Location:NODE_28897_length_1748_cov_164.263153	Coordinate:479	Reads:1	Hits:1	Allocated_reads:1	Strand:-
TTATCGAGTAAATGAGGATTCCCTTTCTTA
>Location:NODE_28897_length_1748_cov_164.263153	Coordinate:480	Reads:1	Hits:1	Allocated_reads:1	Strand:-
ATCGAGTAAATGAGGATTCCCTTTCTT
>Location:NODE_28897_length_1748_cov_164.263153	Coordinate:480	Reads:6	Hits:1	Allocated_reads:6	Strand:-
TATCGAGTAAATGAGGATTCCCTTTCTT
>Location:NODE_28897_length_1748_cov_164.263153	Coordinate:481	Reads:18	Hits:1	Allocated_reads:18	Strand:-
TATCGAGTAAATGAGGATTCCCTTTCT
>Location:NODE_28897_length_1748_cov_164.263153	Coordinate:482	Reads:3	Hits:1	Allocated_reads:3	Strand:-
TATCGAGTAAATGAGGATTCCCTTTC
>Location:NODE_28897_length_1748_cov_164.263153	Coordinate:483	Reads:8	Hits:1	Allocated_reads:8	Strand:-
TATCGAGTAAATGAGGATTCCCTTT
>Location:NODE_28897_length_1748_cov_164.263153	Coordinate:483	Reads:1	Hits:1	Allocated_reads:1	Strand:-
TTATCGAGTAAATGAGGATTCCCTTT
>Location:NODE_28897_length_1748_cov_164.263153	Coordinate:484	Reads:1	Hits:1	Allocated_reads:1	Strand:+
AAGGGAATCCTCATTTACTCGATAACT
>Location:NODE_28897_length_1748_cov_164.263153	Coordinate:491	Reads:1	Hits:1	Allocated_reads:1	Strand:+
TCCTCATTTACTCGATAACTATAGACCTC
>Location:NODE_28897_length_1748_cov_164.263153	Coordinate:491	Reads:1	Hits:1	Allocated_reads:1	Strand:+
TCCTCATTTACTCGATAACTATAGACCTCT
>Location:NODE_28897_length_1748_cov_164.263153	Coordinate:494	Reads:1	Hits:1	Allocated_reads:1	Strand:+
TCATTTACTCGATAACTATAGACCTCTCA
>Location:NODE_28897_length_1748_cov_164.263153	Coordinate:496	Reads:1	Hits:1	Allocated_reads:1	Strand:+
ATTTACTCGATAACTATAGACCTCTCA
>Location:NODE_28897_length_1748_cov_164.263153	Coordinate:496	Reads:2	Hits:1	Allocated_reads:2	Strand:+
ATTTACTCGATAACTATAGACCTCTCACT
>Location:NODE_28897_length_1748_cov_164.263153	Coordinate:496	Reads:1	Hits:1	Allocated_reads:1	Strand:+
ATTTACTCGATAACTATAGACCTCTCACTA
>Location:NODE_28897_length_1748_cov_164.263153	Coordinate:497	Reads:1	Hits:1	Allocated_reads:1	Strand:+
TTTACTCGATAACTATAGACCTCTCA
>Location:NODE_28897_length_1748_cov_164.263153	Coordinate:497	Reads:1	Hits:1	Allocated_reads:1	Strand:+
TTTACTCGATAACTATAGACCTCTTA
>Location:NODE_28897_length_1748_cov_164.263153	Coordinate:497	Reads:2	Hits:1	Allocated_reads:2	Strand:+
TTTACTCGATAACTATAGACCTCTCACT
>Location:NODE_28897_length_1748_cov_164.263153	Coordinate:497	Reads:24	Hits:1	Allocated_reads:24	Strand:+
TTTACTCGATAACTATAGACCTCTCACTA
>Location:NODE_28897_length_1748_cov_164.263153	Coordinate:497	Reads:2	Hits:1	Allocated_reads:2	Strand:+
TTTACTCGATAACTATAGACCTCTCACTAT
>Location:NODE_28897_length_1748_cov_164.263153	Coordinate:497	Reads:1	Hits:1	Allocated_reads:1	Strand:+
TTTACTCGATAACTATAGACCTCTCACTATG
>Location:NODE_28897_length_1748_cov_164.263153	Coordinate:498	Reads:2	Hits:1	Allocated_reads:2	Strand:+
TTACTCGATAACTATAGACCTCTC
>Location:NODE_28897_length_1748_cov_164.263153	Coordinate:498	Reads:1	Hits:1	Allocated_reads:1	Strand:+
TTACTCGATAACTATAGACCTCTCA
>Location:NODE_28897_length_1748_cov_164.263153	Coordinate:498	Reads:1	Hits:1	Allocated_reads:1	Strand:+
TTACTCGATAACTATAGACCTCCCAC
>Location:NODE_28897_length_1748_cov_164.263153	Coordinate:498	Reads:9	Hits:1	Allocated_reads:9	Strand:+
TTACTCGATAACTATAGACCTCTCAC
>Location:NODE_28897_length_1748_cov_164.263153	Coordinate:498	Reads:35	Hits:1	Allocated_reads:35	Strand:+
TTACTCGATAACTATAGACCTCTCACT
>Location:NODE_28897_length_1748_cov_164.263153	Coordinate:498	Reads:1	Hits:1	Allocated_reads:1	Strand:+
TTACTCGATAACTATAGACCTCTCACTG
>Location:NODE_28897_length_1748_cov_164.263153	Coordinate:498	Reads:2	Hits:1	Allocated_reads:2	Strand:+
TTACTCGATAACTATAGACCTCTAACTA
>Location:NODE_28897_length_1748_cov_164.263153	Coordinate:498	Reads:235	Hits:1	Allocated_reads:235	Strand:+
TTACTCGATAACTATAGACCTCTCACTA
>Location:NODE_28897_length_1748_cov_164.263153	Coordinate:498	Reads:1	Hits:1	Allocated_reads:1	Strand:+
TTACTCGATAACTATAGACCTCTCAATTT
>Location:NODE_28897_length_1748_cov_164.263153	Coordinate:498	Reads:1	Hits:1	Allocated_reads:1	Strand:+
TTACTCGATAACTATAGACCTCTCACTAC
>Location:NODE_28897_length_1748_cov_164.263153	Coordinate:498	Reads:5	Hits:1	Allocated_reads:5	Strand:+
TTACTCGATAACTATAGACCTCTCACTAT
>Location:NODE_28897_length_1748_cov_164.263153	Coordinate:498	Reads:9	Hits:1	Allocated_reads:9	Strand:+
TTACTCGATAACTATAGACCTCTCACTATG
>Location:NODE_28897_length_1748_cov_164.263153	Coordinate:498	Reads:25	Hits:1	Allocated_reads:25	Strand:+
TTACTCGATAACTATAGACCTCTCACTATGT
>Location:NODE_28897_length_1748_cov_164.263153	Coordinate:498	Reads:1	Hits:1	Allocated_reads:1	Strand:+
TTACTCGATAACTATAGACCTCTCACTATGTT
>Location:NODE_28897_length_1748_cov_164.263153	Coordinate:499	Reads:1	Hits:1	Allocated_reads:1	Strand:+
TACTCGATAACTATAGACCTCTCA
>Location:NODE_28897_length_1748_cov_164.263153	Coordinate:499	Reads:33	Hits:1	Allocated_reads:33	Strand:+
TACTCGATAACTATAGACCTCTCACTA
>Location:NODE_28897_length_1748_cov_164.263153	Coordinate:499	Reads:3	Hits:1	Allocated_reads:3	Strand:+
TACTCGATAACTATAGACCTCTCACTAT
>Location:NODE_28897_length_1748_cov_164.263153	Coordinate:499	Reads:21	Hits:1	Allocated_reads:21	Strand:+
TACTCGATAACTATAGACCTCTCACTATGT
>Location:NODE_28897_length_1748_cov_164.263153	Coordinate:500	Reads:1	Hits:1	Allocated_reads:1	Strand:+
ACTCGATAACTATAGACCTCTCACTATGT
>Location:NODE_28897_length_1748_cov_164.263153	Coordinate:508	Reads:1	Hits:1	Allocated_reads:1	Strand:-
ACACATAACATAGTGAGAGGTCTATAGT
>Location:NODE_28897_length_1748_cov_164.263153	Coordinate:526	Reads:2	Hits:1	Allocated_reads:2	Strand:+
TGTTATGTGTAGATTATAAGATTT
>Location:NODE_28897_length_1748_cov_164.263153	Coordinate:526	Reads:1	Hits:1	Allocated_reads:1	Strand:+
TGTTATGTGTAGATTATAAGATTTT
>Location:NODE_28897_length_1748_cov_164.263153	Coordinate:526	Reads:2	Hits:1	Allocated_reads:2	Strand:+
TGTTATGTGTAGATTATAAGATTTTAA
>Location:NODE_28897_length_1748_cov_164.263153	Coordinate:526	Reads:5	Hits:1	Allocated_reads:5	Strand:+
TGTTATGTGTAGATTATAAGATTTTAAG
>Location:NODE_28897_length_1748_cov_164.263153	Coordinate:526	Reads:5	Hits:1	Allocated_reads:5	Strand:+
TGTTATGTGTAGATTATAAGATTTTAAGT
>Location:NODE_28897_length_1748_cov_164.263153	Coordinate:526	Reads:1	Hits:1	Allocated_reads:1	Strand:+
TGTTATGTGTAGATTATAAGATTTTAAGTAAGA
>Location:NODE_28897_length_1748_cov_164.263153	Coordinate:528	Reads:1	Hits:1	Allocated_reads:1	Strand:+
TTATGTGTAGATTATAAGATTTTAAGTA
>Location:NODE_28897_length_1748_cov_164.263153	Coordinate:529	Reads:1	Hits:1	Allocated_reads:1	Strand:+
TATGTGTAGATTATAAGATTTTAAGT
>Location:NODE_28897_length_1748_cov_164.263153	Coordinate:529	Reads:1	Hits:1	Allocated_reads:1	Strand:+
TATGTGTAGATTATAAGATTTTAAGTAAGA
>Location:NODE_28897_length_1748_cov_164.263153	Coordinate:531	Reads:1	Hits:1	Allocated_reads:1	Strand:+
TGTGTAGATTATAAGATTTTAAGTAAGA
>Location:NODE_28897_length_1748_cov_164.263153	Coordinate:531	Reads:1	Hits:1	Allocated_reads:1	Strand:+
TGTGTAGATTATAAGATTTTAAGTAAGAT
>Location:NODE_28897_length_1748_cov_164.263153	Coordinate:532	Reads:1	Hits:1	Allocated_reads:1	Strand:+
GTGTAGATTATAAGATTTTAAGTAAGA
>Location:NODE_28897_length_1748_cov_164.263153	Coordinate:532	Reads:1	Hits:1	Allocated_reads:1	Strand:+
GTGTAGATTATAAGATTTTAAGTAAGAT
>Location:NODE_28897_length_1748_cov_164.263153	Coordinate:545	Reads:2	Hits:1	Allocated_reads:2	Strand:-
TCTATTAGCAATTATCTTACTTAAAATC
>Location:NODE_28897_length_1748_cov_164.263153	Coordinate:551	Reads:1	Hits:1	Allocated_reads:1	Strand:+
AAGTAAGATAATTGCTAATAGATTGGTAGG
>Location:NODE_28897_length_1748_cov_164.263153	Coordinate:551	Reads:2	Hits:1	Allocated_reads:2	Strand:-
TACCAATCTATTAGCAATTATCTTACTT
>Location:NODE_28897_length_1748_cov_164.263153	Coordinate:552	Reads:1	Hits:1	Allocated_reads:1	Strand:-
TACCAATCTATTAGCAATTATCTTACT
>Location:NODE_28897_length_1748_cov_164.263153	Coordinate:554	Reads:1	Hits:1	Allocated_reads:1	Strand:+
TAAGATAATTGCTAATAGATTGGTAGG
>Location:NODE_28897_length_1748_cov_164.263153	Coordinate:554	Reads:1	Hits:1	Allocated_reads:1	Strand:+
TAAGATAATTGCTAATAGATTGGTAGGGG
>Location:NODE_28897_length_1748_cov_164.263153	Coordinate:559	Reads:1	Hits:1	Allocated_reads:1	Strand:+
TAATTGCTAATAGATTGGTAGGGGT
>Location:NODE_28897_length_1748_cov_164.263153	Coordinate:562	Reads:1	Hits:1	Allocated_reads:1	Strand:+
TTGCTAATAGATTGGTAGGGGTAATGTC
>Location:NODE_28897_length_1748_cov_164.263153	Coordinate:563	Reads:1	Hits:1	Allocated_reads:1	Strand:+
TGCTAATAGATTGGTAGGGGTATT
>Location:NODE_28897_length_1748_cov_164.263153	Coordinate:563	Reads:1	Hits:1	Allocated_reads:1	Strand:+
TGCTAATAGATTGGTAGGGGTAATGT
>Location:NODE_28897_length_1748_cov_164.263153	Coordinate:563	Reads:2	Hits:1	Allocated_reads:2	Strand:+
TGCTAATAGATTGGTAGGGGTAATGTCG
>Location:NODE_28897_length_1748_cov_164.263153	Coordinate:563	Reads:1	Hits:1	Allocated_reads:1	Strand:+
TGCTAATAGATTGGTAGGGGTATTGTCGGA
>Location:NODE_28897_length_1748_cov_164.263153	Coordinate:564	Reads:1	Hits:1	Allocated_reads:1	Strand:+
GCTAATAGATTGGTAGGGGTAATGTC
>Location:NODE_28897_length_1748_cov_164.263153	Coordinate:564	Reads:1	Hits:1	Allocated_reads:1	Strand:-
TATCCGACATTACCCCTACCAATCTATTAGC
>Location:NODE_28897_length_1748_cov_164.263153	Coordinate:566	Reads:1	Hits:1	Allocated_reads:1	Strand:+
TAATAGATTGGTAGGGGTAATGTCGG
>Location:NODE_28897_length_1748_cov_164.263153	Coordinate:566	Reads:1	Hits:1	Allocated_reads:1	Strand:+
TAATAGATTGGTAGGGGTAATGTCGGA
>Location:NODE_28897_length_1748_cov_164.263153	Coordinate:566	Reads:2	Hits:1	Allocated_reads:2	Strand:+
TAATAGATTGGTAGGGGTAATGTCGGAT
>Location:NODE_28897_length_1748_cov_164.263153	Coordinate:566	Reads:3	Hits:1	Allocated_reads:3	Strand:+
TAATAGATTGGTAGGGGTAATGTCGGATA
>Location:NODE_28897_length_1748_cov_164.263153	Coordinate:566	Reads:1	Hits:1	Allocated_reads:1	Strand:+
TAATAGATTGGTAGGGGTAATGTCGGATAT
>Location:NODE_28897_length_1748_cov_164.263153	Coordinate:568	Reads:1	Hits:1	Allocated_reads:1	Strand:-
TATATCCGACATTACCCCTACCAATCTAT
>Location:NODE_28897_length_1748_cov_164.263153	Coordinate:569	Reads:1	Hits:1	Allocated_reads:1	Strand:+
TAGATTGGTAGGGGTAATGTCGGATA
>Location:NODE_28897_length_1748_cov_164.263153	Coordinate:569	Reads:1	Hits:1	Allocated_reads:1	Strand:+
TAGATTGGTAGGGGTAATGTCGGATAT
>Location:NODE_28897_length_1748_cov_164.263153	Coordinate:569	Reads:1	Hits:1	Allocated_reads:1	Strand:+
TAGATTGGTAGGGGTAATGTCGGATATAG
>Location:NODE_28897_length_1748_cov_164.263153	Coordinate:569	Reads:1	Hits:1	Allocated_reads:1	Strand:+
TAGATTGGTAGGGGTAATGTTGGATATAGT
>Location:NODE_28897_length_1748_cov_164.263153	Coordinate:569	Reads:3	Hits:1	Allocated_reads:3	Strand:+
TAGATTGGTAGGGGTAATGTCGGATATAGT
>Location:NODE_28897_length_1748_cov_164.263153	Coordinate:571	Reads:1	Hits:1	Allocated_reads:1	Strand:-
ATATCCGACATTACCCCTACCAATC
>Location:NODE_28897_length_1748_cov_164.263153	Coordinate:580	Reads:2	Hits:1	Allocated_reads:2	Strand:+
GGGTAATGTCGGATATAGTGGGAAGT
>Location:NODE_28897_length_1748_cov_164.263153	Coordinate:584	Reads:2	Hits:1	Allocated_reads:2	Strand:+
AATGTCGGATATAGTGGGAAGTGACCAAACGTG
>Location:NODE_28897_length_1748_cov_164.263153	Coordinate:588	Reads:1	Hits:1	Allocated_reads:1	Strand:+
TCGGATATAGTGGGAAGTGACCAAAC
>Location:NODE_28897_length_1748_cov_164.263153	Coordinate:588	Reads:1	Hits:1	Allocated_reads:1	Strand:+
TCGGATATAGTGGGAAGTGACCAAACG
>Location:NODE_28897_length_1748_cov_164.263153	Coordinate:593	Reads:3	Hits:1	Allocated_reads:3	Strand:+
TATAGTGGGAAGTGACCAAACGTGTGGGGT
>Location:NODE_28897_length_1748_cov_164.263153	Coordinate:601	Reads:1	Hits:1	Allocated_reads:1	Strand:+
GAAGTGACCAAACGTGTGGGGTGAAGGG
>Location:NODE_28897_length_1748_cov_164.263153	Coordinate:602	Reads:3	Hits:1	Allocated_reads:3	Strand:+
AAGTGACCAAACGTGTGGGGTGAAGG
>Location:NODE_28897_length_1748_cov_164.263153	Coordinate:603	Reads:1	Hits:1	Allocated_reads:1	Strand:+
AGTGACCAAACGTGTGGGGTGAAGG
>Location:NODE_28897_length_1748_cov_164.263153	Coordinate:603	Reads:2	Hits:1	Allocated_reads:2	Strand:+
AGTGACCAAACGTGTGGGGTGAAGGGGA
>Location:NODE_28897_length_1748_cov_164.263153	Coordinate:605	Reads:3	Hits:1	Allocated_reads:3	Strand:+
TGACCAAACGTGTGGGGTGAAGGG
>Location:NODE_28897_length_1748_cov_164.263153	Coordinate:605	Reads:1	Hits:1	Allocated_reads:1	Strand:+
TGACCAAACGTGTGGGGTGAAGGGGAGA
>Location:NODE_28897_length_1748_cov_164.263153	Coordinate:615	Reads:1	Hits:1	Allocated_reads:1	Strand:-
TGATATTTGTCTCCCCTTCACCCCACA
>Location:NODE_28897_length_1748_cov_164.263153	Coordinate:619	Reads:1	Hits:1	Allocated_reads:1	Strand:-
TTCCATGATATTTGTCTCCCCTTCACCC
>Location:NODE_28897_length_1748_cov_164.263153	Coordinate:620	Reads:1	Hits:1	Allocated_reads:1	Strand:-
TGTTCCATGATATTTGTCTCCCCTTCACC
>Location:NODE_28897_length_1748_cov_164.263153	Coordinate:620	Reads:1	Hits:1	Allocated_reads:1	Strand:-
TTCCATGATATTTGTCTCCCCTTCACC
>Location:NODE_28897_length_1748_cov_164.263153	Coordinate:622	Reads:1	Hits:1	Allocated_reads:1	Strand:-
TATGTTCCATGATATTTGTCTCCCCTTCA
>Location:NODE_28897_length_1748_cov_164.263153	Coordinate:622	Reads:3	Hits:1	Allocated_reads:3	Strand:-
TGTTCCATGATATTTGTCTCCCCTTCA
>Location:NODE_28897_length_1748_cov_164.263153	Coordinate:627	Reads:1	Hits:1	Allocated_reads:1	Strand:+
GGGAGACAAATATCATGGAACATACAAT
>Location:NODE_28897_length_1748_cov_164.263153	Coordinate:627	Reads:1	Hits:1	Allocated_reads:1	Strand:+
GGGAGACAAATATCATGGAACATACAATT
>Location:NODE_28897_length_1748_cov_164.263153	Coordinate:629	Reads:2	Hits:1	Allocated_reads:2	Strand:+
GAGACAAATATCATGGAACATACAATTACA
>Location:NODE_28897_length_1748_cov_164.263153	Coordinate:631	Reads:1	Hits:1	Allocated_reads:1	Strand:+
GACAAATATCATGGAACATACAATTACA
>Location:NODE_28897_length_1748_cov_164.263153	Coordinate:632	Reads:1	Hits:1	Allocated_reads:1	Strand:+
ACAAATATCATGGAACATACAATTACA
>Location:NODE_28897_length_1748_cov_164.263153	Coordinate:639	Reads:1	Hits:1	Allocated_reads:1	Strand:+
TCATGGAACATACAATTACATAGAGATA
>Location:NODE_28897_length_1748_cov_164.263153	Coordinate:639	Reads:1	Hits:1	Allocated_reads:1	Strand:+
TCATGGAACATACAATTACATAGAGATATA
>Location:NODE_28897_length_1748_cov_164.263153	Coordinate:647	Reads:1	Hits:1	Allocated_reads:1	Strand:-
GAAAGTATATCTCTATGTAATTGTATG
>Location:NODE_28897_length_1748_cov_164.263153	Coordinate:657	Reads:2	Hits:1	Allocated_reads:2	Strand:+
CATAGAGATATACTTTCATATGTAAAG
>Location:NODE_28897_length_1748_cov_164.263153	Coordinate:671	Reads:1	Hits:1	Allocated_reads:1	Strand:+
TTCATATGTAAAGGATAGAAAAATGGCG
>Location:NODE_28897_length_1748_cov_164.263153	Coordinate:672	Reads:1	Hits:1	Allocated_reads:1	Strand:+
TCATATGTAAAGGATAGAAAAATGGC
>Location:NODE_28897_length_1748_cov_164.263153	Coordinate:672	Reads:3	Hits:1	Allocated_reads:3	Strand:+
TCATATGTAAAGGATAGAAAAATGGCGGC
>Location:NODE_28897_length_1748_cov_164.263153	Coordinate:672	Reads:3	Hits:1	Allocated_reads:3	Strand:+
TCATATGTAAAGGATAGAAAAATGGCGGCA
>Location:NODE_28897_length_1748_cov_164.263153	Coordinate:681	Reads:2	Hits:1	Allocated_reads:2	Strand:-
TTACACAAATTGCCGCCATTTTTCTATCCCT
>Location:NODE_28897_length_1748_cov_164.263153	Coordinate:683	Reads:2	Hits:1	Allocated_reads:2	Strand:-
TTACACAAATTGCCGCCATTTTTCTATCC
>Location:NODE_28897_length_1748_cov_164.263153	Coordinate:684	Reads:1	Hits:1	Allocated_reads:1	Strand:-
TTACACAAATTGCCGCCATTTTTCTATC
>Location:NODE_28897_length_1748_cov_164.263153	Coordinate:702	Reads:2	Hits:1	Allocated_reads:2	Strand:+
ATTTGTGTAAGTTTAGACCAACAAAAGGCC
>Location:NODE_28897_length_1748_cov_164.263153	Coordinate:713	Reads:1	Hits:1	Allocated_reads:1	Strand:-
ATCTACCCTATCAAAGGCCTTTTGTTGGTCTATT
>Location:NODE_28897_length_1748_cov_164.263153	Coordinate:715	Reads:1	Hits:1	Allocated_reads:1	Strand:-
TCTACCCTATCAAAGGCCTTTTGTTGGTCTA
>Location:NODE_28897_length_1748_cov_164.263153	Coordinate:716	Reads:1	Hits:1	Allocated_reads:1	Strand:-
CTACCCTATCAAAGGCCTTTTGTTGGTCT
>Location:NODE_28897_length_1748_cov_164.263153	Coordinate:717	Reads:4	Hits:1	Allocated_reads:4	Strand:-
ATCTACCCTATCAAAGGCCTTTTGTTGGTC
>Location:NODE_28897_length_1748_cov_164.263153	Coordinate:717	Reads:1	Hits:1	Allocated_reads:1	Strand:-
CTACCCTATCAAAGGCCTTTTGTTGGTC
>Location:NODE_28897_length_1748_cov_164.263153	Coordinate:717	Reads:1	Hits:1	Allocated_reads:1	Strand:-
TCTACCCTATCAAAGGCCTTTTGTTGGTC
>Location:NODE_28897_length_1748_cov_164.263153	Coordinate:725	Reads:1	Hits:1	Allocated_reads:1	Strand:-
TTTCGTAATCTACCCTATCAAAGGCCTTT
>Location:NODE_28897_length_1748_cov_164.263153	Coordinate:728	Reads:1	Hits:1	Allocated_reads:1	Strand:-
TTCGTAATCTACCCTATCAAAGGCC
>Location:NODE_28897_length_1748_cov_164.263153	Coordinate:734	Reads:1	Hits:1	Allocated_reads:1	Strand:+
TGATAGGGTAGATTACGAAATTTTG
>Location:NODE_28897_length_1748_cov_164.263153	Coordinate:734	Reads:1	Hits:1	Allocated_reads:1	Strand:+
TGATAGGGTAGATTACGAAACTTTGTGG
>Location:NODE_28897_length_1748_cov_164.263153	Coordinate:737	Reads:2	Hits:1	Allocated_reads:2	Strand:+
TAGGGTAGATTACGAAATTTTGTGGGAGG
>Location:NODE_28897_length_1748_cov_164.263153	Coordinate:737	Reads:2	Hits:1	Allocated_reads:2	Strand:+
TAGGGTAGATTACGAAATTTTGTGGGAGGT
>Location:NODE_28897_length_1748_cov_164.263153	Coordinate:747	Reads:1	Hits:1	Allocated_reads:1	Strand:+
TACGAAATTTTGTGGGAGGTAATGACTA
>Location:NODE_28897_length_1748_cov_164.263153	Coordinate:747	Reads:1	Hits:1	Allocated_reads:1	Strand:-
TTAGTCATTACCTCCCACAAAGTTTCGTA
>Location:NODE_28897_length_1748_cov_164.263153	Coordinate:752	Reads:1	Hits:1	Allocated_reads:1	Strand:-
TATTAGTCATTACCTCCCACAAAATT
>Location:NODE_28897_length_1748_cov_164.263153	Coordinate:766	Reads:1	Hits:1	Allocated_reads:1	Strand:+
TAATGACTAATATGGGCTTGGGAAAT
>Location:NODE_28897_length_1748_cov_164.263153	Coordinate:766	Reads:1	Hits:1	Allocated_reads:1	Strand:+
TAATGACTAATATGGGCTTGGGAAAAG
>Location:NODE_28897_length_1748_cov_164.263153	Coordinate:766	Reads:3	Hits:1	Allocated_reads:3	Strand:+
TAATGACTAATATGGGCTTGGGAAAAC
>Location:NODE_28897_length_1748_cov_164.263153	Coordinate:766	Reads:2	Hits:1	Allocated_reads:2	Strand:+
TAATGACTAATATGGGCTTGGGAAAACA
>Location:NODE_28897_length_1748_cov_164.263153	Coordinate:766	Reads:1	Hits:1	Allocated_reads:1	Strand:+
TAATGACTAATATGGGCTTGGGAAAACAATT
>Location:NODE_28897_length_1748_cov_164.263153	Coordinate:767	Reads:1	Hits:1	Allocated_reads:1	Strand:+
AATGACTAATATGGGCTTGGGAAAACAATT
>Location:NODE_28897_length_1748_cov_164.263153	Coordinate:778	Reads:1	Hits:1	Allocated_reads:1	Strand:+
TGGGCTTGGGAAAACAATTTATAAGGT
>Location:NODE_28897_length_1748_cov_164.263153	Coordinate:804	Reads:3	Hits:1	Allocated_reads:3	Strand:-
ATATATCTCTTTATAAAGGATCCTCACCCA
>Location:NODE_28897_length_1748_cov_164.263153	Coordinate:808	Reads:1	Hits:1	Allocated_reads:1	Strand:+
TGAGGATCCTTTATAAAGAGATATA
>Location:NODE_28897_length_1748_cov_164.263153	Coordinate:824	Reads:1	Hits:1	Allocated_reads:1	Strand:+
AGAGATATATTCAAAAATTAAATTGAA
>Location:NODE_28897_length_1748_cov_164.263153	Coordinate:824	Reads:6	Hits:1	Allocated_reads:6	Strand:+
AGAGATATATTCAAAAATTAAATTGAAC
>Location:NODE_28897_length_1748_cov_164.263153	Coordinate:824	Reads:2	Hits:1	Allocated_reads:2	Strand:+
AGAGATATATTCAAAAATTAAATTGAACG
>Location:NODE_28897_length_1748_cov_164.263153	Coordinate:837	Reads:1	Hits:1	Allocated_reads:1	Strand:-
TCCGTGAGGAACCCGTTCAATTTAATTTT
>Location:NODE_28897_length_1748_cov_164.263153	Coordinate:851	Reads:1	Hits:1	Allocated_reads:1	Strand:+
CGGGTTCCTCACGGAAAAAGTTTATCA
>Location:NODE_28897_length_1748_cov_164.263153	Coordinate:852	Reads:1	Hits:1	Allocated_reads:1	Strand:-
TCGCTTGATAAACTTTTTCCGTGAGGAACCC
>Location:NODE_28897_length_1748_cov_164.263153	Coordinate:853	Reads:3	Hits:1	Allocated_reads:3	Strand:-
TCGCTTGATAAACTTTTTCCGTGAGGAACC
>Location:NODE_28897_length_1748_cov_164.263153	Coordinate:854	Reads:2	Hits:1	Allocated_reads:2	Strand:-
TCGCTTGATAAACTTTTTCCGTGAGGAAA
>Location:NODE_28897_length_1748_cov_164.263153	Coordinate:855	Reads:1	Hits:1	Allocated_reads:1	Strand:-
TCGCTTGATAAACTTTTTCCGTGAGGAA
>Location:NODE_28897_length_1748_cov_164.263153	Coordinate:856	Reads:1	Hits:1	Allocated_reads:1	Strand:-
TCGCTTGATAAACTTTTTCCGTGAGGA
>Location:NODE_28897_length_1748_cov_164.263153	Coordinate:860	Reads:1	Hits:1	Allocated_reads:1	Strand:+
CACGGAAAAAGTTTATCAAGCGAGGGGA
>Location:NODE_28897_length_1748_cov_164.263153	Coordinate:861	Reads:1	Hits:1	Allocated_reads:1	Strand:-
TCAATCCCCTCGCTTGATAAACTTTTTCCGT
>Location:NODE_28897_length_1748_cov_164.263153	Coordinate:871	Reads:1	Hits:1	Allocated_reads:1	Strand:+
TTTATCAAGCGAGGGGATTGAGACAAGGG
>Location:NODE_28897_length_1748_cov_164.263153	Coordinate:873	Reads:1	Hits:1	Allocated_reads:1	Strand:+
TATCAAGCGAGGGGATTGAGACAAGG
>Location:NODE_28897_length_1748_cov_164.263153	Coordinate:873	Reads:8	Hits:1	Allocated_reads:8	Strand:+
TATCAAGCGAGGGGATTGAGACAAGGG
>Location:NODE_28897_length_1748_cov_164.263153	Coordinate:873	Reads:1	Hits:1	Allocated_reads:1	Strand:+
TATCAAGCGAGGGGATTGAGACAAGGGT
>Location:NODE_28897_length_1748_cov_164.263153	Coordinate:876	Reads:1	Hits:1	Allocated_reads:1	Strand:+
CAAGCGAGGGGATTGAGACAAGGGTGCC
>Location:NODE_28897_length_1748_cov_164.263153	Coordinate:884	Reads:1	Hits:1	Allocated_reads:1	Strand:-
CCGATAACGGGCACCCTTGTCTCAATCCC
>Location:NODE_28897_length_1748_cov_164.263153	Coordinate:885	Reads:1	Hits:1	Allocated_reads:1	Strand:-
CGATAACGGGCACCCTTGTCTCAATCC
>Location:NODE_28897_length_1748_cov_164.263153	Coordinate:890	Reads:1	Hits:1	Allocated_reads:1	Strand:+
GAGACAAGGGTGCCCGTTATCGGTGGTA
>Location:NODE_28897_length_1748_cov_164.263153	Coordinate:891	Reads:1	Hits:1	Allocated_reads:1	Strand:-
ACCACCGATAACGGGCACCCTTGTCT
>Location:NODE_28897_length_1748_cov_164.263153	Coordinate:900	Reads:2	Hits:1	Allocated_reads:2	Strand:+
TGCCCGTTATCGGTGGTACTCTATGTATTATA
>Location:NODE_28897_length_1748_cov_164.263153	Coordinate:901	Reads:1	Hits:1	Allocated_reads:1	Strand:+
GCCCGTTATCGGTGGTACTCTATGTATT
>Location:NODE_28897_length_1748_cov_164.263153	Coordinate:901	Reads:1	Hits:1	Allocated_reads:1	Strand:+
GCCCGTTATCGGTGGTACTCTATGTATTATA
>Location:NODE_28897_length_1748_cov_164.263153	Coordinate:906	Reads:1	Hits:1	Allocated_reads:1	Strand:+
TTATCGGTGGTACTCTATGTATTATA
>Location:NODE_28897_length_1748_cov_164.263153	Coordinate:906	Reads:1	Hits:1	Allocated_reads:1	Strand:+
TTATCGGTGGTACTCTATGTATTATATGTT
>Location:NODE_28897_length_1748_cov_164.263153	Coordinate:917	Reads:1	Hits:1	Allocated_reads:1	Strand:-
TGGTTCAACATATAATACATAGAGT
>Location:NODE_28897_length_1748_cov_164.263153	Coordinate:922	Reads:1	Hits:1	Allocated_reads:1	Strand:-
ACAAGCCAATGGTTCAACATATAATACAT
>Location:NODE_28897_length_1748_cov_164.263153	Coordinate:922	Reads:1	Hits:1	Allocated_reads:1	Strand:-
CAAGCCAATGGTTCAACATATAATACAT
>Location:NODE_28897_length_1748_cov_164.263153	Coordinate:925	Reads:1	Hits:1	Allocated_reads:1	Strand:+
TATTATATGTTGAACCATTGGCTTGTGCGA
>Location:NODE_28897_length_1748_cov_164.263153	Coordinate:925	Reads:1	Hits:1	Allocated_reads:1	Strand:-
TCGCACAAGCCAATGGTTCAACATATAATA
>Location:NODE_28897_length_1748_cov_164.263153	Coordinate:927	Reads:1	Hits:1	Allocated_reads:1	Strand:+
TTATATGTTGAACCATTGGCTTGTGC
>Location:NODE_28897_length_1748_cov_164.263153	Coordinate:927	Reads:1	Hits:1	Allocated_reads:1	Strand:+
TTATATGTTGAACCATTGGCTTGTGCGATACGGGA
>Location:NODE_28897_length_1748_cov_164.263153	Coordinate:932	Reads:1	Hits:1	Allocated_reads:1	Strand:+
TGTTGAACCATTGGCTTGTGCGATT
>Location:NODE_28897_length_1748_cov_164.263153	Coordinate:932	Reads:1	Hits:1	Allocated_reads:1	Strand:+
TGTTGAACCATTGGCTTGTGCGATACGG
>Location:NODE_28897_length_1748_cov_164.263153	Coordinate:935	Reads:1	Hits:1	Allocated_reads:1	Strand:+
TGAACCATTGGCTTGTGCGATACGGGA
>Location:NODE_28897_length_1748_cov_164.263153	Coordinate:935	Reads:1	Hits:1	Allocated_reads:1	Strand:+
TGAACCATTGGCTTGTGCGATACGGGAGAA
>Location:NODE_28897_length_1748_cov_164.263153	Coordinate:937	Reads:2	Hits:1	Allocated_reads:2	Strand:+
AACCATTGGCTTGTGCGATACGGGAGA
>Location:NODE_28897_length_1748_cov_164.263153	Coordinate:937	Reads:1	Hits:1	Allocated_reads:1	Strand:+
AACCATTGGCTTGTGCGATACGGGAGAA
>Location:NODE_28897_length_1748_cov_164.263153	Coordinate:941	Reads:1	Hits:1	Allocated_reads:1	Strand:-
TTTTATTCTCCCGTATCGCACAAGCCAAT
>Location:NODE_28897_length_1748_cov_164.263153	Coordinate:963	Reads:1	Hits:1	Allocated_reads:1	Strand:+
AATAAAAGAGTGAGGGGGATAATGAT
>Location:NODE_28897_length_1748_cov_164.263153	Coordinate:1010	Reads:1	Hits:1	Allocated_reads:1	Strand:-
TATAGTATCATCCGCATATTGAGATATT
>Location:NODE_28897_length_1748_cov_164.263153	Coordinate:1012	Reads:2	Hits:1	Allocated_reads:2	Strand:-
TAGTATAGTATCATCCGCATATTGAGATA
>Location:NODE_28897_length_1748_cov_164.263153	Coordinate:1014	Reads:1	Hits:1	Allocated_reads:1	Strand:-
TAGTATAGTATCATCCGCATATTGAGA
>Location:NODE_28897_length_1748_cov_164.263153	Coordinate:1014	Reads:1	Hits:1	Allocated_reads:1	Strand:-
TATAGTATAGTATCATCCGCATATTGAGA
>Location:NODE_28897_length_1748_cov_164.263153	Coordinate:1028	Reads:2	Hits:1	Allocated_reads:2	Strand:+
TGATACTATACTATATTTAGCGGACGA
>Location:NODE_28897_length_1748_cov_164.263153	Coordinate:1031	Reads:1	Hits:1	Allocated_reads:1	Strand:+
TACTATACTATATTTAGCGGACGATGAA
>Location:NODE_28897_length_1748_cov_164.263153	Coordinate:1031	Reads:8	Hits:1	Allocated_reads:8	Strand:+
TACTATACTATATTTAGCGGACGATGAC
>Location:NODE_28897_length_1748_cov_164.263153	Coordinate:1031	Reads:7	Hits:1	Allocated_reads:7	Strand:+
TACTATACTATATTTAGCGGACGATGACA
>Location:NODE_28897_length_1748_cov_164.263153	Coordinate:1031	Reads:1	Hits:1	Allocated_reads:1	Strand:+
TACTATACTATATTTAGCGGACGATGACAGCT
>Location:NODE_28897_length_1748_cov_164.263153	Coordinate:1046	Reads:2	Hits:1	Allocated_reads:2	Strand:-
ACTTCTCTTAAGCTGTCATCGTCCGCT
>Location:NODE_28897_length_1748_cov_164.263153	Coordinate:1046	Reads:2	Hits:1	Allocated_reads:2	Strand:-
CAACTTCTCTTAAGCTGTCATCGTCCGCT
>Location:NODE_28897_length_1748_cov_164.263153	Coordinate:1047	Reads:4	Hits:1	Allocated_reads:4	Strand:-
ACTTCTCTTAAGCTGTCATCGTCCGC
>Location:NODE_28897_length_1748_cov_164.263153	Coordinate:1062	Reads:1	Hits:1	Allocated_reads:1	Strand:+
TTAAGAGAAGTTGTGGAAATATTAAAAA
>Location:NODE_28897_length_1748_cov_164.263153	Coordinate:1063	Reads:4	Hits:1	Allocated_reads:4	Strand:+
TAAGAGAAGTTGTGGAAATATTAAAAATA
>Location:NODE_28897_length_1748_cov_164.263153	Coordinate:1065	Reads:1	Hits:1	Allocated_reads:1	Strand:+
AGAGAAGTTGTGGAAATATTAAAAATA
>Location:NODE_28897_length_1748_cov_164.263153	Coordinate:1065	Reads:1	Hits:1	Allocated_reads:1	Strand:+
AGAGAAGTTGTGGAAATATTAAAAATATAT
>Location:NODE_28897_length_1748_cov_164.263153	Coordinate:1079	Reads:1	Hits:1	Allocated_reads:1	Strand:-
TCCTGTAACTTCTTCATATATTTTTAATATT
>Location:NODE_28897_length_1748_cov_164.263153	Coordinate:1081	Reads:1	Hits:1	Allocated_reads:1	Strand:-
TCCTGTAACTTCTTCATATATTTTTAATA
>Location:NODE_28897_length_1748_cov_164.263153	Coordinate:1082	Reads:1	Hits:1	Allocated_reads:1	Strand:-
TCCTGTAACTTCTTCATATATTTTTAAT
>Location:NODE_28897_length_1748_cov_164.263153	Coordinate:1084	Reads:1	Hits:1	Allocated_reads:1	Strand:-
TCCTGTAACTTCTTCATATATTTTTA
>Location:NODE_28897_length_1748_cov_164.263153	Coordinate:1097	Reads:1	Hits:1	Allocated_reads:1	Strand:+
AGAAGTTACAGGATCAAAAATAAATAAGGA
>Location:NODE_28897_length_1748_cov_164.263153	Coordinate:1100	Reads:1	Hits:1	Allocated_reads:1	Strand:+
AGTTACAGGATCAAAAATAAATAAGGA
>Location:NODE_28897_length_1748_cov_164.263153	Coordinate:1103	Reads:1	Hits:1	Allocated_reads:1	Strand:+
TACAGGATCAAAAATAAATAAGGAAAAGAC
>Location:NODE_28897_length_1748_cov_164.263153	Coordinate:1105	Reads:1	Hits:1	Allocated_reads:1	Strand:-
TGTCTTTTCCTTATTTATTTTTGATCCTG
>Location:NODE_28897_length_1748_cov_164.263153	Coordinate:1107	Reads:1	Hits:1	Allocated_reads:1	Strand:-
TTTTGTCTTTTCCTTATTTATTTTTGATCC
>Location:NODE_28897_length_1748_cov_164.263153	Coordinate:1108	Reads:1	Hits:1	Allocated_reads:1	Strand:-
TATTTTGTCTTTTCCTTATTTATTTTTGATC
>Location:NODE_28897_length_1748_cov_164.263153	Coordinate:1121	Reads:1	Hits:1	Allocated_reads:1	Strand:+
TAAGGAAAAGACAAAATACAAGTATT
>Location:NODE_28897_length_1748_cov_164.263153	Coordinate:1122	Reads:1	Hits:1	Allocated_reads:1	Strand:+
AAGGAAAAGACAAAATACAAGTATTT
>Location:NODE_28897_length_1748_cov_164.263153	Coordinate:1149	Reads:2	Hits:1	Allocated_reads:2	Strand:-
TATTATCCCTTCTACCTTCCCACGTCCC
>Location:NODE_28897_length_1748_cov_164.263153	Coordinate:1150	Reads:2	Hits:1	Allocated_reads:2	Strand:-
TATTATCCCTTCTACCTTCCCACGTCC
>Location:NODE_28897_length_1748_cov_164.263153	Coordinate:1158	Reads:1	Hits:1	Allocated_reads:1	Strand:+
GAAGGTAGAAGGGATAATATTTGTGATT
>Location:NODE_28897_length_1748_cov_164.263153	Coordinate:1164	Reads:1	Hits:1	Allocated_reads:1	Strand:-
TATAATCACAAATATTATCCCTTCT
>Location:NODE_28897_length_1748_cov_164.263153	Coordinate:1174	Reads:1	Hits:1	Allocated_reads:1	Strand:+
ATATTTGTGATTATACTTTGTGTGAAGGCC
>Location:NODE_28897_length_1748_cov_164.263153	Coordinate:1177	Reads:2	Hits:1	Allocated_reads:2	Strand:+
TTTGTGATTATACTTTGTGTGAAGGCC
>Location:NODE_28897_length_1748_cov_164.263153	Coordinate:1184	Reads:2	Hits:1	Allocated_reads:2	Strand:+
TTATACTTTGTGTGAAGGCCCGATGGA
>Location:NODE_28897_length_1748_cov_164.263153	Coordinate:1184	Reads:2	Hits:1	Allocated_reads:2	Strand:+
TTATACTTTGTGTGAAGGCCCGATGGAC
>Location:NODE_28897_length_1748_cov_164.263153	Coordinate:1187	Reads:1	Hits:1	Allocated_reads:1	Strand:+
TACTTTGTGTGAAGGCCCGATGGAC
>Location:NODE_28897_length_1748_cov_164.263153	Coordinate:1187	Reads:2	Hits:1	Allocated_reads:2	Strand:+
TACTTTGTGTGAAGGCCCGATGGACA
>Location:NODE_28897_length_1748_cov_164.263153	Coordinate:1187	Reads:2	Hits:1	Allocated_reads:2	Strand:+
TACTTTGTGTGAAGGCCCGATGGACATC
>Location:NODE_28897_length_1748_cov_164.263153	Coordinate:1187	Reads:3	Hits:1	Allocated_reads:3	Strand:+
TACTTTGTGTGAAGGCCCGATGGACATCC
>Location:NODE_28897_length_1748_cov_164.263153	Coordinate:1194	Reads:1	Hits:1	Allocated_reads:1	Strand:-
TCCTAGGATGTCCATCGGGCCTTCACA
>Location:NODE_28897_length_1748_cov_164.263153	Coordinate:1196	Reads:1	Hits:1	Allocated_reads:1	Strand:-
AAATTCCTAGGATGTCCATCGGGCCTTCA
>Location:NODE_28897_length_1748_cov_164.263153	Coordinate:1196	Reads:1	Hits:1	Allocated_reads:1	Strand:-
GAAATTCCTAGGATGTCCATCGGGCCTTCA
>Location:NODE_28897_length_1748_cov_164.263153	Coordinate:1196	Reads:1	Hits:1	Allocated_reads:1	Strand:+
TGAAGGCCCGATGGACATCCTAGGAATT
>Location:NODE_28897_length_1748_cov_164.263153	Coordinate:1197	Reads:1	Hits:1	Allocated_reads:1	Strand:-
AAATTCCTAGGATGTCCATCGGGCCTTC
>Location:NODE_28897_length_1748_cov_164.263153	Coordinate:1197	Reads:1	Hits:1	Allocated_reads:1	Strand:-
AATTCCTAGGATGTCCATCGGGCCTTC
>Location:NODE_28897_length_1748_cov_164.263153	Coordinate:1197	Reads:2	Hits:1	Allocated_reads:2	Strand:-
ATTCCTAGGATGTCCATCGGGCCTTC
>Location:NODE_28897_length_1748_cov_164.263153	Coordinate:1197	Reads:3	Hits:1	Allocated_reads:3	Strand:-
GAAATTCCTAGGATGTCCATCGGGCCTTC
>Location:NODE_28897_length_1748_cov_164.263153	Coordinate:1197	Reads:1	Hits:1	Allocated_reads:1	Strand:-
TTCCTAGGATGTCCATCGGGCCTTC
>Location:NODE_28897_length_1748_cov_164.263153	Coordinate:1198	Reads:1	Hits:1	Allocated_reads:1	Strand:+
AAGGCCCGATGGACATCCTAGGAATTTCTT
>Location:NODE_28897_length_1748_cov_164.263153	Coordinate:1198	Reads:1	Hits:1	Allocated_reads:1	Strand:-
GAAATTCCTAGGATGTCCATCGGGCCTT
>Location:NODE_28897_length_1748_cov_164.263153	Coordinate:1199	Reads:2	Hits:1	Allocated_reads:2	Strand:-
AAATTCCTAGGATGTCCATCGGGCCT
>Location:NODE_28897_length_1748_cov_164.263153	Coordinate:1199	Reads:1	Hits:1	Allocated_reads:1	Strand:-
ATTCCTAGGATGTCCATCGGGCCG
>Location:NODE_28897_length_1748_cov_164.263153	Coordinate:1199	Reads:1	Hits:1	Allocated_reads:1	Strand:-
GAAATTCCTAGGATGTCCATCGGGCCG
>Location:NODE_28897_length_1748_cov_164.263153	Coordinate:1199	Reads:5	Hits:1	Allocated_reads:5	Strand:-
GAAATTCCTAGGATGTCCATCGGGCCT
>Location:NODE_28897_length_1748_cov_164.263153	Coordinate:1200	Reads:1	Hits:1	Allocated_reads:1	Strand:-
AAATTCCTAGGATGTCCATCGGGCC
>Location:NODE_28897_length_1748_cov_164.263153	Coordinate:1200	Reads:3	Hits:1	Allocated_reads:3	Strand:-
GAAATTCCTAGGATGTCCATCGGGCC
>Location:NODE_28897_length_1748_cov_164.263153	Coordinate:1201	Reads:2	Hits:1	Allocated_reads:2	Strand:-
GAAATTCCTAGGATGTCCATCGGGC
>Location:NODE_28897_length_1748_cov_164.263153	Coordinate:1213	Reads:1	Hits:1	Allocated_reads:1	Strand:+
TCCTAGGAATTTCTTTTGGGAATAAGGAG
>Location:NODE_28897_length_1748_cov_164.263153	Coordinate:1216	Reads:1	Hits:1	Allocated_reads:1	Strand:+
TAGGAATTTCTTTTGGGAATAAGGAG
>Location:NODE_28897_length_1748_cov_164.263153	Coordinate:1216	Reads:1	Hits:1	Allocated_reads:1	Strand:+
TAGGAATTTCTTTTGGGAATAAGGAGGG
>Location:NODE_28897_length_1748_cov_164.263153	Coordinate:1216	Reads:1	Hits:1	Allocated_reads:1	Strand:+
TAGGAATTTCTTTTGGGAATAAGGAGGGC
>Location:NODE_28897_length_1748_cov_164.263153	Coordinate:1218	Reads:1	Hits:1	Allocated_reads:1	Strand:+
GGAATTTCTTTTGGGAATAAGGAGGGC
>Location:NODE_28897_length_1748_cov_164.263153	Coordinate:1226	Reads:1	Hits:1	Allocated_reads:1	Strand:+
TTTTGGGAATAAGGAGGGCGACGCTATT
>Location:NODE_28897_length_1748_cov_164.263153	Coordinate:1229	Reads:1	Hits:1	Allocated_reads:1	Strand:-
CCAAATAGCGTCGCCCTCCTTATTCCCA
>Location:NODE_28897_length_1748_cov_164.263153	Coordinate:1233	Reads:1	Hits:1	Allocated_reads:1	Strand:-
CCAAATAGCGTCGCCCTCCTTATT
>Location:NODE_28897_length_1748_cov_164.263153	Coordinate:1233	Reads:1	Hits:1	Allocated_reads:1	Strand:-
GTTCCAAATAGCGTCGCCCTCCTTATT
>Location:NODE_28897_length_1748_cov_164.263153	Coordinate:1234	Reads:1	Hits:1	Allocated_reads:1	Strand:-
GTTCCAAATAGCGTCGCCCTCCTTAT
>Location:NODE_28897_length_1748_cov_164.263153	Coordinate:1245	Reads:2	Hits:1	Allocated_reads:2	Strand:-
TCTTCCCCTTCCAGTTCCAAATAGCGTT
>Location:NODE_28897_length_1748_cov_164.263153	Coordinate:1252	Reads:1	Hits:1	Allocated_reads:1	Strand:+
TTTGGAACTGGAAGGGGAAGATGGCAGAAGT
>Location:NODE_28897_length_1748_cov_164.263153	Coordinate:1252	Reads:1	Hits:1	Allocated_reads:1	Strand:+
TTTGGAACTGGAAGGGGAAGATGGCAGAAGTGT
>Location:NODE_28897_length_1748_cov_164.263153	Coordinate:1253	Reads:1	Hits:1	Allocated_reads:1	Strand:+
TTGGAACTGGAAGGGGAAGATGGCAGAAG
>Location:NODE_28897_length_1748_cov_164.263153	Coordinate:1268	Reads:1	Hits:1	Allocated_reads:1	Strand:-
TAATTTCCTTTCCACTTCTGCCATCTTC
>Location:NODE_28897_length_1748_cov_164.263153	Coordinate:1270	Reads:2	Hits:1	Allocated_reads:2	Strand:-
TCTTAATTTCCTTTCCACTTCTGCCATCT
>Location:NODE_28897_length_1748_cov_164.263153	Coordinate:1275	Reads:3	Hits:1	Allocated_reads:3	Strand:-
CATAGTCTTAATTTCCTTTCCACTTCTGC
>Location:NODE_28897_length_1748_cov_164.263153	Coordinate:1275	Reads:1	Hits:1	Allocated_reads:1	Strand:-
TAGTCTTAATTTCCTTTCCACTTCTGC
>Location:NODE_28897_length_1748_cov_164.263153	Coordinate:1280	Reads:1	Hits:1	Allocated_reads:1	Strand:-
CATAGTCTTAATTTCCTTTCCACT
>Location:NODE_28897_length_1748_cov_164.263153	Coordinate:1281	Reads:1	Hits:1	Allocated_reads:1	Strand:+
GTGGAAAGGAAATTAAGACTATGGAATT
>Location:NODE_28897_length_1748_cov_164.263153	Coordinate:1286	Reads:1	Hits:1	Allocated_reads:1	Strand:+
AAGGAAATTAAGACTATGGAAAATGAGT
>Location:NODE_28897_length_1748_cov_164.263153	Coordinate:1291	Reads:1	Hits:1	Allocated_reads:1	Strand:-
AGCTTCCTCATTTTCCATAGTCTTAATT
>Location:NODE_28897_length_1748_cov_164.263153	Coordinate:1292	Reads:1	Hits:1	Allocated_reads:1	Strand:+
ATTAAGACTATGGAAAATGAGGAAGC
>Location:NODE_28897_length_1748_cov_164.263153	Coordinate:1292	Reads:2	Hits:1	Allocated_reads:2	Strand:+
ATTAAGACTATGGAAAATGAGGAAGCT
>Location:NODE_28897_length_1748_cov_164.263153	Coordinate:1294	Reads:2	Hits:1	Allocated_reads:2	Strand:+
TAAGACTATGGAAAATGAGGAAGCT
>Location:NODE_28897_length_1748_cov_164.263153	Coordinate:1294	Reads:2	Hits:1	Allocated_reads:2	Strand:+
TAAGACTATGGAAAATGAGGAAGCTT
>Location:NODE_28897_length_1748_cov_164.263153	Coordinate:1294	Reads:1	Hits:1	Allocated_reads:1	Strand:+
TAAGACTATGGAAAATGAGGAAGCTTACAA
>Location:NODE_28897_length_1748_cov_164.263153	Coordinate:1296	Reads:2	Hits:1	Allocated_reads:2	Strand:-
TTGTAAGCTTCCTCATTTTCCATAGTCT
>Location:NODE_28897_length_1748_cov_164.263153	Coordinate:1298	Reads:1	Hits:1	Allocated_reads:1	Strand:-
TTGTAAGCTTCCTCATTTTCCATAGT
>Location:NODE_28897_length_1748_cov_164.263153	Coordinate:1304	Reads:1	Hits:1	Allocated_reads:1	Strand:-
TCCCAGTAATTGTAAGCTTCCTCATTTTC
>Location:NODE_28897_length_1748_cov_164.263153	Coordinate:1306	Reads:1	Hits:1	Allocated_reads:1	Strand:-
CTTCCCAGTAATTGTAAGCTTCCTCATTT
>Location:NODE_28897_length_1748_cov_164.263153	Coordinate:1314	Reads:1	Hits:1	Allocated_reads:1	Strand:+
AAGCTTACAATTACTGGGAAGGTGTTGG
>Location:NODE_28897_length_1748_cov_164.263153	Coordinate:1326	Reads:9	Hits:1	Allocated_reads:9	Strand:-
TCACTCTTTATCACCAACACCTTCCCAGT
>Location:NODE_28897_length_1748_cov_164.263153	Coordinate:1329	Reads:2	Hits:1	Allocated_reads:2	Strand:-
TCACTCTTTATCACCAACACCTTCCC
>Location:NODE_28897_length_1748_cov_164.263153	Coordinate:1348	Reads:1	Hits:1	Allocated_reads:1	Strand:-
AGATACAATAATTTCGGCACCACCTCACTCT
>Location:NODE_28897_length_1748_cov_164.263153	Coordinate:1349	Reads:1	Hits:1	Allocated_reads:1	Strand:-
TACAATAATTTCGGCACCACCTCACTC
>Location:NODE_28897_length_1748_cov_164.263153	Coordinate:1351	Reads:1	Hits:1	Allocated_reads:1	Strand:-
AGATACAATAATTTCGGCACCACCTCAC
>Location:NODE_28897_length_1748_cov_164.263153	Coordinate:1351	Reads:1	Hits:1	Allocated_reads:1	Strand:-
GATACAATAATTTCGGCACCACCTCAC
>Location:NODE_28897_length_1748_cov_164.263153	Coordinate:1352	Reads:1	Hits:1	Allocated_reads:1	Strand:-
AGATACAATAATTTCGGCACCACCTCA
>Location:NODE_28897_length_1748_cov_164.263153	Coordinate:1355	Reads:1	Hits:1	Allocated_reads:1	Strand:-
CTAGATACAATAATTTCGGCACCACC
>Location:NODE_28897_length_1748_cov_164.263153	Coordinate:1355	Reads:1	Hits:1	Allocated_reads:1	Strand:-
TAGATACAATAATTTCGGCACCACC
>Location:NODE_28897_length_1748_cov_164.263153	Coordinate:1368	Reads:1	Hits:1	Allocated_reads:1	Strand:+
TTATTGTATCTAGGCTATGTGTTCCC
>Location:NODE_28897_length_1748_cov_164.263153	Coordinate:1369	Reads:1	Hits:1	Allocated_reads:1	Strand:+
TATTGTATCTAGGCTATGTGTTCC
>Location:NODE_28897_length_1748_cov_164.263153	Coordinate:1369	Reads:6	Hits:1	Allocated_reads:6	Strand:+
TATTGTATCTAGGCTATGTGTTCCC
>Location:NODE_28897_length_1748_cov_164.263153	Coordinate:1369	Reads:3	Hits:1	Allocated_reads:3	Strand:+
TATTGTATCTAGGCTATGTGTTCCCGA
>Location:NODE_28897_length_1748_cov_164.263153	Coordinate:1369	Reads:3	Hits:1	Allocated_reads:3	Strand:+
TATTGTATCTAGGCTATGTGTTCCCGAT
>Location:NODE_28897_length_1748_cov_164.263153	Coordinate:1369	Reads:1	Hits:1	Allocated_reads:1	Strand:+
TATTGTATCTAGGCTATGTGTTCCCGATGC
>Location:NODE_28897_length_1748_cov_164.263153	Coordinate:1378	Reads:1	Hits:1	Allocated_reads:1	Strand:+
TAGGCTATGTGTTCCCGATGCCACA
>Location:NODE_28897_length_1748_cov_164.263153	Coordinate:1385	Reads:1	Hits:1	Allocated_reads:1	Strand:+
TGTGTTCCCGATGCCACAAGTATTT
>Location:NODE_28897_length_1748_cov_164.263153	Coordinate:1389	Reads:1	Hits:1	Allocated_reads:1	Strand:-
GTGCTCTAAATACTTGTGGCATCGGGAA
>Location:NODE_28897_length_1748_cov_164.263153	Coordinate:1389	Reads:4	Hits:1	Allocated_reads:4	Strand:-
TGTGCTCTAAATACTTGTGGCATCGGGAA
>Location:NODE_28897_length_1748_cov_164.263153	Coordinate:1389	Reads:6	Hits:1	Allocated_reads:6	Strand:-
TTTGTGCTCTAAATACTTGTGGCATCGGGAA
>Location:NODE_28897_length_1748_cov_164.263153	Coordinate:1390	Reads:8	Hits:1	Allocated_reads:8	Strand:-
TTTGTGCTCTAAATACTTGTGGCATCGGGA
>Location:NODE_28897_length_1748_cov_164.263153	Coordinate:1407	Reads:1	Hits:1	Allocated_reads:1	Strand:+
TTTAGAGCACAAATAATGAGGGGGATATT
>Location:NODE_28897_length_1748_cov_164.263153	Coordinate:1408	Reads:2	Hits:1	Allocated_reads:2	Strand:+
TTAGAGCACAAATAATGAGGGGGATATT
>Location:NODE_28897_length_1748_cov_164.263153	Coordinate:1410	Reads:1	Hits:2	Allocated_reads:0.5	Strand:+
AGAGCACAAATAATGAGGGGGATATT
>Location:NODE_28897_length_1748_cov_164.263153	Coordinate:1410	Reads:1	Hits:2	Allocated_reads:0.5	Strand:-
TATCCCCCTCATTATTTGTGCTCT
>Location:NODE_28897_length_1748_cov_164.263153	Coordinate:1438	Reads:1	Hits:1	Allocated_reads:1	Strand:-
CGTACTCGTAACCTCCCCATATAAAGT
>Location:NODE_28897_length_1748_cov_164.263153	Coordinate:1438	Reads:1	Hits:1	Allocated_reads:1	Strand:-
TACGTACTCGTAACCTCCCCATATAAAGT
>Location:NODE_28897_length_1748_cov_164.263153	Coordinate:1439	Reads:1	Hits:1	Allocated_reads:1	Strand:+
CTTTATATGGGGAGGTTACGAGTACGTA
>Location:NODE_28897_length_1748_cov_164.263153	Coordinate:1444	Reads:1	Hits:1	Allocated_reads:1	Strand:-
TCTTTACGTACTCGTAACCTCCCCATA
>Location:NODE_28897_length_1748_cov_164.263153	Coordinate:1446	Reads:1	Hits:1	Allocated_reads:1	Strand:-
ACTCTCTTTACGTACTCGTAACCTCCCCA
>Location:NODE_28897_length_1748_cov_164.263153	Coordinate:1447	Reads:1	Hits:1	Allocated_reads:1	Strand:-
TACTCTCTTTACGTACTCGTAACCTCCCC
>Location:NODE_28897_length_1748_cov_164.263153	Coordinate:1448	Reads:1	Hits:1	Allocated_reads:1	Strand:-
TACTCTCTTTACGTACTCGTAACCTCCC
>Location:NODE_28897_length_1748_cov_164.263153	Coordinate:1448	Reads:1	Hits:1	Allocated_reads:1	Strand:-
TGTACTCTCTTTACGTACTCGTAACCTCCC
>Location:NODE_28897_length_1748_cov_164.263153	Coordinate:1449	Reads:1	Hits:1	Allocated_reads:1	Strand:-
TACTCTCTTTACGTACTCGTAACCTCC
>Location:NODE_28897_length_1748_cov_164.263153	Coordinate:1451	Reads:5	Hits:1	Allocated_reads:5	Strand:-
TTTGTACTCTCTTTACGTACTCGTAACCT
>Location:NODE_28897_length_1748_cov_164.263153	Coordinate:1452	Reads:2	Hits:1	Allocated_reads:2	Strand:-
TTGTACTCTCTTTACGTACTCGTAACC
>Location:NODE_28897_length_1748_cov_164.263153	Coordinate:1452	Reads:2	Hits:1	Allocated_reads:2	Strand:-
TTTGTACTCTCTTTACGTACTCGTAACC
>Location:NODE_28897_length_1748_cov_164.263153	Coordinate:1457	Reads:1	Hits:1	Allocated_reads:1	Strand:-
TGATACATTTGTACTCTCTTTACGTACTCG
>Location:NODE_28897_length_1748_cov_164.263153	Coordinate:1461	Reads:1	Hits:1	Allocated_reads:1	Strand:-
TCCTGATACATTTGTACTCTCTTTACGTA
>Location:NODE_28897_length_1748_cov_164.263153	Coordinate:1463	Reads:2	Hits:1	Allocated_reads:2	Strand:+
CGTAAAGAGAGTACAAATGTATCAGGAGGT
>Location:NODE_28897_length_1748_cov_164.263153	Coordinate:1465	Reads:1	Hits:1	Allocated_reads:1	Strand:+
TAAAGAGAGTACAAATGTATCAGGAGGTT
>Location:NODE_28897_length_1748_cov_164.263153	Coordinate:1466	Reads:1	Hits:1	Allocated_reads:1	Strand:+
AAAGAGAGTACAAATGTATCAGGAGGTT
>Location:NODE_28897_length_1748_cov_164.263153	Coordinate:1470	Reads:1	Hits:1	Allocated_reads:1	Strand:-
ATCGGCAACCTCCTGATACATTTGTACTCT
>Location:NODE_28897_length_1748_cov_164.263153	Coordinate:1474	Reads:1	Hits:1	Allocated_reads:1	Strand:-
CCCATCGGCAACCTCCTGATACATTTGTA
>Location:NODE_28897_length_1748_cov_164.263153	Coordinate:1497	Reads:2	Hits:1	Allocated_reads:2	Strand:-
AACGTTCGGTACCCCCTTTCCCCCATC
>Location:NODE_28897_length_1748_cov_164.263153	Coordinate:1498	Reads:1	Hits:1	Allocated_reads:1	Strand:-
GAACGTTCGGTACCCCCTTTCCCCCAT
>Location:NODE_28897_length_1748_cov_164.263153	Coordinate:1500	Reads:1	Hits:1	Allocated_reads:1	Strand:-
TAACGGAACGTTCGGTACCCCCTTTCCCCC
>Location:NODE_28897_length_1748_cov_164.263153	Coordinate:1509	Reads:1	Hits:1	Allocated_reads:1	Strand:+
GGGGTACCGAACGTTCCGTTAAAGTTGGA
>Location:NODE_28897_length_1748_cov_164.263153	Coordinate:1510	Reads:1	Hits:1	Allocated_reads:1	Strand:+
GGGTACCGAACGTTCCGTTAAAGTTGGA
>Location:NODE_28897_length_1748_cov_164.263153	Coordinate:1510	Reads:1	Hits:1	Allocated_reads:1	Strand:-
TCCAACTTTAACGGAACGTTCGGTACCC
>Location:NODE_28897_length_1748_cov_164.263153	Coordinate:1512	Reads:1	Hits:1	Allocated_reads:1	Strand:+
GTACCGAACGTTCCGTTAAAGTTGGA
>Location:NODE_28897_length_1748_cov_164.263153	Coordinate:1512	Reads:1	Hits:1	Allocated_reads:1	Strand:+
GTACCGAACGTTCCGTTAAAGTTGGAC
>Location:NODE_28897_length_1748_cov_164.263153	Coordinate:1512	Reads:3	Hits:1	Allocated_reads:3	Strand:+
GTACCGAACGTTCCGTTAAAGTTGGACA
>Location:NODE_28897_length_1748_cov_164.263153	Coordinate:1513	Reads:1	Hits:1	Allocated_reads:1	Strand:+
TACCGAACGTTCCGTTAAAGTTGGA
>Location:NODE_28897_length_1748_cov_164.263153	Coordinate:1513	Reads:3	Hits:1	Allocated_reads:3	Strand:+
TACCGAACGTTCCGTTAAAGTTGGAC
>Location:NODE_28897_length_1748_cov_164.263153	Coordinate:1513	Reads:1	Hits:1	Allocated_reads:1	Strand:+
TACCGAACGTTCCGTTAAAGTTGGATA
>Location:NODE_28897_length_1748_cov_164.263153	Coordinate:1513	Reads:8	Hits:1	Allocated_reads:8	Strand:+
TACCGAACGTTCCGTTAAAGTTGGACA
>Location:NODE_28897_length_1748_cov_164.263153	Coordinate:1513	Reads:1	Hits:1	Allocated_reads:1	Strand:+
TACCGAACGTTCCGTTAAAGTTGGACAC
>Location:NODE_28897_length_1748_cov_164.263153	Coordinate:1513	Reads:1	Hits:1	Allocated_reads:1	Strand:+
TACCGAACGTTCCGTTAAAGTTGGACACGATT
>Location:NODE_28897_length_1748_cov_164.263153	Coordinate:1514	Reads:1	Hits:1	Allocated_reads:1	Strand:+
ACCGAACGTTCCGTTAAAGTTGGAC
>Location:NODE_28897_length_1748_cov_164.263153	Coordinate:1514	Reads:2	Hits:1	Allocated_reads:2	Strand:+
ACCGAACGTTCCGTTAAAGTTGGACA
>Location:NODE_28897_length_1748_cov_164.263153	Coordinate:1514	Reads:1	Hits:1	Allocated_reads:1	Strand:+
ACCGAACGTTCCGTTAAAGTTGGACACGA
>Location:NODE_28897_length_1748_cov_164.263153	Coordinate:1514	Reads:1	Hits:1	Allocated_reads:1	Strand:-
TCGTGTCCAACTTTAACGGAACGTTCGGT
>Location:NODE_28897_length_1748_cov_164.263153	Coordinate:1521	Reads:1	Hits:1	Allocated_reads:1	Strand:+
GTTCCGTTAAAGTTGGACACGATTTTTTATGCAA
>Location:NODE_28897_length_1748_cov_164.263153	Coordinate:1522	Reads:1	Hits:1	Allocated_reads:1	Strand:+
TTCCGTTAAAGTTGGACACGATTTTTT
>Location:NODE_28897_length_1748_cov_164.263153	Coordinate:1522	Reads:1	Hits:1	Allocated_reads:1	Strand:+
TTCCGTTAAAGTTGGACACGATTTTTTA
>Location:NODE_28897_length_1748_cov_164.263153	Coordinate:1525	Reads:1	Hits:1	Allocated_reads:1	Strand:-
TTGCATAAAAAATCGTGTCCAACTTTAACG
>Location:NODE_28897_length_1748_cov_164.263153	Coordinate:1526	Reads:2	Hits:1	Allocated_reads:2	Strand:-
TTGCATAAAAAATCGTGTCCAACTTTAAC
>Location:NODE_28897_length_1748_cov_164.263153	Coordinate:1530	Reads:1	Hits:1	Allocated_reads:1	Strand:-
TTGCATAAAAAATCGTGTCCAACTT
>Location:NODE_28897_length_1748_cov_164.263153	Coordinate:1531	Reads:2	Hits:1	Allocated_reads:2	Strand:-
TTGCATAAAAAATCGTGTCCAACT
>Location:NODE_28897_length_1748_cov_164.263153	Coordinate:1545	Reads:4	Hits:1	Allocated_reads:4	Strand:+
TTTTATGCAAATGTGTGTACGCTGTT
>Location:NODE_28897_length_1748_cov_164.263153	Coordinate:1545	Reads:3	Hits:1	Allocated_reads:3	Strand:+
TTTTATGCAAATGTGTGTACGCTGTTA
>Location:NODE_28897_length_1748_cov_164.263153	Coordinate:1545	Reads:1	Hits:1	Allocated_reads:1	Strand:+
TTTTATGCAAATGTGTGTACGCTGTTAA
>Location:NODE_28897_length_1748_cov_164.263153	Coordinate:1545	Reads:3	Hits:1	Allocated_reads:3	Strand:+
TTTTATGCAAATGTGTGTACGCTGTTAAA
>Location:NODE_28897_length_1748_cov_164.263153	Coordinate:1545	Reads:2	Hits:1	Allocated_reads:2	Strand:+
TTTTATGCAAATGTGTGTACGCTGTTAAAGA
>Location:NODE_28897_length_1748_cov_164.263153	Coordinate:1548	Reads:1	Hits:1	Allocated_reads:1	Strand:+
TATGCAAATGTGTGTACGCTGTTAAAGAA
>Location:NODE_28897_length_1748_cov_164.263153	Coordinate:1554	Reads:1	Hits:1	Allocated_reads:1	Strand:-
TGGCTTCTTTAACAGCGTACACACATT
>Location:NODE_28897_length_1748_cov_164.263153	Coordinate:1564	Reads:1	Hits:1	Allocated_reads:1	Strand:-
TTTGTGGATATATGGCTTCTTTAACAGCG
>Location:NODE_28897_length_1748_cov_164.263153	Coordinate:1571	Reads:2	Hits:1	Allocated_reads:2	Strand:-
ATCTGACATTTGTGGATATATGGCTTCTTT
>Location:NODE_28897_length_1748_cov_164.263153	Coordinate:1571	Reads:7	Hits:1	Allocated_reads:7	Strand:-
TCTGACATTTGTGGATATATGGCTTCTTT
>Location:NODE_28897_length_1748_cov_164.263153	Coordinate:1572	Reads:2	Hits:1	Allocated_reads:2	Strand:-
TATCTGACATTTGTGGATATATGGCTTCTT
>Location:NODE_28897_length_1748_cov_164.263153	Coordinate:1572	Reads:16	Hits:1	Allocated_reads:16	Strand:-
TCTGACATTTGTGGATATATGGCTTCTT
>Location:NODE_28897_length_1748_cov_164.263153	Coordinate:1573	Reads:1	Hits:1	Allocated_reads:1	Strand:-
ATCTGACATTTGTGGATATATGGCTTCT
>Location:NODE_28897_length_1748_cov_164.263153	Coordinate:1573	Reads:2	Hits:1	Allocated_reads:2	Strand:-
TCTGACATTTGTGGATATATGGCTTCT
>Location:NODE_28897_length_1748_cov_164.263153	Coordinate:1574	Reads:2	Hits:1	Allocated_reads:2	Strand:-
TATCTGACATTTGTGGATATATGGCTTC
>Location:NODE_28897_length_1748_cov_164.263153	Coordinate:1574	Reads:2	Hits:1	Allocated_reads:2	Strand:-
TCTGACATTTGTGGATATATGGCTTC
>Location:NODE_28897_length_1748_cov_164.263153	Coordinate:1576	Reads:2	Hits:1	Allocated_reads:2	Strand:-
TCTGACATTTGTGGATATATGGCT
>Location:NODE_28897_length_1748_cov_164.263153	Coordinate:1583	Reads:1	Hits:1	Allocated_reads:1	Strand:-
CCAGAACCATAACAATATCTGACATTTGTGGATA
>Location:NODE_28897_length_1748_cov_164.263153	Coordinate:1588	Reads:1	Hits:1	Allocated_reads:1	Strand:-
ACCAGAACCATAACAATATCTGACATTTGT
>Location:NODE_28897_length_1748_cov_164.263153	Coordinate:1590	Reads:1	Hits:1	Allocated_reads:1	Strand:+
AAATGTCAGATATTGTTATGGTTC
>Location:NODE_28897_length_1748_cov_164.263153	Coordinate:1590	Reads:1	Hits:1	Allocated_reads:1	Strand:+
AAATGTCAGATATTGTTATGGTTCT
>Location:NODE_28897_length_1748_cov_164.263153	Coordinate:1590	Reads:2	Hits:1	Allocated_reads:2	Strand:+
AAATGTCAGATATTGTTATGGTTCTGGT
>Location:NODE_28897_length_1748_cov_164.263153	Coordinate:1590	Reads:1	Hits:1	Allocated_reads:1	Strand:+
AAATGTCAGATATTGTTATGGTTCTGGTT
>Location:NODE_28897_length_1748_cov_164.263153	Coordinate:1590	Reads:1	Hits:1	Allocated_reads:1	Strand:+
AAATGTCAGATATTGTTATGGTTCTGGTTAGC
>Location:NODE_28897_length_1748_cov_164.263153	Coordinate:1595	Reads:1	Hits:1	Allocated_reads:1	Strand:+
TCAGATATTGTTATGGTTCTGGTTAGCT
>Location:NODE_28897_length_1748_cov_164.263153	Coordinate:1595	Reads:1	Hits:1	Allocated_reads:1	Strand:+
TCAGATATTGTTATGGTTCTGGTTAGCTA
>Location:NODE_28897_length_1748_cov_164.263153	Coordinate:1598	Reads:1	Hits:1	Allocated_reads:1	Strand:-
TAGCTAACCAGAACCATAACAATATC
>Location:NODE_28897_length_1748_cov_164.263153	Coordinate:1600	Reads:2	Hits:1	Allocated_reads:2	Strand:-
TAGCTAACCAGAACCATAACAATA
>Location:NODE_28897_length_1748_cov_164.263153	Coordinate:1600	Reads:1	Hits:1	Allocated_reads:1	Strand:+
TATTGTTATGGTTCTGGTTAGCTATTC
>Location:NODE_28897_length_1748_cov_164.263153	Coordinate:1610	Reads:7	Hits:1	Allocated_reads:7	Strand:-
AAAACCGGTATGGAATAGCTAACCAGAAC
>Location:NODE_28897_length_1748_cov_164.263153	Coordinate:1610	Reads:2	Hits:1	Allocated_reads:2	Strand:-
AACCGGTATGGAATAGCTAACCAGAAC
>Location:NODE_28897_length_1748_cov_164.263153	Coordinate:1615	Reads:1	Hits:1	Allocated_reads:1	Strand:-
AAAACCGGTATGGAATAGCTAACC
>Location:NODE_28897_length_1748_cov_164.263153	Coordinate:1620	Reads:1	Hits:1	Allocated_reads:1	Strand:-
CACCCAATTAAAAACCGGTATGGAATAGC
>Location:NODE_28897_length_1748_cov_164.263153	Coordinate:1629	Reads:1	Hits:1	Allocated_reads:1	Strand:+
TACCGGTTTTTAATTGGGTGGGAAAA
>Location:NODE_28897_length_1748_cov_164.263153	Coordinate:1641	Reads:1	Hits:1	Allocated_reads:1	Strand:-
TTCGGCCCCTGATTTTCCCACCCAAT
>Location:NODE_28897_length_1748_cov_164.263153	Coordinate:1644	Reads:2	Hits:1	Allocated_reads:2	Strand:-
GCCTTCGGCCCCTGATTTTCCCACCC
>Location:NODE_28897_length_1748_cov_164.263153	Coordinate:1645	Reads:1	Hits:1	Allocated_reads:1	Strand:-
TCTGCCTTCGGCCCCTGATTTTCCCACC
>Location:NODE_28897_length_1748_cov_164.263153	Coordinate:1649	Reads:2	Hits:1	Allocated_reads:2	Strand:-
TGTCTCTGCCTTCGGCCCCTGATTTTCC
>Location:NODE_28897_length_1748_cov_164.263153	Coordinate:1654	Reads:1	Hits:1	Allocated_reads:1	Strand:-
TGGTCTTGTCTCTGCCTTCGGCCCCTGAT
>Location:NODE_28897_length_1748_cov_164.263153	Coordinate:1655	Reads:3	Hits:1	Allocated_reads:3	Strand:-
TGGTCTTGTCTCTGCCTTCGGCCCCTGA
>Location:NODE_28897_length_1748_cov_164.263153	Coordinate:1657	Reads:2	Hits:1	Allocated_reads:2	Strand:-
TCTGGTCTTGTCTCTGCCTTCGGCCCCT
>Location:NODE_28897_length_1748_cov_164.263153	Coordinate:1658	Reads:1	Hits:1	Allocated_reads:1	Strand:-
ATTCTGGTCTTGTCTCTGCCTTCGGCCCC
>Location:NODE_28897_length_1748_cov_164.263153	Coordinate:1658	Reads:8	Hits:1	Allocated_reads:8	Strand:-
TTCTGGTCTTGTCTCTGCCTTCGGCCCC
>Location:NODE_28897_length_1748_cov_164.263153	Coordinate:1659	Reads:1	Hits:1	Allocated_reads:1	Strand:-
TATTCTGGTCTTGTCTCTGCCTTCGGCCC
>Location:NODE_28897_length_1748_cov_164.263153	Coordinate:1659	Reads:1	Hits:1	Allocated_reads:1	Strand:-
TTCTGGTCTTGTCTCTGCCTTCGGCCC
>Location:NODE_28897_length_1748_cov_164.263153	Coordinate:1664	Reads:1	Hits:1	Allocated_reads:1	Strand:-
AAGTATTCTGGTCTTGTCTCTGCCTTC
>Location:NODE_28897_length_1748_cov_164.263153	Coordinate:1664	Reads:1	Hits:1	Allocated_reads:1	Strand:-
TATTCTGGTCTTGTCTCTGCCTTC
>Location:NODE_28897_length_1748_cov_164.263153	Coordinate:1666	Reads:2	Hits:1	Allocated_reads:2	Strand:-
TCCTCTGAAAGTATTCTGGTCTTGTCTCTGCCT
>Location:NODE_28897_length_1748_cov_164.263153	Coordinate:1666	Reads:11	Hits:1	Allocated_reads:11	Strand:-
TCTGAAAGTATTCTGGTCTTGTCTCTGCCT
>Location:NODE_28897_length_1748_cov_164.263153	Coordinate:1667	Reads:1	Hits:1	Allocated_reads:1	Strand:+
GGCAGAGACAAGACCAGAATACTTTCA
>Location:NODE_28897_length_1748_cov_164.263153	Coordinate:1667	Reads:1	Hits:1	Allocated_reads:1	Strand:+
GGCAGAGACAAGACCAGAATACTTTCAGAG
>Location:NODE_28897_length_1748_cov_164.263153	Coordinate:1667	Reads:3	Hits:1	Allocated_reads:3	Strand:-
TCTGAAAGTATTCTGGTCTTGTCTCTGCC
>Location:NODE_28897_length_1748_cov_164.263153	Coordinate:1668	Reads:1	Hits:1	Allocated_reads:1	Strand:-
GAAAGTATTCTGGTCTTGTCTCTGC
>Location:NODE_28897_length_1748_cov_164.263153	Coordinate:1668	Reads:4	Hits:1	Allocated_reads:4	Strand:-
TCCTCTGAAAGTATTCTGGTCTTGTCTCTGC
>Location:NODE_28897_length_1748_cov_164.263153	Coordinate:1670	Reads:2	Hits:1	Allocated_reads:2	Strand:-
TCCTCTGAAAGTATTCTGGTCTTGTCTCT
>Location:NODE_28897_length_1748_cov_164.263153	Coordinate:1670	Reads:1	Hits:1	Allocated_reads:1	Strand:-
TCTGAAAGTATTCTGGTCTTGTCTCT
>Location:NODE_28897_length_1748_cov_164.263153	Coordinate:1671	Reads:1	Hits:1	Allocated_reads:1	Strand:-
TCCTCTGAAAGTATTCTGGTCTTGTCTC
>Location:NODE_28897_length_1748_cov_164.263153	Coordinate:1673	Reads:1	Hits:1	Allocated_reads:1	Strand:+
GACAAGACCAGAATACTTTCAGAGGATGGT
>Location:NODE_28897_length_1748_cov_164.263153	Coordinate:1686	Reads:1	Hits:1	Allocated_reads:1	Strand:+
TACTTTCAGAGGATGGTTAAGTGGGGAAAG
>Location:NODE_28897_length_1748_cov_164.263153	Coordinate:1689	Reads:4	Hits:1	Allocated_reads:4	Strand:+
TTTCAGAGGATGGTTAAGTGGGGAAAGA
>Location:NODE_28897_length_1748_cov_164.263153	Coordinate:1689	Reads:2	Hits:1	Allocated_reads:2	Strand:+
TTTCAGAGGATGGTTAAGTGGGGAAAGAGA
>Location:NODE_28897_length_1748_cov_164.263153	Coordinate:1704	Reads:1	Hits:1	Allocated_reads:1	Strand:-
TACACTCTATATGTCTCTTTCCCCACTT
>Location:NODE_28897_length_1748_cov_164.263153	Coordinate:1705	Reads:1	Hits:1	Allocated_reads:1	Strand:-
CTACACTCTATATGTCTCTTTCCCCACT
>Location:NODE_28897_length_1748_cov_164.263153	Coordinate:1712	Reads:1	Hits:1	Allocated_reads:1	Strand:+
AAAGAGACATATAGAGTGTAGAGAGGTG
>Location:NODE_28897_length_1748_cov_164.263153	Coordinate:1715	Reads:2	Hits:1	Allocated_reads:2	Strand:+
GAGACATATAGAGTGTAGAGAGGTGGATA
>Location:NODE_28897_length_1748_cov_164.263153	Coordinate:1721	Reads:1	Hits:1	Allocated_reads:1	Strand:+
TATAGAGTGTAGAGAGGTGGATACAAAT
>Location:NODE_28897_length_1748_cov_164.263153	Coordinate:1721	Reads:1	Hits:1	Allocated_reads:1	Strand:+
TATAGAGTGTAGAGAGGTGGATACAATA
>Location:NODE_28897_length_1748_cov_164.263153	Coordinate:1722	Reads:1	Hits:1	Allocated_reads:1	Strand:+
ATAGAGTGTAGAGAGGTGGATACAATACA
>Location:NODE_28897_length_1748_cov_164.263153	Coordinate:1723	Reads:1	Hits:1	Allocated_reads:1	Strand:+
TAGAGTGTAGAGAGGTGGATACAATACAAAAT
>Location:NODE_28897_length_1748_cov_164.263153	Coordinate:1725	Reads:1	Hits:1	Allocated_reads:1	Strand:-
TTTTGTATTGTATCCACCTCTCTACACTC
>Location:NODE_28897_length_1748_cov_164.263153	Coordinate:1726	Reads:2	Hits:1	Allocated_reads:2	Strand:-
TTTTGTATTGTATCCACCTCTCTACACT
>Location:NODE_28897_length_1748_cov_164.263153	Coordinate:1731	Reads:1	Hits:1	Allocated_reads:1	Strand:-
TTATGATTTTGTATTGTATCCACGTCTCT
>Location:NODE_28897_length_1748_cov_164.263153	Coordinate:1735	Reads:1	Hits:1	Allocated_reads:1	Strand:-
GAAGTTTATGATTTTGTATTGTATCCACCT
>Location:NODE_28897_length_1748_cov_164.263153	Coordinate:1735	Reads:1	Hits:1	Allocated_reads:1	Strand:-
TTATGATTTTGTATTGTATCCACCT
>Location:NODE_28897_length_1748_cov_164.263153	Coordinate:1741	Reads:1	Hits:1	Allocated_reads:1	Strand:+
ATACAATACAAAATCATAAACTTCTG
>Location:NODE_28897_length_1748_cov_164.263153	Coordinate:1749	Reads:1	Hits:1	Allocated_reads:1	Strand:+
CAAAATCATAAACTTCTGTATAAAAAAC
>Location:NODE_28897_length_1748_cov_164.263153	Coordinate:1750	Reads:1	Hits:1	Allocated_reads:1	Strand:+
AAAATCATAAACTTCTGTATAAAAAACT
>Location:NODE_28897_length_1748_cov_164.263153	Coordinate:1754	Reads:2	Hits:1	Allocated_reads:2	Strand:+
TCATAAACTTCTGTATAAAAAACTGG
>Location:NODE_28897_length_1748_cov_164.263153	Coordinate:1754	Reads:2	Hits:1	Allocated_reads:2	Strand:+
TCATAAACTTCTGTATAAAAAACTGGT
>Location:NODE_28897_length_1748_cov_164.263153	Coordinate:1754	Reads:1	Hits:1	Allocated_reads:1	Strand:+
TCATAAACTTCTGTATAAAAAACTGGTGA
>Location:NODE_28897_length_1748_cov_164.263153	Coordinate:1760	Reads:2	Hits:1	Allocated_reads:2	Strand:-
AGCATTCCTCACCAGTTTTTTATACAGAAGT
>Location:NODE_28897_length_1748_cov_164.263153	Coordinate:1761	Reads:1	Hits:1	Allocated_reads:1	Strand:+
CTTCTGTATAAAAAACTGGTGAGGAATGC
>Location:NODE_28897_length_1748_cov_164.263153	Coordinate:1771	Reads:1	Hits:1	Allocated_reads:1	Strand:-
TTGTAGTTAGCATTCCTCACCAGTTTTT
>Location:NODE_28897_length_1748_cov_164.263153	Coordinate:1772	Reads:1	Hits:1	Allocated_reads:1	Strand:-
ATTGTAGTTAGCATTCCTCACCAGTTTT
>Location:NODE_28897_length_1748_cov_164.263153	Coordinate:1772	Reads:3	Hits:1	Allocated_reads:3	Strand:-
TTGTAGTTAGCATTCCTCACCAGTTTT
>Location:NODE_28897_length_1748_cov_164.263153	Coordinate:1773	Reads:1	Hits:1	Allocated_reads:1	Strand:+
AAACTGGTGAGGAATGCTAACTACAATC
>Location:NODE_28897_length_1748_cov_164.263153	Coordinate:1775	Reads:1	Hits:1	Allocated_reads:1	Strand:-
TTGTAGTTAGCATTCCTCACCAGT
>Location:NODE_28897_length_1748_cov_164.263153	Coordinate:1776	Reads:1	Hits:1	Allocated_reads:1	Strand:+
CTGGTGAGGAATGCTAACTACAATCAGGG
>Location:NODE_28897_length_1748_cov_164.263153	Coordinate:1780	Reads:1	Hits:1	Allocated_reads:1	Strand:-
TATCCCCTGATTGTAGTTAGCATTCCTCA
