# Supplementary material for: First characterization of PIWI-interacting RNA clusters in a cichlid fish with a B chromosome
Source: BMC Biol. 2022 Sep 21;20:204. doi: 10.1186/s12915-022-01403-2 (PMC9490952; doi:10.1186/s12915-022-01403-2)
Supplement: Supplementary file 1 — Additional file 1. Zipped folder with fasta and interactive html piRNA cluster information for the A. latifasciata genome. The nomenclature is as follows: number-pirna-cluster_sex_B-presence (f, female; m, male; 0b, without B chromosome; 1b, with B chromosome). [file 12915_2022_1403_MOESM1_ESM.zip › 112_m1b.fasta]

>Location:NODE_289404_length_16761_cov_29.864925	Coordinate:3008	Reads:1	Hits:1	Allocated_reads:1	Strand:-
TGGATTGCCATGTGGGCTCCTAATGACT
>Location:NODE_289404_length_16761_cov_29.864925	Coordinate:3022	Reads:2	Hits:1	Allocated_reads:2	Strand:-
CGAACACAGAACACACTGGATTGCCATGTG
>Location:NODE_289404_length_16761_cov_29.864925	Coordinate:3022	Reads:2	Hits:1	Allocated_reads:2	Strand:-
TACGAACACAGAACACACTGGATTGCCATGTG
>Location:NODE_289404_length_16761_cov_29.864925	Coordinate:3024	Reads:1	Hits:1	Allocated_reads:1	Strand:-
ACGAACACAGAACACACTGGATTGCCATG
>Location:NODE_289404_length_16761_cov_29.864925	Coordinate:3024	Reads:9	Hits:1	Allocated_reads:9	Strand:-
TACGAACACAGAACACACTGGATTGCCATG
>Location:NODE_289404_length_16761_cov_29.864925	Coordinate:3030	Reads:1	Hits:1	Allocated_reads:1	Strand:-
AATACGAACACAGAACACACTGGATT
>Location:NODE_289404_length_16761_cov_29.864925	Coordinate:3035	Reads:1	Hits:1	Allocated_reads:1	Strand:-
AAATAATACGAACACAGAACACACT
>Location:NODE_289404_length_16761_cov_29.864925	Coordinate:3039	Reads:1	Hits:1	Allocated_reads:1	Strand:-
CACAGTATAAATAATACGAACACAGAACA
>Location:NODE_289404_length_16761_cov_29.864925	Coordinate:3071	Reads:1	Hits:1	Allocated_reads:1	Strand:-
ACAAGAACTTCCTTCAAGTAACTAAAAAGA
>Location:NODE_289404_length_16761_cov_29.864925	Coordinate:3074	Reads:1	Hits:1	Allocated_reads:1	Strand:-
AAACAAGAACTTCCTTCAAGTAACTAAAA
>Location:NODE_289404_length_16761_cov_29.864925	Coordinate:3078	Reads:1	Hits:1	Allocated_reads:1	Strand:-
AAAAAAACAAGAACTTCCTTCAAGTAACT
>Location:NODE_289404_length_16761_cov_29.864925	Coordinate:3078	Reads:2	Hits:1	Allocated_reads:2	Strand:-
AAAAAACAAGAACTTCCTTCAAGTAACT
>Location:NODE_289404_length_16761_cov_29.864925	Coordinate:3078	Reads:1	Hits:1	Allocated_reads:1	Strand:-
AACAAGAACTTCCTTCAAGTAACT
>Location:NODE_289404_length_16761_cov_29.864925	Coordinate:3078	Reads:1	Hits:1	Allocated_reads:1	Strand:-
CAAAAAAACAAGAACTTCCTTCAAGTAACT
>Location:NODE_289404_length_16761_cov_29.864925	Coordinate:3087	Reads:1	Hits:1	Allocated_reads:1	Strand:-
GAGAAAAACAAAAAAACAAGAACTTCCTT
>Location:NODE_289404_length_16761_cov_29.864925	Coordinate:3088	Reads:1	Hits:1	Allocated_reads:1	Strand:-
AACAGAGAAAAACAAAAAAACAAGAACTTCCT
>Location:NODE_289404_length_16761_cov_29.864925	Coordinate:3088	Reads:3	Hits:1	Allocated_reads:3	Strand:-
GAGAAAAACAAAAAAACAAGAACTTCCT
>Location:NODE_289404_length_16761_cov_29.864925	Coordinate:3091	Reads:1	Hits:1	Allocated_reads:1	Strand:-
AACAGAGAAAAACAAAAAAACAAGAACTT
>Location:NODE_289404_length_16761_cov_29.864925	Coordinate:3092	Reads:1	Hits:1	Allocated_reads:1	Strand:-
AACAGAGAAAAACAAAAAAACAAGAACT
>Location:NODE_289404_length_16761_cov_29.864925	Coordinate:3092	Reads:1	Hits:1	Allocated_reads:1	Strand:-
TAAAAACAGAGAAAAACAAAAAAACAAGAACT
>Location:NODE_289404_length_16761_cov_29.864925	Coordinate:3126	Reads:1	Hits:1	Allocated_reads:1	Strand:+
AATTATGAAATTTTGAAAAATGAATTCT
>Location:NODE_289404_length_16761_cov_29.864925	Coordinate:3126	Reads:1	Hits:1	Allocated_reads:1	Strand:-
CCAGAATTCATTTTTCAAAATTTCATAATT
>Location:NODE_289404_length_16761_cov_29.864925	Coordinate:3127	Reads:1	Hits:1	Allocated_reads:1	Strand:-
GACCCAGAATTCATTTTTCAAAATTTCATAAT
>Location:NODE_289404_length_16761_cov_29.864925	Coordinate:3128	Reads:2	Hits:1	Allocated_reads:2	Strand:-
GACCCAGAATTCATTTTTCAAAATTTCATAA
>Location:NODE_289404_length_16761_cov_29.864925	Coordinate:3129	Reads:1	Hits:1	Allocated_reads:1	Strand:-
AGACCCAGAATTCATTTTTCAAAATTTCATA
>Location:NODE_289404_length_16761_cov_29.864925	Coordinate:3129	Reads:1	Hits:1	Allocated_reads:1	Strand:-
CAGACCCAGAATTCATTTTTCAAAATTTCATA
>Location:NODE_289404_length_16761_cov_29.864925	Coordinate:3129	Reads:1	Hits:1	Allocated_reads:1	Strand:-
CCAGAATTCATTTTTCAAAATTTAATA
>Location:NODE_289404_length_16761_cov_29.864925	Coordinate:3131	Reads:1	Hits:1	Allocated_reads:1	Strand:-
ACCCAGAATTCATTTTTCAAAATTTCA
>Location:NODE_289404_length_16761_cov_29.864925	Coordinate:3131	Reads:2	Hits:1	Allocated_reads:2	Strand:-
AGACCCAGAATTCATTTTTCAAAATTTCA
>Location:NODE_289404_length_16761_cov_29.864925	Coordinate:3131	Reads:5	Hits:1	Allocated_reads:5	Strand:-
CAGACCCAGAATTCATTTTTCAAAATTTCA
>Location:NODE_289404_length_16761_cov_29.864925	Coordinate:3131	Reads:1	Hits:1	Allocated_reads:1	Strand:-
GACCCAGAATTCATTTTTCAAAATTTCA
>Location:NODE_289404_length_16761_cov_29.864925	Coordinate:3132	Reads:1	Hits:1	Allocated_reads:1	Strand:-
ACAGACCCAGAATTCATTTTTCAAAATTTC
>Location:NODE_289404_length_16761_cov_29.864925	Coordinate:3132	Reads:1	Hits:1	Allocated_reads:1	Strand:-
AGACCCAGAATTCATTTTTCAAAATTTC
>Location:NODE_289404_length_16761_cov_29.864925	Coordinate:3132	Reads:2	Hits:1	Allocated_reads:2	Strand:-
CAGACCCAGAATTCATTTTTCAAAATTTC
>Location:NODE_289404_length_16761_cov_29.864925	Coordinate:3132	Reads:1	Hits:1	Allocated_reads:1	Strand:-
TACAGACCCAGAATTCATTTTTCAAAATTTT
>Location:NODE_289404_length_16761_cov_29.864925	Coordinate:3132	Reads:2	Hits:1	Allocated_reads:2	Strand:-
TACAGACCCAGAATTCATTTTTCAAAATTTC
>Location:NODE_289404_length_16761_cov_29.864925	Coordinate:3133	Reads:1	Hits:1	Allocated_reads:1	Strand:-
ACAGACCCAGAATTCATTTTTCAAAATTT
>Location:NODE_289404_length_16761_cov_29.864925	Coordinate:3133	Reads:1	Hits:1	Allocated_reads:1	Strand:-
AGACCCAGAATTCATTTTTCAAAATTT
>Location:NODE_289404_length_16761_cov_29.864925	Coordinate:3133	Reads:5	Hits:1	Allocated_reads:5	Strand:-
CAGACCCAGAATTCATTTTTCAAAATTT
>Location:NODE_289404_length_16761_cov_29.864925	Coordinate:3133	Reads:1	Hits:1	Allocated_reads:1	Strand:-
GACCCAGAATTCATTTTTCAAAATTT
>Location:NODE_289404_length_16761_cov_29.864925	Coordinate:3133	Reads:1	Hits:1	Allocated_reads:1	Strand:-
TACAGACCCAGAATTCATTTTTCAAAAGTT
>Location:NODE_289404_length_16761_cov_29.864925	Coordinate:3133	Reads:15	Hits:1	Allocated_reads:15	Strand:-
TACAGACCCAGAATTCATTTTTCAAAATTT
>Location:NODE_289404_length_16761_cov_29.864925	Coordinate:3134	Reads:5	Hits:1	Allocated_reads:5	Strand:-
ACAGACCCAGAATTCATTTTTCAAAATT
>Location:NODE_289404_length_16761_cov_29.864925	Coordinate:3134	Reads:8	Hits:1	Allocated_reads:8	Strand:-
CAGACCCAGAATTCATTTTTCAAAATT
>Location:NODE_289404_length_16761_cov_29.864925	Coordinate:3134	Reads:1	Hits:1	Allocated_reads:1	Strand:-
GATTTACAGACCCAGAATTCATTTTTCAAAATT
>Location:NODE_289404_length_16761_cov_29.864925	Coordinate:3134	Reads:1	Hits:1	Allocated_reads:1	Strand:-
TACAGACCCAGAATTCATTTCTCAAAATT
>Location:NODE_289404_length_16761_cov_29.864925	Coordinate:3134	Reads:71	Hits:1	Allocated_reads:71	Strand:-
TACAGACCCAGAATTCATTTTTCAAAATT
>Location:NODE_289404_length_16761_cov_29.864925	Coordinate:3134	Reads:10	Hits:1	Allocated_reads:10	Strand:-
TTACAGACCCAGAATTCATTTTTCAAAATT
>Location:NODE_289404_length_16761_cov_29.864925	Coordinate:3135	Reads:1	Hits:1	Allocated_reads:1	Strand:-
AGATTTACAGACCCAGAATTCATTTTTCAAAAA
>Location:NODE_289404_length_16761_cov_29.864925	Coordinate:3135	Reads:1	Hits:1	Allocated_reads:1	Strand:-
CAGACCCAGAATTCATTTTTCAAAAT
>Location:NODE_289404_length_16761_cov_29.864925	Coordinate:3135	Reads:1	Hits:1	Allocated_reads:1	Strand:-
GATTTACAGACCCAGAATTCATTTTTCAAAAT
>Location:NODE_289404_length_16761_cov_29.864925	Coordinate:3135	Reads:10	Hits:1	Allocated_reads:10	Strand:-
TACAGACCCAGAATTCATTTTTCAAAAT
>Location:NODE_289404_length_16761_cov_29.864925	Coordinate:3135	Reads:1	Hits:1	Allocated_reads:1	Strand:-
TTACAGACCCAGAATTCATTTTTCAAAAT
>Location:NODE_289404_length_16761_cov_29.864925	Coordinate:3135	Reads:1	Hits:1	Allocated_reads:1	Strand:-
TTTACAGACCCAGAATTCATTTTTCAAAAT
>Location:NODE_289404_length_16761_cov_29.864925	Coordinate:3136	Reads:2	Hits:1	Allocated_reads:2	Strand:-
AGATTTACAGACCCAGAATTCATTTTTCAAAA
>Location:NODE_289404_length_16761_cov_29.864925	Coordinate:3136	Reads:1	Hits:1	Allocated_reads:1	Strand:-
ATTTACAGACCCAGAATTCATTTTTCAAAA
>Location:NODE_289404_length_16761_cov_29.864925	Coordinate:3136	Reads:14	Hits:1	Allocated_reads:14	Strand:-
GATTTACAGACCCAGAATTCATTTTTCAAAA
>Location:NODE_289404_length_16761_cov_29.864925	Coordinate:3136	Reads:19	Hits:1	Allocated_reads:19	Strand:-
TACAGACCCAGAATTCATTTTTCAAAA
>Location:NODE_289404_length_16761_cov_29.864925	Coordinate:3136	Reads:5	Hits:1	Allocated_reads:5	Strand:-
TTACAGACCCAGAATTCATTTTTCAAAA
>Location:NODE_289404_length_16761_cov_29.864925	Coordinate:3136	Reads:5	Hits:1	Allocated_reads:5	Strand:-
TTTACAGACCCAGAATTCATTTTTCAAAA
>Location:NODE_289404_length_16761_cov_29.864925	Coordinate:3137	Reads:1	Hits:1	Allocated_reads:1	Strand:-
AAGATTTACAGACCCAGAATTCATTTTTCAAA
>Location:NODE_289404_length_16761_cov_29.864925	Coordinate:3137	Reads:11	Hits:1	Allocated_reads:11	Strand:-
GATTTACAGACCCAGAATTCATTTTTCAAA
>Location:NODE_289404_length_16761_cov_29.864925	Coordinate:3137	Reads:1	Hits:1	Allocated_reads:1	Strand:-
TACAGACCCAGAATTCATTTTTCAAA
>Location:NODE_289404_length_16761_cov_29.864925	Coordinate:3137	Reads:1	Hits:1	Allocated_reads:1	Strand:-
TTACAGACCCAGAATTCATTTTTCAAA
>Location:NODE_289404_length_16761_cov_29.864925	Coordinate:3137	Reads:1	Hits:1	Allocated_reads:1	Strand:-
TTTACAGACCCAGAATTCATTTTTCAAA
>Location:NODE_289404_length_16761_cov_29.864925	Coordinate:3138	Reads:3	Hits:1	Allocated_reads:3	Strand:-
AGATTTACAGACCCAGAATTCATTTTTCAA
>Location:NODE_289404_length_16761_cov_29.864925	Coordinate:3138	Reads:1	Hits:1	Allocated_reads:1	Strand:-
GATTTACAGACCCAGAATTCATTTTCCAA
>Location:NODE_289404_length_16761_cov_29.864925	Coordinate:3138	Reads:13	Hits:1	Allocated_reads:13	Strand:-
GATTTACAGACCCAGAATTCATTTTTCAA
>Location:NODE_289404_length_16761_cov_29.864925	Coordinate:3138	Reads:2	Hits:1	Allocated_reads:2	Strand:-
TACAGACCCAGAATTCATTTTTCAA
>Location:NODE_289404_length_16761_cov_29.864925	Coordinate:3138	Reads:1	Hits:1	Allocated_reads:1	Strand:-
TTACAGACCCAGAATTCATTTTTCAA
>Location:NODE_289404_length_16761_cov_29.864925	Coordinate:3139	Reads:1	Hits:1	Allocated_reads:1	Strand:-
AAGATTTACAGACCCAGAATTCATTTTTCA
>Location:NODE_289404_length_16761_cov_29.864925	Coordinate:3139	Reads:5	Hits:1	Allocated_reads:5	Strand:-
AGATTTACAGACCCAGAATTCATTTTTCA
>Location:NODE_289404_length_16761_cov_29.864925	Coordinate:3139	Reads:3	Hits:1	Allocated_reads:3	Strand:-
GATTTACAGACCCAGAATTCATTTTTCA
>Location:NODE_289404_length_16761_cov_29.864925	Coordinate:3139	Reads:1	Hits:1	Allocated_reads:1	Strand:-
TAAAGATTTACAGACCCAGAATTCATTTTTCA
>Location:NODE_289404_length_16761_cov_29.864925	Coordinate:3139	Reads:1	Hits:1	Allocated_reads:1	Strand:+
TGAAAAATGAATTCTGGGTCTGTATT
>Location:NODE_289404_length_16761_cov_29.864925	Coordinate:3140	Reads:1	Hits:1	Allocated_reads:1	Strand:-
AGATTTACAGACCCAGAATTCATTTTTC
>Location:NODE_289404_length_16761_cov_29.864925	Coordinate:3141	Reads:1	Hits:1	Allocated_reads:1	Strand:+
AAAAATGAATTCTGGGTCTGTAAATC
>Location:NODE_289404_length_16761_cov_29.864925	Coordinate:3141	Reads:1	Hits:1	Allocated_reads:1	Strand:+
AAAAATGAATTCTGGGTCTGTAAATCTT
>Location:NODE_289404_length_16761_cov_29.864925	Coordinate:3141	Reads:2	Hits:1	Allocated_reads:2	Strand:-
AAAGATTTACAGACCCAGAATTCATTTTT
>Location:NODE_289404_length_16761_cov_29.864925	Coordinate:3141	Reads:3	Hits:1	Allocated_reads:3	Strand:-
AGATTTACAGACCCAGAATTCATTTTT
>Location:NODE_289404_length_16761_cov_29.864925	Coordinate:3141	Reads:10	Hits:1	Allocated_reads:10	Strand:-
TAAAGATTTACAGACCCAGAATTCATTTTT
>Location:NODE_289404_length_16761_cov_29.864925	Coordinate:3142	Reads:1	Hits:1	Allocated_reads:1	Strand:-
AAAGATTTACAGACCCAGAATTCATTTT
>Location:NODE_289404_length_16761_cov_29.864925	Coordinate:3142	Reads:7	Hits:1	Allocated_reads:7	Strand:-
TAAAGATTTACAGACCCAGAATTCATTTT
>Location:NODE_289404_length_16761_cov_29.864925	Coordinate:3142	Reads:2	Hits:1	Allocated_reads:2	Strand:-
TTAAAGATTTACAGACCCAGAATTCATTTT
>Location:NODE_289404_length_16761_cov_29.864925	Coordinate:3143	Reads:6	Hits:1	Allocated_reads:6	Strand:-
TAAAGATTTACAGACCCAGAATTCATTT
>Location:NODE_289404_length_16761_cov_29.864925	Coordinate:3143	Reads:1	Hits:1	Allocated_reads:1	Strand:-
TTTAAAGATTTACAGACCCAGAATTCATTT
>Location:NODE_289404_length_16761_cov_29.864925	Coordinate:3144	Reads:3	Hits:1	Allocated_reads:3	Strand:-
TAAAGATTTACAGACCCAGAATTCATT
>Location:NODE_289404_length_16761_cov_29.864925	Coordinate:3147	Reads:1	Hits:1	Allocated_reads:1	Strand:-
TATTTAAAGATTTACAGACCCAGAATTC
>Location:NODE_289404_length_16761_cov_29.864925	Coordinate:3149	Reads:1	Hits:1	Allocated_reads:1	Strand:-
TAATATTTAAAGATTTACAGACCCAGAAT
>Location:NODE_289404_length_16761_cov_29.864925	Coordinate:3153	Reads:1	Hits:1	Allocated_reads:1	Strand:-
TATGCTAATATTTAAAGATTTACAGACCCA
>Location:NODE_289404_length_16761_cov_29.864925	Coordinate:3196	Reads:1	Hits:1	Allocated_reads:1	Strand:-
CACCACCTTGTCCAACAAGAACTTTTAGG
>Location:NODE_289404_length_16761_cov_29.864925	Coordinate:3205	Reads:1	Hits:2	Allocated_reads:0.5	Strand:-
AAATGTCAACACCACCTTGTCCAACAAGA
>Location:NODE_289404_length_16761_cov_29.864925	Coordinate:3227	Reads:2	Hits:2	Allocated_reads:1	Strand:-
TGCATTGAATGACTGGCCCAACAAAATGTC
>Location:NODE_289404_length_16761_cov_29.864925	Coordinate:3227	Reads:1	Hits:2	Allocated_reads:0.5	Strand:-
TTGCATTGAATGACTGGCCCAACAAAATGTC
>Location:NODE_289404_length_16761_cov_29.864925	Coordinate:3228	Reads:2	Hits:2	Allocated_reads:1	Strand:-
CATTGAATGACTGGCCCAACAAAATGT
>Location:NODE_289404_length_16761_cov_29.864925	Coordinate:3228	Reads:2	Hits:2	Allocated_reads:1	Strand:-
GCATTGAATGACTGGCCCAACAAAATGT
>Location:NODE_289404_length_16761_cov_29.864925	Coordinate:3228	Reads:30	Hits:2	Allocated_reads:15	Strand:-
TGCATTGAATGACTGGCCCAACAAAATGT
>Location:NODE_289404_length_16761_cov_29.864925	Coordinate:3228	Reads:13	Hits:2	Allocated_reads:6.5	Strand:-
TTGCATTGAATGACTGGCCCAACAAAATGT
>Location:NODE_289404_length_16761_cov_29.864925	Coordinate:3229	Reads:1	Hits:2	Allocated_reads:0.5	Strand:-
TGCATTGAATGACTGGCCCAACAAAATG
>Location:NODE_289404_length_16761_cov_29.864925	Coordinate:3229	Reads:1	Hits:2	Allocated_reads:0.5	Strand:-
TTGCATTGAATGACTGGCCCAACAAAATG
>Location:NODE_289404_length_16761_cov_29.864925	Coordinate:3231	Reads:1	Hits:2	Allocated_reads:0.5	Strand:-
TGCATTGAATGACTGGCCCAACAAAA
>Location:NODE_289404_length_16761_cov_29.864925	Coordinate:3232	Reads:1	Hits:2	Allocated_reads:0.5	Strand:-
AGATTGCATTGAATGACTGGCCCAACAAA
>Location:NODE_289404_length_16761_cov_29.864925	Coordinate:3233	Reads:1	Hits:2	Allocated_reads:0.5	Strand:-
AGATTGCATTGAATGACTGGCCCAACAA
>Location:NODE_289404_length_16761_cov_29.864925	Coordinate:3234	Reads:1	Hits:2	Allocated_reads:0.5	Strand:-
AGATTGCATTGAATGACTGGCCCAACA
>Location:NODE_289404_length_16761_cov_29.864925	Coordinate:3234	Reads:1	Hits:2	Allocated_reads:0.5	Strand:-
GAAGATTGCATTGAATGACTGGCCCAACA
>Location:NODE_289404_length_16761_cov_29.864925	Coordinate:3234	Reads:1	Hits:2	Allocated_reads:0.5	Strand:-
TGAAGATTGCATTGAATGACTGGCCCAAAA
>Location:NODE_289404_length_16761_cov_29.864925	Coordinate:3234	Reads:8	Hits:2	Allocated_reads:4	Strand:-
TGAAGATTGCATTGAATGACTGGCCCAACA
>Location:NODE_289404_length_16761_cov_29.864925	Coordinate:3236	Reads:2	Hits:2	Allocated_reads:1	Strand:-
GAAGATTGCATTGAATGACTGGCCCAA
>Location:NODE_289404_length_16761_cov_29.864925	Coordinate:3236	Reads:4	Hits:2	Allocated_reads:2	Strand:-
TGAAGATTGCATTGAATGACTGGCCCAA
>Location:NODE_289404_length_16761_cov_29.864925	Coordinate:3236	Reads:1	Hits:2	Allocated_reads:0.5	Strand:-
TTTGAAGATTGCATTGAATGACTGGCCCAA
>Location:NODE_289404_length_16761_cov_29.864925	Coordinate:3237	Reads:1	Hits:2	Allocated_reads:0.5	Strand:-
TGAAGATTGCATTGAATGACTGGCCCA
>Location:NODE_289404_length_16761_cov_29.864925	Coordinate:3238	Reads:2	Hits:2	Allocated_reads:1	Strand:-
GAAGATTGCATTGAATGACTGGCCT
>Location:NODE_289404_length_16761_cov_29.864925	Coordinate:3238	Reads:4	Hits:2	Allocated_reads:2	Strand:-
GAAGATTGCATTGAATGACTGGCCC
>Location:NODE_289404_length_16761_cov_29.864925	Coordinate:3238	Reads:11	Hits:2	Allocated_reads:5.5	Strand:-
TGAAGATTGCATTGAATGACTGGCCC
>Location:NODE_289404_length_16761_cov_29.864925	Coordinate:3238	Reads:4	Hits:2	Allocated_reads:2	Strand:-
TTTGAAGATTGCATTGAATGACTGGCCC
>Location:NODE_289404_length_16761_cov_29.864925	Coordinate:3239	Reads:3	Hits:2	Allocated_reads:1.5	Strand:-
TGAAGATTGCATTGAATGACTGGCC
>Location:NODE_289404_length_16761_cov_29.864925	Coordinate:3239	Reads:1	Hits:2	Allocated_reads:0.5	Strand:-
TTTGAAGATTGCATTGAATGACTGGCC
>Location:NODE_289404_length_16761_cov_29.864925	Coordinate:3243	Reads:1	Hits:1	Allocated_reads:1	Strand:-
AACTTTGAAGATTGCATTGAATGACT
>Location:NODE_289404_length_16761_cov_29.864925	Coordinate:3253	Reads:1	Hits:1	Allocated_reads:1	Strand:+
TGCAATCTTCAAAGTTTACAAAAATAT
>Location:NODE_289404_length_16761_cov_29.864925	Coordinate:3269	Reads:1	Hits:2	Allocated_reads:0.5	Strand:-
TGATGAACTGGTGTTAATTATATTTTTGTA
>Location:NODE_289404_length_16761_cov_29.864925	Coordinate:3273	Reads:1	Hits:2	Allocated_reads:0.5	Strand:-
TTATTTTGATGAACTGGTGTTAATTATATTTT
>Location:NODE_289404_length_16761_cov_29.864925	Coordinate:3273	Reads:1	Hits:2	Allocated_reads:0.5	Strand:-
TTTTGATGAACTGGTGTTAATTATATTTT
>Location:NODE_289404_length_16761_cov_29.864925	Coordinate:3274	Reads:1	Hits:2	Allocated_reads:0.5	Strand:-
TATTTTGATGAACTGGTGTTAATTATATTT
>Location:NODE_289404_length_16761_cov_29.864925	Coordinate:3288	Reads:2	Hits:2	Allocated_reads:1	Strand:-
TTAAAAGCTACTTATTTTGATGAACTGG
>Location:NODE_289404_length_16761_cov_29.864925	Coordinate:3292	Reads:1	Hits:2	Allocated_reads:0.5	Strand:+
TTCATCAAAATAAGTAGCTTTTAATT
>Location:NODE_289404_length_16761_cov_29.864925	Coordinate:3342	Reads:2	Hits:2	Allocated_reads:1	Strand:-
TGCACCTGGAGAAAGCATGCCCTTTCAGTATT
>Location:NODE_289404_length_16761_cov_29.864925	Coordinate:3344	Reads:1	Hits:2	Allocated_reads:0.5	Strand:-
CACCTGGAGAAAGCATGCCCTTTCAGTA
>Location:NODE_289404_length_16761_cov_29.864925	Coordinate:3344	Reads:4	Hits:2	Allocated_reads:2	Strand:-
TGCACCTGGAGAAAGCATGCCCTTTCAGTA
>Location:NODE_289404_length_16761_cov_29.864925	Coordinate:3345	Reads:1	Hits:2	Allocated_reads:0.5	Strand:-
TGCACCTGGAGAAAGCATGCCCTTTCAGT
>Location:NODE_289404_length_16761_cov_29.864925	Coordinate:3347	Reads:11	Hits:2	Allocated_reads:5.5	Strand:-
TGCACCTGGAGAAAGCATGCCCTTTCA
>Location:NODE_289404_length_16761_cov_29.864925	Coordinate:3348	Reads:1	Hits:2	Allocated_reads:0.5	Strand:-
TGCACCTGGAGAAAGCATGCCCTTTC
>Location:NODE_289404_length_16761_cov_29.864925	Coordinate:3349	Reads:1	Hits:2	Allocated_reads:0.5	Strand:-
CTTGCACCTGGAGAAAGCATGCCCTTT
>Location:NODE_289404_length_16761_cov_29.864925	Coordinate:3349	Reads:1	Hits:2	Allocated_reads:0.5	Strand:-
TGCACCTGGAGAAAGCATGCCCTTT
>Location:NODE_289404_length_16761_cov_29.864925	Coordinate:3355	Reads:2	Hits:2	Allocated_reads:1	Strand:-
TAAGGCTGCCTTGCACCTGGAGAAAGCATG
>Location:NODE_289404_length_16761_cov_29.864925	Coordinate:3356	Reads:2	Hits:2	Allocated_reads:1	Strand:-
TAAGGCTGCCTTGCACCTGGAGAAAGCAT
>Location:NODE_289404_length_16761_cov_29.864925	Coordinate:3357	Reads:1	Hits:2	Allocated_reads:0.5	Strand:-
AAGGCTGCCTTGCACCTGGAGAAAGCA
>Location:NODE_289404_length_16761_cov_29.864925	Coordinate:3357	Reads:1	Hits:2	Allocated_reads:0.5	Strand:-
TAAGGCTGCCTTGCACCTGGAGAAAGCA
>Location:NODE_289404_length_16761_cov_29.864925	Coordinate:3358	Reads:2	Hits:2	Allocated_reads:1	Strand:-
TAAGGCTGCCTTGCACCTGGAGAAAGC
>Location:NODE_289404_length_16761_cov_29.864925	Coordinate:3358	Reads:1	Hits:2	Allocated_reads:0.5	Strand:-
TTTTAAGGCTGCCTTGCACCTGGAGAAAGC
>Location:NODE_289404_length_16761_cov_29.864925	Coordinate:3360	Reads:1	Hits:2	Allocated_reads:0.5	Strand:-
TTTAAGGCTGCCTTGCACCTGGAGAAA
>Location:NODE_289404_length_16761_cov_29.864925	Coordinate:3400	Reads:1	Hits:2	Allocated_reads:0.5	Strand:-
AAATGTCAACACCACCTTGTCCAACAAGA
>Location:NODE_289404_length_16761_cov_29.864925	Coordinate:3422	Reads:2	Hits:2	Allocated_reads:1	Strand:-
TGCATTGAATGACTGGCCCAACAAAATGTC
>Location:NODE_289404_length_16761_cov_29.864925	Coordinate:3422	Reads:1	Hits:2	Allocated_reads:0.5	Strand:-
TTGCATTGAATGACTGGCCCAACAAAATGTC
>Location:NODE_289404_length_16761_cov_29.864925	Coordinate:3423	Reads:2	Hits:2	Allocated_reads:1	Strand:-
CATTGAATGACTGGCCCAACAAAATGT
>Location:NODE_289404_length_16761_cov_29.864925	Coordinate:3423	Reads:2	Hits:2	Allocated_reads:1	Strand:-
GCATTGAATGACTGGCCCAACAAAATGT
>Location:NODE_289404_length_16761_cov_29.864925	Coordinate:3423	Reads:30	Hits:2	Allocated_reads:15	Strand:-
TGCATTGAATGACTGGCCCAACAAAATGT
>Location:NODE_289404_length_16761_cov_29.864925	Coordinate:3423	Reads:13	Hits:2	Allocated_reads:6.5	Strand:-
TTGCATTGAATGACTGGCCCAACAAAATGT
>Location:NODE_289404_length_16761_cov_29.864925	Coordinate:3424	Reads:1	Hits:2	Allocated_reads:0.5	Strand:-
TGCATTGAATGACTGGCCCAACAAAATG
>Location:NODE_289404_length_16761_cov_29.864925	Coordinate:3424	Reads:1	Hits:2	Allocated_reads:0.5	Strand:-
TTGCATTGAATGACTGGCCCAACAAAATG
>Location:NODE_289404_length_16761_cov_29.864925	Coordinate:3426	Reads:1	Hits:2	Allocated_reads:0.5	Strand:-
TGCATTGAATGACTGGCCCAACAAAA
>Location:NODE_289404_length_16761_cov_29.864925	Coordinate:3427	Reads:1	Hits:2	Allocated_reads:0.5	Strand:-
AGATTGCATTGAATGACTGGCCCAACAAA
>Location:NODE_289404_length_16761_cov_29.864925	Coordinate:3428	Reads:1	Hits:2	Allocated_reads:0.5	Strand:-
AGATTGCATTGAATGACTGGCCCAACAA
>Location:NODE_289404_length_16761_cov_29.864925	Coordinate:3429	Reads:1	Hits:2	Allocated_reads:0.5	Strand:-
AGATTGCATTGAATGACTGGCCCAACA
>Location:NODE_289404_length_16761_cov_29.864925	Coordinate:3429	Reads:1	Hits:2	Allocated_reads:0.5	Strand:-
GAAGATTGCATTGAATGACTGGCCCAACA
>Location:NODE_289404_length_16761_cov_29.864925	Coordinate:3429	Reads:1	Hits:2	Allocated_reads:0.5	Strand:-
TGAAGATTGCATTGAATGACTGGCCCAAAA
>Location:NODE_289404_length_16761_cov_29.864925	Coordinate:3429	Reads:8	Hits:2	Allocated_reads:4	Strand:-
TGAAGATTGCATTGAATGACTGGCCCAACA
>Location:NODE_289404_length_16761_cov_29.864925	Coordinate:3431	Reads:2	Hits:2	Allocated_reads:1	Strand:-
GAAGATTGCATTGAATGACTGGCCCAA
>Location:NODE_289404_length_16761_cov_29.864925	Coordinate:3431	Reads:4	Hits:2	Allocated_reads:2	Strand:-
TGAAGATTGCATTGAATGACTGGCCCAA
>Location:NODE_289404_length_16761_cov_29.864925	Coordinate:3431	Reads:1	Hits:2	Allocated_reads:0.5	Strand:-
TTTGAAGATTGCATTGAATGACTGGCCCAA
>Location:NODE_289404_length_16761_cov_29.864925	Coordinate:3432	Reads:1	Hits:2	Allocated_reads:0.5	Strand:-
TGAAGATTGCATTGAATGACTGGCCCA
>Location:NODE_289404_length_16761_cov_29.864925	Coordinate:3433	Reads:2	Hits:2	Allocated_reads:1	Strand:-
GAAGATTGCATTGAATGACTGGCCT
>Location:NODE_289404_length_16761_cov_29.864925	Coordinate:3433	Reads:4	Hits:2	Allocated_reads:2	Strand:-
GAAGATTGCATTGAATGACTGGCCC
>Location:NODE_289404_length_16761_cov_29.864925	Coordinate:3433	Reads:1	Hits:1	Allocated_reads:1	Strand:-
GACTTTGAAGATTGCATTGAATGACTGGCCC
>Location:NODE_289404_length_16761_cov_29.864925	Coordinate:3433	Reads:11	Hits:2	Allocated_reads:5.5	Strand:-
TGAAGATTGCATTGAATGACTGGCCC
>Location:NODE_289404_length_16761_cov_29.864925	Coordinate:3433	Reads:4	Hits:2	Allocated_reads:2	Strand:-
TTTGAAGATTGCATTGAATGACTGGCCC
>Location:NODE_289404_length_16761_cov_29.864925	Coordinate:3434	Reads:1	Hits:1	Allocated_reads:1	Strand:-
GACTTTGAAGATTGCATTGAATGACTGGCC
>Location:NODE_289404_length_16761_cov_29.864925	Coordinate:3434	Reads:3	Hits:2	Allocated_reads:1.5	Strand:-
TGAAGATTGCATTGAATGACTGGCC
>Location:NODE_289404_length_16761_cov_29.864925	Coordinate:3434	Reads:1	Hits:2	Allocated_reads:0.5	Strand:-
TTTGAAGATTGCATTGAATGACTGGCC
>Location:NODE_289404_length_16761_cov_29.864925	Coordinate:3435	Reads:2	Hits:1	Allocated_reads:2	Strand:-
TAGACTTTGAAGATTGCATTGAATGACTGGC
>Location:NODE_289404_length_16761_cov_29.864925	Coordinate:3438	Reads:1	Hits:1	Allocated_reads:1	Strand:-
GACTTTGAAGATTGCATTGAATGACT
>Location:NODE_289404_length_16761_cov_29.864925	Coordinate:3438	Reads:1	Hits:1	Allocated_reads:1	Strand:-
TTGTAGACTTTGAAGATTGCATTGAATGACT
>Location:NODE_289404_length_16761_cov_29.864925	Coordinate:3452	Reads:1	Hits:1	Allocated_reads:1	Strand:-
GTGTTAATTATATTTTTGTAGACTTTGAAGAT
>Location:NODE_289404_length_16761_cov_29.864925	Coordinate:3458	Reads:1	Hits:1	Allocated_reads:1	Strand:-
TGGTGTTAATTATATTTTTGTAGACTTT
>Location:NODE_289404_length_16761_cov_29.864925	Coordinate:3459	Reads:1	Hits:1	Allocated_reads:1	Strand:-
AACTGGTGTTAATTATATTTTTGTAGACTT
>Location:NODE_289404_length_16761_cov_29.864925	Coordinate:3459	Reads:1	Hits:1	Allocated_reads:1	Strand:-
TGAACTGGTGTTAATTATATTTTTGTAGACTT
>Location:NODE_289404_length_16761_cov_29.864925	Coordinate:3460	Reads:1	Hits:1	Allocated_reads:1	Strand:-
AACTGGTGTTAATTATATTTTTGTAGACT
>Location:NODE_289404_length_16761_cov_29.864925	Coordinate:3460	Reads:2	Hits:1	Allocated_reads:2	Strand:-
TGATGAACTGGTGTTAATTATATTTTTGTAGACT
>Location:NODE_289404_length_16761_cov_29.864925	Coordinate:3461	Reads:1	Hits:1	Allocated_reads:1	Strand:-
TGAACTGGTGTTAATTATATTTTTGTAGAC
>Location:NODE_289404_length_16761_cov_29.864925	Coordinate:3464	Reads:1	Hits:2	Allocated_reads:0.5	Strand:-
TGATGAACTGGTGTTAATTATATTTTTGTA
>Location:NODE_289404_length_16761_cov_29.864925	Coordinate:3468	Reads:1	Hits:2	Allocated_reads:0.5	Strand:-
TTATTTTGATGAACTGGTGTTAATTATATTTT
>Location:NODE_289404_length_16761_cov_29.864925	Coordinate:3468	Reads:1	Hits:2	Allocated_reads:0.5	Strand:-
TTTTGATGAACTGGTGTTAATTATATTTT
>Location:NODE_289404_length_16761_cov_29.864925	Coordinate:3469	Reads:1	Hits:2	Allocated_reads:0.5	Strand:-
TATTTTGATGAACTGGTGTTAATTATATTT
>Location:NODE_289404_length_16761_cov_29.864925	Coordinate:3483	Reads:2	Hits:2	Allocated_reads:1	Strand:-
TTAAAAGCTACTTATTTTGATGAACTGG
>Location:NODE_289404_length_16761_cov_29.864925	Coordinate:3487	Reads:1	Hits:2	Allocated_reads:0.5	Strand:+
TTCATCAAAATAAGTAGCTTTTAATT
>Location:NODE_289404_length_16761_cov_29.864925	Coordinate:3493	Reads:1	Hits:1	Allocated_reads:1	Strand:-
CATTTCAATTAAAAGCTACTTATTTT
>Location:NODE_289404_length_16761_cov_29.864925	Coordinate:3537	Reads:2	Hits:2	Allocated_reads:1	Strand:-
TGCACCTGGAGAAAGCATGCCCTTTCAGTATT
>Location:NODE_289404_length_16761_cov_29.864925	Coordinate:3539	Reads:1	Hits:2	Allocated_reads:0.5	Strand:-
CACCTGGAGAAAGCATGCCCTTTCAGTA
>Location:NODE_289404_length_16761_cov_29.864925	Coordinate:3539	Reads:4	Hits:2	Allocated_reads:2	Strand:-
TGCACCTGGAGAAAGCATGCCCTTTCAGTA
>Location:NODE_289404_length_16761_cov_29.864925	Coordinate:3540	Reads:1	Hits:2	Allocated_reads:0.5	Strand:-
TGCACCTGGAGAAAGCATGCCCTTTCAGT
>Location:NODE_289404_length_16761_cov_29.864925	Coordinate:3542	Reads:11	Hits:2	Allocated_reads:5.5	Strand:-
TGCACCTGGAGAAAGCATGCCCTTTCA
>Location:NODE_289404_length_16761_cov_29.864925	Coordinate:3543	Reads:1	Hits:2	Allocated_reads:0.5	Strand:-
TGCACCTGGAGAAAGCATGCCCTTTC
>Location:NODE_289404_length_16761_cov_29.864925	Coordinate:3544	Reads:1	Hits:2	Allocated_reads:0.5	Strand:-
CTTGCACCTGGAGAAAGCATGCCCTTT
>Location:NODE_289404_length_16761_cov_29.864925	Coordinate:3544	Reads:1	Hits:2	Allocated_reads:0.5	Strand:-
TGCACCTGGAGAAAGCATGCCCTTT
>Location:NODE_289404_length_16761_cov_29.864925	Coordinate:3550	Reads:2	Hits:2	Allocated_reads:1	Strand:-
TAAGGCTGCCTTGCACCTGGAGAAAGCATG
>Location:NODE_289404_length_16761_cov_29.864925	Coordinate:3551	Reads:2	Hits:2	Allocated_reads:1	Strand:-
TAAGGCTGCCTTGCACCTGGAGAAAGCAT
>Location:NODE_289404_length_16761_cov_29.864925	Coordinate:3552	Reads:1	Hits:2	Allocated_reads:0.5	Strand:-
AAGGCTGCCTTGCACCTGGAGAAAGCA
>Location:NODE_289404_length_16761_cov_29.864925	Coordinate:3552	Reads:1	Hits:2	Allocated_reads:0.5	Strand:-
TAAGGCTGCCTTGCACCTGGAGAAAGCA
>Location:NODE_289404_length_16761_cov_29.864925	Coordinate:3553	Reads:2	Hits:2	Allocated_reads:1	Strand:-
TAAGGCTGCCTTGCACCTGGAGAAAGC
>Location:NODE_289404_length_16761_cov_29.864925	Coordinate:3553	Reads:1	Hits:2	Allocated_reads:0.5	Strand:-
TTTTAAGGCTGCCTTGCACCTGGAGAAAGC
>Location:NODE_289404_length_16761_cov_29.864925	Coordinate:3555	Reads:1	Hits:2	Allocated_reads:0.5	Strand:-
TTTAAGGCTGCCTTGCACCTGGAGAAA
>Location:NODE_289404_length_16761_cov_29.864925	Coordinate:3556	Reads:1	Hits:1	Allocated_reads:1	Strand:-
TCTTTTAAGGCTGCCTTGCACCTGGAGAA
>Location:NODE_289404_length_16761_cov_29.864925	Coordinate:3557	Reads:2	Hits:1	Allocated_reads:2	Strand:-
TCTTTTAAGGCTGCCTTGCACCTGGAGA
>Location:NODE_289404_length_16761_cov_29.864925	Coordinate:3557	Reads:2	Hits:1	Allocated_reads:2	Strand:-
TGCATCTTTTAAGGCTGCCTTGCACCTGGAGT
>Location:NODE_289404_length_16761_cov_29.864925	Coordinate:3558	Reads:1	Hits:1	Allocated_reads:1	Strand:-
TCTTTTAAGGCTGCCTTGCACCTGGAG
>Location:NODE_289404_length_16761_cov_29.864925	Coordinate:3559	Reads:1	Hits:1	Allocated_reads:1	Strand:-
ATCTTTTAAGGCTGCCTTGCACCTGGA
>Location:NODE_289404_length_16761_cov_29.864925	Coordinate:3559	Reads:1	Hits:1	Allocated_reads:1	Strand:-
GCATCTTTTAAGGCTGCCTTGCACCTGGA
>Location:NODE_289404_length_16761_cov_29.864925	Coordinate:3559	Reads:12	Hits:1	Allocated_reads:12	Strand:-
TCTTTTAAGGCTGCCTTGCACCTGGA
>Location:NODE_289404_length_16761_cov_29.864925	Coordinate:3559	Reads:1	Hits:1	Allocated_reads:1	Strand:-
TGCATCTTTTAAGGCTGCTTTGCACCTGGA
>Location:NODE_289404_length_16761_cov_29.864925	Coordinate:3559	Reads:12	Hits:1	Allocated_reads:12	Strand:-
TGCATCTTTTAAGGCTGCCTTGCACCTGGA
>Location:NODE_289404_length_16761_cov_29.864925	Coordinate:3559	Reads:1	Hits:1	Allocated_reads:1	Strand:-
TTGCATCTTTTAAGGCTGCCTTGCACCTGGA
>Location:NODE_289404_length_16761_cov_29.864925	Coordinate:3559	Reads:1	Hits:1	Allocated_reads:1	Strand:-
TTGCATCTTTTAAGGCTGCCTTGCACCTGGT
>Location:NODE_289404_length_16761_cov_29.864925	Coordinate:3559	Reads:13	Hits:1	Allocated_reads:13	Strand:-
TTTGCATCTTTTAAGGCTGCCTTGCACCTGGA
>Location:NODE_289404_length_16761_cov_29.864925	Coordinate:3560	Reads:1	Hits:1	Allocated_reads:1	Strand:-
TGCATCTTTTAAGGCTGCCTTGCACCTGG
>Location:NODE_289404_length_16761_cov_29.864925	Coordinate:3560	Reads:1	Hits:1	Allocated_reads:1	Strand:-
TTGCATCTTTTAAGGCTGCCTTGCACCTTT
>Location:NODE_289404_length_16761_cov_29.864925	Coordinate:3560	Reads:2	Hits:1	Allocated_reads:2	Strand:-
TTGCATCTTTTAAGGCTGCCTTGCACCTGG
>Location:NODE_289404_length_16761_cov_29.864925	Coordinate:3560	Reads:1	Hits:1	Allocated_reads:1	Strand:-
TTTGCATCTTTTAAGGCTGCCTTGCACCTGT
>Location:NODE_289404_length_16761_cov_29.864925	Coordinate:3560	Reads:3	Hits:1	Allocated_reads:3	Strand:-
TTTGCATCTTTTAAGGCTGCCTTGCACCTGG
>Location:NODE_289404_length_16761_cov_29.864925	Coordinate:3561	Reads:1	Hits:1	Allocated_reads:1	Strand:-
CATTTGCATCTTTTAAGGCTGCCTTGCACCTG
>Location:NODE_289404_length_16761_cov_29.864925	Coordinate:3561	Reads:3	Hits:1	Allocated_reads:3	Strand:-
TGCATCTTTTAAGGCTGCCTTGCACCTG
>Location:NODE_289404_length_16761_cov_29.864925	Coordinate:3561	Reads:2	Hits:1	Allocated_reads:2	Strand:-
TTGCATCTTTTAAGGCTGCCTTGCACCTG
>Location:NODE_289404_length_16761_cov_29.864925	Coordinate:3561	Reads:1	Hits:1	Allocated_reads:1	Strand:-
TTTGCATCTTTTAAGGCTGCCTTGCACCTA
>Location:NODE_289404_length_16761_cov_29.864925	Coordinate:3561	Reads:14	Hits:1	Allocated_reads:14	Strand:-
TTTGCATCTTTTAAGGCTGCCTTGCACCTG
>Location:NODE_289404_length_16761_cov_29.864925	Coordinate:3562	Reads:3	Hits:1	Allocated_reads:3	Strand:-
TTGCATCTTTTAAGGCTGCCTTGCACCT
>Location:NODE_289404_length_16761_cov_29.864925	Coordinate:3562	Reads:1	Hits:1	Allocated_reads:1	Strand:-
TTTGCATCTTTTAAGGCTGCCTTGCACCC
>Location:NODE_289404_length_16761_cov_29.864925	Coordinate:3562	Reads:3	Hits:1	Allocated_reads:3	Strand:-
TTTGCATCTTTTAAGGCTGCCTTGCACCG
>Location:NODE_289404_length_16761_cov_29.864925	Coordinate:3562	Reads:52	Hits:1	Allocated_reads:52	Strand:-
TTTGCATCTTTTAAGGCTGCCTTGCACCT
>Location:NODE_289404_length_16761_cov_29.864925	Coordinate:3563	Reads:5	Hits:1	Allocated_reads:5	Strand:-
CATTTGCATCTTTTAAGGCTGCCTTGCACC
>Location:NODE_289404_length_16761_cov_29.864925	Coordinate:3563	Reads:1	Hits:1	Allocated_reads:1	Strand:-
TCATTTGCATCTTTTAAGGCTGCCTTGCACT
>Location:NODE_289404_length_16761_cov_29.864925	Coordinate:3563	Reads:15	Hits:1	Allocated_reads:15	Strand:-
TCATTTGCATCTTTTAAGGCTGCCTTGCACC
>Location:NODE_289404_length_16761_cov_29.864925	Coordinate:3563	Reads:1	Hits:1	Allocated_reads:1	Strand:-
TGCATCTTTTAAGGCTGCATTGCACC
>Location:NODE_289404_length_16761_cov_29.864925	Coordinate:3563	Reads:3	Hits:1	Allocated_reads:3	Strand:-
TGCATCTTTTAAGGCTGCCTTGCACC
>Location:NODE_289404_length_16761_cov_29.864925	Coordinate:3563	Reads:9	Hits:1	Allocated_reads:9	Strand:-
TTGCATCTTTTAAGGCTGCCTTGCACC
>Location:NODE_289404_length_16761_cov_29.864925	Coordinate:3563	Reads:72	Hits:1	Allocated_reads:72	Strand:-
TTTGCATCTTTTAAGGCTGCCTTGCACC
>Location:NODE_289404_length_16761_cov_29.864925	Coordinate:3564	Reads:1	Hits:1	Allocated_reads:1	Strand:-
ATTTGCATCTTTTAAGGCTGCCTTGCAC
>Location:NODE_289404_length_16761_cov_29.864925	Coordinate:3564	Reads:2	Hits:1	Allocated_reads:2	Strand:-
TCATTTGCATCTTTTAAGGCTGCCTTGCAC
>Location:NODE_289404_length_16761_cov_29.864925	Coordinate:3564	Reads:2	Hits:1	Allocated_reads:2	Strand:-
TTGCATCTTTTAAGGCTGCCTTGCAC
>Location:NODE_289404_length_16761_cov_29.864925	Coordinate:3564	Reads:10	Hits:1	Allocated_reads:10	Strand:-
TTTGCATCTTTTAAGGCTGCCTTGCAC
>Location:NODE_289404_length_16761_cov_29.864925	Coordinate:3565	Reads:3	Hits:1	Allocated_reads:3	Strand:-
TTTGCATCTTTTAAGGCTGCCTTGCA
>Location:NODE_289404_length_16761_cov_29.864925	Coordinate:3566	Reads:1	Hits:1	Allocated_reads:1	Strand:-
TTTGCATCTTTTAAGGCTGCCTTGC
>Location:NODE_289404_length_16761_cov_29.864925	Coordinate:3569	Reads:1	Hits:1	Allocated_reads:1	Strand:-
TCATTTGCATCTTTTAAGGCTGCCT
>Location:NODE_289404_length_16761_cov_29.864925	Coordinate:3569	Reads:7	Hits:1	Allocated_reads:7	Strand:-
TCCCTCATTTGCATCTTTTAAGGCTGCCT
>Location:NODE_289404_length_16761_cov_29.864925	Coordinate:3569	Reads:1	Hits:1	Allocated_reads:1	Strand:-
TTCCCTCATTTGCATCTTTTAAGGCTGCCT
>Location:NODE_289404_length_16761_cov_29.864925	Coordinate:3569	Reads:2	Hits:1	Allocated_reads:2	Strand:-
TTTTCCCTCATTTGCATCTTTTAAGGCTGCCT
>Location:NODE_289404_length_16761_cov_29.864925	Coordinate:3570	Reads:1	Hits:1	Allocated_reads:1	Strand:-
TTCCCTCATTTGCATCTTTTGAGGCTGCC
>Location:NODE_289404_length_16761_cov_29.864925	Coordinate:3588	Reads:1	Hits:1	Allocated_reads:1	Strand:-
AAAGCTGTAAAGGATTTTCCCTCATTT
>Location:NODE_289404_length_16761_cov_29.864925	Coordinate:3588	Reads:1	Hits:1	Allocated_reads:1	Strand:-
TAAAGCTGTAAAGGATTTTCCCTCATTT
>Location:NODE_289404_length_16761_cov_29.864925	Coordinate:3589	Reads:1	Hits:1	Allocated_reads:1	Strand:-
GTTAAAGCTGTAAAGGATTTTCCCTCATT
>Location:NODE_289404_length_16761_cov_29.864925	Coordinate:3589	Reads:2	Hits:1	Allocated_reads:2	Strand:-
TAAAGCTGTAAAGGATTTTCCCTCATT
>Location:NODE_289404_length_16761_cov_29.864925	Coordinate:3589	Reads:2	Hits:1	Allocated_reads:2	Strand:-
TGTTAAAGCTGTAAAGGATTTTCCCTCATT
>Location:NODE_289404_length_16761_cov_29.864925	Coordinate:3590	Reads:1	Hits:1	Allocated_reads:1	Strand:-
TAAAGCTGTAAAGGATTTTCCCTCAT
>Location:NODE_289404_length_16761_cov_29.864925	Coordinate:3591	Reads:1	Hits:1	Allocated_reads:1	Strand:-
TTCTGTTAAAGCTGTAAAGGATTTTCCCTCA
>Location:NODE_289404_length_16761_cov_29.864925	Coordinate:3592	Reads:1	Hits:1	Allocated_reads:1	Strand:-
TGTTAAAGCTGTAAAGGATTTTCCCTC
>Location:NODE_289404_length_16761_cov_29.864925	Coordinate:3598	Reads:1	Hits:1	Allocated_reads:1	Strand:-
TACTTCTGTTAAAGCTGTAAAGGATTT
>Location:NODE_289404_length_16761_cov_29.864925	Coordinate:3598	Reads:1	Hits:1	Allocated_reads:1	Strand:-
TAGTTACTTCTGTTAAAGCTGTAAAGGATTT
>Location:NODE_289404_length_16761_cov_29.864925	Coordinate:3625	Reads:3	Hits:1	Allocated_reads:3	Strand:-
TTGGCTTAAAAAAACTAATAAAAAAATAGT
>Location:NODE_289404_length_16761_cov_29.864925	Coordinate:3625	Reads:2	Hits:1	Allocated_reads:2	Strand:-
TTTTGGCTTAAAAAAACTAATAAAAAAATAGT
>Location:NODE_289404_length_16761_cov_29.864925	Coordinate:3644	Reads:1	Hits:1	Allocated_reads:1	Strand:-
TGACTGTTTTGCTGTGTTTTTGGCTTAAAA
>Location:NODE_289404_length_16761_cov_29.864925	Coordinate:3646	Reads:1	Hits:1	Allocated_reads:1	Strand:-
TGACTGTTTTGCTGTGTTTTTGGCTTAA
>Location:NODE_289404_length_16761_cov_29.864925	Coordinate:3647	Reads:1	Hits:1	Allocated_reads:1	Strand:-
TGACTGTTTTGCTGTGTTTTTGGCTTA
>Location:NODE_289404_length_16761_cov_29.864925	Coordinate:3648	Reads:2	Hits:1	Allocated_reads:2	Strand:-
TAATGACTGTTTTGCTGTGTTTTTGGCTT
>Location:NODE_289404_length_16761_cov_29.864925	Coordinate:3649	Reads:14	Hits:1	Allocated_reads:14	Strand:-
TAATGACTGTTTTGCTGTGTTTTTGGCT
>Location:NODE_289404_length_16761_cov_29.864925	Coordinate:3649	Reads:1	Hits:1	Allocated_reads:1	Strand:-
TGACTGTTTTGCTGTGTTTTTGGCT
>Location:NODE_289404_length_16761_cov_29.864925	Coordinate:3649	Reads:4	Hits:1	Allocated_reads:4	Strand:-
TTAATGACTGTTTTGCTGTGTTTTTGGCT
>Location:NODE_289404_length_16761_cov_29.864925	Coordinate:3650	Reads:2	Hits:1	Allocated_reads:2	Strand:-
TAATGACTGTTTTGCTGTGTTTTTGGC
>Location:NODE_289404_length_16761_cov_29.864925	Coordinate:3650	Reads:1	Hits:1	Allocated_reads:1	Strand:-
TTAATGACTGTTTTGCTGTGTTTTTGGC
>Location:NODE_289404_length_16761_cov_29.864925	Coordinate:3651	Reads:1	Hits:1	Allocated_reads:1	Strand:-
TAATGACTGTTTTGCTGTGTTTTTGG
>Location:NODE_289404_length_16761_cov_29.864925	Coordinate:3651	Reads:1	Hits:1	Allocated_reads:1	Strand:-
TAATGACTGTTTTGCTGTGTTTTTGT
>Location:NODE_289404_length_16761_cov_29.864925	Coordinate:3652	Reads:1	Hits:1	Allocated_reads:1	Strand:-
TAATGACTGTTTTGCTGTGTTTTTG
>Location:NODE_289404_length_16761_cov_29.864925	Coordinate:3654	Reads:1	Hits:1	Allocated_reads:1	Strand:-
TTAATGACTGTTTTGCTGTGTTTT
>Location:NODE_289404_length_16761_cov_29.864925	Coordinate:3657	Reads:1	Hits:1	Allocated_reads:1	Strand:-
CACACATTTTTAATGACTGTTTTGCTGTGT
>Location:NODE_289404_length_16761_cov_29.864925	Coordinate:3661	Reads:1	Hits:1	Allocated_reads:1	Strand:-
TAACACACATTTTTAATGACTGTTTTGCT
>Location:NODE_289404_length_16761_cov_29.864925	Coordinate:3685	Reads:1	Hits:1	Allocated_reads:1	Strand:-
TTATGTTATATTTCTGGACATTTTTAACA
>Location:NODE_289404_length_16761_cov_29.864925	Coordinate:3700	Reads:1	Hits:1	Allocated_reads:1	Strand:-
TACGTTCTCTTTCTTGGTTATGTTATATTCT
>Location:NODE_289404_length_16761_cov_29.864925	Coordinate:3710	Reads:1	Hits:1	Allocated_reads:1	Strand:+
ATAACCAAGAAAGAGAACGTAACT
>Location:NODE_289404_length_16761_cov_29.864925	Coordinate:3717	Reads:1	Hits:1	Allocated_reads:1	Strand:-
ATCGAGGTCATGAAAGTTACGTTTTCTTTCT
>Location:NODE_289404_length_16761_cov_29.864925	Coordinate:3717	Reads:2	Hits:1	Allocated_reads:2	Strand:-
ATCGAGGTCATGAAAGTTACGTTCTCTTTCT
>Location:NODE_289404_length_16761_cov_29.864925	Coordinate:3717	Reads:6	Hits:1	Allocated_reads:6	Strand:-
TCGAGGTCATGAAAGTTACGTTCTCTTTCT
>Location:NODE_289404_length_16761_cov_29.864925	Coordinate:3718	Reads:1	Hits:1	Allocated_reads:1	Strand:-
AATCGAGGTCATGAAAGTTACGTTCTCTTTC
>Location:NODE_289404_length_16761_cov_29.864925	Coordinate:3718	Reads:2	Hits:1	Allocated_reads:2	Strand:-
ATCGAGGTCATGAAAGTTACGTTCTCTTTC
>Location:NODE_289404_length_16761_cov_29.864925	Coordinate:3718	Reads:2	Hits:1	Allocated_reads:2	Strand:-
GAGGTCATGAAAGTTACGTTCTCTTTC
>Location:NODE_289404_length_16761_cov_29.864925	Coordinate:3718	Reads:1	Hits:1	Allocated_reads:1	Strand:-
TCGAGGTCATGAAAGTTACGTTCTCTTTT
>Location:NODE_289404_length_16761_cov_29.864925	Coordinate:3718	Reads:4	Hits:1	Allocated_reads:4	Strand:-
TCGAGGTCATGAAAGTTACGTTCTCTTTC
>Location:NODE_289404_length_16761_cov_29.864925	Coordinate:3720	Reads:1	Hits:1	Allocated_reads:1	Strand:-
ATCGAGGTCATGAAAGTTACGTTCTCTT
>Location:NODE_289404_length_16761_cov_29.864925	Coordinate:3721	Reads:1	Hits:1	Allocated_reads:1	Strand:-
AAAATCGAGGTCATGAAAGTTACGTTCTCT
>Location:NODE_289404_length_16761_cov_29.864925	Coordinate:3721	Reads:1	Hits:1	Allocated_reads:1	Strand:-
AAATCGAGGTCATGAAAGTTACGTTCTCT
>Location:NODE_289404_length_16761_cov_29.864925	Coordinate:3721	Reads:2	Hits:1	Allocated_reads:2	Strand:-
AATCGAGGTCATGAAAGTTACGTTCTCT
>Location:NODE_289404_length_16761_cov_29.864925	Coordinate:3724	Reads:1	Hits:1	Allocated_reads:1	Strand:-
AAAATCGAGGTCATGAAAGTTACGTTC
>Location:NODE_289404_length_16761_cov_29.864925	Coordinate:3724	Reads:3	Hits:1	Allocated_reads:3	Strand:-
TTAAAATCGAGGTCATGAAAGTTACGTTC
>Location:NODE_289404_length_16761_cov_29.864925	Coordinate:3724	Reads:2	Hits:1	Allocated_reads:2	Strand:-
TTTAAAATCGAGGTCATGAAAGTTACGTTC
>Location:NODE_289404_length_16761_cov_29.864925	Coordinate:3725	Reads:1	Hits:1	Allocated_reads:1	Strand:-
TTAAAATCGAGGTCATGAAAGTTACGTT
>Location:NODE_289404_length_16761_cov_29.864925	Coordinate:3727	Reads:1	Hits:1	Allocated_reads:1	Strand:-
TTATTTAAAATCGAGGTCATGAAAGTTACG
>Location:NODE_289404_length_16761_cov_29.864925	Coordinate:3729	Reads:1	Hits:1	Allocated_reads:1	Strand:-
TTATTTAAAATCGAGGTCATGAAAGTTA
>Location:NODE_289404_length_16761_cov_29.864925	Coordinate:3730	Reads:1	Hits:1	Allocated_reads:1	Strand:-
TTATTTAAAATCGAGGTCATGAAAGTT
>Location:NODE_289404_length_16761_cov_29.864925	Coordinate:3731	Reads:1	Hits:1	Allocated_reads:1	Strand:-
TCTTTATTTAAAATCGAGGTCATGAAAGT
>Location:NODE_289404_length_16761_cov_29.864925	Coordinate:3732	Reads:1	Hits:1	Allocated_reads:1	Strand:-
TATTTAAAATCGAGGTCATGAAAG
>Location:NODE_289404_length_16761_cov_29.864925	Coordinate:3732	Reads:1	Hits:1	Allocated_reads:1	Strand:-
TTATTTAAAATCGAGGTCATGAAAG
>Location:NODE_289404_length_16761_cov_29.864925	Coordinate:3737	Reads:1	Hits:1	Allocated_reads:1	Strand:+
ATGACCTCGATTTTAAATAAAGATTT
>Location:NODE_289404_length_16761_cov_29.864925	Coordinate:3752	Reads:1	Hits:1	Allocated_reads:1	Strand:-
CACCAAACAACTAAATACACAAAATCTTTATT
>Location:NODE_289404_length_16761_cov_29.864925	Coordinate:3752	Reads:1	Hits:1	Allocated_reads:1	Strand:-
CCAAACAACTAAATACACAAAATCTTTATT
>Location:NODE_289404_length_16761_cov_29.864925	Coordinate:3832	Reads:1	Hits:1	Allocated_reads:1	Strand:-
ATGGCCTCGAAATTATTGTAATAAATTTACAAT
>Location:NODE_289404_length_16761_cov_29.864925	Coordinate:3832	Reads:1	Hits:1	Allocated_reads:1	Strand:-
TGGCCTCGAAATTATTGTAATAAATTTACAAT
>Location:NODE_289404_length_16761_cov_29.864925	Coordinate:3833	Reads:2	Hits:1	Allocated_reads:2	Strand:-
CCTCGAAATTATTGTAATAAATTTACAA
>Location:NODE_289404_length_16761_cov_29.864925	Coordinate:3833	Reads:1	Hits:1	Allocated_reads:1	Strand:-
CTCGAAATTATTGTAATAAATTTACAA
>Location:NODE_289404_length_16761_cov_29.864925	Coordinate:3833	Reads:1	Hits:1	Allocated_reads:1	Strand:-
TGGCCTCGAAATTATTGTAATAAATTTACAA
>Location:NODE_289404_length_16761_cov_29.864925	Coordinate:3834	Reads:1	Hits:1	Allocated_reads:1	Strand:-
ATGGCCTCGAAATTATTGTAATAAATTTACA
>Location:NODE_289404_length_16761_cov_29.864925	Coordinate:3834	Reads:1	Hits:1	Allocated_reads:1	Strand:-
GGCCTCGAAATTATTGTAATAAATTTACA
>Location:NODE_289404_length_16761_cov_29.864925	Coordinate:3834	Reads:6	Hits:1	Allocated_reads:6	Strand:-
TGGCCTCGAAATTATTGTAATAAATTTACA
>Location:NODE_289404_length_16761_cov_29.864925	Coordinate:3835	Reads:1	Hits:1	Allocated_reads:1	Strand:-
TGGCCTCGAAATTATTGTAATAAATTTAC
>Location:NODE_289404_length_16761_cov_29.864925	Coordinate:3836	Reads:5	Hits:1	Allocated_reads:5	Strand:-
ATGGCCTCGAAATTATTGTAATAAATTTA
>Location:NODE_289404_length_16761_cov_29.864925	Coordinate:3836	Reads:1	Hits:1	Allocated_reads:1	Strand:-
TGGCCTCGAAATTATTGTAATAAATTTA
>Location:NODE_289404_length_16761_cov_29.864925	Coordinate:3838	Reads:1	Hits:1	Allocated_reads:1	Strand:-
AAATGGCCTCGAAATTATTGTAATAAATT
>Location:NODE_289404_length_16761_cov_29.864925	Coordinate:3838	Reads:1	Hits:1	Allocated_reads:1	Strand:-
AATGGCCTCGAAATTATTGTAATAAATT
>Location:NODE_289404_length_16761_cov_29.864925	Coordinate:3839	Reads:1	Hits:1	Allocated_reads:1	Strand:-
ATGGCCTCGAAATTATTGTAATAAAT
>Location:NODE_289404_length_16761_cov_29.864925	Coordinate:3840	Reads:1	Hits:1	Allocated_reads:1	Strand:-
TGAAAATGGCCTCGAAATTATTGTAATAAA
>Location:NODE_289404_length_16761_cov_29.864925	Coordinate:3841	Reads:1	Hits:1	Allocated_reads:1	Strand:-
AAATGGCCTCGAAATTATTGTAATAA
>Location:NODE_289404_length_16761_cov_29.864925	Coordinate:3841	Reads:1	Hits:1	Allocated_reads:1	Strand:-
GAAAATGGCCTCGAAATTATTGTAATAA
>Location:NODE_289404_length_16761_cov_29.864925	Coordinate:3844	Reads:1	Hits:1	Allocated_reads:1	Strand:-
TGAAAATGGCCTCGAAATTATTGTAA
>Location:NODE_289404_length_16761_cov_29.864925	Coordinate:3858	Reads:1	Hits:1	Allocated_reads:1	Strand:-
TGACAGATCAAAATGTCCATGAAAATGGCCT
>Location:NODE_289404_length_16761_cov_29.864925	Coordinate:3859	Reads:1	Hits:1	Allocated_reads:1	Strand:-
TGACAGATCAAAATGTCCATGAAAATGGCC
>Location:NODE_289404_length_16761_cov_29.864925	Coordinate:3879	Reads:1	Hits:1	Allocated_reads:1	Strand:+
TGATCTGTCACAGTAAAAAAAAAAAC
>Location:NODE_289404_length_16761_cov_29.864925	Coordinate:3907	Reads:1	Hits:1	Allocated_reads:1	Strand:-
TAATTCGGTGCAATAAACAGAGTGCTGCCCT
>Location:NODE_289404_length_16761_cov_29.864925	Coordinate:3908	Reads:1	Hits:1	Allocated_reads:1	Strand:-
TAATTCGGTGCAATAAACAGGGTGCTGCCC
>Location:NODE_289404_length_16761_cov_29.864925	Coordinate:3910	Reads:1	Hits:1	Allocated_reads:1	Strand:-
TAATTCGGTGCAATAAACAGAGTGCTGC
>Location:NODE_289404_length_16761_cov_29.864925	Coordinate:3913	Reads:1	Hits:1	Allocated_reads:1	Strand:-
TAATTCGGTGCAATAAACAGAGTGC
>Location:NODE_289404_length_16761_cov_29.864925	Coordinate:3916	Reads:1	Hits:1	Allocated_reads:1	Strand:-
TCACAAGGAAATAATTCGGTGCAACAAACAGAG
>Location:NODE_289404_length_16761_cov_29.864925	Coordinate:3919	Reads:1	Hits:1	Allocated_reads:1	Strand:-
CTCACAAGGAAATAATTCGGTGCAATAAACA
>Location:NODE_289404_length_16761_cov_29.864925	Coordinate:3920	Reads:1	Hits:1	Allocated_reads:1	Strand:-
CAAGGAAATAATTCGGTGCAACAAAC
>Location:NODE_289404_length_16761_cov_29.864925	Coordinate:3926	Reads:1	Hits:1	Allocated_reads:1	Strand:-
TACCATGCTCACAAGGAAATAATTCGGTGCA
>Location:NODE_289404_length_16761_cov_29.864925	Coordinate:3926	Reads:1	Hits:1	Allocated_reads:1	Strand:+
TGCACCGAATTATTTCCTTGTGAGCATGG
>Location:NODE_289404_length_16761_cov_29.864925	Coordinate:3939	Reads:2	Hits:1	Allocated_reads:2	Strand:+
TTCCTTGTGAGCATGGTACTAAAAGAA
>Location:NODE_289404_length_16761_cov_29.864925	Coordinate:3939	Reads:1	Hits:1	Allocated_reads:1	Strand:+
TTCCTTGTGAGCATGGTACTAAAAGAAT
>Location:NODE_289404_length_16761_cov_29.864925	Coordinate:3941	Reads:1	Hits:1	Allocated_reads:1	Strand:-
TTATTATTCTTTTAGTACCATGCTCACAAGG
>Location:NODE_289404_length_16761_cov_29.864925	Coordinate:3942	Reads:1	Hits:1	Allocated_reads:1	Strand:+
CTTGTGAGCATGGTACTAAAAGAATA
>Location:NODE_289404_length_16761_cov_29.864925	Coordinate:3943	Reads:1	Hits:1	Allocated_reads:1	Strand:-
TATTATTCTTTTAGTACCATGCTCACAA
>Location:NODE_289404_length_16761_cov_29.864925	Coordinate:3944	Reads:1	Hits:1	Allocated_reads:1	Strand:+
TGTGAGCATGGTACTAAAAGAATAATAAAT
>Location:NODE_289404_length_16761_cov_29.864925	Coordinate:3951	Reads:1	Hits:1	Allocated_reads:1	Strand:+
ATGGTACTAAAAGAATAATAAATTAC
>Location:NODE_289404_length_16761_cov_29.864925	Coordinate:3951	Reads:1	Hits:1	Allocated_reads:1	Strand:+
ATGGTACTAAAAGAATAATAAATTACAAT
>Location:NODE_289404_length_16761_cov_29.864925	Coordinate:3957	Reads:1	Hits:1	Allocated_reads:1	Strand:-
TATTTCACATTGTAATTTATTATTCTTTTAG
>Location:NODE_289404_length_16761_cov_29.864925	Coordinate:3960	Reads:1	Hits:1	Allocated_reads:1	Strand:-
TATTTCACATTGTAATTTATTATTCTTT
>Location:NODE_289404_length_16761_cov_29.864925	Coordinate:3962	Reads:1	Hits:1	Allocated_reads:1	Strand:-
TATTTCACATTGTAATTTATTATTCT
>Location:NODE_289404_length_16761_cov_29.864925	Coordinate:3969	Reads:1	Hits:1	Allocated_reads:1	Strand:+
TAAATTACAATGTGAAATATTATACT
>Location:NODE_289404_length_16761_cov_29.864925	Coordinate:3971	Reads:1	Hits:1	Allocated_reads:1	Strand:+
AATTACAATGTGAAATATTATACTCAAT
>Location:NODE_289404_length_16761_cov_29.864925	Coordinate:3986	Reads:1	Hits:1	Allocated_reads:1	Strand:-
TAATCCCAGACATATTTACTTATTGAGTATAATA
>Location:NODE_289404_length_16761_cov_29.864925	Coordinate:3987	Reads:1	Hits:1	Allocated_reads:1	Strand:-
CCCAGACATATTTACTTATTGAGTATAAT
>Location:NODE_289404_length_16761_cov_29.864925	Coordinate:3987	Reads:1	Hits:1	Allocated_reads:1	Strand:-
TCCCAGACATATTTACTTATTGAGTATAAA
>Location:NODE_289404_length_16761_cov_29.864925	Coordinate:3987	Reads:1	Hits:1	Allocated_reads:1	Strand:-
TCCCAGACATATTTACTTATTGAGTATAAT
>Location:NODE_289404_length_16761_cov_29.864925	Coordinate:3987	Reads:1	Hits:1	Allocated_reads:1	Strand:-
TTTAATCCCAGACATATTTACTTATTGAGTATAAA
>Location:NODE_289404_length_16761_cov_29.864925	Coordinate:3987	Reads:1	Hits:1	Allocated_reads:1	Strand:-
TTTAATCCCAGACATATTTACTTATTGAGTATAAT
>Location:NODE_289404_length_16761_cov_29.864925	Coordinate:3988	Reads:4	Hits:1	Allocated_reads:4	Strand:-
TAATCCCAGACATATTTACTTATTGAGTATAA
>Location:NODE_289404_length_16761_cov_29.864925	Coordinate:3988	Reads:4	Hits:1	Allocated_reads:4	Strand:-
TCCCAGACATATTTACTTATTGAGTATAA
>Location:NODE_289404_length_16761_cov_29.864925	Coordinate:3989	Reads:2	Hits:1	Allocated_reads:2	Strand:-
TAATCCCAGACATATTTACTTATTGAGTATA
>Location:NODE_289404_length_16761_cov_29.864925	Coordinate:3989	Reads:3	Hits:1	Allocated_reads:3	Strand:-
TCCCAGACATATTTACTTATTGAGTATA
>Location:NODE_289404_length_16761_cov_29.864925	Coordinate:3989	Reads:2	Hits:1	Allocated_reads:2	Strand:-
TTTAATCCCAGACATATTTACTTATTGAGTATA
>Location:NODE_289404_length_16761_cov_29.864925	Coordinate:3991	Reads:2	Hits:1	Allocated_reads:2	Strand:-
AATCCCAGACATATTTACTTATTGAGTA
>Location:NODE_289404_length_16761_cov_29.864925	Coordinate:3991	Reads:1	Hits:1	Allocated_reads:1	Strand:-
ATCCCAGACATATTTACTTATTGAGTA
>Location:NODE_289404_length_16761_cov_29.864925	Coordinate:3991	Reads:40	Hits:1	Allocated_reads:40	Strand:-
TAATCCCAGACATATTTACTTATTGAGTA
>Location:NODE_289404_length_16761_cov_29.864925	Coordinate:3991	Reads:1	Hits:1	Allocated_reads:1	Strand:-
TCCCAGACATATTTACTTATTGAGTA
>Location:NODE_289404_length_16761_cov_29.864925	Coordinate:3991	Reads:7	Hits:1	Allocated_reads:7	Strand:-
TTAATCCCAGACATATTTACTTATTGAGTA
>Location:NODE_289404_length_16761_cov_29.864925	Coordinate:3991	Reads:1	Hits:1	Allocated_reads:1	Strand:-
TTTAATCCCAGACATATTCACTTATTGAGTA
>Location:NODE_289404_length_16761_cov_29.864925	Coordinate:3991	Reads:1	Hits:1	Allocated_reads:1	Strand:-
TTTAATCCCAGACATATTTACTTATTAAGTA
>Location:NODE_289404_length_16761_cov_29.864925	Coordinate:3991	Reads:75	Hits:1	Allocated_reads:75	Strand:-
TTTAATCCCAGACATATTTACTTATTGAGTA
>Location:NODE_289404_length_16761_cov_29.864925	Coordinate:3992	Reads:1	Hits:1	Allocated_reads:1	Strand:-
TAATCCCAGACATATTTACTTATTGAGT
>Location:NODE_289404_length_16761_cov_29.864925	Coordinate:3992	Reads:1	Hits:1	Allocated_reads:1	Strand:-
TTTAATCCCAGACATATTTACTTATTGAGT
>Location:NODE_289404_length_16761_cov_29.864925	Coordinate:3993	Reads:1	Hits:1	Allocated_reads:1	Strand:-
TAATCCCAGACATATTTACTTATTGAG
>Location:NODE_289404_length_16761_cov_29.864925	Coordinate:3993	Reads:4	Hits:1	Allocated_reads:4	Strand:-
TTTAATCCCAGACATATTTACTTATTGAG
>Location:NODE_289404_length_16761_cov_29.864925	Coordinate:3994	Reads:1	Hits:1	Allocated_reads:1	Strand:-
TTTAATCCCAGACATATTTACTTATTGA
>Location:NODE_289404_length_16761_cov_29.864925	Coordinate:3996	Reads:1	Hits:1	Allocated_reads:1	Strand:-
TCAGCATTTAATCCCAGACATATTTACTTATT
>Location:NODE_289404_length_16761_cov_29.864925	Coordinate:3997	Reads:1	Hits:1	Allocated_reads:1	Strand:-
TTTAATCCCAGACATATTTACTTAT
>Location:NODE_289404_length_16761_cov_29.864925	Coordinate:3998	Reads:1	Hits:1	Allocated_reads:1	Strand:-
GCATTTAATCCCAGACATATTTACTTA
>Location:NODE_289404_length_16761_cov_29.864925	Coordinate:3998	Reads:2	Hits:1	Allocated_reads:2	Strand:-
TTTAATCCCAGACATATTTACTTA
>Location:NODE_289404_length_16761_cov_29.864925	Coordinate:4000	Reads:1	Hits:1	Allocated_reads:1	Strand:-
TCAGCATTTAATCCCAGACATATTTACT
>Location:NODE_289404_length_16761_cov_29.864925	Coordinate:4006	Reads:1	Hits:1	Allocated_reads:1	Strand:-
TGCAGCACTCAGCATTTAATCCCAGACATA
>Location:NODE_289404_length_16761_cov_29.864925	Coordinate:4010	Reads:1	Hits:1	Allocated_reads:1	Strand:+
TCTGGGATTAAATGCTGAGTGCTT
>Location:NODE_289404_length_16761_cov_29.864925	Coordinate:4010	Reads:1	Hits:1	Allocated_reads:1	Strand:+
TCTGGGATTAAATGCTGAGTGCTGCA
>Location:NODE_289404_length_16761_cov_29.864925	Coordinate:4011	Reads:1	Hits:1	Allocated_reads:1	Strand:+
CTGGGATTAAATGCTGAGTGCTGCA
>Location:NODE_289404_length_16761_cov_29.864925	Coordinate:4012	Reads:1	Hits:1	Allocated_reads:1	Strand:+
TGGGATTAAATGCTGAGTGCTGCA
>Location:NODE_289404_length_16761_cov_29.864925	Coordinate:4012	Reads:4	Hits:1	Allocated_reads:4	Strand:+
TGGGATTAAATGCTGAGTGCTGCAT
>Location:NODE_289404_length_16761_cov_29.864925	Coordinate:4023	Reads:1	Hits:1	Allocated_reads:1	Strand:-
CTTGCAACACAGAATGCAGCACTCAGC
>Location:NODE_289404_length_16761_cov_29.864925	Coordinate:4023	Reads:5	Hits:1	Allocated_reads:5	Strand:-
TCACTTGCAACACAGAATGCAGCACTCAGC
>Location:NODE_289404_length_16761_cov_29.864925	Coordinate:4023	Reads:2	Hits:1	Allocated_reads:2	Strand:-
TCTCACTTGCAACACAGAATGCAGCACTCAGC
>Location:NODE_289404_length_16761_cov_29.864925	Coordinate:4023	Reads:1	Hits:1	Allocated_reads:1	Strand:-
TGATCTCACTTGCAACACAGAATGCAGCACTCAGC
>Location:NODE_289404_length_16761_cov_29.864925	Coordinate:4023	Reads:1	Hits:1	Allocated_reads:1	Strand:-
TGCAACACAGAATGCAGCACTCAGC
>Location:NODE_289404_length_16761_cov_29.864925	Coordinate:4025	Reads:1	Hits:1	Allocated_reads:1	Strand:-
CTCACTTGCAACACAGAATGCAGCACTCA
>Location:NODE_289404_length_16761_cov_29.864925	Coordinate:4026	Reads:1	Hits:1	Allocated_reads:1	Strand:-
ATCTCACTTGCAACACAGAATGCAGCACTC
>Location:NODE_289404_length_16761_cov_29.864925	Coordinate:4026	Reads:1	Hits:1	Allocated_reads:1	Strand:-
TCTCACTTGCAACACAGAATGCAGCACTC
>Location:NODE_289404_length_16761_cov_29.864925	Coordinate:4026	Reads:1	Hits:1	Allocated_reads:1	Strand:-
TGATCTCACTTGCAACACAGAATGCAGCACTC
>Location:NODE_289404_length_16761_cov_29.864925	Coordinate:4027	Reads:1	Hits:1	Allocated_reads:1	Strand:-
TGATCTCACTTGCAACACAGAATGCAGCACT
>Location:NODE_289404_length_16761_cov_29.864925	Coordinate:4028	Reads:1	Hits:1	Allocated_reads:1	Strand:-
TCTCACTTGCAACACAGAATGCAGCAC
>Location:NODE_289404_length_16761_cov_29.864925	Coordinate:4029	Reads:1	Hits:1	Allocated_reads:1	Strand:-
TCTCACTTGCAACACAGAATGCAGCA
>Location:NODE_289404_length_16761_cov_29.864925	Coordinate:4035	Reads:2	Hits:1	Allocated_reads:2	Strand:-
TGTCAGCCTGATCTCACTTGCAACACAGAAT
>Location:NODE_289404_length_16761_cov_29.864925	Coordinate:4040	Reads:1	Hits:1	Allocated_reads:1	Strand:-
TGTCAGCCTGATCTCACTTGCAACAC
>Location:NODE_289404_length_16761_cov_29.864925	Coordinate:4045	Reads:1	Hits:1	Allocated_reads:1	Strand:+
GCAAGTGAGATCAGGCTGACACTGTT
>Location:NODE_289404_length_16761_cov_29.864925	Coordinate:4046	Reads:1	Hits:1	Allocated_reads:1	Strand:+
CAAGTGAGATCAGGCTGACACTGTT
>Location:NODE_289404_length_16761_cov_29.864925	Coordinate:4048	Reads:1	Hits:1	Allocated_reads:1	Strand:-
TAAACAGTGTCAGCCTGATCTCACT
>Location:NODE_289404_length_16761_cov_29.864925	Coordinate:4049	Reads:1	Hits:1	Allocated_reads:1	Strand:-
AAGATTAAACAGTGTCAGCCTGATCTCAC
>Location:NODE_289404_length_16761_cov_29.864925	Coordinate:4053	Reads:1	Hits:1	Allocated_reads:1	Strand:-
ACAAAGATTAAACAGTGTCAGCCTGATC
>Location:NODE_289404_length_16761_cov_29.864925	Coordinate:4053	Reads:1	Hits:1	Allocated_reads:1	Strand:-
TACACAAAGATTAAACAGTGTCAGCCTGATC
>Location:NODE_289404_length_16761_cov_29.864925	Coordinate:4056	Reads:2	Hits:1	Allocated_reads:2	Strand:+
CAGGCTGACACTGTTTAATCTTTGT
>Location:NODE_289404_length_16761_cov_29.864925	Coordinate:4066	Reads:1	Hits:1	Allocated_reads:1	Strand:-
TGAGAAAATATAATTTACAGAAAGATTAAACAG
>Location:NODE_289404_length_16761_cov_29.864925	Coordinate:4071	Reads:1	Hits:1	Allocated_reads:1	Strand:-
TGACTGAGAAAATATAATTTACACAAAGATTA
>Location:NODE_289404_length_16761_cov_29.864925	Coordinate:4071	Reads:2	Hits:1	Allocated_reads:2	Strand:-
TGACTGAGAAAATATAATTTACAGAAAGATTA
>Location:NODE_289404_length_16761_cov_29.864925	Coordinate:4071	Reads:2	Hits:1	Allocated_reads:2	Strand:-
TGAGAAAATATAATTTACAGAAAGATTA
>Location:NODE_289404_length_16761_cov_29.864925	Coordinate:4072	Reads:1	Hits:1	Allocated_reads:1	Strand:-
TGACTGAGAAAATATAATTTACACAAAGATA
>Location:NODE_289404_length_16761_cov_29.864925	Coordinate:4072	Reads:1	Hits:1	Allocated_reads:1	Strand:-
TGACTGAGAAAATATAATTTACAGAAAGATT
>Location:NODE_289404_length_16761_cov_29.864925	Coordinate:4072	Reads:8	Hits:1	Allocated_reads:8	Strand:-
TGACTGAGAAAATATAATTTACACAAAGATT
>Location:NODE_289404_length_16761_cov_29.864925	Coordinate:4073	Reads:1	Hits:1	Allocated_reads:1	Strand:-
ACTGAGAAAATATAATTTACACAAAGAT
>Location:NODE_289404_length_16761_cov_29.864925	Coordinate:4073	Reads:3	Hits:1	Allocated_reads:3	Strand:-
CTGACTGAGAAAATATAATTTACACAAAGAT
>Location:NODE_289404_length_16761_cov_29.864925	Coordinate:4073	Reads:5	Hits:1	Allocated_reads:5	Strand:-
GACTGAGAAAATATAATTTACACAAAGAT
>Location:NODE_289404_length_16761_cov_29.864925	Coordinate:4073	Reads:1	Hits:1	Allocated_reads:1	Strand:-
TGACTGAGAAAATATAATTTACACAAAGAA
>Location:NODE_289404_length_16761_cov_29.864925	Coordinate:4073	Reads:1	Hits:1	Allocated_reads:1	Strand:-
TGACTGAGAAAATATAATTTACATAAAGAT
>Location:NODE_289404_length_16761_cov_29.864925	Coordinate:4073	Reads:44	Hits:1	Allocated_reads:44	Strand:-
TGACTGAGAAAATATAATTTACAGAAAGAT
>Location:NODE_289404_length_16761_cov_29.864925	Coordinate:4073	Reads:92	Hits:1	Allocated_reads:92	Strand:-
TGACTGAGAAAATATAATTTACACAAAGAT
>Location:NODE_289404_length_16761_cov_29.864925	Coordinate:4073	Reads:1	Hits:1	Allocated_reads:1	Strand:-
TGAGAAAATATAATTTACAGAAAGAT
>Location:NODE_289404_length_16761_cov_29.864925	Coordinate:4074	Reads:1	Hits:1	Allocated_reads:1	Strand:-
TGACTGAGAAAATATAATTTACAGAAAGA
>Location:NODE_289404_length_16761_cov_29.864925	Coordinate:4074	Reads:3	Hits:1	Allocated_reads:3	Strand:-
TGACTGAGAAAATATAATTTACACAAAGA
>Location:NODE_289404_length_16761_cov_29.864925	Coordinate:4075	Reads:1	Hits:1	Allocated_reads:1	Strand:-
TGACTGAGAAAATATAATTTACACAAAG
>Location:NODE_289404_length_16761_cov_29.864925	Coordinate:4076	Reads:1	Hits:1	Allocated_reads:1	Strand:-
TCCTGACTGAGAAAATATAATTTACAGAAA
>Location:NODE_289404_length_16761_cov_29.864925	Coordinate:4076	Reads:1	Hits:1	Allocated_reads:1	Strand:-
TGACTGAGAAAATATAATTTACAGAAA
>Location:NODE_289404_length_16761_cov_29.864925	Coordinate:4076	Reads:2	Hits:1	Allocated_reads:2	Strand:-
TGACTGAGAAAATATAATTTACACAAA
>Location:NODE_289404_length_16761_cov_29.864925	Coordinate:4076	Reads:2	Hits:1	Allocated_reads:2	Strand:-
TTCCTGACTGAGAAAATATAATTTACAGAAA
>Location:NODE_289404_length_16761_cov_29.864925	Coordinate:4083	Reads:1	Hits:1	Allocated_reads:1	Strand:-
TCTTCCTGACTGAGAAAATATAATTT
>Location:NODE_289404_length_16761_cov_29.864925	Coordinate:4112	Reads:1	Hits:1	Allocated_reads:1	Strand:-
TGCAGGAATTGGGAGTAATATAAAAACATC
>Location:NODE_289404_length_16761_cov_29.864925	Coordinate:4114	Reads:1	Hits:1	Allocated_reads:1	Strand:-
TGCAGGAATTGGGAGTAATATAAAAACA
>Location:NODE_289404_length_16761_cov_29.864925	Coordinate:4116	Reads:1	Hits:1	Allocated_reads:1	Strand:-
AGTGCAGGAATTGGGAGTAATATAAAAA
>Location:NODE_289404_length_16761_cov_29.864925	Coordinate:4116	Reads:1	Hits:1	Allocated_reads:1	Strand:-
TGAAAGTGCAGGAATTGGGAATAATATAAAAA
>Location:NODE_289404_length_16761_cov_29.864925	Coordinate:4119	Reads:1	Hits:1	Allocated_reads:1	Strand:-
TGAAAGTGCAGGAATTGGGAATAATATAA
>Location:NODE_289404_length_16761_cov_29.864925	Coordinate:4136	Reads:1	Hits:1	Allocated_reads:1	Strand:-
TAACACTGAATAACACTGAAAGTGCAGG
>Location:NODE_289404_length_16761_cov_29.864925	Coordinate:4142	Reads:1	Hits:1	Allocated_reads:1	Strand:-
TAATATAATAACACTGAATAGCACTGAAAG
>Location:NODE_289404_length_16761_cov_29.864925	Coordinate:4142	Reads:6	Hits:1	Allocated_reads:6	Strand:-
TAATATAATAACACTGAATAACACTGAAAG
>Location:NODE_289404_length_16761_cov_29.864925	Coordinate:4142	Reads:2	Hits:1	Allocated_reads:2	Strand:-
TATAATAACACTGAATAACACTGAAAG
>Location:NODE_289404_length_16761_cov_29.864925	Coordinate:4152	Reads:1	Hits:1	Allocated_reads:1	Strand:-
TGCATTCTCATAATATAATAACACTGAATA
>Location:NODE_289404_length_16761_cov_29.864925	Coordinate:4154	Reads:1	Hits:1	Allocated_reads:1	Strand:-
TGCATTCTCATAATATAATAACACTGAA
>Location:NODE_289404_length_16761_cov_29.864925	Coordinate:4178	Reads:1	Hits:1	Allocated_reads:1	Strand:-
TGGACTCATTTACTAATAAGAATATGCA
>Location:NODE_289404_length_16761_cov_29.864925	Coordinate:4185	Reads:2	Hits:1	Allocated_reads:2	Strand:-
ATCTTTATGGACTCATTTACTAATAAGA
>Location:NODE_289404_length_16761_cov_29.864925	Coordinate:4186	Reads:1	Hits:1	Allocated_reads:1	Strand:-
ATCTTTATGGACTCATTTACTAATAAG
>Location:NODE_289404_length_16761_cov_29.864925	Coordinate:4196	Reads:1	Hits:1	Allocated_reads:1	Strand:-
TCCACAATATTCAAAATCTTTATGAACTCATT
>Location:NODE_289404_length_16761_cov_29.864925	Coordinate:4200	Reads:2	Hits:1	Allocated_reads:2	Strand:-
ATCCACAATATTCAAAATCTTTATGAACT
>Location:NODE_289404_length_16761_cov_29.864925	Coordinate:4200	Reads:1	Hits:1	Allocated_reads:1	Strand:-
CATCCACAATATTCAAAATCTTTATGAACT
>Location:NODE_289404_length_16761_cov_29.864925	Coordinate:4200	Reads:1	Hits:1	Allocated_reads:1	Strand:-
TCATCCACAATATTCAAAATCTTTATGAACT
>Location:NODE_289404_length_16761_cov_29.864925	Coordinate:4200	Reads:2	Hits:1	Allocated_reads:2	Strand:-
TCCACAATATTCAAAATCTTTATGGACT
>Location:NODE_289404_length_16761_cov_29.864925	Coordinate:4201	Reads:1	Hits:1	Allocated_reads:1	Strand:-
CATCCACAATATTCAAAATCTTTATGAAC
>Location:NODE_289404_length_16761_cov_29.864925	Coordinate:4201	Reads:1	Hits:1	Allocated_reads:1	Strand:-
TCATCCACAATATTCAAAATCTTTATGAAC
>Location:NODE_289404_length_16761_cov_29.864925	Coordinate:4209	Reads:1	Hits:1	Allocated_reads:1	Strand:-
AATTATCATCCACAATATTCAAAATCT
>Location:NODE_289404_length_16761_cov_29.864925	Coordinate:4224	Reads:1	Hits:1	Allocated_reads:1	Strand:-
TGCTGTAGACAAGATATAAAAATTATCATCCA
>Location:NODE_289404_length_16761_cov_29.864925	Coordinate:4225	Reads:1	Hits:1	Allocated_reads:1	Strand:-
TTTCTGCTGTAGACAAGATATAAAAATTATCATCT
>Location:NODE_289404_length_16761_cov_29.864925	Coordinate:4226	Reads:3	Hits:1	Allocated_reads:3	Strand:-
TGCTGTAGACAAGATATAAAAATTATCATC
>Location:NODE_289404_length_16761_cov_29.864925	Coordinate:4228	Reads:1	Hits:1	Allocated_reads:1	Strand:-
TCTGCTGTAGACAAGATATAAAAATTATCT
>Location:NODE_289404_length_16761_cov_29.864925	Coordinate:4228	Reads:2	Hits:1	Allocated_reads:2	Strand:-
TGCTGTAGACAAGATATAAAAATTATCA
>Location:NODE_289404_length_16761_cov_29.864925	Coordinate:4228	Reads:2	Hits:1	Allocated_reads:2	Strand:-
TGCTGTAGACAAGATATAAAAATTATCT
>Location:NODE_289404_length_16761_cov_29.864925	Coordinate:4229	Reads:4	Hits:1	Allocated_reads:4	Strand:-
TGCTGTAGACAAGATATAAAAATTATC
>Location:NODE_289404_length_16761_cov_29.864925	Coordinate:4229	Reads:1	Hits:1	Allocated_reads:1	Strand:-
TTCTGCTGTAGACAAGATATAAAAATTATC
>Location:NODE_289404_length_16761_cov_29.864925	Coordinate:4233	Reads:1	Hits:1	Allocated_reads:1	Strand:-
TTTTTTCTGCTGTAGACAAGATATAAAAAT
>Location:NODE_289404_length_16761_cov_29.864925	Coordinate:4243	Reads:1	Hits:1	Allocated_reads:1	Strand:-
CCGTATTTTTTTTCTGCTGTAGACAAG
>Location:NODE_289404_length_16761_cov_29.864925	Coordinate:4243	Reads:1	Hits:1	Allocated_reads:1	Strand:+
CTTGTCTACAGCAGAAAAAAAATACAGC
>Location:NODE_289404_length_16761_cov_29.864925	Coordinate:4252	Reads:1	Hits:1	Allocated_reads:1	Strand:-
TCCTCTACTATAAGCCGTATTTTTTTTCTGCT
>Location:NODE_289404_length_16761_cov_29.864925	Coordinate:4268	Reads:1	Hits:1	Allocated_reads:1	Strand:-
TTCCTCCTAGTTCCTCTACTATAAGCT
>Location:NODE_289404_length_16761_cov_29.864925	Coordinate:4278	Reads:1	Hits:1	Allocated_reads:1	Strand:-
TCAAACTGCCTTCCTCCTAGTTCCTCT
>Location:NODE_289404_length_16761_cov_29.864925	Coordinate:4283	Reads:1	Hits:1	Allocated_reads:1	Strand:+
AACTAGGAGGAAGGCAGTTTGAAG
>Location:NODE_289404_length_16761_cov_29.864925	Coordinate:4284	Reads:1	Hits:1	Allocated_reads:1	Strand:-
CAACACTTCAAACTGCCTTCCTCCTAGT
>Location:NODE_289404_length_16761_cov_29.864925	Coordinate:4287	Reads:3	Hits:1	Allocated_reads:3	Strand:-
TGCAACACTTCAAACTGCCTTCCTCCT
>Location:NODE_289404_length_16761_cov_29.864925	Coordinate:4288	Reads:1	Hits:1	Allocated_reads:1	Strand:-
TGCAACACTTCAAACTGCCTTCCTCC
>Location:NODE_289404_length_16761_cov_29.864925	Coordinate:4294	Reads:2	Hits:1	Allocated_reads:2	Strand:-
TGGATCTAAATGCAACACTTCAAACTGCCT
>Location:NODE_289404_length_16761_cov_29.864925	Coordinate:4298	Reads:1	Hits:1	Allocated_reads:1	Strand:-
TGGATCTAAATGCAACACTTCAAACT
>Location:NODE_289404_length_16761_cov_29.864925	Coordinate:4305	Reads:1	Hits:1	Allocated_reads:1	Strand:-
CAGTCAAGTCTGGATCTAAATGCAACACT
>Location:NODE_289404_length_16761_cov_29.864925	Coordinate:4316	Reads:1	Hits:1	Allocated_reads:1	Strand:+
TAGATCCAGACTTGACTGTGGTTCATGT
>Location:NODE_289404_length_16761_cov_29.864925	Coordinate:4325	Reads:1	Hits:1	Allocated_reads:1	Strand:-
TGAGTAGAATTAAAACACATGAACCACAGTCAAGT
>Location:NODE_289404_length_16761_cov_29.864925	Coordinate:4328	Reads:1	Hits:1	Allocated_reads:1	Strand:-
TAGAATTAAAACACATGAACCACAGTCA
>Location:NODE_289404_length_16761_cov_29.864925	Coordinate:4328	Reads:3	Hits:1	Allocated_reads:3	Strand:-
TGAGTAGAATTAAAACACATGAACCACAGTCA
>Location:NODE_289404_length_16761_cov_29.864925	Coordinate:4329	Reads:1	Hits:1	Allocated_reads:1	Strand:-
TGAGTAGAATTAAAACACATGAACCACAGTC
>Location:NODE_289404_length_16761_cov_29.864925	Coordinate:4330	Reads:3	Hits:1	Allocated_reads:3	Strand:-
AGTAGAATTAAAACACATGAACCACAGT
>Location:NODE_289404_length_16761_cov_29.864925	Coordinate:4330	Reads:4	Hits:1	Allocated_reads:4	Strand:-
GAGTAGAATTAAAACACATGAACCACAGT
>Location:NODE_289404_length_16761_cov_29.864925	Coordinate:4330	Reads:1	Hits:1	Allocated_reads:1	Strand:-
TAGAATTAAAACACATGAACCACAGT
>Location:NODE_289404_length_16761_cov_29.864925	Coordinate:4330	Reads:38	Hits:1	Allocated_reads:38	Strand:-
TGAGTAGAATTAAAACACATGAACCACAGT
>Location:NODE_289404_length_16761_cov_29.864925	Coordinate:4331	Reads:2	Hits:1	Allocated_reads:2	Strand:-
TGAGTAGAATTAAAACACATGAACCACAG
>Location:NODE_289404_length_16761_cov_29.864925	Coordinate:4332	Reads:1	Hits:1	Allocated_reads:1	Strand:-
GTAGAATTAAAACACATGAACCACA
>Location:NODE_289404_length_16761_cov_29.864925	Coordinate:4332	Reads:12	Hits:1	Allocated_reads:12	Strand:-
TGAGTAGAATTAAAACACATGAACCACA
>Location:NODE_289404_length_16761_cov_29.864925	Coordinate:4334	Reads:1	Hits:1	Allocated_reads:1	Strand:-
TGAGTGAGTAGAATTAAAACACATGAACCA
>Location:NODE_289404_length_16761_cov_29.864925	Coordinate:4335	Reads:1	Hits:1	Allocated_reads:1	Strand:-
TGAGTGAGTAGAATTAAAACACATGAACC
>Location:NODE_289404_length_16761_cov_29.864925	Coordinate:4359	Reads:1	Hits:3	Allocated_reads:0.333333333333333	Strand:-
AACGATGAGATGAGCAGCCATGCCTGTGAGT
>Location:NODE_289404_length_16761_cov_29.864925	Coordinate:4360	Reads:1	Hits:3	Allocated_reads:0.333333333333333	Strand:-
AACGATGAGATGAGCAGCCATGCCTGTGAG
>Location:NODE_289404_length_16761_cov_29.864925	Coordinate:4361	Reads:1	Hits:3	Allocated_reads:0.333333333333333	Strand:-
AACGATGAGATGAGCAGCCATGCCTGTGT
>Location:NODE_289404_length_16761_cov_29.864925	Coordinate:4361	Reads:1	Hits:4	Allocated_reads:0.25	Strand:-
GATGAGATGAGCAGCCATGCCTGTGT
>Location:NODE_289404_length_16761_cov_29.864925	Coordinate:4362	Reads:3	Hits:3	Allocated_reads:1	Strand:-
AACGATGAGATGAGCAGCCATGCCTGTG
>Location:NODE_289404_length_16761_cov_29.864925	Coordinate:4362	Reads:1	Hits:3	Allocated_reads:0.333333333333333	Strand:-
AAGAACGATGAGATGAGCAGCCATGCCTGTG
>Location:NODE_289404_length_16761_cov_29.864925	Coordinate:4362	Reads:1	Hits:3	Allocated_reads:0.333333333333333	Strand:-
ACGATGAGATGAGCAGCCATGCCTGTG
>Location:NODE_289404_length_16761_cov_29.864925	Coordinate:4363	Reads:2	Hits:3	Allocated_reads:0.666666666666667	Strand:-
AAGAACGATGAGATGAGCAGCCATGCCTGT
>Location:NODE_289404_length_16761_cov_29.864925	Coordinate:4363	Reads:3	Hits:3	Allocated_reads:1	Strand:-
AGAACGATGAGATGAGCAGCCATGCCTGT
>Location:NODE_289404_length_16761_cov_29.864925	Coordinate:4363	Reads:1	Hits:3	Allocated_reads:0.333333333333333	Strand:-
GAACGATGAGATGAGCAGCCATGCCTGT
>Location:NODE_289404_length_16761_cov_29.864925	Coordinate:4364	Reads:2	Hits:3	Allocated_reads:0.666666666666667	Strand:-
AAGAACGATGAGATGAGCAGCCATGCCTG
>Location:NODE_289404_length_16761_cov_29.864925	Coordinate:4364	Reads:6	Hits:3	Allocated_reads:2	Strand:-
AGAACGATGAGATGAGCAGCCATGCCTG
>Location:NODE_289404_length_16761_cov_29.864925	Coordinate:4364	Reads:4	Hits:3	Allocated_reads:1.33333333333333	Strand:-
GAACGATGAGATGAGCAGCCATGCCTG
>Location:NODE_289404_length_16761_cov_29.864925	Coordinate:4365	Reads:1	Hits:3	Allocated_reads:0.333333333333333	Strand:-
AACGATGAGATGAGCAGCCATGCCG
>Location:NODE_289404_length_16761_cov_29.864925	Coordinate:4365	Reads:12	Hits:3	Allocated_reads:4	Strand:-
AACGATGAGATGAGCAGCCATGCCT
>Location:NODE_289404_length_16761_cov_29.864925	Coordinate:4365	Reads:2	Hits:3	Allocated_reads:0.666666666666667	Strand:-
AAGAACGATGAGATGAGCAGCCATGCCT
>Location:NODE_289404_length_16761_cov_29.864925	Coordinate:4365	Reads:2	Hits:3	Allocated_reads:0.666666666666667	Strand:-
AGAACGATGAGATGAGCAGCCATGCCT
>Location:NODE_289404_length_16761_cov_29.864925	Coordinate:4365	Reads:3	Hits:3	Allocated_reads:1	Strand:-
GAACGATGAGATGAGCAGCCATGCCT
>Location:NODE_289404_length_16761_cov_29.864925	Coordinate:4366	Reads:6	Hits:3	Allocated_reads:2	Strand:-
AACGATGAGATGAGCAGCCATGCC
>Location:NODE_289404_length_16761_cov_29.864925	Coordinate:4366	Reads:1	Hits:3	Allocated_reads:0.333333333333333	Strand:-
AGAAGAACGATGAGATGAGCAGCCATGCC
>Location:NODE_289404_length_16761_cov_29.864925	Coordinate:4366	Reads:3	Hits:3	Allocated_reads:1	Strand:-
GAACGATGAGATGAGCAGCCATGCC
>Location:NODE_289404_length_16761_cov_29.864925	Coordinate:4366	Reads:2	Hits:3	Allocated_reads:0.666666666666667	Strand:-
GAAGAACGATGAGATGAGCAGCCATGCC
>Location:NODE_289404_length_16761_cov_29.864925	Coordinate:4367	Reads:2	Hits:3	Allocated_reads:0.666666666666667	Strand:-
AAGAACGATGAGATGAGCAGCCATGC
>Location:NODE_289404_length_16761_cov_29.864925	Coordinate:4367	Reads:1	Hits:3	Allocated_reads:0.333333333333333	Strand:-
AGAAGAACGATGAGATGAGCAGCCATGC
>Location:NODE_289404_length_16761_cov_29.864925	Coordinate:4367	Reads:1	Hits:4	Allocated_reads:0.25	Strand:-
GAACGATGAGATGAGCAGCCATGT
>Location:NODE_289404_length_16761_cov_29.864925	Coordinate:4367	Reads:4	Hits:3	Allocated_reads:1.33333333333333	Strand:-
GAACGATGAGATGAGCAGCCATGC
>Location:NODE_289404_length_16761_cov_29.864925	Coordinate:4368	Reads:1	Hits:3	Allocated_reads:0.333333333333333	Strand:-
AAGAACGATGAGATGAGCAGCCATG
>Location:NODE_289404_length_16761_cov_29.864925	Coordinate:4375	Reads:1	Hits:1	Allocated_reads:1	Strand:-
CTGAAGAGGAGAAGAACGATGAGATGAGC
>Location:NODE_289404_length_16761_cov_29.864925	Coordinate:4377	Reads:1	Hits:1	Allocated_reads:1	Strand:-
TGAAGAGGAGAAGAACGATGAGATGA
>Location:NODE_289404_length_16761_cov_29.864925	Coordinate:4378	Reads:2	Hits:1	Allocated_reads:2	Strand:-
TGAAGAGGAGAAGAACGATGAGATG
>Location:NODE_289404_length_16761_cov_29.864925	Coordinate:4380	Reads:2	Hits:1	Allocated_reads:2	Strand:+
TCTCATCGTTCTTCTCCTCTTCAGTGTGC
>Location:NODE_289404_length_16761_cov_29.864925	Coordinate:4381	Reads:1	Hits:1	Allocated_reads:1	Strand:+
CTCATCGTTCTTCTCCTCTTCAGTG
>Location:NODE_289404_length_16761_cov_29.864925	Coordinate:4381	Reads:1	Hits:1	Allocated_reads:1	Strand:+
CTCATCGTTCTTCTCCTCTTCAGTGT
>Location:NODE_289404_length_16761_cov_29.864925	Coordinate:4387	Reads:1	Hits:1	Allocated_reads:1	Strand:-
TTTGAGCACACTGAAGAGGAGAAGAAC
>Location:NODE_289404_length_16761_cov_29.864925	Coordinate:4390	Reads:1	Hits:1	Allocated_reads:1	Strand:-
AACCTTTGAGCACACTGAAGAGGAGAAG
>Location:NODE_289404_length_16761_cov_29.864925	Coordinate:4390	Reads:3	Hits:1	Allocated_reads:3	Strand:-
TTTGAGCACACTGAAGAGGAGAAG
>Location:NODE_289404_length_16761_cov_29.864925	Coordinate:4392	Reads:1	Hits:1	Allocated_reads:1	Strand:-
TGACCAACCTTTGAGCACACTGAAGAGGAGT
>Location:NODE_289404_length_16761_cov_29.864925	Coordinate:4395	Reads:3	Hits:1	Allocated_reads:3	Strand:-
TGACCAACCTTTGAGCACACTGAAGAGG
>Location:NODE_289404_length_16761_cov_29.864925	Coordinate:4414	Reads:1	Hits:1	Allocated_reads:1	Strand:-
TGAGGTATTTAAATGATTGCTTTGACCAACC
>Location:NODE_289404_length_16761_cov_29.864925	Coordinate:4416	Reads:1	Hits:1	Allocated_reads:1	Strand:-
TGAGGTATTTAAATGATTGCTTTGACCAT
>Location:NODE_289404_length_16761_cov_29.864925	Coordinate:4418	Reads:1	Hits:1	Allocated_reads:1	Strand:-
AACATGAGGTATTTAAATGATTGCTTTGACC
>Location:NODE_289404_length_16761_cov_29.864925	Coordinate:4418	Reads:1	Hits:1	Allocated_reads:1	Strand:-
TGAGGTATTTAAATGATTGCTTTGACT
>Location:NODE_289404_length_16761_cov_29.864925	Coordinate:4420	Reads:1	Hits:1	Allocated_reads:1	Strand:-
ACATGAGGTATTTAAATGATTGCTTTGA
>Location:NODE_289404_length_16761_cov_29.864925	Coordinate:4421	Reads:1	Hits:1	Allocated_reads:1	Strand:-
TGAGGTATTTAAATGATTGCTTTG
>Location:NODE_289404_length_16761_cov_29.864925	Coordinate:4423	Reads:1	Hits:1	Allocated_reads:1	Strand:-
TTGAAACATGAGGTATTTAAATGATTGCTT
>Location:NODE_289404_length_16761_cov_29.864925	Coordinate:4442	Reads:1	Hits:1	Allocated_reads:1	Strand:-
TGCTGAGATTAGTCATTGAAACATGA
>Location:NODE_289404_length_16761_cov_29.864925	Coordinate:4465	Reads:1	Hits:1	Allocated_reads:1	Strand:-
TAATACAAAATGTCTTTAATGTAATAATCTGC
>Location:NODE_289404_length_16761_cov_29.864925	Coordinate:4483	Reads:1	Hits:1	Allocated_reads:1	Strand:+
GACATTTTGTATTATTCACTTTTGTACT
>Location:NODE_289404_length_16761_cov_29.864925	Coordinate:4509	Reads:3	Hits:1	Allocated_reads:3	Strand:-
TACATGTGGACACTTAGAGTATTGTTAAG
>Location:NODE_289404_length_16761_cov_29.864925	Coordinate:4513	Reads:1	Hits:1	Allocated_reads:1	Strand:-
TTGTACATGTGGACACTTAGAGTATTGT
>Location:NODE_289404_length_16761_cov_29.864925	Coordinate:4514	Reads:1	Hits:1	Allocated_reads:1	Strand:-
TTGTACATGTGGACACTTAGAGTATTG
>Location:NODE_289404_length_16761_cov_29.864925	Coordinate:4524	Reads:1	Hits:1	Allocated_reads:1	Strand:-
ACTTGTCTCTTGTACATGTGGACACT
>Location:NODE_289404_length_16761_cov_29.864925	Coordinate:4531	Reads:2	Hits:1	Allocated_reads:2	Strand:-
TTCTTCTTTCACTTGTCTCTTGTACATGT
>Location:NODE_289404_length_16761_cov_29.864925	Coordinate:4534	Reads:1	Hits:1	Allocated_reads:1	Strand:-
TTCTTCTTTCACTTGTCTCTTGTACA
>Location:NODE_289404_length_16761_cov_29.864925	Coordinate:4535	Reads:1	Hits:1	Allocated_reads:1	Strand:+
GTACAAGAGACAAGTGAAAGAAGA
>Location:NODE_289404_length_16761_cov_29.864925	Coordinate:4622	Reads:2	Hits:5	Allocated_reads:0.4	Strand:-
TGACTGTAGTTATGCTGTGAACTCCTGCAA
>Location:NODE_289404_length_16761_cov_29.864925	Coordinate:4622	Reads:1	Hits:5	Allocated_reads:0.2	Strand:-
TGTAGTTATGCTGTGAACTCCTGCAA
>Location:NODE_289404_length_16761_cov_29.864925	Coordinate:4623	Reads:9	Hits:6	Allocated_reads:1.5	Strand:-
TGACTGTAGTTATGCTGTGAACTCCTGCA
>Location:NODE_289404_length_16761_cov_29.864925	Coordinate:4624	Reads:2	Hits:6	Allocated_reads:0.333333333333333	Strand:-
GACTGTAGTTATGCTGTGAACTCCTGC
>Location:NODE_289404_length_16761_cov_29.864925	Coordinate:4624	Reads:1	Hits:4	Allocated_reads:0.25	Strand:-
TACTGACTGTAGTTATGCTGTGAACTCCTGC
>Location:NODE_289404_length_16761_cov_29.864925	Coordinate:4624	Reads:1	Hits:4	Allocated_reads:0.25	Strand:-
TACTGACTGTAGTTATGCTGTGAACTCCTGT
>Location:NODE_289404_length_16761_cov_29.864925	Coordinate:4624	Reads:1	Hits:6	Allocated_reads:0.166666666666667	Strand:-
TGACTGTAGTTATGCTGTGAACTCCTGT
>Location:NODE_289404_length_16761_cov_29.864925	Coordinate:4624	Reads:24	Hits:6	Allocated_reads:4	Strand:-
TGACTGTAGTTATGCTGTGAACTCCTGC
>Location:NODE_289404_length_16761_cov_29.864925	Coordinate:4624	Reads:1	Hits:6	Allocated_reads:0.166666666666667	Strand:-
TGTAGTTATGCTGTGAACTCCTGC
>Location:NODE_289404_length_16761_cov_29.864925	Coordinate:4625	Reads:1	Hits:6	Allocated_reads:0.166666666666667	Strand:-
GACTGTAGTTATGCTGTGAACTCCTG
>Location:NODE_289404_length_16761_cov_29.864925	Coordinate:4625	Reads:3	Hits:6	Allocated_reads:0.5	Strand:-
TGACTGTAGTTATGCTGTGAACTCCTG
>Location:NODE_289404_length_16761_cov_29.864925	Coordinate:4626	Reads:1	Hits:6	Allocated_reads:0.166666666666667	Strand:-
GACTGTAGTTATGCTGTGAACTCCT
>Location:NODE_289404_length_16761_cov_29.864925	Coordinate:4626	Reads:14	Hits:6	Allocated_reads:2.33333333333333	Strand:-
TGACTGTAGTTATGCTGTGAACTCCT
>Location:NODE_289404_length_16761_cov_29.864925	Coordinate:4626	Reads:9	Hits:4	Allocated_reads:2.25	Strand:-
TTACTGACTGTAGTTATGCTGTGAACTCCT
>Location:NODE_289404_length_16761_cov_29.864925	Coordinate:4626	Reads:2	Hits:4	Allocated_reads:0.5	Strand:-
TTTACTGACTGTAGTTATGCTGTGAACTCCT
>Location:NODE_289404_length_16761_cov_29.864925	Coordinate:4627	Reads:1	Hits:4	Allocated_reads:0.25	Strand:-
CTTTACTGACTGTAGTTATGCTGTGAACTCC
>Location:NODE_289404_length_16761_cov_29.864925	Coordinate:4627	Reads:1	Hits:6	Allocated_reads:0.166666666666667	Strand:-
GACTGTAGTTATGCTGTGAACTCC
>Location:NODE_289404_length_16761_cov_29.864925	Coordinate:4627	Reads:3	Hits:6	Allocated_reads:0.5	Strand:-
TGACTGTAGTTATGCTGTGAACTCC
>Location:NODE_289404_length_16761_cov_29.864925	Coordinate:4627	Reads:4	Hits:4	Allocated_reads:1	Strand:-
TTACTGACTGTAGTTATGCTGTGAACTCC
>Location:NODE_289404_length_16761_cov_29.864925	Coordinate:4627	Reads:3	Hits:4	Allocated_reads:0.75	Strand:-
TTTACTGACTGTAGTTATGCTGTGAACTCC
>Location:NODE_289404_length_16761_cov_29.864925	Coordinate:4628	Reads:1	Hits:4	Allocated_reads:0.25	Strand:-
TTACTGACTGTAGTTATGCTGTGAACTC
>Location:NODE_289404_length_16761_cov_29.864925	Coordinate:4629	Reads:3	Hits:4	Allocated_reads:0.75	Strand:-
CTTTACTGACTGTAGTTATGCTGTGAACT
>Location:NODE_289404_length_16761_cov_29.864925	Coordinate:4629	Reads:1	Hits:4	Allocated_reads:0.25	Strand:-
TACTGACTGTAGTTATGCTGTGAACT
>Location:NODE_289404_length_16761_cov_29.864925	Coordinate:4629	Reads:1	Hits:3	Allocated_reads:0.333333333333333	Strand:-
TACTTTACTGACTGTAGTTATGCTGTGAACT
>Location:NODE_289404_length_16761_cov_29.864925	Coordinate:4629	Reads:1	Hits:4	Allocated_reads:0.25	Strand:-
TTACTGACTGTAGTTATGCTGTGAACT
>Location:NODE_289404_length_16761_cov_29.864925	Coordinate:4629	Reads:8	Hits:4	Allocated_reads:2	Strand:-
TTTACTGACTGTAGTTATGCTGTGAACT
>Location:NODE_289404_length_16761_cov_29.864925	Coordinate:4630	Reads:1	Hits:3	Allocated_reads:0.333333333333333	Strand:-
TACTTTACTGACTGTAGTTATGCTGTGAAC
>Location:NODE_289404_length_16761_cov_29.864925	Coordinate:4642	Reads:1	Hits:1	Allocated_reads:1	Strand:+
ACTACAGTCAGTAAAGTATCAGTTGAAGC
>Location:NODE_289404_length_16761_cov_29.864925	Coordinate:4668	Reads:1	Hits:2	Allocated_reads:0.5	Strand:-
GACATGGGATGGAGATAGGTTTTCCAGCT
>Location:NODE_289404_length_16761_cov_29.864925	Coordinate:4682	Reads:1	Hits:1	Allocated_reads:1	Strand:-
TGTGACTCATAGGGACATGGGATGGAGA
>Location:NODE_289404_length_16761_cov_29.864925	Coordinate:4697	Reads:1	Hits:1	Allocated_reads:1	Strand:-
TTCACATGGTCTATATATTGTGACTCATAGG
>Location:NODE_289404_length_16761_cov_29.864925	Coordinate:4699	Reads:1	Hits:2	Allocated_reads:0.5	Strand:-
TCACATGGTCTATATATTGTGACTCATA
>Location:NODE_289404_length_16761_cov_29.864925	Coordinate:4703	Reads:1	Hits:2	Allocated_reads:0.5	Strand:-
AAGTACTTCACATGGTCTATATATTGTGACT
>Location:NODE_289404_length_16761_cov_29.864925	Coordinate:4703	Reads:1	Hits:2	Allocated_reads:0.5	Strand:-
AGTACTTCACATGGTCTATATATTGTGACT
>Location:NODE_289404_length_16761_cov_29.864925	Coordinate:4703	Reads:4	Hits:2	Allocated_reads:2	Strand:-
CAAGTACTTCACATGGTCTATATATTGTGACT
>Location:NODE_289404_length_16761_cov_29.864925	Coordinate:4703	Reads:1	Hits:2	Allocated_reads:0.5	Strand:-
TCACATGGTCTATATATTGTGACT
>Location:NODE_289404_length_16761_cov_29.864925	Coordinate:4707	Reads:2	Hits:2	Allocated_reads:1	Strand:-
CAAGTACTTCACATGGTCTATATATTGT
>Location:NODE_289404_length_16761_cov_29.864925	Coordinate:4707	Reads:1	Hits:2	Allocated_reads:0.5	Strand:-
TACTTCACATGGTCTATATATTGT
>Location:NODE_289404_length_16761_cov_29.864925	Coordinate:4713	Reads:1	Hits:1	Allocated_reads:1	Strand:-
CTTCACACAAGTACTTCACATGGTCTATA
>Location:NODE_289404_length_16761_cov_29.864925	Coordinate:4716	Reads:1	Hits:2	Allocated_reads:0.5	Strand:-
TCACACAAGTACTTCACATGGTCT
>Location:NODE_289404_length_16761_cov_29.864925	Coordinate:4717	Reads:1	Hits:2	Allocated_reads:0.5	Strand:+
GACCATGTGAAGTACTTGTGTGAAGGA
>Location:NODE_289404_length_16761_cov_29.864925	Coordinate:4730	Reads:2	Hits:1	Allocated_reads:2	Strand:+
ACTTGTGTGAAGGACATATGTGGGACTCCT
>Location:NODE_289404_length_16761_cov_29.864925	Coordinate:4777	Reads:1	Hits:2	Allocated_reads:0.5	Strand:-
ATTTTCCTGAAGGGTCTGGTTTGTTTGT
>Location:NODE_289404_length_16761_cov_29.864925	Coordinate:4777	Reads:1	Hits:2	Allocated_reads:0.5	Strand:-
TATTTTCCTGAAGGGTCTGGATTGTTTGT
>Location:NODE_289404_length_16761_cov_29.864925	Coordinate:4777	Reads:5	Hits:2	Allocated_reads:2.5	Strand:-
TATTTTCCTGAAGGGTCTGGTTTGTTTGT
>Location:NODE_289404_length_16761_cov_29.864925	Coordinate:4777	Reads:7	Hits:4	Allocated_reads:1.75	Strand:-
TATTTTCCTGAAGGGTCTGGTGTGTTTGT
>Location:NODE_289404_length_16761_cov_29.864925	Coordinate:4779	Reads:4	Hits:4	Allocated_reads:1	Strand:-
TATTTTCCTGAAGGGTCTGGTGTGTTT
>Location:NODE_289404_length_16761_cov_29.864925	Coordinate:4780	Reads:2	Hits:4	Allocated_reads:0.5	Strand:-
TATTTTCCTGAAGGGTCTGGTGTGTT
>Location:NODE_289404_length_16761_cov_29.864925	Coordinate:4781	Reads:1	Hits:2	Allocated_reads:0.5	Strand:-
TATTTTCCTGAAGGGTCTGGTTTGT
>Location:NODE_289404_length_16761_cov_29.864925	Coordinate:4781	Reads:3	Hits:4	Allocated_reads:0.75	Strand:-
TATTTTCCTGAAGGGTCTGGTGTGT
>Location:NODE_289404_length_16761_cov_29.864925	Coordinate:4784	Reads:1	Hits:2	Allocated_reads:0.5	Strand:-
AATATTTTCCTGAAGGGTCTGGTT
>Location:NODE_289404_length_16761_cov_29.864925	Coordinate:4784	Reads:1	Hits:4	Allocated_reads:0.25	Strand:-
TTGAATATTTTCCTGAAGGGTCTGCTT
>Location:NODE_289404_length_16761_cov_29.864925	Coordinate:4789	Reads:1	Hits:4	Allocated_reads:0.25	Strand:-
AGAGATTGAATATTTTCCTGAAGGGTC
>Location:NODE_289404_length_16761_cov_29.864925	Coordinate:4789	Reads:1	Hits:4	Allocated_reads:0.25	Strand:-
TCAGAGATTGAATATTTTCCTGAAGGGTC
>Location:NODE_289404_length_16761_cov_29.864925	Coordinate:4791	Reads:1	Hits:5	Allocated_reads:0.2	Strand:-
CATCAGAGATTGAATATTTTCCTGAAGGG
>Location:NODE_289404_length_16761_cov_29.864925	Coordinate:4793	Reads:1	Hits:5	Allocated_reads:0.2	Strand:-
TCAGAGATTGAATATTTTCCTGAAG
>Location:NODE_289404_length_16761_cov_29.864925	Coordinate:4794	Reads:1	Hits:5	Allocated_reads:0.2	Strand:+
TTCAGGAAAATATTCAATCTCTGATGA
>Location:NODE_289404_length_16761_cov_29.864925	Coordinate:4795	Reads:1	Hits:4	Allocated_reads:0.25	Strand:-
TGTCATCAGAGATTGAATATTTTCCTGA
>Location:NODE_289404_length_16761_cov_29.864925	Coordinate:4795	Reads:1	Hits:4	Allocated_reads:0.25	Strand:-
TTGTCATCAGAGATTGAATATTTTCCTGA
>Location:NODE_289404_length_16761_cov_29.864925	Coordinate:4796	Reads:1	Hits:4	Allocated_reads:0.25	Strand:+
CAGGAAAATATTCAATCTCTGATGAC
>Location:NODE_289404_length_16761_cov_29.864925	Coordinate:4797	Reads:1	Hits:4	Allocated_reads:0.25	Strand:-
TGTCATCAGAGATTGAATATTTTCCT
>Location:NODE_289404_length_16761_cov_29.864925	Coordinate:4797	Reads:1	Hits:4	Allocated_reads:0.25	Strand:-
TTGTCATCAGAGATTGAATATTTTCCT
>Location:NODE_289404_length_16761_cov_29.864925	Coordinate:4825	Reads:1	Hits:1	Allocated_reads:1	Strand:-
TAGTAACGGTGAAAATCTTCTGGTT
>Location:NODE_289404_length_16761_cov_29.864925	Coordinate:4845	Reads:1	Hits:1	Allocated_reads:1	Strand:-
TTTTATCTGTCAGCTTGTTTATAGTA
>Location:NODE_289404_length_16761_cov_29.864925	Coordinate:4854	Reads:1	Hits:1	Allocated_reads:1	Strand:+
CAAGCTGACAGATAAAAACACTGATTACT
>Location:NODE_289404_length_16761_cov_29.864925	Coordinate:4858	Reads:1	Hits:1	Allocated_reads:1	Strand:+
CTGACAGATAAAAACACTGATTACTG
>Location:NODE_289404_length_16761_cov_29.864925	Coordinate:4858	Reads:1	Hits:1	Allocated_reads:1	Strand:+
CTGACAGATAAAAACACTGATTACTGG
>Location:NODE_289404_length_16761_cov_29.864925	Coordinate:4859	Reads:1	Hits:1	Allocated_reads:1	Strand:+
TGACAGATAAAAACACTGACTACTGG
>Location:NODE_289404_length_16761_cov_29.864925	Coordinate:4859	Reads:1	Hits:1	Allocated_reads:1	Strand:+
TGACAGATAAAAACACTGATTGCTGG
>Location:NODE_289404_length_16761_cov_29.864925	Coordinate:4859	Reads:4	Hits:1	Allocated_reads:4	Strand:+
TGACAGATAAAAACACTGATTACTGG
>Location:NODE_289404_length_16761_cov_29.864925	Coordinate:4859	Reads:1	Hits:1	Allocated_reads:1	Strand:+
TGACAGATAAAAACACTGACTACTGGTG
>Location:NODE_289404_length_16761_cov_29.864925	Coordinate:4859	Reads:1	Hits:1	Allocated_reads:1	Strand:+
TGACAGATAAAAACACTGATTACTGGTGT
>Location:NODE_289404_length_16761_cov_29.864925	Coordinate:4860	Reads:3	Hits:1	Allocated_reads:3	Strand:+
GACAGATAAAAACACTGACTACTGG
>Location:NODE_289404_length_16761_cov_29.864925	Coordinate:4874	Reads:1	Hits:1	Allocated_reads:1	Strand:-
TATCAATCTCCACCACACACCAGTAATCAG
>Location:NODE_289404_length_16761_cov_29.864925	Coordinate:4876	Reads:1	Hits:1	Allocated_reads:1	Strand:-
TATCAATCTCCACCACACACCAGTAATC
>Location:NODE_289404_length_16761_cov_29.864925	Coordinate:4876	Reads:1	Hits:1	Allocated_reads:1	Strand:-
TATCAATCTCCACCACACACCAGTAGTC
>Location:NODE_289404_length_16761_cov_29.864925	Coordinate:4877	Reads:3	Hits:1	Allocated_reads:3	Strand:-
TATCAATCTCCACCACACACCAGTAGT
>Location:NODE_289404_length_16761_cov_29.864925	Coordinate:4877	Reads:1	Hits:1	Allocated_reads:1	Strand:-
TTATCAATCTCCACCACACACCAGTAGT
>Location:NODE_289404_length_16761_cov_29.864925	Coordinate:4878	Reads:1	Hits:1	Allocated_reads:1	Strand:-
TATCAATCTCCACCACACACCAGTAG
>Location:NODE_289404_length_16761_cov_29.864925	Coordinate:4878	Reads:1	Hits:1	Allocated_reads:1	Strand:-
TTATCAATCTCCACCACACACCAGTAG
>Location:NODE_289404_length_16761_cov_29.864925	Coordinate:4887	Reads:1	Hits:1	Allocated_reads:1	Strand:-
TAATCCTTTCCATTATCAATCTCCACCACA
>Location:NODE_289404_length_16761_cov_29.864925	Coordinate:4899	Reads:1	Hits:1	Allocated_reads:1	Strand:-
TACTGTCCATAATCCTTTTCATTATCA
>Location:NODE_289404_length_16761_cov_29.864925	Coordinate:4902	Reads:1	Hits:1	Allocated_reads:1	Strand:-
AAATACTGTCCATAATCCTTTTCATTA
>Location:NODE_289404_length_16761_cov_29.864925	Coordinate:4902	Reads:1	Hits:1	Allocated_reads:1	Strand:-
TACTGTCCATAATCCTTTTCATTA
>Location:NODE_289404_length_16761_cov_29.864925	Coordinate:4906	Reads:1	Hits:1	Allocated_reads:1	Strand:+
GGAAAGGATTATGGACAGTATTTTCAACT
>Location:NODE_289404_length_16761_cov_29.864925	Coordinate:4907	Reads:1	Hits:1	Allocated_reads:1	Strand:+
GAAAGGATTATGGACAGTATTTTCAACTGT
>Location:NODE_289404_length_16761_cov_29.864925	Coordinate:4920	Reads:2	Hits:1	Allocated_reads:2	Strand:-
TACCACTGATAACTAACAATTGAAAATACTGT
>Location:NODE_289404_length_16761_cov_29.864925	Coordinate:4921	Reads:1	Hits:1	Allocated_reads:1	Strand:-
TACCACTGATAACTAACAATTGAAAATACTG
>Location:NODE_289404_length_16761_cov_29.864925	Coordinate:4922	Reads:2	Hits:1	Allocated_reads:2	Strand:-
TACCACTGATAACTAACAATTGAAAATACT
>Location:NODE_289404_length_16761_cov_29.864925	Coordinate:4925	Reads:2	Hits:1	Allocated_reads:2	Strand:-
TACCACTGATAACTAACAATTGAAAAT
>Location:NODE_289404_length_16761_cov_29.864925	Coordinate:4926	Reads:1	Hits:1	Allocated_reads:1	Strand:-
TAGGCACTTACCACTGATAACTAACAATTGAAAA
>Location:NODE_289404_length_16761_cov_29.864925	Coordinate:4926	Reads:1	Hits:1	Allocated_reads:1	Strand:-
TAGGCACTTACCACTGATAACTAACAGTTGAAGG
>Location:NODE_289404_length_16761_cov_29.864925	Coordinate:4930	Reads:7	Hits:1	Allocated_reads:7	Strand:-
TAGGCACTTACCACTGATAACTAACAATTG
>Location:NODE_289404_length_16761_cov_29.864925	Coordinate:4931	Reads:4	Hits:1	Allocated_reads:4	Strand:-
TAGGCACTTACCACTGATAACTAACAATT
>Location:NODE_289404_length_16761_cov_29.864925	Coordinate:4932	Reads:4	Hits:1	Allocated_reads:4	Strand:-
AATAGGCACTTACCACTGATAACTAACAGT
>Location:NODE_289404_length_16761_cov_29.864925	Coordinate:4932	Reads:14	Hits:1	Allocated_reads:14	Strand:-
TAGGCACTTACCACTGATAACTAACAGT
>Location:NODE_289404_length_16761_cov_29.864925	Coordinate:4932	Reads:6	Hits:1	Allocated_reads:6	Strand:-
TAGGCACTTACCACTGATAACTAACAAT
>Location:NODE_289404_length_16761_cov_29.864925	Coordinate:4939	Reads:1	Hits:1	Allocated_reads:1	Strand:-
TGAAAATAGGCACTTACCACTGATAAC
>Location:NODE_289404_length_16761_cov_29.864925	Coordinate:4962	Reads:1	Hits:1	Allocated_reads:1	Strand:+
TTCATGCACATTTCAAATAGTTTATCATT
>Location:NODE_289404_length_16761_cov_29.864925	Coordinate:4969	Reads:1	Hits:1	Allocated_reads:1	Strand:-
TCTGAAGGAAATGATAAACTATTTGAAATGT
>Location:NODE_289404_length_16761_cov_29.864925	Coordinate:4971	Reads:1	Hits:1	Allocated_reads:1	Strand:-
TGAAGGAAATGATAAAATATTTGAAGT
>Location:NODE_289404_length_16761_cov_29.864925	Coordinate:5019	Reads:1	Hits:1	Allocated_reads:1	Strand:-
AAGAGCACACTCAGTCATTCTGAAAAA
>Location:NODE_289404_length_16761_cov_29.864925	Coordinate:5067	Reads:1	Hits:2	Allocated_reads:0.5	Strand:-
AATTCATTGGTAATTCAGACTTCACATCT
>Location:NODE_289404_length_16761_cov_29.864925	Coordinate:5067	Reads:1	Hits:2	Allocated_reads:0.5	Strand:-
TTCATTGGTAATTCAGACTTCACATCT
>Location:NODE_289404_length_16761_cov_29.864925	Coordinate:5068	Reads:1	Hits:2	Allocated_reads:0.5	Strand:-
AATTCATTGGTAATTCAGACTTCACATC
>Location:NODE_289404_length_16761_cov_29.864925	Coordinate:5068	Reads:1	Hits:2	Allocated_reads:0.5	Strand:-
CATTGGTAATTCAGACTTCACATC
>Location:NODE_289404_length_16761_cov_29.864925	Coordinate:5068	Reads:2	Hits:2	Allocated_reads:1	Strand:-
TCATTGGTAATTCAGACTTCACATC
>Location:NODE_289404_length_16761_cov_29.864925	Coordinate:5068	Reads:1	Hits:2	Allocated_reads:0.5	Strand:-
TTCATTGGTAATTCAGACTTCACATC
>Location:NODE_289404_length_16761_cov_29.864925	Coordinate:5072	Reads:1	Hits:2	Allocated_reads:0.5	Strand:+
TGAAGTCTGAATTACCAATGAATTTTTTAT
>Location:NODE_289404_length_16761_cov_29.864925	Coordinate:5074	Reads:1	Hits:2	Allocated_reads:0.5	Strand:+
AAGTCTGAATTACCAATGAATTTTTTAT
>Location:NODE_289404_length_16761_cov_29.864925	Coordinate:5076	Reads:3	Hits:2	Allocated_reads:1.5	Strand:+
GTCTGAATTACCAATGAATTTTTTATT
>Location:NODE_289404_length_16761_cov_29.864925	Coordinate:5096	Reads:1	Hits:2	Allocated_reads:0.5	Strand:+
TTTTATTGAGCACTTTTTAAAATCT
>Location:NODE_289404_length_16761_cov_29.864925	Coordinate:5142	Reads:1	Hits:1	Allocated_reads:1	Strand:-
GATCGACGTAGATACTGGGGGTACCTTGCCGG
>Location:NODE_289404_length_16761_cov_29.864925	Coordinate:5143	Reads:1	Hits:1	Allocated_reads:1	Strand:-
TCGACGTAGATACTGGGGGTACCTTGCCT
>Location:NODE_289404_length_16761_cov_29.864925	Coordinate:5144	Reads:3	Hits:1	Allocated_reads:3	Strand:-
TGATCGACGTAGATACTGGGGGTACCTTGCC
>Location:NODE_289404_length_16761_cov_29.864925	Coordinate:5145	Reads:2	Hits:1	Allocated_reads:2	Strand:-
TGATCGACGTAGATACTGGGGGTACCTTGC
>Location:NODE_289404_length_16761_cov_29.864925	Coordinate:5147	Reads:1	Hits:1	Allocated_reads:1	Strand:-
TGATCGACGTAGATACTGGGGGTACCTT
>Location:NODE_289404_length_16761_cov_29.864925	Coordinate:5148	Reads:1	Hits:1	Allocated_reads:1	Strand:-
ATGATCGACGTAGATACTGGGGGTACCT
>Location:NODE_289404_length_16761_cov_29.864925	Coordinate:5148	Reads:1	Hits:1	Allocated_reads:1	Strand:-
TCTGATGATCGACGTAGATACTGGGGGTACCT
>Location:NODE_289404_length_16761_cov_29.864925	Coordinate:5148	Reads:6	Hits:1	Allocated_reads:6	Strand:-
TGATCGACGTAGATACTGGGGGTACCT
>Location:NODE_289404_length_16761_cov_29.864925	Coordinate:5149	Reads:1	Hits:1	Allocated_reads:1	Strand:-
TGATCGACGTAGATACTGGGGGTACC
>Location:NODE_289404_length_16761_cov_29.864925	Coordinate:5149	Reads:1	Hits:1	Allocated_reads:1	Strand:-
TGATGATCGACGTAGATACTGGGGGTACC
>Location:NODE_289404_length_16761_cov_29.864925	Coordinate:5151	Reads:1	Hits:1	Allocated_reads:1	Strand:-
TCTGATGATCGACGTAGATACTGGGGGTA
>Location:NODE_289404_length_16761_cov_29.864925	Coordinate:5151	Reads:1	Hits:1	Allocated_reads:1	Strand:-
TGATGATCGACGTAGATACTGGGGGTA
>Location:NODE_289404_length_16761_cov_29.864925	Coordinate:5152	Reads:1	Hits:1	Allocated_reads:1	Strand:-
TCTGATGATCGACGTAGATACTGGGGGT
>Location:NODE_289404_length_16761_cov_29.864925	Coordinate:5156	Reads:1	Hits:1	Allocated_reads:1	Strand:-
TCCTCTGATGATCGACGTAGATACTGG
>Location:NODE_289404_length_16761_cov_29.864925	Coordinate:5162	Reads:1	Hits:2	Allocated_reads:0.5	Strand:-
TCCTGTAATCCTCTGATGATCGACGTAGA
>Location:NODE_289404_length_16761_cov_29.864925	Coordinate:5164	Reads:1	Hits:2	Allocated_reads:0.5	Strand:-
TATCCTGTAATCCTCTGATGATCGACGTA
>Location:NODE_289404_length_16761_cov_29.864925	Coordinate:5164	Reads:2	Hits:2	Allocated_reads:1	Strand:-
TCCTGTAATCCTCTGATGATCGACGTA
>Location:NODE_289404_length_16761_cov_29.864925	Coordinate:5165	Reads:1	Hits:2	Allocated_reads:0.5	Strand:+
ACGTCGATCATCAGAGGATTACAGGATA
>Location:NODE_289404_length_16761_cov_29.864925	Coordinate:5165	Reads:1	Hits:2	Allocated_reads:0.5	Strand:-
TATCCTGTAATCCTCTGATGATCGACGT
>Location:NODE_289404_length_16761_cov_29.864925	Coordinate:5166	Reads:1	Hits:2	Allocated_reads:0.5	Strand:-
ATATCCTGTAATCCTCTGATGATCGACG
>Location:NODE_289404_length_16761_cov_29.864925	Coordinate:5166	Reads:7	Hits:2	Allocated_reads:3.5	Strand:-
TATCCTGTAATCCTCTGATGATCGACG
>Location:NODE_289404_length_16761_cov_29.864925	Coordinate:5167	Reads:1	Hits:2	Allocated_reads:0.5	Strand:-
ATATCCTGTAATCCTCTGATGATCGAC
>Location:NODE_289404_length_16761_cov_29.864925	Coordinate:5167	Reads:1	Hits:2	Allocated_reads:0.5	Strand:-
TATCCTGTAATCCTCTGATGATCGAC
>Location:NODE_289404_length_16761_cov_29.864925	Coordinate:5168	Reads:2	Hits:1	Allocated_reads:2	Strand:+
TCGATCATCAGAGGATTACAGGATATACT
>Location:NODE_289404_length_16761_cov_29.864925	Coordinate:5169	Reads:1	Hits:2	Allocated_reads:0.5	Strand:-
TATCCTGTAATCCTCTGATGATCG
>Location:NODE_289404_length_16761_cov_29.864925	Coordinate:5170	Reads:1	Hits:3	Allocated_reads:0.333333333333333	Strand:-
ATATCCTGTAATCCTCTGATGATC
>Location:NODE_289404_length_16761_cov_29.864925	Coordinate:5170	Reads:1	Hits:1	Allocated_reads:1	Strand:+
GATCATCAGAGGATTACAGGATATAC
>Location:NODE_289404_length_16761_cov_29.864925	Coordinate:5170	Reads:1	Hits:1	Allocated_reads:1	Strand:+
GATCATCAGAGGATTACAGGATATACT
>Location:NODE_289404_length_16761_cov_29.864925	Coordinate:5175	Reads:1	Hits:1	Allocated_reads:1	Strand:-
TTTCTCCAGTATATCCTGTAATCCTCTGA
>Location:NODE_289404_length_16761_cov_29.864925	Coordinate:5178	Reads:1	Hits:1	Allocated_reads:1	Strand:-
TGCTTTCTCCAGTATATCCTGTAATCCTC
>Location:NODE_289404_length_16761_cov_29.864925	Coordinate:5185	Reads:2	Hits:1	Allocated_reads:2	Strand:+
ACAGGATATACTGGAGAAAGCATAACC
>Location:NODE_289404_length_16761_cov_29.864925	Coordinate:5205	Reads:1	Hits:2	Allocated_reads:0.5	Strand:-
TTACTGTGGTGACATCTGATGGTTATG
>Location:NODE_289404_length_16761_cov_29.864925	Coordinate:5213	Reads:1	Hits:1	Allocated_reads:1	Strand:+
TCAGATGTCACCACAGTAACTATGGA
>Location:NODE_289404_length_16761_cov_29.864925	Coordinate:5216	Reads:1	Hits:1	Allocated_reads:1	Strand:-
TCATTTCTCCATAGTTACTGTGGTGACATC
>Location:NODE_289404_length_16761_cov_29.864925	Coordinate:5216	Reads:1	Hits:1	Allocated_reads:1	Strand:-
TTCTCCATAGTTACTGTGGTGACATC
>Location:NODE_289404_length_16761_cov_29.864925	Coordinate:5236	Reads:2	Hits:6	Allocated_reads:0.333333333333333	Strand:+
GGAGAAATGAAGTGGTGCAGGCTG
>Location:NODE_289404_length_16761_cov_29.864925	Coordinate:5242	Reads:1	Hits:4	Allocated_reads:0.25	Strand:-
CACAGTTCCTGCCCAGCCTGCACCACTTCAT
>Location:NODE_289404_length_16761_cov_29.864925	Coordinate:5246	Reads:1	Hits:4	Allocated_reads:0.25	Strand:-
CACACAGTTCCTGCCCAGCCTGCACCACT
>Location:NODE_289404_length_16761_cov_29.864925	Coordinate:5246	Reads:1	Hits:4	Allocated_reads:0.25	Strand:-
CACAGTTCCTGCCCAGCCTGCACCACT
>Location:NODE_289404_length_16761_cov_29.864925	Coordinate:5246	Reads:3	Hits:4	Allocated_reads:0.75	Strand:-
TCACACAGTTCCTGCCCAGCCTGCACCACT
>Location:NODE_289404_length_16761_cov_29.864925	Coordinate:5246	Reads:1	Hits:4	Allocated_reads:0.25	Strand:-
TGTCACACAGTTCCTGCCCAGCCTGCACCACT
>Location:NODE_289404_length_16761_cov_29.864925	Coordinate:5247	Reads:1	Hits:4	Allocated_reads:0.25	Strand:-
CACAGTTCCTGCCCAGCCTGCACCAC
>Location:NODE_289404_length_16761_cov_29.864925	Coordinate:5248	Reads:1	Hits:4	Allocated_reads:0.25	Strand:-
TCACACAGTTCCTGCCCAGTCTGCACCA
>Location:NODE_289404_length_16761_cov_29.864925	Coordinate:5248	Reads:2	Hits:4	Allocated_reads:0.5	Strand:-
TGTCACACAGTTCCTGCCCAGCCTGCACCA
>Location:NODE_289404_length_16761_cov_29.864925	Coordinate:5249	Reads:1	Hits:4	Allocated_reads:0.25	Strand:-
ACACAGTTCCTGCCCAGCCTGCACC
>Location:NODE_289404_length_16761_cov_29.864925	Coordinate:5249	Reads:2	Hits:4	Allocated_reads:0.5	Strand:-
GTCACACAGTTCCTGCCCAGCCTGCACC
>Location:NODE_289404_length_16761_cov_29.864925	Coordinate:5249	Reads:1	Hits:4	Allocated_reads:0.25	Strand:-
TCACACAGTTCCTGCCCAGCCTGCACT
>Location:NODE_289404_length_16761_cov_29.864925	Coordinate:5249	Reads:35	Hits:4	Allocated_reads:8.75	Strand:-
TCACACAGTTCCTGCCCAGCCTGCACC
>Location:NODE_289404_length_16761_cov_29.864925	Coordinate:5249	Reads:1	Hits:4	Allocated_reads:0.25	Strand:-
TGTCACACAGTTCCTGCCCAGCCTGCACA
>Location:NODE_289404_length_16761_cov_29.864925	Coordinate:5249	Reads:1	Hits:4	Allocated_reads:0.25	Strand:-
TGTCACACAGTTCCTGCCCAGCCTGCATT
>Location:NODE_289404_length_16761_cov_29.864925	Coordinate:5249	Reads:20	Hits:4	Allocated_reads:5	Strand:-
TGTCACACAGTTCCTGCCCAGCCTGCACC
>Location:NODE_289404_length_16761_cov_29.864925	Coordinate:5250	Reads:1	Hits:4	Allocated_reads:0.25	Strand:-
TCACACAGTTCCTGCCCAGCCTGCAT
>Location:NODE_289404_length_16761_cov_29.864925	Coordinate:5250	Reads:8	Hits:4	Allocated_reads:2	Strand:-
TCACACAGTTCCTGCCCAGCCTGCAC
>Location:NODE_289404_length_16761_cov_29.864925	Coordinate:5250	Reads:1	Hits:4	Allocated_reads:0.25	Strand:-
TCCTGTCACACAGTTCCTGCCCAGCCTGCAC
>Location:NODE_289404_length_16761_cov_29.864925	Coordinate:5250	Reads:8	Hits:4	Allocated_reads:2	Strand:-
TGTCACACAGTTCCTGCCCAGCCTGCAC
>Location:NODE_289404_length_16761_cov_29.864925	Coordinate:5251	Reads:2	Hits:4	Allocated_reads:0.5	Strand:-
GTCACACAGTTCCTGCCCAGCCTGCA
>Location:NODE_289404_length_16761_cov_29.864925	Coordinate:5251	Reads:2	Hits:4	Allocated_reads:0.5	Strand:-
TCACACAGTTCCTGCCCAGCCTGCA
>Location:NODE_289404_length_16761_cov_29.864925	Coordinate:5251	Reads:6	Hits:4	Allocated_reads:1.5	Strand:-
TGTCACACAGTTCCTGCCCAGCCTGCA
>Location:NODE_289404_length_16761_cov_29.864925	Coordinate:5252	Reads:3	Hits:4	Allocated_reads:0.75	Strand:-
TCACACAGTTCCTGCCCAGCCTGC
>Location:NODE_289404_length_16761_cov_29.864925	Coordinate:5252	Reads:4	Hits:4	Allocated_reads:1	Strand:-
TGTCACACAGTTCCTGCCCAGCCTGC
>Location:NODE_289404_length_16761_cov_29.864925	Coordinate:5254	Reads:4	Hits:5	Allocated_reads:0.8	Strand:-
TCCTGTCACACAGTTCCTGCCCAGCCT
>Location:NODE_289404_length_16761_cov_29.864925	Coordinate:5254	Reads:1	Hits:5	Allocated_reads:0.2	Strand:-
TGATCCTGTCACACAGTTCCTGCCCAGCCT
>Location:NODE_289404_length_16761_cov_29.864925	Coordinate:5254	Reads:3	Hits:5	Allocated_reads:0.6	Strand:-
TGTCACACAGTTCCTGCCCAGCCT
>Location:NODE_289404_length_16761_cov_29.864925	Coordinate:5255	Reads:1	Hits:6	Allocated_reads:0.166666666666667	Strand:-
ATCCTGTCACACAGTTCCTGCCCAGCC
>Location:NODE_289404_length_16761_cov_29.864925	Coordinate:5256	Reads:1	Hits:6	Allocated_reads:0.166666666666667	Strand:-
TCCTGTCACACAGTTCCTGCCCAGC
>Location:NODE_289404_length_16761_cov_29.864925	Coordinate:5265	Reads:1	Hits:6	Allocated_reads:0.166666666666667	Strand:+
GAACTGTGTGACAGGATCATCTGGATC
>Location:NODE_289404_length_16761_cov_29.864925	Coordinate:5266	Reads:2	Hits:6	Allocated_reads:0.333333333333333	Strand:+
AACTGTGTGACAGGATCATCTGGAT
>Location:NODE_289404_length_16761_cov_29.864925	Coordinate:5266	Reads:2	Hits:6	Allocated_reads:0.333333333333333	Strand:+
AACTGTGTGACAGGATCATCTGGATC
>Location:NODE_289404_length_16761_cov_29.864925	Coordinate:5266	Reads:1	Hits:5	Allocated_reads:0.2	Strand:+
AACTGTGTGACAGGATCATCTGGGTCC
>Location:NODE_289404_length_16761_cov_29.864925	Coordinate:5266	Reads:23	Hits:5	Allocated_reads:4.6	Strand:+
AACTGTGTGACAGGATCATCTGGATCC
>Location:NODE_289404_length_16761_cov_29.864925	Coordinate:5266	Reads:2	Hits:5	Allocated_reads:0.4	Strand:+
AACTGTGTGACAGGATCATCTGGATCCA
>Location:NODE_289404_length_16761_cov_29.864925	Coordinate:5266	Reads:3	Hits:5	Allocated_reads:0.6	Strand:+
AACTGTGTGACAGGATCATCTGGATCCATA
>Location:NODE_289404_length_16761_cov_29.864925	Coordinate:5267	Reads:3	Hits:5	Allocated_reads:0.6	Strand:+
ACTGTGTGACAGGATCATCTGGATCC
>Location:NODE_289404_length_16761_cov_29.864925	Coordinate:5268	Reads:1	Hits:6	Allocated_reads:0.166666666666667	Strand:+
CTGTGTGACAGGATCATCTGGATCA
>Location:NODE_289404_length_16761_cov_29.864925	Coordinate:5268	Reads:24	Hits:5	Allocated_reads:4.8	Strand:+
CTGTGTGACAGGATCATCTGGATCC
>Location:NODE_289404_length_16761_cov_29.864925	Coordinate:5268	Reads:1	Hits:5	Allocated_reads:0.2	Strand:+
CTGTGTGACAGGATCATCTGGCTCCATA
>Location:NODE_289404_length_16761_cov_29.864925	Coordinate:5269	Reads:1	Hits:5	Allocated_reads:0.2	Strand:+
TGTGTGACAGGATCATCTGGATCC
>Location:NODE_289404_length_16761_cov_29.864925	Coordinate:5270	Reads:1	Hits:5	Allocated_reads:0.2	Strand:+
GTGTGACAGGATCATCTGGATCCATA
>Location:NODE_289404_length_16761_cov_29.864925	Coordinate:5273	Reads:1	Hits:5	Allocated_reads:0.2	Strand:-
TTGTTCCATCTATGGATCCAGATGATCCTGTCA
>Location:NODE_289404_length_16761_cov_29.864925	Coordinate:5275	Reads:1	Hits:5	Allocated_reads:0.2	Strand:-
TGTTGTTCCATCTATGGATCCAGATGATCCTGA
>Location:NODE_289404_length_16761_cov_29.864925	Coordinate:5275	Reads:4	Hits:5	Allocated_reads:0.8	Strand:-
TGTTGTTCCATCTATGGATCCAGATGATCCTGT
>Location:NODE_289404_length_16761_cov_29.864925	Coordinate:5275	Reads:1	Hits:5	Allocated_reads:0.2	Strand:-
TTGTTCCATCTATGGATCCAGATGATCCTGT
>Location:NODE_289404_length_16761_cov_29.864925	Coordinate:5276	Reads:1	Hits:5	Allocated_reads:0.2	Strand:-
TGTTGTTCCATCTATGGATCCAGATGATCCTG
>Location:NODE_289404_length_16761_cov_29.864925	Coordinate:5279	Reads:1	Hits:5	Allocated_reads:0.2	Strand:-
TGTTGTTCCATCTATGGATCCAGATGATC
>Location:NODE_289404_length_16761_cov_29.864925	Coordinate:5279	Reads:1	Hits:5	Allocated_reads:0.2	Strand:-
TTGTTCCATCTATGGATCCAGATGATC
>Location:NODE_289404_length_16761_cov_29.864925	Coordinate:5284	Reads:1	Hits:5	Allocated_reads:0.2	Strand:-
TGTTGTTCCATCTATGGATCCAGA
>Location:NODE_289404_length_16761_cov_29.864925	Coordinate:5288	Reads:1	Hits:4	Allocated_reads:0.25	Strand:-
CGGTCACTGTTGTTCCATCTGTGGATC
>Location:NODE_289404_length_16761_cov_29.864925	Coordinate:5290	Reads:1	Hits:3	Allocated_reads:0.333333333333333	Strand:-
AGCGGTCACTGTTGTTCCATCTATGGA
>Location:NODE_289404_length_16761_cov_29.864925	Coordinate:5290	Reads:1	Hits:1	Allocated_reads:1	Strand:-
TGAGCGGTCACTGTTGTTCCATCTATGGA
>Location:NODE_289404_length_16761_cov_29.864925	Coordinate:5296	Reads:1	Hits:2	Allocated_reads:0.5	Strand:+
GATGGAACAACAGTGACCGCTCATATTAG
>Location:NODE_289404_length_16761_cov_29.864925	Coordinate:5298	Reads:1	Hits:4	Allocated_reads:0.25	Strand:+
TGGAACAACAGTGACCGCTCATATG
>Location:NODE_289404_length_16761_cov_29.864925	Coordinate:5298	Reads:1	Hits:2	Allocated_reads:0.5	Strand:+
TGGAACAACAGTGACCGCTCATATT
>Location:NODE_289404_length_16761_cov_29.864925	Coordinate:5298	Reads:1	Hits:4	Allocated_reads:0.25	Strand:+
TGGAACAACAGTGACCGCTCATATGA
>Location:NODE_289404_length_16761_cov_29.864925	Coordinate:5298	Reads:4	Hits:2	Allocated_reads:2	Strand:+
TGGAACAACAGTGACCGCTCATATTA
>Location:NODE_289404_length_16761_cov_29.864925	Coordinate:5298	Reads:1	Hits:4	Allocated_reads:0.25	Strand:+
TGGAACAACAGTGACCGCTCATATGAG
>Location:NODE_289404_length_16761_cov_29.864925	Coordinate:5298	Reads:2	Hits:2	Allocated_reads:1	Strand:+
TGGAACAACAGTGACCGCTCATATTAG
>Location:NODE_289404_length_16761_cov_29.864925	Coordinate:5298	Reads:1	Hits:4	Allocated_reads:0.25	Strand:+
TGGAACAACAGTGACCGCTCATATGAGA
>Location:NODE_289404_length_16761_cov_29.864925	Coordinate:5298	Reads:1	Hits:2	Allocated_reads:0.5	Strand:+
TGGAACAACAGTGACCGCTCATATTAGC
>Location:NODE_289404_length_16761_cov_29.864925	Coordinate:5298	Reads:1	Hits:2	Allocated_reads:0.5	Strand:+
TGGAACAACAGTGACCGCTCATATTAGT
>Location:NODE_289404_length_16761_cov_29.864925	Coordinate:5298	Reads:3	Hits:2	Allocated_reads:1.5	Strand:+
TGGAACAACAGTGACCGCTCATATTAGCGAACC
>Location:NODE_289404_length_16761_cov_29.864925	Coordinate:5302	Reads:1	Hits:2	Allocated_reads:0.5	Strand:+
ACAACAGTGACCGCTCATATTAGCGAAC
>Location:NODE_289404_length_16761_cov_29.864925	Coordinate:5303	Reads:1	Hits:2	Allocated_reads:0.5	Strand:+
CAACAGTGACCGCTCATATTGGCGAACC
>Location:NODE_289404_length_16761_cov_29.864925	Coordinate:5317	Reads:2	Hits:2	Allocated_reads:1	Strand:-
TCACTGTGAAAACATTTGGTTCGCTAATATG
>Location:NODE_289404_length_16761_cov_29.864925	Coordinate:5318	Reads:1	Hits:2	Allocated_reads:0.5	Strand:-
TCACTGTGAAAACATTTGGTTCGCTAATGT
>Location:NODE_289404_length_16761_cov_29.864925	Coordinate:5319	Reads:1	Hits:2	Allocated_reads:0.5	Strand:-
CACTGTGAAAACATTTGGTTCGCTAATA
>Location:NODE_289404_length_16761_cov_29.864925	Coordinate:5319	Reads:29	Hits:2	Allocated_reads:14.5	Strand:-
TCACTGTGAAAACATTTGGTTCGCTAATA
>Location:NODE_289404_length_16761_cov_29.864925	Coordinate:5319	Reads:5	Hits:2	Allocated_reads:2.5	Strand:-
TGGTCACTGTGAAAACATTTGGTTCGCTAATA
>Location:NODE_289404_length_16761_cov_29.864925	Coordinate:5320	Reads:4	Hits:2	Allocated_reads:2	Strand:-
TCACTGTGAAAACATTTGGTTCGCTAAA
>Location:NODE_289404_length_16761_cov_29.864925	Coordinate:5320	Reads:4	Hits:2	Allocated_reads:2	Strand:-
TCACTGTGAAAACATTTGGTTCGCTAAT
>Location:NODE_289404_length_16761_cov_29.864925	Coordinate:5320	Reads:1	Hits:2	Allocated_reads:0.5	Strand:-
TGGTCACTGTGAAAACATTTGGTTCGATAAA
>Location:NODE_289404_length_16761_cov_29.864925	Coordinate:5321	Reads:1	Hits:2	Allocated_reads:0.5	Strand:-
GGTCACTGTGAAAACATTTGGTTCGCTAA
>Location:NODE_289404_length_16761_cov_29.864925	Coordinate:5321	Reads:8	Hits:2	Allocated_reads:4	Strand:-
TCACTGTGAAAACATTTGGTTCGCTAA
>Location:NODE_289404_length_16761_cov_29.864925	Coordinate:5321	Reads:8	Hits:2	Allocated_reads:4	Strand:-
TGGTCACTGTGAAAACATTTGGTTCGCTAA
>Location:NODE_289404_length_16761_cov_29.864925	Coordinate:5322	Reads:1	Hits:2	Allocated_reads:0.5	Strand:-
TCACTGTGAAAACATTTGGTTCGCTA
>Location:NODE_289404_length_16761_cov_29.864925	Coordinate:5322	Reads:1	Hits:2	Allocated_reads:0.5	Strand:-
TGGTCACTGTGAAAACATTTGGTTCGCTA
>Location:NODE_289404_length_16761_cov_29.864925	Coordinate:5323	Reads:1	Hits:2	Allocated_reads:0.5	Strand:-
GGTCACTGTGAAAACATTTGGTTCGCT
>Location:NODE_289404_length_16761_cov_29.864925	Coordinate:5323	Reads:1	Hits:5	Allocated_reads:0.2	Strand:-
TCACTGTGAAAACATTTGGTTCGCT
>Location:NODE_289404_length_16761_cov_29.864925	Coordinate:5323	Reads:3	Hits:2	Allocated_reads:1.5	Strand:-
TGGTCACTGTGAAAACATTTGGTTCGCT
>Location:NODE_289404_length_16761_cov_29.864925	Coordinate:5324	Reads:1	Hits:5	Allocated_reads:0.2	Strand:-
TCACTGTGAAAACATTTGGTTCGC
>Location:NODE_289404_length_16761_cov_29.864925	Coordinate:5326	Reads:2	Hits:2	Allocated_reads:1	Strand:-
TGGTCACTGTGAAAACATTTGGTTC
>Location:NODE_289404_length_16761_cov_29.864925	Coordinate:5338	Reads:1	Hits:2	Allocated_reads:0.5	Strand:-
TAGTCCACTCATGGTCACTGTGAA
>Location:NODE_289404_length_16761_cov_29.864925	Coordinate:5338	Reads:1	Hits:2	Allocated_reads:0.5	Strand:-
TAGTCCACTCATGGTCACTGTGTT
>Location:NODE_289404_length_16761_cov_29.864925	Coordinate:5338	Reads:1	Hits:1	Allocated_reads:1	Strand:+
TTCACAGTGACCATGAGTGGACTACA
>Location:NODE_289404_length_16761_cov_29.864925	Coordinate:5340	Reads:1	Hits:1	Allocated_reads:1	Strand:+
CACAGTGACCATGAGTGGACTACA
>Location:NODE_289404_length_16761_cov_29.864925	Coordinate:5341	Reads:1	Hits:1	Allocated_reads:1	Strand:+
ACAGTGACCATGAGTGGACTACATT
>Location:NODE_289404_length_16761_cov_29.864925	Coordinate:5341	Reads:1	Hits:1	Allocated_reads:1	Strand:-
TGACTGTAGTCCACTCATGGTCACTGT
>Location:NODE_289404_length_16761_cov_29.864925	Coordinate:5343	Reads:1	Hits:1	Allocated_reads:1	Strand:-
TCTGACTGTAGTCCACTCATGGTCACT
>Location:NODE_289404_length_16761_cov_29.864925	Coordinate:5346	Reads:1	Hits:1	Allocated_reads:1	Strand:-
TCTGACTGTAGTCCACTCATGGTC
>Location:NODE_289404_length_16761_cov_29.864925	Coordinate:5347	Reads:2	Hits:1	Allocated_reads:2	Strand:-
TGTCCTCTGACTGTAGTCCACTCATGGT
>Location:NODE_289404_length_16761_cov_29.864925	Coordinate:5348	Reads:1	Hits:1	Allocated_reads:1	Strand:-
TCCTCTGACTGTAGTCCACTCATGG
>Location:NODE_289404_length_16761_cov_29.864925	Coordinate:5350	Reads:1	Hits:1	Allocated_reads:1	Strand:-
GCCACTGTCCTCTGACTGTAGTCCACTCAT
>Location:NODE_289404_length_16761_cov_29.864925	Coordinate:5352	Reads:1	Hits:1	Allocated_reads:1	Strand:-
CACTGTCCTCTGACTGTAGTCCACTC
>Location:NODE_289404_length_16761_cov_29.864925	Coordinate:5352	Reads:1	Hits:2	Allocated_reads:0.5	Strand:-
CTGTCCTCTGACTGTAGTCCACTC
>Location:NODE_289404_length_16761_cov_29.864925	Coordinate:5354	Reads:2	Hits:1	Allocated_reads:2	Strand:-
TACCAGCCACTGTCCTCTGACTGTAGTCCAC
>Location:NODE_289404_length_16761_cov_29.864925	Coordinate:5356	Reads:1	Hits:3	Allocated_reads:0.333333333333333	Strand:-
TACCAGCCACTGTCCTCTGACTGTAATCT
>Location:NODE_289404_length_16761_cov_29.864925	Coordinate:5356	Reads:4	Hits:3	Allocated_reads:1.33333333333333	Strand:-
TACCAGCCACTGTCCTCTGACTGTAGTCC
>Location:NODE_289404_length_16761_cov_29.864925	Coordinate:5357	Reads:4	Hits:3	Allocated_reads:1.33333333333333	Strand:-
AATACCAGCCACTGTCCTCTGACTGTAGTC
>Location:NODE_289404_length_16761_cov_29.864925	Coordinate:5357	Reads:1	Hits:3	Allocated_reads:0.333333333333333	Strand:-
ACCAGCCACTGTCCTCTGACTGTAGTC
>Location:NODE_289404_length_16761_cov_29.864925	Coordinate:5357	Reads:5	Hits:3	Allocated_reads:1.66666666666667	Strand:-
ATACCAGCCACTGTCCTCTGACTGTAGTC
>Location:NODE_289404_length_16761_cov_29.864925	Coordinate:5357	Reads:102	Hits:3	Allocated_reads:34	Strand:-
TACCAGCCACTGTCCTCTGACTGTAGTC
>Location:NODE_289404_length_16761_cov_29.864925	Coordinate:5358	Reads:2	Hits:3	Allocated_reads:0.666666666666667	Strand:-
AATACCAGCCACTGTCCTCTGACTGTAGT
>Location:NODE_289404_length_16761_cov_29.864925	Coordinate:5358	Reads:1	Hits:3	Allocated_reads:0.333333333333333	Strand:+
ACTACAGTCAGAGGACAGTGGCTG
>Location:NODE_289404_length_16761_cov_29.864925	Coordinate:5358	Reads:1	Hits:3	Allocated_reads:0.333333333333333	Strand:-
ATACCAGCCACTGTCCTCTGACTGTAGT
>Location:NODE_289404_length_16761_cov_29.864925	Coordinate:5358	Reads:17	Hits:3	Allocated_reads:5.66666666666667	Strand:-
TACCAGCCACTGTCCTCTGACTGTAGT
>Location:NODE_289404_length_16761_cov_29.864925	Coordinate:5359	Reads:4	Hits:3	Allocated_reads:1.33333333333333	Strand:-
TACCAGCCACTGTCCTCTGACTGTAG
>Location:NODE_289404_length_16761_cov_29.864925	Coordinate:5361	Reads:3	Hits:3	Allocated_reads:1	Strand:-
TACCAGCCACTGTCCTCTGACTGT
>Location:NODE_289404_length_16761_cov_29.864925	Coordinate:5362	Reads:1	Hits:3	Allocated_reads:0.333333333333333	Strand:-
AATACCAGCCACTGTCCTCTGACTG
>Location:NODE_289404_length_16761_cov_29.864925	Coordinate:5362	Reads:1	Hits:3	Allocated_reads:0.333333333333333	Strand:-
ACCAATACCAGCCACTGTCCTCTGACTG
>Location:NODE_289404_length_16761_cov_29.864925	Coordinate:5362	Reads:2	Hits:3	Allocated_reads:0.666666666666667	Strand:-
CACCAATACCAGCCACTGTCCTCTGACTG
>Location:NODE_289404_length_16761_cov_29.864925	Coordinate:5363	Reads:1	Hits:3	Allocated_reads:0.333333333333333	Strand:+
AGTCAGAGGACAGTGGCTGGTATTGG
>Location:NODE_289404_length_16761_cov_29.864925	Coordinate:5363	Reads:1	Hits:3	Allocated_reads:0.333333333333333	Strand:-
CAATACCAGCCACTGTCCTCTGACT
>Location:NODE_289404_length_16761_cov_29.864925	Coordinate:5364	Reads:1	Hits:4	Allocated_reads:0.25	Strand:-
CACCAATACCAGCCACTGTCCTCTGAC
>Location:NODE_289404_length_16761_cov_29.864925	Coordinate:5381	Reads:1	Hits:1	Allocated_reads:1	Strand:-
TCTGAATGTCCCCTTTAGCACACCAATACC
>Location:NODE_289404_length_16761_cov_29.864925	Coordinate:5383	Reads:2	Hits:1	Allocated_reads:2	Strand:-
TCTGAATGTCCCCTTTAGCACACCAATA
>Location:NODE_289404_length_16761_cov_29.864925	Coordinate:5386	Reads:1	Hits:1	Allocated_reads:1	Strand:-
TATCTGAATGTCCCCTTTAGCACACCA
>Location:NODE_289404_length_16761_cov_29.864925	Coordinate:5387	Reads:1	Hits:1	Allocated_reads:1	Strand:-
TACTGGTATCTGAATGTCCCCTTTAGCACACC
>Location:NODE_289404_length_16761_cov_29.864925	Coordinate:5387	Reads:1	Hits:1	Allocated_reads:1	Strand:-
TACTGGTATCTGAATGTCCCCTTTGGCACACC
>Location:NODE_289404_length_16761_cov_29.864925	Coordinate:5388	Reads:1	Hits:1	Allocated_reads:1	Strand:-
TACTGGTATCTGAATGTCCCCTTTAGCACAC
>Location:NODE_289404_length_16761_cov_29.864925	Coordinate:5389	Reads:1	Hits:1	Allocated_reads:1	Strand:-
TACTGGTATCTGAATGTCCCCTTTAGCAAT
>Location:NODE_289404_length_16761_cov_29.864925	Coordinate:5389	Reads:1	Hits:1	Allocated_reads:1	Strand:-
TACTGGTATCTGAATGTCCCCTTTAGCACA
>Location:NODE_289404_length_16761_cov_29.864925	Coordinate:5391	Reads:5	Hits:1	Allocated_reads:5	Strand:-
TACTGGTATCTGAATGTCCCCTTTAGCA
>Location:NODE_289404_length_16761_cov_29.864925	Coordinate:5392	Reads:1	Hits:1	Allocated_reads:1	Strand:-
TGGTATCTGAATGTCCCCTTTAGC
>Location:NODE_289404_length_16761_cov_29.864925	Coordinate:5393	Reads:3	Hits:1	Allocated_reads:3	Strand:-
TACTGGTATCTGAATGTCCCCTTTAG
>Location:NODE_289404_length_16761_cov_29.864925	Coordinate:5394	Reads:1	Hits:1	Allocated_reads:1	Strand:-
TACTGGTATCTGAATGTCCCCTTTA
>Location:NODE_289404_length_16761_cov_29.864925	Coordinate:5399	Reads:1	Hits:2	Allocated_reads:0.5	Strand:+
GGGACATTCAGATACCAGTATATTTAAC
>Location:NODE_289404_length_16761_cov_29.864925	Coordinate:5401	Reads:13	Hits:4	Allocated_reads:3.25	Strand:+
GACATTCAGATACCAGTATACTTAAC
>Location:NODE_289404_length_16761_cov_29.864925	Coordinate:5401	Reads:3	Hits:4	Allocated_reads:0.75	Strand:+
GACATTCAGATACCAGTATATTTAAC
>Location:NODE_289404_length_16761_cov_29.864925	Coordinate:5403	Reads:1	Hits:5	Allocated_reads:0.2	Strand:+
CATTCAGATACCAGTATACTTAAC
>Location:NODE_289404_length_16761_cov_29.864925	Coordinate:5403	Reads:1	Hits:5	Allocated_reads:0.2	Strand:+
CATTCAGATACCAGTATATTTAACTGT
>Location:NODE_289404_length_16761_cov_29.864925	Coordinate:5403	Reads:1	Hits:5	Allocated_reads:0.2	Strand:+
CATTCAGATACCAGTATATTTAACTGTT
>Location:NODE_289404_length_16761_cov_29.864925	Coordinate:5415	Reads:1	Hits:1	Allocated_reads:1	Strand:-
GTAATTGGCTTCTCTGTAACAGTTAAATATACT
>Location:NODE_289404_length_16761_cov_29.864925	Coordinate:5416	Reads:1	Hits:1	Allocated_reads:1	Strand:-
AATTGGCTTCTCTGTAACAGTTAAATATAC
>Location:NODE_289404_length_16761_cov_29.864925	Coordinate:5416	Reads:1	Hits:1	Allocated_reads:1	Strand:-
TGGCTTCTCTGTAACAGTTAAATATAC
>Location:NODE_289404_length_16761_cov_29.864925	Coordinate:5416	Reads:1	Hits:1	Allocated_reads:1	Strand:-
TTGGCTTCTCTGTAACAGTTAAATATAC
>Location:NODE_289404_length_16761_cov_29.864925	Coordinate:5419	Reads:1	Hits:1	Allocated_reads:1	Strand:-
TAATTGGCTTCTCTGTAACATTTAAATT
>Location:NODE_289404_length_16761_cov_29.864925	Coordinate:5419	Reads:1	Hits:1	Allocated_reads:1	Strand:-
TAGTAATTGGCTTCTCTGTAACATTTAAATT
>Location:NODE_289404_length_16761_cov_29.864925	Coordinate:5420	Reads:2	Hits:1	Allocated_reads:2	Strand:-
TAGTAATTGGCTTCTCTGTAACATTTAAAT
>Location:NODE_289404_length_16761_cov_29.864925	Coordinate:5425	Reads:1	Hits:1	Allocated_reads:1	Strand:-
CTAGTAATTGGCTTCTCTGTAACAGT
>Location:NODE_289404_length_16761_cov_29.864925	Coordinate:5425	Reads:2	Hits:1	Allocated_reads:2	Strand:-
TACTAGTAATTGGCTTCTCTGTAACAGT
>Location:NODE_289404_length_16761_cov_29.864925	Coordinate:5425	Reads:1	Hits:1	Allocated_reads:1	Strand:-
TAGTACTAGTAATTGGCTTCTCTGTAACAGT
>Location:NODE_289404_length_16761_cov_29.864925	Coordinate:5425	Reads:1	Hits:1	Allocated_reads:1	Strand:-
TAGTACTAGTAATTGGCTTCTCTGTAACATT
>Location:NODE_289404_length_16761_cov_29.864925	Coordinate:5427	Reads:1	Hits:1	Allocated_reads:1	Strand:-
GTAGTACTAGTAATTGGCTTCTCTGTAACA
>Location:NODE_289404_length_16761_cov_29.864925	Coordinate:5427	Reads:3	Hits:1	Allocated_reads:3	Strand:-
TAGTACTAGTAATTGGCTTCTCTGTAACA
>Location:NODE_289404_length_16761_cov_29.864925	Coordinate:5428	Reads:1	Hits:1	Allocated_reads:1	Strand:-
TAGTACTAGTAATTGGCTTCTCTGTAAT
>Location:NODE_289404_length_16761_cov_29.864925	Coordinate:5433	Reads:1	Hits:1	Allocated_reads:1	Strand:-
GTAGTAGTACTAGTAATTGGCTTCTCT
>Location:NODE_289404_length_16761_cov_29.864925	Coordinate:5437	Reads:1	Hits:1	Allocated_reads:1	Strand:+
AAGCCAATTACTAGTACTACTACTGC
>Location:NODE_289404_length_16761_cov_29.864925	Coordinate:5440	Reads:1	Hits:1	Allocated_reads:1	Strand:+
CCAATTACTAGTACTACTACTGCAGGT
>Location:NODE_289404_length_16761_cov_29.864925	Coordinate:5458	Reads:1	Hits:1	Allocated_reads:1	Strand:-
TGTAGAATTCATGATTTTTTTTTTTACCTGCAGT
>Location:NODE_289404_length_16761_cov_29.864925	Coordinate:5460	Reads:1	Hits:1	Allocated_reads:1	Strand:-
GAATTCATGATTTTTTTTTTTACCTGCA
>Location:NODE_289404_length_16761_cov_29.864925	Coordinate:5460	Reads:1	Hits:1	Allocated_reads:1	Strand:-
TGTAGAATTCATGATTTTTTTTTTTACCTGCA
>Location:NODE_289404_length_16761_cov_29.864925	Coordinate:5461	Reads:1	Hits:1	Allocated_reads:1	Strand:-
TGTAGAATTCATGATTTTTTTTTTTACCTGC
>Location:NODE_289404_length_16761_cov_29.864925	Coordinate:5464	Reads:1	Hits:1	Allocated_reads:1	Strand:-
TATGTAGAATTCATGATTTTTTTTTTTACA
>Location:NODE_289404_length_16761_cov_29.864925	Coordinate:5464	Reads:1	Hits:1	Allocated_reads:1	Strand:-
TGTAGAATTCATGATTTTTTTTTTTACA
>Location:NODE_289404_length_16761_cov_29.864925	Coordinate:5464	Reads:1	Hits:1	Allocated_reads:1	Strand:-
TGTAGAATTCATGATTTTTTTTTTTACC
>Location:NODE_289404_length_16761_cov_29.864925	Coordinate:5465	Reads:1	Hits:1	Allocated_reads:1	Strand:-
GTAGAATTCATGATTTTTTTTTTACA
>Location:NODE_289404_length_16761_cov_29.864925	Coordinate:5465	Reads:7	Hits:1	Allocated_reads:7	Strand:-
TATGTAGAATTCATGATTTTTTTTTTACA
>Location:NODE_289404_length_16761_cov_29.864925	Coordinate:5465	Reads:1	Hits:1	Allocated_reads:1	Strand:-
TGTAGAATTCATGATTTTTTTTTTTTA
>Location:NODE_289404_length_16761_cov_29.864925	Coordinate:5465	Reads:10	Hits:1	Allocated_reads:10	Strand:-
TGTAGAATTCATGATTTTTTTTTTACA
>Location:NODE_289404_length_16761_cov_29.864925	Coordinate:5466	Reads:1	Hits:1	Allocated_reads:1	Strand:-
TATGTAGAATTCATGATTTTTTTTTTTA
>Location:NODE_289404_length_16761_cov_29.864925	Coordinate:5466	Reads:2	Hits:1	Allocated_reads:2	Strand:-
TATGTAGAATTCATGATTTTTTTTTACA
>Location:NODE_289404_length_16761_cov_29.864925	Coordinate:5466	Reads:2	Hits:1	Allocated_reads:2	Strand:-
TGTAGAATTCATGATTTTTTTTTACA
>Location:NODE_289404_length_16761_cov_29.864925	Coordinate:5467	Reads:2	Hits:1	Allocated_reads:2	Strand:-
TATGTAGAATTCATGATTTTTTTTTTT
>Location:NODE_289404_length_16761_cov_29.864925	Coordinate:5467	Reads:4	Hits:1	Allocated_reads:4	Strand:-
TATGTAGAATTCATGATTTTTTTTTTA
>Location:NODE_289404_length_16761_cov_29.864925	Coordinate:5467	Reads:1	Hits:1	Allocated_reads:1	Strand:-
TGTAGAATTCATGATTTTTTTTTTT
>Location:NODE_289404_length_16761_cov_29.864925	Coordinate:5468	Reads:4	Hits:1	Allocated_reads:4	Strand:-
TATGTAGAATTCATGATTTTTTTTTT
>Location:NODE_289404_length_16761_cov_29.864925	Coordinate:5468	Reads:1	Hits:1	Allocated_reads:1	Strand:-
TGTAGAATTCATGATTTTTTTTTA
>Location:NODE_289404_length_16761_cov_29.864925	Coordinate:5469	Reads:3	Hits:1	Allocated_reads:3	Strand:-
TATGTAGAATTCATGATTTTTTTTT
>Location:NODE_289404_length_16761_cov_29.864925	Coordinate:5471	Reads:1	Hits:1	Allocated_reads:1	Strand:-
TAGAATATGTAGAATTCATGATTTTTTT
>Location:NODE_289404_length_16761_cov_29.864925	Coordinate:5474	Reads:1	Hits:1	Allocated_reads:1	Strand:-
ACACTTAGAATATGTAGAATTCAGGATTTT
>Location:NODE_289404_length_16761_cov_29.864925	Coordinate:5474	Reads:1	Hits:1	Allocated_reads:1	Strand:-
CACTTAGAATATGTAGAATTCATGATTTT
>Location:NODE_289404_length_16761_cov_29.864925	Coordinate:5474	Reads:1	Hits:1	Allocated_reads:1	Strand:-
TTAGAATATGTAGAATTCATGATTTT
>Location:NODE_289404_length_16761_cov_29.864925	Coordinate:5476	Reads:1	Hits:1	Allocated_reads:1	Strand:-
TAACACTTAGAATATGTAGAATTCATGATT
>Location:NODE_289404_length_16761_cov_29.864925	Coordinate:5479	Reads:1	Hits:1	Allocated_reads:1	Strand:-
TAACACTTAGAATATGTAGAATTCATG
>Location:NODE_289404_length_16761_cov_29.864925	Coordinate:5489	Reads:1	Hits:1	Allocated_reads:1	Strand:-
CCTCTTACAGTCCTAACACTTAGAATATGT
>Location:NODE_289404_length_16761_cov_29.864925	Coordinate:5492	Reads:2	Hits:1	Allocated_reads:2	Strand:-
TACCTCTTACAGTCCTAACACTTAGAATA
>Location:NODE_289404_length_16761_cov_29.864925	Coordinate:5493	Reads:1	Hits:1	Allocated_reads:1	Strand:-
TAATACCTCTTACAGTCCTAACACTTAGAAT
>Location:NODE_289404_length_16761_cov_29.864925	Coordinate:5499	Reads:1	Hits:1	Allocated_reads:1	Strand:-
TTATGCTAATACCTCTTACAGTCCTAACACT
>Location:NODE_289404_length_16761_cov_29.864925	Coordinate:5502	Reads:1	Hits:1	Allocated_reads:1	Strand:-
TATTATGCTAATACCTCTTACAGTCCTAAC
>Location:NODE_289404_length_16761_cov_29.864925	Coordinate:5502	Reads:1	Hits:1	Allocated_reads:1	Strand:-
TTATGCTAATACCTCTTACAGTCCTAAC
>Location:NODE_289404_length_16761_cov_29.864925	Coordinate:5533	Reads:5	Hits:1	Allocated_reads:5	Strand:-
AAAGAACATCATCAGTACAGTACTGTAATGA
>Location:NODE_289404_length_16761_cov_29.864925	Coordinate:5533	Reads:6	Hits:1	Allocated_reads:6	Strand:-
AAAGAACATCATCAGTACAGTACTGTAACGA
>Location:NODE_289404_length_16761_cov_29.864925	Coordinate:5533	Reads:3	Hits:1	Allocated_reads:3	Strand:-
AAGAACATCATCAGTACAGTACTGTAATGA
>Location:NODE_289404_length_16761_cov_29.864925	Coordinate:5533	Reads:9	Hits:1	Allocated_reads:9	Strand:-
AAGAACATCATCAGTACAGTACTGTAACGA
>Location:NODE_289404_length_16761_cov_29.864925	Coordinate:5533	Reads:1	Hits:1	Allocated_reads:1	Strand:-
AGAACATCATCAGTACAGTACTGTAACGA
>Location:NODE_289404_length_16761_cov_29.864925	Coordinate:5533	Reads:1	Hits:1	Allocated_reads:1	Strand:-
CCAGAAAGAACATCATCAGTACAGTACTGTAACGA
>Location:NODE_289404_length_16761_cov_29.864925	Coordinate:5533	Reads:1	Hits:1	Allocated_reads:1	Strand:-
GAAAGAACATCATCAGTACAGTACTGTAACGA
>Location:NODE_289404_length_16761_cov_29.864925	Coordinate:5533	Reads:1	Hits:1	Allocated_reads:1	Strand:-
GAACATCATCAGTACAGTACTGTAATGA
>Location:NODE_289404_length_16761_cov_29.864925	Coordinate:5533	Reads:18	Hits:1	Allocated_reads:18	Strand:-
GAACATCATCAGTACAGTACTGTAACGA
>Location:NODE_289404_length_16761_cov_29.864925	Coordinate:5535	Reads:1	Hits:1	Allocated_reads:1	Strand:-
AAAGAACATCATCAGTACAGTACTGTAAC
>Location:NODE_289404_length_16761_cov_29.864925	Coordinate:5535	Reads:1	Hits:1	Allocated_reads:1	Strand:-
AGAACATCATCAGTACAGTACTGTAAC
>Location:NODE_289404_length_16761_cov_29.864925	Coordinate:5535	Reads:3	Hits:1	Allocated_reads:3	Strand:-
GAAAGAACATCATCAGTACAGTACTGTAAC
>Location:NODE_289404_length_16761_cov_29.864925	Coordinate:5536	Reads:1	Hits:1	Allocated_reads:1	Strand:-
AAAGAACATCATCAGTACAGTACTGTAA
>Location:NODE_289404_length_16761_cov_29.864925	Coordinate:5536	Reads:1	Hits:1	Allocated_reads:1	Strand:-
AAGAACATCATCAGTACAGTACTGTAA
>Location:NODE_289404_length_16761_cov_29.864925	Coordinate:5536	Reads:1	Hits:1	Allocated_reads:1	Strand:-
GAAAGAACATCATCAGTACAGTACTGTAA
>Location:NODE_289404_length_16761_cov_29.864925	Coordinate:5537	Reads:2	Hits:1	Allocated_reads:2	Strand:-
AAAGAACATCATCAGTACAGTACTGTA
>Location:NODE_289404_length_16761_cov_29.864925	Coordinate:5537	Reads:1	Hits:1	Allocated_reads:1	Strand:-
CAGAAAGAACATCATCAGTACAGTACTGTA
>Location:NODE_289404_length_16761_cov_29.864925	Coordinate:5537	Reads:3	Hits:1	Allocated_reads:3	Strand:-
GAAAGAACATCATCAGTACAGTACTGTA
>Location:NODE_289404_length_16761_cov_29.864925	Coordinate:5542	Reads:1	Hits:1	Allocated_reads:1	Strand:-
TTCCAGAAAGAACATCATCAGTACAGTA
>Location:NODE_289404_length_16761_cov_29.864925	Coordinate:5556	Reads:1	Hits:1	Allocated_reads:1	Strand:-
GTTGTGGCTATGTTTCCAGAAAGAACA
>Location:NODE_289404_length_16761_cov_29.864925	Coordinate:5556	Reads:1	Hits:1	Allocated_reads:1	Strand:+
TGTTCTTTCTGGAAACATAGCCAC
>Location:NODE_289404_length_16761_cov_29.864925	Coordinate:5569	Reads:1	Hits:1	Allocated_reads:1	Strand:-
AGTAGTAGTAGTAGGGGTTGTGGCTATATT
>Location:NODE_289404_length_16761_cov_29.864925	Coordinate:5578	Reads:1	Hits:1	Allocated_reads:1	Strand:-
TAGTAGTAGTAGTAGTAGTAGGGGTTGT
>Location:NODE_289404_length_16761_cov_29.864925	Coordinate:5580	Reads:1	Hits:1	Allocated_reads:1	Strand:-
GTAGTAGTAGTAGTAGTAGGGGTT
>Location:NODE_289404_length_16761_cov_29.864925	Coordinate:5587	Reads:3	Hits:2	Allocated_reads:1.5	Strand:-
TGCCAGTAGTAGTAGTAGTAGTAGT
>Location:NODE_289404_length_16761_cov_29.864925	Coordinate:5602	Reads:1	Hits:1	Allocated_reads:1	Strand:+
ACTACTGGCAGTAGTACTACTCATACT
>Location:NODE_289404_length_16761_cov_29.864925	Coordinate:5618	Reads:1	Hits:1	Allocated_reads:1	Strand:-
ATGTTCCACTTCCAGTAACAGTATGAGTAG
>Location:NODE_289404_length_16761_cov_29.864925	Coordinate:5618	Reads:1	Hits:1	Allocated_reads:1	Strand:-
TGTTCCACTTCCAGTAACAGTATGAGTAG
>Location:NODE_289404_length_16761_cov_29.864925	Coordinate:5621	Reads:1	Hits:1	Allocated_reads:1	Strand:-
AATGTTCCACTTCCAGTAACAGTATGAG
>Location:NODE_289404_length_16761_cov_29.864925	Coordinate:5626	Reads:1	Hits:1	Allocated_reads:1	Strand:-
TTGTAGTAAATGTTCCACTTCCAGTAACAGT
>Location:NODE_289404_length_16761_cov_29.864925	Coordinate:5627	Reads:1	Hits:1	Allocated_reads:1	Strand:-
TGTAGTAAATGTTCCACTTCCAGTAACGG
>Location:NODE_289404_length_16761_cov_29.864925	Coordinate:5627	Reads:2	Hits:1	Allocated_reads:2	Strand:-
TGTAGTAAATGTTCCACTTCCAGTAACAG
>Location:NODE_289404_length_16761_cov_29.864925	Coordinate:5627	Reads:86	Hits:1	Allocated_reads:86	Strand:-
TTGTAGTAAATGTTCCACTTCCAGTAACAG
>Location:NODE_289404_length_16761_cov_29.864925	Coordinate:5628	Reads:1	Hits:1	Allocated_reads:1	Strand:+
TGTTACTGGAAGTGGAACATTTACT
>Location:NODE_289404_length_16761_cov_29.864925	Coordinate:5628	Reads:6	Hits:1	Allocated_reads:6	Strand:-
TTGTAGTAAATGTTCCACTTCCAGTAACA
>Location:NODE_289404_length_16761_cov_29.864925	Coordinate:5630	Reads:1	Hits:1	Allocated_reads:1	Strand:-
TTGTAGTAAATGTTCCACTTCCAGTAA
>Location:NODE_289404_length_16761_cov_29.864925	Coordinate:5631	Reads:1	Hits:1	Allocated_reads:1	Strand:-
TTGTAGTAAATGTTCCACTTCCAGTA
>Location:NODE_289404_length_16761_cov_29.864925	Coordinate:5632	Reads:1	Hits:1	Allocated_reads:1	Strand:-
TTCCATTGTAGTAAATGTTCCACTTCCAGT
>Location:NODE_289404_length_16761_cov_29.864925	Coordinate:5632	Reads:1	Hits:1	Allocated_reads:1	Strand:-
TTGTAGTAAATGTTCCACTTCCAGT
>Location:NODE_289404_length_16761_cov_29.864925	Coordinate:5633	Reads:4	Hits:1	Allocated_reads:4	Strand:-
TTCCATTGTAGTAAATGTTCCACTTCCAG
>Location:NODE_289404_length_16761_cov_29.864925	Coordinate:5633	Reads:23	Hits:1	Allocated_reads:23	Strand:-
TTGTAGTAAATGTTCCACTTCCAG
>Location:NODE_289404_length_16761_cov_29.864925	Coordinate:5634	Reads:1	Hits:1	Allocated_reads:1	Strand:-
TGTTCCATTGTAGTAAATGTTCCACTTCCA
>Location:NODE_289404_length_16761_cov_29.864925	Coordinate:5637	Reads:1	Hits:1	Allocated_reads:1	Strand:-
TCCATTGTTCCATTGTAGTAAATGTTCCACTT
>Location:NODE_289404_length_16761_cov_29.864925	Coordinate:5637	Reads:2	Hits:1	Allocated_reads:2	Strand:-
TTCCATTGTTCCATTGTAGTAAATGTTCCACTT
>Location:NODE_289404_length_16761_cov_29.864925	Coordinate:5637	Reads:2	Hits:1	Allocated_reads:2	Strand:-
TTGTTCCATTGTAGTAAATGTTCCACTT
>Location:NODE_289404_length_16761_cov_29.864925	Coordinate:5638	Reads:1	Hits:1	Allocated_reads:1	Strand:-
GTTCCATTGTTCCATTGTAGTAAATGTTCCACT
>Location:NODE_289404_length_16761_cov_29.864925	Coordinate:5638	Reads:8	Hits:1	Allocated_reads:8	Strand:-
TCCATTGTTCCATTGTAGTAAATGTTCCACT
>Location:NODE_289404_length_16761_cov_29.864925	Coordinate:5638	Reads:2	Hits:1	Allocated_reads:2	Strand:-
TGTTCCATTGTAGTAAATGTTCCACT
>Location:NODE_289404_length_16761_cov_29.864925	Coordinate:5638	Reads:3	Hits:1	Allocated_reads:3	Strand:-
TGTTCCATTGTTCCATTGTAGTAAATGTTCCACT
>Location:NODE_289404_length_16761_cov_29.864925	Coordinate:5638	Reads:1	Hits:1	Allocated_reads:1	Strand:-
TTCCATTGTTCCATTGTAGTAAATGTTCCACG
>Location:NODE_289404_length_16761_cov_29.864925	Coordinate:5638	Reads:19	Hits:1	Allocated_reads:19	Strand:-
TTCCATTGTTCCATTGTAGTAAATGTTCCACT
>Location:NODE_289404_length_16761_cov_29.864925	Coordinate:5639	Reads:1	Hits:1	Allocated_reads:1	Strand:-
TGTTCCATTGTTCCATTGTAGTAAATGTTCCAC
>Location:NODE_289404_length_16761_cov_29.864925	Coordinate:5639	Reads:3	Hits:1	Allocated_reads:3	Strand:-
TTCCATTGTTCCATTGTAGTAAATGTTCCAC
>Location:NODE_289404_length_16761_cov_29.864925	Coordinate:5640	Reads:1	Hits:1	Allocated_reads:1	Strand:-
TGTTCCATTGTTCCATTGTAGTAAATGTTCCA
>Location:NODE_289404_length_16761_cov_29.864925	Coordinate:5640	Reads:1	Hits:1	Allocated_reads:1	Strand:-
TTCCATTGTTCCATTGTAGTAAATGTTCCA
>Location:NODE_289404_length_16761_cov_29.864925	Coordinate:5642	Reads:2	Hits:1	Allocated_reads:2	Strand:-
TTCCATTGTTCCATTGTAGTAAATGTTC
>Location:NODE_289404_length_16761_cov_29.864925	Coordinate:5643	Reads:1	Hits:1	Allocated_reads:1	Strand:-
TGTTCCATTGTTCCATTGTAGTAAATGTT
>Location:NODE_289404_length_16761_cov_29.864925	Coordinate:5646	Reads:1	Hits:1	Allocated_reads:1	Strand:+
ATTTACTACAATGGAACAATGGAACATT
>Location:NODE_289404_length_16761_cov_29.864925	Coordinate:5646	Reads:1	Hits:1	Allocated_reads:1	Strand:-
TTCCATTGTTCCATTGTAGTAAAT
>Location:NODE_289404_length_16761_cov_29.864925	Coordinate:5647	Reads:2	Hits:1	Allocated_reads:2	Strand:-
AATGTTCCATTGTTCCATTGTAGTAAA
>Location:NODE_289404_length_16761_cov_29.864925	Coordinate:5647	Reads:1	Hits:1	Allocated_reads:1	Strand:-
GAAATGTTCCATTGTTCCATTGTAGTAAA
>Location:NODE_289404_length_16761_cov_29.864925	Coordinate:5647	Reads:1	Hits:1	Allocated_reads:1	Strand:-
GTTCCATTGTTCCATTGTAGTAAA
>Location:NODE_289404_length_16761_cov_29.864925	Coordinate:5647	Reads:4	Hits:1	Allocated_reads:4	Strand:-
TAGAAATGTTCCATTGTTCCATTGTAGTAAA
>Location:NODE_289404_length_16761_cov_29.864925	Coordinate:5647	Reads:1	Hits:1	Allocated_reads:1	Strand:-
TGTAGAAATGTTCCATTGTTCCATTGTAGTAAA
>Location:NODE_289404_length_16761_cov_29.864925	Coordinate:5647	Reads:1	Hits:1	Allocated_reads:1	Strand:+
TTTACTACAATGGAACAATGGAAC
>Location:NODE_289404_length_16761_cov_29.864925	Coordinate:5647	Reads:8	Hits:1	Allocated_reads:8	Strand:+
TTTACTACAATGGAACAATGGAACAT
>Location:NODE_289404_length_16761_cov_29.864925	Coordinate:5647	Reads:1	Hits:1	Allocated_reads:1	Strand:+
TTTACTACAATGGAACAATGGAACATT
>Location:NODE_289404_length_16761_cov_29.864925	Coordinate:5647	Reads:1	Hits:1	Allocated_reads:1	Strand:+
TTTACTACAATGGAACAATGGAACATTTC
>Location:NODE_289404_length_16761_cov_29.864925	Coordinate:5648	Reads:1	Hits:1	Allocated_reads:1	Strand:-
AAATGTTCCATTGTTCCATTGTAGTAA
>Location:NODE_289404_length_16761_cov_29.864925	Coordinate:5650	Reads:1	Hits:1	Allocated_reads:1	Strand:-
TACTGTAGAAATGTTCCATTGTTCCATTGTAGT
>Location:NODE_289404_length_16761_cov_29.864925	Coordinate:5651	Reads:1	Hits:1	Allocated_reads:1	Strand:+
CTACAATGGAACAATGGAACATTTCT
>Location:NODE_289404_length_16761_cov_29.864925	Coordinate:5654	Reads:2	Hits:1	Allocated_reads:2	Strand:-
TACTGTAGAAATGTTCCATTGTTCCATTG
>Location:NODE_289404_length_16761_cov_29.864925	Coordinate:5655	Reads:8	Hits:1	Allocated_reads:8	Strand:-
TACTGTAGAAATGTTCCATTGTTCCATT
>Location:NODE_289404_length_16761_cov_29.864925	Coordinate:5656	Reads:1	Hits:1	Allocated_reads:1	Strand:-
TACTGTAGAAATGTTCCATTGTTCCAA
>Location:NODE_289404_length_16761_cov_29.864925	Coordinate:5656	Reads:3	Hits:1	Allocated_reads:3	Strand:-
TACTGTAGAAATGTTCCATTGTTCCAT
>Location:NODE_289404_length_16761_cov_29.864925	Coordinate:5657	Reads:1	Hits:1	Allocated_reads:1	Strand:-
TACTGTAGAAATGTTCCATCGTTCCA
>Location:NODE_289404_length_16761_cov_29.864925	Coordinate:5657	Reads:15	Hits:1	Allocated_reads:15	Strand:-
TACTGTAGAAATGTTCCATTGTTCCA
>Location:NODE_289404_length_16761_cov_29.864925	Coordinate:5657	Reads:1	Hits:1	Allocated_reads:1	Strand:-
TCTTCTACTGTAGAAATGTTCCATTGTTCCA
>Location:NODE_289404_length_16761_cov_29.864925	Coordinate:5658	Reads:1	Hits:1	Allocated_reads:1	Strand:-
ACTGTAGAAATGTTCCATTGTTCC
>Location:NODE_289404_length_16761_cov_29.864925	Coordinate:5658	Reads:6	Hits:1	Allocated_reads:6	Strand:-
TACTGTAGAAATGTTCCATTGTTCC
>Location:NODE_289404_length_16761_cov_29.864925	Coordinate:5658	Reads:1	Hits:1	Allocated_reads:1	Strand:-
TACTTTCTTCTACTGTAGAAATGTTCCATTGTTCC
>Location:NODE_289404_length_16761_cov_29.864925	Coordinate:5658	Reads:2	Hits:1	Allocated_reads:2	Strand:-
TTCTTCTACTGTAGAAATGTTCCATTGTTCC
>Location:NODE_289404_length_16761_cov_29.864925	Coordinate:5659	Reads:1	Hits:1	Allocated_reads:1	Strand:-
TACTGTAGAAATGTTCCATTGTTC
>Location:NODE_289404_length_16761_cov_29.864925	Coordinate:5659	Reads:1	Hits:1	Allocated_reads:1	Strand:-
TTTCTTCTACTGTAGAAATGTTCCATTGTTC
>Location:NODE_289404_length_16761_cov_29.864925	Coordinate:5660	Reads:1	Hits:1	Allocated_reads:1	Strand:+
AACAATGGAACATTTCTACAGTAGA
>Location:NODE_289404_length_16761_cov_29.864925	Coordinate:5660	Reads:1	Hits:1	Allocated_reads:1	Strand:+
AACAATGGAACATTTCTACAGTAGAAA
>Location:NODE_289404_length_16761_cov_29.864925	Coordinate:5660	Reads:1	Hits:1	Allocated_reads:1	Strand:+
AACAATGGAACATTTCTACAGTAGAAGT
>Location:NODE_289404_length_16761_cov_29.864925	Coordinate:5660	Reads:1	Hits:1	Allocated_reads:1	Strand:+
AACAATGGAACATTTCTACAGTAGAAGAA
>Location:NODE_289404_length_16761_cov_29.864925	Coordinate:5660	Reads:1	Hits:1	Allocated_reads:1	Strand:+
AACAATGGAACATTTCTACAGTAGAAGAAA
>Location:NODE_289404_length_16761_cov_29.864925	Coordinate:5663	Reads:1	Hits:1	Allocated_reads:1	Strand:-
TACTTTCTTCTACTGTAGAAATGTTCCATT
>Location:NODE_289404_length_16761_cov_29.864925	Coordinate:5663	Reads:1	Hits:1	Allocated_reads:1	Strand:-
TTTCTTCTACTGTAGAAATGTTCCATT
>Location:NODE_289404_length_16761_cov_29.864925	Coordinate:5672	Reads:1	Hits:1	Allocated_reads:1	Strand:-
GACCTGTGTTCTTTACTTTCTTCTACTGTAGAAA
>Location:NODE_289404_length_16761_cov_29.864925	Coordinate:5674	Reads:1	Hits:1	Allocated_reads:1	Strand:-
TGTGTTCTTTACTTTCTTCTACTGTAGA
>Location:NODE_289404_length_16761_cov_29.864925	Coordinate:5676	Reads:1	Hits:1	Allocated_reads:1	Strand:+
TACAGTAGAAGAAAGTAAAGAACACAGATCT
>Location:NODE_289404_length_16761_cov_29.864925	Coordinate:5679	Reads:2	Hits:1	Allocated_reads:2	Strand:-
TATCTGACCTGTGTTCTTTACTTTCTTCTACT
>Location:NODE_289404_length_16761_cov_29.864925	Coordinate:5680	Reads:1	Hits:1	Allocated_reads:1	Strand:+
GTAGAAGAAAGTAAAGAACACAGG
>Location:NODE_289404_length_16761_cov_29.864925	Coordinate:5680	Reads:1	Hits:1	Allocated_reads:1	Strand:-
TATCTGACCTGTGTTCTTTACTTTCTTCTAC
>Location:NODE_289404_length_16761_cov_29.864925	Coordinate:5681	Reads:1	Hits:1	Allocated_reads:1	Strand:-
TATCTGACCTGTGTTCTTTACTTTCTTCTA
>Location:NODE_289404_length_16761_cov_29.864925	Coordinate:5682	Reads:1	Hits:1	Allocated_reads:1	Strand:+
AGAAGAAAGTAAAGAACACAGGTCAG
>Location:NODE_289404_length_16761_cov_29.864925	Coordinate:5683	Reads:1	Hits:1	Allocated_reads:1	Strand:+
GAAGAAAGTAAAGAACACAGGTCA
>Location:NODE_289404_length_16761_cov_29.864925	Coordinate:5683	Reads:1	Hits:1	Allocated_reads:1	Strand:+
GAAGAAAGTAAAGAACACAGATCTT
>Location:NODE_289404_length_16761_cov_29.864925	Coordinate:5683	Reads:3	Hits:1	Allocated_reads:3	Strand:-
TATCTGACCTGTGTTCTTTACTTTCTTC
>Location:NODE_289404_length_16761_cov_29.864925	Coordinate:5683	Reads:1	Hits:1	Allocated_reads:1	Strand:-
TCTGACCTGTGTTCTTTACTTTCTTC
>Location:NODE_289404_length_16761_cov_29.864925	Coordinate:5683	Reads:3	Hits:1	Allocated_reads:3	Strand:-
TTATCTGACCTGTGTTCTTTACTTTCTTC
>Location:NODE_289404_length_16761_cov_29.864925	Coordinate:5685	Reads:1	Hits:1	Allocated_reads:1	Strand:-
AATTATCTGACCTGTGTTCTTTACTTTCT
>Location:NODE_289404_length_16761_cov_29.864925	Coordinate:5689	Reads:1	Hits:1	Allocated_reads:1	Strand:-
AAAAATTATCTGACCTGTGTTCTTTACT
>Location:NODE_289404_length_16761_cov_29.864925	Coordinate:5701	Reads:2	Hits:1	Allocated_reads:2	Strand:-
TAAAGAAATGAAGAAAAAAATTATCTGACCT
>Location:NODE_289404_length_16761_cov_29.864925	Coordinate:5715	Reads:1	Hits:1	Allocated_reads:1	Strand:-
TGCATGGAAATATAAAGAAATGAAGAAAA
>Location:NODE_289404_length_16761_cov_29.864925	Coordinate:5716	Reads:1	Hits:1	Allocated_reads:1	Strand:-
TACTGCATGGAAATATAAAGAAATGAAGAAA
>Location:NODE_289404_length_16761_cov_29.864925	Coordinate:5716	Reads:1	Hits:1	Allocated_reads:1	Strand:-
TGCATGGAAATATAAAGAAATGAAGAAA
>Location:NODE_289404_length_16761_cov_29.864925	Coordinate:5717	Reads:1	Hits:1	Allocated_reads:1	Strand:-
TGCATGGAAATATAAAGAAATGAAGAA
>Location:NODE_289404_length_16761_cov_29.864925	Coordinate:5720	Reads:1	Hits:1	Allocated_reads:1	Strand:-
AAATACTGCATGGAAATATAAAGAAATGAA
>Location:NODE_289404_length_16761_cov_29.864925	Coordinate:5720	Reads:2	Hits:1	Allocated_reads:2	Strand:-
TACTGCATGGAAATATAAAGAAATGAA
>Location:NODE_289404_length_16761_cov_29.864925	Coordinate:5765	Reads:1	Hits:1	Allocated_reads:1	Strand:-
AAATGTTTGTAGAATCTTTCTTACACA
>Location:NODE_289404_length_16761_cov_29.864925	Coordinate:5765	Reads:2	Hits:1	Allocated_reads:2	Strand:-
TAAAAATGTTTGTAGAATCTTTCTTACACA
>Location:NODE_289404_length_16761_cov_29.864925	Coordinate:5795	Reads:1	Hits:1	Allocated_reads:1	Strand:-
ATTTAAATGAATAAGTAATAATAGAACCTC
>Location:NODE_289404_length_16761_cov_29.864925	Coordinate:5802	Reads:1	Hits:1	Allocated_reads:1	Strand:-
TAAACAGAATTTAAATGAATAAGTAATAATA
>Location:NODE_289404_length_16761_cov_29.864925	Coordinate:5806	Reads:2	Hits:1	Allocated_reads:2	Strand:-
TATAAACAGAATTTAAATGAATAAGTAAT
>Location:NODE_289404_length_16761_cov_29.864925	Coordinate:5806	Reads:2	Hits:1	Allocated_reads:2	Strand:-
TTATAAACAGAATTTAAATGAATAAGTAAT
>Location:NODE_289404_length_16761_cov_29.864925	Coordinate:5811	Reads:1	Hits:1	Allocated_reads:1	Strand:-
TGCAGTTTATAAACAGAATTTAAATGAATAA
>Location:NODE_289404_length_16761_cov_29.864925	Coordinate:5813	Reads:1	Hits:1	Allocated_reads:1	Strand:+
ATTCATTTAAATTCTGTTTATAAACT
>Location:NODE_289404_length_16761_cov_29.864925	Coordinate:5844	Reads:1	Hits:1	Allocated_reads:1	Strand:+
TTGTAGATCTTCATTTGACCCAAAGAT
>Location:NODE_289404_length_16761_cov_29.864925	Coordinate:5848	Reads:1	Hits:1	Allocated_reads:1	Strand:-
GGGATGATGAGGATCTTTGGGTCAAATGAAGATCT
>Location:NODE_289404_length_16761_cov_29.864925	Coordinate:5849	Reads:1	Hits:1	Allocated_reads:1	Strand:-
GGGATGATGAGGATCTTTGGGTCAAATGAAGATC
>Location:NODE_289404_length_16761_cov_29.864925	Coordinate:5849	Reads:1	Hits:1	Allocated_reads:1	Strand:-
TGAGGATCTTTGGGTCAAATGAAGATC
>Location:NODE_289404_length_16761_cov_29.864925	Coordinate:5849	Reads:10	Hits:1	Allocated_reads:10	Strand:-
TGATGAGGATCTTTGGGTCAAATGAAGATC
>Location:NODE_289404_length_16761_cov_29.864925	Coordinate:5850	Reads:1	Hits:1	Allocated_reads:1	Strand:-
ATGAGGATCTTTGGGTCAAATGAAGAT
>Location:NODE_289404_length_16761_cov_29.864925	Coordinate:5850	Reads:10	Hits:1	Allocated_reads:10	Strand:-
ATGATGAGGATCTTTGGGTCAAATGAAGAT
>Location:NODE_289404_length_16761_cov_29.864925	Coordinate:5850	Reads:2	Hits:1	Allocated_reads:2	Strand:-
GATGAGGATCTTTGGGTCAAATGAAGAT
>Location:NODE_289404_length_16761_cov_29.864925	Coordinate:5850	Reads:93	Hits:1	Allocated_reads:93	Strand:-
TGATGAGGATCTTTGGGTCAAATGAAGAT
>Location:NODE_289404_length_16761_cov_29.864925	Coordinate:5851	Reads:1	Hits:1	Allocated_reads:1	Strand:-
ATGATGAGGATCTTTGGGTCAAATGAAGA
>Location:NODE_289404_length_16761_cov_29.864925	Coordinate:5851	Reads:1	Hits:1	Allocated_reads:1	Strand:-
GGGATGATGAGGATCTTTGGGTCAAATGAAGA
>Location:NODE_289404_length_16761_cov_29.864925	Coordinate:5851	Reads:1	Hits:1	Allocated_reads:1	Strand:-
TGATGAGGATCTTTGGGTCAAATGAAGT
>Location:NODE_289404_length_16761_cov_29.864925	Coordinate:5851	Reads:8	Hits:1	Allocated_reads:8	Strand:-
TGATGAGGATCTTTGGGTCAAATGAAGA
>Location:NODE_289404_length_16761_cov_29.864925	Coordinate:5852	Reads:3	Hits:1	Allocated_reads:3	Strand:-
TGATGAGGATCTTTGGGTCAAATGAAG
>Location:NODE_289404_length_16761_cov_29.864925	Coordinate:5853	Reads:1	Hits:1	Allocated_reads:1	Strand:-
AGGGATGATGAGGATCTTTGGGTCAAATGAA
>Location:NODE_289404_length_16761_cov_29.864925	Coordinate:5854	Reads:2	Hits:1	Allocated_reads:2	Strand:-
ATGATGAGGATCTTTGGGTCAAATGA
>Location:NODE_289404_length_16761_cov_29.864925	Coordinate:5854	Reads:2	Hits:1	Allocated_reads:2	Strand:-
GGGATGATGAGGATCTTTGGGTCAAATGA
>Location:NODE_289404_length_16761_cov_29.864925	Coordinate:5854	Reads:2	Hits:1	Allocated_reads:2	Strand:-
TGATGAGGATCTTTGGGTCAAATGA
>Location:NODE_289404_length_16761_cov_29.864925	Coordinate:5855	Reads:1	Hits:1	Allocated_reads:1	Strand:-
AGGGATGATGAGGATCTTTGGGTCAAATG
>Location:NODE_289404_length_16761_cov_29.864925	Coordinate:5855	Reads:1	Hits:1	Allocated_reads:1	Strand:-
AGGGATGATGAGGATCTTTGGGTCAAATT
>Location:NODE_289404_length_16761_cov_29.864925	Coordinate:5856	Reads:1	Hits:1	Allocated_reads:1	Strand:-
AGAGGGATGATGAGGATCTTTGGGTCAAAT
>Location:NODE_289404_length_16761_cov_29.864925	Coordinate:5856	Reads:3	Hits:1	Allocated_reads:3	Strand:-
AGGGATGATGAGGATCTTTGGGTCAAAT
>Location:NODE_289404_length_16761_cov_29.864925	Coordinate:5856	Reads:1	Hits:1	Allocated_reads:1	Strand:-
GAGGGATGATGAGGATCTTTGGGTCAAAT
>Location:NODE_289404_length_16761_cov_29.864925	Coordinate:5856	Reads:2	Hits:1	Allocated_reads:2	Strand:-
GGGATGATGAGGATCTTTGGGTCAAAT
>Location:NODE_289404_length_16761_cov_29.864925	Coordinate:5857	Reads:2	Hits:1	Allocated_reads:2	Strand:-
AGGGATGATGAGGATCTTTGGGTCAAA
>Location:NODE_289404_length_16761_cov_29.864925	Coordinate:5858	Reads:1	Hits:1	Allocated_reads:1	Strand:-
AGGGATGATGAGGATCTTTGGGTCAA
>Location:NODE_289404_length_16761_cov_29.864925	Coordinate:5859	Reads:1	Hits:1	Allocated_reads:1	Strand:-
AGGGATGATGAGGATCTTTGGGTCT
>Location:NODE_289404_length_16761_cov_29.864925	Coordinate:5859	Reads:5	Hits:1	Allocated_reads:5	Strand:-
AGGGATGATGAGGATCTTTGGGTCA
>Location:NODE_289404_length_16761_cov_29.864925	Coordinate:5859	Reads:1	Hits:1	Allocated_reads:1	Strand:-
GAGGGATGATGAGGATCTTTGGGTCA
>Location:NODE_289404_length_16761_cov_29.864925	Coordinate:5859	Reads:1	Hits:1	Allocated_reads:1	Strand:-
GGGATGATGAGGATCTTTGGGTCA
>Location:NODE_289404_length_16761_cov_29.864925	Coordinate:5860	Reads:3	Hits:1	Allocated_reads:3	Strand:-
AGGGATGATGAGGATCTTTGGGTC
>Location:NODE_289404_length_16761_cov_29.864925	Coordinate:5860	Reads:1	Hits:1	Allocated_reads:1	Strand:+
GACCCAAAGATCCTCATCATCCCTCTGA
>Location:NODE_289404_length_16761_cov_29.864925	Coordinate:5861	Reads:2	Hits:1	Allocated_reads:2	Strand:-
TCAGAGGGATGATGAGGATCTTTGGGT
>Location:NODE_289404_length_16761_cov_29.864925	Coordinate:5862	Reads:3	Hits:1	Allocated_reads:3	Strand:-
CACACTCAGAGGGATGATGAGGATCTTTGGG
>Location:NODE_289404_length_16761_cov_29.864925	Coordinate:5862	Reads:1	Hits:1	Allocated_reads:1	Strand:-
TCAGAGGGATGATGAGGATCTTTGGG
>Location:NODE_289404_length_16761_cov_29.864925	Coordinate:5863	Reads:1	Hits:1	Allocated_reads:1	Strand:-
TCAGAGGGATGATGAGGATCTTTGG
>Location:NODE_289404_length_16761_cov_29.864925	Coordinate:5865	Reads:1	Hits:2	Allocated_reads:0.5	Strand:-
CACACTCAGAGGGATGATGAGGATCTTT
>Location:NODE_289404_length_16761_cov_29.864925	Coordinate:5887	Reads:1	Hits:1	Allocated_reads:1	Strand:-
AACAGCATCACAATTACAATCAACACACT
>Location:NODE_289404_length_16761_cov_29.864925	Coordinate:5891	Reads:1	Hits:1	Allocated_reads:1	Strand:-
AACCAGATGAACAGCATCACAATTACAATCAAGC
>Location:NODE_289404_length_16761_cov_29.864925	Coordinate:5891	Reads:1	Hits:1	Allocated_reads:1	Strand:-
ACCAGATGAACAGCATCACAATTACAATCAAGC
>Location:NODE_289404_length_16761_cov_29.864925	Coordinate:5895	Reads:1	Hits:1	Allocated_reads:1	Strand:-
AAACCAGATGAACAGCATCACAATTACAATC
>Location:NODE_289404_length_16761_cov_29.864925	Coordinate:5895	Reads:2	Hits:1	Allocated_reads:2	Strand:-
AACCAGATGAACAGCATCACAATTACAATC
>Location:NODE_289404_length_16761_cov_29.864925	Coordinate:5895	Reads:2	Hits:1	Allocated_reads:2	Strand:-
ACCAGATGAACAGCATCACAATTACAATC
>Location:NODE_289404_length_16761_cov_29.864925	Coordinate:5896	Reads:1	Hits:1	Allocated_reads:1	Strand:-
AACCAGATGAACAGCATCACAATTACAAT
>Location:NODE_289404_length_16761_cov_29.864925	Coordinate:5897	Reads:2	Hits:1	Allocated_reads:2	Strand:-
AACCAGATGAACAGCATCATAATTACGA
>Location:NODE_289404_length_16761_cov_29.864925	Coordinate:5897	Reads:1	Hits:1	Allocated_reads:1	Strand:-
ACCAGATGAACAGCATCACAATTACGA
>Location:NODE_289404_length_16761_cov_29.864925	Coordinate:5897	Reads:1	Hits:1	Allocated_reads:1	Strand:-
ACCAGATGAACAGCATCATAATTACGA
>Location:NODE_289404_length_16761_cov_29.864925	Coordinate:5899	Reads:1	Hits:1	Allocated_reads:1	Strand:-
TAAACCAGATGAACAGCATCACAATTAC
>Location:NODE_289404_length_16761_cov_29.864925	Coordinate:5907	Reads:1	Hits:1	Allocated_reads:1	Strand:-
TCTCATTATAAACCAGATGAACAGCATC
>Location:NODE_289404_length_16761_cov_29.864925	Coordinate:5929	Reads:1	Hits:1	Allocated_reads:1	Strand:-
TTTCTAGTAGACTTACTGTGTCTCAT
>Location:NODE_289404_length_16761_cov_29.864925	Coordinate:5932	Reads:2	Hits:1	Allocated_reads:2	Strand:-
ATCAAATTTCTAGTAGACTTACTGTGTCT
>Location:NODE_289404_length_16761_cov_29.864925	Coordinate:5932	Reads:1	Hits:1	Allocated_reads:1	Strand:-
TCAAATTTCTAGTAGACTTACTGTGTCT
>Location:NODE_289404_length_16761_cov_29.864925	Coordinate:5938	Reads:3	Hits:1	Allocated_reads:3	Strand:-
TTTTAATCAAATTTCTAGTAGACTTACT
>Location:NODE_289404_length_16761_cov_29.864925	Coordinate:5939	Reads:1	Hits:1	Allocated_reads:1	Strand:-
TTTTAATCAAATTTCTAGTAGACTTAC
>Location:NODE_289404_length_16761_cov_29.864925	Coordinate:5942	Reads:4	Hits:1	Allocated_reads:4	Strand:-
AATGGATTTTAATCAAATTTCTAGTAGACT
>Location:NODE_289404_length_16761_cov_29.864925	Coordinate:5942	Reads:4	Hits:1	Allocated_reads:4	Strand:-
ATGGATTTTAATCAAATTTCTAGTAGACT
>Location:NODE_289404_length_16761_cov_29.864925	Coordinate:5942	Reads:5	Hits:1	Allocated_reads:5	Strand:-
TGGATTTTAATCAAATTTCTAGTAGACT
>Location:NODE_289404_length_16761_cov_29.864925	Coordinate:5945	Reads:1	Hits:1	Allocated_reads:1	Strand:+
CTACTAGAAATTTGATTAAAATCCATT
>Location:NODE_289404_length_16761_cov_29.864925	Coordinate:5952	Reads:1	Hits:1	Allocated_reads:1	Strand:-
TTTGAAATGGATTTTAATCAAATTT
>Location:NODE_289404_length_16761_cov_29.864925	Coordinate:5961	Reads:1	Hits:1	Allocated_reads:1	Strand:+
TAAAATCCATTTCAAATTTATTTGCAA
>Location:NODE_289404_length_16761_cov_29.864925	Coordinate:5975	Reads:1	Hits:1	Allocated_reads:1	Strand:-
TGAACTATTTCTAAAGATTTGCAAATAAATT
>Location:NODE_289404_length_16761_cov_29.864925	Coordinate:5979	Reads:1	Hits:1	Allocated_reads:1	Strand:-
TGTTGAACTATTTCTAAAGATTTGCAAATA
>Location:NODE_289404_length_16761_cov_29.864925	Coordinate:5987	Reads:1	Hits:1	Allocated_reads:1	Strand:-
AACTTAAATGTTGAACTATTTCTAAAGATT
>Location:NODE_289404_length_16761_cov_29.864925	Coordinate:5989	Reads:3	Hits:1	Allocated_reads:3	Strand:+
TCTTTAGAAATAGTTCAACATTTAAGT
>Location:NODE_289404_length_16761_cov_29.864925	Coordinate:6006	Reads:1	Hits:1	Allocated_reads:1	Strand:-
TTGTAGCAATGCACAATAACTTAAATGT
>Location:NODE_289404_length_16761_cov_29.864925	Coordinate:6013	Reads:1	Hits:1	Allocated_reads:1	Strand:-
TACTGATTCTTTGTAGCAATGCACAATAACT
>Location:NODE_289404_length_16761_cov_29.864925	Coordinate:6013	Reads:6	Hits:1	Allocated_reads:6	Strand:-
TGATTCTTTGTAGCAATGCACAATAACT
>Location:NODE_289404_length_16761_cov_29.864925	Coordinate:6014	Reads:1	Hits:1	Allocated_reads:1	Strand:-
TGATTCTTTGTAGCAATGCACAATAAC
>Location:NODE_289404_length_16761_cov_29.864925	Coordinate:6016	Reads:1	Hits:1	Allocated_reads:1	Strand:-
TGATTCTTTGTAGCAATGCACAATA
>Location:NODE_289404_length_16761_cov_29.864925	Coordinate:6017	Reads:1	Hits:1	Allocated_reads:1	Strand:-
TGATTCTTTGTAGCAATGCACAAT
>Location:NODE_289404_length_16761_cov_29.864925	Coordinate:6017	Reads:2	Hits:1	Allocated_reads:2	Strand:-
TTACTGATTCTTTGTAGCAATGCACAAT
>Location:NODE_289404_length_16761_cov_29.864925	Coordinate:6021	Reads:1	Hits:1	Allocated_reads:1	Strand:-
AATGACTGTTACTGATTCTTTGTAGCAATGCA
>Location:NODE_289404_length_16761_cov_29.864925	Coordinate:6021	Reads:2	Hits:1	Allocated_reads:2	Strand:-
TGACTGTTACTGATTCTTTGTAGCAATGCA
>Location:NODE_289404_length_16761_cov_29.864925	Coordinate:6027	Reads:1	Hits:1	Allocated_reads:1	Strand:-
AAATGACTGTTACTGATTCTTTGTAGC
>Location:NODE_289404_length_16761_cov_29.864925	Coordinate:6031	Reads:1	Hits:1	Allocated_reads:1	Strand:+
CAAAGAATCAGTAACAGTCATTTT
>Location:NODE_289404_length_16761_cov_29.864925	Coordinate:6034	Reads:1	Hits:1	Allocated_reads:1	Strand:+
AGAATCAGTAACAGTCATTTTGTTTTATTAGAGC
>Location:NODE_289404_length_16761_cov_29.864925	Coordinate:6040	Reads:3	Hits:1	Allocated_reads:3	Strand:-
TGCTCTAATAAAACAAAATGACTGTTACT
>Location:NODE_289404_length_16761_cov_29.864925	Coordinate:6040	Reads:1	Hits:1	Allocated_reads:1	Strand:-
TTCTGCTCTAATAAAACAAAATGACTGTTACT
>Location:NODE_289404_length_16761_cov_29.864925	Coordinate:6059	Reads:1	Hits:1	Allocated_reads:1	Strand:-
GATGATTCTGCTTTGTTCTGCTCTAATA
>Location:NODE_289404_length_16761_cov_29.864925	Coordinate:6060	Reads:1	Hits:1	Allocated_reads:1	Strand:-
CGGATGATTCTGCTTTGTTCTGCTCTAAT
>Location:NODE_289404_length_16761_cov_29.864925	Coordinate:6060	Reads:1	Hits:1	Allocated_reads:1	Strand:-
GGATGATTCTGCTTTGTTCTGCTCTAAT
>Location:NODE_289404_length_16761_cov_29.864925	Coordinate:6063	Reads:1	Hits:1	Allocated_reads:1	Strand:-
GGATGATTCTGCTTTGTTCTGCTCT
>Location:NODE_289404_length_16761_cov_29.864925	Coordinate:6063	Reads:1	Hits:1	Allocated_reads:1	Strand:-
TGGCGGATGATTCTGCTTTGTTCTGCTCT
>Location:NODE_289404_length_16761_cov_29.864925	Coordinate:6064	Reads:1	Hits:1	Allocated_reads:1	Strand:-
GTGGCGGATGATTCTGCTTTGTTCTGCTC
>Location:NODE_289404_length_16761_cov_29.864925	Coordinate:6064	Reads:1	Hits:1	Allocated_reads:1	Strand:-
TGGCGGATGATTCTGCTTTGTTCTGCTC
>Location:NODE_289404_length_16761_cov_29.864925	Coordinate:6066	Reads:1	Hits:1	Allocated_reads:1	Strand:+
GCAGAACAAAGCAGAATCATCCGC
>Location:NODE_289404_length_16761_cov_29.864925	Coordinate:6071	Reads:1	Hits:1	Allocated_reads:1	Strand:-
TACCATTGCTGTGGCGGATGATTCTGCTTTGT
>Location:NODE_289404_length_16761_cov_29.864925	Coordinate:6073	Reads:1	Hits:1	Allocated_reads:1	Strand:+
AAAGCAGAATCATCCGCCACAGCAATGG
>Location:NODE_289404_length_16761_cov_29.864925	Coordinate:6074	Reads:3	Hits:1	Allocated_reads:3	Strand:-
TACCATTGCTGTGGCGGATGATTCTGCTT
>Location:NODE_289404_length_16761_cov_29.864925	Coordinate:6074	Reads:1	Hits:1	Allocated_reads:1	Strand:-
TTACCATTGCTGTGGCGGATGATTCTGCTT
>Location:NODE_289404_length_16761_cov_29.864925	Coordinate:6076	Reads:1	Hits:1	Allocated_reads:1	Strand:-
TACCATTGCTGTGGCGGATGATTCTGC
>Location:NODE_289404_length_16761_cov_29.864925	Coordinate:6076	Reads:1	Hits:1	Allocated_reads:1	Strand:-
TTACCATTGCTGTGGCGGATGATTCTGC
>Location:NODE_289404_length_16761_cov_29.864925	Coordinate:6077	Reads:1	Hits:1	Allocated_reads:1	Strand:+
CAGAATCATCCGCCACAGCAATGGTA
>Location:NODE_289404_length_16761_cov_29.864925	Coordinate:6078	Reads:1	Hits:1	Allocated_reads:1	Strand:+
AGAATCATCCGCCACAGCAATGGC
>Location:NODE_289404_length_16761_cov_29.864925	Coordinate:6078	Reads:1	Hits:1	Allocated_reads:1	Strand:+
AGAATCATCCGCCACAGCAATGGTAAGTT
>Location:NODE_289404_length_16761_cov_29.864925	Coordinate:6078	Reads:1	Hits:1	Allocated_reads:1	Strand:+
AGAATCATCCGCCACAGCAATGGTAAGTTG
>Location:NODE_289404_length_16761_cov_29.864925	Coordinate:6078	Reads:1	Hits:1	Allocated_reads:1	Strand:-
CAACTTACCATTGCTGTGGCGGATGATTCT
>Location:NODE_289404_length_16761_cov_29.864925	Coordinate:6080	Reads:1	Hits:1	Allocated_reads:1	Strand:-
CAACTTACCATTGCTGTGGCGGATGATT
>Location:NODE_289404_length_16761_cov_29.864925	Coordinate:6082	Reads:1	Hits:1	Allocated_reads:1	Strand:-
CAACTTACCATTGCTGTGGCGGATGA
>Location:NODE_289404_length_16761_cov_29.864925	Coordinate:6086	Reads:2	Hits:1	Allocated_reads:2	Strand:-
AATCAGTACAACTTACCATTGCTGTGGCGT
>Location:NODE_289404_length_16761_cov_29.864925	Coordinate:6086	Reads:1	Hits:1	Allocated_reads:1	Strand:-
TAAATCAGTACAACTTACCATTGCTGTGGCGT
>Location:NODE_289404_length_16761_cov_29.864925	Coordinate:6088	Reads:1	Hits:1	Allocated_reads:1	Strand:-
TAAATCAGTACAACTTACCATTGCTGTGGC
>Location:NODE_289404_length_16761_cov_29.864925	Coordinate:6097	Reads:1	Hits:1	Allocated_reads:1	Strand:-
CATAGAAATAAATCAGTACAACTTACCAT
>Location:NODE_289404_length_16761_cov_29.864925	Coordinate:6100	Reads:1	Hits:1	Allocated_reads:1	Strand:-
GCCCACATAGAAATAAATCAGTACAACTTAC
>Location:NODE_289404_length_16761_cov_29.864925	Coordinate:6103	Reads:1	Hits:1	Allocated_reads:1	Strand:-
GATGCCCACATAGAAATAAATCAGTACAACT
>Location:NODE_289404_length_16761_cov_29.864925	Coordinate:6103	Reads:2	Hits:1	Allocated_reads:2	Strand:-
TGCCCACATAGAAATAAATCAGTACAACT
>Location:NODE_289404_length_16761_cov_29.864925	Coordinate:6104	Reads:1	Hits:1	Allocated_reads:1	Strand:-
CGATGCCCACATAGAAATAAATCAGTACAAC
>Location:NODE_289404_length_16761_cov_29.864925	Coordinate:6104	Reads:1	Hits:1	Allocated_reads:1	Strand:-
GCCCACATAGAAATAAATCAGTACAAC
>Location:NODE_289404_length_16761_cov_29.864925	Coordinate:6104	Reads:1	Hits:1	Allocated_reads:1	Strand:-
TGCCCACATAGAAATAAATCAGTACAAC
>Location:NODE_289404_length_16761_cov_29.864925	Coordinate:6107	Reads:1	Hits:1	Allocated_reads:1	Strand:+
GTACTGATTTATTTCTATGTGGGCATC
>Location:NODE_289404_length_16761_cov_29.864925	Coordinate:6108	Reads:1	Hits:1	Allocated_reads:1	Strand:+
TACTGATTTATTTCTATGTGGGCATC
>Location:NODE_289404_length_16761_cov_29.864925	Coordinate:6127	Reads:1	Hits:1	Allocated_reads:1	Strand:+
GGGCATCGTACATGATACTAAAAGAAT
>Location:NODE_289404_length_16761_cov_29.864925	Coordinate:6135	Reads:1	Hits:1	Allocated_reads:1	Strand:-
TACTTTCTCTATTCTTTTAGTATCATGTA
>Location:NODE_289404_length_16761_cov_29.864925	Coordinate:6137	Reads:1	Hits:1	Allocated_reads:1	Strand:-
TTACTTTCTCTATTCTTTTAGTATCATG
>Location:NODE_289404_length_16761_cov_29.864925	Coordinate:6137	Reads:2	Hits:1	Allocated_reads:2	Strand:-
TTTTACTTTCTCTATTCTTTTAGTATCATG
>Location:NODE_289404_length_16761_cov_29.864925	Coordinate:6140	Reads:1	Hits:1	Allocated_reads:1	Strand:-
TTTTACTTTCTCTATTCTTTTAGTATC
>Location:NODE_289404_length_16761_cov_29.864925	Coordinate:6147	Reads:4	Hits:1	Allocated_reads:4	Strand:-
TATGAAACCGTTTTACTTTCTCTATTCTTT
>Location:NODE_289404_length_16761_cov_29.864925	Coordinate:6147	Reads:1	Hits:1	Allocated_reads:1	Strand:-
TGAAACCGTTTTACTTTCTCTATTCTTT
>Location:NODE_289404_length_16761_cov_29.864925	Coordinate:6148	Reads:1	Hits:1	Allocated_reads:1	Strand:-
TATGAAACCGTTTTACTTTCTCTATTCTT
>Location:NODE_289404_length_16761_cov_29.864925	Coordinate:6154	Reads:1	Hits:1	Allocated_reads:1	Strand:+
AGAGAAAGTAAAACGGTTTCATATTTGC
>Location:NODE_289404_length_16761_cov_29.864925	Coordinate:6165	Reads:2	Hits:1	Allocated_reads:2	Strand:-
TCTGTCAAACTGTAAATATGAAACCGTT
>Location:NODE_289404_length_16761_cov_29.864925	Coordinate:6166	Reads:1	Hits:1	Allocated_reads:1	Strand:-
TGTCAAACTGTAAATATGAAACCGT
>Location:NODE_289404_length_16761_cov_29.864925	Coordinate:6183	Reads:1	Hits:1	Allocated_reads:1	Strand:-
ACAAAACACAGTTTGAACATCTGTCAAAC
>Location:NODE_289404_length_16761_cov_29.864925	Coordinate:6183	Reads:3	Hits:1	Allocated_reads:3	Strand:-
CAAAACACAGTTTGAACATCTGTCAAAC
>Location:NODE_289404_length_16761_cov_29.864925	Coordinate:6183	Reads:1	Hits:1	Allocated_reads:1	Strand:-
GTACAAAACACAGTTTGAACATCTGTCAAAC
>Location:NODE_289404_length_16761_cov_29.864925	Coordinate:6183	Reads:2	Hits:1	Allocated_reads:2	Strand:-
TACAAAACACAGTTTGAACATCTGTCAAAC
>Location:NODE_289404_length_16761_cov_29.864925	Coordinate:6187	Reads:1	Hits:1	Allocated_reads:1	Strand:-
TTGAAGTACAAAACACAGTTTGAACATCTGTC
>Location:NODE_289404_length_16761_cov_29.864925	Coordinate:6188	Reads:1	Hits:1	Allocated_reads:1	Strand:-
TGAAGTACAAAACACAGTTTGAACATCTGT
>Location:NODE_289404_length_16761_cov_29.864925	Coordinate:6189	Reads:3	Hits:1	Allocated_reads:3	Strand:-
GAAGTACAAAACACAGTTTGAACATCTG
>Location:NODE_289404_length_16761_cov_29.864925	Coordinate:6189	Reads:3	Hits:1	Allocated_reads:3	Strand:-
TGAAGTACAAAACACAGTTTGAACATCTG
>Location:NODE_289404_length_16761_cov_29.864925	Coordinate:6189	Reads:4	Hits:1	Allocated_reads:4	Strand:-
TTGAAGTACAAAACACAGTTTGAACATCTG
>Location:NODE_289404_length_16761_cov_29.864925	Coordinate:6191	Reads:1	Hits:1	Allocated_reads:1	Strand:-
TGCATTGAAGTACAAAACACAGTTTGAACATC
>Location:NODE_289404_length_16761_cov_29.864925	Coordinate:6193	Reads:2	Hits:1	Allocated_reads:2	Strand:-
TGCATTGAAGTACAAAACACAGTTTGAACA
>Location:NODE_289404_length_16761_cov_29.864925	Coordinate:6194	Reads:1	Hits:1	Allocated_reads:1	Strand:-
GCATTGAAGTACAAAACACAGTTTGAAC
>Location:NODE_289404_length_16761_cov_29.864925	Coordinate:6194	Reads:3	Hits:1	Allocated_reads:3	Strand:-
TGCATTGAAGTACAAAACACAGTTTGAAC
>Location:NODE_289404_length_16761_cov_29.864925	Coordinate:6198	Reads:2	Hits:1	Allocated_reads:2	Strand:-
TCCAGCCTGCATTGAAGTACAAAACACAGTTT
>Location:NODE_289404_length_16761_cov_29.864925	Coordinate:6205	Reads:1	Hits:1	Allocated_reads:1	Strand:+
GTTTTGTACTTCAATGCAGGCTGGAGAT
>Location:NODE_289404_length_16761_cov_29.864925	Coordinate:6207	Reads:1	Hits:1	Allocated_reads:1	Strand:+
TTTGTACTTCAATGCAGGCTGGAGATGAACT
>Location:NODE_289404_length_16761_cov_29.864925	Coordinate:6213	Reads:1	Hits:1	Allocated_reads:1	Strand:+
CTTCAATGCAGGCTGGAGATGAACTAACA
>Location:NODE_289404_length_16761_cov_29.864925	Coordinate:6214	Reads:1	Hits:1	Allocated_reads:1	Strand:+
TTCAATGCAGGCTGGAGATGAACTAACA
>Location:NODE_289404_length_16761_cov_29.864925	Coordinate:6219	Reads:1	Hits:1	Allocated_reads:1	Strand:+
TGCAGGCTGGAGATGAACTAACATACTCT
>Location:NODE_289404_length_16761_cov_29.864925	Coordinate:6220	Reads:1	Hits:1	Allocated_reads:1	Strand:-
TCAGAGTATGTTAGTTCATCTCCAGCCTGC
>Location:NODE_289404_length_16761_cov_29.864925	Coordinate:6221	Reads:1	Hits:1	Allocated_reads:1	Strand:+
CAGGCTGGAGATGAACTAACATAC
>Location:NODE_289404_length_16761_cov_29.864925	Coordinate:6222	Reads:3	Hits:1	Allocated_reads:3	Strand:-
TCAGAGTATGTTAGTTCATCTCCAGCCT
>Location:NODE_289404_length_16761_cov_29.864925	Coordinate:6222	Reads:2	Hits:1	Allocated_reads:2	Strand:-
TTCAGAGTATGTTAGTTCATCTCCAGCCT
>Location:NODE_289404_length_16761_cov_29.864925	Coordinate:6228	Reads:2	Hits:1	Allocated_reads:2	Strand:-
TGACTTCAGAGTATGTTAGTTCATCTC
>Location:NODE_289404_length_16761_cov_29.864925	Coordinate:6229	Reads:1	Hits:1	Allocated_reads:1	Strand:+
AGATGAACTAACATACTCTGAAGTCA
>Location:NODE_289404_length_16761_cov_29.864925	Coordinate:6230	Reads:1	Hits:1	Allocated_reads:1	Strand:-
TCTTGGGTCTGACTTCAGAGTATGTTAGTTCATC
>Location:NODE_289404_length_16761_cov_29.864925	Coordinate:6235	Reads:1	Hits:1	Allocated_reads:1	Strand:-
TCTTGGGTCTGACTTCAGAGTATGTTAGT
>Location:NODE_289404_length_16761_cov_29.864925	Coordinate:6235	Reads:2	Hits:1	Allocated_reads:2	Strand:-
TTCTTGGGTCTGACTTCAGAGTATGTTAGT
>Location:NODE_289404_length_16761_cov_29.864925	Coordinate:6236	Reads:1	Hits:1	Allocated_reads:1	Strand:-
TTTTTCTTGGGTCTGACTTCAGAGTATGTTAG
>Location:NODE_289404_length_16761_cov_29.864925	Coordinate:6238	Reads:1	Hits:1	Allocated_reads:1	Strand:-
TTCTTGGGTCTGACTTCAGAGTATGTT
>Location:NODE_289404_length_16761_cov_29.864925	Coordinate:6238	Reads:1	Hits:1	Allocated_reads:1	Strand:-
TTTTTCTTGGGTCTGACTTCAGAGTATGTT
>Location:NODE_289404_length_16761_cov_29.864925	Coordinate:6239	Reads:1	Hits:1	Allocated_reads:1	Strand:-
TTCTTGGGTCTGACTTCAGAGTATGT
>Location:NODE_289404_length_16761_cov_29.864925	Coordinate:6239	Reads:5	Hits:1	Allocated_reads:5	Strand:-
TTTCTTGGGTCTGACTTCAGAGTATGT
>Location:NODE_289404_length_16761_cov_29.864925	Coordinate:6239	Reads:1	Hits:1	Allocated_reads:1	Strand:-
TTTTCTTGGGTCTGACTTCAGAGTATGT
>Location:NODE_289404_length_16761_cov_29.864925	Coordinate:6239	Reads:13	Hits:1	Allocated_reads:13	Strand:-
TTTTTCTTGGGTCTGACTTCAGAGTATGT
>Location:NODE_289404_length_16761_cov_29.864925	Coordinate:6239	Reads:1	Hits:1	Allocated_reads:1	Strand:-
TTTTTTCTTGGGTCTGACTTCGGAGTATGT
>Location:NODE_289404_length_16761_cov_29.864925	Coordinate:6239	Reads:7	Hits:1	Allocated_reads:7	Strand:-
TTTTTTCTTGGGTCTGACTTCAGAGTATGT
>Location:NODE_289404_length_16761_cov_29.864925	Coordinate:6242	Reads:1	Hits:1	Allocated_reads:1	Strand:-
TTTTTCTTGGGTCTGACTTCAGAGTA
>Location:NODE_289404_length_16761_cov_29.864925	Coordinate:6242	Reads:1	Hits:1	Allocated_reads:1	Strand:-
TTTTTTCTTGGGTCTGACTTCGGAGTG
>Location:NODE_289404_length_16761_cov_29.864925	Coordinate:6242	Reads:3	Hits:1	Allocated_reads:3	Strand:-
TTTTTTCTTGGGTCTGACTTCAGAGTA
>Location:NODE_289404_length_16761_cov_29.864925	Coordinate:6243	Reads:1	Hits:1	Allocated_reads:1	Strand:-
TTTTTCTTGGGTCTGACTTCAGAGT
>Location:NODE_289404_length_16761_cov_29.864925	Coordinate:6243	Reads:3	Hits:1	Allocated_reads:3	Strand:-
TTTTTTCTTGGGTCTGACTTCAGAGT
>Location:NODE_289404_length_16761_cov_29.864925	Coordinate:6244	Reads:1	Hits:1	Allocated_reads:1	Strand:-
TTTTTCTTGGGTCTGACTTCAGAG
>Location:NODE_289404_length_16761_cov_29.864925	Coordinate:6250	Reads:2	Hits:1	Allocated_reads:2	Strand:-
GGGTGAACGTTTTTTCTTGGGTCTGACT
>Location:NODE_289404_length_16761_cov_29.864925	Coordinate:6250	Reads:1	Hits:1	Allocated_reads:1	Strand:-
TGGGTGAACGTTTTTTCTTGGGTCTGACT
>Location:NODE_289404_length_16761_cov_29.864925	Coordinate:6250	Reads:1	Hits:1	Allocated_reads:1	Strand:-
TTGGGTGAACGTTTTTTCTTGGGTCTGACT
>Location:NODE_289404_length_16761_cov_29.864925	Coordinate:6254	Reads:1	Hits:1	Allocated_reads:1	Strand:-
TTGGTTACCTTGGGTGAACGTTTTTTCTTGGGTCT
>Location:NODE_289404_length_16761_cov_29.864925	Coordinate:6256	Reads:1	Hits:1	Allocated_reads:1	Strand:+
ACCCAAGAAAAAACGTTCACCCAA
>Location:NODE_289404_length_16761_cov_29.864925	Coordinate:6256	Reads:1	Hits:1	Allocated_reads:1	Strand:+
ACCCAAGAAAAAACGTTCACCCAAG
>Location:NODE_289404_length_16761_cov_29.864925	Coordinate:6256	Reads:1	Hits:1	Allocated_reads:1	Strand:+
ACCCAAGAAAAAACGTTCACCCAAGAG
>Location:NODE_289404_length_16761_cov_29.864925	Coordinate:6257	Reads:1	Hits:1	Allocated_reads:1	Strand:+
CCCAAGAAAAAACGTTCACCCAAGAGT
>Location:NODE_289404_length_16761_cov_29.864925	Coordinate:6258	Reads:1	Hits:1	Allocated_reads:1	Strand:+
CCAAGAAAAAACGTTCACCCAAGAG
>Location:NODE_289404_length_16761_cov_29.864925	Coordinate:6258	Reads:1	Hits:1	Allocated_reads:1	Strand:-
TACCTTGGGTGAACGTTTTTTCTTGG
>Location:NODE_289404_length_16761_cov_29.864925	Coordinate:6259	Reads:1	Hits:1	Allocated_reads:1	Strand:+
CAAGAAAAAACGTTCACCCAAGAGT
>Location:NODE_289404_length_16761_cov_29.864925	Coordinate:6267	Reads:1	Hits:1	Allocated_reads:1	Strand:-
TGTAGTTGGTTACCTTGGGTGAACGTT
>Location:NODE_289404_length_16761_cov_29.864925	Coordinate:6268	Reads:3	Hits:1	Allocated_reads:3	Strand:-
TGCTGTAGTTGGTTACCTTGGGTGAACGT
>Location:NODE_289404_length_16761_cov_29.864925	Coordinate:6269	Reads:1	Hits:1	Allocated_reads:1	Strand:-
TGCTGTAGTTGGTTACCTTGGGTGAACG
>Location:NODE_289404_length_16761_cov_29.864925	Coordinate:6270	Reads:1	Hits:1	Allocated_reads:1	Strand:-
TGCTGCTGTAGTTGGTTACCTTGAGTGAAC
>Location:NODE_289404_length_16761_cov_29.864925	Coordinate:6272	Reads:1	Hits:1	Allocated_reads:1	Strand:-
TGCTGTAGTTGGTTACCTTGGGTGA
>Location:NODE_289404_length_16761_cov_29.864925	Coordinate:6274	Reads:1	Hits:1	Allocated_reads:1	Strand:-
TGCTGCTGTAGTTGGTTACCTTGGGT
>Location:NODE_289404_length_16761_cov_29.864925	Coordinate:6274	Reads:1	Hits:1	Allocated_reads:1	Strand:-
TTGATGCTGCTGTAGTTGGTTACCTTGGGT
>Location:NODE_289404_length_16761_cov_29.864925	Coordinate:6277	Reads:1	Hits:1	Allocated_reads:1	Strand:-
TGCTTGATGCTGCTGTAGTTGGTTACCTTG
>Location:NODE_289404_length_16761_cov_29.864925	Coordinate:6278	Reads:1	Hits:1	Allocated_reads:1	Strand:-
TGCTTGATGCTGCTGTAGTTGGTTACCTT
>Location:NODE_289404_length_16761_cov_29.864925	Coordinate:6279	Reads:5	Hits:1	Allocated_reads:5	Strand:-
TGCTTGATGCTGCTGTAGTTGGTTACCT
>Location:NODE_289404_length_16761_cov_29.864925	Coordinate:6280	Reads:3	Hits:1	Allocated_reads:3	Strand:-
TGCTTGATGCTGCTGTAGTTGGTTACC
>Location:NODE_289404_length_16761_cov_29.864925	Coordinate:6280	Reads:2	Hits:1	Allocated_reads:2	Strand:-
TTGCTTGATGCTGCTGTAGTTGGTTACC
>Location:NODE_289404_length_16761_cov_29.864925	Coordinate:6281	Reads:1	Hits:1	Allocated_reads:1	Strand:-
TGCTTGATGCTGCTGTAGTTGGTTAC
>Location:NODE_289404_length_16761_cov_29.864925	Coordinate:6283	Reads:2	Hits:1	Allocated_reads:2	Strand:-
TGCTTGATGCTGCTGTAGTTGGTT
>Location:NODE_289404_length_16761_cov_29.864925	Coordinate:6284	Reads:1	Hits:1	Allocated_reads:1	Strand:-
TGAATTGCTTGATGCTGCTGTAGTTGGT
>Location:NODE_289404_length_16761_cov_29.864925	Coordinate:6284	Reads:1	Hits:1	Allocated_reads:1	Strand:-
TTGCTTGATGCTGCTGTAGTTGGT
>Location:NODE_289404_length_16761_cov_29.864925	Coordinate:6284	Reads:1	Hits:1	Allocated_reads:1	Strand:-
TTTGAATTGCTTGATGCTGCTGTAGTTGGT
>Location:NODE_289404_length_16761_cov_29.864925	Coordinate:6286	Reads:1	Hits:1	Allocated_reads:1	Strand:-
TTTGAATTGCTTGATGCTGCTGTAGTTG
>Location:NODE_289404_length_16761_cov_29.864925	Coordinate:6287	Reads:1	Hits:1	Allocated_reads:1	Strand:-
TAGATTTGAATTGCTTGATGCTGCTGTAGTT
>Location:NODE_289404_length_16761_cov_29.864925	Coordinate:6287	Reads:1	Hits:1	Allocated_reads:1	Strand:-
TTTGAATTGCTTGATGCTGCTGTAGTT
>Location:NODE_289404_length_16761_cov_29.864925	Coordinate:6291	Reads:1	Hits:1	Allocated_reads:1	Strand:-
TTAGATTTGAATTGCTTGATGCTGCTGT
>Location:NODE_289404_length_16761_cov_29.864925	Coordinate:6293	Reads:1	Hits:1	Allocated_reads:1	Strand:-
TAGATTTGAATTGCTTGATGCTGCT
>Location:NODE_289404_length_16761_cov_29.864925	Coordinate:6293	Reads:1	Hits:1	Allocated_reads:1	Strand:-
TCTTAGATTTGAATTGCTTGATGCTGCT
>Location:NODE_289404_length_16761_cov_29.864925	Coordinate:6293	Reads:2	Hits:1	Allocated_reads:2	Strand:-
TTAGATTTGAATTGCTTGATGCTGCT
>Location:NODE_289404_length_16761_cov_29.864925	Coordinate:6303	Reads:2	Hits:1	Allocated_reads:2	Strand:-
CACTGAAAATTCTTAGATTTGAATTGCT
>Location:NODE_289404_length_16761_cov_29.864925	Coordinate:6303	Reads:12	Hits:1	Allocated_reads:12	Strand:-
TCACTGAAAATTCTTAGATTTGAATTGCT
>Location:NODE_289404_length_16761_cov_29.864925	Coordinate:6307	Reads:1	Hits:1	Allocated_reads:1	Strand:-
AAGTTCACTGAAAATTCTTAGATTTGAAT
>Location:NODE_289404_length_16761_cov_29.864925	Coordinate:6307	Reads:2	Hits:1	Allocated_reads:2	Strand:-
TAAGTTCACTGAAAATTCTTAGATTTGAAT
>Location:NODE_289404_length_16761_cov_29.864925	Coordinate:6307	Reads:2	Hits:1	Allocated_reads:2	Strand:-
TCACTGAAAATTCTTAGATTTGAAT
>Location:NODE_289404_length_16761_cov_29.864925	Coordinate:6308	Reads:1	Hits:1	Allocated_reads:1	Strand:+
TTCAAATCTAAGAATTTTCAGTGAACT
>Location:NODE_289404_length_16761_cov_29.864925	Coordinate:6311	Reads:1	Hits:1	Allocated_reads:1	Strand:-
TGACCGGTAAGTTCACTGAAAATTCTTAGATTT
>Location:NODE_289404_length_16761_cov_29.864925	Coordinate:6312	Reads:2	Hits:1	Allocated_reads:2	Strand:+
AATCTAAGAATTTTCAGTGAACTTAC
>Location:NODE_289404_length_16761_cov_29.864925	Coordinate:6312	Reads:1	Hits:1	Allocated_reads:1	Strand:+
AATCTAAGAATTTTCAGTGAACTTACC
>Location:NODE_289404_length_16761_cov_29.864925	Coordinate:6312	Reads:2	Hits:1	Allocated_reads:2	Strand:-
ACCGGTAAGTTCACTGAAAATTCTTAGATT
>Location:NODE_289404_length_16761_cov_29.864925	Coordinate:6312	Reads:1	Hits:1	Allocated_reads:1	Strand:-
CCGGTAAGTTCACTGAAAATTCTTAGATT
>Location:NODE_289404_length_16761_cov_29.864925	Coordinate:6312	Reads:1	Hits:1	Allocated_reads:1	Strand:-
GACCGGTAAGTTCACTGAAAATTCTTGGATT
>Location:NODE_289404_length_16761_cov_29.864925	Coordinate:6312	Reads:2	Hits:1	Allocated_reads:2	Strand:-
GACCGGTAAGTTCACTGAAAATTCTTAGATT
>Location:NODE_289404_length_16761_cov_29.864925	Coordinate:6312	Reads:1	Hits:1	Allocated_reads:1	Strand:-
GATGACCGGTAAGTTCACTGAAAATTCTTAGATT
>Location:NODE_289404_length_16761_cov_29.864925	Coordinate:6312	Reads:1	Hits:1	Allocated_reads:1	Strand:-
TGACCGGTAAGTTCACTGAAAATTCTTGGATT
>Location:NODE_289404_length_16761_cov_29.864925	Coordinate:6312	Reads:34	Hits:1	Allocated_reads:34	Strand:-
TGACCGGTAAGTTCACTGAAAATTCTTAGATT
>Location:NODE_289404_length_16761_cov_29.864925	Coordinate:6313	Reads:5	Hits:1	Allocated_reads:5	Strand:-
TGACCGGTAAGTTCACTGAAAATTCTTAGAT
>Location:NODE_289404_length_16761_cov_29.864925	Coordinate:6314	Reads:1	Hits:1	Allocated_reads:1	Strand:-
GACCGGTAAGTTCACTGAAAATTCTTAGA
>Location:NODE_289404_length_16761_cov_29.864925	Coordinate:6314	Reads:5	Hits:1	Allocated_reads:5	Strand:-
TGACCGGTAAGTTCACTGAAAATTCTTAGA
>Location:NODE_289404_length_16761_cov_29.864925	Coordinate:6315	Reads:1	Hits:1	Allocated_reads:1	Strand:-
ATGACCGGTAAGTTCACTGAAAATTCTTAG
>Location:NODE_289404_length_16761_cov_29.864925	Coordinate:6315	Reads:1	Hits:1	Allocated_reads:1	Strand:-
TGACCGGTAAGTTCACTGAAAATTCCTAG
>Location:NODE_289404_length_16761_cov_29.864925	Coordinate:6315	Reads:4	Hits:1	Allocated_reads:4	Strand:-
TGACCGGTAAGTTCACTGAAAATTCTTAG
>Location:NODE_289404_length_16761_cov_29.864925	Coordinate:6317	Reads:1	Hits:1	Allocated_reads:1	Strand:-
GACCGGTAAGTTCACTGAAAATTCTT
>Location:NODE_289404_length_16761_cov_29.864925	Coordinate:6317	Reads:6	Hits:1	Allocated_reads:6	Strand:-
TGACCGGTAAGTTCACTGAAAATTCTT
>Location:NODE_289404_length_16761_cov_29.864925	Coordinate:6326	Reads:1	Hits:1	Allocated_reads:1	Strand:-
TACTCTCAGATGACCGGTAAGTTCACTG
>Location:NODE_289404_length_16761_cov_29.864925	Coordinate:6327	Reads:2	Hits:1	Allocated_reads:2	Strand:-
TACTCTCAGATGACCGGTAAGTTCACT
>Location:NODE_289404_length_16761_cov_29.864925	Coordinate:6327	Reads:4	Hits:1	Allocated_reads:4	Strand:-
TGTACTCTCAGATGACCGGTAAGTTCACT
>Location:NODE_289404_length_16761_cov_29.864925	Coordinate:6328	Reads:1	Hits:1	Allocated_reads:1	Strand:-
AATGTACTCTCAGATGACCGGTAAGTTCAC
>Location:NODE_289404_length_16761_cov_29.864925	Coordinate:6328	Reads:3	Hits:1	Allocated_reads:3	Strand:-
TACTCTCAGATGACCGGTAAGTTCAC
>Location:NODE_289404_length_16761_cov_29.864925	Coordinate:6330	Reads:1	Hits:1	Allocated_reads:1	Strand:-
TCCAATGTACTCTCAGATGACCGGTAAGTTC
>Location:NODE_289404_length_16761_cov_29.864925	Coordinate:6332	Reads:2	Hits:1	Allocated_reads:2	Strand:-
CAATGTACTCTCAGATGACCGGTAAGT
>Location:NODE_289404_length_16761_cov_29.864925	Coordinate:6332	Reads:2	Hits:1	Allocated_reads:2	Strand:-
CCAATGTACTCTCAGATGACCGGTAAGT
>Location:NODE_289404_length_16761_cov_29.864925	Coordinate:6332	Reads:17	Hits:1	Allocated_reads:17	Strand:-
TCCAATGTACTCTCAGATGACCGGTAAGT
>Location:NODE_289404_length_16761_cov_29.864925	Coordinate:6334	Reads:1	Hits:1	Allocated_reads:1	Strand:+
TTACCGGTCATCTGAGAGTGCATTG
>Location:NODE_289404_length_16761_cov_29.864925	Coordinate:6334	Reads:4	Hits:1	Allocated_reads:4	Strand:+
TTACCGGTCATCTGAGAGTACATTGGA
>Location:NODE_289404_length_16761_cov_29.864925	Coordinate:6334	Reads:1	Hits:1	Allocated_reads:1	Strand:+
TTACCGGTCATCTGAGAGTACATTGGAC
>Location:NODE_289404_length_16761_cov_29.864925	Coordinate:6334	Reads:1	Hits:1	Allocated_reads:1	Strand:+
TTACCGGTCATCTGAGAGTACATTGGATA
>Location:NODE_289404_length_16761_cov_29.864925	Coordinate:6334	Reads:5	Hits:1	Allocated_reads:5	Strand:+
TTACCGGTCATCTGAGAGTACATTGGACA
>Location:NODE_289404_length_16761_cov_29.864925	Coordinate:6334	Reads:1	Hits:1	Allocated_reads:1	Strand:+
TTACCGGTCATCTGAGAGTACATTGGATATG
>Location:NODE_289404_length_16761_cov_29.864925	Coordinate:6335	Reads:1	Hits:1	Allocated_reads:1	Strand:+
TACCGGTCATCTGAGAGTACATTGGA
>Location:NODE_289404_length_16761_cov_29.864925	Coordinate:6335	Reads:1	Hits:1	Allocated_reads:1	Strand:+
TACCGGTCATCTGAGAGTACATTGGAC
>Location:NODE_289404_length_16761_cov_29.864925	Coordinate:6336	Reads:1	Hits:1	Allocated_reads:1	Strand:+
ACCGGTCATCTGAGAGTACATTGG
>Location:NODE_289404_length_16761_cov_29.864925	Coordinate:6336	Reads:2	Hits:1	Allocated_reads:2	Strand:+
ACCGGTCATCTGAGAGTACATTGGA
>Location:NODE_289404_length_16761_cov_29.864925	Coordinate:6337	Reads:1	Hits:1	Allocated_reads:1	Strand:+
CCGGTCATCTGAGAGTACATTGGACA
>Location:NODE_289404_length_16761_cov_29.864925	Coordinate:6339	Reads:1	Hits:1	Allocated_reads:1	Strand:+
GGTCATCTGAGAGTACATTGGACATG
>Location:NODE_289404_length_16761_cov_29.864925	Coordinate:6339	Reads:1	Hits:1	Allocated_reads:1	Strand:+
GGTCATCTGAGAGTACATTGGATATG
>Location:NODE_289404_length_16761_cov_29.864925	Coordinate:6340	Reads:1	Hits:1	Allocated_reads:1	Strand:+
GTCATCTGAGAGTACATTGGACATGTAA
>Location:NODE_289404_length_16761_cov_29.864925	Coordinate:6344	Reads:1	Hits:1	Allocated_reads:1	Strand:+
TCTGAGAGTACATTGGATATGTAATCTA
>Location:NODE_289404_length_16761_cov_29.864925	Coordinate:6354	Reads:1	Hits:1	Allocated_reads:1	Strand:-
ATCTACAGTAGATTACATGTCCAATG
>Location:NODE_289404_length_16761_cov_29.864925	Coordinate:6355	Reads:1	Hits:1	Allocated_reads:1	Strand:+
ATTGGATATGTAATCTACTGTAGAT
>Location:NODE_289404_length_16761_cov_29.864925	Coordinate:6367	Reads:1	Hits:1	Allocated_reads:1	Strand:+
ATCTACTGTAGATTCATTTCTGATA
>Location:NODE_289404_length_16761_cov_29.864925	Coordinate:6373	Reads:1	Hits:1	Allocated_reads:1	Strand:+
TGTAGATTCATTTCTGATATGTCT
>Location:NODE_289404_length_16761_cov_29.864925	Coordinate:6373	Reads:2	Hits:1	Allocated_reads:2	Strand:+
TGTAGATTCATTTCTGATATGTCTGAGA
>Location:NODE_289404_length_16761_cov_29.864925	Coordinate:6377	Reads:10	Hits:1	Allocated_reads:10	Strand:-
TTTCTCAGACATATCAGAAATGAATC
>Location:NODE_289404_length_16761_cov_29.864925	Coordinate:6377	Reads:1	Hits:1	Allocated_reads:1	Strand:-
TTTTCTCAGACATATCAGAAATGAATC
>Location:NODE_289404_length_16761_cov_29.864925	Coordinate:6391	Reads:1	Hits:1	Allocated_reads:1	Strand:+
ATGTCTGAGAAAAATGAATCCTCA
>Location:NODE_289404_length_16761_cov_29.864925	Coordinate:6391	Reads:1	Hits:1	Allocated_reads:1	Strand:+
ATGTCTGAGAAAAATGAATCCTCATATG
>Location:NODE_289404_length_16761_cov_29.864925	Coordinate:6395	Reads:1	Hits:1	Allocated_reads:1	Strand:+
CTGAGAAAAATGAATCCTCATATGGG
>Location:NODE_289404_length_16761_cov_29.864925	Coordinate:6395	Reads:1	Hits:1	Allocated_reads:1	Strand:+
CTGAGAAAAATGAATCCTCATATGGGA
>Location:NODE_289404_length_16761_cov_29.864925	Coordinate:6406	Reads:1	Hits:1	Allocated_reads:1	Strand:-
GAACAGTTTCCCATATGAGGATTC
>Location:NODE_289404_length_16761_cov_29.864925	Coordinate:6406	Reads:7	Hits:1	Allocated_reads:7	Strand:-
TACAAGAACAGTTTCCCATATGAGGATTC
>Location:NODE_289404_length_16761_cov_29.864925	Coordinate:6407	Reads:2	Hits:1	Allocated_reads:2	Strand:+
AATCCTCATATGGGAAACTGTTCT
>Location:NODE_289404_length_16761_cov_29.864925	Coordinate:6409	Reads:1	Hits:1	Allocated_reads:1	Strand:-
AAATACAAGAACAGTTTCCCATATGAGGA
>Location:NODE_289404_length_16761_cov_29.864925	Coordinate:6415	Reads:1	Hits:1	Allocated_reads:1	Strand:-
AAAAATACAAGAACAGTTTCCCATA
>Location:NODE_289404_length_16761_cov_29.864925	Coordinate:6426	Reads:1	Hits:1	Allocated_reads:1	Strand:-
TTGCAAGTTATAAAAAATACAAGAAC
>Location:NODE_289404_length_16761_cov_29.864925	Coordinate:6444	Reads:1	Hits:1	Allocated_reads:1	Strand:-
TCTGATAGCTGTTGTTGTATTTTGCAAGT
>Location:NODE_289404_length_16761_cov_29.864925	Coordinate:6446	Reads:1	Hits:1	Allocated_reads:1	Strand:-
TTCTGATAGCTGTTGTTGTATTTTGCAA
>Location:NODE_289404_length_16761_cov_29.864925	Coordinate:6447	Reads:1	Hits:1	Allocated_reads:1	Strand:-
TTCTTCTGATAGCTGTTGTTGTATTTTGCA
>Location:NODE_289404_length_16761_cov_29.864925	Coordinate:6448	Reads:1	Hits:1	Allocated_reads:1	Strand:-
TTCTGATAGCTGTTGTTGTATTTTGC
>Location:NODE_289404_length_16761_cov_29.864925	Coordinate:6448	Reads:1	Hits:1	Allocated_reads:1	Strand:-
TTCTTCTGATAGCTGTTGTTGTATTTTGC
>Location:NODE_289404_length_16761_cov_29.864925	Coordinate:6451	Reads:3	Hits:1	Allocated_reads:3	Strand:-
TAATTTCTTCTGATAGCTGTTGTTGTATTT
>Location:NODE_289404_length_16761_cov_29.864925	Coordinate:6451	Reads:1	Hits:1	Allocated_reads:1	Strand:-
TTCTTCTGATAGCTGTTGTTGTATTT
>Location:NODE_289404_length_16761_cov_29.864925	Coordinate:6452	Reads:1	Hits:1	Allocated_reads:1	Strand:-
TAATTTCTTCTGATAGCTGTTGTTGTATT
>Location:NODE_289404_length_16761_cov_29.864925	Coordinate:6453	Reads:1	Hits:1	Allocated_reads:1	Strand:-
TTTCTTCTGATAGCTGTTGTTGTAT
>Location:NODE_289404_length_16761_cov_29.864925	Coordinate:6454	Reads:1	Hits:1	Allocated_reads:1	Strand:-
TTTCTTCTGATAGCTGTTGTTGTA
>Location:NODE_289404_length_16761_cov_29.864925	Coordinate:6456	Reads:1	Hits:1	Allocated_reads:1	Strand:-
TCATGATCTAATTTCTTCTGATAGCTGTTGTTG
>Location:NODE_289404_length_16761_cov_29.864925	Coordinate:6456	Reads:1	Hits:1	Allocated_reads:1	Strand:-
TCATGATCTAATTTCTTCTGATAGTTGTTGTTG
>Location:NODE_289404_length_16761_cov_29.864925	Coordinate:6458	Reads:5	Hits:1	Allocated_reads:5	Strand:-
TCATGATCTAATTTCTTCTGATAGCTGTTGT
>Location:NODE_289404_length_16761_cov_29.864925	Coordinate:6459	Reads:1	Hits:1	Allocated_reads:1	Strand:-
TCATGATCTAATTTCTTCTGATAGCTGTTG
>Location:NODE_289404_length_16761_cov_29.864925	Coordinate:6460	Reads:3	Hits:1	Allocated_reads:3	Strand:-
TCATGATCTAATTTCTTCTGATAGCTGTT
>Location:NODE_289404_length_16761_cov_29.864925	Coordinate:6460	Reads:1	Hits:1	Allocated_reads:1	Strand:-
TGATCTAATTTCTTCTGATAGCTGTT
>Location:NODE_289404_length_16761_cov_29.864925	Coordinate:6461	Reads:1	Hits:1	Allocated_reads:1	Strand:-
CATGATCTAATTTCTTCTGATAGCTGT
>Location:NODE_289404_length_16761_cov_29.864925	Coordinate:6461	Reads:8	Hits:1	Allocated_reads:8	Strand:-
TCATGATCTAATTTCTTCTGATAGCTGT
>Location:NODE_289404_length_16761_cov_29.864925	Coordinate:6463	Reads:7	Hits:1	Allocated_reads:7	Strand:-
TCATGATCTAATTTCTTCTGATAGCT
>Location:NODE_289404_length_16761_cov_29.864925	Coordinate:6463	Reads:1	Hits:1	Allocated_reads:1	Strand:-
TGATTCATGATCTAATTTCTTCTGATAGCT
>Location:NODE_289404_length_16761_cov_29.864925	Coordinate:6463	Reads:1	Hits:1	Allocated_reads:1	Strand:-
TTCATGATCTAATTTCTTCTGATAGCT
>Location:NODE_289404_length_16761_cov_29.864925	Coordinate:6464	Reads:1	Hits:1	Allocated_reads:1	Strand:+
GCTATCAGAAGAAATTAGATCATGAATCACATT
>Location:NODE_289404_length_16761_cov_29.864925	Coordinate:6464	Reads:3	Hits:1	Allocated_reads:3	Strand:-
TCATGATCTAATTTCTTCTGATAGC
>Location:NODE_289404_length_16761_cov_29.864925	Coordinate:6466	Reads:1	Hits:1	Allocated_reads:1	Strand:-
TTGTGATTCATGATCTAATTTCTTCTGATA
>Location:NODE_289404_length_16761_cov_29.864925	Coordinate:6466	Reads:1	Hits:1	Allocated_reads:1	Strand:-
TTTGTGATTCATGATCTAATTTCTTCTGATA
>Location:NODE_289404_length_16761_cov_29.864925	Coordinate:6473	Reads:2	Hits:1	Allocated_reads:2	Strand:-
TACAGCTTTGTGATTCATGATCTAATTTCT
>Location:NODE_289404_length_16761_cov_29.864925	Coordinate:6476	Reads:1	Hits:1	Allocated_reads:1	Strand:+
AATTAGATCATGAATCACAAAGCTGTAT
>Location:NODE_289404_length_16761_cov_29.864925	Coordinate:6476	Reads:1	Hits:1	Allocated_reads:1	Strand:+
AATTAGATCATGAATCACAAAGCTGTATT
>Location:NODE_289404_length_16761_cov_29.864925	Coordinate:6479	Reads:7	Hits:1	Allocated_reads:7	Strand:+
TAGATCATGAATCACAAAGCTGTATT
>Location:NODE_289404_length_16761_cov_29.864925	Coordinate:6479	Reads:2	Hits:1	Allocated_reads:2	Strand:+
TAGATCATGAATCACAAAGCTGTATTT
>Location:NODE_289404_length_16761_cov_29.864925	Coordinate:6479	Reads:1	Hits:1	Allocated_reads:1	Strand:+
TAGATCATGAATCACAAAGCTGTATTTT
>Location:NODE_289404_length_16761_cov_29.864925	Coordinate:6479	Reads:1	Hits:1	Allocated_reads:1	Strand:+
TAGATCATGAATCACAAAGCTGTATTTTGCTT
>Location:NODE_289404_length_16761_cov_29.864925	Coordinate:6481	Reads:1	Hits:1	Allocated_reads:1	Strand:+
GATCATGAATCACAAAGCTGTATTT
>Location:NODE_289404_length_16761_cov_29.864925	Coordinate:6483	Reads:1	Hits:1	Allocated_reads:1	Strand:+
TCATGAATCACAAAGCTGTATTTTGCTT
>Location:NODE_289404_length_16761_cov_29.864925	Coordinate:6485	Reads:2	Hits:1	Allocated_reads:2	Strand:+
ATGAATCACAAAGCTGTATTTTGCT
>Location:NODE_289404_length_16761_cov_29.864925	Coordinate:6485	Reads:1	Hits:1	Allocated_reads:1	Strand:+
ATGAATCACAAAGCTGTATTTTGCTT
>Location:NODE_289404_length_16761_cov_29.864925	Coordinate:6486	Reads:1	Hits:1	Allocated_reads:1	Strand:+
TGAATCACAAAGCTGTATTTTGCTT
>Location:NODE_289404_length_16761_cov_29.864925	Coordinate:6486	Reads:1	Hits:1	Allocated_reads:1	Strand:+
TGAATCACAAAGCTGTATTTTGCTTCT
>Location:NODE_289404_length_16761_cov_29.864925	Coordinate:6493	Reads:1	Hits:1	Allocated_reads:1	Strand:-
TTGAATCTTCAGAAGCAAAATACAGCTTTG
>Location:NODE_289404_length_16761_cov_29.864925	Coordinate:6493	Reads:1	Hits:1	Allocated_reads:1	Strand:-
TTTGAATCTTCAGAAGCAAAATACAGCTTTG
>Location:NODE_289404_length_16761_cov_29.864925	Coordinate:6497	Reads:1	Hits:1	Allocated_reads:1	Strand:-
TTTGAATCTTCAGAAGCAAAATACAGC
>Location:NODE_289404_length_16761_cov_29.864925	Coordinate:6501	Reads:1	Hits:1	Allocated_reads:1	Strand:-
TAGAGGTTTGAATCTTCAGAAGCAAAATA
>Location:NODE_289404_length_16761_cov_29.864925	Coordinate:6503	Reads:2	Hits:1	Allocated_reads:2	Strand:-
TAGAGGTTTGAATCTTCAGAAGCAAAA
>Location:NODE_289404_length_16761_cov_29.864925	Coordinate:6515	Reads:8	Hits:1	Allocated_reads:8	Strand:-
TGAAAGAGAAGGGGTAGAGGTTTGAATCT
>Location:NODE_289404_length_16761_cov_29.864925	Coordinate:6516	Reads:1	Hits:1	Allocated_reads:1	Strand:-
TGAAAGAGAAGGGGTAGAGGTTTGAATC
>Location:NODE_289404_length_16761_cov_29.864925	Coordinate:6519	Reads:1	Hits:1	Allocated_reads:1	Strand:-
TGAAAGAGAAGGGGTAGAGGTTTGA
>Location:NODE_289404_length_16761_cov_29.864925	Coordinate:6520	Reads:1	Hits:1	Allocated_reads:1	Strand:+
CAAACCTCTACCCCTTCTCTTTCATT
>Location:NODE_289404_length_16761_cov_29.864925	Coordinate:6522	Reads:1	Hits:1	Allocated_reads:1	Strand:-
TTTAAATGAAAGAGAAGGGGTAGAGGTT
>Location:NODE_289404_length_16761_cov_29.864925	Coordinate:6523	Reads:1	Hits:1	Allocated_reads:1	Strand:-
TTTAAATGAAAGAGAAGGGGTAGAGGT
>Location:NODE_289404_length_16761_cov_29.864925	Coordinate:6530	Reads:1	Hits:1	Allocated_reads:1	Strand:-
TACCAATATTTAAATGAAAGAGAAGGGG
>Location:NODE_289404_length_16761_cov_29.864925	Coordinate:6547	Reads:1	Hits:1	Allocated_reads:1	Strand:-
TCAGTGTTATTGACAAAATACCAATATTT
>Location:NODE_289404_length_16761_cov_29.864925	Coordinate:6559	Reads:1	Hits:1	Allocated_reads:1	Strand:+
TTTGTCAATAACACTGATACCTGAC
>Location:NODE_289404_length_16761_cov_29.864925	Coordinate:6559	Reads:1	Hits:1	Allocated_reads:1	Strand:+
TTTGTCAATAACACTGATACCTGACACA
>Location:NODE_289404_length_16761_cov_29.864925	Coordinate:6562	Reads:3	Hits:1	Allocated_reads:3	Strand:+
GTCAATAACACTGATACCTGACACACC
>Location:NODE_289404_length_16761_cov_29.864925	Coordinate:6565	Reads:1	Hits:1	Allocated_reads:1	Strand:+
AATAACACTGATACCTGACACACC
>Location:NODE_289404_length_16761_cov_29.864925	Coordinate:6565	Reads:1	Hits:1	Allocated_reads:1	Strand:-
GGTGTGTCAGGTATCAGTGTTATT
>Location:NODE_289404_length_16761_cov_29.864925	Coordinate:6567	Reads:1	Hits:1	Allocated_reads:1	Strand:+
TAACACTGATACCTGACACACCAGAT
>Location:NODE_289404_length_16761_cov_29.864925	Coordinate:6568	Reads:1	Hits:1	Allocated_reads:1	Strand:+
AACACTGATACCTGACACACCAGATG
>Location:NODE_289404_length_16761_cov_29.864925	Coordinate:6568	Reads:1	Hits:1	Allocated_reads:1	Strand:+
AACACTGATACCTGACACACCAGATGTGTAAAT
>Location:NODE_289404_length_16761_cov_29.864925	Coordinate:6581	Reads:1	Hits:1	Allocated_reads:1	Strand:-
TTCTTCTGCATTTACACATCTGGTGTGTC
>Location:NODE_289404_length_16761_cov_29.864925	Coordinate:6585	Reads:1	Hits:1	Allocated_reads:1	Strand:-
TGATATTTCTTCTGCATTTACACATCTGGTG
>Location:NODE_289404_length_16761_cov_29.864925	Coordinate:6585	Reads:1	Hits:1	Allocated_reads:1	Strand:-
TTTCTTCTGCATTTACACATCTGGTG
>Location:NODE_289404_length_16761_cov_29.864925	Coordinate:6586	Reads:1	Hits:1	Allocated_reads:1	Strand:-
TATTTCTTCTGCATTTACACATCTGGT
>Location:NODE_289404_length_16761_cov_29.864925	Coordinate:6586	Reads:1	Hits:1	Allocated_reads:1	Strand:-
TGATATTTCTTCTGCATTTACACATCTGGT
>Location:NODE_289404_length_16761_cov_29.864925	Coordinate:6587	Reads:3	Hits:1	Allocated_reads:3	Strand:-
TGATATTTCTTCTGCATTTACACATCTGG
>Location:NODE_289404_length_16761_cov_29.864925	Coordinate:6587	Reads:1	Hits:1	Allocated_reads:1	Strand:-
TTTCTTCTGCATTTACACATCTGG
>Location:NODE_289404_length_16761_cov_29.864925	Coordinate:6589	Reads:2	Hits:1	Allocated_reads:2	Strand:-
TGATATTTCTTCTGCATTTACACATCT
>Location:NODE_289404_length_16761_cov_29.864925	Coordinate:6594	Reads:1	Hits:1	Allocated_reads:1	Strand:-
TCCTCAGGTGATATTTCTTCTGCATTTACA
>Location:NODE_289404_length_16761_cov_29.864925	Coordinate:6600	Reads:1	Hits:1	Allocated_reads:1	Strand:+
TGCAGAAGAAATATCACCTGAGGAT
>Location:NODE_289404_length_16761_cov_29.864925	Coordinate:6600	Reads:1	Hits:1	Allocated_reads:1	Strand:+
TGCAGAAGAAATATCACCTGAGGATGTCC
>Location:NODE_289404_length_16761_cov_29.864925	Coordinate:6606	Reads:5	Hits:1	Allocated_reads:5	Strand:+
AGAAATATCACCTGAGGATGTCCTAAC
>Location:NODE_289404_length_16761_cov_29.864925	Coordinate:6606	Reads:4	Hits:1	Allocated_reads:4	Strand:+
AGAAATATCACCTGAGGATGTCCTAACA
>Location:NODE_289404_length_16761_cov_29.864925	Coordinate:6607	Reads:1	Hits:1	Allocated_reads:1	Strand:+
GAAATATCACCTGAGGATGTCCTAACT
>Location:NODE_289404_length_16761_cov_29.864925	Coordinate:6607	Reads:1	Hits:1	Allocated_reads:1	Strand:-
TATGTTAGGACATCCTCAGGTGATATTTC
>Location:NODE_289404_length_16761_cov_29.864925	Coordinate:6608	Reads:1	Hits:1	Allocated_reads:1	Strand:+
AAATATCACCTGAGGATGTCCTAAC
>Location:NODE_289404_length_16761_cov_29.864925	Coordinate:6611	Reads:1	Hits:1	Allocated_reads:1	Strand:+
TATCACCTGAGGATGTCCTAACATAC
>Location:NODE_289404_length_16761_cov_29.864925	Coordinate:6615	Reads:1	Hits:1	Allocated_reads:1	Strand:-
TAGTTGTAGTATGTTAGGACAACCTCAGGT
>Location:NODE_289404_length_16761_cov_29.864925	Coordinate:6616	Reads:1	Hits:1	Allocated_reads:1	Strand:-
TAGTTGTAGTATGTTAGGACAACCTCAGG
>Location:NODE_289404_length_16761_cov_29.864925	Coordinate:6618	Reads:1	Hits:1	Allocated_reads:1	Strand:-
TAGTTGTAGTATGTTAGGACAACCTCT
>Location:NODE_289404_length_16761_cov_29.864925	Coordinate:6620	Reads:2	Hits:1	Allocated_reads:2	Strand:-
TGTGTAGTTGTAGTATGTTAGGACAACCT
>Location:NODE_289404_length_16761_cov_29.864925	Coordinate:6620	Reads:3	Hits:1	Allocated_reads:3	Strand:-
TGTGTAGTTGTAGTATGTTAGGACATCCT
>Location:NODE_289404_length_16761_cov_29.864925	Coordinate:6624	Reads:1	Hits:1	Allocated_reads:1	Strand:-
TAAATGTGTAGTTGTAGTATGTTAGGACA
>Location:NODE_289404_length_16761_cov_29.864925	Coordinate:6625	Reads:1	Hits:1	Allocated_reads:1	Strand:-
TAAATGTGTAGTTGTAGTATGTTAGGAC
>Location:NODE_289404_length_16761_cov_29.864925	Coordinate:6626	Reads:1	Hits:1	Allocated_reads:1	Strand:-
TAAATGTGTAGTTGTAGTATGTTAGGA
>Location:NODE_289404_length_16761_cov_29.864925	Coordinate:6634	Reads:1	Hits:1	Allocated_reads:1	Strand:-
TCTAAAGTGTAAATGTGTAGTTGTAGTA
>Location:NODE_289404_length_16761_cov_29.864925	Coordinate:6634	Reads:4	Hits:1	Allocated_reads:4	Strand:-
TTCTAAAGTGTAAATGTGTAGTTGTAGTA
>Location:NODE_289404_length_16761_cov_29.864925	Coordinate:6635	Reads:1	Hits:1	Allocated_reads:1	Strand:-
TATTCTAAAGTGTAAATGTGTAGTTGTAGT
>Location:NODE_289404_length_16761_cov_29.864925	Coordinate:6635	Reads:1	Hits:1	Allocated_reads:1	Strand:-
TTCTAAAGTGTAAATGTGTAGTTGTAGT
>Location:NODE_289404_length_16761_cov_29.864925	Coordinate:6639	Reads:1	Hits:1	Allocated_reads:1	Strand:-
TTCTAAAGTGTAAATGTGTAGTTG
>Location:NODE_289404_length_16761_cov_29.864925	Coordinate:6640	Reads:1	Hits:1	Allocated_reads:1	Strand:-
CTTGTATTCTAAAGTGTAAATGTGTAGTT
>Location:NODE_289404_length_16761_cov_29.864925	Coordinate:6640	Reads:1	Hits:1	Allocated_reads:1	Strand:-
TGTATTCTAAAGTGTAAATGTGTAGTT
>Location:NODE_289404_length_16761_cov_29.864925	Coordinate:6640	Reads:2	Hits:1	Allocated_reads:2	Strand:-
TTGTATTCTAAAGTGTAAATGTGTAGTT
>Location:NODE_289404_length_16761_cov_29.864925	Coordinate:6658	Reads:1	Hits:1	Allocated_reads:1	Strand:+
TAGAATACAAGTAGAGTTTAATCTATT
>Location:NODE_289404_length_16761_cov_29.864925	Coordinate:6666	Reads:1	Hits:1	Allocated_reads:1	Strand:-
TAACAAAAAATAGATTAAACTCTACTT
>Location:NODE_289404_length_16761_cov_29.864925	Coordinate:6667	Reads:1	Hits:1	Allocated_reads:1	Strand:-
TGCTTTAACAAAAAATAGATTAAACTCTACT
>Location:NODE_289404_length_16761_cov_29.864925	Coordinate:6667	Reads:1	Hits:1	Allocated_reads:1	Strand:-
TGTGCTTTAACAAAAAATAGATTAAACTCTACT
>Location:NODE_289404_length_16761_cov_29.864925	Coordinate:6675	Reads:1	Hits:1	Allocated_reads:1	Strand:-
TCTGCTGTGCTTTAACAAAAAATAGATTTT
>Location:NODE_289404_length_16761_cov_29.864925	Coordinate:6681	Reads:1	Hits:1	Allocated_reads:1	Strand:-
TTACATTTCTGCTGTGCTTTAACAAAAAATA
>Location:NODE_289404_length_16761_cov_29.864925	Coordinate:6684	Reads:1	Hits:1	Allocated_reads:1	Strand:-
TTACATTTCTGCTGTGCTTTAACAAAAA
>Location:NODE_289404_length_16761_cov_29.864925	Coordinate:6689	Reads:1	Hits:1	Allocated_reads:1	Strand:-
TTGGACTATTTACATTTCTGCTGTGCTTTAAC
>Location:NODE_289404_length_16761_cov_29.864925	Coordinate:6692	Reads:2	Hits:1	Allocated_reads:2	Strand:-
TTGGACTATTTACATTTCTGCTGTGCTTT
>Location:NODE_289404_length_16761_cov_29.864925	Coordinate:6693	Reads:1	Hits:1	Allocated_reads:1	Strand:-
ATTGGACTATTTACATTTCTGCTGTGCTT
>Location:NODE_289404_length_16761_cov_29.864925	Coordinate:6693	Reads:18	Hits:1	Allocated_reads:18	Strand:-
TTGGACTATTTACATTTCTGCTGTGCTT
>Location:NODE_289404_length_16761_cov_29.864925	Coordinate:6694	Reads:1	Hits:1	Allocated_reads:1	Strand:-
AATTGGACTATTTACATTTCTGCTGTGCT
>Location:NODE_289404_length_16761_cov_29.864925	Coordinate:6694	Reads:1	Hits:1	Allocated_reads:1	Strand:-
TGGACTATTTACATTTCTGCTGTGCT
>Location:NODE_289404_length_16761_cov_29.864925	Coordinate:6694	Reads:5	Hits:1	Allocated_reads:5	Strand:-
TTGGACTATTTACATTTCTGCTGTGCT
>Location:NODE_289404_length_16761_cov_29.864925	Coordinate:6695	Reads:2	Hits:1	Allocated_reads:2	Strand:-
TTGGACTATTTACATTTCTGCTGTGC
>Location:NODE_289404_length_16761_cov_29.864925	Coordinate:6696	Reads:1	Hits:1	Allocated_reads:1	Strand:-
AATTGGACTATTTACATTTCTGCTGTG
>Location:NODE_289404_length_16761_cov_29.864925	Coordinate:6699	Reads:1	Hits:1	Allocated_reads:1	Strand:-
TAGAAATTGGACTATTTACATTTCTGCT
>Location:NODE_289404_length_16761_cov_29.864925	Coordinate:6699	Reads:8	Hits:1	Allocated_reads:8	Strand:-
TATAGAAATTGGACTATTTACATTTCTGCT
>Location:NODE_289404_length_16761_cov_29.864925	Coordinate:6705	Reads:1	Hits:1	Allocated_reads:1	Strand:-
AGAAATATAGAAATTGGACTATTTACATT
>Location:NODE_289404_length_16761_cov_29.864925	Coordinate:6710	Reads:1	Hits:1	Allocated_reads:1	Strand:-
AGAGAAGAAATATAGAAATTGGACTATTT
>Location:NODE_289404_length_16761_cov_29.864925	Coordinate:6710	Reads:1	Hits:1	Allocated_reads:1	Strand:-
GAAGAGAAGAAATATAGAAATTGGACTATTT
>Location:NODE_289404_length_16761_cov_29.864925	Coordinate:6710	Reads:2	Hits:1	Allocated_reads:2	Strand:-
GAGAAGAAATATAGAAATTGGACTATTT
>Location:NODE_289404_length_16761_cov_29.864925	Coordinate:6711	Reads:1	Hits:1	Allocated_reads:1	Strand:-
AAGAGAAGAAATATAGAAATTGGACTATT
>Location:NODE_289404_length_16761_cov_29.864925	Coordinate:6711	Reads:3	Hits:1	Allocated_reads:3	Strand:-
AGAGAAGAAATATAGAAATTGGACTATT
>Location:NODE_289404_length_16761_cov_29.864925	Coordinate:6711	Reads:12	Hits:1	Allocated_reads:12	Strand:-
GAAGAGAAGAAATATAGAAATTGGACTATT
>Location:NODE_289404_length_16761_cov_29.864925	Coordinate:6711	Reads:2	Hits:1	Allocated_reads:2	Strand:-
GAGAAGAAATATAGAAATTGGACTATT
>Location:NODE_289404_length_16761_cov_29.864925	Coordinate:6711	Reads:2	Hits:1	Allocated_reads:2	Strand:-
GGAAGAGAAGAAATATAGAAATTGGACTATT
>Location:NODE_289404_length_16761_cov_29.864925	Coordinate:6711	Reads:9	Hits:1	Allocated_reads:9	Strand:-
TGGAAGAGAAGAAATATAGAAATTGGACTATT
>Location:NODE_289404_length_16761_cov_29.864925	Coordinate:6712	Reads:5	Hits:1	Allocated_reads:5	Strand:-
GAAGAGAAGAAATATAGAAATTGGACTAT
>Location:NODE_289404_length_16761_cov_29.864925	Coordinate:6718	Reads:1	Hits:1	Allocated_reads:1	Strand:-
TGAACTCTGGAAGAGAAGAAATATAGAAATTG
>Location:NODE_289404_length_16761_cov_29.864925	Coordinate:6719	Reads:2	Hits:1	Allocated_reads:2	Strand:+
AATTTCTATATTTCTTCTCTTCCAGAGT
>Location:NODE_289404_length_16761_cov_29.864925	Coordinate:6719	Reads:1	Hits:1	Allocated_reads:1	Strand:-
TGGAAGAGAAGAAATATAGAAATT
>Location:NODE_289404_length_16761_cov_29.864925	Coordinate:6720	Reads:1	Hits:1	Allocated_reads:1	Strand:-
TGAACTCTGGAAGAGAAGAAATAAAGAAAT
>Location:NODE_289404_length_16761_cov_29.864925	Coordinate:6721	Reads:1	Hits:1	Allocated_reads:1	Strand:-
TCTGGAAGAGAAGAAATATAGAAA
>Location:NODE_289404_length_16761_cov_29.864925	Coordinate:6731	Reads:1	Hits:1	Allocated_reads:1	Strand:-
TCACCAAATGAACTCTGGAAGAGAAGA
>Location:NODE_289404_length_16761_cov_29.864925	Coordinate:6732	Reads:1	Hits:1	Allocated_reads:1	Strand:-
TCACTTTCACCAAATGAACTCTGGAAGAGAAG
>Location:NODE_289404_length_16761_cov_29.864925	Coordinate:6732	Reads:1	Hits:1	Allocated_reads:1	Strand:-
TCACTTTCACCAAATGAACTCTGGAAGAGATT
>Location:NODE_289404_length_16761_cov_29.864925	Coordinate:6735	Reads:1	Hits:1	Allocated_reads:1	Strand:-
CTTTCACCAAATGAACTCTGGAAGAG
>Location:NODE_289404_length_16761_cov_29.864925	Coordinate:6735	Reads:4	Hits:1	Allocated_reads:4	Strand:-
TCACTTTCACCAAATGAACTCTGGAAGAG
>Location:NODE_289404_length_16761_cov_29.864925	Coordinate:6736	Reads:1	Hits:1	Allocated_reads:1	Strand:-
ACATCACTTTCACCAAATGAACTCTGGAAGA
>Location:NODE_289404_length_16761_cov_29.864925	Coordinate:6736	Reads:1	Hits:1	Allocated_reads:1	Strand:-
CATCACTTTCACCAAATGAACTCTGGAAGA
>Location:NODE_289404_length_16761_cov_29.864925	Coordinate:6737	Reads:3	Hits:1	Allocated_reads:3	Strand:-
CATCACTTTCACCAAATGAACTCTGGAAG
>Location:NODE_289404_length_16761_cov_29.864925	Coordinate:6737	Reads:3	Hits:1	Allocated_reads:3	Strand:-
TCACTTTCACCAAATGAACTCTGGAAG
>Location:NODE_289404_length_16761_cov_29.864925	Coordinate:6740	Reads:1	Hits:1	Allocated_reads:1	Strand:-
TCACTTTCACCAAATGAACTCTGG
>Location:NODE_289404_length_16761_cov_29.864925	Coordinate:6740	Reads:1	Hits:1	Allocated_reads:1	Strand:-
TCCACATCACTTTCACCAAATGAACTCTGG
>Location:NODE_289404_length_16761_cov_29.864925	Coordinate:6741	Reads:1	Hits:1	Allocated_reads:1	Strand:-
TCCACATCACTTTCACCAAATGAACTCTG
>Location:NODE_289404_length_16761_cov_29.864925	Coordinate:6741	Reads:3	Hits:1	Allocated_reads:3	Strand:-
TTCCACATCACTTTCACCAAATGAACTCTG
>Location:NODE_289404_length_16761_cov_29.864925	Coordinate:6741	Reads:2	Hits:1	Allocated_reads:2	Strand:-
TTTCCACATCACTTTCACCAAATGAACTCTG
>Location:NODE_289404_length_16761_cov_29.864925	Coordinate:6742	Reads:1	Hits:1	Allocated_reads:1	Strand:-
TTCCACATCACTTTCACCAAATGAACTCT
>Location:NODE_289404_length_16761_cov_29.864925	Coordinate:6742	Reads:1	Hits:1	Allocated_reads:1	Strand:-
TTTCCACATCACTTTCACCAAATGAACTCT
>Location:NODE_289404_length_16761_cov_29.864925	Coordinate:6743	Reads:1	Hits:1	Allocated_reads:1	Strand:-
TTTCCACATCACTTTCACCAAATGAACTC
>Location:NODE_289404_length_16761_cov_29.864925	Coordinate:6744	Reads:2	Hits:1	Allocated_reads:2	Strand:-
TTCCACATCACTTTCACCAAATGAACT
>Location:NODE_289404_length_16761_cov_29.864925	Coordinate:6744	Reads:2	Hits:1	Allocated_reads:2	Strand:-
TTTCCACATCACTTTCACCAAATGAACT
>Location:NODE_289404_length_16761_cov_29.864925	Coordinate:6745	Reads:1	Hits:1	Allocated_reads:1	Strand:-
TTTCCACATCACTTTCACCAAATGAAC
>Location:NODE_289404_length_16761_cov_29.864925	Coordinate:6754	Reads:1	Hits:1	Allocated_reads:1	Strand:+
GTGAAAGTGATGTGGAAATAATTTACAGT
>Location:NODE_289404_length_16761_cov_29.864925	Coordinate:6762	Reads:1	Hits:1	Allocated_reads:1	Strand:-
AACTGAACTGTAAATGATTTCCACATC
>Location:NODE_289404_length_16761_cov_29.864925	Coordinate:6762	Reads:1	Hits:1	Allocated_reads:1	Strand:+
GATGTGGAAATCATTTACAGTTCAGT
>Location:NODE_289404_length_16761_cov_29.864925	Coordinate:6766	Reads:1	Hits:1	Allocated_reads:1	Strand:-
TACAACAACTGAACTGTAAATGATTTCCA
>Location:NODE_289404_length_16761_cov_29.864925	Coordinate:6768	Reads:1	Hits:1	Allocated_reads:1	Strand:-
TCCGTACAACAACTGAACTGTAAATGATTTC
>Location:NODE_289404_length_16761_cov_29.864925	Coordinate:6769	Reads:1	Hits:1	Allocated_reads:1	Strand:-
TCCGTACAACAACTGAACTGTAAATTATTT
>Location:NODE_289404_length_16761_cov_29.864925	Coordinate:6769	Reads:1	Hits:1	Allocated_reads:1	Strand:-
TCCGTACAACAACTGAACTGTAAGTGATTT
>Location:NODE_289404_length_16761_cov_29.864925	Coordinate:6769	Reads:5	Hits:1	Allocated_reads:5	Strand:-
TCCGTACAACAACTGAACTGTAAATGATTT
>Location:NODE_289404_length_16761_cov_29.864925	Coordinate:6770	Reads:1	Hits:1	Allocated_reads:1	Strand:-
CCGTACAACAACTGAACTGTAAATTATT
>Location:NODE_289404_length_16761_cov_29.864925	Coordinate:6770	Reads:2	Hits:1	Allocated_reads:2	Strand:-
TCCGTACAACAACTGAACTGTAAATGATT
>Location:NODE_289404_length_16761_cov_29.864925	Coordinate:6770	Reads:5	Hits:1	Allocated_reads:5	Strand:-
TCCGTACAACAACTGAACTGTAAATTATT
>Location:NODE_289404_length_16761_cov_29.864925	Coordinate:6770	Reads:3	Hits:1	Allocated_reads:3	Strand:-
TTCCGTACAACAACTGAACTGTAAATTATT
>Location:NODE_289404_length_16761_cov_29.864925	Coordinate:6772	Reads:1	Hits:1	Allocated_reads:1	Strand:-
TCCGTACAACAACTGAACTGTAAATGA
>Location:NODE_289404_length_16761_cov_29.864925	Coordinate:6772	Reads:1	Hits:1	Allocated_reads:1	Strand:-
TCCGTACAACAACTGAACTGTAAATTA
>Location:NODE_289404_length_16761_cov_29.864925	Coordinate:6772	Reads:1	Hits:1	Allocated_reads:1	Strand:-
TCCGTACAACAACTGAACTGTAAATTT
>Location:NODE_289404_length_16761_cov_29.864925	Coordinate:6773	Reads:1	Hits:1	Allocated_reads:1	Strand:-
TCCGTACAACAACTGAACTGTAAATT
>Location:NODE_289404_length_16761_cov_29.864925	Coordinate:6776	Reads:2	Hits:1	Allocated_reads:2	Strand:-
CACTTCCGTACAACAACTGAACTGTAA
>Location:NODE_289404_length_16761_cov_29.864925	Coordinate:6777	Reads:2	Hits:1	Allocated_reads:2	Strand:-
CACTTCCGTACAACAACTGAACTGTA
>Location:NODE_289404_length_16761_cov_29.864925	Coordinate:6778	Reads:15	Hits:1	Allocated_reads:15	Strand:-
CACTTCCGTACAACAACTGAACTGT
>Location:NODE_289404_length_16761_cov_29.864925	Coordinate:6778	Reads:2	Hits:1	Allocated_reads:2	Strand:-
CAGTACACTTCCGTACAACAACTGAACTGT
>Location:NODE_289404_length_16761_cov_29.864925	Coordinate:6778	Reads:1	Hits:1	Allocated_reads:1	Strand:-
GTACACTTCCGTACAACAACTGAACTGT
>Location:NODE_289404_length_16761_cov_29.864925	Coordinate:6778	Reads:3	Hits:1	Allocated_reads:3	Strand:-
TACACTTCCGTACAACAACTGAACTGT
>Location:NODE_289404_length_16761_cov_29.864925	Coordinate:6778	Reads:3	Hits:1	Allocated_reads:3	Strand:-
TCAGTACACTTCCGTACAACAACTGAACTGT
>Location:NODE_289404_length_16761_cov_29.864925	Coordinate:6780	Reads:1	Hits:1	Allocated_reads:1	Strand:-
TCAGTACACTTCCGTACAACAACTGAAAT
>Location:NODE_289404_length_16761_cov_29.864925	Coordinate:6780	Reads:1	Hits:1	Allocated_reads:1	Strand:-
TCAGTACACTTCCGTACAACAACTGAACT
>Location:NODE_289404_length_16761_cov_29.864925	Coordinate:6780	Reads:2	Hits:1	Allocated_reads:2	Strand:-
TTCAGTACACTTCCGTACAACAACTGAACT
>Location:NODE_289404_length_16761_cov_29.864925	Coordinate:6783	Reads:1	Hits:1	Allocated_reads:1	Strand:+
TCAGTTGTTGTACGGAAGTGTACT
>Location:NODE_289404_length_16761_cov_29.864925	Coordinate:6785	Reads:1	Hits:1	Allocated_reads:1	Strand:-
CCTTTCAGTACACTTCCGTACAACAACT
>Location:NODE_289404_length_16761_cov_29.864925	Coordinate:6789	Reads:1	Hits:1	Allocated_reads:1	Strand:+
GTTGTACGGAAGTGTACTGAAAGGGT
>Location:NODE_289404_length_16761_cov_29.864925	Coordinate:6792	Reads:3	Hits:1	Allocated_reads:3	Strand:-
TATTTACCCTTTCAGTACACTTCCGTAC
>Location:NODE_289404_length_16761_cov_29.864925	Coordinate:6792	Reads:1	Hits:1	Allocated_reads:1	Strand:-
TTTACCCTTTCAGTACACTTCCGTAC
>Location:NODE_289404_length_16761_cov_29.864925	Coordinate:6794	Reads:1	Hits:1	Allocated_reads:1	Strand:+
ACGGAAGTGTACTGAAAGGGTAAAT
>Location:NODE_289404_length_16761_cov_29.864925	Coordinate:6795	Reads:1	Hits:1	Allocated_reads:1	Strand:+
CGGAAGTGTACTGAAAGGGTAAATATT
>Location:NODE_289404_length_16761_cov_29.864925	Coordinate:6811	Reads:3	Hits:1	Allocated_reads:3	Strand:-
TTGGTTTCAGGTCATTTAATATTTACCC
>Location:NODE_289404_length_16761_cov_29.864925	Coordinate:6812	Reads:1	Hits:1	Allocated_reads:1	Strand:-
TTGGTTTCAGGTCATTTAATATTTACC
>Location:NODE_289404_length_16761_cov_29.864925	Coordinate:6813	Reads:1	Hits:1	Allocated_reads:1	Strand:+
GTAAATATTAAATGACCTGAAACCAAAC
>Location:NODE_289404_length_16761_cov_29.864925	Coordinate:6824	Reads:2	Hits:1	Allocated_reads:2	Strand:+
ATGACCTGAAACCAAACACACACT
>Location:NODE_289404_length_16761_cov_29.864925	Coordinate:6824	Reads:3	Hits:1	Allocated_reads:3	Strand:+
ATGACCTGAAACCAAACACACACTGT
>Location:NODE_289404_length_16761_cov_29.864925	Coordinate:6824	Reads:1	Hits:1	Allocated_reads:1	Strand:+
ATGACCTGAAACCAAACACACACTGTA
>Location:NODE_289404_length_16761_cov_29.864925	Coordinate:6824	Reads:1	Hits:1	Allocated_reads:1	Strand:+
ATGACCTGAAACCAAACACACACTGTATC
>Location:NODE_289404_length_16761_cov_29.864925	Coordinate:6825	Reads:1	Hits:1	Allocated_reads:1	Strand:+
TGACCTGAAACCAAACACACACTG
>Location:NODE_289404_length_16761_cov_29.864925	Coordinate:6825	Reads:1	Hits:1	Allocated_reads:1	Strand:+
TGACCTGAAACCAAACACACACTGT
>Location:NODE_289404_length_16761_cov_29.864925	Coordinate:6825	Reads:1	Hits:1	Allocated_reads:1	Strand:+
TGACCTGAAACCAAACACACACTGTA
>Location:NODE_289404_length_16761_cov_29.864925	Coordinate:6825	Reads:1	Hits:1	Allocated_reads:1	Strand:+
TGACCTGAAACCAAACACACACTGTAT
>Location:NODE_289404_length_16761_cov_29.864925	Coordinate:6825	Reads:1	Hits:1	Allocated_reads:1	Strand:+
TGACCTGAAACCAAACACACACTGTATC
>Location:NODE_289404_length_16761_cov_29.864925	Coordinate:6826	Reads:1	Hits:1	Allocated_reads:1	Strand:-
TACAGTGTGTGTTTGGTTTCAGGTC
>Location:NODE_289404_length_16761_cov_29.864925	Coordinate:6827	Reads:3	Hits:1	Allocated_reads:3	Strand:+
ACCTGAAACCAAACACACACTGTATC
>Location:NODE_289404_length_16761_cov_29.864925	Coordinate:6828	Reads:6	Hits:1	Allocated_reads:6	Strand:+
CCTGAAACCAAACACACACTGTAT
>Location:NODE_289404_length_16761_cov_29.864925	Coordinate:6828	Reads:1	Hits:1	Allocated_reads:1	Strand:+
CCTGAAACCAAACACACACTGTAAC
>Location:NODE_289404_length_16761_cov_29.864925	Coordinate:6828	Reads:16	Hits:1	Allocated_reads:16	Strand:+
CCTGAAACCAAACACACACTGTATC
>Location:NODE_289404_length_16761_cov_29.864925	Coordinate:6828	Reads:1	Hits:1	Allocated_reads:1	Strand:+
CCTGAAACCAAACACACACTGTAACT
>Location:NODE_289404_length_16761_cov_29.864925	Coordinate:6828	Reads:5	Hits:1	Allocated_reads:5	Strand:+
CCTGAAACCAAACACACACTGTATCT
>Location:NODE_289404_length_16761_cov_29.864925	Coordinate:6828	Reads:2	Hits:1	Allocated_reads:2	Strand:+
CCTGAAACCAAACACACACTGTATCTC
>Location:NODE_289404_length_16761_cov_29.864925	Coordinate:6828	Reads:1	Hits:1	Allocated_reads:1	Strand:+
CCTGAAACCAAACACACACTGTATCTCACTC
>Location:NODE_289404_length_16761_cov_29.864925	Coordinate:6829	Reads:2	Hits:1	Allocated_reads:2	Strand:+
CTGAAACCAAACACACACTGTATCT
>Location:NODE_289404_length_16761_cov_29.864925	Coordinate:6836	Reads:1	Hits:1	Allocated_reads:1	Strand:+
CAAACACACACTGTATCTCACTCCC
>Location:NODE_289404_length_16761_cov_29.864925	Coordinate:6841	Reads:1	Hits:1	Allocated_reads:1	Strand:+
ACACACTGTATCTCACTCCCCGTG
>Location:NODE_289404_length_16761_cov_29.864925	Coordinate:6847	Reads:1	Hits:1	Allocated_reads:1	Strand:-
TATCAAGAAAAACACGGGGAGTGAGATACA
>Location:NODE_289404_length_16761_cov_29.864925	Coordinate:6847	Reads:1	Hits:1	Allocated_reads:1	Strand:-
TATCAAGAAAAACACGGGGAGTGAGATATA
>Location:NODE_289404_length_16761_cov_29.864925	Coordinate:6847	Reads:1	Hits:1	Allocated_reads:1	Strand:-
TCAAGAAAAACACGGGGAGTGAGATACA
>Location:NODE_289404_length_16761_cov_29.864925	Coordinate:6853	Reads:1	Hits:1	Allocated_reads:1	Strand:-
TTTGATATCAAGAAAAACACGGGGAGTGA
>Location:NODE_289404_length_16761_cov_29.864925	Coordinate:6854	Reads:1	Hits:1	Allocated_reads:1	Strand:-
TTTGATATCAAGAAAAACACGGGGAGTG
>Location:NODE_289404_length_16761_cov_29.864925	Coordinate:6872	Reads:1	Hits:1	Allocated_reads:1	Strand:+
TGATATCAAATCATTTTACTTGTTGTCC
>Location:NODE_289404_length_16761_cov_29.864925	Coordinate:6875	Reads:1	Hits:2	Allocated_reads:0.5	Strand:+
TATCAAATCATTTTACTTGTTGTCCT
>Location:NODE_289404_length_16761_cov_29.864925	Coordinate:6875	Reads:1	Hits:2	Allocated_reads:0.5	Strand:+
TATCAAATCATTTTACTTGTTGTCCTGA
>Location:NODE_289404_length_16761_cov_29.864925	Coordinate:6877	Reads:1	Hits:2	Allocated_reads:0.5	Strand:+
TCAAATCATTTTACTTGTTGTCCTGAT
>Location:NODE_289404_length_16761_cov_29.864925	Coordinate:6880	Reads:1	Hits:2	Allocated_reads:0.5	Strand:-
TATCAGGACAACAAGTAAAATGATT
>Location:NODE_289404_length_16761_cov_29.864925	Coordinate:6892	Reads:1	Hits:2	Allocated_reads:0.5	Strand:-
AAGTGAAACATGTCATATCAGGACAACA
>Location:NODE_289404_length_16761_cov_29.864925	Coordinate:6892	Reads:1	Hits:2	Allocated_reads:0.5	Strand:-
TTCAAAGTGAAACATGTCATATCAGGACAACA
>Location:NODE_289404_length_16761_cov_29.864925	Coordinate:6895	Reads:1	Hits:2	Allocated_reads:0.5	Strand:-
TCAAAGTGAAACATGTCATATCAGGACA
>Location:NODE_289404_length_16761_cov_29.864925	Coordinate:6895	Reads:1	Hits:2	Allocated_reads:0.5	Strand:-
TCAAAGTGAAACATGTCATATCAGGACC
>Location:NODE_289404_length_16761_cov_29.864925	Coordinate:6895	Reads:1	Hits:2	Allocated_reads:0.5	Strand:+
TGTCCTGATATGACATGTTTCACTTTGAATT
>Location:NODE_289404_length_16761_cov_29.864925	Coordinate:6895	Reads:3	Hits:2	Allocated_reads:1.5	Strand:-
TTCAAAGTGAAACATGTCATATCAGGACA
>Location:NODE_289404_length_16761_cov_29.864925	Coordinate:6897	Reads:2	Hits:2	Allocated_reads:1	Strand:-
TTCAAAGTGAAACATGTCATATCAGGA
>Location:NODE_289404_length_16761_cov_29.864925	Coordinate:6898	Reads:1	Hits:2	Allocated_reads:0.5	Strand:+
CCTGATATGACATGTTTCACTTTGAATT
>Location:NODE_289404_length_16761_cov_29.864925	Coordinate:6907	Reads:1	Hits:2	Allocated_reads:0.5	Strand:-
TATGACCAAATTCAAAGTGAAACATGT
>Location:NODE_289404_length_16761_cov_29.864925	Coordinate:6922	Reads:1	Hits:1	Allocated_reads:1	Strand:-
TTAGAGAGAAAAAGCTAAATATGACCAAATT
>Location:NODE_289404_length_16761_cov_29.864925	Coordinate:6923	Reads:1	Hits:1	Allocated_reads:1	Strand:-
AGAGAGAAAAAGCTAAATATGACCAAAT
>Location:NODE_289404_length_16761_cov_29.864925	Coordinate:6924	Reads:1	Hits:1	Allocated_reads:1	Strand:+
TTTGGTCATATTTAGCTTTTTCTCTC
>Location:NODE_289404_length_16761_cov_29.864925	Coordinate:6938	Reads:1	Hits:2	Allocated_reads:0.5	Strand:-
GAAGCAAATGATAATTAGAGAGAAAAAGC
>Location:NODE_289404_length_16761_cov_29.864925	Coordinate:6943	Reads:1	Hits:2	Allocated_reads:0.5	Strand:+
TTCTCTCTAATTATCATTTGCTTCTGT
>Location:NODE_289404_length_16761_cov_29.864925	Coordinate:6946	Reads:5	Hits:2	Allocated_reads:2.5	Strand:-
TGGAGAACAGAAGCAAATGATAATTAGAGA
>Location:NODE_289404_length_16761_cov_29.864925	Coordinate:6946	Reads:1	Hits:2	Allocated_reads:0.5	Strand:-
TTGGAGAACAGAAGCAAATGATAATTAGAGA
>Location:NODE_289404_length_16761_cov_29.864925	Coordinate:6948	Reads:1	Hits:2	Allocated_reads:0.5	Strand:-
TGGAGAACAGAAGCAAATGATAATTAGA
>Location:NODE_289404_length_16761_cov_29.864925	Coordinate:6948	Reads:1	Hits:2	Allocated_reads:0.5	Strand:-
TTGGAGAACAGAAGCAAATGATAATTATT
>Location:NODE_289404_length_16761_cov_29.864925	Coordinate:6949	Reads:2	Hits:2	Allocated_reads:1	Strand:-
TTGGAGAACAGAAGCAAATGATAATTAG
>Location:NODE_289404_length_16761_cov_29.864925	Coordinate:6950	Reads:1	Hits:2	Allocated_reads:0.5	Strand:-
TTGGAGAACAGAAGCAAATGATAATTA
>Location:NODE_289404_length_16761_cov_29.864925	Coordinate:6951	Reads:1	Hits:2	Allocated_reads:0.5	Strand:-
GGAGAACAGAAGCAAATGATAATT
>Location:NODE_289404_length_16761_cov_29.864925	Coordinate:6951	Reads:1	Hits:2	Allocated_reads:0.5	Strand:-
GTTGGAGAACAGAAGCAAATGATAATT
>Location:NODE_289404_length_16761_cov_29.864925	Coordinate:6951	Reads:2	Hits:2	Allocated_reads:1	Strand:-
TGGAGAACAGAAGCAAATGATAATT
>Location:NODE_289404_length_16761_cov_29.864925	Coordinate:6951	Reads:7	Hits:2	Allocated_reads:3.5	Strand:-
TGTTGGAGAACAGAAGCAAATGATAATT
>Location:NODE_289404_length_16761_cov_29.864925	Coordinate:6951	Reads:3	Hits:2	Allocated_reads:1.5	Strand:-
TTGGAGAACAGAAGCAAATGATAATT
>Location:NODE_289404_length_16761_cov_29.864925	Coordinate:6952	Reads:1	Hits:2	Allocated_reads:0.5	Strand:-
ACCCTGTTGGAGAACAGAAGCAAATGATAAT
>Location:NODE_289404_length_16761_cov_29.864925	Coordinate:6952	Reads:1	Hits:2	Allocated_reads:0.5	Strand:-
TTGGAGAACAGAAGCAAATGATAAT
>Location:NODE_289404_length_16761_cov_29.864925	Coordinate:6956	Reads:1	Hits:2	Allocated_reads:0.5	Strand:+
TCATTTGCTTCTGTTCTCCAACAGGGT
>Location:NODE_289404_length_16761_cov_29.864925	Coordinate:6976	Reads:3	Hits:1	Allocated_reads:3	Strand:-
TAACTTCTGCGGCTTTTTTGTCACCCTGT
>Location:NODE_289404_length_16761_cov_29.864925	Coordinate:6976	Reads:1	Hits:1	Allocated_reads:1	Strand:-
TGTAACTTCTGCGGCTTTTTTGTCACCCTGT
>Location:NODE_289404_length_16761_cov_29.864925	Coordinate:6977	Reads:1	Hits:1	Allocated_reads:1	Strand:-
TAACTTCTGCGGCTTTTTTGTCACCCTG
>Location:NODE_289404_length_16761_cov_29.864925	Coordinate:6978	Reads:2	Hits:1	Allocated_reads:2	Strand:-
TAACTTCTGCGGCTTTTTTGTCACCCT
>Location:NODE_289404_length_16761_cov_29.864925	Coordinate:6978	Reads:12	Hits:1	Allocated_reads:12	Strand:-
TGTAACTTCTGCGGCTTTTTTGTCACCCT
>Location:NODE_289404_length_16761_cov_29.864925	Coordinate:6979	Reads:1	Hits:1	Allocated_reads:1	Strand:-
ATGTAACTTCTGCGGCTTTTTTGTCACCC
>Location:NODE_289404_length_16761_cov_29.864925	Coordinate:6979	Reads:1	Hits:1	Allocated_reads:1	Strand:-
TATGTAACTTCTGCGGCTTTTTTGTCAACC
>Location:NODE_289404_length_16761_cov_29.864925	Coordinate:6979	Reads:7	Hits:1	Allocated_reads:7	Strand:-
TATGTAACTTCTGCGGCTTTTTTGTCACCC
>Location:NODE_289404_length_16761_cov_29.864925	Coordinate:6979	Reads:23	Hits:1	Allocated_reads:23	Strand:-
TGTAACTTCTGCGGCTTTTTTGTCACCC
>Location:NODE_289404_length_16761_cov_29.864925	Coordinate:6979	Reads:1	Hits:1	Allocated_reads:1	Strand:-
TGTATGTAACTTCTGCGGCTTTTTTGTCACCC
>Location:NODE_289404_length_16761_cov_29.864925	Coordinate:6980	Reads:3	Hits:1	Allocated_reads:3	Strand:-
TATGTAACTTCTGCGGCTTTTTTGTCACC
>Location:NODE_289404_length_16761_cov_29.864925	Coordinate:6980	Reads:2	Hits:1	Allocated_reads:2	Strand:-
TGTAACTTCTGCGGCTTTTTTGTCACC
>Location:NODE_289404_length_16761_cov_29.864925	Coordinate:6982	Reads:1	Hits:1	Allocated_reads:1	Strand:-
TATGTAACTTCTGCGGCTTTTTTGTCA
>Location:NODE_289404_length_16761_cov_29.864925	Coordinate:6987	Reads:1	Hits:1	Allocated_reads:1	Strand:-
TGTGCTGTATGTAACTTCTGCGGCTTTTT
>Location:NODE_289404_length_16761_cov_29.864925	Coordinate:6997	Reads:4	Hits:3	Allocated_reads:1.33333333333333	Strand:+
AGAAGTTACATACAGCACATTAGC
>Location:NODE_289404_length_16761_cov_29.864925	Coordinate:7007	Reads:1	Hits:2	Allocated_reads:0.5	Strand:-
CATTAAAACATTTCAGCTAATGTGCTGTA
>Location:NODE_289404_length_16761_cov_29.864925	Coordinate:7007	Reads:2	Hits:2	Allocated_reads:1	Strand:-
TTAAAACATTTCAGCTAATGTGCTGTA
>Location:NODE_289404_length_16761_cov_29.864925	Coordinate:7038	Reads:5	Hits:1	Allocated_reads:5	Strand:-
GAGATACAACTCTTTAACATTAAAGTTTT
>Location:NODE_289404_length_16761_cov_29.864925	Coordinate:7039	Reads:2	Hits:1	Allocated_reads:2	Strand:-
AGAGATACAACTCTTTAACATTAAAGTTT
>Location:NODE_289404_length_16761_cov_29.864925	Coordinate:7039	Reads:1	Hits:1	Allocated_reads:1	Strand:-
AGATACAACTCTTTAACATTACAGTTT
>Location:NODE_289404_length_16761_cov_29.864925	Coordinate:7039	Reads:5	Hits:1	Allocated_reads:5	Strand:-
AGATACAACTCTTTAACATTAAAGTTT
>Location:NODE_289404_length_16761_cov_29.864925	Coordinate:7039	Reads:1	Hits:1	Allocated_reads:1	Strand:-
GAGATACAACTCTTTAACATTAAAGATT
>Location:NODE_289404_length_16761_cov_29.864925	Coordinate:7039	Reads:16	Hits:1	Allocated_reads:16	Strand:-
GAGATACAACTCTTTAACATTAAAGTTT
>Location:NODE_289404_length_16761_cov_29.864925	Coordinate:7039	Reads:4	Hits:1	Allocated_reads:4	Strand:-
GATACAACTCTTTAACATTAAAGTTT
>Location:NODE_289404_length_16761_cov_29.864925	Coordinate:7040	Reads:1	Hits:1	Allocated_reads:1	Strand:-
AGATACAACTCTTTAACATTAAAGTT
>Location:NODE_289404_length_16761_cov_29.864925	Coordinate:7040	Reads:8	Hits:1	Allocated_reads:8	Strand:-
GAGATACAACTCTTTAACATTAAAGTT
>Location:NODE_289404_length_16761_cov_29.864925	Coordinate:7041	Reads:1	Hits:1	Allocated_reads:1	Strand:-
GAGATACAACTCTTTAACATTAAAGT
>Location:NODE_289404_length_16761_cov_29.864925	Coordinate:7041	Reads:2	Hits:1	Allocated_reads:2	Strand:-
GATACAACTCTTTAACATTAAAGT
>Location:NODE_289404_length_16761_cov_29.864925	Coordinate:7057	Reads:1	Hits:1	Allocated_reads:1	Strand:+
GTTGTATCTCTTCTTTCTGTATCTTTT
>Location:NODE_289404_length_16761_cov_29.864925	Coordinate:7065	Reads:1	Hits:1	Allocated_reads:1	Strand:-
TACTCCAGTAATAAAAGATACAGAAAGAAGA
>Location:NODE_289404_length_16761_cov_29.864925	Coordinate:7070	Reads:1	Hits:1	Allocated_reads:1	Strand:-
TACTCCAGTAATAAAAGATACAGAAA
>Location:NODE_289404_length_16761_cov_29.864925	Coordinate:7086	Reads:4	Hits:1	Allocated_reads:4	Strand:+
TACTGGAGTATTTGTATTTGCTGC
>Location:NODE_289404_length_16761_cov_29.864925	Coordinate:7086	Reads:3	Hits:1	Allocated_reads:3	Strand:+
TACTGGAGTATTTGTATTTGCTGCTC
>Location:NODE_289404_length_16761_cov_29.864925	Coordinate:7095	Reads:1	Hits:1	Allocated_reads:1	Strand:-
TGAAGGAAGATAACAGAGCAGCAAATACAAAA
>Location:NODE_289404_length_16761_cov_29.864925	Coordinate:7096	Reads:1	Hits:1	Allocated_reads:1	Strand:-
TGAAGGAAGATAACAGAGCAGCAAATACAAA
>Location:NODE_289404_length_16761_cov_29.864925	Coordinate:7096	Reads:1	Hits:1	Allocated_reads:1	Strand:-
TGAAGGAAGATAACAGAGCAGCAAATACAAT
>Location:NODE_289404_length_16761_cov_29.864925	Coordinate:7097	Reads:1	Hits:1	Allocated_reads:1	Strand:-
TGAAGGAAGATAACAGAGCAGCAAATACAA
>Location:NODE_289404_length_16761_cov_29.864925	Coordinate:7098	Reads:4	Hits:1	Allocated_reads:4	Strand:-
TGAAGGAAGATAACAGAGCAGCAAATACA
>Location:NODE_289404_length_16761_cov_29.864925	Coordinate:7099	Reads:1	Hits:1	Allocated_reads:1	Strand:-
AATGAAGGAAGATAACAGAGCAGCAAATAC
>Location:NODE_289404_length_16761_cov_29.864925	Coordinate:7099	Reads:1	Hits:1	Allocated_reads:1	Strand:-
TAAATGAAGGAAGATAACAGAGCAGCAAATAC
>Location:NODE_289404_length_16761_cov_29.864925	Coordinate:7099	Reads:10	Hits:1	Allocated_reads:10	Strand:-
TGAAGGAAGATAACAGAGCAGCAAATAC
>Location:NODE_289404_length_16761_cov_29.864925	Coordinate:7100	Reads:1	Hits:1	Allocated_reads:1	Strand:-
TGAAGGAAGATAACAGAGCAGCAAATA
>Location:NODE_289404_length_16761_cov_29.864925	Coordinate:7103	Reads:1	Hits:1	Allocated_reads:1	Strand:-
TGAAGGAAGATAACAGAGCAGCAA
>Location:NODE_289404_length_16761_cov_29.864925	Coordinate:7105	Reads:1	Hits:1	Allocated_reads:1	Strand:-
AAATGAAGGAAGATAACAGAGCAGC
>Location:NODE_289404_length_16761_cov_29.864925	Coordinate:7105	Reads:1	Hits:1	Allocated_reads:1	Strand:-
TAAATGAAGGAAGATAACAGAGCAGC
>Location:NODE_289404_length_16761_cov_29.864925	Coordinate:7108	Reads:1	Hits:1	Allocated_reads:1	Strand:-
CAAGTAAATGAAGGAAGATAACAGAGC
>Location:NODE_289404_length_16761_cov_29.864925	Coordinate:7108	Reads:2	Hits:1	Allocated_reads:2	Strand:-
TAACAAGTAAATGAAGGAAGATAACAGAGC
>Location:NODE_289404_length_16761_cov_29.864925	Coordinate:7110	Reads:2	Hits:1	Allocated_reads:2	Strand:-
TAACAAGTAAATGAAGGAAGATAACAGA
>Location:NODE_289404_length_16761_cov_29.864925	Coordinate:7117	Reads:1	Hits:1	Allocated_reads:1	Strand:+
TCTTCCTTCATTTACTTGTTATGTAG
>Location:NODE_289404_length_16761_cov_29.864925	Coordinate:7117	Reads:3	Hits:1	Allocated_reads:3	Strand:+
TCTTCCTTCATTTACTTGTTATGTAGTAACT
>Location:NODE_289404_length_16761_cov_29.864925	Coordinate:7117	Reads:1	Hits:1	Allocated_reads:1	Strand:+
TCTTCCTTCATTTACTTGTTATGTAGTAACTTT
>Location:NODE_289404_length_16761_cov_29.864925	Coordinate:7126	Reads:1	Hits:1	Allocated_reads:1	Strand:-
TAAGGTTAAAAGTTACTACATAACAAGTAAAT
>Location:NODE_289404_length_16761_cov_29.864925	Coordinate:7128	Reads:4	Hits:1	Allocated_reads:4	Strand:+
TTACTTGTTATGTAGTAACTTTTAACC
>Location:NODE_289404_length_16761_cov_29.864925	Coordinate:7128	Reads:7	Hits:1	Allocated_reads:7	Strand:+
TTACTTGTTATGTAGTAACTTTTAACCT
>Location:NODE_289404_length_16761_cov_29.864925	Coordinate:7130	Reads:4	Hits:1	Allocated_reads:4	Strand:-
TAAGGTTAAAAGTTACTACATAACAAGT
>Location:NODE_289404_length_16761_cov_29.864925	Coordinate:7134	Reads:1	Hits:1	Allocated_reads:1	Strand:-
TAAGGTTAAAAGTTACTACATAAC
>Location:NODE_289404_length_16761_cov_29.864925	Coordinate:7138	Reads:1	Hits:1	Allocated_reads:1	Strand:-
TAAAAGGGTTAAGGTTAAAAGTTACTACA
>Location:NODE_289404_length_16761_cov_29.864925	Coordinate:7138	Reads:1	Hits:1	Allocated_reads:1	Strand:-
TAAAAGGGTTAAGGTTAAAAGTTGCTACA
>Location:NODE_289404_length_16761_cov_29.864925	Coordinate:7141	Reads:1	Hits:1	Allocated_reads:1	Strand:-
GCAGTTAAAAGGGTTAAGGTTAAAAGTTACT
>Location:NODE_289404_length_16761_cov_29.864925	Coordinate:7148	Reads:2	Hits:1	Allocated_reads:2	Strand:+
TTTAACCTTAACCCTTTTAACTGTT
>Location:NODE_289404_length_16761_cov_29.864925	Coordinate:7148	Reads:1	Hits:1	Allocated_reads:1	Strand:+
TTTAACCTTAACCCTTTTAACTGTTT
>Location:NODE_289404_length_16761_cov_29.864925	Coordinate:7148	Reads:2	Hits:1	Allocated_reads:2	Strand:+
TTTAACCTTAACCCTTTTAACTGCTT
>Location:NODE_289404_length_16761_cov_29.864925	Coordinate:7154	Reads:1	Hits:1	Allocated_reads:1	Strand:-
TTGTTTACAAAGCAGTTAAAAGGGTTGAC
>Location:NODE_289404_length_16761_cov_29.864925	Coordinate:7167	Reads:2	Hits:1	Allocated_reads:2	Strand:-
TACAGAAATTATCTTGTTTACAAAGCAGT
>Location:NODE_289404_length_16761_cov_29.864925	Coordinate:7167	Reads:3	Hits:1	Allocated_reads:3	Strand:-
TACAGAAATTATCTTGTTTACAAAACAGT
>Location:NODE_289404_length_16761_cov_29.864925	Coordinate:7173	Reads:3	Hits:1	Allocated_reads:3	Strand:+
TTGTAAACAAGATAATTTCTGTATAGCT
>Location:NODE_289404_length_16761_cov_29.864925	Coordinate:7174	Reads:1	Hits:1	Allocated_reads:1	Strand:-
TTTGCAGCTATACAGAAATTATCTTGTTTACA
>Location:NODE_289404_length_16761_cov_29.864925	Coordinate:7175	Reads:3	Hits:1	Allocated_reads:3	Strand:+
GTAAACAAGATAATTTCTGTATAGCT
>Location:NODE_289404_length_16761_cov_29.864925	Coordinate:7177	Reads:1	Hits:1	Allocated_reads:1	Strand:+
AAACAAGATAATTTCTGTATAGCTGC
>Location:NODE_289404_length_16761_cov_29.864925	Coordinate:7178	Reads:1	Hits:1	Allocated_reads:1	Strand:+
AACAAGATAATTTCTGTATAGCTGC
>Location:NODE_289404_length_16761_cov_29.864925	Coordinate:7178	Reads:1	Hits:1	Allocated_reads:1	Strand:+
AACAAGATAATTTCTGTATAGCTGCAAAT
>Location:NODE_289404_length_16761_cov_29.864925	Coordinate:7178	Reads:1	Hits:1	Allocated_reads:1	Strand:+
AACAAGATAATTTCTGTATAGCTGCAAATTT
>Location:NODE_289404_length_16761_cov_29.864925	Coordinate:7186	Reads:1	Hits:1	Allocated_reads:1	Strand:-
TTCTCTGAATAAATTTGCAGCTATACAGAAATT
>Location:NODE_289404_length_16761_cov_29.864925	Coordinate:7190	Reads:1	Hits:1	Allocated_reads:1	Strand:-
TGCTTCTCTGAATAAATTTGCAGCTATACAGA
>Location:NODE_289404_length_16761_cov_29.864925	Coordinate:7191	Reads:1	Hits:1	Allocated_reads:1	Strand:-
TTCTCTGAATAAATTTGCAGCTATACAG
>Location:NODE_289404_length_16761_cov_29.864925	Coordinate:7194	Reads:1	Hits:1	Allocated_reads:1	Strand:-
TGCTTCTCTGAATAAATTTGCAGCTATA
>Location:NODE_289404_length_16761_cov_29.864925	Coordinate:7197	Reads:2	Hits:1	Allocated_reads:2	Strand:-
TGCTTCTCTGAATAAATTTGCAGCT
>Location:NODE_289404_length_16761_cov_29.864925	Coordinate:7198	Reads:3	Hits:1	Allocated_reads:3	Strand:-
AAACAGCTCAATGCTTCTCTGAATAAATTTGCAGC
>Location:NODE_289404_length_16761_cov_29.864925	Coordinate:7198	Reads:2	Hits:1	Allocated_reads:2	Strand:-
AACAGCTCAATGCTTCTCTGAATAAATTTGCAGC
>Location:NODE_289404_length_16761_cov_29.864925	Coordinate:7198	Reads:1	Hits:1	Allocated_reads:1	Strand:-
ACAGCTCAATGCTTCTCTGAATAAATTTGCAGC
>Location:NODE_289404_length_16761_cov_29.864925	Coordinate:7200	Reads:1	Hits:1	Allocated_reads:1	Strand:-
GCTCAATGCTTCTCTGAATAAATTTGCA
>Location:NODE_289404_length_16761_cov_29.864925	Coordinate:7201	Reads:1	Hits:1	Allocated_reads:1	Strand:-
GCTCAATGCTTCTCTGAATAAATTTGC
>Location:NODE_289404_length_16761_cov_29.864925	Coordinate:7212	Reads:1	Hits:1	Allocated_reads:1	Strand:+
CAGAGAAGCATTGAGCTGTTTTGTTTT
>Location:NODE_289404_length_16761_cov_29.864925	Coordinate:7219	Reads:1	Hits:1	Allocated_reads:1	Strand:-
AAAAGAAAAAACAAAACAGCTCAATGC
>Location:NODE_289404_length_16761_cov_29.864925	Coordinate:7219	Reads:1	Hits:1	Allocated_reads:1	Strand:-
TGAAAAAGAAAAAACAAAACAGCTCAATGC
>Location:NODE_289404_length_16761_cov_29.864925	Coordinate:7241	Reads:1	Hits:1	Allocated_reads:1	Strand:-
GATATGTCAATGGTCTTGAAAAAG
>Location:NODE_289404_length_16761_cov_29.864925	Coordinate:7248	Reads:2	Hits:1	Allocated_reads:2	Strand:-
TGAAGAATGAAAGATATGTCAATGGTCTT
>Location:NODE_289404_length_16761_cov_29.864925	Coordinate:7249	Reads:1	Hits:1	Allocated_reads:1	Strand:-
AATGAAGAATGAAAGATATGTCAATGGTCT
>Location:NODE_289404_length_16761_cov_29.864925	Coordinate:7249	Reads:22	Hits:1	Allocated_reads:22	Strand:-
TGAAGAATGAAAGATATGTCAATGGTCT
>Location:NODE_289404_length_16761_cov_29.864925	Coordinate:7250	Reads:1	Hits:1	Allocated_reads:1	Strand:-
GAAGAATGAAAGATATGTCAATGGTC
>Location:NODE_289404_length_16761_cov_29.864925	Coordinate:7250	Reads:10	Hits:1	Allocated_reads:10	Strand:-
TGAAGAATGAAAGATATGTCAATGGTC
>Location:NODE_289404_length_16761_cov_29.864925	Coordinate:7251	Reads:1	Hits:1	Allocated_reads:1	Strand:-
TGAAGAATGAAAGATATGTCAATGGT
>Location:NODE_289404_length_16761_cov_29.864925	Coordinate:7253	Reads:1	Hits:1	Allocated_reads:1	Strand:+
CATTGACATATCTTTCATTCTTCATT
>Location:NODE_289404_length_16761_cov_29.864925	Coordinate:7253	Reads:1	Hits:1	Allocated_reads:1	Strand:-
TACAAGAATGAAGAATGAAAGATATGTCAATT
>Location:NODE_289404_length_16761_cov_29.864925	Coordinate:7253	Reads:1	Hits:1	Allocated_reads:1	Strand:-
TTACAAGAATGAAGAATGAAAGATATGTCAATT
>Location:NODE_289404_length_16761_cov_29.864925	Coordinate:7254	Reads:4	Hits:1	Allocated_reads:4	Strand:-
TACAAGAATGAAGAATGAAAGATATGTCAAT
>Location:NODE_289404_length_16761_cov_29.864925	Coordinate:7255	Reads:1	Hits:1	Allocated_reads:1	Strand:-
TACAAGAATGAAGAATGAAAGATATGTCAA
>Location:NODE_289404_length_16761_cov_29.864925	Coordinate:7257	Reads:1	Hits:1	Allocated_reads:1	Strand:-
CAAGAATGAAGAATGAAAGATATGTC
>Location:NODE_289404_length_16761_cov_29.864925	Coordinate:7257	Reads:16	Hits:1	Allocated_reads:16	Strand:-
TACAAGAATGAAGAATGAAAGATATGTC
>Location:NODE_289404_length_16761_cov_29.864925	Coordinate:7257	Reads:2	Hits:1	Allocated_reads:2	Strand:-
TATTACAAGAATGAAGAATGAAAGATATGTC
>Location:NODE_289404_length_16761_cov_29.864925	Coordinate:7257	Reads:2	Hits:1	Allocated_reads:2	Strand:-
TTACAAGAATGAAGAATGAAAGATATGTT
>Location:NODE_289404_length_16761_cov_29.864925	Coordinate:7257	Reads:56	Hits:1	Allocated_reads:56	Strand:-
TTACAAGAATGAAGAATGAAAGATATGTC
>Location:NODE_289404_length_16761_cov_29.864925	Coordinate:7258	Reads:1	Hits:1	Allocated_reads:1	Strand:-
TACAAGAATGAAGAATGAAAGATATGT
>Location:NODE_289404_length_16761_cov_29.864925	Coordinate:7258	Reads:8	Hits:1	Allocated_reads:8	Strand:-
TTACAAGAATGAAGAATGAAAGATATGT
>Location:NODE_289404_length_16761_cov_29.864925	Coordinate:7259	Reads:1	Hits:1	Allocated_reads:1	Strand:+
CATATCTTTCATTCTTCATTCTTGTAATA
>Location:NODE_289404_length_16761_cov_29.864925	Coordinate:7260	Reads:1	Hits:1	Allocated_reads:1	Strand:-
TACAAGAATGAAGAATGAAAGATTT
>Location:NODE_289404_length_16761_cov_29.864925	Coordinate:7260	Reads:1	Hits:1	Allocated_reads:1	Strand:-
TTACAAGAATGAAGAATGAAAGATTT
>Location:NODE_289404_length_16761_cov_29.864925	Coordinate:7260	Reads:2	Hits:1	Allocated_reads:2	Strand:-
TTACAAGAATGAAGAATGAAAGATAT
>Location:NODE_289404_length_16761_cov_29.864925	Coordinate:7261	Reads:1	Hits:1	Allocated_reads:1	Strand:-
TACAAGAATGAAGAATGAAAGATT
>Location:NODE_289404_length_16761_cov_29.864925	Coordinate:7261	Reads:1	Hits:1	Allocated_reads:1	Strand:-
TTACAAGAATGAAGAATGAAAGATA
>Location:NODE_289404_length_16761_cov_29.864925	Coordinate:7262	Reads:2	Hits:1	Allocated_reads:2	Strand:-
TTACAAGAATGAAGAATGAAAGAT
>Location:NODE_289404_length_16761_cov_29.864925	Coordinate:7284	Reads:1	Hits:1	Allocated_reads:1	Strand:-
TAACAGTCTGTAATACTTCTTTATT
>Location:NODE_289404_length_16761_cov_29.864925	Coordinate:7285	Reads:1	Hits:1	Allocated_reads:1	Strand:-
GTCTAACAGTCTGTAATACTTCTTTAT
>Location:NODE_289404_length_16761_cov_29.864925	Coordinate:7288	Reads:1	Hits:1	Allocated_reads:1	Strand:-
GCACAGTCTAACAGTCTGTAATACTTCTT
>Location:NODE_289404_length_16761_cov_29.864925	Coordinate:7288	Reads:2	Hits:1	Allocated_reads:2	Strand:-
TGCACAGTCTAACAGTCTGTAATACTTCTT
>Location:NODE_289404_length_16761_cov_29.864925	Coordinate:7299	Reads:9	Hits:1	Allocated_reads:9	Strand:-
TATCTAAGAGTGCACAGTCTAACAGTCTG
>Location:NODE_289404_length_16761_cov_29.864925	Coordinate:7299	Reads:1	Hits:1	Allocated_reads:1	Strand:-
TCTAAGAGTGCACAGTCTAACAGTCTG
>Location:NODE_289404_length_16761_cov_29.864925	Coordinate:7301	Reads:1	Hits:1	Allocated_reads:1	Strand:-
TATCTAAGAGTGCACAGTCTAACAGTC
>Location:NODE_289404_length_16761_cov_29.864925	Coordinate:7302	Reads:1	Hits:1	Allocated_reads:1	Strand:-
CAACTATCTAAGAGTGCACAGTCTAACAGT
>Location:NODE_289404_length_16761_cov_29.864925	Coordinate:7302	Reads:1	Hits:1	Allocated_reads:1	Strand:-
TACAACTATCTAAGAGTGCACAGTCTAACAGT
>Location:NODE_289404_length_16761_cov_29.864925	Coordinate:7303	Reads:1	Hits:1	Allocated_reads:1	Strand:+
CTGTTAGACTGTGCACTCTTAGATAGTT
>Location:NODE_289404_length_16761_cov_29.864925	Coordinate:7309	Reads:1	Hits:1	Allocated_reads:1	Strand:-
TATCTACAACTATCTAAGAGTGCACAGTC
>Location:NODE_289404_length_16761_cov_29.864925	Coordinate:7310	Reads:1	Hits:1	Allocated_reads:1	Strand:-
TATCTACAACTATCTAAGAGTGCACAGT
>Location:NODE_289404_length_16761_cov_29.864925	Coordinate:7314	Reads:1	Hits:1	Allocated_reads:1	Strand:+
TGCACTCTTAGATAGTTGTAGATATTC
>Location:NODE_289404_length_16761_cov_29.864925	Coordinate:7316	Reads:1	Hits:1	Allocated_reads:1	Strand:-
TGTGGAATATCTACAACTATCTAAGAGTG
>Location:NODE_289404_length_16761_cov_29.864925	Coordinate:7317	Reads:2	Hits:1	Allocated_reads:2	Strand:-
TGATTGTGGAATATCTACAACTATCTAAGAGT
>Location:NODE_289404_length_16761_cov_29.864925	Coordinate:7317	Reads:7	Hits:1	Allocated_reads:7	Strand:-
TTGTGGAATATCTACAACTATCTAAGAGT
>Location:NODE_289404_length_16761_cov_29.864925	Coordinate:7324	Reads:6	Hits:1	Allocated_reads:6	Strand:-
TACAGCTGATTGTGGAATATCTACAACTATC
>Location:NODE_289404_length_16761_cov_29.864925	Coordinate:7324	Reads:1	Hits:1	Allocated_reads:1	Strand:-
TACTTACAGCTGATTGTGGAATATCTACAACTATC
>Location:NODE_289404_length_16761_cov_29.864925	Coordinate:7324	Reads:1	Hits:1	Allocated_reads:1	Strand:-
TTACAGCTGATTGTGGAATATCTACAACTATC
>Location:NODE_289404_length_16761_cov_29.864925	Coordinate:7326	Reads:1	Hits:1	Allocated_reads:1	Strand:+
TAGTTGTAGATATTCCACAATCAGCTG
>Location:NODE_289404_length_16761_cov_29.864925	Coordinate:7327	Reads:2	Hits:1	Allocated_reads:2	Strand:-
TACAGCTGATTGTGGAATATCTACAACT
>Location:NODE_289404_length_16761_cov_29.864925	Coordinate:7328	Reads:4	Hits:1	Allocated_reads:4	Strand:+
GTTGTAGATATTCCACAATCAGCTG
>Location:NODE_289404_length_16761_cov_29.864925	Coordinate:7328	Reads:1	Hits:1	Allocated_reads:1	Strand:-
TACTTACAGCTGATTGTGGAATATCTACAAC
>Location:NODE_289404_length_16761_cov_29.864925	Coordinate:7330	Reads:1	Hits:1	Allocated_reads:1	Strand:-
TACTACTTACAGCTGATTGTGGAATATCTACA
>Location:NODE_289404_length_16761_cov_29.864925	Coordinate:7330	Reads:1	Hits:1	Allocated_reads:1	Strand:+
TGTAGATATTCCACAATCAGCTGTAAG
>Location:NODE_289404_length_16761_cov_29.864925	Coordinate:7331	Reads:1	Hits:1	Allocated_reads:1	Strand:-
TACTACTTACAGCTGATTGTGGAATATCTAC
>Location:NODE_289404_length_16761_cov_29.864925	Coordinate:7331	Reads:1	Hits:1	Allocated_reads:1	Strand:-
TACTTACAGCTGATTGTGGAATATCTAC
>Location:NODE_289404_length_16761_cov_29.864925	Coordinate:7333	Reads:1	Hits:1	Allocated_reads:1	Strand:-
TAATACTACTTACAGCTGATTGTGGAATATCT
>Location:NODE_289404_length_16761_cov_29.864925	Coordinate:7334	Reads:2	Hits:1	Allocated_reads:2	Strand:-
TACTACTTACAGCTGATTGTGGAATATC
>Location:NODE_289404_length_16761_cov_29.864925	Coordinate:7336	Reads:1	Hits:1	Allocated_reads:1	Strand:+
TATTCCACAATCAGCTGTAAGTAGTATTATTG
>Location:NODE_289404_length_16761_cov_29.864925	Coordinate:7339	Reads:1	Hits:1	Allocated_reads:1	Strand:+
TCCACAATCAGCTGTAAGTAGTATTATT
>Location:NODE_289404_length_16761_cov_29.864925	Coordinate:7340	Reads:1	Hits:1	Allocated_reads:1	Strand:-
ATAATACTACTTACAGCTGATTGTGG
>Location:NODE_289404_length_16761_cov_29.864925	Coordinate:7340	Reads:15	Hits:1	Allocated_reads:15	Strand:-
TAATACTACTTACAGCTGATTGTGG
>Location:NODE_289404_length_16761_cov_29.864925	Coordinate:7341	Reads:1	Hits:1	Allocated_reads:1	Strand:-
TAATACTACTTACAGCTGATTGTG
>Location:NODE_289404_length_16761_cov_29.864925	Coordinate:7345	Reads:1	Hits:1	Allocated_reads:1	Strand:-
TTACAATAATACTACTTACAGCTCAT
>Location:NODE_289404_length_16761_cov_29.864925	Coordinate:7352	Reads:1	Hits:1	Allocated_reads:1	Strand:+
GTAAGTAGTATTATTGTAATGTGGA
>Location:NODE_289404_length_16761_cov_29.864925	Coordinate:7352	Reads:1	Hits:1	Allocated_reads:1	Strand:+
GTAAGTAGTATTATTGTAATGTGGAAA
>Location:NODE_289404_length_16761_cov_29.864925	Coordinate:7352	Reads:1	Hits:1	Allocated_reads:1	Strand:+
GTAAGTAGTATTATTGTAATGTGGAAGC
>Location:NODE_289404_length_16761_cov_29.864925	Coordinate:7367	Reads:1	Hits:1	Allocated_reads:1	Strand:-
CTTTAGTTCCTAAAATGCTTCCACATTAC
>Location:NODE_289404_length_16761_cov_29.864925	Coordinate:7389	Reads:1	Hits:1	Allocated_reads:1	Strand:+
ACTAAAGCGTTTCAGCTATGAAGTGGTA
>Location:NODE_289404_length_16761_cov_29.864925	Coordinate:7389	Reads:1	Hits:1	Allocated_reads:1	Strand:-
TTACCACTTCATAGCTGAAACGCTTTAGT
>Location:NODE_289404_length_16761_cov_29.864925	Coordinate:7390	Reads:1	Hits:1	Allocated_reads:1	Strand:-
TTACCACTTCATAGCTGAAACGCTTTAG
>Location:NODE_289404_length_16761_cov_29.864925	Coordinate:7398	Reads:2	Hits:1	Allocated_reads:2	Strand:-
TTATATGGTTTACCACTTCATAGCTGAAA
>Location:NODE_289404_length_16761_cov_29.864925	Coordinate:7409	Reads:1	Hits:1	Allocated_reads:1	Strand:-
TTCTATAGATTTATATGGTTTACCACTT
>Location:NODE_289404_length_16761_cov_29.864925	Coordinate:7422	Reads:1	Hits:1	Allocated_reads:1	Strand:-
AACTCGGTGAACCTTTTCTATAGATTTATA
>Location:NODE_289404_length_16761_cov_29.864925	Coordinate:7422	Reads:1	Hits:1	Allocated_reads:1	Strand:-
ACTCGGTGAACCTTTTCTATAGATTTATA
>Location:NODE_289404_length_16761_cov_29.864925	Coordinate:7424	Reads:2	Hits:1	Allocated_reads:2	Strand:-
AACTCGGTGAACCTTTTCTATAGATTTA
>Location:NODE_289404_length_16761_cov_29.864925	Coordinate:7424	Reads:1	Hits:1	Allocated_reads:1	Strand:-
GAACTCGGTGAACCTTTTCTATAGATTTA
>Location:NODE_289404_length_16761_cov_29.864925	Coordinate:7426	Reads:1	Hits:1	Allocated_reads:1	Strand:-
CAGAACTCGGTGAACCTTTTCTATAGATT
>Location:NODE_289404_length_16761_cov_29.864925	Coordinate:7426	Reads:7	Hits:1	Allocated_reads:7	Strand:-
GAACTCGGTGAACCTTTTCTATAGATT
>Location:NODE_289404_length_16761_cov_29.864925	Coordinate:7426	Reads:27	Hits:1	Allocated_reads:27	Strand:-
TCAGAACTCGGTGAACCTTTTCTATAGATT
>Location:NODE_289404_length_16761_cov_29.864925	Coordinate:7426	Reads:1	Hits:1	Allocated_reads:1	Strand:-
TGCTTCAGAACTCGGTGAACCTTTTCTATAGATT
>Location:NODE_289404_length_16761_cov_29.864925	Coordinate:7426	Reads:7	Hits:1	Allocated_reads:7	Strand:-
TTCAGAACTCGGTGAACCTTTTCTATAGATT
>Location:NODE_289404_length_16761_cov_29.864925	Coordinate:7427	Reads:1	Hits:1	Allocated_reads:1	Strand:-
AACTCGGTGAACCTTTTCTATAGAT
>Location:NODE_289404_length_16761_cov_29.864925	Coordinate:7427	Reads:1	Hits:1	Allocated_reads:1	Strand:-
AGAACTCGGTGAACCTTTTCTATAGAT
>Location:NODE_289404_length_16761_cov_29.864925	Coordinate:7427	Reads:1	Hits:1	Allocated_reads:1	Strand:+
ATCTATAGAAAAGGTTCACCGAGTTC
>Location:NODE_289404_length_16761_cov_29.864925	Coordinate:7427	Reads:1	Hits:1	Allocated_reads:1	Strand:+
ATCTATAGAAAAGGTTCACCGAGTTCT
>Location:NODE_289404_length_16761_cov_29.864925	Coordinate:7427	Reads:1	Hits:1	Allocated_reads:1	Strand:+
ATCTATAGAAAAGGTTCACCGAGTTCTGA
>Location:NODE_289404_length_16761_cov_29.864925	Coordinate:7427	Reads:1	Hits:1	Allocated_reads:1	Strand:+
ATCTATAGAAAAGGTTCACCGAGTTCTGAAGC
>Location:NODE_289404_length_16761_cov_29.864925	Coordinate:7427	Reads:1	Hits:1	Allocated_reads:1	Strand:-
GCTTCAGAACTCGGTGAACCTTTTCTATAGAT
>Location:NODE_289404_length_16761_cov_29.864925	Coordinate:7427	Reads:8	Hits:1	Allocated_reads:8	Strand:-
TCAGAACTCGGTGAACCTTTTCTATAGAT
>Location:NODE_289404_length_16761_cov_29.864925	Coordinate:7427	Reads:3	Hits:1	Allocated_reads:3	Strand:-
TTCAGAACTCGGTGAACCTTTTCTATAGAT
>Location:NODE_289404_length_16761_cov_29.864925	Coordinate:7430	Reads:1	Hits:1	Allocated_reads:1	Strand:-
TGCTTCAGAACTCGGTGAACCTTTTCTATA
>Location:NODE_289404_length_16761_cov_29.864925	Coordinate:7431	Reads:1	Hits:1	Allocated_reads:1	Strand:-
TATGCTTCAGAACTCGGTGAACCTTTTCTAT
>Location:NODE_289404_length_16761_cov_29.864925	Coordinate:7434	Reads:1	Hits:1	Allocated_reads:1	Strand:-
TGCTTCAGAACTCGGTGAACCTTTTC
>Location:NODE_289404_length_16761_cov_29.864925	Coordinate:7437	Reads:1	Hits:1	Allocated_reads:1	Strand:-
TGCAGTATATGCTTCAGAACTCGGTGAACCTT
>Location:NODE_289404_length_16761_cov_29.864925	Coordinate:7438	Reads:1	Hits:1	Allocated_reads:1	Strand:-
GTATATGCTTCAGAACTCGGTGAACCT
>Location:NODE_289404_length_16761_cov_29.864925	Coordinate:7438	Reads:1	Hits:1	Allocated_reads:1	Strand:-
TATGCTTCAGAACTCGGTGAACCT
>Location:NODE_289404_length_16761_cov_29.864925	Coordinate:7438	Reads:6	Hits:1	Allocated_reads:6	Strand:-
TGCAGTATATGCTTCAGAACTCGGTGAACCT
>Location:NODE_289404_length_16761_cov_29.864925	Coordinate:7439	Reads:1	Hits:1	Allocated_reads:1	Strand:-
ATGCAGTATATGCTTCAGAACTCGGTGAACC
>Location:NODE_289404_length_16761_cov_29.864925	Coordinate:7439	Reads:1	Hits:1	Allocated_reads:1	Strand:-
GCAGTATATGCTTCAGAACTCGGTGAACC
>Location:NODE_289404_length_16761_cov_29.864925	Coordinate:7439	Reads:1	Hits:1	Allocated_reads:1	Strand:+
GGTTCACCGAGTTCTGAAGCATATACT
>Location:NODE_289404_length_16761_cov_29.864925	Coordinate:7439	Reads:1	Hits:1	Allocated_reads:1	Strand:-
TATGCAGTATATGCTTCAGAACTCGGTGAACC
>Location:NODE_289404_length_16761_cov_29.864925	Coordinate:7439	Reads:2	Hits:1	Allocated_reads:2	Strand:-
TGCAGTATATGCTTCAGAACTCGGTGAACC
>Location:NODE_289404_length_16761_cov_29.864925	Coordinate:7440	Reads:1	Hits:1	Allocated_reads:1	Strand:-
TATGCAGTATATGCTTCAGAACTCGGTGAAC
>Location:NODE_289404_length_16761_cov_29.864925	Coordinate:7440	Reads:1	Hits:1	Allocated_reads:1	Strand:-
TGCAGTATATGCTTCAGAACTCGGTGAAC
>Location:NODE_289404_length_16761_cov_29.864925	Coordinate:7441	Reads:2	Hits:1	Allocated_reads:2	Strand:-
TATGCAGTATATGCTTCAGAACTCGGTGAA
>Location:NODE_289404_length_16761_cov_29.864925	Coordinate:7441	Reads:1	Hits:1	Allocated_reads:1	Strand:+
TTCACCGAGTTCTGAAGCATATACTGC
>Location:NODE_289404_length_16761_cov_29.864925	Coordinate:7442	Reads:1	Hits:1	Allocated_reads:1	Strand:-
TATGCAGTATATGCTTCAGAACTCGGTGA
>Location:NODE_289404_length_16761_cov_29.864925	Coordinate:7442	Reads:3	Hits:1	Allocated_reads:3	Strand:+
TCACCGAGTTCTGAAGCATATACT
>Location:NODE_289404_length_16761_cov_29.864925	Coordinate:7442	Reads:1	Hits:1	Allocated_reads:1	Strand:+
TCACCGAGTTCTGAAGCATATACTGC
>Location:NODE_289404_length_16761_cov_29.864925	Coordinate:7442	Reads:1	Hits:1	Allocated_reads:1	Strand:+
TCACCGAGTTCTGAAGCATATACTGT
>Location:NODE_289404_length_16761_cov_29.864925	Coordinate:7442	Reads:1	Hits:1	Allocated_reads:1	Strand:+
TCACCGAGTTCTGAAGCATATACTGCA
>Location:NODE_289404_length_16761_cov_29.864925	Coordinate:7442	Reads:1	Hits:1	Allocated_reads:1	Strand:+
TCACCGAGTTCTGAAGCATATACTGCATAA
>Location:NODE_289404_length_16761_cov_29.864925	Coordinate:7442	Reads:1	Hits:1	Allocated_reads:1	Strand:-
TTATGCAGTATATGCTTCAGAACTCGGTGT
>Location:NODE_289404_length_16761_cov_29.864925	Coordinate:7443	Reads:3	Hits:1	Allocated_reads:3	Strand:+
CACCGAGTTCTGAAGCATATACTGCA
>Location:NODE_289404_length_16761_cov_29.864925	Coordinate:7443	Reads:1	Hits:1	Allocated_reads:1	Strand:+
CACCGAGTTCTGAAGCATATACTGCATA
>Location:NODE_289404_length_16761_cov_29.864925	Coordinate:7443	Reads:1	Hits:1	Allocated_reads:1	Strand:+
CACCGAGTTCTGAAGCATATACTGCATAA
>Location:NODE_289404_length_16761_cov_29.864925	Coordinate:7443	Reads:1	Hits:1	Allocated_reads:1	Strand:+
CACCGAGTTCTGAAGCATATACTGCATAAA
>Location:NODE_289404_length_16761_cov_29.864925	Coordinate:7444	Reads:7	Hits:1	Allocated_reads:7	Strand:-
TATGCAGTATATGCTTCAGAACTCGGT
>Location:NODE_289404_length_16761_cov_29.864925	Coordinate:7444	Reads:1	Hits:1	Allocated_reads:1	Strand:-
TTTATGCAGTATATGCTTCAGAACTCGGT
>Location:NODE_289404_length_16761_cov_29.864925	Coordinate:7446	Reads:5	Hits:1	Allocated_reads:5	Strand:+
CGAGTTCTGAAGCATATACTGCAT
>Location:NODE_289404_length_16761_cov_29.864925	Coordinate:7446	Reads:2	Hits:1	Allocated_reads:2	Strand:+
CGAGTTCTGAAGCATATACTGCATAA
>Location:NODE_289404_length_16761_cov_29.864925	Coordinate:7448	Reads:1	Hits:1	Allocated_reads:1	Strand:-
CAACGTTTATGCAGTATATGCTTCAGAACT
>Location:NODE_289404_length_16761_cov_29.864925	Coordinate:7457	Reads:1	Hits:1	Allocated_reads:1	Strand:-
TGGCAACGTTTATGCAGTATATGC
>Location:NODE_289404_length_16761_cov_29.864925	Coordinate:7459	Reads:1	Hits:1	Allocated_reads:1	Strand:+
ATATACTGCATAAACGTTGCCATCGAA
>Location:NODE_289404_length_16761_cov_29.864925	Coordinate:7463	Reads:2	Hits:1	Allocated_reads:2	Strand:+
ACTGCATAAACGTTGCCATCGCTC
>Location:NODE_289404_length_16761_cov_29.864925	Coordinate:7463	Reads:1	Hits:1	Allocated_reads:1	Strand:+
ACTGCATAAACGTTGCCATCGCTCT
>Location:NODE_289404_length_16761_cov_29.864925	Coordinate:7463	Reads:5	Hits:1	Allocated_reads:5	Strand:-
TCAGAAGAGCGATGGCAACGTTTATGCAGT
>Location:NODE_289404_length_16761_cov_29.864925	Coordinate:7466	Reads:1	Hits:1	Allocated_reads:1	Strand:-
TCAGAAGAGCGATGGCAACGTTTATGC
>Location:NODE_289404_length_16761_cov_29.864925	Coordinate:7466	Reads:2	Hits:1	Allocated_reads:2	Strand:-
TCAGAAGAGCGATGGCAACGTTTATGT
>Location:NODE_289404_length_16761_cov_29.864925	Coordinate:7467	Reads:1	Hits:1	Allocated_reads:1	Strand:+
CATAAACGTTGCCATCGCTCTTCTG
>Location:NODE_289404_length_16761_cov_29.864925	Coordinate:7468	Reads:1	Hits:1	Allocated_reads:1	Strand:+
ATAAACGTTGCCATCGCTCTTCTGA
>Location:NODE_289404_length_16761_cov_29.864925	Coordinate:7469	Reads:1	Hits:1	Allocated_reads:1	Strand:-
CGGATCAGAAGAGCGATGGCAACGTTTA
>Location:NODE_289404_length_16761_cov_29.864925	Coordinate:7469	Reads:2	Hits:1	Allocated_reads:2	Strand:-
TCAGAAGAGCGATGGCAACGTTTA
>Location:NODE_289404_length_16761_cov_29.864925	Coordinate:7469	Reads:1	Hits:1	Allocated_reads:1	Strand:-
TGACCGGATCAGAAGAGCGATGGCAACGTTTA
>Location:NODE_289404_length_16761_cov_29.864925	Coordinate:7469	Reads:1	Hits:1	Allocated_reads:1	Strand:-
TGACCGGATCAGAAGAGCGATGGCAACGTTTT
>Location:NODE_289404_length_16761_cov_29.864925	Coordinate:7471	Reads:1	Hits:1	Allocated_reads:1	Strand:-
CCGGATCAGAAGAGCGATGGCAACGTT
>Location:NODE_289404_length_16761_cov_29.864925	Coordinate:7471	Reads:4	Hits:1	Allocated_reads:4	Strand:-
GACCGGATCAGAAGAGCGATGGCAACGTT
>Location:NODE_289404_length_16761_cov_29.864925	Coordinate:7471	Reads:2	Hits:1	Allocated_reads:2	Strand:-
GTGACCGGATCAGAAGAGCGATGGCAACGTT
>Location:NODE_289404_length_16761_cov_29.864925	Coordinate:7471	Reads:24	Hits:1	Allocated_reads:24	Strand:-
TGACCGGATCAGAAGAGCGATGGCAACGTT
>Location:NODE_289404_length_16761_cov_29.864925	Coordinate:7472	Reads:1	Hits:1	Allocated_reads:1	Strand:-
AGTGACCGGATCAGAAGAGCGATGGCAACGT
>Location:NODE_289404_length_16761_cov_29.864925	Coordinate:7472	Reads:1	Hits:1	Allocated_reads:1	Strand:-
GACCGGATCAGAAGAGCGATGGCAACGT
>Location:NODE_289404_length_16761_cov_29.864925	Coordinate:7472	Reads:1	Hits:1	Allocated_reads:1	Strand:-
TGACCGGATCAGAAGAGCGATGGCAACGT
>Location:NODE_289404_length_16761_cov_29.864925	Coordinate:7473	Reads:4	Hits:1	Allocated_reads:4	Strand:-
TGACCGGATCAGAAGAGCGATGGCAACG
>Location:NODE_289404_length_16761_cov_29.864925	Coordinate:7474	Reads:1	Hits:1	Allocated_reads:1	Strand:-
AGTGACCGGATCAGAAGAGCGATGGCAAC
>Location:NODE_289404_length_16761_cov_29.864925	Coordinate:7477	Reads:2	Hits:1	Allocated_reads:2	Strand:-
GTGACCGGATCAGAAGAGCGATGGC
>Location:NODE_289404_length_16761_cov_29.864925	Coordinate:7477	Reads:1	Hits:1	Allocated_reads:1	Strand:-
TGCAGTGACCGGATCAGAAGAGCGATGGC
>Location:NODE_289404_length_16761_cov_29.864925	Coordinate:7478	Reads:1	Hits:1	Allocated_reads:1	Strand:-
CAGTGACCGGATCAGAAGAGCGATGG
>Location:NODE_289404_length_16761_cov_29.864925	Coordinate:7478	Reads:1	Hits:1	Allocated_reads:1	Strand:-
TCTGCAGTGACCGGATCAGAAGAGCGATGG
>Location:NODE_289404_length_16761_cov_29.864925	Coordinate:7478	Reads:1	Hits:1	Allocated_reads:1	Strand:-
TGCAGTGACCGGATCAGAAGAGCGATGG
>Location:NODE_289404_length_16761_cov_29.864925	Coordinate:7479	Reads:1	Hits:1	Allocated_reads:1	Strand:-
TGCAGTGACCGGATCAGAAGAGCGATT
>Location:NODE_289404_length_16761_cov_29.864925	Coordinate:7491	Reads:3	Hits:1	Allocated_reads:3	Strand:+
GATCCGGTCACTGCAGAGCTCTGAAC
>Location:NODE_289404_length_16761_cov_29.864925	Coordinate:7491	Reads:1	Hits:1	Allocated_reads:1	Strand:-
TCAGAGCTCTGCAGTGACCGGATC
>Location:NODE_289404_length_16761_cov_29.864925	Coordinate:7496	Reads:1	Hits:1	Allocated_reads:1	Strand:-
ATACCAGCGGTTCAGAGCTCTGCAGTGACC
>Location:NODE_289404_length_16761_cov_29.864925	Coordinate:7496	Reads:1	Hits:1	Allocated_reads:1	Strand:-
TAATACCAGCGGTTCAGAGCTCTGCAGTGACC
>Location:NODE_289404_length_16761_cov_29.864925	Coordinate:7496	Reads:3	Hits:1	Allocated_reads:3	Strand:-
TACCAGCGGTTCAGAGCTCTGCAGTGACC
>Location:NODE_289404_length_16761_cov_29.864925	Coordinate:7500	Reads:4	Hits:1	Allocated_reads:4	Strand:-
TAATACCAGCGGTTCAGAGCTCTGCAGT
>Location:NODE_289404_length_16761_cov_29.864925	Coordinate:7502	Reads:1	Hits:1	Allocated_reads:1	Strand:-
TAATACCAGCGGTTCAGAGCTCTGCA
>Location:NODE_289404_length_16761_cov_29.864925	Coordinate:7503	Reads:1	Hits:1	Allocated_reads:1	Strand:-
AATACCAGCGGTTCAGAGCTCTGC
>Location:NODE_289404_length_16761_cov_29.864925	Coordinate:7503	Reads:1	Hits:1	Allocated_reads:1	Strand:-
GGTTAATACCAGCGGTTCAGAGCTCTGC
>Location:NODE_289404_length_16761_cov_29.864925	Coordinate:7503	Reads:7	Hits:1	Allocated_reads:7	Strand:-
TAATACCAGCGGTTCAGAGCTCTGC
>Location:NODE_289404_length_16761_cov_29.864925	Coordinate:7503	Reads:2	Hits:1	Allocated_reads:2	Strand:-
TGCTAAGGTTAATACCAGCGGTTCAGAGCTCTGC
>Location:NODE_289404_length_16761_cov_29.864925	Coordinate:7503	Reads:1	Hits:1	Allocated_reads:1	Strand:-
TTAATACCAGCGGTTCAGAGCTCTGC
>Location:NODE_289404_length_16761_cov_29.864925	Coordinate:7505	Reads:1	Hits:1	Allocated_reads:1	Strand:-
TAAGGTTAATACCAGCGGTTCAGAGCTCT
>Location:NODE_289404_length_16761_cov_29.864925	Coordinate:7505	Reads:1	Hits:1	Allocated_reads:1	Strand:-
TATGCTAAGGTTAATACCAGCGGTTCAGAGCTCT
>Location:NODE_289404_length_16761_cov_29.864925	Coordinate:7506	Reads:1	Hits:1	Allocated_reads:1	Strand:-
TAAGGTTAATACCAGCGGTTCAGAGCTC
>Location:NODE_289404_length_16761_cov_29.864925	Coordinate:7506	Reads:4	Hits:1	Allocated_reads:4	Strand:-
TGCTAAGGTTAATACCAGCGGTTCAGAGCTC
>Location:NODE_289404_length_16761_cov_29.864925	Coordinate:7507	Reads:1	Hits:1	Allocated_reads:1	Strand:-
TATGCTAAGGTTAATACCAGCGGTTCAGAGCT
>Location:NODE_289404_length_16761_cov_29.864925	Coordinate:7508	Reads:1	Hits:1	Allocated_reads:1	Strand:-
ATGCTAAGGTTAATACCAGCGGTTCAGAGC
>Location:NODE_289404_length_16761_cov_29.864925	Coordinate:7508	Reads:4	Hits:1	Allocated_reads:4	Strand:-
TAAGGTTAATACCAGCGGTTCAGAGC
>Location:NODE_289404_length_16761_cov_29.864925	Coordinate:7508	Reads:2	Hits:1	Allocated_reads:2	Strand:-
TATGCTAAGGTTAATACCAGCGGTTCAGAGC
>Location:NODE_289404_length_16761_cov_29.864925	Coordinate:7508	Reads:18	Hits:1	Allocated_reads:18	Strand:-
TGCTAAGGTTAATACCAGCGGTTCAGAGC
>Location:NODE_289404_length_16761_cov_29.864925	Coordinate:7527	Reads:2	Hits:1	Allocated_reads:2	Strand:+
AACCTTAGCATAAAAACTGTGCCT
>Location:NODE_289404_length_16761_cov_29.864925	Coordinate:7527	Reads:1	Hits:1	Allocated_reads:1	Strand:+
AACCTTAGCATAAAAACTGTGCCTTCTGGAGCT
>Location:NODE_289404_length_16761_cov_29.864925	Coordinate:7530	Reads:1	Hits:1	Allocated_reads:1	Strand:+
CTTAGCATAAAAACTGTGCCTTCTGGAGCTT
>Location:NODE_289404_length_16761_cov_29.864925	Coordinate:7532	Reads:1	Hits:1	Allocated_reads:1	Strand:+
TAGCATAAAAACTGTGCCTTCTGGAGC
>Location:NODE_289404_length_16761_cov_29.864925	Coordinate:7532	Reads:1	Hits:1	Allocated_reads:1	Strand:+
TAGCATAAAAACTGTGCCTTCTGGAGCT
>Location:NODE_289404_length_16761_cov_29.864925	Coordinate:7533	Reads:1	Hits:1	Allocated_reads:1	Strand:+
AGCATAAAAACTGTGCCTTCTGGA
>Location:NODE_289404_length_16761_cov_29.864925	Coordinate:7533	Reads:1	Hits:1	Allocated_reads:1	Strand:+
AGCATAAAAACTGTGCCTTCTGGAGCT
>Location:NODE_289404_length_16761_cov_29.864925	Coordinate:7534	Reads:1	Hits:1	Allocated_reads:1	Strand:-
GAAGCTCCAGAAGGCACAGTTTTTATGC
>Location:NODE_289404_length_16761_cov_29.864925	Coordinate:7534	Reads:1	Hits:1	Allocated_reads:1	Strand:+
GCATAAAAACTGTGCCTTCTGGAG
>Location:NODE_289404_length_16761_cov_29.864925	Coordinate:7534	Reads:1	Hits:1	Allocated_reads:1	Strand:-
TGAAGCTCCAGAAGGCACAGTTTTTATGC
>Location:NODE_289404_length_16761_cov_29.864925	Coordinate:7541	Reads:1	Hits:1	Allocated_reads:1	Strand:-
TGTCATGAAGCTCCAGAAGGCACAGTT
>Location:NODE_289404_length_16761_cov_29.864925	Coordinate:7542	Reads:2	Hits:1	Allocated_reads:2	Strand:-
ACCATGTCATGAAGCTCCAGAAGGCACAGT
>Location:NODE_289404_length_16761_cov_29.864925	Coordinate:7542	Reads:1	Hits:1	Allocated_reads:1	Strand:-
CATGTCATGAAGCTCCAGAAGGCACAGT
>Location:NODE_289404_length_16761_cov_29.864925	Coordinate:7542	Reads:1	Hits:1	Allocated_reads:1	Strand:-
CCATGTCATGAAGCTCCAGAAGGCACAGT
>Location:NODE_289404_length_16761_cov_29.864925	Coordinate:7544	Reads:1	Hits:1	Allocated_reads:1	Strand:-
AAACCATGTCATGAAGCTCCAGAAGGCACA
>Location:NODE_289404_length_16761_cov_29.864925	Coordinate:7544	Reads:8	Hits:1	Allocated_reads:8	Strand:-
AACCATGTCATGAAGCTCCAGAAGGCACA
>Location:NODE_289404_length_16761_cov_29.864925	Coordinate:7544	Reads:1	Hits:1	Allocated_reads:1	Strand:-
GAAAACCATGTCATGAAGCTCCAGAAGGCACA
>Location:NODE_289404_length_16761_cov_29.864925	Coordinate:7544	Reads:1	Hits:1	Allocated_reads:1	Strand:-
TGTCATGAAGCTCCAGAAGGCACA
>Location:NODE_289404_length_16761_cov_29.864925	Coordinate:7546	Reads:5	Hits:1	Allocated_reads:5	Strand:-
AAACCATGTCATGAAGCTCCAGAAGGCA
>Location:NODE_289404_length_16761_cov_29.864925	Coordinate:7546	Reads:10	Hits:1	Allocated_reads:10	Strand:-
AACCATGTCATGAAGCTCCAGAAGGCA
>Location:NODE_289404_length_16761_cov_29.864925	Coordinate:7546	Reads:3	Hits:1	Allocated_reads:3	Strand:-
GAAAACCATGTCATGAAGCTCCAGAAGGCA
>Location:NODE_289404_length_16761_cov_29.864925	Coordinate:7546	Reads:3	Hits:1	Allocated_reads:3	Strand:-
TGGAAAACCATGTCATGAAGCTCCAGAAGGCA
>Location:NODE_289404_length_16761_cov_29.864925	Coordinate:7547	Reads:1	Hits:1	Allocated_reads:1	Strand:-
AAACCATGTCATGAAGCTCCAGAAGGC
>Location:NODE_289404_length_16761_cov_29.864925	Coordinate:7547	Reads:3	Hits:1	Allocated_reads:3	Strand:-
AACCATGTCATGAAGCTCCAGAAGGC
>Location:NODE_289404_length_16761_cov_29.864925	Coordinate:7547	Reads:1	Hits:1	Allocated_reads:1	Strand:-
GAAAACCATGTCATGAAGCTCCAGAAGGC
>Location:NODE_289404_length_16761_cov_29.864925	Coordinate:7548	Reads:1	Hits:1	Allocated_reads:1	Strand:-
GAAAACCATGTCATGAAGCTCCAGAAGG
>Location:NODE_289404_length_16761_cov_29.864925	Coordinate:7550	Reads:1	Hits:1	Allocated_reads:1	Strand:-
GAAAACCATGTCATGAAGCTCCAGAA
>Location:NODE_289404_length_16761_cov_29.864925	Coordinate:7550	Reads:1	Hits:1	Allocated_reads:1	Strand:-
TGGAAAACCATGTCATGAAGCTCCAGAA
>Location:NODE_289404_length_16761_cov_29.864925	Coordinate:7558	Reads:1	Hits:1	Allocated_reads:1	Strand:+
CTTCATGACATGGTTTTCCATGGCT
>Location:NODE_289404_length_16761_cov_29.864925	Coordinate:7563	Reads:1	Hits:1	Allocated_reads:1	Strand:+
TGACATGGTTTTCCATGGCTGTGCTGC
>Location:NODE_289404_length_16761_cov_29.864925	Coordinate:7564	Reads:1	Hits:1	Allocated_reads:1	Strand:+
GACATGGTTTTCCATGGCTGTGCTGCTCC
>Location:NODE_289404_length_16761_cov_29.864925	Coordinate:7566	Reads:1	Hits:1	Allocated_reads:1	Strand:+
CATGGTTTTCCATGGCTGTGCTGCTCC
>Location:NODE_289404_length_16761_cov_29.864925	Coordinate:7568	Reads:2	Hits:1	Allocated_reads:2	Strand:+
TGGTTTTCCATGGCTGTGCTGCTC
>Location:NODE_289404_length_16761_cov_29.864925	Coordinate:7574	Reads:1	Hits:1	Allocated_reads:1	Strand:-
TTACACTTACAGGAGCAGCACAGCCATGGA
>Location:NODE_289404_length_16761_cov_29.864925	Coordinate:7576	Reads:1	Hits:1	Allocated_reads:1	Strand:-
AATTACACTTACAGGAGCAGCACAGCCATG
>Location:NODE_289404_length_16761_cov_29.864925	Coordinate:7576	Reads:1	Hits:1	Allocated_reads:1	Strand:-
TTACACTTACAGGAGCAGCACAGCCATG
>Location:NODE_289404_length_16761_cov_29.864925	Coordinate:7578	Reads:1	Hits:1	Allocated_reads:1	Strand:-
TACACTTACAGGAGCAGCACAGCCA
>Location:NODE_289404_length_16761_cov_29.864925	Coordinate:7578	Reads:1	Hits:1	Allocated_reads:1	Strand:+
TGGCTGTGCTGCTCCTGTAAGTGTA
>Location:NODE_289404_length_16761_cov_29.864925	Coordinate:7578	Reads:1	Hits:1	Allocated_reads:1	Strand:-
TTACACTTACAGGAGCAGCACAGCCA
>Location:NODE_289404_length_16761_cov_29.864925	Coordinate:7579	Reads:1	Hits:1	Allocated_reads:1	Strand:-
AAATTACACTTACAGGAGCAGCACAGCC
>Location:NODE_289404_length_16761_cov_29.864925	Coordinate:7579	Reads:1	Hits:1	Allocated_reads:1	Strand:-
AATTACACTTACAGGAGCAACACAGCC
>Location:NODE_289404_length_16761_cov_29.864925	Coordinate:7579	Reads:5	Hits:1	Allocated_reads:5	Strand:-
AATTACACTTACAGGAGCAGCACAGCC
>Location:NODE_289404_length_16761_cov_29.864925	Coordinate:7579	Reads:4	Hits:1	Allocated_reads:4	Strand:-
TTACACTTACAGGAGCAGCACAGCC
>Location:NODE_289404_length_16761_cov_29.864925	Coordinate:7592	Reads:1	Hits:1	Allocated_reads:1	Strand:-
TGGGCCAACAACAAATTACACTTACAG
>Location:NODE_289404_length_16761_cov_29.864925	Coordinate:7593	Reads:2	Hits:1	Allocated_reads:2	Strand:-
TACTGGGCCAACAACAAATTACACTTACA
>Location:NODE_289404_length_16761_cov_29.864925	Coordinate:7594	Reads:2	Hits:1	Allocated_reads:2	Strand:+
GTAAGTGTAATTTGTTGTTGGCCC
>Location:NODE_289404_length_16761_cov_29.864925	Coordinate:7596	Reads:1	Hits:1	Allocated_reads:1	Strand:-
TACTGGGCCAACAACAAATTACACTT
>Location:NODE_289404_length_16761_cov_29.864925	Coordinate:7606	Reads:1	Hits:1	Allocated_reads:1	Strand:-
ATGGACAAAACTACTGGGCCAACAACA
>Location:NODE_289404_length_16761_cov_29.864925	Coordinate:7609	Reads:2	Hits:1	Allocated_reads:2	Strand:-
GATGACATGGACAAAACTACTGGGCCAACA
>Location:NODE_289404_length_16761_cov_29.864925	Coordinate:7609	Reads:10	Hits:1	Allocated_reads:10	Strand:-
TAGATGACATGGACAAAACTACTGGGCCAACA
>Location:NODE_289404_length_16761_cov_29.864925	Coordinate:7610	Reads:1	Hits:1	Allocated_reads:1	Strand:-
TAGATGACATGGACAAAACTACTGGGCCAAC
>Location:NODE_289404_length_16761_cov_29.864925	Coordinate:7611	Reads:1	Hits:1	Allocated_reads:1	Strand:-
AAATAGATGACATGGACAAAACTACTGGGCCAA
>Location:NODE_289404_length_16761_cov_29.864925	Coordinate:7611	Reads:1	Hits:1	Allocated_reads:1	Strand:-
GATGACATGGACAAAACTACTGGGCCAA
>Location:NODE_289404_length_16761_cov_29.864925	Coordinate:7611	Reads:2	Hits:1	Allocated_reads:2	Strand:-
TAGATGACATGGACAAAACTACTGGGCCAT
>Location:NODE_289404_length_16761_cov_29.864925	Coordinate:7611	Reads:31	Hits:1	Allocated_reads:31	Strand:-
TAGATGACATGGACAAAACTACTGGGCCAA
>Location:NODE_289404_length_16761_cov_29.864925	Coordinate:7612	Reads:1	Hits:1	Allocated_reads:1	Strand:-
AAATAGATGACATGGACAAAACTACTGGGCCA
>Location:NODE_289404_length_16761_cov_29.864925	Coordinate:7612	Reads:1	Hits:1	Allocated_reads:1	Strand:-
AATAGATGACATGGACAAAACTACTGGGCCA
>Location:NODE_289404_length_16761_cov_29.864925	Coordinate:7612	Reads:3	Hits:1	Allocated_reads:3	Strand:-
AGATGACATGGACAAAACTACTGGGCCA
>Location:NODE_289404_length_16761_cov_29.864925	Coordinate:7612	Reads:1	Hits:1	Allocated_reads:1	Strand:-
ATAGATGACATGGACAAAACTACTGGGCCA
>Location:NODE_289404_length_16761_cov_29.864925	Coordinate:7612	Reads:4	Hits:1	Allocated_reads:4	Strand:-
GATGACATGGACAAAACTACTGGGCCA
>Location:NODE_289404_length_16761_cov_29.864925	Coordinate:7612	Reads:1	Hits:1	Allocated_reads:1	Strand:-
TAGATGACATGGACAAAACTACTGGGCCT
>Location:NODE_289404_length_16761_cov_29.864925	Coordinate:7612	Reads:1	Hits:1	Allocated_reads:1	Strand:-
TAGATGACATGGACAAAACTACTGGTCCA
>Location:NODE_289404_length_16761_cov_29.864925	Coordinate:7612	Reads:2	Hits:1	Allocated_reads:2	Strand:-
TAGATGACATGGACAAAACTACTGGGCCG
>Location:NODE_289404_length_16761_cov_29.864925	Coordinate:7612	Reads:209	Hits:1	Allocated_reads:209	Strand:-
TAGATGACATGGACAAAACTACTGGGCCA
>Location:NODE_289404_length_16761_cov_29.864925	Coordinate:7612	Reads:1	Hits:1	Allocated_reads:1	Strand:-
TGACATGGACAAAACTACTGGGCCT
>Location:NODE_289404_length_16761_cov_29.864925	Coordinate:7612	Reads:7	Hits:1	Allocated_reads:7	Strand:-
TGACATGGACAAAACTACTGGGCCA
>Location:NODE_289404_length_16761_cov_29.864925	Coordinate:7613	Reads:1	Hits:1	Allocated_reads:1	Strand:-
AAATAGATGACATGGACAAAACTACTGGGCC
>Location:NODE_289404_length_16761_cov_29.864925	Coordinate:7613	Reads:1	Hits:1	Allocated_reads:1	Strand:-
GATGACATGGACAAAACTACTGGGCC
>Location:NODE_289404_length_16761_cov_29.864925	Coordinate:7613	Reads:1	Hits:1	Allocated_reads:1	Strand:-
TAGATGACATGGACAAAACTACTGGTTT
>Location:NODE_289404_length_16761_cov_29.864925	Coordinate:7613	Reads:19	Hits:1	Allocated_reads:19	Strand:-
TAGATGACATGGACAAAACTACTGGGCC
>Location:NODE_289404_length_16761_cov_29.864925	Coordinate:7614	Reads:2	Hits:1	Allocated_reads:2	Strand:-
AAATAGATGACATGGACAAAACTACTGGGC
>Location:NODE_289404_length_16761_cov_29.864925	Coordinate:7614	Reads:2	Hits:1	Allocated_reads:2	Strand:-
AATAGATGACATGGACAAAACTACTGGGC
>Location:NODE_289404_length_16761_cov_29.864925	Coordinate:7614	Reads:1	Hits:1	Allocated_reads:1	Strand:-
ATAGATGACATGGACAAAACTACTGGGC
>Location:NODE_289404_length_16761_cov_29.864925	Coordinate:7614	Reads:2	Hits:1	Allocated_reads:2	Strand:-
TAGATGACATGGACAAAACTACTGGGC
>Location:NODE_289404_length_16761_cov_29.864925	Coordinate:7615	Reads:2	Hits:1	Allocated_reads:2	Strand:-
TAGATGACATGGACAAAACTACTGGG
>Location:NODE_289404_length_16761_cov_29.864925	Coordinate:7616	Reads:1	Hits:1	Allocated_reads:1	Strand:-
TAGATGACATGGACAAAACTACTGG
>Location:NODE_289404_length_16761_cov_29.864925	Coordinate:7616	Reads:1	Hits:1	Allocated_reads:1	Strand:-
TGAAAATAGATGACATGGACAAAACTACTGG
>Location:NODE_289404_length_16761_cov_29.864925	Coordinate:7617	Reads:27	Hits:1	Allocated_reads:27	Strand:-
TAGATGACATGGACAAAACTACTG
>Location:NODE_289404_length_16761_cov_29.864925	Coordinate:7620	Reads:1	Hits:1	Allocated_reads:1	Strand:-
TCATGAAAATAGATGACATGGACAAAACTA
>Location:NODE_289404_length_16761_cov_29.864925	Coordinate:7620	Reads:1	Hits:1	Allocated_reads:1	Strand:-
TGAAAATAGATGACATGGACAAAACTA
>Location:NODE_289404_length_16761_cov_29.864925	Coordinate:7621	Reads:4	Hits:1	Allocated_reads:4	Strand:-
TCATGAAAATAGATGACATGGACAAAACT
>Location:NODE_289404_length_16761_cov_29.864925	Coordinate:7622	Reads:1	Hits:1	Allocated_reads:1	Strand:-
TCATGAAAATAGATGACATGGACAAAAC
>Location:NODE_289404_length_16761_cov_29.864925	Coordinate:7628	Reads:1	Hits:1	Allocated_reads:1	Strand:-
TCAGATCATGAAAATAGATGACATGGA
>Location:NODE_289404_length_16761_cov_29.864925	Coordinate:7631	Reads:1	Hits:1	Allocated_reads:1	Strand:+
ATGTCATCTATTTTCATGATCTGAAT
>Location:NODE_289404_length_16761_cov_29.864925	Coordinate:7631	Reads:13	Hits:1	Allocated_reads:13	Strand:+
ATGTCATCTATTTTCATGATCTGAATT
>Location:NODE_289404_length_16761_cov_29.864925	Coordinate:7639	Reads:2	Hits:1	Allocated_reads:2	Strand:+
TATTTTCATGATCTGAATTTATGTGTAC
>Location:NODE_289404_length_16761_cov_29.864925	Coordinate:7641	Reads:1	Hits:1	Allocated_reads:1	Strand:-
TTGTACACATAAATTCAGATCATGAAAA
>Location:NODE_289404_length_16761_cov_29.864925	Coordinate:7645	Reads:1	Hits:1	Allocated_reads:1	Strand:+
CATGATCTGAATTTATGTGTACAACATA
>Location:NODE_289404_length_16761_cov_29.864925	Coordinate:7645	Reads:1	Hits:1	Allocated_reads:1	Strand:-
TGTTGTACACATAAATTCAGATCATG
>Location:NODE_289404_length_16761_cov_29.864925	Coordinate:7646	Reads:2	Hits:1	Allocated_reads:2	Strand:+
ATGATCTGAATTTATGTGTACAACATA
>Location:NODE_289404_length_16761_cov_29.864925	Coordinate:7646	Reads:1	Hits:1	Allocated_reads:1	Strand:+
ATGATCTGAATTTATGTGTACAACATAGGT
>Location:NODE_289404_length_16761_cov_29.864925	Coordinate:7647	Reads:1	Hits:1	Allocated_reads:1	Strand:-
TATGTTGTACACATAAATTCAGATCA
>Location:NODE_289404_length_16761_cov_29.864925	Coordinate:7647	Reads:1	Hits:1	Allocated_reads:1	Strand:-
TCACCTATGTTGTACACATAAATTCAGATCA
>Location:NODE_289404_length_16761_cov_29.864925	Coordinate:7648	Reads:1	Hits:1	Allocated_reads:1	Strand:-
CCTATGTTGTACACATAAATTCAGATC
>Location:NODE_289404_length_16761_cov_29.864925	Coordinate:7648	Reads:2	Hits:1	Allocated_reads:2	Strand:-
TCACCTATGTTGTACACATAAATTCAGATC
>Location:NODE_289404_length_16761_cov_29.864925	Coordinate:7649	Reads:1	Hits:1	Allocated_reads:1	Strand:-
TCACCTATGTTGTACACATAAATTCAGAA
>Location:NODE_289404_length_16761_cov_29.864925	Coordinate:7649	Reads:2	Hits:1	Allocated_reads:2	Strand:-
TCACCTATGTTGTACACATAAATTCAGAT
>Location:NODE_289404_length_16761_cov_29.864925	Coordinate:7650	Reads:2	Hits:1	Allocated_reads:2	Strand:-
TCACCTATGTTGTACACATAAATTCAGA
>Location:NODE_289404_length_16761_cov_29.864925	Coordinate:7650	Reads:1	Hits:1	Allocated_reads:1	Strand:-
TTCACCTATGTTGTACACATAAATTCAGA
>Location:NODE_289404_length_16761_cov_29.864925	Coordinate:7694	Reads:1	Hits:1	Allocated_reads:1	Strand:-
CATCTACAAGATATACAAGTGTTTATTT
>Location:NODE_289404_length_16761_cov_29.864925	Coordinate:7695	Reads:1	Hits:1	Allocated_reads:1	Strand:-
CAGGCATCTACAAGATATACAAGTGTTAATT
>Location:NODE_289404_length_16761_cov_29.864925	Coordinate:7697	Reads:1	Hits:1	Allocated_reads:1	Strand:+
TAAACACTTGTATATCTTGTAGATGCCG
>Location:NODE_289404_length_16761_cov_29.864925	Coordinate:7697	Reads:2	Hits:1	Allocated_reads:2	Strand:+
TAAACACTTGTATATCTTGTAGATGCCT
>Location:NODE_289404_length_16761_cov_29.864925	Coordinate:7698	Reads:1	Hits:1	Allocated_reads:1	Strand:+
AAACACTTGTATATCTTGTAGATG
>Location:NODE_289404_length_16761_cov_29.864925	Coordinate:7699	Reads:5	Hits:1	Allocated_reads:5	Strand:+
AACACTTGTATATCTTGTAGATGCCT
>Location:NODE_289404_length_16761_cov_29.864925	Coordinate:7699	Reads:2	Hits:1	Allocated_reads:2	Strand:+
AACACTTGTATATCTTGTAGATGCCTG
>Location:NODE_289404_length_16761_cov_29.864925	Coordinate:7700	Reads:1	Hits:1	Allocated_reads:1	Strand:+
ACACTTGTATATCTTGTAGATGCCT
>Location:NODE_289404_length_16761_cov_29.864925	Coordinate:7701	Reads:1	Hits:1	Allocated_reads:1	Strand:+
CACTTGTATATCTTGTAGATGCCT
>Location:NODE_289404_length_16761_cov_29.864925	Coordinate:7701	Reads:1	Hits:1	Allocated_reads:1	Strand:+
CACTTGTATATCTTGTAGATGCCTG
>Location:NODE_289404_length_16761_cov_29.864925	Coordinate:7704	Reads:2	Hits:1	Allocated_reads:2	Strand:-
TGTGAAGTCAGGCATCTACAAGATATACAA
>Location:NODE_289404_length_16761_cov_29.864925	Coordinate:7705	Reads:2	Hits:1	Allocated_reads:2	Strand:-
TGTGAAGTCAGGCATCTACAAGATATACA
>Location:NODE_289404_length_16761_cov_29.864925	Coordinate:7707	Reads:1	Hits:1	Allocated_reads:1	Strand:+
TATATCTTGTAGATGCCTGACTTCACACC
>Location:NODE_289404_length_16761_cov_29.864925	Coordinate:7717	Reads:1	Hits:1	Allocated_reads:1	Strand:-
TGTAGACTGGGTGTGAAGTCAGGCATCT
>Location:NODE_289404_length_16761_cov_29.864925	Coordinate:7718	Reads:1	Hits:1	Allocated_reads:1	Strand:-
TAGACTGGGTGTGAAGTCAGGCATC
>Location:NODE_289404_length_16761_cov_29.864925	Coordinate:7718	Reads:3	Hits:1	Allocated_reads:3	Strand:-
TGTAGACTGGGTGTGAAGTCAGGCATC
>Location:NODE_289404_length_16761_cov_29.864925	Coordinate:7718	Reads:1	Hits:1	Allocated_reads:1	Strand:-
TTGTAGACTGGGTGTGAAGTCAGGCATC
>Location:NODE_289404_length_16761_cov_29.864925	Coordinate:7721	Reads:1	Hits:1	Allocated_reads:1	Strand:-
TACTTGTAGACTGGGTGTGAAGTCAGGC
>Location:NODE_289404_length_16761_cov_29.864925	Coordinate:7724	Reads:1	Hits:1	Allocated_reads:1	Strand:-
TTAGTTACTTGTAGACTGGGTGTGAAGTCA
>Location:NODE_289404_length_16761_cov_29.864925	Coordinate:7726	Reads:1	Hits:1	Allocated_reads:1	Strand:-
TAGTTACTTGTAGACTGGGTGCGAAGT
>Location:NODE_289404_length_16761_cov_29.864925	Coordinate:7726	Reads:1	Hits:1	Allocated_reads:1	Strand:-
TTAGTTACTTGTAGACTGGGTGTGAAGT
>Location:NODE_289404_length_16761_cov_29.864925	Coordinate:7726	Reads:1	Hits:1	Allocated_reads:1	Strand:-
TTTAGTTACTTGTAGACTGGGTGAGAAGT
>Location:NODE_289404_length_16761_cov_29.864925	Coordinate:7726	Reads:3	Hits:1	Allocated_reads:3	Strand:-
TTTAGTTACTTGTAGACTGGGTGTGAAGT
>Location:NODE_289404_length_16761_cov_29.864925	Coordinate:7726	Reads:4	Hits:1	Allocated_reads:4	Strand:-
TTTTAGTTACTTGTAGACTGGGTGTGAAGT
>Location:NODE_289404_length_16761_cov_29.864925	Coordinate:7727	Reads:1	Hits:1	Allocated_reads:1	Strand:-
TTAGTTACTTGTAGACTGGGTGTGAAG
>Location:NODE_289404_length_16761_cov_29.864925	Coordinate:7728	Reads:1	Hits:1	Allocated_reads:1	Strand:+
TTCACACCCAGTCTACAAGTAACT
>Location:NODE_289404_length_16761_cov_29.864925	Coordinate:7729	Reads:2	Hits:1	Allocated_reads:2	Strand:-
TTTAGTTACTTGTAGACTGGGTGTGA
>Location:NODE_289404_length_16761_cov_29.864925	Coordinate:7730	Reads:1	Hits:1	Allocated_reads:1	Strand:-
TTTAGTTACTTGTAGACTGGGTGTG
>Location:NODE_289404_length_16761_cov_29.864925	Coordinate:7733	Reads:1	Hits:1	Allocated_reads:1	Strand:+
ACCCAGTCTACAAGTAACTAAAATGAA
>Location:NODE_289404_length_16761_cov_29.864925	Coordinate:7733	Reads:4	Hits:1	Allocated_reads:4	Strand:+
ACCCAGTCTACAAGTAACTAAAATGAAGC
>Location:NODE_289404_length_16761_cov_29.864925	Coordinate:7733	Reads:1	Hits:1	Allocated_reads:1	Strand:+
ACCCAGTCTACAAGTAACTAAAATGAAGCC
>Location:NODE_289404_length_16761_cov_29.864925	Coordinate:7734	Reads:2	Hits:1	Allocated_reads:2	Strand:-
ATGGGCTTCATTTTAGTTACTTGTAGACTGGG
>Location:NODE_289404_length_16761_cov_29.864925	Coordinate:7734	Reads:1	Hits:1	Allocated_reads:1	Strand:+
CCCAGTCTACAAGTAACTAAAATGAAGC
>Location:NODE_289404_length_16761_cov_29.864925	Coordinate:7734	Reads:1	Hits:1	Allocated_reads:1	Strand:-
TGGGCTTCATTTTAGTTACTTGTAGACTGGG
>Location:NODE_289404_length_16761_cov_29.864925	Coordinate:7734	Reads:1	Hits:1	Allocated_reads:1	Strand:-
TTCATTTTAGTTACTTGTAGACTGGG
>Location:NODE_289404_length_16761_cov_29.864925	Coordinate:7735	Reads:3	Hits:1	Allocated_reads:3	Strand:+
CCAGTCTACAAGTAACTAAAATGAAGC
>Location:NODE_289404_length_16761_cov_29.864925	Coordinate:7737	Reads:1	Hits:1	Allocated_reads:1	Strand:-
TATGGGCTTCATTTTAGTTACTTGTAGACT
>Location:NODE_289404_length_16761_cov_29.864925	Coordinate:7738	Reads:2	Hits:1	Allocated_reads:2	Strand:-
TATGGGCTTCATTTTAGTTACTTGTAGAC
>Location:NODE_289404_length_16761_cov_29.864925	Coordinate:7738	Reads:2	Hits:1	Allocated_reads:2	Strand:-
TGACATATGGGCTTCATTTTAGTTACTTGTAGAC
>Location:NODE_289404_length_16761_cov_29.864925	Coordinate:7741	Reads:1	Hits:1	Allocated_reads:1	Strand:-
ACATATGGGCTTCATTTTAGTTACTTGTA
>Location:NODE_289404_length_16761_cov_29.864925	Coordinate:7741	Reads:2	Hits:1	Allocated_reads:2	Strand:-
TGACATATGGGCTTCATTTTAGTTACTTGTA
>Location:NODE_289404_length_16761_cov_29.864925	Coordinate:7741	Reads:4	Hits:1	Allocated_reads:4	Strand:-
TTGACATATGGGCTTCATTTTAGTTACTTGTA
>Location:NODE_289404_length_16761_cov_29.864925	Coordinate:7743	Reads:2	Hits:1	Allocated_reads:2	Strand:-
TGACATATGGGCTTCATTTTAGTTACTTG
>Location:NODE_289404_length_16761_cov_29.864925	Coordinate:7743	Reads:1	Hits:1	Allocated_reads:1	Strand:-
TTGACATATGGGCTTCATTTTAGTTACTTG
>Location:NODE_289404_length_16761_cov_29.864925	Coordinate:7744	Reads:3	Hits:1	Allocated_reads:3	Strand:-
TGACATATGGGCTTCATTTTAGTTACTT
>Location:NODE_289404_length_16761_cov_29.864925	Coordinate:7745	Reads:13	Hits:1	Allocated_reads:13	Strand:-
TGACATATGGGCTTCATTTTAGTTACT
>Location:NODE_289404_length_16761_cov_29.864925	Coordinate:7745	Reads:5	Hits:1	Allocated_reads:5	Strand:-
TTGACATATGGGCTTCATTTTAGTTACT
>Location:NODE_289404_length_16761_cov_29.864925	Coordinate:7745	Reads:4	Hits:1	Allocated_reads:4	Strand:-
TTTGACATATGGGCTTCATTTTAGTTACT
>Location:NODE_289404_length_16761_cov_29.864925	Coordinate:7745	Reads:4	Hits:1	Allocated_reads:4	Strand:-
TTTTGACATATGGGCTTCATTTTAGTTACT
>Location:NODE_289404_length_16761_cov_29.864925	Coordinate:7747	Reads:1	Hits:1	Allocated_reads:1	Strand:-
TTGACATATGGGCTTCATTTTAGTTA
>Location:NODE_289404_length_16761_cov_29.864925	Coordinate:7748	Reads:2	Hits:1	Allocated_reads:2	Strand:-
TTTTGACATATGGGCTTCATTTTAGTT
>Location:NODE_289404_length_16761_cov_29.864925	Coordinate:7749	Reads:1	Hits:1	Allocated_reads:1	Strand:-
ATTTTTTGACATATGGGCTTCATTTTAGT
>Location:NODE_289404_length_16761_cov_29.864925	Coordinate:7749	Reads:1	Hits:1	Allocated_reads:1	Strand:-
TTTTTTGACATATGGGCTTCATTTTAGT
>Location:NODE_289404_length_16761_cov_29.864925	Coordinate:7754	Reads:1	Hits:1	Allocated_reads:1	Strand:-
CATTTTTTGACATATGGGCTTCATT
>Location:NODE_289404_length_16761_cov_29.864925	Coordinate:7755	Reads:1	Hits:1	Allocated_reads:1	Strand:+
ATGAAGCCCATATGTCAAAAAATGTA
>Location:NODE_289404_length_16761_cov_29.864925	Coordinate:7756	Reads:1	Hits:1	Allocated_reads:1	Strand:-
AATTTACATTTTTTGACATATGGGCTTCA
>Location:NODE_289404_length_16761_cov_29.864925	Coordinate:7816	Reads:1	Hits:1	Allocated_reads:1	Strand:-
TAAACTACACACAAATAAACACTGAAAT
>Location:NODE_289404_length_16761_cov_29.864925	Coordinate:7817	Reads:1	Hits:1	Allocated_reads:1	Strand:-
TTAAACTACACACAAATAAACACTGAAA
>Location:NODE_289404_length_16761_cov_29.864925	Coordinate:7823	Reads:1	Hits:1	Allocated_reads:1	Strand:-
TCATGCAAATTAAACTACACACAAATAAACA
>Location:NODE_289404_length_16761_cov_29.864925	Coordinate:7824	Reads:1	Hits:1	Allocated_reads:1	Strand:-
TCATGCAAATTAAACTACACACAAATAAAC
>Location:NODE_289404_length_16761_cov_29.864925	Coordinate:7833	Reads:1	Hits:1	Allocated_reads:1	Strand:-
CAGAATAAAATCATGCAAATTAAACTACACA
>Location:NODE_289404_length_16761_cov_29.864925	Coordinate:7852	Reads:1	Hits:5	Allocated_reads:0.2	Strand:-
AAACATGCAATACAAACAGAATAAAATC
>Location:NODE_289404_length_16761_cov_29.864925	Coordinate:7862	Reads:1	Hits:6	Allocated_reads:0.166666666666667	Strand:-
AACACACTAAAAACATGCAATACAAACA
>Location:NODE_289404_length_16761_cov_29.864925	Coordinate:7862	Reads:1	Hits:6	Allocated_reads:0.166666666666667	Strand:-
AACACACTAAAAACATGCAATACAACCA
>Location:NODE_289404_length_16761_cov_29.864925	Coordinate:7862	Reads:1	Hits:6	Allocated_reads:0.166666666666667	Strand:-
CACACTAAAAACATGCAATACAAACA
>Location:NODE_289404_length_16761_cov_29.864925	Coordinate:7862	Reads:1	Hits:8	Allocated_reads:0.125	Strand:-
CACTAAAAACATGCAATACAAACA
>Location:NODE_289404_length_16761_cov_29.864925	Coordinate:7862	Reads:1	Hits:5	Allocated_reads:0.2	Strand:-
TAACACACTAAAAACATGCGATACAAACA
>Location:NODE_289404_length_16761_cov_29.864925	Coordinate:7862	Reads:59	Hits:5	Allocated_reads:11.8	Strand:-
TAACACACTAAAAACATGCAATACAAACA
>Location:NODE_289404_length_16761_cov_29.864925	Coordinate:7866	Reads:2	Hits:6	Allocated_reads:0.333333333333333	Strand:-
TAACACACTAAAAACATGCAATACA
>Location:NODE_289404_length_16761_cov_29.864925	Coordinate:7881	Reads:1	Hits:3	Allocated_reads:0.333333333333333	Strand:+
TAGTGTGTTATTTGACATTGTTTTA
>Location:NODE_289404_length_16761_cov_29.864925	Coordinate:7881	Reads:1	Hits:3	Allocated_reads:0.333333333333333	Strand:+
TAGTGTGTTATTTGACATTGTTTTAA
>Location:NODE_289404_length_16761_cov_29.864925	Coordinate:7881	Reads:1	Hits:3	Allocated_reads:0.333333333333333	Strand:+
TAGTGTGTTATTTGACATTGTTTTAAT
>Location:NODE_289404_length_16761_cov_29.864925	Coordinate:7896	Reads:4	Hits:1	Allocated_reads:4	Strand:-
CAGCCAGTCCACATTGTATTAAAACAATG
>Location:NODE_289404_length_16761_cov_29.864925	Coordinate:7898	Reads:2	Hits:1	Allocated_reads:2	Strand:-
CAGCCAGTCCACATTGTATTAAAACAA
>Location:NODE_289404_length_16761_cov_29.864925	Coordinate:7899	Reads:1	Hits:1	Allocated_reads:1	Strand:+
TGTTTTAATACAATGTGGACTGGCTT
>Location:NODE_289404_length_16761_cov_29.864925	Coordinate:7900	Reads:1	Hits:1	Allocated_reads:1	Strand:-
TAGCGCCCAGCCAGTCCACATTGTATTAAAAC
>Location:NODE_289404_length_16761_cov_29.864925	Coordinate:7905	Reads:1	Hits:1	Allocated_reads:1	Strand:-
TGTCAGCTAGCGCCCAGCCAGTCCACATTGTATT
>Location:NODE_289404_length_16761_cov_29.864925	Coordinate:7910	Reads:1	Hits:1	Allocated_reads:1	Strand:-
TGTCAGCTAGCGCCCAGCCAGTCCACATT
>Location:NODE_289404_length_16761_cov_29.864925	Coordinate:7912	Reads:1	Hits:1	Allocated_reads:1	Strand:-
TGTCAGCTAGCGCCCAGCCAGTCCACA
>Location:NODE_289404_length_16761_cov_29.864925	Coordinate:7925	Reads:1	Hits:1	Allocated_reads:1	Strand:-
CCTCAGCAGGTGATCCCTATCAGCTAGCGCC
>Location:NODE_289404_length_16761_cov_29.864925	Coordinate:7936	Reads:1	Hits:1	Allocated_reads:1	Strand:-
CACACCCGTGCCTCAGCAGGTGATCCCTGT
>Location:NODE_289404_length_16761_cov_29.864925	Coordinate:7942	Reads:1	Hits:1	Allocated_reads:1	Strand:-
TGGACACACCCGTGCCTCAGCAGGTGAT
>Location:NODE_289404_length_16761_cov_29.864925	Coordinate:7943	Reads:5	Hits:1	Allocated_reads:5	Strand:-
TCTGGACACACCCGTGCCTCAGCAGGTGA
>Location:NODE_289404_length_16761_cov_29.864925	Coordinate:7944	Reads:1	Hits:1	Allocated_reads:1	Strand:-
CTGGACACACCCGTGCCTCAGCAGGTG
>Location:NODE_289404_length_16761_cov_29.864925	Coordinate:7944	Reads:4	Hits:1	Allocated_reads:4	Strand:-
TCTGGACACACCCGTGCCTCAGCAGGTG
>Location:NODE_289404_length_16761_cov_29.864925	Coordinate:7944	Reads:1	Hits:1	Allocated_reads:1	Strand:-
TGGACACACCCGTGCCTCAGCAGGTG
>Location:NODE_289404_length_16761_cov_29.864925	Coordinate:7945	Reads:2	Hits:1	Allocated_reads:2	Strand:-
TCTGGACACACCCGTGCCTCAGCAGGT
>Location:NODE_289404_length_16761_cov_29.864925	Coordinate:7946	Reads:10	Hits:1	Allocated_reads:10	Strand:-
TCTGGACACACCCGTGCCTCAGCAGG
>Location:NODE_289404_length_16761_cov_29.864925	Coordinate:7946	Reads:5	Hits:1	Allocated_reads:5	Strand:-
TGGACACACCCGTGCCTCAGCAGG
>Location:NODE_289404_length_16761_cov_29.864925	Coordinate:7953	Reads:1	Hits:1	Allocated_reads:1	Strand:-
TAGGCCACCTCTGGACACACCCGTGCCT
>Location:NODE_289404_length_16761_cov_29.864925	Coordinate:7954	Reads:1	Hits:1	Allocated_reads:1	Strand:-
TAGGCCACCTCTGGACACACCGGTGCC
>Location:NODE_289404_length_16761_cov_29.864925	Coordinate:7954	Reads:4	Hits:1	Allocated_reads:4	Strand:-
TGATAGGCCACCTCTGGACACACCGGTGCC
>Location:NODE_289404_length_16761_cov_29.864925	Coordinate:7956	Reads:1	Hits:1	Allocated_reads:1	Strand:-
TAGGCCACCTCTGGACACACCGGTG
>Location:NODE_289404_length_16761_cov_29.864925	Coordinate:7961	Reads:1	Hits:34	Allocated_reads:0.0294117647058824	Strand:-
ACAGCTGATAGGCCACCTCTGGACACAC
>Location:NODE_289404_length_16761_cov_29.864925	Coordinate:7962	Reads:1	Hits:35	Allocated_reads:0.0285714285714286	Strand:+
TGTGTCCAGAGGTGGCCTATCAGC
>Location:NODE_289404_length_16761_cov_29.864925	Coordinate:7964	Reads:1	Hits:37	Allocated_reads:0.027027027027027	Strand:+
TGTCCAGAGGTGGCCTATCAGCTG
>Location:NODE_289404_length_16761_cov_29.864925	Coordinate:7965	Reads:1	Hits:3	Allocated_reads:0.333333333333333	Strand:-
GACAGCTGATAGGCCACCTCTGGAC
>Location:NODE_289404_length_16761_cov_29.864925	Coordinate:7967	Reads:1	Hits:3	Allocated_reads:0.333333333333333	Strand:-
TAGACAGCTGATAGGCCACCTCTGG
>Location:NODE_289404_length_16761_cov_29.864925	Coordinate:7969	Reads:3	Hits:2	Allocated_reads:1.5	Strand:-
TAGGTCTTTAGACAGCTGATAGGCCACCTCT
>Location:NODE_289404_length_16761_cov_29.864925	Coordinate:7970	Reads:2	Hits:2	Allocated_reads:1	Strand:-
TAGGTCTTTAGACAGCTGATAGGCCACCTC
>Location:NODE_289404_length_16761_cov_29.864925	Coordinate:7971	Reads:2	Hits:3	Allocated_reads:0.666666666666667	Strand:-
AGGTCTTTAGACAGCTGATAGGCCACCT
>Location:NODE_289404_length_16761_cov_29.864925	Coordinate:7971	Reads:1	Hits:3	Allocated_reads:0.333333333333333	Strand:-
GGTCTTTAGACAGCTGATAGGCCACCT
>Location:NODE_289404_length_16761_cov_29.864925	Coordinate:7971	Reads:1	Hits:2	Allocated_reads:0.5	Strand:-
TAGGTCTTTAGACAGCTGATAGGCAACCT
>Location:NODE_289404_length_16761_cov_29.864925	Coordinate:7971	Reads:1	Hits:2	Allocated_reads:0.5	Strand:-
TAGGTCTTTAGACAGCTGATAGGCCACCG
>Location:NODE_289404_length_16761_cov_29.864925	Coordinate:7971	Reads:90	Hits:2	Allocated_reads:45	Strand:-
TAGGTCTTTAGACAGCTGATAGGCCACCT
>Location:NODE_289404_length_16761_cov_29.864925	Coordinate:7972	Reads:31	Hits:2	Allocated_reads:15.5	Strand:-
TAGGTCTTTAGACAGCTGATAGGCCACC
>Location:NODE_289404_length_16761_cov_29.864925	Coordinate:7975	Reads:10	Hits:2	Allocated_reads:5	Strand:-
TAGGTCTTTAGACAGCTGATAGGCC
>Location:NODE_289404_length_16761_cov_29.864925	Coordinate:7976	Reads:11	Hits:2	Allocated_reads:5.5	Strand:-
TAGGTCTTTAGACAGCTGATAGGC
>Location:NODE_289404_length_16761_cov_29.864925	Coordinate:7976	Reads:1	Hits:2	Allocated_reads:0.5	Strand:-
TTTTAATAGGTCTTTAGACAGCTGATAGGC
>Location:NODE_289404_length_16761_cov_29.864925	Coordinate:7983	Reads:1	Hits:2	Allocated_reads:0.5	Strand:-
CTTCCTTTTAATAGGTCTTTAGACAGCT
>Location:NODE_289404_length_16761_cov_29.864925	Coordinate:7983	Reads:1	Hits:2	Allocated_reads:0.5	Strand:-
TTCCTTTTAATAGGTCTTTAGACAGCT
>Location:NODE_289404_length_16761_cov_29.864925	Coordinate:7990	Reads:3	Hits:2	Allocated_reads:1.5	Strand:+
TAAAGACCTATTAAAAGGAAGCTAGCT
>Location:NODE_289404_length_16761_cov_29.864925	Coordinate:7990	Reads:1	Hits:1	Allocated_reads:1	Strand:+
TAAAGACCTATTAAAAGGAAGCTAGCTGAACACT
>Location:NODE_289404_length_16761_cov_29.864925	Coordinate:7990	Reads:1	Hits:2	Allocated_reads:0.5	Strand:-
TCAGCTAGCTTCCTTTTAATAGGTCTTTA
>Location:NODE_289404_length_16761_cov_29.864925	Coordinate:7993	Reads:3	Hits:1	Allocated_reads:3	Strand:-
TGTTCAGCTAGCTTCCTTTTAATAGGTCT
>Location:NODE_289404_length_16761_cov_29.864925	Coordinate:7996	Reads:1	Hits:1	Allocated_reads:1	Strand:-
TCCAGTGTTCAGCTAGCTTCCTTTTAATAGG
>Location:NODE_289404_length_16761_cov_29.864925	Coordinate:8002	Reads:1	Hits:1	Allocated_reads:1	Strand:+
AAAAGGAAGCTAGCTGAACACTGGAGGA
>Location:NODE_289404_length_16761_cov_29.864925	Coordinate:8003	Reads:1	Hits:1	Allocated_reads:1	Strand:-
TCTCCTCCAGTGTTCAGCTAGCTTCCTTT
>Location:NODE_289404_length_16761_cov_29.864925	Coordinate:8006	Reads:1	Hits:1	Allocated_reads:1	Strand:-
TCTCTCCTCCAGTGTTCAGCTAGCTTCC
>Location:NODE_289404_length_16761_cov_29.864925	Coordinate:8009	Reads:1	Hits:1	Allocated_reads:1	Strand:-
TCTCTCCTCCAGTGTTCAGCTAGCT
>Location:NODE_289404_length_16761_cov_29.864925	Coordinate:8010	Reads:1	Hits:1	Allocated_reads:1	Strand:-
CTGGGGCATCTCTCCTCCAGTGTTCAGCTAGC
>Location:NODE_289404_length_16761_cov_29.864925	Coordinate:8021	Reads:1	Hits:1	Allocated_reads:1	Strand:-
TTTCATTTCTGGGGCATCTCTCCTCCAGT
>Location:NODE_289404_length_16761_cov_29.864925	Coordinate:8024	Reads:2	Hits:1	Allocated_reads:2	Strand:-
TGCATTTCATTTCTGGGGCATCTCTCCTCC
>Location:NODE_289404_length_16761_cov_29.864925	Coordinate:8024	Reads:1	Hits:1	Allocated_reads:1	Strand:-
TGTGCATTTCATTTCTGGGGCATCTCTCCTCC
>Location:NODE_289404_length_16761_cov_29.864925	Coordinate:8024	Reads:1	Hits:1	Allocated_reads:1	Strand:-
TTTCATTTCTGGGGCATCTCTCCTCC
>Location:NODE_289404_length_16761_cov_29.864925	Coordinate:8025	Reads:1	Hits:1	Allocated_reads:1	Strand:-
TGCATTTCATTTCTGGGGCATCTCTCCTC
>Location:NODE_289404_length_16761_cov_29.864925	Coordinate:8025	Reads:1	Hits:1	Allocated_reads:1	Strand:-
TGTGCATTTCATTTCTGGGGCATCTCTCCTC
>Location:NODE_289404_length_16761_cov_29.864925	Coordinate:8025	Reads:1	Hits:1	Allocated_reads:1	Strand:-
TTTCATTTCTGGGGCATCTCTCCTC
>Location:NODE_289404_length_16761_cov_29.864925	Coordinate:8026	Reads:1	Hits:1	Allocated_reads:1	Strand:-
TGCATTTCATTTCTGGGGCATCTCTCCT
>Location:NODE_289404_length_16761_cov_29.864925	Coordinate:8026	Reads:4	Hits:1	Allocated_reads:4	Strand:-
TGTGCATTTCATTTCTGGGGCATCTCTCCT
>Location:NODE_289404_length_16761_cov_29.864925	Coordinate:8027	Reads:3	Hits:1	Allocated_reads:3	Strand:-
TGTGCATTTCATTTCTGGGGCATCTCTCC
>Location:NODE_289404_length_16761_cov_29.864925	Coordinate:8027	Reads:1	Hits:1	Allocated_reads:1	Strand:-
TGTGTGCATTTCATTTCTGGGGCATCTCTCC
>Location:NODE_289404_length_16761_cov_29.864925	Coordinate:8029	Reads:1	Hits:1	Allocated_reads:1	Strand:-
TGTGCATTTCATTTCTGGGGCATCTCT
>Location:NODE_289404_length_16761_cov_29.864925	Coordinate:8029	Reads:1	Hits:1	Allocated_reads:1	Strand:-
TGTGTGCATTTCATTTCTGGGGCATCTCT
>Location:NODE_289404_length_16761_cov_29.864925	Coordinate:8032	Reads:5	Hits:1	Allocated_reads:5	Strand:-
TTCTTGTGTGCATTTCATTTCTGGGGCATC
>Location:NODE_289404_length_16761_cov_29.864925	Coordinate:8034	Reads:1	Hits:1	Allocated_reads:1	Strand:-
TTCTTGTGTGCATTTCATTTCTGGGGCA
>Location:NODE_289404_length_16761_cov_29.864925	Coordinate:8035	Reads:1	Hits:1	Allocated_reads:1	Strand:-
TCTTGTGTGCATTTCATTTCTGGGGC
>Location:NODE_289404_length_16761_cov_29.864925	Coordinate:8035	Reads:2	Hits:1	Allocated_reads:2	Strand:-
TTCTTGTGTGCATTTCATTTCTGGGGC
>Location:NODE_289404_length_16761_cov_29.864925	Coordinate:8044	Reads:1	Hits:1	Allocated_reads:1	Strand:-
TTCACCTGGCCTTCTTGTGTGCATTTCAT
>Location:NODE_289404_length_16761_cov_29.864925	Coordinate:8046	Reads:1	Hits:1	Allocated_reads:1	Strand:+
GAAATGCACACAAGAAGGCCAGGT
>Location:NODE_289404_length_16761_cov_29.864925	Coordinate:8048	Reads:1	Hits:1	Allocated_reads:1	Strand:+
AATGCACACAAGAAGGCCAGGTGAAA
>Location:NODE_289404_length_16761_cov_29.864925	Coordinate:8058	Reads:2	Hits:1	Allocated_reads:2	Strand:-
TGTCCCTCTTTTTCACCTGGCCTTCT
>Location:NODE_289404_length_16761_cov_29.864925	Coordinate:8061	Reads:1	Hits:1	Allocated_reads:1	Strand:-
AGCATGTCCCTCTTTTTCACCTGGCCT
>Location:NODE_289404_length_16761_cov_29.864925	Coordinate:8062	Reads:1	Hits:1	Allocated_reads:1	Strand:-
AGCAGCATGTCCCTCTTTTTCACCTGGCC
>Location:NODE_289404_length_16761_cov_29.864925	Coordinate:8064	Reads:1	Hits:1	Allocated_reads:1	Strand:-
TCAAGCAGCATGTCCCTCTTTTTCACCTGG
>Location:NODE_289404_length_16761_cov_29.864925	Coordinate:8065	Reads:1	Hits:1	Allocated_reads:1	Strand:-
CGATCAAGCAGCATGTCCCTCTTTTTCACCTA
>Location:NODE_289404_length_16761_cov_29.864925	Coordinate:8066	Reads:1	Hits:1	Allocated_reads:1	Strand:+
AGGTGAAAAAGAGGGACATGCTGCT
>Location:NODE_289404_length_16761_cov_29.864925	Coordinate:8066	Reads:1	Hits:1	Allocated_reads:1	Strand:-
CGATCAAGCAGCATGTCCCTCTTTTTCACCT
>Location:NODE_289404_length_16761_cov_29.864925	Coordinate:8066	Reads:3	Hits:1	Allocated_reads:3	Strand:-
TCAAGCAGCATGTCCCTCTTTTTCACCT
>Location:NODE_289404_length_16761_cov_29.864925	Coordinate:8067	Reads:1	Hits:1	Allocated_reads:1	Strand:-
CACGATCAAGCAGCATGTCCCTCTTTTTCACT
>Location:NODE_289404_length_16761_cov_29.864925	Coordinate:8067	Reads:2	Hits:1	Allocated_reads:2	Strand:-
TCAAGCAGCATGTCCCTCTTTTTCACC
>Location:NODE_289404_length_16761_cov_29.864925	Coordinate:8069	Reads:1	Hits:1	Allocated_reads:1	Strand:-
CGATCAAGCAGCATGTCCCTCTTTTTCA
>Location:NODE_289404_length_16761_cov_29.864925	Coordinate:8070	Reads:1	Hits:1	Allocated_reads:1	Strand:-
CACGATCAAGCAGCATGTCCCTCTTTTTT
>Location:NODE_289404_length_16761_cov_29.864925	Coordinate:8073	Reads:2	Hits:1	Allocated_reads:2	Strand:-
ACCCCACGATCAAGCAGCATGTCCCTCTTT
>Location:NODE_289404_length_16761_cov_29.864925	Coordinate:8074	Reads:1	Hits:1	Allocated_reads:1	Strand:-
ACCCCACGATCAAGCAGCATGTCCCTCTT
>Location:NODE_289404_length_16761_cov_29.864925	Coordinate:8075	Reads:1	Hits:1	Allocated_reads:1	Strand:-
ACCCCACGATCAAGCAGCATGTCCCTCT
>Location:NODE_289404_length_16761_cov_29.864925	Coordinate:8075	Reads:1	Hits:1	Allocated_reads:1	Strand:-
CCACGATCAAGCAGCATGTCCCTCT
>Location:NODE_289404_length_16761_cov_29.864925	Coordinate:8087	Reads:1	Hits:1	Allocated_reads:1	Strand:+
TGCTTGATCGTGGGGTTGCGGCGCT
>Location:NODE_289404_length_16761_cov_29.864925	Coordinate:8089	Reads:1	Hits:1	Allocated_reads:1	Strand:+
CTTGATCGTGGGGTTGCGGCGCTTCA
>Location:NODE_289404_length_16761_cov_29.864925	Coordinate:8090	Reads:1	Hits:1	Allocated_reads:1	Strand:-
TCCAGATGAAGCGCCGCAACCCCACGATCAA
>Location:NODE_289404_length_16761_cov_29.864925	Coordinate:8091	Reads:1	Hits:1	Allocated_reads:1	Strand:-
TCCAGATGAAGCGCCGCAACCCCACGATCA
>Location:NODE_289404_length_16761_cov_29.864925	Coordinate:8092	Reads:2	Hits:1	Allocated_reads:2	Strand:-
TCCAGATGAAGCGCCGCAACCCCACGATC
>Location:NODE_289404_length_16761_cov_29.864925	Coordinate:8093	Reads:1	Hits:1	Allocated_reads:1	Strand:-
TCTCCAGATGAAGCGCCGCAACCCCACGAT
>Location:NODE_289404_length_16761_cov_29.864925	Coordinate:8097	Reads:1	Hits:1	Allocated_reads:1	Strand:+
TGGGGTTGCGGCGCTTCATCTGGA
>Location:NODE_289404_length_16761_cov_29.864925	Coordinate:8099	Reads:1	Hits:1	Allocated_reads:1	Strand:-
TCTCCAGATGAAGCGCCGCAACCC
>Location:NODE_289404_length_16761_cov_29.864925	Coordinate:8105	Reads:1	Hits:1	Allocated_reads:1	Strand:+
CGGCGCTTCATCTGGAGATGGACT
>Location:NODE_289404_length_16761_cov_29.864925	Coordinate:8109	Reads:1	Hits:1	Allocated_reads:1	Strand:-
TCACGCTGACCAGTCCATCTCCAGATGAAGC
>Location:NODE_289404_length_16761_cov_29.864925	Coordinate:8109	Reads:1	Hits:1	Allocated_reads:1	Strand:-
TCACGCTGACCAGTCCATCTCCAGATGAATT
>Location:NODE_289404_length_16761_cov_29.864925	Coordinate:8111	Reads:2	Hits:1	Allocated_reads:2	Strand:+
TTCATCTGGAGATGGACTGGTCAGC
>Location:NODE_289404_length_16761_cov_29.864925	Coordinate:8111	Reads:1	Hits:1	Allocated_reads:1	Strand:+
TTCATCTGGAGATGGACTGGTCAGCG
>Location:NODE_289404_length_16761_cov_29.864925	Coordinate:8111	Reads:2	Hits:1	Allocated_reads:2	Strand:+
TTCATCTGGAGATGGACTGGTCAGCGT
>Location:NODE_289404_length_16761_cov_29.864925	Coordinate:8113	Reads:1	Hits:1	Allocated_reads:1	Strand:+
CATCTGGAGATGGACTGGTCAGCGT
>Location:NODE_289404_length_16761_cov_29.864925	Coordinate:8114	Reads:1	Hits:1	Allocated_reads:1	Strand:-
GCATCACGCTGACCAGTCCATCTCCAGAT
>Location:NODE_289404_length_16761_cov_29.864925	Coordinate:8114	Reads:1	Hits:1	Allocated_reads:1	Strand:-
TCACGCTGACCAGTCCATCTCCAGAT
>Location:NODE_289404_length_16761_cov_29.864925	Coordinate:8114	Reads:2	Hits:1	Allocated_reads:2	Strand:-
TGCATCACGCTGACCAGTCCATCTCCAGAT
>Location:NODE_289404_length_16761_cov_29.864925	Coordinate:8115	Reads:1	Hits:1	Allocated_reads:1	Strand:-
CACGCTGACCAGTCCATCTCCAGA
>Location:NODE_289404_length_16761_cov_29.864925	Coordinate:8115	Reads:2	Hits:1	Allocated_reads:2	Strand:-
CTGCATCACGCTGACCAGTCCATCTCCAGA
>Location:NODE_289404_length_16761_cov_29.864925	Coordinate:8115	Reads:2	Hits:1	Allocated_reads:2	Strand:-
GCATCACGCTGACCAGTCCATCTCCAGA
>Location:NODE_289404_length_16761_cov_29.864925	Coordinate:8115	Reads:1	Hits:1	Allocated_reads:1	Strand:-
TCACTGCATCACGCTGACCAGTCCATCTCCAGA
>Location:NODE_289404_length_16761_cov_29.864925	Coordinate:8115	Reads:1	Hits:1	Allocated_reads:1	Strand:-
TGCATCACGCTGACCAGTCCATCTCCATC
>Location:NODE_289404_length_16761_cov_29.864925	Coordinate:8115	Reads:22	Hits:1	Allocated_reads:22	Strand:-
TGCATCACGCTGACCAGTCCATCTCCAGA
>Location:NODE_289404_length_16761_cov_29.864925	Coordinate:8116	Reads:1	Hits:1	Allocated_reads:1	Strand:-
TCACTGCATCACGCTGACCAGTCCATCTCCAG
>Location:NODE_289404_length_16761_cov_29.864925	Coordinate:8119	Reads:1	Hits:1	Allocated_reads:1	Strand:-
TCACTGCATCACGCTGACCAGTCCATCTC
>Location:NODE_289404_length_16761_cov_29.864925	Coordinate:8119	Reads:2	Hits:1	Allocated_reads:2	Strand:-
TGCATCACGCTGACCAGTCCATCTC
>Location:NODE_289404_length_16761_cov_29.864925	Coordinate:8120	Reads:4	Hits:1	Allocated_reads:4	Strand:-
TCACTGCATCACGCTGACCAGTCCATCT
>Location:NODE_289404_length_16761_cov_29.864925	Coordinate:8121	Reads:6	Hits:1	Allocated_reads:6	Strand:-
TCACTGCATCACGCTGACCAGTCCATC
>Location:NODE_289404_length_16761_cov_29.864925	Coordinate:8129	Reads:1	Hits:1	Allocated_reads:1	Strand:-
CGGGACTGGGTCACTGCATCACGCTGACC
>Location:NODE_289404_length_16761_cov_29.864925	Coordinate:8129	Reads:1	Hits:1	Allocated_reads:1	Strand:-
TCGGGACTGGGTCACTGCATCACGCTGACC
>Location:NODE_289404_length_16761_cov_29.864925	Coordinate:8129	Reads:1	Hits:1	Allocated_reads:1	Strand:-
TGTCGGGACTGGGTCACTGCATCACGCTGACC
>Location:NODE_289404_length_16761_cov_29.864925	Coordinate:8132	Reads:1	Hits:1	Allocated_reads:1	Strand:+
CAGCGTGATGCAGTGACCCAGTCCC
>Location:NODE_289404_length_16761_cov_29.864925	Coordinate:8134	Reads:1	Hits:1	Allocated_reads:1	Strand:+
GCGTGATGCAGTGACCCAGTCCCGAC
>Location:NODE_289404_length_16761_cov_29.864925	Coordinate:8138	Reads:1	Hits:1	Allocated_reads:1	Strand:+
GATGCAGTGACCCAGTCCCGACAGCAGGAAC
>Location:NODE_289404_length_16761_cov_29.864925	Coordinate:8138	Reads:1	Hits:1	Allocated_reads:1	Strand:-
TTCCTGCTGTCGGGACTGGGTCACTGCATT
>Location:NODE_289404_length_16761_cov_29.864925	Coordinate:8141	Reads:1	Hits:1	Allocated_reads:1	Strand:-
TCCTGCTGTCGGGACTGGGTCACTGT
>Location:NODE_289404_length_16761_cov_29.864925	Coordinate:8142	Reads:1	Hits:1	Allocated_reads:1	Strand:+
CAGTGACCCAGTCCCGACAGCAGT
>Location:NODE_289404_length_16761_cov_29.864925	Coordinate:8142	Reads:2	Hits:1	Allocated_reads:2	Strand:+
CAGTGACCCAGTCCCGACAGCAGG
>Location:NODE_289404_length_16761_cov_29.864925	Coordinate:8142	Reads:1	Hits:1	Allocated_reads:1	Strand:+
CAGTGACCCAGTCCCGACAGCAGGA
>Location:NODE_289404_length_16761_cov_29.864925	Coordinate:8142	Reads:3	Hits:1	Allocated_reads:3	Strand:+
CAGTGACCCAGTCCCGACAGCAGGAAC
>Location:NODE_289404_length_16761_cov_29.864925	Coordinate:8142	Reads:1	Hits:1	Allocated_reads:1	Strand:-
TTCCTGCTGTCGGGACTGGGTCACTG
>Location:NODE_289404_length_16761_cov_29.864925	Coordinate:8143	Reads:1	Hits:1	Allocated_reads:1	Strand:+
AGTGACCCAGTCCCGACAGCAGGAAC
>Location:NODE_289404_length_16761_cov_29.864925	Coordinate:8143	Reads:2	Hits:1	Allocated_reads:2	Strand:-
TCCTGCTGTCGGGACTGGGTCACT
>Location:NODE_289404_length_16761_cov_29.864925	Coordinate:8143	Reads:2	Hits:1	Allocated_reads:2	Strand:-
TGCCGTTCCTGCTGTCGGGACTGGGTCACT
>Location:NODE_289404_length_16761_cov_29.864925	Coordinate:8143	Reads:10	Hits:1	Allocated_reads:10	Strand:-
TTCCTGCTGTCGGGACTGGGTCACT
>Location:NODE_289404_length_16761_cov_29.864925	Coordinate:8144	Reads:2	Hits:3	Allocated_reads:0.666666666666667	Strand:+
GTGACCCAGTCCCGACAGCAGGAAC
>Location:NODE_289404_length_16761_cov_29.864925	Coordinate:8144	Reads:1	Hits:3	Allocated_reads:0.333333333333333	Strand:-
TTCCTGCTGTCGGGACTGGGTCAC
>Location:NODE_289404_length_16761_cov_29.864925	Coordinate:8146	Reads:1	Hits:1	Allocated_reads:1	Strand:-
TTGCCGTTCCTGCTGTCGGGACTGGGTC
>Location:NODE_289404_length_16761_cov_29.864925	Coordinate:8147	Reads:1	Hits:1	Allocated_reads:1	Strand:-
TTGCCGTTCCTGCTGTCGGGACTGGGT
>Location:NODE_289404_length_16761_cov_29.864925	Coordinate:8149	Reads:1	Hits:3	Allocated_reads:0.333333333333333	Strand:+
CCAGTCCCGACAGCAGGAACGGCAAC
>Location:NODE_289404_length_16761_cov_29.864925	Coordinate:8149	Reads:1	Hits:3	Allocated_reads:0.333333333333333	Strand:-
TGTTGCCGTTCCTGCTGTCGGGACTGG
>Location:NODE_289404_length_16761_cov_29.864925	Coordinate:8151	Reads:2	Hits:1	Allocated_reads:2	Strand:-
TGCTGTTGCCGTTCCTGCTGTCGGGACT
>Location:NODE_289404_length_16761_cov_29.864925	Coordinate:8151	Reads:2	Hits:3	Allocated_reads:0.666666666666667	Strand:-
TGTTGCCGTTCCTGCTGTCGGGACT
>Location:NODE_289404_length_16761_cov_29.864925	Coordinate:8152	Reads:1	Hits:1	Allocated_reads:1	Strand:-
TGCTGTTGCCGTTCCTGCTGTCGGGAC
>Location:NODE_289404_length_16761_cov_29.864925	Coordinate:8154	Reads:1	Hits:1	Allocated_reads:1	Strand:-
TGCTGTTGCCGTTCCTGCTGTCGGG
>Location:NODE_289404_length_16761_cov_29.864925	Coordinate:8154	Reads:1	Hits:1	Allocated_reads:1	Strand:-
TTTCCTGCTGTTGCCGTTCCTGCTGTCGGG
>Location:NODE_289404_length_16761_cov_29.864925	Coordinate:8159	Reads:1	Hits:1	Allocated_reads:1	Strand:-
GCCTTTCCTGCTGTTGCCGTTCCTGCTG
>Location:NODE_289404_length_16761_cov_29.864925	Coordinate:8161	Reads:1	Hits:1	Allocated_reads:1	Strand:-
TGCCTTTCCTGCTGTTGCCGTTCCTGC
>Location:NODE_289404_length_16761_cov_29.864925	Coordinate:8161	Reads:1	Hits:1	Allocated_reads:1	Strand:-
TTGCCTTTCCTGCTGTTGCCGTTCCTGC
>Location:NODE_289404_length_16761_cov_29.864925	Coordinate:8163	Reads:1	Hits:1	Allocated_reads:1	Strand:+
AGGAACGGCAACAGCAGGAAAGGC
>Location:NODE_289404_length_16761_cov_29.864925	Coordinate:8164	Reads:1	Hits:1	Allocated_reads:1	Strand:-
TCCTACTGTTGCCTTTCCTGCTGTTGCCGTTCC
>Location:NODE_289404_length_16761_cov_29.864925	Coordinate:8166	Reads:1	Hits:1	Allocated_reads:1	Strand:+
AACGGCAACAGCAGGAAAGGCAACA
>Location:NODE_289404_length_16761_cov_29.864925	Coordinate:8167	Reads:1	Hits:1	Allocated_reads:1	Strand:-
TCCTACTGTTGCCTTTCCTGCTGTTGCCGT
>Location:NODE_289404_length_16761_cov_29.864925	Coordinate:8168	Reads:1	Hits:1	Allocated_reads:1	Strand:-
TCCTACTGTTGCCTTTCCTGCTGTTGCCG
>Location:NODE_289404_length_16761_cov_29.864925	Coordinate:8169	Reads:3	Hits:1	Allocated_reads:3	Strand:-
TCCTACTGTTGCCTTTCCTGCTGTTGCC
>Location:NODE_289404_length_16761_cov_29.864925	Coordinate:8171	Reads:1	Hits:1	Allocated_reads:1	Strand:-
TCCTACTGTTGCCTTTCCTGCTGTTG
>Location:NODE_289404_length_16761_cov_29.864925	Coordinate:8173	Reads:1	Hits:1	Allocated_reads:1	Strand:+
ACAGCAGGAAAGGCAACAGTAGGA
>Location:NODE_289404_length_16761_cov_29.864925	Coordinate:8173	Reads:1	Hits:1	Allocated_reads:1	Strand:+
ACAGCAGGAAAGGCAACAGTAGGAGACAGTGCGT
>Location:NODE_289404_length_16761_cov_29.864925	Coordinate:8173	Reads:2	Hits:1	Allocated_reads:2	Strand:-
TCCTACTGTTGCCTTTCCTGCTGT
>Location:NODE_289404_length_16761_cov_29.864925	Coordinate:8178	Reads:1	Hits:1	Allocated_reads:1	Strand:-
CGCACTGTCTCCTACTGTTGCCTTTCCT
>Location:NODE_289404_length_16761_cov_29.864925	Coordinate:8179	Reads:1	Hits:1	Allocated_reads:1	Strand:-
CACGCACTGTCTCCTACTGTTGCCTTTCC
>Location:NODE_289404_length_16761_cov_29.864925	Coordinate:8180	Reads:1	Hits:1	Allocated_reads:1	Strand:-
ACGCACTGTCTCCTACTGTTGCCTTTC
>Location:NODE_289404_length_16761_cov_29.864925	Coordinate:8181	Reads:1	Hits:1	Allocated_reads:1	Strand:+
AAAGGCAACAGTAGGAGACAGTGCGT
>Location:NODE_289404_length_16761_cov_29.864925	Coordinate:8181	Reads:1	Hits:1	Allocated_reads:1	Strand:-
AACGCACGCACTGTCTCCTACTGTTGCCTTT
>Location:NODE_289404_length_16761_cov_29.864925	Coordinate:8182	Reads:5	Hits:1	Allocated_reads:5	Strand:-
AACGCACGCACTGTCTCCTACTGTTGCCTT
>Location:NODE_289404_length_16761_cov_29.864925	Coordinate:8182	Reads:1	Hits:1	Allocated_reads:1	Strand:-
CGCACGCACTGTCTCCTACTGTTGCCTT
>Location:NODE_289404_length_16761_cov_29.864925	Coordinate:8183	Reads:26	Hits:1	Allocated_reads:26	Strand:-
AACGCACGCACTGTCTCCTACTGTTGCCT
>Location:NODE_289404_length_16761_cov_29.864925	Coordinate:8183	Reads:1	Hits:1	Allocated_reads:1	Strand:-
TGTGAAACGCACGCACTGTCTCCTACTGTTGCCT
>Location:NODE_289404_length_16761_cov_29.864925	Coordinate:8184	Reads:3	Hits:1	Allocated_reads:3	Strand:-
AACGCACGCACTGTCTCCTACTGTTGCC
>Location:NODE_289404_length_16761_cov_29.864925	Coordinate:8184	Reads:1	Hits:1	Allocated_reads:1	Strand:-
TGAAACGCACGCACTGTCTCCTACTGTTGCC
>Location:NODE_289404_length_16761_cov_29.864925	Coordinate:8185	Reads:1	Hits:1	Allocated_reads:1	Strand:-
AACGCACGCACTGTCTCCTACTGTTGC
>Location:NODE_289404_length_16761_cov_29.864925	Coordinate:8186	Reads:1	Hits:1	Allocated_reads:1	Strand:-
AACGCACGCACTGTCTCCTACTGTTG
>Location:NODE_289404_length_16761_cov_29.864925	Coordinate:8186	Reads:1	Hits:1	Allocated_reads:1	Strand:-
CGCACGCACTGTCTCCTACTGTTG
>Location:NODE_289404_length_16761_cov_29.864925	Coordinate:8186	Reads:1	Hits:1	Allocated_reads:1	Strand:-
TGTGAAACGCACGCACTGTCTCCTACTGTTG
>Location:NODE_289404_length_16761_cov_29.864925	Coordinate:8187	Reads:3	Hits:1	Allocated_reads:3	Strand:-
AACGCACGCACTGTCTCCTACTGTT
>Location:NODE_289404_length_16761_cov_29.864925	Coordinate:8188	Reads:2	Hits:1	Allocated_reads:2	Strand:-
AACGCACGCACTGTCTCCTACTGT
>Location:NODE_289404_length_16761_cov_29.864925	Coordinate:8188	Reads:4	Hits:1	Allocated_reads:4	Strand:-
TGTGAAACGCACGCACTGTCTCCTACTGT
>Location:NODE_289404_length_16761_cov_29.864925	Coordinate:8191	Reads:1	Hits:1	Allocated_reads:1	Strand:-
TGTGAAACGCACGCACTGTCTCCTAC
>Location:NODE_289404_length_16761_cov_29.864925	Coordinate:8193	Reads:1	Hits:1	Allocated_reads:1	Strand:-
TGTGAAACGCACGCACTGTCTCCT
>Location:NODE_289404_length_16761_cov_29.864925	Coordinate:8196	Reads:2	Hits:1	Allocated_reads:2	Strand:-
TTCTGTGAAACGCACGCACTGTCT
>Location:NODE_289404_length_16761_cov_29.864925	Coordinate:8197	Reads:1	Hits:1	Allocated_reads:1	Strand:-
TGCCCTTCTGTGAAACGCACGCACTGTC
>Location:NODE_289404_length_16761_cov_29.864925	Coordinate:8209	Reads:1	Hits:1	Allocated_reads:1	Strand:+
GTTTCACAGAAGGGCAGAGGTATACCTC
>Location:NODE_289404_length_16761_cov_29.864925	Coordinate:8210	Reads:1	Hits:1	Allocated_reads:1	Strand:+
TTTCACAGAAGGGCAGAGGTATAC
>Location:NODE_289404_length_16761_cov_29.864925	Coordinate:8221	Reads:1	Hits:1	Allocated_reads:1	Strand:-
CTCACGAATGCAGGCAGAGGTATACCTCTGCC
>Location:NODE_289404_length_16761_cov_29.864925	Coordinate:8222	Reads:1	Hits:1	Allocated_reads:1	Strand:-
TACTCACGAATGCAGGCAGAGGTATACCTCTGT
>Location:NODE_289404_length_16761_cov_29.864925	Coordinate:8222	Reads:1	Hits:1	Allocated_reads:1	Strand:-
TCACGAATGCAGGCAGAGGTATACCTCTGC
>Location:NODE_289404_length_16761_cov_29.864925	Coordinate:8223	Reads:1	Hits:1	Allocated_reads:1	Strand:-
TACTCACGAATGCAGGCAGAGGTATACCTCTG
>Location:NODE_289404_length_16761_cov_29.864925	Coordinate:8223	Reads:1	Hits:1	Allocated_reads:1	Strand:-
TACTCACGAATGCAGGCAGAGGTATACCTCTT
>Location:NODE_289404_length_16761_cov_29.864925	Coordinate:8224	Reads:2	Hits:1	Allocated_reads:2	Strand:-
TACTCACGAATGCAGGCAGAGGTATACCTCT
>Location:NODE_289404_length_16761_cov_29.864925	Coordinate:8225	Reads:1	Hits:1	Allocated_reads:1	Strand:-
ATACTCACGAATGCAGGCAGAGGTATACCTC
>Location:NODE_289404_length_16761_cov_29.864925	Coordinate:8225	Reads:1	Hits:1	Allocated_reads:1	Strand:-
CAATACTCACGAATGCAGGCAGAGGTATACCTC
>Location:NODE_289404_length_16761_cov_29.864925	Coordinate:8225	Reads:1	Hits:1	Allocated_reads:1	Strand:-
CTCACGAATGCAGGCAGAGGTATACCTC
>Location:NODE_289404_length_16761_cov_29.864925	Coordinate:8225	Reads:141	Hits:1	Allocated_reads:141	Strand:-
TACTCACGAATGCAGGCAGAGGTATACCTC
>Location:NODE_289404_length_16761_cov_29.864925	Coordinate:8225	Reads:13	Hits:1	Allocated_reads:13	Strand:-
TCACGAATGCAGGCAGAGGTATACCTC
>Location:NODE_289404_length_16761_cov_29.864925	Coordinate:8226	Reads:2	Hits:1	Allocated_reads:2	Strand:-
TACTCACGAATGCAGGCAGAGGTATACCT
>Location:NODE_289404_length_16761_cov_29.864925	Coordinate:8227	Reads:1	Hits:1	Allocated_reads:1	Strand:-
CAATACTCACGAATGCAGGCAGAGGTATACC
>Location:NODE_289404_length_16761_cov_29.864925	Coordinate:8227	Reads:1	Hits:1	Allocated_reads:1	Strand:-
CTCACGAATGCAGGCAGAGGTATACC
>Location:NODE_289404_length_16761_cov_29.864925	Coordinate:8227	Reads:1	Hits:1	Allocated_reads:1	Strand:-
TACTCACGAATGCAGGCAAAGGTATACC
>Location:NODE_289404_length_16761_cov_29.864925	Coordinate:8227	Reads:30	Hits:1	Allocated_reads:30	Strand:-
TACTCACGAATGCAGGCAGAGGTATACC
>Location:NODE_289404_length_16761_cov_29.864925	Coordinate:8227	Reads:1	Hits:1	Allocated_reads:1	Strand:-
TCACGAATGCAGGCAGAGGTATACC
>Location:NODE_289404_length_16761_cov_29.864925	Coordinate:8233	Reads:2	Hits:1	Allocated_reads:2	Strand:-
AGAGACAATACTCACGAATGCAGGCAGAGG
>Location:NODE_289404_length_16761_cov_29.864925	Coordinate:8233	Reads:7	Hits:1	Allocated_reads:7	Strand:-
GAGACAATACTCACGAATGCAGGCAGAGG
>Location:NODE_289404_length_16761_cov_29.864925	Coordinate:8233	Reads:2	Hits:1	Allocated_reads:2	Strand:-
GTAGAGACAATACTCACGAATGCAGGCAGAGG
>Location:NODE_289404_length_16761_cov_29.864925	Coordinate:8233	Reads:9	Hits:1	Allocated_reads:9	Strand:-
TAGAGACAATACTCACGAATGCAGGCAGAGG
>Location:NODE_289404_length_16761_cov_29.864925	Coordinate:8234	Reads:1	Hits:1	Allocated_reads:1	Strand:-
TAGAGACAATACTCACGAATGCAGGCAGAG
>Location:NODE_289404_length_16761_cov_29.864925	Coordinate:8235	Reads:1	Hits:1	Allocated_reads:1	Strand:-
TAGAGACAATACTCACGAATGCAGGCAGT
>Location:NODE_289404_length_16761_cov_29.864925	Coordinate:8235	Reads:2	Hits:1	Allocated_reads:2	Strand:-
TAGAGACAATACTCACGAATGCAGGCAGA
>Location:NODE_289404_length_16761_cov_29.864925	Coordinate:8237	Reads:1	Hits:1	Allocated_reads:1	Strand:-
AACAGTAGAGACAATACTCACGAATGCAGGCA
>Location:NODE_289404_length_16761_cov_29.864925	Coordinate:8237	Reads:1	Hits:1	Allocated_reads:1	Strand:-
ACAGTAGAGACAATACTCACGAATGCAGGCA
>Location:NODE_289404_length_16761_cov_29.864925	Coordinate:8237	Reads:1	Hits:1	Allocated_reads:1	Strand:-
AGAGACAATACTCACGAATGCAGGCA
>Location:NODE_289404_length_16761_cov_29.864925	Coordinate:8237	Reads:1	Hits:1	Allocated_reads:1	Strand:-
AGAGACAATACTCACGAATGCAGGCT
>Location:NODE_289404_length_16761_cov_29.864925	Coordinate:8237	Reads:1	Hits:1	Allocated_reads:1	Strand:-
CAGTAGAGACAATACTCACGAATGCAGGCA
>Location:NODE_289404_length_16761_cov_29.864925	Coordinate:8237	Reads:1	Hits:1	Allocated_reads:1	Strand:-
GTAGAGACAATACTCACGAATGCAGGCA
>Location:NODE_289404_length_16761_cov_29.864925	Coordinate:8238	Reads:6	Hits:1	Allocated_reads:6	Strand:-
AACAGTAGAGACAATACTCACGAATGCAGGC
>Location:NODE_289404_length_16761_cov_29.864925	Coordinate:8238	Reads:2	Hits:1	Allocated_reads:2	Strand:-
ACAGTAGAGACAATACTCACGAATGCAGGC
>Location:NODE_289404_length_16761_cov_29.864925	Coordinate:8238	Reads:2	Hits:1	Allocated_reads:2	Strand:-
CAGTAGAGACAATACTCACGAATGCAGGC
>Location:NODE_289404_length_16761_cov_29.864925	Coordinate:8238	Reads:1	Hits:1	Allocated_reads:1	Strand:-
TAGAGACAATACTCACGAATGCAGGC
>Location:NODE_289404_length_16761_cov_29.864925	Coordinate:8239	Reads:16	Hits:1	Allocated_reads:16	Strand:-
AACAGTAGAGACAATACTCACGAATGCAGG
>Location:NODE_289404_length_16761_cov_29.864925	Coordinate:8239	Reads:5	Hits:1	Allocated_reads:5	Strand:-
AACAGTAGAGACAATACTCACGAATGCAGT
>Location:NODE_289404_length_16761_cov_29.864925	Coordinate:8239	Reads:1	Hits:1	Allocated_reads:1	Strand:-
ACAGTAGAGACAATACTCACGAATGCATT
>Location:NODE_289404_length_16761_cov_29.864925	Coordinate:8239	Reads:5	Hits:1	Allocated_reads:5	Strand:-
ACAGTAGAGACAATACTCACGAATGCAGG
>Location:NODE_289404_length_16761_cov_29.864925	Coordinate:8239	Reads:1	Hits:1	Allocated_reads:1	Strand:-
AGAGACAATACTCACGAATGCAGG
>Location:NODE_289404_length_16761_cov_29.864925	Coordinate:8239	Reads:1	Hits:1	Allocated_reads:1	Strand:-
AGTAGAGACAATACTCACGAATGCAGG
>Location:NODE_289404_length_16761_cov_29.864925	Coordinate:8239	Reads:2	Hits:1	Allocated_reads:2	Strand:-
CAACAGTAGAGACAATACTCACGAATGCAGG
>Location:NODE_289404_length_16761_cov_29.864925	Coordinate:8239	Reads:2	Hits:1	Allocated_reads:2	Strand:-
CAGTAGAGACAATACTCACGAATGCAGG
>Location:NODE_289404_length_16761_cov_29.864925	Coordinate:8239	Reads:2	Hits:1	Allocated_reads:2	Strand:-
TAGAGACAATACTCACGAATGCAGG
>Location:NODE_289404_length_16761_cov_29.864925	Coordinate:8240	Reads:1	Hits:1	Allocated_reads:1	Strand:-
AACAGTAGAGACAATACTCACGAATGCAG
>Location:NODE_289404_length_16761_cov_29.864925	Coordinate:8241	Reads:1	Hits:1	Allocated_reads:1	Strand:-
AACAGTAGAGACAATACTCACGAATGCA
>Location:NODE_289404_length_16761_cov_29.864925	Coordinate:8241	Reads:2	Hits:1	Allocated_reads:2	Strand:-
CAACAGTAGAGACAATACTCACGAATGCA
>Location:NODE_289404_length_16761_cov_29.864925	Coordinate:8242	Reads:2	Hits:1	Allocated_reads:2	Strand:-
AACAGTAGAGACAATACTCACGAATGC
>Location:NODE_289404_length_16761_cov_29.864925	Coordinate:8242	Reads:1	Hits:1	Allocated_reads:1	Strand:-
ACAGTAGAGACAATACTCACGAATGC
>Location:NODE_289404_length_16761_cov_29.864925	Coordinate:8242	Reads:1	Hits:1	Allocated_reads:1	Strand:-
CAACAGTAGAGACAATACTCACGAATGC
>Location:NODE_289404_length_16761_cov_29.864925	Coordinate:8242	Reads:1	Hits:1	Allocated_reads:1	Strand:+
GCATTCGTGAGTATTGTCTCTACT
>Location:NODE_289404_length_16761_cov_29.864925	Coordinate:8243	Reads:1	Hits:1	Allocated_reads:1	Strand:-
TGAACAACAGTAGAGACAATACTCACGAATG
>Location:NODE_289404_length_16761_cov_29.864925	Coordinate:8244	Reads:4	Hits:1	Allocated_reads:4	Strand:-
AACAACAGTAGAGACAATACTCACGAAT
>Location:NODE_289404_length_16761_cov_29.864925	Coordinate:8244	Reads:2	Hits:1	Allocated_reads:2	Strand:-
AACAGTAGAGACAATACTCACGAAT
>Location:NODE_289404_length_16761_cov_29.864925	Coordinate:8244	Reads:2	Hits:1	Allocated_reads:2	Strand:-
CAACAGTAGAGACAATACTCACGAAT
>Location:NODE_289404_length_16761_cov_29.864925	Coordinate:8244	Reads:14	Hits:1	Allocated_reads:14	Strand:-
GAACAACAGTAGAGACAATACTCACGAAT
>Location:NODE_289404_length_16761_cov_29.864925	Coordinate:8244	Reads:2	Hits:1	Allocated_reads:2	Strand:-
TGAACAACAGTAGAGACAATACTCACGAAT
>Location:NODE_289404_length_16761_cov_29.864925	Coordinate:8245	Reads:1	Hits:1	Allocated_reads:1	Strand:-
GGTGAACAACAGTAGAGACAATACTCACGAA
>Location:NODE_289404_length_16761_cov_29.864925	Coordinate:8245	Reads:1	Hits:1	Allocated_reads:1	Strand:-
GTGAACAACAGTAGAGACAATACTCACGAA
>Location:NODE_289404_length_16761_cov_29.864925	Coordinate:8245	Reads:1	Hits:1	Allocated_reads:1	Strand:+
TTCGTGAGTATTGTCTCTACTGTTGTT
>Location:NODE_289404_length_16761_cov_29.864925	Coordinate:8245	Reads:2	Hits:1	Allocated_reads:2	Strand:+
TTCGTGAGTATTGTCTCTACTGTTGTTC
>Location:NODE_289404_length_16761_cov_29.864925	Coordinate:8247	Reads:1	Hits:1	Allocated_reads:1	Strand:-
GAACAACAGTAGAGACAATACTCACG
>Location:NODE_289404_length_16761_cov_29.864925	Coordinate:8247	Reads:1	Hits:1	Allocated_reads:1	Strand:-
TCCGGTGAACAACAGTAGAGACAATACTCACG
>Location:NODE_289404_length_16761_cov_29.864925	Coordinate:8248	Reads:1	Hits:1	Allocated_reads:1	Strand:-
AACAACAGTAGAGACAATACTCAC
>Location:NODE_289404_length_16761_cov_29.864925	Coordinate:8248	Reads:1	Hits:1	Allocated_reads:1	Strand:-
CATCCGGTGAACAACAGTAGAGACAATACTCAT
>Location:NODE_289404_length_16761_cov_29.864925	Coordinate:8248	Reads:1	Hits:1	Allocated_reads:1	Strand:-
CCGGTGAACAACAGTAGAGACAATACTCAC
>Location:NODE_289404_length_16761_cov_29.864925	Coordinate:8248	Reads:1	Hits:1	Allocated_reads:1	Strand:-
CGGTGAACAACAGTAGAGACAATACTCAC
>Location:NODE_289404_length_16761_cov_29.864925	Coordinate:8248	Reads:3	Hits:1	Allocated_reads:3	Strand:-
GAACAACAGTAGAGACAATACTCAC
>Location:NODE_289404_length_16761_cov_29.864925	Coordinate:8248	Reads:8	Hits:1	Allocated_reads:8	Strand:-
GGTGAACAACAGTAGAGACAATACTCAC
>Location:NODE_289404_length_16761_cov_29.864925	Coordinate:8248	Reads:20	Hits:1	Allocated_reads:20	Strand:-
TCCGGTGAACAACAGTAGAGACAATACTCAC
>Location:NODE_289404_length_16761_cov_29.864925	Coordinate:8248	Reads:3	Hits:1	Allocated_reads:3	Strand:-
TGAACAACAGTAGAGACAATACTCAC
>Location:NODE_289404_length_16761_cov_29.864925	Coordinate:8249	Reads:1	Hits:1	Allocated_reads:1	Strand:-
TCCGGTGAACAACAGTAGAGACAATACTCA
>Location:NODE_289404_length_16761_cov_29.864925	Coordinate:8249	Reads:1	Hits:1	Allocated_reads:1	Strand:-
TGCATCCGGTGAACAACAGTAGAGACAATACTCA
>Location:NODE_289404_length_16761_cov_29.864925	Coordinate:8250	Reads:1	Hits:1	Allocated_reads:1	Strand:-
CATCCGGTGAACAACAGTAGAGACAATACTC
>Location:NODE_289404_length_16761_cov_29.864925	Coordinate:8250	Reads:1	Hits:1	Allocated_reads:1	Strand:-
TCCGGTGAACAACAGTAGAGACAATACTT
>Location:NODE_289404_length_16761_cov_29.864925	Coordinate:8250	Reads:10	Hits:1	Allocated_reads:10	Strand:-
TCCGGTGAACAACAGTAGAGACAATACTC
>Location:NODE_289404_length_16761_cov_29.864925	Coordinate:8250	Reads:1	Hits:1	Allocated_reads:1	Strand:-
TGCATCCGGTGAACAACAGTAGAGACAATACTC
>Location:NODE_289404_length_16761_cov_29.864925	Coordinate:8251	Reads:2	Hits:1	Allocated_reads:2	Strand:-
ATCCGGTGAACAACAGTAGAGACAATACT
>Location:NODE_289404_length_16761_cov_29.864925	Coordinate:8251	Reads:25	Hits:1	Allocated_reads:25	Strand:-
TCCGGTGAACAACAGTAGAGACAATACT
>Location:NODE_289404_length_16761_cov_29.864925	Coordinate:8251	Reads:2	Hits:1	Allocated_reads:2	Strand:-
TGCATCCGGTGAACAACAGTAGAGACAATACT
>Location:NODE_289404_length_16761_cov_29.864925	Coordinate:8252	Reads:3	Hits:1	Allocated_reads:3	Strand:-
ATCCGGTGAACAACAGTAGAGACAATAC
>Location:NODE_289404_length_16761_cov_29.864925	Coordinate:8252	Reads:4	Hits:1	Allocated_reads:4	Strand:-
CATCCGGTGAACAACAGTAGAGACAATAC
>Location:NODE_289404_length_16761_cov_29.864925	Coordinate:8252	Reads:2	Hits:1	Allocated_reads:2	Strand:-
CCGGTGAACAACAGTAGAGACAATAC
>Location:NODE_289404_length_16761_cov_29.864925	Coordinate:8252	Reads:5	Hits:1	Allocated_reads:5	Strand:-
GCATCCGGTGAACAACAGTAGAGACAATAC
>Location:NODE_289404_length_16761_cov_29.864925	Coordinate:8252	Reads:37	Hits:1	Allocated_reads:37	Strand:-
TCCGGTGAACAACAGTAGAGACAATAC
>Location:NODE_289404_length_16761_cov_29.864925	Coordinate:8252	Reads:4	Hits:1	Allocated_reads:4	Strand:-
TGCATCCGGTGAACAACAGTAGAGACAATAC
>Location:NODE_289404_length_16761_cov_29.864925	Coordinate:8253	Reads:5	Hits:1	Allocated_reads:5	Strand:-
GCATCCGGTGAACAACAGTAGAGACAATA
>Location:NODE_289404_length_16761_cov_29.864925	Coordinate:8253	Reads:1	Hits:1	Allocated_reads:1	Strand:-
GCTGCATCCGGTGAACAACAGTAGAGACAATA
>Location:NODE_289404_length_16761_cov_29.864925	Coordinate:8253	Reads:1	Hits:1	Allocated_reads:1	Strand:-
TCCGGTGAACAACAGTAGAGACAATA
>Location:NODE_289404_length_16761_cov_29.864925	Coordinate:8253	Reads:1	Hits:1	Allocated_reads:1	Strand:-
TGCATCCGGTGAACAACAGTAGAGACAAAT
>Location:NODE_289404_length_16761_cov_29.864925	Coordinate:8253	Reads:13	Hits:1	Allocated_reads:13	Strand:-
TGCATCCGGTGAACAACAGTAGAGACAATA
>Location:NODE_289404_length_16761_cov_29.864925	Coordinate:8253	Reads:3	Hits:1	Allocated_reads:3	Strand:-
TGCATCCGGTGAACAACAGTAGAGACAATT
>Location:NODE_289404_length_16761_cov_29.864925	Coordinate:8254	Reads:1	Hits:1	Allocated_reads:1	Strand:-
ATCCGGTGAACAACAGTAGAGACAAT
>Location:NODE_289404_length_16761_cov_29.864925	Coordinate:8254	Reads:2	Hits:1	Allocated_reads:2	Strand:-
GCATCCGGTGAACAACAGTAGAGACAAT
>Location:NODE_289404_length_16761_cov_29.864925	Coordinate:8254	Reads:15	Hits:1	Allocated_reads:15	Strand:-
TGCATCCGGTGAACAACAGTAGAGACAAT
>Location:NODE_289404_length_16761_cov_29.864925	Coordinate:8255	Reads:1	Hits:1	Allocated_reads:1	Strand:-
TCCGGTGAACAACAGTAGAGACAA
>Location:NODE_289404_length_16761_cov_29.864925	Coordinate:8255	Reads:12	Hits:1	Allocated_reads:12	Strand:-
TGCATCCGGTGAACAACAGTAGAGACAA
>Location:NODE_289404_length_16761_cov_29.864925	Coordinate:8256	Reads:1	Hits:1	Allocated_reads:1	Strand:-
ACACAGCTGCATCCGGTGAACAACAGTAGAGACT
>Location:NODE_289404_length_16761_cov_29.864925	Coordinate:8256	Reads:1	Hits:1	Allocated_reads:1	Strand:-
TGCATCCGGTGAACAACAGTAGAGACT
>Location:NODE_289404_length_16761_cov_29.864925	Coordinate:8256	Reads:2	Hits:1	Allocated_reads:2	Strand:-
TGCATCCGGTGAACAACAGTAGAGACA
>Location:NODE_289404_length_16761_cov_29.864925	Coordinate:8257	Reads:3	Hits:1	Allocated_reads:3	Strand:-
TGCATCCGGTGAACAACAGTAGAGAC
>Location:NODE_289404_length_16761_cov_29.864925	Coordinate:8258	Reads:1	Hits:1	Allocated_reads:1	Strand:-
GCTGCATCCGGTGAACAACAGTAGAGA
>Location:NODE_289404_length_16761_cov_29.864925	Coordinate:8259	Reads:1	Hits:1	Allocated_reads:1	Strand:+
CTCTACTGTTGTTCACCGGATGCAGC
>Location:NODE_289404_length_16761_cov_29.864925	Coordinate:8259	Reads:4	Hits:1	Allocated_reads:4	Strand:-
TGCATCCGGTGAACAACAGTAGAG
>Location:NODE_289404_length_16761_cov_29.864925	Coordinate:8260	Reads:1	Hits:1	Allocated_reads:1	Strand:+
TCTACTGTTGTTCACCGGCTGCAGC
>Location:NODE_289404_length_16761_cov_29.864925	Coordinate:8261	Reads:1	Hits:1	Allocated_reads:1	Strand:+
CTACTGTTGTTCACCGGATGCAGCT
>Location:NODE_289404_length_16761_cov_29.864925	Coordinate:8263	Reads:1	Hits:1	Allocated_reads:1	Strand:-
TATCAACACAGCTGCATCCGGTGAACAACAGT
>Location:NODE_289404_length_16761_cov_29.864925	Coordinate:8263	Reads:3	Hits:1	Allocated_reads:3	Strand:-
TCAACACAGCTGCATCCGGTGAACAACAGT
>Location:NODE_289404_length_16761_cov_29.864925	Coordinate:8264	Reads:2	Hits:1	Allocated_reads:2	Strand:-
TCAACACAGCTGCATCCGGTGAACAACAG
>Location:NODE_289404_length_16761_cov_29.864925	Coordinate:8265	Reads:1	Hits:1	Allocated_reads:1	Strand:-
TATCAACACAGCTGCATCCGGTGAACAACA
>Location:NODE_289404_length_16761_cov_29.864925	Coordinate:8265	Reads:4	Hits:1	Allocated_reads:4	Strand:-
TCAACACAGCTGCATCCGGTGAACAACA
>Location:NODE_289404_length_16761_cov_29.864925	Coordinate:8266	Reads:3	Hits:1	Allocated_reads:3	Strand:-
TATCAACACAGCTGCATCCGGTGAACAAC
>Location:NODE_289404_length_16761_cov_29.864925	Coordinate:8267	Reads:1	Hits:1	Allocated_reads:1	Strand:-
TATCAACACAGCTGCATCCGGTGAACAA
>Location:NODE_289404_length_16761_cov_29.864925	Coordinate:8269	Reads:2	Hits:1	Allocated_reads:2	Strand:-
TATCAACACAGCTGCATCCGGTGAAC
>Location:NODE_289404_length_16761_cov_29.864925	Coordinate:8269	Reads:3	Hits:1	Allocated_reads:3	Strand:-
TCAACACAGCTGCATCCGGTGAAC
>Location:NODE_289404_length_16761_cov_29.864925	Coordinate:8270	Reads:1	Hits:1	Allocated_reads:1	Strand:-
CCTCTATCAACACAGCTGCATCCGGTGAA
>Location:NODE_289404_length_16761_cov_29.864925	Coordinate:8270	Reads:3	Hits:1	Allocated_reads:3	Strand:-
TATCAACACAGCTGCATCCGGTGAA
>Location:NODE_289404_length_16761_cov_29.864925	Coordinate:8270	Reads:1	Hits:1	Allocated_reads:1	Strand:-
TCTATCAACACAGCTGCATCCGGTGAA
>Location:NODE_289404_length_16761_cov_29.864925	Coordinate:8272	Reads:1	Hits:1	Allocated_reads:1	Strand:+
CACCGGATGCAGCTGTGTTGATAG
>Location:NODE_289404_length_16761_cov_29.864925	Coordinate:8273	Reads:1	Hits:1	Allocated_reads:1	Strand:+
ACCGGATGCAGCTGTGTTGATAGAGG
>Location:NODE_289404_length_16761_cov_29.864925	Coordinate:8273	Reads:1	Hits:1	Allocated_reads:1	Strand:-
TGACCCTCTATCAACACAGCTGCATCCGGT
>Location:NODE_289404_length_16761_cov_29.864925	Coordinate:8274	Reads:1	Hits:1	Allocated_reads:1	Strand:-
TGACCCTCTATCAACACAGCTGCATCCGG
>Location:NODE_289404_length_16761_cov_29.864925	Coordinate:8280	Reads:3	Hits:1	Allocated_reads:3	Strand:-
TAATGGTGACCCTCTATCAACACAGCTGC
>Location:NODE_289404_length_16761_cov_29.864925	Coordinate:8280	Reads:1	Hits:1	Allocated_reads:1	Strand:-
TAGTAATGGTGACCCTCTATCAACACAGCTGT
>Location:NODE_289404_length_16761_cov_29.864925	Coordinate:8282	Reads:2	Hits:1	Allocated_reads:2	Strand:-
TAATGGTGACCCTCTATCAACACAGCT
>Location:NODE_289404_length_16761_cov_29.864925	Coordinate:8282	Reads:1	Hits:1	Allocated_reads:1	Strand:-
TATAGTAATGGTGACCCTCTATCAACACAGCT
>Location:NODE_289404_length_16761_cov_29.864925	Coordinate:8283	Reads:1	Hits:1	Allocated_reads:1	Strand:+
GCTGTGTTGATAGAGGGTCACCATTA
>Location:NODE_289404_length_16761_cov_29.864925	Coordinate:8283	Reads:6	Hits:1	Allocated_reads:6	Strand:-
TAGTAATGGTGACCCTCTATCAACACAGC
>Location:NODE_289404_length_16761_cov_29.864925	Coordinate:8283	Reads:2	Hits:1	Allocated_reads:2	Strand:-
TATAGTAATGGTGACCCTCTATCAACACAGC
>Location:NODE_289404_length_16761_cov_29.864925	Coordinate:8285	Reads:1	Hits:1	Allocated_reads:1	Strand:-
TAGTAATGGTGACCCTCTATCAACACA
>Location:NODE_289404_length_16761_cov_29.864925	Coordinate:8288	Reads:2	Hits:1	Allocated_reads:2	Strand:-
TAGTAATGGTGACCCTCTATCAAC
>Location:NODE_289404_length_16761_cov_29.864925	Coordinate:8288	Reads:1	Hits:1	Allocated_reads:1	Strand:-
TTATAGTAATGGTGACCCTCTATCAAC
>Location:NODE_289404_length_16761_cov_29.864925	Coordinate:8302	Reads:2	Hits:1	Allocated_reads:2	Strand:+
ACCATTACTATAAGCCAGGGCCGCTT
>Location:NODE_289404_length_16761_cov_29.864925	Coordinate:8304	Reads:1	Hits:1	Allocated_reads:1	Strand:+
CATTACTATAAGCCAGGGCCGCTTCC
>Location:NODE_289404_length_16761_cov_29.864925	Coordinate:8305	Reads:1	Hits:1	Allocated_reads:1	Strand:+
ATTACTATAAGCCAGGGCCGCTTCC
>Location:NODE_289404_length_16761_cov_29.864925	Coordinate:8308	Reads:1	Hits:1	Allocated_reads:1	Strand:-
TCATCCTGGAAGCGGCCCTGGCTTATAGT
>Location:NODE_289404_length_16761_cov_29.864925	Coordinate:8309	Reads:1	Hits:1	Allocated_reads:1	Strand:-
TCATCCTGGAAGCGGCCCTGGCTTATAG
>Location:NODE_289404_length_16761_cov_29.864925	Coordinate:8310	Reads:2	Hits:1	Allocated_reads:2	Strand:-
TCATCCTGGAAGCGGCCCTGGCTTATA
>Location:NODE_289404_length_16761_cov_29.864925	Coordinate:8311	Reads:1	Hits:1	Allocated_reads:1	Strand:-
TCATCCTGGAAGCGGCCCTGGCTTAT
>Location:NODE_289404_length_16761_cov_29.864925	Coordinate:8319	Reads:1	Hits:1	Allocated_reads:1	Strand:-
CAGAAAAATCATCCTGGAAGCGGCCC
>Location:NODE_289404_length_16761_cov_29.864925	Coordinate:8321	Reads:1	Hits:1	Allocated_reads:1	Strand:-
TAAGAGCCAGAAAAATCATCCTGGAAGCGGC
>Location:NODE_289404_length_16761_cov_29.864925	Coordinate:8327	Reads:1	Hits:1	Allocated_reads:1	Strand:-
ACAGATAAGAGCCAGAAAAATCATCCTGGA
>Location:NODE_289404_length_16761_cov_29.864925	Coordinate:8327	Reads:2	Hits:1	Allocated_reads:2	Strand:-
TCAGCACAGATAAGAGCCAGAAAAATCATCCTGGA
>Location:NODE_289404_length_16761_cov_29.864925	Coordinate:8328	Reads:1	Hits:1	Allocated_reads:1	Strand:-
ACAGATAAGAGCCAGAAAAATCATCCTGT
>Location:NODE_289404_length_16761_cov_29.864925	Coordinate:8330	Reads:2	Hits:1	Allocated_reads:2	Strand:-
TCAGCACAGATAAGAGCCAGAAAAATCATCCT
>Location:NODE_289404_length_16761_cov_29.864925	Coordinate:8331	Reads:2	Hits:1	Allocated_reads:2	Strand:-
ACAGATAAGAGCCAGAAAAATCATCC
>Location:NODE_289404_length_16761_cov_29.864925	Coordinate:8331	Reads:2	Hits:1	Allocated_reads:2	Strand:-
AGCACAGATAAGAGCCAGAAAAATCATCC
>Location:NODE_289404_length_16761_cov_29.864925	Coordinate:8331	Reads:3	Hits:1	Allocated_reads:3	Strand:-
GCACAGATAAGAGCCAGAAAAATCATCC
>Location:NODE_289404_length_16761_cov_29.864925	Coordinate:8331	Reads:1	Hits:1	Allocated_reads:1	Strand:-
TCAGCACAGATAAGAGCCAGAAAAATCATCA
>Location:NODE_289404_length_16761_cov_29.864925	Coordinate:8331	Reads:1	Hits:1	Allocated_reads:1	Strand:-
TCAGCACAGATAAGAGCCAGAAAAATCTTTT
>Location:NODE_289404_length_16761_cov_29.864925	Coordinate:8331	Reads:36	Hits:1	Allocated_reads:36	Strand:-
TCAGCACAGATAAGAGCCAGAAAAATCATCC
>Location:NODE_289404_length_16761_cov_29.864925	Coordinate:8332	Reads:6	Hits:1	Allocated_reads:6	Strand:-
ACAGATAAGAGCCAGAAAAATCATC
>Location:NODE_289404_length_16761_cov_29.864925	Coordinate:8332	Reads:1	Hits:1	Allocated_reads:1	Strand:-
AGCACAGATAAGAGCCAGAAAAATCATC
>Location:NODE_289404_length_16761_cov_29.864925	Coordinate:8332	Reads:43	Hits:1	Allocated_reads:43	Strand:-
TCAGCACAGATAAGAGCCAGAAAAATCATC
>Location:NODE_289404_length_16761_cov_29.864925	Coordinate:8334	Reads:4	Hits:1	Allocated_reads:4	Strand:-
TCAGCACAGATAAGAGCCAGAAAAATCA
>Location:NODE_289404_length_16761_cov_29.864925	Coordinate:8335	Reads:96	Hits:1	Allocated_reads:96	Strand:-
TCAGCACAGATAAGAGCCAGAAAAATC
>Location:NODE_289404_length_16761_cov_29.864925	Coordinate:8335	Reads:1	Hits:1	Allocated_reads:1	Strand:-
TCGCGTCAGCACAGATAAGAGCCAGAAAAATC
>Location:NODE_289404_length_16761_cov_29.864925	Coordinate:8336	Reads:6	Hits:1	Allocated_reads:6	Strand:-
TCAGCACAGATAAGAGCCAGAAAAAT
>Location:NODE_289404_length_16761_cov_29.864925	Coordinate:8337	Reads:5	Hits:1	Allocated_reads:5	Strand:-
TCAGCACAGATAAGAGCCAGAAAAA
>Location:NODE_289404_length_16761_cov_29.864925	Coordinate:8338	Reads:1	Hits:1	Allocated_reads:1	Strand:-
TCAGCACAGATAAGAGCCAGAAAA
>Location:NODE_289404_length_16761_cov_29.864925	Coordinate:8339	Reads:3	Hits:1	Allocated_reads:3	Strand:-
CGCGTCAGCACAGATAAGAGCCAGAAA
>Location:NODE_289404_length_16761_cov_29.864925	Coordinate:8340	Reads:2	Hits:1	Allocated_reads:2	Strand:-
CTCGCGTCAGCACAGATAAGAGCCAGAA
>Location:NODE_289404_length_16761_cov_29.864925	Coordinate:8340	Reads:1	Hits:1	Allocated_reads:1	Strand:-
TCGCGTCAGCACAGATAAGAGCCAGAA
>Location:NODE_289404_length_16761_cov_29.864925	Coordinate:8341	Reads:1	Hits:1	Allocated_reads:1	Strand:-
TCGCGTCAGCACAGATAAGAGCCAGA
>Location:NODE_289404_length_16761_cov_29.864925	Coordinate:8342	Reads:2	Hits:1	Allocated_reads:2	Strand:+
CTGGCTCTTATCTGTGCTGACGCGAG
>Location:NODE_289404_length_16761_cov_29.864925	Coordinate:8343	Reads:1	Hits:1	Allocated_reads:1	Strand:-
ACCCCTCGCGTCAGCACAGATAAGAGCCT
>Location:NODE_289404_length_16761_cov_29.864925	Coordinate:8344	Reads:1	Hits:1	Allocated_reads:1	Strand:-
TACCCCTCGCGTCAGCACAGATAAGAGCC
>Location:NODE_289404_length_16761_cov_29.864925	Coordinate:8347	Reads:1	Hits:1	Allocated_reads:1	Strand:-
ACGGTACCCCTCGCGTCAGCACAGATAAGA
>Location:NODE_289404_length_16761_cov_29.864925	Coordinate:8350	Reads:1	Hits:1	Allocated_reads:1	Strand:-
CACGGTACCCCTCGCGTCAGCACAGATA
>Location:NODE_289404_length_16761_cov_29.864925	Coordinate:8352	Reads:1	Hits:1	Allocated_reads:1	Strand:-
ACCACGGTACCCCTCGCGTCAGCACAGA
>Location:NODE_289404_length_16761_cov_29.864925	Coordinate:8352	Reads:1	Hits:1	Allocated_reads:1	Strand:-
ACGGTACCCCTCGCGTCAGCACAGA
>Location:NODE_289404_length_16761_cov_29.864925	Coordinate:8352	Reads:1	Hits:1	Allocated_reads:1	Strand:-
CACCACGGTACCCCTCGCGTCAGCACAGA
>Location:NODE_289404_length_16761_cov_29.864925	Coordinate:8352	Reads:2	Hits:1	Allocated_reads:2	Strand:+
TCTGTGCTGACGCGAGGGGTACCGTGGTG
>Location:NODE_289404_length_16761_cov_29.864925	Coordinate:8374	Reads:1	Hits:1	Allocated_reads:1	Strand:+
CGTGGTGGCATCCCACGATGGACT
>Location:NODE_289404_length_16761_cov_29.864925	Coordinate:8374	Reads:1	Hits:1	Allocated_reads:1	Strand:+
CGTGGTGGCATCCCACGATGGACTCCAGT
>Location:NODE_289404_length_16761_cov_29.864925	Coordinate:8375	Reads:1	Hits:1	Allocated_reads:1	Strand:-
TACACTGGAGTCCATCGTGGGATGCCACCAC
>Location:NODE_289404_length_16761_cov_29.864925	Coordinate:8376	Reads:1	Hits:1	Allocated_reads:1	Strand:-
CACTGGAGTCCATCGTGGGATGCCACCA
>Location:NODE_289404_length_16761_cov_29.864925	Coordinate:8376	Reads:1	Hits:1	Allocated_reads:1	Strand:-
TACACTGGAGTCCATCGTGGGATGCCACCA
>Location:NODE_289404_length_16761_cov_29.864925	Coordinate:8376	Reads:1	Hits:1	Allocated_reads:1	Strand:-
TTCTACACTGGAGTCCATCGTGGGATGCCACCA
>Location:NODE_289404_length_16761_cov_29.864925	Coordinate:8377	Reads:1	Hits:1	Allocated_reads:1	Strand:-
CACTGGAGTCCATCGTGGGATGCCACC
>Location:NODE_289404_length_16761_cov_29.864925	Coordinate:8377	Reads:5	Hits:1	Allocated_reads:5	Strand:-
TACACTGGAGTCCATCGTGGGATGCCACC
>Location:NODE_289404_length_16761_cov_29.864925	Coordinate:8379	Reads:1	Hits:1	Allocated_reads:1	Strand:-
CTACACTGGAGTCCATCGTGGGATGCCT
>Location:NODE_289404_length_16761_cov_29.864925	Coordinate:8379	Reads:1	Hits:1	Allocated_reads:1	Strand:-
TTCTACACTGGAGTCCATCGTGGGATGCCT
>Location:NODE_289404_length_16761_cov_29.864925	Coordinate:8380	Reads:1	Hits:1	Allocated_reads:1	Strand:-
TACACTGGAGTCCATCGTGGGATGCC
>Location:NODE_289404_length_16761_cov_29.864925	Coordinate:8380	Reads:2	Hits:1	Allocated_reads:2	Strand:-
TCTACACTGGAGTCCATCGTGGGATGCC
>Location:NODE_289404_length_16761_cov_29.864925	Coordinate:8384	Reads:1	Hits:1	Allocated_reads:1	Strand:-
AGCTCGCATTCTACACTGGAGTCCATCGTGGGA
>Location:NODE_289404_length_16761_cov_29.864925	Coordinate:8384	Reads:45	Hits:1	Allocated_reads:45	Strand:-
TCGCATTCTACACTGGAGTCCATCGTGGGA
>Location:NODE_289404_length_16761_cov_29.864925	Coordinate:8384	Reads:1	Hits:1	Allocated_reads:1	Strand:-
TCTACACTGGAGTCCATCGTGGGA
>Location:NODE_289404_length_16761_cov_29.864925	Coordinate:8384	Reads:1	Hits:1	Allocated_reads:1	Strand:-
TTCTACACTGGAGTCCATCGTGGGA
>Location:NODE_289404_length_16761_cov_29.864925	Coordinate:8387	Reads:1	Hits:1	Allocated_reads:1	Strand:-
CGCATTCTACACTGGAGTCCATCGTG
>Location:NODE_289404_length_16761_cov_29.864925	Coordinate:8387	Reads:7	Hits:1	Allocated_reads:7	Strand:-
CTCGCATTCTACACTGGAGTCCATCGTG
>Location:NODE_289404_length_16761_cov_29.864925	Coordinate:8387	Reads:22	Hits:1	Allocated_reads:22	Strand:-
TCGCATTCTACACTGGAGTCCATCGTG
>Location:NODE_289404_length_16761_cov_29.864925	Coordinate:8390	Reads:3	Hits:1	Allocated_reads:3	Strand:-
TCGCATTCTACACTGGAGTCCATC
>Location:NODE_289404_length_16761_cov_29.864925	Coordinate:8396	Reads:1	Hits:1	Allocated_reads:1	Strand:+
CTCCAGTGTAGAATGCGAGCTGGGCT
>Location:NODE_289404_length_16761_cov_29.864925	Coordinate:8396	Reads:1	Hits:1	Allocated_reads:1	Strand:+
CTCCAGTGTAGAATGCGAGCTGGGCTGGGAT
>Location:NODE_289404_length_16761_cov_29.864925	Coordinate:8398	Reads:1	Hits:1	Allocated_reads:1	Strand:+
CCAGTGTAGAATGCGAGCTGGGCT
>Location:NODE_289404_length_16761_cov_29.864925	Coordinate:8400	Reads:1	Hits:1	Allocated_reads:1	Strand:-
ACATCCCAGCCCAGCTCGCATTCTACACT
>Location:NODE_289404_length_16761_cov_29.864925	Coordinate:8404	Reads:2	Hits:1	Allocated_reads:2	Strand:+
TAGAATGCGAGCTGGGCTGGGATG
>Location:NODE_289404_length_16761_cov_29.864925	Coordinate:8404	Reads:1	Hits:1	Allocated_reads:1	Strand:+
TAGAATGCGAGCTGGGCTGGGATGT
>Location:NODE_289404_length_16761_cov_29.864925	Coordinate:8405	Reads:1	Hits:3	Allocated_reads:0.333333333333333	Strand:+
AGAATGCGAGCTGGGCTGGGATGT
>Location:NODE_289404_length_16761_cov_29.864925	Coordinate:8409	Reads:1	Hits:3	Allocated_reads:0.333333333333333	Strand:+
TGCGAGCTGGGCTGGGATGTGATG
>Location:NODE_289404_length_16761_cov_29.864925	Coordinate:8443	Reads:1	Hits:1	Allocated_reads:1	Strand:-
GAGGAGCCTCCTGTCCCCCTCTCATCCCG
>Location:NODE_289404_length_16761_cov_29.864925	Coordinate:8473	Reads:1	Hits:2	Allocated_reads:0.5	Strand:-
TCCACGCCAGCCTCGTCCCAGACAGACGA
>Location:NODE_289404_length_16761_cov_29.864925	Coordinate:8474	Reads:1	Hits:2	Allocated_reads:0.5	Strand:-
TCCACGCCAGCCTCGTCCCAGACAGACG
>Location:NODE_289404_length_16761_cov_29.864925	Coordinate:8474	Reads:1	Hits:2	Allocated_reads:0.5	Strand:-
TCCACGCCAGCCTCGTCCCAGACAGACT
>Location:NODE_289404_length_16761_cov_29.864925	Coordinate:8475	Reads:16	Hits:2	Allocated_reads:8	Strand:-
TCCACGCCAGCCTCGTCCCAGACAGAC
>Location:NODE_289404_length_16761_cov_29.864925	Coordinate:8477	Reads:1	Hits:2	Allocated_reads:0.5	Strand:-
TCCACGCCAGCCTCGTCCCAGACAG
>Location:NODE_289404_length_16761_cov_29.864925	Coordinate:8478	Reads:1	Hits:2	Allocated_reads:0.5	Strand:-
TCCACGCCAGCCTCGTCCCAGACA
>Location:NODE_289404_length_16761_cov_29.864925	Coordinate:8480	Reads:1	Hits:1	Allocated_reads:1	Strand:+
TCTGGGACGAGGCTGGCGTGGAACCCGC
>Location:NODE_289404_length_16761_cov_29.864925	Coordinate:8483	Reads:1	Hits:1	Allocated_reads:1	Strand:+
GGGACGAGGCTGGCGTGGAACCCGC
>Location:NODE_289404_length_16761_cov_29.864925	Coordinate:8485	Reads:1	Hits:1	Allocated_reads:1	Strand:+
GACGAGGCTGGCGTGGAACCCGCTCTTT
>Location:NODE_289404_length_16761_cov_29.864925	Coordinate:8485	Reads:1	Hits:1	Allocated_reads:1	Strand:-
TCCAGAGCGGGTTCCACGCCAGCCTCGTC
>Location:NODE_289404_length_16761_cov_29.864925	Coordinate:8490	Reads:1	Hits:1	Allocated_reads:1	Strand:-
CCTCCAGAGCGGGTTCCACGCCAGCC
>Location:NODE_289404_length_16761_cov_29.864925	Coordinate:8492	Reads:1	Hits:1	Allocated_reads:1	Strand:+
CTGGCGTGGAACCCGCTCTGGAGT
>Location:NODE_289404_length_16761_cov_29.864925	Coordinate:8492	Reads:4	Hits:1	Allocated_reads:4	Strand:+
CTGGCGTGGAACCCGCTCTGGAGG
>Location:NODE_289404_length_16761_cov_29.864925	Coordinate:8492	Reads:7	Hits:1	Allocated_reads:7	Strand:+
CTGGCGTGGAACCCGCTCTGGAGGA
>Location:NODE_289404_length_16761_cov_29.864925	Coordinate:8492	Reads:1	Hits:1	Allocated_reads:1	Strand:+
CTGGCGTGGAACCCGCTCTGGAGGAG
>Location:NODE_289404_length_16761_cov_29.864925	Coordinate:8492	Reads:3	Hits:1	Allocated_reads:3	Strand:+
CTGGCGTGGAACCCGCTCTGGAGGAGT
>Location:NODE_289404_length_16761_cov_29.864925	Coordinate:8492	Reads:4	Hits:1	Allocated_reads:4	Strand:+
CTGGCGTGGAACCCGCTCTGGAGGAGTT
>Location:NODE_289404_length_16761_cov_29.864925	Coordinate:8501	Reads:1	Hits:1	Allocated_reads:1	Strand:+
AACCCGCTCTGGAGGAGTTTCTGGCC
>Location:NODE_289404_length_16761_cov_29.864925	Coordinate:8502	Reads:1	Hits:1	Allocated_reads:1	Strand:-
TCCACCAGCCGGCCAGAAACTCCTCCAGAGCGGGT
>Location:NODE_289404_length_16761_cov_29.864925	Coordinate:8503	Reads:2	Hits:1	Allocated_reads:2	Strand:-
TCCACCAGCCGGCCAGAAACTCCTCCAGAGCGGG
>Location:NODE_289404_length_16761_cov_29.864925	Coordinate:8504	Reads:1	Hits:1	Allocated_reads:1	Strand:+
CCGCTCTGGAGGAGTTTCTGGCCT
>Location:NODE_289404_length_16761_cov_29.864925	Coordinate:8504	Reads:1	Hits:1	Allocated_reads:1	Strand:-
TCCACCAGCCGGCCAGAAACTCCTCCAGAGCGG
>Location:NODE_289404_length_16761_cov_29.864925	Coordinate:8504	Reads:1	Hits:1	Allocated_reads:1	Strand:-
TCCACCAGCCGGCCAGAAACTCCTCCAGAGCGT
>Location:NODE_289404_length_16761_cov_29.864925	Coordinate:8506	Reads:1	Hits:1	Allocated_reads:1	Strand:-
CACCAGCCGGCCAGAAACTCCTCCAGAGC
>Location:NODE_289404_length_16761_cov_29.864925	Coordinate:8506	Reads:1	Hits:1	Allocated_reads:1	Strand:-
GCCGGCCAGAAACTCCTCCAGAGC
>Location:NODE_289404_length_16761_cov_29.864925	Coordinate:8506	Reads:8	Hits:1	Allocated_reads:8	Strand:-
TCCACCAGCCGGCCAGAAACTCCTCCAGAGC
>Location:NODE_289404_length_16761_cov_29.864925	Coordinate:8507	Reads:1	Hits:1	Allocated_reads:1	Strand:-
TCCACCAGCCGGCCAGAAACTCCTCCAGAG
>Location:NODE_289404_length_16761_cov_29.864925	Coordinate:8508	Reads:1	Hits:1	Allocated_reads:1	Strand:-
TCCACCAGCCGGCCAGAAACTCCTCCAGT
>Location:NODE_289404_length_16761_cov_29.864925	Coordinate:8508	Reads:5	Hits:1	Allocated_reads:5	Strand:-
TCCACCAGCCGGCCAGAAACTCCTCCAGA
>Location:NODE_289404_length_16761_cov_29.864925	Coordinate:8510	Reads:1	Hits:1	Allocated_reads:1	Strand:-
TCCACCAGCCGGCCAGAAACTCCTCCA
>Location:NODE_289404_length_16761_cov_29.864925	Coordinate:8511	Reads:1	Hits:1	Allocated_reads:1	Strand:-
TCCACCAGCCGGCCAGAAACTCCTCC
>Location:NODE_289404_length_16761_cov_29.864925	Coordinate:8512	Reads:1	Hits:1	Allocated_reads:1	Strand:-
TCCACCAGCCGGCCAGAAACTCCTC
>Location:NODE_289404_length_16761_cov_29.864925	Coordinate:8513	Reads:1	Hits:1	Allocated_reads:1	Strand:-
TTGGTCCACCAGCCGGCCAGAAACTCCT
>Location:NODE_289404_length_16761_cov_29.864925	Coordinate:8519	Reads:2	Hits:1	Allocated_reads:2	Strand:-
TCATTTTTGGTCCACCAGCCGGCCAGAA
>Location:NODE_289404_length_16761_cov_29.864925	Coordinate:8520	Reads:1	Hits:1	Allocated_reads:1	Strand:-
TGTTCATTTTTGGTCCACCAGCCGGCCAGA
>Location:NODE_289404_length_16761_cov_29.864925	Coordinate:8522	Reads:1	Hits:1	Allocated_reads:1	Strand:-
TCATTTTTGGTCCACCAGCCGGCCT
>Location:NODE_289404_length_16761_cov_29.864925	Coordinate:8523	Reads:1	Hits:1	Allocated_reads:1	Strand:-
ATGTTCATTTTTGGTCCACCAGCCGGCC
>Location:NODE_289404_length_16761_cov_29.864925	Coordinate:8523	Reads:1	Hits:1	Allocated_reads:1	Strand:-
TAAATGTTCATTTTTGGTCCACCAGCCGGCC
>Location:NODE_289404_length_16761_cov_29.864925	Coordinate:8523	Reads:1	Hits:1	Allocated_reads:1	Strand:-
TCATTTTTGGTCCACCAGCCGGCT
>Location:NODE_289404_length_16761_cov_29.864925	Coordinate:8523	Reads:3	Hits:1	Allocated_reads:3	Strand:-
TCATTTTTGGTCCACCAGCCGGCC
>Location:NODE_289404_length_16761_cov_29.864925	Coordinate:8524	Reads:1	Hits:1	Allocated_reads:1	Strand:-
AATGTTCATTTTTGGTCCACCAGCCGGC
>Location:NODE_289404_length_16761_cov_29.864925	Coordinate:8524	Reads:3	Hits:1	Allocated_reads:3	Strand:-
ATGTTCATTTTTGGTCCACCAGCCGGC
>Location:NODE_289404_length_16761_cov_29.864925	Coordinate:8524	Reads:1	Hits:1	Allocated_reads:1	Strand:+
GCCGGCTGGTGGACCAAAAATGAACATT
>Location:NODE_289404_length_16761_cov_29.864925	Coordinate:8527	Reads:3	Hits:1	Allocated_reads:3	Strand:+
GGCTGGTGGACCAAAAATGAACATT
>Location:NODE_289404_length_16761_cov_29.864925	Coordinate:8527	Reads:2	Hits:1	Allocated_reads:2	Strand:+
GGCTGGTGGACCAAAAATGAACATTT
>Location:NODE_289404_length_16761_cov_29.864925	Coordinate:8527	Reads:1	Hits:1	Allocated_reads:1	Strand:-
TAAATGTTCATTTTTGGTCCACCAGCC
>Location:NODE_289404_length_16761_cov_29.864925	Coordinate:8528	Reads:2	Hits:1	Allocated_reads:2	Strand:+
GCTGGTGGACCAAAAATGAACATTT
>Location:NODE_289404_length_16761_cov_29.864925	Coordinate:8541	Reads:1	Hits:1	Allocated_reads:1	Strand:+
AAATGAACATTTATCTGGGTTTGTG
>Location:NODE_289404_length_16761_cov_29.864925	Coordinate:8541	Reads:1	Hits:1	Allocated_reads:1	Strand:+
AAATGAACATTTATCTGGGTTTGTGGGG
>Location:NODE_289404_length_16761_cov_29.864925	Coordinate:8541	Reads:1	Hits:1	Allocated_reads:1	Strand:+
AAATGAACATTTATCTGGGTTTGTGGGGT
>Location:NODE_289404_length_16761_cov_29.864925	Coordinate:8542	Reads:1	Hits:1	Allocated_reads:1	Strand:+
AATGAACATTTATCTGGGTTTGTGG
>Location:NODE_289404_length_16761_cov_29.864925	Coordinate:8542	Reads:2	Hits:1	Allocated_reads:2	Strand:-
TACCCCACAAACCCAGATAAATGTTCATT
>Location:NODE_289404_length_16761_cov_29.864925	Coordinate:8543	Reads:1	Hits:1	Allocated_reads:1	Strand:+
ATGAACATTTATCTGGGTTTGTGGG
>Location:NODE_289404_length_16761_cov_29.864925	Coordinate:8547	Reads:1	Hits:1	Allocated_reads:1	Strand:-
TAACTACCCCACAAACCCAGATAAATGT
>Location:NODE_289404_length_16761_cov_29.864925	Coordinate:8547	Reads:1	Hits:1	Allocated_reads:1	Strand:-
TGATGTAACTACCCCACAAACCCAGATAAATGT
>Location:NODE_289404_length_16761_cov_29.864925	Coordinate:8547	Reads:1	Hits:1	Allocated_reads:1	Strand:-
TGTAACTACCCCACAAACCCAGATAAATGT
>Location:NODE_289404_length_16761_cov_29.864925	Coordinate:8552	Reads:2	Hits:1	Allocated_reads:2	Strand:-
TGATGTAACTACCCCACAAACCCAGATA
>Location:NODE_289404_length_16761_cov_29.864925	Coordinate:8553	Reads:1	Hits:1	Allocated_reads:1	Strand:-
TCTGATGTAACTACCCCACAAACCCAGAT
>Location:NODE_289404_length_16761_cov_29.864925	Coordinate:8554	Reads:1	Hits:1	Allocated_reads:1	Strand:-
TCCTCTGATGTAACTACCCCACAAACCCAGA
>Location:NODE_289404_length_16761_cov_29.864925	Coordinate:8554	Reads:2	Hits:1	Allocated_reads:2	Strand:-
TGATGTAACTACCCCACAAACCCAGA
>Location:NODE_289404_length_16761_cov_29.864925	Coordinate:8555	Reads:1	Hits:1	Allocated_reads:1	Strand:-
TCCTCTGATGTAACTACCCCACAAACCCAG
>Location:NODE_289404_length_16761_cov_29.864925	Coordinate:8558	Reads:1	Hits:1	Allocated_reads:1	Strand:-
TCCTCTGATGTAACTACCCCACAAACC
>Location:NODE_289404_length_16761_cov_29.864925	Coordinate:8566	Reads:1	Hits:1	Allocated_reads:1	Strand:-
CACTAAAATCCTCTGATGTAACTACCC
>Location:NODE_289404_length_16761_cov_29.864925	Coordinate:8566	Reads:2	Hits:1	Allocated_reads:2	Strand:-
TGCACTAAAATCCTCTGATGTAACTACCC
>Location:NODE_289404_length_16761_cov_29.864925	Coordinate:8567	Reads:1	Hits:1	Allocated_reads:1	Strand:-
CTAAAATCCTCTGATGTAACTACC
>Location:NODE_289404_length_16761_cov_29.864925	Coordinate:8567	Reads:1	Hits:1	Allocated_reads:1	Strand:-
TACGTGCACTAAAATCCTCTGATGTAACTACC
>Location:NODE_289404_length_16761_cov_29.864925	Coordinate:8570	Reads:1	Hits:1	Allocated_reads:1	Strand:+
AGTTACATCAGAGGATTTTAGTGC
>Location:NODE_289404_length_16761_cov_29.864925	Coordinate:8570	Reads:1	Hits:1	Allocated_reads:1	Strand:+
AGTTACATCAGAGGATTTTAGTGCACG
>Location:NODE_289404_length_16761_cov_29.864925	Coordinate:8570	Reads:1	Hits:1	Allocated_reads:1	Strand:-
TACGTGCACTAAAATCCTCTGATGTAACT
>Location:NODE_289404_length_16761_cov_29.864925	Coordinate:8571	Reads:1	Hits:1	Allocated_reads:1	Strand:-
TCTACGTGCACTAAAATCCTCTGATGTAAC
>Location:NODE_289404_length_16761_cov_29.864925	Coordinate:8572	Reads:1	Hits:1	Allocated_reads:1	Strand:+
TTACATCAGAGGATTTTAGTGCAC
>Location:NODE_289404_length_16761_cov_29.864925	Coordinate:8572	Reads:1	Hits:1	Allocated_reads:1	Strand:+
TTACATCAGAGGATTTTAGTGCACGTAGAAAATT
>Location:NODE_289404_length_16761_cov_29.864925	Coordinate:8573	Reads:2	Hits:1	Allocated_reads:2	Strand:-
TTTTCTACGTGCACTAAAATCCTCTGATGTA
>Location:NODE_289404_length_16761_cov_29.864925	Coordinate:8574	Reads:3	Hits:1	Allocated_reads:3	Strand:-
TTCTACGTGCACTAAAATCCTCTGATGT
>Location:NODE_289404_length_16761_cov_29.864925	Coordinate:8574	Reads:4	Hits:1	Allocated_reads:4	Strand:-
TTTTCTACGTGCACTAAAATCCTCTGATGT
>Location:NODE_289404_length_16761_cov_29.864925	Coordinate:8575	Reads:1	Hits:1	Allocated_reads:1	Strand:+
CATCAGAGGATTTTAGTGCACGTA
>Location:NODE_289404_length_16761_cov_29.864925	Coordinate:8575	Reads:1	Hits:1	Allocated_reads:1	Strand:+
CATCAGAGGATTTTAGTGCACGTAGA
>Location:NODE_289404_length_16761_cov_29.864925	Coordinate:8575	Reads:1	Hits:1	Allocated_reads:1	Strand:+
CATCAGAGGATTTTAGTGCACGTCGA
>Location:NODE_289404_length_16761_cov_29.864925	Coordinate:8575	Reads:1	Hits:1	Allocated_reads:1	Strand:+
CATCAGAGGATTTTAGTGCACGTAGAAA
>Location:NODE_289404_length_16761_cov_29.864925	Coordinate:8575	Reads:1	Hits:1	Allocated_reads:1	Strand:+
CATCAGAGGATTTTAGTGCACGTAGAAT
>Location:NODE_289404_length_16761_cov_29.864925	Coordinate:8575	Reads:1	Hits:1	Allocated_reads:1	Strand:-
TACGTGCACTAAAATCCTCTGATG
>Location:NODE_289404_length_16761_cov_29.864925	Coordinate:8575	Reads:1	Hits:1	Allocated_reads:1	Strand:-
TTCTACGTGCACTAAAATCCTCTGATG
>Location:NODE_289404_length_16761_cov_29.864925	Coordinate:8575	Reads:1	Hits:1	Allocated_reads:1	Strand:-
TTTCTACGTGCACTAAAATCCTCTGATG
>Location:NODE_289404_length_16761_cov_29.864925	Coordinate:8575	Reads:4	Hits:1	Allocated_reads:4	Strand:-
TTTTCTACGTGCACTAAAATCCTCTGATG
>Location:NODE_289404_length_16761_cov_29.864925	Coordinate:8576	Reads:1	Hits:1	Allocated_reads:1	Strand:+
ATCAGAGGATTTTAGTGCACGTAGAAAAT
>Location:NODE_289404_length_16761_cov_29.864925	Coordinate:8576	Reads:2	Hits:1	Allocated_reads:2	Strand:-
TTTTCTACGTGCACTAAAATCCTCTGAT
>Location:NODE_289404_length_16761_cov_29.864925	Coordinate:8577	Reads:2	Hits:1	Allocated_reads:2	Strand:-
TTTTCTACGTGCACTAAAATCCTCTGA
>Location:NODE_289404_length_16761_cov_29.864925	Coordinate:8579	Reads:1	Hits:1	Allocated_reads:1	Strand:-
TTTTCTACGTGCACTAAAATCCTCT
>Location:NODE_289404_length_16761_cov_29.864925	Coordinate:8580	Reads:1	Hits:1	Allocated_reads:1	Strand:-
TACAATTTTCTACGTGCACTAAAATCCTC
>Location:NODE_289404_length_16761_cov_29.864925	Coordinate:8580	Reads:2	Hits:1	Allocated_reads:2	Strand:-
TTTTCTACGTGCACTAAAATCCTC
>Location:NODE_289404_length_16761_cov_29.864925	Coordinate:8594	Reads:1	Hits:1	Allocated_reads:1	Strand:-
TAAAACTGCTAGAAATACAATTTTCTACGT
>Location:NODE_289404_length_16761_cov_29.864925	Coordinate:8599	Reads:1	Hits:1	Allocated_reads:1	Strand:-
TAAAACTGCTAGAAATACAATTTTC
>Location:NODE_289404_length_16761_cov_29.864925	Coordinate:8599	Reads:1	Hits:1	Allocated_reads:1	Strand:-
TTTAAAACTGCTAGAAATACAATTTTC
>Location:NODE_289404_length_16761_cov_29.864925	Coordinate:8599	Reads:7	Hits:1	Allocated_reads:7	Strand:-
TTTTAAAACTGCTAGAAATACAATTTTC
>Location:NODE_289404_length_16761_cov_29.864925	Coordinate:8602	Reads:1	Hits:1	Allocated_reads:1	Strand:-
ACCCAATTTTAAAACTGCTAGAAATACAATT
>Location:NODE_289404_length_16761_cov_29.864925	Coordinate:8602	Reads:1	Hits:1	Allocated_reads:1	Strand:-
CCCAATTTTAAAACTGCTAGAAATACAATT
>Location:NODE_289404_length_16761_cov_29.864925	Coordinate:8602	Reads:1	Hits:1	Allocated_reads:1	Strand:-
TAAACCCAATTTTAAAACTGCTAGAAATACAATT
>Location:NODE_289404_length_16761_cov_29.864925	Coordinate:8603	Reads:2	Hits:1	Allocated_reads:2	Strand:-
AACCCAATTTTAAAACTGCTAGAAATACAAT
>Location:NODE_289404_length_16761_cov_29.864925	Coordinate:8603	Reads:1	Hits:1	Allocated_reads:1	Strand:-
ACCCAATTTTAAAACTGCTAGAAATACAAT
>Location:NODE_289404_length_16761_cov_29.864925	Coordinate:8604	Reads:1	Hits:1	Allocated_reads:1	Strand:-
ACCCAATTTTAAAACTGCTAGAAATACAA
>Location:NODE_289404_length_16761_cov_29.864925	Coordinate:8604	Reads:1	Hits:1	Allocated_reads:1	Strand:-
TAAACCCAATTTTAAAACTGCTAGAAATACAA
>Location:NODE_289404_length_16761_cov_29.864925	Coordinate:8605	Reads:2	Hits:1	Allocated_reads:2	Strand:-
AACCCAATTTTAAAACTGCTAGAAATACA
>Location:NODE_289404_length_16761_cov_29.864925	Coordinate:8605	Reads:1	Hits:1	Allocated_reads:1	Strand:-
ACCCAATTTTAAAACTGCTAGAAATACA
>Location:NODE_289404_length_16761_cov_29.864925	Coordinate:8605	Reads:6	Hits:1	Allocated_reads:6	Strand:-
TAAACCCAATTTTAAAACTGCTAGAAATACA
>Location:NODE_289404_length_16761_cov_29.864925	Coordinate:8606	Reads:1	Hits:1	Allocated_reads:1	Strand:-
TAAACCCAATTTTAAAACTGCTAGAAATAC
>Location:NODE_289404_length_16761_cov_29.864925	Coordinate:8607	Reads:1	Hits:1	Allocated_reads:1	Strand:-
AAACCCAATTTTAAAACTGCTAGAAATA
>Location:NODE_289404_length_16761_cov_29.864925	Coordinate:8607	Reads:1	Hits:1	Allocated_reads:1	Strand:-
AACCCAATTTTAAAACTGCTAGAAATA
>Location:NODE_289404_length_16761_cov_29.864925	Coordinate:8607	Reads:10	Hits:1	Allocated_reads:10	Strand:-
TAAACCCAATTTTAAAACTGCTAGAAATA
>Location:NODE_289404_length_16761_cov_29.864925	Coordinate:8608	Reads:1	Hits:1	Allocated_reads:1	Strand:-
AAACCCAATTTTAAAACTGCTAGAAAT
>Location:NODE_289404_length_16761_cov_29.864925	Coordinate:8608	Reads:1	Hits:1	Allocated_reads:1	Strand:-
AACCCAATTTTAAAACTGCTAGAAAT
>Location:NODE_289404_length_16761_cov_29.864925	Coordinate:8608	Reads:1	Hits:1	Allocated_reads:1	Strand:-
AATAAACCCAATTTTAAAACTGCTAGAAAT
>Location:NODE_289404_length_16761_cov_29.864925	Coordinate:8608	Reads:1	Hits:1	Allocated_reads:1	Strand:-
ATAAACCCAATTTTAAAACTGCTAGAAAT
>Location:NODE_289404_length_16761_cov_29.864925	Coordinate:8608	Reads:1	Hits:1	Allocated_reads:1	Strand:-
GAATAAACCCAATTTTAAAACTGCTAGAAAT
>Location:NODE_289404_length_16761_cov_29.864925	Coordinate:8608	Reads:17	Hits:1	Allocated_reads:17	Strand:-
TAAACCCAATTTTAAAACTGCTAGAAAT
>Location:NODE_289404_length_16761_cov_29.864925	Coordinate:8609	Reads:2	Hits:1	Allocated_reads:2	Strand:-
TAAACCCAATTTTAAAACTGCTAGAAA
>Location:NODE_289404_length_16761_cov_29.864925	Coordinate:8611	Reads:1	Hits:1	Allocated_reads:1	Strand:-
TAAACCCAATTTTAAAACTGCTAGA
>Location:NODE_289404_length_16761_cov_29.864925	Coordinate:8626	Reads:1	Hits:1	Allocated_reads:1	Strand:+
ATTGGGTTTATTCCTGGGGGATATTAGTA
>Location:NODE_289404_length_16761_cov_29.864925	Coordinate:8629	Reads:1	Hits:1	Allocated_reads:1	Strand:-
ATATACTAATATCCCCCAGGAATAAACCC
>Location:NODE_289404_length_16761_cov_29.864925	Coordinate:8630	Reads:1	Hits:1	Allocated_reads:1	Strand:-
AATATACTAATATCCCCCAGGAATAAACC
>Location:NODE_289404_length_16761_cov_29.864925	Coordinate:8634	Reads:1	Hits:1	Allocated_reads:1	Strand:-
TTCAATATACTAATATCCCCCAGGAATA
>Location:NODE_289404_length_16761_cov_29.864925	Coordinate:8640	Reads:2	Hits:1	Allocated_reads:2	Strand:-
TAGAATGTCTTCAATATACTAATATCCCCCA
>Location:NODE_289404_length_16761_cov_29.864925	Coordinate:8641	Reads:1	Hits:1	Allocated_reads:1	Strand:-
TAGAATGTCTTCAATATACTAATATCCCCC
>Location:NODE_289404_length_16761_cov_29.864925	Coordinate:8642	Reads:1	Hits:1	Allocated_reads:1	Strand:+
GGGGATATTAGTATATTGAAGACT
>Location:NODE_289404_length_16761_cov_29.864925	Coordinate:8643	Reads:2	Hits:1	Allocated_reads:2	Strand:-
TAGAATGTCTTCAATATACTAATATCCC
>Location:NODE_289404_length_16761_cov_29.864925	Coordinate:8645	Reads:1	Hits:1	Allocated_reads:1	Strand:-
TAATAGAATGTCTTCAATATACTAATATC
>Location:NODE_289404_length_16761_cov_29.864925	Coordinate:8646	Reads:15	Hits:1	Allocated_reads:15	Strand:-
TAATAGAATGTCTTCAATATACTAATAT
>Location:NODE_289404_length_16761_cov_29.864925	Coordinate:8646	Reads:5	Hits:1	Allocated_reads:5	Strand:-
TAGAATGTCTTCAATATACTAATAT
>Location:NODE_289404_length_16761_cov_29.864925	Coordinate:8646	Reads:6	Hits:1	Allocated_reads:6	Strand:-
TTAATAGAATGTCTTCAATATACTAATAT
>Location:NODE_289404_length_16761_cov_29.864925	Coordinate:8647	Reads:1	Hits:1	Allocated_reads:1	Strand:-
TAATAGAATGTCTTCAATATACTAATA
>Location:NODE_289404_length_16761_cov_29.864925	Coordinate:8647	Reads:1	Hits:1	Allocated_reads:1	Strand:-
TACTTAATAGAATGTCTTCAATATACTAATA
>Location:NODE_289404_length_16761_cov_29.864925	Coordinate:8650	Reads:1	Hits:1	Allocated_reads:1	Strand:-
TTAATAGAATGTCTTCAATATACTA
>Location:NODE_289404_length_16761_cov_29.864925	Coordinate:8664	Reads:1	Hits:1	Allocated_reads:1	Strand:+
CATTCTATTAAGTATGTTTTTTGAGC
>Location:NODE_289404_length_16761_cov_29.864925	Coordinate:8664	Reads:1	Hits:1	Allocated_reads:1	Strand:+
CATTCTATTAAGTATGTTTTTTGAGCGT
>Location:NODE_289404_length_16761_cov_29.864925	Coordinate:8665	Reads:1	Hits:1	Allocated_reads:1	Strand:-
TAAAACGCTCAAAAAACATACTTAATAGAAA
>Location:NODE_289404_length_16761_cov_29.864925	Coordinate:8684	Reads:1	Hits:1	Allocated_reads:1	Strand:+
TTGAGCGTTTTATTTTATTTGTGCTCCCTGGCC
>Location:NODE_289404_length_16761_cov_29.864925	Coordinate:8698	Reads:1	Hits:1	Allocated_reads:1	Strand:+
TTATTTGTGCTCCCTGGCCTGGGAA
>Location:NODE_289404_length_16761_cov_29.864925	Coordinate:8699	Reads:1	Hits:1	Allocated_reads:1	Strand:+
TATTTGTGCTCCCTGGCCTGGGAA
>Location:NODE_289404_length_16761_cov_29.864925	Coordinate:8701	Reads:1	Hits:1	Allocated_reads:1	Strand:+
TTTGTGCTCCCTGGCCTGGGAATAAAGT
>Location:NODE_289404_length_16761_cov_29.864925	Coordinate:8706	Reads:1	Hits:1	Allocated_reads:1	Strand:+
GCTCCCTGGCCTGGGAATAAAGTTTCTGA
>Location:NODE_289404_length_16761_cov_29.864925	Coordinate:8708	Reads:1	Hits:1	Allocated_reads:1	Strand:-
TCAGAAACTTTATTCCCAGGCCAGGGA
>Location:NODE_289404_length_16761_cov_29.864925	Coordinate:8708	Reads:1	Hits:1	Allocated_reads:1	Strand:+
TCCCTGGCCTGGGAATAAAGTTTCTGATT
>Location:NODE_289404_length_16761_cov_29.864925	Coordinate:8709	Reads:1	Hits:1	Allocated_reads:1	Strand:+
CCCTGGCCTGGGAATAAAGTTTCT
>Location:NODE_289404_length_16761_cov_29.864925	Coordinate:8713	Reads:1	Hits:1	Allocated_reads:1	Strand:-
TAATCAGAAACTTTATTCCCAGGCC
>Location:NODE_289404_length_16761_cov_29.864925	Coordinate:8713	Reads:1	Hits:1	Allocated_reads:1	Strand:-
TCTAATCAGAAACTTTATTCCCAGGCC
>Location:NODE_289404_length_16761_cov_29.864925	Coordinate:8714	Reads:2	Hits:1	Allocated_reads:2	Strand:-
TAGGTCTAATCAGAAACTTTATTCCCAGGC
>Location:NODE_289404_length_16761_cov_29.864925	Coordinate:8715	Reads:1	Hits:1	Allocated_reads:1	Strand:+
CCTGGGAATAAAGTTTCTGATTAGACC
>Location:NODE_289404_length_16761_cov_29.864925	Coordinate:8715	Reads:1	Hits:1	Allocated_reads:1	Strand:-
TGATGTAGGTCTAATCAGAAACTTTATTCCCAGG
>Location:NODE_289404_length_16761_cov_29.864925	Coordinate:8717	Reads:1	Hits:1	Allocated_reads:1	Strand:-
TGATGTAGGTCTAATCAGAAACTTTATTCCCA
>Location:NODE_289404_length_16761_cov_29.864925	Coordinate:8719	Reads:1	Hits:1	Allocated_reads:1	Strand:-
TGATGTAGGTCTAATCAGAAACTTTATTCC
>Location:NODE_289404_length_16761_cov_29.864925	Coordinate:8720	Reads:2	Hits:1	Allocated_reads:2	Strand:-
TGATGTAGGTCTAATCAGAAACTTTATTC
>Location:NODE_289404_length_16761_cov_29.864925	Coordinate:8722	Reads:5	Hits:1	Allocated_reads:5	Strand:-
TGATGTAGGTCTAATCAGAAACTTTAT
>Location:NODE_289404_length_16761_cov_29.864925	Coordinate:8726	Reads:1	Hits:2	Allocated_reads:0.5	Strand:-
AGGGATGATGTAGGTCTAATCAGAAACT
>Location:NODE_289404_length_16761_cov_29.864925	Coordinate:8730	Reads:1	Hits:1	Allocated_reads:1	Strand:-
GACACAGGGATGATGTAGGTCTAATCAGA
>Location:NODE_289404_length_16761_cov_29.864925	Coordinate:8732	Reads:1	Hits:1	Allocated_reads:1	Strand:-
TCAAGACACAGGGATGATGTAGGTCTGATCT
>Location:NODE_289404_length_16761_cov_29.864925	Coordinate:8737	Reads:3	Hits:1	Allocated_reads:3	Strand:-
TCAAGACACAGGGATGATGTAGGTCT
>Location:NODE_289404_length_16761_cov_29.864925	Coordinate:8738	Reads:1	Hits:1	Allocated_reads:1	Strand:-
TAATCAAGACACAGGGATGATGTAGGTC
>Location:NODE_289404_length_16761_cov_29.864925	Coordinate:8739	Reads:2	Hits:1	Allocated_reads:2	Strand:+
ACCTACATCATCCCTGTGTCTTGA
>Location:NODE_289404_length_16761_cov_29.864925	Coordinate:8739	Reads:1	Hits:1	Allocated_reads:1	Strand:+
ACCTACATCATCCCTGTGTCTTGATT
>Location:NODE_289404_length_16761_cov_29.864925	Coordinate:8739	Reads:1	Hits:1	Allocated_reads:1	Strand:+
ACCTACATCATCCCTGTGTCTTGATTA
>Location:NODE_289404_length_16761_cov_29.864925	Coordinate:8740	Reads:2	Hits:1	Allocated_reads:2	Strand:-
TAATCAAGACACAGGGATGATGTAGG
>Location:NODE_289404_length_16761_cov_29.864925	Coordinate:8741	Reads:1	Hits:1	Allocated_reads:1	Strand:+
CTACATCATCCCTGTGTCTTGATTAT
>Location:NODE_289404_length_16761_cov_29.864925	Coordinate:8742	Reads:1	Hits:1	Allocated_reads:1	Strand:+
TACATCATCCCTGTGTCTTGATTATTGACT
>Location:NODE_289404_length_16761_cov_29.864925	Coordinate:8744	Reads:1	Hits:1	Allocated_reads:1	Strand:-
AGTCAATAATCAAGACACAGGGATGATG
>Location:NODE_289404_length_16761_cov_29.864925	Coordinate:8765	Reads:1	Hits:1	Allocated_reads:1	Strand:-
TTGGATAAAAGGGGGAGCAAGCAAGTCAAT
>Location:NODE_289404_length_16761_cov_29.864925	Coordinate:8766	Reads:1	Hits:1	Allocated_reads:1	Strand:-
TTGGATAAAAGGGGGAGCAAGCAAGTCAA
>Location:NODE_289404_length_16761_cov_29.864925	Coordinate:8768	Reads:2	Hits:1	Allocated_reads:2	Strand:-
TTGGATAAAAGGGGGAGCAAGCAAGTC
>Location:NODE_289404_length_16761_cov_29.864925	Coordinate:8769	Reads:1	Hits:1	Allocated_reads:1	Strand:-
TCTTTGGATAAAAGGGGGAGCAAGCAAGT
>Location:NODE_289404_length_16761_cov_29.864925	Coordinate:8769	Reads:2	Hits:1	Allocated_reads:2	Strand:-
TGGTTCTTTGGATAAAAGGGGGAGCAAGCAAGT
>Location:NODE_289404_length_16761_cov_29.864925	Coordinate:8769	Reads:1	Hits:1	Allocated_reads:1	Strand:-
TTGGATAAAAGGGGGAGCAAGCAAGT
>Location:NODE_289404_length_16761_cov_29.864925	Coordinate:8771	Reads:1	Hits:1	Allocated_reads:1	Strand:-
TTGGATAAAAGGGGGAGCAAGCAA
>Location:NODE_289404_length_16761_cov_29.864925	Coordinate:8773	Reads:1	Hits:1	Allocated_reads:1	Strand:-
TGGTTCTTTGGATAAAAGGGGGAGCAATT
>Location:NODE_289404_length_16761_cov_29.864925	Coordinate:8773	Reads:4	Hits:1	Allocated_reads:4	Strand:-
TGGTTCTTTGGATAAAAGGGGGAGCAAGC
>Location:NODE_289404_length_16761_cov_29.864925	Coordinate:8773	Reads:1	Hits:1	Allocated_reads:1	Strand:-
TTCTTTGGATAAAAGGGGGAGCAAGC
>Location:NODE_289404_length_16761_cov_29.864925	Coordinate:8776	Reads:1	Hits:1	Allocated_reads:1	Strand:-
TGGTTCTTTGGATAAAAGGGGGAGCA
>Location:NODE_289404_length_16761_cov_29.864925	Coordinate:8777	Reads:2	Hits:1	Allocated_reads:2	Strand:-
TGGTTCTTTGGATAAAAGGGGGAGC
>Location:NODE_289404_length_16761_cov_29.864925	Coordinate:8779	Reads:2	Hits:1	Allocated_reads:2	Strand:-
AAGAGGATGGTTCTTTGGATAAAAGGGGGA
>Location:NODE_289404_length_16761_cov_29.864925	Coordinate:8779	Reads:1	Hits:1	Allocated_reads:1	Strand:-
TAAGAGGATGGTTCTTTGGATAAAAGGGGGA
>Location:NODE_289404_length_16761_cov_29.864925	Coordinate:8782	Reads:4	Hits:1	Allocated_reads:4	Strand:-
TAAGAGGATGGTTCTTTGGATAAAAGGG
>Location:NODE_289404_length_16761_cov_29.864925	Coordinate:8783	Reads:1	Hits:1	Allocated_reads:1	Strand:-
TCTTACTAAGAGGATGGTTCTTTGGATAAAAGG
>Location:NODE_289404_length_16761_cov_29.864925	Coordinate:8784	Reads:3	Hits:1	Allocated_reads:3	Strand:-
TAAGAGGATGGTTCTTTGGATAAAAG
>Location:NODE_289404_length_16761_cov_29.864925	Coordinate:8784	Reads:2	Hits:1	Allocated_reads:2	Strand:-
TACTAAGAGGATGGTTCTTTGGATAAAAG
>Location:NODE_289404_length_16761_cov_29.864925	Coordinate:8785	Reads:10	Hits:1	Allocated_reads:10	Strand:+
TTTTATCCAAAGAACCATCCTCTT
>Location:NODE_289404_length_16761_cov_29.864925	Coordinate:8785	Reads:1	Hits:1	Allocated_reads:1	Strand:+
TTTTATCCAAAGAACCATCCTCTTAG
>Location:NODE_289404_length_16761_cov_29.864925	Coordinate:8785	Reads:1	Hits:1	Allocated_reads:1	Strand:+
TTTTATCCAAAGAACCATCCTCTTAGT
>Location:NODE_289404_length_16761_cov_29.864925	Coordinate:8785	Reads:1	Hits:1	Allocated_reads:1	Strand:+
TTTTATCCAAAGAACCATCCTCTTAGTA
>Location:NODE_289404_length_16761_cov_29.864925	Coordinate:8786	Reads:1	Hits:1	Allocated_reads:1	Strand:+
TTTATCCAAAGAACCATCCTCTTAG
>Location:NODE_289404_length_16761_cov_29.864925	Coordinate:8787	Reads:1	Hits:1	Allocated_reads:1	Strand:-
TACTAAGAGGATGGTTCTTTGGATAA
>Location:NODE_289404_length_16761_cov_29.864925	Coordinate:8788	Reads:1	Hits:1	Allocated_reads:1	Strand:-
TACTAAGAGGATGGTTCTTTGGATA
>Location:NODE_289404_length_16761_cov_29.864925	Coordinate:8789	Reads:6	Hits:1	Allocated_reads:6	Strand:+
ATCCAAAGAACCATCCTCTTAGTAAGA
>Location:NODE_289404_length_16761_cov_29.864925	Coordinate:8792	Reads:5	Hits:1	Allocated_reads:5	Strand:+
CAAAGAACCATCCTCTTAGTAAGA
>Location:NODE_289404_length_16761_cov_29.864925	Coordinate:8792	Reads:2	Hits:1	Allocated_reads:2	Strand:+
CAAAGAACCATCCTCTTAGTAAGACA
>Location:NODE_289404_length_16761_cov_29.864925	Coordinate:8793	Reads:1	Hits:1	Allocated_reads:1	Strand:-
CCAGTGTCTTACTAAGAGGATGGTTCTTT
>Location:NODE_289404_length_16761_cov_29.864925	Coordinate:8796	Reads:1	Hits:1	Allocated_reads:1	Strand:+
GAACCATCCTCTTAGTAAGACACTGGC
>Location:NODE_289404_length_16761_cov_29.864925	Coordinate:8797	Reads:1	Hits:1	Allocated_reads:1	Strand:+
AACCATCCTCTTAGTAAGACACTGGCAGA
>Location:NODE_289404_length_16761_cov_29.864925	Coordinate:8798	Reads:1	Hits:1	Allocated_reads:1	Strand:-
GATCTGCCAGTGTCTTACTAAGAGGATGGT
>Location:NODE_289404_length_16761_cov_29.864925	Coordinate:8803	Reads:1	Hits:1	Allocated_reads:1	Strand:+
CCTCTTAGTAAGACACTGGCAGATCAGCT
>Location:NODE_289404_length_16761_cov_29.864925	Coordinate:8803	Reads:1	Hits:1	Allocated_reads:1	Strand:+
CCTCTTAGTAAGACACTGGCAGATCAGCTT
>Location:NODE_289404_length_16761_cov_29.864925	Coordinate:8803	Reads:1	Hits:1	Allocated_reads:1	Strand:-
TGATCTGCCAGTGTCTTACTAAGAGG
>Location:NODE_289404_length_16761_cov_29.864925	Coordinate:8805	Reads:1	Hits:1	Allocated_reads:1	Strand:+
TCTTAGTAAGACACTGGCAGATCAGCT
>Location:NODE_289404_length_16761_cov_29.864925	Coordinate:8806	Reads:1	Hits:1	Allocated_reads:1	Strand:+
CTTAGTAAGACACTGGCAGATCAGC
>Location:NODE_289404_length_16761_cov_29.864925	Coordinate:8807	Reads:1	Hits:1	Allocated_reads:1	Strand:-
TAAAGCTGATCTGCCAGTGTCTTACTAA
>Location:NODE_289404_length_16761_cov_29.864925	Coordinate:8823	Reads:1	Hits:1	Allocated_reads:1	Strand:-
TCTGTAAAGTAGGCACTAAAGCTGATCT
>Location:NODE_289404_length_16761_cov_29.864925	Coordinate:8823	Reads:1	Hits:1	Allocated_reads:1	Strand:-
TGGTCTGTAAAGTAGGCACTAAAGCTGATCT
>Location:NODE_289404_length_16761_cov_29.864925	Coordinate:8824	Reads:31	Hits:1	Allocated_reads:31	Strand:-
ATGGTCTGTAAAGTAGGCACTAAAGCTGATC
>Location:NODE_289404_length_16761_cov_29.864925	Coordinate:8824	Reads:1	Hits:1	Allocated_reads:1	Strand:-
GGTCTGTAAAGTAGGCACTAAAGCTGATC
>Location:NODE_289404_length_16761_cov_29.864925	Coordinate:8824	Reads:1	Hits:1	Allocated_reads:1	Strand:-
TATGGTCTGTAAAGTAGGCACTAAAGCTGATT
>Location:NODE_289404_length_16761_cov_29.864925	Coordinate:8824	Reads:5	Hits:1	Allocated_reads:5	Strand:-
TATGGTCTGTAAAGTAGGCACTAAAGCTGATC
>Location:NODE_289404_length_16761_cov_29.864925	Coordinate:8824	Reads:42	Hits:1	Allocated_reads:42	Strand:-
TGGTCTGTAAAGTAGGCACTAAAGCTGATC
>Location:NODE_289404_length_16761_cov_29.864925	Coordinate:8824	Reads:4	Hits:1	Allocated_reads:4	Strand:-
TGTATGGTCTGTAAAGTAGGCACTAAAGCTGATC
>Location:NODE_289404_length_16761_cov_29.864925	Coordinate:8826	Reads:1	Hits:1	Allocated_reads:1	Strand:-
TGTATGGTCTGTAAAGTAGGCACTAAAGCTGA
>Location:NODE_289404_length_16761_cov_29.864925	Coordinate:8828	Reads:2	Hits:1	Allocated_reads:2	Strand:-
ATGGTCTGTAAAGTAGGCACTAAAGCT
>Location:NODE_289404_length_16761_cov_29.864925	Coordinate:8828	Reads:1	Hits:1	Allocated_reads:1	Strand:-
GTATGGTCTGTAAAGTAGGCAATAAAGCT
>Location:NODE_289404_length_16761_cov_29.864925	Coordinate:8828	Reads:1	Hits:1	Allocated_reads:1	Strand:-
GTATGGTCTGTAAAGTAGGCACTAAAGCT
>Location:NODE_289404_length_16761_cov_29.864925	Coordinate:8828	Reads:7	Hits:1	Allocated_reads:7	Strand:-
TATGGTCTGTAAAGTAGGCACTAAAGCT
>Location:NODE_289404_length_16761_cov_29.864925	Coordinate:8828	Reads:2	Hits:1	Allocated_reads:2	Strand:-
TGGTCTGTAAAGTAGGCACTAAAGCT
>Location:NODE_289404_length_16761_cov_29.864925	Coordinate:8828	Reads:10	Hits:1	Allocated_reads:10	Strand:-
TGTATGGTCTGTAAAGTAGGCACTAAAGCT
>Location:NODE_289404_length_16761_cov_29.864925	Coordinate:8829	Reads:1	Hits:1	Allocated_reads:1	Strand:-
TATGGTCTGTAAAGTAGGCACTAAAGC
>Location:NODE_289404_length_16761_cov_29.864925	Coordinate:8829	Reads:2	Hits:1	Allocated_reads:2	Strand:-
TGTATGGTCTGTAAAGTAGGCACTAAAGC
>Location:NODE_289404_length_16761_cov_29.864925	Coordinate:8830	Reads:1	Hits:1	Allocated_reads:1	Strand:-
TGTATGGTCTGTAAAGTAGGCACTAAAG
>Location:NODE_289404_length_16761_cov_29.864925	Coordinate:8833	Reads:1	Hits:1	Allocated_reads:1	Strand:-
TACTGTATGGTCTGTAAAGTAGGCACTA
>Location:NODE_289404_length_16761_cov_29.864925	Coordinate:8834	Reads:2	Hits:1	Allocated_reads:2	Strand:-
TACTGTATGGTCTGTAAAGTAGGCACT
>Location:NODE_289404_length_16761_cov_29.864925	Coordinate:8834	Reads:1	Hits:1	Allocated_reads:1	Strand:-
TGTATGGTCTGTAAAGTAGGCACT
>Location:NODE_289404_length_16761_cov_29.864925	Coordinate:8835	Reads:1	Hits:1	Allocated_reads:1	Strand:-
TACTGTATGGTCTGTAAAGTAGGCAC
>Location:NODE_289404_length_16761_cov_29.864925	Coordinate:8838	Reads:1	Hits:1	Allocated_reads:1	Strand:-
TTCCTCCTACTGTATGGTCTGTAAAGTAGG
>Location:NODE_289404_length_16761_cov_29.864925	Coordinate:8846	Reads:1	Hits:1	Allocated_reads:1	Strand:+
ACAGACCATACAGTAGGAGGAACT
>Location:NODE_289404_length_16761_cov_29.864925	Coordinate:8846	Reads:2	Hits:1	Allocated_reads:2	Strand:-
TAATCTAGTTCCTCCTACTGTATGGTCTGT
>Location:NODE_289404_length_16761_cov_29.864925	Coordinate:8847	Reads:1	Hits:1	Allocated_reads:1	Strand:-
TTAATCTAGTTCCTCCTACTGTATGGTCTG
>Location:NODE_289404_length_16761_cov_29.864925	Coordinate:8848	Reads:1	Hits:1	Allocated_reads:1	Strand:+
AGACCATACAGTAGGAGGAACTAGA
>Location:NODE_289404_length_16761_cov_29.864925	Coordinate:8848	Reads:2	Hits:1	Allocated_reads:2	Strand:+
AGACCATACAGTAGGAGGAACTAGATTA
>Location:NODE_289404_length_16761_cov_29.864925	Coordinate:8848	Reads:4	Hits:1	Allocated_reads:4	Strand:-
TAATCTAGTTCCTCCTACTGTATGGTCT
>Location:NODE_289404_length_16761_cov_29.864925	Coordinate:8849	Reads:2	Hits:1	Allocated_reads:2	Strand:-
TAATCTAGTTCCTCCTACTGTATGGTC
>Location:NODE_289404_length_16761_cov_29.864925	Coordinate:8849	Reads:1	Hits:1	Allocated_reads:1	Strand:-
TTAATCTAGTTCCTCCTACTGTATGGTC
>Location:NODE_289404_length_16761_cov_29.864925	Coordinate:8850	Reads:2	Hits:1	Allocated_reads:2	Strand:-
TAATCTAGTTCCTCCTACTGTATGGT
>Location:NODE_289404_length_16761_cov_29.864925	Coordinate:8851	Reads:1	Hits:1	Allocated_reads:1	Strand:+
CCATACAGTAGGAGGAACTAGATT
>Location:NODE_289404_length_16761_cov_29.864925	Coordinate:8851	Reads:1	Hits:1	Allocated_reads:1	Strand:-
TAATCTAGTTCCTCCTACTGTATGG
>Location:NODE_289404_length_16761_cov_29.864925	Coordinate:8851	Reads:3	Hits:1	Allocated_reads:3	Strand:-
TTAATCTAGTTCCTCCTACTGTATGG
>Location:NODE_289404_length_16761_cov_29.864925	Coordinate:8851	Reads:1	Hits:1	Allocated_reads:1	Strand:-
TTTTAATCTAGTTCCTCCTACTGTATGG
>Location:NODE_289404_length_16761_cov_29.864925	Coordinate:8857	Reads:1	Hits:1	Allocated_reads:1	Strand:-
AGCACTTTTAATCTAGTTCCTCCTACT
>Location:NODE_289404_length_16761_cov_29.864925	Coordinate:8858	Reads:1	Hits:1	Allocated_reads:1	Strand:-
TAAACTGCAGCACTTTTAATCTAGTTCCTCCTAC
>Location:NODE_289404_length_16761_cov_29.864925	Coordinate:8861	Reads:2	Hits:1	Allocated_reads:2	Strand:-
TAAACTGCAGCACTTTTAATCTAGTTCCTCC
>Location:NODE_289404_length_16761_cov_29.864925	Coordinate:8867	Reads:1	Hits:1	Allocated_reads:1	Strand:+
ACTAGATTAAAAGTGCTGCAGTTT
>Location:NODE_289404_length_16761_cov_29.864925	Coordinate:8890	Reads:11	Hits:1	Allocated_reads:11	Strand:-
TTTCATGGTTTTTGTTTGCTTAAGACTA
>Location:NODE_289404_length_16761_cov_29.864925	Coordinate:8891	Reads:1	Hits:1	Allocated_reads:1	Strand:-
TCATGGTTTTTGTTTGCTTAAGACT
>Location:NODE_289404_length_16761_cov_29.864925	Coordinate:8893	Reads:1	Hits:1	Allocated_reads:1	Strand:-
TTTCATGGTTTTTGTTTGCTTAAGA
>Location:NODE_289404_length_16761_cov_29.864925	Coordinate:8903	Reads:1	Hits:1	Allocated_reads:1	Strand:+
ACAAAAACCATGAAATACACTCAGCA
>Location:NODE_289404_length_16761_cov_29.864925	Coordinate:8907	Reads:2	Hits:1	Allocated_reads:2	Strand:-
TTAGTGTGCTGAGTGTATTTCATGGTTT
>Location:NODE_289404_length_16761_cov_29.864925	Coordinate:8922	Reads:1	Hits:1	Allocated_reads:1	Strand:-
TGCATCATCCATCATATTAGTGTGCTGAG
>Location:NODE_289404_length_16761_cov_29.864925	Coordinate:8933	Reads:1	Hits:1	Allocated_reads:1	Strand:-
TTCTTTTCTTTGTTGCATCATCCATCATATT
>Location:NODE_289404_length_16761_cov_29.864925	Coordinate:8934	Reads:1	Hits:1	Allocated_reads:1	Strand:-
TTCTTTTCTTTGTTGCATCATCCATCATAT
>Location:NODE_289404_length_16761_cov_29.864925	Coordinate:8937	Reads:1	Hits:1	Allocated_reads:1	Strand:+
TGATGGATGATGCAACAAAGAAAAGA
>Location:NODE_289404_length_16761_cov_29.864925	Coordinate:8937	Reads:1	Hits:1	Allocated_reads:1	Strand:+
TGATGGATGATGCAACAAAGAAAAGAA
>Location:NODE_289404_length_16761_cov_29.864925	Coordinate:8950	Reads:1	Hits:1	Allocated_reads:1	Strand:+
AACAAAGAAAAGAAGCAAACTGAGGGC
>Location:NODE_289404_length_16761_cov_29.864925	Coordinate:8951	Reads:1	Hits:1	Allocated_reads:1	Strand:-
AGCCCTCAGTTTGCTTCTTTTCTTTGT
>Location:NODE_289404_length_16761_cov_29.864925	Coordinate:8952	Reads:1	Hits:1	Allocated_reads:1	Strand:+
CAAAGAAAAGAAGCAAACTGAGGGCT
>Location:NODE_289404_length_16761_cov_29.864925	Coordinate:8954	Reads:2	Hits:1	Allocated_reads:2	Strand:+
AAGAAAAGAAGCAAACTGAGGGCT
>Location:NODE_289404_length_16761_cov_29.864925	Coordinate:8957	Reads:1	Hits:1	Allocated_reads:1	Strand:+
AAAAGAAGCAAACTGAGGGCTTAAA
>Location:NODE_289404_length_16761_cov_29.864925	Coordinate:8963	Reads:1	Hits:1	Allocated_reads:1	Strand:-
TACCTTATGTGCATGTTTAAGCCCTCAGTTTGCT
>Location:NODE_289404_length_16761_cov_29.864925	Coordinate:8968	Reads:1	Hits:1	Allocated_reads:1	Strand:-
TACCTTATGTGCATGTTTAAGCCCTCAGT
>Location:NODE_289404_length_16761_cov_29.864925	Coordinate:8968	Reads:1	Hits:1	Allocated_reads:1	Strand:-
TTACCTTATGTGCATGTTTAAGCCCTCAGT
>Location:NODE_289404_length_16761_cov_29.864925	Coordinate:8970	Reads:1	Hits:1	Allocated_reads:1	Strand:-
TACCTTATGTGCATGTTTAAGCCCTCA
>Location:NODE_289404_length_16761_cov_29.864925	Coordinate:8972	Reads:1	Hits:1	Allocated_reads:1	Strand:-
TTACCTTATGTGCATGTTTAAGCCCT
>Location:NODE_289404_length_16761_cov_29.864925	Coordinate:8973	Reads:1	Hits:1	Allocated_reads:1	Strand:-
TGCCCTTACCTTATGTGCATGTTTAAGCCC
>Location:NODE_289404_length_16761_cov_29.864925	Coordinate:8985	Reads:1	Hits:1	Allocated_reads:1	Strand:+
GCACATAAGGTAAGGGCAAAGAAGT
>Location:NODE_289404_length_16761_cov_29.864925	Coordinate:8987	Reads:1	Hits:1	Allocated_reads:1	Strand:-
TGTCACTTCTTTGCCCTTACCTTATGT
>Location:NODE_289404_length_16761_cov_29.864925	Coordinate:8992	Reads:1	Hits:1	Allocated_reads:1	Strand:-
TCCACGTGTCACTTCTTTGCCCTTACCT
>Location:NODE_289404_length_16761_cov_29.864925	Coordinate:8995	Reads:1	Hits:1	Allocated_reads:1	Strand:+
TAAGGGCAAAGAAGTGACACGTGGAGAACCAAG
>Location:NODE_289404_length_16761_cov_29.864925	Coordinate:9002	Reads:1	Hits:1	Allocated_reads:1	Strand:-
TACCTTGGTTCTCCACGTGTCACTTCTTT
>Location:NODE_289404_length_16761_cov_29.864925	Coordinate:9002	Reads:1	Hits:1	Allocated_reads:1	Strand:-
TGCTTACCTTGGTTCTCCACGTGTCACTTCTTT
>Location:NODE_289404_length_16761_cov_29.864925	Coordinate:9003	Reads:1	Hits:1	Allocated_reads:1	Strand:-
CTTACCTTGGTTCTCCACGTGTCACTTCTT
>Location:NODE_289404_length_16761_cov_29.864925	Coordinate:9003	Reads:1	Hits:1	Allocated_reads:1	Strand:-
TTACCTTGGTTCTCCACGTGTCACTTCTT
>Location:NODE_289404_length_16761_cov_29.864925	Coordinate:9004	Reads:1	Hits:1	Allocated_reads:1	Strand:-
TACCTTGGTTCTCCACGTGTCACTTCT
>Location:NODE_289404_length_16761_cov_29.864925	Coordinate:9007	Reads:1	Hits:1	Allocated_reads:1	Strand:+
AGTGACACGTGGAGAACCAAGGTAAGC
>Location:NODE_289404_length_16761_cov_29.864925	Coordinate:9007	Reads:2	Hits:1	Allocated_reads:2	Strand:-
TGCTTACCTTGGTTCTCCACGTGTCACT
>Location:NODE_289404_length_16761_cov_29.864925	Coordinate:9008	Reads:1	Hits:1	Allocated_reads:1	Strand:+
GTGACACGTGGAGAACCAAGGTAAGC
>Location:NODE_289404_length_16761_cov_29.864925	Coordinate:9010	Reads:2	Hits:1	Allocated_reads:2	Strand:+
GACACGTGGAGAACCAAGGTAAGC
>Location:NODE_289404_length_16761_cov_29.864925	Coordinate:9010	Reads:1	Hits:1	Allocated_reads:1	Strand:+
GACACGTGGAGAACCAAGGTAAGCA
>Location:NODE_289404_length_16761_cov_29.864925	Coordinate:9010	Reads:1	Hits:1	Allocated_reads:1	Strand:+
GACACGTGGAGAACCAAGGTAAGCAAAAC
>Location:NODE_289404_length_16761_cov_29.864925	Coordinate:9011	Reads:1	Hits:1	Allocated_reads:1	Strand:-
TCCGTTTTGCTTACCTTGGTTCTCCACGTGT
>Location:NODE_289404_length_16761_cov_29.864925	Coordinate:9014	Reads:3	Hits:1	Allocated_reads:3	Strand:-
TCCGTTTTGCTTACCTTGGTTCTCCACG
>Location:NODE_289404_length_16761_cov_29.864925	Coordinate:9016	Reads:1	Hits:1	Allocated_reads:1	Strand:-
TCCGTTTTGCTTACCTTGGTTCTCCA
>Location:NODE_289404_length_16761_cov_29.864925	Coordinate:9017	Reads:1	Hits:1	Allocated_reads:1	Strand:-
TATGTTCCGTTTTGCTTACCTTGGTTCTCC
>Location:NODE_289404_length_16761_cov_29.864925	Coordinate:9018	Reads:1	Hits:1	Allocated_reads:1	Strand:-
TATGTTCCGTTTTGCTTACCTTGGTTCTC
>Location:NODE_289404_length_16761_cov_29.864925	Coordinate:9018	Reads:1	Hits:1	Allocated_reads:1	Strand:-
TGTTCCGTTTTGCTTACCTTGGTTCTC
>Location:NODE_289404_length_16761_cov_29.864925	Coordinate:9020	Reads:1	Hits:1	Allocated_reads:1	Strand:-
TTATGTTCCGTTTTGCTTACCTTGGTTC
>Location:NODE_289404_length_16761_cov_29.864925	Coordinate:9021	Reads:1	Hits:1	Allocated_reads:1	Strand:-
TATGTTCCGTTTTGCTTACCTTGGTT
>Location:NODE_289404_length_16761_cov_29.864925	Coordinate:9021	Reads:1	Hits:1	Allocated_reads:1	Strand:-
TTATGTTCCGTTTTGCTTACCTTGGTT
>Location:NODE_289404_length_16761_cov_29.864925	Coordinate:9025	Reads:1	Hits:1	Allocated_reads:1	Strand:+
AAGGTAAGCAAAACGGAACATAATGC
>Location:NODE_289404_length_16761_cov_29.864925	Coordinate:9025	Reads:1	Hits:1	Allocated_reads:1	Strand:+
AAGGTAAGCAAAACGGAACATAATGCC
>Location:NODE_289404_length_16761_cov_29.864925	Coordinate:9027	Reads:1	Hits:1	Allocated_reads:1	Strand:+
GGTAAGCAAAACGGAACATAATGCCCA
>Location:NODE_289404_length_16761_cov_29.864925	Coordinate:9035	Reads:1	Hits:1	Allocated_reads:1	Strand:+
AAACGGAACATAATGCCCACAGAATAAAA
>Location:NODE_289404_length_16761_cov_29.864925	Coordinate:9036	Reads:1	Hits:1	Allocated_reads:1	Strand:-
TGTTTTATTCTGTGGGCATTATGTTCCGTT
>Location:NODE_289404_length_16761_cov_29.864925	Coordinate:9042	Reads:1	Hits:1	Allocated_reads:1	Strand:-
TAATAGTGTTTTATTCTGTGGGCATTATGT
>Location:NODE_289404_length_16761_cov_29.864925	Coordinate:9045	Reads:1	Hits:1	Allocated_reads:1	Strand:-
TTAATAGTGTTTTATTCTGTGGGCATTA
>Location:NODE_289404_length_16761_cov_29.864925	Coordinate:9047	Reads:1	Hits:1	Allocated_reads:1	Strand:-
TCTTAATAGTGTTTTATTTTGTGGGCAT
>Location:NODE_289404_length_16761_cov_29.864925	Coordinate:9050	Reads:1	Hits:1	Allocated_reads:1	Strand:-
TGCTATATCTTAATAGTGTTTTATTTTGTGGG
>Location:NODE_289404_length_16761_cov_29.864925	Coordinate:9053	Reads:2	Hits:1	Allocated_reads:2	Strand:-
TGCTATATCTTAATAGTGTTTTATTCTGT
>Location:NODE_289404_length_16761_cov_29.864925	Coordinate:9053	Reads:1	Hits:1	Allocated_reads:1	Strand:-
TTCTGCTATATCTTAATAGTGTTTTATTCTGT
>Location:NODE_289404_length_16761_cov_29.864925	Coordinate:9054	Reads:1	Hits:1	Allocated_reads:1	Strand:-
TGCTATATCTTAATAGTGTTTTATTCTG
>Location:NODE_289404_length_16761_cov_29.864925	Coordinate:9061	Reads:1	Hits:1	Allocated_reads:1	Strand:-
TCCTGAATTCTGCTATATCTTAATAGTGTTT
>Location:NODE_289404_length_16761_cov_29.864925	Coordinate:9062	Reads:1	Hits:1	Allocated_reads:1	Strand:-
CCTGAATTCTGCTATATCTTAATAGTGTT
>Location:NODE_289404_length_16761_cov_29.864925	Coordinate:9062	Reads:1	Hits:1	Allocated_reads:1	Strand:-
TGAATTCTGCTATATCTTAATAGTGTT
>Location:NODE_289404_length_16761_cov_29.864925	Coordinate:9064	Reads:1	Hits:1	Allocated_reads:1	Strand:-
GTTCCTGAATTCTGCTATATCTTAATAGTG
>Location:NODE_289404_length_16761_cov_29.864925	Coordinate:9064	Reads:33	Hits:1	Allocated_reads:33	Strand:-
TCCTGAATTCTGCTATATCTTAATAGTG
>Location:NODE_289404_length_16761_cov_29.864925	Coordinate:9064	Reads:1	Hits:1	Allocated_reads:1	Strand:-
TCTGTTCCTGAATTCTGCTATATCTTAATAGTG
>Location:NODE_289404_length_16761_cov_29.864925	Coordinate:9064	Reads:9	Hits:1	Allocated_reads:9	Strand:-
TGTTCCTGAATTCTGCTATATCTTAATAGTG
>Location:NODE_289404_length_16761_cov_29.864925	Coordinate:9064	Reads:20	Hits:1	Allocated_reads:20	Strand:-
TTCCTGAATTCTGCTATATCTTAATAGTG
>Location:NODE_289404_length_16761_cov_29.864925	Coordinate:9065	Reads:1	Hits:1	Allocated_reads:1	Strand:+
ACTATTAAGATATAGCAGAATTCAGGAA
>Location:NODE_289404_length_16761_cov_29.864925	Coordinate:9065	Reads:1	Hits:1	Allocated_reads:1	Strand:-
GTTCCTGAATTCTGCTATATCTTAATAGT
>Location:NODE_289404_length_16761_cov_29.864925	Coordinate:9065	Reads:1	Hits:1	Allocated_reads:1	Strand:-
TCCTGAATTCTGCTATATCTTAATAGT
>Location:NODE_289404_length_16761_cov_29.864925	Coordinate:9065	Reads:2	Hits:1	Allocated_reads:2	Strand:-
TTCCTGAATTCTGCTATATCTTAATAGT
>Location:NODE_289404_length_16761_cov_29.864925	Coordinate:9066	Reads:3	Hits:1	Allocated_reads:3	Strand:-
CTGTTCCTGAATTCTGCTATATCTTAATAG
>Location:NODE_289404_length_16761_cov_29.864925	Coordinate:9066	Reads:14	Hits:1	Allocated_reads:14	Strand:-
TCCTGAATTCTGCTATATCTTAATAG
>Location:NODE_289404_length_16761_cov_29.864925	Coordinate:9066	Reads:12	Hits:1	Allocated_reads:12	Strand:-
TCTGTTCCTGAATTCTGCTATATCTTAATAG
>Location:NODE_289404_length_16761_cov_29.864925	Coordinate:9066	Reads:1	Hits:1	Allocated_reads:1	Strand:-
TGTTCCTGAATTCTGCTATATCCTAATAG
>Location:NODE_289404_length_16761_cov_29.864925	Coordinate:9066	Reads:21	Hits:1	Allocated_reads:21	Strand:-
TGTTCCTGAATTCTGCTATATCTTAATAG
>Location:NODE_289404_length_16761_cov_29.864925	Coordinate:9066	Reads:11	Hits:1	Allocated_reads:11	Strand:-
TTCCTGAATTCTGCTATATCTTAATAG
>Location:NODE_289404_length_16761_cov_29.864925	Coordinate:9069	Reads:5	Hits:1	Allocated_reads:5	Strand:-
TCTGTTCCTGAATTCTGCTATATCTTAA
>Location:NODE_289404_length_16761_cov_29.864925	Coordinate:9069	Reads:1	Hits:1	Allocated_reads:1	Strand:-
TGTTCCTGAATTCTGCTATATCTTAA
>Location:NODE_289404_length_16761_cov_29.864925	Coordinate:9070	Reads:1	Hits:1	Allocated_reads:1	Strand:-
TTTCTGTTCCTGAATTCTGCTATATCTTA
>Location:NODE_289404_length_16761_cov_29.864925	Coordinate:9072	Reads:1	Hits:1	Allocated_reads:1	Strand:+
AGATATAGCAGAATTCAGGAACAGA
>Location:NODE_289404_length_16761_cov_29.864925	Coordinate:9072	Reads:1	Hits:1	Allocated_reads:1	Strand:+
AGATATAGCAGAATTCAGGAACAGAAA
>Location:NODE_289404_length_16761_cov_29.864925	Coordinate:9072	Reads:2	Hits:1	Allocated_reads:2	Strand:-
TGCATTTCTGTTCCTGAATTCTGCTATATCT
>Location:NODE_289404_length_16761_cov_29.864925	Coordinate:9072	Reads:1	Hits:1	Allocated_reads:1	Strand:-
TTTCTGTTCCTGAATTCTGCTATATCT
>Location:NODE_289404_length_16761_cov_29.864925	Coordinate:9075	Reads:1	Hits:1	Allocated_reads:1	Strand:+
TATAGCAGAATTCAGGAACAGAAAT
>Location:NODE_289404_length_16761_cov_29.864925	Coordinate:9075	Reads:1	Hits:1	Allocated_reads:1	Strand:+
TATAGCAGAATTCAGGAACAGAAATGT
>Location:NODE_289404_length_16761_cov_29.864925	Coordinate:9075	Reads:1	Hits:1	Allocated_reads:1	Strand:+
TATAGCAGAATTCAGGAACAGAAATGCAGACT
>Location:NODE_289404_length_16761_cov_29.864925	Coordinate:9079	Reads:1	Hits:1	Allocated_reads:1	Strand:+
GCAGAATTCAGGAACAGAAATGCAGAC
>Location:NODE_289404_length_16761_cov_29.864925	Coordinate:9079	Reads:1	Hits:1	Allocated_reads:1	Strand:-
TCTGCATTTCTGTTCCTGAATTCTGC
>Location:NODE_289404_length_16761_cov_29.864925	Coordinate:9082	Reads:3	Hits:1	Allocated_reads:3	Strand:+
GAATTCAGGAACAGAAATGCAGAC
>Location:NODE_289404_length_16761_cov_29.864925	Coordinate:9082	Reads:1	Hits:1	Allocated_reads:1	Strand:-
TATCAAGTCTGCATTTCTGTTCCTGAATTC
>Location:NODE_289404_length_16761_cov_29.864925	Coordinate:9088	Reads:1	Hits:1	Allocated_reads:1	Strand:-
TATCAAGTCTGCATTTCTGTTCCT
>Location:NODE_289404_length_16761_cov_29.864925	Coordinate:9089	Reads:1	Hits:1	Allocated_reads:1	Strand:-
CTTTATCAAGTCTGCATTTCTGTTCC
>Location:NODE_289404_length_16761_cov_29.864925	Coordinate:9089	Reads:1	Hits:1	Allocated_reads:1	Strand:-
TCTGTCTTTATCAAGTCTGCATTTCTGTTCC
>Location:NODE_289404_length_16761_cov_29.864925	Coordinate:9089	Reads:2	Hits:1	Allocated_reads:2	Strand:-
TGTCTTTATCAAGTCTGCATTTCTGTTCC
>Location:NODE_289404_length_16761_cov_29.864925	Coordinate:9089	Reads:1	Hits:1	Allocated_reads:1	Strand:-
TTATCAAGTCTGCATTTCTGTTCC
>Location:NODE_289404_length_16761_cov_29.864925	Coordinate:9092	Reads:1	Hits:1	Allocated_reads:1	Strand:-
TCTGTCTTTATCAAGTCTGCATTTCTGT
>Location:NODE_289404_length_16761_cov_29.864925	Coordinate:9092	Reads:1	Hits:1	Allocated_reads:1	Strand:-
TTCTGTCTTTATCAAGTCTGCATTTCTGT
>Location:NODE_289404_length_16761_cov_29.864925	Coordinate:9093	Reads:1	Hits:1	Allocated_reads:1	Strand:+
CAGAAATGCAGACTTGATAAAGAC
>Location:NODE_289404_length_16761_cov_29.864925	Coordinate:9100	Reads:1	Hits:1	Allocated_reads:1	Strand:-
TTCCCTTTCTGTCTTTATCAAGTCTGC
>Location:NODE_289404_length_16761_cov_29.864925	Coordinate:9103	Reads:2	Hits:1	Allocated_reads:2	Strand:-
TCTCTGAGTTTCCCTTTCTGTCTTTATCAAGTC
>Location:NODE_289404_length_16761_cov_29.864925	Coordinate:9103	Reads:1	Hits:1	Allocated_reads:1	Strand:-
TCTGAGTTTCCCTTTCTGTCTTTATCAAGTC
>Location:NODE_289404_length_16761_cov_29.864925	Coordinate:9103	Reads:1	Hits:1	Allocated_reads:1	Strand:-
TGAGTTTCCCTTTCTGTCTTTATCAAGTC
>Location:NODE_289404_length_16761_cov_29.864925	Coordinate:9104	Reads:1	Hits:1	Allocated_reads:1	Strand:-
TCTCTGAGTTTCCCTTTCTGTCTTTATCAAGT
>Location:NODE_289404_length_16761_cov_29.864925	Coordinate:9105	Reads:1	Hits:1	Allocated_reads:1	Strand:-
TCTGAGTTTCCCTTTCTGTCTTTATCAAG
>Location:NODE_289404_length_16761_cov_29.864925	Coordinate:9108	Reads:2	Hits:1	Allocated_reads:2	Strand:-
TCTCTGAGTTTCCCTTTCTGTCTTTATC
>Location:NODE_289404_length_16761_cov_29.864925	Coordinate:9108	Reads:1	Hits:1	Allocated_reads:1	Strand:-
TCTGAGTTTCCCTTTCTGTCTTTATC
>Location:NODE_289404_length_16761_cov_29.864925	Coordinate:9111	Reads:1	Hits:1	Allocated_reads:1	Strand:-
TCTCTGAGTTTCCCTTTCTGTCTTT
>Location:NODE_289404_length_16761_cov_29.864925	Coordinate:9114	Reads:1	Hits:1	Allocated_reads:1	Strand:-
TCTGGTCTCTGAGTTTCCCTTTCTGTC
>Location:NODE_289404_length_16761_cov_29.864925	Coordinate:9115	Reads:1	Hits:1	Allocated_reads:1	Strand:-
TCTGGTCTCTGAGTTTCCCTTTCTGT
>Location:NODE_289404_length_16761_cov_29.864925	Coordinate:9118	Reads:1	Hits:1	Allocated_reads:1	Strand:-
CAGTCTGGTCTCTGAGTTTCCCTTTC
>Location:NODE_289404_length_16761_cov_29.864925	Coordinate:9120	Reads:1	Hits:1	Allocated_reads:1	Strand:-
TAAGTCAGTCTGGTCTCTGAGTTTCCCTT
>Location:NODE_289404_length_16761_cov_29.864925	Coordinate:9121	Reads:4	Hits:1	Allocated_reads:4	Strand:-
TAAGTCAGTCTGGTCTCTGAGTTTCCCT
>Location:NODE_289404_length_16761_cov_29.864925	Coordinate:9121	Reads:1	Hits:1	Allocated_reads:1	Strand:-
TGTAAGTCAGTCTGGTCTCTGAGTTTCCCT
>Location:NODE_289404_length_16761_cov_29.864925	Coordinate:9122	Reads:1	Hits:1	Allocated_reads:1	Strand:+
GGGAAACTCAGAGACCAGACTGACT
>Location:NODE_289404_length_16761_cov_29.864925	Coordinate:9127	Reads:1	Hits:1	Allocated_reads:1	Strand:+
ACTCAGAGACCAGACTGACTTACAAAGA
>Location:NODE_289404_length_16761_cov_29.864925	Coordinate:9127	Reads:1	Hits:1	Allocated_reads:1	Strand:-
TAGGATCTTTGTAAGTCAGTCTGGTCTCTGATT
>Location:NODE_289404_length_16761_cov_29.864925	Coordinate:9128	Reads:1	Hits:1	Allocated_reads:1	Strand:+
CTCAGAGACCAGACTGACTTACAAAGATCC
>Location:NODE_289404_length_16761_cov_29.864925	Coordinate:9129	Reads:1	Hits:1	Allocated_reads:1	Strand:+
TCAGAGACCAGACTGACTTACAAAGATC
>Location:NODE_289404_length_16761_cov_29.864925	Coordinate:9131	Reads:2	Hits:1	Allocated_reads:2	Strand:+
AGAGACCAGACTGACTTACAAAGATC
>Location:NODE_289404_length_16761_cov_29.864925	Coordinate:9131	Reads:2	Hits:1	Allocated_reads:2	Strand:+
AGAGACCAGACTGACTTACAAAGATCC
>Location:NODE_289404_length_16761_cov_29.864925	Coordinate:9132	Reads:2	Hits:1	Allocated_reads:2	Strand:-
TAGGATCTTTGTAAGTCAGTCTGGTCTC
>Location:NODE_289404_length_16761_cov_29.864925	Coordinate:9134	Reads:1	Hits:1	Allocated_reads:1	Strand:-
TAGGATCTTTGTAAGTCAGTCTGGTC
>Location:NODE_289404_length_16761_cov_29.864925	Coordinate:9138	Reads:1	Hits:1	Allocated_reads:1	Strand:-
AACCTAGGATCTTTGTAAGTCAGTCT
>Location:NODE_289404_length_16761_cov_29.864925	Coordinate:9138	Reads:2	Hits:1	Allocated_reads:2	Strand:-
TGAACCTAGGATCTTTGTAAGTCAGTCT
>Location:NODE_289404_length_16761_cov_29.864925	Coordinate:9142	Reads:1	Hits:1	Allocated_reads:1	Strand:-
TGTTGAACCTAGGATCTTTGTAAGTCA
>Location:NODE_289404_length_16761_cov_29.864925	Coordinate:9144	Reads:1	Hits:1	Allocated_reads:1	Strand:-
ACGCTGTTGAACCTAGGATCTTTGTAAGT
>Location:NODE_289404_length_16761_cov_29.864925	Coordinate:9144	Reads:3	Hits:1	Allocated_reads:3	Strand:-
TGAACGCTGTTGAACCTAGGATCTTTGTAAGT
>Location:NODE_289404_length_16761_cov_29.864925	Coordinate:9145	Reads:1	Hits:1	Allocated_reads:1	Strand:-
GAACGCTGTTGAACCTAGGATCTTTGTAAG
>Location:NODE_289404_length_16761_cov_29.864925	Coordinate:9145	Reads:1	Hits:1	Allocated_reads:1	Strand:-
TGTTGAACCTAGGATCTTTGTAAG
>Location:NODE_289404_length_16761_cov_29.864925	Coordinate:9150	Reads:1	Hits:1	Allocated_reads:1	Strand:+
AAAGATCCTAGGTTCAACAGCGTTC
>Location:NODE_289404_length_16761_cov_29.864925	Coordinate:9151	Reads:1	Hits:1	Allocated_reads:1	Strand:-
TGAACGCTGTTGAACCTAGGATCTT
>Location:NODE_289404_length_16761_cov_29.864925	Coordinate:9151	Reads:1	Hits:1	Allocated_reads:1	Strand:-
TGTTGAACGCTGTTGAACCTAGGATCTT
>Location:NODE_289404_length_16761_cov_29.864925	Coordinate:9152	Reads:1	Hits:1	Allocated_reads:1	Strand:-
AATGTTGAACGCTGTTGAACCTAGGATCT
>Location:NODE_289404_length_16761_cov_29.864925	Coordinate:9152	Reads:1	Hits:1	Allocated_reads:1	Strand:-
CAATGTTGAACGCTGTTGAACCTAGGATCT
>Location:NODE_289404_length_16761_cov_29.864925	Coordinate:9152	Reads:1	Hits:1	Allocated_reads:1	Strand:-
TCAATGTTGAACGCTGTTGAACCTAGGATCT
>Location:NODE_289404_length_16761_cov_29.864925	Coordinate:9152	Reads:1	Hits:1	Allocated_reads:1	Strand:-
TGTTGAACGCTGTTGAACCTAGGATCT
>Location:NODE_289404_length_16761_cov_29.864925	Coordinate:9153	Reads:2	Hits:1	Allocated_reads:2	Strand:-
TCAATGTTGAACGCTGTTGAACCTAGGATC
>Location:NODE_289404_length_16761_cov_29.864925	Coordinate:9153	Reads:1	Hits:1	Allocated_reads:1	Strand:-
TTGAACGCTGTTGAACCTAGGATC
>Location:NODE_289404_length_16761_cov_29.864925	Coordinate:9154	Reads:1	Hits:1	Allocated_reads:1	Strand:-
TCAATGTTGAACGCTGTTGAACCTAGGAT
>Location:NODE_289404_length_16761_cov_29.864925	Coordinate:9155	Reads:2	Hits:1	Allocated_reads:2	Strand:-
TCAATGTTGAACGCTGTTGAACCTAGGA
>Location:NODE_289404_length_16761_cov_29.864925	Coordinate:9155	Reads:1	Hits:1	Allocated_reads:1	Strand:-
TTGAATCAATGTTGAACGCTGTTGAACCTAGGA
>Location:NODE_289404_length_16761_cov_29.864925	Coordinate:9158	Reads:1	Hits:1	Allocated_reads:1	Strand:-
TCAATGTTGAACGCTGTTGAACCTA
>Location:NODE_289404_length_16761_cov_29.864925	Coordinate:9159	Reads:2	Hits:1	Allocated_reads:2	Strand:-
TCAATGTTGAACGCTGTTGAACCT
>Location:NODE_289404_length_16761_cov_29.864925	Coordinate:9160	Reads:3	Hits:1	Allocated_reads:3	Strand:-
TATTGAATCAATGTTGAACGCTGTTGAACC
>Location:NODE_289404_length_16761_cov_29.864925	Coordinate:9160	Reads:1	Hits:1	Allocated_reads:1	Strand:-
TTGAATCAATGTTGAACGCTGTTGAACC
>Location:NODE_289404_length_16761_cov_29.864925	Coordinate:9161	Reads:1	Hits:1	Allocated_reads:1	Strand:-
TTGAATCAATGTTGAACGCTGTTGAAC
>Location:NODE_289404_length_16761_cov_29.864925	Coordinate:9165	Reads:1	Hits:1	Allocated_reads:1	Strand:-
ATTGAATCAATGTTGAACGCTGTT
>Location:NODE_289404_length_16761_cov_29.864925	Coordinate:9166	Reads:1	Hits:1	Allocated_reads:1	Strand:+
ACAGCGTTCAACATTGATTCAATATCAA
>Location:NODE_289404_length_16761_cov_29.864925	Coordinate:9166	Reads:1	Hits:1	Allocated_reads:1	Strand:+
ACAGCGTTCAACATTGATTCAATATCAAAT
>Location:NODE_289404_length_16761_cov_29.864925	Coordinate:9173	Reads:1	Hits:1	Allocated_reads:1	Strand:+
TCAACATTGATTCAATATCAAATTCTGACGT
>Location:NODE_289404_length_16761_cov_29.864925	Coordinate:9175	Reads:1	Hits:1	Allocated_reads:1	Strand:-
TACGTCAGAATTTGATATTGAATAAATGTT
>Location:NODE_289404_length_16761_cov_29.864925	Coordinate:9176	Reads:3	Hits:1	Allocated_reads:3	Strand:-
ATACGTCAGAATTTGATATTGAATCAATGT
>Location:NODE_289404_length_16761_cov_29.864925	Coordinate:9176	Reads:11	Hits:1	Allocated_reads:11	Strand:-
TACGTCAGAATTTGATATTGAATCAATGT
>Location:NODE_289404_length_16761_cov_29.864925	Coordinate:9176	Reads:2	Hits:1	Allocated_reads:2	Strand:-
TATACGTCAGAATTTGATATTGAATCAATGT
>Location:NODE_289404_length_16761_cov_29.864925	Coordinate:9176	Reads:2	Hits:1	Allocated_reads:2	Strand:-
TTATACGTCAGAATTTGATATTGAATCAATGT
>Location:NODE_289404_length_16761_cov_29.864925	Coordinate:9177	Reads:1	Hits:1	Allocated_reads:1	Strand:-
TACGTCAGAATTTGATATTGAATCAATG
>Location:NODE_289404_length_16761_cov_29.864925	Coordinate:9177	Reads:2	Hits:1	Allocated_reads:2	Strand:-
TATACGTCAGAATTTGATATTGAATCAATG
>Location:NODE_289404_length_16761_cov_29.864925	Coordinate:9180	Reads:1	Hits:1	Allocated_reads:1	Strand:+
TGATTCAATATCAAATTCTGACGTA
>Location:NODE_289404_length_16761_cov_29.864925	Coordinate:9182	Reads:1	Hits:1	Allocated_reads:1	Strand:-
TTATACGTCAGAATTTGATATTGAAT
>Location:NODE_289404_length_16761_cov_29.864925	Coordinate:9184	Reads:1	Hits:1	Allocated_reads:1	Strand:-
TCACTCTTATACGTCAGAATTTGATATTGA
>Location:NODE_289404_length_16761_cov_29.864925	Coordinate:9188	Reads:1	Hits:1	Allocated_reads:1	Strand:-
TCACTCTTATACGTCAGAATTTGATA
>Location:NODE_289404_length_16761_cov_29.864925	Coordinate:9200	Reads:1	Hits:1	Allocated_reads:1	Strand:+
ACGTATAAGAGTGACGTTACGTCAA
>Location:NODE_289404_length_16761_cov_29.864925	Coordinate:9207	Reads:6	Hits:1	Allocated_reads:6	Strand:-
TGAAATCTGATATTGACGTAACGTCACTCT
>Location:NODE_289404_length_16761_cov_29.864925	Coordinate:9207	Reads:2	Hits:1	Allocated_reads:2	Strand:-
TTGAAATCTGATATTGACGTAACGTCACTCT
>Location:NODE_289404_length_16761_cov_29.864925	Coordinate:9209	Reads:1	Hits:1	Allocated_reads:1	Strand:-
CGTTGAAATCTGATATTGACGTAACGTCACT
>Location:NODE_289404_length_16761_cov_29.864925	Coordinate:9209	Reads:1	Hits:1	Allocated_reads:1	Strand:-
TAACGTTGAAATCTGATATTGACGTAACGTCACT
>Location:NODE_289404_length_16761_cov_29.864925	Coordinate:9209	Reads:1	Hits:1	Allocated_reads:1	Strand:-
TTAACGTTGAAATCTGATATTGACGTAACGTCACT
>Location:NODE_289404_length_16761_cov_29.864925	Coordinate:9209	Reads:1	Hits:1	Allocated_reads:1	Strand:-
TTGAAATCTGATATTGACGTAACGTCACT
>Location:NODE_289404_length_16761_cov_29.864925	Coordinate:9210	Reads:1	Hits:1	Allocated_reads:1	Strand:-
TTGAAATCTGATATTGACGTAACGTCAC
>Location:NODE_289404_length_16761_cov_29.864925	Coordinate:9218	Reads:1	Hits:1	Allocated_reads:1	Strand:-
TAACGTTGAAATCTGATATTGACGT
>Location:NODE_289404_length_16761_cov_29.864925	Coordinate:9218	Reads:1	Hits:1	Allocated_reads:1	Strand:-
TTAACGTTGAAATCTGATATTGACGT
>Location:NODE_289404_length_16761_cov_29.864925	Coordinate:9219	Reads:2	Hits:1	Allocated_reads:2	Strand:-
GAATTAACGTTGAAATCTGATATTGACG
>Location:NODE_289404_length_16761_cov_29.864925	Coordinate:9219	Reads:4	Hits:1	Allocated_reads:4	Strand:-
TGAATTAACGTTGAAATCTGATATTGACG
>Location:NODE_289404_length_16761_cov_29.864925	Coordinate:9219	Reads:2	Hits:1	Allocated_reads:2	Strand:-
TTGAATTAACGTTGAAATCTGATATTGACG
>Location:NODE_289404_length_16761_cov_29.864925	Coordinate:9223	Reads:1	Hits:1	Allocated_reads:1	Strand:-
TATTGAATTAACGTTGAAATCTGATATT
>Location:NODE_289404_length_16761_cov_29.864925	Coordinate:9225	Reads:1	Hits:1	Allocated_reads:1	Strand:-
TATTGAATTAACGTTGAAATCTGATA
>Location:NODE_289404_length_16761_cov_29.864925	Coordinate:9233	Reads:2	Hits:1	Allocated_reads:2	Strand:+
TTCAACGTTAATTCAATAGAATCAACT
>Location:NODE_289404_length_16761_cov_29.864925	Coordinate:9239	Reads:1	Hits:1	Allocated_reads:1	Strand:-
TCAATATCAGTTGATTCTATTGAATTAAC
>Location:NODE_289404_length_16761_cov_29.864925	Coordinate:9243	Reads:1	Hits:1	Allocated_reads:1	Strand:-
TAGTCAATATCAGTTGATTCTATTGAAT
>Location:NODE_289404_length_16761_cov_29.864925	Coordinate:9243	Reads:3	Hits:1	Allocated_reads:3	Strand:-
TTAGTCAATATCAGTTGATTCTATTGAAT
>Location:NODE_289404_length_16761_cov_29.864925	Coordinate:9243	Reads:2	Hits:1	Allocated_reads:2	Strand:-
TTTAGTCAATATCAGTTGATTCTATTGAAT
>Location:NODE_289404_length_16761_cov_29.864925	Coordinate:9262	Reads:1	Hits:1	Allocated_reads:1	Strand:-
TATCCATTGAAACAATGTTTAGTCAATA
>Location:NODE_289404_length_16761_cov_29.864925	Coordinate:9280	Reads:1	Hits:1	Allocated_reads:1	Strand:+
TCAATGGATATTTGCTATCTGGATAT
>Location:NODE_289404_length_16761_cov_29.864925	Coordinate:9283	Reads:1	Hits:1	Allocated_reads:1	Strand:-
TAGCAAATATCCAGATAGCAAATATCCAT
>Location:NODE_289404_length_16761_cov_29.864925	Coordinate:9286	Reads:1	Hits:1	Allocated_reads:1	Strand:-
TAATAGCAAATATCCAGATAGCAAATATC
>Location:NODE_289404_length_16761_cov_29.864925	Coordinate:9293	Reads:1	Hits:1	Allocated_reads:1	Strand:+
GCTATCTGGATATTTGCTATTACTATC
>Location:NODE_289404_length_16761_cov_29.864925	Coordinate:9295	Reads:2	Hits:1	Allocated_reads:2	Strand:+
TATCTGGATATTTGCTATTACTATC
>Location:NODE_289404_length_16761_cov_29.864925	Coordinate:9315	Reads:1	Hits:1	Allocated_reads:1	Strand:+
CTATCTGGTAGTAATAGCAAAGCACC
>Location:NODE_289404_length_16761_cov_29.864925	Coordinate:9317	Reads:1	Hits:1	Allocated_reads:1	Strand:-
TGGTGCTTTGCTATTACTACCAGAT
>Location:NODE_289404_length_16761_cov_29.864925	Coordinate:9321	Reads:1	Hits:1	Allocated_reads:1	Strand:-
TAGTGGTGCTTTGCTATTACTACC
>Location:NODE_289404_length_16761_cov_29.864925	Coordinate:9331	Reads:1	Hits:1	Allocated_reads:1	Strand:-
TACTGTTTATATTATAATAGTGGTGCTTTGC
>Location:NODE_289404_length_16761_cov_29.864925	Coordinate:9334	Reads:1	Hits:1	Allocated_reads:1	Strand:-
TGTTTATATTATAATAGTGGTGCTT
>Location:NODE_289404_length_16761_cov_29.864925	Coordinate:9343	Reads:1	Hits:1	Allocated_reads:1	Strand:-
TGTGAATACTGTTTATATTATAATA
>Location:NODE_289404_length_16761_cov_29.864925	Coordinate:9348	Reads:2	Hits:1	Allocated_reads:2	Strand:-
TCAGAGAAAATGTGAATACTGTTTATATTA
>Location:NODE_289404_length_16761_cov_29.864925	Coordinate:9349	Reads:1	Hits:1	Allocated_reads:1	Strand:-
TCAGAGAAAATGTGAATACTGTTTATATT
>Location:NODE_289404_length_16761_cov_29.864925	Coordinate:9350	Reads:3	Hits:1	Allocated_reads:3	Strand:-
TTCAGAGAAAATGTGAATACTGTTTATAT
>Location:NODE_289404_length_16761_cov_29.864925	Coordinate:9350	Reads:2	Hits:1	Allocated_reads:2	Strand:-
TTTCAGAGAAAATGTGAATACTGTTTATAT
>Location:NODE_289404_length_16761_cov_29.864925	Coordinate:9351	Reads:6	Hits:1	Allocated_reads:6	Strand:-
TCAGAGAAAATGTGAATACTGTTTATA
>Location:NODE_289404_length_16761_cov_29.864925	Coordinate:9351	Reads:6	Hits:1	Allocated_reads:6	Strand:-
TTCAGAGAAAATGTGAATACTGTTTATA
>Location:NODE_289404_length_16761_cov_29.864925	Coordinate:9351	Reads:11	Hits:1	Allocated_reads:11	Strand:-
TTTCAGAGAAAATGTGAATACTGTTTATA
>Location:NODE_289404_length_16761_cov_29.864925	Coordinate:9352	Reads:2	Hits:1	Allocated_reads:2	Strand:+
ATAAACAGTATTCACATTTTCTCTGAAA
>Location:NODE_289404_length_16761_cov_29.864925	Coordinate:9352	Reads:1	Hits:1	Allocated_reads:1	Strand:+
ATAAACAGTATTCACATTTTCTCTGAAAA
>Location:NODE_289404_length_16761_cov_29.864925	Coordinate:9352	Reads:1	Hits:1	Allocated_reads:1	Strand:+
ATAAACAGTATTCACATTTTCTCTGAAAC
>Location:NODE_289404_length_16761_cov_29.864925	Coordinate:9353	Reads:1	Hits:1	Allocated_reads:1	Strand:-
TTCAGAGAAAATGTGAATACTGTTTA
>Location:NODE_289404_length_16761_cov_29.864925	Coordinate:9353	Reads:1	Hits:1	Allocated_reads:1	Strand:-
TTTCAGAGAAAATGTGAATACTGTTTA
>Location:NODE_289404_length_16761_cov_29.864925	Coordinate:9356	Reads:2	Hits:1	Allocated_reads:2	Strand:+
ACAGTATTCACATTTTCTCTGAAATATT
>Location:NODE_289404_length_16761_cov_29.864925	Coordinate:9356	Reads:1	Hits:1	Allocated_reads:1	Strand:-
GGCCAATATTTCAGAGAAAATGTGAATACTGT
>Location:NODE_289404_length_16761_cov_29.864925	Coordinate:9358	Reads:1	Hits:1	Allocated_reads:1	Strand:+
AGTATTCACATTTTCTCTGAAATAT
>Location:NODE_289404_length_16761_cov_29.864925	Coordinate:9358	Reads:1	Hits:1	Allocated_reads:1	Strand:+
AGTATTCACATTTTCTCTGAAATATTGGCCT
>Location:NODE_289404_length_16761_cov_29.864925	Coordinate:9359	Reads:1	Hits:1	Allocated_reads:1	Strand:-
AAGGCCAATATTTCAGAGAAAATGTGAATAC
>Location:NODE_289404_length_16761_cov_29.864925	Coordinate:9359	Reads:1	Hits:1	Allocated_reads:1	Strand:+
GTATTCACATTTTCTCTGAAATATT
>Location:NODE_289404_length_16761_cov_29.864925	Coordinate:9360	Reads:1	Hits:1	Allocated_reads:1	Strand:+
TATTCACATTTTCTCTGAAATGTTGGCCT
>Location:NODE_289404_length_16761_cov_29.864925	Coordinate:9361	Reads:1	Hits:1	Allocated_reads:1	Strand:-
AAGGCCAATATTTCAGAGAAAATGTGAAT
>Location:NODE_289404_length_16761_cov_29.864925	Coordinate:9362	Reads:1	Hits:1	Allocated_reads:1	Strand:+
TTCACATTTTCTCTGAAATATTGGCC
>Location:NODE_289404_length_16761_cov_29.864925	Coordinate:9366	Reads:1	Hits:1	Allocated_reads:1	Strand:+
CATTTTCTCTGAAATATTGGCCTTGG
>Location:NODE_289404_length_16761_cov_29.864925	Coordinate:9368	Reads:4	Hits:1	Allocated_reads:4	Strand:+
TTTTCTCTGAAATATTGGCCTTGGA
>Location:NODE_289404_length_16761_cov_29.864925	Coordinate:9368	Reads:4	Hits:1	Allocated_reads:4	Strand:+
TTTTCTCTGAAATATTGGCCTTGGAC
>Location:NODE_289404_length_16761_cov_29.864925	Coordinate:9368	Reads:3	Hits:1	Allocated_reads:3	Strand:+
TTTTCTCTGAAATATTGGCCTTGGACACC
>Location:NODE_289404_length_16761_cov_29.864925	Coordinate:9369	Reads:1	Hits:1	Allocated_reads:1	Strand:+
TTTCTCTGAAATATTGGCCTTGGAC
>Location:NODE_289404_length_16761_cov_29.864925	Coordinate:9369	Reads:1	Hits:1	Allocated_reads:1	Strand:+
TTTCTCTGAAATATTGGCCTTGGACA
>Location:NODE_289404_length_16761_cov_29.864925	Coordinate:9369	Reads:1	Hits:1	Allocated_reads:1	Strand:+
TTTCTCTGAAATATTGGCCTTGGACACC
>Location:NODE_289404_length_16761_cov_29.864925	Coordinate:9369	Reads:1	Hits:1	Allocated_reads:1	Strand:+
TTTCTCTGAAATATTGGCCTTGGACACCT
>Location:NODE_289404_length_16761_cov_29.864925	Coordinate:9370	Reads:5	Hits:1	Allocated_reads:5	Strand:+
TTCTCTGAAATATTGGCCTTGGAC
>Location:NODE_289404_length_16761_cov_29.864925	Coordinate:9370	Reads:1	Hits:1	Allocated_reads:1	Strand:+
TTCTCTGAAATATTGGCCTTGGACA
>Location:NODE_289404_length_16761_cov_29.864925	Coordinate:9370	Reads:2	Hits:1	Allocated_reads:2	Strand:+
TTCTCTGAAATATTGGCCTTGGACAC
>Location:NODE_289404_length_16761_cov_29.864925	Coordinate:9370	Reads:14	Hits:1	Allocated_reads:14	Strand:+
TTCTCTGAAATATTGGCCTTGGACACC
>Location:NODE_289404_length_16761_cov_29.864925	Coordinate:9370	Reads:7	Hits:1	Allocated_reads:7	Strand:+
TTCTCTGAAATATTGGCCTTGGACACCT
>Location:NODE_289404_length_16761_cov_29.864925	Coordinate:9370	Reads:1	Hits:1	Allocated_reads:1	Strand:+
TTCTCTGAAATATTGGCCTTGGACACCTT
>Location:NODE_289404_length_16761_cov_29.864925	Coordinate:9370	Reads:1	Hits:1	Allocated_reads:1	Strand:+
TTCTCTGAAATATTGGCCTTGGACACCTTATGTAA
>Location:NODE_289404_length_16761_cov_29.864925	Coordinate:9371	Reads:1	Hits:1	Allocated_reads:1	Strand:-
ATAAGGTGTCCAAGGCCAATATTTCAGAGA
>Location:NODE_289404_length_16761_cov_29.864925	Coordinate:9371	Reads:1	Hits:1	Allocated_reads:1	Strand:+
TCTCTGAAATATTGGCCTTGGACACC
>Location:NODE_289404_length_16761_cov_29.864925	Coordinate:9371	Reads:1	Hits:1	Allocated_reads:1	Strand:+
TCTCTGAAATATTGGCCTTGGACACCT
>Location:NODE_289404_length_16761_cov_29.864925	Coordinate:9372	Reads:1	Hits:1	Allocated_reads:1	Strand:+
CTCTGAAATATTGGCCTTGGACAC
>Location:NODE_289404_length_16761_cov_29.864925	Coordinate:9372	Reads:1	Hits:1	Allocated_reads:1	Strand:+
CTCTGAAATATTGGCCTTGGACACCT
>Location:NODE_289404_length_16761_cov_29.864925	Coordinate:9373	Reads:1	Hits:1	Allocated_reads:1	Strand:+
TCTGAAATATTGGCCTTGGACACCT
>Location:NODE_289404_length_16761_cov_29.864925	Coordinate:9373	Reads:1	Hits:1	Allocated_reads:1	Strand:+
TCTGAAATATTGGCCTTGGACACCTT
>Location:NODE_289404_length_16761_cov_29.864925	Coordinate:9374	Reads:1	Hits:1	Allocated_reads:1	Strand:+
CTGAAATATTGGCCTTGGACACCT
>Location:NODE_289404_length_16761_cov_29.864925	Coordinate:9378	Reads:1	Hits:1	Allocated_reads:1	Strand:+
AATATTGGCCTTGGACACCTTATGT
>Location:NODE_289404_length_16761_cov_29.864925	Coordinate:9380	Reads:1	Hits:1	Allocated_reads:1	Strand:+
TATTGGCCTTGGACACCTTATGTAAA
>Location:NODE_289404_length_16761_cov_29.864925	Coordinate:9384	Reads:1	Hits:1	Allocated_reads:1	Strand:+
GGCCTTGGACACCTTATGTAAACACTC
>Location:NODE_289404_length_16761_cov_29.864925	Coordinate:9384	Reads:1	Hits:1	Allocated_reads:1	Strand:-
TACCGAGTGTTTACATAAGGTGTCAAAGGCC
>Location:NODE_289404_length_16761_cov_29.864925	Coordinate:9385	Reads:1	Hits:1	Allocated_reads:1	Strand:+
GCCTTGGACACCTTATGTAAACACTCGG
>Location:NODE_289404_length_16761_cov_29.864925	Coordinate:9385	Reads:1	Hits:1	Allocated_reads:1	Strand:+
GCCTTGGACACCTTATGTAAACACTCGGT
>Location:NODE_289404_length_16761_cov_29.864925	Coordinate:9385	Reads:1	Hits:1	Allocated_reads:1	Strand:-
TACCGAGTGTTTACATAAGGTGTCCAAGGC
>Location:NODE_289404_length_16761_cov_29.864925	Coordinate:9395	Reads:1	Hits:1	Allocated_reads:1	Strand:-
GGATCCTTCTTACCGAGTGTTTACATAAGG
>Location:NODE_289404_length_16761_cov_29.864925	Coordinate:9405	Reads:2	Hits:3	Allocated_reads:0.666666666666667	Strand:+
ACACTCGGTAAGAAGGATCCTAAAT
>Location:NODE_289404_length_16761_cov_29.864925	Coordinate:9405	Reads:3	Hits:1	Allocated_reads:3	Strand:+
ACACTCGGTAAGAAGGATCTTAAATA
>Location:NODE_289404_length_16761_cov_29.864925	Coordinate:9417	Reads:1	Hits:1	Allocated_reads:1	Strand:+
AAGGATCCTAAATATGATGAAGAATGAGA
>Location:NODE_289404_length_16761_cov_29.864925	Coordinate:9419	Reads:1	Hits:1	Allocated_reads:1	Strand:+
GGATCCTAAATATGATGAAGAATGAGA
>Location:NODE_289404_length_16761_cov_29.864925	Coordinate:9422	Reads:1	Hits:1	Allocated_reads:1	Strand:-
TTAATGTCTCATTCTTCATCATATTTAGGA
>Location:NODE_289404_length_16761_cov_29.864925	Coordinate:9422	Reads:1	Hits:1	Allocated_reads:1	Strand:-
TTTAATGTCTCATTCTTCATCATATTTAGGA
>Location:NODE_289404_length_16761_cov_29.864925	Coordinate:9428	Reads:1	Hits:1	Allocated_reads:1	Strand:-
AAGTTTTAATGTCTCATTCTTCATCATAT
>Location:NODE_289404_length_16761_cov_29.864925	Coordinate:9431	Reads:2	Hits:1	Allocated_reads:2	Strand:+
TGATGAAGAATGAGACATTAAAACTT
>Location:NODE_289404_length_16761_cov_29.864925	Coordinate:9434	Reads:1	Hits:1	Allocated_reads:1	Strand:+
TGAAGAATGAGACATTAAAACTTTATT
>Location:NODE_289404_length_16761_cov_29.864925	Coordinate:9434	Reads:3	Hits:1	Allocated_reads:3	Strand:+
TGAAGAATGAGACATTAAAACTTTATTG
>Location:NODE_289404_length_16761_cov_29.864925	Coordinate:9434	Reads:1	Hits:1	Allocated_reads:1	Strand:+
TGAAGAATGAGACATTAAAACTTTATTGT
>Location:NODE_289404_length_16761_cov_29.864925	Coordinate:9436	Reads:1	Hits:1	Allocated_reads:1	Strand:+
AAGAATGAGACATTAAAACTTTATT
>Location:NODE_289404_length_16761_cov_29.864925	Coordinate:9436	Reads:1	Hits:1	Allocated_reads:1	Strand:+
AAGAATGAGACATTAAAACTTTATTG
>Location:NODE_289404_length_16761_cov_29.864925	Coordinate:9438	Reads:2	Hits:1	Allocated_reads:2	Strand:+
GAATGAGACATTAAAACTTTATTG
>Location:NODE_289404_length_16761_cov_29.864925	Coordinate:9441	Reads:2	Hits:1	Allocated_reads:2	Strand:+
TGAGACATTAAAACTTTATTGAAAAT
>Location:NODE_289404_length_16761_cov_29.864925	Coordinate:9442	Reads:1	Hits:1	Allocated_reads:1	Strand:+
GAGACATTAAAACTTTATTGAAAATG
>Location:NODE_289404_length_16761_cov_29.864925	Coordinate:9455	Reads:1	Hits:1	Allocated_reads:1	Strand:-
TGAGTGTATTTATTTTGCCATTTTCAATAAA
>Location:NODE_289404_length_16761_cov_29.864925	Coordinate:9481	Reads:2	Hits:1	Allocated_reads:2	Strand:-
TCTGACTTAAAACAAAATATTTTTTTATGAGT
>Location:NODE_289404_length_16761_cov_29.864925	Coordinate:9485	Reads:1	Hits:1	Allocated_reads:1	Strand:-
TCTGACTTAAAACAAAATATTTTTTTAT
>Location:NODE_289404_length_16761_cov_29.864925	Coordinate:9486	Reads:1	Hits:1	Allocated_reads:1	Strand:-
AATCTGACTTAAAACAAAATATTTTTTTA
>Location:NODE_289404_length_16761_cov_29.864925	Coordinate:9489	Reads:1	Hits:1	Allocated_reads:1	Strand:-
TCAAATCTGACTTAAAACAAAATATTTTT
>Location:NODE_289404_length_16761_cov_29.864925	Coordinate:9492	Reads:1	Hits:1	Allocated_reads:1	Strand:-
TGACATCAAATCTGACTTAAAACAAAATATT
>Location:NODE_289404_length_16761_cov_29.864925	Coordinate:9494	Reads:1	Hits:1	Allocated_reads:1	Strand:-
TGACATCAAATCTGACTTAAAACAAAATA
>Location:NODE_289404_length_16761_cov_29.864925	Coordinate:9499	Reads:4	Hits:1	Allocated_reads:4	Strand:-
TAACGTGACATCAAATCTGACTTAAAACA
>Location:NODE_289404_length_16761_cov_29.864925	Coordinate:9500	Reads:1	Hits:1	Allocated_reads:1	Strand:-
TAACGTGACATCAAATCTGACTTAAAAC
>Location:NODE_289404_length_16761_cov_29.864925	Coordinate:9500	Reads:1	Hits:1	Allocated_reads:1	Strand:-
TATAACGTGACATCAAATCTGACTTAAAAC
>Location:NODE_289404_length_16761_cov_29.864925	Coordinate:9500	Reads:1	Hits:1	Allocated_reads:1	Strand:-
TATAACGTGACATCAAATCTGACTTAAGAC
>Location:NODE_289404_length_16761_cov_29.864925	Coordinate:9506	Reads:1	Hits:1	Allocated_reads:1	Strand:-
TATAACGTGACATCAAATCTGACT
>Location:NODE_289404_length_16761_cov_29.864925	Coordinate:9506	Reads:1	Hits:1	Allocated_reads:1	Strand:-
TCTATAACGTGACATCAAATCTGACT
>Location:NODE_289404_length_16761_cov_29.864925	Coordinate:9506	Reads:8	Hits:1	Allocated_reads:8	Strand:-
TGTCTATAACGTGACATCAAATCTGACT
>Location:NODE_289404_length_16761_cov_29.864925	Coordinate:9506	Reads:6	Hits:1	Allocated_reads:6	Strand:-
TTGTCTATAACGTGACATCAAATCTGACT
>Location:NODE_289404_length_16761_cov_29.864925	Coordinate:9518	Reads:1	Hits:1	Allocated_reads:1	Strand:-
GATGGCGCTTGTCTATAACGTGACA
>Location:NODE_289404_length_16761_cov_29.864925	Coordinate:9520	Reads:1	Hits:1	Allocated_reads:1	Strand:+
TCACGTTATAGACAAGCGCCATCTCAGCCTAA
>Location:NODE_289404_length_16761_cov_29.864925	Coordinate:9523	Reads:2	Hits:1	Allocated_reads:2	Strand:-
TAGGCTGAGATGGCGCTTGTCTATAACG
>Location:NODE_289404_length_16761_cov_29.864925	Coordinate:9530	Reads:2	Hits:1	Allocated_reads:2	Strand:-
TATGCAAATTAGGCTGAGACGGCGCTTGTC
>Location:NODE_289404_length_16761_cov_29.864925	Coordinate:9533	Reads:1	Hits:1	Allocated_reads:1	Strand:-
ATGCAAATTAGGCTGAGATGGCGCTT
>Location:NODE_289404_length_16761_cov_29.864925	Coordinate:9533	Reads:1	Hits:1	Allocated_reads:1	Strand:-
TATGCAAATTAGGCTGAGATGGCGCTT
>Location:NODE_289404_length_16761_cov_29.864925	Coordinate:9534	Reads:1	Hits:1	Allocated_reads:1	Strand:-
CTATATGCAAATTAGGCTGAGATGGCGCT
>Location:NODE_289404_length_16761_cov_29.864925	Coordinate:9534	Reads:1	Hits:1	Allocated_reads:1	Strand:-
TATGCAAATTAGGCTGAGACGGCGCT
>Location:NODE_289404_length_16761_cov_29.864925	Coordinate:9534	Reads:2	Hits:1	Allocated_reads:2	Strand:-
TCTATATGCAAATTAGGCTGAGATGGCGCT
>Location:NODE_289404_length_16761_cov_29.864925	Coordinate:9534	Reads:3	Hits:1	Allocated_reads:3	Strand:-
TTCTATATGCAAATTAGGCTGAGATGGCGCT
>Location:NODE_289404_length_16761_cov_29.864925	Coordinate:9535	Reads:1	Hits:1	Allocated_reads:1	Strand:-
TTCTATATGCAAATTAGGCTGAGATGGCGC
>Location:NODE_289404_length_16761_cov_29.864925	Coordinate:9537	Reads:1	Hits:1	Allocated_reads:1	Strand:-
ATATGCAAATTAGGCTGAGACGGC
>Location:NODE_289404_length_16761_cov_29.864925	Coordinate:9537	Reads:1	Hits:1	Allocated_reads:1	Strand:-
TTCTATATGCAAATTAGGCTGAGACGGC
>Location:NODE_289404_length_16761_cov_29.864925	Coordinate:9539	Reads:1	Hits:1	Allocated_reads:1	Strand:-
TTCTATATGCAAATTAGGCTGAGACG
>Location:NODE_289404_length_16761_cov_29.864925	Coordinate:9552	Reads:1	Hits:1	Allocated_reads:1	Strand:-
TCGTAACATTAAAACTTTCTATATGCAAA
>Location:NODE_289404_length_16761_cov_29.864925	Coordinate:9554	Reads:1	Hits:1	Allocated_reads:1	Strand:-
CTTCATCGTAACATTAAAACTTTCTATATGCA
>Location:NODE_289404_length_16761_cov_29.864925	Coordinate:9558	Reads:6	Hits:1	Allocated_reads:6	Strand:-
CTTCATCGTAACATTAAAACTTTCTATA
>Location:NODE_289404_length_16761_cov_29.864925	Coordinate:9562	Reads:1	Hits:1	Allocated_reads:1	Strand:-
TGCACTTCATCGTAACATTAAAACTTTC
>Location:NODE_289404_length_16761_cov_29.864925	Coordinate:9565	Reads:1	Hits:1	Allocated_reads:1	Strand:-
ACTGCACTTCATCGTAACATTAAAACT
>Location:NODE_289404_length_16761_cov_29.864925	Coordinate:9565	Reads:3	Hits:1	Allocated_reads:3	Strand:-
TGCACTTCATCGTAACATTAAAACT
>Location:NODE_289404_length_16761_cov_29.864925	Coordinate:9570	Reads:1	Hits:1	Allocated_reads:1	Strand:-
CACAGACTGCACTTCATCGTAACATTA
>Location:NODE_289404_length_16761_cov_29.864925	Coordinate:9571	Reads:1	Hits:1	Allocated_reads:1	Strand:-
TCACAGACTGCACTTCATCGTAACATT
>Location:NODE_289404_length_16761_cov_29.864925	Coordinate:9576	Reads:1	Hits:1	Allocated_reads:1	Strand:+
TACGATGAAGTGCAGTCTGTGAAGTAAC
>Location:NODE_289404_length_16761_cov_29.864925	Coordinate:9576	Reads:2	Hits:1	Allocated_reads:2	Strand:-
TGGTTACTTCACAGACTGCACTTCATCGTA
>Location:NODE_289404_length_16761_cov_29.864925	Coordinate:9580	Reads:1	Hits:1	Allocated_reads:1	Strand:+
ATGAAGTGCAGTCTGTGAAGTAAC
>Location:NODE_289404_length_16761_cov_29.864925	Coordinate:9589	Reads:1	Hits:1	Allocated_reads:1	Strand:-
TACCAAACACTGTGGTTACTTCACAGACT
>Location:NODE_289404_length_16761_cov_29.864925	Coordinate:9592	Reads:1	Hits:1	Allocated_reads:1	Strand:-
AACGATACCAAACACTGTGGTTACTTCACAG
>Location:NODE_289404_length_16761_cov_29.864925	Coordinate:9592	Reads:1	Hits:1	Allocated_reads:1	Strand:-
CGATACCAAACACTGTGGTTACTTCACAG
>Location:NODE_289404_length_16761_cov_29.864925	Coordinate:9593	Reads:1	Hits:1	Allocated_reads:1	Strand:-
AAACGATACCAAACACTGTGGTTACTTCACA
>Location:NODE_289404_length_16761_cov_29.864925	Coordinate:9593	Reads:1	Hits:1	Allocated_reads:1	Strand:-
AACGATACCAAACACTGTGGTTACTTCACA
>Location:NODE_289404_length_16761_cov_29.864925	Coordinate:9595	Reads:1	Hits:1	Allocated_reads:1	Strand:-
AAACGATACCAAACACTGTGGTTACTTCA
>Location:NODE_289404_length_16761_cov_29.864925	Coordinate:9597	Reads:1	Hits:1	Allocated_reads:1	Strand:-
AAACGATACCAAACACTGTGGTTACTT
>Location:NODE_289404_length_16761_cov_29.864925	Coordinate:9598	Reads:1	Hits:1	Allocated_reads:1	Strand:-
AAACGATACCAAACACTGTGGTTACT
>Location:NODE_289404_length_16761_cov_29.864925	Coordinate:9598	Reads:1	Hits:1	Allocated_reads:1	Strand:-
CTAAAAACGATACCAAACACTGTGGTTACT
>Location:NODE_289404_length_16761_cov_29.864925	Coordinate:9598	Reads:1	Hits:1	Allocated_reads:1	Strand:-
TAAAAACGATACCAAACACTGTGGTTACT
>Location:NODE_289404_length_16761_cov_29.864925	Coordinate:9602	Reads:1	Hits:1	Allocated_reads:1	Strand:-
CACACTAAAAACGATACCAAACACTGTGGT
>Location:NODE_289404_length_16761_cov_29.864925	Coordinate:9626	Reads:4	Hits:1	Allocated_reads:4	Strand:-
TGTGAACATCTAACTGGCGAAAACACACT
>Location:NODE_289404_length_16761_cov_29.864925	Coordinate:9635	Reads:1	Hits:1	Allocated_reads:1	Strand:-
TTGTGGCGATGTGAACATCTAACTGGCGA
>Location:NODE_289404_length_16761_cov_29.864925	Coordinate:9638	Reads:1	Hits:1	Allocated_reads:1	Strand:-
TGTGGCGATGTGAACATCTAACTGG
>Location:NODE_289404_length_16761_cov_29.864925	Coordinate:9640	Reads:1	Hits:1	Allocated_reads:1	Strand:-
TAGAATTGTGGCGATGTGAACATCTAACT
>Location:NODE_289404_length_16761_cov_29.864925	Coordinate:9640	Reads:3	Hits:1	Allocated_reads:3	Strand:-
TAGAATTGTGGCGATGTGAACATGTAACC
>Location:NODE_289404_length_16761_cov_29.864925	Coordinate:9640	Reads:1	Hits:1	Allocated_reads:1	Strand:-
TTAGAATTGTGGCGATGTGAACATGTAACC
>Location:NODE_289404_length_16761_cov_29.864925	Coordinate:9640	Reads:14	Hits:1	Allocated_reads:14	Strand:-
TTAGAATTGTGGCGATGTGAACATCTAACT
>Location:NODE_289404_length_16761_cov_29.864925	Coordinate:9641	Reads:1	Hits:1	Allocated_reads:1	Strand:-
TTAGAATTGTGGCGATGTGAACATGTAAC
>Location:NODE_289404_length_16761_cov_29.864925	Coordinate:9643	Reads:1	Hits:1	Allocated_reads:1	Strand:-
TGTTAGAATTGTGGCGATGTGAACATCTA
>Location:NODE_289404_length_16761_cov_29.864925	Coordinate:9643	Reads:2	Hits:1	Allocated_reads:2	Strand:-
TGTTAGAATTGTGGCGATGTGAACATGTA
>Location:NODE_289404_length_16761_cov_29.864925	Coordinate:9644	Reads:1	Hits:1	Allocated_reads:1	Strand:-
TGCTGTTAGAATTGTGGCGATGTGAACATCT
>Location:NODE_289404_length_16761_cov_29.864925	Coordinate:9644	Reads:1	Hits:1	Allocated_reads:1	Strand:-
TGTTAGAATTGTGGCGATGTGAACATCT
>Location:NODE_289404_length_16761_cov_29.864925	Coordinate:9644	Reads:1	Hits:1	Allocated_reads:1	Strand:-
TGTTAGAATTGTGGCGATGTGAACATGG
>Location:NODE_289404_length_16761_cov_29.864925	Coordinate:9644	Reads:2	Hits:1	Allocated_reads:2	Strand:-
TGTTAGAATTGTGGCGATGTGAACATGT
>Location:NODE_289404_length_16761_cov_29.864925	Coordinate:9645	Reads:1	Hits:1	Allocated_reads:1	Strand:-
TAGAATTGTGGCGATGTGAACATG
>Location:NODE_289404_length_16761_cov_29.864925	Coordinate:9645	Reads:1	Hits:1	Allocated_reads:1	Strand:-
TGCTGTTAGAATTGTGGCGATGTGAACATG
>Location:NODE_289404_length_16761_cov_29.864925	Coordinate:9645	Reads:1	Hits:1	Allocated_reads:1	Strand:-
TGTTAGAATTGTGGCGATGTGAACATG
>Location:NODE_289404_length_16761_cov_29.864925	Coordinate:9645	Reads:2	Hits:1	Allocated_reads:2	Strand:-
TGTTAGAATTGTGGCGATGTGAACATC
>Location:NODE_289404_length_16761_cov_29.864925	Coordinate:9647	Reads:1	Hits:1	Allocated_reads:1	Strand:-
GCTGTTAGAATTGTGGCGATGTGAATT
>Location:NODE_289404_length_16761_cov_29.864925	Coordinate:9647	Reads:1	Hits:1	Allocated_reads:1	Strand:-
TGCTGTTAGAATTGTGGCGATGTGAACT
>Location:NODE_289404_length_16761_cov_29.864925	Coordinate:9647	Reads:3	Hits:1	Allocated_reads:3	Strand:-
TGCTGTTAGAATTGTGGCGATGTGAACA
>Location:NODE_289404_length_16761_cov_29.864925	Coordinate:9648	Reads:1	Hits:1	Allocated_reads:1	Strand:-
TGCTGTTAGAATTGTGGCGATGTGAAC
>Location:NODE_289404_length_16761_cov_29.864925	Coordinate:9650	Reads:1	Hits:1	Allocated_reads:1	Strand:-
ATGCTGTTAGAATTGTGGCGATGTGT
>Location:NODE_289404_length_16761_cov_29.864925	Coordinate:9650	Reads:1	Hits:1	Allocated_reads:1	Strand:-
TTAAATGCTGTTAGAATTGTGGCGATGTGA
>Location:NODE_289404_length_16761_cov_29.864925	Coordinate:9651	Reads:1	Hits:1	Allocated_reads:1	Strand:-
TGCTGTTAGAATTGTGGCGATGTG
>Location:NODE_289404_length_16761_cov_29.864925	Coordinate:9652	Reads:1	Hits:1	Allocated_reads:1	Strand:-
TTAAATGCTGTTAGAATTGTGGCGATGT
>Location:NODE_289404_length_16761_cov_29.864925	Coordinate:9653	Reads:4	Hits:1	Allocated_reads:4	Strand:-
TTGTTTAAATGCTGTTAGAATTGTGGCGATG
>Location:NODE_289404_length_16761_cov_29.864925	Coordinate:9654	Reads:1	Hits:1	Allocated_reads:1	Strand:-
TTGTTTAAATGCTGTTAGAATTGTGGCGAT
>Location:NODE_289404_length_16761_cov_29.864925	Coordinate:9656	Reads:1	Hits:1	Allocated_reads:1	Strand:-
TTGTTTAAATGCTGTTAGAATTGTGGCG
>Location:NODE_289404_length_16761_cov_29.864925	Coordinate:9657	Reads:1	Hits:1	Allocated_reads:1	Strand:-
TTGTTTAAATGCTGTTAGAATTGTGGC
>Location:NODE_289404_length_16761_cov_29.864925	Coordinate:9658	Reads:1	Hits:1	Allocated_reads:1	Strand:-
TCTTGTTTAAATGCTGTTAGAATTGTGG
>Location:NODE_289404_length_16761_cov_29.864925	Coordinate:9658	Reads:1	Hits:1	Allocated_reads:1	Strand:-
TTGTTTAAATGCTGTTAGAATTGTGG
>Location:NODE_289404_length_16761_cov_29.864925	Coordinate:9659	Reads:1	Hits:1	Allocated_reads:1	Strand:+
CACAATTCTAACAGCATTTAAACAAGT
>Location:NODE_289404_length_16761_cov_29.864925	Coordinate:9659	Reads:1	Hits:1	Allocated_reads:1	Strand:+
CACAATTCTAACAGCATTTAAACAAGTT
>Location:NODE_289404_length_16761_cov_29.864925	Coordinate:9659	Reads:1	Hits:1	Allocated_reads:1	Strand:+
CACAATTCTAACAGCATTTAAACAAGATTTGAAT
>Location:NODE_289404_length_16761_cov_29.864925	Coordinate:9660	Reads:1	Hits:1	Allocated_reads:1	Strand:+
ACAATTCTAACAGCATTTAAACAAGT
>Location:NODE_289404_length_16761_cov_29.864925	Coordinate:9692	Reads:1	Hits:1	Allocated_reads:1	Strand:+
TTTGTCTCTAAAAAGATTTTCTATTCGTCTT
>Location:NODE_289404_length_16761_cov_29.864925	Coordinate:9705	Reads:1	Hits:1	Allocated_reads:1	Strand:-
TTTTGTTCAAAACGAATAGAAAATCT
>Location:NODE_289404_length_16761_cov_29.864925	Coordinate:9713	Reads:1	Hits:1	Allocated_reads:1	Strand:-
AACGCAGTTCTTTTTTTGTTCAAAACGAATA
>Location:NODE_289404_length_16761_cov_29.864925	Coordinate:9713	Reads:1	Hits:1	Allocated_reads:1	Strand:-
CGCAGTTCTTTTTTTGTTCAAAACGAATA
>Location:NODE_289404_length_16761_cov_29.864925	Coordinate:9715	Reads:1	Hits:1	Allocated_reads:1	Strand:+
TTCGTTTTGAACAAAAAAAGAACTGC
>Location:NODE_289404_length_16761_cov_29.864925	Coordinate:9718	Reads:1	Hits:1	Allocated_reads:1	Strand:-
AACCAACGCAGTTCTTTTTTTGTTCAAGAC
>Location:NODE_289404_length_16761_cov_29.864925	Coordinate:9718	Reads:1	Hits:1	Allocated_reads:1	Strand:-
CAACGCAGTTCTTTTTTTGTTCAAGAC
>Location:NODE_289404_length_16761_cov_29.864925	Coordinate:9720	Reads:1	Hits:1	Allocated_reads:1	Strand:+
TTTGAACAAAAAAAGAACTGCGTTGGT
>Location:NODE_289404_length_16761_cov_29.864925	Coordinate:9721	Reads:1	Hits:1	Allocated_reads:1	Strand:-
AACCAACGCAGTTCTTTTTTTGTTCAA
>Location:NODE_289404_length_16761_cov_29.864925	Coordinate:9721	Reads:1	Hits:1	Allocated_reads:1	Strand:+
TTGAACAAAAAAAGAACTGCGTTGG
>Location:NODE_289404_length_16761_cov_29.864925	Coordinate:9722	Reads:1	Hits:1	Allocated_reads:1	Strand:+
TGAACAAAAAAAGAACTGCGTTGG
>Location:NODE_289404_length_16761_cov_29.864925	Coordinate:9734	Reads:1	Hits:1	Allocated_reads:1	Strand:-
TTGAGACATAGCAAAACAAACCAACGCAGTTC
>Location:NODE_289404_length_16761_cov_29.864925	Coordinate:9735	Reads:5	Hits:1	Allocated_reads:5	Strand:-
TGAGACATAGCAAAACAAACCAACGCAGTT
>Location:NODE_289404_length_16761_cov_29.864925	Coordinate:9735	Reads:5	Hits:1	Allocated_reads:5	Strand:-
TTGAGACATAGCAAAACAAACCAACGCAGTT
>Location:NODE_289404_length_16761_cov_29.864925	Coordinate:9735	Reads:1	Hits:1	Allocated_reads:1	Strand:-
TTTGAGACATAGCAAAACAAACCAACGCAGTT
>Location:NODE_289404_length_16761_cov_29.864925	Coordinate:9736	Reads:3	Hits:1	Allocated_reads:3	Strand:-
TGAGACATAGCAAAACAAACCAACGCAGT
>Location:NODE_289404_length_16761_cov_29.864925	Coordinate:9736	Reads:2	Hits:1	Allocated_reads:2	Strand:-
TTGAGACATAGCAAAACAAACCAACGCAGT
>Location:NODE_289404_length_16761_cov_29.864925	Coordinate:9736	Reads:1	Hits:1	Allocated_reads:1	Strand:-
TTTGAGACATAGCAAAACAAACCAACGCAGT
>Location:NODE_289404_length_16761_cov_29.864925	Coordinate:9738	Reads:1	Hits:1	Allocated_reads:1	Strand:-
TGAGACATAGCAAAACAAACCAACGCA
>Location:NODE_289404_length_16761_cov_29.864925	Coordinate:9739	Reads:1	Hits:1	Allocated_reads:1	Strand:-
TTTGAGACATAGCAAAACAAACCAACGC
>Location:NODE_289404_length_16761_cov_29.864925	Coordinate:9741	Reads:1	Hits:1	Allocated_reads:1	Strand:-
TGAGACATAGCAAAACAAACCAAC
>Location:NODE_289404_length_16761_cov_29.864925	Coordinate:9741	Reads:1	Hits:1	Allocated_reads:1	Strand:-
TTTTGAGACATAGCAAAACAAACCAAC
>Location:NODE_289404_length_16761_cov_29.864925	Coordinate:9754	Reads:1	Hits:1	Allocated_reads:1	Strand:-
TCTGAATCTCAGTTGATGTTTTGAGACATAGC
>Location:NODE_289404_length_16761_cov_29.864925	Coordinate:9757	Reads:1	Hits:1	Allocated_reads:1	Strand:+
ATGTCTCAAAACATCAACTGAGATTCAGAGT
>Location:NODE_289404_length_16761_cov_29.864925	Coordinate:9767	Reads:1	Hits:1	Allocated_reads:1	Strand:+
ACATCAACTGAGATTCAGAGGACCTC
>Location:NODE_289404_length_16761_cov_29.864925	Coordinate:9767	Reads:1	Hits:1	Allocated_reads:1	Strand:-
GGAGGAGGTCCTCTGAATCTCAGTTGATGT
>Location:NODE_289404_length_16761_cov_29.864925	Coordinate:9767	Reads:1	Hits:1	Allocated_reads:1	Strand:-
GGAGGTCCTCTGAATCTCAGTTGATAG
>Location:NODE_289404_length_16761_cov_29.864925	Coordinate:9768	Reads:2	Hits:1	Allocated_reads:2	Strand:+
CATCAACTGAGATTCAGAGGACCTC
>Location:NODE_289404_length_16761_cov_29.864925	Coordinate:9768	Reads:1	Hits:1	Allocated_reads:1	Strand:+
CATCAACTGAGATTCAGAGGACCTCCTCCT
>Location:NODE_289404_length_16761_cov_29.864925	Coordinate:9769	Reads:1	Hits:1	Allocated_reads:1	Strand:+
ATCAACTGAGATTCAGAGGACCTCC
>Location:NODE_289404_length_16761_cov_29.864925	Coordinate:9769	Reads:1	Hits:1	Allocated_reads:1	Strand:+
ATCAACTGAGATTCAGAGGACCTCCTCC
>Location:NODE_289404_length_16761_cov_29.864925	Coordinate:9770	Reads:10	Hits:1	Allocated_reads:10	Strand:+
TCAACTGAGATTCAGAGGACCTCC
>Location:NODE_289404_length_16761_cov_29.864925	Coordinate:9770	Reads:1	Hits:1	Allocated_reads:1	Strand:+
TCAACTGAGATTCAGAGGACCTCCA
>Location:NODE_289404_length_16761_cov_29.864925	Coordinate:9770	Reads:1	Hits:1	Allocated_reads:1	Strand:+
TCAACTGAGATTCAGAGGACCTCTT
>Location:NODE_289404_length_16761_cov_29.864925	Coordinate:9770	Reads:23	Hits:1	Allocated_reads:23	Strand:+
TCAACTGAGATTCAGAGGACCTCCT
>Location:NODE_289404_length_16761_cov_29.864925	Coordinate:9770	Reads:1	Hits:1	Allocated_reads:1	Strand:+
TCAACTGAGATTCAGAGGACCTCCTT
>Location:NODE_289404_length_16761_cov_29.864925	Coordinate:9770	Reads:25	Hits:1	Allocated_reads:25	Strand:+
TCAACTGAGATTCAGAGGACCTCCTC
>Location:NODE_289404_length_16761_cov_29.864925	Coordinate:9770	Reads:22	Hits:1	Allocated_reads:22	Strand:+
TCAACTGAGATTCAGAGGACCTCCTCC
>Location:NODE_289404_length_16761_cov_29.864925	Coordinate:9770	Reads:1	Hits:1	Allocated_reads:1	Strand:+
TCAACTGAGATTCAGAGGACCTCCTCCC
[truncated: 169,427 more chars]
