# Supplementary material for: First characterization of PIWI-interacting RNA clusters in a cichlid fish with a B chromosome
Source: BMC Biol. 2022 Sep 21;20:204. doi: 10.1186/s12915-022-01403-2 (PMC9490952; doi:10.1186/s12915-022-01403-2)
Supplement: Supplementary file 1 — Additional file 1. Zipped folder with fasta and interactive html piRNA cluster information for the A. latifasciata genome. The nomenclature is as follows: number-pirna-cluster_sex_B-presence (f, female; m, male; 0b, without B chromosome; 1b, with B chromosome). [file 12915_2022_1403_MOESM1_ESM.zip › 113_f0b.fasta]

>Location:NODE_289545_length_2022_cov_31.587538	Coordinate:41	Reads:1	Hits:1	Allocated_reads:1	Strand:-
TTCAAGTTTCGCCATGATCCTATATATATA
>Location:NODE_289545_length_2022_cov_31.587538	Coordinate:61	Reads:1	Hits:1	Allocated_reads:1	Strand:+
GAAACTTGAAACCTGGATCCTCCATAGCGT
>Location:NODE_289545_length_2022_cov_31.587538	Coordinate:63	Reads:1	Hits:1	Allocated_reads:1	Strand:-
CGCTATGGAGGATCCAGGTTTCAAGTT
>Location:NODE_289545_length_2022_cov_31.587538	Coordinate:92	Reads:1	Hits:1	Allocated_reads:1	Strand:-
TCATCTAGTACATCTTCTGAGGGTACTT
>Location:NODE_289545_length_2022_cov_31.587538	Coordinate:95	Reads:1	Hits:1	Allocated_reads:1	Strand:-
TCACATCATCTAGTACATCTTCTGAGGGTA
>Location:NODE_289545_length_2022_cov_31.587538	Coordinate:96	Reads:1	Hits:1	Allocated_reads:1	Strand:-
TCACATCATCTAGTACATCTTCTGAGGGT
>Location:NODE_289545_length_2022_cov_31.587538	Coordinate:97	Reads:2	Hits:1	Allocated_reads:2	Strand:-
ATTCACATCATCTAGTACATCTTCTGAGGG
>Location:NODE_289545_length_2022_cov_31.587538	Coordinate:97	Reads:15	Hits:1	Allocated_reads:15	Strand:-
TCACATCATCTAGTACATCTTCTGAGGG
>Location:NODE_289545_length_2022_cov_31.587538	Coordinate:98	Reads:1	Hits:1	Allocated_reads:1	Strand:-
CACATCATCTAGTACATCTTCTGAGG
>Location:NODE_289545_length_2022_cov_31.587538	Coordinate:98	Reads:1	Hits:1	Allocated_reads:1	Strand:-
TTCACATCATCTAGTACATCTTCTGAGG
>Location:NODE_289545_length_2022_cov_31.587538	Coordinate:100	Reads:1	Hits:1	Allocated_reads:1	Strand:-
ATTCACATCATCTAGTACATCTTCTGA
>Location:NODE_289545_length_2022_cov_31.587538	Coordinate:100	Reads:2	Hits:1	Allocated_reads:2	Strand:-
GCTGCATTCACATCATCTAGTACATCTTCTGA
>Location:NODE_289545_length_2022_cov_31.587538	Coordinate:120	Reads:1	Hits:2	Allocated_reads:0.5	Strand:-
TAGGTATTGTCCGTAGTGCTGCATTCACA
>Location:NODE_289545_length_2022_cov_31.587538	Coordinate:124	Reads:2	Hits:36	Allocated_reads:0.0555555555555556	Strand:-
TAGGTATTGTCCGTAGTGCTGCATT
>Location:NODE_289545_length_2022_cov_31.587538	Coordinate:125	Reads:5	Hits:36	Allocated_reads:0.138888888888889	Strand:-
TAGGTATTGTCCGTAGTGCTGCAT
>Location:NODE_289545_length_2022_cov_31.587538	Coordinate:149	Reads:1	Hits:1	Allocated_reads:1	Strand:-
TCAGCTGGTTAGTCTTAGTAATGGTGGTGG
>Location:NODE_289545_length_2022_cov_31.587538	Coordinate:178	Reads:1	Hits:5	Allocated_reads:0.2	Strand:-
TCACTGATCACTGCTGCCGTGGTGTAGAT
>Location:NODE_289545_length_2022_cov_31.587538	Coordinate:179	Reads:1	Hits:5	Allocated_reads:0.2	Strand:-
ATCTCACTGATCACTGCTGCCGTGGTGTAGA
>Location:NODE_289545_length_2022_cov_31.587538	Coordinate:179	Reads:1	Hits:5	Allocated_reads:0.2	Strand:-
TCACTGATCACTGCTGCCGTGGTGTAGA
>Location:NODE_289545_length_2022_cov_31.587538	Coordinate:179	Reads:1	Hits:5	Allocated_reads:0.2	Strand:-
TCTCACTGATCACTGCTGCCGTGGTGTAGA
>Location:NODE_289545_length_2022_cov_31.587538	Coordinate:180	Reads:1	Hits:5	Allocated_reads:0.2	Strand:-
ATCTCACTGATCACTGCTGCCGTGGTGTAG
>Location:NODE_289545_length_2022_cov_31.587538	Coordinate:182	Reads:1	Hits:5	Allocated_reads:0.2	Strand:-
ATCTCACTGATCACTGCTGCCGTGGTGT
>Location:NODE_289545_length_2022_cov_31.587538	Coordinate:184	Reads:2	Hits:6	Allocated_reads:0.333333333333333	Strand:-
ATCTCACTGATCACTGCTGCCGTGGT
>Location:NODE_289545_length_2022_cov_31.587538	Coordinate:191	Reads:1	Hits:103	Allocated_reads:0.00970873786407767	Strand:-
GCCAAGCATCTCACTGATCACTGCTG
>Location:NODE_289545_length_2022_cov_31.587538	Coordinate:192	Reads:3	Hits:96	Allocated_reads:0.03125	Strand:-
TAGCCAAGCATCTCACTGATCACTGCT
>Location:NODE_289545_length_2022_cov_31.587538	Coordinate:192	Reads:1	Hits:82	Allocated_reads:0.0121951219512195	Strand:-
TTGTAGCCAAGCATCTCACTGATCACTGCT
>Location:NODE_289545_length_2022_cov_31.587538	Coordinate:195	Reads:1	Hits:85	Allocated_reads:0.0117647058823529	Strand:-
ACTTGTAGCCAAGCATCTCACTGATCACT
>Location:NODE_289545_length_2022_cov_31.587538	Coordinate:195	Reads:4	Hits:105	Allocated_reads:0.0380952380952381	Strand:-
TAGCCAAGCATCTCACTGATCACT
>Location:NODE_289545_length_2022_cov_31.587538	Coordinate:195	Reads:8	Hits:91	Allocated_reads:0.0879120879120879	Strand:-
TTGTAGCCAAGCATCTCACTGATCACT
>Location:NODE_289545_length_2022_cov_31.587538	Coordinate:200	Reads:1	Hits:95	Allocated_reads:0.0105263157894737	Strand:+
TCAGTGAGATGCTTGGCTACAAGT
>Location:NODE_289545_length_2022_cov_31.587538	Coordinate:202	Reads:1	Hits:1	Allocated_reads:1	Strand:-
TGTTTAACTTGTAGCCAAGCATCTCACT
>Location:NODE_289545_length_2022_cov_31.587538	Coordinate:234	Reads:2	Hits:1	Allocated_reads:2	Strand:-
TCTTGGCACTATGACAGTTACTGGTTGTTA
>Location:NODE_289545_length_2022_cov_31.587538	Coordinate:234	Reads:18	Hits:1	Allocated_reads:18	Strand:-
TTTCTTGGCACTATGACAGTTACTGGTTGTTA
>Location:NODE_289545_length_2022_cov_31.587538	Coordinate:235	Reads:1	Hits:1	Allocated_reads:1	Strand:-
TTTCTTGGCACTATGACAGTTACTGGCTGTT
>Location:NODE_289545_length_2022_cov_31.587538	Coordinate:235	Reads:3	Hits:1	Allocated_reads:3	Strand:-
TTTCTTGGCACTATGACAGTTACTGGTTGTT
>Location:NODE_289545_length_2022_cov_31.587538	Coordinate:236	Reads:1	Hits:1	Allocated_reads:1	Strand:-
CTTTCTTGGCACTATGACAGTTACTGGTTGT
>Location:NODE_289545_length_2022_cov_31.587538	Coordinate:236	Reads:1	Hits:1	Allocated_reads:1	Strand:-
TTTCTTGGCACTATGACAGTCACTGGTTGT
>Location:NODE_289545_length_2022_cov_31.587538	Coordinate:236	Reads:1	Hits:1	Allocated_reads:1	Strand:-
TTTCTTGGCACTATGACAGTTACTGGTCAT
>Location:NODE_289545_length_2022_cov_31.587538	Coordinate:236	Reads:1	Hits:1	Allocated_reads:1	Strand:-
TTTCTTGGCACTATGACAGTTACTGGTTGA
>Location:NODE_289545_length_2022_cov_31.587538	Coordinate:236	Reads:2	Hits:1	Allocated_reads:2	Strand:-
TTTCTTGGCACTATGACAGTTACTGGTAGT
>Location:NODE_289545_length_2022_cov_31.587538	Coordinate:236	Reads:2	Hits:1	Allocated_reads:2	Strand:-
TTTCTTGGCACTATGACAGTTACTGGTTGC
>Location:NODE_289545_length_2022_cov_31.587538	Coordinate:236	Reads:2	Hits:1	Allocated_reads:2	Strand:-
TTTCTTGGCACTATGACAGTTACTGGTTGG
>Location:NODE_289545_length_2022_cov_31.587538	Coordinate:236	Reads:307	Hits:1	Allocated_reads:307	Strand:-
TTTCTTGGCACTATGACAGTTACTGGTTGT
>Location:NODE_289545_length_2022_cov_31.587538	Coordinate:237	Reads:56	Hits:1	Allocated_reads:56	Strand:-
TTTCTTGGCACTATGACAGTTACTGGTTG
>Location:NODE_289545_length_2022_cov_31.587538	Coordinate:238	Reads:1	Hits:1	Allocated_reads:1	Strand:-
TTTCTTGGCACTATGACAGTTACAGGTT
>Location:NODE_289545_length_2022_cov_31.587538	Coordinate:238	Reads:18	Hits:1	Allocated_reads:18	Strand:-
TTTCTTGGCACTATGACAGTTACTGGTT
>Location:NODE_289545_length_2022_cov_31.587538	Coordinate:239	Reads:2	Hits:1	Allocated_reads:2	Strand:-
CCCTTTCTTGGCACTATGACAGTTACTGGT
>Location:NODE_289545_length_2022_cov_31.587538	Coordinate:239	Reads:4	Hits:1	Allocated_reads:4	Strand:-
CCTTTCTTGGCACTATGACAGTTACTGGT
>Location:NODE_289545_length_2022_cov_31.587538	Coordinate:239	Reads:14	Hits:1	Allocated_reads:14	Strand:-
CTTTCTTGGCACTATGACAGTTACTGGT
>Location:NODE_289545_length_2022_cov_31.587538	Coordinate:239	Reads:1	Hits:1	Allocated_reads:1	Strand:-
TTCTTGGCACTATGACAGTTACTGGT
>Location:NODE_289545_length_2022_cov_31.587538	Coordinate:239	Reads:2	Hits:1	Allocated_reads:2	Strand:-
TTTCTTGGCACTATGACAGTTACAGGT
>Location:NODE_289545_length_2022_cov_31.587538	Coordinate:239	Reads:508	Hits:1	Allocated_reads:508	Strand:-
TTTCTTGGCACTATGACAGTTACTGGT
>Location:NODE_289545_length_2022_cov_31.587538	Coordinate:240	Reads:9	Hits:1	Allocated_reads:9	Strand:-
TTTCTTGGCACTATGACAGTTACTGG
>Location:NODE_289545_length_2022_cov_31.587538	Coordinate:241	Reads:2	Hits:1	Allocated_reads:2	Strand:-
TTTCTTGGCACTATGACAGTTACTG
>Location:NODE_289545_length_2022_cov_31.587538	Coordinate:242	Reads:1	Hits:1	Allocated_reads:1	Strand:-
ACCCTTTCTTGGCACTATGACAGTTACT
>Location:NODE_289545_length_2022_cov_31.587538	Coordinate:242	Reads:1	Hits:1	Allocated_reads:1	Strand:-
AGACCCTTTCTTGGCACTATGACAGTTACT
>Location:NODE_289545_length_2022_cov_31.587538	Coordinate:242	Reads:1	Hits:1	Allocated_reads:1	Strand:-
GACCCTTTCTTGGCACTATGACAGTTACT
>Location:NODE_289545_length_2022_cov_31.587538	Coordinate:242	Reads:3	Hits:1	Allocated_reads:3	Strand:-
TTTCTTGGCACTATGACAGTTACT
>Location:NODE_289545_length_2022_cov_31.587538	Coordinate:246	Reads:1	Hits:1	Allocated_reads:1	Strand:-
GGAGACCCTTTCTTGGCACTATGACAGT
>Location:NODE_289545_length_2022_cov_31.587538	Coordinate:249	Reads:2	Hits:1	Allocated_reads:2	Strand:-
TACTGGAGACCCTTTCTTGGCACTATGAC
>Location:NODE_289545_length_2022_cov_31.587538	Coordinate:250	Reads:1	Hits:1	Allocated_reads:1	Strand:-
ATACTGGAGACCCTTTCTTGGCACTATGA
>Location:NODE_289545_length_2022_cov_31.587538	Coordinate:250	Reads:12	Hits:1	Allocated_reads:12	Strand:-
TACTGGAGACCCTTTCTTGGCACTATGA
>Location:NODE_289545_length_2022_cov_31.587538	Coordinate:251	Reads:1	Hits:1	Allocated_reads:1	Strand:-
TTATACTGGAGACCCTTTCTTGGCACTATG
>Location:NODE_289545_length_2022_cov_31.587538	Coordinate:252	Reads:3	Hits:1	Allocated_reads:3	Strand:-
TTATACTGGAGACCCTTTCTTGGCACTAT
>Location:NODE_289545_length_2022_cov_31.587538	Coordinate:253	Reads:2	Hits:1	Allocated_reads:2	Strand:-
ATACTGGAGACCCTTTCTTGGCACTA
>Location:NODE_289545_length_2022_cov_31.587538	Coordinate:253	Reads:4	Hits:1	Allocated_reads:4	Strand:-
TACTGGAGACCCTTTCTTGGCACTA
>Location:NODE_289545_length_2022_cov_31.587538	Coordinate:253	Reads:18	Hits:1	Allocated_reads:18	Strand:-
TTATACTGGAGACCCTTTCTTGGCACTA
>Location:NODE_289545_length_2022_cov_31.587538	Coordinate:253	Reads:3	Hits:1	Allocated_reads:3	Strand:-
TTTATACTGGAGACCCTTTCTTGGCACTA
>Location:NODE_289545_length_2022_cov_31.587538	Coordinate:254	Reads:1	Hits:1	Allocated_reads:1	Strand:-
TATACTGGAGACCCTTTCTTGGCACT
>Location:NODE_289545_length_2022_cov_31.587538	Coordinate:254	Reads:7	Hits:1	Allocated_reads:7	Strand:-
TTATACTGGAGACCCTTTCTTGGCACT
>Location:NODE_289545_length_2022_cov_31.587538	Coordinate:255	Reads:5	Hits:1	Allocated_reads:5	Strand:-
ACTCTTTATACTGGAGACCCTTTCTTGGCAC
>Location:NODE_289545_length_2022_cov_31.587538	Coordinate:255	Reads:1	Hits:1	Allocated_reads:1	Strand:-
CTCTTTATACTGGAGACCCTTTCTTGGCAC
>Location:NODE_289545_length_2022_cov_31.587538	Coordinate:255	Reads:3	Hits:1	Allocated_reads:3	Strand:-
TTATACTGGAGACCCTTTCTTGGCAC
>Location:NODE_289545_length_2022_cov_31.587538	Coordinate:255	Reads:2	Hits:1	Allocated_reads:2	Strand:-
TTTATACTGGAGACCCTTTCTTGGCAC
>Location:NODE_289545_length_2022_cov_31.587538	Coordinate:257	Reads:1	Hits:1	Allocated_reads:1	Strand:-
ACTCTTTATACTGGAGACACTTTCTTGGC
>Location:NODE_289545_length_2022_cov_31.587538	Coordinate:257	Reads:2	Hits:1	Allocated_reads:2	Strand:-
ACTCTTTATACTGGAGACCCTTTCTTGGC
>Location:NODE_289545_length_2022_cov_31.587538	Coordinate:264	Reads:1	Hits:2	Allocated_reads:0.5	Strand:-
TGCTGTCCAACTCTTTATACTGGAGACCCTT
>Location:NODE_289545_length_2022_cov_31.587538	Coordinate:265	Reads:1	Hits:2	Allocated_reads:0.5	Strand:-
CTGTCCAACTCTTTATACTGGAGACCCT
>Location:NODE_289545_length_2022_cov_31.587538	Coordinate:265	Reads:2	Hits:2	Allocated_reads:1	Strand:-
TGCTGTCCAACTCTTTATACTGGAGACCCT
>Location:NODE_289545_length_2022_cov_31.587538	Coordinate:265	Reads:1	Hits:2	Allocated_reads:0.5	Strand:-
TGTCCAACTCTTTATACTGGAGACCCT
>Location:NODE_289545_length_2022_cov_31.587538	Coordinate:266	Reads:3	Hits:2	Allocated_reads:1.5	Strand:-
TGCTGTCCAACTCTTTATACTGGAGACCC
>Location:NODE_289545_length_2022_cov_31.587538	Coordinate:267	Reads:2	Hits:2	Allocated_reads:1	Strand:-
TGCTGTCCAACTCTTTATACTGGAGACC
>Location:NODE_289545_length_2022_cov_31.587538	Coordinate:269	Reads:1	Hits:1	Allocated_reads:1	Strand:-
GCCTGGTGCTGTCCAACTCTTTATACTGGAGA
>Location:NODE_289545_length_2022_cov_31.587538	Coordinate:269	Reads:1	Hits:2	Allocated_reads:0.5	Strand:-
TGCTGTCCAACTCTTTATACTGGAGA
>Location:NODE_289545_length_2022_cov_31.587538	Coordinate:269	Reads:1	Hits:4	Allocated_reads:0.25	Strand:-
TGCTGTCCAACTCTTTATACTGGAGT
>Location:NODE_289545_length_2022_cov_31.587538	Coordinate:271	Reads:2	Hits:3	Allocated_reads:0.666666666666667	Strand:+
TCCAGTATAAAGAGTTGGACAGCACCAGGT
>Location:NODE_289545_length_2022_cov_31.587538	Coordinate:273	Reads:1	Hits:5	Allocated_reads:0.2	Strand:+
CAGTATAAAGAGTTGGACAGCACGA
>Location:NODE_289545_length_2022_cov_31.587538	Coordinate:275	Reads:1	Hits:4	Allocated_reads:0.25	Strand:-
CCTGGTGCTGTCCAACTCTTTATAC
>Location:NODE_289545_length_2022_cov_31.587538	Coordinate:292	Reads:1	Hits:1	Allocated_reads:1	Strand:-
TAGGCGTCAACCATGTCGGGGCCTGGTGC
>Location:NODE_289545_length_2022_cov_31.587538	Coordinate:502	Reads:1	Hits:1	Allocated_reads:1	Strand:-
ATGAGATGAGGTAAAGAACGATCTTTA
>Location:NODE_289545_length_2022_cov_31.587538	Coordinate:502	Reads:3	Hits:1	Allocated_reads:3	Strand:-
GATGAGATGAGGTAAAGAACGATCTTTA
>Location:NODE_289545_length_2022_cov_31.587538	Coordinate:502	Reads:1	Hits:1	Allocated_reads:1	Strand:-
TAGATGAGATGAGGTAAAGAACGATCTTTA
>Location:NODE_289545_length_2022_cov_31.587538	Coordinate:531	Reads:2	Hits:1	Allocated_reads:2	Strand:-
TTCCTTCCCAAGGTTGCCAAAGTGTTTACTT
>Location:NODE_289545_length_2022_cov_31.587538	Coordinate:557	Reads:1	Hits:2	Allocated_reads:0.5	Strand:-
TTTCTTCCTGTTAAAAGATAGTTTTTCCT
>Location:NODE_289545_length_2022_cov_31.587538	Coordinate:590	Reads:1	Hits:1	Allocated_reads:1	Strand:-
CTTTGACCTCTCTTTGCCTGGTTCTGCCA
>Location:NODE_289545_length_2022_cov_31.587538	Coordinate:600	Reads:1	Hits:1	Allocated_reads:1	Strand:-
TGGTCTACTTGCCTTTGACCTCTCTTTGCCT
>Location:NODE_289545_length_2022_cov_31.587538	Coordinate:632	Reads:1	Hits:1	Allocated_reads:1	Strand:-
GAATAAAAATGAACTGAACTGAACCTAAGT
>Location:NODE_289545_length_2022_cov_31.587538	Coordinate:638	Reads:1	Hits:1	Allocated_reads:1	Strand:-
TTGGAATAAAAATGAACTGAACTGAAC
>Location:NODE_289545_length_2022_cov_31.587538	Coordinate:647	Reads:1	Hits:1	Allocated_reads:1	Strand:-
GGCACATGTTTGGAATAAAAATGAACT
>Location:NODE_289545_length_2022_cov_31.587538	Coordinate:658	Reads:2	Hits:1	Allocated_reads:2	Strand:-
TAATGATTGTGGAGGCACATGTTTGGAAT
>Location:NODE_289545_length_2022_cov_31.587538	Coordinate:659	Reads:1	Hits:1	Allocated_reads:1	Strand:-
TGTAATGATTGTGGAGGCACATGTTTGGAA
>Location:NODE_289545_length_2022_cov_31.587538	Coordinate:660	Reads:1	Hits:1	Allocated_reads:1	Strand:-
TAATGATTGTGGAGGCACATGTTTGGA
>Location:NODE_289545_length_2022_cov_31.587538	Coordinate:660	Reads:1	Hits:1	Allocated_reads:1	Strand:-
TGTAATGATTGTGGAGGCACATGTTTGGA
>Location:NODE_289545_length_2022_cov_31.587538	Coordinate:660	Reads:2	Hits:1	Allocated_reads:2	Strand:-
TTGTAATGATTGTGGAGGCACATGTTTGGA
>Location:NODE_289545_length_2022_cov_31.587538	Coordinate:663	Reads:12	Hits:1	Allocated_reads:12	Strand:-
TTTTGTAATGATTGTGGAGGCACATGTTT
>Location:NODE_289545_length_2022_cov_31.587538	Coordinate:664	Reads:11	Hits:1	Allocated_reads:11	Strand:-
TTTTGTAATGATTGTGGAGGCACATGTT
>Location:NODE_289545_length_2022_cov_31.587538	Coordinate:665	Reads:40	Hits:1	Allocated_reads:40	Strand:-
TTTTGTAATGATTGTGGAGGCACATGT
>Location:NODE_289545_length_2022_cov_31.587538	Coordinate:666	Reads:7	Hits:1	Allocated_reads:7	Strand:-
TTTTGTAATGATTGTGGAGGCACATG
>Location:NODE_289545_length_2022_cov_31.587538	Coordinate:668	Reads:2	Hits:1	Allocated_reads:2	Strand:-
TTTTGTAATGATTGTGGAGGCACA
>Location:NODE_289545_length_2022_cov_31.587538	Coordinate:670	Reads:1	Hits:1	Allocated_reads:1	Strand:-
TGGAATGATATTTTGTAATGATTGTGGAGGCA
>Location:NODE_289545_length_2022_cov_31.587538	Coordinate:671	Reads:1	Hits:1	Allocated_reads:1	Strand:-
TGGAATGATATTTTGTAATGATTGTGGAGGC
>Location:NODE_289545_length_2022_cov_31.587538	Coordinate:672	Reads:1	Hits:4	Allocated_reads:0.25	Strand:-
TGGAATGATATTTTGTAATGATTGTGGAAA
>Location:NODE_289545_length_2022_cov_31.587538	Coordinate:672	Reads:1	Hits:1	Allocated_reads:1	Strand:-
TGGAATGATATTTTGTAATGATTGTTGATT
>Location:NODE_289545_length_2022_cov_31.587538	Coordinate:672	Reads:2	Hits:1	Allocated_reads:2	Strand:-
TGGAATGATATTTTGTAATGATTGTGGAGG
>Location:NODE_289545_length_2022_cov_31.587538	Coordinate:674	Reads:1	Hits:1	Allocated_reads:1	Strand:-
GAATGGAATGATATTTTGTAATGATTGTGGA
>Location:NODE_289545_length_2022_cov_31.587538	Coordinate:674	Reads:3	Hits:1	Allocated_reads:3	Strand:-
TGGAATGATATTTTGTAATGATTGTGGA
>Location:NODE_289545_length_2022_cov_31.587538	Coordinate:702	Reads:2	Hits:1	Allocated_reads:2	Strand:-
TACTTCTGCGGACTCCTTTTCAAACAAAAGAA
>Location:NODE_289545_length_2022_cov_31.587538	Coordinate:702	Reads:2	Hits:1	Allocated_reads:2	Strand:-
TGCGGACTCCTTTTCAAACAAAAGAA
>Location:NODE_289545_length_2022_cov_31.587538	Coordinate:703	Reads:1	Hits:1	Allocated_reads:1	Strand:-
CTTCTGCGGACTCCTTTTCAAACAAAAGA
>Location:NODE_289545_length_2022_cov_31.587538	Coordinate:704	Reads:1	Hits:1	Allocated_reads:1	Strand:-
TACTTCTGCGGACTCCTTTTCAAACAAAAG
>Location:NODE_289545_length_2022_cov_31.587538	Coordinate:705	Reads:1	Hits:1	Allocated_reads:1	Strand:-
CTTCTGCGGACTCCTTTTCAAACAAAA
>Location:NODE_289545_length_2022_cov_31.587538	Coordinate:705	Reads:1	Hits:1	Allocated_reads:1	Strand:-
TACTTCTGCGGACTCCTTTTCAAACAAGC
>Location:NODE_289545_length_2022_cov_31.587538	Coordinate:705	Reads:9	Hits:1	Allocated_reads:9	Strand:-
TACTTCTGCGGACTCCTTTTCAAACAAAA
>Location:NODE_289545_length_2022_cov_31.587538	Coordinate:706	Reads:6	Hits:1	Allocated_reads:6	Strand:-
TACTTCTGCGGACTCCTTTTCAAACAAA
>Location:NODE_289545_length_2022_cov_31.587538	Coordinate:707	Reads:1	Hits:1	Allocated_reads:1	Strand:-
TACTTCTGCGGACTCCTTTTCAAACAA
>Location:NODE_289545_length_2022_cov_31.587538	Coordinate:708	Reads:1	Hits:1	Allocated_reads:1	Strand:-
GTATACTTCTGCGGACTCCTTTTCAAACA
>Location:NODE_289545_length_2022_cov_31.587538	Coordinate:708	Reads:2	Hits:1	Allocated_reads:2	Strand:-
TACTTCTGCGGACTCCTTTTCAAACA
>Location:NODE_289545_length_2022_cov_31.587538	Coordinate:708	Reads:1	Hits:1	Allocated_reads:1	Strand:-
TATACTTCTGCGGACTCCTTTTCAAACA
>Location:NODE_289545_length_2022_cov_31.587538	Coordinate:709	Reads:1	Hits:1	Allocated_reads:1	Strand:-
TACTTCTGCGGACTCCTTTTCAAAC
>Location:NODE_289545_length_2022_cov_31.587538	Coordinate:711	Reads:1	Hits:1	Allocated_reads:1	Strand:-
ATACTTCTGCGGACTCCTTTTTTT
>Location:NODE_289545_length_2022_cov_31.587538	Coordinate:713	Reads:1	Hits:1	Allocated_reads:1	Strand:-
TAAGTGTATACTTCTGCGGACTCCTTTTC
>Location:NODE_289545_length_2022_cov_31.587538	Coordinate:715	Reads:1	Hits:1	Allocated_reads:1	Strand:-
AATAAGTGTATACTTCTGCGGACTCCTTT
>Location:NODE_289545_length_2022_cov_31.587538	Coordinate:718	Reads:1	Hits:1	Allocated_reads:1	Strand:-
AATAAGTGTATACTTCTGCGGACTCC
>Location:NODE_289545_length_2022_cov_31.587538	Coordinate:741	Reads:1	Hits:1	Allocated_reads:1	Strand:-
GAGGTAAAATTTGAGGGGGTAGGGACCAAT
>Location:NODE_289545_length_2022_cov_31.587538	Coordinate:744	Reads:2	Hits:1	Allocated_reads:2	Strand:-
GAGGTAAAATTTGAGGGGGTAGGGACC
>Location:NODE_289545_length_2022_cov_31.587538	Coordinate:745	Reads:1	Hits:2	Allocated_reads:0.5	Strand:-
TGAGAGGTAAAATTTGAGGGGGTAGGGAC
>Location:NODE_289545_length_2022_cov_31.587538	Coordinate:747	Reads:1	Hits:2	Allocated_reads:0.5	Strand:-
TGAGAGGTAAAATTTGAGGGGGTAGGG
>Location:NODE_289545_length_2022_cov_31.587538	Coordinate:748	Reads:3	Hits:2	Allocated_reads:1.5	Strand:-
TGAGAGGTAAAATTTGAGGGGGTAGG
>Location:NODE_289545_length_2022_cov_31.587538	Coordinate:750	Reads:1	Hits:2	Allocated_reads:0.5	Strand:-
ATCAATGAGAGGTAAAATTTGAGGGGGTA
>Location:NODE_289545_length_2022_cov_31.587538	Coordinate:751	Reads:1	Hits:2	Allocated_reads:0.5	Strand:-
TAAATCAATGAGAGGTAAAATTTGAGGGGGT
>Location:NODE_289545_length_2022_cov_31.587538	Coordinate:761	Reads:1	Hits:1	Allocated_reads:1	Strand:-
AGCAAATTAAATCAATGAGAGGTAAAAT
>Location:NODE_289545_length_2022_cov_31.587538	Coordinate:805	Reads:1	Hits:1	Allocated_reads:1	Strand:-
TATTTGTTTGTTTGTTTTGTCTTTGATGCT
>Location:NODE_289545_length_2022_cov_31.587538	Coordinate:806	Reads:4	Hits:1	Allocated_reads:4	Strand:-
TATTTGTTTGTTTGTTTTGTCTTTGAGGC
>Location:NODE_289545_length_2022_cov_31.587538	Coordinate:806	Reads:1	Hits:1	Allocated_reads:1	Strand:-
TTATTTGTTTGTTTGTTTTGTCTTTGAGGC
>Location:NODE_289545_length_2022_cov_31.587538	Coordinate:812	Reads:1	Hits:1	Allocated_reads:1	Strand:-
TGTTTATTTGTTTGTTTGTTTTGTCTT
>Location:NODE_289545_length_2022_cov_31.587538	Coordinate:824	Reads:1	Hits:1	Allocated_reads:1	Strand:-
TATACTGTGGTGGGGCTTGTTTATTTGTTTGT
>Location:NODE_289545_length_2022_cov_31.587538	Coordinate:827	Reads:3	Hits:4	Allocated_reads:0.75	Strand:-
TATACTGTGGTGGGGCTTGTTTATTTGTT
>Location:NODE_289545_length_2022_cov_31.587538	Coordinate:828	Reads:2	Hits:4	Allocated_reads:0.5	Strand:-
TATACTGTGGTGGGGCTTGTTTATTTGT
>Location:NODE_289545_length_2022_cov_31.587538	Coordinate:831	Reads:4	Hits:4	Allocated_reads:1	Strand:-
AACTATACTGTGGTGGGGCTTGTTTATT
>Location:NODE_289545_length_2022_cov_31.587538	Coordinate:833	Reads:2	Hits:4	Allocated_reads:0.5	Strand:-
AACTATACTGTGGTGGGGCTTGTTTA
>Location:NODE_289545_length_2022_cov_31.587538	Coordinate:840	Reads:1	Hits:5	Allocated_reads:0.2	Strand:-
TGAAAGTAACTATACTGTGGTGGGGC
>Location:NODE_289545_length_2022_cov_31.587538	Coordinate:859	Reads:1	Hits:1	Allocated_reads:1	Strand:-
ACCACTCAGTCCTTCTTTATATGAAAGT
>Location:NODE_289545_length_2022_cov_31.587538	Coordinate:859	Reads:1	Hits:1	Allocated_reads:1	Strand:-
GTTACCACTCAGTCCTTCTTTATATGAAAGT
>Location:NODE_289545_length_2022_cov_31.587538	Coordinate:859	Reads:1	Hits:1	Allocated_reads:1	Strand:-
TACCACTCAGTCCTTCTTTATATGAAAGT
>Location:NODE_289545_length_2022_cov_31.587538	Coordinate:859	Reads:3	Hits:1	Allocated_reads:3	Strand:-
TTACCACTCAGTCCTTCTTTATATGAAAGT
>Location:NODE_289545_length_2022_cov_31.587538	Coordinate:864	Reads:1	Hits:1	Allocated_reads:1	Strand:-
AACGTTACCACTCAGTCCTTCTTTATATG
>Location:NODE_289545_length_2022_cov_31.587538	Coordinate:866	Reads:2	Hits:1	Allocated_reads:2	Strand:-
AACGTTACCACTCAGTCCTTCTTTATA
>Location:NODE_289545_length_2022_cov_31.587538	Coordinate:866	Reads:1	Hits:1	Allocated_reads:1	Strand:-
TGCAAACGTTACCACTCAGTCCTTCTTTATA
>Location:NODE_289545_length_2022_cov_31.587538	Coordinate:868	Reads:2	Hits:1	Allocated_reads:2	Strand:-
TGCAAACGTTACCACTCAGTCCTTCTTTA
>Location:NODE_289545_length_2022_cov_31.587538	Coordinate:870	Reads:5	Hits:1	Allocated_reads:5	Strand:-
TCTGCAAACGTTACCACTCAGTCCTTCTT
>Location:NODE_289545_length_2022_cov_31.587538	Coordinate:871	Reads:11	Hits:1	Allocated_reads:11	Strand:-
TCTGCAAACGTTACCACTCAGTCCTTCT
>Location:NODE_289545_length_2022_cov_31.587538	Coordinate:874	Reads:1	Hits:5	Allocated_reads:0.2	Strand:-
AATCTGCAAACGTTACCACTCAGTCCT
>Location:NODE_289545_length_2022_cov_31.587538	Coordinate:874	Reads:5	Hits:3	Allocated_reads:1.66666666666667	Strand:-
TGAATCTGCAAACGTTACCACTCAGTCCT
>Location:NODE_289545_length_2022_cov_31.587538	Coordinate:874	Reads:1	Hits:2	Allocated_reads:0.5	Strand:-
TGTGAATCTGCAAACGTTACCACTCAGTCCT
>Location:NODE_289545_length_2022_cov_31.587538	Coordinate:875	Reads:1	Hits:3	Allocated_reads:0.333333333333333	Strand:-
TGAATCTGCAAACGTTACCACTCAGTCC
>Location:NODE_289545_length_2022_cov_31.587538	Coordinate:875	Reads:1	Hits:2	Allocated_reads:0.5	Strand:-
TGTGAATCTGCAAACGTTACCACTCAGTCC
>Location:NODE_289545_length_2022_cov_31.587538	Coordinate:876	Reads:1	Hits:2	Allocated_reads:0.5	Strand:-
TGTGAATCTGCAAACGTTACCACTCAGTC
>Location:NODE_289545_length_2022_cov_31.587538	Coordinate:877	Reads:1	Hits:2	Allocated_reads:0.5	Strand:-
TGTGAATCTGCAAACGTTACCACTCAGT
>Location:NODE_289545_length_2022_cov_31.587538	Coordinate:877	Reads:1	Hits:2	Allocated_reads:0.5	Strand:-
TTGTGAATCTGCAAACGTTACCACTCAGT
>Location:NODE_289545_length_2022_cov_31.587538	Coordinate:886	Reads:1	Hits:2	Allocated_reads:0.5	Strand:-
TCTCATAATTTGTGAATCTGCAAACGTTA
>Location:NODE_289545_length_2022_cov_31.587538	Coordinate:886	Reads:1	Hits:2	Allocated_reads:0.5	Strand:-
TGTCTCATAATTTGTGAATCTGCAAACGTGG
>Location:NODE_289545_length_2022_cov_31.587538	Coordinate:891	Reads:1	Hits:2	Allocated_reads:0.5	Strand:-
TTGTCTCATAATTTGTGAATCTGCAAA
>Location:NODE_289545_length_2022_cov_31.587538	Coordinate:896	Reads:1	Hits:2	Allocated_reads:0.5	Strand:-
TAGTTTGTTTGTCTCATAATTTGTGAATCT
>Location:NODE_289545_length_2022_cov_31.587538	Coordinate:897	Reads:3	Hits:2	Allocated_reads:1.5	Strand:-
TAGTTTGTTTGTCTCATAATTTGTGAATC
>Location:NODE_289545_length_2022_cov_31.587538	Coordinate:897	Reads:1	Hits:2	Allocated_reads:0.5	Strand:-
TTAGTTTGTTTGTCTCATAATTTGTGAATC
>Location:NODE_289545_length_2022_cov_31.587538	Coordinate:921	Reads:1	Hits:1	Allocated_reads:1	Strand:-
CCGTAATGTTGTTCATAATAGTGTTTTAGTT
>Location:NODE_289545_length_2022_cov_31.587538	Coordinate:922	Reads:2	Hits:1	Allocated_reads:2	Strand:-
CCGTAATGTTGTTCATAATAGTGTTTTAGT
>Location:NODE_289545_length_2022_cov_31.587538	Coordinate:922	Reads:1	Hits:1	Allocated_reads:1	Strand:-
GCCGTAATGTTGTTCATAATAGTGTTTTAGT
>Location:NODE_289545_length_2022_cov_31.587538	Coordinate:932	Reads:1	Hits:1	Allocated_reads:1	Strand:-
CCAGGGCCGTAATGTTGTTCATAATA
>Location:NODE_289545_length_2022_cov_31.587538	Coordinate:932	Reads:1	Hits:1	Allocated_reads:1	Strand:-
TAACCCAGGGCCGTAATGTTGTTCATAATA
>Location:NODE_289545_length_2022_cov_31.587538	Coordinate:932	Reads:1	Hits:1	Allocated_reads:1	Strand:-
TTAACCCAGGGCCGTAATGTTGTTCATAATA
>Location:NODE_289545_length_2022_cov_31.587538	Coordinate:933	Reads:1	Hits:1	Allocated_reads:1	Strand:-
TAACCCAGGGCCGTAATGTTGTTCATAAT
>Location:NODE_289545_length_2022_cov_31.587538	Coordinate:934	Reads:2	Hits:1	Allocated_reads:2	Strand:-
TAACCCAGGGCCGTAATGTTGTTCATAA
>Location:NODE_289545_length_2022_cov_31.587538	Coordinate:934	Reads:1	Hits:1	Allocated_reads:1	Strand:-
TTAACCCAGGGCCGTAATGTTGTTCATAA
>Location:NODE_289545_length_2022_cov_31.587538	Coordinate:935	Reads:1	Hits:1	Allocated_reads:1	Strand:-
TTAACCCAGGGCCGTAATGTTGTTCATA
>Location:NODE_289545_length_2022_cov_31.587538	Coordinate:940	Reads:1	Hits:2	Allocated_reads:0.5	Strand:-
AACAGGGTTAACCCAGGGCCGTAATGTTGT
>Location:NODE_289545_length_2022_cov_31.587538	Coordinate:950	Reads:2	Hits:1	Allocated_reads:2	Strand:-
CAAGAATGAAGAAAACAGGGTTAACCCAGGGCC
>Location:NODE_289545_length_2022_cov_31.587538	Coordinate:950	Reads:2	Hits:1	Allocated_reads:2	Strand:-
GAATGAAGAAAACAGGGTTAACCCAGGGCC
>Location:NODE_289545_length_2022_cov_31.587538	Coordinate:953	Reads:1	Hits:1	Allocated_reads:1	Strand:-
CAAGAATGAAGAAAACAGGGTTAACCCAGG
>Location:NODE_289545_length_2022_cov_31.587538	Coordinate:953	Reads:1	Hits:1	Allocated_reads:1	Strand:-
TACAAGAATGAAGAAAACAGGGTTAACCCAGG
>Location:NODE_289545_length_2022_cov_31.587538	Coordinate:954	Reads:1	Hits:1	Allocated_reads:1	Strand:-
CAAGAATGAAGAAAACAGGGTTAACCCAG
>Location:NODE_289545_length_2022_cov_31.587538	Coordinate:956	Reads:2	Hits:1	Allocated_reads:2	Strand:-
AATACAAGAATGAAGAAAACAGGGTTAACCC
>Location:NODE_289545_length_2022_cov_31.587538	Coordinate:956	Reads:10	Hits:1	Allocated_reads:10	Strand:-
CAAGAATGAAGAAAACAGGGTTAACCC
>Location:NODE_289545_length_2022_cov_31.587538	Coordinate:956	Reads:4	Hits:1	Allocated_reads:4	Strand:-
TACAAGAATGAAGAAAACAGGGTTAACCC
>Location:NODE_289545_length_2022_cov_31.587538	Coordinate:957	Reads:1	Hits:1	Allocated_reads:1	Strand:-
AAATACAAGAATGAAGAAAACAGGGTTAACC
>Location:NODE_289545_length_2022_cov_31.587538	Coordinate:957	Reads:6	Hits:1	Allocated_reads:6	Strand:-
AATACAAGAATGAAGAAAACAGGGTTAACC
>Location:NODE_289545_length_2022_cov_31.587538	Coordinate:957	Reads:1	Hits:1	Allocated_reads:1	Strand:-
ACAAATACAAGAATGAAGAAAACAGGGTTAACC
>Location:NODE_289545_length_2022_cov_31.587538	Coordinate:957	Reads:4	Hits:1	Allocated_reads:4	Strand:-
CAAGAATGAAGAAAACAGGGTTAACC
>Location:NODE_289545_length_2022_cov_31.587538	Coordinate:957	Reads:8	Hits:1	Allocated_reads:8	Strand:-
TACAAGAATGAAGAAAACAGGGTTAACC
>Location:NODE_289545_length_2022_cov_31.587538	Coordinate:958	Reads:1	Hits:1	Allocated_reads:1	Strand:-
AATACAAGAATGAAGAAAACAGGGTTAAC
>Location:NODE_289545_length_2022_cov_31.587538	Coordinate:961	Reads:1	Hits:1	Allocated_reads:1	Strand:-
CAAATACAAGAATGAAGAAAACAGGGTT
>Location:NODE_289545_length_2022_cov_31.587538	Coordinate:962	Reads:1	Hits:1	Allocated_reads:1	Strand:-
CAAATACAAGAATGAAGAAAACAGGGT
>Location:NODE_289545_length_2022_cov_31.587538	Coordinate:1013	Reads:1	Hits:6	Allocated_reads:0.166666666666667	Strand:-
GAAAGTAACAACATAAACCAGTTTAAAAT
>Location:NODE_289545_length_2022_cov_31.587538	Coordinate:1020	Reads:1	Hits:4	Allocated_reads:0.25	Strand:-
TAAAGAAAGTAACAACATAAACCAGT
>Location:NODE_289545_length_2022_cov_31.587538	Coordinate:1040	Reads:1	Hits:5	Allocated_reads:0.2	Strand:-
ATGGAACAGTCTAACAGAAGAAATTAAAGA
>Location:NODE_289545_length_2022_cov_31.587538	Coordinate:1040	Reads:1	Hits:5	Allocated_reads:0.2	Strand:-
TATGGAACAGTCTAACAGAAGAAATTAAAGA
>Location:NODE_289545_length_2022_cov_31.587538	Coordinate:1040	Reads:1	Hits:5	Allocated_reads:0.2	Strand:-
TGGAACAGTCTAACAGAAGAAATTAAAGA
>Location:NODE_289545_length_2022_cov_31.587538	Coordinate:1041	Reads:2	Hits:5	Allocated_reads:0.4	Strand:-
TATGGAACAGTCTAACAGAAGAAATTAAAG
>Location:NODE_289545_length_2022_cov_31.587538	Coordinate:1041	Reads:1	Hits:5	Allocated_reads:0.2	Strand:-
TGGAACAGTCTAACAGAAGAAATTAAAG
>Location:NODE_289545_length_2022_cov_31.587538	Coordinate:1042	Reads:1	Hits:5	Allocated_reads:0.2	Strand:-
TATGGAACAGTCTAACAGAAGAAATTAAA
>Location:NODE_289545_length_2022_cov_31.587538	Coordinate:1042	Reads:1	Hits:5	Allocated_reads:0.2	Strand:-
TTATGGAACAGTCTAACAGAAGAAATTAAA
>Location:NODE_289545_length_2022_cov_31.587538	Coordinate:1043	Reads:1	Hits:5	Allocated_reads:0.2	Strand:-
TATGGAACAGTCTAACAGAAGAAATTAA
>Location:NODE_289545_length_2022_cov_31.587538	Coordinate:1043	Reads:3	Hits:5	Allocated_reads:0.6	Strand:-
TTATGGAACAGTCTAACAGAAGAAATTAA
>Location:NODE_289545_length_2022_cov_31.587538	Coordinate:1044	Reads:1	Hits:5	Allocated_reads:0.2	Strand:-
TATGGAACAGTCTAACAGAAGAAATTA
>Location:NODE_289545_length_2022_cov_31.587538	Coordinate:1044	Reads:2	Hits:5	Allocated_reads:0.4	Strand:-
TTATGGAACAGTCTAACAGAAGAAATTA
>Location:NODE_289545_length_2022_cov_31.587538	Coordinate:1045	Reads:1	Hits:6	Allocated_reads:0.166666666666667	Strand:-
TTATGGAACAGTCTAACAGAAGTAATT
>Location:NODE_289545_length_2022_cov_31.587538	Coordinate:1045	Reads:25	Hits:6	Allocated_reads:4.16666666666667	Strand:-
TTATGGAACAGTCTAACAGAAGAAATT
>Location:NODE_289545_length_2022_cov_31.587538	Coordinate:1046	Reads:1	Hits:25	Allocated_reads:0.04	Strand:-
ATTATGGAACAGTCTAACAGAAGAAAT
>Location:NODE_289545_length_2022_cov_31.587538	Coordinate:1046	Reads:11	Hits:25	Allocated_reads:0.44	Strand:-
TTATGGAACAGTCTAACAGAAGAAAT
>Location:NODE_289545_length_2022_cov_31.587538	Coordinate:1051	Reads:3	Hits:24	Allocated_reads:0.125	Strand:-
AGGAGTTAAATTATGGAACAGTCTAACAGAA
>Location:NODE_289545_length_2022_cov_31.587538	Coordinate:1052	Reads:10	Hits:24	Allocated_reads:0.416666666666667	Strand:-
AGGAGTTAAATTATGGAACAGTCTAACAGA
>Location:NODE_289545_length_2022_cov_31.587538	Coordinate:1053	Reads:1	Hits:5	Allocated_reads:0.2	Strand:-
AGCAGGAGTTAAATTATGGAACAGTCTAACAG
>Location:NODE_289545_length_2022_cov_31.587538	Coordinate:1054	Reads:7	Hits:5	Allocated_reads:1.4	Strand:-
AGCAGGAGTTAAATTATGGAACAGTCTAACA
>Location:NODE_289545_length_2022_cov_31.587538	Coordinate:1054	Reads:11	Hits:29	Allocated_reads:0.379310344827586	Strand:-
AGGAGTTAAATTATGGAACAGTCTAACA
>Location:NODE_289545_length_2022_cov_31.587538	Coordinate:1054	Reads:4	Hits:29	Allocated_reads:0.137931034482759	Strand:-
CAGGAGTTAAATTATGGAACAGTCTAACA
>Location:NODE_289545_length_2022_cov_31.587538	Coordinate:1054	Reads:1	Hits:29	Allocated_reads:0.0344827586206897	Strand:-
GCAGGAGTTAAATTATGGAACAGTCTAACA
>Location:NODE_289545_length_2022_cov_31.587538	Coordinate:1055	Reads:8	Hits:5	Allocated_reads:1.6	Strand:-
AGCAGGAGTTAAATTATGGAACAGTCTAAC
>Location:NODE_289545_length_2022_cov_31.587538	Coordinate:1055	Reads:1	Hits:30	Allocated_reads:0.0333333333333333	Strand:-
AGGAGTTAAATTATGGAACAGTCTAAC
>Location:NODE_289545_length_2022_cov_31.587538	Coordinate:1055	Reads:1	Hits:30	Allocated_reads:0.0333333333333333	Strand:-
GCAGGAGTTAAATTATGGAACAGTCTAAC
>Location:NODE_289545_length_2022_cov_31.587538	Coordinate:1056	Reads:2	Hits:5	Allocated_reads:0.4	Strand:-
AGCAGGAGTTAAATTATGGAACAGTCTAA
>Location:NODE_289545_length_2022_cov_31.587538	Coordinate:1056	Reads:1	Hits:31	Allocated_reads:0.032258064516129	Strand:-
AGGAGTTAAATTATGGAACAGTCTAA
>Location:NODE_289545_length_2022_cov_31.587538	Coordinate:1056	Reads:1	Hits:31	Allocated_reads:0.032258064516129	Strand:+
TTAGACTGTTCCATAATTTAACTCCTGC
>Location:NODE_289545_length_2022_cov_31.587538	Coordinate:1058	Reads:3	Hits:5	Allocated_reads:0.6	Strand:-
AGCAGGAGTTAAATTATGGAACAGTCT
>Location:NODE_289545_length_2022_cov_31.587538	Coordinate:1058	Reads:1	Hits:31	Allocated_reads:0.032258064516129	Strand:-
AGGAGTTAAATTATGGAACAGTCT
>Location:NODE_289545_length_2022_cov_31.587538	Coordinate:1058	Reads:2	Hits:31	Allocated_reads:0.0645161290322581	Strand:-
CAGGAGTTAAATTATGGAACAGTCT
>Location:NODE_289545_length_2022_cov_31.587538	Coordinate:1059	Reads:1	Hits:5	Allocated_reads:0.2	Strand:-
TAGCAGGAGTTAAATTATGGAACAGTC
>Location:NODE_289545_length_2022_cov_31.587538	Coordinate:1060	Reads:1	Hits:5	Allocated_reads:0.2	Strand:-
AGCAGGAGTTAAATTATGGAACAGT
>Location:NODE_289545_length_2022_cov_31.587538	Coordinate:1061	Reads:1	Hits:5	Allocated_reads:0.2	Strand:+
CTGTTCCATAATTTAACTCCTGCT
>Location:NODE_289545_length_2022_cov_31.587538	Coordinate:1094	Reads:1	Hits:1	Allocated_reads:1	Strand:-
AGTGTTAGAACAACTTTTAAAAGTATGTC
>Location:NODE_289545_length_2022_cov_31.587538	Coordinate:1099	Reads:1	Hits:1	Allocated_reads:1	Strand:-
AAAGTGTTAGAACAACTTTTAAAAGT
>Location:NODE_289545_length_2022_cov_31.587538	Coordinate:1099	Reads:1	Hits:1	Allocated_reads:1	Strand:-
ACAAAGTGTTAGAACAACTTTTAAAAGT
>Location:NODE_289545_length_2022_cov_31.587538	Coordinate:1099	Reads:1	Hits:1	Allocated_reads:1	Strand:-
CAAAGTGTTAGAACAACTTTTAAAAGT
>Location:NODE_289545_length_2022_cov_31.587538	Coordinate:1099	Reads:1	Hits:1	Allocated_reads:1	Strand:-
TACAAAGTGTTAGAACAACTTTTAAAAGG
>Location:NODE_289545_length_2022_cov_31.587538	Coordinate:1099	Reads:154	Hits:1	Allocated_reads:154	Strand:-
TACAAAGTGTTAGAACAACTTTTAAAAGT
>Location:NODE_289545_length_2022_cov_31.587538	Coordinate:1100	Reads:2	Hits:1	Allocated_reads:2	Strand:-
TACAAAGTGTTAGAACAACTTTTAAAAG
>Location:NODE_289545_length_2022_cov_31.587538	Coordinate:1107	Reads:1	Hits:2	Allocated_reads:0.5	Strand:-
TTTAAAAATACAAAGTGTTAGAACAACTT
>Location:NODE_289545_length_2022_cov_31.587538	Coordinate:1116	Reads:2	Hits:1	Allocated_reads:2	Strand:-
TAAGAGGGAATTTAAAAATACAAAGTGTTA
>Location:NODE_289545_length_2022_cov_31.587538	Coordinate:1117	Reads:1	Hits:1	Allocated_reads:1	Strand:-
TAAGAGGGAATTTAAAAATACAAAGTGTT
>Location:NODE_289545_length_2022_cov_31.587538	Coordinate:1118	Reads:1	Hits:1	Allocated_reads:1	Strand:-
TAAGAGGGAATTTAAAAATACAAAGTGT
>Location:NODE_289545_length_2022_cov_31.587538	Coordinate:1120	Reads:1	Hits:1	Allocated_reads:1	Strand:-
TAAGAGGGAATTTAAAAATACAAATT
>Location:NODE_289545_length_2022_cov_31.587538	Coordinate:1145	Reads:1	Hits:1	Allocated_reads:1	Strand:-
CCAAAAGAAAGAGAAGGTGAGTATAACTT
>Location:NODE_289545_length_2022_cov_31.587538	Coordinate:1146	Reads:1	Hits:1	Allocated_reads:1	Strand:-
TCCAAAAGAAAGAGAAGGTGAGTATAACT
>Location:NODE_289545_length_2022_cov_31.587538	Coordinate:1214	Reads:1	Hits:4	Allocated_reads:0.25	Strand:-
TTGGTGAAGTTTAAAACAGCGCAAATA
>Location:NODE_289545_length_2022_cov_31.587538	Coordinate:1236	Reads:1	Hits:1	Allocated_reads:1	Strand:-
TGCAAGCTATTTTAAACTTCCAAGACTTGGT
>Location:NODE_289545_length_2022_cov_31.587538	Coordinate:1240	Reads:1	Hits:1	Allocated_reads:1	Strand:-
ATGCAAGCTATTTTAAACTTCCAAGACT
>Location:NODE_289545_length_2022_cov_31.587538	Coordinate:1241	Reads:1	Hits:1	Allocated_reads:1	Strand:-
TGCAAGCTATTTTAAACTTCCAAGAC
>Location:NODE_289545_length_2022_cov_31.587538	Coordinate:1279	Reads:1	Hits:1	Allocated_reads:1	Strand:-
TGCAGGGTATAGGGGTCATACAAATGAC
>Location:NODE_289545_length_2022_cov_31.587538	Coordinate:1307	Reads:2	Hits:2	Allocated_reads:1	Strand:-
TACAGAAAAGGGCCATCAGATTAATAAATAA
>Location:NODE_289545_length_2022_cov_31.587538	Coordinate:1308	Reads:5	Hits:2	Allocated_reads:2.5	Strand:-
TACAGAAAAGGGCCATCAGATTAATAAATA
>Location:NODE_289545_length_2022_cov_31.587538	Coordinate:1310	Reads:1	Hits:2	Allocated_reads:0.5	Strand:-
ACAGAAAAGGGCCATCAGATTAATAAA
>Location:NODE_289545_length_2022_cov_31.587538	Coordinate:1310	Reads:30	Hits:2	Allocated_reads:15	Strand:-
TACAGAAAAGGGCCATCAGATTAATAAA
>Location:NODE_289545_length_2022_cov_31.587538	Coordinate:1311	Reads:1	Hits:3	Allocated_reads:0.333333333333333	Strand:-
TACAGAAAAGGGCCATCAGATTAATAA
>Location:NODE_289545_length_2022_cov_31.587538	Coordinate:1312	Reads:1	Hits:1	Allocated_reads:1	Strand:-
TGATACAGAAAAGGGCCATCAGATTAATA
>Location:NODE_289545_length_2022_cov_31.587538	Coordinate:1313	Reads:1	Hits:4	Allocated_reads:0.25	Strand:-
TACAGAAAAGGGCCATCAGATTAAT
>Location:NODE_289545_length_2022_cov_31.587538	Coordinate:1313	Reads:1	Hits:1	Allocated_reads:1	Strand:-
TGATACAGAAAAGGGCCATCAGATTAAT
>Location:NODE_289545_length_2022_cov_31.587538	Coordinate:1316	Reads:3	Hits:1	Allocated_reads:3	Strand:-
TGATACAGAAAAGGGCCATCAGATT
>Location:NODE_289545_length_2022_cov_31.587538	Coordinate:1328	Reads:1	Hits:1	Allocated_reads:1	Strand:+
CTTTTCTGTATCATAGCTATTGTTTGT
>Location:NODE_289545_length_2022_cov_31.587538	Coordinate:1337	Reads:1	Hits:1	Allocated_reads:1	Strand:-
TGGGGAAACACAAACAATAGCTATGAT
>Location:NODE_289545_length_2022_cov_31.587538	Coordinate:1339	Reads:1	Hits:1	Allocated_reads:1	Strand:-
TCGAGGTCTGGGGAAACACAAACAATAGCTATG
>Location:NODE_289545_length_2022_cov_31.587538	Coordinate:1343	Reads:3	Hits:1	Allocated_reads:3	Strand:-
TCGAGGTCTGGGGAAACACAAACAATAGC
>Location:NODE_289545_length_2022_cov_31.587538	Coordinate:1344	Reads:1	Hits:1	Allocated_reads:1	Strand:-
AGGTCTGGGGAAACACAAACAATAG
>Location:NODE_289545_length_2022_cov_31.587538	Coordinate:1344	Reads:6	Hits:1	Allocated_reads:6	Strand:-
TCGAGGTCTGGGGAAACACAAACAATAG
>Location:NODE_289545_length_2022_cov_31.587538	Coordinate:1352	Reads:1	Hits:1	Allocated_reads:1	Strand:-
TGAGCTACTGTGTCGAGGTCTGGGGAAACACC
>Location:NODE_289545_length_2022_cov_31.587538	Coordinate:1352	Reads:3	Hits:1	Allocated_reads:3	Strand:-
TGAGCTACTGTGTCGAGGTCTGGGGAAACACA
>Location:NODE_289545_length_2022_cov_31.587538	Coordinate:1354	Reads:1	Hits:1	Allocated_reads:1	Strand:-
TATGAGCTACTGTGTCGAGGTCTGGGGAAACA
>Location:NODE_289545_length_2022_cov_31.587538	Coordinate:1354	Reads:3	Hits:1	Allocated_reads:3	Strand:-
TGAGCTACTGTGTCGAGGTCTGGGGAAACA
>Location:NODE_289545_length_2022_cov_31.587538	Coordinate:1355	Reads:3	Hits:1	Allocated_reads:3	Strand:-
TATGAGCTACTGTGTCGAGGTCTGGGGAAAC
>Location:NODE_289545_length_2022_cov_31.587538	Coordinate:1355	Reads:7	Hits:1	Allocated_reads:7	Strand:-
TGAGCTACTGTGTCGAGGTCTGGGGAAAC
>Location:NODE_289545_length_2022_cov_31.587538	Coordinate:1356	Reads:1	Hits:1	Allocated_reads:1	Strand:-
ATGAGCTACTGTGTCGAGGTCTGGGGAAA
>Location:NODE_289545_length_2022_cov_31.587538	Coordinate:1356	Reads:4	Hits:1	Allocated_reads:4	Strand:-
TGAGCTACTGTGTCGAGGTCTGGGGAAA
>Location:NODE_289545_length_2022_cov_31.587538	Coordinate:1357	Reads:4	Hits:1	Allocated_reads:4	Strand:-
TATGAGCTACTGTGTCGAGGTCTGGGGAA
>Location:NODE_289545_length_2022_cov_31.587538	Coordinate:1358	Reads:5	Hits:1	Allocated_reads:5	Strand:-
ATATGAGCTACTGTGTCGAGGTCTGGGGA
>Location:NODE_289545_length_2022_cov_31.587538	Coordinate:1358	Reads:2	Hits:1	Allocated_reads:2	Strand:-
TATATGAGCTACTGTGTCGAGGTCTGGGGA
>Location:NODE_289545_length_2022_cov_31.587538	Coordinate:1358	Reads:9	Hits:1	Allocated_reads:9	Strand:-
TATGAGCTACTGTGTCGAGGTCTGGGGA
>Location:NODE_289545_length_2022_cov_31.587538	Coordinate:1358	Reads:1	Hits:1	Allocated_reads:1	Strand:-
TGAGCTACTGTGTCGAGGTCTGGGGA
>Location:NODE_289545_length_2022_cov_31.587538	Coordinate:1359	Reads:1	Hits:1	Allocated_reads:1	Strand:-
TATATGAGCTACTGTGTCGAGGTCTGGGG
>Location:NODE_289545_length_2022_cov_31.587538	Coordinate:1359	Reads:5	Hits:1	Allocated_reads:5	Strand:-
TATGAGCTACTGTGTCGAGGTCTGGGG
>Location:NODE_289545_length_2022_cov_31.587538	Coordinate:1359	Reads:5	Hits:1	Allocated_reads:5	Strand:-
TGAGCTACTGTGTCGAGGTCTGGGG
>Location:NODE_289545_length_2022_cov_31.587538	Coordinate:1360	Reads:1	Hits:2	Allocated_reads:0.5	Strand:-
ATATGAGCTACTGTGTCGAGGTCTGGG
>Location:NODE_289545_length_2022_cov_31.587538	Coordinate:1360	Reads:2	Hits:2	Allocated_reads:1	Strand:-
TATGAGCTACTGTGTCGAGGTCTGGG
>Location:NODE_289545_length_2022_cov_31.587538	Coordinate:1361	Reads:1	Hits:2	Allocated_reads:0.5	Strand:-
ATATGAGCTACTGTGTCGAGGTCTGG
>Location:NODE_289545_length_2022_cov_31.587538	Coordinate:1362	Reads:1	Hits:1	Allocated_reads:1	Strand:-
GCTATATATGAGCTACTGTGTCGAGGTCTG
>Location:NODE_289545_length_2022_cov_31.587538	Coordinate:1364	Reads:1	Hits:1	Allocated_reads:1	Strand:-
CTATATATGAGCTACTGTGTCGAGGTC
>Location:NODE_289545_length_2022_cov_31.587538	Coordinate:1366	Reads:1	Hits:1	Allocated_reads:1	Strand:-
TACTACTGCTATATATGAGCTACTGTGTCGAGG
>Location:NODE_289545_length_2022_cov_31.587538	Coordinate:1366	Reads:1	Hits:1	Allocated_reads:1	Strand:-
TACTGCTATATATGAGCTACTGTGTCGAGG
>Location:NODE_289545_length_2022_cov_31.587538	Coordinate:1368	Reads:1	Hits:1	Allocated_reads:1	Strand:-
TACTACTGCTATATATGAGCTACTGTGTCGA
>Location:NODE_289545_length_2022_cov_31.587538	Coordinate:1370	Reads:1	Hits:1	Allocated_reads:1	Strand:-
TACTACTGCTATATATGAGCTACTGTGTC
>Location:NODE_289545_length_2022_cov_31.587538	Coordinate:1371	Reads:1	Hits:1	Allocated_reads:1	Strand:-
TACTACTGCTATATATGAGCTACTGTGT
>Location:NODE_289545_length_2022_cov_31.587538	Coordinate:1373	Reads:2	Hits:1	Allocated_reads:2	Strand:-
TACTACTGCTATATATGAGCTACTGT
>Location:NODE_289545_length_2022_cov_31.587538	Coordinate:1389	Reads:1	Hits:1	Allocated_reads:1	Strand:+
AGCAGTAGTAAAGCACAGTAGAATATATGC
>Location:NODE_289545_length_2022_cov_31.587538	Coordinate:1402	Reads:2	Hits:1	Allocated_reads:2	Strand:-
TTGGATCAGAAAGCACCGCATATATTCTACTGTG
>Location:NODE_289545_length_2022_cov_31.587538	Coordinate:1404	Reads:3	Hits:1	Allocated_reads:3	Strand:-
TTGGATCAGAAAGCACCGCATATATTCTACTG
>Location:NODE_289545_length_2022_cov_31.587538	Coordinate:1405	Reads:6	Hits:1	Allocated_reads:6	Strand:-
TTGGATCAGAAAGCACCGCATATATTCTACT
>Location:NODE_289545_length_2022_cov_31.587538	Coordinate:1406	Reads:3	Hits:1	Allocated_reads:3	Strand:-
TTGGATCAGAAAGCACCGCATATATTCTAC
>Location:NODE_289545_length_2022_cov_31.587538	Coordinate:1407	Reads:4	Hits:1	Allocated_reads:4	Strand:-
TGGATCAGAAAGCACCGCATATATTCTA
>Location:NODE_289545_length_2022_cov_31.587538	Coordinate:1407	Reads:1	Hits:1	Allocated_reads:1	Strand:-
TTGGATCAGAAAGCACCGCATATATACTA
>Location:NODE_289545_length_2022_cov_31.587538	Coordinate:1407	Reads:422	Hits:1	Allocated_reads:422	Strand:-
TTGGATCAGAAAGCACCGCATATATTCTA
>Location:NODE_289545_length_2022_cov_31.587538	Coordinate:1408	Reads:5	Hits:1	Allocated_reads:5	Strand:-
TTGGATCAGAAAGCACCGCATATATTCT
>Location:NODE_289545_length_2022_cov_31.587538	Coordinate:1409	Reads:13	Hits:1	Allocated_reads:13	Strand:-
TTGGATCAGAAAGCACCGCATATATTC
>Location:NODE_289545_length_2022_cov_31.587538	Coordinate:1410	Reads:1	Hits:1	Allocated_reads:1	Strand:-
TTGGATCAGAAAGCACCGCATATATT
>Location:NODE_289545_length_2022_cov_31.587538	Coordinate:1412	Reads:1	Hits:1	Allocated_reads:1	Strand:-
TTGGATCAGAAAGCACCGCATATA
>Location:NODE_289545_length_2022_cov_31.587538	Coordinate:1426	Reads:1	Hits:1	Allocated_reads:1	Strand:+
TCTGATCCAATATTTGCTTTGCTTTGTT
>Location:NODE_289545_length_2022_cov_31.587538	Coordinate:1434	Reads:2	Hits:1	Allocated_reads:2	Strand:-
TCCTGGGGAAACAAAGCAAAGCAAATATT
>Location:NODE_289545_length_2022_cov_31.587538	Coordinate:1436	Reads:1	Hits:1	Allocated_reads:1	Strand:-
GCCGTCCTGGGGAAACAAAGCAAAGCAAATA
>Location:NODE_289545_length_2022_cov_31.587538	Coordinate:1436	Reads:1	Hits:1	Allocated_reads:1	Strand:-
TGCCGTCCTGGGGAAACAAAGCAAAGCAAATA
>Location:NODE_289545_length_2022_cov_31.587538	Coordinate:1441	Reads:1	Hits:1	Allocated_reads:1	Strand:-
CGTCCTGGGGAAACAAAGCAAAGC
>Location:NODE_289545_length_2022_cov_31.587538	Coordinate:1441	Reads:1	Hits:1	Allocated_reads:1	Strand:-
TGCCGTCCTGGGGAAACAAAGCAAAGC
>Location:NODE_289545_length_2022_cov_31.587538	Coordinate:1470	Reads:1	Hits:1	Allocated_reads:1	Strand:-
TTACTTATGTTCGAGGGAAATGGCACGGGGT
>Location:NODE_289545_length_2022_cov_31.587538	Coordinate:1471	Reads:1	Hits:1	Allocated_reads:1	Strand:-
TACTTATGTTCGAGGGAAATGGCACGGGG
>Location:NODE_289545_length_2022_cov_31.587538	Coordinate:1471	Reads:1	Hits:1	Allocated_reads:1	Strand:-
TTACTTATGTTCGAGGGAAATGGCACGGGA
>Location:NODE_289545_length_2022_cov_31.587538	Coordinate:1471	Reads:38	Hits:1	Allocated_reads:38	Strand:-
TTACTTATGTTCGAGGGAAATGGCACGGGG
>Location:NODE_289545_length_2022_cov_31.587538	Coordinate:1472	Reads:9	Hits:1	Allocated_reads:9	Strand:-
TTACTTATGTTCGAGGGAAATGGCACGGG
>Location:NODE_289545_length_2022_cov_31.587538	Coordinate:1473	Reads:1	Hits:1	Allocated_reads:1	Strand:-
TTACTTATGTTCGAGGGAAATGGCACGG
>Location:NODE_289545_length_2022_cov_31.587538	Coordinate:1474	Reads:1	Hits:1	Allocated_reads:1	Strand:-
TATTACTTATGTTCGAGGGAAATGGCACG
>Location:NODE_289545_length_2022_cov_31.587538	Coordinate:1474	Reads:9	Hits:1	Allocated_reads:9	Strand:-
TTACTTATGTTCGAGGGAAATGGCACG
>Location:NODE_289545_length_2022_cov_31.587538	Coordinate:1475	Reads:6	Hits:1	Allocated_reads:6	Strand:-
TTACTTATGTTCGAGGGAAATGGCAC
>Location:NODE_289545_length_2022_cov_31.587538	Coordinate:1476	Reads:1	Hits:1	Allocated_reads:1	Strand:-
TTACTTATGTTCGAGGGAAATGGCA
>Location:NODE_289545_length_2022_cov_31.587538	Coordinate:1477	Reads:2	Hits:1	Allocated_reads:2	Strand:-
TTACTTATGTTCGAGGGAAATGGC
>Location:NODE_289545_length_2022_cov_31.587538	Coordinate:1492	Reads:1	Hits:1	Allocated_reads:1	Strand:-
AGCTCTGTTGAAAACCACATATTACTTATG
>Location:NODE_289545_length_2022_cov_31.587538	Coordinate:1492	Reads:10	Hits:1	Allocated_reads:10	Strand:-
CAAGCTCTGTTGAAAACCACATATTACTTATG
>Location:NODE_289545_length_2022_cov_31.587538	Coordinate:1492	Reads:2	Hits:1	Allocated_reads:2	Strand:-
CTCTGTTGAAAACCACATATTACTTATG
>Location:NODE_289545_length_2022_cov_31.587538	Coordinate:1492	Reads:3	Hits:1	Allocated_reads:3	Strand:-
GCTCTGTTGAAAACCACATATTACTTATG
>Location:NODE_289545_length_2022_cov_31.587538	Coordinate:1496	Reads:2	Hits:1	Allocated_reads:2	Strand:-
CAAGCTCTGTTGAAAACCACATATTACT
>Location:NODE_289545_length_2022_cov_31.587538	Coordinate:1504	Reads:1	Hits:1	Allocated_reads:1	Strand:-
GTGATCATTGACCACAAGCTCTGTTGAAAACCAC
>Location:NODE_289545_length_2022_cov_31.587538	Coordinate:1505	Reads:1	Hits:1	Allocated_reads:1	Strand:-
ATCATTGACCACAAGCTCTGTTGAAAACCA
>Location:NODE_289545_length_2022_cov_31.587538	Coordinate:1505	Reads:2	Hits:1	Allocated_reads:2	Strand:-
TCATTGACCACAAGCTCTGTTGAAAACCA
>Location:NODE_289545_length_2022_cov_31.587538	Coordinate:1505	Reads:1	Hits:1	Allocated_reads:1	Strand:-
TTGACCACAAGCTCTGTTGAAAACCA
>Location:NODE_289545_length_2022_cov_31.587538	Coordinate:1507	Reads:1	Hits:1	Allocated_reads:1	Strand:-
GTGATCATTGACCACAAGCTCTGTTGAAAAC
>Location:NODE_289545_length_2022_cov_31.587538	Coordinate:1509	Reads:1	Hits:2	Allocated_reads:0.5	Strand:-
GTGATCATTGACCACAAGCTCTGTTGAAA
>Location:NODE_289545_length_2022_cov_31.587538	Coordinate:1511	Reads:1	Hits:2	Allocated_reads:0.5	Strand:-
GTGATCATTGACCACAAGCTCTGTTGA
>Location:NODE_289545_length_2022_cov_31.587538	Coordinate:1513	Reads:2	Hits:1	Allocated_reads:2	Strand:-
GGTGTGATCATTGACCACAAGCTCTGTT
>Location:NODE_289545_length_2022_cov_31.587538	Coordinate:1513	Reads:1	Hits:1	Allocated_reads:1	Strand:-
GTGTGATCATTGACCACAAGCTCTGTT
>Location:NODE_289545_length_2022_cov_31.587538	Coordinate:1513	Reads:1	Hits:1	Allocated_reads:1	Strand:-
TGGTGTGATCATTGACCACAAGCTCTGTT
>Location:NODE_289545_length_2022_cov_31.587538	Coordinate:1513	Reads:2	Hits:1	Allocated_reads:2	Strand:-
TGTGATCATTGACCACAAGCTCTGTT
>Location:NODE_289545_length_2022_cov_31.587538	Coordinate:1513	Reads:4	Hits:1	Allocated_reads:4	Strand:-
TTGGTGTGATCATTGACCACAAGCTCTGTT
>Location:NODE_289545_length_2022_cov_31.587538	Coordinate:1514	Reads:1	Hits:1	Allocated_reads:1	Strand:-
TGTGATCATTGACCACAAGCTCTGT
>Location:NODE_289545_length_2022_cov_31.587538	Coordinate:1517	Reads:1	Hits:2	Allocated_reads:0.5	Strand:-
TTTCTTGGTGTGATCATTGACCACAAGCTC
>Location:NODE_289545_length_2022_cov_31.587538	Coordinate:1518	Reads:1	Hits:2	Allocated_reads:0.5	Strand:-
TTTCTTGGTGTGATCATTGACCACAAGCT
>Location:NODE_289545_length_2022_cov_31.587538	Coordinate:1519	Reads:1	Hits:2	Allocated_reads:0.5	Strand:-
TTTCTTGGTGTGATCATTGACCACAAGC
>Location:NODE_289545_length_2022_cov_31.587538	Coordinate:1521	Reads:1	Hits:7	Allocated_reads:0.142857142857143	Strand:-
TTTCTTGGTGTGATCATTGACCACAA
>Location:NODE_289545_length_2022_cov_31.587538	Coordinate:1535	Reads:1	Hits:1	Allocated_reads:1	Strand:+
CACACCAAGAAATTTTATTTAATTTACTCT
>Location:NODE_289545_length_2022_cov_31.587538	Coordinate:1537	Reads:1	Hits:1	Allocated_reads:1	Strand:+
CACCAAGAAATTTTATTTAATTTACTCT
>Location:NODE_289545_length_2022_cov_31.587538	Coordinate:1555	Reads:1	Hits:1	Allocated_reads:1	Strand:-
TGACAATGTATGTTTAGAAAGAGTAAATT
>Location:NODE_289545_length_2022_cov_31.587538	Coordinate:1556	Reads:2	Hits:1	Allocated_reads:2	Strand:-
TGACAATGTATGTTTAGAAAGAGTAAAT
>Location:NODE_289545_length_2022_cov_31.587538	Coordinate:1556	Reads:1	Hits:1	Allocated_reads:1	Strand:-
TGTTGACAATGTATGTTTAGAAAGAGTAAAT
>Location:NODE_289545_length_2022_cov_31.587538	Coordinate:1557	Reads:1	Hits:1	Allocated_reads:1	Strand:-
GTTGACAATGTATGTTTAGAAAGAGTAAA
>Location:NODE_289545_length_2022_cov_31.587538	Coordinate:1559	Reads:1	Hits:1	Allocated_reads:1	Strand:-
GTGTTGACAATGTATGTTTAGAAAGAGTA
>Location:NODE_289545_length_2022_cov_31.587538	Coordinate:1559	Reads:2	Hits:1	Allocated_reads:2	Strand:-
TATGTGTTGACAATGTATGTTTAGAAAGAGTA
>Location:NODE_289545_length_2022_cov_31.587538	Coordinate:1559	Reads:3	Hits:1	Allocated_reads:3	Strand:-
TGTGTTGACAATGTATGTTTAGAAAGAGTA
>Location:NODE_289545_length_2022_cov_31.587538	Coordinate:1559	Reads:3	Hits:1	Allocated_reads:3	Strand:-
TGTTGACAATGTATGTTTAGAAAGAGTA
>Location:NODE_289545_length_2022_cov_31.587538	Coordinate:1560	Reads:2	Hits:2	Allocated_reads:1	Strand:-
GTGTTGACAATGTATGTTTAGAAAGAGT
>Location:NODE_289545_length_2022_cov_31.587538	Coordinate:1560	Reads:12	Hits:2	Allocated_reads:6	Strand:-
TATGTGTTGACAATGTATGTTTAGAAAGAGT
>Location:NODE_289545_length_2022_cov_31.587538	Coordinate:1560	Reads:7	Hits:2	Allocated_reads:3.5	Strand:-
TGTGTTGACAATGTATGTTTAGAAAGAGT
>Location:NODE_289545_length_2022_cov_31.587538	Coordinate:1561	Reads:5	Hits:2	Allocated_reads:2.5	Strand:-
TATGTGTTGACAATGTATGTTTAGAAAGAG
>Location:NODE_289545_length_2022_cov_31.587538	Coordinate:1562	Reads:15	Hits:3	Allocated_reads:5	Strand:-
TATGTGTTGACAATGTATGTTTAGAAAGA
>Location:NODE_289545_length_2022_cov_31.587538	Coordinate:1564	Reads:2	Hits:3	Allocated_reads:0.666666666666667	Strand:-
TATGTGTTGACAATGTATGTTTAGAAA
>Location:NODE_289545_length_2022_cov_31.587538	Coordinate:1565	Reads:1	Hits:3	Allocated_reads:0.333333333333333	Strand:-
TGTGTTGACAATGTATGTTTAGAA
>Location:NODE_289545_length_2022_cov_31.587538	Coordinate:1571	Reads:1	Hits:2	Allocated_reads:0.5	Strand:-
AAGTAGAAATATGTGTTGACAATGTATGT
>Location:NODE_289545_length_2022_cov_31.587538	Coordinate:1572	Reads:1	Hits:1	Allocated_reads:1	Strand:-
CAAAGTAGAAATATGTGTTGACAATGTATG
>Location:NODE_289545_length_2022_cov_31.587538	Coordinate:1574	Reads:1	Hits:5	Allocated_reads:0.2	Strand:-
TCAAAGTAGAAATATGTGTTGACAATGTA
>Location:NODE_289545_length_2022_cov_31.587538	Coordinate:1578	Reads:1	Hits:7	Allocated_reads:0.142857142857143	Strand:-
TCAAAGTAGAAATATGTGTTGACAA
>Location:NODE_289545_length_2022_cov_31.587538	Coordinate:1579	Reads:1	Hits:7	Allocated_reads:0.142857142857143	Strand:-
TCAAAGTAGAAATATGTGTTGACA
>Location:NODE_289545_length_2022_cov_31.587538	Coordinate:1603	Reads:1	Hits:2	Allocated_reads:0.5	Strand:-
TTATGTTGTTTGGAAACCAAAAGAAAAGTT
>Location:NODE_289545_length_2022_cov_31.587538	Coordinate:1603	Reads:4	Hits:2	Allocated_reads:2	Strand:-
TTATGTTGTTTGGAAACCAAAAGAAAAATA
>Location:NODE_289545_length_2022_cov_31.587538	Coordinate:1604	Reads:2	Hits:2	Allocated_reads:1	Strand:-
TTATGTTGTTTGGAAACCAAAAGAAAAAT
>Location:NODE_289545_length_2022_cov_31.587538	Coordinate:1605	Reads:6	Hits:8	Allocated_reads:0.75	Strand:-
TTATGTTGTTTGGAAACCAAAAGAAAAA
>Location:NODE_289545_length_2022_cov_31.587538	Coordinate:1606	Reads:7	Hits:9	Allocated_reads:0.777777777777778	Strand:-
TTATGTTGTTTGGAAACCAAAAGAAAA
>Location:NODE_289545_length_2022_cov_31.587538	Coordinate:1607	Reads:1	Hits:9	Allocated_reads:0.111111111111111	Strand:-
TATGTTGTTTGGAAACCAAAAGAAA
>Location:NODE_289545_length_2022_cov_31.587538	Coordinate:1607	Reads:1	Hits:9	Allocated_reads:0.111111111111111	Strand:-
TTATGTTGTTTGGAAACCAAAAGAAA
>Location:NODE_289545_length_2022_cov_31.587538	Coordinate:1608	Reads:1	Hits:10	Allocated_reads:0.1	Strand:-
TTATGTTGTTTGGAAACCAAAAGAA
>Location:NODE_289545_length_2022_cov_31.587538	Coordinate:1623	Reads:1	Hits:6	Allocated_reads:0.166666666666667	Strand:-
TGAATCTAGATAAAACCAAATTTATGTTGTT
>Location:NODE_289545_length_2022_cov_31.587538	Coordinate:1676	Reads:3	Hits:1	Allocated_reads:3	Strand:-
CACACAGGAATTAAAGATATTAAAGTAGTTT
>Location:NODE_289545_length_2022_cov_31.587538	Coordinate:1676	Reads:2	Hits:1	Allocated_reads:2	Strand:-
TCACACAGGAATTAAAGATATTAAAGTAGTTT
>Location:NODE_289545_length_2022_cov_31.587538	Coordinate:1677	Reads:4	Hits:1	Allocated_reads:4	Strand:-
CACACAGGAATTAAAGATATTAAAGTAGTT
>Location:NODE_289545_length_2022_cov_31.587538	Coordinate:1677	Reads:1	Hits:1	Allocated_reads:1	Strand:-
CACAGGAATTAAAGATATTAAAGTAGTT
>Location:NODE_289545_length_2022_cov_31.587538	Coordinate:1677	Reads:2	Hits:1	Allocated_reads:2	Strand:-
TCACACAGGAATTAAAGATATTAAAGTAGTT
>Location:NODE_289545_length_2022_cov_31.587538	Coordinate:1678	Reads:2	Hits:1	Allocated_reads:2	Strand:-
CACACAGGAATTAAAGATATTAAAGTAGT
>Location:NODE_289545_length_2022_cov_31.587538	Coordinate:1678	Reads:1	Hits:2	Allocated_reads:0.5	Strand:-
TCACACAGGAATTAAAGATATTAAAGCAGT
>Location:NODE_289545_length_2022_cov_31.587538	Coordinate:1678	Reads:12	Hits:1	Allocated_reads:12	Strand:-
TCACACAGGAATTAAAGATATTAAAGTAGT
>Location:NODE_289545_length_2022_cov_31.587538	Coordinate:1678	Reads:2	Hits:1	Allocated_reads:2	Strand:-
TGATCACACAGGAATTAAAGATATTAAAGTAGT
>Location:NODE_289545_length_2022_cov_31.587538	Coordinate:1679	Reads:1	Hits:1	Allocated_reads:1	Strand:-
CACACAGGAATTAAAGATATTAAAGTAG
>Location:NODE_289545_length_2022_cov_31.587538	Coordinate:1679	Reads:2	Hits:1	Allocated_reads:2	Strand:-
TCACACAGGAATTAAAGATATTAAAGTAG
>Location:NODE_289545_length_2022_cov_31.587538	Coordinate:1679	Reads:1	Hits:1	Allocated_reads:1	Strand:-
TGATCACACAGGAATTAAAGATATTAAAGTAG
>Location:NODE_289545_length_2022_cov_31.587538	Coordinate:1680	Reads:2	Hits:1	Allocated_reads:2	Strand:-
TCACACAGGAATTAAAGATATTAAAGTA
>Location:NODE_289545_length_2022_cov_31.587538	Coordinate:1681	Reads:1	Hits:1	Allocated_reads:1	Strand:-
TCACACAGGAATTAAAGATATTAAAGT
>Location:NODE_289545_length_2022_cov_31.587538	Coordinate:1681	Reads:1	Hits:1	Allocated_reads:1	Strand:-
TGATCACACAGGAATTAAAGATATTAAAGT
>Location:NODE_289545_length_2022_cov_31.587538	Coordinate:1682	Reads:1	Hits:1	Allocated_reads:1	Strand:-
GATGATCACACAGGAATTAAAGATATTAAAG
>Location:NODE_289545_length_2022_cov_31.587538	Coordinate:1682	Reads:1	Hits:2	Allocated_reads:0.5	Strand:-
TGATCACACAGGAATTAAAGATATTAAAG
>Location:NODE_289545_length_2022_cov_31.587538	Coordinate:1683	Reads:1	Hits:2	Allocated_reads:0.5	Strand:-
TGATCACACAGGAATTAAAGATATTAAA
>Location:NODE_289545_length_2022_cov_31.587538	Coordinate:1686	Reads:1	Hits:2	Allocated_reads:0.5	Strand:-
TGATCACACAGGAATTAAAGATATT
>Location:NODE_289545_length_2022_cov_31.587538	Coordinate:1700	Reads:1	Hits:1	Allocated_reads:1	Strand:-
TTGCCACAGATTTTGGAGATGATCACACAG
>Location:NODE_289545_length_2022_cov_31.587538	Coordinate:1742	Reads:1	Hits:1	Allocated_reads:1	Strand:-
ATTTGCAGATGAAACAAATATATTTTGT
>Location:NODE_289545_length_2022_cov_31.587538	Coordinate:1742	Reads:1	Hits:1	Allocated_reads:1	Strand:-
TAATATTTGCAGATGAAACAAATATATTTTGT
>Location:NODE_289545_length_2022_cov_31.587538	Coordinate:1742	Reads:1	Hits:1	Allocated_reads:1	Strand:-
TATTTGCAGATGAAACAAATATATTTTGT
>Location:NODE_289545_length_2022_cov_31.587538	Coordinate:1743	Reads:1	Hits:1	Allocated_reads:1	Strand:-
TGCAGATGAAACAAATATATTTTG
>Location:NODE_289545_length_2022_cov_31.587538	Coordinate:1743	Reads:1	Hits:1	Allocated_reads:1	Strand:-
TTGCAGATGAAACAAATATATTTTG
>Location:NODE_289545_length_2022_cov_31.587538	Coordinate:1764	Reads:1	Hits:1	Allocated_reads:1	Strand:-
TCACAGAATTTAAAGTTTGTAATATTTGC
>Location:NODE_289545_length_2022_cov_31.587538	Coordinate:1771	Reads:1	Hits:1	Allocated_reads:1	Strand:+
TTACAAACTTTAAATTCTGTGAGACTCT
>Location:NODE_289545_length_2022_cov_31.587538	Coordinate:1783	Reads:1	Hits:1	Allocated_reads:1	Strand:-
TAATTGATATTTGCAGAGTCTCACAGAATT
>Location:NODE_289545_length_2022_cov_31.587538	Coordinate:1792	Reads:2	Hits:1	Allocated_reads:2	Strand:-
TATTATGTACATAATTGATATTTGCAGAGTCT
>Location:NODE_289545_length_2022_cov_31.587538	Coordinate:1792	Reads:29	Hits:1	Allocated_reads:29	Strand:-
TTATGTACATAATTGATATTTGCAGAGTCT
>Location:NODE_289545_length_2022_cov_31.587538	Coordinate:1793	Reads:1	Hits:1	Allocated_reads:1	Strand:-
TATTATGTACATAATTGATATTTGCAGAGTC
>Location:NODE_289545_length_2022_cov_31.587538	Coordinate:1793	Reads:2	Hits:1	Allocated_reads:2	Strand:-
TTATGTACATAATTGATATTTGCAGAGTC
>Location:NODE_289545_length_2022_cov_31.587538	Coordinate:1794	Reads:1	Hits:1	Allocated_reads:1	Strand:-
TTATGTACATAATTGATATTTGCAGAGT
>Location:NODE_289545_length_2022_cov_31.587538	Coordinate:1841	Reads:4	Hits:1	Allocated_reads:4	Strand:-
TTGCTTGTGTAGTACCTCAAGGTTCAGTA
>Location:NODE_289545_length_2022_cov_31.587538	Coordinate:1853	Reads:1	Hits:1	Allocated_reads:1	Strand:-
ATCTGATGCATATTGCTTGTGTAGTACCT
>Location:NODE_289545_length_2022_cov_31.587538	Coordinate:1853	Reads:1	Hits:1	Allocated_reads:1	Strand:-
CTGATGCATATTGCTTGTGTAGTACCT
>Location:NODE_289545_length_2022_cov_31.587538	Coordinate:1918	Reads:1	Hits:1	Allocated_reads:1	Strand:-
TTGGACTGGTTAAAAAGCTATTTAGGAAATA
>Location:NODE_289545_length_2022_cov_31.587538	Coordinate:1921	Reads:1	Hits:1	Allocated_reads:1	Strand:-
TGGTTTTGGACTGGTTAAAAAGCTATTTAGGAA
>Location:NODE_289545_length_2022_cov_31.587538	Coordinate:1923	Reads:1	Hits:2	Allocated_reads:0.5	Strand:-
TGGTTTTGGACTGGTTAAAAAGCTATTTAGG
>Location:NODE_289545_length_2022_cov_31.587538	Coordinate:1924	Reads:2	Hits:2	Allocated_reads:1	Strand:-
TGGTTTTGGACTGGTTAAAAAGCTATTTAG
>Location:NODE_289545_length_2022_cov_31.587538	Coordinate:1925	Reads:2	Hits:2	Allocated_reads:1	Strand:-
TGGTTTTGGACTGGTTAAAAAGCTATTTA
>Location:NODE_289545_length_2022_cov_31.587538	Coordinate:1926	Reads:1	Hits:2	Allocated_reads:0.5	Strand:-
TGGTTTTGGACTGGTTAAAAAGCTATTT
>Location:NODE_289545_length_2022_cov_31.587538	Coordinate:1927	Reads:30	Hits:2	Allocated_reads:15	Strand:-
AGTGGTTTTGGACTGGTTAAAAAGCTATT
>Location:NODE_289545_length_2022_cov_31.587538	Coordinate:1927	Reads:1	Hits:1	Allocated_reads:1	Strand:-
GAGTGGTTTTGGACTGGTTAAAAAGCTATT
>Location:NODE_289545_length_2022_cov_31.587538	Coordinate:1927	Reads:1	Hits:2	Allocated_reads:0.5	Strand:-
GTGGTTTTGGACTGGTTAAAAAGCTATT
>Location:NODE_289545_length_2022_cov_31.587538	Coordinate:1927	Reads:22	Hits:2	Allocated_reads:11	Strand:-
TGGTTTTGGACTGGTTAAAAAGCTATT
>Location:NODE_289545_length_2022_cov_31.587538	Coordinate:1928	Reads:1	Hits:3	Allocated_reads:0.333333333333333	Strand:-
AGTGGTTTTGGACTGGTTATAAAGCTAT
>Location:NODE_289545_length_2022_cov_31.587538	Coordinate:1928	Reads:2	Hits:3	Allocated_reads:0.666666666666667	Strand:-
AGTGGTTTTGGACTGGTTAAAAAGCTAT
>Location:NODE_289545_length_2022_cov_31.587538	Coordinate:1928	Reads:2	Hits:3	Allocated_reads:0.666666666666667	Strand:-
TGGTTTTGGACTGGTTAAAAAGCTAT
>Location:NODE_289545_length_2022_cov_31.587538	Coordinate:1929	Reads:3	Hits:4	Allocated_reads:0.75	Strand:-
AGTGGTTTTGGACTGGTTAAAAAGCTA
>Location:NODE_289545_length_2022_cov_31.587538	Coordinate:1930	Reads:3	Hits:6	Allocated_reads:0.5	Strand:-
AGTGGTTTTGGACTGGTTAAAAAGCT
>Location:NODE_289545_length_2022_cov_31.587538	Coordinate:1930	Reads:3	Hits:6	Allocated_reads:0.5	Strand:-
TGGTTTTGGACTGGTTAAAAAGCT
>Location:NODE_289545_length_2022_cov_31.587538	Coordinate:1931	Reads:2	Hits:6	Allocated_reads:0.333333333333333	Strand:-
AGTGGTTTTGGACTGGTTAAAAAGC
>Location:NODE_289545_length_2022_cov_31.587538	Coordinate:1931	Reads:1	Hits:5	Allocated_reads:0.2	Strand:-
GAGTGGTTTTGGACTGGTTAAAAAGC
>Location:NODE_289545_length_2022_cov_31.587538	Coordinate:1931	Reads:1	Hits:5	Allocated_reads:0.2	Strand:-
GGAGTGGTTTTGGACTGGTTAAAAAGC
>Location:NODE_289545_length_2022_cov_31.587538	Coordinate:1931	Reads:1	Hits:5	Allocated_reads:0.2	Strand:-
GGGAGTGGTTTTGGACTGGTTTAAAAGC
>Location:NODE_289545_length_2022_cov_31.587538	Coordinate:1932	Reads:1	Hits:5	Allocated_reads:0.2	Strand:-
GGGAGTGGTTTTGGACTGGTTAAAAAG
>Location:NODE_289545_length_2022_cov_31.587538	Coordinate:1956	Reads:1	Hits:1	Allocated_reads:1	Strand:-
GCAAAACTGGAAAGGTTCGGGTTTAGGGG
>Location:NODE_289545_length_2022_cov_31.587538	Coordinate:1962	Reads:1	Hits:1	Allocated_reads:1	Strand:-
AGAGGTACGCAAAACTGGAAAGGTTCGGGTT
>Location:NODE_289545_length_2022_cov_31.587538	Coordinate:1970	Reads:1	Hits:1	Allocated_reads:1	Strand:-
TAGATAATAAGAGGTACGCAAAACTGGAAAGG
>Location:NODE_289545_length_2022_cov_31.587538	Coordinate:1975	Reads:1	Hits:1	Allocated_reads:1	Strand:-
ATAGATAATAAGAGGTACGCAAAACTGG
>Location:NODE_289545_length_2022_cov_31.587538	Coordinate:1988	Reads:1	Hits:1	Allocated_reads:1	Strand:-
GAGAGCACAATGAATAGATAATAAGAGG
>Location:NODE_289545_length_2022_cov_31.587538	Coordinate:1990	Reads:1	Hits:1	Allocated_reads:1	Strand:-
AGAGAGAGCACAATGAATAGATAATAAGA
>Location:NODE_289545_length_2022_cov_31.587538	Coordinate:1994	Reads:2	Hits:1	Allocated_reads:2	Strand:-
AAGGAAGAGAGAGCACAATGAATAGATAAT
>Location:NODE_289545_length_2022_cov_31.587538	Coordinate:1994	Reads:1	Hits:1	Allocated_reads:1	Strand:-
TAAAGGAAGAGAGAGCACAATGAATAGATAAT
>Location:NODE_289545_length_2022_cov_31.587538	Coordinate:1997	Reads:4	Hits:1	Allocated_reads:4	Strand:-
TAAAGGAAGAGAGAGCACAATGAATAGAT
>Location:NODE_289545_length_2022_cov_31.587538	Coordinate:2010	Reads:1	Hits:1	Allocated_reads:1	Strand:-
CATTGATAGACTTAAAGGAAGAGAGAGA
>Location:NODE_289545_length_2022_cov_31.587538	Coordinate:2012	Reads:2	Hits:1	Allocated_reads:2	Strand:-
TGGCATTGATAGACTTAAAGGAAGAGAGA
>Location:NODE_289545_length_2022_cov_31.587538	Coordinate:2012	Reads:2	Hits:1	Allocated_reads:2	Strand:-
TTGGCATTGATAGACTTAAAGGAAGAGAGA
>Location:NODE_289545_length_2022_cov_31.587538	Coordinate:2014	Reads:1	Hits:1	Allocated_reads:1	Strand:-
GCATTGATAGACTTAAAGGAAGAGA
>Location:NODE_289545_length_2022_cov_31.587538	Coordinate:2014	Reads:2	Hits:1	Allocated_reads:2	Strand:-
TTGGCATTGATAGACTTAAAGGAAGAGA
>Location:NODE_289545_length_2022_cov_31.587538	Coordinate:2015	Reads:1	Hits:1	Allocated_reads:1	Strand:-
TTGGCATTGATAGACTTAAAGGAAGAG
>Location:NODE_289545_length_2022_cov_31.587538	Coordinate:2026	Reads:2	Hits:2	Allocated_reads:1	Strand:-
ACAGATCAACAACTTTGGCATTGATAGACT
>Location:NODE_289545_length_2022_cov_31.587538	Coordinate:2026	Reads:1	Hits:2	Allocated_reads:0.5	Strand:-
CAGATCAACAACTTTGGCATTGATACACT
>Location:NODE_289545_length_2022_cov_31.587538	Coordinate:2026	Reads:54	Hits:2	Allocated_reads:27	Strand:-
CAGATCAACAACTTTGGCATTGATAGACT
>Location:NODE_289545_length_2022_cov_31.587538	Coordinate:2027	Reads:2	Hits:2	Allocated_reads:1	Strand:-
CAGATCAACAACTTTGGCATTGATAGAC
>Location:NODE_289545_length_2022_cov_31.587538	Coordinate:2030	Reads:1	Hits:2	Allocated_reads:0.5	Strand:-
AAACAACAGATCAACAACTTTGGCATAGATA
>Location:NODE_289545_length_2022_cov_31.587538	Coordinate:2030	Reads:1	Hits:2	Allocated_reads:0.5	Strand:-
AGAAACAACAGATCAACAACTTTGGCATTGATA
>Location:NODE_289545_length_2022_cov_31.587538	Coordinate:2030	Reads:2	Hits:2	Allocated_reads:1	Strand:-
CAACAGATCAACAACTTTGGCATTGATA
>Location:NODE_289545_length_2022_cov_31.587538	Coordinate:2030	Reads:1	Hits:2	Allocated_reads:0.5	Strand:-
GAAACAACAGATCAACAACTTTGGCATTGATA
>Location:NODE_289545_length_2022_cov_31.587538	Coordinate:2032	Reads:1	Hits:2	Allocated_reads:0.5	Strand:-
AGAAACAACAGATCAACAACTTTGGCATTGA
>Location:NODE_289545_length_2022_cov_31.587538	Coordinate:2034	Reads:6	Hits:2	Allocated_reads:3	Strand:-
AGAAACAACAGATCAACAACTTTGGCATT
>Location:NODE_289545_length_2022_cov_31.587538	Coordinate:2034	Reads:2	Hits:2	Allocated_reads:1	Strand:-
CAGAAACAACAGATCAACAACTTTGGCATT
>Location:NODE_289545_length_2022_cov_31.587538	Coordinate:2034	Reads:3	Hits:2	Allocated_reads:1.5	Strand:-
GAAACAACAGATCAACAACTTTGGCATT
>Location:NODE_289545_length_2022_cov_31.587538	Coordinate:2034	Reads:3	Hits:2	Allocated_reads:1.5	Strand:-
TCAGAAACAACAGATCAACAACTTTGGCATT
>Location:NODE_289545_length_2022_cov_31.587538	Coordinate:2034	Reads:1	Hits:2	Allocated_reads:0.5	Strand:-
TTCAGAAACAACAGATCAACAACTTTGGCATT
>Location:NODE_289545_length_2022_cov_31.587538	Coordinate:2035	Reads:2	Hits:2	Allocated_reads:1	Strand:-
AGAAACAACAGATCAACAACTTTGGCAT
>Location:NODE_289545_length_2022_cov_31.587538	Coordinate:2035	Reads:1	Hits:2	Allocated_reads:0.5	Strand:-
TCAGAAACAACAGATCAACAACTTTGGCAT
>Location:NODE_289545_length_2022_cov_31.587538	Coordinate:2036	Reads:1	Hits:4	Allocated_reads:0.25	Strand:-
TCAGAAACAACAGATCAACAACTTTGGCA
>Location:NODE_289545_length_2022_cov_31.587538	Coordinate:2036	Reads:1	Hits:5	Allocated_reads:0.2	Strand:-
TTCAGAAACAACAGATCAACAGCTTTGGCA
>Location:NODE_289545_length_2022_cov_31.587538	Coordinate:2037	Reads:1	Hits:4	Allocated_reads:0.25	Strand:-
AGAAACAACAGATCAACAACTTTGGC
>Location:NODE_289545_length_2022_cov_31.587538	Coordinate:2037	Reads:2	Hits:4	Allocated_reads:0.5	Strand:-
TCAGAAACAACAGATCAACAACTTTGGC
>Location:NODE_289545_length_2022_cov_31.587538	Coordinate:2037	Reads:1	Hits:4	Allocated_reads:0.25	Strand:-
TGGGTTCAGAAACAACAGATCAACAACTTTGGC
>Location:NODE_289545_length_2022_cov_31.587538	Coordinate:2037	Reads:2	Hits:4	Allocated_reads:0.5	Strand:-
TTCAGAAACAACAGATCAACAACTTTGGC
>Location:NODE_289545_length_2022_cov_31.587538	Coordinate:2037	Reads:3	Hits:5	Allocated_reads:0.6	Strand:-
TTCAGAAACAACAGATCAACAGCTTTGGC
>Location:NODE_289545_length_2022_cov_31.587538	Coordinate:2040	Reads:1	Hits:6	Allocated_reads:0.166666666666667	Strand:-
TGGGTTCAGAAACAACAGATCAACAGCTTT
>Location:NODE_289545_length_2022_cov_31.587538	Coordinate:2040	Reads:9	Hits:6	Allocated_reads:1.5	Strand:-
TGGGTTCAGAAACAACAGATCAACAACTTT
>Location:NODE_289545_length_2022_cov_31.587538	Coordinate:2041	Reads:1	Hits:6	Allocated_reads:0.166666666666667	Strand:-
TGGGTTCAGAAACAACAGATCAACAACTT
>Location:NODE_289545_length_2022_cov_31.587538	Coordinate:2042	Reads:1	Hits:6	Allocated_reads:0.166666666666667	Strand:-
TGGGTTCAGAAACAACAGATCAACAGCT
>Location:NODE_289545_length_2022_cov_31.587538	Coordinate:2042	Reads:12	Hits:6	Allocated_reads:2	Strand:-
TGGGTTCAGAAACAACAGATCAACAACT
>Location:NODE_289545_length_2022_cov_31.587538	Coordinate:2043	Reads:1	Hits:6	Allocated_reads:0.166666666666667	Strand:-
TGGGTTCAGAAACAACAGATCAACAGC
>Location:NODE_289545_length_2022_cov_31.587538	Coordinate:2043	Reads:1	Hits:6	Allocated_reads:0.166666666666667	Strand:-
TGGGTTCAGAAACAACAGATCAATAAC
>Location:NODE_289545_length_2022_cov_31.587538	Coordinate:2043	Reads:10	Hits:6	Allocated_reads:1.66666666666667	Strand:-
TGGGTTCAGAAACAACAGATCAACAAC
>Location:NODE_289545_length_2022_cov_31.587538	Coordinate:2045	Reads:1	Hits:6	Allocated_reads:0.166666666666667	Strand:+
TGTTGATCTGTTGTTTCTGAACCCAT
>Location:NODE_289545_length_2022_cov_31.587538	Coordinate:2045	Reads:2	Hits:6	Allocated_reads:0.333333333333333	Strand:+
TGTTGATCTGTTGTTTCTGAACCCATACT
>Location:NODE_289545_length_2022_cov_31.587538	Coordinate:2046	Reads:1	Hits:6	Allocated_reads:0.166666666666667	Strand:-
CAGTATGGGTTCAGAAACAACAGATCAGC
>Location:NODE_289545_length_2022_cov_31.587538	Coordinate:2046	Reads:1	Hits:6	Allocated_reads:0.166666666666667	Strand:-
TCAGTATGGGTTCAGAAACAACAGATCAAC
>Location:NODE_289545_length_2022_cov_31.587538	Coordinate:2046	Reads:1	Hits:6	Allocated_reads:0.166666666666667	Strand:-
TCAGTATGGGTTCAGAAACAACAGATCAGC
>Location:NODE_289545_length_2022_cov_31.587538	Coordinate:2048	Reads:1	Hits:6	Allocated_reads:0.166666666666667	Strand:-
TAGTCAGTATGGGTTCAGAAACAACAGATCA
>Location:NODE_289545_length_2022_cov_31.587538	Coordinate:2053	Reads:1	Hits:6	Allocated_reads:0.166666666666667	Strand:-
TAGTCAGTATGGGTTCAGAAACAACA
>Location:NODE_289545_length_2022_cov_31.587538	Coordinate:2058	Reads:1	Hits:4	Allocated_reads:0.25	Strand:-
GACAAATAGTCAGTATGGGTTCAGAAA
>Location:NODE_289545_length_2022_cov_31.587538	Coordinate:2058	Reads:1	Hits:4	Allocated_reads:0.25	Strand:-
TGACAAATAGTCAGTATGGGTTCAGAAA
