# Supplementary material for: First characterization of PIWI-interacting RNA clusters in a cichlid fish with a B chromosome
Source: BMC Biol. 2022 Sep 21;20:204. doi: 10.1186/s12915-022-01403-2 (PMC9490952; doi:10.1186/s12915-022-01403-2)
Supplement: Supplementary file 1 — Additional file 1. Zipped folder with fasta and interactive html piRNA cluster information for the A. latifasciata genome. The nomenclature is as follows: number-pirna-cluster_sex_B-presence (f, female; m, male; 0b, without B chromosome; 1b, with B chromosome). [file 12915_2022_1403_MOESM1_ESM.zip › 114_m1b.fasta]

>Location:NODE_29094_length_1021_cov_98.511261	Coordinate:1	Reads:3	Hits:3	Allocated_reads:1	Strand:+
TTTCTCTGGTTGTTCTGTCTGTGG
>Location:NODE_29094_length_1021_cov_98.511261	Coordinate:1	Reads:3	Hits:3	Allocated_reads:1	Strand:+
TTTCTCTGGTTGTTCTGTCTGTGGG
>Location:NODE_29094_length_1021_cov_98.511261	Coordinate:1	Reads:6	Hits:3	Allocated_reads:2	Strand:+
TTTCTCTGGTTGTTCTGTCTGTGGGA
>Location:NODE_29094_length_1021_cov_98.511261	Coordinate:1	Reads:2	Hits:3	Allocated_reads:0.666666666666667	Strand:+
TTTCTCTGGTTGTTCTGTCTGTGGGAC
>Location:NODE_29094_length_1021_cov_98.511261	Coordinate:1	Reads:1	Hits:3	Allocated_reads:0.333333333333333	Strand:+
TTTCTCTGGTTGTTCTGTCTGTGGGACT
>Location:NODE_29094_length_1021_cov_98.511261	Coordinate:1	Reads:46	Hits:3	Allocated_reads:15.3333333333333	Strand:+
TTTCTCTGGTTGTTCTGTCTGTGGGACC
>Location:NODE_29094_length_1021_cov_98.511261	Coordinate:1	Reads:1	Hits:3	Allocated_reads:0.333333333333333	Strand:+
TTTCTCTGGTTGTTCTGTCTGTGGTACCT
>Location:NODE_29094_length_1021_cov_98.511261	Coordinate:1	Reads:13	Hits:3	Allocated_reads:4.33333333333333	Strand:+
TTTCTCTGGTTGTTCTGTCTGTGGGACCT
>Location:NODE_29094_length_1021_cov_98.511261	Coordinate:1	Reads:5	Hits:3	Allocated_reads:1.66666666666667	Strand:+
TTTCTCTGGTTGTTCTGTCTGTGGGACCTGC
>Location:NODE_29094_length_1021_cov_98.511261	Coordinate:2	Reads:1	Hits:3	Allocated_reads:0.333333333333333	Strand:-
CAGCAGGTCCCACAGACAGAACAACCAGAGAA
>Location:NODE_29094_length_1021_cov_98.511261	Coordinate:2	Reads:1	Hits:3	Allocated_reads:0.333333333333333	Strand:-
GTCCCACAGACAGAACAACCAGAGAA
>Location:NODE_29094_length_1021_cov_98.511261	Coordinate:2	Reads:1	Hits:3	Allocated_reads:0.333333333333333	Strand:+
TTCTCTGGTTGTTCTGTCTGTGGT
>Location:NODE_29094_length_1021_cov_98.511261	Coordinate:2	Reads:16	Hits:3	Allocated_reads:5.33333333333333	Strand:+
TTCTCTGGTTGTTCTGTCTGTGGG
>Location:NODE_29094_length_1021_cov_98.511261	Coordinate:2	Reads:1	Hits:3	Allocated_reads:0.333333333333333	Strand:+
TTCTCTGGTTGTTCTGTCTGTGGGT
>Location:NODE_29094_length_1021_cov_98.511261	Coordinate:2	Reads:22	Hits:3	Allocated_reads:7.33333333333333	Strand:+
TTCTCTGGTTGTTCTGTCTGTGGGA
>Location:NODE_29094_length_1021_cov_98.511261	Coordinate:2	Reads:1	Hits:3	Allocated_reads:0.333333333333333	Strand:+
TTCTCTGGTTGTTCTGTCTGTGGGAT
>Location:NODE_29094_length_1021_cov_98.511261	Coordinate:2	Reads:1	Hits:3	Allocated_reads:0.333333333333333	Strand:+
TTCTCTGGTTGTTCTGTCTGTGGGGC
>Location:NODE_29094_length_1021_cov_98.511261	Coordinate:2	Reads:13	Hits:3	Allocated_reads:4.33333333333333	Strand:+
TTCTCTGGTTGTTCTGTCTGTGGGAC
>Location:NODE_29094_length_1021_cov_98.511261	Coordinate:2	Reads:1	Hits:3	Allocated_reads:0.333333333333333	Strand:+
TTCTCTGGTTGTTCTGTCTGCGGGACC
>Location:NODE_29094_length_1021_cov_98.511261	Coordinate:2	Reads:2	Hits:3	Allocated_reads:0.666666666666667	Strand:+
TTCTCTGGTTGTTCTGTCTGTGGAACC
>Location:NODE_29094_length_1021_cov_98.511261	Coordinate:2	Reads:2	Hits:3	Allocated_reads:0.666666666666667	Strand:+
TTCTCTGGTTGTTCTGTCTGTTGGACC
>Location:NODE_29094_length_1021_cov_98.511261	Coordinate:2	Reads:27	Hits:3	Allocated_reads:9	Strand:+
TTCTCTGGTTGTTCTGTCTGTGGGACT
>Location:NODE_29094_length_1021_cov_98.511261	Coordinate:2	Reads:973	Hits:3	Allocated_reads:324.333333333333	Strand:+
TTCTCTGGTTGTTCTGTCTGTGGGACC
>Location:NODE_29094_length_1021_cov_98.511261	Coordinate:2	Reads:1	Hits:3	Allocated_reads:0.333333333333333	Strand:+
TTCTCTGGTTGTTCTGTCTGTGGGACCA
>Location:NODE_29094_length_1021_cov_98.511261	Coordinate:2	Reads:1	Hits:3	Allocated_reads:0.333333333333333	Strand:+
TTCTCTGGTTGTTCTGTCTGTGGGGCCT
>Location:NODE_29094_length_1021_cov_98.511261	Coordinate:2	Reads:254	Hits:3	Allocated_reads:84.6666666666667	Strand:+
TTCTCTGGTTGTTCTGTCTGTGGGACCT
>Location:NODE_29094_length_1021_cov_98.511261	Coordinate:2	Reads:5	Hits:3	Allocated_reads:1.66666666666667	Strand:+
TTCTCTGGTTGTTCTGTCTGTGGGACCG
>Location:NODE_29094_length_1021_cov_98.511261	Coordinate:2	Reads:1	Hits:3	Allocated_reads:0.333333333333333	Strand:+
TTCTCTGGTTGTTCTGTCTGTGGGACCAT
>Location:NODE_29094_length_1021_cov_98.511261	Coordinate:2	Reads:1	Hits:3	Allocated_reads:0.333333333333333	Strand:+
TTCTCTGGTTGTTCTGTCTGTGGGACCCT
>Location:NODE_29094_length_1021_cov_98.511261	Coordinate:2	Reads:1	Hits:3	Allocated_reads:0.333333333333333	Strand:+
TTCTCTGGTTGTTCTGTCTGTGGGACCTA
>Location:NODE_29094_length_1021_cov_98.511261	Coordinate:2	Reads:2	Hits:3	Allocated_reads:0.666666666666667	Strand:+
TTCTCTGGTTGTTCTGTCTGTGGGACCTG
>Location:NODE_29094_length_1021_cov_98.511261	Coordinate:2	Reads:3	Hits:3	Allocated_reads:1	Strand:+
TTCTCTGGTTGTTCTGTCTGTGGGACCTT
>Location:NODE_29094_length_1021_cov_98.511261	Coordinate:2	Reads:1	Hits:3	Allocated_reads:0.333333333333333	Strand:+
TTCTCTGGTTGTTCTGTCTGTGGGACCTAC
>Location:NODE_29094_length_1021_cov_98.511261	Coordinate:2	Reads:1	Hits:3	Allocated_reads:0.333333333333333	Strand:+
TTCTCTGGTTGTTCTGTCTGTGGGACCTAG
>Location:NODE_29094_length_1021_cov_98.511261	Coordinate:2	Reads:1	Hits:3	Allocated_reads:0.333333333333333	Strand:+
TTCTCTGGTTGTTCTGTCTGTGGGACCTAT
>Location:NODE_29094_length_1021_cov_98.511261	Coordinate:2	Reads:160	Hits:3	Allocated_reads:53.3333333333333	Strand:+
TTCTCTGGTTGTTCTGTCTGTGGGACCTGC
>Location:NODE_29094_length_1021_cov_98.511261	Coordinate:2	Reads:4	Hits:3	Allocated_reads:1.33333333333333	Strand:+
TTCTCTGGTTGTTCTGTCTGTGGGACCTGT
>Location:NODE_29094_length_1021_cov_98.511261	Coordinate:2	Reads:1	Hits:3	Allocated_reads:0.333333333333333	Strand:+
TTCTCTGGTTGTTCTGTCTGTGGGACCTATT
>Location:NODE_29094_length_1021_cov_98.511261	Coordinate:2	Reads:1	Hits:3	Allocated_reads:0.333333333333333	Strand:+
TTCTCTGGTTGTTCTGTCTGTGGGACCTTGA
>Location:NODE_29094_length_1021_cov_98.511261	Coordinate:2	Reads:5	Hits:3	Allocated_reads:1.66666666666667	Strand:+
TTCTCTGGTTGTTCTGTCTGTGGGACCTGCT
>Location:NODE_29094_length_1021_cov_98.511261	Coordinate:3	Reads:2	Hits:3	Allocated_reads:0.666666666666667	Strand:+
TCTCTGGTTGTTCTGTCTGTGGGA
>Location:NODE_29094_length_1021_cov_98.511261	Coordinate:3	Reads:3	Hits:3	Allocated_reads:1	Strand:+
TCTCTGGTTGTTCTGTCTGTGGGAC
>Location:NODE_29094_length_1021_cov_98.511261	Coordinate:3	Reads:224	Hits:3	Allocated_reads:74.6666666666667	Strand:+
TCTCTGGTTGTTCTGTCTGTGGGACC
>Location:NODE_29094_length_1021_cov_98.511261	Coordinate:3	Reads:7	Hits:3	Allocated_reads:2.33333333333333	Strand:+
TCTCTGGTTGTTCTGTCTGTGGGACT
>Location:NODE_29094_length_1021_cov_98.511261	Coordinate:3	Reads:1	Hits:3	Allocated_reads:0.333333333333333	Strand:+
TCTCTGGTTGTTCTGTCTGTGGGACAT
>Location:NODE_29094_length_1021_cov_98.511261	Coordinate:3	Reads:1	Hits:3	Allocated_reads:0.333333333333333	Strand:+
TCTCTGGTTGTTCTGTCTGTGGGACCA
>Location:NODE_29094_length_1021_cov_98.511261	Coordinate:3	Reads:1	Hits:3	Allocated_reads:0.333333333333333	Strand:+
TCTCTGGTTGTTCTGTCTGTGGGACCC
>Location:NODE_29094_length_1021_cov_98.511261	Coordinate:3	Reads:158	Hits:3	Allocated_reads:52.6666666666667	Strand:+
TCTCTGGTTGTTCTGTCTGTGGGACCT
>Location:NODE_29094_length_1021_cov_98.511261	Coordinate:3	Reads:5	Hits:3	Allocated_reads:1.66666666666667	Strand:+
TCTCTGGTTGTTCTGTCTGTGGGACCG
>Location:NODE_29094_length_1021_cov_98.511261	Coordinate:3	Reads:4	Hits:3	Allocated_reads:1.33333333333333	Strand:+
TCTCTGGTTGTTCTGTCTGTGGGACCTG
>Location:NODE_29094_length_1021_cov_98.511261	Coordinate:3	Reads:1	Hits:3	Allocated_reads:0.333333333333333	Strand:+
TCTCTGGTTGTTCTGTCTGTGGGACCTAC
>Location:NODE_29094_length_1021_cov_98.511261	Coordinate:3	Reads:1	Hits:3	Allocated_reads:0.333333333333333	Strand:+
TCTCTGGTTGTTCTGTCTGTGGGACCTGT
>Location:NODE_29094_length_1021_cov_98.511261	Coordinate:3	Reads:1	Hits:3	Allocated_reads:0.333333333333333	Strand:+
TCTCTGGTTGTTCTGTCTGTGTGACCTGC
>Location:NODE_29094_length_1021_cov_98.511261	Coordinate:3	Reads:118	Hits:3	Allocated_reads:39.3333333333333	Strand:+
TCTCTGGTTGTTCTGTCTGTGGGACCTGC
>Location:NODE_29094_length_1021_cov_98.511261	Coordinate:3	Reads:7	Hits:3	Allocated_reads:2.33333333333333	Strand:+
TCTCTGGTTGTTCTGTCTGTGGGACCTGCT
>Location:NODE_29094_length_1021_cov_98.511261	Coordinate:4	Reads:7	Hits:3	Allocated_reads:2.33333333333333	Strand:+
CTCTGGTTGTTCTGTCTGTGGGACC
>Location:NODE_29094_length_1021_cov_98.511261	Coordinate:4	Reads:2	Hits:3	Allocated_reads:0.666666666666667	Strand:+
CTCTGGTTGTTCTGTCTGTGGGACCT
>Location:NODE_29094_length_1021_cov_98.511261	Coordinate:4	Reads:2	Hits:3	Allocated_reads:0.666666666666667	Strand:+
CTCTGGTTGTTCTGTCTGTGGGACCTGC
>Location:NODE_29094_length_1021_cov_98.511261	Coordinate:5	Reads:6	Hits:3	Allocated_reads:2	Strand:+
TCTGGTTGTTCTGTCTGTGGGACC
>Location:NODE_29094_length_1021_cov_98.511261	Coordinate:5	Reads:1	Hits:3	Allocated_reads:0.333333333333333	Strand:+
TCTGGTTGTTCTGTCTGTGGGACCC
>Location:NODE_29094_length_1021_cov_98.511261	Coordinate:5	Reads:3	Hits:3	Allocated_reads:1	Strand:+
TCTGGTTGTTCTGTCTGTGGGACCT
>Location:NODE_29094_length_1021_cov_98.511261	Coordinate:5	Reads:2	Hits:3	Allocated_reads:0.666666666666667	Strand:+
TCTGGTTGTTCTGTCTGTGGGACCTGC
>Location:NODE_29094_length_1021_cov_98.511261	Coordinate:5	Reads:1	Hits:3	Allocated_reads:0.333333333333333	Strand:+
TCTGGTTGTTCTGTCTGTGGGACCTGCT
>Location:NODE_29094_length_1021_cov_98.511261	Coordinate:5	Reads:1	Hits:3	Allocated_reads:0.333333333333333	Strand:+
TCTGGTTGTTCTGTCTGTGGGACCTGCTT
>Location:NODE_29094_length_1021_cov_98.511261	Coordinate:6	Reads:1	Hits:3	Allocated_reads:0.333333333333333	Strand:+
CTGGTTGTTCTGTCTGTGGGACCT
>Location:NODE_29094_length_1021_cov_98.511261	Coordinate:6	Reads:3	Hits:3	Allocated_reads:1	Strand:+
CTGGTTGTTCTGTCTGTGGGACCTGC
>Location:NODE_29094_length_1021_cov_98.511261	Coordinate:7	Reads:6	Hits:3	Allocated_reads:2	Strand:+
TGGTTGTTCTGTCTGTGGGACCTGC
>Location:NODE_29094_length_1021_cov_98.511261	Coordinate:7	Reads:4	Hits:3	Allocated_reads:1.33333333333333	Strand:+
TGGTTGTTCTGTCTGTGGGACCTGCT
>Location:NODE_29094_length_1021_cov_98.511261	Coordinate:7	Reads:1	Hits:3	Allocated_reads:0.333333333333333	Strand:+
TGGTTGTTCTGTCTGTGGGACCTGCTG
>Location:NODE_29094_length_1021_cov_98.511261	Coordinate:7	Reads:1	Hits:3	Allocated_reads:0.333333333333333	Strand:+
TGGTTGTTCTGTCTGTGGGACCTGCTT
>Location:NODE_29094_length_1021_cov_98.511261	Coordinate:7	Reads:1	Hits:3	Allocated_reads:0.333333333333333	Strand:+
TGGTTGTTCTGTCTGTGGGACCTGCTGA
>Location:NODE_29094_length_1021_cov_98.511261	Coordinate:7	Reads:2	Hits:3	Allocated_reads:0.666666666666667	Strand:+
TGGTTGTTCTGTCTGTGGGACCTGCTGAT
>Location:NODE_29094_length_1021_cov_98.511261	Coordinate:8	Reads:1	Hits:3	Allocated_reads:0.333333333333333	Strand:-
ACAATCAGCAGGTCCCACAGACAGAACAACC
>Location:NODE_29094_length_1021_cov_98.511261	Coordinate:9	Reads:1	Hits:3	Allocated_reads:0.333333333333333	Strand:+
GTTGTTCTGTCTGTGGGACCTGCTGAT
>Location:NODE_29094_length_1021_cov_98.511261	Coordinate:9	Reads:1	Hits:3	Allocated_reads:0.333333333333333	Strand:+
GTTGTTCTGTCTGTGGGACCTGCTGATTGT
>Location:NODE_29094_length_1021_cov_98.511261	Coordinate:9	Reads:1	Hits:3	Allocated_reads:0.333333333333333	Strand:-
TCAGCAGGTCCCACAGACAGAACAAC
>Location:NODE_29094_length_1021_cov_98.511261	Coordinate:10	Reads:1	Hits:3	Allocated_reads:0.333333333333333	Strand:+
TTGTTCTGTCTGTGGGACCTGCTT
>Location:NODE_29094_length_1021_cov_98.511261	Coordinate:10	Reads:1	Hits:3	Allocated_reads:0.333333333333333	Strand:+
TTGTTCTGTCTGTGGGACCTGCTGAT
>Location:NODE_29094_length_1021_cov_98.511261	Coordinate:10	Reads:1	Hits:3	Allocated_reads:0.333333333333333	Strand:+
TTGTTCTGTCTGTGGGACCTGCTGATTTA
>Location:NODE_29094_length_1021_cov_98.511261	Coordinate:10	Reads:1	Hits:3	Allocated_reads:0.333333333333333	Strand:+
TTGTTCTGTCTGTGGGACCTGCTGATTGTC
>Location:NODE_29094_length_1021_cov_98.511261	Coordinate:10	Reads:1	Hits:3	Allocated_reads:0.333333333333333	Strand:+
TTGTTCTGTCTGTGGGACCTGCTGATTGTCC
>Location:NODE_29094_length_1021_cov_98.511261	Coordinate:11	Reads:1	Hits:3	Allocated_reads:0.333333333333333	Strand:-
CAGGACAATCAGCAGGTCCCACAGACAGAACA
>Location:NODE_29094_length_1021_cov_98.511261	Coordinate:11	Reads:7	Hits:3	Allocated_reads:2.33333333333333	Strand:+
TGTTCTGTCTGTGGGACCTGCTGATTGTCC
>Location:NODE_29094_length_1021_cov_98.511261	Coordinate:12	Reads:3	Hits:3	Allocated_reads:1	Strand:-
AATCAGCAGGTCCCACAGACAGAAC
>Location:NODE_29094_length_1021_cov_98.511261	Coordinate:12	Reads:4	Hits:3	Allocated_reads:1.33333333333333	Strand:-
ACAATCAGCAGGTCCCACAGACAGAAC
>Location:NODE_29094_length_1021_cov_98.511261	Coordinate:12	Reads:1	Hits:3	Allocated_reads:0.333333333333333	Strand:-
AGCAGGACAATCAGCAGGTCCCACAGACAGAAC
>Location:NODE_29094_length_1021_cov_98.511261	Coordinate:12	Reads:14	Hits:3	Allocated_reads:4.66666666666667	Strand:-
AGGACAATCAGCAGGTCCCACAGACAGAAC
>Location:NODE_29094_length_1021_cov_98.511261	Coordinate:12	Reads:2	Hits:3	Allocated_reads:0.666666666666667	Strand:-
AGGACAATCAGCAGGTCCCACAGACAGAAT
>Location:NODE_29094_length_1021_cov_98.511261	Coordinate:12	Reads:1	Hits:3	Allocated_reads:0.333333333333333	Strand:-
CAATCAGCAGGTCCCACAGACAGAAC
>Location:NODE_29094_length_1021_cov_98.511261	Coordinate:12	Reads:2	Hits:3	Allocated_reads:0.666666666666667	Strand:-
CAGCAGGACAATCAGCAGGTCCCACAGACAGAAC
>Location:NODE_29094_length_1021_cov_98.511261	Coordinate:12	Reads:1	Hits:3	Allocated_reads:0.333333333333333	Strand:-
CCAGCAGGACAATCAGCAGGTCCCACAGACAGAAC
>Location:NODE_29094_length_1021_cov_98.511261	Coordinate:12	Reads:1	Hits:3	Allocated_reads:0.333333333333333	Strand:-
GACAATCAGCAGGTCCCACAGACAGAAC
>Location:NODE_29094_length_1021_cov_98.511261	Coordinate:12	Reads:1	Hits:3	Allocated_reads:0.333333333333333	Strand:+
GTTCTGTCTGTGGGACCTGCTGATTGTCC
>Location:NODE_29094_length_1021_cov_98.511261	Coordinate:12	Reads:1	Hits:3	Allocated_reads:0.333333333333333	Strand:+
GTTCTGTCTGTGGGACCTGCTGATTGTCCTGCTGG
>Location:NODE_29094_length_1021_cov_98.511261	Coordinate:13	Reads:1	Hits:3	Allocated_reads:0.333333333333333	Strand:-
AGGACAATCAGCAGGTCCCACAGACAGAA
>Location:NODE_29094_length_1021_cov_98.511261	Coordinate:13	Reads:1	Hits:3	Allocated_reads:0.333333333333333	Strand:-
CAGCAGGACAATCAGCAGGTCCCACAGACAGAA
>Location:NODE_29094_length_1021_cov_98.511261	Coordinate:13	Reads:1	Hits:3	Allocated_reads:0.333333333333333	Strand:+
TTCTGTCTGTGGGACCTGCTGATT
>Location:NODE_29094_length_1021_cov_98.511261	Coordinate:14	Reads:2	Hits:3	Allocated_reads:0.666666666666667	Strand:+
TCTGTCTGTGGGACCTGCTGATTTTT
>Location:NODE_29094_length_1021_cov_98.511261	Coordinate:14	Reads:2	Hits:3	Allocated_reads:0.666666666666667	Strand:+
TCTGTCTGTGGGACCTGCTGATTGTCC
>Location:NODE_29094_length_1021_cov_98.511261	Coordinate:14	Reads:2	Hits:3	Allocated_reads:0.666666666666667	Strand:+
TCTGTCTGTGGGACCTGCTGATTGTCCT
>Location:NODE_29094_length_1021_cov_98.511261	Coordinate:16	Reads:1	Hits:3	Allocated_reads:0.333333333333333	Strand:-
AGGACAATCAGCAGGTCCCACAGACA
>Location:NODE_29094_length_1021_cov_98.511261	Coordinate:16	Reads:1	Hits:3	Allocated_reads:0.333333333333333	Strand:-
AGGACAATCAGCAGGTCCCACAGACT
>Location:NODE_29094_length_1021_cov_98.511261	Coordinate:16	Reads:1	Hits:3	Allocated_reads:0.333333333333333	Strand:+
TGTCTGTGGGACCTGCTGATTGTCCT
>Location:NODE_29094_length_1021_cov_98.511261	Coordinate:16	Reads:1	Hits:3	Allocated_reads:0.333333333333333	Strand:+
TGTCTGTGGGACCTGCTGATTGTCCTG
>Location:NODE_29094_length_1021_cov_98.511261	Coordinate:16	Reads:2	Hits:3	Allocated_reads:0.666666666666667	Strand:+
TGTCTGTGGGACCTGCTGATTGTCCTGCT
>Location:NODE_29094_length_1021_cov_98.511261	Coordinate:18	Reads:1	Hits:3	Allocated_reads:0.333333333333333	Strand:-
AGCAGGACAATCAGCAGGTCCCACAGA
>Location:NODE_29094_length_1021_cov_98.511261	Coordinate:18	Reads:2	Hits:3	Allocated_reads:0.666666666666667	Strand:+
TCTGTGGGACCTGCTGATTGTCCTGCTGGC
>Location:NODE_29094_length_1021_cov_98.511261	Coordinate:19	Reads:1	Hits:3	Allocated_reads:0.333333333333333	Strand:+
CTGTGGGACCTGCTGATTGTCCTGCTGGCT
>Location:NODE_29094_length_1021_cov_98.511261	Coordinate:20	Reads:1	Hits:3	Allocated_reads:0.333333333333333	Strand:+
TGTGGGACCTGCTGATTGTCCTGCTGGC
>Location:NODE_29094_length_1021_cov_98.511261	Coordinate:20	Reads:1	Hits:3	Allocated_reads:0.333333333333333	Strand:+
TGTGGGACCTGCTGATTGTCCTGCTGGCT
>Location:NODE_29094_length_1021_cov_98.511261	Coordinate:20	Reads:1	Hits:3	Allocated_reads:0.333333333333333	Strand:+
TGTGGGACCTGCTGATTGTCCTGCTGGCTGT
>Location:NODE_29094_length_1021_cov_98.511261	Coordinate:21	Reads:1	Hits:3	Allocated_reads:0.333333333333333	Strand:-
AGCAGGACAATCAGCAGGTCCCAC
>Location:NODE_29094_length_1021_cov_98.511261	Coordinate:22	Reads:1	Hits:3	Allocated_reads:0.333333333333333	Strand:+
TGGGACCTGCTGATTGTCCTGCTGGC
>Location:NODE_29094_length_1021_cov_98.511261	Coordinate:22	Reads:1	Hits:3	Allocated_reads:0.333333333333333	Strand:+
TGGGACCTGCTGATTGTCCTGCTGGCTGTCT
>Location:NODE_29094_length_1021_cov_98.511261	Coordinate:23	Reads:2	Hits:2	Allocated_reads:1	Strand:-
CAGTCAGACAGCCAGCAGGACAATCAGCAGGTCCC
>Location:NODE_29094_length_1021_cov_98.511261	Coordinate:24	Reads:1	Hits:2	Allocated_reads:0.5	Strand:-
CAGACAGCCAGCAGGACAATCAGCAGGTCC
>Location:NODE_29094_length_1021_cov_98.511261	Coordinate:24	Reads:6	Hits:2	Allocated_reads:3	Strand:-
CAGTCAGACAGCCAGCAGGACAATCAGCAGGTCC
>Location:NODE_29094_length_1021_cov_98.511261	Coordinate:25	Reads:4	Hits:3	Allocated_reads:1.33333333333333	Strand:+
GACCTGCTGATTGTCCTGCTGGCTGTCT
>Location:NODE_29094_length_1021_cov_98.511261	Coordinate:25	Reads:1	Hits:2	Allocated_reads:0.5	Strand:+
GACCTGCTGATTGTCCTGCTGGCTGTCTGA
>Location:NODE_29094_length_1021_cov_98.511261	Coordinate:26	Reads:17	Hits:2	Allocated_reads:8.5	Strand:-
CAGTCAGACAGCCAGCAGGACAATCAGCAGGT
>Location:NODE_29094_length_1021_cov_98.511261	Coordinate:26	Reads:1	Hits:2	Allocated_reads:0.5	Strand:-
CCAGTCAGACAGCCAGCAGGACAATCAGCAGGT
>Location:NODE_29094_length_1021_cov_98.511261	Coordinate:26	Reads:1	Hits:2	Allocated_reads:0.5	Strand:-
CCCAGTCAGACAGCCAGCAGGACAATCAGCAGGT
>Location:NODE_29094_length_1021_cov_98.511261	Coordinate:27	Reads:1	Hits:2	Allocated_reads:0.5	Strand:-
CAGTCAGACAGCCAGCAGGACAATCAGCAGT
>Location:NODE_29094_length_1021_cov_98.511261	Coordinate:27	Reads:1	Hits:2	Allocated_reads:0.5	Strand:+
CCTGCTGATTGTCCTGCTGGCTGTCTGACT
>Location:NODE_29094_length_1021_cov_98.511261	Coordinate:28	Reads:1	Hits:2	Allocated_reads:0.5	Strand:-
CACCCAGTCAGACAGCCAGCAGGACAATCAGCAG
>Location:NODE_29094_length_1021_cov_98.511261	Coordinate:28	Reads:1	Hits:2	Allocated_reads:0.5	Strand:-
CAGTCAGACAGCCAGCAGGACAATCAGTTT
>Location:NODE_29094_length_1021_cov_98.511261	Coordinate:29	Reads:5	Hits:2	Allocated_reads:2.5	Strand:-
CAGTCAGACAGCCAGCAGGACAATCAGCA
>Location:NODE_29094_length_1021_cov_98.511261	Coordinate:29	Reads:8	Hits:3	Allocated_reads:2.66666666666667	Strand:+
TGCTGATTGTCCTGCTGGCTGTCT
>Location:NODE_29094_length_1021_cov_98.511261	Coordinate:29	Reads:3	Hits:2	Allocated_reads:1.5	Strand:+
TGCTGATTGTCCTGCTGGCTGTCTGA
>Location:NODE_29094_length_1021_cov_98.511261	Coordinate:29	Reads:1	Hits:2	Allocated_reads:0.5	Strand:+
TGCTGATTGTCCTGCTGGCTGTCTGACG
>Location:NODE_29094_length_1021_cov_98.511261	Coordinate:29	Reads:10	Hits:2	Allocated_reads:5	Strand:+
TGCTGATTGTCCTGCTGGCTGTCTGACT
>Location:NODE_29094_length_1021_cov_98.511261	Coordinate:30	Reads:1	Hits:2	Allocated_reads:0.5	Strand:-
AGTCAGACAGCCAGCAGGACAATCAGC
>Location:NODE_29094_length_1021_cov_98.511261	Coordinate:30	Reads:2	Hits:2	Allocated_reads:1	Strand:-
CAGACAGCCAGCAGGACAATCAGC
>Location:NODE_29094_length_1021_cov_98.511261	Coordinate:30	Reads:1	Hits:2	Allocated_reads:0.5	Strand:-
CAGTCAGACAGCCAGCAGGACAATCAGT
>Location:NODE_29094_length_1021_cov_98.511261	Coordinate:30	Reads:62	Hits:2	Allocated_reads:31	Strand:-
CAGTCAGACAGCCAGCAGGACAATCAGC
>Location:NODE_29094_length_1021_cov_98.511261	Coordinate:30	Reads:4	Hits:2	Allocated_reads:2	Strand:-
CCCAGTCAGACAGCCAGCAGGACAATCAGC
>Location:NODE_29094_length_1021_cov_98.511261	Coordinate:30	Reads:3	Hits:2	Allocated_reads:1.5	Strand:+
GCTGATTGTCCTGCTGGCTGTCTGACT
>Location:NODE_29094_length_1021_cov_98.511261	Coordinate:30	Reads:1	Hits:2	Allocated_reads:0.5	Strand:-
TCAGACAGCCAGCAGGACAATCAGC
>Location:NODE_29094_length_1021_cov_98.511261	Coordinate:31	Reads:4	Hits:2	Allocated_reads:2	Strand:-
CAGTCAGACAGCCAGCAGGACAATCAG
>Location:NODE_29094_length_1021_cov_98.511261	Coordinate:31	Reads:2	Hits:2	Allocated_reads:1	Strand:+
CTGATTGTCCTGCTGGCTGTCTGACT
>Location:NODE_29094_length_1021_cov_98.511261	Coordinate:32	Reads:2	Hits:2	Allocated_reads:1	Strand:-
CAGTCAGACAGCCAGCAGGACAATCT
>Location:NODE_29094_length_1021_cov_98.511261	Coordinate:32	Reads:3	Hits:2	Allocated_reads:1.5	Strand:-
CAGTCAGACAGCCAGCAGGACAATCA
>Location:NODE_29094_length_1021_cov_98.511261	Coordinate:32	Reads:1	Hits:2	Allocated_reads:0.5	Strand:+
TGATTGTCCTGCTGGCTGTCTGAC
>Location:NODE_29094_length_1021_cov_98.511261	Coordinate:32	Reads:46	Hits:2	Allocated_reads:23	Strand:+
TGATTGTCCTGCTGGCTGTCTGACT
>Location:NODE_29094_length_1021_cov_98.511261	Coordinate:32	Reads:1	Hits:2	Allocated_reads:0.5	Strand:+
TGATTGTCCTGCTGGCTGTCTGACTGG
>Location:NODE_29094_length_1021_cov_98.511261	Coordinate:32	Reads:20	Hits:2	Allocated_reads:10	Strand:+
TGATTGTCCTGCTGGCTGTCTGACTGGG
>Location:NODE_29094_length_1021_cov_98.511261	Coordinate:32	Reads:8	Hits:2	Allocated_reads:4	Strand:+
TGATTGTCCTGCTGGCTGTCTGACTGGGT
>Location:NODE_29094_length_1021_cov_98.511261	Coordinate:32	Reads:5	Hits:2	Allocated_reads:2.5	Strand:+
TGATTGTCCTGCTGGCTGTCTGACTGGGTG
>Location:NODE_29094_length_1021_cov_98.511261	Coordinate:32	Reads:1	Hits:2	Allocated_reads:0.5	Strand:+
TGATTGTCCTGCTGGCTGTCTGACTGGGTGC
>Location:NODE_29094_length_1021_cov_98.511261	Coordinate:32	Reads:1	Hits:2	Allocated_reads:0.5	Strand:+
TGATTGTCCTGCTGGCTGTCTGACTGGGTGCA
>Location:NODE_29094_length_1021_cov_98.511261	Coordinate:33	Reads:40	Hits:2	Allocated_reads:20	Strand:-
CAGTCAGACAGCCAGCAGGACAATC
>Location:NODE_29094_length_1021_cov_98.511261	Coordinate:33	Reads:1	Hits:2	Allocated_reads:0.5	Strand:-
CCCAGTCAGACAGCCAGCAGGACAATA
>Location:NODE_29094_length_1021_cov_98.511261	Coordinate:33	Reads:8	Hits:2	Allocated_reads:4	Strand:-
CCCAGTCAGACAGCCAGCAGGACAATC
>Location:NODE_29094_length_1021_cov_98.511261	Coordinate:33	Reads:5	Hits:2	Allocated_reads:2.5	Strand:+
GATTGTCCTGCTGGCTGTCTGACT
>Location:NODE_29094_length_1021_cov_98.511261	Coordinate:33	Reads:1	Hits:2	Allocated_reads:0.5	Strand:+
GATTGTCCTGCTGGCTGTCTGACTGGG
>Location:NODE_29094_length_1021_cov_98.511261	Coordinate:33	Reads:1	Hits:2	Allocated_reads:0.5	Strand:+
GATTGTCCTGCTGGCTGTCTGACTGGGTGT
>Location:NODE_29094_length_1021_cov_98.511261	Coordinate:34	Reads:1	Hits:2	Allocated_reads:0.5	Strand:-
ACCCAGTCAGACAGCCAGCAGGACAAT
>Location:NODE_29094_length_1021_cov_98.511261	Coordinate:34	Reads:1	Hits:2	Allocated_reads:0.5	Strand:+
ATTGTCCTGCTGGCTGTCTGACTGGGTGCA
>Location:NODE_29094_length_1021_cov_98.511261	Coordinate:34	Reads:1	Hits:2	Allocated_reads:0.5	Strand:-
CACCCAGTCAGACAGCCAGCAGGACAAT
>Location:NODE_29094_length_1021_cov_98.511261	Coordinate:34	Reads:3	Hits:2	Allocated_reads:1.5	Strand:-
CAGTCAGACAGCCAGCAGGACAAT
>Location:NODE_29094_length_1021_cov_98.511261	Coordinate:35	Reads:1	Hits:2	Allocated_reads:0.5	Strand:+
TTGTCCTGCTGGCTGTCTGACTGGGT
>Location:NODE_29094_length_1021_cov_98.511261	Coordinate:35	Reads:1	Hits:2	Allocated_reads:0.5	Strand:+
TTGTCCTGCTGGCTGTCTGACTGGGTGC
>Location:NODE_29094_length_1021_cov_98.511261	Coordinate:36	Reads:1	Hits:2	Allocated_reads:0.5	Strand:-
CCCAGTCAGACAGCCAGCAGGACA
>Location:NODE_29094_length_1021_cov_98.511261	Coordinate:36	Reads:1	Hits:2	Allocated_reads:0.5	Strand:-
GCACCCAGTCAGACAGCCAGCAGGACT
>Location:NODE_29094_length_1021_cov_98.511261	Coordinate:36	Reads:4	Hits:2	Allocated_reads:2	Strand:+
TGTCCTGCTGGCTGTCTGACTGGG
>Location:NODE_29094_length_1021_cov_98.511261	Coordinate:36	Reads:1	Hits:2	Allocated_reads:0.5	Strand:+
TGTCCTGCTGGCTGTCTGACTGGGT
>Location:NODE_29094_length_1021_cov_98.511261	Coordinate:36	Reads:1	Hits:2	Allocated_reads:0.5	Strand:+
TGTCCTGCTGGCTGTCTGACTGGGTG
>Location:NODE_29094_length_1021_cov_98.511261	Coordinate:37	Reads:1	Hits:2	Allocated_reads:0.5	Strand:+
GTCCTGCTGGCTGTCTGACTGGGTGC
>Location:NODE_29094_length_1021_cov_98.511261	Coordinate:38	Reads:3	Hits:3	Allocated_reads:1	Strand:-
CACCCAGTCAGACAGCCAGCAGGA
>Location:NODE_29094_length_1021_cov_98.511261	Coordinate:38	Reads:1	Hits:2	Allocated_reads:0.5	Strand:-
CGTGCACCCAGTCAGACAGCCAGCAGGA
>Location:NODE_29094_length_1021_cov_98.511261	Coordinate:38	Reads:1	Hits:2	Allocated_reads:0.5	Strand:+
TCCTGCTGGCTGTCTGACTGGGTGCACT
>Location:NODE_29094_length_1021_cov_98.511261	Coordinate:39	Reads:1	Hits:3	Allocated_reads:0.333333333333333	Strand:+
CCTGCTGGCTGTCTGACTGGGTGCAC
>Location:NODE_29094_length_1021_cov_98.511261	Coordinate:39	Reads:1	Hits:2	Allocated_reads:0.5	Strand:-
CGTGCACCCAGTCAGACAGCCAGCAGG
>Location:NODE_29094_length_1021_cov_98.511261	Coordinate:39	Reads:1	Hits:2	Allocated_reads:0.5	Strand:-
TGCACGTGCACCCAGTCAGACAGCCAGCAGG
>Location:NODE_29094_length_1021_cov_98.511261	Coordinate:40	Reads:1	Hits:2	Allocated_reads:0.5	Strand:+
CTGCTGGCTGTCTGACTGGGTGCACG
>Location:NODE_29094_length_1021_cov_98.511261	Coordinate:40	Reads:1	Hits:2	Allocated_reads:0.5	Strand:+
CTGCTGGCTGTCTGACTGGGTGCACGTG
>Location:NODE_29094_length_1021_cov_98.511261	Coordinate:40	Reads:1	Hits:2	Allocated_reads:0.5	Strand:+
CTGCTGGCTGTCTGACTGGGTGCACGTGA
>Location:NODE_29094_length_1021_cov_98.511261	Coordinate:40	Reads:1	Hits:2	Allocated_reads:0.5	Strand:+
CTGCTGGCTGTCTGACTGGGTGCACGTGC
>Location:NODE_29094_length_1021_cov_98.511261	Coordinate:41	Reads:1	Hits:3	Allocated_reads:0.333333333333333	Strand:+
TGCTGGCTGTCTGACTGGGTGCAC
>Location:NODE_29094_length_1021_cov_98.511261	Coordinate:41	Reads:1	Hits:2	Allocated_reads:0.5	Strand:+
TGCTGGCTGTCTGACTGGGTGCACT
>Location:NODE_29094_length_1021_cov_98.511261	Coordinate:41	Reads:3	Hits:2	Allocated_reads:1.5	Strand:+
TGCTGGCTGTCTGACTGGGTGCACGT
>Location:NODE_29094_length_1021_cov_98.511261	Coordinate:41	Reads:1	Hits:2	Allocated_reads:0.5	Strand:+
TGCTGGCTGTCTGACTGGGTGCACGTGT
>Location:NODE_29094_length_1021_cov_98.511261	Coordinate:41	Reads:5	Hits:2	Allocated_reads:2.5	Strand:+
TGCTGGCTGTCTGACTGGGTGCACGTGC
>Location:NODE_29094_length_1021_cov_98.511261	Coordinate:41	Reads:1	Hits:2	Allocated_reads:0.5	Strand:+
TGCTGGCTGTCTGACTGGGTGCACGTGCAG
>Location:NODE_29094_length_1021_cov_98.511261	Coordinate:41	Reads:4	Hits:2	Allocated_reads:2	Strand:+
TGCTGGCTGTCTGACTGGGTGCACGTGCAGT
>Location:NODE_29094_length_1021_cov_98.511261	Coordinate:42	Reads:2	Hits:2	Allocated_reads:1	Strand:-
CGTGCACCCAGTCAGACAGCCAGC
>Location:NODE_29094_length_1021_cov_98.511261	Coordinate:42	Reads:1	Hits:1	Allocated_reads:1	Strand:-
GACTGCACGTGCACCCAGTCAGACAGCCAGC
>Location:NODE_29094_length_1021_cov_98.511261	Coordinate:42	Reads:1	Hits:1	Allocated_reads:1	Strand:-
GATGACTGCACGTGCACCCAGTCAGACAGCCAGC
>Location:NODE_29094_length_1021_cov_98.511261	Coordinate:42	Reads:1	Hits:2	Allocated_reads:0.5	Strand:+
GCTGGCTGTCTGACTGGGTGCACGTTA
>Location:NODE_29094_length_1021_cov_98.511261	Coordinate:42	Reads:2	Hits:2	Allocated_reads:1	Strand:+
GCTGGCTGTCTGACTGGGTGCACGTGC
>Location:NODE_29094_length_1021_cov_98.511261	Coordinate:42	Reads:1	Hits:2	Allocated_reads:0.5	Strand:+
GCTGGCTGTCTGACTGGGTGCACGTGCATT
>Location:NODE_29094_length_1021_cov_98.511261	Coordinate:43	Reads:1	Hits:2	Allocated_reads:0.5	Strand:+
CTGGCTGTCTGACTGGGTGCACGTGC
>Location:NODE_29094_length_1021_cov_98.511261	Coordinate:43	Reads:1	Hits:2	Allocated_reads:0.5	Strand:+
CTGGCTGTCTGACTGGGTGCACGTGCAGT
>Location:NODE_29094_length_1021_cov_98.511261	Coordinate:44	Reads:1	Hits:2	Allocated_reads:0.5	Strand:+
TGGCTGTCTGACTGGGTGCACGTGCA
>Location:NODE_29094_length_1021_cov_98.511261	Coordinate:44	Reads:7	Hits:2	Allocated_reads:3.5	Strand:+
TGGCTGTCTGACTGGGTGCACGTGCAGT
>Location:NODE_29094_length_1021_cov_98.511261	Coordinate:45	Reads:1	Hits:2	Allocated_reads:0.5	Strand:-
CTGCACGTGCACCCAGTCAGACAGCC
>Location:NODE_29094_length_1021_cov_98.511261	Coordinate:45	Reads:1	Hits:2	Allocated_reads:0.5	Strand:+
GGCTGTCTGACTGGGTGCACGTGCAG
>Location:NODE_29094_length_1021_cov_98.511261	Coordinate:45	Reads:2	Hits:2	Allocated_reads:1	Strand:+
GGCTGTCTGACTGGGTGCACGTGCAGT
>Location:NODE_29094_length_1021_cov_98.511261	Coordinate:46	Reads:1	Hits:2	Allocated_reads:0.5	Strand:+
GCTGTCTGACTGGGTGCACGTGCAG
>Location:NODE_29094_length_1021_cov_98.511261	Coordinate:46	Reads:1	Hits:1	Allocated_reads:1	Strand:+
GCTGTCTGACTGGGTGCACGTGCAGTCATC
>Location:NODE_29094_length_1021_cov_98.511261	Coordinate:47	Reads:2	Hits:2	Allocated_reads:1	Strand:+
CTGTCTGACTGGGTGCACGTGCAGT
>Location:NODE_29094_length_1021_cov_98.511261	Coordinate:47	Reads:1	Hits:1	Allocated_reads:1	Strand:+
CTGTCTGACTGGGTGCACGTGCAGTCATC
>Location:NODE_29094_length_1021_cov_98.511261	Coordinate:48	Reads:2	Hits:2	Allocated_reads:1	Strand:+
TGTCTGACTGGGTGCACGTGCAAG
>Location:NODE_29094_length_1021_cov_98.511261	Coordinate:48	Reads:38	Hits:2	Allocated_reads:19	Strand:+
TGTCTGACTGGGTGCACGTGCAGT
>Location:NODE_29094_length_1021_cov_98.511261	Coordinate:48	Reads:15	Hits:1	Allocated_reads:15	Strand:+
TGTCTGACTGGGTGCACGTGCAGTC
>Location:NODE_29094_length_1021_cov_98.511261	Coordinate:48	Reads:2	Hits:2	Allocated_reads:1	Strand:+
TGTCTGACTGGGTGCACGTGCAGTT
>Location:NODE_29094_length_1021_cov_98.511261	Coordinate:48	Reads:5	Hits:2	Allocated_reads:2.5	Strand:+
TGTCTGACTGGGTGCACGTGCAGTCT
>Location:NODE_29094_length_1021_cov_98.511261	Coordinate:48	Reads:8	Hits:1	Allocated_reads:8	Strand:+
TGTCTGACTGGGTGCACGTGCAGTCA
>Location:NODE_29094_length_1021_cov_98.511261	Coordinate:48	Reads:1	Hits:1	Allocated_reads:1	Strand:+
TGTCTGACTGGGTGCACGTGCAGTCAT
>Location:NODE_29094_length_1021_cov_98.511261	Coordinate:48	Reads:1	Hits:1	Allocated_reads:1	Strand:+
TGTCTGACTGGGTGCACGTGCAGTCTT
>Location:NODE_29094_length_1021_cov_98.511261	Coordinate:48	Reads:1	Hits:1	Allocated_reads:1	Strand:+
TGTCTGACTGGGTGCACGTGCGGTCATC
>Location:NODE_29094_length_1021_cov_98.511261	Coordinate:48	Reads:25	Hits:1	Allocated_reads:25	Strand:+
TGTCTGACTGGGTGCACGTGCAGTCATC
>Location:NODE_29094_length_1021_cov_98.511261	Coordinate:48	Reads:1	Hits:1	Allocated_reads:1	Strand:+
TGTCTGACTGGGTGCACGTGCAGTCATAT
>Location:NODE_29094_length_1021_cov_98.511261	Coordinate:48	Reads:10	Hits:1	Allocated_reads:10	Strand:+
TGTCTGACTGGGTGCACGTGCAGTCATCT
>Location:NODE_29094_length_1021_cov_98.511261	Coordinate:48	Reads:2	Hits:1	Allocated_reads:2	Strand:+
TGTCTGACTGGGTGCACGTGCAGTCATCTG
>Location:NODE_29094_length_1021_cov_98.511261	Coordinate:48	Reads:1	Hits:1	Allocated_reads:1	Strand:+
TGTCTGACTGGGTGCACGTGCAGTCATCTGT
>Location:NODE_29094_length_1021_cov_98.511261	Coordinate:48	Reads:1	Hits:1	Allocated_reads:1	Strand:+
TGTCTGACTGGGTGCACGTGCAGTCATCTGGGC
>Location:NODE_29094_length_1021_cov_98.511261	Coordinate:48	Reads:1	Hits:1	Allocated_reads:1	Strand:+
TGTCTGACTGGGTGCACGTGCAGTCATCTGGGCG
>Location:NODE_29094_length_1021_cov_98.511261	Coordinate:48	Reads:5	Hits:1	Allocated_reads:5	Strand:+
TGTCTGACTGGGTGCACGTGCAGTCATCTGGGCGA
>Location:NODE_29094_length_1021_cov_98.511261	Coordinate:50	Reads:2	Hits:1	Allocated_reads:2	Strand:+
TCTGACTGGGTGCACGTGCAGTCATCTGT
>Location:NODE_29094_length_1021_cov_98.511261	Coordinate:50	Reads:1	Hits:1	Allocated_reads:1	Strand:+
TCTGACTGGGTGCACGTGCAGTCATCTGGGT
>Location:NODE_29094_length_1021_cov_98.511261	Coordinate:50	Reads:1	Hits:1	Allocated_reads:1	Strand:+
TCTGACTGGGTGCACGTGCAGTCATCTGGGCGACC
>Location:NODE_29094_length_1021_cov_98.511261	Coordinate:51	Reads:1	Hits:1	Allocated_reads:1	Strand:-
TGGTCGCCCAGATGACTGCACGTGCACCCAGTCAG
>Location:NODE_29094_length_1021_cov_98.511261	Coordinate:55	Reads:1	Hits:1	Allocated_reads:1	Strand:-
TCGCCCAGATGACTGCACGTGCACCCAT
>Location:NODE_29094_length_1021_cov_98.511261	Coordinate:56	Reads:3	Hits:1	Allocated_reads:3	Strand:-
GTCGCCCAGATGACTGCACGTGCACCCA
>Location:NODE_29094_length_1021_cov_98.511261	Coordinate:56	Reads:1	Hits:1	Allocated_reads:1	Strand:-
TCGCCCAGATGACTGCACGTGCACCCT
>Location:NODE_29094_length_1021_cov_98.511261	Coordinate:56	Reads:1	Hits:1	Allocated_reads:1	Strand:+
TGGGTGCACGTGCAGTCATCTGGGC
>Location:NODE_29094_length_1021_cov_98.511261	Coordinate:56	Reads:3	Hits:1	Allocated_reads:3	Strand:+
TGGGTGCACGTGCAGTCATCTGGGCG
>Location:NODE_29094_length_1021_cov_98.511261	Coordinate:56	Reads:1	Hits:1	Allocated_reads:1	Strand:+
TGGGTGCACGTGCAGTCATCTGGGCGA
>Location:NODE_29094_length_1021_cov_98.511261	Coordinate:56	Reads:3	Hits:1	Allocated_reads:3	Strand:+
TGGGTGCACGTGCAGTCATCTGGGCGAC
>Location:NODE_29094_length_1021_cov_98.511261	Coordinate:56	Reads:2	Hits:1	Allocated_reads:2	Strand:+
TGGGTGCACGTGCAGTCATCTGGGCGACC
>Location:NODE_29094_length_1021_cov_98.511261	Coordinate:57	Reads:1	Hits:1	Allocated_reads:1	Strand:-
CTGGTTGGTCGCCCAGATGACTGCACGTGCACCT
>Location:NODE_29094_length_1021_cov_98.511261	Coordinate:57	Reads:2	Hits:1	Allocated_reads:2	Strand:-
GCTGGTTGGTCGCCCAGATGACTGCACGTGCACCC
>Location:NODE_29094_length_1021_cov_98.511261	Coordinate:57	Reads:1	Hits:1	Allocated_reads:1	Strand:-
GTTGGTCGCCCAGATGACTGCACGTGCACCC
>Location:NODE_29094_length_1021_cov_98.511261	Coordinate:57	Reads:1	Hits:1	Allocated_reads:1	Strand:-
TGGTCGCCCAGATGACTGCACGTGCACAA
>Location:NODE_29094_length_1021_cov_98.511261	Coordinate:57	Reads:1	Hits:1	Allocated_reads:1	Strand:-
TGGTCGCCCAGATGACTGCACGTGCACCC
>Location:NODE_29094_length_1021_cov_98.511261	Coordinate:57	Reads:1	Hits:1	Allocated_reads:1	Strand:-
TGGTTGGTCGCCCAGATGACTGCACGTGCACCC
>Location:NODE_29094_length_1021_cov_98.511261	Coordinate:57	Reads:1	Hits:1	Allocated_reads:1	Strand:-
TGGTTGGTCGCCCAGATGACTGCACGTGCACCT
>Location:NODE_29094_length_1021_cov_98.511261	Coordinate:58	Reads:2	Hits:1	Allocated_reads:2	Strand:-
CGCCCAGATGACTGCACGTGCACC
>Location:NODE_29094_length_1021_cov_98.511261	Coordinate:58	Reads:73	Hits:1	Allocated_reads:73	Strand:-
CTGGTTGGTCGCCCAGATGACTGCACGTGCACC
>Location:NODE_29094_length_1021_cov_98.511261	Coordinate:58	Reads:1	Hits:1	Allocated_reads:1	Strand:-
GCTGGTTGGTCGCCCAGATGACTGCACGTGCACT
>Location:NODE_29094_length_1021_cov_98.511261	Coordinate:58	Reads:23	Hits:1	Allocated_reads:23	Strand:-
GCTGGTTGGTCGCCCAGATGACTGCACGTGCACC
>Location:NODE_29094_length_1021_cov_98.511261	Coordinate:58	Reads:1	Hits:1	Allocated_reads:1	Strand:+
GGTGCACGTGCAGTCATCTGGGCGAC
>Location:NODE_29094_length_1021_cov_98.511261	Coordinate:58	Reads:15	Hits:1	Allocated_reads:15	Strand:-
GGTTGGTCGCCCAGATGACTGCACGTGCACC
>Location:NODE_29094_length_1021_cov_98.511261	Coordinate:58	Reads:1	Hits:1	Allocated_reads:1	Strand:-
GTCGCCCAGATGACTGCACGTGCACT
>Location:NODE_29094_length_1021_cov_98.511261	Coordinate:58	Reads:6	Hits:1	Allocated_reads:6	Strand:-
GTCGCCCAGATGACTGCACGTGCACC
>Location:NODE_29094_length_1021_cov_98.511261	Coordinate:58	Reads:1	Hits:1	Allocated_reads:1	Strand:-
GTTGGTCGCCCAGATGACTGCACGTGCACT
>Location:NODE_29094_length_1021_cov_98.511261	Coordinate:58	Reads:47	Hits:1	Allocated_reads:47	Strand:-
GTTGGTCGCCCAGATGACTGCACGTGCACC
>Location:NODE_29094_length_1021_cov_98.511261	Coordinate:58	Reads:1	Hits:1	Allocated_reads:1	Strand:-
TCGCCCAGATGACTGCACGTGCACC
>Location:NODE_29094_length_1021_cov_98.511261	Coordinate:58	Reads:1	Hits:1	Allocated_reads:1	Strand:-
TGCTGGTTGGTCGCCCAGATGACAGCACGTGCACC
>Location:NODE_29094_length_1021_cov_98.511261	Coordinate:58	Reads:1	Hits:1	Allocated_reads:1	Strand:-
TGCTGGTTGGTCGCCCAGATGACTGCAAGTGCACC
>Location:NODE_29094_length_1021_cov_98.511261	Coordinate:58	Reads:1	Hits:1	Allocated_reads:1	Strand:-
TGCTGGTTGGTCGCCCAGATGACTGCACGTTCACC
>Location:NODE_29094_length_1021_cov_98.511261	Coordinate:58	Reads:1	Hits:1	Allocated_reads:1	Strand:-
TGCTGGTTGGTCGCCCAGATGACTGCATGTGCACC
>Location:NODE_29094_length_1021_cov_98.511261	Coordinate:58	Reads:1	Hits:1	Allocated_reads:1	Strand:-
TGCTGGTTGGTCGCCCAGATGACTGCGCGTGCACC
>Location:NODE_29094_length_1021_cov_98.511261	Coordinate:58	Reads:185	Hits:1	Allocated_reads:185	Strand:-
TGCTGGTTGGTCGCCCAGATGACTGCACGTGCACC
>Location:NODE_29094_length_1021_cov_98.511261	Coordinate:58	Reads:4	Hits:1	Allocated_reads:4	Strand:-
TGCTGGTTGGTCGCCCAGATGACTGCACGTGCACT
>Location:NODE_29094_length_1021_cov_98.511261	Coordinate:58	Reads:1	Hits:1	Allocated_reads:1	Strand:-
TGGTCGCCCAGATGACTGCACGTGCAAA
>Location:NODE_29094_length_1021_cov_98.511261	Coordinate:58	Reads:1	Hits:1	Allocated_reads:1	Strand:-
TGGTCGCCCAGATGACTGCACGTGCACA
>Location:NODE_29094_length_1021_cov_98.511261	Coordinate:58	Reads:36	Hits:1	Allocated_reads:36	Strand:-
TGGTCGCCCAGATGACTGCACGTGCACC
>Location:NODE_29094_length_1021_cov_98.511261	Coordinate:58	Reads:33	Hits:1	Allocated_reads:33	Strand:-
TGGTTGGTCGCCCAGATGACTGCACGTGCACC
>Location:NODE_29094_length_1021_cov_98.511261	Coordinate:58	Reads:2	Hits:1	Allocated_reads:2	Strand:-
TTGGTCGCCCAGATGACTGCACGTGCACC
>Location:NODE_29094_length_1021_cov_98.511261	Coordinate:59	Reads:2	Hits:1	Allocated_reads:2	Strand:-
CTGGTTGGTCGCCCAGATGACTGCACGTGCAC
>Location:NODE_29094_length_1021_cov_98.511261	Coordinate:59	Reads:2	Hits:1	Allocated_reads:2	Strand:-
GCTGGTTGGTCGCCCAGATGACTGCACGTGCAC
>Location:NODE_29094_length_1021_cov_98.511261	Coordinate:59	Reads:1	Hits:1	Allocated_reads:1	Strand:-
GTCGCCCAGATGACTGCACGTGCAC
>Location:NODE_29094_length_1021_cov_98.511261	Coordinate:59	Reads:1	Hits:1	Allocated_reads:1	Strand:+
GTGCACGTGCAGTCATCTGGGCGACC
>Location:NODE_29094_length_1021_cov_98.511261	Coordinate:59	Reads:1	Hits:1	Allocated_reads:1	Strand:-
GTTGGTCGCCCAGATGACTGCACGTGCAG
>Location:NODE_29094_length_1021_cov_98.511261	Coordinate:59	Reads:2	Hits:1	Allocated_reads:2	Strand:-
GTTGGTCGCCCAGATGACTGCACGTGCAA
>Location:NODE_29094_length_1021_cov_98.511261	Coordinate:59	Reads:5	Hits:1	Allocated_reads:5	Strand:-
GTTGGTCGCCCAGATGACTGCACGTGCAC
>Location:NODE_29094_length_1021_cov_98.511261	Coordinate:59	Reads:1	Hits:1	Allocated_reads:1	Strand:-
TCGCCCAGATGACTGCACGTGCAC
>Location:NODE_29094_length_1021_cov_98.511261	Coordinate:59	Reads:1	Hits:1	Allocated_reads:1	Strand:-
TGCTGGTTGGTCGCCCAGATGACTGCACGTGCAT
>Location:NODE_29094_length_1021_cov_98.511261	Coordinate:59	Reads:2	Hits:1	Allocated_reads:2	Strand:-
TGCTGGTTGGTCGCCCAGATGACTGCACGTGCAC
>Location:NODE_29094_length_1021_cov_98.511261	Coordinate:59	Reads:1	Hits:1	Allocated_reads:1	Strand:-
TGGTCGCCCAGATGACTGCACGTGCAA
>Location:NODE_29094_length_1021_cov_98.511261	Coordinate:59	Reads:19	Hits:1	Allocated_reads:19	Strand:-
TGGTCGCCCAGATGACTGCACGTGCAC
>Location:NODE_29094_length_1021_cov_98.511261	Coordinate:59	Reads:1	Hits:1	Allocated_reads:1	Strand:-
TGGTTGGTCGCCCAGATGACTGCACGTGCAC
>Location:NODE_29094_length_1021_cov_98.511261	Coordinate:59	Reads:1	Hits:1	Allocated_reads:1	Strand:-
TTGGTCGCCCAGATGACTGCACGTGCAC
>Location:NODE_29094_length_1021_cov_98.511261	Coordinate:60	Reads:1	Hits:1	Allocated_reads:1	Strand:-
ATGCTGGTTGGTCGCCCAGATGACTGCACGTGCA
>Location:NODE_29094_length_1021_cov_98.511261	Coordinate:60	Reads:7	Hits:1	Allocated_reads:7	Strand:-
CTGGTTGGTCGCCCAGATGACTGCACGTGCA
>Location:NODE_29094_length_1021_cov_98.511261	Coordinate:60	Reads:2	Hits:1	Allocated_reads:2	Strand:-
GCTGGTTGGTCGCCCAGATGACTGCACGTGCA
>Location:NODE_29094_length_1021_cov_98.511261	Coordinate:60	Reads:1	Hits:1	Allocated_reads:1	Strand:-
GGTTGGTCGCCCAGATGACTGCACGTGCA
>Location:NODE_29094_length_1021_cov_98.511261	Coordinate:60	Reads:1	Hits:1	Allocated_reads:1	Strand:-
GTCGCCCAGATGACTGCACGTGCA
>Location:NODE_29094_length_1021_cov_98.511261	Coordinate:60	Reads:9	Hits:1	Allocated_reads:9	Strand:-
GTTGGTCGCCCAGATGACTGCACGTGCA
>Location:NODE_29094_length_1021_cov_98.511261	Coordinate:60	Reads:1	Hits:1	Allocated_reads:1	Strand:+
TGCACGTGCAGTCATCTGGGCGACCATT
>Location:NODE_29094_length_1021_cov_98.511261	Coordinate:60	Reads:6	Hits:1	Allocated_reads:6	Strand:+
TGCACGTGCAGTCATCTGGGCGACCAAC
>Location:NODE_29094_length_1021_cov_98.511261	Coordinate:60	Reads:25	Hits:1	Allocated_reads:25	Strand:+
TGCACGTGCAGTCATCTGGGCGACCAACC
>Location:NODE_29094_length_1021_cov_98.511261	Coordinate:60	Reads:1	Hits:1	Allocated_reads:1	Strand:+
TGCACGTGCAGTCATCTGGGCGACCAACCA
>Location:NODE_29094_length_1021_cov_98.511261	Coordinate:60	Reads:2	Hits:1	Allocated_reads:2	Strand:-
TGCTGGTTGGTCGCCCAGATGACTGCACGTGCA
>Location:NODE_29094_length_1021_cov_98.511261	Coordinate:60	Reads:1	Hits:1	Allocated_reads:1	Strand:-
TGGTCGCCCAGATGACTGCACGTGTT
>Location:NODE_29094_length_1021_cov_98.511261	Coordinate:60	Reads:18	Hits:1	Allocated_reads:18	Strand:-
TGGTCGCCCAGATGACTGCACGTGCA
>Location:NODE_29094_length_1021_cov_98.511261	Coordinate:60	Reads:8	Hits:1	Allocated_reads:8	Strand:-
TGGTTGGTCGCCCAGATGACTGCACGTGCA
>Location:NODE_29094_length_1021_cov_98.511261	Coordinate:61	Reads:1	Hits:1	Allocated_reads:1	Strand:-
CTGGTTGGTCGCCCAGATGACTGCACGTGC
>Location:NODE_29094_length_1021_cov_98.511261	Coordinate:61	Reads:1	Hits:1	Allocated_reads:1	Strand:-
CTGGTTGGTCGCCCAGATGACTGCACGTGT
>Location:NODE_29094_length_1021_cov_98.511261	Coordinate:61	Reads:1	Hits:1	Allocated_reads:1	Strand:-
GGTTGGTCGCCCAGATGACTGCACGTGC
>Location:NODE_29094_length_1021_cov_98.511261	Coordinate:61	Reads:3	Hits:1	Allocated_reads:3	Strand:-
GTTGGTCGCCCAGATGACTGCACGTGC
>Location:NODE_29094_length_1021_cov_98.511261	Coordinate:61	Reads:2	Hits:1	Allocated_reads:2	Strand:-
TGCTGGTTGGTCGCCCAGATGACTGCACGTGC
>Location:NODE_29094_length_1021_cov_98.511261	Coordinate:61	Reads:12	Hits:1	Allocated_reads:12	Strand:-
TGGTCGCCCAGATGACTGCACGTGC
>Location:NODE_29094_length_1021_cov_98.511261	Coordinate:61	Reads:2	Hits:1	Allocated_reads:2	Strand:-
TGGTTGGTCGCCCAGATGACTGCACGTGC
>Location:NODE_29094_length_1021_cov_98.511261	Coordinate:62	Reads:1	Hits:1	Allocated_reads:1	Strand:+
CACGTGCAGTCATCTGGGCGACCAACC
>Location:NODE_29094_length_1021_cov_98.511261	Coordinate:62	Reads:1	Hits:1	Allocated_reads:1	Strand:-
GTTGGTCGCCCAGATGACTGCACGTG
>Location:NODE_29094_length_1021_cov_98.511261	Coordinate:62	Reads:1	Hits:1	Allocated_reads:1	Strand:-
TCCATGCTGGTTGGTCGCCCAGATGACTGCACGTG
>Location:NODE_29094_length_1021_cov_98.511261	Coordinate:63	Reads:1	Hits:1	Allocated_reads:1	Strand:+
ACGTGCAGTCATCTGGGCGACCAACCAGC
>Location:NODE_29094_length_1021_cov_98.511261	Coordinate:63	Reads:2	Hits:1	Allocated_reads:2	Strand:-
GTTGGTCGCCCAGATGACTGCACGT
>Location:NODE_29094_length_1021_cov_98.511261	Coordinate:63	Reads:2	Hits:1	Allocated_reads:2	Strand:-
TGCTGGTTGGTCGCCCAGATGACTGCAAAT
>Location:NODE_29094_length_1021_cov_98.511261	Coordinate:63	Reads:2	Hits:1	Allocated_reads:2	Strand:-
TGGTTGGTCGCCCAGATGACTGCACGT
>Location:NODE_29094_length_1021_cov_98.511261	Coordinate:64	Reads:1	Hits:1	Allocated_reads:1	Strand:+
CGTGCAGTCATCTGGGCGACCAACCAGC
>Location:NODE_29094_length_1021_cov_98.511261	Coordinate:64	Reads:1	Hits:1	Allocated_reads:1	Strand:+
CGTGCAGTCATCTGGGCGACCAACCAGCA
>Location:NODE_29094_length_1021_cov_98.511261	Coordinate:64	Reads:1	Hits:1	Allocated_reads:1	Strand:-
GGTTGGTCGCCCAGATGACTGCACG
>Location:NODE_29094_length_1021_cov_98.511261	Coordinate:64	Reads:5	Hits:1	Allocated_reads:5	Strand:-
GTTGGTCGCCCAGATGACTGCACG
>Location:NODE_29094_length_1021_cov_98.511261	Coordinate:64	Reads:2	Hits:7	Allocated_reads:0.285714285714286	Strand:-
TGCTGGTTGGTCGCCCAGATGACTGCAAA
>Location:NODE_29094_length_1021_cov_98.511261	Coordinate:65	Reads:1	Hits:7	Allocated_reads:0.142857142857143	Strand:-
CATGCTGGTTGGTCGCCCAGATGACTGCAC
>Location:NODE_29094_length_1021_cov_98.511261	Coordinate:65	Reads:1	Hits:7	Allocated_reads:0.142857142857143	Strand:-
CATGCTGGTTGGTCGCCCAGATGACTGTTA
>Location:NODE_29094_length_1021_cov_98.511261	Coordinate:65	Reads:6	Hits:7	Allocated_reads:0.857142857142857	Strand:-
CTGGTTGGTCGCCCAGATGACTGCAC
>Location:NODE_29094_length_1021_cov_98.511261	Coordinate:65	Reads:4	Hits:7	Allocated_reads:0.571428571428571	Strand:-
GCTGGTTGGTCGCCCAGATGACTGCAC
>Location:NODE_29094_length_1021_cov_98.511261	Coordinate:65	Reads:1	Hits:7	Allocated_reads:0.142857142857143	Strand:-
GGTTGGTCGCCCAGATGACTGCAC
>Location:NODE_29094_length_1021_cov_98.511261	Coordinate:65	Reads:1	Hits:7	Allocated_reads:0.142857142857143	Strand:+
GTGCAGTCATCTGGGCGACCAACC
>Location:NODE_29094_length_1021_cov_98.511261	Coordinate:65	Reads:1	Hits:7	Allocated_reads:0.142857142857143	Strand:-
TGCTGGTTGGTCGCCCAGATGACTGCAA
>Location:NODE_29094_length_1021_cov_98.511261	Coordinate:65	Reads:10	Hits:7	Allocated_reads:1.42857142857143	Strand:-
TGCTGGTTGGTCGCCCAGATGACTGCAC
>Location:NODE_29094_length_1021_cov_98.511261	Coordinate:65	Reads:11	Hits:7	Allocated_reads:1.57142857142857	Strand:-
TGGTTGGTCGCCCAGATGACTGCAC
>Location:NODE_29094_length_1021_cov_98.511261	Coordinate:66	Reads:1	Hits:7	Allocated_reads:0.142857142857143	Strand:-
CTGGTTGGTCGCCCAGATGACTGCA
>Location:NODE_29094_length_1021_cov_98.511261	Coordinate:66	Reads:1	Hits:7	Allocated_reads:0.142857142857143	Strand:-
CTGGTTGGTCGCCCAGATGACTGCT
>Location:NODE_29094_length_1021_cov_98.511261	Coordinate:66	Reads:2	Hits:7	Allocated_reads:0.285714285714286	Strand:+
TGCAGTCATCTGGGCGACCAACCT
>Location:NODE_29094_length_1021_cov_98.511261	Coordinate:66	Reads:6	Hits:7	Allocated_reads:0.857142857142857	Strand:+
TGCAGTCATCTGGGCGACCAACCAGC
>Location:NODE_29094_length_1021_cov_98.511261	Coordinate:66	Reads:2	Hits:7	Allocated_reads:0.285714285714286	Strand:+
TGCAGTCATCTGGGCGACCAACCAGCA
>Location:NODE_29094_length_1021_cov_98.511261	Coordinate:66	Reads:3	Hits:7	Allocated_reads:0.428571428571429	Strand:+
TGCAGTCATCTGGGCGACCAACCAGCAT
>Location:NODE_29094_length_1021_cov_98.511261	Coordinate:66	Reads:1	Hits:7	Allocated_reads:0.142857142857143	Strand:-
TGCTGGTTGGTCGCCCAGATGACGGCA
>Location:NODE_29094_length_1021_cov_98.511261	Coordinate:66	Reads:2	Hits:7	Allocated_reads:0.285714285714286	Strand:-
TGCTGGTTGGTCGCCCAGATGACTGTT
>Location:NODE_29094_length_1021_cov_98.511261	Coordinate:67	Reads:2	Hits:7	Allocated_reads:0.285714285714286	Strand:-
CTGGTTGGTCGCCCAGATGACTGC
>Location:NODE_29094_length_1021_cov_98.511261	Coordinate:67	Reads:1	Hits:7	Allocated_reads:0.142857142857143	Strand:-
GCTGGTTGGTCGCCCAGATGACTGC
>Location:NODE_29094_length_1021_cov_98.511261	Coordinate:67	Reads:1	Hits:7	Allocated_reads:0.142857142857143	Strand:-
TGCTGGTTGGTCGCCCAGATGACTGT
>Location:NODE_29094_length_1021_cov_98.511261	Coordinate:67	Reads:4	Hits:7	Allocated_reads:0.571428571428571	Strand:-
TGCTGGTTGGTCGCCCAGATGACTGC
>Location:NODE_29094_length_1021_cov_98.511261	Coordinate:68	Reads:1	Hits:7	Allocated_reads:0.142857142857143	Strand:-
TGCTGGTTGGTCGCCCAGATGACTG
>Location:NODE_29094_length_1021_cov_98.511261	Coordinate:69	Reads:1	Hits:7	Allocated_reads:0.142857142857143	Strand:-
CATGCTGGTTGGTCGCCCAGATGACT
>Location:NODE_29094_length_1021_cov_98.511261	Coordinate:69	Reads:1	Hits:7	Allocated_reads:0.142857142857143	Strand:-
CCATGCTGGTTGGTCGCCCAGATGACT
>Location:NODE_29094_length_1021_cov_98.511261	Coordinate:69	Reads:7	Hits:7	Allocated_reads:1	Strand:-
TGCTGGTTGGTCGCCCAGATGACT
>Location:NODE_29094_length_1021_cov_98.511261	Coordinate:74	Reads:1	Hits:5	Allocated_reads:0.2	Strand:-
CGATCCATGCTGGTTGGTCGCCCAGA
>Location:NODE_29094_length_1021_cov_98.511261	Coordinate:74	Reads:1	Hits:5	Allocated_reads:0.2	Strand:+
TCTGGGCGACCAACCAGCATGGATCGC
>Location:NODE_29094_length_1021_cov_98.511261	Coordinate:76	Reads:1	Hits:4	Allocated_reads:0.25	Strand:+
TGGGCGACCAACCAGCATGGATCGCACCTGC
>Location:NODE_29094_length_1021_cov_98.511261	Coordinate:80	Reads:1	Hits:5	Allocated_reads:0.2	Strand:+
CGACCAACCAGCATGGATCGCACC
>Location:NODE_29094_length_1021_cov_98.511261	Coordinate:80	Reads:1	Hits:4	Allocated_reads:0.25	Strand:+
CGACCAACCAGCATGGATCGCACCTG
>Location:NODE_29094_length_1021_cov_98.511261	Coordinate:80	Reads:1	Hits:4	Allocated_reads:0.25	Strand:+
CGACCAACCAGCATGGATCGCACCTGA
>Location:NODE_29094_length_1021_cov_98.511261	Coordinate:80	Reads:6	Hits:4	Allocated_reads:1.5	Strand:+
CGACCAACCAGCATGGATCGCACCTGC
>Location:NODE_29094_length_1021_cov_98.511261	Coordinate:80	Reads:1	Hits:4	Allocated_reads:0.25	Strand:+
CGACCAACCAGCATGGATCGCACCTGAAA
>Location:NODE_29094_length_1021_cov_98.511261	Coordinate:80	Reads:2	Hits:4	Allocated_reads:0.5	Strand:+
CGACCAACCAGCATGGATCGCACCTGCGAC
>Location:NODE_29094_length_1021_cov_98.511261	Coordinate:80	Reads:1	Hits:4	Allocated_reads:0.25	Strand:+
CGACCAACCAGCATGGATCGCACCTGCGACT
>Location:NODE_29094_length_1021_cov_98.511261	Coordinate:80	Reads:4	Hits:4	Allocated_reads:1	Strand:+
CGACCAACCAGCATGGATCGCACCTGCGACA
>Location:NODE_29094_length_1021_cov_98.511261	Coordinate:81	Reads:19	Hits:4	Allocated_reads:4.75	Strand:+
GACCAACCAGCATGGATCGCACCTG
>Location:NODE_29094_length_1021_cov_98.511261	Coordinate:81	Reads:1	Hits:4	Allocated_reads:0.25	Strand:+
GACCAACCAGCATGGATCGCACCTGA
>Location:NODE_29094_length_1021_cov_98.511261	Coordinate:81	Reads:1	Hits:4	Allocated_reads:0.25	Strand:+
GACCAACCAGCATGGATCGCACCTGT
>Location:NODE_29094_length_1021_cov_98.511261	Coordinate:81	Reads:2	Hits:4	Allocated_reads:0.5	Strand:+
GACCAACCAGCATGGATCGCACCTGC
>Location:NODE_29094_length_1021_cov_98.511261	Coordinate:81	Reads:1	Hits:4	Allocated_reads:0.25	Strand:+
GACCAACCAGCATGGATCGCACCTGCG
>Location:NODE_29094_length_1021_cov_98.511261	Coordinate:81	Reads:1	Hits:4	Allocated_reads:0.25	Strand:+
GACCAACCAGCATGGATCGCACCTGCGT
>Location:NODE_29094_length_1021_cov_98.511261	Coordinate:81	Reads:2	Hits:4	Allocated_reads:0.5	Strand:+
GACCAACCAGCATGGATCGCACCTGCGAC
>Location:NODE_29094_length_1021_cov_98.511261	Coordinate:81	Reads:1	Hits:4	Allocated_reads:0.25	Strand:+
GACCAACCAGCATGGATCACACCTGCGACA
>Location:NODE_29094_length_1021_cov_98.511261	Coordinate:81	Reads:1	Hits:4	Allocated_reads:0.25	Strand:+
GACCAACCAGCATGGATCGCACCTGCGACT
>Location:NODE_29094_length_1021_cov_98.511261	Coordinate:81	Reads:16	Hits:4	Allocated_reads:4	Strand:+
GACCAACCAGCATGGATCGCACCTGCGACA
>Location:NODE_29094_length_1021_cov_98.511261	Coordinate:82	Reads:2	Hits:4	Allocated_reads:0.5	Strand:+
ACCAACCAGCATGGATCGCACCTG
>Location:NODE_29094_length_1021_cov_98.511261	Coordinate:82	Reads:1	Hits:4	Allocated_reads:0.25	Strand:+
ACCAACCAGCATGGATCGCACCTGC
>Location:NODE_29094_length_1021_cov_98.511261	Coordinate:82	Reads:1	Hits:4	Allocated_reads:0.25	Strand:+
ACCAACCAGCATGGATCGCACCTGCG
>Location:NODE_29094_length_1021_cov_98.511261	Coordinate:82	Reads:1	Hits:4	Allocated_reads:0.25	Strand:+
ACCAACCAGCATGGATCGCACCTACGACA
>Location:NODE_29094_length_1021_cov_98.511261	Coordinate:82	Reads:25	Hits:4	Allocated_reads:6.25	Strand:+
ACCAACCAGCATGGATCGCACCTGCGACA
>Location:NODE_29094_length_1021_cov_98.511261	Coordinate:82	Reads:1	Hits:4	Allocated_reads:0.25	Strand:+
ACCAACCAGCATGGATCGCACCTGCGACATGT
>Location:NODE_29094_length_1021_cov_98.511261	Coordinate:83	Reads:1	Hits:4	Allocated_reads:0.25	Strand:+
CCAACCAGCATGGATCGCACCTGT
>Location:NODE_29094_length_1021_cov_98.511261	Coordinate:83	Reads:12	Hits:4	Allocated_reads:3	Strand:+
CCAACCAGCATGGATCGCACCTGC
>Location:NODE_29094_length_1021_cov_98.511261	Coordinate:83	Reads:4	Hits:4	Allocated_reads:1	Strand:+
CCAACCAGCATGGATCGCACCTGCGAC
>Location:NODE_29094_length_1021_cov_98.511261	Coordinate:83	Reads:1	Hits:4	Allocated_reads:0.25	Strand:+
CCAACCAGCATGGATCGCACCTGCGACT
>Location:NODE_29094_length_1021_cov_98.511261	Coordinate:83	Reads:133	Hits:4	Allocated_reads:33.25	Strand:+
CCAACCAGCATGGATCGCACCTGCGACA
>Location:NODE_29094_length_1021_cov_98.511261	Coordinate:83	Reads:14	Hits:4	Allocated_reads:3.5	Strand:+
CCAACCAGCATGGATCGCACCTGCGACATGT
>Location:NODE_29094_length_1021_cov_98.511261	Coordinate:83	Reads:4	Hits:4	Allocated_reads:1	Strand:+
CCAACCAGCATGGATCGCACCTGCGACATGTT
>Location:NODE_29094_length_1021_cov_98.511261	Coordinate:84	Reads:4	Hits:4	Allocated_reads:1	Strand:+
CAACCAGCATGGATCGCACCTGCGAC
>Location:NODE_29094_length_1021_cov_98.511261	Coordinate:84	Reads:27	Hits:4	Allocated_reads:6.75	Strand:+
CAACCAGCATGGATCGCACCTGCGACA
>Location:NODE_29094_length_1021_cov_98.511261	Coordinate:84	Reads:2	Hits:4	Allocated_reads:0.5	Strand:+
CAACCAGCATGGATCGCACCTGCGACATGT
>Location:NODE_29094_length_1021_cov_98.511261	Coordinate:85	Reads:9	Hits:4	Allocated_reads:2.25	Strand:+
AACCAGCATGGATCGCACCTGCGAC
>Location:NODE_29094_length_1021_cov_98.511261	Coordinate:85	Reads:1	Hits:4	Allocated_reads:0.25	Strand:+
AACCAGCATGGATCGCACCTGCGACT
>Location:NODE_29094_length_1021_cov_98.511261	Coordinate:85	Reads:7	Hits:4	Allocated_reads:1.75	Strand:+
AACCAGCATGGATCGCACCTGCGACA
>Location:NODE_29094_length_1021_cov_98.511261	Coordinate:85	Reads:4	Hits:4	Allocated_reads:1	Strand:+
AACCAGCATGGATCGCACCTGCGACATGT
>Location:NODE_29094_length_1021_cov_98.511261	Coordinate:85	Reads:1	Hits:4	Allocated_reads:0.25	Strand:+
AACCAGCATGGATCGCACCTGCGACATGTT
>Location:NODE_29094_length_1021_cov_98.511261	Coordinate:86	Reads:4	Hits:4	Allocated_reads:1	Strand:-
ACATGTCGCAGGTGCGATCCATGCTGGT
>Location:NODE_29094_length_1021_cov_98.511261	Coordinate:86	Reads:1	Hits:4	Allocated_reads:0.25	Strand:+
ACCAGCATGGATCGCACCTGCGACA
>Location:NODE_29094_length_1021_cov_98.511261	Coordinate:87	Reads:2	Hits:4	Allocated_reads:0.5	Strand:+
CCAGCATGGATCGCACCTGCGACA
>Location:NODE_29094_length_1021_cov_98.511261	Coordinate:92	Reads:1	Hits:1	Allocated_reads:1	Strand:+
ATGGATCGCACCTGCGACATGTTTAGG
>Location:NODE_29094_length_1021_cov_98.511261	Coordinate:93	Reads:12	Hits:1	Allocated_reads:12	Strand:-
AACCTAAACATGTCGCAGGTGCGATCCA
>Location:NODE_29094_length_1021_cov_98.511261	Coordinate:93	Reads:1	Hits:1	Allocated_reads:1	Strand:-
ACCTAAACATGTCGCAGGTGCGATCCA
>Location:NODE_29094_length_1021_cov_98.511261	Coordinate:93	Reads:1	Hits:1	Allocated_reads:1	Strand:-
ATAACCTAAACATGTCGCAGGTGCGATCCA
>Location:NODE_29094_length_1021_cov_98.511261	Coordinate:93	Reads:3	Hits:1	Allocated_reads:3	Strand:-
GATAACCTAAACATGTCGCAGGTGCGATCCA
>Location:NODE_29094_length_1021_cov_98.511261	Coordinate:93	Reads:3	Hits:1	Allocated_reads:3	Strand:-
TGATAACCTAAACATGTCGCAGGTGCGATCCA
>Location:NODE_29094_length_1021_cov_98.511261	Coordinate:93	Reads:2	Hits:1	Allocated_reads:2	Strand:+
TGGATCGCACCTGCGACATGTTTAGGT
>Location:NODE_29094_length_1021_cov_98.511261	Coordinate:93	Reads:2	Hits:1	Allocated_reads:2	Strand:+
TGGATCGCACCTGCGACATGTTTAGGTTGT
>Location:NODE_29094_length_1021_cov_98.511261	Coordinate:93	Reads:1	Hits:1	Allocated_reads:1	Strand:+
TGGATCGCACCTGCGACATGTTTAGGTTGTC
>Location:NODE_29094_length_1021_cov_98.511261	Coordinate:93	Reads:1	Hits:1	Allocated_reads:1	Strand:+
TGGATCGCACCTGCGACATGTTTAGGTTGTCA
>Location:NODE_29094_length_1021_cov_98.511261	Coordinate:94	Reads:1	Hits:1	Allocated_reads:1	Strand:-
AACCTAAACATGTCGCAGGTGCGATCC
>Location:NODE_29094_length_1021_cov_98.511261	Coordinate:95	Reads:7	Hits:1	Allocated_reads:7	Strand:-
AACCTAAACATGTCGCAGGTGCGATC
>Location:NODE_29094_length_1021_cov_98.511261	Coordinate:95	Reads:1	Hits:1	Allocated_reads:1	Strand:-
ATAACCTAAACATGTCGCAGGTGCGAAA
>Location:NODE_29094_length_1021_cov_98.511261	Coordinate:95	Reads:2	Hits:1	Allocated_reads:2	Strand:-
ATAACCTAAACATGTCGCAGGTGCGATC
>Location:NODE_29094_length_1021_cov_98.511261	Coordinate:95	Reads:3	Hits:1	Allocated_reads:3	Strand:-
TGATAACCTAAACATGTCGCAGGTGCGATC
>Location:NODE_29094_length_1021_cov_98.511261	Coordinate:96	Reads:1	Hits:1	Allocated_reads:1	Strand:+
ATCGCACCTGCGACATGTTTAGGTTGTCAAA
>Location:NODE_29094_length_1021_cov_98.511261	Coordinate:96	Reads:2	Hits:1	Allocated_reads:2	Strand:-
GATAACCTAAACATGTCGCAGGTGCGAT
>Location:NODE_29094_length_1021_cov_98.511261	Coordinate:96	Reads:1	Hits:1	Allocated_reads:1	Strand:-
TGATAACCTAAACATGTCGCAGGTGCGAT
>Location:NODE_29094_length_1021_cov_98.511261	Coordinate:97	Reads:1	Hits:1	Allocated_reads:1	Strand:-
AACCTAAACATGTCGCAGGTGCGA
>Location:NODE_29094_length_1021_cov_98.511261	Coordinate:103	Reads:1	Hits:1	Allocated_reads:1	Strand:+
CTGCGACATGTTTAGGTTGTCAAAAAAGCC
>Location:NODE_29094_length_1021_cov_98.511261	Coordinate:103	Reads:2	Hits:1	Allocated_reads:2	Strand:+
CTGCGACATGTTTAGGTTATCAAAAAAGCC
>Location:NODE_29094_length_1021_cov_98.511261	Coordinate:103	Reads:1	Hits:1	Allocated_reads:1	Strand:-
CTTTTTTGATAACCTAAACATGTCGCAG
>Location:NODE_29094_length_1021_cov_98.511261	Coordinate:104	Reads:2	Hits:1	Allocated_reads:2	Strand:+
TGCGACATGTTTAGGTTATCAAAAAAGC
>Location:NODE_29094_length_1021_cov_98.511261	Coordinate:104	Reads:16	Hits:1	Allocated_reads:16	Strand:+
TGCGACATGTTTAGGTTATCAAAAAAGCC
>Location:NODE_29094_length_1021_cov_98.511261	Coordinate:104	Reads:1	Hits:1	Allocated_reads:1	Strand:+
TGCGACATGTTTAGGTTATCAAAAAAGCCA
>Location:NODE_29094_length_1021_cov_98.511261	Coordinate:109	Reads:1	Hits:1	Allocated_reads:1	Strand:-
CCCTCGTAGATGGCTTTTTTGACAACCTAAACATT
>Location:NODE_29094_length_1021_cov_98.511261	Coordinate:111	Reads:1	Hits:1	Allocated_reads:1	Strand:-
CCCTCGTAGATGGCTTTTTTGACAACCTAAAAA
>Location:NODE_29094_length_1021_cov_98.511261	Coordinate:111	Reads:1	Hits:1	Allocated_reads:1	Strand:-
CCCTCGTAGATGGCTTTTTTGATAACCTAAAAT
>Location:NODE_29094_length_1021_cov_98.511261	Coordinate:111	Reads:1	Hits:1	Allocated_reads:1	Strand:-
CCCTCGTAGATGGCTTTTTTGATAACCTAAACA
>Location:NODE_29094_length_1021_cov_98.511261	Coordinate:112	Reads:3	Hits:1	Allocated_reads:3	Strand:-
CCCTCGTAGATGGCTTTTTTGATAACCTAAAC
>Location:NODE_29094_length_1021_cov_98.511261	Coordinate:113	Reads:2	Hits:1	Allocated_reads:2	Strand:+
TTTAGGTTATCAAAAAAGCCATCTACGAGG
>Location:NODE_29094_length_1021_cov_98.511261	Coordinate:114	Reads:6	Hits:1	Allocated_reads:6	Strand:-
CCCTCGTAGATGGCTTTTTTGACAACCTAA
>Location:NODE_29094_length_1021_cov_98.511261	Coordinate:114	Reads:6	Hits:1	Allocated_reads:6	Strand:-
CCCTCGTAGATGGCTTTTTTGATAACCTAA
>Location:NODE_29094_length_1021_cov_98.511261	Coordinate:114	Reads:1	Hits:1	Allocated_reads:1	Strand:-
CCTCGTAGATGGCTTTTTTGATAACCTAA
>Location:NODE_29094_length_1021_cov_98.511261	Coordinate:114	Reads:1	Hits:1	Allocated_reads:1	Strand:-
CTCGTAGATGGCTTTTTTGACAACCTAA
>Location:NODE_29094_length_1021_cov_98.511261	Coordinate:115	Reads:2	Hits:1	Allocated_reads:2	Strand:-
CCCTCGTAGATGGCTTTTTTGACAACCTA
>Location:NODE_29094_length_1021_cov_98.511261	Coordinate:115	Reads:2	Hits:1	Allocated_reads:2	Strand:-
CCCTCGTAGATGGCTTTTTTGATAACCTA
>Location:NODE_29094_length_1021_cov_98.511261	Coordinate:115	Reads:1	Hits:1	Allocated_reads:1	Strand:+
TAGGTTATCAAAAAAGCCATCTACGAGGGGA
>Location:NODE_29094_length_1021_cov_98.511261	Coordinate:116	Reads:1	Hits:1	Allocated_reads:1	Strand:-
CCCTCGTAGATGGCTTTTTTGATAACCG
>Location:NODE_29094_length_1021_cov_98.511261	Coordinate:116	Reads:11	Hits:1	Allocated_reads:11	Strand:-
CCCTCGTAGATGGCTTTTTTGACAACCT
>Location:NODE_29094_length_1021_cov_98.511261	Coordinate:116	Reads:22	Hits:1	Allocated_reads:22	Strand:-
CCCTCGTAGATGGCTTTTTTGATAACCT
>Location:NODE_29094_length_1021_cov_98.511261	Coordinate:116	Reads:1	Hits:1	Allocated_reads:1	Strand:-
CCTCGTAGATGGCTTTTTTGATAACCT
>Location:NODE_29094_length_1021_cov_98.511261	Coordinate:117	Reads:1	Hits:1	Allocated_reads:1	Strand:-
CCCTCGTAGATGGCTTTTTTGACAAAA
>Location:NODE_29094_length_1021_cov_98.511261	Coordinate:117	Reads:15	Hits:1	Allocated_reads:15	Strand:-
CCCTCGTAGATGGCTTTTTTGACAACC
>Location:NODE_29094_length_1021_cov_98.511261	Coordinate:117	Reads:19	Hits:1	Allocated_reads:19	Strand:-
CCCTCGTAGATGGCTTTTTTGATAACC
>Location:NODE_29094_length_1021_cov_98.511261	Coordinate:117	Reads:1	Hits:1	Allocated_reads:1	Strand:-
CTCGTAGATGGCTTTTTTGACAACC
>Location:NODE_29094_length_1021_cov_98.511261	Coordinate:117	Reads:1	Hits:1	Allocated_reads:1	Strand:-
TCCCCTCGTAGATGGCTTTTTTGATAACC
>Location:NODE_29094_length_1021_cov_98.511261	Coordinate:118	Reads:1	Hits:1	Allocated_reads:1	Strand:-
CCCTCGTAGATGGCTTTTTTGACAAA
>Location:NODE_29094_length_1021_cov_98.511261	Coordinate:118	Reads:1	Hits:1	Allocated_reads:1	Strand:-
CCCTCGTAGATGGCTTTTTTGACAAC
>Location:NODE_29094_length_1021_cov_98.511261	Coordinate:118	Reads:1	Hits:2	Allocated_reads:0.5	Strand:-
CCCTCGTAGATGGCTTTTTTGATAAA
>Location:NODE_29094_length_1021_cov_98.511261	Coordinate:118	Reads:4	Hits:1	Allocated_reads:4	Strand:-
CCCTCGTAGATGGCTTTTTTGATAAC
>Location:NODE_29094_length_1021_cov_98.511261	Coordinate:118	Reads:1	Hits:1	Allocated_reads:1	Strand:-
TCCCCTCGTAGATGGCTTTTTTGACAAC
>Location:NODE_29094_length_1021_cov_98.511261	Coordinate:119	Reads:1	Hits:1	Allocated_reads:1	Strand:-
CCCTCGTAGATGGCTTTTTTGACAA
>Location:NODE_29094_length_1021_cov_98.511261	Coordinate:119	Reads:1	Hits:1	Allocated_reads:1	Strand:-
CCCTCGTAGATGGCTTTTTTGATAA
>Location:NODE_29094_length_1021_cov_98.511261	Coordinate:119	Reads:1	Hits:2	Allocated_reads:0.5	Strand:-
CCCTCGTAGATGGCTTTTTTGATTT
>Location:NODE_29094_length_1021_cov_98.511261	Coordinate:120	Reads:3	Hits:1	Allocated_reads:3	Strand:-
CCCTCGTAGATGGCTTTTTTGACA
>Location:NODE_29094_length_1021_cov_98.511261	Coordinate:120	Reads:4	Hits:1	Allocated_reads:4	Strand:-
CCCTCGTAGATGGCTTTTTTGATA
>Location:NODE_29094_length_1021_cov_98.511261	Coordinate:120	Reads:1	Hits:1	Allocated_reads:1	Strand:-
TCCCCTCGTAGATGGCTTTTTTGATA
>Location:NODE_29094_length_1021_cov_98.511261	Coordinate:121	Reads:1	Hits:2	Allocated_reads:0.5	Strand:-
CCCCTCGTAGATGGCTTTTTTGAC
>Location:NODE_29094_length_1021_cov_98.511261	Coordinate:121	Reads:1	Hits:2	Allocated_reads:0.5	Strand:-
TCCCCTCGTAGATGGCTTTTTTGAT
>Location:NODE_29094_length_1021_cov_98.511261	Coordinate:124	Reads:2	Hits:2	Allocated_reads:1	Strand:-
GTGGGTCCCCTCGTAGATGGCTTTTTT
>Location:NODE_29094_length_1021_cov_98.511261	Coordinate:125	Reads:1	Hits:2	Allocated_reads:0.5	Strand:+
AAAAAGCCATCTACGAGGGGACCCACAGT
>Location:NODE_29094_length_1021_cov_98.511261	Coordinate:125	Reads:1	Hits:2	Allocated_reads:0.5	Strand:-
CCACTGTGGGTCCCCTCGTAGATGGCTTTTT
>Location:NODE_29094_length_1021_cov_98.511261	Coordinate:127	Reads:1	Hits:2	Allocated_reads:0.5	Strand:+
AAAGCCATCTACGAGGGGACCCACT
>Location:NODE_29094_length_1021_cov_98.511261	Coordinate:128	Reads:1	Hits:2	Allocated_reads:0.5	Strand:+
AAGCCATCTACGAGGGGACCCACAGT
>Location:NODE_29094_length_1021_cov_98.511261	Coordinate:128	Reads:1	Hits:2	Allocated_reads:0.5	Strand:+
AAGCCATCTACGAGGGGACCCACAGTGG
>Location:NODE_29094_length_1021_cov_98.511261	Coordinate:129	Reads:1	Hits:2	Allocated_reads:0.5	Strand:-
ACTGTGGGTCCCCTCGTAGATGGCT
>Location:NODE_29094_length_1021_cov_98.511261	Coordinate:129	Reads:3	Hits:2	Allocated_reads:1.5	Strand:-
CACTGTGGGTCCCCTCGTAGATGGCT
>Location:NODE_29094_length_1021_cov_98.511261	Coordinate:129	Reads:1	Hits:2	Allocated_reads:0.5	Strand:-
CCACTGTGGGTCCCCTCGTAGATGGCT
>Location:NODE_29094_length_1021_cov_98.511261	Coordinate:130	Reads:1	Hits:2	Allocated_reads:0.5	Strand:-
ACTGTGGGTCCCCTCGTAGATGGC
>Location:NODE_29094_length_1021_cov_98.511261	Coordinate:132	Reads:2	Hits:2	Allocated_reads:1	Strand:+
CATCTACGAGGGGACCCACAGTGGCT
>Location:NODE_29094_length_1021_cov_98.511261	Coordinate:132	Reads:1	Hits:2	Allocated_reads:0.5	Strand:+
CATCTACGAGGGGACCCACAGTGGCTGC
>Location:NODE_29094_length_1021_cov_98.511261	Coordinate:132	Reads:2	Hits:2	Allocated_reads:1	Strand:+
CATCTACGAGGGGACCCACAGTGGCTGCG
>Location:NODE_29094_length_1021_cov_98.511261	Coordinate:133	Reads:1	Hits:2	Allocated_reads:0.5	Strand:+
ATCTACGAGGGGACCCACAGTGGC
>Location:NODE_29094_length_1021_cov_98.511261	Coordinate:133	Reads:1	Hits:2	Allocated_reads:0.5	Strand:+
ATCTACGAGGGGACCCACAGTGGCG
>Location:NODE_29094_length_1021_cov_98.511261	Coordinate:133	Reads:1	Hits:2	Allocated_reads:0.5	Strand:+
ATCTACGAGGGGACCCACAGTGGCT
>Location:NODE_29094_length_1021_cov_98.511261	Coordinate:133	Reads:2	Hits:2	Allocated_reads:1	Strand:+
ATCTACGAGGGGACCCACAGTGGCTG
>Location:NODE_29094_length_1021_cov_98.511261	Coordinate:133	Reads:1	Hits:2	Allocated_reads:0.5	Strand:+
ATCTACGAGGGGACCCACAGTGGCTGT
>Location:NODE_29094_length_1021_cov_98.511261	Coordinate:133	Reads:2	Hits:2	Allocated_reads:1	Strand:+
ATCTACGAGGGGACCCACAGTGGCTGC
>Location:NODE_29094_length_1021_cov_98.511261	Coordinate:134	Reads:1	Hits:2	Allocated_reads:0.5	Strand:+
TCTACGAGGGGACCCACAGTGGCG
>Location:NODE_29094_length_1021_cov_98.511261	Coordinate:134	Reads:56	Hits:2	Allocated_reads:28	Strand:+
TCTACGAGGGGACCCACAGTGGCT
>Location:NODE_29094_length_1021_cov_98.511261	Coordinate:134	Reads:1	Hits:2	Allocated_reads:0.5	Strand:+
TCTACGAGGGGACCCACAGTGGCAG
>Location:NODE_29094_length_1021_cov_98.511261	Coordinate:134	Reads:1	Hits:2	Allocated_reads:0.5	Strand:+
TCTACGAGGGGACCCACAGTGGCTA
>Location:NODE_29094_length_1021_cov_98.511261	Coordinate:134	Reads:2	Hits:2	Allocated_reads:1	Strand:+
TCTACGAGGGGACCCACAGTGGCGG
>Location:NODE_29094_length_1021_cov_98.511261	Coordinate:134	Reads:2	Hits:2	Allocated_reads:1	Strand:+
TCTACGAGGGGACCCACAGTGGCTT
>Location:NODE_29094_length_1021_cov_98.511261	Coordinate:134	Reads:420	Hits:2	Allocated_reads:210	Strand:+
TCTACGAGGGGACCCACAGTGGCTG
>Location:NODE_29094_length_1021_cov_98.511261	Coordinate:134	Reads:1	Hits:2	Allocated_reads:0.5	Strand:+
TCTACGAGGGGACCCACAGTGGCTGA
>Location:NODE_29094_length_1021_cov_98.511261	Coordinate:134	Reads:1	Hits:2	Allocated_reads:0.5	Strand:+
TCTACGAGGGGACCCACAGTTGCTGT
>Location:NODE_29094_length_1021_cov_98.511261	Coordinate:134	Reads:30	Hits:2	Allocated_reads:15	Strand:+
TCTACGAGGGGACCCACAGTGGCTGT
>Location:NODE_29094_length_1021_cov_98.511261	Coordinate:134	Reads:65	Hits:2	Allocated_reads:32.5	Strand:+
TCTACGAGGGGACCCACAGTGGCTGC
>Location:NODE_29094_length_1021_cov_98.511261	Coordinate:134	Reads:4	Hits:2	Allocated_reads:2	Strand:+
TCTACGAGGGGACCCACAGTGGCTGTT
>Location:NODE_29094_length_1021_cov_98.511261	Coordinate:134	Reads:41	Hits:2	Allocated_reads:20.5	Strand:+
TCTACGAGGGGACCCACAGTGGCTGCG
>Location:NODE_29094_length_1021_cov_98.511261	Coordinate:134	Reads:38	Hits:2	Allocated_reads:19	Strand:+
TCTACGAGGGGACCCACAGTGGCTGCGT
>Location:NODE_29094_length_1021_cov_98.511261	Coordinate:134	Reads:8	Hits:2	Allocated_reads:4	Strand:+
TCTACGAGGGGACCCACAGTGGCTGCGTT
>Location:NODE_29094_length_1021_cov_98.511261	Coordinate:134	Reads:1	Hits:2	Allocated_reads:0.5	Strand:+
TCTACGAGGGGACCCACAGTGGCTGCGTGG
>Location:NODE_29094_length_1021_cov_98.511261	Coordinate:134	Reads:2	Hits:2	Allocated_reads:1	Strand:+
TCTACGAGGGGACCCACAGTGGCTGCGTTAA
>Location:NODE_29094_length_1021_cov_98.511261	Coordinate:135	Reads:1	Hits:2	Allocated_reads:0.5	Strand:-
AACGCAGCCACTGTGGGTCCCCTCGTAG
>Location:NODE_29094_length_1021_cov_98.511261	Coordinate:135	Reads:1	Hits:1	Allocated_reads:1	Strand:-
ACATTAACGCAGCCACTGTGGGTCCCCTCGTAG
>Location:NODE_29094_length_1021_cov_98.511261	Coordinate:135	Reads:3	Hits:2	Allocated_reads:1.5	Strand:-
ACGCAGCCACTGTGGGTCCCCTCGTAG
>Location:NODE_29094_length_1021_cov_98.511261	Coordinate:135	Reads:1	Hits:2	Allocated_reads:0.5	Strand:-
CGCAGCCACTGTGGGTCCCCTCGTAG
>Location:NODE_29094_length_1021_cov_98.511261	Coordinate:135	Reads:1	Hits:2	Allocated_reads:0.5	Strand:+
CTACGAGGGGACCCACAGTGGCTG
>Location:NODE_29094_length_1021_cov_98.511261	Coordinate:135	Reads:1	Hits:2	Allocated_reads:0.5	Strand:+
CTACGAGGGGACCCACAGTGGCTGC
>Location:NODE_29094_length_1021_cov_98.511261	Coordinate:135	Reads:1	Hits:2	Allocated_reads:0.5	Strand:+
CTACGAGGGGACCCACAGTGGCTGCG
>Location:NODE_29094_length_1021_cov_98.511261	Coordinate:135	Reads:1	Hits:2	Allocated_reads:0.5	Strand:+
CTACGAGGGGACCCACAGTGGCTGCGTT
>Location:NODE_29094_length_1021_cov_98.511261	Coordinate:135	Reads:1	Hits:2	Allocated_reads:0.5	Strand:-
GCAGCCACTGTGGGTCCCCTCGTAG
>Location:NODE_29094_length_1021_cov_98.511261	Coordinate:136	Reads:1	Hits:2	Allocated_reads:0.5	Strand:-
ACGCAGCCACTGTGGGTCCCCTCGTA
>Location:NODE_29094_length_1021_cov_98.511261	Coordinate:136	Reads:10	Hits:2	Allocated_reads:5	Strand:+
TACGAGGGGACCCACAGTGGCTGC
>Location:NODE_29094_length_1021_cov_98.511261	Coordinate:136	Reads:2	Hits:2	Allocated_reads:1	Strand:+
TACGAGGGGACCCACAGTGGCTGT
>Location:NODE_29094_length_1021_cov_98.511261	Coordinate:136	Reads:2	Hits:2	Allocated_reads:1	Strand:+
TACGAGGGGACCCACAGTGGCTGCG
>Location:NODE_29094_length_1021_cov_98.511261	Coordinate:136	Reads:1	Hits:1	Allocated_reads:1	Strand:+
TACGAGGGGACCCACAGTGGCTGCGTTAATG
>Location:NODE_29094_length_1021_cov_98.511261	Coordinate:138	Reads:1	Hits:1	Allocated_reads:1	Strand:-
CATTAACGCAGCCACTGTGGGTACCCTCG
>Location:NODE_29094_length_1021_cov_98.511261	Coordinate:138	Reads:1	Hits:1	Allocated_reads:1	Strand:+
CGAGGGGACCCACAGTGGCTGCGTTAATGT
>Location:NODE_29094_length_1021_cov_98.511261	Coordinate:138	Reads:2	Hits:2	Allocated_reads:1	Strand:-
TAACGCAGCCACTGTGGGTACCCTCG
>Location:NODE_29094_length_1021_cov_98.511261	Coordinate:140	Reads:1	Hits:1	Allocated_reads:1	Strand:+
AGGGGACCCACAGTGGCTGCGTTAATGTCAT
>Location:NODE_29094_length_1021_cov_98.511261	Coordinate:140	Reads:1	Hits:1	Allocated_reads:1	Strand:-
CATTAACGCAGCCACTGTGGGTACCCC
>Location:NODE_29094_length_1021_cov_98.511261	Coordinate:140	Reads:1	Hits:1	Allocated_reads:1	Strand:-
CATTAACGCAGCCACTGTGGGTACCCT
>Location:NODE_29094_length_1021_cov_98.511261	Coordinate:140	Reads:1	Hits:1	Allocated_reads:1	Strand:-
CATTAACGCAGCCACTGTGGGTCCCCT
>Location:NODE_29094_length_1021_cov_98.511261	Coordinate:140	Reads:2	Hits:1	Allocated_reads:2	Strand:-
GATGACATTAACGCAGCCACTGTGGGTACCCT
>Location:NODE_29094_length_1021_cov_98.511261	Coordinate:140	Reads:4	Hits:2	Allocated_reads:2	Strand:-
TAACGCAGCCACTGTGGGTACCCT
>Location:NODE_29094_length_1021_cov_98.511261	Coordinate:140	Reads:1	Hits:1	Allocated_reads:1	Strand:-
TCAGATGACATTAACGCAGCCACTGTGGGTCCCCT
>Location:NODE_29094_length_1021_cov_98.511261	Coordinate:140	Reads:4	Hits:1	Allocated_reads:4	Strand:-
TCAGATGACATTAACGCAGCCACTGTGGGTACCCT
>Location:NODE_29094_length_1021_cov_98.511261	Coordinate:140	Reads:4	Hits:2	Allocated_reads:2	Strand:-
TTAACGCAGCCACTGTGGGTCCCCT
>Location:NODE_29094_length_1021_cov_98.511261	Coordinate:141	Reads:6	Hits:1	Allocated_reads:6	Strand:-
CATTAACGCAGCCACTGTGGGTACCC
>Location:NODE_29094_length_1021_cov_98.511261	Coordinate:141	Reads:1	Hits:1	Allocated_reads:1	Strand:-
GATGACATTAACGCAGCCACTGTGGGTCCCC
>Location:NODE_29094_length_1021_cov_98.511261	Coordinate:141	Reads:2	Hits:1	Allocated_reads:2	Strand:+
GGGGACCCACAGTGGCTGCGTTAATGTCATC
>Location:NODE_29094_length_1021_cov_98.511261	Coordinate:141	Reads:2	Hits:1	Allocated_reads:2	Strand:-
TCAGATGACATTAACGCAGCCACTGTGGGTACCC
>Location:NODE_29094_length_1021_cov_98.511261	Coordinate:141	Reads:1	Hits:2	Allocated_reads:0.5	Strand:-
TTAACGCAGCCACTGTGGGTACCC
>Location:NODE_29094_length_1021_cov_98.511261	Coordinate:141	Reads:1	Hits:2	Allocated_reads:0.5	Strand:-
TTAACGCAGCCACTGTGGGTCCCT
>Location:NODE_29094_length_1021_cov_98.511261	Coordinate:142	Reads:2	Hits:1	Allocated_reads:2	Strand:-
CATTAACGCAGCCACTGTGGGTACC
>Location:NODE_29094_length_1021_cov_98.511261	Coordinate:142	Reads:1	Hits:1	Allocated_reads:1	Strand:-
GATGACATTAACGCAGCCACTGTGGGTACC
>Location:NODE_29094_length_1021_cov_98.511261	Coordinate:142	Reads:1	Hits:1	Allocated_reads:1	Strand:+
GGGACCCACAGTGGCTGCGTTAATG
>Location:NODE_29094_length_1021_cov_98.511261	Coordinate:142	Reads:2	Hits:1	Allocated_reads:2	Strand:+
GGGACCCACAGTGGCTGCGTTAATGTCAT
>Location:NODE_29094_length_1021_cov_98.511261	Coordinate:142	Reads:1	Hits:1	Allocated_reads:1	Strand:+
GGGACCCACAGTGGCTGCGTTAATGTCATC
>Location:NODE_29094_length_1021_cov_98.511261	Coordinate:142	Reads:2	Hits:1	Allocated_reads:2	Strand:+
GGGACCCACAGTGGCTGCGTTAATGTCATCT
>Location:NODE_29094_length_1021_cov_98.511261	Coordinate:142	Reads:1	Hits:1	Allocated_reads:1	Strand:-
TCAGATGACATTAACGCAGCCACTGTGGGTACT
>Location:NODE_29094_length_1021_cov_98.511261	Coordinate:142	Reads:1	Hits:1	Allocated_reads:1	Strand:-
TCAGATGACATTAACGCAGCCACTGTGGGTATT
>Location:NODE_29094_length_1021_cov_98.511261	Coordinate:142	Reads:2	Hits:1	Allocated_reads:2	Strand:-
TCAGATGACATTAACGCAGCCACTGTGGGTAAA
>Location:NODE_29094_length_1021_cov_98.511261	Coordinate:142	Reads:4	Hits:1	Allocated_reads:4	Strand:-
TCAGATGACATTAACGCAGCCACTGTGGGTACC
>Location:NODE_29094_length_1021_cov_98.511261	Coordinate:143	Reads:1	Hits:1	Allocated_reads:1	Strand:-
AGATGACATTAACGCAGCCACTGTGGGAAA
>Location:NODE_29094_length_1021_cov_98.511261	Coordinate:143	Reads:1	Hits:1	Allocated_reads:1	Strand:-
ATTCAGATGACATTAACGCAGCCACTGTGGGTAC
>Location:NODE_29094_length_1021_cov_98.511261	Coordinate:143	Reads:1	Hits:1	Allocated_reads:1	Strand:-
GATGACATTAACGCAGCCACTGTGGGAAT
>Location:NODE_29094_length_1021_cov_98.511261	Coordinate:143	Reads:1	Hits:1	Allocated_reads:1	Strand:-
GATGACATTAACGCAGCCACTGTGGGATA
>Location:NODE_29094_length_1021_cov_98.511261	Coordinate:143	Reads:1	Hits:1	Allocated_reads:1	Strand:-
GATGACATTAACGCAGCCACTGTGGGTAA
>Location:NODE_29094_length_1021_cov_98.511261	Coordinate:143	Reads:1	Hits:1	Allocated_reads:1	Strand:-
GATGACATTAACGCAGCCACTGTGGGTAT
>Location:NODE_29094_length_1021_cov_98.511261	Coordinate:143	Reads:1	Hits:1	Allocated_reads:1	Strand:-
GATGACATTAACGCAGCCACTGTGGGTTA
>Location:NODE_29094_length_1021_cov_98.511261	Coordinate:143	Reads:3	Hits:1	Allocated_reads:3	Strand:-
GATGACATTAACGCAGCCACTGTGGGTAC
>Location:NODE_29094_length_1021_cov_98.511261	Coordinate:143	Reads:1	Hits:1	Allocated_reads:1	Strand:-
TCAGATGACATTAACGCAGCCACTGTGGGAAG
>Location:NODE_29094_length_1021_cov_98.511261	Coordinate:143	Reads:1	Hits:1	Allocated_reads:1	Strand:-
TCAGATGACATTAACGCAGCCACTGTGGGTTT
>Location:NODE_29094_length_1021_cov_98.511261	Coordinate:143	Reads:3	Hits:1	Allocated_reads:3	Strand:-
TCAGATGACATTAACGCAGCCACTGTGGGTAA
>Location:NODE_29094_length_1021_cov_98.511261	Coordinate:143	Reads:3	Hits:1	Allocated_reads:3	Strand:-
TCAGATGACATTAACGCAGCCACTGTGGGTAT
>Location:NODE_29094_length_1021_cov_98.511261	Coordinate:143	Reads:5	Hits:1	Allocated_reads:5	Strand:-
TCAGATGACATTAACGCAGCCACTGTGGGTAC
>Location:NODE_29094_length_1021_cov_98.511261	Coordinate:143	Reads:5	Hits:1	Allocated_reads:5	Strand:-
TCAGATGACATTAACGCAGCCACTGTGGGTCT
>Location:NODE_29094_length_1021_cov_98.511261	Coordinate:144	Reads:2	Hits:1	Allocated_reads:2	Strand:-
ACATTAACGCAGCCACTGTGGGTC
>Location:NODE_29094_length_1021_cov_98.511261	Coordinate:144	Reads:12	Hits:1	Allocated_reads:12	Strand:-
AGATGACATTAACGCAGCCACTGTGGGTA
>Location:NODE_29094_length_1021_cov_98.511261	Coordinate:144	Reads:5	Hits:1	Allocated_reads:5	Strand:-
AGATGACATTAACGCAGCCACTGTGGGTC
>Location:NODE_29094_length_1021_cov_98.511261	Coordinate:144	Reads:1	Hits:1	Allocated_reads:1	Strand:-
ATGACATTAACGCAGCCACTGTGGGTA
>Location:NODE_29094_length_1021_cov_98.511261	Coordinate:144	Reads:1	Hits:1	Allocated_reads:1	Strand:-
ATTCAGATGACATTAACGCAGCCACTGTGGGAA
>Location:NODE_29094_length_1021_cov_98.511261	Coordinate:144	Reads:4	Hits:1	Allocated_reads:4	Strand:-
ATTCAGATGACATTAACGCAGCCACTGTGGGTC
>Location:NODE_29094_length_1021_cov_98.511261	Coordinate:144	Reads:6	Hits:1	Allocated_reads:6	Strand:-
ATTCAGATGACATTAACGCAGCCACTGTGGGTA
>Location:NODE_29094_length_1021_cov_98.511261	Coordinate:144	Reads:1	Hits:1	Allocated_reads:1	Strand:-
CAGATGACATTAACGCAGCCACTGTGGGTC
>Location:NODE_29094_length_1021_cov_98.511261	Coordinate:144	Reads:9	Hits:1	Allocated_reads:9	Strand:-
CAGATGACATTAACGCAGCCACTGTGGGTA
>Location:NODE_29094_length_1021_cov_98.511261	Coordinate:144	Reads:1	Hits:1	Allocated_reads:1	Strand:-
GACATTAACGCAGCCACTGTGGGTA
>Location:NODE_29094_length_1021_cov_98.511261	Coordinate:144	Reads:1	Hits:1	Allocated_reads:1	Strand:-
GACATTAACGCAGCCACTGTGGGTC
>Location:NODE_29094_length_1021_cov_98.511261	Coordinate:144	Reads:1	Hits:1	Allocated_reads:1	Strand:+
GACCCACAGTGGCTGCGTTAATGTCATC
>Location:NODE_29094_length_1021_cov_98.511261	Coordinate:144	Reads:1	Hits:1	Allocated_reads:1	Strand:+
GACCCACAGTGGCTGCGTTAATGTCATCT
>Location:NODE_29094_length_1021_cov_98.511261	Coordinate:144	Reads:2	Hits:1	Allocated_reads:2	Strand:+
GACCCACAGTGGCTGCGTTAATGTCATCTGA
>Location:NODE_29094_length_1021_cov_98.511261	Coordinate:144	Reads:1	Hits:1	Allocated_reads:1	Strand:-
GATGACATTAACGCAGCCACTGTGGGAA
>Location:NODE_29094_length_1021_cov_98.511261	Coordinate:144	Reads:4	Hits:1	Allocated_reads:4	Strand:-
GATGACATTAACGCAGCCACTGTGGGTC
>Location:NODE_29094_length_1021_cov_98.511261	Coordinate:144	Reads:42	Hits:1	Allocated_reads:42	Strand:-
GATGACATTAACGCAGCCACTGTGGGTA
>Location:NODE_29094_length_1021_cov_98.511261	Coordinate:144	Reads:1	Hits:1	Allocated_reads:1	Strand:-
TATTCAGATGACATTAACGCAGCCACTGTGGGTA
>Location:NODE_29094_length_1021_cov_98.511261	Coordinate:144	Reads:1	Hits:1	Allocated_reads:1	Strand:-
TCAGATGACATTAACGCAGCCACTGCGGGTA
>Location:NODE_29094_length_1021_cov_98.511261	Coordinate:144	Reads:165	Hits:1	Allocated_reads:165	Strand:-
TCAGATGACATTAACGCAGCCACTGTGGGTA
>Location:NODE_29094_length_1021_cov_98.511261	Coordinate:144	Reads:3	Hits:1	Allocated_reads:3	Strand:-
TCAGATGACATTAACGCAGCCACTGTGGAAA
>Location:NODE_29094_length_1021_cov_98.511261	Coordinate:144	Reads:62	Hits:1	Allocated_reads:62	Strand:-
TCAGATGACATTAACGCAGCCACTGTGGGTC
>Location:NODE_29094_length_1021_cov_98.511261	Coordinate:144	Reads:2	Hits:1	Allocated_reads:2	Strand:-
TTCAGATGACATTAACGCAGCCACTGTGGGTA
>Location:NODE_29094_length_1021_cov_98.511261	Coordinate:144	Reads:3	Hits:1	Allocated_reads:3	Strand:-
TTCAGATGACATTAACGCAGCCACTGTGGGTC
>Location:NODE_29094_length_1021_cov_98.511261	Coordinate:145	Reads:1	Hits:1	Allocated_reads:1	Strand:+
ACCCACAGTGGCTGCGTTAATGTCATCTG
>Location:NODE_29094_length_1021_cov_98.511261	Coordinate:145	Reads:1	Hits:1	Allocated_reads:1	Strand:-
AGATGACATTAACGCAGCCACTGTGGGA
>Location:NODE_29094_length_1021_cov_98.511261	Coordinate:145	Reads:1	Hits:1	Allocated_reads:1	Strand:-
GATGACATTAACGCAGCCACTGTGGGA
>Location:NODE_29094_length_1021_cov_98.511261	Coordinate:145	Reads:1	Hits:1	Allocated_reads:1	Strand:-
GATGACATTAACGCAGCCACTGTGGGT
>Location:NODE_29094_length_1021_cov_98.511261	Coordinate:145	Reads:1	Hits:1	Allocated_reads:1	Strand:-
TCAGATGACATTAACGCAGCCACTGTGGAA
>Location:NODE_29094_length_1021_cov_98.511261	Coordinate:145	Reads:1	Hits:1	Allocated_reads:1	Strand:-
TCAGATGACATTAACGCAGCCACTGTGGGA
>Location:NODE_29094_length_1021_cov_98.511261	Coordinate:145	Reads:2	Hits:1	Allocated_reads:2	Strand:-
TCAGATGACATTAACGCAGCCACTGTGGGT
>Location:NODE_29094_length_1021_cov_98.511261	Coordinate:146	Reads:1	Hits:1	Allocated_reads:1	Strand:-
ATTCAGATGACATTAACGCAGCCACTGTGGG
>Location:NODE_29094_length_1021_cov_98.511261	Coordinate:146	Reads:1	Hits:1	Allocated_reads:1	Strand:+
CCCACAGTGGCTGCGTTAATGTCATC
>Location:NODE_29094_length_1021_cov_98.511261	Coordinate:146	Reads:3	Hits:1	Allocated_reads:3	Strand:-
GATGACATTAACGCAGCCACTGTGGG
>Location:NODE_29094_length_1021_cov_98.511261	Coordinate:146	Reads:1	Hits:1	Allocated_reads:1	Strand:-
TCAGATGACATTAACGCAGCCACTGTGAA
>Location:NODE_29094_length_1021_cov_98.511261	Coordinate:146	Reads:1	Hits:1	Allocated_reads:1	Strand:-
TCAGATGACATTAACGCAGCCACTGTGGA
>Location:NODE_29094_length_1021_cov_98.511261	Coordinate:146	Reads:17	Hits:1	Allocated_reads:17	Strand:-
TCAGATGACATTAACGCAGCCACTGTGGG
>Location:NODE_29094_length_1021_cov_98.511261	Coordinate:147	Reads:1	Hits:1	Allocated_reads:1	Strand:-
TCAGATGACATTAACGCAGCCACTGTGG
>Location:NODE_29094_length_1021_cov_98.511261	Coordinate:148	Reads:2	Hits:1	Allocated_reads:2	Strand:-
AGATGACATTAACGCAGCCACTGTG
>Location:NODE_29094_length_1021_cov_98.511261	Coordinate:148	Reads:1	Hits:1	Allocated_reads:1	Strand:-
GATGACATTAACGCAGCCACTGTT
>Location:NODE_29094_length_1021_cov_98.511261	Coordinate:148	Reads:7	Hits:1	Allocated_reads:7	Strand:-
GATGACATTAACGCAGCCACTGTG
>Location:NODE_29094_length_1021_cov_98.511261	Coordinate:148	Reads:1	Hits:1	Allocated_reads:1	Strand:-
TCAGATGACATTAACGCAGCCACTGTT
>Location:NODE_29094_length_1021_cov_98.511261	Coordinate:148	Reads:4	Hits:1	Allocated_reads:4	Strand:-
TCAGATGACATTAACGCAGCCACTGTG
>Location:NODE_29094_length_1021_cov_98.511261	Coordinate:149	Reads:1	Hits:1	Allocated_reads:1	Strand:-
AGATGACATTAACGCAGCCACTGT
>Location:NODE_29094_length_1021_cov_98.511261	Coordinate:151	Reads:4	Hits:1	Allocated_reads:4	Strand:-
TCAGATGACATTAACGCAGCCACT
>Location:NODE_29094_length_1021_cov_98.511261	Coordinate:152	Reads:1	Hits:1	Allocated_reads:1	Strand:-
ATTCAGATGACATTAACGCAGCCAC
>Location:NODE_29094_length_1021_cov_98.511261	Coordinate:152	Reads:1	Hits:1	Allocated_reads:1	Strand:+
GTGGCTGCGTTAATGTCATCTGAATACAT
>Location:NODE_29094_length_1021_cov_98.511261	Coordinate:152	Reads:1	Hits:1	Allocated_reads:1	Strand:+
GTGGCTGCGTTAATGTCATCTGAATACATT
>Location:NODE_29094_length_1021_cov_98.511261	Coordinate:153	Reads:1	Hits:1	Allocated_reads:1	Strand:-
ATTCAGATGACATTAACGCAGCCA
>Location:NODE_29094_length_1021_cov_98.511261	Coordinate:153	Reads:1	Hits:1	Allocated_reads:1	Strand:+
TGGCTGCGTTAATGTCATCTGAATACATT
>Location:NODE_29094_length_1021_cov_98.511261	Coordinate:154	Reads:1	Hits:1	Allocated_reads:1	Strand:-
TGTATTCAGATGACATTAACGCAGAA
>Location:NODE_29094_length_1021_cov_98.511261	Coordinate:154	Reads:1	Hits:1	Allocated_reads:1	Strand:-
TGTATTCAGATGACATTAACGCAGCC
>Location:NODE_29094_length_1021_cov_98.511261	Coordinate:155	Reads:1	Hits:1	Allocated_reads:1	Strand:-
TGTATTCAGATGACATTAACGCAGC
>Location:NODE_29094_length_1021_cov_98.511261	Coordinate:157	Reads:1	Hits:1	Allocated_reads:1	Strand:+
TGCGTTAATGTCATCTGAATACAT
>Location:NODE_29094_length_1021_cov_98.511261	Coordinate:157	Reads:1	Hits:1	Allocated_reads:1	Strand:+
TGCGTTAATGTCATCTGAATACATTTT
>Location:NODE_29094_length_1021_cov_98.511261	Coordinate:159	Reads:1	Hits:1	Allocated_reads:1	Strand:-
AACACGAAAATGTATTCAGATGACATTAACG
>Location:NODE_29094_length_1021_cov_98.511261	Coordinate:161	Reads:1	Hits:1	Allocated_reads:1	Strand:+
TTAATGTCATCTGAATACATTTTCGTGT
>Location:NODE_29094_length_1021_cov_98.511261	Coordinate:161	Reads:1	Hits:1	Allocated_reads:1	Strand:+
TTAATGTCATCTGAATACATTTTCGTGTT
>Location:NODE_29094_length_1021_cov_98.511261	Coordinate:162	Reads:1	Hits:1	Allocated_reads:1	Strand:+
TAATGTCATCTGAATACATTTTCT
>Location:NODE_29094_length_1021_cov_98.511261	Coordinate:162	Reads:2	Hits:1	Allocated_reads:2	Strand:+
TAATGTCATCTGAATACATTTTCG
>Location:NODE_29094_length_1021_cov_98.511261	Coordinate:162	Reads:1	Hits:1	Allocated_reads:1	Strand:+
TAATGTCATCTGAATACATTTTCGT
>Location:NODE_29094_length_1021_cov_98.511261	Coordinate:162	Reads:3	Hits:1	Allocated_reads:3	Strand:+
TAATGTCATCTGAATACATTTTCGTG
>Location:NODE_29094_length_1021_cov_98.511261	Coordinate:162	Reads:10	Hits:1	Allocated_reads:10	Strand:+
TAATGTCATCTGAATACATTTTCGTGT
>Location:NODE_29094_length_1021_cov_98.511261	Coordinate:162	Reads:54	Hits:1	Allocated_reads:54	Strand:+
TAATGTCATCTGAATACATTTTCGTGTT
>Location:NODE_29094_length_1021_cov_98.511261	Coordinate:162	Reads:1	Hits:1	Allocated_reads:1	Strand:+
TAATGTCATCTGAATACATTTTCGTGAGA
>Location:NODE_29094_length_1021_cov_98.511261	Coordinate:162	Reads:2	Hits:2	Allocated_reads:1	Strand:+
TAATGTCATCTGAATACATTTTCGTGTTT
>Location:NODE_29094_length_1021_cov_98.511261	Coordinate:162	Reads:24	Hits:1	Allocated_reads:24	Strand:+
TAATGTCATCTGAATACATTTTCGTGTTA
>Location:NODE_29094_length_1021_cov_98.511261	Coordinate:162	Reads:8	Hits:1	Allocated_reads:8	Strand:+
TAATGTCATCTGAATACATTTTCGTGTTAG
>Location:NODE_29094_length_1021_cov_98.511261	Coordinate:162	Reads:1	Hits:1	Allocated_reads:1	Strand:+
TAATGTCATCTGAATACATTTCCGTGTTAGA
>Location:NODE_29094_length_1021_cov_98.511261	Coordinate:162	Reads:39	Hits:1	Allocated_reads:39	Strand:+
TAATGTCATCTGAATACATTTTCGTGTTAGT
>Location:NODE_29094_length_1021_cov_98.511261	Coordinate:162	Reads:9	Hits:1	Allocated_reads:9	Strand:+
TAATGTCATCTGAATACATTTTCGTGTTAGA
>Location:NODE_29094_length_1021_cov_98.511261	Coordinate:162	Reads:1	Hits:1	Allocated_reads:1	Strand:+
TAATGTCATCTGAATACATTTTCGTGTTAGTG
>Location:NODE_29094_length_1021_cov_98.511261	Coordinate:162	Reads:1	Hits:1	Allocated_reads:1	Strand:+
TAATGTCATCTGAATACATTTTCGTGTTAGTGTT
>Location:NODE_29094_length_1021_cov_98.511261	Coordinate:163	Reads:1	Hits:1	Allocated_reads:1	Strand:+
AATGTCATCTGAATACATTTTCGTGT
>Location:NODE_29094_length_1021_cov_98.511261	Coordinate:163	Reads:7	Hits:1	Allocated_reads:7	Strand:+
AATGTCATCTGAATACATTTTCGTGTT
>Location:NODE_29094_length_1021_cov_98.511261	Coordinate:163	Reads:1	Hits:1	Allocated_reads:1	Strand:+
AATGTCATCTGAATACATTTTCGTGTTA
>Location:NODE_29094_length_1021_cov_98.511261	Coordinate:163	Reads:1	Hits:1	Allocated_reads:1	Strand:+
AATGTCATCTGAATACATTTTCGTGTTAG
>Location:NODE_29094_length_1021_cov_98.511261	Coordinate:163	Reads:4	Hits:1	Allocated_reads:4	Strand:+
AATGTCATCTGAATACATTTTCGTGTTAGT
>Location:NODE_29094_length_1021_cov_98.511261	Coordinate:164	Reads:5	Hits:1	Allocated_reads:5	Strand:+
ATGTCATCTGAATACATTTTCGTGTT
>Location:NODE_29094_length_1021_cov_98.511261	Coordinate:164	Reads:1	Hits:1	Allocated_reads:1	Strand:+
ATGTCATCTGAATACATTTTCGTGTTA
>Location:NODE_29094_length_1021_cov_98.511261	Coordinate:164	Reads:2	Hits:1	Allocated_reads:2	Strand:+
ATGTCATCTGAATACATTTTCGTGTTAGA
>Location:NODE_29094_length_1021_cov_98.511261	Coordinate:164	Reads:3	Hits:1	Allocated_reads:3	Strand:+
ATGTCATCTGAATACATTTTCGTGTTAGT
>Location:NODE_29094_length_1021_cov_98.511261	Coordinate:164	Reads:2	Hits:1	Allocated_reads:2	Strand:-
TAACACGAAAATGTATTCAGATGACAT
>Location:NODE_29094_length_1021_cov_98.511261	Coordinate:165	Reads:1	Hits:1	Allocated_reads:1	Strand:-
AACACGAAAATGTATTCAGATGACT
>Location:NODE_29094_length_1021_cov_98.511261	Coordinate:165	Reads:1	Hits:1	Allocated_reads:1	Strand:-
AACACTAACACGAAAATGTATTCAGATGACA
>Location:NODE_29094_length_1021_cov_98.511261	Coordinate:165	Reads:1	Hits:1	Allocated_reads:1	Strand:-
CTAACACGAAAATGTATTCAGATGACA
>Location:NODE_29094_length_1021_cov_98.511261	Coordinate:165	Reads:28	Hits:1	Allocated_reads:28	Strand:+
TGTCATCTGAATACATTTTCGTGT
>Location:NODE_29094_length_1021_cov_98.511261	Coordinate:165	Reads:1	Hits:1	Allocated_reads:1	Strand:+
TGTCATCTGAATACATTTTCGTGAT
>Location:NODE_29094_length_1021_cov_98.511261	Coordinate:165	Reads:1	Hits:1	Allocated_reads:1	Strand:+
TGTCATCTGAATACATTTTCGTGTG
>Location:NODE_29094_length_1021_cov_98.511261	Coordinate:165	Reads:1	Hits:1	Allocated_reads:1	Strand:+
TGTCATCTGAATACATTTTCGTTTT
>Location:NODE_29094_length_1021_cov_98.511261	Coordinate:165	Reads:1	Hits:2	Allocated_reads:0.5	Strand:+
TGTCATCTGAATACATTTTTGTGTT
>Location:NODE_29094_length_1021_cov_98.511261	Coordinate:165	Reads:664	Hits:1	Allocated_reads:664	Strand:+
TGTCATCTGAATACATTTTCGTGTT
>Location:NODE_29094_length_1021_cov_98.511261	Coordinate:165	Reads:1	Hits:1	Allocated_reads:1	Strand:+
TGTCATCTGAATACATTTTCCTGTTA
>Location:NODE_29094_length_1021_cov_98.511261	Coordinate:165	Reads:1	Hits:1	Allocated_reads:1	Strand:+
TGTCATCTGAATACATTTTCGTGTCA
>Location:NODE_29094_length_1021_cov_98.511261	Coordinate:165	Reads:1	Hits:2	Allocated_reads:0.5	Strand:+
TGTCATCTGAATACATTTTCGTGTTT
>Location:NODE_29094_length_1021_cov_98.511261	Coordinate:165	Reads:130	Hits:1	Allocated_reads:130	Strand:+
TGTCATCTGAATACATTTTCGTGTTA
>Location:NODE_29094_length_1021_cov_98.511261	Coordinate:165	Reads:19	Hits:1	Allocated_reads:19	Strand:+
TGTCATCTGAATACATTTTCGTGTTAG
>Location:NODE_29094_length_1021_cov_98.511261	Coordinate:165	Reads:3	Hits:1	Allocated_reads:3	Strand:+
TGTCATCTGAATACATTTTCGTGTTAA
>Location:NODE_29094_length_1021_cov_98.511261	Coordinate:165	Reads:3	Hits:1	Allocated_reads:3	Strand:+
TGTCATCTGAATACATTTTCGTGTTAAA
>Location:NODE_29094_length_1021_cov_98.511261	Coordinate:165	Reads:7	Hits:1	Allocated_reads:7	Strand:+
TGTCATCTGAATACATTTTCGTGTTAGA
>Location:NODE_29094_length_1021_cov_98.511261	Coordinate:165	Reads:94	Hits:1	Allocated_reads:94	Strand:+
TGTCATCTGAATACATTTTCGTGTTAGT
>Location:NODE_29094_length_1021_cov_98.511261	Coordinate:165	Reads:2	Hits:1	Allocated_reads:2	Strand:+
TGTCATCTGAATACATTTTCGTGTTAAAA
>Location:NODE_29094_length_1021_cov_98.511261	Coordinate:165	Reads:3	Hits:1	Allocated_reads:3	Strand:+
TGTCATCTGAATACATTTTCGTGTTAGTG
>Location:NODE_29094_length_1021_cov_98.511261	Coordinate:165	Reads:3	Hits:1	Allocated_reads:3	Strand:+
TGTCATCTGAATACATTTTCGTGTTAGTT
>Location:NODE_29094_length_1021_cov_98.511261	Coordinate:165	Reads:11	Hits:1	Allocated_reads:11	Strand:+
TGTCATCTGAATACATTTTCGTGTTAGTGT
>Location:NODE_29094_length_1021_cov_98.511261	Coordinate:165	Reads:18	Hits:1	Allocated_reads:18	Strand:+
TGTCATCTGAATACATTTTCGTGTTAGTGTT
>Location:NODE_29094_length_1021_cov_98.511261	Coordinate:165	Reads:3	Hits:1	Allocated_reads:3	Strand:+
TGTCATCTGAATACATTTTCGTGTTAGTGTTT
>Location:NODE_29094_length_1021_cov_98.511261	Coordinate:165	Reads:1	Hits:1	Allocated_reads:1	Strand:+
TGTCATCTGAATACATTTTCGTGTTAGTGTTTT
>Location:NODE_29094_length_1021_cov_98.511261	Coordinate:165	Reads:2	Hits:1	Allocated_reads:2	Strand:+
TGTCATCTGAATACATTTTCGTGTTAGTGTTTTC
>Location:NODE_29094_length_1021_cov_98.511261	Coordinate:166	Reads:2	Hits:1	Allocated_reads:2	Strand:-
AACACGAAAATGTATTCAGATGAC
>Location:NODE_29094_length_1021_cov_98.511261	Coordinate:166	Reads:1	Hits:1	Allocated_reads:1	Strand:+
GTCATCTGAATACATTTTCGTGTT
>Location:NODE_29094_length_1021_cov_98.511261	Coordinate:166	Reads:1	Hits:1	Allocated_reads:1	Strand:+
GTCATCTGAATACATTTTCGTGTTA
>Location:NODE_29094_length_1021_cov_98.511261	Coordinate:166	Reads:1	Hits:1	Allocated_reads:1	Strand:+
GTCATCTGAATACATTTTCGTGTTAG
>Location:NODE_29094_length_1021_cov_98.511261	Coordinate:166	Reads:2	Hits:1	Allocated_reads:2	Strand:+
GTCATCTGAATACATTTTCGTGTTAGT
>Location:NODE_29094_length_1021_cov_98.511261	Coordinate:166	Reads:1	Hits:1	Allocated_reads:1	Strand:+
GTCATCTGAATACATTTTCGTGTTAGTGTT
>Location:NODE_29094_length_1021_cov_98.511261	Coordinate:166	Reads:1	Hits:1	Allocated_reads:1	Strand:-
TAACACGAAAATGTATTCAGATGAC
>Location:NODE_29094_length_1021_cov_98.511261	Coordinate:167	Reads:1	Hits:1	Allocated_reads:1	Strand:+
TCATCTGAATACATTTTCGTGTTA
>Location:NODE_29094_length_1021_cov_98.511261	Coordinate:167	Reads:1	Hits:1	Allocated_reads:1	Strand:+
TCATCTGAATACATTTTCGTGTTAGA
>Location:NODE_29094_length_1021_cov_98.511261	Coordinate:167	Reads:1	Hits:1	Allocated_reads:1	Strand:+
TCATCTGAATACATTTTCGTGTTAGT
>Location:NODE_29094_length_1021_cov_98.511261	Coordinate:167	Reads:1	Hits:1	Allocated_reads:1	Strand:+
TCATCTGAATACATTTTCGTGTTAGTGTTT
>Location:NODE_29094_length_1021_cov_98.511261	Coordinate:170	Reads:1	Hits:1	Allocated_reads:1	Strand:+
TCTGAATACATTTTCGTGTTAGTGTTTT
>Location:NODE_29094_length_1021_cov_98.511261	Coordinate:172	Reads:2	Hits:1	Allocated_reads:2	Strand:-
GTAAGAGAAAACACTAACACGAAAATGTATTCA
>Location:NODE_29094_length_1021_cov_98.511261	Coordinate:173	Reads:1	Hits:1	Allocated_reads:1	Strand:-
AGTAAGAGAAAACACTAACACGAAAATGTATTC
>Location:NODE_29094_length_1021_cov_98.511261	Coordinate:174	Reads:1	Hits:1	Allocated_reads:1	Strand:+
AATACATTTTCGTGTTAGTGTTTTCTCT
>Location:NODE_29094_length_1021_cov_98.511261	Coordinate:174	Reads:1	Hits:1	Allocated_reads:1	Strand:-
AGAGAAAACACTAACACGAAAATGTATT
>Location:NODE_29094_length_1021_cov_98.511261	Coordinate:174	Reads:3	Hits:1	Allocated_reads:3	Strand:-
AGTAAGAGAAAACACTAACACGAAAATGTATT
>Location:NODE_29094_length_1021_cov_98.511261	Coordinate:175	Reads:1	Hits:1	Allocated_reads:1	Strand:-
AAGTAAGAGAAAACACTAACACGAAAATGTAG
>Location:NODE_29094_length_1021_cov_98.511261	Coordinate:175	Reads:13	Hits:1	Allocated_reads:13	Strand:-
AAGTAAGAGAAAACACTAACACGAAAATGTAT
>Location:NODE_29094_length_1021_cov_98.511261	Coordinate:175	Reads:1	Hits:1	Allocated_reads:1	Strand:-
ACGAAGTAAGAGAAAACACTAACACGAAAATGTAT
>Location:NODE_29094_length_1021_cov_98.511261	Coordinate:175	Reads:2	Hits:1	Allocated_reads:2	Strand:-
AGAGAAAACACTAACACGAAAATGTAT
>Location:NODE_29094_length_1021_cov_98.511261	Coordinate:175	Reads:1	Hits:1	Allocated_reads:1	Strand:-
AGTAAGAGAAAACACTAACGCGAAAATGTAT
>Location:NODE_29094_length_1021_cov_98.511261	Coordinate:175	Reads:22	Hits:1	Allocated_reads:22	Strand:-
AGTAAGAGAAAACACTAACACGAAAATGTAT
>Location:NODE_29094_length_1021_cov_98.511261	Coordinate:175	Reads:17	Hits:1	Allocated_reads:17	Strand:-
CGAAGTAAGAGAAAACACTAACACGAAAATGTAT
>Location:NODE_29094_length_1021_cov_98.511261	Coordinate:175	Reads:6	Hits:1	Allocated_reads:6	Strand:-
GTAAGAGAAAACACTAACACGAAAATGTAT
>Location:NODE_29094_length_1021_cov_98.511261	Coordinate:175	Reads:15	Hits:1	Allocated_reads:15	Strand:-
TAAGAGAAAACACTAACACGAAAATGTAT
>Location:NODE_29094_length_1021_cov_98.511261	Coordinate:176	Reads:1	Hits:1	Allocated_reads:1	Strand:-
AAGTAAGAGAAAACACTAACACGAAAATGTA
>Location:NODE_29094_length_1021_cov_98.511261	Coordinate:176	Reads:1	Hits:1	Allocated_reads:1	Strand:-
AGTAAGAGAAAACACTAACACGAAAATGTA
>Location:NODE_29094_length_1021_cov_98.511261	Coordinate:176	Reads:6	Hits:1	Allocated_reads:6	Strand:+
TACATTTTCGTGTTAGTGTTTTCTCT
>Location:NODE_29094_length_1021_cov_98.511261	Coordinate:176	Reads:16	Hits:1	Allocated_reads:16	Strand:+
TACATTTTCGTGTTAGTGTTTTCTCTTACT
>Location:NODE_29094_length_1021_cov_98.511261	Coordinate:177	Reads:1	Hits:1	Allocated_reads:1	Strand:-
AAGTAAGAGAAAACACTAACACGAAAATGT
>Location:NODE_29094_length_1021_cov_98.511261	Coordinate:177	Reads:5	Hits:1	Allocated_reads:5	Strand:-
ACACGAAGTAAGAGAAAACACTAACACGAAAATGT
>Location:NODE_29094_length_1021_cov_98.511261	Coordinate:177	Reads:2	Hits:1	Allocated_reads:2	Strand:-
AGTAAGAGAAAACACTAACACGAAAATGT
>Location:NODE_29094_length_1021_cov_98.511261	Coordinate:177	Reads:3	Hits:1	Allocated_reads:3	Strand:-
CACGAAGTAAGAGAAAACACTAACACGAAAATGT
>Location:NODE_29094_length_1021_cov_98.511261	Coordinate:177	Reads:1	Hits:1	Allocated_reads:1	Strand:-
CGAAGTAAGAGAAAACACTAACACGAAAATGT
>Location:NODE_29094_length_1021_cov_98.511261	Coordinate:177	Reads:2	Hits:1	Allocated_reads:2	Strand:-
TAAGAGAAAACACTAACACGAAAATGT
>Location:NODE_29094_length_1021_cov_98.511261	Coordinate:178	Reads:1	Hits:1	Allocated_reads:1	Strand:+
CATTTTCGTGTTAGTGTTTTCTCT
>Location:NODE_29094_length_1021_cov_98.511261	Coordinate:178	Reads:3	Hits:1	Allocated_reads:3	Strand:+
CATTTTCGTGTTAGTGTTTTCTCTTACT
>Location:NODE_29094_length_1021_cov_98.511261	Coordinate:178	Reads:2	Hits:1	Allocated_reads:2	Strand:-
TAAGAGAAAACACTAACACGAAAATG
>Location:NODE_29094_length_1021_cov_98.511261	Coordinate:179	Reads:1	Hits:1	Allocated_reads:1	Strand:-
AGTAAGAGAAAACACTAACACGAAAAT
>Location:NODE_29094_length_1021_cov_98.511261	Coordinate:179	Reads:4	Hits:1	Allocated_reads:4	Strand:+
ATTTTCGTGTTAGTGTTTTCTCTTACT
>Location:NODE_29094_length_1021_cov_98.511261	Coordinate:179	Reads:1	Hits:1	Allocated_reads:1	Strand:+
ATTTTCGTGTTAGTGTTTTCTCTTACTTCGTG
>Location:NODE_29094_length_1021_cov_98.511261	Coordinate:179	Reads:1	Hits:1	Allocated_reads:1	Strand:-
TAAGAGAAAACACTAACACGAAAAT
>Location:NODE_29094_length_1021_cov_98.511261	Coordinate:180	Reads:1	Hits:1	Allocated_reads:1	Strand:-
AAGTAAGAGAAAACACTAACACGAAAA
>Location:NODE_29094_length_1021_cov_98.511261	Coordinate:180	Reads:1	Hits:1	Allocated_reads:1	Strand:-
AGTAAGAGAAAACACTAACACGAAAA
>Location:NODE_29094_length_1021_cov_98.511261	Coordinate:180	Reads:1	Hits:1	Allocated_reads:1	Strand:-
CACGAAGTAAGAGAAAACACTAACACGAAAA
>Location:NODE_29094_length_1021_cov_98.511261	Coordinate:180	Reads:2	Hits:1	Allocated_reads:2	Strand:-
TAAGAGAAAACACTAACACGAAAA
>Location:NODE_29094_length_1021_cov_98.511261	Coordinate:180	Reads:20	Hits:1	Allocated_reads:20	Strand:+
TTTTCGTGTTAGTGTTTTCTCTTACT
>Location:NODE_29094_length_1021_cov_98.511261	Coordinate:181	Reads:1	Hits:1	Allocated_reads:1	Strand:-
AAGTAAGAGAAAACACTAACACGAAA
>Location:NODE_29094_length_1021_cov_98.511261	Coordinate:181	Reads:2	Hits:1	Allocated_reads:2	Strand:-
ACACGAAGTAAGAGAAAACACTAACACGAAA
>Location:NODE_29094_length_1021_cov_98.511261	Coordinate:181	Reads:1	Hits:1	Allocated_reads:1	Strand:+
TTTCGTGTTAGTGTTTTCTCTTAC
>Location:NODE_29094_length_1021_cov_98.511261	Coordinate:181	Reads:16	Hits:1	Allocated_reads:16	Strand:+
TTTCGTGTTAGTGTTTTCTCTTACT
>Location:NODE_29094_length_1021_cov_98.511261	Coordinate:181	Reads:3	Hits:1	Allocated_reads:3	Strand:+
TTTCGTGTTAGTGTTTTCTCTTACTT
>Location:NODE_29094_length_1021_cov_98.511261	Coordinate:181	Reads:3	Hits:1	Allocated_reads:3	Strand:+
TTTCGTGTTAGTGTTTTCTCTTACTTC
>Location:NODE_29094_length_1021_cov_98.511261	Coordinate:181	Reads:1	Hits:1	Allocated_reads:1	Strand:+
TTTCGTGTTAGTGTTTTCTCTTACTTCG
>Location:NODE_29094_length_1021_cov_98.511261	Coordinate:181	Reads:1	Hits:1	Allocated_reads:1	Strand:+
TTTCGTGTTAGTGTTTTCTCTTACTTCGT
>Location:NODE_29094_length_1021_cov_98.511261	Coordinate:181	Reads:1	Hits:1	Allocated_reads:1	Strand:+
TTTCGTGTTAGTGTTTTCTCTTACTTCGTG
>Location:NODE_29094_length_1021_cov_98.511261	Coordinate:182	Reads:1	Hits:1	Allocated_reads:1	Strand:-
ACACGAAGTAAGAGAAAACACTAACACGAA
>Location:NODE_29094_length_1021_cov_98.511261	Coordinate:182	Reads:3	Hits:1	Allocated_reads:3	Strand:-
AGTAAGAGAAAACACTAACACGAA
>Location:NODE_29094_length_1021_cov_98.511261	Coordinate:182	Reads:6	Hits:1	Allocated_reads:6	Strand:+
TTCGTGTTAGTGTTTTCTCTTACT
>Location:NODE_29094_length_1021_cov_98.511261	Coordinate:182	Reads:1	Hits:1	Allocated_reads:1	Strand:+
TTCGTGTTAGTGTTTTCTCTTACTT
>Location:NODE_29094_length_1021_cov_98.511261	Coordinate:182	Reads:2	Hits:1	Allocated_reads:2	Strand:+
TTCGTGTTAGTGTTTTCTCTTACTTC
>Location:NODE_29094_length_1021_cov_98.511261	Coordinate:182	Reads:1	Hits:1	Allocated_reads:1	Strand:+
TTCGTGTTAGTGTTTTCTCTTACTTCG
>Location:NODE_29094_length_1021_cov_98.511261	Coordinate:182	Reads:1	Hits:1	Allocated_reads:1	Strand:+
TTCGTGTTAGTGTTTTCTCTTACTTCGTG
>Location:NODE_29094_length_1021_cov_98.511261	Coordinate:182	Reads:1	Hits:1	Allocated_reads:1	Strand:+
TTCGTGTTAGTGTTTTCTCTTACTTCGTGT
>Location:NODE_29094_length_1021_cov_98.511261	Coordinate:182	Reads:1	Hits:1	Allocated_reads:1	Strand:+
TTCGTGTTAGTGTTTTCTCTTACTTCGTGTG
>Location:NODE_29094_length_1021_cov_98.511261	Coordinate:183	Reads:1	Hits:1	Allocated_reads:1	Strand:-
ACACGAAGTAAGAGAAAACACTAACACGA
>Location:NODE_29094_length_1021_cov_98.511261	Coordinate:183	Reads:1	Hits:1	Allocated_reads:1	Strand:+
TCGTGTTAGTGTTTTCTCTTACTTCGTGT
>Location:NODE_29094_length_1021_cov_98.511261	Coordinate:183	Reads:2	Hits:1	Allocated_reads:2	Strand:+
TCGTGTTAGTGTTTTCTCTTACTTCGTGTG
>Location:NODE_29094_length_1021_cov_98.511261	Coordinate:184	Reads:1	Hits:1	Allocated_reads:1	Strand:-
ACACGAAGTAAGAGAAAACACTAACACA
>Location:NODE_29094_length_1021_cov_98.511261	Coordinate:184	Reads:2	Hits:1	Allocated_reads:2	Strand:-
ACACGAAGTAAGAGAAAACACTAACACT
>Location:NODE_29094_length_1021_cov_98.511261	Coordinate:184	Reads:4	Hits:1	Allocated_reads:4	Strand:-
ACACGAAGTAAGAGAAAACACTAACACG
>Location:NODE_29094_length_1021_cov_98.511261	Coordinate:184	Reads:1	Hits:1	Allocated_reads:1	Strand:-
CACGAAGTAAGAGAAAACACTAACACG
>Location:NODE_29094_length_1021_cov_98.511261	Coordinate:184	Reads:1	Hits:1	Allocated_reads:1	Strand:-
CGAAGTAAGAGAAAACACTAACACG
>Location:NODE_29094_length_1021_cov_98.511261	Coordinate:184	Reads:1	Hits:1	Allocated_reads:1	Strand:+
CGTGTTAGTGTTTTCTCTTACTTCGTGT
>Location:NODE_29094_length_1021_cov_98.511261	Coordinate:185	Reads:16	Hits:1	Allocated_reads:16	Strand:-
ACACGAAGTAAGAGAAAACACTAACAC
>Location:NODE_29094_length_1021_cov_98.511261	Coordinate:185	Reads:5	Hits:1	Allocated_reads:5	Strand:-
CACGAAGTAAGAGAAAACACTAACAC
>Location:NODE_29094_length_1021_cov_98.511261	Coordinate:185	Reads:1	Hits:1	Allocated_reads:1	Strand:-
CGAAGTAAGAGAAAACACTAACAC
>Location:NODE_29094_length_1021_cov_98.511261	Coordinate:185	Reads:1	Hits:1	Allocated_reads:1	Strand:-
GACACACGAAGTAAGAGAAAACACTAAAAA
>Location:NODE_29094_length_1021_cov_98.511261	Coordinate:185	Reads:1	Hits:1	Allocated_reads:1	Strand:-
GACACACGAAGTAAGAGAAAACACTAACAC
>Location:NODE_29094_length_1021_cov_98.511261	Coordinate:186	Reads:1	Hits:1	Allocated_reads:1	Strand:-
ACACGAAGTAAGAGAAAACACTAACT
>Location:NODE_29094_length_1021_cov_98.511261	Coordinate:186	Reads:18	Hits:1	Allocated_reads:18	Strand:-
ACACGAAGTAAGAGAAAACACTAACA
>Location:NODE_29094_length_1021_cov_98.511261	Coordinate:186	Reads:1	Hits:1	Allocated_reads:1	Strand:-
CACGAAGTAAGAGAAAACACTAACA
>Location:NODE_29094_length_1021_cov_98.511261	Coordinate:186	Reads:1	Hits:1	Allocated_reads:1	Strand:-
GACACACGAAGTAAGAGAAAACACTAACA
>Location:NODE_29094_length_1021_cov_98.511261	Coordinate:186	Reads:4	Hits:1	Allocated_reads:4	Strand:+
TGTTAGTGTTTTCTCTTACTTCGTG
>Location:NODE_29094_length_1021_cov_98.511261	Coordinate:186	Reads:2	Hits:1	Allocated_reads:2	Strand:+
TGTTAGTGTTTTCTCTTACTTCGTGT
>Location:NODE_29094_length_1021_cov_98.511261	Coordinate:186	Reads:5	Hits:1	Allocated_reads:5	Strand:+
TGTTAGTGTTTTCTCTTACTTCGTGTGTC
>Location:NODE_29094_length_1021_cov_98.511261	Coordinate:186	Reads:16	Hits:1	Allocated_reads:16	Strand:+
TGTTAGTGTTTTCTCTTACTTCGTGTGTCT
>Location:NODE_29094_length_1021_cov_98.511261	Coordinate:187	Reads:1	Hits:1	Allocated_reads:1	Strand:-
ACACGAAGTAAGAGAAAACACTAAA
>Location:NODE_29094_length_1021_cov_98.511261	Coordinate:187	Reads:1	Hits:1	Allocated_reads:1	Strand:-
ACACGAAGTAAGAGAAAACACTATT
>Location:NODE_29094_length_1021_cov_98.511261	Coordinate:187	Reads:21	Hits:1	Allocated_reads:21	Strand:-
ACACGAAGTAAGAGAAAACACTAAC
>Location:NODE_29094_length_1021_cov_98.511261	Coordinate:187	Reads:2	Hits:1	Allocated_reads:2	Strand:-
CACGAAGTAAGAGAAAACACTAAC
>Location:NODE_29094_length_1021_cov_98.511261	Coordinate:187	Reads:2	Hits:1	Allocated_reads:2	Strand:-
GACACACGAAGTAAGAGAAAACACTAAC
>Location:NODE_29094_length_1021_cov_98.511261	Coordinate:187	Reads:1	Hits:1	Allocated_reads:1	Strand:+
GTTAGTGTTTTCTCTTACTTCGTGTGTCT
>Location:NODE_29094_length_1021_cov_98.511261	Coordinate:188	Reads:1	Hits:1	Allocated_reads:1	Strand:+
TTAGTGTTTTCTCTTACTTCGTGTG
>Location:NODE_29094_length_1021_cov_98.511261	Coordinate:188	Reads:1	Hits:1	Allocated_reads:1	Strand:+
TTAGTGTTTTCTCTTACTTCGTGTGT
>Location:NODE_29094_length_1021_cov_98.511261	Coordinate:188	Reads:2	Hits:1	Allocated_reads:2	Strand:+
TTAGTGTTTTCTCTTACTTCGTGTGTC
>Location:NODE_29094_length_1021_cov_98.511261	Coordinate:188	Reads:7	Hits:1	Allocated_reads:7	Strand:+
TTAGTGTTTTCTCTTACTTCGTGTGTCT
>Location:NODE_29094_length_1021_cov_98.511261	Coordinate:188	Reads:2	Hits:1	Allocated_reads:2	Strand:+
TTAGTGTTTTCTCTTACTTCGTGTGTCTGGT
>Location:NODE_29094_length_1021_cov_98.511261	Coordinate:189	Reads:5	Hits:1	Allocated_reads:5	Strand:+
TAGTGTTTTCTCTTACTTCGTGTGTCT
>Location:NODE_29094_length_1021_cov_98.511261	Coordinate:189	Reads:2	Hits:1	Allocated_reads:2	Strand:+
TAGTGTTTTCTCTTACTTCGTGTGTCTGGT
>Location:NODE_29094_length_1021_cov_98.511261	Coordinate:190	Reads:1	Hits:1	Allocated_reads:1	Strand:-
ATCGGAACCAGACACACGAAGTAAGAGAAAACACT
>Location:NODE_29094_length_1021_cov_98.511261	Coordinate:190	Reads:1	Hits:1	Allocated_reads:1	Strand:-
CGGAACCAGACACACGAAGTAAGAGAAAAAAAT
>Location:NODE_29094_length_1021_cov_98.511261	Coordinate:190	Reads:7	Hits:1	Allocated_reads:7	Strand:-
CGGAACCAGACACACGAAGTAAGAGAAAACACT
>Location:NODE_29094_length_1021_cov_98.511261	Coordinate:190	Reads:1	Hits:1	Allocated_reads:1	Strand:-
GAACCAGACACACGAAGTAAGAGAAAACACT
>Location:NODE_29094_length_1021_cov_98.511261	Coordinate:190	Reads:1	Hits:1	Allocated_reads:1	Strand:-
TCGGAACCAGACACACGAAGTAAGAGAAAACACT
>Location:NODE_29094_length_1021_cov_98.511261	Coordinate:191	Reads:5	Hits:1	Allocated_reads:5	Strand:-
CGGAACCAGACACACGAAGTAAGAGAAAACAC
>Location:NODE_29094_length_1021_cov_98.511261	Coordinate:191	Reads:1	Hits:1	Allocated_reads:1	Strand:-
GAACCAGACACACGAAGTAAGAGAAAACAC
>Location:NODE_29094_length_1021_cov_98.511261	Coordinate:191	Reads:1	Hits:1	Allocated_reads:1	Strand:+
GTGTTTTCTCTTACTTCGTGTGTCT
>Location:NODE_29094_length_1021_cov_98.511261	Coordinate:192	Reads:1	Hits:1	Allocated_reads:1	Strand:-
ACCAGACACACGAAGTAAGAGAAAACA
>Location:NODE_29094_length_1021_cov_98.511261	Coordinate:192	Reads:2	Hits:1	Allocated_reads:2	Strand:-
CGGAACCAGACACACGAAGTAAGAGAAAACA
>Location:NODE_29094_length_1021_cov_98.511261	Coordinate:192	Reads:1	Hits:1	Allocated_reads:1	Strand:-
GCATCGGAACCAGACACACGAAGTAAGAGAAAACA
>Location:NODE_29094_length_1021_cov_98.511261	Coordinate:192	Reads:1	Hits:1	Allocated_reads:1	Strand:+
TGTTTTCTCTTACTTCGTGTGTCT
>Location:NODE_29094_length_1021_cov_98.511261	Coordinate:192	Reads:2	Hits:1	Allocated_reads:2	Strand:+
TGTTTTCTCTTACTTCGTGTGTCTGGT
>Location:NODE_29094_length_1021_cov_98.511261	Coordinate:192	Reads:1	Hits:1	Allocated_reads:1	Strand:+
TGTTTTCTCTTACTTCGTGTGTCTGGTTC
>Location:NODE_29094_length_1021_cov_98.511261	Coordinate:193	Reads:3	Hits:1	Allocated_reads:3	Strand:-
CGGAACCAGACACACGAAGTAAGAGAAAAC
>Location:NODE_29094_length_1021_cov_98.511261	Coordinate:194	Reads:1	Hits:1	Allocated_reads:1	Strand:-
ATCGGAACCAGACACACGAAGTAAGAGAAAT
>Location:NODE_29094_length_1021_cov_98.511261	Coordinate:194	Reads:1	Hits:1	Allocated_reads:1	Strand:-
ATGCATCGGAACCAGACACACGAAGTAAGAGAAAA
>Location:NODE_29094_length_1021_cov_98.511261	Coordinate:194	Reads:2	Hits:1	Allocated_reads:2	Strand:+
TTTTCTCTTACTTCGTGTGTCTGGT
>Location:NODE_29094_length_1021_cov_98.511261	Coordinate:194	Reads:5	Hits:1	Allocated_reads:5	Strand:+
TTTTCTCTTACTTCGTGTGTCTGGTT
>Location:NODE_29094_length_1021_cov_98.511261	Coordinate:194	Reads:6	Hits:1	Allocated_reads:6	Strand:+
TTTTCTCTTACTTCGTGTGTCTGGTTC
>Location:NODE_29094_length_1021_cov_98.511261	Coordinate:194	Reads:12	Hits:1	Allocated_reads:12	Strand:+
TTTTCTCTTACTTCGTGTGTCTGGTTCC
>Location:NODE_29094_length_1021_cov_98.511261	Coordinate:194	Reads:1	Hits:1	Allocated_reads:1	Strand:+
TTTTCTCTTACTTCGTGTGTCTGGTTCCG
>Location:NODE_29094_length_1021_cov_98.511261	Coordinate:194	Reads:4	Hits:1	Allocated_reads:4	Strand:+
TTTTCTCTTACTTCGTGTGTCTGGTTCCGA
>Location:NODE_29094_length_1021_cov_98.511261	Coordinate:195	Reads:1	Hits:1	Allocated_reads:1	Strand:-
CGGAACCAGACACACGAAGTAAGAGAAT
>Location:NODE_29094_length_1021_cov_98.511261	Coordinate:195	Reads:2	Hits:1	Allocated_reads:2	Strand:-
CGGAACCAGACACACGAAGTAAGAGAAA
>Location:NODE_29094_length_1021_cov_98.511261	Coordinate:195	Reads:1	Hits:1	Allocated_reads:1	Strand:-
TGCATCGGAACCAGACACACGAAGTAAGAGAAT
>Location:NODE_29094_length_1021_cov_98.511261	Coordinate:195	Reads:1	Hits:1	Allocated_reads:1	Strand:+
TTTCTCTTACTTCGTGTGTCTGGT
>Location:NODE_29094_length_1021_cov_98.511261	Coordinate:195	Reads:3	Hits:1	Allocated_reads:3	Strand:+
TTTCTCTTACTTCGTGTGTCTGGTT
>Location:NODE_29094_length_1021_cov_98.511261	Coordinate:195	Reads:1	Hits:1	Allocated_reads:1	Strand:+
TTTCTCTTACTTCGTGTGTCTGGTTC
>Location:NODE_29094_length_1021_cov_98.511261	Coordinate:195	Reads:14	Hits:1	Allocated_reads:14	Strand:+
TTTCTCTTACTTCGTGTGTCTGGTTCC
>Location:NODE_29094_length_1021_cov_98.511261	Coordinate:195	Reads:1	Hits:1	Allocated_reads:1	Strand:+
TTTCTCTTACTTCGTGTGTCTGGTTCCT
>Location:NODE_29094_length_1021_cov_98.511261	Coordinate:195	Reads:3	Hits:1	Allocated_reads:3	Strand:+
TTTCTCTTACTTCGTGTGTCTGGTTCCGA
>Location:NODE_29094_length_1021_cov_98.511261	Coordinate:195	Reads:4	Hits:1	Allocated_reads:4	Strand:+
TTTCTCTTACTTCGTGTGTCTGGTTCCGAT
>Location:NODE_29094_length_1021_cov_98.511261	Coordinate:195	Reads:1	Hits:1	Allocated_reads:1	Strand:+
TTTCTCTTACTTCGTGTGTCTGGTTCCGATG
>Location:NODE_29094_length_1021_cov_98.511261	Coordinate:196	Reads:4	Hits:1	Allocated_reads:4	Strand:-
ATCGGAACCAGACACACGAAGTAAGAGAA
>Location:NODE_29094_length_1021_cov_98.511261	Coordinate:196	Reads:2	Hits:1	Allocated_reads:2	Strand:-
ATGCATCGGAACCAGACACACGAAGTAAGAGAA
>Location:NODE_29094_length_1021_cov_98.511261	Coordinate:196	Reads:2	Hits:1	Allocated_reads:2	Strand:-
CGGAACCAGACACACGAAGTAAGAGAA
>Location:NODE_29094_length_1021_cov_98.511261	Coordinate:196	Reads:2	Hits:1	Allocated_reads:2	Strand:-
GCATCGGAACCAGACACACGAAGTAAGAGAA
>Location:NODE_29094_length_1021_cov_98.511261	Coordinate:196	Reads:3	Hits:1	Allocated_reads:3	Strand:-
TGCATCGGAACCAGACACACGAAGTAAGAGAA
>Location:NODE_29094_length_1021_cov_98.511261	Coordinate:196	Reads:1	Hits:1	Allocated_reads:1	Strand:+
TTCTCTTACTTCGTGTGTCTGGTT
>Location:NODE_29094_length_1021_cov_98.511261	Coordinate:196	Reads:2	Hits:1	Allocated_reads:2	Strand:+
TTCTCTTACTTCGTGTGTCTGGTTC
>Location:NODE_29094_length_1021_cov_98.511261	Coordinate:196	Reads:1	Hits:1	Allocated_reads:1	Strand:+
TTCTCTTACTTCGTGTGTCTGGATCC
>Location:NODE_29094_length_1021_cov_98.511261	Coordinate:196	Reads:47	Hits:1	Allocated_reads:47	Strand:+
TTCTCTTACTTCGTGTGTCTGGTTCC
>Location:NODE_29094_length_1021_cov_98.511261	Coordinate:196	Reads:1	Hits:1	Allocated_reads:1	Strand:+
TTCTCTTACTTCGTGTGTCTGGTTCCC
>Location:NODE_29094_length_1021_cov_98.511261	Coordinate:196	Reads:5	Hits:1	Allocated_reads:5	Strand:+
TTCTCTTACTTCGTGTGTCTGGTTCCG
>Location:NODE_29094_length_1021_cov_98.511261	Coordinate:196	Reads:8	Hits:1	Allocated_reads:8	Strand:+
TTCTCTTACTTCGTGTGTCTGGTTCCGA
>Location:NODE_29094_length_1021_cov_98.511261	Coordinate:196	Reads:8	Hits:1	Allocated_reads:8	Strand:+
TTCTCTTACTTCGTGTGTCTGGTTCCGAT
>Location:NODE_29094_length_1021_cov_98.511261	Coordinate:196	Reads:3	Hits:1	Allocated_reads:3	Strand:+
TTCTCTTACTTCGTGTGTCTGGTTCCGATG
>Location:NODE_29094_length_1021_cov_98.511261	Coordinate:197	Reads:2	Hits:1	Allocated_reads:2	Strand:-
CGGAACCAGACACACGAAGTAAGAGA
>Location:NODE_29094_length_1021_cov_98.511261	Coordinate:197	Reads:1	Hits:1	Allocated_reads:1	Strand:+
TCTCTTACTTCGTGTGTCTGGTTC
>Location:NODE_29094_length_1021_cov_98.511261	Coordinate:197	Reads:1	Hits:1	Allocated_reads:1	Strand:+
TCTCTTACTTCGTGTGTCTGGGTCC
>Location:NODE_29094_length_1021_cov_98.511261	Coordinate:197	Reads:1	Hits:1	Allocated_reads:1	Strand:+
TCTCTTACTTCGTGTGTCTGGTTTC
>Location:NODE_29094_length_1021_cov_98.511261	Coordinate:197	Reads:27	Hits:1	Allocated_reads:27	Strand:+
TCTCTTACTTCGTGTGTCTGGTTCC
>Location:NODE_29094_length_1021_cov_98.511261	Coordinate:197	Reads:2	Hits:1	Allocated_reads:2	Strand:+
TCTCTTACTTCGTGTGTCTGGTTCCT
>Location:NODE_29094_length_1021_cov_98.511261	Coordinate:197	Reads:3	Hits:1	Allocated_reads:3	Strand:+
TCTCTTACTTCGTGTGTCTGGTTCCG
>Location:NODE_29094_length_1021_cov_98.511261	Coordinate:197	Reads:3	Hits:1	Allocated_reads:3	Strand:+
TCTCTTACTTCGTGTGTCTGGTTCCGA
>Location:NODE_29094_length_1021_cov_98.511261	Coordinate:197	Reads:8	Hits:1	Allocated_reads:8	Strand:+
TCTCTTACTTCGTGTGTCTGGTTCCGAT
>Location:NODE_29094_length_1021_cov_98.511261	Coordinate:197	Reads:2	Hits:1	Allocated_reads:2	Strand:+
TCTCTTACTTCGTGTGTCTGGTTCCGATG
>Location:NODE_29094_length_1021_cov_98.511261	Coordinate:197	Reads:2	Hits:1	Allocated_reads:2	Strand:+
TCTCTTACTTCGTGTGTCTGGTTCCGATGC
>Location:NODE_29094_length_1021_cov_98.511261	Coordinate:198	Reads:3	Hits:1	Allocated_reads:3	Strand:-
ATCGGAACCAGACACACGAAGTAAGAG
>Location:NODE_29094_length_1021_cov_98.511261	Coordinate:198	Reads:1	Hits:1	Allocated_reads:1	Strand:-
ATGCATCGGAACCAGACACACGAAGTAAGAG
>Location:NODE_29094_length_1021_cov_98.511261	Coordinate:198	Reads:3	Hits:1	Allocated_reads:3	Strand:-
CGGAACCAGACACACGAAGTAAGAG
>Location:NODE_29094_length_1021_cov_98.511261	Coordinate:198	Reads:1	Hits:1	Allocated_reads:1	Strand:+
CTCTTACTTCGTGTGTCTGGTTCC
>Location:NODE_29094_length_1021_cov_98.511261	Coordinate:198	Reads:1	Hits:1	Allocated_reads:1	Strand:-
TCCATGCATCGGAACCAGACACACGAAGTAAGAG
>Location:NODE_29094_length_1021_cov_98.511261	Coordinate:198	Reads:2	Hits:1	Allocated_reads:2	Strand:-
TGCATCGGAACCAGACACACGAAGTAAGAG
>Location:NODE_29094_length_1021_cov_98.511261	Coordinate:199	Reads:5	Hits:1	Allocated_reads:5	Strand:-
ATGCATCGGAACCAGACACACGAAGTAAGA
>Location:NODE_29094_length_1021_cov_98.511261	Coordinate:199	Reads:1	Hits:1	Allocated_reads:1	Strand:-
CATCGGAACCAGACACACGAAGTAAGA
>Location:NODE_29094_length_1021_cov_98.511261	Coordinate:199	Reads:1	Hits:1	Allocated_reads:1	Strand:-
CGGAACCAGACACACGAAGTAAGA
>Location:NODE_29094_length_1021_cov_98.511261	Coordinate:199	Reads:5	Hits:1	Allocated_reads:5	Strand:+
TCTTACTTCGTGTGTCTGGTTCCG
>Location:NODE_29094_length_1021_cov_98.511261	Coordinate:199	Reads:3	Hits:1	Allocated_reads:3	Strand:+
TCTTACTTCGTGTGTCTGGTTCCGA
>Location:NODE_29094_length_1021_cov_98.511261	Coordinate:199	Reads:1	Hits:1	Allocated_reads:1	Strand:+
TCTTACTTCGTGTGTCTGGGTCCGAT
>Location:NODE_29094_length_1021_cov_98.511261	Coordinate:199	Reads:9	Hits:1	Allocated_reads:9	Strand:+
TCTTACTTCGTGTGTCTGGTTCCGAT
>Location:NODE_29094_length_1021_cov_98.511261	Coordinate:199	Reads:1	Hits:1	Allocated_reads:1	Strand:+
TCTTACTTCGTGTGTCTGGTTCCGATT
>Location:NODE_29094_length_1021_cov_98.511261	Coordinate:199	Reads:12	Hits:1	Allocated_reads:12	Strand:+
TCTTACTTCGTGTGTCTGGTTCCGATG
>Location:NODE_29094_length_1021_cov_98.511261	Coordinate:199	Reads:5	Hits:1	Allocated_reads:5	Strand:+
TCTTACTTCGTGTGTCTGGTTCCGATGC
>Location:NODE_29094_length_1021_cov_98.511261	Coordinate:199	Reads:16	Hits:1	Allocated_reads:16	Strand:+
TCTTACTTCGTGTGTCTGGTTCCGATGCA
>Location:NODE_29094_length_1021_cov_98.511261	Coordinate:199	Reads:1	Hits:1	Allocated_reads:1	Strand:+
TCTTACTTCGTGTGTCTGGTTCCGATGCAT
>Location:NODE_29094_length_1021_cov_98.511261	Coordinate:199	Reads:3	Hits:1	Allocated_reads:3	Strand:+
TCTTACTTCGTGTGTCTGGTTCCGATGCATG
>Location:NODE_29094_length_1021_cov_98.511261	Coordinate:200	Reads:3	Hits:1	Allocated_reads:3	Strand:-
ATCGGAACCAGACACACGAAGTAAG
>Location:NODE_29094_length_1021_cov_98.511261	Coordinate:200	Reads:1	Hits:1	Allocated_reads:1	Strand:-
CATCGGAACCAGACACACGAAGTAAG
>Location:NODE_29094_length_1021_cov_98.511261	Coordinate:200	Reads:1	Hits:1	Allocated_reads:1	Strand:+
CTTACTTCGTGTGTCTGGTTCCGATGC
>Location:NODE_29094_length_1021_cov_98.511261	Coordinate:200	Reads:1	Hits:1	Allocated_reads:1	Strand:-
TCGGAACCAGACACACGAAGTAAG
>Location:NODE_29094_length_1021_cov_98.511261	Coordinate:200	Reads:2	Hits:1	Allocated_reads:2	Strand:-
TGCATCGGAACCAGACACACGAAGTAAG
>Location:NODE_29094_length_1021_cov_98.511261	Coordinate:201	Reads:1	Hits:1	Allocated_reads:1	Strand:-
ATGCATCGGAACCAGACACACGAAGTTT
>Location:NODE_29094_length_1021_cov_98.511261	Coordinate:201	Reads:1	Hits:1	Allocated_reads:1	Strand:-
TGCATCGGAACCAGACACACGAAGTAA
>Location:NODE_29094_length_1021_cov_98.511261	Coordinate:201	Reads:6	Hits:1	Allocated_reads:6	Strand:+
TTACTTCGTGTGTCTGGTTCCGAT
>Location:NODE_29094_length_1021_cov_98.511261	Coordinate:201	Reads:1	Hits:1	Allocated_reads:1	Strand:+
TTACTTCGTGTGTCTGGTTCCGATT
>Location:NODE_29094_length_1021_cov_98.511261	Coordinate:201	Reads:10	Hits:1	Allocated_reads:10	Strand:+
TTACTTCGTGTGTCTGGTTCCGATG
>Location:NODE_29094_length_1021_cov_98.511261	Coordinate:201	Reads:6	Hits:1	Allocated_reads:6	Strand:+
TTACTTCGTGTGTCTGGTTCCGATGC
>Location:NODE_29094_length_1021_cov_98.511261	Coordinate:201	Reads:9	Hits:1	Allocated_reads:9	Strand:+
TTACTTCGTGTGTCTGGTTCCGATGCA
>Location:NODE_29094_length_1021_cov_98.511261	Coordinate:201	Reads:2	Hits:1	Allocated_reads:2	Strand:+
TTACTTCGTGTGTCTGGTTCCGATGCATG
>Location:NODE_29094_length_1021_cov_98.511261	Coordinate:201	Reads:2	Hits:1	Allocated_reads:2	Strand:+
TTACTTCGTGTGTCTGGTTCCGATGCATT
>Location:NODE_29094_length_1021_cov_98.511261	Coordinate:202	Reads:1	Hits:1	Allocated_reads:1	Strand:-
AGTCCATGCATCGGAACCAGACACACGAAGTA
>Location:NODE_29094_length_1021_cov_98.511261	Coordinate:202	Reads:1	Hits:1	Allocated_reads:1	Strand:-
ATGCATCGGAACCAGACACACGAAGTA
>Location:NODE_29094_length_1021_cov_98.511261	Coordinate:202	Reads:1	Hits:1	Allocated_reads:1	Strand:+
TACTTCGTGTGTCTGGTTCCGATA
>Location:NODE_29094_length_1021_cov_98.511261	Coordinate:202	Reads:1	Hits:1	Allocated_reads:1	Strand:+
TACTTCGTGTGTCTGGTTCCGATC
>Location:NODE_29094_length_1021_cov_98.511261	Coordinate:202	Reads:138	Hits:1	Allocated_reads:138	Strand:+
TACTTCGTGTGTCTGGTTCCGATG
>Location:NODE_29094_length_1021_cov_98.511261	Coordinate:202	Reads:2	Hits:1	Allocated_reads:2	Strand:+
TACTTCGTGTGTCTGGTTCCGATT
>Location:NODE_29094_length_1021_cov_98.511261	Coordinate:202	Reads:1	Hits:1	Allocated_reads:1	Strand:+
TACTTCGTGTGTCTGGTTCCGATGT
>Location:NODE_29094_length_1021_cov_98.511261	Coordinate:202	Reads:47	Hits:1	Allocated_reads:47	Strand:+
TACTTCGTGTGTCTGGTTCCGATGC
>Location:NODE_29094_length_1021_cov_98.511261	Coordinate:202	Reads:1	Hits:1	Allocated_reads:1	Strand:+
TACTTCGTGTGTCTGGTTCCGATGCG
>Location:NODE_29094_length_1021_cov_98.511261	Coordinate:202	Reads:1	Hits:1	Allocated_reads:1	Strand:+
TACTTCGTGTGTCTGGTTCCGATGCT
>Location:NODE_29094_length_1021_cov_98.511261	Coordinate:202	Reads:1	Hits:1	Allocated_reads:1	Strand:+
TACTTCGTGTGTCTGGTTCCGATGTA
>Location:NODE_29094_length_1021_cov_98.511261	Coordinate:202	Reads:1	Hits:1	Allocated_reads:1	Strand:+
TACTTCGTGTGTCTGGTTCCGATGTT
>Location:NODE_29094_length_1021_cov_98.511261	Coordinate:202	Reads:197	Hits:1	Allocated_reads:197	Strand:+
TACTTCGTGTGTCTGGTTCCGATGCA
>Location:NODE_29094_length_1021_cov_98.511261	Coordinate:202	Reads:1	Hits:1	Allocated_reads:1	Strand:+
TACTTCGTGTGTCTGGTTCCGATGCAT
>Location:NODE_29094_length_1021_cov_98.511261	Coordinate:202	Reads:24	Hits:1	Allocated_reads:24	Strand:+
TACTTCGTGTGTCTGGTTCCGATGCATG
>Location:NODE_29094_length_1021_cov_98.511261	Coordinate:202	Reads:4	Hits:1	Allocated_reads:4	Strand:+
TACTTCGTGTGTCTGGTTCCGATGCATT
>Location:NODE_29094_length_1021_cov_98.511261	Coordinate:202	Reads:1	Hits:1	Allocated_reads:1	Strand:+
TACTTCGTGTGTCTGGTTCCGATGCATGG
>Location:NODE_29094_length_1021_cov_98.511261	Coordinate:202	Reads:1	Hits:1	Allocated_reads:1	Strand:+
TACTTCGTGTGTCTGGTTCCGATGCATGGAC
>Location:NODE_29094_length_1021_cov_98.511261	Coordinate:202	Reads:2	Hits:1	Allocated_reads:2	Strand:+
TACTTCGTGTGTCTGGTTCCGATGCATGGACT
>Location:NODE_29094_length_1021_cov_98.511261	Coordinate:202	Reads:3	Hits:1	Allocated_reads:3	Strand:-
TGCATCGGAACCAGACACACGAAGTA
>Location:NODE_29094_length_1021_cov_98.511261	Coordinate:203	Reads:3	Hits:1	Allocated_reads:3	Strand:+
ACTTCGTGTGTCTGGTTCCGATGCA
>Location:NODE_29094_length_1021_cov_98.511261	Coordinate:203	Reads:2	Hits:1	Allocated_reads:2	Strand:-
ATGCATCGGAACCAGACACACGAAGT
>Location:NODE_29094_length_1021_cov_98.511261	Coordinate:204	Reads:1	Hits:1	Allocated_reads:1	Strand:-
AGTTGAGTCCATGCATCGGAACCAGACACACGAAG
>Location:NODE_29094_length_1021_cov_98.511261	Coordinate:204	Reads:4	Hits:1	Allocated_reads:4	Strand:-
ATGCATCGGAACCAGACACACGAAG
>Location:NODE_29094_length_1021_cov_98.511261	Coordinate:204	Reads:1	Hits:1	Allocated_reads:1	Strand:+
CTTCGTGTGTCTGGTTCCGATGCATGT
>Location:NODE_29094_length_1021_cov_98.511261	Coordinate:204	Reads:3	Hits:1	Allocated_reads:3	Strand:+
CTTCGTGTGTCTGGTTCCGATGCATGGACT
>Location:NODE_29094_length_1021_cov_98.511261	Coordinate:204	Reads:1	Hits:1	Allocated_reads:1	Strand:-
TCCATGCATCGGAACCAGACACACGAAG
>Location:NODE_29094_length_1021_cov_98.511261	Coordinate:204	Reads:3	Hits:1	Allocated_reads:3	Strand:-
TGCATCGGAACCAGACACACGAAG
>Location:NODE_29094_length_1021_cov_98.511261	Coordinate:205	Reads:1	Hits:1	Allocated_reads:1	Strand:+
TTCGTGTGTCTGGTTCCGATGCATG
>Location:NODE_29094_length_1021_cov_98.511261	Coordinate:205	Reads:1	Hits:1	Allocated_reads:1	Strand:+
TTCGTGTGTCTGGTTCCGATGCATGGAC
>Location:NODE_29094_length_1021_cov_98.511261	Coordinate:205	Reads:1	Hits:1	Allocated_reads:1	Strand:+
TTCGTGTGTCTGGTTCCGATGCAAGGACT
>Location:NODE_29094_length_1021_cov_98.511261	Coordinate:205	Reads:1	Hits:1	Allocated_reads:1	Strand:+
TTCGTGTGTCTGGTTCCGATGCATTGACT
>Location:NODE_29094_length_1021_cov_98.511261	Coordinate:205	Reads:2	Hits:1	Allocated_reads:2	Strand:+
TTCGTGTGTCTGGTTCCGATGCATGGACG
>Location:NODE_29094_length_1021_cov_98.511261	Coordinate:205	Reads:369	Hits:1	Allocated_reads:369	Strand:+
TTCGTGTGTCTGGTTCCGATGCATGGACT
>Location:NODE_29094_length_1021_cov_98.511261	Coordinate:205	Reads:1	Hits:1	Allocated_reads:1	Strand:+
TTCGTGTGTCTGGTTCCGATGCATGGACTCAACTT
>Location:NODE_29094_length_1021_cov_98.511261	Coordinate:206	Reads:16	Hits:2	Allocated_reads:8	Strand:+
TCGTGTGTCTGGTTCCGATGCATGGACT
>Location:NODE_29094_length_1021_cov_98.511261	Coordinate:207	Reads:1	Hits:2	Allocated_reads:0.5	Strand:-
CCATGCATCGGAACCAGACACACG
>Location:NODE_29094_length_1021_cov_98.511261	Coordinate:207	Reads:5	Hits:2	Allocated_reads:2.5	Strand:+
CGTGTGTCTGGTTCCGATGCATGGACT
>Location:NODE_29094_length_1021_cov_98.511261	Coordinate:208	Reads:1	Hits:2	Allocated_reads:0.5	Strand:+
GTGTGTCTGGTTCCGATGCATGGACTCAACTGAA
>Location:NODE_29094_length_1021_cov_98.511261	Coordinate:208	Reads:2	Hits:2	Allocated_reads:1	Strand:-
TCCATGCATCGGAACCAGACACAC
>Location:NODE_29094_length_1021_cov_98.511261	Coordinate:209	Reads:1	Hits:2	Allocated_reads:0.5	Strand:-
ATTCAGTTGAGTCCATGCATCGGAACCAGACACA
>Location:NODE_29094_length_1021_cov_98.511261	Coordinate:209	Reads:1	Hits:2	Allocated_reads:0.5	Strand:+
TGTGTCTGGTTCCGATGCATGGAC
>Location:NODE_29094_length_1021_cov_98.511261	Coordinate:209	Reads:6	Hits:2	Allocated_reads:3	Strand:+
TGTGTCTGGTTCCGATGCATGGACT
>Location:NODE_29094_length_1021_cov_98.511261	Coordinate:209	Reads:2	Hits:2	Allocated_reads:1	Strand:+
TGTGTCTGGTTCCGATGCATGGACTC
>Location:NODE_29094_length_1021_cov_98.511261	Coordinate:209	Reads:1	Hits:2	Allocated_reads:0.5	Strand:+
TGTGTCTGGTTCCGATGCATGGACTCA
>Location:NODE_29094_length_1021_cov_98.511261	Coordinate:209	Reads:2	Hits:2	Allocated_reads:1	Strand:+
TGTGTCTGGTTCCGATGCATGGACTCT
>Location:NODE_29094_length_1021_cov_98.511261	Coordinate:209	Reads:5	Hits:2	Allocated_reads:2.5	Strand:+
TGTGTCTGGTTCCGATGCATGGACTCAACT
>Location:NODE_29094_length_1021_cov_98.511261	Coordinate:211	Reads:2	Hits:2	Allocated_reads:1	Strand:+
TGTCTGGTTCCGATGCATGGACTC
>Location:NODE_29094_length_1021_cov_98.511261	Coordinate:211	Reads:1	Hits:2	Allocated_reads:0.5	Strand:+
TGTCTGGTTCCGATGCATGGACTCA
>Location:NODE_29094_length_1021_cov_98.511261	Coordinate:211	Reads:3	Hits:2	Allocated_reads:1.5	Strand:+
TGTCTGGTTCCGATGCATGGACTCAAC
>Location:NODE_29094_length_1021_cov_98.511261	Coordinate:211	Reads:1	Hits:2	Allocated_reads:0.5	Strand:+
TGTCTGGTTCCGATGCATGGACTCAACT
>Location:NODE_29094_length_1021_cov_98.511261	Coordinate:211	Reads:1	Hits:2	Allocated_reads:0.5	Strand:-
TTGAGTCCATGCATCGGAACCAGACA
>Location:NODE_29094_length_1021_cov_98.511261	Coordinate:212	Reads:3	Hits:2	Allocated_reads:1.5	Strand:-
ATTCAGTTGAGTCCATGCATCGGAACCAGAC
>Location:NODE_29094_length_1021_cov_98.511261	Coordinate:212	Reads:3	Hits:2	Allocated_reads:1.5	Strand:-
CAGTTGAGTCCATGCATCGGAACCAGAC
>Location:NODE_29094_length_1021_cov_98.511261	Coordinate:212	Reads:1	Hits:2	Allocated_reads:0.5	Strand:-
CATTCAGTTGAGTCCATGCATCGGAACCAGAC
>Location:NODE_29094_length_1021_cov_98.511261	Coordinate:212	Reads:1	Hits:2	Allocated_reads:0.5	Strand:-
TCATTCAGTTGAGTCCATGCATCGGAACCAGAC
>Location:NODE_29094_length_1021_cov_98.511261	Coordinate:212	Reads:1	Hits:2	Allocated_reads:0.5	Strand:-
TTCAGTTGAGTCCATGCATCGGAACCAGAC
>Location:NODE_29094_length_1021_cov_98.511261	Coordinate:213	Reads:1	Hits:2	Allocated_reads:0.5	Strand:+
TCTGGTTCCGATGCATGGACTCAACG
>Location:NODE_29094_length_1021_cov_98.511261	Coordinate:213	Reads:13	Hits:2	Allocated_reads:6.5	Strand:+
TCTGGTTCCGATGCATGGACTCAACT
>Location:NODE_29094_length_1021_cov_98.511261	Coordinate:213	Reads:2	Hits:2	Allocated_reads:1	Strand:+
TCTGGTTCCGATGCATGGACTCAACTGAAT
>Location:NODE_29094_length_1021_cov_98.511261	Coordinate:214	Reads:1	Hits:2	Allocated_reads:0.5	Strand:+
CTGGTTCCGATGCATGGACTCAACTGAA
>Location:NODE_29094_length_1021_cov_98.511261	Coordinate:215	Reads:1	Hits:2	Allocated_reads:0.5	Strand:-
ATTCAGTTGAGTCCATGCATCGGAACCA
>Location:NODE_29094_length_1021_cov_98.511261	Coordinate:215	Reads:2	Hits:2	Allocated_reads:1	Strand:+
TGGTTCCGATGCATGGACTCAACT
>Location:NODE_29094_length_1021_cov_98.511261	Coordinate:215	Reads:6	Hits:2	Allocated_reads:3	Strand:+
TGGTTCCGATGCATGGACTCAACTGAAT
>Location:NODE_29094_length_1021_cov_98.511261	Coordinate:216	Reads:1	Hits:2	Allocated_reads:0.5	Strand:-
CAGTTGAGTCCATGCATCGGAACA
>Location:NODE_29094_length_1021_cov_98.511261	Coordinate:216	Reads:3	Hits:2	Allocated_reads:1.5	Strand:-
CAGTTGAGTCCATGCATCGGAACC
>Location:NODE_29094_length_1021_cov_98.511261	Coordinate:216	Reads:4	Hits:2	Allocated_reads:2	Strand:+
GGTTCCGATGCATGGACTCAACTGAAT
>Location:NODE_29094_length_1021_cov_98.511261	Coordinate:216	Reads:1	Hits:2	Allocated_reads:0.5	Strand:+
GGTTCCGATGCATGGACTCAACTGAATGA
>Location:NODE_29094_length_1021_cov_98.511261	Coordinate:216	Reads:1	Hits:2	Allocated_reads:0.5	Strand:+
GGTTCCGATGCATGGACTCAACTGAATGAT
>Location:NODE_29094_length_1021_cov_98.511261	Coordinate:216	Reads:1	Hits:2	Allocated_reads:0.5	Strand:-
TCAGTTGAGTCCATGCATCGGAACC
>Location:NODE_29094_length_1021_cov_98.511261	Coordinate:217	Reads:1	Hits:2	Allocated_reads:0.5	Strand:-
CATTCAGTTGAGTCCATGCATCGGAAC
>Location:NODE_29094_length_1021_cov_98.511261	Coordinate:217	Reads:1	Hits:2	Allocated_reads:0.5	Strand:+
GTTCCGATGCATGGACTCAACTGAATT
>Location:NODE_29094_length_1021_cov_98.511261	Coordinate:217	Reads:1	Hits:2	Allocated_reads:0.5	Strand:+
GTTCCGATGCATGGACTCAACTGAATGACA
>Location:NODE_29094_length_1021_cov_98.511261	Coordinate:217	Reads:1	Hits:2	Allocated_reads:0.5	Strand:+
GTTCCGATGCATGGACTCAACTGAATGACAGT
>Location:NODE_29094_length_1021_cov_98.511261	Coordinate:217	Reads:1	Hits:1	Allocated_reads:1	Strand:+
GTTCCGATGCATGGACTCAACTGAATGACAGTACC
>Location:NODE_29094_length_1021_cov_98.511261	Coordinate:218	Reads:1	Hits:2	Allocated_reads:0.5	Strand:+
TTCCGATGCATGGACTCAACTGAA
>Location:NODE_29094_length_1021_cov_98.511261	Coordinate:218	Reads:5	Hits:2	Allocated_reads:2.5	Strand:+
TTCCGATGCATGGACTCAACTGAAT
>Location:NODE_29094_length_1021_cov_98.511261	Coordinate:218	Reads:1	Hits:2	Allocated_reads:0.5	Strand:+
TTCCGATGCATGGACTCAACTGAAATA
>Location:NODE_29094_length_1021_cov_98.511261	Coordinate:218	Reads:2	Hits:2	Allocated_reads:1	Strand:+
TTCCGATGCATGGACTCAACTGAATGA
>Location:NODE_29094_length_1021_cov_98.511261	Coordinate:218	Reads:1	Hits:2	Allocated_reads:0.5	Strand:+
TTCCGATGCATGGACTCAACTGAATGAA
>Location:NODE_29094_length_1021_cov_98.511261	Coordinate:218	Reads:68	Hits:2	Allocated_reads:34	Strand:+
TTCCGATGCATGGACTCAACTGAATGACA
>Location:NODE_29094_length_1021_cov_98.511261	Coordinate:218	Reads:1	Hits:2	Allocated_reads:0.5	Strand:+
TTCCGATGCATGGACTCAACTGAATGACAG
>Location:NODE_29094_length_1021_cov_98.511261	Coordinate:218	Reads:1	Hits:2	Allocated_reads:0.5	Strand:+
TTCCGATGCATGGACTCAACTGAATGACAGC
>Location:NODE_29094_length_1021_cov_98.511261	Coordinate:218	Reads:41	Hits:2	Allocated_reads:20.5	Strand:+
TTCCGATGCATGGACTCAACTGAATGACAGT
>Location:NODE_29094_length_1021_cov_98.511261	Coordinate:219	Reads:4	Hits:2	Allocated_reads:2	Strand:+
TCCGATGCATGGACTCAACTGAAT
>Location:NODE_29094_length_1021_cov_98.511261	Coordinate:219	Reads:1	Hits:2	Allocated_reads:0.5	Strand:+
TCCGATGCATGGACTCAACTGAATG
>Location:NODE_29094_length_1021_cov_98.511261	Coordinate:219	Reads:1	Hits:2	Allocated_reads:0.5	Strand:+
TCCGATGCATGGACTCAACTGAAAGACA
>Location:NODE_29094_length_1021_cov_98.511261	Coordinate:219	Reads:83	Hits:2	Allocated_reads:41.5	Strand:+
TCCGATGCATGGACTCAACTGAATGACA
>Location:NODE_29094_length_1021_cov_98.511261	Coordinate:219	Reads:2	Hits:2	Allocated_reads:1	Strand:+
TCCGATGCATGGACTCAACTGAATGACAG
>Location:NODE_29094_length_1021_cov_98.511261	Coordinate:219	Reads:1	Hits:2	Allocated_reads:0.5	Strand:+
TCCGATGCATGGACTCAACTGAATAACAGT
>Location:NODE_29094_length_1021_cov_98.511261	Coordinate:219	Reads:140	Hits:2	Allocated_reads:70	Strand:+
TCCGATGCATGGACTCAACTGAATGACAGT
>Location:NODE_29094_length_1021_cov_98.511261	Coordinate:219	Reads:2	Hits:1	Allocated_reads:2	Strand:+
TCCGATGCATGGACTCAACTGAATGACAGTA
>Location:NODE_29094_length_1021_cov_98.511261	Coordinate:219	Reads:1	Hits:1	Allocated_reads:1	Strand:+
TCCGATGCATGGACTCAACTGAATGACAGTACC
>Location:NODE_29094_length_1021_cov_98.511261	Coordinate:220	Reads:3	Hits:2	Allocated_reads:1.5	Strand:+
CCGATGCATGGACTCAACTGAATGACA
>Location:NODE_29094_length_1021_cov_98.511261	Coordinate:220	Reads:9	Hits:2	Allocated_reads:4.5	Strand:+
CCGATGCATGGACTCAACTGAATGACAGT
>Location:NODE_29094_length_1021_cov_98.511261	Coordinate:221	Reads:4	Hits:2	Allocated_reads:2	Strand:+
CGATGCATGGACTCAACTGAATGACAGT
>Location:NODE_29094_length_1021_cov_98.511261	Coordinate:222	Reads:1	Hits:2	Allocated_reads:0.5	Strand:-
CTGTCATTCAGTTGAGTCCATGCATC
>Location:NODE_29094_length_1021_cov_98.511261	Coordinate:222	Reads:2	Hits:2	Allocated_reads:1	Strand:+
GATGCATGGACTCAACTGAATGACA
>Location:NODE_29094_length_1021_cov_98.511261	Coordinate:222	Reads:2	Hits:2	Allocated_reads:1	Strand:+
GATGCATGGACTCAACTGAATGACAG
>Location:NODE_29094_length_1021_cov_98.511261	Coordinate:222	Reads:48	Hits:2	Allocated_reads:24	Strand:+
GATGCATGGACTCAACTGAATGACAGT
>Location:NODE_29094_length_1021_cov_98.511261	Coordinate:222	Reads:3	Hits:1	Allocated_reads:3	Strand:+
GATGCATGGACTCAACTGAATGACAGTA
>Location:NODE_29094_length_1021_cov_98.511261	Coordinate:222	Reads:9	Hits:1	Allocated_reads:9	Strand:+
GATGCATGGACTCAACTGAATGACAGTACC
>Location:NODE_29094_length_1021_cov_98.511261	Coordinate:222	Reads:1	Hits:1	Allocated_reads:1	Strand:+
GATGCATGGACTCAACTGAATGACAGTACCT
>Location:NODE_29094_length_1021_cov_98.511261	Coordinate:223	Reads:2	Hits:1	Allocated_reads:2	Strand:+
ATGCATGGACTCAACTGAATGACAGTACC
>Location:NODE_29094_length_1021_cov_98.511261	Coordinate:223	Reads:1	Hits:2	Allocated_reads:0.5	Strand:-
CTGTCATTCAGTTGAGTCCATGCAT
>Location:NODE_29094_length_1021_cov_98.511261	Coordinate:224	Reads:4	Hits:2	Allocated_reads:2	Strand:+
TGCATGGACTCAACTGAATGACAG
>Location:NODE_29094_length_1021_cov_98.511261	Coordinate:224	Reads:1	Hits:2	Allocated_reads:0.5	Strand:+
TGCATGGACTCAACTGAATTACAGT
>Location:NODE_29094_length_1021_cov_98.511261	Coordinate:224	Reads:5	Hits:2	Allocated_reads:2.5	Strand:+
TGCATGGACTCAACTGAATGACAGT
>Location:NODE_29094_length_1021_cov_98.511261	Coordinate:224	Reads:14	Hits:1	Allocated_reads:14	Strand:+
TGCATGGACTCAACTGAATGACAGTACC
>Location:NODE_29094_length_1021_cov_98.511261	Coordinate:224	Reads:8	Hits:1	Allocated_reads:8	Strand:+
TGCATGGACTCAACTGAATGACAGTACCT
>Location:NODE_29094_length_1021_cov_98.511261	Coordinate:224	Reads:1	Hits:1	Allocated_reads:1	Strand:+
TGCATGGACTCAACTGAATGACAGTACCTG
>Location:NODE_29094_length_1021_cov_98.511261	Coordinate:225	Reads:4	Hits:2	Allocated_reads:2	Strand:+
GCATGGACTCAACTGAATGACAGT
>Location:NODE_29094_length_1021_cov_98.511261	Coordinate:225	Reads:4	Hits:1	Allocated_reads:4	Strand:+
GCATGGACTCAACTGAATGACAGTACC
>Location:NODE_29094_length_1021_cov_98.511261	Coordinate:225	Reads:4	Hits:1	Allocated_reads:4	Strand:+
GCATGGACTCAACTGAATGACAGTACCT
>Location:NODE_29094_length_1021_cov_98.511261	Coordinate:225	Reads:1	Hits:1	Allocated_reads:1	Strand:-
TACTGTCATTCAGTTGAGTCCATGC
>Location:NODE_29094_length_1021_cov_98.511261	Coordinate:226	Reads:1	Hits:1	Allocated_reads:1	Strand:+
CATGGACTCAACTGAATGACAGTACC
>Location:NODE_29094_length_1021_cov_98.511261	Coordinate:226	Reads:1	Hits:1	Allocated_reads:1	Strand:+
CATGGACTCAACTGAATGACAGTACCTGT
>Location:NODE_29094_length_1021_cov_98.511261	Coordinate:227	Reads:1	Hits:1	Allocated_reads:1	Strand:+
ATGGACTCAACTGAATGACAGTACC
>Location:NODE_29094_length_1021_cov_98.511261	Coordinate:228	Reads:3	Hits:1	Allocated_reads:3	Strand:+
TGGACTCAACTGAATGACAGTACCTGT
>Location:NODE_29094_length_1021_cov_98.511261	Coordinate:228	Reads:3	Hits:1	Allocated_reads:3	Strand:+
TGGACTCAACTGAATGACAGTACCTGTA
>Location:NODE_29094_length_1021_cov_98.511261	Coordinate:228	Reads:1	Hits:1	Allocated_reads:1	Strand:+
TGGACTCAACTGAATGACCGTACCTGTAGC
>Location:NODE_29094_length_1021_cov_98.511261	Coordinate:228	Reads:155	Hits:1	Allocated_reads:155	Strand:+
TGGACTCAACTGAATGACAGTACCTGTAGC
>Location:NODE_29094_length_1021_cov_98.511261	Coordinate:228	Reads:10	Hits:1	Allocated_reads:10	Strand:+
TGGACTCAACTGAATGACAGTACCTGTAGCA
>Location:NODE_29094_length_1021_cov_98.511261	Coordinate:228	Reads:1	Hits:1	Allocated_reads:1	Strand:+
TGGACTCAACTGAATGACAGTACCTGTAGCAGT
>Location:NODE_29094_length_1021_cov_98.511261	Coordinate:229	Reads:2	Hits:1	Allocated_reads:2	Strand:-
GCTACAGGTACTGTCATTCAGTTGAGTCC
>Location:NODE_29094_length_1021_cov_98.511261	Coordinate:229	Reads:9	Hits:1	Allocated_reads:9	Strand:+
GGACTCAACTGAATGACAGTACCTGTAGC
>Location:NODE_29094_length_1021_cov_98.511261	Coordinate:229	Reads:1	Hits:1	Allocated_reads:1	Strand:+
GGACTCAACTGAATGACAGTACCTGTAGCA
>Location:NODE_29094_length_1021_cov_98.511261	Coordinate:229	Reads:1	Hits:1	Allocated_reads:1	Strand:-
TACAGGTACTGTCATTCAGTTGAGTCC
>Location:NODE_29094_length_1021_cov_98.511261	Coordinate:230	Reads:1	Hits:1	Allocated_reads:1	Strand:-
ACAGGTACTGTCATTCAGTTGAGTC
>Location:NODE_29094_length_1021_cov_98.511261	Coordinate:230	Reads:2	Hits:1	Allocated_reads:2	Strand:+
GACTCAACTGAATGACAGTACCTGTA
>Location:NODE_29094_length_1021_cov_98.511261	Coordinate:230	Reads:1	Hits:1	Allocated_reads:1	Strand:+
GACTCAACTGAATGACAGTACCTATAGC
>Location:NODE_29094_length_1021_cov_98.511261	Coordinate:230	Reads:162	Hits:1	Allocated_reads:162	Strand:+
GACTCAACTGAATGACAGTACCTGTAGC
>Location:NODE_29094_length_1021_cov_98.511261	Coordinate:230	Reads:2	Hits:1	Allocated_reads:2	Strand:+
GACTCAACTGAATGACAGTACCTGTAGT
>Location:NODE_29094_length_1021_cov_98.511261	Coordinate:230	Reads:22	Hits:1	Allocated_reads:22	Strand:+
GACTCAACTGAATGACAGTACCTGTAGCA
>Location:NODE_29094_length_1021_cov_98.511261	Coordinate:230	Reads:1	Hits:1	Allocated_reads:1	Strand:+
GACTCAACTGAATGACAGTACCTGTAGCAG
>Location:NODE_29094_length_1021_cov_98.511261	Coordinate:230	Reads:1	Hits:1	Allocated_reads:1	Strand:+
GACTCAACTGAATGACAGTACCTGTAGCAGT
>Location:NODE_29094_length_1021_cov_98.511261	Coordinate:230	Reads:10	Hits:1	Allocated_reads:10	Strand:+
GACTCAACTGAATGACAGTACCTGTAGCAGC
>Location:NODE_29094_length_1021_cov_98.511261	Coordinate:230	Reads:1	Hits:1	Allocated_reads:1	Strand:+
GACTCAACTGAATGACAGTACCTGTAGCAGCAC
>Location:NODE_29094_length_1021_cov_98.511261	Coordinate:231	Reads:2	Hits:1	Allocated_reads:2	Strand:+
ACTCAACTGAATGACAGTACCTGTAGC
>Location:NODE_29094_length_1021_cov_98.511261	Coordinate:231	Reads:3	Hits:1	Allocated_reads:3	Strand:+
ACTCAACTGAATGACAGTACCTGTAGCA
>Location:NODE_29094_length_1021_cov_98.511261	Coordinate:231	Reads:2	Hits:1	Allocated_reads:2	Strand:+
ACTCAACTGAATGACAGTACCTGTAGCAGC
>Location:NODE_29094_length_1021_cov_98.511261	Coordinate:231	Reads:1	Hits:1	Allocated_reads:1	Strand:+
ACTCAACTGAATGACAGTACCTGTAGCAGCACC
>Location:NODE_29094_length_1021_cov_98.511261	Coordinate:231	Reads:3	Hits:1	Allocated_reads:3	Strand:+
ACTCAACTGAATGACAGTACCTGTAGCAGCACCC
>Location:NODE_29094_length_1021_cov_98.511261	Coordinate:231	Reads:3	Hits:1	Allocated_reads:3	Strand:-
GCTACAGGTACTGTCATTCAGTTGAGT
>Location:NODE_29094_length_1021_cov_98.511261	Coordinate:232	Reads:8	Hits:1	Allocated_reads:8	Strand:+
CTCAACTGAATGACAGTACCTGTAGC
>Location:NODE_29094_length_1021_cov_98.511261	Coordinate:232	Reads:1	Hits:1	Allocated_reads:1	Strand:+
CTCAACTGAATGACAGTACCTGTAGCA
>Location:NODE_29094_length_1021_cov_98.511261	Coordinate:232	Reads:1	Hits:1	Allocated_reads:1	Strand:+
CTCAACTGAATGACAGTACCTGTAGCAG
>Location:NODE_29094_length_1021_cov_98.511261	Coordinate:232	Reads:7	Hits:1	Allocated_reads:7	Strand:+
CTCAACTGAATGACAGTACCTGTAGCAGC
>Location:NODE_29094_length_1021_cov_98.511261	Coordinate:232	Reads:1	Hits:1	Allocated_reads:1	Strand:+
CTCAACTGAATGACAGTACCTGTAGCAGCACC
>Location:NODE_29094_length_1021_cov_98.511261	Coordinate:232	Reads:1	Hits:1	Allocated_reads:1	Strand:+
CTCAACTGAATGACAGTACCTGTAGCAGCACCC
>Location:NODE_29094_length_1021_cov_98.511261	Coordinate:232	Reads:1	Hits:1	Allocated_reads:1	Strand:+
CTCAACTGAATGACAGTACCTGTAGCAGCACCCC
>Location:NODE_29094_length_1021_cov_98.511261	Coordinate:232	Reads:1	Hits:1	Allocated_reads:1	Strand:-
GCTACAGGTACTGTCATTCAGTTGAG
>Location:NODE_29094_length_1021_cov_98.511261	Coordinate:233	Reads:42	Hits:1	Allocated_reads:42	Strand:+
TCAACTGAATGACAGTACCTGTAGC
>Location:NODE_29094_length_1021_cov_98.511261	Coordinate:233	Reads:3	Hits:1	Allocated_reads:3	Strand:+
TCAACTGAATGACAGTACCTGTAGCA
>Location:NODE_29094_length_1021_cov_98.511261	Coordinate:233	Reads:9	Hits:1	Allocated_reads:9	Strand:+
TCAACTGAATGACAGTACCTGTAGCAGC
>Location:NODE_29094_length_1021_cov_98.511261	Coordinate:233	Reads:3	Hits:1	Allocated_reads:3	Strand:+
TCAACTGAATGACAGTACCTGTAGCAGCA
>Location:NODE_29094_length_1021_cov_98.511261	Coordinate:233	Reads:14	Hits:1	Allocated_reads:14	Strand:+
TCAACTGAATGACAGTACCTGTAGCAGCAC
>Location:NODE_29094_length_1021_cov_98.511261	Coordinate:233	Reads:10	Hits:1	Allocated_reads:10	Strand:+
TCAACTGAATGACAGTACCTGTAGCAGCACC
>Location:NODE_29094_length_1021_cov_98.511261	Coordinate:233	Reads:18	Hits:1	Allocated_reads:18	Strand:+
TCAACTGAATGACAGTACCTGTAGCAGCACCC
>Location:NODE_29094_length_1021_cov_98.511261	Coordinate:233	Reads:2	Hits:1	Allocated_reads:2	Strand:+
TCAACTGAATGACAGTACCTGTAGCAGCACCCC
>Location:NODE_29094_length_1021_cov_98.511261	Coordinate:234	Reads:14	Hits:1	Allocated_reads:14	Strand:+
CAACTGAATGACAGTACCTGTAGC
>Location:NODE_29094_length_1021_cov_98.511261	Coordinate:234	Reads:1	Hits:1	Allocated_reads:1	Strand:+
CAACTGAATGACAGTACCTGTAGCAG
>Location:NODE_29094_length_1021_cov_98.511261	Coordinate:234	Reads:1	Hits:1	Allocated_reads:1	Strand:+
CAACTGAATGACAGTACCTGTAGCAGC
>Location:NODE_29094_length_1021_cov_98.511261	Coordinate:234	Reads:2	Hits:1	Allocated_reads:2	Strand:+
CAACTGAATGACAGTACCTGTAGCAGCA
>Location:NODE_29094_length_1021_cov_98.511261	Coordinate:234	Reads:2	Hits:1	Allocated_reads:2	Strand:+
CAACTGAATGACAGTACCTGTAGCAGCAC
>Location:NODE_29094_length_1021_cov_98.511261	Coordinate:234	Reads:10	Hits:1	Allocated_reads:10	Strand:+
CAACTGAATGACAGTACCTGTAGCAGCACC
>Location:NODE_29094_length_1021_cov_98.511261	Coordinate:234	Reads:32	Hits:1	Allocated_reads:32	Strand:+
CAACTGAATGACAGTACCTGTAGCAGCACCC
>Location:NODE_29094_length_1021_cov_98.511261	Coordinate:234	Reads:8	Hits:1	Allocated_reads:8	Strand:+
CAACTGAATGACAGTACCTGTAGCAGCACCCC
>Location:NODE_29094_length_1021_cov_98.511261	Coordinate:235	Reads:1	Hits:1	Allocated_reads:1	Strand:+
AACTGAATGACAGTACCTGTAGCAGC
>Location:NODE_29094_length_1021_cov_98.511261	Coordinate:235	Reads:2	Hits:1	Allocated_reads:2	Strand:+
AACTGAATGACAGTACCTGTAGCAGCACC
>Location:NODE_29094_length_1021_cov_98.511261	Coordinate:235	Reads:30	Hits:1	Allocated_reads:30	Strand:+
AACTGAATGACAGTACCTGTAGCAGCACCC
>Location:NODE_29094_length_1021_cov_98.511261	Coordinate:235	Reads:3	Hits:1	Allocated_reads:3	Strand:+
AACTGAATGACAGTACCTGTAGCAGCACCCC
>Location:NODE_29094_length_1021_cov_98.511261	Coordinate:236	Reads:1	Hits:1	Allocated_reads:1	Strand:+
ACTGAATGACAGTACCTGTAGCAGCACC
>Location:NODE_29094_length_1021_cov_98.511261	Coordinate:236	Reads:9	Hits:1	Allocated_reads:9	Strand:+
ACTGAATGACAGTACCTGTAGCAGCACCC
>Location:NODE_29094_length_1021_cov_98.511261	Coordinate:236	Reads:4	Hits:1	Allocated_reads:4	Strand:+
ACTGAATGACAGTACCTGTAGCAGCACCCC
>Location:NODE_29094_length_1021_cov_98.511261	Coordinate:237	Reads:3	Hits:1	Allocated_reads:3	Strand:+
CTGAATGACAGTACCTGTAGCAGCACC
>Location:NODE_29094_length_1021_cov_98.511261	Coordinate:237	Reads:7	Hits:1	Allocated_reads:7	Strand:+
CTGAATGACAGTACCTGTAGCAGCACCC
>Location:NODE_29094_length_1021_cov_98.511261	Coordinate:237	Reads:1	Hits:1	Allocated_reads:1	Strand:+
CTGAATGACAGTACCTGTAGCAGCACCCT
>Location:NODE_29094_length_1021_cov_98.511261	Coordinate:237	Reads:1	Hits:1	Allocated_reads:1	Strand:+
CTGAATGACAGTACCTGTAGCAGGACCCG
>Location:NODE_29094_length_1021_cov_98.511261	Coordinate:237	Reads:3	Hits:1	Allocated_reads:3	Strand:+
CTGAATGACAGTACCTGTAGCAGCACCCC
>Location:NODE_29094_length_1021_cov_98.511261	Coordinate:237	Reads:1	Hits:1	Allocated_reads:1	Strand:+
CTGAATGACAGTACCTGTAGCAGCACCCCT
>Location:NODE_29094_length_1021_cov_98.511261	Coordinate:238	Reads:35	Hits:1	Allocated_reads:35	Strand:+
TGAATGACAGTACCTGTAGCAGCAC
>Location:NODE_29094_length_1021_cov_98.511261	Coordinate:238	Reads:29	Hits:1	Allocated_reads:29	Strand:+
TGAATGACAGTACCTGTAGCAGCACC
>Location:NODE_29094_length_1021_cov_98.511261	Coordinate:238	Reads:1	Hits:1	Allocated_reads:1	Strand:+
TGAATGACAGTACCTGTAGCAGCACAC
>Location:NODE_29094_length_1021_cov_98.511261	Coordinate:238	Reads:1	Hits:1	Allocated_reads:1	Strand:+
TGAATGACAGTACCTGTAGCAGCACCA
>Location:NODE_29094_length_1021_cov_98.511261	Coordinate:238	Reads:119	Hits:1	Allocated_reads:119	Strand:+
TGAATGACAGTACCTGTAGCAGCACCC
>Location:NODE_29094_length_1021_cov_98.511261	Coordinate:238	Reads:132	Hits:1	Allocated_reads:132	Strand:+
TGAATGACAGTACCTGTAGCAGCACCCC
>Location:NODE_29094_length_1021_cov_98.511261	Coordinate:238	Reads:2	Hits:1	Allocated_reads:2	Strand:+
TGAATGACAGTACCTGTAGCAGCACCAC
>Location:NODE_29094_length_1021_cov_98.511261	Coordinate:238	Reads:2	Hits:1	Allocated_reads:2	Strand:+
TGAATGACAGTACCTGTAGCAGCACCCA
>Location:NODE_29094_length_1021_cov_98.511261	Coordinate:238	Reads:24	Hits:1	Allocated_reads:24	Strand:+
TGAATGACAGTACCTGTAGCAGCACCCCT
>Location:NODE_29094_length_1021_cov_98.511261	Coordinate:238	Reads:11	Hits:1	Allocated_reads:11	Strand:+
TGAATGACAGTACCTGTAGCAGCACCCCTA
>Location:NODE_29094_length_1021_cov_98.511261	Coordinate:238	Reads:5	Hits:1	Allocated_reads:5	Strand:+
TGAATGACAGTACCTGTAGCAGCACCCCTAT
>Location:NODE_29094_length_1021_cov_98.511261	Coordinate:238	Reads:7	Hits:1	Allocated_reads:7	Strand:+
TGAATGACAGTACCTGTAGCAGCACCCCTATT
>Location:NODE_29094_length_1021_cov_98.511261	Coordinate:239	Reads:3	Hits:1	Allocated_reads:3	Strand:+
GAATGACAGTACCTGTAGCAGCAC
>Location:NODE_29094_length_1021_cov_98.511261	Coordinate:239	Reads:4	Hits:1	Allocated_reads:4	Strand:+
GAATGACAGTACCTGTAGCAGCACC
>Location:NODE_29094_length_1021_cov_98.511261	Coordinate:239	Reads:8	Hits:1	Allocated_reads:8	Strand:+
GAATGACAGTACCTGTAGCAGCACCC
>Location:NODE_29094_length_1021_cov_98.511261	Coordinate:239	Reads:12	Hits:1	Allocated_reads:12	Strand:+
GAATGACAGTACCTGTAGCAGCACCCC
>Location:NODE_29094_length_1021_cov_98.511261	Coordinate:239	Reads:1	Hits:1	Allocated_reads:1	Strand:+
GAATGACAGTACCTGTAGCAGCACCCCT
>Location:NODE_29094_length_1021_cov_98.511261	Coordinate:239	Reads:2	Hits:1	Allocated_reads:2	Strand:+
GAATGACAGTACCTGTAGCAGCACCCCTATT
>Location:NODE_29094_length_1021_cov_98.511261	Coordinate:240	Reads:5	Hits:1	Allocated_reads:5	Strand:+
AATGACAGTACCTGTAGCAGCACC
>Location:NODE_29094_length_1021_cov_98.511261	Coordinate:240	Reads:30	Hits:1	Allocated_reads:30	Strand:+
AATGACAGTACCTGTAGCAGCACCC
>Location:NODE_29094_length_1021_cov_98.511261	Coordinate:240	Reads:1	Hits:1	Allocated_reads:1	Strand:+
AATGACAGTACCTGTAGCAGCACCCT
>Location:NODE_29094_length_1021_cov_98.511261	Coordinate:240	Reads:24	Hits:1	Allocated_reads:24	Strand:+
AATGACAGTACCTGTAGCAGCACCCC
>Location:NODE_29094_length_1021_cov_98.511261	Coordinate:240	Reads:24	Hits:1	Allocated_reads:24	Strand:+
AATGACAGTACCTGTAGCAGCACCCCT
>Location:NODE_29094_length_1021_cov_98.511261	Coordinate:240	Reads:2	Hits:1	Allocated_reads:2	Strand:+
AATGACAGTACCTGTAGCAGCACCCCTT
>Location:NODE_29094_length_1021_cov_98.511261	Coordinate:240	Reads:3	Hits:1	Allocated_reads:3	Strand:+
AATGACAGTACCTGTAGCAGCACCCCTA
>Location:NODE_29094_length_1021_cov_98.511261	Coordinate:240	Reads:10	Hits:1	Allocated_reads:10	Strand:+
AATGACAGTACCTGTAGCAGCACCCCTAT
>Location:NODE_29094_length_1021_cov_98.511261	Coordinate:240	Reads:1	Hits:1	Allocated_reads:1	Strand:+
AATGACAGTACCTGTAGCAGCACCCCTATA
>Location:NODE_29094_length_1021_cov_98.511261	Coordinate:240	Reads:35	Hits:1	Allocated_reads:35	Strand:+
AATGACAGTACCTGTAGCAGCACCCCTATT
>Location:NODE_29094_length_1021_cov_98.511261	Coordinate:240	Reads:1	Hits:1	Allocated_reads:1	Strand:+
AATGACAGTACCTGTAGCAGCACCCCTATTTA
>Location:NODE_29094_length_1021_cov_98.511261	Coordinate:241	Reads:1	Hits:1	Allocated_reads:1	Strand:+
ATGACAGTACCTGTAGCAGCACCC
>Location:NODE_29094_length_1021_cov_98.511261	Coordinate:241	Reads:2	Hits:1	Allocated_reads:2	Strand:+
ATGACAGTACCTGTAGCAGCACCCC
>Location:NODE_29094_length_1021_cov_98.511261	Coordinate:241	Reads:3	Hits:1	Allocated_reads:3	Strand:+
ATGACAGTACCTGTAGCAGCACCCCTAT
>Location:NODE_29094_length_1021_cov_98.511261	Coordinate:241	Reads:19	Hits:1	Allocated_reads:19	Strand:+
ATGACAGTACCTGTAGCAGCACCCCTATT
>Location:NODE_29094_length_1021_cov_98.511261	Coordinate:241	Reads:1	Hits:1	Allocated_reads:1	Strand:+
ATGACAGTACCTGTAGCAGCACCCCTATTT
>Location:NODE_29094_length_1021_cov_98.511261	Coordinate:241	Reads:1	Hits:1	Allocated_reads:1	Strand:+
ATGACAGTACCTGTAGCAGCACCCCTATTTATGGG
>Location:NODE_29094_length_1021_cov_98.511261	Coordinate:242	Reads:1	Hits:1	Allocated_reads:1	Strand:+
TGACAGTACCTGTAGCAGCACCCT
>Location:NODE_29094_length_1021_cov_98.511261	Coordinate:242	Reads:89	Hits:1	Allocated_reads:89	Strand:+
TGACAGTACCTGTAGCAGCACCCC
>Location:NODE_29094_length_1021_cov_98.511261	Coordinate:242	Reads:47	Hits:1	Allocated_reads:47	Strand:+
TGACAGTACCTGTAGCAGCACCCCT
>Location:NODE_29094_length_1021_cov_98.511261	Coordinate:242	Reads:1	Hits:1	Allocated_reads:1	Strand:+
TGACAGTACCTGTAGCAGCACCCCGA
>Location:NODE_29094_length_1021_cov_98.511261	Coordinate:242	Reads:31	Hits:1	Allocated_reads:31	Strand:+
TGACAGTACCTGTAGCAGCACCCCTA
>Location:NODE_29094_length_1021_cov_98.511261	Coordinate:242	Reads:1	Hits:1	Allocated_reads:1	Strand:+
TGACAGTACCTGTAGCAGCAACCCTAT
>Location:NODE_29094_length_1021_cov_98.511261	Coordinate:242	Reads:1	Hits:1	Allocated_reads:1	Strand:+
TGACAGTACCTGTAGCAGCACACCTAT
>Location:NODE_29094_length_1021_cov_98.511261	Coordinate:242	Reads:1	Hits:1	Allocated_reads:1	Strand:+
TGACAGTACCTGTAGCAGCACCCCTAA
>Location:NODE_29094_length_1021_cov_98.511261	Coordinate:242	Reads:1	Hits:1	Allocated_reads:1	Strand:+
TGACAGTACCTGTAGCAGCACCCCTAG
>Location:NODE_29094_length_1021_cov_98.511261	Coordinate:242	Reads:144	Hits:1	Allocated_reads:144	Strand:+
TGACAGTACCTGTAGCAGCACCCCTAT
>Location:NODE_29094_length_1021_cov_98.511261	Coordinate:242	Reads:1	Hits:1	Allocated_reads:1	Strand:+
TGACAGTACCTGTAGCAGCACCCCAATT
>Location:NODE_29094_length_1021_cov_98.511261	Coordinate:242	Reads:1	Hits:1	Allocated_reads:1	Strand:+
TGACAGTACCTGTAGCAGCACCCCTACT
>Location:NODE_29094_length_1021_cov_98.511261	Coordinate:242	Reads:1	Hits:1	Allocated_reads:1	Strand:+
TGACAGTACCTGTAGCAGCACCCCTAGT
>Location:NODE_29094_length_1021_cov_98.511261	Coordinate:242	Reads:1	Hits:1	Allocated_reads:1	Strand:+
TGACAGTACCTGTAGCAGCACCCCTATG
>Location:NODE_29094_length_1021_cov_98.511261	Coordinate:242	Reads:1	Hits:1	Allocated_reads:1	Strand:+
TGACAGTACCTGTAGCAGCACCCCTCTT
>Location:NODE_29094_length_1021_cov_98.511261	Coordinate:242	Reads:1	Hits:1	Allocated_reads:1	Strand:+
TGACAGTACCTGTAGCAGCACCCGTATT
>Location:NODE_29094_length_1021_cov_98.511261	Coordinate:242	Reads:1	Hits:1	Allocated_reads:1	Strand:+
TGACAGTACCTGTAGCAGCACCCTTATT
>Location:NODE_29094_length_1021_cov_98.511261	Coordinate:242	Reads:2	Hits:1	Allocated_reads:2	Strand:+
TGACAGTACCTGTAGCAGCACACCTATT
>Location:NODE_29094_length_1021_cov_98.511261	Coordinate:242	Reads:2	Hits:1	Allocated_reads:2	Strand:+
TGACAGTACCTGTAGCAGCACCACTATT
>Location:NODE_29094_length_1021_cov_98.511261	Coordinate:242	Reads:2164	Hits:1	Allocated_reads:2164	Strand:+
TGACAGTACCTGTAGCAGCACCCCTATT
>Location:NODE_29094_length_1021_cov_98.511261	Coordinate:242	Reads:4	Hits:1	Allocated_reads:4	Strand:+
TGACAGTACCTGTAGCAGCACCCCTATA
>Location:NODE_29094_length_1021_cov_98.511261	Coordinate:242	Reads:5	Hits:1	Allocated_reads:5	Strand:+
TGACAGTACCTGTAGCAGCACCCATATT
>Location:NODE_29094_length_1021_cov_98.511261	Coordinate:242	Reads:1	Hits:1	Allocated_reads:1	Strand:+
TGACAGTACCTGTAGCAGCACCCCTAAGA
>Location:NODE_29094_length_1021_cov_98.511261	Coordinate:242	Reads:1	Hits:1	Allocated_reads:1	Strand:+
TGACAGTACCTGTAGCAGCACCCCTAATT
>Location:NODE_29094_length_1021_cov_98.511261	Coordinate:242	Reads:1	Hits:1	Allocated_reads:1	Strand:+
TGACAGTACCTGTAGCAGCACCCCTATTA
>Location:NODE_29094_length_1021_cov_98.511261	Coordinate:242	Reads:12	Hits:1	Allocated_reads:12	Strand:+
TGACAGTACCTGTAGCAGCACCCCTATTT
>Location:NODE_29094_length_1021_cov_98.511261	Coordinate:242	Reads:10	Hits:1	Allocated_reads:10	Strand:+
TGACAGTACCTGTAGCAGCACCCCTATTTA
>Location:NODE_29094_length_1021_cov_98.511261	Coordinate:242	Reads:1	Hits:1	Allocated_reads:1	Strand:+
TGACAGTACCTGTAGCAGCACCCCTATTTAT
>Location:NODE_29094_length_1021_cov_98.511261	Coordinate:242	Reads:1	Hits:1	Allocated_reads:1	Strand:+
TGACAGTACCTGTAGCAGCACCCCTATTTATT
>Location:NODE_29094_length_1021_cov_98.511261	Coordinate:242	Reads:9	Hits:1	Allocated_reads:9	Strand:+
TGACAGTACCTGTAGCAGCACCCCTATTTATG
>Location:NODE_29094_length_1021_cov_98.511261	Coordinate:242	Reads:1	Hits:1	Allocated_reads:1	Strand:+
TGACAGTACCTGTAGCAGCACCCCTATTTATGT
>Location:NODE_29094_length_1021_cov_98.511261	Coordinate:242	Reads:6	Hits:1	Allocated_reads:6	Strand:+
TGACAGTACCTGTAGCAGCACCCCTATTTATGG
>Location:NODE_29094_length_1021_cov_98.511261	Coordinate:242	Reads:12	Hits:1	Allocated_reads:12	Strand:+
TGACAGTACCTGTAGCAGCACCCCTATTTATGGG
>Location:NODE_29094_length_1021_cov_98.511261	Coordinate:242	Reads:1	Hits:1	Allocated_reads:1	Strand:+
TGACAGTACCTGTAGCAGCACCCCTATTTAAGGGG
>Location:NODE_29094_length_1021_cov_98.511261	Coordinate:242	Reads:8	Hits:1	Allocated_reads:8	Strand:+
TGACAGTACCTGTAGCAGCACCCCTATTTATGGGT
>Location:NODE_29094_length_1021_cov_98.511261	Coordinate:243	Reads:1	Hits:1	Allocated_reads:1	Strand:+
GACAGTACCTGTAGCAGCACCCCT
>Location:NODE_29094_length_1021_cov_98.511261	Coordinate:243	Reads:5	Hits:1	Allocated_reads:5	Strand:+
GACAGTACCTGTAGCAGCACCCCTAT
>Location:NODE_29094_length_1021_cov_98.511261	Coordinate:243	Reads:1	Hits:1	Allocated_reads:1	Strand:+
GACAGTACCTGTAGCAGCACCCCGATA
>Location:NODE_29094_length_1021_cov_98.511261	Coordinate:243	Reads:14	Hits:1	Allocated_reads:14	Strand:+
GACAGTACCTGTAGCAGCACCCCTATT
>Location:NODE_29094_length_1021_cov_98.511261	Coordinate:243	Reads:1	Hits:1	Allocated_reads:1	Strand:+
GACAGTACCTGTAGCAGCACCCCTATTTATGT
>Location:NODE_29094_length_1021_cov_98.511261	Coordinate:244	Reads:2	Hits:1	Allocated_reads:2	Strand:+
ACAGTACCTGTAGCAGCACCCCTATT
>Location:NODE_29094_length_1021_cov_98.511261	Coordinate:244	Reads:1	Hits:1	Allocated_reads:1	Strand:+
ACAGTACCTGTAGCAGCACCCCTATTTATGGG
>Location:NODE_29094_length_1021_cov_98.511261	Coordinate:244	Reads:1	Hits:1	Allocated_reads:1	Strand:+
ACAGTACCTGTAGCAGCACCCCTATTTATGGGTTC
>Location:NODE_29094_length_1021_cov_98.511261	Coordinate:245	Reads:1	Hits:1	Allocated_reads:1	Strand:+
CAGTACCTGTAGCAGCACCCCTATT
>Location:NODE_29094_length_1021_cov_98.511261	Coordinate:245	Reads:1	Hits:1	Allocated_reads:1	Strand:+
CAGTACCTGTAGCAGCACCCCTATTTATG
>Location:NODE_29094_length_1021_cov_98.511261	Coordinate:245	Reads:2	Hits:1	Allocated_reads:2	Strand:+
CAGTACCTGTAGCAGCACCCCTATTTATGT
>Location:NODE_29094_length_1021_cov_98.511261	Coordinate:245	Reads:1	Hits:1	Allocated_reads:1	Strand:+
CAGTACCTGTAGCAGCACCCCTATTTATGGGT
>Location:NODE_29094_length_1021_cov_98.511261	Coordinate:246	Reads:1	Hits:1	Allocated_reads:1	Strand:+
AGTACCTGTAGCAGCACCCCTATTTA
>Location:NODE_29094_length_1021_cov_98.511261	Coordinate:246	Reads:5	Hits:1	Allocated_reads:5	Strand:+
AGTACCTGTAGCAGCACCCCTATTTATG
>Location:NODE_29094_length_1021_cov_98.511261	Coordinate:246	Reads:1	Hits:1	Allocated_reads:1	Strand:+
AGTACCTGTAGCAGCACCCCTATGTATGGG
>Location:NODE_29094_length_1021_cov_98.511261	Coordinate:246	Reads:8	Hits:1	Allocated_reads:8	Strand:+
AGTACCTGTAGCAGCACCCCTATTTATGGG
>Location:NODE_29094_length_1021_cov_98.511261	Coordinate:246	Reads:33	Hits:1	Allocated_reads:33	Strand:+
AGTACCTGTAGCAGCACCCCTATTTATGGGT
>Location:NODE_29094_length_1021_cov_98.511261	Coordinate:246	Reads:8	Hits:1	Allocated_reads:8	Strand:+
AGTACCTGTAGCAGCACCCCTATTTATGGGTT
>Location:NODE_29094_length_1021_cov_98.511261	Coordinate:246	Reads:17	Hits:1	Allocated_reads:17	Strand:+
AGTACCTGTAGCAGCACCCCTATTTATGGGTTC
>Location:NODE_29094_length_1021_cov_98.511261	Coordinate:247	Reads:3	Hits:1	Allocated_reads:3	Strand:+
GTACCTGTAGCAGCACCCCTATTTATG
>Location:NODE_29094_length_1021_cov_98.511261	Coordinate:247	Reads:1	Hits:1	Allocated_reads:1	Strand:+
GTACCTGTAGCAGCACCCCTATTTATGT
>Location:NODE_29094_length_1021_cov_98.511261	Coordinate:247	Reads:2	Hits:1	Allocated_reads:2	Strand:+
GTACCTGTAGCAGCACCCCTATTTATGG
>Location:NODE_29094_length_1021_cov_98.511261	Coordinate:247	Reads:4	Hits:1	Allocated_reads:4	Strand:+
GTACCTGTAGCAGCACCCCTATTTATGGGT
>Location:NODE_29094_length_1021_cov_98.511261	Coordinate:247	Reads:5	Hits:1	Allocated_reads:5	Strand:+
GTACCTGTAGCAGCACCCCTATTTATGGGTT
>Location:NODE_29094_length_1021_cov_98.511261	Coordinate:247	Reads:4	Hits:1	Allocated_reads:4	Strand:+
GTACCTGTAGCAGCACCCCTATTTATGGGTTC
>Location:NODE_29094_length_1021_cov_98.511261	Coordinate:247	Reads:1	Hits:1	Allocated_reads:1	Strand:+
GTACCTGTAGCAGCACCCCTATTTATGGGTTCT
>Location:NODE_29094_length_1021_cov_98.511261	Coordinate:248	Reads:5	Hits:1	Allocated_reads:5	Strand:+
TACCTGTAGCAGCACCCCTATTTA
>Location:NODE_29094_length_1021_cov_98.511261	Coordinate:248	Reads:3	Hits:1	Allocated_reads:3	Strand:+
TACCTGTAGCAGCACCCCTATTTAT
>Location:NODE_29094_length_1021_cov_98.511261	Coordinate:248	Reads:10	Hits:1	Allocated_reads:10	Strand:+
TACCTGTAGCAGCACCCCTATTTATG
>Location:NODE_29094_length_1021_cov_98.511261	Coordinate:248	Reads:1	Hits:1	Allocated_reads:1	Strand:+
TACCTGTAGCAGCACCCCTATTTATGA
>Location:NODE_29094_length_1021_cov_98.511261	Coordinate:248	Reads:42	Hits:1	Allocated_reads:42	Strand:+
TACCTGTAGCAGCACCCCTATTTATGG
>Location:NODE_29094_length_1021_cov_98.511261	Coordinate:248	Reads:103	Hits:1	Allocated_reads:103	Strand:+
TACCTGTAGCAGCACCCCTATTTATGGG
>Location:NODE_29094_length_1021_cov_98.511261	Coordinate:248	Reads:1	Hits:1	Allocated_reads:1	Strand:+
TACCTGTAGCAGCACCCCTATTTATGGGA
>Location:NODE_29094_length_1021_cov_98.511261	Coordinate:248	Reads:1	Hits:1	Allocated_reads:1	Strand:+
TACCTGTAGCAGCACCCCTATTTATTGGT
>Location:NODE_29094_length_1021_cov_98.511261	Coordinate:248	Reads:1	Hits:1	Allocated_reads:1	Strand:+
TACCTGTAGCAGCACCCCTATTTTTGGGT
>Location:NODE_29094_length_1021_cov_98.511261	Coordinate:248	Reads:2	Hits:1	Allocated_reads:2	Strand:+
TACCTGTAGCAGCACCCCTATTTATGGGG
>Location:NODE_29094_length_1021_cov_98.511261	Coordinate:248	Reads:313	Hits:1	Allocated_reads:313	Strand:+
TACCTGTAGCAGCACCCCTATTTATGGGT
>Location:NODE_29094_length_1021_cov_98.511261	Coordinate:248	Reads:1	Hits:1	Allocated_reads:1	Strand:+
TACCTGTAGCAGCACCCCTACTTATGGGTT
>Location:NODE_29094_length_1021_cov_98.511261	Coordinate:248	Reads:1	Hits:1	Allocated_reads:1	Strand:+
TACCTGTAGCAGCACCCCTATTTACGGGTT
>Location:NODE_29094_length_1021_cov_98.511261	Coordinate:248	Reads:1	Hits:1	Allocated_reads:1	Strand:+
TACCTGTAGCAGCACCCCTATTTAGGGGTT
>Location:NODE_29094_length_1021_cov_98.511261	Coordinate:248	Reads:1	Hits:1	Allocated_reads:1	Strand:+
TACCTGTAGCAGCACCCCTATTTATGGGTA
>Location:NODE_29094_length_1021_cov_98.511261	Coordinate:248	Reads:464	Hits:1	Allocated_reads:464	Strand:+
TACCTGTAGCAGCACCCCTATTTATGGGTT
>Location:NODE_29094_length_1021_cov_98.511261	Coordinate:248	Reads:1	Hits:1	Allocated_reads:1	Strand:+
TACCTGTAGCAGCACCCCTATTTATGGGCTC
>Location:NODE_29094_length_1021_cov_98.511261	Coordinate:248	Reads:1	Hits:1	Allocated_reads:1	Strand:+
TACCTGTAGCAGCACCCCTATTTATTGGTTC
>Location:NODE_29094_length_1021_cov_98.511261	Coordinate:248	Reads:1	Hits:1	Allocated_reads:1	Strand:+
TACCTGTAGCAGCACCCCTATTTCTGGGTTC
>Location:NODE_29094_length_1021_cov_98.511261	Coordinate:248	Reads:295	Hits:1	Allocated_reads:295	Strand:+
TACCTGTAGCAGCACCCCTATTTATGGGTTC
>Location:NODE_29094_length_1021_cov_98.511261	Coordinate:248	Reads:4	Hits:1	Allocated_reads:4	Strand:+
TACCTGTAGCAGCACCCCTATTTATGGGTTT
>Location:NODE_29094_length_1021_cov_98.511261	Coordinate:248	Reads:1	Hits:1	Allocated_reads:1	Strand:+
TACCTGTAGCAGCACCCCTATTTGTGGGTTCT
>Location:NODE_29094_length_1021_cov_98.511261	Coordinate:248	Reads:22	Hits:1	Allocated_reads:22	Strand:+
TACCTGTAGCAGCACCCCTATTTATGGGTTCT
>Location:NODE_29094_length_1021_cov_98.511261	Coordinate:248	Reads:1	Hits:1	Allocated_reads:1	Strand:+
TACCTGTAGCAGCACCCCTATTTATGGGTTCTC
>Location:NODE_29094_length_1021_cov_98.511261	Coordinate:249	Reads:4	Hits:1	Allocated_reads:4	Strand:+
ACCTGTAGCAGCACCCCTATTTATGG
>Location:NODE_29094_length_1021_cov_98.511261	Coordinate:249	Reads:1	Hits:1	Allocated_reads:1	Strand:+
ACCTGTAGCAGCACCCCTATTTATGGG
>Location:NODE_29094_length_1021_cov_98.511261	Coordinate:249	Reads:25	Hits:1	Allocated_reads:25	Strand:+
ACCTGTAGCAGCACCCCTATTTATGGGT
>Location:NODE_29094_length_1021_cov_98.511261	Coordinate:249	Reads:43	Hits:1	Allocated_reads:43	Strand:+
ACCTGTAGCAGCACCCCTATTTATGGGTT
>Location:NODE_29094_length_1021_cov_98.511261	Coordinate:249	Reads:3	Hits:1	Allocated_reads:3	Strand:+
ACCTGTAGCAGCACCCCTATTTATGGGTTT
>Location:NODE_29094_length_1021_cov_98.511261	Coordinate:249	Reads:51	Hits:1	Allocated_reads:51	Strand:+
ACCTGTAGCAGCACCCCTATTTATGGGTTC
>Location:NODE_29094_length_1021_cov_98.511261	Coordinate:249	Reads:1	Hits:1	Allocated_reads:1	Strand:+
ACCTGTAGCAGCACCCCTATTTATGGGTTCT
>Location:NODE_29094_length_1021_cov_98.511261	Coordinate:249	Reads:1	Hits:1	Allocated_reads:1	Strand:+
ACCTGTAGCAGCACCCCTATTTATGGGTTCTC
>Location:NODE_29094_length_1021_cov_98.511261	Coordinate:250	Reads:1	Hits:1	Allocated_reads:1	Strand:+
CCTGTAGCAGCACCCCTATTTATGG
>Location:NODE_29094_length_1021_cov_98.511261	Coordinate:250	Reads:1	Hits:1	Allocated_reads:1	Strand:+
CCTGTAGCAGCACCCCTATTTATGGGT
>Location:NODE_29094_length_1021_cov_98.511261	Coordinate:250	Reads:8	Hits:1	Allocated_reads:8	Strand:+
CCTGTAGCAGCACCCCTATTTATGGGTT
>Location:NODE_29094_length_1021_cov_98.511261	Coordinate:250	Reads:1	Hits:1	Allocated_reads:1	Strand:+
CCTGTAGCAGCACCCCTATTTATGGGTTT
>Location:NODE_29094_length_1021_cov_98.511261	Coordinate:250	Reads:4	Hits:1	Allocated_reads:4	Strand:+
CCTGTAGCAGCACCCCTATTTATGGGTTC
>Location:NODE_29094_length_1021_cov_98.511261	Coordinate:251	Reads:1	Hits:1	Allocated_reads:1	Strand:+
CTGTAGCAGCACCCCTATTTATGGGTTC
>Location:NODE_29094_length_1021_cov_98.511261	Coordinate:252	Reads:1	Hits:1	Allocated_reads:1	Strand:+
TGTAGCAGCACCCCTATTTATGGGTTCTCGA
>Location:NODE_29094_length_1021_cov_98.511261	Coordinate:259	Reads:1	Hits:1	Allocated_reads:1	Strand:-
ACCTCGAGAACCCATAAATAGGGGTGC
>Location:NODE_29094_length_1021_cov_98.511261	Coordinate:259	Reads:1	Hits:1	Allocated_reads:1	Strand:-
TCACAGAGACCTCGAGAACCCATAAATAGGGGTGC
>Location:NODE_29094_length_1021_cov_98.511261	Coordinate:260	Reads:1	Hits:1	Allocated_reads:1	Strand:-
ATCACAGAGACCTCGAGAACCCATAAATAGGGGTG
>Location:NODE_29094_length_1021_cov_98.511261	Coordinate:261	Reads:1	Hits:1	Allocated_reads:1	Strand:-
CACAGAGACCTCGAGAACCCATAAATAGGGGT
>Location:NODE_29094_length_1021_cov_98.511261	Coordinate:262	Reads:1	Hits:1	Allocated_reads:1	Strand:-
ATCACAGAGACCTCGAGAACCCATAAATAGGGG
>Location:NODE_29094_length_1021_cov_98.511261	Coordinate:262	Reads:2	Hits:1	Allocated_reads:2	Strand:-
GAGACCTCGAGAACCCATAAATAGGGG
>Location:NODE_29094_length_1021_cov_98.511261	Coordinate:262	Reads:1	Hits:1	Allocated_reads:1	Strand:-
TCACAGAGACCTCGAGAACCCATAAATAGGGG
>Location:NODE_29094_length_1021_cov_98.511261	Coordinate:263	Reads:1	Hits:1	Allocated_reads:1	Strand:-
GAGACCTCGAGAACCCATAAATAGGG
>Location:NODE_29094_length_1021_cov_98.511261	Coordinate:264	Reads:1	Hits:1	Allocated_reads:1	Strand:-
ATCACAGAGACCTCGAGAACCCATAAATAGG
>Location:NODE_29094_length_1021_cov_98.511261	Coordinate:264	Reads:3	Hits:1	Allocated_reads:3	Strand:-
CACAGAGACCTCGAGAACCCATAAATAGG
>Location:NODE_29094_length_1021_cov_98.511261	Coordinate:264	Reads:2	Hits:1	Allocated_reads:2	Strand:-
CAGAGACCTCGAGAACCCATAAATAGG
>Location:NODE_29094_length_1021_cov_98.511261	Coordinate:264	Reads:5	Hits:1	Allocated_reads:5	Strand:-
GAGACCTCGAGAACCCATAAATAGG
>Location:NODE_29094_length_1021_cov_98.511261	Coordinate:264	Reads:1	Hits:1	Allocated_reads:1	Strand:-
TCACAGAGACCTCGAGAACCCATAAATAGG
>Location:NODE_29094_length_1021_cov_98.511261	Coordinate:265	Reads:1	Hits:1	Allocated_reads:1	Strand:-
ACAGAGACCTCGAGAACCCATAAATAG
>Location:NODE_29094_length_1021_cov_98.511261	Coordinate:265	Reads:2	Hits:1	Allocated_reads:2	Strand:-
ATCACAGAGACCTCGAGAACCCATAAATAG
>Location:NODE_29094_length_1021_cov_98.511261	Coordinate:265	Reads:1	Hits:1	Allocated_reads:1	Strand:-
CAGAGACCTCGAGAACCCATAAATAG
>Location:NODE_29094_length_1021_cov_98.511261	Coordinate:265	Reads:1	Hits:1	Allocated_reads:1	Strand:+
CTATTTATGGGTTCTCGAGGTCTCTG
>Location:NODE_29094_length_1021_cov_98.511261	Coordinate:266	Reads:1	Hits:1	Allocated_reads:1	Strand:-
ATCACAGAGACCTCGAGAACCCATAATTA
>Location:NODE_29094_length_1021_cov_98.511261	Coordinate:266	Reads:7	Hits:1	Allocated_reads:7	Strand:-
ATCACAGAGACCTCGAGAACCCATAAATA
>Location:NODE_29094_length_1021_cov_98.511261	Coordinate:266	Reads:1	Hits:1	Allocated_reads:1	Strand:-
CACAGAGACCTCGAGAACCCATAAATA
>Location:NODE_29094_length_1021_cov_98.511261	Coordinate:266	Reads:1	Hits:1	Allocated_reads:1	Strand:+
TATTTATGGGTTCTCGAGGTCTCT
>Location:NODE_29094_length_1021_cov_98.511261	Coordinate:266	Reads:1	Hits:1	Allocated_reads:1	Strand:+
TATTTATGGGTTCTCGAGGTCTCTG
>Location:NODE_29094_length_1021_cov_98.511261	Coordinate:266	Reads:5	Hits:1	Allocated_reads:5	Strand:+
TATTTATGGGTTCTCGAGGTCTCTGTGA
>Location:NODE_29094_length_1021_cov_98.511261	Coordinate:266	Reads:1	Hits:1	Allocated_reads:1	Strand:+
TATTTATGGGTTCTCGAGGTCTCTGTGATGA
>Location:NODE_29094_length_1021_cov_98.511261	Coordinate:267	Reads:1	Hits:1	Allocated_reads:1	Strand:-
ATCACAGAGACCTCGAGAACCCATAAAA
>Location:NODE_29094_length_1021_cov_98.511261	Coordinate:267	Reads:3	Hits:1	Allocated_reads:3	Strand:-
ATCACAGAGACCTCGAGAACCCATAAAT
>Location:NODE_29094_length_1021_cov_98.511261	Coordinate:267	Reads:1	Hits:1	Allocated_reads:1	Strand:-
CACAGAGACCTCGAGAACCCATAAAT
>Location:NODE_29094_length_1021_cov_98.511261	Coordinate:268	Reads:11	Hits:1	Allocated_reads:11	Strand:-
ATCACAGAGACCTCGAGAACCCATAAA
>Location:NODE_29094_length_1021_cov_98.511261	Coordinate:268	Reads:1	Hits:1	Allocated_reads:1	Strand:-
CACAGAGACCTCGAGAACCCATAAA
>Location:NODE_29094_length_1021_cov_98.511261	Coordinate:268	Reads:1	Hits:1	Allocated_reads:1	Strand:-
TCACAGAGACCTCGAGAACCCATAAA
>Location:NODE_29094_length_1021_cov_98.511261	Coordinate:268	Reads:1	Hits:1	Allocated_reads:1	Strand:+
TTTATGGGTTCTCGAGGTCTCTGTG
>Location:NODE_29094_length_1021_cov_98.511261	Coordinate:268	Reads:1	Hits:1	Allocated_reads:1	Strand:+
TTTATGGGTTCTCGAGGTCTCTGTGA
>Location:NODE_29094_length_1021_cov_98.511261	Coordinate:268	Reads:3	Hits:1	Allocated_reads:3	Strand:+
TTTATGGGTTCTCGAGGTCTCTGTGAT
>Location:NODE_29094_length_1021_cov_98.511261	Coordinate:268	Reads:11	Hits:1	Allocated_reads:11	Strand:+
TTTATGGGTTCTCGAGGTCTCTGTGATGA
>Location:NODE_29094_length_1021_cov_98.511261	Coordinate:268	Reads:1	Hits:1	Allocated_reads:1	Strand:+
TTTATGGGTTCTCGAGGTCTCTGTGATGAT
>Location:NODE_29094_length_1021_cov_98.511261	Coordinate:268	Reads:2	Hits:1	Allocated_reads:2	Strand:+
TTTATGGGTTCTCGAGGTCTCTGTGATGATGT
>Location:NODE_29094_length_1021_cov_98.511261	Coordinate:269	Reads:5	Hits:1	Allocated_reads:5	Strand:-
ATCACAGAGACCTCGAGAACCCATAA
>Location:NODE_29094_length_1021_cov_98.511261	Coordinate:269	Reads:1	Hits:1	Allocated_reads:1	Strand:+
TTATGGGTTCTCGAGGTCTCTGTGAT
>Location:NODE_29094_length_1021_cov_98.511261	Coordinate:269	Reads:4	Hits:1	Allocated_reads:4	Strand:+
TTATGGGTTCTCGAGGTCTCTGTGATG
>Location:NODE_29094_length_1021_cov_98.511261	Coordinate:269	Reads:10	Hits:1	Allocated_reads:10	Strand:+
TTATGGGTTCTCGAGGTCTCTGTGATGA
>Location:NODE_29094_length_1021_cov_98.511261	Coordinate:269	Reads:5	Hits:1	Allocated_reads:5	Strand:+
TTATGGGTTCTCGAGGTCTCTGTGATGATG
>Location:NODE_29094_length_1021_cov_98.511261	Coordinate:269	Reads:4	Hits:1	Allocated_reads:4	Strand:+
TTATGGGTTCTCGAGGTCTCTGTGATGATGT
>Location:NODE_29094_length_1021_cov_98.511261	Coordinate:270	Reads:4	Hits:1	Allocated_reads:4	Strand:-
ATCACAGAGACCTCGAGAACCCATA
>Location:NODE_29094_length_1021_cov_98.511261	Coordinate:270	Reads:1	Hits:1	Allocated_reads:1	Strand:+
TATGGGTTCTCGAGGTCTCTGTGG
>Location:NODE_29094_length_1021_cov_98.511261	Coordinate:270	Reads:1	Hits:1	Allocated_reads:1	Strand:+
TATGGGTTCTCGAGGTCTCTGTGT
>Location:NODE_29094_length_1021_cov_98.511261	Coordinate:270	Reads:8	Hits:1	Allocated_reads:8	Strand:+
TATGGGTTCTCGAGGTCTCTGTGA
>Location:NODE_29094_length_1021_cov_98.511261	Coordinate:270	Reads:1	Hits:1	Allocated_reads:1	Strand:+
TATGGGTTCTCGAGGTCTCTATGAT
>Location:NODE_29094_length_1021_cov_98.511261	Coordinate:270	Reads:9	Hits:1	Allocated_reads:9	Strand:+
TATGGGTTCTCGAGGTCTCTGTGAT
>Location:NODE_29094_length_1021_cov_98.511261	Coordinate:270	Reads:1	Hits:1	Allocated_reads:1	Strand:+
TATGGGTTCTCGAGGTCTCTGTGATT
>Location:NODE_29094_length_1021_cov_98.511261	Coordinate:270	Reads:18	Hits:1	Allocated_reads:18	Strand:+
TATGGGTTCTCGAGGTCTCTGTGATG
>Location:NODE_29094_length_1021_cov_98.511261	Coordinate:270	Reads:3	Hits:1	Allocated_reads:3	Strand:+
TATGGGTTCTCGAGGTCTCTGTGATGT
>Location:NODE_29094_length_1021_cov_98.511261	Coordinate:270	Reads:33	Hits:1	Allocated_reads:33	Strand:+
TATGGGTTCTCGAGGTCTCTGTGATGA
>Location:NODE_29094_length_1021_cov_98.511261	Coordinate:270	Reads:2	Hits:1	Allocated_reads:2	Strand:+
TATGGGTTCTCGAGGTCTCTGTGATGAA
>Location:NODE_29094_length_1021_cov_98.511261	Coordinate:270	Reads:9	Hits:1	Allocated_reads:9	Strand:+
TATGGGTTCTCGAGGTCTCTGTGATGAT
>Location:NODE_29094_length_1021_cov_98.511261	Coordinate:270	Reads:1	Hits:1	Allocated_reads:1	Strand:+
TATGGGTTCTCGAGGTCTCTGTGATGCTG
>Location:NODE_29094_length_1021_cov_98.511261	Coordinate:270	Reads:15	Hits:1	Allocated_reads:15	Strand:+
TATGGGTTCTCGAGGTCTCTGTGATGATG
>Location:NODE_29094_length_1021_cov_98.511261	Coordinate:270	Reads:9	Hits:1	Allocated_reads:9	Strand:+
TATGGGTTCTCGAGGTCTCTGTGATGATGT
>Location:NODE_29094_length_1021_cov_98.511261	Coordinate:270	Reads:1	Hits:1	Allocated_reads:1	Strand:+
TATGGGTTCTCGAGGTCTCTGTGATGATGTG
>Location:NODE_29094_length_1021_cov_98.511261	Coordinate:270	Reads:1	Hits:1	Allocated_reads:1	Strand:+
TATGGGTTCTCGAGGTCTCTGTGATGATGTGG
>Location:NODE_29094_length_1021_cov_98.511261	Coordinate:270	Reads:1	Hits:1	Allocated_reads:1	Strand:+
TATGGGTTCTCGAGGTCTCTGTGATGATGTTT
>Location:NODE_29094_length_1021_cov_98.511261	Coordinate:270	Reads:1	Hits:1	Allocated_reads:1	Strand:-
TCACAGAGACCTCGAGAACCCATA
>Location:NODE_29094_length_1021_cov_98.511261	Coordinate:270	Reads:1	Hits:1	Allocated_reads:1	Strand:-
TCATCACAGAGACCTCGAGAACCCATA
>Location:NODE_29094_length_1021_cov_98.511261	Coordinate:270	Reads:1	Hits:1	Allocated_reads:1	Strand:-
TCATCACAGAGACCTCGAGAACCCATT
>Location:NODE_29094_length_1021_cov_98.511261	Coordinate:271	Reads:1	Hits:1	Allocated_reads:1	Strand:-
ATCACAGAGACCTCGAGAACCCAA
>Location:NODE_29094_length_1021_cov_98.511261	Coordinate:271	Reads:5	Hits:1	Allocated_reads:5	Strand:-
ATCACAGAGACCTCGAGAACCCAT
>Location:NODE_29094_length_1021_cov_98.511261	Coordinate:271	Reads:1	Hits:1	Allocated_reads:1	Strand:+
ATGGGTTCTCGAGGTCTCTGTGAT
>Location:NODE_29094_length_1021_cov_98.511261	Coordinate:271	Reads:1	Hits:1	Allocated_reads:1	Strand:+
ATGGGTTCTCGAGGTCTCTGTGATGAT
>Location:NODE_29094_length_1021_cov_98.511261	Coordinate:272	Reads:1	Hits:1	Allocated_reads:1	Strand:-
TCATCACAGAGACCTCGAGAACCCA
>Location:NODE_29094_length_1021_cov_98.511261	Coordinate:272	Reads:1	Hits:1	Allocated_reads:1	Strand:+
TGGGTTCTCGAGGTCTCTGTGATG
>Location:NODE_29094_length_1021_cov_98.511261	Coordinate:272	Reads:9	Hits:1	Allocated_reads:9	Strand:+
TGGGTTCTCGAGGTCTCTGTGATGA
>Location:NODE_29094_length_1021_cov_98.511261	Coordinate:272	Reads:2	Hits:1	Allocated_reads:2	Strand:+
TGGGTTCTCGAGGTCTCTGTGATGAT
>Location:NODE_29094_length_1021_cov_98.511261	Coordinate:272	Reads:7	Hits:1	Allocated_reads:7	Strand:+
TGGGTTCTCGAGGTCTCTGTGATGATG
>Location:NODE_29094_length_1021_cov_98.511261	Coordinate:272	Reads:8	Hits:1	Allocated_reads:8	Strand:+
TGGGTTCTCGAGGTCTCTGTGATGATGT
>Location:NODE_29094_length_1021_cov_98.511261	Coordinate:272	Reads:4	Hits:1	Allocated_reads:4	Strand:+
TGGGTTCTCGAGGTCTCTGTGATGATGTG
>Location:NODE_29094_length_1021_cov_98.511261	Coordinate:272	Reads:4	Hits:1	Allocated_reads:4	Strand:+
TGGGTTCTCGAGGTCTCTGTGATGATGTGC
>Location:NODE_29094_length_1021_cov_98.511261	Coordinate:272	Reads:3	Hits:1	Allocated_reads:3	Strand:+
TGGGTTCTCGAGGTCTCTGTGATGATGTGCG
>Location:NODE_29094_length_1021_cov_98.511261	Coordinate:273	Reads:1	Hits:1	Allocated_reads:1	Strand:+
GGGTTCTCGAGGTCTCTGTGATGATGT
>Location:NODE_29094_length_1021_cov_98.511261	Coordinate:273	Reads:3	Hits:1	Allocated_reads:3	Strand:-
TCATCACAGAGACCTCGAGAACCC
>Location:NODE_29094_length_1021_cov_98.511261	Coordinate:274	Reads:3	Hits:1	Allocated_reads:3	Strand:-
CATCATCACAGAGACCTCGAGAACC
>Location:NODE_29094_length_1021_cov_98.511261	Coordinate:274	Reads:1	Hits:1	Allocated_reads:1	Strand:+
GGTTCTCGAGGTCTCTGTGATGATGC
>Location:NODE_29094_length_1021_cov_98.511261	Coordinate:274	Reads:1	Hits:1	Allocated_reads:1	Strand:+
GGTTCTCGAGGTCTCTGTGATGATGT
>Location:NODE_29094_length_1021_cov_98.511261	Coordinate:274	Reads:1	Hits:1	Allocated_reads:1	Strand:+
GGTTCTCGAGGTCTCTGTGATGATGTG
>Location:NODE_29094_length_1021_cov_98.511261	Coordinate:274	Reads:1	Hits:1	Allocated_reads:1	Strand:+
GGTTCTCGAGGTCTCTGTGATGATGTGC
>Location:NODE_29094_length_1021_cov_98.511261	Coordinate:274	Reads:5	Hits:1	Allocated_reads:5	Strand:+
GGTTCTCGAGGTCTCTGTGATGATGTGCG
>Location:NODE_29094_length_1021_cov_98.511261	Coordinate:275	Reads:1	Hits:1	Allocated_reads:1	Strand:-
CATCATCACAGAGACCTCGAGAAC
>Location:NODE_29094_length_1021_cov_98.511261	Coordinate:276	Reads:5	Hits:1	Allocated_reads:5	Strand:-
CACATCATCACAGAGACCTCGAGAA
>Location:NODE_29094_length_1021_cov_98.511261	Coordinate:276	Reads:6	Hits:1	Allocated_reads:6	Strand:+
TTCTCGAGGTCTCTGTGATGATGTGC
>Location:NODE_29094_length_1021_cov_98.511261	Coordinate:276	Reads:24	Hits:1	Allocated_reads:24	Strand:+
TTCTCGAGGTCTCTGTGATGATGTGCG
>Location:NODE_29094_length_1021_cov_98.511261	Coordinate:276	Reads:3	Hits:1	Allocated_reads:3	Strand:+
TTCTCGAGGTCTCTGTGATGATGTGCGT
>Location:NODE_29094_length_1021_cov_98.511261	Coordinate:276	Reads:8	Hits:1	Allocated_reads:8	Strand:+
TTCTCGAGGTCTCTGTGATGATGTGCGTC
>Location:NODE_29094_length_1021_cov_98.511261	Coordinate:276	Reads:1	Hits:1	Allocated_reads:1	Strand:+
TTCTCGAGGTCTCTGTGATGATGGGCGTCC
>Location:NODE_29094_length_1021_cov_98.511261	Coordinate:276	Reads:2	Hits:1	Allocated_reads:2	Strand:+
TTCTCGAGGTCTCTGTGATGATGAGCGTCC
>Location:NODE_29094_length_1021_cov_98.511261	Coordinate:276	Reads:67	Hits:1	Allocated_reads:67	Strand:+
TTCTCGAGGTCTCTGTGATGATGTGCGTCC
>Location:NODE_29094_length_1021_cov_98.511261	Coordinate:276	Reads:5	Hits:1	Allocated_reads:5	Strand:+
TTCTCGAGGTCTCTGTGATGATGTGCGTCCT
>Location:NODE_29094_length_1021_cov_98.511261	Coordinate:276	Reads:4	Hits:1	Allocated_reads:4	Strand:+
TTCTCGAGGTCTCTGTGATGATGTGCGTCCTG
>Location:NODE_29094_length_1021_cov_98.511261	Coordinate:276	Reads:1	Hits:1	Allocated_reads:1	Strand:+
TTCTCGAGGTCTCTGTGATGATGTGCGTCCTGT
>Location:NODE_29094_length_1021_cov_98.511261	Coordinate:276	Reads:1	Hits:1	Allocated_reads:1	Strand:+
TTCTCGAGGTCTCTGTGATGATGTTCGTCCTGTG
>Location:NODE_29094_length_1021_cov_98.511261	Coordinate:277	Reads:1	Hits:1	Allocated_reads:1	Strand:-
CACATCATCACAGAGACCTCGAGA
>Location:NODE_29094_length_1021_cov_98.511261	Coordinate:277	Reads:2	Hits:1	Allocated_reads:2	Strand:+
TCTCGAGGTCTCTGTGATGATGTG
>Location:NODE_29094_length_1021_cov_98.511261	Coordinate:277	Reads:4	Hits:1	Allocated_reads:4	Strand:+
TCTCGAGGTCTCTGTGATGATGTGC
>Location:NODE_29094_length_1021_cov_98.511261	Coordinate:277	Reads:1	Hits:1	Allocated_reads:1	Strand:+
TCTCGAGGTCTCTGTGATGATGTGCT
>Location:NODE_29094_length_1021_cov_98.511261	Coordinate:277	Reads:13	Hits:1	Allocated_reads:13	Strand:+
TCTCGAGGTCTCTGTGATGATGTGCG
>Location:NODE_29094_length_1021_cov_98.511261	Coordinate:277	Reads:1	Hits:1	Allocated_reads:1	Strand:+
TCTCGAGGTCTCTGTGATGATGTGCGA
>Location:NODE_29094_length_1021_cov_98.511261	Coordinate:277	Reads:7	Hits:1	Allocated_reads:7	Strand:+
TCTCGAGGTCTCTGTGATGATGTGCGT
>Location:NODE_29094_length_1021_cov_98.511261	Coordinate:277	Reads:13	Hits:1	Allocated_reads:13	Strand:+
TCTCGAGGTCTCTGTGATGATGTGCGTC
>Location:NODE_29094_length_1021_cov_98.511261	Coordinate:277	Reads:61	Hits:1	Allocated_reads:61	Strand:+
TCTCGAGGTCTCTGTGATGATGTGCGTCC
>Location:NODE_29094_length_1021_cov_98.511261	Coordinate:277	Reads:5	Hits:1	Allocated_reads:5	Strand:+
TCTCGAGGTCTCTGTGATGATGTGCGTCCT
>Location:NODE_29094_length_1021_cov_98.511261	Coordinate:277	Reads:1	Hits:1	Allocated_reads:1	Strand:+
TCTCGAGGTCTCTGTGATGATGTGCGTCCTT
>Location:NODE_29094_length_1021_cov_98.511261	Coordinate:277	Reads:6	Hits:1	Allocated_reads:6	Strand:+
TCTCGAGGTCTCTGTGATGATGTGCGTCCTG
>Location:NODE_29094_length_1021_cov_98.511261	Coordinate:277	Reads:1	Hits:1	Allocated_reads:1	Strand:+
TCTCGAGGTCTCTGTGATGATGTGCGTCCTGT
>Location:NODE_29094_length_1021_cov_98.511261	Coordinate:278	Reads:1	Hits:1	Allocated_reads:1	Strand:-
AGGACGCACATCATCACAGAGACCTCGAG
>Location:NODE_29094_length_1021_cov_98.511261	Coordinate:278	Reads:1	Hits:1	Allocated_reads:1	Strand:+
CTCGAGGTCTCTGTGATGATGTGCG
>Location:NODE_29094_length_1021_cov_98.511261	Coordinate:278	Reads:1	Hits:1	Allocated_reads:1	Strand:+
CTCGAGGTCTCTGTGATGATGTGCGTC
>Location:NODE_29094_length_1021_cov_98.511261	Coordinate:278	Reads:9	Hits:1	Allocated_reads:9	Strand:+
CTCGAGGTCTCTGTGATGATGTGCGTCC
>Location:NODE_29094_length_1021_cov_98.511261	Coordinate:278	Reads:3	Hits:1	Allocated_reads:3	Strand:+
CTCGAGGTCTCTGTGATGATGTGCGTCCTG
>Location:NODE_29094_length_1021_cov_98.511261	Coordinate:278	Reads:1	Hits:1	Allocated_reads:1	Strand:+
CTCGAGGTCTCTGTGATGATGTGCGTCCTGT
>Location:NODE_29094_length_1021_cov_98.511261	Coordinate:279	Reads:15	Hits:1	Allocated_reads:15	Strand:+
TCGAGGTCTCTGTGATGATGTGCGTCC
>Location:NODE_29094_length_1021_cov_98.511261	Coordinate:279	Reads:1	Hits:1	Allocated_reads:1	Strand:+
TCGAGGTCTCTGTGATGATGTGCGTCCT
>Location:NODE_29094_length_1021_cov_98.511261	Coordinate:279	Reads:9	Hits:1	Allocated_reads:9	Strand:+
TCGAGGTCTCTGTGATGATGTGCGTCCTG
>Location:NODE_29094_length_1021_cov_98.511261	Coordinate:279	Reads:3	Hits:1	Allocated_reads:3	Strand:+
TCGAGGTCTCTGTGATGATGTGCGTCCTGT
>Location:NODE_29094_length_1021_cov_98.511261	Coordinate:280	Reads:1	Hits:1	Allocated_reads:1	Strand:+
CGAGGTCTCTGTGATGATGTGCGTC
>Location:NODE_29094_length_1021_cov_98.511261	Coordinate:280	Reads:3	Hits:1	Allocated_reads:3	Strand:+
CGAGGTCTCTGTGATGATGTGCGTCC
>Location:NODE_29094_length_1021_cov_98.511261	Coordinate:280	Reads:1	Hits:1	Allocated_reads:1	Strand:+
CGAGGTCTCTGTGATGATGTGCGTCCA
>Location:NODE_29094_length_1021_cov_98.511261	Coordinate:280	Reads:3	Hits:1	Allocated_reads:3	Strand:+
CGAGGTCTCTGTGATGATGTGCGTCCT
>Location:NODE_29094_length_1021_cov_98.511261	Coordinate:280	Reads:2	Hits:1	Allocated_reads:2	Strand:+
CGAGGTCTCTGTGATGATGTGCGTCCTGT
>Location:NODE_29094_length_1021_cov_98.511261	Coordinate:280	Reads:1	Hits:1	Allocated_reads:1	Strand:+
CGAGGTCTCTGTGATGATGTGCGTCCTGTG
>Location:NODE_29094_length_1021_cov_98.511261	Coordinate:281	Reads:5	Hits:1	Allocated_reads:5	Strand:+
GAGGTCTCTGTGATGATGTGCGTCC
>Location:NODE_29094_length_1021_cov_98.511261	Coordinate:281	Reads:1	Hits:1	Allocated_reads:1	Strand:+
GAGGTCTCTGTGATGATGTGCGTCCT
>Location:NODE_29094_length_1021_cov_98.511261	Coordinate:281	Reads:3	Hits:1	Allocated_reads:3	Strand:+
GAGGTCTCTGTGATGATGTGCGTCCTG
>Location:NODE_29094_length_1021_cov_98.511261	Coordinate:281	Reads:3	Hits:1	Allocated_reads:3	Strand:+
GAGGTCTCTGTGATGATGTGCGTCCTGT
>Location:NODE_29094_length_1021_cov_98.511261	Coordinate:281	Reads:1	Hits:1	Allocated_reads:1	Strand:+
GAGGTCTCTGTGATGATGTGCGTCCTGTG
>Location:NODE_29094_length_1021_cov_98.511261	Coordinate:282	Reads:1	Hits:1	Allocated_reads:1	Strand:+
AGGTCTCTGTGATGATGTGCGTCCTGTG
>Location:NODE_29094_length_1021_cov_98.511261	Coordinate:282	Reads:1	Hits:1	Allocated_reads:1	Strand:+
AGGTCTCTGTGATGATGTGCGTCCTGTGA
>Location:NODE_29094_length_1021_cov_98.511261	Coordinate:283	Reads:1	Hits:1	Allocated_reads:1	Strand:-
ACAGGACGCACATCATCACAGAGACC
>Location:NODE_29094_length_1021_cov_98.511261	Coordinate:283	Reads:1	Hits:1	Allocated_reads:1	Strand:-
CAGGACGCACATCATCACAGAGACC
>Location:NODE_29094_length_1021_cov_98.511261	Coordinate:283	Reads:3	Hits:1	Allocated_reads:3	Strand:+
GGTCTCTGTGATGATGTGCGTCCTGT
>Location:NODE_29094_length_1021_cov_98.511261	Coordinate:283	Reads:1	Hits:1	Allocated_reads:1	Strand:+
GGTCTCTGTGATGATGTGCGTCCTGTG
>Location:NODE_29094_length_1021_cov_98.511261	Coordinate:284	Reads:2	Hits:1	Allocated_reads:2	Strand:+
GTCTCTGTGATGATGTGCGTCCTGT
>Location:NODE_29094_length_1021_cov_98.511261	Coordinate:284	Reads:1	Hits:1	Allocated_reads:1	Strand:+
GTCTCTGTGATGATGTGCGTCCTGTGACGTG
>Location:NODE_29094_length_1021_cov_98.511261	Coordinate:284	Reads:1	Hits:1	Allocated_reads:1	Strand:-
TCACAGGACGCACATCATCACAGAGAC
>Location:NODE_29094_length_1021_cov_98.511261	Coordinate:285	Reads:4	Hits:1	Allocated_reads:4	Strand:+
TCTCTGTGATGATGTGCGTCCTGT
>Location:NODE_29094_length_1021_cov_98.511261	Coordinate:285	Reads:5	Hits:1	Allocated_reads:5	Strand:+
TCTCTGTGATGATGTGCGTCCTGTG
>Location:NODE_29094_length_1021_cov_98.511261	Coordinate:285	Reads:4	Hits:1	Allocated_reads:4	Strand:+
TCTCTGTGATGATGTGCGTCCTGTGAC
>Location:NODE_29094_length_1021_cov_98.511261	Coordinate:285	Reads:1	Hits:1	Allocated_reads:1	Strand:+
TCTCTGTGATGATGTGCGTCCTGTGACA
>Location:NODE_29094_length_1021_cov_98.511261	Coordinate:285	Reads:19	Hits:1	Allocated_reads:19	Strand:+
TCTCTGTGATGATGTGCGTCCTGTGACT
>Location:NODE_29094_length_1021_cov_98.511261	Coordinate:285	Reads:47	Hits:1	Allocated_reads:47	Strand:+
TCTCTGTGATGATGTGCGTCCTGTGACG
>Location:NODE_29094_length_1021_cov_98.511261	Coordinate:285	Reads:1	Hits:1	Allocated_reads:1	Strand:+
TCTCTGTGATGATGTGCGTCCTGTGACGG
>Location:NODE_29094_length_1021_cov_98.511261	Coordinate:285	Reads:1	Hits:1	Allocated_reads:1	Strand:+
TCTCTGTGATGATGTGCGTCCTGTGACTT
>Location:NODE_29094_length_1021_cov_98.511261	Coordinate:285	Reads:23	Hits:1	Allocated_reads:23	Strand:+
TCTCTGTGATGATGTGCGTCCTGTGACGT
>Location:NODE_29094_length_1021_cov_98.511261	Coordinate:285	Reads:1	Hits:1	Allocated_reads:1	Strand:+
TCTCTGTGATGATGTGCGTCATGTGACGTG
>Location:NODE_29094_length_1021_cov_98.511261	Coordinate:285	Reads:1	Hits:1	Allocated_reads:1	Strand:+
TCTCTGTGATGATGTGCGTCCCGTGACGTG
>Location:NODE_29094_length_1021_cov_98.511261	Coordinate:285	Reads:1	Hits:1	Allocated_reads:1	Strand:+
TCTCTGTGATGATGTGCGTCCTGGGACGTG
>Location:NODE_29094_length_1021_cov_98.511261	Coordinate:285	Reads:1	Hits:1	Allocated_reads:1	Strand:+
TCTCTGTGATGATGTGCGTCCTGTGGCGTG
>Location:NODE_29094_length_1021_cov_98.511261	Coordinate:285	Reads:2	Hits:1	Allocated_reads:2	Strand:+
TCTCTGTGATGATGTGCGTCCTGTGACGTA
>Location:NODE_29094_length_1021_cov_98.511261	Coordinate:285	Reads:2	Hits:1	Allocated_reads:2	Strand:+
TCTCTGTGATGATGTGCGTCCTGTGACGTC
>Location:NODE_29094_length_1021_cov_98.511261	Coordinate:285	Reads:26	Hits:1	Allocated_reads:26	Strand:+
TCTCTGTGATGATGTGCGTCCTGTGACGTT
>Location:NODE_29094_length_1021_cov_98.511261	Coordinate:285	Reads:3	Hits:1	Allocated_reads:3	Strand:+
TCTCTGTGATGATGTGCGTCCTGTGACGGG
>Location:NODE_29094_length_1021_cov_98.511261	Coordinate:285	Reads:4	Hits:1	Allocated_reads:4	Strand:+
TCTCTGTGATGATGTGCGTCCTGTGACGCA
>Location:NODE_29094_length_1021_cov_98.511261	Coordinate:285	Reads:617	Hits:1	Allocated_reads:617	Strand:+
TCTCTGTGATGATGTGCGTCCTGTGACGTG
>Location:NODE_29094_length_1021_cov_98.511261	Coordinate:285	Reads:4	Hits:1	Allocated_reads:4	Strand:+
TCTCTGTGATGATGTGCGTCCTGTGACGTGA
>Location:NODE_29094_length_1021_cov_98.511261	Coordinate:285	Reads:4	Hits:1	Allocated_reads:4	Strand:+
TCTCTGTGATGATGTGCGTCCTGTGACGTGT
>Location:NODE_29094_length_1021_cov_98.511261	Coordinate:285	Reads:3	Hits:1	Allocated_reads:3	Strand:+
TCTCTGTGATGATGTGCGTCCTGTGACGTGAC
>Location:NODE_29094_length_1021_cov_98.511261	Coordinate:286	Reads:2	Hits:1	Allocated_reads:2	Strand:+
CTCTGTGATGATGTGCGTCCTGTGACT
>Location:NODE_29094_length_1021_cov_98.511261	Coordinate:286	Reads:1	Hits:1	Allocated_reads:1	Strand:+
CTCTGTGATGATGTGCGTCCTGTGACGT
>Location:NODE_29094_length_1021_cov_98.511261	Coordinate:286	Reads:1	Hits:1	Allocated_reads:1	Strand:+
CTCTGTGATGATGTGCGTCCTGTGACGTT
>Location:NODE_29094_length_1021_cov_98.511261	Coordinate:286	Reads:2	Hits:1	Allocated_reads:2	Strand:+
CTCTGTGATGATGTGCGTCCTGTGACGTG
>Location:NODE_29094_length_1021_cov_98.511261	Coordinate:287	Reads:1	Hits:1	Allocated_reads:1	Strand:-
CACGTCACAGGACGCACATCATCACAGA
>Location:NODE_29094_length_1021_cov_98.511261	Coordinate:287	Reads:1	Hits:1	Allocated_reads:1	Strand:-
TCACAGGACGCACATCATCACAGA
>Location:NODE_29094_length_1021_cov_98.511261	Coordinate:287	Reads:1	Hits:1	Allocated_reads:1	Strand:-
TCACGTCACAGGACGCACATCATCACAGA
>Location:NODE_29094_length_1021_cov_98.511261	Coordinate:287	Reads:1	Hits:1	Allocated_reads:1	Strand:+
TCTGTGATGATGTGCGTCCTGTGA
>Location:NODE_29094_length_1021_cov_98.511261	Coordinate:287	Reads:12	Hits:1	Allocated_reads:12	Strand:+
TCTGTGATGATGTGCGTCCTGTGACG
>Location:NODE_29094_length_1021_cov_98.511261	Coordinate:287	Reads:4	Hits:1	Allocated_reads:4	Strand:+
TCTGTGATGATGTGCGTCCTGTGACGT
>Location:NODE_29094_length_1021_cov_98.511261	Coordinate:287	Reads:177	Hits:1	Allocated_reads:177	Strand:+
TCTGTGATGATGTGCGTCCTGTGACGTG
>Location:NODE_29094_length_1021_cov_98.511261	Coordinate:287	Reads:2	Hits:1	Allocated_reads:2	Strand:+
TCTGTGATGATGTGCGTCCTGTGACGTT
>Location:NODE_29094_length_1021_cov_98.511261	Coordinate:287	Reads:3	Hits:1	Allocated_reads:3	Strand:+
TCTGTGATGATGTGCGTCCTGTGACGTA
>Location:NODE_29094_length_1021_cov_98.511261	Coordinate:287	Reads:2	Hits:1	Allocated_reads:2	Strand:+
TCTGTGATGATGTGCGTCCTGTGACGTGG
>Location:NODE_29094_length_1021_cov_98.511261	Coordinate:287	Reads:7	Hits:1	Allocated_reads:7	Strand:+
TCTGTGATGATGTGCGTCCTGTGACGTGA
>Location:NODE_29094_length_1021_cov_98.511261	Coordinate:287	Reads:3	Hits:1	Allocated_reads:3	Strand:+
TCTGTGATGATGTGCGTCCTGTGACGTGAC
>Location:NODE_29094_length_1021_cov_98.511261	Coordinate:288	Reads:1	Hits:1	Allocated_reads:1	Strand:+
CTGTGATGATGTGCGTCCTGTGACGTG
>Location:NODE_29094_length_1021_cov_98.511261	Coordinate:289	Reads:1	Hits:1	Allocated_reads:1	Strand:+
TGTGATGATGTGCGTCCTGTGACA
>Location:NODE_29094_length_1021_cov_98.511261	Coordinate:289	Reads:1	Hits:1	Allocated_reads:1	Strand:+
TGTGATGATGTGCGTCCTGTGACT
>Location:NODE_29094_length_1021_cov_98.511261	Coordinate:289	Reads:9	Hits:1	Allocated_reads:9	Strand:+
TGTGATGATGTGCGTCCTGTGACG
>Location:NODE_29094_length_1021_cov_98.511261	Coordinate:289	Reads:2	Hits:1	Allocated_reads:2	Strand:+
TGTGATGATGTGCGTCCTGTGACGT
>Location:NODE_29094_length_1021_cov_98.511261	Coordinate:289	Reads:1	Hits:1	Allocated_reads:1	Strand:+
TGTGATGATGTGCGTCCTGTGACGTT
>Location:NODE_29094_length_1021_cov_98.511261	Coordinate:289	Reads:45	Hits:1	Allocated_reads:45	Strand:+
TGTGATGATGTGCGTCCTGTGACGTG
>Location:NODE_29094_length_1021_cov_98.511261	Coordinate:289	Reads:8	Hits:1	Allocated_reads:8	Strand:+
TGTGATGATGTGCGTCCTGTGACGTGA
>Location:NODE_29094_length_1021_cov_98.511261	Coordinate:289	Reads:9	Hits:1	Allocated_reads:9	Strand:+
TGTGATGATGTGCGTCCTGTGACGTGAC
>Location:NODE_29094_length_1021_cov_98.511261	Coordinate:289	Reads:30	Hits:1	Allocated_reads:30	Strand:+
TGTGATGATGTGCGTCCTGTGACGTGACA
>Location:NODE_29094_length_1021_cov_98.511261	Coordinate:289	Reads:7	Hits:1	Allocated_reads:7	Strand:+
TGTGATGATGTGCGTCCTGTGACGTGACT
>Location:NODE_29094_length_1021_cov_98.511261	Coordinate:289	Reads:1	Hits:1	Allocated_reads:1	Strand:+
TGTGATGATGTGCGTCCTGTGACGTGACAT
>Location:NODE_29094_length_1021_cov_98.511261	Coordinate:289	Reads:1	Hits:1	Allocated_reads:1	Strand:+
TGTGATGATGTGCGTCCTGTGACGTGACAGT
>Location:NODE_29094_length_1021_cov_98.511261	Coordinate:290	Reads:2	Hits:1	Allocated_reads:2	Strand:+
GTGATGATGTGCGTCCTGTGACGTGACA
>Location:NODE_29094_length_1021_cov_98.511261	Coordinate:291	Reads:23	Hits:1	Allocated_reads:23	Strand:+
TGATGATGTGCGTCCTGTGACGTG
>Location:NODE_29094_length_1021_cov_98.511261	Coordinate:291	Reads:1	Hits:1	Allocated_reads:1	Strand:+
TGATGATGTGCGTCCTGTGACGTGAC
>Location:NODE_29094_length_1021_cov_98.511261	Coordinate:291	Reads:22	Hits:1	Allocated_reads:22	Strand:+
TGATGATGTGCGTCCTGTGACGTGACA
>Location:NODE_29094_length_1021_cov_98.511261	Coordinate:291	Reads:3	Hits:1	Allocated_reads:3	Strand:+
TGATGATGTGCGTCCTGTGACGTGACT
>Location:NODE_29094_length_1021_cov_98.511261	Coordinate:295	Reads:1	Hits:2	Allocated_reads:0.5	Strand:-
AATACTGTCACGTCACAGGACGCACATC
>Location:NODE_29094_length_1021_cov_98.511261	Coordinate:299	Reads:1	Hits:2	Allocated_reads:0.5	Strand:+
TGCGTCCTGTGACGTGACAGTATTTA
>Location:NODE_29094_length_1021_cov_98.511261	Coordinate:299	Reads:1	Hits:1	Allocated_reads:1	Strand:+
TGCGTCCTGTGACGTGACAGTATTTAGTT
>Location:NODE_29094_length_1021_cov_98.511261	Coordinate:299	Reads:2	Hits:1	Allocated_reads:2	Strand:+
TGCGTCCTGTGACGTGACAGTATTTAGTTGC
>Location:NODE_29094_length_1021_cov_98.511261	Coordinate:302	Reads:1	Hits:1	Allocated_reads:1	Strand:+
GTCCTGTGACGTGACAGTATTTAGTTGCTT
>Location:NODE_29094_length_1021_cov_98.511261	Coordinate:303	Reads:1	Hits:1	Allocated_reads:1	Strand:+
TCCTGTGACGTGACAGTATTTAGTT
>Location:NODE_29094_length_1021_cov_98.511261	Coordinate:303	Reads:27	Hits:1	Allocated_reads:27	Strand:+
TCCTGTGACGTGACAGTATTTAGTTGC
>Location:NODE_29094_length_1021_cov_98.511261	Coordinate:303	Reads:3	Hits:1	Allocated_reads:3	Strand:+
TCCTGTGACGTGACAGTATTTAGTTGCT
>Location:NODE_29094_length_1021_cov_98.511261	Coordinate:303	Reads:19	Hits:1	Allocated_reads:19	Strand:+
TCCTGTGACGTGACAGTATTTAGTTGCTT
>Location:NODE_29094_length_1021_cov_98.511261	Coordinate:305	Reads:1	Hits:1	Allocated_reads:1	Strand:+
CTGTGACGTGACAGTATTTAGTTGCTT
>Location:NODE_29094_length_1021_cov_98.511261	Coordinate:306	Reads:1	Hits:1	Allocated_reads:1	Strand:-
ATACTTCAAAGCAACTAAATACTGTCACGTCACT
>Location:NODE_29094_length_1021_cov_98.511261	Coordinate:306	Reads:12	Hits:1	Allocated_reads:12	Strand:+
TGTGACGTGACAGTATTTAGTTGC
>Location:NODE_29094_length_1021_cov_98.511261	Coordinate:306	Reads:1	Hits:1	Allocated_reads:1	Strand:+
TGTGACGTGACAGTATTTAGTTGCT
>Location:NODE_29094_length_1021_cov_98.511261	Coordinate:306	Reads:8	Hits:1	Allocated_reads:8	Strand:+
TGTGACGTGACAGTATTTAGTTGCTT
>Location:NODE_29094_length_1021_cov_98.511261	Coordinate:306	Reads:1	Hits:1	Allocated_reads:1	Strand:+
TGTGACGTGACAGTATTTAGTTGCTTT
>Location:NODE_29094_length_1021_cov_98.511261	Coordinate:306	Reads:3	Hits:1	Allocated_reads:3	Strand:+
TGTGACGTGACAGTATTTAGTTGCTTTGA
>Location:NODE_29094_length_1021_cov_98.511261	Coordinate:306	Reads:1	Hits:1	Allocated_reads:1	Strand:+
TGTGACGTGACAGTATTTAGTTGCTTTGAA
>Location:NODE_29094_length_1021_cov_98.511261	Coordinate:308	Reads:4	Hits:1	Allocated_reads:4	Strand:+
TGACGTGACAGTATTTAGTTGCTT
>Location:NODE_29094_length_1021_cov_98.511261	Coordinate:308	Reads:1	Hits:1	Allocated_reads:1	Strand:+
TGACGTGACAGTATTTAGTTGCTTTGAAGTATGCC
>Location:NODE_29094_length_1021_cov_98.511261	Coordinate:313	Reads:1	Hits:1	Allocated_reads:1	Strand:-
GCATACTTCAAAGCAACTAAATACTGTCA
>Location:NODE_29094_length_1021_cov_98.511261	Coordinate:313	Reads:1	Hits:1	Allocated_reads:1	Strand:+
TGACAGTATTTAGTTGCTTTGAAGTA
>Location:NODE_29094_length_1021_cov_98.511261	Coordinate:313	Reads:2	Hits:1	Allocated_reads:2	Strand:+
TGACAGTATTTAGTTGCTTTGAAGTAT
>Location:NODE_29094_length_1021_cov_98.511261	Coordinate:313	Reads:5	Hits:1	Allocated_reads:5	Strand:+
TGACAGTATTTAGTTGCTTTGAAGTATGC
>Location:NODE_29094_length_1021_cov_98.511261	Coordinate:313	Reads:13	Hits:1	Allocated_reads:13	Strand:+
TGACAGTATTTAGTTGCTTTGAAGTATGCC
>Location:NODE_29094_length_1021_cov_98.511261	Coordinate:313	Reads:3	Hits:1	Allocated_reads:3	Strand:+
TGACAGTATTTAGTTGCTTTGAAGTATGCCT
>Location:NODE_29094_length_1021_cov_98.511261	Coordinate:313	Reads:2	Hits:1	Allocated_reads:2	Strand:+
TGACAGTATTTAGTTGCTTTGAAGTATGCCTA
>Location:NODE_29094_length_1021_cov_98.511261	Coordinate:314	Reads:1	Hits:1	Allocated_reads:1	Strand:+
GACAGTATTTAGTTGCTTTGAAGTA
>Location:NODE_29094_length_1021_cov_98.511261	Coordinate:314	Reads:1	Hits:1	Allocated_reads:1	Strand:+
GACAGTATTTAGTTGCTTTGAAGTATG
>Location:NODE_29094_length_1021_cov_98.511261	Coordinate:314	Reads:1	Hits:1	Allocated_reads:1	Strand:+
GACAGTATTTAGTTGCTTTGAAGTATGCC
>Location:NODE_29094_length_1021_cov_98.511261	Coordinate:314	Reads:3	Hits:1	Allocated_reads:3	Strand:+
GACAGTATTTAGTTGCTTTGAAGTATGCCT
>Location:NODE_29094_length_1021_cov_98.511261	Coordinate:314	Reads:2	Hits:1	Allocated_reads:2	Strand:-
GCATACTTCAAAGCAACTAAATACTGTC
>Location:NODE_29094_length_1021_cov_98.511261	Coordinate:315	Reads:1	Hits:1	Allocated_reads:1	Strand:+
ACAGTATTTAGTTGCTTTGAAGTATGC
>Location:NODE_29094_length_1021_cov_98.511261	Coordinate:315	Reads:4	Hits:1	Allocated_reads:4	Strand:+
ACAGTATTTAGTTGCTTTGAAGTATGCC
>Location:NODE_29094_length_1021_cov_98.511261	Coordinate:315	Reads:7	Hits:1	Allocated_reads:7	Strand:+
ACAGTATTTAGTTGCTTTGAAGTATGCCT
>Location:NODE_29094_length_1021_cov_98.511261	Coordinate:315	Reads:1	Hits:1	Allocated_reads:1	Strand:-
CATACTTCAAAGCAACTAAATACTGT
>Location:NODE_29094_length_1021_cov_98.511261	Coordinate:315	Reads:1	Hits:1	Allocated_reads:1	Strand:-
GCATACTTCAAAGCAACTAAATACTGT
>Location:NODE_29094_length_1021_cov_98.511261	Coordinate:315	Reads:3	Hits:1	Allocated_reads:3	Strand:-
GGCATACTTCAAAGCAACTAAATACTGT
>Location:NODE_29094_length_1021_cov_98.511261	Coordinate:315	Reads:1	Hits:1	Allocated_reads:1	Strand:-
TATAGGCATACTTCAAAGCAACTAAATACTGT
>Location:NODE_29094_length_1021_cov_98.511261	Coordinate:316	Reads:1	Hits:1	Allocated_reads:1	Strand:+
CAGTATTTAGTTGCTTTGAAGTAT
>Location:NODE_29094_length_1021_cov_98.511261	Coordinate:316	Reads:1	Hits:1	Allocated_reads:1	Strand:+
CAGTATTTAGTTGCTTTGAAGTATG
>Location:NODE_29094_length_1021_cov_98.511261	Coordinate:316	Reads:1	Hits:1	Allocated_reads:1	Strand:+
CAGTATTTAGTTGCTTTGAAGTATGC
>Location:NODE_29094_length_1021_cov_98.511261	Coordinate:316	Reads:5	Hits:1	Allocated_reads:5	Strand:+
CAGTATTTAGTTGCTTTGAAGTATGCC
>Location:NODE_29094_length_1021_cov_98.511261	Coordinate:316	Reads:14	Hits:1	Allocated_reads:14	Strand:+
CAGTATTTAGTTGCTTTGAAGTATGCCT
>Location:NODE_29094_length_1021_cov_98.511261	Coordinate:318	Reads:9	Hits:1	Allocated_reads:9	Strand:+
GTATTTAGTTGCTTTGAAGTATGCCT
>Location:NODE_29094_length_1021_cov_98.511261	Coordinate:319	Reads:2	Hits:1	Allocated_reads:2	Strand:+
TATTTAGTTGCTTTGAAGTATGCC
>Location:NODE_29094_length_1021_cov_98.511261	Coordinate:319	Reads:1	Hits:1	Allocated_reads:1	Strand:+
TATTTAGTTGCTTTGAAGTATGCCA
>Location:NODE_29094_length_1021_cov_98.511261	Coordinate:319	Reads:23	Hits:1	Allocated_reads:23	Strand:+
TATTTAGTTGCTTTGAAGTATGCCT
>Location:NODE_29094_length_1021_cov_98.511261	Coordinate:320	Reads:1	Hits:1	Allocated_reads:1	Strand:+
ATTTAGTTGCTTTGAAGTATGCCT
>Location:NODE_29094_length_1021_cov_98.511261	Coordinate:321	Reads:2	Hits:1	Allocated_reads:2	Strand:+
TTTAGTTGCTTTGAAGTATGCCTATAAGC
>Location:NODE_29094_length_1021_cov_98.511261	Coordinate:321	Reads:1	Hits:1	Allocated_reads:1	Strand:+
TTTAGTTGCTTTGAAGTATGCCTATAAGCC
>Location:NODE_29094_length_1021_cov_98.511261	Coordinate:321	Reads:1	Hits:1	Allocated_reads:1	Strand:+
TTTAGTTGCTTTGAAGTATGCCTATAAGCCT
>Location:NODE_29094_length_1021_cov_98.511261	Coordinate:321	Reads:4	Hits:1	Allocated_reads:4	Strand:+
TTTAGTTGCTTTGAAGTATGCCTATAAGCCC
>Location:NODE_29094_length_1021_cov_98.511261	Coordinate:323	Reads:2	Hits:1	Allocated_reads:2	Strand:+
TAGTTGCTTTGAAGTATGCCTATAAGCC
>Location:NODE_29094_length_1021_cov_98.511261	Coordinate:323	Reads:3	Hits:1	Allocated_reads:3	Strand:+
TAGTTGCTTTGAAGTATGCCTATAAGCCC
>Location:NODE_29094_length_1021_cov_98.511261	Coordinate:323	Reads:1	Hits:1	Allocated_reads:1	Strand:+
TAGTTGCTTTGAAGTATGCCTATAAGCCCC
>Location:NODE_29094_length_1021_cov_98.511261	Coordinate:323	Reads:1	Hits:1	Allocated_reads:1	Strand:+
TAGTTGCTTTGAAGTATGCCTATAAGCCCCG
>Location:NODE_29094_length_1021_cov_98.511261	Coordinate:325	Reads:1	Hits:1	Allocated_reads:1	Strand:+
GTTGCTTTGAAGTATGCCTATAAGCCCCG
>Location:NODE_29094_length_1021_cov_98.511261	Coordinate:325	Reads:1	Hits:1	Allocated_reads:1	Strand:+
GTTGCTTTGAAGTATGCCTATAAGCCCCGA
>Location:NODE_29094_length_1021_cov_98.511261	Coordinate:326	Reads:7	Hits:1	Allocated_reads:7	Strand:+
TTGCTTTGAAGTATGCCTATAAGCCCCGCC
>Location:NODE_29094_length_1021_cov_98.511261	Coordinate:327	Reads:5	Hits:1	Allocated_reads:5	Strand:+
TGCTTTGAAGTATGCCTATAAGCCCCGCC
>Location:NODE_29094_length_1021_cov_98.511261	Coordinate:328	Reads:2	Hits:1	Allocated_reads:2	Strand:+
GCTTTGAAGTATGCCTATAAGCCCCGCC
>Location:NODE_29094_length_1021_cov_98.511261	Coordinate:329	Reads:2	Hits:1	Allocated_reads:2	Strand:+
CTTTGAAGTATGCCTATAAGCCCCGCC
>Location:NODE_29094_length_1021_cov_98.511261	Coordinate:330	Reads:1	Hits:1	Allocated_reads:1	Strand:+
TTTGAAGTATGCCTATAAGCCCCGC
>Location:NODE_29094_length_1021_cov_98.511261	Coordinate:330	Reads:1	Hits:1	Allocated_reads:1	Strand:+
TTTGAAGTATGCCTATAAGCCCCGTC
>Location:NODE_29094_length_1021_cov_98.511261	Coordinate:330	Reads:12	Hits:1	Allocated_reads:12	Strand:+
TTTGAAGTATGCCTATAAGCCCCGCC
>Location:NODE_29094_length_1021_cov_98.511261	Coordinate:330	Reads:1	Hits:1	Allocated_reads:1	Strand:+
TTTGAAGTATGCCTATAAGCCCCGCCC
>Location:NODE_29094_length_1021_cov_98.511261	Coordinate:330	Reads:1	Hits:1	Allocated_reads:1	Strand:+
TTTGAAGTATGCCTATAAGCCCCGCCCA
>Location:NODE_29094_length_1021_cov_98.511261	Coordinate:330	Reads:1	Hits:1	Allocated_reads:1	Strand:+
TTTGAAGTATGCCTATAAGCCCCGCCCAC
>Location:NODE_29094_length_1021_cov_98.511261	Coordinate:330	Reads:6	Hits:1	Allocated_reads:6	Strand:+
TTTGAAGTATGCCTATAAGCCCCGCCCACT
>Location:NODE_29094_length_1021_cov_98.511261	Coordinate:331	Reads:1	Hits:1	Allocated_reads:1	Strand:+
TTGAAGTATGCCTATAAGCCCCGCCC
>Location:NODE_29094_length_1021_cov_98.511261	Coordinate:331	Reads:1	Hits:1	Allocated_reads:1	Strand:+
TTGAAGTATGCCTATAAGCCCCGCCCAC
>Location:NODE_29094_length_1021_cov_98.511261	Coordinate:331	Reads:3	Hits:1	Allocated_reads:3	Strand:+
TTGAAGTATGCCTATAAGCCCCGCCCACT
>Location:NODE_29094_length_1021_cov_98.511261	Coordinate:331	Reads:1	Hits:1	Allocated_reads:1	Strand:+
TTGAAGTATGCCTATAAGCCCCGCCCACTT
>Location:NODE_29094_length_1021_cov_98.511261	Coordinate:331	Reads:1	Hits:1	Allocated_reads:1	Strand:+
TTGAAGTATGCCTATAAGCCCCGCCCACTTC
>Location:NODE_29094_length_1021_cov_98.511261	Coordinate:332	Reads:2	Hits:1	Allocated_reads:2	Strand:+
TGAAGTATGCCTATAAGCCCCGCC
>Location:NODE_29094_length_1021_cov_98.511261	Coordinate:332	Reads:16	Hits:1	Allocated_reads:16	Strand:+
TGAAGTATGCCTATAAGCCCCGCCC
>Location:NODE_29094_length_1021_cov_98.511261	Coordinate:332	Reads:2	Hits:1	Allocated_reads:2	Strand:+
TGAAGTATGCCTATAAGCCCCGCCA
>Location:NODE_29094_length_1021_cov_98.511261	Coordinate:332	Reads:1	Hits:1	Allocated_reads:1	Strand:+
TGAAGTATGCCTATAAGCCCCGCCCA
>Location:NODE_29094_length_1021_cov_98.511261	Coordinate:332	Reads:1	Hits:1	Allocated_reads:1	Strand:+
TGAAGTATGCCTATAAGCCCCGCCCAT
>Location:NODE_29094_length_1021_cov_98.511261	Coordinate:332	Reads:16	Hits:1	Allocated_reads:16	Strand:+
TGAAGTATGCCTATAAGCCCCGCCCAC
>Location:NODE_29094_length_1021_cov_98.511261	Coordinate:332	Reads:1	Hits:1	Allocated_reads:1	Strand:+
TGAAGTATGCCTATAAGCCACGCCCACT
>Location:NODE_29094_length_1021_cov_98.511261	Coordinate:332	Reads:1	Hits:1	Allocated_reads:1	Strand:+
TGAAGTATGCCTATAAGCCCCGCACACT
>Location:NODE_29094_length_1021_cov_98.511261	Coordinate:332	Reads:51	Hits:1	Allocated_reads:51	Strand:+
TGAAGTATGCCTATAAGCCCCGCCCACT
>Location:NODE_29094_length_1021_cov_98.511261	Coordinate:332	Reads:1	Hits:1	Allocated_reads:1	Strand:+
TGAAGTATGCCTATAAGCCCCGCCAACTT
>Location:NODE_29094_length_1021_cov_98.511261	Coordinate:332	Reads:20	Hits:1	Allocated_reads:20	Strand:+
TGAAGTATGCCTATAAGCCCCGCCCACTT
>Location:NODE_29094_length_1021_cov_98.511261	Coordinate:332	Reads:15	Hits:1	Allocated_reads:15	Strand:+
TGAAGTATGCCTATAAGCCCCGCCCACTTC
>Location:NODE_29094_length_1021_cov_98.511261	Coordinate:333	Reads:1	Hits:1	Allocated_reads:1	Strand:+
GAAGTATGCCTATAAGCCCCGCCCAC
>Location:NODE_29094_length_1021_cov_98.511261	Coordinate:333	Reads:1	Hits:1	Allocated_reads:1	Strand:+
GAAGTATGCCTATAAGCCCCGCCCACTTC
>Location:NODE_29094_length_1021_cov_98.511261	Coordinate:335	Reads:1	Hits:1	Allocated_reads:1	Strand:+
AGTATGCCTATAAGCCCCGCCCACTTCTA
>Location:NODE_29094_length_1021_cov_98.511261	Coordinate:337	Reads:1	Hits:1	Allocated_reads:1	Strand:+
TATGCCTATAAGCCCCGCCCACTTC
>Location:NODE_29094_length_1021_cov_98.511261	Coordinate:337	Reads:1	Hits:1	Allocated_reads:1	Strand:+
TATGCCTATAAGCCCCGCCCACTTCTAT
>Location:NODE_29094_length_1021_cov_98.511261	Coordinate:337	Reads:5	Hits:1	Allocated_reads:5	Strand:+
TATGCCTATAAGCCCCGCCCACTTCTAA
>Location:NODE_29094_length_1021_cov_98.511261	Coordinate:337	Reads:3	Hits:1	Allocated_reads:3	Strand:+
TATGCCTATAAGCCCCGCCCACTTCTAAA
>Location:NODE_29094_length_1021_cov_98.511261	Coordinate:337	Reads:2	Hits:1	Allocated_reads:2	Strand:+
TATGCCTATAAGCCCCGCCCACTTCTAAAT
>Location:NODE_29094_length_1021_cov_98.511261	Coordinate:337	Reads:3	Hits:1	Allocated_reads:3	Strand:+
TATGCCTATAAGCCCCGCCCACTTCTAAAA
>Location:NODE_29094_length_1021_cov_98.511261	Coordinate:337	Reads:3	Hits:1	Allocated_reads:3	Strand:+
TATGCCTATAAGCCCCGCCCACTTCTAAAAA
>Location:NODE_29094_length_1021_cov_98.511261	Coordinate:339	Reads:2	Hits:1	Allocated_reads:2	Strand:+
TGCCTATAAGCCCCGCCCACTTCTAAAAA
>Location:NODE_29094_length_1021_cov_98.511261	Coordinate:339	Reads:1	Hits:1	Allocated_reads:1	Strand:+
TGCCTATAAGCCCCGCCCACTTCTAAAAAG
>Location:NODE_29094_length_1021_cov_98.511261	Coordinate:341	Reads:1	Hits:1	Allocated_reads:1	Strand:+
CCTATAAGCCCCGCCCACTTCTAAAAAG
>Location:NODE_29094_length_1021_cov_98.511261	Coordinate:343	Reads:3	Hits:1	Allocated_reads:3	Strand:+
TATAAGCCCCGCCCACTTCTAAAAAGAA
>Location:NODE_29094_length_1021_cov_98.511261	Coordinate:343	Reads:1	Hits:1	Allocated_reads:1	Strand:+
TATAAGCCCCGCCCACTTCTAAAAAGAAT
>Location:NODE_29094_length_1021_cov_98.511261	Coordinate:343	Reads:2	Hits:1	Allocated_reads:2	Strand:+
TATAAGCCCCGCCCACTTCTAAAAAGAAC
>Location:NODE_29094_length_1021_cov_98.511261	Coordinate:343	Reads:1	Hits:1	Allocated_reads:1	Strand:+
TATAAGCCCCGCCCACTTCTAAAAAGAATG
>Location:NODE_29094_length_1021_cov_98.511261	Coordinate:344	Reads:1	Hits:1	Allocated_reads:1	Strand:+
ATAAGCCCCGCCCACTTCTAAAAAGAAC
>Location:NODE_29094_length_1021_cov_98.511261	Coordinate:345	Reads:1	Hits:1	Allocated_reads:1	Strand:+
TAAGCCCCGCCCACTTCTAAAAAGA
>Location:NODE_29094_length_1021_cov_98.511261	Coordinate:345	Reads:1	Hits:1	Allocated_reads:1	Strand:+
TAAGCCCCGCCCACTTCTAAAAAGAA
>Location:NODE_29094_length_1021_cov_98.511261	Coordinate:345	Reads:1	Hits:1	Allocated_reads:1	Strand:+
TAAGCCCCGCCCACTTCTAAAAAGAAC
>Location:NODE_29094_length_1021_cov_98.511261	Coordinate:345	Reads:1	Hits:1	Allocated_reads:1	Strand:+
TAAGCCCCGCCCACTTCTAAAAAGAATGCC
>Location:NODE_29094_length_1021_cov_98.511261	Coordinate:354	Reads:1	Hits:1	Allocated_reads:1	Strand:-
TTGCTAGGCGTTCTTTTTAGAAGTGGG
>Location:NODE_29094_length_1021_cov_98.511261	Coordinate:356	Reads:1	Hits:1	Allocated_reads:1	Strand:+
CACTTCTAAAAAGAACGCCTAGCAACA
>Location:NODE_29094_length_1021_cov_98.511261	Coordinate:356	Reads:1	Hits:1	Allocated_reads:1	Strand:+
CACTTCTAAAAAGAACGCCTAGCAACAGC
>Location:NODE_29094_length_1021_cov_98.511261	Coordinate:356	Reads:1	Hits:1	Allocated_reads:1	Strand:-
TTGCTAGGCGTTCTTTTTAGAAGTG
>Location:NODE_29094_length_1021_cov_98.511261	Coordinate:358	Reads:1	Hits:1	Allocated_reads:1	Strand:-
GCTGTTGCTAGGCGTTCTTTTTAGAAG
>Location:NODE_29094_length_1021_cov_98.511261	Coordinate:360	Reads:1	Hits:1	Allocated_reads:1	Strand:+
TCTAAAAAGAACGCCTAGCAACAGC
>Location:NODE_29094_length_1021_cov_98.511261	Coordinate:367	Reads:1	Hits:1	Allocated_reads:1	Strand:+
AGAACGCCTAGCAACAGCGTCACACAAACG
>Location:NODE_29094_length_1021_cov_98.511261	Coordinate:367	Reads:1	Hits:1	Allocated_reads:1	Strand:+
AGAACGCCTAGCAACAGCGTCACACAAACGC
>Location:NODE_29094_length_1021_cov_98.511261	Coordinate:367	Reads:2	Hits:1	Allocated_reads:2	Strand:+
AGAACGCCTAGCAACAGCGTCACACAAACGCACC
>Location:NODE_29094_length_1021_cov_98.511261	Coordinate:368	Reads:1	Hits:1	Allocated_reads:1	Strand:+
GAACGCCTAGCAACAGCGTCACACAAACGC
>Location:NODE_29094_length_1021_cov_98.511261	Coordinate:370	Reads:1	Hits:1	Allocated_reads:1	Strand:+
ACGCCTAGCAACAGCGTCACACAAACGCA
>Location:NODE_29094_length_1021_cov_98.511261	Coordinate:370	Reads:1	Hits:1	Allocated_reads:1	Strand:-
GTTTGTGTGACGCTGTTGCTAGGCGT
>Location:NODE_29094_length_1021_cov_98.511261	Coordinate:371	Reads:1	Hits:1	Allocated_reads:1	Strand:+
CGCCTAGCAACAGCGTCACACAAACG
>Location:NODE_29094_length_1021_cov_98.511261	Coordinate:371	Reads:2	Hits:1	Allocated_reads:2	Strand:+
CGCCTAGCAACAGCGTCACACAAACGC
>Location:NODE_29094_length_1021_cov_98.511261	Coordinate:371	Reads:2	Hits:1	Allocated_reads:2	Strand:+
CGCCTAGCAACAGCGTCACACAAACGCA
>Location:NODE_29094_length_1021_cov_98.511261	Coordinate:373	Reads:1	Hits:1	Allocated_reads:1	Strand:+
CCTAGCAACAGCGTCACACAAACGCACC
>Location:NODE_29094_length_1021_cov_98.511261	Coordinate:374	Reads:2	Hits:1	Allocated_reads:2	Strand:+
CTAGCAACAGCGTCACACAAACGCACCGG
>Location:NODE_29094_length_1021_cov_98.511261	Coordinate:375	Reads:3	Hits:1	Allocated_reads:3	Strand:+
TAGCAACAGCGTCACACAAACGCACC
>Location:NODE_29094_length_1021_cov_98.511261	Coordinate:375	Reads:2	Hits:1	Allocated_reads:2	Strand:+
TAGCAACAGCGTCACACAAACGCACCG
>Location:NODE_29094_length_1021_cov_98.511261	Coordinate:375	Reads:3	Hits:1	Allocated_reads:3	Strand:+
TAGCAACAGCGTCACACAAACGCACCGT
>Location:NODE_29094_length_1021_cov_98.511261	Coordinate:375	Reads:5	Hits:1	Allocated_reads:5	Strand:+
TAGCAACAGCGTCACACAAACGCACCGG
>Location:NODE_29094_length_1021_cov_98.511261	Coordinate:375	Reads:10	Hits:1	Allocated_reads:10	Strand:+
TAGCAACAGCGTCACACAAACGCACCGGC
>Location:NODE_29094_length_1021_cov_98.511261	Coordinate:375	Reads:1	Hits:1	Allocated_reads:1	Strand:+
TAGCAACAGCGTCACACAAACGCACCGAAA
>Location:NODE_29094_length_1021_cov_98.511261	Coordinate:375	Reads:1	Hits:1	Allocated_reads:1	Strand:+
TAGCAACAGCGTCACACAAACGCACCGGCGC
>Location:NODE_29094_length_1021_cov_98.511261	Coordinate:376	Reads:2	Hits:1	Allocated_reads:2	Strand:+
AGCAACAGCGTCACACAAACGCACCGGC
>Location:NODE_29094_length_1021_cov_98.511261	Coordinate:378	Reads:4	Hits:1	Allocated_reads:4	Strand:+
CAACAGCGTCACACAAACGCACCGGCGC
>Location:NODE_29094_length_1021_cov_98.511261	Coordinate:379	Reads:1	Hits:1	Allocated_reads:1	Strand:+
AACAGCGTCACACAAACGCACCGGCGCT
>Location:NODE_29094_length_1021_cov_98.511261	Coordinate:380	Reads:1	Hits:1	Allocated_reads:1	Strand:+
ACAGCGTCACACAAACGCACCGGCGCTAGC
>Location:NODE_29094_length_1021_cov_98.511261	Coordinate:386	Reads:1	Hits:1	Allocated_reads:1	Strand:+
TCACACAAACGCACCGGCGCTAGC
>Location:NODE_29094_length_1021_cov_98.511261	Coordinate:386	Reads:2	Hits:1	Allocated_reads:2	Strand:+
TCACACAAACGCACCGGCGCTAGCCGC
>Location:NODE_29094_length_1021_cov_98.511261	Coordinate:386	Reads:1	Hits:1	Allocated_reads:1	Strand:+
TCACACAAACGCACCGGCGCTAGCCGCT
>Location:NODE_29094_length_1021_cov_98.511261	Coordinate:386	Reads:4	Hits:1	Allocated_reads:4	Strand:+
TCACACAAACGCACCGGCGCTAGCCGCG
>Location:NODE_29094_length_1021_cov_98.511261	Coordinate:389	Reads:5	Hits:1	Allocated_reads:5	Strand:+
CACAAACGCACCGGCGCTAGCCGCGTG
>Location:NODE_29094_length_1021_cov_98.511261	Coordinate:391	Reads:2	Hits:1	Allocated_reads:2	Strand:+
CAAACGCACCGGCGCTAGCCGCGTG
>Location:NODE_29094_length_1021_cov_98.511261	Coordinate:396	Reads:1	Hits:1	Allocated_reads:1	Strand:+
GCACCGGCGCTAGCCGCGTGGATGTGAAACGCGG
>Location:NODE_29094_length_1021_cov_98.511261	Coordinate:397	Reads:1	Hits:1	Allocated_reads:1	Strand:-
ACATCCACGCGGCTAGCGCCGGTG
>Location:NODE_29094_length_1021_cov_98.511261	Coordinate:401	Reads:1	Hits:1	Allocated_reads:1	Strand:-
TTTCACATCCACGCGGCTAGCGCC
>Location:NODE_29094_length_1021_cov_98.511261	Coordinate:402	Reads:1	Hits:1	Allocated_reads:1	Strand:+
GCGCTAGCCGCGTGGATGTGAAAGGC
>Location:NODE_29094_length_1021_cov_98.511261	Coordinate:404	Reads:3	Hits:1	Allocated_reads:3	Strand:-
GCGTTTCACATCCACGCGGCTAGC
>Location:NODE_29094_length_1021_cov_98.511261	Coordinate:406	Reads:1	Hits:1	Allocated_reads:1	Strand:+
TAGCCGCGTGGATGTGAAACGCGGGGAGAGA
>Location:NODE_29094_length_1021_cov_98.511261	Coordinate:411	Reads:1	Hits:1	Allocated_reads:1	Strand:+
GCGTGGATGTGAAACGCGGGGAGAGA
>Location:NODE_29094_length_1021_cov_98.511261	Coordinate:414	Reads:1	Hits:1	Allocated_reads:1	Strand:-
CGTGATCTCTCCCCGCGTTTCACATCCA
>Location:NODE_29094_length_1021_cov_98.511261	Coordinate:414	Reads:1	Hits:1	Allocated_reads:1	Strand:-
TGATCTCTCCCCGCGTTTCACATCCA
>Location:NODE_29094_length_1021_cov_98.511261	Coordinate:414	Reads:7	Hits:1	Allocated_reads:7	Strand:+
TGGATGTGAAACGCGGGGAGAGATCACG
>Location:NODE_29094_length_1021_cov_98.511261	Coordinate:414	Reads:1	Hits:1	Allocated_reads:1	Strand:+
TGGATGTGAAACGCGGGGAGAGATCGCGT
>Location:NODE_29094_length_1021_cov_98.511261	Coordinate:414	Reads:8	Hits:1	Allocated_reads:8	Strand:+
TGGATGTGAAACGCGGGGAGAGATCACGT
>Location:NODE_29094_length_1021_cov_98.511261	Coordinate:414	Reads:4	Hits:1	Allocated_reads:4	Strand:+
TGGATGTGAAACGCGGGGAGAGATCACGTG
>Location:NODE_29094_length_1021_cov_98.511261	Coordinate:415	Reads:1	Hits:1	Allocated_reads:1	Strand:-
TGATCTCTCCCCGCGTTTCACATCC
>Location:NODE_29094_length_1021_cov_98.511261	Coordinate:416	Reads:1	Hits:1	Allocated_reads:1	Strand:+
GATGTGAAACGCGGGGAGAGATCACGT
>Location:NODE_29094_length_1021_cov_98.511261	Coordinate:416	Reads:2	Hits:1	Allocated_reads:2	Strand:+
GATGTGAAACGCGGGGAGAGATCACGTG
>Location:NODE_29094_length_1021_cov_98.511261	Coordinate:416	Reads:1	Hits:1	Allocated_reads:1	Strand:+
GATGTGAAACGCGGGGAGAGATCACGTGG
>Location:NODE_29094_length_1021_cov_98.511261	Coordinate:416	Reads:3	Hits:1	Allocated_reads:3	Strand:+
GATGTGAAACGCGGGGAGAGATCACGTGGA
>Location:NODE_29094_length_1021_cov_98.511261	Coordinate:416	Reads:1	Hits:1	Allocated_reads:1	Strand:+
GATGTGAAACGCGGGGAGAGATCACGTGGAGCC
>Location:NODE_29094_length_1021_cov_98.511261	Coordinate:416	Reads:2	Hits:1	Allocated_reads:2	Strand:-
TGATCTCTCCCCGCGTTTCACATC
>Location:NODE_29094_length_1021_cov_98.511261	Coordinate:417	Reads:1	Hits:1	Allocated_reads:1	Strand:-
CGTGATCTCTCCCCGCGTTTCACAT
>Location:NODE_29094_length_1021_cov_98.511261	Coordinate:418	Reads:4	Hits:1	Allocated_reads:4	Strand:+
TGTGAAACGCGGGGAGAGATCACG
>Location:NODE_29094_length_1021_cov_98.511261	Coordinate:418	Reads:1	Hits:1	Allocated_reads:1	Strand:+
TGTGAAACGCGGGGAGAGATCACGT
>Location:NODE_29094_length_1021_cov_98.511261	Coordinate:418	Reads:6	Hits:1	Allocated_reads:6	Strand:+
TGTGAAACGCGGGGAGAGATCACGTG
>Location:NODE_29094_length_1021_cov_98.511261	Coordinate:418	Reads:9	Hits:1	Allocated_reads:9	Strand:+
TGTGAAACGCGGGGAGAGATCACGTGG
>Location:NODE_29094_length_1021_cov_98.511261	Coordinate:418	Reads:39	Hits:1	Allocated_reads:39	Strand:+
TGTGAAACGCGGGGAGAGATCACGTGGA
>Location:NODE_29094_length_1021_cov_98.511261	Coordinate:418	Reads:1	Hits:1	Allocated_reads:1	Strand:+
TGTGAAACGCGGGGAGAGATCACGTGGAG
>Location:NODE_29094_length_1021_cov_98.511261	Coordinate:418	Reads:7	Hits:1	Allocated_reads:7	Strand:+
TGTGAAACGCGGGGAGAGATCACGTGGAGC
>Location:NODE_29094_length_1021_cov_98.511261	Coordinate:418	Reads:2	Hits:1	Allocated_reads:2	Strand:+
TGTGAAACGCGGGGAGAGATCACGTGGAGCC
>Location:NODE_29094_length_1021_cov_98.511261	Coordinate:418	Reads:7	Hits:1	Allocated_reads:7	Strand:+
TGTGAAACGCGGGGAGAGATCACGTGGAGCCT
>Location:NODE_29094_length_1021_cov_98.511261	Coordinate:419	Reads:1	Hits:1	Allocated_reads:1	Strand:+
GTGAAACGCGGGGAGAGATCACGTGGA
>Location:NODE_29094_length_1021_cov_98.511261	Coordinate:420	Reads:1	Hits:1	Allocated_reads:1	Strand:+
TGAAACGCGGGGAGAGATCACGTGGAGCC
>Location:NODE_29094_length_1021_cov_98.511261	Coordinate:420	Reads:10	Hits:1	Allocated_reads:10	Strand:+
TGAAACGCGGGGAGAGATCACGTGGAGCCT
>Location:NODE_29094_length_1021_cov_98.511261	Coordinate:421	Reads:1	Hits:1	Allocated_reads:1	Strand:+
GAAACGCGGGGAGAGATCACGTGGAGCC
>Location:NODE_29094_length_1021_cov_98.511261	Coordinate:421	Reads:6	Hits:1	Allocated_reads:6	Strand:+
GAAACGCGGGGAGAGATCACGTGGAGCCT
>Location:NODE_29094_length_1021_cov_98.511261	Coordinate:422	Reads:1	Hits:1	Allocated_reads:1	Strand:+
AAACGCGGGGAGAGATCACGTGGAGCC
>Location:NODE_29094_length_1021_cov_98.511261	Coordinate:422	Reads:1	Hits:1	Allocated_reads:1	Strand:+
AAACGCGGGGAGAGATCACGTGGAGCCT
>Location:NODE_29094_length_1021_cov_98.511261	Coordinate:423	Reads:1	Hits:1	Allocated_reads:1	Strand:+
AACGCGGGGAGAGATCACGTGGAGCC
>Location:NODE_29094_length_1021_cov_98.511261	Coordinate:423	Reads:39	Hits:1	Allocated_reads:39	Strand:+
AACGCGGGGAGAGATCACGTGGAGCCT
>Location:NODE_29094_length_1021_cov_98.511261	Coordinate:423	Reads:1	Hits:1	Allocated_reads:1	Strand:+
AACGCGGGGAGAGATCACGTGGAGCCTG
>Location:NODE_29094_length_1021_cov_98.511261	Coordinate:423	Reads:5	Hits:1	Allocated_reads:5	Strand:+
AACGCGGGGAGAGATCACGTGGAGCCTGC
>Location:NODE_29094_length_1021_cov_98.511261	Coordinate:423	Reads:1	Hits:1	Allocated_reads:1	Strand:+
AACGCGGGGAGAGATCACGTGGAGCCTGCACG
>Location:NODE_29094_length_1021_cov_98.511261	Coordinate:424	Reads:1	Hits:1	Allocated_reads:1	Strand:+
ACGCGGGGAGAGATCACGTGGAGCC
>Location:NODE_29094_length_1021_cov_98.511261	Coordinate:424	Reads:2	Hits:1	Allocated_reads:2	Strand:+
ACGCGGGGAGAGATCACGTGGAGCCT
>Location:NODE_29094_length_1021_cov_98.511261	Coordinate:424	Reads:1	Hits:1	Allocated_reads:1	Strand:+
ACGCGGGGAGAGATCACGTGGAGCCTGC
>Location:NODE_29094_length_1021_cov_98.511261	Coordinate:425	Reads:4	Hits:1	Allocated_reads:4	Strand:+
CGCGGGGAGAGATCACGTGGAGCCT
>Location:NODE_29094_length_1021_cov_98.511261	Coordinate:425	Reads:1	Hits:1	Allocated_reads:1	Strand:+
CGCGGGGAGAGATCACGTGGAGCCTG
>Location:NODE_29094_length_1021_cov_98.511261	Coordinate:425	Reads:1	Hits:1	Allocated_reads:1	Strand:+
CGCGGGGAGAGATCACGTGGAGCCTGCACGT
>Location:NODE_29094_length_1021_cov_98.511261	Coordinate:427	Reads:1	Hits:1	Allocated_reads:1	Strand:+
CGGGGAGAGATCACGTGGAGCCTGCAC
>Location:NODE_29094_length_1021_cov_98.511261	Coordinate:427	Reads:1	Hits:1	Allocated_reads:1	Strand:-
GCAGGCTCCACGTGATCTCTCCCCG
>Location:NODE_29094_length_1021_cov_98.511261	Coordinate:428	Reads:1	Hits:1	Allocated_reads:1	Strand:+
GGGGAGAGATCACGTGGAGCCTGCAC
>Location:NODE_29094_length_1021_cov_98.511261	Coordinate:428	Reads:26	Hits:1	Allocated_reads:26	Strand:+
GGGGAGAGATCACGTGGAGCCTGCACG
>Location:NODE_29094_length_1021_cov_98.511261	Coordinate:428	Reads:1	Hits:1	Allocated_reads:1	Strand:+
GGGGAGAGATCACGTGGAGCCTGTACGTC
>Location:NODE_29094_length_1021_cov_98.511261	Coordinate:428	Reads:4	Hits:1	Allocated_reads:4	Strand:+
GGGGAGAGATCACGTGGAGCCTGCACGTC
>Location:NODE_29094_length_1021_cov_98.511261	Coordinate:428	Reads:1	Hits:1	Allocated_reads:1	Strand:+
GGGGAGAGATCACGTGGAGCCTGCACGTCCACT
>Location:NODE_29094_length_1021_cov_98.511261	Coordinate:428	Reads:1	Hits:1	Allocated_reads:1	Strand:-
TGGACGTGCAGGCTCCACGTGATCTCTCCCC
>Location:NODE_29094_length_1021_cov_98.511261	Coordinate:429	Reads:1	Hits:1	Allocated_reads:1	Strand:+
GGGAGAGATCACGTGGAGCCTGCACA
>Location:NODE_29094_length_1021_cov_98.511261	Coordinate:429	Reads:4	Hits:1	Allocated_reads:4	Strand:+
GGGAGAGATCACGTGGAGCCTGCACG
>Location:NODE_29094_length_1021_cov_98.511261	Coordinate:430	Reads:5	Hits:1	Allocated_reads:5	Strand:+
GGAGAGATCACGTGGAGCCTGCAC
>Location:NODE_29094_length_1021_cov_98.511261	Coordinate:430	Reads:1	Hits:1	Allocated_reads:1	Strand:+
GGAGAGATCACGTGGAGCCTCCACG
>Location:NODE_29094_length_1021_cov_98.511261	Coordinate:430	Reads:1	Hits:1	Allocated_reads:1	Strand:+
GGAGAGATCACGTGGAGCCTGCAAG
>Location:NODE_29094_length_1021_cov_98.511261	Coordinate:430	Reads:1	Hits:1	Allocated_reads:1	Strand:+
GGAGAGATCACGTGGAGCCTGCACA
>Location:NODE_29094_length_1021_cov_98.511261	Coordinate:430	Reads:125	Hits:1	Allocated_reads:125	Strand:+
GGAGAGATCACGTGGAGCCTGCACG
>Location:NODE_29094_length_1021_cov_98.511261	Coordinate:430	Reads:11	Hits:1	Allocated_reads:11	Strand:+
GGAGAGATCACGTGGAGCCTGCACGT
>Location:NODE_29094_length_1021_cov_98.511261	Coordinate:430	Reads:27	Hits:1	Allocated_reads:27	Strand:+
GGAGAGATCACGTGGAGCCTGCACGTC
>Location:NODE_29094_length_1021_cov_98.511261	Coordinate:430	Reads:1	Hits:1	Allocated_reads:1	Strand:+
GGAGAGATCACGTGGAGCCTGCACGTCG
>Location:NODE_29094_length_1021_cov_98.511261	Coordinate:430	Reads:1	Hits:1	Allocated_reads:1	Strand:+
GGAGAGATCACGTGGAGCCTGCACGTCT
>Location:NODE_29094_length_1021_cov_98.511261	Coordinate:430	Reads:11	Hits:1	Allocated_reads:11	Strand:+
GGAGAGATCACGTGGAGCCTGCACGTCC
>Location:NODE_29094_length_1021_cov_98.511261	Coordinate:430	Reads:1	Hits:1	Allocated_reads:1	Strand:+
GGAGAGATCACGTGGAGCCGGCACGTCCA
>Location:NODE_29094_length_1021_cov_98.511261	Coordinate:430	Reads:115	Hits:1	Allocated_reads:115	Strand:+
GGAGAGATCACGTGGAGCCTGCACGTCCA
>Location:NODE_29094_length_1021_cov_98.511261	Coordinate:430	Reads:2	Hits:1	Allocated_reads:2	Strand:+
GGAGAGATCACGTGGAGCCTGCACGTCCG
>Location:NODE_29094_length_1021_cov_98.511261	Coordinate:430	Reads:16	Hits:1	Allocated_reads:16	Strand:+
GGAGAGATCACGTGGAGCCTGCACGTCCAC
>Location:NODE_29094_length_1021_cov_98.511261	Coordinate:430	Reads:2	Hits:1	Allocated_reads:2	Strand:+
GGAGAGATCACGTGGAGCCTGCACGTCCAT
>Location:NODE_29094_length_1021_cov_98.511261	Coordinate:430	Reads:1	Hits:1	Allocated_reads:1	Strand:+
GGAGAGATCACGTGGAGCCTGCAAGTCCACT
>Location:NODE_29094_length_1021_cov_98.511261	Coordinate:430	Reads:1	Hits:1	Allocated_reads:1	Strand:+
GGAGAGATCACGTGGAGCCTGCACGTCCACA
>Location:NODE_29094_length_1021_cov_98.511261	Coordinate:430	Reads:2	Hits:1	Allocated_reads:2	Strand:+
GGAGAGATCACGTGGAGCCTGCACGTCCATA
>Location:NODE_29094_length_1021_cov_98.511261	Coordinate:430	Reads:4	Hits:1	Allocated_reads:4	Strand:+
GGAGAGATCACGTGGAGCCTGCACGTCCATT
>Location:NODE_29094_length_1021_cov_98.511261	Coordinate:430	Reads:43	Hits:1	Allocated_reads:43	Strand:+
GGAGAGATCACGTGGAGCCTGCACGTCCACT
>Location:NODE_29094_length_1021_cov_98.511261	Coordinate:431	Reads:4	Hits:1	Allocated_reads:4	Strand:+
GAGAGATCACGTGGAGCCTGCACG
>Location:NODE_29094_length_1021_cov_98.511261	Coordinate:431	Reads:3	Hits:1	Allocated_reads:3	Strand:+
GAGAGATCACGTGGAGCCTGCACGTC
>Location:NODE_29094_length_1021_cov_98.511261	Coordinate:431	Reads:1	Hits:1	Allocated_reads:1	Strand:+
GAGAGATCACGTGGAGCCTGCACGTCCG
>Location:NODE_29094_length_1021_cov_98.511261	Coordinate:431	Reads:1	Hits:1	Allocated_reads:1	Strand:+
GAGAGATCACGTGGAGCCTGCACGTCCT
>Location:NODE_29094_length_1021_cov_98.511261	Coordinate:431	Reads:1	Hits:1	Allocated_reads:1	Strand:+
GAGAGATCACGTGGAGCCTGCACGTCTA
>Location:NODE_29094_length_1021_cov_98.511261	Coordinate:431	Reads:4	Hits:1	Allocated_reads:4	Strand:+
GAGAGATCACGTGGAGCCTGCACGTCCA
>Location:NODE_29094_length_1021_cov_98.511261	Coordinate:431	Reads:1	Hits:1	Allocated_reads:1	Strand:+
GAGAGATCACGTGGAGCCTGCACGTCCAC
>Location:NODE_29094_length_1021_cov_98.511261	Coordinate:431	Reads:1	Hits:1	Allocated_reads:1	Strand:+
GAGAGATCACGTGGAGCCTGCACGTCCAT
>Location:NODE_29094_length_1021_cov_98.511261	Coordinate:431	Reads:1	Hits:1	Allocated_reads:1	Strand:+
GAGAGATCACGTGGAGCCTGCACGTCCACT
>Location:NODE_29094_length_1021_cov_98.511261	Coordinate:431	Reads:3	Hits:1	Allocated_reads:3	Strand:+
GAGAGATCACGTGGAGCCTGCACGTCCATT
>Location:NODE_29094_length_1021_cov_98.511261	Coordinate:432	Reads:3	Hits:1	Allocated_reads:3	Strand:+
AGAGATCACGTGGAGCCTGCACGT
>Location:NODE_29094_length_1021_cov_98.511261	Coordinate:432	Reads:9	Hits:1	Allocated_reads:9	Strand:+
AGAGATCACGTGGAGCCTGCACGTC
>Location:NODE_29094_length_1021_cov_98.511261	Coordinate:432	Reads:1	Hits:1	Allocated_reads:1	Strand:+
AGAGATCACGTGGAGCCTGCACGTCA
>Location:NODE_29094_length_1021_cov_98.511261	Coordinate:432	Reads:1	Hits:1	Allocated_reads:1	Strand:+
AGAGATCACGTGGAGCCTGCACGTCG
>Location:NODE_29094_length_1021_cov_98.511261	Coordinate:432	Reads:6	Hits:1	Allocated_reads:6	Strand:+
AGAGATCACGTGGAGCCTGCACGTCT
>Location:NODE_29094_length_1021_cov_98.511261	Coordinate:432	Reads:94	Hits:1	Allocated_reads:94	Strand:+
AGAGATCACGTGGAGCCTGCACGTCC
>Location:NODE_29094_length_1021_cov_98.511261	Coordinate:432	Reads:1	Hits:1	Allocated_reads:1	Strand:+
AGAGATCACGTGGAGCCTGCACGTCCC
>Location:NODE_29094_length_1021_cov_98.511261	Coordinate:432	Reads:1	Hits:1	Allocated_reads:1	Strand:+
AGAGATCACGTGGAGCCTGCTCGTCCT
>Location:NODE_29094_length_1021_cov_98.511261	Coordinate:432	Reads:10	Hits:1	Allocated_reads:10	Strand:+
AGAGATCACGTGGAGCCTGCACGTCCG
>Location:NODE_29094_length_1021_cov_98.511261	Coordinate:432	Reads:16	Hits:1	Allocated_reads:16	Strand:+
AGAGATCACGTGGAGCCTGCACGTCCT
>Location:NODE_29094_length_1021_cov_98.511261	Coordinate:432	Reads:2	Hits:1	Allocated_reads:2	Strand:+
AGAGATCACGTGGAGCCTGCACGACCA
>Location:NODE_29094_length_1021_cov_98.511261	Coordinate:432	Reads:424	Hits:1	Allocated_reads:424	Strand:+
AGAGATCACGTGGAGCCTGCACGTCCA
>Location:NODE_29094_length_1021_cov_98.511261	Coordinate:432	Reads:1	Hits:1	Allocated_reads:1	Strand:+
AGAGATCACGTGGAGCCTGCACGTCTTT
>Location:NODE_29094_length_1021_cov_98.511261	Coordinate:432	Reads:14	Hits:1	Allocated_reads:14	Strand:+
AGAGATCACGTGGAGCCTGCACGTCCAT
>Location:NODE_29094_length_1021_cov_98.511261	Coordinate:432	Reads:2	Hits:1	Allocated_reads:2	Strand:+
AGAGATCACGTGGAGCCTGCACGTCCAG
>Location:NODE_29094_length_1021_cov_98.511261	Coordinate:432	Reads:211	Hits:1	Allocated_reads:211	Strand:+
AGAGATCACGTGGAGCCTGCACGTCCAC
>Location:NODE_29094_length_1021_cov_98.511261	Coordinate:432	Reads:4	Hits:1	Allocated_reads:4	Strand:+
AGAGATCACGTGGAGCCTGCACGTCCAA
>Location:NODE_29094_length_1021_cov_98.511261	Coordinate:432	Reads:1	Hits:1	Allocated_reads:1	Strand:+
AGAGATCACGTGGAGCCTCCACGTCCACT
>Location:NODE_29094_length_1021_cov_98.511261	Coordinate:432	Reads:1	Hits:1	Allocated_reads:1	Strand:+
AGAGATCACGTGGAGCCTGCACGTCCAAG
>Location:NODE_29094_length_1021_cov_98.511261	Coordinate:432	Reads:1	Hits:1	Allocated_reads:1	Strand:+
AGAGATCACGTGGAGCCTGCACGTCCACC
>Location:NODE_29094_length_1021_cov_98.511261	Coordinate:432	Reads:1	Hits:1	Allocated_reads:1	Strand:+
AGAGATCACGTGGAGCCTGCACGTCCACG
>Location:NODE_29094_length_1021_cov_98.511261	Coordinate:432	Reads:1	Hits:1	Allocated_reads:1	Strand:+
AGAGATCACGTGGAGCCTGCACGTCCAGT
>Location:NODE_29094_length_1021_cov_98.511261	Coordinate:432	Reads:1	Hits:1	Allocated_reads:1	Strand:+
AGAGATCACGTGGAGCCTGCACGTCCATC
>Location:NODE_29094_length_1021_cov_98.511261	Coordinate:432	Reads:1	Hits:1	Allocated_reads:1	Strand:+
AGAGATCACGTGGAGCCTGCACGTCCATG
>Location:NODE_29094_length_1021_cov_98.511261	Coordinate:432	Reads:1	Hits:1	Allocated_reads:1	Strand:+
AGAGATCACGTGGAGCCTGTACGTCCACT
>Location:NODE_29094_length_1021_cov_98.511261	Coordinate:432	Reads:14	Hits:1	Allocated_reads:14	Strand:+
AGAGATCACGTGGAGCCTGCACGTCCATT
>Location:NODE_29094_length_1021_cov_98.511261	Coordinate:432	Reads:345	Hits:1	Allocated_reads:345	Strand:+
AGAGATCACGTGGAGCCTGCACGTCCACT
>Location:NODE_29094_length_1021_cov_98.511261	Coordinate:432	Reads:5	Hits:1	Allocated_reads:5	Strand:+
AGAGATCACGTGGAGCCTGCACGTCCATA
>Location:NODE_29094_length_1021_cov_98.511261	Coordinate:432	Reads:6	Hits:1	Allocated_reads:6	Strand:+
AGAGATCACGTGGAGCCTGCACGTCCACA
>Location:NODE_29094_length_1021_cov_98.511261	Coordinate:432	Reads:1	Hits:1	Allocated_reads:1	Strand:+
AGAGATCACGTGGAGCCTGCACGTCCACTT
>Location:NODE_29094_length_1021_cov_98.511261	Coordinate:432	Reads:1	Hits:1	Allocated_reads:1	Strand:+
AGAGATCACGTGGAGCCTGCACGTCCACTGCTGTC
>Location:NODE_29094_length_1021_cov_98.511261	Coordinate:432	Reads:1	Hits:1	Allocated_reads:1	Strand:-
GACGTGCAGGCTCCACGTGATCTCT
>Location:NODE_29094_length_1021_cov_98.511261	Coordinate:433	Reads:1	Hits:1	Allocated_reads:1	Strand:+
GAGATCACGTGGAGCCTGCACGTC
>Location:NODE_29094_length_1021_cov_98.511261	Coordinate:433	Reads:3	Hits:1	Allocated_reads:3	Strand:+
GAGATCACGTGGAGCCTGCACGTCC
>Location:NODE_29094_length_1021_cov_98.511261	Coordinate:433	Reads:7	Hits:1	Allocated_reads:7	Strand:+
GAGATCACGTGGAGCCTGCACGTCCA
>Location:NODE_29094_length_1021_cov_98.511261	Coordinate:433	Reads:12	Hits:1	Allocated_reads:12	Strand:+
GAGATCACGTGGAGCCTGCACGTCCAC
>Location:NODE_29094_length_1021_cov_98.511261	Coordinate:433	Reads:1	Hits:1	Allocated_reads:1	Strand:+
GAGATCACGTGGAGCCTGCACGTCCAAT
>Location:NODE_29094_length_1021_cov_98.511261	Coordinate:433	Reads:20	Hits:1	Allocated_reads:20	Strand:+
GAGATCACGTGGAGCCTGCACGTCCACT
>Location:NODE_29094_length_1021_cov_98.511261	Coordinate:434	Reads:1	Hits:1	Allocated_reads:1	Strand:+
AGATCACGTGGAGCCTGCACGTCC
>Location:NODE_29094_length_1021_cov_98.511261	Coordinate:434	Reads:1	Hits:1	Allocated_reads:1	Strand:+
AGATCACGTGGAGCCTGCACGTCCA
>Location:NODE_29094_length_1021_cov_98.511261	Coordinate:434	Reads:4	Hits:1	Allocated_reads:4	Strand:-
TGGACGTGCAGGCTCCACGTGATCT
>Location:NODE_29094_length_1021_cov_98.511261	Coordinate:435	Reads:3	Hits:1	Allocated_reads:3	Strand:+
GATCACGTGGAGCCTGCACGTCCA
>Location:NODE_29094_length_1021_cov_98.511261	Coordinate:435	Reads:1	Hits:1	Allocated_reads:1	Strand:+
GATCACGTGGAGCCTGCACGTCCAC
>Location:NODE_29094_length_1021_cov_98.511261	Coordinate:435	Reads:1	Hits:1	Allocated_reads:1	Strand:+
GATCACGTGGAGCCTGCACGTCCACT
>Location:NODE_29094_length_1021_cov_98.511261	Coordinate:435	Reads:1	Hits:1	Allocated_reads:1	Strand:-
TGGACGTGCAGGCTCCACGTGATC
>Location:NODE_29094_length_1021_cov_98.511261	Coordinate:436	Reads:1	Hits:1	Allocated_reads:1	Strand:+
ATCACGTGGAGCCTGCACGTCCACTGC
>Location:NODE_29094_length_1021_cov_98.511261	Coordinate:437	Reads:1	Hits:1	Allocated_reads:1	Strand:+
TCACGTGGAGCCTGCACGTCCACT
>Location:NODE_29094_length_1021_cov_98.511261	Coordinate:437	Reads:1	Hits:1	Allocated_reads:1	Strand:+
TCACGTGGAGCCTGCACGTCCACTGCTGT
>Location:NODE_29094_length_1021_cov_98.511261	Coordinate:438	Reads:1	Hits:1	Allocated_reads:1	Strand:+
CACGTGGAGCCTGCACGTCCACTGCTGT
>Location:NODE_29094_length_1021_cov_98.511261	Coordinate:439	Reads:1	Hits:1	Allocated_reads:1	Strand:+
ACGTGGAGCCTGCACGTCCACTGCTGT
>Location:NODE_29094_length_1021_cov_98.511261	Coordinate:440	Reads:1	Hits:1	Allocated_reads:1	Strand:+
CGTGGAGCCTGCACGTCCACTGCTGT
>Location:NODE_29094_length_1021_cov_98.511261	Coordinate:441	Reads:1	Hits:1	Allocated_reads:1	Strand:-
CAGCAGTGGACGTGCAGGCTCCAC
>Location:NODE_29094_length_1021_cov_98.511261	Coordinate:442	Reads:1	Hits:1	Allocated_reads:1	Strand:-
TCGGTGACAGCAGTGGACGTGCAGGCTCCA
>Location:NODE_29094_length_1021_cov_98.511261	Coordinate:443	Reads:1	Hits:1	Allocated_reads:1	Strand:-
GACAGCAGTGGACGTGCAGGCTCC
>Location:NODE_29094_length_1021_cov_98.511261	Coordinate:443	Reads:1	Hits:1	Allocated_reads:1	Strand:-
GTCGGTGACAGCAGTGGACGTGCAGGCTCC
>Location:NODE_29094_length_1021_cov_98.511261	Coordinate:444	Reads:1	Hits:1	Allocated_reads:1	Strand:+
GAGCCTGCACGTCCACTGCTGTCACCGA
>Location:NODE_29094_length_1021_cov_98.511261	Coordinate:444	Reads:1	Hits:1	Allocated_reads:1	Strand:-
GTCGGTGACAGCAGTGGACGTGCAGGCTC
>Location:NODE_29094_length_1021_cov_98.511261	Coordinate:444	Reads:1	Hits:1	Allocated_reads:1	Strand:-
TGTCGGTGACAGCAGTGGACGTGCAGGCTT
>Location:NODE_29094_length_1021_cov_98.511261	Coordinate:446	Reads:1	Hits:1	Allocated_reads:1	Strand:+
GCCTGCACGTCCACTGCTGTCACCGA
>Location:NODE_29094_length_1021_cov_98.511261	Coordinate:446	Reads:1	Hits:1	Allocated_reads:1	Strand:+
GCCTGCACGTCCACTGCTGTCACCGACATT
>Location:NODE_29094_length_1021_cov_98.511261	Coordinate:446	Reads:2	Hits:1	Allocated_reads:2	Strand:+
GCCTGCACGTCCACTGCTGTCACCGACACG
>Location:NODE_29094_length_1021_cov_98.511261	Coordinate:446	Reads:2	Hits:1	Allocated_reads:2	Strand:+
GCCTGCACGTCCACTGCTGTCACCGACACGT
>Location:NODE_29094_length_1021_cov_98.511261	Coordinate:446	Reads:1	Hits:1	Allocated_reads:1	Strand:-
GTCGGTGACAGCAGTGGACGTGCAGGC
>Location:NODE_29094_length_1021_cov_98.511261	Coordinate:446	Reads:2	Hits:1	Allocated_reads:2	Strand:-
GTGTCGGTGACAGCAGTGGACGTGCAGGC
>Location:NODE_29094_length_1021_cov_98.511261	Coordinate:447	Reads:2	Hits:1	Allocated_reads:2	Strand:+
CCTGCACGTCCACTGCTGTCACCGACACG
>Location:NODE_29094_length_1021_cov_98.511261	Coordinate:448	Reads:2	Hits:1	Allocated_reads:2	Strand:+
CTGCACGTCCACTGCTGTCACCGACACG
>Location:NODE_29094_length_1021_cov_98.511261	Coordinate:448	Reads:2	Hits:1	Allocated_reads:2	Strand:+
CTGCACGTCCACTGCTGTCACCGACACGG
>Location:NODE_29094_length_1021_cov_98.511261	Coordinate:449	Reads:2	Hits:1	Allocated_reads:2	Strand:-
GTGTCGGTGACAGCAGTGGACGTGTA
>Location:NODE_29094_length_1021_cov_98.511261	Coordinate:449	Reads:1	Hits:1	Allocated_reads:1	Strand:+
TGCACGTCCACTGCTGTCACCGACAG
>Location:NODE_29094_length_1021_cov_98.511261	Coordinate:449	Reads:1	Hits:1	Allocated_reads:1	Strand:+
TGCACGTCCACTGCTGTCGCCGACGC
>Location:NODE_29094_length_1021_cov_98.511261	Coordinate:449	Reads:3	Hits:1	Allocated_reads:3	Strand:+
TGCACGTCCACTGCTGTCACCGACAC
>Location:NODE_29094_length_1021_cov_98.511261	Coordinate:449	Reads:1	Hits:1	Allocated_reads:1	Strand:+
TGCACGTCCACTGCTGTCACCCACACG
>Location:NODE_29094_length_1021_cov_98.511261	Coordinate:449	Reads:1	Hits:1	Allocated_reads:1	Strand:+
TGCACGTCCACTGCTGTCACCGAAACG
>Location:NODE_29094_length_1021_cov_98.511261	Coordinate:449	Reads:497	Hits:1	Allocated_reads:497	Strand:+
TGCACGTCCACTGCTGTCACCGACACG
>Location:NODE_29094_length_1021_cov_98.511261	Coordinate:449	Reads:3	Hits:1	Allocated_reads:3	Strand:+
TGCACGTCCACTGCTGTCACCGACACGT
>Location:NODE_29094_length_1021_cov_98.511261	Coordinate:449	Reads:40	Hits:1	Allocated_reads:40	Strand:+
TGCACGTCCACTGCTGTCACCGACACGG
>Location:NODE_29094_length_1021_cov_98.511261	Coordinate:449	Reads:1	Hits:1	Allocated_reads:1	Strand:+
TGCACGTCCACTGCTGTCACCGACACGTA
>Location:NODE_29094_length_1021_cov_98.511261	Coordinate:449	Reads:1	Hits:1	Allocated_reads:1	Strand:+
TGCACGTCCACTGCTGTCACCGACACTGA
>Location:NODE_29094_length_1021_cov_98.511261	Coordinate:449	Reads:149	Hits:1	Allocated_reads:149	Strand:+
TGCACGTCCACTGCTGTCACCGACACGGA
>Location:NODE_29094_length_1021_cov_98.511261	Coordinate:449	Reads:2	Hits:1	Allocated_reads:2	Strand:+
TGCACGTCCACTGCTGTCACCGACACGTT
>Location:NODE_29094_length_1021_cov_98.511261	Coordinate:449	Reads:3	Hits:1	Allocated_reads:3	Strand:+
TGCACGTCCACTGCTGTCACCGACACGGG
>Location:NODE_29094_length_1021_cov_98.511261	Coordinate:449	Reads:17	Hits:1	Allocated_reads:17	Strand:+
TGCACGTCCACTGCTGTCACCGACACGGAA
>Location:NODE_29094_length_1021_cov_98.511261	Coordinate:449	Reads:4	Hits:1	Allocated_reads:4	Strand:+
TGCACGTCCACTGCTGTCACCGACACGGAAT
>Location:NODE_29094_length_1021_cov_98.511261	Coordinate:450	Reads:1	Hits:1	Allocated_reads:1	Strand:-
CCGTGTCGGTGACAGCAGTGGACGTGC
>Location:NODE_29094_length_1021_cov_98.511261	Coordinate:450	Reads:1	Hits:1	Allocated_reads:1	Strand:-
CGTGTCGGTGACAGCAGTGGACGTGC
>Location:NODE_29094_length_1021_cov_98.511261	Coordinate:450	Reads:3	Hits:1	Allocated_reads:3	Strand:+
GCACGTCCACTGCTGTCACCGACACG
>Location:NODE_29094_length_1021_cov_98.511261	Coordinate:450	Reads:3	Hits:1	Allocated_reads:3	Strand:+
GCACGTCCACTGCTGTCACCGACACGGA
>Location:NODE_29094_length_1021_cov_98.511261	Coordinate:450	Reads:5	Hits:1	Allocated_reads:5	Strand:-
GTGTCGGTGACAGCAGTGGACGTGC
>Location:NODE_29094_length_1021_cov_98.511261	Coordinate:451	Reads:3	Hits:1	Allocated_reads:3	Strand:+
CACGTCCACTGCTGTCACCGACACG
>Location:NODE_29094_length_1021_cov_98.511261	Coordinate:451	Reads:3	Hits:1	Allocated_reads:3	Strand:+
CACGTCCACTGCTGTCACCGACACGG
>Location:NODE_29094_length_1021_cov_98.511261	Coordinate:451	Reads:1	Hits:1	Allocated_reads:1	Strand:-
GTGTCGGTGACAGCAGTGGACGTG
>Location:NODE_29094_length_1021_cov_98.511261	Coordinate:452	Reads:1	Hits:1	Allocated_reads:1	Strand:+
ACGTCCACTGCTGTCACCGACACGGAATACTTT
>Location:NODE_29094_length_1021_cov_98.511261	Coordinate:452	Reads:1	Hits:1	Allocated_reads:1	Strand:-
CCGTGTCGGTGACAGCAGTGGACGT
>Location:NODE_29094_length_1021_cov_98.511261	Coordinate:453	Reads:1	Hits:1	Allocated_reads:1	Strand:+
CGTCCACTGCTGTCACCGACACGG
>Location:NODE_29094_length_1021_cov_98.511261	Coordinate:453	Reads:2	Hits:1	Allocated_reads:2	Strand:+
CGTCCACTGCTGTCACCGACACGGAATA
>Location:NODE_29094_length_1021_cov_98.511261	Coordinate:453	Reads:1	Hits:1	Allocated_reads:1	Strand:+
CGTCCACTGCTGTCACCGACACGGAATACT
>Location:NODE_29094_length_1021_cov_98.511261	Coordinate:455	Reads:1	Hits:1	Allocated_reads:1	Strand:+
TCCACTGCTGTCACCGACACGGAATACT
>Location:NODE_29094_length_1021_cov_98.511261	Coordinate:455	Reads:1	Hits:1	Allocated_reads:1	Strand:+
TCCACTGCTGTCACCGACACGGAATACTT
>Location:NODE_29094_length_1021_cov_98.511261	Coordinate:457	Reads:1	Hits:1	Allocated_reads:1	Strand:+
CACTGCTGTCACCGACACGGAATACT
>Location:NODE_29094_length_1021_cov_98.511261	Coordinate:457	Reads:1	Hits:1	Allocated_reads:1	Strand:+
CACTGCTGTCACCGACACGGAATACTT
>Location:NODE_29094_length_1021_cov_98.511261	Coordinate:460	Reads:1	Hits:1	Allocated_reads:1	Strand:-
TAAAAGTATTCCGTGTCGGTGACAGCA
>Location:NODE_29094_length_1021_cov_98.511261	Coordinate:460	Reads:1	Hits:1	Allocated_reads:1	Strand:+
TGCTGTCACCGACACGGAATACTTTT
>Location:NODE_29094_length_1021_cov_98.511261	Coordinate:460	Reads:2	Hits:1	Allocated_reads:2	Strand:+
TGCTGTCACCGACACGGAATACTTTTA
>Location:NODE_29094_length_1021_cov_98.511261	Coordinate:460	Reads:1	Hits:1	Allocated_reads:1	Strand:+
TGCTGTCACCGACACGGAATACTTTAAA
>Location:NODE_29094_length_1021_cov_98.511261	Coordinate:460	Reads:5	Hits:1	Allocated_reads:5	Strand:+
TGCTGTCACCGACACGGAATACTTTTAA
>Location:NODE_29094_length_1021_cov_98.511261	Coordinate:460	Reads:1	Hits:1	Allocated_reads:1	Strand:+
TGCTGTCACCGACACGGAATACTTTTAAT
>Location:NODE_29094_length_1021_cov_98.511261	Coordinate:460	Reads:13	Hits:1	Allocated_reads:13	Strand:+
TGCTGTCACCGACACGGAATACTTTTAAA
>Location:NODE_29094_length_1021_cov_98.511261	Coordinate:460	Reads:1	Hits:1	Allocated_reads:1	Strand:+
TGCTGTCACCGACACGGAATACTTTTAACG
>Location:NODE_29094_length_1021_cov_98.511261	Coordinate:460	Reads:21	Hits:1	Allocated_reads:21	Strand:+
TGCTGTCACCGACACGGAATACTTTTAAAA
>Location:NODE_29094_length_1021_cov_98.511261	Coordinate:460	Reads:1	Hits:1	Allocated_reads:1	Strand:+
TGCTGTCACCGACACGGAATACTTTTAAAAT
>Location:NODE_29094_length_1021_cov_98.511261	Coordinate:460	Reads:16	Hits:1	Allocated_reads:16	Strand:+
TGCTGTCACCGACACGGAATACTTTTAAAAC
>Location:NODE_29094_length_1021_cov_98.511261	Coordinate:460	Reads:4	Hits:1	Allocated_reads:4	Strand:+
TGCTGTCACCGACACGGAATACTTTTAAAACC
>Location:NODE_29094_length_1021_cov_98.511261	Coordinate:460	Reads:1	Hits:1	Allocated_reads:1	Strand:+
TGCTGTCACCGACACGGAATACTTTTAAAACCC
>Location:NODE_29094_length_1021_cov_98.511261	Coordinate:460	Reads:2	Hits:1	Allocated_reads:2	Strand:+
TGCTGTCACCGACACGGAATACTTTTAAAACCCT
>Location:NODE_29094_length_1021_cov_98.511261	Coordinate:460	Reads:1	Hits:1	Allocated_reads:1	Strand:-
TTAAAAGTATTCCGTGTCGGTGACAGCA
>Location:NODE_29094_length_1021_cov_98.511261	Coordinate:460	Reads:5	Hits:1	Allocated_reads:5	Strand:-
TTTAAAAGTATTCCGTGTCGGTGACAGCA
>Location:NODE_29094_length_1021_cov_98.511261	Coordinate:461	Reads:1	Hits:1	Allocated_reads:1	Strand:+
GCTGTCACCGACACGGAATACTTTT
>Location:NODE_29094_length_1021_cov_98.511261	Coordinate:461	Reads:1	Hits:1	Allocated_reads:1	Strand:+
GCTGTCACCGACACGGAATACTTTTAA
>Location:NODE_29094_length_1021_cov_98.511261	Coordinate:461	Reads:2	Hits:1	Allocated_reads:2	Strand:+
GCTGTCACCGACACGGAATACTTTTAAA
>Location:NODE_29094_length_1021_cov_98.511261	Coordinate:461	Reads:3	Hits:1	Allocated_reads:3	Strand:+
GCTGTCACCGACACGGAATACTTTTAAAA
>Location:NODE_29094_length_1021_cov_98.511261	Coordinate:461	Reads:3	Hits:1	Allocated_reads:3	Strand:+
GCTGTCACCGACACGGAATACTTTTAAAAC
>Location:NODE_29094_length_1021_cov_98.511261	Coordinate:462	Reads:1	Hits:1	Allocated_reads:1	Strand:+
CTGTCACCGACACGGAATACTTTTAA
>Location:NODE_29094_length_1021_cov_98.511261	Coordinate:462	Reads:1	Hits:1	Allocated_reads:1	Strand:+
CTGTCACCGACACGGAATACTTTTAAAA
>Location:NODE_29094_length_1021_cov_98.511261	Coordinate:462	Reads:1	Hits:1	Allocated_reads:1	Strand:+
CTGTCACCGACACGGAATACTTTTAAAGA
>Location:NODE_29094_length_1021_cov_98.511261	Coordinate:462	Reads:4	Hits:1	Allocated_reads:4	Strand:+
CTGTCACCGACACGGAATACTTTTAAAAC
>Location:NODE_29094_length_1021_cov_98.511261	Coordinate:462	Reads:4	Hits:1	Allocated_reads:4	Strand:+
CTGTCACCGACACGGAATACTTTTAAAACC
>Location:NODE_29094_length_1021_cov_98.511261	Coordinate:462	Reads:7	Hits:1	Allocated_reads:7	Strand:+
CTGTCACCGACACGGAATACTTTTAAAACCC
>Location:NODE_29094_length_1021_cov_98.511261	Coordinate:462	Reads:4	Hits:1	Allocated_reads:4	Strand:+
CTGTCACCGACACGGAATACTTTTAAAACCCT
>Location:NODE_29094_length_1021_cov_98.511261	Coordinate:462	Reads:1	Hits:1	Allocated_reads:1	Strand:-
TTTAAAAGTATTCCGTGTCGGTGACAG
>Location:NODE_29094_length_1021_cov_98.511261	Coordinate:463	Reads:1	Hits:1	Allocated_reads:1	Strand:-
TAAAAGTATTCCGTGTCGGTGACA
>Location:NODE_29094_length_1021_cov_98.511261	Coordinate:463	Reads:3	Hits:1	Allocated_reads:3	Strand:+
TGTCACCGACACGGAATACTTTTAA
>Location:NODE_29094_length_1021_cov_98.511261	Coordinate:463	Reads:4	Hits:1	Allocated_reads:4	Strand:+
TGTCACCGACACGGAATACTTTTAAA
>Location:NODE_29094_length_1021_cov_98.511261	Coordinate:463	Reads:10	Hits:1	Allocated_reads:10	Strand:+
TGTCACCGACACGGAATACTTTTAAAA
>Location:NODE_29094_length_1021_cov_98.511261	Coordinate:463	Reads:1	Hits:1	Allocated_reads:1	Strand:+
TGTCACCGACACGGAATACTTTTAAAAA
>Location:NODE_29094_length_1021_cov_98.511261	Coordinate:463	Reads:1	Hits:1	Allocated_reads:1	Strand:+
TGTCACCGACACGGAATACTTTTAAAAT
>Location:NODE_29094_length_1021_cov_98.511261	Coordinate:463	Reads:175	Hits:1	Allocated_reads:175	Strand:+
TGTCACCGACACGGAATACTTTTAAAAC
>Location:NODE_29094_length_1021_cov_98.511261	Coordinate:463	Reads:1	Hits:1	Allocated_reads:1	Strand:+
TGTCACCGACACGGAATACTTTTAAAACT
>Location:NODE_29094_length_1021_cov_98.511261	Coordinate:463	Reads:1	Hits:1	Allocated_reads:1	Strand:+
TGTCACCGACACGGAATACTTTTGAAACC
>Location:NODE_29094_length_1021_cov_98.511261	Coordinate:463	Reads:46	Hits:1	Allocated_reads:46	Strand:+
TGTCACCGACACGGAATACTTTTAAAACC
>Location:NODE_29094_length_1021_cov_98.511261	Coordinate:463	Reads:81	Hits:1	Allocated_reads:81	Strand:+
TGTCACCGACACGGAATACTTTTAAAACCC
>Location:NODE_29094_length_1021_cov_98.511261	Coordinate:463	Reads:26	Hits:1	Allocated_reads:26	Strand:+
TGTCACCGACACGGAATACTTTTAAAACCCT
>Location:NODE_29094_length_1021_cov_98.511261	Coordinate:463	Reads:1	Hits:1	Allocated_reads:1	Strand:-
TTAAAAGTATTCCGTGTCGGTGACA
>Location:NODE_29094_length_1021_cov_98.511261	Coordinate:463	Reads:9	Hits:1	Allocated_reads:9	Strand:-
TTTAAAAGTATTCCGTGTCGGTGACA
>Location:NODE_29094_length_1021_cov_98.511261	Coordinate:464	Reads:1	Hits:1	Allocated_reads:1	Strand:+
GTCACCGACACGGAATACTTTTAAAAC
>Location:NODE_29094_length_1021_cov_98.511261	Coordinate:464	Reads:2	Hits:1	Allocated_reads:2	Strand:+
GTCACCGACACGGAATACTTTTAAAACC
>Location:NODE_29094_length_1021_cov_98.511261	Coordinate:464	Reads:2	Hits:1	Allocated_reads:2	Strand:+
GTCACCGACACGGAATACTTTTAAAACCC
>Location:NODE_29094_length_1021_cov_98.511261	Coordinate:464	Reads:2	Hits:1	Allocated_reads:2	Strand:+
GTCACCGACACGGAATACTTTTAAAACCCT
>Location:NODE_29094_length_1021_cov_98.511261	Coordinate:465	Reads:4	Hits:1	Allocated_reads:4	Strand:+
TCACCGACACGGAATACTTTTAAAAC
>Location:NODE_29094_length_1021_cov_98.511261	Coordinate:465	Reads:3	Hits:1	Allocated_reads:3	Strand:+
TCACCGACACGGAATACTTTTAAAACC
>Location:NODE_29094_length_1021_cov_98.511261	Coordinate:465	Reads:11	Hits:1	Allocated_reads:11	Strand:+
TCACCGACACGGAATACTTTTAAAACCC
>Location:NODE_29094_length_1021_cov_98.511261	Coordinate:465	Reads:1	Hits:1	Allocated_reads:1	Strand:+
TCACCGACACGGAATACTTTTAAAACCCG
>Location:NODE_29094_length_1021_cov_98.511261	Coordinate:465	Reads:25	Hits:1	Allocated_reads:25	Strand:+
TCACCGACACGGAATACTTTTAAAACCCT
>Location:NODE_29094_length_1021_cov_98.511261	Coordinate:465	Reads:2	Hits:1	Allocated_reads:2	Strand:+
TCACCGACACGGAATACTTTTAAAACCCTT
>Location:NODE_29094_length_1021_cov_98.511261	Coordinate:465	Reads:2	Hits:1	Allocated_reads:2	Strand:+
TCACCGACACGGAATACTTTTAAAACCCTTC
>Location:NODE_29094_length_1021_cov_98.511261	Coordinate:466	Reads:2	Hits:1	Allocated_reads:2	Strand:+
CACCGACACGGAATACTTTTAAAACC
>Location:NODE_29094_length_1021_cov_98.511261	Coordinate:466	Reads:5	Hits:1	Allocated_reads:5	Strand:+
CACCGACACGGAATACTTTTAAAACCC
>Location:NODE_29094_length_1021_cov_98.511261	Coordinate:466	Reads:1	Hits:1	Allocated_reads:1	Strand:+
CACCGACACGGAATACTTTTAATACCCT
>Location:NODE_29094_length_1021_cov_98.511261	Coordinate:466	Reads:8	Hits:1	Allocated_reads:8	Strand:+
CACCGACACGGAATACTTTTAAAACCCT
>Location:NODE_29094_length_1021_cov_98.511261	Coordinate:466	Reads:1	Hits:1	Allocated_reads:1	Strand:+
CACCGACACGGAATACTTTTAAAACCCTT
>Location:NODE_29094_length_1021_cov_98.511261	Coordinate:466	Reads:13	Hits:1	Allocated_reads:13	Strand:+
CACCGACACGGAATACTTTTAAAACCCTTC
>Location:NODE_29094_length_1021_cov_98.511261	Coordinate:466	Reads:1	Hits:1	Allocated_reads:1	Strand:+
CACCGACACGGAATACTTTTAAAACCCTTCC
>Location:NODE_29094_length_1021_cov_98.511261	Coordinate:466	Reads:1	Hits:1	Allocated_reads:1	Strand:+
CACCGACACGGAATACTTTTAAAACCCTTCCGT
>Location:NODE_29094_length_1021_cov_98.511261	Coordinate:467	Reads:2	Hits:1	Allocated_reads:2	Strand:+
ACCGACACGGAATACTTTTAAAACC
>Location:NODE_29094_length_1021_cov_98.511261	Coordinate:467	Reads:1	Hits:1	Allocated_reads:1	Strand:+
ACCGACACGGAATACTTTTAAAACCC
>Location:NODE_29094_length_1021_cov_98.511261	Coordinate:467	Reads:2	Hits:1	Allocated_reads:2	Strand:+
ACCGACACGGAATACTTTTAAAACCCT
>Location:NODE_29094_length_1021_cov_98.511261	Coordinate:467	Reads:1	Hits:1	Allocated_reads:1	Strand:+
ACCGACACGGAATACTTTTAAAACCCTTC
>Location:NODE_29094_length_1021_cov_98.511261	Coordinate:467	Reads:2	Hits:1	Allocated_reads:2	Strand:+
ACCGACACGGAATACTTTTAAAACCCTTCC
>Location:NODE_29094_length_1021_cov_98.511261	Coordinate:467	Reads:1	Hits:1	Allocated_reads:1	Strand:-
AGGGTTTTAAAAGTATTCCGTGTCGGT
>Location:NODE_29094_length_1021_cov_98.511261	Coordinate:468	Reads:1	Hits:1	Allocated_reads:1	Strand:+
CCGACACGGAATACTTTTAAAACCCT
>Location:NODE_29094_length_1021_cov_98.511261	Coordinate:468	Reads:3	Hits:1	Allocated_reads:3	Strand:+
CCGACACGGAATACTTTTAAAACCCTTC
>Location:NODE_29094_length_1021_cov_98.511261	Coordinate:468	Reads:5	Hits:1	Allocated_reads:5	Strand:+
CCGACACGGAATACTTTTAAAACCCTTCCG
>Location:NODE_29094_length_1021_cov_98.511261	Coordinate:469	Reads:1	Hits:1	Allocated_reads:1	Strand:+
CGACACGGAATACTTTTAAAACCC
>Location:NODE_29094_length_1021_cov_98.511261	Coordinate:469	Reads:1	Hits:1	Allocated_reads:1	Strand:+
CGACACGGAATACTTTTAAAACCCTT
>Location:NODE_29094_length_1021_cov_98.511261	Coordinate:469	Reads:2	Hits:1	Allocated_reads:2	Strand:+
CGACACGGAATACTTTTAAAACCCTTC
>Location:NODE_29094_length_1021_cov_98.511261	Coordinate:469	Reads:4	Hits:1	Allocated_reads:4	Strand:+
CGACACGGAATACTTTTAAAACCCTTCCG
>Location:NODE_29094_length_1021_cov_98.511261	Coordinate:470	Reads:1	Hits:1	Allocated_reads:1	Strand:+
GACACGGAATACTTTTAAAACCCTTCCG
>Location:NODE_29094_length_1021_cov_98.511261	Coordinate:473	Reads:1	Hits:1	Allocated_reads:1	Strand:-
TATAACGGAAGGGTTTTAAAAGTATTCCGT
>Location:NODE_29094_length_1021_cov_98.511261	Coordinate:476	Reads:1	Hits:1	Allocated_reads:1	Strand:-
AACGGAAGGGTTTTAAAAGTATTC
>Location:NODE_29094_length_1021_cov_98.511261	Coordinate:476	Reads:1	Hits:1	Allocated_reads:1	Strand:-
TATAACGGAAGGGTTTTAAAAGTATTC
>Location:NODE_29094_length_1021_cov_98.511261	Coordinate:477	Reads:3	Hits:1	Allocated_reads:3	Strand:-
TATAACGGAAGGGTTTTAAAAGTATT
>Location:NODE_29094_length_1021_cov_98.511261	Coordinate:479	Reads:2	Hits:1	Allocated_reads:2	Strand:+
TACTTTTAAAACCCTTCCGTTATAGTT
>Location:NODE_29094_length_1021_cov_98.511261	Coordinate:479	Reads:1	Hits:1	Allocated_reads:1	Strand:+
TACTTTTAAAACCCTTCCGTTATAGTTTG
>Location:NODE_29094_length_1021_cov_98.511261	Coordinate:479	Reads:1	Hits:1	Allocated_reads:1	Strand:+
TACTTTTAAAACCCTTCCGTTATAGTTTGTGC
>Location:NODE_29094_length_1021_cov_98.511261	Coordinate:481	Reads:1	Hits:1	Allocated_reads:1	Strand:+
CTTTTAAAACCCTTCCGTTATAGTTTGTGC
>Location:NODE_29094_length_1021_cov_98.511261	Coordinate:482	Reads:1	Hits:1	Allocated_reads:1	Strand:-
CAAACTATAACGGAAGGGTTTTAAAA
>Location:NODE_29094_length_1021_cov_98.511261	Coordinate:482	Reads:3	Hits:1	Allocated_reads:3	Strand:+
TTTTAAAACCCTTCCGTTATAGTTTGTGC
>Location:NODE_29094_length_1021_cov_98.511261	Coordinate:483	Reads:1	Hits:1	Allocated_reads:1	Strand:+
TTTAAAACCCTTCCGTTATAGTTTGTG
>Location:NODE_29094_length_1021_cov_98.511261	Coordinate:483	Reads:1	Hits:1	Allocated_reads:1	Strand:+
TTTAAAACCCTTCCGTTATAGTTTGTGC
>Location:NODE_29094_length_1021_cov_98.511261	Coordinate:484	Reads:3	Hits:1	Allocated_reads:3	Strand:+
TTAAAACCCTTCCGTTATAGTTTGTGC
>Location:NODE_29094_length_1021_cov_98.511261	Coordinate:484	Reads:2	Hits:1	Allocated_reads:2	Strand:+
TTAAAACCCTTCCGTTATAGTTTGTGCT
>Location:NODE_29094_length_1021_cov_98.511261	Coordinate:484	Reads:1	Hits:1	Allocated_reads:1	Strand:+
TTAAAACCCTTCCGTTATAGTTTGTGCTG
>Location:NODE_29094_length_1021_cov_98.511261	Coordinate:484	Reads:1	Hits:1	Allocated_reads:1	Strand:+
TTAAAACCCTTCCGTTATAGTTTGTGCTGT
>Location:NODE_29094_length_1021_cov_98.511261	Coordinate:485	Reads:1	Hits:1	Allocated_reads:1	Strand:-
GCACAAACTATAACGGAAGGGTTTTA
>Location:NODE_29094_length_1021_cov_98.511261	Coordinate:485	Reads:4	Hits:1	Allocated_reads:4	Strand:+
TAAAACCCTTCCGTTATAGTTTGTGCTGT
>Location:NODE_29094_length_1021_cov_98.511261	Coordinate:486	Reads:1	Hits:1	Allocated_reads:1	Strand:+
AAAACCCTTCCGTTATAGTTTGTGCTGTCA
>Location:NODE_29094_length_1021_cov_98.511261	Coordinate:486	Reads:1	Hits:1	Allocated_reads:1	Strand:+
AAAACCCTTCCGTTATAGTTTGTGCTGTCAC
>Location:NODE_29094_length_1021_cov_98.511261	Coordinate:486	Reads:1	Hits:1	Allocated_reads:1	Strand:-
GCACAAACTATAACGGAAGGGTTTT
>Location:NODE_29094_length_1021_cov_98.511261	Coordinate:487	Reads:1	Hits:1	Allocated_reads:1	Strand:+
AAACCCTTCCGTTATAGTTTGTGCTGT
>Location:NODE_29094_length_1021_cov_98.511261	Coordinate:487	Reads:2	Hits:1	Allocated_reads:2	Strand:+
AAACCCTTCCGTTATAGTTTGTGCTGTC
>Location:NODE_29094_length_1021_cov_98.511261	Coordinate:487	Reads:5	Hits:1	Allocated_reads:5	Strand:+
AAACCCTTCCGTTATAGTTTGTGCTGTCA
>Location:NODE_29094_length_1021_cov_98.511261	Coordinate:487	Reads:1	Hits:1	Allocated_reads:1	Strand:+
AAACCCTTCCGTTATAGTTTGTGCTGTCAC
>Location:NODE_29094_length_1021_cov_98.511261	Coordinate:487	Reads:1	Hits:1	Allocated_reads:1	Strand:+
AAACCCTTCCGTTATAGTTTGTGCTGTCACC
>Location:NODE_29094_length_1021_cov_98.511261	Coordinate:488	Reads:1	Hits:1	Allocated_reads:1	Strand:+
AACCCTTCCGTTATAGTTTGTGCTGTCA
>Location:NODE_29094_length_1021_cov_98.511261	Coordinate:488	Reads:1	Hits:1	Allocated_reads:1	Strand:+
AACCCTTCCGTTATAGTTTGTGCTGTCACC
>Location:NODE_29094_length_1021_cov_98.511261	Coordinate:489	Reads:2	Hits:1	Allocated_reads:2	Strand:+
ACCCTTCCGTTATAGTTTGTGCTGTCA
>Location:NODE_29094_length_1021_cov_98.511261	Coordinate:489	Reads:3	Hits:1	Allocated_reads:3	Strand:+
ACCCTTCCGTTATAGTTTGTGCTGTCAC
>Location:NODE_29094_length_1021_cov_98.511261	Coordinate:489	Reads:4	Hits:1	Allocated_reads:4	Strand:+
ACCCTTCCGTTATAGTTTGTGCTGTCACC
>Location:NODE_29094_length_1021_cov_98.511261	Coordinate:490	Reads:1	Hits:1	Allocated_reads:1	Strand:+
CCCTTCCGTTATAGTTTGTGCTGTCACCA
>Location:NODE_29094_length_1021_cov_98.511261	Coordinate:492	Reads:1	Hits:1	Allocated_reads:1	Strand:+
CTTCCGTTATAGTTTGTGCTGTCACCA
>Location:NODE_29094_length_1021_cov_98.511261	Coordinate:492	Reads:2	Hits:1	Allocated_reads:2	Strand:+
CTTCCGTTATAGTTTGTGCTGTCACCAGGC
>Location:NODE_29094_length_1021_cov_98.511261	Coordinate:493	Reads:3	Hits:1	Allocated_reads:3	Strand:+
TTCCGTTATAGTTTGTGCTGTCAC
>Location:NODE_29094_length_1021_cov_98.511261	Coordinate:493	Reads:1	Hits:1	Allocated_reads:1	Strand:+
TTCCGTTATAGTTTGTGCTGTCACT
>Location:NODE_29094_length_1021_cov_98.511261	Coordinate:493	Reads:18	Hits:1	Allocated_reads:18	Strand:+
TTCCGTTATAGTTTGTGCTGTCACC
>Location:NODE_29094_length_1021_cov_98.511261	Coordinate:493	Reads:9	Hits:1	Allocated_reads:9	Strand:+
TTCCGTTATAGTTTGTGCTGTCACCA
>Location:NODE_29094_length_1021_cov_98.511261	Coordinate:493	Reads:1	Hits:1	Allocated_reads:1	Strand:+
TTCCGTTATAGTTTGTGCTGTTACCAG
>Location:NODE_29094_length_1021_cov_98.511261	Coordinate:493	Reads:5	Hits:1	Allocated_reads:5	Strand:+
TTCCGTTATAGTTTGTGCTGTCACCAG
>Location:NODE_29094_length_1021_cov_98.511261	Coordinate:493	Reads:1	Hits:1	Allocated_reads:1	Strand:+
TTCCGTTATAGTTTGTGCTGTCACCAGA
>Location:NODE_29094_length_1021_cov_98.511261	Coordinate:493	Reads:1	Hits:1	Allocated_reads:1	Strand:+
TTCCGTTATAGTTTGTGCTGTCACCATT
>Location:NODE_29094_length_1021_cov_98.511261	Coordinate:493	Reads:7	Hits:1	Allocated_reads:7	Strand:+
TTCCGTTATAGTTTGTGCTGTCACCAGG
>Location:NODE_29094_length_1021_cov_98.511261	Coordinate:493	Reads:1	Hits:1	Allocated_reads:1	Strand:+
TTCCGTTATAGTTTGTGCTGTCACCAGGT
>Location:NODE_29094_length_1021_cov_98.511261	Coordinate:493	Reads:1	Hits:1	Allocated_reads:1	Strand:+
TTCCGTTATAGTTTGTGCTGTCATCAGGC
>Location:NODE_29094_length_1021_cov_98.511261	Coordinate:493	Reads:74	Hits:1	Allocated_reads:74	Strand:+
TTCCGTTATAGTTTGTGCTGTCACCAGGC
>Location:NODE_29094_length_1021_cov_98.511261	Coordinate:493	Reads:12	Hits:1	Allocated_reads:12	Strand:+
TTCCGTTATAGTTTGTGCTGTCACCAGGCT
>Location:NODE_29094_length_1021_cov_98.511261	Coordinate:493	Reads:1	Hits:1	Allocated_reads:1	Strand:+
TTCCGTTATAGTTTGTGCTGTCACCAGGCTT
>Location:NODE_29094_length_1021_cov_98.511261	Coordinate:493	Reads:5	Hits:1	Allocated_reads:5	Strand:+
TTCCGTTATAGTTTGTGCTGTCACCAGGCTG
>Location:NODE_29094_length_1021_cov_98.511261	Coordinate:493	Reads:4	Hits:1	Allocated_reads:4	Strand:+
TTCCGTTATAGTTTGTGCTGTCACCAGGCTGT
>Location:NODE_29094_length_1021_cov_98.511261	Coordinate:494	Reads:1	Hits:1	Allocated_reads:1	Strand:+
TCCGTTATAGTTTGTGCTGTCACCAGG
>Location:NODE_29094_length_1021_cov_98.511261	Coordinate:494	Reads:4	Hits:1	Allocated_reads:4	Strand:+
TCCGTTATAGTTTGTGCTGTCACCAGGC
>Location:NODE_29094_length_1021_cov_98.511261	Coordinate:494	Reads:1	Hits:1	Allocated_reads:1	Strand:+
TCCGTTATAGTTTGTGCTGTCACCAGGCG
>Location:NODE_29094_length_1021_cov_98.511261	Coordinate:494	Reads:2	Hits:1	Allocated_reads:2	Strand:+
TCCGTTATAGTTTGTGCTGTCACCAGGCT
>Location:NODE_29094_length_1021_cov_98.511261	Coordinate:494	Reads:1	Hits:1	Allocated_reads:1	Strand:+
TCCGTTATAGTTTGTGCTGTCACCAGGCTG
>Location:NODE_29094_length_1021_cov_98.511261	Coordinate:494	Reads:2	Hits:1	Allocated_reads:2	Strand:+
TCCGTTATAGTTTGTGCTGTCACCAGGCTGT
>Location:NODE_29094_length_1021_cov_98.511261	Coordinate:494	Reads:2	Hits:1	Allocated_reads:2	Strand:+
TCCGTTATAGTTTGTGCTGTCACCAGGCTGTC
>Location:NODE_29094_length_1021_cov_98.511261	Coordinate:495	Reads:1	Hits:1	Allocated_reads:1	Strand:+
CCGTTATAGTTTGTGCTGTCACCAGGC
>Location:NODE_29094_length_1021_cov_98.511261	Coordinate:495	Reads:1	Hits:1	Allocated_reads:1	Strand:+
CCGTTATAGTTTGTGCTGTCACCAGGCT
>Location:NODE_29094_length_1021_cov_98.511261	Coordinate:495	Reads:1	Hits:1	Allocated_reads:1	Strand:+
CCGTTATAGTTTGTGCTGTCACCAGGCTGT
>Location:NODE_29094_length_1021_cov_98.511261	Coordinate:496	Reads:2	Hits:1	Allocated_reads:2	Strand:+
CGTTATAGTTTGTGCTGTCACCAGG
>Location:NODE_29094_length_1021_cov_98.511261	Coordinate:496	Reads:3	Hits:1	Allocated_reads:3	Strand:+
CGTTATAGTTTGTGCTGTCACCAGGCT
>Location:NODE_29094_length_1021_cov_98.511261	Coordinate:496	Reads:1	Hits:1	Allocated_reads:1	Strand:+
CGTTATAGTTTGTGCTGTCACCAGGCTG
>Location:NODE_29094_length_1021_cov_98.511261	Coordinate:497	Reads:1	Hits:1	Allocated_reads:1	Strand:+
GTTATAGTTTGTGCTGTCACCAGGCT
>Location:NODE_29094_length_1021_cov_98.511261	Coordinate:497	Reads:2	Hits:1	Allocated_reads:2	Strand:+
GTTATAGTTTGTGCTGTCACCAGGCTGTC
>Location:NODE_29094_length_1021_cov_98.511261	Coordinate:497	Reads:1	Hits:1	Allocated_reads:1	Strand:+
GTTATAGTTTGTGCTGTCACCAGGCTGTCCGT
>Location:NODE_29094_length_1021_cov_98.511261	Coordinate:498	Reads:6	Hits:1	Allocated_reads:6	Strand:+
TTATAGTTTGTGCTGTCACCAGGC
>Location:NODE_29094_length_1021_cov_98.511261	Coordinate:498	Reads:15	Hits:1	Allocated_reads:15	Strand:+
TTATAGTTTGTGCTGTCACCAGGCT
>Location:NODE_29094_length_1021_cov_98.511261	Coordinate:498	Reads:1	Hits:1	Allocated_reads:1	Strand:+
TTATAGTTTGTGCTGTCACCAGGCTG
>Location:NODE_29094_length_1021_cov_98.511261	Coordinate:498	Reads:5	Hits:1	Allocated_reads:5	Strand:+
TTATAGTTTGTGCTGTCACCAGGCTGT
>Location:NODE_29094_length_1021_cov_98.511261	Coordinate:498	Reads:1	Hits:1	Allocated_reads:1	Strand:+
TTATAGTTTGTGCTGTCACCAGGCTGTT
>Location:NODE_29094_length_1021_cov_98.511261	Coordinate:498	Reads:1	Hits:1	Allocated_reads:1	Strand:+
TTATAGTTTGTGCTGTCACCAGGCTTTT
>Location:NODE_29094_length_1021_cov_98.511261	Coordinate:498	Reads:19	Hits:1	Allocated_reads:19	Strand:+
TTATAGTTTGTGCTGTCACCAGGCTGTC
>Location:NODE_29094_length_1021_cov_98.511261	Coordinate:498	Reads:1	Hits:1	Allocated_reads:1	Strand:+
TTATAGTTTGTGCTGTCACCAGGCTGTCT
>Location:NODE_29094_length_1021_cov_98.511261	Coordinate:498	Reads:1	Hits:1	Allocated_reads:1	Strand:+
TTATAGTTTGTGCTGTCACCATGCTGTCC
>Location:NODE_29094_length_1021_cov_98.511261	Coordinate:498	Reads:26	Hits:1	Allocated_reads:26	Strand:+
TTATAGTTTGTGCTGTCACCAGGCTGTCC
>Location:NODE_29094_length_1021_cov_98.511261	Coordinate:498	Reads:15	Hits:1	Allocated_reads:15	Strand:+
TTATAGTTTGTGCTGTCACCAGGCTGTCCG
>Location:NODE_29094_length_1021_cov_98.511261	Coordinate:498	Reads:4	Hits:1	Allocated_reads:4	Strand:+
TTATAGTTTGTGCTGTCACCAGGCTGTCCT
>Location:NODE_29094_length_1021_cov_98.511261	Coordinate:498	Reads:13	Hits:1	Allocated_reads:13	Strand:+
TTATAGTTTGTGCTGTCACCAGGCTGTCCGT
>Location:NODE_29094_length_1021_cov_98.511261	Coordinate:498	Reads:1	Hits:1	Allocated_reads:1	Strand:+
TTATAGTTTGTGCTGTCACCAGGCTGTCCGTGAT
>Location:NODE_29094_length_1021_cov_98.511261	Coordinate:499	Reads:19	Hits:1	Allocated_reads:19	Strand:+
TATAGTTTGTGCTGTCACCAGGCT
>Location:NODE_29094_length_1021_cov_98.511261	Coordinate:499	Reads:1	Hits:1	Allocated_reads:1	Strand:+
TATAGTTTGTGCTGTCACCAGGCTT
>Location:NODE_29094_length_1021_cov_98.511261	Coordinate:499	Reads:4	Hits:1	Allocated_reads:4	Strand:+
TATAGTTTGTGCTGTCACCAGGCTG
>Location:NODE_29094_length_1021_cov_98.511261	Coordinate:499	Reads:7	Hits:1	Allocated_reads:7	Strand:+
TATAGTTTGTGCTGTCACCAGGCTGT
>Location:NODE_29094_length_1021_cov_98.511261	Coordinate:499	Reads:29	Hits:1	Allocated_reads:29	Strand:+
TATAGTTTGTGCTGTCACCAGGCTGTC
>Location:NODE_29094_length_1021_cov_98.511261	Coordinate:499	Reads:1	Hits:1	Allocated_reads:1	Strand:+
TATAGTTTGTGCTGTCACCAGGCTATCC
>Location:NODE_29094_length_1021_cov_98.511261	Coordinate:499	Reads:132	Hits:1	Allocated_reads:132	Strand:+
TATAGTTTGTGCTGTCACCAGGCTGTCC
>Location:NODE_29094_length_1021_cov_98.511261	Coordinate:499	Reads:9	Hits:1	Allocated_reads:9	Strand:+
TATAGTTTGTGCTGTCACCAGGCTGTCT
>Location:NODE_29094_length_1021_cov_98.511261	Coordinate:499	Reads:1	Hits:1	Allocated_reads:1	Strand:+
TATAGTTTGTGCTGTCACCAGGCTATCCG
>Location:NODE_29094_length_1021_cov_98.511261	Coordinate:499	Reads:10	Hits:1	Allocated_reads:10	Strand:+
TATAGTTTGTGCTGTCACCAGGCTGTCCT
>Location:NODE_29094_length_1021_cov_98.511261	Coordinate:499	Reads:67	Hits:1	Allocated_reads:67	Strand:+
TATAGTTTGTGCTGTCACCAGGCTGTCCG
>Location:NODE_29094_length_1021_cov_98.511261	Coordinate:499	Reads:1	Hits:1	Allocated_reads:1	Strand:+
TATAGTTTGTGCTGTCACCAGGCTGTCCGA
>Location:NODE_29094_length_1021_cov_98.511261	Coordinate:499	Reads:2	Hits:1	Allocated_reads:2	Strand:+
TATAGTTTGTGCTGTCACCAGGCTGTCCGC
>Location:NODE_29094_length_1021_cov_98.511261	Coordinate:499	Reads:2	Hits:1	Allocated_reads:2	Strand:+
TATAGTTTGTGCTGTCACCAGGCTGTCCGG
>Location:NODE_29094_length_1021_cov_98.511261	Coordinate:499	Reads:49	Hits:1	Allocated_reads:49	Strand:+
TATAGTTTGTGCTGTCACCAGGCTGTCCGT
>Location:NODE_29094_length_1021_cov_98.511261	Coordinate:499	Reads:2	Hits:1	Allocated_reads:2	Strand:+
TATAGTTTGTGCTGTCACCAGGCTGTCCGTGAT
>Location:NODE_29094_length_1021_cov_98.511261	Coordinate:500	Reads:1	Hits:1	Allocated_reads:1	Strand:+
ATAGTTTGTGCTGTCACCAGGCTGTC
>Location:NODE_29094_length_1021_cov_98.511261	Coordinate:500	Reads:4	Hits:1	Allocated_reads:4	Strand:+
ATAGTTTGTGCTGTCACCAGGCTGTCC
>Location:NODE_29094_length_1021_cov_98.511261	Coordinate:501	Reads:1	Hits:1	Allocated_reads:1	Strand:+
TAGTTTGTGCTGTCACCAGGCTGT
>Location:NODE_29094_length_1021_cov_98.511261	Coordinate:501	Reads:25	Hits:1	Allocated_reads:25	Strand:+
TAGTTTGTGCTGTCACCAGGCTGTC
>Location:NODE_29094_length_1021_cov_98.511261	Coordinate:501	Reads:1	Hits:1	Allocated_reads:1	Strand:+
TAGTTTGTGCTGTCACCAGGCTGTAC
>Location:NODE_29094_length_1021_cov_98.511261	Coordinate:501	Reads:13	Hits:1	Allocated_reads:13	Strand:+
TAGTTTGTGCTGTCACCAGGCTGTCT
>Location:NODE_29094_length_1021_cov_98.511261	Coordinate:501	Reads:39	Hits:1	Allocated_reads:39	Strand:+
TAGTTTGTGCTGTCACCAGGCTGTCC
>Location:NODE_29094_length_1021_cov_98.511261	Coordinate:501	Reads:4	Hits:1	Allocated_reads:4	Strand:+
TAGTTTGTGCTGTCACCAGGCTGTCCT
>Location:NODE_29094_length_1021_cov_98.511261	Coordinate:501	Reads:6	Hits:1	Allocated_reads:6	Strand:+
TAGTTTGTGCTGTCACCAGGCTGTCCG
>Location:NODE_29094_length_1021_cov_98.511261	Coordinate:501	Reads:1	Hits:1	Allocated_reads:1	Strand:+
TAGTTTGTGCTGTCACCAGGCTGTCCGC
>Location:NODE_29094_length_1021_cov_98.511261	Coordinate:501	Reads:2	Hits:1	Allocated_reads:2	Strand:+
TAGTTTGTGCTGTCACCAGGCTGTCCGA
>Location:NODE_29094_length_1021_cov_98.511261	Coordinate:501	Reads:24	Hits:1	Allocated_reads:24	Strand:+
TAGTTTGTGCTGTCACCAGGCTGTCCGT
>Location:NODE_29094_length_1021_cov_98.511261	Coordinate:501	Reads:1	Hits:1	Allocated_reads:1	Strand:+
TAGTTTGTGCTGTCACCAGGCTGTCCGTG
>Location:NODE_29094_length_1021_cov_98.511261	Coordinate:501	Reads:1	Hits:1	Allocated_reads:1	Strand:+
TAGTTTGTGCTGTCACCAGGCTGTCCGTGA
>Location:NODE_29094_length_1021_cov_98.511261	Coordinate:501	Reads:1	Hits:1	Allocated_reads:1	Strand:+
TAGTTTGTGCTGTCACCAGGCTGTCCGTGATGGC
>Location:NODE_29094_length_1021_cov_98.511261	Coordinate:503	Reads:1	Hits:2	Allocated_reads:0.5	Strand:-
ACGGACAGCCTGGTGACAGCACAAAC
>Location:NODE_29094_length_1021_cov_98.511261	Coordinate:503	Reads:1	Hits:2	Allocated_reads:0.5	Strand:-
ATCACGGACAGCCTGGTGACAGCACAAAC
>Location:NODE_29094_length_1021_cov_98.511261	Coordinate:503	Reads:1	Hits:1	Allocated_reads:1	Strand:-
CCCGCCATCACGGACAGCCTGGTGACAGCACAAAC
>Location:NODE_29094_length_1021_cov_98.511261	Coordinate:503	Reads:1	Hits:2	Allocated_reads:0.5	Strand:-
TCACGGACAGCCTGGTGACAGCACAAAC
>Location:NODE_29094_length_1021_cov_98.511261	Coordinate:504	Reads:1	Hits:2	Allocated_reads:0.5	Strand:+
TTTGTGCTGTCACCAGGCTGTCCGTGAT
>Location:NODE_29094_length_1021_cov_98.511261	Coordinate:506	Reads:2	Hits:2	Allocated_reads:1	Strand:+
TGTGCTGTCACCAGGCTGTCCGTGATG
>Location:NODE_29094_length_1021_cov_98.511261	Coordinate:507	Reads:1	Hits:2	Allocated_reads:0.5	Strand:-
ATCACGGACAGCCTGGTGACAGCAC
>Location:NODE_29094_length_1021_cov_98.511261	Coordinate:508	Reads:1	Hits:2	Allocated_reads:0.5	Strand:-
ATCACGGACAGCCTGGTGACAGCA
>Location:NODE_29094_length_1021_cov_98.511261	Coordinate:509	Reads:1	Hits:2	Allocated_reads:0.5	Strand:-
CATCACGGACAGCCTGGTGACAGC
>Location:NODE_29094_length_1021_cov_98.511261	Coordinate:509	Reads:2	Hits:2	Allocated_reads:1	Strand:-
CCATCACGGACAGCCTGGTGACAGC
>Location:NODE_29094_length_1021_cov_98.511261	Coordinate:509	Reads:2	Hits:1	Allocated_reads:2	Strand:-
CCCGCCATCACGGACAGCCTGGTGACAGC
>Location:NODE_29094_length_1021_cov_98.511261	Coordinate:509	Reads:1	Hits:1	Allocated_reads:1	Strand:-
CCGCCATCACGGACAGCCTGGTGACAGC
>Location:NODE_29094_length_1021_cov_98.511261	Coordinate:511	Reads:2	Hits:1	Allocated_reads:2	Strand:+
TGTCACCAGGCTGTCCGTGATGGCGGG
>Location:NODE_29094_length_1021_cov_98.511261	Coordinate:512	Reads:2	Hits:1	Allocated_reads:2	Strand:-
CCCGCCATCACGGACAGCCTGGTGAC
>Location:NODE_29094_length_1021_cov_98.511261	Coordinate:513	Reads:4	Hits:1	Allocated_reads:4	Strand:-
CCCGCCATCACGGACAGCCTGGTGA
>Location:NODE_29094_length_1021_cov_98.511261	Coordinate:514	Reads:1	Hits:1	Allocated_reads:1	Strand:+
CACCAGGCTGTCCGTGATGGCGGGC
>Location:NODE_29094_length_1021_cov_98.511261	Coordinate:514	Reads:1	Hits:1	Allocated_reads:1	Strand:-
CCCGCCATCACGGACAGCCTGGTG
>Location:NODE_29094_length_1021_cov_98.511261	Coordinate:518	Reads:1	Hits:1	Allocated_reads:1	Strand:-
CCGTCGCTTGCCCGCCATCACGGACAGCCT
>Location:NODE_29094_length_1021_cov_98.511261	Coordinate:522	Reads:1	Hits:1	Allocated_reads:1	Strand:+
TGTCCGTGATGGCGGGCAAGCGACGAGA
>Location:NODE_29094_length_1021_cov_98.511261	Coordinate:522	Reads:2	Hits:1	Allocated_reads:2	Strand:+
TGTCCGTGATGGCGGGCAAGCGACGAGAA
>Location:NODE_29094_length_1021_cov_98.511261	Coordinate:522	Reads:1	Hits:1	Allocated_reads:1	Strand:+
TGTCCGTGATGGCGGGCAAGCGACGAGAAC
>Location:NODE_29094_length_1021_cov_98.511261	Coordinate:524	Reads:1	Hits:1	Allocated_reads:1	Strand:+
TCCGTGATGGCGGGCAAGCGACGAGA
>Location:NODE_29094_length_1021_cov_98.511261	Coordinate:524	Reads:1	Hits:1	Allocated_reads:1	Strand:+
TCCGTGATGGCGGGCAAGCGACGGGAA
>Location:NODE_29094_length_1021_cov_98.511261	Coordinate:524	Reads:3	Hits:1	Allocated_reads:3	Strand:+
TCCGTGATGGCGGGCAAGCGACGAGAA
>Location:NODE_29094_length_1021_cov_98.511261	Coordinate:524	Reads:1	Hits:1	Allocated_reads:1	Strand:+
TCCGTGATGGCGGGCAAGCGACGAGAACG
>Location:NODE_29094_length_1021_cov_98.511261	Coordinate:524	Reads:1	Hits:1	Allocated_reads:1	Strand:+
TCCGTGATGGCGGGCAAGCGACGGGAACG
>Location:NODE_29094_length_1021_cov_98.511261	Coordinate:528	Reads:1	Hits:1	Allocated_reads:1	Strand:+
TGATGGCGGGCAAGCGACGAGAAC
>Location:NODE_29094_length_1021_cov_98.511261	Coordinate:528	Reads:1	Hits:1	Allocated_reads:1	Strand:+
TGATGGCGGGCAAGCGACGGGAAC
>Location:NODE_29094_length_1021_cov_98.511261	Coordinate:528	Reads:1	Hits:1	Allocated_reads:1	Strand:+
TGATGGCGGGCAAGCGACGGGAACGT
>Location:NODE_29094_length_1021_cov_98.511261	Coordinate:528	Reads:4	Hits:1	Allocated_reads:4	Strand:+
TGATGGCGGGCAAGCGACGGGAACGTA
>Location:NODE_29094_length_1021_cov_98.511261	Coordinate:528	Reads:1	Hits:1	Allocated_reads:1	Strand:+
TGATGGCGGGCAAGCGACGAGAACGTAC
>Location:NODE_29094_length_1021_cov_98.511261	Coordinate:528	Reads:1	Hits:1	Allocated_reads:1	Strand:+
TGATGGCGGGCAAGCGACGGGAACGTACA
>Location:NODE_29094_length_1021_cov_98.511261	Coordinate:528	Reads:2	Hits:1	Allocated_reads:2	Strand:+
TGATGGCGGGCAAGCGACGGGAACGTACT
>Location:NODE_29094_length_1021_cov_98.511261	Coordinate:529	Reads:1	Hits:1	Allocated_reads:1	Strand:+
GATGGCGGGCAAGCGACGGGAACGT
>Location:NODE_29094_length_1021_cov_98.511261	Coordinate:529	Reads:1	Hits:1	Allocated_reads:1	Strand:+
GATGGCGGGCAAGCGACGGGAACGTACT
>Location:NODE_29094_length_1021_cov_98.511261	Coordinate:531	Reads:1	Hits:1	Allocated_reads:1	Strand:-
CATGTACGTTCCCGTCGCTTGCCCGCCA
>Location:NODE_29094_length_1021_cov_98.511261	Coordinate:532	Reads:1	Hits:1	Allocated_reads:1	Strand:-
CATGTACGTTCCCGTCGCTTACCCGCC
>Location:NODE_29094_length_1021_cov_98.511261	Coordinate:532	Reads:1	Hits:1	Allocated_reads:1	Strand:+
GGCGGGCAAGCGACGGGAACGTACA
>Location:NODE_29094_length_1021_cov_98.511261	Coordinate:533	Reads:1	Hits:1	Allocated_reads:1	Strand:-
CATGTACGTTCCCGTCGCTTACCCGA
>Location:NODE_29094_length_1021_cov_98.511261	Coordinate:534	Reads:2	Hits:1	Allocated_reads:2	Strand:-
CGCACATGTACGTTCCCGTCGCTTACCCG
>Location:NODE_29094_length_1021_cov_98.511261	Coordinate:534	Reads:1	Hits:1	Allocated_reads:1	Strand:-
TACACGCACATGTACGTTCCCGTCGCTTACCCG
>Location:NODE_29094_length_1021_cov_98.511261	Coordinate:535	Reads:1	Hits:1	Allocated_reads:1	Strand:-
CATGTACGTTCCCGTCGCTTGCCC
>Location:NODE_29094_length_1021_cov_98.511261	Coordinate:536	Reads:1	Hits:1	Allocated_reads:1	Strand:-
CACATGTACGTTCCCGTCGCTTGCC
>Location:NODE_29094_length_1021_cov_98.511261	Coordinate:536	Reads:1	Hits:1	Allocated_reads:1	Strand:-
CGCACATGTACGTTCCCGTCGCTTACC
>Location:NODE_29094_length_1021_cov_98.511261	Coordinate:537	Reads:4	Hits:1	Allocated_reads:4	Strand:-
CGCACATGTACGTTCCCGTCGCTTAC
>Location:NODE_29094_length_1021_cov_98.511261	Coordinate:538	Reads:10	Hits:1	Allocated_reads:10	Strand:+
CAAGCGACGGGAACGTACATGTGCGTGTA
>Location:NODE_29094_length_1021_cov_98.511261	Coordinate:538	Reads:1	Hits:1	Allocated_reads:1	Strand:-
TACACGCACATGTACGTTCCCGTCGCTTA
>Location:NODE_29094_length_1021_cov_98.511261	Coordinate:538	Reads:8	Hits:1	Allocated_reads:8	Strand:-
TACACGCACATGTACGTTCTCGTCGCTTG
>Location:NODE_29094_length_1021_cov_98.511261	Coordinate:539	Reads:5	Hits:1	Allocated_reads:5	Strand:+
AAGCGACGGGAACGTACATGTGCGTGTA
>Location:NODE_29094_length_1021_cov_98.511261	Coordinate:539	Reads:1	Hits:1	Allocated_reads:1	Strand:-
GCTACACGCACATGTACGTTCCCGTCGCTT
>Location:NODE_29094_length_1021_cov_98.511261	Coordinate:540	Reads:11	Hits:1	Allocated_reads:11	Strand:+
AGCGACGGGAACGTACATGTGCGTGTA
>Location:NODE_29094_length_1021_cov_98.511261	Coordinate:540	Reads:1	Hits:1	Allocated_reads:1	Strand:+
AGCGACGGGAACGTACATGTGCGTGTAG
>Location:NODE_29094_length_1021_cov_98.511261	Coordinate:540	Reads:1	Hits:1	Allocated_reads:1	Strand:+
AGCGACGGGAACGTACATGTGCGTGTAGC
>Location:NODE_29094_length_1021_cov_98.511261	Coordinate:540	Reads:1	Hits:1	Allocated_reads:1	Strand:-
TACACGCACATGTACGTTCCCGTCGCT
>Location:NODE_29094_length_1021_cov_98.511261	Coordinate:541	Reads:1	Hits:1	Allocated_reads:1	Strand:-
CACGCACATGTACGTTCCCGTCGC
>Location:NODE_29094_length_1021_cov_98.511261	Coordinate:541	Reads:1	Hits:1	Allocated_reads:1	Strand:+
GCGACGGGAACGTACATGTGCGTGTAGC
>Location:NODE_29094_length_1021_cov_98.511261	Coordinate:541	Reads:1	Hits:1	Allocated_reads:1	Strand:+
GCGACGGGAACGTACATGTGCGTGTAGCT
>Location:NODE_29094_length_1021_cov_98.511261	Coordinate:541	Reads:3	Hits:1	Allocated_reads:3	Strand:+
GCGACGGGAACGTACATGTGCGTGTAGCTT
>Location:NODE_29094_length_1021_cov_98.511261	Coordinate:541	Reads:1	Hits:1	Allocated_reads:1	Strand:-
TACACGCACATGTACGTTCCCGTCGC
>Location:NODE_29094_length_1021_cov_98.511261	Coordinate:542	Reads:1	Hits:1	Allocated_reads:1	Strand:+
CGACGGGAACGTACATGTGCGTGTAGCT
>Location:NODE_29094_length_1021_cov_98.511261	Coordinate:542	Reads:1	Hits:1	Allocated_reads:1	Strand:+
CGACGGGAACGTACATGTGCGTGTAGCTT
>Location:NODE_29094_length_1021_cov_98.511261	Coordinate:542	Reads:1	Hits:1	Allocated_reads:1	Strand:-
TACACGCACATGTACGTTCTCGTCA
>Location:NODE_29094_length_1021_cov_98.511261	Coordinate:542	Reads:3	Hits:1	Allocated_reads:3	Strand:-
TACACGCACATGTACGTTCTCGTCG
>Location:NODE_29094_length_1021_cov_98.511261	Coordinate:543	Reads:1	Hits:1	Allocated_reads:1	Strand:+
GACGGGAACGTACATGTGCGTGTAGC
>Location:NODE_29094_length_1021_cov_98.511261	Coordinate:543	Reads:1	Hits:1	Allocated_reads:1	Strand:+
GACGGGAACGTACATGTGCGTGTAGCTT
>Location:NODE_29094_length_1021_cov_98.511261	Coordinate:543	Reads:1	Hits:1	Allocated_reads:1	Strand:+
GACGGGAACGTACATGTGCGTGTAGCTTC
>Location:NODE_29094_length_1021_cov_98.511261	Coordinate:543	Reads:1	Hits:1	Allocated_reads:1	Strand:+
GACGGGAACGTACATGTGCGTGTAGCTTCA
>Location:NODE_29094_length_1021_cov_98.511261	Coordinate:543	Reads:2	Hits:1	Allocated_reads:2	Strand:-
TACACGCACATGTACGTTCTCGTC
>Location:NODE_29094_length_1021_cov_98.511261	Coordinate:543	Reads:6	Hits:1	Allocated_reads:6	Strand:-
TACACGCACATGTACGTTCCCGTC
>Location:NODE_29094_length_1021_cov_98.511261	Coordinate:544	Reads:1	Hits:1	Allocated_reads:1	Strand:+
ACGGGAACGTACATGTGCGTGTAGCT
>Location:NODE_29094_length_1021_cov_98.511261	Coordinate:544	Reads:1	Hits:1	Allocated_reads:1	Strand:+
ACGGGAACGTACATGTGCGTGTAGCTTCA
>Location:NODE_29094_length_1021_cov_98.511261	Coordinate:545	Reads:2	Hits:1	Allocated_reads:2	Strand:+
CGGGAACGTACATGTGCGTGTAGCT
>Location:NODE_29094_length_1021_cov_98.511261	Coordinate:545	Reads:2	Hits:1	Allocated_reads:2	Strand:+
CGGGAACGTACATGTGCGTGTAGCTT
>Location:NODE_29094_length_1021_cov_98.511261	Coordinate:545	Reads:1	Hits:1	Allocated_reads:1	Strand:+
CGGGAACGTACATGTGCGTGTAGCTTC
>Location:NODE_29094_length_1021_cov_98.511261	Coordinate:545	Reads:15	Hits:1	Allocated_reads:15	Strand:+
CGGGAACGTACATGTGCGTGTAGCTTCA
>Location:NODE_29094_length_1021_cov_98.511261	Coordinate:545	Reads:4	Hits:1	Allocated_reads:4	Strand:+
CGGGAACGTACATGTGCGTGTAGCTTCACT
>Location:NODE_29094_length_1021_cov_98.511261	Coordinate:546	Reads:1	Hits:1	Allocated_reads:1	Strand:+
GGGAACGTACATGTGCGTGTAGCTTCACT
>Location:NODE_29094_length_1021_cov_98.511261	Coordinate:547	Reads:1	Hits:1	Allocated_reads:1	Strand:+
GGAACGTACATGTGCGTGTAGCTTCACTC
>Location:NODE_29094_length_1021_cov_98.511261	Coordinate:547	Reads:1	Hits:1	Allocated_reads:1	Strand:+
GGAACGTACATGTGCGTGTAGCTTCACTCGGC
>Location:NODE_29094_length_1021_cov_98.511261	Coordinate:548	Reads:3	Hits:1	Allocated_reads:3	Strand:+
GAACGTACATGTGCGTGTAGCTTCACTC
>Location:NODE_29094_length_1021_cov_98.511261	Coordinate:549	Reads:1	Hits:1	Allocated_reads:1	Strand:+
AACGTACATGTGCGTGTAGCTTCA
>Location:NODE_29094_length_1021_cov_98.511261	Coordinate:549	Reads:27	Hits:1	Allocated_reads:27	Strand:+
AACGTACATGTGCGTGTAGCTTCACT
>Location:NODE_29094_length_1021_cov_98.511261	Coordinate:549	Reads:76	Hits:1	Allocated_reads:76	Strand:+
AACGTACATGTGCGTGTAGCTTCACTC
>Location:NODE_29094_length_1021_cov_98.511261	Coordinate:549	Reads:1	Hits:1	Allocated_reads:1	Strand:+
AACGTACATGTGCGTGTAGCTTCACTCT
>Location:NODE_29094_length_1021_cov_98.511261	Coordinate:549	Reads:10	Hits:1	Allocated_reads:10	Strand:+
AACGTACATGTGCGTGTAGCTTCACTCG
>Location:NODE_29094_length_1021_cov_98.511261	Coordinate:549	Reads:1	Hits:1	Allocated_reads:1	Strand:+
AACGTACATGTGCGTGTAGCTTCACTCGGT
>Location:NODE_29094_length_1021_cov_98.511261	Coordinate:549	Reads:341	Hits:1	Allocated_reads:341	Strand:+
AACGTACATGTGCGTGTAGCTTCACTCGGC
>Location:NODE_29094_length_1021_cov_98.511261	Coordinate:549	Reads:3	Hits:1	Allocated_reads:3	Strand:+
AACGTACATGTGCGTGTAGCTTCACTCGGCT
>Location:NODE_29094_length_1021_cov_98.511261	Coordinate:549	Reads:4	Hits:1	Allocated_reads:4	Strand:+
AACGTACATGTGCGTGTAGCTTCACTCGGCA
>Location:NODE_29094_length_1021_cov_98.511261	Coordinate:549	Reads:1	Hits:1	Allocated_reads:1	Strand:+
AACGTACATGTGCGTGTAGCTTCACTCGGCTAGC
>Location:NODE_29094_length_1021_cov_98.511261	Coordinate:549	Reads:3	Hits:1	Allocated_reads:3	Strand:+
AACGTACATGTGCGTGTAGCTTCACTCGGCTAGCA
>Location:NODE_29094_length_1021_cov_98.511261	Coordinate:550	Reads:5	Hits:1	Allocated_reads:5	Strand:+
ACGTACATGTGCGTGTAGCTTCACTCGGC
>Location:NODE_29094_length_1021_cov_98.511261	Coordinate:552	Reads:1	Hits:1	Allocated_reads:1	Strand:+
GTACATGTGCGTGTAGCTTCACTCGGCTA
>Location:NODE_29094_length_1021_cov_98.511261	Coordinate:553	Reads:32	Hits:1	Allocated_reads:32	Strand:+
TACATGTGCGTGTAGCTTCACTCG
>Location:NODE_29094_length_1021_cov_98.511261	Coordinate:553	Reads:1	Hits:1	Allocated_reads:1	Strand:+
TACATGTGCGTGTAGCTTCACTCGA
>Location:NODE_29094_length_1021_cov_98.511261	Coordinate:553	Reads:9	Hits:1	Allocated_reads:9	Strand:+
TACATGTGCGTGTAGCTTCACTCGG
>Location:NODE_29094_length_1021_cov_98.511261	Coordinate:553	Reads:11	Hits:1	Allocated_reads:11	Strand:+
TACATGTGCGTGTAGCTTCACTCGGC
>Location:NODE_29094_length_1021_cov_98.511261	Coordinate:553	Reads:1	Hits:1	Allocated_reads:1	Strand:+
TACATGTGCGTGTAGCTTCACTCGGCG
>Location:NODE_29094_length_1021_cov_98.511261	Coordinate:553	Reads:5	Hits:1	Allocated_reads:5	Strand:+
TACATGTGCGTGTAGCTTCACTCGGCA
>Location:NODE_29094_length_1021_cov_98.511261	Coordinate:553	Reads:63	Hits:1	Allocated_reads:63	Strand:+
TACATGTGCGTGTAGCTTCACTCGGCT
>Location:NODE_29094_length_1021_cov_98.511261	Coordinate:553	Reads:1	Hits:1	Allocated_reads:1	Strand:+
TACATGTGCGTGTAGCTTCACTCGGCCA
>Location:NODE_29094_length_1021_cov_98.511261	Coordinate:553	Reads:252	Hits:1	Allocated_reads:252	Strand:+
TACATGTGCGTGTAGCTTCACTCGGCTA
>Location:NODE_29094_length_1021_cov_98.511261	Coordinate:553	Reads:4	Hits:1	Allocated_reads:4	Strand:+
TACATGTGCGTGTAGCTTCACTCGGCTT
>Location:NODE_29094_length_1021_cov_98.511261	Coordinate:553	Reads:1	Hits:1	Allocated_reads:1	Strand:+
TACATGTGCGTGTAGCTTCACTCGGCTAG
>Location:NODE_29094_length_1021_cov_98.511261	Coordinate:553	Reads:1	Hits:1	Allocated_reads:1	Strand:+
TACATGTGCGTGTAGCTTCACTCGGCTTT
>Location:NODE_29094_length_1021_cov_98.511261	Coordinate:553	Reads:2	Hits:1	Allocated_reads:2	Strand:+
TACATGTGCGTGTAGCTTCACTCGGCTAA
>Location:NODE_29094_length_1021_cov_98.511261	Coordinate:553	Reads:2	Hits:1	Allocated_reads:2	Strand:+
TACATGTGCGTGTAGCTTCACTCGGCTAT
>Location:NODE_29094_length_1021_cov_98.511261	Coordinate:553	Reads:1	Hits:1	Allocated_reads:1	Strand:+
TACATGTGCGTGTAGCTTCACTCGGCTAGA
>Location:NODE_29094_length_1021_cov_98.511261	Coordinate:553	Reads:1	Hits:1	Allocated_reads:1	Strand:+
TACATGTGCGTGTAGCTTCACTCGGCTAGT
>Location:NODE_29094_length_1021_cov_98.511261	Coordinate:553	Reads:4	Hits:1	Allocated_reads:4	Strand:+
TACATGTGCGTGTAGCTTCACTCGGCTATA
>Location:NODE_29094_length_1021_cov_98.511261	Coordinate:553	Reads:44	Hits:1	Allocated_reads:44	Strand:+
TACATGTGCGTGTAGCTTCACTCGGCTAGC
>Location:NODE_29094_length_1021_cov_98.511261	Coordinate:553	Reads:8	Hits:1	Allocated_reads:8	Strand:+
TACATGTGCGTGTAGCTTCACTCGGCTATT
>Location:NODE_29094_length_1021_cov_98.511261	Coordinate:553	Reads:1	Hits:1	Allocated_reads:1	Strand:+
TACATGTGCGTGTAGCTTCACTCGGCTAGCC
>Location:NODE_29094_length_1021_cov_98.511261	Coordinate:553	Reads:1	Hits:1	Allocated_reads:1	Strand:+
TACATGTGCGTGTAGCTTCACTCGGCTAGCT
>Location:NODE_29094_length_1021_cov_98.511261	Coordinate:553	Reads:72	Hits:1	Allocated_reads:72	Strand:+
TACATGTGCGTGTAGCTTCACTCGGCTAGCA
>Location:NODE_29094_length_1021_cov_98.511261	Coordinate:553	Reads:1	Hits:1	Allocated_reads:1	Strand:+
TACATGTGCGTGTAGCTTCACTCGGCTAGCAG
>Location:NODE_29094_length_1021_cov_98.511261	Coordinate:553	Reads:2	Hits:1	Allocated_reads:2	Strand:+
TACATGTGCGTGTAGCTTCACTCGGCTAGCATT
>Location:NODE_29094_length_1021_cov_98.511261	Coordinate:553	Reads:2	Hits:1	Allocated_reads:2	Strand:+
TACATGTGCGTGTAGCTTCACTCGGCTAGCAGAG
>Location:NODE_29094_length_1021_cov_98.511261	Coordinate:554	Reads:1	Hits:1	Allocated_reads:1	Strand:+
ACATGTGCGTGTAGCTTCACTCGG
>Location:NODE_29094_length_1021_cov_98.511261	Coordinate:554	Reads:1	Hits:1	Allocated_reads:1	Strand:+
ACATGTGCGTGTAGCTTCACTCGGCTA
>Location:NODE_29094_length_1021_cov_98.511261	Coordinate:555	Reads:7	Hits:1	Allocated_reads:7	Strand:+
CATGTGCGTGTAGCTTCACTCGGCT
>Location:NODE_29094_length_1021_cov_98.511261	Coordinate:555	Reads:1	Hits:1	Allocated_reads:1	Strand:+
CATGTGCGTGTAGCTTCACTCGGCTT
>Location:NODE_29094_length_1021_cov_98.511261	Coordinate:555	Reads:2	Hits:1	Allocated_reads:2	Strand:+
CATGTGCGTGTAGCTTCACTCGGCTAGC
>Location:NODE_29094_length_1021_cov_98.511261	Coordinate:555	Reads:13	Hits:1	Allocated_reads:13	Strand:+
CATGTGCGTGTAGCTTCACTCGGCTAGCA
>Location:NODE_29094_length_1021_cov_98.511261	Coordinate:555	Reads:1	Hits:1	Allocated_reads:1	Strand:+
CATGTGCGTGTAGCTTCACTCGGCTAGCAG
>Location:NODE_29094_length_1021_cov_98.511261	Coordinate:555	Reads:1	Hits:1	Allocated_reads:1	Strand:+
CATGTGCGTGTAGCTTCACTCGGCTAGCAGA
>Location:NODE_29094_length_1021_cov_98.511261	Coordinate:556	Reads:1	Hits:1	Allocated_reads:1	Strand:+
ATGTGCGTGTAGCTTCACTCGGCTAGCATT
>Location:NODE_29094_length_1021_cov_98.511261	Coordinate:557	Reads:1	Hits:1	Allocated_reads:1	Strand:+
TGTGCGTGTAGCTTCACTCGGCTA
>Location:NODE_29094_length_1021_cov_98.511261	Coordinate:557	Reads:2	Hits:1	Allocated_reads:2	Strand:+
TGTGCGTGTAGCTTCACTCGGCTT
>Location:NODE_29094_length_1021_cov_98.511261	Coordinate:557	Reads:23	Hits:1	Allocated_reads:23	Strand:+
TGTGCGTGTAGCTTCACTCGGCTAGC
>Location:NODE_29094_length_1021_cov_98.511261	Coordinate:557	Reads:15	Hits:1	Allocated_reads:15	Strand:+
TGTGCGTGTAGCTTCACTCGGCTAGCA
>Location:NODE_29094_length_1021_cov_98.511261	Coordinate:557	Reads:1	Hits:1	Allocated_reads:1	Strand:+
TGTGCGTGTAGCTTCACTCGGCTAGCAGT
>Location:NODE_29094_length_1021_cov_98.511261	Coordinate:557	Reads:16	Hits:1	Allocated_reads:16	Strand:+
TGTGCGTGTAGCTTCACTCGGCTAGCAGA
>Location:NODE_29094_length_1021_cov_98.511261	Coordinate:557	Reads:16	Hits:1	Allocated_reads:16	Strand:+
TGTGCGTGTAGCTTCACTCGGCTAGCAGAG
>Location:NODE_29094_length_1021_cov_98.511261	Coordinate:557	Reads:6	Hits:1	Allocated_reads:6	Strand:+
TGTGCGTGTAGCTTCACTCGGCTAGCAGAGT
>Location:NODE_29094_length_1021_cov_98.511261	Coordinate:557	Reads:1	Hits:1	Allocated_reads:1	Strand:+
TGTGCGTGTAGCTTCACTCGGCTAGCAGAGTGGTC
>Location:NODE_29094_length_1021_cov_98.511261	Coordinate:559	Reads:3	Hits:1	Allocated_reads:3	Strand:+
TGCGTGTAGCTTCACTCGGCTAGCAGA
>Location:NODE_29094_length_1021_cov_98.511261	Coordinate:559	Reads:6	Hits:1	Allocated_reads:6	Strand:+
TGCGTGTAGCTTCACTCGGCTAGCAGAG
>Location:NODE_29094_length_1021_cov_98.511261	Coordinate:559	Reads:1	Hits:1	Allocated_reads:1	Strand:+
TGCGTGTAGCTTCACTCGGCTAGCAGAGT
>Location:NODE_29094_length_1021_cov_98.511261	Coordinate:561	Reads:1	Hits:1	Allocated_reads:1	Strand:+
CGTGTAGCTTCACTCGGCTAGCAGAG
>Location:NODE_29094_length_1021_cov_98.511261	Coordinate:567	Reads:1	Hits:1	Allocated_reads:1	Strand:-
AACGTGACCACTCTGCTAGCCGAGTGAAGC
>Location:NODE_29094_length_1021_cov_98.511261	Coordinate:567	Reads:1	Hits:1	Allocated_reads:1	Strand:-
TTAACGTGACCACTCTGCTAGCCGAGTGAAGC
>Location:NODE_29094_length_1021_cov_98.511261	Coordinate:572	Reads:3	Hits:1	Allocated_reads:3	Strand:-
AACGTGACCACTCTGCTAGCCGAGT
>Location:NODE_29094_length_1021_cov_98.511261	Coordinate:572	Reads:1	Hits:1	Allocated_reads:1	Strand:+
ACTCGGCTAGCAGAGTGGTCACGTTAAAGCG
>Location:NODE_29094_length_1021_cov_98.511261	Coordinate:572	Reads:1	Hits:1	Allocated_reads:1	Strand:-
TAACGTGACCACTCTGCTAGCCGAGT
>Location:NODE_29094_length_1021_cov_98.511261	Coordinate:572	Reads:1	Hits:1	Allocated_reads:1	Strand:-
TTAACGTGACCACTCTGCTAGCCGAGT
>Location:NODE_29094_length_1021_cov_98.511261	Coordinate:573	Reads:9	Hits:1	Allocated_reads:9	Strand:-
AACGTGACCACTCTGCTAGCCGAG
>Location:NODE_29094_length_1021_cov_98.511261	Coordinate:573	Reads:5	Hits:1	Allocated_reads:5	Strand:+
CTCGGCTAGCAGAGTGGTCACGTTAAAGCG
>Location:NODE_29094_length_1021_cov_98.511261	Coordinate:573	Reads:3	Hits:1	Allocated_reads:3	Strand:-
TAACGTGACCACTCTGCTAGCCGAG
>Location:NODE_29094_length_1021_cov_98.511261	Coordinate:573	Reads:1	Hits:1	Allocated_reads:1	Strand:-
TTTAACGTGACCACTCTGCTAGCCGAG
>Location:NODE_29094_length_1021_cov_98.511261	Coordinate:574	Reads:9	Hits:1	Allocated_reads:9	Strand:+
TCGGCTAGCAGAGTGGTCACGTTAAAGCG
>Location:NODE_29094_length_1021_cov_98.511261	Coordinate:576	Reads:2	Hits:1	Allocated_reads:2	Strand:-
GCTCGCTTTAACGTGACCACTCTGCTAGCC
>Location:NODE_29094_length_1021_cov_98.511261	Coordinate:576	Reads:1	Hits:1	Allocated_reads:1	Strand:-
TTTAACGTGACCACTCTGCTAGCC
>Location:NODE_29094_length_1021_cov_98.511261	Coordinate:577	Reads:2	Hits:1	Allocated_reads:2	Strand:-
AGCTCGCTTTAACGTGACCACTCTGCTAGC
>Location:NODE_29094_length_1021_cov_98.511261	Coordinate:577	Reads:2	Hits:1	Allocated_reads:2	Strand:-
GCTCGCTTTAACGTGACCACTCTGCTAGC
>Location:NODE_29094_length_1021_cov_98.511261	Coordinate:579	Reads:3	Hits:1	Allocated_reads:3	Strand:-
GCTCGCTTTAACGTGACCACTCTGCTA
>Location:NODE_29094_length_1021_cov_98.511261	Coordinate:580	Reads:2	Hits:1	Allocated_reads:2	Strand:-
AGCTCGCTTTAACGTGACCACTCTGCT
>Location:NODE_29094_length_1021_cov_98.511261	Coordinate:580	Reads:1	Hits:1	Allocated_reads:1	Strand:-
ATAGCTCGCTTTAACGTGACCACTCTGCT
>Location:NODE_29094_length_1021_cov_98.511261	Coordinate:580	Reads:1	Hits:1	Allocated_reads:1	Strand:-
GCTCGCTTTAACGTGACCACTCTACT
>Location:NODE_29094_length_1021_cov_98.511261	Coordinate:580	Reads:1	Hits:1	Allocated_reads:1	Strand:-
GCTCGCTTTAACGTGACCACTCTGCG
>Location:NODE_29094_length_1021_cov_98.511261	Coordinate:580	Reads:21	Hits:1	Allocated_reads:21	Strand:-
GCTCGCTTTAACGTGACCACTCTGCT
>Location:NODE_29094_length_1021_cov_98.511261	Coordinate:581	Reads:1	Hits:1	Allocated_reads:1	Strand:-
AGCTCGCTTTAACGTGACCACTCTGC
>Location:NODE_29094_length_1021_cov_98.511261	Coordinate:581	Reads:1	Hits:1	Allocated_reads:1	Strand:-
CTCGCTTTAACGTGACCACTCTGT
>Location:NODE_29094_length_1021_cov_98.511261	Coordinate:581	Reads:1	Hits:1	Allocated_reads:1	Strand:+
GCAGAGTGGTCACGTTAAAGCGAGCTATACGT
>Location:NODE_29094_length_1021_cov_98.511261	Coordinate:581	Reads:1	Hits:1	Allocated_reads:1	Strand:-
GCTCGCTTTAACGTGACCACTCTGT
>Location:NODE_29094_length_1021_cov_98.511261	Coordinate:581	Reads:12	Hits:1	Allocated_reads:12	Strand:-
GCTCGCTTTAACGTGACCACTCTGC
>Location:NODE_29094_length_1021_cov_98.511261	Coordinate:582	Reads:4	Hits:1	Allocated_reads:4	Strand:-
GCTCGCTTTAACGTGACCACTCTG
>Location:NODE_29094_length_1021_cov_98.511261	Coordinate:583	Reads:3	Hits:1	Allocated_reads:3	Strand:-
AGCTCGCTTTAACGTGACCACTCT
>Location:NODE_29094_length_1021_cov_98.511261	Coordinate:583	Reads:2	Hits:1	Allocated_reads:2	Strand:-
ATAGCTCGCTTTAACGTGACCACTCT
>Location:NODE_29094_length_1021_cov_98.511261	Coordinate:584	Reads:1	Hits:1	Allocated_reads:1	Strand:-
ATAGCTCGCTTTAACGTGACCACTC
>Location:NODE_29094_length_1021_cov_98.511261	Coordinate:584	Reads:2	Hits:1	Allocated_reads:2	Strand:+
GAGTGGTCACGTTAAAGCGAGCTATACG
>Location:NODE_29094_length_1021_cov_98.511261	Coordinate:593	Reads:1	Hits:1	Allocated_reads:1	Strand:-
AACTTTCACGTATAGCTCGCTTTAACG
>Location:NODE_29094_length_1021_cov_98.511261	Coordinate:593	Reads:2	Hits:1	Allocated_reads:2	Strand:-
ACTTTCACGTATAGCTCGCTTTAACG
>Location:NODE_29094_length_1021_cov_98.511261	Coordinate:593	Reads:15	Hits:1	Allocated_reads:15	Strand:-
CTTTCACGTATAGCTCGCTTTAACG
>Location:NODE_29094_length_1021_cov_98.511261	Coordinate:593	Reads:3	Hits:1	Allocated_reads:3	Strand:-
TTTCACGTATAGCTCGCTTTAACG
>Location:NODE_29094_length_1021_cov_98.511261	Coordinate:595	Reads:3	Hits:1	Allocated_reads:3	Strand:+
TTAAAGCGAGCTATACGTGAAAGTTTTCA
>Location:NODE_29094_length_1021_cov_98.511261	Coordinate:596	Reads:2	Hits:1	Allocated_reads:2	Strand:+
TAAAGCGAGCTATACGTGAAAGTT
>Location:NODE_29094_length_1021_cov_98.511261	Coordinate:596	Reads:2	Hits:1	Allocated_reads:2	Strand:+
TAAAGCGAGCTATACGTGAAAGTTTTC
>Location:NODE_29094_length_1021_cov_98.511261	Coordinate:596	Reads:1	Hits:1	Allocated_reads:1	Strand:+
TAAAGCGAGCTATACGTGAAAGATTTCA
>Location:NODE_29094_length_1021_cov_98.511261	Coordinate:596	Reads:227	Hits:1	Allocated_reads:227	Strand:+
TAAAGCGAGCTATACGTGAAAGTTTTCA
>Location:NODE_29094_length_1021_cov_98.511261	Coordinate:596	Reads:1	Hits:1	Allocated_reads:1	Strand:+
TAAAGCGAGCTATACGTGAAAGTATTCAGC
>Location:NODE_29094_length_1021_cov_98.511261	Coordinate:596	Reads:1	Hits:1	Allocated_reads:1	Strand:+
TAAAGCGAGCTATACGTGAAAGTTTTCATT
>Location:NODE_29094_length_1021_cov_98.511261	Coordinate:596	Reads:1	Hits:1	Allocated_reads:1	Strand:+
TAAAGCGAGCTATACGTGTAAGTTTTCAGC
>Location:NODE_29094_length_1021_cov_98.511261	Coordinate:596	Reads:4	Hits:1	Allocated_reads:4	Strand:+
TAAAGCGAGCTATACGTGAAAGTTTTCAGT
>Location:NODE_29094_length_1021_cov_98.511261	Coordinate:596	Reads:50	Hits:1	Allocated_reads:50	Strand:+
TAAAGCGAGCTATACGTGAAAGTTTTCAGC
>Location:NODE_29094_length_1021_cov_98.511261	Coordinate:596	Reads:4	Hits:1	Allocated_reads:4	Strand:+
TAAAGCGAGCTATACGTGAAAGTTTTCAGCC
>Location:NODE_29094_length_1021_cov_98.511261	Coordinate:596	Reads:3	Hits:1	Allocated_reads:3	Strand:+
TAAAGCGAGCTATACGTGAAAGTTTTCAGCCT
>Location:NODE_29094_length_1021_cov_98.511261	Coordinate:597	Reads:1	Hits:1	Allocated_reads:1	Strand:+
AAAGCGAGCTATACGTGAAAGTTTTAA
>Location:NODE_29094_length_1021_cov_98.511261	Coordinate:597	Reads:10	Hits:1	Allocated_reads:10	Strand:+
AAAGCGAGCTATACGTGAAAGTTTTCA
>Location:NODE_29094_length_1021_cov_98.511261	Coordinate:597	Reads:1	Hits:1	Allocated_reads:1	Strand:+
AAAGCGAGCTATACGTGAAAGTTTTCATT
>Location:NODE_29094_length_1021_cov_98.511261	Coordinate:597	Reads:2	Hits:1	Allocated_reads:2	Strand:+
AAAGCGAGCTATACGTGAAAGTTTTCAGT
>Location:NODE_29094_length_1021_cov_98.511261	Coordinate:598	Reads:1	Hits:1	Allocated_reads:1	Strand:-
TGAAAACTTTCACGTATAGCTCGCTT
>Location:NODE_29094_length_1021_cov_98.511261	Coordinate:599	Reads:1	Hits:1	Allocated_reads:1	Strand:+
AGCGAGCTATACGTGAAAGTTTTCAGCCT
>Location:NODE_29094_length_1021_cov_98.511261	Coordinate:603	Reads:1	Hits:1	Allocated_reads:1	Strand:-
ACACGGCTGAAAACTTTCACGTATAGCT
>Location:NODE_29094_length_1021_cov_98.511261	Coordinate:603	Reads:1	Hits:1	Allocated_reads:1	Strand:-
ACGGCTGAAAACTTTCACGTATAGCT
>Location:NODE_29094_length_1021_cov_98.511261	Coordinate:604	Reads:1	Hits:1	Allocated_reads:1	Strand:-
ACACGGCTGAAAACTTTCACGTATAGC
>Location:NODE_29094_length_1021_cov_98.511261	Coordinate:604	Reads:1	Hits:1	Allocated_reads:1	Strand:-
CGGCTGAAAACTTTCACGTATAGC
>Location:NODE_29094_length_1021_cov_98.511261	Coordinate:606	Reads:2	Hits:1	Allocated_reads:2	Strand:-
AATCCACACGGCTGAAAACTTTCACGTATA
>Location:NODE_29094_length_1021_cov_98.511261	Coordinate:606	Reads:1	Hits:1	Allocated_reads:1	Strand:+
TATACGTGAAAGTTTTCAGCCGTGTGGA
>Location:NODE_29094_length_1021_cov_98.511261	Coordinate:608	Reads:1	Hits:1	Allocated_reads:1	Strand:+
TACGTGAAAGTTTTCAGCCGTGTGGA
>Location:NODE_29094_length_1021_cov_98.511261	Coordinate:608	Reads:11	Hits:1	Allocated_reads:11	Strand:+
TACGTGAAAGTTTTCAGCCGTGTGGATT
>Location:NODE_29094_length_1021_cov_98.511261	Coordinate:608	Reads:1	Hits:1	Allocated_reads:1	Strand:+
TACGTGAAAGTTTTCAGCCGTGTGGTTTT
>Location:NODE_29094_length_1021_cov_98.511261	Coordinate:608	Reads:2	Hits:1	Allocated_reads:2	Strand:+
TACGTGAAAGTTTTCAGCCGTGTGGATTT
>Location:NODE_29094_length_1021_cov_98.511261	Coordinate:608	Reads:7	Hits:1	Allocated_reads:7	Strand:+
TACGTGAAAGTTTTCAGCCGTGTGGATTTT
>Location:NODE_29094_length_1021_cov_98.511261	Coordinate:609	Reads:1	Hits:1	Allocated_reads:1	Strand:+
ACGTGAAAGTTTTCAGCCGTGTGGATT
>Location:NODE_29094_length_1021_cov_98.511261	Coordinate:610	Reads:1	Hits:1	Allocated_reads:1	Strand:-
AAAATCCACACGGCTGAAAACTTTCACG
>Location:NODE_29094_length_1021_cov_98.511261	Coordinate:610	Reads:1	Hits:1	Allocated_reads:1	Strand:-
AATCCACACGGCTGAAAACTTTCACG
>Location:NODE_29094_length_1021_cov_98.511261	Coordinate:610	Reads:1	Hits:1	Allocated_reads:1	Strand:+
CGTGAAAGTTTTCAGCCGTGTGGATTT
>Location:NODE_29094_length_1021_cov_98.511261	Coordinate:610	Reads:1	Hits:1	Allocated_reads:1	Strand:+
CGTGAAAGTTTTCAGCCGTGTGGATTTTTA
>Location:NODE_29094_length_1021_cov_98.511261	Coordinate:613	Reads:1	Hits:1	Allocated_reads:1	Strand:-
AAAATCCACACGGCTGAAAACTTTC
>Location:NODE_29094_length_1021_cov_98.511261	Coordinate:615	Reads:1	Hits:1	Allocated_reads:1	Strand:+
AAGTTTTCAGCCGTGTGGATTTTTAAAATACT
>Location:NODE_29094_length_1021_cov_98.511261	Coordinate:616	Reads:1	Hits:1	Allocated_reads:1	Strand:+
AGTTTTCAGCCGTGTGGATTTTTAAAA
>Location:NODE_29094_length_1021_cov_98.511261	Coordinate:616	Reads:1	Hits:1	Allocated_reads:1	Strand:+
AGTTTTCAGCCGTGTGGATTTTTAAAATA
>Location:NODE_29094_length_1021_cov_98.511261	Coordinate:616	Reads:1	Hits:1	Allocated_reads:1	Strand:+
AGTTTTCAGCCGTGTGGATTTTTAAAATACT
>Location:NODE_29094_length_1021_cov_98.511261	Coordinate:616	Reads:1	Hits:1	Allocated_reads:1	Strand:-
GTATTTTAAAAATCCACACGGCTGAAAACT
>Location:NODE_29094_length_1021_cov_98.511261	Coordinate:616	Reads:1	Hits:1	Allocated_reads:1	Strand:-
TTTAAAAATCCACACGGCTGAAAACT
>Location:NODE_29094_length_1021_cov_98.511261	Coordinate:617	Reads:3	Hits:1	Allocated_reads:3	Strand:+
GTTTTCAGCCGTGTGGATTTTTAAAATACT
>Location:NODE_29094_length_1021_cov_98.511261	Coordinate:618	Reads:2	Hits:1	Allocated_reads:2	Strand:+
TTTTCAGCCGTGTGGATTTTTAAAATACT
>Location:NODE_29094_length_1021_cov_98.511261	Coordinate:619	Reads:1	Hits:1	Allocated_reads:1	Strand:+
TTTCAGCCGTGTGGATTTTTAAAA
>Location:NODE_29094_length_1021_cov_98.511261	Coordinate:619	Reads:3	Hits:1	Allocated_reads:3	Strand:+
TTTCAGCCGTGTGGATTTTTAAAATACT
>Location:NODE_29094_length_1021_cov_98.511261	Coordinate:619	Reads:2	Hits:1	Allocated_reads:2	Strand:+
TTTCAGCCGTGTGGATTTTTAAAATACTT
>Location:NODE_29094_length_1021_cov_98.511261	Coordinate:620	Reads:1	Hits:1	Allocated_reads:1	Strand:+
TTCAGCCGTGTGGATTTTTAAAATA
>Location:NODE_29094_length_1021_cov_98.511261	Coordinate:620	Reads:5	Hits:1	Allocated_reads:5	Strand:+
TTCAGCCGTGTGGATTTTTAAAATACT
>Location:NODE_29094_length_1021_cov_98.511261	Coordinate:620	Reads:2	Hits:1	Allocated_reads:2	Strand:+
TTCAGCCGTGTGGATTTTTAAAATACTT
>Location:NODE_29094_length_1021_cov_98.511261	Coordinate:620	Reads:1	Hits:1	Allocated_reads:1	Strand:+
TTCAGCCGTGTGGATTTTTAAAATACTTT
>Location:NODE_29094_length_1021_cov_98.511261	Coordinate:620	Reads:1	Hits:1	Allocated_reads:1	Strand:+
TTCAGCCGTGTGGATTTTTAAAATACTTTGT
>Location:NODE_29094_length_1021_cov_98.511261	Coordinate:621	Reads:1	Hits:1	Allocated_reads:1	Strand:+
TCAGCCGTGTGGATTTTTAAAATA
>Location:NODE_29094_length_1021_cov_98.511261	Coordinate:621	Reads:1	Hits:1	Allocated_reads:1	Strand:+
TCAGCCGTGTGGATTTTTAAAATAC
>Location:NODE_29094_length_1021_cov_98.511261	Coordinate:621	Reads:7	Hits:1	Allocated_reads:7	Strand:+
TCAGCCGTGTGGATTTTTAAAATACT
>Location:NODE_29094_length_1021_cov_98.511261	Coordinate:621	Reads:1	Hits:1	Allocated_reads:1	Strand:+
TCAGCCGTGTGGATTTTTAAAATACTT
>Location:NODE_29094_length_1021_cov_98.511261	Coordinate:621	Reads:3	Hits:1	Allocated_reads:3	Strand:+
TCAGCCGTGTGGATTTTTAAAATACTTTGT
>Location:NODE_29094_length_1021_cov_98.511261	Coordinate:622	Reads:1	Hits:1	Allocated_reads:1	Strand:+
CAGCCGTGTGGATTTTTAAAATACTT
>Location:NODE_29094_length_1021_cov_98.511261	Coordinate:622	Reads:1	Hits:1	Allocated_reads:1	Strand:+
CAGCCGTGTGGATTTTTAAAATACTTTG
>Location:NODE_29094_length_1021_cov_98.511261	Coordinate:622	Reads:2	Hits:1	Allocated_reads:2	Strand:+
CAGCCGTGTGGATTTTTAAAATACTTTT
>Location:NODE_29094_length_1021_cov_98.511261	Coordinate:622	Reads:1	Hits:1	Allocated_reads:1	Strand:+
CAGCCGTGTGGATTTTTAAAATACTTTGT
>Location:NODE_29094_length_1021_cov_98.511261	Coordinate:623	Reads:1	Hits:1	Allocated_reads:1	Strand:+
AGCCGTGTGGATTTTTAAAATACTTTGTCATT
>Location:NODE_29094_length_1021_cov_98.511261	Coordinate:624	Reads:9	Hits:1	Allocated_reads:9	Strand:+
GCCGTGTGGATTTTTAAAATACTTTGT
>Location:NODE_29094_length_1021_cov_98.511261	Coordinate:624	Reads:1	Hits:1	Allocated_reads:1	Strand:+
GCCGTGTGGATTTTTAAAATACTTTGTCA
>Location:NODE_29094_length_1021_cov_98.511261	Coordinate:624	Reads:3	Hits:1	Allocated_reads:3	Strand:+
GCCGTGTGGATTTTTAAAATACTTTGTCATT
>Location:NODE_29094_length_1021_cov_98.511261	Coordinate:625	Reads:1	Hits:1	Allocated_reads:1	Strand:+
CCGTGTGGATTTTTAAAATACTTTGTCATT
>Location:NODE_29094_length_1021_cov_98.511261	Coordinate:626	Reads:1	Hits:1	Allocated_reads:1	Strand:+
CGTGTGGATTTTTAAAATACTTTGTC
>Location:NODE_29094_length_1021_cov_98.511261	Coordinate:626	Reads:1	Hits:1	Allocated_reads:1	Strand:+
CGTGTGGATTTTTAAAATACTTTGTCA
>Location:NODE_29094_length_1021_cov_98.511261	Coordinate:626	Reads:1	Hits:1	Allocated_reads:1	Strand:+
CGTGTGGATTTTTAAAATACTTTGTCAT
>Location:NODE_29094_length_1021_cov_98.511261	Coordinate:626	Reads:4	Hits:1	Allocated_reads:4	Strand:+
CGTGTGGATTTTTAAAATACTTTGTCATT
>Location:NODE_29094_length_1021_cov_98.511261	Coordinate:626	Reads:2	Hits:1	Allocated_reads:2	Strand:+
CGTGTGGATTTTTAAAATACTTTGTCATTTC
>Location:NODE_29094_length_1021_cov_98.511261	Coordinate:626	Reads:1	Hits:1	Allocated_reads:1	Strand:-
TGACAAAGTATTTTAAAAATCCACACT
>Location:NODE_29094_length_1021_cov_98.511261	Coordinate:627	Reads:1	Hits:1	Allocated_reads:1	Strand:+
GTGTGGATTTTTAAAATACTTTGTCATT
>Location:NODE_29094_length_1021_cov_98.511261	Coordinate:627	Reads:2	Hits:1	Allocated_reads:2	Strand:-
TGACAAAGTATTTTAAAAATCCACAC
>Location:NODE_29094_length_1021_cov_98.511261	Coordinate:628	Reads:1	Hits:1	Allocated_reads:1	Strand:+
TGTGGATTTTTAAAATACTTTGTC
>Location:NODE_29094_length_1021_cov_98.511261	Coordinate:628	Reads:1	Hits:1	Allocated_reads:1	Strand:+
TGTGGATTTTTAAAATACTTTGTT
>Location:NODE_29094_length_1021_cov_98.511261	Coordinate:628	Reads:3	Hits:1	Allocated_reads:3	Strand:+
TGTGGATTTTTAAAATACTTTGTCA
>Location:NODE_29094_length_1021_cov_98.511261	Coordinate:628	Reads:1	Hits:1	Allocated_reads:1	Strand:+
TGTGGATTTTTAAAATACTTTGTCAT
>Location:NODE_29094_length_1021_cov_98.511261	Coordinate:628	Reads:9	Hits:1	Allocated_reads:9	Strand:+
TGTGGATTTTTAAAATACTTTGTCATT
>Location:NODE_29094_length_1021_cov_98.511261	Coordinate:628	Reads:5	Hits:1	Allocated_reads:5	Strand:+
TGTGGATTTTTAAAATACTTTGTCATTT
>Location:NODE_29094_length_1021_cov_98.511261	Coordinate:628	Reads:4	Hits:1	Allocated_reads:4	Strand:+
TGTGGATTTTTAAAATACTTTGTCATTTC
>Location:NODE_29094_length_1021_cov_98.511261	Coordinate:628	Reads:1	Hits:1	Allocated_reads:1	Strand:+
TGTGGATTTTTAAAATACTTTGTCATTTCT
>Location:NODE_29094_length_1021_cov_98.511261	Coordinate:628	Reads:2	Hits:1	Allocated_reads:2	Strand:+
TGTGGATTTTTAAAATACTTTGTCATTTCTGT
>Location:NODE_29094_length_1021_cov_98.511261	Coordinate:628	Reads:1	Hits:1	Allocated_reads:1	Strand:+
TGTGGATTTTTAAAATACTTTGTCATTTCTGTC
>Location:NODE_29094_length_1021_cov_98.511261	Coordinate:629	Reads:1	Hits:1	Allocated_reads:1	Strand:+
GTGGATTTTTAAAATACTTTGTCATTT
>Location:NODE_29094_length_1021_cov_98.511261	Coordinate:630	Reads:2	Hits:1	Allocated_reads:2	Strand:+
TGGATTTTTAAAATACTTTGTCATTTCTG
>Location:NODE_29094_length_1021_cov_98.511261	Coordinate:630	Reads:5	Hits:1	Allocated_reads:5	Strand:+
TGGATTTTTAAAATACTTTGTCATTTCTGT
>Location:NODE_29094_length_1021_cov_98.511261	Coordinate:633	Reads:2	Hits:1	Allocated_reads:2	Strand:-
ACAGAAATGACAAAGTATTTTAAAAAT
>Location:NODE_29094_length_1021_cov_98.511261	Coordinate:634	Reads:1	Hits:1	Allocated_reads:1	Strand:-
ATGACAGAAATGACAAAGTATTTTAAATT
>Location:NODE_29094_length_1021_cov_98.511261	Coordinate:635	Reads:1	Hits:1	Allocated_reads:1	Strand:+
TTTTAAAATACTTTGTCATTTCTGTCA
>Location:NODE_29094_length_1021_cov_98.511261	Coordinate:636	Reads:1	Hits:1	Allocated_reads:1	Strand:+
TTTAAAATACTTTGTCATTTCTGTCATTC
>Location:NODE_29094_length_1021_cov_98.511261	Coordinate:638	Reads:1	Hits:1	Allocated_reads:1	Strand:+
TAAAATACTTTGTCATTTCTGTCATTCA
>Location:NODE_29094_length_1021_cov_98.511261	Coordinate:638	Reads:1	Hits:1	Allocated_reads:1	Strand:+
TAAAATACTTTGTCATTTCTGTCATTCAGC
>Location:NODE_29094_length_1021_cov_98.511261	Coordinate:638	Reads:1	Hits:1	Allocated_reads:1	Strand:-
TGAATGACAGAAATGACAAAGTATTTTA
>Location:NODE_29094_length_1021_cov_98.511261	Coordinate:639	Reads:1	Hits:1	Allocated_reads:1	Strand:-
AATGACAGAAATGACAAAGTATTTT
>Location:NODE_29094_length_1021_cov_98.511261	Coordinate:639	Reads:1	Hits:1	Allocated_reads:1	Strand:-
ATGACAGAAATGACAAAGTATTTT
>Location:NODE_29094_length_1021_cov_98.511261	Coordinate:639	Reads:1	Hits:1	Allocated_reads:1	Strand:-
CTGAATGACAGAAATGACAAAGTATTTT
>Location:NODE_29094_length_1021_cov_98.511261	Coordinate:639	Reads:1	Hits:1	Allocated_reads:1	Strand:-
GAATGACAGAAATGACAAAGTATTTT
>Location:NODE_29094_length_1021_cov_98.511261	Coordinate:641	Reads:1	Hits:1	Allocated_reads:1	Strand:+
AATACTTTGTCATTTCTGTCATTCAGC
>Location:NODE_29094_length_1021_cov_98.511261	Coordinate:642	Reads:4	Hits:1	Allocated_reads:4	Strand:+
ATACTTTGTCATTTCTGTCATTCAGC
>Location:NODE_29094_length_1021_cov_98.511261	Coordinate:642	Reads:1	Hits:1	Allocated_reads:1	Strand:+
ATACTTTGTCATTTCTGTCATTCAGCG
>Location:NODE_29094_length_1021_cov_98.511261	Coordinate:642	Reads:4	Hits:1	Allocated_reads:4	Strand:+
ATACTTTGTCATTTCTGTCATTCAGCGC
>Location:NODE_29094_length_1021_cov_98.511261	Coordinate:642	Reads:4	Hits:1	Allocated_reads:4	Strand:+
ATACTTTGTCATTTCTGTCATTCAGCGCAGC
>Location:NODE_29094_length_1021_cov_98.511261	Coordinate:643	Reads:12	Hits:1	Allocated_reads:12	Strand:+
TACTTTGTCATTTCTGTCATTCAGC
>Location:NODE_29094_length_1021_cov_98.511261	Coordinate:643	Reads:30	Hits:1	Allocated_reads:30	Strand:+
TACTTTGTCATTTCTGTCATTCAGCG
>Location:NODE_29094_length_1021_cov_98.511261	Coordinate:643	Reads:64	Hits:1	Allocated_reads:64	Strand:+
TACTTTGTCATTTCTGTCATTCAGCGC
>Location:NODE_29094_length_1021_cov_98.511261	Coordinate:643	Reads:2	Hits:1	Allocated_reads:2	Strand:+
TACTTTGTCATTTCTGTCATTCAGCGCT
>Location:NODE_29094_length_1021_cov_98.511261	Coordinate:643	Reads:61	Hits:1	Allocated_reads:61	Strand:+
TACTTTGTCATTTCTGTCATTCAGCGCA
>Location:NODE_29094_length_1021_cov_98.511261	Coordinate:643	Reads:1	Hits:1	Allocated_reads:1	Strand:+
TACTTTGTCATTTCTGTCATTCAGCGCAA
>Location:NODE_29094_length_1021_cov_98.511261	Coordinate:643	Reads:1	Hits:1	Allocated_reads:1	Strand:+
TACTTTGTCATTTCTGTCATTCAGCGTGG
>Location:NODE_29094_length_1021_cov_98.511261	Coordinate:643	Reads:1	Hits:1	Allocated_reads:1	Strand:+
TACTTTGTCATTTCTGTCATTCATCGCAGC
>Location:NODE_29094_length_1021_cov_98.511261	Coordinate:643	Reads:194	Hits:1	Allocated_reads:194	Strand:+
TACTTTGTCATTTCTGTCATTCAGCGCAGC
>Location:NODE_29094_length_1021_cov_98.511261	Coordinate:643	Reads:1	Hits:1	Allocated_reads:1	Strand:+
TACTTTGTCATTTCTGTCATTCAGCGCAGCG
>Location:NODE_29094_length_1021_cov_98.511261	Coordinate:643	Reads:121	Hits:1	Allocated_reads:121	Strand:+
TACTTTGTCATTTCTGTCATTCAGCGCAGCT
>Location:NODE_29094_length_1021_cov_98.511261	Coordinate:643	Reads:1	Hits:1	Allocated_reads:1	Strand:+
TACTTTGTCATTTCTGTCATTCAGCGCAGCTGC
>Location:NODE_29094_length_1021_cov_98.511261	Coordinate:643	Reads:1	Hits:1	Allocated_reads:1	Strand:+
TACTTTGTCATTTCTGTCATTCAGCGCAGCTGT
>Location:NODE_29094_length_1021_cov_98.511261	Coordinate:643	Reads:4	Hits:1	Allocated_reads:4	Strand:+
TACTTTGTCATTTCTGTCATTCAGCGCAGCTGTT
>Location:NODE_29094_length_1021_cov_98.511261	Coordinate:643	Reads:1	Hits:1	Allocated_reads:1	Strand:+
TACTTTGTCATTTCTGTCATTCAGCGCAGCTGTTC
>Location:NODE_29094_length_1021_cov_98.511261	Coordinate:644	Reads:1	Hits:1	Allocated_reads:1	Strand:+
ACTTTGTCATTTCTGTCATTCAGCGC
>Location:NODE_29094_length_1021_cov_98.511261	Coordinate:644	Reads:1	Hits:1	Allocated_reads:1	Strand:+
ACTTTGTCATTTCTGTCATTCAGCGCAGC
>Location:NODE_29094_length_1021_cov_98.511261	Coordinate:644	Reads:1	Hits:1	Allocated_reads:1	Strand:+
ACTTTGTCATTTCTGTCATTCAGCGCAGCT
>Location:NODE_29094_length_1021_cov_98.511261	Coordinate:644	Reads:1	Hits:1	Allocated_reads:1	Strand:+
ACTTTGTCATTTCTGTCATTCAGGGCAGCTGT
>Location:NODE_29094_length_1021_cov_98.511261	Coordinate:645	Reads:1	Hits:1	Allocated_reads:1	Strand:+
CTTTGTCATTTCTGTCATTCAGCGCAGCT
>Location:NODE_29094_length_1021_cov_98.511261	Coordinate:646	Reads:1	Hits:1	Allocated_reads:1	Strand:-
TGCGCTGAATGACAGAAATGACAAA
>Location:NODE_29094_length_1021_cov_98.511261	Coordinate:646	Reads:1	Hits:1	Allocated_reads:1	Strand:+
TTTGTCATTTCTGTCATTCAGCGC
>Location:NODE_29094_length_1021_cov_98.511261	Coordinate:646	Reads:7	Hits:1	Allocated_reads:7	Strand:+
TTTGTCATTTCTGTCATTCAGCGCAGC
>Location:NODE_29094_length_1021_cov_98.511261	Coordinate:646	Reads:1	Hits:1	Allocated_reads:1	Strand:+
TTTGTCATTTCTGTCATTCAGTGCAGCT
>Location:NODE_29094_length_1021_cov_98.511261	Coordinate:646	Reads:60	Hits:1	Allocated_reads:60	Strand:+
TTTGTCATTTCTGTCATTCAGCGCAGCT
>Location:NODE_29094_length_1021_cov_98.511261	Coordinate:646	Reads:3	Hits:1	Allocated_reads:3	Strand:+
TTTGTCATTTCTGTCATTCAGCGCAGCTGT
>Location:NODE_29094_length_1021_cov_98.511261	Coordinate:646	Reads:9	Hits:1	Allocated_reads:9	Strand:+
TTTGTCATTTCTGTCATTCAGCGCAGCTGTT
>Location:NODE_29094_length_1021_cov_98.511261	Coordinate:646	Reads:1	Hits:1	Allocated_reads:1	Strand:+
TTTGTCATTTCTGTCATTCAGCGCAGCTGTTC
>Location:NODE_29094_length_1021_cov_98.511261	Coordinate:646	Reads:1	Hits:1	Allocated_reads:1	Strand:+
TTTGTCATTTCTGTCATTCAGCGCAGCTGTTCA
>Location:NODE_29094_length_1021_cov_98.511261	Coordinate:647	Reads:1	Hits:1	Allocated_reads:1	Strand:+
TTGTCATTTCTGTCATTCAGCGCA
>Location:NODE_29094_length_1021_cov_98.511261	Coordinate:647	Reads:21	Hits:1	Allocated_reads:21	Strand:+
TTGTCATTTCTGTCATTCAGCGCAGCT
>Location:NODE_29094_length_1021_cov_98.511261	Coordinate:647	Reads:2	Hits:1	Allocated_reads:2	Strand:+
TTGTCATTTCTGTCATTCAGCGCAGCTGT
>Location:NODE_29094_length_1021_cov_98.511261	Coordinate:647	Reads:31	Hits:1	Allocated_reads:31	Strand:+
TTGTCATTTCTGTCATTCAGCGCAGCTGTT
>Location:NODE_29094_length_1021_cov_98.511261	Coordinate:648	Reads:12	Hits:1	Allocated_reads:12	Strand:+
TGTCATTTCTGTCATTCAGCGCAGCT
>Location:NODE_29094_length_1021_cov_98.511261	Coordinate:648	Reads:1	Hits:1	Allocated_reads:1	Strand:+
TGTCATTTCTGTCATTCAGCGCAGCTG
>Location:NODE_29094_length_1021_cov_98.511261	Coordinate:648	Reads:6	Hits:1	Allocated_reads:6	Strand:+
TGTCATTTCTGTCATTCAGCGCAGCTGT
>Location:NODE_29094_length_1021_cov_98.511261	Coordinate:648	Reads:5	Hits:1	Allocated_reads:5	Strand:+
TGTCATTTCTGTCATTCAGCGCAGCTGTT
>Location:NODE_29094_length_1021_cov_98.511261	Coordinate:648	Reads:1	Hits:1	Allocated_reads:1	Strand:+
TGTCATTTCTGTCATTCAGCGCAGCTGTTC
>Location:NODE_29094_length_1021_cov_98.511261	Coordinate:650	Reads:2	Hits:1	Allocated_reads:2	Strand:+
TCATTTCTGTCATTCAGCGCAGCT
>Location:NODE_29094_length_1021_cov_98.511261	Coordinate:650	Reads:1	Hits:1	Allocated_reads:1	Strand:+
TCATTTCTGTCATTCAGCGCAGCTGT
>Location:NODE_29094_length_1021_cov_98.511261	Coordinate:650	Reads:10	Hits:1	Allocated_reads:10	Strand:+
TCATTTCTGTCATTCAGCGCAGCTGTT
>Location:NODE_29094_length_1021_cov_98.511261	Coordinate:650	Reads:2	Hits:1	Allocated_reads:2	Strand:+
TCATTTCTGTCATTCAGCGCAGCTGTTC
>Location:NODE_29094_length_1021_cov_98.511261	Coordinate:650	Reads:2	Hits:1	Allocated_reads:2	Strand:+
TCATTTCTGTCATTCAGCGCAGCTGTTCA
>Location:NODE_29094_length_1021_cov_98.511261	Coordinate:650	Reads:1	Hits:1	Allocated_reads:1	Strand:+
TCATTTCTGTCATTCAGCGCAGCTGTTCAGC
>Location:NODE_29094_length_1021_cov_98.511261	Coordinate:653	Reads:2	Hits:1	Allocated_reads:2	Strand:-
AAAGAGCTGAACAGCTGCGCTGAATGACAGAAA
>Location:NODE_29094_length_1021_cov_98.511261	Coordinate:653	Reads:2	Hits:1	Allocated_reads:2	Strand:-
AAGAGCTGAACAGCTGCGCTGAATGACAGAAA
>Location:NODE_29094_length_1021_cov_98.511261	Coordinate:653	Reads:1	Hits:1	Allocated_reads:1	Strand:+
TTTCTGTCATTCAGCGCAGCTGTT
>Location:NODE_29094_length_1021_cov_98.511261	Coordinate:653	Reads:1	Hits:1	Allocated_reads:1	Strand:+
TTTCTGTCATTCAGCGCAGCTGTTCA
>Location:NODE_29094_length_1021_cov_98.511261	Coordinate:653	Reads:7	Hits:1	Allocated_reads:7	Strand:+
TTTCTGTCATTCAGCGCAGCTGTTCAGC
>Location:NODE_29094_length_1021_cov_98.511261	Coordinate:653	Reads:16	Hits:1	Allocated_reads:16	Strand:+
TTTCTGTCATTCAGCGCAGCTGTTCAGCT
>Location:NODE_29094_length_1021_cov_98.511261	Coordinate:653	Reads:2	Hits:1	Allocated_reads:2	Strand:+
TTTCTGTCATTCAGCGCAGCTGTTCAGCTC
>Location:NODE_29094_length_1021_cov_98.511261	Coordinate:653	Reads:5	Hits:1	Allocated_reads:5	Strand:+
TTTCTGTCATTCAGCGCAGCTGTTCAGCTCT
>Location:NODE_29094_length_1021_cov_98.511261	Coordinate:653	Reads:1	Hits:1	Allocated_reads:1	Strand:+
TTTCTGTCATTCAGCGCAGCTGTTCAGCTCTT
>Location:NODE_29094_length_1021_cov_98.511261	Coordinate:654	Reads:2	Hits:1	Allocated_reads:2	Strand:+
TTCTGTCATTCAGCGCAGCTGTTCAGC
>Location:NODE_29094_length_1021_cov_98.511261	Coordinate:654	Reads:3	Hits:1	Allocated_reads:3	Strand:+
TTCTGTCATTCAGCGCAGCTGTTCAGCT
>Location:NODE_29094_length_1021_cov_98.511261	Coordinate:654	Reads:2	Hits:1	Allocated_reads:2	Strand:+
TTCTGTCATTCAGCGCAGCTGTTCAGCTCTT
>Location:NODE_29094_length_1021_cov_98.511261	Coordinate:655	Reads:3	Hits:1	Allocated_reads:3	Strand:+
TCTGTCATTCAGCGCAGCTGTTCAGCT
>Location:NODE_29094_length_1021_cov_98.511261	Coordinate:655	Reads:2	Hits:1	Allocated_reads:2	Strand:+
TCTGTCATTCAGCGCAGCTGTTCAGCTCT
>Location:NODE_29094_length_1021_cov_98.511261	Coordinate:655	Reads:2	Hits:1	Allocated_reads:2	Strand:+
TCTGTCATTCAGCGCAGCTGTTCAGCTCTT
>Location:NODE_29094_length_1021_cov_98.511261	Coordinate:656	Reads:1	Hits:1	Allocated_reads:1	Strand:+
CTGTCATTCAGCGCAGCTGTTCAGCTCTTT
>Location:NODE_29094_length_1021_cov_98.511261	Coordinate:657	Reads:1	Hits:1	Allocated_reads:1	Strand:-
GAGCTGAACAGCTGCGCTGAATGACA
>Location:NODE_29094_length_1021_cov_98.511261	Coordinate:657	Reads:1	Hits:1	Allocated_reads:1	Strand:-
GAGCTGAACAGCTGCGCTGAATGACT
>Location:NODE_29094_length_1021_cov_98.511261	Coordinate:657	Reads:2	Hits:1	Allocated_reads:2	Strand:+
TGTCATTCAGCGCAGCTGTTCAGCTCT
>Location:NODE_29094_length_1021_cov_98.511261	Coordinate:657	Reads:3	Hits:1	Allocated_reads:3	Strand:+
TGTCATTCAGCGCAGCTGTTCAGCTCTT
>Location:NODE_29094_length_1021_cov_98.511261	Coordinate:658	Reads:1	Hits:1	Allocated_reads:1	Strand:-
AAAGAGCTGAACAGCTGCGCTGAATGAC
>Location:NODE_29094_length_1021_cov_98.511261	Coordinate:658	Reads:1	Hits:1	Allocated_reads:1	Strand:-
GAGCTGAACAGCTGCGCTGAATGAC
>Location:NODE_29094_length_1021_cov_98.511261	Coordinate:658	Reads:1	Hits:1	Allocated_reads:1	Strand:+
GTCATTCAGCGCAGCTGTTCAGCTCT
>Location:NODE_29094_length_1021_cov_98.511261	Coordinate:658	Reads:1	Hits:1	Allocated_reads:1	Strand:+
GTCATTCAGCGCAGCTGTTCAGCTCTTT
>Location:NODE_29094_length_1021_cov_98.511261	Coordinate:659	Reads:2	Hits:1	Allocated_reads:2	Strand:+
TCATTCAGCGCAGCTGTTCAGCTC
>Location:NODE_29094_length_1021_cov_98.511261	Coordinate:659	Reads:1	Hits:1	Allocated_reads:1	Strand:+
TCATTCAGCGCAGCTGTTCAGCTCT
>Location:NODE_29094_length_1021_cov_98.511261	Coordinate:659	Reads:6	Hits:1	Allocated_reads:6	Strand:+
TCATTCAGCGCAGCTGTTCAGCTCTT
>Location:NODE_29094_length_1021_cov_98.511261	Coordinate:659	Reads:2	Hits:1	Allocated_reads:2	Strand:+
TCATTCAGCGCAGCTGTTCAGCTCTTT
>Location:NODE_29094_length_1021_cov_98.511261	Coordinate:660	Reads:1	Hits:1	Allocated_reads:1	Strand:+
CATTCAGCGCAGCTGTTCAGCTCTT
>Location:NODE_29094_length_1021_cov_98.511261	Coordinate:661	Reads:1	Hits:1	Allocated_reads:1	Strand:-
AAAGAGCTGAACAGCTGCGCTGAAT
>Location:NODE_29094_length_1021_cov_98.511261	Coordinate:661	Reads:1	Hits:1	Allocated_reads:1	Strand:-
AAGAGCTGAACAGCTGCGCTGAAT
>Location:NODE_29094_length_1021_cov_98.511261	Coordinate:663	Reads:1	Hits:1	Allocated_reads:1	Strand:+
TCAGCGCAGCTGTTCAGCTCTTTGAAAT
>Location:NODE_29094_length_1021_cov_98.511261	Coordinate:663	Reads:1	Hits:1	Allocated_reads:1	Strand:+
TCAGCGCAGCTGTTCAGCTCTTTGAAATGC
>Location:NODE_29094_length_1021_cov_98.511261	Coordinate:664	Reads:1	Hits:1	Allocated_reads:1	Strand:+
CAGCGCAGCTGTTCAGCTCTTTGAAATGC
>Location:NODE_29094_length_1021_cov_98.511261	Coordinate:665	Reads:1	Hits:1	Allocated_reads:1	Strand:+
AGCGCAGCTGTTCAGCTCTTTGAAATGC
>Location:NODE_29094_length_1021_cov_98.511261	Coordinate:665	Reads:1	Hits:1	Allocated_reads:1	Strand:-
CTGCATTTCAAAGAGCTGAACAGCTGCGCT
>Location:NODE_29094_length_1021_cov_98.511261	Coordinate:665	Reads:2	Hits:1	Allocated_reads:2	Strand:-
GCATTTCAAAGAGCTGAACAGCTGCGCT
>Location:NODE_29094_length_1021_cov_98.511261	Coordinate:665	Reads:2	Hits:1	Allocated_reads:2	Strand:-
TGCATTTCAAAGAGCTGAACAGCTGCGCT
>Location:NODE_29094_length_1021_cov_98.511261	Coordinate:665	Reads:1	Hits:1	Allocated_reads:1	Strand:-
TTCATCTGCATTTCAAAGAGCTGAACAGCTGCGCT
>Location:NODE_29094_length_1021_cov_98.511261	Coordinate:666	Reads:1	Hits:1	Allocated_reads:1	Strand:-
CTGCATTTCAAAGAGCTGAACAGCTGCGC
>Location:NODE_29094_length_1021_cov_98.511261	Coordinate:666	Reads:1	Hits:1	Allocated_reads:1	Strand:-
CTGCATTTCAAAGAGCTGAACAGCTGCGT
>Location:NODE_29094_length_1021_cov_98.511261	Coordinate:667	Reads:1	Hits:1	Allocated_reads:1	Strand:+
CGCAGCTGTTCAGCTCTTTGAAATGCAGA
>Location:NODE_29094_length_1021_cov_98.511261	Coordinate:667	Reads:1	Hits:1	Allocated_reads:1	Strand:-
CTGCATTTCAAAGAGCTGAACAGCTGTT
>Location:NODE_29094_length_1021_cov_98.511261	Coordinate:667	Reads:2	Hits:1	Allocated_reads:2	Strand:-
CTGCATTTCAAAGAGCTGAACAGCTGCG
>Location:NODE_29094_length_1021_cov_98.511261	Coordinate:668	Reads:2	Hits:1	Allocated_reads:2	Strand:-
CTGCATTTCAAAGAGCTGAACAGCTGT
>Location:NODE_29094_length_1021_cov_98.511261	Coordinate:668	Reads:4	Hits:1	Allocated_reads:4	Strand:-
CTGCATTTCAAAGAGCTGAACAGCTGC
>Location:NODE_29094_length_1021_cov_98.511261	Coordinate:668	Reads:1	Hits:1	Allocated_reads:1	Strand:+
GCAGCTGTTCAGCTCTTTGAAATGC
>Location:NODE_29094_length_1021_cov_98.511261	Coordinate:668	Reads:1	Hits:1	Allocated_reads:1	Strand:-
TGCATTTCAAAGAGCTGAACAGCTGC
>Location:NODE_29094_length_1021_cov_98.511261	Coordinate:668	Reads:1	Hits:1	Allocated_reads:1	Strand:-
TTCATCTGCATTTCAAAGAGCTGAACAGCTTT
>Location:NODE_29094_length_1021_cov_98.511261	Coordinate:669	Reads:2	Hits:1	Allocated_reads:2	Strand:-
CTGCATTTCAAAGAGCTGAACAGCTT
>Location:NODE_29094_length_1021_cov_98.511261	Coordinate:670	Reads:1	Hits:1	Allocated_reads:1	Strand:+
AGCTGTTCAGCTCTTTGAAATGCAGA
>Location:NODE_29094_length_1021_cov_98.511261	Coordinate:670	Reads:1	Hits:1	Allocated_reads:1	Strand:+
AGCTGTTCAGCTCTTTGAAATGCAGATG
>Location:NODE_29094_length_1021_cov_98.511261	Coordinate:670	Reads:1	Hits:1	Allocated_reads:1	Strand:-
ATCTGCATTTCAAAGAGCTGAACAGCT
>Location:NODE_29094_length_1021_cov_98.511261	Coordinate:670	Reads:5	Hits:1	Allocated_reads:5	Strand:-
CTGCATTTCAAAGAGCTGAACAGCT
>Location:NODE_29094_length_1021_cov_98.511261	Coordinate:670	Reads:1	Hits:1	Allocated_reads:1	Strand:-
TCTGCATTTCAAAGAGCTGAACAGCT
>Location:NODE_29094_length_1021_cov_98.511261	Coordinate:670	Reads:1	Hits:1	Allocated_reads:1	Strand:-
TTCATCTGCATTTCAAAGAGCTGAACAGCT
>Location:NODE_29094_length_1021_cov_98.511261	Coordinate:671	Reads:8	Hits:1	Allocated_reads:8	Strand:-
CTGCATTTCAAAGAGCTGAACAGC
>Location:NODE_29094_length_1021_cov_98.511261	Coordinate:672	Reads:1	Hits:1	Allocated_reads:1	Strand:+
CTGTTCAGCTCTTTGAAATGCAGATGA
>Location:NODE_29094_length_1021_cov_98.511261	Coordinate:673	Reads:2	Hits:1	Allocated_reads:2	Strand:+
TGTTCAGCTCTTTGAAATGCAGATGAAAA
>Location:NODE_29094_length_1021_cov_98.511261	Coordinate:675	Reads:1	Hits:1	Allocated_reads:1	Strand:+
TTCAGCTCTTTGAAATGCAGATGAAAATA
>Location:NODE_29094_length_1021_cov_98.511261	Coordinate:676	Reads:2	Hits:1	Allocated_reads:2	Strand:+
TCAGCTCTTTGAAATGCAGATGAAAATAA
>Location:NODE_29094_length_1021_cov_98.511261	Coordinate:676	Reads:3	Hits:1	Allocated_reads:3	Strand:+
TCAGCTCTTTGAAATGCAGATGAAAATAACGC
>Location:NODE_29094_length_1021_cov_98.511261	Coordinate:676	Reads:1	Hits:1	Allocated_reads:1	Strand:-
TTCATCTGCATTTCAAAGAGCTGA
>Location:NODE_29094_length_1021_cov_98.511261	Coordinate:676	Reads:1	Hits:1	Allocated_reads:1	Strand:-
TTTCATCTGCATTTCAAAGAGCTGA
>Location:NODE_29094_length_1021_cov_98.511261	Coordinate:678	Reads:1	Hits:1	Allocated_reads:1	Strand:-
CGTTATTTTCATCTGCATTTCAAAGAGCT
>Location:NODE_29094_length_1021_cov_98.511261	Coordinate:679	Reads:1	Hits:1	Allocated_reads:1	Strand:-
ATTTTCATCTGCATTTCAAAGAGC
>Location:NODE_29094_length_1021_cov_98.511261	Coordinate:679	Reads:1	Hits:1	Allocated_reads:1	Strand:+
GCTCTTTGAAATGCAGATGAAAATAACGCT
>Location:NODE_29094_length_1021_cov_98.511261	Coordinate:681	Reads:2	Hits:1	Allocated_reads:2	Strand:+
TCTTTGAAATGCAGATGAAAATAACGC
>Location:NODE_29094_length_1021_cov_98.511261	Coordinate:681	Reads:1	Hits:1	Allocated_reads:1	Strand:+
TCTTTGAAATGCAGATGAAAATAACGCT
>Location:NODE_29094_length_1021_cov_98.511261	Coordinate:681	Reads:4	Hits:1	Allocated_reads:4	Strand:+
TCTTTGAAATGCAGATGAAAATAACGCTT
>Location:NODE_29094_length_1021_cov_98.511261	Coordinate:681	Reads:1	Hits:1	Allocated_reads:1	Strand:+
TCTTTGAAATGCAGATGAAAATAACGCTTC
>Location:NODE_29094_length_1021_cov_98.511261	Coordinate:682	Reads:2	Hits:1	Allocated_reads:2	Strand:+
CTTTGAAATGCAGATGAAAATAACGCTTC
>Location:NODE_29094_length_1021_cov_98.511261	Coordinate:682	Reads:1	Hits:1	Allocated_reads:1	Strand:+
CTTTGAAATGCAGATGAAAATAACGCTTCA
>Location:NODE_29094_length_1021_cov_98.511261	Coordinate:683	Reads:1	Hits:1	Allocated_reads:1	Strand:+
TTTGAAATGCAGATGAAAATAACGCGT
>Location:NODE_29094_length_1021_cov_98.511261	Coordinate:683	Reads:1	Hits:1	Allocated_reads:1	Strand:+
TTTGAAATGCAGATGAAAATAACGCTT
>Location:NODE_29094_length_1021_cov_98.511261	Coordinate:683	Reads:4	Hits:1	Allocated_reads:4	Strand:+
TTTGAAATGCAGATGAAAATAACGCTTC
>Location:NODE_29094_length_1021_cov_98.511261	Coordinate:685	Reads:1	Hits:1	Allocated_reads:1	Strand:+
TGAAATGCAGATGAAAATAACGCT
>Location:NODE_29094_length_1021_cov_98.511261	Coordinate:685	Reads:2	Hits:1	Allocated_reads:2	Strand:+
TGAAATGCAGATGAAAATAACGCTTC
>Location:NODE_29094_length_1021_cov_98.511261	Coordinate:685	Reads:1	Hits:1	Allocated_reads:1	Strand:+
TGAAATGCAGATGAAAATAACGCTTCAAA
>Location:NODE_29094_length_1021_cov_98.511261	Coordinate:685	Reads:1	Hits:1	Allocated_reads:1	Strand:+
TGAAATGCAGATGAAAATAACGCTTCAAAG
>Location:NODE_29094_length_1021_cov_98.511261	Coordinate:690	Reads:2	Hits:1	Allocated_reads:2	Strand:+
TGCAGATGAAAATAACGCTTCAAAGTC
>Location:NODE_29094_length_1021_cov_98.511261	Coordinate:690	Reads:2	Hits:1	Allocated_reads:2	Strand:+
TGCAGATGAAAATAACGCTTCAAAGTCT
>Location:NODE_29094_length_1021_cov_98.511261	Coordinate:690	Reads:1	Hits:1	Allocated_reads:1	Strand:+
TGCAGATGAAAATAACGCTTCAAAGTCTC
>Location:NODE_29094_length_1021_cov_98.511261	Coordinate:690	Reads:1	Hits:1	Allocated_reads:1	Strand:+
TGCAGATGAAAATAACGCTTCAAAGTCTCT
>Location:NODE_29094_length_1021_cov_98.511261	Coordinate:693	Reads:1	Hits:1	Allocated_reads:1	Strand:+
AGATGAAAATAACGCTTCAAAGTCTCTG
>Location:NODE_29094_length_1021_cov_98.511261	Coordinate:693	Reads:2	Hits:1	Allocated_reads:2	Strand:+
AGATGAAAATAACGCTTCAAAGTCTCTGT
>Location:NODE_29094_length_1021_cov_98.511261	Coordinate:694	Reads:2	Hits:1	Allocated_reads:2	Strand:-
ACAGAGACTTTGAAGCGTTATTTTCATC
>Location:NODE_29094_length_1021_cov_98.511261	Coordinate:694	Reads:1	Hits:1	Allocated_reads:1	Strand:-
AGCACAGAGACTTTGAAGCGTTATTTTCATC
>Location:NODE_29094_length_1021_cov_98.511261	Coordinate:694	Reads:1	Hits:1	Allocated_reads:1	Strand:-
AGCACAGAGACTTTGAAGCGTTATTTTCATT
>Location:NODE_29094_length_1021_cov_98.511261	Coordinate:694	Reads:1	Hits:1	Allocated_reads:1	Strand:-
CACAGAGACTTTGAAGCGTTATTTTCATC
>Location:NODE_29094_length_1021_cov_98.511261	Coordinate:694	Reads:1	Hits:1	Allocated_reads:1	Strand:+
GATGAAAATAACGCTTCAAAGTCTCTGT
>Location:NODE_29094_length_1021_cov_98.511261	Coordinate:694	Reads:3	Hits:1	Allocated_reads:3	Strand:+
GATGAAAATAACGCTTCAAAGTCTCTGTGC
>Location:NODE_29094_length_1021_cov_98.511261	Coordinate:694	Reads:1	Hits:1	Allocated_reads:1	Strand:-
GCACAGAGACTTTGAAGCGTTATTTTCATT
>Location:NODE_29094_length_1021_cov_98.511261	Coordinate:694	Reads:4	Hits:1	Allocated_reads:4	Strand:-
GCACAGAGACTTTGAAGCGTTATTTTCATC
>Location:NODE_29094_length_1021_cov_98.511261	Coordinate:695	Reads:4	Hits:1	Allocated_reads:4	Strand:-
ACAGAGACTTTGAAGCGTTATTTTCAT
>Location:NODE_29094_length_1021_cov_98.511261	Coordinate:695	Reads:2	Hits:1	Allocated_reads:2	Strand:-
AGCACAGAGACTTTGAAGCGTTATTTTCAT
>Location:NODE_29094_length_1021_cov_98.511261	Coordinate:695	Reads:1	Hits:1	Allocated_reads:1	Strand:-
CAGCAGCACAGAGACTTTGAAGCGTTATTTTCAT
>Location:NODE_29094_length_1021_cov_98.511261	Coordinate:695	Reads:2	Hits:1	Allocated_reads:2	Strand:-
GCAGCACAGAGACTTTGAAGCGTTATTTTCAT
>Location:NODE_29094_length_1021_cov_98.511261	Coordinate:696	Reads:2	Hits:1	Allocated_reads:2	Strand:-
ACAGAGACTTTGAAGCGTTATTTTCA
>Location:NODE_29094_length_1021_cov_98.511261	Coordinate:696	Reads:3	Hits:1	Allocated_reads:3	Strand:-
AGCACAGAGACTTTGAAGCGTTATTTTCA
>Location:NODE_29094_length_1021_cov_98.511261	Coordinate:696	Reads:1	Hits:1	Allocated_reads:1	Strand:-
CACAGAGACTTTGAAGCGTTATTTTCA
>Location:NODE_29094_length_1021_cov_98.511261	Coordinate:696	Reads:1	Hits:1	Allocated_reads:1	Strand:-
CAGAGACTTTGAAGCGTTATTTTCA
>Location:NODE_29094_length_1021_cov_98.511261	Coordinate:696	Reads:1	Hits:1	Allocated_reads:1	Strand:-
GCACAGAGACTTTGAAGCGTTATTTTTT
>Location:NODE_29094_length_1021_cov_98.511261	Coordinate:696	Reads:7	Hits:1	Allocated_reads:7	Strand:-
GCACAGAGACTTTGAAGCGTTATTTTCA
>Location:NODE_29094_length_1021_cov_98.511261	Coordinate:696	Reads:1	Hits:1	Allocated_reads:1	Strand:+
TGAAAATAACGCTTCAAAGTCTCTGT
>Location:NODE_29094_length_1021_cov_98.511261	Coordinate:696	Reads:2	Hits:1	Allocated_reads:2	Strand:+
TGAAAATAACGCTTCAAAGTCTCTGTGC
>Location:NODE_29094_length_1021_cov_98.511261	Coordinate:696	Reads:2	Hits:1	Allocated_reads:2	Strand:+
TGAAAATAACGCTTCAAAGTCTCTGTGCTGC
>Location:NODE_29094_length_1021_cov_98.511261	Coordinate:697	Reads:1	Hits:1	Allocated_reads:1	Strand:-
AGCACAGAGACTTTGAAGCGTTATTTTC
>Location:NODE_29094_length_1021_cov_98.511261	Coordinate:697	Reads:1	Hits:1	Allocated_reads:1	Strand:+
GAAAATAACGCTTCAAAGTCTCTGTA
>Location:NODE_29094_length_1021_cov_98.511261	Coordinate:697	Reads:1	Hits:1	Allocated_reads:1	Strand:+
GAAAATAACGCTTCAAAGTCTCTGTGC
>Location:NODE_29094_length_1021_cov_98.511261	Coordinate:697	Reads:1	Hits:1	Allocated_reads:1	Strand:-
GCACAGAGACTTTGAAGCGTTATTTTC
>Location:NODE_29094_length_1021_cov_98.511261	Coordinate:698	Reads:8	Hits:1	Allocated_reads:8	Strand:-
AGCACAGAGACTTTGAAGCGTTATTTT
>Location:NODE_29094_length_1021_cov_98.511261	Coordinate:698	Reads:1	Hits:1	Allocated_reads:1	Strand:-
CAGCACAGAGACTTTGAAGCGTTATTTT
>Location:NODE_29094_length_1021_cov_98.511261	Coordinate:698	Reads:6	Hits:1	Allocated_reads:6	Strand:-
GCACAGAGACTTTGAAGCGTTATTTT
>Location:NODE_29094_length_1021_cov_98.511261	Coordinate:698	Reads:2	Hits:1	Allocated_reads:2	Strand:-
GCAGCACAGAGACTTTGAAGCGTTATTTT
>Location:NODE_29094_length_1021_cov_98.511261	Coordinate:699	Reads:1	Hits:1	Allocated_reads:1	Strand:+
AAATAACGCTTCAAAGTCTCTGTGCT
>Location:NODE_29094_length_1021_cov_98.511261	Coordinate:699	Reads:1	Hits:1	Allocated_reads:1	Strand:+
AAATAACGCTTCAAAGTCTCTGTGCTT
>Location:NODE_29094_length_1021_cov_98.511261	Coordinate:699	Reads:2	Hits:1	Allocated_reads:2	Strand:+
AAATAACGCTTCAAAGTCTCTGTGCTGC
>Location:NODE_29094_length_1021_cov_98.511261	Coordinate:699	Reads:1	Hits:1	Allocated_reads:1	Strand:+
AAATAACGCTTCAAAGTCTCTGTGCTGCT
>Location:NODE_29094_length_1021_cov_98.511261	Coordinate:699	Reads:2	Hits:1	Allocated_reads:2	Strand:-
AGCACAGAGACTTTGAAGCGTTATTT
>Location:NODE_29094_length_1021_cov_98.511261	Coordinate:699	Reads:1	Hits:1	Allocated_reads:1	Strand:-
CAGCACAGAGACTTTGAAGCGTTATTT
>Location:NODE_29094_length_1021_cov_98.511261	Coordinate:699	Reads:1	Hits:1	Allocated_reads:1	Strand:-
GCACAGAGACTTTGAAGCGTTATTT
>Location:NODE_29094_length_1021_cov_98.511261	Coordinate:700	Reads:1	Hits:1	Allocated_reads:1	Strand:+
AATAACGCTTCAAAGTCTCTGTGCT
>Location:NODE_29094_length_1021_cov_98.511261	Coordinate:700	Reads:1	Hits:1	Allocated_reads:1	Strand:+
AATAACGCTTCAAAGTCTCTGTGCTGC
>Location:NODE_29094_length_1021_cov_98.511261	Coordinate:700	Reads:1	Hits:1	Allocated_reads:1	Strand:+
AATAACGCTTCAAAGTCTCTGTGCTGCT
>Location:NODE_29094_length_1021_cov_98.511261	Coordinate:700	Reads:1	Hits:1	Allocated_reads:1	Strand:-
AGCACAGAGACTTTGAAGCGTTATT
>Location:NODE_29094_length_1021_cov_98.511261	Coordinate:700	Reads:3	Hits:1	Allocated_reads:3	Strand:-
GCACAGAGACTTTGAAGCGTTATT
>Location:NODE_29094_length_1021_cov_98.511261	Coordinate:700	Reads:3	Hits:1	Allocated_reads:3	Strand:-
GCAGCACAGAGACTTTGAAGCGTTATT
>Location:NODE_29094_length_1021_cov_98.511261	Coordinate:701	Reads:1	Hits:1	Allocated_reads:1	Strand:+
ATAACGCTTCAAAGTCTCTGTGCT
>Location:NODE_29094_length_1021_cov_98.511261	Coordinate:702	Reads:1	Hits:1	Allocated_reads:1	Strand:+
TAACGCTTCAAAGTCTCTGTGCTG
>Location:NODE_29094_length_1021_cov_98.511261	Coordinate:702	Reads:3	Hits:1	Allocated_reads:3	Strand:+
TAACGCTTCAAAGTCTCTGTGCTGC
>Location:NODE_29094_length_1021_cov_98.511261	Coordinate:702	Reads:15	Hits:1	Allocated_reads:15	Strand:+
TAACGCTTCAAAGTCTCTGTGCTGCT
>Location:NODE_29094_length_1021_cov_98.511261	Coordinate:702	Reads:3	Hits:1	Allocated_reads:3	Strand:+
TAACGCTTCAAAGTCTCTGTGCTGCTG
>Location:NODE_29094_length_1021_cov_98.511261	Coordinate:702	Reads:13	Hits:1	Allocated_reads:13	Strand:+
TAACGCTTCAAAGTCTCTGTGCTGCTGC
>Location:NODE_29094_length_1021_cov_98.511261	Coordinate:702	Reads:3	Hits:1	Allocated_reads:3	Strand:+
TAACGCTTCAAAGTCTCTGTGCTGCTGT
>Location:NODE_29094_length_1021_cov_98.511261	Coordinate:702	Reads:6	Hits:1	Allocated_reads:6	Strand:+
TAACGCTTCAAAGTCTCTGTGCTGCTGCA
>Location:NODE_29094_length_1021_cov_98.511261	Coordinate:703	Reads:2	Hits:1	Allocated_reads:2	Strand:+
AACGCTTCAAAGTCTCTGTGCTGCTGCA
>Location:NODE_29094_length_1021_cov_98.511261	Coordinate:703	Reads:1	Hits:1	Allocated_reads:1	Strand:-
CAGCAGCACAGAGACTTTGAAGCGTT
>Location:NODE_29094_length_1021_cov_98.511261	Coordinate:703	Reads:1	Hits:1	Allocated_reads:1	Strand:-
GCAGCAGCACAGAGACTTTGAAGCGTT
>Location:NODE_29094_length_1021_cov_98.511261	Coordinate:705	Reads:1	Hits:1	Allocated_reads:1	Strand:+
CGCTTCAAAGTCTCTGTGCTGCTGCA
>Location:NODE_29094_length_1021_cov_98.511261	Coordinate:705	Reads:2	Hits:1	Allocated_reads:2	Strand:+
CGCTTCAAAGTCTCTGTGCTGCTGCAAC
>Location:NODE_29094_length_1021_cov_98.511261	Coordinate:705	Reads:1	Hits:1	Allocated_reads:1	Strand:+
CGCTTCAAAGTCTCTGTGCTGCTGCAACA
>Location:NODE_29094_length_1021_cov_98.511261	Coordinate:706	Reads:1	Hits:1	Allocated_reads:1	Strand:+
GCTTCAAAGTCTCTGTGCTGCTGCAACATG
>Location:NODE_29094_length_1021_cov_98.511261	Coordinate:707	Reads:1	Hits:1	Allocated_reads:1	Strand:+
CTTCAAAGTCTCTGTGCTGCTGCAACA
>Location:NODE_29094_length_1021_cov_98.511261	Coordinate:707	Reads:1	Hits:1	Allocated_reads:1	Strand:+
CTTCAAAGTCTCTGTGCTGCTGCAACATG
>Location:NODE_29094_length_1021_cov_98.511261	Coordinate:707	Reads:1	Hits:1	Allocated_reads:1	Strand:+
CTTCAAAGTCTCTGTGCTGCTGCAACATGTT
>Location:NODE_29094_length_1021_cov_98.511261	Coordinate:708	Reads:1	Hits:1	Allocated_reads:1	Strand:+
TTCAAAGTCTCTGTGCTGCTGCAAC
>Location:NODE_29094_length_1021_cov_98.511261	Coordinate:708	Reads:1	Hits:1	Allocated_reads:1	Strand:+
TTCAAAGTCTCTGTGCTGCTGCAACA
>Location:NODE_29094_length_1021_cov_98.511261	Coordinate:708	Reads:2	Hits:1	Allocated_reads:2	Strand:+
TTCAAAGTCTCTGTGCTGCTGCAACATG
>Location:NODE_29094_length_1021_cov_98.511261	Coordinate:708	Reads:1	Hits:1	Allocated_reads:1	Strand:+
TTCAAAGTCTCTGTGCTGCTGCAACATGT
>Location:NODE_29094_length_1021_cov_98.511261	Coordinate:708	Reads:2	Hits:1	Allocated_reads:2	Strand:+
TTCAAAGTCTCTGTGCTGCTGCAACATGTT
>Location:NODE_29094_length_1021_cov_98.511261	Coordinate:708	Reads:3	Hits:1	Allocated_reads:3	Strand:+
TTCAAAGTCTCTGTGCTGCTGCAACATGTTT
>Location:NODE_29094_length_1021_cov_98.511261	Coordinate:709	Reads:1	Hits:1	Allocated_reads:1	Strand:+
TCAAAGTCTCTGTGCTGCTGCAACT
>Location:NODE_29094_length_1021_cov_98.511261	Coordinate:709	Reads:3	Hits:1	Allocated_reads:3	Strand:+
TCAAAGTCTCTGTGCTGCTGCAACA
>Location:NODE_29094_length_1021_cov_98.511261	Coordinate:709	Reads:1	Hits:1	Allocated_reads:1	Strand:+
TCAAAGTCTCTGTGCTGCTGCAACAT
>Location:NODE_29094_length_1021_cov_98.511261	Coordinate:709	Reads:3	Hits:1	Allocated_reads:3	Strand:+
TCAAAGTCTCTGTGCTGCTGCAACATG
>Location:NODE_29094_length_1021_cov_98.511261	Coordinate:709	Reads:10	Hits:1	Allocated_reads:10	Strand:+
TCAAAGTCTCTGTGCTGCTGCAACATGT
>Location:NODE_29094_length_1021_cov_98.511261	Coordinate:709	Reads:2	Hits:1	Allocated_reads:2	Strand:+
TCAAAGTCTCTGTGCTGCTGCAACATGTT
>Location:NODE_29094_length_1021_cov_98.511261	Coordinate:709	Reads:4	Hits:1	Allocated_reads:4	Strand:+
TCAAAGTCTCTGTGCTGCTGCAACATGTTT
>Location:NODE_29094_length_1021_cov_98.511261	Coordinate:710	Reads:1	Hits:1	Allocated_reads:1	Strand:+
CAAAGTCTCTGTGCTGCTGCAACATGTTT
>Location:NODE_29094_length_1021_cov_98.511261	Coordinate:711	Reads:1	Hits:1	Allocated_reads:1	Strand:+
AAAGTCTCTGTGCTGCTGCAACATGT
>Location:NODE_29094_length_1021_cov_98.511261	Coordinate:711	Reads:3	Hits:1	Allocated_reads:3	Strand:+
AAAGTCTCTGTGCTGCTGCAACATGTTT
>Location:NODE_29094_length_1021_cov_98.511261	Coordinate:711	Reads:3	Hits:1	Allocated_reads:3	Strand:+
AAAGTCTCTGTGCTGCTGCAACATGTTTT
>Location:NODE_29094_length_1021_cov_98.511261	Coordinate:714	Reads:2	Hits:1	Allocated_reads:2	Strand:+
GTCTCTGTGCTGCTGCAACATGTTTTGC
>Location:NODE_29094_length_1021_cov_98.511261	Coordinate:714	Reads:1	Hits:1	Allocated_reads:1	Strand:+
GTCTCTGTGCTGCTGCAACATGTTTTGCAT
>Location:NODE_29094_length_1021_cov_98.511261	Coordinate:715	Reads:1	Hits:1	Allocated_reads:1	Strand:+
TCTCTGTGCTGCTGCAACATGTTT
>Location:NODE_29094_length_1021_cov_98.511261	Coordinate:715	Reads:5	Hits:1	Allocated_reads:5	Strand:+
TCTCTGTGCTGCTGCAACATGTTTTGC
>Location:NODE_29094_length_1021_cov_98.511261	Coordinate:715	Reads:10	Hits:1	Allocated_reads:10	Strand:+
TCTCTGTGCTGCTGCAACATGTTTTGCA
>Location:NODE_29094_length_1021_cov_98.511261	Coordinate:715	Reads:12	Hits:1	Allocated_reads:12	Strand:+
TCTCTGTGCTGCTGCAACATGTTTTGCATT
>Location:NODE_29094_length_1021_cov_98.511261	Coordinate:717	Reads:1	Hits:1	Allocated_reads:1	Strand:+
TCTGTGCTGCTGCAACATGTTTTG
>Location:NODE_29094_length_1021_cov_98.511261	Coordinate:717	Reads:2	Hits:1	Allocated_reads:2	Strand:+
TCTGTGCTGCTGCAACATGTTTTGC
>Location:NODE_29094_length_1021_cov_98.511261	Coordinate:717	Reads:5	Hits:1	Allocated_reads:5	Strand:+
TCTGTGCTGCTGCAACATGTTTTGCA
>Location:NODE_29094_length_1021_cov_98.511261	Coordinate:717	Reads:3	Hits:1	Allocated_reads:3	Strand:+
TCTGTGCTGCTGCAACATGTTTTGCATT
>Location:NODE_29094_length_1021_cov_98.511261	Coordinate:717	Reads:2	Hits:1	Allocated_reads:2	Strand:+
TCTGTGCTGCTGCAACATGTTTTGCATTT
>Location:NODE_29094_length_1021_cov_98.511261	Coordinate:718	Reads:1	Hits:1	Allocated_reads:1	Strand:+
CTGTGCTGCTGCAACATGTTTTGCATT
>Location:NODE_29094_length_1021_cov_98.511261	Coordinate:719	Reads:1	Hits:1	Allocated_reads:1	Strand:-
CTAAATGCAAAACATGTTGCAGCAGCACA
>Location:NODE_29094_length_1021_cov_98.511261	Coordinate:719	Reads:1	Hits:1	Allocated_reads:1	Strand:-
TAAATGCAAAACATGTTGCAGCAGCACA
>Location:NODE_29094_length_1021_cov_98.511261	Coordinate:719	Reads:1	Hits:1	Allocated_reads:1	Strand:+
TGTGCTGCTGCAACATGTTTTGCA
>Location:NODE_29094_length_1021_cov_98.511261	Coordinate:719	Reads:1	Hits:1	Allocated_reads:1	Strand:+
TGTGCTGCTGCAACATGTTTTGCATTTAGA
>Location:NODE_29094_length_1021_cov_98.511261	Coordinate:724	Reads:1	Hits:3	Allocated_reads:0.333333333333333	Strand:-
ACCATCTAAATGCAAAACATGTTGCAGCA
>Location:NODE_29094_length_1021_cov_98.511261	Coordinate:724	Reads:1	Hits:2	Allocated_reads:0.5	Strand:+
TGCTGCAACATGTTTTGCATTTAGATGGTACT
>Location:NODE_29094_length_1021_cov_98.511261	Coordinate:727	Reads:1	Hits:9	Allocated_reads:0.111111111111111	Strand:+
TGCAACATGTTTTGCATTTAGATGGTAC
>Location:NODE_29094_length_1021_cov_98.511261	Coordinate:727	Reads:1	Hits:4	Allocated_reads:0.25	Strand:+
TGCAACATGTTTTGCATTTAGATGGTACT
>Location:NODE_29094_length_1021_cov_98.511261	Coordinate:727	Reads:1	Hits:4	Allocated_reads:0.25	Strand:+
TGCAACATGTTTTGCATTTAGATGGTACTG
>Location:NODE_29094_length_1021_cov_98.511261	Coordinate:728	Reads:1	Hits:15	Allocated_reads:0.0666666666666667	Strand:-
ACCATCTAAATGCAAAACATGTTGC
>Location:NODE_29094_length_1021_cov_98.511261	Coordinate:729	Reads:1	Hits:4	Allocated_reads:0.25	Strand:+
CAACATGTTTTGCATTTAGATGGTACTG
>Location:NODE_29094_length_1021_cov_98.511261	Coordinate:730	Reads:1	Hits:4	Allocated_reads:0.25	Strand:+
AACATGTTTTGCATTTAGATGGTACTGTA
>Location:NODE_29094_length_1021_cov_98.511261	Coordinate:734	Reads:2	Hits:5	Allocated_reads:0.4	Strand:+
TGTTTTGCATTTAGATGGTACTGT
>Location:NODE_29094_length_1021_cov_98.511261	Coordinate:734	Reads:5	Hits:5	Allocated_reads:1	Strand:+
TGTTTTGCATTTAGATGGTACTGTA
>Location:NODE_29094_length_1021_cov_98.511261	Coordinate:734	Reads:2	Hits:5	Allocated_reads:0.4	Strand:+
TGTTTTGCATTTAGATGGTACTGTAAG
>Location:NODE_29094_length_1021_cov_98.511261	Coordinate:734	Reads:17	Hits:5	Allocated_reads:3.4	Strand:+
TGTTTTGCATTTAGATGGTACTGTAAGG
>Location:NODE_29094_length_1021_cov_98.511261	Coordinate:734	Reads:2	Hits:5	Allocated_reads:0.4	Strand:+
TGTTTTGCATTTAGATGGTACTGAAAGG
>Location:NODE_29094_length_1021_cov_98.511261	Coordinate:734	Reads:43	Hits:5	Allocated_reads:8.6	Strand:+
TGTTTTGCATTTAGATGGTACTGTAAGGT
>Location:NODE_29094_length_1021_cov_98.511261	Coordinate:734	Reads:14	Hits:1	Allocated_reads:14	Strand:+
TGTTTTGCATTTAGATGGTACTGTAAGGTC
>Location:NODE_29094_length_1021_cov_98.511261	Coordinate:734	Reads:1	Hits:1	Allocated_reads:1	Strand:+
TGTTTTGCATTTAGATGGTACTGTAAGGTCG
>Location:NODE_29094_length_1021_cov_98.511261	Coordinate:735	Reads:1	Hits:5	Allocated_reads:0.2	Strand:+
GTTTTGCATTTAGATGGTACTGTAAGGT
>Location:NODE_29094_length_1021_cov_98.511261	Coordinate:736	Reads:1	Hits:5	Allocated_reads:0.2	Strand:+
TTTTGCATTTAGATGGTACTGTAA
>Location:NODE_29094_length_1021_cov_98.511261	Coordinate:736	Reads:2	Hits:1	Allocated_reads:2	Strand:+
TTTTGCATTTAGATGGTACTGTAAGGTC
>Location:NODE_29094_length_1021_cov_98.511261	Coordinate:736	Reads:1	Hits:1	Allocated_reads:1	Strand:+
TTTTGCATTTAGATGGTACTGTAAGGTCT
>Location:NODE_29094_length_1021_cov_98.511261	Coordinate:736	Reads:1	Hits:1	Allocated_reads:1	Strand:+
TTTTGCATTTAGATGGTACTGTAAGGTCGAAG
>Location:NODE_29094_length_1021_cov_98.511261	Coordinate:737	Reads:2	Hits:1	Allocated_reads:2	Strand:+
TTTGCATTTAGATGGTACTGTAAGGTCGAA
>Location:NODE_29094_length_1021_cov_98.511261	Coordinate:737	Reads:1	Hits:1	Allocated_reads:1	Strand:+
TTTGCATTTAGATGGTACTGTAAGGTCGACG
>Location:NODE_29094_length_1021_cov_98.511261	Coordinate:738	Reads:1	Hits:1	Allocated_reads:1	Strand:+
TTGCATTTAGATGGTACTGTAAGGTC
>Location:NODE_29094_length_1021_cov_98.511261	Coordinate:738	Reads:1	Hits:1	Allocated_reads:1	Strand:+
TTGCATTTAGATGGTACTGTAAGGTCGAA
>Location:NODE_29094_length_1021_cov_98.511261	Coordinate:738	Reads:1	Hits:1	Allocated_reads:1	Strand:+
TTGCATTTAGATGGTACTGTAAGGTCGAAGT
>Location:NODE_29094_length_1021_cov_98.511261	Coordinate:739	Reads:2	Hits:1	Allocated_reads:2	Strand:+
TGCATTTAGATGGTACTGTAAGGTCG
>Location:NODE_29094_length_1021_cov_98.511261	Coordinate:739	Reads:3	Hits:1	Allocated_reads:3	Strand:+
TGCATTTAGATGGTACTGTAAGGTCGAAG
>Location:NODE_29094_length_1021_cov_98.511261	Coordinate:739	Reads:5	Hits:1	Allocated_reads:5	Strand:+
TGCATTTAGATGGTACTGTAAGGTCGAAGT
>Location:NODE_29094_length_1021_cov_98.511261	Coordinate:740	Reads:1	Hits:1	Allocated_reads:1	Strand:-
CGACCTTACAGTACCATCTAAATGC
>Location:NODE_29094_length_1021_cov_98.511261	Coordinate:740	Reads:1	Hits:1	Allocated_reads:1	Strand:+
GCATTTAGATGGTACTGTAAGGTCGAAG
>Location:NODE_29094_length_1021_cov_98.511261	Coordinate:741	Reads:1	Hits:1	Allocated_reads:1	Strand:+
CATTTAGATGGTACTGTAAGGTCGAAGT
>Location:NODE_29094_length_1021_cov_98.511261	Coordinate:741	Reads:1	Hits:1	Allocated_reads:1	Strand:+
CATTTAGATGGTACTGTAAGGTCGAAGTGCT
>Location:NODE_29094_length_1021_cov_98.511261	Coordinate:742	Reads:1	Hits:1	Allocated_reads:1	Strand:+
ATTTAGATGGTACTGTAAGGTCGAAGT
>Location:NODE_29094_length_1021_cov_98.511261	Coordinate:742	Reads:3	Hits:1	Allocated_reads:3	Strand:+
ATTTAGATGGTACTGTAAGGTCGAAGTGCT
>Location:NODE_29094_length_1021_cov_98.511261	Coordinate:742	Reads:1	Hits:1	Allocated_reads:1	Strand:-
TTCGACCTTACAGTACCATCTAAAT
>Location:NODE_29094_length_1021_cov_98.511261	Coordinate:743	Reads:1	Hits:1	Allocated_reads:1	Strand:+
TTTAGATGGTACTGTAAGGTCGAA
>Location:NODE_29094_length_1021_cov_98.511261	Coordinate:743	Reads:8	Hits:1	Allocated_reads:8	Strand:+
TTTAGATGGTACTGTAAGGTCGAAG
>Location:NODE_29094_length_1021_cov_98.511261	Coordinate:743	Reads:56	Hits:1	Allocated_reads:56	Strand:+
TTTAGATGGTACTGTAAGGTCGAAGT
>Location:NODE_29094_length_1021_cov_98.511261	Coordinate:743	Reads:1	Hits:1	Allocated_reads:1	Strand:+
TTTAGATGGTACTGTAAGGTCGAAGTT
>Location:NODE_29094_length_1021_cov_98.511261	Coordinate:743	Reads:13	Hits:1	Allocated_reads:13	Strand:+
TTTAGATGGTACTGTAAGGTCGAAGTG
>Location:NODE_29094_length_1021_cov_98.511261	Coordinate:743	Reads:127	Hits:1	Allocated_reads:127	Strand:+
TTTAGATGGTACTGTAAGGTCGAAGTGC
>Location:NODE_29094_length_1021_cov_98.511261	Coordinate:743	Reads:2	Hits:1	Allocated_reads:2	Strand:+
TTTAGATGGTACTGTAAGGTCGAAGTGT
>Location:NODE_29094_length_1021_cov_98.511261	Coordinate:743	Reads:1	Hits:1	Allocated_reads:1	Strand:+
TTTAGATGGTACTGTAAGGTCGAAGTGCA
>Location:NODE_29094_length_1021_cov_98.511261	Coordinate:743	Reads:1	Hits:1	Allocated_reads:1	Strand:+
TTTAGATGGTACTGTAAGGTCGAAGTGCC
>Location:NODE_29094_length_1021_cov_98.511261	Coordinate:743	Reads:1	Hits:1	Allocated_reads:1	Strand:+
TTTAGATGGTACTGTAAGGTCGACGTGCT
>Location:NODE_29094_length_1021_cov_98.511261	Coordinate:743	Reads:1	Hits:1	Allocated_reads:1	Strand:+
TTTAGATGGTACTGTAAGGTCGAGGTGCT
>Location:NODE_29094_length_1021_cov_98.511261	Coordinate:743	Reads:1	Hits:1	Allocated_reads:1	Strand:+
TTTAGATGGTACTGTAAGGTCTAAGTGCT
>Location:NODE_29094_length_1021_cov_98.511261	Coordinate:743	Reads:2	Hits:1	Allocated_reads:2	Strand:+
TTTAGATGGTACTGTAAGGTCGAAGTGTT
>Location:NODE_29094_length_1021_cov_98.511261	Coordinate:743	Reads:365	Hits:1	Allocated_reads:365	Strand:+
TTTAGATGGTACTGTAAGGTCGAAGTGCT
>Location:NODE_29094_length_1021_cov_98.511261	Coordinate:743	Reads:4	Hits:1	Allocated_reads:4	Strand:+
TTTAGATGGTACTGTAAGGTCGAAGTGCG
>Location:NODE_29094_length_1021_cov_98.511261	Coordinate:743	Reads:1	Hits:1	Allocated_reads:1	Strand:+
TTTAGATGGTACTGTAAGGCCGAAGTGCTT
>Location:NODE_29094_length_1021_cov_98.511261	Coordinate:743	Reads:1	Hits:4	Allocated_reads:0.25	Strand:+
TTTAGATGGTACTGTAAGGTAGAAGTGCTT
>Location:NODE_29094_length_1021_cov_98.511261	Coordinate:743	Reads:2	Hits:1	Allocated_reads:2	Strand:+
TTTAGATGGTACTGTAAGGTCGAAGTGTTT
>Location:NODE_29094_length_1021_cov_98.511261	Coordinate:743	Reads:24	Hits:1	Allocated_reads:24	Strand:+
TTTAGATGGTACTGTAAGGTCGAAGTGCTT
>Location:NODE_29094_length_1021_cov_98.511261	Coordinate:743	Reads:1	Hits:1	Allocated_reads:1	Strand:+
TTTAGATGGTACTGTAAGGTCGATGTGCTTC
>Location:NODE_29094_length_1021_cov_98.511261	Coordinate:743	Reads:16	Hits:1	Allocated_reads:16	Strand:+
TTTAGATGGTACTGTAAGGTCGAAGTGCTTC
>Location:NODE_29094_length_1021_cov_98.511261	Coordinate:743	Reads:7	Hits:1	Allocated_reads:7	Strand:+
TTTAGATGGTACTGTAAGGTCGAAGTGCTTCGG
>Location:NODE_29094_length_1021_cov_98.511261	Coordinate:744	Reads:2	Hits:1	Allocated_reads:2	Strand:+
TTAGATGGTACTGTAAGGTCGAAGTGCT
>Location:NODE_29094_length_1021_cov_98.511261	Coordinate:744	Reads:1	Hits:1	Allocated_reads:1	Strand:+
TTAGATGGTACTGTAAGGTCGAAGTGCTT
>Location:NODE_29094_length_1021_cov_98.511261	Coordinate:744	Reads:1	Hits:1	Allocated_reads:1	Strand:+
TTAGATGGTACTGTAAGGTCGAAGTGCTTC
>Location:NODE_29094_length_1021_cov_98.511261	Coordinate:745	Reads:1	Hits:1	Allocated_reads:1	Strand:+
TAGATGGTACTGTAAGGTCGAAGT
>Location:NODE_29094_length_1021_cov_98.511261	Coordinate:745	Reads:1	Hits:1	Allocated_reads:1	Strand:+
TAGATGGTACTGTAAGGTCGAAGTGT
>Location:NODE_29094_length_1021_cov_98.511261	Coordinate:745	Reads:25	Hits:1	Allocated_reads:25	Strand:+
TAGATGGTACTGTAAGGTCGAAGTGCT
>Location:NODE_29094_length_1021_cov_98.511261	Coordinate:745	Reads:1	Hits:1	Allocated_reads:1	Strand:+
TAGATGGTACTGTAAGGTCGAAGTGCTT
>Location:NODE_29094_length_1021_cov_98.511261	Coordinate:745	Reads:4	Hits:1	Allocated_reads:4	Strand:+
TAGATGGTACTGTAAGGTCGAAGTGCTTC
>Location:NODE_29094_length_1021_cov_98.511261	Coordinate:745	Reads:2	Hits:1	Allocated_reads:2	Strand:+
TAGATGGTACTGTAAGGTCGAAGTGCTTCGG
>Location:NODE_29094_length_1021_cov_98.511261	Coordinate:745	Reads:2	Hits:1	Allocated_reads:2	Strand:+
TAGATGGTACTGTAAGGTCGAAGTGCTTCGT
>Location:NODE_29094_length_1021_cov_98.511261	Coordinate:745	Reads:1	Hits:1	Allocated_reads:1	Strand:+
TAGATGGTACTGTAAGGTCGAAGTGCTTCGGT
>Location:NODE_29094_length_1021_cov_98.511261	Coordinate:746	Reads:2	Hits:1	Allocated_reads:2	Strand:+
AGATGGTACTGTAAGGTCGAAGTGCT
>Location:NODE_29094_length_1021_cov_98.511261	Coordinate:746	Reads:1	Hits:1	Allocated_reads:1	Strand:+
AGATGGTACTGTAAGGTCGAAGTGCTTCGGT
>Location:NODE_29094_length_1021_cov_98.511261	Coordinate:747	Reads:1	Hits:1	Allocated_reads:1	Strand:+
GATGGTACTGTAAGGTCGAAGTGCT
>Location:NODE_29094_length_1021_cov_98.511261	Coordinate:747	Reads:2	Hits:1	Allocated_reads:2	Strand:+
GATGGTACTGTAAGGTCGAAGTGCTTCGG
>Location:NODE_29094_length_1021_cov_98.511261	Coordinate:747	Reads:1	Hits:1	Allocated_reads:1	Strand:+
GATGGTACTGTAAGGTCGAAGTGCTTCGGT
>Location:NODE_29094_length_1021_cov_98.511261	Coordinate:749	Reads:2	Hits:1	Allocated_reads:2	Strand:+
TGGTACTGTAAGGTCGAAGTGCTTCGA
>Location:NODE_29094_length_1021_cov_98.511261	Coordinate:749	Reads:8	Hits:1	Allocated_reads:8	Strand:+
TGGTACTGTAAGGTCGAAGTGCTTCGG
>Location:NODE_29094_length_1021_cov_98.511261	Coordinate:749	Reads:15	Hits:1	Allocated_reads:15	Strand:+
TGGTACTGTAAGGTCGAAGTGCTTCGGT
>Location:NODE_29094_length_1021_cov_98.511261	Coordinate:749	Reads:6	Hits:1	Allocated_reads:6	Strand:+
TGGTACTGTAAGGTCGAAGTGCTTCGGTGG
>Location:NODE_29094_length_1021_cov_98.511261	Coordinate:749	Reads:3	Hits:1	Allocated_reads:3	Strand:+
TGGTACTGTAAGGTCGAAGTGCTTCGGTGGT
>Location:NODE_29094_length_1021_cov_98.511261	Coordinate:749	Reads:2	Hits:1	Allocated_reads:2	Strand:+
TGGTACTGTAAGGTCGAAGTGCTTCGGTGGTGA
>Location:NODE_29094_length_1021_cov_98.511261	Coordinate:750	Reads:1	Hits:1	Allocated_reads:1	Strand:-
CACCGAAGCACTTCGACCTTACAGTACC
>Location:NODE_29094_length_1021_cov_98.511261	Coordinate:752	Reads:1	Hits:1	Allocated_reads:1	Strand:+
TACTGTAAGGTCGAAGTGCTTCGG
>Location:NODE_29094_length_1021_cov_98.511261	Coordinate:752	Reads:2	Hits:1	Allocated_reads:2	Strand:+
TACTGTAAGGTCGAAGTGCTTCGGT
>Location:NODE_29094_length_1021_cov_98.511261	Coordinate:752	Reads:1	Hits:1	Allocated_reads:1	Strand:+
TACTGTAAGGTCGAAGTGCTTCGGTGG
>Location:NODE_29094_length_1021_cov_98.511261	Coordinate:752	Reads:1	Hits:1	Allocated_reads:1	Strand:+
TACTGTAAGGTCGAAGTGCTTCGGTGGTGG
>Location:NODE_29094_length_1021_cov_98.511261	Coordinate:752	Reads:3	Hits:1	Allocated_reads:3	Strand:+
TACTGTAAGGTCGAAGTGCTTCGGTGGTGA
>Location:NODE_29094_length_1021_cov_98.511261	Coordinate:753	Reads:1	Hits:1	Allocated_reads:1	Strand:-
CTATCACCACCGAAGCACTTCGACCTTACAGT
>Location:NODE_29094_length_1021_cov_98.511261	Coordinate:753	Reads:3	Hits:1	Allocated_reads:3	Strand:-
TCACCACCGAAGCACTTCGACCTTACAGT
>Location:NODE_29094_length_1021_cov_98.511261	Coordinate:754	Reads:1	Hits:1	Allocated_reads:1	Strand:-
CACCGAAGCACTTCGACCTTACAG
>Location:NODE_29094_length_1021_cov_98.511261	Coordinate:755	Reads:1	Hits:1	Allocated_reads:1	Strand:+
TGTAAGGTCGAAGTGCTTCGGTGG
>Location:NODE_29094_length_1021_cov_98.511261	Coordinate:755	Reads:2	Hits:1	Allocated_reads:2	Strand:+
TGTAAGGTCGAAGTGCTTCGGTGGT
>Location:NODE_29094_length_1021_cov_98.511261	Coordinate:755	Reads:1	Hits:1	Allocated_reads:1	Strand:+
TGTAAGGTCGAAGTGCTTCGGTGGTGA
>Location:NODE_29094_length_1021_cov_98.511261	Coordinate:755	Reads:3	Hits:1	Allocated_reads:3	Strand:+
TGTAAGGTCGAAGTGCTTCGGTGGTGAT
>Location:NODE_29094_length_1021_cov_98.511261	Coordinate:755	Reads:5	Hits:1	Allocated_reads:5	Strand:+
TGTAAGGTCGAAGTGCTTCGGTGGTGATA
>Location:NODE_29094_length_1021_cov_98.511261	Coordinate:755	Reads:3	Hits:1	Allocated_reads:3	Strand:+
TGTAAGGTCGAAGTGCTTCGGTGGTGATAGT
>Location:NODE_29094_length_1021_cov_98.511261	Coordinate:756	Reads:1	Hits:1	Allocated_reads:1	Strand:+
GTAAGGTCGAAGTGCTTCGGTGGTGATAGTT
>Location:NODE_29094_length_1021_cov_98.511261	Coordinate:757	Reads:2	Hits:1	Allocated_reads:2	Strand:+
TAAGGTCGAAGTGCTTCGGTGGTGA
>Location:NODE_29094_length_1021_cov_98.511261	Coordinate:757	Reads:1	Hits:1	Allocated_reads:1	Strand:+
TAAGGTCGAAGTGCTTCGGTGGTGATT
>Location:NODE_29094_length_1021_cov_98.511261	Coordinate:757	Reads:4	Hits:1	Allocated_reads:4	Strand:+
TAAGGTCGAAGTGCTTCGGTGGTGATAGT
>Location:NODE_29094_length_1021_cov_98.511261	Coordinate:758	Reads:1	Hits:1	Allocated_reads:1	Strand:-
TATCACCACCGAAGCACTTCGACCTT
>Location:NODE_29094_length_1021_cov_98.511261	Coordinate:759	Reads:1	Hits:1	Allocated_reads:1	Strand:-
CTATCACCACCGAAGCACTTCGACCT
>Location:NODE_29094_length_1021_cov_98.511261	Coordinate:760	Reads:1	Hits:1	Allocated_reads:1	Strand:-
AAAACTATCACCACCGAAGCACTTCGACC
>Location:NODE_29094_length_1021_cov_98.511261	Coordinate:761	Reads:1	Hits:1	Allocated_reads:1	Strand:-
ACTATCACCACCGAAGCACTTCGAC
>Location:NODE_29094_length_1021_cov_98.511261	Coordinate:762	Reads:1	Hits:1	Allocated_reads:1	Strand:+
TCGAAGTGCTTCGGTGGTGATAGTTTTGGA
>Location:NODE_29094_length_1021_cov_98.511261	Coordinate:762	Reads:1	Hits:1	Allocated_reads:1	Strand:+
TCGAAGTGCTTCGGTGGTGATAGTTTTGGAA
>Location:NODE_29094_length_1021_cov_98.511261	Coordinate:762	Reads:1	Hits:1	Allocated_reads:1	Strand:+
TCGAAGTGCTTCGGTGGTGATAGTTTTGGAATATG
>Location:NODE_29094_length_1021_cov_98.511261	Coordinate:763	Reads:1	Hits:1	Allocated_reads:1	Strand:-
AAAACTATCACCACCGAAGCACTTCG
>Location:NODE_29094_length_1021_cov_98.511261	Coordinate:763	Reads:1	Hits:1	Allocated_reads:1	Strand:-
TCCAAAACTATCACCACCGAAGCACTTCG
>Location:NODE_29094_length_1021_cov_98.511261	Coordinate:764	Reads:1	Hits:1	Allocated_reads:1	Strand:-
TCCAAAACTATCACCACCGAAGCACTTC
>Location:NODE_29094_length_1021_cov_98.511261	Coordinate:765	Reads:3	Hits:1	Allocated_reads:3	Strand:-
TCCAAAACTATCACCACCGAAGCACTT
>Location:NODE_29094_length_1021_cov_98.511261	Coordinate:766	Reads:6	Hits:1	Allocated_reads:6	Strand:-
TCCAAAACTATCACCACCGAAGCACT
>Location:NODE_29094_length_1021_cov_98.511261	Coordinate:768	Reads:1	Hits:1	Allocated_reads:1	Strand:+
TGCTTCGGTGGTGATAGTTTTGGA
>Location:NODE_29094_length_1021_cov_98.511261	Coordinate:768	Reads:1	Hits:1	Allocated_reads:1	Strand:+
TGCTTCGGTGGTGATAGTTTTGGAAT
>Location:NODE_29094_length_1021_cov_98.511261	Coordinate:768	Reads:3	Hits:1	Allocated_reads:3	Strand:+
TGCTTCGGTGGTGATAGTTTTGGAATA
>Location:NODE_29094_length_1021_cov_98.511261	Coordinate:768	Reads:3	Hits:1	Allocated_reads:3	Strand:+
TGCTTCGGTGGTGATAGTTTTGGAATATG
>Location:NODE_29094_length_1021_cov_98.511261	Coordinate:768	Reads:1	Hits:1	Allocated_reads:1	Strand:+
TGCTTCGGTGGTGATAGTTTTGGAATATGT
>Location:NODE_29094_length_1021_cov_98.511261	Coordinate:768	Reads:2	Hits:1	Allocated_reads:2	Strand:+
TGCTTCGGTGGTGATAGTTTTGGAATATGTA
>Location:NODE_29094_length_1021_cov_98.511261	Coordinate:771	Reads:1	Hits:1	Allocated_reads:1	Strand:-
ACATATTCCAAAACTATCACCACCGTT
>Location:NODE_29094_length_1021_cov_98.511261	Coordinate:771	Reads:1	Hits:1	Allocated_reads:1	Strand:+
TTCGGTGGTGATAGTTTTGGAATATGT
>Location:NODE_29094_length_1021_cov_98.511261	Coordinate:771	Reads:2	Hits:1	Allocated_reads:2	Strand:+
TTCGGTGGTGATAGTTTTGGAATATGTA
>Location:NODE_29094_length_1021_cov_98.511261	Coordinate:771	Reads:2	Hits:1	Allocated_reads:2	Strand:+
TTCGGTGGTGATAGTTTTGGAATATGTATC
>Location:NODE_29094_length_1021_cov_98.511261	Coordinate:772	Reads:6	Hits:1	Allocated_reads:6	Strand:+
TCGGTGGTGATAGTTTTGGAATATGTA
>Location:NODE_29094_length_1021_cov_98.511261	Coordinate:772	Reads:2	Hits:1	Allocated_reads:2	Strand:+
TCGGTGGTGATAGTTTTGGAATATGTAT
>Location:NODE_29094_length_1021_cov_98.511261	Coordinate:772	Reads:4	Hits:1	Allocated_reads:4	Strand:+
TCGGTGGTGATAGTTTTGGAATATGTATC
>Location:NODE_29094_length_1021_cov_98.511261	Coordinate:772	Reads:1	Hits:1	Allocated_reads:1	Strand:+
TCGGTGGTGATAGTTTTGGAATATGTATCA
>Location:NODE_29094_length_1021_cov_98.511261	Coordinate:772	Reads:3	Hits:1	Allocated_reads:3	Strand:+
TCGGTGGTGATAGTTTTGGAATATGTATCATT
>Location:NODE_29094_length_1021_cov_98.511261	Coordinate:774	Reads:1	Hits:1	Allocated_reads:1	Strand:+
GGTGGTGATAGTTTTGGAATATGTA
>Location:NODE_29094_length_1021_cov_98.511261	Coordinate:774	Reads:2	Hits:1	Allocated_reads:2	Strand:+
GGTGGTGATAGTTTTGGAATATGTATC
>Location:NODE_29094_length_1021_cov_98.511261	Coordinate:775	Reads:1	Hits:1	Allocated_reads:1	Strand:+
GTGGTGATAGTTTTGGAATATGTA
>Location:NODE_29094_length_1021_cov_98.511261	Coordinate:775	Reads:2	Hits:1	Allocated_reads:2	Strand:+
GTGGTGATAGTTTTGGAATATGTATC
>Location:NODE_29094_length_1021_cov_98.511261	Coordinate:776	Reads:1	Hits:1	Allocated_reads:1	Strand:+
TGGTGATAGTTTTGGAATATGTATC
>Location:NODE_29094_length_1021_cov_98.511261	Coordinate:776	Reads:1	Hits:1	Allocated_reads:1	Strand:+
TGGTGATAGTTTTGGAATATGTATCATTTGCGT
>Location:NODE_29094_length_1021_cov_98.511261	Coordinate:779	Reads:2	Hits:1	Allocated_reads:2	Strand:+
TGATAGTTTTGGAATATGTATCATTTGC
>Location:NODE_29094_length_1021_cov_98.511261	Coordinate:779	Reads:1	Hits:1	Allocated_reads:1	Strand:+
TGATAGTTTTGGAATATGTATCATTTGCGT
>Location:NODE_29094_length_1021_cov_98.511261	Coordinate:779	Reads:1	Hits:1	Allocated_reads:1	Strand:+
TGATAGTTTTGGAATATGTATCATTTGCGTGG
>Location:NODE_29094_length_1021_cov_98.511261	Coordinate:781	Reads:1	Hits:1	Allocated_reads:1	Strand:+
ATAGTTTTGGAATATGTATCATTTGCG
>Location:NODE_29094_length_1021_cov_98.511261	Coordinate:781	Reads:1	Hits:1	Allocated_reads:1	Strand:+
ATAGTTTTGGAATATGTATCATTTGCGTC
>Location:NODE_29094_length_1021_cov_98.511261	Coordinate:781	Reads:1	Hits:1	Allocated_reads:1	Strand:+
ATAGTTTTGGAATATGTATCATTTGCGTCAGTT
>Location:NODE_29094_length_1021_cov_98.511261	Coordinate:782	Reads:1	Hits:1	Allocated_reads:1	Strand:+
TAGTTTTGGAATATGTATCATTTGC
>Location:NODE_29094_length_1021_cov_98.511261	Coordinate:782	Reads:9	Hits:1	Allocated_reads:9	Strand:+
TAGTTTTGGAATATGTATCATTTGCG
>Location:NODE_29094_length_1021_cov_98.511261	Coordinate:782	Reads:2	Hits:1	Allocated_reads:2	Strand:+
TAGTTTTGGAATATGTATCATTTGCGT
>Location:NODE_29094_length_1021_cov_98.511261	Coordinate:782	Reads:1	Hits:1	Allocated_reads:1	Strand:+
TAGTTTTGGAATATGTATCATCTGCGTC
>Location:NODE_29094_length_1021_cov_98.511261	Coordinate:782	Reads:30	Hits:1	Allocated_reads:30	Strand:+
TAGTTTTGGAATATGTATCATTTGCGTC
>Location:NODE_29094_length_1021_cov_98.511261	Coordinate:782	Reads:10	Hits:1	Allocated_reads:10	Strand:+
TAGTTTTGGAATATGTATCATTTGCGTCA
>Location:NODE_29094_length_1021_cov_98.511261	Coordinate:782	Reads:55	Hits:1	Allocated_reads:55	Strand:+
TAGTTTTGGAATATGTATCATTTGCGTCAGT
>Location:NODE_29094_length_1021_cov_98.511261	Coordinate:782	Reads:14	Hits:1	Allocated_reads:14	Strand:+
TAGTTTTGGAATATGTATCATTTGCGTCAGTT
>Location:NODE_29094_length_1021_cov_98.511261	Coordinate:783	Reads:1	Hits:1	Allocated_reads:1	Strand:+
AGTTTTGGAATATGTATCATTTGCGTC
>Location:NODE_29094_length_1021_cov_98.511261	Coordinate:783	Reads:1	Hits:1	Allocated_reads:1	Strand:+
AGTTTTGGAATATGTATCATTTGCGTCA
>Location:NODE_29094_length_1021_cov_98.511261	Coordinate:783	Reads:1	Hits:1	Allocated_reads:1	Strand:+
AGTTTTGGAATATGTATCATTTGCGTCAGT
>Location:NODE_29094_length_1021_cov_98.511261	Coordinate:784	Reads:1	Hits:1	Allocated_reads:1	Strand:-
CTGACGCAAATGATACATATTCCAAAAC
>Location:NODE_29094_length_1021_cov_98.511261	Coordinate:785	Reads:1	Hits:1	Allocated_reads:1	Strand:-
CTGACGCAAATGATACATATTCCAAAA
>Location:NODE_29094_length_1021_cov_98.511261	Coordinate:785	Reads:1	Hits:1	Allocated_reads:1	Strand:+
TTTTGGAATATGTATCATTTGCGTCAG
>Location:NODE_29094_length_1021_cov_98.511261	Coordinate:785	Reads:4	Hits:1	Allocated_reads:4	Strand:+
TTTTGGAATATGTATCATTTGCGTCAGT
>Location:NODE_29094_length_1021_cov_98.511261	Coordinate:785	Reads:2	Hits:1	Allocated_reads:2	Strand:+
TTTTGGAATATGTATCATTTGCGTCAGTT
>Location:NODE_29094_length_1021_cov_98.511261	Coordinate:785	Reads:1	Hits:1	Allocated_reads:1	Strand:+
TTTTGGAATATGTATCATTTGCGTCAGTTG
>Location:NODE_29094_length_1021_cov_98.511261	Coordinate:786	Reads:1	Hits:1	Allocated_reads:1	Strand:+
TTTGGAATATGTATCATTTGCGTC
>Location:NODE_29094_length_1021_cov_98.511261	Coordinate:786	Reads:1	Hits:1	Allocated_reads:1	Strand:+
TTTGGAATATGTATCATTTGCGTCAG
>Location:NODE_29094_length_1021_cov_98.511261	Coordinate:786	Reads:4	Hits:1	Allocated_reads:4	Strand:+
TTTGGAATATGTATCATTTGCGTCAGT
>Location:NODE_29094_length_1021_cov_98.511261	Coordinate:786	Reads:9	Hits:1	Allocated_reads:9	Strand:+
TTTGGAATATGTATCATTTGCGTCAGTT
>Location:NODE_29094_length_1021_cov_98.511261	Coordinate:786	Reads:2	Hits:1	Allocated_reads:2	Strand:+
TTTGGAATATGTATCATTTGCGTCAGTTG
>Location:NODE_29094_length_1021_cov_98.511261	Coordinate:786	Reads:3	Hits:1	Allocated_reads:3	Strand:+
TTTGGAATATGTATCATTTGCGTCAGTTGG
>Location:NODE_29094_length_1021_cov_98.511261	Coordinate:786	Reads:4	Hits:1	Allocated_reads:4	Strand:+
TTTGGAATATGTATCATTTGCGTCAGTTGGA
>Location:NODE_29094_length_1021_cov_98.511261	Coordinate:786	Reads:1	Hits:1	Allocated_reads:1	Strand:+
TTTGGAATATGTATCATTTGCGTCAGTTGGAT
>Location:NODE_29094_length_1021_cov_98.511261	Coordinate:786	Reads:5	Hits:1	Allocated_reads:5	Strand:+
TTTGGAATATGTATCATTTGCGTCAGTTGGATT
>Location:NODE_29094_length_1021_cov_98.511261	Coordinate:787	Reads:3	Hits:1	Allocated_reads:3	Strand:+
TTGGAATATGTATCATTTGCGTCAGTT
>Location:NODE_29094_length_1021_cov_98.511261	Coordinate:787	Reads:1	Hits:1	Allocated_reads:1	Strand:+
TTGGAATATGTATCATTTGCGTCAGTTG
>Location:NODE_29094_length_1021_cov_98.511261	Coordinate:787	Reads:2	Hits:1	Allocated_reads:2	Strand:+
TTGGAATATGTATCATTTGCGTCAGTTGG
>Location:NODE_29094_length_1021_cov_98.511261	Coordinate:787	Reads:2	Hits:1	Allocated_reads:2	Strand:+
TTGGAATATGTATCATTTGCGTCAGTTGGA
>Location:NODE_29094_length_1021_cov_98.511261	Coordinate:787	Reads:2	Hits:1	Allocated_reads:2	Strand:+
TTGGAATATGTATCATTTGCGTCAGTTGGAT
>Location:NODE_29094_length_1021_cov_98.511261	Coordinate:787	Reads:3	Hits:1	Allocated_reads:3	Strand:+
TTGGAATATGTATCATTTGCGTCAGTTGGATT
>Location:NODE_29094_length_1021_cov_98.511261	Coordinate:788	Reads:1	Hits:1	Allocated_reads:1	Strand:+
TGGAATATGTATCATTTGCGTCAGT
>Location:NODE_29094_length_1021_cov_98.511261	Coordinate:788	Reads:1	Hits:1	Allocated_reads:1	Strand:+
TGGAATATGTATCATTTGCGTCAGTT
>Location:NODE_29094_length_1021_cov_98.511261	Coordinate:788	Reads:6	Hits:1	Allocated_reads:6	Strand:+
TGGAATATGTATCATTTGCGTCAGTTGGA
>Location:NODE_29094_length_1021_cov_98.511261	Coordinate:788	Reads:1	Hits:1	Allocated_reads:1	Strand:+
TGGAATATGTATCATTTGCGTCAGTTGGAT
>Location:NODE_29094_length_1021_cov_98.511261	Coordinate:788	Reads:7	Hits:1	Allocated_reads:7	Strand:+
TGGAATATGTATCATTTGCGTCAGTTGGATT
>Location:NODE_29094_length_1021_cov_98.511261	Coordinate:788	Reads:1	Hits:1	Allocated_reads:1	Strand:+
TGGAATATGTATCATTTGCGTCAGTTGGATTT
>Location:NODE_29094_length_1021_cov_98.511261	Coordinate:789	Reads:1	Hits:1	Allocated_reads:1	Strand:+
GGAATATGTATCATTTGCGTCAGTTGGA
>Location:NODE_29094_length_1021_cov_98.511261	Coordinate:789	Reads:4	Hits:1	Allocated_reads:4	Strand:+
GGAATATGTATCATTTGCGTCAGTTGGATT
>Location:NODE_29094_length_1021_cov_98.511261	Coordinate:790	Reads:5	Hits:1	Allocated_reads:5	Strand:+
GAATATGTATCATTTGCGTCAGTTGGATT
>Location:NODE_29094_length_1021_cov_98.511261	Coordinate:791	Reads:1	Hits:1	Allocated_reads:1	Strand:+
AATATGTATCATTTGCGTCAGTTGGATTT
>Location:NODE_29094_length_1021_cov_98.511261	Coordinate:791	Reads:1	Hits:1	Allocated_reads:1	Strand:-
ATCCAACTGACGCAAATGATACATATT
>Location:NODE_29094_length_1021_cov_98.511261	Coordinate:792	Reads:2	Hits:1	Allocated_reads:2	Strand:+
ATATGTATCATTTGCGTCAGTTGGAT
>Location:NODE_29094_length_1021_cov_98.511261	Coordinate:792	Reads:1	Hits:1	Allocated_reads:1	Strand:+
ATATGTATCATTTGCGTCAGTTGGAAT
>Location:NODE_29094_length_1021_cov_98.511261	Coordinate:792	Reads:8	Hits:1	Allocated_reads:8	Strand:+
ATATGTATCATTTGCGTCAGTTGGATT
>Location:NODE_29094_length_1021_cov_98.511261	Coordinate:792	Reads:3	Hits:1	Allocated_reads:3	Strand:+
ATATGTATCATTTGCGTCAGTTGGATTT
>Location:NODE_29094_length_1021_cov_98.511261	Coordinate:792	Reads:1	Hits:1	Allocated_reads:1	Strand:+
ATATGTATCATTTGCGTCAGTTGGATTTGG
>Location:NODE_29094_length_1021_cov_98.511261	Coordinate:792	Reads:3	Hits:1	Allocated_reads:3	Strand:+
ATATGTATCATTTGCGTCAGTTGGATTTGGT
>Location:NODE_29094_length_1021_cov_98.511261	Coordinate:792	Reads:1	Hits:1	Allocated_reads:1	Strand:-
ATCCAACTGACGCAAATGATACATAT
>Location:NODE_29094_length_1021_cov_98.511261	Coordinate:793	Reads:3	Hits:1	Allocated_reads:3	Strand:+
TATGTATCATTTGCGTCAGTTGGAT
>Location:NODE_29094_length_1021_cov_98.511261	Coordinate:793	Reads:9	Hits:1	Allocated_reads:9	Strand:+
TATGTATCATTTGCGTCAGTTGGATT
>Location:NODE_29094_length_1021_cov_98.511261	Coordinate:793	Reads:12	Hits:1	Allocated_reads:12	Strand:+
TATGTATCATTTGCGTCAGTTGGATTT
>Location:NODE_29094_length_1021_cov_98.511261	Coordinate:793	Reads:14	Hits:1	Allocated_reads:14	Strand:+
TATGTATCATTTGCGTCAGTTGGATTTGG
>Location:NODE_29094_length_1021_cov_98.511261	Coordinate:793	Reads:42	Hits:1	Allocated_reads:42	Strand:+
TATGTATCATTTGCGTCAGTTGGATTTGGT
>Location:NODE_29094_length_1021_cov_98.511261	Coordinate:793	Reads:1	Hits:1	Allocated_reads:1	Strand:+
TATGTATCATTTGCGTCAGTTGGATTTGGTT
>Location:NODE_29094_length_1021_cov_98.511261	Coordinate:794	Reads:1	Hits:1	Allocated_reads:1	Strand:-
ACCAAATCCAACTGACGCAAATGATACAT
>Location:NODE_29094_length_1021_cov_98.511261	Coordinate:794	Reads:1	Hits:1	Allocated_reads:1	Strand:-
ACCAAATCCAACTGACGCAAATGATACTT
>Location:NODE_29094_length_1021_cov_98.511261	Coordinate:794	Reads:1	Hits:1	Allocated_reads:1	Strand:+
ATGTATCATTTGCGTCAGTTGGATTT
>Location:NODE_29094_length_1021_cov_98.511261	Coordinate:794	Reads:1	Hits:1	Allocated_reads:1	Strand:+
ATGTATCATTTGCGTCAGTTGGATTTGG
>Location:NODE_29094_length_1021_cov_98.511261	Coordinate:794	Reads:4	Hits:1	Allocated_reads:4	Strand:+
ATGTATCATTTGCGTCAGTTGGATTTGGT
>Location:NODE_29094_length_1021_cov_98.511261	Coordinate:795	Reads:3	Hits:1	Allocated_reads:3	Strand:+
TGTATCATTTGCGTCAGTTGGATTTGGT
>Location:NODE_29094_length_1021_cov_98.511261	Coordinate:797	Reads:1	Hits:1	Allocated_reads:1	Strand:-
ACCAAATCCAACTGACGCAAATGATT
>Location:NODE_29094_length_1021_cov_98.511261	Coordinate:797	Reads:2	Hits:1	Allocated_reads:2	Strand:-
CACCAAATCCAACTGACGCAAATGATT
>Location:NODE_29094_length_1021_cov_98.511261	Coordinate:797	Reads:5	Hits:1	Allocated_reads:5	Strand:+
TATCATTTGCGTCAGTTGGATTTGGT
>Location:NODE_29094_length_1021_cov_98.511261	Coordinate:797	Reads:1	Hits:1	Allocated_reads:1	Strand:+
TATCATTTGCGTCAGTTGGATTTGGTG
>Location:NODE_29094_length_1021_cov_98.511261	Coordinate:797	Reads:1	Hits:1	Allocated_reads:1	Strand:+
TATCATTTGCGTCAGTTGGATTTGGTGAC
>Location:NODE_29094_length_1021_cov_98.511261	Coordinate:797	Reads:13	Hits:1	Allocated_reads:13	Strand:+
TATCATTTGCGTCAGTTGGATTTGGTGACT
>Location:NODE_29094_length_1021_cov_98.511261	Coordinate:798	Reads:2	Hits:1	Allocated_reads:2	Strand:-
ACCAAATCCAACTGACGCAAATGAT
>Location:NODE_29094_length_1021_cov_98.511261	Coordinate:798	Reads:4	Hits:1	Allocated_reads:4	Strand:+
ATCATTTGCGTCAGTTGGATTTGGTGACT
>Location:NODE_29094_length_1021_cov_98.511261	Coordinate:798	Reads:1	Hits:1	Allocated_reads:1	Strand:-
CACCAAATCCAACTGACGCAAATGAT
>Location:NODE_29094_length_1021_cov_98.511261	Coordinate:799	Reads:1	Hits:1	Allocated_reads:1	Strand:+
TCATTTGCGTCAGTTGGATTTGGTG
>Location:NODE_29094_length_1021_cov_98.511261	Coordinate:799	Reads:1	Hits:1	Allocated_reads:1	Strand:+
TCATTTGCGTCAGTTGGATTTGGTGAC
>Location:NODE_29094_length_1021_cov_98.511261	Coordinate:799	Reads:19	Hits:1	Allocated_reads:19	Strand:+
TCATTTGCGTCAGTTGGATTTGGTGACT
>Location:NODE_29094_length_1021_cov_98.511261	Coordinate:799	Reads:1	Hits:1	Allocated_reads:1	Strand:+
TCATTTGCGTCAGTTGGATTTGGTGACTG
>Location:NODE_29094_length_1021_cov_98.511261	Coordinate:800	Reads:2	Hits:1	Allocated_reads:2	Strand:+
CATTTGCGTCAGTTGGATTTGGTGACT
>Location:NODE_29094_length_1021_cov_98.511261	Coordinate:801	Reads:2	Hits:1	Allocated_reads:2	Strand:-
TCACCAAATCCAACTGACGCAAAT
>Location:NODE_29094_length_1021_cov_98.511261	Coordinate:802	Reads:1	Hits:1	Allocated_reads:1	Strand:-
CAGTCACCAAATCCAACTGACGCATT
>Location:NODE_29094_length_1021_cov_98.511261	Coordinate:802	Reads:1	Hits:1	Allocated_reads:1	Strand:+
TTTGCGTCAGTTGGATTTGGTGAC
>Location:NODE_29094_length_1021_cov_98.511261	Coordinate:802	Reads:5	Hits:1	Allocated_reads:5	Strand:+
TTTGCGTCAGTTGGATTTGGTGACT
>Location:NODE_29094_length_1021_cov_98.511261	Coordinate:802	Reads:1	Hits:1	Allocated_reads:1	Strand:+
TTTGCGTCAGTTGGATTTGGTGACTGTAC
>Location:NODE_29094_length_1021_cov_98.511261	Coordinate:802	Reads:1	Hits:1	Allocated_reads:1	Strand:+
TTTGCGTCAGTTGGATTTGGTGACTGTACT
>Location:NODE_29094_length_1021_cov_98.511261	Coordinate:803	Reads:1	Hits:1	Allocated_reads:1	Strand:+
TTGCGTCAGTTGGATTTGGTGACT
>Location:NODE_29094_length_1021_cov_98.511261	Coordinate:803	Reads:1	Hits:1	Allocated_reads:1	Strand:+
TTGCGTCAGTTGGATTTGGTGACTGTACT
>Location:NODE_29094_length_1021_cov_98.511261	Coordinate:804	Reads:2	Hits:1	Allocated_reads:2	Strand:+
TGCGTCAGTTGGATTTGGTGACTGT
>Location:NODE_29094_length_1021_cov_98.511261	Coordinate:804	Reads:3	Hits:1	Allocated_reads:3	Strand:+
TGCGTCAGTTGGATTTGGTGACTGTA
>Location:NODE_29094_length_1021_cov_98.511261	Coordinate:804	Reads:1	Hits:1	Allocated_reads:1	Strand:+
TGCGTCAGTTGGATTTGGTGACTGTAC
>Location:NODE_29094_length_1021_cov_98.511261	Coordinate:804	Reads:4	Hits:1	Allocated_reads:4	Strand:+
TGCGTCAGTTGGATTTGGTGACTGTACT
>Location:NODE_29094_length_1021_cov_98.511261	Coordinate:807	Reads:1	Hits:1	Allocated_reads:1	Strand:+
GTCAGTTGGATTTGGTGACTGTACTGCA
>Location:NODE_29094_length_1021_cov_98.511261	Coordinate:808	Reads:2	Hits:1	Allocated_reads:2	Strand:+
TCAGTTGGATTTGGTGACTGTACT
>Location:NODE_29094_length_1021_cov_98.511261	Coordinate:808	Reads:1	Hits:1	Allocated_reads:1	Strand:+
TCAGTTGGATTTGGTGACTGTACTAC
>Location:NODE_29094_length_1021_cov_98.511261	Coordinate:808	Reads:1	Hits:1	Allocated_reads:1	Strand:+
TCAGTTGGATTTGGTGACTGTACAGCAGA
>Location:NODE_29094_length_1021_cov_98.511261	Coordinate:808	Reads:3	Hits:1	Allocated_reads:3	Strand:+
TCAGTTGGATTTGGTGACTGTACTGCAGA
>Location:NODE_29094_length_1021_cov_98.511261	Coordinate:808	Reads:3	Hits:1	Allocated_reads:3	Strand:+
TCAGTTGGATTTGGTGACTGTACTGCAGAAGC
>Location:NODE_29094_length_1021_cov_98.511261	Coordinate:809	Reads:1	Hits:1	Allocated_reads:1	Strand:+
CAGTTGGATTTGGTGACTGTACTGCAGAAGC
>Location:NODE_29094_length_1021_cov_98.511261	Coordinate:810	Reads:1	Hits:1	Allocated_reads:1	Strand:+
AGTTGGATTTGGTGACTGTACTGCAGA
>Location:NODE_29094_length_1021_cov_98.511261	Coordinate:810	Reads:5	Hits:1	Allocated_reads:5	Strand:+
AGTTGGATTTGGTGACTGTACTGCAGAAGC
>Location:NODE_29094_length_1021_cov_98.511261	Coordinate:810	Reads:1	Hits:1	Allocated_reads:1	Strand:+
AGTTGGATTTGGTGACTGTACTGCAGAAGCT
>Location:NODE_29094_length_1021_cov_98.511261	Coordinate:811	Reads:3	Hits:1	Allocated_reads:3	Strand:+
GTTGGATTTGGTGACTGTACTGCAGAA
>Location:NODE_29094_length_1021_cov_98.511261	Coordinate:811	Reads:1	Hits:1	Allocated_reads:1	Strand:+
GTTGGATTTGGTGACTGTACTGCAGAAG
>Location:NODE_29094_length_1021_cov_98.511261	Coordinate:811	Reads:11	Hits:1	Allocated_reads:11	Strand:+
GTTGGATTTGGTGACTGTACTGCAGAAGC
>Location:NODE_29094_length_1021_cov_98.511261	Coordinate:812	Reads:4	Hits:1	Allocated_reads:4	Strand:+
TTGGATTTGGTGACTGTACTGCAGAAGC
>Location:NODE_29094_length_1021_cov_98.511261	Coordinate:812	Reads:6	Hits:1	Allocated_reads:6	Strand:+
TTGGATTTGGTGACTGTACTGCAGAAGCT
>Location:NODE_29094_length_1021_cov_98.511261	Coordinate:813	Reads:1	Hits:1	Allocated_reads:1	Strand:+
TGGATTTGGTGACTGTACTGCAGA
>Location:NODE_29094_length_1021_cov_98.511261	Coordinate:813	Reads:3	Hits:1	Allocated_reads:3	Strand:+
TGGATTTGGTGACTGTACTGCAGAAG
>Location:NODE_29094_length_1021_cov_98.511261	Coordinate:813	Reads:1	Hits:1	Allocated_reads:1	Strand:+
TGGATTTGGTGACTGTACTGCAGCAGC
>Location:NODE_29094_length_1021_cov_98.511261	Coordinate:813	Reads:85	Hits:1	Allocated_reads:85	Strand:+
TGGATTTGGTGACTGTACTGCAGAAGC
>Location:NODE_29094_length_1021_cov_98.511261	Coordinate:813	Reads:1	Hits:1	Allocated_reads:1	Strand:+
TGGATTTGGTGACTGTACTGCAGAAACT
>Location:NODE_29094_length_1021_cov_98.511261	Coordinate:813	Reads:1	Hits:1	Allocated_reads:1	Strand:+
TGGATTTGGTGACTGTACTGCAGAACCT
>Location:NODE_29094_length_1021_cov_98.511261	Coordinate:813	Reads:1	Hits:1	Allocated_reads:1	Strand:+
TGGATTTGGTGACTGTACTGCAGAAGCA
>Location:NODE_29094_length_1021_cov_98.511261	Coordinate:813	Reads:2	Hits:1	Allocated_reads:2	Strand:+
TGGATTTGGTGACTGTACTGCAGAAGCG
>Location:NODE_29094_length_1021_cov_98.511261	Coordinate:813	Reads:80	Hits:1	Allocated_reads:80	Strand:+
TGGATTTGGTGACTGTACTGCAGAAGCT
>Location:NODE_29094_length_1021_cov_98.511261	Coordinate:813	Reads:4	Hits:1	Allocated_reads:4	Strand:+
TGGATTTGGTGACTGTACTGCAGAAGCTA
>Location:NODE_29094_length_1021_cov_98.511261	Coordinate:813	Reads:1	Hits:1	Allocated_reads:1	Strand:+
TGGATTTGGTGACTGTACTGCAGAAGCTAA
>Location:NODE_29094_length_1021_cov_98.511261	Coordinate:814	Reads:22	Hits:1	Allocated_reads:22	Strand:+
GGATTTGGTGACTGTACTGCAGAAGC
>Location:NODE_29094_length_1021_cov_98.511261	Coordinate:814	Reads:22	Hits:1	Allocated_reads:22	Strand:+
GGATTTGGTGACTGTACTGCAGAAGCT
>Location:NODE_29094_length_1021_cov_98.511261	Coordinate:814	Reads:1	Hits:1	Allocated_reads:1	Strand:+
GGATTTGGTGACTGTACTGCAGAAGCTA
>Location:NODE_29094_length_1021_cov_98.511261	Coordinate:814	Reads:2	Hits:1	Allocated_reads:2	Strand:+
GGATTTGGTGACTGTACTGCAGAAGCTAAA
>Location:NODE_29094_length_1021_cov_98.511261	Coordinate:814	Reads:1	Hits:1	Allocated_reads:1	Strand:-
TTCTGCAGTACAGTCACCAAATCC
>Location:NODE_29094_length_1021_cov_98.511261	Coordinate:815	Reads:2	Hits:1	Allocated_reads:2	Strand:+
GATTTGGTGACTGTACTGCAGAAGC
>Location:NODE_29094_length_1021_cov_98.511261	Coordinate:815	Reads:1	Hits:1	Allocated_reads:1	Strand:+
GATTTGGTGACTGTACTGCAGAAGCTA
>Location:NODE_29094_length_1021_cov_98.511261	Coordinate:816	Reads:1	Hits:1	Allocated_reads:1	Strand:-
AGCTTCTGCAGTACAGTCACCAAAT
>Location:NODE_29094_length_1021_cov_98.511261	Coordinate:816	Reads:1	Hits:1	Allocated_reads:1	Strand:+
ATTTGGTGACTGTACTGCAGAAGCT
>Location:NODE_29094_length_1021_cov_98.511261	Coordinate:816	Reads:1	Hits:1	Allocated_reads:1	Strand:+
ATTTGGTGACTGTACTGCAGAAGCTA
>Location:NODE_29094_length_1021_cov_98.511261	Coordinate:817	Reads:1	Hits:1	Allocated_reads:1	Strand:+
TTTGGTGACTGTACTGCAGAAGCTAAA
>Location:NODE_29094_length_1021_cov_98.511261	Coordinate:817	Reads:2	Hits:1	Allocated_reads:2	Strand:+
TTTGGTGACTGTACTGCAGAAGCTAAAT
>Location:NODE_29094_length_1021_cov_98.511261	Coordinate:817	Reads:1	Hits:1	Allocated_reads:1	Strand:+
TTTGGTGACTGTACTGCAGAAGCTAAATGCCA
>Location:NODE_29094_length_1021_cov_98.511261	Coordinate:817	Reads:3	Hits:1	Allocated_reads:3	Strand:+
TTTGGTGACTGTACTGCAGAAGCTAAATGCCT
>Location:NODE_29094_length_1021_cov_98.511261	Coordinate:818	Reads:1	Hits:1	Allocated_reads:1	Strand:+
TTGGTGACTGTACTGCAGAAGCTT
>Location:NODE_29094_length_1021_cov_98.511261	Coordinate:818	Reads:1	Hits:1	Allocated_reads:1	Strand:+
TTGGTGACTGTACTGCAGAAGCTAAATGCC
>Location:NODE_29094_length_1021_cov_98.511261	Coordinate:818	Reads:1	Hits:1	Allocated_reads:1	Strand:+
TTGGTGACTGTACTGCAGAAGCTAAATGCCA
>Location:NODE_29094_length_1021_cov_98.511261	Coordinate:819	Reads:3	Hits:1	Allocated_reads:3	Strand:+
TGGTGACTGTACTGCAGAAGCTAAATGCC
>Location:NODE_29094_length_1021_cov_98.511261	Coordinate:819	Reads:1	Hits:1	Allocated_reads:1	Strand:+
TGGTGACTGTACTGCAGAAGCTAAATGCCA
>Location:NODE_29094_length_1021_cov_98.511261	Coordinate:819	Reads:1	Hits:1	Allocated_reads:1	Strand:+
TGGTGACTGTACTGCAGAAGCTAAATGCCT
>Location:NODE_29094_length_1021_cov_98.511261	Coordinate:820	Reads:7	Hits:1	Allocated_reads:7	Strand:+
GGTGACTGTACTGCAGAAGCTAAATGCC
>Location:NODE_29094_length_1021_cov_98.511261	Coordinate:820	Reads:1	Hits:1	Allocated_reads:1	Strand:+
GGTGACTGTACTGCAGAAGCTAAATGCCT
>Location:NODE_29094_length_1021_cov_98.511261	Coordinate:820	Reads:2	Hits:1	Allocated_reads:2	Strand:+
GGTGACTGTACTGCAGAAGCTAAATGCCA
>Location:NODE_29094_length_1021_cov_98.511261	Coordinate:820	Reads:1	Hits:1	Allocated_reads:1	Strand:+
GGTGACTGTACTGCAGAAGCTAAATGCCATA
>Location:NODE_29094_length_1021_cov_98.511261	Coordinate:821	Reads:1	Hits:1	Allocated_reads:1	Strand:+
GTGACTGTACTGCAGAAGCTAAATG
>Location:NODE_29094_length_1021_cov_98.511261	Coordinate:821	Reads:1	Hits:1	Allocated_reads:1	Strand:+
GTGACTGTACTGCAGAAGCTAAATGCC
>Location:NODE_29094_length_1021_cov_98.511261	Coordinate:821	Reads:1	Hits:1	Allocated_reads:1	Strand:+
GTGACTGTACTGCAGAAGCTAAATGCCA
>Location:NODE_29094_length_1021_cov_98.511261	Coordinate:821	Reads:2	Hits:1	Allocated_reads:2	Strand:+
GTGACTGTACTGCAGAAGCTAAATGCCATA
>Location:NODE_29094_length_1021_cov_98.511261	Coordinate:822	Reads:1	Hits:1	Allocated_reads:1	Strand:+
TGACTGTACTGCAGAAGCTAAATG
>Location:NODE_29094_length_1021_cov_98.511261	Coordinate:822	Reads:1	Hits:1	Allocated_reads:1	Strand:+
TGACTGTACTGCAGAAGCTAAATGC
>Location:NODE_29094_length_1021_cov_98.511261	Coordinate:822	Reads:13	Hits:1	Allocated_reads:13	Strand:+
TGACTGTACTGCAGAAGCTAAATGCC
>Location:NODE_29094_length_1021_cov_98.511261	Coordinate:822	Reads:11	Hits:1	Allocated_reads:11	Strand:+
TGACTGTACTGCAGAAGCTAAATGCCA
>Location:NODE_29094_length_1021_cov_98.511261	Coordinate:822	Reads:2	Hits:1	Allocated_reads:2	Strand:+
TGACTGTACTGCAGAAGCTAAATGCCAT
>Location:NODE_29094_length_1021_cov_98.511261	Coordinate:822	Reads:19	Hits:1	Allocated_reads:19	Strand:+
TGACTGTACTGCAGAAGCTAAATGCCATA
>Location:NODE_29094_length_1021_cov_98.511261	Coordinate:822	Reads:3	Hits:1	Allocated_reads:3	Strand:+
TGACTGTACTGCAGAAGCTAAATGCCATAC
>Location:NODE_29094_length_1021_cov_98.511261	Coordinate:822	Reads:2	Hits:1	Allocated_reads:2	Strand:+
TGACTGTACTGCAGAAGCTAAATGCCATATT
>Location:NODE_29094_length_1021_cov_98.511261	Coordinate:822	Reads:3	Hits:1	Allocated_reads:3	Strand:+
TGACTGTACTGCAGAAGCTAAATGCCATACC
>Location:NODE_29094_length_1021_cov_98.511261	Coordinate:823	Reads:1	Hits:1	Allocated_reads:1	Strand:+
GACTGTACTGCAGAAGCTAAATGCCT
>Location:NODE_29094_length_1021_cov_98.511261	Coordinate:823	Reads:1	Hits:1	Allocated_reads:1	Strand:+
GACTGTACTGCAGAAGCTAAATGCCATA
>Location:NODE_29094_length_1021_cov_98.511261	Coordinate:823	Reads:2	Hits:1	Allocated_reads:2	Strand:+
GACTGTACTGCAGAAGCTAAATGCCATACC
>Location:NODE_29094_length_1021_cov_98.511261	Coordinate:823	Reads:1	Hits:1	Allocated_reads:1	Strand:+
GACTGTACTGCAGAAGCTAAATGCCATACCATT
>Location:NODE_29094_length_1021_cov_98.511261	Coordinate:825	Reads:1	Hits:1	Allocated_reads:1	Strand:+
CTGTACTGCAGAAGCTAAATGCCATA
>Location:NODE_29094_length_1021_cov_98.511261	Coordinate:825	Reads:1	Hits:1	Allocated_reads:1	Strand:+
CTGTACTGCAGAAGCTAAATGCCATACCAAA
>Location:NODE_29094_length_1021_cov_98.511261	Coordinate:826	Reads:1	Hits:1	Allocated_reads:1	Strand:+
TGTACTGCAGAAGCTAAATGCCATACCAAA
>Location:NODE_29094_length_1021_cov_98.511261	Coordinate:827	Reads:3	Hits:1	Allocated_reads:3	Strand:+
GTACTGCAGAAGCTAAATGCCATACCAAA
>Location:NODE_29094_length_1021_cov_98.511261	Coordinate:828	Reads:2	Hits:1	Allocated_reads:2	Strand:+
TACTGCAGAAGCTAAATGCCATACC
>Location:NODE_29094_length_1021_cov_98.511261	Coordinate:828	Reads:1	Hits:1	Allocated_reads:1	Strand:+
TACTGCAGAAGCTAAATGCCATACCAA
>Location:NODE_29094_length_1021_cov_98.511261	Coordinate:828	Reads:4	Hits:1	Allocated_reads:4	Strand:+
TACTGCAGAAGCTAAATGCCATACCAAA
>Location:NODE_29094_length_1021_cov_98.511261	Coordinate:828	Reads:1	Hits:1	Allocated_reads:1	Strand:+
TACTGCAGAAGCTAAATGCCATACCAAAT
>Location:NODE_29094_length_1021_cov_98.511261	Coordinate:828	Reads:6	Hits:1	Allocated_reads:6	Strand:+
TACTGCAGAAGCTAAATGCCATACCAAATG
>Location:NODE_29094_length_1021_cov_98.511261	Coordinate:828	Reads:2	Hits:1	Allocated_reads:2	Strand:+
TACTGCAGAAGCTAAATGCCATACCAAATGT
>Location:NODE_29094_length_1021_cov_98.511261	Coordinate:828	Reads:1	Hits:1	Allocated_reads:1	Strand:+
TACTGCAGAAGCTAAATGCCATACCAAATGTTCTT
>Location:NODE_29094_length_1021_cov_98.511261	Coordinate:829	Reads:1	Hits:1	Allocated_reads:1	Strand:-
TGGTATGGCATTTAGCTTCTGCAAG
>Location:NODE_29094_length_1021_cov_98.511261	Coordinate:831	Reads:2	Hits:1	Allocated_reads:2	Strand:+
TGCAGAAGCTAAATGCCATACCAAATG
>Location:NODE_29094_length_1021_cov_98.511261	Coordinate:831	Reads:13	Hits:1	Allocated_reads:13	Strand:+
TGCAGAAGCTAAATGCCATACCAAATGT
>Location:NODE_29094_length_1021_cov_98.511261	Coordinate:831	Reads:3	Hits:1	Allocated_reads:3	Strand:+
TGCAGAAGCTAAATGCCATACCAAATGTT
>Location:NODE_29094_length_1021_cov_98.511261	Coordinate:831	Reads:2	Hits:1	Allocated_reads:2	Strand:+
TGCAGAAGCTAAATGCCATACCAAATGTTC
>Location:NODE_29094_length_1021_cov_98.511261	Coordinate:831	Reads:1	Hits:1	Allocated_reads:1	Strand:+
TGCAGAAGCTAAATGCCATACCAAATGTTCTT
>Location:NODE_29094_length_1021_cov_98.511261	Coordinate:832	Reads:1	Hits:1	Allocated_reads:1	Strand:+
GCAGAAGCTAAATGCCATACCAAATGT
>Location:NODE_29094_length_1021_cov_98.511261	Coordinate:832	Reads:1	Hits:1	Allocated_reads:1	Strand:+
GCAGAAGCTAAATGCCATACCAAATGTT
>Location:NODE_29094_length_1021_cov_98.511261	Coordinate:833	Reads:1	Hits:1	Allocated_reads:1	Strand:+
CAGAAGCTAAATGCCATACCAAATGTTCTT
>Location:NODE_29094_length_1021_cov_98.511261	Coordinate:834	Reads:1	Hits:1	Allocated_reads:1	Strand:-
ACATTTGGTATGGCATTTAGCTTCG
>Location:NODE_29094_length_1021_cov_98.511261	Coordinate:835	Reads:1	Hits:1	Allocated_reads:1	Strand:-
AAGAACATTTGGTATGGCATTTAGCTTC
>Location:NODE_29094_length_1021_cov_98.511261	Coordinate:835	Reads:2	Hits:1	Allocated_reads:2	Strand:+
GAAGCTAAATGCCATACCAAATGTTCTT
>Location:NODE_29094_length_1021_cov_98.511261	Coordinate:835	Reads:1	Hits:1	Allocated_reads:1	Strand:+
GAAGCTAAATGCCATACCAAATGTTCTTT
>Location:NODE_29094_length_1021_cov_98.511261	Coordinate:836	Reads:1	Hits:1	Allocated_reads:1	Strand:-
AAAGAACATTTGGTATGGCATTTAGCTT
>Location:NODE_29094_length_1021_cov_98.511261	Coordinate:837	Reads:1	Hits:1	Allocated_reads:1	Strand:-
AAGAACATTTGGTATGGCATTTAGCT
>Location:NODE_29094_length_1021_cov_98.511261	Coordinate:840	Reads:2	Hits:1	Allocated_reads:2	Strand:+
TAAATGCCATACCAAATGTTCTTTTCCAGTA
>Location:NODE_29094_length_1021_cov_98.511261	Coordinate:841	Reads:2	Hits:1	Allocated_reads:2	Strand:-
TGGAAAAGAACATTTGGTATGGCATTT
>Location:NODE_29094_length_1021_cov_98.511261	Coordinate:842	Reads:1	Hits:1	Allocated_reads:1	Strand:+
AATGCCATACCAAATGTTCTTTTCCAGTA
>Location:NODE_29094_length_1021_cov_98.511261	Coordinate:842	Reads:1	Hits:1	Allocated_reads:1	Strand:-
CTGGAAAAGAACATTTGGTATGGCATT
>Location:NODE_29094_length_1021_cov_98.511261	Coordinate:842	Reads:1	Hits:1	Allocated_reads:1	Strand:-
GAAAAGAACATTTGGTATGGCATT
>Location:NODE_29094_length_1021_cov_98.511261	Coordinate:842	Reads:3	Hits:1	Allocated_reads:3	Strand:-
TACTGGAAAAGAACATTTGGTATGGCATT
>Location:NODE_29094_length_1021_cov_98.511261	Coordinate:842	Reads:2	Hits:1	Allocated_reads:2	Strand:-
TGGAAAAGAACATTTGGTATGGCATT
>Location:NODE_29094_length_1021_cov_98.511261	Coordinate:843	Reads:1	Hits:1	Allocated_reads:1	Strand:-
CTGGAAAAGAACATTTGGTATGGCAT
>Location:NODE_29094_length_1021_cov_98.511261	Coordinate:844	Reads:2	Hits:1	Allocated_reads:2	Strand:+
TGCCATACCAAATGTTCTTTTCCAGTA
>Location:NODE_29094_length_1021_cov_98.511261	Coordinate:844	Reads:3	Hits:1	Allocated_reads:3	Strand:+
TGCCATACCAAATGTTCTTTTCCAGTATTAC
>Location:NODE_29094_length_1021_cov_98.511261	Coordinate:845	Reads:1	Hits:1	Allocated_reads:1	Strand:+
GCCATACCAAATGTTCTTTTCCAGTA
>Location:NODE_29094_length_1021_cov_98.511261	Coordinate:847	Reads:1	Hits:1	Allocated_reads:1	Strand:-
AATACTGGAAAAGAACATTTGGTATG
>Location:NODE_29094_length_1021_cov_98.511261	Coordinate:847	Reads:2	Hits:1	Allocated_reads:2	Strand:+
CATACCAAATGTTCTTTTCCAGTATTACT
>Location:NODE_29094_length_1021_cov_98.511261	Coordinate:847	Reads:1	Hits:1	Allocated_reads:1	Strand:+
CATACCAAATGTTCTTTTCCAGTATTACTGCT
>Location:NODE_29094_length_1021_cov_98.511261	Coordinate:847	Reads:3	Hits:1	Allocated_reads:3	Strand:-
TACTGGAAAAGAACATTTGGTATG
>Location:NODE_29094_length_1021_cov_98.511261	Coordinate:848	Reads:1	Hits:1	Allocated_reads:1	Strand:+
ATACCAAATGTTCTTTTCCAGTATTACTGC
>Location:NODE_29094_length_1021_cov_98.511261	Coordinate:849	Reads:1	Hits:1	Allocated_reads:1	Strand:-
AATACTGGAAAAGAACATTTGGTA
>Location:NODE_29094_length_1021_cov_98.511261	Coordinate:849	Reads:2	Hits:1	Allocated_reads:2	Strand:+
TACCAAATGTTCTTTTCCAGTATTAC
>Location:NODE_29094_length_1021_cov_98.511261	Coordinate:849	Reads:9	Hits:1	Allocated_reads:9	Strand:+
TACCAAATGTTCTTTTCCAGTATTACT
>Location:NODE_29094_length_1021_cov_98.511261	Coordinate:849	Reads:27	Hits:1	Allocated_reads:27	Strand:+
TACCAAATGTTCTTTTCCAGTATTACTGC
>Location:NODE_29094_length_1021_cov_98.511261	Coordinate:849	Reads:13	Hits:1	Allocated_reads:13	Strand:+
TACCAAATGTTCTTTTCCAGTATTACTGCT
>Location:NODE_29094_length_1021_cov_98.511261	Coordinate:851	Reads:1	Hits:1	Allocated_reads:1	Strand:+
CCAAATGTTCTTTTCCAGTATTACT
>Location:NODE_29094_length_1021_cov_98.511261	Coordinate:851	Reads:1	Hits:1	Allocated_reads:1	Strand:+
CCAAATGTTCTTTTCCAGTATTACTGC
>Location:NODE_29094_length_1021_cov_98.511261	Coordinate:851	Reads:4	Hits:1	Allocated_reads:4	Strand:+
CCAAATGTTCTTTTCCAGTATTACTGCT
>Location:NODE_29094_length_1021_cov_98.511261	Coordinate:851	Reads:1	Hits:1	Allocated_reads:1	Strand:+
CCAAATGTTCTTTTCCAGTATTACTGCTTAG
>Location:NODE_29094_length_1021_cov_98.511261	Coordinate:852	Reads:7	Hits:1	Allocated_reads:7	Strand:+
CAAATGTTCTTTTCCAGTATTACTGCT
>Location:NODE_29094_length_1021_cov_98.511261	Coordinate:853	Reads:2	Hits:1	Allocated_reads:2	Strand:+
AAATGTTCTTTTCCAGTATTACTGCT
>Location:NODE_29094_length_1021_cov_98.511261	Coordinate:853	Reads:1	Hits:1	Allocated_reads:1	Strand:+
AAATGTTCTTTTCCAGTATTACTGCTTAGTAC
>Location:NODE_29094_length_1021_cov_98.511261	Coordinate:854	Reads:1	Hits:1	Allocated_reads:1	Strand:+
AATGTTCTTTTCCAGTATTACTGCTTAG
>Location:NODE_29094_length_1021_cov_98.511261	Coordinate:854	Reads:1	Hits:1	Allocated_reads:1	Strand:+
AATGTTCTTTTCCAGTATTACTGCTTAGTA
>Location:NODE_29094_length_1021_cov_98.511261	Coordinate:854	Reads:9	Hits:1	Allocated_reads:9	Strand:+
AATGTTCTTTTCCAGTATTACTGCTTAGTAC
>Location:NODE_29094_length_1021_cov_98.511261	Coordinate:855	Reads:1	Hits:1	Allocated_reads:1	Strand:+
ATGTTCTTTTCCAGTATTACTGCTTAGTAC
>Location:NODE_29094_length_1021_cov_98.511261	Coordinate:856	Reads:18	Hits:1	Allocated_reads:18	Strand:+
TGTTCTTTTCCAGTATTACTGCTTAGTAC
>Location:NODE_29094_length_1021_cov_98.511261	Coordinate:857	Reads:1	Hits:1	Allocated_reads:1	Strand:+
GTTCTTTTCCAGTATTACTGCTTAGTAC
>Location:NODE_29094_length_1021_cov_98.511261	Coordinate:858	Reads:29	Hits:1	Allocated_reads:29	Strand:+
TTCTTTTCCAGTATTACTGCTTAGTAC
>Location:NODE_29094_length_1021_cov_98.511261	Coordinate:858	Reads:1	Hits:1	Allocated_reads:1	Strand:+
TTCTTTTCCAGTATTACTGCTTAGTACT
>Location:NODE_29094_length_1021_cov_98.511261	Coordinate:858	Reads:1	Hits:1	Allocated_reads:1	Strand:+
TTCTTTTCCAGTATTACTGCTTAGTACTGC
>Location:NODE_29094_length_1021_cov_98.511261	Coordinate:858	Reads:3	Hits:1	Allocated_reads:3	Strand:+
TTCTTTTCCAGTATTACTGCTTAGTACTGCT
>Location:NODE_29094_length_1021_cov_98.511261	Coordinate:859	Reads:15	Hits:1	Allocated_reads:15	Strand:+
TCTTTTCCAGTATTACTGCTTAGTAC
>Location:NODE_29094_length_1021_cov_98.511261	Coordinate:859	Reads:2	Hits:1	Allocated_reads:2	Strand:+
TCTTTTCCAGTATTACTGCTTAGTACT
>Location:NODE_29094_length_1021_cov_98.511261	Coordinate:859	Reads:2	Hits:1	Allocated_reads:2	Strand:+
TCTTTTCCAGTATTACTGCTTAGTACTGC
>Location:NODE_29094_length_1021_cov_98.511261	Coordinate:861	Reads:5	Hits:1	Allocated_reads:5	Strand:+
TTTTCCAGTATTACTGCTTAGTAC
>Location:NODE_29094_length_1021_cov_98.511261	Coordinate:861	Reads:6	Hits:1	Allocated_reads:6	Strand:+
TTTTCCAGTATTACTGCTTAGTACTGC
>Location:NODE_29094_length_1021_cov_98.511261	Coordinate:861	Reads:1	Hits:1	Allocated_reads:1	Strand:+
TTTTCCAGTATTACTGCTTAGTACTGCT
>Location:NODE_29094_length_1021_cov_98.511261	Coordinate:863	Reads:1	Hits:1	Allocated_reads:1	Strand:+
TTCCAGTATTACTGCTTAGTACTGCTTGAC
>Location:NODE_29094_length_1021_cov_98.511261	Coordinate:864	Reads:5	Hits:2	Allocated_reads:2.5	Strand:+
TCCAGTATTACTGCTTAGTACTGCTTGACT
>Location:NODE_29094_length_1021_cov_98.511261	Coordinate:864	Reads:1	Hits:1	Allocated_reads:1	Strand:+
TCCAGTATTACTGCTTAGTACTGCTTGACTAC
>Location:NODE_29094_length_1021_cov_98.511261	Coordinate:866	Reads:1	Hits:2	Allocated_reads:0.5	Strand:+
CAGTATTACTGCTTAGTACTGCTTGACT
>Location:NODE_29094_length_1021_cov_98.511261	Coordinate:867	Reads:1	Hits:2	Allocated_reads:0.5	Strand:+
AGTATTACTGCTTAGTACTGCTTGACA
>Location:NODE_29094_length_1021_cov_98.511261	Coordinate:868	Reads:1	Hits:1	Allocated_reads:1	Strand:+
GTATTACTGCTTAGTACTGCTTGACTA
>Location:NODE_29094_length_1021_cov_98.511261	Coordinate:868	Reads:1	Hits:1	Allocated_reads:1	Strand:+
GTATTACTGCTTAGTACTGCTTGACTAC
>Location:NODE_29094_length_1021_cov_98.511261	Coordinate:868	Reads:1	Hits:1	Allocated_reads:1	Strand:+
GTATTACTGCTTAGTACTGCTTGACTACT
>Location:NODE_29094_length_1021_cov_98.511261	Coordinate:869	Reads:6	Hits:2	Allocated_reads:3	Strand:+
TATTACTGCTTAGTACTGCTTGACT
>Location:NODE_29094_length_1021_cov_98.511261	Coordinate:869	Reads:2	Hits:1	Allocated_reads:2	Strand:+
TATTACTGCTTAGTACTGCTTGACTA
>Location:NODE_29094_length_1021_cov_98.511261	Coordinate:869	Reads:9	Hits:1	Allocated_reads:9	Strand:+
TATTACTGCTTAGTACTGCTTGACTAC
>Location:NODE_29094_length_1021_cov_98.511261	Coordinate:869	Reads:40	Hits:1	Allocated_reads:40	Strand:+
TATTACTGCTTAGTACTGCTTGACTACT
>Location:NODE_29094_length_1021_cov_98.511261	Coordinate:869	Reads:7	Hits:1	Allocated_reads:7	Strand:+
TATTACTGCTTAGTACTGCTTGACTACTA
>Location:NODE_29094_length_1021_cov_98.511261	Coordinate:869	Reads:1	Hits:1	Allocated_reads:1	Strand:+
TATTACTGCTTAGTACTGCTTGACTACTATA
>Location:NODE_29094_length_1021_cov_98.511261	Coordinate:869	Reads:6	Hits:1	Allocated_reads:6	Strand:+
TATTACTGCTTAGTACTGCTTGACTACTACA
>Location:NODE_29094_length_1021_cov_98.511261	Coordinate:869	Reads:1	Hits:1	Allocated_reads:1	Strand:+
TATTACTGCTTAGTACTGCTTGACTACTACAA
>Location:NODE_29094_length_1021_cov_98.511261	Coordinate:871	Reads:2	Hits:1	Allocated_reads:2	Strand:+
TTACTGCTTAGTACTGCTTGACTAC
>Location:NODE_29094_length_1021_cov_98.511261	Coordinate:871	Reads:27	Hits:1	Allocated_reads:27	Strand:+
TTACTGCTTAGTACTGCTTGACTACT
>Location:NODE_29094_length_1021_cov_98.511261	Coordinate:871	Reads:2	Hits:1	Allocated_reads:2	Strand:+
TTACTGCTTAGTACTGCTTGACTACTA
>Location:NODE_29094_length_1021_cov_98.511261	Coordinate:871	Reads:7	Hits:1	Allocated_reads:7	Strand:+
TTACTGCTTAGTACTGCTTGACTACTAC
>Location:NODE_29094_length_1021_cov_98.511261	Coordinate:871	Reads:54	Hits:1	Allocated_reads:54	Strand:+
TTACTGCTTAGTACTGCTTGACTACTACA
>Location:NODE_29094_length_1021_cov_98.511261	Coordinate:871	Reads:7	Hits:1	Allocated_reads:7	Strand:+
TTACTGCTTAGTACTGCTTGACTACTACAA
>Location:NODE_29094_length_1021_cov_98.511261	Coordinate:871	Reads:1	Hits:1	Allocated_reads:1	Strand:+
TTACTGCTTAGTACTGCTTGACTACTACAAA
>Location:NODE_29094_length_1021_cov_98.511261	Coordinate:871	Reads:1	Hits:1	Allocated_reads:1	Strand:+
TTACTGCTTAGTACTGCTTGACTACTACAATT
>Location:NODE_29094_length_1021_cov_98.511261	Coordinate:871	Reads:2	Hits:1	Allocated_reads:2	Strand:+
TTACTGCTTAGTACTGCTTGACTACTACAAAG
>Location:NODE_29094_length_1021_cov_98.511261	Coordinate:871	Reads:1	Hits:1	Allocated_reads:1	Strand:+
TTACTGCTTAGTACTGCTTGACTACTACAAAGA
>Location:NODE_29094_length_1021_cov_98.511261	Coordinate:872	Reads:4	Hits:1	Allocated_reads:4	Strand:+
TACTGCTTAGTACTGCTTGACTACT
>Location:NODE_29094_length_1021_cov_98.511261	Coordinate:872	Reads:1	Hits:1	Allocated_reads:1	Strand:+
TACTGCTTAGTACTGCTTGACTACTAC
>Location:NODE_29094_length_1021_cov_98.511261	Coordinate:872	Reads:1	Hits:1	Allocated_reads:1	Strand:+
TACTGCTTAGTACTGCTTGACCACTACA
>Location:NODE_29094_length_1021_cov_98.511261	Coordinate:872	Reads:9	Hits:1	Allocated_reads:9	Strand:+
TACTGCTTAGTACTGCTTGACTACTACA
>Location:NODE_29094_length_1021_cov_98.511261	Coordinate:872	Reads:2	Hits:1	Allocated_reads:2	Strand:+
TACTGCTTAGTACTGCTTGACTACTACAA
>Location:NODE_29094_length_1021_cov_98.511261	Coordinate:872	Reads:1	Hits:1	Allocated_reads:1	Strand:+
TACTGCTTAGTACTGCTTGACTACTACAAA
>Location:NODE_29094_length_1021_cov_98.511261	Coordinate:873	Reads:1	Hits:1	Allocated_reads:1	Strand:+
ACTGCTTAGTACTGCTTGACTACT
>Location:NODE_29094_length_1021_cov_98.511261	Coordinate:873	Reads:2	Hits:1	Allocated_reads:2	Strand:+
ACTGCTTAGTACTGCTTGACTACTACA
>Location:NODE_29094_length_1021_cov_98.511261	Coordinate:874	Reads:1	Hits:1	Allocated_reads:1	Strand:+
CTGCTTAGTACTGCTTGACTACTACA
>Location:NODE_29094_length_1021_cov_98.511261	Coordinate:874	Reads:1	Hits:1	Allocated_reads:1	Strand:+
CTGCTTAGTACTGCTTGACTACTACAA
>Location:NODE_29094_length_1021_cov_98.511261	Coordinate:875	Reads:1	Hits:1	Allocated_reads:1	Strand:-
CTTTGTAGTAGTCAAGCAGTACTAAGCA
>Location:NODE_29094_length_1021_cov_98.511261	Coordinate:875	Reads:2	Hits:1	Allocated_reads:2	Strand:+
TGCTTAGTACTGCTTGACTACTACA
>Location:NODE_29094_length_1021_cov_98.511261	Coordinate:875	Reads:3	Hits:1	Allocated_reads:3	Strand:+
TGCTTAGTACTGCTTGACTACTACAAAGA
>Location:NODE_29094_length_1021_cov_98.511261	Coordinate:877	Reads:1	Hits:1	Allocated_reads:1	Strand:+
CTTAGTACTGCTTGACTACTACAAAGA
>Location:NODE_29094_length_1021_cov_98.511261	Coordinate:878	Reads:2	Hits:1	Allocated_reads:2	Strand:+
TTAGTACTGCTTGACTACTACAAAG
>Location:NODE_29094_length_1021_cov_98.511261	Coordinate:878	Reads:1	Hits:1	Allocated_reads:1	Strand:+
TTAGTACTGCTTGACTACTACAAAGA
>Location:NODE_29094_length_1021_cov_98.511261	Coordinate:878	Reads:2	Hits:1	Allocated_reads:2	Strand:+
TTAGTACTGCTTGACTACTACAAAGAG
>Location:NODE_29094_length_1021_cov_98.511261	Coordinate:878	Reads:4	Hits:1	Allocated_reads:4	Strand:+
TTAGTACTGCTTGACTACTACAAAGAGA
>Location:NODE_29094_length_1021_cov_98.511261	Coordinate:878	Reads:11	Hits:1	Allocated_reads:11	Strand:+
TTAGTACTGCTTGACTACTACAAAGAGAC
>Location:NODE_29094_length_1021_cov_98.511261	Coordinate:878	Reads:4	Hits:1	Allocated_reads:4	Strand:+
TTAGTACTGCTTGACTACTACAAAGAGACA
>Location:NODE_29094_length_1021_cov_98.511261	Coordinate:879	Reads:2	Hits:1	Allocated_reads:2	Strand:+
TAGTACTGCTTGACTACTACAAAGA
>Location:NODE_29094_length_1021_cov_98.511261	Coordinate:879	Reads:9	Hits:1	Allocated_reads:9	Strand:+
TAGTACTGCTTGACTACTACAAAGAGA
>Location:NODE_29094_length_1021_cov_98.511261	Coordinate:879	Reads:16	Hits:1	Allocated_reads:16	Strand:+
TAGTACTGCTTGACTACTACAAAGAGAC
>Location:NODE_29094_length_1021_cov_98.511261	Coordinate:879	Reads:2	Hits:1	Allocated_reads:2	Strand:+
TAGTACTGCTTGACTACTACAAAGAGAA
>Location:NODE_29094_length_1021_cov_98.511261	Coordinate:879	Reads:2	Hits:1	Allocated_reads:2	Strand:+
TAGTACTGCTTGACTACTACAAAGAGACA
>Location:NODE_29094_length_1021_cov_98.511261	Coordinate:880	Reads:1	Hits:1	Allocated_reads:1	Strand:+
AGTACTGCTTGACTACTACAAAGAGAC
>Location:NODE_29094_length_1021_cov_98.511261	Coordinate:880	Reads:1	Hits:1	Allocated_reads:1	Strand:+
AGTACTGCTTGACTACTACAAAGAGACA
>Location:NODE_29094_length_1021_cov_98.511261	Coordinate:881	Reads:1	Hits:1	Allocated_reads:1	Strand:+
GTACTGCTTGACTACTACAAAGAGACAAATGA
>Location:NODE_29094_length_1021_cov_98.511261	Coordinate:881	Reads:1	Hits:1	Allocated_reads:1	Strand:-
TCTCTTTGTAGTAGTCAAGCAGTAC
>Location:NODE_29094_length_1021_cov_98.511261	Coordinate:882	Reads:2	Hits:1	Allocated_reads:2	Strand:+
TACTGCTTGACTACTACAAAGAGACAAA
>Location:NODE_29094_length_1021_cov_98.511261	Coordinate:885	Reads:1	Hits:1	Allocated_reads:1	Strand:-
AAACATCTCATTTGTCTCTTTGTAGTAGTCAAGCA
>Location:NODE_29094_length_1021_cov_98.511261	Coordinate:885	Reads:4	Hits:1	Allocated_reads:4	Strand:+
TGCTTGACTACTACAAAGAGACAAATGAGA
>Location:NODE_29094_length_1021_cov_98.511261	Coordinate:885	Reads:1	Hits:1	Allocated_reads:1	Strand:+
TGCTTGACTACTACAAAGAGACAAATGAGATGTT
>Location:NODE_29094_length_1021_cov_98.511261	Coordinate:887	Reads:1	Hits:1	Allocated_reads:1	Strand:+
CTTGACTACTACAAAGAGACAAATGAGA
>Location:NODE_29094_length_1021_cov_98.511261	Coordinate:887	Reads:1	Hits:1	Allocated_reads:1	Strand:+
CTTGACTACTACAAAGAGACAAATGAGATG
>Location:NODE_29094_length_1021_cov_98.511261	Coordinate:887	Reads:3	Hits:1	Allocated_reads:3	Strand:+
CTTGACTACTACAAAGAGACAAATGAGATGTT
>Location:NODE_29094_length_1021_cov_98.511261	Coordinate:888	Reads:1	Hits:1	Allocated_reads:1	Strand:-
CTCATTTGTCTCTTTGTAGTAGTCAA
>Location:NODE_29094_length_1021_cov_98.511261	Coordinate:888	Reads:1	Hits:1	Allocated_reads:1	Strand:+
TTGACTACTACAAAGAGACAAATGAGA
>Location:NODE_29094_length_1021_cov_98.511261	Coordinate:888	Reads:1	Hits:1	Allocated_reads:1	Strand:+
TTGACTACTACAAAGAGACAAATGAGATG
>Location:NODE_29094_length_1021_cov_98.511261	Coordinate:888	Reads:5	Hits:1	Allocated_reads:5	Strand:+
TTGACTACTACAAAGAGACAAATGAGATGT
>Location:NODE_29094_length_1021_cov_98.511261	Coordinate:888	Reads:33	Hits:1	Allocated_reads:33	Strand:+
TTGACTACTACAAAGAGACAAATGAGATGTT
>Location:NODE_29094_length_1021_cov_98.511261	Coordinate:888	Reads:1	Hits:1	Allocated_reads:1	Strand:+
TTGACTACTACAAAGAGACAAATGAGATGTTT
>Location:NODE_29094_length_1021_cov_98.511261	Coordinate:889	Reads:5	Hits:1	Allocated_reads:5	Strand:+
TGACTACTACAAAGAGACAAATGAGA
>Location:NODE_29094_length_1021_cov_98.511261	Coordinate:889	Reads:1	Hits:1	Allocated_reads:1	Strand:+
TGACTACTACAAAGAGACAAATGAGAT
>Location:NODE_29094_length_1021_cov_98.511261	Coordinate:889	Reads:3	Hits:1	Allocated_reads:3	Strand:+
TGACTACTACAAAGAGACAAATGAGATG
>Location:NODE_29094_length_1021_cov_98.511261	Coordinate:889	Reads:6	Hits:1	Allocated_reads:6	Strand:+
TGACTACTACAAAGAGACAAATGAGATGT
>Location:NODE_29094_length_1021_cov_98.511261	Coordinate:889	Reads:76	Hits:1	Allocated_reads:76	Strand:+
TGACTACTACAAAGAGACAAATGAGATGTT
>Location:NODE_29094_length_1021_cov_98.511261	Coordinate:889	Reads:5	Hits:1	Allocated_reads:5	Strand:+
TGACTACTACAAAGAGACAAATGAGATGTTT
>Location:NODE_29094_length_1021_cov_98.511261	Coordinate:890	Reads:3	Hits:1	Allocated_reads:3	Strand:+
GACTACTACAAAGAGACAAATGAGATGTT
>Location:NODE_29094_length_1021_cov_98.511261	Coordinate:892	Reads:1	Hits:1	Allocated_reads:1	Strand:+
CTACTACAAAGAGACAAATGAGATG
>Location:NODE_29094_length_1021_cov_98.511261	Coordinate:892	Reads:5	Hits:1	Allocated_reads:5	Strand:+
CTACTACAAAGAGACAAATGAGATGTT
>Location:NODE_29094_length_1021_cov_98.511261	Coordinate:892	Reads:1	Hits:1	Allocated_reads:1	Strand:+
CTACTACAAAGAGACAAATGAGATGTTTT
>Location:NODE_29094_length_1021_cov_98.511261	Coordinate:893	Reads:1	Hits:1	Allocated_reads:1	Strand:+
TACTACAAAGAGACAAATGAGATG
>Location:NODE_29094_length_1021_cov_98.511261	Coordinate:893	Reads:3	Hits:1	Allocated_reads:3	Strand:+
TACTACAAAGAGACAAATGAGATGT
>Location:NODE_29094_length_1021_cov_98.511261	Coordinate:893	Reads:16	Hits:1	Allocated_reads:16	Strand:+
TACTACAAAGAGACAAATGAGATGTT
>Location:NODE_29094_length_1021_cov_98.511261	Coordinate:893	Reads:1	Hits:1	Allocated_reads:1	Strand:+
TACTACAAAGAGACAAATGAGATGTTT
>Location:NODE_29094_length_1021_cov_98.511261	Coordinate:893	Reads:1	Hits:1	Allocated_reads:1	Strand:+
TACTACAAAGAGACAAATGAGATATTTT
>Location:NODE_29094_length_1021_cov_98.511261	Coordinate:893	Reads:3	Hits:1	Allocated_reads:3	Strand:+
TACTACAAAGAGACAAATGAGATGTTTT
>Location:NODE_29094_length_1021_cov_98.511261	Coordinate:894	Reads:1	Hits:1	Allocated_reads:1	Strand:-
AAACATCTCATTTGTCTCTTTGTAGT
>Location:NODE_29094_length_1021_cov_98.511261	Coordinate:895	Reads:2	Hits:1	Allocated_reads:2	Strand:-
AAACATCTCATTTGTCTCTTTGTAG
>Location:NODE_29094_length_1021_cov_98.511261	Coordinate:896	Reads:1	Hits:1	Allocated_reads:1	Strand:-
AAACATCTCATTTGTCTCTTTGTA
>Location:NODE_29094_length_1021_cov_98.511261	Coordinate:898	Reads:1	Hits:1	Allocated_reads:1	Strand:+
CAAAGAGACAAATGAGATGTTTTTGTACA
>Location:NODE_29094_length_1021_cov_98.511261	Coordinate:899	Reads:1	Hits:1	Allocated_reads:1	Strand:+
AAAGAGACAAATGAGATGTTTTTGTACA
>Location:NODE_29094_length_1021_cov_98.511261	Coordinate:899	Reads:1	Hits:1	Allocated_reads:1	Strand:+
AAAGAGACAAATGAGATGTTTTTGTACATT
>Location:NODE_29094_length_1021_cov_98.511261	Coordinate:900	Reads:1	Hits:1	Allocated_reads:1	Strand:+
AAGAGACAAATGAGATGTTTTTGTACA
>Location:NODE_29094_length_1021_cov_98.511261	Coordinate:900	Reads:8	Hits:1	Allocated_reads:8	Strand:+
AAGAGACAAATGAGATGTTTTTGTACATT
>Location:NODE_29094_length_1021_cov_98.511261	Coordinate:900	Reads:1	Hits:1	Allocated_reads:1	Strand:+
AAGAGACAAATGAGATGTTTTTGTACATTA
>Location:NODE_29094_length_1021_cov_98.511261	Coordinate:901	Reads:2	Hits:1	Allocated_reads:2	Strand:+
AGAGACAAATGAGATGTTTTTGTACA
>Location:NODE_29094_length_1021_cov_98.511261	Coordinate:901	Reads:1	Hits:1	Allocated_reads:1	Strand:+
AGAGACAAATGAGATGTTTTTGTACAT
>Location:NODE_29094_length_1021_cov_98.511261	Coordinate:901	Reads:18	Hits:1	Allocated_reads:18	Strand:+
AGAGACAAATGAGATGTTTTTGTACATT
>Location:NODE_29094_length_1021_cov_98.511261	Coordinate:901	Reads:2	Hits:1	Allocated_reads:2	Strand:+
AGAGACAAATGAGATGTTTTTGTACATTA
>Location:NODE_29094_length_1021_cov_98.511261	Coordinate:901	Reads:1	Hits:1	Allocated_reads:1	Strand:+
AGAGACAAATGAGATGTTTTTGTACATTAAC
>Location:NODE_29094_length_1021_cov_98.511261	Coordinate:902	Reads:1	Hits:2	Allocated_reads:0.5	Strand:+
GAGACAAATGAGATGTTTTTGTACATTAAC
>Location:NODE_29094_length_1021_cov_98.511261	Coordinate:912	Reads:1	Hits:2	Allocated_reads:0.5	Strand:-
TTAGCTGTTAATGTACAAAAACATCT
>Location:NODE_29094_length_1021_cov_98.511261	Coordinate:930	Reads:1	Hits:2	Allocated_reads:0.5	Strand:-
TGAAAAATGACAACTTTTAGCTGT
>Location:NODE_29094_length_1021_cov_98.511261	Coordinate:932	Reads:1	Hits:1	Allocated_reads:1	Strand:-
TATGAAAAATGACAACTTTTAGCT
>Location:NODE_29094_length_1021_cov_98.511261	Coordinate:935	Reads:1	Hits:1	Allocated_reads:1	Strand:-
ATTTATGAAAAATGACAACTTTTA
>Location:NODE_29094_length_1021_cov_98.511261	Coordinate:942	Reads:1	Hits:1	Allocated_reads:1	Strand:+
TGTCATTTTTCATAAATAAAATGGAAA
>Location:NODE_29094_length_1021_cov_98.511261	Coordinate:947	Reads:1	Hits:1	Allocated_reads:1	Strand:-
CGTATTTCCATTTTATTTATGAAAAA
>Location:NODE_29094_length_1021_cov_98.511261	Coordinate:947	Reads:1	Hits:1	Allocated_reads:1	Strand:-
TACGTATTTCCATTTTATTTATGAAAAA
>Location:NODE_29094_length_1021_cov_98.511261	Coordinate:949	Reads:1	Hits:1	Allocated_reads:1	Strand:-
TACGTATTTCCATTTTATTTATGAAA
>Location:NODE_29094_length_1021_cov_98.511261	Coordinate:951	Reads:1	Hits:1	Allocated_reads:1	Strand:-
AAATACGTATTTCCATTTTATTTATGA
>Location:NODE_29094_length_1021_cov_98.511261	Coordinate:954	Reads:1	Hits:1	Allocated_reads:1	Strand:+
TAAATAAAATGGAAATACGTATTTCATGTCT
>Location:NODE_29094_length_1021_cov_98.511261	Coordinate:958	Reads:1	Hits:1	Allocated_reads:1	Strand:-
TGAGACATGAAATACGTATTTCCATTTTA
>Location:NODE_29094_length_1021_cov_98.511261	Coordinate:963	Reads:1	Hits:1	Allocated_reads:1	Strand:-
AACGCATTGAGACATGAAATACGTATTTCCA
>Location:NODE_29094_length_1021_cov_98.511261	Coordinate:963	Reads:3	Hits:1	Allocated_reads:3	Strand:-
CATTGAGACATGAAATACGTATTTCCA
>Location:NODE_29094_length_1021_cov_98.511261	Coordinate:964	Reads:1	Hits:1	Allocated_reads:1	Strand:-
AACGCATTGAGACATGAAATACGTATTTCC
>Location:NODE_29094_length_1021_cov_98.511261	Coordinate:964	Reads:4	Hits:1	Allocated_reads:4	Strand:-
CATTGAGACATGAAATACGTATTTCC
>Location:NODE_29094_length_1021_cov_98.511261	Coordinate:964	Reads:2	Hits:1	Allocated_reads:2	Strand:-
CGCATTGAGACATGAAATACGTATTTCC
>Location:NODE_29094_length_1021_cov_98.511261	Coordinate:964	Reads:1	Hits:1	Allocated_reads:1	Strand:+
GGAAATACGTATTTCATGTCTCAATGCG
>Location:NODE_29094_length_1021_cov_98.511261	Coordinate:965	Reads:1	Hits:1	Allocated_reads:1	Strand:-
AACGCATTGAGACATGAAATACGTATTTC
>Location:NODE_29094_length_1021_cov_98.511261	Coordinate:965	Reads:1	Hits:1	Allocated_reads:1	Strand:-
CATTGAGACATGAAATACGTATTTC
>Location:NODE_29094_length_1021_cov_98.511261	Coordinate:965	Reads:1	Hits:1	Allocated_reads:1	Strand:-
CGCATTGAGACATGAAATACGTATTTC
>Location:NODE_29094_length_1021_cov_98.511261	Coordinate:965	Reads:1	Hits:1	Allocated_reads:1	Strand:+
GAAATACGTATTTCATGTCTCAATGCG
>Location:NODE_29094_length_1021_cov_98.511261	Coordinate:966	Reads:2	Hits:1	Allocated_reads:2	Strand:-
CATTGAGACATGAAATACGTATTT
>Location:NODE_29094_length_1021_cov_98.511261	Coordinate:966	Reads:1	Hits:1	Allocated_reads:1	Strand:-
CGCATTGAGACATGAAATACGTATTT
>Location:NODE_29094_length_1021_cov_98.511261	Coordinate:968	Reads:1	Hits:1	Allocated_reads:1	Strand:+
ATACGTATTTCATGTCTCAATGCGTTGCTT
>Location:NODE_29094_length_1021_cov_98.511261	Coordinate:969	Reads:1	Hits:1	Allocated_reads:1	Strand:+
TACGTATTTCATGTCTCAATGCGT
>Location:NODE_29094_length_1021_cov_98.511261	Coordinate:969	Reads:1	Hits:1	Allocated_reads:1	Strand:+
TACGTATTTCATGTCTCAATGCGTTG
>Location:NODE_29094_length_1021_cov_98.511261	Coordinate:969	Reads:9	Hits:1	Allocated_reads:9	Strand:+
TACGTATTTCATGTCTCAATGCGTTGCT
>Location:NODE_29094_length_1021_cov_98.511261	Coordinate:969	Reads:1	Hits:1	Allocated_reads:1	Strand:+
TACGTATTTCATGTCTCAATGCGTTGCCT
>Location:NODE_29094_length_1021_cov_98.511261	Coordinate:969	Reads:5	Hits:1	Allocated_reads:5	Strand:+
TACGTATTTCATGTCTCAATGCGTTGCTT
>Location:NODE_29094_length_1021_cov_98.511261	Coordinate:970	Reads:1	Hits:1	Allocated_reads:1	Strand:+
ACGTATTTCATGTCTCAATGCGTTGCT
>Location:NODE_29094_length_1021_cov_98.511261	Coordinate:970	Reads:1	Hits:1	Allocated_reads:1	Strand:+
ACGTATTTCATGTCTCAATGCGTTGCTT
>Location:NODE_29094_length_1021_cov_98.511261	Coordinate:972	Reads:1	Hits:1	Allocated_reads:1	Strand:+
GTATTTCATGTCTCAATGCGTTGCT
>Location:NODE_29094_length_1021_cov_98.511261	Coordinate:972	Reads:1	Hits:1	Allocated_reads:1	Strand:+
GTATTTCATGTCTCAATGCGTTGCTTTGT
>Location:NODE_29094_length_1021_cov_98.511261	Coordinate:973	Reads:4	Hits:1	Allocated_reads:4	Strand:+
TATTTCATGTCTCAATGCGTTGCT
>Location:NODE_29094_length_1021_cov_98.511261	Coordinate:973	Reads:8	Hits:1	Allocated_reads:8	Strand:+
TATTTCATGTCTCAATGCGTTGCTT
>Location:NODE_29094_length_1021_cov_98.511261	Coordinate:973	Reads:2	Hits:1	Allocated_reads:2	Strand:+
TATTTCATGTCTCAATGCGTTGCTTT
>Location:NODE_29094_length_1021_cov_98.511261	Coordinate:973	Reads:1	Hits:1	Allocated_reads:1	Strand:+
TATTTCATGTCTCAATGCGTTGCTTTG
>Location:NODE_29094_length_1021_cov_98.511261	Coordinate:973	Reads:11	Hits:1	Allocated_reads:11	Strand:+
TATTTCATGTCTCAATGCGTTGCTTTGT
>Location:NODE_29094_length_1021_cov_98.511261	Coordinate:973	Reads:1	Hits:1	Allocated_reads:1	Strand:+
TATTTCATGTCTCAATGCGTTGCTTTGAGG
>Location:NODE_29094_length_1021_cov_98.511261	Coordinate:973	Reads:1	Hits:1	Allocated_reads:1	Strand:+
TATTTCATGTCTCAATGCGTTGCTTTGTGG
>Location:NODE_29094_length_1021_cov_98.511261	Coordinate:973	Reads:2	Hits:1	Allocated_reads:2	Strand:+
TATTTCATGTCTCAATGCGTTGCTTTGTGGT
>Location:NODE_29094_length_1021_cov_98.511261	Coordinate:973	Reads:1	Hits:1	Allocated_reads:1	Strand:+
TATTTCATGTCTCAATGCGTTGCTTTGTGGTT
>Location:NODE_29094_length_1021_cov_98.511261	Coordinate:974	Reads:2	Hits:1	Allocated_reads:2	Strand:+
ATTTCATGTCTCAATGCGTTGCTTTGT
>Location:NODE_29094_length_1021_cov_98.511261	Coordinate:975	Reads:1	Hits:1	Allocated_reads:1	Strand:-
CCACAAAGCAACGCATTGAGACATGAAA
>Location:NODE_29094_length_1021_cov_98.511261	Coordinate:975	Reads:1	Hits:1	Allocated_reads:1	Strand:+
TTTCATGTCTCAATGCGTTGCTTTGTG
>Location:NODE_29094_length_1021_cov_98.511261	Coordinate:975	Reads:1	Hits:1	Allocated_reads:1	Strand:+
TTTCATGTCTCAATGCGTTGCTTTGTGG
>Location:NODE_29094_length_1021_cov_98.511261	Coordinate:975	Reads:5	Hits:1	Allocated_reads:5	Strand:+
TTTCATGTCTCAATGCGTTGCTTTGTGGTT
>Location:NODE_29094_length_1021_cov_98.511261	Coordinate:976	Reads:2	Hits:1	Allocated_reads:2	Strand:+
TTCATGTCTCAATGCGTTGCTTTGTGGT
>Location:NODE_29094_length_1021_cov_98.511261	Coordinate:976	Reads:5	Hits:1	Allocated_reads:5	Strand:+
TTCATGTCTCAATGCGTTGCTTTGTGGTT
>Location:NODE_29094_length_1021_cov_98.511261	Coordinate:977	Reads:2	Hits:2	Allocated_reads:1	Strand:+
TCATGTCTCAATGCGTTGCTTTGTGGTT
>Location:NODE_29094_length_1021_cov_98.511261	Coordinate:980	Reads:4	Hits:2	Allocated_reads:2	Strand:+
TGTCTCAATGCGTTGCTTTGTGGTTTGT
>Location:NODE_29094_length_1021_cov_98.511261	Coordinate:980	Reads:5	Hits:2	Allocated_reads:2.5	Strand:+
TGTCTCAATGCGTTGCTTTGTGGTTTGTT
>Location:NODE_29094_length_1021_cov_98.511261	Coordinate:982	Reads:1	Hits:2	Allocated_reads:0.5	Strand:+
TCTCAATGCGTTGCTTTGTGGTTTGTTT
>Location:NODE_29094_length_1021_cov_98.511261	Coordinate:982	Reads:2	Hits:2	Allocated_reads:1	Strand:+
TCTCAATGCGTTGCTTTGTGGTTTGTTTGT
>Location:NODE_29094_length_1021_cov_98.511261	Coordinate:984	Reads:1	Hits:2	Allocated_reads:0.5	Strand:+
TCAATGCGTTGCTTTGTGGTTTGT
>Location:NODE_29094_length_1021_cov_98.511261	Coordinate:984	Reads:1	Hits:2	Allocated_reads:0.5	Strand:+
TCAATGCGTTGCTTTGTGGTTTGTTT
>Location:NODE_29094_length_1021_cov_98.511261	Coordinate:984	Reads:1	Hits:2	Allocated_reads:0.5	Strand:+
TCAATGCGTTGCTTTGTGGTTTGTTTG
>Location:NODE_29094_length_1021_cov_98.511261	Coordinate:984	Reads:25	Hits:2	Allocated_reads:12.5	Strand:+
TCAATGCGTTGCTTTGTGGTTTGTTTGT
>Location:NODE_29094_length_1021_cov_98.511261	Coordinate:984	Reads:1	Hits:2	Allocated_reads:0.5	Strand:+
TCAATGCGTTGCTTTGTGGTTTGATTGTT
>Location:NODE_29094_length_1021_cov_98.511261	Coordinate:984	Reads:30	Hits:2	Allocated_reads:15	Strand:+
TCAATGCGTTGCTTTGTGGTTTGTTTGTT
>Location:NODE_29094_length_1021_cov_98.511261	Coordinate:984	Reads:2	Hits:2	Allocated_reads:1	Strand:+
TCAATGCGTTGCTTTGTGGTTTGTTTGTTT
>Location:NODE_29094_length_1021_cov_98.511261	Coordinate:985	Reads:1	Hits:2	Allocated_reads:0.5	Strand:-
AACAAACCACAAAGCAACGCATTG
>Location:NODE_29094_length_1021_cov_98.511261	Coordinate:985	Reads:1	Hits:2	Allocated_reads:0.5	Strand:+
CAATGCGTTGCTTTGTGGTTTGTTTGT
>Location:NODE_29094_length_1021_cov_98.511261	Coordinate:985	Reads:1	Hits:2	Allocated_reads:0.5	Strand:+
CAATGCGTTGCTTTGTGGTTTGTTTGTTTC
>Location:NODE_29094_length_1021_cov_98.511261	Coordinate:986	Reads:1	Hits:2	Allocated_reads:0.5	Strand:+
AATGCGTTGCTTTGTGGTTTGTTTGTTTCCAA
>Location:NODE_29094_length_1021_cov_98.511261	Coordinate:988	Reads:1	Hits:2	Allocated_reads:0.5	Strand:+
TGCGTTGCTTTGTGGTTTGTTTGT
>Location:NODE_29094_length_1021_cov_98.511261	Coordinate:988	Reads:1	Hits:2	Allocated_reads:0.5	Strand:+
TGCGTTGCTTTGTGGTTTGTTTGTT
>Location:NODE_29094_length_1021_cov_98.511261	Coordinate:988	Reads:3	Hits:2	Allocated_reads:1.5	Strand:+
TGCGTTGCTTTGTGGTTTGTTTGTTT
>Location:NODE_29094_length_1021_cov_98.511261	Coordinate:988	Reads:1	Hits:2	Allocated_reads:0.5	Strand:+
TGCGTTGCTTTGTGGTTTGTTTGTTTC
>Location:NODE_29094_length_1021_cov_98.511261	Coordinate:988	Reads:1	Hits:2	Allocated_reads:0.5	Strand:+
TGCGTTGCTTTGTGGTTTGTTTGTTTCC
>Location:NODE_29094_length_1021_cov_98.511261	Coordinate:988	Reads:1	Hits:2	Allocated_reads:0.5	Strand:+
TGCGTTGCTTTGTGGTTTGTTTGTTTCCA
>Location:NODE_29094_length_1021_cov_98.511261	Coordinate:988	Reads:4	Hits:2	Allocated_reads:2	Strand:+
TGCGTTGCTTTGTGGTTTGTTTGTTTCCAAA
>Location:NODE_29094_length_1021_cov_98.511261	Coordinate:988	Reads:1	Hits:2	Allocated_reads:0.5	Strand:+
TGCGTTGCTTTGTGGTTTGTTTGTTTCCAAAA
>Location:NODE_29094_length_1021_cov_98.511261	Coordinate:991	Reads:1	Hits:2	Allocated_reads:0.5	Strand:+
GTTGCTTTGTGGTTTGTTTGTTTCCAAA
>Location:NODE_29094_length_1021_cov_98.511261	Coordinate:997	Reads:1	Hits:2	Allocated_reads:0.5	Strand:+
TTGTGGTTTGTTTGTTTCCAAAAAATAAA
>Location:NODE_29094_length_1021_cov_98.511261	Coordinate:998	Reads:2	Hits:2	Allocated_reads:1	Strand:+
TGTGGTTTGTTTGTTTCCAAAAAATGA
>Location:NODE_29094_length_1021_cov_98.511261	Coordinate:998	Reads:3	Hits:2	Allocated_reads:1.5	Strand:+
TGTGGTTTGTTTGTTTCCAAAAAATGAA
>Location:NODE_29094_length_1021_cov_98.511261	Coordinate:998	Reads:1	Hits:2	Allocated_reads:0.5	Strand:+
TGTGGTTTGTTTGTTTCCAAAAAATGAAG
>Location:NODE_29094_length_1021_cov_98.511261	Coordinate:998	Reads:1	Hits:2	Allocated_reads:0.5	Strand:+
TGTGGTTTGTTTGTTTCCAAAAAATGAAGA
>Location:NODE_29094_length_1021_cov_98.511261	Coordinate:1004	Reads:1	Hits:2	Allocated_reads:0.5	Strand:-
TTCTTCATTTTTTGGAAACAAACAA
>Location:NODE_29094_length_1021_cov_98.511261	Coordinate:1009	Reads:1	Hits:1	Allocated_reads:1	Strand:+
TGTTTCCAAAAAATGAAGAAAAAAAACAA
>Location:NODE_29094_length_1021_cov_98.511261	Coordinate:1024	Reads:1	Hits:1	Allocated_reads:1	Strand:+
AAGAAAAAAAACAAGAAAACAGAGTTAATG
>Location:NODE_29094_length_1021_cov_98.511261	Coordinate:1029	Reads:1	Hits:1	Allocated_reads:1	Strand:-
TTCCCATTAACTCTGTTTTCTTGTTTTTT
>Location:NODE_29094_length_1021_cov_98.511261	Coordinate:1030	Reads:1	Hits:1	Allocated_reads:1	Strand:+
AAAAACAAGAAAACAGAGTTAATGGGAAGA
>Location:NODE_29094_length_1021_cov_98.511261	Coordinate:1030	Reads:2	Hits:1	Allocated_reads:2	Strand:-
TTCCCATTAACTCTGTTTTCTTGTTTTT
>Location:NODE_29094_length_1021_cov_98.511261	Coordinate:1031	Reads:1	Hits:1	Allocated_reads:1	Strand:-
CTTCCCATTAACTCTGTTTTCTTGTTTT
>Location:NODE_29094_length_1021_cov_98.511261	Coordinate:1031	Reads:4	Hits:1	Allocated_reads:4	Strand:-
TTCCCATTAACTCTGTTTTCTTGTTTT
>Location:NODE_29094_length_1021_cov_98.511261	Coordinate:1032	Reads:1	Hits:1	Allocated_reads:1	Strand:-
TCTTCCCATTAACTCTGTTTTCTTGTTT
>Location:NODE_29094_length_1021_cov_98.511261	Coordinate:1033	Reads:1	Hits:1	Allocated_reads:1	Strand:-
TCTTCCCATTAACTCTGTTTTCTTGTT
>Location:NODE_29094_length_1021_cov_98.511261	Coordinate:1034	Reads:1	Hits:1	Allocated_reads:1	Strand:-
CTTCCCATTAACTCTGTTTTCTTGT
>Location:NODE_29094_length_1021_cov_98.511261	Coordinate:1034	Reads:2	Hits:1	Allocated_reads:2	Strand:-
TCTTCCCATTAACTCTGTTTTCTTGT
>Location:NODE_29094_length_1021_cov_98.511261	Coordinate:1036	Reads:1	Hits:1	Allocated_reads:1	Strand:+
AAGAAAACAGAGTTAATGGGAAGAAA
>Location:NODE_29094_length_1021_cov_98.511261	Coordinate:1036	Reads:1	Hits:1	Allocated_reads:1	Strand:-
TCTTCCCATTAACTCTGTTTTCTT
>Location:NODE_29094_length_1021_cov_98.511261	Coordinate:1036	Reads:1	Hits:1	Allocated_reads:1	Strand:-
TTTCTTCCCATTAACTCTGTTTTCTT
>Location:NODE_29094_length_1021_cov_98.511261	Coordinate:1037	Reads:1	Hits:1	Allocated_reads:1	Strand:-
TTCTTCCCATTAACTCTGTTTTCT
>Location:NODE_29094_length_1021_cov_98.511261	Coordinate:1037	Reads:1	Hits:1	Allocated_reads:1	Strand:-
TTTCTTCCCATTAACTCTGTTTTCT
>Location:NODE_29094_length_1021_cov_98.511261	Coordinate:1038	Reads:1	Hits:1	Allocated_reads:1	Strand:-
CCTTTTCTTCCCATTAACTCTGTTTTC
>Location:NODE_29094_length_1021_cov_98.511261	Coordinate:1038	Reads:1	Hits:1	Allocated_reads:1	Strand:+
GAAAACAGAGTTAATGGGAAGAAAAGGTC
>Location:NODE_29094_length_1021_cov_98.511261	Coordinate:1039	Reads:1	Hits:1	Allocated_reads:1	Strand:+
AAAACAGAGTTAATGGGAAGAAAAGGTCTTT
>Location:NODE_29094_length_1021_cov_98.511261	Coordinate:1040	Reads:1	Hits:1	Allocated_reads:1	Strand:-
AAAGACCTTTTCTTCCCATTAACTCTGTTT
>Location:NODE_29094_length_1021_cov_98.511261	Coordinate:1041	Reads:2	Hits:1	Allocated_reads:2	Strand:+
AACAGAGTTAATGGGAAGAAAAGGTCTTT
>Location:NODE_29094_length_1021_cov_98.511261	Coordinate:1041	Reads:1	Hits:1	Allocated_reads:1	Strand:-
GACCTTTTCTTCCCATTAACTCTGTT
>Location:NODE_29094_length_1021_cov_98.511261	Coordinate:1041	Reads:1	Hits:1	Allocated_reads:1	Strand:-
TAAAAGACCTTTTCTTCCCATTAACTCTGTT
>Location:NODE_29094_length_1021_cov_98.511261	Coordinate:1042	Reads:1	Hits:1	Allocated_reads:1	Strand:+
ACAGAGTTAATGGGAAGAAAAGGTCTTT
>Location:NODE_29094_length_1021_cov_98.511261	Coordinate:1043	Reads:1	Hits:1	Allocated_reads:1	Strand:-
AGACCTTTTCTTCCCATTAACTCTG
>Location:NODE_29094_length_1021_cov_98.511261	Coordinate:1043	Reads:1	Hits:1	Allocated_reads:1	Strand:+
CAGAGTTAATGGGAAGAAAAGGTCTT
>Location:NODE_29094_length_1021_cov_98.511261	Coordinate:1044	Reads:1	Hits:1	Allocated_reads:1	Strand:+
AGAGTTAATGGGAAGAAAAGGTCTTTT
>Location:NODE_29094_length_1021_cov_98.511261	Coordinate:1045	Reads:2	Hits:1	Allocated_reads:2	Strand:+
GAGTTAATGGGAAGAAAAGGTCTTTTATT
>Location:NODE_29094_length_1021_cov_98.511261	Coordinate:1047	Reads:1	Hits:1	Allocated_reads:1	Strand:+
GTTAATGGGAAGAAAAGGTCTTTTATT
>Location:NODE_29094_length_1021_cov_98.511261	Coordinate:1053	Reads:1	Hits:1	Allocated_reads:1	Strand:-
AAGGAAATAAAAGACCTTTTCTTCCC
