# Supplementary material for: First characterization of PIWI-interacting RNA clusters in a cichlid fish with a B chromosome
Source: BMC Biol. 2022 Sep 21;20:204. doi: 10.1186/s12915-022-01403-2 (PMC9490952; doi:10.1186/s12915-022-01403-2)
Supplement: Supplementary file 1 — Additional file 1. Zipped folder with fasta and interactive html piRNA cluster information for the A. latifasciata genome. The nomenclature is as follows: number-pirna-cluster_sex_B-presence (f, female; m, male; 0b, without B chromosome; 1b, with B chromosome). [file 12915_2022_1403_MOESM1_ESM.zip › 115_m0b.fasta]

>Location:NODE_291749_length_38467_cov_32.565315	Coordinate:32001	Reads:1	Hits:213	Allocated_reads:0.00469483568075117	Strand:-
AATCAAGAATGTGGGATACTGTTTG
>Location:NODE_291749_length_38467_cov_32.565315	Coordinate:32001	Reads:1	Hits:197	Allocated_reads:0.0050761421319797	Strand:-
TAAAAATCAAGAATGTGGGATACTGTTTG
>Location:NODE_291749_length_38467_cov_32.565315	Coordinate:32002	Reads:1	Hits:209	Allocated_reads:0.00478468899521531	Strand:-
AAAATCAAGAATGTGGGATACTGTTT
>Location:NODE_291749_length_38467_cov_32.565315	Coordinate:32003	Reads:1	Hits:213	Allocated_reads:0.00469483568075117	Strand:-
AAAATCAAGAATGTGGGATACTGTT
>Location:NODE_291749_length_38467_cov_32.565315	Coordinate:32003	Reads:1	Hits:184	Allocated_reads:0.00543478260869565	Strand:-
AACTAAAAATCAAGAATGTGGGATACTGTT
>Location:NODE_291749_length_38467_cov_32.565315	Coordinate:32003	Reads:1	Hits:187	Allocated_reads:0.0053475935828877	Strand:-
ACTAAAAATCAAGAATGTGGGATACTGTT
>Location:NODE_291749_length_38467_cov_32.565315	Coordinate:32003	Reads:2	Hits:175	Allocated_reads:0.0114285714285714	Strand:-
TGAACTAAAAATCAAGAATGTGGGATACTGTT
>Location:NODE_291749_length_38467_cov_32.565315	Coordinate:32003	Reads:1	Hits:167	Allocated_reads:0.00598802395209581	Strand:-
TGTGAACTAAAAATCAAGAATGGGGGATACTGTT
>Location:NODE_291749_length_38467_cov_32.565315	Coordinate:32004	Reads:1	Hits:179	Allocated_reads:0.00558659217877095	Strand:-
TGAACTAAAAATCAAGAATGTGGGATACTGT
>Location:NODE_291749_length_38467_cov_32.565315	Coordinate:32005	Reads:1	Hits:215	Allocated_reads:0.00465116279069767	Strand:-
AAAAATCAAGAATGTGGGATACTG
>Location:NODE_291749_length_38467_cov_32.565315	Coordinate:32005	Reads:3	Hits:188	Allocated_reads:0.0159574468085106	Strand:+
CAGTATCCCACATTCTTGATTTTTAGTT
>Location:NODE_291749_length_38467_cov_32.565315	Coordinate:32005	Reads:1	Hits:171	Allocated_reads:0.00584795321637427	Strand:-
GTGAACTAAAAATCAAGAATGTGGGATACTG
>Location:NODE_291749_length_38467_cov_32.565315	Coordinate:32006	Reads:2	Hits:207	Allocated_reads:0.00966183574879227	Strand:-
CTAAAAATCAAGAATGTGGGATACT
>Location:NODE_291749_length_38467_cov_32.565315	Coordinate:32006	Reads:3	Hits:192	Allocated_reads:0.015625	Strand:-
GAACTAAAAATCAAGAATGTGGGATACT
>Location:NODE_291749_length_38467_cov_32.565315	Coordinate:32006	Reads:3	Hits:219	Allocated_reads:0.0136986301369863	Strand:-
TAAAAATCAAGAATGTGGGATACT
>Location:NODE_291749_length_38467_cov_32.565315	Coordinate:32006	Reads:2	Hits:186	Allocated_reads:0.010752688172043	Strand:-
TGAACTAAAAATCAAGAATGTGGGATACT
>Location:NODE_291749_length_38467_cov_32.565315	Coordinate:32007	Reads:4	Hits:203	Allocated_reads:0.0197044334975369	Strand:+
GTATCCCACATTCTTGATTTTTAGTT
>Location:NODE_291749_length_38467_cov_32.565315	Coordinate:32007	Reads:1	Hits:192	Allocated_reads:0.00520833333333333	Strand:+
GTATCCCACATTCTTGATTTTTAGTTCA
>Location:NODE_291749_length_38467_cov_32.565315	Coordinate:32007	Reads:1	Hits:198	Allocated_reads:0.00505050505050505	Strand:+
GTATCCCACATTCTTGATTTTTAGTTGA
>Location:NODE_291749_length_38467_cov_32.565315	Coordinate:32007	Reads:7	Hits:179	Allocated_reads:0.0391061452513966	Strand:+
GTATCCCACATTCTTGATTTTTAGTTCACA
>Location:NODE_291749_length_38467_cov_32.565315	Coordinate:32007	Reads:1	Hits:179	Allocated_reads:0.00558659217877095	Strand:-
TGTGAACTAAAAATCAAGAATGTGGGATAC
>Location:NODE_291749_length_38467_cov_32.565315	Coordinate:32008	Reads:2	Hits:214	Allocated_reads:0.00934579439252336	Strand:+
TATCCCACATTCTTGATTTTTAGT
>Location:NODE_291749_length_38467_cov_32.565315	Coordinate:32008	Reads:1	Hits:185	Allocated_reads:0.00540540540540541	Strand:+
TATCCCACATTCTTGATTTTTAGTTCACA
>Location:NODE_291749_length_38467_cov_32.565315	Coordinate:32009	Reads:1	Hits:253	Allocated_reads:0.00395256916996047	Strand:-
TGTGAACTAAAAATCAAGAATGTGGGAT
>Location:NODE_291749_length_38467_cov_32.565315	Coordinate:32010	Reads:1	Hits:277	Allocated_reads:0.0036101083032491	Strand:+
TCCCACATTCTTGATTTTTAGTTCA
>Location:NODE_291749_length_38467_cov_32.565315	Coordinate:32010	Reads:1	Hits:277	Allocated_reads:0.0036101083032491	Strand:-
TGAACTAAAAATCAAGAATGTGGGA
>Location:NODE_291749_length_38467_cov_32.565315	Coordinate:32010	Reads:1	Hits:256	Allocated_reads:0.00390625	Strand:-
TGTGAACTAAAAATCAAGAATGTGGGA
>Location:NODE_291749_length_38467_cov_32.565315	Coordinate:32010	Reads:11	Hits:244	Allocated_reads:0.0450819672131148	Strand:-
TTGTGAACTAAAAATCAAGAATGTGGGA
>Location:NODE_291749_length_38467_cov_32.565315	Coordinate:32010	Reads:1	Hits:239	Allocated_reads:0.00418410041841004	Strand:-
TTTGTGAACTAAAAATCAAGAATGTGGGA
>Location:NODE_291749_length_38467_cov_32.565315	Coordinate:32011	Reads:1	Hits:248	Allocated_reads:0.00403225806451613	Strand:+
CCCACATTCTTGATTTTTAGATCACAAA
>Location:NODE_291749_length_38467_cov_32.565315	Coordinate:32011	Reads:2	Hits:242	Allocated_reads:0.00826446280991736	Strand:+
CCCACATTCTTGATTTTTAGTTCACAAA
>Location:NODE_291749_length_38467_cov_32.565315	Coordinate:32011	Reads:1	Hits:282	Allocated_reads:0.00354609929078014	Strand:-
TGAACTAAAAATCAAGAATGTGGG
>Location:NODE_291749_length_38467_cov_32.565315	Coordinate:32011	Reads:4	Hits:259	Allocated_reads:0.0154440154440154	Strand:-
TGTGAACTAAAAATCAAGAATGTGGG
>Location:NODE_291749_length_38467_cov_32.565315	Coordinate:32011	Reads:19	Hits:247	Allocated_reads:0.0769230769230769	Strand:-
TTGTGAACTAAAAATCAAGAATGTGGG
>Location:NODE_291749_length_38467_cov_32.565315	Coordinate:32012	Reads:2	Hits:276	Allocated_reads:0.0072463768115942	Strand:-
GTGAACTAAAAATCAAGAATGTGG
>Location:NODE_291749_length_38467_cov_32.565315	Coordinate:32012	Reads:40	Hits:270	Allocated_reads:0.148148148148148	Strand:-
TGTGAACTAAAAATCAAGAATGTGG
>Location:NODE_291749_length_38467_cov_32.565315	Coordinate:32012	Reads:1	Hits:267	Allocated_reads:0.00374531835205993	Strand:-
TTGTGAACTAAAAATCAAGAAAGTGG
>Location:NODE_291749_length_38467_cov_32.565315	Coordinate:32012	Reads:202	Hits:258	Allocated_reads:0.782945736434108	Strand:-
TTGTGAACTAAAAATCAAGAATGTGG
>Location:NODE_291749_length_38467_cov_32.565315	Coordinate:32012	Reads:12	Hits:253	Allocated_reads:0.0474308300395257	Strand:-
TTTGTGAACTAAAAATCAAGAATGTGG
>Location:NODE_291749_length_38467_cov_32.565315	Coordinate:32013	Reads:1	Hits:279	Allocated_reads:0.003584229390681	Strand:+
CACATTCTTGATTTTTAGTTCACA
>Location:NODE_291749_length_38467_cov_32.565315	Coordinate:32013	Reads:1	Hits:260	Allocated_reads:0.00384615384615385	Strand:+
CACATTCTTGATTTTTAGTTCACAAAC
>Location:NODE_291749_length_38467_cov_32.565315	Coordinate:32013	Reads:1	Hits:267	Allocated_reads:0.00374531835205993	Strand:-
TTGTGAACTAAAAATCAAGAATGTG
>Location:NODE_291749_length_38467_cov_32.565315	Coordinate:32014	Reads:1	Hits:278	Allocated_reads:0.00359712230215827	Strand:+
ACATTCTTGATTTTTAGTTCACAA
>Location:NODE_291749_length_38467_cov_32.565315	Coordinate:32014	Reads:4	Hits:271	Allocated_reads:0.014760147601476	Strand:+
ACATTCTTGATTTTTAGTTCACAAAC
>Location:NODE_291749_length_38467_cov_32.565315	Coordinate:32014	Reads:1	Hits:278	Allocated_reads:0.00359712230215827	Strand:-
TTGTGAACTAAAAATCAAGAATGT
>Location:NODE_291749_length_38467_cov_32.565315	Coordinate:32015	Reads:1	Hits:281	Allocated_reads:0.00355871886120996	Strand:-
GTTTGTGAACTAAAAATCAAGAATG
>Location:NODE_291749_length_38467_cov_32.565315	Coordinate:32015	Reads:1	Hits:284	Allocated_reads:0.00352112676056338	Strand:-
TTTGTGAACTAAAAATCAAGAATG
>Location:NODE_291749_length_38467_cov_32.565315	Coordinate:32043	Reads:1	Hits:7	Allocated_reads:0.142857142857143	Strand:-
CAGGAGTAGTTGGTCATTACAACA
>Location:NODE_291749_length_38467_cov_32.565315	Coordinate:32044	Reads:1	Hits:6	Allocated_reads:0.166666666666667	Strand:-
TGTCAGGAGTAGTTGGTCATTACAAC
>Location:NODE_291749_length_38467_cov_32.565315	Coordinate:32046	Reads:1	Hits:7	Allocated_reads:0.142857142857143	Strand:+
TGTAATGACCAACTACTCCTGACATTTTGT
>Location:NODE_291749_length_38467_cov_32.565315	Coordinate:32059	Reads:1	Hits:153	Allocated_reads:0.0065359477124183	Strand:+
TACTCCTGACATTTTGGAGATGTTAGCTCT
>Location:NODE_291749_length_38467_cov_32.565315	Coordinate:32060	Reads:2	Hits:157	Allocated_reads:0.0127388535031847	Strand:+
ACTCCTGACATTTTGGAGATGTTAGCTCT
>Location:NODE_291749_length_38467_cov_32.565315	Coordinate:32060	Reads:1	Hits:136	Allocated_reads:0.00735294117647059	Strand:+
ACTCCTGACATTTTGGAGATGTTAGCTCTTTA
>Location:NODE_291749_length_38467_cov_32.565315	Coordinate:32060	Reads:1	Hits:158	Allocated_reads:0.00632911392405063	Strand:-
GAGCTAACATCTCCAAAATGTCAGGAGT
>Location:NODE_291749_length_38467_cov_32.565315	Coordinate:32060	Reads:1	Hits:136	Allocated_reads:0.00735294117647059	Strand:-
TAAAGAGCTAACATCTCCAAAATGTCAGGAGT
>Location:NODE_291749_length_38467_cov_32.565315	Coordinate:32061	Reads:1	Hits:160	Allocated_reads:0.00625	Strand:-
AGAGCTAACATCTCCAAAATGTCAGGAG
>Location:NODE_291749_length_38467_cov_32.565315	Coordinate:32061	Reads:1	Hits:160	Allocated_reads:0.00625	Strand:+
CTCCTGACATTTTGGAGATGTTAGCTCT
>Location:NODE_291749_length_38467_cov_32.565315	Coordinate:32061	Reads:1	Hits:150	Allocated_reads:0.00666666666666667	Strand:+
CTCCTGACATTTTGGAGATGTTAGCTCTT
>Location:NODE_291749_length_38467_cov_32.565315	Coordinate:32062	Reads:1	Hits:145	Allocated_reads:0.00689655172413793	Strand:-
TAAAGAGCTAACATCTCCAAAATGTCAGGA
>Location:NODE_291749_length_38467_cov_32.565315	Coordinate:32062	Reads:3	Hits:167	Allocated_reads:0.0179640718562874	Strand:+
TCCTGACATTTTGGAGATGTTAGCTCT
>Location:NODE_291749_length_38467_cov_32.565315	Coordinate:32064	Reads:1	Hits:180	Allocated_reads:0.00555555555555556	Strand:+
CTGACATTTTGGAGATGTTAGCTCT
>Location:NODE_291749_length_38467_cov_32.565315	Coordinate:32065	Reads:4	Hits:189	Allocated_reads:0.0211640211640212	Strand:+
TGACATTTTGGAGATGTTAGCTCT
>Location:NODE_291749_length_38467_cov_32.565315	Coordinate:32066	Reads:1	Hits:167	Allocated_reads:0.00598802395209581	Strand:+
GACATTTTGGAGATGTTAGCTCTTT
>Location:NODE_291749_length_38467_cov_32.565315	Coordinate:32067	Reads:1	Hits:149	Allocated_reads:0.00671140939597315	Strand:-
ACTGTATAAAGAGCTAACATCTCCAAAATGT
>Location:NODE_291749_length_38467_cov_32.565315	Coordinate:32067	Reads:2	Hits:174	Allocated_reads:0.0114942528735632	Strand:-
TAAAGAGCTAACATCTCCAAAATGT
>Location:NODE_291749_length_38467_cov_32.565315	Coordinate:32067	Reads:2	Hits:140	Allocated_reads:0.0142857142857143	Strand:-
TACTGTATAAAGAGCTAACATCTCCAAAATGT
>Location:NODE_291749_length_38467_cov_32.565315	Coordinate:32068	Reads:1	Hits:178	Allocated_reads:0.00561797752808989	Strand:+
CATTTTGGAGATGTTAGCTCTTTA
>Location:NODE_291749_length_38467_cov_32.565315	Coordinate:32068	Reads:1	Hits:157	Allocated_reads:0.00636942675159236	Strand:-
TGTATAAAGAGCTAACATCTCCAAAATG
>Location:NODE_291749_length_38467_cov_32.565315	Coordinate:32070	Reads:1	Hits:171	Allocated_reads:0.00584795321637427	Strand:-
ACTGTATAAAGAGCTAACATCTCCAAAA
>Location:NODE_291749_length_38467_cov_32.565315	Coordinate:32070	Reads:1	Hits:175	Allocated_reads:0.00571428571428571	Strand:+
TTTTGGAGATGTTAGCTCTTTATACAG
>Location:NODE_291749_length_38467_cov_32.565315	Coordinate:32071	Reads:1	Hits:179	Allocated_reads:0.00558659217877095	Strand:+
TTTGGAGATGTTAGCTCTTTATACAG
>Location:NODE_291749_length_38467_cov_32.565315	Coordinate:32072	Reads:1	Hits:218	Allocated_reads:0.00458715596330275	Strand:+
TTGGAGATGTTAGCTCTTTATACAG
>Location:NODE_291749_length_38467_cov_32.565315	Coordinate:32073	Reads:1	Hits:204	Allocated_reads:0.00490196078431373	Strand:-
TACTGTATAAAGAGCTAACATCTCCA
>Location:NODE_291749_length_38467_cov_32.565315	Coordinate:32073	Reads:1	Hits:221	Allocated_reads:0.00452488687782805	Strand:+
TGGAGATGTTAGCTCTTTATACAG
>Location:NODE_291749_length_38467_cov_32.565315	Coordinate:32074	Reads:1	Hits:219	Allocated_reads:0.0045662100456621	Strand:-
ACTGTATAAAGAGCTAACATCTCC
>Location:NODE_291749_length_38467_cov_32.565315	Coordinate:32074	Reads:9	Hits:208	Allocated_reads:0.0432692307692308	Strand:-
TACTGTATAAAGAGCTAACATCTCC
>Location:NODE_291749_length_38467_cov_32.565315	Coordinate:32074	Reads:3	Hits:206	Allocated_reads:0.0145631067961165	Strand:-
TTACTGTATAAAGAGCTAACATCTCC
>Location:NODE_291749_length_38467_cov_32.565315	Coordinate:32075	Reads:1	Hits:201	Allocated_reads:0.00497512437810945	Strand:-
AACTTTACTGTATAAAGAGCTAACATCTC
>Location:NODE_291749_length_38467_cov_32.565315	Coordinate:32075	Reads:3	Hits:206	Allocated_reads:0.0145631067961165	Strand:-
CTTTACTGTATAAAGAGCTAACATCTC
>Location:NODE_291749_length_38467_cov_32.565315	Coordinate:32075	Reads:210	Hits:216	Allocated_reads:0.972222222222222	Strand:-
TACTGTATAAAGAGCTAACATCTC
>Location:NODE_291749_length_38467_cov_32.565315	Coordinate:32075	Reads:11	Hits:213	Allocated_reads:0.0516431924882629	Strand:-
TTACTGTATAAAGAGCTAACATCTC
>Location:NODE_291749_length_38467_cov_32.565315	Coordinate:32075	Reads:1	Hits:207	Allocated_reads:0.00483091787439614	Strand:-
TTTACTGTATAAAGAGCTAACATCTC
>Location:NODE_291749_length_38467_cov_32.565315	Coordinate:32076	Reads:3	Hits:218	Allocated_reads:0.0137614678899083	Strand:-
TTACTGTATAAAGAGCTAACATCT
>Location:NODE_291749_length_38467_cov_32.565315	Coordinate:32077	Reads:1	Hits:216	Allocated_reads:0.00462962962962963	Strand:-
CTTTACTGTATAAAGAGCTAACATC
>Location:NODE_291749_length_38467_cov_32.565315	Coordinate:32077	Reads:1	Hits:212	Allocated_reads:0.00471698113207547	Strand:+
GATGTTAGCTCTTTATACAGTAAAGT
>Location:NODE_291749_length_38467_cov_32.565315	Coordinate:32077	Reads:1	Hits:207	Allocated_reads:0.00483091787439614	Strand:-
TAACTTTACTGTATAAAGAGCTAACATC
>Location:NODE_291749_length_38467_cov_32.565315	Coordinate:32077	Reads:1	Hits:217	Allocated_reads:0.00460829493087558	Strand:-
TTTACTGTATAAAGAGCTAACATC
>Location:NODE_291749_length_38467_cov_32.565315	Coordinate:32080	Reads:1	Hits:227	Allocated_reads:0.00440528634361234	Strand:-
AACTTTACTGTATAAAGAGCTAAC
>Location:NODE_291749_length_38467_cov_32.565315	Coordinate:32083	Reads:2	Hits:238	Allocated_reads:0.00840336134453781	Strand:-
CTGTAACTTTACTGTATAAAGAGCT
>Location:NODE_291749_length_38467_cov_32.565315	Coordinate:32089	Reads:1	Hits:192	Allocated_reads:0.00520833333333333	Strand:+
TTATACAGTAAAGTTACAGTTGGA
>Location:NODE_291749_length_38467_cov_32.565315	Coordinate:32113	Reads:1	Hits:115	Allocated_reads:0.00869565217391304	Strand:+
TACAAATAACATCAGGCTGATCCTGCCA
>Location:NODE_291749_length_38467_cov_32.565315	Coordinate:32122	Reads:1	Hits:13	Allocated_reads:0.0769230769230769	Strand:+
CATCAGGCTGATCCTGCCACAATTTGT
>Location:NODE_291749_length_38467_cov_32.565315	Coordinate:32123	Reads:1	Hits:53	Allocated_reads:0.0188679245283019	Strand:+
ATCAGGCTGATCCTGCCACAATTTGTT
>Location:NODE_291749_length_38467_cov_32.565315	Coordinate:32123	Reads:2	Hits:44	Allocated_reads:0.0454545454545455	Strand:+
ATCAGGCTGATCCTGCCACAATTTGTTCCC
>Location:NODE_291749_length_38467_cov_32.565315	Coordinate:32124	Reads:1	Hits:53	Allocated_reads:0.0188679245283019	Strand:+
TCAGGCTGATCCTGCCACAATTTGTT
>Location:NODE_291749_length_38467_cov_32.565315	Coordinate:32130	Reads:1	Hits:43	Allocated_reads:0.0232558139534884	Strand:+
TGATCCTGCCACAATTTGTTCCCCC
>Location:NODE_291749_length_38467_cov_32.565315	Coordinate:32133	Reads:1	Hits:33	Allocated_reads:0.0303030303030303	Strand:+
TCCTGCCACAATTTGTTCCCCCTGT
>Location:NODE_291749_length_38467_cov_32.565315	Coordinate:32144	Reads:1	Hits:34	Allocated_reads:0.0294117647058824	Strand:-
GTCCGTGATTTAGACAGGGGGAACAAA
>Location:NODE_291749_length_38467_cov_32.565315	Coordinate:32144	Reads:2	Hits:30	Allocated_reads:0.0666666666666667	Strand:-
TTGTCCGTGATTTAGACAGGGGGAACAAA
>Location:NODE_291749_length_38467_cov_32.565315	Coordinate:32145	Reads:1	Hits:30	Allocated_reads:0.0333333333333333	Strand:-
TTGTCCGTGATTTAGACAGGGGGAACAA
>Location:NODE_291749_length_38467_cov_32.565315	Coordinate:32146	Reads:1	Hits:34	Allocated_reads:0.0294117647058824	Strand:-
TGTCCGTGATTTAGACAGGGGGAACA
>Location:NODE_291749_length_38467_cov_32.565315	Coordinate:32147	Reads:1	Hits:31	Allocated_reads:0.032258064516129	Strand:-
TTGTCCGTGATTTAGACAGGGGGAAC
>Location:NODE_291749_length_38467_cov_32.565315	Coordinate:32148	Reads:1	Hits:32	Allocated_reads:0.03125	Strand:-
TTGTCCGTGATTTAGACAGGGGGAA
>Location:NODE_291749_length_38467_cov_32.565315	Coordinate:32149	Reads:1	Hits:33	Allocated_reads:0.0303030303030303	Strand:-
TTGTCCGTGATTTAGACAGGGGGA
>Location:NODE_291749_length_38467_cov_32.565315	Coordinate:32149	Reads:1	Hits:33	Allocated_reads:0.0303030303030303	Strand:-
TTTGTCCGTGATTTAGACAGGGGGA
>Location:NODE_291749_length_38467_cov_32.565315	Coordinate:32205	Reads:1	Hits:199	Allocated_reads:0.0050251256281407	Strand:+
ATTTTGCACAGAGAGGCATTTTTTGAA
>Location:NODE_291749_length_38467_cov_32.565315	Coordinate:32205	Reads:1	Hits:192	Allocated_reads:0.00520833333333333	Strand:+
ATTTTGCACAGAGAGGCATTTTTTGAAA
>Location:NODE_291749_length_38467_cov_32.565315	Coordinate:32207	Reads:1	Hits:238	Allocated_reads:0.00420168067226891	Strand:+
TTTGCACAGAGAGGCATTTTTTGA
>Location:NODE_291749_length_38467_cov_32.565315	Coordinate:32207	Reads:4	Hits:214	Allocated_reads:0.0186915887850467	Strand:+
TTTGCACAGAGAGGCATTTTTTGAA
>Location:NODE_291749_length_38467_cov_32.565315	Coordinate:32207	Reads:4	Hits:207	Allocated_reads:0.0193236714975845	Strand:+
TTTGCACAGAGAGGCATTTTTTGAAA
>Location:NODE_291749_length_38467_cov_32.565315	Coordinate:32207	Reads:3	Hits:191	Allocated_reads:0.0157068062827225	Strand:+
TTTGCACAGAGAGGCATTTTTTGAAAAA
>Location:NODE_291749_length_38467_cov_32.565315	Coordinate:32207	Reads:5	Hits:171	Allocated_reads:0.0292397660818713	Strand:+
TTTGCACAGAGAGGCATTTTTTGAAAAATG
>Location:NODE_291749_length_38467_cov_32.565315	Coordinate:32208	Reads:1	Hits:195	Allocated_reads:0.00512820512820513	Strand:+
TTGCACAGAGAGGCATTTTTTGAAAAA
>Location:NODE_291749_length_38467_cov_32.565315	Coordinate:32209	Reads:3	Hits:214	Allocated_reads:0.014018691588785	Strand:+
TGCACAGAGAGGCATTTTTTGAAA
>Location:NODE_291749_length_38467_cov_32.565315	Coordinate:32209	Reads:1	Hits:206	Allocated_reads:0.00485436893203883	Strand:+
TGCACAGAGAGGCATTTTTTGAAAA
>Location:NODE_291749_length_38467_cov_32.565315	Coordinate:32209	Reads:2	Hits:198	Allocated_reads:0.0101010101010101	Strand:+
TGCACAGAGAGGCATTTTTTGAAAAA
>Location:NODE_291749_length_38467_cov_32.565315	Coordinate:32209	Reads:7	Hits:177	Allocated_reads:0.0395480225988701	Strand:+
TGCACAGAGAGGCATTTTTTGAAAAATG
>Location:NODE_291749_length_38467_cov_32.565315	Coordinate:32209	Reads:4	Hits:160	Allocated_reads:0.025	Strand:+
TGCACAGAGAGGCATTTTTTGAAAAATGT
>Location:NODE_291749_length_38467_cov_32.565315	Coordinate:32209	Reads:1	Hits:154	Allocated_reads:0.00649350649350649	Strand:+
TGCACAGAGAGGCATTTTTTGAAAAATGTA
>Location:NODE_291749_length_38467_cov_32.565315	Coordinate:32210	Reads:1	Hits:180	Allocated_reads:0.00555555555555556	Strand:+
GCACAGAGAGGCATTTTTTGAAAAATG
>Location:NODE_291749_length_38467_cov_32.565315	Coordinate:32211	Reads:1	Hits:220	Allocated_reads:0.00454545454545455	Strand:+
CACAGAGAGGCATTTTTTGAAAAA
>Location:NODE_291749_length_38467_cov_32.565315	Coordinate:32212	Reads:1	Hits:186	Allocated_reads:0.00537634408602151	Strand:+
ACAGAGAGGCATTTTTTGAAAAATGTT
>Location:NODE_291749_length_38467_cov_32.565315	Coordinate:32213	Reads:1	Hits:176	Allocated_reads:0.00568181818181818	Strand:-
AATACATTTTTCAAAAAATGCCTCTCTG
>Location:NODE_291749_length_38467_cov_32.565315	Coordinate:32213	Reads:1	Hits:210	Allocated_reads:0.00476190476190476	Strand:+
CAGAGAGGCATTTTTTGAAAAATG
>Location:NODE_291749_length_38467_cov_32.565315	Coordinate:32213	Reads:1	Hits:164	Allocated_reads:0.00609756097560976	Strand:-
TCAATACATTTTTCAAAAAATGCCTCTCTG
>Location:NODE_291749_length_38467_cov_32.565315	Coordinate:32218	Reads:1	Hits:148	Allocated_reads:0.00675675675675676	Strand:-
TATCAATACATTTTTCAAAAAATGCCT
>Location:NODE_291749_length_38467_cov_32.565315	Coordinate:32218	Reads:1	Hits:127	Allocated_reads:0.0078740157480315	Strand:-
TGCTATCAATACATTTTTCAAAAAATGCCT
>Location:NODE_291749_length_38467_cov_32.565315	Coordinate:32222	Reads:1	Hits:153	Allocated_reads:0.0065359477124183	Strand:-
TGCTATCAATACATTTTTCAAAAAAT
>Location:NODE_291749_length_38467_cov_32.565315	Coordinate:32227	Reads:1	Hits:211	Allocated_reads:0.004739336492891	Strand:-
CAACATTGCTATCAATACATTTTTCAA
>Location:NODE_291749_length_38467_cov_32.565315	Coordinate:32228	Reads:1	Hits:191	Allocated_reads:0.00523560209424084	Strand:+
TGAAAAATGTATTGATAGCAATGTTGAAT
>Location:NODE_291749_length_38467_cov_32.565315	Coordinate:32229	Reads:1	Hits:220	Allocated_reads:0.00454545454545455	Strand:-
TCAACATTGCTATCAATACATTTTTC
>Location:NODE_291749_length_38467_cov_32.565315	Coordinate:32231	Reads:1	Hits:241	Allocated_reads:0.004149377593361	Strand:-
TTCAACATTGCTATCAATACATTTT
>Location:NODE_291749_length_38467_cov_32.565315	Coordinate:32232	Reads:1	Hits:237	Allocated_reads:0.00421940928270042	Strand:+
AAATGTATTGATAGCAATGTTGAAT
>Location:NODE_291749_length_38467_cov_32.565315	Coordinate:32233	Reads:1	Hits:239	Allocated_reads:0.00418410041841004	Strand:+
AATGTATTGATAGCAATGTTGAAT
>Location:NODE_291749_length_38467_cov_32.565315	Coordinate:32233	Reads:1	Hits:231	Allocated_reads:0.00432900432900433	Strand:+
AATGTATTGATAGCAATGTTGAATATT
>Location:NODE_291749_length_38467_cov_32.565315	Coordinate:32234	Reads:1	Hits:232	Allocated_reads:0.00431034482758621	Strand:+
ATGTATTGATAGCAATGTTGAATATT
>Location:NODE_291749_length_38467_cov_32.565315	Coordinate:32237	Reads:1	Hits:254	Allocated_reads:0.00393700787401575	Strand:-
TAATATTCAACATTGCTATCAATA
>Location:NODE_291749_length_38467_cov_32.565315	Coordinate:32238	Reads:4	Hits:260	Allocated_reads:0.0153846153846154	Strand:+
ATTGATAGCAATGTTGAATATTATT
>Location:NODE_291749_length_38467_cov_32.565315	Coordinate:32238	Reads:1	Hits:241	Allocated_reads:0.004149377593361	Strand:+
ATTGATAGCAATGTTGAATATTATTACA
>Location:NODE_291749_length_38467_cov_32.565315	Coordinate:32238	Reads:1	Hits:226	Allocated_reads:0.00442477876106195	Strand:+
ATTGATAGCAATGTTGAATATTATTACACA
>Location:NODE_291749_length_38467_cov_32.565315	Coordinate:32238	Reads:1	Hits:205	Allocated_reads:0.0048780487804878	Strand:+
ATTGATAGCAATGTTGAATATTATTACACAG
>Location:NODE_291749_length_38467_cov_32.565315	Coordinate:32239	Reads:1	Hits:271	Allocated_reads:0.003690036900369	Strand:+
TTGATAGCAATGTTGAATATTATTA
>Location:NODE_291749_length_38467_cov_32.565315	Coordinate:32241	Reads:2	Hits:172	Allocated_reads:0.0116279069767442	Strand:-
TTCCTGTGTAATAATATTCAACATTGCTATC
>Location:NODE_291749_length_38467_cov_32.565315	Coordinate:32243	Reads:2	Hits:276	Allocated_reads:0.0072463768115942	Strand:+
TAGCAATGTTGAATATTATTACAC
>Location:NODE_291749_length_38467_cov_32.565315	Coordinate:32247	Reads:3	Hits:258	Allocated_reads:0.0116279069767442	Strand:-
TTCCTGTGTAATAATATTCAACATT
>Location:NODE_291749_length_38467_cov_32.565315	Coordinate:32248	Reads:1	Hits:270	Allocated_reads:0.0037037037037037	Strand:-
TTCCTGTGTAATAATATTCAACAT
>Location:NODE_291749_length_38467_cov_32.565315	Coordinate:32250	Reads:2	Hits:262	Allocated_reads:0.00763358778625954	Strand:-
TTTTCCTGTGTAATAATATTCAAC
>Location:NODE_291749_length_38467_cov_32.565315	Coordinate:32251	Reads:1	Hits:135	Allocated_reads:0.00740740740740741	Strand:+
TTGAATATTATTACACAGGAAAAAAAC
>Location:NODE_291749_length_38467_cov_32.565315	Coordinate:32252	Reads:1	Hits:126	Allocated_reads:0.00793650793650794	Strand:-
TTGTTTTTTTCCTGTGTAATAATATTCT
>Location:NODE_291749_length_38467_cov_32.565315	Coordinate:32255	Reads:1	Hits:120	Allocated_reads:0.00833333333333333	Strand:-
TAGTTGTTTTTTTCCTGTGTAATAATAT
>Location:NODE_291749_length_38467_cov_32.565315	Coordinate:32256	Reads:1	Hits:117	Allocated_reads:0.00854700854700855	Strand:-
GTAGTTGTTTTTTTCCTGTGTAATAATA
>Location:NODE_291749_length_38467_cov_32.565315	Coordinate:32259	Reads:1	Hits:145	Allocated_reads:0.00689655172413793	Strand:-
TAGTTGTTTTTTTCCTGTGTAATA
>Location:NODE_291749_length_38467_cov_32.565315	Coordinate:32259	Reads:3	Hits:138	Allocated_reads:0.0217391304347826	Strand:-
TGTAGTTGTTTTTTTCCTGTGTAATA
>Location:NODE_291749_length_38467_cov_32.565315	Coordinate:32260	Reads:1	Hits:139	Allocated_reads:0.00719424460431655	Strand:-
TGTAGTTGTTTTTTTCCTGTGTAAT
>Location:NODE_291749_length_38467_cov_32.565315	Coordinate:32286	Reads:1	Hits:244	Allocated_reads:0.00409836065573771	Strand:-
TAGTCTTTGGCTTAGAATGAAGTTGG
>Location:NODE_291749_length_38467_cov_32.565315	Coordinate:32286	Reads:2	Hits:231	Allocated_reads:0.00865800865800866	Strand:-
TTCTAGTCTTTGGCTTAGAATGAAGTTGG
>Location:NODE_291749_length_38467_cov_32.565315	Coordinate:32288	Reads:3	Hits:258	Allocated_reads:0.0116279069767442	Strand:-
TAGTCTTTGGCTTAGAATGAAGTT
>Location:NODE_291749_length_38467_cov_32.565315	Coordinate:32289	Reads:1	Hits:194	Allocated_reads:0.00515463917525773	Strand:-
CCATATTTTCTAGTCTTTGGCTTAGAATGAAGT
>Location:NODE_291749_length_38467_cov_32.565315	Coordinate:32289	Reads:1	Hits:250	Allocated_reads:0.004	Strand:-
TCTAGTCTTTGGCTTAGAATGAAGT
>Location:NODE_291749_length_38467_cov_32.565315	Coordinate:32289	Reads:1	Hits:247	Allocated_reads:0.00404858299595142	Strand:-
TTCTAGTCTTTGGCTTAGAATGAAGT
>Location:NODE_291749_length_38467_cov_32.565315	Coordinate:32290	Reads:1	Hits:257	Allocated_reads:0.00389105058365759	Strand:-
TCTAGTCTTTGGCTTAGAATGAAG
>Location:NODE_291749_length_38467_cov_32.565315	Coordinate:32290	Reads:1	Hits:254	Allocated_reads:0.00393700787401575	Strand:-
TTCTAGTCTTTGGCTTAGAATGAAG
>Location:NODE_291749_length_38467_cov_32.565315	Coordinate:32294	Reads:1	Hits:214	Allocated_reads:0.00467289719626168	Strand:+
ATTCTAAGCCAAAGACTAGAAAATATGGTG
>Location:NODE_291749_length_38467_cov_32.565315	Coordinate:32295	Reads:1	Hits:228	Allocated_reads:0.0043859649122807	Strand:+
TTCTAAGCCAAAGACTAGAAAATATGG
>Location:NODE_291749_length_38467_cov_32.565315	Coordinate:32298	Reads:1	Hits:233	Allocated_reads:0.00429184549356223	Strand:-
CACCATATTTTCTAGTCTTTGGCTTA
>Location:NODE_291749_length_38467_cov_32.565315	Coordinate:32298	Reads:1	Hits:240	Allocated_reads:0.00416666666666667	Strand:+
TAAGCCAAAGACTAGAAAATATGG
>Location:NODE_291749_length_38467_cov_32.565315	Coordinate:32300	Reads:1	Hits:276	Allocated_reads:0.0036231884057971	Strand:-
CTTCACCATATTTTCTAGTCTTTGGCT
>Location:NODE_291749_length_38467_cov_32.565315	Coordinate:32300	Reads:1	Hits:291	Allocated_reads:0.00343642611683849	Strand:-
TTCACCATATTTTCTAGTCTTTGGCT
>Location:NODE_291749_length_38467_cov_32.565315	Coordinate:32301	Reads:2	Hits:280	Allocated_reads:0.00714285714285714	Strand:-
CTTCACCATATTTTCTAGTCTTTGGC
>Location:NODE_291749_length_38467_cov_32.565315	Coordinate:32301	Reads:6	Hits:303	Allocated_reads:0.0198019801980198	Strand:-
TCACCATATTTTCTAGTCTTTGGC
>Location:NODE_291749_length_38467_cov_32.565315	Coordinate:32301	Reads:1	Hits:260	Allocated_reads:0.00384615384615385	Strand:-
TGCTTCACCATATTTTCTAGTCTTTGGC
>Location:NODE_291749_length_38467_cov_32.565315	Coordinate:32301	Reads:2	Hits:295	Allocated_reads:0.00677966101694915	Strand:-
TTCACCATATTTTCTAGTCTTTGGC
>Location:NODE_291749_length_38467_cov_32.565315	Coordinate:32302	Reads:1	Hits:307	Allocated_reads:0.00325732899022801	Strand:+
CCAAAGACTAGAAAATATGGTGAA
>Location:NODE_291749_length_38467_cov_32.565315	Coordinate:32304	Reads:7	Hits:303	Allocated_reads:0.0231023102310231	Strand:+
AAAGACTAGAAAATATGGTGAAGC
>Location:NODE_291749_length_38467_cov_32.565315	Coordinate:32304	Reads:3	Hits:290	Allocated_reads:0.0103448275862069	Strand:+
AAAGACTAGAAAATATGGTGAAGCA
>Location:NODE_291749_length_38467_cov_32.565315	Coordinate:32304	Reads:1	Hits:60	Allocated_reads:0.0166666666666667	Strand:+
AAAGACTAGAAAATATGGTGAAGCAAA
>Location:NODE_291749_length_38467_cov_32.565315	Coordinate:32304	Reads:4	Hits:57	Allocated_reads:0.0701754385964912	Strand:+
AAAGACTAGAAAATATGGTGAAGCAAATC
>Location:NODE_291749_length_38467_cov_32.565315	Coordinate:32304	Reads:4	Hits:56	Allocated_reads:0.0714285714285714	Strand:+
AAAGACTAGAAAATATGGTGAAGCAAATCT
>Location:NODE_291749_length_38467_cov_32.565315	Coordinate:32305	Reads:8	Hits:296	Allocated_reads:0.027027027027027	Strand:+
AAGACTAGAAAATATGGTGAAGCA
>Location:NODE_291749_length_38467_cov_32.565315	Coordinate:32305	Reads:1	Hits:62	Allocated_reads:0.0161290322580645	Strand:+
AAGACTAGAAAATATGGTGAAGCAAA
>Location:NODE_291749_length_38467_cov_32.565315	Coordinate:32305	Reads:2	Hits:62	Allocated_reads:0.032258064516129	Strand:+
AAGACTAGAAAATATGGTGAAGCAAAT
>Location:NODE_291749_length_38467_cov_32.565315	Coordinate:32305	Reads:5	Hits:59	Allocated_reads:0.0847457627118644	Strand:+
AAGACTAGAAAATATGGTGAAGCAAATC
>Location:NODE_291749_length_38467_cov_32.565315	Coordinate:32305	Reads:23	Hits:58	Allocated_reads:0.396551724137931	Strand:+
AAGACTAGAAAATATGGTGAAGCAAATCT
>Location:NODE_291749_length_38467_cov_32.565315	Coordinate:32305	Reads:1	Hits:39	Allocated_reads:0.0256410256410256	Strand:+
AAGACTAGAAAATATGGTGAAGCAAATCTT
>Location:NODE_291749_length_38467_cov_32.565315	Coordinate:32306	Reads:1	Hits:61	Allocated_reads:0.0163934426229508	Strand:+
AGACTAGAAAATATGGTGAAGCAAATC
>Location:NODE_291749_length_38467_cov_32.565315	Coordinate:32307	Reads:1	Hits:61	Allocated_reads:0.0163934426229508	Strand:+
GACTAGAAAATATGGTGAAGCAAATC
>Location:NODE_291749_length_38467_cov_32.565315	Coordinate:32307	Reads:2	Hits:60	Allocated_reads:0.0333333333333333	Strand:+
GACTAGAAAATATGGTGAAGCAAATCT
>Location:NODE_291749_length_38467_cov_32.565315	Coordinate:32307	Reads:1	Hits:40	Allocated_reads:0.025	Strand:+
GACTAGAAAATATGGTGAAGCAAATCTT
>Location:NODE_291749_length_38467_cov_32.565315	Coordinate:32336	Reads:4	Hits:137	Allocated_reads:0.0291970802919708	Strand:-
CACTTGTGCAGGTGAAACCAAAGG
>Location:NODE_291749_length_38467_cov_32.565315	Coordinate:32384	Reads:1	Hits:7	Allocated_reads:0.142857142857143	Strand:+
TGGTTTTCCCTTTGTCGGGAGCAGCGCT
>Location:NODE_291749_length_38467_cov_32.565315	Coordinate:32387	Reads:2	Hits:8	Allocated_reads:0.25	Strand:+
TTTTCCCTTTGTCGGGAGCAGCGCT
>Location:NODE_291749_length_38467_cov_32.565315	Coordinate:32388	Reads:1	Hits:10	Allocated_reads:0.1	Strand:+
TTTCCCTTTGTCGGGAGCAGCGCT
>Location:NODE_291749_length_38467_cov_32.565315	Coordinate:32403	Reads:1	Hits:1	Allocated_reads:1	Strand:-
TCCGTGATTTAAACAGTCCAGCGCTGCT
>Location:NODE_291749_length_38467_cov_32.565315	Coordinate:32437	Reads:1	Hits:13	Allocated_reads:0.0769230769230769	Strand:-
GAACTAAAAATCACGAATGTGGGATAC
>Location:NODE_291749_length_38467_cov_32.565315	Coordinate:32438	Reads:1	Hits:11	Allocated_reads:0.0909090909090909	Strand:-
TGTGAACTAAAAATCACGAATGTGGGATA
>Location:NODE_291749_length_38467_cov_32.565315	Coordinate:32440	Reads:1	Hits:20	Allocated_reads:0.05	Strand:+
TCCCACATTCGTGATTTTTAGTTCA
>Location:NODE_291749_length_38467_cov_32.565315	Coordinate:32440	Reads:1	Hits:16	Allocated_reads:0.0625	Strand:+
TCCCACATTCGTGATTTTTAGTTCACAAA
>Location:NODE_291749_length_38467_cov_32.565315	Coordinate:32440	Reads:1	Hits:17	Allocated_reads:0.0588235294117647	Strand:-
TTGTGAACTAAAAATCACGAATGTGGGA
>Location:NODE_291749_length_38467_cov_32.565315	Coordinate:32441	Reads:1	Hits:17	Allocated_reads:0.0588235294117647	Strand:+
CCCACATTCGTGATTTTTAGTTCACAA
>Location:NODE_291749_length_38467_cov_32.565315	Coordinate:32441	Reads:1	Hits:17	Allocated_reads:0.0588235294117647	Strand:-
TGTGAACTAAAAATCACGAATGTGGG
>Location:NODE_291749_length_38467_cov_32.565315	Coordinate:32441	Reads:1	Hits:17	Allocated_reads:0.0588235294117647	Strand:-
TTGTGAACTAAAAATCACGAATGTGGG
>Location:NODE_291749_length_38467_cov_32.565315	Coordinate:32442	Reads:3	Hits:18	Allocated_reads:0.166666666666667	Strand:-
TTGTGAACTAAAAATCACGAATGTGG
>Location:NODE_291749_length_38467_cov_32.565315	Coordinate:32459	Reads:1	Hits:1	Allocated_reads:1	Strand:-
TAGTTAGTCAAGTGTTTGTGAACT
>Location:NODE_291749_length_38467_cov_32.565315	Coordinate:32496	Reads:1	Hits:2	Allocated_reads:0.5	Strand:-
TACTGTATAAAGAGCTAATATCTCT
>Location:NODE_291749_length_38467_cov_32.565315	Coordinate:32497	Reads:2	Hits:10	Allocated_reads:0.2	Strand:-
TACTGTATAAAGAGCTAATATCTC
>Location:NODE_291749_length_38467_cov_32.565315	Coordinate:32505	Reads:2	Hits:238	Allocated_reads:0.00840336134453781	Strand:-
CTGTAACTTTACTGTATAAAGAGCT
>Location:NODE_291749_length_38467_cov_32.565315	Coordinate:32506	Reads:1	Hits:74	Allocated_reads:0.0135135135135135	Strand:-
ATCCCGCTGTAACTTTACTGTATAAAGAGC
>Location:NODE_291749_length_38467_cov_32.565315	Coordinate:32509	Reads:1	Hits:82	Allocated_reads:0.0121951219512195	Strand:-
TATCCCGCTGTAACTTTACTGTATAAAG
>Location:NODE_291749_length_38467_cov_32.565315	Coordinate:32509	Reads:2	Hits:84	Allocated_reads:0.0238095238095238	Strand:-
TCCCGCTGTAACTTTACTGTATAAAG
>Location:NODE_291749_length_38467_cov_32.565315	Coordinate:32511	Reads:1	Hits:90	Allocated_reads:0.0111111111111111	Strand:+
TTATACAGTAAAGTTACAGCGGGAT
>Location:NODE_291749_length_38467_cov_32.565315	Coordinate:32513	Reads:1	Hits:84	Allocated_reads:0.0119047619047619	Strand:-
TTTGTATCCCGCTGTAACTTTACTGTAT
>Location:NODE_291749_length_38467_cov_32.565315	Coordinate:32514	Reads:1	Hits:90	Allocated_reads:0.0111111111111111	Strand:-
TTGTATCCCGCTGTAACTTTACTGTA
>Location:NODE_291749_length_38467_cov_32.565315	Coordinate:32548	Reads:1	Hits:186	Allocated_reads:0.00537634408602151	Strand:-
AACAAATCGTGGCAGGATCAGCCT
>Location:NODE_291749_length_38467_cov_32.565315	Coordinate:32548	Reads:1	Hits:186	Allocated_reads:0.00537634408602151	Strand:+
AGGCTGATCCTGCCACGATTTGTT
>Location:NODE_291749_length_38467_cov_32.565315	Coordinate:32548	Reads:2	Hits:178	Allocated_reads:0.0112359550561798	Strand:-
GAACAAATCGTGGCAGGATCAGCCT
>Location:NODE_291749_length_38467_cov_32.565315	Coordinate:32556	Reads:1	Hits:25	Allocated_reads:0.04	Strand:-
TGAACCGAGGGAACAAATCGTGGCAGG
>Location:NODE_291749_length_38467_cov_32.565315	Coordinate:32558	Reads:1	Hits:23	Allocated_reads:0.0434782608695652	Strand:+
TGCCACGATTTGTTCCCTCGGTTCAAAT
>Location:NODE_291749_length_38467_cov_32.565315	Coordinate:32565	Reads:1	Hits:25	Allocated_reads:0.04	Strand:-
TTGTCCGTGATTTGAACCGAGGGAACAAAT
>Location:NODE_291749_length_38467_cov_32.565315	Coordinate:32568	Reads:1	Hits:26	Allocated_reads:0.0384615384615385	Strand:-
TTGTCCGTGATTTGAACCGAGGGAACA
>Location:NODE_291749_length_38467_cov_32.565315	Coordinate:32569	Reads:1	Hits:26	Allocated_reads:0.0384615384615385	Strand:-
TTGTCCGTGATTTGAACCGAGGGAAC
>Location:NODE_291749_length_38467_cov_32.565315	Coordinate:32570	Reads:1	Hits:26	Allocated_reads:0.0384615384615385	Strand:-
TTGTCCGTGATTTGAACCGAGGGAA
>Location:NODE_291749_length_38467_cov_32.565315	Coordinate:32571	Reads:1	Hits:28	Allocated_reads:0.0357142857142857	Strand:-
TTGTCCGTGATTTGAACCGAGGGA
>Location:NODE_291749_length_38467_cov_32.565315	Coordinate:32573	Reads:1	Hits:15	Allocated_reads:0.0666666666666667	Strand:-
TACTGTTTGTCCGTGATTTGAACCGAGG
>Location:NODE_291749_length_38467_cov_32.565315	Coordinate:32576	Reads:1	Hits:47	Allocated_reads:0.0212765957446809	Strand:-
GGATACTGTTTGTCCGTGATTTGAACCG
>Location:NODE_291749_length_38467_cov_32.565315	Coordinate:32585	Reads:1	Hits:3	Allocated_reads:0.333333333333333	Strand:+
TCACGGACAAACAGTATCCAACAGTT
>Location:NODE_291749_length_38467_cov_32.565315	Coordinate:32596	Reads:1	Hits:3	Allocated_reads:0.333333333333333	Strand:+
CAGTATCCAACAGTTGTTTATGTTTTTGAACC
>Location:NODE_291749_length_38467_cov_32.565315	Coordinate:32598	Reads:1	Hits:3	Allocated_reads:0.333333333333333	Strand:+
GTATCCAACAGTTGTTTATGTTTTTGAACC
>Location:NODE_291749_length_38467_cov_32.565315	Coordinate:32606	Reads:1	Hits:50	Allocated_reads:0.02	Strand:+
CAGTTGTTTATGTTTTTGAACCCATTT
>Location:NODE_291749_length_38467_cov_32.565315	Coordinate:32608	Reads:1	Hits:50	Allocated_reads:0.02	Strand:-
TGCAAAATGGGTTCAAAAACATAAACAAC
>Location:NODE_291749_length_38467_cov_32.565315	Coordinate:32653	Reads:1	Hits:254	Allocated_reads:0.00393700787401575	Strand:-
TAATATTCAACATTGCTATCAATA
>Location:NODE_291749_length_38467_cov_32.565315	Coordinate:32654	Reads:4	Hits:260	Allocated_reads:0.0153846153846154	Strand:+
ATTGATAGCAATGTTGAATATTATT
>Location:NODE_291749_length_38467_cov_32.565315	Coordinate:32654	Reads:1	Hits:241	Allocated_reads:0.004149377593361	Strand:+
ATTGATAGCAATGTTGAATATTATTACA
>Location:NODE_291749_length_38467_cov_32.565315	Coordinate:32654	Reads:1	Hits:226	Allocated_reads:0.00442477876106195	Strand:+
ATTGATAGCAATGTTGAATATTATTACACA
>Location:NODE_291749_length_38467_cov_32.565315	Coordinate:32654	Reads:1	Hits:205	Allocated_reads:0.0048780487804878	Strand:+
ATTGATAGCAATGTTGAATATTATTACACAG
>Location:NODE_291749_length_38467_cov_32.565315	Coordinate:32655	Reads:1	Hits:271	Allocated_reads:0.003690036900369	Strand:+
TTGATAGCAATGTTGAATATTATTA
>Location:NODE_291749_length_38467_cov_32.565315	Coordinate:32657	Reads:2	Hits:172	Allocated_reads:0.0116279069767442	Strand:-
TTCCTGTGTAATAATATTCAACATTGCTATC
>Location:NODE_291749_length_38467_cov_32.565315	Coordinate:32659	Reads:2	Hits:276	Allocated_reads:0.0072463768115942	Strand:+
TAGCAATGTTGAATATTATTACAC
>Location:NODE_291749_length_38467_cov_32.565315	Coordinate:32663	Reads:3	Hits:258	Allocated_reads:0.0116279069767442	Strand:-
TTCCTGTGTAATAATATTCAACATT
>Location:NODE_291749_length_38467_cov_32.565315	Coordinate:32664	Reads:1	Hits:270	Allocated_reads:0.0037037037037037	Strand:-
TTCCTGTGTAATAATATTCAACAT
>Location:NODE_291749_length_38467_cov_32.565315	Coordinate:32666	Reads:2	Hits:262	Allocated_reads:0.00763358778625954	Strand:-
TTTTCCTGTGTAATAATATTCAAC
>Location:NODE_291749_length_38467_cov_32.565315	Coordinate:32707	Reads:1	Hits:87	Allocated_reads:0.0114942528735632	Strand:+
AATAATCACACCGTGACGCCTCTGCCT
>Location:NODE_291749_length_38467_cov_32.565315	Coordinate:32707	Reads:1	Hits:87	Allocated_reads:0.0114942528735632	Strand:+
AATAATCACACCGTGACGCCTCTGCCTT
>Location:NODE_291749_length_38467_cov_32.565315	Coordinate:32707	Reads:1	Hits:91	Allocated_reads:0.010989010989011	Strand:-
CAGAGGCGTCACGGTGTGATTATT
>Location:NODE_291749_length_38467_cov_32.565315	Coordinate:32709	Reads:1	Hits:91	Allocated_reads:0.010989010989011	Strand:+
TAATCACACCGTGACGCCTCTGCCT
>Location:NODE_291749_length_38467_cov_32.565315	Coordinate:32710	Reads:1	Hits:42	Allocated_reads:0.0238095238095238	Strand:+
AATCACACCGTGACGCCTCTGCCTTTGT
>Location:NODE_291749_length_38467_cov_32.565315	Coordinate:32712	Reads:1	Hits:44	Allocated_reads:0.0227272727272727	Strand:-
CAAAGGCAGAGGCGTCACGGTGTGA
>Location:NODE_291749_length_38467_cov_32.565315	Coordinate:32712	Reads:2	Hits:43	Allocated_reads:0.0465116279069767	Strand:-
TACAAAGGCAGAGGCGTCACGGTGTGA
>Location:NODE_291749_length_38467_cov_32.565315	Coordinate:32712	Reads:1	Hits:44	Allocated_reads:0.0227272727272727	Strand:+
TCACACCGTGACGCCTCTGCCTTTGT
>Location:NODE_291749_length_38467_cov_32.565315	Coordinate:32712	Reads:1	Hits:43	Allocated_reads:0.0232558139534884	Strand:+
TCACACCGTGACGCCTCTGCCTTTGTA
>Location:NODE_291749_length_38467_cov_32.565315	Coordinate:32744	Reads:1	Hits:30	Allocated_reads:0.0333333333333333	Strand:-
TTACATATAAACACGCAGTTACTGTCCCT
>Location:NODE_291749_length_38467_cov_32.565315	Coordinate:32747	Reads:1	Hits:33	Allocated_reads:0.0303030303030303	Strand:-
TTACATATAAACACGCAGTTACTGTC
>Location:NODE_291749_length_38467_cov_32.565315	Coordinate:32782	Reads:1	Hits:1	Allocated_reads:1	Strand:-
TACTGTTAATCTGACCATCTGCAGGT
>Location:NODE_291749_length_38467_cov_32.565315	Coordinate:32788	Reads:1	Hits:152	Allocated_reads:0.00657894736842105	Strand:-
ACAAAATACTGTTAATCTGACGATCT
>Location:NODE_291749_length_38467_cov_32.565315	Coordinate:32791	Reads:1	Hits:3	Allocated_reads:0.333333333333333	Strand:+
TGGTCAGATTAACAGTATTTTGTC
>Location:NODE_291749_length_38467_cov_32.565315	Coordinate:32794	Reads:1	Hits:181	Allocated_reads:0.00552486187845304	Strand:+
TCAGATTAACAGTATTTTGTCTCTATC
>Location:NODE_291749_length_38467_cov_32.565315	Coordinate:32798	Reads:1	Hits:207	Allocated_reads:0.00483091787439614	Strand:+
ATTAACAGTATTTTGTCTCTATCT
>Location:NODE_291749_length_38467_cov_32.565315	Coordinate:32819	Reads:1	Hits:17	Allocated_reads:0.0588235294117647	Strand:-
TGAGATGAATTGCAGAATAGCAGA
>Location:NODE_291749_length_38467_cov_32.565315	Coordinate:32819	Reads:3	Hits:16	Allocated_reads:0.1875	Strand:-
TTACATGAGATGAATTGCAGAATAGCAGA
>Location:NODE_291749_length_38467_cov_32.565315	Coordinate:32820	Reads:1	Hits:19	Allocated_reads:0.0526315789473684	Strand:-
TTACATGAGATGAATTGCAGAATAGCAT
>Location:NODE_291749_length_38467_cov_32.565315	Coordinate:32820	Reads:2	Hits:18	Allocated_reads:0.111111111111111	Strand:-
TTACATGAGATGAATTGCAGAATAGCAG
>Location:NODE_291749_length_38467_cov_32.565315	Coordinate:32821	Reads:2	Hits:19	Allocated_reads:0.105263157894737	Strand:-
CATGAGATGAATTGCAGAATAGCA
>Location:NODE_291749_length_38467_cov_32.565315	Coordinate:32821	Reads:3	Hits:18	Allocated_reads:0.166666666666667	Strand:-
TACATGAGATGAATTGCAGAATAGCA
>Location:NODE_291749_length_38467_cov_32.565315	Coordinate:32821	Reads:1	Hits:20	Allocated_reads:0.05	Strand:-
TTACATGAGATGAATTGCAGAAAAGCA
>Location:NODE_291749_length_38467_cov_32.565315	Coordinate:32821	Reads:1	Hits:19	Allocated_reads:0.0526315789473684	Strand:-
TTACATGAGATGAATTGCAGAATAGTT
>Location:NODE_291749_length_38467_cov_32.565315	Coordinate:32821	Reads:2	Hits:18	Allocated_reads:0.111111111111111	Strand:-
TTACATGAGATGAATTGCAGAATAGCT
>Location:NODE_291749_length_38467_cov_32.565315	Coordinate:32821	Reads:60	Hits:18	Allocated_reads:3.33333333333333	Strand:-
TTACATGAGATGAATTGCAGAATAGCA
>Location:NODE_291749_length_38467_cov_32.565315	Coordinate:32821	Reads:1	Hits:14	Allocated_reads:0.0714285714285714	Strand:-
TTGTTTACATGAGATGAATTGCAGAATAGCA
>Location:NODE_291749_length_38467_cov_32.565315	Coordinate:32822	Reads:1	Hits:18	Allocated_reads:0.0555555555555556	Strand:-
ACATGAGATGAATTGCAGAATAGC
>Location:NODE_291749_length_38467_cov_32.565315	Coordinate:32822	Reads:1	Hits:19	Allocated_reads:0.0526315789473684	Strand:-
TTACATGAGATGAATTGCAGAATAGA
>Location:NODE_291749_length_38467_cov_32.565315	Coordinate:32822	Reads:82	Hits:18	Allocated_reads:4.55555555555556	Strand:-
TTACATGAGATGAATTGCAGAATAGC
>Location:NODE_291749_length_38467_cov_32.565315	Coordinate:32823	Reads:2	Hits:18	Allocated_reads:0.111111111111111	Strand:-
TTACATGAGATGAATTGCAGAATAG
>Location:NODE_291749_length_38467_cov_32.565315	Coordinate:32824	Reads:5	Hits:19	Allocated_reads:0.263157894736842	Strand:-
TTACATGAGATGAATTGCAGAATA
>Location:NODE_291749_length_38467_cov_32.565315	Coordinate:32836	Reads:1	Hits:128	Allocated_reads:0.0078125	Strand:-
GCGCCACGTTATTGTTTACATGAGATG
>Location:NODE_291749_length_38467_cov_32.565315	Coordinate:32838	Reads:1	Hits:162	Allocated_reads:0.00617283950617284	Strand:+
TCTCATGTAAACAATAACGTGGCG
>Location:NODE_291749_length_38467_cov_32.565315	Coordinate:32838	Reads:1	Hits:160	Allocated_reads:0.00625	Strand:+
TCTCATGTAAACAATAACGTGGCGC
>Location:NODE_291749_length_38467_cov_32.565315	Coordinate:32838	Reads:1	Hits:148	Allocated_reads:0.00675675675675676	Strand:+
TCTCATGTAAACAATAACGTGGCGCAC
>Location:NODE_291749_length_38467_cov_32.565315	Coordinate:32838	Reads:1	Hits:150	Allocated_reads:0.00666666666666667	Strand:+
TCTCATGTAAACAATAACGTGGCGCACT
>Location:NODE_291749_length_38467_cov_32.565315	Coordinate:32838	Reads:3	Hits:147	Allocated_reads:0.0204081632653061	Strand:+
TCTCATGTAAACAATAACGTGGCGCACA
>Location:NODE_291749_length_38467_cov_32.565315	Coordinate:32878	Reads:1	Hits:5	Allocated_reads:0.2	Strand:+
AAAAGGCACATACCTTTGACATTGCGTGAT
>Location:NODE_291749_length_38467_cov_32.565315	Coordinate:32880	Reads:1	Hits:18	Allocated_reads:0.0555555555555556	Strand:+
AAGGCACATACCTTTGACATTGCG
>Location:NODE_291749_length_38467_cov_32.565315	Coordinate:32880	Reads:1	Hits:15	Allocated_reads:0.0666666666666667	Strand:+
AAGGCACATACCTTTGACATTGCGTGA
>Location:NODE_291749_length_38467_cov_32.565315	Coordinate:32880	Reads:1	Hits:17	Allocated_reads:0.0588235294117647	Strand:+
AAGGCACATACCTTTGACATTGCGTGG
>Location:NODE_291749_length_38467_cov_32.565315	Coordinate:32880	Reads:1	Hits:5	Allocated_reads:0.2	Strand:+
AAGGCACATACCTTTGACATTGCGTGAT
>Location:NODE_291749_length_38467_cov_32.565315	Coordinate:32880	Reads:1	Hits:5	Allocated_reads:0.2	Strand:+
AAGGCACATACCTTTGACATTGCGTGATG
>Location:NODE_291749_length_38467_cov_32.565315	Coordinate:32884	Reads:1	Hits:5	Allocated_reads:0.2	Strand:+
CACATACCTTTGACATTGCGTGATGAACT
>Location:NODE_291749_length_38467_cov_32.565315	Coordinate:32885	Reads:1	Hits:5	Allocated_reads:0.2	Strand:+
ACATACCTTTGACATTGCGTGATGAACT
>Location:NODE_291749_length_38467_cov_32.565315	Coordinate:32893	Reads:1	Hits:4	Allocated_reads:0.25	Strand:-
GGAATACAGAGTTCATCACGCAATGTCAG
>Location:NODE_291749_length_38467_cov_32.565315	Coordinate:32895	Reads:1	Hits:4	Allocated_reads:0.25	Strand:-
GGAATACAGAGTTCATCACGCAATGTC
>Location:NODE_291749_length_38467_cov_32.565315	Coordinate:32901	Reads:2	Hits:21	Allocated_reads:0.0952380952380952	Strand:-
GGACGAGGAATACAGAGTTCATCACGC
>Location:NODE_291749_length_38467_cov_32.565315	Coordinate:32905	Reads:1	Hits:23	Allocated_reads:0.0434782608695652	Strand:-
ACGTGTGGACGAGGAATACAGAGTTCATC
>Location:NODE_291749_length_38467_cov_32.565315	Coordinate:32907	Reads:1	Hits:27	Allocated_reads:0.037037037037037	Strand:+
TGAACTCTGTATTCCTCGTCCACACG
>Location:NODE_291749_length_38467_cov_32.565315	Coordinate:32909	Reads:2	Hits:213	Allocated_reads:0.00938967136150235	Strand:+
AACTCTGTATTCCTCGTCCACACG
>Location:NODE_291749_length_38467_cov_32.565315	Coordinate:32909	Reads:1	Hits:182	Allocated_reads:0.00549450549450549	Strand:+
AACTCTGTATTCCTCGTCCACACGTA
>Location:NODE_291749_length_38467_cov_32.565315	Coordinate:32909	Reads:1	Hits:176	Allocated_reads:0.00568181818181818	Strand:+
AACTCTGTATTCCTCGTCCACACGTAAA
>Location:NODE_291749_length_38467_cov_32.565315	Coordinate:32909	Reads:2	Hits:135	Allocated_reads:0.0148148148148148	Strand:+
AACTCTGTATTCCTCGTCCACACGTAAACG
>Location:NODE_291749_length_38467_cov_32.565315	Coordinate:32910	Reads:2	Hits:138	Allocated_reads:0.0144927536231884	Strand:+
ACTCTGTATTCCTCGTCCACACGTAAACG
>Location:NODE_291749_length_38467_cov_32.565315	Coordinate:32910	Reads:1	Hits:185	Allocated_reads:0.00540540540540541	Strand:-
TTACGTGTGGACGAGGAATACAGAGT
>Location:NODE_291749_length_38467_cov_32.565315	Coordinate:32911	Reads:1	Hits:189	Allocated_reads:0.00529100529100529	Strand:+
CTCTGTATTCCTCGTCCACACGTA
>Location:NODE_291749_length_38467_cov_32.565315	Coordinate:32912	Reads:1	Hits:192	Allocated_reads:0.00520833333333333	Strand:+
TCTGTATTCCTCGTCCACACGTAT
>Location:NODE_291749_length_38467_cov_32.565315	Coordinate:32912	Reads:2	Hits:164	Allocated_reads:0.0121951219512195	Strand:+
TCTGTATTCCTCGTCCACACGTAAAC
>Location:NODE_291749_length_38467_cov_32.565315	Coordinate:32912	Reads:3	Hits:143	Allocated_reads:0.020979020979021	Strand:+
TCTGTATTCCTCGTCCACACGTAGACG
>Location:NODE_291749_length_38467_cov_32.565315	Coordinate:32912	Reads:31	Hits:142	Allocated_reads:0.21830985915493	Strand:+
TCTGTATTCCTCGTCCACACGTAAACG
>Location:NODE_291749_length_38467_cov_32.565315	Coordinate:32912	Reads:2	Hits:134	Allocated_reads:0.0149253731343284	Strand:+
TCTGTATTCCTCGTCCACACGTAAACGC
>Location:NODE_291749_length_38467_cov_32.565315	Coordinate:32913	Reads:1	Hits:189	Allocated_reads:0.00529100529100529	Strand:-
TTTACGTGTGGACGAGGAATACAG
>Location:NODE_291749_length_38467_cov_32.565315	Coordinate:32914	Reads:3	Hits:152	Allocated_reads:0.0197368421052632	Strand:+
TGTATTCCTCGTCCACACGTAAACG
>Location:NODE_291749_length_38467_cov_32.565315	Coordinate:32914	Reads:1	Hits:139	Allocated_reads:0.00719424460431655	Strand:-
TTGCGTTTACGTGTGGACGAGGAATACA
>Location:NODE_291749_length_38467_cov_32.565315	Coordinate:32916	Reads:1	Hits:138	Allocated_reads:0.0072463768115942	Strand:-
TTTTTGCGTTTACGTGTGGACGAGGAATA
>Location:NODE_291749_length_38467_cov_32.565315	Coordinate:32918	Reads:1	Hits:168	Allocated_reads:0.00595238095238095	Strand:-
TTTGCGTTTACGTGTGGACGAGGAA
>Location:NODE_291749_length_38467_cov_32.565315	Coordinate:32919	Reads:1	Hits:95	Allocated_reads:0.0105263157894737	Strand:+
TCCTCGTCCACACGTAAACGCAAAAAAGG
>Location:NODE_291749_length_38467_cov_32.565315	Coordinate:32920	Reads:1	Hits:168	Allocated_reads:0.00595238095238095	Strand:-
TTTTTGCGTTTACGTGTGGACGAGG
>Location:NODE_291749_length_38467_cov_32.565315	Coordinate:32935	Reads:1	Hits:4	Allocated_reads:0.25	Strand:-
TGAGATTTTTAAAAACTCATTTTTTGCGTT
>Location:NODE_291749_length_38467_cov_32.565315	Coordinate:32946	Reads:1	Hits:8	Allocated_reads:0.125	Strand:-
ACCGAAAACTGAGATTTTTAAAAACTCA
>Location:NODE_291749_length_38467_cov_32.565315	Coordinate:32946	Reads:1	Hits:8	Allocated_reads:0.125	Strand:-
ATCACCGAAAACTGAGATTTTTAAAAACTCA
>Location:NODE_291749_length_38467_cov_32.565315	Coordinate:32946	Reads:1	Hits:5	Allocated_reads:0.2	Strand:-
ATCACCGAAAACTGAGATTTTTAAAAACTCC
>Location:NODE_291749_length_38467_cov_32.565315	Coordinate:32946	Reads:2	Hits:5	Allocated_reads:0.4	Strand:-
TCACCGAAAACTGAGATTTTTAAAAACTCC
>Location:NODE_291749_length_38467_cov_32.565315	Coordinate:32947	Reads:1	Hits:5	Allocated_reads:0.2	Strand:-
ACCGAAAACTGAGATTTTTAAAAACTC
>Location:NODE_291749_length_38467_cov_32.565315	Coordinate:32947	Reads:1	Hits:5	Allocated_reads:0.2	Strand:-
ATCACCGAAAACTGAGATTTTTAAAAACTC
>Location:NODE_291749_length_38467_cov_32.565315	Coordinate:32947	Reads:4	Hits:5	Allocated_reads:0.8	Strand:-
TCACCGAAAACTGAGATTTTTAAAAACTC
>Location:NODE_291749_length_38467_cov_32.565315	Coordinate:32948	Reads:1	Hits:5	Allocated_reads:0.2	Strand:-
ACCGAAAACTGAGATTTTTAAAAACT
>Location:NODE_291749_length_38467_cov_32.565315	Coordinate:32948	Reads:18	Hits:5	Allocated_reads:3.6	Strand:-
ATCACCGAAAACTGAGATTTTTAAAAACT
>Location:NODE_291749_length_38467_cov_32.565315	Coordinate:32948	Reads:3	Hits:5	Allocated_reads:0.6	Strand:-
CACCGAAAACTGAGATTTTTAAAAACT
>Location:NODE_291749_length_38467_cov_32.565315	Coordinate:32948	Reads:1	Hits:60	Allocated_reads:0.0166666666666667	Strand:-
TCACCGAAAACTGAGATTTTTGAAAACT
>Location:NODE_291749_length_38467_cov_32.565315	Coordinate:32948	Reads:17	Hits:5	Allocated_reads:3.4	Strand:-
TCACCGAAAACTGAGATTTTTAAAAACT
>Location:NODE_291749_length_38467_cov_32.565315	Coordinate:32955	Reads:1	Hits:75	Allocated_reads:0.0133333333333333	Strand:-
TTCGAATCACCGAAAACTGAGATTTTT
>Location:NODE_291749_length_38467_cov_32.565315	Coordinate:32957	Reads:1	Hits:77	Allocated_reads:0.012987012987013	Strand:-
TTCGAATCACCGAAAACTGAGATTT
>Location:NODE_291749_length_38467_cov_32.565315	Coordinate:32958	Reads:1	Hits:79	Allocated_reads:0.0126582278481013	Strand:-
TTCGAATCACCGAAAACTGAGATT
>Location:NODE_291749_length_38467_cov_32.565315	Coordinate:32960	Reads:1	Hits:74	Allocated_reads:0.0135135135135135	Strand:+
TCTCAGTTTTCGGTGATTCGAAAC
>Location:NODE_291749_length_38467_cov_32.565315	Coordinate:32965	Reads:2	Hits:88	Allocated_reads:0.0227272727272727	Strand:-
TAAACGGCGTTTCGAATCACCGAAAAC
>Location:NODE_291749_length_38467_cov_32.565315	Coordinate:32966	Reads:1	Hits:100	Allocated_reads:0.01	Strand:+
TTTTCGGTGATTCGAAACGCCGTT
>Location:NODE_291749_length_38467_cov_32.565315	Coordinate:32969	Reads:1	Hits:61	Allocated_reads:0.0163934426229508	Strand:-
CACACGTAAACGGCGTTTCGAATCACCGA
>Location:NODE_291749_length_38467_cov_32.565315	Coordinate:32971	Reads:6	Hits:73	Allocated_reads:0.0821917808219178	Strand:-
CACACGTAAACGGCGTTTCGAATCACC
>Location:NODE_291749_length_38467_cov_32.565315	Coordinate:32971	Reads:1	Hits:67	Allocated_reads:0.0149253731343284	Strand:-
TCCACACGTAAACGGCGTTTCGAATCACC
>Location:NODE_291749_length_38467_cov_32.565315	Coordinate:32972	Reads:1	Hits:87	Allocated_reads:0.0114942528735632	Strand:+
GTGATTCGAAACGCCGTTTACGTGTGGA
>Location:NODE_291749_length_38467_cov_32.565315	Coordinate:32973	Reads:1	Hits:97	Allocated_reads:0.0103092783505155	Strand:+
TGATTCGAAACGCCGTTTACGTGTG
>Location:NODE_291749_length_38467_cov_32.565315	Coordinate:32973	Reads:1	Hits:90	Allocated_reads:0.0111111111111111	Strand:+
TGATTCGAAACGCCGTTTACGTGTGGA
>Location:NODE_291749_length_38467_cov_32.565315	Coordinate:32974	Reads:1	Hits:100	Allocated_reads:0.01	Strand:-
CACACGTAAACGGCGTTTCGAATC
>Location:NODE_291749_length_38467_cov_32.565315	Coordinate:32974	Reads:1	Hits:93	Allocated_reads:0.010752688172043	Strand:-
TCCACACGTAAACGGCGTTTCGAATC
>Location:NODE_291749_length_38467_cov_32.565315	Coordinate:33040	Reads:1	Hits:42	Allocated_reads:0.0238095238095238	Strand:-
AACTACTAACTCTTTTACGCTGCGT
>Location:NODE_291749_length_38467_cov_32.565315	Coordinate:33040	Reads:1	Hits:37	Allocated_reads:0.027027027027027	Strand:-
TAAACTACTAACTCTTTTACGCTGCGT
>Location:NODE_291749_length_38467_cov_32.565315	Coordinate:33041	Reads:1	Hits:37	Allocated_reads:0.027027027027027	Strand:-
TAAACTACTAACTCTTTTACGCTGCG
>Location:NODE_291749_length_38467_cov_32.565315	Coordinate:33042	Reads:2	Hits:44	Allocated_reads:0.0454545454545455	Strand:-
TAAACTACTAACTCTTTTACGCTGC
>Location:NODE_291749_length_38467_cov_32.565315	Coordinate:33058	Reads:1	Hits:1	Allocated_reads:1	Strand:-
TTACAGGTAGTAAGAATATAAACTACT
>Location:NODE_291749_length_38467_cov_32.565315	Coordinate:33083	Reads:1	Hits:142	Allocated_reads:0.00704225352112676	Strand:-
AATACAAGTAATCTGCAATAAATT
>Location:NODE_291749_length_38467_cov_32.565315	Coordinate:33088	Reads:1	Hits:141	Allocated_reads:0.00709219858156028	Strand:-
AAGCAAATACAAGTAATCTGCAAT
>Location:NODE_291749_length_38467_cov_32.565315	Coordinate:33096	Reads:4	Hits:254	Allocated_reads:0.015748031496063	Strand:+
TTACTTGTATTTGCTTAATTGTTT
>Location:NODE_291749_length_38467_cov_32.565315	Coordinate:33096	Reads:5	Hits:241	Allocated_reads:0.020746887966805	Strand:+
TTACTTGTATTTGCTTAATTGTTTA
>Location:NODE_291749_length_38467_cov_32.565315	Coordinate:33126	Reads:1	Hits:4	Allocated_reads:0.25	Strand:+
TGTTTGAAGTGTGAAATAAACCGCAATGGA
>Location:NODE_291749_length_38467_cov_32.565315	Coordinate:33133	Reads:1	Hits:4	Allocated_reads:0.25	Strand:-
TGCTCCATTGCGGTTTATTTCACACT
>Location:NODE_291749_length_38467_cov_32.565315	Coordinate:33144	Reads:1	Hits:76	Allocated_reads:0.0131578947368421	Strand:-
CACCCATATTTTGCTCCATTGCGGTT
>Location:NODE_291749_length_38467_cov_32.565315	Coordinate:33145	Reads:1	Hits:69	Allocated_reads:0.0144927536231884	Strand:-
CACACACCCATATTTTGCTCCATTGCGGT
>Location:NODE_291749_length_38467_cov_32.565315	Coordinate:33151	Reads:1	Hits:101	Allocated_reads:0.0099009900990099	Strand:-
ACCACACACACCCATATTTTGCTCCAT
>Location:NODE_291749_length_38467_cov_32.565315	Coordinate:33162	Reads:1	Hits:140	Allocated_reads:0.00714285714285714	Strand:-
CATCCTCCAACCACACACACCCATA
>Location:NODE_291749_length_38467_cov_32.565315	Coordinate:33189	Reads:1	Hits:2	Allocated_reads:0.5	Strand:-
TTATATAGCACCAAATCACAACAACAGTGA
>Location:NODE_291749_length_38467_cov_32.565315	Coordinate:33191	Reads:2	Hits:200	Allocated_reads:0.01	Strand:-
TTATATAGCACCAAATCACAACAACAGT
>Location:NODE_291749_length_38467_cov_32.565315	Coordinate:33192	Reads:1	Hits:220	Allocated_reads:0.00454545454545455	Strand:-
TTATATAGCACCAAATCACAACAACAG
>Location:NODE_291749_length_38467_cov_32.565315	Coordinate:33193	Reads:1	Hits:251	Allocated_reads:0.00398406374501992	Strand:-
TTATATAGCACCAAATCACAACAACA
>Location:NODE_291749_length_38467_cov_32.565315	Coordinate:33194	Reads:1	Hits:222	Allocated_reads:0.0045045045045045	Strand:+
GTTGTTGTGATTTGGTGCTATATAAATA
>Location:NODE_291749_length_38467_cov_32.565315	Coordinate:33196	Reads:3	Hits:261	Allocated_reads:0.0114942528735632	Strand:-
ATTTTATTTATATAGCACCAAATCACAACA
>Location:NODE_291749_length_38467_cov_32.565315	Coordinate:33196	Reads:1	Hits:453	Allocated_reads:0.0022075055187638	Strand:-
TATTTATATAGCACCAAATCACAACA
>Location:NODE_291749_length_38467_cov_32.565315	Coordinate:33196	Reads:1	Hits:430	Allocated_reads:0.00232558139534884	Strand:-
TTATTTATATAGCACCAAATCACAACA
>Location:NODE_291749_length_38467_cov_32.565315	Coordinate:33196	Reads:2	Hits:520	Allocated_reads:0.00384615384615385	Strand:-
TTTATATAGCACCAAATCACAACA
>Location:NODE_291749_length_38467_cov_32.565315	Coordinate:33196	Reads:4	Hits:409	Allocated_reads:0.0097799511002445	Strand:-
TTTATTTATATAGCACCAAATCACAACA
>Location:NODE_291749_length_38467_cov_32.565315	Coordinate:33198	Reads:1	Hits:525	Allocated_reads:0.0019047619047619	Strand:+
TTGTGATTTGGTGCTATATAAATA
>Location:NODE_291749_length_38467_cov_32.565315	Coordinate:33198	Reads:1	Hits:292	Allocated_reads:0.00342465753424658	Strand:+
TTGTGATTTGGTGCTATATAAATAAAAT
>Location:NODE_291749_length_38467_cov_32.565315	Coordinate:33204	Reads:1	Hits:233	Allocated_reads:0.00429184549356223	Strand:+
TTTGGTGCTATATAAATAAAATTGAATT
>Location:NODE_291749_length_38467_cov_32.565315	Coordinate:33206	Reads:1	Hits:253	Allocated_reads:0.00395256916996047	Strand:+
TGGTGCTATATAAATAAAATTGAATT
>Location:NODE_291749_length_38467_cov_32.565315	Coordinate:33206	Reads:3	Hits:214	Allocated_reads:0.014018691588785	Strand:-
TTCAATTCAATTTTATTTATATAGCACCA
>Location:NODE_291749_length_38467_cov_32.565315	Coordinate:33207	Reads:1	Hits:237	Allocated_reads:0.00421940928270042	Strand:-
CAATTCAATTTTATTTATATAGCACC
>Location:NODE_291749_length_38467_cov_32.565315	Coordinate:33207	Reads:3	Hits:218	Allocated_reads:0.0137614678899083	Strand:-
TTCAATTCAATTTTATTTATATAGCACC
>Location:NODE_291749_length_38467_cov_32.565315	Coordinate:33209	Reads:4	Hits:32	Allocated_reads:0.125	Strand:+
TGCTATATAAATAAAATTGAATTGAACT
>Location:NODE_291749_length_38467_cov_32.565315	Coordinate:33225	Reads:1	Hits:1	Allocated_reads:1	Strand:+
TTGAATTGAACTGATTAGAAAAAAACCT
>Location:NODE_291749_length_38467_cov_32.565315	Coordinate:33225	Reads:2	Hits:1	Allocated_reads:2	Strand:+
TTGAATTGAACTGATTAGAAAAAAACCTGT
>Location:NODE_291749_length_38467_cov_32.565315	Coordinate:33250	Reads:1	Hits:1	Allocated_reads:1	Strand:-
CAGAACGGTCATGATACACCACGAACAGG
>Location:NODE_291749_length_38467_cov_32.565315	Coordinate:33258	Reads:1	Hits:1	Allocated_reads:1	Strand:+
TGGTGTATCATGACCGTTCTGCCT
>Location:NODE_291749_length_38467_cov_32.565315	Coordinate:33258	Reads:1	Hits:1	Allocated_reads:1	Strand:-
TTCAGGCAGAACGGTCATGATACACCA
>Location:NODE_291749_length_38467_cov_32.565315	Coordinate:33263	Reads:1	Hits:1	Allocated_reads:1	Strand:+
TATCATGACCGTTCTGCCTGAATTGGG
>Location:NODE_291749_length_38467_cov_32.565315	Coordinate:33275	Reads:1	Hits:1	Allocated_reads:1	Strand:+
TCTGCCTGAATTGGGTTCTTTGTCCT
>Location:NODE_291749_length_38467_cov_32.565315	Coordinate:33277	Reads:1	Hits:1	Allocated_reads:1	Strand:+
TGCCTGAATTGGGTTCTTTGTCCTTGT
>Location:NODE_291749_length_38467_cov_32.565315	Coordinate:33314	Reads:1	Hits:1	Allocated_reads:1	Strand:+
TGATCAGTTGAGGCTGTGCTGCCTCTGC
>Location:NODE_291749_length_38467_cov_32.565315	Coordinate:33412	Reads:1	Hits:1	Allocated_reads:1	Strand:-
TGACTGAACACCTTTGGGAAGGAGG
>Location:NODE_291749_length_38467_cov_32.565315	Coordinate:33415	Reads:1	Hits:1	Allocated_reads:1	Strand:-
TCATGACTGAACACCTTTGGGAAGG
>Location:NODE_291749_length_38467_cov_32.565315	Coordinate:33425	Reads:1	Hits:1	Allocated_reads:1	Strand:-
TACTGTAATGACCTTCATGACTGAACACC
>Location:NODE_291749_length_38467_cov_32.565315	Coordinate:33432	Reads:1	Hits:1	Allocated_reads:1	Strand:-
TGCATTACTGTAATGACCTTCATGACT
>Location:NODE_291749_length_38467_cov_32.565315	Coordinate:33446	Reads:1	Hits:1	Allocated_reads:1	Strand:+
TTACAGTAATGCAAAAGGTTTTTTGAGCTC
>Location:NODE_291749_length_38467_cov_32.565315	Coordinate:33447	Reads:1	Hits:1	Allocated_reads:1	Strand:+
TACAGTAATGCAAAAGGTTTTTTGAGCTC
>Location:NODE_291749_length_38467_cov_32.565315	Coordinate:33465	Reads:1	Hits:1	Allocated_reads:1	Strand:+
TTTTTGAGCTCCACTTGCCTGTGTGCATT
>Location:NODE_291749_length_38467_cov_32.565315	Coordinate:33488	Reads:1	Hits:1	Allocated_reads:1	Strand:+
TGCACAACATGACTGGGCCAGGAC
>Location:NODE_291749_length_38467_cov_32.565315	Coordinate:33488	Reads:2	Hits:1	Allocated_reads:2	Strand:+
TGCACAACATGACTGGGCCAGGACCAAC
>Location:NODE_291749_length_38467_cov_32.565315	Coordinate:33488	Reads:1	Hits:1	Allocated_reads:1	Strand:+
TGCACAACATGACTGGGCCAGGACCAACT
>Location:NODE_291749_length_38467_cov_32.565315	Coordinate:33488	Reads:6	Hits:1	Allocated_reads:6	Strand:+
TGCACAACATGACTGGGCCAGGACCAACG
>Location:NODE_291749_length_38467_cov_32.565315	Coordinate:33489	Reads:1	Hits:1	Allocated_reads:1	Strand:-
CCCGTTGGTCCTGGCCCAGTCATGTTGTGC
>Location:NODE_291749_length_38467_cov_32.565315	Coordinate:33502	Reads:1	Hits:1	Allocated_reads:1	Strand:-
ACTTTCTGCTCCCGTTGGTCCTGGCCC
>Location:NODE_291749_length_38467_cov_32.565315	Coordinate:33504	Reads:1	Hits:1	Allocated_reads:1	Strand:+
GCCAGGACCAACGGGAGCAGAAAGTTAAGT
>Location:NODE_291749_length_38467_cov_32.565315	Coordinate:33510	Reads:1	Hits:1	Allocated_reads:1	Strand:-
TTGACTTAACTTTCTGCTCCCGTTGGT
>Location:NODE_291749_length_38467_cov_32.565315	Coordinate:33519	Reads:1	Hits:1	Allocated_reads:1	Strand:-
TATTGGTCTGAAAATTGACTTAACTTTCTGCT
>Location:NODE_291749_length_38467_cov_32.565315	Coordinate:33538	Reads:1	Hits:1	Allocated_reads:1	Strand:-
TATGCCGTGTTGGTCATATTGGTCTGAAA
>Location:NODE_291749_length_38467_cov_32.565315	Coordinate:33539	Reads:1	Hits:1	Allocated_reads:1	Strand:+
TTCAGACCAATATGACCAACACGGCA
>Location:NODE_291749_length_38467_cov_32.565315	Coordinate:33562	Reads:2	Hits:1	Allocated_reads:2	Strand:-
AGCTGGGATATGGCTCTGCAGTAGCTTTATGC
>Location:NODE_291749_length_38467_cov_32.565315	Coordinate:33565	Reads:1	Hits:1	Allocated_reads:1	Strand:+
TAAAGCTACTGCAGAGCCATATCCCAGC
>Location:NODE_291749_length_38467_cov_32.565315	Coordinate:33567	Reads:1	Hits:1	Allocated_reads:1	Strand:+
AAGCTACTGCAGAGCCATATCCCAGCTA
>Location:NODE_291749_length_38467_cov_32.565315	Coordinate:33568	Reads:1	Hits:1	Allocated_reads:1	Strand:-
TAGCTGGGATATGGCTCTGCAGTAGCT
>Location:NODE_291749_length_38467_cov_32.565315	Coordinate:33584	Reads:1	Hits:1	Allocated_reads:1	Strand:+
TATCCCAGCTATGCCCGCTCTGTCTCACT
>Location:NODE_291749_length_38467_cov_32.565315	Coordinate:33602	Reads:1	Hits:1	Allocated_reads:1	Strand:-
TGTAAGGAATTCGGTTGAAGTGAGACAGA
>Location:NODE_291749_length_38467_cov_32.565315	Coordinate:33604	Reads:2	Hits:1	Allocated_reads:2	Strand:-
TGTAAGGAATTCGGTTGAAGTGAGACA
>Location:NODE_291749_length_38467_cov_32.565315	Coordinate:33604	Reads:1	Hits:1	Allocated_reads:1	Strand:+
TGTCTCACTTCAACCGAATTCCTTACAT
>Location:NODE_291749_length_38467_cov_32.565315	Coordinate:33605	Reads:1	Hits:1	Allocated_reads:1	Strand:-
ATGTAAGGAATTCGGTTGAAGTGAGAC
>Location:NODE_291749_length_38467_cov_32.565315	Coordinate:33605	Reads:1	Hits:1	Allocated_reads:1	Strand:-
TAAGGAATTCGGTTGAAGTGAGAC
>Location:NODE_291749_length_38467_cov_32.565315	Coordinate:33608	Reads:2	Hits:1	Allocated_reads:2	Strand:+
TCACTTCAACCGAATTCCTTACATT
>Location:NODE_291749_length_38467_cov_32.565315	Coordinate:33609	Reads:1	Hits:1	Allocated_reads:1	Strand:+
CACTTCAACCGAATTCCTTACATTTGT
>Location:NODE_291749_length_38467_cov_32.565315	Coordinate:33612	Reads:1	Hits:1	Allocated_reads:1	Strand:+
TTCAACCGAATTCCTTACATTTGTTCTT
>Location:NODE_291749_length_38467_cov_32.565315	Coordinate:33616	Reads:1	Hits:1	Allocated_reads:1	Strand:+
ACCGAATTCCTTACATTTGTTCTTTCT
>Location:NODE_291749_length_38467_cov_32.565315	Coordinate:33619	Reads:1	Hits:1	Allocated_reads:1	Strand:-
TGAGAAGAAAGAACAAATGTAAGGAATTC
>Location:NODE_291749_length_38467_cov_32.565315	Coordinate:33622	Reads:1	Hits:1	Allocated_reads:1	Strand:+
TTCCTTACATTTGTTCTTTCTTCTCATTCC
>Location:NODE_291749_length_38467_cov_32.565315	Coordinate:33625	Reads:1	Hits:1	Allocated_reads:1	Strand:-
GAATGAGAAGAAAGAACAAATGTAAG
>Location:NODE_291749_length_38467_cov_32.565315	Coordinate:33626	Reads:1	Hits:1	Allocated_reads:1	Strand:+
TTACATTTGTTCTTTCTTCTCATTCCCTGT
>Location:NODE_291749_length_38467_cov_32.565315	Coordinate:33629	Reads:1	Hits:1	Allocated_reads:1	Strand:+
CATTTGTTCTTTCTTCTCATTCCCTGTT
>Location:NODE_291749_length_38467_cov_32.565315	Coordinate:33632	Reads:1	Hits:1	Allocated_reads:1	Strand:+
TTGTTCTTTCTTCTCATTCCCTGTTTCT
>Location:NODE_291749_length_38467_cov_32.565315	Coordinate:33639	Reads:1	Hits:1	Allocated_reads:1	Strand:-
TGTAATAAGAAACAGGGAATGAGAAGAA
>Location:NODE_291749_length_38467_cov_32.565315	Coordinate:33643	Reads:1	Hits:1	Allocated_reads:1	Strand:-
GATGTAATAAGAAACAGGGAATGAGA
>Location:NODE_291749_length_38467_cov_32.565315	Coordinate:33660	Reads:1	Hits:1	Allocated_reads:1	Strand:+
TATTACATCTGAGTTAATTTACATATGATT
>Location:NODE_291749_length_38467_cov_32.565315	Coordinate:33667	Reads:1	Hits:1	Allocated_reads:1	Strand:-
TACAGCAAATCATATGTAAATTAACTCAGA
>Location:NODE_291749_length_38467_cov_32.565315	Coordinate:33674	Reads:1	Hits:1	Allocated_reads:1	Strand:+
TAATTTACATATGATTTGCTGTAAAACT
>Location:NODE_291749_length_38467_cov_32.565315	Coordinate:33679	Reads:1	Hits:1	Allocated_reads:1	Strand:-
AAAGCTCTGAGTTTTACAGCAAATCATATGTA
>Location:NODE_291749_length_38467_cov_32.565315	Coordinate:33683	Reads:3	Hits:1	Allocated_reads:3	Strand:+
TATGATTTGCTGTAAAACTCAGAGCT
>Location:NODE_291749_length_38467_cov_32.565315	Coordinate:33683	Reads:1	Hits:1	Allocated_reads:1	Strand:+
TATGATTTGCTGTAAAACTCAGAGCCT
>Location:NODE_291749_length_38467_cov_32.565315	Coordinate:33683	Reads:15	Hits:1	Allocated_reads:15	Strand:+
TATGATTTGCTGTAAAACTCAGAGCTT
>Location:NODE_291749_length_38467_cov_32.565315	Coordinate:33700	Reads:1	Hits:1	Allocated_reads:1	Strand:-
GAGGAGAGTAAAGCGTAAAGCTCTGAG
>Location:NODE_291749_length_38467_cov_32.565315	Coordinate:33706	Reads:1	Hits:1	Allocated_reads:1	Strand:-
GGAGAGGAGAGTAAAGCGTAAAGC
>Location:NODE_291749_length_38467_cov_32.565315	Coordinate:33715	Reads:1	Hits:1	Allocated_reads:1	Strand:+
TTTACTCTCCTCTCCAGCAGCTTTAGC
>Location:NODE_291749_length_38467_cov_32.565315	Coordinate:33717	Reads:2	Hits:1	Allocated_reads:2	Strand:+
TACTCTCCTCTCCAGCAGCTTTAGCGAAC
>Location:NODE_291749_length_38467_cov_32.565315	Coordinate:33727	Reads:5	Hits:1	Allocated_reads:5	Strand:-
TCATGATTCTGTTCGCTAAAGCTGCTGGA
>Location:NODE_291749_length_38467_cov_32.565315	Coordinate:33728	Reads:1	Hits:1	Allocated_reads:1	Strand:-
TGATTCTGTTCGCTAAAGCTGCTGG
>Location:NODE_291749_length_38467_cov_32.565315	Coordinate:33730	Reads:1	Hits:1	Allocated_reads:1	Strand:-
GATCATGATTCTGTTCGCTAAAGCTGCT
>Location:NODE_291749_length_38467_cov_32.565315	Coordinate:33730	Reads:3	Hits:1	Allocated_reads:3	Strand:-
TCATGATTCTGTTCGCTAAAGCTGCT
>Location:NODE_291749_length_38467_cov_32.565315	Coordinate:33731	Reads:3	Hits:1	Allocated_reads:3	Strand:-
TCATGATTCTGTTCGCTAAAGCTGC
>Location:NODE_291749_length_38467_cov_32.565315	Coordinate:33732	Reads:1	Hits:1	Allocated_reads:1	Strand:-
TCATGATTCTGTTCGCTAAAGCTG
>Location:NODE_291749_length_38467_cov_32.565315	Coordinate:33732	Reads:1	Hits:1	Allocated_reads:1	Strand:-
TCATGATTCTGTTCGCTAAAGCTT
>Location:NODE_291749_length_38467_cov_32.565315	Coordinate:33733	Reads:1	Hits:1	Allocated_reads:1	Strand:-
CAGATCATGATTCTGTTCGCTAAAGCG
>Location:NODE_291749_length_38467_cov_32.565315	Coordinate:33733	Reads:1	Hits:1	Allocated_reads:1	Strand:-
TCAGATCATGATTCTGTTCGCTAAAGCT
>Location:NODE_291749_length_38467_cov_32.565315	Coordinate:33733	Reads:1	Hits:1	Allocated_reads:1	Strand:-
TTCAGATCATGATTCTGTTCGCTAAAGCT
>Location:NODE_291749_length_38467_cov_32.565315	Coordinate:33734	Reads:1	Hits:1	Allocated_reads:1	Strand:-
CAGATCATGATTCTGTTCGCTAAAGC
>Location:NODE_291749_length_38467_cov_32.565315	Coordinate:33734	Reads:1	Hits:1	Allocated_reads:1	Strand:-
TCAGATCATGATTCTGTTCGCTAAAGC
>Location:NODE_291749_length_38467_cov_32.565315	Coordinate:33743	Reads:1	Hits:1	Allocated_reads:1	Strand:+
AACAGAATCATGATCTGAATGCACTGAT
>Location:NODE_291749_length_38467_cov_32.565315	Coordinate:33744	Reads:1	Hits:1	Allocated_reads:1	Strand:+
ACAGAATCATGATCTGAATGCACTGATGT
>Location:NODE_291749_length_38467_cov_32.565315	Coordinate:33746	Reads:2	Hits:1	Allocated_reads:2	Strand:+
AGAATCATGATCTGAATGCACTGAT
>Location:NODE_291749_length_38467_cov_32.565315	Coordinate:33746	Reads:1	Hits:1	Allocated_reads:1	Strand:+
AGAATCATGATCTGAATGCACTGATGTGC
>Location:NODE_291749_length_38467_cov_32.565315	Coordinate:33746	Reads:1	Hits:1	Allocated_reads:1	Strand:+
AGAATCATGATCTGAATGCACTGATGTGCC
>Location:NODE_291749_length_38467_cov_32.565315	Coordinate:33746	Reads:1	Hits:1	Allocated_reads:1	Strand:+
AGAATCATGATCTGAATGCACTGATGTGCCT
>Location:NODE_291749_length_38467_cov_32.565315	Coordinate:33746	Reads:3	Hits:1	Allocated_reads:3	Strand:+
AGAATCATGATCTGAATGCACTGATGTGCCA
>Location:NODE_291749_length_38467_cov_32.565315	Coordinate:33748	Reads:1	Hits:1	Allocated_reads:1	Strand:+
AATCATGATCTGAATGCACTGATGTGCCA
>Location:NODE_291749_length_38467_cov_32.565315	Coordinate:33748	Reads:1	Hits:1	Allocated_reads:1	Strand:+
AATCATGATCTGAATGCACTGATGTGCCT
>Location:NODE_291749_length_38467_cov_32.565315	Coordinate:33750	Reads:1	Hits:1	Allocated_reads:1	Strand:+
TCATGATCTGAATGCACTGATGTGCC
>Location:NODE_291749_length_38467_cov_32.565315	Coordinate:33751	Reads:1	Hits:1	Allocated_reads:1	Strand:+
CATGATCTGAATGCACTGATGTGCC
>Location:NODE_291749_length_38467_cov_32.565315	Coordinate:33770	Reads:1	Hits:1	Allocated_reads:1	Strand:-
TGGCAAAGCGAAATGTGTCTGGCACA
>Location:NODE_291749_length_38467_cov_32.565315	Coordinate:33777	Reads:1	Hits:1	Allocated_reads:1	Strand:-
GCTAAGCTTGGCAAAGCGAAATGTGTC
>Location:NODE_291749_length_38467_cov_32.565315	Coordinate:33779	Reads:1	Hits:1	Allocated_reads:1	Strand:+
CACATTTCGCTTTGCCAAGCTTAGCT
>Location:NODE_291749_length_38467_cov_32.565315	Coordinate:33784	Reads:1	Hits:1	Allocated_reads:1	Strand:+
TTCGCTTTGCCAAGCTTAGCTCTATAAAC
>Location:NODE_291749_length_38467_cov_32.565315	Coordinate:33790	Reads:1	Hits:1	Allocated_reads:1	Strand:-
CAGGAGTTTATAGAGCTAAGCTTGGCAT
>Location:NODE_291749_length_38467_cov_32.565315	Coordinate:33790	Reads:3	Hits:1	Allocated_reads:3	Strand:-
TACAGGAGTTTATAGAGCTAAGCTTGGCAA
>Location:NODE_291749_length_38467_cov_32.565315	Coordinate:33791	Reads:4	Hits:1	Allocated_reads:4	Strand:-
CAGGAGTTTATAGAGCTAAGCTTGGCA
>Location:NODE_291749_length_38467_cov_32.565315	Coordinate:33791	Reads:1	Hits:1	Allocated_reads:1	Strand:-
CTACAGGAGTTTATAGAGCTAAGCTTGGCA
>Location:NODE_291749_length_38467_cov_32.565315	Coordinate:33791	Reads:3	Hits:1	Allocated_reads:3	Strand:-
TACAGGAGTTTATAGAGCTAAGCTTGGCA
>Location:NODE_291749_length_38467_cov_32.565315	Coordinate:33792	Reads:1	Hits:1	Allocated_reads:1	Strand:-
CTACAGGAGTTTATAGAGCTAAGCTTGGC
>Location:NODE_291749_length_38467_cov_32.565315	Coordinate:33792	Reads:1	Hits:1	Allocated_reads:1	Strand:-
TACAGGAGTTTATAGAGCTAAGCTTGGC
>Location:NODE_291749_length_38467_cov_32.565315	Coordinate:33794	Reads:3	Hits:1	Allocated_reads:3	Strand:-
ACCTACAGGAGTTTATAGAGCTAAGCTTT
>Location:NODE_291749_length_38467_cov_32.565315	Coordinate:33794	Reads:1	Hits:1	Allocated_reads:1	Strand:-
CAGGAGTTTATAGAGCTAAGCTTG
>Location:NODE_291749_length_38467_cov_32.565315	Coordinate:33794	Reads:2	Hits:1	Allocated_reads:2	Strand:-
TACAGGAGTTTATAGAGCTAAGCTTT
>Location:NODE_291749_length_38467_cov_32.565315	Coordinate:33794	Reads:7	Hits:1	Allocated_reads:7	Strand:-
TACAGGAGTTTATAGAGCTAAGCTTG
>Location:NODE_291749_length_38467_cov_32.565315	Coordinate:33796	Reads:2	Hits:1	Allocated_reads:2	Strand:-
ACCTACAGGAGTTTATAGAGCTAAGCT
>Location:NODE_291749_length_38467_cov_32.565315	Coordinate:33796	Reads:8	Hits:1	Allocated_reads:8	Strand:-
TACAGGAGTTTATAGAGCTAAGCT
>Location:NODE_291749_length_38467_cov_32.565315	Coordinate:33797	Reads:2	Hits:1	Allocated_reads:2	Strand:-
ACCTACAGGAGTTTATAGAGCTAAGC
>Location:NODE_291749_length_38467_cov_32.565315	Coordinate:33798	Reads:1	Hits:1	Allocated_reads:1	Strand:-
GAACCTACAGGAGTTTATAGAGCTAAG
>Location:NODE_291749_length_38467_cov_32.565315	Coordinate:33799	Reads:1	Hits:1	Allocated_reads:1	Strand:-
GAGGAACCTACAGGAGTTTATAGAGCTAA
>Location:NODE_291749_length_38467_cov_32.565315	Coordinate:33799	Reads:1	Hits:1	Allocated_reads:1	Strand:+
TTAGCTCTATAAACTCCTGTAGGTTCCTC
>Location:NODE_291749_length_38467_cov_32.565315	Coordinate:33800	Reads:1	Hits:1	Allocated_reads:1	Strand:+
TAGCTCTATAAACTCCTGTAGGTTCCTCT
>Location:NODE_291749_length_38467_cov_32.565315	Coordinate:33801	Reads:1	Hits:1	Allocated_reads:1	Strand:+
AGCTCTATAAACTCCTGTAGGTTCCT
>Location:NODE_291749_length_38467_cov_32.565315	Coordinate:33802	Reads:1	Hits:1	Allocated_reads:1	Strand:-
GAGGAACCTACAGGAGTTTATAGAGC
>Location:NODE_291749_length_38467_cov_32.565315	Coordinate:33802	Reads:1	Hits:1	Allocated_reads:1	Strand:-
TAAAGAGGAACCTACAGGAGTTTATAGAGC
>Location:NODE_291749_length_38467_cov_32.565315	Coordinate:33806	Reads:1	Hits:1	Allocated_reads:1	Strand:+
TATAAACTCCTGTAGGTTCCTCTTTATAAAGT
>Location:NODE_291749_length_38467_cov_32.565315	Coordinate:33808	Reads:1	Hits:1	Allocated_reads:1	Strand:+
TAAACTCCTGTAGGTTCCTCTTTA
>Location:NODE_291749_length_38467_cov_32.565315	Coordinate:33808	Reads:1	Hits:1	Allocated_reads:1	Strand:+
TAAACTCCTGTAGGTTCCTCTTTATAAA
>Location:NODE_291749_length_38467_cov_32.565315	Coordinate:33808	Reads:11	Hits:1	Allocated_reads:11	Strand:+
TAAACTCCTGTAGGTTCCTCTTTATAAAG
>Location:NODE_291749_length_38467_cov_32.565315	Coordinate:33808	Reads:8	Hits:1	Allocated_reads:8	Strand:+
TAAACTCCTGTAGGTTCCTCTTTATAAAGT
>Location:NODE_291749_length_38467_cov_32.565315	Coordinate:33808	Reads:1	Hits:1	Allocated_reads:1	Strand:+
TAAACTCCTGTAGGTTCCTCTTTATAAAGTA
>Location:NODE_291749_length_38467_cov_32.565315	Coordinate:33810	Reads:1	Hits:1	Allocated_reads:1	Strand:+
AACTCCTGTAGGTTCCTCTTTATA
>Location:NODE_291749_length_38467_cov_32.565315	Coordinate:33810	Reads:6	Hits:1	Allocated_reads:6	Strand:+
AACTCCTGTAGGTTCCTCTTTATAAA
>Location:NODE_291749_length_38467_cov_32.565315	Coordinate:33810	Reads:18	Hits:1	Allocated_reads:18	Strand:+
AACTCCTGTAGGTTCCTCTTTATAAAG
>Location:NODE_291749_length_38467_cov_32.565315	Coordinate:33810	Reads:1	Hits:1	Allocated_reads:1	Strand:+
AACTCCTGTAGGTTCCTCTTTATAAAGA
>Location:NODE_291749_length_38467_cov_32.565315	Coordinate:33810	Reads:25	Hits:1	Allocated_reads:25	Strand:+
AACTCCTGTAGGTTCCTCTTTATAAAGT
>Location:NODE_291749_length_38467_cov_32.565315	Coordinate:33810	Reads:7	Hits:1	Allocated_reads:7	Strand:+
AACTCCTGTAGGTTCCTCTTTATAAAGTA
>Location:NODE_291749_length_38467_cov_32.565315	Coordinate:33810	Reads:1	Hits:1	Allocated_reads:1	Strand:+
AACTCCTGTAGGTTCCTCTTTATAAAGTAG
>Location:NODE_291749_length_38467_cov_32.565315	Coordinate:33810	Reads:1	Hits:1	Allocated_reads:1	Strand:+
AACTCCTGTAGGTTCCTCTTTATAAACTAGC
>Location:NODE_291749_length_38467_cov_32.565315	Coordinate:33810	Reads:1	Hits:1	Allocated_reads:1	Strand:+
AACTCCTGTAGGTTCCTCTTTATAAAGTAGC
>Location:NODE_291749_length_38467_cov_32.565315	Coordinate:33811	Reads:1	Hits:1	Allocated_reads:1	Strand:+
ACTCCTGTAGGTTCCTCTTTATAAAGTAGC
>Location:NODE_291749_length_38467_cov_32.565315	Coordinate:33812	Reads:1	Hits:1	Allocated_reads:1	Strand:+
CTCCTGTAGGTTCCTCTTTATAAAGTA
>Location:NODE_291749_length_38467_cov_32.565315	Coordinate:33813	Reads:13	Hits:1	Allocated_reads:13	Strand:+
TCCTGTAGGTTCCTCTTTATAAAG
>Location:NODE_291749_length_38467_cov_32.565315	Coordinate:33813	Reads:8	Hits:1	Allocated_reads:8	Strand:+
TCCTGTAGGTTCCTCTTTATAAAGT
>Location:NODE_291749_length_38467_cov_32.565315	Coordinate:33813	Reads:7	Hits:1	Allocated_reads:7	Strand:+
TCCTGTAGGTTCCTCTTTATAAAGTA
>Location:NODE_291749_length_38467_cov_32.565315	Coordinate:33813	Reads:7	Hits:1	Allocated_reads:7	Strand:+
TCCTGTAGGTTCCTCTTTATAAAGTAG
>Location:NODE_291749_length_38467_cov_32.565315	Coordinate:33813	Reads:1	Hits:1	Allocated_reads:1	Strand:+
TCCTGTAGGTTCCTCTTTATAAAGTAGT
>Location:NODE_291749_length_38467_cov_32.565315	Coordinate:33813	Reads:34	Hits:1	Allocated_reads:34	Strand:+
TCCTGTAGGTTCCTCTTTATAAAGTAGC
>Location:NODE_291749_length_38467_cov_32.565315	Coordinate:33820	Reads:1	Hits:1	Allocated_reads:1	Strand:-
GAAACTGGCTACTTTATAAAGAGGAACC
>Location:NODE_291749_length_38467_cov_32.565315	Coordinate:33827	Reads:1	Hits:1	Allocated_reads:1	Strand:-
AAAGAAACTGGCTACTTTATAAAG
>Location:NODE_291749_length_38467_cov_32.565315	Coordinate:33847	Reads:1	Hits:1	Allocated_reads:1	Strand:-
TGTGAATGATAACAATTAATATAATAAAAAG
>Location:NODE_291749_length_38467_cov_32.565315	Coordinate:33850	Reads:1	Hits:1	Allocated_reads:1	Strand:-
TAATGTGAATGATAACAATTAATATAATAAT
>Location:NODE_291749_length_38467_cov_32.565315	Coordinate:33851	Reads:1	Hits:1	Allocated_reads:1	Strand:-
ATGTGAATGATAACAATTAATATAATAA
>Location:NODE_291749_length_38467_cov_32.565315	Coordinate:33852	Reads:2	Hits:1	Allocated_reads:2	Strand:-
TAATGTGAATGATAACAATTAATATAATA
>Location:NODE_291749_length_38467_cov_32.565315	Coordinate:33853	Reads:2	Hits:1	Allocated_reads:2	Strand:-
ATGTGAATGATAACAATTAATATAAT
>Location:NODE_291749_length_38467_cov_32.565315	Coordinate:33853	Reads:3	Hits:1	Allocated_reads:3	Strand:-
TAATGTGAATGATAACAATTAATATAAT
>Location:NODE_291749_length_38467_cov_32.565315	Coordinate:33853	Reads:2	Hits:1	Allocated_reads:2	Strand:-
TGTGAATGATAACAATTAATATAAT
>Location:NODE_291749_length_38467_cov_32.565315	Coordinate:33877	Reads:1	Hits:1	Allocated_reads:1	Strand:-
TCAGCGCTGGCATTACTAAACAATATAAAATAAT
>Location:NODE_291749_length_38467_cov_32.565315	Coordinate:33880	Reads:1	Hits:1	Allocated_reads:1	Strand:-
TGGCATTACTAAACAATATAAAAT
>Location:NODE_291749_length_38467_cov_32.565315	Coordinate:33881	Reads:1	Hits:1	Allocated_reads:1	Strand:-
AGCGCTGGCATTACTAAACAATATAAAA
>Location:NODE_291749_length_38467_cov_32.565315	Coordinate:33886	Reads:1	Hits:1	Allocated_reads:1	Strand:-
TGTCAGCGCTGGCATTACTAAACAATA
>Location:NODE_291749_length_38467_cov_32.565315	Coordinate:33897	Reads:1	Hits:1	Allocated_reads:1	Strand:+
AATGCCAGCGCTGACATGTAAGAGGAAAGGA
>Location:NODE_291749_length_38467_cov_32.565315	Coordinate:33899	Reads:1	Hits:1	Allocated_reads:1	Strand:+
TGCCAGCGCTGACATGTAAGAGGAAA
>Location:NODE_291749_length_38467_cov_32.565315	Coordinate:33908	Reads:1	Hits:1	Allocated_reads:1	Strand:+
TGACATGTAAGAGGAAAGGAGAAGAAAGT
>Location:NODE_291749_length_38467_cov_32.565315	Coordinate:33913	Reads:2	Hits:1	Allocated_reads:2	Strand:-
TCTCACTTTCTTCTCCTTTCCTCTTACA
>Location:NODE_291749_length_38467_cov_32.565315	Coordinate:33913	Reads:1	Hits:1	Allocated_reads:1	Strand:+
TGTAAGAGGAAAGGAGAAGAAAGT
>Location:NODE_291749_length_38467_cov_32.565315	Coordinate:33928	Reads:1	Hits:1	Allocated_reads:1	Strand:+
GAAGAAAGTGAGAATTAAAAAAAAGTAGACC
>Location:NODE_291749_length_38467_cov_32.565315	Coordinate:33930	Reads:1	Hits:1	Allocated_reads:1	Strand:+
AGAAAGTGAGAATTAAAAAAAAGTAGACC
>Location:NODE_291749_length_38467_cov_32.565315	Coordinate:33931	Reads:3	Hits:1	Allocated_reads:3	Strand:+
GAAAGTGAGAATTAAAAAAAAGTAGACC
>Location:NODE_291749_length_38467_cov_32.565315	Coordinate:33931	Reads:13	Hits:1	Allocated_reads:13	Strand:+
GAAAGTGAGAATTAAAAAAAAGTAGACCT
>Location:NODE_291749_length_38467_cov_32.565315	Coordinate:33932	Reads:1	Hits:1	Allocated_reads:1	Strand:+
AAAGTGAGAATTAAAAAAAAGTAGACCT
>Location:NODE_291749_length_38467_cov_32.565315	Coordinate:33933	Reads:2	Hits:1	Allocated_reads:2	Strand:+
AAGTGAGAATTAAAAAAAAGTAGACCT
>Location:NODE_291749_length_38467_cov_32.565315	Coordinate:33936	Reads:1	Hits:1	Allocated_reads:1	Strand:+
TGAGAATTAAAAAAAAGTAGACCTGAGTT
>Location:NODE_291749_length_38467_cov_32.565315	Coordinate:33937	Reads:1	Hits:1	Allocated_reads:1	Strand:+
GAGAATTAAAAAAAAGTAGACCTGAGGCC
>Location:NODE_291749_length_38467_cov_32.565315	Coordinate:33946	Reads:1	Hits:1	Allocated_reads:1	Strand:+
AAAAAAGTAGACCTGAGGCCACGTGTCCC
>Location:NODE_291749_length_38467_cov_32.565315	Coordinate:33947	Reads:1	Hits:1	Allocated_reads:1	Strand:+
AAAAAGTAGACCTGAGGCCACGTGTCCCA
>Location:NODE_291749_length_38467_cov_32.565315	Coordinate:33955	Reads:1	Hits:1	Allocated_reads:1	Strand:-
GTCATTGGGACACGTGGCCTCAGGTC
>Location:NODE_291749_length_38467_cov_32.565315	Coordinate:33959	Reads:1	Hits:1	Allocated_reads:1	Strand:-
ACAATTGTCATTGGGACACGTGGCCTCA
>Location:NODE_291749_length_38467_cov_32.565315	Coordinate:33960	Reads:1	Hits:1	Allocated_reads:1	Strand:-
ACAATTGTCATTGGGACACGTGGCCTC
>Location:NODE_291749_length_38467_cov_32.565315	Coordinate:33960	Reads:1	Hits:1	Allocated_reads:1	Strand:-
CACAATTGTCATTGGGACACGTGGCCTC
>Location:NODE_291749_length_38467_cov_32.565315	Coordinate:33961	Reads:1	Hits:1	Allocated_reads:1	Strand:-
ACAATTGTCATTGGGACACGTGGCCT
>Location:NODE_291749_length_38467_cov_32.565315	Coordinate:33961	Reads:1	Hits:1	Allocated_reads:1	Strand:-
ACACAATTGTCATTGGGACACGTGGCCT
>Location:NODE_291749_length_38467_cov_32.565315	Coordinate:33963	Reads:1	Hits:1	Allocated_reads:1	Strand:-
ACAATTGTCATTGGGACACGTGGC
>Location:NODE_291749_length_38467_cov_32.565315	Coordinate:34014	Reads:1	Hits:1	Allocated_reads:1	Strand:-
TTCTATGGCTCTTGTCCTTTGGCCT
>Location:NODE_291749_length_38467_cov_32.565315	Coordinate:34015	Reads:1	Hits:1	Allocated_reads:1	Strand:-
TAGTCTTCTATGGCTCTTGTCCTGTGGCC
>Location:NODE_291749_length_38467_cov_32.565315	Coordinate:34015	Reads:2	Hits:1	Allocated_reads:2	Strand:-
TAGTCTTCTATGGCTCTTGTCCTTTGGCC
>Location:NODE_291749_length_38467_cov_32.565315	Coordinate:34017	Reads:1	Hits:1	Allocated_reads:1	Strand:+
CCAAAGGACAAGAGCCATAGAAGACTA
>Location:NODE_291749_length_38467_cov_32.565315	Coordinate:34018	Reads:1	Hits:1	Allocated_reads:1	Strand:+
CAAAGGACAAGAGCCATAGAAGACTA
>Location:NODE_291749_length_38467_cov_32.565315	Coordinate:34018	Reads:2	Hits:1	Allocated_reads:2	Strand:+
CAAAGGACAAGAGCCATAGAAGACTACTA
>Location:NODE_291749_length_38467_cov_32.565315	Coordinate:34020	Reads:1	Hits:1	Allocated_reads:1	Strand:+
AAGGACAAGAGCCATAGAAGACTA
>Location:NODE_291749_length_38467_cov_32.565315	Coordinate:34020	Reads:1	Hits:1	Allocated_reads:1	Strand:+
AAGGACAAGAGCCATAGAAGACTACT
>Location:NODE_291749_length_38467_cov_32.565315	Coordinate:34020	Reads:2	Hits:1	Allocated_reads:2	Strand:+
AAGGACAAGAGCCATAGAAGACTACTA
>Location:NODE_291749_length_38467_cov_32.565315	Coordinate:34021	Reads:1	Hits:1	Allocated_reads:1	Strand:-
TCTAGTAGTCTTCTATGGCTCTTGTCCT
>Location:NODE_291749_length_38467_cov_32.565315	Coordinate:34034	Reads:1	Hits:1	Allocated_reads:1	Strand:+
TAGAAGACTACTAGAGGCTGACCA
>Location:NODE_291749_length_38467_cov_32.565315	Coordinate:34034	Reads:1	Hits:1	Allocated_reads:1	Strand:+
TAGAAGACTACTAGAGGCTGACCATT
>Location:NODE_291749_length_38467_cov_32.565315	Coordinate:34036	Reads:1	Hits:1	Allocated_reads:1	Strand:+
GAAGACTACTAGAGGCTGACCATT
>Location:NODE_291749_length_38467_cov_32.565315	Coordinate:34068	Reads:1	Hits:1	Allocated_reads:1	Strand:-
CTTTGGCTTGTGCTAAAGGCTGGCC
>Location:NODE_291749_length_38467_cov_32.565315	Coordinate:34083	Reads:1	Hits:1	Allocated_reads:1	Strand:+
CAAGCCAAAGAGAAAAGCCCACGCCCC
>Location:NODE_291749_length_38467_cov_32.565315	Coordinate:34099	Reads:1	Hits:1	Allocated_reads:1	Strand:-
TTCTCACATACTTGGGGGCGTGGGC
>Location:NODE_291749_length_38467_cov_32.565315	Coordinate:34114	Reads:2	Hits:1	Allocated_reads:2	Strand:+
TATGTGAGAATGCTCCCTTCCTGCAGG
>Location:NODE_291749_length_38467_cov_32.565315	Coordinate:34114	Reads:1	Hits:1	Allocated_reads:1	Strand:+
TATGTGAGAATGCTCCCTTCCTGCAGGT
>Location:NODE_291749_length_38467_cov_32.565315	Coordinate:34114	Reads:2	Hits:1	Allocated_reads:2	Strand:+
TATGTGAGAATGCTCCCTTCCTGCAGGC
>Location:NODE_291749_length_38467_cov_32.565315	Coordinate:34114	Reads:1	Hits:1	Allocated_reads:1	Strand:+
TATGTGAGAATGCTCCCTTCCTGCAGGCACC
>Location:NODE_291749_length_38467_cov_32.565315	Coordinate:34116	Reads:1	Hits:1	Allocated_reads:1	Strand:+
TGTGAGAATGCTCCCTTCCTGCAGGC
>Location:NODE_291749_length_38467_cov_32.565315	Coordinate:34116	Reads:1	Hits:1	Allocated_reads:1	Strand:+
TGTGAGAATGCTCCCTTCCTGCAGGCACC
>Location:NODE_291749_length_38467_cov_32.565315	Coordinate:34132	Reads:1	Hits:1	Allocated_reads:1	Strand:+
TCCTGCAGGCACCTGAGAAAGAAGCAGT
>Location:NODE_291749_length_38467_cov_32.565315	Coordinate:34138	Reads:1	Hits:1	Allocated_reads:1	Strand:-
TGAACTGCTTCTTTCTCAGGTGCCT
>Location:NODE_291749_length_38467_cov_32.565315	Coordinate:34138	Reads:1	Hits:1	Allocated_reads:1	Strand:-
TGCTGAACTGCTTCTTTCTCAGGTGCCT
>Location:NODE_291749_length_38467_cov_32.565315	Coordinate:34140	Reads:1	Hits:1	Allocated_reads:1	Strand:-
TGGTTGCTGAACTGCTTCTTTCTCAGGTGC
>Location:NODE_291749_length_38467_cov_32.565315	Coordinate:34141	Reads:1	Hits:1	Allocated_reads:1	Strand:+
CACCTGAGAAAGAAGCAGTTCAGCAAC
>Location:NODE_291749_length_38467_cov_32.565315	Coordinate:34148	Reads:1	Hits:1	Allocated_reads:1	Strand:-
TTAGCGTGGTTGCTGAACTGCTTCTTTC
>Location:NODE_291749_length_38467_cov_32.565315	Coordinate:34151	Reads:2	Hits:1	Allocated_reads:2	Strand:-
TATTTAGCGTGGTTGCTGAACTGCTTCT
>Location:NODE_291749_length_38467_cov_32.565315	Coordinate:34153	Reads:4	Hits:1	Allocated_reads:4	Strand:-
TATTTAGCGTGGTTGCTGAACTGCTT
>Location:NODE_291749_length_38467_cov_32.565315	Coordinate:34154	Reads:4	Hits:1	Allocated_reads:4	Strand:-
TATTTAGCGTGGTTGCTGAACTGCT
>Location:NODE_291749_length_38467_cov_32.565315	Coordinate:34169	Reads:1	Hits:1	Allocated_reads:1	Strand:+
ACGCTAAATACTTTTAAAAACCTCAAGAC
>Location:NODE_291749_length_38467_cov_32.565315	Coordinate:34185	Reads:1	Hits:1	Allocated_reads:1	Strand:+
AAAACCTCAAGACTGTTGTTTCTCTT
>Location:NODE_291749_length_38467_cov_32.565315	Coordinate:34191	Reads:1	Hits:1	Allocated_reads:1	Strand:+
TCAAGACTGTTGTTTCTCTTTTTT
>Location:NODE_291749_length_38467_cov_32.565315	Coordinate:34197	Reads:1	Hits:1	Allocated_reads:1	Strand:+
CTGTTGTTTCTCTTTTTTATTTGGT
>Location:NODE_291749_length_38467_cov_32.565315	Coordinate:34197	Reads:1	Hits:1	Allocated_reads:1	Strand:+
CTGTTGTTTCTCTTTTTTATTTGGTAATT
>Location:NODE_291749_length_38467_cov_32.565315	Coordinate:34216	Reads:1	Hits:1	Allocated_reads:1	Strand:+
TTTGGTAATTTGCTACTCATAGAGCA
>Location:NODE_291749_length_38467_cov_32.565315	Coordinate:34245	Reads:1	Hits:1	Allocated_reads:1	Strand:-
CCTTGACGTAACATTTCTCACGTTA
>Location:NODE_291749_length_38467_cov_32.565315	Coordinate:34245	Reads:1	Hits:1	Allocated_reads:1	Strand:-
TGCACCTTGACGTAACATTTCTCACGTTG
>Location:NODE_291749_length_38467_cov_32.565315	Coordinate:34245	Reads:2	Hits:1	Allocated_reads:2	Strand:-
TGCACCTTGACGTAACATTTCTCACGTTA
>Location:NODE_291749_length_38467_cov_32.565315	Coordinate:34247	Reads:1	Hits:1	Allocated_reads:1	Strand:-
TAAATGCACCTTGACGTAACATTTCTCACGT
>Location:NODE_291749_length_38467_cov_32.565315	Coordinate:34247	Reads:1	Hits:1	Allocated_reads:1	Strand:-
TGCACCTTGACGTAACATTTCTCACGT
>Location:NODE_291749_length_38467_cov_32.565315	Coordinate:34267	Reads:1	Hits:2	Allocated_reads:0.5	Strand:-
TAATATGTAACTATAAATGCACCT
>Location:NODE_291749_length_38467_cov_32.565315	Coordinate:34299	Reads:1	Hits:1	Allocated_reads:1	Strand:-
TGCTTTACAAATGTCAAAATAATTATTAGGTAGT
>Location:NODE_291749_length_38467_cov_32.565315	Coordinate:34301	Reads:1	Hits:1	Allocated_reads:1	Strand:+
TACCTAATAATTATTTTGACATTTGTAAA
>Location:NODE_291749_length_38467_cov_32.565315	Coordinate:34353	Reads:1	Hits:1	Allocated_reads:1	Strand:+
TAACTTGTGTGCCTTTGTTTCAAAGAA
>Location:NODE_291749_length_38467_cov_32.565315	Coordinate:34360	Reads:1	Hits:1	Allocated_reads:1	Strand:-
TCGAGTGTTTTTCTTTGAAACAAAGGCATT
>Location:NODE_291749_length_38467_cov_32.565315	Coordinate:34370	Reads:2	Hits:1	Allocated_reads:2	Strand:+
TTTCAAAGAAAAACACTCGATAACAAAG
>Location:NODE_291749_length_38467_cov_32.565315	Coordinate:34370	Reads:7	Hits:1	Allocated_reads:7	Strand:+
TTTCAAAGAAAAACACTCGATAACAAAGG
>Location:NODE_291749_length_38467_cov_32.565315	Coordinate:34371	Reads:2	Hits:1	Allocated_reads:2	Strand:+
TTCAAAGAAAAACACTCGATAACAAAG
>Location:NODE_291749_length_38467_cov_32.565315	Coordinate:34371	Reads:8	Hits:1	Allocated_reads:8	Strand:+
TTCAAAGAAAAACACTCGATAACAAAGG
>Location:NODE_291749_length_38467_cov_32.565315	Coordinate:34374	Reads:2	Hits:1	Allocated_reads:2	Strand:+
AAAGAAAAACACTCGATAACAAAG
>Location:NODE_291749_length_38467_cov_32.565315	Coordinate:34383	Reads:2	Hits:1	Allocated_reads:2	Strand:+
CACTCGATAACAAAGGTACCGTGATGTATT
>Location:NODE_291749_length_38467_cov_32.565315	Coordinate:34385	Reads:1	Hits:1	Allocated_reads:1	Strand:+
CTCGATAACAAAGGTACCGTGATGTATT
>Location:NODE_291749_length_38467_cov_32.565315	Coordinate:34395	Reads:1	Hits:1	Allocated_reads:1	Strand:+
AAGGTACCGTGATGTATTGTGTTCGCATT
>Location:NODE_291749_length_38467_cov_32.565315	Coordinate:34397	Reads:1	Hits:1	Allocated_reads:1	Strand:+
GGTACCGTGATGTATTGTGTTCGCATT
>Location:NODE_291749_length_38467_cov_32.565315	Coordinate:34397	Reads:1	Hits:1	Allocated_reads:1	Strand:+
GGTACCGTGATGTATTGTGTTCGCATTT
>Location:NODE_291749_length_38467_cov_32.565315	Coordinate:34399	Reads:1	Hits:1	Allocated_reads:1	Strand:+
TACCGTGATGTATTGTGTTCGCATT
>Location:NODE_291749_length_38467_cov_32.565315	Coordinate:34401	Reads:1	Hits:1	Allocated_reads:1	Strand:+
CCGTGATGTATTGTGTTCGCATTT
>Location:NODE_291749_length_38467_cov_32.565315	Coordinate:34401	Reads:1	Hits:1	Allocated_reads:1	Strand:+
CCGTGATGTATTGTGTTCGCATTTGAGAT
>Location:NODE_291749_length_38467_cov_32.565315	Coordinate:34404	Reads:2	Hits:1	Allocated_reads:2	Strand:+
TGATGTATTGTGTTCGCATTTGAGAT
>Location:NODE_291749_length_38467_cov_32.565315	Coordinate:34406	Reads:1	Hits:1	Allocated_reads:1	Strand:-
AATGATCTCAAATGCGAACACAATACAT
>Location:NODE_291749_length_38467_cov_32.565315	Coordinate:34426	Reads:1	Hits:2	Allocated_reads:0.5	Strand:+
AGATCATTAACTTTCAACCCAACTTTGACT
>Location:NODE_291749_length_38467_cov_32.565315	Coordinate:34427	Reads:1	Hits:2	Allocated_reads:0.5	Strand:+
GATCATTAACTTTCAACCCAACTTTGACT
>Location:NODE_291749_length_38467_cov_32.565315	Coordinate:34429	Reads:1	Hits:2	Allocated_reads:0.5	Strand:+
TCATTAACTTTCAACCCAACTTTGAC
>Location:NODE_291749_length_38467_cov_32.565315	Coordinate:34429	Reads:7	Hits:2	Allocated_reads:3.5	Strand:+
TCATTAACTTTCAACCCAACTTTGACT
>Location:NODE_291749_length_38467_cov_32.565315	Coordinate:34429	Reads:1	Hits:2	Allocated_reads:0.5	Strand:+
TCATTAACTTTCAACCCAACTTTGACTT
>Location:NODE_291749_length_38467_cov_32.565315	Coordinate:34432	Reads:1	Hits:2	Allocated_reads:0.5	Strand:+
TTAACTTTCAACCCAACTTTGACT
>Location:NODE_291749_length_38467_cov_32.565315	Coordinate:34432	Reads:1	Hits:2	Allocated_reads:0.5	Strand:+
TTAACTTTCAACCCAACTTTGACTTCAGAGC
>Location:NODE_291749_length_38467_cov_32.565315	Coordinate:34435	Reads:1	Hits:2	Allocated_reads:0.5	Strand:-
GCTGCTCTGAAGTCAAAGTTGGGTTGAAAGT
>Location:NODE_291749_length_38467_cov_32.565315	Coordinate:34437	Reads:3	Hits:2	Allocated_reads:1.5	Strand:+
TTTCAACCCAACTTTGACTTCAGAGC
>Location:NODE_291749_length_38467_cov_32.565315	Coordinate:34437	Reads:4	Hits:2	Allocated_reads:2	Strand:+
TTTCAACCCAACTTTGACTTCAGAGCAGC
>Location:NODE_291749_length_38467_cov_32.565315	Coordinate:34437	Reads:1	Hits:2	Allocated_reads:0.5	Strand:+
TTTCAACCCAACTTTGACTTCAGAGCAGCTGT
>Location:NODE_291749_length_38467_cov_32.565315	Coordinate:34438	Reads:1	Hits:2	Allocated_reads:0.5	Strand:+
TTCAACCCAACTTTGACTTCAGAGCAGCT
>Location:NODE_291749_length_38467_cov_32.565315	Coordinate:34439	Reads:1	Hits:2	Allocated_reads:0.5	Strand:+
TCAACCCAACTTTGACTTCAGAGCA
>Location:NODE_291749_length_38467_cov_32.565315	Coordinate:34440	Reads:1	Hits:2	Allocated_reads:0.5	Strand:+
CAACCCAACTTTGACTTCAGAGCAGC
>Location:NODE_291749_length_38467_cov_32.565315	Coordinate:34441	Reads:1	Hits:2	Allocated_reads:0.5	Strand:+
AACCCAACTTTGACTTCAGAGCAG
>Location:NODE_291749_length_38467_cov_32.565315	Coordinate:34441	Reads:1	Hits:2	Allocated_reads:0.5	Strand:+
AACCCAACTTTGACTTCAGAGCAGCTGT
>Location:NODE_291749_length_38467_cov_32.565315	Coordinate:34441	Reads:1	Hits:2	Allocated_reads:0.5	Strand:-
TGACAGCTGCTCTGAAGTCAAAGTTGGGTT
>Location:NODE_291749_length_38467_cov_32.565315	Coordinate:34442	Reads:1	Hits:2	Allocated_reads:0.5	Strand:-
TTGACAGCTGCTCTGAAGTCAAAGTTGGGT
>Location:NODE_291749_length_38467_cov_32.565315	Coordinate:34443	Reads:1	Hits:2	Allocated_reads:0.5	Strand:-
TGACAGCTGCTCTGAAGTCAAAGTTGGG
>Location:NODE_291749_length_38467_cov_32.565315	Coordinate:34445	Reads:1	Hits:2	Allocated_reads:0.5	Strand:+
CAACTTTGACTTCAGAGCAGCTGTCA
>Location:NODE_291749_length_38467_cov_32.565315	Coordinate:34453	Reads:1	Hits:1	Allocated_reads:1	Strand:+
ACTTCAGAGCAGCTGTCAAATTTCCTCTT
>Location:NODE_291749_length_38467_cov_32.565315	Coordinate:34456	Reads:2	Hits:1	Allocated_reads:2	Strand:+
TCAGAGCAGCTGTCAAATTTCCTCTTCC
>Location:NODE_291749_length_38467_cov_32.565315	Coordinate:34457	Reads:1	Hits:1	Allocated_reads:1	Strand:+
CAGAGCAGCTGTCAAATTTCCTCTTCCACT
>Location:NODE_291749_length_38467_cov_32.565315	Coordinate:34468	Reads:1	Hits:1	Allocated_reads:1	Strand:+
TCAAATTTCCTCTTCCACTTTCCTAACAAAG
>Location:NODE_291749_length_38467_cov_32.565315	Coordinate:34469	Reads:1	Hits:1	Allocated_reads:1	Strand:+
CAAATTTCCTCTTCCACTTTCCTAACA
>Location:NODE_291749_length_38467_cov_32.565315	Coordinate:34473	Reads:1	Hits:1	Allocated_reads:1	Strand:+
TTTCCTCTTCCACTTTCCTAACAAAGT
>Location:NODE_291749_length_38467_cov_32.565315	Coordinate:34489	Reads:1	Hits:1	Allocated_reads:1	Strand:-
TCAACGTTGCACACTCTTGACTTTGTTAGG
>Location:NODE_291749_length_38467_cov_32.565315	Coordinate:34490	Reads:1	Hits:2	Allocated_reads:0.5	Strand:-
TCAACGTTGCACACTCTTGACTTTGTTAG
>Location:NODE_291749_length_38467_cov_32.565315	Coordinate:34491	Reads:1	Hits:2	Allocated_reads:0.5	Strand:-
TCAACGTTGCACACTCTTGACTTTGTTA
>Location:NODE_291749_length_38467_cov_32.565315	Coordinate:34492	Reads:1	Hits:2	Allocated_reads:0.5	Strand:-
CAACGTTGCACACTCTTGACTTTGTT
>Location:NODE_291749_length_38467_cov_32.565315	Coordinate:34492	Reads:1	Hits:2	Allocated_reads:0.5	Strand:-
TCAACGTTGCACACTCTTGACTTTGTT
>Location:NODE_291749_length_38467_cov_32.565315	Coordinate:34493	Reads:1	Hits:2	Allocated_reads:0.5	Strand:-
TCAACGTTGCACACTCTTGACTTTGT
>Location:NODE_291749_length_38467_cov_32.565315	Coordinate:34494	Reads:1	Hits:2	Allocated_reads:0.5	Strand:+
CAAAGTCAAGAGTGTGCAACGTTG
>Location:NODE_291749_length_38467_cov_32.565315	Coordinate:34494	Reads:1	Hits:2	Allocated_reads:0.5	Strand:-
TCTGAATCAACGTTGCACACTCTTGACTTTG
>Location:NODE_291749_length_38467_cov_32.565315	Coordinate:34495	Reads:1	Hits:2	Allocated_reads:0.5	Strand:-
TCAACGTTGCACACTCTTGACTTT
>Location:NODE_291749_length_38467_cov_32.565315	Coordinate:34496	Reads:1	Hits:2	Allocated_reads:0.5	Strand:-
AATCTGAATCAACGTTGCACACTCTTGACTT
>Location:NODE_291749_length_38467_cov_32.565315	Coordinate:34496	Reads:2	Hits:2	Allocated_reads:1	Strand:-
TCTGAATCAACGTTGCACACTCTTGACTT
>Location:NODE_291749_length_38467_cov_32.565315	Coordinate:34497	Reads:4	Hits:2	Allocated_reads:2	Strand:-
TCTGAATCAACGTTGCACACTCTTGACT
>Location:NODE_291749_length_38467_cov_32.565315	Coordinate:34499	Reads:1	Hits:2	Allocated_reads:0.5	Strand:+
TCAAGAGTGTGCAACGTTGATTCTTT
>Location:NODE_291749_length_38467_cov_32.565315	Coordinate:34499	Reads:3	Hits:2	Allocated_reads:1.5	Strand:+
TCAAGAGTGTGCAACGTTGATTCAGT
>Location:NODE_291749_length_38467_cov_32.565315	Coordinate:34499	Reads:2	Hits:2	Allocated_reads:1	Strand:+
TCAAGAGTGTGCAACGTTGATTCAGATT
>Location:NODE_291749_length_38467_cov_32.565315	Coordinate:34499	Reads:1	Hits:2	Allocated_reads:0.5	Strand:-
TCTGAATCAACGTTGCACACTCTTGA
>Location:NODE_291749_length_38467_cov_32.565315	Coordinate:34501	Reads:4	Hits:2	Allocated_reads:2	Strand:-
TCTGAATCAACGTTGCACACTCTT
>Location:NODE_291749_length_38467_cov_32.565315	Coordinate:34502	Reads:1	Hits:2	Allocated_reads:0.5	Strand:+
AGAGTGTGCAACGTTGATTCAGATT
>Location:NODE_291749_length_38467_cov_32.565315	Coordinate:34503	Reads:1	Hits:2	Allocated_reads:0.5	Strand:+
GAGTGTGCAACGTTGATTCAGATTTTTTGT
>Location:NODE_291749_length_38467_cov_32.565315	Coordinate:34504	Reads:1	Hits:2	Allocated_reads:0.5	Strand:-
AAAATCTGAATCAACGTTGCACACT
>Location:NODE_291749_length_38467_cov_32.565315	Coordinate:34506	Reads:1	Hits:2	Allocated_reads:0.5	Strand:+
TGTGCAACGTTGATTCAGATTTTT
>Location:NODE_291749_length_38467_cov_32.565315	Coordinate:34506	Reads:1	Hits:2	Allocated_reads:0.5	Strand:+
TGTGCAACGTTGATTCAGATTTTTTGT
>Location:NODE_291749_length_38467_cov_32.565315	Coordinate:34508	Reads:1	Hits:2	Allocated_reads:0.5	Strand:+
TGCAACGTTGATTCAGATTTTTTGTGAA
>Location:NODE_291749_length_38467_cov_32.565315	Coordinate:34508	Reads:1	Hits:2	Allocated_reads:0.5	Strand:+
TGCAACGTTGATTCAGATTTTTTGTGAATA
>Location:NODE_291749_length_38467_cov_32.565315	Coordinate:34509	Reads:1	Hits:2	Allocated_reads:0.5	Strand:+
GCAACGTTGATTCAGATTTTTTGTGAAAA
>Location:NODE_291749_length_38467_cov_32.565315	Coordinate:34509	Reads:1	Hits:2	Allocated_reads:0.5	Strand:+
GCAACGTTGATTCAGATTTTTTGTGAATATA
>Location:NODE_291749_length_38467_cov_32.565315	Coordinate:34518	Reads:1	Hits:2	Allocated_reads:0.5	Strand:-
TAATGTATATTCACAAAAAATCTGAAT
>Location:NODE_291749_length_38467_cov_32.565315	Coordinate:34527	Reads:1	Hits:2	Allocated_reads:0.5	Strand:+
TTTTGTGAATATACATTATATTGAGTCTCT
>Location:NODE_291749_length_38467_cov_32.565315	Coordinate:34528	Reads:1	Hits:2	Allocated_reads:0.5	Strand:-
AGAGACTCAATATAATGTATATTCACAAA
>Location:NODE_291749_length_38467_cov_32.565315	Coordinate:34530	Reads:2	Hits:2	Allocated_reads:1	Strand:-
AAGAGACTCAATATAATGTATATTCACA
>Location:NODE_291749_length_38467_cov_32.565315	Coordinate:34532	Reads:1	Hits:2	Allocated_reads:0.5	Strand:-
AAGAGACTCAATATAATGTATATTCA
>Location:NODE_291749_length_38467_cov_32.565315	Coordinate:34533	Reads:2	Hits:2	Allocated_reads:1	Strand:-
AAGAGACTCAATATAATGTATATTC
>Location:NODE_291749_length_38467_cov_32.565315	Coordinate:34534	Reads:3	Hits:2	Allocated_reads:1.5	Strand:-
AAGAGACTCAATATAATGTATATT
>Location:NODE_291749_length_38467_cov_32.565315	Coordinate:34535	Reads:1	Hits:2	Allocated_reads:0.5	Strand:+
ATATACATTATATTGAGTCTCTTTTATAC
>Location:NODE_291749_length_38467_cov_32.565315	Coordinate:34535	Reads:1	Hits:2	Allocated_reads:0.5	Strand:-
TATAAAAGAGACTCAATATAATGTATAT
>Location:NODE_291749_length_38467_cov_32.565315	Coordinate:34536	Reads:1	Hits:2	Allocated_reads:0.5	Strand:-
TAAAAGAGACTCAATATAATGTATA
>Location:NODE_291749_length_38467_cov_32.565315	Coordinate:34547	Reads:1	Hits:1	Allocated_reads:1	Strand:+
TTGAGTCTCTTTTATACTTGCAGC
>Location:NODE_291749_length_38467_cov_32.565315	Coordinate:34548	Reads:1	Hits:1	Allocated_reads:1	Strand:+
TGAGTCTCTTTTATACTTGCAGCTCCT
>Location:NODE_291749_length_38467_cov_32.565315	Coordinate:34555	Reads:1	Hits:1	Allocated_reads:1	Strand:+
CTTTTATACTTGCAGCTCCTTTGGTGCC
>Location:NODE_291749_length_38467_cov_32.565315	Coordinate:34556	Reads:1	Hits:1	Allocated_reads:1	Strand:+
TTTTATACTTGCAGCTCCTTTGGTGCC
>Location:NODE_291749_length_38467_cov_32.565315	Coordinate:34569	Reads:2	Hits:1	Allocated_reads:2	Strand:-
GTTTGTAAAAATGGGGCACCAAAGGAGC
>Location:NODE_291749_length_38467_cov_32.565315	Coordinate:34573	Reads:1	Hits:1	Allocated_reads:1	Strand:-
GTTTGTAAAAATGGGGCACCAAAG
>Location:NODE_291749_length_38467_cov_32.565315	Coordinate:34577	Reads:1	Hits:2	Allocated_reads:0.5	Strand:-
TACAGTGTTTGTAAAAATGGGGCACC
>Location:NODE_291749_length_38467_cov_32.565315	Coordinate:34577	Reads:1	Hits:2	Allocated_reads:0.5	Strand:-
TACAGTGTTTGTAAAAATGGGGCGCC
>Location:NODE_291749_length_38467_cov_32.565315	Coordinate:34579	Reads:1	Hits:1	Allocated_reads:1	Strand:+
TGCCCCATTTTTACAAACACTGTACA
>Location:NODE_291749_length_38467_cov_32.565315	Coordinate:34586	Reads:3	Hits:1	Allocated_reads:3	Strand:+
TTTTTACAAACACTGTACAGCAAGCACGC
>Location:NODE_291749_length_38467_cov_32.565315	Coordinate:34587	Reads:4	Hits:1	Allocated_reads:4	Strand:+
TTTTACAAACACTGTACAGCAAGCACGC
>Location:NODE_291749_length_38467_cov_32.565315	Coordinate:34589	Reads:2	Hits:1	Allocated_reads:2	Strand:+
TTACAAACACTGTACAGCAAGCACGC
>Location:NODE_291749_length_38467_cov_32.565315	Coordinate:34589	Reads:1	Hits:1	Allocated_reads:1	Strand:+
TTACAAACACTGTACAGCAAGCACGCT
>Location:NODE_291749_length_38467_cov_32.565315	Coordinate:34590	Reads:3	Hits:1	Allocated_reads:3	Strand:+
TACAAACACTGTACAGCAAGCACGC
>Location:NODE_291749_length_38467_cov_32.565315	Coordinate:34590	Reads:1	Hits:1	Allocated_reads:1	Strand:+
TACAAACACTGTACAGCAAGCACGCTAAA
>Location:NODE_291749_length_38467_cov_32.565315	Coordinate:34593	Reads:1	Hits:1	Allocated_reads:1	Strand:+
AAACACTGTACAGCAAGCACGCTAAATC
>Location:NODE_291749_length_38467_cov_32.565315	Coordinate:34612	Reads:1	Hits:1	Allocated_reads:1	Strand:-
TCGAGGCGGATGTGTGATTTAGCG
>Location:NODE_291749_length_38467_cov_32.565315	Coordinate:34644	Reads:1	Hits:1	Allocated_reads:1	Strand:-
ATAAAGCTCATTGCTGCATCACCCAGGA
>Location:NODE_291749_length_38467_cov_32.565315	Coordinate:34647	Reads:1	Hits:1	Allocated_reads:1	Strand:-
ATAAAGCTCATTGCTGCATCACCCG
>Location:NODE_291749_length_38467_cov_32.565315	Coordinate:34651	Reads:1	Hits:1	Allocated_reads:1	Strand:+
TGATGCAGCAATGAGCTTTATTCTGAACGGC
>Location:NODE_291749_length_38467_cov_32.565315	Coordinate:34654	Reads:1	Hits:1	Allocated_reads:1	Strand:+
TGCAGCAATGAGCTTTATTCTGAACGGCA
>Location:NODE_291749_length_38467_cov_32.565315	Coordinate:34655	Reads:1	Hits:1	Allocated_reads:1	Strand:+
GCAGCAATGAGCTTTATTCTGAACGGCAGT
>Location:NODE_291749_length_38467_cov_32.565315	Coordinate:34656	Reads:1	Hits:1	Allocated_reads:1	Strand:+
CAGCAATGAGCTTTATTCTGAACGGCAGT
>Location:NODE_291749_length_38467_cov_32.565315	Coordinate:34657	Reads:3	Hits:1	Allocated_reads:3	Strand:+
AGCAATGAGCTTTATTCTGAACGGCAGT
>Location:NODE_291749_length_38467_cov_32.565315	Coordinate:34657	Reads:1	Hits:1	Allocated_reads:1	Strand:-
CACTGCCGTTCAGAATAAAGCTCATTGCT
>Location:NODE_291749_length_38467_cov_32.565315	Coordinate:34658	Reads:1	Hits:1	Allocated_reads:1	Strand:-
CACTGCCGTTCAGAATAAAGCTCATTGC
>Location:NODE_291749_length_38467_cov_32.565315	Coordinate:34658	Reads:1	Hits:1	Allocated_reads:1	Strand:-
CTGCCGTTCAGAATAAAGCTCATTGC
>Location:NODE_291749_length_38467_cov_32.565315	Coordinate:34658	Reads:1	Hits:1	Allocated_reads:1	Strand:+
GCAATGAGCTTTATTCTGAACGGCAGT
>Location:NODE_291749_length_38467_cov_32.565315	Coordinate:34658	Reads:2	Hits:1	Allocated_reads:2	Strand:+
GCAATGAGCTTTATTCTGAACGGCAGTGTT
>Location:NODE_291749_length_38467_cov_32.565315	Coordinate:34658	Reads:1	Hits:1	Allocated_reads:1	Strand:-
GCCGTTCAGAATAAAGCTCATTGC
>Location:NODE_291749_length_38467_cov_32.565315	Coordinate:34660	Reads:1	Hits:1	Allocated_reads:1	Strand:-
AACACTGCCGTTCAGAATAAAGCTCATT
>Location:NODE_291749_length_38467_cov_32.565315	Coordinate:34661	Reads:1	Hits:1	Allocated_reads:1	Strand:+
ATGAGCTTTATTCTGAACGGCAGT
>Location:NODE_291749_length_38467_cov_32.565315	Coordinate:34661	Reads:1	Hits:1	Allocated_reads:1	Strand:+
ATGAGCTTTATTCTGAACGGCAGTGTTTG
>Location:NODE_291749_length_38467_cov_32.565315	Coordinate:34662	Reads:6	Hits:1	Allocated_reads:6	Strand:+
TGAGCTTTATTCTGAACGGCAGTGTT
>Location:NODE_291749_length_38467_cov_32.565315	Coordinate:34662	Reads:2	Hits:1	Allocated_reads:2	Strand:+
TGAGCTTTATTCTGAACGGCAGTGTTT
>Location:NODE_291749_length_38467_cov_32.565315	Coordinate:34662	Reads:2	Hits:1	Allocated_reads:2	Strand:+
TGAGCTTTATTCTGAACGGCAGTGTTTG
>Location:NODE_291749_length_38467_cov_32.565315	Coordinate:34662	Reads:2	Hits:1	Allocated_reads:2	Strand:+
TGAGCTTTATTCTGAACGGCAGTGTTTGT
>Location:NODE_291749_length_38467_cov_32.565315	Coordinate:34662	Reads:1	Hits:1	Allocated_reads:1	Strand:+
TGAGCTTTATTCTGAACGGCAGTGTTTGTG
>Location:NODE_291749_length_38467_cov_32.565315	Coordinate:34663	Reads:1	Hits:1	Allocated_reads:1	Strand:-
AACACTGCCGTTCAGAATAAAGCTC
>Location:NODE_291749_length_38467_cov_32.565315	Coordinate:34675	Reads:1	Hits:1	Allocated_reads:1	Strand:-
TATGAACACACAAACACTGCCGTTC
>Location:NODE_291749_length_38467_cov_32.565315	Coordinate:34676	Reads:3	Hits:1	Allocated_reads:3	Strand:-
TATGAACACACAAACACTGCCGTT
>Location:NODE_291749_length_38467_cov_32.565315	Coordinate:34679	Reads:1	Hits:1	Allocated_reads:1	Strand:-
GAGAAAAGTATGAACACACAAACACTGCC
>Location:NODE_291749_length_38467_cov_32.565315	Coordinate:34682	Reads:1	Hits:1	Allocated_reads:1	Strand:-
GAGAAAAGTATGAACACACAAACACT
>Location:NODE_291749_length_38467_cov_32.565315	Coordinate:34682	Reads:2	Hits:1	Allocated_reads:2	Strand:-
TGAGAAAAGTATGAACACACAAACACT
>Location:NODE_291749_length_38467_cov_32.565315	Coordinate:34683	Reads:1	Hits:1	Allocated_reads:1	Strand:-
GAGAAAAGTATGAACACACAAACAC
>Location:NODE_291749_length_38467_cov_32.565315	Coordinate:34692	Reads:1	Hits:1	Allocated_reads:1	Strand:+
TGTTCATACTTTTCTCATTTTTCTGAGT
>Location:NODE_291749_length_38467_cov_32.565315	Coordinate:34758	Reads:1	Hits:1	Allocated_reads:1	Strand:+
TGTCATTTATTACAAAAAAGCTACTCT
>Location:NODE_291749_length_38467_cov_32.565315	Coordinate:34758	Reads:1	Hits:1	Allocated_reads:1	Strand:+
TGTCATTTATTACAAAAAAGCTACTCTTC
>Location:NODE_291749_length_38467_cov_32.565315	Coordinate:34759	Reads:1	Hits:1	Allocated_reads:1	Strand:+
GTCATTTATTACAAAAAAGCTACTCTTCA
>Location:NODE_291749_length_38467_cov_32.565315	Coordinate:34774	Reads:1	Hits:1	Allocated_reads:1	Strand:+
AAAGCTACTCTTCAAAAGCCCCCTCAGTC
>Location:NODE_291749_length_38467_cov_32.565315	Coordinate:34777	Reads:1	Hits:1	Allocated_reads:1	Strand:-
CTGAGGGGGCTTTTGAAGAGTAGC
>Location:NODE_291749_length_38467_cov_32.565315	Coordinate:34795	Reads:1	Hits:1	Allocated_reads:1	Strand:-
TATTTTAGCACACTGGGACTGAGG
>Location:NODE_291749_length_38467_cov_32.565315	Coordinate:34797	Reads:2	Hits:1	Allocated_reads:2	Strand:+
TCAGTCCCAGTGTGCTAAAATAATTCTGCC
>Location:NODE_291749_length_38467_cov_32.565315	Coordinate:34800	Reads:1	Hits:1	Allocated_reads:1	Strand:+
GTCCCAGTGTGCTAAAATAATTCTGC
>Location:NODE_291749_length_38467_cov_32.565315	Coordinate:34800	Reads:1	Hits:1	Allocated_reads:1	Strand:+
GTCCCAGTGTGCTAAAATAATTCTGCCT
>Location:NODE_291749_length_38467_cov_32.565315	Coordinate:34800	Reads:2	Hits:1	Allocated_reads:2	Strand:+
GTCCCAGTGTGCTAAAATAATTCTGCCTGC
>Location:NODE_291749_length_38467_cov_32.565315	Coordinate:34801	Reads:1	Hits:1	Allocated_reads:1	Strand:+
TCCCAGTGTGCTAAAATAATTCTGCCTGC
>Location:NODE_291749_length_38467_cov_32.565315	Coordinate:34817	Reads:1	Hits:1	Allocated_reads:1	Strand:+
TAATTCTGCCTGCTTAGCTAAACT
>Location:NODE_291749_length_38467_cov_32.565315	Coordinate:34817	Reads:1	Hits:1	Allocated_reads:1	Strand:+
TAATTCTGCCTGCTTAGCTAAACTAATGC
>Location:NODE_291749_length_38467_cov_32.565315	Coordinate:34827	Reads:1	Hits:1	Allocated_reads:1	Strand:-
TTAACAGTCATGCATTAGTTTAGCTAAGCA
>Location:NODE_291749_length_38467_cov_32.565315	Coordinate:34828	Reads:1	Hits:1	Allocated_reads:1	Strand:-
CAGTCATGCATTAGTTTAGCTAAGC
>Location:NODE_291749_length_38467_cov_32.565315	Coordinate:34840	Reads:1	Hits:1	Allocated_reads:1	Strand:+
TAATGCATGACTGTTAAAAAATACTCG
>Location:NODE_291749_length_38467_cov_32.565315	Coordinate:34840	Reads:1	Hits:1	Allocated_reads:1	Strand:-
TACGAGTATTTTTTAACAGTCATGCATTA
>Location:NODE_291749_length_38467_cov_32.565315	Coordinate:34842	Reads:1	Hits:1	Allocated_reads:1	Strand:+
ATGCATGACTGTTAAAAAATACTCGTACGCCT
>Location:NODE_291749_length_38467_cov_32.565315	Coordinate:34843	Reads:1	Hits:1	Allocated_reads:1	Strand:+
TGCATGACTGTTAAAAAATACTCGTAC
>Location:NODE_291749_length_38467_cov_32.565315	Coordinate:34843	Reads:2	Hits:1	Allocated_reads:2	Strand:+
TGCATGACTGTTAAAAAATACTCGTACG
>Location:NODE_291749_length_38467_cov_32.565315	Coordinate:34843	Reads:1	Hits:1	Allocated_reads:1	Strand:+
TGCATGACTGTTAAAAAATACTCGTACGC
>Location:NODE_291749_length_38467_cov_32.565315	Coordinate:34843	Reads:1	Hits:1	Allocated_reads:1	Strand:+
TGCATGACTGTTAAAAAATACTCGTACGCT
>Location:NODE_291749_length_38467_cov_32.565315	Coordinate:34843	Reads:15	Hits:1	Allocated_reads:15	Strand:+
TGCATGACTGTTAAAAAATACTCGTACGCC
>Location:NODE_291749_length_38467_cov_32.565315	Coordinate:34843	Reads:1	Hits:1	Allocated_reads:1	Strand:+
TGCATGACTGTTAAAAAATACTCGTACGCCG
>Location:NODE_291749_length_38467_cov_32.565315	Coordinate:34843	Reads:23	Hits:1	Allocated_reads:23	Strand:+
TGCATGACTGTTAAAAAATACTCGTACGCCT
>Location:NODE_291749_length_38467_cov_32.565315	Coordinate:34844	Reads:1	Hits:1	Allocated_reads:1	Strand:+
GCATGACTGTTAAAAAATACTCGTACGCC
>Location:NODE_291749_length_38467_cov_32.565315	Coordinate:34846	Reads:1	Hits:1	Allocated_reads:1	Strand:+
ATGACTGTTAAAAAATACTCGTACGCCTGC
>Location:NODE_291749_length_38467_cov_32.565315	Coordinate:34847	Reads:14	Hits:1	Allocated_reads:14	Strand:+
TGACTGTTAAAAAATACTCGTACGCCT
>Location:NODE_291749_length_38467_cov_32.565315	Coordinate:34847	Reads:2	Hits:1	Allocated_reads:2	Strand:+
TGACTGTTAAAAAATACTCGTACGCCTGC
>Location:NODE_291749_length_38467_cov_32.565315	Coordinate:34847	Reads:1	Hits:1	Allocated_reads:1	Strand:-
TGCAGGCGTACGAGTATTTTTTAACAGTCA
>Location:NODE_291749_length_38467_cov_32.565315	Coordinate:34850	Reads:1	Hits:1	Allocated_reads:1	Strand:-
TGCAGGCGTACGAGTATTTTTTAACAG
>Location:NODE_291749_length_38467_cov_32.565315	Coordinate:34853	Reads:1	Hits:1	Allocated_reads:1	Strand:-
TTGCTTTGCAGGCGTACGAGTATTTTTTAA
>Location:NODE_291749_length_38467_cov_32.565315	Coordinate:34859	Reads:2	Hits:1	Allocated_reads:2	Strand:+
AATACTCGTACGCCTGCAAAGCAATAACC
>Location:NODE_291749_length_38467_cov_32.565315	Coordinate:34861	Reads:4	Hits:1	Allocated_reads:4	Strand:+
TACTCGTACGCCTGCAAAGCAATAACC
>Location:NODE_291749_length_38467_cov_32.565315	Coordinate:34876	Reads:1	Hits:1	Allocated_reads:1	Strand:-
TCCTACTAAATAATGTTTGGGTTATTGCTTT
>Location:NODE_291749_length_38467_cov_32.565315	Coordinate:34877	Reads:1	Hits:1	Allocated_reads:1	Strand:+
AAGCAATAACCCAAACATTATTTAGTAG
>Location:NODE_291749_length_38467_cov_32.565315	Coordinate:34877	Reads:1	Hits:1	Allocated_reads:1	Strand:-
TACTAAATAATGTTTGGGTTATTGCTT
>Location:NODE_291749_length_38467_cov_32.565315	Coordinate:34894	Reads:1	Hits:1	Allocated_reads:1	Strand:+
TTATTTAGTAGGAGTTAATTTGACAGT
>Location:NODE_291749_length_38467_cov_32.565315	Coordinate:34895	Reads:1	Hits:1	Allocated_reads:1	Strand:+
TATTTAGTAGGAGTTAATTTGACAGTCAG
>Location:NODE_291749_length_38467_cov_32.565315	Coordinate:34897	Reads:2	Hits:1	Allocated_reads:2	Strand:+
TTTAGTAGGAGTTAATTTGACAGT
>Location:NODE_291749_length_38467_cov_32.565315	Coordinate:34897	Reads:3	Hits:1	Allocated_reads:3	Strand:+
TTTAGTAGGAGTTAATTTGACAGTC
>Location:NODE_291749_length_38467_cov_32.565315	Coordinate:34897	Reads:2	Hits:1	Allocated_reads:2	Strand:+
TTTAGTAGGAGTTAATTTGACAGTCA
>Location:NODE_291749_length_38467_cov_32.565315	Coordinate:34897	Reads:1	Hits:1	Allocated_reads:1	Strand:+
TTTAGTAGGAGTTAATTTGACAGTCAGT
>Location:NODE_291749_length_38467_cov_32.565315	Coordinate:34897	Reads:9	Hits:1	Allocated_reads:9	Strand:+
TTTAGTAGGAGTTAATTTGACAGTCAGG
>Location:NODE_291749_length_38467_cov_32.565315	Coordinate:34897	Reads:11	Hits:1	Allocated_reads:11	Strand:+
TTTAGTAGGAGTTAATTTGACAGTCAGGA
>Location:NODE_291749_length_38467_cov_32.565315	Coordinate:34897	Reads:5	Hits:1	Allocated_reads:5	Strand:+
TTTAGTAGGAGTTAATTTGACAGTCAGGAC
>Location:NODE_291749_length_38467_cov_32.565315	Coordinate:34897	Reads:1	Hits:1	Allocated_reads:1	Strand:+
TTTAGTAGGAGTTAATTTGACAGTCAGGACT
>Location:NODE_291749_length_38467_cov_32.565315	Coordinate:34897	Reads:1	Hits:1	Allocated_reads:1	Strand:+
TTTAGTAGGAGTTAATTTGACAGTCAGGACTC
>Location:NODE_291749_length_38467_cov_32.565315	Coordinate:34898	Reads:1	Hits:1	Allocated_reads:1	Strand:+
TTAGTAGGAGTTAATTTGACAGTCAGGA
>Location:NODE_291749_length_38467_cov_32.565315	Coordinate:34899	Reads:1	Hits:1	Allocated_reads:1	Strand:+
TAGTAGGAGTTAATTTGACAGTCAGG
>Location:NODE_291749_length_38467_cov_32.565315	Coordinate:34899	Reads:1	Hits:1	Allocated_reads:1	Strand:+
TAGTAGGAGTTAATTTGACAGTCAGGA
>Location:NODE_291749_length_38467_cov_32.565315	Coordinate:34902	Reads:1	Hits:1	Allocated_reads:1	Strand:+
TAGGAGTTAATTTGACAGTCAGGAC
>Location:NODE_291749_length_38467_cov_32.565315	Coordinate:34902	Reads:1	Hits:1	Allocated_reads:1	Strand:+
TAGGAGTTAATTTGACAGTCAGGACTCT
>Location:NODE_291749_length_38467_cov_32.565315	Coordinate:34902	Reads:3	Hits:1	Allocated_reads:3	Strand:+
TAGGAGTTAATTTGACAGTCAGGACTCTT
>Location:NODE_291749_length_38467_cov_32.565315	Coordinate:34903	Reads:1	Hits:1	Allocated_reads:1	Strand:+
AGGAGTTAATTTGACAGTCAGGACTCTT
>Location:NODE_291749_length_38467_cov_32.565315	Coordinate:34912	Reads:4	Hits:1	Allocated_reads:4	Strand:+
TTTGACAGTCAGGACTCTTCAATCTCC
>Location:NODE_291749_length_38467_cov_32.565315	Coordinate:34912	Reads:1	Hits:1	Allocated_reads:1	Strand:+
TTTGACAGTCAGGACTCTTCAATCTCCACA
>Location:NODE_291749_length_38467_cov_32.565315	Coordinate:34914	Reads:1	Hits:1	Allocated_reads:1	Strand:+
TGACAGTCAGGACTCTTCAATCTCC
>Location:NODE_291749_length_38467_cov_32.565315	Coordinate:34914	Reads:1	Hits:1	Allocated_reads:1	Strand:+
TGACAGTCAGGACTCTTCAATCTCCACA
>Location:NODE_291749_length_38467_cov_32.565315	Coordinate:34915	Reads:1	Hits:1	Allocated_reads:1	Strand:+
GACAGTCAGGACTCTTCAATCTCCACACT
>Location:NODE_291749_length_38467_cov_32.565315	Coordinate:34918	Reads:1	Hits:1	Allocated_reads:1	Strand:-
TGTGTGGAGATTGAAGAGTCCTGACT
>Location:NODE_291749_length_38467_cov_32.565315	Coordinate:34929	Reads:1	Hits:1	Allocated_reads:1	Strand:+
TTCAATCTCCACACAACGTGCACAGACA
>Location:NODE_291749_length_38467_cov_32.565315	Coordinate:34936	Reads:1	Hits:1	Allocated_reads:1	Strand:+
TCCACACAACGTGCACAGACATCTGTACTCAGC
>Location:NODE_291749_length_38467_cov_32.565315	Coordinate:34939	Reads:15	Hits:1	Allocated_reads:15	Strand:+
ACACAACGTGCACAGACATCTGTACTCAGC
>Location:NODE_291749_length_38467_cov_32.565315	Coordinate:34940	Reads:1	Hits:1	Allocated_reads:1	Strand:+
CACAACGTGCACAGACATCTGTACTCA
>Location:NODE_291749_length_38467_cov_32.565315	Coordinate:34940	Reads:6	Hits:1	Allocated_reads:6	Strand:+
CACAACGTGCACAGACATCTGTACTCAGC
>Location:NODE_291749_length_38467_cov_32.565315	Coordinate:34941	Reads:1	Hits:1	Allocated_reads:1	Strand:+
ACAACGTGCACAGACATCTGTACACAGC
>Location:NODE_291749_length_38467_cov_32.565315	Coordinate:34941	Reads:35	Hits:1	Allocated_reads:35	Strand:+
ACAACGTGCACAGACATCTGTACTCAGC
>Location:NODE_291749_length_38467_cov_32.565315	Coordinate:34943	Reads:1	Hits:1	Allocated_reads:1	Strand:+
AACGTGCACAGACATCTGTACTCAGCA
>Location:NODE_291749_length_38467_cov_32.565315	Coordinate:34945	Reads:1	Hits:1	Allocated_reads:1	Strand:+
CGTGCACAGACATCTGTACTCAGCAACTC
>Location:NODE_291749_length_38467_cov_32.565315	Coordinate:34945	Reads:1	Hits:1	Allocated_reads:1	Strand:+
CGTGCACAGACATCTGTACTCAGCAACTCGC
>Location:NODE_291749_length_38467_cov_32.565315	Coordinate:34950	Reads:1	Hits:1	Allocated_reads:1	Strand:+
ACAGACATCTGTACTCAGCAACTCGCT
>Location:NODE_291749_length_38467_cov_32.565315	Coordinate:34951	Reads:1	Hits:1	Allocated_reads:1	Strand:+
CAGACATCTGTACTCAGCAACTCGC
>Location:NODE_291749_length_38467_cov_32.565315	Coordinate:34953	Reads:3	Hits:1	Allocated_reads:3	Strand:+
GACATCTGTACTCAGCAACTCGCT
>Location:NODE_291749_length_38467_cov_32.565315	Coordinate:34953	Reads:1	Hits:1	Allocated_reads:1	Strand:+
GACATCTGTACTCAGCAACTCGCTGAATCC
>Location:NODE_291749_length_38467_cov_32.565315	Coordinate:34953	Reads:2	Hits:1	Allocated_reads:2	Strand:+
GACATCTGTACTCAGCAACTCGCTGAATCCTAA
>Location:NODE_291749_length_38467_cov_32.565315	Coordinate:34957	Reads:1	Hits:1	Allocated_reads:1	Strand:+
TCTGTACTCAGCAACTCGCTGAATCCT
>Location:NODE_291749_length_38467_cov_32.565315	Coordinate:34967	Reads:1	Hits:1	Allocated_reads:1	Strand:-
AGCGTACTCATTAGGATTCAGCGAGTTGC
>Location:NODE_291749_length_38467_cov_32.565315	Coordinate:34968	Reads:1	Hits:1	Allocated_reads:1	Strand:-
GTACTCATTAGGATTCAGCGAGTTG
>Location:NODE_291749_length_38467_cov_32.565315	Coordinate:34970	Reads:4	Hits:1	Allocated_reads:4	Strand:-
AGCGTACTCATTAGGATTCAGCGAGT
>Location:NODE_291749_length_38467_cov_32.565315	Coordinate:34970	Reads:1	Hits:1	Allocated_reads:1	Strand:-
TAGAAGCGTACTCATTAGGATTCAGCGAGT
>Location:NODE_291749_length_38467_cov_32.565315	Coordinate:34974	Reads:1	Hits:1	Allocated_reads:1	Strand:-
TAGAAGCGTACTCATTAGGATTCAGC
>Location:NODE_291749_length_38467_cov_32.565315	Coordinate:34981	Reads:1	Hits:1	Allocated_reads:1	Strand:-
ACTGGTAGAAGCGTACTCATTAGG
>Location:NODE_291749_length_38467_cov_32.565315	Coordinate:34983	Reads:1	Hits:1	Allocated_reads:1	Strand:+
TAATGAGTACGCTTCTACCAGTAACCA
>Location:NODE_291749_length_38467_cov_32.565315	Coordinate:34986	Reads:1	Hits:1	Allocated_reads:1	Strand:+
TGAGTACGCTTCTACCAGTAACCACA
>Location:NODE_291749_length_38467_cov_32.565315	Coordinate:34986	Reads:1	Hits:1	Allocated_reads:1	Strand:+
TGAGTACGCTTCTACCAGTAACCACAAAAAC
>Location:NODE_291749_length_38467_cov_32.565315	Coordinate:34988	Reads:1	Hits:1	Allocated_reads:1	Strand:-
TTTTTGTGGTTACTGGTAGAAGCGTACT
>Location:NODE_291749_length_38467_cov_32.565315	Coordinate:34995	Reads:1	Hits:1	Allocated_reads:1	Strand:+
TTCTACCAGTAACCACAAAAACAATGGC
>Location:NODE_291749_length_38467_cov_32.565315	Coordinate:34998	Reads:3	Hits:1	Allocated_reads:3	Strand:+
TACCAGTAACCACAAAAACAATGGCTGCCT
>Location:NODE_291749_length_38467_cov_32.565315	Coordinate:34998	Reads:1	Hits:1	Allocated_reads:1	Strand:+
TACCAGTAACCACAAAAACAATGGCTGCCTTGC
>Location:NODE_291749_length_38467_cov_32.565315	Coordinate:35019	Reads:1	Hits:1	Allocated_reads:1	Strand:-
GTACAAATGAACAGCAAGGCAGCCA
>Location:NODE_291749_length_38467_cov_32.565315	Coordinate:35020	Reads:8	Hits:1	Allocated_reads:8	Strand:-
CAGGTACAAATGAACAGCAAGGCAGCC
>Location:NODE_291749_length_38467_cov_32.565315	Coordinate:35020	Reads:1	Hits:1	Allocated_reads:1	Strand:-
GTACAAATGAACAGCAAGGCAGCC
>Location:NODE_291749_length_38467_cov_32.565315	Coordinate:35020	Reads:1	Hits:1	Allocated_reads:1	Strand:-
TACAGGTACAAATGAACAGCAAGGCAGCC
>Location:NODE_291749_length_38467_cov_32.565315	Coordinate:35021	Reads:50	Hits:1	Allocated_reads:50	Strand:-
CAGGTACAAATGAACAGCAAGGCAGC
>Location:NODE_291749_length_38467_cov_32.565315	Coordinate:35022	Reads:1	Hits:1	Allocated_reads:1	Strand:-
CAGGTACAAATGAACAGCAAGGCAG
>Location:NODE_291749_length_38467_cov_32.565315	Coordinate:35023	Reads:2	Hits:1	Allocated_reads:2	Strand:-
CAGGTACAAATGAACAGCAAGGCA
>Location:NODE_291749_length_38467_cov_32.565315	Coordinate:35034	Reads:1	Hits:1	Allocated_reads:1	Strand:+
TCATTTGTACCTGTAGCAGCAGCT
>Location:NODE_291749_length_38467_cov_32.565315	Coordinate:35034	Reads:1	Hits:1	Allocated_reads:1	Strand:+
TCATTTGTACCTGTAGCAGCAGCTC
>Location:NODE_291749_length_38467_cov_32.565315	Coordinate:35034	Reads:11	Hits:1	Allocated_reads:11	Strand:+
TCATTTGTACCTGTAGCAGCAGCTCT
>Location:NODE_291749_length_38467_cov_32.565315	Coordinate:35034	Reads:36	Hits:1	Allocated_reads:36	Strand:+
TCATTTGTACCTGTAGCAGCAGCTCTGC
>Location:NODE_291749_length_38467_cov_32.565315	Coordinate:35034	Reads:5	Hits:1	Allocated_reads:5	Strand:+
TCATTTGTACCTGTAGCAGCAGCTCTGCT
>Location:NODE_291749_length_38467_cov_32.565315	Coordinate:35034	Reads:2	Hits:1	Allocated_reads:2	Strand:+
TCATTTGTACCTGTAGCAGCAGCTCTGCTT
>Location:NODE_291749_length_38467_cov_32.565315	Coordinate:35034	Reads:1	Hits:1	Allocated_reads:1	Strand:+
TCATTTGTACCTGTAGCAGCAGCTCTGCTTC
>Location:NODE_291749_length_38467_cov_32.565315	Coordinate:35037	Reads:1	Hits:1	Allocated_reads:1	Strand:+
TTTGTACCTGTAGCAGCAGCTCTG
>Location:NODE_291749_length_38467_cov_32.565315	Coordinate:35037	Reads:1	Hits:1	Allocated_reads:1	Strand:+
TTTGTACCTGTAGCAGCAGCTCTGT
>Location:NODE_291749_length_38467_cov_32.565315	Coordinate:35037	Reads:20	Hits:1	Allocated_reads:20	Strand:+
TTTGTACCTGTAGCAGCAGCTCTGC
>Location:NODE_291749_length_38467_cov_32.565315	Coordinate:35037	Reads:12	Hits:1	Allocated_reads:12	Strand:+
TTTGTACCTGTAGCAGCAGCTCTGCT
>Location:NODE_291749_length_38467_cov_32.565315	Coordinate:35037	Reads:1	Hits:1	Allocated_reads:1	Strand:+
TTTGTACCTGTAGCAGCAGCTCTGCTA
>Location:NODE_291749_length_38467_cov_32.565315	Coordinate:35037	Reads:7	Hits:1	Allocated_reads:7	Strand:+
TTTGTACCTGTAGCAGCAGCTCTGCTT
>Location:NODE_291749_length_38467_cov_32.565315	Coordinate:35037	Reads:1	Hits:1	Allocated_reads:1	Strand:+
TTTGTACCTGTAGCAGCAGCTATGCTTC
>Location:NODE_291749_length_38467_cov_32.565315	Coordinate:35037	Reads:7	Hits:1	Allocated_reads:7	Strand:+
TTTGTACCTGTAGCAGCAGCTCTGCTTC
>Location:NODE_291749_length_38467_cov_32.565315	Coordinate:35037	Reads:6	Hits:1	Allocated_reads:6	Strand:+
TTTGTACCTGTAGCAGCAGCTCTGCTTCGC
>Location:NODE_291749_length_38467_cov_32.565315	Coordinate:35037	Reads:2	Hits:1	Allocated_reads:2	Strand:+
TTTGTACCTGTAGCAGCAGCTCTGCTTCGCT
>Location:NODE_291749_length_38467_cov_32.565315	Coordinate:35038	Reads:1	Hits:1	Allocated_reads:1	Strand:+
TTGTACCTGTAGCAGCAGCTCTGGTA
>Location:NODE_291749_length_38467_cov_32.565315	Coordinate:35039	Reads:1	Hits:1	Allocated_reads:1	Strand:+
TGTACCTGTAGCAGCAGCTCTGCTTCGC
>Location:NODE_291749_length_38467_cov_32.565315	Coordinate:35041	Reads:1	Hits:1	Allocated_reads:1	Strand:+
TACCTGTAGCAGCAGCTCTGCTTCGC
>Location:NODE_291749_length_38467_cov_32.565315	Coordinate:35043	Reads:1	Hits:1	Allocated_reads:1	Strand:+
CCTGTAGCAGCAGCTCTGCTTCGCT
>Location:NODE_291749_length_38467_cov_32.565315	Coordinate:35055	Reads:1	Hits:1	Allocated_reads:1	Strand:-
AGTGATCGCAGGAGCGAAGCAGAGC
>Location:NODE_291749_length_38467_cov_32.565315	Coordinate:35070	Reads:2	Hits:1	Allocated_reads:2	Strand:-
TATTCATGTGTCTGTAAGTGATCGCA
>Location:NODE_291749_length_38467_cov_32.565315	Coordinate:35070	Reads:3	Hits:1	Allocated_reads:3	Strand:+
TGCGATCACTTACAGACACATGAATATTCC
>Location:NODE_291749_length_38467_cov_32.565315	Coordinate:35072	Reads:1	Hits:1	Allocated_reads:1	Strand:+
CGATCACTTACAGACACATGAATATTCCTCA
>Location:NODE_291749_length_38467_cov_32.565315	Coordinate:35074	Reads:1	Hits:1	Allocated_reads:1	Strand:+
ATCACTTACAGACACATGAATATTCCTCA
>Location:NODE_291749_length_38467_cov_32.565315	Coordinate:35075	Reads:26	Hits:1	Allocated_reads:26	Strand:+
TCACTTACAGACACATGAATATTCCTCA
>Location:NODE_291749_length_38467_cov_32.565315	Coordinate:35076	Reads:2	Hits:1	Allocated_reads:2	Strand:+
CACTTACAGACACATGAATATTCCTCA
>Location:NODE_291749_length_38467_cov_32.565315	Coordinate:35077	Reads:5	Hits:1	Allocated_reads:5	Strand:-
ATGAGGAATATTCATGTGTCTGTAAGT
>Location:NODE_291749_length_38467_cov_32.565315	Coordinate:35078	Reads:1	Hits:1	Allocated_reads:1	Strand:-
ATGAGGAATATTCATGTGTCTGTAAG
>Location:NODE_291749_length_38467_cov_32.565315	Coordinate:35080	Reads:1	Hits:1	Allocated_reads:1	Strand:-
ATGAGGAATATTCATGTGTCTGCA
>Location:NODE_291749_length_38467_cov_32.565315	Coordinate:35080	Reads:1	Hits:1	Allocated_reads:1	Strand:+
TACAGACACATGAATATTCCTCATTA
>Location:NODE_291749_length_38467_cov_32.565315	Coordinate:35080	Reads:4	Hits:1	Allocated_reads:4	Strand:+
TACAGACACATGAATATTCCTCATTACA
>Location:NODE_291749_length_38467_cov_32.565315	Coordinate:35080	Reads:24	Hits:1	Allocated_reads:24	Strand:+
TACAGACACATGAATATTCCTCATTACAGA
>Location:NODE_291749_length_38467_cov_32.565315	Coordinate:35080	Reads:1	Hits:1	Allocated_reads:1	Strand:+
TACAGACACATGAATATTCCTCATTACAGATTAGT
>Location:NODE_291749_length_38467_cov_32.565315	Coordinate:35093	Reads:1	Hits:1	Allocated_reads:1	Strand:+
ATATTCCTCATTACAGATTAGTGTCTC
>Location:NODE_291749_length_38467_cov_32.565315	Coordinate:35094	Reads:1	Hits:1	Allocated_reads:1	Strand:+
TATTCCTCATTACAGATTAGTGTC
>Location:NODE_291749_length_38467_cov_32.565315	Coordinate:35094	Reads:2	Hits:1	Allocated_reads:2	Strand:+
TATTCCTCATTACAGATTAGTGTCT
>Location:NODE_291749_length_38467_cov_32.565315	Coordinate:35094	Reads:2	Hits:1	Allocated_reads:2	Strand:+
TATTCCTCATTACAGATTAGTGTCTC
>Location:NODE_291749_length_38467_cov_32.565315	Coordinate:35094	Reads:5	Hits:1	Allocated_reads:5	Strand:+
TATTCCTCATTACAGATTAGTGTCTCT
>Location:NODE_291749_length_38467_cov_32.565315	Coordinate:35094	Reads:1	Hits:1	Allocated_reads:1	Strand:+
TATTCCTCATTACAGATTAGTGTCTCTA
>Location:NODE_291749_length_38467_cov_32.565315	Coordinate:35094	Reads:13	Hits:1	Allocated_reads:13	Strand:+
TATTCCTCATTACAGATTAGTGTCTCTAA
>Location:NODE_291749_length_38467_cov_32.565315	Coordinate:35094	Reads:5	Hits:1	Allocated_reads:5	Strand:+
TATTCCTCATTACAGATTAGTGTCTCTAAT
>Location:NODE_291749_length_38467_cov_32.565315	Coordinate:35094	Reads:9	Hits:1	Allocated_reads:9	Strand:+
TATTCCTCATTACAGATTAGTGTCTCTAATC
>Location:NODE_291749_length_38467_cov_32.565315	Coordinate:35096	Reads:1	Hits:1	Allocated_reads:1	Strand:+
TTCCTCATTACAGATTAGTGTCTCTAATC
>Location:NODE_291749_length_38467_cov_32.565315	Coordinate:35098	Reads:1	Hits:1	Allocated_reads:1	Strand:+
CCTCATTACAGATTAGTGTCTCTAATC
>Location:NODE_291749_length_38467_cov_32.565315	Coordinate:35107	Reads:1	Hits:1	Allocated_reads:1	Strand:-
GGAATGCTGATTAGAGACACTAAACT
>Location:NODE_291749_length_38467_cov_32.565315	Coordinate:35108	Reads:1	Hits:1	Allocated_reads:1	Strand:-
GAATGCTGATTAGAGACACTAATC
>Location:NODE_291749_length_38467_cov_32.565315	Coordinate:35108	Reads:1	Hits:1	Allocated_reads:1	Strand:-
GGAATGCTGATTAGAGACACTAATC
>Location:NODE_291749_length_38467_cov_32.565315	Coordinate:35109	Reads:1	Hits:1	Allocated_reads:1	Strand:-
GATGGAATGCTGATTAGAGACACTAAT
>Location:NODE_291749_length_38467_cov_32.565315	Coordinate:35109	Reads:3	Hits:1	Allocated_reads:3	Strand:-
GGAATGCTGATTAGAGACACTAAT
>Location:NODE_291749_length_38467_cov_32.565315	Coordinate:35109	Reads:1	Hits:1	Allocated_reads:1	Strand:-
TGGAATGCTGATTAGAGACACTAAT
>Location:NODE_291749_length_38467_cov_32.565315	Coordinate:35110	Reads:1	Hits:1	Allocated_reads:1	Strand:-
GATGGAATGCTGATTAGAGACACTAA
>Location:NODE_291749_length_38467_cov_32.565315	Coordinate:35120	Reads:2	Hits:1	Allocated_reads:2	Strand:+
TAATCAGCATTCCATCTGAGACCTGCACT
>Location:NODE_291749_length_38467_cov_32.565315	Coordinate:35121	Reads:1	Hits:1	Allocated_reads:1	Strand:+
AATCAGCATTCCATCTGAGACCTGCACT
>Location:NODE_291749_length_38467_cov_32.565315	Coordinate:35122	Reads:7	Hits:1	Allocated_reads:7	Strand:+
ATCAGCATTCCATCTGAGACCTGCACT
>Location:NODE_291749_length_38467_cov_32.565315	Coordinate:35123	Reads:19	Hits:1	Allocated_reads:19	Strand:+
TCAGCATTCCATCTGAGACCTGCACT
>Location:NODE_291749_length_38467_cov_32.565315	Coordinate:35123	Reads:5	Hits:1	Allocated_reads:5	Strand:+
TCAGCATTCCATCTGAGACCTGCACTGC
>Location:NODE_291749_length_38467_cov_32.565315	Coordinate:35123	Reads:1	Hits:1	Allocated_reads:1	Strand:+
TCAGCATTCCATCTGAGACCTGCACTGCG
>Location:NODE_291749_length_38467_cov_32.565315	Coordinate:35123	Reads:33	Hits:1	Allocated_reads:33	Strand:+
TCAGCATTCCATCTGAGACCTGCACTGCGA
>Location:NODE_291749_length_38467_cov_32.565315	Coordinate:35123	Reads:1	Hits:1	Allocated_reads:1	Strand:+
TCAGCATTCCATCTGAGACCTGCACTGCGAC
>Location:NODE_291749_length_38467_cov_32.565315	Coordinate:35123	Reads:1	Hits:1	Allocated_reads:1	Strand:+
TCAGCATTCCATCTGAGACCTGCACTGCGACT
>Location:NODE_291749_length_38467_cov_32.565315	Coordinate:35124	Reads:1	Hits:1	Allocated_reads:1	Strand:+
CAGCATTCCATCTGAGACCTGCACT
>Location:NODE_291749_length_38467_cov_32.565315	Coordinate:35124	Reads:2	Hits:1	Allocated_reads:2	Strand:+
CAGCATTCCATCTGAGACCTGCACTGC
>Location:NODE_291749_length_38467_cov_32.565315	Coordinate:35124	Reads:1	Hits:1	Allocated_reads:1	Strand:+
CAGCATTCCATCTGAGACCTGCACTGCGT
>Location:NODE_291749_length_38467_cov_32.565315	Coordinate:35124	Reads:7	Hits:1	Allocated_reads:7	Strand:+
CAGCATTCCATCTGAGACCTGCACTGCGA
>Location:NODE_291749_length_38467_cov_32.565315	Coordinate:35125	Reads:1	Hits:1	Allocated_reads:1	Strand:+
AGCATTCCATCTGAGACCTGCACTGCGA
>Location:NODE_291749_length_38467_cov_32.565315	Coordinate:35126	Reads:1	Hits:1	Allocated_reads:1	Strand:+
GCATTCCATCTGAGACCTGCACTGCG
>Location:NODE_291749_length_38467_cov_32.565315	Coordinate:35126	Reads:2	Hits:1	Allocated_reads:2	Strand:+
GCATTCCATCTGAGACCTGCACTGCGA
>Location:NODE_291749_length_38467_cov_32.565315	Coordinate:35126	Reads:1	Hits:1	Allocated_reads:1	Strand:+
GCATTCCATCTGAGACCTGCACTGCGACT
>Location:NODE_291749_length_38467_cov_32.565315	Coordinate:35129	Reads:1	Hits:1	Allocated_reads:1	Strand:+
TTCCATCTGAGACCTGCACTGCGACTGG
>Location:NODE_291749_length_38467_cov_32.565315	Coordinate:35129	Reads:13	Hits:1	Allocated_reads:13	Strand:+
TTCCATCTGAGACCTGCACTGCGACTGA
>Location:NODE_291749_length_38467_cov_32.565315	Coordinate:35129	Reads:9	Hits:1	Allocated_reads:9	Strand:+
TTCCATCTGAGACCTGCACTGCGACTGAGA
>Location:NODE_291749_length_38467_cov_32.565315	Coordinate:35129	Reads:1	Hits:1	Allocated_reads:1	Strand:+
TTCCATCTGAGACCTGCACTGCGACTGAGAT
>Location:NODE_291749_length_38467_cov_32.565315	Coordinate:35130	Reads:2	Hits:1	Allocated_reads:2	Strand:+
TCCATCTGAGACCTGCACTGCGACTGAGA
>Location:NODE_291749_length_38467_cov_32.565315	Coordinate:35131	Reads:1	Hits:1	Allocated_reads:1	Strand:+
CCATCTGAGACCTGCACTGCGACT
>Location:NODE_291749_length_38467_cov_32.565315	Coordinate:35131	Reads:1	Hits:1	Allocated_reads:1	Strand:+
CCATCTGAGACCTGCACTGCGACTGAGA
>Location:NODE_291749_length_38467_cov_32.565315	Coordinate:35132	Reads:1	Hits:1	Allocated_reads:1	Strand:-
CAGTCGCAGTGCAGGTCTCAGATG
>Location:NODE_291749_length_38467_cov_32.565315	Coordinate:35133	Reads:1	Hits:1	Allocated_reads:1	Strand:-
ATGAATCTCAGTCGCAGTGCAGGTCTCAGAT
>Location:NODE_291749_length_38467_cov_32.565315	Coordinate:35134	Reads:1	Hits:1	Allocated_reads:1	Strand:+
TCTGAGACCTGCACTGCGACTGAGATT
>Location:NODE_291749_length_38467_cov_32.565315	Coordinate:35134	Reads:1	Hits:1	Allocated_reads:1	Strand:+
TCTGAGACCTGCACTGCGACTGAGATTCATC
>Location:NODE_291749_length_38467_cov_32.565315	Coordinate:35136	Reads:1	Hits:1	Allocated_reads:1	Strand:+
TGAGACCTGCACTGCGACTGAGATTCATC
>Location:NODE_291749_length_38467_cov_32.565315	Coordinate:35138	Reads:1	Hits:1	Allocated_reads:1	Strand:-
ATGAATCTCAGTCGCAGTGCAGGTCT
>Location:NODE_291749_length_38467_cov_32.565315	Coordinate:35139	Reads:2	Hits:1	Allocated_reads:2	Strand:-
ATGAATCTCAGTCGCAGTGCAGGTC
>Location:NODE_291749_length_38467_cov_32.565315	Coordinate:35139	Reads:1	Hits:1	Allocated_reads:1	Strand:+
GACCTGCACTGCGACTGAGATTCATC
>Location:NODE_291749_length_38467_cov_32.565315	Coordinate:35140	Reads:2	Hits:1	Allocated_reads:2	Strand:-
ATGAATCTCAGTCGCAGTGCAGGT
>Location:NODE_291749_length_38467_cov_32.565315	Coordinate:35142	Reads:1	Hits:1	Allocated_reads:1	Strand:+
CTGCACTGCGACTGAGATTCATCCA
>Location:NODE_291749_length_38467_cov_32.565315	Coordinate:35143	Reads:1	Hits:1	Allocated_reads:1	Strand:+
TGCACTGCGACTGAGATTCATCCACAC
>Location:NODE_291749_length_38467_cov_32.565315	Coordinate:35143	Reads:4	Hits:1	Allocated_reads:4	Strand:+
TGCACTGCGACTGAGATTCATCCACACG
>Location:NODE_291749_length_38467_cov_32.565315	Coordinate:35143	Reads:1	Hits:1	Allocated_reads:1	Strand:+
TGCACTGCGACTGAGATTCATCCACACGCC
>Location:NODE_291749_length_38467_cov_32.565315	Coordinate:35144	Reads:1	Hits:1	Allocated_reads:1	Strand:+
GCACTGCGACTGAGATTCATCCACA
>Location:NODE_291749_length_38467_cov_32.565315	Coordinate:35148	Reads:3	Hits:1	Allocated_reads:3	Strand:+
TGCGACTGAGATTCATCCACACGCCTACC
>Location:NODE_291749_length_38467_cov_32.565315	Coordinate:35151	Reads:1	Hits:1	Allocated_reads:1	Strand:+
GACTGAGATTCATCCACACGCCTACCTTCA
>Location:NODE_291749_length_38467_cov_32.565315	Coordinate:35153	Reads:1	Hits:1	Allocated_reads:1	Strand:+
CTGAGATTCATCCACACGCCTACCTTCAGA
>Location:NODE_291749_length_38467_cov_32.565315	Coordinate:35154	Reads:1	Hits:1	Allocated_reads:1	Strand:+
TGAGATTCATCCACACGCCTACCTTC
>Location:NODE_291749_length_38467_cov_32.565315	Coordinate:35154	Reads:1	Hits:1	Allocated_reads:1	Strand:+
TGAGATTCATCCACACGCCTACCTTCAG
>Location:NODE_291749_length_38467_cov_32.565315	Coordinate:35154	Reads:1	Hits:1	Allocated_reads:1	Strand:+
TGAGATTCATCCACACGCCTACCTTCAGT
>Location:NODE_291749_length_38467_cov_32.565315	Coordinate:35154	Reads:11	Hits:1	Allocated_reads:11	Strand:+
TGAGATTCATCCACACGCCTACCTTCAGA
>Location:NODE_291749_length_38467_cov_32.565315	Coordinate:35154	Reads:10	Hits:1	Allocated_reads:10	Strand:+
TGAGATTCATCCACACGCCTACCTTCAGAGA
>Location:NODE_291749_length_38467_cov_32.565315	Coordinate:35155	Reads:1	Hits:1	Allocated_reads:1	Strand:+
GAGATTCATCCACACGCCTACCTTCAGAGA
>Location:NODE_291749_length_38467_cov_32.565315	Coordinate:35157	Reads:1	Hits:1	Allocated_reads:1	Strand:+
GATTCATCCACACGCCTACCTTCAGAGA
>Location:NODE_291749_length_38467_cov_32.565315	Coordinate:35159	Reads:1	Hits:1	Allocated_reads:1	Strand:+
TTCATCCACACGCCTACCTTCAGAGAGAAGAGA
>Location:NODE_291749_length_38467_cov_32.565315	Coordinate:35160	Reads:1	Hits:1	Allocated_reads:1	Strand:+
TCATCCACACGCCTACCTTCAGAGAGAAGA
>Location:NODE_291749_length_38467_cov_32.565315	Coordinate:35183	Reads:1	Hits:1	Allocated_reads:1	Strand:+
GAGAAGAGAGACTACTCAGATATC
>Location:NODE_291749_length_38467_cov_32.565315	Coordinate:35184	Reads:1	Hits:1	Allocated_reads:1	Strand:-
CGATATCTGAGTAGTCTCTCTTCT
>Location:NODE_291749_length_38467_cov_32.565315	Coordinate:35186	Reads:1	Hits:1	Allocated_reads:1	Strand:-
ATTTGCGATATCTGAGTAGTCTCTCTT
>Location:NODE_291749_length_38467_cov_32.565315	Coordinate:35187	Reads:3	Hits:1	Allocated_reads:3	Strand:+
AGAGAGACTACTCAGATATCGCAAATCAATG
>Location:NODE_291749_length_38467_cov_32.565315	Coordinate:35187	Reads:1	Hits:1	Allocated_reads:1	Strand:+
AGAGAGACTACTCAGATATCGCAAATCAATGT
>Location:NODE_291749_length_38467_cov_32.565315	Coordinate:35188	Reads:3	Hits:1	Allocated_reads:3	Strand:+
GAGAGACTACTCAGATATCGCAAATCAATG
>Location:NODE_291749_length_38467_cov_32.565315	Coordinate:35188	Reads:1	Hits:1	Allocated_reads:1	Strand:+
GAGAGACTACTCAGATATCGCAAATCAATGT
>Location:NODE_291749_length_38467_cov_32.565315	Coordinate:35189	Reads:2	Hits:1	Allocated_reads:2	Strand:+
AGAGACTACTCAGATATCGCAAATCAATG
>Location:NODE_291749_length_38467_cov_32.565315	Coordinate:35189	Reads:1	Hits:1	Allocated_reads:1	Strand:-
ATTTGCGATATCTGAGTAGTCTCT
>Location:NODE_291749_length_38467_cov_32.565315	Coordinate:35190	Reads:7	Hits:1	Allocated_reads:7	Strand:+
GAGACTACTCAGATATCGCAAATCAATG
>Location:NODE_291749_length_38467_cov_32.565315	Coordinate:35191	Reads:2	Hits:1	Allocated_reads:2	Strand:+
AGACTACTCAGATATCGCAAATCAATG
>Location:NODE_291749_length_38467_cov_32.565315	Coordinate:35191	Reads:2	Hits:1	Allocated_reads:2	Strand:+
AGACTACTCAGATATCGCAAATCAATGTGA
>Location:NODE_291749_length_38467_cov_32.565315	Coordinate:35191	Reads:1	Hits:1	Allocated_reads:1	Strand:-
TATCTTCACATTGATTTGCGATATCTGAGTAGTCT
>Location:NODE_291749_length_38467_cov_32.565315	Coordinate:35192	Reads:3	Hits:1	Allocated_reads:3	Strand:+
GACTACTCAGATATCGCAAATCAATG
>Location:NODE_291749_length_38467_cov_32.565315	Coordinate:35192	Reads:3	Hits:1	Allocated_reads:3	Strand:+
GACTACTCAGATATCGCAAATCAATGTGA
>Location:NODE_291749_length_38467_cov_32.565315	Coordinate:35210	Reads:1	Hits:1	Allocated_reads:1	Strand:-
TCATCCCAAAGTATCTTCACATTGATT
>Location:NODE_291749_length_38467_cov_32.565315	Coordinate:35214	Reads:1	Hits:1	Allocated_reads:1	Strand:+
AATGTGAAGATACTTTGGGATGAAAA
>Location:NODE_291749_length_38467_cov_32.565315	Coordinate:35216	Reads:2	Hits:1	Allocated_reads:2	Strand:+
TGTGAAGATACTTTGGGATGAAAAGA
>Location:NODE_291749_length_38467_cov_32.565315	Coordinate:35216	Reads:1	Hits:1	Allocated_reads:1	Strand:+
TGTGAAGATACTTTGGGATGAAAAGAA
>Location:NODE_291749_length_38467_cov_32.565315	Coordinate:35216	Reads:6	Hits:1	Allocated_reads:6	Strand:+
TGTGAAGATACTTTGGGATGAAAAGAAA
>Location:NODE_291749_length_38467_cov_32.565315	Coordinate:35216	Reads:1	Hits:1	Allocated_reads:1	Strand:+
TGTGAAGATACTTTGGGATGAAAAGAAAT
>Location:NODE_291749_length_38467_cov_32.565315	Coordinate:35217	Reads:1	Hits:1	Allocated_reads:1	Strand:+
GTGAAGATACTTTGGGATGAAAAGAA
>Location:NODE_291749_length_38467_cov_32.565315	Coordinate:35219	Reads:1	Hits:1	Allocated_reads:1	Strand:+
GAAGATACTTTGGGATGAAAAGAAATCA
>Location:NODE_291749_length_38467_cov_32.565315	Coordinate:35222	Reads:2	Hits:1	Allocated_reads:2	Strand:+
GATACTTTGGGATGAAAAGAAATCATGTCT
>Location:NODE_291749_length_38467_cov_32.565315	Coordinate:35223	Reads:1	Hits:1	Allocated_reads:1	Strand:+
ATACTTTGGGATGAAAAGAAATCATG
>Location:NODE_291749_length_38467_cov_32.565315	Coordinate:35223	Reads:1	Hits:1	Allocated_reads:1	Strand:+
ATACTTTGGGATGAAAAGAAATCATGTCTC
>Location:NODE_291749_length_38467_cov_32.565315	Coordinate:35224	Reads:1	Hits:1	Allocated_reads:1	Strand:+
TACTTTGGGATGAAAAGAAATCATGT
>Location:NODE_291749_length_38467_cov_32.565315	Coordinate:35224	Reads:20	Hits:1	Allocated_reads:20	Strand:+
TACTTTGGGATGAAAAGAAATCATGTC
>Location:NODE_291749_length_38467_cov_32.565315	Coordinate:35224	Reads:77	Hits:1	Allocated_reads:77	Strand:+
TACTTTGGGATGAAAAGAAATCATGTCT
>Location:NODE_291749_length_38467_cov_32.565315	Coordinate:35224	Reads:31	Hits:1	Allocated_reads:31	Strand:+
TACTTTGGGATGAAAAGAAATCATGTCTCT
>Location:NODE_291749_length_38467_cov_32.565315	Coordinate:35224	Reads:1	Hits:1	Allocated_reads:1	Strand:+
TACTTTGGGATGAAAAGAAATCATGTCTCTT
>Location:NODE_291749_length_38467_cov_32.565315	Coordinate:35224	Reads:2	Hits:1	Allocated_reads:2	Strand:+
TACTTTGGGATGAAAAGAAATCATGTCTCTCT
>Location:NODE_291749_length_38467_cov_32.565315	Coordinate:35225	Reads:1	Hits:1	Allocated_reads:1	Strand:+
ACTTTGGGATGAAAAGAAATCATGTC
>Location:NODE_291749_length_38467_cov_32.565315	Coordinate:35225	Reads:1	Hits:1	Allocated_reads:1	Strand:+
ACTTTGGGATGAAAAGAAATCATGTCT
>Location:NODE_291749_length_38467_cov_32.565315	Coordinate:35230	Reads:1	Hits:1	Allocated_reads:1	Strand:+
GGGATGAAAAGAAATCATGTCTCTCT
>Location:NODE_291749_length_38467_cov_32.565315	Coordinate:35233	Reads:1	Hits:1	Allocated_reads:1	Strand:-
CAGAGAGACATGATTTCTTTTCAT
>Location:NODE_291749_length_38467_cov_32.565315	Coordinate:35237	Reads:1	Hits:1	Allocated_reads:1	Strand:-
TACAGACTAATTACAGAGAGACATGATTTCTTT
>Location:NODE_291749_length_38467_cov_32.565315	Coordinate:35239	Reads:1	Hits:1	Allocated_reads:1	Strand:-
TACAGACTAATTACAGAGAGACATGATTTCT
>Location:NODE_291749_length_38467_cov_32.565315	Coordinate:35243	Reads:1	Hits:1	Allocated_reads:1	Strand:-
ATACAGACTAATTACAGAGAGACATGAT
>Location:NODE_291749_length_38467_cov_32.565315	Coordinate:35243	Reads:8	Hits:1	Allocated_reads:8	Strand:-
TACAGACTAATTACAGAGAGACATGAT
>Location:NODE_291749_length_38467_cov_32.565315	Coordinate:35244	Reads:2	Hits:1	Allocated_reads:2	Strand:-
TACAGACTAATTACAGAGAGACATGA
>Location:NODE_291749_length_38467_cov_32.565315	Coordinate:35244	Reads:2	Hits:1	Allocated_reads:2	Strand:+
TCATGTCTCTCTGTAATTAGTCTGTATT
>Location:NODE_291749_length_38467_cov_32.565315	Coordinate:35249	Reads:1	Hits:1	Allocated_reads:1	Strand:+
TCTCTCTGTAATTAGTCTGTATTCACA
>Location:NODE_291749_length_38467_cov_32.565315	Coordinate:35260	Reads:1	Hits:1	Allocated_reads:1	Strand:+
TTAGTCTGTATTCACACGCAACAAGAC
>Location:NODE_291749_length_38467_cov_32.565315	Coordinate:35270	Reads:1	Hits:1	Allocated_reads:1	Strand:+
TTCACACGCAACAAGACTCACAATTGTTT
>Location:NODE_291749_length_38467_cov_32.565315	Coordinate:35286	Reads:1	Hits:1	Allocated_reads:1	Strand:+
CTCACAATTGTTTTGTGCATGTACTTGGCA
>Location:NODE_291749_length_38467_cov_32.565315	Coordinate:35287	Reads:1	Hits:1	Allocated_reads:1	Strand:+
TCACAATTGTTTTGTGCATGTACTTGGC
>Location:NODE_291749_length_38467_cov_32.565315	Coordinate:35287	Reads:1	Hits:1	Allocated_reads:1	Strand:+
TCACAATTGTTTTGTGCATGTACTTGGCA
>Location:NODE_291749_length_38467_cov_32.565315	Coordinate:35290	Reads:2	Hits:1	Allocated_reads:2	Strand:+
CAATTGTTTTGTGCATGTACTTGGC
>Location:NODE_291749_length_38467_cov_32.565315	Coordinate:35290	Reads:2	Hits:1	Allocated_reads:2	Strand:+
CAATTGTTTTGTGCATGTACTTGGCA
>Location:NODE_291749_length_38467_cov_32.565315	Coordinate:35290	Reads:3	Hits:1	Allocated_reads:3	Strand:+
CAATTGTTTTGTGCATGTACTTGGCAT
>Location:NODE_291749_length_38467_cov_32.565315	Coordinate:35290	Reads:1	Hits:1	Allocated_reads:1	Strand:+
CAATTGTTTTGTGCATGTACTTGGCATG
>Location:NODE_291749_length_38467_cov_32.565315	Coordinate:35291	Reads:1	Hits:1	Allocated_reads:1	Strand:+
AATTGTTTTGTGCATGTACTTGGCATGT
>Location:NODE_291749_length_38467_cov_32.565315	Coordinate:35294	Reads:1	Hits:1	Allocated_reads:1	Strand:+
TGTTTTGTGCATGTACTTGGCATG
>Location:NODE_291749_length_38467_cov_32.565315	Coordinate:35305	Reads:1	Hits:1	Allocated_reads:1	Strand:+
TGTACTTGGCATGTTTGTGGTTTTGAT
>Location:NODE_291749_length_38467_cov_32.565315	Coordinate:35307	Reads:1	Hits:1	Allocated_reads:1	Strand:+
TACTTGGCATGTTTGTGGTTTTGATG
>Location:NODE_291749_length_38467_cov_32.565315	Coordinate:35307	Reads:1	Hits:1	Allocated_reads:1	Strand:+
TACTTGGCATGTTTGTGGTTTTGATGAT
>Location:NODE_291749_length_38467_cov_32.565315	Coordinate:35307	Reads:14	Hits:1	Allocated_reads:14	Strand:+
TACTTGGCATGTTTGTGGTTTTGATGATC
>Location:NODE_291749_length_38467_cov_32.565315	Coordinate:35307	Reads:6	Hits:1	Allocated_reads:6	Strand:+
TACTTGGCATGTTTGTGGTTTTGATGATCA
>Location:NODE_291749_length_38467_cov_32.565315	Coordinate:35308	Reads:1	Hits:1	Allocated_reads:1	Strand:+
ACTTGGCATGTTTGTGGTTTTGATGATC
>Location:NODE_291749_length_38467_cov_32.565315	Coordinate:35310	Reads:3	Hits:1	Allocated_reads:3	Strand:+
TTGGCATGTTTGTGGTTTTGATGATC
>Location:NODE_291749_length_38467_cov_32.565315	Coordinate:35310	Reads:1	Hits:1	Allocated_reads:1	Strand:+
TTGGCATGTTTGTGGTTTTGATGATCAGGC
>Location:NODE_291749_length_38467_cov_32.565315	Coordinate:35322	Reads:2	Hits:1	Allocated_reads:2	Strand:+
TGGTTTTGATGATCAGGCTGCTAGAGT
>Location:NODE_291749_length_38467_cov_32.565315	Coordinate:35322	Reads:2	Hits:1	Allocated_reads:2	Strand:+
TGGTTTTGATGATCAGGCTGCTAGAGTA
>Location:NODE_291749_length_38467_cov_32.565315	Coordinate:35322	Reads:3	Hits:1	Allocated_reads:3	Strand:+
TGGTTTTGATGATCAGGCTGCTAGAGTAGC
>Location:NODE_291749_length_38467_cov_32.565315	Coordinate:35325	Reads:2	Hits:1	Allocated_reads:2	Strand:+
TTTTGATGATCAGGCTGCTAGAGTAGC
>Location:NODE_291749_length_38467_cov_32.565315	Coordinate:35325	Reads:1	Hits:1	Allocated_reads:1	Strand:+
TTTTGATGATCAGGCTGCTAGAGTAGCGG
>Location:NODE_291749_length_38467_cov_32.565315	Coordinate:35326	Reads:1	Hits:1	Allocated_reads:1	Strand:+
TTTGATGATCAGGCTGCTAGAGTA
>Location:NODE_291749_length_38467_cov_32.565315	Coordinate:35326	Reads:1	Hits:1	Allocated_reads:1	Strand:+
TTTGATGATCAGGCTGCTAGAGTAGC
>Location:NODE_291749_length_38467_cov_32.565315	Coordinate:35326	Reads:1	Hits:1	Allocated_reads:1	Strand:+
TTTGATGATCAGGCTGCTAGAGTAGCG
>Location:NODE_291749_length_38467_cov_32.565315	Coordinate:35328	Reads:1	Hits:1	Allocated_reads:1	Strand:+
TGATGATCAGGCTGCTAGAGTAGC
>Location:NODE_291749_length_38467_cov_32.565315	Coordinate:35328	Reads:1	Hits:1	Allocated_reads:1	Strand:+
TGATGATCAGGCTGCTAGAGTAGCGGTG
>Location:NODE_291749_length_38467_cov_32.565315	Coordinate:35329	Reads:1	Hits:1	Allocated_reads:1	Strand:+
GATGATCAGGCTGCTAGAGTAGCG
>Location:NODE_291749_length_38467_cov_32.565315	Coordinate:35331	Reads:1	Hits:1	Allocated_reads:1	Strand:+
TGATCAGGCTGCTAGAGTAGCGGTGTTTGGG
>Location:NODE_291749_length_38467_cov_32.565315	Coordinate:35337	Reads:1	Hits:1	Allocated_reads:1	Strand:-
TCCCCAAACACCGCTACTCTAGCAGCC
>Location:NODE_291749_length_38467_cov_32.565315	Coordinate:35340	Reads:1	Hits:1	Allocated_reads:1	Strand:+
TGCTAGAGTAGCGGTGTTTGGGGAACT
>Location:NODE_291749_length_38467_cov_32.565315	Coordinate:35342	Reads:1	Hits:1	Allocated_reads:1	Strand:-
TAGTTCCCCAAACACCGCTACTCTAG
>Location:NODE_291749_length_38467_cov_32.565315	Coordinate:35365	Reads:1	Hits:1	Allocated_reads:1	Strand:+
CTATCCTAATAAATACTGCTGAAAAGGA
>Location:NODE_291749_length_38467_cov_32.565315	Coordinate:35374	Reads:1	Hits:1	Allocated_reads:1	Strand:+
TAAATACTGCTGAAAAGGAATCTATA
>Location:NODE_291749_length_38467_cov_32.565315	Coordinate:35374	Reads:2	Hits:1	Allocated_reads:2	Strand:+
TAAATACTGCTGAAAAGGAATCTATAGC
>Location:NODE_291749_length_38467_cov_32.565315	Coordinate:35376	Reads:1	Hits:1	Allocated_reads:1	Strand:+
AATACTGCTGAAAAGGAATCTATAGC
>Location:NODE_291749_length_38467_cov_32.565315	Coordinate:35376	Reads:1	Hits:1	Allocated_reads:1	Strand:+
AATACTGCTGAAAAGGAATCTATAGCACAGT
>Location:NODE_291749_length_38467_cov_32.565315	Coordinate:35378	Reads:1	Hits:1	Allocated_reads:1	Strand:-
CTGTGCTATAGATTCCTTTTCAGCAGTA
>Location:NODE_291749_length_38467_cov_32.565315	Coordinate:35382	Reads:3	Hits:1	Allocated_reads:3	Strand:-
AACTGTGCTATAGATTCCTTTTCAGC
>Location:NODE_291749_length_38467_cov_32.565315	Coordinate:35383	Reads:1	Hits:1	Allocated_reads:1	Strand:-
AACTGTGCTATAGATTCCTTTTCAG
>Location:NODE_291749_length_38467_cov_32.565315	Coordinate:35384	Reads:1	Hits:1	Allocated_reads:1	Strand:+
TGAAAAGGAATCTATAGCACAGTTGTA
>Location:NODE_291749_length_38467_cov_32.565315	Coordinate:35385	Reads:1	Hits:1	Allocated_reads:1	Strand:+
GAAAAGGAATCTATAGCACAGTTGTAAAAC
>Location:NODE_291749_length_38467_cov_32.565315	Coordinate:35386	Reads:1	Hits:1	Allocated_reads:1	Strand:+
AAAAGGAATCTATAGCACAGTTGTAAAAC
>Location:NODE_291749_length_38467_cov_32.565315	Coordinate:35387	Reads:1	Hits:1	Allocated_reads:1	Strand:+
AAAGGAATCTATAGCACAGTTGTAAAAC
>Location:NODE_291749_length_38467_cov_32.565315	Coordinate:35387	Reads:1	Hits:1	Allocated_reads:1	Strand:-
GTTTTACAACTGTGCTATAGATTCCTTT
>Location:NODE_291749_length_38467_cov_32.565315	Coordinate:35388	Reads:5	Hits:1	Allocated_reads:5	Strand:+
AAGGAATCTATAGCACAGTTGTAAAAC
>Location:NODE_291749_length_38467_cov_32.565315	Coordinate:35388	Reads:3	Hits:1	Allocated_reads:3	Strand:+
AAGGAATCTATAGCACAGTTGTAAAACT
>Location:NODE_291749_length_38467_cov_32.565315	Coordinate:35388	Reads:1	Hits:1	Allocated_reads:1	Strand:+
AAGGAATCTATAGCACAGTTGTAAAACTT
>Location:NODE_291749_length_38467_cov_32.565315	Coordinate:35388	Reads:1	Hits:1	Allocated_reads:1	Strand:+
AAGGAATCTATAGCACAGTTGTAAAACTTTAATG
>Location:NODE_291749_length_38467_cov_32.565315	Coordinate:35393	Reads:2	Hits:1	Allocated_reads:2	Strand:+
ATCTATAGCACAGTTGTAAAACTTTAATG
>Location:NODE_291749_length_38467_cov_32.565315	Coordinate:35398	Reads:1	Hits:1	Allocated_reads:1	Strand:-
TTTGAGGACACATTAAAGTTTTACAACTGTGCTA
>Location:NODE_291749_length_38467_cov_32.565315	Coordinate:35401	Reads:5	Hits:1	Allocated_reads:5	Strand:-
TGAGGACACATTAAAGTTTTACAACTGTG
>Location:NODE_291749_length_38467_cov_32.565315	Coordinate:35402	Reads:1	Hits:1	Allocated_reads:1	Strand:+
ACAGTTGTAAAACTTTAATGTGTCCT
>Location:NODE_291749_length_38467_cov_32.565315	Coordinate:35402	Reads:1	Hits:1	Allocated_reads:1	Strand:-
TGAGGACACATTAAAGTTTTACAACTGT
>Location:NODE_291749_length_38467_cov_32.565315	Coordinate:35403	Reads:1	Hits:1	Allocated_reads:1	Strand:-
GAGGACACATTAAAGTTTTACAACTG
>Location:NODE_291749_length_38467_cov_32.565315	Coordinate:35403	Reads:21	Hits:1	Allocated_reads:21	Strand:-
TGAGGACACATTAAAGTTTTACAACTG
>Location:NODE_291749_length_38467_cov_32.565315	Coordinate:35403	Reads:1	Hits:1	Allocated_reads:1	Strand:-
TTTGAGGACACATTAAAGTTTTACAACTG
>Location:NODE_291749_length_38467_cov_32.565315	Coordinate:35404	Reads:1	Hits:1	Allocated_reads:1	Strand:-
TGAGGACACATTAAAGTTTTACAACT
>Location:NODE_291749_length_38467_cov_32.565315	Coordinate:35407	Reads:1	Hits:1	Allocated_reads:1	Strand:+
TGTAAAACTTTAATGTGTCCTCAAAAATT
>Location:NODE_291749_length_38467_cov_32.565315	Coordinate:35409	Reads:1	Hits:1	Allocated_reads:1	Strand:+
TAAAACTTTAATGTGTCCTCAAAAATTCACA
>Location:NODE_291749_length_38467_cov_32.565315	Coordinate:35411	Reads:1	Hits:1	Allocated_reads:1	Strand:+
AAACTTTAATGTGTCCTCAAAAATTCACA
>Location:NODE_291749_length_38467_cov_32.565315	Coordinate:35411	Reads:1	Hits:1	Allocated_reads:1	Strand:-
TGTGAATTTTTGAGGACACATTAAAGTTT
>Location:NODE_291749_length_38467_cov_32.565315	Coordinate:35420	Reads:1	Hits:1	Allocated_reads:1	Strand:+
TGTGTCCTCAAAAATTCACATATGCT
>Location:NODE_291749_length_38467_cov_32.565315	Coordinate:35435	Reads:1	Hits:1	Allocated_reads:1	Strand:+
TCACATATGCTATCATTAGCTTTGGCT
>Location:NODE_291749_length_38467_cov_32.565315	Coordinate:35441	Reads:1	Hits:1	Allocated_reads:1	Strand:-
TACTGTAGCCAAAGCTAATGATAGCAT
>Location:NODE_291749_length_38467_cov_32.565315	Coordinate:35443	Reads:1	Hits:1	Allocated_reads:1	Strand:-
GACTCTACTGTAGCCAAAGCTAATGATAGC
>Location:NODE_291749_length_38467_cov_32.565315	Coordinate:35445	Reads:1	Hits:1	Allocated_reads:1	Strand:-
CTCTACTGTAGCCAAAGCTAATGATA
>Location:NODE_291749_length_38467_cov_32.565315	Coordinate:35445	Reads:1	Hits:1	Allocated_reads:1	Strand:+
TATCATTAGCTTTGGCTACAGTAGAGT
>Location:NODE_291749_length_38467_cov_32.565315	Coordinate:35447	Reads:1	Hits:1	Allocated_reads:1	Strand:+
TCATTAGCTTTGGCTACAGTAGAGTCT
>Location:NODE_291749_length_38467_cov_32.565315	Coordinate:35448	Reads:2	Hits:1	Allocated_reads:2	Strand:-
GACTCTACTGTAGCCAAAGCTAATG
>Location:NODE_291749_length_38467_cov_32.565315	Coordinate:35449	Reads:1	Hits:1	Allocated_reads:1	Strand:+
ATTAGCTTTGGCTACAGTAGAGTCTTTAA
>Location:NODE_291749_length_38467_cov_32.565315	Coordinate:35449	Reads:1	Hits:1	Allocated_reads:1	Strand:+
ATTAGCTTTGGCTACAGTAGAGTCTTTAAC
>Location:NODE_291749_length_38467_cov_32.565315	Coordinate:35450	Reads:1	Hits:1	Allocated_reads:1	Strand:-
TAAAGACTCTACTGTAGCCAAAGCTAA
>Location:NODE_291749_length_38467_cov_32.565315	Coordinate:35450	Reads:3	Hits:1	Allocated_reads:3	Strand:+
TTAGCTTTGGCTACAGTAGAGTCTTTAA
>Location:NODE_291749_length_38467_cov_32.565315	Coordinate:35450	Reads:10	Hits:1	Allocated_reads:10	Strand:+
TTAGCTTTGGCTACAGTAGAGTCTTTAAC
>Location:NODE_291749_length_38467_cov_32.565315	Coordinate:35450	Reads:2	Hits:1	Allocated_reads:2	Strand:+
TTAGCTTTGGCTACAGTAGAGTCTTTAACA
>Location:NODE_291749_length_38467_cov_32.565315	Coordinate:35451	Reads:3	Hits:1	Allocated_reads:3	Strand:+
TAGCTTTGGCTACAGTAGAGTCTTTAAC
>Location:NODE_291749_length_38467_cov_32.565315	Coordinate:35452	Reads:1	Hits:1	Allocated_reads:1	Strand:-
AAAGACTCTACTGTAGCCAAAGCT
>Location:NODE_291749_length_38467_cov_32.565315	Coordinate:35452	Reads:2	Hits:1	Allocated_reads:2	Strand:+
AGCTTTGGCTACAGTAGAGTCTTTAACA
>Location:NODE_291749_length_38467_cov_32.565315	Coordinate:35452	Reads:1	Hits:1	Allocated_reads:1	Strand:+
AGCTTTGGCTACAGTAGAGTCTTTAACAT
>Location:NODE_291749_length_38467_cov_32.565315	Coordinate:35452	Reads:1	Hits:1	Allocated_reads:1	Strand:-
TTAAAGACTCTACTGTAGCCAAAGCT
>Location:NODE_291749_length_38467_cov_32.565315	Coordinate:35453	Reads:1	Hits:1	Allocated_reads:1	Strand:+
GCTTTGGCTACAGTAGAGTCTTTAACAT
>Location:NODE_291749_length_38467_cov_32.565315	Coordinate:35453	Reads:2	Hits:1	Allocated_reads:2	Strand:+
GCTTTGGCTACAGTAGAGTCTTTAACATGA
>Location:NODE_291749_length_38467_cov_32.565315	Coordinate:35454	Reads:1	Hits:1	Allocated_reads:1	Strand:+
CTTTGGCTACAGTAGAGTCTTTAACATGATG
>Location:NODE_291749_length_38467_cov_32.565315	Coordinate:35456	Reads:1	Hits:1	Allocated_reads:1	Strand:+
TTGGCTACAGTAGAGTCTTTAACATGA
>Location:NODE_291749_length_38467_cov_32.565315	Coordinate:35456	Reads:1	Hits:1	Allocated_reads:1	Strand:+
TTGGCTACAGTAGAGTCTTTAACATGATGA
>Location:NODE_291749_length_38467_cov_32.565315	Coordinate:35456	Reads:1	Hits:1	Allocated_reads:1	Strand:+
TTGGCTACAGTAGAGTCTTTAACATGATGAT
>Location:NODE_291749_length_38467_cov_32.565315	Coordinate:35456	Reads:1	Hits:1	Allocated_reads:1	Strand:+
TTGGCTACAGTAGAGTCTTTAACATGATGATG
>Location:NODE_291749_length_38467_cov_32.565315	Coordinate:35456	Reads:1	Hits:1	Allocated_reads:1	Strand:+
TTGGCTACAGTAGAGTCTTTAACATGATGATT
>Location:NODE_291749_length_38467_cov_32.565315	Coordinate:35458	Reads:1	Hits:1	Allocated_reads:1	Strand:-
CATCATGTTAAAGACTCTACTGTAGCC
>Location:NODE_291749_length_38467_cov_32.565315	Coordinate:35459	Reads:1	Hits:1	Allocated_reads:1	Strand:-
CATCATGTTAAAGACTCTACTGTAGC
>Location:NODE_291749_length_38467_cov_32.565315	Coordinate:35459	Reads:1	Hits:1	Allocated_reads:1	Strand:+
GCTACAGTAGAGTCTTTAACATGA
>Location:NODE_291749_length_38467_cov_32.565315	Coordinate:35460	Reads:1	Hits:1	Allocated_reads:1	Strand:+
CTACAGTAGAGTCTTTAACATGATGA
>Location:NODE_291749_length_38467_cov_32.565315	Coordinate:35461	Reads:1	Hits:1	Allocated_reads:1	Strand:+
TACAGTAGAGTCTTTAACATGATGA
>Location:NODE_291749_length_38467_cov_32.565315	Coordinate:35461	Reads:1	Hits:1	Allocated_reads:1	Strand:+
TACAGTAGAGTCTTTAACATGATTTT
>Location:NODE_291749_length_38467_cov_32.565315	Coordinate:35461	Reads:2	Hits:1	Allocated_reads:2	Strand:+
TACAGTAGAGTCTTTAACATGATGATG
>Location:NODE_291749_length_38467_cov_32.565315	Coordinate:35461	Reads:2	Hits:1	Allocated_reads:2	Strand:+
TACAGTAGAGTCTTTAACATGATGATGAAG
>Location:NODE_291749_length_38467_cov_32.565315	Coordinate:35461	Reads:1	Hits:1	Allocated_reads:1	Strand:+
TACAGTAGAGTCTTTAACATGATGATGAAGC
>Location:NODE_291749_length_38467_cov_32.565315	Coordinate:35461	Reads:7	Hits:1	Allocated_reads:7	Strand:+
TACAGTAGAGTCTTTAACATGATGATGAAGT
>Location:NODE_291749_length_38467_cov_32.565315	Coordinate:35463	Reads:1	Hits:1	Allocated_reads:1	Strand:+
CAGTAGAGTCTTTAACATGATGATG
>Location:NODE_291749_length_38467_cov_32.565315	Coordinate:35463	Reads:3	Hits:1	Allocated_reads:3	Strand:+
CAGTAGAGTCTTTAACATGATGATGAAGT
>Location:NODE_291749_length_38467_cov_32.565315	Coordinate:35464	Reads:2	Hits:1	Allocated_reads:2	Strand:-
TTCATCATCATGTTAAAGACTCTACT
>Location:NODE_291749_length_38467_cov_32.565315	Coordinate:35475	Reads:1	Hits:1	Allocated_reads:1	Strand:+
TAACATGATGATGAAGTGATGAAAGTGGA
>Location:NODE_291749_length_38467_cov_32.565315	Coordinate:35480	Reads:2	Hits:1	Allocated_reads:2	Strand:+
TGATGATGAAGTGATGAAAGTGGAGCA
>Location:NODE_291749_length_38467_cov_32.565315	Coordinate:35480	Reads:3	Hits:1	Allocated_reads:3	Strand:+
TGATGATGAAGTGATGAAAGTGGAGCAAC
>Location:NODE_291749_length_38467_cov_32.565315	Coordinate:35483	Reads:1	Hits:1	Allocated_reads:1	Strand:+
TGATGAAGTGATGAAAGTGGAGCAAC
>Location:NODE_291749_length_38467_cov_32.565315	Coordinate:35483	Reads:1	Hits:1	Allocated_reads:1	Strand:+
TGATGAAGTGATGAAAGTGGAGCAACA
>Location:NODE_291749_length_38467_cov_32.565315	Coordinate:35483	Reads:4	Hits:1	Allocated_reads:4	Strand:+
TGATGAAGTGATGAAAGTGGAGCAACAC
>Location:NODE_291749_length_38467_cov_32.565315	Coordinate:35483	Reads:1	Hits:1	Allocated_reads:1	Strand:+
TGATGAAGTGATGAAAGTGGAGCAACACA
>Location:NODE_291749_length_38467_cov_32.565315	Coordinate:35486	Reads:1	Hits:1	Allocated_reads:1	Strand:+
TGAAGTGATGAAAGTGGAGCAACAC
>Location:NODE_291749_length_38467_cov_32.565315	Coordinate:35491	Reads:1	Hits:1	Allocated_reads:1	Strand:+
TGATGAAAGTGGAGCAACACATCAC
>Location:NODE_291749_length_38467_cov_32.565315	Coordinate:35494	Reads:1	Hits:1	Allocated_reads:1	Strand:+
TGAAAGTGGAGCAACACATCACACATGACC
>Location:NODE_291749_length_38467_cov_32.565315	Coordinate:35512	Reads:3	Hits:1	Allocated_reads:3	Strand:+
TCACACATGACCTCATAGCTTCAAGCA
>Location:NODE_291749_length_38467_cov_32.565315	Coordinate:35522	Reads:1	Hits:1	Allocated_reads:1	Strand:-
ACACTAACGATGGCATGCTTGAAGCTATGAGG
>Location:NODE_291749_length_38467_cov_32.565315	Coordinate:35529	Reads:2	Hits:1	Allocated_reads:2	Strand:-
ACACTAACGATGGCATGCTTGAAGC
>Location:NODE_291749_length_38467_cov_32.565315	Coordinate:35530	Reads:1	Hits:1	Allocated_reads:1	Strand:-
ACACTAACGATGGCATGCTTGAAG
>Location:NODE_291749_length_38467_cov_32.565315	Coordinate:35544	Reads:1	Hits:1	Allocated_reads:1	Strand:+
TCGTTAGTGTTGGATGAAAAAATCAT
>Location:NODE_291749_length_38467_cov_32.565315	Coordinate:35544	Reads:1	Hits:1	Allocated_reads:1	Strand:+
TCGTTAGTGTTGGATGAAAAAATCATGA
>Location:NODE_291749_length_38467_cov_32.565315	Coordinate:35544	Reads:1	Hits:1	Allocated_reads:1	Strand:+
TCGTTAGTGTTGGATGAAAAAATCATGAAG
>Location:NODE_291749_length_38467_cov_32.565315	Coordinate:35544	Reads:2	Hits:1	Allocated_reads:2	Strand:+
TCGTTAGTGTTGGATGAAAAAATCATGAAGT
>Location:NODE_291749_length_38467_cov_32.565315	Coordinate:35553	Reads:1	Hits:1	Allocated_reads:1	Strand:+
TTGGATGAAAAAATCATGAAGTGCTCGAGT
>Location:NODE_291749_length_38467_cov_32.565315	Coordinate:35554	Reads:1	Hits:1	Allocated_reads:1	Strand:+
TGGATGAAAAAATCATGAAGTGCTCGAGTG
>Location:NODE_291749_length_38467_cov_32.565315	Coordinate:35556	Reads:1	Hits:1	Allocated_reads:1	Strand:-
ACTCGAGCACTTCATGATTTTTTCATC
>Location:NODE_291749_length_38467_cov_32.565315	Coordinate:35556	Reads:1	Hits:1	Allocated_reads:1	Strand:-
CACTCGAGCACTTCATGATTTTTTCATC
>Location:NODE_291749_length_38467_cov_32.565315	Coordinate:35556	Reads:1	Hits:1	Allocated_reads:1	Strand:-
CTCGAGCACTTCATGATTTTTTCATC
>Location:NODE_291749_length_38467_cov_32.565315	Coordinate:35558	Reads:2	Hits:1	Allocated_reads:2	Strand:-
CACTCGAGCACTTCATGATTTTTTCA
>Location:NODE_291749_length_38467_cov_32.565315	Coordinate:35558	Reads:1	Hits:1	Allocated_reads:1	Strand:-
TCACTCGAGCACTTCATGATTTTTTCA
>Location:NODE_291749_length_38467_cov_32.565315	Coordinate:35627	Reads:1	Hits:1	Allocated_reads:1	Strand:+
CACAATACATTTGCTTATAGTTTAGTGCT
>Location:NODE_291749_length_38467_cov_32.565315	Coordinate:35644	Reads:1	Hits:1	Allocated_reads:1	Strand:+
TAGTTTAGTGCTTCAGCCACCGTGTTC
>Location:NODE_291749_length_38467_cov_32.565315	Coordinate:35645	Reads:1	Hits:1	Allocated_reads:1	Strand:+
AGTTTAGTGCTTCAGCCACCGTGTTCAGC
>Location:NODE_291749_length_38467_cov_32.565315	Coordinate:35648	Reads:1	Hits:1	Allocated_reads:1	Strand:+
TTAGTGCTTCAGCCACCGTGTTCAGCT
>Location:NODE_291749_length_38467_cov_32.565315	Coordinate:35653	Reads:1	Hits:1	Allocated_reads:1	Strand:-
TAAGCTGAACACGGTGGCTGAAGC
>Location:NODE_291749_length_38467_cov_32.565315	Coordinate:35653	Reads:1	Hits:1	Allocated_reads:1	Strand:-
TCTAAGCTGAACACGGTGGCTGAAGC
>Location:NODE_291749_length_38467_cov_32.565315	Coordinate:35658	Reads:2	Hits:1	Allocated_reads:2	Strand:-
AGACTTCTAAGCTGAACACGGTGGCT
>Location:NODE_291749_length_38467_cov_32.565315	Coordinate:35658	Reads:1	Hits:1	Allocated_reads:1	Strand:-
TAGACTTCTAAGCTGAACACGGTGGCT
>Location:NODE_291749_length_38467_cov_32.565315	Coordinate:35658	Reads:1	Hits:1	Allocated_reads:1	Strand:-
TCTAGACTTCTAAGCTGAACACGGTGGCT
>Location:NODE_291749_length_38467_cov_32.565315	Coordinate:35659	Reads:1	Hits:1	Allocated_reads:1	Strand:-
TAGACTTCTAAGCTGAACACGGTGGC
>Location:NODE_291749_length_38467_cov_32.565315	Coordinate:35661	Reads:3	Hits:1	Allocated_reads:3	Strand:+
CACCGTGTTCAGCTTAGAAGTCTAGAATA
>Location:NODE_291749_length_38467_cov_32.565315	Coordinate:35662	Reads:1	Hits:1	Allocated_reads:1	Strand:+
ACCGTGTTCAGCTTAGAAGTCTAGAATA
>Location:NODE_291749_length_38467_cov_32.565315	Coordinate:35663	Reads:1	Hits:1	Allocated_reads:1	Strand:+
CCGTGTTCAGCTTAGAAGTCTAGAATA
>Location:NODE_291749_length_38467_cov_32.565315	Coordinate:35666	Reads:3	Hits:1	Allocated_reads:3	Strand:+
TGTTCAGCTTAGAAGTCTAGAATA
>Location:NODE_291749_length_38467_cov_32.565315	Coordinate:35667	Reads:1	Hits:1	Allocated_reads:1	Strand:-
AATGTATTCTAGACTTCTAAGCTGAAC
>Location:NODE_291749_length_38467_cov_32.565315	Coordinate:35669	Reads:1	Hits:1	Allocated_reads:1	Strand:+
TCAGCTTAGAAGTCTAGAATACATTTATTT
>Location:NODE_291749_length_38467_cov_32.565315	Coordinate:35669	Reads:2	Hits:1	Allocated_reads:2	Strand:+
TCAGCTTAGAAGTCTAGAATACATTTATTTT
>Location:NODE_291749_length_38467_cov_32.565315	Coordinate:35670	Reads:1	Hits:1	Allocated_reads:1	Strand:+
CAGCTTAGAAGTCTAGAATACATTTATTTT
>Location:NODE_291749_length_38467_cov_32.565315	Coordinate:35672	Reads:3	Hits:1	Allocated_reads:3	Strand:+
GCTTAGAAGTCTAGAATACATTTATTTT
>Location:NODE_291749_length_38467_cov_32.565315	Coordinate:35674	Reads:1	Hits:1	Allocated_reads:1	Strand:+
TTAGAAGTCTAGAATACATTTATTT
>Location:NODE_291749_length_38467_cov_32.565315	Coordinate:35674	Reads:2	Hits:1	Allocated_reads:2	Strand:+
TTAGAAGTCTAGAATACATTTATTTTTT
>Location:NODE_291749_length_38467_cov_32.565315	Coordinate:35674	Reads:2	Hits:1	Allocated_reads:2	Strand:+
TTAGAAGTCTAGAATACATTTATTTTTTT
>Location:NODE_291749_length_38467_cov_32.565315	Coordinate:35674	Reads:2	Hits:1	Allocated_reads:2	Strand:+
TTAGAAGTCTAGAATACATTTATTTTTTTTA
>Location:NODE_291749_length_38467_cov_32.565315	Coordinate:35675	Reads:1	Hits:1	Allocated_reads:1	Strand:+
TAGAAGTCTAGAATACATTTATTT
>Location:NODE_291749_length_38467_cov_32.565315	Coordinate:35675	Reads:1	Hits:1	Allocated_reads:1	Strand:+
TAGAAGTCTAGAATACATTTATTTT
>Location:NODE_291749_length_38467_cov_32.565315	Coordinate:35675	Reads:1	Hits:1	Allocated_reads:1	Strand:+
TAGAAGTCTAGAATACATTTATTTTTT
>Location:NODE_291749_length_38467_cov_32.565315	Coordinate:35675	Reads:2	Hits:1	Allocated_reads:2	Strand:+
TAGAAGTCTAGAATACATTTATTTTTTT
>Location:NODE_291749_length_38467_cov_32.565315	Coordinate:35675	Reads:7	Hits:1	Allocated_reads:7	Strand:+
TAGAAGTCTAGAATACATTTATTTTTTTTA
>Location:NODE_291749_length_38467_cov_32.565315	Coordinate:35675	Reads:1	Hits:1	Allocated_reads:1	Strand:+
TAGAAGTCTAGAATACATTTATTTTTTTTTA
>Location:NODE_291749_length_38467_cov_32.565315	Coordinate:35675	Reads:2	Hits:1	Allocated_reads:2	Strand:+
TAGAAGTCTAGAATACATTTATTTTTTTTAAA
>Location:NODE_291749_length_38467_cov_32.565315	Coordinate:35677	Reads:1	Hits:1	Allocated_reads:1	Strand:+
GAAGTCTAGAATACATTTATTTTTTTTA
>Location:NODE_291749_length_38467_cov_32.565315	Coordinate:35677	Reads:1	Hits:1	Allocated_reads:1	Strand:+
GAAGTCTAGAATACATTTATTTTTTTTAAA
>Location:NODE_291749_length_38467_cov_32.565315	Coordinate:35680	Reads:1	Hits:1	Allocated_reads:1	Strand:+
GTCTAGAATACATTTATTTTTTTTAAACT
>Location:NODE_291749_length_38467_cov_32.565315	Coordinate:35706	Reads:1	Hits:1	Allocated_reads:1	Strand:-
AAGCATAGTATAAATAAGCAATTGGAGT
>Location:NODE_291749_length_38467_cov_32.565315	Coordinate:35732	Reads:1	Hits:1	Allocated_reads:1	Strand:+
TTTCATTTCAGAGTGTAATTAGACATT
>Location:NODE_291749_length_38467_cov_32.565315	Coordinate:35732	Reads:1	Hits:1	Allocated_reads:1	Strand:+
TTTCATTTCAGAGTGTAATTAGACATTAAAC
>Location:NODE_291749_length_38467_cov_32.565315	Coordinate:35784	Reads:1	Hits:1	Allocated_reads:1	Strand:-
TAAGAACACCCTGATTTTTTACATGTT
>Location:NODE_291749_length_38467_cov_32.565315	Coordinate:35793	Reads:1	Hits:1	Allocated_reads:1	Strand:-
CAAAAATGTAAGAACACCCTGATTTT
>Location:NODE_291749_length_38467_cov_32.565315	Coordinate:35793	Reads:1	Hits:1	Allocated_reads:1	Strand:-
TCAAAAATGTAAGAACACCCTGATTTT
>Location:NODE_291749_length_38467_cov_32.565315	Coordinate:35795	Reads:1	Hits:1	Allocated_reads:1	Strand:-
CGGTCAAAAATGTAAGAACACCCTGATT
>Location:NODE_291749_length_38467_cov_32.565315	Coordinate:35796	Reads:1	Hits:1	Allocated_reads:1	Strand:-
CGGTCAAAAATGTAAGAACACCCTGAT
>Location:NODE_291749_length_38467_cov_32.565315	Coordinate:35800	Reads:1	Hits:1	Allocated_reads:1	Strand:-
TACCGGTCAAAAATGTAAGAACACAC
>Location:NODE_291749_length_38467_cov_32.565315	Coordinate:35809	Reads:1	Hits:1	Allocated_reads:1	Strand:-
TAATAAACTACCGGTCAAAAATGTA
>Location:NODE_291749_length_38467_cov_32.565315	Coordinate:35813	Reads:1	Hits:1	Allocated_reads:1	Strand:+
TTTTTGACCGGTAGTTTATTAAGCAGT
>Location:NODE_291749_length_38467_cov_32.565315	Coordinate:35813	Reads:1	Hits:1	Allocated_reads:1	Strand:+
TTTTTGACCGGTAGTTTATTAAGCAGTTTTCAAC
>Location:NODE_291749_length_38467_cov_32.565315	Coordinate:35816	Reads:3	Hits:1	Allocated_reads:3	Strand:+
TTGACCGGTAGTTTATTAAGCAGT
>Location:NODE_291749_length_38467_cov_32.565315	Coordinate:35816	Reads:2	Hits:1	Allocated_reads:2	Strand:+
TTGACCGGTAGTTTATTAAGCAGTTTTC
>Location:NODE_291749_length_38467_cov_32.565315	Coordinate:35816	Reads:24	Hits:1	Allocated_reads:24	Strand:+
TTGACCGGTAGTTTATTAAGCAGTTTTCAAC
>Location:NODE_291749_length_38467_cov_32.565315	Coordinate:35816	Reads:1	Hits:1	Allocated_reads:1	Strand:+
TTGACCGGTAGTTTATTAAGCAGTTTTCAACTGTG
>Location:NODE_291749_length_38467_cov_32.565315	Coordinate:35817	Reads:2	Hits:1	Allocated_reads:2	Strand:+
TGACCGGTAGTTTATTAAGCAGTTTTCAAC
>Location:NODE_291749_length_38467_cov_32.565315	Coordinate:35819	Reads:3	Hits:1	Allocated_reads:3	Strand:+
ACCGGTAGTTTATTAAGCAGTTTTCAAC
>Location:NODE_291749_length_38467_cov_32.565315	Coordinate:35819	Reads:1	Hits:1	Allocated_reads:1	Strand:+
ACCGGTAGTTTATTAAGCAGTTTTCAACTGTG
>Location:NODE_291749_length_38467_cov_32.565315	Coordinate:35853	Reads:1	Hits:1	Allocated_reads:1	Strand:-
TGATTCCCATCGTTGTGTGACACAACTTT
>Location:NODE_291749_length_38467_cov_32.565315	Coordinate:35853	Reads:1	Hits:1	Allocated_reads:1	Strand:-
TTCCCATCGTTGTGTGACACAACTTT
>Location:NODE_291749_length_38467_cov_32.565315	Coordinate:35854	Reads:1	Hits:1	Allocated_reads:1	Strand:-
AACTACTTGATTCCCATCGTTGTGTGACACAACTT
>Location:NODE_291749_length_38467_cov_32.565315	Coordinate:35854	Reads:1	Hits:1	Allocated_reads:1	Strand:-
TGATTCCCATCGTTGTGTGACACAACTT
>Location:NODE_291749_length_38467_cov_32.565315	Coordinate:35855	Reads:1	Hits:1	Allocated_reads:1	Strand:-
AACTACTTGATTCCCATCGTTGTGTGACACAACT
>Location:NODE_291749_length_38467_cov_32.565315	Coordinate:35858	Reads:1	Hits:1	Allocated_reads:1	Strand:-
TGATTCCCATCGTTGTGTGACACA
>Location:NODE_291749_length_38467_cov_32.565315	Coordinate:35860	Reads:1	Hits:1	Allocated_reads:1	Strand:-
AACTACTTGATTCCCATCGTTGTGTGACA
>Location:NODE_291749_length_38467_cov_32.565315	Coordinate:35860	Reads:1	Hits:1	Allocated_reads:1	Strand:+
TGTCACACAACGATGGGAATCAAGTAGT
>Location:NODE_291749_length_38467_cov_32.565315	Coordinate:35863	Reads:4	Hits:1	Allocated_reads:4	Strand:-
AACTACTTGATTCCCATCGTTGTGTG
>Location:NODE_291749_length_38467_cov_32.565315	Coordinate:35863	Reads:1	Hits:1	Allocated_reads:1	Strand:+
CACACAACGATGGGAATCAAGTAGTTCAACT
>Location:NODE_291749_length_38467_cov_32.565315	Coordinate:35865	Reads:1	Hits:1	Allocated_reads:1	Strand:-
AACTACTTGATTCCCATCGTTGTG
>Location:NODE_291749_length_38467_cov_32.565315	Coordinate:35868	Reads:1	Hits:1	Allocated_reads:1	Strand:+
AACGATGGGAATCAAGTAGTTCAACTATT
>Location:NODE_291749_length_38467_cov_32.565315	Coordinate:35872	Reads:2	Hits:1	Allocated_reads:2	Strand:+
ATGGGAATCAAGTAGTTCAACTAGTAG
>Location:NODE_291749_length_38467_cov_32.565315	Coordinate:35873	Reads:1	Hits:1	Allocated_reads:1	Strand:+
TGGGAATCAAGTAGTTCAACTAGTAGT
>Location:NODE_291749_length_38467_cov_32.565315	Coordinate:35877	Reads:1	Hits:1	Allocated_reads:1	Strand:+
AATCAAGTAGTTCAACTAGTAGTTCCTGG
>Location:NODE_291749_length_38467_cov_32.565315	Coordinate:35878	Reads:3	Hits:1	Allocated_reads:3	Strand:+
ATCAAGTAGTTCAACTAGTAGTTCCTGGT
>Location:NODE_291749_length_38467_cov_32.565315	Coordinate:35879	Reads:1	Hits:1	Allocated_reads:1	Strand:-
TACCAGGAACTACTAGTTGAACTACTTGA
>Location:NODE_291749_length_38467_cov_32.565315	Coordinate:35879	Reads:2	Hits:1	Allocated_reads:2	Strand:+
TCAAGTAGTTCAACTAGTAGTTCC
>Location:NODE_291749_length_38467_cov_32.565315	Coordinate:35879	Reads:18	Hits:1	Allocated_reads:18	Strand:+
TCAAGTAGTTCAACTAGTAGTTCCT
>Location:NODE_291749_length_38467_cov_32.565315	Coordinate:35879	Reads:1	Hits:1	Allocated_reads:1	Strand:+
TCAAGTAGTTCAACTAGTAGTTCCTG
>Location:NODE_291749_length_38467_cov_32.565315	Coordinate:35879	Reads:88	Hits:1	Allocated_reads:88	Strand:+
TCAAGTAGTTCAACTAGTAGTTCCTGG
>Location:NODE_291749_length_38467_cov_32.565315	Coordinate:35879	Reads:1	Hits:1	Allocated_reads:1	Strand:+
TCAAGTAGTTCAACTAGTAGTTACTGGT
>Location:NODE_291749_length_38467_cov_32.565315	Coordinate:35879	Reads:1	Hits:1	Allocated_reads:1	Strand:+
TCAAGTAGTTCAACTAGTAGTTCCGGGT
>Location:NODE_291749_length_38467_cov_32.565315	Coordinate:35879	Reads:1	Hits:1	Allocated_reads:1	Strand:+
TCAAGTAGTTCAACTAGTAGTTCCTGCT
>Location:NODE_291749_length_38467_cov_32.565315	Coordinate:35879	Reads:1	Hits:1	Allocated_reads:1	Strand:+
TCAAGTAGTTCAACTAGTAGTTCCTGGA
>Location:NODE_291749_length_38467_cov_32.565315	Coordinate:35879	Reads:1	Hits:1	Allocated_reads:1	Strand:+
TCAAGTAGTTCAACTAGTAGTTCCTGGG
>Location:NODE_291749_length_38467_cov_32.565315	Coordinate:35879	Reads:1	Hits:1	Allocated_reads:1	Strand:+
TCAAGTAGTTCAACTAGTAGTTCGTGGT
>Location:NODE_291749_length_38467_cov_32.565315	Coordinate:35879	Reads:1	Hits:1	Allocated_reads:1	Strand:+
TCAAGTAGTTCAACTAGTTGTTCCTGGT
>Location:NODE_291749_length_38467_cov_32.565315	Coordinate:35879	Reads:3	Hits:1	Allocated_reads:3	Strand:+
TCAAGTAGTTCAACTAGTAGTTCATGGT
>Location:NODE_291749_length_38467_cov_32.565315	Coordinate:35879	Reads:496	Hits:1	Allocated_reads:496	Strand:+
TCAAGTAGTTCAACTAGTAGTTCCTGGT
>Location:NODE_291749_length_38467_cov_32.565315	Coordinate:35879	Reads:1	Hits:1	Allocated_reads:1	Strand:+
TCAAGTAGTTCAACTAGTAGTTCCTGGTA
>Location:NODE_291749_length_38467_cov_32.565315	Coordinate:35879	Reads:2	Hits:1	Allocated_reads:2	Strand:+
TCAAGTAGTTCAACTAGTAGTTCCTGGTAAT
>Location:NODE_291749_length_38467_cov_32.565315	Coordinate:35879	Reads:1	Hits:1	Allocated_reads:1	Strand:+
TCAAGTAGTTCAACTAGTAGTTCCTGGTAATTCC
>Location:NODE_291749_length_38467_cov_32.565315	Coordinate:35880	Reads:6	Hits:1	Allocated_reads:6	Strand:+
CAAGTAGTTCAACTAGTAGTTCCTGGT
>Location:NODE_291749_length_38467_cov_32.565315	Coordinate:35880	Reads:1	Hits:1	Allocated_reads:1	Strand:+
CAAGTAGTTCAACTAGTAGTTCCTGGTAAT
>Location:NODE_291749_length_38467_cov_32.565315	Coordinate:35881	Reads:3	Hits:1	Allocated_reads:3	Strand:+
AAGTAGTTCAACTAGTAGTTCCTGGT
>Location:NODE_291749_length_38467_cov_32.565315	Coordinate:35882	Reads:1	Hits:1	Allocated_reads:1	Strand:+
AGTAGTTCAACTAGTAGTTCCTGGTAATTCC
>Location:NODE_291749_length_38467_cov_32.565315	Coordinate:35883	Reads:2	Hits:1	Allocated_reads:2	Strand:+
GTAGTTCAACTAGTAGTTCCTGGTAATTCC
>Location:NODE_291749_length_38467_cov_32.565315	Coordinate:35884	Reads:13	Hits:1	Allocated_reads:13	Strand:+
TAGTTCAACTAGTAGTTCCTGGTAATTCC
>Location:NODE_291749_length_38467_cov_32.565315	Coordinate:35887	Reads:2	Hits:1	Allocated_reads:2	Strand:+
TTCAACTAGTAGTTCCTGGTAATTCCTCC
>Location:NODE_291749_length_38467_cov_32.565315	Coordinate:35888	Reads:1	Hits:1	Allocated_reads:1	Strand:+
TCAACTAGTAGTTCCTGGTAATTCC
>Location:NODE_291749_length_38467_cov_32.565315	Coordinate:35888	Reads:1	Hits:1	Allocated_reads:1	Strand:+
TCAACTAGTAGTTCCTGGTAATTCCT
>Location:NODE_291749_length_38467_cov_32.565315	Coordinate:35888	Reads:1	Hits:1	Allocated_reads:1	Strand:+
TCAACTAGTAGTTCCTGGTAATTCCTC
>Location:NODE_291749_length_38467_cov_32.565315	Coordinate:35888	Reads:5	Hits:1	Allocated_reads:5	Strand:+
TCAACTAGTAGTTCCTGGTAATTCCTCC
>Location:NODE_291749_length_38467_cov_32.565315	Coordinate:35888	Reads:3	Hits:1	Allocated_reads:3	Strand:+
TCAACTAGTAGTTCCTGGTAATTCCTCCT
>Location:NODE_291749_length_38467_cov_32.565315	Coordinate:35888	Reads:1	Hits:1	Allocated_reads:1	Strand:+
TCAACTAGTAGTTCCTGGTAATTCCTCCTTGT
>Location:NODE_291749_length_38467_cov_32.565315	Coordinate:35889	Reads:2	Hits:1	Allocated_reads:2	Strand:+
CAACTAGTAGTTCCTGGTAATTCCTCC
>Location:NODE_291749_length_38467_cov_32.565315	Coordinate:35890	Reads:1	Hits:1	Allocated_reads:1	Strand:+
AACTAGTAGTTCCTGGTAATTCCTCCTTGT
>Location:NODE_291749_length_38467_cov_32.565315	Coordinate:35893	Reads:1	Hits:1	Allocated_reads:1	Strand:+
TAGTAGTTCCTGGTAATTCCTCCTT
>Location:NODE_291749_length_38467_cov_32.565315	Coordinate:35894	Reads:1	Hits:1	Allocated_reads:1	Strand:-
CAAGGAGGAATTACCAGGAACTACT
>Location:NODE_291749_length_38467_cov_32.565315	Coordinate:35894	Reads:1	Hits:1	Allocated_reads:1	Strand:-
GAACAAGGAGGAATTACCAGGAACTACT
>Location:NODE_291749_length_38467_cov_32.565315	Coordinate:35895	Reads:1	Hits:1	Allocated_reads:1	Strand:-
AACAAGGAGGAATTACCAGGAACTAC
>Location:NODE_291749_length_38467_cov_32.565315	Coordinate:35898	Reads:2	Hits:1	Allocated_reads:2	Strand:-
AACTGAACAAGGAGGAATTACCAGGAAC
>Location:NODE_291749_length_38467_cov_32.565315	Coordinate:35898	Reads:1	Hits:1	Allocated_reads:1	Strand:-
TGAACAAGGAGGAATTACCAGGAAC
>Location:NODE_291749_length_38467_cov_32.565315	Coordinate:35901	Reads:1	Hits:1	Allocated_reads:1	Strand:-
TATGAACTGAACAAGGAGGAATTACCAGT
>Location:NODE_291749_length_38467_cov_32.565315	Coordinate:35902	Reads:1	Hits:1	Allocated_reads:1	Strand:-
AACTGAACAAGGAGGAATTACCAG
>Location:NODE_291749_length_38467_cov_32.565315	Coordinate:35903	Reads:1	Hits:1	Allocated_reads:1	Strand:-
TATGAACTGAACAAGGAGGAATTACCT
>Location:NODE_291749_length_38467_cov_32.565315	Coordinate:35904	Reads:3	Hits:1	Allocated_reads:3	Strand:-
TATGAACTGAACAAGGAGGAATTACC
>Location:NODE_291749_length_38467_cov_32.565315	Coordinate:35913	Reads:1	Hits:1	Allocated_reads:1	Strand:+
TCCTTGTTCAGTTCATAGGAATTATTCT
>Location:NODE_291749_length_38467_cov_32.565315	Coordinate:35916	Reads:1	Hits:1	Allocated_reads:1	Strand:+
TTGTTCAGTTCATAGGAATTATTCT
>Location:NODE_291749_length_38467_cov_32.565315	Coordinate:35916	Reads:1	Hits:1	Allocated_reads:1	Strand:+
TTGTTCAGTTCATAGGAATTATTCTGTT
>Location:NODE_291749_length_38467_cov_32.565315	Coordinate:35916	Reads:14	Hits:1	Allocated_reads:14	Strand:+
TTGTTCAGTTCATAGGAATTATTCTGCT
>Location:NODE_291749_length_38467_cov_32.565315	Coordinate:35916	Reads:1	Hits:1	Allocated_reads:1	Strand:+
TTGTTCAGTTCATAGGAATTATTCTGCTT
>Location:NODE_291749_length_38467_cov_32.565315	Coordinate:35916	Reads:2	Hits:1	Allocated_reads:2	Strand:+
TTGTTCAGTTCATAGGAATTATTCTGCTTGC
>Location:NODE_291749_length_38467_cov_32.565315	Coordinate:35916	Reads:1	Hits:1	Allocated_reads:1	Strand:+
TTGTTCAGTTCATAGGAATTATTCTGCTTGCTCAT
>Location:NODE_291749_length_38467_cov_32.565315	Coordinate:35917	Reads:1	Hits:1	Allocated_reads:1	Strand:+
TGTTCAGTTCATAGGAATTATTCTGCTTGC
>Location:NODE_291749_length_38467_cov_32.565315	Coordinate:35917	Reads:1	Hits:1	Allocated_reads:1	Strand:+
TGTTCAGTTCATAGGAATTATTCTGCTTGCT
>Location:NODE_291749_length_38467_cov_32.565315	Coordinate:35919	Reads:1	Hits:1	Allocated_reads:1	Strand:+
TTCAGTTCATAGGAATTATTCTGCTTGT
>Location:NODE_291749_length_38467_cov_32.565315	Coordinate:35919	Reads:1	Hits:1	Allocated_reads:1	Strand:+
TTCAGTTCATAGGAATTATTCTGCTTGCT
>Location:NODE_291749_length_38467_cov_32.565315	Coordinate:35919	Reads:1	Hits:1	Allocated_reads:1	Strand:+
TTCAGTTCATAGGAATTATTCTGCTTGCTC
>Location:NODE_291749_length_38467_cov_32.565315	Coordinate:35920	Reads:2	Hits:1	Allocated_reads:2	Strand:+
TCAGTTCATAGGAATTATTCTGCTT
>Location:NODE_291749_length_38467_cov_32.565315	Coordinate:35920	Reads:1	Hits:1	Allocated_reads:1	Strand:+
TCAGTTCATAGGAATTATTCTGCTTGCG
>Location:NODE_291749_length_38467_cov_32.565315	Coordinate:35920	Reads:2	Hits:1	Allocated_reads:2	Strand:+
TCAGTTCATAGGAATTATTCTGCTTGCT
>Location:NODE_291749_length_38467_cov_32.565315	Coordinate:35920	Reads:1	Hits:1	Allocated_reads:1	Strand:+
TCAGTTCATAGGAATTATTCTGCTTGCTCAT
>Location:NODE_291749_length_38467_cov_32.565315	Coordinate:35920	Reads:1	Hits:1	Allocated_reads:1	Strand:+
TCAGTTCATAGGAATTATTCTGCTTGCTCATT
>Location:NODE_291749_length_38467_cov_32.565315	Coordinate:35922	Reads:1	Hits:1	Allocated_reads:1	Strand:-
AGCAAGCAGAATAATTCCTATGAACT
>Location:NODE_291749_length_38467_cov_32.565315	Coordinate:35924	Reads:1	Hits:1	Allocated_reads:1	Strand:+
TTCATAGGAATTATTCTGCTTGCTC
>Location:NODE_291749_length_38467_cov_32.565315	Coordinate:35925	Reads:1	Hits:1	Allocated_reads:1	Strand:+
TCATAGGAATTATTCTGCTTGCTCATT
>Location:NODE_291749_length_38467_cov_32.565315	Coordinate:35926	Reads:1	Hits:1	Allocated_reads:1	Strand:+
CATAGGAATTATTCTGCTTGCTCATTGA
>Location:NODE_291749_length_38467_cov_32.565315	Coordinate:35930	Reads:1	Hits:1	Allocated_reads:1	Strand:-
ATAACCAGGATCAATGAGCAAGCAGAATAATTCC
>Location:NODE_291749_length_38467_cov_32.565315	Coordinate:35930	Reads:1	Hits:1	Allocated_reads:1	Strand:-
CCAGGATCAATGAGCAAGCAGAATAATTCC
>Location:NODE_291749_length_38467_cov_32.565315	Coordinate:35932	Reads:1	Hits:1	Allocated_reads:1	Strand:+
AATTATTCTGCTTGCTCATTGATCCT
>Location:NODE_291749_length_38467_cov_32.565315	Coordinate:35932	Reads:1	Hits:1	Allocated_reads:1	Strand:-
CCAGGATCAATGAGCAAGCAGAATAATT
>Location:NODE_291749_length_38467_cov_32.565315	Coordinate:35933	Reads:4	Hits:1	Allocated_reads:4	Strand:-
ACCAGGATCAATGAGCAAGCAGAATAAT
>Location:NODE_291749_length_38467_cov_32.565315	Coordinate:35934	Reads:1	Hits:1	Allocated_reads:1	Strand:-
ACCAGGATCAATGAGCAAGCAGAATAA
>Location:NODE_291749_length_38467_cov_32.565315	Coordinate:35935	Reads:1	Hits:1	Allocated_reads:1	Strand:-
ACCAGGATCAATGAGCAAGCAGAATA
>Location:NODE_291749_length_38467_cov_32.565315	Coordinate:35936	Reads:1	Hits:1	Allocated_reads:1	Strand:-
CCAGGATCAATGAGCAAGCAGAAT
>Location:NODE_291749_length_38467_cov_32.565315	Coordinate:35940	Reads:1	Hits:1	Allocated_reads:1	Strand:-
AATAACCAGGATCAATGAGCAAGCA
>Location:NODE_291749_length_38467_cov_32.565315	Coordinate:35940	Reads:1	Hits:1	Allocated_reads:1	Strand:+
TGCTTGCTCATTGATCCTGGTTATT
>Location:NODE_291749_length_38467_cov_32.565315	Coordinate:35944	Reads:1	Hits:1	Allocated_reads:1	Strand:+
TGCTCATTGATCCTGGTTATTGGTTCCACC
>Location:NODE_291749_length_38467_cov_32.565315	Coordinate:35950	Reads:1	Hits:1	Allocated_reads:1	Strand:+
TTGATCCTGGTTATTGGTTCCACCTGC
>Location:NODE_291749_length_38467_cov_32.565315	Coordinate:35950	Reads:7	Hits:1	Allocated_reads:7	Strand:+
TTGATCCTGGTTATTGGTTCCACCTGCACT
>Location:NODE_291749_length_38467_cov_32.565315	Coordinate:35951	Reads:1	Hits:1	Allocated_reads:1	Strand:+
TGATCCTGGTTATTGGTTCCACCTGCAC
>Location:NODE_291749_length_38467_cov_32.565315	Coordinate:35951	Reads:1	Hits:1	Allocated_reads:1	Strand:+
TGATCCTGGTTATTGGTTCAACCTGCACT
>Location:NODE_291749_length_38467_cov_32.565315	Coordinate:35951	Reads:49	Hits:1	Allocated_reads:49	Strand:+
TGATCCTGGTTATTGGTTCCACCTGCACT
>Location:NODE_291749_length_38467_cov_32.565315	Coordinate:35952	Reads:2	Hits:1	Allocated_reads:2	Strand:+
GATCCTGGTTATTGGTTCCACCTGCACT
>Location:NODE_291749_length_38467_cov_32.565315	Coordinate:35953	Reads:1	Hits:1	Allocated_reads:1	Strand:-
GCAGGTGGAACCAATAACCAGGAT
>Location:NODE_291749_length_38467_cov_32.565315	Coordinate:35954	Reads:1	Hits:1	Allocated_reads:1	Strand:+
TCCTGGTTATTGGTTCCACCTGCACT
>Location:NODE_291749_length_38467_cov_32.565315	Coordinate:35954	Reads:1	Hits:1	Allocated_reads:1	Strand:+
TCCTGGTTATTGGTTCCACCTGCACTTGAGC
>Location:NODE_291749_length_38467_cov_32.565315	Coordinate:35957	Reads:9	Hits:1	Allocated_reads:9	Strand:+
TGGTTATTGGTTCCACCTGCACTTGAGC
>Location:NODE_291749_length_38467_cov_32.565315	Coordinate:35960	Reads:1	Hits:1	Allocated_reads:1	Strand:+
TTATTGGTTCCACCTGCACTTGAGC
>Location:NODE_291749_length_38467_cov_32.565315	Coordinate:35960	Reads:1	Hits:1	Allocated_reads:1	Strand:+
TTATTGGTTCCACCTGCACTTGAGCG
>Location:NODE_291749_length_38467_cov_32.565315	Coordinate:35961	Reads:3	Hits:1	Allocated_reads:3	Strand:+
TATTGGTTCCACCTGCACTTGAGC
>Location:NODE_291749_length_38467_cov_32.565315	Coordinate:35961	Reads:1	Hits:1	Allocated_reads:1	Strand:+
TATTGGTTCCACCTGCACTTGAGCTACA
>Location:NODE_291749_length_38467_cov_32.565315	Coordinate:35963	Reads:1	Hits:1	Allocated_reads:1	Strand:+
TTGGTTCCACCTGCACTTGAGCTACAAT
>Location:NODE_291749_length_38467_cov_32.565315	Coordinate:35977	Reads:1	Hits:1	Allocated_reads:1	Strand:-
AGTGAAATCAGCTGATTGTAGCTCAAGT
>Location:NODE_291749_length_38467_cov_32.565315	Coordinate:35980	Reads:1	Hits:1	Allocated_reads:1	Strand:-
AGTGAAATCAGCTGATTGTAGCTCA
>Location:NODE_291749_length_38467_cov_32.565315	Coordinate:35980	Reads:1	Hits:1	Allocated_reads:1	Strand:-
TGAAGTGAAATCAGCTGATTGTAGCTCA
>Location:NODE_291749_length_38467_cov_32.565315	Coordinate:35982	Reads:2	Hits:1	Allocated_reads:2	Strand:-
TGAAGTGAAATCAGCTGATTGTAGCT
>Location:NODE_291749_length_38467_cov_32.565315	Coordinate:35983	Reads:2	Hits:1	Allocated_reads:2	Strand:-
AATGAAGTGAAATCAGCTGATTGTAGC
>Location:NODE_291749_length_38467_cov_32.565315	Coordinate:35983	Reads:3	Hits:1	Allocated_reads:3	Strand:-
ATGAAGTGAAATCAGCTGATTGTAGC
>Location:NODE_291749_length_38467_cov_32.565315	Coordinate:35983	Reads:1	Hits:1	Allocated_reads:1	Strand:-
GAAGTGAAATCAGCTGATTGTAGC
>Location:NODE_291749_length_38467_cov_32.565315	Coordinate:35983	Reads:3	Hits:1	Allocated_reads:3	Strand:-
TGAAGTGAAATCAGCTGATTGTAGC
>Location:NODE_291749_length_38467_cov_32.565315	Coordinate:35988	Reads:1	Hits:1	Allocated_reads:1	Strand:-
GGCAAATGAAGTGAAATCAGCTGATT
>Location:NODE_291749_length_38467_cov_32.565315	Coordinate:35988	Reads:1	Hits:1	Allocated_reads:1	Strand:-
TCTGGCAAATGAAGTGAAATCAGCTGATT
>Location:NODE_291749_length_38467_cov_32.565315	Coordinate:35988	Reads:1	Hits:1	Allocated_reads:1	Strand:-
TGGCAAATGAAGTGAAATCAGCTGATT
>Location:NODE_291749_length_38467_cov_32.565315	Coordinate:35989	Reads:1	Hits:1	Allocated_reads:1	Strand:+
ATCAGCTGATTTCACTTCATTTGCC
>Location:NODE_291749_length_38467_cov_32.565315	Coordinate:35992	Reads:1	Hits:1	Allocated_reads:1	Strand:-
CTCTGGCAAATGAAGTGAAATCAGCT
>Location:NODE_291749_length_38467_cov_32.565315	Coordinate:35993	Reads:2	Hits:1	Allocated_reads:2	Strand:-
TCCTCTGGCAAATGAAGTGAAATCAGC
>Location:NODE_291749_length_38467_cov_32.565315	Coordinate:36004	Reads:1	Hits:1	Allocated_reads:1	Strand:+
TTCATTTGCCAGAGGAAGAAAATACAGCCT
>Location:NODE_291749_length_38467_cov_32.565315	Coordinate:36008	Reads:1	Hits:1	Allocated_reads:1	Strand:+
TTTGCCAGAGGAAGAAAATACAGCCT
>Location:NODE_291749_length_38467_cov_32.565315	Coordinate:36010	Reads:1	Hits:1	Allocated_reads:1	Strand:+
TGCCAGAGGAAGAAAATACAGCCT
>Location:NODE_291749_length_38467_cov_32.565315	Coordinate:36013	Reads:1	Hits:1	Allocated_reads:1	Strand:+
CAGAGGAAGAAAATACAGCCTGCAGC
>Location:NODE_291749_length_38467_cov_32.565315	Coordinate:36018	Reads:2	Hits:1	Allocated_reads:2	Strand:+
GAAGAAAATACAGCCTGCAGCATGGAT
>Location:NODE_291749_length_38467_cov_32.565315	Coordinate:36023	Reads:1	Hits:1	Allocated_reads:1	Strand:-
TGTCCATATCCATGCTGCAGGCTGTATTT
>Location:NODE_291749_length_38467_cov_32.565315	Coordinate:36026	Reads:5	Hits:1	Allocated_reads:5	Strand:-
AATGTCCATATCCATGCTGCAGGCTGTA
>Location:NODE_291749_length_38467_cov_32.565315	Coordinate:36026	Reads:1	Hits:1	Allocated_reads:1	Strand:+
TACAGCCTGCAGCATGGATATGGACA
>Location:NODE_291749_length_38467_cov_32.565315	Coordinate:36026	Reads:1	Hits:1	Allocated_reads:1	Strand:+
TACAGCCTGCAGCATGGATATGGACATTA
>Location:NODE_291749_length_38467_cov_32.565315	Coordinate:36026	Reads:1	Hits:1	Allocated_reads:1	Strand:+
TACAGCCTGCAGCATGGATATGGACATTACT
>Location:NODE_291749_length_38467_cov_32.565315	Coordinate:36028	Reads:1	Hits:1	Allocated_reads:1	Strand:-
AATGTCCATATCCATGCTGCAGGCTG
>Location:NODE_291749_length_38467_cov_32.565315	Coordinate:36028	Reads:1	Hits:1	Allocated_reads:1	Strand:-
TAATGTCCATATCCATGCTGCAGGCTA
>Location:NODE_291749_length_38467_cov_32.565315	Coordinate:36029	Reads:2	Hits:1	Allocated_reads:2	Strand:-
AATGTCCATATCCATGCTGCAGGCT
>Location:NODE_291749_length_38467_cov_32.565315	Coordinate:36029	Reads:1	Hits:1	Allocated_reads:1	Strand:-
GTAATGTCCATATCCATGCTGCAGGCT
>Location:NODE_291749_length_38467_cov_32.565315	Coordinate:36033	Reads:1	Hits:1	Allocated_reads:1	Strand:-
TAATAAGTAATGTCCATATCCATGCTGCA
>Location:NODE_291749_length_38467_cov_32.565315	Coordinate:36034	Reads:2	Hits:1	Allocated_reads:2	Strand:+
GCAGCATGGATATGGACATTACTTATTACT
>Location:NODE_291749_length_38467_cov_32.565315	Coordinate:36036	Reads:1	Hits:1	Allocated_reads:1	Strand:-
TAATAAGTAATGTCCATATCCATGCT
>Location:NODE_291749_length_38467_cov_32.565315	Coordinate:36040	Reads:1	Hits:1	Allocated_reads:1	Strand:+
TGGATATGGACATTACTTATTACTTACT
>Location:NODE_291749_length_38467_cov_32.565315	Coordinate:36040	Reads:1	Hits:1	Allocated_reads:1	Strand:+
TGGATATGGACATTACTTATTACTTACTTA
>Location:NODE_291749_length_38467_cov_32.565315	Coordinate:36044	Reads:1	Hits:1	Allocated_reads:1	Strand:+
TATGGACATTACTTATTACTTACT
>Location:NODE_291749_length_38467_cov_32.565315	Coordinate:36044	Reads:1	Hits:1	Allocated_reads:1	Strand:+
TATGGACATTACTTATTACTTACTTATT
>Location:NODE_291749_length_38467_cov_32.565315	Coordinate:36044	Reads:1	Hits:1	Allocated_reads:1	Strand:+
TATGGACATTACTTATTACTTACTTATTT
>Location:NODE_291749_length_38467_cov_32.565315	Coordinate:36044	Reads:3	Hits:1	Allocated_reads:3	Strand:+
TATGGACATTACTTATTACTTACTTATTTT
>Location:NODE_291749_length_38467_cov_32.565315	Coordinate:36052	Reads:1	Hits:1	Allocated_reads:1	Strand:+
TTACTTATTACTTACTTATTTTTATTG
>Location:NODE_291749_length_38467_cov_32.565315	Coordinate:36071	Reads:1	Hits:1	Allocated_reads:1	Strand:+
TTTTATTGCACGAAAGGAGAAGAACGCGA
>Location:NODE_291749_length_38467_cov_32.565315	Coordinate:36072	Reads:1	Hits:1	Allocated_reads:1	Strand:+
TTTATTGCACGAAAGGAGAAGAACGCGA
>Location:NODE_291749_length_38467_cov_32.565315	Coordinate:36074	Reads:1	Hits:1	Allocated_reads:1	Strand:+
TATTGCACGAAAGGAGAAGAACGCGAT
>Location:NODE_291749_length_38467_cov_32.565315	Coordinate:36075	Reads:1	Hits:1	Allocated_reads:1	Strand:+
ATTGCACGAAAGGAGAAGAACGCGATGGT
>Location:NODE_291749_length_38467_cov_32.565315	Coordinate:36076	Reads:1	Hits:1	Allocated_reads:1	Strand:+
TTGCACGAAAGGAGAAGAACGCGAT
>Location:NODE_291749_length_38467_cov_32.565315	Coordinate:36076	Reads:3	Hits:1	Allocated_reads:3	Strand:+
TTGCACGAAAGGAGAAGAACGCGATGGT
>Location:NODE_291749_length_38467_cov_32.565315	Coordinate:36077	Reads:4	Hits:1	Allocated_reads:4	Strand:+
TGCACGAAAGGAGAAGAACGCGAT
>Location:NODE_291749_length_38467_cov_32.565315	Coordinate:36077	Reads:1	Hits:1	Allocated_reads:1	Strand:+
TGCACGAAAGGAGAAGAACGCGATGG
>Location:NODE_291749_length_38467_cov_32.565315	Coordinate:36077	Reads:1	Hits:1	Allocated_reads:1	Strand:+
TGCACGAAAGGAGAAGAACGCGATGGT
>Location:NODE_291749_length_38467_cov_32.565315	Coordinate:36077	Reads:1	Hits:1	Allocated_reads:1	Strand:+
TGCACGAAAGGAGAAGAACGCGATGGTC
>Location:NODE_291749_length_38467_cov_32.565315	Coordinate:36077	Reads:4	Hits:1	Allocated_reads:4	Strand:+
TGCACGAAAGGAGAAGAACGCGATGGTCA
>Location:NODE_291749_length_38467_cov_32.565315	Coordinate:36077	Reads:1	Hits:1	Allocated_reads:1	Strand:+
TGCACGAAAGGAGAAGAACGCGATGGTCAAG
>Location:NODE_291749_length_38467_cov_32.565315	Coordinate:36079	Reads:1	Hits:1	Allocated_reads:1	Strand:+
CACGAAAGGAGAAGAACGCGATGGTCAAG
>Location:NODE_291749_length_38467_cov_32.565315	Coordinate:36081	Reads:1	Hits:1	Allocated_reads:1	Strand:+
CGAAAGGAGAAGAACGCGATGGTCAAGTA
>Location:NODE_291749_length_38467_cov_32.565315	Coordinate:36083	Reads:1	Hits:1	Allocated_reads:1	Strand:+
AAAGGAGAAGAACGCGATGGTCAAGT
>Location:NODE_291749_length_38467_cov_32.565315	Coordinate:36084	Reads:2	Hits:1	Allocated_reads:2	Strand:+
AAGGAGAAGAACGCGATGGTCAAG
>Location:NODE_291749_length_38467_cov_32.565315	Coordinate:36084	Reads:1	Hits:1	Allocated_reads:1	Strand:+
AAGGAGAAGAACGCGATGGTCAAGT
>Location:NODE_291749_length_38467_cov_32.565315	Coordinate:36084	Reads:1	Hits:1	Allocated_reads:1	Strand:+
AAGGAGAAGAACGCGATGGTCAAGTA
>Location:NODE_291749_length_38467_cov_32.565315	Coordinate:36084	Reads:1	Hits:1	Allocated_reads:1	Strand:+
AAGGAGAAGAACGCGATGGTCAAGTAG
>Location:NODE_291749_length_38467_cov_32.565315	Coordinate:36084	Reads:1	Hits:1	Allocated_reads:1	Strand:+
AAGGAGAAGAACGCGATGGTCAAGTAGA
>Location:NODE_291749_length_38467_cov_32.565315	Coordinate:36084	Reads:1	Hits:1	Allocated_reads:1	Strand:+
AAGGAGAAGAACGCGATGGTCAAGTAGAAC
>Location:NODE_291749_length_38467_cov_32.565315	Coordinate:36084	Reads:2	Hits:1	Allocated_reads:2	Strand:+
AAGGAGAAGAACGCGATGGTCAAGTAGAACC
>Location:NODE_291749_length_38467_cov_32.565315	Coordinate:36085	Reads:1	Hits:1	Allocated_reads:1	Strand:+
AGGAGAAGAACGCGATGGTCAAGTAGA
>Location:NODE_291749_length_38467_cov_32.565315	Coordinate:36085	Reads:4	Hits:1	Allocated_reads:4	Strand:+
AGGAGAAGAACGCGATGGTCAAGTAGAACC
>Location:NODE_291749_length_38467_cov_32.565315	Coordinate:36085	Reads:1	Hits:1	Allocated_reads:1	Strand:-
TACTTGACCATCGCGTTCTTCTCCT
>Location:NODE_291749_length_38467_cov_32.565315	Coordinate:36086	Reads:2	Hits:1	Allocated_reads:2	Strand:+
GGAGAAGAACGCGATGGTCAAGTAGAACC
>Location:NODE_291749_length_38467_cov_32.565315	Coordinate:36086	Reads:1	Hits:1	Allocated_reads:1	Strand:+
GGAGAAGAACGCGATGGTCAAGTAGAACCT
>Location:NODE_291749_length_38467_cov_32.565315	Coordinate:36087	Reads:1	Hits:1	Allocated_reads:1	Strand:+
GAGAAGAACGCGATGGTCAAGTAGA
>Location:NODE_291749_length_38467_cov_32.565315	Coordinate:36087	Reads:2	Hits:1	Allocated_reads:2	Strand:+
GAGAAGAACGCGATGGTCAAGTAGAACC
>Location:NODE_291749_length_38467_cov_32.565315	Coordinate:36087	Reads:1	Hits:1	Allocated_reads:1	Strand:+
GAGAAGAACGCGATGGTCAAGTAGAACCT
>Location:NODE_291749_length_38467_cov_32.565315	Coordinate:36087	Reads:1	Hits:1	Allocated_reads:1	Strand:+
GAGAAGAACGCGATGGTCAAGTAGAACCTGC
>Location:NODE_291749_length_38467_cov_32.565315	Coordinate:36088	Reads:1	Hits:1	Allocated_reads:1	Strand:+
AGAAGAACGCGATGGTCAAGTAGAACCT
>Location:NODE_291749_length_38467_cov_32.565315	Coordinate:36088	Reads:1	Hits:1	Allocated_reads:1	Strand:+
AGAAGAACGCGATGGTCAAGTAGAACCTG
>Location:NODE_291749_length_38467_cov_32.565315	Coordinate:36089	Reads:3	Hits:1	Allocated_reads:3	Strand:+
GAAGAACGCGATGGTCAAGTAGAACC
>Location:NODE_291749_length_38467_cov_32.565315	Coordinate:36089	Reads:1	Hits:1	Allocated_reads:1	Strand:+
GAAGAACGCGATGGTCAAGTAGAACCA
>Location:NODE_291749_length_38467_cov_32.565315	Coordinate:36089	Reads:17	Hits:1	Allocated_reads:17	Strand:+
GAAGAACGCGATGGTCAAGTAGAACCT
>Location:NODE_291749_length_38467_cov_32.565315	Coordinate:36089	Reads:2	Hits:1	Allocated_reads:2	Strand:+
GAAGAACGCGATGGTCAAGTAGAACCTGC
>Location:NODE_291749_length_38467_cov_32.565315	Coordinate:36100	Reads:4	Hits:1	Allocated_reads:4	Strand:+
TGGTCAAGTAGAACCTGCATCCAAGAC
>Location:NODE_291749_length_38467_cov_32.565315	Coordinate:36101	Reads:3	Hits:1	Allocated_reads:3	Strand:-
CTTGGATGCAGGTTCTACTTGACC
>Location:NODE_291749_length_38467_cov_32.565315	Coordinate:36101	Reads:5	Hits:1	Allocated_reads:5	Strand:-
TCTTGGATGCAGGTTCTACTTGACC
>Location:NODE_291749_length_38467_cov_32.565315	Coordinate:36101	Reads:3	Hits:1	Allocated_reads:3	Strand:-
TTGTCTTGGATGCAGGTTCTACTTGACC
>Location:NODE_291749_length_38467_cov_32.565315	Coordinate:36103	Reads:1	Hits:1	Allocated_reads:1	Strand:+
TCAAGTAGAACCTGCATCCAAGACAAAAAA
>Location:NODE_291749_length_38467_cov_32.565315	Coordinate:36105	Reads:1	Hits:1	Allocated_reads:1	Strand:-
TTGTCTTGGATGCAGGTTCTACTT
>Location:NODE_291749_length_38467_cov_32.565315	Coordinate:36106	Reads:1	Hits:1	Allocated_reads:1	Strand:+
AGTAGAACCTGCATCCAAGACAAAAAA
>Location:NODE_291749_length_38467_cov_32.565315	Coordinate:36107	Reads:1	Hits:1	Allocated_reads:1	Strand:+
GTAGAACCTGCATCCAAGACAAAAAAAACT
>Location:NODE_291749_length_38467_cov_32.565315	Coordinate:36108	Reads:2	Hits:1	Allocated_reads:2	Strand:+
TAGAACCTGCATCCAAGACAAAAAAAACT
>Location:NODE_291749_length_38467_cov_32.565315	Coordinate:36109	Reads:1	Hits:1	Allocated_reads:1	Strand:+
AGAACCTGCATCCAAGACAAAAAAAACT
>Location:NODE_291749_length_38467_cov_32.565315	Coordinate:36109	Reads:1	Hits:1	Allocated_reads:1	Strand:+
AGAACCTGCATCCAAGACAAAAAAAAACT
>Location:NODE_291749_length_38467_cov_32.565315	Coordinate:36110	Reads:5	Hits:1	Allocated_reads:5	Strand:+
GAACCTGCATCCAAGACAAAAAAAACT
>Location:NODE_291749_length_38467_cov_32.565315	Coordinate:36116	Reads:1	Hits:1	Allocated_reads:1	Strand:+
GCATCCAAGACAAAAAAAACTGCATCATGC
>Location:NODE_291749_length_38467_cov_32.565315	Coordinate:36119	Reads:1	Hits:1	Allocated_reads:1	Strand:+
TCCAAGACAAAAAAAACTGCATCATGCT
>Location:NODE_291749_length_38467_cov_32.565315	Coordinate:36119	Reads:2	Hits:1	Allocated_reads:2	Strand:+
TCCAAGACAAAAAAAACTGCATCATGCTGCT
>Location:NODE_291749_length_38467_cov_32.565315	Coordinate:36123	Reads:1	Hits:1	Allocated_reads:1	Strand:+
AGACAAAAAAAACTGCATCATGCTGCT
>Location:NODE_291749_length_38467_cov_32.565315	Coordinate:36133	Reads:1	Hits:1	Allocated_reads:1	Strand:+
AACTGCATCATGCTGCTGACACAGTGTCT
>Location:NODE_291749_length_38467_cov_32.565315	Coordinate:36148	Reads:1	Hits:1	Allocated_reads:1	Strand:-
TCCTTGCAAAGAGCCGACACTGTGTCTT
>Location:NODE_291749_length_38467_cov_32.565315	Coordinate:36150	Reads:2	Hits:1	Allocated_reads:2	Strand:+
GACACAGTGTCGGCTCTTTGCAAGGATC
>Location:NODE_291749_length_38467_cov_32.565315	Coordinate:36151	Reads:1	Hits:1	Allocated_reads:1	Strand:+
ACACAGTGTCGGCTCTTTGCAAGG
>Location:NODE_291749_length_38467_cov_32.565315	Coordinate:36151	Reads:1	Hits:1	Allocated_reads:1	Strand:+
ACACAGTGTCGGCTCTTTGCAAGGATC
>Location:NODE_291749_length_38467_cov_32.565315	Coordinate:36151	Reads:1	Hits:1	Allocated_reads:1	Strand:-
GATCCTTGCAAAGAGCCGACACTGTGT
>Location:NODE_291749_length_38467_cov_32.565315	Coordinate:36151	Reads:1	Hits:1	Allocated_reads:1	Strand:-
TCCTTGCAAAGAGCCGACACTGTGT
>Location:NODE_291749_length_38467_cov_32.565315	Coordinate:36152	Reads:2	Hits:1	Allocated_reads:2	Strand:-
GATCCTTGCAAAGAGCCGACACTGTG
>Location:NODE_291749_length_38467_cov_32.565315	Coordinate:36153	Reads:2	Hits:1	Allocated_reads:2	Strand:-
GATCCTTGCAAAGAGCCGACACTGT
>Location:NODE_291749_length_38467_cov_32.565315	Coordinate:36154	Reads:1	Hits:1	Allocated_reads:1	Strand:+
CAGTGTCGGCTCTTTGCAAGGATC
>Location:NODE_291749_length_38467_cov_32.565315	Coordinate:36157	Reads:1	Hits:1	Allocated_reads:1	Strand:+
TGTCGGCTCTTTGCAAGGATCTGCACAGGC
>Location:NODE_291749_length_38467_cov_32.565315	Coordinate:36159	Reads:1	Hits:1	Allocated_reads:1	Strand:+
TCGGCTCTTTGCAAGGATCTGCACAGGC
>Location:NODE_291749_length_38467_cov_32.565315	Coordinate:36168	Reads:1	Hits:1	Allocated_reads:1	Strand:+
TGCAAGGATCTGCACAGGCAGCATGTTTT
>Location:NODE_291749_length_38467_cov_32.565315	Coordinate:36183	Reads:1	Hits:2	Allocated_reads:0.5	Strand:-
TAGCTTAGCATTAGCATGCTGCCT
>Location:NODE_291749_length_38467_cov_32.565315	Coordinate:36191	Reads:1	Hits:1	Allocated_reads:1	Strand:+
TGCTAATGCTAAGCTAGCCAAGAACCCG
>Location:NODE_291749_length_38467_cov_32.565315	Coordinate:36194	Reads:1	Hits:1	Allocated_reads:1	Strand:-
CCGGGTTCTTGGCTAGCTTAGCATTA
>Location:NODE_291749_length_38467_cov_32.565315	Coordinate:36197	Reads:10	Hits:1	Allocated_reads:10	Strand:+
TGCTAAGCTAGCCAAGAACCCGGA
>Location:NODE_291749_length_38467_cov_32.565315	Coordinate:36197	Reads:1	Hits:1	Allocated_reads:1	Strand:+
TGCTAAGCTAGCCAAGAACCCGGAG
>Location:NODE_291749_length_38467_cov_32.565315	Coordinate:36197	Reads:10	Hits:1	Allocated_reads:10	Strand:+
TGCTAAGCTAGCCAAGAACCCGGAGT
>Location:NODE_291749_length_38467_cov_32.565315	Coordinate:36197	Reads:7	Hits:1	Allocated_reads:7	Strand:+
TGCTAAGCTAGCCAAGAACCCGGAGTT
>Location:NODE_291749_length_38467_cov_32.565315	Coordinate:36197	Reads:5	Hits:1	Allocated_reads:5	Strand:+
TGCTAAGCTAGCCAAGAACCCGGAGTTA
>Location:NODE_291749_length_38467_cov_32.565315	Coordinate:36197	Reads:1	Hits:2	Allocated_reads:0.5	Strand:+
TGCTAAGCTAGCCAAGAACCCGGAGTTTT
>Location:NODE_291749_length_38467_cov_32.565315	Coordinate:36197	Reads:2	Hits:1	Allocated_reads:2	Strand:+
TGCTAAGCTAGCCAAGAACCCGGAGTTACG
>Location:NODE_291749_length_38467_cov_32.565315	Coordinate:36197	Reads:2	Hits:1	Allocated_reads:2	Strand:+
TGCTAAGCTAGCCAAGAACCCGGAGTTACGT
>Location:NODE_291749_length_38467_cov_32.565315	Coordinate:36200	Reads:1	Hits:1	Allocated_reads:1	Strand:+
TAAGCTAGCCAAGAACCCGGAGTT
>Location:NODE_291749_length_38467_cov_32.565315	Coordinate:36200	Reads:1	Hits:1	Allocated_reads:1	Strand:+
TAAGCTAGCCAAGAACCCGGAGTTACGTT
>Location:NODE_291749_length_38467_cov_32.565315	Coordinate:36202	Reads:1	Hits:1	Allocated_reads:1	Strand:+
AGCTAGCCAAGAACCCGGAGTTACGT
>Location:NODE_291749_length_38467_cov_32.565315	Coordinate:36202	Reads:1	Hits:1	Allocated_reads:1	Strand:+
AGCTAGCCAAGAACCCGGAGTTACGTT
>Location:NODE_291749_length_38467_cov_32.565315	Coordinate:36202	Reads:1	Hits:1	Allocated_reads:1	Strand:+
AGCTAGCCAAGAACCCGGAGTTACGTTA
>Location:NODE_291749_length_38467_cov_32.565315	Coordinate:36202	Reads:1	Hits:1	Allocated_reads:1	Strand:+
AGCTAGCCAAGAACCCGGAGTTACGTTAA
>Location:NODE_291749_length_38467_cov_32.565315	Coordinate:36202	Reads:1	Hits:1	Allocated_reads:1	Strand:+
AGCTAGCCAAGAACCCGGAGTTACGTTAAA
>Location:NODE_291749_length_38467_cov_32.565315	Coordinate:36202	Reads:1	Hits:1	Allocated_reads:1	Strand:+
AGCTAGCCAAGAACCCGGAGTTACGTTAAAGC
>Location:NODE_291749_length_38467_cov_32.565315	Coordinate:36205	Reads:1	Hits:1	Allocated_reads:1	Strand:+
TAGCCAAGAACCCGGAGTTACGTTAA
>Location:NODE_291749_length_38467_cov_32.565315	Coordinate:36205	Reads:1	Hits:1	Allocated_reads:1	Strand:+
TAGCCAAGAACCCGGAGTTACGTTAAA
>Location:NODE_291749_length_38467_cov_32.565315	Coordinate:36205	Reads:13	Hits:1	Allocated_reads:13	Strand:+
TAGCCAAGAACCCGGAGTTACGTTAAAGC
>Location:NODE_291749_length_38467_cov_32.565315	Coordinate:36205	Reads:1	Hits:1	Allocated_reads:1	Strand:+
TAGCCAAGAACCCGGAGTTACGTTAAAGCT
>Location:NODE_291749_length_38467_cov_32.565315	Coordinate:36205	Reads:1	Hits:1	Allocated_reads:1	Strand:+
TAGCCAAGAACCCGGAGTTACGTTAAAGCTGAGT
>Location:NODE_291749_length_38467_cov_32.565315	Coordinate:36206	Reads:1	Hits:1	Allocated_reads:1	Strand:+
AGCCAAGAACCCGGAGTTACGTTAAAGC
>Location:NODE_291749_length_38467_cov_32.565315	Coordinate:36207	Reads:3	Hits:1	Allocated_reads:3	Strand:+
GCCAAGAACCCGGAGTTACGTTAAAGCTGA
>Location:NODE_291749_length_38467_cov_32.565315	Coordinate:36208	Reads:1	Hits:1	Allocated_reads:1	Strand:+
CCAAGAACCCGGAGTTACGTTAAAGC
>Location:NODE_291749_length_38467_cov_32.565315	Coordinate:36208	Reads:1	Hits:1	Allocated_reads:1	Strand:+
CCAAGAACCCGGAGTTACGTTAAAGCTGA
>Location:NODE_291749_length_38467_cov_32.565315	Coordinate:36209	Reads:1	Hits:1	Allocated_reads:1	Strand:+
CAAGAACCCGGAGTTACGTTAAAGCTGAGT
>Location:NODE_291749_length_38467_cov_32.565315	Coordinate:36210	Reads:1	Hits:1	Allocated_reads:1	Strand:+
AAGAACCCGGAGTTACGTTAAAGCTGAGT
>Location:NODE_291749_length_38467_cov_32.565315	Coordinate:36211	Reads:1	Hits:1	Allocated_reads:1	Strand:+
AGAACCCGGAGTTACGTTAAAGCTGAGT
>Location:NODE_291749_length_38467_cov_32.565315	Coordinate:36211	Reads:1	Hits:1	Allocated_reads:1	Strand:+
AGAACCCGGAGTTACGTTAAAGCTGAGTGAA
>Location:NODE_291749_length_38467_cov_32.565315	Coordinate:36213	Reads:1	Hits:1	Allocated_reads:1	Strand:+
AACCCGGAGTTACGTTAAAGCTGAGT
>Location:NODE_291749_length_38467_cov_32.565315	Coordinate:36215	Reads:1	Hits:1	Allocated_reads:1	Strand:+
CCCGGAGTTACGTTAAAGCTGAGTGAATG
>Location:NODE_291749_length_38467_cov_32.565315	Coordinate:36215	Reads:3	Hits:1	Allocated_reads:3	Strand:+
CCCGGAGTTACGTTAAAGCTGAGTGAATGC
>Location:NODE_291749_length_38467_cov_32.565315	Coordinate:36271	Reads:1	Hits:1	Allocated_reads:1	Strand:-
TGACTGCTCATCCCTGTGTCACCTGTT
>Location:NODE_291749_length_38467_cov_32.565315	Coordinate:36274	Reads:1	Hits:1	Allocated_reads:1	Strand:-
TGACTGCTCATCCCTGTGTCACCT
>Location:NODE_291749_length_38467_cov_32.565315	Coordinate:36288	Reads:1	Hits:2	Allocated_reads:0.5	Strand:+
TGAGCAGTCAGGCTGCAGCCTGTTC
>Location:NODE_291749_length_38467_cov_32.565315	Coordinate:36293	Reads:1	Hits:2	Allocated_reads:0.5	Strand:-
AGAAACATGAACAGGCTGCAGCCTGACT
>Location:NODE_291749_length_38467_cov_32.565315	Coordinate:36295	Reads:1	Hits:2	Allocated_reads:0.5	Strand:-
AGAAACATGAACAGGCTGCAGCCTGG
>Location:NODE_291749_length_38467_cov_32.565315	Coordinate:36297	Reads:2	Hits:2	Allocated_reads:1	Strand:-
AGAAACATGAACAGGCTGCAGCCT
>Location:NODE_291749_length_38467_cov_32.565315	Coordinate:36297	Reads:2	Hits:1	Allocated_reads:2	Strand:-
TTAGAAACATGAACAGGCTGCAGCCT
>Location:NODE_291749_length_38467_cov_32.565315	Coordinate:36297	Reads:1	Hits:1	Allocated_reads:1	Strand:-
TTTAGAAACATGAACAGGCTGCAGCCT
>Location:NODE_291749_length_38467_cov_32.565315	Coordinate:36298	Reads:3	Hits:1	Allocated_reads:3	Strand:-
TTAGAAACATGAACAGGCTGCAGCC
>Location:NODE_291749_length_38467_cov_32.565315	Coordinate:36299	Reads:1	Hits:1	Allocated_reads:1	Strand:-
TTCTACTTTAGAAACATGAACAGGCTGCAGC
>Location:NODE_291749_length_38467_cov_32.565315	Coordinate:36299	Reads:1	Hits:1	Allocated_reads:1	Strand:-
TTTAGAAACATGAACAGGCTGCAGC
>Location:NODE_291749_length_38467_cov_32.565315	Coordinate:36301	Reads:1	Hits:1	Allocated_reads:1	Strand:-
CTTTAGAAACATGAACAGGCTGCA
>Location:NODE_291749_length_38467_cov_32.565315	Coordinate:36301	Reads:1	Hits:1	Allocated_reads:1	Strand:-
TACTTTAGAAACATGAACAGGCTGCA
>Location:NODE_291749_length_38467_cov_32.565315	Coordinate:36301	Reads:1	Hits:1	Allocated_reads:1	Strand:-
TTCTACTTTAGAAACATGAACGGGCTGCA
>Location:NODE_291749_length_38467_cov_32.565315	Coordinate:36301	Reads:5	Hits:1	Allocated_reads:5	Strand:-
TTCTACTTTAGAAACATGAACAGGCTGCA
>Location:NODE_291749_length_38467_cov_32.565315	Coordinate:36303	Reads:2	Hits:1	Allocated_reads:2	Strand:-
TTCTACTTTAGAAACATGAACAGGCTG
>Location:NODE_291749_length_38467_cov_32.565315	Coordinate:36304	Reads:1	Hits:4	Allocated_reads:0.25	Strand:-
TTCTACTTTAGAAACATGAACAGGCC
>Location:NODE_291749_length_38467_cov_32.565315	Coordinate:36304	Reads:5	Hits:1	Allocated_reads:5	Strand:-
TTCTACTTTAGAAACATGAACAGGCT
>Location:NODE_291749_length_38467_cov_32.565315	Coordinate:36305	Reads:1	Hits:3	Allocated_reads:0.333333333333333	Strand:-
GATTCTACTTTAGAAACATGAACAGGC
>Location:NODE_291749_length_38467_cov_32.565315	Coordinate:36305	Reads:1	Hits:4	Allocated_reads:0.25	Strand:-
TTCTACTTTAGAAACATGAACAGGC
>Location:NODE_291749_length_38467_cov_32.565315	Coordinate:36306	Reads:1	Hits:20	Allocated_reads:0.05	Strand:+
CCTGTTCATGTTTCTAAAGTAGAATCA
>Location:NODE_291749_length_38467_cov_32.565315	Coordinate:36306	Reads:2	Hits:31	Allocated_reads:0.0645161290322581	Strand:-
TTCTACTTTAGAAACATGAACAGG
>Location:NODE_291749_length_38467_cov_32.565315	Coordinate:36313	Reads:1	Hits:1	Allocated_reads:1	Strand:+
ATGTTTCTAAAGTAGAATCAGCATAGTGACT
>Location:NODE_291749_length_38467_cov_32.565315	Coordinate:36316	Reads:1	Hits:1	Allocated_reads:1	Strand:+
TTTCTAAAGTAGAATCAGCATAGTGACTGCTT
>Location:NODE_291749_length_38467_cov_32.565315	Coordinate:36317	Reads:1	Hits:1	Allocated_reads:1	Strand:+
TTCTAAAGTAGAATCAGCATAGTGACTGCT
>Location:NODE_291749_length_38467_cov_32.565315	Coordinate:36317	Reads:2	Hits:1	Allocated_reads:2	Strand:+
TTCTAAAGTAGAATCAGCATAGTGACTGCTT
>Location:NODE_291749_length_38467_cov_32.565315	Coordinate:36320	Reads:1	Hits:1	Allocated_reads:1	Strand:+
TAAAGTAGAATCAGCATAGTGACG
>Location:NODE_291749_length_38467_cov_32.565315	Coordinate:36320	Reads:2	Hits:1	Allocated_reads:2	Strand:+
TAAAGTAGAATCAGCATAGTGACT
>Location:NODE_291749_length_38467_cov_32.565315	Coordinate:36320	Reads:39	Hits:1	Allocated_reads:39	Strand:+
TAAAGTAGAATCAGCATAGTGACTGC
>Location:NODE_291749_length_38467_cov_32.565315	Coordinate:36320	Reads:1	Hits:1	Allocated_reads:1	Strand:+
TAAAGTAGAATCAGCATAGTGACCGCT
>Location:NODE_291749_length_38467_cov_32.565315	Coordinate:36320	Reads:1	Hits:1	Allocated_reads:1	Strand:+
TAAAGTAGAATCAGCATAGTGACTGCG
>Location:NODE_291749_length_38467_cov_32.565315	Coordinate:36320	Reads:39	Hits:1	Allocated_reads:39	Strand:+
TAAAGTAGAATCAGCATAGTGACTGCT
>Location:NODE_291749_length_38467_cov_32.565315	Coordinate:36320	Reads:1	Hits:1	Allocated_reads:1	Strand:+
TAAAGTAGAATCAGCATAGTGACTGCTT
>Location:NODE_291749_length_38467_cov_32.565315	Coordinate:36321	Reads:1	Hits:1	Allocated_reads:1	Strand:+
AAAGTAGAATCAGCATAGTGACTGC
>Location:NODE_291749_length_38467_cov_32.565315	Coordinate:36321	Reads:1	Hits:1	Allocated_reads:1	Strand:+
AAAGTAGAATCAGCATAGTGACTGCT
>Location:NODE_291749_length_38467_cov_32.565315	Coordinate:36344	Reads:1	Hits:1	Allocated_reads:1	Strand:-
AACCAGCACAAGGAGACTTTAAAGC
>Location:NODE_291749_length_38467_cov_32.565315	Coordinate:36352	Reads:1	Hits:1	Allocated_reads:1	Strand:-
AAAGATGAAAACCAGCACAAGGAGAC
>Location:NODE_291749_length_38467_cov_32.565315	Coordinate:36355	Reads:1	Hits:1	Allocated_reads:1	Strand:+
TCCTTGTGCTGGTTTTCATCTTTGCTTTGTGT
>Location:NODE_291749_length_38467_cov_32.565315	Coordinate:36367	Reads:1	Hits:2	Allocated_reads:0.5	Strand:+
TTTTCATCTTTGCTTTGTGTTCATACCTAAA
>Location:NODE_291749_length_38467_cov_32.565315	Coordinate:36368	Reads:1	Hits:6	Allocated_reads:0.166666666666667	Strand:+
TTTCATCTTTGCTTTGTGTTCATA
>Location:NODE_291749_length_38467_cov_32.565315	Coordinate:36368	Reads:1	Hits:4	Allocated_reads:0.25	Strand:+
TTTCATCTTTGCTTTGTGTTCATAC
>Location:NODE_291749_length_38467_cov_32.565315	Coordinate:36368	Reads:2	Hits:2	Allocated_reads:1	Strand:+
TTTCATCTTTGCTTTGTGTTCATACC
>Location:NODE_291749_length_38467_cov_32.565315	Coordinate:36368	Reads:1	Hits:2	Allocated_reads:0.5	Strand:+
TTTCATCTTTGCTTTGTGTTCATACCT
>Location:NODE_291749_length_38467_cov_32.565315	Coordinate:36371	Reads:1	Hits:4	Allocated_reads:0.25	Strand:-
TAGGTATGAACACAAAGCAAAGATG
>Location:NODE_291749_length_38467_cov_32.565315	Coordinate:36398	Reads:1	Hits:1	Allocated_reads:1	Strand:-
GGCACACATATGAACTTTCTCCTAATG
>Location:NODE_291749_length_38467_cov_32.565315	Coordinate:36401	Reads:1	Hits:1	Allocated_reads:1	Strand:-
GAGGCACACATATGAACTTTCTCCTA
>Location:NODE_291749_length_38467_cov_32.565315	Coordinate:36412	Reads:1	Hits:1	Allocated_reads:1	Strand:+
TCATATGTGTGCCTCATTAGAACAGA
>Location:NODE_291749_length_38467_cov_32.565315	Coordinate:36419	Reads:1	Hits:1	Allocated_reads:1	Strand:+
TGTGCCTCATTAGAACAGAGATTAGTGT
>Location:NODE_291749_length_38467_cov_32.565315	Coordinate:36425	Reads:1	Hits:1	Allocated_reads:1	Strand:-
CCAACACTAATCTCTGTTCTAATGT
>Location:NODE_291749_length_38467_cov_32.565315	Coordinate:36428	Reads:2	Hits:1	Allocated_reads:2	Strand:+
TTAGAACAGAGATTAGTGTTGGTGTGT
>Location:NODE_291749_length_38467_cov_32.565315	Coordinate:36428	Reads:1	Hits:1	Allocated_reads:1	Strand:+
TTAGAACAGAGATTAGTGTTGGTGTGTGG
>Location:NODE_291749_length_38467_cov_32.565315	Coordinate:36429	Reads:1	Hits:1	Allocated_reads:1	Strand:+
TAGAACAGAGATTAGTGTTGGTGTGTGG
>Location:NODE_291749_length_38467_cov_32.565315	Coordinate:36430	Reads:1	Hits:1	Allocated_reads:1	Strand:-
CACACACCAACACTAATCTCTGTTCT
>Location:NODE_291749_length_38467_cov_32.565315	Coordinate:36433	Reads:2	Hits:1	Allocated_reads:2	Strand:-
CCACACACCAACACTAATCTCTGT
>Location:NODE_291749_length_38467_cov_32.565315	Coordinate:36446	Reads:3	Hits:4	Allocated_reads:0.75	Strand:+
TTGGTGTGTGGGACTGTAGCCTATA
>Location:NODE_291749_length_38467_cov_32.565315	Coordinate:36454	Reads:1	Hits:3	Allocated_reads:0.333333333333333	Strand:+
TGGGACTGTAGCCTATAGGTTTATATTGTT
>Location:NODE_291749_length_38467_cov_32.565315	Coordinate:36479	Reads:1	Hits:1	Allocated_reads:1	Strand:+
TTGTTAATTATGACACAATGTGCTTCAAA
>Location:NODE_291749_length_38467_cov_32.565315	Coordinate:36483	Reads:1	Hits:1	Allocated_reads:1	Strand:+
TAATTATGACACAATGTGCTTCAAATCAT
>Location:NODE_291749_length_38467_cov_32.565315	Coordinate:36506	Reads:1	Hits:1	Allocated_reads:1	Strand:-
CAGTATGGTACATTAAAAATGATT
>Location:NODE_291749_length_38467_cov_32.565315	Coordinate:36511	Reads:1	Hits:1	Allocated_reads:1	Strand:-
AAGTAAGGCAGTATGGTACATTAAAAA
>Location:NODE_291749_length_38467_cov_32.565315	Coordinate:36515	Reads:2	Hits:1	Allocated_reads:2	Strand:+
TAATGTACCATACTGCCTTACTTTAATGTCT
>Location:NODE_291749_length_38467_cov_32.565315	Coordinate:36520	Reads:2	Hits:1	Allocated_reads:2	Strand:+
TACCATACTGCCTTACTTTAATGTCTTC
>Location:NODE_291749_length_38467_cov_32.565315	Coordinate:36520	Reads:2	Hits:1	Allocated_reads:2	Strand:+
TACCATACTGCCTTACTTTAATGTCTTCT
>Location:NODE_291749_length_38467_cov_32.565315	Coordinate:36520	Reads:1	Hits:1	Allocated_reads:1	Strand:+
TACCATACTGCCTTACTTTAATGTCTTCTGT
>Location:NODE_291749_length_38467_cov_32.565315	Coordinate:36528	Reads:1	Hits:1	Allocated_reads:1	Strand:+
TGCCTTACTTTAATGTCTTCTGTGTAATT
>Location:NODE_291749_length_38467_cov_32.565315	Coordinate:36532	Reads:1	Hits:1	Allocated_reads:1	Strand:+
TTACTTTAATGTCTTCTGTGTAATTTGTGT
>Location:NODE_291749_length_38467_cov_32.565315	Coordinate:36538	Reads:1	Hits:1	Allocated_reads:1	Strand:+
TAATGTCTTCTGTGTAATTTGTGTA
>Location:NODE_291749_length_38467_cov_32.565315	Coordinate:36538	Reads:1	Hits:1	Allocated_reads:1	Strand:+
TAATGTCTTCTGTGTAATTTGTGTAACA
>Location:NODE_291749_length_38467_cov_32.565315	Coordinate:36571	Reads:1	Hits:1	Allocated_reads:1	Strand:-
GTTTGAGGTATTTCTACTCTTTGTAAAAG
>Location:NODE_291749_length_38467_cov_32.565315	Coordinate:36590	Reads:1	Hits:1	Allocated_reads:1	Strand:+
TACCTCAAACATATAAAAATAAAAATGT
>Location:NODE_291749_length_38467_cov_32.565315	Coordinate:36615	Reads:1	Hits:1	Allocated_reads:1	Strand:-
AAATTAACTGTATGCTATGTGGTCACA
>Location:NODE_291749_length_38467_cov_32.565315	Coordinate:36615	Reads:1	Hits:1	Allocated_reads:1	Strand:-
ATTAACTGTATGCTATGTGGTCACA
>Location:NODE_291749_length_38467_cov_32.565315	Coordinate:36615	Reads:1	Hits:1	Allocated_reads:1	Strand:+
TGTGACCACATAGCATACAGTTAATTTGCATG
>Location:NODE_291749_length_38467_cov_32.565315	Coordinate:36620	Reads:1	Hits:1	Allocated_reads:1	Strand:-
ATGCAAATTAACTGTATGCTATGTGG
>Location:NODE_291749_length_38467_cov_32.565315	Coordinate:36630	Reads:1	Hits:1	Allocated_reads:1	Strand:-
AGGATTAGATTCATGCAAATTAACTGTA
>Location:NODE_291749_length_38467_cov_32.565315	Coordinate:36630	Reads:2	Hits:1	Allocated_reads:2	Strand:-
ATTAGATTCATGCAAATTAACTGTA
>Location:NODE_291749_length_38467_cov_32.565315	Coordinate:36630	Reads:1	Hits:1	Allocated_reads:1	Strand:-
GGATTAGATTCATGCAAATTAACTGTA
>Location:NODE_291749_length_38467_cov_32.565315	Coordinate:36630	Reads:1	Hits:1	Allocated_reads:1	Strand:+
TACAGTTAATTTGCATGAATCTAATCC
>Location:NODE_291749_length_38467_cov_32.565315	Coordinate:36630	Reads:2	Hits:1	Allocated_reads:2	Strand:-
TTAGATTCATGCAAATTAACTGTA
>Location:NODE_291749_length_38467_cov_32.565315	Coordinate:36636	Reads:1	Hits:1	Allocated_reads:1	Strand:+
TAATTTGCATGAATCTAATCCTGAT
>Location:NODE_291749_length_38467_cov_32.565315	Coordinate:36636	Reads:1	Hits:1	Allocated_reads:1	Strand:+
TAATTTGCATGAATCTAATCCTGATAA
>Location:NODE_291749_length_38467_cov_32.565315	Coordinate:36636	Reads:2	Hits:1	Allocated_reads:2	Strand:+
TAATTTGCATGAATCTAATCCTGATAAC
>Location:NODE_291749_length_38467_cov_32.565315	Coordinate:36636	Reads:1	Hits:1	Allocated_reads:1	Strand:+
TAATTTGCATGAATCTAATCCTGATAACT
>Location:NODE_291749_length_38467_cov_32.565315	Coordinate:36641	Reads:1	Hits:1	Allocated_reads:1	Strand:+
TGCATGAATCTAATCCTGATAACTAATATC
>Location:NODE_291749_length_38467_cov_32.565315	Coordinate:36641	Reads:2	Hits:1	Allocated_reads:2	Strand:+
TGCATGAATCTAATCCTGATAACTAATATCGA
>Location:NODE_291749_length_38467_cov_32.565315	Coordinate:36649	Reads:1	Hits:1	Allocated_reads:1	Strand:-
ATTATCGATATTAGTTATCAGGATTAGA
>Location:NODE_291749_length_38467_cov_32.565315	Coordinate:36657	Reads:2	Hits:1	Allocated_reads:2	Strand:+
TGATAACTAATATCGATAATGGATTCTGAAT
>Location:NODE_291749_length_38467_cov_32.565315	Coordinate:36660	Reads:2	Hits:1	Allocated_reads:2	Strand:+
TAACTAATATCGATAATGGATTCTGAAT
>Location:NODE_291749_length_38467_cov_32.565315	Coordinate:36661	Reads:1	Hits:1	Allocated_reads:1	Strand:+
AACTAATATCGATAATGGATTCTGAAT
>Location:NODE_291749_length_38467_cov_32.565315	Coordinate:36663	Reads:1	Hits:1	Allocated_reads:1	Strand:+
CTAATATCGATAATGGATTCTGAATCACCCAA
>Location:NODE_291749_length_38467_cov_32.565315	Coordinate:36664	Reads:4	Hits:1	Allocated_reads:4	Strand:+
TAATATCGATAATGGATTCTGAATCACCC
>Location:NODE_291749_length_38467_cov_32.565315	Coordinate:36664	Reads:2	Hits:1	Allocated_reads:2	Strand:+
TAATATCGATAATGGATTCTGAATCACCCA
>Location:NODE_291749_length_38467_cov_32.565315	Coordinate:36664	Reads:1	Hits:1	Allocated_reads:1	Strand:+
TAATATCGATAATGGATTCTGAATCACCCAAA
>Location:NODE_291749_length_38467_cov_32.565315	Coordinate:36667	Reads:2	Hits:1	Allocated_reads:2	Strand:+
TATCGATAATGGATTCTGAATCACC
>Location:NODE_291749_length_38467_cov_32.565315	Coordinate:36667	Reads:8	Hits:1	Allocated_reads:8	Strand:+
TATCGATAATGGATTCTGAATCACCC
>Location:NODE_291749_length_38467_cov_32.565315	Coordinate:36667	Reads:2	Hits:1	Allocated_reads:2	Strand:+
TATCGATAATGGATTCTGAATCACCCA
>Location:NODE_291749_length_38467_cov_32.565315	Coordinate:36667	Reads:2	Hits:1	Allocated_reads:2	Strand:+
TATCGATAATGGATTCTGAATCACCCAA
>Location:NODE_291749_length_38467_cov_32.565315	Coordinate:36667	Reads:5	Hits:1	Allocated_reads:5	Strand:+
TATCGATAATGGATTCTGAATCACCCAAA
>Location:NODE_291749_length_38467_cov_32.565315	Coordinate:36667	Reads:1	Hits:1	Allocated_reads:1	Strand:+
TATCGATAATGGATTCTGAATCACCCAATT
>Location:NODE_291749_length_38467_cov_32.565315	Coordinate:36667	Reads:2	Hits:1	Allocated_reads:2	Strand:+
TATCGATAATGGATTCTGAATCACCCAAAT
>Location:NODE_291749_length_38467_cov_32.565315	Coordinate:36667	Reads:1	Hits:1	Allocated_reads:1	Strand:+
TATCGATAATGGATTCTGAATCACCCAAATCT
>Location:NODE_291749_length_38467_cov_32.565315	Coordinate:36673	Reads:1	Hits:1	Allocated_reads:1	Strand:+
TAATGGATTCTGAATCACCCAAATCT
>Location:NODE_291749_length_38467_cov_32.565315	Coordinate:36673	Reads:1	Hits:1	Allocated_reads:1	Strand:+
TAATGGATTCTGAATCACCCAAATCTGA
>Location:NODE_291749_length_38467_cov_32.565315	Coordinate:36673	Reads:1	Hits:1	Allocated_reads:1	Strand:+
TAATGGATTCTGAATCACCCAAATCTGAT
>Location:NODE_291749_length_38467_cov_32.565315	Coordinate:36676	Reads:1	Hits:1	Allocated_reads:1	Strand:+
TGGATTCTGAATCACCCAAATCTGATGAATT
>Location:NODE_291749_length_38467_cov_32.565315	Coordinate:36680	Reads:4	Hits:1	Allocated_reads:4	Strand:+
TTCTGAATCACCCAAATCTGATGAATT
>Location:NODE_291749_length_38467_cov_32.565315	Coordinate:36683	Reads:1	Hits:1	Allocated_reads:1	Strand:+
TGAATCACCCAAATCTGATGAATTCCCAT
>Location:NODE_291749_length_38467_cov_32.565315	Coordinate:36687	Reads:1	Hits:1	Allocated_reads:1	Strand:+
TCACCCAAATCTGATGAATTCCCATCCC
>Location:NODE_291749_length_38467_cov_32.565315	Coordinate:36689	Reads:1	Hits:1	Allocated_reads:1	Strand:-
ACTAGGGATGGGAATTCATCAGATTTGGGT
>Location:NODE_291749_length_38467_cov_32.565315	Coordinate:36690	Reads:1	Hits:1	Allocated_reads:1	Strand:+
CCCAAATCTGATGAATTCCCATCCCTAGT
>Location:NODE_291749_length_38467_cov_32.565315	Coordinate:36691	Reads:1	Hits:1	Allocated_reads:1	Strand:-
AGGGATGGGAATTCATCAGATTTGG
>Location:NODE_291749_length_38467_cov_32.565315	Coordinate:36692	Reads:1	Hits:1	Allocated_reads:1	Strand:+
CAAATCTGATGAATTCCCATCCCTAGTGG
>Location:NODE_291749_length_38467_cov_32.565315	Coordinate:36692	Reads:3	Hits:1	Allocated_reads:3	Strand:+
CAAATCTGATGAATTCCCATCCCTAGTGA
>Location:NODE_291749_length_38467_cov_32.565315	Coordinate:36693	Reads:1	Hits:1	Allocated_reads:1	Strand:+
AAATCTGATGAATTCCCATCCCTAGTGG
>Location:NODE_291749_length_38467_cov_32.565315	Coordinate:36693	Reads:2	Hits:1	Allocated_reads:2	Strand:+
AAATCTGATGAATTCCCATCCCTAGTGAC
>Location:NODE_291749_length_38467_cov_32.565315	Coordinate:36693	Reads:1	Hits:1	Allocated_reads:1	Strand:+
AAATCTGATGAATTCCCATCCCTAGTGACA
>Location:NODE_291749_length_38467_cov_32.565315	Coordinate:36693	Reads:1	Hits:1	Allocated_reads:1	Strand:-
TAGGGATGGGAATTCATCAGATTT
>Location:NODE_291749_length_38467_cov_32.565315	Coordinate:36694	Reads:5	Hits:1	Allocated_reads:5	Strand:+
AATCTGATGAATTCCCATCCCTAGTGA
>Location:NODE_291749_length_38467_cov_32.565315	Coordinate:36694	Reads:4	Hits:1	Allocated_reads:4	Strand:+
AATCTGATGAATTCCCATCCCTAGTGAC
>Location:NODE_291749_length_38467_cov_32.565315	Coordinate:36694	Reads:3	Hits:1	Allocated_reads:3	Strand:+
AATCTGATGAATTCCCATCCCTAGTGACA
>Location:NODE_291749_length_38467_cov_32.565315	Coordinate:36694	Reads:1	Hits:1	Allocated_reads:1	Strand:+
AATCTGATGAATTCCCATCCCTAGTGACAA
>Location:NODE_291749_length_38467_cov_32.565315	Coordinate:36694	Reads:1	Hits:1	Allocated_reads:1	Strand:+
AATCTGATGAATTCCCATCCCTAGTGACAAAG
>Location:NODE_291749_length_38467_cov_32.565315	Coordinate:36695	Reads:1	Hits:1	Allocated_reads:1	Strand:+
ATCTGATGAATTCCCATCCCTAGTGA
>Location:NODE_291749_length_38467_cov_32.565315	Coordinate:36695	Reads:1	Hits:1	Allocated_reads:1	Strand:+
ATCTGATGAATTCCCATCCCTAGTGAC
>Location:NODE_291749_length_38467_cov_32.565315	Coordinate:36695	Reads:3	Hits:1	Allocated_reads:3	Strand:+
ATCTGATGAATTCCCATCCCTAGTGACA
>Location:NODE_291749_length_38467_cov_32.565315	Coordinate:36695	Reads:1	Hits:1	Allocated_reads:1	Strand:+
ATCTGATGAATTCCCATCCCTAGTGACAAT
>Location:NODE_291749_length_38467_cov_32.565315	Coordinate:36696	Reads:7	Hits:1	Allocated_reads:7	Strand:+
TCTGATGAATTCCCATCCCTAGTG
>Location:NODE_291749_length_38467_cov_32.565315	Coordinate:36696	Reads:8	Hits:1	Allocated_reads:8	Strand:+
TCTGATGAATTCCCATCCCTAGTGA
>Location:NODE_291749_length_38467_cov_32.565315	Coordinate:36696	Reads:23	Hits:1	Allocated_reads:23	Strand:+
TCTGATGAATTCCCATCCCTAGTGAC
>Location:NODE_291749_length_38467_cov_32.565315	Coordinate:36696	Reads:6	Hits:1	Allocated_reads:6	Strand:+
TCTGATGAATTCCCATCCCTAGTGACA
>Location:NODE_291749_length_38467_cov_32.565315	Coordinate:36696	Reads:8	Hits:1	Allocated_reads:8	Strand:+
TCTGATGAATTCCCATCCCTAGTGACAAA
>Location:NODE_291749_length_38467_cov_32.565315	Coordinate:36696	Reads:1	Hits:1	Allocated_reads:1	Strand:+
TCTGATGAATTCCCATCCATAGTGACAAAG
>Location:NODE_291749_length_38467_cov_32.565315	Coordinate:36696	Reads:39	Hits:1	Allocated_reads:39	Strand:+
TCTGATGAATTCCCATCCCTAGTGACAAAG
>Location:NODE_291749_length_38467_cov_32.565315	Coordinate:36696	Reads:3	Hits:1	Allocated_reads:3	Strand:+
TCTGATGAATTCCCATCCCTAGTGACAAAGG
>Location:NODE_291749_length_38467_cov_32.565315	Coordinate:36696	Reads:2	Hits:1	Allocated_reads:2	Strand:+
TCTGATGAATTCCCATCCCTAGTGACAAAGGGA
>Location:NODE_291749_length_38467_cov_32.565315	Coordinate:36697	Reads:1	Hits:1	Allocated_reads:1	Strand:+
CTGATGAATTCCCATCCCTAGTGACAAAG
>Location:NODE_291749_length_38467_cov_32.565315	Coordinate:36698	Reads:3	Hits:1	Allocated_reads:3	Strand:+
TGATGAATTCCCATCCCTAGTGACAAAG
>Location:NODE_291749_length_38467_cov_32.565315	Coordinate:36701	Reads:2	Hits:1	Allocated_reads:2	Strand:+
TGAATTCCCATCCCTAGTGACAAAGG
>Location:NODE_291749_length_38467_cov_32.565315	Coordinate:36701	Reads:1	Hits:1	Allocated_reads:1	Strand:+
TGAATTCCCATCCCTAGTGACAAAGGGA
>Location:NODE_291749_length_38467_cov_32.565315	Coordinate:36701	Reads:1	Hits:1	Allocated_reads:1	Strand:+
TGAATTCCCATCCCTAGTGACAAAGGGAAA
>Location:NODE_291749_length_38467_cov_32.565315	Coordinate:36713	Reads:1	Hits:1	Allocated_reads:1	Strand:+
CCTAGTGACAAAGGGAAAGCAGATCTGTT
>Location:NODE_291749_length_38467_cov_32.565315	Coordinate:36719	Reads:5	Hits:1	Allocated_reads:5	Strand:-
AATCAACAGATCTGCTTTCCCTTTGTC
>Location:NODE_291749_length_38467_cov_32.565315	Coordinate:36720	Reads:4	Hits:1	Allocated_reads:4	Strand:-
AATCAACAGATCTGCTTTCCCTTTGT
>Location:NODE_291749_length_38467_cov_32.565315	Coordinate:36721	Reads:3	Hits:1	Allocated_reads:3	Strand:-
AATCAACAGATCTGCTTTCCCTTTG
>Location:NODE_291749_length_38467_cov_32.565315	Coordinate:36721	Reads:1	Hits:1	Allocated_reads:1	Strand:+
CAAAGGGAAAGCAGATCTGTTGATTGTTC
>Location:NODE_291749_length_38467_cov_32.565315	Coordinate:36722	Reads:2	Hits:1	Allocated_reads:2	Strand:-
AATCAACAGATCTGCTTTCCCTTT
>Location:NODE_291749_length_38467_cov_32.565315	Coordinate:36724	Reads:1	Hits:1	Allocated_reads:1	Strand:-
ACAATCAACAGATCTGCTTTCCCT
>Location:NODE_291749_length_38467_cov_32.565315	Coordinate:36734	Reads:1	Hits:1	Allocated_reads:1	Strand:-
CTGTCAACAGCAGAACAATCAACAGATC
>Location:NODE_291749_length_38467_cov_32.565315	Coordinate:36736	Reads:2	Hits:1	Allocated_reads:2	Strand:+
TCTGTTGATTGTTCTGCTGTTGAC
>Location:NODE_291749_length_38467_cov_32.565315	Coordinate:36736	Reads:2	Hits:1	Allocated_reads:2	Strand:+
TCTGTTGATTGTTCTGCTGTTGACA
>Location:NODE_291749_length_38467_cov_32.565315	Coordinate:36736	Reads:2	Hits:1	Allocated_reads:2	Strand:+
TCTGTTGATTGTTCTGCTGTTGACT
>Location:NODE_291749_length_38467_cov_32.565315	Coordinate:36736	Reads:1	Hits:1	Allocated_reads:1	Strand:+
TCTGTTGATTGTTCTGCTGTTGACAGC
>Location:NODE_291749_length_38467_cov_32.565315	Coordinate:36736	Reads:1	Hits:1	Allocated_reads:1	Strand:+
TCTGTTGATTGTTCTGCTGTTGACAGCA
>Location:NODE_291749_length_38467_cov_32.565315	Coordinate:36736	Reads:1	Hits:1	Allocated_reads:1	Strand:+
TCTGTTGATTGTTCTGCTGTTGACAGCATT
>Location:NODE_291749_length_38467_cov_32.565315	Coordinate:36736	Reads:1	Hits:1	Allocated_reads:1	Strand:+
TCTGTTGATTGTTCTGCTGTTGACAGCATTTTGCT
>Location:NODE_291749_length_38467_cov_32.565315	Coordinate:36737	Reads:1	Hits:1	Allocated_reads:1	Strand:+
CTGTTGATTGTTCTGCTGTTGACAGCATT
>Location:NODE_291749_length_38467_cov_32.565315	Coordinate:36738	Reads:1	Hits:1	Allocated_reads:1	Strand:+
TGTTGATTGTTCTGCTGTTGACAGCA
>Location:NODE_291749_length_38467_cov_32.565315	Coordinate:36738	Reads:1	Hits:1	Allocated_reads:1	Strand:+
TGTTGATTGTTCTGCTGTTGACAGCAT
>Location:NODE_291749_length_38467_cov_32.565315	Coordinate:36757	Reads:2	Hits:1	Allocated_reads:2	Strand:-
TGTTCCATTAATGCCAGCAAAATGCTGTC
>Location:NODE_291749_length_38467_cov_32.565315	Coordinate:36758	Reads:1	Hits:1	Allocated_reads:1	Strand:-
TGTTCCATTAATGCCAGCAAAATGCTGT
>Location:NODE_291749_length_38467_cov_32.565315	Coordinate:36760	Reads:1	Hits:1	Allocated_reads:1	Strand:-
TGTTCCATTAATGCCAGCAAAATGCT
>Location:NODE_291749_length_38467_cov_32.565315	Coordinate:36761	Reads:2	Hits:1	Allocated_reads:2	Strand:-
TGTTCCATTAATGCCAGCAAAATGC
>Location:NODE_291749_length_38467_cov_32.565315	Coordinate:36764	Reads:1	Hits:1	Allocated_reads:1	Strand:+
TTTTGCTGGCATTAATGGAACATTTC
>Location:NODE_291749_length_38467_cov_32.565315	Coordinate:36764	Reads:1	Hits:1	Allocated_reads:1	Strand:+
TTTTGCTGGCATTAATGGAACATTTCTGTC
>Location:NODE_291749_length_38467_cov_32.565315	Coordinate:36767	Reads:1	Hits:1	Allocated_reads:1	Strand:+
TGCTGGCATTAATGGAACATTTCTGTC
>Location:NODE_291749_length_38467_cov_32.565315	Coordinate:36767	Reads:1	Hits:1	Allocated_reads:1	Strand:+
TGCTGGCATTAATGGAACATTTCTGTCTT
>Location:NODE_291749_length_38467_cov_32.565315	Coordinate:36770	Reads:1	Hits:1	Allocated_reads:1	Strand:+
TGGCATTAATGGAACATTTCTGTCTTTCCC
>Location:NODE_291749_length_38467_cov_32.565315	Coordinate:36770	Reads:2	Hits:1	Allocated_reads:2	Strand:+
TGGCATTAATGGAACATTTCTGTCTTTCCCT
>Location:NODE_291749_length_38467_cov_32.565315	Coordinate:36775	Reads:1	Hits:1	Allocated_reads:1	Strand:+
TTAATGGAACATTTCTGTCTTTCCCTG
>Location:NODE_291749_length_38467_cov_32.565315	Coordinate:36776	Reads:1	Hits:1	Allocated_reads:1	Strand:+
TAATGGAACATTTCTGTCTTTCCC
>Location:NODE_291749_length_38467_cov_32.565315	Coordinate:36776	Reads:3	Hits:1	Allocated_reads:3	Strand:+
TAATGGAACATTTCTGTCTTTCCCT
>Location:NODE_291749_length_38467_cov_32.565315	Coordinate:36776	Reads:1	Hits:1	Allocated_reads:1	Strand:+
TAATGGAACATTTCTGTCTTTCCCTG
>Location:NODE_291749_length_38467_cov_32.565315	Coordinate:36776	Reads:6	Hits:1	Allocated_reads:6	Strand:+
TAATGGAACATTTCTGTCTTTCCCTGGA
>Location:NODE_291749_length_38467_cov_32.565315	Coordinate:36776	Reads:1	Hits:1	Allocated_reads:1	Strand:+
TAATGGAACATTTCTGTCTTTCCCTGGAA
>Location:NODE_291749_length_38467_cov_32.565315	Coordinate:36776	Reads:2	Hits:1	Allocated_reads:2	Strand:+
TAATGGAACATTTCTGTCTTTCCCTGGAT
>Location:NODE_291749_length_38467_cov_32.565315	Coordinate:36776	Reads:1	Hits:1	Allocated_reads:1	Strand:+
TAATGGAACATTTCTGTCTTTCCCTGGATG
>Location:NODE_291749_length_38467_cov_32.565315	Coordinate:36776	Reads:1	Hits:1	Allocated_reads:1	Strand:+
TAATGGAACATTTCTGTCTTTCCCTGGATT
>Location:NODE_291749_length_38467_cov_32.565315	Coordinate:36776	Reads:2	Hits:1	Allocated_reads:2	Strand:+
TAATGGAACATTTCTGTCTTTCCCTGGATGACC
>Location:NODE_291749_length_38467_cov_32.565315	Coordinate:36777	Reads:1	Hits:1	Allocated_reads:1	Strand:+
AATGGAACATTTCTGTCTTTCCCTGGAT
>Location:NODE_291749_length_38467_cov_32.565315	Coordinate:36786	Reads:3	Hits:1	Allocated_reads:3	Strand:+
TTTCTGTCTTTCCCTGGATGACCATACC
>Location:NODE_291749_length_38467_cov_32.565315	Coordinate:36786	Reads:5	Hits:1	Allocated_reads:5	Strand:+
TTTCTGTCTTTCCCTGGATGACCATACCT
>Location:NODE_291749_length_38467_cov_32.565315	Coordinate:36794	Reads:1	Hits:1	Allocated_reads:1	Strand:+
TTTCCCTGGATGACCATACCTCAATC
>Location:NODE_291749_length_38467_cov_32.565315	Coordinate:36799	Reads:2	Hits:1	Allocated_reads:2	Strand:+
CTGGATGACCATACCTCAATCCATAGGGTT
>Location:NODE_291749_length_38467_cov_32.565315	Coordinate:36800	Reads:2	Hits:1	Allocated_reads:2	Strand:+
TGGATGACCATACCTCAATCCATAGGGTT
>Location:NODE_291749_length_38467_cov_32.565315	Coordinate:36809	Reads:1	Hits:1	Allocated_reads:1	Strand:-
TATTGGCCAACCCTATGGATTGAGGTAT
>Location:NODE_291749_length_38467_cov_32.565315	Coordinate:36810	Reads:1	Hits:1	Allocated_reads:1	Strand:+
TACCTCAATCCATAGGGTTGGCCAATA
>Location:NODE_291749_length_38467_cov_32.565315	Coordinate:36817	Reads:1	Hits:1	Allocated_reads:1	Strand:-
TATTGATATTGGCCAACCCTATGGAT
>Location:NODE_291749_length_38467_cov_32.565315	Coordinate:36818	Reads:1	Hits:1	Allocated_reads:1	Strand:+
TCCATAGGGTTGGCCAATATCAATATGAT
>Location:NODE_291749_length_38467_cov_32.565315	Coordinate:36824	Reads:1	Hits:1	Allocated_reads:1	Strand:-
ACATATCATATTGATATTGGCCAACCC
>Location:NODE_291749_length_38467_cov_32.565315	Coordinate:36840	Reads:1	Hits:1	Allocated_reads:1	Strand:+
ATATGATATGTGGTATGACTTTTTGCAGCA
>Location:NODE_291749_length_38467_cov_32.565315	Coordinate:36841	Reads:1	Hits:1	Allocated_reads:1	Strand:+
TATGATATGTGGTATGACTTTTTGCA
>Location:NODE_291749_length_38467_cov_32.565315	Coordinate:36841	Reads:1	Hits:1	Allocated_reads:1	Strand:+
TATGATATGTGGTATGACTTTTTGCT
>Location:NODE_291749_length_38467_cov_32.565315	Coordinate:36841	Reads:2	Hits:1	Allocated_reads:2	Strand:+
TATGATATGTGGTATGACTTTTTGCAG
>Location:NODE_291749_length_38467_cov_32.565315	Coordinate:36841	Reads:3	Hits:1	Allocated_reads:3	Strand:+
TATGATATGTGGTATGACTTTTTGCAGC
>Location:NODE_291749_length_38467_cov_32.565315	Coordinate:36841	Reads:34	Hits:1	Allocated_reads:34	Strand:+
TATGATATGTGGTATGACTTTTTGCAGCA
>Location:NODE_291749_length_38467_cov_32.565315	Coordinate:36841	Reads:2	Hits:1	Allocated_reads:2	Strand:+
TATGATATGTGGTATGACTTTTTGCAGCAGA
>Location:NODE_291749_length_38467_cov_32.565315	Coordinate:36842	Reads:1	Hits:1	Allocated_reads:1	Strand:+
ATGATATGTGGTATGACTTTTTGCAGCA
>Location:NODE_291749_length_38467_cov_32.565315	Coordinate:36847	Reads:1	Hits:1	Allocated_reads:1	Strand:+
ATGTGGTATGACTTTTTGCAGCAGAACAAG
>Location:NODE_291749_length_38467_cov_32.565315	Coordinate:36853	Reads:1	Hits:1	Allocated_reads:1	Strand:-
TAGGTGTTCTGCTGCAAAAAGTCATA
>Location:NODE_291749_length_38467_cov_32.565315	Coordinate:36853	Reads:1	Hits:1	Allocated_reads:1	Strand:+
TATGACTTTTTGCAGCAGAACACCT
>Location:NODE_291749_length_38467_cov_32.565315	Coordinate:36853	Reads:1	Hits:1	Allocated_reads:1	Strand:+
TATGACTTTTTGCAGCAGAACACCTA
>Location:NODE_291749_length_38467_cov_32.565315	Coordinate:36853	Reads:1	Hits:1	Allocated_reads:1	Strand:+
TATGACTTTTTGCAGCAGAACACCTATG
>Location:NODE_291749_length_38467_cov_32.565315	Coordinate:36853	Reads:3	Hits:1	Allocated_reads:3	Strand:+
TATGACTTTTTGCAGCAGAACACCTATGG
>Location:NODE_291749_length_38467_cov_32.565315	Coordinate:36855	Reads:1	Hits:1	Allocated_reads:1	Strand:+
TGACTTTTTGCAGCAGAACACCTATGGGAT
>Location:NODE_291749_length_38467_cov_32.565315	Coordinate:36869	Reads:1	Hits:1	Allocated_reads:1	Strand:+
AGAACACCTATGGGATCATTTGGATTGG
>Location:NODE_291749_length_38467_cov_32.565315	Coordinate:36870	Reads:1	Hits:1	Allocated_reads:1	Strand:+
GAACACCTATGGGATCATTTGGATT
>Location:NODE_291749_length_38467_cov_32.565315	Coordinate:36870	Reads:1	Hits:1	Allocated_reads:1	Strand:+
GAACACCTATGGGATCATTTGGATTGG
>Location:NODE_291749_length_38467_cov_32.565315	Coordinate:36871	Reads:2	Hits:1	Allocated_reads:2	Strand:+
AACACCTATGGGATCATTTGGATTGGCT
>Location:NODE_291749_length_38467_cov_32.565315	Coordinate:36872	Reads:1	Hits:1	Allocated_reads:1	Strand:+
ACACCTATGGGATCATTTGGATTGGCT
>Location:NODE_291749_length_38467_cov_32.565315	Coordinate:36873	Reads:1	Hits:1	Allocated_reads:1	Strand:+
CACCTATGGGATCATTTGGATTGGCT
>Location:NODE_291749_length_38467_cov_32.565315	Coordinate:36873	Reads:1	Hits:1	Allocated_reads:1	Strand:+
CACCTATGGGATCATTTGGATTGGCTTTA
>Location:NODE_291749_length_38467_cov_32.565315	Coordinate:36879	Reads:1	Hits:1	Allocated_reads:1	Strand:+
TGGGATCATTTGGATTGGCTTTATTTC
>Location:NODE_291749_length_38467_cov_32.565315	Coordinate:36879	Reads:1	Hits:1	Allocated_reads:1	Strand:+
TGGGATCATTTGGATTGGCTTTATTTCACT
>Location:NODE_291749_length_38467_cov_32.565315	Coordinate:36882	Reads:1	Hits:1	Allocated_reads:1	Strand:-
AGTGAAATAAAGCCAATCCAAATGATC
>Location:NODE_291749_length_38467_cov_32.565315	Coordinate:36883	Reads:1	Hits:1	Allocated_reads:1	Strand:-
AGTGAAATAAAGCCAATCCAAATGAT
>Location:NODE_291749_length_38467_cov_32.565315	Coordinate:36884	Reads:1	Hits:1	Allocated_reads:1	Strand:+
TCATTTGGATTGGCTTTATTTCACT
>Location:NODE_291749_length_38467_cov_32.565315	Coordinate:36884	Reads:1	Hits:1	Allocated_reads:1	Strand:+
TCATTTGGATTGGCTTTATTTCACTA
>Location:NODE_291749_length_38467_cov_32.565315	Coordinate:36884	Reads:1	Hits:1	Allocated_reads:1	Strand:+
TCATTTGGATTGGCTTTATTTCACTATAATT
>Location:NODE_291749_length_38467_cov_32.565315	Coordinate:36889	Reads:1	Hits:1	Allocated_reads:1	Strand:+
TGGATTGGCTTTATTTCACTATAATT
>Location:NODE_291749_length_38467_cov_32.565315	Coordinate:36899	Reads:1	Hits:1	Allocated_reads:1	Strand:+
TTATTTCACTATAATTAAAACAGTCT
>Location:NODE_291749_length_38467_cov_32.565315	Coordinate:36899	Reads:2	Hits:1	Allocated_reads:2	Strand:+
TTATTTCACTATAATTAAAACAGTCTTCT
>Location:NODE_291749_length_38467_cov_32.565315	Coordinate:36899	Reads:1	Hits:1	Allocated_reads:1	Strand:+
TTATTTCACTATAATTAAAACAGTCTTCTGGA
>Location:NODE_291749_length_38467_cov_32.565315	Coordinate:36902	Reads:1	Hits:1	Allocated_reads:1	Strand:+
TTTCACTATAATTAAAACAGTCTTCTGGA
>Location:NODE_291749_length_38467_cov_32.565315	Coordinate:36906	Reads:1	Hits:1	Allocated_reads:1	Strand:-
TCTTCCAGAAGACTGTTTTAATTATAGT
>Location:NODE_291749_length_38467_cov_32.565315	Coordinate:36910	Reads:1	Hits:1	Allocated_reads:1	Strand:+
TAATTAAAACAGTCTTCTGGAAGATCAGT
>Location:NODE_291749_length_38467_cov_32.565315	Coordinate:36919	Reads:1	Hits:1	Allocated_reads:1	Strand:-
GACACACTGATCTTCCAGAAGACTG
>Location:NODE_291749_length_38467_cov_32.565315	Coordinate:36944	Reads:1	Hits:1	Allocated_reads:1	Strand:-
CTGGTCTTAATTCTCTACTGCAGGGAA
>Location:NODE_291749_length_38467_cov_32.565315	Coordinate:36947	Reads:2	Hits:1	Allocated_reads:2	Strand:-
CTGGTCTTAATTCTCTACTGCAGG
>Location:NODE_291749_length_38467_cov_32.565315	Coordinate:36948	Reads:1	Hits:1	Allocated_reads:1	Strand:+
CTGCAGTAGAGAATTAAGACCAGAAGAATT
>Location:NODE_291749_length_38467_cov_32.565315	Coordinate:36949	Reads:1	Hits:1	Allocated_reads:1	Strand:+
TGCAGTAGAGAATTAAGACCAGAAGA
>Location:NODE_291749_length_38467_cov_32.565315	Coordinate:36949	Reads:1	Hits:1	Allocated_reads:1	Strand:+
TGCAGTAGAGAATTAAGACCAGAAGAA
>Location:NODE_291749_length_38467_cov_32.565315	Coordinate:36949	Reads:17	Hits:1	Allocated_reads:17	Strand:+
TGCAGTAGAGAATTAAGACCAGAAGAAT
>Location:NODE_291749_length_38467_cov_32.565315	Coordinate:36949	Reads:29	Hits:1	Allocated_reads:29	Strand:+
TGCAGTAGAGAATTAAGACCAGAAGAATT
>Location:NODE_291749_length_38467_cov_32.565315	Coordinate:36949	Reads:1	Hits:1	Allocated_reads:1	Strand:+
TGCAGTAGAGAATTAAGACCAGAAGAATTA
>Location:NODE_291749_length_38467_cov_32.565315	Coordinate:36950	Reads:1	Hits:1	Allocated_reads:1	Strand:+
GCAGTAGAGAATTAAGACCAGAAGAATT
>Location:NODE_291749_length_38467_cov_32.565315	Coordinate:36951	Reads:1	Hits:1	Allocated_reads:1	Strand:+
CAGTAGAGAATTAAGACCAGAAGT
>Location:NODE_291749_length_38467_cov_32.565315	Coordinate:36951	Reads:1	Hits:1	Allocated_reads:1	Strand:+
CAGTAGAGAATTAAGACCAGAAGAA
>Location:NODE_291749_length_38467_cov_32.565315	Coordinate:36951	Reads:1	Hits:1	Allocated_reads:1	Strand:+
CAGTAGAGAATTAAGACCAGAAGAAT
>Location:NODE_291749_length_38467_cov_32.565315	Coordinate:36951	Reads:23	Hits:1	Allocated_reads:23	Strand:+
CAGTAGAGAATTAAGACCAGAAGAATT
>Location:NODE_291749_length_38467_cov_32.565315	Coordinate:36951	Reads:3	Hits:1	Allocated_reads:3	Strand:+
CAGTAGAGAATTAAGACCAGAAGAATTA
>Location:NODE_291749_length_38467_cov_32.565315	Coordinate:36951	Reads:1	Hits:1	Allocated_reads:1	Strand:+
CAGTAGAGAATTAAGACCAGAAGAATTAAA
>Location:NODE_291749_length_38467_cov_32.565315	Coordinate:36951	Reads:1	Hits:1	Allocated_reads:1	Strand:+
CAGTAGAGAATTAAGACCAGAAGAATTAAT
>Location:NODE_291749_length_38467_cov_32.565315	Coordinate:36951	Reads:18	Hits:1	Allocated_reads:18	Strand:+
CAGTAGAGAATTAAGACCAGAAGAATTAAAC
>Location:NODE_291749_length_38467_cov_32.565315	Coordinate:36951	Reads:11	Hits:1	Allocated_reads:11	Strand:+
CAGTAGAGAATTAAGACCAGAAGAATTAAACC
>Location:NODE_291749_length_38467_cov_32.565315	Coordinate:36951	Reads:1	Hits:1	Allocated_reads:1	Strand:+
CAGTAGAGAATTAAGACCAGAAGAATTAAACCC
>Location:NODE_291749_length_38467_cov_32.565315	Coordinate:36952	Reads:1	Hits:1	Allocated_reads:1	Strand:+
AGTAGAGAATTAAGACCAGAAGAATT
>Location:NODE_291749_length_38467_cov_32.565315	Coordinate:36952	Reads:1	Hits:1	Allocated_reads:1	Strand:+
AGTAGAGAATTAAGACCAGAAGAATTAAAC
>Location:NODE_291749_length_38467_cov_32.565315	Coordinate:36952	Reads:1	Hits:1	Allocated_reads:1	Strand:+
AGTAGAGAATTAAGACCAGAAGAATTAAACC
>Location:NODE_291749_length_38467_cov_32.565315	Coordinate:36953	Reads:1	Hits:1	Allocated_reads:1	Strand:+
GTAGAGAATTAAGACCAGAAGAATT
>Location:NODE_291749_length_38467_cov_32.565315	Coordinate:36953	Reads:1	Hits:1	Allocated_reads:1	Strand:+
GTAGAGAATTAAGACCAGAAGAATTAAA
>Location:NODE_291749_length_38467_cov_32.565315	Coordinate:36953	Reads:11	Hits:1	Allocated_reads:11	Strand:+
GTAGAGAATTAAGACCAGAAGAATTAAAC
>Location:NODE_291749_length_38467_cov_32.565315	Coordinate:36953	Reads:18	Hits:1	Allocated_reads:18	Strand:+
GTAGAGAATTAAGACCAGAAGAATTAAACC
>Location:NODE_291749_length_38467_cov_32.565315	Coordinate:36953	Reads:1	Hits:1	Allocated_reads:1	Strand:+
GTAGAGAATTAAGACCAGAAGAATTAAACCC
>Location:NODE_291749_length_38467_cov_32.565315	Coordinate:36953	Reads:1	Hits:1	Allocated_reads:1	Strand:+
GTAGAGAATTAAGACCAGAAGAATTAAACCCAGGG
>Location:NODE_291749_length_38467_cov_32.565315	Coordinate:36954	Reads:1	Hits:1	Allocated_reads:1	Strand:+
TAGAGAATTAAGACCAGAAGAATT
>Location:NODE_291749_length_38467_cov_32.565315	Coordinate:36954	Reads:1	Hits:1	Allocated_reads:1	Strand:+
TAGAGAATTAAGACCAGAAGAATTAA
>Location:NODE_291749_length_38467_cov_32.565315	Coordinate:36954	Reads:1	Hits:1	Allocated_reads:1	Strand:+
TAGAGAATTAAGACCAGAAGAATTAAA
>Location:NODE_291749_length_38467_cov_32.565315	Coordinate:36954	Reads:45	Hits:1	Allocated_reads:45	Strand:+
TAGAGAATTAAGACCAGAAGAATTAAAC
>Location:NODE_291749_length_38467_cov_32.565315	Coordinate:36954	Reads:116	Hits:1	Allocated_reads:116	Strand:+
TAGAGAATTAAGACCAGAAGAATTAAACC
>Location:NODE_291749_length_38467_cov_32.565315	Coordinate:36954	Reads:1	Hits:1	Allocated_reads:1	Strand:+
TAGAGAATTAAGACCAGAAGAACTAAACCC
>Location:NODE_291749_length_38467_cov_32.565315	Coordinate:36954	Reads:1	Hits:1	Allocated_reads:1	Strand:+
TAGAGAATTAAGACCAGAAGAATTAAACAC
>Location:NODE_291749_length_38467_cov_32.565315	Coordinate:36954	Reads:44	Hits:1	Allocated_reads:44	Strand:+
TAGAGAATTAAGACCAGAAGAATTAAACCC
>Location:NODE_291749_length_38467_cov_32.565315	Coordinate:36954	Reads:2	Hits:1	Allocated_reads:2	Strand:+
TAGAGAATTAAGACCAGAAGAATTAAACCCAGG
>Location:NODE_291749_length_38467_cov_32.565315	Coordinate:36955	Reads:2	Hits:1	Allocated_reads:2	Strand:+
AGAGAATTAAGACCAGAAGAATTAAAC
>Location:NODE_291749_length_38467_cov_32.565315	Coordinate:36955	Reads:1	Hits:1	Allocated_reads:1	Strand:+
AGAGAATTAAGACCAGAAGAATTAAACC
>Location:NODE_291749_length_38467_cov_32.565315	Coordinate:36961	Reads:1	Hits:1	Allocated_reads:1	Strand:+
TTAAGACCAGAAGAATTAAACCCAGG
>Location:NODE_291749_length_38467_cov_32.565315	Coordinate:36961	Reads:1	Hits:1	Allocated_reads:1	Strand:+
TTAAGACCAGAAGAATTAAACCCAGGG
>Location:NODE_291749_length_38467_cov_32.565315	Coordinate:36961	Reads:5	Hits:1	Allocated_reads:5	Strand:+
TTAAGACCAGAAGAATTAAACCCAGGGT
>Location:NODE_291749_length_38467_cov_32.565315	Coordinate:36961	Reads:2	Hits:1	Allocated_reads:2	Strand:+
TTAAGACCAGAAGAATTAAACCCAGGGTA
>Location:NODE_291749_length_38467_cov_32.565315	Coordinate:36961	Reads:1	Hits:1	Allocated_reads:1	Strand:+
TTAAGACCAGAAGAATTAAACCCAGGGTACA
>Location:NODE_291749_length_38467_cov_32.565315	Coordinate:36961	Reads:1	Hits:1	Allocated_reads:1	Strand:+
TTAAGACCAGAAGAATTAAACCCAGGGTACAC
>Location:NODE_291749_length_38467_cov_32.565315	Coordinate:36961	Reads:1	Hits:1	Allocated_reads:1	Strand:+
TTAAGACCAGAAGAATTAAACCCAGGGTACACT
>Location:NODE_291749_length_38467_cov_32.565315	Coordinate:36962	Reads:4	Hits:1	Allocated_reads:4	Strand:+
TAAGACCAGAAGAATTAAACCCAGGG
>Location:NODE_291749_length_38467_cov_32.565315	Coordinate:36962	Reads:11	Hits:1	Allocated_reads:11	Strand:+
TAAGACCAGAAGAATTAAACCCAGGGT
>Location:NODE_291749_length_38467_cov_32.565315	Coordinate:36962	Reads:2	Hits:1	Allocated_reads:2	Strand:+
TAAGACCAGAAGAATTAAACCCAGGGTA
>Location:NODE_291749_length_38467_cov_32.565315	Coordinate:36962	Reads:1	Hits:1	Allocated_reads:1	Strand:+
TAAGACCAGAAGAATTAAACCCAGGGTACAC
>Location:NODE_291749_length_38467_cov_32.565315	Coordinate:36962	Reads:1	Hits:1	Allocated_reads:1	Strand:+
TAAGACCAGAAGAATTAAACCCAGGGTACACT
>Location:NODE_291749_length_38467_cov_32.565315	Coordinate:36963	Reads:1	Hits:1	Allocated_reads:1	Strand:+
AAGACCAGAAGAATTAAACCCAGGGTACACT
>Location:NODE_291749_length_38467_cov_32.565315	Coordinate:36966	Reads:1	Hits:1	Allocated_reads:1	Strand:-
GTGTACCCTGGGTTTAATTCTTCTGGA
>Location:NODE_291749_length_38467_cov_32.565315	Coordinate:36969	Reads:1	Hits:1	Allocated_reads:1	Strand:+
AGAAGAATTAAACCCAGGGTACACTGAAG
>Location:NODE_291749_length_38467_cov_32.565315	Coordinate:36978	Reads:1	Hits:1	Allocated_reads:1	Strand:+
AAACCCAGGGTACACTGAAGGCGCTC
>Location:NODE_291749_length_38467_cov_32.565315	Coordinate:36979	Reads:1	Hits:1	Allocated_reads:1	Strand:+
AACCCAGGGTACACTGAAGGCGCTC
>Location:NODE_291749_length_38467_cov_32.565315	Coordinate:36980	Reads:1	Hits:1	Allocated_reads:1	Strand:+
ACCCAGGGTACACTGAAGGCGCTC
>Location:NODE_291749_length_38467_cov_32.565315	Coordinate:36986	Reads:1	Hits:1	Allocated_reads:1	Strand:+
GGTACACTGAAGGCGCTCTGGGGCACG
>Location:NODE_291749_length_38467_cov_32.565315	Coordinate:36988	Reads:2	Hits:1	Allocated_reads:2	Strand:+
TACACTGAAGGCGCTCTGGGGCAC
>Location:NODE_291749_length_38467_cov_32.565315	Coordinate:36988	Reads:2	Hits:1	Allocated_reads:2	Strand:+
TACACTGAAGGCGCTCTGGGGCACG
>Location:NODE_291749_length_38467_cov_32.565315	Coordinate:36988	Reads:1	Hits:1	Allocated_reads:1	Strand:+
TACACTGAAGGCGCTCTGGGGCACGTGA
>Location:NODE_291749_length_38467_cov_32.565315	Coordinate:36988	Reads:2	Hits:1	Allocated_reads:2	Strand:+
TACACTGAAGGCGCTCTGGGGCACGTGG
>Location:NODE_291749_length_38467_cov_32.565315	Coordinate:36988	Reads:1	Hits:1	Allocated_reads:1	Strand:+
TACACTGAAGGCGCTCTGGGGCACGTGGT
>Location:NODE_291749_length_38467_cov_32.565315	Coordinate:36988	Reads:1	Hits:1	Allocated_reads:1	Strand:+
TACACTGAAGGCGCTCTGGGGCACGTGGTGG
>Location:NODE_291749_length_38467_cov_32.565315	Coordinate:36991	Reads:1	Hits:1	Allocated_reads:1	Strand:+
ACTGAAGGCGCTCTGGGGCACGTGGT
>Location:NODE_291749_length_38467_cov_32.565315	Coordinate:36993	Reads:1	Hits:1	Allocated_reads:1	Strand:+
TGAAGGCGCTCTGGGGCACGTGGTGT
>Location:NODE_291749_length_38467_cov_32.565315	Coordinate:36999	Reads:1	Hits:1	Allocated_reads:1	Strand:+
CGCTCTGGGGCACGTGGTGGAAATAACCT
>Location:NODE_291749_length_38467_cov_32.565315	Coordinate:37007	Reads:1	Hits:1	Allocated_reads:1	Strand:-
ACTTAAGGTTATTTCCACCACGTGCC
>Location:NODE_291749_length_38467_cov_32.565315	Coordinate:37027	Reads:1	Hits:1	Allocated_reads:1	Strand:+
TTAAGTTGCTTTATGTTGGGTTTAAATT
>Location:NODE_291749_length_38467_cov_32.565315	Coordinate:37028	Reads:2	Hits:1	Allocated_reads:2	Strand:+
TAAGTTGCTTTATGTTGGGTTTAAATT
>Location:NODE_291749_length_38467_cov_32.565315	Coordinate:37028	Reads:2	Hits:1	Allocated_reads:2	Strand:+
TAAGTTGCTTTATGTTGGGTTTAAATTTAAC
>Location:NODE_291749_length_38467_cov_32.565315	Coordinate:37032	Reads:4	Hits:1	Allocated_reads:4	Strand:+
TTGCTTTATGTTGGGTTTAAATTTAACACT
>Location:NODE_291749_length_38467_cov_32.565315	Coordinate:37055	Reads:1	Hits:1	Allocated_reads:1	Strand:-
TTTTAGATTCACATAAACTAGTGTTA
>Location:NODE_291749_length_38467_cov_32.565315	Coordinate:37081	Reads:1	Hits:1	Allocated_reads:1	Strand:+
TACATTATTAACATGCTTCAGTTTGCCACC
>Location:NODE_291749_length_38467_cov_32.565315	Coordinate:37085	Reads:1	Hits:1	Allocated_reads:1	Strand:+
TTATTAACATGCTTCAGTTTGCCACC
>Location:NODE_291749_length_38467_cov_32.565315	Coordinate:37085	Reads:1	Hits:1	Allocated_reads:1	Strand:+
TTATTAACATGCTTCAGTTTGCCACCT
>Location:NODE_291749_length_38467_cov_32.565315	Coordinate:37086	Reads:1	Hits:1	Allocated_reads:1	Strand:+
TATTAACATGCTTCAGTTTGCCACCT
>Location:NODE_291749_length_38467_cov_32.565315	Coordinate:37089	Reads:1	Hits:1	Allocated_reads:1	Strand:+
TAACATGCTTCAGTTTGCCACCTAAC
>Location:NODE_291749_length_38467_cov_32.565315	Coordinate:37089	Reads:1	Hits:1	Allocated_reads:1	Strand:+
TAACATGCTTCAGTTTGCCACCTAACT
>Location:NODE_291749_length_38467_cov_32.565315	Coordinate:37094	Reads:1	Hits:1	Allocated_reads:1	Strand:-
CAGTAAGTTAGGTGGCAAACTGAAGCT
>Location:NODE_291749_length_38467_cov_32.565315	Coordinate:37094	Reads:1	Hits:1	Allocated_reads:1	Strand:+
TGCTTCAGTTTGCCACCTAACTTAC
>Location:NODE_291749_length_38467_cov_32.565315	Coordinate:37095	Reads:1	Hits:1	Allocated_reads:1	Strand:-
ATCCCAGTAAGTTAGGTGGCAAACTGAAGC
>Location:NODE_291749_length_38467_cov_32.565315	Coordinate:37095	Reads:1	Hits:1	Allocated_reads:1	Strand:-
GTGAATCCCAGTAAGTTAGGTGGCAAACTGAAGC
>Location:NODE_291749_length_38467_cov_32.565315	Coordinate:37096	Reads:1	Hits:1	Allocated_reads:1	Strand:-
GTGAATCCCAGTAAGTTAGGTGGCAAACTGAAG
>Location:NODE_291749_length_38467_cov_32.565315	Coordinate:37099	Reads:1	Hits:1	Allocated_reads:1	Strand:-
GTGAATCCCAGTAAGTTAGGTGGCAAACTG
>Location:NODE_291749_length_38467_cov_32.565315	Coordinate:37111	Reads:1	Hits:1	Allocated_reads:1	Strand:+
TAACTTACTGGGATTCACTTTTTCACA
>Location:NODE_291749_length_38467_cov_32.565315	Coordinate:37111	Reads:1	Hits:1	Allocated_reads:1	Strand:+
TAACTTACTGGGATTCACTTTTTTACAAA
>Location:NODE_291749_length_38467_cov_32.565315	Coordinate:37111	Reads:2	Hits:1	Allocated_reads:2	Strand:+
TAACTTACTGGGATTCACTTTTTCACAAA
>Location:NODE_291749_length_38467_cov_32.565315	Coordinate:37111	Reads:1	Hits:1	Allocated_reads:1	Strand:+
TAACTTACTGGGATTCACTTTTTCACAAAC
>Location:NODE_291749_length_38467_cov_32.565315	Coordinate:37111	Reads:5	Hits:1	Allocated_reads:5	Strand:+
TAACTTACTGGGATTCACTTTTTCACAAACA
>Location:NODE_291749_length_38467_cov_32.565315	Coordinate:37111	Reads:1	Hits:1	Allocated_reads:1	Strand:+
TAACTTACTGGGATTCACTTTTTCACAAACATGT
>Location:NODE_291749_length_38467_cov_32.565315	Coordinate:37114	Reads:1	Hits:1	Allocated_reads:1	Strand:+
CTTACTGGGATTCACTTTTTCACAAACATG
>Location:NODE_291749_length_38467_cov_32.565315	Coordinate:37115	Reads:3	Hits:1	Allocated_reads:3	Strand:+
TTACTGGGATTCACTTTTTCACAAAC
>Location:NODE_291749_length_38467_cov_32.565315	Coordinate:37115	Reads:14	Hits:1	Allocated_reads:14	Strand:+
TTACTGGGATTCACTTTTTCACAAACA
>Location:NODE_291749_length_38467_cov_32.565315	Coordinate:37115	Reads:2	Hits:1	Allocated_reads:2	Strand:+
TTACTGGGATTCACTTTTTCACAAACATT
>Location:NODE_291749_length_38467_cov_32.565315	Coordinate:37115	Reads:22	Hits:1	Allocated_reads:22	Strand:+
TTACTGGGATTCACTTTTTCACAAACATG
>Location:NODE_291749_length_38467_cov_32.565315	Coordinate:37115	Reads:1	Hits:1	Allocated_reads:1	Strand:+
TTACTGGGATTCACTTTTTCACAAACATGT
>Location:NODE_291749_length_38467_cov_32.565315	Coordinate:37116	Reads:3	Hits:1	Allocated_reads:3	Strand:+
TACTGGGATTCACTTTTTCACAAACA
>Location:NODE_291749_length_38467_cov_32.565315	Coordinate:37116	Reads:1	Hits:1	Allocated_reads:1	Strand:+
TACTGGGATTCACTTTTTCACAAGCATG
>Location:NODE_291749_length_38467_cov_32.565315	Coordinate:37116	Reads:7	Hits:1	Allocated_reads:7	Strand:+
TACTGGGATTCACTTTTTCACAAACATG
>Location:NODE_291749_length_38467_cov_32.565315	Coordinate:37116	Reads:2	Hits:1	Allocated_reads:2	Strand:+
TACTGGGATTCACTTTTTCACAAACATGT
>Location:NODE_291749_length_38467_cov_32.565315	Coordinate:37117	Reads:1	Hits:1	Allocated_reads:1	Strand:+
ACTGGGATTCACTTTTTCACAAACATG
>Location:NODE_291749_length_38467_cov_32.565315	Coordinate:37119	Reads:1	Hits:1	Allocated_reads:1	Strand:+
TGGGATTCACTTTTTCACAAACATGTGACTT
>Location:NODE_291749_length_38467_cov_32.565315	Coordinate:37119	Reads:1	Hits:1	Allocated_reads:1	Strand:+
TGGGATTCACTTTTTCACAAACATGTGACATG
>Location:NODE_291749_length_38467_cov_32.565315	Coordinate:37142	Reads:1	Hits:1	Allocated_reads:1	Strand:+
TGTGACATGTTTCAAGTAATGTTTGGTACTG
>Location:NODE_291749_length_38467_cov_32.565315	Coordinate:37144	Reads:1	Hits:1	Allocated_reads:1	Strand:+
TGACATGTTTCAAGTAATGTTTGGTAC
>Location:NODE_291749_length_38467_cov_32.565315	Coordinate:37149	Reads:1	Hits:1	Allocated_reads:1	Strand:+
TGTTTCAAGTAATGTTTGGTACTG
>Location:NODE_291749_length_38467_cov_32.565315	Coordinate:37149	Reads:1	Hits:1	Allocated_reads:1	Strand:+
TGTTTCAAGTAATGTTTGGTACTGTTT
>Location:NODE_291749_length_38467_cov_32.565315	Coordinate:37149	Reads:1	Hits:1	Allocated_reads:1	Strand:+
TGTTTCAAGTAATGTTTGGTACTGTTTA
>Location:NODE_291749_length_38467_cov_32.565315	Coordinate:37149	Reads:3	Hits:1	Allocated_reads:3	Strand:+
TGTTTCAAGTAATGTTTGGTACTGTTTAAGA
>Location:NODE_291749_length_38467_cov_32.565315	Coordinate:37149	Reads:1	Hits:1	Allocated_reads:1	Strand:+
TGTTTCAAGTAATGTTTGGTACTGTTTAAGACT
>Location:NODE_291749_length_38467_cov_32.565315	Coordinate:37152	Reads:1	Hits:1	Allocated_reads:1	Strand:+
TTCAAGTAATGTTTGGTACTGTTTT
>Location:NODE_291749_length_38467_cov_32.565315	Coordinate:37152	Reads:1	Hits:1	Allocated_reads:1	Strand:+
TTCAAGTAATGTTTGGTACTGTTTAAGA
>Location:NODE_291749_length_38467_cov_32.565315	Coordinate:37156	Reads:1	Hits:1	Allocated_reads:1	Strand:+
AGTAATGTTTGGTACTGTTTAAGACAATTC
>Location:NODE_291749_length_38467_cov_32.565315	Coordinate:37159	Reads:1	Hits:1	Allocated_reads:1	Strand:-
AATTGTCTTAAACAGTACCAAACATT
>Location:NODE_291749_length_38467_cov_32.565315	Coordinate:37174	Reads:1	Hits:1	Allocated_reads:1	Strand:+
TTAAGACAATTCTTGCGCTGCTTTT
>Location:NODE_291749_length_38467_cov_32.565315	Coordinate:37175	Reads:1	Hits:1	Allocated_reads:1	Strand:+
TAAGACAATTCTTGCGCTGCTTTTTA
>Location:NODE_291749_length_38467_cov_32.565315	Coordinate:37175	Reads:3	Hits:1	Allocated_reads:3	Strand:+
TAAGACAATTCTTGCGCTGCTTTTTATCT
>Location:NODE_291749_length_38467_cov_32.565315	Coordinate:37175	Reads:1	Hits:1	Allocated_reads:1	Strand:+
TAAGACAATTCTTGCGCTGCTTTTTATCTT
>Location:NODE_291749_length_38467_cov_32.565315	Coordinate:37183	Reads:1	Hits:1	Allocated_reads:1	Strand:+
TTCTTGCGCTGCTTTTTATCTTTTT
>Location:NODE_291749_length_38467_cov_32.565315	Coordinate:37183	Reads:1	Hits:1	Allocated_reads:1	Strand:+
TTCTTGCGCTGCTTTTTATCTTTTTTG
>Location:NODE_291749_length_38467_cov_32.565315	Coordinate:37183	Reads:1	Hits:1	Allocated_reads:1	Strand:+
TTCTTGCGCTGCTTTTTATCTTTTTTGATA
>Location:NODE_291749_length_38467_cov_32.565315	Coordinate:37203	Reads:1	Hits:1	Allocated_reads:1	Strand:+
TTTTTTGATATGAAAGGTGTTCTGTATACATC
>Location:NODE_291749_length_38467_cov_32.565315	Coordinate:37204	Reads:1	Hits:1	Allocated_reads:1	Strand:+
TTTTTGATATGAAAGGTGTTCTGTATACA
>Location:NODE_291749_length_38467_cov_32.565315	Coordinate:37204	Reads:1	Hits:1	Allocated_reads:1	Strand:+
TTTTTGATATGAAAGGTGTTCTGTATACATC
>Location:NODE_291749_length_38467_cov_32.565315	Coordinate:37205	Reads:1	Hits:1	Allocated_reads:1	Strand:+
TTTTGATATGAAAGGTGTTCTGTAT
>Location:NODE_291749_length_38467_cov_32.565315	Coordinate:37205	Reads:3	Hits:1	Allocated_reads:3	Strand:+
TTTTGATATGAAAGGTGTTCTGTATACA
>Location:NODE_291749_length_38467_cov_32.565315	Coordinate:37205	Reads:17	Hits:1	Allocated_reads:17	Strand:+
TTTTGATATGAAAGGTGTTCTGTATACATC
>Location:NODE_291749_length_38467_cov_32.565315	Coordinate:37206	Reads:14	Hits:1	Allocated_reads:14	Strand:+
TTTGATATGAAAGGTGTTCTGTATACATC
>Location:NODE_291749_length_38467_cov_32.565315	Coordinate:37207	Reads:7	Hits:1	Allocated_reads:7	Strand:+
TTGATATGAAAGGTGTTCTGTATACATC
>Location:NODE_291749_length_38467_cov_32.565315	Coordinate:37208	Reads:82	Hits:1	Allocated_reads:82	Strand:+
TGATATGAAAGGTGTTCTGTATACATC
>Location:NODE_291749_length_38467_cov_32.565315	Coordinate:37208	Reads:3	Hits:1	Allocated_reads:3	Strand:+
TGATATGAAAGGTGTTCTGTATACATCT
>Location:NODE_291749_length_38467_cov_32.565315	Coordinate:37209	Reads:5	Hits:1	Allocated_reads:5	Strand:+
GATATGAAAGGTGTTCTGTATACATC
>Location:NODE_291749_length_38467_cov_32.565315	Coordinate:37211	Reads:3	Hits:1	Allocated_reads:3	Strand:+
TATGAAAGGTGTTCTGTATACATC
>Location:NODE_291749_length_38467_cov_32.565315	Coordinate:37218	Reads:1	Hits:1	Allocated_reads:1	Strand:-
TGCATTAAAAGATGTATACAGAACACC
>Location:NODE_291749_length_38467_cov_32.565315	Coordinate:37242	Reads:1	Hits:1	Allocated_reads:1	Strand:-
ATCTACTGGAAGATTCAGCAATTTGC
>Location:NODE_291749_length_38467_cov_32.565315	Coordinate:37246	Reads:1	Hits:1	Allocated_reads:1	Strand:-
AAAATCAATATCTACTGGAAGATTCAGCAAT
>Location:NODE_291749_length_38467_cov_32.565315	Coordinate:37250	Reads:2	Hits:1	Allocated_reads:2	Strand:-
AAAATCAATATCTACTGGAAGATTCAG
>Location:NODE_291749_length_38467_cov_32.565315	Coordinate:37252	Reads:1	Hits:1	Allocated_reads:1	Strand:-
TCCCAAAATCAATATCTACTGGAAGATTC
>Location:NODE_291749_length_38467_cov_32.565315	Coordinate:37258	Reads:1	Hits:1	Allocated_reads:1	Strand:+
TCCAGTAGATATTGATTTTGGGAATAGGTCCT
>Location:NODE_291749_length_38467_cov_32.565315	Coordinate:37267	Reads:2	Hits:1	Allocated_reads:2	Strand:+
TATTGATTTTGGGAATAGGTCCTT
>Location:NODE_291749_length_38467_cov_32.565315	Coordinate:37267	Reads:2	Hits:1	Allocated_reads:2	Strand:+
TATTGATTTTGGGAATAGGTCCTTAA
>Location:NODE_291749_length_38467_cov_32.565315	Coordinate:37282	Reads:1	Hits:1	Allocated_reads:1	Strand:+
TAGGTCCTTAATAAAAAGTTGTCCCTGACT
>Location:NODE_291749_length_38467_cov_32.565315	Coordinate:37284	Reads:1	Hits:1	Allocated_reads:1	Strand:-
TAGTCAGGGACAACTTTTTATTAAGGACC
>Location:NODE_291749_length_38467_cov_32.565315	Coordinate:37292	Reads:1	Hits:1	Allocated_reads:1	Strand:-
TCATTCTATAGTCAGGGACAACTTTTTAT
>Location:NODE_291749_length_38467_cov_32.565315	Coordinate:37295	Reads:3	Hits:1	Allocated_reads:3	Strand:-
TCATTCTATAGTCAGGGACAACTTTT
>Location:NODE_291749_length_38467_cov_32.565315	Coordinate:37296	Reads:1	Hits:1	Allocated_reads:1	Strand:-
TCATTCTATAGTCAGGGACAACTTT
>Location:NODE_291749_length_38467_cov_32.565315	Coordinate:37297	Reads:1	Hits:1	Allocated_reads:1	Strand:-
ATTCATTCTATAGTCAGGGACAACTT
>Location:NODE_291749_length_38467_cov_32.565315	Coordinate:37298	Reads:1	Hits:1	Allocated_reads:1	Strand:-
ATTCATTCTATAGTCAGGGACAACT
>Location:NODE_291749_length_38467_cov_32.565315	Coordinate:37300	Reads:1	Hits:1	Allocated_reads:1	Strand:+
TTGTCCCTGACTATAGAATGAATTCA
>Location:NODE_291749_length_38467_cov_32.565315	Coordinate:37301	Reads:1	Hits:1	Allocated_reads:1	Strand:+
TGTCCCTGACTATAGAATGAATTCATAT
>Location:NODE_291749_length_38467_cov_32.565315	Coordinate:37301	Reads:1	Hits:1	Allocated_reads:1	Strand:+
TGTCCCTGACTATAGAATGAATTCATATC
>Location:NODE_291749_length_38467_cov_32.565315	Coordinate:37305	Reads:1	Hits:1	Allocated_reads:1	Strand:-
CAGATATGAATTCATTCTATAGTCAGG
>Location:NODE_291749_length_38467_cov_32.565315	Coordinate:37307	Reads:2	Hits:1	Allocated_reads:2	Strand:+
TGACTATAGAATGAATTCATATCTGAA
>Location:NODE_291749_length_38467_cov_32.565315	Coordinate:37311	Reads:1	Hits:1	Allocated_reads:1	Strand:+
TATAGAATGAATTCATATCTGAAGA
>Location:NODE_291749_length_38467_cov_32.565315	Coordinate:37311	Reads:23	Hits:1	Allocated_reads:23	Strand:+
TATAGAATGAATTCATATCTGAAGAGAC
>Location:NODE_291749_length_38467_cov_32.565315	Coordinate:37311	Reads:1	Hits:1	Allocated_reads:1	Strand:+
TATAGAATGAATTCATATCTGAAGAGACG
>Location:NODE_291749_length_38467_cov_32.565315	Coordinate:37311	Reads:40	Hits:1	Allocated_reads:40	Strand:+
TATAGAATGAATTCATATCTGAAGAGACT
>Location:NODE_291749_length_38467_cov_32.565315	Coordinate:37311	Reads:17	Hits:1	Allocated_reads:17	Strand:+
TATAGAATGAATTCATATCTGAAGAGACTA
>Location:NODE_291749_length_38467_cov_32.565315	Coordinate:37311	Reads:2	Hits:1	Allocated_reads:2	Strand:+
TATAGAATGAATTCATATCTGAAGAGACTAGA
>Location:NODE_291749_length_38467_cov_32.565315	Coordinate:37311	Reads:1	Hits:1	Allocated_reads:1	Strand:+
TATAGAATGAATTCATATCTGAAGAGACTAGATC
>Location:NODE_291749_length_38467_cov_32.565315	Coordinate:37312	Reads:1	Hits:1	Allocated_reads:1	Strand:+
ATAGAATGAATTCATATCTGAAGAGACT
>Location:NODE_291749_length_38467_cov_32.565315	Coordinate:37313	Reads:4	Hits:1	Allocated_reads:4	Strand:+
TAGAATGAATTCATATCTGAAGAGAC
>Location:NODE_291749_length_38467_cov_32.565315	Coordinate:37313	Reads:17	Hits:1	Allocated_reads:17	Strand:+
TAGAATGAATTCATATCTGAAGAGACT
>Location:NODE_291749_length_38467_cov_32.565315	Coordinate:37313	Reads:9	Hits:1	Allocated_reads:9	Strand:+
TAGAATGAATTCATATCTGAAGAGACTA
>Location:NODE_291749_length_38467_cov_32.565315	Coordinate:37313	Reads:162	Hits:1	Allocated_reads:162	Strand:+
TAGAATGAATTCATATCTGAAGAGACTAGA
>Location:NODE_291749_length_38467_cov_32.565315	Coordinate:37313	Reads:3	Hits:1	Allocated_reads:3	Strand:+
TAGAATGAATTCATATCTGAAGAGACTAGAA
>Location:NODE_291749_length_38467_cov_32.565315	Coordinate:37313	Reads:6	Hits:1	Allocated_reads:6	Strand:+
TAGAATGAATTCATATCTGAAGAGACTAGAT
>Location:NODE_291749_length_38467_cov_32.565315	Coordinate:37315	Reads:1	Hits:1	Allocated_reads:1	Strand:+
GAATGAATTCATATCTGAAGAGACTAGAT
>Location:NODE_291749_length_38467_cov_32.565315	Coordinate:37317	Reads:1	Hits:1	Allocated_reads:1	Strand:+
ATGAATTCATATCTGAAGAGACTAGA
>Location:NODE_291749_length_38467_cov_32.565315	Coordinate:37318	Reads:1	Hits:1	Allocated_reads:1	Strand:+
TGAATTCATATCTGAAGAGACTAGATCC
>Location:NODE_291749_length_38467_cov_32.565315	Coordinate:37318	Reads:1	Hits:1	Allocated_reads:1	Strand:+
TGAATTCATATCTGAAGAGACTAGATCCATT
>Location:NODE_291749_length_38467_cov_32.565315	Coordinate:37326	Reads:1	Hits:1	Allocated_reads:1	Strand:-
TAAAAATGGATCTAGTCTCTTCAGATA
>Location:NODE_291749_length_38467_cov_32.565315	Coordinate:37326	Reads:2	Hits:1	Allocated_reads:2	Strand:+
TATCTGAAGAGACTAGATCCATTTTTATA
>Location:NODE_291749_length_38467_cov_32.565315	Coordinate:37327	Reads:1	Hits:1	Allocated_reads:1	Strand:+
ATCTGAAGAGACTAGATCCATTTTTATA
>Location:NODE_291749_length_38467_cov_32.565315	Coordinate:37330	Reads:1	Hits:1	Allocated_reads:1	Strand:+
TGAAGAGACTAGATCCATTTTTATA
>Location:NODE_291749_length_38467_cov_32.565315	Coordinate:37332	Reads:1	Hits:1	Allocated_reads:1	Strand:-
GAATATAAAAATGGATCTAGTCTCTT
>Location:NODE_291749_length_38467_cov_32.565315	Coordinate:37332	Reads:3	Hits:1	Allocated_reads:3	Strand:-
TAGAATATAAAAATGGATCTAGTCTCTT
>Location:NODE_291749_length_38467_cov_32.565315	Coordinate:37333	Reads:2	Hits:1	Allocated_reads:2	Strand:-
TAGAATATAAAAATGGATCTAGTCTCT
>Location:NODE_291749_length_38467_cov_32.565315	Coordinate:37335	Reads:1	Hits:1	Allocated_reads:1	Strand:-
TAGAATATAAAAATGGATCTAGTCT
>Location:NODE_291749_length_38467_cov_32.565315	Coordinate:37339	Reads:1	Hits:1	Allocated_reads:1	Strand:+
TAGATCCATTTTTATATTCTAGAA
>Location:NODE_291749_length_38467_cov_32.565315	Coordinate:37350	Reads:1	Hits:1	Allocated_reads:1	Strand:+
TTATATTCTAGAAACGGAGAAACCCCCA
>Location:NODE_291749_length_38467_cov_32.565315	Coordinate:37350	Reads:1	Hits:1	Allocated_reads:1	Strand:+
TTATATTCTAGAAACGGAGAAACCCCCATGT
>Location:NODE_291749_length_38467_cov_32.565315	Coordinate:37355	Reads:1	Hits:1	Allocated_reads:1	Strand:+
TTCTAGAAACGGAGAAACCCCCATG
>Location:NODE_291749_length_38467_cov_32.565315	Coordinate:37355	Reads:1	Hits:1	Allocated_reads:1	Strand:+
TTCTAGAAACGGAGAAACCCCCATGTCA
>Location:NODE_291749_length_38467_cov_32.565315	Coordinate:37355	Reads:2	Hits:1	Allocated_reads:2	Strand:+
TTCTAGAAACGGAGAAACCCCCATGTCAC
>Location:NODE_291749_length_38467_cov_32.565315	Coordinate:37355	Reads:7	Hits:1	Allocated_reads:7	Strand:+
TTCTAGAAACGGAGAAACCCCCATGTCACT
>Location:NODE_291749_length_38467_cov_32.565315	Coordinate:37355	Reads:1	Hits:1	Allocated_reads:1	Strand:+
TTCTAGAAACGGAGAAACCCCCATGTCACTTGT
>Location:NODE_291749_length_38467_cov_32.565315	Coordinate:37365	Reads:1	Hits:1	Allocated_reads:1	Strand:-
GAACAACGGAAACAAGTGACATGGGGGTTTCTCC
>Location:NODE_291749_length_38467_cov_32.565315	Coordinate:37376	Reads:1	Hits:1	Allocated_reads:1	Strand:-
TCCAGGAACAACGGAAACAAGTGACATG
>Location:NODE_291749_length_38467_cov_32.565315	Coordinate:37377	Reads:1	Hits:1	Allocated_reads:1	Strand:-
TCCAGGAACAACGGAAACAAGTGACAT
>Location:NODE_291749_length_38467_cov_32.565315	Coordinate:37378	Reads:2	Hits:1	Allocated_reads:2	Strand:+
TGTCACTTGTTTCCGTTGTTCCTGGA
>Location:NODE_291749_length_38467_cov_32.565315	Coordinate:37378	Reads:12	Hits:1	Allocated_reads:12	Strand:+
TGTCACTTGTTTCCGTTGTTCCTGGAT
>Location:NODE_291749_length_38467_cov_32.565315	Coordinate:37378	Reads:1	Hits:1	Allocated_reads:1	Strand:+
TGTCACTTGTTTCCGTTGTTCCTGGATT
>Location:NODE_291749_length_38467_cov_32.565315	Coordinate:37380	Reads:1	Hits:1	Allocated_reads:1	Strand:+
TCACTTGTTTCCGTTGTTCCTGGATTACAT
>Location:NODE_291749_length_38467_cov_32.565315	Coordinate:37386	Reads:1	Hits:1	Allocated_reads:1	Strand:-
AGCAATGTAATCCAGGAACAACGGAAAC
>Location:NODE_291749_length_38467_cov_32.565315	Coordinate:37387	Reads:1	Hits:1	Allocated_reads:1	Strand:+
TTTCCGTTGTTCCTGGATTACATTGCTAAA
>Location:NODE_291749_length_38467_cov_32.565315	Coordinate:37388	Reads:4	Hits:1	Allocated_reads:4	Strand:+
TTCCGTTGTTCCTGGATTACATTGCTA
>Location:NODE_291749_length_38467_cov_32.565315	Coordinate:37388	Reads:1	Hits:1	Allocated_reads:1	Strand:+
TTCCGTTGTTCCTGGATTACATTGCTAAA
>Location:NODE_291749_length_38467_cov_32.565315	Coordinate:37389	Reads:4	Hits:1	Allocated_reads:4	Strand:+
TCCGTTGTTCCTGGATTACATTGCTAAAAA
>Location:NODE_291749_length_38467_cov_32.565315	Coordinate:37389	Reads:2	Hits:1	Allocated_reads:2	Strand:+
TCCGTTGTTCCTGGATTACATTGCTAAAAAA
>Location:NODE_291749_length_38467_cov_32.565315	Coordinate:37393	Reads:1	Hits:1	Allocated_reads:1	Strand:+
TTGTTCCTGGATTACATTGCTAAAA
>Location:NODE_291749_length_38467_cov_32.565315	Coordinate:37393	Reads:1	Hits:1	Allocated_reads:1	Strand:+
TTGTTCCTGGATTACATTGCTAAAAA
>Location:NODE_291749_length_38467_cov_32.565315	Coordinate:37393	Reads:1	Hits:1	Allocated_reads:1	Strand:+
TTGTTCCTGGATTACATTGCTAAAAAA
>Location:NODE_291749_length_38467_cov_32.565315	Coordinate:37393	Reads:1	Hits:1	Allocated_reads:1	Strand:+
TTGTTCCTGGATTACATTGCTAAAAAAGC
>Location:NODE_291749_length_38467_cov_32.565315	Coordinate:37393	Reads:1	Hits:1	Allocated_reads:1	Strand:+
TTGTTCCTGGATTACATTGCTAAAAAAGCTGT
>Location:NODE_291749_length_38467_cov_32.565315	Coordinate:37394	Reads:2	Hits:1	Allocated_reads:2	Strand:+
TGTTCCTGGATTACATTGCTAAAA
>Location:NODE_291749_length_38467_cov_32.565315	Coordinate:37394	Reads:2	Hits:1	Allocated_reads:2	Strand:+
TGTTCCTGGATTACATTGCTAAAAA
>Location:NODE_291749_length_38467_cov_32.565315	Coordinate:37394	Reads:5	Hits:1	Allocated_reads:5	Strand:+
TGTTCCTGGATTACATTGCTAAAAAA
>Location:NODE_291749_length_38467_cov_32.565315	Coordinate:37394	Reads:9	Hits:1	Allocated_reads:9	Strand:+
TGTTCCTGGATTACATTGCTAAAAAAGC
>Location:NODE_291749_length_38467_cov_32.565315	Coordinate:37394	Reads:1	Hits:1	Allocated_reads:1	Strand:+
TGTTCCTGGATTACATTGCTAAAAAAAGC
>Location:NODE_291749_length_38467_cov_32.565315	Coordinate:37394	Reads:1	Hits:1	Allocated_reads:1	Strand:+
TGTTCCTGGATTACATTGCTAAAAAAGTT
>Location:NODE_291749_length_38467_cov_32.565315	Coordinate:37394	Reads:33	Hits:1	Allocated_reads:33	Strand:+
TGTTCCTGGATTACATTGCTAAAAAAGCT
>Location:NODE_291749_length_38467_cov_32.565315	Coordinate:37394	Reads:25	Hits:1	Allocated_reads:25	Strand:+
TGTTCCTGGATTACATTGCTAAAAAAGCTG
>Location:NODE_291749_length_38467_cov_32.565315	Coordinate:37394	Reads:7	Hits:1	Allocated_reads:7	Strand:+
TGTTCCTGGATTACATTGCTAAAAAAGCTGT
>Location:NODE_291749_length_38467_cov_32.565315	Coordinate:37394	Reads:1	Hits:1	Allocated_reads:1	Strand:+
TGTTCCTGGATTACATTGCTAAAAAAGCTGTT
>Location:NODE_291749_length_38467_cov_32.565315	Coordinate:37395	Reads:1	Hits:1	Allocated_reads:1	Strand:+
GTTCCTGGATTACATTGCTAAAAAAGCTG
>Location:NODE_291749_length_38467_cov_32.565315	Coordinate:37396	Reads:3	Hits:1	Allocated_reads:3	Strand:+
TTCCTGGATTACATTGCTAAAAAAGCT
>Location:NODE_291749_length_38467_cov_32.565315	Coordinate:37396	Reads:3	Hits:1	Allocated_reads:3	Strand:+
TTCCTGGATTACATTGCTAAAAAAGCTG
>Location:NODE_291749_length_38467_cov_32.565315	Coordinate:37396	Reads:3	Hits:1	Allocated_reads:3	Strand:+
TTCCTGGATTACATTGCTAAAAAAGCTGT
>Location:NODE_291749_length_38467_cov_32.565315	Coordinate:37397	Reads:1	Hits:1	Allocated_reads:1	Strand:+
TCCTGGATTACATTGCTAAAAAAGCT
>Location:NODE_291749_length_38467_cov_32.565315	Coordinate:37397	Reads:2	Hits:1	Allocated_reads:2	Strand:+
TCCTGGATTACATTGCTAAAAAAGCTG
>Location:NODE_291749_length_38467_cov_32.565315	Coordinate:37397	Reads:1	Hits:1	Allocated_reads:1	Strand:+
TCCTGGATTACATTGCTAAAAAAGCTGT
>Location:NODE_291749_length_38467_cov_32.565315	Coordinate:37397	Reads:4	Hits:1	Allocated_reads:4	Strand:+
TCCTGGATTACATTGCTAAAAAAGCTGTT
>Location:NODE_291749_length_38467_cov_32.565315	Coordinate:37402	Reads:1	Hits:1	Allocated_reads:1	Strand:-
TAGTGAGAAAACAGCTTTTTTAGCAATGTAATC
>Location:NODE_291749_length_38467_cov_32.565315	Coordinate:37407	Reads:1	Hits:1	Allocated_reads:1	Strand:-
ATAGTGAGAAAACAGCTTTTTTAGCAATG
>Location:NODE_291749_length_38467_cov_32.565315	Coordinate:37408	Reads:1	Hits:1	Allocated_reads:1	Strand:-
AGTGAGAAAACAGCTTTTTTAGCAAT
>Location:NODE_291749_length_38467_cov_32.565315	Coordinate:37408	Reads:1	Hits:1	Allocated_reads:1	Strand:-
ATAGTGAGAAAACAGCTTTTTTAGCAAT
>Location:NODE_291749_length_38467_cov_32.565315	Coordinate:37411	Reads:4	Hits:1	Allocated_reads:4	Strand:-
ATAGTGAGAAAACAGCTTTTTTAGC
>Location:NODE_291749_length_38467_cov_32.565315	Coordinate:37411	Reads:1	Hits:1	Allocated_reads:1	Strand:-
GTATAGTGAGAAAACAGCTTTTTTAGC
>Location:NODE_291749_length_38467_cov_32.565315	Coordinate:37411	Reads:2	Hits:1	Allocated_reads:2	Strand:-
TAGTGAGAAAACAGCTTTTTTAGC
>Location:NODE_291749_length_38467_cov_32.565315	Coordinate:37422	Reads:1	Hits:1	Allocated_reads:1	Strand:+
TGTTTTCTCACTATACAAAAATGTTCTGT
>Location:NODE_291749_length_38467_cov_32.565315	Coordinate:37423	Reads:1	Hits:1	Allocated_reads:1	Strand:+
GTTTTCTCACTATACAAAAATGTTCTGTAAA
>Location:NODE_291749_length_38467_cov_32.565315	Coordinate:37425	Reads:1	Hits:1	Allocated_reads:1	Strand:+
TTTCTCACTATACAAAAATGTTCTGTAAA
>Location:NODE_291749_length_38467_cov_32.565315	Coordinate:37426	Reads:1	Hits:1	Allocated_reads:1	Strand:+
TTCTCACTATACAAAAATGTTCTGT
>Location:NODE_291749_length_38467_cov_32.565315	Coordinate:37426	Reads:1	Hits:1	Allocated_reads:1	Strand:+
TTCTCACTATACAAAAATGTTCTGTA
>Location:NODE_291749_length_38467_cov_32.565315	Coordinate:37426	Reads:3	Hits:1	Allocated_reads:3	Strand:+
TTCTCACTATACAAAAATGTTCTGTAAAG
>Location:NODE_291749_length_38467_cov_32.565315	Coordinate:37449	Reads:1	Hits:1	Allocated_reads:1	Strand:-
ACTTTAGTTATATTCTGTGTCTTTAC
>Location:NODE_291749_length_38467_cov_32.565315	Coordinate:37453	Reads:2	Hits:1	Allocated_reads:2	Strand:-
AGAGACTTTAGTTATATTCTGTGTCT
>Location:NODE_291749_length_38467_cov_32.565315	Coordinate:37454	Reads:1	Hits:1	Allocated_reads:1	Strand:-
AGAGACTTTAGTTATATTCTGTGTC
>Location:NODE_291749_length_38467_cov_32.565315	Coordinate:37456	Reads:2	Hits:1	Allocated_reads:2	Strand:-
GGCTAAGAGACTTTAGTTATATTCTGTG
>Location:NODE_291749_length_38467_cov_32.565315	Coordinate:37456	Reads:1	Hits:1	Allocated_reads:1	Strand:-
TGGGCTAAGAGACTTTAGTTATATTCTGTG
>Location:NODE_291749_length_38467_cov_32.565315	Coordinate:37459	Reads:1	Hits:1	Allocated_reads:1	Strand:-
TGGGCTAAGAGACTTTAGTTATATTCT
>Location:NODE_291749_length_38467_cov_32.565315	Coordinate:37460	Reads:1	Hits:1	Allocated_reads:1	Strand:-
TGGGCTAAGAGACTTTAGTTATATTC
>Location:NODE_291749_length_38467_cov_32.565315	Coordinate:37465	Reads:1	Hits:1	Allocated_reads:1	Strand:+
TAACTAAAGTCTCTTAGCCCAAGCAATA
>Location:NODE_291749_length_38467_cov_32.565315	Coordinate:37469	Reads:1	Hits:1	Allocated_reads:1	Strand:+
TAAAGTCTCTTAGCCCAAGCAATAAAAT
>Location:NODE_291749_length_38467_cov_32.565315	Coordinate:37472	Reads:1	Hits:1	Allocated_reads:1	Strand:-
CAATTTTATTGCTTGGGCTAAGAGACT
>Location:NODE_291749_length_38467_cov_32.565315	Coordinate:37474	Reads:2	Hits:1	Allocated_reads:2	Strand:-
CAATTTTATTGCTTGGGCTAAGAGA
>Location:NODE_291749_length_38467_cov_32.565315	Coordinate:37474	Reads:1	Hits:1	Allocated_reads:1	Strand:+
TCTCTTAGCCCAAGCAATAAAATTGT
>Location:NODE_291749_length_38467_cov_32.565315	Coordinate:37474	Reads:1	Hits:1	Allocated_reads:1	Strand:+
TCTCTTAGCCCAAGCAATAAAATTGTGCA
>Location:NODE_291749_length_38467_cov_32.565315	Coordinate:37476	Reads:1	Hits:1	Allocated_reads:1	Strand:+
TCTTAGCCCAAGCAATAAAATTGT
>Location:NODE_291749_length_38467_cov_32.565315	Coordinate:37498	Reads:1	Hits:1	Allocated_reads:1	Strand:-
ATCTGTCTTTCTGCATCAAATATGCAC
>Location:NODE_291749_length_38467_cov_32.565315	Coordinate:37500	Reads:1	Hits:1	Allocated_reads:1	Strand:-
TCTGTCTTTCTGCATCAAATATGC
>Location:NODE_291749_length_38467_cov_32.565315	Coordinate:37503	Reads:1	Hits:1	Allocated_reads:1	Strand:+
TATTTGATGCAGAAAGACAGATTTGGTC
>Location:NODE_291749_length_38467_cov_32.565315	Coordinate:37505	Reads:2	Hits:1	Allocated_reads:2	Strand:+
TTTGATGCAGAAAGACAGATTTGGTC
>Location:NODE_291749_length_38467_cov_32.565315	Coordinate:37507	Reads:1	Hits:1	Allocated_reads:1	Strand:+
TGATGCAGAAAGACAGATTTGGTCCAAAG
>Location:NODE_291749_length_38467_cov_32.565315	Coordinate:37508	Reads:1	Hits:1	Allocated_reads:1	Strand:-
TTTGGACCAAATCTGTCTTTCTGCATC
>Location:NODE_291749_length_38467_cov_32.565315	Coordinate:37510	Reads:1	Hits:1	Allocated_reads:1	Strand:+
TGCAGAAAGACAGATTTGGTCCAAAGAGAA
>Location:NODE_291749_length_38467_cov_32.565315	Coordinate:37510	Reads:3	Hits:1	Allocated_reads:3	Strand:+
TGCAGAAAGACAGATTTGGTCCAAAGAGACAAC
>Location:NODE_291749_length_38467_cov_32.565315	Coordinate:37510	Reads:6	Hits:1	Allocated_reads:6	Strand:+
TGCAGAAAGACAGATTTGGTCCAAAGAGACAACTC
>Location:NODE_291749_length_38467_cov_32.565315	Coordinate:37513	Reads:1	Hits:1	Allocated_reads:1	Strand:+
AGAAAGACAGATTTGGTCCAAAGAGACAAC
>Location:NODE_291749_length_38467_cov_32.565315	Coordinate:37513	Reads:2	Hits:1	Allocated_reads:2	Strand:-
TGTCTCTTTGGACCAAATCTGTCTTTCT
>Location:NODE_291749_length_38467_cov_32.565315	Coordinate:37514	Reads:1	Hits:1	Allocated_reads:1	Strand:+
GAAAGACAGATTTGGTCCAAAGAGACGGC
>Location:NODE_291749_length_38467_cov_32.565315	Coordinate:37514	Reads:11	Hits:1	Allocated_reads:11	Strand:+
GAAAGACAGATTTGGTCCAAAGAGACAAC
>Location:NODE_291749_length_38467_cov_32.565315	Coordinate:37514	Reads:1	Hits:1	Allocated_reads:1	Strand:+
GAAAGACAGATTTGGTCCAAAGAGACAACTA
>Location:NODE_291749_length_38467_cov_32.565315	Coordinate:37514	Reads:42	Hits:1	Allocated_reads:42	Strand:+
GAAAGACAGATTTGGTCCAAAGAGACAACTC
>Location:NODE_291749_length_38467_cov_32.565315	Coordinate:37515	Reads:1	Hits:1	Allocated_reads:1	Strand:+
AAAGACAGATTTGGTCCAAAGAGACAACT
>Location:NODE_291749_length_38467_cov_32.565315	Coordinate:37515	Reads:5	Hits:1	Allocated_reads:5	Strand:+
AAAGACAGATTTGGTCCAAAGAGACAACTC
>Location:NODE_291749_length_38467_cov_32.565315	Coordinate:37516	Reads:1	Hits:1	Allocated_reads:1	Strand:+
AAGACAGATTTGGTCCAAAGAGACAACAC
>Location:NODE_291749_length_38467_cov_32.565315	Coordinate:37516	Reads:5	Hits:1	Allocated_reads:5	Strand:+
AAGACAGATTTGGTCCAAAGAGACAACTC
>Location:NODE_291749_length_38467_cov_32.565315	Coordinate:37517	Reads:1	Hits:1	Allocated_reads:1	Strand:+
AGACAGATTTGGTCCAAAGAGACAAC
>Location:NODE_291749_length_38467_cov_32.565315	Coordinate:37517	Reads:1	Hits:1	Allocated_reads:1	Strand:+
AGACAGATTTGGTCCAAAGAGACAACTG
>Location:NODE_291749_length_38467_cov_32.565315	Coordinate:37517	Reads:1	Hits:1	Allocated_reads:1	Strand:+
AGACAGATTTGGTCCAAAGAGACGACTC
>Location:NODE_291749_length_38467_cov_32.565315	Coordinate:37517	Reads:201	Hits:1	Allocated_reads:201	Strand:+
AGACAGATTTGGTCCAAAGAGACAACTC
>Location:NODE_291749_length_38467_cov_32.565315	Coordinate:37517	Reads:1	Hits:1	Allocated_reads:1	Strand:+
AGACAGATTTGGTCCAAAGAGACAACTCT
>Location:NODE_291749_length_38467_cov_32.565315	Coordinate:37517	Reads:2	Hits:1	Allocated_reads:2	Strand:-
GAGTTGTCTCTTTGGACCAAATCTGTCT
>Location:NODE_291749_length_38467_cov_32.565315	Coordinate:37518	Reads:6	Hits:1	Allocated_reads:6	Strand:+
GACAGATTTGGTCCAAAGAGACAACTC
>Location:NODE_291749_length_38467_cov_32.565315	Coordinate:37519	Reads:1	Hits:1	Allocated_reads:1	Strand:+
ACAGATTTGGTCCAAAGAGACAACTC
>Location:NODE_291749_length_38467_cov_32.565315	Coordinate:37522	Reads:1	Hits:1	Allocated_reads:1	Strand:-
GCAGAGTTGTCTCTTTGGACCAAATC
>Location:NODE_291749_length_38467_cov_32.565315	Coordinate:37523	Reads:1	Hits:1	Allocated_reads:1	Strand:+
ATTTGGTCCAAAGAGACAACTCTGC
>Location:NODE_291749_length_38467_cov_32.565315	Coordinate:37524	Reads:1	Hits:1	Allocated_reads:1	Strand:+
TTTGGTCCAAAGAGACAACTCTGCTCAGC
>Location:NODE_291749_length_38467_cov_32.565315	Coordinate:37524	Reads:1	Hits:1	Allocated_reads:1	Strand:+
TTTGGTCCAAAGAGACAACTCTGCTCAGT
>Location:NODE_291749_length_38467_cov_32.565315	Coordinate:37525	Reads:1	Hits:1	Allocated_reads:1	Strand:+
TTGGTCCAAAGAGACAACTCTGCTCAGC
>Location:NODE_291749_length_38467_cov_32.565315	Coordinate:37531	Reads:1	Hits:1	Allocated_reads:1	Strand:+
CAAAGAGACAACTCTGCTCAGCCCTTC
>Location:NODE_291749_length_38467_cov_32.565315	Coordinate:37532	Reads:1	Hits:1	Allocated_reads:1	Strand:+
AAAGAGACAACTCTGCTCAGCCCT
>Location:NODE_291749_length_38467_cov_32.565315	Coordinate:37532	Reads:1	Hits:1	Allocated_reads:1	Strand:+
AAAGAGACAACTCTGCTCAGCCCTTCAAT
>Location:NODE_291749_length_38467_cov_32.565315	Coordinate:37535	Reads:1	Hits:1	Allocated_reads:1	Strand:+
GAGACAACTCTGCTCAGCCCTTCAAAGA
>Location:NODE_291749_length_38467_cov_32.565315	Coordinate:37541	Reads:1	Hits:1	Allocated_reads:1	Strand:-
GTTTTCTTTGAAGGGCTGAGCAGAGT
>Location:NODE_291749_length_38467_cov_32.565315	Coordinate:37546	Reads:3	Hits:1	Allocated_reads:3	Strand:-
GATGTTGTTTTCTTTGAAGGGCTGAGC
>Location:NODE_291749_length_38467_cov_32.565315	Coordinate:37547	Reads:1	Hits:1	Allocated_reads:1	Strand:-
GATGTTGTTTTCTTTGAAGGGCTGAG
>Location:NODE_291749_length_38467_cov_32.565315	Coordinate:37548	Reads:2	Hits:1	Allocated_reads:2	Strand:-
GATGTTGTTTTCTTTGAAGGGCTGA
>Location:NODE_291749_length_38467_cov_32.565315	Coordinate:37549	Reads:1	Hits:1	Allocated_reads:1	Strand:-
GATGTTGTTTTCTTTGAAGGGCTG
>Location:NODE_291749_length_38467_cov_32.565315	Coordinate:37563	Reads:1	Hits:1	Allocated_reads:1	Strand:+
AAACAACATCAAGGGATTTTCAAT
>Location:NODE_291749_length_38467_cov_32.565315	Coordinate:37563	Reads:19	Hits:1	Allocated_reads:19	Strand:+
AAACAACATCAAGGGATTTTCAATAGA
>Location:NODE_291749_length_38467_cov_32.565315	Coordinate:37563	Reads:2	Hits:1	Allocated_reads:2	Strand:+
AAACAACATCAAGGGATTTTCAATAGAT
>Location:NODE_291749_length_38467_cov_32.565315	Coordinate:37563	Reads:10	Hits:1	Allocated_reads:10	Strand:+
AAACAACATCAAGGGATTTTCAATAGATT
>Location:NODE_291749_length_38467_cov_32.565315	Coordinate:37563	Reads:7	Hits:1	Allocated_reads:7	Strand:+
AAACAACATCAAGGGATTTTCAATAGATTGT
>Location:NODE_291749_length_38467_cov_32.565315	Coordinate:37564	Reads:1	Hits:1	Allocated_reads:1	Strand:+
AACAACATCAAGGGATTTTCAATAGA
>Location:NODE_291749_length_38467_cov_32.565315	Coordinate:37566	Reads:1	Hits:1	Allocated_reads:1	Strand:+
CAACATCAAGGGATTTTCAATAGA
>Location:NODE_291749_length_38467_cov_32.565315	Coordinate:37570	Reads:1	Hits:1	Allocated_reads:1	Strand:+
ATCAAGGGATTTTCAATAGATTGTTATT
>Location:NODE_291749_length_38467_cov_32.565315	Coordinate:37571	Reads:1	Hits:1	Allocated_reads:1	Strand:+
TCAAGGGATTTTCAATAGATTGTT
>Location:NODE_291749_length_38467_cov_32.565315	Coordinate:37571	Reads:3	Hits:1	Allocated_reads:3	Strand:+
TCAAGGGATTTTCAATAGATTGTTAT
>Location:NODE_291749_length_38467_cov_32.565315	Coordinate:37571	Reads:4	Hits:1	Allocated_reads:4	Strand:+
TCAAGGGATTTTCAATAGATTGTTATT
>Location:NODE_291749_length_38467_cov_32.565315	Coordinate:37578	Reads:2	Hits:1	Allocated_reads:2	Strand:-
AGCGCTCCAATAACAATCTATTGAAAAT
>Location:NODE_291749_length_38467_cov_32.565315	Coordinate:37584	Reads:1	Hits:1	Allocated_reads:1	Strand:-
TGCATAGCGCTCCAATAACAATCTATT
>Location:NODE_291749_length_38467_cov_32.565315	Coordinate:37585	Reads:1	Hits:1	Allocated_reads:1	Strand:-
TGCATAGCGCTCCAATAACAATCTAT
>Location:NODE_291749_length_38467_cov_32.565315	Coordinate:37590	Reads:1	Hits:1	Allocated_reads:1	Strand:+
TTGTTATTGGAGCGCTATGCATGTTTGT
>Location:NODE_291749_length_38467_cov_32.565315	Coordinate:37591	Reads:1	Hits:1	Allocated_reads:1	Strand:+
TGTTATTGGAGCGCTATGCATGTTTGTC
>Location:NODE_291749_length_38467_cov_32.565315	Coordinate:37591	Reads:2	Hits:1	Allocated_reads:2	Strand:+
TGTTATTGGAGCGCTATGCATGTTTGTCTC
>Location:NODE_291749_length_38467_cov_32.565315	Coordinate:37594	Reads:2	Hits:1	Allocated_reads:2	Strand:+
TATTGGAGCGCTATGCATGTTTGTCT
>Location:NODE_291749_length_38467_cov_32.565315	Coordinate:37596	Reads:1	Hits:1	Allocated_reads:1	Strand:+
TTGGAGCGCTATGCATGTTTGTCT
>Location:NODE_291749_length_38467_cov_32.565315	Coordinate:37597	Reads:1	Hits:1	Allocated_reads:1	Strand:+
TGGAGCGCTATGCATGTTTGTCTC
>Location:NODE_291749_length_38467_cov_32.565315	Coordinate:37597	Reads:1	Hits:1	Allocated_reads:1	Strand:+
TGGAGCGCTATGCATGTTTGTCTCTG
>Location:NODE_291749_length_38467_cov_32.565315	Coordinate:37599	Reads:1	Hits:1	Allocated_reads:1	Strand:-
TACAGAGACAAACATGCATAGCGCTC
>Location:NODE_291749_length_38467_cov_32.565315	Coordinate:37601	Reads:1	Hits:1	Allocated_reads:1	Strand:+
GCGCTATGCATGTTTGTCTCTGTAGTG
>Location:NODE_291749_length_38467_cov_32.565315	Coordinate:37604	Reads:1	Hits:1	Allocated_reads:1	Strand:+
CTATGCATGTTTGTCTCTGTAGTGAGCA
>Location:NODE_291749_length_38467_cov_32.565315	Coordinate:37604	Reads:1	Hits:1	Allocated_reads:1	Strand:+
CTATGCATGTTTGTCTCTGTAGTGAGCACG
>Location:NODE_291749_length_38467_cov_32.565315	Coordinate:37605	Reads:3	Hits:1	Allocated_reads:3	Strand:+
TATGCATGTTTGTCTCTGTAGTGAGC
>Location:NODE_291749_length_38467_cov_32.565315	Coordinate:37605	Reads:9	Hits:1	Allocated_reads:9	Strand:+
TATGCATGTTTGTCTCTGTAGTGAGCA
>Location:NODE_291749_length_38467_cov_32.565315	Coordinate:37605	Reads:4	Hits:1	Allocated_reads:4	Strand:+
TATGCATGTTTGTCTCTGTAGTGAGCACG
>Location:NODE_291749_length_38467_cov_32.565315	Coordinate:37607	Reads:1	Hits:1	Allocated_reads:1	Strand:+
TGCATGTTTGTCTCTGTAGTGAGCA
>Location:NODE_291749_length_38467_cov_32.565315	Coordinate:37607	Reads:1	Hits:1	Allocated_reads:1	Strand:+
TGCATGTTTGTCTCTGTAGTGAGCACGC
>Location:NODE_291749_length_38467_cov_32.565315	Coordinate:37607	Reads:2	Hits:1	Allocated_reads:2	Strand:+
TGCATGTTTGTCTCTGTAGTGAGCACGCA
>Location:NODE_291749_length_38467_cov_32.565315	Coordinate:37608	Reads:1	Hits:1	Allocated_reads:1	Strand:+
GCATGTTTGTCTCTGTAGTGAGCACGCA
>Location:NODE_291749_length_38467_cov_32.565315	Coordinate:37609	Reads:1	Hits:1	Allocated_reads:1	Strand:+
CATGTTTGTCTCTGTAGTGAGCACGCA
>Location:NODE_291749_length_38467_cov_32.565315	Coordinate:37615	Reads:1	Hits:1	Allocated_reads:1	Strand:+
TGTCTCTGTAGTGAGCACGCATGAGTGG
>Location:NODE_291749_length_38467_cov_32.565315	Coordinate:37626	Reads:4	Hits:1	Allocated_reads:4	Strand:+
TGAGCACGCATGAGTGGACTTCACT
>Location:NODE_291749_length_38467_cov_32.565315	Coordinate:37626	Reads:2	Hits:1	Allocated_reads:2	Strand:+
TGAGCACGCATGAGTGGACTTCACTG
>Location:NODE_291749_length_38467_cov_32.565315	Coordinate:37626	Reads:2	Hits:1	Allocated_reads:2	Strand:+
TGAGCACGCATGAGTGGACTTCACTGG
>Location:NODE_291749_length_38467_cov_32.565315	Coordinate:37626	Reads:1	Hits:1	Allocated_reads:1	Strand:+
TGAGCACGCATGAGTGGACTTCACTGGT
>Location:NODE_291749_length_38467_cov_32.565315	Coordinate:37626	Reads:4	Hits:1	Allocated_reads:4	Strand:+
TGAGCACGCATGAGTGGACTTCACTGGTT
>Location:NODE_291749_length_38467_cov_32.565315	Coordinate:37626	Reads:1	Hits:1	Allocated_reads:1	Strand:+
TGAGCACGCATGAGTGGACTTCACTGGTTC
>Location:NODE_291749_length_38467_cov_32.565315	Coordinate:37627	Reads:1	Hits:1	Allocated_reads:1	Strand:-
AACCAGTGAAGTCCACTCATGCGTGCTC
>Location:NODE_291749_length_38467_cov_32.565315	Coordinate:37629	Reads:1	Hits:1	Allocated_reads:1	Strand:+
GCACGCATGAGTGGACTTCACTGGTT
>Location:NODE_291749_length_38467_cov_32.565315	Coordinate:37630	Reads:1	Hits:1	Allocated_reads:1	Strand:-
AACCAGTGAAGTCCACTCATGCGTG
>Location:NODE_291749_length_38467_cov_32.565315	Coordinate:37630	Reads:1	Hits:1	Allocated_reads:1	Strand:-
GAACCAGTGAAGTCCACTCATGCGTG
>Location:NODE_291749_length_38467_cov_32.565315	Coordinate:37639	Reads:1	Hits:1	Allocated_reads:1	Strand:-
GAAGCAGTGAACCAGTGAAGTCCAC
>Location:NODE_291749_length_38467_cov_32.565315	Coordinate:37642	Reads:1	Hits:1	Allocated_reads:1	Strand:-
CATTAGAAGCAGTGAACCAGTGAAGTC
>Location:NODE_291749_length_38467_cov_32.565315	Coordinate:37643	Reads:1	Hits:1	Allocated_reads:1	Strand:-
ATTAGAAGCAGTGAACCAGTGAAGT
>Location:NODE_291749_length_38467_cov_32.565315	Coordinate:37643	Reads:1	Hits:1	Allocated_reads:1	Strand:-
GACATTAGAAGCAGTGAACCAGTGAAGT
>Location:NODE_291749_length_38467_cov_32.565315	Coordinate:37644	Reads:1	Hits:1	Allocated_reads:1	Strand:-
ATTAGAAGCAGTGAACCAGTGAAG
>Location:NODE_291749_length_38467_cov_32.565315	Coordinate:37645	Reads:1	Hits:1	Allocated_reads:1	Strand:+
TTCACTGGTTCACTGCTTCTAATG
>Location:NODE_291749_length_38467_cov_32.565315	Coordinate:37645	Reads:1	Hits:1	Allocated_reads:1	Strand:+
TTCACTGGTTCACTGCTTCTAATGT
>Location:NODE_291749_length_38467_cov_32.565315	Coordinate:37645	Reads:3	Hits:1	Allocated_reads:3	Strand:+
TTCACTGGTTCACTGCTTCTAATGTCC
>Location:NODE_291749_length_38467_cov_32.565315	Coordinate:37645	Reads:2	Hits:1	Allocated_reads:2	Strand:+
TTCACTGGTTCACTGCTTCTAATGTCCT
>Location:NODE_291749_length_38467_cov_32.565315	Coordinate:37646	Reads:1	Hits:1	Allocated_reads:1	Strand:+
TCACTGGTTCACTGCTTCTAATGTCCT
>Location:NODE_291749_length_38467_cov_32.565315	Coordinate:37648	Reads:1	Hits:1	Allocated_reads:1	Strand:-
ACTCAGGACATTAGAAGCAGTGAACCAGT
>Location:NODE_291749_length_38467_cov_32.565315	Coordinate:37651	Reads:2	Hits:1	Allocated_reads:2	Strand:-
ACTCAGGACATTAGAAGCAGTGAACC
>Location:NODE_291749_length_38467_cov_32.565315	Coordinate:37652	Reads:1	Hits:1	Allocated_reads:1	Strand:-
GGTACTCAGGACATTAGAAGCAGTGAAA
>Location:NODE_291749_length_38467_cov_32.565315	Coordinate:37653	Reads:1	Hits:1	Allocated_reads:1	Strand:-
GGTACTCAGGACATTAGAAGCAGTGAA
>Location:NODE_291749_length_38467_cov_32.565315	Coordinate:37654	Reads:1	Hits:1	Allocated_reads:1	Strand:-
CAGGTACTCAGGACATTAGAAGCAGTGA
>Location:NODE_291749_length_38467_cov_32.565315	Coordinate:37654	Reads:2	Hits:1	Allocated_reads:2	Strand:+
TCACTGCTTCTAATGTCCTGAGTACC
>Location:NODE_291749_length_38467_cov_32.565315	Coordinate:37654	Reads:4	Hits:1	Allocated_reads:4	Strand:+
TCACTGCTTCTAATGTCCTGAGTACCT
>Location:NODE_291749_length_38467_cov_32.565315	Coordinate:37654	Reads:2	Hits:1	Allocated_reads:2	Strand:+
TCACTGCTTCTAATGTCCTGAGTACCTG
>Location:NODE_291749_length_38467_cov_32.565315	Coordinate:37654	Reads:1	Hits:1	Allocated_reads:1	Strand:+
TCACTGCTTCTAATGTCCTGAGTACCTGT
>Location:NODE_291749_length_38467_cov_32.565315	Coordinate:37654	Reads:4	Hits:1	Allocated_reads:4	Strand:+
TCACTGCTTCTAATGTCCTGAGTACCTGGGC
>Location:NODE_291749_length_38467_cov_32.565315	Coordinate:37654	Reads:1	Hits:1	Allocated_reads:1	Strand:+
TCACTGCTTCTAATGTCCTGAGTACCTGGGCTCCG
>Location:NODE_291749_length_38467_cov_32.565315	Coordinate:37656	Reads:2	Hits:1	Allocated_reads:2	Strand:-
CAGGTACTCAGGACATTAGAAGCAGT
>Location:NODE_291749_length_38467_cov_32.565315	Coordinate:37657	Reads:1	Hits:1	Allocated_reads:1	Strand:-
AGCCCAGGTACTCAGGACATTAGAAGCAG
>Location:NODE_291749_length_38467_cov_32.565315	Coordinate:37657	Reads:1	Hits:1	Allocated_reads:1	Strand:-
CAGGTACTCAGGACATTAGAAGCAG
>Location:NODE_291749_length_38467_cov_32.565315	Coordinate:37658	Reads:2	Hits:1	Allocated_reads:2	Strand:+
TGCTTCTAATGTCCTGAGTACCTGGGC
>Location:NODE_291749_length_38467_cov_32.565315	Coordinate:37658	Reads:3	Hits:1	Allocated_reads:3	Strand:+
TGCTTCTAATGTCCTGAGTACCTGGGCT
>Location:NODE_291749_length_38467_cov_32.565315	Coordinate:37658	Reads:2	Hits:1	Allocated_reads:2	Strand:+
TGCTTCTAATGTCCTGAGTACCTGGGCTCC
>Location:NODE_291749_length_38467_cov_32.565315	Coordinate:37659	Reads:2	Hits:1	Allocated_reads:2	Strand:-
AGCCCAGGTACTCAGGACATTAGAAGC
>Location:NODE_291749_length_38467_cov_32.565315	Coordinate:37660	Reads:5	Hits:1	Allocated_reads:5	Strand:-
AGCCCAGGTACTCAGGACATTAGAAG
>Location:NODE_291749_length_38467_cov_32.565315	Coordinate:37661	Reads:1	Hits:1	Allocated_reads:1	Strand:+
TTCTAATGTCCTGAGTACCTGGGC
>Location:NODE_291749_length_38467_cov_32.565315	Coordinate:37661	Reads:1	Hits:1	Allocated_reads:1	Strand:+
TTCTAATGTCCTGAGTACCTGGGCTCT
>Location:NODE_291749_length_38467_cov_32.565315	Coordinate:37661	Reads:14	Hits:1	Allocated_reads:14	Strand:+
TTCTAATGTCCTGAGTACCTGGGCTCC
>Location:NODE_291749_length_38467_cov_32.565315	Coordinate:37661	Reads:2	Hits:1	Allocated_reads:2	Strand:+
TTCTAATGTCCTGAGTACCTGGGCTCCT
>Location:NODE_291749_length_38467_cov_32.565315	Coordinate:37661	Reads:3	Hits:1	Allocated_reads:3	Strand:+
TTCTAATGTCCTGAGTACCTGGGCTCCG
>Location:NODE_291749_length_38467_cov_32.565315	Coordinate:37661	Reads:1	Hits:1	Allocated_reads:1	Strand:+
TTCTAATGTCCTGAGTACCTGGGCTCCGT
>Location:NODE_291749_length_38467_cov_32.565315	Coordinate:37661	Reads:1	Hits:1	Allocated_reads:1	Strand:+
TTCTAATGTCCTGAGTACCCGGGCTCCGTG
>Location:NODE_291749_length_38467_cov_32.565315	Coordinate:37667	Reads:3	Hits:1	Allocated_reads:3	Strand:+
TGTCCTGAGTACCTGGGCTCCGTGCAAGG
>Location:NODE_291749_length_38467_cov_32.565315	Coordinate:37668	Reads:1	Hits:1	Allocated_reads:1	Strand:-
GCACGGAGCCCAGGTACTCAGGAC
>Location:NODE_291749_length_38467_cov_32.565315	Coordinate:37669	Reads:1	Hits:1	Allocated_reads:1	Strand:+
TCCTGAGTACCTGGGCTCCGTGCAAG
>Location:NODE_291749_length_38467_cov_32.565315	Coordinate:37669	Reads:2	Hits:1	Allocated_reads:2	Strand:+
TCCTGAGTACCTGGGCTCCGTGCAAGG
>Location:NODE_291749_length_38467_cov_32.565315	Coordinate:37669	Reads:1	Hits:1	Allocated_reads:1	Strand:+
TCCTGAGTACCTGGGCTCCGTGCAAGGA
>Location:NODE_291749_length_38467_cov_32.565315	Coordinate:37669	Reads:1	Hits:1	Allocated_reads:1	Strand:-
TGCACGGAGCCCAGGTACTCAGGA
>Location:NODE_291749_length_38467_cov_32.565315	Coordinate:37670	Reads:1	Hits:1	Allocated_reads:1	Strand:-
TTGCACGGAGCCCAGGTACTCAGG
>Location:NODE_291749_length_38467_cov_32.565315	Coordinate:37671	Reads:1	Hits:1	Allocated_reads:1	Strand:-
CCTTGCACGGAGCCCAGGTACTCAG
>Location:NODE_291749_length_38467_cov_32.565315	Coordinate:37671	Reads:1	Hits:1	Allocated_reads:1	Strand:-
TCCTTGCACGGAGCCCAGGTACTCAG
>Location:NODE_291749_length_38467_cov_32.565315	Coordinate:37672	Reads:1	Hits:1	Allocated_reads:1	Strand:-
TCCTTGCACGGAGCCCAGGTACTCA
>Location:NODE_291749_length_38467_cov_32.565315	Coordinate:37672	Reads:1	Hits:1	Allocated_reads:1	Strand:-
TCTCCTTGCACGGAGCCCAGGTACTCA
>Location:NODE_291749_length_38467_cov_32.565315	Coordinate:37672	Reads:1	Hits:1	Allocated_reads:1	Strand:+
TGAGTACCTGGGCTCCGTGCAAGG
>Location:NODE_291749_length_38467_cov_32.565315	Coordinate:37672	Reads:3	Hits:1	Allocated_reads:3	Strand:+
TGAGTACCTGGGCTCCGTGCAAGGAGA
>Location:NODE_291749_length_38467_cov_32.565315	Coordinate:37672	Reads:1	Hits:1	Allocated_reads:1	Strand:+
TGAGTACCTGGGCTCCGTGCAAGGAGAT
>Location:NODE_291749_length_38467_cov_32.565315	Coordinate:37673	Reads:1	Hits:1	Allocated_reads:1	Strand:-
TCTCCTTGCACGGAGCCCAGGTACTC
>Location:NODE_291749_length_38467_cov_32.565315	Coordinate:37676	Reads:1	Hits:1	Allocated_reads:1	Strand:+
TACCTGGGCTCCGTGCAAGGAGATGC
>Location:NODE_291749_length_38467_cov_32.565315	Coordinate:37683	Reads:1	Hits:1	Allocated_reads:1	Strand:-
CTGAGGAGCATCTCCTTGCACGGAGC
>Location:NODE_291749_length_38467_cov_32.565315	Coordinate:37685	Reads:2	Hits:1	Allocated_reads:2	Strand:+
TCCGTGCAAGGAGATGCTCCTCAGACCT
>Location:NODE_291749_length_38467_cov_32.565315	Coordinate:37691	Reads:1	Hits:1	Allocated_reads:1	Strand:-
AAAAGGTCTGAGGAGCATCTCCTTT
>Location:NODE_291749_length_38467_cov_32.565315	Coordinate:37702	Reads:1	Hits:1	Allocated_reads:1	Strand:-
CTGTCTACTAGGCGAAAAGGTCTGAGGA
>Location:NODE_291749_length_38467_cov_32.565315	Coordinate:37703	Reads:1	Hits:1	Allocated_reads:1	Strand:-
CTGTCTACTAGGCGAAAAGGTCTGAGG
>Location:NODE_291749_length_38467_cov_32.565315	Coordinate:37703	Reads:1	Hits:1	Allocated_reads:1	Strand:-
CTGTCTACTAGGCGAAAAGGTCTGAGT
>Location:NODE_291749_length_38467_cov_32.565315	Coordinate:37704	Reads:6	Hits:1	Allocated_reads:6	Strand:-
CTGTCTACTAGGCGAAAAGGTCTGAG
>Location:NODE_291749_length_38467_cov_32.565315	Coordinate:37705	Reads:2	Hits:1	Allocated_reads:2	Strand:-
CTGTCTACTAGGCGAAAAGGTCTGA
>Location:NODE_291749_length_38467_cov_32.565315	Coordinate:37705	Reads:1	Hits:1	Allocated_reads:1	Strand:-
TTTCTGTCTACTAGGCGAAAAGGTCTGA
>Location:NODE_291749_length_38467_cov_32.565315	Coordinate:37706	Reads:2	Hits:1	Allocated_reads:2	Strand:-
CTGTCTACTAGGCGAAAAGGTCTG
>Location:NODE_291749_length_38467_cov_32.565315	Coordinate:37712	Reads:1	Hits:1	Allocated_reads:1	Strand:+
TTTTCGCCTAGTAGACAGAAAGAAATGAC
>Location:NODE_291749_length_38467_cov_32.565315	Coordinate:37720	Reads:1	Hits:1	Allocated_reads:1	Strand:+
TAGTAGACAGAAAGAAATGACAAT
>Location:NODE_291749_length_38467_cov_32.565315	Coordinate:37720	Reads:3	Hits:1	Allocated_reads:3	Strand:+
TAGTAGACAGAAAGAAATGACAATT
>Location:NODE_291749_length_38467_cov_32.565315	Coordinate:37720	Reads:1	Hits:1	Allocated_reads:1	Strand:+
TAGTAGACAGAAAGAAATGACAATTG
>Location:NODE_291749_length_38467_cov_32.565315	Coordinate:37720	Reads:3	Hits:1	Allocated_reads:3	Strand:+
TAGTAGACAGAAAGAAATGACAATTGA
>Location:NODE_291749_length_38467_cov_32.565315	Coordinate:37720	Reads:6	Hits:1	Allocated_reads:6	Strand:+
TAGTAGACAGAAAGAAATGACAATTGAA
>Location:NODE_291749_length_38467_cov_32.565315	Coordinate:37720	Reads:4	Hits:1	Allocated_reads:4	Strand:+
TAGTAGACAGAAAGAAATGACAATTGAAA
>Location:NODE_291749_length_38467_cov_32.565315	Coordinate:37720	Reads:1	Hits:1	Allocated_reads:1	Strand:+
TAGTAGACAGAAAGAAATGACAATTGAAAT
>Location:NODE_291749_length_38467_cov_32.565315	Coordinate:37720	Reads:5	Hits:1	Allocated_reads:5	Strand:+
TAGTAGACAGAAAGAAATGACAATTGAAAA
>Location:NODE_291749_length_38467_cov_32.565315	Coordinate:37720	Reads:1	Hits:1	Allocated_reads:1	Strand:+
TAGTAGACAGAAAGAAATGACAATTGAAAAG
>Location:NODE_291749_length_38467_cov_32.565315	Coordinate:37720	Reads:4	Hits:1	Allocated_reads:4	Strand:+
TAGTAGACAGAAAGAAATGACAATTGAAAAT
>Location:NODE_291749_length_38467_cov_32.565315	Coordinate:37720	Reads:1	Hits:1	Allocated_reads:1	Strand:+
TAGTAGACAGAAAGAAATGACAATTGAAAATT
>Location:NODE_291749_length_38467_cov_32.565315	Coordinate:37720	Reads:2	Hits:1	Allocated_reads:2	Strand:+
TAGTAGACAGAAAGAAATGACAATTGAAAAGC
>Location:NODE_291749_length_38467_cov_32.565315	Coordinate:37720	Reads:7	Hits:1	Allocated_reads:7	Strand:+
TAGTAGACAGAAAGAAATGACAATTGAAAAGCA
>Location:NODE_291749_length_38467_cov_32.565315	Coordinate:37720	Reads:1	Hits:1	Allocated_reads:1	Strand:+
TAGTAGACAGAAAGAAATGACAATTGAAAAGCATT
>Location:NODE_291749_length_38467_cov_32.565315	Coordinate:37723	Reads:2	Hits:1	Allocated_reads:2	Strand:+
TAGACAGAAAGAAATGACAATTGAAAAGC
>Location:NODE_291749_length_38467_cov_32.565315	Coordinate:37723	Reads:14	Hits:1	Allocated_reads:14	Strand:+
TAGACAGAAAGAAATGACAATTGAAAAGCA
>Location:NODE_291749_length_38467_cov_32.565315	Coordinate:37724	Reads:3	Hits:1	Allocated_reads:3	Strand:+
AGACAGAAAGAAATGACAATTGAAAAGCA
>Location:NODE_291749_length_38467_cov_32.565315	Coordinate:37725	Reads:2	Hits:1	Allocated_reads:2	Strand:+
GACAGAAAGAAATGACAATTGAAAAGCA
>Location:NODE_291749_length_38467_cov_32.565315	Coordinate:37745	Reads:2	Hits:1	Allocated_reads:2	Strand:-
TGCATCTGTCTGTTTTCTGCTTTTC
>Location:NODE_291749_length_38467_cov_32.565315	Coordinate:37748	Reads:2	Hits:1	Allocated_reads:2	Strand:-
TCTGCATCTGTCTGTTTTCTGCTT
>Location:NODE_291749_length_38467_cov_32.565315	Coordinate:37749	Reads:1	Hits:1	Allocated_reads:1	Strand:-
TGTTTCTGCATCTGTCTGTTTTCTGCT
>Location:NODE_291749_length_38467_cov_32.565315	Coordinate:37750	Reads:1	Hits:1	Allocated_reads:1	Strand:-
TGTTTCTGCATCTGTCTGTTTTCTGC
>Location:NODE_291749_length_38467_cov_32.565315	Coordinate:37751	Reads:1	Hits:1	Allocated_reads:1	Strand:-
TGTTTCTGCATCTGTCTGTTTTCTG
>Location:NODE_291749_length_38467_cov_32.565315	Coordinate:37752	Reads:2	Hits:1	Allocated_reads:2	Strand:-
TGTTTCTGCATCTGTCTGTTTTCT
>Location:NODE_291749_length_38467_cov_32.565315	Coordinate:37756	Reads:2	Hits:1	Allocated_reads:2	Strand:+
AACAGACAGATGCAGAAACAACATAAACA
>Location:NODE_291749_length_38467_cov_32.565315	Coordinate:37757	Reads:2	Hits:1	Allocated_reads:2	Strand:+
ACAGACAGATGCAGAAACAACATAAACAGA
>Location:NODE_291749_length_38467_cov_32.565315	Coordinate:37760	Reads:1	Hits:1	Allocated_reads:1	Strand:+
GACAGATGCAGAAACAACATAAACA
>Location:NODE_291749_length_38467_cov_32.565315	Coordinate:37760	Reads:1	Hits:1	Allocated_reads:1	Strand:+
GACAGATGCAGAAACAACATAAACAGA
>Location:NODE_291749_length_38467_cov_32.565315	Coordinate:37760	Reads:7	Hits:1	Allocated_reads:7	Strand:+
GACAGATGCAGAAACAACATAAACAGAT
>Location:NODE_291749_length_38467_cov_32.565315	Coordinate:37760	Reads:2	Hits:1	Allocated_reads:2	Strand:+
GACAGATGCAGAAACAACATAAACAGATGC
>Location:NODE_291749_length_38467_cov_32.565315	Coordinate:37761	Reads:1	Hits:1	Allocated_reads:1	Strand:+
ACAGATGCAGAAACAACATAAACAGAT
>Location:NODE_291749_length_38467_cov_32.565315	Coordinate:37763	Reads:1	Hits:1	Allocated_reads:1	Strand:-
TGCATCTGTTTATGTTGTTTCTGCATCT
>Location:NODE_291749_length_38467_cov_32.565315	Coordinate:37764	Reads:1	Hits:1	Allocated_reads:1	Strand:-
TGCATCTGTTTATGTTGTTTCTGCATC
>Location:NODE_291749_length_38467_cov_32.565315	Coordinate:37779	Reads:1	Hits:1	Allocated_reads:1	Strand:+
TAAACAGATGCAGACAGACTGTAC
>Location:NODE_291749_length_38467_cov_32.565315	Coordinate:37780	Reads:1	Hits:1	Allocated_reads:1	Strand:+
AAACAGATGCAGACAGACTGTACTC
>Location:NODE_291749_length_38467_cov_32.565315	Coordinate:37785	Reads:1	Hits:1	Allocated_reads:1	Strand:-
ATCCAGAGTACAGTCTGTCTGCATC
>Location:NODE_291749_length_38467_cov_32.565315	Coordinate:37786	Reads:1	Hits:1	Allocated_reads:1	Strand:+
ATGCAGACAGACTGTACTCTGGATGTACC
>Location:NODE_291749_length_38467_cov_32.565315	Coordinate:37787	Reads:3	Hits:1	Allocated_reads:3	Strand:+
TGCAGACAGACTGTACTCTGGATGTACC
>Location:NODE_291749_length_38467_cov_32.565315	Coordinate:37787	Reads:2	Hits:1	Allocated_reads:2	Strand:+
TGCAGACAGACTGTACTCTGGATGTACCT
>Location:NODE_291749_length_38467_cov_32.565315	Coordinate:37791	Reads:1	Hits:1	Allocated_reads:1	Strand:+
GACAGACTGTACTCTGGATGTACC
>Location:NODE_291749_length_38467_cov_32.565315	Coordinate:37796	Reads:1	Hits:1	Allocated_reads:1	Strand:+
ACTGTACTCTGGATGTACCTGTATCTCTCA
>Location:NODE_291749_length_38467_cov_32.565315	Coordinate:37798	Reads:2	Hits:1	Allocated_reads:2	Strand:-
GAGAGATACAGGTACATCCAGAGTACA
>Location:NODE_291749_length_38467_cov_32.565315	Coordinate:37798	Reads:1	Hits:1	Allocated_reads:1	Strand:-
TGAGAGATACAGGTACATCCAGAGTACA
>Location:NODE_291749_length_38467_cov_32.565315	Coordinate:37799	Reads:1	Hits:1	Allocated_reads:1	Strand:-
GAGAGATACAGGTACATCCAGAGTAC
>Location:NODE_291749_length_38467_cov_32.565315	Coordinate:37800	Reads:1	Hits:1	Allocated_reads:1	Strand:+
TACTCTGGATGTACCTGTATCTCTCAAACA
>Location:NODE_291749_length_38467_cov_32.565315	Coordinate:37803	Reads:1	Hits:1	Allocated_reads:1	Strand:+
TCTGGATGTACCTGTATCTCTCAAACA
>Location:NODE_291749_length_38467_cov_32.565315	Coordinate:37805	Reads:1	Hits:1	Allocated_reads:1	Strand:+
TGGATGTACCTGTATCTCTCAAACATGCC
>Location:NODE_291749_length_38467_cov_32.565315	Coordinate:37805	Reads:1	Hits:1	Allocated_reads:1	Strand:+
TGGATGTACCTGTATCTCTCAAACATGCCT
>Location:NODE_291749_length_38467_cov_32.565315	Coordinate:37807	Reads:2	Hits:1	Allocated_reads:2	Strand:+
GATGTACCTGTATCTCTCAAACATGCCT
>Location:NODE_291749_length_38467_cov_32.565315	Coordinate:37809	Reads:1	Hits:1	Allocated_reads:1	Strand:+
TGTACCTGTATCTCTCAAACATGCC
>Location:NODE_291749_length_38467_cov_32.565315	Coordinate:37809	Reads:1	Hits:1	Allocated_reads:1	Strand:+
TGTACCTGTATCTCTCAAACATGCCTACA
>Location:NODE_291749_length_38467_cov_32.565315	Coordinate:37811	Reads:1	Hits:1	Allocated_reads:1	Strand:+
TACCTGTATCTCTCAAACATGCCA
>Location:NODE_291749_length_38467_cov_32.565315	Coordinate:37811	Reads:2	Hits:1	Allocated_reads:2	Strand:+
TACCTGTATCTCTCAAACATGCCT
>Location:NODE_291749_length_38467_cov_32.565315	Coordinate:37811	Reads:7	Hits:1	Allocated_reads:7	Strand:+
TACCTGTATCTCTCAAACATGCCTACA
>Location:NODE_291749_length_38467_cov_32.565315	Coordinate:37811	Reads:6	Hits:1	Allocated_reads:6	Strand:+
TACCTGTATCTCTCAAACATGCCTACATA
>Location:NODE_291749_length_38467_cov_32.565315	Coordinate:37811	Reads:7	Hits:1	Allocated_reads:7	Strand:+
TACCTGTATCTCTCAAACATGCCTACATACA
>Location:NODE_291749_length_38467_cov_32.565315	Coordinate:37813	Reads:1	Hits:1	Allocated_reads:1	Strand:+
CCTGTATCTCTCAAACATGCCTACATACA
>Location:NODE_291749_length_38467_cov_32.565315	Coordinate:37815	Reads:2	Hits:1	Allocated_reads:2	Strand:+
TGTATCTCTCAAACATGCCTACATACACA
>Location:NODE_291749_length_38467_cov_32.565315	Coordinate:37817	Reads:1	Hits:1	Allocated_reads:1	Strand:+
TATCTCTCAAACATGCCTACATACACA
>Location:NODE_291749_length_38467_cov_32.565315	Coordinate:37819	Reads:1	Hits:1	Allocated_reads:1	Strand:+
TCTCTCAAACATGCCTACATACACATG
>Location:NODE_291749_length_38467_cov_32.565315	Coordinate:37828	Reads:1	Hits:1	Allocated_reads:1	Strand:-
TTGATTTCATGTGTATGTAGGCATG
>Location:NODE_291749_length_38467_cov_32.565315	Coordinate:37830	Reads:2	Hits:1	Allocated_reads:2	Strand:-
GTTTTTGATTTCATGTGTATGTAGGCA
>Location:NODE_291749_length_38467_cov_32.565315	Coordinate:37830	Reads:1	Hits:1	Allocated_reads:1	Strand:+
TGCCTACATACACATGAAATCAAAAACA
>Location:NODE_291749_length_38467_cov_32.565315	Coordinate:37830	Reads:1	Hits:1	Allocated_reads:1	Strand:+
TGCCTACATACACATGAAATCAAAAACACA
>Location:NODE_291749_length_38467_cov_32.565315	Coordinate:37830	Reads:1	Hits:1	Allocated_reads:1	Strand:-
TGTTTTTGATTTCATGTGTATGTAGGCA
>Location:NODE_291749_length_38467_cov_32.565315	Coordinate:37830	Reads:1	Hits:1	Allocated_reads:1	Strand:-
TTTTGATTTCATGTGTATGTAGGCA
>Location:NODE_291749_length_38467_cov_32.565315	Coordinate:37831	Reads:1	Hits:1	Allocated_reads:1	Strand:-
GTGTTTTTGATTTCATGTGTATGTAGGC
>Location:NODE_291749_length_38467_cov_32.565315	Coordinate:37839	Reads:1	Hits:1	Allocated_reads:1	Strand:+
ACACATGAAATCAAAAACACACTCATG
>Location:NODE_291749_length_38467_cov_32.565315	Coordinate:37849	Reads:2	Hits:1	Allocated_reads:2	Strand:+
TCAAAAACACACTCATGTTAACATGTG
>Location:NODE_291749_length_38467_cov_32.565315	Coordinate:37854	Reads:1	Hits:1	Allocated_reads:1	Strand:+
AACACACTCATGTTAACATGTGCAGGCGCA
>Location:NODE_291749_length_38467_cov_32.565315	Coordinate:37869	Reads:1	Hits:1	Allocated_reads:1	Strand:-
AAACCTCCTATTATGCGCCTGCACATGT
>Location:NODE_291749_length_38467_cov_32.565315	Coordinate:37882	Reads:1	Hits:1	Allocated_reads:1	Strand:+
CATAATAGGAGGTTTGCACACATACACA
>Location:NODE_291749_length_38467_cov_32.565315	Coordinate:37887	Reads:1	Hits:1	Allocated_reads:1	Strand:+
TAGGAGGTTTGCACACATACACAC
>Location:NODE_291749_length_38467_cov_32.565315	Coordinate:37887	Reads:3	Hits:1	Allocated_reads:3	Strand:+
TAGGAGGTTTGCACACATACACACAGA
>Location:NODE_291749_length_38467_cov_32.565315	Coordinate:37887	Reads:5	Hits:1	Allocated_reads:5	Strand:+
TAGGAGGTTTGCACACATACACACAGAGG
>Location:NODE_291749_length_38467_cov_32.565315	Coordinate:37887	Reads:4	Hits:1	Allocated_reads:4	Strand:+
TAGGAGGTTTGCACACATACACACAGAGGT
>Location:NODE_291749_length_38467_cov_32.565315	Coordinate:37887	Reads:1	Hits:1	Allocated_reads:1	Strand:+
TAGGAGGTTTGCACACATACACACAGAGGTGC
>Location:NODE_291749_length_38467_cov_32.565315	Coordinate:37900	Reads:1	Hits:1	Allocated_reads:1	Strand:+
CACATACACACAGAGGTGCAGCCAC
>Location:NODE_291749_length_38467_cov_32.565315	Coordinate:37908	Reads:1	Hits:1	Allocated_reads:1	Strand:+
CACAGAGGTGCAGCCACAGAAAAGC
>Location:NODE_291749_length_38467_cov_32.565315	Coordinate:37908	Reads:1	Hits:1	Allocated_reads:1	Strand:+
CACAGAGGTGCAGCCACAGAAAAGCAAAC
>Location:NODE_291749_length_38467_cov_32.565315	Coordinate:37911	Reads:1	Hits:1	Allocated_reads:1	Strand:-
TTTGCTTTTCTGTGGCTGCACCTCT
>Location:NODE_291749_length_38467_cov_32.565315	Coordinate:37916	Reads:1	Hits:1	Allocated_reads:1	Strand:+
TGCAGCCACAGAAAAGCAAACACAAATT
>Location:NODE_291749_length_38467_cov_32.565315	Coordinate:37918	Reads:1	Hits:1	Allocated_reads:1	Strand:+
CAGCCACAGAAAAGCAAACACAAATTATG
>Location:NODE_291749_length_38467_cov_32.565315	Coordinate:37920	Reads:1	Hits:1	Allocated_reads:1	Strand:+
GCCACAGAAAAGCAAACACAAATTATGTT
>Location:NODE_291749_length_38467_cov_32.565315	Coordinate:37922	Reads:1	Hits:1	Allocated_reads:1	Strand:+
CACAGAAAAGCAAACACAAATTATGTT
>Location:NODE_291749_length_38467_cov_32.565315	Coordinate:37934	Reads:1	Hits:1	Allocated_reads:1	Strand:-
TGAACGTGCATGCGAACATAATTTGTGTT
>Location:NODE_291749_length_38467_cov_32.565315	Coordinate:37943	Reads:2	Hits:1	Allocated_reads:2	Strand:+
TATGTTCGCATGCACGTTCACAGTCA
>Location:NODE_291749_length_38467_cov_32.565315	Coordinate:37943	Reads:4	Hits:1	Allocated_reads:4	Strand:+
TATGTTCGCATGCACGTTCACAGTCAAA
>Location:NODE_291749_length_38467_cov_32.565315	Coordinate:37943	Reads:1	Hits:1	Allocated_reads:1	Strand:+
TATGTTCGCATGCACGTTCACAGTCAAAAACG
>Location:NODE_291749_length_38467_cov_32.565315	Coordinate:37943	Reads:1	Hits:1	Allocated_reads:1	Strand:-
TGACTGTGAACGTGCATGCGAACATA
>Location:NODE_291749_length_38467_cov_32.565315	Coordinate:37944	Reads:1	Hits:1	Allocated_reads:1	Strand:-
TGACTGTGAACGTGCATGCGAACAT
>Location:NODE_291749_length_38467_cov_32.565315	Coordinate:37945	Reads:1	Hits:1	Allocated_reads:1	Strand:-
TGACTGTGAACGTGCATGCGAACA
>Location:NODE_291749_length_38467_cov_32.565315	Coordinate:37957	Reads:1	Hits:1	Allocated_reads:1	Strand:-
ATCTGTCCCGTTTTTGACTGTGAACG
>Location:NODE_291749_length_38467_cov_32.565315	Coordinate:37957	Reads:1	Hits:1	Allocated_reads:1	Strand:-
TCTGTCCCGTTTTTGACTGTGAACT
>Location:NODE_291749_length_38467_cov_32.565315	Coordinate:37959	Reads:1	Hits:1	Allocated_reads:1	Strand:+
TTCACAGTCAAAAACGGGACAGATGGATG
>Location:NODE_291749_length_38467_cov_32.565315	Coordinate:37960	Reads:1	Hits:1	Allocated_reads:1	Strand:-
ATCCATCTGTCCCGTTTTTGACTGTGA
>Location:NODE_291749_length_38467_cov_32.565315	Coordinate:37960	Reads:1	Hits:1	Allocated_reads:1	Strand:+
TCACAGTCAAAAACGGGACAGATGGAT
>Location:NODE_291749_length_38467_cov_32.565315	Coordinate:37962	Reads:2	Hits:1	Allocated_reads:2	Strand:-
CATCCATCTGTCCCGTTTTTGACTGT
>Location:NODE_291749_length_38467_cov_32.565315	Coordinate:37962	Reads:2	Hits:1	Allocated_reads:2	Strand:-
TCCATCTGTCCCGTTTTTGACTGT
>Location:NODE_291749_length_38467_cov_32.565315	Coordinate:37971	Reads:1	Hits:1	Allocated_reads:1	Strand:-
TGTGCGCGCACATCCATCTGTCCCGTT
>Location:NODE_291749_length_38467_cov_32.565315	Coordinate:37973	Reads:1	Hits:1	Allocated_reads:1	Strand:+
CGGGACAGATGGATGTGCGCGCACATAT
>Location:NODE_291749_length_38467_cov_32.565315	Coordinate:37973	Reads:1	Hits:1	Allocated_reads:1	Strand:+
CGGGACAGATGGATGTGCGCGCACATATT
>Location:NODE_291749_length_38467_cov_32.565315	Coordinate:37973	Reads:6	Hits:1	Allocated_reads:6	Strand:+
CGGGACAGATGGATGTGCGCGCACATATC
>Location:NODE_291749_length_38467_cov_32.565315	Coordinate:37973	Reads:1	Hits:1	Allocated_reads:1	Strand:+
CGGGACAGATGGATGTGCGCGCACATATCAAC
>Location:NODE_291749_length_38467_cov_32.565315	Coordinate:37974	Reads:5	Hits:1	Allocated_reads:5	Strand:+
GGGACAGATGGATGTGCGCGCACATATC
>Location:NODE_291749_length_38467_cov_32.565315	Coordinate:37976	Reads:1	Hits:1	Allocated_reads:1	Strand:+
GACAGATGGATGTGCGCGCACATATC
>Location:NODE_291749_length_38467_cov_32.565315	Coordinate:37998	Reads:1	Hits:1	Allocated_reads:1	Strand:+
TATCAACCCTCACCCAGCAAGGAACT
>Location:NODE_291749_length_38467_cov_32.565315	Coordinate:37998	Reads:5	Hits:1	Allocated_reads:5	Strand:+
TATCAACCCTCACCCAGCAAGGAACTGA
>Location:NODE_291749_length_38467_cov_32.565315	Coordinate:37998	Reads:1	Hits:1	Allocated_reads:1	Strand:+
TATCAACCCTCACCCAGCAAGGAACTGACA
>Location:NODE_291749_length_38467_cov_32.565315	Coordinate:38002	Reads:1	Hits:1	Allocated_reads:1	Strand:-
TGTCAGTTCCTTGCTGGGTGAGGGTT
>Location:NODE_291749_length_38467_cov_32.565315	Coordinate:38007	Reads:1	Hits:1	Allocated_reads:1	Strand:+
TCACCCAGCAAGGAACTGACAGTGATGCAC
>Location:NODE_291749_length_38467_cov_32.565315	Coordinate:38008	Reads:1	Hits:1	Allocated_reads:1	Strand:+
CACCCAGCAAGGAACTGACAGTGATGCAC
>Location:NODE_291749_length_38467_cov_32.565315	Coordinate:38016	Reads:2	Hits:1	Allocated_reads:2	Strand:+
AAGGAACTGACAGTGATGCACAGCAGGCA
>Location:NODE_291749_length_38467_cov_32.565315	Coordinate:38016	Reads:1	Hits:1	Allocated_reads:1	Strand:+
AAGGAACTGACAGTGATGCACAGCAGGCAGT
>Location:NODE_291749_length_38467_cov_32.565315	Coordinate:38017	Reads:1	Hits:1	Allocated_reads:1	Strand:+
AGGAACTGACAGTGATGCACAGCAGGCAGGA
>Location:NODE_291749_length_38467_cov_32.565315	Coordinate:38020	Reads:1	Hits:1	Allocated_reads:1	Strand:+
AACTGACAGTGATGCACAGCAGGCAG
>Location:NODE_291749_length_38467_cov_32.565315	Coordinate:38035	Reads:2	Hits:1	Allocated_reads:2	Strand:-
TTGGTGTTAATCTTCCTGCCTGCTGT
>Location:NODE_291749_length_38467_cov_32.565315	Coordinate:38036	Reads:2	Hits:1	Allocated_reads:2	Strand:-
TTGGTGTTAATCTTCCTGCCTGCTG
>Location:NODE_291749_length_38467_cov_32.565315	Coordinate:38037	Reads:1	Hits:1	Allocated_reads:1	Strand:+
AGCAGGCAGGAAGATTAACACCAAGAA
>Location:NODE_291749_length_38467_cov_32.565315	Coordinate:38038	Reads:1	Hits:1	Allocated_reads:1	Strand:-
CTTGGTGTTAATCTTCCTGCCTGC
>Location:NODE_291749_length_38467_cov_32.565315	Coordinate:38046	Reads:1	Hits:1	Allocated_reads:1	Strand:+
GAAGATTAACACCAAGAAAGTCCGCT
>Location:NODE_291749_length_38467_cov_32.565315	Coordinate:38048	Reads:1	Hits:1	Allocated_reads:1	Strand:+
AGATTAACACCAAGAAAGTCCGCTCAAAATG
>Location:NODE_291749_length_38467_cov_32.565315	Coordinate:38049	Reads:2	Hits:1	Allocated_reads:2	Strand:+
GATTAACACCAAGAAAGTCCGCTCAAAA
>Location:NODE_291749_length_38467_cov_32.565315	Coordinate:38051	Reads:3	Hits:1	Allocated_reads:3	Strand:+
TTAACACCAAGAAAGTCCGCTCAAA
>Location:NODE_291749_length_38467_cov_32.565315	Coordinate:38051	Reads:10	Hits:1	Allocated_reads:10	Strand:+
TTAACACCAAGAAAGTCCGCTCAAAA
>Location:NODE_291749_length_38467_cov_32.565315	Coordinate:38051	Reads:10	Hits:1	Allocated_reads:10	Strand:+
TTAACACCAAGAAAGTCCGCTCAAAAT
>Location:NODE_291749_length_38467_cov_32.565315	Coordinate:38051	Reads:1	Hits:1	Allocated_reads:1	Strand:+
TTAACACCAAGAAAGTCCGCTCAAAATT
>Location:NODE_291749_length_38467_cov_32.565315	Coordinate:38051	Reads:11	Hits:1	Allocated_reads:11	Strand:+
TTAACACCAAGAAAGTCCGCTCAAAATG
>Location:NODE_291749_length_38467_cov_32.565315	Coordinate:38051	Reads:1	Hits:1	Allocated_reads:1	Strand:+
TTAACACCAAGAAAGTCCGCCCAAAATGC
>Location:NODE_291749_length_38467_cov_32.565315	Coordinate:38051	Reads:1	Hits:1	Allocated_reads:1	Strand:+
TTAACACCAAGAAAGTCCGCTCAGAATGC
>Location:NODE_291749_length_38467_cov_32.565315	Coordinate:38051	Reads:225	Hits:1	Allocated_reads:225	Strand:+
TTAACACCAAGAAAGTCCGCTCAAAATGC
>Location:NODE_291749_length_38467_cov_32.565315	Coordinate:38051	Reads:24	Hits:1	Allocated_reads:24	Strand:+
TTAACACCAAGAAAGTCCGCTCAAAATGCT
>Location:NODE_291749_length_38467_cov_32.565315	Coordinate:38051	Reads:7	Hits:1	Allocated_reads:7	Strand:+
TTAACACCAAGAAAGTCCGCTCAAAATGCTG
>Location:NODE_291749_length_38467_cov_32.565315	Coordinate:38051	Reads:29	Hits:1	Allocated_reads:29	Strand:+
TTAACACCAAGAAAGTCCGCTCAAAATGCTGA
>Location:NODE_291749_length_38467_cov_32.565315	Coordinate:38051	Reads:1	Hits:1	Allocated_reads:1	Strand:+
TTAACACCAAGAAAGTCCGCTCAAAATGCTGATT
>Location:NODE_291749_length_38467_cov_32.565315	Coordinate:38052	Reads:1	Hits:1	Allocated_reads:1	Strand:+
TAACACCAAGAAAGTCCGCTCAAA
>Location:NODE_291749_length_38467_cov_32.565315	Coordinate:38052	Reads:4	Hits:1	Allocated_reads:4	Strand:+
TAACACCAAGAAAGTCCGCTCAAAATG
>Location:NODE_291749_length_38467_cov_32.565315	Coordinate:38052	Reads:23	Hits:1	Allocated_reads:23	Strand:+
TAACACCAAGAAAGTCCGCTCAAAATGC
>Location:NODE_291749_length_38467_cov_32.565315	Coordinate:38052	Reads:2	Hits:1	Allocated_reads:2	Strand:+
TAACACCAAGAAAGTCCGCTCAAAATGCT
>Location:NODE_291749_length_38467_cov_32.565315	Coordinate:38052	Reads:2	Hits:1	Allocated_reads:2	Strand:+
TAACACCAAGAAAGTCCGCTCAAAATGCTG
>Location:NODE_291749_length_38467_cov_32.565315	Coordinate:38052	Reads:15	Hits:1	Allocated_reads:15	Strand:+
TAACACCAAGAAAGTCCGCTCAAAATGCTGA
>Location:NODE_291749_length_38467_cov_32.565315	Coordinate:38053	Reads:1	Hits:1	Allocated_reads:1	Strand:+
AACACCAAGAAAGTCCGCTCAAAATGC
>Location:NODE_291749_length_38467_cov_32.565315	Coordinate:38053	Reads:1	Hits:1	Allocated_reads:1	Strand:+
AACACCAAGAAAGTCCGCTCAAAATGCTGA
>Location:NODE_291749_length_38467_cov_32.565315	Coordinate:38054	Reads:1	Hits:1	Allocated_reads:1	Strand:+
ACACCAAGAAAGTCCGCTCAAAATGC
>Location:NODE_291749_length_38467_cov_32.565315	Coordinate:38054	Reads:1	Hits:1	Allocated_reads:1	Strand:+
ACACCAAGAAAGTCCGCTCAAAATGCTG
>Location:NODE_291749_length_38467_cov_32.565315	Coordinate:38054	Reads:6	Hits:1	Allocated_reads:6	Strand:+
ACACCAAGAAAGTCCGCTCAAAATGCTGA
>Location:NODE_291749_length_38467_cov_32.565315	Coordinate:38054	Reads:1	Hits:1	Allocated_reads:1	Strand:+
ACACCAAGAAAGTCCGCTCAAAATGCTGATA
>Location:NODE_291749_length_38467_cov_32.565315	Coordinate:38055	Reads:6	Hits:1	Allocated_reads:6	Strand:+
CACCAAGAAAGTCCGCTCAAAATGCTGA
>Location:NODE_291749_length_38467_cov_32.565315	Coordinate:38057	Reads:1	Hits:1	Allocated_reads:1	Strand:+
CCAAGAAAGTCCGCTCAAAATGCTGATAA
>Location:NODE_291749_length_38467_cov_32.565315	Coordinate:38077	Reads:1	Hits:1	Allocated_reads:1	Strand:+
TGCTGATAATATCATTTGTAATAAA
>Location:NODE_291749_length_38467_cov_32.565315	Coordinate:38077	Reads:1	Hits:1	Allocated_reads:1	Strand:+
TGCTGATAATATCATTTGTAATAAATGA
>Location:NODE_291749_length_38467_cov_32.565315	Coordinate:38087	Reads:1	Hits:1	Allocated_reads:1	Strand:-
TGGTTCAATATCATTTATTACAAATGAT
>Location:NODE_291749_length_38467_cov_32.565315	Coordinate:38097	Reads:1	Hits:1	Allocated_reads:1	Strand:-
TTCCTGCGTGGTTCAATATCATTTAT
>Location:NODE_291749_length_38467_cov_32.565315	Coordinate:38124	Reads:1	Hits:1	Allocated_reads:1	Strand:+
TTAAATTAAATTGAAATCTAAACT
>Location:NODE_291749_length_38467_cov_32.565315	Coordinate:38132	Reads:1	Hits:1	Allocated_reads:1	Strand:+
AATTGAAATCTAAACTAGAGACCATC
>Location:NODE_291749_length_38467_cov_32.565315	Coordinate:38132	Reads:1	Hits:1	Allocated_reads:1	Strand:+
AATTGAAATCTAAACTAGAGACCATCT
>Location:NODE_291749_length_38467_cov_32.565315	Coordinate:38134	Reads:1	Hits:1	Allocated_reads:1	Strand:+
TTGAAATCTAAACTAGAGACCATCTTGCACG
>Location:NODE_291749_length_38467_cov_32.565315	Coordinate:38134	Reads:5	Hits:1	Allocated_reads:5	Strand:+
TTGAAATCTAAACTAGAGACCATCTTGCACT
>Location:NODE_291749_length_38467_cov_32.565315	Coordinate:38134	Reads:1	Hits:1	Allocated_reads:1	Strand:+
TTGAAATCTAAACTAGAGACCATCTTGCACTGGGA
>Location:NODE_291749_length_38467_cov_32.565315	Coordinate:38135	Reads:2	Hits:1	Allocated_reads:2	Strand:+
TGAAATCTAAACTAGAGACCATCTTGCACT
>Location:NODE_291749_length_38467_cov_32.565315	Coordinate:38135	Reads:1	Hits:1	Allocated_reads:1	Strand:+
TGAAATCTAAACTAGAGACCATCTTGCACTGGGA
>Location:NODE_291749_length_38467_cov_32.565315	Coordinate:38137	Reads:1	Hits:1	Allocated_reads:1	Strand:-
CAAGATGGTCTCTAGTTTAGATTT
>Location:NODE_291749_length_38467_cov_32.565315	Coordinate:38138	Reads:1	Hits:1	Allocated_reads:1	Strand:-
CAGTGCAAGATGGTCTCTAGTTTAGATT
>Location:NODE_291749_length_38467_cov_32.565315	Coordinate:38139	Reads:1	Hits:1	Allocated_reads:1	Strand:+
ATCTAAACTAGAGACCATCTTGCACTGGG
>Location:NODE_291749_length_38467_cov_32.565315	Coordinate:38139	Reads:4	Hits:1	Allocated_reads:4	Strand:+
ATCTAAACTAGAGACCATCTTGCACTGGGA
>Location:NODE_291749_length_38467_cov_32.565315	Coordinate:38140	Reads:1	Hits:1	Allocated_reads:1	Strand:+
TCTAAACTAGAGACCATCTTGCACTGGG
>Location:NODE_291749_length_38467_cov_32.565315	Coordinate:38140	Reads:1	Hits:1	Allocated_reads:1	Strand:+
TCTAAACTAGAGACCATCTTGCACTGGGA
>Location:NODE_291749_length_38467_cov_32.565315	Coordinate:38142	Reads:2	Hits:1	Allocated_reads:2	Strand:+
TAAACTAGAGACCATCTTGCACTGGGA
>Location:NODE_291749_length_38467_cov_32.565315	Coordinate:38143	Reads:1	Hits:1	Allocated_reads:1	Strand:-
TCCCAGTGCAAGATGGTCTCTAGTTT
>Location:NODE_291749_length_38467_cov_32.565315	Coordinate:38144	Reads:1	Hits:1	Allocated_reads:1	Strand:+
AACTAGAGACCATCTTGCACTGGGAA
>Location:NODE_291749_length_38467_cov_32.565315	Coordinate:38144	Reads:12	Hits:1	Allocated_reads:12	Strand:+
AACTAGAGACCATCTTGCACTGGGATC
>Location:NODE_291749_length_38467_cov_32.565315	Coordinate:38147	Reads:4	Hits:1	Allocated_reads:4	Strand:+
TAGAGACCATCTTGCACTGGGATCTGCT
>Location:NODE_291749_length_38467_cov_32.565315	Coordinate:38147	Reads:1	Hits:1	Allocated_reads:1	Strand:+
TAGAGACCATCTTGCACTGGGATCTGCTGTGG
>Location:NODE_291749_length_38467_cov_32.565315	Coordinate:38148	Reads:1	Hits:1	Allocated_reads:1	Strand:-
GCAGATCCCAGTGCAAGATGGTCTCT
>Location:NODE_291749_length_38467_cov_32.565315	Coordinate:38149	Reads:1	Hits:1	Allocated_reads:1	Strand:+
GAGACCATCTTGCACTGGGATCTGCTGTGG
>Location:NODE_291749_length_38467_cov_32.565315	Coordinate:38151	Reads:1	Hits:1	Allocated_reads:1	Strand:+
GACCATCTTGCACTGGGATCTGCTGA
>Location:NODE_291749_length_38467_cov_32.565315	Coordinate:38153	Reads:1	Hits:1	Allocated_reads:1	Strand:+
CCATCTTGCACTGGGATCTGCTGTG
>Location:NODE_291749_length_38467_cov_32.565315	Coordinate:38153	Reads:1	Hits:1	Allocated_reads:1	Strand:+
CCATCTTGCACTGGGATCTGCTGTGGTACC
>Location:NODE_291749_length_38467_cov_32.565315	Coordinate:38156	Reads:4	Hits:1	Allocated_reads:4	Strand:+
TCTTGCACTGGGATCTGCTGTGGTACC
>Location:NODE_291749_length_38467_cov_32.565315	Coordinate:38158	Reads:1	Hits:1	Allocated_reads:1	Strand:+
TTGCACTGGGATCTGCTGTGGCAC
>Location:NODE_291749_length_38467_cov_32.565315	Coordinate:38159	Reads:6	Hits:1	Allocated_reads:6	Strand:+
TGCACTGGGATCTGCTGTGGTACC
>Location:NODE_291749_length_38467_cov_32.565315	Coordinate:38159	Reads:2	Hits:1	Allocated_reads:2	Strand:+
TGCACTGGGATCTGCTGTGGTACCA
>Location:NODE_291749_length_38467_cov_32.565315	Coordinate:38159	Reads:1	Hits:1	Allocated_reads:1	Strand:+
TGCACTGGGATCTGCTGTGGTACCAGT
>Location:NODE_291749_length_38467_cov_32.565315	Coordinate:38168	Reads:1	Hits:1	Allocated_reads:1	Strand:-
GAGAGTCAACTGGTACCACAGCAGAT
>Location:NODE_291749_length_38467_cov_32.565315	Coordinate:38171	Reads:1	Hits:1	Allocated_reads:1	Strand:-
ACCGGAGAGAGTCAACTGGTACCACAGCA
>Location:NODE_291749_length_38467_cov_32.565315	Coordinate:38171	Reads:2	Hits:1	Allocated_reads:2	Strand:-
AGAGAGTCAACTGGTACCACAGCA
>Location:NODE_291749_length_38467_cov_32.565315	Coordinate:38171	Reads:2	Hits:1	Allocated_reads:2	Strand:-
GAGAGAGTCAACTGGTACCACAGCA
>Location:NODE_291749_length_38467_cov_32.565315	Coordinate:38171	Reads:2	Hits:1	Allocated_reads:2	Strand:-
GGAGAGAGTCAACTGGTACCACAGCA
>Location:NODE_291749_length_38467_cov_32.565315	Coordinate:38171	Reads:1	Hits:1	Allocated_reads:1	Strand:+
TGCTGTGGTACCAGTTGACTCTCTCCGGT
>Location:NODE_291749_length_38467_cov_32.565315	Coordinate:38172	Reads:1	Hits:1	Allocated_reads:1	Strand:-
ACCGGAGAGAGTCAACTGGTACCACAGC
>Location:NODE_291749_length_38467_cov_32.565315	Coordinate:38172	Reads:1	Hits:1	Allocated_reads:1	Strand:-
ACCGGAGAGAGTCAACTGGTACCACAGT
>Location:NODE_291749_length_38467_cov_32.565315	Coordinate:38172	Reads:1	Hits:1	Allocated_reads:1	Strand:-
CCGGAGAGAGTCAACTGGTACCACAGC
>Location:NODE_291749_length_38467_cov_32.565315	Coordinate:38172	Reads:48	Hits:1	Allocated_reads:48	Strand:-
GAGAGAGTCAACTGGTACCACAGC
>Location:NODE_291749_length_38467_cov_32.565315	Coordinate:38172	Reads:8	Hits:1	Allocated_reads:8	Strand:-
GGAGAGAGTCAACTGGTACCACAGC
>Location:NODE_291749_length_38467_cov_32.565315	Coordinate:38172	Reads:1	Hits:1	Allocated_reads:1	Strand:-
TAACCGGAGAGAGTCAACTGGTACCACAGC
>Location:NODE_291749_length_38467_cov_32.565315	Coordinate:38173	Reads:6	Hits:1	Allocated_reads:6	Strand:-
GGAGAGAGTCAACTGGTACCACAG
>Location:NODE_291749_length_38467_cov_32.565315	Coordinate:38174	Reads:1	Hits:1	Allocated_reads:1	Strand:+
TGTGGTACCAGTTGACTCTCTCCGGTTA
>Location:NODE_291749_length_38467_cov_32.565315	Coordinate:38174	Reads:1	Hits:1	Allocated_reads:1	Strand:+
TGTGGTACCAGTTGACTCTCTCCGGTTAC
>Location:NODE_291749_length_38467_cov_32.565315	Coordinate:38175	Reads:1	Hits:1	Allocated_reads:1	Strand:+
GTGGTACCAGTTGACTCTCTCCGGTTAC
>Location:NODE_291749_length_38467_cov_32.565315	Coordinate:38176	Reads:1	Hits:1	Allocated_reads:1	Strand:+
TGGTACCAGTTGACTCTCTCCGGTTAC
>Location:NODE_291749_length_38467_cov_32.565315	Coordinate:38177	Reads:2	Hits:1	Allocated_reads:2	Strand:-
TAACCGGAGAGAGTCAACTGGTACC
>Location:NODE_291749_length_38467_cov_32.565315	Coordinate:38179	Reads:2	Hits:1	Allocated_reads:2	Strand:+
TACCAGTTGACTCTCTCCGGTTACAAC
>Location:NODE_291749_length_38467_cov_32.565315	Coordinate:38184	Reads:1	Hits:1	Allocated_reads:1	Strand:-
ATTGTTGTAACCGGAGAGAGTCAAC
>Location:NODE_291749_length_38467_cov_32.565315	Coordinate:38185	Reads:2	Hits:1	Allocated_reads:2	Strand:+
TTGACTCTCTCCGGTTACAACAATATTT
>Location:NODE_291749_length_38467_cov_32.565315	Coordinate:38186	Reads:6	Hits:1	Allocated_reads:6	Strand:+
TGACTCTCTCCGGTTACAACAATATTT
>Location:NODE_291749_length_38467_cov_32.565315	Coordinate:38186	Reads:1	Hits:1	Allocated_reads:1	Strand:+
TGACTCTCTCCGGTTACAACAATATTTT
>Location:NODE_291749_length_38467_cov_32.565315	Coordinate:38190	Reads:1	Hits:1	Allocated_reads:1	Strand:+
TCTCTCCGGTTACAACAATATTTCAAAT
>Location:NODE_291749_length_38467_cov_32.565315	Coordinate:38190	Reads:19	Hits:1	Allocated_reads:19	Strand:+
TCTCTCCGGTTACAACAATATTTTAAAT
>Location:NODE_291749_length_38467_cov_32.565315	Coordinate:38191	Reads:1	Hits:1	Allocated_reads:1	Strand:+
CTCTCCGGTTACAACAATATTTTAAAT
>Location:NODE_291749_length_38467_cov_32.565315	Coordinate:38192	Reads:1	Hits:1	Allocated_reads:1	Strand:+
TCTCCGGTTACAACAATATTTTAAAT
>Location:NODE_291749_length_38467_cov_32.565315	Coordinate:38192	Reads:1	Hits:1	Allocated_reads:1	Strand:+
TCTCCGGTTACAACAATATTTTAAATCAC
>Location:NODE_291749_length_38467_cov_32.565315	Coordinate:38193	Reads:1	Hits:1	Allocated_reads:1	Strand:-
TGATTTAAAATATTGTTGTAACCGGAA
>Location:NODE_291749_length_38467_cov_32.565315	Coordinate:38194	Reads:1	Hits:1	Allocated_reads:1	Strand:-
TGATTTAAAATATTGTTGTAACCGGA
>Location:NODE_291749_length_38467_cov_32.565315	Coordinate:38212	Reads:1	Hits:1	Allocated_reads:1	Strand:+
TTAAATCACCCTTCAATGCATGTCAAGCCA
>Location:NODE_291749_length_38467_cov_32.565315	Coordinate:38213	Reads:1	Hits:1	Allocated_reads:1	Strand:+
TAAATCACCCTTCAATGCATGTCAAGC
>Location:NODE_291749_length_38467_cov_32.565315	Coordinate:38213	Reads:4	Hits:1	Allocated_reads:4	Strand:+
TAAATCACCCTTCAATGCATGTCAAGCCA
>Location:NODE_291749_length_38467_cov_32.565315	Coordinate:38216	Reads:2	Hits:1	Allocated_reads:2	Strand:+
ATCACCCTTCAATGCATGTCAAGCCACA
>Location:NODE_291749_length_38467_cov_32.565315	Coordinate:38217	Reads:3	Hits:1	Allocated_reads:3	Strand:+
TCACCCTTCAATGCATGTCAAGCCACA
>Location:NODE_291749_length_38467_cov_32.565315	Coordinate:38223	Reads:1	Hits:1	Allocated_reads:1	Strand:+
TTCAATGCATGTCAAGCCACACACCGC
>Location:NODE_291749_length_38467_cov_32.565315	Coordinate:38223	Reads:1	Hits:1	Allocated_reads:1	Strand:+
TTCAATGCATGTCAAGCCACACACCGCAT
>Location:NODE_291749_length_38467_cov_32.565315	Coordinate:38223	Reads:1	Hits:1	Allocated_reads:1	Strand:+
TTCAATGCATGTCAAGCCACACACCGCATC
>Location:NODE_291749_length_38467_cov_32.565315	Coordinate:38224	Reads:3	Hits:1	Allocated_reads:3	Strand:+
TCAATGCATGTCAAGCCACACACCGCATC
>Location:NODE_291749_length_38467_cov_32.565315	Coordinate:38224	Reads:1	Hits:1	Allocated_reads:1	Strand:+
TCAATGCATGTCAAGCCACACACCGCATCT
>Location:NODE_291749_length_38467_cov_32.565315	Coordinate:38226	Reads:1	Hits:1	Allocated_reads:1	Strand:+
AATGCATGTCAAGCCACACACCGCATCT
>Location:NODE_291749_length_38467_cov_32.565315	Coordinate:38228	Reads:1	Hits:1	Allocated_reads:1	Strand:+
TGCATGTCAAGCCACACACCGCATC
>Location:NODE_291749_length_38467_cov_32.565315	Coordinate:38228	Reads:1	Hits:1	Allocated_reads:1	Strand:+
TGCATGTCAAGCCACACACCGCATCTTGTGTAGA
>Location:NODE_291749_length_38467_cov_32.565315	Coordinate:38232	Reads:2	Hits:1	Allocated_reads:2	Strand:+
TGTCAAGCCACACACCGCATCTTGTGTAGA
>Location:NODE_291749_length_38467_cov_32.565315	Coordinate:38234	Reads:1	Hits:1	Allocated_reads:1	Strand:+
TCAAGCCACACACCGCATCTTGTGTAGA
>Location:NODE_291749_length_38467_cov_32.565315	Coordinate:38247	Reads:2	Hits:1	Allocated_reads:2	Strand:-
CCCCTACGTCATCTACACAAGATGCG
>Location:NODE_291749_length_38467_cov_32.565315	Coordinate:38254	Reads:1	Hits:1	Allocated_reads:1	Strand:+
TGTGTAGATGACGTAGGGGTTTTTTTTGTC
>Location:NODE_291749_length_38467_cov_32.565315	Coordinate:38267	Reads:1	Hits:1	Allocated_reads:1	Strand:+
TAGGGGTTTTTTTTGTCATATGAATGGCA
>Location:NODE_291749_length_38467_cov_32.565315	Coordinate:38267	Reads:1	Hits:1	Allocated_reads:1	Strand:+
TAGGGGTTTTTTTTGTCATATGAATGGCAGA
>Location:NODE_291749_length_38467_cov_32.565315	Coordinate:38268	Reads:1	Hits:1	Allocated_reads:1	Strand:+
AGGGGTTTTTTTTGTCATATGAATGGCAGA
>Location:NODE_291749_length_38467_cov_32.565315	Coordinate:38282	Reads:2	Hits:1	Allocated_reads:2	Strand:+
TCATATGAATGGCAGAGAAACAGAC
>Location:NODE_291749_length_38467_cov_32.565315	Coordinate:38282	Reads:1	Hits:1	Allocated_reads:1	Strand:+
TCATATGAATGGCAGAGAAACAGACA
>Location:NODE_291749_length_38467_cov_32.565315	Coordinate:38282	Reads:4	Hits:1	Allocated_reads:4	Strand:+
TCATATGAATGGCAGAGAAACAGACATC
>Location:NODE_291749_length_38467_cov_32.565315	Coordinate:38282	Reads:42	Hits:1	Allocated_reads:42	Strand:+
TCATATGAATGGCAGAGAAACAGACATCC
>Location:NODE_291749_length_38467_cov_32.565315	Coordinate:38282	Reads:1	Hits:1	Allocated_reads:1	Strand:+
TCATATGAATGGCAGAGAAACAGACATCCA
>Location:NODE_291749_length_38467_cov_32.565315	Coordinate:38282	Reads:1	Hits:1	Allocated_reads:1	Strand:+
TCATATGAATGGCAGAGAAACAGACATCCAGA
>Location:NODE_291749_length_38467_cov_32.565315	Coordinate:38285	Reads:3	Hits:1	Allocated_reads:3	Strand:+
TATGAATGGCAGAGAAACAGACATC
>Location:NODE_291749_length_38467_cov_32.565315	Coordinate:38285	Reads:8	Hits:1	Allocated_reads:8	Strand:+
TATGAATGGCAGAGAAACAGACATCC
>Location:NODE_291749_length_38467_cov_32.565315	Coordinate:38285	Reads:1	Hits:1	Allocated_reads:1	Strand:+
TATGAATGGCAGAGAAACAGACATCCA
>Location:NODE_291749_length_38467_cov_32.565315	Coordinate:38285	Reads:1	Hits:1	Allocated_reads:1	Strand:+
TATGAATGGCAGAGAAACAGACATCCAGAT
>Location:NODE_291749_length_38467_cov_32.565315	Coordinate:38286	Reads:1	Hits:1	Allocated_reads:1	Strand:+
ATGAATGGCAGAGAAACAGACATCC
>Location:NODE_291749_length_38467_cov_32.565315	Coordinate:38287	Reads:3	Hits:1	Allocated_reads:3	Strand:+
TGAATGGCAGAGAAACAGACATCCAGATT
>Location:NODE_291749_length_38467_cov_32.565315	Coordinate:38287	Reads:1	Hits:1	Allocated_reads:1	Strand:+
TGAATGGCAGAGAAACAGACATCCAGATTGA
>Location:NODE_291749_length_38467_cov_32.565315	Coordinate:38288	Reads:1	Hits:1	Allocated_reads:1	Strand:-
CAATCTGGATGTCTGTTTCTCTGCCATTC
>Location:NODE_291749_length_38467_cov_32.565315	Coordinate:38289	Reads:1	Hits:1	Allocated_reads:1	Strand:+
AATGGCAGAGAAACAGACATCCAGATTGAC
>Location:NODE_291749_length_38467_cov_32.565315	Coordinate:38291	Reads:2	Hits:1	Allocated_reads:2	Strand:+
TGGCAGAGAAACAGACATCCAGATTGA
>Location:NODE_291749_length_38467_cov_32.565315	Coordinate:38291	Reads:3	Hits:1	Allocated_reads:3	Strand:+
TGGCAGAGAAACAGACATCCAGATTGACT
>Location:NODE_291749_length_38467_cov_32.565315	Coordinate:38291	Reads:1	Hits:1	Allocated_reads:1	Strand:+
TGGCAGAGAAACAGACATCCAGATTGACTG
>Location:NODE_291749_length_38467_cov_32.565315	Coordinate:38292	Reads:1	Hits:1	Allocated_reads:1	Strand:-
AATCTGGATGTCTGTTTCTCTGCC
>Location:NODE_291749_length_38467_cov_32.565315	Coordinate:38292	Reads:1	Hits:1	Allocated_reads:1	Strand:-
ACAGTCAATCTGGATGTCTGTTTCTCTGCC
>Location:NODE_291749_length_38467_cov_32.565315	Coordinate:38292	Reads:2	Hits:1	Allocated_reads:2	Strand:-
AGACAGTCAATCTGGATGTCTGTTTCTCTGCC
>Location:NODE_291749_length_38467_cov_32.565315	Coordinate:38292	Reads:2	Hits:1	Allocated_reads:2	Strand:-
CAGACAGTCAATCTGGATGTCTGTTTCTCTGCC
>Location:NODE_291749_length_38467_cov_32.565315	Coordinate:38292	Reads:2	Hits:1	Allocated_reads:2	Strand:-
TCAATCTGGATGTCTGTTTCTCTGCC
>Location:NODE_291749_length_38467_cov_32.565315	Coordinate:38294	Reads:1	Hits:1	Allocated_reads:1	Strand:-
TCAATCTGGATGTCTGTTTCTCTG
>Location:NODE_291749_length_38467_cov_32.565315	Coordinate:38296	Reads:1	Hits:1	Allocated_reads:1	Strand:+
GAGAAACAGACATCCAGATTGACTGTCT
>Location:NODE_291749_length_38467_cov_32.565315	Coordinate:38296	Reads:1	Hits:1	Allocated_reads:1	Strand:+
GAGAAACAGACATCCAGATTGACTGTCTGT
>Location:NODE_291749_length_38467_cov_32.565315	Coordinate:38297	Reads:1	Hits:1	Allocated_reads:1	Strand:+
AGAAACAGACATCCAGATTGACTGTC
>Location:NODE_291749_length_38467_cov_32.565315	Coordinate:38305	Reads:1	Hits:1	Allocated_reads:1	Strand:+
ACATCCAGATTGACTGTCTGTTTCACT
>Location:NODE_291749_length_38467_cov_32.565315	Coordinate:38305	Reads:1	Hits:1	Allocated_reads:1	Strand:+
ACATCCAGATTGACTGTCTGTTTCACTC
>Location:NODE_291749_length_38467_cov_32.565315	Coordinate:38306	Reads:3	Hits:1	Allocated_reads:3	Strand:+
CATCCAGATTGACTGTCTGTTTCACTC
>Location:NODE_291749_length_38467_cov_32.565315	Coordinate:38307	Reads:1	Hits:1	Allocated_reads:1	Strand:+
ATCCAGATTGACTGTCTGTTTCACTC
>Location:NODE_291749_length_38467_cov_32.565315	Coordinate:38308	Reads:4	Hits:1	Allocated_reads:4	Strand:+
TCCAGATTGACTGTCTGTTTCACTC
>Location:NODE_291749_length_38467_cov_32.565315	Coordinate:38309	Reads:1	Hits:1	Allocated_reads:1	Strand:-
GAGTGAAACAGACAGTCAATCTGG
>Location:NODE_291749_length_38467_cov_32.565315	Coordinate:38312	Reads:1	Hits:1	Allocated_reads:1	Strand:+
GATTGACTGTCTGTTTCACTCTGGT
>Location:NODE_291749_length_38467_cov_32.565315	Coordinate:38312	Reads:1	Hits:1	Allocated_reads:1	Strand:+
GATTGACTGTCTGTTTCACTCTGGTTCTG
>Location:NODE_291749_length_38467_cov_32.565315	Coordinate:38312	Reads:1	Hits:1	Allocated_reads:1	Strand:+
GATTGACTGTCTGTTTCACTCTGGTTCTGG
>Location:NODE_291749_length_38467_cov_32.565315	Coordinate:38312	Reads:1	Hits:1	Allocated_reads:1	Strand:+
GATTGACTGTCTGTTTCACTCTGGTTCTGT
>Location:NODE_291749_length_38467_cov_32.565315	Coordinate:38312	Reads:1	Hits:1	Allocated_reads:1	Strand:-
TCCAGAACCAGAGTGAAACAGACAGTCAATC
>Location:NODE_291749_length_38467_cov_32.565315	Coordinate:38313	Reads:1	Hits:1	Allocated_reads:1	Strand:+
ATTGACTGTCTGTTTCACTCTGGTTCT
>Location:NODE_291749_length_38467_cov_32.565315	Coordinate:38314	Reads:1	Hits:1	Allocated_reads:1	Strand:+
TTGACTGTCTGTTTCACTCTGGTTCTGA
>Location:NODE_291749_length_38467_cov_32.565315	Coordinate:38314	Reads:2	Hits:1	Allocated_reads:2	Strand:+
TTGACTGTCTGTTTCACTCTGGTTCTGGA
>Location:NODE_291749_length_38467_cov_32.565315	Coordinate:38314	Reads:1	Hits:1	Allocated_reads:1	Strand:+
TTGACTGTCTGTTTCACTCTGGTTCTGGAA
>Location:NODE_291749_length_38467_cov_32.565315	Coordinate:38315	Reads:5	Hits:1	Allocated_reads:5	Strand:+
TGACTGTCTGTTTCACTCTGGTTC
>Location:NODE_291749_length_38467_cov_32.565315	Coordinate:38315	Reads:2	Hits:1	Allocated_reads:2	Strand:+
TGACTGTCTGTTTCACTCTGGTTCTG
>Location:NODE_291749_length_38467_cov_32.565315	Coordinate:38315	Reads:1	Hits:1	Allocated_reads:1	Strand:+
TGACTGTCTGTTTCACTCTGGTTCTGT
>Location:NODE_291749_length_38467_cov_32.565315	Coordinate:38315	Reads:2	Hits:1	Allocated_reads:2	Strand:+
TGACTGTCTGTTTCACTCTGGTTCTGG
>Location:NODE_291749_length_38467_cov_32.565315	Coordinate:38315	Reads:2	Hits:1	Allocated_reads:2	Strand:+
TGACTGTCTGTTTCACTCTGGTTCTGGA
>Location:NODE_291749_length_38467_cov_32.565315	Coordinate:38315	Reads:1	Hits:1	Allocated_reads:1	Strand:+
TGACTGTCTGTTTCACTCTGGTTCTGGAAAC
>Location:NODE_291749_length_38467_cov_32.565315	Coordinate:38316	Reads:1	Hits:1	Allocated_reads:1	Strand:+
GACTGTCTGTTTCACTCTGGTTCT
>Location:NODE_291749_length_38467_cov_32.565315	Coordinate:38317	Reads:1	Hits:1	Allocated_reads:1	Strand:-
TCCAGAACCAGAGTGAAACAGACAGT
>Location:NODE_291749_length_38467_cov_32.565315	Coordinate:38317	Reads:1	Hits:1	Allocated_reads:1	Strand:-
TTCCAGAACCAGAGTGAAACAGACAGT
>Location:NODE_291749_length_38467_cov_32.565315	Coordinate:38319	Reads:1	Hits:1	Allocated_reads:1	Strand:+
TGTCTGTTTCACTCTGGTTCTGGAAAC
>Location:NODE_291749_length_38467_cov_32.565315	Coordinate:38319	Reads:1	Hits:1	Allocated_reads:1	Strand:+
TGTCTGTTTCACTCTGGTTCTGGAAACA
>Location:NODE_291749_length_38467_cov_32.565315	Coordinate:38334	Reads:1	Hits:1	Allocated_reads:1	Strand:-
TACCAGCATATCTGTTACTGTTTCCAGAACC
>Location:NODE_291749_length_38467_cov_32.565315	Coordinate:38335	Reads:1	Hits:1	Allocated_reads:1	Strand:-
ACCAGCATATCTGTTACTGTTTCCAGAAC
>Location:NODE_291749_length_38467_cov_32.565315	Coordinate:38335	Reads:1	Hits:1	Allocated_reads:1	Strand:-
TACCAGCATATCTGTTACTGTTTCCAGAAC
>Location:NODE_291749_length_38467_cov_32.565315	Coordinate:38336	Reads:1	Hits:1	Allocated_reads:1	Strand:-
CCAGCATATCTGTTACTGTTTCCAGAA
>Location:NODE_291749_length_38467_cov_32.565315	Coordinate:38336	Reads:8	Hits:1	Allocated_reads:8	Strand:-
TACCAGCATATCTGTTACTGTTTCCAGAA
>Location:NODE_291749_length_38467_cov_32.565315	Coordinate:38337	Reads:1	Hits:1	Allocated_reads:1	Strand:-
TACCAGCATATCTGTTACTGTTTCCAGA
>Location:NODE_291749_length_38467_cov_32.565315	Coordinate:38337	Reads:1	Hits:1	Allocated_reads:1	Strand:+
TCTGGAAACAGTAACAGATATGCTGGTAC
>Location:NODE_291749_length_38467_cov_32.565315	Coordinate:38340	Reads:1	Hits:1	Allocated_reads:1	Strand:-
TACCAGCATATCTGTTACTGTTTCC
>Location:NODE_291749_length_38467_cov_32.565315	Coordinate:38341	Reads:1	Hits:1	Allocated_reads:1	Strand:-
TACCAGCATATCTGTTACTGTTTC
>Location:NODE_291749_length_38467_cov_32.565315	Coordinate:38353	Reads:1	Hits:1	Allocated_reads:1	Strand:+
GATATGCTGGTACAACTGTGAAAACACT
>Location:NODE_291749_length_38467_cov_32.565315	Coordinate:38353	Reads:7	Hits:1	Allocated_reads:7	Strand:+
GATATGCTGGTACAACTGTGAAAACACTGT
>Location:NODE_291749_length_38467_cov_32.565315	Coordinate:38355	Reads:1	Hits:1	Allocated_reads:1	Strand:+
TATGCTGGTACAACTGTGAAAACA
>Location:NODE_291749_length_38467_cov_32.565315	Coordinate:38355	Reads:12	Hits:1	Allocated_reads:12	Strand:+
TATGCTGGTACAACTGTGAAAACACT
>Location:NODE_291749_length_38467_cov_32.565315	Coordinate:38355	Reads:6	Hits:1	Allocated_reads:6	Strand:+
TATGCTGGTACAACTGTGAAAACACTG
>Location:NODE_291749_length_38467_cov_32.565315	Coordinate:38355	Reads:1	Hits:1	Allocated_reads:1	Strand:+
TATGCTGGTACAACTGTGAAAACACTTT
>Location:NODE_291749_length_38467_cov_32.565315	Coordinate:38355	Reads:1	Hits:1	Allocated_reads:1	Strand:+
TATGCTGGTACAACTGTGACAACACTGT
>Location:NODE_291749_length_38467_cov_32.565315	Coordinate:38355	Reads:493	Hits:1	Allocated_reads:493	Strand:+
TATGCTGGTACAACTGTGAAAACACTGT
>Location:NODE_291749_length_38467_cov_32.565315	Coordinate:38355	Reads:3	Hits:1	Allocated_reads:3	Strand:+
TATGCTGGTACAACTGTGAAAACACTGTG
>Location:NODE_291749_length_38467_cov_32.565315	Coordinate:38355	Reads:1	Hits:1	Allocated_reads:1	Strand:+
TATGCTGGTACAACTGTGAAAACACTGTGTTC
>Location:NODE_291749_length_38467_cov_32.565315	Coordinate:38355	Reads:1	Hits:1	Allocated_reads:1	Strand:+
TATGCTGGTACAACTGTGAAAACACTGTGAAAT
>Location:NODE_291749_length_38467_cov_32.565315	Coordinate:38355	Reads:2	Hits:1	Allocated_reads:2	Strand:+
TATGCTGGTACAACTGTGAAAACACTGTGAAAG
>Location:NODE_291749_length_38467_cov_32.565315	Coordinate:38355	Reads:2	Hits:1	Allocated_reads:2	Strand:+
TATGCTGGTACAACTGTGAAAACACTGTGAAAGG
>Location:NODE_291749_length_38467_cov_32.565315	Coordinate:38356	Reads:5	Hits:1	Allocated_reads:5	Strand:+
ATGCTGGTACAACTGTGAAAACACTGT
>Location:NODE_291749_length_38467_cov_32.565315	Coordinate:38357	Reads:10	Hits:1	Allocated_reads:10	Strand:+
TGCTGGTACAACTGTGAAAACACTGT
>Location:NODE_291749_length_38467_cov_32.565315	Coordinate:38357	Reads:2	Hits:1	Allocated_reads:2	Strand:+
TGCTGGTACAACTGTGAAAACACTGTGAAAGG
>Location:NODE_291749_length_38467_cov_32.565315	Coordinate:38359	Reads:2	Hits:1	Allocated_reads:2	Strand:+
CTGGTACAACTGTGAAAACACTGT
>Location:NODE_291749_length_38467_cov_32.565315	Coordinate:38359	Reads:2	Hits:1	Allocated_reads:2	Strand:+
CTGGTACAACTGTGAAAACACTGTGAAAG
>Location:NODE_291749_length_38467_cov_32.565315	Coordinate:38359	Reads:1	Hits:1	Allocated_reads:1	Strand:+
CTGGTACAACTGTGAAAACACTGTGAAAGG
>Location:NODE_291749_length_38467_cov_32.565315	Coordinate:38360	Reads:23	Hits:1	Allocated_reads:23	Strand:+
TGGTACAACTGTGAAAACACTGTGAAAG
>Location:NODE_291749_length_38467_cov_32.565315	Coordinate:38360	Reads:39	Hits:1	Allocated_reads:39	Strand:+
TGGTACAACTGTGAAAACACTGTGAAAGG
>Location:NODE_291749_length_38467_cov_32.565315	Coordinate:38360	Reads:5	Hits:1	Allocated_reads:5	Strand:+
TGGTACAACTGTGAAAACACTGTGAAAGGC
>Location:NODE_291749_length_38467_cov_32.565315	Coordinate:38361	Reads:2	Hits:1	Allocated_reads:2	Strand:+
GGTACAACTGTGAAAACACTGTGAAAGG
>Location:NODE_291749_length_38467_cov_32.565315	Coordinate:38363	Reads:2	Hits:1	Allocated_reads:2	Strand:+
TACAACTGTGAAAACACTGTGAAAGG
>Location:NODE_291749_length_38467_cov_32.565315	Coordinate:38363	Reads:1	Hits:1	Allocated_reads:1	Strand:+
TACAACTGTGAAAACACTGTGAAAGGCAAAA
>Location:NODE_291749_length_38467_cov_32.565315	Coordinate:38364	Reads:1	Hits:1	Allocated_reads:1	Strand:+
ACAACTGTGAAAACACTGTGAAAGG
>Location:NODE_291749_length_38467_cov_32.565315	Coordinate:38365	Reads:1	Hits:1	Allocated_reads:1	Strand:+
CAACTGTGAAAACACTGTGAAAGG
>Location:NODE_291749_length_38467_cov_32.565315	Coordinate:38375	Reads:2	Hits:1	Allocated_reads:2	Strand:-
AAATGTCATATTTGCCTTTCACAGTGTT
>Location:NODE_291749_length_38467_cov_32.565315	Coordinate:38378	Reads:2	Hits:1	Allocated_reads:2	Strand:-
AAATGTCATATTTGCCTTTCACAGT
>Location:NODE_291749_length_38467_cov_32.565315	Coordinate:38393	Reads:2	Hits:1	Allocated_reads:2	Strand:+
TATGACATTTTCTTCTTTTCCAATAT
>Location:NODE_291749_length_38467_cov_32.565315	Coordinate:38393	Reads:3	Hits:1	Allocated_reads:3	Strand:+
TATGACATTTTCTTCTTTTCCAATATT
>Location:NODE_291749_length_38467_cov_32.565315	Coordinate:38393	Reads:3	Hits:1	Allocated_reads:3	Strand:+
TATGACATTTTCTTCTTTTCCAATATTGGTA
>Location:NODE_291749_length_38467_cov_32.565315	Coordinate:38393	Reads:1	Hits:1	Allocated_reads:1	Strand:+
TATGACATTTTCTTCTTTTCCAATATTGGTATA
>Location:NODE_291749_length_38467_cov_32.565315	Coordinate:38424	Reads:1	Hits:1	Allocated_reads:1	Strand:+
TACTTAAAAAAAAATTATAGCTGC
>Location:NODE_291749_length_38467_cov_32.565315	Coordinate:38424	Reads:1	Hits:1	Allocated_reads:1	Strand:+
TACTTAAAAAAAAATTATAGCTGCATC
>Location:NODE_291749_length_38467_cov_32.565315	Coordinate:38438	Reads:3	Hits:1	Allocated_reads:3	Strand:+
TTATAGCTGCATCTTGTTTTGCTTGATG
>Location:NODE_291749_length_38467_cov_32.565315	Coordinate:38449	Reads:1	Hits:1	Allocated_reads:1	Strand:+
TCTTGTTTTGCTTGATGTTATTCT
>Location:NODE_291749_length_38467_cov_32.565315	Coordinate:38449	Reads:1	Hits:1	Allocated_reads:1	Strand:+
TCTTGTTTTGCTTGATGTTATTCTTAGT
>Location:NODE_291749_length_38467_cov_32.565315	Coordinate:38451	Reads:1	Hits:1	Allocated_reads:1	Strand:+
TTGTTTTGCTTGATGTTATTCTTAGT
>Location:NODE_291749_length_38467_cov_32.565315	Coordinate:38467	Reads:1	Hits:1	Allocated_reads:1	Strand:+
TATTCTTAGTGAGAAACAAATAGTATT
>Location:NODE_291749_length_38467_cov_32.565315	Coordinate:38470	Reads:1	Hits:1	Allocated_reads:1	Strand:+
TCTTAGTGAGAAACAAATAGTATTGCACAGATT
>Location:NODE_291749_length_38467_cov_32.565315	Coordinate:38487	Reads:2	Hits:1	Allocated_reads:2	Strand:+
TAGTATTGCACAGATTTGATGAATT
>Location:NODE_291749_length_38467_cov_32.565315	Coordinate:38487	Reads:3	Hits:1	Allocated_reads:3	Strand:+
TAGTATTGCACAGATTTGATGAATTA
>Location:NODE_291749_length_38467_cov_32.565315	Coordinate:38487	Reads:2	Hits:1	Allocated_reads:2	Strand:+
TAGTATTGCACAGATTTGATGAATTAA
>Location:NODE_291749_length_38467_cov_32.565315	Coordinate:38487	Reads:6	Hits:1	Allocated_reads:6	Strand:+
TAGTATTGCACAGATTTGATGAATTAAT
>Location:NODE_291749_length_38467_cov_32.565315	Coordinate:38487	Reads:16	Hits:1	Allocated_reads:16	Strand:+
TAGTATTGCACAGATTTGATGAATTAATT
>Location:NODE_291749_length_38467_cov_32.565315	Coordinate:38487	Reads:7	Hits:1	Allocated_reads:7	Strand:+
TAGTATTGCACAGATTTGATGAATTAATTT
>Location:NODE_291749_length_38467_cov_32.565315	Coordinate:38487	Reads:1	Hits:1	Allocated_reads:1	Strand:+
TAGTATTGCACAGATTTGATGAATTAATTTGAAT
>Location:NODE_291749_length_38467_cov_32.565315	Coordinate:38487	Reads:6	Hits:1	Allocated_reads:6	Strand:+
TAGTATTGCACAGATTTGATGAATTAATTTGAATT
>Location:NODE_291749_length_38467_cov_32.565315	Coordinate:38490	Reads:3	Hits:1	Allocated_reads:3	Strand:+
TATTGCACAGATTTGATGAATTAATTTGAATT
>Location:NODE_291749_length_38467_cov_32.565315	Coordinate:38491	Reads:2	Hits:1	Allocated_reads:2	Strand:+
ATTGCACAGATTTGATGAATTAATTTGAATT
>Location:NODE_291749_length_38467_cov_32.565315	Coordinate:38492	Reads:1	Hits:1	Allocated_reads:1	Strand:+
TTGCACAGATTTGATGAATTAATTTGAATT
>Location:NODE_291749_length_38467_cov_32.565315	Coordinate:38493	Reads:1	Hits:1	Allocated_reads:1	Strand:+
TGCACAGATTTGATGAATTAATTTGAAT
>Location:NODE_291749_length_38467_cov_32.565315	Coordinate:38493	Reads:3	Hits:1	Allocated_reads:3	Strand:+
TGCACAGATTTGATGAATTAATTTGAATT
>Location:NODE_291749_length_38467_cov_32.565315	Coordinate:38493	Reads:1	Hits:1	Allocated_reads:1	Strand:+
TGCACAGATTTGATGAATTAATTTGAATTTA
>Location:NODE_291749_length_38467_cov_32.565315	Coordinate:38508	Reads:1	Hits:1	Allocated_reads:1	Strand:-
ATGAACTGTAATTAAATTCAAATTAATA
>Location:NODE_291749_length_38467_cov_32.565315	Coordinate:38508	Reads:3	Hits:1	Allocated_reads:3	Strand:-
ATGAACTGTAATTAAATTCAAATTAATT
>Location:NODE_291749_length_38467_cov_32.565315	Coordinate:38509	Reads:1	Hits:1	Allocated_reads:1	Strand:-
ATGAACTGTAATTAAATTCAAATTAAT
>Location:NODE_291749_length_38467_cov_32.565315	Coordinate:38521	Reads:1	Hits:1	Allocated_reads:1	Strand:+
TTAATTACAGTTCATCGATAAGCTGAAT
>Location:NODE_291749_length_38467_cov_32.565315	Coordinate:38522	Reads:2	Hits:1	Allocated_reads:2	Strand:+
TAATTACAGTTCATCGATAAGCTAAATGC
>Location:NODE_291749_length_38467_cov_32.565315	Coordinate:38522	Reads:3	Hits:1	Allocated_reads:3	Strand:+
TAATTACAGTTCATCGATAAGCTAAATGCTAAC
>Location:NODE_291749_length_38467_cov_32.565315	Coordinate:38525	Reads:2	Hits:1	Allocated_reads:2	Strand:+
TTACAGTTCATCGATAAGCTAAATGCTAAC
>Location:NODE_291749_length_38467_cov_32.565315	Coordinate:38525	Reads:1	Hits:1	Allocated_reads:1	Strand:+
TTACAGTTCATCGATAAGCTAAATGCTAACTCAA
>Location:NODE_291749_length_38467_cov_32.565315	Coordinate:38526	Reads:3	Hits:1	Allocated_reads:3	Strand:+
TACAGTTCATCGATAAGCTAAATGCTAAC
>Location:NODE_291749_length_38467_cov_32.565315	Coordinate:38526	Reads:1	Hits:1	Allocated_reads:1	Strand:+
TACAGTTCATCGATAAGCTAAATGCTAACTCA
>Location:NODE_291749_length_38467_cov_32.565315	Coordinate:38559	Reads:2	Hits:1	Allocated_reads:2	Strand:+
TTGCTAGTTTTTTCATAGAGGTGGGACA
>Location:NODE_291749_length_38467_cov_32.565315	Coordinate:38570	Reads:1	Hits:1	Allocated_reads:1	Strand:+
TTCATAGAGGTGGGACAAAATAGTGTGTGT
>Location:NODE_291749_length_38467_cov_32.565315	Coordinate:38571	Reads:1	Hits:1	Allocated_reads:1	Strand:+
TCATAGAGGTGGGACAAAATAGTGTGTGG
>Location:NODE_291749_length_38467_cov_32.565315	Coordinate:38574	Reads:1	Hits:1	Allocated_reads:1	Strand:+
TAGAGGTGGGACAAAATAGTGTGTGTTGT
>Location:NODE_291749_length_38467_cov_32.565315	Coordinate:38585	Reads:1	Hits:1	Allocated_reads:1	Strand:-
TAAAACAGAAACAACACACACTATTTTG
>Location:NODE_291749_length_38467_cov_32.565315	Coordinate:38590	Reads:1	Hits:1	Allocated_reads:1	Strand:+
TAGTGTGTGTTGTTTCTGTTTTAC
>Location:NODE_291749_length_38467_cov_32.565315	Coordinate:38593	Reads:1	Hits:1	Allocated_reads:1	Strand:+
TGTGTGTTGTTTCTGTTTTACTAACCAC
>Location:NODE_291749_length_38467_cov_32.565315	Coordinate:38595	Reads:1	Hits:1	Allocated_reads:1	Strand:+
TGTGTTGTTTCTGTTTTACTAACCACT
>Location:NODE_291749_length_38467_cov_32.565315	Coordinate:38600	Reads:1	Hits:1	Allocated_reads:1	Strand:+
TGTTTCTGTTTTACTAACCACTCATTATT
>Location:NODE_291749_length_38467_cov_32.565315	Coordinate:38602	Reads:1	Hits:1	Allocated_reads:1	Strand:+
TTTCTGTTTTACTAACCACTCATTATTTGGT
>Location:NODE_291749_length_38467_cov_32.565315	Coordinate:38603	Reads:1	Hits:1	Allocated_reads:1	Strand:+
TTCTGTTTTACTAACCACTCATTA
>Location:NODE_291749_length_38467_cov_32.565315	Coordinate:38603	Reads:1	Hits:1	Allocated_reads:1	Strand:+
TTCTGTTTTACTAACCACTCATTAT
>Location:NODE_291749_length_38467_cov_32.565315	Coordinate:38603	Reads:1	Hits:1	Allocated_reads:1	Strand:+
TTCTGTTTTACTAACCACTCATTATT
>Location:NODE_291749_length_38467_cov_32.565315	Coordinate:38603	Reads:9	Hits:1	Allocated_reads:9	Strand:+
TTCTGTTTTACTAACCACTCATTATTTGG
>Location:NODE_291749_length_38467_cov_32.565315	Coordinate:38603	Reads:13	Hits:1	Allocated_reads:13	Strand:+
TTCTGTTTTACTAACCACTCATTATTTGGT
>Location:NODE_291749_length_38467_cov_32.565315	Coordinate:38603	Reads:1	Hits:1	Allocated_reads:1	Strand:+
TTCTGTTTTACTAACCACTCATTATTTGGTAGT
>Location:NODE_291749_length_38467_cov_32.565315	Coordinate:38604	Reads:2	Hits:1	Allocated_reads:2	Strand:+
TCTGTTTTACTAACCACTCATTATTTGGT
>Location:NODE_291749_length_38467_cov_32.565315	Coordinate:38616	Reads:1	Hits:1	Allocated_reads:1	Strand:-
TAGCTAACTACCAAATAATGAGTGGT
>Location:NODE_291749_length_38467_cov_32.565315	Coordinate:38618	Reads:1	Hits:1	Allocated_reads:1	Strand:-
TAGCTAACTACCAAATAATGAGTG
>Location:NODE_291749_length_38467_cov_32.565315	Coordinate:38650	Reads:1	Hits:1	Allocated_reads:1	Strand:-
GAAGAACTTCATTTAGCATTTAATATT
>Location:NODE_291749_length_38467_cov_32.565315	Coordinate:38652	Reads:1	Hits:1	Allocated_reads:1	Strand:-
GAAGAACTTCATTTAGCATTTAATA
>Location:NODE_291749_length_38467_cov_32.565315	Coordinate:38653	Reads:1	Hits:1	Allocated_reads:1	Strand:-
TGAAGGAAGAACTTCATTTAGCATTTAAT
>Location:NODE_291749_length_38467_cov_32.565315	Coordinate:38654	Reads:1	Hits:1	Allocated_reads:1	Strand:+
TTAAATGCTAAATGAAGTTCTTCCTTCA
>Location:NODE_291749_length_38467_cov_32.565315	Coordinate:38657	Reads:1	Hits:1	Allocated_reads:1	Strand:-
TGAAGGAAGAACTTCATTTAGCATT
>Location:NODE_291749_length_38467_cov_32.565315	Coordinate:38669	Reads:1	Hits:1	Allocated_reads:1	Strand:-
TACCTGTAGCTCTGAAGGAAGAACT
>Location:NODE_291749_length_38467_cov_32.565315	Coordinate:38669	Reads:2	Hits:1	Allocated_reads:2	Strand:-
TTTACCTGTAGCTCTGAAGGAAGAACT
>Location:NODE_291749_length_38467_cov_32.565315	Coordinate:38670	Reads:1	Hits:1	Allocated_reads:1	Strand:-
TTTACCTGTAGCTCTGAAGGAAGAAC
>Location:NODE_291749_length_38467_cov_32.565315	Coordinate:38672	Reads:1	Hits:1	Allocated_reads:1	Strand:+
TCTTCCTTCAGAGCTACAGGTAAACTTAAAGT
>Location:NODE_291749_length_38467_cov_32.565315	Coordinate:38673	Reads:1	Hits:1	Allocated_reads:1	Strand:-
TAAGTTTACCTGTAGCTCTGAAGGAAG
>Location:NODE_291749_length_38467_cov_32.565315	Coordinate:38678	Reads:1	Hits:1	Allocated_reads:1	Strand:+
TTCAGAGCTACAGGTAAACTTAAAGTGAC
>Location:NODE_291749_length_38467_cov_32.565315	Coordinate:38679	Reads:1	Hits:1	Allocated_reads:1	Strand:+
TCAGAGCTACAGGTAAACTTAAAGTGACT
>Location:NODE_291749_length_38467_cov_32.565315	Coordinate:38686	Reads:1	Hits:1	Allocated_reads:1	Strand:+
TACAGGTAAACTTAAAGTGACTGCT
>Location:NODE_291749_length_38467_cov_32.565315	Coordinate:38687	Reads:2	Hits:1	Allocated_reads:2	Strand:-
ATAGCAGTCACTTTAAGTTTACCTGT
>Location:NODE_291749_length_38467_cov_32.565315	Coordinate:38697	Reads:1	Hits:1	Allocated_reads:1	Strand:+
TTAAAGTGACTGCTATGTGTTGAAAGT
>Location:NODE_291749_length_38467_cov_32.565315	Coordinate:38698	Reads:1	Hits:1	Allocated_reads:1	Strand:+
TAAAGTGACTGCTATGTGTTGAAAGT
>Location:NODE_291749_length_38467_cov_32.565315	Coordinate:38698	Reads:1	Hits:1	Allocated_reads:1	Strand:+
TAAAGTGACTGCTATGTGTTGAAAGTGG
>Location:NODE_291749_length_38467_cov_32.565315	Coordinate:38698	Reads:2	Hits:1	Allocated_reads:2	Strand:+
TAAAGTGACTGCTATGTGTTGAAAGTGGC
>Location:NODE_291749_length_38467_cov_32.565315	Coordinate:38704	Reads:1	Hits:1	Allocated_reads:1	Strand:+
GACTGCTATGTGTTGAAAGTGGCTGT
>Location:NODE_291749_length_38467_cov_32.565315	Coordinate:38707	Reads:2	Hits:1	Allocated_reads:2	Strand:+
TGCTATGTGTTGAAAGTGGCTGTTTCACA
>Location:NODE_291749_length_38467_cov_32.565315	Coordinate:38710	Reads:2	Hits:1	Allocated_reads:2	Strand:+
TATGTGTTGAAAGTGGCTGTTTCACA
>Location:NODE_291749_length_38467_cov_32.565315	Coordinate:38712	Reads:1	Hits:1	Allocated_reads:1	Strand:+
TGTGTTGAAAGTGGCTGTTTCACAAAT
>Location:NODE_291749_length_38467_cov_32.565315	Coordinate:38714	Reads:1	Hits:1	Allocated_reads:1	Strand:+
TGTTGAAAGTGGCTGTTTCACAAATGGCAGT
>Location:NODE_291749_length_38467_cov_32.565315	Coordinate:38717	Reads:1	Hits:1	Allocated_reads:1	Strand:+
TGAAAGTGGCTGTTTCACAAATGGC
>Location:NODE_291749_length_38467_cov_32.565315	Coordinate:38717	Reads:1	Hits:1	Allocated_reads:1	Strand:+
TGAAAGTGGCTGTTTCACAAATGGCAGTAAC
>Location:NODE_291749_length_38467_cov_32.565315	Coordinate:38727	Reads:2	Hits:1	Allocated_reads:2	Strand:+
TGTTTCACAAATGGCAGTAACAGCTTTG
>Location:NODE_291749_length_38467_cov_32.565315	Coordinate:38729	Reads:1	Hits:1	Allocated_reads:1	Strand:-
CAAAGCTGTTACTGCCATTTGTGAAA
>Location:NODE_291749_length_38467_cov_32.565315	Coordinate:38730	Reads:2	Hits:1	Allocated_reads:2	Strand:+
TTCACAAATGGCAGTAACAGCTTTGCAAC
>Location:NODE_291749_length_38467_cov_32.565315	Coordinate:38731	Reads:1	Hits:1	Allocated_reads:1	Strand:+
TCACAAATGGCAGTAACAGCTTTGC
>Location:NODE_291749_length_38467_cov_32.565315	Coordinate:38731	Reads:3	Hits:1	Allocated_reads:3	Strand:+
TCACAAATGGCAGTAACAGCTTTGCAACT
>Location:NODE_291749_length_38467_cov_32.565315	Coordinate:38731	Reads:1	Hits:1	Allocated_reads:1	Strand:+
TCACAAATGGCAGTAACAGCTTTGCAACTG
>Location:NODE_291749_length_38467_cov_32.565315	Coordinate:38734	Reads:1	Hits:1	Allocated_reads:1	Strand:+
CAAATGGCAGTAACAGCTTTGCAACTGAAATT
>Location:NODE_291749_length_38467_cov_32.565315	Coordinate:38736	Reads:2	Hits:1	Allocated_reads:2	Strand:-
TTCAGTTGCAAAGCTGTTACTGCCATT
>Location:NODE_291749_length_38467_cov_32.565315	Coordinate:38739	Reads:1	Hits:1	Allocated_reads:1	Strand:-
TTCAGTTGCAAAGCTGTTACTGCC
>Location:NODE_291749_length_38467_cov_32.565315	Coordinate:38744	Reads:1	Hits:1	Allocated_reads:1	Strand:+
TAACAGCTTTGCAACTGAAATTTAACTGT
>Location:NODE_291749_length_38467_cov_32.565315	Coordinate:38748	Reads:2	Hits:1	Allocated_reads:2	Strand:-
TGAACAGTTAAATTTCAGTTGCAAAGCT
>Location:NODE_291749_length_38467_cov_32.565315	Coordinate:38749	Reads:2	Hits:1	Allocated_reads:2	Strand:-
TGAACAGTTAAATTTCAGTTGCAAAGC
>Location:NODE_291749_length_38467_cov_32.565315	Coordinate:38751	Reads:1	Hits:1	Allocated_reads:1	Strand:+
TTTGCAACTGAAATTTAACTGTTCATAAAGAGG
>Location:NODE_291749_length_38467_cov_32.565315	Coordinate:38753	Reads:2	Hits:1	Allocated_reads:2	Strand:+
TGCAACTGAAATTTAACTGTTCATAAAG
>Location:NODE_291749_length_38467_cov_32.565315	Coordinate:38753	Reads:1	Hits:1	Allocated_reads:1	Strand:+
TGCAACTGAAATTTAACTGTTCATAAAGA
>Location:NODE_291749_length_38467_cov_32.565315	Coordinate:38753	Reads:6	Hits:1	Allocated_reads:6	Strand:+
TGCAACTGAAATTTAACTGTTCATAAAGAG
>Location:NODE_291749_length_38467_cov_32.565315	Coordinate:38753	Reads:19	Hits:1	Allocated_reads:19	Strand:+
TGCAACTGAAATTTAACTGTTCATAAAGAGG
>Location:NODE_291749_length_38467_cov_32.565315	Coordinate:38753	Reads:1	Hits:1	Allocated_reads:1	Strand:+
TGCAACTGAAATTTAACTGTTCATAAAGAGGG
>Location:NODE_291749_length_38467_cov_32.565315	Coordinate:38760	Reads:1	Hits:1	Allocated_reads:1	Strand:-
TCCCTCTTTATGAACAGTTAAATTTC
>Location:NODE_291749_length_38467_cov_32.565315	Coordinate:38763	Reads:1	Hits:1	Allocated_reads:1	Strand:+
ATTTAACTGTTCATAAAGAGGGAAAGGTT
>Location:NODE_291749_length_38467_cov_32.565315	Coordinate:38764	Reads:1	Hits:1	Allocated_reads:1	Strand:+
TTTAACTGTTCATAAAGAGGGAAAGGT
>Location:NODE_291749_length_38467_cov_32.565315	Coordinate:38766	Reads:1	Hits:1	Allocated_reads:1	Strand:+
TAACTGTTCATAAAGAGGGAAAGGTTTATG
>Location:NODE_291749_length_38467_cov_32.565315	Coordinate:38766	Reads:1	Hits:1	Allocated_reads:1	Strand:+
TAACTGTTCATAAAGAGGGAAAGGTTTATGT
>Location:NODE_291749_length_38467_cov_32.565315	Coordinate:38776	Reads:1	Hits:1	Allocated_reads:1	Strand:+
TAAAGAGGGAAAGGTTTATGTGAAGTA
>Location:NODE_291749_length_38467_cov_32.565315	Coordinate:38799	Reads:31	Hits:1	Allocated_reads:31	Strand:-
AATTATACAAGTTTCATGTGGTACT
>Location:NODE_291749_length_38467_cov_32.565315	Coordinate:38802	Reads:1	Hits:1	Allocated_reads:1	Strand:-
CAACAAATTATACAAGTTTCATGTGGT
>Location:NODE_291749_length_38467_cov_32.565315	Coordinate:38805	Reads:1	Hits:1	Allocated_reads:1	Strand:-
ATTTCAACAAATTATACAAGTTTCATGT
>Location:NODE_291749_length_38467_cov_32.565315	Coordinate:38808	Reads:1	Hits:1	Allocated_reads:1	Strand:+
TGAAACTTGTATAATTTGTTGAAATGAC
>Location:NODE_291749_length_38467_cov_32.565315	Coordinate:38814	Reads:1	Hits:1	Allocated_reads:1	Strand:+
TTGTATAATTTGTTGAAATGACTTTAAAT
>Location:NODE_291749_length_38467_cov_32.565315	Coordinate:38847	Reads:1	Hits:1	Allocated_reads:1	Strand:+
TTACAAATTACATGTTTTTGTTGTCAGC
>Location:NODE_291749_length_38467_cov_32.565315	Coordinate:38849	Reads:1	Hits:1	Allocated_reads:1	Strand:-
TGGCTGACAACAAAAACATGTAATTTGT
>Location:NODE_291749_length_38467_cov_32.565315	Coordinate:38849	Reads:2	Hits:1	Allocated_reads:2	Strand:-
TTGGCTGACAACAAAAACATGTAATTTGT
>Location:NODE_291749_length_38467_cov_32.565315	Coordinate:38854	Reads:1	Hits:1	Allocated_reads:1	Strand:+
TTACATGTTTTTGTTGTCAGCCAATG
>Location:NODE_291749_length_38467_cov_32.565315	Coordinate:38854	Reads:1	Hits:1	Allocated_reads:1	Strand:+
TTACATGTTTTTGTTGTCAGCCAATGC
>Location:NODE_291749_length_38467_cov_32.565315	Coordinate:38856	Reads:1	Hits:1	Allocated_reads:1	Strand:-
AGCATTGGCTGACAACAAAAACATGT
>Location:NODE_291749_length_38467_cov_32.565315	Coordinate:38885	Reads:1	Hits:1	Allocated_reads:1	Strand:+
AATTTATTGACCTACTAAGAGAGTTT
>Location:NODE_291749_length_38467_cov_32.565315	Coordinate:38889	Reads:1	Hits:1	Allocated_reads:1	Strand:+
TATTGACCTACTAAGAGAGTTTGATGGGA
>Location:NODE_291749_length_38467_cov_32.565315	Coordinate:38897	Reads:2	Hits:1	Allocated_reads:2	Strand:+
TACTAAGAGAGTTTGATGGGACGTC
>Location:NODE_291749_length_38467_cov_32.565315	Coordinate:38897	Reads:4	Hits:1	Allocated_reads:4	Strand:+
TACTAAGAGAGTTTGATGGGACGTCC
>Location:NODE_291749_length_38467_cov_32.565315	Coordinate:38897	Reads:4	Hits:1	Allocated_reads:4	Strand:+
TACTAAGAGAGTTTGATGGGACGTCCA
>Location:NODE_291749_length_38467_cov_32.565315	Coordinate:38897	Reads:3	Hits:1	Allocated_reads:3	Strand:+
TACTAAGAGAGTTTGATGGGACGTCCAGA
>Location:NODE_291749_length_38467_cov_32.565315	Coordinate:38897	Reads:1	Hits:1	Allocated_reads:1	Strand:+
TACTAAGAGAGTTTGATGGGACGTCCAGATA
>Location:NODE_291749_length_38467_cov_32.565315	Coordinate:38900	Reads:2	Hits:1	Allocated_reads:2	Strand:+
TAAGAGAGTTTGATGGGACGTCCA
>Location:NODE_291749_length_38467_cov_32.565315	Coordinate:38900	Reads:1	Hits:1	Allocated_reads:1	Strand:+
TAAGAGAGTTTGATGGGACGTCCAT
>Location:NODE_291749_length_38467_cov_32.565315	Coordinate:38900	Reads:3	Hits:1	Allocated_reads:3	Strand:+
TAAGAGAGTTTGATGGGACGTCCAGATA
>Location:NODE_291749_length_38467_cov_32.565315	Coordinate:38900	Reads:1	Hits:1	Allocated_reads:1	Strand:+
TAAGAGAGTTTGATGGGACGTCCAGATATT
>Location:NODE_291749_length_38467_cov_32.565315	Coordinate:38904	Reads:1	Hits:1	Allocated_reads:1	Strand:-
AATATCTGGACGTCCCATCAAACTCT
>Location:NODE_291749_length_38467_cov_32.565315	Coordinate:38913	Reads:1	Hits:1	Allocated_reads:1	Strand:+
TGGGACGTCCAGATATTTCAATTTTAAATAG
>Location:NODE_291749_length_38467_cov_32.565315	Coordinate:38916	Reads:1	Hits:1	Allocated_reads:1	Strand:+
GACGTCCAGATATTTCAATTTTAAATAGT
>Location:NODE_291749_length_38467_cov_32.565315	Coordinate:38917	Reads:1	Hits:1	Allocated_reads:1	Strand:+
ACGTCCAGATATTTCAATTTTAAATAGTTT
>Location:NODE_291749_length_38467_cov_32.565315	Coordinate:38918	Reads:1	Hits:1	Allocated_reads:1	Strand:+
CGTCCAGATATTTCAATTTTAAATAGTTT
>Location:NODE_291749_length_38467_cov_32.565315	Coordinate:38920	Reads:2	Hits:1	Allocated_reads:2	Strand:+
TCCAGATATTTCAATTTTAAATAGTT
>Location:NODE_291749_length_38467_cov_32.565315	Coordinate:38920	Reads:1	Hits:1	Allocated_reads:1	Strand:+
TCCAGATATTTCAATTTTAAATAGTTT
>Location:NODE_291749_length_38467_cov_32.565315	Coordinate:38951	Reads:1	Hits:1	Allocated_reads:1	Strand:-
CACGTCAAATGGAAAAACTTTTATT
>Location:NODE_291749_length_38467_cov_32.565315	Coordinate:38951	Reads:2	Hits:1	Allocated_reads:2	Strand:-
GCACGTCAAATGGAAAAACTTTTATT
>Location:NODE_291749_length_38467_cov_32.565315	Coordinate:38951	Reads:1	Hits:1	Allocated_reads:1	Strand:-
TGCACGTCAAATGGAAAAACTTTTATT
>Location:NODE_291749_length_38467_cov_32.565315	Coordinate:38960	Reads:1	Hits:1	Allocated_reads:1	Strand:+
TTTTCCATTTGACGTGCATATTTTTGTATA
>Location:NODE_291749_length_38467_cov_32.565315	Coordinate:38961	Reads:1	Hits:1	Allocated_reads:1	Strand:+
TTTCCATTTGACGTGCATATTTTTGTA
>Location:NODE_291749_length_38467_cov_32.565315	Coordinate:38961	Reads:1	Hits:1	Allocated_reads:1	Strand:+
TTTCCATTTGACGTGCATATTTTTGTATA
>Location:NODE_291749_length_38467_cov_32.565315	Coordinate:38963	Reads:1	Hits:1	Allocated_reads:1	Strand:+
TCCATTTGACGTGCATATTTTTGTATAGAA
>Location:NODE_291749_length_38467_cov_32.565315	Coordinate:38986	Reads:1	Hits:1	Allocated_reads:1	Strand:+
TATAGAAGTGTCTAAACAGAGTGATA
>Location:NODE_291749_length_38467_cov_32.565315	Coordinate:38986	Reads:3	Hits:1	Allocated_reads:3	Strand:+
TATAGAAGTGTCTAAACAGAGTGATATC
>Location:NODE_291749_length_38467_cov_32.565315	Coordinate:38988	Reads:1	Hits:1	Allocated_reads:1	Strand:+
TAGAAGTGTCTAAACAGAGTGATATC
>Location:NODE_291749_length_38467_cov_32.565315	Coordinate:38992	Reads:2	Hits:1	Allocated_reads:2	Strand:-
TTGGATATCACTCTGTTTAGACACT
>Location:NODE_291749_length_38467_cov_32.565315	Coordinate:38996	Reads:1	Hits:1	Allocated_reads:1	Strand:+
TCTAAACAGAGTGATATCCAATTTTTTT
>Location:NODE_291749_length_38467_cov_32.565315	Coordinate:39000	Reads:1	Hits:1	Allocated_reads:1	Strand:+
AACAGAGTGATATCCAATTTTTTTAATAAT
>Location:NODE_291749_length_38467_cov_32.565315	Coordinate:39128	Reads:1	Hits:1	Allocated_reads:1	Strand:-
TTAGGTTTGTTTGTTGTTGAAATGAA
>Location:NODE_291749_length_38467_cov_32.565315	Coordinate:39139	Reads:1	Hits:1	Allocated_reads:1	Strand:+
AACAAACAAACCTAAGGCTGGAATTAGTT
>Location:NODE_291749_length_38467_cov_32.565315	Coordinate:39141	Reads:1	Hits:1	Allocated_reads:1	Strand:+
CAAACAAACCTAAGGCTGGAATTAGTT
