# Supplementary material for: First characterization of PIWI-interacting RNA clusters in a cichlid fish with a B chromosome
Source: BMC Biol. 2022 Sep 21;20:204. doi: 10.1186/s12915-022-01403-2 (PMC9490952; doi:10.1186/s12915-022-01403-2)
Supplement: Supplementary file 1 — Additional file 1. Zipped folder with fasta and interactive html piRNA cluster information for the A. latifasciata genome. The nomenclature is as follows: number-pirna-cluster_sex_B-presence (f, female; m, male; 0b, without B chromosome; 1b, with B chromosome). [file 12915_2022_1403_MOESM1_ESM.zip › 116_m0b.fasta]

>Location:NODE_296637_length_14495_cov_30.429251	Coordinate:9005	Reads:1	Hits:25	Allocated_reads:0.04	Strand:-
TTATGTATATAAGTTTAGATTCGTTAT
>Location:NODE_296637_length_14495_cov_30.429251	Coordinate:9005	Reads:1	Hits:25	Allocated_reads:0.04	Strand:-
TTTATGTATATAAGTTTAGATTCGTTAT
>Location:NODE_296637_length_14495_cov_30.429251	Coordinate:9021	Reads:1	Hits:33	Allocated_reads:0.0303030303030303	Strand:-
CTCATTCATTTCTGTATTTTATGTATATA
>Location:NODE_296637_length_14495_cov_30.429251	Coordinate:9022	Reads:1	Hits:38	Allocated_reads:0.0263157894736842	Strand:+
ATATACATAAAATACAGAAATGAAT
>Location:NODE_296637_length_14495_cov_30.429251	Coordinate:9024	Reads:1	Hits:33	Allocated_reads:0.0303030303030303	Strand:+
ATACATAAAATACAGAAATGAATGAGGT
>Location:NODE_296637_length_14495_cov_30.429251	Coordinate:9024	Reads:1	Hits:30	Allocated_reads:0.0333333333333333	Strand:+
ATACATAAAATACAGAAATGAATGAGGTGGA
>Location:NODE_296637_length_14495_cov_30.429251	Coordinate:9034	Reads:1	Hits:32	Allocated_reads:0.03125	Strand:-
TTCATTCCACCTCATTCATTTCTGTA
>Location:NODE_296637_length_14495_cov_30.429251	Coordinate:9037	Reads:2	Hits:26	Allocated_reads:0.0769230769230769	Strand:-
TAGTATTCATTCCACCTCATTCATTTCT
>Location:NODE_296637_length_14495_cov_30.429251	Coordinate:9038	Reads:1	Hits:25	Allocated_reads:0.04	Strand:-
TGTAGTATTCATTCCACCTCATTCATTTC
>Location:NODE_296637_length_14495_cov_30.429251	Coordinate:9040	Reads:1	Hits:26	Allocated_reads:0.0384615384615385	Strand:-
TAGTATTCATTCCACCTCATTCATT
>Location:NODE_296637_length_14495_cov_30.429251	Coordinate:9040	Reads:2	Hits:25	Allocated_reads:0.08	Strand:-
TGTAGTATTCATTCCACCTCATTCATT
>Location:NODE_296637_length_14495_cov_30.429251	Coordinate:9042	Reads:2	Hits:26	Allocated_reads:0.0769230769230769	Strand:+
TGAATGAGGTGGAATGAATACTAC
>Location:NODE_296637_length_14495_cov_30.429251	Coordinate:9042	Reads:1	Hits:26	Allocated_reads:0.0384615384615385	Strand:-
TTCTGTAGTATTCATTCCACCTCATTAG
>Location:NODE_296637_length_14495_cov_30.429251	Coordinate:9042	Reads:1	Hits:13	Allocated_reads:0.0769230769230769	Strand:-
TTCTGTAGTATTCATTCCACCTCATTCA
>Location:NODE_296637_length_14495_cov_30.429251	Coordinate:9043	Reads:1	Hits:13	Allocated_reads:0.0769230769230769	Strand:-
TTCTGTAGTATTCATTCCACCTCATTC
>Location:NODE_296637_length_14495_cov_30.429251	Coordinate:9044	Reads:1	Hits:26	Allocated_reads:0.0384615384615385	Strand:-
TTCTGTAGTATTCATTCCACCTCATT
>Location:NODE_296637_length_14495_cov_30.429251	Coordinate:9045	Reads:1	Hits:26	Allocated_reads:0.0384615384615385	Strand:-
TTCTGTAGTATTCATTCCACCTCAT
>Location:NODE_296637_length_14495_cov_30.429251	Coordinate:9046	Reads:1	Hits:24	Allocated_reads:0.0416666666666667	Strand:-
CATTCTGTAGTATTCATTCCACCTCA
>Location:NODE_296637_length_14495_cov_30.429251	Coordinate:9074	Reads:1	Hits:23	Allocated_reads:0.0434782608695652	Strand:+
CATAAGGTGCAGTTGCAGTCTGGCAG
>Location:NODE_296637_length_14495_cov_30.429251	Coordinate:9074	Reads:1	Hits:21	Allocated_reads:0.0476190476190476	Strand:-
CCACTGCCAGACTGCAACTGCACCTTATG
>Location:NODE_296637_length_14495_cov_30.429251	Coordinate:9078	Reads:3	Hits:26	Allocated_reads:0.115384615384615	Strand:-
CACTGCCAGACTGCAACTGCACCT
>Location:NODE_296637_length_14495_cov_30.429251	Coordinate:9079	Reads:1	Hits:14	Allocated_reads:0.0714285714285714	Strand:-
ACACTGCTCCCACTGCCAGACTGCAACTGCACC
>Location:NODE_296637_length_14495_cov_30.429251	Coordinate:9079	Reads:1	Hits:25	Allocated_reads:0.04	Strand:-
CCACTGCCAGACTGCAACTGCACC
>Location:NODE_296637_length_14495_cov_30.429251	Coordinate:9079	Reads:1	Hits:17	Allocated_reads:0.0588235294117647	Strand:-
CTCCCACTGCCAGACTGCAACTGCACC
>Location:NODE_296637_length_14495_cov_30.429251	Coordinate:9079	Reads:1	Hits:24	Allocated_reads:0.0416666666666667	Strand:+
GGTGCAGTTGCAGTCTGGCAGTGGGA
>Location:NODE_296637_length_14495_cov_30.429251	Coordinate:9079	Reads:1	Hits:24	Allocated_reads:0.0416666666666667	Strand:-
TCCCACTGCCAGACTGCAACTGCACC
>Location:NODE_296637_length_14495_cov_30.429251	Coordinate:9079	Reads:1	Hits:17	Allocated_reads:0.0588235294117647	Strand:-
TGCTCCCACTGCCAGACTGCAACTGCACC
>Location:NODE_296637_length_14495_cov_30.429251	Coordinate:9081	Reads:2	Hits:25	Allocated_reads:0.08	Strand:+
TGCAGTTGCAGTCTGGCAGTGGGA
>Location:NODE_296637_length_14495_cov_30.429251	Coordinate:9081	Reads:4	Hits:18	Allocated_reads:0.222222222222222	Strand:+
TGCAGTTGCAGTCTGGCAGTGGGAGC
>Location:NODE_296637_length_14495_cov_30.429251	Coordinate:9081	Reads:1	Hits:18	Allocated_reads:0.0555555555555556	Strand:+
TGCAGTTGCAGTCTGGCAGTGGGAGCAGT
>Location:NODE_296637_length_14495_cov_30.429251	Coordinate:9084	Reads:2	Hits:18	Allocated_reads:0.111111111111111	Strand:-
ACACTGCTCCCACTGCCAGACTGCAACT
>Location:NODE_296637_length_14495_cov_30.429251	Coordinate:9085	Reads:2	Hits:18	Allocated_reads:0.111111111111111	Strand:-
ACACTGCTCCCACTGCCAGACTGCAAC
>Location:NODE_296637_length_14495_cov_30.429251	Coordinate:9085	Reads:2	Hits:18	Allocated_reads:0.111111111111111	Strand:-
CACACTGCTCCCACTGCCAGACTGCAAC
>Location:NODE_296637_length_14495_cov_30.429251	Coordinate:9085	Reads:1	Hits:17	Allocated_reads:0.0588235294117647	Strand:-
GTCACACTGCTCCCACTGCCAGACTGCAAC
>Location:NODE_296637_length_14495_cov_30.429251	Coordinate:9085	Reads:4	Hits:18	Allocated_reads:0.222222222222222	Strand:-
TCACACTGCTCCCACTGCCAGACTGCAAC
>Location:NODE_296637_length_14495_cov_30.429251	Coordinate:9086	Reads:1	Hits:18	Allocated_reads:0.0555555555555556	Strand:+
TTGCAGTCTGGCAGTGGGAGCAGTGTGT
>Location:NODE_296637_length_14495_cov_30.429251	Coordinate:9087	Reads:2	Hits:36	Allocated_reads:0.0555555555555556	Strand:+
TGCAGTCTGGCAGTGGGAGCAGTGT
>Location:NODE_296637_length_14495_cov_30.429251	Coordinate:9088	Reads:1	Hits:35	Allocated_reads:0.0285714285714286	Strand:-
TCACACTGCTCCCACTGCCAGACTGC
>Location:NODE_296637_length_14495_cov_30.429251	Coordinate:9091	Reads:1	Hits:34	Allocated_reads:0.0294117647058824	Strand:-
TGTCACACTGCTCCCACTGCCAGAC
>Location:NODE_296637_length_14495_cov_30.429251	Coordinate:9092	Reads:1	Hits:31	Allocated_reads:0.032258064516129	Strand:-
TGACCTGTCACACTGCTCCCACTGCCAGA
>Location:NODE_296637_length_14495_cov_30.429251	Coordinate:9092	Reads:1	Hits:30	Allocated_reads:0.0333333333333333	Strand:-
TTGACCTGTCACACTGCTCGCACTGCCAGA
>Location:NODE_296637_length_14495_cov_30.429251	Coordinate:9092	Reads:2	Hits:30	Allocated_reads:0.0666666666666667	Strand:-
TTGACCTGTCACACTGCTCCCACTGCCAGA
>Location:NODE_296637_length_14495_cov_30.429251	Coordinate:9094	Reads:1	Hits:34	Allocated_reads:0.0294117647058824	Strand:-
ACCTGTCACACTGCTCCCACTGCCT
>Location:NODE_296637_length_14495_cov_30.429251	Coordinate:9094	Reads:9	Hits:33	Allocated_reads:0.272727272727273	Strand:-
TGACCTGTCACACTGCTCCCACTGCCA
>Location:NODE_296637_length_14495_cov_30.429251	Coordinate:9094	Reads:2	Hits:30	Allocated_reads:0.0666666666666667	Strand:+
TGGCAGTGGGAGCAGTGTGACAGGTCAAC
>Location:NODE_296637_length_14495_cov_30.429251	Coordinate:9094	Reads:2	Hits:31	Allocated_reads:0.0645161290322581	Strand:-
TTGACCTGTCACACTGCTCCCACTGCCT
>Location:NODE_296637_length_14495_cov_30.429251	Coordinate:9094	Reads:9	Hits:31	Allocated_reads:0.290322580645161	Strand:-
TTGACCTGTCACACTGCTCCCACTGCCA
>Location:NODE_296637_length_14495_cov_30.429251	Coordinate:9095	Reads:2	Hits:31	Allocated_reads:0.0645161290322581	Strand:+
GGCAGTGGGAGCAGTGTGACAGGTCAAC
>Location:NODE_296637_length_14495_cov_30.429251	Coordinate:9095	Reads:13	Hits:34	Allocated_reads:0.382352941176471	Strand:-
TGACCTGTCACACTGCTCCCACTGCC
>Location:NODE_296637_length_14495_cov_30.429251	Coordinate:9095	Reads:7	Hits:32	Allocated_reads:0.21875	Strand:-
TTGACCTGTCACACTGCTCCCACTGCC
>Location:NODE_296637_length_14495_cov_30.429251	Coordinate:9096	Reads:1	Hits:35	Allocated_reads:0.0285714285714286	Strand:-
TGACCTGTCACACTGCTCCCACTGC
>Location:NODE_296637_length_14495_cov_30.429251	Coordinate:9096	Reads:1	Hits:33	Allocated_reads:0.0303030303030303	Strand:-
TTGACCTGTCACACTGCTCCCACTGT
>Location:NODE_296637_length_14495_cov_30.429251	Coordinate:9096	Reads:4	Hits:33	Allocated_reads:0.121212121212121	Strand:-
TTGACCTGTCACACTGCTCCCACTGC
>Location:NODE_296637_length_14495_cov_30.429251	Coordinate:9097	Reads:1	Hits:32	Allocated_reads:0.03125	Strand:+
CAGTGGGAGCAGTGTGACAGGTCAAC
>Location:NODE_296637_length_14495_cov_30.429251	Coordinate:9097	Reads:1	Hits:35	Allocated_reads:0.0285714285714286	Strand:-
TGACCTGTCACACTGCTCCCACTG
>Location:NODE_296637_length_14495_cov_30.429251	Coordinate:9097	Reads:8	Hits:33	Allocated_reads:0.242424242424242	Strand:-
TTGACCTGTCACACTGCTCCCACTG
>Location:NODE_296637_length_14495_cov_30.429251	Coordinate:9098	Reads:1	Hits:29	Allocated_reads:0.0344827586206897	Strand:-
ACAGTTGACCTGTCACACTGCTCCCACT
>Location:NODE_296637_length_14495_cov_30.429251	Coordinate:9098	Reads:1	Hits:30	Allocated_reads:0.0333333333333333	Strand:-
AGTTGACCTGTCACACTGCTCCCACT
>Location:NODE_296637_length_14495_cov_30.429251	Coordinate:9098	Reads:1	Hits:34	Allocated_reads:0.0294117647058824	Strand:-
TTGACCTGTCACACTGCTCCCACG
>Location:NODE_296637_length_14495_cov_30.429251	Coordinate:9098	Reads:8	Hits:34	Allocated_reads:0.235294117647059	Strand:-
TTGACCTGTCACACTGCTCCCACT
>Location:NODE_296637_length_14495_cov_30.429251	Coordinate:9114	Reads:1	Hits:6	Allocated_reads:0.166666666666667	Strand:+
CAGGTCAACTGTTTAGGAGGGAGATT
>Location:NODE_296637_length_14495_cov_30.429251	Coordinate:9131	Reads:1	Hits:26	Allocated_reads:0.0384615384615385	Strand:-
AACAGTTTCTTTCCCCTCGCCATCTCCCT
>Location:NODE_296637_length_14495_cov_30.429251	Coordinate:9135	Reads:1	Hits:31	Allocated_reads:0.032258064516129	Strand:-
GAACAGTTTCTTTCCCCTCGCCATCT
>Location:NODE_296637_length_14495_cov_30.429251	Coordinate:9135	Reads:3	Hits:13	Allocated_reads:0.230769230769231	Strand:-
TAGGAACAGTTTCTTTCCCCTCGCCATCT
>Location:NODE_296637_length_14495_cov_30.429251	Coordinate:9136	Reads:1	Hits:13	Allocated_reads:0.0769230769230769	Strand:-
ATAGGAACAGTTTCTTTCCCCTCGCCATC
>Location:NODE_296637_length_14495_cov_30.429251	Coordinate:9136	Reads:8	Hits:13	Allocated_reads:0.615384615384615	Strand:-
TAGGAACAGTTTCTTTCCCCTCGCCATC
>Location:NODE_296637_length_14495_cov_30.429251	Coordinate:9139	Reads:1	Hits:19	Allocated_reads:0.0526315789473684	Strand:-
TAGGAACAGTTTCTTTCCCCTCGCC
>Location:NODE_296637_length_14495_cov_30.429251	Coordinate:9140	Reads:1	Hits:19	Allocated_reads:0.0526315789473684	Strand:-
TAGGAACAGTTTCTTTCCCCTCGC
>Location:NODE_296637_length_14495_cov_30.429251	Coordinate:9162	Reads:1	Hits:37	Allocated_reads:0.027027027027027	Strand:-
AGCCTGCAGACCAGGACCACCCGAAA
>Location:NODE_296637_length_14495_cov_30.429251	Coordinate:9164	Reads:2	Hits:25	Allocated_reads:0.08	Strand:-
CAGAAGCCTGCAGACCAGGACCACCCGA
>Location:NODE_296637_length_14495_cov_30.429251	Coordinate:9164	Reads:1	Hits:36	Allocated_reads:0.0277777777777778	Strand:-
GAAGCCTGCAGACCAGGACCACCCGA
>Location:NODE_296637_length_14495_cov_30.429251	Coordinate:9164	Reads:1	Hits:24	Allocated_reads:0.0416666666666667	Strand:-
TACAGAAGCCTGCAGACCAGGACCACCCGA
>Location:NODE_296637_length_14495_cov_30.429251	Coordinate:9165	Reads:1	Hits:26	Allocated_reads:0.0384615384615385	Strand:-
TACAGAAGCCTGCAGACCAGGACCACCCT
>Location:NODE_296637_length_14495_cov_30.429251	Coordinate:9166	Reads:4	Hits:26	Allocated_reads:0.153846153846154	Strand:-
ACAGAAGCCTGCAGACCAGGACCACCC
>Location:NODE_296637_length_14495_cov_30.429251	Coordinate:9166	Reads:1	Hits:22	Allocated_reads:0.0454545454545455	Strand:-
ACGGTACAGAAGCCTGCAGACCAGGACCACCC
>Location:NODE_296637_length_14495_cov_30.429251	Coordinate:9166	Reads:1	Hits:37	Allocated_reads:0.027027027027027	Strand:-
AGAAGCCTGCAGACCAGGACCACCC
>Location:NODE_296637_length_14495_cov_30.429251	Coordinate:9166	Reads:1	Hits:27	Allocated_reads:0.037037037037037	Strand:-
CAGAAGCCTGCAGACCAGGACCACCC
>Location:NODE_296637_length_14495_cov_30.429251	Coordinate:9166	Reads:52	Hits:26	Allocated_reads:2	Strand:-
TACAGAAGCCTGCAGACCAGGACCACCC
>Location:NODE_296637_length_14495_cov_30.429251	Coordinate:9167	Reads:30	Hits:28	Allocated_reads:1.07142857142857	Strand:-
TACAGAAGCCTGCAGACCAGGACCACC
>Location:NODE_296637_length_14495_cov_30.429251	Coordinate:9169	Reads:1	Hits:32	Allocated_reads:0.03125	Strand:-
TACAGAAGCCTGCAGACCAGGACCA
>Location:NODE_296637_length_14495_cov_30.429251	Coordinate:9169	Reads:2	Hits:30	Allocated_reads:0.0666666666666667	Strand:+
TGGTCCTGGTCTGCAGGCTTCTGTACC
>Location:NODE_296637_length_14495_cov_30.429251	Coordinate:9169	Reads:1	Hits:26	Allocated_reads:0.0384615384615385	Strand:+
TGGTCCTGGTCTGCAGGCTTCTGTACCGTCT
>Location:NODE_296637_length_14495_cov_30.429251	Coordinate:9170	Reads:4	Hits:27	Allocated_reads:0.148148148148148	Strand:-
ACGGTACAGAAGCCTGCAGACCAGGACC
>Location:NODE_296637_length_14495_cov_30.429251	Coordinate:9170	Reads:1	Hits:27	Allocated_reads:0.037037037037037	Strand:-
CGGTACAGAAGCCTGCAGACCAGGACC
>Location:NODE_296637_length_14495_cov_30.429251	Coordinate:9170	Reads:1	Hits:33	Allocated_reads:0.0303030303030303	Strand:-
TACAGAAGCCTGCAGACCAGGACC
>Location:NODE_296637_length_14495_cov_30.429251	Coordinate:9171	Reads:6	Hits:27	Allocated_reads:0.222222222222222	Strand:-
ACGGTACAGAAGCCTGCAGACCAGGAC
>Location:NODE_296637_length_14495_cov_30.429251	Coordinate:9171	Reads:1	Hits:27	Allocated_reads:0.037037037037037	Strand:-
CGGTACAGAAGCCTGCAGACCAGGGC
>Location:NODE_296637_length_14495_cov_30.429251	Coordinate:9171	Reads:2	Hits:27	Allocated_reads:0.0740740740740741	Strand:-
CGGTACAGAAGCCTGCAGACCAGGAC
>Location:NODE_296637_length_14495_cov_30.429251	Coordinate:9171	Reads:1	Hits:27	Allocated_reads:0.037037037037037	Strand:-
GACGGTACAGAAGCCTGCAGACCAGGAC
>Location:NODE_296637_length_14495_cov_30.429251	Coordinate:9171	Reads:1	Hits:31	Allocated_reads:0.032258064516129	Strand:+
GTCCTGGTCTGCAGGCTTCTGTAAC
>Location:NODE_296637_length_14495_cov_30.429251	Coordinate:9171	Reads:1	Hits:31	Allocated_reads:0.032258064516129	Strand:+
GTCCTGGTCTGCAGGCTTCTGTACC
>Location:NODE_296637_length_14495_cov_30.429251	Coordinate:9172	Reads:1	Hits:27	Allocated_reads:0.037037037037037	Strand:-
ACGGTACAGAAGCCTGCAGACCAGGA
>Location:NODE_296637_length_14495_cov_30.429251	Coordinate:9172	Reads:1	Hits:27	Allocated_reads:0.037037037037037	Strand:-
AGACGGTACAGAAGCCTGCAGACCAGGA
>Location:NODE_296637_length_14495_cov_30.429251	Coordinate:9172	Reads:1	Hits:25	Allocated_reads:0.04	Strand:-
CAGACGGTACAGAAGCCTGCAGACCAGGA
>Location:NODE_296637_length_14495_cov_30.429251	Coordinate:9172	Reads:1	Hits:31	Allocated_reads:0.032258064516129	Strand:+
TCCTGGTCTGCAGGCTTCTGTACC
>Location:NODE_296637_length_14495_cov_30.429251	Coordinate:9172	Reads:1	Hits:27	Allocated_reads:0.037037037037037	Strand:+
TCCTGGTCTGCAGGCTTCTGTACCGTC
>Location:NODE_296637_length_14495_cov_30.429251	Coordinate:9173	Reads:1	Hits:27	Allocated_reads:0.037037037037037	Strand:-
CGGTACAGAAGCCTGCAGACCAGG
>Location:NODE_296637_length_14495_cov_30.429251	Coordinate:9174	Reads:1	Hits:28	Allocated_reads:0.0357142857142857	Strand:+
CTGGTCTGCAGGCTTCTGTACCGTCT
>Location:NODE_296637_length_14495_cov_30.429251	Coordinate:9175	Reads:1	Hits:21	Allocated_reads:0.0476190476190476	Strand:-
TGGCAGACGGTACAGAAGCTTGCAGACCT
>Location:NODE_296637_length_14495_cov_30.429251	Coordinate:9176	Reads:1	Hits:28	Allocated_reads:0.0357142857142857	Strand:-
AGACGGTACAGAAGCCTGCAGACC
>Location:NODE_296637_length_14495_cov_30.429251	Coordinate:9176	Reads:1	Hits:26	Allocated_reads:0.0384615384615385	Strand:-
CAGACGGTACAGAAGCCTGCAGACC
>Location:NODE_296637_length_14495_cov_30.429251	Coordinate:9176	Reads:1	Hits:23	Allocated_reads:0.0434782608695652	Strand:-
GCAGACGGTACAGAAGCCTGGAGACC
>Location:NODE_296637_length_14495_cov_30.429251	Coordinate:9176	Reads:1	Hits:21	Allocated_reads:0.0476190476190476	Strand:-
TGGCAGACGGTACAGAAGCCTGCAGACC
>Location:NODE_296637_length_14495_cov_30.429251	Coordinate:9177	Reads:1	Hits:26	Allocated_reads:0.0384615384615385	Strand:-
CAGACGGTACAGAAGCCTGCAGTC
>Location:NODE_296637_length_14495_cov_30.429251	Coordinate:9180	Reads:4	Hits:14	Allocated_reads:0.285714285714286	Strand:+
TGCAGGCTTCTGTACCGTCTGCCAGAGGGC
>Location:NODE_296637_length_14495_cov_30.429251	Coordinate:9181	Reads:1	Hits:14	Allocated_reads:0.0714285714285714	Strand:-
TGCCCTCTGGCAGACGGTACAGAAGCCTGC
>Location:NODE_296637_length_14495_cov_30.429251	Coordinate:9213	Reads:1	Hits:14	Allocated_reads:0.0714285714285714	Strand:-
ACACCCTGCACACAGACTTTTTGATCT
>Location:NODE_296637_length_14495_cov_30.429251	Coordinate:9214	Reads:2	Hits:14	Allocated_reads:0.142857142857143	Strand:-
ACACCCTGCACACAGACTTTTTGATC
>Location:NODE_296637_length_14495_cov_30.429251	Coordinate:9214	Reads:5	Hits:14	Allocated_reads:0.357142857142857	Strand:-
CACACCCTGCACACAGACTTTTTGATC
>Location:NODE_296637_length_14495_cov_30.429251	Coordinate:9214	Reads:2	Hits:15	Allocated_reads:0.133333333333333	Strand:-
CACCCTGCACACAGACTTTTTGATC
>Location:NODE_296637_length_14495_cov_30.429251	Coordinate:9214	Reads:1	Hits:14	Allocated_reads:0.0714285714285714	Strand:-
CTCACACCCTGCACACAGACTTTTTGATC
>Location:NODE_296637_length_14495_cov_30.429251	Coordinate:9214	Reads:3	Hits:14	Allocated_reads:0.214285714285714	Strand:-
TCACACCCTGCACACAGACTTTTTGATC
>Location:NODE_296637_length_14495_cov_30.429251	Coordinate:9219	Reads:1	Hits:16	Allocated_reads:0.0625	Strand:+
AAAAGTCTGTGTGCAGGGTGTGAG
>Location:NODE_296637_length_14495_cov_30.429251	Coordinate:9231	Reads:1	Hits:6	Allocated_reads:0.166666666666667	Strand:-
AATCATCACAGACCCCTCACACCCTGC
>Location:NODE_296637_length_14495_cov_30.429251	Coordinate:9233	Reads:1	Hits:25	Allocated_reads:0.04	Strand:-
AATCATCACAGACCCCTCACACCCT
>Location:NODE_296637_length_14495_cov_30.429251	Coordinate:9246	Reads:1	Hits:14	Allocated_reads:0.0714285714285714	Strand:+
TCTGTGATGATTTTCCCTGCCCGTTTC
>Location:NODE_296637_length_14495_cov_30.429251	Coordinate:9246	Reads:2	Hits:14	Allocated_reads:0.142857142857143	Strand:+
TCTGTGATGATTTTCCCTGCCCGTTTCC
>Location:NODE_296637_length_14495_cov_30.429251	Coordinate:9246	Reads:15	Hits:14	Allocated_reads:1.07142857142857	Strand:+
TCTGTGATGATTTTCCCTGCCCGTTTCCT
>Location:NODE_296637_length_14495_cov_30.429251	Coordinate:9246	Reads:1	Hits:13	Allocated_reads:0.0769230769230769	Strand:+
TCTGTGATGATTTTCCCTGCCCGTTTCCTGGTT
>Location:NODE_296637_length_14495_cov_30.429251	Coordinate:9247	Reads:1	Hits:14	Allocated_reads:0.0714285714285714	Strand:+
CTGTGATGATTTTCCCTGCCCGTTTCT
>Location:NODE_296637_length_14495_cov_30.429251	Coordinate:9248	Reads:2	Hits:14	Allocated_reads:0.142857142857143	Strand:+
TGTGATGATTTTCCCTGCCCGTTT
>Location:NODE_296637_length_14495_cov_30.429251	Coordinate:9248	Reads:1	Hits:14	Allocated_reads:0.0714285714285714	Strand:+
TGTGATGATTTTCCCTGCCCGTTTCT
>Location:NODE_296637_length_14495_cov_30.429251	Coordinate:9248	Reads:4	Hits:14	Allocated_reads:0.285714285714286	Strand:+
TGTGATGATTTTCCCTGCCCGTTTCC
>Location:NODE_296637_length_14495_cov_30.429251	Coordinate:9248	Reads:1	Hits:16	Allocated_reads:0.0625	Strand:+
TGTGATGATTTTCCCTGCCAGTTTCCT
>Location:NODE_296637_length_14495_cov_30.429251	Coordinate:9248	Reads:14	Hits:14	Allocated_reads:1	Strand:+
TGTGATGATTTTCCCTGCCCGTTTCCT
>Location:NODE_296637_length_14495_cov_30.429251	Coordinate:9248	Reads:1	Hits:13	Allocated_reads:0.0769230769230769	Strand:+
TGTGATGATTTTCCCTGCCCGTTTCCTGGT
>Location:NODE_296637_length_14495_cov_30.429251	Coordinate:9248	Reads:1	Hits:13	Allocated_reads:0.0769230769230769	Strand:+
TGTGATGATTTTCCCTGCCCGTTTCCTGGTT
>Location:NODE_296637_length_14495_cov_30.429251	Coordinate:9249	Reads:1	Hits:13	Allocated_reads:0.0769230769230769	Strand:+
GTGATGATTTTCCCTGCCCGTTTCCTGGTTCTT
>Location:NODE_296637_length_14495_cov_30.429251	Coordinate:9251	Reads:1	Hits:18	Allocated_reads:0.0555555555555556	Strand:-
AACCAGGAAACGGGCAGGGAAAATCATC
>Location:NODE_296637_length_14495_cov_30.429251	Coordinate:9251	Reads:1	Hits:18	Allocated_reads:0.0555555555555556	Strand:-
ACCAGGAAACGGGCAGGGAAAATCATC
>Location:NODE_296637_length_14495_cov_30.429251	Coordinate:9251	Reads:1	Hits:18	Allocated_reads:0.0555555555555556	Strand:+
GATGATTTTCCCTGCCCGTTTCCTGGT
>Location:NODE_296637_length_14495_cov_30.429251	Coordinate:9253	Reads:1	Hits:18	Allocated_reads:0.0555555555555556	Strand:+
TGATTTTCCCTGCCCGTTTCCTGGTTC
>Location:NODE_296637_length_14495_cov_30.429251	Coordinate:9256	Reads:1	Hits:20	Allocated_reads:0.05	Strand:-
AGAACCAGGAAACGGGCAGGGAAAA
>Location:NODE_296637_length_14495_cov_30.429251	Coordinate:9259	Reads:1	Hits:21	Allocated_reads:0.0476190476190476	Strand:-
CCTCTCAAGAACCAGGAAACGGGCAGGGA
>Location:NODE_296637_length_14495_cov_30.429251	Coordinate:9259	Reads:3	Hits:22	Allocated_reads:0.136363636363636	Strand:-
CTCTCAAGAACCAGGAAACGGGCAGGGA
>Location:NODE_296637_length_14495_cov_30.429251	Coordinate:9260	Reads:1	Hits:21	Allocated_reads:0.0476190476190476	Strand:-
CCTCTCAAGAACCAGGAAACGGGCAGGG
>Location:NODE_296637_length_14495_cov_30.429251	Coordinate:9260	Reads:1	Hits:23	Allocated_reads:0.0434782608695652	Strand:-
TCAAGAACCAGGAAACGGGCAGGG
>Location:NODE_296637_length_14495_cov_30.429251	Coordinate:9261	Reads:1	Hits:22	Allocated_reads:0.0454545454545455	Strand:-
CCTCTCAAGAACCAGGAAACGGGCAGG
>Location:NODE_296637_length_14495_cov_30.429251	Coordinate:9261	Reads:1	Hits:24	Allocated_reads:0.0416666666666667	Strand:-
CCTCTCAAGAACCAGGAAACGGGCAGT
>Location:NODE_296637_length_14495_cov_30.429251	Coordinate:9261	Reads:1	Hits:26	Allocated_reads:0.0384615384615385	Strand:-
CTCTCAAGAACCAGGAAACGGGCAGT
>Location:NODE_296637_length_14495_cov_30.429251	Coordinate:9261	Reads:2	Hits:24	Allocated_reads:0.0833333333333333	Strand:-
CTCTCAAGAACCAGGAAACGGGCAGG
>Location:NODE_296637_length_14495_cov_30.429251	Coordinate:9263	Reads:1	Hits:24	Allocated_reads:0.0416666666666667	Strand:-
CCTCTCAAGAACCAGGAAACGGGCA
>Location:NODE_296637_length_14495_cov_30.429251	Coordinate:9263	Reads:1	Hits:26	Allocated_reads:0.0384615384615385	Strand:-
CTCTCAAGAACCAGGAAACGGGCA
>Location:NODE_296637_length_14495_cov_30.429251	Coordinate:9264	Reads:1	Hits:24	Allocated_reads:0.0416666666666667	Strand:-
CCTCTCAAGAACCAGGAAACGGGC
>Location:NODE_296637_length_14495_cov_30.429251	Coordinate:9264	Reads:1	Hits:16	Allocated_reads:0.0625	Strand:-
GTACCTCTCAAGAACCAGGAAACGGGC
>Location:NODE_296637_length_14495_cov_30.429251	Coordinate:9265	Reads:1	Hits:20	Allocated_reads:0.05	Strand:-
GTACCTCTCAAGAACCAGGAAACGGG
>Location:NODE_296637_length_14495_cov_30.429251	Coordinate:9268	Reads:1	Hits:26	Allocated_reads:0.0384615384615385	Strand:-
TGTACCTCTCAAGAACCAGGAAAC
>Location:NODE_296637_length_14495_cov_30.429251	Coordinate:9275	Reads:3	Hits:24	Allocated_reads:0.125	Strand:-
ATCCAGGATCTGTACCTCTCAAGAACC
>Location:NODE_296637_length_14495_cov_30.429251	Coordinate:9275	Reads:1	Hits:24	Allocated_reads:0.0416666666666667	Strand:+
GGTTCTTGAGAGGTACAGATCCTGGA
>Location:NODE_296637_length_14495_cov_30.429251	Coordinate:9275	Reads:7	Hits:24	Allocated_reads:0.291666666666667	Strand:-
TCCAGGATCTGTACCTCTCAAGAACC
>Location:NODE_296637_length_14495_cov_30.429251	Coordinate:9277	Reads:3	Hits:24	Allocated_reads:0.125	Strand:+
TTCTTGAGAGGTACAGATCCTGGA
>Location:NODE_296637_length_14495_cov_30.429251	Coordinate:9277	Reads:1	Hits:25	Allocated_reads:0.04	Strand:+
TTCTTGAGAGGTACAGATCCTGCCC
>Location:NODE_296637_length_14495_cov_30.429251	Coordinate:9277	Reads:2	Hits:24	Allocated_reads:0.0833333333333333	Strand:+
TTCTTGAGAGGTACAGATCCTGGAT
>Location:NODE_296637_length_14495_cov_30.429251	Coordinate:9277	Reads:2	Hits:24	Allocated_reads:0.0833333333333333	Strand:+
TTCTTGAGAGGTACAGATCCTGGATG
>Location:NODE_296637_length_14495_cov_30.429251	Coordinate:9277	Reads:3	Hits:24	Allocated_reads:0.125	Strand:+
TTCTTGAGAGGTACAGATCCTGGATT
>Location:NODE_296637_length_14495_cov_30.429251	Coordinate:9277	Reads:1	Hits:24	Allocated_reads:0.0416666666666667	Strand:+
TTCTTGAGAGGTACAGATCCTGGATGG
>Location:NODE_296637_length_14495_cov_30.429251	Coordinate:9277	Reads:2	Hits:22	Allocated_reads:0.0909090909090909	Strand:+
TTCTTGAGAGGTACAGATCCTGGATGGAGGGC
>Location:NODE_296637_length_14495_cov_30.429251	Coordinate:9278	Reads:2	Hits:24	Allocated_reads:0.0833333333333333	Strand:+
TCTTGAGAGGTACAGATCCTGGAT
>Location:NODE_296637_length_14495_cov_30.429251	Coordinate:9278	Reads:11	Hits:24	Allocated_reads:0.458333333333333	Strand:+
TCTTGAGAGGTACAGATCCTGGATG
>Location:NODE_296637_length_14495_cov_30.429251	Coordinate:9278	Reads:1	Hits:24	Allocated_reads:0.0416666666666667	Strand:+
TCTTGAGAGGTACAGATCCTGGATTT
>Location:NODE_296637_length_14495_cov_30.429251	Coordinate:9278	Reads:1	Hits:24	Allocated_reads:0.0416666666666667	Strand:+
TCTTGAGAGGTACAGATCCTGGATGGCC
>Location:NODE_296637_length_14495_cov_30.429251	Coordinate:9278	Reads:1	Hits:22	Allocated_reads:0.0454545454545455	Strand:+
TCTTGAGAGGTACAGATCCTGGATGGAGGGC
>Location:NODE_296637_length_14495_cov_30.429251	Coordinate:9280	Reads:1	Hits:24	Allocated_reads:0.0416666666666667	Strand:+
TTGAGAGGTACAGATCCTGGATGAAGT
>Location:NODE_296637_length_14495_cov_30.429251	Coordinate:9280	Reads:1	Hits:24	Allocated_reads:0.0416666666666667	Strand:+
TTGAGAGGTACAGATCCTGGATGGAGG
>Location:NODE_296637_length_14495_cov_30.429251	Coordinate:9280	Reads:3	Hits:22	Allocated_reads:0.136363636363636	Strand:+
TTGAGAGGTACAGATCCTGGATGGAGGGC
>Location:NODE_296637_length_14495_cov_30.429251	Coordinate:9281	Reads:1	Hits:24	Allocated_reads:0.0416666666666667	Strand:+
TGAGAGGTACAGATCCTGGATGGA
>Location:NODE_296637_length_14495_cov_30.429251	Coordinate:9281	Reads:1	Hits:24	Allocated_reads:0.0416666666666667	Strand:+
TGAGAGGTACAGATCCTGGATGGAG
>Location:NODE_296637_length_14495_cov_30.429251	Coordinate:9281	Reads:2	Hits:24	Allocated_reads:0.0833333333333333	Strand:+
TGAGAGGTACAGATCCTGGATGGAGG
>Location:NODE_296637_length_14495_cov_30.429251	Coordinate:9281	Reads:1	Hits:24	Allocated_reads:0.0416666666666667	Strand:+
TGAGAGGTACAGATCCTGGATGGAAGT
>Location:NODE_296637_length_14495_cov_30.429251	Coordinate:9281	Reads:1	Hits:22	Allocated_reads:0.0454545454545455	Strand:+
TGAGAGGTACAGATCCTGGATGGAGAGC
>Location:NODE_296637_length_14495_cov_30.429251	Coordinate:9281	Reads:12	Hits:22	Allocated_reads:0.545454545454545	Strand:+
TGAGAGGTACAGATCCTGGATGGAGGGC
>Location:NODE_296637_length_14495_cov_30.429251	Coordinate:9281	Reads:1	Hits:22	Allocated_reads:0.0454545454545455	Strand:+
TGAGAGGTACAGATCCTGGATGGAGGGCA
>Location:NODE_296637_length_14495_cov_30.429251	Coordinate:9282	Reads:5	Hits:22	Allocated_reads:0.227272727272727	Strand:+
GAGAGGTACAGATCCTGGATGGAGGGC
>Location:NODE_296637_length_14495_cov_30.429251	Coordinate:9284	Reads:5	Hits:22	Allocated_reads:0.227272727272727	Strand:+
GAGGTACAGATCCTGGATGGAGGGC
>Location:NODE_296637_length_14495_cov_30.429251	Coordinate:9288	Reads:1	Hits:22	Allocated_reads:0.0454545454545455	Strand:+
TACAGATCCTGGATGGAGGGCAGGG
>Location:NODE_296637_length_14495_cov_30.429251	Coordinate:9295	Reads:1	Hits:8	Allocated_reads:0.125	Strand:+
CCTGGATGGAGGGCAGGGGGCGCC
>Location:NODE_296637_length_14495_cov_30.429251	Coordinate:9305	Reads:3	Hits:7	Allocated_reads:0.428571428571429	Strand:-
GAAAGGATCATCAGCGCCCCCTGCCC
>Location:NODE_296637_length_14495_cov_30.429251	Coordinate:9319	Reads:1	Hits:22	Allocated_reads:0.0454545454545455	Strand:-
ACTGTACGGGCAGCAGAAAGGATCATC
>Location:NODE_296637_length_14495_cov_30.429251	Coordinate:9321	Reads:1	Hits:24	Allocated_reads:0.0416666666666667	Strand:+
TGATCCTTTCTGCTGCCCGTACAG
>Location:NODE_296637_length_14495_cov_30.429251	Coordinate:9321	Reads:14	Hits:23	Allocated_reads:0.608695652173913	Strand:+
TGATCCTTTCTGCTGCCCGTACAGTC
>Location:NODE_296637_length_14495_cov_30.429251	Coordinate:9321	Reads:2	Hits:24	Allocated_reads:0.0833333333333333	Strand:+
TGATCCTTTCTGCTGCCCGTGCAGTC
>Location:NODE_296637_length_14495_cov_30.429251	Coordinate:9321	Reads:1	Hits:22	Allocated_reads:0.0454545454545455	Strand:+
TGATCCTTTCTGCTGCCCATACAGTCC
>Location:NODE_296637_length_14495_cov_30.429251	Coordinate:9321	Reads:2	Hits:22	Allocated_reads:0.0909090909090909	Strand:+
TGATCCTTTCTGCTGCCCGTACAGTCC
>Location:NODE_296637_length_14495_cov_30.429251	Coordinate:9321	Reads:1	Hits:22	Allocated_reads:0.0454545454545455	Strand:+
TGATCCTTTCTGCTGCCCGTACAATCCGC
>Location:NODE_296637_length_14495_cov_30.429251	Coordinate:9321	Reads:4	Hits:22	Allocated_reads:0.181818181818182	Strand:+
TGATCCTTTCTGCTGCCCGTACAGTCCGC
>Location:NODE_296637_length_14495_cov_30.429251	Coordinate:9321	Reads:6	Hits:22	Allocated_reads:0.272727272727273	Strand:+
TGATCCTTTCTGCTGCCCGTACAGTCCGCT
>Location:NODE_296637_length_14495_cov_30.429251	Coordinate:9323	Reads:1	Hits:22	Allocated_reads:0.0454545454545455	Strand:+
ATCCTTTCTGCTGCCCGTACAGTCCGCT
>Location:NODE_296637_length_14495_cov_30.429251	Coordinate:9324	Reads:1	Hits:22	Allocated_reads:0.0454545454545455	Strand:+
TCCTTTCTGCTGCCCGTACAATCCGCT
>Location:NODE_296637_length_14495_cov_30.429251	Coordinate:9324	Reads:1	Hits:22	Allocated_reads:0.0454545454545455	Strand:+
TCCTTTCTGCTGCCCGTACAGTCCGCT
>Location:NODE_296637_length_14495_cov_30.429251	Coordinate:9331	Reads:1	Hits:27	Allocated_reads:0.037037037037037	Strand:+
TGCTGCCCGTACAGTCCGCTGCAGTCTG
>Location:NODE_296637_length_14495_cov_30.429251	Coordinate:9331	Reads:1	Hits:26	Allocated_reads:0.0384615384615385	Strand:+
TGCTGCCCGTACAGTCCGCTGCAGTCTGC
>Location:NODE_296637_length_14495_cov_30.429251	Coordinate:9333	Reads:1	Hits:25	Allocated_reads:0.04	Strand:+
CTGCCCGTACAGTCCGCTGCAGTCTGCT
>Location:NODE_296637_length_14495_cov_30.429251	Coordinate:9333	Reads:1	Hits:25	Allocated_reads:0.04	Strand:+
CTGCCCGTACAGTCCGCTGCAGTCTGCTC
>Location:NODE_296637_length_14495_cov_30.429251	Coordinate:9334	Reads:1	Hits:21	Allocated_reads:0.0476190476190476	Strand:-
GACAGGAGCAGACTGCAGCAGACTGTACGGGCA
>Location:NODE_296637_length_14495_cov_30.429251	Coordinate:9334	Reads:3	Hits:29	Allocated_reads:0.103448275862069	Strand:+
TGCCCGTACAGTCCGCTGCAGTCTGC
>Location:NODE_296637_length_14495_cov_30.429251	Coordinate:9334	Reads:2	Hits:26	Allocated_reads:0.0769230769230769	Strand:+
TGCCCGTACAGTCCGCTGCAGTCTGCTC
>Location:NODE_296637_length_14495_cov_30.429251	Coordinate:9334	Reads:3	Hits:23	Allocated_reads:0.130434782608696	Strand:+
TGCCCGTACAGTCCGCTGCAGTCTGCTCC
>Location:NODE_296637_length_14495_cov_30.429251	Coordinate:9335	Reads:1	Hits:22	Allocated_reads:0.0454545454545455	Strand:-
AGGAGCAGACTGCAGCGGACTGTACGGGC
>Location:NODE_296637_length_14495_cov_30.429251	Coordinate:9335	Reads:1	Hits:26	Allocated_reads:0.0384615384615385	Strand:+
GCCCGTACAGTCCGCTGCAGTCTGCTC
>Location:NODE_296637_length_14495_cov_30.429251	Coordinate:9337	Reads:2	Hits:22	Allocated_reads:0.0909090909090909	Strand:+
CCGTACAGTCCGCTGCAGTCTGCTCCT
>Location:NODE_296637_length_14495_cov_30.429251	Coordinate:9340	Reads:2	Hits:25	Allocated_reads:0.08	Strand:+
TACAGTCCGCTGCAGTCTGCTCCT
>Location:NODE_296637_length_14495_cov_30.429251	Coordinate:9341	Reads:1	Hits:22	Allocated_reads:0.0454545454545455	Strand:+
ACAGTCCGCTGCAGTCTGCTCCTGTC
>Location:NODE_296637_length_14495_cov_30.429251	Coordinate:9343	Reads:1	Hits:23	Allocated_reads:0.0434782608695652	Strand:-
AGGACAGGAGCAGACTGCAGCGGACT
>Location:NODE_296637_length_14495_cov_30.429251	Coordinate:9390	Reads:1	Hits:8	Allocated_reads:0.125	Strand:-
TAAACAGGACAGGAGCAGACTGCAGCAGAC
>Location:NODE_296637_length_14495_cov_30.429251	Coordinate:9394	Reads:1	Hits:23	Allocated_reads:0.0434782608695652	Strand:-
CACTAAACAGGACAGGAGCAGACTGCAGC
>Location:NODE_296637_length_14495_cov_30.429251	Coordinate:9396	Reads:1	Hits:25	Allocated_reads:0.04	Strand:+
TGCAGTCTGCTCCTGTCCTGTTTA
>Location:NODE_296637_length_14495_cov_30.429251	Coordinate:9396	Reads:1	Hits:24	Allocated_reads:0.0416666666666667	Strand:+
TGCAGTCTGCTCCTGTCCTGTTTAG
>Location:NODE_296637_length_14495_cov_30.429251	Coordinate:9396	Reads:5	Hits:23	Allocated_reads:0.217391304347826	Strand:+
TGCAGTCTGCTCCTGTCCTGTTTAGT
>Location:NODE_296637_length_14495_cov_30.429251	Coordinate:9396	Reads:2	Hits:23	Allocated_reads:0.0869565217391304	Strand:+
TGCAGTCTGCTCCTGTCCTGTTTAGTGGC
>Location:NODE_296637_length_14495_cov_30.429251	Coordinate:9397	Reads:1	Hits:23	Allocated_reads:0.0434782608695652	Strand:-
ACTAAACAGGACAGGAGCAGACTGC
>Location:NODE_296637_length_14495_cov_30.429251	Coordinate:9397	Reads:1	Hits:24	Allocated_reads:0.0416666666666667	Strand:-
CTAAACAGGACAGGAGCAGACTGC
>Location:NODE_296637_length_14495_cov_30.429251	Coordinate:9397	Reads:1	Hits:23	Allocated_reads:0.0434782608695652	Strand:+
GCAGTCTGCTCCTGTCCTGTTTAGTGGC
>Location:NODE_296637_length_14495_cov_30.429251	Coordinate:9398	Reads:1	Hits:24	Allocated_reads:0.0416666666666667	Strand:-
ACTAAACAGGACAGGAGCAGACTG
>Location:NODE_296637_length_14495_cov_30.429251	Coordinate:9399	Reads:1	Hits:24	Allocated_reads:0.0416666666666667	Strand:-
CAGCCACTAAACAGGACAGGAGCAGACT
>Location:NODE_296637_length_14495_cov_30.429251	Coordinate:9399	Reads:3	Hits:26	Allocated_reads:0.115384615384615	Strand:-
CCACTAAACAGGACAGGAGCAGACT
>Location:NODE_296637_length_14495_cov_30.429251	Coordinate:9400	Reads:1	Hits:25	Allocated_reads:0.04	Strand:-
CAGCCACTAAACAGGACAGGAGCAGAC
>Location:NODE_296637_length_14495_cov_30.429251	Coordinate:9403	Reads:1	Hits:14	Allocated_reads:0.0714285714285714	Strand:+
TGCTCCTGTCCTGTTTAGTGGCTGCACC
>Location:NODE_296637_length_14495_cov_30.429251	Coordinate:9406	Reads:1	Hits:19	Allocated_reads:0.0526315789473684	Strand:+
TCCTGTCCTGTTTAGTGGCTGCACCATA
>Location:NODE_296637_length_14495_cov_30.429251	Coordinate:9407	Reads:1	Hits:19	Allocated_reads:0.0526315789473684	Strand:+
CCTGTCCTGTTTAGTGGCTGCACCATACT
>Location:NODE_296637_length_14495_cov_30.429251	Coordinate:9415	Reads:1	Hits:22	Allocated_reads:0.0454545454545455	Strand:-
TCTGGTATGGTGCAGCCACTAAAC
>Location:NODE_296637_length_14495_cov_30.429251	Coordinate:9449	Reads:1	Hits:37	Allocated_reads:0.027027027027027	Strand:+
CCATACCAGACTGTGATGGAGGAGC
>Location:NODE_296637_length_14495_cov_30.429251	Coordinate:9449	Reads:2	Hits:37	Allocated_reads:0.0540540540540541	Strand:+
CCATACCAGACTGTGATGGAGGAGCA
>Location:NODE_296637_length_14495_cov_30.429251	Coordinate:9449	Reads:2	Hits:36	Allocated_reads:0.0555555555555556	Strand:+
CCATACCAGACTGTGATGGAGGAGCACA
>Location:NODE_296637_length_14495_cov_30.429251	Coordinate:9452	Reads:7	Hits:41	Allocated_reads:0.170731707317073	Strand:+
TACCAGACTGTGATGGAGGAGCAC
>Location:NODE_296637_length_14495_cov_30.429251	Coordinate:9452	Reads:1	Hits:41	Allocated_reads:0.024390243902439	Strand:+
TACCAGACTGTGATGGAGGAGCACT
>Location:NODE_296637_length_14495_cov_30.429251	Coordinate:9452	Reads:8	Hits:40	Allocated_reads:0.2	Strand:+
TACCAGACTGTGATGGAGGAGCACA
>Location:NODE_296637_length_14495_cov_30.429251	Coordinate:9452	Reads:1	Hits:41	Allocated_reads:0.024390243902439	Strand:+
TACCAGACTGTGATGGAGGAGCATTC
>Location:NODE_296637_length_14495_cov_30.429251	Coordinate:9452	Reads:2	Hits:39	Allocated_reads:0.0512820512820513	Strand:+
TACCAGACTGTGATGGAGGAGCACAGGC
>Location:NODE_296637_length_14495_cov_30.429251	Coordinate:9452	Reads:4	Hits:37	Allocated_reads:0.108108108108108	Strand:+
TACCAGACTGTGATGGAGGAGCACAGGA
>Location:NODE_296637_length_14495_cov_30.429251	Coordinate:9452	Reads:4	Hits:37	Allocated_reads:0.108108108108108	Strand:+
TACCAGACTGTGATGGAGGAGCACAGGAC
>Location:NODE_296637_length_14495_cov_30.429251	Coordinate:9452	Reads:1	Hits:36	Allocated_reads:0.0277777777777778	Strand:+
TACCAGACTGTGATGGAGGAGCACAGGACA
>Location:NODE_296637_length_14495_cov_30.429251	Coordinate:9452	Reads:1	Hits:1	Allocated_reads:1	Strand:+
TACCAGACTGTGATGGAGGAGCACAGGACACACTC
>Location:NODE_296637_length_14495_cov_30.429251	Coordinate:9455	Reads:1	Hits:39	Allocated_reads:0.0256410256410256	Strand:+
CAGACTGTGATGGAGGAGCACAGGACT
>Location:NODE_296637_length_14495_cov_30.429251	Coordinate:9483	Reads:1	Hits:18	Allocated_reads:0.0555555555555556	Strand:+
ACTCAATGACCGCAGTGTAGAACTGG
>Location:NODE_296637_length_14495_cov_30.429251	Coordinate:9483	Reads:1	Hits:17	Allocated_reads:0.0588235294117647	Strand:+
ACTCAATGACCGCAGTGTAGAACTGGCT
>Location:NODE_296637_length_14495_cov_30.429251	Coordinate:9483	Reads:1	Hits:18	Allocated_reads:0.0555555555555556	Strand:-
CAGTTCTACACTGCGGTCATTGAGT
>Location:NODE_296637_length_14495_cov_30.429251	Coordinate:9484	Reads:3	Hits:16	Allocated_reads:0.1875	Strand:+
CTCAATGACCGCAGTGTAGAACTGGATCA
>Location:NODE_296637_length_14495_cov_30.429251	Coordinate:9484	Reads:1	Hits:19	Allocated_reads:0.0526315789473684	Strand:-
TCCAGTTCTACACTGCGGTCATTGAG
>Location:NODE_296637_length_14495_cov_30.429251	Coordinate:9485	Reads:1	Hits:16	Allocated_reads:0.0625	Strand:+
TCAATGACCGCAGTGTAGAAATGGATCAGC
>Location:NODE_296637_length_14495_cov_30.429251	Coordinate:9489	Reads:1	Hits:15	Allocated_reads:0.0666666666666667	Strand:+
TGACCGCAGTGTAGAACTGGATCAGCAGC
>Location:NODE_296637_length_14495_cov_30.429251	Coordinate:9489	Reads:4	Hits:15	Allocated_reads:0.266666666666667	Strand:+
TGACCGCAGTGTAGAACTGGATCAGCAGCT
>Location:NODE_296637_length_14495_cov_30.429251	Coordinate:9490	Reads:1	Hits:15	Allocated_reads:0.0666666666666667	Strand:+
GACCGCAGTGTAGAACTGGATCAGCAGCT
>Location:NODE_296637_length_14495_cov_30.429251	Coordinate:9492	Reads:1	Hits:15	Allocated_reads:0.0666666666666667	Strand:+
CCGCAGTGTAGAACTGGATCAGCAGCT
>Location:NODE_296637_length_14495_cov_30.429251	Coordinate:9492	Reads:3	Hits:13	Allocated_reads:0.230769230769231	Strand:+
CCGCAGTGTAGAACTGGATCAGCAGCTCC
>Location:NODE_296637_length_14495_cov_30.429251	Coordinate:9493	Reads:1	Hits:15	Allocated_reads:0.0666666666666667	Strand:+
CGCAGTGTAGAACTGGATCAGCAGCTCC
>Location:NODE_296637_length_14495_cov_30.429251	Coordinate:9493	Reads:1	Hits:13	Allocated_reads:0.0769230769230769	Strand:+
CGCAGTGTAGAACTGGATCAGCAGCTCCT
>Location:NODE_296637_length_14495_cov_30.429251	Coordinate:9494	Reads:1	Hits:23	Allocated_reads:0.0434782608695652	Strand:+
GCAGTGTAGAACTGGATCAGCAGCTCC
>Location:NODE_296637_length_14495_cov_30.429251	Coordinate:9495	Reads:1	Hits:34	Allocated_reads:0.0294117647058824	Strand:+
CAGTGTAGAACTGGATCAGCAGCT
>Location:NODE_296637_length_14495_cov_30.429251	Coordinate:9495	Reads:2	Hits:28	Allocated_reads:0.0714285714285714	Strand:+
CAGTGTAGAACTGGATCAGCAGCTCC
>Location:NODE_296637_length_14495_cov_30.429251	Coordinate:9495	Reads:1	Hits:26	Allocated_reads:0.0384615384615385	Strand:+
CAGTGTAGAACTGGATCAGCAGCTCCT
>Location:NODE_296637_length_14495_cov_30.429251	Coordinate:9495	Reads:1	Hits:24	Allocated_reads:0.0416666666666667	Strand:+
CAGTGTAGAACTGGATCAGCAGCTCCTG
>Location:NODE_296637_length_14495_cov_30.429251	Coordinate:9497	Reads:1	Hits:25	Allocated_reads:0.04	Strand:+
GTGTAGAACTGGATCAGCAGCTCCTGTG
>Location:NODE_296637_length_14495_cov_30.429251	Coordinate:9498	Reads:3	Hits:25	Allocated_reads:0.12	Strand:+
TGTAGAACTGGATCAGCAGCTCCTGT
>Location:NODE_296637_length_14495_cov_30.429251	Coordinate:9498	Reads:7	Hits:25	Allocated_reads:0.28	Strand:+
TGTAGAACTGGATCAGCAGCTCCTGTG
>Location:NODE_296637_length_14495_cov_30.429251	Coordinate:9500	Reads:1	Hits:26	Allocated_reads:0.0384615384615385	Strand:+
TAGAACTGGATCAGCAGCTCCTGT
>Location:NODE_296637_length_14495_cov_30.429251	Coordinate:9500	Reads:2	Hits:26	Allocated_reads:0.0769230769230769	Strand:+
TAGAACTGGATCAGCAGCTCCTGTG
>Location:NODE_296637_length_14495_cov_30.429251	Coordinate:9500	Reads:1	Hits:18	Allocated_reads:0.0555555555555556	Strand:+
TAGAACTGGATCAGCAGCTCCTGTGGA
>Location:NODE_296637_length_14495_cov_30.429251	Coordinate:9500	Reads:1	Hits:18	Allocated_reads:0.0555555555555556	Strand:+
TAGAACTGGATCAGCAGCTCCTGTGGAA
>Location:NODE_296637_length_14495_cov_30.429251	Coordinate:9500	Reads:3	Hits:15	Allocated_reads:0.2	Strand:+
TAGAACTGGATCAGCAGCTCCTGTGGAAGAC
>Location:NODE_296637_length_14495_cov_30.429251	Coordinate:9502	Reads:1	Hits:15	Allocated_reads:0.0666666666666667	Strand:+
GAACTGGATCAGCAGCTCCTGTGGAAGACT
>Location:NODE_296637_length_14495_cov_30.429251	Coordinate:9503	Reads:2	Hits:17	Allocated_reads:0.117647058823529	Strand:+
AACTGGATCAGCAGCTCCTGTGGAAGACT
>Location:NODE_296637_length_14495_cov_30.429251	Coordinate:9503	Reads:1	Hits:20	Allocated_reads:0.05	Strand:-
TTCCACAGGAGCTGCTGATCCAGTT
>Location:NODE_296637_length_14495_cov_30.429251	Coordinate:9504	Reads:1	Hits:20	Allocated_reads:0.05	Strand:-
TTCCACAGGAGCTGCTGATCCAGT
>Location:NODE_296637_length_14495_cov_30.429251	Coordinate:9505	Reads:1	Hits:17	Allocated_reads:0.0588235294117647	Strand:+
CTGGATCAGCAGCTCCTGTGGAAGACTGT
>Location:NODE_296637_length_14495_cov_30.429251	Coordinate:9506	Reads:2	Hits:20	Allocated_reads:0.1	Strand:+
TGGATCAGCAGCTCCTGTGGAAGACT
>Location:NODE_296637_length_14495_cov_30.429251	Coordinate:9506	Reads:3	Hits:19	Allocated_reads:0.157894736842105	Strand:+
TGGATCAGCAGCTCCTGTGGAAGACTG
>Location:NODE_296637_length_14495_cov_30.429251	Coordinate:9506	Reads:1	Hits:19	Allocated_reads:0.0526315789473684	Strand:+
TGGATCAGCAGCTCCTGTGGAAGACTGTA
>Location:NODE_296637_length_14495_cov_30.429251	Coordinate:9507	Reads:1	Hits:19	Allocated_reads:0.0526315789473684	Strand:-
CAGTCTTCCACAGGAGCTTCTGATCC
>Location:NODE_296637_length_14495_cov_30.429251	Coordinate:9508	Reads:1	Hits:20	Allocated_reads:0.05	Strand:+
GATCAGCAGCTCCTGTGGAAGACT
>Location:NODE_296637_length_14495_cov_30.429251	Coordinate:9508	Reads:1	Hits:19	Allocated_reads:0.0526315789473684	Strand:+
GATCAGCAGCTCCTGTGGAAGACTGT
>Location:NODE_296637_length_14495_cov_30.429251	Coordinate:9508	Reads:1	Hits:19	Allocated_reads:0.0526315789473684	Strand:+
GATCAGCAGCTCCTGTGGAAGACTGTA
>Location:NODE_296637_length_14495_cov_30.429251	Coordinate:9508	Reads:1	Hits:16	Allocated_reads:0.0625	Strand:+
GATCAGCAGCTCCTGTGGAAGACTGTACT
>Location:NODE_296637_length_14495_cov_30.429251	Coordinate:9509	Reads:1	Hits:16	Allocated_reads:0.0625	Strand:+
ATCAGCAGCTCCTGTGGAAGACTGTACT
>Location:NODE_296637_length_14495_cov_30.429251	Coordinate:9510	Reads:2	Hits:16	Allocated_reads:0.125	Strand:+
TCAGCAGCTCCTGTGGAAGACTGTACT
>Location:NODE_296637_length_14495_cov_30.429251	Coordinate:9511	Reads:1	Hits:16	Allocated_reads:0.0625	Strand:+
CAGCAGCTCCTGTGGAAGACTGTACT
>Location:NODE_296637_length_14495_cov_30.429251	Coordinate:9511	Reads:2	Hits:13	Allocated_reads:0.153846153846154	Strand:+
CAGCAGCTCCTGTGGAAGACTGTACTTCCC
>Location:NODE_296637_length_14495_cov_30.429251	Coordinate:9513	Reads:1	Hits:15	Allocated_reads:0.0666666666666667	Strand:+
GCAGCTCCTGTGGAAGACTGTACTTCCC
>Location:NODE_296637_length_14495_cov_30.429251	Coordinate:9513	Reads:1	Hits:15	Allocated_reads:0.0666666666666667	Strand:+
GCAGCTCCTGTGGAAGACTGTACTTCCCCA
>Location:NODE_296637_length_14495_cov_30.429251	Coordinate:9515	Reads:2	Hits:16	Allocated_reads:0.125	Strand:+
AGCTCCTGTGGAAGACTGTACTTCC
>Location:NODE_296637_length_14495_cov_30.429251	Coordinate:9515	Reads:1	Hits:15	Allocated_reads:0.0666666666666667	Strand:+
AGCTCCTGTGGAAGACTGTACTTCCC
>Location:NODE_296637_length_14495_cov_30.429251	Coordinate:9515	Reads:2	Hits:15	Allocated_reads:0.133333333333333	Strand:+
AGCTCCTGTGGAAGACTGTACTTCCCC
>Location:NODE_296637_length_14495_cov_30.429251	Coordinate:9515	Reads:1	Hits:15	Allocated_reads:0.0666666666666667	Strand:+
AGCTCCTGTGGAAGACTGTACTTCCCCA
>Location:NODE_296637_length_14495_cov_30.429251	Coordinate:9517	Reads:1	Hits:15	Allocated_reads:0.0666666666666667	Strand:+
CTCCTGTGGAAGACTGTACTTCCC
>Location:NODE_296637_length_14495_cov_30.429251	Coordinate:9518	Reads:1	Hits:15	Allocated_reads:0.0666666666666667	Strand:+
TCCTGTGGAAGACTGTACTTTCCC
>Location:NODE_296637_length_14495_cov_30.429251	Coordinate:9521	Reads:1	Hits:13	Allocated_reads:0.0769230769230769	Strand:-
TCCTGAGACAACTGGGGAAGTACAGTCTTCCACA
>Location:NODE_296637_length_14495_cov_30.429251	Coordinate:9521	Reads:1	Hits:16	Allocated_reads:0.0625	Strand:-
TGAGACAACTGGGGAAGTACAGTCTTCCACT
>Location:NODE_296637_length_14495_cov_30.429251	Coordinate:9521	Reads:2	Hits:15	Allocated_reads:0.133333333333333	Strand:-
TGAGACAACTGGGGAAGTACAGTCTTCCACA
>Location:NODE_296637_length_14495_cov_30.429251	Coordinate:9522	Reads:1	Hits:17	Allocated_reads:0.0588235294117647	Strand:-
TGAGACAACTGGGGAAGTACAGTCTTCCAG
>Location:NODE_296637_length_14495_cov_30.429251	Coordinate:9522	Reads:1	Hits:14	Allocated_reads:0.0714285714285714	Strand:-
TTCCTGAGACAACTGGGGAAGTACAGTCTTCCAC
>Location:NODE_296637_length_14495_cov_30.429251	Coordinate:9523	Reads:1	Hits:15	Allocated_reads:0.0666666666666667	Strand:-
TCCTGAGACAACTGGGGAAGTACAGTCTTCCA
>Location:NODE_296637_length_14495_cov_30.429251	Coordinate:9524	Reads:1	Hits:17	Allocated_reads:0.0588235294117647	Strand:-
TGAGACAACTGGGGAAGTACAGTCTTCC
>Location:NODE_296637_length_14495_cov_30.429251	Coordinate:9527	Reads:1	Hits:21	Allocated_reads:0.0476190476190476	Strand:-
TCCTGAGACAACTGGGGAAGTACAGAAA
>Location:NODE_296637_length_14495_cov_30.429251	Coordinate:9527	Reads:1	Hits:21	Allocated_reads:0.0476190476190476	Strand:-
TCCTGAGACAACTGGGGAAGTACAGTCT
>Location:NODE_296637_length_14495_cov_30.429251	Coordinate:9528	Reads:4	Hits:21	Allocated_reads:0.19047619047619	Strand:-
TCCTGAGACAACTGGGGAAGTACAGTC
>Location:NODE_296637_length_14495_cov_30.429251	Coordinate:9529	Reads:1	Hits:22	Allocated_reads:0.0454545454545455	Strand:-
CCTGAGACAACTGGGGAAGTACAGT
>Location:NODE_296637_length_14495_cov_30.429251	Coordinate:9529	Reads:1	Hits:21	Allocated_reads:0.0476190476190476	Strand:-
TCCTGAGACAACTGGGGAAGTACAGA
>Location:NODE_296637_length_14495_cov_30.429251	Coordinate:9529	Reads:1	Hits:22	Allocated_reads:0.0454545454545455	Strand:-
TCCTGAGACAACTGGGGAAGTACATT
>Location:NODE_296637_length_14495_cov_30.429251	Coordinate:9529	Reads:36	Hits:21	Allocated_reads:1.71428571428571	Strand:-
TCCTGAGACAACTGGGGAAGTACAGT
>Location:NODE_296637_length_14495_cov_30.429251	Coordinate:9529	Reads:2	Hits:21	Allocated_reads:0.0952380952380952	Strand:-
TTCCTGAGACAACTGGGGAAGTACAGT
>Location:NODE_296637_length_14495_cov_30.429251	Coordinate:9530	Reads:1	Hits:21	Allocated_reads:0.0476190476190476	Strand:-
TCCTGAGACAACTGGGGAAGTACGG
>Location:NODE_296637_length_14495_cov_30.429251	Coordinate:9530	Reads:9	Hits:21	Allocated_reads:0.428571428571429	Strand:-
TCCTGAGACAACTGGGGAAGTACAG
>Location:NODE_296637_length_14495_cov_30.429251	Coordinate:9531	Reads:1	Hits:23	Allocated_reads:0.0434782608695652	Strand:-
TCCTGAGACAACTGGGGAAGTACA
>Location:NODE_296637_length_14495_cov_30.429251	Coordinate:9535	Reads:1	Hits:17	Allocated_reads:0.0588235294117647	Strand:-
GAGGATGTACTTCCTGAGACAACTGGGGAAG
>Location:NODE_296637_length_14495_cov_30.429251	Coordinate:9536	Reads:1	Hits:19	Allocated_reads:0.0526315789473684	Strand:+
TTCCCCAGTTGTCTCAGGAAGTACATCC
>Location:NODE_296637_length_14495_cov_30.429251	Coordinate:9537	Reads:1	Hits:23	Allocated_reads:0.0434782608695652	Strand:-
GATGTACTTCCTGAGACACCTGGGGA
>Location:NODE_296637_length_14495_cov_30.429251	Coordinate:9537	Reads:1	Hits:21	Allocated_reads:0.0476190476190476	Strand:+
TCCCCAGTTGTCTCAGGAAGTACATC
>Location:NODE_296637_length_14495_cov_30.429251	Coordinate:9537	Reads:1	Hits:21	Allocated_reads:0.0476190476190476	Strand:+
TCCCCAGTTGTCTCAGGAAGTACATCC
>Location:NODE_296637_length_14495_cov_30.429251	Coordinate:9537	Reads:3	Hits:19	Allocated_reads:0.157894736842105	Strand:+
TCCCCAGTTGTCTCAGGAAGTACATCCTC
>Location:NODE_296637_length_14495_cov_30.429251	Coordinate:9539	Reads:3	Hits:23	Allocated_reads:0.130434782608696	Strand:+
CCCAGTTGTCTCAGGAAGTACATCC
>Location:NODE_296637_length_14495_cov_30.429251	Coordinate:9539	Reads:2	Hits:21	Allocated_reads:0.0952380952380952	Strand:+
CCCAGTTGTCTCAGGAAGTACATCCTC
>Location:NODE_296637_length_14495_cov_30.429251	Coordinate:9539	Reads:2	Hits:19	Allocated_reads:0.105263157894737	Strand:+
CCCAGTTGTCTCAGGAAGTACATCCTCT
>Location:NODE_296637_length_14495_cov_30.429251	Coordinate:9539	Reads:3	Hits:19	Allocated_reads:0.157894736842105	Strand:+
CCCAGTTGTCTCAGGAAGTACATCCTCTGC
>Location:NODE_296637_length_14495_cov_30.429251	Coordinate:9539	Reads:1	Hits:21	Allocated_reads:0.0476190476190476	Strand:-
GAGGATGTACTTCCTGAGACAACTGGG
>Location:NODE_296637_length_14495_cov_30.429251	Coordinate:9539	Reads:1	Hits:19	Allocated_reads:0.0526315789473684	Strand:-
GCAGAGGATGTACTTCCTGAGACAACTGGG
>Location:NODE_296637_length_14495_cov_30.429251	Coordinate:9540	Reads:1	Hits:19	Allocated_reads:0.0526315789473684	Strand:+
CCAGTTGTCTCAGGAAGTACATCCTCT
>Location:NODE_296637_length_14495_cov_30.429251	Coordinate:9540	Reads:1	Hits:19	Allocated_reads:0.0526315789473684	Strand:+
CCAGTTGTCTCAGGAAGTACATCCTCTGC
>Location:NODE_296637_length_14495_cov_30.429251	Coordinate:9541	Reads:1	Hits:19	Allocated_reads:0.0526315789473684	Strand:+
CAGTTGTCTCAGGAAGTACATCCTCT
>Location:NODE_296637_length_14495_cov_30.429251	Coordinate:9542	Reads:1	Hits:19	Allocated_reads:0.0526315789473684	Strand:-
ACCCAGCAGAGGATGTACTTCCTGAGACAACT
>Location:NODE_296637_length_14495_cov_30.429251	Coordinate:9542	Reads:1	Hits:19	Allocated_reads:0.0526315789473684	Strand:-
AGAGGATGTACTTCCTGAGACAACT
>Location:NODE_296637_length_14495_cov_30.429251	Coordinate:9542	Reads:1	Hits:19	Allocated_reads:0.0526315789473684	Strand:+
AGTTGTCTCAGGAAGTACATCCTCTGCT
>Location:NODE_296637_length_14495_cov_30.429251	Coordinate:9543	Reads:1	Hits:21	Allocated_reads:0.0476190476190476	Strand:-
ACCCAGCAGAGGATGTACTTCCTGAGACACC
>Location:NODE_296637_length_14495_cov_30.429251	Coordinate:9543	Reads:2	Hits:20	Allocated_reads:0.1	Strand:-
ACCCAGCAGAGGATGTACTTCCTGAGACAAC
>Location:NODE_296637_length_14495_cov_30.429251	Coordinate:9543	Reads:1	Hits:20	Allocated_reads:0.05	Strand:+
GTTGTCTCAGGAAGTACATCCTCT
>Location:NODE_296637_length_14495_cov_30.429251	Coordinate:9545	Reads:1	Hits:22	Allocated_reads:0.0454545454545455	Strand:-
AGCAGAGGATGTACTTCCTGAGACA
>Location:NODE_296637_length_14495_cov_30.429251	Coordinate:9545	Reads:2	Hits:22	Allocated_reads:0.0909090909090909	Strand:+
TGTCTCAGGAAGTACATCCTCTGC
>Location:NODE_296637_length_14495_cov_30.429251	Coordinate:9545	Reads:2	Hits:22	Allocated_reads:0.0909090909090909	Strand:+
TGTCTCAGGAAGTACATCCTCTGCT
>Location:NODE_296637_length_14495_cov_30.429251	Coordinate:9545	Reads:3	Hits:22	Allocated_reads:0.136363636363636	Strand:+
TGTCTCAGGAAGTACATCCTCTGCTGG
>Location:NODE_296637_length_14495_cov_30.429251	Coordinate:9545	Reads:1	Hits:22	Allocated_reads:0.0454545454545455	Strand:+
TGTCTCAGGAAGTACATCCTCTGCTGGA
>Location:NODE_296637_length_14495_cov_30.429251	Coordinate:9545	Reads:1	Hits:22	Allocated_reads:0.0454545454545455	Strand:+
TGTCTCAGGAAGTACATCCTCTGGTGGG
>Location:NODE_296637_length_14495_cov_30.429251	Coordinate:9545	Reads:2	Hits:22	Allocated_reads:0.0909090909090909	Strand:+
TGTCTCAGGAAGTACATCCTCTGCTGGG
>Location:NODE_296637_length_14495_cov_30.429251	Coordinate:9545	Reads:1	Hits:21	Allocated_reads:0.0476190476190476	Strand:+
TGTCTCAGGAAGTACATCCTCTGCTGGGT
>Location:NODE_296637_length_14495_cov_30.429251	Coordinate:9545	Reads:1	Hits:22	Allocated_reads:0.0454545454545455	Strand:+
TGTCTCAGGAAGTACATCCTCTGGTGGGG
>Location:NODE_296637_length_14495_cov_30.429251	Coordinate:9545	Reads:1	Hits:21	Allocated_reads:0.0476190476190476	Strand:+
TGTCTCAGGAAGTACATCCTCTGCTGGGTC
>Location:NODE_296637_length_14495_cov_30.429251	Coordinate:9545	Reads:1	Hits:21	Allocated_reads:0.0476190476190476	Strand:+
TGTCTCAGGAAGTACATCCTCTGCTGGGTT
>Location:NODE_296637_length_14495_cov_30.429251	Coordinate:9545	Reads:1	Hits:19	Allocated_reads:0.0526315789473684	Strand:+
TGTCTCAGGAAGTACATCCTCTGGTGGGTCTTTT
>Location:NODE_296637_length_14495_cov_30.429251	Coordinate:9546	Reads:2	Hits:21	Allocated_reads:0.0952380952380952	Strand:-
ACCCAGCAGAGGATGTACTTCCTGAGAC
>Location:NODE_296637_length_14495_cov_30.429251	Coordinate:9546	Reads:1	Hits:22	Allocated_reads:0.0454545454545455	Strand:-
CCCAGCAGAGGATGTACTTCCTGAGAC
>Location:NODE_296637_length_14495_cov_30.429251	Coordinate:9546	Reads:1	Hits:21	Allocated_reads:0.0476190476190476	Strand:-
GACCCAGCAGAGGATGTACTTCCTGAGAC
>Location:NODE_296637_length_14495_cov_30.429251	Coordinate:9546	Reads:1	Hits:22	Allocated_reads:0.0454545454545455	Strand:+
GTCTCAGGAAGTACATCCTCTGGTGGG
>Location:NODE_296637_length_14495_cov_30.429251	Coordinate:9547	Reads:3	Hits:21	Allocated_reads:0.142857142857143	Strand:-
ACCCAGCAGAGGATGTACTTCCTGAGA
>Location:NODE_296637_length_14495_cov_30.429251	Coordinate:9547	Reads:2	Hits:21	Allocated_reads:0.0952380952380952	Strand:-
GACCCAGCAGAGGATGTACTTCCTGAGA
>Location:NODE_296637_length_14495_cov_30.429251	Coordinate:9547	Reads:1	Hits:22	Allocated_reads:0.0454545454545455	Strand:+
TCTCAGGAAGTACATCCTCTGCTGT
>Location:NODE_296637_length_14495_cov_30.429251	Coordinate:9547	Reads:1	Hits:21	Allocated_reads:0.0476190476190476	Strand:+
TCTCAGGAAGTACATCCTCTGCTGGGTC
>Location:NODE_296637_length_14495_cov_30.429251	Coordinate:9548	Reads:1	Hits:21	Allocated_reads:0.0476190476190476	Strand:-
ACCCAGCAGAGGATGTACTTCCTGAG
>Location:NODE_296637_length_14495_cov_30.429251	Coordinate:9548	Reads:1	Hits:22	Allocated_reads:0.0454545454545455	Strand:-
AGACCCAGCAGAGGATGTACTTCCTGAC
>Location:NODE_296637_length_14495_cov_30.429251	Coordinate:9549	Reads:1	Hits:22	Allocated_reads:0.0454545454545455	Strand:-
ACCCAGCAGAGGATGTACTTCCTGA
>Location:NODE_296637_length_14495_cov_30.429251	Coordinate:9549	Reads:1	Hits:80	Allocated_reads:0.0125	Strand:-
CCCAGCAGAGGATGTACTTCCTGA
>Location:NODE_296637_length_14495_cov_30.429251	Coordinate:9549	Reads:1	Hits:21	Allocated_reads:0.0476190476190476	Strand:-
GACCCAGCAGAGGATGTACTTCCTGA
>Location:NODE_296637_length_14495_cov_30.429251	Coordinate:9549	Reads:11	Hits:80	Allocated_reads:0.1375	Strand:+
TCAGGAAGTACATCCTCTGCTGGG
>Location:NODE_296637_length_14495_cov_30.429251	Coordinate:9549	Reads:2	Hits:84	Allocated_reads:0.0238095238095238	Strand:+
TCAGGAAGTACATCCTCTGCTGGA
>Location:NODE_296637_length_14495_cov_30.429251	Coordinate:9549	Reads:2	Hits:22	Allocated_reads:0.0909090909090909	Strand:+
TCAGGAAGTACATCCTCTGCTGGGT
>Location:NODE_296637_length_14495_cov_30.429251	Coordinate:9549	Reads:7	Hits:21	Allocated_reads:0.333333333333333	Strand:+
TCAGGAAGTACATCCTCTGCTGGGTC
>Location:NODE_296637_length_14495_cov_30.429251	Coordinate:9549	Reads:2	Hits:21	Allocated_reads:0.0952380952380952	Strand:+
TCAGGAAGTACATCCTCTGCTGGGTCG
>Location:NODE_296637_length_14495_cov_30.429251	Coordinate:9549	Reads:25	Hits:21	Allocated_reads:1.19047619047619	Strand:+
TCAGGAAGTACATCCTCTGCTGGGTCT
>Location:NODE_296637_length_14495_cov_30.429251	Coordinate:9549	Reads:1	Hits:21	Allocated_reads:0.0476190476190476	Strand:+
TCAGGAAGTACATCCTCTGCTGGATCTT
>Location:NODE_296637_length_14495_cov_30.429251	Coordinate:9549	Reads:3	Hits:21	Allocated_reads:0.142857142857143	Strand:+
TCAGGAAGTACATCCTCTGCTGGGTCTT
>Location:NODE_296637_length_14495_cov_30.429251	Coordinate:9551	Reads:1	Hits:21	Allocated_reads:0.0476190476190476	Strand:-
AAAAGACCCAGCAGAGGATGTACTTCCT
>Location:NODE_296637_length_14495_cov_30.429251	Coordinate:9552	Reads:1	Hits:24	Allocated_reads:0.0416666666666667	Strand:-
AGACCCAGCAGAGGATGTACTTCC
>Location:NODE_296637_length_14495_cov_30.429251	Coordinate:9555	Reads:1	Hits:25	Allocated_reads:0.04	Strand:-
CTCAAAAAGACCCAGCAGAGGATGTACT
>Location:NODE_296637_length_14495_cov_30.429251	Coordinate:9555	Reads:1	Hits:25	Allocated_reads:0.04	Strand:-
TCAAAAAGACCCAGCAGAGGATGTACT
>Location:NODE_296637_length_14495_cov_30.429251	Coordinate:9556	Reads:1	Hits:25	Allocated_reads:0.04	Strand:-
CTCAAAAAGACCCAGCAGAGGATGTAC
>Location:NODE_296637_length_14495_cov_30.429251	Coordinate:9558	Reads:1	Hits:27	Allocated_reads:0.037037037037037	Strand:+
ACATCCTCTGCTGGGTCTTTTTGAG
>Location:NODE_296637_length_14495_cov_30.429251	Coordinate:9564	Reads:1	Hits:23	Allocated_reads:0.0434782608695652	Strand:+
TCTGCTGGGTCTTTTTGAGGATGGAGT
>Location:NODE_296637_length_14495_cov_30.429251	Coordinate:9566	Reads:1	Hits:22	Allocated_reads:0.0454545454545455	Strand:-
ATCAACTCCATCCTCAAAAAGACCCAGCA
>Location:NODE_296637_length_14495_cov_30.429251	Coordinate:9567	Reads:1	Hits:22	Allocated_reads:0.0454545454545455	Strand:-
ACATCAACTCCATCCTCAAAAAGACCCAGC
>Location:NODE_296637_length_14495_cov_30.429251	Coordinate:9567	Reads:1	Hits:23	Allocated_reads:0.0434782608695652	Strand:-
TCAACTCCATCCTCAAAAAGACCCAGC
>Location:NODE_296637_length_14495_cov_30.429251	Coordinate:9567	Reads:1	Hits:23	Allocated_reads:0.0434782608695652	Strand:-
TCAACTCCATCCTCAAAAAGTCCCAGC
>Location:NODE_296637_length_14495_cov_30.429251	Coordinate:9571	Reads:1	Hits:24	Allocated_reads:0.0416666666666667	Strand:-
CATCAACTCCATCCTCAAAAAGTCC
>Location:NODE_296637_length_14495_cov_30.429251	Coordinate:9571	Reads:1	Hits:24	Allocated_reads:0.0416666666666667	Strand:-
CCAACATCAACTCCATCCTCAAAAAGACC
>Location:NODE_296637_length_14495_cov_30.429251	Coordinate:9571	Reads:1	Hits:25	Allocated_reads:0.04	Strand:-
CCAACATCAACTCCATCCTCAAAAAGACT
>Location:NODE_296637_length_14495_cov_30.429251	Coordinate:9571	Reads:1	Hits:24	Allocated_reads:0.0416666666666667	Strand:-
CCAACATCAACTCCATCCTCAAAAGGACC
>Location:NODE_296637_length_14495_cov_30.429251	Coordinate:9572	Reads:1	Hits:25	Allocated_reads:0.04	Strand:-
CCAACATCAACTCCATCCTCAAAAAGAC
>Location:NODE_296637_length_14495_cov_30.429251	Coordinate:9573	Reads:3	Hits:25	Allocated_reads:0.12	Strand:-
ACCAACATCAACTCCATCCTCAAAAAGA
>Location:NODE_296637_length_14495_cov_30.429251	Coordinate:9573	Reads:1	Hits:25	Allocated_reads:0.04	Strand:-
CAACATCAACTCCATCCTCAAAAGGA
>Location:NODE_296637_length_14495_cov_30.429251	Coordinate:9573	Reads:24	Hits:25	Allocated_reads:0.96	Strand:-
CCAACATCAACTCCATCCTCAAAAAGA
>Location:NODE_296637_length_14495_cov_30.429251	Coordinate:9573	Reads:1	Hits:25	Allocated_reads:0.04	Strand:+
TCTTTTTGAGGATGGAGTTGATGTTGGTC
>Location:NODE_296637_length_14495_cov_30.429251	Coordinate:9574	Reads:3	Hits:25	Allocated_reads:0.12	Strand:-
CCAACATCAACTCCATCCTCAAAAAG
>Location:NODE_296637_length_14495_cov_30.429251	Coordinate:9575	Reads:1	Hits:25	Allocated_reads:0.04	Strand:+
TTTTTGAGGATGGAGTTGATGTTGGTCTCC
>Location:NODE_296637_length_14495_cov_30.429251	Coordinate:9576	Reads:2	Hits:26	Allocated_reads:0.0769230769230769	Strand:+
TTTTGAGGATGGAGTTGATGTTGGT
>Location:NODE_296637_length_14495_cov_30.429251	Coordinate:9576	Reads:1	Hits:26	Allocated_reads:0.0384615384615385	Strand:+
TTTTGAGGATGGAGTTGATGTTGGTCT
>Location:NODE_296637_length_14495_cov_30.429251	Coordinate:9576	Reads:1	Hits:25	Allocated_reads:0.04	Strand:+
TTTTGAGGATGGAGTTGATGTTGGTCTC
>Location:NODE_296637_length_14495_cov_30.429251	Coordinate:9576	Reads:1	Hits:25	Allocated_reads:0.04	Strand:+
TTTTGAGGATGGAGTTGATGTTGGTCTCC
>Location:NODE_296637_length_14495_cov_30.429251	Coordinate:9577	Reads:1	Hits:27	Allocated_reads:0.037037037037037	Strand:+
TTTGAGGATGGAGTTGATGTTGGAT
>Location:NODE_296637_length_14495_cov_30.429251	Coordinate:9577	Reads:2	Hits:27	Allocated_reads:0.0740740740740741	Strand:+
TTTGAGGATGGAGTTGATGTTGGTC
>Location:NODE_296637_length_14495_cov_30.429251	Coordinate:9577	Reads:1	Hits:27	Allocated_reads:0.037037037037037	Strand:+
TTTGAGGATGGAGTTGATGTTGGTCT
>Location:NODE_296637_length_14495_cov_30.429251	Coordinate:9577	Reads:2	Hits:26	Allocated_reads:0.0769230769230769	Strand:+
TTTGAGGATGGAGTTGATGTTGGTCTC
>Location:NODE_296637_length_14495_cov_30.429251	Coordinate:9577	Reads:1	Hits:26	Allocated_reads:0.0384615384615385	Strand:+
TTTGAGGATGGAGTTGATGTTGGTCTCC
>Location:NODE_296637_length_14495_cov_30.429251	Coordinate:9578	Reads:1	Hits:26	Allocated_reads:0.0384615384615385	Strand:+
TTGAGGATGGAGTTGATGTTGGTCTC
>Location:NODE_296637_length_14495_cov_30.429251	Coordinate:9578	Reads:1	Hits:26	Allocated_reads:0.0384615384615385	Strand:+
TTGAGGATGGAGTTGATGTTGGTCTCC
>Location:NODE_296637_length_14495_cov_30.429251	Coordinate:9579	Reads:5	Hits:30	Allocated_reads:0.166666666666667	Strand:+
TGAGGATGGAGTTGATGTTGGTCT
>Location:NODE_296637_length_14495_cov_30.429251	Coordinate:9579	Reads:6	Hits:29	Allocated_reads:0.206896551724138	Strand:+
TGAGGATGGAGTTGATGTTGGTCTC
>Location:NODE_296637_length_14495_cov_30.429251	Coordinate:9579	Reads:2	Hits:29	Allocated_reads:0.0689655172413793	Strand:+
TGAGGATGGAGTTGATGTTGGTCTCC
>Location:NODE_296637_length_14495_cov_30.429251	Coordinate:9579	Reads:2	Hits:29	Allocated_reads:0.0689655172413793	Strand:+
TGAGGATGGAGTTGATGTTGGTCTCT
>Location:NODE_296637_length_14495_cov_30.429251	Coordinate:9579	Reads:1	Hits:27	Allocated_reads:0.037037037037037	Strand:+
TGAGGATGGAGTTGATGTTGGTCTCCCACT
>Location:NODE_296637_length_14495_cov_30.429251	Coordinate:9582	Reads:1	Hits:27	Allocated_reads:0.037037037037037	Strand:+
GGATGGAGTTGATGTTGGTCTCCCACT
>Location:NODE_296637_length_14495_cov_30.429251	Coordinate:9584	Reads:1	Hits:27	Allocated_reads:0.037037037037037	Strand:+
ATGGAGTTGATGTTGGTCTCCCACT
>Location:NODE_296637_length_14495_cov_30.429251	Coordinate:9584	Reads:1	Hits:24	Allocated_reads:0.0416666666666667	Strand:+
ATGGAGTTGATGTTGGTCTCCCACTTC
>Location:NODE_296637_length_14495_cov_30.429251	Coordinate:9585	Reads:1	Hits:22	Allocated_reads:0.0454545454545455	Strand:-
ACCTGAAGTGGGAGACCAACATCAACTCCA
>Location:NODE_296637_length_14495_cov_30.429251	Coordinate:9585	Reads:1	Hits:28	Allocated_reads:0.0357142857142857	Strand:+
TGGAGTTGATGTTGGTCTCCCACG
>Location:NODE_296637_length_14495_cov_30.429251	Coordinate:9585	Reads:12	Hits:28	Allocated_reads:0.428571428571429	Strand:+
TGGAGTTGATGTTGGTCTCCCACT
>Location:NODE_296637_length_14495_cov_30.429251	Coordinate:9585	Reads:2	Hits:23	Allocated_reads:0.0869565217391304	Strand:+
TGGAGTTGATGTTGGTCTCCCACTTCAGG
>Location:NODE_296637_length_14495_cov_30.429251	Coordinate:9588	Reads:2	Hits:22	Allocated_reads:0.0909090909090909	Strand:-
ACCTGAAGTGGGAGACCAACATCAACT
>Location:NODE_296637_length_14495_cov_30.429251	Coordinate:9621	Reads:1	Hits:15	Allocated_reads:0.0666666666666667	Strand:+
AGATGGTGGTACCCAGGAACTTGAATT
>Location:NODE_296637_length_14495_cov_30.429251	Coordinate:9621	Reads:1	Hits:9	Allocated_reads:0.111111111111111	Strand:+
AGATGGTGGTACCCAGGAACTTGAAGGTC
>Location:NODE_296637_length_14495_cov_30.429251	Coordinate:9622	Reads:2	Hits:9	Allocated_reads:0.222222222222222	Strand:+
GATGGTGGTACCCAGGAACTTGAAGG
>Location:NODE_296637_length_14495_cov_30.429251	Coordinate:9622	Reads:1	Hits:9	Allocated_reads:0.111111111111111	Strand:+
GATGGTGGTACCCAGGAACTTGAAGGTCTTCA
>Location:NODE_296637_length_14495_cov_30.429251	Coordinate:9623	Reads:1	Hits:9	Allocated_reads:0.111111111111111	Strand:+
ATGGTGGTACCCAGGAACTTGAAGGTCT
>Location:NODE_296637_length_14495_cov_30.429251	Coordinate:9624	Reads:2	Hits:9	Allocated_reads:0.222222222222222	Strand:+
TGGTGGTACCCAGGAACTTGAAGGT
>Location:NODE_296637_length_14495_cov_30.429251	Coordinate:9624	Reads:1	Hits:9	Allocated_reads:0.111111111111111	Strand:+
TGGTGGTACCCAGGAACTTGAAGGTCT
>Location:NODE_296637_length_14495_cov_30.429251	Coordinate:9624	Reads:1	Hits:9	Allocated_reads:0.111111111111111	Strand:+
TGGTGGTACCCAGGAACTTGAAGGTCTTC
>Location:NODE_296637_length_14495_cov_30.429251	Coordinate:9624	Reads:4	Hits:9	Allocated_reads:0.444444444444444	Strand:+
TGGTGGTACCCAGGAACTTGAAGGTCTTCA
>Location:NODE_296637_length_14495_cov_30.429251	Coordinate:9626	Reads:1	Hits:9	Allocated_reads:0.111111111111111	Strand:+
GTGGTACCCAGGAACTTGAAGGTCT
>Location:NODE_296637_length_14495_cov_30.429251	Coordinate:9626	Reads:4	Hits:9	Allocated_reads:0.444444444444444	Strand:+
GTGGTACCCAGGAACTTGAAGGTCTTCA
>Location:NODE_296637_length_14495_cov_30.429251	Coordinate:9627	Reads:2	Hits:9	Allocated_reads:0.222222222222222	Strand:+
TGGTACCCAGGAACTTGAAGGTCTTCA
>Location:NODE_296637_length_14495_cov_30.429251	Coordinate:9629	Reads:1	Hits:18	Allocated_reads:0.0555555555555556	Strand:+
GTACCCAGGAACTTGAAGGTCTTCG
>Location:NODE_296637_length_14495_cov_30.429251	Coordinate:9630	Reads:2	Hits:17	Allocated_reads:0.117647058823529	Strand:+
TACCCAGGAACTTGAAGGTCTTCA
>Location:NODE_296637_length_14495_cov_30.429251	Coordinate:9630	Reads:2	Hits:17	Allocated_reads:0.117647058823529	Strand:+
TACCCAGGAACTTGAAGGTCTTCAC
>Location:NODE_296637_length_14495_cov_30.429251	Coordinate:9645	Reads:1	Hits:1	Allocated_reads:1	Strand:-
GGATGGATTATTGGTTATTGGTGAGGACCT
>Location:NODE_296637_length_14495_cov_30.429251	Coordinate:9645	Reads:1	Hits:1	Allocated_reads:1	Strand:-
GGGATGGATTATTGGTTATTGGTGAAGACCT
>Location:NODE_296637_length_14495_cov_30.429251	Coordinate:9665	Reads:1	Hits:109	Allocated_reads:0.00917431192660551	Strand:+
TAATCCATCCCACCTCACAGGTGTGC
>Location:NODE_296637_length_14495_cov_30.429251	Coordinate:9665	Reads:5	Hits:109	Allocated_reads:0.0458715596330275	Strand:+
TAATCCATCCCACCTCACAGGTGTGCC
>Location:NODE_296637_length_14495_cov_30.429251	Coordinate:9665	Reads:1	Hits:103	Allocated_reads:0.00970873786407767	Strand:+
TAATCCATCCCACCTCACAGGTGTGCCACA
>Location:NODE_296637_length_14495_cov_30.429251	Coordinate:9667	Reads:1	Hits:102	Allocated_reads:0.00980392156862745	Strand:-
TGTGGCACACCTGTGAGGTGGGATGGAT
>Location:NODE_296637_length_14495_cov_30.429251	Coordinate:9670	Reads:1	Hits:99	Allocated_reads:0.0101010101010101	Strand:-
TCCTGATGTGGCACACCTGTGAGGTGGGATG
>Location:NODE_296637_length_14495_cov_30.429251	Coordinate:9670	Reads:1	Hits:103	Allocated_reads:0.00970873786407767	Strand:-
TGATGTGGCACACCTGTGAGGTGGGATG
>Location:NODE_296637_length_14495_cov_30.429251	Coordinate:9671	Reads:2	Hits:102	Allocated_reads:0.0196078431372549	Strand:-
TCCTGATGTGGCACACCTGTGAGGTGGGAT
>Location:NODE_296637_length_14495_cov_30.429251	Coordinate:9671	Reads:1	Hits:106	Allocated_reads:0.00943396226415094	Strand:-
TGATGTGGCACACCTGTGAGGTGGGAT
>Location:NODE_296637_length_14495_cov_30.429251	Coordinate:9672	Reads:1	Hits:102	Allocated_reads:0.00980392156862745	Strand:-
GCATCCTGATGTGGCACACCTGTGAGGTGGGA
>Location:NODE_296637_length_14495_cov_30.429251	Coordinate:9675	Reads:1	Hits:109	Allocated_reads:0.00917431192660551	Strand:-
TCCTGATGTGGCACACCTGTGAGCTG
>Location:NODE_296637_length_14495_cov_30.429251	Coordinate:9676	Reads:1	Hits:109	Allocated_reads:0.00917431192660551	Strand:-
AGCATCCTGATGTGGCACACCTGTGAGGT
>Location:NODE_296637_length_14495_cov_30.429251	Coordinate:9676	Reads:1	Hits:111	Allocated_reads:0.00900900900900901	Strand:-
CATCCTGATGTGGCACACCTGTGAGGT
>Location:NODE_296637_length_14495_cov_30.429251	Coordinate:9676	Reads:1	Hits:108	Allocated_reads:0.00925925925925926	Strand:-
TCAGCATCCTGATGTGGCACACCTGTGAGGT
>Location:NODE_296637_length_14495_cov_30.429251	Coordinate:9676	Reads:1	Hits:111	Allocated_reads:0.00900900900900901	Strand:-
TCCTGATGTGGCACACCTGTGAGCT
>Location:NODE_296637_length_14495_cov_30.429251	Coordinate:9677	Reads:1	Hits:109	Allocated_reads:0.00917431192660551	Strand:-
AGCATCCTGATGTGGCACACCTGTGAGC
>Location:NODE_296637_length_14495_cov_30.429251	Coordinate:9677	Reads:4	Hits:109	Allocated_reads:0.036697247706422	Strand:-
AGCATCCTGATGTGGCACACCTGTGAGG
>Location:NODE_296637_length_14495_cov_30.429251	Coordinate:9677	Reads:1	Hits:107	Allocated_reads:0.00934579439252336	Strand:-
ATCAGCATCCTGATGTGGCACACCTGTGAGG
>Location:NODE_296637_length_14495_cov_30.429251	Coordinate:9677	Reads:1	Hits:111	Allocated_reads:0.00900900900900901	Strand:-
GCATCCTGATGTGGCACACCTGTGAGG
>Location:NODE_296637_length_14495_cov_30.429251	Coordinate:9677	Reads:10	Hits:108	Allocated_reads:0.0925925925925926	Strand:-
TCAGCATCCTGATGTGGCACACCTGTGAGG
>Location:NODE_296637_length_14495_cov_30.429251	Coordinate:9677	Reads:1	Hits:111	Allocated_reads:0.00900900900900901	Strand:-
TCCTGATGTGGCACACCTGTGAGC
>Location:NODE_296637_length_14495_cov_30.429251	Coordinate:9677	Reads:1	Hits:111	Allocated_reads:0.00900900900900901	Strand:-
TCCTGATGTGGCACACCTGTGGGG
>Location:NODE_296637_length_14495_cov_30.429251	Coordinate:9677	Reads:2	Hits:111	Allocated_reads:0.018018018018018	Strand:-
TCCTGATGTGGCACACCTGTGAGG
>Location:NODE_296637_length_14495_cov_30.429251	Coordinate:9678	Reads:1	Hits:111	Allocated_reads:0.00900900900900901	Strand:+
CTCACAGGTGTGCCACATCAGGAAGC
>Location:NODE_296637_length_14495_cov_30.429251	Coordinate:9678	Reads:1	Hits:108	Allocated_reads:0.00925925925925926	Strand:+
CTCACAGGTGTGCCACATCAGGATGCTGA
>Location:NODE_296637_length_14495_cov_30.429251	Coordinate:9678	Reads:6	Hits:107	Allocated_reads:0.0560747663551402	Strand:+
CTCACAGGTGTGCCACATCAGGATGCTGATC
>Location:NODE_296637_length_14495_cov_30.429251	Coordinate:9679	Reads:1	Hits:113	Allocated_reads:0.00884955752212389	Strand:-
AGCATCCTGATGTGGCACACCTGTGA
>Location:NODE_296637_length_14495_cov_30.429251	Coordinate:9679	Reads:1	Hits:111	Allocated_reads:0.00900900900900901	Strand:-
ATCAGCATCCTGATGTGGCACACCTGTGA
>Location:NODE_296637_length_14495_cov_30.429251	Coordinate:9679	Reads:1	Hits:111	Allocated_reads:0.00900900900900901	Strand:-
ATCAGCATCCTGATGTGGCACACCTGTGG
>Location:NODE_296637_length_14495_cov_30.429251	Coordinate:9679	Reads:3	Hits:115	Allocated_reads:0.0260869565217391	Strand:-
CATCCTGATGTGGCACACCTGTGA
>Location:NODE_296637_length_14495_cov_30.429251	Coordinate:9679	Reads:2	Hits:115	Allocated_reads:0.0173913043478261	Strand:-
GCATCCTGATGTGGCACACCTGTGA
>Location:NODE_296637_length_14495_cov_30.429251	Coordinate:9679	Reads:1	Hits:112	Allocated_reads:0.00892857142857143	Strand:+
TCACAGGTGTGCCACATCAGGATGCTGA
>Location:NODE_296637_length_14495_cov_30.429251	Coordinate:9679	Reads:1	Hits:111	Allocated_reads:0.00900900900900901	Strand:+
TCACAGGTGTGCCACATCAGGATGCTGAT
>Location:NODE_296637_length_14495_cov_30.429251	Coordinate:9679	Reads:1	Hits:111	Allocated_reads:0.00900900900900901	Strand:+
TCACAGGTGTGCCACATCAGAATGCTGATC
>Location:NODE_296637_length_14495_cov_30.429251	Coordinate:9679	Reads:4	Hits:111	Allocated_reads:0.036036036036036	Strand:+
TCACAGGTGTGCCACATCAGGATGCTGATC
>Location:NODE_296637_length_14495_cov_30.429251	Coordinate:9679	Reads:1	Hits:117	Allocated_reads:0.00854700854700855	Strand:-
TCAGCATCCTGATGTGGCACACCTGTGT
>Location:NODE_296637_length_14495_cov_30.429251	Coordinate:9679	Reads:4	Hits:112	Allocated_reads:0.0357142857142857	Strand:-
TCAGCATCCTGATGTGGCACACCTGTGG
>Location:NODE_296637_length_14495_cov_30.429251	Coordinate:9679	Reads:9	Hits:112	Allocated_reads:0.0803571428571429	Strand:-
TCAGCATCCTGATGTGGCACACCTGTGA
>Location:NODE_296637_length_14495_cov_30.429251	Coordinate:9680	Reads:3	Hits:113	Allocated_reads:0.0265486725663717	Strand:-
AGCATCCTGATGTGGCACACCTGTG
>Location:NODE_296637_length_14495_cov_30.429251	Coordinate:9680	Reads:1	Hits:115	Allocated_reads:0.00869565217391304	Strand:+
CACAGGTGTGCCACATCAGGATGC
>Location:NODE_296637_length_14495_cov_30.429251	Coordinate:9680	Reads:2	Hits:111	Allocated_reads:0.018018018018018	Strand:+
CACAGGTGTGCCACATCAGGATGCTGAT
>Location:NODE_296637_length_14495_cov_30.429251	Coordinate:9680	Reads:12	Hits:111	Allocated_reads:0.108108108108108	Strand:+
CACAGGTGTGCCACATCAGGATGCTGATC
>Location:NODE_296637_length_14495_cov_30.429251	Coordinate:9680	Reads:1	Hits:106	Allocated_reads:0.00943396226415094	Strand:+
CACAGGTGTGCCACATCAGGATGCTGAACT
>Location:NODE_296637_length_14495_cov_30.429251	Coordinate:9680	Reads:2	Hits:115	Allocated_reads:0.0173913043478261	Strand:-
GCATCCTGATGTGGCACACCTGTG
>Location:NODE_296637_length_14495_cov_30.429251	Coordinate:9680	Reads:2	Hits:112	Allocated_reads:0.0178571428571429	Strand:-
TCAGCATCCTGATGTGGCACACCTGTG
>Location:NODE_296637_length_14495_cov_30.429251	Coordinate:9681	Reads:3	Hits:112	Allocated_reads:0.0267857142857143	Strand:+
ACAGGTGTGCCACATCAGGATGCTGATC
>Location:NODE_296637_length_14495_cov_30.429251	Coordinate:9681	Reads:1	Hits:112	Allocated_reads:0.00892857142857143	Strand:-
ATCAGCATCCTGATGTGGCACACCTGA
>Location:NODE_296637_length_14495_cov_30.429251	Coordinate:9681	Reads:3	Hits:112	Allocated_reads:0.0267857142857143	Strand:-
ATCAGCATCCTGATGTGGCACACCTGT
>Location:NODE_296637_length_14495_cov_30.429251	Coordinate:9681	Reads:1	Hits:112	Allocated_reads:0.00892857142857143	Strand:-
GATCAGCATCCTGATGTGGCACACCTGA
>Location:NODE_296637_length_14495_cov_30.429251	Coordinate:9682	Reads:1	Hits:107	Allocated_reads:0.00934579439252336	Strand:-
AGATCAGCATCCTGATGTGGCACACCTG
>Location:NODE_296637_length_14495_cov_30.429251	Coordinate:9682	Reads:1	Hits:107	Allocated_reads:0.00934579439252336	Strand:-
CAGATCAGCATCCTGATGTGGCACACCTG
>Location:NODE_296637_length_14495_cov_30.429251	Coordinate:9682	Reads:1	Hits:113	Allocated_reads:0.00884955752212389	Strand:+
CAGGTGTGCCACATCAGGATGCTGA
>Location:NODE_296637_length_14495_cov_30.429251	Coordinate:9682	Reads:1	Hits:112	Allocated_reads:0.00892857142857143	Strand:+
CAGGTGTGCCACATCAGGATGCTGAT
>Location:NODE_296637_length_14495_cov_30.429251	Coordinate:9682	Reads:5	Hits:112	Allocated_reads:0.0446428571428571	Strand:+
CAGGTGTGCCACATCAGGATGCTGATC
>Location:NODE_296637_length_14495_cov_30.429251	Coordinate:9682	Reads:1	Hits:107	Allocated_reads:0.00934579439252336	Strand:+
CAGGTGTGCCACATCAGGATGCTGAACT
>Location:NODE_296637_length_14495_cov_30.429251	Coordinate:9682	Reads:1	Hits:112	Allocated_reads:0.00892857142857143	Strand:-
GATCAGCATCCTGATGTGGCACACCTG
>Location:NODE_296637_length_14495_cov_30.429251	Coordinate:9682	Reads:1	Hits:113	Allocated_reads:0.00884955752212389	Strand:-
TCAGCATCCTGATGTGGCACACCTG
>Location:NODE_296637_length_14495_cov_30.429251	Coordinate:9683	Reads:1	Hits:109	Allocated_reads:0.00917431192660551	Strand:+
AGGTGTGCCACATCAGGATGCTGATCTGA
>Location:NODE_296637_length_14495_cov_30.429251	Coordinate:9683	Reads:1	Hits:109	Allocated_reads:0.00917431192660551	Strand:-
CAGATCAGCATCCTGATGTGGCACACCT
>Location:NODE_296637_length_14495_cov_30.429251	Coordinate:9683	Reads:2	Hits:115	Allocated_reads:0.0173913043478261	Strand:-
TCAGCATCCTGATGTGGCACACCT
>Location:NODE_296637_length_14495_cov_30.429251	Coordinate:9684	Reads:1	Hits:115	Allocated_reads:0.00869565217391304	Strand:-
ATCAGCATCCTGATGTGGCACACC
>Location:NODE_296637_length_14495_cov_30.429251	Coordinate:9684	Reads:1	Hits:115	Allocated_reads:0.00869565217391304	Strand:-
GATCAGCATCCTGATGTGGCACACC
>Location:NODE_296637_length_14495_cov_30.429251	Coordinate:9684	Reads:1	Hits:110	Allocated_reads:0.00909090909090909	Strand:+
GGTGTGCCACATCAGGATGCTGAACTGA
>Location:NODE_296637_length_14495_cov_30.429251	Coordinate:9685	Reads:2	Hits:122	Allocated_reads:0.0163934426229508	Strand:+
GTGTGCCACATCAGGATGCTGATC
>Location:NODE_296637_length_14495_cov_30.429251	Coordinate:9685	Reads:1	Hits:117	Allocated_reads:0.00854700854700855	Strand:+
GTGTGCCACATCAGGATGCTGAACTGA
>Location:NODE_296637_length_14495_cov_30.429251	Coordinate:9685	Reads:1	Hits:113	Allocated_reads:0.00884955752212389	Strand:+
GTGTGCCACATCAGGATGCTGATCTGACA
>Location:NODE_296637_length_14495_cov_30.429251	Coordinate:9686	Reads:1	Hits:119	Allocated_reads:0.00840336134453781	Strand:+
TGTGCCACATCAGGATGCTGATCT
>Location:NODE_296637_length_14495_cov_30.429251	Coordinate:9686	Reads:2	Hits:119	Allocated_reads:0.0168067226890756	Strand:+
TGTGCCACATCAGGATGCTGATCTG
>Location:NODE_296637_length_14495_cov_30.429251	Coordinate:9686	Reads:2	Hits:119	Allocated_reads:0.0168067226890756	Strand:+
TGTGCCACATCAGGATGCTGAACTGA
>Location:NODE_296637_length_14495_cov_30.429251	Coordinate:9686	Reads:7	Hits:119	Allocated_reads:0.0588235294117647	Strand:+
TGTGCCACATCAGGATGCTGATCTGA
>Location:NODE_296637_length_14495_cov_30.429251	Coordinate:9688	Reads:2	Hits:120	Allocated_reads:0.0166666666666667	Strand:+
TGCCACATCAGGATGCTGATCTGA
>Location:NODE_296637_length_14495_cov_30.429251	Coordinate:9691	Reads:2	Hits:113	Allocated_reads:0.0176991150442478	Strand:+
CACATCAGGATGCTGATCTGACATC
>Location:NODE_296637_length_14495_cov_30.429251	Coordinate:9691	Reads:1	Hits:109	Allocated_reads:0.00917431192660551	Strand:+
CACATCAGGATGCTGATCTGACATCAT
>Location:NODE_296637_length_14495_cov_30.429251	Coordinate:9691	Reads:2	Hits:103	Allocated_reads:0.0194174757281553	Strand:+
CACATCAGGATGCTGATCTGACATCATG
>Location:NODE_296637_length_14495_cov_30.429251	Coordinate:9691	Reads:1	Hits:102	Allocated_reads:0.00980392156862745	Strand:+
CACATCAGGATGCTGATCTGACATAATGA
>Location:NODE_296637_length_14495_cov_30.429251	Coordinate:9691	Reads:45	Hits:102	Allocated_reads:0.441176470588235	Strand:+
CACATCAGGATGCTGATCTGACATCATGA
>Location:NODE_296637_length_14495_cov_30.429251	Coordinate:9691	Reads:2	Hits:98	Allocated_reads:0.0204081632653061	Strand:+
CACATCAGGATGCTGATCTGACATCATGAG
>Location:NODE_296637_length_14495_cov_30.429251	Coordinate:9692	Reads:1	Hits:112	Allocated_reads:0.00892857142857143	Strand:+
ACATCAGGATGCTGATCTGACATCA
>Location:NODE_296637_length_14495_cov_30.429251	Coordinate:9692	Reads:3	Hits:103	Allocated_reads:0.029126213592233	Strand:+
ACATCAGGATGCTGATCTGACATCATGA
>Location:NODE_296637_length_14495_cov_30.429251	Coordinate:9693	Reads:1	Hits:110	Allocated_reads:0.00909090909090909	Strand:+
CATCAGGATGCTGATCTGACATCATGA
>Location:NODE_296637_length_14495_cov_30.429251	Coordinate:9693	Reads:1	Hits:111	Allocated_reads:0.00900900900900901	Strand:-
CATGATGTCAGATCAGCATTCTGATG
>Location:NODE_296637_length_14495_cov_30.429251	Coordinate:9693	Reads:1	Hits:119	Allocated_reads:0.00840336134453781	Strand:-
TGATGTCAGATCAGCATCCTGATA
>Location:NODE_296637_length_14495_cov_30.429251	Coordinate:9693	Reads:9	Hits:119	Allocated_reads:0.0756302521008403	Strand:-
TGATGTCAGATCAGCATCCTGATG
>Location:NODE_296637_length_14495_cov_30.429251	Coordinate:9694	Reads:1	Hits:102	Allocated_reads:0.00980392156862745	Strand:+
ATCAGGATGCTGATCTGACATCATGAGTAG
>Location:NODE_296637_length_14495_cov_30.429251	Coordinate:9697	Reads:1	Hits:101	Allocated_reads:0.0099009900990099	Strand:+
AGGATGCTGATCTGACATCATGAGTAGTGCA
>Location:NODE_296637_length_14495_cov_30.429251	Coordinate:9699	Reads:1	Hits:105	Allocated_reads:0.00952380952380952	Strand:-
CTACTCATGATGTCAGATCAGCATC
>Location:NODE_296637_length_14495_cov_30.429251	Coordinate:9701	Reads:2	Hits:107	Allocated_reads:0.0186915887850467	Strand:-
GCACTACTCATGATGTCAGATCAGCA
>Location:NODE_296637_length_14495_cov_30.429251	Coordinate:9701	Reads:1	Hits:108	Allocated_reads:0.00925925925925926	Strand:+
TGCTGATCTGACATCATGAGTAGT
>Location:NODE_296637_length_14495_cov_30.429251	Coordinate:9701	Reads:1	Hits:107	Allocated_reads:0.00934579439252336	Strand:+
TGCTGATCTGACATCATGAGTAGTG
>Location:NODE_296637_length_14495_cov_30.429251	Coordinate:9701	Reads:1	Hits:107	Allocated_reads:0.00934579439252336	Strand:+
TGCTGATCTGACATCATGAGTAGTGC
>Location:NODE_296637_length_14495_cov_30.429251	Coordinate:9704	Reads:1	Hits:111	Allocated_reads:0.00900900900900901	Strand:-
TGCACTACTCATGATGTCAGATCA
>Location:NODE_296637_length_14495_cov_30.429251	Coordinate:9731	Reads:1	Hits:26	Allocated_reads:0.0384615384615385	Strand:-
TGTACCTCTCAAGAACCAGGAAAC
>Location:NODE_296637_length_14495_cov_30.429251	Coordinate:9738	Reads:3	Hits:24	Allocated_reads:0.125	Strand:-
ATCCAGGATCTGTACCTCTCAAGAACC
>Location:NODE_296637_length_14495_cov_30.429251	Coordinate:9738	Reads:1	Hits:24	Allocated_reads:0.0416666666666667	Strand:+
GGTTCTTGAGAGGTACAGATCCTGGA
>Location:NODE_296637_length_14495_cov_30.429251	Coordinate:9738	Reads:7	Hits:24	Allocated_reads:0.291666666666667	Strand:-
TCCAGGATCTGTACCTCTCAAGAACC
>Location:NODE_296637_length_14495_cov_30.429251	Coordinate:9740	Reads:3	Hits:24	Allocated_reads:0.125	Strand:+
TTCTTGAGAGGTACAGATCCTGGA
>Location:NODE_296637_length_14495_cov_30.429251	Coordinate:9740	Reads:1	Hits:25	Allocated_reads:0.04	Strand:+
TTCTTGAGAGGTACAGATCCTGCCC
>Location:NODE_296637_length_14495_cov_30.429251	Coordinate:9740	Reads:2	Hits:24	Allocated_reads:0.0833333333333333	Strand:+
TTCTTGAGAGGTACAGATCCTGGAT
>Location:NODE_296637_length_14495_cov_30.429251	Coordinate:9740	Reads:2	Hits:24	Allocated_reads:0.0833333333333333	Strand:+
TTCTTGAGAGGTACAGATCCTGGATG
>Location:NODE_296637_length_14495_cov_30.429251	Coordinate:9740	Reads:3	Hits:24	Allocated_reads:0.125	Strand:+
TTCTTGAGAGGTACAGATCCTGGATT
>Location:NODE_296637_length_14495_cov_30.429251	Coordinate:9740	Reads:1	Hits:24	Allocated_reads:0.0416666666666667	Strand:+
TTCTTGAGAGGTACAGATCCTGGATGG
>Location:NODE_296637_length_14495_cov_30.429251	Coordinate:9740	Reads:2	Hits:22	Allocated_reads:0.0909090909090909	Strand:+
TTCTTGAGAGGTACAGATCCTGGATGGAGGGC
>Location:NODE_296637_length_14495_cov_30.429251	Coordinate:9741	Reads:2	Hits:24	Allocated_reads:0.0833333333333333	Strand:+
TCTTGAGAGGTACAGATCCTGGAT
>Location:NODE_296637_length_14495_cov_30.429251	Coordinate:9741	Reads:11	Hits:24	Allocated_reads:0.458333333333333	Strand:+
TCTTGAGAGGTACAGATCCTGGATG
>Location:NODE_296637_length_14495_cov_30.429251	Coordinate:9741	Reads:1	Hits:24	Allocated_reads:0.0416666666666667	Strand:+
TCTTGAGAGGTACAGATCCTGGATTT
>Location:NODE_296637_length_14495_cov_30.429251	Coordinate:9741	Reads:1	Hits:24	Allocated_reads:0.0416666666666667	Strand:+
TCTTGAGAGGTACAGATCCTGGATGGCC
>Location:NODE_296637_length_14495_cov_30.429251	Coordinate:9741	Reads:1	Hits:22	Allocated_reads:0.0454545454545455	Strand:+
TCTTGAGAGGTACAGATCCTGGATGGAGGGC
>Location:NODE_296637_length_14495_cov_30.429251	Coordinate:9743	Reads:1	Hits:24	Allocated_reads:0.0416666666666667	Strand:+
TTGAGAGGTACAGATCCTGGATGAAGT
>Location:NODE_296637_length_14495_cov_30.429251	Coordinate:9743	Reads:1	Hits:24	Allocated_reads:0.0416666666666667	Strand:+
TTGAGAGGTACAGATCCTGGATGGAGG
>Location:NODE_296637_length_14495_cov_30.429251	Coordinate:9743	Reads:3	Hits:22	Allocated_reads:0.136363636363636	Strand:+
TTGAGAGGTACAGATCCTGGATGGAGGGC
>Location:NODE_296637_length_14495_cov_30.429251	Coordinate:9744	Reads:1	Hits:24	Allocated_reads:0.0416666666666667	Strand:+
TGAGAGGTACAGATCCTGGATGGA
>Location:NODE_296637_length_14495_cov_30.429251	Coordinate:9744	Reads:1	Hits:24	Allocated_reads:0.0416666666666667	Strand:+
TGAGAGGTACAGATCCTGGATGGAG
>Location:NODE_296637_length_14495_cov_30.429251	Coordinate:9744	Reads:2	Hits:24	Allocated_reads:0.0833333333333333	Strand:+
TGAGAGGTACAGATCCTGGATGGAGG
>Location:NODE_296637_length_14495_cov_30.429251	Coordinate:9744	Reads:1	Hits:24	Allocated_reads:0.0416666666666667	Strand:+
TGAGAGGTACAGATCCTGGATGGAAGT
>Location:NODE_296637_length_14495_cov_30.429251	Coordinate:9744	Reads:1	Hits:22	Allocated_reads:0.0454545454545455	Strand:+
TGAGAGGTACAGATCCTGGATGGAGAGC
>Location:NODE_296637_length_14495_cov_30.429251	Coordinate:9744	Reads:12	Hits:22	Allocated_reads:0.545454545454545	Strand:+
TGAGAGGTACAGATCCTGGATGGAGGGC
>Location:NODE_296637_length_14495_cov_30.429251	Coordinate:9744	Reads:1	Hits:22	Allocated_reads:0.0454545454545455	Strand:+
TGAGAGGTACAGATCCTGGATGGAGGGCA
>Location:NODE_296637_length_14495_cov_30.429251	Coordinate:9745	Reads:5	Hits:22	Allocated_reads:0.227272727272727	Strand:+
GAGAGGTACAGATCCTGGATGGAGGGC
>Location:NODE_296637_length_14495_cov_30.429251	Coordinate:9747	Reads:5	Hits:22	Allocated_reads:0.227272727272727	Strand:+
GAGGTACAGATCCTGGATGGAGGGC
>Location:NODE_296637_length_14495_cov_30.429251	Coordinate:9751	Reads:1	Hits:22	Allocated_reads:0.0454545454545455	Strand:+
TACAGATCCTGGATGGAGGGCAGGG
>Location:NODE_296637_length_14495_cov_30.429251	Coordinate:9761	Reads:1	Hits:8	Allocated_reads:0.125	Strand:-
CATCGGCGCCCCCCTGCCCTCCGTCC
>Location:NODE_296637_length_14495_cov_30.429251	Coordinate:9761	Reads:1	Hits:6	Allocated_reads:0.166666666666667	Strand:-
GAAAGGATCATCGGCGCCCCCCTGCCCTCCATCC
>Location:NODE_296637_length_14495_cov_30.429251	Coordinate:9767	Reads:1	Hits:7	Allocated_reads:0.142857142857143	Strand:-
AAGGATCATCGGCGCCCCCCTGCCCT
>Location:NODE_296637_length_14495_cov_30.429251	Coordinate:9767	Reads:7	Hits:7	Allocated_reads:1	Strand:-
GAAAGGATCATCGGCGCCCCCCTGCCCT
>Location:NODE_296637_length_14495_cov_30.429251	Coordinate:9768	Reads:5	Hits:7	Allocated_reads:0.714285714285714	Strand:-
AAGGATCATCGGCGCCCCCCTGCCC
>Location:NODE_296637_length_14495_cov_30.429251	Coordinate:9768	Reads:1	Hits:7	Allocated_reads:0.142857142857143	Strand:-
GAAAGGATCATCGGCGCCCCCCTGCCA
>Location:NODE_296637_length_14495_cov_30.429251	Coordinate:9768	Reads:30	Hits:7	Allocated_reads:4.28571428571429	Strand:-
GAAAGGATCATCGGCGCCCCCCTGCCC
>Location:NODE_296637_length_14495_cov_30.429251	Coordinate:9769	Reads:1	Hits:7	Allocated_reads:0.142857142857143	Strand:-
AAAGGATCATCGGCGCCCCCCTGCC
>Location:NODE_296637_length_14495_cov_30.429251	Coordinate:9769	Reads:2	Hits:7	Allocated_reads:0.285714285714286	Strand:-
AAGGATCATCGGCGCCCCCCTGCC
>Location:NODE_296637_length_14495_cov_30.429251	Coordinate:9769	Reads:1	Hits:7	Allocated_reads:0.142857142857143	Strand:-
AGAAAGGATCATCGGCGCCCCCCTGCC
>Location:NODE_296637_length_14495_cov_30.429251	Coordinate:9769	Reads:13	Hits:7	Allocated_reads:1.85714285714286	Strand:-
GAAAGGATCATCGGCGCCCCCCTGCC
>Location:NODE_296637_length_14495_cov_30.429251	Coordinate:9770	Reads:1	Hits:7	Allocated_reads:0.142857142857143	Strand:-
GAAAGGATCATCGGCGCCCCCCTGA
>Location:NODE_296637_length_14495_cov_30.429251	Coordinate:9770	Reads:5	Hits:7	Allocated_reads:0.714285714285714	Strand:-
GAAAGGATCATCGGCGCCCCCCTGC
>Location:NODE_296637_length_14495_cov_30.429251	Coordinate:9771	Reads:1	Hits:7	Allocated_reads:0.142857142857143	Strand:-
GAAAGGATCATCGGCGCCCCCCGG
>Location:NODE_296637_length_14495_cov_30.429251	Coordinate:9772	Reads:1	Hits:1	Allocated_reads:1	Strand:-
GTAGAAAGGATCATCGGCGCCCCCCT
>Location:NODE_296637_length_14495_cov_30.429251	Coordinate:9777	Reads:1	Hits:1	Allocated_reads:1	Strand:-
TACGGGCAGTAGAAAGGATCATCGGCGCC
>Location:NODE_296637_length_14495_cov_30.429251	Coordinate:9785	Reads:1	Hits:1	Allocated_reads:1	Strand:+
TGATCCTTTCTACTGCCCGTACAGTCCGC
>Location:NODE_296637_length_14495_cov_30.429251	Coordinate:9785	Reads:1	Hits:1	Allocated_reads:1	Strand:+
TGATCCTTTCTACTGCCCGTACAGTCCGCT
>Location:NODE_296637_length_14495_cov_30.429251	Coordinate:9796	Reads:1	Hits:1	Allocated_reads:1	Strand:-
ACAGACTGCAGCGGACTGTACGGGCAGT
>Location:NODE_296637_length_14495_cov_30.429251	Coordinate:9796	Reads:1	Hits:2	Allocated_reads:0.5	Strand:-
AGACTGCAGCGGACTGTACGGGCAGT
>Location:NODE_296637_length_14495_cov_30.429251	Coordinate:9804	Reads:1	Hits:3	Allocated_reads:0.333333333333333	Strand:-
GACAGGAACAGACTGCAGCGGACTGTA
>Location:NODE_296637_length_14495_cov_30.429251	Coordinate:9805	Reads:1	Hits:3	Allocated_reads:0.333333333333333	Strand:-
CAGGACAGGAACAGACTGCAGCGGACTGT
>Location:NODE_296637_length_14495_cov_30.429251	Coordinate:9807	Reads:1	Hits:3	Allocated_reads:0.333333333333333	Strand:-
CAGGACAGGAACAGACTGCAGCGGACT
>Location:NODE_296637_length_14495_cov_30.429251	Coordinate:9807	Reads:1	Hits:3	Allocated_reads:0.333333333333333	Strand:-
GACAGGAACAGACTGCAGCGGACT
>Location:NODE_296637_length_14495_cov_30.429251	Coordinate:9809	Reads:1	Hits:3	Allocated_reads:0.333333333333333	Strand:-
AAACAGGACAGGAACAGACTGCAGCGGA
>Location:NODE_296637_length_14495_cov_30.429251	Coordinate:9809	Reads:1	Hits:3	Allocated_reads:0.333333333333333	Strand:+
TCCGCTGCAGTCTGTTCCTGTCCT
>Location:NODE_296637_length_14495_cov_30.429251	Coordinate:9815	Reads:1	Hits:3	Allocated_reads:0.333333333333333	Strand:-
ACTAAACAGGACAGGAACAGACTGC
>Location:NODE_296637_length_14495_cov_30.429251	Coordinate:9824	Reads:1	Hits:19	Allocated_reads:0.0526315789473684	Strand:+
TCCTGTCCTGTTTAGTGGCTGCACCATA
>Location:NODE_296637_length_14495_cov_30.429251	Coordinate:9825	Reads:1	Hits:19	Allocated_reads:0.0526315789473684	Strand:+
CCTGTCCTGTTTAGTGGCTGCACCATACT
>Location:NODE_296637_length_14495_cov_30.429251	Coordinate:9833	Reads:1	Hits:22	Allocated_reads:0.0454545454545455	Strand:-
TCTGGTATGGTGCAGCCACTAAAC
>Location:NODE_296637_length_14495_cov_30.429251	Coordinate:9850	Reads:1	Hits:1	Allocated_reads:1	Strand:+
TACCAGACTCAATGACCGCAGTGTAA
>Location:NODE_296637_length_14495_cov_30.429251	Coordinate:9850	Reads:1	Hits:1	Allocated_reads:1	Strand:+
TACCAGACTCAATGACCGCAGTGTAGAAC
>Location:NODE_296637_length_14495_cov_30.429251	Coordinate:9850	Reads:2	Hits:1	Allocated_reads:2	Strand:+
TACCAGACTCAATGACCGCAGTGTAAAAC
>Location:NODE_296637_length_14495_cov_30.429251	Coordinate:9852	Reads:1	Hits:1	Allocated_reads:1	Strand:-
TTTTACACTGCGGTCATTGAGTCTGG
>Location:NODE_296637_length_14495_cov_30.429251	Coordinate:9873	Reads:1	Hits:1	Allocated_reads:1	Strand:+
TAAAACTGGATCAGCAGCTCCTGT
>Location:NODE_296637_length_14495_cov_30.429251	Coordinate:9876	Reads:2	Hits:17	Allocated_reads:0.117647058823529	Strand:+
AACTGGATCAGCAGCTCCTGTGGAAGACT
>Location:NODE_296637_length_14495_cov_30.429251	Coordinate:9876	Reads:1	Hits:20	Allocated_reads:0.05	Strand:-
TTCCACAGGAGCTGCTGATCCAGTT
>Location:NODE_296637_length_14495_cov_30.429251	Coordinate:9877	Reads:1	Hits:20	Allocated_reads:0.05	Strand:-
TTCCACAGGAGCTGCTGATCCAGT
>Location:NODE_296637_length_14495_cov_30.429251	Coordinate:9878	Reads:1	Hits:17	Allocated_reads:0.0588235294117647	Strand:+
CTGGATCAGCAGCTCCTGTGGAAGACTGT
>Location:NODE_296637_length_14495_cov_30.429251	Coordinate:9879	Reads:2	Hits:20	Allocated_reads:0.1	Strand:+
TGGATCAGCAGCTCCTGTGGAAGACT
>Location:NODE_296637_length_14495_cov_30.429251	Coordinate:9879	Reads:3	Hits:19	Allocated_reads:0.157894736842105	Strand:+
TGGATCAGCAGCTCCTGTGGAAGACTG
>Location:NODE_296637_length_14495_cov_30.429251	Coordinate:9879	Reads:1	Hits:19	Allocated_reads:0.0526315789473684	Strand:+
TGGATCAGCAGCTCCTGTGGAAGACTGTA
>Location:NODE_296637_length_14495_cov_30.429251	Coordinate:9880	Reads:1	Hits:19	Allocated_reads:0.0526315789473684	Strand:-
CAGTCTTCCACAGGAGCTTCTGATCC
>Location:NODE_296637_length_14495_cov_30.429251	Coordinate:9881	Reads:1	Hits:20	Allocated_reads:0.05	Strand:+
GATCAGCAGCTCCTGTGGAAGACT
>Location:NODE_296637_length_14495_cov_30.429251	Coordinate:9881	Reads:1	Hits:19	Allocated_reads:0.0526315789473684	Strand:+
GATCAGCAGCTCCTGTGGAAGACTGT
>Location:NODE_296637_length_14495_cov_30.429251	Coordinate:9881	Reads:1	Hits:19	Allocated_reads:0.0526315789473684	Strand:+
GATCAGCAGCTCCTGTGGAAGACTGTA
>Location:NODE_296637_length_14495_cov_30.429251	Coordinate:9881	Reads:1	Hits:16	Allocated_reads:0.0625	Strand:+
GATCAGCAGCTCCTGTGGAAGACTGTACT
>Location:NODE_296637_length_14495_cov_30.429251	Coordinate:9882	Reads:1	Hits:16	Allocated_reads:0.0625	Strand:+
ATCAGCAGCTCCTGTGGAAGACTGTACT
>Location:NODE_296637_length_14495_cov_30.429251	Coordinate:9883	Reads:2	Hits:16	Allocated_reads:0.125	Strand:+
TCAGCAGCTCCTGTGGAAGACTGTACT
>Location:NODE_296637_length_14495_cov_30.429251	Coordinate:9884	Reads:1	Hits:16	Allocated_reads:0.0625	Strand:+
CAGCAGCTCCTGTGGAAGACTGTACT
>Location:NODE_296637_length_14495_cov_30.429251	Coordinate:9884	Reads:2	Hits:13	Allocated_reads:0.153846153846154	Strand:+
CAGCAGCTCCTGTGGAAGACTGTACTTCCC
>Location:NODE_296637_length_14495_cov_30.429251	Coordinate:9886	Reads:1	Hits:15	Allocated_reads:0.0666666666666667	Strand:+
GCAGCTCCTGTGGAAGACTGTACTTCCC
>Location:NODE_296637_length_14495_cov_30.429251	Coordinate:9886	Reads:1	Hits:15	Allocated_reads:0.0666666666666667	Strand:+
GCAGCTCCTGTGGAAGACTGTACTTCCCCA
>Location:NODE_296637_length_14495_cov_30.429251	Coordinate:9888	Reads:2	Hits:16	Allocated_reads:0.125	Strand:+
AGCTCCTGTGGAAGACTGTACTTCC
>Location:NODE_296637_length_14495_cov_30.429251	Coordinate:9888	Reads:1	Hits:15	Allocated_reads:0.0666666666666667	Strand:+
AGCTCCTGTGGAAGACTGTACTTCCC
>Location:NODE_296637_length_14495_cov_30.429251	Coordinate:9888	Reads:2	Hits:15	Allocated_reads:0.133333333333333	Strand:+
AGCTCCTGTGGAAGACTGTACTTCCCC
>Location:NODE_296637_length_14495_cov_30.429251	Coordinate:9888	Reads:1	Hits:15	Allocated_reads:0.0666666666666667	Strand:+
AGCTCCTGTGGAAGACTGTACTTCCCCA
>Location:NODE_296637_length_14495_cov_30.429251	Coordinate:9890	Reads:1	Hits:15	Allocated_reads:0.0666666666666667	Strand:+
CTCCTGTGGAAGACTGTACTTCCC
>Location:NODE_296637_length_14495_cov_30.429251	Coordinate:9891	Reads:1	Hits:15	Allocated_reads:0.0666666666666667	Strand:+
TCCTGTGGAAGACTGTACTTTCCC
>Location:NODE_296637_length_14495_cov_30.429251	Coordinate:9894	Reads:1	Hits:13	Allocated_reads:0.0769230769230769	Strand:-
TCCTGAGACAACTGGGGAAGTACAGTCTTCCACA
>Location:NODE_296637_length_14495_cov_30.429251	Coordinate:9894	Reads:1	Hits:16	Allocated_reads:0.0625	Strand:-
TGAGACAACTGGGGAAGTACAGTCTTCCACT
>Location:NODE_296637_length_14495_cov_30.429251	Coordinate:9894	Reads:2	Hits:15	Allocated_reads:0.133333333333333	Strand:-
TGAGACAACTGGGGAAGTACAGTCTTCCACA
>Location:NODE_296637_length_14495_cov_30.429251	Coordinate:9895	Reads:1	Hits:17	Allocated_reads:0.0588235294117647	Strand:-
TGAGACAACTGGGGAAGTACAGTCTTCCAG
>Location:NODE_296637_length_14495_cov_30.429251	Coordinate:9895	Reads:1	Hits:14	Allocated_reads:0.0714285714285714	Strand:-
TTCCTGAGACAACTGGGGAAGTACAGTCTTCCAC
>Location:NODE_296637_length_14495_cov_30.429251	Coordinate:9896	Reads:1	Hits:15	Allocated_reads:0.0666666666666667	Strand:-
TCCTGAGACAACTGGGGAAGTACAGTCTTCCA
>Location:NODE_296637_length_14495_cov_30.429251	Coordinate:9897	Reads:1	Hits:17	Allocated_reads:0.0588235294117647	Strand:-
TGAGACAACTGGGGAAGTACAGTCTTCC
>Location:NODE_296637_length_14495_cov_30.429251	Coordinate:9900	Reads:1	Hits:21	Allocated_reads:0.0476190476190476	Strand:-
TCCTGAGACAACTGGGGAAGTACAGAAA
>Location:NODE_296637_length_14495_cov_30.429251	Coordinate:9900	Reads:1	Hits:21	Allocated_reads:0.0476190476190476	Strand:-
TCCTGAGACAACTGGGGAAGTACAGTCT
>Location:NODE_296637_length_14495_cov_30.429251	Coordinate:9901	Reads:4	Hits:21	Allocated_reads:0.19047619047619	Strand:-
TCCTGAGACAACTGGGGAAGTACAGTC
>Location:NODE_296637_length_14495_cov_30.429251	Coordinate:9902	Reads:1	Hits:22	Allocated_reads:0.0454545454545455	Strand:-
CCTGAGACAACTGGGGAAGTACAGT
>Location:NODE_296637_length_14495_cov_30.429251	Coordinate:9902	Reads:1	Hits:21	Allocated_reads:0.0476190476190476	Strand:-
TCCTGAGACAACTGGGGAAGTACAGA
>Location:NODE_296637_length_14495_cov_30.429251	Coordinate:9902	Reads:1	Hits:22	Allocated_reads:0.0454545454545455	Strand:-
TCCTGAGACAACTGGGGAAGTACATT
>Location:NODE_296637_length_14495_cov_30.429251	Coordinate:9902	Reads:36	Hits:21	Allocated_reads:1.71428571428571	Strand:-
TCCTGAGACAACTGGGGAAGTACAGT
>Location:NODE_296637_length_14495_cov_30.429251	Coordinate:9902	Reads:2	Hits:21	Allocated_reads:0.0952380952380952	Strand:-
TTCCTGAGACAACTGGGGAAGTACAGT
>Location:NODE_296637_length_14495_cov_30.429251	Coordinate:9903	Reads:1	Hits:21	Allocated_reads:0.0476190476190476	Strand:-
TCCTGAGACAACTGGGGAAGTACGG
>Location:NODE_296637_length_14495_cov_30.429251	Coordinate:9903	Reads:9	Hits:21	Allocated_reads:0.428571428571429	Strand:-
TCCTGAGACAACTGGGGAAGTACAG
>Location:NODE_296637_length_14495_cov_30.429251	Coordinate:9904	Reads:1	Hits:23	Allocated_reads:0.0434782608695652	Strand:-
TCCTGAGACAACTGGGGAAGTACA
>Location:NODE_296637_length_14495_cov_30.429251	Coordinate:9908	Reads:1	Hits:17	Allocated_reads:0.0588235294117647	Strand:-
GAGGATGTACTTCCTGAGACAACTGGGGAAG
>Location:NODE_296637_length_14495_cov_30.429251	Coordinate:9909	Reads:1	Hits:19	Allocated_reads:0.0526315789473684	Strand:+
TTCCCCAGTTGTCTCAGGAAGTACATCC
>Location:NODE_296637_length_14495_cov_30.429251	Coordinate:9910	Reads:1	Hits:23	Allocated_reads:0.0434782608695652	Strand:-
GATGTACTTCCTGAGACACCTGGGGA
>Location:NODE_296637_length_14495_cov_30.429251	Coordinate:9910	Reads:1	Hits:21	Allocated_reads:0.0476190476190476	Strand:+
TCCCCAGTTGTCTCAGGAAGTACATC
>Location:NODE_296637_length_14495_cov_30.429251	Coordinate:9910	Reads:1	Hits:21	Allocated_reads:0.0476190476190476	Strand:+
TCCCCAGTTGTCTCAGGAAGTACATCC
>Location:NODE_296637_length_14495_cov_30.429251	Coordinate:9910	Reads:3	Hits:19	Allocated_reads:0.157894736842105	Strand:+
TCCCCAGTTGTCTCAGGAAGTACATCCTC
>Location:NODE_296637_length_14495_cov_30.429251	Coordinate:9912	Reads:3	Hits:23	Allocated_reads:0.130434782608696	Strand:+
CCCAGTTGTCTCAGGAAGTACATCC
>Location:NODE_296637_length_14495_cov_30.429251	Coordinate:9912	Reads:2	Hits:21	Allocated_reads:0.0952380952380952	Strand:+
CCCAGTTGTCTCAGGAAGTACATCCTC
>Location:NODE_296637_length_14495_cov_30.429251	Coordinate:9912	Reads:1	Hits:1	Allocated_reads:1	Strand:+
CCCAGTTGTCTCAGGAAGTACATCCTCC
>Location:NODE_296637_length_14495_cov_30.429251	Coordinate:9912	Reads:1	Hits:21	Allocated_reads:0.0476190476190476	Strand:-
GAGGATGTACTTCCTGAGACAACTGGG
>Location:NODE_296637_length_14495_cov_30.429251	Coordinate:9922	Reads:1	Hits:1	Allocated_reads:1	Strand:-
AAAAGCATTAGGAGGATGTACTTCCTGA
>Location:NODE_296637_length_14495_cov_30.429251	Coordinate:9928	Reads:1	Hits:1	Allocated_reads:1	Strand:-
AAAGTTAAAAAGCATTAGGAGGATGTACT
>Location:NODE_296637_length_14495_cov_30.429251	Coordinate:9952	Reads:1	Hits:1	Allocated_reads:1	Strand:-
TGGTGTTAATATGTAGTGTAAATTTTAAAAAGT
>Location:NODE_296637_length_14495_cov_30.429251	Coordinate:9959	Reads:2	Hits:1	Allocated_reads:2	Strand:-
TGGTGTTAATATGTAGTGTAAATTTT
>Location:NODE_296637_length_14495_cov_30.429251	Coordinate:9965	Reads:1	Hits:1	Allocated_reads:1	Strand:-
AACCATGTTGTGGTGTTAATATGTAGTGTA
>Location:NODE_296637_length_14495_cov_30.429251	Coordinate:9965	Reads:1	Hits:1	Allocated_reads:1	Strand:+
TACACTACATATTAACACCACAACATGG
>Location:NODE_296637_length_14495_cov_30.429251	Coordinate:9969	Reads:1	Hits:1	Allocated_reads:1	Strand:-
AACCATGTTGTGGTGTTAATATGTAG
>Location:NODE_296637_length_14495_cov_30.429251	Coordinate:10001	Reads:1	Hits:1	Allocated_reads:1	Strand:-
AAGTCAATCATGCAGCCTCTAACATGCT
>Location:NODE_296637_length_14495_cov_30.429251	Coordinate:10001	Reads:2	Hits:1	Allocated_reads:2	Strand:-
TCAAGTCAATCATGCAGCCTCTAACATGCT
>Location:NODE_296637_length_14495_cov_30.429251	Coordinate:10024	Reads:1	Hits:1	Allocated_reads:1	Strand:-
ATGGGCTGTTGTTTGACCTTCAAGTC
>Location:NODE_296637_length_14495_cov_30.429251	Coordinate:10025	Reads:2	Hits:1	Allocated_reads:2	Strand:-
TGCAATGGGCTGTTGTTTGACCTTCAAGT
>Location:NODE_296637_length_14495_cov_30.429251	Coordinate:10051	Reads:1	Hits:1	Allocated_reads:1	Strand:-
GACTCAACATAACATTTTATCTGCTGC
>Location:NODE_296637_length_14495_cov_30.429251	Coordinate:10054	Reads:2	Hits:1	Allocated_reads:2	Strand:-
AACTGACTCAACATAACATTTTATCTGC
>Location:NODE_296637_length_14495_cov_30.429251	Coordinate:10054	Reads:3	Hits:1	Allocated_reads:3	Strand:-
TAAACTGACTCAACATAACATTTTATCTGC
>Location:NODE_296637_length_14495_cov_30.429251	Coordinate:10060	Reads:1	Hits:1	Allocated_reads:1	Strand:-
ATGGATAAACTGACTCAACATAACATTTT
>Location:NODE_296637_length_14495_cov_30.429251	Coordinate:10062	Reads:1	Hits:1	Allocated_reads:1	Strand:-
TATGGATAAACTGACTCAACATAACATT
>Location:NODE_296637_length_14495_cov_30.429251	Coordinate:10064	Reads:1	Hits:1	Allocated_reads:1	Strand:-
ATGGATAAACTGACTCAACATAACA
>Location:NODE_296637_length_14495_cov_30.429251	Coordinate:10067	Reads:1	Hits:1	Allocated_reads:1	Strand:-
GCATATGGATAAACTGACTCAACATA
>Location:NODE_296637_length_14495_cov_30.429251	Coordinate:10067	Reads:3	Hits:1	Allocated_reads:3	Strand:-
TGCATATGGATAAACTGACTCAACATA
>Location:NODE_296637_length_14495_cov_30.429251	Coordinate:10067	Reads:3	Hits:1	Allocated_reads:3	Strand:-
TTTGCATATGGATAAACTGACTCAACATA
>Location:NODE_296637_length_14495_cov_30.429251	Coordinate:10069	Reads:1	Hits:1	Allocated_reads:1	Strand:-
ACATTTGCATATGGATAAACTGACTCAACA
>Location:NODE_296637_length_14495_cov_30.429251	Coordinate:10069	Reads:1	Hits:1	Allocated_reads:1	Strand:-
CATTTGCATATGGATAAACTGACTCAACA
>Location:NODE_296637_length_14495_cov_30.429251	Coordinate:10072	Reads:1	Hits:1	Allocated_reads:1	Strand:-
TACATTTGCATATGGATAAACTGACTCA
>Location:NODE_296637_length_14495_cov_30.429251	Coordinate:10072	Reads:1	Hits:1	Allocated_reads:1	Strand:+
TGAGTCAGTTTATCCATATGCAAATGTA
>Location:NODE_296637_length_14495_cov_30.429251	Coordinate:10074	Reads:2	Hits:1	Allocated_reads:2	Strand:-
ATATACATTTGCATATGGATAAACTGACT
>Location:NODE_296637_length_14495_cov_30.429251	Coordinate:10074	Reads:1	Hits:1	Allocated_reads:1	Strand:-
TACATTTGCATATGGATAAACTGACT
>Location:NODE_296637_length_14495_cov_30.429251	Coordinate:10078	Reads:1	Hits:1	Allocated_reads:1	Strand:-
TCTGAATATACATTTGCATATGGATAAACT
>Location:NODE_296637_length_14495_cov_30.429251	Coordinate:10082	Reads:2	Hits:1	Allocated_reads:2	Strand:-
GCACTCTGAATATACATTTGCATATGGATA
>Location:NODE_296637_length_14495_cov_30.429251	Coordinate:10082	Reads:1	Hits:1	Allocated_reads:1	Strand:-
TCTGAATATACATTTGCATATGGATA
>Location:NODE_296637_length_14495_cov_30.429251	Coordinate:10084	Reads:1	Hits:1	Allocated_reads:1	Strand:-
ACTCTGAATATACATTTGCATATGGA
>Location:NODE_296637_length_14495_cov_30.429251	Coordinate:10084	Reads:1	Hits:1	Allocated_reads:1	Strand:-
GTGGCACTCTGAATATACATTTGCATATGGA
>Location:NODE_296637_length_14495_cov_30.429251	Coordinate:10084	Reads:1	Hits:1	Allocated_reads:1	Strand:-
TGGCACTCTGAATATACATTTGCATATGGA
>Location:NODE_296637_length_14495_cov_30.429251	Coordinate:10087	Reads:1	Hits:1	Allocated_reads:1	Strand:-
TGTGGCACTCTGAATATACATTTGCATAT
>Location:NODE_296637_length_14495_cov_30.429251	Coordinate:10089	Reads:1	Hits:1	Allocated_reads:1	Strand:-
TAATGTGGCACTCTGAATATACATTTGCAT
>Location:NODE_296637_length_14495_cov_30.429251	Coordinate:10090	Reads:1	Hits:1	Allocated_reads:1	Strand:-
TAATGTGGCACTCTGAATATACATTTGCA
>Location:NODE_296637_length_14495_cov_30.429251	Coordinate:10091	Reads:1	Hits:1	Allocated_reads:1	Strand:-
TAATGTGGCACTCTGAATATACATTTGC
>Location:NODE_296637_length_14495_cov_30.429251	Coordinate:10091	Reads:1	Hits:1	Allocated_reads:1	Strand:-
TATTAATGTGGCACTCTGAATATACATTTGC
>Location:NODE_296637_length_14495_cov_30.429251	Coordinate:10094	Reads:1	Hits:1	Allocated_reads:1	Strand:-
TAATGTGGCACTCTGAATATACATT
>Location:NODE_296637_length_14495_cov_30.429251	Coordinate:10094	Reads:1	Hits:1	Allocated_reads:1	Strand:-
TATTAATGTGGCACTCTGAATATACATT
>Location:NODE_296637_length_14495_cov_30.429251	Coordinate:10097	Reads:1	Hits:1	Allocated_reads:1	Strand:-
TATTAATGTGGCACTCTGAATATAC
>Location:NODE_296637_length_14495_cov_30.429251	Coordinate:10106	Reads:2	Hits:1	Allocated_reads:2	Strand:-
TGCCAGGTCAGGCCTCTATTAATGTGGCACTC
>Location:NODE_296637_length_14495_cov_30.429251	Coordinate:10112	Reads:1	Hits:1	Allocated_reads:1	Strand:+
CACATTAATAGAGGCCTGACCTGGCACA
>Location:NODE_296637_length_14495_cov_30.429251	Coordinate:10115	Reads:1	Hits:1	Allocated_reads:1	Strand:+
ATTAATAGAGGCCTGACCTGGCACAG
>Location:NODE_296637_length_14495_cov_30.429251	Coordinate:10116	Reads:1	Hits:1	Allocated_reads:1	Strand:+
TTAATAGAGGCCTGACCTGGCACA
>Location:NODE_296637_length_14495_cov_30.429251	Coordinate:10133	Reads:1	Hits:1	Allocated_reads:1	Strand:-
TATGATCCTGCAGTGAAGCCTGTGCCA
>Location:NODE_296637_length_14495_cov_30.429251	Coordinate:10134	Reads:2	Hits:1	Allocated_reads:2	Strand:-
TATGATCCTGCAGTGAAGCCTGTGCC
>Location:NODE_296637_length_14495_cov_30.429251	Coordinate:10134	Reads:2	Hits:1	Allocated_reads:2	Strand:-
TGCTATGATCCTGCAGTGAAGCCTGTGCC
>Location:NODE_296637_length_14495_cov_30.429251	Coordinate:10135	Reads:1	Hits:1	Allocated_reads:1	Strand:-
TGCTATGATCCTGCAGTGAAGCCTGTGC
>Location:NODE_296637_length_14495_cov_30.429251	Coordinate:10136	Reads:2	Hits:1	Allocated_reads:2	Strand:-
TGCTATGATCCTGCAGTGAAGCCTGTG
>Location:NODE_296637_length_14495_cov_30.429251	Coordinate:10137	Reads:1	Hits:1	Allocated_reads:1	Strand:-
TGCTATGATCCTGCAGTGAAGCCTGT
>Location:NODE_296637_length_14495_cov_30.429251	Coordinate:10138	Reads:1	Hits:1	Allocated_reads:1	Strand:-
TGCTATGATCCTGCAGTGAAGCCTG
>Location:NODE_296637_length_14495_cov_30.429251	Coordinate:10139	Reads:2	Hits:1	Allocated_reads:2	Strand:-
TGCTATGATCCTGCAGTGAAGCCT
>Location:NODE_296637_length_14495_cov_30.429251	Coordinate:10195	Reads:1	Hits:1	Allocated_reads:1	Strand:-
TCCTGAAAACACACCAACCAGACAGTTATT
>Location:NODE_296637_length_14495_cov_30.429251	Coordinate:10199	Reads:5	Hits:1	Allocated_reads:5	Strand:-
TCCTGAAAACACACCAACCAGACAGT
>Location:NODE_296637_length_14495_cov_30.429251	Coordinate:10208	Reads:1	Hits:1	Allocated_reads:1	Strand:+
TTGGTGTGTTTTCAGGACAATTCT
>Location:NODE_296637_length_14495_cov_30.429251	Coordinate:10208	Reads:1	Hits:1	Allocated_reads:1	Strand:+
TTGGTGTGTTTTCAGGACAATTCTG
>Location:NODE_296637_length_14495_cov_30.429251	Coordinate:10208	Reads:2	Hits:1	Allocated_reads:2	Strand:+
TTGGTGTGTTTTCAGGACAATTCTGC
>Location:NODE_296637_length_14495_cov_30.429251	Coordinate:10208	Reads:6	Hits:1	Allocated_reads:6	Strand:+
TTGGTGTGTTTTCAGGACAATTCTGCC
>Location:NODE_296637_length_14495_cov_30.429251	Coordinate:10208	Reads:1	Hits:1	Allocated_reads:1	Strand:+
TTGGTGTGTTTTCAGGACAATTCTGCCT
>Location:NODE_296637_length_14495_cov_30.429251	Coordinate:10209	Reads:1	Hits:1	Allocated_reads:1	Strand:+
TGGTGTGTTTTCAGGACAATTCTG
>Location:NODE_296637_length_14495_cov_30.429251	Coordinate:10209	Reads:1	Hits:1	Allocated_reads:1	Strand:+
TGGTGTGTTTTCAGGACAATTCTGCC
>Location:NODE_296637_length_14495_cov_30.429251	Coordinate:10241	Reads:1	Hits:1	Allocated_reads:1	Strand:-
TGAGTATCCGCTGAGGCTCAGGCAAGA
>Location:NODE_296637_length_14495_cov_30.429251	Coordinate:10242	Reads:1	Hits:1	Allocated_reads:1	Strand:-
TGAGTATCCGCTGAGGCTCAGGCAAG
>Location:NODE_296637_length_14495_cov_30.429251	Coordinate:10249	Reads:1	Hits:1	Allocated_reads:1	Strand:-
TGTGTCAGTCTGAGTATCCGCTGAGGCTC
>Location:NODE_296637_length_14495_cov_30.429251	Coordinate:10250	Reads:1	Hits:1	Allocated_reads:1	Strand:-
TGTCAGTCTGAGTATCCGCTGAGGCT
>Location:NODE_296637_length_14495_cov_30.429251	Coordinate:10250	Reads:3	Hits:1	Allocated_reads:3	Strand:-
TGTGTCAGTCTGAGTATCCGCTGAGGCT
>Location:NODE_296637_length_14495_cov_30.429251	Coordinate:10251	Reads:2	Hits:1	Allocated_reads:2	Strand:-
AATGTGTCAGTCTGAGTATCCGCTGAGGC
>Location:NODE_296637_length_14495_cov_30.429251	Coordinate:10251	Reads:2	Hits:1	Allocated_reads:2	Strand:-
GGAATGTGTCAGTCTGAGTATCCGCTGAGGC
>Location:NODE_296637_length_14495_cov_30.429251	Coordinate:10251	Reads:1	Hits:1	Allocated_reads:1	Strand:-
TGTCAGTCTGAGTATCCGCTGAGGC
>Location:NODE_296637_length_14495_cov_30.429251	Coordinate:10251	Reads:56	Hits:1	Allocated_reads:56	Strand:-
TGTGTCAGTCTGAGTATCCGCTGAGGC
>Location:NODE_296637_length_14495_cov_30.429251	Coordinate:10252	Reads:1	Hits:1	Allocated_reads:1	Strand:-
TGTGTCAGTCTGAGTATCCGCTGAGG
>Location:NODE_296637_length_14495_cov_30.429251	Coordinate:10254	Reads:1	Hits:1	Allocated_reads:1	Strand:-
GCTGGAATGTGTCAGTCTGAGTATCCGCTGA
>Location:NODE_296637_length_14495_cov_30.429251	Coordinate:10254	Reads:7	Hits:1	Allocated_reads:7	Strand:-
GGAATGTGTCAGTCTGAGTATCCGCTGA
>Location:NODE_296637_length_14495_cov_30.429251	Coordinate:10254	Reads:10	Hits:1	Allocated_reads:10	Strand:-
TGGAATGTGTCAGTCTGAGTATCCGCTGA
>Location:NODE_296637_length_14495_cov_30.429251	Coordinate:10256	Reads:2	Hits:1	Allocated_reads:2	Strand:-
GGAATGTGTCAGTCTGAGTATCCGCT
>Location:NODE_296637_length_14495_cov_30.429251	Coordinate:10256	Reads:1	Hits:1	Allocated_reads:1	Strand:-
TGGAATGTGTCAGTCTGAGTATCCGCT
>Location:NODE_296637_length_14495_cov_30.429251	Coordinate:10260	Reads:1	Hits:1	Allocated_reads:1	Strand:+
GATACTCAGACTGACACATTCCAG
>Location:NODE_296637_length_14495_cov_30.429251	Coordinate:10260	Reads:5	Hits:1	Allocated_reads:5	Strand:+
GATACTCAGACTGACACATTCCAGC
>Location:NODE_296637_length_14495_cov_30.429251	Coordinate:10268	Reads:2	Hits:1	Allocated_reads:2	Strand:+
GACTGACACATTCCAGCTGCTTTTCTGC
>Location:NODE_296637_length_14495_cov_30.429251	Coordinate:10268	Reads:1	Hits:1	Allocated_reads:1	Strand:+
GACTGACACATTCCAGCTGCTTTTCTGCAC
>Location:NODE_296637_length_14495_cov_30.429251	Coordinate:10272	Reads:4	Hits:1	Allocated_reads:4	Strand:+
GACACATTCCAGCTGCTTTTCTGCAC
>Location:NODE_296637_length_14495_cov_30.429251	Coordinate:10273	Reads:1	Hits:1	Allocated_reads:1	Strand:+
ACACATTCCAGCTGCTTTTCTGCA
>Location:NODE_296637_length_14495_cov_30.429251	Coordinate:10273	Reads:2	Hits:1	Allocated_reads:2	Strand:+
ACACATTCCAGCTGCTTTTCTGCAC
>Location:NODE_296637_length_14495_cov_30.429251	Coordinate:10274	Reads:2	Hits:1	Allocated_reads:2	Strand:+
CACATTCCAGCTGCTTTTCTGCAC
>Location:NODE_296637_length_14495_cov_30.429251	Coordinate:10303	Reads:1	Hits:1	Allocated_reads:1	Strand:-
ATCCTCAGTAGTTGGCAGTTTATATTGTCTGC
>Location:NODE_296637_length_14495_cov_30.429251	Coordinate:10303	Reads:2	Hits:1	Allocated_reads:2	Strand:-
TCAGTAGTTGGCAGTTTATATTGTCTGC
>Location:NODE_296637_length_14495_cov_30.429251	Coordinate:10305	Reads:1	Hits:1	Allocated_reads:1	Strand:+
AGACAATATAAACTGCCAACTACTGAG
>Location:NODE_296637_length_14495_cov_30.429251	Coordinate:10306	Reads:1	Hits:1	Allocated_reads:1	Strand:+
GACAATATAAACTGCCAACTACTGAGTA
>Location:NODE_296637_length_14495_cov_30.429251	Coordinate:10307	Reads:1	Hits:1	Allocated_reads:1	Strand:-
ATCCTCAGTAGTTGGCAGTTTATATTGT
>Location:NODE_296637_length_14495_cov_30.429251	Coordinate:10307	Reads:1	Hits:1	Allocated_reads:1	Strand:-
TCAGTAGTTGGCAGTTTATATTGT
>Location:NODE_296637_length_14495_cov_30.429251	Coordinate:10311	Reads:1	Hits:1	Allocated_reads:1	Strand:+
TATAAACTGCCAACTACTGAGGATG
>Location:NODE_296637_length_14495_cov_30.429251	Coordinate:10313	Reads:1	Hits:1	Allocated_reads:1	Strand:-
TACACATCCTCAGTAGTTGGCAGTTTA
>Location:NODE_296637_length_14495_cov_30.429251	Coordinate:10321	Reads:1	Hits:1	Allocated_reads:1	Strand:+
CAACTACTGAGGATGTGTAACGGGAT
>Location:NODE_296637_length_14495_cov_30.429251	Coordinate:10350	Reads:1	Hits:1	Allocated_reads:1	Strand:-
GGGGCATAAATCCTTAAGGGCACAGTG
>Location:NODE_296637_length_14495_cov_30.429251	Coordinate:10352	Reads:1	Hits:1	Allocated_reads:1	Strand:-
TGGGGCATAAATCCTTAAGGGCACAG
>Location:NODE_296637_length_14495_cov_30.429251	Coordinate:10357	Reads:1	Hits:1	Allocated_reads:1	Strand:+
CCCTTAAGGATTTATGCCCCAGTCTC
>Location:NODE_296637_length_14495_cov_30.429251	Coordinate:10362	Reads:2	Hits:1	Allocated_reads:2	Strand:-
TTCAAAGAGACTGGGGCATAAATCCTT
>Location:NODE_296637_length_14495_cov_30.429251	Coordinate:10363	Reads:1	Hits:1	Allocated_reads:1	Strand:-
ACTTCAAAGAGACTGGGGCATAAATCCT
>Location:NODE_296637_length_14495_cov_30.429251	Coordinate:10363	Reads:1	Hits:1	Allocated_reads:1	Strand:-
TTCAAAGAGACTGGGGCATAAATCCT
>Location:NODE_296637_length_14495_cov_30.429251	Coordinate:10364	Reads:2	Hits:1	Allocated_reads:2	Strand:-
AAGACTTCAAAGAGACTGGGGCATAAATCC
>Location:NODE_296637_length_14495_cov_30.429251	Coordinate:10364	Reads:2	Hits:1	Allocated_reads:2	Strand:-
ACTTCAAAGAGACTGGGGCATAAATCC
>Location:NODE_296637_length_14495_cov_30.429251	Coordinate:10364	Reads:1	Hits:1	Allocated_reads:1	Strand:-
AGACTTCAAAGAGACTGGGGCATAAATCC
>Location:NODE_296637_length_14495_cov_30.429251	Coordinate:10364	Reads:4	Hits:1	Allocated_reads:4	Strand:-
GACTTCAAAGAGACTGGGGCATAAATCC
>Location:NODE_296637_length_14495_cov_30.429251	Coordinate:10364	Reads:2	Hits:1	Allocated_reads:2	Strand:-
GCAAGACTTCAAAGAGACTGGGGCATAAATCC
>Location:NODE_296637_length_14495_cov_30.429251	Coordinate:10364	Reads:1	Hits:1	Allocated_reads:1	Strand:-
TTCAAAGAGACTGGGGCATAAATCC
>Location:NODE_296637_length_14495_cov_30.429251	Coordinate:10365	Reads:1	Hits:1	Allocated_reads:1	Strand:-
TTCAAAGAGACTGGGGCATAAATC
>Location:NODE_296637_length_14495_cov_30.429251	Coordinate:10367	Reads:1	Hits:1	Allocated_reads:1	Strand:-
GCAAGACTTCAAAGAGACTGGGGCATAAA
>Location:NODE_296637_length_14495_cov_30.429251	Coordinate:10368	Reads:1	Hits:1	Allocated_reads:1	Strand:-
AGCAAGACTTCAAAGAGACTGGGGCATAT
>Location:NODE_296637_length_14495_cov_30.429251	Coordinate:10369	Reads:1	Hits:1	Allocated_reads:1	Strand:-
AGACTTCAAAGAGACTGGGGCATA
>Location:NODE_296637_length_14495_cov_30.429251	Coordinate:10372	Reads:1	Hits:1	Allocated_reads:1	Strand:-
AGCAAGACTTCAAAGAGACTGGGGC
>Location:NODE_296637_length_14495_cov_30.429251	Coordinate:10374	Reads:1	Hits:1	Allocated_reads:1	Strand:-
GATTGCAGCAAGACTTCAAAGAGACTGGG
>Location:NODE_296637_length_14495_cov_30.429251	Coordinate:10377	Reads:3	Hits:1	Allocated_reads:3	Strand:-
ACGGAGATTGCAGCAAGACTTCAAAGAGACT
>Location:NODE_296637_length_14495_cov_30.429251	Coordinate:10377	Reads:1	Hits:1	Allocated_reads:1	Strand:-
CGGAGATTGCAGCAAGACTTCAAAGAGACT
>Location:NODE_296637_length_14495_cov_30.429251	Coordinate:10377	Reads:1	Hits:1	Allocated_reads:1	Strand:-
GAGATTGCAGCAAGACTTCAAAGAGACT
>Location:NODE_296637_length_14495_cov_30.429251	Coordinate:10377	Reads:5	Hits:1	Allocated_reads:5	Strand:-
GGAGATTGCAGCAAGACTTCAAAGAGACT
>Location:NODE_296637_length_14495_cov_30.429251	Coordinate:10377	Reads:3	Hits:1	Allocated_reads:3	Strand:-
TACGGAGATTGCAGCAAGACTTCAAAGAGACT
>Location:NODE_296637_length_14495_cov_30.429251	Coordinate:10377	Reads:2	Hits:1	Allocated_reads:2	Strand:-
TTACGGAGATTGCAGCAAGACTTCAAAGAGACT
>Location:NODE_296637_length_14495_cov_30.429251	Coordinate:10378	Reads:2	Hits:1	Allocated_reads:2	Strand:-
ACGGAGATTGCAGCAAGACTTCAAAGAGAC
>Location:NODE_296637_length_14495_cov_30.429251	Coordinate:10378	Reads:1	Hits:1	Allocated_reads:1	Strand:-
GGAGATTGCAGCAAGACTTCAAAGAGAC
>Location:NODE_296637_length_14495_cov_30.429251	Coordinate:10378	Reads:1	Hits:1	Allocated_reads:1	Strand:+
GTCTCTTTGAAGTCTTGCTGCAATC
>Location:NODE_296637_length_14495_cov_30.429251	Coordinate:10378	Reads:5	Hits:1	Allocated_reads:5	Strand:-
TACGGAGATTGCAGCAAGACTTCAAAGAGAC
>Location:NODE_296637_length_14495_cov_30.429251	Coordinate:10379	Reads:1	Hits:1	Allocated_reads:1	Strand:-
TTACGGAGATTGCAGCAAGACTTCAAAGAGT
>Location:NODE_296637_length_14495_cov_30.429251	Coordinate:10381	Reads:1	Hits:1	Allocated_reads:1	Strand:-
ACGGAGATTGCAGCAAGACTTCAAAGA
>Location:NODE_296637_length_14495_cov_30.429251	Coordinate:10381	Reads:2	Hits:1	Allocated_reads:2	Strand:-
ATTACGGAGATTGCAGCAAGACTTCAAAGA
>Location:NODE_296637_length_14495_cov_30.429251	Coordinate:10381	Reads:1	Hits:1	Allocated_reads:1	Strand:-
TTACGGAGATTGCAGCAAGACTTCAAAGT
>Location:NODE_296637_length_14495_cov_30.429251	Coordinate:10381	Reads:5	Hits:1	Allocated_reads:5	Strand:-
TTACGGAGATTGCAGCAAGACTTCAAAGA
>Location:NODE_296637_length_14495_cov_30.429251	Coordinate:10382	Reads:1	Hits:1	Allocated_reads:1	Strand:-
TTACGGAGATTGCAGCAAGACTTCAAAG
>Location:NODE_296637_length_14495_cov_30.429251	Coordinate:10384	Reads:1	Hits:1	Allocated_reads:1	Strand:-
TTACGGAGATTGCAGCAAGACTTTTT
>Location:NODE_296637_length_14495_cov_30.429251	Coordinate:10385	Reads:1	Hits:1	Allocated_reads:1	Strand:+
TGAAGTCTTGCTGCAATCTCCGTA
>Location:NODE_296637_length_14495_cov_30.429251	Coordinate:10386	Reads:2	Hits:1	Allocated_reads:2	Strand:-
TTACGGAGATTGCAGCAAGACTTC
>Location:NODE_296637_length_14495_cov_30.429251	Coordinate:10387	Reads:1	Hits:1	Allocated_reads:1	Strand:+
AAGTCTTGCTGCAATCTCCGTAATT
>Location:NODE_296637_length_14495_cov_30.429251	Coordinate:10396	Reads:1	Hits:1	Allocated_reads:1	Strand:+
TGCAATCTCCGTAATTGTCTGGCCT
>Location:NODE_296637_length_14495_cov_30.429251	Coordinate:10400	Reads:1	Hits:1	Allocated_reads:1	Strand:+
ATCTCCGTAATTGTCTGGCCTTTTGT
>Location:NODE_296637_length_14495_cov_30.429251	Coordinate:10400	Reads:1	Hits:1	Allocated_reads:1	Strand:+
ATCTCCGTAATTGTCTGGCCTTTTGTG
>Location:NODE_296637_length_14495_cov_30.429251	Coordinate:10425	Reads:1	Hits:1	Allocated_reads:1	Strand:+
TGGACTAATTGCTTGTCTGCTGCAC
>Location:NODE_296637_length_14495_cov_30.429251	Coordinate:10427	Reads:1	Hits:1	Allocated_reads:1	Strand:+
GACTAATTGCTTGTCTGCTGCACTG
>Location:NODE_296637_length_14495_cov_30.429251	Coordinate:10430	Reads:1	Hits:1	Allocated_reads:1	Strand:+
TAATTGCTTGTCTGCTGCACTGTGGCAC
>Location:NODE_296637_length_14495_cov_30.429251	Coordinate:10433	Reads:1	Hits:1	Allocated_reads:1	Strand:+
TTGCTTGTCTGCTGCACTGTGGCATAGTA
>Location:NODE_296637_length_14495_cov_30.429251	Coordinate:10443	Reads:1	Hits:1	Allocated_reads:1	Strand:-
TCAGCAATTGTACTATGCCACAGTGCAGC
>Location:NODE_296637_length_14495_cov_30.429251	Coordinate:10443	Reads:1	Hits:1	Allocated_reads:1	Strand:-
TTCAGCAATTGTACTATGCCACAGTGCAGC
>Location:NODE_296637_length_14495_cov_30.429251	Coordinate:10446	Reads:1	Hits:1	Allocated_reads:1	Strand:-
TTCAGCAATTGTACTATGCCACAGTGC
>Location:NODE_296637_length_14495_cov_30.429251	Coordinate:10446	Reads:1	Hits:1	Allocated_reads:1	Strand:-
TTTCAGCAATTGTACTATGCCACAGTGC
>Location:NODE_296637_length_14495_cov_30.429251	Coordinate:10448	Reads:1	Hits:1	Allocated_reads:1	Strand:-
TTTCAGCAATTGTACTATGCCACAGT
>Location:NODE_296637_length_14495_cov_30.429251	Coordinate:10462	Reads:2	Hits:1	Allocated_reads:2	Strand:+
CAATTGCTGAAAGGAGGACTTAAG
>Location:NODE_296637_length_14495_cov_30.429251	Coordinate:10463	Reads:1	Hits:1	Allocated_reads:1	Strand:+
AATTGCTGAAAGGAGGACTTAAGG
>Location:NODE_296637_length_14495_cov_30.429251	Coordinate:10463	Reads:1	Hits:1	Allocated_reads:1	Strand:+
AATTGCTGAAAGGAGGACTTAAGGC
>Location:NODE_296637_length_14495_cov_30.429251	Coordinate:10463	Reads:1	Hits:1	Allocated_reads:1	Strand:+
AATTGCTGAAAGGAGGACTTAAGGCT
>Location:NODE_296637_length_14495_cov_30.429251	Coordinate:10464	Reads:1	Hits:1	Allocated_reads:1	Strand:+
ATTGCTGAAAGGAGGACTTAAGGC
>Location:NODE_296637_length_14495_cov_30.429251	Coordinate:10473	Reads:1	Hits:1	Allocated_reads:1	Strand:+
AGGAGGACTTAAGGCTTGTGTCTT
>Location:NODE_296637_length_14495_cov_30.429251	Coordinate:10474	Reads:1	Hits:1	Allocated_reads:1	Strand:+
GGAGGACTTAAGGCTTGTGTCTTGA
>Location:NODE_296637_length_14495_cov_30.429251	Coordinate:10474	Reads:2	Hits:1	Allocated_reads:2	Strand:-
TATTTCAAGACACAAGCCTTAAGTCCTCC
>Location:NODE_296637_length_14495_cov_30.429251	Coordinate:10479	Reads:1	Hits:1	Allocated_reads:1	Strand:-
TATCTCTATTTCAAGACACAAGCCTTAAGT
>Location:NODE_296637_length_14495_cov_30.429251	Coordinate:10484	Reads:1	Hits:1	Allocated_reads:1	Strand:-
CATGATATCTCTATTTCAAGACACAAGCCT
>Location:NODE_296637_length_14495_cov_30.429251	Coordinate:10484	Reads:1	Hits:1	Allocated_reads:1	Strand:-
GATATCTCTATTTCAAGACACAAGCCT
>Location:NODE_296637_length_14495_cov_30.429251	Coordinate:10484	Reads:1	Hits:1	Allocated_reads:1	Strand:-
TGATATCTCTATTTCAAGACACAAGCCA
>Location:NODE_296637_length_14495_cov_30.429251	Coordinate:10484	Reads:42	Hits:1	Allocated_reads:42	Strand:-
TGATATCTCTATTTCAAGACACAAGCCT
>Location:NODE_296637_length_14495_cov_30.429251	Coordinate:10485	Reads:1	Hits:1	Allocated_reads:1	Strand:-
TGATATCTCTATTTCAAGACACAAGCC
>Location:NODE_296637_length_14495_cov_30.429251	Coordinate:10489	Reads:1	Hits:1	Allocated_reads:1	Strand:-
CCATGATATCTCTATTTCAAGACACA
>Location:NODE_296637_length_14495_cov_30.429251	Coordinate:10495	Reads:1	Hits:1	Allocated_reads:1	Strand:+
TTGAAATAGAGATATCATGGGCTGTGCTA
>Location:NODE_296637_length_14495_cov_30.429251	Coordinate:10496	Reads:1	Hits:1	Allocated_reads:1	Strand:+
TGAAATAGAGATATCATGGGCTGTGCTA
>Location:NODE_296637_length_14495_cov_30.429251	Coordinate:10498	Reads:1	Hits:1	Allocated_reads:1	Strand:-
TAGCACAGCCCATGATATCTCTATTT
>Location:NODE_296637_length_14495_cov_30.429251	Coordinate:10499	Reads:1	Hits:1	Allocated_reads:1	Strand:+
AATAGAGATATCATGGGCTGTGCTAA
>Location:NODE_296637_length_14495_cov_30.429251	Coordinate:10502	Reads:12	Hits:1	Allocated_reads:12	Strand:+
AGAGATATCATGGGCTGTGCTATG
>Location:NODE_296637_length_14495_cov_30.429251	Coordinate:10502	Reads:1	Hits:1	Allocated_reads:1	Strand:+
AGAGATATCATGGGCTGTGCTATGG
>Location:NODE_296637_length_14495_cov_30.429251	Coordinate:10502	Reads:1	Hits:1	Allocated_reads:1	Strand:+
AGAGATATCATGGGCTGTGCTATGGT
>Location:NODE_296637_length_14495_cov_30.429251	Coordinate:10502	Reads:1	Hits:1	Allocated_reads:1	Strand:+
AGAGATATCATGGGCTGTGCTATGGTTTAGCT
>Location:NODE_296637_length_14495_cov_30.429251	Coordinate:10503	Reads:1	Hits:1	Allocated_reads:1	Strand:+
GAGATATCATGGGCTGTGCTATGGTT
>Location:NODE_296637_length_14495_cov_30.429251	Coordinate:10525	Reads:8	Hits:1	Allocated_reads:8	Strand:-
TTCTCAGGTATGTTAAGCAAGCTAAACC
>Location:NODE_296637_length_14495_cov_30.429251	Coordinate:10525	Reads:5	Hits:1	Allocated_reads:5	Strand:-
TTTCTCAGGTATGTTAAGCAAGCTAAACC
>Location:NODE_296637_length_14495_cov_30.429251	Coordinate:10526	Reads:1	Hits:1	Allocated_reads:1	Strand:-
TTTCTCAGGTATGTTAAGCAAGCTAAAC
>Location:NODE_296637_length_14495_cov_30.429251	Coordinate:10528	Reads:1	Hits:1	Allocated_reads:1	Strand:-
TTTCTCAGGTATGTTAAGCAAGCTAA
>Location:NODE_296637_length_14495_cov_30.429251	Coordinate:10534	Reads:2	Hits:1	Allocated_reads:2	Strand:-
TGAGTGGTATTTCTCAGGTATGTTAAGCA
>Location:NODE_296637_length_14495_cov_30.429251	Coordinate:10538	Reads:1	Hits:1	Allocated_reads:1	Strand:+
TAACATACCTGAGAAATACCACTC
>Location:NODE_296637_length_14495_cov_30.429251	Coordinate:10543	Reads:1	Hits:1	Allocated_reads:1	Strand:+
TACCTGAGAAATACCACTCATATGTTTTG
>Location:NODE_296637_length_14495_cov_30.429251	Coordinate:10546	Reads:1	Hits:1	Allocated_reads:1	Strand:+
CTGAGAAATACCACTCATATGTTTTGCAA
>Location:NODE_296637_length_14495_cov_30.429251	Coordinate:10558	Reads:1	Hits:1	Allocated_reads:1	Strand:-
TGTTAGGGTTCTCTTGCAAAACATATGAGT
>Location:NODE_296637_length_14495_cov_30.429251	Coordinate:10563	Reads:1	Hits:1	Allocated_reads:1	Strand:-
GCTGTGTTAGGGTTCTCTTGCAAAACATA
>Location:NODE_296637_length_14495_cov_30.429251	Coordinate:10563	Reads:2	Hits:1	Allocated_reads:2	Strand:-
TGCTGTGTTAGGGTTCTCTTGCAAAACATA
>Location:NODE_296637_length_14495_cov_30.429251	Coordinate:10563	Reads:1	Hits:1	Allocated_reads:1	Strand:-
TGTGTTAGGGTTCTCTTGCAAAACATA
>Location:NODE_296637_length_14495_cov_30.429251	Coordinate:10565	Reads:1	Hits:1	Allocated_reads:1	Strand:-
ATGCTGTGTTAGGGTTCTCTTGCAAAACA
>Location:NODE_296637_length_14495_cov_30.429251	Coordinate:10565	Reads:1	Hits:1	Allocated_reads:1	Strand:-
TTCATGCTGTGTTAGGGTTCTCTTGCAAAACA
>Location:NODE_296637_length_14495_cov_30.429251	Coordinate:10567	Reads:3	Hits:1	Allocated_reads:3	Strand:+
TTTTGCAAGAGAACCCTAACACAG
>Location:NODE_296637_length_14495_cov_30.429251	Coordinate:10567	Reads:1	Hits:1	Allocated_reads:1	Strand:+
TTTTGCAAGAGAACCCTAACACAGCA
>Location:NODE_296637_length_14495_cov_30.429251	Coordinate:10570	Reads:2	Hits:1	Allocated_reads:2	Strand:-
TTTTTCATGCTGTGTTAGGGTTCTCTTGCA
>Location:NODE_296637_length_14495_cov_30.429251	Coordinate:10572	Reads:1	Hits:1	Allocated_reads:1	Strand:-
TTTCATGCTGTGTTAGGGTTCTCTTT
>Location:NODE_296637_length_14495_cov_30.429251	Coordinate:10573	Reads:1	Hits:1	Allocated_reads:1	Strand:-
TTTCATGCTGTGTTAGGGTTCTCTT
>Location:NODE_296637_length_14495_cov_30.429251	Coordinate:10573	Reads:2	Hits:1	Allocated_reads:2	Strand:-
TTTTTCATGCTGTGTTAGGGTTCTCTT
>Location:NODE_296637_length_14495_cov_30.429251	Coordinate:10574	Reads:2	Hits:1	Allocated_reads:2	Strand:-
TCATTTTTCATGCTGTGTTAGGGTTCTCT
>Location:NODE_296637_length_14495_cov_30.429251	Coordinate:10575	Reads:1	Hits:1	Allocated_reads:1	Strand:-
TTTTTCATGCTGTGTTAGGGTTCTC
>Location:NODE_296637_length_14495_cov_30.429251	Coordinate:10577	Reads:2	Hits:1	Allocated_reads:2	Strand:-
TAGTATTCATTTTTCATGCTGTGTTAGGGTTC
>Location:NODE_296637_length_14495_cov_30.429251	Coordinate:10579	Reads:6	Hits:1	Allocated_reads:6	Strand:-
TAGTATTCATTTTTCATGCTGTGTTAGGGT
>Location:NODE_296637_length_14495_cov_30.429251	Coordinate:10579	Reads:1	Hits:1	Allocated_reads:1	Strand:-
TTAGTATTCATTTTTCATGCTGTGTTAGGGT
>Location:NODE_296637_length_14495_cov_30.429251	Coordinate:10580	Reads:4	Hits:1	Allocated_reads:4	Strand:-
TAGTATTCATTTTTCATGCTGTGTTAGGG
>Location:NODE_296637_length_14495_cov_30.429251	Coordinate:10581	Reads:1	Hits:1	Allocated_reads:1	Strand:-
TAGTATTCATTTTTCATGCTGTGTTAGT
>Location:NODE_296637_length_14495_cov_30.429251	Coordinate:10585	Reads:1	Hits:1	Allocated_reads:1	Strand:-
TGATTTTAGTATTCATTTTTCATGCTGTGT
>Location:NODE_296637_length_14495_cov_30.429251	Coordinate:10620	Reads:1	Hits:1	Allocated_reads:1	Strand:-
GGTTATTGATGTGCTTTGTGTGTGCATT
>Location:NODE_296637_length_14495_cov_30.429251	Coordinate:10625	Reads:1	Hits:1	Allocated_reads:1	Strand:-
GAAGGTTATTGATGTGCTTTGTGTGT
>Location:NODE_296637_length_14495_cov_30.429251	Coordinate:10628	Reads:1	Hits:1	Allocated_reads:1	Strand:-
TGGGAAGGTTATTGATGTGCTTTGTG
>Location:NODE_296637_length_14495_cov_30.429251	Coordinate:10645	Reads:1	Hits:1	Allocated_reads:1	Strand:-
TGAGTTCTATGAGTCTCAGCAGGGCTGGGAAGGT
>Location:NODE_296637_length_14495_cov_30.429251	Coordinate:10647	Reads:1	Hits:1	Allocated_reads:1	Strand:-
TATGAGTTCTATGAGTCTCAGCAGGGCTGGGAAG
>Location:NODE_296637_length_14495_cov_30.429251	Coordinate:10648	Reads:2	Hits:1	Allocated_reads:2	Strand:-
TGAGTTCTATGAGTCTCAGCAGGGCTGGGAA
>Location:NODE_296637_length_14495_cov_30.429251	Coordinate:10650	Reads:1	Hits:1	Allocated_reads:1	Strand:-
TGAGTTCTATGAGTCTCAGCAGGGCTGGG
>Location:NODE_296637_length_14495_cov_30.429251	Coordinate:10651	Reads:1	Hits:1	Allocated_reads:1	Strand:-
CTATGAGTTCTATGAGTCTCAGCAGGGCTGT
>Location:NODE_296637_length_14495_cov_30.429251	Coordinate:10651	Reads:3	Hits:1	Allocated_reads:3	Strand:-
TGAGTTCTATGAGTCTCAGCAGGGCTGT
>Location:NODE_296637_length_14495_cov_30.429251	Coordinate:10651	Reads:4	Hits:1	Allocated_reads:4	Strand:-
TGAGTTCTATGAGTCTCAGCAGGGCTGG
>Location:NODE_296637_length_14495_cov_30.429251	Coordinate:10652	Reads:1	Hits:1	Allocated_reads:1	Strand:-
ATGAGTTCTATGAGTCTCAGCAGGGCTT
>Location:NODE_296637_length_14495_cov_30.429251	Coordinate:10652	Reads:1	Hits:1	Allocated_reads:1	Strand:-
CAAGCTATGAGTTCTATGAGTCTCAGCAGGGCTG
>Location:NODE_296637_length_14495_cov_30.429251	Coordinate:10652	Reads:1	Hits:1	Allocated_reads:1	Strand:-
TGAGTTCTATGAGTCTCAGCAGGGCTG
>Location:NODE_296637_length_14495_cov_30.429251	Coordinate:10653	Reads:3	Hits:1	Allocated_reads:3	Strand:-
TATGAGTTCTATGAGTCTCAGCAGGGCT
>Location:NODE_296637_length_14495_cov_30.429251	Coordinate:10654	Reads:1	Hits:1	Allocated_reads:1	Strand:-
ATGAGTTCTATGAGTCTCAGCAGGGC
>Location:NODE_296637_length_14495_cov_30.429251	Coordinate:10654	Reads:2	Hits:1	Allocated_reads:2	Strand:-
TATGAGTTCTATGAGTCTCAGCAGGGC
>Location:NODE_296637_length_14495_cov_30.429251	Coordinate:10654	Reads:3	Hits:1	Allocated_reads:3	Strand:-
TGAGTTCTATGAGTCTCAGCAGGGC
>Location:NODE_296637_length_14495_cov_30.429251	Coordinate:10657	Reads:1	Hits:1	Allocated_reads:1	Strand:+
CTGCTGAGACTCATAGAACTCATAGCT
>Location:NODE_296637_length_14495_cov_30.429251	Coordinate:10659	Reads:1	Hits:1	Allocated_reads:1	Strand:-
CAAGCTATGAGTTCTATGAGTCTCAGC
>Location:NODE_296637_length_14495_cov_30.429251	Coordinate:10664	Reads:1	Hits:1	Allocated_reads:1	Strand:+
GACTCATAGAACTCATAGCTTGTTAG
>Location:NODE_296637_length_14495_cov_30.429251	Coordinate:10669	Reads:5	Hits:1	Allocated_reads:5	Strand:+
ATAGAACTCATAGCTTGTTAGGGC
>Location:NODE_296637_length_14495_cov_30.429251	Coordinate:10669	Reads:1	Hits:1	Allocated_reads:1	Strand:+
ATAGAACTCATAGCTTGTTAGGGCC
>Location:NODE_296637_length_14495_cov_30.429251	Coordinate:10669	Reads:3	Hits:1	Allocated_reads:3	Strand:+
ATAGAACTCATAGCTTGTTAGGGCCA
>Location:NODE_296637_length_14495_cov_30.429251	Coordinate:10669	Reads:1	Hits:1	Allocated_reads:1	Strand:+
ATAGAACTCATAGCTTGTTAGGGCCAAC
>Location:NODE_296637_length_14495_cov_30.429251	Coordinate:10670	Reads:1	Hits:1	Allocated_reads:1	Strand:+
TAGAACTCATAGCTTGTTAGGGCCAACT
>Location:NODE_296637_length_14495_cov_30.429251	Coordinate:10671	Reads:1	Hits:1	Allocated_reads:1	Strand:+
AGAACTCATAGCTTGTTAGGGCCAACT
>Location:NODE_296637_length_14495_cov_30.429251	Coordinate:10673	Reads:2	Hits:1	Allocated_reads:2	Strand:-
TGAGTTGGCCCTAACAAGCTATGAGTT
>Location:NODE_296637_length_14495_cov_30.429251	Coordinate:10674	Reads:2	Hits:1	Allocated_reads:2	Strand:+
ACTCATAGCTTGTTAGGGCCAACT
>Location:NODE_296637_length_14495_cov_30.429251	Coordinate:10674	Reads:1	Hits:1	Allocated_reads:1	Strand:-
TGAGTTGGCCCTAACAAGCTATGAGT
>Location:NODE_296637_length_14495_cov_30.429251	Coordinate:10679	Reads:1	Hits:1	Allocated_reads:1	Strand:+
TAGCTTGTTAGGGCCAACTCAGCAC
>Location:NODE_296637_length_14495_cov_30.429251	Coordinate:10681	Reads:1	Hits:1	Allocated_reads:1	Strand:-
TTGTGCTGAGTTGGCCCTAACAAGC
>Location:NODE_296637_length_14495_cov_30.429251	Coordinate:10684	Reads:1	Hits:1	Allocated_reads:1	Strand:+
TGTTAGGGCCAACTCAGCACAATGT
>Location:NODE_296637_length_14495_cov_30.429251	Coordinate:10685	Reads:3	Hits:1	Allocated_reads:3	Strand:-
GTTGCCATTGTGCTGAGTTGGCCCTAAC
>Location:NODE_296637_length_14495_cov_30.429251	Coordinate:10689	Reads:1	Hits:1	Allocated_reads:1	Strand:-
ATCAAGCTGTTGCCATTGTGCTGAGTTGGCCC
>Location:NODE_296637_length_14495_cov_30.429251	Coordinate:10689	Reads:1	Hits:1	Allocated_reads:1	Strand:-
CAAGCTGTTGCCATTGTGCTGAGTTGGCCC
>Location:NODE_296637_length_14495_cov_30.429251	Coordinate:10690	Reads:2	Hits:1	Allocated_reads:2	Strand:-
AAGCTGTTGCCATTGTGCTGAGTTGGCC
>Location:NODE_296637_length_14495_cov_30.429251	Coordinate:10694	Reads:1	Hits:1	Allocated_reads:1	Strand:-
TCCAATCAAGCTGTTGCCATTGTGCTGAGTT
>Location:NODE_296637_length_14495_cov_30.429251	Coordinate:10695	Reads:1	Hits:1	Allocated_reads:1	Strand:-
GTCCAATCAAGCTGTTGCCATTGTGCTGAGT
>Location:NODE_296637_length_14495_cov_30.429251	Coordinate:10695	Reads:1	Hits:1	Allocated_reads:1	Strand:-
TCCAATCAAGCTGTTGCCATTGTGCTGAGT
>Location:NODE_296637_length_14495_cov_30.429251	Coordinate:10695	Reads:2	Hits:1	Allocated_reads:2	Strand:-
TGGTCCAATCAAGCTGTTGCCATTGTGCTGAGT
>Location:NODE_296637_length_14495_cov_30.429251	Coordinate:10697	Reads:1	Hits:1	Allocated_reads:1	Strand:-
CCAATCAAGCTGTTGCCATTGTGCTGA
>Location:NODE_296637_length_14495_cov_30.429251	Coordinate:10703	Reads:2	Hits:1	Allocated_reads:2	Strand:-
TCATATATGGTCCAATCAAGCTGTTGCCTTTT
>Location:NODE_296637_length_14495_cov_30.429251	Coordinate:10705	Reads:1	Hits:1	Allocated_reads:1	Strand:-
TCATATATGGTCCAATCAAGCTGTTGCCAT
>Location:NODE_296637_length_14495_cov_30.429251	Coordinate:10705	Reads:1	Hits:1	Allocated_reads:1	Strand:-
TCATATATGGTCCAATCAAGCTGTTGCCTT
>Location:NODE_296637_length_14495_cov_30.429251	Coordinate:10706	Reads:1	Hits:1	Allocated_reads:1	Strand:-
TCATATATGGTCCAATCAAGCTGTTGCCT
>Location:NODE_296637_length_14495_cov_30.429251	Coordinate:10708	Reads:5	Hits:1	Allocated_reads:5	Strand:-
TCATATATGGTCCAATCAAGCTGTTGC
>Location:NODE_296637_length_14495_cov_30.429251	Coordinate:10708	Reads:1	Hits:1	Allocated_reads:1	Strand:-
TTCATATATGGTCCAATCAAGCTGTTGC
>Location:NODE_296637_length_14495_cov_30.429251	Coordinate:10710	Reads:2	Hits:1	Allocated_reads:2	Strand:-
TCATATATGGTCCAATCAAGCTGTT
>Location:NODE_296637_length_14495_cov_30.429251	Coordinate:10714	Reads:1	Hits:1	Allocated_reads:1	Strand:-
TCAGTTCATATATGGTCCAATCAAGC
>Location:NODE_296637_length_14495_cov_30.429251	Coordinate:10714	Reads:1	Hits:1	Allocated_reads:1	Strand:-
TGTCAGTTCATATATGGTCCAATCAAGC
>Location:NODE_296637_length_14495_cov_30.429251	Coordinate:10717	Reads:1	Hits:1	Allocated_reads:1	Strand:+
TGATTGGACCATATATGAACTGACAGG
>Location:NODE_296637_length_14495_cov_30.429251	Coordinate:10718	Reads:1	Hits:1	Allocated_reads:1	Strand:+
GATTGGACCATATATGAACTGACAGGCC
>Location:NODE_296637_length_14495_cov_30.429251	Coordinate:10725	Reads:3	Hits:1	Allocated_reads:3	Strand:+
CCATATATGAACTGACAGGCCACATA
>Location:NODE_296637_length_14495_cov_30.429251	Coordinate:10730	Reads:1	Hits:1	Allocated_reads:1	Strand:-
GGAAATTATGTGGCCTGTCAGTTCATA
>Location:NODE_296637_length_14495_cov_30.429251	Coordinate:10730	Reads:1	Hits:1	Allocated_reads:1	Strand:-
GTTGGAAATTATGTGGCCTGTCAGTTCATA
>Location:NODE_296637_length_14495_cov_30.429251	Coordinate:10730	Reads:1	Hits:1	Allocated_reads:1	Strand:+
TATGAACTGACAGGCCACATAATTTCC
>Location:NODE_296637_length_14495_cov_30.429251	Coordinate:10730	Reads:7	Hits:1	Allocated_reads:7	Strand:-
TGTTGGAAATTATGTGGCCTGTCAGTTCATA
>Location:NODE_296637_length_14495_cov_30.429251	Coordinate:10730	Reads:1	Hits:1	Allocated_reads:1	Strand:-
TTGGAAATTATGTGGCCTGTCAGTTCAAA
>Location:NODE_296637_length_14495_cov_30.429251	Coordinate:10730	Reads:2	Hits:1	Allocated_reads:2	Strand:-
TTGGAAATTATGTGGCCTGTCAGTTCATA
>Location:NODE_296637_length_14495_cov_30.429251	Coordinate:10732	Reads:2	Hits:1	Allocated_reads:2	Strand:+
TGAACTGACAGGCCACATAATTTCC
>Location:NODE_296637_length_14495_cov_30.429251	Coordinate:10732	Reads:2	Hits:1	Allocated_reads:2	Strand:-
TGTTGGAAATTATGTGGCCTGTCAGTTCA
>Location:NODE_296637_length_14495_cov_30.429251	Coordinate:10734	Reads:2	Hits:1	Allocated_reads:2	Strand:-
TGTTGGAAATTATGTGGCCTGTCAGTT
>Location:NODE_296637_length_14495_cov_30.429251	Coordinate:10738	Reads:2	Hits:1	Allocated_reads:2	Strand:-
AAAAGGGTGTTGGAAATTATGTGGCCTGTC
>Location:NODE_296637_length_14495_cov_30.429251	Coordinate:10739	Reads:1	Hits:1	Allocated_reads:1	Strand:-
AAAAGGGTGTTGGAAATTATGTGGCCTGT
>Location:NODE_296637_length_14495_cov_30.429251	Coordinate:10741	Reads:2	Hits:1	Allocated_reads:2	Strand:-
AAAAGGGTGTTGGAAATTATGTGGCCT
>Location:NODE_296637_length_14495_cov_30.429251	Coordinate:10741	Reads:1	Hits:1	Allocated_reads:1	Strand:-
AAGGGTGTTGGAAATTATGTGGCCT
>Location:NODE_296637_length_14495_cov_30.429251	Coordinate:10741	Reads:1	Hits:1	Allocated_reads:1	Strand:-
TAAAAGGGTGTTGGAAATTATGTGGCCC
>Location:NODE_296637_length_14495_cov_30.429251	Coordinate:10741	Reads:1	Hits:1	Allocated_reads:1	Strand:-
TAAAAGGGTGTTGGAAATTATGTGGCCG
>Location:NODE_296637_length_14495_cov_30.429251	Coordinate:10741	Reads:6	Hits:1	Allocated_reads:6	Strand:-
TAAAAGGGTGTTGGAAATTATGTGGCCT
>Location:NODE_296637_length_14495_cov_30.429251	Coordinate:10742	Reads:2	Hits:1	Allocated_reads:2	Strand:-
AAAAGGGTGTTGGAAATTATGTGGCC
>Location:NODE_296637_length_14495_cov_30.429251	Coordinate:10742	Reads:1	Hits:1	Allocated_reads:1	Strand:-
CTGACAGATAAAAGGGTGTTGGAAATTATGTGGCC
>Location:NODE_296637_length_14495_cov_30.429251	Coordinate:10742	Reads:3	Hits:1	Allocated_reads:3	Strand:-
TAAAAGGGTGTTGGAAATTATGTGGCC
>Location:NODE_296637_length_14495_cov_30.429251	Coordinate:10747	Reads:1	Hits:1	Allocated_reads:1	Strand:-
TGACAGATAAAAGGGTGTTGGAAATTATG
>Location:NODE_296637_length_14495_cov_30.429251	Coordinate:10751	Reads:2	Hits:1	Allocated_reads:2	Strand:+
ATTTCCAACACCCTTTTATCTGTCAGA
>Location:NODE_296637_length_14495_cov_30.429251	Coordinate:10758	Reads:1	Hits:1	Allocated_reads:1	Strand:+
ACACCCTTTTATCTGTCAGATGCTGA
>Location:NODE_296637_length_14495_cov_30.429251	Coordinate:10759	Reads:3	Hits:1	Allocated_reads:3	Strand:+
CACCCTTTTATCTGTCAGATGCTGA
>Location:NODE_296637_length_14495_cov_30.429251	Coordinate:10759	Reads:3	Hits:1	Allocated_reads:3	Strand:+
CACCCTTTTATCTGTCAGATGCTGAC
>Location:NODE_296637_length_14495_cov_30.429251	Coordinate:10759	Reads:6	Hits:1	Allocated_reads:6	Strand:+
CACCCTTTTATCTGTCAGATGCTGACT
>Location:NODE_296637_length_14495_cov_30.429251	Coordinate:10761	Reads:2	Hits:1	Allocated_reads:2	Strand:-
ACAGTCAGCATCTGACAGATAAAAGGG
>Location:NODE_296637_length_14495_cov_30.429251	Coordinate:10769	Reads:1	Hits:1	Allocated_reads:1	Strand:-
TGTAGTGTAGACAGTCAGCATCTGACAGA
>Location:NODE_296637_length_14495_cov_30.429251	Coordinate:10772	Reads:3	Hits:1	Allocated_reads:3	Strand:-
CTGTAGTGTAGACAGTCAGCATCTGAC
>Location:NODE_296637_length_14495_cov_30.429251	Coordinate:10772	Reads:3	Hits:1	Allocated_reads:3	Strand:-
TAGTGTAGACAGTCAGCATCTGAC
>Location:NODE_296637_length_14495_cov_30.429251	Coordinate:10772	Reads:9	Hits:1	Allocated_reads:9	Strand:-
TGCTGTAGTGTAGACAGTCAGCATCTGAC
>Location:NODE_296637_length_14495_cov_30.429251	Coordinate:10772	Reads:1	Hits:1	Allocated_reads:1	Strand:-
TGTAGTGTAGACAGTCAGCATCTGAC
>Location:NODE_296637_length_14495_cov_30.429251	Coordinate:10781	Reads:2	Hits:1	Allocated_reads:2	Strand:-
AAGTCACATGCTGTAGTGTAGACAGTCA
>Location:NODE_296637_length_14495_cov_30.429251	Coordinate:10781	Reads:1	Hits:1	Allocated_reads:1	Strand:-
AGTCACATGCTGTAGTGTAGACAGTCA
>Location:NODE_296637_length_14495_cov_30.429251	Coordinate:10782	Reads:2	Hits:1	Allocated_reads:2	Strand:-
AAAAGTCACATGCTGTAGTGTAGACAGTC
>Location:NODE_296637_length_14495_cov_30.429251	Coordinate:10785	Reads:1	Hits:1	Allocated_reads:1	Strand:-
TCACAAAAGTCACATGCTGTAGTGTAGACA
>Location:NODE_296637_length_14495_cov_30.429251	Coordinate:10786	Reads:1	Hits:1	Allocated_reads:1	Strand:-
AAAAGTCACATGCTGTAGTGTAGAC
>Location:NODE_296637_length_14495_cov_30.429251	Coordinate:10786	Reads:1	Hits:1	Allocated_reads:1	Strand:-
CACAAAAGTCACATGCTGTAGTGTAGAC
>Location:NODE_296637_length_14495_cov_30.429251	Coordinate:10786	Reads:5	Hits:1	Allocated_reads:5	Strand:-
TCACAAAAGTCACATGCTGTAGTGTAGAC
>Location:NODE_296637_length_14495_cov_30.429251	Coordinate:10789	Reads:1	Hits:1	Allocated_reads:1	Strand:-
TCACAAAAGTCACATGCTGTAGTGTA
>Location:NODE_296637_length_14495_cov_30.429251	Coordinate:10792	Reads:1	Hits:1	Allocated_reads:1	Strand:-
ACCTTATCACAAAAGTCACATGCTGTAGT
>Location:NODE_296637_length_14495_cov_30.429251	Coordinate:10792	Reads:1	Hits:1	Allocated_reads:1	Strand:-
CCTTATCACAAAAGTCACATGCTGTAGT
>Location:NODE_296637_length_14495_cov_30.429251	Coordinate:10793	Reads:1	Hits:1	Allocated_reads:1	Strand:-
TGGCAACCTTATCACAAAAGTCACATGCTGTAG
>Location:NODE_296637_length_14495_cov_30.429251	Coordinate:10795	Reads:1	Hits:1	Allocated_reads:1	Strand:-
AACCTTATCACAAAAGTCACATGCTGT
>Location:NODE_296637_length_14495_cov_30.429251	Coordinate:10804	Reads:1	Hits:1	Allocated_reads:1	Strand:-
TGTCATGGCAACCTTATCACAAAAGTC
>Location:NODE_296637_length_14495_cov_30.429251	Coordinate:10805	Reads:1	Hits:1	Allocated_reads:1	Strand:+
ACTTTTGTGATAAGGTTGCCATGACA
>Location:NODE_296637_length_14495_cov_30.429251	Coordinate:10805	Reads:1	Hits:1	Allocated_reads:1	Strand:-
TGGAAAATGTCATGGCAACCTTATCACAAAAGT
>Location:NODE_296637_length_14495_cov_30.429251	Coordinate:10813	Reads:1	Hits:1	Allocated_reads:1	Strand:-
CATCTGGAAAATGTCATGGCAACCTTATC
>Location:NODE_296637_length_14495_cov_30.429251	Coordinate:10830	Reads:1	Hits:1	Allocated_reads:1	Strand:+
ATTTTCCAGATGGCGGCTGAAAAATG
>Location:NODE_296637_length_14495_cov_30.429251	Coordinate:10831	Reads:1	Hits:1	Allocated_reads:1	Strand:-
CTGACATTTTTCAGCCGCCATCTGGAAAA
>Location:NODE_296637_length_14495_cov_30.429251	Coordinate:10831	Reads:9	Hits:1	Allocated_reads:9	Strand:-
TCTGACATTTTTCAGCCGCCATCTGGAAAA
>Location:NODE_296637_length_14495_cov_30.429251	Coordinate:10831	Reads:4	Hits:1	Allocated_reads:4	Strand:-
TTCTGACATTTTTCAGCCGCCATCTGGAAAA
>Location:NODE_296637_length_14495_cov_30.429251	Coordinate:10831	Reads:1	Hits:1	Allocated_reads:1	Strand:-
TTTCTGACATTTTTCAGCCGCCATCTGGAAAA
>Location:NODE_296637_length_14495_cov_30.429251	Coordinate:10832	Reads:3	Hits:1	Allocated_reads:3	Strand:-
TCTGACATTTTTCAGCCGCCATCTGGAAA
>Location:NODE_296637_length_14495_cov_30.429251	Coordinate:10832	Reads:2	Hits:1	Allocated_reads:2	Strand:-
TTCTGACATTTTTCAGCCGCCATCTGGAAA
>Location:NODE_296637_length_14495_cov_30.429251	Coordinate:10833	Reads:1	Hits:1	Allocated_reads:1	Strand:+
TTCCAGATGGCGGCTGAAAAATGT
>Location:NODE_296637_length_14495_cov_30.429251	Coordinate:10833	Reads:2	Hits:1	Allocated_reads:2	Strand:+
TTCCAGATGGCGGCTGAAAAATGTC
>Location:NODE_296637_length_14495_cov_30.429251	Coordinate:10834	Reads:1	Hits:1	Allocated_reads:1	Strand:+
TCCAGATGGCGGCTGAAAAATGTCAGA
>Location:NODE_296637_length_14495_cov_30.429251	Coordinate:10834	Reads:2	Hits:1	Allocated_reads:2	Strand:-
TCTGACATTTTTCAGCCGCCATCTGGA
>Location:NODE_296637_length_14495_cov_30.429251	Coordinate:10834	Reads:12	Hits:1	Allocated_reads:12	Strand:-
TTCTGACATTTTTCAGCCGCCATCTGGA
>Location:NODE_296637_length_14495_cov_30.429251	Coordinate:10834	Reads:3	Hits:1	Allocated_reads:3	Strand:-
TTTCTGACATTTTTCAGCCGCCATCTGGA
>Location:NODE_296637_length_14495_cov_30.429251	Coordinate:10835	Reads:1	Hits:1	Allocated_reads:1	Strand:-
TCTGACATTTTTCAGCCGCCATCTGC
>Location:NODE_296637_length_14495_cov_30.429251	Coordinate:10835	Reads:2	Hits:1	Allocated_reads:2	Strand:-
TTCTGACATTTTTCAGCCGCCATCTGG
>Location:NODE_296637_length_14495_cov_30.429251	Coordinate:10838	Reads:3	Hits:1	Allocated_reads:3	Strand:-
TTCTGACATTTTTCAGCCGCCATC
>Location:NODE_296637_length_14495_cov_30.429251	Coordinate:10841	Reads:2	Hits:1	Allocated_reads:2	Strand:-
TTTTGTTTCTGACATTTTTCAGCCGCC
>Location:NODE_296637_length_14495_cov_30.429251	Coordinate:10844	Reads:1	Hits:1	Allocated_reads:1	Strand:-
CAGCCTTTTGTTTCTGACATTTTTCAGCC
>Location:NODE_296637_length_14495_cov_30.429251	Coordinate:10845	Reads:1	Hits:1	Allocated_reads:1	Strand:-
TTAACCAGCCTTTTGTTTCTGACATTTTTCAGC
>Location:NODE_296637_length_14495_cov_30.429251	Coordinate:10848	Reads:2	Hits:1	Allocated_reads:2	Strand:-
TTAACCAGCCTTTTGTTTCTGACATTTTTC
>Location:NODE_296637_length_14495_cov_30.429251	Coordinate:10852	Reads:2	Hits:1	Allocated_reads:2	Strand:-
CATTTAACCAGCCTTTTGTTTCTGACATT
>Location:NODE_296637_length_14495_cov_30.429251	Coordinate:10852	Reads:3	Hits:1	Allocated_reads:3	Strand:-
TTAACCAGCCTTTTGTTTCTGACATT
>Location:NODE_296637_length_14495_cov_30.429251	Coordinate:10852	Reads:6	Hits:1	Allocated_reads:6	Strand:-
TTTAACCAGCCTTTTGTTTCTGACATT
>Location:NODE_296637_length_14495_cov_30.429251	Coordinate:10854	Reads:1	Hits:1	Allocated_reads:1	Strand:-
ATTTAACCAGCCTTTTGTTTCTGACA
>Location:NODE_296637_length_14495_cov_30.429251	Coordinate:10858	Reads:1	Hits:1	Allocated_reads:1	Strand:-
TAGAATCCATTTAACCAGCCTTTTGTTTCT
>Location:NODE_296637_length_14495_cov_30.429251	Coordinate:10859	Reads:3	Hits:1	Allocated_reads:3	Strand:-
TAGAATCCATTTAACCAGCCTTTTGTTTC
>Location:NODE_296637_length_14495_cov_30.429251	Coordinate:10859	Reads:1	Hits:1	Allocated_reads:1	Strand:-
TGATAGAATCCATTTAACCAGCCTTTTGTTTC
>Location:NODE_296637_length_14495_cov_30.429251	Coordinate:10861	Reads:1	Hits:1	Allocated_reads:1	Strand:-
TGATAGAATCCATTTAACCAGCTTTTTGTT
>Location:NODE_296637_length_14495_cov_30.429251	Coordinate:10861	Reads:8	Hits:1	Allocated_reads:8	Strand:-
TGATAGAATCCATTTAACCAGCCTTTTGTT
>Location:NODE_296637_length_14495_cov_30.429251	Coordinate:10862	Reads:1	Hits:1	Allocated_reads:1	Strand:-
ATTGATAGAATCCATTTAACCAGCCTTTTGT
>Location:NODE_296637_length_14495_cov_30.429251	Coordinate:10862	Reads:9	Hits:1	Allocated_reads:9	Strand:-
TGATAGAATCCATTTAACCAGCCTTTTGT
>Location:NODE_296637_length_14495_cov_30.429251	Coordinate:10862	Reads:4	Hits:1	Allocated_reads:4	Strand:-
TTGATAGAATCCATTTAACCAGCCTTTTGT
>Location:NODE_296637_length_14495_cov_30.429251	Coordinate:10863	Reads:10	Hits:1	Allocated_reads:10	Strand:-
TGATAGAATCCATTTAACCAGCCTTTTG
>Location:NODE_296637_length_14495_cov_30.429251	Coordinate:10863	Reads:2	Hits:1	Allocated_reads:2	Strand:-
TTGATAGAATCCATTTAACCAGCCTTTTG
>Location:NODE_296637_length_14495_cov_30.429251	Coordinate:10864	Reads:1	Hits:1	Allocated_reads:1	Strand:-
AATTGATAGAATCCATTTAACCAGCCTTTT
>Location:NODE_296637_length_14495_cov_30.429251	Coordinate:10864	Reads:12	Hits:1	Allocated_reads:12	Strand:-
TGATAGAATCCATTTAACCAGCCTTTT
>Location:NODE_296637_length_14495_cov_30.429251	Coordinate:10864	Reads:3	Hits:1	Allocated_reads:3	Strand:-
TTGATAGAATCCATTTAACCAGCCTTTT
>Location:NODE_296637_length_14495_cov_30.429251	Coordinate:10865	Reads:3	Hits:1	Allocated_reads:3	Strand:-
ATTGATAGAATCCATTTAACCAGCCTTT
>Location:NODE_296637_length_14495_cov_30.429251	Coordinate:10865	Reads:9	Hits:1	Allocated_reads:9	Strand:-
TGATAGAATCCATTTAACCAGCCTTT
>Location:NODE_296637_length_14495_cov_30.429251	Coordinate:10865	Reads:4	Hits:1	Allocated_reads:4	Strand:-
TTGATAGAATCCATTTAACCAGCCTTT
>Location:NODE_296637_length_14495_cov_30.429251	Coordinate:10866	Reads:1	Hits:1	Allocated_reads:1	Strand:-
ATTGATAGAATCCATTTAACCAGCCTT
>Location:NODE_296637_length_14495_cov_30.429251	Coordinate:10866	Reads:1	Hits:1	Allocated_reads:1	Strand:-
CAATTGATAGAATCCATTTAACCAGCCTT
>Location:NODE_296637_length_14495_cov_30.429251	Coordinate:10866	Reads:1	Hits:1	Allocated_reads:1	Strand:-
TGATAGAATCCATTTAACCAGCCTT
>Location:NODE_296637_length_14495_cov_30.429251	Coordinate:10867	Reads:2	Hits:1	Allocated_reads:2	Strand:-
TGATAGAATCCATTTAACCAGCCT
>Location:NODE_296637_length_14495_cov_30.429251	Coordinate:10867	Reads:1	Hits:1	Allocated_reads:1	Strand:-
TGCAATTGATAGAATCCATTTAACCAGCCT
>Location:NODE_296637_length_14495_cov_30.429251	Coordinate:10867	Reads:1	Hits:1	Allocated_reads:1	Strand:-
TTGATAGAATCCATTTAACCAGCCT
>Location:NODE_296637_length_14495_cov_30.429251	Coordinate:10868	Reads:1	Hits:1	Allocated_reads:1	Strand:-
AATTGATAGAATCCATTTAACCAGCC
>Location:NODE_296637_length_14495_cov_30.429251	Coordinate:10868	Reads:1	Hits:1	Allocated_reads:1	Strand:-
GCAATTGATAGAATCCATTTAACCAGCC
>Location:NODE_296637_length_14495_cov_30.429251	Coordinate:10868	Reads:1	Hits:1	Allocated_reads:1	Strand:+
GGCTGGTTAAATGGATTCTATCAAT
>Location:NODE_296637_length_14495_cov_30.429251	Coordinate:10868	Reads:3	Hits:1	Allocated_reads:3	Strand:-
TGCAATTGATAGAATCCATTTAACCAGCC
>Location:NODE_296637_length_14495_cov_30.429251	Coordinate:10869	Reads:1	Hits:1	Allocated_reads:1	Strand:-
GCAATTGATAGAATCCATTTAACCAGC
>Location:NODE_296637_length_14495_cov_30.429251	Coordinate:10869	Reads:1	Hits:1	Allocated_reads:1	Strand:-
TGCAATTGATAGAATCCATTTAACCAGC
>Location:NODE_296637_length_14495_cov_30.429251	Coordinate:10870	Reads:1	Hits:1	Allocated_reads:1	Strand:-
AATTGATAGAATCCATTTAACCAG
>Location:NODE_296637_length_14495_cov_30.429251	Coordinate:10870	Reads:1	Hits:1	Allocated_reads:1	Strand:+
CTGGTTAAATGGATTCTATCAATTGCA
>Location:NODE_296637_length_14495_cov_30.429251	Coordinate:10870	Reads:1	Hits:1	Allocated_reads:1	Strand:-
GCAATTGATAGAATCCATTTAACCAG
>Location:NODE_296637_length_14495_cov_30.429251	Coordinate:10871	Reads:1	Hits:1	Allocated_reads:1	Strand:-
CGCTGCAATTGATAGAATCCATTTAACCA
>Location:NODE_296637_length_14495_cov_30.429251	Coordinate:10871	Reads:1	Hits:1	Allocated_reads:1	Strand:-
CTGCAATTGATAGAATCCATTTAACCA
>Location:NODE_296637_length_14495_cov_30.429251	Coordinate:10871	Reads:1	Hits:1	Allocated_reads:1	Strand:-
GCTGCAATTGATAGAATCCATTTAACCA
>Location:NODE_296637_length_14495_cov_30.429251	Coordinate:10872	Reads:1	Hits:1	Allocated_reads:1	Strand:-
TGCAATTGATAGAATCCATTTAACC
>Location:NODE_296637_length_14495_cov_30.429251	Coordinate:10873	Reads:1	Hits:1	Allocated_reads:1	Strand:-
TGCAATTGATAGAATCCATTTAAC
>Location:NODE_296637_length_14495_cov_30.429251	Coordinate:10877	Reads:3	Hits:1	Allocated_reads:3	Strand:-
AACCCGCTGCAATTGATAGAATCCATT
>Location:NODE_296637_length_14495_cov_30.429251	Coordinate:10877	Reads:3	Hits:1	Allocated_reads:3	Strand:-
TCAAACCCGCTGCAATTGATAGAATCCATT
>Location:NODE_296637_length_14495_cov_30.429251	Coordinate:10878	Reads:1	Hits:1	Allocated_reads:1	Strand:+
ATGGATTCTATCAATTGCAGCGGG
>Location:NODE_296637_length_14495_cov_30.429251	Coordinate:10878	Reads:1	Hits:1	Allocated_reads:1	Strand:+
ATGGATTCTATCAATTGCAGCGGGTTTGA
>Location:NODE_296637_length_14495_cov_30.429251	Coordinate:10879	Reads:2	Hits:1	Allocated_reads:2	Strand:-
TCAAACCCGCTGCAATTGATAGAATCCA
>Location:NODE_296637_length_14495_cov_30.429251	Coordinate:10880	Reads:1	Hits:1	Allocated_reads:1	Strand:-
GTCAAACCCGCTGCAATTGATAGAATCT
>Location:NODE_296637_length_14495_cov_30.429251	Coordinate:10881	Reads:1	Hits:1	Allocated_reads:1	Strand:+
GATTCTATCAATTGCAGCGGGTTTGA
>Location:NODE_296637_length_14495_cov_30.429251	Coordinate:10893	Reads:1	Hits:1	Allocated_reads:1	Strand:-
GTTGATAAGAAAGCGTCAAACCCGCTGCA
>Location:NODE_296637_length_14495_cov_30.429251	Coordinate:10894	Reads:1	Hits:1	Allocated_reads:1	Strand:-
TAGCCTGTTGATAAGAAAGCGTCAAACCCGCTTT
>Location:NODE_296637_length_14495_cov_30.429251	Coordinate:10894	Reads:1	Hits:1	Allocated_reads:1	Strand:-
TGTTGATAAGAAAGCGTCAAACCCGCTGC
>Location:NODE_296637_length_14495_cov_30.429251	Coordinate:10896	Reads:2	Hits:1	Allocated_reads:2	Strand:-
AGCCTGTTGATAAGAAAGCGTCAAACCCGCT
>Location:NODE_296637_length_14495_cov_30.429251	Coordinate:10896	Reads:2	Hits:1	Allocated_reads:2	Strand:-
GCCTGTTGATAAGAAAGCGTCAAACCCGCT
>Location:NODE_296637_length_14495_cov_30.429251	Coordinate:10896	Reads:2	Hits:1	Allocated_reads:2	Strand:-
TGTTGATAAGAAAGCGTCAAACCCGCT
>Location:NODE_296637_length_14495_cov_30.429251	Coordinate:10897	Reads:19	Hits:1	Allocated_reads:19	Strand:-
AGCCTGTTGATAAGAAAGCGTCAAACCCGC
>Location:NODE_296637_length_14495_cov_30.429251	Coordinate:10897	Reads:5	Hits:1	Allocated_reads:5	Strand:-
CCTGTTGATAAGAAAGCGTCAAACCCGC
>Location:NODE_296637_length_14495_cov_30.429251	Coordinate:10897	Reads:8	Hits:1	Allocated_reads:8	Strand:-
GCCTGTTGATAAGAAAGCGTCAAACCCGC
>Location:NODE_296637_length_14495_cov_30.429251	Coordinate:10897	Reads:20	Hits:1	Allocated_reads:20	Strand:-
TAGCCTGTTGATAAGAAAGCGTCAAACCCGC
>Location:NODE_296637_length_14495_cov_30.429251	Coordinate:10897	Reads:1	Hits:1	Allocated_reads:1	Strand:-
TGTTGATAAGAAAGCGTCAAACCCGC
>Location:NODE_296637_length_14495_cov_30.429251	Coordinate:10897	Reads:1	Hits:1	Allocated_reads:1	Strand:-
TTAGCCTGTTGATAAGAAAGCGTCAAACCCGC
>Location:NODE_296637_length_14495_cov_30.429251	Coordinate:10900	Reads:1	Hits:1	Allocated_reads:1	Strand:-
TAGCCTGTTGATAAGAAAGCGTCAAACC
>Location:NODE_296637_length_14495_cov_30.429251	Coordinate:10902	Reads:1	Hits:1	Allocated_reads:1	Strand:+
TTTGACGCTTTCTTATCAACAGGCT
>Location:NODE_296637_length_14495_cov_30.429251	Coordinate:10908	Reads:1	Hits:1	Allocated_reads:1	Strand:-
TCGGGGAATTAGCCTGTTGATAAGAAAGC
>Location:NODE_296637_length_14495_cov_30.429251	Coordinate:10908	Reads:1	Hits:1	Allocated_reads:1	Strand:-
TTCGGGGAATTAGCCTGTTGATAAGAAAGC
>Location:NODE_296637_length_14495_cov_30.429251	Coordinate:10912	Reads:1	Hits:1	Allocated_reads:1	Strand:-
TTCGGGGAATTAGCCTGTTGATAAGA
>Location:NODE_296637_length_14495_cov_30.429251	Coordinate:10913	Reads:1	Hits:1	Allocated_reads:1	Strand:+
CTTATCAACAGGCTAATTCCCCGAAA
>Location:NODE_296637_length_14495_cov_30.429251	Coordinate:10917	Reads:2	Hits:1	Allocated_reads:2	Strand:-
TATTCCTTCGGGGAATTAGCCTGTTGA
>Location:NODE_296637_length_14495_cov_30.429251	Coordinate:10918	Reads:1	Hits:1	Allocated_reads:1	Strand:+
CAACAGGCTAATTCCCCGAAGGAAT
>Location:NODE_296637_length_14495_cov_30.429251	Coordinate:10927	Reads:2	Hits:1	Allocated_reads:2	Strand:-
GGCACATCCTATTCCTTCGGGGAATT
>Location:NODE_296637_length_14495_cov_30.429251	Coordinate:10928	Reads:1	Hits:1	Allocated_reads:1	Strand:-
CCCTGGCACATCCTATTCCTTCGGGGAAT
>Location:NODE_296637_length_14495_cov_30.429251	Coordinate:10930	Reads:1	Hits:1	Allocated_reads:1	Strand:-
CTGGCACATCCTATTCCTTCGGGGA
>Location:NODE_296637_length_14495_cov_30.429251	Coordinate:10944	Reads:6	Hits:1	Allocated_reads:6	Strand:-
TGTCATTAGTCTCCTCCCCTGGCACATCC
>Location:NODE_296637_length_14495_cov_30.429251	Coordinate:10945	Reads:2	Hits:1	Allocated_reads:2	Strand:-
TGTCATTAGTCTCCTCCCCTGGCACATC
>Location:NODE_296637_length_14495_cov_30.429251	Coordinate:10947	Reads:2	Hits:1	Allocated_reads:2	Strand:-
TGTCATTAGTCTCCTCCCCTGGCACA
>Location:NODE_296637_length_14495_cov_30.429251	Coordinate:10947	Reads:5	Hits:1	Allocated_reads:5	Strand:-
TTTGTCATTAGTCTCCTCCCCTGGCACA
>Location:NODE_296637_length_14495_cov_30.429251	Coordinate:10948	Reads:1	Hits:1	Allocated_reads:1	Strand:-
TGTCATTAGTCTCCTCCCCTGGCAC
>Location:NODE_296637_length_14495_cov_30.429251	Coordinate:10949	Reads:1	Hits:1	Allocated_reads:1	Strand:-
TGTCATTAGTCTCCTCCCCTGGCA
>Location:NODE_296637_length_14495_cov_30.429251	Coordinate:10949	Reads:1	Hits:1	Allocated_reads:1	Strand:-
TTTGTCATTAGTCTCCTCCCCTGGCA
>Location:NODE_296637_length_14495_cov_30.429251	Coordinate:10949	Reads:1	Hits:1	Allocated_reads:1	Strand:-
TTTTGTCATTAGTCTCCTCCCCTGGCA
>Location:NODE_296637_length_14495_cov_30.429251	Coordinate:10950	Reads:1	Hits:1	Allocated_reads:1	Strand:-
TTTTGTCATTAGTCTCCTCCCCTGGC
>Location:NODE_296637_length_14495_cov_30.429251	Coordinate:10951	Reads:1	Hits:1	Allocated_reads:1	Strand:-
TTTGTCATTAGTCTCCTCCCCTGG
>Location:NODE_296637_length_14495_cov_30.429251	Coordinate:10951	Reads:1	Hits:1	Allocated_reads:1	Strand:-
TTTTGTCATTAGTCTCCTCCCCTGG
>Location:NODE_296637_length_14495_cov_30.429251	Coordinate:10963	Reads:1	Hits:1	Allocated_reads:1	Strand:+
ACTAATGACAAAAATGGAGGCCTGT
>Location:NODE_296637_length_14495_cov_30.429251	Coordinate:10963	Reads:1	Hits:1	Allocated_reads:1	Strand:+
ACTAATGACAAAAATGGAGGCCTGTA
>Location:NODE_296637_length_14495_cov_30.429251	Coordinate:10968	Reads:1	Hits:1	Allocated_reads:1	Strand:+
TGACAAAAATGGAGGCCTGTATTCCCC
>Location:NODE_296637_length_14495_cov_30.429251	Coordinate:10995	Reads:1	Hits:1	Allocated_reads:1	Strand:-
TAGCTTAGACCCAGATAGGATGTCT
>Location:NODE_296637_length_14495_cov_30.429251	Coordinate:11013	Reads:1	Hits:1	Allocated_reads:1	Strand:-
CTGCGGCACATAAGCATCCTAGCTTA
>Location:NODE_296637_length_14495_cov_30.429251	Coordinate:11024	Reads:1	Hits:1	Allocated_reads:1	Strand:-
GGAACTGGCTAGTGCTGCGGCACATAAGC
>Location:NODE_296637_length_14495_cov_30.429251	Coordinate:11024	Reads:1	Hits:1	Allocated_reads:1	Strand:-
TGGAACTGGCTAGTGCTGCGGCACATAGGC
>Location:NODE_296637_length_14495_cov_30.429251	Coordinate:11025	Reads:2	Hits:1	Allocated_reads:2	Strand:-
TGGAACTGGCTAGTGCTGCGGCACATAAG
>Location:NODE_296637_length_14495_cov_30.429251	Coordinate:11026	Reads:1	Hits:1	Allocated_reads:1	Strand:-
TGGAACTGGCTAGTGCTGCGGCACATAA
>Location:NODE_296637_length_14495_cov_30.429251	Coordinate:11027	Reads:1	Hits:1	Allocated_reads:1	Strand:-
TGGAACTGGCTAGTGCTGCGGCACATA
>Location:NODE_296637_length_14495_cov_30.429251	Coordinate:11029	Reads:2	Hits:1	Allocated_reads:2	Strand:-
TGGAACTGGCTAGTGCTGCGGCACA
>Location:NODE_296637_length_14495_cov_30.429251	Coordinate:11029	Reads:1	Hits:1	Allocated_reads:1	Strand:-
TGTTGGAACTGGCTAGTGCTGCGGCACT
>Location:NODE_296637_length_14495_cov_30.429251	Coordinate:11029	Reads:1	Hits:1	Allocated_reads:1	Strand:-
TGTTGGAACTGGCTAGTGCTGCGGCATT
>Location:NODE_296637_length_14495_cov_30.429251	Coordinate:11029	Reads:12	Hits:1	Allocated_reads:12	Strand:-
TGTTGGAACTGGCTAGTGCTGCGGCACA
>Location:NODE_296637_length_14495_cov_30.429251	Coordinate:11030	Reads:1	Hits:1	Allocated_reads:1	Strand:-
TGGAACTGGCTAGTGCTGCGGCAC
>Location:NODE_296637_length_14495_cov_30.429251	Coordinate:11030	Reads:5	Hits:1	Allocated_reads:5	Strand:-
TGTTGGAACTGGCTAGTGCTGCGGCAC
>Location:NODE_296637_length_14495_cov_30.429251	Coordinate:11046	Reads:1	Hits:1	Allocated_reads:1	Strand:+
CAGTTCCAACAGCCTCTCTTTATCTTT
>Location:NODE_296637_length_14495_cov_30.429251	Coordinate:11047	Reads:1	Hits:1	Allocated_reads:1	Strand:-
TAGCAAAAGATAAAGAGAGGCTGTTGGAACT
>Location:NODE_296637_length_14495_cov_30.429251	Coordinate:11048	Reads:1	Hits:1	Allocated_reads:1	Strand:-
TAGCAAAAGATAAAGAGAGGCTGTTGGAAC
>Location:NODE_296637_length_14495_cov_30.429251	Coordinate:11050	Reads:1	Hits:1	Allocated_reads:1	Strand:-
TAGCAAAAGATAAAGAGAGGCTGTTGGA
>Location:NODE_296637_length_14495_cov_30.429251	Coordinate:11053	Reads:1	Hits:1	Allocated_reads:1	Strand:-
GCATAGCAAAAGATAAAGAGAGGCTGTT
>Location:NODE_296637_length_14495_cov_30.429251	Coordinate:11053	Reads:8	Hits:1	Allocated_reads:8	Strand:-
TGCATAGCAAAAGATAAAGAGAGGCTGTT
>Location:NODE_296637_length_14495_cov_30.429251	Coordinate:11054	Reads:2	Hits:1	Allocated_reads:2	Strand:-
TGCATAGCAAAAGATAAAGAGAGGCTGT
>Location:NODE_296637_length_14495_cov_30.429251	Coordinate:11056	Reads:1	Hits:1	Allocated_reads:1	Strand:-
TGCATAGCAAAAGATAAAGAGAGGCT
>Location:NODE_296637_length_14495_cov_30.429251	Coordinate:11057	Reads:2	Hits:1	Allocated_reads:2	Strand:-
TGATGCATAGCAAAAGATAAAGAGAGGC
>Location:NODE_296637_length_14495_cov_30.429251	Coordinate:11074	Reads:2	Hits:1	Allocated_reads:2	Strand:-
TGGTATCAAGGTGGCAAGTGATGCATAGC
>Location:NODE_296637_length_14495_cov_30.429251	Coordinate:11102	Reads:2	Hits:1	Allocated_reads:2	Strand:-
TAAATCTGATATAGGTTTGACCTTTCAACCT
>Location:NODE_296637_length_14495_cov_30.429251	Coordinate:11103	Reads:2	Hits:1	Allocated_reads:2	Strand:-
ATCTGATATAGGTTTGACCTTTCAACC
>Location:NODE_296637_length_14495_cov_30.429251	Coordinate:11103	Reads:3	Hits:1	Allocated_reads:3	Strand:-
TAAATCTGATATAGGTTTGACCTTTCAACC
>Location:NODE_296637_length_14495_cov_30.429251	Coordinate:11103	Reads:2	Hits:1	Allocated_reads:2	Strand:-
TCTGATATAGGTTTGACCTTTCAACC
>Location:NODE_296637_length_14495_cov_30.429251	Coordinate:11110	Reads:11	Hits:1	Allocated_reads:11	Strand:-
TAAAGATAAATCTGATATAGGTTTGACCT
>Location:NODE_296637_length_14495_cov_30.429251	Coordinate:11110	Reads:1	Hits:1	Allocated_reads:1	Strand:-
TATAAAGATAAATCTGATATAGGTTTGACCT
>Location:NODE_296637_length_14495_cov_30.429251	Coordinate:11179	Reads:1	Hits:1	Allocated_reads:1	Strand:+
CCTGTGTGAAAGTGGGGGGTGGGAGGATT
>Location:NODE_296637_length_14495_cov_30.429251	Coordinate:11185	Reads:1	Hits:1	Allocated_reads:1	Strand:-
TAGAAATCCTCCCACCCCCCACTTTCA
>Location:NODE_296637_length_14495_cov_30.429251	Coordinate:11189	Reads:1	Hits:1	Allocated_reads:1	Strand:-
GCAGTAGAAATCCTCCCACCCCCCACT
>Location:NODE_296637_length_14495_cov_30.429251	Coordinate:11189	Reads:1	Hits:1	Allocated_reads:1	Strand:-
TCAGCAGTAGAAATCCTCCCACCCCCCACT
>Location:NODE_296637_length_14495_cov_30.429251	Coordinate:11193	Reads:3	Hits:1	Allocated_reads:3	Strand:-
TCTCAGCAGTAGAAATCCTCCCACCCCC
>Location:NODE_296637_length_14495_cov_30.429251	Coordinate:11194	Reads:1	Hits:1	Allocated_reads:1	Strand:-
TCTCAGCAGTAGAAATCCTCCCACCCC
>Location:NODE_296637_length_14495_cov_30.429251	Coordinate:11194	Reads:1	Hits:1	Allocated_reads:1	Strand:-
TTCTCAGCAGTAGAAATCCTCCCACCCC
>Location:NODE_296637_length_14495_cov_30.429251	Coordinate:11195	Reads:4	Hits:1	Allocated_reads:4	Strand:-
TCTCAGCAGTAGAAATCCTCCCACCC
>Location:NODE_296637_length_14495_cov_30.429251	Coordinate:11196	Reads:4	Hits:1	Allocated_reads:4	Strand:-
TCTCAGCAGTAGAAATCCTCCCACC
>Location:NODE_296637_length_14495_cov_30.429251	Coordinate:11196	Reads:1	Hits:1	Allocated_reads:1	Strand:-
TTCTCAGCAGTAGAAATCCTCCCACC
>Location:NODE_296637_length_14495_cov_30.429251	Coordinate:11197	Reads:2	Hits:1	Allocated_reads:2	Strand:-
TCTCAGCAGTAGAAATCCTCCCAC
>Location:NODE_296637_length_14495_cov_30.429251	Coordinate:11202	Reads:1	Hits:1	Allocated_reads:1	Strand:+
AGGATTTCTACTGCTGAGAAATGTG
>Location:NODE_296637_length_14495_cov_30.429251	Coordinate:11205	Reads:1	Hits:1	Allocated_reads:1	Strand:-
TGCATTGGCACATTTCTCAGCAGTAGAAAA
>Location:NODE_296637_length_14495_cov_30.429251	Coordinate:11206	Reads:1	Hits:1	Allocated_reads:1	Strand:-
CATTGGCACATTTCTCAGCAGTAGAAA
>Location:NODE_296637_length_14495_cov_30.429251	Coordinate:11207	Reads:4	Hits:1	Allocated_reads:4	Strand:-
TGCATTGGCACATTTCTCAGCAGTAGAA
>Location:NODE_296637_length_14495_cov_30.429251	Coordinate:11208	Reads:3	Hits:1	Allocated_reads:3	Strand:-
TGCATTGGCACATTTCTCAGCAGTAGA
>Location:NODE_296637_length_14495_cov_30.429251	Coordinate:11209	Reads:1	Hits:1	Allocated_reads:1	Strand:+
CTACTGCTGAGAAATGTGCCAATGCAC
>Location:NODE_296637_length_14495_cov_30.429251	Coordinate:11211	Reads:3	Hits:1	Allocated_reads:3	Strand:+
ACTGCTGAGAAATGTGCCAATGCAC
>Location:NODE_296637_length_14495_cov_30.429251	Coordinate:11211	Reads:3	Hits:1	Allocated_reads:3	Strand:+
ACTGCTGAGAAATGTGCCAATGCACA
>Location:NODE_296637_length_14495_cov_30.429251	Coordinate:11212	Reads:1	Hits:1	Allocated_reads:1	Strand:+
CTGCTGAGAAATGTGCCAATGCAC
>Location:NODE_296637_length_14495_cov_30.429251	Coordinate:11237	Reads:3	Hits:1	Allocated_reads:3	Strand:-
TGTCATTGTCAGCCTGGCTTTACATGC
>Location:NODE_296637_length_14495_cov_30.429251	Coordinate:11237	Reads:1	Hits:1	Allocated_reads:1	Strand:-
TGTGTCATTGTCAGCCTGGCTTTACATGC
>Location:NODE_296637_length_14495_cov_30.429251	Coordinate:11241	Reads:1	Hits:1	Allocated_reads:1	Strand:-
TCATGTGTCATTGTCAGCCTGGCTTTAC
>Location:NODE_296637_length_14495_cov_30.429251	Coordinate:11242	Reads:2	Hits:1	Allocated_reads:2	Strand:+
TAAAGCCAGGCTGACAATGACACAT
>Location:NODE_296637_length_14495_cov_30.429251	Coordinate:11244	Reads:1	Hits:1	Allocated_reads:1	Strand:-
TCATTGTCATGTGTCATTGTCAGCCTGGCTT
>Location:NODE_296637_length_14495_cov_30.429251	Coordinate:11244	Reads:1	Hits:1	Allocated_reads:1	Strand:-
TTGTCATGTGTCATTGTCAGCCTGGCTT
>Location:NODE_296637_length_14495_cov_30.429251	Coordinate:11245	Reads:2	Hits:1	Allocated_reads:2	Strand:-
TCATTGTCATGTGTCATTGTCAGCCTGGCT
>Location:NODE_296637_length_14495_cov_30.429251	Coordinate:11245	Reads:1	Hits:1	Allocated_reads:1	Strand:-
TGTCATTGTCATGTGTCATTGTCAGCCTGGCT
>Location:NODE_296637_length_14495_cov_30.429251	Coordinate:11246	Reads:1	Hits:1	Allocated_reads:1	Strand:-
CATTGTCATGTGTCATTGTCAGCCTGGC
>Location:NODE_296637_length_14495_cov_30.429251	Coordinate:11246	Reads:5	Hits:1	Allocated_reads:5	Strand:-
TCATTGTCATGTGTCATTGTCAGCCTGGC
>Location:NODE_296637_length_14495_cov_30.429251	Coordinate:11246	Reads:1	Hits:1	Allocated_reads:1	Strand:-
TGTCATGTGTCATTGTCAGCCTGGC
>Location:NODE_296637_length_14495_cov_30.429251	Coordinate:11246	Reads:2	Hits:1	Allocated_reads:2	Strand:-
TGTCATTGTCATGTGTCATTGTCAGCCTGGC
>Location:NODE_296637_length_14495_cov_30.429251	Coordinate:11246	Reads:3	Hits:1	Allocated_reads:3	Strand:-
TTGTCATGTGTCATTGTCAGCCTGGC
>Location:NODE_296637_length_14495_cov_30.429251	Coordinate:11247	Reads:1	Hits:1	Allocated_reads:1	Strand:-
TCATTGTCATGTGTCATTGTCAGCCTGG
>Location:NODE_296637_length_14495_cov_30.429251	Coordinate:11247	Reads:1	Hits:1	Allocated_reads:1	Strand:-
TGTCATGTGTCATTGTCAGCCTGG
>Location:NODE_296637_length_14495_cov_30.429251	Coordinate:11247	Reads:2	Hits:1	Allocated_reads:2	Strand:-
TGTCATTGTCATGTGTCATTGTCAGCCTGG
>Location:NODE_296637_length_14495_cov_30.429251	Coordinate:11247	Reads:1	Hits:1	Allocated_reads:1	Strand:-
TTGTCATGTGTCATTGTCAGCCTGG
>Location:NODE_296637_length_14495_cov_30.429251	Coordinate:11247	Reads:2	Hits:1	Allocated_reads:2	Strand:-
TTGTCATTGTCATGTGTCATTGTCAGCCTGG
>Location:NODE_296637_length_14495_cov_30.429251	Coordinate:11248	Reads:1	Hits:1	Allocated_reads:1	Strand:-
TTGTCATGTGTCATTGTCAGCCTG
>Location:NODE_296637_length_14495_cov_30.429251	Coordinate:11249	Reads:9	Hits:1	Allocated_reads:9	Strand:-
TCATTGTCATGTGTCATTGTCAGCCT
>Location:NODE_296637_length_14495_cov_30.429251	Coordinate:11249	Reads:4	Hits:1	Allocated_reads:4	Strand:-
TGTCATTGTCATGTGTCATTGTCAGCCG
>Location:NODE_296637_length_14495_cov_30.429251	Coordinate:11249	Reads:83	Hits:1	Allocated_reads:83	Strand:-
TGTCATTGTCATGTGTCATTGTCAGCCT
>Location:NODE_296637_length_14495_cov_30.429251	Coordinate:11249	Reads:1	Hits:1	Allocated_reads:1	Strand:-
TTGTCATTGTCATGTGTCATTGTCAGCCG
>Location:NODE_296637_length_14495_cov_30.429251	Coordinate:11249	Reads:61	Hits:1	Allocated_reads:61	Strand:-
TTGTCATTGTCATGTGTCATTGTCAGCCT
>Location:NODE_296637_length_14495_cov_30.429251	Coordinate:11250	Reads:1	Hits:1	Allocated_reads:1	Strand:-
TTGTCATTGTCATGTGTCATTGTCAGCC
>Location:NODE_296637_length_14495_cov_30.429251	Coordinate:11252	Reads:1	Hits:1	Allocated_reads:1	Strand:+
CTGACAATGACACATGACAATGACAACTCTTTT
>Location:NODE_296637_length_14495_cov_30.429251	Coordinate:11255	Reads:1	Hits:1	Allocated_reads:1	Strand:-
AAAGAGTTGTCATTGTCATGTGTCATTGT
>Location:NODE_296637_length_14495_cov_30.429251	Coordinate:11256	Reads:2	Hits:1	Allocated_reads:2	Strand:+
CAATGACACATGACAATGACAACT
>Location:NODE_296637_length_14495_cov_30.429251	Coordinate:11261	Reads:1	Hits:1	Allocated_reads:1	Strand:+
ACACATGACAATGACAACTCTTTTGAT
>Location:NODE_296637_length_14495_cov_30.429251	Coordinate:11261	Reads:1	Hits:1	Allocated_reads:1	Strand:+
ACACATGACAATGACAACTCTTTTGGT
>Location:NODE_296637_length_14495_cov_30.429251	Coordinate:11262	Reads:1	Hits:1	Allocated_reads:1	Strand:+
CACATGACAATGACAACTCTTTTG
>Location:NODE_296637_length_14495_cov_30.429251	Coordinate:11262	Reads:4	Hits:1	Allocated_reads:4	Strand:+
CACATGACAATGACAACTCTTTTGGT
>Location:NODE_296637_length_14495_cov_30.429251	Coordinate:11262	Reads:1	Hits:1	Allocated_reads:1	Strand:+
CACATGACAATGACAACTCTTTTGGTGC
>Location:NODE_296637_length_14495_cov_30.429251	Coordinate:11263	Reads:1	Hits:1	Allocated_reads:1	Strand:+
ACATGACAATGACAACTCTCTTGGT
>Location:NODE_296637_length_14495_cov_30.429251	Coordinate:11263	Reads:1	Hits:1	Allocated_reads:1	Strand:+
ACATGACAATGACAACTCTTTTGGT
>Location:NODE_296637_length_14495_cov_30.429251	Coordinate:11264	Reads:1	Hits:1	Allocated_reads:1	Strand:-
TCTGAGCACCAAAAGAGTTGTCATTGTCATG
>Location:NODE_296637_length_14495_cov_30.429251	Coordinate:11264	Reads:1	Hits:1	Allocated_reads:1	Strand:-
TGAGCACCAAAAGAGTTGTCATTGTCATG
>Location:NODE_296637_length_14495_cov_30.429251	Coordinate:11265	Reads:1	Hits:1	Allocated_reads:1	Strand:+
ATGACAATGACAACTCTTTTGGTGCT
>Location:NODE_296637_length_14495_cov_30.429251	Coordinate:11266	Reads:1	Hits:1	Allocated_reads:1	Strand:-
TCTGAGCACCAAAAGAGTTGTCATTGTCA
>Location:NODE_296637_length_14495_cov_30.429251	Coordinate:11274	Reads:1	Hits:1	Allocated_reads:1	Strand:+
ACAACTCTTTTGGTGCTCAGACTCCTGG
>Location:NODE_296637_length_14495_cov_30.429251	Coordinate:11275	Reads:1	Hits:1	Allocated_reads:1	Strand:-
TCACCAGGAGTCTGAGCACCAAAAGAGTTG
>Location:NODE_296637_length_14495_cov_30.429251	Coordinate:11276	Reads:2	Hits:1	Allocated_reads:2	Strand:-
ACCAGGAGTCTGAGCACCAAAAGAGTT
>Location:NODE_296637_length_14495_cov_30.429251	Coordinate:11276	Reads:1	Hits:1	Allocated_reads:1	Strand:-
CACCAGGAGTCTGAGCACCAAAAGAGTT
>Location:NODE_296637_length_14495_cov_30.429251	Coordinate:11276	Reads:4	Hits:1	Allocated_reads:4	Strand:-
TCACCAGGAGTCTGAGCACCAAAAGAGTT
>Location:NODE_296637_length_14495_cov_30.429251	Coordinate:11277	Reads:1	Hits:1	Allocated_reads:1	Strand:-
ATCTCACCAGGAGTCTGAGCACCAAAAGAGT
>Location:NODE_296637_length_14495_cov_30.429251	Coordinate:11277	Reads:8	Hits:1	Allocated_reads:8	Strand:-
TCACCAGGAGTCTGAGCACCAAAAGAGT
>Location:NODE_296637_length_14495_cov_30.429251	Coordinate:11277	Reads:1	Hits:1	Allocated_reads:1	Strand:-
TCTCACCAGGAGTCTGAGCACCAAAAGAGT
>Location:NODE_296637_length_14495_cov_30.429251	Coordinate:11278	Reads:1	Hits:1	Allocated_reads:1	Strand:-
TCACCAGGAGTCTGAGCACCAAAAGAG
>Location:NODE_296637_length_14495_cov_30.429251	Coordinate:11280	Reads:1	Hits:1	Allocated_reads:1	Strand:-
TCTCACCAGGAGTCTGAGCACCAAAAG
>Location:NODE_296637_length_14495_cov_30.429251	Coordinate:11281	Reads:1	Hits:1	Allocated_reads:1	Strand:-
TCTCACCAGGAGTCTGAGCACCAAAA
>Location:NODE_296637_length_14495_cov_30.429251	Coordinate:11282	Reads:1	Hits:1	Allocated_reads:1	Strand:-
TCCAATCTCACCAGGAGTCTGAGCACCAAA
>Location:NODE_296637_length_14495_cov_30.429251	Coordinate:11284	Reads:1	Hits:1	Allocated_reads:1	Strand:-
CCAATCTCACCAGGAGTCTGAGCACCA
>Location:NODE_296637_length_14495_cov_30.429251	Coordinate:11284	Reads:3	Hits:1	Allocated_reads:3	Strand:-
TCCAATCTCACCAGGAGTCTGAGCACCA
>Location:NODE_296637_length_14495_cov_30.429251	Coordinate:11285	Reads:3	Hits:1	Allocated_reads:3	Strand:-
TCCAATCTCACCAGGAGTCTGAGCACC
>Location:NODE_296637_length_14495_cov_30.429251	Coordinate:11286	Reads:1	Hits:1	Allocated_reads:1	Strand:-
CCGTGGATCCAATCTCACCAGGAGTCTGAGCAC
>Location:NODE_296637_length_14495_cov_30.429251	Coordinate:11287	Reads:1	Hits:1	Allocated_reads:1	Strand:-
TGGATCCAATCTCACCAGGAGTCTGAGTT
>Location:NODE_296637_length_14495_cov_30.429251	Coordinate:11288	Reads:1	Hits:1	Allocated_reads:1	Strand:-
GTGGATCCAATCTCACCAGGAGTCTGAGC
>Location:NODE_296637_length_14495_cov_30.429251	Coordinate:11288	Reads:2	Hits:1	Allocated_reads:2	Strand:-
TGGATCCAATCTCACCAGGAGTCTGAGC
>Location:NODE_296637_length_14495_cov_30.429251	Coordinate:11290	Reads:1	Hits:1	Allocated_reads:1	Strand:-
CCGTGGATCCAATCTCACCAGGAGTCTGA
>Location:NODE_296637_length_14495_cov_30.429251	Coordinate:11293	Reads:3	Hits:1	Allocated_reads:3	Strand:-
CACCGTGGATCCAATCTCACCAGGAGTC
>Location:NODE_296637_length_14495_cov_30.429251	Coordinate:11293	Reads:1	Hits:1	Allocated_reads:1	Strand:-
GTGGATCCAATCTCACCAGGAGTC
>Location:NODE_296637_length_14495_cov_30.429251	Coordinate:11293	Reads:14	Hits:1	Allocated_reads:14	Strand:-
TCACCGTGGATCCAATCTCACCAGGAGTC
>Location:NODE_296637_length_14495_cov_30.429251	Coordinate:11294	Reads:1	Hits:1	Allocated_reads:1	Strand:-
TATTGTCACCGTGGATCCAATCTCACCAGGAGT
>Location:NODE_296637_length_14495_cov_30.429251	Coordinate:11294	Reads:1	Hits:1	Allocated_reads:1	Strand:-
TCACCGTGGATCCAATCTCACCAGGAGT
>Location:NODE_296637_length_14495_cov_30.429251	Coordinate:11294	Reads:1	Hits:1	Allocated_reads:1	Strand:-
TGTCACCGTGGATCCAATCTCACCAGGAGT
>Location:NODE_296637_length_14495_cov_30.429251	Coordinate:11294	Reads:6	Hits:1	Allocated_reads:6	Strand:-
TTGTCACCGTGGATCCAATCTCACCAGGAGT
>Location:NODE_296637_length_14495_cov_30.429251	Coordinate:11295	Reads:1	Hits:1	Allocated_reads:1	Strand:-
TTGTCACCGTGGATCCAATCTCACCAGGAA
>Location:NODE_296637_length_14495_cov_30.429251	Coordinate:11296	Reads:2	Hits:1	Allocated_reads:2	Strand:-
TATTGTCACCGTGGATCCAATCTCACCAGGA
>Location:NODE_296637_length_14495_cov_30.429251	Coordinate:11296	Reads:1	Hits:1	Allocated_reads:1	Strand:-
TGTATTGTCACCGTGGATCCAATCTCACCAGGA
>Location:NODE_296637_length_14495_cov_30.429251	Coordinate:11296	Reads:4	Hits:1	Allocated_reads:4	Strand:-
TGTCACCGTGGATCCAATCTCACCAGGA
>Location:NODE_296637_length_14495_cov_30.429251	Coordinate:11296	Reads:22	Hits:1	Allocated_reads:22	Strand:-
TTGTCACCGTGGATCCAATCTCACCAGGA
>Location:NODE_296637_length_14495_cov_30.429251	Coordinate:11297	Reads:1	Hits:1	Allocated_reads:1	Strand:-
ATTGTCACCGTGGATCCAATCTCACCAGG
>Location:NODE_296637_length_14495_cov_30.429251	Coordinate:11297	Reads:1	Hits:1	Allocated_reads:1	Strand:-
TATTGTCACCGTGGATCCAATCTCACCAGT
>Location:NODE_296637_length_14495_cov_30.429251	Coordinate:11297	Reads:2	Hits:1	Allocated_reads:2	Strand:-
TATTGTCACCGTGGATCCAATCTCACCAGA
>Location:NODE_296637_length_14495_cov_30.429251	Coordinate:11297	Reads:3	Hits:1	Allocated_reads:3	Strand:-
TATTGTCACCGTGGATCCAATCTCACCAGG
>Location:NODE_296637_length_14495_cov_30.429251	Coordinate:11297	Reads:2	Hits:1	Allocated_reads:2	Strand:-
TTGTCACCGTGGATCCAATCTCACCAGG
>Location:NODE_296637_length_14495_cov_30.429251	Coordinate:11298	Reads:1	Hits:1	Allocated_reads:1	Strand:-
ATTGTCACCGTGGATCCAATCTCACCAG
>Location:NODE_296637_length_14495_cov_30.429251	Coordinate:11298	Reads:1	Hits:1	Allocated_reads:1	Strand:-
TATTGTCACCGTGGATCCAATCTCACCAT
>Location:NODE_296637_length_14495_cov_30.429251	Coordinate:11298	Reads:15	Hits:1	Allocated_reads:15	Strand:-
TATTGTCACCGTGGATCCAATCTCACCAG
>Location:NODE_296637_length_14495_cov_30.429251	Coordinate:11298	Reads:2	Hits:1	Allocated_reads:2	Strand:-
TGTATTGTCACCGTGGATCCAATCTCACCAT
>Location:NODE_296637_length_14495_cov_30.429251	Coordinate:11298	Reads:9	Hits:1	Allocated_reads:9	Strand:-
TGTATTGTCACCGTGGATCCAATCTCACCAG
>Location:NODE_296637_length_14495_cov_30.429251	Coordinate:11298	Reads:1	Hits:1	Allocated_reads:1	Strand:-
TTGTCACCGTGGATCCAATCTCACCAT
>Location:NODE_296637_length_14495_cov_30.429251	Coordinate:11298	Reads:2	Hits:1	Allocated_reads:2	Strand:-
TTGTCACCGTGGATCCAATCTCACCAG
>Location:NODE_296637_length_14495_cov_30.429251	Coordinate:11299	Reads:3	Hits:1	Allocated_reads:3	Strand:-
GTATTGTCACCGTGGATCCAATCTCACCA
>Location:NODE_296637_length_14495_cov_30.429251	Coordinate:11299	Reads:1	Hits:1	Allocated_reads:1	Strand:-
TATTGTCACCGTGGATCCAATCTCACCG
>Location:NODE_296637_length_14495_cov_30.429251	Coordinate:11299	Reads:9	Hits:1	Allocated_reads:9	Strand:-
TATTGTCACCGTGGATCCAATCTCACCA
>Location:NODE_296637_length_14495_cov_30.429251	Coordinate:11299	Reads:1	Hits:1	Allocated_reads:1	Strand:-
TGTATTGTCACCGTGGATCCAAGCTCACCA
>Location:NODE_296637_length_14495_cov_30.429251	Coordinate:11299	Reads:1	Hits:1	Allocated_reads:1	Strand:-
TGTATTGTCACCGTGGATCCAATCTCACCG
>Location:NODE_296637_length_14495_cov_30.429251	Coordinate:11299	Reads:23	Hits:1	Allocated_reads:23	Strand:-
TGTATTGTCACCGTGGATCCAATCTCACCA
>Location:NODE_296637_length_14495_cov_30.429251	Coordinate:11299	Reads:1	Hits:1	Allocated_reads:1	Strand:-
TTGTCACCGTGGATCCAATCTCACCA
>Location:NODE_296637_length_14495_cov_30.429251	Coordinate:11300	Reads:6	Hits:1	Allocated_reads:6	Strand:-
CTGTATTGTCACCGTGGATCCAATCTCACC
>Location:NODE_296637_length_14495_cov_30.429251	Coordinate:11300	Reads:3	Hits:1	Allocated_reads:3	Strand:-
GTATTGTCACCGTGGATCCAATCTCACC
>Location:NODE_296637_length_14495_cov_30.429251	Coordinate:11300	Reads:20	Hits:1	Allocated_reads:20	Strand:-
TATTGTCACCGTGGATCCAATCTCACC
>Location:NODE_296637_length_14495_cov_30.429251	Coordinate:11300	Reads:2	Hits:1	Allocated_reads:2	Strand:-
TGCTGTATTGTCACCGTGGATCCAATCTCACC
>Location:NODE_296637_length_14495_cov_30.429251	Coordinate:11300	Reads:1	Hits:1	Allocated_reads:1	Strand:-
TGTATTGTCACCGTGGATCCAATCTCACT
>Location:NODE_296637_length_14495_cov_30.429251	Coordinate:11300	Reads:20	Hits:1	Allocated_reads:20	Strand:-
TGTATTGTCACCGTGGATCCAATCTCACC
>Location:NODE_296637_length_14495_cov_30.429251	Coordinate:11300	Reads:1	Hits:1	Allocated_reads:1	Strand:-
TGTCACCGTGGATCCAATCTCACC
>Location:NODE_296637_length_14495_cov_30.429251	Coordinate:11300	Reads:3	Hits:1	Allocated_reads:3	Strand:-
TTGTCACCGTGGATCCAATCTCACC
>Location:NODE_296637_length_14495_cov_30.429251	Coordinate:11301	Reads:1	Hits:1	Allocated_reads:1	Strand:-
CTGTATTGTCACCGTGGATCCAATCTCAC
>Location:NODE_296637_length_14495_cov_30.429251	Coordinate:11301	Reads:1	Hits:1	Allocated_reads:1	Strand:-
GTATTGTCACCGTGGATCCAATCTCAC
>Location:NODE_296637_length_14495_cov_30.429251	Coordinate:11301	Reads:3	Hits:1	Allocated_reads:3	Strand:-
TATTGTCACCGTGGATCCAATCTCAC
>Location:NODE_296637_length_14495_cov_30.429251	Coordinate:11301	Reads:1	Hits:1	Allocated_reads:1	Strand:-
TGCTGTATTGTCACCGTGGATCCAATCTCAC
>Location:NODE_296637_length_14495_cov_30.429251	Coordinate:11301	Reads:1	Hits:1	Allocated_reads:1	Strand:-
TGCTGTATTGTCACCGTGGATCCAATCTCAT
>Location:NODE_296637_length_14495_cov_30.429251	Coordinate:11301	Reads:18	Hits:1	Allocated_reads:18	Strand:-
TGTATTGTCACCGTGGATCCAATCTCAC
>Location:NODE_296637_length_14495_cov_30.429251	Coordinate:11302	Reads:4	Hits:1	Allocated_reads:4	Strand:-
CTGTATTGTCACCGTGGATCCAATCTCA
>Location:NODE_296637_length_14495_cov_30.429251	Coordinate:11302	Reads:1	Hits:1	Allocated_reads:1	Strand:-
GCTGTATTGTCACCGTGGATCCAATCTCA
>Location:NODE_296637_length_14495_cov_30.429251	Coordinate:11302	Reads:1	Hits:1	Allocated_reads:1	Strand:-
TGCTGTATTGTCACCGTGGATCCAATCTCT
>Location:NODE_296637_length_14495_cov_30.429251	Coordinate:11302	Reads:24	Hits:1	Allocated_reads:24	Strand:-
TGCTGTATTGTCACCGTGGATCCAATCTCA
>Location:NODE_296637_length_14495_cov_30.429251	Coordinate:11302	Reads:24	Hits:1	Allocated_reads:24	Strand:-
TGTATTGTCACCGTGGATCCAATCTCA
>Location:NODE_296637_length_14495_cov_30.429251	Coordinate:11303	Reads:3	Hits:1	Allocated_reads:3	Strand:-
CTGTATTGTCACCGTGGATCCAATCTC
>Location:NODE_296637_length_14495_cov_30.429251	Coordinate:11303	Reads:1	Hits:1	Allocated_reads:1	Strand:-
TACTGCTGTATTGTCACCGTGGATCCAATCTC
>Location:NODE_296637_length_14495_cov_30.429251	Coordinate:11303	Reads:4	Hits:1	Allocated_reads:4	Strand:-
TATTGTCACCGTGGATCCAATCTC
>Location:NODE_296637_length_14495_cov_30.429251	Coordinate:11303	Reads:1	Hits:1	Allocated_reads:1	Strand:-
TCATACTGCTGTATTGTCACCGTGGATCCAATCTC
>Location:NODE_296637_length_14495_cov_30.429251	Coordinate:11303	Reads:2	Hits:1	Allocated_reads:2	Strand:-
TGCTGTATTGTCACCGTGGATCCAATCAA
>Location:NODE_296637_length_14495_cov_30.429251	Coordinate:11303	Reads:6	Hits:1	Allocated_reads:6	Strand:-
TGCTGTATTGTCACCGTGGATCCAATCTC
>Location:NODE_296637_length_14495_cov_30.429251	Coordinate:11303	Reads:4	Hits:1	Allocated_reads:4	Strand:-
TGTATTGTCACCGTGGATCCAATCTC
>Location:NODE_296637_length_14495_cov_30.429251	Coordinate:11304	Reads:2	Hits:1	Allocated_reads:2	Strand:-
CTGTATTGTCACCGTGGATCCAATCT
>Location:NODE_296637_length_14495_cov_30.429251	Coordinate:11304	Reads:9	Hits:1	Allocated_reads:9	Strand:-
TGCTGTATTGTCACCGTGGATCCAATCT
>Location:NODE_296637_length_14495_cov_30.429251	Coordinate:11305	Reads:1	Hits:1	Allocated_reads:1	Strand:-
CATACTGCTGTATTGTCACCGTGGATCCAATC
>Location:NODE_296637_length_14495_cov_30.429251	Coordinate:11305	Reads:1	Hits:1	Allocated_reads:1	Strand:-
CTGCTGTATTGTCACCGTGGATCCAATC
>Location:NODE_296637_length_14495_cov_30.429251	Coordinate:11305	Reads:1	Hits:1	Allocated_reads:1	Strand:-
CTGTATTGTCACCGTGGATCCAATC
>Location:NODE_296637_length_14495_cov_30.429251	Coordinate:11305	Reads:1	Hits:1	Allocated_reads:1	Strand:-
GCTGTATTGTCACCGTGGATCCAATC
>Location:NODE_296637_length_14495_cov_30.429251	Coordinate:11305	Reads:1	Hits:1	Allocated_reads:1	Strand:-
TACTGCTGTATTGTCACCGTGGATCCAATT
>Location:NODE_296637_length_14495_cov_30.429251	Coordinate:11305	Reads:6	Hits:1	Allocated_reads:6	Strand:-
TACTGCTGTATTGTCACCGTGGATCCAATC
>Location:NODE_296637_length_14495_cov_30.429251	Coordinate:11305	Reads:32	Hits:1	Allocated_reads:32	Strand:-
TGCTGTATTGTCACCGTGGATCCAATC
>Location:NODE_296637_length_14495_cov_30.429251	Coordinate:11305	Reads:1	Hits:1	Allocated_reads:1	Strand:-
TGTATTGTCACCGTGGATCCAATC
>Location:NODE_296637_length_14495_cov_30.429251	Coordinate:11306	Reads:1	Hits:1	Allocated_reads:1	Strand:-
TGCTGTATTGTCACCGTGGATCCAAT
>Location:NODE_296637_length_14495_cov_30.429251	Coordinate:11310	Reads:4	Hits:1	Allocated_reads:4	Strand:-
TTCATACTGCTGTATTGTCACCGTGGATC
>Location:NODE_296637_length_14495_cov_30.429251	Coordinate:11311	Reads:1	Hits:1	Allocated_reads:1	Strand:-
TATTCATACTGCTGTATTGTCACCGTGGAT
>Location:NODE_296637_length_14495_cov_30.429251	Coordinate:11311	Reads:1	Hits:1	Allocated_reads:1	Strand:-
TCATACTGCTGTATTGTCACCGTGGAT
>Location:NODE_296637_length_14495_cov_30.429251	Coordinate:11311	Reads:3	Hits:1	Allocated_reads:3	Strand:-
TTCATACTGCTGTATTGTCACCGTGGAT
>Location:NODE_296637_length_14495_cov_30.429251	Coordinate:11312	Reads:2	Hits:1	Allocated_reads:2	Strand:-
TTCATACTGCTGTATTGTCACCGTGGA
>Location:NODE_296637_length_14495_cov_30.429251	Coordinate:11314	Reads:1	Hits:1	Allocated_reads:1	Strand:+
CACGGTGACAATACAGCAGTATGAAT
>Location:NODE_296637_length_14495_cov_30.429251	Coordinate:11314	Reads:1	Hits:1	Allocated_reads:1	Strand:-
TTCATACTGCTGTATTGTCACCGTG
>Location:NODE_296637_length_14495_cov_30.429251	Coordinate:11317	Reads:1	Hits:1	Allocated_reads:1	Strand:-
TATTCATACTGCTGTATTGTCACC
>Location:NODE_296637_length_14495_cov_30.429251	Coordinate:11318	Reads:1	Hits:1	Allocated_reads:1	Strand:-
GGAGTTATTCATACTGCTGTATTGTCAC
>Location:NODE_296637_length_14495_cov_30.429251	Coordinate:11322	Reads:4	Hits:1	Allocated_reads:4	Strand:+
CAATACAGCAGTATGAATAACTCCAGC
>Location:NODE_296637_length_14495_cov_30.429251	Coordinate:11325	Reads:3	Hits:1	Allocated_reads:3	Strand:+
TACAGCAGTATGAATAACTCCAGC
>Location:NODE_296637_length_14495_cov_30.429251	Coordinate:11327	Reads:2	Hits:1	Allocated_reads:2	Strand:-
TAATCCACTGCTGGAGTTATTCATACTGCTG
>Location:NODE_296637_length_14495_cov_30.429251	Coordinate:11328	Reads:1	Hits:1	Allocated_reads:1	Strand:+
AGCAGTATGAATAACTCCAGCAGT
>Location:NODE_296637_length_14495_cov_30.429251	Coordinate:11328	Reads:1	Hits:1	Allocated_reads:1	Strand:+
AGCAGTATGAATAACTCCAGCAGTGGA
>Location:NODE_296637_length_14495_cov_30.429251	Coordinate:11329	Reads:1	Hits:1	Allocated_reads:1	Strand:+
GCAGTATGAATAACTCCAGCAGTGG
>Location:NODE_296637_length_14495_cov_30.429251	Coordinate:11329	Reads:1	Hits:1	Allocated_reads:1	Strand:+
GCAGTATGAATAACTCCAGCAGTGGATT
>Location:NODE_296637_length_14495_cov_30.429251	Coordinate:11329	Reads:1	Hits:1	Allocated_reads:1	Strand:-
TCTAATCCACTGCTGGAGTTATTCATACTGC
>Location:NODE_296637_length_14495_cov_30.429251	Coordinate:11347	Reads:1	Hits:1	Allocated_reads:1	Strand:-
TATGAGCTCCCTCATCTAATCCACTGC
>Location:NODE_296637_length_14495_cov_30.429251	Coordinate:11353	Reads:1	Hits:1	Allocated_reads:1	Strand:-
CAGTCTGTTATGAGCTCCCTCATCTAATC
>Location:NODE_296637_length_14495_cov_30.429251	Coordinate:11358	Reads:1	Hits:1	Allocated_reads:1	Strand:-
TATGAACAGTCTGTTATGAGCTCCCTCATC
>Location:NODE_296637_length_14495_cov_30.429251	Coordinate:11362	Reads:2	Hits:1	Allocated_reads:2	Strand:-
TGGTATGAACAGTCTGTTATGAGCTCCCT
>Location:NODE_296637_length_14495_cov_30.429251	Coordinate:11363	Reads:3	Hits:1	Allocated_reads:3	Strand:-
AATGGTATGAACAGTCTGTTATGAGCTCCC
>Location:NODE_296637_length_14495_cov_30.429251	Coordinate:11363	Reads:1	Hits:1	Allocated_reads:1	Strand:-
ATGGTATGAACAGTCTGTTATGAGCTCCC
>Location:NODE_296637_length_14495_cov_30.429251	Coordinate:11363	Reads:3	Hits:1	Allocated_reads:3	Strand:-
TGGTATGAACAGTCTGTTATGAGCTCCC
>Location:NODE_296637_length_14495_cov_30.429251	Coordinate:11366	Reads:2	Hits:1	Allocated_reads:2	Strand:-
AAATGGTATGAACAGTCTGTTATGAGCT
>Location:NODE_296637_length_14495_cov_30.429251	Coordinate:11366	Reads:3	Hits:1	Allocated_reads:3	Strand:-
AATGGTATGAACAGTCTGTTATGAGCT
>Location:NODE_296637_length_14495_cov_30.429251	Coordinate:11366	Reads:4	Hits:1	Allocated_reads:4	Strand:-
TAAATGGTATGAACAGTCTGTTATGAGCT
>Location:NODE_296637_length_14495_cov_30.429251	Coordinate:11366	Reads:1	Hits:1	Allocated_reads:1	Strand:-
TGGTATGAACAGTCTGTTATGAGCT
>Location:NODE_296637_length_14495_cov_30.429251	Coordinate:11367	Reads:4	Hits:1	Allocated_reads:4	Strand:-
AAATGGTATGAACAGTCTGTTATGAGC
>Location:NODE_296637_length_14495_cov_30.429251	Coordinate:11367	Reads:1	Hits:1	Allocated_reads:1	Strand:-
AATGGTATGAACAGTCTGTTATGAGC
>Location:NODE_296637_length_14495_cov_30.429251	Coordinate:11367	Reads:1	Hits:1	Allocated_reads:1	Strand:-
ATAAATGGTATGAACAGTCTGTTATGAGC
>Location:NODE_296637_length_14495_cov_30.429251	Coordinate:11367	Reads:27	Hits:1	Allocated_reads:27	Strand:-
TAAATGGTATGAACAGTCTGTTATGAGC
>Location:NODE_296637_length_14495_cov_30.429251	Coordinate:11367	Reads:3	Hits:1	Allocated_reads:3	Strand:-
TATAAATGGTATGAACAGTCTGTTATGAGC
>Location:NODE_296637_length_14495_cov_30.429251	Coordinate:11367	Reads:2	Hits:1	Allocated_reads:2	Strand:-
TGGTATGAACAGTCTGTTATGAGC
>Location:NODE_296637_length_14495_cov_30.429251	Coordinate:11370	Reads:1	Hits:1	Allocated_reads:1	Strand:-
TTCAGTATAAATGGTATGAACAGTCTGTTATG
>Location:NODE_296637_length_14495_cov_30.429251	Coordinate:11373	Reads:2	Hits:1	Allocated_reads:2	Strand:-
TTCAGTATAAATGGTATGAACAGTCTGTT
>Location:NODE_296637_length_14495_cov_30.429251	Coordinate:11374	Reads:1	Hits:1	Allocated_reads:1	Strand:-
TGCTTCAGTATAAATGGTATGAATAGTCTGT
>Location:NODE_296637_length_14495_cov_30.429251	Coordinate:11375	Reads:1	Hits:1	Allocated_reads:1	Strand:-
TGCTTCAGTATAAATGGTATGAACAGTCTG
>Location:NODE_296637_length_14495_cov_30.429251	Coordinate:11376	Reads:3	Hits:1	Allocated_reads:3	Strand:-
TGCTTCAGTATAAATGGTATGAACAGTCT
>Location:NODE_296637_length_14495_cov_30.429251	Coordinate:11377	Reads:1	Hits:1	Allocated_reads:1	Strand:-
GCTTCAGTATAAATGGTATGAACAGTC
>Location:NODE_296637_length_14495_cov_30.429251	Coordinate:11377	Reads:2	Hits:1	Allocated_reads:2	Strand:-
TGCTTCAGTATAAATGGTATGAACAGTC
>Location:NODE_296637_length_14495_cov_30.429251	Coordinate:11377	Reads:1	Hits:1	Allocated_reads:1	Strand:-
TTCAGTATAAATGGTATGAACAGTC
>Location:NODE_296637_length_14495_cov_30.429251	Coordinate:11384	Reads:1	Hits:1	Allocated_reads:1	Strand:+
CATACCATTTATACTGAAGCAAATAAA
>Location:NODE_296637_length_14495_cov_30.429251	Coordinate:11409	Reads:1	Hits:1	Allocated_reads:1	Strand:-
ATTGGACATGTCACCTGCTGCCTATGTT
>Location:NODE_296637_length_14495_cov_30.429251	Coordinate:11409	Reads:2	Hits:1	Allocated_reads:2	Strand:-
TTGGACATGTCACCTGCTGCCTATGTT
>Location:NODE_296637_length_14495_cov_30.429251	Coordinate:11410	Reads:1	Hits:1	Allocated_reads:1	Strand:-
ATTGGACATGTCACCTGCTGCCTATGT
>Location:NODE_296637_length_14495_cov_30.429251	Coordinate:11412	Reads:1	Hits:1	Allocated_reads:1	Strand:-
AGCCATTGGACATGTCACCTGCTGCCTAA
>Location:NODE_296637_length_14495_cov_30.429251	Coordinate:11413	Reads:5	Hits:1	Allocated_reads:5	Strand:-
AGCCATTGGACATGTCACCTGCTGCCTA
>Location:NODE_296637_length_14495_cov_30.429251	Coordinate:11413	Reads:4	Hits:1	Allocated_reads:4	Strand:-
ATAGCCATTGGACATGTCACCTGCTGCCTA
>Location:NODE_296637_length_14495_cov_30.429251	Coordinate:11413	Reads:3	Hits:1	Allocated_reads:3	Strand:-
GCCATTGGACATGTCACCTGCTGCCTA
>Location:NODE_296637_length_14495_cov_30.429251	Coordinate:11413	Reads:12	Hits:1	Allocated_reads:12	Strand:-
TAGCCATTGGACATGTCACCTGCTGCCTA
>Location:NODE_296637_length_14495_cov_30.429251	Coordinate:11414	Reads:1	Hits:1	Allocated_reads:1	Strand:-
AATAGCCATTGGACATGTCACCTGCTGCCT
>Location:NODE_296637_length_14495_cov_30.429251	Coordinate:11414	Reads:1	Hits:1	Allocated_reads:1	Strand:-
ACAATAGCCATTGGACATGTCACCTGCTGCCT
>Location:NODE_296637_length_14495_cov_30.429251	Coordinate:11414	Reads:7	Hits:1	Allocated_reads:7	Strand:-
AGCCATTGGACATGTCACCTGCTGCCT
>Location:NODE_296637_length_14495_cov_30.429251	Coordinate:11414	Reads:4	Hits:1	Allocated_reads:4	Strand:-
ATAGCCATTGGACATGTCACCTGCTGCCT
>Location:NODE_296637_length_14495_cov_30.429251	Coordinate:11414	Reads:3	Hits:1	Allocated_reads:3	Strand:-
GCCATTGGACATGTCACCTGCTGCCT
>Location:NODE_296637_length_14495_cov_30.429251	Coordinate:11414	Reads:8	Hits:1	Allocated_reads:8	Strand:-
TAGCCATTGGACATGTCACCTGCTGCCT
>Location:NODE_296637_length_14495_cov_30.429251	Coordinate:11415	Reads:1	Hits:1	Allocated_reads:1	Strand:-
AATAGCCATTGGACATGTCACCTGCTGCC
>Location:NODE_296637_length_14495_cov_30.429251	Coordinate:11415	Reads:2	Hits:1	Allocated_reads:2	Strand:-
AGCCATTGGACATGTCACCTGCTGCC
>Location:NODE_296637_length_14495_cov_30.429251	Coordinate:11415	Reads:6	Hits:1	Allocated_reads:6	Strand:-
TAGCCATTGGACATGTCACCTGCTGCC
>Location:NODE_296637_length_14495_cov_30.429251	Coordinate:11416	Reads:1	Hits:1	Allocated_reads:1	Strand:-
AATAGCCATTGGACATGTCACCTGCTGT
>Location:NODE_296637_length_14495_cov_30.429251	Coordinate:11416	Reads:1	Hits:1	Allocated_reads:1	Strand:-
ACAATAGCCATTGGACATGTCACCTGCTGT
>Location:NODE_296637_length_14495_cov_30.429251	Coordinate:11416	Reads:1	Hits:1	Allocated_reads:1	Strand:-
ATAGCCATTGGACATGTCACCTGCTGC
>Location:NODE_296637_length_14495_cov_30.429251	Coordinate:11416	Reads:2	Hits:1	Allocated_reads:2	Strand:-
TAGCCATTGGACATGTCACCTGCTGC
>Location:NODE_296637_length_14495_cov_30.429251	Coordinate:11418	Reads:1	Hits:1	Allocated_reads:1	Strand:-
AATAGCCATTGGACATGTCACCTGCT
>Location:NODE_296637_length_14495_cov_30.429251	Coordinate:11418	Reads:1	Hits:1	Allocated_reads:1	Strand:-
ATAGCCATTGGACATGTCACCTGCT
>Location:NODE_296637_length_14495_cov_30.429251	Coordinate:11418	Reads:1	Hits:1	Allocated_reads:1	Strand:-
TACAATAGCCATTGGACATGTCACCTGCT
>Location:NODE_296637_length_14495_cov_30.429251	Coordinate:11418	Reads:3	Hits:1	Allocated_reads:3	Strand:-
TAGCCATTGGACATGTCACCTGCT
>Location:NODE_296637_length_14495_cov_30.429251	Coordinate:11419	Reads:1	Hits:1	Allocated_reads:1	Strand:-
GTACAATAGCCATTGGACATGTCACCTGC
>Location:NODE_296637_length_14495_cov_30.429251	Coordinate:11419	Reads:2	Hits:1	Allocated_reads:2	Strand:-
TACAATAGCCATTGGACATGTCACCTGC
>Location:NODE_296637_length_14495_cov_30.429251	Coordinate:11421	Reads:1	Hits:1	Allocated_reads:1	Strand:-
GTACAATAGCCATTGGACATGTCACCT
>Location:NODE_296637_length_14495_cov_30.429251	Coordinate:11421	Reads:1	Hits:1	Allocated_reads:1	Strand:-
TCAAGTACAATAGCCATTGGACATGTCACCT
>Location:NODE_296637_length_14495_cov_30.429251	Coordinate:11422	Reads:1	Hits:1	Allocated_reads:1	Strand:+
GGTGACATGTCCAATGGCTATTGTACT
>Location:NODE_296637_length_14495_cov_30.429251	Coordinate:11426	Reads:2	Hits:1	Allocated_reads:2	Strand:+
ACATGTCCAATGGCTATTGTACTT
>Location:NODE_296637_length_14495_cov_30.429251	Coordinate:11431	Reads:2	Hits:1	Allocated_reads:2	Strand:+
TCCAATGGCTATTGTACTTGAGAAGT
>Location:NODE_296637_length_14495_cov_30.429251	Coordinate:11443	Reads:1	Hits:1	Allocated_reads:1	Strand:-
TCAGGAGTCCTGTACTTCTCAAGTACA
>Location:NODE_296637_length_14495_cov_30.429251	Coordinate:11444	Reads:2	Hits:1	Allocated_reads:2	Strand:-
TCAGGAGTCCTGTACTTCTCAAGTAC
>Location:NODE_296637_length_14495_cov_30.429251	Coordinate:11445	Reads:1	Hits:1	Allocated_reads:1	Strand:+
TACTTGAGAAGTACAGGACTCCTGAGGC
>Location:NODE_296637_length_14495_cov_30.429251	Coordinate:11448	Reads:1	Hits:1	Allocated_reads:1	Strand:+
TTGAGAAGTACAGGACTCCTGAGG
>Location:NODE_296637_length_14495_cov_30.429251	Coordinate:11448	Reads:2	Hits:1	Allocated_reads:2	Strand:+
TTGAGAAGTACAGGACTCCTGAGGC
>Location:NODE_296637_length_14495_cov_30.429251	Coordinate:11454	Reads:1	Hits:1	Allocated_reads:1	Strand:-
AAAGTATTGCCTCAGGAGTCCTGTACT
>Location:NODE_296637_length_14495_cov_30.429251	Coordinate:11454	Reads:1	Hits:1	Allocated_reads:1	Strand:-
CAAAGTATTGCCTCAGGAGTCCTGTACT
>Location:NODE_296637_length_14495_cov_30.429251	Coordinate:11455	Reads:1	Hits:1	Allocated_reads:1	Strand:-
AAGTTCAAAGTATTGCCTCAGGAGTCCTGTAC
>Location:NODE_296637_length_14495_cov_30.429251	Coordinate:11457	Reads:1	Hits:1	Allocated_reads:1	Strand:-
AAGTTCAAAGTATTGCCTCAGGAGTCCTGT
>Location:NODE_296637_length_14495_cov_30.429251	Coordinate:11458	Reads:1	Hits:1	Allocated_reads:1	Strand:-
AAGTTCAAAGTATTGCCTCAGGAGTCCTG
>Location:NODE_296637_length_14495_cov_30.429251	Coordinate:11459	Reads:1	Hits:1	Allocated_reads:1	Strand:-
AAAGTTCAAAGTATTGCCTCAGGAGTCCT
>Location:NODE_296637_length_14495_cov_30.429251	Coordinate:11459	Reads:1	Hits:1	Allocated_reads:1	Strand:-
AAGTTCAAAGTATTGCCTCAGGAGTCCT
>Location:NODE_296637_length_14495_cov_30.429251	Coordinate:11460	Reads:3	Hits:1	Allocated_reads:3	Strand:-
AAGTTCAAAGTATTGCCTCAGGAGTCC
>Location:NODE_296637_length_14495_cov_30.429251	Coordinate:11462	Reads:1	Hits:1	Allocated_reads:1	Strand:-
AGAAAGTTCAAAGTATTGCCTCAGGAGT
>Location:NODE_296637_length_14495_cov_30.429251	Coordinate:11462	Reads:1	Hits:1	Allocated_reads:1	Strand:-
CCAGAAAGTTCAAAGTATTGCCTCAGGAGT
>Location:NODE_296637_length_14495_cov_30.429251	Coordinate:11464	Reads:1	Hits:1	Allocated_reads:1	Strand:-
TCCAGAAAGTTCAAAGTATTGCCTCAGGA
>Location:NODE_296637_length_14495_cov_30.429251	Coordinate:11464	Reads:1	Hits:1	Allocated_reads:1	Strand:+
TCCTGAGGCAATACTTTGAACTTTCT
>Location:NODE_296637_length_14495_cov_30.429251	Coordinate:11467	Reads:1	Hits:1	Allocated_reads:1	Strand:-
TATCCAGAAAGTTCAAAGTATTGCCTCA
>Location:NODE_296637_length_14495_cov_30.429251	Coordinate:11467	Reads:1	Hits:1	Allocated_reads:1	Strand:+
TGAGGCAATACTTTGAACTTTCTGG
>Location:NODE_296637_length_14495_cov_30.429251	Coordinate:11468	Reads:4	Hits:1	Allocated_reads:4	Strand:-
TATCCAGAAAGTTCAAAGTATTGCCTC
>Location:NODE_296637_length_14495_cov_30.429251	Coordinate:11468	Reads:2	Hits:1	Allocated_reads:2	Strand:-
TCCAGAAAGTTCAAAGTATTGCCTC
>Location:NODE_296637_length_14495_cov_30.429251	Coordinate:11469	Reads:1	Hits:1	Allocated_reads:1	Strand:-
TATCCAGAAAGTTCAAAGTATTGCCT
>Location:NODE_296637_length_14495_cov_30.429251	Coordinate:11470	Reads:1	Hits:1	Allocated_reads:1	Strand:+
GGCAATACTTTGAACTTTCTGGAT
>Location:NODE_296637_length_14495_cov_30.429251	Coordinate:11470	Reads:1	Hits:1	Allocated_reads:1	Strand:-
TATCCAGAAAGTTCAAAGTATTGCC
>Location:NODE_296637_length_14495_cov_30.429251	Coordinate:11476	Reads:1	Hits:1	Allocated_reads:1	Strand:-
GTCACACTTATCCAGAAAGTTCAAAGT
>Location:NODE_296637_length_14495_cov_30.429251	Coordinate:11477	Reads:1	Hits:1	Allocated_reads:1	Strand:+
CTTTGAACTTTCTGGATAAGTGTGAC
>Location:NODE_296637_length_14495_cov_30.429251	Coordinate:11477	Reads:2	Hits:1	Allocated_reads:2	Strand:+
CTTTGAACTTTCTGGATAAGTGTGACT
>Location:NODE_296637_length_14495_cov_30.429251	Coordinate:11482	Reads:1	Hits:1	Allocated_reads:1	Strand:+
AACTTTCTGGATAAGTGTGACTCC
>Location:NODE_296637_length_14495_cov_30.429251	Coordinate:11483	Reads:1	Hits:1	Allocated_reads:1	Strand:+
ACTTTCTGGATAAGTGTGACTCCAA
>Location:NODE_296637_length_14495_cov_30.429251	Coordinate:11500	Reads:1	Hits:1	Allocated_reads:1	Strand:-
TCCAGTAGCAGGTCCATTTTTTGGAGTC
>Location:NODE_296637_length_14495_cov_30.429251	Coordinate:11501	Reads:2	Hits:1	Allocated_reads:2	Strand:-
TTTCAATCCAGTAGCAGGTCCATTTTTTGGAGT
>Location:NODE_296637_length_14495_cov_30.429251	Coordinate:11506	Reads:2	Hits:1	Allocated_reads:2	Strand:-
TTTCAATCCAGTAGCAGGTCCATTTTTT
>Location:NODE_296637_length_14495_cov_30.429251	Coordinate:11507	Reads:1	Hits:1	Allocated_reads:1	Strand:-
TTTCAATCCAGTAGCAGGTCCATTTTT
>Location:NODE_296637_length_14495_cov_30.429251	Coordinate:11510	Reads:1	Hits:1	Allocated_reads:1	Strand:-
ACATTTCAATCCAGTAGCAGGTCCATT
>Location:NODE_296637_length_14495_cov_30.429251	Coordinate:11516	Reads:1	Hits:1	Allocated_reads:1	Strand:-
AGTGTTCAACATTTCAATCCAGTAGCAGG
>Location:NODE_296637_length_14495_cov_30.429251	Coordinate:11518	Reads:1	Hits:1	Allocated_reads:1	Strand:+
TGCTACTGGATTGAAATGTTGAAC
>Location:NODE_296637_length_14495_cov_30.429251	Coordinate:11518	Reads:1	Hits:1	Allocated_reads:1	Strand:+
TGCTACTGGATTGAAATGTTGAACA
>Location:NODE_296637_length_14495_cov_30.429251	Coordinate:11518	Reads:1	Hits:1	Allocated_reads:1	Strand:+
TGCTACTGGATTGAAATGTTGAACACTA
>Location:NODE_296637_length_14495_cov_30.429251	Coordinate:11521	Reads:1	Hits:1	Allocated_reads:1	Strand:+
TACTGGATTGAAATGTTGAACACTACA
>Location:NODE_296637_length_14495_cov_30.429251	Coordinate:11521	Reads:1	Hits:1	Allocated_reads:1	Strand:+
TACTGGATTGAAATGTTGAACACTACAT
>Location:NODE_296637_length_14495_cov_30.429251	Coordinate:11522	Reads:2	Hits:1	Allocated_reads:2	Strand:+
ACTGGATTGAAATGTTGAACACTACAT
>Location:NODE_296637_length_14495_cov_30.429251	Coordinate:11522	Reads:3	Hits:1	Allocated_reads:3	Strand:+
ACTGGATTGAAATGTTGAACACTACATT
>Location:NODE_296637_length_14495_cov_30.429251	Coordinate:11522	Reads:1	Hits:1	Allocated_reads:1	Strand:-
TAAATGTAGTGTTCAACATTTCAATCCAGT
>Location:NODE_296637_length_14495_cov_30.429251	Coordinate:11523	Reads:1	Hits:1	Allocated_reads:1	Strand:+
CTGGATTGAAATGTTGAACACTACAT
>Location:NODE_296637_length_14495_cov_30.429251	Coordinate:11524	Reads:3	Hits:1	Allocated_reads:3	Strand:+
TGGATTGAAATGTTGAACACTACA
>Location:NODE_296637_length_14495_cov_30.429251	Coordinate:11524	Reads:2	Hits:1	Allocated_reads:2	Strand:+
TGGATTGAAATGTTGAACACTACAT
>Location:NODE_296637_length_14495_cov_30.429251	Coordinate:11524	Reads:4	Hits:1	Allocated_reads:4	Strand:+
TGGATTGAAATGTTGAACACTACATT
>Location:NODE_296637_length_14495_cov_30.429251	Coordinate:11524	Reads:2	Hits:1	Allocated_reads:2	Strand:+
TGGATTGAAATGTTGAACACTACATTT
>Location:NODE_296637_length_14495_cov_30.429251	Coordinate:11532	Reads:1	Hits:1	Allocated_reads:1	Strand:-
TATGATATAAATGTAGTGTTCAACATT
>Location:NODE_296637_length_14495_cov_30.429251	Coordinate:11538	Reads:1	Hits:1	Allocated_reads:1	Strand:+
GAACACTACATTTATATCATATAAA
>Location:NODE_296637_length_14495_cov_30.429251	Coordinate:11565	Reads:1	Hits:1	Allocated_reads:1	Strand:-
AAAGATAAGAATATGGCACAATATGCTA
>Location:NODE_296637_length_14495_cov_30.429251	Coordinate:11565	Reads:1	Hits:1	Allocated_reads:1	Strand:-
AGATAAGAATATGGCACAATATGCTA
>Location:NODE_296637_length_14495_cov_30.429251	Coordinate:11573	Reads:1	Hits:1	Allocated_reads:1	Strand:-
ATCTTAAAGATAAGAATATGGCACA
>Location:NODE_296637_length_14495_cov_30.429251	Coordinate:11585	Reads:1	Hits:1	Allocated_reads:1	Strand:-
TATTGTATCTGAAAAAGTATCTTAAAGATAA
>Location:NODE_296637_length_14495_cov_30.429251	Coordinate:11588	Reads:1	Hits:1	Allocated_reads:1	Strand:-
TATTGTATCTGAAAAAGTATCTTAAAGA
>Location:NODE_296637_length_14495_cov_30.429251	Coordinate:11606	Reads:1	Hits:1	Allocated_reads:1	Strand:+
AGATACAATATGTGTTTTTGACTTAAT
>Location:NODE_296637_length_14495_cov_30.429251	Coordinate:11623	Reads:1	Hits:1	Allocated_reads:1	Strand:-
TCCTCTGGATTATTGTGAAATTAAGTCAA
>Location:NODE_296637_length_14495_cov_30.429251	Coordinate:11624	Reads:1	Hits:1	Allocated_reads:1	Strand:-
TCCTCTGGATTATTGTGAAATTAAGTCA
>Location:NODE_296637_length_14495_cov_30.429251	Coordinate:11625	Reads:1	Hits:1	Allocated_reads:1	Strand:-
TCTCCTCTGGATTATTGTGAAATTAAGTC
>Location:NODE_296637_length_14495_cov_30.429251	Coordinate:11626	Reads:1	Hits:1	Allocated_reads:1	Strand:-
TCCTCTGGATTATTGTGAAATTAAGT
>Location:NODE_296637_length_14495_cov_30.429251	Coordinate:11626	Reads:1	Hits:1	Allocated_reads:1	Strand:-
TCTCCTCTGGATTATTGTGAAATTAAGT
>Location:NODE_296637_length_14495_cov_30.429251	Coordinate:11627	Reads:1	Hits:1	Allocated_reads:1	Strand:-
TCTCCTCTGGATTATTGTGAAATTAAG
>Location:NODE_296637_length_14495_cov_30.429251	Coordinate:11629	Reads:1	Hits:1	Allocated_reads:1	Strand:-
TAAATCTCCTCTGGATTATTGTGAAATTA
>Location:NODE_296637_length_14495_cov_30.429251	Coordinate:11630	Reads:1	Hits:1	Allocated_reads:1	Strand:-
GTAAATCTCCTCTGGATTATTGTGAAAAT
>Location:NODE_296637_length_14495_cov_30.429251	Coordinate:11630	Reads:2	Hits:1	Allocated_reads:2	Strand:-
TAAATCTCCTCTGGATTATTGTGAAATT
>Location:NODE_296637_length_14495_cov_30.429251	Coordinate:11631	Reads:1	Hits:1	Allocated_reads:1	Strand:-
GTAAATCTCCTCTGGATTATTGTGAAAT
>Location:NODE_296637_length_14495_cov_30.429251	Coordinate:11631	Reads:1	Hits:1	Allocated_reads:1	Strand:-
TAAATCTCCTCTGGATTATTGTGAAAT
>Location:NODE_296637_length_14495_cov_30.429251	Coordinate:11631	Reads:1	Hits:1	Allocated_reads:1	Strand:-
TCTGTAAATCTCCTCTGGATTATTGTGAAAT
>Location:NODE_296637_length_14495_cov_30.429251	Coordinate:11631	Reads:1	Hits:1	Allocated_reads:1	Strand:-
TGTAAATCTCCTCTGGATTATTGTGAAAT
>Location:NODE_296637_length_14495_cov_30.429251	Coordinate:11632	Reads:1	Hits:1	Allocated_reads:1	Strand:-
TGTAAATCTCCTCTGGATTATTGTGAAA
>Location:NODE_296637_length_14495_cov_30.429251	Coordinate:11632	Reads:1	Hits:1	Allocated_reads:1	Strand:+
TTTCACAATAATCCAGAGGAGATT
>Location:NODE_296637_length_14495_cov_30.429251	Coordinate:11632	Reads:1	Hits:1	Allocated_reads:1	Strand:+
TTTCACAATAATCCAGAGGAGATTT
>Location:NODE_296637_length_14495_cov_30.429251	Coordinate:11635	Reads:1	Hits:1	Allocated_reads:1	Strand:-
TGCTCTGTAAATCTCCTCTGGATTATTGTT
>Location:NODE_296637_length_14495_cov_30.429251	Coordinate:11642	Reads:1	Hits:1	Allocated_reads:1	Strand:+
ATCCAGAGGAGATTTACAGAGCAGT
>Location:NODE_296637_length_14495_cov_30.429251	Coordinate:11642	Reads:4	Hits:1	Allocated_reads:4	Strand:+
ATCCAGAGGAGATTTACAGAGCAGC
>Location:NODE_296637_length_14495_cov_30.429251	Coordinate:11642	Reads:1	Hits:1	Allocated_reads:1	Strand:+
ATCCAGAGGAGATTTACAGAGCAGCTG
>Location:NODE_296637_length_14495_cov_30.429251	Coordinate:11643	Reads:2	Hits:1	Allocated_reads:2	Strand:-
AGCTGCTCTGTAAATCTCCTCTGGA
>Location:NODE_296637_length_14495_cov_30.429251	Coordinate:11644	Reads:1	Hits:1	Allocated_reads:1	Strand:+
CCAGAGGAGATTTACAGAGCAGCTG
>Location:NODE_296637_length_14495_cov_30.429251	Coordinate:11647	Reads:1	Hits:1	Allocated_reads:1	Strand:+
GAGGAGATTTACAGAGCAGCTGGTGC
>Location:NODE_296637_length_14495_cov_30.429251	Coordinate:11648	Reads:1	Hits:1	Allocated_reads:1	Strand:-
AAACGGCACCAGCTGCTCTGTAAATCTCCT
>Location:NODE_296637_length_14495_cov_30.429251	Coordinate:11648	Reads:1	Hits:1	Allocated_reads:1	Strand:+
AGGAGATTTACAGAGCAGCTGGTGC
>Location:NODE_296637_length_14495_cov_30.429251	Coordinate:11648	Reads:5	Hits:1	Allocated_reads:5	Strand:+
AGGAGATTTACAGAGCAGCTGGTGCC
>Location:NODE_296637_length_14495_cov_30.429251	Coordinate:11650	Reads:1	Hits:1	Allocated_reads:1	Strand:+
GAGATTTACAGAGCAGCTGGTGCC
>Location:NODE_296637_length_14495_cov_30.429251	Coordinate:11652	Reads:1	Hits:1	Allocated_reads:1	Strand:-
ACTGTGTAAAACGGCACCAGCTGCTCTGTAAATC
>Location:NODE_296637_length_14495_cov_30.429251	Coordinate:11652	Reads:1	Hits:1	Allocated_reads:1	Strand:-
TGTAAAACGGCACCAGCTGCTCTGTAAATC
>Location:NODE_296637_length_14495_cov_30.429251	Coordinate:11656	Reads:2	Hits:1	Allocated_reads:2	Strand:-
GTGTAAAACGGCACCAGCTGCTCTGTA
>Location:NODE_296637_length_14495_cov_30.429251	Coordinate:11656	Reads:2	Hits:1	Allocated_reads:2	Strand:-
TGTGTAAAACGGCACCAGCTGCTCTGTA
>Location:NODE_296637_length_14495_cov_30.429251	Coordinate:11657	Reads:1	Hits:1	Allocated_reads:1	Strand:-
ACTGTGTAAAACGGCACCAGCTGCTCTGT
>Location:NODE_296637_length_14495_cov_30.429251	Coordinate:11657	Reads:2	Hits:1	Allocated_reads:2	Strand:-
CTGTGTAAAACGGCACCAGCTGCTCTGT
>Location:NODE_296637_length_14495_cov_30.429251	Coordinate:11657	Reads:1	Hits:1	Allocated_reads:1	Strand:-
TGTGTAAAACGGCACCAGCTGCTCTGG
>Location:NODE_296637_length_14495_cov_30.429251	Coordinate:11657	Reads:5	Hits:1	Allocated_reads:5	Strand:-
TGTGTAAAACGGCACCAGCTGCTCTGT
>Location:NODE_296637_length_14495_cov_30.429251	Coordinate:11658	Reads:1	Hits:1	Allocated_reads:1	Strand:-
CACTGTGTAAAACGGCACCAGCTGCTCTG
>Location:NODE_296637_length_14495_cov_30.429251	Coordinate:11658	Reads:1	Hits:1	Allocated_reads:1	Strand:-
TCCCACTGTGTAAAACGGCACCAGCTGCTCTG
>Location:NODE_296637_length_14495_cov_30.429251	Coordinate:11658	Reads:1	Hits:1	Allocated_reads:1	Strand:-
TGTGTAAAACGGCACCAGCTGCTCTG
>Location:NODE_296637_length_14495_cov_30.429251	Coordinate:11660	Reads:2	Hits:1	Allocated_reads:2	Strand:-
CTGTGTAAAACGGCACCAGCTGCTC
>Location:NODE_296637_length_14495_cov_30.429251	Coordinate:11661	Reads:2	Hits:1	Allocated_reads:2	Strand:-
CCACTGTGTAAAACGGCACCAGCTGCT
>Location:NODE_296637_length_14495_cov_30.429251	Coordinate:11662	Reads:2	Hits:1	Allocated_reads:2	Strand:-
TCCCACTGTGTAAAACGGCACCAGCTGC
>Location:NODE_296637_length_14495_cov_30.429251	Coordinate:11665	Reads:1	Hits:1	Allocated_reads:1	Strand:-
TCCCACTGTGTAAAACGGCACCAGC
>Location:NODE_296637_length_14495_cov_30.429251	Coordinate:11671	Reads:1	Hits:1	Allocated_reads:1	Strand:-
AAAAGGTCCCACTGTGTAAAACGGC
>Location:NODE_296637_length_14495_cov_30.429251	Coordinate:11671	Reads:2	Hits:1	Allocated_reads:2	Strand:-
TGCCAAAAGGTCCCACTGTGTAAAACGGC
>Location:NODE_296637_length_14495_cov_30.429251	Coordinate:11672	Reads:1	Hits:1	Allocated_reads:1	Strand:-
GCCAAAAGGTCCCACTGTGTAAAACGG
>Location:NODE_296637_length_14495_cov_30.429251	Coordinate:11674	Reads:1	Hits:1	Allocated_reads:1	Strand:+
GTTTTACACAGTGGGACCTTTTGGCA
>Location:NODE_296637_length_14495_cov_30.429251	Coordinate:11676	Reads:1	Hits:1	Allocated_reads:1	Strand:+
TTTACACAGTGGGACCTTTTGGCAGCG
>Location:NODE_296637_length_14495_cov_30.429251	Coordinate:11678	Reads:2	Hits:1	Allocated_reads:2	Strand:+
TACACAGTGGGACCTTTTGGCAGC
>Location:NODE_296637_length_14495_cov_30.429251	Coordinate:11678	Reads:1	Hits:1	Allocated_reads:1	Strand:+
TACACAGTGGGACCTTTTGGCAGCG
>Location:NODE_296637_length_14495_cov_30.429251	Coordinate:11678	Reads:1	Hits:1	Allocated_reads:1	Strand:+
TACACAGTGGGACCTTTTGGCAGCGGGA
>Location:NODE_296637_length_14495_cov_30.429251	Coordinate:11680	Reads:2	Hits:1	Allocated_reads:2	Strand:+
CACAGTGGGACCTTTTGGCAGCGGG
>Location:NODE_296637_length_14495_cov_30.429251	Coordinate:11680	Reads:1	Hits:1	Allocated_reads:1	Strand:+
CACAGTGGGACCTTTTGGCAGCGGGA
>Location:NODE_296637_length_14495_cov_30.429251	Coordinate:11682	Reads:1	Hits:1	Allocated_reads:1	Strand:+
CAGTGGGACCTTTTGGCAGCGGGA
>Location:NODE_296637_length_14495_cov_30.429251	Coordinate:11687	Reads:2	Hits:1	Allocated_reads:2	Strand:-
CTACTACTCCCGCTGCCAAAAGGTCC
>Location:NODE_296637_length_14495_cov_30.429251	Coordinate:11691	Reads:1	Hits:1	Allocated_reads:1	Strand:-
CGCGCTACTACTACTCCCGCTGCCAAAAG
>Location:NODE_296637_length_14495_cov_30.429251	Coordinate:11692	Reads:1	Hits:1	Allocated_reads:1	Strand:+
TTTTGGCAGCGGGAGTAGTAGTAGC
>Location:NODE_296637_length_14495_cov_30.429251	Coordinate:11693	Reads:1	Hits:1	Allocated_reads:1	Strand:+
TTTGGCAGCGGGAGTAGTAGTAGC
>Location:NODE_296637_length_14495_cov_30.429251	Coordinate:11703	Reads:1	Hits:1	Allocated_reads:1	Strand:-
TCTTACAGATGACGCGCTACTACTACTCC
>Location:NODE_296637_length_14495_cov_30.429251	Coordinate:11704	Reads:1	Hits:1	Allocated_reads:1	Strand:-
TCTTACAGATGACGCGCTACTACTACTC
>Location:NODE_296637_length_14495_cov_30.429251	Coordinate:11705	Reads:3	Hits:1	Allocated_reads:3	Strand:-
TCTTACAGATGACGCGCTACTACTACT
>Location:NODE_296637_length_14495_cov_30.429251	Coordinate:11705	Reads:1	Hits:1	Allocated_reads:1	Strand:-
TGTCTTACAGATGACGCGCTACTACTACT
>Location:NODE_296637_length_14495_cov_30.429251	Coordinate:11706	Reads:1	Hits:1	Allocated_reads:1	Strand:-
TGTCTTACAGATGACGCGCTACTACTAC
>Location:NODE_296637_length_14495_cov_30.429251	Coordinate:11706	Reads:2	Hits:1	Allocated_reads:2	Strand:-
TTGTCTTACAGATGACGCGCTACTACTAC
>Location:NODE_296637_length_14495_cov_30.429251	Coordinate:11707	Reads:1	Hits:1	Allocated_reads:1	Strand:-
TTGTCTTACAGATGACGCGCTACTACTG
>Location:NODE_296637_length_14495_cov_30.429251	Coordinate:11708	Reads:1	Hits:1	Allocated_reads:1	Strand:-
TGTCTTACAGATGACGCGCTACTACT
>Location:NODE_296637_length_14495_cov_30.429251	Coordinate:11708	Reads:2	Hits:1	Allocated_reads:2	Strand:-
TGTTGTCTTACAGATGACGCGCTACTACT
>Location:NODE_296637_length_14495_cov_30.429251	Coordinate:11708	Reads:5	Hits:1	Allocated_reads:5	Strand:-
TTGTCTTACAGATGACGCGCTACTACT
>Location:NODE_296637_length_14495_cov_30.429251	Coordinate:11709	Reads:1	Hits:1	Allocated_reads:1	Strand:-
TTGTCTTACAGATGACGCGCTACTAC
>Location:NODE_296637_length_14495_cov_30.429251	Coordinate:11718	Reads:1	Hits:1	Allocated_reads:1	Strand:-
CCACACCCTGTTGTCTTACAGATGACG
>Location:NODE_296637_length_14495_cov_30.429251	Coordinate:11720	Reads:1	Hits:1	Allocated_reads:1	Strand:-
GACGCCACACCCTGTTGTCTTACAGATGA
>Location:NODE_296637_length_14495_cov_30.429251	Coordinate:11722	Reads:1	Hits:1	Allocated_reads:1	Strand:+
ATCTGTAAGACAACAGGGTGTGGC
>Location:NODE_296637_length_14495_cov_30.429251	Coordinate:11725	Reads:1	Hits:1	Allocated_reads:1	Strand:+
TGTAAGACAACAGGGTGTGGCGTC
>Location:NODE_296637_length_14495_cov_30.429251	Coordinate:11725	Reads:1	Hits:1	Allocated_reads:1	Strand:+
TGTAAGACAACAGGGTGTGGCGTCTGT
>Location:NODE_296637_length_14495_cov_30.429251	Coordinate:11727	Reads:1	Hits:1	Allocated_reads:1	Strand:+
TAAGACAACAGGGTGTGGCGTCTGT
>Location:NODE_296637_length_14495_cov_30.429251	Coordinate:11734	Reads:1	Hits:1	Allocated_reads:1	Strand:-
TGAACAGCTCAGCAGACGCCACACCCTGT
>Location:NODE_296637_length_14495_cov_30.429251	Coordinate:11737	Reads:2	Hits:1	Allocated_reads:2	Strand:-
TGAACAGCTCAGCAGACGCCACACCC
>Location:NODE_296637_length_14495_cov_30.429251	Coordinate:11743	Reads:2	Hits:1	Allocated_reads:2	Strand:-
TCACAAATGAACAGCTCAGCAGACGCC
>Location:NODE_296637_length_14495_cov_30.429251	Coordinate:11743	Reads:2	Hits:1	Allocated_reads:2	Strand:-
TTTCACAAATGAACAGCTCAGCAGACGCC
>Location:NODE_296637_length_14495_cov_30.429251	Coordinate:11762	Reads:1	Hits:1	Allocated_reads:1	Strand:+
ATTTGTGAAATGAGCAGTGCTGCAGT
>Location:NODE_296637_length_14495_cov_30.429251	Coordinate:11762	Reads:1	Hits:1	Allocated_reads:1	Strand:-
TACAACTGCAGCACTGCTCATTTCACAAAA
>Location:NODE_296637_length_14495_cov_30.429251	Coordinate:11763	Reads:1	Hits:1	Allocated_reads:1	Strand:-
TTACAACTGCAGCACTGCTCATTTCACAAA
>Location:NODE_296637_length_14495_cov_30.429251	Coordinate:11764	Reads:1	Hits:1	Allocated_reads:1	Strand:-
TTACAACTGCAGCACTGCTCATTTCACAA
>Location:NODE_296637_length_14495_cov_30.429251	Coordinate:11765	Reads:1	Hits:1	Allocated_reads:1	Strand:-
TGATTACAACTGCAGCACTGCTCATTTCACA
>Location:NODE_296637_length_14495_cov_30.429251	Coordinate:11765	Reads:7	Hits:1	Allocated_reads:7	Strand:-
TTACAACTGCAGCACTGCTCATTTCACA
>Location:NODE_296637_length_14495_cov_30.429251	Coordinate:11769	Reads:1	Hits:1	Allocated_reads:1	Strand:-
GATTACAACTGCAGCACTGCTCATTT
>Location:NODE_296637_length_14495_cov_30.429251	Coordinate:11769	Reads:1	Hits:1	Allocated_reads:1	Strand:-
TGATTACAACTGCAGCACTGCTCATTT
>Location:NODE_296637_length_14495_cov_30.429251	Coordinate:11769	Reads:1	Hits:1	Allocated_reads:1	Strand:-
TTGATTACAACTGCAGCACTGCTCATTT
>Location:NODE_296637_length_14495_cov_30.429251	Coordinate:11770	Reads:2	Hits:1	Allocated_reads:2	Strand:-
AGCCTTGATTACAACTGCAGCACTGCTCATT
>Location:NODE_296637_length_14495_cov_30.429251	Coordinate:11770	Reads:1	Hits:1	Allocated_reads:1	Strand:-
CCTTGATTACAACTGCAGCACTGCTCATT
>Location:NODE_296637_length_14495_cov_30.429251	Coordinate:11770	Reads:1	Hits:1	Allocated_reads:1	Strand:-
CTTGATTACAACTGCAGCACTGCTCATT
>Location:NODE_296637_length_14495_cov_30.429251	Coordinate:11770	Reads:3	Hits:1	Allocated_reads:3	Strand:-
GCCTTGATTACAACTGCAGCACTGCTCATT
>Location:NODE_296637_length_14495_cov_30.429251	Coordinate:11770	Reads:5	Hits:1	Allocated_reads:5	Strand:-
TGATTACAACTGCAGCACTGCTCATT
>Location:NODE_296637_length_14495_cov_30.429251	Coordinate:11770	Reads:9	Hits:1	Allocated_reads:9	Strand:-
TTGATTACAACTGCAGCACTGCTCATT
>Location:NODE_296637_length_14495_cov_30.429251	Coordinate:11772	Reads:1	Hits:1	Allocated_reads:1	Strand:-
CCTTGATTACAACTGCAGCACTGCTCA
>Location:NODE_296637_length_14495_cov_30.429251	Coordinate:11774	Reads:1	Hits:1	Allocated_reads:1	Strand:-
AGCCTTGATTACAACTGCAGCACTGCT
>Location:NODE_296637_length_14495_cov_30.429251	Coordinate:11774	Reads:2	Hits:1	Allocated_reads:2	Strand:-
TGAGCCTTGATTACAACTGCAGCACTGCT
>Location:NODE_296637_length_14495_cov_30.429251	Coordinate:11775	Reads:2	Hits:1	Allocated_reads:2	Strand:-
TGAGCCTTGATTACAACTGCAGCACTGC
>Location:NODE_296637_length_14495_cov_30.429251	Coordinate:11782	Reads:1	Hits:1	Allocated_reads:1	Strand:-
TTTGTTGGTGAGCCTTGATTACAACTGCA
>Location:NODE_296637_length_14495_cov_30.429251	Coordinate:11783	Reads:1	Hits:1	Allocated_reads:1	Strand:-
GTTTTGTTGGTGAGCCTTGATTACAACTGC
>Location:NODE_296637_length_14495_cov_30.429251	Coordinate:11785	Reads:1	Hits:1	Allocated_reads:1	Strand:-
GTTTTGTTGGTGAGCCTTGATTACAACT
>Location:NODE_296637_length_14495_cov_30.429251	Coordinate:11785	Reads:1	Hits:1	Allocated_reads:1	Strand:-
TGAGTTTTGTTGGTGAGCCTTGATTACAACT
>Location:NODE_296637_length_14495_cov_30.429251	Coordinate:11786	Reads:4	Hits:1	Allocated_reads:4	Strand:-
TGAGTTTTGTTGGTGAGCCTTGATTACAAC
>Location:NODE_296637_length_14495_cov_30.429251	Coordinate:11786	Reads:1	Hits:1	Allocated_reads:1	Strand:-
TTGAGTTTTGTTGGTGAGCCTTGATTACAAC
>Location:NODE_296637_length_14495_cov_30.429251	Coordinate:11788	Reads:2	Hits:1	Allocated_reads:2	Strand:-
TGAGTTTTGTTGGTGAGCCTTGATTACA
>Location:NODE_296637_length_14495_cov_30.429251	Coordinate:11789	Reads:1	Hits:1	Allocated_reads:1	Strand:-
TGAGTTTTGTTGGTGAGCCTTGATTAC
>Location:NODE_296637_length_14495_cov_30.429251	Coordinate:11791	Reads:1	Hits:1	Allocated_reads:1	Strand:-
TTGAGTTTTGTTGGTGAGCCTTGATT
>Location:NODE_296637_length_14495_cov_30.429251	Coordinate:11792	Reads:4	Hits:1	Allocated_reads:4	Strand:-
TAGATTGAGTTTTGTTGGTGAGCCTTGAT
>Location:NODE_296637_length_14495_cov_30.429251	Coordinate:11792	Reads:1	Hits:1	Allocated_reads:1	Strand:-
TGAGTTTTGTTGGTGAGCCTTGAT
>Location:NODE_296637_length_14495_cov_30.429251	Coordinate:11793	Reads:1	Hits:1	Allocated_reads:1	Strand:-
TAGATTGAGTTTTGTTGGTGAGCCTTGA
>Location:NODE_296637_length_14495_cov_30.429251	Coordinate:11795	Reads:1	Hits:1	Allocated_reads:1	Strand:-
TAGATTGAGTTTTGTTGGTGAGCCTT
>Location:NODE_296637_length_14495_cov_30.429251	Coordinate:11796	Reads:1	Hits:1	Allocated_reads:1	Strand:-
GCCTAGATTGAGTTTTGTTGGTGAGCCT
>Location:NODE_296637_length_14495_cov_30.429251	Coordinate:11796	Reads:2	Hits:1	Allocated_reads:2	Strand:-
TAGATTGAGTTTTGTTGGTGAGCCT
>Location:NODE_296637_length_14495_cov_30.429251	Coordinate:11796	Reads:2	Hits:1	Allocated_reads:2	Strand:-
TGGGCCTAGATTGAGTTTTGTTGGTGAGCCT
>Location:NODE_296637_length_14495_cov_30.429251	Coordinate:11802	Reads:3	Hits:1	Allocated_reads:3	Strand:-
TATGCCTGGGCCTAGATTGAGTTTTGTTGGT
>Location:NODE_296637_length_14495_cov_30.429251	Coordinate:11803	Reads:1	Hits:1	Allocated_reads:1	Strand:-
TATGCCTGGGCCTAGATTGAGTTGTGTTGG
>Location:NODE_296637_length_14495_cov_30.429251	Coordinate:11806	Reads:1	Hits:1	Allocated_reads:1	Strand:+
ACAAAACTCAATCTAGGCCCAGGCATA
>Location:NODE_296637_length_14495_cov_30.429251	Coordinate:11806	Reads:2	Hits:1	Allocated_reads:2	Strand:-
TTTATGCCTGGGCCTAGATTGAGTTTTGT
>Location:NODE_296637_length_14495_cov_30.429251	Coordinate:11806	Reads:2	Hits:1	Allocated_reads:2	Strand:-
TTTTATGCCTGGGCCTAGATTGAGTTTTGT
>Location:NODE_296637_length_14495_cov_30.429251	Coordinate:11809	Reads:1	Hits:1	Allocated_reads:1	Strand:-
GTTTTATGCCTGGGCCTAGATTGAGTTT
>Location:NODE_296637_length_14495_cov_30.429251	Coordinate:11809	Reads:15	Hits:1	Allocated_reads:15	Strand:-
TGTTTTATGCCTGGGCCTAGATTGAGTTT
>Location:NODE_296637_length_14495_cov_30.429251	Coordinate:11810	Reads:1	Hits:1	Allocated_reads:1	Strand:-
TGTTTTATGCCTGGGCCTAGATTAAGTT
>Location:NODE_296637_length_14495_cov_30.429251	Coordinate:11810	Reads:52	Hits:1	Allocated_reads:52	Strand:-
TGTTTTATGCCTGGGCCTAGATTGAGTT
>Location:NODE_296637_length_14495_cov_30.429251	Coordinate:11810	Reads:3	Hits:1	Allocated_reads:3	Strand:-
TTGTTTTATGCCTGGGCCTAGATTGAGTT
>Location:NODE_296637_length_14495_cov_30.429251	Coordinate:11811	Reads:1	Hits:1	Allocated_reads:1	Strand:+
ACTCAATCTAGGCCCAGGCATAAAACAACTG
>Location:NODE_296637_length_14495_cov_30.429251	Coordinate:11811	Reads:47	Hits:1	Allocated_reads:47	Strand:-
TGTTTTATGCCTGGGCCTAGATTGAGT
>Location:NODE_296637_length_14495_cov_30.429251	Coordinate:11811	Reads:4	Hits:1	Allocated_reads:4	Strand:-
TTGTTTTATGCCTGGGCCTAGATTGAGT
>Location:NODE_296637_length_14495_cov_30.429251	Coordinate:11812	Reads:1	Hits:1	Allocated_reads:1	Strand:-
TGTTTTATGCCTGGGCCTAGATTGAG
>Location:NODE_296637_length_14495_cov_30.429251	Coordinate:11812	Reads:1	Hits:1	Allocated_reads:1	Strand:-
TTGTTTTATGCCTGGGCCTAGATTGAG
>Location:NODE_296637_length_14495_cov_30.429251	Coordinate:11814	Reads:1	Hits:1	Allocated_reads:1	Strand:-
TGTTTTATGCCTGGGCCTAGATTG
>Location:NODE_296637_length_14495_cov_30.429251	Coordinate:11815	Reads:1	Hits:1	Allocated_reads:1	Strand:-
AGTTGTTTTATGCCTGGGCCTAGATT
>Location:NODE_296637_length_14495_cov_30.429251	Coordinate:11815	Reads:1	Hits:1	Allocated_reads:1	Strand:-
CAGTTGTTTTATGCCTGGGCCTAGATT
>Location:NODE_296637_length_14495_cov_30.429251	Coordinate:11816	Reads:1	Hits:1	Allocated_reads:1	Strand:-
AGTTGTTTTATGCCTGGGCCTAGAT
>Location:NODE_296637_length_14495_cov_30.429251	Coordinate:11828	Reads:1	Hits:1	Allocated_reads:1	Strand:+
GCATAAAACAACTGGGGATGACAC
>Location:NODE_296637_length_14495_cov_30.429251	Coordinate:11844	Reads:1	Hits:1	Allocated_reads:1	Strand:-
TGCCTTGGTGCTGGTGGTGCTGGTGTCATC
>Location:NODE_296637_length_14495_cov_30.429251	Coordinate:11844	Reads:1	Hits:1	Allocated_reads:1	Strand:-
TTGGTGCTGGTGGTGCTGGTGTCATC
>Location:NODE_296637_length_14495_cov_30.429251	Coordinate:11847	Reads:1	Hits:1	Allocated_reads:1	Strand:+
GACACCAGCACCACCAGCACCAAGGCAGCT
>Location:NODE_296637_length_14495_cov_30.429251	Coordinate:11847	Reads:1	Hits:1	Allocated_reads:1	Strand:-
TGCCTTGGTGCTGGTGGTGCTGGTAAG
>Location:NODE_296637_length_14495_cov_30.429251	Coordinate:11849	Reads:2	Hits:1	Allocated_reads:2	Strand:-
TGCCTTGGTGCTGGTGGTGCTGGTG
>Location:NODE_296637_length_14495_cov_30.429251	Coordinate:11850	Reads:7	Hits:1	Allocated_reads:7	Strand:-
TGCCTTGGTGCTGGTGGTGCTGGT
>Location:NODE_296637_length_14495_cov_30.429251	Coordinate:11852	Reads:1	Hits:1	Allocated_reads:1	Strand:-
GCTGCCTTGGTGCTGGTGGTGCTG
>Location:NODE_296637_length_14495_cov_30.429251	Coordinate:11853	Reads:1	Hits:1	Allocated_reads:1	Strand:-
TCTCAGCTGCCTTGGTGCTGGTGGTGCT
>Location:NODE_296637_length_14495_cov_30.429251	Coordinate:11863	Reads:1	Hits:1	Allocated_reads:1	Strand:+
GCACCAAGGCAGCTGAGAAGATTTTC
>Location:NODE_296637_length_14495_cov_30.429251	Coordinate:11864	Reads:1	Hits:1	Allocated_reads:1	Strand:+
CACCAAGGCAGCTGAGAAGATTTT
>Location:NODE_296637_length_14495_cov_30.429251	Coordinate:11864	Reads:5	Hits:1	Allocated_reads:5	Strand:+
CACCAAGGCAGCTGAGAAGATTTTC
>Location:NODE_296637_length_14495_cov_30.429251	Coordinate:11864	Reads:2	Hits:1	Allocated_reads:2	Strand:+
CACCAAGGCAGCTGAGAAGATTTTCA
>Location:NODE_296637_length_14495_cov_30.429251	Coordinate:11865	Reads:1	Hits:1	Allocated_reads:1	Strand:+
ACCAAGGCAGCTGAGAAGATTTTCA
>Location:NODE_296637_length_14495_cov_30.429251	Coordinate:11869	Reads:1	Hits:1	Allocated_reads:1	Strand:-
TCATGGCTGAAAATCTTCTCAGCTGCCT
>Location:NODE_296637_length_14495_cov_30.429251	Coordinate:11869	Reads:2	Hits:1	Allocated_reads:2	Strand:-
TGATCATGGCTGAAAATCTTCTCAGCTGCCT
>Location:NODE_296637_length_14495_cov_30.429251	Coordinate:11874	Reads:3	Hits:1	Allocated_reads:3	Strand:-
AAGTATGATCATGGCTGAAAATCTTCTCAGC
>Location:NODE_296637_length_14495_cov_30.429251	Coordinate:11874	Reads:1	Hits:1	Allocated_reads:1	Strand:-
AGTATGATCATGGCTGAAAATCTTCTCAGC
>Location:NODE_296637_length_14495_cov_30.429251	Coordinate:11874	Reads:1	Hits:1	Allocated_reads:1	Strand:-
GTATGATCATGGCTGAAAATCTTCTCAGC
>Location:NODE_296637_length_14495_cov_30.429251	Coordinate:11874	Reads:2	Hits:1	Allocated_reads:2	Strand:-
TAAGTATGATCATGGCTGAAAATCTTCTCAGC
>Location:NODE_296637_length_14495_cov_30.429251	Coordinate:11874	Reads:4	Hits:1	Allocated_reads:4	Strand:-
TATGATCATGGCTGAAAATCTTCTCAGC
>Location:NODE_296637_length_14495_cov_30.429251	Coordinate:11874	Reads:1	Hits:1	Allocated_reads:1	Strand:-
TGATCATGGCTGAAAATCTTCTCAGC
>Location:NODE_296637_length_14495_cov_30.429251	Coordinate:11876	Reads:1	Hits:1	Allocated_reads:1	Strand:-
AAGTATGATCATGGCTGAAAATCTTCTCA
>Location:NODE_296637_length_14495_cov_30.429251	Coordinate:11876	Reads:1	Hits:1	Allocated_reads:1	Strand:-
GTATGATCATGGCTGAAAATCTTCTCA
>Location:NODE_296637_length_14495_cov_30.429251	Coordinate:11876	Reads:1	Hits:1	Allocated_reads:1	Strand:-
TATGATCATGGCTGAAAATCTTCTCA
>Location:NODE_296637_length_14495_cov_30.429251	Coordinate:11877	Reads:1	Hits:1	Allocated_reads:1	Strand:-
AAGTATGATCATGGCTGAAAATCTTCTC
>Location:NODE_296637_length_14495_cov_30.429251	Coordinate:11877	Reads:4	Hits:1	Allocated_reads:4	Strand:-
GTAAGTATGATCATGGCTGAAAATCTTCTC
>Location:NODE_296637_length_14495_cov_30.429251	Coordinate:11877	Reads:18	Hits:1	Allocated_reads:18	Strand:-
TAAGTATGATCATGGCTGAAAATCTTCTC
>Location:NODE_296637_length_14495_cov_30.429251	Coordinate:11878	Reads:2	Hits:1	Allocated_reads:2	Strand:-
AAGTATGATCATGGCTGAAAATCTTCT
>Location:NODE_296637_length_14495_cov_30.429251	Coordinate:11878	Reads:4	Hits:1	Allocated_reads:4	Strand:-
GTAAGTATGATCATGGCTGAAAATCTTCT
>Location:NODE_296637_length_14495_cov_30.429251	Coordinate:11878	Reads:16	Hits:1	Allocated_reads:16	Strand:-
TAAGTATGATCATGGCTGAAAATCTTCT
>Location:NODE_296637_length_14495_cov_30.429251	Coordinate:11879	Reads:1	Hits:1	Allocated_reads:1	Strand:-
AAGTATGATCATGGCTGAAAATCTTC
>Location:NODE_296637_length_14495_cov_30.429251	Coordinate:11879	Reads:5	Hits:1	Allocated_reads:5	Strand:-
TAAGTATGATCATGGCTGAAAATCTTC
>Location:NODE_296637_length_14495_cov_30.429251	Coordinate:11881	Reads:2	Hits:1	Allocated_reads:2	Strand:-
TAAGTATGATCATGGCTGAAAATCT
>Location:NODE_296637_length_14495_cov_30.429251	Coordinate:11889	Reads:1	Hits:1	Allocated_reads:1	Strand:-
TAAATCAACAGTAAGTATGAACATGGCT
>Location:NODE_296637_length_14495_cov_30.429251	Coordinate:11895	Reads:1	Hits:1	Allocated_reads:1	Strand:+
GATCATACTTACTGTTGATTTACTGAAAGACA
>Location:NODE_296637_length_14495_cov_30.429251	Coordinate:11897	Reads:2	Hits:1	Allocated_reads:2	Strand:+
TCATACTTACTGTTGATTTACTGAAAGA
>Location:NODE_296637_length_14495_cov_30.429251	Coordinate:11911	Reads:1	Hits:1	Allocated_reads:1	Strand:+
GATTTACTGAAAGACATTCATCAATAAA
>Location:NODE_296637_length_14495_cov_30.429251	Coordinate:11927	Reads:1	Hits:1	Allocated_reads:1	Strand:-
GGTGAACATTACATTTAAATTTATTGATGAA
>Location:NODE_296637_length_14495_cov_30.429251	Coordinate:11927	Reads:3	Hits:1	Allocated_reads:3	Strand:-
GTGAACATTACATTTAAATTTATTGATGAA
>Location:NODE_296637_length_14495_cov_30.429251	Coordinate:11927	Reads:3	Hits:1	Allocated_reads:3	Strand:-
TGAACATTACATTTAAATTTATTGATGAA
>Location:NODE_296637_length_14495_cov_30.429251	Coordinate:11930	Reads:1	Hits:1	Allocated_reads:1	Strand:-
GGTGAACATTACATTTAAATTTATTGAT
>Location:NODE_296637_length_14495_cov_30.429251	Coordinate:11937	Reads:3	Hits:1	Allocated_reads:3	Strand:-
TGTTGAAGGTGAACATTACATTTAAATT
>Location:NODE_296637_length_14495_cov_30.429251	Coordinate:11943	Reads:2	Hits:1	Allocated_reads:2	Strand:-
TAAAGGTGTTGAAGGTGAACATTACATT
>Location:NODE_296637_length_14495_cov_30.429251	Coordinate:11948	Reads:1	Hits:1	Allocated_reads:1	Strand:-
TTAAAGGTGTTGAAGGTGAACATT
>Location:NODE_296637_length_14495_cov_30.429251	Coordinate:11961	Reads:1	Hits:1	Allocated_reads:1	Strand:+
AACACCTTTAAACAGAATAAATTGTCTAGA
>Location:NODE_296637_length_14495_cov_30.429251	Coordinate:11965	Reads:1	Hits:1	Allocated_reads:1	Strand:-
TGCATCTAGACAATTTATTCTGTTTAAAGG
>Location:NODE_296637_length_14495_cov_30.429251	Coordinate:11967	Reads:1	Hits:1	Allocated_reads:1	Strand:-
AATGCATCTAGACAATTTATTCTGTTTAAA
>Location:NODE_296637_length_14495_cov_30.429251	Coordinate:11970	Reads:7	Hits:1	Allocated_reads:7	Strand:-
TAATGCATCTAGACAATTTATTCTGTTT
>Location:NODE_296637_length_14495_cov_30.429251	Coordinate:11970	Reads:1	Hits:1	Allocated_reads:1	Strand:-
TGGTTAATGCATCTAGACAATTTATTCTGTTA
>Location:NODE_296637_length_14495_cov_30.429251	Coordinate:11970	Reads:1	Hits:1	Allocated_reads:1	Strand:-
TTAATGCATCTAGACAATTTATTCTGTTT
>Location:NODE_296637_length_14495_cov_30.429251	Coordinate:11971	Reads:1	Hits:1	Allocated_reads:1	Strand:-
AATGCATCTAGACAATTTATTCTGTT
>Location:NODE_296637_length_14495_cov_30.429251	Coordinate:11971	Reads:7	Hits:1	Allocated_reads:7	Strand:-
TAATGCATCTAGACAATTTATTCTGTT
>Location:NODE_296637_length_14495_cov_30.429251	Coordinate:11971	Reads:4	Hits:1	Allocated_reads:4	Strand:-
TGGTTAATGCATCTAGACAATTTATTCTGTT
>Location:NODE_296637_length_14495_cov_30.429251	Coordinate:11971	Reads:3	Hits:1	Allocated_reads:3	Strand:-
TTAATGCATCTAGACAATTTATTCTGTT
>Location:NODE_296637_length_14495_cov_30.429251	Coordinate:11972	Reads:2	Hits:1	Allocated_reads:2	Strand:-
GGTTAATGCATCTAGACAATTTATTCTGT
>Location:NODE_296637_length_14495_cov_30.429251	Coordinate:11972	Reads:2	Hits:1	Allocated_reads:2	Strand:-
TAATGCATCTAGACAATTTATTCTGT
>Location:NODE_296637_length_14495_cov_30.429251	Coordinate:11972	Reads:2	Hits:1	Allocated_reads:2	Strand:-
TATGGTTAATGCATCTAGACAATTTATTCTGT
>Location:NODE_296637_length_14495_cov_30.429251	Coordinate:11972	Reads:7	Hits:1	Allocated_reads:7	Strand:-
TGGTTAATGCATCTAGACAATTTATTCTGT
>Location:NODE_296637_length_14495_cov_30.429251	Coordinate:11973	Reads:1	Hits:1	Allocated_reads:1	Strand:-
TGGTTAATGCATCTAGACAATTTATTCTG
>Location:NODE_296637_length_14495_cov_30.429251	Coordinate:11974	Reads:1	Hits:1	Allocated_reads:1	Strand:-
TGGTTAATGCATCTAGACAATTTATTCT
>Location:NODE_296637_length_14495_cov_30.429251	Coordinate:11975	Reads:2	Hits:1	Allocated_reads:2	Strand:-
TATGGTTAATGCATCTAGACAATTTATTC
>Location:NODE_296637_length_14495_cov_30.429251	Coordinate:12009	Reads:1	Hits:1	Allocated_reads:1	Strand:-
TAGGATATTTTGGTTTAAGTTATCAAA
>Location:NODE_296637_length_14495_cov_30.429251	Coordinate:12031	Reads:1	Hits:1	Allocated_reads:1	Strand:-
AATCAAGAAACAAAACATTTTTAATTTAGGA
>Location:NODE_296637_length_14495_cov_30.429251	Coordinate:12036	Reads:1	Hits:1	Allocated_reads:1	Strand:-
TATTAATCAAGAAACAAAACATTTTTAATT
>Location:NODE_296637_length_14495_cov_30.429251	Coordinate:12036	Reads:1	Hits:1	Allocated_reads:1	Strand:-
TTAATCAAGAAACAAAACATTTTTAATT
>Location:NODE_296637_length_14495_cov_30.429251	Coordinate:12041	Reads:1	Hits:1	Allocated_reads:1	Strand:-
TATTAATCAAGAAACAAAACTTTTT
>Location:NODE_296637_length_14495_cov_30.429251	Coordinate:12054	Reads:1	Hits:1	Allocated_reads:1	Strand:-
TCACCCAGTTTAAAAAGATATTAATCAAGA
>Location:NODE_296637_length_14495_cov_30.429251	Coordinate:12079	Reads:1	Hits:1	Allocated_reads:1	Strand:-
CCCCGAAGAAATTGTTCATGGTATCACC
>Location:NODE_296637_length_14495_cov_30.429251	Coordinate:12079	Reads:1	Hits:1	Allocated_reads:1	Strand:-
CCCGAAGAAATTGTTCATGGTATCACC
>Location:NODE_296637_length_14495_cov_30.429251	Coordinate:12079	Reads:1	Hits:1	Allocated_reads:1	Strand:+
GGTGATACCATGAACAATTTCTTCG
>Location:NODE_296637_length_14495_cov_30.429251	Coordinate:12088	Reads:1	Hits:1	Allocated_reads:1	Strand:+
ATGAACAATTTCTTCGGGGTATTCTGTTTT
>Location:NODE_296637_length_14495_cov_30.429251	Coordinate:12097	Reads:2	Hits:1	Allocated_reads:2	Strand:-
TAGATAAAAACAGAATACCCCGAAGAA
>Location:NODE_296637_length_14495_cov_30.429251	Coordinate:12103	Reads:1	Hits:1	Allocated_reads:1	Strand:-
TAATATTAGATAAAAACAGAATACCCC
>Location:NODE_296637_length_14495_cov_30.429251	Coordinate:12118	Reads:2	Hits:1	Allocated_reads:2	Strand:-
TAGGGAACTGTATTCATAATATTAGATA
>Location:NODE_296637_length_14495_cov_30.429251	Coordinate:12118	Reads:1	Hits:1	Allocated_reads:1	Strand:-
TTTAGGGAACTGTATTCATAATATTAGATA
>Location:NODE_296637_length_14495_cov_30.429251	Coordinate:12123	Reads:1	Hits:1	Allocated_reads:1	Strand:+
AATATTATGAATACAGTTCCCTAAAAC
>Location:NODE_296637_length_14495_cov_30.429251	Coordinate:12125	Reads:1	Hits:1	Allocated_reads:1	Strand:+
TATTATGAATACAGTTCCCTAAAAC
>Location:NODE_296637_length_14495_cov_30.429251	Coordinate:12138	Reads:1	Hits:1	Allocated_reads:1	Strand:-
TCATCATAAAACCTGCACCATCAGTTTTAGGGAAC
>Location:NODE_296637_length_14495_cov_30.429251	Coordinate:12148	Reads:1	Hits:1	Allocated_reads:1	Strand:-
ATTCATCATAAAACCTGCACCATCAGT
>Location:NODE_296637_length_14495_cov_30.429251	Coordinate:12150	Reads:1	Hits:1	Allocated_reads:1	Strand:+
TGATGGTGCAGGTTTTATGATGAATAAC
>Location:NODE_296637_length_14495_cov_30.429251	Coordinate:12182	Reads:1	Hits:1	Allocated_reads:1	Strand:-
TGTGATGCTGAGAGGCAGCTTATGCTTTC
>Location:NODE_296637_length_14495_cov_30.429251	Coordinate:12189	Reads:2	Hits:1	Allocated_reads:2	Strand:-
TGTGGGACCTGTGATGCTGAGAGGCAGCTTA
>Location:NODE_296637_length_14495_cov_30.429251	Coordinate:12191	Reads:2	Hits:1	Allocated_reads:2	Strand:-
TGGGACCTGTGATGCTGAGAGGCAGCT
>Location:NODE_296637_length_14495_cov_30.429251	Coordinate:12192	Reads:1	Hits:1	Allocated_reads:1	Strand:-
AACATGTGGGACCTGTGATGCTGAGAGGCAGC
>Location:NODE_296637_length_14495_cov_30.429251	Coordinate:12192	Reads:1	Hits:1	Allocated_reads:1	Strand:-
TGGGACCTGTGATGCTGATAGGCAGC
>Location:NODE_296637_length_14495_cov_30.429251	Coordinate:12192	Reads:2	Hits:1	Allocated_reads:2	Strand:-
TGTGGGACCTGTGATGCTGAGAGGCAGC
>Location:NODE_296637_length_14495_cov_30.429251	Coordinate:12194	Reads:1	Hits:1	Allocated_reads:1	Strand:-
TGGGACCTGTGATGCTGAGAGGCA
>Location:NODE_296637_length_14495_cov_30.429251	Coordinate:12194	Reads:1	Hits:1	Allocated_reads:1	Strand:-
TGTGGGACCTGTGATGCTGAGAGGCA
>Location:NODE_296637_length_14495_cov_30.429251	Coordinate:12195	Reads:2	Hits:1	Allocated_reads:2	Strand:-
AACATGTGGGACCTGTGATGCTGAGAGGC
>Location:NODE_296637_length_14495_cov_30.429251	Coordinate:12195	Reads:1	Hits:1	Allocated_reads:1	Strand:-
ACATGTGGGACCTGTGATGCTGAGAGGC
>Location:NODE_296637_length_14495_cov_30.429251	Coordinate:12195	Reads:1	Hits:1	Allocated_reads:1	Strand:-
AGCAACATGTGGGACCTGTGATGCTGAGAGGC
>Location:NODE_296637_length_14495_cov_30.429251	Coordinate:12195	Reads:2	Hits:1	Allocated_reads:2	Strand:-
TGTGGGACCTGTGATGCTGAGAGGC
>Location:NODE_296637_length_14495_cov_30.429251	Coordinate:12198	Reads:2	Hits:1	Allocated_reads:2	Strand:-
TAAGCAACATGTGGGACCTGTGATGCTGAGA
>Location:NODE_296637_length_14495_cov_30.429251	Coordinate:12200	Reads:1	Hits:1	Allocated_reads:1	Strand:-
AAGCAACATGTGGGACCTGTGATGCTGA
>Location:NODE_296637_length_14495_cov_30.429251	Coordinate:12201	Reads:1	Hits:1	Allocated_reads:1	Strand:-
AAGCAACATGTGGGACCTGTGATGTTT
>Location:NODE_296637_length_14495_cov_30.429251	Coordinate:12201	Reads:1	Hits:1	Allocated_reads:1	Strand:-
TAAGCAACATGTGGGACCTGTGATGCTG
>Location:NODE_296637_length_14495_cov_30.429251	Coordinate:12202	Reads:1	Hits:1	Allocated_reads:1	Strand:-
AAGCAACATGTGGGACCTGTGATGCT
>Location:NODE_296637_length_14495_cov_30.429251	Coordinate:12202	Reads:5	Hits:1	Allocated_reads:5	Strand:-
TAAGCAACATGTGGGACCTGTGATGCT
>Location:NODE_296637_length_14495_cov_30.429251	Coordinate:12202	Reads:1	Hits:1	Allocated_reads:1	Strand:-
TGAGTTAAGCAACATGTGGGACCTGTGATGCT
>Location:NODE_296637_length_14495_cov_30.429251	Coordinate:12203	Reads:3	Hits:1	Allocated_reads:3	Strand:-
GAGTTAAGCAACATGTGGGACCTGTGATGC
>Location:NODE_296637_length_14495_cov_30.429251	Coordinate:12203	Reads:1	Hits:1	Allocated_reads:1	Strand:-
GTTAAGCAACATGTGGGACCTGTCATGC
>Location:NODE_296637_length_14495_cov_30.429251	Coordinate:12203	Reads:2	Hits:1	Allocated_reads:2	Strand:-
GTTAAGCAACATGTGGGACCTGTGATGC
>Location:NODE_296637_length_14495_cov_30.429251	Coordinate:12203	Reads:12	Hits:1	Allocated_reads:12	Strand:-
TAAGCAACATGTGGGACCTGTGATGC
>Location:NODE_296637_length_14495_cov_30.429251	Coordinate:12203	Reads:2	Hits:1	Allocated_reads:2	Strand:-
TGAGTTAAGCAACATGTGGGACCTGTGATGC
>Location:NODE_296637_length_14495_cov_30.429251	Coordinate:12203	Reads:1	Hits:1	Allocated_reads:1	Strand:-
TTAAGCAACATGTGGGACCTGTTATGC
>Location:NODE_296637_length_14495_cov_30.429251	Coordinate:12203	Reads:3	Hits:1	Allocated_reads:3	Strand:-
TTAAGCAACATGTGGGACCTGTGATGC
>Location:NODE_296637_length_14495_cov_30.429251	Coordinate:12204	Reads:2	Hits:1	Allocated_reads:2	Strand:-
TAAGCAACATGTGGGACCTGTGATG
>Location:NODE_296637_length_14495_cov_30.429251	Coordinate:12205	Reads:1	Hits:1	Allocated_reads:1	Strand:-
TGAGTTAAGCAACATGTGGGACCTGTGAA
>Location:NODE_296637_length_14495_cov_30.429251	Coordinate:12206	Reads:1	Hits:1	Allocated_reads:1	Strand:+
TCACAGGTCCCACATGTTGCTTAACT
>Location:NODE_296637_length_14495_cov_30.429251	Coordinate:12206	Reads:23	Hits:1	Allocated_reads:23	Strand:-
TGAGTTAAGCAACATGTGGGACCTGTGA
>Location:NODE_296637_length_14495_cov_30.429251	Coordinate:12207	Reads:5	Hits:1	Allocated_reads:5	Strand:-
TGAGTTAAGCAACATGTGGGACCTGTG
>Location:NODE_296637_length_14495_cov_30.429251	Coordinate:12208	Reads:2	Hits:1	Allocated_reads:2	Strand:-
CCTGAGTTAAGCAACATGTGGGACCTGT
>Location:NODE_296637_length_14495_cov_30.429251	Coordinate:12208	Reads:17	Hits:1	Allocated_reads:17	Strand:-
TCCTGAGTTAAGCAACATGTGGGACCTGT
>Location:NODE_296637_length_14495_cov_30.429251	Coordinate:12208	Reads:19	Hits:1	Allocated_reads:19	Strand:-
TGAGTTAAGCAACATGTGGGACCTGT
>Location:NODE_296637_length_14495_cov_30.429251	Coordinate:12208	Reads:2	Hits:1	Allocated_reads:2	Strand:-
TTCCTGAGTTAAGCAACATGTGGGACCTGT
>Location:NODE_296637_length_14495_cov_30.429251	Coordinate:12209	Reads:3	Hits:1	Allocated_reads:3	Strand:-
TGAGTTAAGCAACATGTGGGACCTG
>Location:NODE_296637_length_14495_cov_30.429251	Coordinate:12210	Reads:5	Hits:1	Allocated_reads:5	Strand:-
TCCTGAGTTAAGCAACATGTGGGACCT
>Location:NODE_296637_length_14495_cov_30.429251	Coordinate:12211	Reads:1	Hits:1	Allocated_reads:1	Strand:-
TCCTGAGTTAAGCAACATGTGGGACC
>Location:NODE_296637_length_14495_cov_30.429251	Coordinate:12211	Reads:1	Hits:1	Allocated_reads:1	Strand:-
TTCCTGAGTTAAGCAACATGTGGGACC
>Location:NODE_296637_length_14495_cov_30.429251	Coordinate:12213	Reads:1	Hits:1	Allocated_reads:1	Strand:-
TCGGTTCCTGAGTTAAGCAACATGTGGGA
>Location:NODE_296637_length_14495_cov_30.429251	Coordinate:12214	Reads:1	Hits:1	Allocated_reads:1	Strand:-
TCGGTTCCTGAGTTAAGCAACATGTGGG
>Location:NODE_296637_length_14495_cov_30.429251	Coordinate:12219	Reads:1	Hits:1	Allocated_reads:1	Strand:+
ATGTTGCTTAACTCAGGAACCGATT
>Location:NODE_296637_length_14495_cov_30.429251	Coordinate:12219	Reads:1	Hits:1	Allocated_reads:1	Strand:+
ATGTTGCTTAACTCAGGAACCGATTTTT
>Location:NODE_296637_length_14495_cov_30.429251	Coordinate:12219	Reads:1	Hits:1	Allocated_reads:1	Strand:+
ATGTTGCTTAACTCAGGAACCGATTTGTCTGTGT
>Location:NODE_296637_length_14495_cov_30.429251	Coordinate:12224	Reads:1	Hits:1	Allocated_reads:1	Strand:+
GCTTAACTCAGGAACCGATTTGTC
>Location:NODE_296637_length_14495_cov_30.429251	Coordinate:12224	Reads:1	Hits:1	Allocated_reads:1	Strand:+
GCTTAACTCAGGAACCGATTTGTCTGTG
>Location:NODE_296637_length_14495_cov_30.429251	Coordinate:12227	Reads:1	Hits:1	Allocated_reads:1	Strand:+
TAACTCAGGAACCGATTTGTCTGT
>Location:NODE_296637_length_14495_cov_30.429251	Coordinate:12227	Reads:1	Hits:1	Allocated_reads:1	Strand:+
TAACTCAGGAACCGATTTGTCTGTG
>Location:NODE_296637_length_14495_cov_30.429251	Coordinate:12229	Reads:1	Hits:1	Allocated_reads:1	Strand:-
CTATCACACAGACAAATCGGTTCCTGAGT
>Location:NODE_296637_length_14495_cov_30.429251	Coordinate:12229	Reads:1	Hits:1	Allocated_reads:1	Strand:-
TATCCTATCACACAGACAAATCGGTTCCTGAGT
>Location:NODE_296637_length_14495_cov_30.429251	Coordinate:12229	Reads:3	Hits:1	Allocated_reads:3	Strand:-
TCACACAGACAAATCGGTTCCTGAGT
>Location:NODE_296637_length_14495_cov_30.429251	Coordinate:12229	Reads:2	Hits:1	Allocated_reads:2	Strand:-
TCCTATCACACAGACAAATCGGTTCCTGAGT
>Location:NODE_296637_length_14495_cov_30.429251	Coordinate:12230	Reads:1	Hits:1	Allocated_reads:1	Strand:-
TATCACACAGACAAATCGGTTCCTGAG
>Location:NODE_296637_length_14495_cov_30.429251	Coordinate:12232	Reads:1	Hits:1	Allocated_reads:1	Strand:-
TATCCTATCACACAGACAAATCGGTTCCTG
>Location:NODE_296637_length_14495_cov_30.429251	Coordinate:12233	Reads:3	Hits:1	Allocated_reads:3	Strand:-
TATCCTATCACACAGACAAATCGGTTCCT
>Location:NODE_296637_length_14495_cov_30.429251	Coordinate:12234	Reads:1	Hits:1	Allocated_reads:1	Strand:-
TATCCTATCACACAGACAAATCGGTTCC
>Location:NODE_296637_length_14495_cov_30.429251	Coordinate:12250	Reads:1	Hits:1	Allocated_reads:1	Strand:+
TGTGATAGGATAAAAAGTGAAACCT
>Location:NODE_296637_length_14495_cov_30.429251	Coordinate:12254	Reads:1	Hits:1	Allocated_reads:1	Strand:+
ATAGGATAAAAAGTGAAACCTGCT
>Location:NODE_296637_length_14495_cov_30.429251	Coordinate:12255	Reads:1	Hits:1	Allocated_reads:1	Strand:+
TAGGATAAAAAGTGAAACCTGCTGGAA
>Location:NODE_296637_length_14495_cov_30.429251	Coordinate:12255	Reads:1	Hits:1	Allocated_reads:1	Strand:+
TAGGATAAAAAGTGAAACCTGCTGGAAGA
>Location:NODE_296637_length_14495_cov_30.429251	Coordinate:12255	Reads:1	Hits:1	Allocated_reads:1	Strand:+
TAGGATAAAAAGTGAAACCTGCTGGAATT
>Location:NODE_296637_length_14495_cov_30.429251	Coordinate:12265	Reads:3	Hits:1	Allocated_reads:3	Strand:-
TGAGATTATCTTCCAGCAGGTTTCACT
>Location:NODE_296637_length_14495_cov_30.429251	Coordinate:12282	Reads:1	Hits:1	Allocated_reads:1	Strand:+
GATAATCTCACAACACAATGGAGCT
>Location:NODE_296637_length_14495_cov_30.429251	Coordinate:12290	Reads:1	Hits:1	Allocated_reads:1	Strand:+
CACAACACAATGGAGCTGATGAGGAC
>Location:NODE_296637_length_14495_cov_30.429251	Coordinate:12292	Reads:1	Hits:1	Allocated_reads:1	Strand:-
GATGTCCTCATCAGCTCCATTGTGTTG
>Location:NODE_296637_length_14495_cov_30.429251	Coordinate:12294	Reads:3	Hits:1	Allocated_reads:3	Strand:+
ACACAATGGAGCTGATGAGGACAT
>Location:NODE_296637_length_14495_cov_30.429251	Coordinate:12294	Reads:1	Hits:1	Allocated_reads:1	Strand:+
ACACAATGGAGCTGATGAGGACATCT
>Location:NODE_296637_length_14495_cov_30.429251	Coordinate:12294	Reads:1	Hits:1	Allocated_reads:1	Strand:+
ACACAATGGAGCTGATGAGGACATCTTTG
>Location:NODE_296637_length_14495_cov_30.429251	Coordinate:12299	Reads:1	Hits:1	Allocated_reads:1	Strand:+
ATGGAGCTGATGAGGACATCTTTG
>Location:NODE_296637_length_14495_cov_30.429251	Coordinate:12302	Reads:1	Hits:1	Allocated_reads:1	Strand:+
GAGCTGATGAGGACATCTTTGTGCAGA
>Location:NODE_296637_length_14495_cov_30.429251	Coordinate:12303	Reads:2	Hits:1	Allocated_reads:2	Strand:-
TCCTCTGCACAAAGATGTCCTCATCAGCT
>Location:NODE_296637_length_14495_cov_30.429251	Coordinate:12303	Reads:1	Hits:1	Allocated_reads:1	Strand:-
TGTTTCCTCTGCACAAAGATGTCCTCATCAGCT
>Location:NODE_296637_length_14495_cov_30.429251	Coordinate:12303	Reads:1	Hits:1	Allocated_reads:1	Strand:-
TGTTTCCTCTGCACAAAGATGTCCTCATCATTT
>Location:NODE_296637_length_14495_cov_30.429251	Coordinate:12304	Reads:1	Hits:1	Allocated_reads:1	Strand:-
TCCTCTGCACAAAGATGTCCTCATCAGC
>Location:NODE_296637_length_14495_cov_30.429251	Coordinate:12304	Reads:4	Hits:1	Allocated_reads:4	Strand:-
TGTTTCCTCTGCACAAAGATGTCCTCATCAGC
>Location:NODE_296637_length_14495_cov_30.429251	Coordinate:12304	Reads:1	Hits:1	Allocated_reads:1	Strand:-
TTCCTCTGCACAAAGATGTCCTCATCATA
>Location:NODE_296637_length_14495_cov_30.429251	Coordinate:12304	Reads:3	Hits:1	Allocated_reads:3	Strand:-
TTCCTCTGCACAAAGATGTCCTCATCAGC
>Location:NODE_296637_length_14495_cov_30.429251	Coordinate:12304	Reads:1	Hits:1	Allocated_reads:1	Strand:-
TTGTTTCCTCTGCACAAAGATGTCCTCATCAGC
>Location:NODE_296637_length_14495_cov_30.429251	Coordinate:12305	Reads:1	Hits:1	Allocated_reads:1	Strand:+
CTGATGAGGACATCTTTGTGCAGA
>Location:NODE_296637_length_14495_cov_30.429251	Coordinate:12306	Reads:1	Hits:1	Allocated_reads:1	Strand:-
TGTTTCCTCTGCACAAAGATGTCCTCATCT
>Location:NODE_296637_length_14495_cov_30.429251	Coordinate:12306	Reads:3	Hits:1	Allocated_reads:3	Strand:-
TTCCTCTGCACAAAGATGTCCTCATCA
>Location:NODE_296637_length_14495_cov_30.429251	Coordinate:12307	Reads:1	Hits:1	Allocated_reads:1	Strand:-
CCTCTGCACAAAGATGTCCTCATC
>Location:NODE_296637_length_14495_cov_30.429251	Coordinate:12307	Reads:1	Hits:1	Allocated_reads:1	Strand:+
GATGAGGACATCTTTGTGCAGAGG
>Location:NODE_296637_length_14495_cov_30.429251	Coordinate:12307	Reads:1	Hits:1	Allocated_reads:1	Strand:-
TCCTCTGCACAAAGATGTCCTCATC
>Location:NODE_296637_length_14495_cov_30.429251	Coordinate:12307	Reads:26	Hits:1	Allocated_reads:26	Strand:-
TGTTTCCTCTGCACAAAGATGTCCTCATC
>Location:NODE_296637_length_14495_cov_30.429251	Coordinate:12307	Reads:9	Hits:1	Allocated_reads:9	Strand:-
TTCCTCTGCACAAAGATGTCCTCATC
>Location:NODE_296637_length_14495_cov_30.429251	Coordinate:12307	Reads:3	Hits:1	Allocated_reads:3	Strand:-
TTGTTTCCTCTGCACAAAGATGTCCTCATC
>Location:NODE_296637_length_14495_cov_30.429251	Coordinate:12310	Reads:1	Hits:1	Allocated_reads:1	Strand:-
TGTTTCCTCTGCACAAAGATGTCCTC
>Location:NODE_296637_length_14495_cov_30.429251	Coordinate:12311	Reads:1	Hits:1	Allocated_reads:1	Strand:-
TCTTTGTTTCCTCTGCACAAAGATGTCCT
>Location:NODE_296637_length_14495_cov_30.429251	Coordinate:12311	Reads:1	Hits:1	Allocated_reads:1	Strand:-
TGTTTCCTCTGCACAAAGATGTCCT
>Location:NODE_296637_length_14495_cov_30.429251	Coordinate:12311	Reads:1	Hits:1	Allocated_reads:1	Strand:-
TTGTTTCCTCTGCACAAAGATGTCCT
>Location:NODE_296637_length_14495_cov_30.429251	Coordinate:12311	Reads:3	Hits:1	Allocated_reads:3	Strand:-
TTTGTTTCCTCTGCACAAAGATGTCCT
>Location:NODE_296637_length_14495_cov_30.429251	Coordinate:12319	Reads:1	Hits:1	Allocated_reads:1	Strand:+
TTTGTGCAGAGGAAACAAAGAAGTCCT
>Location:NODE_296637_length_14495_cov_30.429251	Coordinate:12323	Reads:1	Hits:1	Allocated_reads:1	Strand:-
CTGCAGGACTTCTTTGTTTCCTCTGCA
>Location:NODE_296637_length_14495_cov_30.429251	Coordinate:12324	Reads:1	Hits:1	Allocated_reads:1	Strand:-
TGTCCTGCAGGACTTCTTTGTTTCCTCTGC
>Location:NODE_296637_length_14495_cov_30.429251	Coordinate:12326	Reads:1	Hits:1	Allocated_reads:1	Strand:+
AGAGGAAACAAAGAAGTCCTGCAGGAC
>Location:NODE_296637_length_14495_cov_30.429251	Coordinate:12326	Reads:1	Hits:1	Allocated_reads:1	Strand:+
AGAGGAAACAAAGAAGTCCTGCAGGACAC
>Location:NODE_296637_length_14495_cov_30.429251	Coordinate:12326	Reads:1	Hits:1	Allocated_reads:1	Strand:-
CTGCAGGACTTCTTTGTTTCCTCT
>Location:NODE_296637_length_14495_cov_30.429251	Coordinate:12328	Reads:1	Hits:1	Allocated_reads:1	Strand:+
AGGAAACAAAGAAGTCCTGCAGGACACT
>Location:NODE_296637_length_14495_cov_30.429251	Coordinate:12330	Reads:1	Hits:1	Allocated_reads:1	Strand:+
GAAACAAAGAAGTCCTGCAGGACACT
>Location:NODE_296637_length_14495_cov_30.429251	Coordinate:12330	Reads:3	Hits:1	Allocated_reads:3	Strand:+
GAAACAAAGAAGTCCTGCAGGACACTGC
>Location:NODE_296637_length_14495_cov_30.429251	Coordinate:12331	Reads:1	Hits:1	Allocated_reads:1	Strand:+
AAACAAAGAAGTCCTGCAGGACACT
>Location:NODE_296637_length_14495_cov_30.429251	Coordinate:12331	Reads:5	Hits:1	Allocated_reads:5	Strand:+
AAACAAAGAAGTCCTGCAGGACACTGC
>Location:NODE_296637_length_14495_cov_30.429251	Coordinate:12332	Reads:1	Hits:1	Allocated_reads:1	Strand:+
AACAAAGAAGTCCTGCAGGACACTGC
>Location:NODE_296637_length_14495_cov_30.429251	Coordinate:12333	Reads:2	Hits:1	Allocated_reads:2	Strand:+
ACAAAGAAGTCCTGCAGGACACTGC
>Location:NODE_296637_length_14495_cov_30.429251	Coordinate:12334	Reads:1	Hits:1	Allocated_reads:1	Strand:+
CAAAGAAGTCCTGCAGGACACTGC
>Location:NODE_296637_length_14495_cov_30.429251	Coordinate:12337	Reads:1	Hits:1	Allocated_reads:1	Strand:-
TCTGCACACCGCAGTGTCCTGCAGGACTTCT
>Location:NODE_296637_length_14495_cov_30.429251	Coordinate:12337	Reads:1	Hits:1	Allocated_reads:1	Strand:-
TGCACACCGCAGTGTCCTGCAGGACTTCT
>Location:NODE_296637_length_14495_cov_30.429251	Coordinate:12338	Reads:1	Hits:1	Allocated_reads:1	Strand:-
TGCACACCGCAGTGTCCTGCAGGACTTT
>Location:NODE_296637_length_14495_cov_30.429251	Coordinate:12339	Reads:1	Hits:1	Allocated_reads:1	Strand:-
TGCACACCGCAGTGTCCTGCAGGACTT
>Location:NODE_296637_length_14495_cov_30.429251	Coordinate:12340	Reads:5	Hits:1	Allocated_reads:5	Strand:-
TCTGCACACCGCAGTGTCCTGCAGGACT
>Location:NODE_296637_length_14495_cov_30.429251	Coordinate:12340	Reads:2	Hits:1	Allocated_reads:2	Strand:-
TGCACACCGCAGTGTCCTGCAGGACT
>Location:NODE_296637_length_14495_cov_30.429251	Coordinate:12340	Reads:2	Hits:1	Allocated_reads:2	Strand:-
TTCTGCACACCGCAGTGTCCTGCAGGACT
>Location:NODE_296637_length_14495_cov_30.429251	Coordinate:12340	Reads:3	Hits:1	Allocated_reads:3	Strand:-
TTTCTGCACACCGCAGTGTCCTGCAGGACT
>Location:NODE_296637_length_14495_cov_30.429251	Coordinate:12348	Reads:1	Hits:1	Allocated_reads:1	Strand:-
TTTGATATTTCTGCACACCGCAGTGTCCT
>Location:NODE_296637_length_14495_cov_30.429251	Coordinate:12362	Reads:3	Hits:1	Allocated_reads:3	Strand:+
TGCAGAAATATCAAAGCACTGTTGACT
>Location:NODE_296637_length_14495_cov_30.429251	Coordinate:12362	Reads:1	Hits:1	Allocated_reads:1	Strand:-
TTACCCAGTCAACAGTGCTTTGATATTTCTGCA
>Location:NODE_296637_length_14495_cov_30.429251	Coordinate:12363	Reads:1	Hits:1	Allocated_reads:1	Strand:-
TACCCAGTCAACAGTGCTTTGATATTTCTGC
>Location:NODE_296637_length_14495_cov_30.429251	Coordinate:12365	Reads:3	Hits:1	Allocated_reads:3	Strand:+
AGAAATATCAAAGCACTGTTGACT
>Location:NODE_296637_length_14495_cov_30.429251	Coordinate:12365	Reads:1	Hits:1	Allocated_reads:1	Strand:+
AGAAATATCAAAGCACTGTTGACTGG
>Location:NODE_296637_length_14495_cov_30.429251	Coordinate:12365	Reads:2	Hits:1	Allocated_reads:2	Strand:+
AGAAATATCAAAGCACTGTTGACTGGG
>Location:NODE_296637_length_14495_cov_30.429251	Coordinate:12365	Reads:1	Hits:1	Allocated_reads:1	Strand:+
AGAAATATCAAAGCACTGTTGACTGGGT
>Location:NODE_296637_length_14495_cov_30.429251	Coordinate:12365	Reads:1	Hits:1	Allocated_reads:1	Strand:+
AGAAATATCAAAGCACTGTTGACTGGGTA
>Location:NODE_296637_length_14495_cov_30.429251	Coordinate:12366	Reads:1	Hits:1	Allocated_reads:1	Strand:+
GAAATATCAAAGCACTGTTGACTGGGTAATC
>Location:NODE_296637_length_14495_cov_30.429251	Coordinate:12366	Reads:1	Hits:1	Allocated_reads:1	Strand:-
TACCCAGTCAACAGTGCTTTGATATTTC
>Location:NODE_296637_length_14495_cov_30.429251	Coordinate:12367	Reads:1	Hits:1	Allocated_reads:1	Strand:+
AAATATCAAAGCACTGTTGACTGG
>Location:NODE_296637_length_14495_cov_30.429251	Coordinate:12367	Reads:1	Hits:1	Allocated_reads:1	Strand:+
AAATATCAAAGCACTGTTGACTGGGTAATCAC
>Location:NODE_296637_length_14495_cov_30.429251	Coordinate:12368	Reads:1	Hits:1	Allocated_reads:1	Strand:-
GATTACCCAGTCAACAGTGCTTTGATATT
>Location:NODE_296637_length_14495_cov_30.429251	Coordinate:12368	Reads:1	Hits:1	Allocated_reads:1	Strand:-
TACCCAGTCAACAGTGCTTTGATATT
>Location:NODE_296637_length_14495_cov_30.429251	Coordinate:12368	Reads:2	Hits:1	Allocated_reads:2	Strand:-
TGATTACCCAGTCAACAGTGCTTTGATATT
>Location:NODE_296637_length_14495_cov_30.429251	Coordinate:12368	Reads:3	Hits:1	Allocated_reads:3	Strand:-
TGTGATTACCCAGTCAACAGTGCTTTGATATT
>Location:NODE_296637_length_14495_cov_30.429251	Coordinate:12368	Reads:2	Hits:1	Allocated_reads:2	Strand:-
TTACCCAGTCAACAGTGCTTTGATATT
>Location:NODE_296637_length_14495_cov_30.429251	Coordinate:12370	Reads:2	Hits:1	Allocated_reads:2	Strand:-
TGTGATTACCCAGTCAACAGTGCTTTGATT
>Location:NODE_296637_length_14495_cov_30.429251	Coordinate:12370	Reads:32	Hits:1	Allocated_reads:32	Strand:-
TGTGATTACCCAGTCAACAGTGCTTTGATA
>Location:NODE_296637_length_14495_cov_30.429251	Coordinate:12370	Reads:1	Hits:1	Allocated_reads:1	Strand:-
TTGTGATTACCCAGTCAACAGTGCTTTGATA
>Location:NODE_296637_length_14495_cov_30.429251	Coordinate:12371	Reads:1	Hits:1	Allocated_reads:1	Strand:-
TGTGATTACCCAGTCAACAGTGCTTTGAT
>Location:NODE_296637_length_14495_cov_30.429251	Coordinate:12371	Reads:1	Hits:1	Allocated_reads:1	Strand:-
TTGTGATTACCCAGTCAACAGTGCTTTGAT
>Location:NODE_296637_length_14495_cov_30.429251	Coordinate:12372	Reads:1	Hits:1	Allocated_reads:1	Strand:-
TATTGATTGTGATTACCCAGTCAACAGTGCTTTGA
>Location:NODE_296637_length_14495_cov_30.429251	Coordinate:12372	Reads:1	Hits:1	Allocated_reads:1	Strand:-
TGTGATTACCCAGTCAACAGTGCTTTGT
>Location:NODE_296637_length_14495_cov_30.429251	Coordinate:12372	Reads:1	Hits:1	Allocated_reads:1	Strand:-
TGTGATTACCCAGTCAACTGTGCTTTGA
>Location:NODE_296637_length_14495_cov_30.429251	Coordinate:12372	Reads:6	Hits:1	Allocated_reads:6	Strand:-
TGTGATTACCCAGTCAACAGTGCTTTGA
>Location:NODE_296637_length_14495_cov_30.429251	Coordinate:12389	Reads:1	Hits:1	Allocated_reads:1	Strand:-
CTCAGGAAATGTATTGATTGTGATTACCC
>Location:NODE_296637_length_14495_cov_30.429251	Coordinate:12389	Reads:2	Hits:1	Allocated_reads:2	Strand:-
TGACTCAGGAAATGTATTGATTGTGATTACCC
>Location:NODE_296637_length_14495_cov_30.429251	Coordinate:12390	Reads:1	Hits:1	Allocated_reads:1	Strand:-
CTCAGGAAATGTATTGATTGTGATTACC
>Location:NODE_296637_length_14495_cov_30.429251	Coordinate:12390	Reads:1	Hits:1	Allocated_reads:1	Strand:-
GACTCAGGAAATGTATTGATTGTGATTACC
>Location:NODE_296637_length_14495_cov_30.429251	Coordinate:12390	Reads:12	Hits:1	Allocated_reads:12	Strand:-
TGACTCAGGAAATGTATTGATTGTGATTACC
>Location:NODE_296637_length_14495_cov_30.429251	Coordinate:12392	Reads:1	Hits:1	Allocated_reads:1	Strand:-
TGACTCAGGAAATGTATTGATTGTGATTA
>Location:NODE_296637_length_14495_cov_30.429251	Coordinate:12393	Reads:1	Hits:1	Allocated_reads:1	Strand:-
GACTCAGGAAATGTATTGATTGTGATT
>Location:NODE_296637_length_14495_cov_30.429251	Coordinate:12393	Reads:1	Hits:1	Allocated_reads:1	Strand:-
TGACTCAGGAAATGTATTGATTGTGATT
>Location:NODE_296637_length_14495_cov_30.429251	Coordinate:12394	Reads:1	Hits:1	Allocated_reads:1	Strand:-
TACTGACTCAGGAAATGTATTGATTGTGAT
>Location:NODE_296637_length_14495_cov_30.429251	Coordinate:12394	Reads:4	Hits:1	Allocated_reads:4	Strand:-
TGACTCAGGAAATGTATTGATTGTGAT
>Location:NODE_296637_length_14495_cov_30.429251	Coordinate:12397	Reads:1	Hits:1	Allocated_reads:1	Strand:-
TTACTGACTCAGGAAATGTATTGATTGT
>Location:NODE_296637_length_14495_cov_30.429251	Coordinate:12409	Reads:2	Hits:1	Allocated_reads:2	Strand:-
CCCCCAGACACATTACTGACTCAGGAAA
>Location:NODE_296637_length_14495_cov_30.429251	Coordinate:12409	Reads:1	Hits:1	Allocated_reads:1	Strand:-
TCCCCCAGACACATTACTGACTCAGGAAA
>Location:NODE_296637_length_14495_cov_30.429251	Coordinate:12410	Reads:1	Hits:1	Allocated_reads:1	Strand:-
CCCAGACACATTACTGACTCAGGAA
>Location:NODE_296637_length_14495_cov_30.429251	Coordinate:12410	Reads:1	Hits:1	Allocated_reads:1	Strand:-
CCCCAGACACATTACTGACTCAGGAA
>Location:NODE_296637_length_14495_cov_30.429251	Coordinate:12410	Reads:7	Hits:1	Allocated_reads:7	Strand:-
TCCCCCAGACACATTACTGACTCAGGAA
>Location:NODE_296637_length_14495_cov_30.429251	Coordinate:12410	Reads:2	Hits:1	Allocated_reads:2	Strand:-
TTCCCCCAGACACATTACTGACTCAGGAA
>Location:NODE_296637_length_14495_cov_30.429251	Coordinate:12411	Reads:1	Hits:1	Allocated_reads:1	Strand:-
CCCCAGACACATTACTGACTCAGGA
>Location:NODE_296637_length_14495_cov_30.429251	Coordinate:12411	Reads:1	Hits:1	Allocated_reads:1	Strand:-
CCTTTTCCCCCAGACACATTACTGACTCAGGA
>Location:NODE_296637_length_14495_cov_30.429251	Coordinate:12411	Reads:1	Hits:1	Allocated_reads:1	Strand:-
TTCCCCCAGACACATTACTGACTCAGGA
>Location:NODE_296637_length_14495_cov_30.429251	Coordinate:12411	Reads:1	Hits:1	Allocated_reads:1	Strand:-
TTTCCCCCAGACACATTACTGACTCAGGA
>Location:NODE_296637_length_14495_cov_30.429251	Coordinate:12412	Reads:1	Hits:1	Allocated_reads:1	Strand:-
TGCCTTTTCCCCCAGACACATTACTGACTCAGG
>Location:NODE_296637_length_14495_cov_30.429251	Coordinate:12416	Reads:1	Hits:1	Allocated_reads:1	Strand:-
TGCCTTTTCCCCCAGACACATTACTGACA
>Location:NODE_296637_length_14495_cov_30.429251	Coordinate:12417	Reads:1	Hits:1	Allocated_reads:1	Strand:-
TGCCTTTTCCCCCAGACACATTACTGAC
>Location:NODE_296637_length_14495_cov_30.429251	Coordinate:12432	Reads:1	Hits:1	Allocated_reads:1	Strand:-
GCACTGTACATATTTGTGCCTTTTCCCCC
>Location:NODE_296637_length_14495_cov_30.429251	Coordinate:12433	Reads:1	Hits:1	Allocated_reads:1	Strand:-
TGCGCACTGTACATATTTGTGCCTTTTCCCC
>Location:NODE_296637_length_14495_cov_30.429251	Coordinate:12447	Reads:1	Hits:1	Allocated_reads:1	Strand:+
AATATGTACAGTGCGCAAAAAAGACT
>Location:NODE_296637_length_14495_cov_30.429251	Coordinate:12452	Reads:1	Hits:1	Allocated_reads:1	Strand:-
TGCATCAGTCTTTTTTGCGCACTGTAC
>Location:NODE_296637_length_14495_cov_30.429251	Coordinate:12453	Reads:1	Hits:1	Allocated_reads:1	Strand:-
TGCATCAGTCTTTTTTGCGCACTGTA
>Location:NODE_296637_length_14495_cov_30.429251	Coordinate:12458	Reads:1	Hits:1	Allocated_reads:1	Strand:-
TTCATGTTTCTGCATCAGTCTTTTTTGCGCA
>Location:NODE_296637_length_14495_cov_30.429251	Coordinate:12460	Reads:1	Hits:1	Allocated_reads:1	Strand:-
TTCATGTTTCTGCATCAGTCTTTTTTGCG
>Location:NODE_296637_length_14495_cov_30.429251	Coordinate:12461	Reads:1	Hits:1	Allocated_reads:1	Strand:-
TTCATGTTTCTGCATCAGTCTTTTTTGC
>Location:NODE_296637_length_14495_cov_30.429251	Coordinate:12462	Reads:1	Hits:1	Allocated_reads:1	Strand:-
TTTTCATGTTTCTGCATCAGTCTTTTTTG
>Location:NODE_296637_length_14495_cov_30.429251	Coordinate:12465	Reads:1	Hits:1	Allocated_reads:1	Strand:-
TGCTTTTCATGTTTCTGCATCAGTCTTTT
>Location:NODE_296637_length_14495_cov_30.429251	Coordinate:12467	Reads:1	Hits:1	Allocated_reads:1	Strand:-
TAATGCTTTTCATGTTTCTGCATCAGTCTT
>Location:NODE_296637_length_14495_cov_30.429251	Coordinate:12468	Reads:1	Hits:1	Allocated_reads:1	Strand:-
TAATGCTTTTCATGTTTCTGCATCAGTCT
>Location:NODE_296637_length_14495_cov_30.429251	Coordinate:12468	Reads:1	Hits:1	Allocated_reads:1	Strand:-
TTAATGCTTTTCATGTTTCTGCATCAGTCT
>Location:NODE_296637_length_14495_cov_30.429251	Coordinate:12469	Reads:2	Hits:1	Allocated_reads:2	Strand:+
GACTGATGCAGAAACATGAAAAGC
>Location:NODE_296637_length_14495_cov_30.429251	Coordinate:12469	Reads:7	Hits:1	Allocated_reads:7	Strand:+
GACTGATGCAGAAACATGAAAAGCA
>Location:NODE_296637_length_14495_cov_30.429251	Coordinate:12469	Reads:1	Hits:1	Allocated_reads:1	Strand:+
GACTGATGCAGAAACATGAAAAGCATTT
>Location:NODE_296637_length_14495_cov_30.429251	Coordinate:12470	Reads:1	Hits:1	Allocated_reads:1	Strand:-
TAATGCTTTTCATGTTTCTGCATCAGT
>Location:NODE_296637_length_14495_cov_30.429251	Coordinate:12475	Reads:1	Hits:1	Allocated_reads:1	Strand:+
TGCAGAAACATGAAAAGCATTAATATTT
>Location:NODE_296637_length_14495_cov_30.429251	Coordinate:12489	Reads:1	Hits:1	Allocated_reads:1	Strand:-
TGTAGACCACAAAATATTAATGCTT
>Location:NODE_296637_length_14495_cov_30.429251	Coordinate:12489	Reads:1	Hits:1	Allocated_reads:1	Strand:-
TTTTAGTGTAGACCACAAAATATTAATGCTT
>Location:NODE_296637_length_14495_cov_30.429251	Coordinate:12492	Reads:1	Hits:1	Allocated_reads:1	Strand:-
TTTTAGTGTAGACCACAAAATATTAATG
>Location:NODE_296637_length_14495_cov_30.429251	Coordinate:12500	Reads:1	Hits:1	Allocated_reads:1	Strand:-
TGTCATTTTAGTGTAGACCACAAAA
>Location:NODE_296637_length_14495_cov_30.429251	Coordinate:12500	Reads:1	Hits:1	Allocated_reads:1	Strand:-
TGTGTCATTTTAGTGTAGACCACAAAA
>Location:NODE_296637_length_14495_cov_30.429251	Coordinate:12505	Reads:1	Hits:1	Allocated_reads:1	Strand:-
TCCCTGTTAGTGTGTCATTTTAGTGTAGACCA
>Location:NODE_296637_length_14495_cov_30.429251	Coordinate:12506	Reads:2	Hits:1	Allocated_reads:2	Strand:-
TGTTAGTGTGTCATTTTAGTGTAGACC
>Location:NODE_296637_length_14495_cov_30.429251	Coordinate:12507	Reads:1	Hits:1	Allocated_reads:1	Strand:-
TGTTAGTGTGTCATTTTAGTGTAGAC
>Location:NODE_296637_length_14495_cov_30.429251	Coordinate:12508	Reads:1	Hits:1	Allocated_reads:1	Strand:-
TTCCCTGTTAGTGTGTCATTTTAGTGTAGA
>Location:NODE_296637_length_14495_cov_30.429251	Coordinate:12523	Reads:1	Hits:1	Allocated_reads:1	Strand:+
CACACTAACAGGGAAAACACTTTAAAAC
>Location:NODE_296637_length_14495_cov_30.429251	Coordinate:12531	Reads:1	Hits:1	Allocated_reads:1	Strand:+
CAGGGAAAACACTTTAAAACTACTT
>Location:NODE_296637_length_14495_cov_30.429251	Coordinate:12537	Reads:1	Hits:1	Allocated_reads:1	Strand:+
AAACACTTTAAAACTACTTTCTCTA
>Location:NODE_296637_length_14495_cov_30.429251	Coordinate:12538	Reads:1	Hits:1	Allocated_reads:1	Strand:-
TAGAGAAAGTAGTTTTAAAGTGTT
>Location:NODE_296637_length_14495_cov_30.429251	Coordinate:12542	Reads:1	Hits:1	Allocated_reads:1	Strand:-
TGTTTTCATAGAGAAAGTAGTTTTAAAG
>Location:NODE_296637_length_14495_cov_30.429251	Coordinate:12567	Reads:1	Hits:1	Allocated_reads:1	Strand:-
GATAAGCTTAAACATTTACTTCAAACTGT
>Location:NODE_296637_length_14495_cov_30.429251	Coordinate:12570	Reads:1	Hits:1	Allocated_reads:1	Strand:-
TAAGCTTAAACATTTACTTCAAAC
>Location:NODE_296637_length_14495_cov_30.429251	Coordinate:12576	Reads:1	Hits:1	Allocated_reads:1	Strand:-
AAACACTGATAAGCTTAAACATTTACT
>Location:NODE_296637_length_14495_cov_30.429251	Coordinate:12576	Reads:1	Hits:1	Allocated_reads:1	Strand:-
GAAACACTGATAAGCTTAAACATTTACT
>Location:NODE_296637_length_14495_cov_30.429251	Coordinate:12576	Reads:3	Hits:1	Allocated_reads:3	Strand:-
TGAAACACTGATAAGCTTAAACATTTACT
>Location:NODE_296637_length_14495_cov_30.429251	Coordinate:12576	Reads:4	Hits:1	Allocated_reads:4	Strand:-
TTGAAACACTGATAAGCTTAAACATTTACT
>Location:NODE_296637_length_14495_cov_30.429251	Coordinate:12577	Reads:2	Hits:1	Allocated_reads:2	Strand:-
TTGAAACACTGATAAGCTTAAACATTTAC
>Location:NODE_296637_length_14495_cov_30.429251	Coordinate:12580	Reads:1	Hits:1	Allocated_reads:1	Strand:-
TGTTGAAACACTGATAAGCTTAAACATT
>Location:NODE_296637_length_14495_cov_30.429251	Coordinate:12587	Reads:1	Hits:1	Allocated_reads:1	Strand:+
AAGCTTATCAGTGTTTCAACAAACC
>Location:NODE_296637_length_14495_cov_30.429251	Coordinate:12588	Reads:1	Hits:1	Allocated_reads:1	Strand:-
AGGTAGGTTTGTTGAAACACTGATAAGCT
>Location:NODE_296637_length_14495_cov_30.429251	Coordinate:12588	Reads:1	Hits:1	Allocated_reads:1	Strand:-
ATAGGTAGGTTTGTTGAAACACTGATAAGCT
>Location:NODE_296637_length_14495_cov_30.429251	Coordinate:12588	Reads:103	Hits:1	Allocated_reads:103	Strand:-
TAGGTAGGTTTGTTGAAACACTGATAAGCT
>Location:NODE_296637_length_14495_cov_30.429251	Coordinate:12588	Reads:2	Hits:1	Allocated_reads:2	Strand:-
TAGGTAGGTTTGTTGAAACACTGATAAGCG
>Location:NODE_296637_length_14495_cov_30.429251	Coordinate:12589	Reads:1	Hits:1	Allocated_reads:1	Strand:-
GGTAGGTTTGTTGAAACACTGATAAGC
>Location:NODE_296637_length_14495_cov_30.429251	Coordinate:12589	Reads:2	Hits:1	Allocated_reads:2	Strand:-
TAGGTAGGTTTGTTGAAACACTGATAAGC
>Location:NODE_296637_length_14495_cov_30.429251	Coordinate:12592	Reads:1	Hits:1	Allocated_reads:1	Strand:-
CATAGGTAGGTTTGTTGAAACACTGATA
>Location:NODE_296637_length_14495_cov_30.429251	Coordinate:12592	Reads:1	Hits:1	Allocated_reads:1	Strand:-
CCATAGGTAGGTTTGTTGAAACACTGATA
>Location:NODE_296637_length_14495_cov_30.429251	Coordinate:12592	Reads:53	Hits:1	Allocated_reads:53	Strand:-
TCCATAGGTAGGTTTGTTGAAACACTGATA
>Location:NODE_296637_length_14495_cov_30.429251	Coordinate:12592	Reads:8	Hits:1	Allocated_reads:8	Strand:-
TTCCATAGGTAGGTTTGTTGAAACACTGATA
>Location:NODE_296637_length_14495_cov_30.429251	Coordinate:12593	Reads:1	Hits:1	Allocated_reads:1	Strand:-
TCCATAGGTAGGTTTGTTGAAACACTGAT
>Location:NODE_296637_length_14495_cov_30.429251	Coordinate:12594	Reads:3	Hits:1	Allocated_reads:3	Strand:-
CATAGGTAGGTTTGTTGAAACACTGA
>Location:NODE_296637_length_14495_cov_30.429251	Coordinate:12594	Reads:2	Hits:1	Allocated_reads:2	Strand:-
TAGGTAGGTTTGTTGAAACACTGA
>Location:NODE_296637_length_14495_cov_30.429251	Coordinate:12594	Reads:36	Hits:1	Allocated_reads:36	Strand:-
TCCATAGGTAGGTTTGTTGAAACACTGA
>Location:NODE_296637_length_14495_cov_30.429251	Coordinate:12594	Reads:1	Hits:1	Allocated_reads:1	Strand:-
TTCCATAGGTAGGTTTGTTGAAACACTGG
>Location:NODE_296637_length_14495_cov_30.429251	Coordinate:12594	Reads:1	Hits:1	Allocated_reads:1	Strand:-
TTCCATAGGTAGGTTTGTTGAAACACTGT
>Location:NODE_296637_length_14495_cov_30.429251	Coordinate:12594	Reads:74	Hits:1	Allocated_reads:74	Strand:-
TTCCATAGGTAGGTTTGTTGAAACACTGA
>Location:NODE_296637_length_14495_cov_30.429251	Coordinate:12594	Reads:8	Hits:1	Allocated_reads:8	Strand:-
TTTCCATAGGTAGGTTTGTTGAAACACTGA
>Location:NODE_296637_length_14495_cov_30.429251	Coordinate:12594	Reads:7	Hits:1	Allocated_reads:7	Strand:-
TTTTCCATAGGTAGGTTTGTTGAAACACTGA
>Location:NODE_296637_length_14495_cov_30.429251	Coordinate:12594	Reads:1	Hits:1	Allocated_reads:1	Strand:-
TTTTTCCATAGGTAGGTTTGTTGAAACACTGA
>Location:NODE_296637_length_14495_cov_30.429251	Coordinate:12595	Reads:3	Hits:1	Allocated_reads:3	Strand:-
TCCATAGGTAGGTTTGTTGAAACACTG
>Location:NODE_296637_length_14495_cov_30.429251	Coordinate:12595	Reads:1	Hits:1	Allocated_reads:1	Strand:-
TTCCATAGGTAGGTTTGTTGAAACACTA
>Location:NODE_296637_length_14495_cov_30.429251	Coordinate:12595	Reads:4	Hits:1	Allocated_reads:4	Strand:-
TTCCATAGGTAGGTTTGTTGAAACACTG
>Location:NODE_296637_length_14495_cov_30.429251	Coordinate:12595	Reads:1	Hits:1	Allocated_reads:1	Strand:-
TTTCCATAGGTAGGTTTGTTGAAACACTG
>Location:NODE_296637_length_14495_cov_30.429251	Coordinate:12595	Reads:1	Hits:1	Allocated_reads:1	Strand:-
TTTTCCATAGGTAGGTTTGTTGAAACACTG
>Location:NODE_296637_length_14495_cov_30.429251	Coordinate:12596	Reads:5	Hits:1	Allocated_reads:5	Strand:-
TCCATAGGTAGGTTTGTTGAAACACT
>Location:NODE_296637_length_14495_cov_30.429251	Coordinate:12596	Reads:16	Hits:1	Allocated_reads:16	Strand:-
TTCCATAGGTAGGTTTGTTGAAACACT
>Location:NODE_296637_length_14495_cov_30.429251	Coordinate:12596	Reads:1	Hits:1	Allocated_reads:1	Strand:-
TTTCCATAGGTAGGTTTGTTGAAACACT
>Location:NODE_296637_length_14495_cov_30.429251	Coordinate:12596	Reads:7	Hits:1	Allocated_reads:7	Strand:-
TTTTCCATAGGTAGGTTTGTTGAAACACT
>Location:NODE_296637_length_14495_cov_30.429251	Coordinate:12597	Reads:1	Hits:1	Allocated_reads:1	Strand:-
TTCCATAGGTAGGTTTGTTGAAACAC
>Location:NODE_296637_length_14495_cov_30.429251	Coordinate:12603	Reads:1	Hits:1	Allocated_reads:1	Strand:-
TAGTTTTTCCATAGGTAGGTTTGTTG
>Location:NODE_296637_length_14495_cov_30.429251	Coordinate:12604	Reads:1	Hits:1	Allocated_reads:1	Strand:+
AACAAACCTACCTATGGAAAAACTAGG
>Location:NODE_296637_length_14495_cov_30.429251	Coordinate:12612	Reads:1	Hits:1	Allocated_reads:1	Strand:+
TACCTATGGAAAAACTAGGAACCT
>Location:NODE_296637_length_14495_cov_30.429251	Coordinate:12612	Reads:1	Hits:1	Allocated_reads:1	Strand:+
TACCTATGGAAAAACTAGGAACCTAGC
>Location:NODE_296637_length_14495_cov_30.429251	Coordinate:12612	Reads:7	Hits:1	Allocated_reads:7	Strand:+
TACCTATGGAAAAACTAGGAACCTAGCC
>Location:NODE_296637_length_14495_cov_30.429251	Coordinate:12613	Reads:2	Hits:1	Allocated_reads:2	Strand:+
ACCTATGGAAAAACTAGGAACCTAGC
>Location:NODE_296637_length_14495_cov_30.429251	Coordinate:12613	Reads:1	Hits:1	Allocated_reads:1	Strand:+
ACCTATGGAAAAACTAGGAACCTTGCC
>Location:NODE_296637_length_14495_cov_30.429251	Coordinate:12613	Reads:7	Hits:1	Allocated_reads:7	Strand:+
ACCTATGGAAAAACTAGGAACCTAGCC
>Location:NODE_296637_length_14495_cov_30.429251	Coordinate:12614	Reads:1	Hits:1	Allocated_reads:1	Strand:+
CCTATGGAAAAACTAGGAACCTAGCC
>Location:NODE_296637_length_14495_cov_30.429251	Coordinate:12614	Reads:1	Hits:1	Allocated_reads:1	Strand:+
CCTATGGAAAAACTAGGAACCTAGCCT
>Location:NODE_296637_length_14495_cov_30.429251	Coordinate:12615	Reads:10	Hits:1	Allocated_reads:10	Strand:+
CTATGGAAAAACTAGGAACCTAGCCT
>Location:NODE_296637_length_14495_cov_30.429251	Coordinate:12616	Reads:1	Hits:1	Allocated_reads:1	Strand:+
TATGGAAAAACTAGGAACCTAGCC
>Location:NODE_296637_length_14495_cov_30.429251	Coordinate:12616	Reads:1	Hits:1	Allocated_reads:1	Strand:+
TATGGAAAAACTAGGAACCTAGCCT
>Location:NODE_296637_length_14495_cov_30.429251	Coordinate:12616	Reads:1	Hits:1	Allocated_reads:1	Strand:+
TATGGAAAAACTAGGAACCTAGCCTATTT
>Location:NODE_296637_length_14495_cov_30.429251	Coordinate:12618	Reads:1	Hits:1	Allocated_reads:1	Strand:+
TGGAAAAACTAGGAACCTAGCCTATTT
>Location:NODE_296637_length_14495_cov_30.429251	Coordinate:12629	Reads:1	Hits:1	Allocated_reads:1	Strand:-
TTCATGCATTAAAATAGGCTAGGTTCC
>Location:NODE_296637_length_14495_cov_30.429251	Coordinate:12632	Reads:1	Hits:1	Allocated_reads:1	Strand:-
TATCATTCATGCATTAAAATAGGCTAGGT
>Location:NODE_296637_length_14495_cov_30.429251	Coordinate:12632	Reads:4	Hits:1	Allocated_reads:4	Strand:-
TCATTCATGCATTAAAATAGGCTAGGT
>Location:NODE_296637_length_14495_cov_30.429251	Coordinate:12633	Reads:1	Hits:1	Allocated_reads:1	Strand:-
GTATCATTCATGCATTAAAATAGGCTAGG
>Location:NODE_296637_length_14495_cov_30.429251	Coordinate:12635	Reads:1	Hits:1	Allocated_reads:1	Strand:-
TGTATCATTCATGCATTAAAATAGGCTA
>Location:NODE_296637_length_14495_cov_30.429251	Coordinate:12647	Reads:1	Hits:1	Allocated_reads:1	Strand:-
TCTATAAGGTGAACTGTATCATTCATGCAT
>Location:NODE_296637_length_14495_cov_30.429251	Coordinate:12651	Reads:2	Hits:1	Allocated_reads:2	Strand:-
TGACTCTATAAGGTGAACTGTATCATTCAT
>Location:NODE_296637_length_14495_cov_30.429251	Coordinate:12652	Reads:2	Hits:1	Allocated_reads:2	Strand:-
TGACTCTATAAGGTGAACTGTATCATTCA
>Location:NODE_296637_length_14495_cov_30.429251	Coordinate:12653	Reads:1	Hits:1	Allocated_reads:1	Strand:-
TGACTCTATAAGGTGAACTGTATCATTC
>Location:NODE_296637_length_14495_cov_30.429251	Coordinate:12653	Reads:1	Hits:1	Allocated_reads:1	Strand:-
TTATGACTCTATAAGGTGAACTGTATCTTTT
>Location:NODE_296637_length_14495_cov_30.429251	Coordinate:12654	Reads:1	Hits:1	Allocated_reads:1	Strand:+
AATGATACAGTTCACCTTATAGAGTC
>Location:NODE_296637_length_14495_cov_30.429251	Coordinate:12654	Reads:2	Hits:1	Allocated_reads:2	Strand:-
TATGACTCTATAAGGTGAACTGTATCATT
>Location:NODE_296637_length_14495_cov_30.429251	Coordinate:12654	Reads:3	Hits:1	Allocated_reads:3	Strand:-
TGACTCTATAAGGTGAACTGTATCATT
>Location:NODE_296637_length_14495_cov_30.429251	Coordinate:12654	Reads:1	Hits:1	Allocated_reads:1	Strand:-
TTATGACTCTATAAGGTGAACTGTATCATT
>Location:NODE_296637_length_14495_cov_30.429251	Coordinate:12656	Reads:1	Hits:1	Allocated_reads:1	Strand:-
TATGACTCTATAAGGTGAACTGTATCA
>Location:NODE_296637_length_14495_cov_30.429251	Coordinate:12657	Reads:1	Hits:1	Allocated_reads:1	Strand:-
TATGACTCTATAAGGTGAACTGTATC
>Location:NODE_296637_length_14495_cov_30.429251	Coordinate:12657	Reads:1	Hits:1	Allocated_reads:1	Strand:-
TTTATGACTCTATAAGGTGAACTGTATC
>Location:NODE_296637_length_14495_cov_30.429251	Coordinate:12658	Reads:1	Hits:1	Allocated_reads:1	Strand:-
TTTTATGACTCTATAAGGTGAACTGTAT
>Location:NODE_296637_length_14495_cov_30.429251	Coordinate:12659	Reads:1	Hits:1	Allocated_reads:1	Strand:-
TTTTATGACTCTATAAGGTGAACTGTA
>Location:NODE_296637_length_14495_cov_30.429251	Coordinate:12662	Reads:1	Hits:1	Allocated_reads:1	Strand:-
AGGTGTTTTATGACTCTATAAGGTGAACT
>Location:NODE_296637_length_14495_cov_30.429251	Coordinate:12662	Reads:2	Hits:1	Allocated_reads:2	Strand:-
GGTGTTTTATGACTCTATAAGGTGAACT
>Location:NODE_296637_length_14495_cov_30.429251	Coordinate:12663	Reads:1	Hits:1	Allocated_reads:1	Strand:-
GGAGGTGTTTTATGACTCTATAAGGTGAAC
>Location:NODE_296637_length_14495_cov_30.429251	Coordinate:12671	Reads:2	Hits:1	Allocated_reads:2	Strand:-
ACATAAAGGAGGTGTTTTATGACTCTATA
>Location:NODE_296637_length_14495_cov_30.429251	Coordinate:12671	Reads:1	Hits:1	Allocated_reads:1	Strand:+
TATAGAGTCATAAAACACCTCCTTT
>Location:NODE_296637_length_14495_cov_30.429251	Coordinate:12684	Reads:1	Hits:1	Allocated_reads:1	Strand:-
TAGTGTCATAAAGGACATAAAGGAGGTGTT
>Location:NODE_296637_length_14495_cov_30.429251	Coordinate:12684	Reads:2	Hits:1	Allocated_reads:2	Strand:-
TTAGTGTCATAAAGGACATAAAGGAGGTGTT
>Location:NODE_296637_length_14495_cov_30.429251	Coordinate:12686	Reads:1	Hits:1	Allocated_reads:1	Strand:-
TTAGTGTCATAAAGGACATAAAGGAGGTG
>Location:NODE_296637_length_14495_cov_30.429251	Coordinate:12687	Reads:1	Hits:1	Allocated_reads:1	Strand:-
TTAGTGTCATAAAGGACATAAAGGAGGT
>Location:NODE_296637_length_14495_cov_30.429251	Coordinate:12688	Reads:1	Hits:1	Allocated_reads:1	Strand:-
TTAGTGTCATAAAGGACATAAAGGAGT
>Location:NODE_296637_length_14495_cov_30.429251	Coordinate:12693	Reads:1	Hits:1	Allocated_reads:1	Strand:-
TTTCATTAGTGTCATAAAGGACATAAA
>Location:NODE_296637_length_14495_cov_30.429251	Coordinate:12695	Reads:1	Hits:1	Allocated_reads:1	Strand:-
ATTTTCATTAGTGTCATAAAGGACATA
>Location:NODE_296637_length_14495_cov_30.429251	Coordinate:12718	Reads:2	Hits:1	Allocated_reads:2	Strand:-
AATTCAAAACTGTGTGGCATCTAATTTATTT
>Location:NODE_296637_length_14495_cov_30.429251	Coordinate:12718	Reads:1	Hits:1	Allocated_reads:1	Strand:-
CAAAACTGTGTGGCATCTAATTTATTT
>Location:NODE_296637_length_14495_cov_30.429251	Coordinate:12718	Reads:1	Hits:1	Allocated_reads:1	Strand:-
TCAAAACTGTGTGGCATCTAATTTATTT
>Location:NODE_296637_length_14495_cov_30.429251	Coordinate:12718	Reads:6	Hits:1	Allocated_reads:6	Strand:-
TTCAAAACTGTGTGGCATCTAATTTATTT
>Location:NODE_296637_length_14495_cov_30.429251	Coordinate:12719	Reads:2	Hits:1	Allocated_reads:2	Strand:-
AATTCAAAACTGTGTGGCATCTAATTTATT
>Location:NODE_296637_length_14495_cov_30.429251	Coordinate:12720	Reads:1	Hits:1	Allocated_reads:1	Strand:-
GAAAATTCAAAACTGTGTGGCATCTAATTTAT
>Location:NODE_296637_length_14495_cov_30.429251	Coordinate:12720	Reads:1	Hits:1	Allocated_reads:1	Strand:-
TCAAAACTGTGTGGCATCTAATTTAT
>Location:NODE_296637_length_14495_cov_30.429251	Coordinate:12722	Reads:1	Hits:1	Allocated_reads:1	Strand:-
AATTCAAAACTGTGTGGCATCTAATTT
>Location:NODE_296637_length_14495_cov_30.429251	Coordinate:12723	Reads:1	Hits:1	Allocated_reads:1	Strand:-
TGAAAATTCAAAACTGTGTGGCATCTAATT
>Location:NODE_296637_length_14495_cov_30.429251	Coordinate:12726	Reads:1	Hits:1	Allocated_reads:1	Strand:-
GAAAATTCAAAACTGTGTGGCATCTA
>Location:NODE_296637_length_14495_cov_30.429251	Coordinate:12726	Reads:3	Hits:1	Allocated_reads:3	Strand:-
GTGAAAATTCAAAACTGTGTGGCATCTA
>Location:NODE_296637_length_14495_cov_30.429251	Coordinate:12728	Reads:13	Hits:1	Allocated_reads:13	Strand:-
AGTGAAAATTCAAAACTGTGTGGCATC
>Location:NODE_296637_length_14495_cov_30.429251	Coordinate:12728	Reads:1	Hits:1	Allocated_reads:1	Strand:-
ATGCAGTGAAAATTCAAAACTGTGTGGCATC
>Location:NODE_296637_length_14495_cov_30.429251	Coordinate:12728	Reads:26	Hits:1	Allocated_reads:26	Strand:-
CAGTGAAAATTCAAAACTGTGTGGCATC
>Location:NODE_296637_length_14495_cov_30.429251	Coordinate:12728	Reads:1	Hits:1	Allocated_reads:1	Strand:-
GCAGTGAAAATTCAAAACTGTGTGGCATC
>Location:NODE_296637_length_14495_cov_30.429251	Coordinate:12728	Reads:1	Hits:1	Allocated_reads:1	Strand:-
GTGAAAATTCAAAACTGTGTGGCATC
>Location:NODE_296637_length_14495_cov_30.429251	Coordinate:12728	Reads:13	Hits:1	Allocated_reads:13	Strand:-
TGCAGTGAAAATTCAAAACTGTGTGGCATC
>Location:NODE_296637_length_14495_cov_30.429251	Coordinate:12767	Reads:1	Hits:1	Allocated_reads:1	Strand:-
TAATTGGTATATTAAATAACTGCCC
>Location:NODE_296637_length_14495_cov_30.429251	Coordinate:12768	Reads:1	Hits:1	Allocated_reads:1	Strand:-
TAATAATTGGTATATTAAATAACTGCC
>Location:NODE_296637_length_14495_cov_30.429251	Coordinate:12798	Reads:1	Hits:1	Allocated_reads:1	Strand:-
TTTTTACCCAATTCATATTTATTGGTA
>Location:NODE_296637_length_14495_cov_30.429251	Coordinate:12803	Reads:1	Hits:1	Allocated_reads:1	Strand:-
TATTTTTACCCAATTCATATTTAT
>Location:NODE_296637_length_14495_cov_30.429251	Coordinate:12857	Reads:3	Hits:1	Allocated_reads:3	Strand:-
TAACTTGATCAAATTAATTGTGACA
>Location:NODE_296637_length_14495_cov_30.429251	Coordinate:12861	Reads:1	Hits:1	Allocated_reads:1	Strand:-
TAGCTTCCTAACTTGATCAAATTAATTGT
>Location:NODE_296637_length_14495_cov_30.429251	Coordinate:12864	Reads:1	Hits:1	Allocated_reads:1	Strand:-
TAAATAGCTTCCTAACTTGATCAAATTAAT
>Location:NODE_296637_length_14495_cov_30.429251	Coordinate:12877	Reads:1	Hits:1	Allocated_reads:1	Strand:-
TCCTGTCTAAATGATAAATAGCTTCCTAACT
>Location:NODE_296637_length_14495_cov_30.429251	Coordinate:12884	Reads:1	Hits:1	Allocated_reads:1	Strand:+
AAGCTATTTATCATTTAGACAGGAT
>Location:NODE_296637_length_14495_cov_30.429251	Coordinate:12885	Reads:1	Hits:1	Allocated_reads:1	Strand:-
ATGAACATCCTGTCTAAATGATAAATAGCT
>Location:NODE_296637_length_14495_cov_30.429251	Coordinate:12885	Reads:13	Hits:1	Allocated_reads:13	Strand:-
TGAACATCCTGTCTAAATGATAAATAGCT
>Location:NODE_296637_length_14495_cov_30.429251	Coordinate:12886	Reads:1	Hits:1	Allocated_reads:1	Strand:-
AAATGAACATCCTGTCTAAATGATAAATAGC
>Location:NODE_296637_length_14495_cov_30.429251	Coordinate:12886	Reads:4	Hits:1	Allocated_reads:4	Strand:-
AATGAACATCCTGTCTAAATGATAAATAGC
>Location:NODE_296637_length_14495_cov_30.429251	Coordinate:12886	Reads:2	Hits:1	Allocated_reads:2	Strand:-
ATGAACATCCTGTCTAAATGATAAATAGC
>Location:NODE_296637_length_14495_cov_30.429251	Coordinate:12886	Reads:1	Hits:1	Allocated_reads:1	Strand:-
GAACATCCTGTCTAAATGATAAATAGC
>Location:NODE_296637_length_14495_cov_30.429251	Coordinate:12886	Reads:8	Hits:1	Allocated_reads:8	Strand:-
TGAACATCCTGTCTAAATGATAAATAGC
>Location:NODE_296637_length_14495_cov_30.429251	Coordinate:12889	Reads:1	Hits:1	Allocated_reads:1	Strand:-
AATGAACATCCTGTCTAAATGATAAAT
>Location:NODE_296637_length_14495_cov_30.429251	Coordinate:12892	Reads:2	Hits:1	Allocated_reads:2	Strand:-
TAAATGAACATCCTGTCTAAATGATA
>Location:NODE_296637_length_14495_cov_30.429251	Coordinate:12892	Reads:1	Hits:1	Allocated_reads:1	Strand:-
TTAAATGAACATCCTGTCTAAATGATA
>Location:NODE_296637_length_14495_cov_30.429251	Coordinate:12894	Reads:1	Hits:1	Allocated_reads:1	Strand:-
TAAATGAACATCCTGTCTAAATGA
>Location:NODE_296637_length_14495_cov_30.429251	Coordinate:12900	Reads:1	Hits:1	Allocated_reads:1	Strand:-
CTTTATATTTAAATGAACATCCTGTCT
>Location:NODE_296637_length_14495_cov_30.429251	Coordinate:12900	Reads:1	Hits:1	Allocated_reads:1	Strand:-
TCTTTATATTTAAATGAACATCCTGTCT
>Location:NODE_296637_length_14495_cov_30.429251	Coordinate:12901	Reads:1	Hits:1	Allocated_reads:1	Strand:+
GACAGGATGTTCATTTAAATATAAAGAA
>Location:NODE_296637_length_14495_cov_30.429251	Coordinate:12903	Reads:2	Hits:1	Allocated_reads:2	Strand:+
CAGGATGTTCATTTAAATATAAAGAAGC
>Location:NODE_296637_length_14495_cov_30.429251	Coordinate:12908	Reads:1	Hits:1	Allocated_reads:1	Strand:-
TACCTCGGCTTCTTTATATTTAAATGAACA
>Location:NODE_296637_length_14495_cov_30.429251	Coordinate:12911	Reads:1	Hits:1	Allocated_reads:1	Strand:-
TACCTCGGCTTCTTTATATTTAAATGA
>Location:NODE_296637_length_14495_cov_30.429251	Coordinate:12913	Reads:1	Hits:1	Allocated_reads:1	Strand:-
TACCTCGGCTTCTTTATATTTAAAA
>Location:NODE_296637_length_14495_cov_30.429251	Coordinate:12914	Reads:1	Hits:1	Allocated_reads:1	Strand:-
CCAGTACCTCGGCTTCTTTATATTTAAA
>Location:NODE_296637_length_14495_cov_30.429251	Coordinate:12914	Reads:1	Hits:1	Allocated_reads:1	Strand:-
TACCTCGGCTTCTTTATATTTAAA
>Location:NODE_296637_length_14495_cov_30.429251	Coordinate:12915	Reads:1	Hits:1	Allocated_reads:1	Strand:+
TTAAATATAAAGAAGCCGAGGTACTGG
>Location:NODE_296637_length_14495_cov_30.429251	Coordinate:12916	Reads:1	Hits:1	Allocated_reads:1	Strand:+
TAAATATAAAGAAGCCGAGGTACTGG
>Location:NODE_296637_length_14495_cov_30.429251	Coordinate:12920	Reads:1	Hits:1	Allocated_reads:1	Strand:+
TATAAAGAAGCCGAGGTACTGGTA
>Location:NODE_296637_length_14495_cov_30.429251	Coordinate:12924	Reads:1	Hits:1	Allocated_reads:1	Strand:-
TGACAGCAATACCAGTACCTCGGCTTCTT
>Location:NODE_296637_length_14495_cov_30.429251	Coordinate:12925	Reads:1	Hits:1	Allocated_reads:1	Strand:-
TGACAGCAATACCAGTACCTCGGCTTCT
>Location:NODE_296637_length_14495_cov_30.429251	Coordinate:12928	Reads:10	Hits:1	Allocated_reads:10	Strand:+
AGCCGAGGTACTGGTATTGCTGTC
>Location:NODE_296637_length_14495_cov_30.429251	Coordinate:12928	Reads:2	Hits:1	Allocated_reads:2	Strand:+
AGCCGAGGTACTGGTATTGCTGTCAGT
>Location:NODE_296637_length_14495_cov_30.429251	Coordinate:12934	Reads:1	Hits:1	Allocated_reads:1	Strand:+
GGTACTGGTATTGCTGTCAGTCAGAAC
>Location:NODE_296637_length_14495_cov_30.429251	Coordinate:12934	Reads:4	Hits:1	Allocated_reads:4	Strand:+
GGTACTGGTATTGCTGTCAGTCAGAACT
>Location:NODE_296637_length_14495_cov_30.429251	Coordinate:12936	Reads:1	Hits:1	Allocated_reads:1	Strand:-
TCAAGTTCTGACTGACAGCAATACCAGTA
>Location:NODE_296637_length_14495_cov_30.429251	Coordinate:12937	Reads:3	Hits:1	Allocated_reads:3	Strand:-
TATCTCAAGTTCTGACTGACAGCAATACCAGT
>Location:NODE_296637_length_14495_cov_30.429251	Coordinate:12937	Reads:1	Hits:1	Allocated_reads:1	Strand:-
TCTCAAGTTCTGACTGACAGCAATACCAGG
>Location:NODE_296637_length_14495_cov_30.429251	Coordinate:12937	Reads:3	Hits:1	Allocated_reads:3	Strand:-
TCTCAAGTTCTGACTGACAGCAATACCAGT
>Location:NODE_296637_length_14495_cov_30.429251	Coordinate:12940	Reads:1	Hits:1	Allocated_reads:1	Strand:-
TATCTCAAGTTCTGACTGACAGCAATACT
>Location:NODE_296637_length_14495_cov_30.429251	Coordinate:12940	Reads:3	Hits:1	Allocated_reads:3	Strand:-
TATCTCAAGTTCTGACTGACAGCAATACC
>Location:NODE_296637_length_14495_cov_30.429251	Coordinate:12940	Reads:1	Hits:1	Allocated_reads:1	Strand:-
TTATCTCAAGTTCTGACTGACAGCAATACC
>Location:NODE_296637_length_14495_cov_30.429251	Coordinate:12942	Reads:1	Hits:1	Allocated_reads:1	Strand:-
AGTTATCTCAAGTTCTGACTGACAGCAATA
>Location:NODE_296637_length_14495_cov_30.429251	Coordinate:12942	Reads:7	Hits:1	Allocated_reads:7	Strand:-
TATCTCAAGTTCTGACTGACAGCAATA
>Location:NODE_296637_length_14495_cov_30.429251	Coordinate:12942	Reads:1	Hits:1	Allocated_reads:1	Strand:+
TATTGCTGTCAGTCAGAACTTGAGA
>Location:NODE_296637_length_14495_cov_30.429251	Coordinate:12943	Reads:2	Hits:1	Allocated_reads:2	Strand:-
TATCTCAAGTTCTGACTGACAGCAAT
>Location:NODE_296637_length_14495_cov_30.429251	Coordinate:12946	Reads:1	Hits:1	Allocated_reads:1	Strand:-
TCAGTTATCTCAAGTTCTGACTGACAGC
>Location:NODE_296637_length_14495_cov_30.429251	Coordinate:12952	Reads:1	Hits:1	Allocated_reads:1	Strand:-
TCAGTTCAGTTATCTCAAGTTCTGACT
>Location:NODE_296637_length_14495_cov_30.429251	Coordinate:12952	Reads:1	Hits:1	Allocated_reads:1	Strand:-
TCATCAGTTCAGTTATCTCAAGTTCTGACT
>Location:NODE_296637_length_14495_cov_30.429251	Coordinate:12953	Reads:1	Hits:1	Allocated_reads:1	Strand:-
ATTCATCAGTTCAGTTATCTCAAGTTCTGAC
>Location:NODE_296637_length_14495_cov_30.429251	Coordinate:12953	Reads:2	Hits:1	Allocated_reads:2	Strand:-
TTCATCAGTTCAGTTATCTCAAGTTCTGAC
>Location:NODE_296637_length_14495_cov_30.429251	Coordinate:12956	Reads:1	Hits:1	Allocated_reads:1	Strand:-
GATTCATCAGTTCAGTTATCTCAAGTTCT
>Location:NODE_296637_length_14495_cov_30.429251	Coordinate:12956	Reads:2	Hits:1	Allocated_reads:2	Strand:-
TTCATCAGTTCAGTTATCTCAAGTTCT
>Location:NODE_296637_length_14495_cov_30.429251	Coordinate:12957	Reads:1	Hits:1	Allocated_reads:1	Strand:-
AGATTCATCAGTTCAGTTATCTCAAGTTC
>Location:NODE_296637_length_14495_cov_30.429251	Coordinate:12957	Reads:2	Hits:1	Allocated_reads:2	Strand:-
TTCATCAGTTCAGTTATCTCAAGTTC
>Location:NODE_296637_length_14495_cov_30.429251	Coordinate:12959	Reads:3	Hits:1	Allocated_reads:3	Strand:+
ACTTGAGATAACTGAACTGATGAAT
>Location:NODE_296637_length_14495_cov_30.429251	Coordinate:12959	Reads:1	Hits:1	Allocated_reads:1	Strand:+
ACTTGAGATAACTGAACTGATGAATT
>Location:NODE_296637_length_14495_cov_30.429251	Coordinate:12959	Reads:1	Hits:1	Allocated_reads:1	Strand:+
ACTTGAGATAACTGAACTGATGAGTC
>Location:NODE_296637_length_14495_cov_30.429251	Coordinate:12959	Reads:23	Hits:1	Allocated_reads:23	Strand:+
ACTTGAGATAACTGAACTGATGAATC
>Location:NODE_296637_length_14495_cov_30.429251	Coordinate:12959	Reads:4	Hits:1	Allocated_reads:4	Strand:+
ACTTGAGATAACTGAACTGATGAATCT
>Location:NODE_296637_length_14495_cov_30.429251	Coordinate:12959	Reads:1	Hits:1	Allocated_reads:1	Strand:+
ACTTGAGATAACTGAACTGATGAATCTC
>Location:NODE_296637_length_14495_cov_30.429251	Coordinate:12960	Reads:1	Hits:1	Allocated_reads:1	Strand:+
CTTGAGATAACTGAACTGATGAATC
>Location:NODE_296637_length_14495_cov_30.429251	Coordinate:12964	Reads:1	Hits:1	Allocated_reads:1	Strand:+
AGATAACTGAACTGATGAATCTCTA
>Location:NODE_296637_length_14495_cov_30.429251	Coordinate:12965	Reads:1	Hits:1	Allocated_reads:1	Strand:+
GATAACTGAACTGATGAATCTCTATT
>Location:NODE_296637_length_14495_cov_30.429251	Coordinate:12965	Reads:1	Hits:1	Allocated_reads:1	Strand:-
TAGAGATTCATCAGTTCAGTTATC
>Location:NODE_296637_length_14495_cov_30.429251	Coordinate:12969	Reads:1	Hits:1	Allocated_reads:1	Strand:+
ACTGAACTGATGAATCTCTATTTTAA
>Location:NODE_296637_length_14495_cov_30.429251	Coordinate:12973	Reads:3	Hits:1	Allocated_reads:3	Strand:+
AACTGATGAATCTCTATTTTAAAA
>Location:NODE_296637_length_14495_cov_30.429251	Coordinate:12973	Reads:2	Hits:1	Allocated_reads:2	Strand:+
AACTGATGAATCTCTATTTTAAAAT
>Location:NODE_296637_length_14495_cov_30.429251	Coordinate:12973	Reads:3	Hits:1	Allocated_reads:3	Strand:+
AACTGATGAATCTCTATTTTAAAATG
>Location:NODE_296637_length_14495_cov_30.429251	Coordinate:12973	Reads:1	Hits:1	Allocated_reads:1	Strand:+
AACTGATGAATCTCTATTTTAAAATGG
>Location:NODE_296637_length_14495_cov_30.429251	Coordinate:12973	Reads:4	Hits:1	Allocated_reads:4	Strand:+
AACTGATGAATCTCTATTTTAAAATGGA
>Location:NODE_296637_length_14495_cov_30.429251	Coordinate:12974	Reads:1	Hits:1	Allocated_reads:1	Strand:-
TCCATTTTAAAATAGAGATTCATCAGT
>Location:NODE_296637_length_14495_cov_30.429251	Coordinate:12996	Reads:1	Hits:1	Allocated_reads:1	Strand:-
TACCAGAAACTCTTATTGTGTATTTTTAATCCAT
>Location:NODE_296637_length_14495_cov_30.429251	Coordinate:12999	Reads:3	Hits:1	Allocated_reads:3	Strand:-
TACCAGAAACTCTTATTGTGTATTTTTAATC
>Location:NODE_296637_length_14495_cov_30.429251	Coordinate:13000	Reads:1	Hits:1	Allocated_reads:1	Strand:-
TACCAGAAACTCTTATTGTGTATTTTTAAT
>Location:NODE_296637_length_14495_cov_30.429251	Coordinate:13003	Reads:2	Hits:1	Allocated_reads:2	Strand:-
TACCAGAAACTCTTATTGTGTATTTTT
>Location:NODE_296637_length_14495_cov_30.429251	Coordinate:13004	Reads:1	Hits:1	Allocated_reads:1	Strand:-
TACCAGAAACTCTTATTGTGTATTTT
>Location:NODE_296637_length_14495_cov_30.429251	Coordinate:13005	Reads:1	Hits:1	Allocated_reads:1	Strand:+
AAATACACAATAAGAGTTTCTGGT
>Location:NODE_296637_length_14495_cov_30.429251	Coordinate:13005	Reads:2	Hits:1	Allocated_reads:2	Strand:-
TACCAGAAACTCTTATTGTGTATTT
>Location:NODE_296637_length_14495_cov_30.429251	Coordinate:13006	Reads:1	Hits:1	Allocated_reads:1	Strand:-
TATCTTTACCAGAAACTCTTATTGTGTATT
>Location:NODE_296637_length_14495_cov_30.429251	Coordinate:13007	Reads:1	Hits:1	Allocated_reads:1	Strand:+
ATACACAATAAGAGTTTCTGGTAA
>Location:NODE_296637_length_14495_cov_30.429251	Coordinate:13007	Reads:1	Hits:1	Allocated_reads:1	Strand:+
ATACACAATAAGAGTTTCTGGTAAAGA
>Location:NODE_296637_length_14495_cov_30.429251	Coordinate:13017	Reads:1	Hits:1	Allocated_reads:1	Strand:-
AAATACAATTTATCTTTACCAGAAACTCT
>Location:NODE_296637_length_14495_cov_30.429251	Coordinate:13017	Reads:1	Hits:1	Allocated_reads:1	Strand:-
AATACAATTTATCTTTACCAGAAACTCT
>Location:NODE_296637_length_14495_cov_30.429251	Coordinate:13017	Reads:2	Hits:1	Allocated_reads:2	Strand:-
ATACAATTTATCTTTACCAGAAACTCT
>Location:NODE_296637_length_14495_cov_30.429251	Coordinate:13017	Reads:1	Hits:1	Allocated_reads:1	Strand:-
TAAAATACAATTTATCTTTACCAGAAACTCT
>Location:NODE_296637_length_14495_cov_30.429251	Coordinate:13083	Reads:1	Hits:1	Allocated_reads:1	Strand:-
TACAGACATCTAAACTAGACACACCTGCT
>Location:NODE_296637_length_14495_cov_30.429251	Coordinate:13084	Reads:2	Hits:1	Allocated_reads:2	Strand:-
TACAGACATCTAAACTAGACACACCTGC
>Location:NODE_296637_length_14495_cov_30.429251	Coordinate:13087	Reads:1	Hits:1	Allocated_reads:1	Strand:+
GGTGTGTCTAGTTTAGATGTCTGTATGTTGCA
>Location:NODE_296637_length_14495_cov_30.429251	Coordinate:13087	Reads:2	Hits:1	Allocated_reads:2	Strand:-
TACAGACATCTAAACTAGACACACC
>Location:NODE_296637_length_14495_cov_30.429251	Coordinate:13089	Reads:1	Hits:1	Allocated_reads:1	Strand:-
ACATACAGACATCTAAACTAGACACA
>Location:NODE_296637_length_14495_cov_30.429251	Coordinate:13091	Reads:1	Hits:1	Allocated_reads:1	Strand:-
TATGGAATGCAACATACAGACATCTAAACTAGACA
>Location:NODE_296637_length_14495_cov_30.429251	Coordinate:13091	Reads:1	Hits:1	Allocated_reads:1	Strand:-
TGCAACATACAGACATCTAAACTAGACA
>Location:NODE_296637_length_14495_cov_30.429251	Coordinate:13092	Reads:1	Hits:1	Allocated_reads:1	Strand:-
ATGCAACATACAGACATCTAAACTAGAC
>Location:NODE_296637_length_14495_cov_30.429251	Coordinate:13093	Reads:1	Hits:1	Allocated_reads:1	Strand:-
GAATGCAACATACAGACATCTAAACTAGA
>Location:NODE_296637_length_14495_cov_30.429251	Coordinate:13093	Reads:1	Hits:1	Allocated_reads:1	Strand:-
TATGGAATGCAACATACAGACATCTAAACTAGA
>Location:NODE_296637_length_14495_cov_30.429251	Coordinate:13093	Reads:1	Hits:1	Allocated_reads:1	Strand:-
TGCAACATACAGACATCTAAACTAGA
>Location:NODE_296637_length_14495_cov_30.429251	Coordinate:13093	Reads:1	Hits:1	Allocated_reads:1	Strand:-
TGGAATGCAACATACAGACATCTAAACTAGA
>Location:NODE_296637_length_14495_cov_30.429251	Coordinate:13096	Reads:4	Hits:1	Allocated_reads:4	Strand:-
TATGGAATGCAACATACAGACATCTAAACT
>Location:NODE_296637_length_14495_cov_30.429251	Coordinate:13096	Reads:1	Hits:1	Allocated_reads:1	Strand:-
TCTATGGAATGCAACATACAGACATCTAAACT
>Location:NODE_296637_length_14495_cov_30.429251	Coordinate:13096	Reads:1	Hits:1	Allocated_reads:1	Strand:-
TGGAATGCAACATACAGACATCTAAACT
>Location:NODE_296637_length_14495_cov_30.429251	Coordinate:13100	Reads:2	Hits:1	Allocated_reads:2	Strand:-
ATCTATGGAATGCAACATACAGACATCTA
>Location:NODE_296637_length_14495_cov_30.429251	Coordinate:13101	Reads:1	Hits:1	Allocated_reads:1	Strand:-
ATCTATGGAATGCAACATACAGACATCT
>Location:NODE_296637_length_14495_cov_30.429251	Coordinate:13102	Reads:2	Hits:1	Allocated_reads:2	Strand:-
ATCTATGGAATGCAACATACAGACATC
>Location:NODE_296637_length_14495_cov_30.429251	Coordinate:13104	Reads:1	Hits:1	Allocated_reads:1	Strand:-
ATCTATGGAATGCAACATACAGACA
>Location:NODE_296637_length_14495_cov_30.429251	Coordinate:13105	Reads:1	Hits:1	Allocated_reads:1	Strand:-
AATCTATGGAATGCAACATACAGAC
>Location:NODE_296637_length_14495_cov_30.429251	Coordinate:13105	Reads:4	Hits:1	Allocated_reads:4	Strand:-
ATCTATGGAATGCAACATACAGAC
>Location:NODE_296637_length_14495_cov_30.429251	Coordinate:13116	Reads:1	Hits:1	Allocated_reads:1	Strand:+
GCATTCCATAGATTTTATAGATGTAGCT
>Location:NODE_296637_length_14495_cov_30.429251	Coordinate:13117	Reads:1	Hits:1	Allocated_reads:1	Strand:+
CATTCCATAGATTTTATAGATGTAGCT
>Location:NODE_296637_length_14495_cov_30.429251	Coordinate:13118	Reads:2	Hits:1	Allocated_reads:2	Strand:+
ATTCCATAGATTTTATAGATGTAGCT
>Location:NODE_296637_length_14495_cov_30.429251	Coordinate:13119	Reads:2	Hits:1	Allocated_reads:2	Strand:+
TTCCATAGATTTTATAGATGTAGC
>Location:NODE_296637_length_14495_cov_30.429251	Coordinate:13119	Reads:1	Hits:1	Allocated_reads:1	Strand:+
TTCCATAGATTTTATAGATGTAGCG
>Location:NODE_296637_length_14495_cov_30.429251	Coordinate:13119	Reads:30	Hits:1	Allocated_reads:30	Strand:+
TTCCATAGATTTTATAGATGTAGCT
>Location:NODE_296637_length_14495_cov_30.429251	Coordinate:13119	Reads:1	Hits:1	Allocated_reads:1	Strand:+
TTCCATAGATTTTATAGATGTAGCTTG
>Location:NODE_296637_length_14495_cov_30.429251	Coordinate:13119	Reads:3	Hits:1	Allocated_reads:3	Strand:+
TTCCATAGATTTTATAGATGTAGCTTGC
>Location:NODE_296637_length_14495_cov_30.429251	Coordinate:13119	Reads:1	Hits:1	Allocated_reads:1	Strand:+
TTCCATAGATTTTATAGATGTAGCTTGCT
>Location:NODE_296637_length_14495_cov_30.429251	Coordinate:13119	Reads:1	Hits:1	Allocated_reads:1	Strand:+
TTCCATAGATTTTATAGATGTAGCTTGCTA
>Location:NODE_296637_length_14495_cov_30.429251	Coordinate:13120	Reads:3	Hits:1	Allocated_reads:3	Strand:+
TCCATAGATTTTATAGATGTAGCT
>Location:NODE_296637_length_14495_cov_30.429251	Coordinate:13120	Reads:2	Hits:1	Allocated_reads:2	Strand:+
TCCATAGATTTTATAGATGTAGCTTGC
>Location:NODE_296637_length_14495_cov_30.429251	Coordinate:13122	Reads:1	Hits:1	Allocated_reads:1	Strand:-
TAGCAAGCTACATCTATAAAATCTATG
>Location:NODE_296637_length_14495_cov_30.429251	Coordinate:13168	Reads:1	Hits:1	Allocated_reads:1	Strand:-
ATTTGAACAACAGGGTGAAGTGCTAACTTCTAAGT
>Location:NODE_296637_length_14495_cov_30.429251	Coordinate:13168	Reads:1	Hits:1	Allocated_reads:1	Strand:-
CAACAGGGTGAAGTGCTAACTTCTAAGC
>Location:NODE_296637_length_14495_cov_30.429251	Coordinate:13168	Reads:1	Hits:1	Allocated_reads:1	Strand:-
TTGAACAACAGGGTGAAGTGCTAACTTCTAAGC
>Location:NODE_296637_length_14495_cov_30.429251	Coordinate:13168	Reads:2	Hits:1	Allocated_reads:2	Strand:-
TTTGAACAACAGGGTGAAGTGCTAACTTCTAAGC
>Location:NODE_296637_length_14495_cov_30.429251	Coordinate:13170	Reads:1	Hits:1	Allocated_reads:1	Strand:-
TTTGAACAACAGGGTGAAGTGCTAACTTCACC
>Location:NODE_296637_length_14495_cov_30.429251	Coordinate:13171	Reads:1	Hits:1	Allocated_reads:1	Strand:-
TGAACAACAGGGTGAAGTGCTAACTTCTA
>Location:NODE_296637_length_14495_cov_30.429251	Coordinate:13174	Reads:2	Hits:1	Allocated_reads:2	Strand:-
TTTGAACAACAGGGTGAAGTGCTAACTT
>Location:NODE_296637_length_14495_cov_30.429251	Coordinate:13175	Reads:1	Hits:1	Allocated_reads:1	Strand:-
ATTTGAACAACAGGGTGAAGTGCTAACT
>Location:NODE_296637_length_14495_cov_30.429251	Coordinate:13175	Reads:2	Hits:1	Allocated_reads:2	Strand:-
TTGAACAACAGGGTGAAGTGCTAACT
>Location:NODE_296637_length_14495_cov_30.429251	Coordinate:13175	Reads:7	Hits:1	Allocated_reads:7	Strand:-
TTTGAACAACAGGGTGAAGTGCTAACT
>Location:NODE_296637_length_14495_cov_30.429251	Coordinate:13176	Reads:4	Hits:1	Allocated_reads:4	Strand:-
ATTTGAACAACAGGGTGAAGTGCTAAC
>Location:NODE_296637_length_14495_cov_30.429251	Coordinate:13176	Reads:2	Hits:1	Allocated_reads:2	Strand:-
TATTTGAACAACAGGGTGAAGTGCTAAC
>Location:NODE_296637_length_14495_cov_30.429251	Coordinate:13176	Reads:4	Hits:1	Allocated_reads:4	Strand:-
TTTGAACAACAGGGTGAAGTGCTAAC
>Location:NODE_296637_length_14495_cov_30.429251	Coordinate:13179	Reads:1	Hits:1	Allocated_reads:1	Strand:-
TGACGTATTTGAACAACAGGGTGAAGTGCG
>Location:NODE_296637_length_14495_cov_30.429251	Coordinate:13179	Reads:3	Hits:1	Allocated_reads:3	Strand:-
TGACGTATTTGAACAACAGGGTGAAGTGCT
>Location:NODE_296637_length_14495_cov_30.429251	Coordinate:13180	Reads:1	Hits:1	Allocated_reads:1	Strand:-
GACGTATTTGAACAACAGGGTGAAGTGC
>Location:NODE_296637_length_14495_cov_30.429251	Coordinate:13180	Reads:1	Hits:1	Allocated_reads:1	Strand:-
TGACGTATTTGAACAACAGGGTGAAGTGT
>Location:NODE_296637_length_14495_cov_30.429251	Coordinate:13180	Reads:5	Hits:1	Allocated_reads:5	Strand:-
TGACGTATTTGAACAACAGGGTGAAGTGC
>Location:NODE_296637_length_14495_cov_30.429251	Coordinate:13180	Reads:1	Hits:1	Allocated_reads:1	Strand:-
TTTGACGTATTTGAACAACAGGGTGAAGTGC
>Location:NODE_296637_length_14495_cov_30.429251	Coordinate:13182	Reads:1	Hits:1	Allocated_reads:1	Strand:-
TATTTGACGTATTTGAACAACAGGGTGAAGT
>Location:NODE_296637_length_14495_cov_30.429251	Coordinate:13182	Reads:17	Hits:1	Allocated_reads:17	Strand:-
TGACGTATTTGAACAACAGGGTGAAGT
>Location:NODE_296637_length_14495_cov_30.429251	Coordinate:13182	Reads:1	Hits:1	Allocated_reads:1	Strand:-
TTGACGTATTTGAACAACAGGGTGAAGT
>Location:NODE_296637_length_14495_cov_30.429251	Coordinate:13182	Reads:7	Hits:1	Allocated_reads:7	Strand:-
TTTGACGTATTTGAACAACAGGGTGAAGT
>Location:NODE_296637_length_14495_cov_30.429251	Coordinate:13183	Reads:2	Hits:1	Allocated_reads:2	Strand:-
TATTTGACGTATTTGAACAACAGGGTGAAG
>Location:NODE_296637_length_14495_cov_30.429251	Coordinate:13183	Reads:3	Hits:1	Allocated_reads:3	Strand:-
TGACGTATTTGAACAACAGGGTGAAG
>Location:NODE_296637_length_14495_cov_30.429251	Coordinate:13189	Reads:1	Hits:1	Allocated_reads:1	Strand:-
TATTTGACGTATTTGAACAACAGG
>Location:NODE_296637_length_14495_cov_30.429251	Coordinate:13201	Reads:1	Hits:1	Allocated_reads:1	Strand:+
ATACGTCAAATAAACAAAAAAAAAAT
>Location:NODE_296637_length_14495_cov_30.429251	Coordinate:13204	Reads:1	Hits:1	Allocated_reads:1	Strand:-
ACTTTGATTTTTTTTTTGTTTATTTGACG
>Location:NODE_296637_length_14495_cov_30.429251	Coordinate:13206	Reads:1	Hits:1	Allocated_reads:1	Strand:-
GACTTTGATTTTTTTTTTGTTTATTTGA
>Location:NODE_296637_length_14495_cov_30.429251	Coordinate:13206	Reads:1	Hits:1	Allocated_reads:1	Strand:-
TGGACTTTGATTTTTTTTTTGTTTATTTGA
>Location:NODE_296637_length_14495_cov_30.429251	Coordinate:13206	Reads:1	Hits:1	Allocated_reads:1	Strand:-
TTGGACTTTGATTTTTTTTTTGTTTATTTGA
>Location:NODE_296637_length_14495_cov_30.429251	Coordinate:13208	Reads:1	Hits:1	Allocated_reads:1	Strand:-
TGGACTTTGATTTTTTTTTTGTTTATTT
>Location:NODE_296637_length_14495_cov_30.429251	Coordinate:13209	Reads:1	Hits:1	Allocated_reads:1	Strand:-
TTGGACTTTGATTTTTTTTTTGTTTATT
>Location:NODE_296637_length_14495_cov_30.429251	Coordinate:13214	Reads:1	Hits:1	Allocated_reads:1	Strand:-
TGTTTTGGACTTTGATTTTTTTTTTGT
>Location:NODE_296637_length_14495_cov_30.429251	Coordinate:13220	Reads:1	Hits:1	Allocated_reads:1	Strand:-
AGTTAGTGTTTTGGACTTTGATTTTTT
>Location:NODE_296637_length_14495_cov_30.429251	Coordinate:13224	Reads:1	Hits:1	Allocated_reads:1	Strand:-
AGCCTGAAAGTTAGTGTTTTGGACTTTGATT
>Location:NODE_296637_length_14495_cov_30.429251	Coordinate:13224	Reads:4	Hits:1	Allocated_reads:4	Strand:-
GCCTGAAAGTTAGTGTTTTGGACTTTGATT
>Location:NODE_296637_length_14495_cov_30.429251	Coordinate:13230	Reads:2	Hits:1	Allocated_reads:2	Strand:-
TGAAGCCTGAAAGTTAGTGTTTTGGACT
>Location:NODE_296637_length_14495_cov_30.429251	Coordinate:13234	Reads:1	Hits:1	Allocated_reads:1	Strand:-
TTTTGAAGCCTGAAAGTTAGTGTTTTG
>Location:NODE_296637_length_14495_cov_30.429251	Coordinate:13245	Reads:1	Hits:1	Allocated_reads:1	Strand:-
TTTTGCATACAGCATTTTGAAGCCTGAAAG
>Location:NODE_296637_length_14495_cov_30.429251	Coordinate:13250	Reads:1	Hits:1	Allocated_reads:1	Strand:-
CGATACTTTTGCATACAGCATTTTGAAGCCT
>Location:NODE_296637_length_14495_cov_30.429251	Coordinate:13250	Reads:9	Hits:1	Allocated_reads:9	Strand:-
TACTTTTGCATACAGCATTTTGAAGCCT
>Location:NODE_296637_length_14495_cov_30.429251	Coordinate:13250	Reads:1	Hits:1	Allocated_reads:1	Strand:-
TTTTGCATACAGCATTTTGAAGCCT
>Location:NODE_296637_length_14495_cov_30.429251	Coordinate:13251	Reads:1	Hits:1	Allocated_reads:1	Strand:-
TACTTTTGCATACAGCATTTTGAAGCC
>Location:NODE_296637_length_14495_cov_30.429251	Coordinate:13253	Reads:1	Hits:1	Allocated_reads:1	Strand:-
AACGATACTTTTGCATACAGCATTTTGAAT
>Location:NODE_296637_length_14495_cov_30.429251	Coordinate:13259	Reads:1	Hits:1	Allocated_reads:1	Strand:-
CAGCTAAACGATACTTTTGCATACAGCATT
>Location:NODE_296637_length_14495_cov_30.429251	Coordinate:13259	Reads:1	Hits:1	Allocated_reads:1	Strand:-
CTAAACGATACTTTTGCATACAGCATT
>Location:NODE_296637_length_14495_cov_30.429251	Coordinate:13262	Reads:3	Hits:1	Allocated_reads:3	Strand:-
CACAGCTAAACGATACTTTTGCATACAGC
>Location:NODE_296637_length_14495_cov_30.429251	Coordinate:13262	Reads:1	Hits:1	Allocated_reads:1	Strand:+
GCTGTATGCAAAAGTATCGTTTAGCTGT
>Location:NODE_296637_length_14495_cov_30.429251	Coordinate:13262	Reads:7	Hits:1	Allocated_reads:7	Strand:-
TCACAGCTAAACGATACTTTTGCATACAGC
>Location:NODE_296637_length_14495_cov_30.429251	Coordinate:13268	Reads:1	Hits:1	Allocated_reads:1	Strand:+
TGCAAAAGTATCGTTTAGCTGTGAT
>Location:NODE_296637_length_14495_cov_30.429251	Coordinate:13268	Reads:1	Hits:1	Allocated_reads:1	Strand:+
TGCAAAAGTATCGTTTAGCTGTGATGT
>Location:NODE_296637_length_14495_cov_30.429251	Coordinate:13268	Reads:1	Hits:1	Allocated_reads:1	Strand:+
TGCAAAAGTATCGTTTAGCTGTGATGTT
>Location:NODE_296637_length_14495_cov_30.429251	Coordinate:13269	Reads:1	Hits:1	Allocated_reads:1	Strand:-
CAACATCACAGCTAAACGATACTTTTGC
>Location:NODE_296637_length_14495_cov_30.429251	Coordinate:13273	Reads:1	Hits:1	Allocated_reads:1	Strand:+
AAGTATCGTTTAGCTGTGATGTTGAC
>Location:NODE_296637_length_14495_cov_30.429251	Coordinate:13277	Reads:1	Hits:1	Allocated_reads:1	Strand:-
ATCTGTCAACATCACAGCTAAACGAT
>Location:NODE_296637_length_14495_cov_30.429251	Coordinate:13281	Reads:1	Hits:1	Allocated_reads:1	Strand:-
TAGGAAACATGTATCTGTCAACATCACAGCTAAA
>Location:NODE_296637_length_14495_cov_30.429251	Coordinate:13281	Reads:1	Hits:1	Allocated_reads:1	Strand:-
TAGGAAACATGTATCTGTCAACATCACAGCTTTT
>Location:NODE_296637_length_14495_cov_30.429251	Coordinate:13283	Reads:1	Hits:1	Allocated_reads:1	Strand:-
AGGAAACATGTATCTGTCAACATCACAGCTA
>Location:NODE_296637_length_14495_cov_30.429251	Coordinate:13284	Reads:2	Hits:1	Allocated_reads:2	Strand:-
AGGAAACATGTATCTGTCAACATCACAGCT
>Location:NODE_296637_length_14495_cov_30.429251	Coordinate:13284	Reads:3	Hits:1	Allocated_reads:3	Strand:-
ATAGGAAACATGTATCTGTCAACATCACAGCT
>Location:NODE_296637_length_14495_cov_30.429251	Coordinate:13284	Reads:1	Hits:1	Allocated_reads:1	Strand:-
TAGGAAACATGTATCTGTCAACATCACATCT
>Location:NODE_296637_length_14495_cov_30.429251	Coordinate:13284	Reads:17	Hits:1	Allocated_reads:17	Strand:-
TAGGAAACATGTATCTGTCAACATCACAGCT
>Location:NODE_296637_length_14495_cov_30.429251	Coordinate:13285	Reads:1	Hits:1	Allocated_reads:1	Strand:-
TAGGAAACATGTATCTGTCAACATCACAGT
>Location:NODE_296637_length_14495_cov_30.429251	Coordinate:13285	Reads:24	Hits:1	Allocated_reads:24	Strand:-
TAGGAAACATGTATCTGTCAACATCACAGC
>Location:NODE_296637_length_14495_cov_30.429251	Coordinate:13287	Reads:1	Hits:1	Allocated_reads:1	Strand:-
AGGAAACATGTATCTGTCAACATCACA
>Location:NODE_296637_length_14495_cov_30.429251	Coordinate:13287	Reads:2	Hits:1	Allocated_reads:2	Strand:-
ATAGGAAACATGTATCTGTCAACATCACA
>Location:NODE_296637_length_14495_cov_30.429251	Coordinate:13287	Reads:5	Hits:1	Allocated_reads:5	Strand:-
CATAGGAAACATGTATCTGTCAACATCACA
>Location:NODE_296637_length_14495_cov_30.429251	Coordinate:13287	Reads:1	Hits:1	Allocated_reads:1	Strand:-
TAGGAAACATGTATCTGTCAACAGCACA
>Location:NODE_296637_length_14495_cov_30.429251	Coordinate:13287	Reads:140	Hits:1	Allocated_reads:140	Strand:-
TAGGAAACATGTATCTGTCAACATCACA
>Location:NODE_296637_length_14495_cov_30.429251	Coordinate:13287	Reads:2	Hits:1	Allocated_reads:2	Strand:-
TAGGAAACATGTATCTGTAAACATCACA
>Location:NODE_296637_length_14495_cov_30.429251	Coordinate:13289	Reads:7	Hits:1	Allocated_reads:7	Strand:-
ATAGGAAACATGTATCTGTCAACATCA
>Location:NODE_296637_length_14495_cov_30.429251	Coordinate:13289	Reads:3	Hits:1	Allocated_reads:3	Strand:-
CATAGGAAACATGTATCTGTCAACATCA
>Location:NODE_296637_length_14495_cov_30.429251	Coordinate:13289	Reads:5	Hits:1	Allocated_reads:5	Strand:-
GCATAGGAAACATGTATCTGTCAACATCA
>Location:NODE_296637_length_14495_cov_30.429251	Coordinate:13289	Reads:1	Hits:1	Allocated_reads:1	Strand:-
TAGGAAACATGTATCTGTCAACAGCA
>Location:NODE_296637_length_14495_cov_30.429251	Coordinate:13289	Reads:1	Hits:1	Allocated_reads:1	Strand:-
TAGGAAACATGTATCTGTCAACATCT
>Location:NODE_296637_length_14495_cov_30.429251	Coordinate:13289	Reads:24	Hits:1	Allocated_reads:24	Strand:-
TAGGAAACATGTATCTGTCAACATCA
>Location:NODE_296637_length_14495_cov_30.429251	Coordinate:13289	Reads:1	Hits:1	Allocated_reads:1	Strand:-
TGCATAGGAAACATGTATCCGTCAACATCA
>Location:NODE_296637_length_14495_cov_30.429251	Coordinate:13289	Reads:43	Hits:1	Allocated_reads:43	Strand:-
TGCATAGGAAACATGTATCTGTCAACATCA
>Location:NODE_296637_length_14495_cov_30.429251	Coordinate:13290	Reads:1	Hits:1	Allocated_reads:1	Strand:-
GCATAGGAAACATGTATCTGTCAACATC
>Location:NODE_296637_length_14495_cov_30.429251	Coordinate:13290	Reads:1	Hits:1	Allocated_reads:1	Strand:-
TGCATAGGAAACATGTATCTGTCAACATC
>Location:NODE_296637_length_14495_cov_30.429251	Coordinate:13292	Reads:6	Hits:1	Allocated_reads:6	Strand:-
AACTGCATAGGAAACATGTATCTGTCAACA
>Location:NODE_296637_length_14495_cov_30.429251	Coordinate:13292	Reads:3	Hits:1	Allocated_reads:3	Strand:-
ACTGCATAGGAAACATGTATCTGTCAACA
>Location:NODE_296637_length_14495_cov_30.429251	Coordinate:13292	Reads:2	Hits:1	Allocated_reads:2	Strand:-
CAACTGCATAGGAAACATGTATCTGTCAACA
>Location:NODE_296637_length_14495_cov_30.429251	Coordinate:13292	Reads:1	Hits:1	Allocated_reads:1	Strand:-
CATAGGAAACATGTATCTGTCAACA
>Location:NODE_296637_length_14495_cov_30.429251	Coordinate:13292	Reads:5	Hits:1	Allocated_reads:5	Strand:-
CTGCATAGGAAACATGTATCTGTCAACA
>Location:NODE_296637_length_14495_cov_30.429251	Coordinate:13292	Reads:2	Hits:1	Allocated_reads:2	Strand:-
GCATAGGAAACATGTATCTGTCAACA
>Location:NODE_296637_length_14495_cov_30.429251	Coordinate:13292	Reads:9	Hits:1	Allocated_reads:9	Strand:-
TCAACTGCATAGGAAACATGTATCTGTCAACA
>Location:NODE_296637_length_14495_cov_30.429251	Coordinate:13292	Reads:182	Hits:1	Allocated_reads:182	Strand:-
TGCATAGGAAACATGTATCTGTCAACA
>Location:NODE_296637_length_14495_cov_30.429251	Coordinate:13293	Reads:1	Hits:1	Allocated_reads:1	Strand:-
ACTGCATAGGAAACATGTATCTGTCAAC
>Location:NODE_296637_length_14495_cov_30.429251	Coordinate:13295	Reads:1	Hits:1	Allocated_reads:1	Strand:-
CAACTGCATAGGAAACATGTATCTGTCA
>Location:NODE_296637_length_14495_cov_30.429251	Coordinate:13295	Reads:3	Hits:1	Allocated_reads:3	Strand:-
TATCAACTGCATAGGAAACATGTATCTGTCA
>Location:NODE_296637_length_14495_cov_30.429251	Coordinate:13295	Reads:2	Hits:1	Allocated_reads:2	Strand:-
TCAACTGCATAGGAAACATGTATCTGTCA
>Location:NODE_296637_length_14495_cov_30.429251	Coordinate:13295	Reads:1	Hits:1	Allocated_reads:1	Strand:-
TGCATAGGAAACATGTATCTGTCA
>Location:NODE_296637_length_14495_cov_30.429251	Coordinate:13296	Reads:1	Hits:1	Allocated_reads:1	Strand:-
TATCAACTGCATAGGAAACATGTATCTGTC
>Location:NODE_296637_length_14495_cov_30.429251	Coordinate:13297	Reads:1	Hits:1	Allocated_reads:1	Strand:-
ATCAACTGCATAGGAAACATGTATCTGT
>Location:NODE_296637_length_14495_cov_30.429251	Coordinate:13297	Reads:14	Hits:1	Allocated_reads:14	Strand:-
TATCAACTGCATAGGAAACATGTATCTGT
>Location:NODE_296637_length_14495_cov_30.429251	Coordinate:13297	Reads:2	Hits:1	Allocated_reads:2	Strand:-
TCAACTGCATAGGAAACATGTATCTGT
>Location:NODE_296637_length_14495_cov_30.429251	Coordinate:13297	Reads:8	Hits:1	Allocated_reads:8	Strand:-
TTATCAACTGCATAGGAAACATGTATCTGT
>Location:NODE_296637_length_14495_cov_30.429251	Coordinate:13298	Reads:1	Hits:1	Allocated_reads:1	Strand:-
TTATCAACTGCATAGGAAACATGTATCTG
>Location:NODE_296637_length_14495_cov_30.429251	Coordinate:13299	Reads:1	Hits:1	Allocated_reads:1	Strand:-
TTATCAACTGCATAGGAAACATGTATCT
>Location:NODE_296637_length_14495_cov_30.429251	Coordinate:13302	Reads:1	Hits:1	Allocated_reads:1	Strand:-
TAGAATTATCAACTGCATAGGAAACATGTA
>Location:NODE_296637_length_14495_cov_30.429251	Coordinate:13302	Reads:1	Hits:1	Allocated_reads:1	Strand:-
TATCAACTGCATAGGAAACATGTA
>Location:NODE_296637_length_14495_cov_30.429251	Coordinate:13302	Reads:1	Hits:1	Allocated_reads:1	Strand:-
TTATCAACTGCATAGGAAACATGTA
>Location:NODE_296637_length_14495_cov_30.429251	Coordinate:13304	Reads:1	Hits:1	Allocated_reads:1	Strand:-
TTTAGAATTATCAACTGCATAGGAAACATG
>Location:NODE_296637_length_14495_cov_30.429251	Coordinate:13305	Reads:1	Hits:1	Allocated_reads:1	Strand:+
ATGTTTCCTATGCAGTTGATAATTCT
>Location:NODE_296637_length_14495_cov_30.429251	Coordinate:13305	Reads:1	Hits:1	Allocated_reads:1	Strand:+
ATGTTTCCTATGCAGTTGATAATTCTAA
>Location:NODE_296637_length_14495_cov_30.429251	Coordinate:13305	Reads:1	Hits:1	Allocated_reads:1	Strand:+
ATGTTTCCTATGCAGTTGATAATTCTAAAT
>Location:NODE_296637_length_14495_cov_30.429251	Coordinate:13305	Reads:1	Hits:1	Allocated_reads:1	Strand:-
TAGAATTATCAACTGCATAGGAAACAT
>Location:NODE_296637_length_14495_cov_30.429251	Coordinate:13306	Reads:1	Hits:1	Allocated_reads:1	Strand:-
TTTAGAATTATCAACTGCATAGGAAACA
>Location:NODE_296637_length_14495_cov_30.429251	Coordinate:13309	Reads:1	Hits:1	Allocated_reads:1	Strand:+
TTCCTATGCAGTTGATAATTCTAAATCAC
>Location:NODE_296637_length_14495_cov_30.429251	Coordinate:13318	Reads:1	Hits:1	Allocated_reads:1	Strand:-
TGCTAGTGATTTAGAATTATCAACT
>Location:NODE_296637_length_14495_cov_30.429251	Coordinate:13318	Reads:2	Hits:1	Allocated_reads:2	Strand:-
TTGCTAGTGATTTAGAATTATCAACT
>Location:NODE_296637_length_14495_cov_30.429251	Coordinate:13319	Reads:4	Hits:1	Allocated_reads:4	Strand:-
TAGTTTGCTAGTGATTTAGAATTATCAAC
>Location:NODE_296637_length_14495_cov_30.429251	Coordinate:13319	Reads:1	Hits:1	Allocated_reads:1	Strand:-
TTGGCTAGTTTGCTAGTGATTTAGAATTATCAAC
>Location:NODE_296637_length_14495_cov_30.429251	Coordinate:13333	Reads:1	Hits:1	Allocated_reads:1	Strand:-
TGTCTGTTGGCTAGTTTGCTAGTGAT
>Location:NODE_296637_length_14495_cov_30.429251	Coordinate:13334	Reads:1	Hits:1	Allocated_reads:1	Strand:-
TGTCTGTTGGCTAGTTTGCTAGTGA
>Location:NODE_296637_length_14495_cov_30.429251	Coordinate:13336	Reads:1	Hits:1	Allocated_reads:1	Strand:-
TGTTTTTGTCTGTTGGCTAGTTTGCTAGT
>Location:NODE_296637_length_14495_cov_30.429251	Coordinate:13339	Reads:1	Hits:1	Allocated_reads:1	Strand:-
TGTTTTTGTCTGTTGGCTAGTTTGCT
>Location:NODE_296637_length_14495_cov_30.429251	Coordinate:13339	Reads:1	Hits:1	Allocated_reads:1	Strand:-
TTGTTTTTGTCTGTTGGCTAGTTTGCT
>Location:NODE_296637_length_14495_cov_30.429251	Coordinate:13348	Reads:3	Hits:1	Allocated_reads:3	Strand:-
TTTGTCATTGTTTGTTTTTGTCTGTTGGC
>Location:NODE_296637_length_14495_cov_30.429251	Coordinate:13350	Reads:1	Hits:1	Allocated_reads:1	Strand:+
CAACAGACAAAAACAAACAATGACA
>Location:NODE_296637_length_14495_cov_30.429251	Coordinate:13351	Reads:1	Hits:1	Allocated_reads:1	Strand:-
TTTTGTCATTGTTTGTTTTTGTCTGTT
>Location:NODE_296637_length_14495_cov_30.429251	Coordinate:13351	Reads:1	Hits:1	Allocated_reads:1	Strand:-
TTTTTGTCATTGTTTGTTTTTGTCTGTT
>Location:NODE_296637_length_14495_cov_30.429251	Coordinate:13358	Reads:1	Hits:1	Allocated_reads:1	Strand:-
TGCCTTTTTTTGTCATTGTTTGTTTTT
>Location:NODE_296637_length_14495_cov_30.429251	Coordinate:13359	Reads:1	Hits:1	Allocated_reads:1	Strand:-
TGCCTTTTTTTGTCATTGTTTGTTTT
>Location:NODE_296637_length_14495_cov_30.429251	Coordinate:13380	Reads:1	Hits:1	Allocated_reads:1	Strand:-
TTATGTCAGTTTCTTTTTAAATTTTGCCT
>Location:NODE_296637_length_14495_cov_30.429251	Coordinate:13381	Reads:1	Hits:1	Allocated_reads:1	Strand:+
GGCAAAATTTAAAAAGAAACTGACATA
>Location:NODE_296637_length_14495_cov_30.429251	Coordinate:13382	Reads:1	Hits:1	Allocated_reads:1	Strand:+
GCAAAATTTAAAAAGAAACTGACATAATTT
>Location:NODE_296637_length_14495_cov_30.429251	Coordinate:13390	Reads:1	Hits:1	Allocated_reads:1	Strand:-
TATTCAGTGAATTATGTCAGTTTCTTTTTA
>Location:NODE_296637_length_14495_cov_30.429251	Coordinate:13390	Reads:3	Hits:1	Allocated_reads:3	Strand:-
TTCAGTGAATTATGTCAGTTTCTTTTTA
>Location:NODE_296637_length_14495_cov_30.429251	Coordinate:13392	Reads:1	Hits:1	Allocated_reads:1	Strand:-
TTCAGTGAATTATGTCAGTTTCTTTT
>Location:NODE_296637_length_14495_cov_30.429251	Coordinate:13399	Reads:1	Hits:1	Allocated_reads:1	Strand:+
ACTGACATAATTCACTGAATACTTCAT
>Location:NODE_296637_length_14495_cov_30.429251	Coordinate:13399	Reads:1	Hits:1	Allocated_reads:1	Strand:+
ACTGACATAATTCACTGAATACTTCATT
>Location:NODE_296637_length_14495_cov_30.429251	Coordinate:13406	Reads:2	Hits:1	Allocated_reads:2	Strand:+
TAATTCACTGAATACTTCATTAAG
>Location:NODE_296637_length_14495_cov_30.429251	Coordinate:13406	Reads:2	Hits:1	Allocated_reads:2	Strand:+
TAATTCACTGAATACTTCATTAAGC
>Location:NODE_296637_length_14495_cov_30.429251	Coordinate:13410	Reads:1	Hits:1	Allocated_reads:1	Strand:+
TCACTGAATACTTCATTAAGCAGCAG
>Location:NODE_296637_length_14495_cov_30.429251	Coordinate:13410	Reads:1	Hits:1	Allocated_reads:1	Strand:+
TCACTGAATACTTCATTAAGCAGCAGCT
>Location:NODE_296637_length_14495_cov_30.429251	Coordinate:13410	Reads:1	Hits:1	Allocated_reads:1	Strand:+
TCACTGAATACTTCATTAAGCAGCAGCTTAA
>Location:NODE_296637_length_14495_cov_30.429251	Coordinate:13424	Reads:1	Hits:1	Allocated_reads:1	Strand:-
TATGAATATATTAAGCTGCTGCTTAAT
>Location:NODE_296637_length_14495_cov_30.429251	Coordinate:13425	Reads:6	Hits:1	Allocated_reads:6	Strand:-
TGTATGAATATATTAAGCTGCTGCTTAA
>Location:NODE_296637_length_14495_cov_30.429251	Coordinate:13426	Reads:1	Hits:1	Allocated_reads:1	Strand:-
TATGAATATATTAAGCTGCTGCTTA
>Location:NODE_296637_length_14495_cov_30.429251	Coordinate:13428	Reads:1	Hits:1	Allocated_reads:1	Strand:-
GTATGTATGAATATATTAAGCTGCTGCT
>Location:NODE_296637_length_14495_cov_30.429251	Coordinate:13428	Reads:1	Hits:1	Allocated_reads:1	Strand:-
TGTATGTATGAATATATTAAGCTGCTGCT
>Location:NODE_296637_length_14495_cov_30.429251	Coordinate:13428	Reads:7	Hits:1	Allocated_reads:7	Strand:-
TGTGTATGTATGAATATATTAAGCTGCTGCT
>Location:NODE_296637_length_14495_cov_30.429251	Coordinate:13429	Reads:1	Hits:1	Allocated_reads:1	Strand:-
GTATGTATGAATATATTAAGCTGCTGC
>Location:NODE_296637_length_14495_cov_30.429251	Coordinate:13429	Reads:1	Hits:1	Allocated_reads:1	Strand:-
TGTATGTATGAATATATTAAGCTGCTGC
>Location:NODE_296637_length_14495_cov_30.429251	Coordinate:13429	Reads:6	Hits:1	Allocated_reads:6	Strand:-
TGTGTATGTATGAATATATTAAGCTGCTGC
>Location:NODE_296637_length_14495_cov_30.429251	Coordinate:13431	Reads:1	Hits:1	Allocated_reads:1	Strand:-
GTATGTATGAATATATTAAGCTGCT
>Location:NODE_296637_length_14495_cov_30.429251	Coordinate:13431	Reads:7	Hits:1	Allocated_reads:7	Strand:-
TGTGTATGTATGAATATATTAAGCTGCT
>Location:NODE_296637_length_14495_cov_30.429251	Coordinate:13432	Reads:1	Hits:1	Allocated_reads:1	Strand:-
TGTGTATGTATGAATATATTAAGCTGC
>Location:NODE_296637_length_14495_cov_30.429251	Coordinate:13435	Reads:1	Hits:1	Allocated_reads:1	Strand:-
AGGGTGTGTATGTATGAATATATTAAGC
>Location:NODE_296637_length_14495_cov_30.429251	Coordinate:13435	Reads:1	Hits:1	Allocated_reads:1	Strand:-
TGTGTATGTATGAATATATTAAGC
>Location:NODE_296637_length_14495_cov_30.429251	Coordinate:13441	Reads:1	Hits:1	Allocated_reads:1	Strand:-
TGTCAGCAGGGTGTGTATGTATGAATATA
>Location:NODE_296637_length_14495_cov_30.429251	Coordinate:13449	Reads:2	Hits:1	Allocated_reads:2	Strand:+
TACATACACACCCTGCTGACACTCAAA
>Location:NODE_296637_length_14495_cov_30.429251	Coordinate:13449	Reads:1	Hits:1	Allocated_reads:1	Strand:+
TACATACACACCCTGCTGACACTCAAAT
>Location:NODE_296637_length_14495_cov_30.429251	Coordinate:13449	Reads:2	Hits:1	Allocated_reads:2	Strand:+
TACATACACACCCTGCTGACACTCAAAA
>Location:NODE_296637_length_14495_cov_30.429251	Coordinate:13469	Reads:5	Hits:1	Allocated_reads:5	Strand:-
TACTAGCATTCTGATGAATATTTTGAGT
>Location:NODE_296637_length_14495_cov_30.429251	Coordinate:13470	Reads:1	Hits:1	Allocated_reads:1	Strand:-
TACTAGCATTCTGATGAATATTTTGAG
>Location:NODE_296637_length_14495_cov_30.429251	Coordinate:13475	Reads:1	Hits:1	Allocated_reads:1	Strand:+
AATATTCATCAGAATGCTAGTATTTGA
>Location:NODE_296637_length_14495_cov_30.429251	Coordinate:13476	Reads:1	Hits:1	Allocated_reads:1	Strand:+
ATATTCATCAGAATGCTAGTATTTGA
>Location:NODE_296637_length_14495_cov_30.429251	Coordinate:13476	Reads:1	Hits:1	Allocated_reads:1	Strand:+
ATATTCATCAGAATGCTAGTATTTGAGA
>Location:NODE_296637_length_14495_cov_30.429251	Coordinate:13477	Reads:1	Hits:1	Allocated_reads:1	Strand:+
TATTCATCAGAATGCTAGTATTTGAGA
>Location:NODE_296637_length_14495_cov_30.429251	Coordinate:13478	Reads:1	Hits:1	Allocated_reads:1	Strand:+
ATTCATCAGAATGCTAGTATTTGAG
>Location:NODE_296637_length_14495_cov_30.429251	Coordinate:13479	Reads:1	Hits:1	Allocated_reads:1	Strand:+
TTCATCAGAATGCTAGTATTTCAGA
>Location:NODE_296637_length_14495_cov_30.429251	Coordinate:13479	Reads:3	Hits:1	Allocated_reads:3	Strand:+
TTCATCAGAATGCTAGTATTTGAGA
>Location:NODE_296637_length_14495_cov_30.429251	Coordinate:13479	Reads:3	Hits:1	Allocated_reads:3	Strand:+
TTCATCAGAATGCTAGTATTTGAGAAAC
>Location:NODE_296637_length_14495_cov_30.429251	Coordinate:13479	Reads:1	Hits:1	Allocated_reads:1	Strand:+
TTCATCAGAATGCTAGTATTTGAGAAACT
>Location:NODE_296637_length_14495_cov_30.429251	Coordinate:13481	Reads:1	Hits:1	Allocated_reads:1	Strand:+
CATCAGAATGCTAGTATTTGAGAAAC
>Location:NODE_296637_length_14495_cov_30.429251	Coordinate:13489	Reads:1	Hits:1	Allocated_reads:1	Strand:-
TAGAATCAGCAGTTTCTCAAATACTAGCA
>Location:NODE_296637_length_14495_cov_30.429251	Coordinate:13490	Reads:1	Hits:1	Allocated_reads:1	Strand:-
AGTAGAATCAGCAGTTTCTCAAATACTAGC
>Location:NODE_296637_length_14495_cov_30.429251	Coordinate:13490	Reads:4	Hits:1	Allocated_reads:4	Strand:-
TAGAATCAGCAGTTTCTCAAATACTAGC
>Location:NODE_296637_length_14495_cov_30.429251	Coordinate:13490	Reads:1	Hits:1	Allocated_reads:1	Strand:-
TAGTAGAATCAGCAGTTTCTCAAATACTAGC
>Location:NODE_296637_length_14495_cov_30.429251	Coordinate:13493	Reads:1	Hits:1	Allocated_reads:1	Strand:-
TAGAATCAGCAGTTTCTCAAATACT
>Location:NODE_296637_length_14495_cov_30.429251	Coordinate:13493	Reads:2	Hits:1	Allocated_reads:2	Strand:-
TAGTAGAATCAGCAGTTTCTCAAATACT
>Location:NODE_296637_length_14495_cov_30.429251	Coordinate:13494	Reads:1	Hits:1	Allocated_reads:1	Strand:-
CCTAGTAGAATCAGCAGTTTCTCAAATAC
>Location:NODE_296637_length_14495_cov_30.429251	Coordinate:13494	Reads:7	Hits:1	Allocated_reads:7	Strand:-
TAGAATCAGCAGTTTCTCAAATAC
>Location:NODE_296637_length_14495_cov_30.429251	Coordinate:13494	Reads:5	Hits:1	Allocated_reads:5	Strand:-
TAGTAGAATCAGCAGTTTCTCAAATAC
>Location:NODE_296637_length_14495_cov_30.429251	Coordinate:13494	Reads:8	Hits:1	Allocated_reads:8	Strand:-
TCCTAGTAGAATCAGCAGTTTCTCAAATAC
>Location:NODE_296637_length_14495_cov_30.429251	Coordinate:13495	Reads:1	Hits:1	Allocated_reads:1	Strand:-
TAGTAGAATCAGCAGTTTCTCAAATT
>Location:NODE_296637_length_14495_cov_30.429251	Coordinate:13495	Reads:1	Hits:1	Allocated_reads:1	Strand:+
TATTTGAGAAACTGCTGATTCTACTAGG
>Location:NODE_296637_length_14495_cov_30.429251	Coordinate:13500	Reads:1	Hits:1	Allocated_reads:1	Strand:-
AATCCTAGTAGAATCAGCAGTTTCTC
>Location:NODE_296637_length_14495_cov_30.429251	Coordinate:13500	Reads:1	Hits:1	Allocated_reads:1	Strand:+
GAGAAACTGCTGATTCTACTAGGATT
>Location:NODE_296637_length_14495_cov_30.429251	Coordinate:13501	Reads:1	Hits:1	Allocated_reads:1	Strand:-
AAATCCTAGTAGAATCAGCAGTTTCT
>Location:NODE_296637_length_14495_cov_30.429251	Coordinate:13505	Reads:1	Hits:1	Allocated_reads:1	Strand:-
TAGGAAAATCCTAGTAGAATCAGCAGT
>Location:NODE_296637_length_14495_cov_30.429251	Coordinate:13507	Reads:1	Hits:1	Allocated_reads:1	Strand:-
TGTGTAGGAAAATCCTAGTAGAATCAGCA
>Location:NODE_296637_length_14495_cov_30.429251	Coordinate:13508	Reads:2	Hits:1	Allocated_reads:2	Strand:+
GCTGATTCTACTAGGATTTTCCTAC
>Location:NODE_296637_length_14495_cov_30.429251	Coordinate:13508	Reads:1	Hits:1	Allocated_reads:1	Strand:+
GCTGATTCTACTAGGATTTTCCTACA
>Location:NODE_296637_length_14495_cov_30.429251	Coordinate:13508	Reads:1	Hits:1	Allocated_reads:1	Strand:+
GCTGATTCTACTAGGATTTTCCTACACA
>Location:NODE_296637_length_14495_cov_30.429251	Coordinate:13511	Reads:1	Hits:1	Allocated_reads:1	Strand:-
GGTTGTGTAGGAAAATCCTAGTAGAATC
>Location:NODE_296637_length_14495_cov_30.429251	Coordinate:13511	Reads:4	Hits:1	Allocated_reads:4	Strand:-
TGGTTGTGTAGGAAAATCCTAGTAGAATC
>Location:NODE_296637_length_14495_cov_30.429251	Coordinate:13512	Reads:1	Hits:1	Allocated_reads:1	Strand:-
TGGTTGTGTAGGAAAATCCTAGTAGAAT
>Location:NODE_296637_length_14495_cov_30.429251	Coordinate:13513	Reads:1	Hits:1	Allocated_reads:1	Strand:-
TGGTTGTGTAGGAAAATCCTAGTAGAA
>Location:NODE_296637_length_14495_cov_30.429251	Coordinate:13518	Reads:1	Hits:1	Allocated_reads:1	Strand:-
GATGGTTGTGTAGGAAAATCCTAG
>Location:NODE_296637_length_14495_cov_30.429251	Coordinate:13521	Reads:1	Hits:1	Allocated_reads:1	Strand:-
ACCCCAGAGATGGTTGTGTAGGAAAATCC
>Location:NODE_296637_length_14495_cov_30.429251	Coordinate:13522	Reads:1	Hits:1	Allocated_reads:1	Strand:-
CCCAGAGATGGTTGTGTAGGAAAATC
>Location:NODE_296637_length_14495_cov_30.429251	Coordinate:13525	Reads:1	Hits:2	Allocated_reads:0.5	Strand:+
TTTCCTACACAACCATCTCTGGGGTT
>Location:NODE_296637_length_14495_cov_30.429251	Coordinate:13527	Reads:1	Hits:2	Allocated_reads:0.5	Strand:+
TCCTACACAACCATCTCTGGGGTT
>Location:NODE_296637_length_14495_cov_30.429251	Coordinate:13527	Reads:1	Hits:2	Allocated_reads:0.5	Strand:-
TGTAAACCCCAGAGATGGTTGTGTAGGA
>Location:NODE_296637_length_14495_cov_30.429251	Coordinate:13536	Reads:1	Hits:1	Allocated_reads:1	Strand:-
TCAAACAATTTTCTGTAAACCCCAGAGATGGT
>Location:NODE_296637_length_14495_cov_30.429251	Coordinate:13539	Reads:1	Hits:1	Allocated_reads:1	Strand:-
CAAACAATTTTCTGTAAACCCCAGAGAT
>Location:NODE_296637_length_14495_cov_30.429251	Coordinate:13539	Reads:3	Hits:1	Allocated_reads:3	Strand:-
TCAAACAATTTTCTGTAAACCCCAGAGAT
>Location:NODE_296637_length_14495_cov_30.429251	Coordinate:13539	Reads:1	Hits:1	Allocated_reads:1	Strand:-
TTCAAACAATTTTCTGTAAACCCCAGAGAT
>Location:NODE_296637_length_14495_cov_30.429251	Coordinate:13540	Reads:1	Hits:1	Allocated_reads:1	Strand:+
TCTCTGGGGTTTACAGAAAATTGTT
>Location:NODE_296637_length_14495_cov_30.429251	Coordinate:13546	Reads:2	Hits:1	Allocated_reads:2	Strand:-
TTTCAAACAATTTTCTGTAAACCC
>Location:NODE_296637_length_14495_cov_30.429251	Coordinate:13547	Reads:1	Hits:1	Allocated_reads:1	Strand:-
TTTTCAAACAATTTTCTGTAAACC
>Location:NODE_296637_length_14495_cov_30.429251	Coordinate:13551	Reads:1	Hits:1	Allocated_reads:1	Strand:-
ATAAGGCATTTTCAAACAATTTTCTGTA
>Location:NODE_296637_length_14495_cov_30.429251	Coordinate:13551	Reads:1	Hits:1	Allocated_reads:1	Strand:-
TAAGGCATTTTCAAACAATTTTCTGTA
>Location:NODE_296637_length_14495_cov_30.429251	Coordinate:13551	Reads:1	Hits:1	Allocated_reads:1	Strand:+
TACAGAAAATTGTTTGAAAATGCCT
>Location:NODE_296637_length_14495_cov_30.429251	Coordinate:13558	Reads:3	Hits:1	Allocated_reads:3	Strand:+
AATTGTTTGAAAATGCCTTATTGATGCC
>Location:NODE_296637_length_14495_cov_30.429251	Coordinate:13558	Reads:1	Hits:1	Allocated_reads:1	Strand:-
TCCGGCATCAATAAGGCATTTTCAAACAATT
>Location:NODE_296637_length_14495_cov_30.429251	Coordinate:13560	Reads:1	Hits:1	Allocated_reads:1	Strand:+
TTGTTTGAAAATGCCTTATTGATGCC
>Location:NODE_296637_length_14495_cov_30.429251	Coordinate:13560	Reads:1	Hits:1	Allocated_reads:1	Strand:+
TTGTTTGAAAATGCCTTATTGATGCCGGAGA
>Location:NODE_296637_length_14495_cov_30.429251	Coordinate:13571	Reads:2	Hits:1	Allocated_reads:2	Strand:-
TTTCTCTGATCTCCGGCATCAATAAGGCA
>Location:NODE_296637_length_14495_cov_30.429251	Coordinate:13572	Reads:3	Hits:1	Allocated_reads:3	Strand:-
CTCTGATCTCCGGCATCAATAAGGC
>Location:NODE_296637_length_14495_cov_30.429251	Coordinate:13572	Reads:2	Hits:1	Allocated_reads:2	Strand:-
TCTCTGATCTCCGGCATCAATAAGGC
>Location:NODE_296637_length_14495_cov_30.429251	Coordinate:13572	Reads:4	Hits:1	Allocated_reads:4	Strand:-
TCTGATCTCCGGCATCAATAAGGC
>Location:NODE_296637_length_14495_cov_30.429251	Coordinate:13572	Reads:5	Hits:1	Allocated_reads:5	Strand:-
TTCTCTGATCTCCGGCATCAATAAGGC
>Location:NODE_296637_length_14495_cov_30.429251	Coordinate:13572	Reads:5	Hits:1	Allocated_reads:5	Strand:-
TTTCTCTGATCTCCGGCATCAATAAGGC
>Location:NODE_296637_length_14495_cov_30.429251	Coordinate:13572	Reads:2	Hits:1	Allocated_reads:2	Strand:-
TTTTCTCTGATCTCCGGCATCAATAAGGC
>Location:NODE_296637_length_14495_cov_30.429251	Coordinate:13574	Reads:1	Hits:1	Allocated_reads:1	Strand:-
TTTCTCTGATCTCCGGCATCAATAAG
>Location:NODE_296637_length_14495_cov_30.429251	Coordinate:13574	Reads:1	Hits:1	Allocated_reads:1	Strand:-
TTTTCTCTGATCTCCGGCATCAATAAG
>Location:NODE_296637_length_14495_cov_30.429251	Coordinate:13580	Reads:1	Hits:1	Allocated_reads:1	Strand:-
CGTTTTTCTCTGATCTCCGGCATC
>Location:NODE_296637_length_14495_cov_30.429251	Coordinate:13580	Reads:1	Hits:1	Allocated_reads:1	Strand:-
TATTCTGCCCGTTTTTCTCTGATCTCCGGCATC
>Location:NODE_296637_length_14495_cov_30.429251	Coordinate:13581	Reads:1	Hits:1	Allocated_reads:1	Strand:+
ATGCCGGAGATCAGAGAAAAACGGGC
>Location:NODE_296637_length_14495_cov_30.429251	Coordinate:13582	Reads:1	Hits:1	Allocated_reads:1	Strand:-
TATTCTGCCCGTTTTTCTCTGATCTCCGGCA
>Location:NODE_296637_length_14495_cov_30.429251	Coordinate:13582	Reads:1	Hits:1	Allocated_reads:1	Strand:-
TCTGCCCGTTTTTCTCTGATCTCCGGCA
>Location:NODE_296637_length_14495_cov_30.429251	Coordinate:13582	Reads:1	Hits:1	Allocated_reads:1	Strand:-
TTCTGCCCGTTTTTCTCTGATCTCCGGCA
>Location:NODE_296637_length_14495_cov_30.429251	Coordinate:13583	Reads:1	Hits:1	Allocated_reads:1	Strand:+
GCCGGAGATCAGAGAAAAACGGGC
>Location:NODE_296637_length_14495_cov_30.429251	Coordinate:13584	Reads:1	Hits:1	Allocated_reads:1	Strand:-
TATTCTGCCCGTTTTTCTCTGATCTCCGG
>Location:NODE_296637_length_14495_cov_30.429251	Coordinate:13584	Reads:1	Hits:1	Allocated_reads:1	Strand:-
TTCTGCCCGTTTTTCTCTGATCTCCGG
>Location:NODE_296637_length_14495_cov_30.429251	Coordinate:13586	Reads:1	Hits:1	Allocated_reads:1	Strand:-
TATTCTGCCCGTTTTTCTCTGATCTCC
>Location:NODE_296637_length_14495_cov_30.429251	Coordinate:13586	Reads:1	Hits:1	Allocated_reads:1	Strand:-
TTCTGCCCGTTTTTCTCTGATCTCC
>Location:NODE_296637_length_14495_cov_30.429251	Coordinate:13587	Reads:2	Hits:1	Allocated_reads:2	Strand:+
GAGATCAGAGAAAAACGGGCAGAATATT
>Location:NODE_296637_length_14495_cov_30.429251	Coordinate:13589	Reads:1	Hits:1	Allocated_reads:1	Strand:+
GATCAGAGAAAAACGGGCAGAATATTTT
>Location:NODE_296637_length_14495_cov_30.429251	Coordinate:13590	Reads:2	Hits:1	Allocated_reads:2	Strand:+
ATCAGAGAAAAACGGGCAGAATATTTTTGC
>Location:NODE_296637_length_14495_cov_30.429251	Coordinate:13591	Reads:1	Hits:1	Allocated_reads:1	Strand:+
TCAGAGAAAAACGGGCAGAATATTTTT
>Location:NODE_296637_length_14495_cov_30.429251	Coordinate:13591	Reads:1	Hits:1	Allocated_reads:1	Strand:+
TCAGAGAAAAACGGGCAGAATATTTTTGCT
>Location:NODE_296637_length_14495_cov_30.429251	Coordinate:13592	Reads:1	Hits:1	Allocated_reads:1	Strand:+
CAGAGAAAAACGGGCAGAATATTTTT
>Location:NODE_296637_length_14495_cov_30.429251	Coordinate:13592	Reads:3	Hits:1	Allocated_reads:3	Strand:+
CAGAGAAAAACGGGCAGAATATTTTTGC
>Location:NODE_296637_length_14495_cov_30.429251	Coordinate:13594	Reads:1	Hits:1	Allocated_reads:1	Strand:+
GAGAAAAACGGGCAGAATATTTTTGT
>Location:NODE_296637_length_14495_cov_30.429251	Coordinate:13594	Reads:4	Hits:1	Allocated_reads:4	Strand:+
GAGAAAAACGGGCAGAATATTTTTGC
>Location:NODE_296637_length_14495_cov_30.429251	Coordinate:13594	Reads:2	Hits:1	Allocated_reads:2	Strand:+
GAGAAAAACGGGCAGAATATTTTTGCT
>Location:NODE_296637_length_14495_cov_30.429251	Coordinate:13598	Reads:1	Hits:1	Allocated_reads:1	Strand:-
TATGATCAGCAAAAATATTCTGCCCGTTTT
>Location:NODE_296637_length_14495_cov_30.429251	Coordinate:13602	Reads:1	Hits:1	Allocated_reads:1	Strand:-
TATGATCAGCAAAAATATTCTGCCCG
>Location:NODE_296637_length_14495_cov_30.429251	Coordinate:13604	Reads:1	Hits:1	Allocated_reads:1	Strand:-
TATGATCAGCAAAAATATTCTGCC
>Location:NODE_296637_length_14495_cov_30.429251	Coordinate:13605	Reads:1	Hits:1	Allocated_reads:1	Strand:-
AAAGGGATATGATCAGCAAAAATATTCTGC
>Location:NODE_296637_length_14495_cov_30.429251	Coordinate:13605	Reads:1	Hits:1	Allocated_reads:1	Strand:-
TAAAAGGGATATGATCAGCAAAAATATTCTGC
>Location:NODE_296637_length_14495_cov_30.429251	Coordinate:13611	Reads:2	Hits:1	Allocated_reads:2	Strand:-
TGTTAAAAGGGATATGATCAGCAAAAATA
>Location:NODE_296637_length_14495_cov_30.429251	Coordinate:13611	Reads:1	Hits:1	Allocated_reads:1	Strand:-
TTAAAAGGGATATGATCAGCAAAAATA
>Location:NODE_296637_length_14495_cov_30.429251	Coordinate:13613	Reads:2	Hits:1	Allocated_reads:2	Strand:-
TATGTTAAAAGGGATATGATCAGCAAAAA
>Location:NODE_296637_length_14495_cov_30.429251	Coordinate:13615	Reads:1	Hits:1	Allocated_reads:1	Strand:-
TATGTTAAAAGGGATATGATCAGCAAA
>Location:NODE_296637_length_14495_cov_30.429251	Coordinate:13618	Reads:1	Hits:1	Allocated_reads:1	Strand:-
TATGTTAAAAGGGATATGATCAGC
>Location:NODE_296637_length_14495_cov_30.429251	Coordinate:13621	Reads:1	Hits:1	Allocated_reads:1	Strand:-
TCAAAATATGTTAAAAGGGATATGATC
>Location:NODE_296637_length_14495_cov_30.429251	Coordinate:13637	Reads:2	Hits:1	Allocated_reads:2	Strand:-
TTATATGCTTAAAACAACCATCAAAATATGT
>Location:NODE_296637_length_14495_cov_30.429251	Coordinate:13666	Reads:1	Hits:1	Allocated_reads:1	Strand:-
TTGAACCTCACTGTGATAATTATTACATT
>Location:NODE_296637_length_14495_cov_30.429251	Coordinate:13667	Reads:1	Hits:1	Allocated_reads:1	Strand:-
ACTTGAACCTCACTGTGATAATTATTACAT
>Location:NODE_296637_length_14495_cov_30.429251	Coordinate:13668	Reads:1	Hits:1	Allocated_reads:1	Strand:-
GACTTGAACCTCACTGTGATAATTATTACA
>Location:NODE_296637_length_14495_cov_30.429251	Coordinate:13683	Reads:1	Hits:1	Allocated_reads:1	Strand:-
CATATAAGTACAGTGACTTGAACCTCACA
>Location:NODE_296637_length_14495_cov_30.429251	Coordinate:13684	Reads:1	Hits:1	Allocated_reads:1	Strand:-
ATAAGTACAGTGACTTGAACCTCAC
>Location:NODE_296637_length_14495_cov_30.429251	Coordinate:13684	Reads:1	Hits:1	Allocated_reads:1	Strand:-
ATATAAGTACAGTGACTTGAACCTCAC
>Location:NODE_296637_length_14495_cov_30.429251	Coordinate:13684	Reads:5	Hits:1	Allocated_reads:5	Strand:-
CATATAAGTACAGTGACTTGAACCTCAC
>Location:NODE_296637_length_14495_cov_30.429251	Coordinate:13684	Reads:1	Hits:1	Allocated_reads:1	Strand:-
GGCCATATAAGTACAGTGACTTGAACCTCAC
>Location:NODE_296637_length_14495_cov_30.429251	Coordinate:13684	Reads:11	Hits:1	Allocated_reads:11	Strand:-
TAAGTACAGTGACTTGAACCTCAC
>Location:NODE_296637_length_14495_cov_30.429251	Coordinate:13688	Reads:2	Hits:1	Allocated_reads:2	Strand:-
AGGCCATATAAGTACAGTGACTTGAACC
>Location:NODE_296637_length_14495_cov_30.429251	Coordinate:13688	Reads:1	Hits:1	Allocated_reads:1	Strand:-
TGAGGCCATATAAGTACAGTGACTTGAACC
>Location:NODE_296637_length_14495_cov_30.429251	Coordinate:13688	Reads:1	Hits:1	Allocated_reads:1	Strand:-
TTGAGGCCATATAAGTACAGTGACTTGAACC
>Location:NODE_296637_length_14495_cov_30.429251	Coordinate:13689	Reads:1	Hits:1	Allocated_reads:1	Strand:+
GTTCAAGTCACTGTACTTATATGGCC
>Location:NODE_296637_length_14495_cov_30.429251	Coordinate:13690	Reads:1	Hits:1	Allocated_reads:1	Strand:-
GAGGCCATATAAGTACAGTGACTTGAA
>Location:NODE_296637_length_14495_cov_30.429251	Coordinate:13690	Reads:1	Hits:1	Allocated_reads:1	Strand:-
TGAGGCCATATAAGTACAGTGACTTGAA
>Location:NODE_296637_length_14495_cov_30.429251	Coordinate:13690	Reads:1	Hits:1	Allocated_reads:1	Strand:+
TTCAAGTCACTGTACTTATATGGCCT
>Location:NODE_296637_length_14495_cov_30.429251	Coordinate:13691	Reads:2	Hits:1	Allocated_reads:2	Strand:-
TATTGAGGCCATATAAGTACAGTGACTTGA
>Location:NODE_296637_length_14495_cov_30.429251	Coordinate:13692	Reads:1	Hits:1	Allocated_reads:1	Strand:+
CAAGTCACTGTACTTATATGGCCT
>Location:NODE_296637_length_14495_cov_30.429251	Coordinate:13692	Reads:1	Hits:1	Allocated_reads:1	Strand:-
TATTGAGGCCATATAAGTACAGTGACTTG
>Location:NODE_296637_length_14495_cov_30.429251	Coordinate:13694	Reads:1	Hits:1	Allocated_reads:1	Strand:-
TATTGAGGCCATATAAGTACAGTGACT
>Location:NODE_296637_length_14495_cov_30.429251	Coordinate:13694	Reads:1	Hits:1	Allocated_reads:1	Strand:-
TGACTATTGAGGCCATATAAGTACAGTGACT
>Location:NODE_296637_length_14495_cov_30.429251	Coordinate:13695	Reads:1	Hits:1	Allocated_reads:1	Strand:-
GACTATTGAGGCCATATAAGTACAGTGAC
>Location:NODE_296637_length_14495_cov_30.429251	Coordinate:13697	Reads:1	Hits:1	Allocated_reads:1	Strand:-
GACTATTGAGGCCATATAAGTACAGTG
>Location:NODE_296637_length_14495_cov_30.429251	Coordinate:13697	Reads:1	Hits:1	Allocated_reads:1	Strand:-
TGACTATTGAGGCCATATAAGTACAGTG
>Location:NODE_296637_length_14495_cov_30.429251	Coordinate:13698	Reads:1	Hits:1	Allocated_reads:1	Strand:-
TGACTATTGAGGCCATATAAGTACAGT
>Location:NODE_296637_length_14495_cov_30.429251	Coordinate:13708	Reads:3	Hits:1	Allocated_reads:3	Strand:-
TGGATTGACATCTGGTGACTATTGAGGCCATA
>Location:NODE_296637_length_14495_cov_30.429251	Coordinate:13714	Reads:1	Hits:1	Allocated_reads:1	Strand:+
CTCAATAGTCACCAGATGTCAATC
>Location:NODE_296637_length_14495_cov_30.429251	Coordinate:13714	Reads:1	Hits:1	Allocated_reads:1	Strand:-
TTGGATTGACATCTGGTGACTATTGAG
>Location:NODE_296637_length_14495_cov_30.429251	Coordinate:13715	Reads:1	Hits:1	Allocated_reads:1	Strand:-
ATTGGATTGACATCTGGTGACTATTGA
>Location:NODE_296637_length_14495_cov_30.429251	Coordinate:13720	Reads:1	Hits:1	Allocated_reads:1	Strand:-
AGGTATTTTATTGGATTGACATCTGGTGACT
>Location:NODE_296637_length_14495_cov_30.429251	Coordinate:13720	Reads:1	Hits:1	Allocated_reads:1	Strand:-
TAAGGTATTTTATTGGATTGACATCTGGTGCCA
>Location:NODE_296637_length_14495_cov_30.429251	Coordinate:13720	Reads:1	Hits:1	Allocated_reads:1	Strand:-
TTATTGGATTGACATCTGGTGACT
>Location:NODE_296637_length_14495_cov_30.429251	Coordinate:13722	Reads:1	Hits:1	Allocated_reads:1	Strand:+
TCACCAGATGTCAATCCAATAAAATACCT
>Location:NODE_296637_length_14495_cov_30.429251	Coordinate:13724	Reads:13	Hits:1	Allocated_reads:13	Strand:-
TAAGGTATTTTATTGGATTGACATCTGGT
>Location:NODE_296637_length_14495_cov_30.429251	Coordinate:13725	Reads:1	Hits:1	Allocated_reads:1	Strand:-
AGGTATTTTATTGGATTGACATCTGG
>Location:NODE_296637_length_14495_cov_30.429251	Coordinate:13725	Reads:2	Hits:1	Allocated_reads:2	Strand:-
TAAGGTATTTTATTGGATTGACATCTGG
>Location:NODE_296637_length_14495_cov_30.429251	Coordinate:13727	Reads:5	Hits:1	Allocated_reads:5	Strand:-
TAAGGTATTTTATTGGATTGACATCT
>Location:NODE_296637_length_14495_cov_30.429251	Coordinate:13728	Reads:4	Hits:1	Allocated_reads:4	Strand:-
TAAGGTATTTTATTGGATTGACATC
>Location:NODE_296637_length_14495_cov_30.429251	Coordinate:13741	Reads:1	Hits:1	Allocated_reads:1	Strand:+
TAAAATACCTTATGGATGTGGTGGAACAGGA
>Location:NODE_296637_length_14495_cov_30.429251	Coordinate:13741	Reads:1	Hits:1	Allocated_reads:1	Strand:-
TCCACCACATCCATAAGGTATTTTA
>Location:NODE_296637_length_14495_cov_30.429251	Coordinate:13743	Reads:1	Hits:1	Allocated_reads:1	Strand:+
AAATACCTTATGGATGTGGTGGAACAGG
>Location:NODE_296637_length_14495_cov_30.429251	Coordinate:13743	Reads:1	Hits:1	Allocated_reads:1	Strand:+
AAATACCTTATGGATGTGGTGGAACAGGAAA
>Location:NODE_296637_length_14495_cov_30.429251	Coordinate:13759	Reads:1	Hits:1	Allocated_reads:1	Strand:-
ATGTCCATGATGTGAATATCCTGTTCCACCA
>Location:NODE_296637_length_14495_cov_30.429251	Coordinate:13759	Reads:1	Hits:1	Allocated_reads:1	Strand:-
TGTCCATGATGTGAATATCCTGTTCCACCA
>Location:NODE_296637_length_14495_cov_30.429251	Coordinate:13760	Reads:1	Hits:1	Allocated_reads:1	Strand:-
ATGTCCATGATGTGAATATCCTGTTCCACC
>Location:NODE_296637_length_14495_cov_30.429251	Coordinate:13760	Reads:1	Hits:1	Allocated_reads:1	Strand:-
TGTCCATGATGTGAATATCCTGTTCCACC
>Location:NODE_296637_length_14495_cov_30.429251	Coordinate:13762	Reads:1	Hits:1	Allocated_reads:1	Strand:-
TGCATGTCCATGATGTGAATATCCTGTTCCA
>Location:NODE_296637_length_14495_cov_30.429251	Coordinate:13764	Reads:1	Hits:1	Allocated_reads:1	Strand:+
GAACAGGATATTCACATCATGGAC
>Location:NODE_296637_length_14495_cov_30.429251	Coordinate:13769	Reads:1	Hits:1	Allocated_reads:1	Strand:-
TGCTGCATGTCCATGATGTGAATATCC
>Location:NODE_296637_length_14495_cov_30.429251	Coordinate:13773	Reads:1	Hits:1	Allocated_reads:1	Strand:+
ATTCACATCATGGACATGCAGCAGA
>Location:NODE_296637_length_14495_cov_30.429251	Coordinate:13773	Reads:1	Hits:1	Allocated_reads:1	Strand:+
ATTCACATCATGGACATGCAGCAGACA
>Location:NODE_296637_length_14495_cov_30.429251	Coordinate:13778	Reads:1	Hits:1	Allocated_reads:1	Strand:-
GTTTGTCTGCTGCATGTCCATGATA
>Location:NODE_296637_length_14495_cov_30.429251	Coordinate:13780	Reads:1	Hits:1	Allocated_reads:1	Strand:-
TCACATAGTTTGTCTGCTGCATGTCCATGA
>Location:NODE_296637_length_14495_cov_30.429251	Coordinate:13783	Reads:1	Hits:1	Allocated_reads:1	Strand:-
TATCACATAGTTTGTCTGCTGCATGTCCA
>Location:NODE_296637_length_14495_cov_30.429251	Coordinate:13784	Reads:1	Hits:1	Allocated_reads:1	Strand:-
ACATAGTTTGTCTGCTGCATGTCC
>Location:NODE_296637_length_14495_cov_30.429251	Coordinate:13784	Reads:1	Hits:1	Allocated_reads:1	Strand:-
TCACATAGTTTGTCTGCTGCATGTCC
>Location:NODE_296637_length_14495_cov_30.429251	Coordinate:13787	Reads:1	Hits:1	Allocated_reads:1	Strand:-
TATCACATAGTTTGTCTGCTGCATG
>Location:NODE_296637_length_14495_cov_30.429251	Coordinate:13789	Reads:1	Hits:1	Allocated_reads:1	Strand:-
ATTCATATCACATAGTTTGTCTGCTGCA
>Location:NODE_296637_length_14495_cov_30.429251	Coordinate:13789	Reads:1	Hits:1	Allocated_reads:1	Strand:-
TTCATATCACATAGTTTGTCTGCTGCA
>Location:NODE_296637_length_14495_cov_30.429251	Coordinate:13790	Reads:1	Hits:1	Allocated_reads:1	Strand:+
GCAGCAGACAAACTATGTGATATGAATT
>Location:NODE_296637_length_14495_cov_30.429251	Coordinate:13791	Reads:1	Hits:1	Allocated_reads:1	Strand:-
TTCATATCACATAGTTTGTCTGCTG
>Location:NODE_296637_length_14495_cov_30.429251	Coordinate:13799	Reads:3	Hits:1	Allocated_reads:3	Strand:-
CAGAGATCCAAATTCATATCACATAGTTT
>Location:NODE_296637_length_14495_cov_30.429251	Coordinate:13799	Reads:1	Hits:1	Allocated_reads:1	Strand:-
TCAGAGATCCAAATTCATATCACATAGTTT
>Location:NODE_296637_length_14495_cov_30.429251	Coordinate:13800	Reads:1	Hits:1	Allocated_reads:1	Strand:+
AACTATGTGATATGAATTTGGATCTCTGAGT
>Location:NODE_296637_length_14495_cov_30.429251	Coordinate:13800	Reads:1	Hits:1	Allocated_reads:1	Strand:-
CAGAGATCCAAATTCATATCACATAGTT
>Location:NODE_296637_length_14495_cov_30.429251	Coordinate:13800	Reads:2	Hits:1	Allocated_reads:2	Strand:-
TCAGAGATCCAAATTCATATCACATAGTT
>Location:NODE_296637_length_14495_cov_30.429251	Coordinate:13801	Reads:1	Hits:1	Allocated_reads:1	Strand:-
TCTCAGAGATCCAAATTCATATCACATAGT
>Location:NODE_296637_length_14495_cov_30.429251	Coordinate:13801	Reads:1	Hits:1	Allocated_reads:1	Strand:-
TTCTCAGAGATCCAAATTCATATCACATACT
>Location:NODE_296637_length_14495_cov_30.429251	Coordinate:13801	Reads:1	Hits:1	Allocated_reads:1	Strand:-
TTCTCAGAGATCCAAATTCATATCACATAGT
>Location:NODE_296637_length_14495_cov_30.429251	Coordinate:13804	Reads:1	Hits:1	Allocated_reads:1	Strand:-
TCAGAGATCCAAATTCATATCACAT
>Location:NODE_296637_length_14495_cov_30.429251	Coordinate:13804	Reads:1	Hits:1	Allocated_reads:1	Strand:-
TCTCAGAGATCCAAATTCATATCACAT
>Location:NODE_296637_length_14495_cov_30.429251	Coordinate:13804	Reads:3	Hits:1	Allocated_reads:3	Strand:-
TTCTCAGAGATCCAAATTCATATCACAT
>Location:NODE_296637_length_14495_cov_30.429251	Coordinate:13805	Reads:1	Hits:1	Allocated_reads:1	Strand:-
TTCTCAGAGATCCAAATTCATATCACA
>Location:NODE_296637_length_14495_cov_30.429251	Coordinate:13808	Reads:1	Hits:1	Allocated_reads:1	Strand:-
TATTTCTCAGAGATCCAAATTCATATC
>Location:NODE_296637_length_14495_cov_30.429251	Coordinate:13808	Reads:2	Hits:1	Allocated_reads:2	Strand:-
TTCTCAGAGATCCAAATTCATATC
>Location:NODE_296637_length_14495_cov_30.429251	Coordinate:13809	Reads:1	Hits:1	Allocated_reads:1	Strand:-
TGAAAATATTTCTCAGAGATCCAAATTCATAT
>Location:NODE_296637_length_14495_cov_30.429251	Coordinate:13811	Reads:3	Hits:1	Allocated_reads:3	Strand:-
TATTTCTCAGAGATCCAAATTCAT
>Location:NODE_296637_length_14495_cov_30.429251	Coordinate:13815	Reads:1	Hits:1	Allocated_reads:1	Strand:-
AGGCTGAAAATATTTCTCAGAGATCCAAAT
>Location:NODE_296637_length_14495_cov_30.429251	Coordinate:13818	Reads:1	Hits:1	Allocated_reads:1	Strand:+
TGGATCTCTGAGAAATATTTTCAGCC
>Location:NODE_296637_length_14495_cov_30.429251	Coordinate:13823	Reads:1	Hits:1	Allocated_reads:1	Strand:-
AAAGGCTGAAAATATTTCTCAGAG
>Location:NODE_296637_length_14495_cov_30.429251	Coordinate:13847	Reads:1	Hits:1	Allocated_reads:1	Strand:-
CAGAACTACCTTCATTCTTCATTCAGAA
>Location:NODE_296637_length_14495_cov_30.429251	Coordinate:13848	Reads:1	Hits:1	Allocated_reads:1	Strand:-
TCAGAACTACCTTCATTCTTCATTCAGA
>Location:NODE_296637_length_14495_cov_30.429251	Coordinate:13848	Reads:1	Hits:1	Allocated_reads:1	Strand:+
TCTGAATGAAGAATGAAGGTAGTTC
>Location:NODE_296637_length_14495_cov_30.429251	Coordinate:13852	Reads:1	Hits:1	Allocated_reads:1	Strand:-
TACCTTCAGAACTACCTTCATTCTTCATT
>Location:NODE_296637_length_14495_cov_30.429251	Coordinate:13852	Reads:1	Hits:1	Allocated_reads:1	Strand:-
TTTACCTTCAGAACTACCTTCATTCTTCATT
>Location:NODE_296637_length_14495_cov_30.429251	Coordinate:13853	Reads:1	Hits:1	Allocated_reads:1	Strand:-
TTTTACCTTCAGAACTACCTTCATTCTTCAT
>Location:NODE_296637_length_14495_cov_30.429251	Coordinate:13854	Reads:1	Hits:1	Allocated_reads:1	Strand:-
TACCTTCAGAACTACCTTCATTCTTCA
>Location:NODE_296637_length_14495_cov_30.429251	Coordinate:13857	Reads:1	Hits:1	Allocated_reads:1	Strand:-
TTTTACCTTCAGAACTACCTTCATTCT
>Location:NODE_296637_length_14495_cov_30.429251	Coordinate:13859	Reads:1	Hits:1	Allocated_reads:1	Strand:-
TTTTACCTTCAGAACTACCTTCATT
>Location:NODE_296637_length_14495_cov_30.429251	Coordinate:13860	Reads:2	Hits:1	Allocated_reads:2	Strand:-
TTTTACCTTCAGAACTACCTTCAT
>Location:NODE_296637_length_14495_cov_30.429251	Coordinate:13862	Reads:1	Hits:1	Allocated_reads:1	Strand:-
ACTCCGTTTTACCTTCAGAACTACCTTC
>Location:NODE_296637_length_14495_cov_30.429251	Coordinate:13865	Reads:1	Hits:1	Allocated_reads:1	Strand:-
TGGAACTCCGTTTTACCTTCAGAACTACC
>Location:NODE_296637_length_14495_cov_30.429251	Coordinate:13869	Reads:1	Hits:1	Allocated_reads:1	Strand:-
TTGGAACTCCGTTTTACCTTCAGAAC
>Location:NODE_296637_length_14495_cov_30.429251	Coordinate:13870	Reads:1	Hits:1	Allocated_reads:1	Strand:+
TTCTGAAGGTAAAACGGAGTTCCAACC
>Location:NODE_296637_length_14495_cov_30.429251	Coordinate:13871	Reads:3	Hits:1	Allocated_reads:3	Strand:+
TCTGAAGGTAAAACGGAGTTCCAAC
>Location:NODE_296637_length_14495_cov_30.429251	Coordinate:13871	Reads:1	Hits:1	Allocated_reads:1	Strand:+
TCTGAAGGTAAAACGGAGTTCCAACC
>Location:NODE_296637_length_14495_cov_30.429251	Coordinate:13871	Reads:1	Hits:1	Allocated_reads:1	Strand:+
TCTGAAGGTAAAACGGAGTTCCAACCAAG
>Location:NODE_296637_length_14495_cov_30.429251	Coordinate:13871	Reads:3	Hits:1	Allocated_reads:3	Strand:+
TCTGAAGGTAAAACGGAGTTCCAACCAAGC
>Location:NODE_296637_length_14495_cov_30.429251	Coordinate:13877	Reads:1	Hits:1	Allocated_reads:1	Strand:-
TGCTTGGTTGGAACTCCGTTTTACC
>Location:NODE_296637_length_14495_cov_30.429251	Coordinate:13878	Reads:1	Hits:1	Allocated_reads:1	Strand:+
GTAAAACGGAGTTCCAACCAAGCACT
>Location:NODE_296637_length_14495_cov_30.429251	Coordinate:13880	Reads:1	Hits:1	Allocated_reads:1	Strand:+
AAAACGGAGTTCCAACCAAGCACTAAC
>Location:NODE_296637_length_14495_cov_30.429251	Coordinate:13881	Reads:1	Hits:1	Allocated_reads:1	Strand:+
AAACGGAGTTCCAACCAAGCACTAAC
>Location:NODE_296637_length_14495_cov_30.429251	Coordinate:13882	Reads:1	Hits:1	Allocated_reads:1	Strand:-
TGTTAGTGCTTGGTTGGAACTCCGTT
>Location:NODE_296637_length_14495_cov_30.429251	Coordinate:13887	Reads:1	Hits:1	Allocated_reads:1	Strand:-
ACTACTGTGTTAGTGCTTGGTTGGAACT
>Location:NODE_296637_length_14495_cov_30.429251	Coordinate:13887	Reads:1	Hits:1	Allocated_reads:1	Strand:-
TACTGTGTTAGTGCTTGGTTGGAACT
>Location:NODE_296637_length_14495_cov_30.429251	Coordinate:13888	Reads:1	Hits:1	Allocated_reads:1	Strand:-
AACTACTGTGTTAGTGCTTGGTTGGAAC
>Location:NODE_296637_length_14495_cov_30.429251	Coordinate:13908	Reads:2	Hits:1	Allocated_reads:2	Strand:-
TATTACAGAATACACGTACAACTACTG
>Location:NODE_296637_length_14495_cov_30.429251	Coordinate:13909	Reads:1	Hits:1	Allocated_reads:1	Strand:-
CATATTACAGAATACACGTACAACTACT
>Location:NODE_296637_length_14495_cov_30.429251	Coordinate:13935	Reads:1	Hits:1	Allocated_reads:1	Strand:-
AAATGAAATGTAGCATTACACTGACA
>Location:NODE_296637_length_14495_cov_30.429251	Coordinate:13935	Reads:1	Hits:1	Allocated_reads:1	Strand:-
AATAAATGAAATGTAGCATTACACTGACA
>Location:NODE_296637_length_14495_cov_30.429251	Coordinate:13935	Reads:4	Hits:1	Allocated_reads:4	Strand:-
GAATAAATGAAATGTAGCATTACACTGACA
>Location:NODE_296637_length_14495_cov_30.429251	Coordinate:13935	Reads:2	Hits:1	Allocated_reads:2	Strand:-
TAAATGAAATGTAGCATTACACTGACA
>Location:NODE_296637_length_14495_cov_30.429251	Coordinate:13939	Reads:1	Hits:1	Allocated_reads:1	Strand:-
TGGAATAAATGAAATGTAGCATTACACT
>Location:NODE_296637_length_14495_cov_30.429251	Coordinate:13941	Reads:3	Hits:1	Allocated_reads:3	Strand:-
TGTTGGAATAAATGAAATGTAGCATTACA
>Location:NODE_296637_length_14495_cov_30.429251	Coordinate:13943	Reads:1	Hits:1	Allocated_reads:1	Strand:-
TGTTGGAATAAATGAAATGTAGCATTA
>Location:NODE_296637_length_14495_cov_30.429251	Coordinate:13945	Reads:1	Hits:1	Allocated_reads:1	Strand:-
ACAATGTTGGAATAAATGAAATGTAGCAT
>Location:NODE_296637_length_14495_cov_30.429251	Coordinate:13945	Reads:1	Hits:1	Allocated_reads:1	Strand:-
TTAAACAATGTTGGAATAAATGAAATGTAGCAT
>Location:NODE_296637_length_14495_cov_30.429251	Coordinate:13946	Reads:1	Hits:1	Allocated_reads:1	Strand:-
ACAATGTTGGAATAAATGAAATGTAGCA
>Location:NODE_296637_length_14495_cov_30.429251	Coordinate:13946	Reads:1	Hits:1	Allocated_reads:1	Strand:-
CAATGTTGGAATAAATGAAATGTAGCA
>Location:NODE_296637_length_14495_cov_30.429251	Coordinate:13962	Reads:1	Hits:1	Allocated_reads:1	Strand:+
TTCCAACATTGTTTAATTATGTATTGT
>Location:NODE_296637_length_14495_cov_30.429251	Coordinate:14020	Reads:1	Hits:1	Allocated_reads:1	Strand:-
TTAATGTGTAGATAAATGCCCTGAGCA
>Location:NODE_296637_length_14495_cov_30.429251	Coordinate:14026	Reads:1	Hits:1	Allocated_reads:1	Strand:-
CTGTTAGTTTAATGTGTAGATAAATGCCC
>Location:NODE_296637_length_14495_cov_30.429251	Coordinate:14044	Reads:1	Hits:1	Allocated_reads:1	Strand:+
TAAACTAACAGATGTGGTGAGAAATGATC
>Location:NODE_296637_length_14495_cov_30.429251	Coordinate:14056	Reads:1	Hits:1	Allocated_reads:1	Strand:-
CGGCACACCTGATCATTTCTCACCACA
>Location:NODE_296637_length_14495_cov_30.429251	Coordinate:14056	Reads:1	Hits:1	Allocated_reads:1	Strand:-
TCCACGGCACACCTGATCATTTCTCACCACA
>Location:NODE_296637_length_14495_cov_30.429251	Coordinate:14077	Reads:1	Hits:1	Allocated_reads:1	Strand:+
GTGCCGTGGACCTGATTAGTACTCTAAGC
>Location:NODE_296637_length_14495_cov_30.429251	Coordinate:14082	Reads:1	Hits:1	Allocated_reads:1	Strand:+
GTGGACCTGATTAGTACTCTAAGCGACT
>Location:NODE_296637_length_14495_cov_30.429251	Coordinate:14087	Reads:1	Hits:1	Allocated_reads:1	Strand:-
TAACACCAGTCGCTTAGAGTACTAATCAGG
>Location:NODE_296637_length_14495_cov_30.429251	Coordinate:14088	Reads:1	Hits:2	Allocated_reads:0.5	Strand:+
CTGATTAGTACTCTAAGCGACTGGTGT
>Location:NODE_296637_length_14495_cov_30.429251	Coordinate:14122	Reads:1	Hits:1	Allocated_reads:1	Strand:-
CAGTGGAAGAGAATGCAGTTGTTCTGCCC
>Location:NODE_296637_length_14495_cov_30.429251	Coordinate:14124	Reads:3	Hits:1	Allocated_reads:3	Strand:-
CAGTGGAAGAGAATGCAGTTGTTCTGC
>Location:NODE_296637_length_14495_cov_30.429251	Coordinate:14182	Reads:1	Hits:52	Allocated_reads:0.0192307692307692	Strand:-
TGTTTTACTGGCAGTTGGCAACCCT
>Location:NODE_296637_length_14495_cov_30.429251	Coordinate:14229	Reads:1	Hits:3	Allocated_reads:0.333333333333333	Strand:-
TGATGTCAGACTTAACGACCGGATTAGG
>Location:NODE_296637_length_14495_cov_30.429251	Coordinate:14229	Reads:1	Hits:1	Allocated_reads:1	Strand:-
TGATGTCAGACTTAACGACCGGATTATT
>Location:NODE_296637_length_14495_cov_30.429251	Coordinate:14241	Reads:1	Hits:8	Allocated_reads:0.125	Strand:-
CACGGCTAGTGATGTCAGACTTAAC
>Location:NODE_296637_length_14495_cov_30.429251	Coordinate:14242	Reads:2	Hits:15	Allocated_reads:0.133333333333333	Strand:+
TTAAGTCTGACATCACTAGCCGTGT
>Location:NODE_296637_length_14495_cov_30.429251	Coordinate:14247	Reads:6	Hits:1	Allocated_reads:6	Strand:+
TCTGACATCACTAGCCGTGTGTGGGCC
>Location:NODE_296637_length_14495_cov_30.429251	Coordinate:14247	Reads:1	Hits:1	Allocated_reads:1	Strand:+
TCTGACATCACTAGCCGTGTGTGGGCCG
>Location:NODE_296637_length_14495_cov_30.429251	Coordinate:14247	Reads:3	Hits:1	Allocated_reads:3	Strand:+
TCTGACATCACTAGCCGTGTGTGGGCCT
>Location:NODE_296637_length_14495_cov_30.429251	Coordinate:14259	Reads:1	Hits:1	Allocated_reads:1	Strand:-
CTACAGCGGAGTTTAGGCCCACACACGGCT
>Location:NODE_296637_length_14495_cov_30.429251	Coordinate:14276	Reads:1	Hits:3	Allocated_reads:0.333333333333333	Strand:+
AACTCCGCTGTAGGTCCATATATCAAA
>Location:NODE_296637_length_14495_cov_30.429251	Coordinate:14282	Reads:1	Hits:3	Allocated_reads:0.333333333333333	Strand:-
TCGTTTGATATATGGACCTACAGC
>Location:NODE_296637_length_14495_cov_30.429251	Coordinate:14287	Reads:1	Hits:295	Allocated_reads:0.00338983050847458	Strand:-
ATAGTGATCGTTTGATATATGGACCT
>Location:NODE_296637_length_14495_cov_30.429251	Coordinate:14287	Reads:2	Hits:286	Allocated_reads:0.00699300699300699	Strand:-
CCATAGTGATCGTTTGATATATGGACCT
>Location:NODE_296637_length_14495_cov_30.429251	Coordinate:14287	Reads:1	Hits:284	Allocated_reads:0.00352112676056338	Strand:-
GCCATAGTGATCGTTTGATTTATGGACCT
>Location:NODE_296637_length_14495_cov_30.429251	Coordinate:14287	Reads:4	Hits:281	Allocated_reads:0.0142348754448399	Strand:-
GCCATAGTGATCGTTTGATATATGGACCT
>Location:NODE_296637_length_14495_cov_30.429251	Coordinate:14287	Reads:1	Hits:313	Allocated_reads:0.00319488817891374	Strand:-
TAGTGATCGTTTGATATATGGACCT
>Location:NODE_296637_length_14495_cov_30.429251	Coordinate:14287	Reads:1	Hits:279	Allocated_reads:0.003584229390681	Strand:-
TGCCATAGTGATCGTTTGATATATGGACCT
>Location:NODE_296637_length_14495_cov_30.429251	Coordinate:14288	Reads:8	Hits:287	Allocated_reads:0.0278745644599303	Strand:-
GCCATAGTGATCGTTTGATATATGGACC
>Location:NODE_296637_length_14495_cov_30.429251	Coordinate:14288	Reads:4	Hits:321	Allocated_reads:0.0124610591900312	Strand:-
TAGTGATCGTTTGATATATGGACC
>Location:NODE_296637_length_14495_cov_30.429251	Coordinate:14289	Reads:1	Hits:308	Allocated_reads:0.00324675324675325	Strand:-
CATAGTGATCGTTTGATATATGGAC
>Location:NODE_296637_length_14495_cov_30.429251	Coordinate:14292	Reads:1	Hits:286	Allocated_reads:0.0034965034965035	Strand:-
AGTAATGCCATAGTGATCGTTTGATATATG
>Location:NODE_296637_length_14495_cov_30.429251	Coordinate:14292	Reads:1	Hits:322	Allocated_reads:0.0031055900621118	Strand:-
GCCATAGTGATCGTTTGATATATT
>Location:NODE_296637_length_14495_cov_30.429251	Coordinate:14292	Reads:1	Hits:317	Allocated_reads:0.00315457413249211	Strand:-
GCCATAGTGATCGTTTGATTTATG
>Location:NODE_296637_length_14495_cov_30.429251	Coordinate:14292	Reads:6	Hits:314	Allocated_reads:0.0191082802547771	Strand:-
GCCATAGTGATCGTTTGATATATG
>Location:NODE_296637_length_14495_cov_30.429251	Coordinate:14293	Reads:1	Hits:319	Allocated_reads:0.00313479623824451	Strand:-
TGCCATAGTGATCGTTTGATATAT
>Location:NODE_296637_length_14495_cov_30.429251	Coordinate:14294	Reads:3	Hits:312	Allocated_reads:0.00961538461538462	Strand:-
AATGCCATAGTGATCGTTTGATATA
>Location:NODE_296637_length_14495_cov_30.429251	Coordinate:14294	Reads:3	Hits:296	Allocated_reads:0.0101351351351351	Strand:-
AGTAATGCCATAGTGATCGTTTGATATA
>Location:NODE_296637_length_14495_cov_30.429251	Coordinate:14294	Reads:6	Hits:312	Allocated_reads:0.0192307692307692	Strand:+
TATATCAAACGATCACTATGGCATT
>Location:NODE_296637_length_14495_cov_30.429251	Coordinate:14294	Reads:1	Hits:289	Allocated_reads:0.00346020761245675	Strand:-
TCAGTAATGCCATAGTGATCGTTTGATATA
>Location:NODE_296637_length_14495_cov_30.429251	Coordinate:14295	Reads:2	Hits:323	Allocated_reads:0.00619195046439629	Strand:+
ATATCAAACGATCACTATGGCATT
>Location:NODE_296637_length_14495_cov_30.429251	Coordinate:14295	Reads:1	Hits:318	Allocated_reads:0.00314465408805031	Strand:+
ATATCAAACGATCACTATGGCATTA
>Location:NODE_296637_length_14495_cov_30.429251	Coordinate:14296	Reads:1	Hits:327	Allocated_reads:0.00305810397553517	Strand:-
TAATGCCATAGTGATCGTTTGATA
>Location:NODE_296637_length_14495_cov_30.429251	Coordinate:14296	Reads:15	Hits:327	Allocated_reads:0.0458715596330275	Strand:+
TATCAAACGATCACTATGGCATTA
>Location:NODE_296637_length_14495_cov_30.429251	Coordinate:14296	Reads:2	Hits:324	Allocated_reads:0.00617283950617284	Strand:+
TATCAAACGATCACTATGCCATTAC
>Location:NODE_296637_length_14495_cov_30.429251	Coordinate:14296	Reads:86	Hits:319	Allocated_reads:0.269592476489028	Strand:+
TATCAAACGATCACTATGGCATTAC
>Location:NODE_296637_length_14495_cov_30.429251	Coordinate:14296	Reads:1	Hits:317	Allocated_reads:0.00315457413249211	Strand:+
TATCAAACGATCACTATGGCATTACG
>Location:NODE_296637_length_14495_cov_30.429251	Coordinate:14296	Reads:97	Hits:314	Allocated_reads:0.308917197452229	Strand:+
TATCAAACGATCACTATGGCATTACT
>Location:NODE_296637_length_14495_cov_30.429251	Coordinate:14296	Reads:19	Hits:310	Allocated_reads:0.0612903225806452	Strand:+
TATCAAACGATCACTATGGCATTACTG
>Location:NODE_296637_length_14495_cov_30.429251	Coordinate:14296	Reads:2	Hits:314	Allocated_reads:0.00636942675159236	Strand:+
TATCAAACGATCACTATGGCATTACTT
>Location:NODE_296637_length_14495_cov_30.429251	Coordinate:14296	Reads:43	Hits:307	Allocated_reads:0.140065146579805	Strand:+
TATCAAACGATCACTATGGCATTACTGA
>Location:NODE_296637_length_14495_cov_30.429251	Coordinate:14296	Reads:1	Hits:1	Allocated_reads:1	Strand:+
TATCAAACGATCACTATGGCATTACTGACA
>Location:NODE_296637_length_14495_cov_30.429251	Coordinate:14297	Reads:1	Hits:318	Allocated_reads:0.00314465408805031	Strand:+
ATCAAACGATCACTATGGCATTACT
>Location:NODE_296637_length_14495_cov_30.429251	Coordinate:14298	Reads:3	Hits:324	Allocated_reads:0.00925925925925926	Strand:+
TCAAACGATCACTATGGCATTACT
>Location:NODE_296637_length_14495_cov_30.429251	Coordinate:14299	Reads:1	Hits:319	Allocated_reads:0.00313479623824451	Strand:+
CAAACGATCACTATGGCATTACTGA
>Location:NODE_296637_length_14495_cov_30.429251	Coordinate:14325	Reads:2	Hits:463	Allocated_reads:0.00431965442764579	Strand:-
AAAGACTTTAGACAGTTTTTCAACT
>Location:NODE_296637_length_14495_cov_30.429251	Coordinate:14325	Reads:1	Hits:467	Allocated_reads:0.00214132762312634	Strand:-
AAGACTTTAGACAGTTTTTCAACT
>Location:NODE_296637_length_14495_cov_30.429251	Coordinate:14326	Reads:1	Hits:479	Allocated_reads:0.00208768267223382	Strand:+
GTTGAAAAACTGTCTAAAGTCTTT
>Location:NODE_296637_length_14495_cov_30.429251	Coordinate:14329	Reads:1	Hits:473	Allocated_reads:0.00211416490486258	Strand:-
GATGAAAGACTTTAGACAGTTTTTC
>Location:NODE_296637_length_14495_cov_30.429251	Coordinate:14330	Reads:1	Hits:498	Allocated_reads:0.00200803212851406	Strand:+
AAAAACTGTCTAAAGTCTTTCATG
>Location:NODE_296637_length_14495_cov_30.429251	Coordinate:14330	Reads:8	Hits:460	Allocated_reads:0.0173913043478261	Strand:-
AAAGATGAAAGACTTTAGACAGTTTTT
>Location:NODE_296637_length_14495_cov_30.429251	Coordinate:14330	Reads:12	Hits:460	Allocated_reads:0.0260869565217391	Strand:-
TAAAGATGAAAGACTTTAGACAGTTTTT
>Location:NODE_296637_length_14495_cov_30.429251	Coordinate:14330	Reads:2	Hits:366	Allocated_reads:0.00546448087431694	Strand:-
TTAAAGATGAAAGACTTTAGACAGTTTTT
>Location:NODE_296637_length_14495_cov_30.429251	Coordinate:14330	Reads:1	Hits:292	Allocated_reads:0.00342465753424658	Strand:-
TTTTATTAAAGATGAAAGACTTTAGACAGTTTTT
>Location:NODE_296637_length_14495_cov_30.429251	Coordinate:14331	Reads:1	Hits:461	Allocated_reads:0.00216919739696312	Strand:-
AAAGATGAAAGACTTTAGACAGTTTT
>Location:NODE_296637_length_14495_cov_30.429251	Coordinate:14331	Reads:3	Hits:489	Allocated_reads:0.00613496932515337	Strand:-
AGATGAAAGACTTTAGACAGTTTT
>Location:NODE_296637_length_14495_cov_30.429251	Coordinate:14331	Reads:2	Hits:461	Allocated_reads:0.00433839479392625	Strand:-
TAAAGATGAAAGACTTTAGACAGTTTT
>Location:NODE_296637_length_14495_cov_30.429251	Coordinate:14332	Reads:1	Hits:469	Allocated_reads:0.00213219616204691	Strand:-
AAAGATGAAAGACTTTAGGCAGTTT
>Location:NODE_296637_length_14495_cov_30.429251	Coordinate:14332	Reads:28	Hits:469	Allocated_reads:0.0597014925373134	Strand:-
AAAGATGAAAGACTTTAGACAGTTT
>Location:NODE_296637_length_14495_cov_30.429251	Coordinate:14332	Reads:14	Hits:477	Allocated_reads:0.0293501048218029	Strand:-
AAGATGAAAGACTTTAGACAGTTT
>Location:NODE_296637_length_14495_cov_30.429251	Coordinate:14332	Reads:127	Hits:468	Allocated_reads:0.271367521367521	Strand:-
TAAAGATGAAAGACTTTAGACAGTTT
>Location:NODE_296637_length_14495_cov_30.429251	Coordinate:14332	Reads:3	Hits:319	Allocated_reads:0.00940438871473354	Strand:-
TATTAAAGATGAAAGACTTTAGACAGTTT
>Location:NODE_296637_length_14495_cov_30.429251	Coordinate:14332	Reads:16	Hits:374	Allocated_reads:0.0427807486631016	Strand:-
TTAAAGATGAAAGACTTTAGACAGTTT
>Location:NODE_296637_length_14495_cov_30.429251	Coordinate:14333	Reads:28	Hits:473	Allocated_reads:0.0591966173361522	Strand:-
AAAGATGAAAGACTTTAGACAGTT
>Location:NODE_296637_length_14495_cov_30.429251	Coordinate:14333	Reads:1	Hits:374	Allocated_reads:0.00267379679144385	Strand:-
ATTAAAGATGAAAGACTTTAGACAGTT
>Location:NODE_296637_length_14495_cov_30.429251	Coordinate:14333	Reads:105	Hits:472	Allocated_reads:0.222457627118644	Strand:-
TAAAGATGAAAGACTTTAGACAGTT
>Location:NODE_296637_length_14495_cov_30.429251	Coordinate:14333	Reads:2	Hits:323	Allocated_reads:0.00619195046439629	Strand:-
TATTAAAGATGAAAGACTTTAGACAGTT
>Location:NODE_296637_length_14495_cov_30.429251	Coordinate:14333	Reads:1	Hits:381	Allocated_reads:0.0026246719160105	Strand:-
TTAAAGATGAAAGACTTTGGACAGTT
>Location:NODE_296637_length_14495_cov_30.429251	Coordinate:14333	Reads:30	Hits:378	Allocated_reads:0.0793650793650794	Strand:-
TTAAAGATGAAAGACTTTAGACAGTT
>Location:NODE_296637_length_14495_cov_30.429251	Coordinate:14333	Reads:3	Hits:320	Allocated_reads:0.009375	Strand:-
TTATTAAAGATGAAAGACTTTAGACAGTT
>Location:NODE_296637_length_14495_cov_30.429251	Coordinate:14334	Reads:54	Hits:559	Allocated_reads:0.0966010733452594	Strand:-
TAAAGATGAAAGACTTTAGACAGT
>Location:NODE_296637_length_14495_cov_30.429251	Coordinate:14334	Reads:4	Hits:440	Allocated_reads:0.00909090909090909	Strand:-
TTAAAGATGAAAGACTTTAGACAGT
>Location:NODE_296637_length_14495_cov_30.429251	Coordinate:14334	Reads:1	Hits:315	Allocated_reads:0.00317460317460317	Strand:-
TTTTATTAAAGATGAAAGACTTTAGACAGT
>Location:NODE_296637_length_14495_cov_30.429251	Coordinate:14335	Reads:1	Hits:446	Allocated_reads:0.00224215246636771	Strand:-
TTAAAGATGAAAGACTTTAGACAG
>Location:NODE_296637_length_14495_cov_30.429251	Coordinate:14337	Reads:1	Hits:353	Allocated_reads:0.0028328611898017	Strand:-
TATTAAAGATGAAAGACTTTAGAC
>Location:NODE_296637_length_14495_cov_30.429251	Coordinate:14343	Reads:1	Hits:405	Allocated_reads:0.00246913580246914	Strand:-
GATCATTTTATTAAAGATGAAAGACT
>Location:NODE_296637_length_14495_cov_30.429251	Coordinate:14343	Reads:1	Hits:397	Allocated_reads:0.00251889168765743	Strand:-
TGATCATTTTATTAAAGATGAAAGACT
>Location:NODE_296637_length_14495_cov_30.429251	Coordinate:14348	Reads:2	Hits:1	Allocated_reads:2	Strand:+
TTCATCTTTAATAAAATGATCAGAGTTCTGTC
>Location:NODE_296637_length_14495_cov_30.429251	Coordinate:14359	Reads:1	Hits:1	Allocated_reads:1	Strand:+
TAAAATGATCAGAGTTCTGCTCTACC
>Location:NODE_296637_length_14495_cov_30.429251	Coordinate:14365	Reads:1	Hits:1	Allocated_reads:1	Strand:-
ACCTGGTAGAACAGAACTCTGATC
>Location:NODE_296637_length_14495_cov_30.429251	Coordinate:14372	Reads:1	Hits:4	Allocated_reads:0.25	Strand:-
CAATTGTTACACCTGGTAGAAGAGAAC
>Location:NODE_296637_length_14495_cov_30.429251	Coordinate:14373	Reads:1	Hits:6	Allocated_reads:0.166666666666667	Strand:-
TCAATTGTTACACCTGGTAGAAGAGAA
>Location:NODE_296637_length_14495_cov_30.429251	Coordinate:14373	Reads:1	Hits:5	Allocated_reads:0.2	Strand:-
TTAAACTCAATTGTTACACCTGGTAGAACAGAT
>Location:NODE_296637_length_14495_cov_30.429251	Coordinate:14374	Reads:1	Hits:3	Allocated_reads:0.333333333333333	Strand:-
TAAACTCAATTGTTACACCTGGTAGAACAGA
>Location:NODE_296637_length_14495_cov_30.429251	Coordinate:14374	Reads:1	Hits:4	Allocated_reads:0.25	Strand:-
TCAATTGTTACACCTGGTAGAACAGA
>Location:NODE_296637_length_14495_cov_30.429251	Coordinate:14374	Reads:2	Hits:4	Allocated_reads:0.5	Strand:-
TCAATTGTTACACCTGGTAGAACAGT
>Location:NODE_296637_length_14495_cov_30.429251	Coordinate:14374	Reads:1	Hits:3	Allocated_reads:0.333333333333333	Strand:-
TTAAACTCAATTGTTACACCTGGTAGAACAGA
>Location:NODE_296637_length_14495_cov_30.429251	Coordinate:14376	Reads:1	Hits:4	Allocated_reads:0.25	Strand:-
TAAACTCAATTGTTACACCTGGTAGAACA
>Location:NODE_296637_length_14495_cov_30.429251	Coordinate:14376	Reads:1	Hits:9	Allocated_reads:0.111111111111111	Strand:-
TTAAACTCAATTGTTACACCTGGTAGAAGA
>Location:NODE_296637_length_14495_cov_30.429251	Coordinate:14377	Reads:1	Hits:5	Allocated_reads:0.2	Strand:-
TTAAACTCAATTGTTACACCTGGTAGAAC
>Location:NODE_296637_length_14495_cov_30.429251	Coordinate:14378	Reads:1	Hits:7	Allocated_reads:0.142857142857143	Strand:-
AACTCAATTGTTACACCTGGTAGAA
>Location:NODE_296637_length_14495_cov_30.429251	Coordinate:14378	Reads:3	Hits:6	Allocated_reads:0.5	Strand:-
TTAAACTCAATTGTTACACCTGGTAGAA
>Location:NODE_296637_length_14495_cov_30.429251	Coordinate:14379	Reads:1	Hits:368	Allocated_reads:0.00271739130434783	Strand:-
AAACTCAATTGTTACACCTGGTAGA
>Location:NODE_296637_length_14495_cov_30.429251	Coordinate:14379	Reads:1	Hits:371	Allocated_reads:0.00269541778975741	Strand:-
AACTCAATTGTTACACCTGGTAGA
>Location:NODE_296637_length_14495_cov_30.429251	Coordinate:14379	Reads:1	Hits:353	Allocated_reads:0.0028328611898017	Strand:-
GTTAAACTCAATTGTTACACCTGGTAGA
>Location:NODE_296637_length_14495_cov_30.429251	Coordinate:14379	Reads:1	Hits:362	Allocated_reads:0.00276243093922652	Strand:-
TAAACTCAATTGTTACACCTGGTAGA
>Location:NODE_296637_length_14495_cov_30.429251	Coordinate:14379	Reads:1	Hits:374	Allocated_reads:0.00267379679144385	Strand:+
TCTACCAGGTGTAACAATTGAGTC
>Location:NODE_296637_length_14495_cov_30.429251	Coordinate:14379	Reads:2	Hits:371	Allocated_reads:0.00539083557951483	Strand:+
TCTACCAGGTGTAACAATTGAGTT
>Location:NODE_296637_length_14495_cov_30.429251	Coordinate:14379	Reads:3	Hits:368	Allocated_reads:0.00815217391304348	Strand:+
TCTACCAGGTGTAACAATTGAGTTT
>Location:NODE_296637_length_14495_cov_30.429251	Coordinate:14379	Reads:2	Hits:341	Allocated_reads:0.00586510263929619	Strand:+
TCTACCAGGTGTAACAATTGAGTTTAACATC
>Location:NODE_296637_length_14495_cov_30.429251	Coordinate:14379	Reads:2	Hits:357	Allocated_reads:0.00560224089635854	Strand:-
TTAAACTCAATTGTTACATCTGGTAGA
>Location:NODE_296637_length_14495_cov_30.429251	Coordinate:14379	Reads:21	Hits:355	Allocated_reads:0.0591549295774648	Strand:-
TTAAACTCAATTGTTACACCTGGTAGA
>Location:NODE_296637_length_14495_cov_30.429251	Coordinate:14380	Reads:3	Hits:367	Allocated_reads:0.00817438692098093	Strand:-
TAAACTCAATTGTTACACCTGGTAG
>Location:NODE_296637_length_14495_cov_30.429251	Coordinate:14380	Reads:4	Hits:359	Allocated_reads:0.011142061281337	Strand:-
TTAAACTCAATTGTTACACCTGGTAG
>Location:NODE_296637_length_14495_cov_30.429251	Coordinate:14381	Reads:2	Hits:434	Allocated_reads:0.00460829493087558	Strand:-
GTTAAACTCAATTGTTACACCTGGTA
>Location:NODE_296637_length_14495_cov_30.429251	Coordinate:14381	Reads:11	Hits:445	Allocated_reads:0.0247191011235955	Strand:-
TAAACTCAATTGTTACACCTGGTA
>Location:NODE_296637_length_14495_cov_30.429251	Coordinate:14381	Reads:6	Hits:434	Allocated_reads:0.0138248847926267	Strand:+
TACCAGGTGTAACAATTGAGTTTAAC
>Location:NODE_296637_length_14495_cov_30.429251	Coordinate:14381	Reads:8	Hits:431	Allocated_reads:0.0185614849187935	Strand:+
TACCAGGTGTAACAATTGAGTTTAACA
>Location:NODE_296637_length_14495_cov_30.429251	Coordinate:14381	Reads:5	Hits:431	Allocated_reads:0.0116009280742459	Strand:-
TGTTAAACTCAATTGTTACACCTGGTA
>Location:NODE_296637_length_14495_cov_30.429251	Coordinate:14381	Reads:53	Hits:436	Allocated_reads:0.121559633027523	Strand:-
TTAAACTCAATTGTTACACCTGGTA
>Location:NODE_296637_length_14495_cov_30.429251	Coordinate:14382	Reads:1	Hits:458	Allocated_reads:0.00218340611353712	Strand:+
ACCAGGTGTAACAATTGAGTTTAAC
>Location:NODE_296637_length_14495_cov_30.429251	Coordinate:14382	Reads:2	Hits:450	Allocated_reads:0.00444444444444444	Strand:+
ACCAGGTGTAACAATTGAGTTTAACAT
>Location:NODE_296637_length_14495_cov_30.429251	Coordinate:14382	Reads:1	Hits:450	Allocated_reads:0.00222222222222222	Strand:-
ATGTTAAACTCAATTGTTACACCTGGT
>Location:NODE_296637_length_14495_cov_30.429251	Coordinate:14382	Reads:1	Hits:458	Allocated_reads:0.00218340611353712	Strand:-
GTTAAACTCAATTGTTACACCTGGT
>Location:NODE_296637_length_14495_cov_30.429251	Coordinate:14382	Reads:1	Hits:455	Allocated_reads:0.0021978021978022	Strand:-
TGTTAAACTCAATTGTTACACCTGGT
>Location:NODE_296637_length_14495_cov_30.429251	Coordinate:14382	Reads:2	Hits:465	Allocated_reads:0.0043010752688172	Strand:-
TTAAACTCAATTGTTACATCTGGT
>Location:NODE_296637_length_14495_cov_30.429251	Coordinate:14382	Reads:87	Hits:460	Allocated_reads:0.189130434782609	Strand:-
TTAAACTCAATTGTTACACCTGGT
>Location:NODE_296637_length_14495_cov_30.429251	Coordinate:14383	Reads:1	Hits:462	Allocated_reads:0.00216450216450216	Strand:+
CCAGGTGTAACAATTGAGTTTAAC
>Location:NODE_296637_length_14495_cov_30.429251	Coordinate:14383	Reads:1	Hits:459	Allocated_reads:0.00217864923747277	Strand:+
CCAGGTGTAACAATTGAGTTTAACA
>Location:NODE_296637_length_14495_cov_30.429251	Coordinate:14383	Reads:1	Hits:462	Allocated_reads:0.00216450216450216	Strand:-
GTTAAACTCAATTGTTACACCTGG
>Location:NODE_296637_length_14495_cov_30.429251	Coordinate:14385	Reads:1	Hits:456	Allocated_reads:0.00219298245614035	Strand:-
TGGATGTTAAACTCAATTGTTACACCT
>Location:NODE_296637_length_14495_cov_30.429251	Coordinate:14386	Reads:2	Hits:348	Allocated_reads:0.00574712643678161	Strand:-
ATGCCTGGATGTTAAACTCAATTGTTACACC
>Location:NODE_296637_length_14495_cov_30.429251	Coordinate:14386	Reads:3	Hits:265	Allocated_reads:0.0113207547169811	Strand:-
ATGGATGCCTGGATGTTAAACTCAATTGTTACACC
>Location:NODE_296637_length_14495_cov_30.429251	Coordinate:14386	Reads:1	Hits:449	Allocated_reads:0.0022271714922049	Strand:-
CCTGGATGTTAAACTCAATTGTTACACC
>Location:NODE_296637_length_14495_cov_30.429251	Coordinate:14386	Reads:4	Hits:457	Allocated_reads:0.0087527352297593	Strand:-
CTGGATGTTAAACTCAATTGTTACACC
>Location:NODE_296637_length_14495_cov_30.429251	Coordinate:14386	Reads:5	Hits:343	Allocated_reads:0.0145772594752187	Strand:-
GATGCCTGGATGTTAAACTCAATTGTTACACC
>Location:NODE_296637_length_14495_cov_30.429251	Coordinate:14386	Reads:2	Hits:448	Allocated_reads:0.00446428571428571	Strand:-
GCCTGGATGTTAAACTCAATTGTTACACC
>Location:NODE_296637_length_14495_cov_30.429251	Coordinate:14386	Reads:1	Hits:335	Allocated_reads:0.00298507462686567	Strand:-
GGATGCCTGGATGTTAAACTCAATTGTTACACC
>Location:NODE_296637_length_14495_cov_30.429251	Coordinate:14386	Reads:6	Hits:350	Allocated_reads:0.0171428571428571	Strand:-
TGCCTGGATGTTAAACTCAATTGTTACACC
>Location:NODE_296637_length_14495_cov_30.429251	Coordinate:14386	Reads:6	Hits:463	Allocated_reads:0.0129589632829374	Strand:-
TGGATGTTAAACTCAATTGTTACACC
>Location:NODE_296637_length_14495_cov_30.429251	Coordinate:14387	Reads:1	Hits:261	Allocated_reads:0.00383141762452107	Strand:-
CATGGATGCCTGGATGTTAAACTCAATTGTTACAC
>Location:NODE_296637_length_14495_cov_30.429251	Coordinate:14387	Reads:1	Hits:455	Allocated_reads:0.0021978021978022	Strand:-
CCTGGATGTTAAACTCAATTGTTACAC
>Location:NODE_296637_length_14495_cov_30.429251	Coordinate:14388	Reads:2	Hits:459	Allocated_reads:0.00435729847494553	Strand:-
GCCTGGATGTTAAACTCAATTGTTACA
>Location:NODE_296637_length_14495_cov_30.429251	Coordinate:14388	Reads:6	Hits:361	Allocated_reads:0.0166204986149584	Strand:-
TGCCTGGATGTTAAACTCAATTGTTACA
>Location:NODE_296637_length_14495_cov_30.429251	Coordinate:14388	Reads:4	Hits:474	Allocated_reads:0.00843881856540084	Strand:-
TGGATGTTAAACTCAATTGTTACA
>Location:NODE_296637_length_14495_cov_30.429251	Coordinate:14389	Reads:1	Hits:469	Allocated_reads:0.00213219616204691	Strand:-
CCTGGATGTTAAACTCAATTGTTAC
>Location:NODE_296637_length_14495_cov_30.429251	Coordinate:14389	Reads:2	Hits:477	Allocated_reads:0.00419287211740042	Strand:-
CTGGATGTTAAACTCAATTGTTAC
>Location:NODE_296637_length_14495_cov_30.429251	Coordinate:14389	Reads:1	Hits:468	Allocated_reads:0.00213675213675214	Strand:-
GCCTGGATGTTAAACTCAATTGTTAC
>Location:NODE_296637_length_14495_cov_30.429251	Coordinate:14389	Reads:1	Hits:289	Allocated_reads:0.00346020761245675	Strand:-
TGGATGCCTGGATGTTAAACTCAATTGTTAC
>Location:NODE_296637_length_14495_cov_30.429251	Coordinate:14390	Reads:1	Hits:374	Allocated_reads:0.00267379679144385	Strand:-
ATGCCTGGATGTTAAACTCAATTGTTA
>Location:NODE_296637_length_14495_cov_30.429251	Coordinate:14390	Reads:1	Hits:280	Allocated_reads:0.00357142857142857	Strand:-
CATGGATGCCTGGATGTTAAACTCAATTGTTA
>Location:NODE_296637_length_14495_cov_30.429251	Coordinate:14390	Reads:1	Hits:475	Allocated_reads:0.00210526315789474	Strand:-
CCTGGATGTTAAACTCAATTGTTA
>Location:NODE_296637_length_14495_cov_30.429251	Coordinate:14390	Reads:2	Hits:369	Allocated_reads:0.00542005420054201	Strand:-
GATGCCTGGATGTTAAACTCAATTGTTA
>Location:NODE_296637_length_14495_cov_30.429251	Coordinate:14390	Reads:1	Hits:475	Allocated_reads:0.00210526315789474	Strand:+
TAACAATTGAGTTTAACATCCAGG
>Location:NODE_296637_length_14495_cov_30.429251	Coordinate:14390	Reads:1	Hits:369	Allocated_reads:0.002710027100271	Strand:+
TAACAATTGAGTTTAACATCCAGGCATC
>Location:NODE_296637_length_14495_cov_30.429251	Coordinate:14390	Reads:1	Hits:295	Allocated_reads:0.00338983050847458	Strand:+
TAACAATTGAGTTTAACATCCAGGCATCCA
>Location:NODE_296637_length_14495_cov_30.429251	Coordinate:14390	Reads:5	Hits:376	Allocated_reads:0.0132978723404255	Strand:-
TGCCTGGATGTTAAACTCAATTGTTA
>Location:NODE_296637_length_14495_cov_30.429251	Coordinate:14391	Reads:1	Hits:450	Allocated_reads:0.00222222222222222	Strand:+
AACAATTGAGTTTAACATCCAGGCATC
>Location:NODE_296637_length_14495_cov_30.429251	Coordinate:14391	Reads:2	Hits:455	Allocated_reads:0.0043956043956044	Strand:-
ATGCCTGGATGTTAAACTCAATTGTT
>Location:NODE_296637_length_14495_cov_30.429251	Coordinate:14391	Reads:4	Hits:361	Allocated_reads:0.0110803324099723	Strand:-
CATGGATGCCTGGATGTTAAACTCAATTGTT
>Location:NODE_296637_length_14495_cov_30.429251	Coordinate:14391	Reads:5	Hits:450	Allocated_reads:0.0111111111111111	Strand:-
GATGCCTGGATGTTAAACTCAATTGTT
>Location:NODE_296637_length_14495_cov_30.429251	Coordinate:14391	Reads:13	Hits:555	Allocated_reads:0.0234234234234234	Strand:-
GCCTGGATGTTAAACTCAATTGTT
>Location:NODE_296637_length_14495_cov_30.429251	Coordinate:14391	Reads:1	Hits:360	Allocated_reads:0.00277777777777778	Strand:-
TCATGGATGCCTGGATGTTAAACTCAATTGTT
>Location:NODE_296637_length_14495_cov_30.429251	Coordinate:14391	Reads:27	Hits:457	Allocated_reads:0.0590809628008753	Strand:-
TGCCTGGATGTTAAACTCAATTGTT
>Location:NODE_296637_length_14495_cov_30.429251	Coordinate:14391	Reads:1	Hits:376	Allocated_reads:0.00265957446808511	Strand:-
TGGATGCCTGGATGTTAAACTCAATTGTT
>Location:NODE_296637_length_14495_cov_30.429251	Coordinate:14391	Reads:1	Hits:278	Allocated_reads:0.00359712230215827	Strand:-
TTTCATGGATGCCTGGATGTTAAACTCAATTGTT
>Location:NODE_296637_length_14495_cov_30.429251	Coordinate:14392	Reads:1	Hits:454	Allocated_reads:0.00220264317180617	Strand:+
ACAATTGAGTTTAACATCCAGGCATC
>Location:NODE_296637_length_14495_cov_30.429251	Coordinate:14392	Reads:3	Hits:459	Allocated_reads:0.0065359477124183	Strand:-
ATGCCTGGATGTTAAACTCAATTGT
>Location:NODE_296637_length_14495_cov_30.429251	Coordinate:14392	Reads:1	Hits:365	Allocated_reads:0.00273972602739726	Strand:-
CATGGATGCCTGGATGTTAAACTCAATTGT
>Location:NODE_296637_length_14495_cov_30.429251	Coordinate:14392	Reads:2	Hits:454	Allocated_reads:0.00440528634361234	Strand:-
GATGCCTGGATGTTAAACTCAATTGT
>Location:NODE_296637_length_14495_cov_30.429251	Coordinate:14392	Reads:2	Hits:364	Allocated_reads:0.00549450549450549	Strand:-
TCATGGATGCCTGGATGTTAAACTCAATTGT
>Location:NODE_296637_length_14495_cov_30.429251	Coordinate:14392	Reads:54	Hits:461	Allocated_reads:0.117136659436009	Strand:-
TGCCTGGATGTTAAACTCAATTGT
>Location:NODE_296637_length_14495_cov_30.429251	Coordinate:14392	Reads:1	Hits:380	Allocated_reads:0.00263157894736842	Strand:-
TGGATGCCTGGATGTTAAACTCAATTGT
>Location:NODE_296637_length_14495_cov_30.429251	Coordinate:14392	Reads:3	Hits:282	Allocated_reads:0.0106382978723404	Strand:-
TTTCATGGATGCCTGGATGTTAAACTCAATTGT
>Location:NODE_296637_length_14495_cov_30.429251	Coordinate:14393	Reads:1	Hits:457	Allocated_reads:0.00218818380743982	Strand:+
CAATTGAGTTTAACATCCAGGCATC
>Location:NODE_296637_length_14495_cov_30.429251	Coordinate:14393	Reads:1	Hits:448	Allocated_reads:0.00223214285714286	Strand:+
CAATTGAGTTTAACATCCAGGCATCC
>Location:NODE_296637_length_14495_cov_30.429251	Coordinate:14393	Reads:1	Hits:383	Allocated_reads:0.00261096605744125	Strand:+
CAATTGAGTTTAACATCCAGGCATCCA
>Location:NODE_296637_length_14495_cov_30.429251	Coordinate:14393	Reads:1	Hits:457	Allocated_reads:0.00218818380743982	Strand:-
GATGCCTGGATGTTAAACTCAATTG
>Location:NODE_296637_length_14495_cov_30.429251	Coordinate:14394	Reads:3	Hits:466	Allocated_reads:0.00643776824034335	Strand:+
AATTGAGTTTAACATCCAGGCATC
>Location:NODE_296637_length_14495_cov_30.429251	Coordinate:14394	Reads:7	Hits:466	Allocated_reads:0.0150214592274678	Strand:-
GATGCCTGGATGTTAAACTCAATT
>Location:NODE_296637_length_14495_cov_30.429251	Coordinate:14394	Reads:1	Hits:457	Allocated_reads:0.00218818380743982	Strand:-
GGATGCCTGGATGTTAAACTCAATT
>Location:NODE_296637_length_14495_cov_30.429251	Coordinate:14394	Reads:1	Hits:392	Allocated_reads:0.00255102040816327	Strand:-
TGGATGCCTGGATGTTAAACTCAATT
>Location:NODE_296637_length_14495_cov_30.429251	Coordinate:14394	Reads:2	Hits:293	Allocated_reads:0.0068259385665529	Strand:-
TTTCATGGATGCCTGGATGTTAAACTCAATT
>Location:NODE_296637_length_14495_cov_30.429251	Coordinate:14395	Reads:1	Hits:392	Allocated_reads:0.00255102040816327	Strand:-
ATGGATGCCTGGATGTTAAACTCAAT
>Location:NODE_296637_length_14495_cov_30.429251	Coordinate:14395	Reads:8	Hits:464	Allocated_reads:0.0172413793103448	Strand:+
ATTGAGTTTAACATCCAGGCATCC
>Location:NODE_296637_length_14495_cov_30.429251	Coordinate:14395	Reads:7	Hits:399	Allocated_reads:0.0175438596491228	Strand:+
ATTGAGTTTAACATCCAGGCATCCA
>Location:NODE_296637_length_14495_cov_30.429251	Coordinate:14395	Reads:1	Hits:392	Allocated_reads:0.00255102040816327	Strand:+
ATTGAGTTTAACATCCAGGCATCCAT
>Location:NODE_296637_length_14495_cov_30.429251	Coordinate:14395	Reads:1	Hits:381	Allocated_reads:0.0026246719160105	Strand:+
ATTGAGTTTAACATCCAGGCATCCATG
>Location:NODE_296637_length_14495_cov_30.429251	Coordinate:14395	Reads:6	Hits:358	Allocated_reads:0.0167597765363128	Strand:+
ATTGAGTTTAACATCCAGGCATCCATGAA
>Location:NODE_296637_length_14495_cov_30.429251	Coordinate:14395	Reads:2	Hits:381	Allocated_reads:0.005249343832021	Strand:-
CATGGATGCCTGGATGTTAAACTCAAT
>Location:NODE_296637_length_14495_cov_30.429251	Coordinate:14395	Reads:2	Hits:380	Allocated_reads:0.00526315789473684	Strand:-
TCATGGATGCCTGGATGTTAAACTCAAT
>Location:NODE_296637_length_14495_cov_30.429251	Coordinate:14395	Reads:1	Hits:358	Allocated_reads:0.00279329608938547	Strand:-
TTCATGGATGCCTGGATGTTAAACTCAAT
>Location:NODE_296637_length_14495_cov_30.429251	Coordinate:14395	Reads:2	Hits:298	Allocated_reads:0.00671140939597315	Strand:-
TTTCATGGATGCCTGGATGTTAAACTCAAT
>Location:NODE_296637_length_14495_cov_30.429251	Coordinate:14396	Reads:21	Hits:403	Allocated_reads:0.0521091811414392	Strand:+
TTGAGTTTAACATCCAGGCATCCA
>Location:NODE_296637_length_14495_cov_30.429251	Coordinate:14396	Reads:8	Hits:396	Allocated_reads:0.0202020202020202	Strand:+
TTGAGTTTAACATCCAGGCATCCAT
>Location:NODE_296637_length_14495_cov_30.429251	Coordinate:14396	Reads:4	Hits:385	Allocated_reads:0.0103896103896104	Strand:+
TTGAGTTTAACATCCAGGCATCCATG
>Location:NODE_296637_length_14495_cov_30.429251	Coordinate:14396	Reads:11	Hits:384	Allocated_reads:0.0286458333333333	Strand:+
TTGAGTTTAACATCCAGGCATCCATGA
>Location:NODE_296637_length_14495_cov_30.429251	Coordinate:14396	Reads:112	Hits:362	Allocated_reads:0.30939226519337	Strand:+
TTGAGTTTAACATCCAGGCATCCATGAA
>Location:NODE_296637_length_14495_cov_30.429251	Coordinate:14396	Reads:2	Hits:375	Allocated_reads:0.00533333333333333	Strand:+
TTGAGTTTAACATCCAGGCTTCCATGAA
>Location:NODE_296637_length_14495_cov_30.429251	Coordinate:14396	Reads:11	Hits:302	Allocated_reads:0.0364238410596026	Strand:+
TTGAGTTTAACATCCAGGCATCCATGAAA
>Location:NODE_296637_length_14495_cov_30.429251	Coordinate:14396	Reads:1	Hits:298	Allocated_reads:0.00335570469798658	Strand:+
TTGAGTTTAACATCCAGGCATCCATGAAAA
>Location:NODE_296637_length_14495_cov_30.429251	Coordinate:14396	Reads:1	Hits:164	Allocated_reads:0.00609756097560976	Strand:+
TTGAGTTTAACATCCAGGCATCCATGAAAACG
>Location:NODE_296637_length_14495_cov_30.429251	Coordinate:14396	Reads:1	Hits:148	Allocated_reads:0.00675675675675676	Strand:+
TTGAGTTTAACATCCAGGCACCCATGAAAACGGAA
>Location:NODE_296637_length_14495_cov_30.429251	Coordinate:14396	Reads:2	Hits:148	Allocated_reads:0.0135135135135135	Strand:+
TTGAGTTTAACATCCAGGCATCCATGAAAACGGAA
>Location:NODE_296637_length_14495_cov_30.429251	Coordinate:14397	Reads:1	Hits:488	Allocated_reads:0.00204918032786885	Strand:-
TCATGGATGCCTGGATGTTAAACTCC
>Location:NODE_296637_length_14495_cov_30.429251	Coordinate:14397	Reads:3	Hits:416	Allocated_reads:0.00721153846153846	Strand:-
TCATGGATGCCTGGATGTTAAACTCA
>Location:NODE_296637_length_14495_cov_30.429251	Coordinate:14397	Reads:1	Hits:428	Allocated_reads:0.00233644859813084	Strand:+
TGAGTTTAACATCCAGGCATCCAT
>Location:NODE_296637_length_14495_cov_30.429251	Coordinate:14397	Reads:2	Hits:416	Allocated_reads:0.00480769230769231	Strand:+
TGAGTTTAACATCCAGGCATCCATGA
>Location:NODE_296637_length_14495_cov_30.429251	Coordinate:14397	Reads:11	Hits:393	Allocated_reads:0.0279898218829517	Strand:+
TGAGTTTAACATCCAGGCATCCATGAA
>Location:NODE_296637_length_14495_cov_30.429251	Coordinate:14397	Reads:2	Hits:332	Allocated_reads:0.00602409638554217	Strand:+
TGAGTTTAACATCCAGGCATCCATGAAA
>Location:NODE_296637_length_14495_cov_30.429251	Coordinate:14397	Reads:4	Hits:332	Allocated_reads:0.0120481927710843	Strand:-
TTTCATGGATGCCTGGATGTTAAACTCA
>Location:NODE_296637_length_14495_cov_30.429251	Coordinate:14398	Reads:2	Hits:424	Allocated_reads:0.00471698113207547	Strand:-
CATGGATGCCTGGATGTTAAACTC
>Location:NODE_296637_length_14495_cov_30.429251	Coordinate:14398	Reads:3	Hits:423	Allocated_reads:0.00709219858156028	Strand:+
GAGTTTAACATCCAGGCATCCATGA
>Location:NODE_296637_length_14495_cov_30.429251	Coordinate:14398	Reads:6	Hits:400	Allocated_reads:0.015	Strand:+
GAGTTTAACATCCAGGCATCCATGAA
>Location:NODE_296637_length_14495_cov_30.429251	Coordinate:14398	Reads:3	Hits:339	Allocated_reads:0.00884955752212389	Strand:+
GAGTTTAACATCCAGGCATCCATGAAA
>Location:NODE_296637_length_14495_cov_30.429251	Coordinate:14398	Reads:1	Hits:334	Allocated_reads:0.0029940119760479	Strand:+
GAGTTTAACATCCAGGCATCCATGAAAA
>Location:NODE_296637_length_14495_cov_30.429251	Coordinate:14398	Reads:1	Hits:429	Allocated_reads:0.00233100233100233	Strand:-
TCATGGATGCCTGGATGTTGAACTC
>Location:NODE_296637_length_14495_cov_30.429251	Coordinate:14398	Reads:11	Hits:423	Allocated_reads:0.0260047281323877	Strand:-
TCATGGATGCCTGGATGTTAAACTC
>Location:NODE_296637_length_14495_cov_30.429251	Coordinate:14398	Reads:5	Hits:400	Allocated_reads:0.0125	Strand:-
TTCATGGATGCCTGGATGTTAAACTC
>Location:NODE_296637_length_14495_cov_30.429251	Coordinate:14398	Reads:10	Hits:339	Allocated_reads:0.0294985250737463	Strand:-
TTTCATGGATGCCTGGATGTTAAACTC
>Location:NODE_296637_length_14495_cov_30.429251	Coordinate:14399	Reads:1	Hits:983	Allocated_reads:0.00101729399796541	Strand:+
AGTTTAACATCCAGGCATCCATGA
>Location:NODE_296637_length_14495_cov_30.429251	Coordinate:14399	Reads:1	Hits:951	Allocated_reads:0.0010515247108307	Strand:+
AGTTTAACATCCAGGCATCCATGAA
>Location:NODE_296637_length_14495_cov_30.429251	Coordinate:14399	Reads:1	Hits:194	Allocated_reads:0.00515463917525773	Strand:-
CCGTTTTCATGGATGCCTGGATGTTAAACT
>Location:NODE_296637_length_14495_cov_30.429251	Coordinate:14399	Reads:1	Hits:727	Allocated_reads:0.00137551581843191	Strand:-
GTTTTCATGGATGCCTGGATGTTAAACT
>Location:NODE_296637_length_14495_cov_30.429251	Coordinate:14399	Reads:12	Hits:983	Allocated_reads:0.0122075279755849	Strand:-
TCATGGATGCCTGGATGTTAAACT
>Location:NODE_296637_length_14495_cov_30.429251	Coordinate:14399	Reads:2	Hits:189	Allocated_reads:0.0105820105820106	Strand:-
TCCGTTTTCATGGATGCCTGGATGTTAAACT
>Location:NODE_296637_length_14495_cov_30.429251	Coordinate:14399	Reads:4	Hits:951	Allocated_reads:0.00420609884332282	Strand:-
TTCATGGATGCCTGGATGTTAAACT
>Location:NODE_296637_length_14495_cov_30.429251	Coordinate:14399	Reads:24	Hits:884	Allocated_reads:0.0271493212669683	Strand:-
TTTCATGGATGCCTGGATGTTAAACT
>Location:NODE_296637_length_14495_cov_30.429251	Coordinate:14399	Reads:2	Hits:873	Allocated_reads:0.00229095074455899	Strand:-
TTTTCATGGATGCCTGGATGTTAAACT
>Location:NODE_296637_length_14495_cov_30.429251	Coordinate:14400	Reads:1	Hits:989	Allocated_reads:0.00101112234580384	Strand:+
GTTTAACATCCAGGCATCCATGAA
>Location:NODE_296637_length_14495_cov_30.429251	Coordinate:14400	Reads:1	Hits:210	Allocated_reads:0.00476190476190476	Strand:+
GTTTAACATCCAGGCATCCATGAAAACG
>Location:NODE_296637_length_14495_cov_30.429251	Coordinate:14400	Reads:2	Hits:989	Allocated_reads:0.00202224469160768	Strand:-
TTCATGGATGCCTGGATGTTAAAC
>Location:NODE_296637_length_14495_cov_30.429251	Coordinate:14400	Reads:1	Hits:922	Allocated_reads:0.00108459869848156	Strand:-
TTTCATGGATGCCTGGATGTTAAAC
>Location:NODE_296637_length_14495_cov_30.429251	Coordinate:14401	Reads:29	Hits:979	Allocated_reads:0.0296220633299285	Strand:+
TTTAACATCCAGGCATCCATGAAA
>Location:NODE_296637_length_14495_cov_30.429251	Coordinate:14401	Reads:4	Hits:966	Allocated_reads:0.0041407867494824	Strand:+
TTTAACATCCAGGCATCCATGAAAA
>Location:NODE_296637_length_14495_cov_30.429251	Coordinate:14401	Reads:2	Hits:812	Allocated_reads:0.00246305418719212	Strand:+
TTTAACATCCAGGCATCCATGAAAAC
>Location:NODE_296637_length_14495_cov_30.429251	Coordinate:14401	Reads:1	Hits:228	Allocated_reads:0.0043859649122807	Strand:+
TTTAACATCCAGGCATCCATGAAAACG
>Location:NODE_296637_length_14495_cov_30.429251	Coordinate:14401	Reads:1	Hits:214	Allocated_reads:0.00467289719626168	Strand:+
TTTAACATCCAGGCATCCATGAAAACGGA
>Location:NODE_296637_length_14495_cov_30.429251	Coordinate:14401	Reads:1	Hits:208	Allocated_reads:0.00480769230769231	Strand:+
TTTAACATCCAGGCATCCATGAAAACGGAA
>Location:NODE_296637_length_14495_cov_30.429251	Coordinate:14401	Reads:3	Hits:979	Allocated_reads:0.00306435137895812	Strand:-
TTTCATGGATGCCTGGATGTTAAA
>Location:NODE_296637_length_14495_cov_30.429251	Coordinate:14402	Reads:6	Hits:978	Allocated_reads:0.00613496932515337	Strand:+
TTAACATCCAGGCATCCATGAAAA
>Location:NODE_296637_length_14495_cov_30.429251	Coordinate:14402	Reads:9	Hits:822	Allocated_reads:0.0109489051094891	Strand:+
TTAACATCCAGGCATCCATGAAAAC
>Location:NODE_296637_length_14495_cov_30.429251	Coordinate:14402	Reads:1	Hits:215	Allocated_reads:0.00465116279069767	Strand:+
TTAACATCCAGGCATCCATGAAAACGGA
>Location:NODE_296637_length_14495_cov_30.429251	Coordinate:14402	Reads:1	Hits:226	Allocated_reads:0.00442477876106195	Strand:+
TTAACATCCAGGCATCCATGAAAACGGC
>Location:NODE_296637_length_14495_cov_30.429251	Coordinate:14402	Reads:4	Hits:209	Allocated_reads:0.0191387559808612	Strand:+
TTAACATCCAGGCATCCATGAAAACGGAA
>Location:NODE_296637_length_14495_cov_30.429251	Coordinate:14402	Reads:1	Hits:215	Allocated_reads:0.00465116279069767	Strand:+
TTAACATCCAGGCATCCATGAAAACGGAAA
>Location:NODE_296637_length_14495_cov_30.429251	Coordinate:14403	Reads:4	Hits:866	Allocated_reads:0.0046189376443418	Strand:+
TAACATCCAGGCATCCATGAAAAC
>Location:NODE_296637_length_14495_cov_30.429251	Coordinate:14403	Reads:1	Hits:218	Allocated_reads:0.00458715596330275	Strand:+
TAACATCCAGGCATCCATGAAAACGGA
>Location:NODE_296637_length_14495_cov_30.429251	Coordinate:14404	Reads:1	Hits:221	Allocated_reads:0.00452488687782805	Strand:+
AACATCCAGGCATCCATGAAAACGGAA
>Location:NODE_296637_length_14495_cov_30.429251	Coordinate:14404	Reads:1	Hits:221	Allocated_reads:0.00452488687782805	Strand:-
TTCCGTTTTCATGGATGCCTGGATGTT
>Location:NODE_296637_length_14495_cov_30.429251	Coordinate:14405	Reads:1	Hits:227	Allocated_reads:0.00440528634361234	Strand:-
TTCCGTTTTCATGGATGCCTGGATGT
>Location:NODE_296637_length_14495_cov_30.429251	Coordinate:14406	Reads:1	Hits:249	Allocated_reads:0.00401606425702811	Strand:+
CATCCAGGCATCCATGAAAACGGT
>Location:NODE_296637_length_14495_cov_30.429251	Coordinate:14406	Reads:2	Hits:241	Allocated_reads:0.00829875518672199	Strand:+
CATCCAGGCATCCATGAAAACGGA
>Location:NODE_296637_length_14495_cov_30.429251	Coordinate:14406	Reads:1	Hits:241	Allocated_reads:0.004149377593361	Strand:-
TCCGTTTTCATGGATGCCTGGATG
>Location:NODE_296637_length_14495_cov_30.429251	Coordinate:14406	Reads:2	Hits:234	Allocated_reads:0.00854700854700855	Strand:-
TTCCGTTTTCATGGATGCCTGGATG
>Location:NODE_296637_length_14495_cov_30.429251	Coordinate:14407	Reads:3	Hits:239	Allocated_reads:0.0125523012552301	Strand:-
TTCCGTTTTCATGGATGCCTGGAT
>Location:NODE_296637_length_14495_cov_30.429251	Coordinate:14454	Reads:1	Hits:275	Allocated_reads:0.00363636363636364	Strand:-
TATTGTATTTAGATAGAAGCTAGCGAGCT
>Location:NODE_296637_length_14495_cov_30.429251	Coordinate:14454	Reads:2	Hits:326	Allocated_reads:0.00613496932515337	Strand:-
TATTTAGATAGAAGCTAGCGAGCT
>Location:NODE_296637_length_14495_cov_30.429251	Coordinate:14454	Reads:2	Hits:285	Allocated_reads:0.00701754385964912	Strand:-
TGTATTTAGATAGAAGCTAGCGAGCT
>Location:NODE_296637_length_14495_cov_30.429251	Coordinate:14454	Reads:1	Hits:282	Allocated_reads:0.00354609929078014	Strand:-
TTGTATTTAGATAGAAGCTAGCGAGCT
>Location:NODE_296637_length_14495_cov_30.429251	Coordinate:14455	Reads:1	Hits:281	Allocated_reads:0.00355871886120996	Strand:-
TATTGTATTTAGATAGAAGCTAGCGAGC
>Location:NODE_296637_length_14495_cov_30.429251	Coordinate:14455	Reads:1	Hits:291	Allocated_reads:0.00343642611683849	Strand:-
TGTATTTAGATAGAAGCTAGCGAGC
>Location:NODE_296637_length_14495_cov_30.429251	Coordinate:14458	Reads:1	Hits:278	Allocated_reads:0.00359712230215827	Strand:-
TATATTGTATTTAGATAGAAGCTAGCG
>Location:NODE_296637_length_14495_cov_30.429251	Coordinate:14459	Reads:1	Hits:297	Allocated_reads:0.00336700336700337	Strand:-
TATATTGTATTTAGATAGAAGCTAGC
>Location:NODE_296637_length_14495_cov_30.429251	Coordinate:14459	Reads:10	Hits:305	Allocated_reads:0.0327868852459016	Strand:-
TATTGTATTTAGATAGAAGCTAGC
>Location:NODE_296637_length_14495_cov_30.429251	Coordinate:14465	Reads:1	Hits:283	Allocated_reads:0.00353356890459364	Strand:-
CAGGACATGCTATATTGTATTTAGATAGTA
>Location:NODE_296637_length_14495_cov_30.429251	Coordinate:14465	Reads:1	Hits:286	Allocated_reads:0.0034965034965035	Strand:+
TTCTATCTAAATACAATATAGCATGTCC
>Location:NODE_296637_length_14495_cov_30.429251	Coordinate:14466	Reads:1	Hits:273	Allocated_reads:0.00366300366300366	Strand:-
GTCAGGACATGCTATATTGTATTTAGATAGA
>Location:NODE_296637_length_14495_cov_30.429251	Coordinate:14466	Reads:1	Hits:273	Allocated_reads:0.00366300366300366	Strand:+
TCTATCTAAATACAATATAGCATGTCCTGAC
>Location:NODE_296637_length_14495_cov_30.429251	Coordinate:14469	Reads:1	Hits:325	Allocated_reads:0.00307692307692308	Strand:-
GTCAGGACATGCTATATTGTATTTAGAA
>Location:NODE_296637_length_14495_cov_30.429251	Coordinate:14470	Reads:1	Hits:345	Allocated_reads:0.00289855072463768	Strand:-
AGGACATGCTATATTGTATTTAGA
>Location:NODE_296637_length_14495_cov_30.429251	Coordinate:14471	Reads:1	Hits:328	Allocated_reads:0.00304878048780488	Strand:+
CTAAATACAATATAGCATGTCCTGAC
>Location:NODE_296637_length_14495_cov_30.429251	Coordinate:14473	Reads:9	Hits:344	Allocated_reads:0.0261627906976744	Strand:+
AAATACAATATAGCATGTCCTGAC
>Location:NODE_296637_length_14495_cov_30.429251	Coordinate:14513	Reads:1	Hits:286	Allocated_reads:0.0034965034965035	Strand:+
TTCTATCTAAATACAATATAGCATGTCC
>Location:NODE_296637_length_14495_cov_30.429251	Coordinate:14518	Reads:1	Hits:345	Allocated_reads:0.00289855072463768	Strand:-
AGGACATGCTATATTGTATTTAGA
>Location:NODE_296637_length_14495_cov_30.429251	Coordinate:14541	Reads:1	Hits:189	Allocated_reads:0.00529100529100529	Strand:+
TTTTGGAAACAAATTAAAACGTACAGCT
>Location:NODE_296637_length_14495_cov_30.429251	Coordinate:14543	Reads:2	Hits:191	Allocated_reads:0.0104712041884817	Strand:-
GAGCTGTACGTTTTAATTTGTTTCCAA
>Location:NODE_296637_length_14495_cov_30.429251	Coordinate:14543	Reads:1	Hits:142	Allocated_reads:0.00704225352112676	Strand:+
TTGGAAACAAATTAAAACGTACAGCTCTTTT
>Location:NODE_296637_length_14495_cov_30.429251	Coordinate:14544	Reads:1	Hits:193	Allocated_reads:0.00518134715025907	Strand:-
AGAGCTGTACGTTTTAATTTGTTTCCA
>Location:NODE_296637_length_14495_cov_30.429251	Coordinate:14544	Reads:1	Hits:194	Allocated_reads:0.00515463917525773	Strand:+
TGGAAACAAATTAAAACGTACAGCTC
>Location:NODE_296637_length_14495_cov_30.429251	Coordinate:14544	Reads:4	Hits:147	Allocated_reads:0.0272108843537415	Strand:+
TGGAAACAAATTAAAACGTACAGCTCTGT
>Location:NODE_296637_length_14495_cov_30.429251	Coordinate:14544	Reads:2	Hits:144	Allocated_reads:0.0138888888888889	Strand:+
TGGAAACAAATTAAAACGTACAGCTCTGTT
>Location:NODE_296637_length_14495_cov_30.429251	Coordinate:14545	Reads:1	Hits:202	Allocated_reads:0.00495049504950495	Strand:-
AGAGCTGTACGTTTTAATTTGTTTCC
>Location:NODE_296637_length_14495_cov_30.429251	Coordinate:14545	Reads:1	Hits:222	Allocated_reads:0.0045045045045045	Strand:-
AGCTGTACGTTTTAATTTGTTTCC
>Location:NODE_296637_length_14495_cov_30.429251	Coordinate:14545	Reads:1	Hits:203	Allocated_reads:0.00492610837438424	Strand:-
GAGCTGTACGTTTTAATTTGTTTCC
>Location:NODE_296637_length_14495_cov_30.429251	Coordinate:14545	Reads:1	Hits:153	Allocated_reads:0.0065359477124183	Strand:+
GGAAACAAATTAAAACGTACAGCTCTGT
>Location:NODE_296637_length_14495_cov_30.429251	Coordinate:14546	Reads:1	Hits:230	Allocated_reads:0.00434782608695652	Strand:-
AGAGCTGTACGTTTTAATTTGTTTC
>Location:NODE_296637_length_14495_cov_30.429251	Coordinate:14546	Reads:1	Hits:228	Allocated_reads:0.0043859649122807	Strand:-
CAGAGCTGTACGTTTTAATTTGTTTC
>Location:NODE_296637_length_14495_cov_30.429251	Coordinate:14546	Reads:1	Hits:228	Allocated_reads:0.0043859649122807	Strand:+
GAAACAAATTAAAACGTACAGCTCTG
>Location:NODE_296637_length_14495_cov_30.429251	Coordinate:14546	Reads:3	Hits:156	Allocated_reads:0.0192307692307692	Strand:+
GAAACAAATTAAAACGTACAGCTCTGTT
>Location:NODE_296637_length_14495_cov_30.429251	Coordinate:14546	Reads:3	Hits:232	Allocated_reads:0.0129310344827586	Strand:-
GAGCTGTACGTTTTAATTTGTTTC
>Location:NODE_296637_length_14495_cov_30.429251	Coordinate:14546	Reads:1	Hits:155	Allocated_reads:0.00645161290322581	Strand:-
TAACAGAGCTGTACGTTTTAATTTGTTTC
>Location:NODE_296637_length_14495_cov_30.429251	Coordinate:14547	Reads:1	Hits:238	Allocated_reads:0.00420168067226891	Strand:+
AAACAAATTAAAACGTACAGCTCTG
>Location:NODE_296637_length_14495_cov_30.429251	Coordinate:14547	Reads:1	Hits:159	Allocated_reads:0.00628930817610063	Strand:+
AAACAAATTAAAACGTACAGCTCTGTT
>Location:NODE_296637_length_14495_cov_30.429251	Coordinate:14547	Reads:1	Hits:154	Allocated_reads:0.00649350649350649	Strand:+
AAACAAATTAAAACGTACAGCTCTGTTAT
>Location:NODE_296637_length_14495_cov_30.429251	Coordinate:14547	Reads:2	Hits:238	Allocated_reads:0.00840336134453781	Strand:-
CAGAGCTGTACGTTTTAATTTGTTT
>Location:NODE_296637_length_14495_cov_30.429251	Coordinate:14548	Reads:1	Hits:160	Allocated_reads:0.00625	Strand:+
AACAAATTAAAACGTACAGCTCTGTT
>Location:NODE_296637_length_14495_cov_30.429251	Coordinate:14548	Reads:1	Hits:159	Allocated_reads:0.00628930817610063	Strand:+
AACAAATTAAAACGTACAGCTCTGTTA
>Location:NODE_296637_length_14495_cov_30.429251	Coordinate:14548	Reads:1	Hits:155	Allocated_reads:0.00645161290322581	Strand:+
AACAAATTAAAACGTACAGCTCTGTTAT
>Location:NODE_296637_length_14495_cov_30.429251	Coordinate:14548	Reads:1	Hits:155	Allocated_reads:0.00645161290322581	Strand:-
ATAACAGAGCTGTACGTTTTAATTTGTT
>Location:NODE_296637_length_14495_cov_30.429251	Coordinate:14548	Reads:2	Hits:245	Allocated_reads:0.00816326530612245	Strand:-
CAGAGCTGTACGTTTTAATTTGTT
>Location:NODE_296637_length_14495_cov_30.429251	Coordinate:14549	Reads:1	Hits:162	Allocated_reads:0.00617283950617284	Strand:-
AACAGAGCTGTACGTTTTAATTTGT
>Location:NODE_296637_length_14495_cov_30.429251	Coordinate:14549	Reads:1	Hits:155	Allocated_reads:0.00645161290322581	Strand:-
GATAACAGAGCTGTACGTTTTAATTTGT
>Location:NODE_296637_length_14495_cov_30.429251	Coordinate:14550	Reads:1	Hits:164	Allocated_reads:0.00609756097560976	Strand:+
CAAATTAAAACGTACAGCTCTGTT
>Location:NODE_296637_length_14495_cov_30.429251	Coordinate:14550	Reads:1	Hits:163	Allocated_reads:0.00613496932515337	Strand:+
CAAATTAAAACGTACAGCTCTGTTA
>Location:NODE_296637_length_14495_cov_30.429251	Coordinate:14550	Reads:1	Hits:159	Allocated_reads:0.00628930817610063	Strand:+
CAAATTAAAACGTACAGCTCTGTTAT
>Location:NODE_296637_length_14495_cov_30.429251	Coordinate:14552	Reads:2	Hits:204	Allocated_reads:0.00980392156862745	Strand:+
AATTAAAACGTACAGCTCTGTTAT
>Location:NODE_296637_length_14495_cov_30.429251	Coordinate:14552	Reads:1	Hits:202	Allocated_reads:0.00495049504950495	Strand:+
AATTAAAACGTACAGCTCTGTTATC
>Location:NODE_296637_length_14495_cov_30.429251	Coordinate:14552	Reads:2	Hits:195	Allocated_reads:0.0102564102564103	Strand:+
AATTAAAACGTACAGCTCTGTTATCACT
>Location:NODE_296637_length_14495_cov_30.429251	Coordinate:14554	Reads:1	Hits:212	Allocated_reads:0.00471698113207547	Strand:+
TTAAAACGTACAGCTCTGTTATCAC
>Location:NODE_296637_length_14495_cov_30.429251	Coordinate:14554	Reads:4	Hits:208	Allocated_reads:0.0192307692307692	Strand:+
TTAAAACGTACAGCTCTGTTATCACT
>Location:NODE_296637_length_14495_cov_30.429251	Coordinate:14554	Reads:2	Hits:204	Allocated_reads:0.00980392156862745	Strand:+
TTAAAACGTACAGCTCTGTTATCACTT
>Location:NODE_296637_length_14495_cov_30.429251	Coordinate:14554	Reads:2	Hits:200	Allocated_reads:0.01	Strand:+
TTAAAACGTACAGCTCTGTTATCACTTC
>Location:NODE_296637_length_14495_cov_30.429251	Coordinate:14554	Reads:1	Hits:194	Allocated_reads:0.00515463917525773	Strand:+
TTAAAACGTACAGCTCTGTTATCACTTCC
>Location:NODE_296637_length_14495_cov_30.429251	Coordinate:14554	Reads:1	Hits:87	Allocated_reads:0.0114942528735632	Strand:+
TTAAAACGTACAGCTCTGTTATCACTTCCAACATA
>Location:NODE_296637_length_14495_cov_30.429251	Coordinate:14555	Reads:6	Hits:214	Allocated_reads:0.0280373831775701	Strand:+
TAAAACGTACAGCTCTGTTATCACT
>Location:NODE_296637_length_14495_cov_30.429251	Coordinate:14555	Reads:1	Hits:210	Allocated_reads:0.00476190476190476	Strand:+
TAAAACGTACAGCTCTGTTATCACTT
>Location:NODE_296637_length_14495_cov_30.429251	Coordinate:14555	Reads:1	Hits:206	Allocated_reads:0.00485436893203883	Strand:+
TAAAACGTACAGCTCTGTTATCACTTC
>Location:NODE_296637_length_14495_cov_30.429251	Coordinate:14555	Reads:1	Hits:207	Allocated_reads:0.00483091787439614	Strand:+
TAAAACGTACAGCTCTGTTATCGCTTC
>Location:NODE_296637_length_14495_cov_30.429251	Coordinate:14555	Reads:1	Hits:200	Allocated_reads:0.005	Strand:+
TAAAACGTACAGCTCTGTTATCACTTCC
>Location:NODE_296637_length_14495_cov_30.429251	Coordinate:14555	Reads:1	Hits:200	Allocated_reads:0.005	Strand:+
TAAAACGTACAGCTCTGTTATCACTTCCA
>Location:NODE_296637_length_14495_cov_30.429251	Coordinate:14556	Reads:2	Hits:223	Allocated_reads:0.00896860986547085	Strand:+
AAAACGTACAGCTCTGTTATCACT
>Location:NODE_296637_length_14495_cov_30.429251	Coordinate:14556	Reads:1	Hits:214	Allocated_reads:0.00467289719626168	Strand:+
AAAACGTACAGCTCTGTTATCACTTC
>Location:NODE_296637_length_14495_cov_30.429251	Coordinate:14556	Reads:1	Hits:208	Allocated_reads:0.00480769230769231	Strand:+
AAAACGTACAGCTCTGTTATCACTTCC
>Location:NODE_296637_length_14495_cov_30.429251	Coordinate:14556	Reads:1	Hits:99	Allocated_reads:0.0101010101010101	Strand:+
AAAACGTACAGCTCTGTTATCACTTCCAACA
>Location:NODE_296637_length_14495_cov_30.429251	Coordinate:14556	Reads:6	Hits:225	Allocated_reads:0.0266666666666667	Strand:-
AGTGATAACAGAGCTGTACGTTTT
>Location:NODE_296637_length_14495_cov_30.429251	Coordinate:14556	Reads:2	Hits:210	Allocated_reads:0.00952380952380952	Strand:-
TGGAAGTGATAACAGAGCTGTACGTTTT
>Location:NODE_296637_length_14495_cov_30.429251	Coordinate:14556	Reads:1	Hits:88	Allocated_reads:0.0113636363636364	Strand:-
TTTATGTTGGAAGTGATAACAGAGCTGTACGTTTT
>Location:NODE_296637_length_14495_cov_30.429251	Coordinate:14557	Reads:1	Hits:293	Allocated_reads:0.00341296928327645	Strand:+
AAACGTACAGCTCTGTTATCACTTC
>Location:NODE_296637_length_14495_cov_30.429251	Coordinate:14557	Reads:1	Hits:285	Allocated_reads:0.00350877192982456	Strand:-
TGGAAGTGATAACAGAGCTGTACGTTT
>Location:NODE_296637_length_14495_cov_30.429251	Coordinate:14557	Reads:1	Hits:169	Allocated_reads:0.00591715976331361	Strand:-
TTGGAAGTGATAACAGAGCTGTACGTTT
>Location:NODE_296637_length_14495_cov_30.429251	Coordinate:14558	Reads:4	Hits:299	Allocated_reads:0.0133779264214047	Strand:+
AACGTACAGCTCTGTTATCACTTC
>Location:NODE_296637_length_14495_cov_30.429251	Coordinate:14558	Reads:1	Hits:291	Allocated_reads:0.00343642611683849	Strand:+
AACGTACAGCTCTGTTATCACTTCC
>Location:NODE_296637_length_14495_cov_30.429251	Coordinate:14558	Reads:1	Hits:292	Allocated_reads:0.00342465753424658	Strand:+
AACGTACAGCTCTGTTATCATTTCC
>Location:NODE_296637_length_14495_cov_30.429251	Coordinate:14559	Reads:1	Hits:299	Allocated_reads:0.00334448160535117	Strand:+
ACGTACAGCTCTGTTATCACTTCC
>Location:NODE_296637_length_14495_cov_30.429251	Coordinate:14559	Reads:1	Hits:296	Allocated_reads:0.00337837837837838	Strand:+
ACGTACAGCTCTGTTATCACTTCCA
>Location:NODE_296637_length_14495_cov_30.429251	Coordinate:14559	Reads:1	Hits:169	Allocated_reads:0.00591715976331361	Strand:+
ACGTACAGCTCTGTTATCACTTCCAACA
>Location:NODE_296637_length_14495_cov_30.429251	Coordinate:14560	Reads:1	Hits:299	Allocated_reads:0.00334448160535117	Strand:+
CGTACAGCTCTGTTATCACTTCCA
>Location:NODE_296637_length_14495_cov_30.429251	Coordinate:14560	Reads:1	Hits:164	Allocated_reads:0.00609756097560976	Strand:-
TATGTTGGAAGTGATAACAGAGCTGTACG
>Location:NODE_296637_length_14495_cov_30.429251	Coordinate:14561	Reads:1	Hits:180	Allocated_reads:0.00555555555555556	Strand:+
GTACAGCTCTGTTATCACTTCCAACA
>Location:NODE_296637_length_14495_cov_30.429251	Coordinate:14561	Reads:1	Hits:190	Allocated_reads:0.00526315789473684	Strand:-
TTGGAAGTGATAACAGAGCTGTAC
>Location:NODE_296637_length_14495_cov_30.429251	Coordinate:14562	Reads:2	Hits:172	Allocated_reads:0.0116279069767442	Strand:-
TTTATGTTGGAAGTGATAACAGAGCTGTA
>Location:NODE_296637_length_14495_cov_30.429251	Coordinate:14563	Reads:1	Hits:199	Allocated_reads:0.0050251256281407	Strand:+
ACAGCTCTGTTATCACTTCCAACA
>Location:NODE_296637_length_14495_cov_30.429251	Coordinate:14563	Reads:1	Hits:193	Allocated_reads:0.00518134715025907	Strand:+
ACAGCTCTGTTATCACTTCCAACAT
>Location:NODE_296637_length_14495_cov_30.429251	Coordinate:14563	Reads:1	Hits:180	Allocated_reads:0.00555555555555556	Strand:-
TTTATGTTGGAAGTGATAACAGAGCTGT
>Location:NODE_296637_length_14495_cov_30.429251	Coordinate:14564	Reads:1	Hits:198	Allocated_reads:0.00505050505050505	Strand:+
CAGCTCTGTTATCACTTCCAACATA
>Location:NODE_296637_length_14495_cov_30.429251	Coordinate:14564	Reads:1	Hits:198	Allocated_reads:0.00505050505050505	Strand:-
TATGTTGGAAGTGATAACAGAGCTG
>Location:NODE_296637_length_14495_cov_30.429251	Coordinate:14564	Reads:3	Hits:187	Allocated_reads:0.0160427807486631	Strand:-
TTTATGTTGGAAGTGATAACAGAGCTG
>Location:NODE_296637_length_14495_cov_30.429251	Coordinate:14565	Reads:1	Hits:203	Allocated_reads:0.00492610837438424	Strand:-
TATGTTGGAAGTGATAACAGAGCT
>Location:NODE_296637_length_14495_cov_30.429251	Coordinate:14565	Reads:2	Hits:192	Allocated_reads:0.0104166666666667	Strand:-
TTTATGTTGGAAGTGATAACAGAGCT
>Location:NODE_296637_length_14495_cov_30.429251	Coordinate:14566	Reads:1	Hits:189	Allocated_reads:0.00529100529100529	Strand:+
GCTCTGTTATCACTTCCAACATAAAT
>Location:NODE_296637_length_14495_cov_30.429251	Coordinate:14566	Reads:2	Hits:196	Allocated_reads:0.0102040816326531	Strand:-
TTTATGTTGGAAGTGATAACAGAGC
>Location:NODE_296637_length_14495_cov_30.429251	Coordinate:14567	Reads:3	Hits:200	Allocated_reads:0.015	Strand:-
TTTATGTTGGAAGTGATAACAGAG
>Location:NODE_296637_length_14495_cov_30.429251	Coordinate:14593	Reads:1	Hits:820	Allocated_reads:0.00121951219512195	Strand:+
AAGACAGAAAACTAAACAGCAGTG
>Location:NODE_296637_length_14495_cov_30.429251	Coordinate:14593	Reads:1	Hits:598	Allocated_reads:0.00167224080267559	Strand:+
AAGACAGAAAACTAAACAGCAGTGAC
>Location:NODE_296637_length_14495_cov_30.429251	Coordinate:14593	Reads:1	Hits:820	Allocated_reads:0.00121951219512195	Strand:-
CACTGCTGTTTAGTTTTCTGTCTT
>Location:NODE_296637_length_14495_cov_30.429251	Coordinate:14593	Reads:1	Hits:598	Allocated_reads:0.00167224080267559	Strand:-
GTCACTGCTGTTTAGTTTTCTGTCTT
>Location:NODE_296637_length_14495_cov_30.429251	Coordinate:14594	Reads:1	Hits:457	Allocated_reads:0.00218818380743982	Strand:-
AACGTCACTGCTGTTTAGTTTTCTGTCT
>Location:NODE_296637_length_14495_cov_30.429251	Coordinate:14594	Reads:1	Hits:472	Allocated_reads:0.00211864406779661	Strand:+
AGACAGAAAACTAAACAGCAGTGACG
>Location:NODE_296637_length_14495_cov_30.429251	Coordinate:14594	Reads:1	Hits:448	Allocated_reads:0.00223214285714286	Strand:+
AGACAGAAAACTAAACAGCAGTGACGTTT
>Location:NODE_296637_length_14495_cov_30.429251	Coordinate:14594	Reads:7	Hits:729	Allocated_reads:0.00960219478737997	Strand:-
TCACTGCTGTTTAGTTTTCTGTCT
>Location:NODE_296637_length_14495_cov_30.429251	Coordinate:14595	Reads:1	Hits:639	Allocated_reads:0.00156494522691706	Strand:-
GTCACTGCTGTTTAGTTTTCTGTC
>Location:NODE_296637_length_14495_cov_30.429251	Coordinate:14596	Reads:1	Hits:488	Allocated_reads:0.00204918032786885	Strand:-
ACGTCACTGCTGTTTAGTTTTCTGT
