# Supplementary material for: First characterization of PIWI-interacting RNA clusters in a cichlid fish with a B chromosome
Source: BMC Biol. 2022 Sep 21;20:204. doi: 10.1186/s12915-022-01403-2 (PMC9490952; doi:10.1186/s12915-022-01403-2)
Supplement: Supplementary file 1 — Additional file 1. Zipped folder with fasta and interactive html piRNA cluster information for the A. latifasciata genome. The nomenclature is as follows: number-pirna-cluster_sex_B-presence (f, female; m, male; 0b, without B chromosome; 1b, with B chromosome). [file 12915_2022_1403_MOESM1_ESM.zip › 117_m1b.fasta]

>Location:NODE_298130_length_4886_cov_17.340155	Coordinate:7	Reads:1	Hits:206	Allocated_reads:0.00485436893203883	Strand:-
TGTGTTGTTAACATGTTTAATGTTTTGT
>Location:NODE_298130_length_4886_cov_17.340155	Coordinate:11	Reads:1	Hits:418	Allocated_reads:0.00239234449760766	Strand:-
TTTTGTGTTGTTAACATGTTTAATGTT
>Location:NODE_298130_length_4886_cov_17.340155	Coordinate:18	Reads:1	Hits:458	Allocated_reads:0.00218340611353712	Strand:-
ATGGCTTTTGTGTTGTTAACATGTT
>Location:NODE_298130_length_4886_cov_17.340155	Coordinate:18	Reads:1	Hits:431	Allocated_reads:0.00232018561484919	Strand:-
TTAATATGGCTTTTGTGTTGTTAACATGTT
>Location:NODE_298130_length_4886_cov_17.340155	Coordinate:19	Reads:1	Hits:463	Allocated_reads:0.00215982721382289	Strand:-
TATGGCTTTTGTGTTGTTAACATGT
>Location:NODE_298130_length_4886_cov_17.340155	Coordinate:20	Reads:1	Hits:463	Allocated_reads:0.00215982721382289	Strand:-
TAATATGGCTTTTGTGTTGTTAACATG
>Location:NODE_298130_length_4886_cov_17.340155	Coordinate:20	Reads:1	Hits:476	Allocated_reads:0.00210084033613445	Strand:-
TATGGCTTTTGTGTTGTTAACATG
>Location:NODE_298130_length_4886_cov_17.340155	Coordinate:20	Reads:2	Hits:457	Allocated_reads:0.00437636761487965	Strand:-
TTAATATGGCTTTTGTGTTGTTAACATG
>Location:NODE_298130_length_4886_cov_17.340155	Coordinate:22	Reads:1	Hits:394	Allocated_reads:0.00253807106598985	Strand:-
TCTGCGTTTAATATGGCTTTTGTGTTGTTAACA
>Location:NODE_298130_length_4886_cov_17.340155	Coordinate:22	Reads:4	Hits:556	Allocated_reads:0.00719424460431655	Strand:-
TTAATATGGCTTTTGTGTTGTTAACA
>Location:NODE_298130_length_4886_cov_17.340155	Coordinate:22	Reads:1	Hits:551	Allocated_reads:0.00181488203266788	Strand:-
TTTAATATGGCTTTTGTGTTGTTAACA
>Location:NODE_298130_length_4886_cov_17.340155	Coordinate:23	Reads:1	Hits:573	Allocated_reads:0.00174520069808028	Strand:-
TTAATATGGCTTTTGTGTTGTTAAC
>Location:NODE_298130_length_4886_cov_17.340155	Coordinate:23	Reads:1	Hits:568	Allocated_reads:0.00176056338028169	Strand:-
TTTAATATGGCTTTTGTGTTGTTAAC
>Location:NODE_298130_length_4886_cov_17.340155	Coordinate:24	Reads:1	Hits:585	Allocated_reads:0.00170940170940171	Strand:-
TTAATATGGCTTTTGTGTTGTTAA
>Location:NODE_298130_length_4886_cov_17.340155	Coordinate:25	Reads:1	Hits:427	Allocated_reads:0.00234192037470726	Strand:-
TCTGCGTTTAATATGGCTTTAGTGTTGTTA
>Location:NODE_298130_length_4886_cov_17.340155	Coordinate:26	Reads:1	Hits:437	Allocated_reads:0.0022883295194508	Strand:-
TCTGCGTTTAATATGGCTTTTGTGTTGTA
>Location:NODE_298130_length_4886_cov_17.340155	Coordinate:26	Reads:4	Hits:431	Allocated_reads:0.00928074245939675	Strand:-
TCTGCGTTTAATATGGCTTTAGTGTTGTT
>Location:NODE_298130_length_4886_cov_17.340155	Coordinate:26	Reads:6	Hits:428	Allocated_reads:0.014018691588785	Strand:-
TCTGCGTTTAATATGGCTTTTGTGTTGTT
>Location:NODE_298130_length_4886_cov_17.340155	Coordinate:27	Reads:1	Hits:414	Allocated_reads:0.00241545893719807	Strand:-
GTAGTCTGCGTTTAATATGGCTTTAGTGTTGT
>Location:NODE_298130_length_4886_cov_17.340155	Coordinate:27	Reads:11	Hits:439	Allocated_reads:0.0250569476082005	Strand:-
TCTGCGTTTAATATGGCTTTAGTGTTGT
>Location:NODE_298130_length_4886_cov_17.340155	Coordinate:27	Reads:15	Hits:436	Allocated_reads:0.0344036697247706	Strand:-
TCTGCGTTTAATATGGCTTTTGTGTTGT
>Location:NODE_298130_length_4886_cov_17.340155	Coordinate:28	Reads:3	Hits:459	Allocated_reads:0.0065359477124183	Strand:-
CTGCGTTTAATATGGCTTTTGTGTTG
>Location:NODE_298130_length_4886_cov_17.340155	Coordinate:28	Reads:2	Hits:447	Allocated_reads:0.00447427293064877	Strand:-
TCTGCGTTTAATATGGCTTTAGTGTTG
>Location:NODE_298130_length_4886_cov_17.340155	Coordinate:28	Reads:5	Hits:444	Allocated_reads:0.0112612612612613	Strand:-
TCTGCGTTTAATATGGCTTTTGTGTTG
>Location:NODE_298130_length_4886_cov_17.340155	Coordinate:29	Reads:19	Hits:453	Allocated_reads:0.0419426048565121	Strand:-
TCTGCGTTTAATATGGCTTTTGTGTT
>Location:NODE_298130_length_4886_cov_17.340155	Coordinate:30	Reads:1	Hits:474	Allocated_reads:0.00210970464135021	Strand:-
CTGCGTTTAATATGGCTTTTGTGT
>Location:NODE_298130_length_4886_cov_17.340155	Coordinate:30	Reads:45	Hits:459	Allocated_reads:0.0980392156862745	Strand:-
TCTGCGTTTAATATGGCTTTTGTGT
>Location:NODE_298130_length_4886_cov_17.340155	Coordinate:31	Reads:25	Hits:470	Allocated_reads:0.0531914893617021	Strand:-
TCTGCGTTTAATATGGCTTTTGTG
>Location:NODE_298130_length_4886_cov_17.340155	Coordinate:37	Reads:1	Hits:461	Allocated_reads:0.00216919739696312	Strand:+
AGCCATATTAAACGCAGACTACTTTA
>Location:NODE_298130_length_4886_cov_17.340155	Coordinate:38	Reads:1	Hits:458	Allocated_reads:0.00218340611353712	Strand:-
CTAAAGTAGTCTGCGTTTAATATGGC
>Location:NODE_298130_length_4886_cov_17.340155	Coordinate:38	Reads:2	Hits:476	Allocated_reads:0.00420168067226891	Strand:-
TAAAGTAGTCTGCGTTTAATATGGC
>Location:NODE_298130_length_4886_cov_17.340155	Coordinate:40	Reads:1	Hits:3	Allocated_reads:0.333333333333333	Strand:-
ACCTAAAGTAGTCTGCGTTTAATATG
>Location:NODE_298130_length_4886_cov_17.340155	Coordinate:53	Reads:1	Hits:7	Allocated_reads:0.142857142857143	Strand:-
CCTACTTCCGGACCTAAAGTAGTC
>Location:NODE_298130_length_4886_cov_17.340155	Coordinate:53	Reads:1	Hits:7	Allocated_reads:0.142857142857143	Strand:-
TCCTACTTCCGGACCTAAAGTAGTC
>Location:NODE_298130_length_4886_cov_17.340155	Coordinate:56	Reads:1	Hits:2	Allocated_reads:0.5	Strand:-
TGAGGAATCCTACTTCCGGACCTAAAGTA
>Location:NODE_298130_length_4886_cov_17.340155	Coordinate:64	Reads:1	Hits:2	Allocated_reads:0.5	Strand:-
GATGACGTGAGGAATCCTACTTCCGGAC
>Location:NODE_298130_length_4886_cov_17.340155	Coordinate:65	Reads:1	Hits:2	Allocated_reads:0.5	Strand:-
TAAGTGATGACGTGAGGAATCCTACTTCCGAA
>Location:NODE_298130_length_4886_cov_17.340155	Coordinate:65	Reads:1	Hits:2	Allocated_reads:0.5	Strand:-
TAAGTGATGACGTGAGGAATCCTACTTCCGGA
>Location:NODE_298130_length_4886_cov_17.340155	Coordinate:68	Reads:1	Hits:7	Allocated_reads:0.142857142857143	Strand:-
TAAGTGATGACGTGAGGAATCCTACTTCC
>Location:NODE_298130_length_4886_cov_17.340155	Coordinate:68	Reads:2	Hits:7	Allocated_reads:0.285714285714286	Strand:-
TGATGACGTGAGGAATCCTACTTCC
>Location:NODE_298130_length_4886_cov_17.340155	Coordinate:69	Reads:1	Hits:8	Allocated_reads:0.125	Strand:-
TGATGACGTGAGGAATCCTACTTC
>Location:NODE_298130_length_4886_cov_17.340155	Coordinate:71	Reads:2	Hits:9	Allocated_reads:0.222222222222222	Strand:-
TAAGTGATGACGTGAGGAATCCTACT
>Location:NODE_298130_length_4886_cov_17.340155	Coordinate:74	Reads:1	Hits:10	Allocated_reads:0.1	Strand:-
TTAAGTGATGACGTGAGGAATCCT
>Location:NODE_298130_length_4886_cov_17.340155	Coordinate:75	Reads:1	Hits:1	Allocated_reads:1	Strand:-
CTGATTGTTAAGTGATGACGTGAGGAATCC
>Location:NODE_298130_length_4886_cov_17.340155	Coordinate:84	Reads:1	Hits:1	Allocated_reads:1	Strand:-
AGAAGAAATCTGATTGTTAAGTGATGACGT
>Location:NODE_298130_length_4886_cov_17.340155	Coordinate:85	Reads:1	Hits:1	Allocated_reads:1	Strand:-
TCAGAAGAAATCTGATTGTTAAGTGATGACG
>Location:NODE_298130_length_4886_cov_17.340155	Coordinate:87	Reads:1	Hits:1	Allocated_reads:1	Strand:-
GCCTCAGAAGAAATCTGATTGTTAAGTGATGA
>Location:NODE_298130_length_4886_cov_17.340155	Coordinate:87	Reads:1	Hits:1	Allocated_reads:1	Strand:+
TCATCACTTAACAATCAGATTTCTTCTG
>Location:NODE_298130_length_4886_cov_17.340155	Coordinate:88	Reads:1	Hits:1	Allocated_reads:1	Strand:-
AAGAAATCTGATTGTTAAGTGATG
>Location:NODE_298130_length_4886_cov_17.340155	Coordinate:89	Reads:1	Hits:1	Allocated_reads:1	Strand:-
CTCAGAAGAAATCTGATTGTTAAGTGAT
>Location:NODE_298130_length_4886_cov_17.340155	Coordinate:89	Reads:1	Hits:1	Allocated_reads:1	Strand:-
GAAGAAATCTGATTGTTAAGTGAT
>Location:NODE_298130_length_4886_cov_17.340155	Coordinate:89	Reads:1	Hits:1	Allocated_reads:1	Strand:-
GCCTCAGAAGAAATCTGATTGTTAAGTGAT
>Location:NODE_298130_length_4886_cov_17.340155	Coordinate:89	Reads:1	Hits:1	Allocated_reads:1	Strand:-
GTTGCCTCAGAAGAAATCTGATTGTTAAGTGAT
>Location:NODE_298130_length_4886_cov_17.340155	Coordinate:90	Reads:1	Hits:1	Allocated_reads:1	Strand:-
GCCTCAGAAGAAATCTGATTGTTAAGTGA
>Location:NODE_298130_length_4886_cov_17.340155	Coordinate:90	Reads:1	Hits:1	Allocated_reads:1	Strand:-
TGCCTCAGAAGAAATCTGATTGTTAAGTGA
>Location:NODE_298130_length_4886_cov_17.340155	Coordinate:92	Reads:1	Hits:1	Allocated_reads:1	Strand:-
GTTGCCTCAGAAGAAATCTGATTGTTAAGT
>Location:NODE_298130_length_4886_cov_17.340155	Coordinate:92	Reads:1	Hits:1	Allocated_reads:1	Strand:-
TGCCTCAGAAGAAATCTGATTGTTAAGT
>Location:NODE_298130_length_4886_cov_17.340155	Coordinate:99	Reads:1	Hits:1	Allocated_reads:1	Strand:-
TACCCTGTTGCCTCAGAAGAAATCTGATT
>Location:NODE_298130_length_4886_cov_17.340155	Coordinate:100	Reads:1	Hits:1	Allocated_reads:1	Strand:-
ACCCTGTTGCCTCAGAAGAAATCTGAT
>Location:NODE_298130_length_4886_cov_17.340155	Coordinate:100	Reads:1	Hits:1	Allocated_reads:1	Strand:-
CTTACCCTGTTGCCTCAGAAGAAATCTGAT
>Location:NODE_298130_length_4886_cov_17.340155	Coordinate:100	Reads:6	Hits:1	Allocated_reads:6	Strand:-
TACCCTGTTGCCTCAGAAGAAATCTGAT
>Location:NODE_298130_length_4886_cov_17.340155	Coordinate:100	Reads:2	Hits:1	Allocated_reads:2	Strand:-
TTACCCTGTTGCCTCAGAAGAAATCTGAT
>Location:NODE_298130_length_4886_cov_17.340155	Coordinate:101	Reads:4	Hits:1	Allocated_reads:4	Strand:-
CTTACCCTGTTGCCTCAGAAGAAATCTGA
>Location:NODE_298130_length_4886_cov_17.340155	Coordinate:101	Reads:10	Hits:1	Allocated_reads:10	Strand:-
TACCCTGTTGCCTCAGAAGAAATCTGA
>Location:NODE_298130_length_4886_cov_17.340155	Coordinate:101	Reads:1	Hits:1	Allocated_reads:1	Strand:-
TTACCCTGTTGCCTCAGAAGAAATCTGG
>Location:NODE_298130_length_4886_cov_17.340155	Coordinate:101	Reads:12	Hits:1	Allocated_reads:12	Strand:-
TTACCCTGTTGCCTCAGAAGAAATCTGA
>Location:NODE_298130_length_4886_cov_17.340155	Coordinate:102	Reads:1	Hits:1	Allocated_reads:1	Strand:-
ACCCTGTTGCCTCAGAAGAAATCTG
>Location:NODE_298130_length_4886_cov_17.340155	Coordinate:102	Reads:9	Hits:1	Allocated_reads:9	Strand:-
TACCCTGTTGCCTCAGAAGAAATCTG
>Location:NODE_298130_length_4886_cov_17.340155	Coordinate:102	Reads:9	Hits:1	Allocated_reads:9	Strand:-
TTACCCTGTTGCCTCAGAAGAAATCTG
>Location:NODE_298130_length_4886_cov_17.340155	Coordinate:103	Reads:1	Hits:4	Allocated_reads:0.25	Strand:-
CTTACCCTGTTGCCTCAGAAGAAATCT
>Location:NODE_298130_length_4886_cov_17.340155	Coordinate:103	Reads:1	Hits:4	Allocated_reads:0.25	Strand:-
TACCCTGTTGCCTCAGAAGAAATCT
>Location:NODE_298130_length_4886_cov_17.340155	Coordinate:103	Reads:1	Hits:4	Allocated_reads:0.25	Strand:-
TGCTTACCCTGTTGCCTCAGAAGAAATCT
>Location:NODE_298130_length_4886_cov_17.340155	Coordinate:104	Reads:3	Hits:4	Allocated_reads:0.75	Strand:-
TTACCCTGTTGCCTCAGAAGAAATC
>Location:NODE_298130_length_4886_cov_17.340155	Coordinate:105	Reads:1	Hits:4	Allocated_reads:0.25	Strand:-
TGCTTACCCTGTTGCCTCAGAAGAAAT
>Location:NODE_298130_length_4886_cov_17.340155	Coordinate:110	Reads:1	Hits:1	Allocated_reads:1	Strand:-
AAACTGCTTACCCTGTTGCCTCAGAA
>Location:NODE_298130_length_4886_cov_17.340155	Coordinate:116	Reads:1	Hits:1	Allocated_reads:1	Strand:+
GGCAACAGGGTAAGCAGTTTGAGC
>Location:NODE_298130_length_4886_cov_17.340155	Coordinate:127	Reads:1	Hits:1	Allocated_reads:1	Strand:+
AAGCAGTTTGAGCAGGAGCACTCAAC
>Location:NODE_298130_length_4886_cov_17.340155	Coordinate:136	Reads:1	Hits:2	Allocated_reads:0.5	Strand:-
TAAGAGATGACCTGAGGGGTTGAGTGCTCCTGCTC
>Location:NODE_298130_length_4886_cov_17.340155	Coordinate:136	Reads:1	Hits:4	Allocated_reads:0.25	Strand:-
TGACCTGAGGGGTTGAGTGCTCCTGCTC
>Location:NODE_298130_length_4886_cov_17.340155	Coordinate:138	Reads:2	Hits:2	Allocated_reads:1	Strand:-
AGAGATGACCTGAGGGGTTGAGTGCTCCTGC
>Location:NODE_298130_length_4886_cov_17.340155	Coordinate:138	Reads:1	Hits:2	Allocated_reads:0.5	Strand:-
GAGATGACCTGAGGGGTTGAGTGCTCCAAT
>Location:NODE_298130_length_4886_cov_17.340155	Coordinate:138	Reads:5	Hits:2	Allocated_reads:2.5	Strand:-
GAGATGACCTGAGGGGTTGAGTGCTCCTGC
>Location:NODE_298130_length_4886_cov_17.340155	Coordinate:138	Reads:1	Hits:2	Allocated_reads:0.5	Strand:-
TAAGAGATGACCTGAGGGGTTGAGTGCTCCAAA
>Location:NODE_298130_length_4886_cov_17.340155	Coordinate:138	Reads:5	Hits:2	Allocated_reads:2.5	Strand:-
TAAGAGATGACCTGAGGGGTTGAGTGCTCCTGC
>Location:NODE_298130_length_4886_cov_17.340155	Coordinate:139	Reads:1	Hits:2	Allocated_reads:0.5	Strand:-
TAAGAGATGACCTGAGGGGTTGAGTGCTCCCT
>Location:NODE_298130_length_4886_cov_17.340155	Coordinate:139	Reads:1	Hits:2	Allocated_reads:0.5	Strand:-
TAAGAGATGACCTGAGGGGTTGAGTGCTCCTG
>Location:NODE_298130_length_4886_cov_17.340155	Coordinate:140	Reads:2	Hits:2	Allocated_reads:1	Strand:-
AGAGATGACCTGAGGGGTTGAGTGCTCCT
>Location:NODE_298130_length_4886_cov_17.340155	Coordinate:140	Reads:1	Hits:2	Allocated_reads:0.5	Strand:-
GAGATGACCTGAGGGGTTGAGTGCTCCT
>Location:NODE_298130_length_4886_cov_17.340155	Coordinate:140	Reads:7	Hits:2	Allocated_reads:3.5	Strand:-
TAAGAGATGACCTGAGGGGTTGAGTGCTCCT
>Location:NODE_298130_length_4886_cov_17.340155	Coordinate:141	Reads:1	Hits:2	Allocated_reads:0.5	Strand:-
AAGAGATGACCTGAGGGGTTAAGTGCTCC
>Location:NODE_298130_length_4886_cov_17.340155	Coordinate:141	Reads:1	Hits:2	Allocated_reads:0.5	Strand:-
GAGATGACCTGAGGGGTTGAGTGCTCC
>Location:NODE_298130_length_4886_cov_17.340155	Coordinate:141	Reads:1	Hits:2	Allocated_reads:0.5	Strand:-
TAAGAGATGACCTGAGGGGTTGAGTGCTAC
>Location:NODE_298130_length_4886_cov_17.340155	Coordinate:141	Reads:62	Hits:2	Allocated_reads:31	Strand:-
TAAGAGATGACCTGAGGGGTTGAGTGCTCC
>Location:NODE_298130_length_4886_cov_17.340155	Coordinate:142	Reads:3	Hits:2	Allocated_reads:1.5	Strand:-
TAAGAGATGACCTGAGGGGTTGAGTGCTC
>Location:NODE_298130_length_4886_cov_17.340155	Coordinate:143	Reads:2	Hits:2	Allocated_reads:1	Strand:-
TAAGAGATGACCTGAGGGGTTGAGTGCT
>Location:NODE_298130_length_4886_cov_17.340155	Coordinate:144	Reads:2	Hits:2	Allocated_reads:1	Strand:-
TAAGAGATGACCTGAGGGGTTGAGTGC
>Location:NODE_298130_length_4886_cov_17.340155	Coordinate:145	Reads:1	Hits:2	Allocated_reads:0.5	Strand:-
ATAAGAGATGACCTGAGGGGTTGAATT
>Location:NODE_298130_length_4886_cov_17.340155	Coordinate:147	Reads:1	Hits:2	Allocated_reads:0.5	Strand:-
ATAAGAGATGACCTGAGGGGTTGGA
>Location:NODE_298130_length_4886_cov_17.340155	Coordinate:147	Reads:1	Hits:2	Allocated_reads:0.5	Strand:-
TAAGAGATGACCTGAGGGGTTGAG
>Location:NODE_298130_length_4886_cov_17.340155	Coordinate:149	Reads:1	Hits:2	Allocated_reads:0.5	Strand:-
TAGGGTGAATAAGAGATGACCTGAGGGGTTT
>Location:NODE_298130_length_4886_cov_17.340155	Coordinate:150	Reads:2	Hits:2	Allocated_reads:1	Strand:-
AGGGTGAATAAGAGATGACCTGAGGGGTT
>Location:NODE_298130_length_4886_cov_17.340155	Coordinate:151	Reads:1	Hits:2	Allocated_reads:0.5	Strand:-
ATTAGGGTGAATAAGAGATGACCTGAGGGGT
>Location:NODE_298130_length_4886_cov_17.340155	Coordinate:151	Reads:2	Hits:2	Allocated_reads:1	Strand:-
TAGGGTGAATAAGAGATGACCTGAGGGGT
>Location:NODE_298130_length_4886_cov_17.340155	Coordinate:153	Reads:1	Hits:2	Allocated_reads:0.5	Strand:-
TTAGGGTGAATAAGAGATGACCTGAGGG
>Location:NODE_298130_length_4886_cov_17.340155	Coordinate:154	Reads:1	Hits:2	Allocated_reads:0.5	Strand:-
AGGGTGAATAAGAGATGACCTGAGG
>Location:NODE_298130_length_4886_cov_17.340155	Coordinate:154	Reads:1	Hits:2	Allocated_reads:0.5	Strand:-
TTAGGGTGAATAAGAGATGACCTGAGG
>Location:NODE_298130_length_4886_cov_17.340155	Coordinate:155	Reads:2	Hits:2	Allocated_reads:1	Strand:-
TGCCATTAGGGTGAATAAGAGATGACCTGAG
>Location:NODE_298130_length_4886_cov_17.340155	Coordinate:156	Reads:1	Hits:2	Allocated_reads:0.5	Strand:-
AATGCCATTAGGGTGAATAAGAGATGACCTGA
>Location:NODE_298130_length_4886_cov_17.340155	Coordinate:156	Reads:2	Hits:2	Allocated_reads:1	Strand:-
ATGCCATTAGGGTGAATAAGAGATGACCTGA
>Location:NODE_298130_length_4886_cov_17.340155	Coordinate:156	Reads:1	Hits:2	Allocated_reads:0.5	Strand:-
CATTAGGGTGAATAAGAGATGACCTGA
>Location:NODE_298130_length_4886_cov_17.340155	Coordinate:156	Reads:4	Hits:2	Allocated_reads:2	Strand:-
GCCATTAGGGTGAATAAGAGATGACCTGA
>Location:NODE_298130_length_4886_cov_17.340155	Coordinate:156	Reads:61	Hits:2	Allocated_reads:30.5	Strand:-
TGCCATTAGGGTGAATAAGAGATGACCTGA
>Location:NODE_298130_length_4886_cov_17.340155	Coordinate:158	Reads:1	Hits:2	Allocated_reads:0.5	Strand:-
TGCCATTAGGGTGAATAAGAGATGACCT
>Location:NODE_298130_length_4886_cov_17.340155	Coordinate:159	Reads:2	Hits:2	Allocated_reads:1	Strand:-
TGCCATTAGGGTGAATAAGAGATGACC
>Location:NODE_298130_length_4886_cov_17.340155	Coordinate:160	Reads:1	Hits:2	Allocated_reads:0.5	Strand:-
TGCCATTAGGGTGAATAAGAGATGAC
>Location:NODE_298130_length_4886_cov_17.340155	Coordinate:161	Reads:1	Hits:2	Allocated_reads:0.5	Strand:+
TCATCTCTTATTCACCCTAATGGC
>Location:NODE_298130_length_4886_cov_17.340155	Coordinate:161	Reads:1	Hits:2	Allocated_reads:0.5	Strand:+
TCATCTCTTATTCACCCTAATGGCATT
>Location:NODE_298130_length_4886_cov_17.340155	Coordinate:166	Reads:1	Hits:1	Allocated_reads:1	Strand:-
TAGCACGAATGCCATTAGGGTGAATAAGA
>Location:NODE_298130_length_4886_cov_17.340155	Coordinate:170	Reads:1	Hits:1	Allocated_reads:1	Strand:-
TAATAGCACGAATGCCATTAGGGTGAAA
>Location:NODE_298130_length_4886_cov_17.340155	Coordinate:171	Reads:2	Hits:1	Allocated_reads:2	Strand:-
TAATAGCACGAATGCCATTAGGGTGAA
>Location:NODE_298130_length_4886_cov_17.340155	Coordinate:190	Reads:2	Hits:3	Allocated_reads:0.666666666666667	Strand:-
TTCTGAATTTTGCTGCTGCAATAATAGCA
>Location:NODE_298130_length_4886_cov_17.340155	Coordinate:191	Reads:1	Hits:3	Allocated_reads:0.333333333333333	Strand:-
TTCTGAATTTTGCTGCTGCAATAATAGC
>Location:NODE_298130_length_4886_cov_17.340155	Coordinate:193	Reads:2	Hits:3	Allocated_reads:0.666666666666667	Strand:-
TTTCTGAATTTTGCTGCTGCAATAATA
>Location:NODE_298130_length_4886_cov_17.340155	Coordinate:196	Reads:2	Hits:2	Allocated_reads:1	Strand:-
TGGATTTTCTGAATTTTGCTGCTGCAATA
>Location:NODE_298130_length_4886_cov_17.340155	Coordinate:196	Reads:2	Hits:2	Allocated_reads:1	Strand:-
TGGATTTTCTGAATTTTGCTGCTGCAATT
>Location:NODE_298130_length_4886_cov_17.340155	Coordinate:197	Reads:1	Hits:2	Allocated_reads:0.5	Strand:-
AACCTGGATTTTCTGAATTTTGCTGCTGCAAT
>Location:NODE_298130_length_4886_cov_17.340155	Coordinate:197	Reads:1	Hits:2	Allocated_reads:0.5	Strand:-
AACCTGGATTTTCTGAATTTTGCTGCTGCATT
>Location:NODE_298130_length_4886_cov_17.340155	Coordinate:197	Reads:1	Hits:2	Allocated_reads:0.5	Strand:-
ACCTGGATTTTCTGAATTTTGCTGCTGCAAT
>Location:NODE_298130_length_4886_cov_17.340155	Coordinate:198	Reads:1	Hits:2	Allocated_reads:0.5	Strand:-
TGGATTTTCTGAATTTTGCTGCTGCAA
>Location:NODE_298130_length_4886_cov_17.340155	Coordinate:199	Reads:1	Hits:2	Allocated_reads:0.5	Strand:-
AACCTGGATTTTCTGAATTTTGCTGCTGCA
>Location:NODE_298130_length_4886_cov_17.340155	Coordinate:199	Reads:1	Hits:2	Allocated_reads:0.5	Strand:-
CTGGATTTTCTGAATTTTGCTGCTGCA
>Location:NODE_298130_length_4886_cov_17.340155	Coordinate:200	Reads:3	Hits:2	Allocated_reads:1.5	Strand:-
AACCTGGATTTTCTGAATTTTGCTGCTGC
>Location:NODE_298130_length_4886_cov_17.340155	Coordinate:201	Reads:1	Hits:2	Allocated_reads:0.5	Strand:-
AACCTGGATTTTCTGAATTTTGCTGCTG
>Location:NODE_298130_length_4886_cov_17.340155	Coordinate:202	Reads:1	Hits:2	Allocated_reads:0.5	Strand:-
AAAAACCTGGATTTTCTGAATTTTGCTGCT
>Location:NODE_298130_length_4886_cov_17.340155	Coordinate:202	Reads:1	Hits:2	Allocated_reads:0.5	Strand:-
AAACCTGGATTTTCTGAATTTTGCTGCT
>Location:NODE_298130_length_4886_cov_17.340155	Coordinate:202	Reads:5	Hits:2	Allocated_reads:2.5	Strand:-
AACCTGGATTTTCTGAATTTTGCTGCT
>Location:NODE_298130_length_4886_cov_17.340155	Coordinate:202	Reads:1	Hits:2	Allocated_reads:0.5	Strand:-
ACCTGGATTTTCTGAATTTTGCTGCT
>Location:NODE_298130_length_4886_cov_17.340155	Coordinate:202	Reads:1	Hits:2	Allocated_reads:0.5	Strand:-
CCTGGATTTTCTGAATTTTGCTGCT
>Location:NODE_298130_length_4886_cov_17.340155	Coordinate:203	Reads:2	Hits:2	Allocated_reads:1	Strand:-
AAAACCTGGATTTTCTGAATTTTGCTGC
>Location:NODE_298130_length_4886_cov_17.340155	Coordinate:203	Reads:2	Hits:2	Allocated_reads:1	Strand:-
AAACCTGGATTTTCTGAATTTTGCTGC
>Location:NODE_298130_length_4886_cov_17.340155	Coordinate:203	Reads:1	Hits:2	Allocated_reads:0.5	Strand:-
ACCTGGATTTTCTGAATTTTGCTGC
>Location:NODE_298130_length_4886_cov_17.340155	Coordinate:204	Reads:2	Hits:2	Allocated_reads:1	Strand:-
AAAACCTGGATTTTCTGAATTTTGCTG
>Location:NODE_298130_length_4886_cov_17.340155	Coordinate:204	Reads:1	Hits:2	Allocated_reads:0.5	Strand:-
AACCTGGATTTTCTGAATTTTGCTG
>Location:NODE_298130_length_4886_cov_17.340155	Coordinate:205	Reads:2	Hits:2	Allocated_reads:1	Strand:-
AAAACCTGGATTTTCTGAATTTTGCT
>Location:NODE_298130_length_4886_cov_17.340155	Coordinate:205	Reads:1	Hits:2	Allocated_reads:0.5	Strand:-
AAACCTGGATTTTCTGAATTTTGCT
>Location:NODE_298130_length_4886_cov_17.340155	Coordinate:205	Reads:1	Hits:2	Allocated_reads:0.5	Strand:-
AACCTGGATTTTCTGAATTTTGCT
>Location:NODE_298130_length_4886_cov_17.340155	Coordinate:211	Reads:1	Hits:2	Allocated_reads:0.5	Strand:-
CACATAGAAAAACCTGGATTTTCTGAAA
>Location:NODE_298130_length_4886_cov_17.340155	Coordinate:215	Reads:1	Hits:2	Allocated_reads:0.5	Strand:-
TAACACATAGAAAAACCTGGATTTTCT
>Location:NODE_298130_length_4886_cov_17.340155	Coordinate:216	Reads:2	Hits:2	Allocated_reads:1	Strand:-
TAGTAACACATAGAAAAACCTGGATTTTC
>Location:NODE_298130_length_4886_cov_17.340155	Coordinate:217	Reads:1	Hits:2	Allocated_reads:0.5	Strand:-
TAGTAACACATAGAAAAACCTGGATTTT
>Location:NODE_298130_length_4886_cov_17.340155	Coordinate:218	Reads:1	Hits:2	Allocated_reads:0.5	Strand:-
TAACACATAGAAAAACCTGGATTT
>Location:NODE_298130_length_4886_cov_17.340155	Coordinate:218	Reads:4	Hits:2	Allocated_reads:2	Strand:-
TAGTAACACATAGAAAAACCTGGATTT
>Location:NODE_298130_length_4886_cov_17.340155	Coordinate:218	Reads:2	Hits:2	Allocated_reads:1	Strand:-
TATAGTAACACATAGAAAAACCTGGATTT
>Location:NODE_298130_length_4886_cov_17.340155	Coordinate:219	Reads:1	Hits:2	Allocated_reads:0.5	Strand:-
GTAACACATAGAAAAACCTGGATT
>Location:NODE_298130_length_4886_cov_17.340155	Coordinate:219	Reads:10	Hits:2	Allocated_reads:5	Strand:-
TAGTAACACATAGAAAAACCTGGATT
>Location:NODE_298130_length_4886_cov_17.340155	Coordinate:219	Reads:4	Hits:2	Allocated_reads:2	Strand:-
TATAGTAACACATAGAAAAACCTGGATT
>Location:NODE_298130_length_4886_cov_17.340155	Coordinate:220	Reads:1	Hits:2	Allocated_reads:0.5	Strand:+
ATCCAGGTTTTTCTATGTGTTACTATAGAGC
>Location:NODE_298130_length_4886_cov_17.340155	Coordinate:220	Reads:2	Hits:2	Allocated_reads:1	Strand:-
TAGTAACACATAGAAAAACCTGGAT
>Location:NODE_298130_length_4886_cov_17.340155	Coordinate:220	Reads:1	Hits:2	Allocated_reads:0.5	Strand:-
TATAGTAACACATAGAAAAACCTGGAT
>Location:NODE_298130_length_4886_cov_17.340155	Coordinate:221	Reads:1	Hits:3	Allocated_reads:0.333333333333333	Strand:-
AGCTCTATAGTAACACATAGAAAAACCTGGA
>Location:NODE_298130_length_4886_cov_17.340155	Coordinate:221	Reads:1	Hits:3	Allocated_reads:0.333333333333333	Strand:-
CTCTATAGTAACACATAGAAAAACCTGGA
>Location:NODE_298130_length_4886_cov_17.340155	Coordinate:221	Reads:1	Hits:3	Allocated_reads:0.333333333333333	Strand:-
GCTCTATAGTAACACATAGAAAAACCTGGA
>Location:NODE_298130_length_4886_cov_17.340155	Coordinate:221	Reads:1	Hits:3	Allocated_reads:0.333333333333333	Strand:-
TAGTAACACATAGAAAAACCTGGA
>Location:NODE_298130_length_4886_cov_17.340155	Coordinate:221	Reads:4	Hits:3	Allocated_reads:1.33333333333333	Strand:+
TCCAGGTTTTTCTATGTGTTACTATAGAGC
>Location:NODE_298130_length_4886_cov_17.340155	Coordinate:232	Reads:1	Hits:2	Allocated_reads:0.5	Strand:+
CTATGTGTTACTATAGAGCTTCGAAG
>Location:NODE_298130_length_4886_cov_17.340155	Coordinate:233	Reads:1	Hits:2	Allocated_reads:0.5	Strand:-
ACTTCGAAGCTCTATAGTAACACATA
>Location:NODE_298130_length_4886_cov_17.340155	Coordinate:233	Reads:1	Hits:2	Allocated_reads:0.5	Strand:-
AGACTTCGAAGCTCTATAGTAACACATA
>Location:NODE_298130_length_4886_cov_17.340155	Coordinate:233	Reads:2	Hits:2	Allocated_reads:1	Strand:-
TAGACTTCGAAGCTCTATAGTAACACATA
>Location:NODE_298130_length_4886_cov_17.340155	Coordinate:234	Reads:3	Hits:2	Allocated_reads:1.5	Strand:-
TAGACTTCGAAGCTCTATAGTAACACAT
>Location:NODE_298130_length_4886_cov_17.340155	Coordinate:235	Reads:1	Hits:2	Allocated_reads:0.5	Strand:+
TGTGTTACTATAGAGCTTCGAAGTC
>Location:NODE_298130_length_4886_cov_17.340155	Coordinate:235	Reads:4	Hits:2	Allocated_reads:2	Strand:+
TGTGTTACTATAGAGCTTCGAAGTCT
>Location:NODE_298130_length_4886_cov_17.340155	Coordinate:235	Reads:4	Hits:2	Allocated_reads:2	Strand:+
TGTGTTACTATAGAGCTTCGAAGTCTA
>Location:NODE_298130_length_4886_cov_17.340155	Coordinate:237	Reads:1	Hits:2	Allocated_reads:0.5	Strand:-
CATAGACTTCGAAGCTCTATAGTAACA
>Location:NODE_298130_length_4886_cov_17.340155	Coordinate:243	Reads:1	Hits:2	Allocated_reads:0.5	Strand:-
TGCACATAGACTTCGAAGCTCTATA
>Location:NODE_298130_length_4886_cov_17.340155	Coordinate:245	Reads:1	Hits:2	Allocated_reads:0.5	Strand:-
AATGTGCACATAGACTTCGAAGCTCTA
>Location:NODE_298130_length_4886_cov_17.340155	Coordinate:245	Reads:1	Hits:2	Allocated_reads:0.5	Strand:-
ATGTGCACATAGACTTCGAAGCTCTA
>Location:NODE_298130_length_4886_cov_17.340155	Coordinate:245	Reads:13	Hits:2	Allocated_reads:6.5	Strand:-
TAAATGTGCACATAGACTTCGAAGCTCTA
>Location:NODE_298130_length_4886_cov_17.340155	Coordinate:245	Reads:1	Hits:2	Allocated_reads:0.5	Strand:+
TAGAGCTTCGAAGTCTATGTGCACATT
>Location:NODE_298130_length_4886_cov_17.340155	Coordinate:245	Reads:5	Hits:2	Allocated_reads:2.5	Strand:-
TGTGCACATAGACTTCGAAGCTCTA
>Location:NODE_298130_length_4886_cov_17.340155	Coordinate:247	Reads:2	Hits:2	Allocated_reads:1	Strand:-
AAATGTGCACATAGACTTCGAAGCTC
>Location:NODE_298130_length_4886_cov_17.340155	Coordinate:247	Reads:1	Hits:2	Allocated_reads:0.5	Strand:-
TAAATGTGCACATAGACTTCGAAGCTC
>Location:NODE_298130_length_4886_cov_17.340155	Coordinate:247	Reads:1	Hits:2	Allocated_reads:0.5	Strand:-
TTAAATGTGCACATAGACTTCGAAGCTC
>Location:NODE_298130_length_4886_cov_17.340155	Coordinate:248	Reads:1	Hits:2	Allocated_reads:0.5	Strand:-
TGGTTAAATGTGCACATAGACTTCGAAGCT
>Location:NODE_298130_length_4886_cov_17.340155	Coordinate:248	Reads:1	Hits:2	Allocated_reads:0.5	Strand:-
TTGGTTAAATGTGCACATAGACTTCGAAGCC
>Location:NODE_298130_length_4886_cov_17.340155	Coordinate:249	Reads:1	Hits:2	Allocated_reads:0.5	Strand:-
TGGTTAAATGTGCACATAGACTTCGAAGC
>Location:NODE_298130_length_4886_cov_17.340155	Coordinate:249	Reads:1	Hits:2	Allocated_reads:0.5	Strand:-
TTAAATGTGCACATAGACTTCGAAGC
>Location:NODE_298130_length_4886_cov_17.340155	Coordinate:249	Reads:1	Hits:2	Allocated_reads:0.5	Strand:-
TTGGTTAAATGTGCACATAGACTTCGAAGC
>Location:NODE_298130_length_4886_cov_17.340155	Coordinate:249	Reads:1	Hits:2	Allocated_reads:0.5	Strand:-
TTTTGGTTAAATGTGCACATAGACTTCGAAGC
>Location:NODE_298130_length_4886_cov_17.340155	Coordinate:250	Reads:1	Hits:2	Allocated_reads:0.5	Strand:+
CTTCGAAGTCTATGTGCACATTTAACCA
>Location:NODE_298130_length_4886_cov_17.340155	Coordinate:252	Reads:1	Hits:2	Allocated_reads:0.5	Strand:-
TTTTGGTTAAATGTGCACATAGACTTCGA
>Location:NODE_298130_length_4886_cov_17.340155	Coordinate:254	Reads:1	Hits:2	Allocated_reads:0.5	Strand:-
TAGTTTTGGTTAAATGTGCACATAGACTTC
>Location:NODE_298130_length_4886_cov_17.340155	Coordinate:256	Reads:2	Hits:3	Allocated_reads:0.666666666666667	Strand:-
TAGTTTTGGTTAAATGTGCACATAGACT
>Location:NODE_298130_length_4886_cov_17.340155	Coordinate:256	Reads:1	Hits:3	Allocated_reads:0.333333333333333	Strand:-
TGTAGTTTTGGTTAAATGTGCACATAGACT
>Location:NODE_298130_length_4886_cov_17.340155	Coordinate:257	Reads:1	Hits:3	Allocated_reads:0.333333333333333	Strand:-
TAGTTTTGGTTAAATGTGCACATAGAC
>Location:NODE_298130_length_4886_cov_17.340155	Coordinate:257	Reads:2	Hits:3	Allocated_reads:0.666666666666667	Strand:-
TGTAGTTTTGGTTAAATGTGCACATAGAC
>Location:NODE_298130_length_4886_cov_17.340155	Coordinate:258	Reads:1	Hits:3	Allocated_reads:0.333333333333333	Strand:-
TAGTTTTGGTTAAATGTGCACATAGA
>Location:NODE_298130_length_4886_cov_17.340155	Coordinate:262	Reads:1	Hits:3	Allocated_reads:0.333333333333333	Strand:-
TGTAGTTTTGGTTAAATGTGCACT
>Location:NODE_298130_length_4886_cov_17.340155	Coordinate:263	Reads:1	Hits:3	Allocated_reads:0.333333333333333	Strand:-
TAAACGTGTAGTTTTGGTTAAATGTGCAT
>Location:NODE_298130_length_4886_cov_17.340155	Coordinate:264	Reads:1	Hits:3	Allocated_reads:0.333333333333333	Strand:-
AACGTGTAGTTTTGGTTAAATGTGCA
>Location:NODE_298130_length_4886_cov_17.340155	Coordinate:264	Reads:7	Hits:3	Allocated_reads:2.33333333333333	Strand:-
TAAACGTGTAGTTTTGGTTAAATGTGCA
>Location:NODE_298130_length_4886_cov_17.340155	Coordinate:264	Reads:2	Hits:3	Allocated_reads:0.666666666666667	Strand:-
TTAAACGTGTAGTTTTGGTTAAATGTGCA
>Location:NODE_298130_length_4886_cov_17.340155	Coordinate:265	Reads:1	Hits:3	Allocated_reads:0.333333333333333	Strand:-
AACGTGTAGTTTTGGTTAAATGTGC
>Location:NODE_298130_length_4886_cov_17.340155	Coordinate:265	Reads:2	Hits:3	Allocated_reads:0.666666666666667	Strand:-
TAAACGTGTAGTTTTGGTTAAATGTGC
>Location:NODE_298130_length_4886_cov_17.340155	Coordinate:266	Reads:1	Hits:3	Allocated_reads:0.333333333333333	Strand:-
TAAACGTGTAGTTTTGGTTAAATGTG
>Location:NODE_298130_length_4886_cov_17.340155	Coordinate:266	Reads:1	Hits:3	Allocated_reads:0.333333333333333	Strand:-
TTAAACGTGTAGTTTTGGTTAAATGTG
>Location:NODE_298130_length_4886_cov_17.340155	Coordinate:267	Reads:1	Hits:3	Allocated_reads:0.333333333333333	Strand:-
AAACGTGTAGTTTTGGTTAAATGT
>Location:NODE_298130_length_4886_cov_17.340155	Coordinate:267	Reads:1	Hits:3	Allocated_reads:0.333333333333333	Strand:-
TGTTAAACGTGTAGTTTTGGTTAAATGT
>Location:NODE_298130_length_4886_cov_17.340155	Coordinate:268	Reads:1	Hits:3	Allocated_reads:0.333333333333333	Strand:-
TCTGTTAAACGTGTAGTTTTGGTTAAATG
>Location:NODE_298130_length_4886_cov_17.340155	Coordinate:268	Reads:2	Hits:3	Allocated_reads:0.666666666666667	Strand:-
TTAAACGTGTAGTTTTGGTTAAATG
>Location:NODE_298130_length_4886_cov_17.340155	Coordinate:273	Reads:1	Hits:3	Allocated_reads:0.333333333333333	Strand:+
AACCAAAACTACACGTTTAACAGATG
>Location:NODE_298130_length_4886_cov_17.340155	Coordinate:273	Reads:1	Hits:3	Allocated_reads:0.333333333333333	Strand:-
TGCATCTGTTAAACGTGTAGTTTTGGTT
>Location:NODE_298130_length_4886_cov_17.340155	Coordinate:274	Reads:1	Hits:3	Allocated_reads:0.333333333333333	Strand:-
CAGTGCATCTGTTAAACGTGTAGTTTTGGT
>Location:NODE_298130_length_4886_cov_17.340155	Coordinate:274	Reads:1	Hits:3	Allocated_reads:0.333333333333333	Strand:-
GCATCTGTTAAACGTGTAGTTTTGGT
>Location:NODE_298130_length_4886_cov_17.340155	Coordinate:274	Reads:1	Hits:3	Allocated_reads:0.333333333333333	Strand:-
GTGCATCTGTTAAACGTGTAGTTTTGGT
>Location:NODE_298130_length_4886_cov_17.340155	Coordinate:274	Reads:2	Hits:3	Allocated_reads:0.666666666666667	Strand:-
TGCATCTGTTAAACGTGTAGTTTTGGT
>Location:NODE_298130_length_4886_cov_17.340155	Coordinate:276	Reads:1	Hits:3	Allocated_reads:0.333333333333333	Strand:+
CAAAACTACACGTTTAACAGATGCACTGGGC
>Location:NODE_298130_length_4886_cov_17.340155	Coordinate:279	Reads:1	Hits:3	Allocated_reads:0.333333333333333	Strand:+
AACTACACGTTTAACAGATGCACT
>Location:NODE_298130_length_4886_cov_17.340155	Coordinate:279	Reads:3	Hits:3	Allocated_reads:1	Strand:-
GCCCAGTGCATCTGTTAAACGTGTAGTT
>Location:NODE_298130_length_4886_cov_17.340155	Coordinate:280	Reads:1	Hits:3	Allocated_reads:0.333333333333333	Strand:+
ACTACACGTTTAACAGATGCACTGGGCG
>Location:NODE_298130_length_4886_cov_17.340155	Coordinate:280	Reads:2	Hits:3	Allocated_reads:0.666666666666667	Strand:-
AGCCCAGTGCATCTGTTAAACGTGTAGT
>Location:NODE_298130_length_4886_cov_17.340155	Coordinate:280	Reads:2	Hits:3	Allocated_reads:0.666666666666667	Strand:-
GCCCAGTGCATCTGTTAAACGTGTAGT
>Location:NODE_298130_length_4886_cov_17.340155	Coordinate:280	Reads:2	Hits:3	Allocated_reads:0.666666666666667	Strand:-
TCAGCCCAGTGCATCTGTTAAACGTGTAGT
>Location:NODE_298130_length_4886_cov_17.340155	Coordinate:282	Reads:1	Hits:3	Allocated_reads:0.333333333333333	Strand:+
TACACGTTTAACAGATGCACTGGGC
>Location:NODE_298130_length_4886_cov_17.340155	Coordinate:282	Reads:2	Hits:3	Allocated_reads:0.666666666666667	Strand:+
TACACGTTTAACAGATGCACTGGGCT
>Location:NODE_298130_length_4886_cov_17.340155	Coordinate:282	Reads:1	Hits:3	Allocated_reads:0.333333333333333	Strand:+
TACACGTTTAACAGATGCACTGGGCTG
>Location:NODE_298130_length_4886_cov_17.340155	Coordinate:282	Reads:2	Hits:3	Allocated_reads:0.666666666666667	Strand:+
TACACGTTTAACAGATGCACTGGGCTGAG
>Location:NODE_298130_length_4886_cov_17.340155	Coordinate:283	Reads:1	Hits:3	Allocated_reads:0.333333333333333	Strand:+
ACACGTTTAACAGATGCACTGGGC
>Location:NODE_298130_length_4886_cov_17.340155	Coordinate:287	Reads:2	Hits:3	Allocated_reads:0.666666666666667	Strand:-
AACACTCAGCCCAGTGCATCTGTTAAAC
>Location:NODE_298130_length_4886_cov_17.340155	Coordinate:297	Reads:1	Hits:3	Allocated_reads:0.333333333333333	Strand:+
TGCACTGGGCTGAGTGTTGTGCTTCTTGT
>Location:NODE_298130_length_4886_cov_17.340155	Coordinate:298	Reads:3	Hits:3	Allocated_reads:1	Strand:-
TAACAAGAAGCACAACACTCAGCCCAGTGT
>Location:NODE_298130_length_4886_cov_17.340155	Coordinate:299	Reads:1	Hits:3	Allocated_reads:0.333333333333333	Strand:-
ACAAGAAGCACAACACTCAGCCCAGTG
>Location:NODE_298130_length_4886_cov_17.340155	Coordinate:300	Reads:1	Hits:3	Allocated_reads:0.333333333333333	Strand:-
ACAAGAAGCACAACACTCAGCCCAGT
>Location:NODE_298130_length_4886_cov_17.340155	Coordinate:300	Reads:2	Hits:3	Allocated_reads:0.666666666666667	Strand:-
CTAACAAGAAGCACAACACTCAGCCCAGT
>Location:NODE_298130_length_4886_cov_17.340155	Coordinate:300	Reads:1	Hits:3	Allocated_reads:0.333333333333333	Strand:-
TAACAAGAAGCACAACACTCAGCCCAGG
>Location:NODE_298130_length_4886_cov_17.340155	Coordinate:300	Reads:9	Hits:3	Allocated_reads:3	Strand:-
TAACAAGAAGCACAACACTCAGCCCAGT
>Location:NODE_298130_length_4886_cov_17.340155	Coordinate:301	Reads:2	Hits:3	Allocated_reads:0.666666666666667	Strand:-
TAACAAGAAGCACAACACTCAGCCCAG
>Location:NODE_298130_length_4886_cov_17.340155	Coordinate:301	Reads:3	Hits:3	Allocated_reads:1	Strand:-
TCTAACAAGAAGCACAACACTCAGCCCAG
>Location:NODE_298130_length_4886_cov_17.340155	Coordinate:304	Reads:1	Hits:3	Allocated_reads:0.333333333333333	Strand:-
AGGAGTCTAACAAGAAGCACAACACTCAGCC
>Location:NODE_298130_length_4886_cov_17.340155	Coordinate:304	Reads:1	Hits:3	Allocated_reads:0.333333333333333	Strand:-
TAACAAGAAGCACAACACTCAGCC
>Location:NODE_298130_length_4886_cov_17.340155	Coordinate:304	Reads:1	Hits:3	Allocated_reads:0.333333333333333	Strand:-
TAGGAGTCTAACAAGAAGCACAACACTCAGCC
>Location:NODE_298130_length_4886_cov_17.340155	Coordinate:305	Reads:2	Hits:3	Allocated_reads:0.666666666666667	Strand:-
TAGGAGTCTAACAAGAAGCACAACACTCAGC
>Location:NODE_298130_length_4886_cov_17.340155	Coordinate:307	Reads:1	Hits:3	Allocated_reads:0.333333333333333	Strand:-
TAGGAGTCTAACAAGAAGCACAACACTCA
>Location:NODE_298130_length_4886_cov_17.340155	Coordinate:307	Reads:1	Hits:3	Allocated_reads:0.333333333333333	Strand:+
TGAGTGTTGTGCTTCTTGTTAGACT
>Location:NODE_298130_length_4886_cov_17.340155	Coordinate:307	Reads:1	Hits:3	Allocated_reads:0.333333333333333	Strand:-
TTTAGGAGTCTAACAAGAAGCACAACACTCT
>Location:NODE_298130_length_4886_cov_17.340155	Coordinate:308	Reads:2	Hits:3	Allocated_reads:0.666666666666667	Strand:-
TAGGAGTCTAACAAGAAGCACAACACTC
>Location:NODE_298130_length_4886_cov_17.340155	Coordinate:309	Reads:59	Hits:3	Allocated_reads:19.6666666666667	Strand:-
TAGGAGTCTAACAAGAAGCACAACACT
>Location:NODE_298130_length_4886_cov_17.340155	Coordinate:309	Reads:1	Hits:3	Allocated_reads:0.333333333333333	Strand:-
TTAGGAGTCTAACAAGAAGCACAACACT
>Location:NODE_298130_length_4886_cov_17.340155	Coordinate:309	Reads:21	Hits:3	Allocated_reads:7	Strand:-
TTTAGGAGTCTAACAAGAAGCACAACACT
>Location:NODE_298130_length_4886_cov_17.340155	Coordinate:309	Reads:7	Hits:3	Allocated_reads:2.33333333333333	Strand:-
TTTTAGGAGTCTAACAAGAAGCACAACACT
>Location:NODE_298130_length_4886_cov_17.340155	Coordinate:310	Reads:2	Hits:3	Allocated_reads:0.666666666666667	Strand:-
TAGGAGTCTAACAAGAAGCACAACAC
>Location:NODE_298130_length_4886_cov_17.340155	Coordinate:310	Reads:1	Hits:3	Allocated_reads:0.333333333333333	Strand:-
TTTTAGGAGTCTAACAAGAAGCACAACAC
>Location:NODE_298130_length_4886_cov_17.340155	Coordinate:311	Reads:1	Hits:3	Allocated_reads:0.333333333333333	Strand:-
TTTTAGGAGTCTAACAAGAAGCACAACA
>Location:NODE_298130_length_4886_cov_17.340155	Coordinate:313	Reads:1	Hits:3	Allocated_reads:0.333333333333333	Strand:-
ATTTTTAGGAGTCTAACAAGAAGCACAA
>Location:NODE_298130_length_4886_cov_17.340155	Coordinate:314	Reads:1	Hits:3	Allocated_reads:0.333333333333333	Strand:-
TTTAGGAGTCTAACAAGAAGCACA
>Location:NODE_298130_length_4886_cov_17.340155	Coordinate:316	Reads:1	Hits:3	Allocated_reads:0.333333333333333	Strand:+
TGCTTCTTGTTAGACTCCTAAAAAT
>Location:NODE_298130_length_4886_cov_17.340155	Coordinate:317	Reads:1	Hits:1	Allocated_reads:1	Strand:-
TAAATTATTTTTAGGAGTCTAACAAGAAGT
>Location:NODE_298130_length_4886_cov_17.340155	Coordinate:318	Reads:1	Hits:3	Allocated_reads:0.333333333333333	Strand:+
CTTCTTGTTAGACTCCTAAAAATAAT
>Location:NODE_298130_length_4886_cov_17.340155	Coordinate:323	Reads:1	Hits:1	Allocated_reads:1	Strand:+
TGTTAGACTCCTAAAAATAATTTATTAATT
>Location:NODE_298130_length_4886_cov_17.340155	Coordinate:325	Reads:1	Hits:1	Allocated_reads:1	Strand:+
TTAGACTCCTAAAAATAATTTATTAATT
>Location:NODE_298130_length_4886_cov_17.340155	Coordinate:326	Reads:1	Hits:1	Allocated_reads:1	Strand:+
TAGACTCCTAAAAATAATTTATTAATT
>Location:NODE_298130_length_4886_cov_17.340155	Coordinate:326	Reads:2	Hits:1	Allocated_reads:2	Strand:+
TAGACTCCTAAAAATAATTTATTAATTCATT
>Location:NODE_298130_length_4886_cov_17.340155	Coordinate:349	Reads:1	Hits:1	Allocated_reads:1	Strand:-
TAGGTTCTTAAAAAAATAAATGAATT
>Location:NODE_298130_length_4886_cov_17.340155	Coordinate:354	Reads:1	Hits:1	Allocated_reads:1	Strand:-
TGACACTTTAGGTTCTTAAAAAAATAAAT
>Location:NODE_298130_length_4886_cov_17.340155	Coordinate:357	Reads:1	Hits:1	Allocated_reads:1	Strand:-
TGACACTTTAGGTTCTTAAAAAAATA
>Location:NODE_298130_length_4886_cov_17.340155	Coordinate:358	Reads:1	Hits:2	Allocated_reads:0.5	Strand:-
AATTGACACTTTAGGTTCTTAAAAAAAT
>Location:NODE_298130_length_4886_cov_17.340155	Coordinate:362	Reads:3	Hits:3	Allocated_reads:1	Strand:-
TGAGAATTGACACTTTAGGTTCTTAAAA
>Location:NODE_298130_length_4886_cov_17.340155	Coordinate:363	Reads:2	Hits:3	Allocated_reads:0.666666666666667	Strand:-
TGATGAGAATTGACACTTTAGGTTCTTAAA
>Location:NODE_298130_length_4886_cov_17.340155	Coordinate:365	Reads:1	Hits:3	Allocated_reads:0.333333333333333	Strand:-
TGATGAGAATTGACACTTTAGGTTCTTA
>Location:NODE_298130_length_4886_cov_17.340155	Coordinate:366	Reads:1	Hits:3	Allocated_reads:0.333333333333333	Strand:-
GATGAGAATTGACACTTTAGGTTCTT
>Location:NODE_298130_length_4886_cov_17.340155	Coordinate:367	Reads:8	Hits:3	Allocated_reads:2.66666666666667	Strand:-
TGATGAGAATTGACACTTTAGGTTCT
>Location:NODE_298130_length_4886_cov_17.340155	Coordinate:367	Reads:5	Hits:3	Allocated_reads:1.66666666666667	Strand:-
TTGATGAGAATTGACACTTTAGGTTCT
>Location:NODE_298130_length_4886_cov_17.340155	Coordinate:367	Reads:1	Hits:3	Allocated_reads:0.333333333333333	Strand:-
TTTGATGAGAATTGACACTTTAGCTTCT
>Location:NODE_298130_length_4886_cov_17.340155	Coordinate:367	Reads:18	Hits:3	Allocated_reads:6	Strand:-
TTTGATGAGAATTGACACTTTAGGTTCT
>Location:NODE_298130_length_4886_cov_17.340155	Coordinate:368	Reads:4	Hits:3	Allocated_reads:1.33333333333333	Strand:-
TGATGAGAATTGACACTTTAGGTTC
>Location:NODE_298130_length_4886_cov_17.340155	Coordinate:368	Reads:5	Hits:3	Allocated_reads:1.66666666666667	Strand:-
TTGATGAGAATTGACACTTTAGGTTC
>Location:NODE_298130_length_4886_cov_17.340155	Coordinate:368	Reads:1	Hits:3	Allocated_reads:0.333333333333333	Strand:-
TTTGATGAGAATTGACACATTAGGTTC
>Location:NODE_298130_length_4886_cov_17.340155	Coordinate:368	Reads:1	Hits:3	Allocated_reads:0.333333333333333	Strand:-
TTTGATGAGAATTGACACTTTAGGTAA
>Location:NODE_298130_length_4886_cov_17.340155	Coordinate:368	Reads:2	Hits:3	Allocated_reads:0.666666666666667	Strand:-
TTTGATGAGAATTGACACTTTAGGTTC
>Location:NODE_298130_length_4886_cov_17.340155	Coordinate:369	Reads:5	Hits:3	Allocated_reads:1.66666666666667	Strand:-
TGATGAGAATTGACACTTTAGGTT
>Location:NODE_298130_length_4886_cov_17.340155	Coordinate:369	Reads:1	Hits:3	Allocated_reads:0.333333333333333	Strand:-
TTGATGAGAATTGACACTTTAGGTT
>Location:NODE_298130_length_4886_cov_17.340155	Coordinate:369	Reads:1	Hits:3	Allocated_reads:0.333333333333333	Strand:-
TTTGATGAGAATTGACACTTTAGGTT
>Location:NODE_298130_length_4886_cov_17.340155	Coordinate:370	Reads:3	Hits:3	Allocated_reads:1	Strand:-
TTGATGAGAATTGACACTTTAGGT
>Location:NODE_298130_length_4886_cov_17.340155	Coordinate:370	Reads:10	Hits:3	Allocated_reads:3.33333333333333	Strand:-
TTTGATGAGAATTGACACTTTAGGT
>Location:NODE_298130_length_4886_cov_17.340155	Coordinate:371	Reads:1	Hits:3	Allocated_reads:0.333333333333333	Strand:+
CCTAAAGTGTCAATTCTCATCAAAT
>Location:NODE_298130_length_4886_cov_17.340155	Coordinate:371	Reads:1	Hits:1	Allocated_reads:1	Strand:-
TAATTTGATGAGAATTGACACTTTAGG
>Location:NODE_298130_length_4886_cov_17.340155	Coordinate:371	Reads:22	Hits:3	Allocated_reads:7.33333333333333	Strand:-
TTTGATGAGAATTGACACTTTAGG
>Location:NODE_298130_length_4886_cov_17.340155	Coordinate:372	Reads:1	Hits:3	Allocated_reads:0.333333333333333	Strand:-
ATTTGATGAGAATTGACACTTTAG
>Location:NODE_298130_length_4886_cov_17.340155	Coordinate:379	Reads:1	Hits:1	Allocated_reads:1	Strand:-
ACGGGAAGAATTAATTTGATGAGAATTGAA
>Location:NODE_298130_length_4886_cov_17.340155	Coordinate:379	Reads:1	Hits:1	Allocated_reads:1	Strand:-
ACGGGAAGAATTAATTTGATGAGAATTGAC
>Location:NODE_298130_length_4886_cov_17.340155	Coordinate:380	Reads:4	Hits:1	Allocated_reads:4	Strand:-
ACGGGAAGAATTAATTTGATGAGAATTGA
>Location:NODE_298130_length_4886_cov_17.340155	Coordinate:380	Reads:6	Hits:1	Allocated_reads:6	Strand:-
CGGGAAGAATTAATTTGATGAGAATTGA
>Location:NODE_298130_length_4886_cov_17.340155	Coordinate:380	Reads:1	Hits:1	Allocated_reads:1	Strand:-
GGGAAGAATTAATTTGATGAGAATTGA
>Location:NODE_298130_length_4886_cov_17.340155	Coordinate:381	Reads:2	Hits:1	Allocated_reads:2	Strand:-
TACACGGGAAGAATTAATTTGATGAGAATTT
>Location:NODE_298130_length_4886_cov_17.340155	Coordinate:382	Reads:3	Hits:1	Allocated_reads:3	Strand:-
ACGGGAAGAATTAATTTGATGAGAATT
>Location:NODE_298130_length_4886_cov_17.340155	Coordinate:382	Reads:2	Hits:1	Allocated_reads:2	Strand:-
CGGGAAGAATTAATTTGATGAGAATT
>Location:NODE_298130_length_4886_cov_17.340155	Coordinate:382	Reads:20	Hits:1	Allocated_reads:20	Strand:-
TACACGGGAAGAATTAATTTGATGAGAATT
>Location:NODE_298130_length_4886_cov_17.340155	Coordinate:383	Reads:6	Hits:1	Allocated_reads:6	Strand:-
ACGGGAAGAATTAATTTGATGAGAAT
>Location:NODE_298130_length_4886_cov_17.340155	Coordinate:383	Reads:1	Hits:1	Allocated_reads:1	Strand:+
ATTCTCATCAAATTAATTCTTCCCGTGT
>Location:NODE_298130_length_4886_cov_17.340155	Coordinate:383	Reads:2	Hits:1	Allocated_reads:2	Strand:-
CGGGAAGAATTAATTTGATGAGAAT
>Location:NODE_298130_length_4886_cov_17.340155	Coordinate:383	Reads:1	Hits:1	Allocated_reads:1	Strand:-
CTACACGGGAAGAATTAATTTGATGAGAAT
>Location:NODE_298130_length_4886_cov_17.340155	Coordinate:383	Reads:1	Hits:1	Allocated_reads:1	Strand:-
TACACGGGAAGAATTAATTTGATGAGAAA
>Location:NODE_298130_length_4886_cov_17.340155	Coordinate:383	Reads:38	Hits:1	Allocated_reads:38	Strand:-
TACACGGGAAGAATTAATTTGATGAGAAT
>Location:NODE_298130_length_4886_cov_17.340155	Coordinate:384	Reads:2	Hits:1	Allocated_reads:2	Strand:-
ACACGGGAAGAATTAATTTGATGAGAA
>Location:NODE_298130_length_4886_cov_17.340155	Coordinate:384	Reads:2	Hits:1	Allocated_reads:2	Strand:-
CTACACGGGAAGAATTAATTTGATGAGAA
>Location:NODE_298130_length_4886_cov_17.340155	Coordinate:384	Reads:14	Hits:1	Allocated_reads:14	Strand:-
TACACGGGAAGAATTAATTTGATGAGAA
>Location:NODE_298130_length_4886_cov_17.340155	Coordinate:384	Reads:1	Hits:1	Allocated_reads:1	Strand:-
TGCTACACGGGAAGAATTAATTTGATGAGAA
>Location:NODE_298130_length_4886_cov_17.340155	Coordinate:385	Reads:2	Hits:1	Allocated_reads:2	Strand:-
TACACGGGAAGAATTAATTTGATGAGA
>Location:NODE_298130_length_4886_cov_17.340155	Coordinate:385	Reads:1	Hits:1	Allocated_reads:1	Strand:-
TGCTGCTACACGGGAAGAATTAATTTGATGAGA
>Location:NODE_298130_length_4886_cov_17.340155	Coordinate:386	Reads:1	Hits:1	Allocated_reads:1	Strand:-
TACACGGGAAGAATTAATTTGATGAG
>Location:NODE_298130_length_4886_cov_17.340155	Coordinate:387	Reads:1	Hits:1	Allocated_reads:1	Strand:-
TACACGGGAAGAATTAATTTGATGA
>Location:NODE_298130_length_4886_cov_17.340155	Coordinate:388	Reads:1	Hits:1	Allocated_reads:1	Strand:-
TACACGGGAAGAATTAATTTGATG
>Location:NODE_298130_length_4886_cov_17.340155	Coordinate:390	Reads:1	Hits:1	Allocated_reads:1	Strand:-
CTGCTACACGGGAAGAATTAATTTGA
>Location:NODE_298130_length_4886_cov_17.340155	Coordinate:390	Reads:1	Hits:1	Allocated_reads:1	Strand:-
TCTGCTGCTACACGGGAAGAATTAATTTGA
>Location:NODE_298130_length_4886_cov_17.340155	Coordinate:390	Reads:1	Hits:1	Allocated_reads:1	Strand:-
TGCTGCTACACGGGAAGAATTAATTTGA
>Location:NODE_298130_length_4886_cov_17.340155	Coordinate:402	Reads:1	Hits:1	Allocated_reads:1	Strand:-
TAAGAGGCCATCTGCTGCTACACGGGAA
>Location:NODE_298130_length_4886_cov_17.340155	Coordinate:404	Reads:1	Hits:1	Allocated_reads:1	Strand:-
TTAAGAGGCCATCTGCTGCTACACGGG
>Location:NODE_298130_length_4886_cov_17.340155	Coordinate:404	Reads:1	Hits:1	Allocated_reads:1	Strand:-
TTACTTAAGAGGCCATCTGCTGCTACACGGG
>Location:NODE_298130_length_4886_cov_17.340155	Coordinate:406	Reads:1	Hits:1	Allocated_reads:1	Strand:-
TAATTACTTAAGAGGCCATCTGCCGCTACACG
>Location:NODE_298130_length_4886_cov_17.340155	Coordinate:406	Reads:1	Hits:1	Allocated_reads:1	Strand:-
TTACTTAAGAGGCCATCTGCTGCTACACT
>Location:NODE_298130_length_4886_cov_17.340155	Coordinate:406	Reads:9	Hits:1	Allocated_reads:9	Strand:-
TTACTTAAGAGGCCATCTGCTGCTACACG
>Location:NODE_298130_length_4886_cov_17.340155	Coordinate:407	Reads:1	Hits:1	Allocated_reads:1	Strand:-
TTACTTAAGAGGCCATCTGCTGCTACAC
>Location:NODE_298130_length_4886_cov_17.340155	Coordinate:408	Reads:2	Hits:1	Allocated_reads:2	Strand:-
TAATTACTTAAGAGGCCATCTGCTGCTACA
>Location:NODE_298130_length_4886_cov_17.340155	Coordinate:408	Reads:8	Hits:1	Allocated_reads:8	Strand:-
TTACTTAAGAGGCCATCTGCTGCTACA
>Location:NODE_298130_length_4886_cov_17.340155	Coordinate:409	Reads:2	Hits:1	Allocated_reads:2	Strand:-
TTACTTAAGAGGCCATCTGCTGCTAC
>Location:NODE_298130_length_4886_cov_17.340155	Coordinate:410	Reads:1	Hits:1	Allocated_reads:1	Strand:-
CACGATTAATTACTTAAGAGGCCATCTGCTGCTA
>Location:NODE_298130_length_4886_cov_17.340155	Coordinate:410	Reads:1	Hits:1	Allocated_reads:1	Strand:-
TTAATTACTTAAGAGGCCATCTGCTGCTA
>Location:NODE_298130_length_4886_cov_17.340155	Coordinate:410	Reads:1	Hits:1	Allocated_reads:1	Strand:-
TTACTTAAGAGGCCATCTGCTGCTA
>Location:NODE_298130_length_4886_cov_17.340155	Coordinate:411	Reads:1	Hits:1	Allocated_reads:1	Strand:-
TAATTACTTAAGAGGCCATCTGCTGCT
>Location:NODE_298130_length_4886_cov_17.340155	Coordinate:411	Reads:2	Hits:1	Allocated_reads:2	Strand:-
TTACTTAAGAGGCCATCTGCTGCT
>Location:NODE_298130_length_4886_cov_17.340155	Coordinate:412	Reads:1	Hits:1	Allocated_reads:1	Strand:-
CACGATTAATTACTTAAGAGGCCATCTGCTGC
>Location:NODE_298130_length_4886_cov_17.340155	Coordinate:412	Reads:1	Hits:1	Allocated_reads:1	Strand:-
TAATTACTTAAGAGGCCATCTGCTGC
>Location:NODE_298130_length_4886_cov_17.340155	Coordinate:415	Reads:2	Hits:1	Allocated_reads:2	Strand:-
CGATTAATTACTTAAGAGGCCATCTGC
>Location:NODE_298130_length_4886_cov_17.340155	Coordinate:422	Reads:1	Hits:3	Allocated_reads:0.333333333333333	Strand:-
TTGGAGCACGATTAATTACTTAAGAGGC
>Location:NODE_298130_length_4886_cov_17.340155	Coordinate:422	Reads:1	Hits:3	Allocated_reads:0.333333333333333	Strand:-
TTGGAGCACGATTAATTACTTAAGAGGT
>Location:NODE_298130_length_4886_cov_17.340155	Coordinate:424	Reads:1	Hits:3	Allocated_reads:0.333333333333333	Strand:-
AATTGGAGCACGATTAATTACTTAAGAG
>Location:NODE_298130_length_4886_cov_17.340155	Coordinate:424	Reads:1	Hits:3	Allocated_reads:0.333333333333333	Strand:-
AGGAATTGGAGCACGATTAATTACTTAAGAG
>Location:NODE_298130_length_4886_cov_17.340155	Coordinate:424	Reads:1	Hits:3	Allocated_reads:0.333333333333333	Strand:-
TTGGAGCACGATTAATTACTTAAGAG
>Location:NODE_298130_length_4886_cov_17.340155	Coordinate:425	Reads:2	Hits:3	Allocated_reads:0.666666666666667	Strand:+
TCTTAAGTAATTAATCGTGCTCCAATTCC
>Location:NODE_298130_length_4886_cov_17.340155	Coordinate:430	Reads:1	Hits:2	Allocated_reads:0.5	Strand:-
ATAGGAGGAATTGGAGCACGATTAATTACT
>Location:NODE_298130_length_4886_cov_17.340155	Coordinate:430	Reads:1	Hits:2	Allocated_reads:0.5	Strand:-
TAGGAGGAATTGGAGCACGATTAGTTACT
>Location:NODE_298130_length_4886_cov_17.340155	Coordinate:430	Reads:7	Hits:2	Allocated_reads:3.5	Strand:-
TAGGAGGAATTGGAGCACGATTAATTACT
>Location:NODE_298130_length_4886_cov_17.340155	Coordinate:432	Reads:1	Hits:3	Allocated_reads:0.333333333333333	Strand:+
TAATTAATCGTGCTCCAATTCCTCC
>Location:NODE_298130_length_4886_cov_17.340155	Coordinate:432	Reads:1	Hits:2	Allocated_reads:0.5	Strand:-
TAGGAGGAATTGGAGCACGATTAATTA
>Location:NODE_298130_length_4886_cov_17.340155	Coordinate:433	Reads:1	Hits:2	Allocated_reads:0.5	Strand:-
TAGGAGGAATTGGAGCACGATTAATT
>Location:NODE_298130_length_4886_cov_17.340155	Coordinate:438	Reads:1	Hits:2	Allocated_reads:0.5	Strand:-
AGAAAAGACAATAGGAGGAATTGGAGCACGAT
>Location:NODE_298130_length_4886_cov_17.340155	Coordinate:440	Reads:1	Hits:2	Allocated_reads:0.5	Strand:+
CGTGCTCCAATTCCTCCTATTGTCTTTT
>Location:NODE_298130_length_4886_cov_17.340155	Coordinate:442	Reads:1	Hits:2	Allocated_reads:0.5	Strand:-
AGAAAAGACAATAGGAGGAATTGGAGCA
>Location:NODE_298130_length_4886_cov_17.340155	Coordinate:445	Reads:1	Hits:2	Allocated_reads:0.5	Strand:-
AGAAAAGACAATAGGAGGAATTGGA
>Location:NODE_298130_length_4886_cov_17.340155	Coordinate:445	Reads:1	Hits:2	Allocated_reads:0.5	Strand:-
CAGAAAAGACAATAGGAGGAATTGGA
>Location:NODE_298130_length_4886_cov_17.340155	Coordinate:445	Reads:2	Hits:2	Allocated_reads:1	Strand:-
GCAGAAAAGACAATAGGAGGAATTGGA
>Location:NODE_298130_length_4886_cov_17.340155	Coordinate:448	Reads:1	Hits:2	Allocated_reads:0.5	Strand:-
AAGTAGCAGAAAAGACAATAGGAGGAATT
>Location:NODE_298130_length_4886_cov_17.340155	Coordinate:448	Reads:1	Hits:2	Allocated_reads:0.5	Strand:-
AGCAGAAAAGACAATAGGAGGAATT
>Location:NODE_298130_length_4886_cov_17.340155	Coordinate:448	Reads:1	Hits:2	Allocated_reads:0.5	Strand:-
AGTAGCAGAAAAGACAATAGGAGGAATT
>Location:NODE_298130_length_4886_cov_17.340155	Coordinate:448	Reads:1	Hits:2	Allocated_reads:0.5	Strand:-
CAAGTAGCAGAAAAGACAATAGGAGGAATT
>Location:NODE_298130_length_4886_cov_17.340155	Coordinate:449	Reads:1	Hits:2	Allocated_reads:0.5	Strand:-
AGTAGCAGAAAAGACAATAGGAGGAAT
>Location:NODE_298130_length_4886_cov_17.340155	Coordinate:449	Reads:1	Hits:2	Allocated_reads:0.5	Strand:-
CAAGTAGCAGAAAAGACAATAGGAGGAAT
>Location:NODE_298130_length_4886_cov_17.340155	Coordinate:449	Reads:2	Hits:2	Allocated_reads:1	Strand:-
GTAGCAGAAAAGACAATAGGAGGAAT
>Location:NODE_298130_length_4886_cov_17.340155	Coordinate:449	Reads:1	Hits:2	Allocated_reads:0.5	Strand:-
TAGCAGAAAAGACAATAGGAGGAAT
>Location:NODE_298130_length_4886_cov_17.340155	Coordinate:449	Reads:2	Hits:2	Allocated_reads:1	Strand:-
TTCAAGTAGCAGAAAAGACAATAGGAGGAAT
>Location:NODE_298130_length_4886_cov_17.340155	Coordinate:450	Reads:1	Hits:2	Allocated_reads:0.5	Strand:-
TCAAGTAGCAGAAAAGACAATAGGAGGAA
>Location:NODE_298130_length_4886_cov_17.340155	Coordinate:450	Reads:1	Hits:2	Allocated_reads:0.5	Strand:-
TTCAAGTAGCAGAAAAGACAATAGGAGGAA
>Location:NODE_298130_length_4886_cov_17.340155	Coordinate:451	Reads:1	Hits:2	Allocated_reads:0.5	Strand:-
TATTCAAGTAGCAGAAAAGACAATAGGAGGA
>Location:NODE_298130_length_4886_cov_17.340155	Coordinate:451	Reads:1	Hits:2	Allocated_reads:0.5	Strand:-
TCAAGTAGCAGAAAAGACAATATGAGGA
>Location:NODE_298130_length_4886_cov_17.340155	Coordinate:451	Reads:2	Hits:2	Allocated_reads:1	Strand:-
TCAAGTAGCAGAAAAGACAATAGGAGGA
>Location:NODE_298130_length_4886_cov_17.340155	Coordinate:451	Reads:1	Hits:2	Allocated_reads:0.5	Strand:-
TTCAAGTAGCAGAAAAGACAATAGGAGGA
>Location:NODE_298130_length_4886_cov_17.340155	Coordinate:452	Reads:1	Hits:2	Allocated_reads:0.5	Strand:-
TCAAGTAGCAGAAAAGACAATAGGAGG
>Location:NODE_298130_length_4886_cov_17.340155	Coordinate:454	Reads:5	Hits:2	Allocated_reads:2.5	Strand:-
TATTCAAGTAGCAGAAAAGACAATAGGA
>Location:NODE_298130_length_4886_cov_17.340155	Coordinate:454	Reads:1	Hits:2	Allocated_reads:0.5	Strand:-
TCAAGTAGCAGAAAAGACAATAGGA
>Location:NODE_298130_length_4886_cov_17.340155	Coordinate:455	Reads:1	Hits:1	Allocated_reads:1	Strand:-
TACAGTATTCAAGTAGCAGAAAAGACAATAGG
>Location:NODE_298130_length_4886_cov_17.340155	Coordinate:455	Reads:1	Hits:2	Allocated_reads:0.5	Strand:-
TTCAAGTAGCAGAAAAGACAATAGG
>Location:NODE_298130_length_4886_cov_17.340155	Coordinate:456	Reads:1	Hits:2	Allocated_reads:0.5	Strand:-
TATTCAAGTAGCAGAAAAGACAATAG
>Location:NODE_298130_length_4886_cov_17.340155	Coordinate:457	Reads:2	Hits:1	Allocated_reads:2	Strand:-
TACAGTATTCAAGTAGCAGAAAAGACAATA
>Location:NODE_298130_length_4886_cov_17.340155	Coordinate:458	Reads:1	Hits:2	Allocated_reads:0.5	Strand:-
TATTCAAGTAGCAGAAAAGACAAT
>Location:NODE_298130_length_4886_cov_17.340155	Coordinate:459	Reads:1	Hits:2	Allocated_reads:0.5	Strand:-
TACAGTATTCAAGTAGCAGAAAAGACAA
>Location:NODE_298130_length_4886_cov_17.340155	Coordinate:460	Reads:1	Hits:2	Allocated_reads:0.5	Strand:-
TACAGTATTCAAGTAGCAGAAAAGACT
>Location:NODE_298130_length_4886_cov_17.340155	Coordinate:461	Reads:1	Hits:2	Allocated_reads:0.5	Strand:-
CAGTATTCAAGTAGCAGAAAAGAC
>Location:NODE_298130_length_4886_cov_17.340155	Coordinate:461	Reads:8	Hits:2	Allocated_reads:4	Strand:-
TACAGTATTCAAGTAGCAGAAAAGAC
>Location:NODE_298130_length_4886_cov_17.340155	Coordinate:461	Reads:3	Hits:2	Allocated_reads:1.5	Strand:-
TTACAGTATTCAAGTAGCAGAAAAGAC
>Location:NODE_298130_length_4886_cov_17.340155	Coordinate:461	Reads:1	Hits:2	Allocated_reads:0.5	Strand:-
TTTACAGTATTCAAGTAGCAGAAAAGAC
>Location:NODE_298130_length_4886_cov_17.340155	Coordinate:467	Reads:1	Hits:2	Allocated_reads:0.5	Strand:-
TCACTTTACAGTATTCAAGTAGCAGA
>Location:NODE_298130_length_4886_cov_17.340155	Coordinate:471	Reads:1	Hits:2	Allocated_reads:0.5	Strand:-
CAGACGATCACTTTACAGTATTCAAGTAG
>Location:NODE_298130_length_4886_cov_17.340155	Coordinate:472	Reads:1	Hits:2	Allocated_reads:0.5	Strand:+
TACTTGAATACTGTAAAGTGATCGTCT
>Location:NODE_298130_length_4886_cov_17.340155	Coordinate:472	Reads:1	Hits:2	Allocated_reads:0.5	Strand:-
TGGAACCAGACGATCACTTTACAGTATTCAAGTA
>Location:NODE_298130_length_4886_cov_17.340155	Coordinate:473	Reads:1	Hits:2	Allocated_reads:0.5	Strand:+
ACTTGAATACTGTAAAGTGATCGTCT
>Location:NODE_298130_length_4886_cov_17.340155	Coordinate:474	Reads:1	Hits:2	Allocated_reads:0.5	Strand:-
TGGAACCAGACGATCACTTTACAGTATTCAAT
>Location:NODE_298130_length_4886_cov_17.340155	Coordinate:475	Reads:2	Hits:2	Allocated_reads:1	Strand:+
TTGAATACTGTAAAGTGATCGTCT
>Location:NODE_298130_length_4886_cov_17.340155	Coordinate:476	Reads:1	Hits:2	Allocated_reads:0.5	Strand:+
TGAATACTGTAAAGTGATCATCTGGTT
>Location:NODE_298130_length_4886_cov_17.340155	Coordinate:477	Reads:1	Hits:2	Allocated_reads:0.5	Strand:+
GAATACTGTAAAGTGATCATCTGGTT
>Location:NODE_298130_length_4886_cov_17.340155	Coordinate:477	Reads:1	Hits:2	Allocated_reads:0.5	Strand:+
GAATACTGTAAAGTGATCGTCTGGTT
>Location:NODE_298130_length_4886_cov_17.340155	Coordinate:477	Reads:3	Hits:2	Allocated_reads:1.5	Strand:+
GAATACTGTAAAGTGATCATCTGGTTC
>Location:NODE_298130_length_4886_cov_17.340155	Coordinate:477	Reads:1	Hits:2	Allocated_reads:0.5	Strand:+
GAATACTGTAAAGTGATCATCTGGTTCC
>Location:NODE_298130_length_4886_cov_17.340155	Coordinate:477	Reads:2	Hits:2	Allocated_reads:1	Strand:+
GAATACTGTAAAGTGATCGTCTGGTTCC
>Location:NODE_298130_length_4886_cov_17.340155	Coordinate:477	Reads:11	Hits:2	Allocated_reads:5.5	Strand:-
TGGAACCAGACGATCACTTTACAGTATTC
>Location:NODE_298130_length_4886_cov_17.340155	Coordinate:477	Reads:4	Hits:2	Allocated_reads:2	Strand:-
TTGGAACCAGACGATCACTTTACAGTATTC
>Location:NODE_298130_length_4886_cov_17.340155	Coordinate:477	Reads:2	Hits:2	Allocated_reads:1	Strand:-
TTTGGAACCAGACGATCACTTTACAGTATTC
>Location:NODE_298130_length_4886_cov_17.340155	Coordinate:477	Reads:4	Hits:2	Allocated_reads:2	Strand:-
TTTTGGAACCAGACGATCACTTTACAGTATTC
>Location:NODE_298130_length_4886_cov_17.340155	Coordinate:478	Reads:1	Hits:2	Allocated_reads:0.5	Strand:+
AATACTGTAAAGTGATCGTCTGGTT
>Location:NODE_298130_length_4886_cov_17.340155	Coordinate:478	Reads:1	Hits:2	Allocated_reads:0.5	Strand:-
GGAACCAGACGATCACTTTACAGTATT
>Location:NODE_298130_length_4886_cov_17.340155	Coordinate:478	Reads:1	Hits:2	Allocated_reads:0.5	Strand:-
TGGAACCAGACGATCACTTTACAGTTTT
>Location:NODE_298130_length_4886_cov_17.340155	Coordinate:478	Reads:38	Hits:2	Allocated_reads:19	Strand:-
TGGAACCAGACGATCACTTTACAGTATT
>Location:NODE_298130_length_4886_cov_17.340155	Coordinate:478	Reads:1	Hits:2	Allocated_reads:0.5	Strand:-
TTGGAACCAGACGATCACTTTACAGTATG
>Location:NODE_298130_length_4886_cov_17.340155	Coordinate:478	Reads:71	Hits:2	Allocated_reads:35.5	Strand:-
TTGGAACCAGACGATCACTTTACAGTATT
>Location:NODE_298130_length_4886_cov_17.340155	Coordinate:478	Reads:16	Hits:2	Allocated_reads:8	Strand:-
TTTGGAACCAGACGATCACTTTACAGTATT
>Location:NODE_298130_length_4886_cov_17.340155	Coordinate:478	Reads:35	Hits:2	Allocated_reads:17.5	Strand:-
TTTTGGAACCAGACGATCACTTTACAGTATT
>Location:NODE_298130_length_4886_cov_17.340155	Coordinate:479	Reads:2	Hits:2	Allocated_reads:1	Strand:-
GGAACCAGACGATCACTTTACAGTAT
>Location:NODE_298130_length_4886_cov_17.340155	Coordinate:479	Reads:12	Hits:2	Allocated_reads:6	Strand:-
TGGAACCAGACGATCACTTTACAGTAT
>Location:NODE_298130_length_4886_cov_17.340155	Coordinate:479	Reads:28	Hits:2	Allocated_reads:14	Strand:-
TTGGAACCAGACGATCACTTTACAGTAT
>Location:NODE_298130_length_4886_cov_17.340155	Coordinate:479	Reads:10	Hits:2	Allocated_reads:5	Strand:-
TTTGGAACCAGACGATCACTTTACAGTAT
>Location:NODE_298130_length_4886_cov_17.340155	Coordinate:479	Reads:22	Hits:2	Allocated_reads:11	Strand:-
TTTTGGAACCAGACGATCACTTTACAGTAT
>Location:NODE_298130_length_4886_cov_17.340155	Coordinate:480	Reads:2	Hits:2	Allocated_reads:1	Strand:-
ATTTTGGAACCAGACGATCACTTTACAGTA
>Location:NODE_298130_length_4886_cov_17.340155	Coordinate:480	Reads:2	Hits:2	Allocated_reads:1	Strand:-
CATTTTGGAACCAGACGATCACTTTACAGTA
>Location:NODE_298130_length_4886_cov_17.340155	Coordinate:480	Reads:1	Hits:2	Allocated_reads:0.5	Strand:-
TGGAACCAGACGATCACTTTACAATA
>Location:NODE_298130_length_4886_cov_17.340155	Coordinate:480	Reads:3	Hits:2	Allocated_reads:1.5	Strand:-
TGGAACCAGACGATCACTTTACAGTA
>Location:NODE_298130_length_4886_cov_17.340155	Coordinate:480	Reads:16	Hits:2	Allocated_reads:8	Strand:-
TTGGAACCAGACGATCACTTTACAGTA
>Location:NODE_298130_length_4886_cov_17.340155	Coordinate:480	Reads:3	Hits:2	Allocated_reads:1.5	Strand:-
TTTGGAACCAGACGATCACTTTACAGTA
>Location:NODE_298130_length_4886_cov_17.340155	Coordinate:480	Reads:32	Hits:2	Allocated_reads:16	Strand:-
TTTTGGAACCAGACGATCACTTTACAGTA
>Location:NODE_298130_length_4886_cov_17.340155	Coordinate:481	Reads:1	Hits:2	Allocated_reads:0.5	Strand:-
CATTTTGGAACCAGACGATCACTTTACAGT
>Location:NODE_298130_length_4886_cov_17.340155	Coordinate:481	Reads:1	Hits:2	Allocated_reads:0.5	Strand:-
TAGCATTTTGGAACCAGACGATCACTTTACAGT
>Location:NODE_298130_length_4886_cov_17.340155	Coordinate:481	Reads:3	Hits:2	Allocated_reads:1.5	Strand:-
TGGAACCAGACGATCACTTTACAGT
>Location:NODE_298130_length_4886_cov_17.340155	Coordinate:481	Reads:5	Hits:2	Allocated_reads:2.5	Strand:-
TTGGAACCAGACGATCACTTTACAGT
>Location:NODE_298130_length_4886_cov_17.340155	Coordinate:481	Reads:6	Hits:2	Allocated_reads:3	Strand:-
TTTGGAACCAGACGATCACTTTACAGT
>Location:NODE_298130_length_4886_cov_17.340155	Coordinate:481	Reads:16	Hits:2	Allocated_reads:8	Strand:-
TTTTGGAACCAGACGATCACTTTACAGT
>Location:NODE_298130_length_4886_cov_17.340155	Coordinate:482	Reads:1	Hits:3	Allocated_reads:0.333333333333333	Strand:-
AGCATTTTGGAACCAGACGATCACTTTAGAG
>Location:NODE_298130_length_4886_cov_17.340155	Coordinate:482	Reads:1	Hits:2	Allocated_reads:0.5	Strand:-
ATTTTGGAACCAGACGATCACTTTACAG
>Location:NODE_298130_length_4886_cov_17.340155	Coordinate:482	Reads:12	Hits:2	Allocated_reads:6	Strand:-
CATTTTGGAACCAGACGATCACTTTACAG
>Location:NODE_298130_length_4886_cov_17.340155	Coordinate:482	Reads:2	Hits:2	Allocated_reads:1	Strand:-
GCATTTTGGAACCAGACGATCACTTTACAG
>Location:NODE_298130_length_4886_cov_17.340155	Coordinate:482	Reads:5	Hits:2	Allocated_reads:2.5	Strand:-
TAGCATTTTGGAACCAGACGATCACTTTACAG
>Location:NODE_298130_length_4886_cov_17.340155	Coordinate:482	Reads:4	Hits:2	Allocated_reads:2	Strand:-
TGGAACCAGACGATCACTTTACAG
>Location:NODE_298130_length_4886_cov_17.340155	Coordinate:482	Reads:6	Hits:2	Allocated_reads:3	Strand:-
TTGGAACCAGACGATCACTTTACAG
>Location:NODE_298130_length_4886_cov_17.340155	Coordinate:482	Reads:1	Hits:2	Allocated_reads:0.5	Strand:-
TTTGGAACCAGACGATCACTTTACAG
>Location:NODE_298130_length_4886_cov_17.340155	Coordinate:482	Reads:32	Hits:2	Allocated_reads:16	Strand:-
TTTTGGAACCAGACGATCACTTTACAG
>Location:NODE_298130_length_4886_cov_17.340155	Coordinate:483	Reads:1	Hits:2	Allocated_reads:0.5	Strand:-
TTAGCATTTTGGAACCAGACGATCACTTTACA
>Location:NODE_298130_length_4886_cov_17.340155	Coordinate:483	Reads:1	Hits:2	Allocated_reads:0.5	Strand:-
TTGGAACCAGACGATCACTTTACA
>Location:NODE_298130_length_4886_cov_17.340155	Coordinate:483	Reads:2	Hits:2	Allocated_reads:1	Strand:-
TTTTGGAACCAGACGATCACTTTACA
>Location:NODE_298130_length_4886_cov_17.340155	Coordinate:484	Reads:1	Hits:2	Allocated_reads:0.5	Strand:-
CATTTTGGAACCAGACGATCACTTTAC
>Location:NODE_298130_length_4886_cov_17.340155	Coordinate:484	Reads:1	Hits:2	Allocated_reads:0.5	Strand:-
TTTAGCATTTTGGAACCAGATGATCACTTTAC
>Location:NODE_298130_length_4886_cov_17.340155	Coordinate:484	Reads:1	Hits:2	Allocated_reads:0.5	Strand:-
TTTGGAACCAGACGATCACTTTAC
>Location:NODE_298130_length_4886_cov_17.340155	Coordinate:485	Reads:1	Hits:3	Allocated_reads:0.333333333333333	Strand:-
TTAGCATTTTGGAACCAGACGATCACTTTA
>Location:NODE_298130_length_4886_cov_17.340155	Coordinate:487	Reads:1	Hits:2	Allocated_reads:0.5	Strand:-
ATTTTTTAGCATTTTGGAACCAGACGATCACTT
>Location:NODE_298130_length_4886_cov_17.340155	Coordinate:487	Reads:1	Hits:3	Allocated_reads:0.333333333333333	Strand:-
GCATTTTGGAACCAGACGATCATTT
>Location:NODE_298130_length_4886_cov_17.340155	Coordinate:487	Reads:3	Hits:3	Allocated_reads:1	Strand:-
TAGCATTTTGGAACCAGATGATCACTT
>Location:NODE_298130_length_4886_cov_17.340155	Coordinate:487	Reads:5	Hits:3	Allocated_reads:1.66666666666667	Strand:-
TAGCATTTTGGAACCAGACGATCACTT
>Location:NODE_298130_length_4886_cov_17.340155	Coordinate:487	Reads:1	Hits:3	Allocated_reads:0.333333333333333	Strand:-
TTAGCATTTTGGAACCAGATGATCACTT
>Location:NODE_298130_length_4886_cov_17.340155	Coordinate:487	Reads:5	Hits:3	Allocated_reads:1.66666666666667	Strand:-
TTAGCATTTTGGAACCAGACGATCACTT
>Location:NODE_298130_length_4886_cov_17.340155	Coordinate:487	Reads:4	Hits:3	Allocated_reads:1.33333333333333	Strand:-
TTTAGCATTTTGGAACCAGACGATCACTT
>Location:NODE_298130_length_4886_cov_17.340155	Coordinate:487	Reads:1	Hits:3	Allocated_reads:0.333333333333333	Strand:-
TTTTAGCATTTTGGAACCAGATGATCACTT
>Location:NODE_298130_length_4886_cov_17.340155	Coordinate:487	Reads:4	Hits:3	Allocated_reads:1.33333333333333	Strand:-
TTTTAGCATTTTGGAACCAGACGATCACTT
>Location:NODE_298130_length_4886_cov_17.340155	Coordinate:488	Reads:1	Hits:3	Allocated_reads:0.333333333333333	Strand:+
AGTGATCGTCTGGTTCCAAAATGC
>Location:NODE_298130_length_4886_cov_17.340155	Coordinate:488	Reads:3	Hits:3	Allocated_reads:1	Strand:-
TAGCATTTTGGAACCAGACGATCACT
>Location:NODE_298130_length_4886_cov_17.340155	Coordinate:488	Reads:2	Hits:3	Allocated_reads:0.666666666666667	Strand:-
TTAGCATTTTGGAACCAGACGATCACT
>Location:NODE_298130_length_4886_cov_17.340155	Coordinate:488	Reads:5	Hits:3	Allocated_reads:1.66666666666667	Strand:-
TTTAGCATTTTGGAACCAGACGATCACT
>Location:NODE_298130_length_4886_cov_17.340155	Coordinate:488	Reads:1	Hits:3	Allocated_reads:0.333333333333333	Strand:-
TTTTAGCATTTTGGAACCAGATGATCACT
>Location:NODE_298130_length_4886_cov_17.340155	Coordinate:488	Reads:2	Hits:3	Allocated_reads:0.666666666666667	Strand:-
TTTTAGCATTTTGGAACCAGACGATCACT
>Location:NODE_298130_length_4886_cov_17.340155	Coordinate:488	Reads:1	Hits:3	Allocated_reads:0.333333333333333	Strand:-
TTTTTAGCATTTTGGAACCAGACGATCACT
>Location:NODE_298130_length_4886_cov_17.340155	Coordinate:489	Reads:2	Hits:3	Allocated_reads:0.666666666666667	Strand:-
TTAGCATTTTGGAACCAGACGATCAC
>Location:NODE_298130_length_4886_cov_17.340155	Coordinate:489	Reads:1	Hits:3	Allocated_reads:0.333333333333333	Strand:-
TTTAGCATTTTGGAACCAGACGATCAC
>Location:NODE_298130_length_4886_cov_17.340155	Coordinate:489	Reads:1	Hits:3	Allocated_reads:0.333333333333333	Strand:-
TTTTAGCATTTTGGAACCAGATGATCAC
>Location:NODE_298130_length_4886_cov_17.340155	Coordinate:489	Reads:2	Hits:3	Allocated_reads:0.666666666666667	Strand:-
TTTTAGCATTTTGGAACCAGACGATCAC
>Location:NODE_298130_length_4886_cov_17.340155	Coordinate:489	Reads:3	Hits:3	Allocated_reads:1	Strand:-
TTTTTAGCATTTTGGAACCAGACGATCAC
>Location:NODE_298130_length_4886_cov_17.340155	Coordinate:489	Reads:1	Hits:2	Allocated_reads:0.5	Strand:-
TTTTTTAGCATTTTGGAACCAGACGATCAC
>Location:NODE_298130_length_4886_cov_17.340155	Coordinate:490	Reads:1	Hits:3	Allocated_reads:0.333333333333333	Strand:-
TAGCATTTTGGAACCAGACGATCA
>Location:NODE_298130_length_4886_cov_17.340155	Coordinate:490	Reads:1	Hits:3	Allocated_reads:0.333333333333333	Strand:+
TGATCGTCTGGTTCCAAAATGCTAA
>Location:NODE_298130_length_4886_cov_17.340155	Coordinate:490	Reads:1	Hits:3	Allocated_reads:0.333333333333333	Strand:-
TTTTAGCATTTTGGAACCAGACGATCA
>Location:NODE_298130_length_4886_cov_17.340155	Coordinate:491	Reads:1	Hits:3	Allocated_reads:0.333333333333333	Strand:-
TTTAGCATTTTGGAACCAGACGATC
>Location:NODE_298130_length_4886_cov_17.340155	Coordinate:491	Reads:2	Hits:3	Allocated_reads:0.666666666666667	Strand:-
TTTTAGCATTTTGGAACCAGACGATC
>Location:NODE_298130_length_4886_cov_17.340155	Coordinate:491	Reads:1	Hits:3	Allocated_reads:0.333333333333333	Strand:-
TTTTTAGCATTTTGGAACCAGACGATC
>Location:NODE_298130_length_4886_cov_17.340155	Coordinate:491	Reads:2	Hits:2	Allocated_reads:1	Strand:-
TTTTTTAGCATTTTGGAACCAGACGATC
>Location:NODE_298130_length_4886_cov_17.340155	Coordinate:492	Reads:1	Hits:2	Allocated_reads:0.5	Strand:-
TTTTTTAGCATTTTGGAACCAGACGAT
>Location:NODE_298130_length_4886_cov_17.340155	Coordinate:496	Reads:1	Hits:2	Allocated_reads:0.5	Strand:-
ACCATTTATTTTTTAGCATTTTGGAACCAGA
>Location:NODE_298130_length_4886_cov_17.340155	Coordinate:496	Reads:1	Hits:2	Allocated_reads:0.5	Strand:-
CATTTATTTTTTAGCATTTTGGAACCAGA
>Location:NODE_298130_length_4886_cov_17.340155	Coordinate:498	Reads:1	Hits:2	Allocated_reads:0.5	Strand:-
ATTTATTTTTTAGCATTTTGGAACCA
>Location:NODE_298130_length_4886_cov_17.340155	Coordinate:498	Reads:1	Hits:2	Allocated_reads:0.5	Strand:+
TGGTTCCAAAATGCTAAAAAATAAATGGT
>Location:NODE_298130_length_4886_cov_17.340155	Coordinate:506	Reads:1	Hits:2	Allocated_reads:0.5	Strand:-
TGACTGACCATTTATTTTTTAGCATTT
>Location:NODE_298130_length_4886_cov_17.340155	Coordinate:507	Reads:1	Hits:2	Allocated_reads:0.5	Strand:-
AACTGACTGACCATTTATTTTTTAGCATT
>Location:NODE_298130_length_4886_cov_17.340155	Coordinate:507	Reads:2	Hits:2	Allocated_reads:1	Strand:-
TAACTGACTGACCATTTATTTTTTAGCATT
>Location:NODE_298130_length_4886_cov_17.340155	Coordinate:507	Reads:1	Hits:2	Allocated_reads:0.5	Strand:-
TGACTGACCATTTATTTTTTAGCATT
>Location:NODE_298130_length_4886_cov_17.340155	Coordinate:507	Reads:1	Hits:2	Allocated_reads:0.5	Strand:-
TTAACTGACTGACCATTTATTTTTTAGCATT
>Location:NODE_298130_length_4886_cov_17.340155	Coordinate:509	Reads:6	Hits:2	Allocated_reads:3	Strand:-
TAACTGACTGACCATTTATTTTTTAGCA
>Location:NODE_298130_length_4886_cov_17.340155	Coordinate:509	Reads:2	Hits:2	Allocated_reads:1	Strand:-
TTAACTGACTGACCATTTATTTTTTAGCA
>Location:NODE_298130_length_4886_cov_17.340155	Coordinate:510	Reads:1	Hits:2	Allocated_reads:0.5	Strand:-
TAACTGACTGACCATTTATTTTTTAGC
>Location:NODE_298130_length_4886_cov_17.340155	Coordinate:510	Reads:1	Hits:2	Allocated_reads:0.5	Strand:-
TTAACTGACTGACCATTTATTTTTTAGC
>Location:NODE_298130_length_4886_cov_17.340155	Coordinate:514	Reads:1	Hits:2	Allocated_reads:0.5	Strand:-
TGCAACAATTAACTGACTGACCATTTATTTGT
>Location:NODE_298130_length_4886_cov_17.340155	Coordinate:517	Reads:2	Hits:2	Allocated_reads:1	Strand:-
AACAATTAACTGACTGACCATTTATT
>Location:NODE_298130_length_4886_cov_17.340155	Coordinate:517	Reads:31	Hits:2	Allocated_reads:15.5	Strand:-
CAACAATTAACTGACTGACCATTTATT
>Location:NODE_298130_length_4886_cov_17.340155	Coordinate:517	Reads:8	Hits:2	Allocated_reads:4	Strand:-
GCAACAATTAACTGACTGACCATTTATT
>Location:NODE_298130_length_4886_cov_17.340155	Coordinate:517	Reads:2	Hits:2	Allocated_reads:1	Strand:-
GTGCAACAATTAACTGACTGACCATTTATT
>Location:NODE_298130_length_4886_cov_17.340155	Coordinate:517	Reads:55	Hits:2	Allocated_reads:27.5	Strand:-
TGCAACAATTAACTGACTGACCATTTATT
>Location:NODE_298130_length_4886_cov_17.340155	Coordinate:518	Reads:1	Hits:2	Allocated_reads:0.5	Strand:-
AACAATTAACTGACTGACCATTTAT
>Location:NODE_298130_length_4886_cov_17.340155	Coordinate:518	Reads:2	Hits:2	Allocated_reads:1	Strand:-
CAACAATTAACTGACTGACCATTTAT
>Location:NODE_298130_length_4886_cov_17.340155	Coordinate:518	Reads:1	Hits:2	Allocated_reads:0.5	Strand:-
TGCAACAATTAACTGACTGACCATTTAT
>Location:NODE_298130_length_4886_cov_17.340155	Coordinate:524	Reads:1	Hits:2	Allocated_reads:0.5	Strand:-
AAGGACAGTGCAACAATTAACTGACTGACC
>Location:NODE_298130_length_4886_cov_17.340155	Coordinate:524	Reads:1	Hits:2	Allocated_reads:0.5	Strand:-
TAAGGACAGTGCAACAATTAACTGACTGACC
>Location:NODE_298130_length_4886_cov_17.340155	Coordinate:527	Reads:3	Hits:2	Allocated_reads:1.5	Strand:+
CAGTCAGTTAATTGTTGCACTGTCCT
>Location:NODE_298130_length_4886_cov_17.340155	Coordinate:528	Reads:1	Hits:2	Allocated_reads:0.5	Strand:-
AAGGACAGTGCAACAATTAACTGACT
>Location:NODE_298130_length_4886_cov_17.340155	Coordinate:528	Reads:3	Hits:2	Allocated_reads:1.5	Strand:-
AATAAGGACAGTGCAACAATTAACTGACT
>Location:NODE_298130_length_4886_cov_17.340155	Coordinate:528	Reads:5	Hits:2	Allocated_reads:2.5	Strand:-
ATAAGGACAGTGCAACAATTAACTGACT
>Location:NODE_298130_length_4886_cov_17.340155	Coordinate:528	Reads:4	Hits:2	Allocated_reads:2	Strand:-
CTAATAAGGACAGTGCAACAATTAACTGACT
>Location:NODE_298130_length_4886_cov_17.340155	Coordinate:528	Reads:1	Hits:2	Allocated_reads:0.5	Strand:-
TAACTAATAAGGACAGTGCAACAACTAACTGACT
>Location:NODE_298130_length_4886_cov_17.340155	Coordinate:528	Reads:2	Hits:2	Allocated_reads:1	Strand:-
TAAGGACAGTGCAACAATTAACTGACT
>Location:NODE_298130_length_4886_cov_17.340155	Coordinate:528	Reads:14	Hits:2	Allocated_reads:7	Strand:-
TAATAAGGACAGTGCAACAATTAACTGACT
>Location:NODE_298130_length_4886_cov_17.340155	Coordinate:528	Reads:1	Hits:2	Allocated_reads:0.5	Strand:-
TTAACTAATAAGGACAGTGCAACAATTAACTGACT
>Location:NODE_298130_length_4886_cov_17.340155	Coordinate:529	Reads:2	Hits:4	Allocated_reads:0.5	Strand:-
TAAGGACAGTGCAACAATTAACTGAC
>Location:NODE_298130_length_4886_cov_17.340155	Coordinate:529	Reads:1	Hits:4	Allocated_reads:0.25	Strand:-
TAATAAGGACAGTGCAACAATTAACTGAC
>Location:NODE_298130_length_4886_cov_17.340155	Coordinate:532	Reads:1	Hits:4	Allocated_reads:0.25	Strand:-
AACTAATAAGGACAGTGCAACAATTAACT
>Location:NODE_298130_length_4886_cov_17.340155	Coordinate:532	Reads:3	Hits:4	Allocated_reads:0.75	Strand:-
TAACTAATAAGGACAGTGCAACAATTAACT
>Location:NODE_298130_length_4886_cov_17.340155	Coordinate:532	Reads:1	Hits:4	Allocated_reads:0.25	Strand:-
TAATAAGGACAGTGCAACAATTAACT
>Location:NODE_298130_length_4886_cov_17.340155	Coordinate:532	Reads:2	Hits:4	Allocated_reads:0.5	Strand:-
TTAACTAATAAGGACAGTGCAACAATTAACT
>Location:NODE_298130_length_4886_cov_17.340155	Coordinate:533	Reads:1	Hits:4	Allocated_reads:0.25	Strand:-
AACTAATAAGGACAGTGCAACAATTAAC
>Location:NODE_298130_length_4886_cov_17.340155	Coordinate:533	Reads:1	Hits:4	Allocated_reads:0.25	Strand:-
AAGTTAACTAATAAGGACAGTGCAACAATTAAC
>Location:NODE_298130_length_4886_cov_17.340155	Coordinate:533	Reads:5	Hits:4	Allocated_reads:1.25	Strand:-
TAACTAATAAGGACAGTGCAACAATTAAC
>Location:NODE_298130_length_4886_cov_17.340155	Coordinate:533	Reads:3	Hits:4	Allocated_reads:0.75	Strand:-
TAATAAGGACAGTGCAACAATTAAC
>Location:NODE_298130_length_4886_cov_17.340155	Coordinate:533	Reads:4	Hits:4	Allocated_reads:1	Strand:-
TTAACTAATAAGGACAGTGCAACAATTAAC
>Location:NODE_298130_length_4886_cov_17.340155	Coordinate:536	Reads:2	Hits:4	Allocated_reads:0.5	Strand:-
AAGTTAACTAATAAGGACAGTGCAACAATT
>Location:NODE_298130_length_4886_cov_17.340155	Coordinate:536	Reads:1	Hits:4	Allocated_reads:0.25	Strand:+
AATTGTTGCACTGTCCTTATTAGT
>Location:NODE_298130_length_4886_cov_17.340155	Coordinate:536	Reads:1	Hits:4	Allocated_reads:0.25	Strand:+
AATTGTTGCACTGTCCTTATTAGTTAAC
>Location:NODE_298130_length_4886_cov_17.340155	Coordinate:536	Reads:2	Hits:4	Allocated_reads:0.5	Strand:-
AGTTAACTAATAAGGACAGTGCAACAATT
>Location:NODE_298130_length_4886_cov_17.340155	Coordinate:536	Reads:8	Hits:4	Allocated_reads:2	Strand:-
TAACTAATAAGGACAGTGCAACAATT
>Location:NODE_298130_length_4886_cov_17.340155	Coordinate:536	Reads:1	Hits:4	Allocated_reads:0.25	Strand:-
TTAACTAATAAGGACAGTGCAACAATT
>Location:NODE_298130_length_4886_cov_17.340155	Coordinate:537	Reads:1	Hits:4	Allocated_reads:0.25	Strand:-
AAGTTAACTAATAAGGACAGTGCAACAAT
>Location:NODE_298130_length_4886_cov_17.340155	Coordinate:538	Reads:1	Hits:4	Allocated_reads:0.25	Strand:-
AAGTTAACTAATAAGGACAGTGCAACAA
>Location:NODE_298130_length_4886_cov_17.340155	Coordinate:540	Reads:1	Hits:4	Allocated_reads:0.25	Strand:-
AAAAGTTAACTAATAAGGACAGTGCAAC
>Location:NODE_298130_length_4886_cov_17.340155	Coordinate:540	Reads:1	Hits:4	Allocated_reads:0.25	Strand:-
AAGTTAACTAATAAGGACAGTGCAAC
>Location:NODE_298130_length_4886_cov_17.340155	Coordinate:542	Reads:1	Hits:4	Allocated_reads:0.25	Strand:-
AAGTTAACTAATAAGGACAGTGCA
>Location:NODE_298130_length_4886_cov_17.340155	Coordinate:542	Reads:1	Hits:4	Allocated_reads:0.25	Strand:-
CACAAAAGTTAACTAATAAGGACAGTGCA
>Location:NODE_298130_length_4886_cov_17.340155	Coordinate:544	Reads:1	Hits:4	Allocated_reads:0.25	Strand:-
AAGCACAAAAGTTAACTAATAAGGACAGTG
>Location:NODE_298130_length_4886_cov_17.340155	Coordinate:544	Reads:1	Hits:4	Allocated_reads:0.25	Strand:-
TAAAGCACAAAAGTTAACTAATAAGGACAGTG
>Location:NODE_298130_length_4886_cov_17.340155	Coordinate:545	Reads:1	Hits:4	Allocated_reads:0.25	Strand:+
ACTGTCCTTATTAGTTAACTTTTGTGCT
>Location:NODE_298130_length_4886_cov_17.340155	Coordinate:545	Reads:2	Hits:4	Allocated_reads:0.5	Strand:-
AGCACAAAAGTTAACTAATAAGGACAGT
>Location:NODE_298130_length_4886_cov_17.340155	Coordinate:545	Reads:1	Hits:4	Allocated_reads:0.25	Strand:-
ATAAAGCACAAAAGTTAACTAATAAGGACAGT
>Location:NODE_298130_length_4886_cov_17.340155	Coordinate:545	Reads:2	Hits:4	Allocated_reads:0.5	Strand:-
GCACAAAAGTTAACTAATAAGGACAGT
>Location:NODE_298130_length_4886_cov_17.340155	Coordinate:545	Reads:1	Hits:4	Allocated_reads:0.25	Strand:-
TAAAGCACAAAAGTTAACTAATAAGGACAGT
>Location:NODE_298130_length_4886_cov_17.340155	Coordinate:546	Reads:1	Hits:4	Allocated_reads:0.25	Strand:-
ATAAAGCACAAAAGTTAACTAATAAGGACAG
>Location:NODE_298130_length_4886_cov_17.340155	Coordinate:546	Reads:3	Hits:4	Allocated_reads:0.75	Strand:-
TAAAGCACAAAAGTTAACTAATAAGGACAG
>Location:NODE_298130_length_4886_cov_17.340155	Coordinate:547	Reads:1	Hits:4	Allocated_reads:0.25	Strand:-
AAAGCACAAAAGTTAACTAATAAGGACA
>Location:NODE_298130_length_4886_cov_17.340155	Coordinate:547	Reads:1	Hits:4	Allocated_reads:0.25	Strand:-
AGCACAAAAGTTAACTAATAAGGACA
>Location:NODE_298130_length_4886_cov_17.340155	Coordinate:547	Reads:1	Hits:4	Allocated_reads:0.25	Strand:-
TAAAGCACAAAAGTTAACTAATAAGGACA
>Location:NODE_298130_length_4886_cov_17.340155	Coordinate:548	Reads:2	Hits:4	Allocated_reads:0.5	Strand:-
AAAGCACAAAAGTTAACTAATAAGGAC
>Location:NODE_298130_length_4886_cov_17.340155	Coordinate:548	Reads:5	Hits:4	Allocated_reads:1.25	Strand:-
AAGCACAAAAGTTAACTAATAAGGAC
>Location:NODE_298130_length_4886_cov_17.340155	Coordinate:548	Reads:3	Hits:4	Allocated_reads:0.75	Strand:-
ATAAAGCACAAAAGTTAACTAATAAGGAC
>Location:NODE_298130_length_4886_cov_17.340155	Coordinate:548	Reads:6	Hits:4	Allocated_reads:1.5	Strand:-
GATAAAGCACAAAAGTTAACTAATAAGGAC
>Location:NODE_298130_length_4886_cov_17.340155	Coordinate:548	Reads:1	Hits:4	Allocated_reads:0.25	Strand:-
GCACAAAAGTTAACTAATAAGGAC
>Location:NODE_298130_length_4886_cov_17.340155	Coordinate:548	Reads:1	Hits:4	Allocated_reads:0.25	Strand:-
TAAAGCACAAAAGTTAACTAATAAGGGC
>Location:NODE_298130_length_4886_cov_17.340155	Coordinate:548	Reads:59	Hits:4	Allocated_reads:14.75	Strand:-
TAAAGCACAAAAGTTAACTAATAAGGAC
>Location:NODE_298130_length_4886_cov_17.340155	Coordinate:558	Reads:1	Hits:4	Allocated_reads:0.25	Strand:-
TAATAAAAAGATAAAGCACAAAAGTTAAC
>Location:NODE_298130_length_4886_cov_17.340155	Coordinate:561	Reads:1	Hits:4	Allocated_reads:0.25	Strand:-
TATAATAAAAAGATAAAGCACAAAAGTT
>Location:NODE_298130_length_4886_cov_17.340155	Coordinate:571	Reads:1	Hits:2	Allocated_reads:0.5	Strand:+
CTTTATCTTTTTATTATAGATTGGACAGGCA
>Location:NODE_298130_length_4886_cov_17.340155	Coordinate:572	Reads:1	Hits:2	Allocated_reads:0.5	Strand:+
TTTATCTTTTTATTATAGATTGGACAGGC
>Location:NODE_298130_length_4886_cov_17.340155	Coordinate:573	Reads:1	Hits:2	Allocated_reads:0.5	Strand:-
GCCTGTCCAATCTATAATAAAAAGATAA
>Location:NODE_298130_length_4886_cov_17.340155	Coordinate:573	Reads:1	Hits:2	Allocated_reads:0.5	Strand:-
TGCCTGTCCAATCTATAATAAAAAGATAA
>Location:NODE_298130_length_4886_cov_17.340155	Coordinate:574	Reads:1	Hits:2	Allocated_reads:0.5	Strand:+
TATCTTTTTATTATAGATTGGACAGGCA
>Location:NODE_298130_length_4886_cov_17.340155	Coordinate:574	Reads:1	Hits:2	Allocated_reads:0.5	Strand:-
TGCCTGTCCAATCTATAATAAAAAGAAT
>Location:NODE_298130_length_4886_cov_17.340155	Coordinate:574	Reads:2	Hits:2	Allocated_reads:1	Strand:-
TGCCTGTCCAATCTATAATAAAAAGATA
>Location:NODE_298130_length_4886_cov_17.340155	Coordinate:574	Reads:1	Hits:2	Allocated_reads:0.5	Strand:-
TTGCCTGTCCAATCTATAATAAAAAGATA
>Location:NODE_298130_length_4886_cov_17.340155	Coordinate:574	Reads:2	Hits:2	Allocated_reads:1	Strand:-
TTTGCCTGTCCAATCTATAATAAAAAGATA
>Location:NODE_298130_length_4886_cov_17.340155	Coordinate:575	Reads:2	Hits:2	Allocated_reads:1	Strand:-
CGTTTGCCTGTCCAATCTATAATAAAAAGAT
>Location:NODE_298130_length_4886_cov_17.340155	Coordinate:575	Reads:6	Hits:2	Allocated_reads:3	Strand:-
TGCCTGTCCAATCTATAATAAAAAGAT
>Location:NODE_298130_length_4886_cov_17.340155	Coordinate:575	Reads:4	Hits:2	Allocated_reads:2	Strand:-
TTGCCTGTCCAATCTATAATAAAAAGAT
>Location:NODE_298130_length_4886_cov_17.340155	Coordinate:575	Reads:5	Hits:2	Allocated_reads:2.5	Strand:-
TTTGCCTGTCCAATCTATAATAAAAAGAT
>Location:NODE_298130_length_4886_cov_17.340155	Coordinate:576	Reads:1	Hits:2	Allocated_reads:0.5	Strand:-
TGCCTGTCCAATCTATAATTAAAAGA
>Location:NODE_298130_length_4886_cov_17.340155	Coordinate:576	Reads:4	Hits:2	Allocated_reads:2	Strand:-
TGCCTGTCCAATCTATAATAAAAAGA
>Location:NODE_298130_length_4886_cov_17.340155	Coordinate:576	Reads:1	Hits:2	Allocated_reads:0.5	Strand:-
TTTGCCTGTCCAATCTATAATAAAAAGA
>Location:NODE_298130_length_4886_cov_17.340155	Coordinate:577	Reads:1	Hits:2	Allocated_reads:0.5	Strand:-
TGCGTTTGCCTGTCCAATCTATAATAAAAAT
>Location:NODE_298130_length_4886_cov_17.340155	Coordinate:579	Reads:1	Hits:2	Allocated_reads:0.5	Strand:-
TGCGTTTGCCTGTCCAATCTATAATAAAA
>Location:NODE_298130_length_4886_cov_17.340155	Coordinate:580	Reads:1	Hits:2	Allocated_reads:0.5	Strand:-
TGCCTGCGTTTGCCTGTCCAATCTATAATAAT
>Location:NODE_298130_length_4886_cov_17.340155	Coordinate:580	Reads:1	Hits:2	Allocated_reads:0.5	Strand:-
TGCCTGCGTTTGCCTGTCCAATCTATAATTTT
>Location:NODE_298130_length_4886_cov_17.340155	Coordinate:580	Reads:1	Hits:2	Allocated_reads:0.5	Strand:+
TTTATTATAGATTGGACAGGCAAACGCA
>Location:NODE_298130_length_4886_cov_17.340155	Coordinate:581	Reads:1	Hits:2	Allocated_reads:0.5	Strand:-
TGCCTGCGTTTGCCTGTCCAATCTATAATTT
>Location:NODE_298130_length_4886_cov_17.340155	Coordinate:582	Reads:1	Hits:2	Allocated_reads:0.5	Strand:-
TGCCTGCGTTTGCCTGTCCAATCTATAATA
>Location:NODE_298130_length_4886_cov_17.340155	Coordinate:582	Reads:1	Hits:2	Allocated_reads:0.5	Strand:-
TGCCTGCGTTTGCCTGTCGAATCTATAATA
>Location:NODE_298130_length_4886_cov_17.340155	Coordinate:582	Reads:3	Hits:2	Allocated_reads:1.5	Strand:-
TGCCTGCGTTTGCCTGTCCAATCTATAATT
>Location:NODE_298130_length_4886_cov_17.340155	Coordinate:583	Reads:1	Hits:2	Allocated_reads:0.5	Strand:+
ATTATAGATTGGACAGGCAAACGCAGG
>Location:NODE_298130_length_4886_cov_17.340155	Coordinate:583	Reads:1	Hits:2	Allocated_reads:0.5	Strand:-
TGCCTGCGTTTGCCTGTCCAATCTATATT
>Location:NODE_298130_length_4886_cov_17.340155	Coordinate:583	Reads:43	Hits:2	Allocated_reads:21.5	Strand:-
TGCCTGCGTTTGCCTGTCCAATCTATAAT
>Location:NODE_298130_length_4886_cov_17.340155	Coordinate:583	Reads:1	Hits:2	Allocated_reads:0.5	Strand:-
TGCGTTTGCCTGTCCAATCTATAAT
>Location:NODE_298130_length_4886_cov_17.340155	Coordinate:584	Reads:1	Hits:2	Allocated_reads:0.5	Strand:-
TGCCTGCGTTTGCCTGTCCAATCTATAA
>Location:NODE_298130_length_4886_cov_17.340155	Coordinate:584	Reads:1	Hits:2	Allocated_reads:0.5	Strand:+
TTATAGATTGGACAGGCAAACGCAGG
>Location:NODE_298130_length_4886_cov_17.340155	Coordinate:584	Reads:1	Hits:2	Allocated_reads:0.5	Strand:+
TTATAGATTGGACAGGCAAACGCAGGCAACC
>Location:NODE_298130_length_4886_cov_17.340155	Coordinate:585	Reads:1	Hits:2	Allocated_reads:0.5	Strand:+
TATAGATTGGACAGGCAAACGCAGGCAACC
>Location:NODE_298130_length_4886_cov_17.340155	Coordinate:585	Reads:2	Hits:2	Allocated_reads:1	Strand:-
TGCCTGCGTTTGCCTGTCCAATCTATA
>Location:NODE_298130_length_4886_cov_17.340155	Coordinate:588	Reads:1	Hits:2	Allocated_reads:0.5	Strand:+
AGATTGGACAGGCAAACGCAGGCA
>Location:NODE_298130_length_4886_cov_17.340155	Coordinate:588	Reads:1	Hits:2	Allocated_reads:0.5	Strand:+
AGATTGGACAGGCAAACGCAGGCAACC
>Location:NODE_298130_length_4886_cov_17.340155	Coordinate:588	Reads:2	Hits:2	Allocated_reads:1	Strand:+
AGATTGGACAGGCAAACGCAGGCAACCTCTTT
>Location:NODE_298130_length_4886_cov_17.340155	Coordinate:588	Reads:3	Hits:2	Allocated_reads:1.5	Strand:-
TGCCTGCGTTTGCCTGTCCAATCT
>Location:NODE_298130_length_4886_cov_17.340155	Coordinate:589	Reads:1	Hits:2	Allocated_reads:0.5	Strand:+
GATTGGACAGGCAAACGCAGGCAACC
>Location:NODE_298130_length_4886_cov_17.340155	Coordinate:592	Reads:1	Hits:2	Allocated_reads:0.5	Strand:+
TGGACAGGCAAACGCAGGCAACCTCTT
>Location:NODE_298130_length_4886_cov_17.340155	Coordinate:594	Reads:4	Hits:2	Allocated_reads:2	Strand:-
TGGATGAAAGAGGTTGCCTGCGTTTGCCTGTC
>Location:NODE_298130_length_4886_cov_17.340155	Coordinate:595	Reads:3	Hits:2	Allocated_reads:1.5	Strand:-
TGGATGAAAGAGGTTGCCTGCGTTTGCCTTT
>Location:NODE_298130_length_4886_cov_17.340155	Coordinate:596	Reads:1	Hits:2	Allocated_reads:0.5	Strand:-
GATGGATGAAAGAGGTTGCCTGCGTTTGCCTG
>Location:NODE_298130_length_4886_cov_17.340155	Coordinate:596	Reads:1	Hits:2	Allocated_reads:0.5	Strand:-
GATGGATGAAAGAGGTTGCCTGCGTTTGCCTT
>Location:NODE_298130_length_4886_cov_17.340155	Coordinate:596	Reads:1	Hits:2	Allocated_reads:0.5	Strand:-
TGATGGATGAAAGAGGTTGCCTGCGTTTGCCTG
>Location:NODE_298130_length_4886_cov_17.340155	Coordinate:596	Reads:4	Hits:2	Allocated_reads:2	Strand:-
TGATGGATGAAAGAGGTTGCCTGCGTTTGCCTT
>Location:NODE_298130_length_4886_cov_17.340155	Coordinate:596	Reads:6	Hits:2	Allocated_reads:3	Strand:-
TGGATGAAAGAGGTTGCCTGCGTTTGCCTG
>Location:NODE_298130_length_4886_cov_17.340155	Coordinate:596	Reads:3	Hits:2	Allocated_reads:1.5	Strand:-
TTGATGGATGAAAGAGGTTGCCTGCGTTTGCCTT
>Location:NODE_298130_length_4886_cov_17.340155	Coordinate:597	Reads:1	Hits:2	Allocated_reads:0.5	Strand:-
ACTTGATGGATGAAAGAGGTTGCCTGCGTTTGCCT
>Location:NODE_298130_length_4886_cov_17.340155	Coordinate:597	Reads:1	Hits:2	Allocated_reads:0.5	Strand:-
ATGAAAGAGGTTGCCTGCGTTTGCCT
>Location:NODE_298130_length_4886_cov_17.340155	Coordinate:597	Reads:5	Hits:2	Allocated_reads:2.5	Strand:-
ATGGATGAAAGAGGTTGCCTGCGTTTGCCT
>Location:NODE_298130_length_4886_cov_17.340155	Coordinate:597	Reads:3	Hits:2	Allocated_reads:1.5	Strand:-
GATGGATGAAAGAGGTTGCCTGCGTTTGCCT
>Location:NODE_298130_length_4886_cov_17.340155	Coordinate:597	Reads:2	Hits:2	Allocated_reads:1	Strand:-
GGATGAAAGAGGTTGCCTGCGTTTGCCT
>Location:NODE_298130_length_4886_cov_17.340155	Coordinate:597	Reads:5	Hits:2	Allocated_reads:2.5	Strand:-
TGAAAGAGGTTGCCTGCGTTTGCCT
>Location:NODE_298130_length_4886_cov_17.340155	Coordinate:597	Reads:1	Hits:2	Allocated_reads:0.5	Strand:-
TGATGGATGAAAGAGGTTGCCTGCGTTTGCCC
>Location:NODE_298130_length_4886_cov_17.340155	Coordinate:597	Reads:14	Hits:2	Allocated_reads:7	Strand:-
TGATGGATGAAAGAGGTTGCCTGCGTTTGCCT
>Location:NODE_298130_length_4886_cov_17.340155	Coordinate:597	Reads:1	Hits:2	Allocated_reads:0.5	Strand:-
TGGATGAAAGAGGTTGCCTGCGTTAGCCT
>Location:NODE_298130_length_4886_cov_17.340155	Coordinate:597	Reads:1	Hits:2	Allocated_reads:0.5	Strand:-
TGGATGAAAGAGGTTGCCTGCGTTTGCCA
>Location:NODE_298130_length_4886_cov_17.340155	Coordinate:597	Reads:1	Hits:2	Allocated_reads:0.5	Strand:-
TGGATGAAAGAGGTTGCCTGCGTTTGCTT
>Location:NODE_298130_length_4886_cov_17.340155	Coordinate:597	Reads:1	Hits:2	Allocated_reads:0.5	Strand:-
TGGATGAAAGAGGTTGCCTGTGTTTGCCT
>Location:NODE_298130_length_4886_cov_17.340155	Coordinate:597	Reads:3	Hits:2	Allocated_reads:1.5	Strand:-
TGGATGAAAGAGGTTGCCTGCGTTTGCCG
>Location:NODE_298130_length_4886_cov_17.340155	Coordinate:597	Reads:71	Hits:2	Allocated_reads:35.5	Strand:-
TGGATGAAAGAGGTTGCCTGCGTTTGCCT
>Location:NODE_298130_length_4886_cov_17.340155	Coordinate:597	Reads:3	Hits:2	Allocated_reads:1.5	Strand:-
TTGATGGATGAAAGAGGTTGCCTGCGTTTGCCT
>Location:NODE_298130_length_4886_cov_17.340155	Coordinate:598	Reads:2	Hits:2	Allocated_reads:1	Strand:-
ACTTGATGGATGAAAGAGGTTGCCTGCGTTTGCC
>Location:NODE_298130_length_4886_cov_17.340155	Coordinate:598	Reads:1	Hits:2	Allocated_reads:0.5	Strand:-
ATGAAAGAGGTTGCCTGCGTTTGCC
>Location:NODE_298130_length_4886_cov_17.340155	Coordinate:598	Reads:4	Hits:2	Allocated_reads:2	Strand:-
ATGGATGAAAGAGGTTGCCTGCGTTTGCC
>Location:NODE_298130_length_4886_cov_17.340155	Coordinate:598	Reads:2	Hits:2	Allocated_reads:1	Strand:-
CACTTGATGGATGAAAGAGGTTGCCTGCGTTTGCC
>Location:NODE_298130_length_4886_cov_17.340155	Coordinate:598	Reads:1	Hits:2	Allocated_reads:0.5	Strand:-
CTTGATGGATGAAAGAGGTTGCCTGCGTTTGCC
>Location:NODE_298130_length_4886_cov_17.340155	Coordinate:598	Reads:4	Hits:2	Allocated_reads:2	Strand:-
GATGGATGAAAGAGGTTGCCTGCGTTTGCC
>Location:NODE_298130_length_4886_cov_17.340155	Coordinate:598	Reads:2	Hits:2	Allocated_reads:1	Strand:-
TGAAAGAGGTTGCCTGCGTTTGCC
>Location:NODE_298130_length_4886_cov_17.340155	Coordinate:598	Reads:1	Hits:2	Allocated_reads:0.5	Strand:-
TGATGGATGAAAGAGGTTGCCTGCATTTGCC
>Location:NODE_298130_length_4886_cov_17.340155	Coordinate:598	Reads:16	Hits:2	Allocated_reads:8	Strand:-
TGATGGATGAAAGAGGTTGCCTGCGTTTGCC
>Location:NODE_298130_length_4886_cov_17.340155	Coordinate:598	Reads:18	Hits:2	Allocated_reads:9	Strand:-
TGGATGAAAGAGGTTGCCTGCGTTTGCC
>Location:NODE_298130_length_4886_cov_17.340155	Coordinate:598	Reads:2	Hits:2	Allocated_reads:1	Strand:-
TTGATGGATGAAAGAGGTTGCCTGCGTTTGCC
>Location:NODE_298130_length_4886_cov_17.340155	Coordinate:599	Reads:2	Hits:2	Allocated_reads:1	Strand:-
ACTTGATGGATGAAAGAGGTTGCCTGCGTTTGC
>Location:NODE_298130_length_4886_cov_17.340155	Coordinate:599	Reads:1	Hits:2	Allocated_reads:0.5	Strand:-
ATGGATGAAAGAGGTTGCCTGCGTTTGC
>Location:NODE_298130_length_4886_cov_17.340155	Coordinate:599	Reads:1	Hits:2	Allocated_reads:0.5	Strand:-
TGATGGATGAAAGAGGTTGCCTGCGTTTGA
>Location:NODE_298130_length_4886_cov_17.340155	Coordinate:599	Reads:1	Hits:2	Allocated_reads:0.5	Strand:-
TGATGGATGAAAGAGGTTGCCTGCGTTTGC
>Location:NODE_298130_length_4886_cov_17.340155	Coordinate:599	Reads:2	Hits:2	Allocated_reads:1	Strand:-
TGGATGAAAGAGGTTGCCTGCGTTTGC
>Location:NODE_298130_length_4886_cov_17.340155	Coordinate:600	Reads:1	Hits:2	Allocated_reads:0.5	Strand:-
TGATGGATGAAAGAGGTTGCCTGCGTTTG
>Location:NODE_298130_length_4886_cov_17.340155	Coordinate:600	Reads:10	Hits:2	Allocated_reads:5	Strand:-
TGGATGAAAGAGGTTGCCTGCGTTTG
>Location:NODE_298130_length_4886_cov_17.340155	Coordinate:601	Reads:1	Hits:2	Allocated_reads:0.5	Strand:-
ACTTGATGGATGAAAGAGGTTGCCTGCGTTT
>Location:NODE_298130_length_4886_cov_17.340155	Coordinate:601	Reads:1	Hits:2	Allocated_reads:0.5	Strand:-
GATGGATGAAAGAGGTTGCCTGCGTTT
>Location:NODE_298130_length_4886_cov_17.340155	Coordinate:601	Reads:1	Hits:2	Allocated_reads:0.5	Strand:-
TGATGGATGAAAGAGGTTGCCTGCGTTT
>Location:NODE_298130_length_4886_cov_17.340155	Coordinate:601	Reads:7	Hits:2	Allocated_reads:3.5	Strand:-
TGGATGAAAGAGGTTGCCTGCGTTT
>Location:NODE_298130_length_4886_cov_17.340155	Coordinate:602	Reads:1	Hits:2	Allocated_reads:0.5	Strand:+
AACGCAGGCAACCTCTTTCATCCAT
>Location:NODE_298130_length_4886_cov_17.340155	Coordinate:602	Reads:2	Hits:2	Allocated_reads:1	Strand:-
ACACTTGATGGATGAAAGAGGTTGCCTGCGTT
>Location:NODE_298130_length_4886_cov_17.340155	Coordinate:602	Reads:21	Hits:2	Allocated_reads:10.5	Strand:-
ACTTGATGGATGAAAGAGGTTGCCTGCGTT
>Location:NODE_298130_length_4886_cov_17.340155	Coordinate:602	Reads:5	Hits:2	Allocated_reads:2.5	Strand:-
CACTTGATGGATGAAAGAGGTTGCCTGCGTT
>Location:NODE_298130_length_4886_cov_17.340155	Coordinate:602	Reads:1	Hits:2	Allocated_reads:0.5	Strand:-
GATGGATGAAAGAGGTTGCCTGCGTT
>Location:NODE_298130_length_4886_cov_17.340155	Coordinate:602	Reads:22	Hits:2	Allocated_reads:11	Strand:-
TGATGGATGAAAGAGGTTGCCTGCGTT
>Location:NODE_298130_length_4886_cov_17.340155	Coordinate:602	Reads:23	Hits:2	Allocated_reads:11.5	Strand:-
TGGATGAAAGAGGTTGCCTGCGTT
>Location:NODE_298130_length_4886_cov_17.340155	Coordinate:602	Reads:6	Hits:2	Allocated_reads:3	Strand:-
TTGATGGATGAAAGAGGTTGCCTGCGTT
>Location:NODE_298130_length_4886_cov_17.340155	Coordinate:603	Reads:2	Hits:2	Allocated_reads:1	Strand:-
ACTTGATGGATGAAAGAGGTTGCCTGCGT
>Location:NODE_298130_length_4886_cov_17.340155	Coordinate:603	Reads:2	Hits:2	Allocated_reads:1	Strand:-
ATGGATGAAAGAGGTTGCCTGCGT
>Location:NODE_298130_length_4886_cov_17.340155	Coordinate:603	Reads:3	Hits:2	Allocated_reads:1.5	Strand:-
GATGGATGAAAGAGGTTGCCTGCGT
>Location:NODE_298130_length_4886_cov_17.340155	Coordinate:603	Reads:2	Hits:2	Allocated_reads:1	Strand:-
TGATGGATGAAAGAGGTTGCCTGCGT
>Location:NODE_298130_length_4886_cov_17.340155	Coordinate:603	Reads:1	Hits:2	Allocated_reads:0.5	Strand:-
TTGATGGATGAAAGAGGTTGCCTGCGT
>Location:NODE_298130_length_4886_cov_17.340155	Coordinate:604	Reads:1	Hits:2	Allocated_reads:0.5	Strand:-
AAACACTTGATGGATGAAAGAGGTTGCCTGCG
>Location:NODE_298130_length_4886_cov_17.340155	Coordinate:604	Reads:1	Hits:2	Allocated_reads:0.5	Strand:-
ACTTGATGGATGAAAGAGGTTGCCTGCT
>Location:NODE_298130_length_4886_cov_17.340155	Coordinate:604	Reads:1	Hits:2	Allocated_reads:0.5	Strand:-
ACTTGATGGATGAAAGAGGTTGCCTGTC
>Location:NODE_298130_length_4886_cov_17.340155	Coordinate:604	Reads:1	Hits:2	Allocated_reads:0.5	Strand:-
ACTTGATGGATGAAAGAGGTTGCCTGTT
>Location:NODE_298130_length_4886_cov_17.340155	Coordinate:604	Reads:2	Hits:2	Allocated_reads:1	Strand:-
ACTTGATGGATGAAAGAGGTTGCCTTTT
>Location:NODE_298130_length_4886_cov_17.340155	Coordinate:604	Reads:4	Hits:2	Allocated_reads:2	Strand:-
ACTTGATGGATGAAAGAGGTTGCCTGCG
>Location:NODE_298130_length_4886_cov_17.340155	Coordinate:604	Reads:1	Hits:2	Allocated_reads:0.5	Strand:-
CACTTGATGGATGAAAGAGGTTGCCTGCT
>Location:NODE_298130_length_4886_cov_17.340155	Coordinate:604	Reads:2	Hits:2	Allocated_reads:1	Strand:-
CACTTGATGGATGAAAGAGGTTGCCTGCG
>Location:NODE_298130_length_4886_cov_17.340155	Coordinate:604	Reads:1	Hits:2	Allocated_reads:0.5	Strand:-
GATGGATGAAAGAGGTTGCCTGCG
>Location:NODE_298130_length_4886_cov_17.340155	Coordinate:604	Reads:1	Hits:2	Allocated_reads:0.5	Strand:-
TGATGGATGAAAGAGGTTCCCTGCG
>Location:NODE_298130_length_4886_cov_17.340155	Coordinate:604	Reads:17	Hits:2	Allocated_reads:8.5	Strand:-
TGATGGATGAAAGAGGTTGCCTGCG
>Location:NODE_298130_length_4886_cov_17.340155	Coordinate:604	Reads:6	Hits:2	Allocated_reads:3	Strand:-
TTGATGGATGAAAGAGGTTGCCTGCG
>Location:NODE_298130_length_4886_cov_17.340155	Coordinate:605	Reads:3	Hits:2	Allocated_reads:1.5	Strand:-
ACACTTGATGGATGAAAGAGGTTGCCTGC
>Location:NODE_298130_length_4886_cov_17.340155	Coordinate:605	Reads:1	Hits:2	Allocated_reads:0.5	Strand:-
ACTTGATGGATGAAAGAGGTTGCCGAG
>Location:NODE_298130_length_4886_cov_17.340155	Coordinate:605	Reads:1	Hits:2	Allocated_reads:0.5	Strand:-
ACTTGATGGATGAAAGAGTTTGCCTGC
>Location:NODE_298130_length_4886_cov_17.340155	Coordinate:605	Reads:25	Hits:2	Allocated_reads:12.5	Strand:-
ACTTGATGGATGAAAGAGGTTGCCTGC
>Location:NODE_298130_length_4886_cov_17.340155	Coordinate:605	Reads:3	Hits:2	Allocated_reads:1.5	Strand:-
ACTTGATGGATGAAAGAGGTTGCCTGT
>Location:NODE_298130_length_4886_cov_17.340155	Coordinate:605	Reads:7	Hits:2	Allocated_reads:3.5	Strand:-
ACTTGATGGATGAAAGAGGTTGCCTTT
>Location:NODE_298130_length_4886_cov_17.340155	Coordinate:605	Reads:1	Hits:2	Allocated_reads:0.5	Strand:-
CACTTGATGGATGAAAGAGGTTGCCTGT
>Location:NODE_298130_length_4886_cov_17.340155	Coordinate:605	Reads:8	Hits:2	Allocated_reads:4	Strand:-
CACTTGATGGATGAAAGAGGTTGCCTGC
>Location:NODE_298130_length_4886_cov_17.340155	Coordinate:605	Reads:1	Hits:2	Allocated_reads:0.5	Strand:-
CTTGATGGATGAAAGAGGTTGCCTGA
>Location:NODE_298130_length_4886_cov_17.340155	Coordinate:605	Reads:2	Hits:2	Allocated_reads:1	Strand:-
TGATGGATGAAAGAGGTTGCCTTT
>Location:NODE_298130_length_4886_cov_17.340155	Coordinate:605	Reads:42	Hits:2	Allocated_reads:21	Strand:-
TGATGGATGAAAGAGGTTGCCTGC
>Location:NODE_298130_length_4886_cov_17.340155	Coordinate:605	Reads:1	Hits:2	Allocated_reads:0.5	Strand:-
TTGATGGATGAAAGAGGTTGCCTTT
>Location:NODE_298130_length_4886_cov_17.340155	Coordinate:605	Reads:17	Hits:2	Allocated_reads:8.5	Strand:-
TTGATGGATGAAAGAGGTTGCCTGC
>Location:NODE_298130_length_4886_cov_17.340155	Coordinate:606	Reads:2	Hits:2	Allocated_reads:1	Strand:-
AAACACTTGATGGATGAAAGAGGTTGCCTG
>Location:NODE_298130_length_4886_cov_17.340155	Coordinate:606	Reads:1	Hits:2	Allocated_reads:0.5	Strand:-
ACACTTGATGGATGAAAGAGGTTGCCTT
>Location:NODE_298130_length_4886_cov_17.340155	Coordinate:606	Reads:27	Hits:2	Allocated_reads:13.5	Strand:-
ACTTGATGGATGAAAGAGGTTGCCTG
>Location:NODE_298130_length_4886_cov_17.340155	Coordinate:606	Reads:3	Hits:2	Allocated_reads:1.5	Strand:-
ACTTGATGGATGAAAGAGGTTGCCTA
>Location:NODE_298130_length_4886_cov_17.340155	Coordinate:606	Reads:8	Hits:2	Allocated_reads:4	Strand:-
ACTTGATGGATGAAAGAGGTTGCCTT
>Location:NODE_298130_length_4886_cov_17.340155	Coordinate:606	Reads:1	Hits:2	Allocated_reads:0.5	Strand:-
CACTTGATGGATGAAAGAGGTTGCATG
>Location:NODE_298130_length_4886_cov_17.340155	Coordinate:606	Reads:1	Hits:2	Allocated_reads:0.5	Strand:-
CACTTGATGGATGAAAGAGGTTGCCGG
>Location:NODE_298130_length_4886_cov_17.340155	Coordinate:606	Reads:2	Hits:2	Allocated_reads:1	Strand:-
CACTTGATGGATGAAAGAGGTTGCCTT
>Location:NODE_298130_length_4886_cov_17.340155	Coordinate:606	Reads:7	Hits:2	Allocated_reads:3.5	Strand:-
CACTTGATGGATGAAAGAGGTTGCCTG
>Location:NODE_298130_length_4886_cov_17.340155	Coordinate:606	Reads:9	Hits:2	Allocated_reads:4.5	Strand:-
TTGATGGATGAAAGAGGTTGCCTG
>Location:NODE_298130_length_4886_cov_17.340155	Coordinate:607	Reads:1	Hits:2	Allocated_reads:0.5	Strand:-
AAACACTTGATGGATGAAAGAGGTTGCCA
>Location:NODE_298130_length_4886_cov_17.340155	Coordinate:607	Reads:1	Hits:2	Allocated_reads:0.5	Strand:-
AAACACTTGATGGATGAAAGAGGTTGCTC
>Location:NODE_298130_length_4886_cov_17.340155	Coordinate:607	Reads:15	Hits:2	Allocated_reads:7.5	Strand:-
AAACACTTGATGGATGAAAGAGGTTGCCT
>Location:NODE_298130_length_4886_cov_17.340155	Coordinate:607	Reads:1	Hits:2	Allocated_reads:0.5	Strand:-
AACACTTGATGGATGAAAGAGGTTGCCA
>Location:NODE_298130_length_4886_cov_17.340155	Coordinate:607	Reads:4	Hits:2	Allocated_reads:2	Strand:-
AACACTTGATGGATGAAAGAGGTTGCCT
>Location:NODE_298130_length_4886_cov_17.340155	Coordinate:607	Reads:22	Hits:2	Allocated_reads:11	Strand:-
ACACTTGATGGATGAAAGAGGTTGCCT
>Location:NODE_298130_length_4886_cov_17.340155	Coordinate:607	Reads:1	Hits:2	Allocated_reads:0.5	Strand:-
ACTTGATGGATGAAAGAGGTTGCCA
>Location:NODE_298130_length_4886_cov_17.340155	Coordinate:607	Reads:1	Hits:2	Allocated_reads:0.5	Strand:-
ACTTGATGGATGAAAGAGTTTGCCT
>Location:NODE_298130_length_4886_cov_17.340155	Coordinate:607	Reads:409	Hits:2	Allocated_reads:204.5	Strand:-
ACTTGATGGATGAAAGAGGTTGCCT
>Location:NODE_298130_length_4886_cov_17.340155	Coordinate:607	Reads:9	Hits:2	Allocated_reads:4.5	Strand:-
ACTTGATGGATGAAAGAGGTTGCCG
>Location:NODE_298130_length_4886_cov_17.340155	Coordinate:607	Reads:2	Hits:2	Allocated_reads:1	Strand:-
CAAACACTTGATGGATGAAAGAGGTTGCCT
>Location:NODE_298130_length_4886_cov_17.340155	Coordinate:607	Reads:1	Hits:2	Allocated_reads:0.5	Strand:-
CACTTGATGGATGAAAGAGGTTGCCA
>Location:NODE_298130_length_4886_cov_17.340155	Coordinate:607	Reads:1	Hits:2	Allocated_reads:0.5	Strand:-
CACTTGATGGATGAAAGAGGTTGCCG
>Location:NODE_298130_length_4886_cov_17.340155	Coordinate:607	Reads:120	Hits:2	Allocated_reads:60	Strand:-
CACTTGATGGATGAAAGAGGTTGCCT
>Location:NODE_298130_length_4886_cov_17.340155	Coordinate:607	Reads:8	Hits:2	Allocated_reads:4	Strand:-
CTTGATGGATGAAAGAGGTTGCCT
>Location:NODE_298130_length_4886_cov_17.340155	Coordinate:608	Reads:28	Hits:2	Allocated_reads:14	Strand:-
AAACACTTGATGGATGAAAGAGGTTGCC
>Location:NODE_298130_length_4886_cov_17.340155	Coordinate:608	Reads:6	Hits:2	Allocated_reads:3	Strand:-
AACACTTGATGGATGAAAGAGGTTGCC
>Location:NODE_298130_length_4886_cov_17.340155	Coordinate:608	Reads:31	Hits:2	Allocated_reads:15.5	Strand:-
ACACTTGATGGATGAAAGAGGTTGCC
>Location:NODE_298130_length_4886_cov_17.340155	Coordinate:608	Reads:196	Hits:2	Allocated_reads:98	Strand:-
ACTTGATGGATGAAAGAGGTTGCC
>Location:NODE_298130_length_4886_cov_17.340155	Coordinate:608	Reads:2	Hits:2	Allocated_reads:1	Strand:-
CAAACACTTGATGGATGAAAGAGGTTGCC
>Location:NODE_298130_length_4886_cov_17.340155	Coordinate:608	Reads:1	Hits:2	Allocated_reads:0.5	Strand:-
CACTTGATGGATGAAAGAGGTTTTC
>Location:NODE_298130_length_4886_cov_17.340155	Coordinate:608	Reads:101	Hits:2	Allocated_reads:50.5	Strand:-
CACTTGATGGATGAAAGAGGTTGCC
>Location:NODE_298130_length_4886_cov_17.340155	Coordinate:609	Reads:1	Hits:2	Allocated_reads:0.5	Strand:-
AAACACTTGATGGATGAAAGAGGGTGC
>Location:NODE_298130_length_4886_cov_17.340155	Coordinate:609	Reads:1	Hits:2	Allocated_reads:0.5	Strand:-
AAACACTTGATGGATGAAAGAGGTTGA
>Location:NODE_298130_length_4886_cov_17.340155	Coordinate:609	Reads:1	Hits:2	Allocated_reads:0.5	Strand:-
AAACACTTGATGGATGAAAGAGGTTGT
>Location:NODE_298130_length_4886_cov_17.340155	Coordinate:609	Reads:7	Hits:2	Allocated_reads:3.5	Strand:-
AAACACTTGATGGATGAAAGAGGTTGC
>Location:NODE_298130_length_4886_cov_17.340155	Coordinate:609	Reads:4	Hits:2	Allocated_reads:2	Strand:-
ACACTTGATGGATGAAAGAGGTTGC
>Location:NODE_298130_length_4886_cov_17.340155	Coordinate:609	Reads:5	Hits:2	Allocated_reads:2.5	Strand:-
CACTTGATGGATGAAAGAGGTTGC
>Location:NODE_298130_length_4886_cov_17.340155	Coordinate:609	Reads:1	Hits:2	Allocated_reads:0.5	Strand:-
GCCAAACACTTGATGGATGAAAGAGGTTGC
>Location:NODE_298130_length_4886_cov_17.340155	Coordinate:610	Reads:2	Hits:2	Allocated_reads:1	Strand:-
AAACACTTGATGGATGAAAGAGGTTG
>Location:NODE_298130_length_4886_cov_17.340155	Coordinate:612	Reads:1	Hits:2	Allocated_reads:0.5	Strand:-
AAACACTTGATGGATGAAAGAGGG
>Location:NODE_298130_length_4886_cov_17.340155	Coordinate:612	Reads:1	Hits:2	Allocated_reads:0.5	Strand:-
AAACACTTGATGGATGAAAGAGGT
>Location:NODE_298130_length_4886_cov_17.340155	Coordinate:614	Reads:3	Hits:2	Allocated_reads:1.5	Strand:-
TACCCGCCAAACACTTGATGGATGAAAGAG
>Location:NODE_298130_length_4886_cov_17.340155	Coordinate:616	Reads:2	Hits:2	Allocated_reads:1	Strand:+
CTTTCATCCATCAAGTGTTTGGCGGG
>Location:NODE_298130_length_4886_cov_17.340155	Coordinate:616	Reads:1	Hits:2	Allocated_reads:0.5	Strand:-
TACCCGCCAAACACTTGATGGATGAAAG
>Location:NODE_298130_length_4886_cov_17.340155	Coordinate:619	Reads:1	Hits:2	Allocated_reads:0.5	Strand:+
TCATCCATCAAGTGTTTGGCGGGTACC
>Location:NODE_298130_length_4886_cov_17.340155	Coordinate:619	Reads:1	Hits:2	Allocated_reads:0.5	Strand:+
TCATCCATCAAGTGTTTGGCGGGTACCTAAGA
>Location:NODE_298130_length_4886_cov_17.340155	Coordinate:620	Reads:1	Hits:2	Allocated_reads:0.5	Strand:-
AGGTACCCGCCAAACACTTGATGGATG
>Location:NODE_298130_length_4886_cov_17.340155	Coordinate:620	Reads:2	Hits:2	Allocated_reads:1	Strand:-
CTTAGGTACCCGCCAAACACTTGATGGATG
>Location:NODE_298130_length_4886_cov_17.340155	Coordinate:620	Reads:2	Hits:2	Allocated_reads:1	Strand:-
TAGGTACCCGCCAAACACTTGATGGATG
>Location:NODE_298130_length_4886_cov_17.340155	Coordinate:621	Reads:1	Hits:2	Allocated_reads:0.5	Strand:-
CTTAGGTACCCGCCAAACACTTGATGGAT
>Location:NODE_298130_length_4886_cov_17.340155	Coordinate:621	Reads:3	Hits:2	Allocated_reads:1.5	Strand:-
TAGGTACCCGCCAAACACTTGATGGAT
>Location:NODE_298130_length_4886_cov_17.340155	Coordinate:621	Reads:1	Hits:2	Allocated_reads:0.5	Strand:-
TTAGGTACCCGCCAAACACTTGATGGAT
>Location:NODE_298130_length_4886_cov_17.340155	Coordinate:622	Reads:1	Hits:2	Allocated_reads:0.5	Strand:-
ATCTTAGGTACCCGCCAAACACTTGATGGA
>Location:NODE_298130_length_4886_cov_17.340155	Coordinate:622	Reads:2	Hits:2	Allocated_reads:1	Strand:-
CTTAGGTACCCGCCAAACACTTGATGGA
>Location:NODE_298130_length_4886_cov_17.340155	Coordinate:622	Reads:3	Hits:2	Allocated_reads:1.5	Strand:-
TAGGTACCCGCCAAACACTTGATGGA
>Location:NODE_298130_length_4886_cov_17.340155	Coordinate:622	Reads:2	Hits:2	Allocated_reads:1	Strand:+
TCCATCAAGTGTTTGGCGGGTACCT
>Location:NODE_298130_length_4886_cov_17.340155	Coordinate:622	Reads:1	Hits:2	Allocated_reads:0.5	Strand:+
TCCATCAAGTGTTTGGCGGGTACCTG
>Location:NODE_298130_length_4886_cov_17.340155	Coordinate:622	Reads:2	Hits:2	Allocated_reads:1	Strand:+
TCCATCAAGTGTTTGGCGGGTACCTAAGA
>Location:NODE_298130_length_4886_cov_17.340155	Coordinate:622	Reads:2	Hits:2	Allocated_reads:1	Strand:-
TCTTAGGTACCCGCCAAACACTTGATGGA
>Location:NODE_298130_length_4886_cov_17.340155	Coordinate:622	Reads:2	Hits:2	Allocated_reads:1	Strand:-
TTAGGTACCCGCCAAACACTTGATGGA
>Location:NODE_298130_length_4886_cov_17.340155	Coordinate:623	Reads:6	Hits:2	Allocated_reads:3	Strand:+
CCATCAAGTGTTTGGCGGGTACCT
>Location:NODE_298130_length_4886_cov_17.340155	Coordinate:623	Reads:3	Hits:2	Allocated_reads:1.5	Strand:+
CCATCAAGTGTTTGGCGGGTACCTAAGA
>Location:NODE_298130_length_4886_cov_17.340155	Coordinate:623	Reads:2	Hits:2	Allocated_reads:1	Strand:+
CCATCAAGTGTTTGGCGGGTACCTAAGAA
>Location:NODE_298130_length_4886_cov_17.340155	Coordinate:623	Reads:3	Hits:2	Allocated_reads:1.5	Strand:-
TAGGTACCCGCCAAACACTTGATGG
>Location:NODE_298130_length_4886_cov_17.340155	Coordinate:624	Reads:1	Hits:2	Allocated_reads:0.5	Strand:+
CATCAAGTGTTTGGCGGGTACCTA
>Location:NODE_298130_length_4886_cov_17.340155	Coordinate:624	Reads:3	Hits:2	Allocated_reads:1.5	Strand:+
CATCAAGTGTTTGGCGGGTACCTAAGA
>Location:NODE_298130_length_4886_cov_17.340155	Coordinate:624	Reads:1	Hits:2	Allocated_reads:0.5	Strand:+
CATCAAGTGTTTGGCGGGTACCTAAGATC
>Location:NODE_298130_length_4886_cov_17.340155	Coordinate:624	Reads:1	Hits:2	Allocated_reads:0.5	Strand:-
CTTAGGTACCCGCCAAACACTTGATT
>Location:NODE_298130_length_4886_cov_17.340155	Coordinate:624	Reads:2	Hits:2	Allocated_reads:1	Strand:-
TAGGTACCCGCCAAACACTTGATG
>Location:NODE_298130_length_4886_cov_17.340155	Coordinate:625	Reads:1	Hits:2	Allocated_reads:0.5	Strand:+
ATCAAGTGTTTGGCGGGTACCTAAGAA
>Location:NODE_298130_length_4886_cov_17.340155	Coordinate:625	Reads:1	Hits:2	Allocated_reads:0.5	Strand:+
ATCAAGTGTTTGGCGGGTACCTAAGATCC
>Location:NODE_298130_length_4886_cov_17.340155	Coordinate:625	Reads:1	Hits:2	Allocated_reads:0.5	Strand:-
CTGGATCTTAGGTACCCGCCAAACACTTTTT
>Location:NODE_298130_length_4886_cov_17.340155	Coordinate:625	Reads:4	Hits:2	Allocated_reads:2	Strand:-
TCTTAGGTACCCGCCAAACACTTGAT
>Location:NODE_298130_length_4886_cov_17.340155	Coordinate:625	Reads:1	Hits:2	Allocated_reads:0.5	Strand:-
TGGATCTTAGGTACCCGCCAAACACTTGAT
>Location:NODE_298130_length_4886_cov_17.340155	Coordinate:626	Reads:3	Hits:2	Allocated_reads:1.5	Strand:+
TCAAGTGTTTGGCGGGTACCTAAG
>Location:NODE_298130_length_4886_cov_17.340155	Coordinate:626	Reads:1	Hits:2	Allocated_reads:0.5	Strand:+
TCAAGTGTTTGGCGGGTACCTAAGT
>Location:NODE_298130_length_4886_cov_17.340155	Coordinate:626	Reads:7	Hits:2	Allocated_reads:3.5	Strand:+
TCAAGTGTTTGGCGGGTACCTAAGA
>Location:NODE_298130_length_4886_cov_17.340155	Coordinate:626	Reads:7	Hits:2	Allocated_reads:3.5	Strand:+
TCAAGTGTTTGGCGGGTACCTAAGAT
>Location:NODE_298130_length_4886_cov_17.340155	Coordinate:626	Reads:4	Hits:2	Allocated_reads:2	Strand:+
TCAAGTGTTTGGCGGGTACCTAAGATC
>Location:NODE_298130_length_4886_cov_17.340155	Coordinate:626	Reads:1	Hits:2	Allocated_reads:0.5	Strand:+
TCAAGTGTTTGGCGGGTACCTAAGATCC
>Location:NODE_298130_length_4886_cov_17.340155	Coordinate:626	Reads:1	Hits:2	Allocated_reads:0.5	Strand:-
TCTGGATCTTAGGTACCCGCCAAACACTTGA
>Location:NODE_298130_length_4886_cov_17.340155	Coordinate:626	Reads:2	Hits:2	Allocated_reads:1	Strand:-
TCTTAGGTACCCGCCAAACACTTGA
>Location:NODE_298130_length_4886_cov_17.340155	Coordinate:628	Reads:1	Hits:2	Allocated_reads:0.5	Strand:-
CCTCTGGATCTTAGGTACCCGCCAAACACTT
>Location:NODE_298130_length_4886_cov_17.340155	Coordinate:628	Reads:3	Hits:2	Allocated_reads:1.5	Strand:-
CTGGATCTTAGGTACCCGCCAAACACTT
>Location:NODE_298130_length_4886_cov_17.340155	Coordinate:628	Reads:1	Hits:2	Allocated_reads:0.5	Strand:-
TCTGGATCTTAGGTACCCGCCAAACACTT
>Location:NODE_298130_length_4886_cov_17.340155	Coordinate:628	Reads:1	Hits:2	Allocated_reads:0.5	Strand:-
TGGATCTTAGGTACCCGCCAAACACTT
>Location:NODE_298130_length_4886_cov_17.340155	Coordinate:629	Reads:1	Hits:2	Allocated_reads:0.5	Strand:-
ACCTCTGGATCTTAGGTACCCGCCAAACACT
>Location:NODE_298130_length_4886_cov_17.340155	Coordinate:629	Reads:9	Hits:2	Allocated_reads:4.5	Strand:-
CCTCTGGATCTTAGGTACCCGCCAAACACT
>Location:NODE_298130_length_4886_cov_17.340155	Coordinate:629	Reads:8	Hits:2	Allocated_reads:4	Strand:-
CTGGATCTTAGGTACCCGCCAAACACT
>Location:NODE_298130_length_4886_cov_17.340155	Coordinate:629	Reads:2	Hits:2	Allocated_reads:1	Strand:-
TACCTCTGGATCTTAGGTACCCGCCAAACACT
>Location:NODE_298130_length_4886_cov_17.340155	Coordinate:629	Reads:2	Hits:2	Allocated_reads:1	Strand:-
TCTGGATCTTAGGTACCCGCCAAACACT
>Location:NODE_298130_length_4886_cov_17.340155	Coordinate:629	Reads:3	Hits:2	Allocated_reads:1.5	Strand:-
TGGATCTTAGGTACCCGCCAAACACT
>Location:NODE_298130_length_4886_cov_17.340155	Coordinate:630	Reads:2	Hits:2	Allocated_reads:1	Strand:-
TCTGGATCTTAGGTACCCGCCAAACAC
>Location:NODE_298130_length_4886_cov_17.340155	Coordinate:631	Reads:1	Hits:2	Allocated_reads:0.5	Strand:-
CTGGATCTTAGGTACCCGCCAAACA
>Location:NODE_298130_length_4886_cov_17.340155	Coordinate:631	Reads:1	Hits:2	Allocated_reads:0.5	Strand:-
CTGGATCTTAGGTACCCGCCAAACT
>Location:NODE_298130_length_4886_cov_17.340155	Coordinate:631	Reads:1	Hits:2	Allocated_reads:0.5	Strand:-
TACCTCTGGATCTTAGGTACCCGCCAAACA
>Location:NODE_298130_length_4886_cov_17.340155	Coordinate:631	Reads:1	Hits:2	Allocated_reads:0.5	Strand:-
TCTGGATCTTAGGTACCCGCCAAACT
>Location:NODE_298130_length_4886_cov_17.340155	Coordinate:632	Reads:1	Hits:2	Allocated_reads:0.5	Strand:-
CCTCTGGATCTTAGGTACCCGCCAAAC
>Location:NODE_298130_length_4886_cov_17.340155	Coordinate:632	Reads:3	Hits:2	Allocated_reads:1.5	Strand:-
CTGGATCTTAGGTACCCGCCAAAC
>Location:NODE_298130_length_4886_cov_17.340155	Coordinate:632	Reads:2	Hits:2	Allocated_reads:1	Strand:+
GTTTGGCGGGTACCTAAGATCCAGAGT
>Location:NODE_298130_length_4886_cov_17.340155	Coordinate:632	Reads:3	Hits:2	Allocated_reads:1.5	Strand:-
TACCTCTGGATCTTAGGTACCCGCCAAAC
>Location:NODE_298130_length_4886_cov_17.340155	Coordinate:632	Reads:5	Hits:2	Allocated_reads:2.5	Strand:-
TCTGGATCTTAGGTACCCGCCAAAC
>Location:NODE_298130_length_4886_cov_17.340155	Coordinate:632	Reads:2	Hits:2	Allocated_reads:1	Strand:-
TTACCTCTGGATCTTAGGTACCCGCCAAAC
>Location:NODE_298130_length_4886_cov_17.340155	Coordinate:633	Reads:1	Hits:2	Allocated_reads:0.5	Strand:-
CCTCTGGATCTTAGGTACCCGCCAAA
>Location:NODE_298130_length_4886_cov_17.340155	Coordinate:633	Reads:1	Hits:2	Allocated_reads:0.5	Strand:-
TACCTCTGGATCTTAGGTACCAGCCAAA
>Location:NODE_298130_length_4886_cov_17.340155	Coordinate:633	Reads:4	Hits:2	Allocated_reads:2	Strand:-
TCTGGATCTTAGGTACCCGCCAAA
>Location:NODE_298130_length_4886_cov_17.340155	Coordinate:633	Reads:5	Hits:2	Allocated_reads:2.5	Strand:-
TTACCTCTGGATCTTAGGTACCCGCCAAA
>Location:NODE_298130_length_4886_cov_17.340155	Coordinate:633	Reads:1	Hits:2	Allocated_reads:0.5	Strand:+
TTTGGCGGGTACCTAAGATCCAGAGT
>Location:NODE_298130_length_4886_cov_17.340155	Coordinate:633	Reads:1	Hits:2	Allocated_reads:0.5	Strand:+
TTTGGCGGGTACCTAAGATCCAGAGTT
>Location:NODE_298130_length_4886_cov_17.340155	Coordinate:634	Reads:1	Hits:2	Allocated_reads:0.5	Strand:-
CCTCTGGATCTTAGGTACCCGCCAA
>Location:NODE_298130_length_4886_cov_17.340155	Coordinate:634	Reads:2	Hits:2	Allocated_reads:1	Strand:-
TACCTCTGGATCTTAGGTACCCGCCAA
>Location:NODE_298130_length_4886_cov_17.340155	Coordinate:634	Reads:1	Hits:2	Allocated_reads:0.5	Strand:-
TTACCTCTGGATCTTAGGTACCCGCCAA
>Location:NODE_298130_length_4886_cov_17.340155	Coordinate:634	Reads:1	Hits:2	Allocated_reads:0.5	Strand:+
TTGGCGGGTACCTAAGATCCAGAGTTAAA
>Location:NODE_298130_length_4886_cov_17.340155	Coordinate:634	Reads:1	Hits:2	Allocated_reads:0.5	Strand:+
TTGGCGGGTACCTAAGATCCAGAGTTAAAC
>Location:NODE_298130_length_4886_cov_17.340155	Coordinate:634	Reads:1	Hits:2	Allocated_reads:0.5	Strand:+
TTGGCGGGTACCTAAGATCCAGAGTTAAAT
>Location:NODE_298130_length_4886_cov_17.340155	Coordinate:635	Reads:1	Hits:2	Allocated_reads:0.5	Strand:-
CAGTGACTTACCTCTGGATCTTAGGTACCCGCCA
>Location:NODE_298130_length_4886_cov_17.340155	Coordinate:635	Reads:1	Hits:2	Allocated_reads:0.5	Strand:-
GACTTACCTCTGGATCTTAGGTACCCGCCA
>Location:NODE_298130_length_4886_cov_17.340155	Coordinate:635	Reads:1	Hits:2	Allocated_reads:0.5	Strand:+
TGGCGGGTACCTAAGATCCAGAGTTAAAC
>Location:NODE_298130_length_4886_cov_17.340155	Coordinate:636	Reads:3	Hits:2	Allocated_reads:1.5	Strand:-
ACTTACCTCTGGATCTTAGGTACCCGCC
>Location:NODE_298130_length_4886_cov_17.340155	Coordinate:636	Reads:1	Hits:2	Allocated_reads:0.5	Strand:-
CAGTGACTTACCTCTGGATCTTAGGTACCCGCC
>Location:NODE_298130_length_4886_cov_17.340155	Coordinate:636	Reads:1	Hits:2	Allocated_reads:0.5	Strand:-
CAGTGACTTACCTCTGGATCTTAGGTACCCGTT
>Location:NODE_298130_length_4886_cov_17.340155	Coordinate:636	Reads:1	Hits:2	Allocated_reads:0.5	Strand:-
GTGACTTACCTCTGGATCTTAGGTACCCGCT
>Location:NODE_298130_length_4886_cov_17.340155	Coordinate:636	Reads:3	Hits:2	Allocated_reads:1.5	Strand:-
GTGACTTACCTCTGGATCTTAGGTACCCGCC
>Location:NODE_298130_length_4886_cov_17.340155	Coordinate:636	Reads:3	Hits:2	Allocated_reads:1.5	Strand:-
TACCTCTGGATCTTAGGTACCCGCC
>Location:NODE_298130_length_4886_cov_17.340155	Coordinate:636	Reads:4	Hits:2	Allocated_reads:2	Strand:-
TGACTTACCTCTGGATCTTAGGTACCCGCC
>Location:NODE_298130_length_4886_cov_17.340155	Coordinate:636	Reads:2	Hits:2	Allocated_reads:1	Strand:-
TTACCTCTGGATCTTAGGTACCCGCC
>Location:NODE_298130_length_4886_cov_17.340155	Coordinate:637	Reads:2	Hits:2	Allocated_reads:1	Strand:-
ACAGTGACTTACCTCTGGATCTTAGGTACCCGT
>Location:NODE_298130_length_4886_cov_17.340155	Coordinate:637	Reads:1	Hits:2	Allocated_reads:0.5	Strand:-
ACTTACCTCTGGATCTTAGGTACCCGC
>Location:NODE_298130_length_4886_cov_17.340155	Coordinate:637	Reads:3	Hits:2	Allocated_reads:1.5	Strand:-
AGTGACTTACCTCTGGATCTTAGGTACCCGC
>Location:NODE_298130_length_4886_cov_17.340155	Coordinate:637	Reads:1	Hits:2	Allocated_reads:0.5	Strand:-
CAGTGACTTACCTCTGGATCTTAGGTACCCGA
>Location:NODE_298130_length_4886_cov_17.340155	Coordinate:637	Reads:1	Hits:2	Allocated_reads:0.5	Strand:-
CAGTGACTTACCTCTGGATCTTAGGTACCCGG
>Location:NODE_298130_length_4886_cov_17.340155	Coordinate:637	Reads:14	Hits:2	Allocated_reads:7	Strand:-
CAGTGACTTACCTCTGGATCTTAGGTACCCGC
>Location:NODE_298130_length_4886_cov_17.340155	Coordinate:637	Reads:4	Hits:2	Allocated_reads:2	Strand:-
CAGTGACTTACCTCTGGATCTTAGGTACCCGT
>Location:NODE_298130_length_4886_cov_17.340155	Coordinate:637	Reads:2	Hits:2	Allocated_reads:1	Strand:-
GACTTACCTCTGGATCTTAGGTACCCGC
>Location:NODE_298130_length_4886_cov_17.340155	Coordinate:637	Reads:3	Hits:2	Allocated_reads:1.5	Strand:-
GTGACTTACCTCTGGATCTTAGGTACCCGC
>Location:NODE_298130_length_4886_cov_17.340155	Coordinate:637	Reads:4	Hits:2	Allocated_reads:2	Strand:-
TGACTTACCTCTGGATCTTAGGTACCCGC
>Location:NODE_298130_length_4886_cov_17.340155	Coordinate:637	Reads:1	Hits:2	Allocated_reads:0.5	Strand:-
TTACCTCTGGATCTTAGGTACCCGC
>Location:NODE_298130_length_4886_cov_17.340155	Coordinate:638	Reads:1	Hits:2	Allocated_reads:0.5	Strand:-
ACAGTGACTTACCTCTGGATCTTAGGTACCCG
>Location:NODE_298130_length_4886_cov_17.340155	Coordinate:638	Reads:1	Hits:2	Allocated_reads:0.5	Strand:-
ACTTACCTCTGGATCTTAGGTACCCG
>Location:NODE_298130_length_4886_cov_17.340155	Coordinate:638	Reads:4	Hits:2	Allocated_reads:2	Strand:-
AGTGACTTACCTCTGGATCTTAGGTACCCG
>Location:NODE_298130_length_4886_cov_17.340155	Coordinate:638	Reads:1	Hits:2	Allocated_reads:0.5	Strand:-
CAGTGACTTACCTCTGGATCTTAGGTACCCA
>Location:NODE_298130_length_4886_cov_17.340155	Coordinate:638	Reads:1	Hits:2	Allocated_reads:0.5	Strand:-
CAGTGACTTACCTCTGGATCTTAGGTACCCT
>Location:NODE_298130_length_4886_cov_17.340155	Coordinate:638	Reads:1	Hits:2	Allocated_reads:0.5	Strand:-
CAGTGACTTACCTCTGGATCTTAGGTACTTT
>Location:NODE_298130_length_4886_cov_17.340155	Coordinate:638	Reads:24	Hits:2	Allocated_reads:12	Strand:-
CAGTGACTTACCTCTGGATCTTAGGTACCCG
>Location:NODE_298130_length_4886_cov_17.340155	Coordinate:638	Reads:2	Hits:2	Allocated_reads:1	Strand:+
CGGGTACCTAAGATCCAGAGTTAAAC
>Location:NODE_298130_length_4886_cov_17.340155	Coordinate:638	Reads:2	Hits:2	Allocated_reads:1	Strand:+
CGGGTACCTAAGATCCAGAGTTAAAT
>Location:NODE_298130_length_4886_cov_17.340155	Coordinate:638	Reads:9	Hits:2	Allocated_reads:4.5	Strand:-
GACTTACCTCTGGATCTTAGGTACCCG
>Location:NODE_298130_length_4886_cov_17.340155	Coordinate:638	Reads:9	Hits:2	Allocated_reads:4.5	Strand:-
GTGACTTACCTCTGGATCTTAGGTACCCG
>Location:NODE_298130_length_4886_cov_17.340155	Coordinate:638	Reads:12	Hits:2	Allocated_reads:6	Strand:-
TGACTTACCTCTGGATCTTAGGTACCCG
>Location:NODE_298130_length_4886_cov_17.340155	Coordinate:638	Reads:2	Hits:2	Allocated_reads:1	Strand:-
TTACCTCTGGATCTTAGGTACCCG
>Location:NODE_298130_length_4886_cov_17.340155	Coordinate:639	Reads:3	Hits:2	Allocated_reads:1.5	Strand:-
AACAGTGACTTACCTCTGGATCTTAGGTACCC
>Location:NODE_298130_length_4886_cov_17.340155	Coordinate:639	Reads:10	Hits:2	Allocated_reads:5	Strand:-
ACAGTGACTTACCTCTGGATCTTAGGTACCC
>Location:NODE_298130_length_4886_cov_17.340155	Coordinate:639	Reads:6	Hits:2	Allocated_reads:3	Strand:-
AGTGACTTACCTCTGGATCTTAGGTACCC
>Location:NODE_298130_length_4886_cov_17.340155	Coordinate:639	Reads:101	Hits:2	Allocated_reads:50.5	Strand:-
CAGTGACTTACCTCTGGATCTTAGGTACCC
>Location:NODE_298130_length_4886_cov_17.340155	Coordinate:639	Reads:6	Hits:2	Allocated_reads:3	Strand:-
GTGACTTACCTCTGGATCTTAGGTACCC
>Location:NODE_298130_length_4886_cov_17.340155	Coordinate:639	Reads:3	Hits:2	Allocated_reads:1.5	Strand:-
TGACTTACCTCTGGATCTTAGGTACCC
>Location:NODE_298130_length_4886_cov_17.340155	Coordinate:640	Reads:2	Hits:2	Allocated_reads:1	Strand:-
AAAACAGTGACTTACCTCTGGATCTTAGGTACC
>Location:NODE_298130_length_4886_cov_17.340155	Coordinate:640	Reads:1	Hits:2	Allocated_reads:0.5	Strand:-
AAACAGTGACTTACCTCTGGATCTTAGGTACC
>Location:NODE_298130_length_4886_cov_17.340155	Coordinate:640	Reads:7	Hits:2	Allocated_reads:3.5	Strand:-
AACAGTGACTTACCTCTGGATCTTAGGTACC
>Location:NODE_298130_length_4886_cov_17.340155	Coordinate:640	Reads:10	Hits:2	Allocated_reads:5	Strand:-
ACAGTGACTTACCTCTGGATCTTAGGTACC
>Location:NODE_298130_length_4886_cov_17.340155	Coordinate:640	Reads:3	Hits:2	Allocated_reads:1.5	Strand:-
AGTGACTTACCTCTGGATCTTAGGTACC
>Location:NODE_298130_length_4886_cov_17.340155	Coordinate:640	Reads:1	Hits:2	Allocated_reads:0.5	Strand:-
CAGTGACTTACCTCTGGATCTTAGGAACC
>Location:NODE_298130_length_4886_cov_17.340155	Coordinate:640	Reads:34	Hits:2	Allocated_reads:17	Strand:-
CAGTGACTTACCTCTGGATCTTAGGTACC
>Location:NODE_298130_length_4886_cov_17.340155	Coordinate:640	Reads:1	Hits:2	Allocated_reads:0.5	Strand:-
GACTTACCTCTGGATCTTAGGTACC
>Location:NODE_298130_length_4886_cov_17.340155	Coordinate:640	Reads:3	Hits:2	Allocated_reads:1.5	Strand:-
GTGACTTACCTCTGGATCTTAGGTACC
>Location:NODE_298130_length_4886_cov_17.340155	Coordinate:640	Reads:3	Hits:2	Allocated_reads:1.5	Strand:-
TGACTTACCTCTGGATCTTAGGTACC
>Location:NODE_298130_length_4886_cov_17.340155	Coordinate:641	Reads:1	Hits:2	Allocated_reads:0.5	Strand:-
ACAGTGACTTACCTCTGGATCTTAGGTAC
>Location:NODE_298130_length_4886_cov_17.340155	Coordinate:641	Reads:2	Hits:2	Allocated_reads:1	Strand:-
CAGTGACTTACCTCTGGATCTTAGGTAC
>Location:NODE_298130_length_4886_cov_17.340155	Coordinate:641	Reads:1	Hits:2	Allocated_reads:0.5	Strand:+
GTACCTAAGATCCAGAGGTAAGTCAC
>Location:NODE_298130_length_4886_cov_17.340155	Coordinate:642	Reads:1	Hits:2	Allocated_reads:0.5	Strand:-
AAACAGTGACTTACCTCTGGATCTTAGGTA
>Location:NODE_298130_length_4886_cov_17.340155	Coordinate:642	Reads:3	Hits:2	Allocated_reads:1.5	Strand:-
AACAGTGACTTACCTCTGGATCTTAGGTA
>Location:NODE_298130_length_4886_cov_17.340155	Coordinate:642	Reads:1	Hits:2	Allocated_reads:0.5	Strand:-
CAGTGACTTACCTCTGGATCTTAGGTA
>Location:NODE_298130_length_4886_cov_17.340155	Coordinate:643	Reads:2	Hits:2	Allocated_reads:1	Strand:-
AAACAGTGACTTACCTCTGGATCTTAGGT
>Location:NODE_298130_length_4886_cov_17.340155	Coordinate:643	Reads:3	Hits:2	Allocated_reads:1.5	Strand:-
AACAGTGACTTACCTCTGGATCTTAGGT
>Location:NODE_298130_length_4886_cov_17.340155	Coordinate:643	Reads:1	Hits:2	Allocated_reads:0.5	Strand:-
GTGACTTACCTCTGGATCTTAGGT
>Location:NODE_298130_length_4886_cov_17.340155	Coordinate:644	Reads:1	Hits:2	Allocated_reads:0.5	Strand:-
AAAACAGTGACTTACCTCTGGATCTTAGG
>Location:NODE_298130_length_4886_cov_17.340155	Coordinate:644	Reads:3	Hits:2	Allocated_reads:1.5	Strand:-
AAACAGTGACTTACCTCTGGATCTTAGG
>Location:NODE_298130_length_4886_cov_17.340155	Coordinate:644	Reads:2	Hits:2	Allocated_reads:1	Strand:-
AACAGTGACTTACCTCTGGATCTTAGG
>Location:NODE_298130_length_4886_cov_17.340155	Coordinate:644	Reads:1	Hits:2	Allocated_reads:0.5	Strand:-
CAGTGACTTACCTCTGGATCTTAGG
>Location:NODE_298130_length_4886_cov_17.340155	Coordinate:644	Reads:2	Hits:2	Allocated_reads:1	Strand:-
TAAAAAACAGTGACTTACCTCTGGATCTTAGG
>Location:NODE_298130_length_4886_cov_17.340155	Coordinate:646	Reads:1	Hits:2	Allocated_reads:0.5	Strand:+
TAAGATCCAGAGGTAAGTCACTGTTT
>Location:NODE_298130_length_4886_cov_17.340155	Coordinate:648	Reads:1	Hits:2	Allocated_reads:0.5	Strand:-
AAAAACAGTGACTTACCTCTGGATCT
>Location:NODE_298130_length_4886_cov_17.340155	Coordinate:648	Reads:1	Hits:2	Allocated_reads:0.5	Strand:-
TAAAAAACAGTGACTTACCTCTGGATCT
>Location:NODE_298130_length_4886_cov_17.340155	Coordinate:649	Reads:1	Hits:2	Allocated_reads:0.5	Strand:-
CCTTAAAAAACAGTGACTTACCTCTGGATC
>Location:NODE_298130_length_4886_cov_17.340155	Coordinate:649	Reads:1	Hits:2	Allocated_reads:0.5	Strand:-
CTTAAAAAACAGTGACTTACCTCTGGATC
>Location:NODE_298130_length_4886_cov_17.340155	Coordinate:651	Reads:3	Hits:2	Allocated_reads:1.5	Strand:+
TCCAGAGGTAAGTCACTGTTTTTTAAG
>Location:NODE_298130_length_4886_cov_17.340155	Coordinate:652	Reads:1	Hits:2	Allocated_reads:0.5	Strand:-
CAAACCTTAAAAAACAGTGACTTACCTCTGT
>Location:NODE_298130_length_4886_cov_17.340155	Coordinate:653	Reads:1	Hits:2	Allocated_reads:0.5	Strand:+
CAGAGGTAAGTCACTGTTTTTTAAGG
>Location:NODE_298130_length_4886_cov_17.340155	Coordinate:653	Reads:1	Hits:2	Allocated_reads:0.5	Strand:+
CAGAGGTAAGTCACTGTTTTTTTAAG
>Location:NODE_298130_length_4886_cov_17.340155	Coordinate:654	Reads:4	Hits:2	Allocated_reads:2	Strand:-
AACCTTAAAAAACAGTGACTTACCTCT
>Location:NODE_298130_length_4886_cov_17.340155	Coordinate:654	Reads:2	Hits:2	Allocated_reads:1	Strand:-
ACCTTAAAAAACAGTGACTTACCTCT
>Location:NODE_298130_length_4886_cov_17.340155	Coordinate:654	Reads:1	Hits:2	Allocated_reads:0.5	Strand:+
AGAGGTAAGTCACTGTTTTTTAAGG
>Location:NODE_298130_length_4886_cov_17.340155	Coordinate:654	Reads:1	Hits:2	Allocated_reads:0.5	Strand:+
AGAGGTAAGTCACTGTTTTTTAAGGT
>Location:NODE_298130_length_4886_cov_17.340155	Coordinate:654	Reads:2	Hits:2	Allocated_reads:1	Strand:-
TCAAACCTTAAAAAACAGTGACTTACCTCT
>Location:NODE_298130_length_4886_cov_17.340155	Coordinate:655	Reads:2	Hits:2	Allocated_reads:1	Strand:-
AACCTTAAAAAACAGTGACTTACCTC
>Location:NODE_298130_length_4886_cov_17.340155	Coordinate:655	Reads:1	Hits:2	Allocated_reads:0.5	Strand:-
ATCAAACCTTAAAAAACAGTGACTTACCTC
>Location:NODE_298130_length_4886_cov_17.340155	Coordinate:655	Reads:1	Hits:2	Allocated_reads:0.5	Strand:-
CAAACCTTAAAAAACAGTGACTTACCTC
>Location:NODE_298130_length_4886_cov_17.340155	Coordinate:655	Reads:1	Hits:2	Allocated_reads:0.5	Strand:+
GAGGTAAGTCACTGTTTTTTAAGG
>Location:NODE_298130_length_4886_cov_17.340155	Coordinate:655	Reads:6	Hits:2	Allocated_reads:3	Strand:-
TCAAACCTTAAAAAACAGTGACTTACCTC
>Location:NODE_298130_length_4886_cov_17.340155	Coordinate:656	Reads:1	Hits:2	Allocated_reads:0.5	Strand:+
AGGTAAGTCACTGTTTTTTAAGGTTTGATT
>Location:NODE_298130_length_4886_cov_17.340155	Coordinate:657	Reads:1	Hits:2	Allocated_reads:0.5	Strand:-
AATCAAACCTTAAAAAACAGTGACTTACC
>Location:NODE_298130_length_4886_cov_17.340155	Coordinate:657	Reads:1	Hits:2	Allocated_reads:0.5	Strand:-
ATCAAACCTTAAAAAACAGTGACTTACC
>Location:NODE_298130_length_4886_cov_17.340155	Coordinate:657	Reads:1	Hits:2	Allocated_reads:0.5	Strand:-
TAAATCAAACCTTAAAAAACAGTGACTTACC
>Location:NODE_298130_length_4886_cov_17.340155	Coordinate:659	Reads:1	Hits:2	Allocated_reads:0.5	Strand:+
TAAGTCACTGTTTTTTAAGGTTTGATT
>Location:NODE_298130_length_4886_cov_17.340155	Coordinate:661	Reads:1	Hits:2	Allocated_reads:0.5	Strand:-
AAAATAAATCAAACCTTAAAAAACAGTGACT
>Location:NODE_298130_length_4886_cov_17.340155	Coordinate:661	Reads:1	Hits:2	Allocated_reads:0.5	Strand:-
AAATAAATCAAACCTTAAAAAACAGTGACT
>Location:NODE_298130_length_4886_cov_17.340155	Coordinate:661	Reads:2	Hits:2	Allocated_reads:1	Strand:-
AATAAATCAAACCTTAAAAAACAGTGACT
>Location:NODE_298130_length_4886_cov_17.340155	Coordinate:661	Reads:1	Hits:2	Allocated_reads:0.5	Strand:-
ATAAATCAAACCTTAAAAAACAGTGACT
>Location:NODE_298130_length_4886_cov_17.340155	Coordinate:661	Reads:3	Hits:2	Allocated_reads:1.5	Strand:-
TAAATCAAACCTTAAAAAACAGTGACT
>Location:NODE_298130_length_4886_cov_17.340155	Coordinate:674	Reads:1	Hits:2	Allocated_reads:0.5	Strand:-
CAAATAAAAGAAAAATAAATCAAACCTTA
>Location:NODE_298130_length_4886_cov_17.340155	Coordinate:675	Reads:1	Hits:2	Allocated_reads:0.5	Strand:-
AGACAAATAAAAGAAAAATAAATCAAACCTT
>Location:NODE_298130_length_4886_cov_17.340155	Coordinate:676	Reads:1	Hits:2	Allocated_reads:0.5	Strand:-
AAAGACAAATAAAAGAAAAATAAATCAAACCT
>Location:NODE_298130_length_4886_cov_17.340155	Coordinate:676	Reads:1	Hits:2	Allocated_reads:0.5	Strand:-
ACAAATAAAAGAAAAATAAATCAAACCT
>Location:NODE_298130_length_4886_cov_17.340155	Coordinate:676	Reads:2	Hits:2	Allocated_reads:1	Strand:-
AGACAAATAAAAGAAAAATAAATCAAACCT
>Location:NODE_298130_length_4886_cov_17.340155	Coordinate:676	Reads:2	Hits:2	Allocated_reads:1	Strand:-
CAAATAAAAGAAAAATAAATCAAACCT
>Location:NODE_298130_length_4886_cov_17.340155	Coordinate:677	Reads:1	Hits:2	Allocated_reads:0.5	Strand:-
AAGACAAATAAAAGAAAAATAAATCAAACC
>Location:NODE_298130_length_4886_cov_17.340155	Coordinate:677	Reads:1	Hits:2	Allocated_reads:0.5	Strand:-
GACAAATAAAAGAAAAATAAATCAAACC
>Location:NODE_298130_length_4886_cov_17.340155	Coordinate:682	Reads:1	Hits:2	Allocated_reads:0.5	Strand:-
TAAAAAGACAAATAAAAGAAAAATAAATC
>Location:NODE_298130_length_4886_cov_17.340155	Coordinate:691	Reads:2	Hits:2	Allocated_reads:1	Strand:-
TGTAAGACATAAAAAGACAAATAAAAGAA
>Location:NODE_298130_length_4886_cov_17.340155	Coordinate:692	Reads:1	Hits:2	Allocated_reads:0.5	Strand:-
AGCTGTAAGACATAAAAAGACAAATAAAAGA
>Location:NODE_298130_length_4886_cov_17.340155	Coordinate:697	Reads:4	Hits:2	Allocated_reads:2	Strand:-
ACAAGCTGTAAGACATAAAAAGACAAATA
>Location:NODE_298130_length_4886_cov_17.340155	Coordinate:697	Reads:1	Hits:2	Allocated_reads:0.5	Strand:-
AGCTGTAAGACATAAAAAGACAAATA
>Location:NODE_298130_length_4886_cov_17.340155	Coordinate:697	Reads:4	Hits:2	Allocated_reads:2	Strand:-
CAAGCTGTAAGACATAAAAAGACAAATA
>Location:NODE_298130_length_4886_cov_17.340155	Coordinate:698	Reads:1	Hits:2	Allocated_reads:0.5	Strand:-
TCACACAAGCTGTAAGACATAAAAAGACAAAT
>Location:NODE_298130_length_4886_cov_17.340155	Coordinate:701	Reads:1	Hits:2	Allocated_reads:0.5	Strand:-
ACAAGCTGTAAGACATAAAAAGACA
>Location:NODE_298130_length_4886_cov_17.340155	Coordinate:701	Reads:1	Hits:2	Allocated_reads:0.5	Strand:-
TCACACAAGCTGTAAGACATAAAAAGACA
>Location:NODE_298130_length_4886_cov_17.340155	Coordinate:703	Reads:2	Hits:2	Allocated_reads:1	Strand:-
TATCACACAAGCTGTAAGACATAAAAAGA
>Location:NODE_298130_length_4886_cov_17.340155	Coordinate:703	Reads:2	Hits:2	Allocated_reads:1	Strand:-
TCACACAAGCTGTAAGACATAAAAAGA
>Location:NODE_298130_length_4886_cov_17.340155	Coordinate:704	Reads:1	Hits:2	Allocated_reads:0.5	Strand:-
TGAGTATCACACAAGCTGTAAGACATAAAAAG
>Location:NODE_298130_length_4886_cov_17.340155	Coordinate:706	Reads:1	Hits:2	Allocated_reads:0.5	Strand:-
TGAGTATCACACAAGCTGTAAGACATATCT
>Location:NODE_298130_length_4886_cov_17.340155	Coordinate:708	Reads:1	Hits:2	Allocated_reads:0.5	Strand:-
TGAGTATCACACAAGCTGTAAGACATTT
>Location:NODE_298130_length_4886_cov_17.340155	Coordinate:708	Reads:4	Hits:2	Allocated_reads:2	Strand:-
TGAGTATCACACAAGCTGTAAGACATAA
>Location:NODE_298130_length_4886_cov_17.340155	Coordinate:709	Reads:1	Hits:2	Allocated_reads:0.5	Strand:-
CTATGAGTATCACACAAGCTGTAAGACATA
>Location:NODE_298130_length_4886_cov_17.340155	Coordinate:709	Reads:3	Hits:2	Allocated_reads:1.5	Strand:-
TATGAGTATCACACAAGCTGTAAGACATA
>Location:NODE_298130_length_4886_cov_17.340155	Coordinate:709	Reads:9	Hits:2	Allocated_reads:4.5	Strand:-
TGAGTATCACACAAGCTGTAAGACATA
>Location:NODE_298130_length_4886_cov_17.340155	Coordinate:710	Reads:1	Hits:2	Allocated_reads:0.5	Strand:-
TATGAGTATCACACAAGCTGTAAGACAT
>Location:NODE_298130_length_4886_cov_17.340155	Coordinate:711	Reads:15	Hits:2	Allocated_reads:7.5	Strand:-
TATGAGTATCACACAAGCTGTAAGACA
>Location:NODE_298130_length_4886_cov_17.340155	Coordinate:711	Reads:2	Hits:2	Allocated_reads:1	Strand:-
TGAGTATCACACAAGCTGTAAGACT
>Location:NODE_298130_length_4886_cov_17.340155	Coordinate:711	Reads:3	Hits:2	Allocated_reads:1.5	Strand:-
TGAGTATCACACAAGCTGTAAGACA
>Location:NODE_298130_length_4886_cov_17.340155	Coordinate:711	Reads:1	Hits:2	Allocated_reads:0.5	Strand:-
TGCTATGAGTATCACACAAGCTGTAAGACA
>Location:NODE_298130_length_4886_cov_17.340155	Coordinate:711	Reads:1	Hits:2	Allocated_reads:0.5	Strand:-
TGCTATGAGTATCACACAAGCTGTAAGACT
>Location:NODE_298130_length_4886_cov_17.340155	Coordinate:712	Reads:1	Hits:2	Allocated_reads:0.5	Strand:-
TATGAGTATCACACAAGCTGTAAGAC
>Location:NODE_298130_length_4886_cov_17.340155	Coordinate:713	Reads:1	Hits:2	Allocated_reads:0.5	Strand:-
CAGTGCTATGAGTATCACACAAGCTGTAAGA
>Location:NODE_298130_length_4886_cov_17.340155	Coordinate:713	Reads:1	Hits:2	Allocated_reads:0.5	Strand:-
CAGTGCTATGAGTATCACACAAGCTGTAAGT
>Location:NODE_298130_length_4886_cov_17.340155	Coordinate:713	Reads:1	Hits:2	Allocated_reads:0.5	Strand:-
TATGAGTATCACACAAGCTGTAAGA
>Location:NODE_298130_length_4886_cov_17.340155	Coordinate:713	Reads:1	Hits:2	Allocated_reads:0.5	Strand:+
TCTTACAGCTTGTGTGATACTCATAGC
>Location:NODE_298130_length_4886_cov_17.340155	Coordinate:713	Reads:5	Hits:2	Allocated_reads:2.5	Strand:-
TGCTATGAGTATCACACAAGCTGTAAGA
>Location:NODE_298130_length_4886_cov_17.340155	Coordinate:714	Reads:1	Hits:2	Allocated_reads:0.5	Strand:+
CTTACAGCTTGTGTGATACTCATAGC
>Location:NODE_298130_length_4886_cov_17.340155	Coordinate:714	Reads:2	Hits:2	Allocated_reads:1	Strand:-
TATGAGTATCACACAAGCTGTAAG
>Location:NODE_298130_length_4886_cov_17.340155	Coordinate:714	Reads:7	Hits:2	Allocated_reads:3.5	Strand:-
TGCTATGAGTATCACACAAGCTGTAAG
>Location:NODE_298130_length_4886_cov_17.340155	Coordinate:715	Reads:1	Hits:2	Allocated_reads:0.5	Strand:+
TTACAGCTTGTGTGATACTCATAG
>Location:NODE_298130_length_4886_cov_17.340155	Coordinate:715	Reads:7	Hits:2	Allocated_reads:3.5	Strand:+
TTACAGCTTGTGTGATACTCATAGC
>Location:NODE_298130_length_4886_cov_17.340155	Coordinate:716	Reads:1	Hits:2	Allocated_reads:0.5	Strand:+
TACAGCTTGTGTGATACTCATAGC
>Location:NODE_298130_length_4886_cov_17.340155	Coordinate:720	Reads:1	Hits:2	Allocated_reads:0.5	Strand:-
CAGAAATCAGTGCTATGAGTATCACACAAGC
>Location:NODE_298130_length_4886_cov_17.340155	Coordinate:725	Reads:1	Hits:2	Allocated_reads:0.5	Strand:-
AACAGAAATCAGTGCTATGAGTATCACA
>Location:NODE_298130_length_4886_cov_17.340155	Coordinate:725	Reads:1	Hits:2	Allocated_reads:0.5	Strand:+
TGTGATACTCATAGCACTGATTTCTGT
>Location:NODE_298130_length_4886_cov_17.340155	Coordinate:726	Reads:3	Hits:2	Allocated_reads:1.5	Strand:+
GTGATACTCATAGCACTGATTTCTGTT
>Location:NODE_298130_length_4886_cov_17.340155	Coordinate:728	Reads:1	Hits:2	Allocated_reads:0.5	Strand:+
GATACTCATAGCACTGATTTCTGTT
>Location:NODE_298130_length_4886_cov_17.340155	Coordinate:728	Reads:1	Hits:2	Allocated_reads:0.5	Strand:+
GATACTCATAGCACTGATTTCTGTTT
>Location:NODE_298130_length_4886_cov_17.340155	Coordinate:755	Reads:4	Hits:2	Allocated_reads:2	Strand:-
CAGCTTTGCAGTTTAAACGTTTAACT
>Location:NODE_298130_length_4886_cov_17.340155	Coordinate:756	Reads:1	Hits:2	Allocated_reads:0.5	Strand:-
CAGCTTTGCAGTTTAAACGTTTAAC
>Location:NODE_298130_length_4886_cov_17.340155	Coordinate:756	Reads:2	Hits:2	Allocated_reads:1	Strand:-
GAGACAGCTTTGCAGTTTAAACGTTTAAC
>Location:NODE_298130_length_4886_cov_17.340155	Coordinate:756	Reads:1	Hits:2	Allocated_reads:0.5	Strand:+
GTTAAATGTTTAAACTGCAAAGCTGTCT
>Location:NODE_298130_length_4886_cov_17.340155	Coordinate:757	Reads:1	Hits:2	Allocated_reads:0.5	Strand:+
TTAAATGTTTAAACTGCAAAGCTGTC
>Location:NODE_298130_length_4886_cov_17.340155	Coordinate:758	Reads:1	Hits:2	Allocated_reads:0.5	Strand:+
TAAATGTTTAAACTGCAAAGCTGTCT
>Location:NODE_298130_length_4886_cov_17.340155	Coordinate:758	Reads:1	Hits:2	Allocated_reads:0.5	Strand:-
TCCGAGACAGCTTTGCAGTTTAAACATTTA
>Location:NODE_298130_length_4886_cov_17.340155	Coordinate:760	Reads:2	Hits:2	Allocated_reads:1	Strand:-
TATCCGAGACAGCTTTGCAGTTTAAACATT
>Location:NODE_298130_length_4886_cov_17.340155	Coordinate:760	Reads:1	Hits:2	Allocated_reads:0.5	Strand:-
TGTATCCGAGACAGCTTTGCAGTTTAAACATT
>Location:NODE_298130_length_4886_cov_17.340155	Coordinate:762	Reads:1	Hits:2	Allocated_reads:0.5	Strand:-
ATCCGAGACAGCTTTGCAGTTTAAACA
>Location:NODE_298130_length_4886_cov_17.340155	Coordinate:762	Reads:1	Hits:2	Allocated_reads:0.5	Strand:-
TATCCGAGACAGCTTTGCAGTTTAAACA
>Location:NODE_298130_length_4886_cov_17.340155	Coordinate:762	Reads:1	Hits:2	Allocated_reads:0.5	Strand:+
TGTTTAAACTGCAAAGCTGTCTCG
>Location:NODE_298130_length_4886_cov_17.340155	Coordinate:763	Reads:1	Hits:2	Allocated_reads:0.5	Strand:-
TATCCGAGACAGCTTTGCAGTTTAAAC
>Location:NODE_298130_length_4886_cov_17.340155	Coordinate:763	Reads:1	Hits:2	Allocated_reads:0.5	Strand:-
TCCGAGACAGCTTTGCAGTTTAAAC
>Location:NODE_298130_length_4886_cov_17.340155	Coordinate:763	Reads:1	Hits:2	Allocated_reads:0.5	Strand:-
TGTATCCGAGACAGCTTTGCAGTTTAAAC
>Location:NODE_298130_length_4886_cov_17.340155	Coordinate:764	Reads:1	Hits:2	Allocated_reads:0.5	Strand:+
TTTAAACTGCAAAGCTGTCTCAGATACATT
>Location:NODE_298130_length_4886_cov_17.340155	Coordinate:765	Reads:2	Hits:2	Allocated_reads:1	Strand:+
TTAAACTGCAAAGCTGTCTCGGATA
>Location:NODE_298130_length_4886_cov_17.340155	Coordinate:765	Reads:1	Hits:2	Allocated_reads:0.5	Strand:+
TTAAACTGCAAAGCTGTCTCAGATACATT
>Location:NODE_298130_length_4886_cov_17.340155	Coordinate:766	Reads:1	Hits:2	Allocated_reads:0.5	Strand:+
TAAACTGCAAAGCTGTCTCGGATACATT
>Location:NODE_298130_length_4886_cov_17.340155	Coordinate:767	Reads:1	Hits:2	Allocated_reads:0.5	Strand:+
AAACTGCAAAGCTGTCTCGGATACATT
>Location:NODE_298130_length_4886_cov_17.340155	Coordinate:769	Reads:1	Hits:2	Allocated_reads:0.5	Strand:-
AAATGTATCCGAGACAGCTTTGCAGT
>Location:NODE_298130_length_4886_cov_17.340155	Coordinate:769	Reads:1	Hits:2	Allocated_reads:0.5	Strand:+
ACTGCAAAGCTGTCTCGGATACATTTGACCC
>Location:NODE_298130_length_4886_cov_17.340155	Coordinate:770	Reads:1	Hits:2	Allocated_reads:0.5	Strand:-
AAATGTATCCGAGACAGCTTTGCAG
>Location:NODE_298130_length_4886_cov_17.340155	Coordinate:770	Reads:5	Hits:2	Allocated_reads:2.5	Strand:+
CTGCAAAGCTGTCTCGGATACATTTGACCCT
>Location:NODE_298130_length_4886_cov_17.340155	Coordinate:771	Reads:1	Hits:2	Allocated_reads:0.5	Strand:+
TGCAAAGCTGTCTCGGATACATTTGA
>Location:NODE_298130_length_4886_cov_17.340155	Coordinate:771	Reads:1	Hits:2	Allocated_reads:0.5	Strand:+
TGCAAAGCTGTCTCGGATACATTTGACC
>Location:NODE_298130_length_4886_cov_17.340155	Coordinate:771	Reads:4	Hits:2	Allocated_reads:2	Strand:+
TGCAAAGCTGTCTCGGATACATTTGACCC
>Location:NODE_298130_length_4886_cov_17.340155	Coordinate:771	Reads:12	Hits:2	Allocated_reads:6	Strand:+
TGCAAAGCTGTCTCGGATACATTTGACCCT
>Location:NODE_298130_length_4886_cov_17.340155	Coordinate:771	Reads:1	Hits:2	Allocated_reads:0.5	Strand:+
TGCAAAGCTGTCTCGGATACATTTGACCCTT
>Location:NODE_298130_length_4886_cov_17.340155	Coordinate:771	Reads:3	Hits:2	Allocated_reads:1.5	Strand:+
TGCAAAGCTGTCTCGGATACATTTGACCCTTTT
>Location:NODE_298130_length_4886_cov_17.340155	Coordinate:772	Reads:1	Hits:2	Allocated_reads:0.5	Strand:+
GCAAAGCTGTCTCGGATACATTTGACC
>Location:NODE_298130_length_4886_cov_17.340155	Coordinate:772	Reads:1	Hits:2	Allocated_reads:0.5	Strand:+
GCAAAGCTGTCTCGGATACATTTGACCCT
>Location:NODE_298130_length_4886_cov_17.340155	Coordinate:772	Reads:1	Hits:2	Allocated_reads:0.5	Strand:-
TCAAATGTATCCGAGACAGCTTTGC
>Location:NODE_298130_length_4886_cov_17.340155	Coordinate:773	Reads:3	Hits:2	Allocated_reads:1.5	Strand:+
CAAAGCTGTCTCGGATACATTTGACC
>Location:NODE_298130_length_4886_cov_17.340155	Coordinate:773	Reads:5	Hits:2	Allocated_reads:2.5	Strand:+
CAAAGCTGTCTCGGATACATTTGACCCT
>Location:NODE_298130_length_4886_cov_17.340155	Coordinate:773	Reads:1	Hits:2	Allocated_reads:0.5	Strand:+
CAAAGCTGTCTCGGATACATTTGACCCTT
>Location:NODE_298130_length_4886_cov_17.340155	Coordinate:773	Reads:1	Hits:2	Allocated_reads:0.5	Strand:+
CAAAGCTGTCTCGGATACATTTGACCCTTT
>Location:NODE_298130_length_4886_cov_17.340155	Coordinate:773	Reads:2	Hits:2	Allocated_reads:1	Strand:+
CAAAGCTGTCTCGGATACATTTGACCCTTTT
>Location:NODE_298130_length_4886_cov_17.340155	Coordinate:773	Reads:1	Hits:2	Allocated_reads:0.5	Strand:+
CAAAGCTGTCTCGGATACATTTGACCCTTTTCT
>Location:NODE_298130_length_4886_cov_17.340155	Coordinate:775	Reads:3	Hits:2	Allocated_reads:1.5	Strand:-
AAAAGGGTCAAATGTATCTGAGACAGCTT
>Location:NODE_298130_length_4886_cov_17.340155	Coordinate:775	Reads:1	Hits:2	Allocated_reads:0.5	Strand:+
AAGCTGTCTCGGATACATTTGACCC
>Location:NODE_298130_length_4886_cov_17.340155	Coordinate:775	Reads:1	Hits:2	Allocated_reads:0.5	Strand:+
AAGCTGTCTCGGATACATTTGACCCTTT
>Location:NODE_298130_length_4886_cov_17.340155	Coordinate:776	Reads:5	Hits:2	Allocated_reads:2.5	Strand:-
AAAAGGGTCAAATGTATCTGAGACAGCT
>Location:NODE_298130_length_4886_cov_17.340155	Coordinate:776	Reads:1	Hits:2	Allocated_reads:0.5	Strand:+
AGCTGTCTCGGATACATTTGACCCTTTT
>Location:NODE_298130_length_4886_cov_17.340155	Coordinate:777	Reads:1	Hits:2	Allocated_reads:0.5	Strand:-
AAAAGGGTCAAATGTATCTGAGACAGC
>Location:NODE_298130_length_4886_cov_17.340155	Coordinate:779	Reads:1	Hits:2	Allocated_reads:0.5	Strand:-
ATATCCAGAAAAGGGTCAAATGTATCTGAGACA
>Location:NODE_298130_length_4886_cov_17.340155	Coordinate:779	Reads:1	Hits:2	Allocated_reads:0.5	Strand:-
ATCCAGAAAAGGGTCAAATGTATCTGAGACA
>Location:NODE_298130_length_4886_cov_17.340155	Coordinate:779	Reads:1	Hits:2	Allocated_reads:0.5	Strand:-
ATCCAGAAAAGGGTCAAATGTATCTGAGACT
>Location:NODE_298130_length_4886_cov_17.340155	Coordinate:779	Reads:1	Hits:2	Allocated_reads:0.5	Strand:-
GATATCCAGAAAAGGGTCAAATGTATCTGAGACT
>Location:NODE_298130_length_4886_cov_17.340155	Coordinate:779	Reads:6	Hits:2	Allocated_reads:3	Strand:-
TATCCAGAAAAGGGTCAAATGTATCTGAGACA
>Location:NODE_298130_length_4886_cov_17.340155	Coordinate:779	Reads:1	Hits:2	Allocated_reads:0.5	Strand:-
TGATATCCAGAAAAGGGTCAAATGTATCTGAGACT
>Location:NODE_298130_length_4886_cov_17.340155	Coordinate:780	Reads:1	Hits:2	Allocated_reads:0.5	Strand:-
ATATCCAGAAAAGGGTCAAATGTATCTGAGAC
>Location:NODE_298130_length_4886_cov_17.340155	Coordinate:780	Reads:2	Hits:2	Allocated_reads:1	Strand:-
ATCCAGAAAAGGGTCAAATGTATCTGAGAC
>Location:NODE_298130_length_4886_cov_17.340155	Coordinate:780	Reads:2	Hits:2	Allocated_reads:1	Strand:-
GATATCCAGAAAAGGGTCAAATGTATCTGAGAC
>Location:NODE_298130_length_4886_cov_17.340155	Coordinate:780	Reads:1	Hits:2	Allocated_reads:0.5	Strand:+
GTCTCGGATACATTTGACCCTTTT
>Location:NODE_298130_length_4886_cov_17.340155	Coordinate:780	Reads:1	Hits:2	Allocated_reads:0.5	Strand:+
GTCTCGGATACATTTGACCCTTTTCT
>Location:NODE_298130_length_4886_cov_17.340155	Coordinate:780	Reads:14	Hits:2	Allocated_reads:7	Strand:-
TATCCAGAAAAGGGTCAAATGTATCTGAGAC
>Location:NODE_298130_length_4886_cov_17.340155	Coordinate:780	Reads:1	Hits:2	Allocated_reads:0.5	Strand:-
TCCAGAAAAGGGTCAAATGTATCTGAGAC
>Location:NODE_298130_length_4886_cov_17.340155	Coordinate:780	Reads:1	Hits:2	Allocated_reads:0.5	Strand:-
TGATATCCAGAAAAGGGTCAAATGTATCTGAGAT
>Location:NODE_298130_length_4886_cov_17.340155	Coordinate:780	Reads:19	Hits:2	Allocated_reads:9.5	Strand:-
TGATATCCAGAAAAGGGTCAAATGTATCTGAGAC
>Location:NODE_298130_length_4886_cov_17.340155	Coordinate:781	Reads:3	Hits:2	Allocated_reads:1.5	Strand:-
AGTGATATCCAGAAAAGGGTCAAATGTATCTGAGA
>Location:NODE_298130_length_4886_cov_17.340155	Coordinate:781	Reads:10	Hits:2	Allocated_reads:5	Strand:-
ATATCCAGAAAAGGGTCAAATGTATCTGAGA
>Location:NODE_298130_length_4886_cov_17.340155	Coordinate:781	Reads:1	Hits:2	Allocated_reads:0.5	Strand:-
ATCCAGAAAAGGGTCAAATGTATCTGAGA
>Location:NODE_298130_length_4886_cov_17.340155	Coordinate:781	Reads:2	Hits:2	Allocated_reads:1	Strand:-
GATATCCAGAAAAGGGTCAAATGTATCTGAGA
>Location:NODE_298130_length_4886_cov_17.340155	Coordinate:781	Reads:1	Hits:2	Allocated_reads:0.5	Strand:-
GTGATATCCAGAAAAGGGTCAAATGTATCTGAGA
>Location:NODE_298130_length_4886_cov_17.340155	Coordinate:781	Reads:1	Hits:2	Allocated_reads:0.5	Strand:-
TATCCAGAAAAGGGTCAAATGTATCTGAGT
>Location:NODE_298130_length_4886_cov_17.340155	Coordinate:781	Reads:2	Hits:2	Allocated_reads:1	Strand:-
TATCCAGAAAAGGGTCAAATGTATCTGATT
>Location:NODE_298130_length_4886_cov_17.340155	Coordinate:781	Reads:23	Hits:2	Allocated_reads:11.5	Strand:-
TATCCAGAAAAGGGTCAAATGTATCTGAGA
>Location:NODE_298130_length_4886_cov_17.340155	Coordinate:781	Reads:1	Hits:2	Allocated_reads:0.5	Strand:-
TCCAGAAAAGGGTCAAATGTATCTGAGA
>Location:NODE_298130_length_4886_cov_17.340155	Coordinate:781	Reads:11	Hits:2	Allocated_reads:5.5	Strand:-
TGATATCCAGAAAAGGGTCAAATGTATCTGAGA
>Location:NODE_298130_length_4886_cov_17.340155	Coordinate:782	Reads:1	Hits:2	Allocated_reads:0.5	Strand:+
CTCGGATACATTTGACCCTTTTCTGGATA
>Location:NODE_298130_length_4886_cov_17.340155	Coordinate:782	Reads:1	Hits:2	Allocated_reads:0.5	Strand:-
TATCCAGAAAAGGGTCAAATGTATCTGTT
>Location:NODE_298130_length_4886_cov_17.340155	Coordinate:783	Reads:2	Hits:2	Allocated_reads:1	Strand:-
ATATCCAGAAAAGGGTCAAATGTATCTGA
>Location:NODE_298130_length_4886_cov_17.340155	Coordinate:783	Reads:4	Hits:2	Allocated_reads:2	Strand:-
TATCCAGAAAAGGGTCAAATGTATCTGA
>Location:NODE_298130_length_4886_cov_17.340155	Coordinate:783	Reads:1	Hits:2	Allocated_reads:0.5	Strand:+
TCGGATACATTTGACCCTTTTCTGGATA
>Location:NODE_298130_length_4886_cov_17.340155	Coordinate:783	Reads:1	Hits:2	Allocated_reads:0.5	Strand:+
TCGGATACATTTGACCCTTTTCTGGATATC
>Location:NODE_298130_length_4886_cov_17.340155	Coordinate:783	Reads:1	Hits:2	Allocated_reads:0.5	Strand:+
TCGGATACATTTGACCCTTTTCTGGATATCACT
>Location:NODE_298130_length_4886_cov_17.340155	Coordinate:783	Reads:1	Hits:2	Allocated_reads:0.5	Strand:-
TGATATCCAGAAAAGGGTCAAATGTATCTGA
>Location:NODE_298130_length_4886_cov_17.340155	Coordinate:784	Reads:1	Hits:2	Allocated_reads:0.5	Strand:-
ATATCCAGAAAAGGGTCAAATGTATCTG
>Location:NODE_298130_length_4886_cov_17.340155	Coordinate:784	Reads:2	Hits:2	Allocated_reads:1	Strand:-
TATCCAGAAAAGGGTCAAATGTATCTG
>Location:NODE_298130_length_4886_cov_17.340155	Coordinate:784	Reads:1	Hits:2	Allocated_reads:0.5	Strand:-
TGATATCCAGAAAAGGGTCAAATGTATCTG
>Location:NODE_298130_length_4886_cov_17.340155	Coordinate:785	Reads:2	Hits:2	Allocated_reads:1	Strand:-
ATATCCAGAAAAGGGTCAAATGTATCT
>Location:NODE_298130_length_4886_cov_17.340155	Coordinate:785	Reads:1	Hits:2	Allocated_reads:0.5	Strand:-
ATCCAGAAAAGGGTCAAATGTATCT
>Location:NODE_298130_length_4886_cov_17.340155	Coordinate:785	Reads:6	Hits:2	Allocated_reads:3	Strand:-
TATCCAGAAAAGGGTCAAATGTATCT
>Location:NODE_298130_length_4886_cov_17.340155	Coordinate:785	Reads:1	Hits:2	Allocated_reads:0.5	Strand:-
TCCAGAAAAGGGTCAAATGTATCT
>Location:NODE_298130_length_4886_cov_17.340155	Coordinate:786	Reads:1	Hits:2	Allocated_reads:0.5	Strand:-
AGTGATATCCAGAAAAGGGTCAAATGTATC
>Location:NODE_298130_length_4886_cov_17.340155	Coordinate:786	Reads:44	Hits:2	Allocated_reads:22	Strand:-
TATCCAGAAAAGGGTCAAATGTATC
>Location:NODE_298130_length_4886_cov_17.340155	Coordinate:786	Reads:4	Hits:2	Allocated_reads:2	Strand:-
TGATATCCAGAAAAGGGTCAAATGTATC
>Location:NODE_298130_length_4886_cov_17.340155	Coordinate:787	Reads:1	Hits:2	Allocated_reads:0.5	Strand:-
TGATATCCAGAAAAGGGTCAAATGTAT
>Location:NODE_298130_length_4886_cov_17.340155	Coordinate:791	Reads:2	Hits:2	Allocated_reads:1	Strand:+
ATTTGACCCTTTTCTGGATATCACTC
>Location:NODE_298130_length_4886_cov_17.340155	Coordinate:791	Reads:1	Hits:2	Allocated_reads:0.5	Strand:+
ATTTGACCCTTTTCTGGATATCACTCTGGA
>Location:NODE_298130_length_4886_cov_17.340155	Coordinate:792	Reads:1	Hits:2	Allocated_reads:0.5	Strand:+
TTTGACCCTTTTCTGGATATCACTC
>Location:NODE_298130_length_4886_cov_17.340155	Coordinate:793	Reads:1	Hits:2	Allocated_reads:0.5	Strand:+
TTGACCCTTTTCTGGATATCACTC
>Location:NODE_298130_length_4886_cov_17.340155	Coordinate:795	Reads:2	Hits:2	Allocated_reads:1	Strand:-
ATTTCCAGAGTGATATCCAGAAAAGGGTC
>Location:NODE_298130_length_4886_cov_17.340155	Coordinate:795	Reads:1	Hits:2	Allocated_reads:0.5	Strand:-
TTCCAGAGTGATATCCAGAAAAGGGTC
>Location:NODE_298130_length_4886_cov_17.340155	Coordinate:797	Reads:1	Hits:2	Allocated_reads:0.5	Strand:-
ATTTCCAGAGTGATATCCAGAAAAGGG
>Location:NODE_298130_length_4886_cov_17.340155	Coordinate:801	Reads:5	Hits:2	Allocated_reads:2.5	Strand:+
TTTCTGGATATCACTCTGGAAATTAAGACT
>Location:NODE_298130_length_4886_cov_17.340155	Coordinate:802	Reads:1	Hits:2	Allocated_reads:0.5	Strand:+
TTCTGGATATCACTCTGGAAATTAAGACT
>Location:NODE_298130_length_4886_cov_17.340155	Coordinate:803	Reads:1	Hits:2	Allocated_reads:0.5	Strand:+
TCTGGATATCACTCTGGAAATTAAGG
>Location:NODE_298130_length_4886_cov_17.340155	Coordinate:803	Reads:1	Hits:2	Allocated_reads:0.5	Strand:+
TCTGGATATCACTCTGGAAATTAAGACT
>Location:NODE_298130_length_4886_cov_17.340155	Coordinate:804	Reads:1	Hits:2	Allocated_reads:0.5	Strand:+
CTGGATATCACTCTGGAAATTAAGA
>Location:NODE_298130_length_4886_cov_17.340155	Coordinate:804	Reads:3	Hits:2	Allocated_reads:1.5	Strand:+
CTGGATATCACTCTGGAAATTAAGG
>Location:NODE_298130_length_4886_cov_17.340155	Coordinate:804	Reads:1	Hits:2	Allocated_reads:0.5	Strand:+
CTGGATATCACTCTGGAAATTAAGAC
>Location:NODE_298130_length_4886_cov_17.340155	Coordinate:804	Reads:1	Hits:2	Allocated_reads:0.5	Strand:+
CTGGATATCACTCTGGAAATTAAGGT
>Location:NODE_298130_length_4886_cov_17.340155	Coordinate:804	Reads:2	Hits:2	Allocated_reads:1	Strand:+
CTGGATATCACTCTGGAAATTAAGGTA
>Location:NODE_298130_length_4886_cov_17.340155	Coordinate:804	Reads:27	Hits:2	Allocated_reads:13.5	Strand:+
CTGGATATCACTCTGGAAATTAAGACT
>Location:NODE_298130_length_4886_cov_17.340155	Coordinate:805	Reads:1	Hits:2	Allocated_reads:0.5	Strand:+
TGGATATCACTCTGGAAATTAAGG
>Location:NODE_298130_length_4886_cov_17.340155	Coordinate:805	Reads:1	Hits:2	Allocated_reads:0.5	Strand:+
TGGATATCACTCTGGAAATTAAGGT
>Location:NODE_298130_length_4886_cov_17.340155	Coordinate:805	Reads:2	Hits:2	Allocated_reads:1	Strand:+
TGGATATCACTCTGGAAATTAAGACT
>Location:NODE_298130_length_4886_cov_17.340155	Coordinate:805	Reads:2	Hits:2	Allocated_reads:1	Strand:+
TGGATATCACTCTGGAAATTAAGGTAAT
>Location:NODE_298130_length_4886_cov_17.340155	Coordinate:806	Reads:1	Hits:2	Allocated_reads:0.5	Strand:+
GGATATCACTCTGGAAATTAAGAC
>Location:NODE_298130_length_4886_cov_17.340155	Coordinate:806	Reads:2	Hits:2	Allocated_reads:1	Strand:-
TTACCTTAATTTCCAGAGTGATATCC
>Location:NODE_298130_length_4886_cov_17.340155	Coordinate:807	Reads:1	Hits:2	Allocated_reads:0.5	Strand:-
TCCAATTACCTTAATTTCCAGAGTGATATC
>Location:NODE_298130_length_4886_cov_17.340155	Coordinate:808	Reads:1	Hits:2	Allocated_reads:0.5	Strand:-
TCCAATTACCTTAATTTCCAGAGTGATAT
>Location:NODE_298130_length_4886_cov_17.340155	Coordinate:809	Reads:1	Hits:2	Allocated_reads:0.5	Strand:-
TGTCCAATTACCTTAATTTCCAGAGTGATA
>Location:NODE_298130_length_4886_cov_17.340155	Coordinate:809	Reads:1	Hits:2	Allocated_reads:0.5	Strand:-
TTGTCCAATTACCTTAATTTCCAGAGTGAAT
>Location:NODE_298130_length_4886_cov_17.340155	Coordinate:810	Reads:2	Hits:2	Allocated_reads:1	Strand:-
TGTTGTCCAATTACCTTAATTTCCAGAGTGAT
>Location:NODE_298130_length_4886_cov_17.340155	Coordinate:810	Reads:1	Hits:2	Allocated_reads:0.5	Strand:-
TTGTCCAATTACCTTAATTTCCAGAGTGAT
>Location:NODE_298130_length_4886_cov_17.340155	Coordinate:810	Reads:1	Hits:2	Allocated_reads:0.5	Strand:-
TTGTCCAATTACCTTAATTTCCAGAGTTTT
>Location:NODE_298130_length_4886_cov_17.340155	Coordinate:811	Reads:1	Hits:2	Allocated_reads:0.5	Strand:+
TCACTCTGGAAATTAAGGTAATTGGA
>Location:NODE_298130_length_4886_cov_17.340155	Coordinate:811	Reads:1	Hits:2	Allocated_reads:0.5	Strand:-
TCCAATTACCTTAATTTCCAGAGTGA
>Location:NODE_298130_length_4886_cov_17.340155	Coordinate:811	Reads:1	Hits:2	Allocated_reads:0.5	Strand:-
TTGTCCAATTACCTTAATTTCCAGAGTGA
>Location:NODE_298130_length_4886_cov_17.340155	Coordinate:813	Reads:1	Hits:2	Allocated_reads:0.5	Strand:-
TGTCCAATTACCTTAATTTCCAGAGT
>Location:NODE_298130_length_4886_cov_17.340155	Coordinate:813	Reads:3	Hits:2	Allocated_reads:1.5	Strand:-
TGTTGTCCAATTACCTTAATTTCCAGAGT
>Location:NODE_298130_length_4886_cov_17.340155	Coordinate:814	Reads:1	Hits:2	Allocated_reads:0.5	Strand:-
AATGTTGTCCAATTACCTTAATTTCCAGAG
>Location:NODE_298130_length_4886_cov_17.340155	Coordinate:814	Reads:1	Hits:2	Allocated_reads:0.5	Strand:+
CTCTGGAAATTAAGGTAATTGGACA
>Location:NODE_298130_length_4886_cov_17.340155	Coordinate:814	Reads:1	Hits:2	Allocated_reads:0.5	Strand:-
TGAATGTTGTCCAATTACCTTAATTTCCAGAT
>Location:NODE_298130_length_4886_cov_17.340155	Coordinate:814	Reads:1	Hits:2	Allocated_reads:0.5	Strand:-
TGTCCAATTACCTTAATTTCCAGAG
>Location:NODE_298130_length_4886_cov_17.340155	Coordinate:814	Reads:3	Hits:2	Allocated_reads:1.5	Strand:-
TGTTGTCCAATTACCTTAATTTCCAGAG
>Location:NODE_298130_length_4886_cov_17.340155	Coordinate:817	Reads:1	Hits:2	Allocated_reads:0.5	Strand:-
TGAATGTTGTCCAATTACCTTAATTTCCA
>Location:NODE_298130_length_4886_cov_17.340155	Coordinate:820	Reads:1	Hits:2	Allocated_reads:0.5	Strand:-
ACTTTGAATGTTGTCCAATTACCTTAATTT
>Location:NODE_298130_length_4886_cov_17.340155	Coordinate:820	Reads:3	Hits:2	Allocated_reads:1.5	Strand:-
CTTTGAATGTTGTCCAATTACCTTAATTT
>Location:NODE_298130_length_4886_cov_17.340155	Coordinate:820	Reads:1	Hits:2	Allocated_reads:0.5	Strand:-
GAATGTTGTCCAATTACCTTAATTT
>Location:NODE_298130_length_4886_cov_17.340155	Coordinate:820	Reads:1	Hits:2	Allocated_reads:0.5	Strand:-
TGAATGTTGTCCAATTACCTTAATTT
>Location:NODE_298130_length_4886_cov_17.340155	Coordinate:820	Reads:2	Hits:2	Allocated_reads:1	Strand:-
TTGAATGTTGTCCAATTACCTTAATTT
>Location:NODE_298130_length_4886_cov_17.340155	Coordinate:820	Reads:1	Hits:2	Allocated_reads:0.5	Strand:-
TTTGAATGTTGTCCAATTACCTTAATTT
>Location:NODE_298130_length_4886_cov_17.340155	Coordinate:821	Reads:9	Hits:2	Allocated_reads:4.5	Strand:+
AATTAAGGTAATTGGACAACATTCAAAGT
>Location:NODE_298130_length_4886_cov_17.340155	Coordinate:821	Reads:2	Hits:2	Allocated_reads:1	Strand:-
ACTTTGAATGTTGTCCAATTACCTTAATT
>Location:NODE_298130_length_4886_cov_17.340155	Coordinate:821	Reads:1	Hits:2	Allocated_reads:0.5	Strand:-
CACTTTGAATGTTGTCCAATTACCTTAATT
>Location:NODE_298130_length_4886_cov_17.340155	Coordinate:821	Reads:5	Hits:2	Allocated_reads:2.5	Strand:-
CTTTGAATGTTGTCCAATTACCTTAATT
>Location:NODE_298130_length_4886_cov_17.340155	Coordinate:821	Reads:10	Hits:2	Allocated_reads:5	Strand:-
TCACTTTGAATGTTGTCCAATTACCTTAATT
>Location:NODE_298130_length_4886_cov_17.340155	Coordinate:821	Reads:2	Hits:2	Allocated_reads:1	Strand:-
TTGAATGTTGTCCAATTACCTTAATT
>Location:NODE_298130_length_4886_cov_17.340155	Coordinate:822	Reads:1	Hits:2	Allocated_reads:0.5	Strand:-
ACGTCACTTTGAATGTTGTCCAATTACCTTAAT
>Location:NODE_298130_length_4886_cov_17.340155	Coordinate:822	Reads:4	Hits:2	Allocated_reads:2	Strand:-
ACTTTGAATGTTGTCCAATTACCTTAAT
>Location:NODE_298130_length_4886_cov_17.340155	Coordinate:822	Reads:4	Hits:2	Allocated_reads:2	Strand:+
ATTAAGGTAATTGGACAACATTCAAAGT
>Location:NODE_298130_length_4886_cov_17.340155	Coordinate:822	Reads:6	Hits:2	Allocated_reads:3	Strand:-
CACTTTGAATGTTGTCCAATTACCTTAAT
>Location:NODE_298130_length_4886_cov_17.340155	Coordinate:822	Reads:1	Hits:2	Allocated_reads:0.5	Strand:-
CGTCACTTTGAATGTTGTCCAATTACCTTAAT
>Location:NODE_298130_length_4886_cov_17.340155	Coordinate:822	Reads:4	Hits:2	Allocated_reads:2	Strand:-
CTTTGAATGTTGTCCAATTACCTTAAT
>Location:NODE_298130_length_4886_cov_17.340155	Coordinate:822	Reads:1	Hits:2	Allocated_reads:0.5	Strand:-
GTCACTTTGAATGTTGTCCAATTACCTTAAT
>Location:NODE_298130_length_4886_cov_17.340155	Coordinate:822	Reads:30	Hits:2	Allocated_reads:15	Strand:-
TCACTTTGAATGTTGTCCAATTACCTTAAT
>Location:NODE_298130_length_4886_cov_17.340155	Coordinate:822	Reads:2	Hits:2	Allocated_reads:1	Strand:-
TGAATGTTGTCCAATTACCTTAAT
>Location:NODE_298130_length_4886_cov_17.340155	Coordinate:822	Reads:1	Hits:2	Allocated_reads:0.5	Strand:-
TTTGAATGTTGTCCAATTACCTTAAT
>Location:NODE_298130_length_4886_cov_17.340155	Coordinate:823	Reads:1	Hits:2	Allocated_reads:0.5	Strand:-
TCACTTTGAATGTTGTCCAATTACCTTAA
>Location:NODE_298130_length_4886_cov_17.340155	Coordinate:825	Reads:1	Hits:2	Allocated_reads:0.5	Strand:-
ACGTCACTTTGAATGTTGTCCAATTACCTT
>Location:NODE_298130_length_4886_cov_17.340155	Coordinate:825	Reads:1	Hits:2	Allocated_reads:0.5	Strand:-
CACTTTGAATGTTGTCCAATTACCTT
>Location:NODE_298130_length_4886_cov_17.340155	Coordinate:825	Reads:4	Hits:2	Allocated_reads:2	Strand:-
TCACTTTGAATGTTGTCCAATTACCTT
>Location:NODE_298130_length_4886_cov_17.340155	Coordinate:826	Reads:2	Hits:2	Allocated_reads:1	Strand:-
AACGTCACTTTGAATGTTGTCCAATTACCT
>Location:NODE_298130_length_4886_cov_17.340155	Coordinate:826	Reads:2	Hits:2	Allocated_reads:1	Strand:-
ACGTCACTTTGAATGTTGTCCAATTACCT
>Location:NODE_298130_length_4886_cov_17.340155	Coordinate:826	Reads:1	Hits:2	Allocated_reads:0.5	Strand:-
CGTCACTTTGAATGTTGTCCAATTACCT
>Location:NODE_298130_length_4886_cov_17.340155	Coordinate:826	Reads:1	Hits:2	Allocated_reads:0.5	Strand:-
GTCACTTTGAATGTTGTCCAATTACCT
>Location:NODE_298130_length_4886_cov_17.340155	Coordinate:826	Reads:3	Hits:2	Allocated_reads:1.5	Strand:-
TCACTTTGAATGTTGTCCAATTACCT
>Location:NODE_298130_length_4886_cov_17.340155	Coordinate:828	Reads:1	Hits:2	Allocated_reads:0.5	Strand:+
GTAATTGGACAACATTCAAAGTGAC
>Location:NODE_298130_length_4886_cov_17.340155	Coordinate:829	Reads:1	Hits:2	Allocated_reads:0.5	Strand:+
TAATTGGACAACATTCAAAGTGACGT
>Location:NODE_298130_length_4886_cov_17.340155	Coordinate:829	Reads:1	Hits:2	Allocated_reads:0.5	Strand:+
TAATTGGACAACATTCAAAGTGACGTTGCT
>Location:NODE_298130_length_4886_cov_17.340155	Coordinate:832	Reads:3	Hits:2	Allocated_reads:1.5	Strand:+
TTGGACAACATTCAAAGTGACGTT
>Location:NODE_298130_length_4886_cov_17.340155	Coordinate:832	Reads:3	Hits:2	Allocated_reads:1.5	Strand:+
TTGGACAACATTCAAAGTGACGTTGCTACTATGT
>Location:NODE_298130_length_4886_cov_17.340155	Coordinate:835	Reads:1	Hits:2	Allocated_reads:0.5	Strand:-
TAGTAGCAACGTCACTTTGAATGTTGTC
>Location:NODE_298130_length_4886_cov_17.340155	Coordinate:838	Reads:1	Hits:2	Allocated_reads:0.5	Strand:-
ACATAGTAGCAACGTCACTTTGAATGTT
>Location:NODE_298130_length_4886_cov_17.340155	Coordinate:838	Reads:1	Hits:2	Allocated_reads:0.5	Strand:-
TAGTAGCAACGTCACTTTGAATGTT
>Location:NODE_298130_length_4886_cov_17.340155	Coordinate:839	Reads:4	Hits:2	Allocated_reads:2	Strand:-
AGAGAATACATAGTAGCAACGTCACTTTGAATGT
>Location:NODE_298130_length_4886_cov_17.340155	Coordinate:839	Reads:12	Hits:2	Allocated_reads:6	Strand:-
ATACATAGTAGCAACGTCACTTTGAATGT
>Location:NODE_298130_length_4886_cov_17.340155	Coordinate:839	Reads:1	Hits:2	Allocated_reads:0.5	Strand:-
GAATACATAGTAGCAACGTCACTTTGAATGT
>Location:NODE_298130_length_4886_cov_17.340155	Coordinate:839	Reads:2	Hits:2	Allocated_reads:1	Strand:-
GAGAATACATAGTAGCAACGTCACTTTGAATGT
>Location:NODE_298130_length_4886_cov_17.340155	Coordinate:839	Reads:46	Hits:2	Allocated_reads:23	Strand:-
TACATAGTAGCAACGTCACTTTGAATGT
>Location:NODE_298130_length_4886_cov_17.340155	Coordinate:839	Reads:1	Hits:2	Allocated_reads:0.5	Strand:-
TAGTAGCAACGTCACTTTGAATGA
>Location:NODE_298130_length_4886_cov_17.340155	Coordinate:839	Reads:8	Hits:2	Allocated_reads:4	Strand:-
TAGTAGCAACGTCACTTTGAATGT
>Location:NODE_298130_length_4886_cov_17.340155	Coordinate:840	Reads:1	Hits:2	Allocated_reads:0.5	Strand:-
AGAATACATAGTAGCAACGTCACTTTGAATG
>Location:NODE_298130_length_4886_cov_17.340155	Coordinate:840	Reads:7	Hits:2	Allocated_reads:3.5	Strand:-
AGAGAATACATAGTAGCAACGTCACTTTGAATG
>Location:NODE_298130_length_4886_cov_17.340155	Coordinate:840	Reads:1	Hits:2	Allocated_reads:0.5	Strand:-
ATACATAGTAGCAACGTCACTTTGAATG
>Location:NODE_298130_length_4886_cov_17.340155	Coordinate:840	Reads:7	Hits:2	Allocated_reads:3.5	Strand:-
GAGAATACATAGTAGCAACGTCACTTTGAATG
>Location:NODE_298130_length_4886_cov_17.340155	Coordinate:840	Reads:4	Hits:2	Allocated_reads:2	Strand:-
TACATAGTAGCAACGTCACTTTGAATG
>Location:NODE_298130_length_4886_cov_17.340155	Coordinate:841	Reads:2	Hits:2	Allocated_reads:1	Strand:-
AGAGAATACATAGTAGCAACGTCACTTTGAAA
>Location:NODE_298130_length_4886_cov_17.340155	Coordinate:841	Reads:3	Hits:2	Allocated_reads:1.5	Strand:-
AGAGAATACATAGTAGCAACGTCACTTTGAAT
>Location:NODE_298130_length_4886_cov_17.340155	Coordinate:841	Reads:1	Hits:2	Allocated_reads:0.5	Strand:-
GAGAATACATAGTAGCAACGTCACTTTGAAA
>Location:NODE_298130_length_4886_cov_17.340155	Coordinate:841	Reads:4	Hits:2	Allocated_reads:2	Strand:-
GAGAATACATAGTAGCAACGTCACTTTGAAT
>Location:NODE_298130_length_4886_cov_17.340155	Coordinate:842	Reads:2	Hits:2	Allocated_reads:1	Strand:-
AGAATACATAGTAGCAACGTCACTTTGAA
>Location:NODE_298130_length_4886_cov_17.340155	Coordinate:842	Reads:1	Hits:2	Allocated_reads:0.5	Strand:-
AGAGAATACATAGTAGCAACGTCACTTTAAA
>Location:NODE_298130_length_4886_cov_17.340155	Coordinate:842	Reads:24	Hits:2	Allocated_reads:12	Strand:-
AGAGAATACATAGTAGCAACGTCACTTTGAA
>Location:NODE_298130_length_4886_cov_17.340155	Coordinate:842	Reads:2	Hits:2	Allocated_reads:1	Strand:-
ATACATAGTAGCAACGTCACTTTGAA
>Location:NODE_298130_length_4886_cov_17.340155	Coordinate:842	Reads:2	Hits:2	Allocated_reads:1	Strand:-
CAGAGAATACATAGTAGCAACGTCACTTTGAA
>Location:NODE_298130_length_4886_cov_17.340155	Coordinate:842	Reads:16	Hits:2	Allocated_reads:8	Strand:-
GAGAATACATAGTAGCAACGTCACTTTGAA
>Location:NODE_298130_length_4886_cov_17.340155	Coordinate:842	Reads:1	Hits:2	Allocated_reads:0.5	Strand:-
GCAGAGAATACATAGTAGCAACGTCACTTTGAA
>Location:NODE_298130_length_4886_cov_17.340155	Coordinate:842	Reads:7	Hits:2	Allocated_reads:3.5	Strand:-
TGCAGAGAATACATAGTAGCAACGTCACTTTGAA
>Location:NODE_298130_length_4886_cov_17.340155	Coordinate:842	Reads:1	Hits:2	Allocated_reads:0.5	Strand:+
TTCAAAGTGACGTTGCTACTATGTATT
>Location:NODE_298130_length_4886_cov_17.340155	Coordinate:843	Reads:3	Hits:2	Allocated_reads:1.5	Strand:-
AGAGAATACATAGTAGCAACGTCACTTTGA
>Location:NODE_298130_length_4886_cov_17.340155	Coordinate:843	Reads:7	Hits:2	Allocated_reads:3.5	Strand:-
GAGAATACATAGTAGCAACGTCACTTTGA
>Location:NODE_298130_length_4886_cov_17.340155	Coordinate:843	Reads:2	Hits:2	Allocated_reads:1	Strand:-
TGCAGAGAATACATAGTAGCAACGTCACTTTGA
>Location:NODE_298130_length_4886_cov_17.340155	Coordinate:844	Reads:1	Hits:2	Allocated_reads:0.5	Strand:-
AGAGAATACATAGTAGCAACGTCACTTTA
>Location:NODE_298130_length_4886_cov_17.340155	Coordinate:844	Reads:1	Hits:2	Allocated_reads:0.5	Strand:-
AGAGAATACATAGTAGCAACGTCACTTTT
>Location:NODE_298130_length_4886_cov_17.340155	Coordinate:844	Reads:15	Hits:2	Allocated_reads:7.5	Strand:-
AGAGAATACATAGTAGCAACGTCACTTTG
>Location:NODE_298130_length_4886_cov_17.340155	Coordinate:844	Reads:1	Hits:2	Allocated_reads:0.5	Strand:-
ATACATAGTAGCAACGTCACTTTG
>Location:NODE_298130_length_4886_cov_17.340155	Coordinate:844	Reads:9	Hits:2	Allocated_reads:4.5	Strand:-
GAGAATACATAGTAGCAACGTCACTTTG
>Location:NODE_298130_length_4886_cov_17.340155	Coordinate:844	Reads:1	Hits:2	Allocated_reads:0.5	Strand:-
GCAGAGAATACATAGTAGCAACGTCACTTTT
>Location:NODE_298130_length_4886_cov_17.340155	Coordinate:844	Reads:1	Hits:2	Allocated_reads:0.5	Strand:-
TGCAGAGAATACATAGTAGCAACGTCACTTTG
>Location:NODE_298130_length_4886_cov_17.340155	Coordinate:845	Reads:1	Hits:2	Allocated_reads:0.5	Strand:+
AAAGTGACGTTGCTACTATGTATTCTC
>Location:NODE_298130_length_4886_cov_17.340155	Coordinate:845	Reads:2	Hits:2	Allocated_reads:1	Strand:-
AATACATAGTAGCAACGTCACTTT
>Location:NODE_298130_length_4886_cov_17.340155	Coordinate:845	Reads:1	Hits:2	Allocated_reads:0.5	Strand:-
AATGCAGAGAATACATAGTAGCAACGTCACTTT
>Location:NODE_298130_length_4886_cov_17.340155	Coordinate:845	Reads:1	Hits:2	Allocated_reads:0.5	Strand:-
AGAGAATACATAGTAGCAACGTCACTGT
>Location:NODE_298130_length_4886_cov_17.340155	Coordinate:845	Reads:1	Hits:2	Allocated_reads:0.5	Strand:-
AGAGAATACATAGTAGCAACGTCACTTG
>Location:NODE_298130_length_4886_cov_17.340155	Coordinate:845	Reads:1	Hits:2	Allocated_reads:0.5	Strand:-
AGAGAATACATAGTAGCAACGTCGCTTT
>Location:NODE_298130_length_4886_cov_17.340155	Coordinate:845	Reads:169	Hits:2	Allocated_reads:84.5	Strand:-
AGAGAATACATAGTAGCAACGTCACTTT
>Location:NODE_298130_length_4886_cov_17.340155	Coordinate:845	Reads:1	Hits:2	Allocated_reads:0.5	Strand:-
ATGCAGAGAATACATAGTAGCAACGTCACTTT
>Location:NODE_298130_length_4886_cov_17.340155	Coordinate:845	Reads:25	Hits:2	Allocated_reads:12.5	Strand:-
CAGAGAATACATAGTAGCAACGTCACTTT
>Location:NODE_298130_length_4886_cov_17.340155	Coordinate:845	Reads:1	Hits:2	Allocated_reads:0.5	Strand:-
GAATACATAGTAGCAACGTCACTTT
>Location:NODE_298130_length_4886_cov_17.340155	Coordinate:845	Reads:32	Hits:2	Allocated_reads:16	Strand:-
GAGAATACATAGTAGCAACGTCACTTT
>Location:NODE_298130_length_4886_cov_17.340155	Coordinate:845	Reads:20	Hits:2	Allocated_reads:10	Strand:-
GCAGAGAATACATAGTAGCAACGTCACTTT
>Location:NODE_298130_length_4886_cov_17.340155	Coordinate:845	Reads:3	Hits:2	Allocated_reads:1.5	Strand:-
TAATGCAGAGAATACATAGTAGCAACGTCACTTT
>Location:NODE_298130_length_4886_cov_17.340155	Coordinate:845	Reads:1	Hits:2	Allocated_reads:0.5	Strand:-
TGCAGAGAATACATAGTAGCAACATCACTTT
>Location:NODE_298130_length_4886_cov_17.340155	Coordinate:845	Reads:1	Hits:2	Allocated_reads:0.5	Strand:-
TGCAGAGAATACATAGTAGCAACGACACTTT
>Location:NODE_298130_length_4886_cov_17.340155	Coordinate:845	Reads:1	Hits:2	Allocated_reads:0.5	Strand:-
TGCAGAGAATACATAGTAGCAACGTCACATT
>Location:NODE_298130_length_4886_cov_17.340155	Coordinate:845	Reads:1	Hits:2	Allocated_reads:0.5	Strand:-
TGCAGAGAATACATAGTAGCAACGTCACTAT
>Location:NODE_298130_length_4886_cov_17.340155	Coordinate:845	Reads:2	Hits:2	Allocated_reads:1	Strand:-
TGCAGAGAATACATAGTAGCAACGTCACTTA
>Location:NODE_298130_length_4886_cov_17.340155	Coordinate:845	Reads:546	Hits:2	Allocated_reads:273	Strand:-
TGCAGAGAATACATAGTAGCAACGTCACTTT
>Location:NODE_298130_length_4886_cov_17.340155	Coordinate:846	Reads:8	Hits:2	Allocated_reads:4	Strand:-
AATGCAGAGAATACATAGTAGCAACGTCACTT
>Location:NODE_298130_length_4886_cov_17.340155	Coordinate:846	Reads:1	Hits:2	Allocated_reads:0.5	Strand:-
AGAATACATAGTAGCAACGTCACTT
>Location:NODE_298130_length_4886_cov_17.340155	Coordinate:846	Reads:1	Hits:2	Allocated_reads:0.5	Strand:-
AGAGAATACATAGTAGCAAAGTCACTT
>Location:NODE_298130_length_4886_cov_17.340155	Coordinate:846	Reads:1	Hits:2	Allocated_reads:0.5	Strand:-
AGAGAATACATAGTAGCAACGTCACCT
>Location:NODE_298130_length_4886_cov_17.340155	Coordinate:846	Reads:1	Hits:2	Allocated_reads:0.5	Strand:-
AGAGAATACATAGTAGCAACGTCACTA
>Location:NODE_298130_length_4886_cov_17.340155	Coordinate:846	Reads:1	Hits:2	Allocated_reads:0.5	Strand:-
AGAGAATACATAGTAGCAACGTCACTC
>Location:NODE_298130_length_4886_cov_17.340155	Coordinate:846	Reads:1	Hits:2	Allocated_reads:0.5	Strand:-
AGAGAATACATAGTAGCAACGTCACTG
>Location:NODE_298130_length_4886_cov_17.340155	Coordinate:846	Reads:141	Hits:2	Allocated_reads:70.5	Strand:-
AGAGAATACATAGTAGCAACGTCACTT
>Location:NODE_298130_length_4886_cov_17.340155	Coordinate:846	Reads:10	Hits:2	Allocated_reads:5	Strand:-
ATGCAGAGAATACATAGTAGCAACGTCACTT
>Location:NODE_298130_length_4886_cov_17.340155	Coordinate:846	Reads:27	Hits:2	Allocated_reads:13.5	Strand:-
CAGAGAATACATAGTAGCAACGTCACTT
>Location:NODE_298130_length_4886_cov_17.340155	Coordinate:846	Reads:4	Hits:2	Allocated_reads:2	Strand:-
GAATACATAGTAGCAACGTCACTT
>Location:NODE_298130_length_4886_cov_17.340155	Coordinate:846	Reads:9	Hits:2	Allocated_reads:4.5	Strand:-
GAGAATACATAGTAGCAACGTCACTT
>Location:NODE_298130_length_4886_cov_17.340155	Coordinate:846	Reads:63	Hits:2	Allocated_reads:31.5	Strand:-
GCAGAGAATACATAGTAGCAACGTCACTT
>Location:NODE_298130_length_4886_cov_17.340155	Coordinate:846	Reads:6	Hits:2	Allocated_reads:3	Strand:-
TAATGCAGAGAATACATAGTAGCAACGTCACTT
>Location:NODE_298130_length_4886_cov_17.340155	Coordinate:846	Reads:1	Hits:2	Allocated_reads:0.5	Strand:-
TGCAGAGAATACATAGTAGCAAAGTCACTT
>Location:NODE_298130_length_4886_cov_17.340155	Coordinate:846	Reads:1	Hits:2	Allocated_reads:0.5	Strand:-
TGCAGAGAATACATAGTAGCAACCTCACTT
>Location:NODE_298130_length_4886_cov_17.340155	Coordinate:846	Reads:1	Hits:2	Allocated_reads:0.5	Strand:-
TGCAGAGAATACATAGTAGCAACGCCACTT
>Location:NODE_298130_length_4886_cov_17.340155	Coordinate:846	Reads:1	Hits:2	Allocated_reads:0.5	Strand:-
TGCAGAGAATACATAGTAGCAACGGCACTT
>Location:NODE_298130_length_4886_cov_17.340155	Coordinate:846	Reads:1	Hits:2	Allocated_reads:0.5	Strand:-
TGCAGAGAATACATAGTAGCAACGTCACAT
>Location:NODE_298130_length_4886_cov_17.340155	Coordinate:846	Reads:1	Hits:2	Allocated_reads:0.5	Strand:-
TGCAGAGAATACATAGTAGCAACGTCACTA
>Location:NODE_298130_length_4886_cov_17.340155	Coordinate:846	Reads:1	Hits:2	Allocated_reads:0.5	Strand:-
TGCAGAGAATACATAGTAGCAACGTCACTG
>Location:NODE_298130_length_4886_cov_17.340155	Coordinate:846	Reads:1	Hits:2	Allocated_reads:0.5	Strand:-
TGCAGAGAATACATAGTAGCAGCGTCACTT
>Location:NODE_298130_length_4886_cov_17.340155	Coordinate:846	Reads:2	Hits:2	Allocated_reads:1	Strand:-
TGCAGAGAATACATAGTAGCAACATCACTT
>Location:NODE_298130_length_4886_cov_17.340155	Coordinate:846	Reads:2	Hits:2	Allocated_reads:1	Strand:-
TGCAGAGAATACATAGTAGCAACGTAACTT
>Location:NODE_298130_length_4886_cov_17.340155	Coordinate:846	Reads:2	Hits:2	Allocated_reads:1	Strand:-
TGCAGAGAATACATAGTAGCAACGTCAATT
>Location:NODE_298130_length_4886_cov_17.340155	Coordinate:846	Reads:2562	Hits:2	Allocated_reads:1281	Strand:-
TGCAGAGAATACATAGTAGCAACGTCACTT
>Location:NODE_298130_length_4886_cov_17.340155	Coordinate:846	Reads:3	Hits:2	Allocated_reads:1.5	Strand:-
TGCAGAGAATACATAGTAGCAACGTCACCT
>Location:NODE_298130_length_4886_cov_17.340155	Coordinate:847	Reads:1	Hits:2	Allocated_reads:0.5	Strand:-
AATGCAGAGAATACATAGTAGCAGCGTCACT
>Location:NODE_298130_length_4886_cov_17.340155	Coordinate:847	Reads:8	Hits:2	Allocated_reads:4	Strand:-
AATGCAGAGAATACATAGTAGCAACGTCACT
>Location:NODE_298130_length_4886_cov_17.340155	Coordinate:847	Reads:1	Hits:2	Allocated_reads:0.5	Strand:-
AGAGAATACATAGTAGCAACGTCACG
>Location:NODE_298130_length_4886_cov_17.340155	Coordinate:847	Reads:14	Hits:2	Allocated_reads:7	Strand:-
AGAGAATACATAGTAGCAACGTCACT
>Location:NODE_298130_length_4886_cov_17.340155	Coordinate:847	Reads:12	Hits:2	Allocated_reads:6	Strand:-
ATGCAGAGAATACATAGTAGCAACGTCACT
>Location:NODE_298130_length_4886_cov_17.340155	Coordinate:847	Reads:3	Hits:2	Allocated_reads:1.5	Strand:-
CAGAGAATACATAGTAGCAACGTCACT
>Location:NODE_298130_length_4886_cov_17.340155	Coordinate:847	Reads:3	Hits:2	Allocated_reads:1.5	Strand:-
GAGAATACATAGTAGCAACGTCACT
>Location:NODE_298130_length_4886_cov_17.340155	Coordinate:847	Reads:1	Hits:2	Allocated_reads:0.5	Strand:-
GCAGAGAATACATAGTAGCAACGTCGCT
>Location:NODE_298130_length_4886_cov_17.340155	Coordinate:847	Reads:19	Hits:2	Allocated_reads:9.5	Strand:-
GCAGAGAATACATAGTAGCAACGTCACT
>Location:NODE_298130_length_4886_cov_17.340155	Coordinate:847	Reads:6	Hits:2	Allocated_reads:3	Strand:-
TAATGCAGAGAATACATAGTAGCAACGTCACT
>Location:NODE_298130_length_4886_cov_17.340155	Coordinate:847	Reads:1	Hits:2	Allocated_reads:0.5	Strand:-
TGCAGAGAATACATAGTAGCAACATCACT
>Location:NODE_298130_length_4886_cov_17.340155	Coordinate:847	Reads:1	Hits:2	Allocated_reads:0.5	Strand:-
TGCAGAGAATACATAGTAGCAACGTCAAA
>Location:NODE_298130_length_4886_cov_17.340155	Coordinate:847	Reads:1	Hits:2	Allocated_reads:0.5	Strand:-
TGCAGAGAATACATAGTAGCAACGTCACA
>Location:NODE_298130_length_4886_cov_17.340155	Coordinate:847	Reads:1	Hits:2	Allocated_reads:0.5	Strand:-
TGCAGAGAATACATAGTAGCAACGTCATC
>Location:NODE_298130_length_4886_cov_17.340155	Coordinate:847	Reads:1	Hits:2	Allocated_reads:0.5	Strand:-
TGCAGAGAATACATAGTAGCAACGTCTTT
>Location:NODE_298130_length_4886_cov_17.340155	Coordinate:847	Reads:1	Hits:2	Allocated_reads:0.5	Strand:-
TGCAGAGAATACATAGTAGTAACGTCACT
>Location:NODE_298130_length_4886_cov_17.340155	Coordinate:847	Reads:2	Hits:2	Allocated_reads:1	Strand:-
TGCAGAGAATACATAGTAGCAACGTCACG
>Location:NODE_298130_length_4886_cov_17.340155	Coordinate:847	Reads:755	Hits:2	Allocated_reads:377.5	Strand:-
TGCAGAGAATACATAGTAGCAACGTCACT
>Location:NODE_298130_length_4886_cov_17.340155	Coordinate:848	Reads:33	Hits:2	Allocated_reads:16.5	Strand:-
AATGCAGAGAATACATAGTAGCAACGTCAC
>Location:NODE_298130_length_4886_cov_17.340155	Coordinate:848	Reads:13	Hits:2	Allocated_reads:6.5	Strand:-
AGAGAATACATAGTAGCAACGTCAC
>Location:NODE_298130_length_4886_cov_17.340155	Coordinate:848	Reads:11	Hits:2	Allocated_reads:5.5	Strand:-
ATGCAGAGAATACATAGTAGCAACGTCAC
>Location:NODE_298130_length_4886_cov_17.340155	Coordinate:848	Reads:1	Hits:2	Allocated_reads:0.5	Strand:-
CAGAGAATACATAGTAGCAACGTCAC
>Location:NODE_298130_length_4886_cov_17.340155	Coordinate:848	Reads:1	Hits:2	Allocated_reads:0.5	Strand:-
GAGAATACATAGTAGCAACGTCAC
>Location:NODE_298130_length_4886_cov_17.340155	Coordinate:848	Reads:15	Hits:2	Allocated_reads:7.5	Strand:-
GCAGAGAATACATAGTAGCAACGTCAC
>Location:NODE_298130_length_4886_cov_17.340155	Coordinate:848	Reads:28	Hits:2	Allocated_reads:14	Strand:-
TAATGCAGAGAATACATAGTAGCAACGTCAC
>Location:NODE_298130_length_4886_cov_17.340155	Coordinate:848	Reads:1	Hits:2	Allocated_reads:0.5	Strand:-
TGCAGAGAATACATAGTAGCAACATCAC
>Location:NODE_298130_length_4886_cov_17.340155	Coordinate:848	Reads:1	Hits:2	Allocated_reads:0.5	Strand:-
TGCAGAGAATACATAGTAGCAACGCCAC
>Location:NODE_298130_length_4886_cov_17.340155	Coordinate:848	Reads:1	Hits:2	Allocated_reads:0.5	Strand:-
TGCAGAGAATACATAGTAGCAACGTCCC
>Location:NODE_298130_length_4886_cov_17.340155	Coordinate:848	Reads:2	Hits:2	Allocated_reads:1	Strand:-
TGCAGAGAATACATAGTAGCAACGTCAA
>Location:NODE_298130_length_4886_cov_17.340155	Coordinate:848	Reads:562	Hits:2	Allocated_reads:281	Strand:-
TGCAGAGAATACATAGTAGCAACGTCAC
>Location:NODE_298130_length_4886_cov_17.340155	Coordinate:849	Reads:1	Hits:2	Allocated_reads:0.5	Strand:-
AATGCAGAGAATACATAGTAGCAACGTCT
>Location:NODE_298130_length_4886_cov_17.340155	Coordinate:849	Reads:57	Hits:2	Allocated_reads:28.5	Strand:-
AATGCAGAGAATACATAGTAGCAACGTCA
>Location:NODE_298130_length_4886_cov_17.340155	Coordinate:849	Reads:1	Hits:2	Allocated_reads:0.5	Strand:-
AGAGAATACATAGTAGCAACGTCT
>Location:NODE_298130_length_4886_cov_17.340155	Coordinate:849	Reads:9	Hits:2	Allocated_reads:4.5	Strand:-
AGAGAATACATAGTAGCAACGTCA
>Location:NODE_298130_length_4886_cov_17.340155	Coordinate:849	Reads:15	Hits:2	Allocated_reads:7.5	Strand:-
ATGCAGAGAATACATAGTAGCAACGTCA
>Location:NODE_298130_length_4886_cov_17.340155	Coordinate:849	Reads:1	Hits:2	Allocated_reads:0.5	Strand:-
CAGAGAATACATAGTAGCAACGTCA
>Location:NODE_298130_length_4886_cov_17.340155	Coordinate:849	Reads:8	Hits:2	Allocated_reads:4	Strand:-
GCAGAGAATACATAGTAGCAACGTCA
>Location:NODE_298130_length_4886_cov_17.340155	Coordinate:849	Reads:165	Hits:2	Allocated_reads:82.5	Strand:-
TAATGCAGAGAATACATAGTAGCAACGTCA
>Location:NODE_298130_length_4886_cov_17.340155	Coordinate:849	Reads:4	Hits:2	Allocated_reads:2	Strand:-
TAATGCAGAGAATACATAGTAGCAACGTCT
>Location:NODE_298130_length_4886_cov_17.340155	Coordinate:849	Reads:1	Hits:2	Allocated_reads:0.5	Strand:-
TGCAGAGAATACATAGTAGCAACGTAA
>Location:NODE_298130_length_4886_cov_17.340155	Coordinate:849	Reads:1	Hits:2	Allocated_reads:0.5	Strand:-
TGCAGAGAATACATAGTAGCAACGTCG
>Location:NODE_298130_length_4886_cov_17.340155	Coordinate:849	Reads:1	Hits:2	Allocated_reads:0.5	Strand:-
TGCAGAGAATACATAGTAGCAACGTCT
>Location:NODE_298130_length_4886_cov_17.340155	Coordinate:849	Reads:1	Hits:2	Allocated_reads:0.5	Strand:-
TGCAGAGAATACATAGTAGCAACGTTT
>Location:NODE_298130_length_4886_cov_17.340155	Coordinate:849	Reads:2	Hits:2	Allocated_reads:1	Strand:-
TGCAGAGAATACATAGTAGCAACGCCA
>Location:NODE_298130_length_4886_cov_17.340155	Coordinate:849	Reads:429	Hits:2	Allocated_reads:214.5	Strand:-
TGCAGAGAATACATAGTAGCAACGTCA
>Location:NODE_298130_length_4886_cov_17.340155	Coordinate:850	Reads:58	Hits:2	Allocated_reads:29	Strand:-
AATGCAGAGAATACATAGTAGCAACGTC
>Location:NODE_298130_length_4886_cov_17.340155	Coordinate:850	Reads:2	Hits:2	Allocated_reads:1	Strand:-
ATAATGCAGAGAATACATAGTAGCAACGTC
>Location:NODE_298130_length_4886_cov_17.340155	Coordinate:850	Reads:8	Hits:2	Allocated_reads:4	Strand:-
ATGCAGAGAATACATAGTAGCAACGTC
>Location:NODE_298130_length_4886_cov_17.340155	Coordinate:850	Reads:2	Hits:2	Allocated_reads:1	Strand:-
CAGAGAATACATAGTAGCAACGTC
>Location:NODE_298130_length_4886_cov_17.340155	Coordinate:850	Reads:2	Hits:2	Allocated_reads:1	Strand:-
CATAATGCAGAGAATACATAGTAGCAACGTC
>Location:NODE_298130_length_4886_cov_17.340155	Coordinate:850	Reads:1	Hits:2	Allocated_reads:0.5	Strand:+
GACGTTGCTACTATGTATTCTCTGCA
>Location:NODE_298130_length_4886_cov_17.340155	Coordinate:850	Reads:5	Hits:2	Allocated_reads:2.5	Strand:-
GCAGAGAATACATAGTAGCAACGTC
>Location:NODE_298130_length_4886_cov_17.340155	Coordinate:850	Reads:1	Hits:2	Allocated_reads:0.5	Strand:-
TAATGCAGAGAATACATAGTAGCAACGCC
>Location:NODE_298130_length_4886_cov_17.340155	Coordinate:850	Reads:1	Hits:2	Allocated_reads:0.5	Strand:-
TAATGCAGAGAATACATAGTAGCAACGTT
>Location:NODE_298130_length_4886_cov_17.340155	Coordinate:850	Reads:262	Hits:2	Allocated_reads:131	Strand:-
TAATGCAGAGAATACATAGTAGCAACGTC
>Location:NODE_298130_length_4886_cov_17.340155	Coordinate:850	Reads:1	Hits:2	Allocated_reads:0.5	Strand:-
TGCAGAGAATACATAGTAGCAACGTT
>Location:NODE_298130_length_4886_cov_17.340155	Coordinate:850	Reads:1	Hits:2	Allocated_reads:0.5	Strand:-
TGCAGAGAATACATAGTAGCGACGTC
>Location:NODE_298130_length_4886_cov_17.340155	Coordinate:850	Reads:264	Hits:2	Allocated_reads:132	Strand:-
TGCAGAGAATACATAGTAGCAACGTC
>Location:NODE_298130_length_4886_cov_17.340155	Coordinate:851	Reads:1	Hits:2	Allocated_reads:0.5	Strand:-
AATGCAGAGAATACATAGTAGCAACGA
>Location:NODE_298130_length_4886_cov_17.340155	Coordinate:851	Reads:1	Hits:2	Allocated_reads:0.5	Strand:-
ATGCAGAGAATACATAGTAGCAACGT
>Location:NODE_298130_length_4886_cov_17.340155	Coordinate:851	Reads:1	Hits:2	Allocated_reads:0.5	Strand:-
CATAATGCAGAGAATACATAGTAGCAACGT
>Location:NODE_298130_length_4886_cov_17.340155	Coordinate:851	Reads:3	Hits:2	Allocated_reads:1.5	Strand:-
GCAGAGAATACATAGTAGCAACGT
>Location:NODE_298130_length_4886_cov_17.340155	Coordinate:851	Reads:1	Hits:2	Allocated_reads:0.5	Strand:-
TAATGCAGAGAATACATAGTAGCAACGG
>Location:NODE_298130_length_4886_cov_17.340155	Coordinate:851	Reads:123	Hits:2	Allocated_reads:61.5	Strand:-
TAATGCAGAGAATACATAGTAGCAACGT
>Location:NODE_298130_length_4886_cov_17.340155	Coordinate:851	Reads:4	Hits:2	Allocated_reads:2	Strand:-
TAATGCAGAGAATACATAGTAGCAACGA
>Location:NODE_298130_length_4886_cov_17.340155	Coordinate:851	Reads:1	Hits:2	Allocated_reads:0.5	Strand:-
TCCATAATGCAGAGAATACATAGTAGCAACGT
>Location:NODE_298130_length_4886_cov_17.340155	Coordinate:851	Reads:2	Hits:2	Allocated_reads:1	Strand:-
TGCAGAGAATACATAGTAGCAACTT
>Location:NODE_298130_length_4886_cov_17.340155	Coordinate:851	Reads:31	Hits:2	Allocated_reads:15.5	Strand:-
TGCAGAGAATACATAGTAGCAACGT
>Location:NODE_298130_length_4886_cov_17.340155	Coordinate:852	Reads:3	Hits:2	Allocated_reads:1.5	Strand:-
AATGCAGAGAATACATAGTAGCAACG
>Location:NODE_298130_length_4886_cov_17.340155	Coordinate:852	Reads:9	Hits:2	Allocated_reads:4.5	Strand:-
ATAATGCAGAGAATACATAGTAGCAACG
>Location:NODE_298130_length_4886_cov_17.340155	Coordinate:852	Reads:1	Hits:2	Allocated_reads:0.5	Strand:-
ATGCAGAGAATACATAGTAGCAACG
>Location:NODE_298130_length_4886_cov_17.340155	Coordinate:852	Reads:2	Hits:2	Allocated_reads:1	Strand:-
CATAATGCAGAGAATACATAGTAGCAACG
>Location:NODE_298130_length_4886_cov_17.340155	Coordinate:852	Reads:87	Hits:2	Allocated_reads:43.5	Strand:-
TAATGCAGAGAATACATAGTAGCAACG
>Location:NODE_298130_length_4886_cov_17.340155	Coordinate:852	Reads:1	Hits:2	Allocated_reads:0.5	Strand:-
TCCATAATGCAGAGAATACATAGTAGCAACG
>Location:NODE_298130_length_4886_cov_17.340155	Coordinate:852	Reads:1	Hits:2	Allocated_reads:0.5	Strand:-
TGCAGAGAATACATAGTAGAAACG
>Location:NODE_298130_length_4886_cov_17.340155	Coordinate:852	Reads:1	Hits:2	Allocated_reads:0.5	Strand:-
TGCAGAGAATACATAGTAGCAACA
>Location:NODE_298130_length_4886_cov_17.340155	Coordinate:852	Reads:1	Hits:2	Allocated_reads:0.5	Strand:-
TGCAGAGAATACATAGTAGCATCG
>Location:NODE_298130_length_4886_cov_17.340155	Coordinate:852	Reads:2	Hits:2	Allocated_reads:1	Strand:-
TGCAGAGAATACATAGTAGCAACT
>Location:NODE_298130_length_4886_cov_17.340155	Coordinate:852	Reads:37	Hits:2	Allocated_reads:18.5	Strand:-
TGCAGAGAATACATAGTAGCAACG
>Location:NODE_298130_length_4886_cov_17.340155	Coordinate:853	Reads:2	Hits:2	Allocated_reads:1	Strand:-
AATGCAGAGAATACATAGTAGCAAC
>Location:NODE_298130_length_4886_cov_17.340155	Coordinate:853	Reads:3	Hits:2	Allocated_reads:1.5	Strand:-
ATAATGCAGAGAATACATAGTAGCAAC
>Location:NODE_298130_length_4886_cov_17.340155	Coordinate:853	Reads:1	Hits:2	Allocated_reads:0.5	Strand:-
CATAATGCAGAGAATACATAGTAGCAAC
>Location:NODE_298130_length_4886_cov_17.340155	Coordinate:853	Reads:1	Hits:2	Allocated_reads:0.5	Strand:-
CTCCATAATGCAGAGAATACATAGTAGCAAC
>Location:NODE_298130_length_4886_cov_17.340155	Coordinate:853	Reads:18	Hits:2	Allocated_reads:9	Strand:-
TAATGCAGAGAATACATAGTAGCAAC
>Location:NODE_298130_length_4886_cov_17.340155	Coordinate:853	Reads:5	Hits:2	Allocated_reads:2.5	Strand:-
TCCATAATGCAGAGAATACATAGTAGCAAC
>Location:NODE_298130_length_4886_cov_17.340155	Coordinate:854	Reads:2	Hits:2	Allocated_reads:1	Strand:-
CTCCATAATGCAGAGAATACATAGTAGCAA
>Location:NODE_298130_length_4886_cov_17.340155	Coordinate:854	Reads:3	Hits:2	Allocated_reads:1.5	Strand:-
TAATGCAGAGAATACATAGTAGCAA
>Location:NODE_298130_length_4886_cov_17.340155	Coordinate:854	Reads:3	Hits:2	Allocated_reads:1.5	Strand:-
TCCATAATGCAGAGAATACATAGTAGCAA
>Location:NODE_298130_length_4886_cov_17.340155	Coordinate:855	Reads:1	Hits:2	Allocated_reads:0.5	Strand:-
CACTCCATAATGCAGAGAATACATAGTAGCA
>Location:NODE_298130_length_4886_cov_17.340155	Coordinate:855	Reads:1	Hits:2	Allocated_reads:0.5	Strand:-
TAATGCAGAGAATACATAGTAGCA
>Location:NODE_298130_length_4886_cov_17.340155	Coordinate:856	Reads:2	Hits:2	Allocated_reads:1	Strand:-
CACTCCATAATGCAGAGAATACATAGTAGC
>Location:NODE_298130_length_4886_cov_17.340155	Coordinate:856	Reads:2	Hits:2	Allocated_reads:1	Strand:-
CCATAATGCAGAGAATACATAGTAGC
>Location:NODE_298130_length_4886_cov_17.340155	Coordinate:857	Reads:2	Hits:2	Allocated_reads:1	Strand:-
CACTCCATAATGCAGAGAATACATAGTAG
>Location:NODE_298130_length_4886_cov_17.340155	Coordinate:857	Reads:1	Hits:2	Allocated_reads:0.5	Strand:-
CCATAATGCAGAGAATACATAGTAG
>Location:NODE_298130_length_4886_cov_17.340155	Coordinate:857	Reads:5	Hits:2	Allocated_reads:2.5	Strand:+
CTACTATGTATTCTCTGCATTATG
>Location:NODE_298130_length_4886_cov_17.340155	Coordinate:860	Reads:1	Hits:2	Allocated_reads:0.5	Strand:-
TCACACTCCATAATGCAGAGAATACATAG
>Location:NODE_298130_length_4886_cov_17.340155	Coordinate:867	Reads:1	Hits:2	Allocated_reads:0.5	Strand:-
AAAAACCTCACACTCCATAATGCAGAGAA
>Location:NODE_298130_length_4886_cov_17.340155	Coordinate:876	Reads:1	Hits:2	Allocated_reads:0.5	Strand:+
TTATGGAGTGTGAGGTTTTTCCTCT
>Location:NODE_298130_length_4886_cov_17.340155	Coordinate:882	Reads:1	Hits:1	Allocated_reads:1	Strand:-
CAGAGAGAGAGAGGAAAAACCTCACACT
>Location:NODE_298130_length_4886_cov_17.340155	Coordinate:882	Reads:1	Hits:1	Allocated_reads:1	Strand:-
TATGAACAGAGAGAGAGAGGAAAAACCTCACACT
>Location:NODE_298130_length_4886_cov_17.340155	Coordinate:885	Reads:1	Hits:1	Allocated_reads:1	Strand:-
TGAACAGAGAGAGAGAGGAAAAACCTCAC
>Location:NODE_298130_length_4886_cov_17.340155	Coordinate:886	Reads:2	Hits:1	Allocated_reads:2	Strand:-
TATGAACAGAGAGAGAGAGGAAAAACCTCA
>Location:NODE_298130_length_4886_cov_17.340155	Coordinate:886	Reads:8	Hits:1	Allocated_reads:8	Strand:-
TGAACAGAGAGAGAGAGGAAAAACCTCA
>Location:NODE_298130_length_4886_cov_17.340155	Coordinate:887	Reads:6	Hits:1	Allocated_reads:6	Strand:-
TATGAACAGAGAGAGAGAGGAAAAACCTC
>Location:NODE_298130_length_4886_cov_17.340155	Coordinate:887	Reads:2	Hits:1	Allocated_reads:2	Strand:-
TGAACAGAGAGAGAGAGGAAAAACCTC
>Location:NODE_298130_length_4886_cov_17.340155	Coordinate:888	Reads:1	Hits:1	Allocated_reads:1	Strand:-
AACAGAGAGAGAGAGGAAAAACCT
>Location:NODE_298130_length_4886_cov_17.340155	Coordinate:888	Reads:2	Hits:1	Allocated_reads:2	Strand:-
ATATGAACAGAGAGAGAGAGGAAAAACCT
>Location:NODE_298130_length_4886_cov_17.340155	Coordinate:888	Reads:4	Hits:1	Allocated_reads:4	Strand:-
TATATGAACAGAGAGAGAGAGGAAAAACCT
>Location:NODE_298130_length_4886_cov_17.340155	Coordinate:888	Reads:13	Hits:1	Allocated_reads:13	Strand:-
TATGAACAGAGAGAGAGAGGAAAAACCT
>Location:NODE_298130_length_4886_cov_17.340155	Coordinate:888	Reads:1	Hits:1	Allocated_reads:1	Strand:-
TGAACAGAGAGAGAGAGGAAAAACCT
>Location:NODE_298130_length_4886_cov_17.340155	Coordinate:889	Reads:5	Hits:1	Allocated_reads:5	Strand:-
TATATGAACAGAGAGAGAGAGGAAAAACC
>Location:NODE_298130_length_4886_cov_17.340155	Coordinate:889	Reads:28	Hits:1	Allocated_reads:28	Strand:-
TATGAACAGAGAGAGAGAGGAAAAACC
>Location:NODE_298130_length_4886_cov_17.340155	Coordinate:890	Reads:1	Hits:1	Allocated_reads:1	Strand:-
TATATGAACAGAGAGAGAGAGGAAAAAC
>Location:NODE_298130_length_4886_cov_17.340155	Coordinate:894	Reads:1	Hits:1	Allocated_reads:1	Strand:-
AGTCTATATGAACAGAGAGAGAGAGGAA
>Location:NODE_298130_length_4886_cov_17.340155	Coordinate:894	Reads:1	Hits:1	Allocated_reads:1	Strand:-
CAGTCTATATGAACAGAGAGAGAGAGGAA
>Location:NODE_298130_length_4886_cov_17.340155	Coordinate:895	Reads:4	Hits:1	Allocated_reads:4	Strand:-
AGCAGTCTATATGAACAGAGAGAGAGAGGA
>Location:NODE_298130_length_4886_cov_17.340155	Coordinate:895	Reads:1	Hits:1	Allocated_reads:1	Strand:-
CAGTCTATATGAACAGAGAGAGAGAGGA
>Location:NODE_298130_length_4886_cov_17.340155	Coordinate:895	Reads:1	Hits:1	Allocated_reads:1	Strand:-
GCAGTCTATATGAACAGAGAGAGAGAGGA
>Location:NODE_298130_length_4886_cov_17.340155	Coordinate:897	Reads:1	Hits:2	Allocated_reads:0.5	Strand:+
CTCTCTCTCTCTGTTCATATAGACTG
>Location:NODE_298130_length_4886_cov_17.340155	Coordinate:898	Reads:1	Hits:2	Allocated_reads:0.5	Strand:-
GCAGTCTATATGAACAGAGAGAGAGA
>Location:NODE_298130_length_4886_cov_17.340155	Coordinate:898	Reads:1	Hits:2	Allocated_reads:0.5	Strand:-
GCAGTCTATATGAACAGAGAGAGAGT
>Location:NODE_298130_length_4886_cov_17.340155	Coordinate:898	Reads:1	Hits:2	Allocated_reads:0.5	Strand:+
TCTCTCTCTCTGTTCATATAGACTGC
>Location:NODE_298130_length_4886_cov_17.340155	Coordinate:898	Reads:1	Hits:2	Allocated_reads:0.5	Strand:+
TCTCTCTCTCTGTTCATATAGACTGCTC
>Location:NODE_298130_length_4886_cov_17.340155	Coordinate:898	Reads:1	Hits:2	Allocated_reads:0.5	Strand:-
TTGGAGCAGTCTATATGAACAGAGAGAGAGA
>Location:NODE_298130_length_4886_cov_17.340155	Coordinate:900	Reads:1	Hits:2	Allocated_reads:0.5	Strand:-
AGCAGTCTATATGAACAGAGAGAGA
>Location:NODE_298130_length_4886_cov_17.340155	Coordinate:900	Reads:1	Hits:2	Allocated_reads:0.5	Strand:+
TCTCTCTCTGTTCATATAGACTGCT
>Location:NODE_298130_length_4886_cov_17.340155	Coordinate:900	Reads:1	Hits:2	Allocated_reads:0.5	Strand:-
TGGAGCAGTCTATATGAACAGAGAGAGT
>Location:NODE_298130_length_4886_cov_17.340155	Coordinate:900	Reads:5	Hits:2	Allocated_reads:2.5	Strand:-
TTGGAGCAGTCTATATGAACAGAGAGAGA
>Location:NODE_298130_length_4886_cov_17.340155	Coordinate:900	Reads:1	Hits:2	Allocated_reads:0.5	Strand:-
TTTGGAGCAGTCTATATGAACAGAGAGAGT
>Location:NODE_298130_length_4886_cov_17.340155	Coordinate:900	Reads:3	Hits:2	Allocated_reads:1.5	Strand:-
TTTGGAGCAGTCTATATGAACAGAGAGAGA
>Location:NODE_298130_length_4886_cov_17.340155	Coordinate:901	Reads:1	Hits:2	Allocated_reads:0.5	Strand:-
AGCAGTCTATATGAACAGAGAGAG
>Location:NODE_298130_length_4886_cov_17.340155	Coordinate:901	Reads:1	Hits:2	Allocated_reads:0.5	Strand:-
CATTTGGAGCAGTCTATATGAACAGAGAGAG
>Location:NODE_298130_length_4886_cov_17.340155	Coordinate:901	Reads:1	Hits:2	Allocated_reads:0.5	Strand:-
TGGAGCAGTCTATATGAACAGAGAGAG
>Location:NODE_298130_length_4886_cov_17.340155	Coordinate:901	Reads:1	Hits:2	Allocated_reads:0.5	Strand:-
TTGGAGCAGTCTATATGAACAGAGAGAG
>Location:NODE_298130_length_4886_cov_17.340155	Coordinate:901	Reads:1	Hits:2	Allocated_reads:0.5	Strand:-
TTTGGAGCAGTCTATATGAACAGAGAGAG
>Location:NODE_298130_length_4886_cov_17.340155	Coordinate:902	Reads:1	Hits:2	Allocated_reads:0.5	Strand:-
TTGGAGCAGTCTATATGAACAGAGAGA
>Location:NODE_298130_length_4886_cov_17.340155	Coordinate:902	Reads:4	Hits:2	Allocated_reads:2	Strand:-
TTTGGAGCAGTCTATATGAACAGAGAGA
>Location:NODE_298130_length_4886_cov_17.340155	Coordinate:903	Reads:1	Hits:2	Allocated_reads:0.5	Strand:-
GGAGCAGTCTATATGAACAGAGAG
>Location:NODE_298130_length_4886_cov_17.340155	Coordinate:904	Reads:2	Hits:2	Allocated_reads:1	Strand:-
ATTTGGAGCAGTCTATATGAACAGAGA
>Location:NODE_298130_length_4886_cov_17.340155	Coordinate:904	Reads:1	Hits:2	Allocated_reads:0.5	Strand:-
CATTTGGAGCAGTCTATATGAACAGAGA
>Location:NODE_298130_length_4886_cov_17.340155	Coordinate:904	Reads:3	Hits:2	Allocated_reads:1.5	Strand:-
GACATTTGGAGCAGTCTATATGAACAGAGA
>Location:NODE_298130_length_4886_cov_17.340155	Coordinate:904	Reads:1	Hits:2	Allocated_reads:0.5	Strand:-
TTGGAGCAGTCTATATGAACAGAGA
>Location:NODE_298130_length_4886_cov_17.340155	Coordinate:905	Reads:1	Hits:2	Allocated_reads:0.5	Strand:-
TTGGAGACATTTGGAGCAGTCTATATGAACAGAG
>Location:NODE_298130_length_4886_cov_17.340155	Coordinate:906	Reads:11	Hits:2	Allocated_reads:5.5	Strand:-
GAGACATTTGGAGCAGTCTATATGAACAGA
>Location:NODE_298130_length_4886_cov_17.340155	Coordinate:906	Reads:3	Hits:2	Allocated_reads:1.5	Strand:-
GGAGACATTTGGAGCAGTCTATATGAACAGA
>Location:NODE_298130_length_4886_cov_17.340155	Coordinate:906	Reads:1	Hits:2	Allocated_reads:0.5	Strand:+
TCTGTTCATATAGACTGCTCCAAATGTTTTT
>Location:NODE_298130_length_4886_cov_17.340155	Coordinate:906	Reads:10	Hits:2	Allocated_reads:5	Strand:-
TGGAGACATTTGGAGCAGTCTATATGAACAGA
>Location:NODE_298130_length_4886_cov_17.340155	Coordinate:906	Reads:6	Hits:2	Allocated_reads:3	Strand:-
TTGGAGACATTTGGAGCAGTCTATATGAACAGA
>Location:NODE_298130_length_4886_cov_17.340155	Coordinate:906	Reads:1	Hits:2	Allocated_reads:0.5	Strand:-
TTTGGAGACATTTGGAGCAGTCTATATGAACAGA
>Location:NODE_298130_length_4886_cov_17.340155	Coordinate:908	Reads:1	Hits:2	Allocated_reads:0.5	Strand:-
GGAGACATTTGGAGCAGTCTATATGAACA
>Location:NODE_298130_length_4886_cov_17.340155	Coordinate:908	Reads:5	Hits:2	Allocated_reads:2.5	Strand:-
TGGAGACATTTGGAGCAGTCTATATGAACA
>Location:NODE_298130_length_4886_cov_17.340155	Coordinate:908	Reads:1	Hits:2	Allocated_reads:0.5	Strand:-
TTGGAGACATTTGGAGCAGTCTATATGAACT
>Location:NODE_298130_length_4886_cov_17.340155	Coordinate:908	Reads:4	Hits:2	Allocated_reads:2	Strand:-
TTGGAGACATTTGGAGCAGTCTATATGAACA
>Location:NODE_298130_length_4886_cov_17.340155	Coordinate:908	Reads:1	Hits:2	Allocated_reads:0.5	Strand:-
TTTGGAGACATTTGGAGCAGTCTATATGAACT
>Location:NODE_298130_length_4886_cov_17.340155	Coordinate:908	Reads:1	Hits:2	Allocated_reads:0.5	Strand:-
TTTGGAGACATTTGGAGCAGTCTATATGAATT
>Location:NODE_298130_length_4886_cov_17.340155	Coordinate:908	Reads:3	Hits:2	Allocated_reads:1.5	Strand:-
TTTGGAGACATTTGGAGCAGTCTATATGAACA
>Location:NODE_298130_length_4886_cov_17.340155	Coordinate:909	Reads:1	Hits:2	Allocated_reads:0.5	Strand:-
TGGAGACATTTGGAGCAGTCTATATGAAC
>Location:NODE_298130_length_4886_cov_17.340155	Coordinate:909	Reads:1	Hits:2	Allocated_reads:0.5	Strand:-
TTGGAGACATTTGGAGCAGTCTATATGAAA
>Location:NODE_298130_length_4886_cov_17.340155	Coordinate:909	Reads:7	Hits:2	Allocated_reads:3.5	Strand:-
TTGGAGACATTTGGAGCAGTCTATATGAAC
>Location:NODE_298130_length_4886_cov_17.340155	Coordinate:909	Reads:1	Hits:2	Allocated_reads:0.5	Strand:-
TTTGGAGACATTTGGAGCAGTCTATATGAAC
>Location:NODE_298130_length_4886_cov_17.340155	Coordinate:910	Reads:1	Hits:2	Allocated_reads:0.5	Strand:-
GAGACATTTGGAGCAGTCTATATGAA
>Location:NODE_298130_length_4886_cov_17.340155	Coordinate:910	Reads:2	Hits:2	Allocated_reads:1	Strand:-
TGGAGACATTTGGAGCAGTCTATATGAA
>Location:NODE_298130_length_4886_cov_17.340155	Coordinate:910	Reads:20	Hits:2	Allocated_reads:10	Strand:-
TTGGAGACATTTGGAGCAGTCTATATGAA
>Location:NODE_298130_length_4886_cov_17.340155	Coordinate:910	Reads:4	Hits:2	Allocated_reads:2	Strand:-
TTTGGAGACATTTGGAGCAGTCTATATGAA
>Location:NODE_298130_length_4886_cov_17.340155	Coordinate:911	Reads:1	Hits:2	Allocated_reads:0.5	Strand:-
TGGAGACATTTGGAGCAGTCTATATGA
>Location:NODE_298130_length_4886_cov_17.340155	Coordinate:911	Reads:8	Hits:2	Allocated_reads:4	Strand:-
TTGGAGACATTTGGAGCAGTCTATATGA
>Location:NODE_298130_length_4886_cov_17.340155	Coordinate:911	Reads:3	Hits:2	Allocated_reads:1.5	Strand:-
TTTGGAGACATTTGGAGCAGTCTATATGA
>Location:NODE_298130_length_4886_cov_17.340155	Coordinate:912	Reads:1	Hits:2	Allocated_reads:0.5	Strand:-
AGCTTTGGAGACATTTGGAGCAGTCTATAAT
>Location:NODE_298130_length_4886_cov_17.340155	Coordinate:912	Reads:4	Hits:2	Allocated_reads:2	Strand:-
TTGGAGACATTTGGAGCAGTCTATATG
>Location:NODE_298130_length_4886_cov_17.340155	Coordinate:912	Reads:1	Hits:2	Allocated_reads:0.5	Strand:-
TTTGGAGACATTTGGAGCAGTCTATATC
>Location:NODE_298130_length_4886_cov_17.340155	Coordinate:913	Reads:4	Hits:2	Allocated_reads:2	Strand:-
CTTTGGAGACATTTGGAGCAGTCTATAT
>Location:NODE_298130_length_4886_cov_17.340155	Coordinate:913	Reads:5	Hits:2	Allocated_reads:2.5	Strand:-
TTGGAGACATTTGGAGCAGTCTATAT
>Location:NODE_298130_length_4886_cov_17.340155	Coordinate:913	Reads:7	Hits:2	Allocated_reads:3.5	Strand:-
TTTGGAGACATTTGGAGCAGTCTATAT
>Location:NODE_298130_length_4886_cov_17.340155	Coordinate:914	Reads:1	Hits:2	Allocated_reads:0.5	Strand:-
AGAGCTTTGGAGACATTTGGAGCAGTCTATA
>Location:NODE_298130_length_4886_cov_17.340155	Coordinate:914	Reads:1	Hits:2	Allocated_reads:0.5	Strand:-
CTTTGGAGACATTTGGAGCAGTCTATT
>Location:NODE_298130_length_4886_cov_17.340155	Coordinate:914	Reads:14	Hits:2	Allocated_reads:7	Strand:-
CTTTGGAGACATTTGGAGCAGTCTATA
>Location:NODE_298130_length_4886_cov_17.340155	Coordinate:914	Reads:1	Hits:2	Allocated_reads:0.5	Strand:-
GAGCTTTGGAGACATTTGGAGCAGTCTATA
>Location:NODE_298130_length_4886_cov_17.340155	Coordinate:914	Reads:4	Hits:2	Allocated_reads:2	Strand:-
TGGAGACATTTGGAGCAGTCTATA
>Location:NODE_298130_length_4886_cov_17.340155	Coordinate:914	Reads:1	Hits:2	Allocated_reads:0.5	Strand:-
TTGGAGACATTTGGAGCAGTCTAAA
>Location:NODE_298130_length_4886_cov_17.340155	Coordinate:914	Reads:1	Hits:2	Allocated_reads:0.5	Strand:-
TTGGAGACATTTGGAGCAGTCTAAG
>Location:NODE_298130_length_4886_cov_17.340155	Coordinate:914	Reads:1	Hits:2	Allocated_reads:0.5	Strand:-
TTGGAGACATTTGGAGCAGTCTAGA
>Location:NODE_298130_length_4886_cov_17.340155	Coordinate:914	Reads:25	Hits:2	Allocated_reads:12.5	Strand:-
TTGGAGACATTTGGAGCAGTCTATA
>Location:NODE_298130_length_4886_cov_17.340155	Coordinate:914	Reads:3	Hits:2	Allocated_reads:1.5	Strand:-
TTGGAGACATTTGGAGCAGTCTATT
>Location:NODE_298130_length_4886_cov_17.340155	Coordinate:914	Reads:1	Hits:2	Allocated_reads:0.5	Strand:-
TTTGGAGACATTTGGAGCAGTCTAGA
>Location:NODE_298130_length_4886_cov_17.340155	Coordinate:914	Reads:1	Hits:2	Allocated_reads:0.5	Strand:-
TTTGGAGACATTTGGAGCAGTCTATT
>Location:NODE_298130_length_4886_cov_17.340155	Coordinate:914	Reads:18	Hits:2	Allocated_reads:9	Strand:-
TTTGGAGACATTTGGAGCAGTCTATA
>Location:NODE_298130_length_4886_cov_17.340155	Coordinate:915	Reads:1	Hits:2	Allocated_reads:0.5	Strand:-
TTGGAGACATTTGGAGCAGTCTAT
>Location:NODE_298130_length_4886_cov_17.340155	Coordinate:915	Reads:3	Hits:2	Allocated_reads:1.5	Strand:-
TTTGGAGACATTTGGAGCAGTCTAT
>Location:NODE_298130_length_4886_cov_17.340155	Coordinate:916	Reads:1	Hits:2	Allocated_reads:0.5	Strand:-
TTTGGAGACATTTGGAGCAGTCAT
>Location:NODE_298130_length_4886_cov_17.340155	Coordinate:916	Reads:1	Hits:2	Allocated_reads:0.5	Strand:-
TTTGGAGACATTTGGAGCAGTCTA
>Location:NODE_298130_length_4886_cov_17.340155	Coordinate:917	Reads:3	Hits:2	Allocated_reads:1.5	Strand:-
GAGCTTTGGAGACATTTGGAGCAGTCT
>Location:NODE_298130_length_4886_cov_17.340155	Coordinate:918	Reads:2	Hits:2	Allocated_reads:1	Strand:-
GAGCTTTGGAGACATTTGGAGCAGTC
>Location:NODE_298130_length_4886_cov_17.340155	Coordinate:918	Reads:1	Hits:1	Allocated_reads:1	Strand:-
TCAGAGCTTTGGAGACATTTGGAGCAGTC
>Location:NODE_298130_length_4886_cov_17.340155	Coordinate:919	Reads:2	Hits:1	Allocated_reads:2	Strand:-
CTTCAGAGCTTTGGAGACATTTGGAGCAGT
>Location:NODE_298130_length_4886_cov_17.340155	Coordinate:921	Reads:1	Hits:1	Allocated_reads:1	Strand:-
CTTCAGAGCTTTGGAGACATTTGGAGCA
>Location:NODE_298130_length_4886_cov_17.340155	Coordinate:921	Reads:1	Hits:1	Allocated_reads:1	Strand:-
TCAGAGCTTTGGAGACATTTGGAGTT
>Location:NODE_298130_length_4886_cov_17.340155	Coordinate:922	Reads:1	Hits:1	Allocated_reads:1	Strand:-
CTTCAGAGCTTTGGAGACATTTGGAGC
>Location:NODE_298130_length_4886_cov_17.340155	Coordinate:922	Reads:1	Hits:1	Allocated_reads:1	Strand:-
TCAGAGCTTTGGAGACATTTGGAGC
>Location:NODE_298130_length_4886_cov_17.340155	Coordinate:922	Reads:2	Hits:1	Allocated_reads:2	Strand:-
TTCAGAGCTTTGGAGACATTTGGAGC
>Location:NODE_298130_length_4886_cov_17.340155	Coordinate:927	Reads:1	Hits:1	Allocated_reads:1	Strand:+
AAATGTCTCCAAAGCTCTGAAGCA
>Location:NODE_298130_length_4886_cov_17.340155	Coordinate:927	Reads:1	Hits:1	Allocated_reads:1	Strand:-
GACAAACTGCTTCAGAGCTTTGGAGACATTT
>Location:NODE_298130_length_4886_cov_17.340155	Coordinate:928	Reads:1	Hits:1	Allocated_reads:1	Strand:+
AATGTCTCCAAAGCTCTGAAGCAGTTT
>Location:NODE_298130_length_4886_cov_17.340155	Coordinate:928	Reads:2	Hits:1	Allocated_reads:2	Strand:-
ACAAACTGCTTCAGAGCTTTGGAGACATT
>Location:NODE_298130_length_4886_cov_17.340155	Coordinate:928	Reads:3	Hits:1	Allocated_reads:3	Strand:-
CAAACTGCTTCAGAGCTTTGGAGACATT
>Location:NODE_298130_length_4886_cov_17.340155	Coordinate:928	Reads:10	Hits:1	Allocated_reads:10	Strand:-
GACAAACTGCTTCAGAGCTTTGGAGACATT
>Location:NODE_298130_length_4886_cov_17.340155	Coordinate:928	Reads:41	Hits:1	Allocated_reads:41	Strand:-
TGACAAACTGCTTCAGAGCTTTGGAGACATT
>Location:NODE_298130_length_4886_cov_17.340155	Coordinate:929	Reads:7	Hits:1	Allocated_reads:7	Strand:+
ATGTCTCCAAAGCTCTGAAGCAGTT
>Location:NODE_298130_length_4886_cov_17.340155	Coordinate:929	Reads:18	Hits:1	Allocated_reads:18	Strand:+
ATGTCTCCAAAGCTCTGAAGCAGTTT
>Location:NODE_298130_length_4886_cov_17.340155	Coordinate:929	Reads:1	Hits:1	Allocated_reads:1	Strand:+
ATGTCTCCAAAGCTCTGAAGCAGTTTT
>Location:NODE_298130_length_4886_cov_17.340155	Coordinate:929	Reads:1	Hits:1	Allocated_reads:1	Strand:-
GACAAACTGCTTCAGAGCTTTGGAGACAT
>Location:NODE_298130_length_4886_cov_17.340155	Coordinate:930	Reads:2	Hits:1	Allocated_reads:2	Strand:-
TGACAAACTGCTTCAGAGCTTTGGAGACA
>Location:NODE_298130_length_4886_cov_17.340155	Coordinate:930	Reads:1	Hits:1	Allocated_reads:1	Strand:+
TGTCTCCAAAGCTCTGAAGCAGTT
>Location:NODE_298130_length_4886_cov_17.340155	Coordinate:930	Reads:18	Hits:1	Allocated_reads:18	Strand:+
TGTCTCCAAAGCTCTGAAGCAGTTT
>Location:NODE_298130_length_4886_cov_17.340155	Coordinate:930	Reads:1	Hits:1	Allocated_reads:1	Strand:+
TGTCTCCAAAGCTCTGAAGCAGTTTG
>Location:NODE_298130_length_4886_cov_17.340155	Coordinate:931	Reads:3	Hits:1	Allocated_reads:3	Strand:+
GTCTCCAAAGCTCTGAAGCAGTTT
>Location:NODE_298130_length_4886_cov_17.340155	Coordinate:931	Reads:1	Hits:1	Allocated_reads:1	Strand:-
TGACAAACTGCTTCAGAGCTTTGGAGAC
>Location:NODE_298130_length_4886_cov_17.340155	Coordinate:931	Reads:1	Hits:1	Allocated_reads:1	Strand:-
TGACAAACTGCTTCAGAGCTTTGGAGTT
>Location:NODE_298130_length_4886_cov_17.340155	Coordinate:932	Reads:2	Hits:1	Allocated_reads:2	Strand:-
TGACAAACTGCTTCAGAGCTTTGGAGA
>Location:NODE_298130_length_4886_cov_17.340155	Coordinate:932	Reads:1	Hits:1	Allocated_reads:1	Strand:-
TGGCTTGACAAACTGCTTCAGAGCTTTGGAGA
>Location:NODE_298130_length_4886_cov_17.340155	Coordinate:932	Reads:1	Hits:1	Allocated_reads:1	Strand:-
TGGCTTGACAAACTGCTTCAGAGCTTTGGAGT
>Location:NODE_298130_length_4886_cov_17.340155	Coordinate:932	Reads:1	Hits:1	Allocated_reads:1	Strand:-
TTGACAAACTGCTTCAGAGCTTTGGAGA
>Location:NODE_298130_length_4886_cov_17.340155	Coordinate:934	Reads:1	Hits:1	Allocated_reads:1	Strand:-
CTTGACAAACTGCTTCAGCGCTTTGGA
>Location:NODE_298130_length_4886_cov_17.340155	Coordinate:934	Reads:9	Hits:1	Allocated_reads:9	Strand:-
TGGCTTGACAAACTGCTTCAGAGCTTTGGA
>Location:NODE_298130_length_4886_cov_17.340155	Coordinate:935	Reads:2	Hits:1	Allocated_reads:2	Strand:-
TGGCTTGACAAACTGCTTCAGAGCTTTGT
>Location:NODE_298130_length_4886_cov_17.340155	Coordinate:935	Reads:6	Hits:1	Allocated_reads:6	Strand:-
TGGCTTGACAAACTGCTTCAGAGCTTTGG
>Location:NODE_298130_length_4886_cov_17.340155	Coordinate:937	Reads:2	Hits:1	Allocated_reads:2	Strand:-
CTGGCTTGACAAACTGCTTCAGAGCTTT
>Location:NODE_298130_length_4886_cov_17.340155	Coordinate:937	Reads:1	Hits:1	Allocated_reads:1	Strand:-
GCTTGACAAACTGCTTCAGAGCTTT
>Location:NODE_298130_length_4886_cov_17.340155	Coordinate:937	Reads:12	Hits:1	Allocated_reads:12	Strand:-
TGGCTTGACAAACTGCTTCAGAGCTTT
>Location:NODE_298130_length_4886_cov_17.340155	Coordinate:937	Reads:4	Hits:1	Allocated_reads:4	Strand:-
TTCTGGCTTGACAAACTGCTTCAGAGCTTT
>Location:NODE_298130_length_4886_cov_17.340155	Coordinate:938	Reads:1	Hits:1	Allocated_reads:1	Strand:-
CTGGCTTGACAAACTGCTTCAGAGCTT
>Location:NODE_298130_length_4886_cov_17.340155	Coordinate:938	Reads:1	Hits:1	Allocated_reads:1	Strand:-
GGCTTGACAAACTGCTTCAGAGCTT
>Location:NODE_298130_length_4886_cov_17.340155	Coordinate:938	Reads:4	Hits:1	Allocated_reads:4	Strand:-
TCTGGCTTGACAAACTGCTTCAGAGCTT
>Location:NODE_298130_length_4886_cov_17.340155	Coordinate:938	Reads:4	Hits:1	Allocated_reads:4	Strand:-
TGGCTTGACAAACTGCTTCAGAGCTT
>Location:NODE_298130_length_4886_cov_17.340155	Coordinate:938	Reads:8	Hits:1	Allocated_reads:8	Strand:-
TTCTGGCTTGACAAACTGCTTCAGAGCTT
>Location:NODE_298130_length_4886_cov_17.340155	Coordinate:939	Reads:2	Hits:1	Allocated_reads:2	Strand:-
CTGGCTTGACAAACTGCTTCAGAGCT
>Location:NODE_298130_length_4886_cov_17.340155	Coordinate:939	Reads:32	Hits:1	Allocated_reads:32	Strand:-
TCTGGCTTGACAAACTGCTTCAGAGCT
>Location:NODE_298130_length_4886_cov_17.340155	Coordinate:939	Reads:1	Hits:1	Allocated_reads:1	Strand:-
TGGCTTGACAAACTGCTTCAGAGCT
>Location:NODE_298130_length_4886_cov_17.340155	Coordinate:939	Reads:1	Hits:1	Allocated_reads:1	Strand:-
TGTTCTGGCTTGACAAACTGCTTCAGAGCT
>Location:NODE_298130_length_4886_cov_17.340155	Coordinate:939	Reads:1	Hits:1	Allocated_reads:1	Strand:-
TTCTGGCTTGACAAACTGCTTCAGAGCG
>Location:NODE_298130_length_4886_cov_17.340155	Coordinate:939	Reads:86	Hits:1	Allocated_reads:86	Strand:-
TTCTGGCTTGACAAACTGCTTCAGAGCT
>Location:NODE_298130_length_4886_cov_17.340155	Coordinate:940	Reads:1	Hits:1	Allocated_reads:1	Strand:-
CCAGCTGTTCTGGCTTGACAAACTGCTTCAGAGC
>Location:NODE_298130_length_4886_cov_17.340155	Coordinate:940	Reads:9	Hits:1	Allocated_reads:9	Strand:-
TCTGGCTTGACAAACTGCTTCAGAGC
>Location:NODE_298130_length_4886_cov_17.340155	Coordinate:940	Reads:22	Hits:1	Allocated_reads:22	Strand:-
TGGCTTGACAAACTGCTTCAGAGC
>Location:NODE_298130_length_4886_cov_17.340155	Coordinate:940	Reads:3	Hits:1	Allocated_reads:3	Strand:-
TGTTCTGGCTTGACAAACTGCTTCAGAGC
>Location:NODE_298130_length_4886_cov_17.340155	Coordinate:940	Reads:8	Hits:1	Allocated_reads:8	Strand:-
TTCTGGCTTGACAAACTGCTTCAGAGC
>Location:NODE_298130_length_4886_cov_17.340155	Coordinate:941	Reads:1	Hits:1	Allocated_reads:1	Strand:-
TCTGGCTTGACAAACTGCTTCAGTT
>Location:NODE_298130_length_4886_cov_17.340155	Coordinate:941	Reads:1	Hits:1	Allocated_reads:1	Strand:-
TGTTCTGGCTTGACAAACTGCTTCAGTT
>Location:NODE_298130_length_4886_cov_17.340155	Coordinate:942	Reads:1	Hits:1	Allocated_reads:1	Strand:-
CAGCTGTTCTGGCTTGACAAACTGCTTCAGA
>Location:NODE_298130_length_4886_cov_17.340155	Coordinate:942	Reads:1	Hits:1	Allocated_reads:1	Strand:-
TGTTCTGGCTTGACAAACTGCTTCAGA
>Location:NODE_298130_length_4886_cov_17.340155	Coordinate:942	Reads:1	Hits:1	Allocated_reads:1	Strand:-
TGTTCTGGCTTGACAAACTGCTTCAGT
>Location:NODE_298130_length_4886_cov_17.340155	Coordinate:942	Reads:2	Hits:1	Allocated_reads:2	Strand:-
TTCTGGCTTGACAAACTGCTTCAGA
>Location:NODE_298130_length_4886_cov_17.340155	Coordinate:943	Reads:1	Hits:1	Allocated_reads:1	Strand:-
CTGTTCTGGCTTGACAAACTGCTTCAT
>Location:NODE_298130_length_4886_cov_17.340155	Coordinate:943	Reads:3	Hits:1	Allocated_reads:3	Strand:-
TGTTCTGGCTTGACAAACTGCTTCAG
>Location:NODE_298130_length_4886_cov_17.340155	Coordinate:944	Reads:4	Hits:1	Allocated_reads:4	Strand:-
TGTTCTGGCTTGACAAACTGCTTCA
>Location:NODE_298130_length_4886_cov_17.340155	Coordinate:945	Reads:4	Hits:1	Allocated_reads:4	Strand:-
TGTTCTGGCTTGACAAACTGCTTC
>Location:NODE_298130_length_4886_cov_17.340155	Coordinate:946	Reads:1	Hits:1	Allocated_reads:1	Strand:-
CACCCAGCTGTTCTGGCTTGACAAACTGCTT
>Location:NODE_298130_length_4886_cov_17.340155	Coordinate:947	Reads:2	Hits:2	Allocated_reads:1	Strand:-
CAGCTGTTCTGGCTTGACAAACTGCT
>Location:NODE_298130_length_4886_cov_17.340155	Coordinate:948	Reads:11	Hits:2	Allocated_reads:5.5	Strand:-
ACCCAGCTGTTCTGGCTTGACAAACTGC
>Location:NODE_298130_length_4886_cov_17.340155	Coordinate:948	Reads:44	Hits:2	Allocated_reads:22	Strand:-
CACCCAGCTGTTCTGGCTTGACAAACTGC
>Location:NODE_298130_length_4886_cov_17.340155	Coordinate:948	Reads:3	Hits:2	Allocated_reads:1.5	Strand:-
CAGCTGTTCTGGCTTGACAAACTGC
>Location:NODE_298130_length_4886_cov_17.340155	Coordinate:948	Reads:3	Hits:2	Allocated_reads:1.5	Strand:-
CCACCCAGCTGTTCTGGCTTGACAAACTGC
>Location:NODE_298130_length_4886_cov_17.340155	Coordinate:948	Reads:8	Hits:2	Allocated_reads:4	Strand:-
CCAGCTGTTCTGGCTTGACAAACTGC
>Location:NODE_298130_length_4886_cov_17.340155	Coordinate:948	Reads:7	Hits:2	Allocated_reads:3.5	Strand:-
CCCAGCTGTTCTGGCTTGACAAACTGC
>Location:NODE_298130_length_4886_cov_17.340155	Coordinate:948	Reads:1	Hits:1	Allocated_reads:1	Strand:-
TTCGCCACCCAGCTGTTCTGGCTTGACAAACTGC
>Location:NODE_298130_length_4886_cov_17.340155	Coordinate:949	Reads:1	Hits:2	Allocated_reads:0.5	Strand:+
CAGTTTGTCAAGCCAGAACAGCTGGG
>Location:NODE_298130_length_4886_cov_17.340155	Coordinate:950	Reads:3	Hits:2	Allocated_reads:1.5	Strand:-
CACCCAGCTGTTCTGGCTTGACAAACT
>Location:NODE_298130_length_4886_cov_17.340155	Coordinate:950	Reads:1	Hits:2	Allocated_reads:0.5	Strand:-
CCACCCAGCTGTTCTGGCTTGACAAACT
>Location:NODE_298130_length_4886_cov_17.340155	Coordinate:950	Reads:1	Hits:2	Allocated_reads:0.5	Strand:-
CCCAGCTGTTCTGGCTTGACAAACT
>Location:NODE_298130_length_4886_cov_17.340155	Coordinate:951	Reads:3	Hits:2	Allocated_reads:1.5	Strand:-
CACCCAGCTGTTCTGGCTTGACAAAC
>Location:NODE_298130_length_4886_cov_17.340155	Coordinate:951	Reads:11	Hits:2	Allocated_reads:5.5	Strand:-
CCACCCAGCTGTTCTGGCTTGACAAAC
>Location:NODE_298130_length_4886_cov_17.340155	Coordinate:951	Reads:2	Hits:1	Allocated_reads:2	Strand:-
GCCACCCAGCTGTTCTGGCTTGACAAAC
>Location:NODE_298130_length_4886_cov_17.340155	Coordinate:951	Reads:2	Hits:1	Allocated_reads:2	Strand:-
TTCGCCACCCAGCTGTTCTGGCTTGACAAAC
>Location:NODE_298130_length_4886_cov_17.340155	Coordinate:951	Reads:1	Hits:1	Allocated_reads:1	Strand:-
TTTTCGCCACCCAGCTGTTCTGGCTTGACAAAC
>Location:NODE_298130_length_4886_cov_17.340155	Coordinate:952	Reads:1	Hits:2	Allocated_reads:0.5	Strand:-
CCACCCAGCTGTTCTGGCTTGACAAA
>Location:NODE_298130_length_4886_cov_17.340155	Coordinate:953	Reads:2	Hits:2	Allocated_reads:1	Strand:+
TTGTCAAGCCAGAACAGCTGGATG
>Location:NODE_298130_length_4886_cov_17.340155	Coordinate:954	Reads:2	Hits:2	Allocated_reads:1	Strand:-
CCACCCAGCTGTTCTGGCTTGACA
>Location:NODE_298130_length_4886_cov_17.340155	Coordinate:954	Reads:5	Hits:1	Allocated_reads:5	Strand:-
TCGCCACCCAGCTGTTCTGGCTTGACA
>Location:NODE_298130_length_4886_cov_17.340155	Coordinate:954	Reads:3	Hits:1	Allocated_reads:3	Strand:-
TTCGCCACCCAGCTGTTCTGGCTTGACA
>Location:NODE_298130_length_4886_cov_17.340155	Coordinate:954	Reads:1	Hits:1	Allocated_reads:1	Strand:-
TTTCGCCACCCAGCTGTTCTGGCTTGACA
>Location:NODE_298130_length_4886_cov_17.340155	Coordinate:954	Reads:2	Hits:1	Allocated_reads:2	Strand:-
TTTTCGCCACCCAGCTGTTCTGGCTTGACA
>Location:NODE_298130_length_4886_cov_17.340155	Coordinate:955	Reads:1	Hits:1	Allocated_reads:1	Strand:-
TTCGCCACCCAGCTGTTCTGGCTTGAC
>Location:NODE_298130_length_4886_cov_17.340155	Coordinate:956	Reads:1	Hits:1	Allocated_reads:1	Strand:-
CATTTTCGCCACCCAGCTGTTCTGGCTTGA
>Location:NODE_298130_length_4886_cov_17.340155	Coordinate:958	Reads:2	Hits:1	Allocated_reads:2	Strand:-
CATTTTCGCCACCCAGCTGTTCTGGCTT
>Location:NODE_298130_length_4886_cov_17.340155	Coordinate:958	Reads:1	Hits:1	Allocated_reads:1	Strand:-
TAAGCATTTTCGCCACCCAGCTGTTCTGGCTT
>Location:NODE_298130_length_4886_cov_17.340155	Coordinate:959	Reads:1	Hits:1	Allocated_reads:1	Strand:-
AAGCATTTTCGCCACCCAGCTGTTCTGGCT
>Location:NODE_298130_length_4886_cov_17.340155	Coordinate:959	Reads:3	Hits:1	Allocated_reads:3	Strand:-
CATTTTCGCCACCCAGCTGTTCTGGCT
>Location:NODE_298130_length_4886_cov_17.340155	Coordinate:959	Reads:1	Hits:1	Allocated_reads:1	Strand:-
GCATTTTCGCCACCCAGCTGTTCAGGCG
>Location:NODE_298130_length_4886_cov_17.340155	Coordinate:959	Reads:1	Hits:1	Allocated_reads:1	Strand:-
GCATTTTCGCCACCCAGCTGTTCTGGCT
>Location:NODE_298130_length_4886_cov_17.340155	Coordinate:959	Reads:2	Hits:1	Allocated_reads:2	Strand:-
GTAAGCATTTTCGCCACCCAGCTGTTCTGGCT
>Location:NODE_298130_length_4886_cov_17.340155	Coordinate:959	Reads:41	Hits:1	Allocated_reads:41	Strand:-
TAAGCATTTTCGCCACCCAGCTGTTCTGGCT
>Location:NODE_298130_length_4886_cov_17.340155	Coordinate:959	Reads:2	Hits:1	Allocated_reads:2	Strand:-
TGTAAGCATTTTCGCCACCCAGCTGTTCTGGCT
>Location:NODE_298130_length_4886_cov_17.340155	Coordinate:959	Reads:2	Hits:1	Allocated_reads:2	Strand:-
TTGTAAGCATTTTCGCCACCCAGCTGTTCTGGCT
>Location:NODE_298130_length_4886_cov_17.340155	Coordinate:960	Reads:34	Hits:1	Allocated_reads:34	Strand:-
AAGCATTTTCGCCACCCAGCTGTTCTGGC
>Location:NODE_298130_length_4886_cov_17.340155	Coordinate:960	Reads:5	Hits:1	Allocated_reads:5	Strand:-
AGCATTTTCGCCACCCAGCTGTTCTGGC
>Location:NODE_298130_length_4886_cov_17.340155	Coordinate:960	Reads:2	Hits:1	Allocated_reads:2	Strand:-
ATTTTCGCCACCCAGCTGTTCTGGC
>Location:NODE_298130_length_4886_cov_17.340155	Coordinate:960	Reads:4	Hits:1	Allocated_reads:4	Strand:-
CATTTTCGCCACCCAGCTGTTCTGGC
>Location:NODE_298130_length_4886_cov_17.340155	Coordinate:960	Reads:5	Hits:1	Allocated_reads:5	Strand:-
GCATTTTCGCCACCCAGCTGTTCTGGC
>Location:NODE_298130_length_4886_cov_17.340155	Coordinate:960	Reads:43	Hits:1	Allocated_reads:43	Strand:-
GTAAGCATTTTCGCCACCCAGCTGTTCTGGC
>Location:NODE_298130_length_4886_cov_17.340155	Coordinate:960	Reads:187	Hits:1	Allocated_reads:187	Strand:-
TAAGCATTTTCGCCACCCAGCTGTTCTGGC
>Location:NODE_298130_length_4886_cov_17.340155	Coordinate:960	Reads:3	Hits:1	Allocated_reads:3	Strand:-
TGTAAGCATTTTCGCCACCCAGCTGTTCTGGC
>Location:NODE_298130_length_4886_cov_17.340155	Coordinate:960	Reads:3	Hits:1	Allocated_reads:3	Strand:-
TTGTAAGCATTTTCGCCACCCAGCTGTTCTGGC
>Location:NODE_298130_length_4886_cov_17.340155	Coordinate:960	Reads:3	Hits:1	Allocated_reads:3	Strand:-
TTTTCGCCACCCAGCTGTTCTGGC
>Location:NODE_298130_length_4886_cov_17.340155	Coordinate:962	Reads:1	Hits:1	Allocated_reads:1	Strand:-
GTAAGCATTTTCGCCACCCAGCTGTTCTA
>Location:NODE_298130_length_4886_cov_17.340155	Coordinate:962	Reads:1	Hits:1	Allocated_reads:1	Strand:-
GTAAGCATTTTCGCCACCCAGCTGTTCTG
>Location:NODE_298130_length_4886_cov_17.340155	Coordinate:962	Reads:1	Hits:1	Allocated_reads:1	Strand:-
GTAAGCATTTTCGCCACCCAGCTGTTCTT
>Location:NODE_298130_length_4886_cov_17.340155	Coordinate:962	Reads:3	Hits:1	Allocated_reads:3	Strand:-
TAAGCATTTTCGCCACCCAGCTGTTCTG
>Location:NODE_298130_length_4886_cov_17.340155	Coordinate:962	Reads:1	Hits:1	Allocated_reads:1	Strand:-
TTGTAAGCATTTTCGCCACCCAGCTGTTCTG
>Location:NODE_298130_length_4886_cov_17.340155	Coordinate:963	Reads:2	Hits:1	Allocated_reads:2	Strand:-
AAGCATTTTCGCCACCCAGCTGTTCT
>Location:NODE_298130_length_4886_cov_17.340155	Coordinate:963	Reads:1	Hits:1	Allocated_reads:1	Strand:-
AGCATTTTCGCCACCCAGCTGTTCT
>Location:NODE_298130_length_4886_cov_17.340155	Coordinate:963	Reads:12	Hits:1	Allocated_reads:12	Strand:-
GTAAGCATTTTCGCCACCCAGCTGTTCT
>Location:NODE_298130_length_4886_cov_17.340155	Coordinate:963	Reads:17	Hits:1	Allocated_reads:17	Strand:-
TAAGCATTTTCGCCACCCAGCTGTTCT
>Location:NODE_298130_length_4886_cov_17.340155	Coordinate:963	Reads:2	Hits:1	Allocated_reads:2	Strand:-
TGTAAGCATTTTCGCCACCCAGCTGTTCT
>Location:NODE_298130_length_4886_cov_17.340155	Coordinate:963	Reads:23	Hits:1	Allocated_reads:23	Strand:-
TTGTAAGCATTTTCGCCACCCAGCTGTTCT
>Location:NODE_298130_length_4886_cov_17.340155	Coordinate:963	Reads:2	Hits:1	Allocated_reads:2	Strand:-
TTTGTAAGCATTTTCGCCACCCAGCTGTTCT
>Location:NODE_298130_length_4886_cov_17.340155	Coordinate:964	Reads:3	Hits:1	Allocated_reads:3	Strand:-
AAGCATTTTCGCCACCCAGCTGTTC
>Location:NODE_298130_length_4886_cov_17.340155	Coordinate:964	Reads:1	Hits:1	Allocated_reads:1	Strand:-
AGCATTTTCGCCACCCAGCTGTTC
>Location:NODE_298130_length_4886_cov_17.340155	Coordinate:964	Reads:5	Hits:1	Allocated_reads:5	Strand:-
GTAAGCATTTTCGCCACCCAGCTGTTC
>Location:NODE_298130_length_4886_cov_17.340155	Coordinate:964	Reads:16	Hits:1	Allocated_reads:16	Strand:-
TAAGCATTTTCGCCACCCAGCTGTTC
>Location:NODE_298130_length_4886_cov_17.340155	Coordinate:964	Reads:1	Hits:1	Allocated_reads:1	Strand:-
TGTAAGCATTTTCGCCACCCAGCTGTTA
>Location:NODE_298130_length_4886_cov_17.340155	Coordinate:964	Reads:3	Hits:1	Allocated_reads:3	Strand:-
TGTAAGCATTTTCGCCACCCAGCTGTTC
>Location:NODE_298130_length_4886_cov_17.340155	Coordinate:964	Reads:1	Hits:1	Allocated_reads:1	Strand:-
TTGTAAGCATTTTCGCCACCCAGCTGTCC
>Location:NODE_298130_length_4886_cov_17.340155	Coordinate:964	Reads:21	Hits:1	Allocated_reads:21	Strand:-
TTGTAAGCATTTTCGCCACCCAGCTGTTC
>Location:NODE_298130_length_4886_cov_17.340155	Coordinate:964	Reads:1	Hits:1	Allocated_reads:1	Strand:-
TTTGTAAGCATTTTCGCCACCCAGCTGTTC
>Location:NODE_298130_length_4886_cov_17.340155	Coordinate:965	Reads:2	Hits:1	Allocated_reads:2	Strand:-
AAGCATTTTCGCCACCCAGCTGTT
>Location:NODE_298130_length_4886_cov_17.340155	Coordinate:965	Reads:3	Hits:1	Allocated_reads:3	Strand:-
GTAAGCATTTTCGCCACCCAGCTGTT
>Location:NODE_298130_length_4886_cov_17.340155	Coordinate:965	Reads:3	Hits:1	Allocated_reads:3	Strand:-
TAAGCATTTTCGCCACCCAGCTGTT
>Location:NODE_298130_length_4886_cov_17.340155	Coordinate:965	Reads:12	Hits:1	Allocated_reads:12	Strand:-
TTGTAAGCATTTTCGCCACCCAGCTGTT
>Location:NODE_298130_length_4886_cov_17.340155	Coordinate:965	Reads:1	Hits:1	Allocated_reads:1	Strand:-
TTTGTAAGCATTTTCGCCACCCAGCTGTT
>Location:NODE_298130_length_4886_cov_17.340155	Coordinate:966	Reads:1	Hits:1	Allocated_reads:1	Strand:-
GTAAGCATTTTCGCCACCCAGCTGT
>Location:NODE_298130_length_4886_cov_17.340155	Coordinate:966	Reads:1	Hits:1	Allocated_reads:1	Strand:-
TAAGCATTTTCGCCACCCAGCTGT
>Location:NODE_298130_length_4886_cov_17.340155	Coordinate:966	Reads:1	Hits:1	Allocated_reads:1	Strand:-
TGTAAGCATTTTCGCCACCCAGCTGT
>Location:NODE_298130_length_4886_cov_17.340155	Coordinate:966	Reads:18	Hits:1	Allocated_reads:18	Strand:-
TTGTAAGCATTTTCGCCACCCAGCTGT
>Location:NODE_298130_length_4886_cov_17.340155	Coordinate:966	Reads:2	Hits:1	Allocated_reads:2	Strand:-
TTTGTAAGCATTTTCGCCACCCAGCTGT
>Location:NODE_298130_length_4886_cov_17.340155	Coordinate:967	Reads:3	Hits:1	Allocated_reads:3	Strand:-
GTAAGCATTTTCGCCACCCAGCTG
>Location:NODE_298130_length_4886_cov_17.340155	Coordinate:967	Reads:2	Hits:1	Allocated_reads:2	Strand:-
TGTAAGCATTTTCGCCACCCAGCTG
>Location:NODE_298130_length_4886_cov_17.340155	Coordinate:967	Reads:2	Hits:1	Allocated_reads:2	Strand:-
TTGTAAGCATTTTCGCCACCCAGCTT
>Location:NODE_298130_length_4886_cov_17.340155	Coordinate:967	Reads:7	Hits:1	Allocated_reads:7	Strand:-
TTGTAAGCATTTTCGCCACCCAGCTG
>Location:NODE_298130_length_4886_cov_17.340155	Coordinate:967	Reads:2	Hits:1	Allocated_reads:2	Strand:-
TTTGTAAGCATTTTCGCCACCCAGCTG
>Location:NODE_298130_length_4886_cov_17.340155	Coordinate:968	Reads:1	Hits:1	Allocated_reads:1	Strand:-
TGTAAGCATTTTCGCCACCCAGCT
>Location:NODE_298130_length_4886_cov_17.340155	Coordinate:968	Reads:21	Hits:1	Allocated_reads:21	Strand:-
TTGTAAGCATTTTCGCCACCCAGCT
>Location:NODE_298130_length_4886_cov_17.340155	Coordinate:968	Reads:3	Hits:1	Allocated_reads:3	Strand:-
TTTGTAAGCATTTTCGCCACCCAGCT
>Location:NODE_298130_length_4886_cov_17.340155	Coordinate:969	Reads:4	Hits:1	Allocated_reads:4	Strand:-
TGCATTTGTAAGCATTTTCGCCACCCAGC
>Location:NODE_298130_length_4886_cov_17.340155	Coordinate:969	Reads:7	Hits:1	Allocated_reads:7	Strand:-
TTGTAAGCATTTTCGCCACCCAGC
>Location:NODE_298130_length_4886_cov_17.340155	Coordinate:970	Reads:1	Hits:1	Allocated_reads:1	Strand:-
TGCATTTGTAAGCATTTTCGCCACCCAG
>Location:NODE_298130_length_4886_cov_17.340155	Coordinate:973	Reads:1	Hits:1	Allocated_reads:1	Strand:-
TGCATTTGTAAGCATTTTCGCCACC
>Location:NODE_298130_length_4886_cov_17.340155	Coordinate:980	Reads:1	Hits:1	Allocated_reads:1	Strand:+
AAAATGCTTACAAATGCACCAAGTGC
>Location:NODE_298130_length_4886_cov_17.340155	Coordinate:983	Reads:1	Hits:2	Allocated_reads:0.5	Strand:+
ATGCTTACAAATGCACCAAGTAAGTC
>Location:NODE_298130_length_4886_cov_17.340155	Coordinate:985	Reads:1	Hits:2	Allocated_reads:0.5	Strand:-
TCTTTGACTTACTTGGTGCATTTGTAAGC
>Location:NODE_298130_length_4886_cov_17.340155	Coordinate:987	Reads:1	Hits:2	Allocated_reads:0.5	Strand:-
TCTCTTTGACTTACTTGGTGCATTTGTAA
>Location:NODE_298130_length_4886_cov_17.340155	Coordinate:989	Reads:1	Hits:2	Allocated_reads:0.5	Strand:-
TCTCTTTGACTTACTTGGTGCATTTGT
>Location:NODE_298130_length_4886_cov_17.340155	Coordinate:994	Reads:2	Hits:2	Allocated_reads:1	Strand:-
TTGGCATCTCTTTGACTTACTTGGTGCA
>Location:NODE_298130_length_4886_cov_17.340155	Coordinate:995	Reads:1	Hits:2	Allocated_reads:0.5	Strand:+
GCACCAAGTAAGTCAAAGAGATGC
>Location:NODE_298130_length_4886_cov_17.340155	Coordinate:996	Reads:1	Hits:2	Allocated_reads:0.5	Strand:-
TGGCATCTCTTTGACTTACTTGGTG
>Location:NODE_298130_length_4886_cov_17.340155	Coordinate:996	Reads:1	Hits:2	Allocated_reads:0.5	Strand:-
TGGTTTGGCATCTCTTTGACTTACTTGGTG
>Location:NODE_298130_length_4886_cov_17.340155	Coordinate:996	Reads:2	Hits:2	Allocated_reads:1	Strand:-
TTGGCATCTCTTTGACTTACTTGGTG
>Location:NODE_298130_length_4886_cov_17.340155	Coordinate:997	Reads:2	Hits:2	Allocated_reads:1	Strand:-
TGGTTTGGCATCTCTTTGACTTACTTGGT
>Location:NODE_298130_length_4886_cov_17.340155	Coordinate:997	Reads:6	Hits:2	Allocated_reads:3	Strand:-
TTGGCATCTCTTTGACTTACTTGGT
>Location:NODE_298130_length_4886_cov_17.340155	Coordinate:997	Reads:2	Hits:2	Allocated_reads:1	Strand:-
TTTGGCATCTCTTTGACTTACTTGGT
>Location:NODE_298130_length_4886_cov_17.340155	Coordinate:998	Reads:1	Hits:2	Allocated_reads:0.5	Strand:-
CATCATGGTTTGGCATCTCTTTGACTTACTTGG
>Location:NODE_298130_length_4886_cov_17.340155	Coordinate:998	Reads:1	Hits:2	Allocated_reads:0.5	Strand:-
TGGTTTGGCATCTCTTTGACTTACTTGG
>Location:NODE_298130_length_4886_cov_17.340155	Coordinate:998	Reads:1	Hits:2	Allocated_reads:0.5	Strand:-
TTGGCATCTCTTTGACTTACTTGG
>Location:NODE_298130_length_4886_cov_17.340155	Coordinate:1000	Reads:1	Hits:2	Allocated_reads:0.5	Strand:+
AAGTAAGTCAAAGAGATGCCAAACCATGATG
>Location:NODE_298130_length_4886_cov_17.340155	Coordinate:1000	Reads:1	Hits:2	Allocated_reads:0.5	Strand:-
TCATCATGGTTTGGCATCTCTTTGACTTACTT
>Location:NODE_298130_length_4886_cov_17.340155	Coordinate:1000	Reads:7	Hits:2	Allocated_reads:3.5	Strand:-
TCATGGTTTGGCATCTCTTTGACTTACTT
>Location:NODE_298130_length_4886_cov_17.340155	Coordinate:1001	Reads:1	Hits:2	Allocated_reads:0.5	Strand:-
ATGGTTTGGCATCTCTTTGACTTACT
>Location:NODE_298130_length_4886_cov_17.340155	Coordinate:1001	Reads:5	Hits:2	Allocated_reads:2.5	Strand:-
CATCATGGTTTGGCATCTCTTTGACTTACT
>Location:NODE_298130_length_4886_cov_17.340155	Coordinate:1001	Reads:8	Hits:2	Allocated_reads:4	Strand:-
TCATCATGGTTTGGCATCTCTTTGACTTACT
>Location:NODE_298130_length_4886_cov_17.340155	Coordinate:1001	Reads:21	Hits:2	Allocated_reads:10.5	Strand:-
TCATGGTTTGGCATCTCTTTGACTTACT
>Location:NODE_298130_length_4886_cov_17.340155	Coordinate:1002	Reads:1	Hits:2	Allocated_reads:0.5	Strand:+
GTAAGTCAAAGAGATGCCAAACCA
>Location:NODE_298130_length_4886_cov_17.340155	Coordinate:1002	Reads:1	Hits:2	Allocated_reads:0.5	Strand:+
GTAAGTCAAAGAGATGCCAAACCAT
>Location:NODE_298130_length_4886_cov_17.340155	Coordinate:1002	Reads:2	Hits:2	Allocated_reads:1	Strand:+
GTAAGTCAAAGAGATGCCAAACCATG
>Location:NODE_298130_length_4886_cov_17.340155	Coordinate:1002	Reads:1	Hits:2	Allocated_reads:0.5	Strand:+
GTAAGTCAAAGAGATGCCAAACCATGAT
>Location:NODE_298130_length_4886_cov_17.340155	Coordinate:1002	Reads:1	Hits:2	Allocated_reads:0.5	Strand:+
GTAAGTCAAAGAGATGCCAAACCATGATG
>Location:NODE_298130_length_4886_cov_17.340155	Coordinate:1002	Reads:1	Hits:2	Allocated_reads:0.5	Strand:-
TCATCATGGTTTGGCATCTCTTTGACTTAC
>Location:NODE_298130_length_4886_cov_17.340155	Coordinate:1002	Reads:1	Hits:2	Allocated_reads:0.5	Strand:-
TCATGGTTTGGCATCTCTTTGACTTAC
>Location:NODE_298130_length_4886_cov_17.340155	Coordinate:1003	Reads:1	Hits:2	Allocated_reads:0.5	Strand:+
TAAGTCAAAGAGATGCCAAACCATGAT
>Location:NODE_298130_length_4886_cov_17.340155	Coordinate:1003	Reads:1	Hits:2	Allocated_reads:0.5	Strand:-
TCATCATGGTTTGGCATCTCTTTGACTTA
>Location:NODE_298130_length_4886_cov_17.340155	Coordinate:1004	Reads:2	Hits:2	Allocated_reads:1	Strand:-
TCATGGTTTGGCATCTCTTTGACTT
>Location:NODE_298130_length_4886_cov_17.340155	Coordinate:1005	Reads:9	Hits:2	Allocated_reads:4.5	Strand:-
AAACTCATCATGGTTTGGCATCTCTTTGACT
>Location:NODE_298130_length_4886_cov_17.340155	Coordinate:1005	Reads:29	Hits:2	Allocated_reads:14.5	Strand:-
AACTCATCATGGTTTGGCATCTCTTTGACT
>Location:NODE_298130_length_4886_cov_17.340155	Coordinate:1005	Reads:7	Hits:2	Allocated_reads:3.5	Strand:-
ACTCATCATGGTTTGGCATCTCTTTGACT
>Location:NODE_298130_length_4886_cov_17.340155	Coordinate:1005	Reads:13	Hits:2	Allocated_reads:6.5	Strand:-
CATCATGGTTTGGCATCTCTTTGACT
>Location:NODE_298130_length_4886_cov_17.340155	Coordinate:1005	Reads:5	Hits:2	Allocated_reads:2.5	Strand:-
CTCATCATGGTTTGGCATCTCTTTGACT
>Location:NODE_298130_length_4886_cov_17.340155	Coordinate:1005	Reads:1	Hits:2	Allocated_reads:0.5	Strand:-
TAAAACTCATCATGGTTTGGCATCTCTTTGACT
>Location:NODE_298130_length_4886_cov_17.340155	Coordinate:1005	Reads:1	Hits:2	Allocated_reads:0.5	Strand:-
TCATCATGGTTTGGCATCTCTTTGGCT
>Location:NODE_298130_length_4886_cov_17.340155	Coordinate:1005	Reads:145	Hits:2	Allocated_reads:72.5	Strand:-
TCATCATGGTTTGGCATCTCTTTGACT
>Location:NODE_298130_length_4886_cov_17.340155	Coordinate:1005	Reads:81	Hits:2	Allocated_reads:40.5	Strand:-
TCATGGTTTGGCATCTCTTTGACT
>Location:NODE_298130_length_4886_cov_17.340155	Coordinate:1006	Reads:1	Hits:2	Allocated_reads:0.5	Strand:-
AACTCATCATGGTTTGGCATCTCTTTGAC
>Location:NODE_298130_length_4886_cov_17.340155	Coordinate:1006	Reads:1	Hits:2	Allocated_reads:0.5	Strand:-
TCATCATGGTTTGGCATCCCTTTGAC
>Location:NODE_298130_length_4886_cov_17.340155	Coordinate:1006	Reads:1	Hits:2	Allocated_reads:0.5	Strand:-
TCATCATGGTTTGGCATCTCTTTGAC
>Location:NODE_298130_length_4886_cov_17.340155	Coordinate:1007	Reads:1	Hits:2	Allocated_reads:0.5	Strand:-
AAACTCATCATGGTTTGGCATCTCTTTGA
>Location:NODE_298130_length_4886_cov_17.340155	Coordinate:1007	Reads:1	Hits:2	Allocated_reads:0.5	Strand:-
CTCATCATGGTTTGGCATCTCTTTGA
>Location:NODE_298130_length_4886_cov_17.340155	Coordinate:1007	Reads:4	Hits:2	Allocated_reads:2	Strand:-
TCATCATGGTTTGGCATCTCTTTGA
>Location:NODE_298130_length_4886_cov_17.340155	Coordinate:1008	Reads:2	Hits:2	Allocated_reads:1	Strand:-
AAACTCATCATGGTTTGGCATCTCTTTG
>Location:NODE_298130_length_4886_cov_17.340155	Coordinate:1008	Reads:1	Hits:2	Allocated_reads:0.5	Strand:-
TAAAACTCATCATGGTTTGGCATCTCTTTG
>Location:NODE_298130_length_4886_cov_17.340155	Coordinate:1008	Reads:1	Hits:2	Allocated_reads:0.5	Strand:-
TCATCATGGTTTGGCATCTCTTTG
>Location:NODE_298130_length_4886_cov_17.340155	Coordinate:1009	Reads:3	Hits:2	Allocated_reads:1.5	Strand:-
AAACTCATCATGGTTTGGCATCTCTTT
>Location:NODE_298130_length_4886_cov_17.340155	Coordinate:1009	Reads:1	Hits:2	Allocated_reads:0.5	Strand:-
ACTCATCATGGTTTGGCATCTCTTT
>Location:NODE_298130_length_4886_cov_17.340155	Coordinate:1009	Reads:4	Hits:2	Allocated_reads:2	Strand:-
TAAAACTCATCATGGTTTGGCATCTCTTT
>Location:NODE_298130_length_4886_cov_17.340155	Coordinate:1010	Reads:1	Hits:2	Allocated_reads:0.5	Strand:+
AAGAGATGCCAAACCATGATGAGTTTT
>Location:NODE_298130_length_4886_cov_17.340155	Coordinate:1010	Reads:2	Hits:2	Allocated_reads:1	Strand:-
TAAAACTCATCATGGTTTGGCATCTCTT
>Location:NODE_298130_length_4886_cov_17.340155	Coordinate:1011	Reads:1	Hits:2	Allocated_reads:0.5	Strand:-
TAAAACTCATCATGGTTTGGCATCTCT
>Location:NODE_298130_length_4886_cov_17.340155	Coordinate:1012	Reads:1	Hits:2	Allocated_reads:0.5	Strand:-
AAAACTCATCATGGTTTGGCATCTC
>Location:NODE_298130_length_4886_cov_17.340155	Coordinate:1012	Reads:2	Hits:2	Allocated_reads:1	Strand:-
AAACTCATCATGGTTTGGCATCTC
>Location:NODE_298130_length_4886_cov_17.340155	Coordinate:1014	Reads:7	Hits:2	Allocated_reads:3.5	Strand:-
AACACTAAAACTCATCATGGTTTGGCATC
>Location:NODE_298130_length_4886_cov_17.340155	Coordinate:1014	Reads:2	Hits:2	Allocated_reads:1	Strand:-
ACACTAAAACTCATCATGGTTTGGCATC
>Location:NODE_298130_length_4886_cov_17.340155	Coordinate:1014	Reads:1	Hits:2	Allocated_reads:0.5	Strand:-
CACTAAAACTCATCATGGTTTGGCATC
>Location:NODE_298130_length_4886_cov_17.340155	Coordinate:1014	Reads:18	Hits:2	Allocated_reads:9	Strand:-
TAAACACTAAAACTCATCATGGTTTGGCATC
>Location:NODE_298130_length_4886_cov_17.340155	Coordinate:1015	Reads:1	Hits:2	Allocated_reads:0.5	Strand:+
ATGCCAAACCATGATGAGTTTTAGTGTT
>Location:NODE_298130_length_4886_cov_17.340155	Coordinate:1018	Reads:1	Hits:2	Allocated_reads:0.5	Strand:-
TAAACACTAAAACTCATCATGGTTTGG
>Location:NODE_298130_length_4886_cov_17.340155	Coordinate:1020	Reads:1	Hits:2	Allocated_reads:0.5	Strand:-
ACCTAAACACTAAAACTCATCATGGTTT
>Location:NODE_298130_length_4886_cov_17.340155	Coordinate:1020	Reads:1	Hits:2	Allocated_reads:0.5	Strand:-
CACACCTAAACACTAAAACTCATCATGGTTT
>Location:NODE_298130_length_4886_cov_17.340155	Coordinate:1020	Reads:3	Hits:2	Allocated_reads:1.5	Strand:-
CACCTAAACACTAAAACTCATCATGGTTT
>Location:NODE_298130_length_4886_cov_17.340155	Coordinate:1020	Reads:1	Hits:2	Allocated_reads:0.5	Strand:-
CCTAAACACTAAAACTCATCATGGTTT
>Location:NODE_298130_length_4886_cov_17.340155	Coordinate:1020	Reads:1	Hits:2	Allocated_reads:0.5	Strand:-
CTAAACACTAAAACTCATCATGGTTT
>Location:NODE_298130_length_4886_cov_17.340155	Coordinate:1020	Reads:12	Hits:2	Allocated_reads:6	Strand:-
TCACACCTAAACACTAAAACTCATCATGGTTT
>Location:NODE_298130_length_4886_cov_17.340155	Coordinate:1022	Reads:1	Hits:2	Allocated_reads:0.5	Strand:-
ACCTAAACACTAAAACTCATCATGGT
>Location:NODE_298130_length_4886_cov_17.340155	Coordinate:1022	Reads:1	Hits:2	Allocated_reads:0.5	Strand:-
ATCACACCTAAACACTAAAACTCATCATGGT
>Location:NODE_298130_length_4886_cov_17.340155	Coordinate:1022	Reads:5	Hits:2	Allocated_reads:2.5	Strand:-
TCACACCTAAACACTAAAACTCATCATGGT
>Location:NODE_298130_length_4886_cov_17.340155	Coordinate:1023	Reads:2	Hits:2	Allocated_reads:1	Strand:-
ATCACACCTAAACACTAAAACTCATCATGG
>Location:NODE_298130_length_4886_cov_17.340155	Coordinate:1023	Reads:2	Hits:2	Allocated_reads:1	Strand:-
CACACCTAAACACTAAAACTCATCATGG
>Location:NODE_298130_length_4886_cov_17.340155	Coordinate:1023	Reads:4	Hits:2	Allocated_reads:2	Strand:-
TCACACCTAAACACTAAAACTCATCATGG
>Location:NODE_298130_length_4886_cov_17.340155	Coordinate:1024	Reads:1	Hits:2	Allocated_reads:0.5	Strand:-
AATCACACCTAAACACTAAAACTCATCATG
>Location:NODE_298130_length_4886_cov_17.340155	Coordinate:1024	Reads:1	Hits:2	Allocated_reads:0.5	Strand:-
ATCACACCTAAACACTAAAACTCATCATG
>Location:NODE_298130_length_4886_cov_17.340155	Coordinate:1024	Reads:1	Hits:2	Allocated_reads:0.5	Strand:-
TCACACCTAAACACTAAAACTCATCATG
>Location:NODE_298130_length_4886_cov_17.340155	Coordinate:1026	Reads:1	Hits:2	Allocated_reads:0.5	Strand:-
CACACCTAAACACTAAAACTCTTTT
>Location:NODE_298130_length_4886_cov_17.340155	Coordinate:1026	Reads:1	Hits:2	Allocated_reads:0.5	Strand:+
TGATGAGTTTTAGTGTTTAGGTGTGA
>Location:NODE_298130_length_4886_cov_17.340155	Coordinate:1027	Reads:3	Hits:2	Allocated_reads:1.5	Strand:-
TCACACCTAAACACTAAAACTCATC
>Location:NODE_298130_length_4886_cov_17.340155	Coordinate:1031	Reads:1	Hits:2	Allocated_reads:0.5	Strand:-
TGACAAAAATCACACCTAAACACTAAAACT
>Location:NODE_298130_length_4886_cov_17.340155	Coordinate:1031	Reads:2	Hits:2	Allocated_reads:1	Strand:-
TTGACAAAAATCACACCTAAACACTAAAACT
>Location:NODE_298130_length_4886_cov_17.340155	Coordinate:1032	Reads:4	Hits:2	Allocated_reads:2	Strand:-
TGACAAAAATCACACCTAAACACTAAAAC
>Location:NODE_298130_length_4886_cov_17.340155	Coordinate:1032	Reads:2	Hits:2	Allocated_reads:1	Strand:-
TTGACAAAAATCACACCTAAACACTAAAAC
>Location:NODE_298130_length_4886_cov_17.340155	Coordinate:1034	Reads:1	Hits:2	Allocated_reads:0.5	Strand:-
TGTTGACAAAAATCACACCTAAACACTAAA
>Location:NODE_298130_length_4886_cov_17.340155	Coordinate:1037	Reads:2	Hits:2	Allocated_reads:1	Strand:-
TGTTGACAAAAATCACACCTAAACACT
>Location:NODE_298130_length_4886_cov_17.340155	Coordinate:1040	Reads:1	Hits:2	Allocated_reads:0.5	Strand:-
TGTTGACAAAAATCACACCTAAAC
>Location:NODE_298130_length_4886_cov_17.340155	Coordinate:1042	Reads:1	Hits:2	Allocated_reads:0.5	Strand:+
TTAGGTGTGATTTTTGTCAACAAGCTG
>Location:NODE_298130_length_4886_cov_17.340155	Coordinate:1044	Reads:1	Hits:2	Allocated_reads:0.5	Strand:-
CAGCTTGTTGACAAAAATCACACCT
>Location:NODE_298130_length_4886_cov_17.340155	Coordinate:1044	Reads:1	Hits:2	Allocated_reads:0.5	Strand:-
CATTCAGCTTGTTGACAAAAATCACACCT
>Location:NODE_298130_length_4886_cov_17.340155	Coordinate:1044	Reads:1	Hits:2	Allocated_reads:0.5	Strand:-
TTCAGCTTGTTGACAAAAATCACACCT
>Location:NODE_298130_length_4886_cov_17.340155	Coordinate:1045	Reads:1	Hits:2	Allocated_reads:0.5	Strand:-
AACATTCAGCTTGTTGACAAAAATCACACC
>Location:NODE_298130_length_4886_cov_17.340155	Coordinate:1045	Reads:2	Hits:2	Allocated_reads:1	Strand:-
ACATTCAGCTTGTTGACAAAAATCACACC
>Location:NODE_298130_length_4886_cov_17.340155	Coordinate:1045	Reads:1	Hits:2	Allocated_reads:0.5	Strand:-
TTCAGCTTGTTGACAAAAATCACACC
>Location:NODE_298130_length_4886_cov_17.340155	Coordinate:1047	Reads:1	Hits:2	Allocated_reads:0.5	Strand:-
ATTCAGCTTGTTGACAAAAATCACA
>Location:NODE_298130_length_4886_cov_17.340155	Coordinate:1047	Reads:1	Hits:2	Allocated_reads:0.5	Strand:+
TGTGATTTTTGTCAACAAGCTGAATGT
>Location:NODE_298130_length_4886_cov_17.340155	Coordinate:1047	Reads:1	Hits:2	Allocated_reads:0.5	Strand:+
TGTGATTTTTGTCAACAAGCTGAATGTT
>Location:NODE_298130_length_4886_cov_17.340155	Coordinate:1051	Reads:2	Hits:2	Allocated_reads:1	Strand:+
ATTTTTGTCAACAAGCTGAATGTT
>Location:NODE_298130_length_4886_cov_17.340155	Coordinate:1051	Reads:1	Hits:2	Allocated_reads:0.5	Strand:+
ATTTTTGTCAACAAGCTGAATGTTT
>Location:NODE_298130_length_4886_cov_17.340155	Coordinate:1051	Reads:2	Hits:2	Allocated_reads:1	Strand:+
ATTTTTGTCAACAAGCTGAATGTTTGT
>Location:NODE_298130_length_4886_cov_17.340155	Coordinate:1058	Reads:1	Hits:1	Allocated_reads:1	Strand:-
CACCGGAAGGAAACAAACATTCAGCTTGTTGA
>Location:NODE_298130_length_4886_cov_17.340155	Coordinate:1058	Reads:8	Hits:1	Allocated_reads:8	Strand:-
TGCACCGGAAGGAAACAAACATTCAGCTTGTTGA
>Location:NODE_298130_length_4886_cov_17.340155	Coordinate:1059	Reads:2	Hits:1	Allocated_reads:2	Strand:-
TGCACCGGAAGGAAACAAACATTCAGCTTGTTG
>Location:NODE_298130_length_4886_cov_17.340155	Coordinate:1060	Reads:3	Hits:1	Allocated_reads:3	Strand:-
ACCGGAAGGAAACAAACATTCAGCTTGTT
>Location:NODE_298130_length_4886_cov_17.340155	Coordinate:1060	Reads:4	Hits:1	Allocated_reads:4	Strand:-
CACCGGAAGGAAACAAACATTCAGCTTGTT
>Location:NODE_298130_length_4886_cov_17.340155	Coordinate:1060	Reads:3	Hits:1	Allocated_reads:3	Strand:-
CCGGAAGGAAACAAACATTCAGCTTGTT
>Location:NODE_298130_length_4886_cov_17.340155	Coordinate:1060	Reads:1	Hits:1	Allocated_reads:1	Strand:-
CGGAAGGAAACAAACATTCAGCTTGTT
>Location:NODE_298130_length_4886_cov_17.340155	Coordinate:1060	Reads:2	Hits:1	Allocated_reads:2	Strand:-
GCACCGGAAGGAAACAAACATTCAGCTTGTT
>Location:NODE_298130_length_4886_cov_17.340155	Coordinate:1060	Reads:1	Hits:1	Allocated_reads:1	Strand:-
TGCACCGGAAGGAAACAAACATTTAGCTTGTT
>Location:NODE_298130_length_4886_cov_17.340155	Coordinate:1060	Reads:56	Hits:1	Allocated_reads:56	Strand:-
TGCACCGGAAGGAAACAAACATTCAGCTTGTT
>Location:NODE_298130_length_4886_cov_17.340155	Coordinate:1060	Reads:2	Hits:1	Allocated_reads:2	Strand:-
TTGCACCGGAAGGAAACAAACATTCAGCTTGTT
>Location:NODE_298130_length_4886_cov_17.340155	Coordinate:1061	Reads:5	Hits:1	Allocated_reads:5	Strand:-
ACCGGAAGGAAACAAACATTCAGCTTGT
>Location:NODE_298130_length_4886_cov_17.340155	Coordinate:1061	Reads:14	Hits:1	Allocated_reads:14	Strand:-
CACCGGAAGGAAACAAACATTCAGCTTGT
>Location:NODE_298130_length_4886_cov_17.340155	Coordinate:1061	Reads:4	Hits:1	Allocated_reads:4	Strand:-
CCGGAAGGAAACAAACATTCAGCTTGT
>Location:NODE_298130_length_4886_cov_17.340155	Coordinate:1061	Reads:4	Hits:1	Allocated_reads:4	Strand:-
GCACCGGAAGGAAACAAACATTCAGCTTGT
>Location:NODE_298130_length_4886_cov_17.340155	Coordinate:1061	Reads:1	Hits:1	Allocated_reads:1	Strand:-
TGCACCGGAAGGAAACAAACATTCAGCTTTT
>Location:NODE_298130_length_4886_cov_17.340155	Coordinate:1061	Reads:1	Hits:1	Allocated_reads:1	Strand:-
TGCACCGGAAGGAAACAAACATTGAGCTTGT
>Location:NODE_298130_length_4886_cov_17.340155	Coordinate:1061	Reads:210	Hits:1	Allocated_reads:210	Strand:-
TGCACCGGAAGGAAACAAACATTCAGCTTGT
>Location:NODE_298130_length_4886_cov_17.340155	Coordinate:1061	Reads:8	Hits:1	Allocated_reads:8	Strand:-
TTGCACCGGAAGGAAACAAACATTCAGCTTGT
>Location:NODE_298130_length_4886_cov_17.340155	Coordinate:1061	Reads:2	Hits:1	Allocated_reads:2	Strand:-
TTTGCACCGGAAGGAAACAAACATTCAGCTTGT
>Location:NODE_298130_length_4886_cov_17.340155	Coordinate:1061	Reads:2	Hits:1	Allocated_reads:2	Strand:-
TTTTTGCACCGGAAGGAAACAAACATTCAGCTTGT
>Location:NODE_298130_length_4886_cov_17.340155	Coordinate:1062	Reads:2	Hits:1	Allocated_reads:2	Strand:-
ACCGGAAGGAAACAAACATTCAGCTTG
>Location:NODE_298130_length_4886_cov_17.340155	Coordinate:1062	Reads:83	Hits:1	Allocated_reads:83	Strand:-
TGCACCGGAAGGAAACAAACATTCAGCTTG
>Location:NODE_298130_length_4886_cov_17.340155	Coordinate:1062	Reads:2	Hits:1	Allocated_reads:2	Strand:-
TTGCACCGGAAGGAAACAAACATTCAGCTTG
>Location:NODE_298130_length_4886_cov_17.340155	Coordinate:1063	Reads:3	Hits:1	Allocated_reads:3	Strand:-
CACCGGAAGGAAACAAACATTCAGCTT
>Location:NODE_298130_length_4886_cov_17.340155	Coordinate:1063	Reads:2	Hits:1	Allocated_reads:2	Strand:-
GCACCGGAAGGAAACAAACATTCAGCTT
>Location:NODE_298130_length_4886_cov_17.340155	Coordinate:1063	Reads:1	Hits:1	Allocated_reads:1	Strand:-
TGCACCGGAAGGAAACAAACATTAAGCTT
>Location:NODE_298130_length_4886_cov_17.340155	Coordinate:1063	Reads:1	Hits:1	Allocated_reads:1	Strand:-
TGCACCGGAAGGAAACAAACATTCAGCGT
>Location:NODE_298130_length_4886_cov_17.340155	Coordinate:1063	Reads:44	Hits:1	Allocated_reads:44	Strand:-
TGCACCGGAAGGAAACAAACATTCAGCTT
>Location:NODE_298130_length_4886_cov_17.340155	Coordinate:1063	Reads:5	Hits:1	Allocated_reads:5	Strand:-
TTGCACCGGAAGGAAACAAACATTCAGCTT
>Location:NODE_298130_length_4886_cov_17.340155	Coordinate:1063	Reads:6	Hits:1	Allocated_reads:6	Strand:-
TTTGCACCGGAAGGAAACAAACATTCAGCTT
>Location:NODE_298130_length_4886_cov_17.340155	Coordinate:1063	Reads:3	Hits:1	Allocated_reads:3	Strand:-
TTTTGCACCGGAAGGAAACAAACATTCAGCTT
>Location:NODE_298130_length_4886_cov_17.340155	Coordinate:1063	Reads:2	Hits:1	Allocated_reads:2	Strand:-
TTTTTGCACCGGAAGGAAACAAACATTCAGCTT
>Location:NODE_298130_length_4886_cov_17.340155	Coordinate:1064	Reads:5	Hits:1	Allocated_reads:5	Strand:-
CACCGGAAGGAAACAAACATTCAGCT
>Location:NODE_298130_length_4886_cov_17.340155	Coordinate:1064	Reads:3	Hits:1	Allocated_reads:3	Strand:-
CCGGAAGGAAACAAACATTCAGCT
>Location:NODE_298130_length_4886_cov_17.340155	Coordinate:1064	Reads:1	Hits:1	Allocated_reads:1	Strand:-
TGCACCGGAAGGAAACAAACATTTAGCT
>Location:NODE_298130_length_4886_cov_17.340155	Coordinate:1064	Reads:182	Hits:1	Allocated_reads:182	Strand:-
TGCACCGGAAGGAAACAAACATTCAGCT
>Location:NODE_298130_length_4886_cov_17.340155	Coordinate:1064	Reads:1	Hits:1	Allocated_reads:1	Strand:-
TTGCACCGGAAGGAAACAAACATTCAGCC
>Location:NODE_298130_length_4886_cov_17.340155	Coordinate:1064	Reads:75	Hits:1	Allocated_reads:75	Strand:-
TTGCACCGGAAGGAAACAAACATTCAGCT
>Location:NODE_298130_length_4886_cov_17.340155	Coordinate:1064	Reads:1	Hits:1	Allocated_reads:1	Strand:-
TTTGCACCGGAAGGAAACAAACATTCAGCG
>Location:NODE_298130_length_4886_cov_17.340155	Coordinate:1064	Reads:98	Hits:1	Allocated_reads:98	Strand:-
TTTGCACCGGAAGGAAACAAACATTCAGCT
>Location:NODE_298130_length_4886_cov_17.340155	Coordinate:1064	Reads:1	Hits:1	Allocated_reads:1	Strand:-
TTTTGCACCGGAAGGAAACAAACATTCAGCG
>Location:NODE_298130_length_4886_cov_17.340155	Coordinate:1064	Reads:37	Hits:1	Allocated_reads:37	Strand:-
TTTTGCACCGGAAGGAAACAAACATTCAGCT
>Location:NODE_298130_length_4886_cov_17.340155	Coordinate:1064	Reads:1	Hits:1	Allocated_reads:1	Strand:-
TTTTTGCACCGGAAGGAAACAAACATTCAGTT
>Location:NODE_298130_length_4886_cov_17.340155	Coordinate:1064	Reads:51	Hits:1	Allocated_reads:51	Strand:-
TTTTTGCACCGGAAGGAAACAAACATTCAGCT
>Location:NODE_298130_length_4886_cov_17.340155	Coordinate:1064	Reads:1	Hits:1	Allocated_reads:1	Strand:-
TTTTTTGCACCGGAAGGAAACAAACATTCAGCT
>Location:NODE_298130_length_4886_cov_17.340155	Coordinate:1065	Reads:1	Hits:1	Allocated_reads:1	Strand:-
TGCACCGGAAGGAAACAAACATTCAGT
>Location:NODE_298130_length_4886_cov_17.340155	Coordinate:1065	Reads:24	Hits:1	Allocated_reads:24	Strand:-
TGCACCGGAAGGAAACAAACATTCAGC
>Location:NODE_298130_length_4886_cov_17.340155	Coordinate:1065	Reads:7	Hits:1	Allocated_reads:7	Strand:-
TTGCACCGGAAGGAAACAAACATTCAGC
>Location:NODE_298130_length_4886_cov_17.340155	Coordinate:1065	Reads:17	Hits:1	Allocated_reads:17	Strand:-
TTTGCACCGGAAGGAAACAAACATTCAGC
>Location:NODE_298130_length_4886_cov_17.340155	Coordinate:1065	Reads:1	Hits:1	Allocated_reads:1	Strand:-
TTTTGCACCGGAAGGAAACAAACATTCATC
>Location:NODE_298130_length_4886_cov_17.340155	Coordinate:1065	Reads:11	Hits:1	Allocated_reads:11	Strand:-
TTTTGCACCGGAAGGAAACAAACATTCAGC
>Location:NODE_298130_length_4886_cov_17.340155	Coordinate:1065	Reads:1	Hits:1	Allocated_reads:1	Strand:-
TTTTTGCACCGGAAGGAAACAAACATTCAGA
>Location:NODE_298130_length_4886_cov_17.340155	Coordinate:1065	Reads:18	Hits:1	Allocated_reads:18	Strand:-
TTTTTGCACCGGAAGGAAACAAACATTCAGC
>Location:NODE_298130_length_4886_cov_17.340155	Coordinate:1065	Reads:1	Hits:1	Allocated_reads:1	Strand:-
TTTTTTGCACCGGAAGGAAACAAACATTCAGC
>Location:NODE_298130_length_4886_cov_17.340155	Coordinate:1066	Reads:13	Hits:1	Allocated_reads:13	Strand:-
TGCACCGGAAGGAAACAAACATTCAG
>Location:NODE_298130_length_4886_cov_17.340155	Coordinate:1066	Reads:1	Hits:1	Allocated_reads:1	Strand:-
TTGCACCGGAAGGAAACAAACATTCAG
>Location:NODE_298130_length_4886_cov_17.340155	Coordinate:1066	Reads:4	Hits:1	Allocated_reads:4	Strand:-
TTTGCACCGGAAGGAAACAAACATTCAG
>Location:NODE_298130_length_4886_cov_17.340155	Coordinate:1066	Reads:1	Hits:1	Allocated_reads:1	Strand:-
TTTTGCACCGGAAGGAAACAAACATTCAG
>Location:NODE_298130_length_4886_cov_17.340155	Coordinate:1066	Reads:1	Hits:1	Allocated_reads:1	Strand:-
TTTTTGCACCGGAAGGAAACAAACATTCTT
>Location:NODE_298130_length_4886_cov_17.340155	Coordinate:1066	Reads:2	Hits:1	Allocated_reads:2	Strand:-
TTTTTGCACCGGAAGGAAACAAACATTCAG
>Location:NODE_298130_length_4886_cov_17.340155	Coordinate:1067	Reads:1	Hits:1	Allocated_reads:1	Strand:-
TGCACCGGAAGGAAACAAACTTTTT
>Location:NODE_298130_length_4886_cov_17.340155	Coordinate:1067	Reads:5	Hits:1	Allocated_reads:5	Strand:-
TGCACCGGAAGGAAACAAACATTCA
>Location:NODE_298130_length_4886_cov_17.340155	Coordinate:1067	Reads:2	Hits:1	Allocated_reads:2	Strand:-
TTTTGCACCGGAAGGAAACAAACATTCA
>Location:NODE_298130_length_4886_cov_17.340155	Coordinate:1067	Reads:2	Hits:1	Allocated_reads:2	Strand:-
TTTTTGCACCGGAAGGAAACAAACATTCA
>Location:NODE_298130_length_4886_cov_17.340155	Coordinate:1068	Reads:17	Hits:1	Allocated_reads:17	Strand:-
TGCACCGGAAGGAAACAAACATTC
>Location:NODE_298130_length_4886_cov_17.340155	Coordinate:1068	Reads:3	Hits:1	Allocated_reads:3	Strand:-
TTGCACCGGAAGGAAACAAACATTC
>Location:NODE_298130_length_4886_cov_17.340155	Coordinate:1068	Reads:1	Hits:1	Allocated_reads:1	Strand:-
TTTGCACCGGAAGGAAACAAACATTT
>Location:NODE_298130_length_4886_cov_17.340155	Coordinate:1068	Reads:7	Hits:1	Allocated_reads:7	Strand:-
TTTGCACCGGAAGGAAACAAACATTC
>Location:NODE_298130_length_4886_cov_17.340155	Coordinate:1068	Reads:4	Hits:1	Allocated_reads:4	Strand:-
TTTTGCACCGGAAGGAAACAAACATTC
>Location:NODE_298130_length_4886_cov_17.340155	Coordinate:1068	Reads:15	Hits:1	Allocated_reads:15	Strand:-
TTTTTGCACCGGAAGGAAACAAACATTC
>Location:NODE_298130_length_4886_cov_17.340155	Coordinate:1068	Reads:1	Hits:1	Allocated_reads:1	Strand:-
TTTTTTGCACCGGAAGGAAACAAGCATTC
>Location:NODE_298130_length_4886_cov_17.340155	Coordinate:1068	Reads:7	Hits:1	Allocated_reads:7	Strand:-
TTTTTTGCACCGGAAGGAAACAAACATTC
>Location:NODE_298130_length_4886_cov_17.340155	Coordinate:1068	Reads:1	Hits:1	Allocated_reads:1	Strand:-
TTTTTTTTGCACCGGAAGGAAACAAACATTC
>Location:NODE_298130_length_4886_cov_17.340155	Coordinate:1069	Reads:1	Hits:1	Allocated_reads:1	Strand:-
TTGCACCGGAAGGAAACAAACATT
>Location:NODE_298130_length_4886_cov_17.340155	Coordinate:1069	Reads:2	Hits:1	Allocated_reads:2	Strand:-
TTTTGCACCGGAAGGAAACAAACATT
>Location:NODE_298130_length_4886_cov_17.340155	Coordinate:1069	Reads:17	Hits:1	Allocated_reads:17	Strand:-
TTTTTGCACCGGAAGGAAACAAACATT
>Location:NODE_298130_length_4886_cov_17.340155	Coordinate:1069	Reads:11	Hits:1	Allocated_reads:11	Strand:-
TTTTTTGCACCGGAAGGAAACAAACATT
>Location:NODE_298130_length_4886_cov_17.340155	Coordinate:1069	Reads:3	Hits:1	Allocated_reads:3	Strand:-
TTTTTTTGCACCGGAAGGAAACAAACATT
>Location:NODE_298130_length_4886_cov_17.340155	Coordinate:1070	Reads:1	Hits:1	Allocated_reads:1	Strand:-
TTTTTGCACCGGAAGGAAACAAACAT
>Location:NODE_298130_length_4886_cov_17.340155	Coordinate:1070	Reads:2	Hits:1	Allocated_reads:2	Strand:-
TTTTTTGCACCGGAAGGAAACAAACAT
>Location:NODE_298130_length_4886_cov_17.340155	Coordinate:1070	Reads:3	Hits:1	Allocated_reads:3	Strand:-
TTTTTTTGCACCGGAAGGAAACAAACAT
>Location:NODE_298130_length_4886_cov_17.340155	Coordinate:1071	Reads:4	Hits:1	Allocated_reads:4	Strand:-
TTTTTTGCACCGGAAGGAAACAAACA
>Location:NODE_298130_length_4886_cov_17.340155	Coordinate:1071	Reads:1	Hits:1	Allocated_reads:1	Strand:-
TTTTTTTGCACCGGAAGGAAACAAACA
>Location:NODE_298130_length_4886_cov_17.340155	Coordinate:1071	Reads:1	Hits:1	Allocated_reads:1	Strand:-
TTTTTTTTGCACCGGAAGGAAACAAACA
>Location:NODE_298130_length_4886_cov_17.340155	Coordinate:1072	Reads:3	Hits:1	Allocated_reads:3	Strand:-
ATTTTTTTTGCACCGGAAGGAAACAAAC
>Location:NODE_298130_length_4886_cov_17.340155	Coordinate:1072	Reads:1	Hits:1	Allocated_reads:1	Strand:-
CATTTTTTTTGCACCGGAAGGAAACAAAC
>Location:NODE_298130_length_4886_cov_17.340155	Coordinate:1072	Reads:1	Hits:1	Allocated_reads:1	Strand:-
TACCATTTTTTTTGCACCGGAAGGAAACAAAC
>Location:NODE_298130_length_4886_cov_17.340155	Coordinate:1072	Reads:5	Hits:1	Allocated_reads:5	Strand:-
TTTTTGCACCGGAAGGAAACAAAC
>Location:NODE_298130_length_4886_cov_17.340155	Coordinate:1072	Reads:7	Hits:1	Allocated_reads:7	Strand:-
TTTTTTGCACCGGAAGGAAACAAAC
>Location:NODE_298130_length_4886_cov_17.340155	Coordinate:1072	Reads:1	Hits:1	Allocated_reads:1	Strand:-
TTTTTTTGCACCGGAAGGAAACAAAC
>Location:NODE_298130_length_4886_cov_17.340155	Coordinate:1072	Reads:8	Hits:1	Allocated_reads:8	Strand:-
TTTTTTTTGCACCGGAAGGAAACAAAC
>Location:NODE_298130_length_4886_cov_17.340155	Coordinate:1073	Reads:1	Hits:1	Allocated_reads:1	Strand:-
CATTTTTTTTGCACCGGAAGGAACCATT
>Location:NODE_298130_length_4886_cov_17.340155	Coordinate:1075	Reads:1	Hits:1	Allocated_reads:1	Strand:-
CCATTTTTTTTGCACCGGAAGGAAACA
>Location:NODE_298130_length_4886_cov_17.340155	Coordinate:1075	Reads:1	Hits:1	Allocated_reads:1	Strand:-
TACCATTTTTTTTGCACCGGAAGGAAACT
>Location:NODE_298130_length_4886_cov_17.340155	Coordinate:1075	Reads:7	Hits:1	Allocated_reads:7	Strand:-
TACCATTTTTTTTGCACCGGAAGGAAACA
>Location:NODE_298130_length_4886_cov_17.340155	Coordinate:1075	Reads:1	Hits:1	Allocated_reads:1	Strand:-
TTACCATTTTTTTTGCACCGGAAGGAAACA
>Location:NODE_298130_length_4886_cov_17.340155	Coordinate:1076	Reads:7	Hits:1	Allocated_reads:7	Strand:-
TACCATTTTTTTTGCACCGGAAGGAAAC
>Location:NODE_298130_length_4886_cov_17.340155	Coordinate:1076	Reads:1	Hits:1	Allocated_reads:1	Strand:-
TTACCATTTTTTTTGCACCGGAAGGAAAC
>Location:NODE_298130_length_4886_cov_17.340155	Coordinate:1077	Reads:1	Hits:1	Allocated_reads:1	Strand:-
GTTACCATTTTTTTTGCACCGGAAGGAAA
>Location:NODE_298130_length_4886_cov_17.340155	Coordinate:1077	Reads:44	Hits:1	Allocated_reads:44	Strand:-
TACCATTTTTTTTGCACCGGAAGGAAA
>Location:NODE_298130_length_4886_cov_17.340155	Coordinate:1077	Reads:3	Hits:1	Allocated_reads:3	Strand:-
TTACCATTTTTTTTGCACCGGAAGGAAA
>Location:NODE_298130_length_4886_cov_17.340155	Coordinate:1078	Reads:1	Hits:1	Allocated_reads:1	Strand:-
CGTTACCATTTTTTTTGCACCGGAAGGAA
>Location:NODE_298130_length_4886_cov_17.340155	Coordinate:1078	Reads:1	Hits:1	Allocated_reads:1	Strand:-
GTTACCATTTTTTTTGCACCGGAAGGAA
>Location:NODE_298130_length_4886_cov_17.340155	Coordinate:1078	Reads:9	Hits:1	Allocated_reads:9	Strand:-
TACCATTTTTTTTGCACCGGAAGGAA
>Location:NODE_298130_length_4886_cov_17.340155	Coordinate:1078	Reads:4	Hits:1	Allocated_reads:4	Strand:-
TTACCATTTTTTTTGCACCGGAAGGAA
>Location:NODE_298130_length_4886_cov_17.340155	Coordinate:1079	Reads:1	Hits:1	Allocated_reads:1	Strand:-
GTTACCATTTTTTTTGCACCGGAAGGA
>Location:NODE_298130_length_4886_cov_17.340155	Coordinate:1079	Reads:1	Hits:1	Allocated_reads:1	Strand:-
TACCATTTTTTTTGCACCGGAAGGA
>Location:NODE_298130_length_4886_cov_17.340155	Coordinate:1080	Reads:1	Hits:1	Allocated_reads:1	Strand:-
TACCATTTTTTTTGCACCGGAAGG
>Location:NODE_298130_length_4886_cov_17.340155	Coordinate:1081	Reads:1	Hits:1	Allocated_reads:1	Strand:+
CTTCCGGTGCAAAAAAAATGGTAAC
>Location:NODE_298130_length_4886_cov_17.340155	Coordinate:1082	Reads:6	Hits:1	Allocated_reads:6	Strand:+
TTCCGGTGCAAAAAAAATGGTAAC
>Location:NODE_298130_length_4886_cov_17.340155	Coordinate:1085	Reads:1	Hits:1	Allocated_reads:1	Strand:-
TTGAGGCCGTTACCATTTTTTTTGCACCG
>Location:NODE_298130_length_4886_cov_17.340155	Coordinate:1086	Reads:1	Hits:1	Allocated_reads:1	Strand:-
TTTGAGGCCGTTACCATTTTTTTTGCACC
>Location:NODE_298130_length_4886_cov_17.340155	Coordinate:1094	Reads:1	Hits:2	Allocated_reads:0.5	Strand:+
AAAAATGGTAACGGCCTCAAAAAGAT
>Location:NODE_298130_length_4886_cov_17.340155	Coordinate:1095	Reads:1	Hits:2	Allocated_reads:0.5	Strand:-
TGTGAATCTTTTTGAGGCCGTTACCATTTT
>Location:NODE_298130_length_4886_cov_17.340155	Coordinate:1096	Reads:1	Hits:2	Allocated_reads:0.5	Strand:-
TGTGAATCTTTTTGAGGCCGTTACCATAT
>Location:NODE_298130_length_4886_cov_17.340155	Coordinate:1096	Reads:3	Hits:2	Allocated_reads:1.5	Strand:-
TTGTGAATCTTTTTGAGGCCGTTACCATTT
>Location:NODE_298130_length_4886_cov_17.340155	Coordinate:1097	Reads:1	Hits:2	Allocated_reads:0.5	Strand:-
ATTGTGAATCTTTTTGAGGCCGTTACCATT
>Location:NODE_298130_length_4886_cov_17.340155	Coordinate:1097	Reads:1	Hits:2	Allocated_reads:0.5	Strand:-
TGGATTGTGAATCTTTTTGAGGCCGTTACCATT
>Location:NODE_298130_length_4886_cov_17.340155	Coordinate:1097	Reads:11	Hits:2	Allocated_reads:5.5	Strand:-
TGTGAATCTTTTTGAGGCCGTTACCATT
>Location:NODE_298130_length_4886_cov_17.340155	Coordinate:1097	Reads:17	Hits:2	Allocated_reads:8.5	Strand:-
TTGTGAATCTTTTTGAGGCCGTTACCATT
>Location:NODE_298130_length_4886_cov_17.340155	Coordinate:1098	Reads:2	Hits:2	Allocated_reads:1	Strand:-
TTGTGAATCTTTTTGAGGCCGTTACCAT
>Location:NODE_298130_length_4886_cov_17.340155	Coordinate:1099	Reads:1	Hits:2	Allocated_reads:0.5	Strand:-
TTGTGAATCTTTTTGAGGCCGTTACCT
>Location:NODE_298130_length_4886_cov_17.340155	Coordinate:1100	Reads:1	Hits:2	Allocated_reads:0.5	Strand:-
ATGGATTGTGAATCTTTTTGAGGCCGTTACT
>Location:NODE_298130_length_4886_cov_17.340155	Coordinate:1100	Reads:4	Hits:2	Allocated_reads:2	Strand:-
ATTGTGAATCTTTTTGAGGCCGTTACC
>Location:NODE_298130_length_4886_cov_17.340155	Coordinate:1100	Reads:9	Hits:2	Allocated_reads:4.5	Strand:-
TGGATTGTGAATCTTTTTGAGGCCGTTACC
>Location:NODE_298130_length_4886_cov_17.340155	Coordinate:1100	Reads:10	Hits:2	Allocated_reads:5	Strand:-
TGTGAATCTTTTTGAGGCCGTTACC
>Location:NODE_298130_length_4886_cov_17.340155	Coordinate:1100	Reads:16	Hits:2	Allocated_reads:8	Strand:-
TTGTGAATCTTTTTGAGGCCGTTACC
>Location:NODE_298130_length_4886_cov_17.340155	Coordinate:1101	Reads:1	Hits:2	Allocated_reads:0.5	Strand:-
ATGGATTGTGAATCTTTTTGAGGCCGTTAC
>Location:NODE_298130_length_4886_cov_17.340155	Coordinate:1101	Reads:4	Hits:2	Allocated_reads:2	Strand:-
TGGATTGTGAATCTTTTTGAGGCCGTTAC
>Location:NODE_298130_length_4886_cov_17.340155	Coordinate:1102	Reads:2	Hits:2	Allocated_reads:1	Strand:-
ATGGATTGTGAATCTTTTTGAGGCCGTTA
>Location:NODE_298130_length_4886_cov_17.340155	Coordinate:1102	Reads:1	Hits:2	Allocated_reads:0.5	Strand:-
GATGGATTGTGAATCTTTTTGAGGCCGTTA
>Location:NODE_298130_length_4886_cov_17.340155	Coordinate:1102	Reads:12	Hits:2	Allocated_reads:6	Strand:-
TGGATTGTGAATCTTTTTGAGGCCGTTA
>Location:NODE_298130_length_4886_cov_17.340155	Coordinate:1103	Reads:3	Hits:2	Allocated_reads:1.5	Strand:-
ATGGATTGTGAATCTTTTTGAGGCCGTT
>Location:NODE_298130_length_4886_cov_17.340155	Coordinate:1103	Reads:1	Hits:2	Allocated_reads:0.5	Strand:-
ATTGTGAATCTTTTTGAGGCCGTT
>Location:NODE_298130_length_4886_cov_17.340155	Coordinate:1103	Reads:1	Hits:2	Allocated_reads:0.5	Strand:-
CGATGGATTGTGAATCTTTTTGAGGCCGTT
>Location:NODE_298130_length_4886_cov_17.340155	Coordinate:1103	Reads:1	Hits:2	Allocated_reads:0.5	Strand:-
GATGGATTGTGAATCTTTTTGAGGACGTT
>Location:NODE_298130_length_4886_cov_17.340155	Coordinate:1103	Reads:1	Hits:2	Allocated_reads:0.5	Strand:-
GATGGATTGTGAATCTTTTTGAGGCCGTT
>Location:NODE_298130_length_4886_cov_17.340155	Coordinate:1103	Reads:11	Hits:2	Allocated_reads:5.5	Strand:-
TGGATTGTGAATCTTTTTGAGGCCGTT
>Location:NODE_298130_length_4886_cov_17.340155	Coordinate:1104	Reads:1	Hits:2	Allocated_reads:0.5	Strand:+
ACGGCCTCAAAAAGATTCACAATCCAT
>Location:NODE_298130_length_4886_cov_17.340155	Coordinate:1104	Reads:23	Hits:2	Allocated_reads:11.5	Strand:-
ATGGATTGTGAATCTTTTTGAGGCCGT
>Location:NODE_298130_length_4886_cov_17.340155	Coordinate:1104	Reads:7	Hits:2	Allocated_reads:3.5	Strand:-
CGATGGATTGTGAATCTTTTTGAGGCCGT
>Location:NODE_298130_length_4886_cov_17.340155	Coordinate:1104	Reads:13	Hits:2	Allocated_reads:6.5	Strand:-
GATGGATTGTGAATCTTTTTGAGGCCGT
>Location:NODE_298130_length_4886_cov_17.340155	Coordinate:1104	Reads:1	Hits:2	Allocated_reads:0.5	Strand:-
GCGATGGATTGTGAATCTTTTTGAGGCCGT
>Location:NODE_298130_length_4886_cov_17.340155	Coordinate:1104	Reads:29	Hits:2	Allocated_reads:14.5	Strand:-
TGCGATGGATTGTGAATCTTTTTGAGGCCGT
>Location:NODE_298130_length_4886_cov_17.340155	Coordinate:1104	Reads:5	Hits:2	Allocated_reads:2.5	Strand:-
TGGATTGTGAATCTTTTTGAGGCCGT
>Location:NODE_298130_length_4886_cov_17.340155	Coordinate:1105	Reads:1	Hits:2	Allocated_reads:0.5	Strand:-
ATGGATTGTGAATCTTTTTGAGGCCT
>Location:NODE_298130_length_4886_cov_17.340155	Coordinate:1105	Reads:2	Hits:2	Allocated_reads:1	Strand:-
ATGGATTGTGAATCTTTTTGAGGCCG
>Location:NODE_298130_length_4886_cov_17.340155	Coordinate:1105	Reads:2	Hits:2	Allocated_reads:1	Strand:-
GATGGATTGTGAATCTTTTTGAGGCCG
>Location:NODE_298130_length_4886_cov_17.340155	Coordinate:1105	Reads:2	Hits:2	Allocated_reads:1	Strand:-
GATGGATTGTGAATCTTTTTGAGGCCT
>Location:NODE_298130_length_4886_cov_17.340155	Coordinate:1105	Reads:1	Hits:2	Allocated_reads:0.5	Strand:-
GCGATGGATTGTGAATCTTTTTGAGGCCG
>Location:NODE_298130_length_4886_cov_17.340155	Coordinate:1105	Reads:1	Hits:2	Allocated_reads:0.5	Strand:-
GCGATGGATTGTGAATCTTTTTGAGGCCT
>Location:NODE_298130_length_4886_cov_17.340155	Coordinate:1105	Reads:1	Hits:2	Allocated_reads:0.5	Strand:-
TGCGATGGATTGTGAATCTTTTTGATGCCT
>Location:NODE_298130_length_4886_cov_17.340155	Coordinate:1105	Reads:5	Hits:2	Allocated_reads:2.5	Strand:-
TGCGATGGATTGTGAATCTTTTTGAGGCCT
>Location:NODE_298130_length_4886_cov_17.340155	Coordinate:1105	Reads:7	Hits:2	Allocated_reads:3.5	Strand:-
TGCGATGGATTGTGAATCTTTTTGAGGCCG
>Location:NODE_298130_length_4886_cov_17.340155	Coordinate:1105	Reads:1	Hits:2	Allocated_reads:0.5	Strand:-
TGGATTGTGAATCTTTTTGAGGCCG
>Location:NODE_298130_length_4886_cov_17.340155	Coordinate:1105	Reads:1	Hits:2	Allocated_reads:0.5	Strand:-
TGGATTGTGAATCTTTTTGAGGCCT
>Location:NODE_298130_length_4886_cov_17.340155	Coordinate:1106	Reads:23	Hits:2	Allocated_reads:11.5	Strand:-
ATGGATTGTGAATCTTTTTGAGGCC
>Location:NODE_298130_length_4886_cov_17.340155	Coordinate:1106	Reads:4	Hits:2	Allocated_reads:2	Strand:-
CGATGGATTGTGAATCTTTTTGAGGCC
>Location:NODE_298130_length_4886_cov_17.340155	Coordinate:1106	Reads:8	Hits:2	Allocated_reads:4	Strand:-
GATGGATTGTGAATCTTTTTGAGGCC
>Location:NODE_298130_length_4886_cov_17.340155	Coordinate:1106	Reads:1	Hits:2	Allocated_reads:0.5	Strand:-
TGCGATGGATTGTGAATCTTTTTGAGGTT
>Location:NODE_298130_length_4886_cov_17.340155	Coordinate:1106	Reads:29	Hits:2	Allocated_reads:14.5	Strand:-
TGCGATGGATTGTGAATCTTTTTGAGGCC
>Location:NODE_298130_length_4886_cov_17.340155	Coordinate:1106	Reads:11	Hits:2	Allocated_reads:5.5	Strand:-
TGGATTGTGAATCTTTTTGAGGCC
>Location:NODE_298130_length_4886_cov_17.340155	Coordinate:1107	Reads:7	Hits:2	Allocated_reads:3.5	Strand:-
ATGGATTGTGAATCTTTTTGAGGC
>Location:NODE_298130_length_4886_cov_17.340155	Coordinate:1107	Reads:1	Hits:2	Allocated_reads:0.5	Strand:-
CTGCGATGGATTGTGAATCTTTTTGAGGC
>Location:NODE_298130_length_4886_cov_17.340155	Coordinate:1107	Reads:1	Hits:2	Allocated_reads:0.5	Strand:-
GATGGATTGTGAATCTTTTTGAGGT
>Location:NODE_298130_length_4886_cov_17.340155	Coordinate:1107	Reads:7	Hits:2	Allocated_reads:3.5	Strand:-
GATGGATTGTGAATCTTTTTGAGGC
>Location:NODE_298130_length_4886_cov_17.340155	Coordinate:1107	Reads:1	Hits:2	Allocated_reads:0.5	Strand:-
GCGATGGATTGTGAATCTTTTTGAGGC
>Location:NODE_298130_length_4886_cov_17.340155	Coordinate:1107	Reads:1	Hits:2	Allocated_reads:0.5	Strand:-
GGCGCTGCGATGGATTGTGAATCTTTTTGAGTT
>Location:NODE_298130_length_4886_cov_17.340155	Coordinate:1107	Reads:1	Hits:2	Allocated_reads:0.5	Strand:-
TGCGATGGATTGTGAATCCTTTTGAGGC
>Location:NODE_298130_length_4886_cov_17.340155	Coordinate:1107	Reads:1	Hits:2	Allocated_reads:0.5	Strand:-
TGCGATGGATTGTGAATCTTTTTGAGGA
>Location:NODE_298130_length_4886_cov_17.340155	Coordinate:1107	Reads:46	Hits:2	Allocated_reads:23	Strand:-
TGCGATGGATTGTGAATCTTTTTGAGGC
>Location:NODE_298130_length_4886_cov_17.340155	Coordinate:1108	Reads:1	Hits:2	Allocated_reads:0.5	Strand:-
CGATGGATTGTGAATCTTTTTGAGG
>Location:NODE_298130_length_4886_cov_17.340155	Coordinate:1108	Reads:1	Hits:2	Allocated_reads:0.5	Strand:-
CGCTGCGATGGATTGTGAATCTTTTTGAGG
>Location:NODE_298130_length_4886_cov_17.340155	Coordinate:1108	Reads:6	Hits:2	Allocated_reads:3	Strand:-
GATGGATTGTGAATCTTTTTGAGG
>Location:NODE_298130_length_4886_cov_17.340155	Coordinate:1108	Reads:1	Hits:2	Allocated_reads:0.5	Strand:-
TGCGATGGATTGTGAATCTTTTTGAGA
>Location:NODE_298130_length_4886_cov_17.340155	Coordinate:1108	Reads:1	Hits:2	Allocated_reads:0.5	Strand:-
TGCGATGGATTGTGAATCTTTTTGTGG
>Location:NODE_298130_length_4886_cov_17.340155	Coordinate:1108	Reads:10	Hits:2	Allocated_reads:5	Strand:-
TGCGATGGATTGTGAATCTTTTTGAGG
>Location:NODE_298130_length_4886_cov_17.340155	Coordinate:1109	Reads:1	Hits:2	Allocated_reads:0.5	Strand:-
GCGCTGCGATGGATTGTGAATCTTTTTGAG
>Location:NODE_298130_length_4886_cov_17.340155	Coordinate:1109	Reads:1	Hits:2	Allocated_reads:0.5	Strand:-
GGCGCTGCGATGGATTGTGAATCTTTTTGAG
>Location:NODE_298130_length_4886_cov_17.340155	Coordinate:1109	Reads:1	Hits:2	Allocated_reads:0.5	Strand:-
TGCGATGGATTGTGAATCTTTTTGAG
>Location:NODE_298130_length_4886_cov_17.340155	Coordinate:1110	Reads:2	Hits:2	Allocated_reads:1	Strand:-
CGCTGCGATGGATTGTGAATCTTTTTGA
>Location:NODE_298130_length_4886_cov_17.340155	Coordinate:1110	Reads:1	Hits:2	Allocated_reads:0.5	Strand:-
GCTGCGATGGATTGTGAATCTTTTTGA
>Location:NODE_298130_length_4886_cov_17.340155	Coordinate:1110	Reads:17	Hits:2	Allocated_reads:8.5	Strand:-
GGCGCTGCGATGGATTGTGAATCTTTTTGA
>Location:NODE_298130_length_4886_cov_17.340155	Coordinate:1110	Reads:3	Hits:2	Allocated_reads:1.5	Strand:-
TGCGATGGATTGTGAATCTTTTTGA
>Location:NODE_298130_length_4886_cov_17.340155	Coordinate:1110	Reads:1	Hits:2	Allocated_reads:0.5	Strand:-
TGGCGCTGCGATGGATTGTGAATCTTTTTTT
>Location:NODE_298130_length_4886_cov_17.340155	Coordinate:1110	Reads:2	Hits:2	Allocated_reads:1	Strand:-
TGGCGCTGCGATGGATTGTGAATCTTTTTGA
>Location:NODE_298130_length_4886_cov_17.340155	Coordinate:1111	Reads:5	Hits:2	Allocated_reads:2.5	Strand:-
TGCGATGGATTGTGAATCTTTTTG
>Location:NODE_298130_length_4886_cov_17.340155	Coordinate:1111	Reads:2	Hits:2	Allocated_reads:1	Strand:-
TTGGCGCTGCGATGGATTGTGAATCTTTTTT
>Location:NODE_298130_length_4886_cov_17.340155	Coordinate:1112	Reads:1	Hits:2	Allocated_reads:0.5	Strand:-
TTGGCGCTGCGATGGATTGTGAATCTTTTT
>Location:NODE_298130_length_4886_cov_17.340155	Coordinate:1113	Reads:3	Hits:2	Allocated_reads:1.5	Strand:-
CATTGGCGCTGCGATGGATTGTGAATCTTTT
>Location:NODE_298130_length_4886_cov_17.340155	Coordinate:1113	Reads:1	Hits:2	Allocated_reads:0.5	Strand:-
GCGCTGCGATGGATTGTGAATCTTTT
>Location:NODE_298130_length_4886_cov_17.340155	Coordinate:1113	Reads:6	Hits:2	Allocated_reads:3	Strand:-
GGCGCTGCGATGGATTGTGAATCTTTT
>Location:NODE_298130_length_4886_cov_17.340155	Coordinate:1113	Reads:3	Hits:2	Allocated_reads:1.5	Strand:-
TGGCGCTGCGATGGATTGTGAATCTTTT
>Location:NODE_298130_length_4886_cov_17.340155	Coordinate:1113	Reads:1	Hits:2	Allocated_reads:0.5	Strand:-
TTGGCGCTGCGATGGATTGAGAATCTTTT
>Location:NODE_298130_length_4886_cov_17.340155	Coordinate:1113	Reads:14	Hits:2	Allocated_reads:7	Strand:-
TTGGCGCTGCGATGGATTGTGAATCTTTT
>Location:NODE_298130_length_4886_cov_17.340155	Coordinate:1114	Reads:1	Hits:2	Allocated_reads:0.5	Strand:-
ACATTGGCGCTGCGATGGATTGTGAATCTTT
>Location:NODE_298130_length_4886_cov_17.340155	Coordinate:1114	Reads:1	Hits:2	Allocated_reads:0.5	Strand:-
ATTGGCGCTGCGATGGATTGTGAATCTTT
>Location:NODE_298130_length_4886_cov_17.340155	Coordinate:1114	Reads:1	Hits:2	Allocated_reads:0.5	Strand:-
GGCGCTGCGATGGATTGTGAATCTTT
>Location:NODE_298130_length_4886_cov_17.340155	Coordinate:1114	Reads:1	Hits:2	Allocated_reads:0.5	Strand:-
TGGCGCTGCGATGGATTGTGAATCTTT
>Location:NODE_298130_length_4886_cov_17.340155	Coordinate:1114	Reads:12	Hits:2	Allocated_reads:6	Strand:-
TTGGCGCTGCGATGGATTGTGAATCTTT
>Location:NODE_298130_length_4886_cov_17.340155	Coordinate:1115	Reads:1	Hits:2	Allocated_reads:0.5	Strand:+
AAGATTCACAATCCATCGCAGCGCC
>Location:NODE_298130_length_4886_cov_17.340155	Coordinate:1115	Reads:1	Hits:2	Allocated_reads:0.5	Strand:-
ACATTGGCGCTGCGATGGATTGTGAATCTT
>Location:NODE_298130_length_4886_cov_17.340155	Coordinate:1115	Reads:1	Hits:2	Allocated_reads:0.5	Strand:-
CATTGGCGCTGCGATGGATTGTGAATCTA
>Location:NODE_298130_length_4886_cov_17.340155	Coordinate:1115	Reads:2	Hits:2	Allocated_reads:1	Strand:-
TGGCGCTGCGATGGATTGTGAATCTT
>Location:NODE_298130_length_4886_cov_17.340155	Coordinate:1116	Reads:3	Hits:2	Allocated_reads:1.5	Strand:+
AGATTCACAATCCATCGCAGCGCC
>Location:NODE_298130_length_4886_cov_17.340155	Coordinate:1117	Reads:2	Hits:2	Allocated_reads:1	Strand:-
TTGGCGCTGCGATGGATTGTGAATC
>Location:NODE_298130_length_4886_cov_17.340155	Coordinate:1118	Reads:1	Hits:2	Allocated_reads:0.5	Strand:-
ACATTGGCGCTGCGATGGATTGTGAAT
>Location:NODE_298130_length_4886_cov_17.340155	Coordinate:1120	Reads:2	Hits:2	Allocated_reads:1	Strand:+
TCACAATCCATCGCAGCGCCAATGTGCT
>Location:NODE_298130_length_4886_cov_17.340155	Coordinate:1120	Reads:4	Hits:2	Allocated_reads:2	Strand:+
TCACAATCCATCGCAGCGCCAATGTGCTCA
>Location:NODE_298130_length_4886_cov_17.340155	Coordinate:1120	Reads:1	Hits:2	Allocated_reads:0.5	Strand:+
TCACAATCCATCGCAGCGCCAATGTGCTCAC
>Location:NODE_298130_length_4886_cov_17.340155	Coordinate:1121	Reads:1	Hits:2	Allocated_reads:0.5	Strand:+
CACAATCCATCGCAGCGCCAATGTGC
>Location:NODE_298130_length_4886_cov_17.340155	Coordinate:1121	Reads:4	Hits:2	Allocated_reads:2	Strand:+
CACAATCCATCGCAGCGCCAATGTGCT
>Location:NODE_298130_length_4886_cov_17.340155	Coordinate:1121	Reads:1	Hits:2	Allocated_reads:0.5	Strand:+
CACAATCCATCGCAGCGCAAATGTGCTC
>Location:NODE_298130_length_4886_cov_17.340155	Coordinate:1121	Reads:1	Hits:2	Allocated_reads:0.5	Strand:+
CACAATCCATCGCAGCGCCAATGTGCTC
>Location:NODE_298130_length_4886_cov_17.340155	Coordinate:1121	Reads:1	Hits:2	Allocated_reads:0.5	Strand:+
CACAATCCATCGCAGCGCCAATGTGCTCT
>Location:NODE_298130_length_4886_cov_17.340155	Coordinate:1121	Reads:9	Hits:2	Allocated_reads:4.5	Strand:+
CACAATCCATCGCAGCGCCAATGTGCTCA
>Location:NODE_298130_length_4886_cov_17.340155	Coordinate:1122	Reads:1	Hits:3	Allocated_reads:0.333333333333333	Strand:+
ACAATCCATCGCAGCGCCAATGTG
>Location:NODE_298130_length_4886_cov_17.340155	Coordinate:1122	Reads:2	Hits:3	Allocated_reads:0.666666666666667	Strand:+
ACAATCCATCGCAGCGCCAATGTGCT
>Location:NODE_298130_length_4886_cov_17.340155	Coordinate:1122	Reads:6	Hits:3	Allocated_reads:2	Strand:+
ACAATCCATCGCAGCGCCAATGTGCTCA
>Location:NODE_298130_length_4886_cov_17.340155	Coordinate:1123	Reads:1	Hits:3	Allocated_reads:0.333333333333333	Strand:+
CAATCCATCGCAGCGCCAATGTGCTCA
>Location:NODE_298130_length_4886_cov_17.340155	Coordinate:1123	Reads:2	Hits:3	Allocated_reads:0.666666666666667	Strand:+
CAATCCATCGCAGCGCCAATGTGCTCAC
>Location:NODE_298130_length_4886_cov_17.340155	Coordinate:1124	Reads:1	Hits:3	Allocated_reads:0.333333333333333	Strand:+
AATCCATCGCAGCGCCAATGTGCTCA
>Location:NODE_298130_length_4886_cov_17.340155	Coordinate:1125	Reads:16	Hits:3	Allocated_reads:5.33333333333333	Strand:+
ATCCATCGCAGCGCCAATGTGCTC
>Location:NODE_298130_length_4886_cov_17.340155	Coordinate:1125	Reads:33	Hits:3	Allocated_reads:11	Strand:+
ATCCATCGCAGCGCCAATGTGCTCA
>Location:NODE_298130_length_4886_cov_17.340155	Coordinate:1125	Reads:3	Hits:3	Allocated_reads:1	Strand:+
ATCCATCGCAGCGCCAATGTGCTCAC
>Location:NODE_298130_length_4886_cov_17.340155	Coordinate:1125	Reads:3	Hits:3	Allocated_reads:1	Strand:+
ATCCATCGCAGCGCCAATGTGCTCACC
>Location:NODE_298130_length_4886_cov_17.340155	Coordinate:1125	Reads:1	Hits:3	Allocated_reads:0.333333333333333	Strand:-
TGAGCACATTGGCGCTGCGATGGAT
>Location:NODE_298130_length_4886_cov_17.340155	Coordinate:1130	Reads:1	Hits:1	Allocated_reads:1	Strand:-
TTTGAGTGAGAGGGTGAGCACATTGGCGCTGCGA
>Location:NODE_298130_length_4886_cov_17.340155	Coordinate:1131	Reads:1	Hits:1	Allocated_reads:1	Strand:-
TGAGTGAGAGGGTGAGCACATTGGCGCTAGA
>Location:NODE_298130_length_4886_cov_17.340155	Coordinate:1132	Reads:1	Hits:1	Allocated_reads:1	Strand:-
CGTTTGAGTGAGAGGGTGAGCACATTGGCGCTGT
>Location:NODE_298130_length_4886_cov_17.340155	Coordinate:1132	Reads:1	Hits:1	Allocated_reads:1	Strand:-
TGAGAGGGTGAGCACATTGGCGCTGT
>Location:NODE_298130_length_4886_cov_17.340155	Coordinate:1132	Reads:2	Hits:1	Allocated_reads:2	Strand:-
TTGAGTGAGAGGGTGAGCACATTGGCGCTGC
>Location:NODE_298130_length_4886_cov_17.340155	Coordinate:1133	Reads:1	Hits:1	Allocated_reads:1	Strand:-
CGTTTGAGTGAGAGGGTGAGCACATTGGCGCTG
>Location:NODE_298130_length_4886_cov_17.340155	Coordinate:1133	Reads:2	Hits:1	Allocated_reads:2	Strand:-
TGAGAGGGTGAGCACATTGGCGCTG
>Location:NODE_298130_length_4886_cov_17.340155	Coordinate:1133	Reads:1	Hits:1	Allocated_reads:1	Strand:-
TTGAGTGAGAGGGTGAGCACATTGGCGCTG
>Location:NODE_298130_length_4886_cov_17.340155	Coordinate:1134	Reads:2	Hits:1	Allocated_reads:2	Strand:-
TTTGAGTGAGAGGGTGAGCACATTGGCGCT
>Location:NODE_298130_length_4886_cov_17.340155	Coordinate:1135	Reads:1	Hits:1	Allocated_reads:1	Strand:-
AAAGCGTTTGAGTGAGAGGGTGAGCACATTGGCGC
>Location:NODE_298130_length_4886_cov_17.340155	Coordinate:1135	Reads:11	Hits:1	Allocated_reads:11	Strand:-
CGTTTGAGTGAGAGGGTGAGCACATTGGCGC
>Location:NODE_298130_length_4886_cov_17.340155	Coordinate:1135	Reads:1	Hits:1	Allocated_reads:1	Strand:-
GCGTTTGAGTGAGAGGGTGAGCACATTGGCGC
>Location:NODE_298130_length_4886_cov_17.340155	Coordinate:1135	Reads:1	Hits:1	Allocated_reads:1	Strand:-
TTGAGTGAGAGGGTGAGCACATTGGCGC
>Location:NODE_298130_length_4886_cov_17.340155	Coordinate:1135	Reads:4	Hits:1	Allocated_reads:4	Strand:-
TTTGAGTGAGAGGGTGAGCACATTGGCGC
>Location:NODE_298130_length_4886_cov_17.340155	Coordinate:1137	Reads:1	Hits:1	Allocated_reads:1	Strand:-
AAAGCGTTTGAGTGAGAGGGTGAGCACATTGGC
>Location:NODE_298130_length_4886_cov_17.340155	Coordinate:1137	Reads:1	Hits:1	Allocated_reads:1	Strand:-
CGTTTGAGTGAGAGGGTGAGCACATTGGC
>Location:NODE_298130_length_4886_cov_17.340155	Coordinate:1137	Reads:1	Hits:1	Allocated_reads:1	Strand:-
TGAGTGAGAGGGTGAGCACATTGGC
>Location:NODE_298130_length_4886_cov_17.340155	Coordinate:1137	Reads:1	Hits:1	Allocated_reads:1	Strand:-
TTGAGTGAGAGGGTGAGCACATTGGT
>Location:NODE_298130_length_4886_cov_17.340155	Coordinate:1138	Reads:2	Hits:1	Allocated_reads:2	Strand:-
CGTTTGAGTGAGAGGGTGAGCACATTGG
>Location:NODE_298130_length_4886_cov_17.340155	Coordinate:1138	Reads:2	Hits:1	Allocated_reads:2	Strand:-
GTTTGAGTGAGAGGGTGAGCACATTGG
>Location:NODE_298130_length_4886_cov_17.340155	Coordinate:1138	Reads:1	Hits:1	Allocated_reads:1	Strand:-
TGAGTGAGAGGGTGAGCACATTGG
>Location:NODE_298130_length_4886_cov_17.340155	Coordinate:1138	Reads:1	Hits:1	Allocated_reads:1	Strand:-
TTTGAGTGAGAGGGTGAGCACATTGG
>Location:NODE_298130_length_4886_cov_17.340155	Coordinate:1139	Reads:1	Hits:1	Allocated_reads:1	Strand:-
TTTGAGTGAGAGGGTGAGCACATTG
>Location:NODE_298130_length_4886_cov_17.340155	Coordinate:1140	Reads:15	Hits:1	Allocated_reads:15	Strand:-
AAAGCGTTTGAGTGAGAGGGTGAGCACATT
>Location:NODE_298130_length_4886_cov_17.340155	Coordinate:1140	Reads:1	Hits:1	Allocated_reads:1	Strand:-
AAGCGTTTGAGTGAGAGGGTGAGCACATT
>Location:NODE_298130_length_4886_cov_17.340155	Coordinate:1140	Reads:4	Hits:1	Allocated_reads:4	Strand:-
AGCGTTTGAGTGAGAGGGTGAGCACATT
>Location:NODE_298130_length_4886_cov_17.340155	Coordinate:1140	Reads:1	Hits:1	Allocated_reads:1	Strand:-
CAAAGCGTTTGAGTGAGAGGGTGAGCACATT
>Location:NODE_298130_length_4886_cov_17.340155	Coordinate:1140	Reads:2	Hits:1	Allocated_reads:2	Strand:-
CGTTTGAGTGAGAGGGTGAGCACATT
>Location:NODE_298130_length_4886_cov_17.340155	Coordinate:1140	Reads:1	Hits:1	Allocated_reads:1	Strand:-
GCAAAGCGTTTGAGTGAGAGGGTGAGCACATT
>Location:NODE_298130_length_4886_cov_17.340155	Coordinate:1141	Reads:10	Hits:1	Allocated_reads:10	Strand:-
AAAGCGTTTGAGTGAGAGGGTGAGCACAT
>Location:NODE_298130_length_4886_cov_17.340155	Coordinate:1141	Reads:1	Hits:1	Allocated_reads:1	Strand:-
AAGCGTTTGAGTGAGAGGGTGAGCACAT
>Location:NODE_298130_length_4886_cov_17.340155	Coordinate:1141	Reads:1	Hits:1	Allocated_reads:1	Strand:-
AGCGTTTGAGTGAGAGGGTGAGCACAT
>Location:NODE_298130_length_4886_cov_17.340155	Coordinate:1141	Reads:1	Hits:1	Allocated_reads:1	Strand:-
CAAAGCGTTTGAGTGAGAGGGTGAGCACAT
>Location:NODE_298130_length_4886_cov_17.340155	Coordinate:1142	Reads:9	Hits:1	Allocated_reads:9	Strand:-
AAAGCGTTTGAGTGAGAGGGTGAGCACA
>Location:NODE_298130_length_4886_cov_17.340155	Coordinate:1142	Reads:1	Hits:1	Allocated_reads:1	Strand:-
AGCGTTTGAGTGAGAGGGTGAGCACA
>Location:NODE_298130_length_4886_cov_17.340155	Coordinate:1142	Reads:2	Hits:1	Allocated_reads:2	Strand:-
CAAAGCGTTTGAGTGAGAGGGTGAGCACA
>Location:NODE_298130_length_4886_cov_17.340155	Coordinate:1142	Reads:1	Hits:1	Allocated_reads:1	Strand:-
GCAAAGCGTTTGAGTGAGAGGGTGAGCACA
>Location:NODE_298130_length_4886_cov_17.340155	Coordinate:1142	Reads:1	Hits:1	Allocated_reads:1	Strand:-
GCGTTTGAGTGAGAGGGTGAGCACT
>Location:NODE_298130_length_4886_cov_17.340155	Coordinate:1142	Reads:1	Hits:1	Allocated_reads:1	Strand:-
TGCAAAGCGTTTGAGTGAGAGGGTGAGCACA
>Location:NODE_298130_length_4886_cov_17.340155	Coordinate:1143	Reads:5	Hits:1	Allocated_reads:5	Strand:-
AAAGCGTTTGAGTGAGAGGGTGAGCAC
>Location:NODE_298130_length_4886_cov_17.340155	Coordinate:1143	Reads:1	Hits:1	Allocated_reads:1	Strand:-
AGCGTTTGAGTGAGAGGGTGAGCAA
>Location:NODE_298130_length_4886_cov_17.340155	Coordinate:1143	Reads:1	Hits:1	Allocated_reads:1	Strand:-
AGCGTTTGAGTGAGAGGGTGAGCAC
>Location:NODE_298130_length_4886_cov_17.340155	Coordinate:1143	Reads:1	Hits:1	Allocated_reads:1	Strand:-
TGCAAAGCGTTTGAGTGAGAGGGTGAGCCA
>Location:NODE_298130_length_4886_cov_17.340155	Coordinate:1144	Reads:7	Hits:1	Allocated_reads:7	Strand:-
AAAGCGTTTGAGTGAGAGGGTGAGCA
>Location:NODE_298130_length_4886_cov_17.340155	Coordinate:1144	Reads:1	Hits:1	Allocated_reads:1	Strand:-
AAGCGTTTGAGTGAGAGGGTGAGCA
>Location:NODE_298130_length_4886_cov_17.340155	Coordinate:1144	Reads:5	Hits:1	Allocated_reads:5	Strand:-
CAAAGCGTTTGAGTGAGAGGGTGAGCA
>Location:NODE_298130_length_4886_cov_17.340155	Coordinate:1144	Reads:2	Hits:1	Allocated_reads:2	Strand:-
GCAAAGCGTTTGAGTGAGAGGGTGAGCA
>Location:NODE_298130_length_4886_cov_17.340155	Coordinate:1144	Reads:16	Hits:1	Allocated_reads:16	Strand:-
TGCAAAGCGTTTGAGTGAGAGGGTGAGCA
>Location:NODE_298130_length_4886_cov_17.340155	Coordinate:1145	Reads:1	Hits:1	Allocated_reads:1	Strand:-
AAAGCGTTTGAGTGAGAGGGCGAGC
>Location:NODE_298130_length_4886_cov_17.340155	Coordinate:1145	Reads:2	Hits:1	Allocated_reads:2	Strand:-
AAAGCGTTTGAGTGAGAGGGTGAGT
>Location:NODE_298130_length_4886_cov_17.340155	Coordinate:1145	Reads:31	Hits:1	Allocated_reads:31	Strand:-
AAAGCGTTTGAGTGAGAGGGTGAGC
>Location:NODE_298130_length_4886_cov_17.340155	Coordinate:1145	Reads:3	Hits:1	Allocated_reads:3	Strand:-
AAGCGTTTGAGTGAGAGGGTGAGC
>Location:NODE_298130_length_4886_cov_17.340155	Coordinate:1145	Reads:1	Hits:1	Allocated_reads:1	Strand:-
CAAAGCGTTTGAGTGAGAGGGTGAGT
>Location:NODE_298130_length_4886_cov_17.340155	Coordinate:1145	Reads:12	Hits:1	Allocated_reads:12	Strand:-
CAAAGCGTTTGAGTGAGAGGGTGAGC
>Location:NODE_298130_length_4886_cov_17.340155	Coordinate:1145	Reads:1	Hits:1	Allocated_reads:1	Strand:-
CTGCAAAGCGTTTGAGTGAGAGGGTGAGA
>Location:NODE_298130_length_4886_cov_17.340155	Coordinate:1145	Reads:1	Hits:1	Allocated_reads:1	Strand:-
CTGCAAAGCGTTTGAGTGAGAGGGTGAGC
>Location:NODE_298130_length_4886_cov_17.340155	Coordinate:1145	Reads:1	Hits:1	Allocated_reads:1	Strand:-
GCAAAGCGTTTGAGTGAGAGTGTGAGC
>Location:NODE_298130_length_4886_cov_17.340155	Coordinate:1145	Reads:3	Hits:1	Allocated_reads:3	Strand:-
GCAAAGCGTTTGAGTGAGAGGGTGAGC
>Location:NODE_298130_length_4886_cov_17.340155	Coordinate:1145	Reads:1	Hits:1	Allocated_reads:1	Strand:-
TGCAAAGCGTTTGAGTGAGAGGGTGAGA
>Location:NODE_298130_length_4886_cov_17.340155	Coordinate:1145	Reads:1	Hits:1	Allocated_reads:1	Strand:-
TGCAAAGCGTTTGAGTGAGAGGGTGAGT
>Location:NODE_298130_length_4886_cov_17.340155	Coordinate:1145	Reads:2	Hits:1	Allocated_reads:2	Strand:-
TGCAAAGCGTTTGAGTGAGAGGGTGAAA
>Location:NODE_298130_length_4886_cov_17.340155	Coordinate:1145	Reads:22	Hits:1	Allocated_reads:22	Strand:-
TGCAAAGCGTTTGAGTGAGAGGGTGAGC
>Location:NODE_298130_length_4886_cov_17.340155	Coordinate:1146	Reads:3	Hits:1	Allocated_reads:3	Strand:-
AAAGCGTTTGAGTGAGAGGGTGAG
>Location:NODE_298130_length_4886_cov_17.340155	Coordinate:1146	Reads:6	Hits:1	Allocated_reads:6	Strand:-
CAAAGCGTTTGAGTGAGAGGGTGAG
>Location:NODE_298130_length_4886_cov_17.340155	Coordinate:1146	Reads:20	Hits:1	Allocated_reads:20	Strand:-
TGCAAAGCGTTTGAGTGAGAGGGTGAG
>Location:NODE_298130_length_4886_cov_17.340155	Coordinate:1147	Reads:2	Hits:1	Allocated_reads:2	Strand:-
CAAAGCGTTTGAGTGAGAGGGTGG
>Location:NODE_298130_length_4886_cov_17.340155	Coordinate:1147	Reads:3	Hits:1	Allocated_reads:3	Strand:-
CAAAGCGTTTGAGTGAGAGGGTGA
>Location:NODE_298130_length_4886_cov_17.340155	Coordinate:1147	Reads:1	Hits:1	Allocated_reads:1	Strand:-
CTGCAAAGCGTTTGAGTGAGAGGGTGA
>Location:NODE_298130_length_4886_cov_17.340155	Coordinate:1147	Reads:18	Hits:1	Allocated_reads:18	Strand:-
TGCAAAGCGTTTGAGTGAGAGGGTGA
>Location:NODE_298130_length_4886_cov_17.340155	Coordinate:1147	Reads:2	Hits:1	Allocated_reads:2	Strand:-
TGCAAAGCGTTTGAGTGAGAGGGTGG
>Location:NODE_298130_length_4886_cov_17.340155	Coordinate:1148	Reads:7	Hits:1	Allocated_reads:7	Strand:-
TGCAAAGCGTTTGAGTGAGAGGGTG
>Location:NODE_298130_length_4886_cov_17.340155	Coordinate:1149	Reads:1	Hits:1	Allocated_reads:1	Strand:-
CTGCAAAGCGTTTGAGTGAGAGGGT
>Location:NODE_298130_length_4886_cov_17.340155	Coordinate:1149	Reads:1	Hits:1	Allocated_reads:1	Strand:-
TCTGCAAAGCGTTTGAGTGAGAGGGT
>Location:NODE_298130_length_4886_cov_17.340155	Coordinate:1149	Reads:6	Hits:1	Allocated_reads:6	Strand:-
TGCAAAGCGTTTGAGTGAGAGGGT
>Location:NODE_298130_length_4886_cov_17.340155	Coordinate:1150	Reads:1	Hits:1	Allocated_reads:1	Strand:-
TGAAGTCTGCAAAGCGTTTGAGTGAGAGGG
>Location:NODE_298130_length_4886_cov_17.340155	Coordinate:1151	Reads:1	Hits:1	Allocated_reads:1	Strand:-
GAAGTCTGCAAAGCGTTTGAGTGAGAGG
>Location:NODE_298130_length_4886_cov_17.340155	Coordinate:1151	Reads:1	Hits:1	Allocated_reads:1	Strand:-
TGAAGTCTGCAAAGCGTTTGAGTGAGAGT
>Location:NODE_298130_length_4886_cov_17.340155	Coordinate:1152	Reads:1	Hits:1	Allocated_reads:1	Strand:-
CTGAAGTCTGCAAAGCGTTTGAGTGAGAG
>Location:NODE_298130_length_4886_cov_17.340155	Coordinate:1157	Reads:1	Hits:1	Allocated_reads:1	Strand:-
TGCCTCCACTGAAGTCTGCAAAGCGTTTGAGT
>Location:NODE_298130_length_4886_cov_17.340155	Coordinate:1158	Reads:1	Hits:1	Allocated_reads:1	Strand:-
GCCTCCACTGAAGTCTGCAAAGCGTTTGAG
>Location:NODE_298130_length_4886_cov_17.340155	Coordinate:1158	Reads:3	Hits:1	Allocated_reads:3	Strand:-
TCCACTGAAGTCTGCAAAGCGTTTGAG
>Location:NODE_298130_length_4886_cov_17.340155	Coordinate:1158	Reads:1	Hits:1	Allocated_reads:1	Strand:-
TGCCTCCACTGAAGTCTGCAAAGCGTTTGAG
>Location:NODE_298130_length_4886_cov_17.340155	Coordinate:1161	Reads:1	Hits:1	Allocated_reads:1	Strand:-
CCTCCACTGAAGTCTGCAAAGCGTTT
>Location:NODE_298130_length_4886_cov_17.340155	Coordinate:1162	Reads:1	Hits:1	Allocated_reads:1	Strand:-
ATTTTGCCTCCACTGAAGTCTGCAAAGCGTT
>Location:NODE_298130_length_4886_cov_17.340155	Coordinate:1162	Reads:1	Hits:1	Allocated_reads:1	Strand:-
TGCCTCCACTGAAGTCTGCAAAGCGTT
>Location:NODE_298130_length_4886_cov_17.340155	Coordinate:1163	Reads:1	Hits:1	Allocated_reads:1	Strand:-
TTTTGCCTCCACTGAAGTCTGCAAAGCGT
>Location:NODE_298130_length_4886_cov_17.340155	Coordinate:1165	Reads:1	Hits:1	Allocated_reads:1	Strand:-
TGCCTCCACTGAAGTCTGCAAAGC
>Location:NODE_298130_length_4886_cov_17.340155	Coordinate:1165	Reads:1	Hits:1	Allocated_reads:1	Strand:-
TTTGCCTCCACTGAAGTCTGCAAAGC
>Location:NODE_298130_length_4886_cov_17.340155	Coordinate:1166	Reads:3	Hits:1	Allocated_reads:3	Strand:-
TTTGCCTCCACTGAAGTCTGCAAAG
>Location:NODE_298130_length_4886_cov_17.340155	Coordinate:1167	Reads:1	Hits:1	Allocated_reads:1	Strand:-
TGATTTTGCCTCCACTGAAGTCTGCAAA
>Location:NODE_298130_length_4886_cov_17.340155	Coordinate:1167	Reads:1	Hits:1	Allocated_reads:1	Strand:-
TGTGATTTTGCCTCCACTGAAGTCTGCAAA
>Location:NODE_298130_length_4886_cov_17.340155	Coordinate:1168	Reads:1	Hits:1	Allocated_reads:1	Strand:-
TGTGATTTTGCCTCCACTGAAGTCTGCAA
>Location:NODE_298130_length_4886_cov_17.340155	Coordinate:1168	Reads:2	Hits:1	Allocated_reads:2	Strand:-
TTTGTGATTTTGCCTCCACTGAAGTCTGCAA
>Location:NODE_298130_length_4886_cov_17.340155	Coordinate:1169	Reads:1	Hits:1	Allocated_reads:1	Strand:-
TGATTTTGCCTCCACTGAAGTCTGCA
>Location:NODE_298130_length_4886_cov_17.340155	Coordinate:1169	Reads:1	Hits:1	Allocated_reads:1	Strand:-
TGTGATTTTGCCTCCACTGAAGTCTGCA
>Location:NODE_298130_length_4886_cov_17.340155	Coordinate:1169	Reads:1	Hits:1	Allocated_reads:1	Strand:-
TTGTGATTTTGCCTCCACTGAAGTCTGCA
>Location:NODE_298130_length_4886_cov_17.340155	Coordinate:1169	Reads:1	Hits:1	Allocated_reads:1	Strand:-
TTTGTGATTTTGCCTCCACTGAAGTCTGCA
>Location:NODE_298130_length_4886_cov_17.340155	Coordinate:1170	Reads:2	Hits:1	Allocated_reads:2	Strand:-
CTTTGTGATTTTGCCTCCACTGAAGTCTGC
>Location:NODE_298130_length_4886_cov_17.340155	Coordinate:1170	Reads:1	Hits:1	Allocated_reads:1	Strand:-
GATTTTGCCTCCACTGAAGTCTGC
>Location:NODE_298130_length_4886_cov_17.340155	Coordinate:1170	Reads:2	Hits:1	Allocated_reads:2	Strand:-
TGATTTTGCCTCCACTGAAGTCTGC
>Location:NODE_298130_length_4886_cov_17.340155	Coordinate:1170	Reads:2	Hits:1	Allocated_reads:2	Strand:-
TGTGATTTTGCCTCCACTGAAGTCTGC
>Location:NODE_298130_length_4886_cov_17.340155	Coordinate:1170	Reads:2	Hits:1	Allocated_reads:2	Strand:-
TTGTGATTTTGCCTCCACTGAAGTCTGC
>Location:NODE_298130_length_4886_cov_17.340155	Coordinate:1170	Reads:5	Hits:1	Allocated_reads:5	Strand:-
TTTGTGATTTTGCCTCCACTGAAGTCTGC
>Location:NODE_298130_length_4886_cov_17.340155	Coordinate:1171	Reads:1	Hits:1	Allocated_reads:1	Strand:-
TGACTTTGTGATTTTGCCTCCACTGAAGGCCA
>Location:NODE_298130_length_4886_cov_17.340155	Coordinate:1172	Reads:1	Hits:1	Allocated_reads:1	Strand:-
CTTTGTGATTTTGCCTCCACTGAAGTCT
>Location:NODE_298130_length_4886_cov_17.340155	Coordinate:1172	Reads:1	Hits:1	Allocated_reads:1	Strand:-
TGTGATTTTGCCTCCACTGAAGTCT
>Location:NODE_298130_length_4886_cov_17.340155	Coordinate:1172	Reads:4	Hits:1	Allocated_reads:4	Strand:-
TTTGTGATTTTGCCTCCACTGAAGTCT
>Location:NODE_298130_length_4886_cov_17.340155	Coordinate:1173	Reads:2	Hits:1	Allocated_reads:2	Strand:-
CTTTGTGATTTTGCCTCCACTGAAGTC
>Location:NODE_298130_length_4886_cov_17.340155	Coordinate:1173	Reads:1	Hits:2	Allocated_reads:0.5	Strand:-
TGTGATTTTGCCTCCACTGAAGTG
>Location:NODE_298130_length_4886_cov_17.340155	Coordinate:1173	Reads:3	Hits:1	Allocated_reads:3	Strand:-
TGTGATTTTGCCTCCACTGAAGTC
>Location:NODE_298130_length_4886_cov_17.340155	Coordinate:1173	Reads:2	Hits:1	Allocated_reads:2	Strand:-
TTGTGATTTTGCCTCCACTGAAGTC
>Location:NODE_298130_length_4886_cov_17.340155	Coordinate:1173	Reads:9	Hits:1	Allocated_reads:9	Strand:-
TTTGTGATTTTGCCTCCACTGAAGTC
>Location:NODE_298130_length_4886_cov_17.340155	Coordinate:1175	Reads:1	Hits:1	Allocated_reads:1	Strand:-
TGACTTTGTGATTTTGCCTCCACTGAAG
>Location:NODE_298130_length_4886_cov_17.340155	Coordinate:1176	Reads:1	Hits:1	Allocated_reads:1	Strand:-
TGACTTTGTGATTTTGCCTCCACTGAA
>Location:NODE_298130_length_4886_cov_17.340155	Coordinate:1176	Reads:2	Hits:1	Allocated_reads:2	Strand:-
TTTGACTTTGTGATTTTGCCTCCACTGAA
>Location:NODE_298130_length_4886_cov_17.340155	Coordinate:1178	Reads:1	Hits:1	Allocated_reads:1	Strand:-
TGACTTTGTGATTTTGCCTCCACTG
>Location:NODE_298130_length_4886_cov_17.340155	Coordinate:1179	Reads:3	Hits:1	Allocated_reads:3	Strand:-
CATTTGACTTTGTGATTTTGCCTCCACT
>Location:NODE_298130_length_4886_cov_17.340155	Coordinate:1179	Reads:1	Hits:1	Allocated_reads:1	Strand:-
GCCATTTGACTTTGTGATTTTGCCTCCACT
>Location:NODE_298130_length_4886_cov_17.340155	Coordinate:1179	Reads:2	Hits:1	Allocated_reads:2	Strand:-
TGACTTTGTGATTTTGCCTCCACT
>Location:NODE_298130_length_4886_cov_17.340155	Coordinate:1179	Reads:1	Hits:1	Allocated_reads:1	Strand:-
TTTGACTTTGTGATTTTGCCTCCACT
>Location:NODE_298130_length_4886_cov_17.340155	Coordinate:1185	Reads:1	Hits:1	Allocated_reads:1	Strand:-
CTATTGGCCATTTGACTTTGTGATTTTGCC
>Location:NODE_298130_length_4886_cov_17.340155	Coordinate:1185	Reads:1	Hits:1	Allocated_reads:1	Strand:-
TATTGGCCATTTGACTTTGTGATTTTGCC
>Location:NODE_298130_length_4886_cov_17.340155	Coordinate:1186	Reads:1	Hits:1	Allocated_reads:1	Strand:-
CTATTGGCCATTTGACTTTGTGATTTTGC
>Location:NODE_298130_length_4886_cov_17.340155	Coordinate:1186	Reads:4	Hits:1	Allocated_reads:4	Strand:-
TATTGGCCATTTGACTTTGTGATTTTGC
>Location:NODE_298130_length_4886_cov_17.340155	Coordinate:1187	Reads:2	Hits:1	Allocated_reads:2	Strand:-
TATTGGCCATTTGACTTTGTGATTTTG
>Location:NODE_298130_length_4886_cov_17.340155	Coordinate:1189	Reads:2	Hits:1	Allocated_reads:2	Strand:-
TATTGGCCATTTGACTTTGTGATTT
>Location:NODE_298130_length_4886_cov_17.340155	Coordinate:1190	Reads:1	Hits:1	Allocated_reads:1	Strand:-
CACTATTGGCCATTTGACTTTGTGATT
>Location:NODE_298130_length_4886_cov_17.340155	Coordinate:1190	Reads:2	Hits:1	Allocated_reads:2	Strand:-
CTATTGGCCATTTGACTTTGTGATT
>Location:NODE_298130_length_4886_cov_17.340155	Coordinate:1190	Reads:1	Hits:1	Allocated_reads:1	Strand:-
TATTGGCCATTTGACTTTGTGATT
>Location:NODE_298130_length_4886_cov_17.340155	Coordinate:1194	Reads:1	Hits:1	Allocated_reads:1	Strand:-
AGCAGACACTATTGGCCATTTGACTTTGT
>Location:NODE_298130_length_4886_cov_17.340155	Coordinate:1194	Reads:2	Hits:1	Allocated_reads:2	Strand:-
GCAGACACTATTGGCCATTTGACTTTGT
>Location:NODE_298130_length_4886_cov_17.340155	Coordinate:1194	Reads:1	Hits:1	Allocated_reads:1	Strand:-
TAAGCAGACACTATTGGCCATTTGACTTTGT
>Location:NODE_298130_length_4886_cov_17.340155	Coordinate:1195	Reads:1	Hits:1	Allocated_reads:1	Strand:-
TAAGCAGACACTATTGGCCATTTGACTTTG
>Location:NODE_298130_length_4886_cov_17.340155	Coordinate:1196	Reads:1	Hits:1	Allocated_reads:1	Strand:-
TAAGCAGACACTATTGGCCATTTGACTTT
>Location:NODE_298130_length_4886_cov_17.340155	Coordinate:1197	Reads:1	Hits:1	Allocated_reads:1	Strand:-
TAAGCAGACACTATTGGCCATTTGACTT
>Location:NODE_298130_length_4886_cov_17.340155	Coordinate:1198	Reads:1	Hits:1	Allocated_reads:1	Strand:-
CTTAAGCAGACACTATTGGCCATTTGACT
>Location:NODE_298130_length_4886_cov_17.340155	Coordinate:1198	Reads:1	Hits:1	Allocated_reads:1	Strand:-
TAAGCAGACACTATTGGCCATTTGACT
>Location:NODE_298130_length_4886_cov_17.340155	Coordinate:1199	Reads:1	Hits:1	Allocated_reads:1	Strand:-
TGACTTAAGCAGACACTATTGGCCATTTGAC
>Location:NODE_298130_length_4886_cov_17.340155	Coordinate:1201	Reads:4	Hits:1	Allocated_reads:4	Strand:-
TGACTTAAGCAGACACTATTGGCCATTTG
>Location:NODE_298130_length_4886_cov_17.340155	Coordinate:1202	Reads:1	Hits:5	Allocated_reads:0.2	Strand:-
GACTTAAGCAGACACTATTGGCCATTT
>Location:NODE_298130_length_4886_cov_17.340155	Coordinate:1202	Reads:6	Hits:5	Allocated_reads:1.2	Strand:-
TATGACTTAAGCAGACACTATTGGCCATTT
>Location:NODE_298130_length_4886_cov_17.340155	Coordinate:1202	Reads:22	Hits:5	Allocated_reads:4.4	Strand:-
TGACTTAAGCAGACACTATTGGCCATTT
>Location:NODE_298130_length_4886_cov_17.340155	Coordinate:1203	Reads:2	Hits:5	Allocated_reads:0.4	Strand:-
ATGACTTAAGCAGACACTATTGGCCATT
>Location:NODE_298130_length_4886_cov_17.340155	Coordinate:1203	Reads:26	Hits:5	Allocated_reads:5.2	Strand:-
TATGACTTAAGCAGACACTATTGGCCATT
>Location:NODE_298130_length_4886_cov_17.340155	Coordinate:1203	Reads:32	Hits:5	Allocated_reads:6.4	Strand:-
TGACTTAAGCAGACACTATTGGCCATT
>Location:NODE_298130_length_4886_cov_17.340155	Coordinate:1203	Reads:16	Hits:5	Allocated_reads:3.2	Strand:-
TTATGACTTAAGCAGACACTATTGGCCATT
>Location:NODE_298130_length_4886_cov_17.340155	Coordinate:1203	Reads:5	Hits:5	Allocated_reads:1	Strand:-
TTTATGACTTAAGCAGACACTATTGGCCATT
>Location:NODE_298130_length_4886_cov_17.340155	Coordinate:1204	Reads:2	Hits:5	Allocated_reads:0.4	Strand:-
TGACTTAAGCAGACACTATTGGCCAT
>Location:NODE_298130_length_4886_cov_17.340155	Coordinate:1205	Reads:1	Hits:5	Allocated_reads:0.2	Strand:-
TATGACTTAAGCAGACACTATTGGCCT
>Location:NODE_298130_length_4886_cov_17.340155	Coordinate:1205	Reads:2	Hits:5	Allocated_reads:0.4	Strand:-
TATGACTTAAGCAGACACTATTGGCCA
>Location:NODE_298130_length_4886_cov_17.340155	Coordinate:1205	Reads:1	Hits:5	Allocated_reads:0.2	Strand:-
TGACTTAAGCAGACACTATTGGCCA
>Location:NODE_298130_length_4886_cov_17.340155	Coordinate:1205	Reads:1	Hits:1	Allocated_reads:1	Strand:-
TGTTTATGACTTAAGCAGACACTATTGGCCA
>Location:NODE_298130_length_4886_cov_17.340155	Coordinate:1205	Reads:1	Hits:5	Allocated_reads:0.2	Strand:-
TTATGACTTAAGCAGACACTATTGGCCT
>Location:NODE_298130_length_4886_cov_17.340155	Coordinate:1205	Reads:3	Hits:5	Allocated_reads:0.6	Strand:-
TTATGACTTAAGCAGACACTATTGGCCA
>Location:NODE_298130_length_4886_cov_17.340155	Coordinate:1206	Reads:1	Hits:1	Allocated_reads:1	Strand:-
ATGTTTATGACTTAAGCAGACACTATTGGCC
>Location:NODE_298130_length_4886_cov_17.340155	Coordinate:1206	Reads:1	Hits:5	Allocated_reads:0.2	Strand:-
TATGACTTAAGCAGACACTATTAGCC
>Location:NODE_298130_length_4886_cov_17.340155	Coordinate:1206	Reads:7	Hits:5	Allocated_reads:1.4	Strand:-
TATGACTTAAGCAGACACTATTGGCC
>Location:NODE_298130_length_4886_cov_17.340155	Coordinate:1206	Reads:9	Hits:5	Allocated_reads:1.8	Strand:-
TGACTTAAGCAGACACTATTGGCC
>Location:NODE_298130_length_4886_cov_17.340155	Coordinate:1206	Reads:2	Hits:1	Allocated_reads:2	Strand:-
TGTTTATGACTTAAGCAGACACTATTGGCC
>Location:NODE_298130_length_4886_cov_17.340155	Coordinate:1206	Reads:9	Hits:5	Allocated_reads:1.8	Strand:-
TTATGACTTAAGCAGACACTATTGGCC
>Location:NODE_298130_length_4886_cov_17.340155	Coordinate:1207	Reads:6	Hits:5	Allocated_reads:1.2	Strand:-
TATGACTTAAGCAGACACTATTGGC
>Location:NODE_298130_length_4886_cov_17.340155	Coordinate:1207	Reads:3	Hits:1	Allocated_reads:3	Strand:-
TATGTTTATGACTTAAGCAGACACTATTGGC
>Location:NODE_298130_length_4886_cov_17.340155	Coordinate:1207	Reads:1	Hits:1	Allocated_reads:1	Strand:-
TGTATGTTTATGACTTAAGCAGACACTATTGGC
>Location:NODE_298130_length_4886_cov_17.340155	Coordinate:1207	Reads:7	Hits:1	Allocated_reads:7	Strand:-
TGTTTATGACTTAAGCAGACACTATTGGC
>Location:NODE_298130_length_4886_cov_17.340155	Coordinate:1207	Reads:4	Hits:5	Allocated_reads:0.8	Strand:-
TTATGACTTAAGCAGACACTATTGGC
>Location:NODE_298130_length_4886_cov_17.340155	Coordinate:1207	Reads:3	Hits:5	Allocated_reads:0.6	Strand:-
TTTATGACTTAAGCAGACACTATTGGC
>Location:NODE_298130_length_4886_cov_17.340155	Coordinate:1208	Reads:1	Hits:1	Allocated_reads:1	Strand:-
TGTTTATGACTTAAGCAGACACTATTGG
>Location:NODE_298130_length_4886_cov_17.340155	Coordinate:1208	Reads:1	Hits:5	Allocated_reads:0.2	Strand:-
TTTATGACTTAAGCAGACACTATTGG
>Location:NODE_298130_length_4886_cov_17.340155	Coordinate:1209	Reads:2	Hits:5	Allocated_reads:0.4	Strand:-
TTATGACTTAAGCAGACACTATTG
>Location:NODE_298130_length_4886_cov_17.340155	Coordinate:1213	Reads:3	Hits:1	Allocated_reads:3	Strand:-
TGTATGTTTATGACTTAAGCAGACACT
>Location:NODE_298130_length_4886_cov_17.340155	Coordinate:1223	Reads:1	Hits:1	Allocated_reads:1	Strand:-
AAAGCATCTGTCATGTATGTTTATGACTTA
>Location:NODE_298130_length_4886_cov_17.340155	Coordinate:1225	Reads:5	Hits:1	Allocated_reads:5	Strand:-
AAAGCATCTGTCATGTATGTTTATGACT
>Location:NODE_298130_length_4886_cov_17.340155	Coordinate:1225	Reads:2	Hits:1	Allocated_reads:2	Strand:-
AAGCATCTGTCATGTATGTTTATGACT
>Location:NODE_298130_length_4886_cov_17.340155	Coordinate:1225	Reads:5	Hits:1	Allocated_reads:5	Strand:-
ACAAAGCATCTGTCATGTATGTTTATGACT
>Location:NODE_298130_length_4886_cov_17.340155	Coordinate:1225	Reads:1	Hits:1	Allocated_reads:1	Strand:-
CAAAGCATCTGTCATGTATGTTTATGACT
>Location:NODE_298130_length_4886_cov_17.340155	Coordinate:1232	Reads:1	Hits:1	Allocated_reads:1	Strand:-
TAAAACAAAGCATCTGTCATGTATGTT
>Location:NODE_298130_length_4886_cov_17.340155	Coordinate:1233	Reads:1	Hits:1	Allocated_reads:1	Strand:-
TAAAACAAAGCATCTGTCATGTATGT
>Location:NODE_298130_length_4886_cov_17.340155	Coordinate:1233	Reads:1	Hits:1	Allocated_reads:1	Strand:-
TAATAAAACAAAGCATCTGTCATGTATGT
>Location:NODE_298130_length_4886_cov_17.340155	Coordinate:1236	Reads:1	Hits:3	Allocated_reads:0.333333333333333	Strand:-
TTTATAATAAAACAAAGCATCTGTCATGTA
>Location:NODE_298130_length_4886_cov_17.340155	Coordinate:1238	Reads:1	Hits:3	Allocated_reads:0.333333333333333	Strand:-
TTATAATAAAACAAAGCATCTGTCATG
>Location:NODE_298130_length_4886_cov_17.340155	Coordinate:1240	Reads:1	Hits:3	Allocated_reads:0.333333333333333	Strand:+
TGACAGATGCTTTGTTTTATTATAAAACA
>Location:NODE_298130_length_4886_cov_17.340155	Coordinate:1241	Reads:1	Hits:3	Allocated_reads:0.333333333333333	Strand:-
TGTTTTATAATAAAACAAAGCATCTGTC
>Location:NODE_298130_length_4886_cov_17.340155	Coordinate:1245	Reads:2	Hits:3	Allocated_reads:0.666666666666667	Strand:-
TATCCTGTTTTATAATAAAACAAAGCATC
>Location:NODE_298130_length_4886_cov_17.340155	Coordinate:1252	Reads:1	Hits:3	Allocated_reads:0.333333333333333	Strand:-
ATGCAAATATCCTGTTTTATAATAAAACA
>Location:NODE_298130_length_4886_cov_17.340155	Coordinate:1252	Reads:4	Hits:2	Allocated_reads:2	Strand:-
CATGCAAATATCCTGTTTTATAATAAAACA
>Location:NODE_298130_length_4886_cov_17.340155	Coordinate:1252	Reads:4	Hits:3	Allocated_reads:1.33333333333333	Strand:-
TGCAAATATCCTGTTTTATAATAAAACA
>Location:NODE_298130_length_4886_cov_17.340155	Coordinate:1253	Reads:2	Hits:3	Allocated_reads:0.666666666666667	Strand:-
ATGCAAATATCCTGTTTTATAATAAAAC
>Location:NODE_298130_length_4886_cov_17.340155	Coordinate:1253	Reads:1	Hits:3	Allocated_reads:0.333333333333333	Strand:-
CAAATATCCTGTTTTATAATAAAAC
>Location:NODE_298130_length_4886_cov_17.340155	Coordinate:1253	Reads:1	Hits:2	Allocated_reads:0.5	Strand:-
CATGCAAATATCCTGTTTTATAATAAAAC
>Location:NODE_298130_length_4886_cov_17.340155	Coordinate:1253	Reads:6	Hits:3	Allocated_reads:2	Strand:-
TGCAAATATCCTGTTTTATAATAAAAC
>Location:NODE_298130_length_4886_cov_17.340155	Coordinate:1257	Reads:2	Hits:1	Allocated_reads:2	Strand:-
CATTGCATGCAAATATCCTGTTTTATAATA
>Location:NODE_298130_length_4886_cov_17.340155	Coordinate:1257	Reads:4	Hits:1	Allocated_reads:4	Strand:-
TGCATGCAAATATCCTGTTTTATAATA
>Location:NODE_298130_length_4886_cov_17.340155	Coordinate:1257	Reads:2	Hits:1	Allocated_reads:2	Strand:-
TTGCATGCAAATATCCTGTTTTATAATA
>Location:NODE_298130_length_4886_cov_17.340155	Coordinate:1264	Reads:2	Hits:1	Allocated_reads:2	Strand:-
TCAAACATTGCATGCAAATATCCTGTTT
>Location:NODE_298130_length_4886_cov_17.340155	Coordinate:1265	Reads:2	Hits:1	Allocated_reads:2	Strand:-
ATTTCAAACATTGCATGCAAATATCCTGTT
>Location:NODE_298130_length_4886_cov_17.340155	Coordinate:1265	Reads:1	Hits:1	Allocated_reads:1	Strand:-
TCAAACATTGCATGCAAATATCCTGTT
>Location:NODE_298130_length_4886_cov_17.340155	Coordinate:1265	Reads:1	Hits:1	Allocated_reads:1	Strand:-
TTCAAACATTGCATGCAAATATCCTGTT
>Location:NODE_298130_length_4886_cov_17.340155	Coordinate:1265	Reads:1	Hits:1	Allocated_reads:1	Strand:-
TTTCAAACATTGCATGCAAATATCATGTT
>Location:NODE_298130_length_4886_cov_17.340155	Coordinate:1265	Reads:1	Hits:1	Allocated_reads:1	Strand:-
TTTCAAACATTGCATGCAAATATCCTGTA
>Location:NODE_298130_length_4886_cov_17.340155	Coordinate:1265	Reads:9	Hits:1	Allocated_reads:9	Strand:-
TTTCAAACATTGCATGCAAATATCCTGTT
>Location:NODE_298130_length_4886_cov_17.340155	Coordinate:1266	Reads:1	Hits:1	Allocated_reads:1	Strand:-
TTTCAAACATTGCATGCAAATATCCTGT
>Location:NODE_298130_length_4886_cov_17.340155	Coordinate:1277	Reads:1	Hits:1	Allocated_reads:1	Strand:-
CCAAACAAAAAATTTCAAACATTGCATGC
>Location:NODE_298130_length_4886_cov_17.340155	Coordinate:1281	Reads:1	Hits:1	Allocated_reads:1	Strand:+
GCAATGTTTGAAATTTTTTGTTTGGT
>Location:NODE_298130_length_4886_cov_17.340155	Coordinate:1281	Reads:1	Hits:1	Allocated_reads:1	Strand:-
TGACCACCAAACAAAAAATTTCAAACATTGC
>Location:NODE_298130_length_4886_cov_17.340155	Coordinate:1283	Reads:1	Hits:2	Allocated_reads:0.5	Strand:-
GACCACCAAACAAAAAATTTCAAACATT
>Location:NODE_298130_length_4886_cov_17.340155	Coordinate:1283	Reads:22	Hits:2	Allocated_reads:11	Strand:-
TGACCACCAAACAAAAAATTTCAAACATT
>Location:NODE_298130_length_4886_cov_17.340155	Coordinate:1283	Reads:3	Hits:2	Allocated_reads:1.5	Strand:-
TGATGACCACCAAACAAAAAATTTCAAACATT
>Location:NODE_298130_length_4886_cov_17.340155	Coordinate:1284	Reads:1	Hits:2	Allocated_reads:0.5	Strand:-
TGACCACCAAACAAAAAATTTCAAACAT
>Location:NODE_298130_length_4886_cov_17.340155	Coordinate:1285	Reads:1	Hits:2	Allocated_reads:0.5	Strand:-
TGATGACCACCAAACAAAAAATTTCAAACA
>Location:NODE_298130_length_4886_cov_17.340155	Coordinate:1287	Reads:1	Hits:2	Allocated_reads:0.5	Strand:-
TGATGACCACCAAACAAAAAATTTCAAA
>Location:NODE_298130_length_4886_cov_17.340155	Coordinate:1289	Reads:1	Hits:2	Allocated_reads:0.5	Strand:-
TCCTGATGACCACCAAACAAAAAATTTTT
>Location:NODE_298130_length_4886_cov_17.340155	Coordinate:1289	Reads:2	Hits:2	Allocated_reads:1	Strand:-
TCCTGATGACCACCAAACAAAAAATTTCA
>Location:NODE_298130_length_4886_cov_17.340155	Coordinate:1290	Reads:1	Hits:2	Allocated_reads:0.5	Strand:-
ATCCTGATGACCACCAAACAAAAAATTTC
>Location:NODE_298130_length_4886_cov_17.340155	Coordinate:1290	Reads:2	Hits:2	Allocated_reads:1	Strand:-
CATCCTGATGACCACCAAACAAAAAATTTC
>Location:NODE_298130_length_4886_cov_17.340155	Coordinate:1290	Reads:7	Hits:2	Allocated_reads:3.5	Strand:-
TCCTGATGACCACCAAACAAAAAATTTC
>Location:NODE_298130_length_4886_cov_17.340155	Coordinate:1291	Reads:1	Hits:2	Allocated_reads:0.5	Strand:-
ACATCCTGATGACCACCAAACAAAAAAATT
>Location:NODE_298130_length_4886_cov_17.340155	Coordinate:1291	Reads:8	Hits:2	Allocated_reads:4	Strand:-
ACATCCTGATGACCACCAAACAAAAAATTT
>Location:NODE_298130_length_4886_cov_17.340155	Coordinate:1291	Reads:13	Hits:2	Allocated_reads:6.5	Strand:-
ATCCTGATGACCACCAAACAAAAAATTT
>Location:NODE_298130_length_4886_cov_17.340155	Coordinate:1291	Reads:1	Hits:2	Allocated_reads:0.5	Strand:-
CACATCCTGATGACCACCAAACAAAAAAATT
>Location:NODE_298130_length_4886_cov_17.340155	Coordinate:1291	Reads:2	Hits:2	Allocated_reads:1	Strand:-
CACATCCTGATGACCACCAAACAAAAAATTT
>Location:NODE_298130_length_4886_cov_17.340155	Coordinate:1291	Reads:19	Hits:2	Allocated_reads:9.5	Strand:-
CATCCTGATGACCACCAAACAAAAAATTT
>Location:NODE_298130_length_4886_cov_17.340155	Coordinate:1291	Reads:1	Hits:2	Allocated_reads:0.5	Strand:-
TCACATCCTGATGACCACCAAACAAAAAATTT
>Location:NODE_298130_length_4886_cov_17.340155	Coordinate:1291	Reads:26	Hits:2	Allocated_reads:13	Strand:-
TCCTGATGACCACCAAACAAAAAATTT
>Location:NODE_298130_length_4886_cov_17.340155	Coordinate:1292	Reads:1	Hits:2	Allocated_reads:0.5	Strand:-
ACATCCTGATGACCACCAAACAAGAAATT
>Location:NODE_298130_length_4886_cov_17.340155	Coordinate:1292	Reads:48	Hits:2	Allocated_reads:24	Strand:-
ACATCCTGATGACCACCAAACAAAAAATT
>Location:NODE_298130_length_4886_cov_17.340155	Coordinate:1292	Reads:17	Hits:2	Allocated_reads:8.5	Strand:-
ATCCTGATGACCACCAAACAAAAAATT
>Location:NODE_298130_length_4886_cov_17.340155	Coordinate:1292	Reads:41	Hits:2	Allocated_reads:20.5	Strand:-
CACATCCTGATGACCACCAAACAAAAAATT
>Location:NODE_298130_length_4886_cov_17.340155	Coordinate:1292	Reads:44	Hits:2	Allocated_reads:22	Strand:-
CATCCTGATGACCACCAAACAAAAAATT
>Location:NODE_298130_length_4886_cov_17.340155	Coordinate:1292	Reads:2	Hits:2	Allocated_reads:1	Strand:-
CCTGATGACCACCAAACAAAAAATT
>Location:NODE_298130_length_4886_cov_17.340155	Coordinate:1292	Reads:1	Hits:2	Allocated_reads:0.5	Strand:-
TCACATCCTGATGACCACCAAACAAAAAATT
>Location:NODE_298130_length_4886_cov_17.340155	Coordinate:1292	Reads:16	Hits:2	Allocated_reads:8	Strand:-
TCCTGATGACCACCAAACAAAAAATT
>Location:NODE_298130_length_4886_cov_17.340155	Coordinate:1292	Reads:1	Hits:2	Allocated_reads:0.5	Strand:-
TTCACATCCTGATGACCACCAAACAAAAAATT
>Location:NODE_298130_length_4886_cov_17.340155	Coordinate:1293	Reads:5	Hits:2	Allocated_reads:2.5	Strand:-
ACATCCTGATGACCACCAAACAAAAAAT
>Location:NODE_298130_length_4886_cov_17.340155	Coordinate:1293	Reads:1	Hits:2	Allocated_reads:0.5	Strand:-
ATCCTGATGACCACCAAACAAAATTT
>Location:NODE_298130_length_4886_cov_17.340155	Coordinate:1293	Reads:6	Hits:2	Allocated_reads:3	Strand:-
CACATCCTGATGACCACCAAACAAAAAAT
>Location:NODE_298130_length_4886_cov_17.340155	Coordinate:1293	Reads:5	Hits:2	Allocated_reads:2.5	Strand:-
CATCCTGATGACCACCAAACAAAAAAT
>Location:NODE_298130_length_4886_cov_17.340155	Coordinate:1293	Reads:1	Hits:2	Allocated_reads:0.5	Strand:-
TTCACATCCTGATGACCACCAAACAAAAAAT
>Location:NODE_298130_length_4886_cov_17.340155	Coordinate:1294	Reads:1	Hits:2	Allocated_reads:0.5	Strand:-
ACATCCTGATGACCACCAAACAAAAAA
>Location:NODE_298130_length_4886_cov_17.340155	Coordinate:1296	Reads:1	Hits:2	Allocated_reads:0.5	Strand:-
CACATCCTGATGACCACCAAACAAAA
>Location:NODE_298130_length_4886_cov_17.340155	Coordinate:1296	Reads:2	Hits:2	Allocated_reads:1	Strand:-
TCACATCCTGATGACCACCAAACAAAA
>Location:NODE_298130_length_4886_cov_17.340155	Coordinate:1299	Reads:1	Hits:2	Allocated_reads:0.5	Strand:-
ATACTTCACATCCTGATGACCACCAAACA
>Location:NODE_298130_length_4886_cov_17.340155	Coordinate:1299	Reads:1	Hits:2	Allocated_reads:0.5	Strand:-
TACTTCACATCCTGATGACCACCAAACA
>Location:NODE_298130_length_4886_cov_17.340155	Coordinate:1301	Reads:1	Hits:2	Allocated_reads:0.5	Strand:-
CAAATACTTCACATCCTGATGACCACCAAA
>Location:NODE_298130_length_4886_cov_17.340155	Coordinate:1302	Reads:1	Hits:2	Allocated_reads:0.5	Strand:+
TTGGTGGTCATCAGGATGTGAAGTA
>Location:NODE_298130_length_4886_cov_17.340155	Coordinate:1302	Reads:1	Hits:2	Allocated_reads:0.5	Strand:+
TTGGTGGTCATCAGGATGTGAAGTATTT
>Location:NODE_298130_length_4886_cov_17.340155	Coordinate:1303	Reads:1	Hits:2	Allocated_reads:0.5	Strand:-
CAAATACTTCACATCCTGATGACCACCA
>Location:NODE_298130_length_4886_cov_17.340155	Coordinate:1304	Reads:1	Hits:2	Allocated_reads:0.5	Strand:-
CAAATACTTCACATCCTGATGACCACC
>Location:NODE_298130_length_4886_cov_17.340155	Coordinate:1305	Reads:1	Hits:1	Allocated_reads:1	Strand:-
ATACTCCAAATACTTCACATCCTGATGACCAC
>Location:NODE_298130_length_4886_cov_17.340155	Coordinate:1305	Reads:1	Hits:2	Allocated_reads:0.5	Strand:+
GTGGTCATCAGGATGTGAAGTATT
>Location:NODE_298130_length_4886_cov_17.340155	Coordinate:1305	Reads:1	Hits:2	Allocated_reads:0.5	Strand:+
GTGGTCATCAGGATGTGAAGTATTTGGA
>Location:NODE_298130_length_4886_cov_17.340155	Coordinate:1305	Reads:1	Hits:1	Allocated_reads:1	Strand:-
TACTCCAAATACTTCACATCCTGATGACCAC
>Location:NODE_298130_length_4886_cov_17.340155	Coordinate:1308	Reads:1	Hits:1	Allocated_reads:1	Strand:-
ATACTCCAAATACTTCACATCCTGATGAC
>Location:NODE_298130_length_4886_cov_17.340155	Coordinate:1308	Reads:2	Hits:1	Allocated_reads:2	Strand:+
GTCATCAGGATGTGAAGTATTTGGAGTATT
>Location:NODE_298130_length_4886_cov_17.340155	Coordinate:1308	Reads:1	Hits:1	Allocated_reads:1	Strand:+
GTCATCAGGATGTGAAGTATTTGGAGTATTTGG
>Location:NODE_298130_length_4886_cov_17.340155	Coordinate:1310	Reads:2	Hits:1	Allocated_reads:2	Strand:+
CATCAGGATGTGAAGTATTTGGAGTATT
>Location:NODE_298130_length_4886_cov_17.340155	Coordinate:1311	Reads:1	Hits:1	Allocated_reads:1	Strand:-
AATACTCCAAATACTTCACATCCTGAT
>Location:NODE_298130_length_4886_cov_17.340155	Coordinate:1311	Reads:1	Hits:1	Allocated_reads:1	Strand:+
ATCAGGATGTGAAGTATTTGGAGTATT
>Location:NODE_298130_length_4886_cov_17.340155	Coordinate:1312	Reads:1	Hits:1	Allocated_reads:1	Strand:-
TCCAAATACTCCAAATACTTCACATCCTGA
>Location:NODE_298130_length_4886_cov_17.340155	Coordinate:1313	Reads:1	Hits:1	Allocated_reads:1	Strand:+
CAGGATGTGAAGTATTTGGAGTATT
>Location:NODE_298130_length_4886_cov_17.340155	Coordinate:1314	Reads:1	Hits:1	Allocated_reads:1	Strand:+
AGGATGTGAAGTATTTGGAGTATT
>Location:NODE_298130_length_4886_cov_17.340155	Coordinate:1314	Reads:2	Hits:1	Allocated_reads:2	Strand:-
GCTCCAAATACTCCAAATACTTCACATCCT
>Location:NODE_298130_length_4886_cov_17.340155	Coordinate:1314	Reads:1	Hits:1	Allocated_reads:1	Strand:-
TCCAAATACTCCAAATACTTCACATCCT
>Location:NODE_298130_length_4886_cov_17.340155	Coordinate:1314	Reads:1	Hits:1	Allocated_reads:1	Strand:-
TCCAAATACTCCAAATACTTCTCATCCT
>Location:NODE_298130_length_4886_cov_17.340155	Coordinate:1314	Reads:1	Hits:1	Allocated_reads:1	Strand:-
TGCTCCAAATACTCCAAATACTTCACATCCT
>Location:NODE_298130_length_4886_cov_17.340155	Coordinate:1315	Reads:2	Hits:1	Allocated_reads:2	Strand:-
TCCAAATACTCCAAATACTTCACATCC
>Location:NODE_298130_length_4886_cov_17.340155	Coordinate:1315	Reads:2	Hits:1	Allocated_reads:2	Strand:-
TGCTCCAAATACTCCAAATACTTCACATCC
>Location:NODE_298130_length_4886_cov_17.340155	Coordinate:1318	Reads:2	Hits:1	Allocated_reads:2	Strand:-
GATGCTCCAAATACTCCAAATACTTCACA
>Location:NODE_298130_length_4886_cov_17.340155	Coordinate:1318	Reads:2	Hits:1	Allocated_reads:2	Strand:-
TGCTCCAAATACTCCAAATACTTCACA
>Location:NODE_298130_length_4886_cov_17.340155	Coordinate:1321	Reads:1	Hits:1	Allocated_reads:1	Strand:-
TCCAGATGCTCCAAATACTCCAAATACTTC
>Location:NODE_298130_length_4886_cov_17.340155	Coordinate:1322	Reads:4	Hits:1	Allocated_reads:4	Strand:-
AGATCCAGATGCTCCAAATACTCCAAATACTT
>Location:NODE_298130_length_4886_cov_17.340155	Coordinate:1322	Reads:1	Hits:1	Allocated_reads:1	Strand:-
AGATGCTCCAAATACTCCAAATACTT
>Location:NODE_298130_length_4886_cov_17.340155	Coordinate:1322	Reads:19	Hits:1	Allocated_reads:19	Strand:-
ATCCAGATGCTCCAAATACTCCAAATACTT
>Location:NODE_298130_length_4886_cov_17.340155	Coordinate:1322	Reads:1	Hits:1	Allocated_reads:1	Strand:-
CAGATCCAGATGCTCCAAATACTCCAAATACTT
>Location:NODE_298130_length_4886_cov_17.340155	Coordinate:1322	Reads:2	Hits:1	Allocated_reads:2	Strand:-
CAGATGCTCCAAATACTCCAAATACTT
>Location:NODE_298130_length_4886_cov_17.340155	Coordinate:1322	Reads:2	Hits:1	Allocated_reads:2	Strand:-
CCAGATGCTCCAAATACTCCAAATACTT
>Location:NODE_298130_length_4886_cov_17.340155	Coordinate:1322	Reads:110	Hits:1	Allocated_reads:110	Strand:-
TCCAGATGCTCCAAATACTCCAAATACTT
>Location:NODE_298130_length_4886_cov_17.340155	Coordinate:1323	Reads:5	Hits:1	Allocated_reads:5	Strand:-
AGATCCAGATGCTCCAAATACTCCAAATACT
>Location:NODE_298130_length_4886_cov_17.340155	Coordinate:1323	Reads:1	Hits:1	Allocated_reads:1	Strand:-
ATCCAGATGCTCCAAATACTCCAAATATT
>Location:NODE_298130_length_4886_cov_17.340155	Coordinate:1323	Reads:62	Hits:1	Allocated_reads:62	Strand:-
ATCCAGATGCTCCAAATACTCCAAATACT
>Location:NODE_298130_length_4886_cov_17.340155	Coordinate:1323	Reads:4	Hits:1	Allocated_reads:4	Strand:-
CAGATGCTCCAAATACTCCAAATACT
>Location:NODE_298130_length_4886_cov_17.340155	Coordinate:1323	Reads:1	Hits:1	Allocated_reads:1	Strand:-
CCAGATGCTCCAAATACTCCAAATACT
>Location:NODE_298130_length_4886_cov_17.340155	Coordinate:1323	Reads:113	Hits:1	Allocated_reads:113	Strand:-
TCCAGATGCTCCAAATACTCCAAATACT
>Location:NODE_298130_length_4886_cov_17.340155	Coordinate:1324	Reads:3	Hits:1	Allocated_reads:3	Strand:-
AGATCCAGATGCTCCAAATACTCCAAATAC
>Location:NODE_298130_length_4886_cov_17.340155	Coordinate:1324	Reads:2	Hits:1	Allocated_reads:2	Strand:-
ATCCAGATGCTCCAAATACTCCAAATAC
>Location:NODE_298130_length_4886_cov_17.340155	Coordinate:1324	Reads:1	Hits:1	Allocated_reads:1	Strand:-
CAGATCCAGATGCTCCAAATACTCCAAATAC
>Location:NODE_298130_length_4886_cov_17.340155	Coordinate:1324	Reads:1	Hits:1	Allocated_reads:1	Strand:-
CAGATGCTCCAAATACTCCAAATAC
>Location:NODE_298130_length_4886_cov_17.340155	Coordinate:1324	Reads:4	Hits:1	Allocated_reads:4	Strand:-
TCCAGATGCTCCAAATACTCCAAATAC
>Location:NODE_298130_length_4886_cov_17.340155	Coordinate:1325	Reads:1	Hits:1	Allocated_reads:1	Strand:-
AGATCCAGATGCTCCAAATACTCCAATTT
>Location:NODE_298130_length_4886_cov_17.340155	Coordinate:1325	Reads:2	Hits:1	Allocated_reads:2	Strand:-
ATCCAGATGCTCCAAATACTCCAAATA
>Location:NODE_298130_length_4886_cov_17.340155	Coordinate:1325	Reads:1	Hits:1	Allocated_reads:1	Strand:-
TCCAGATGCTCCAAATACTCCAAATA
>Location:NODE_298130_length_4886_cov_17.340155	Coordinate:1326	Reads:23	Hits:1	Allocated_reads:23	Strand:-
AGATCCAGATGCTCCAAATACTCCAAAT
>Location:NODE_298130_length_4886_cov_17.340155	Coordinate:1326	Reads:6	Hits:1	Allocated_reads:6	Strand:-
ATCCAGATGCTCCAAATACTCCAAAT
>Location:NODE_298130_length_4886_cov_17.340155	Coordinate:1326	Reads:4	Hits:1	Allocated_reads:4	Strand:-
CAGATCCAGATGCTCCAAATACTCCAAAT
>Location:NODE_298130_length_4886_cov_17.340155	Coordinate:1326	Reads:2	Hits:1	Allocated_reads:2	Strand:-
GATCCAGATGCTCCAAATACTCCAAAT
>Location:NODE_298130_length_4886_cov_17.340155	Coordinate:1326	Reads:1	Hits:1	Allocated_reads:1	Strand:-
TCCAGATGCTCCAAATACTCCAATT
>Location:NODE_298130_length_4886_cov_17.340155	Coordinate:1326	Reads:9	Hits:1	Allocated_reads:9	Strand:-
TCCAGATGCTCCAAATACTCCAAAT
>Location:NODE_298130_length_4886_cov_17.340155	Coordinate:1327	Reads:1	Hits:1	Allocated_reads:1	Strand:-
AGATCCAGATGCTCCAAATACTCCAAA
>Location:NODE_298130_length_4886_cov_17.340155	Coordinate:1327	Reads:1	Hits:1	Allocated_reads:1	Strand:-
CAGATCCAGATGCTCCAAATACTCCAAA
>Location:NODE_298130_length_4886_cov_17.340155	Coordinate:1328	Reads:1	Hits:1	Allocated_reads:1	Strand:+
TTGGAGTATTTGGAGCATCTGGATCTGCGGCCCT
>Location:NODE_298130_length_4886_cov_17.340155	Coordinate:1329	Reads:1	Hits:1	Allocated_reads:1	Strand:-
CCGCAGATCCAGATGCTCCAAATACTCCA
>Location:NODE_298130_length_4886_cov_17.340155	Coordinate:1330	Reads:3	Hits:1	Allocated_reads:3	Strand:-
AGATCCAGATGCTCCAAATACTCC
>Location:NODE_298130_length_4886_cov_17.340155	Coordinate:1330	Reads:1	Hits:1	Allocated_reads:1	Strand:-
CAGATCCAGATGCTCCAAATACTCC
>Location:NODE_298130_length_4886_cov_17.340155	Coordinate:1330	Reads:2	Hits:1	Allocated_reads:2	Strand:-
CCGCAGATCCAGATGCTCCAAATACTCC
>Location:NODE_298130_length_4886_cov_17.340155	Coordinate:1330	Reads:2	Hits:1	Allocated_reads:2	Strand:-
GCCGCAGATCCAGATGCTCCAAATACTCC
>Location:NODE_298130_length_4886_cov_17.340155	Coordinate:1331	Reads:1	Hits:1	Allocated_reads:1	Strand:-
AAGGGCCGCAGATCCAGATGCTCCAAATACTC
>Location:NODE_298130_length_4886_cov_17.340155	Coordinate:1331	Reads:1	Hits:1	Allocated_reads:1	Strand:-
AGGGCCGCAGATCCAGATGCTCCAAATACTC
>Location:NODE_298130_length_4886_cov_17.340155	Coordinate:1331	Reads:5	Hits:1	Allocated_reads:5	Strand:-
CCGCAGATCCAGATGCTCCAAATACTC
>Location:NODE_298130_length_4886_cov_17.340155	Coordinate:1331	Reads:6	Hits:1	Allocated_reads:6	Strand:-
CGCAGATCCAGATGCTCCAAATACTC
>Location:NODE_298130_length_4886_cov_17.340155	Coordinate:1331	Reads:1	Hits:1	Allocated_reads:1	Strand:-
GCCGCAGATCCAGATGCTCCAAATACTC
>Location:NODE_298130_length_4886_cov_17.340155	Coordinate:1333	Reads:1	Hits:3	Allocated_reads:0.333333333333333	Strand:-
AGGGCCGCAGATCCAGATGCTCCAAATAC
>Location:NODE_298130_length_4886_cov_17.340155	Coordinate:1333	Reads:2	Hits:3	Allocated_reads:0.666666666666667	Strand:-
CCGCAGATCCAGATGCTCCAAATAC
>Location:NODE_298130_length_4886_cov_17.340155	Coordinate:1334	Reads:1	Hits:3	Allocated_reads:0.333333333333333	Strand:-
AAGGGCCGCAGATCCAGATGCTCCAAATA
>Location:NODE_298130_length_4886_cov_17.340155	Coordinate:1334	Reads:1	Hits:3	Allocated_reads:0.333333333333333	Strand:+
TATTTGGAGCATCTGGATCTGCGGCC
>Location:NODE_298130_length_4886_cov_17.340155	Coordinate:1335	Reads:1	Hits:3	Allocated_reads:0.333333333333333	Strand:+
ATTTGGAGCATCTGGATCTGCGGCCC
>Location:NODE_298130_length_4886_cov_17.340155	Coordinate:1335	Reads:1	Hits:3	Allocated_reads:0.333333333333333	Strand:+
ATTTGGAGCATCTGGATCTGCGGCCCT
>Location:NODE_298130_length_4886_cov_17.340155	Coordinate:1335	Reads:1	Hits:3	Allocated_reads:0.333333333333333	Strand:+
ATTTGGAGCATCTGGATCTGCGGCCCTT
>Location:NODE_298130_length_4886_cov_17.340155	Coordinate:1337	Reads:1	Hits:3	Allocated_reads:0.333333333333333	Strand:-
GAAGGGCCGCAGATCCAGATGCTCCAA
>Location:NODE_298130_length_4886_cov_17.340155	Coordinate:1337	Reads:1	Hits:3	Allocated_reads:0.333333333333333	Strand:+
TTGGAGCATCTGGATCTGCGGCCC
>Location:NODE_298130_length_4886_cov_17.340155	Coordinate:1338	Reads:1	Hits:3	Allocated_reads:0.333333333333333	Strand:-
TGAGACATGAAGGGCCGCAGATCCAGATGCTCCA
>Location:NODE_298130_length_4886_cov_17.340155	Coordinate:1339	Reads:1	Hits:3	Allocated_reads:0.333333333333333	Strand:-
ACATGAAGGGCCGCAGATCCAGATGCTCT
>Location:NODE_298130_length_4886_cov_17.340155	Coordinate:1339	Reads:5	Hits:3	Allocated_reads:1.66666666666667	Strand:-
ACATGAAGGGCCGCAGATCCAGATGCTCC
>Location:NODE_298130_length_4886_cov_17.340155	Coordinate:1339	Reads:1	Hits:3	Allocated_reads:0.333333333333333	Strand:-
ATGAAGGGCCGCAGATCCAGATGCTCC
>Location:NODE_298130_length_4886_cov_17.340155	Coordinate:1339	Reads:3	Hits:3	Allocated_reads:1	Strand:-
CATGAAGGGCCGCAGATCCAGATGCTCC
>Location:NODE_298130_length_4886_cov_17.340155	Coordinate:1339	Reads:1	Hits:3	Allocated_reads:0.333333333333333	Strand:-
TGAAGGGCCGCAGATCCAGATGCTCC
>Location:NODE_298130_length_4886_cov_17.340155	Coordinate:1339	Reads:1	Hits:3	Allocated_reads:0.333333333333333	Strand:-
TGAGACATGAAGGGCCGCAGATCCAGATGCTCT
>Location:NODE_298130_length_4886_cov_17.340155	Coordinate:1339	Reads:4	Hits:3	Allocated_reads:1.33333333333333	Strand:-
TGAGACATGAAGGGCCGCAGATCCAGATGCTCC
>Location:NODE_298130_length_4886_cov_17.340155	Coordinate:1340	Reads:1	Hits:3	Allocated_reads:0.333333333333333	Strand:-
TGAAGGGCCGCAGATCCAGATGCTC
>Location:NODE_298130_length_4886_cov_17.340155	Coordinate:1340	Reads:1	Hits:3	Allocated_reads:0.333333333333333	Strand:-
TGAGACATGAAGGGCCGCAGATCCAGATGCTT
>Location:NODE_298130_length_4886_cov_17.340155	Coordinate:1341	Reads:1	Hits:3	Allocated_reads:0.333333333333333	Strand:-
ACATGAAGGGCCGCAGATCCAGATGCT
>Location:NODE_298130_length_4886_cov_17.340155	Coordinate:1341	Reads:1	Hits:3	Allocated_reads:0.333333333333333	Strand:+
AGCATCTGGATCTGCGGCCCTTCAT
>Location:NODE_298130_length_4886_cov_17.340155	Coordinate:1341	Reads:1	Hits:3	Allocated_reads:0.333333333333333	Strand:-
GACATGAAGGGCCGCAGATCCAGATGCT
>Location:NODE_298130_length_4886_cov_17.340155	Coordinate:1341	Reads:10	Hits:3	Allocated_reads:3.33333333333333	Strand:-
TGAGACATGAAGGGCCGCAGATCCAGATGCT
>Location:NODE_298130_length_4886_cov_17.340155	Coordinate:1342	Reads:1	Hits:3	Allocated_reads:0.333333333333333	Strand:-
ACATGAAGGGCCGCAGATCCAGATGC
>Location:NODE_298130_length_4886_cov_17.340155	Coordinate:1342	Reads:1	Hits:3	Allocated_reads:0.333333333333333	Strand:+
GCATCTGGATCTGCGGCCCTTCAT
>Location:NODE_298130_length_4886_cov_17.340155	Coordinate:1342	Reads:18	Hits:3	Allocated_reads:6	Strand:-
TGAGACATGAAGGGCCGCAGATCCAGATGC
>Location:NODE_298130_length_4886_cov_17.340155	Coordinate:1343	Reads:3	Hits:3	Allocated_reads:1	Strand:-
ACATGAAGGGCCGCAGATCCAGATG
>Location:NODE_298130_length_4886_cov_17.340155	Coordinate:1343	Reads:1	Hits:3	Allocated_reads:0.333333333333333	Strand:-
GACATGAAGGGCCGCAGATCCAGATG
>Location:NODE_298130_length_4886_cov_17.340155	Coordinate:1343	Reads:1	Hits:3	Allocated_reads:0.333333333333333	Strand:-
GAGACATGAAGGGCCGCAGATCCAGTAA
>Location:NODE_298130_length_4886_cov_17.340155	Coordinate:1343	Reads:1	Hits:3	Allocated_reads:0.333333333333333	Strand:-
TGAGACATGAAGGGCCGCAGATCCAGAAG
>Location:NODE_298130_length_4886_cov_17.340155	Coordinate:1343	Reads:1	Hits:3	Allocated_reads:0.333333333333333	Strand:-
TGAGACATGAAGGGCCGCAGATCCAGAGG
>Location:NODE_298130_length_4886_cov_17.340155	Coordinate:1343	Reads:11	Hits:3	Allocated_reads:3.66666666666667	Strand:-
TGAGACATGAAGGGCCGCAGATCCAGATG
>Location:NODE_298130_length_4886_cov_17.340155	Coordinate:1343	Reads:2	Hits:3	Allocated_reads:0.666666666666667	Strand:-
TGAGACATGAAGGGCCGCAGATCCAGAAA
>Location:NODE_298130_length_4886_cov_17.340155	Coordinate:1343	Reads:2	Hits:3	Allocated_reads:0.666666666666667	Strand:-
TGAGACATGAAGGGCCGCAGATCCAGATA
>Location:NODE_298130_length_4886_cov_17.340155	Coordinate:1343	Reads:4	Hits:3	Allocated_reads:1.33333333333333	Strand:-
TGAGACATGAAGGGCCGCAGATCCAGATT
>Location:NODE_298130_length_4886_cov_17.340155	Coordinate:1344	Reads:2	Hits:3	Allocated_reads:0.666666666666667	Strand:-
ACATGAAGGGCCGCAGATCCAGAT
>Location:NODE_298130_length_4886_cov_17.340155	Coordinate:1344	Reads:2	Hits:3	Allocated_reads:0.666666666666667	Strand:+
ATCTGGATCTGCGGCCCTTCATGTC
>Location:NODE_298130_length_4886_cov_17.340155	Coordinate:1344	Reads:1	Hits:3	Allocated_reads:0.333333333333333	Strand:+
ATCTGGATCTGCGGCCCTTCATGTCTC
>Location:NODE_298130_length_4886_cov_17.340155	Coordinate:1344	Reads:1	Hits:3	Allocated_reads:0.333333333333333	Strand:-
CTGAGACATGAAGGGCCGCAGATCCAGAT
>Location:NODE_298130_length_4886_cov_17.340155	Coordinate:1344	Reads:1	Hits:3	Allocated_reads:0.333333333333333	Strand:-
GACATGAAGGGCCGCAGATCCAGAT
>Location:NODE_298130_length_4886_cov_17.340155	Coordinate:1344	Reads:1	Hits:3	Allocated_reads:0.333333333333333	Strand:-
GAGACATGAAGGGCCGCAGATCCAGAT
>Location:NODE_298130_length_4886_cov_17.340155	Coordinate:1344	Reads:1	Hits:3	Allocated_reads:0.333333333333333	Strand:-
TGAGACATGAAGGGCCGCAGATCCAAAA
>Location:NODE_298130_length_4886_cov_17.340155	Coordinate:1344	Reads:116	Hits:3	Allocated_reads:38.6666666666667	Strand:-
TGAGACATGAAGGGCCGCAGATCCAGAT
>Location:NODE_298130_length_4886_cov_17.340155	Coordinate:1344	Reads:3	Hits:3	Allocated_reads:1	Strand:-
TGAGACATGAAGGGCCGCAGATCCATTT
>Location:NODE_298130_length_4886_cov_17.340155	Coordinate:1344	Reads:8	Hits:3	Allocated_reads:2.66666666666667	Strand:-
TGAGACATGAAGGGCCGCAGATCCAGAA
>Location:NODE_298130_length_4886_cov_17.340155	Coordinate:1345	Reads:2	Hits:2	Allocated_reads:1	Strand:-
ACTGAGACATGAAGGGCCGCAGATCCAGA
>Location:NODE_298130_length_4886_cov_17.340155	Coordinate:1345	Reads:1	Hits:3	Allocated_reads:0.333333333333333	Strand:-
AGACATGAAGGGCCGCAGATCCAGA
>Location:NODE_298130_length_4886_cov_17.340155	Coordinate:1345	Reads:7	Hits:3	Allocated_reads:2.33333333333333	Strand:-
CTGAGACATGAAGGGCCGCAGATCCAGA
>Location:NODE_298130_length_4886_cov_17.340155	Coordinate:1345	Reads:1	Hits:3	Allocated_reads:0.333333333333333	Strand:-
GACATGAAGGGCCGCAGATCCAGA
>Location:NODE_298130_length_4886_cov_17.340155	Coordinate:1345	Reads:2	Hits:2	Allocated_reads:1	Strand:-
GACTGAGACATGAAGGGCCGCAGATCCAGA
>Location:NODE_298130_length_4886_cov_17.340155	Coordinate:1345	Reads:2	Hits:3	Allocated_reads:0.666666666666667	Strand:-
GAGACATGAAGGGCCGCAGATCCAGA
>Location:NODE_298130_length_4886_cov_17.340155	Coordinate:1345	Reads:1	Hits:3	Allocated_reads:0.333333333333333	Strand:+
TCTGGATCTGCGGCCCTTCATGTCT
>Location:NODE_298130_length_4886_cov_17.340155	Coordinate:1345	Reads:1	Hits:3	Allocated_reads:0.333333333333333	Strand:-
TGAGACATGAAGGGCCGCAGACCCAGA
>Location:NODE_298130_length_4886_cov_17.340155	Coordinate:1345	Reads:1	Hits:3	Allocated_reads:0.333333333333333	Strand:-
TGAGACATGAAGGGCCGCAGATCCAAA
>Location:NODE_298130_length_4886_cov_17.340155	Coordinate:1345	Reads:1	Hits:3	Allocated_reads:0.333333333333333	Strand:-
TGAGACATGAAGGGCCGCAGATCCAGT
>Location:NODE_298130_length_4886_cov_17.340155	Coordinate:1345	Reads:1	Hits:3	Allocated_reads:0.333333333333333	Strand:-
TGAGACATGAAGGGCCGCAGATCCATT
>Location:NODE_298130_length_4886_cov_17.340155	Coordinate:1345	Reads:1	Hits:3	Allocated_reads:0.333333333333333	Strand:-
TGAGACATGAAGGGCCGCAGATCCTTT
>Location:NODE_298130_length_4886_cov_17.340155	Coordinate:1345	Reads:1	Hits:3	Allocated_reads:0.333333333333333	Strand:-
TGAGACATGAAGGGCCGCATATCCAGA
>Location:NODE_298130_length_4886_cov_17.340155	Coordinate:1345	Reads:177	Hits:3	Allocated_reads:59	Strand:-
TGAGACATGAAGGGCCGCAGATCCAGA
>Location:NODE_298130_length_4886_cov_17.340155	Coordinate:1345	Reads:4	Hits:2	Allocated_reads:2	Strand:-
TGGGACTGAGACATGAAGGGCCGCAGATCCAGA
>Location:NODE_298130_length_4886_cov_17.340155	Coordinate:1346	Reads:1	Hits:3	Allocated_reads:0.333333333333333	Strand:-
TGAGACATGAAGGGCCGCAGATCTTT
>Location:NODE_298130_length_4886_cov_17.340155	Coordinate:1346	Reads:10	Hits:3	Allocated_reads:3.33333333333333	Strand:-
TGAGACATGAAGGGCCGCAGATCCAG
>Location:NODE_298130_length_4886_cov_17.340155	Coordinate:1346	Reads:3	Hits:3	Allocated_reads:1	Strand:-
TGAGACATGAAGGGCCGCAGATCCTT
>Location:NODE_298130_length_4886_cov_17.340155	Coordinate:1347	Reads:1	Hits:3	Allocated_reads:0.333333333333333	Strand:-
CTGAGACATGAAGGGCCGCAGATCCA
>Location:NODE_298130_length_4886_cov_17.340155	Coordinate:1347	Reads:4	Hits:3	Allocated_reads:1.33333333333333	Strand:-
CTGAGACATGAAGGGCCGCAGATCCT
>Location:NODE_298130_length_4886_cov_17.340155	Coordinate:1347	Reads:1	Hits:2	Allocated_reads:0.5	Strand:-
GACTGAGACATGAAGGGCCGCAGATCCT
>Location:NODE_298130_length_4886_cov_17.340155	Coordinate:1347	Reads:23	Hits:3	Allocated_reads:7.66666666666667	Strand:-
TGAGACATGAAGGGCCGCAGATCCT
>Location:NODE_298130_length_4886_cov_17.340155	Coordinate:1347	Reads:61	Hits:3	Allocated_reads:20.3333333333333	Strand:-
TGAGACATGAAGGGCCGCAGATCCA
>Location:NODE_298130_length_4886_cov_17.340155	Coordinate:1347	Reads:2	Hits:2	Allocated_reads:1	Strand:-
TGGGACTGAGACATGAAGGGCCGCAGATCCT
>Location:NODE_298130_length_4886_cov_17.340155	Coordinate:1348	Reads:10	Hits:2	Allocated_reads:5	Strand:-
ACTGAGACATGAAGGGCCGCAGATCC
>Location:NODE_298130_length_4886_cov_17.340155	Coordinate:1348	Reads:30	Hits:3	Allocated_reads:10	Strand:-
CTGAGACATGAAGGGCCGCAGATCC
>Location:NODE_298130_length_4886_cov_17.340155	Coordinate:1348	Reads:5	Hits:2	Allocated_reads:2.5	Strand:-
GACTGAGACATGAAGGGCCGCAGATCC
>Location:NODE_298130_length_4886_cov_17.340155	Coordinate:1348	Reads:23	Hits:2	Allocated_reads:11.5	Strand:-
GGGACTGAGACATGAAGGGCCGCAGATCC
>Location:NODE_298130_length_4886_cov_17.340155	Coordinate:1348	Reads:1	Hits:3	Allocated_reads:0.333333333333333	Strand:-
TGAGACATGAAGGGCCGCAAATCC
>Location:NODE_298130_length_4886_cov_17.340155	Coordinate:1348	Reads:1	Hits:3	Allocated_reads:0.333333333333333	Strand:-
TGAGACATGAAGGGCCGCAGATAC
>Location:NODE_298130_length_4886_cov_17.340155	Coordinate:1348	Reads:1	Hits:3	Allocated_reads:0.333333333333333	Strand:-
TGAGACATGAAGGGCCGCAGATCT
>Location:NODE_298130_length_4886_cov_17.340155	Coordinate:1348	Reads:5	Hits:3	Allocated_reads:1.66666666666667	Strand:-
TGAGACATGAAGGGCCGCAGATCA
>Location:NODE_298130_length_4886_cov_17.340155	Coordinate:1348	Reads:861	Hits:3	Allocated_reads:287	Strand:-
TGAGACATGAAGGGCCGCAGATCC
>Location:NODE_298130_length_4886_cov_17.340155	Coordinate:1348	Reads:52	Hits:2	Allocated_reads:26	Strand:-
TGGGACTGAGACATGAAGGGCCGCAGATCC
>Location:NODE_298130_length_4886_cov_17.340155	Coordinate:1349	Reads:2	Hits:2	Allocated_reads:1	Strand:-
ACTGAGACATGAAGGGCCGCAGATC
>Location:NODE_298130_length_4886_cov_17.340155	Coordinate:1349	Reads:8	Hits:3	Allocated_reads:2.66666666666667	Strand:-
CTGAGACATGAAGGGCCGCAGATC
>Location:NODE_298130_length_4886_cov_17.340155	Coordinate:1349	Reads:4	Hits:2	Allocated_reads:2	Strand:-
GACTGAGACATGAAGGGCCGCAGATC
>Location:NODE_298130_length_4886_cov_17.340155	Coordinate:1349	Reads:1	Hits:2	Allocated_reads:0.5	Strand:-
GGGACTGAGACATGAAGGGCCGCAGATT
>Location:NODE_298130_length_4886_cov_17.340155	Coordinate:1349	Reads:3	Hits:2	Allocated_reads:1.5	Strand:-
GGGACTGAGACATGAAGGGCCGCAGATC
>Location:NODE_298130_length_4886_cov_17.340155	Coordinate:1349	Reads:3	Hits:2	Allocated_reads:1.5	Strand:-
TGGGACTGAGACATGAAGGGCCGCAGATT
>Location:NODE_298130_length_4886_cov_17.340155	Coordinate:1349	Reads:51	Hits:2	Allocated_reads:25.5	Strand:-
TGGGACTGAGACATGAAGGGCCGCAGATC
>Location:NODE_298130_length_4886_cov_17.340155	Coordinate:1350	Reads:7	Hits:2	Allocated_reads:3.5	Strand:-
TGGGACTGAGACATGAAGGGCCGCAGAT
>Location:NODE_298130_length_4886_cov_17.340155	Coordinate:1351	Reads:1	Hits:2	Allocated_reads:0.5	Strand:-
CCGTGGGACTGAGACATGAAGGGCCGCAGA
>Location:NODE_298130_length_4886_cov_17.340155	Coordinate:1351	Reads:1	Hits:2	Allocated_reads:0.5	Strand:-
GGGACTGAGACATGAAGGGCCGCAGT
>Location:NODE_298130_length_4886_cov_17.340155	Coordinate:1351	Reads:2	Hits:2	Allocated_reads:1	Strand:-
TGGGACTGAGACATGAAGGGCCGCAGT
>Location:NODE_298130_length_4886_cov_17.340155	Coordinate:1351	Reads:2	Hits:2	Allocated_reads:1	Strand:-
TGGGACTGAGACATGAAGGGCCGCATT
>Location:NODE_298130_length_4886_cov_17.340155	Coordinate:1351	Reads:21	Hits:2	Allocated_reads:10.5	Strand:-
TGGGACTGAGACATGAAGGGCCGCAGA
>Location:NODE_298130_length_4886_cov_17.340155	Coordinate:1352	Reads:1	Hits:2	Allocated_reads:0.5	Strand:-
GGGACTGAGACATGAAGGGCCGCTT
>Location:NODE_298130_length_4886_cov_17.340155	Coordinate:1352	Reads:1	Hits:2	Allocated_reads:0.5	Strand:-
TGGGACTGAGACATGAAGGGCCGCAT
>Location:NODE_298130_length_4886_cov_17.340155	Coordinate:1352	Reads:1	Hits:2	Allocated_reads:0.5	Strand:-
TGGGACTGAGACATGAAGGGCCGCTT
>Location:NODE_298130_length_4886_cov_17.340155	Coordinate:1352	Reads:3	Hits:2	Allocated_reads:1.5	Strand:-
TGGGACTGAGACATGAAGGGCCGCAG
>Location:NODE_298130_length_4886_cov_17.340155	Coordinate:1353	Reads:1	Hits:2	Allocated_reads:0.5	Strand:-
CCCGTGGGACTGAGACATGAAGGGCCGCA
>Location:NODE_298130_length_4886_cov_17.340155	Coordinate:1353	Reads:2	Hits:2	Allocated_reads:1	Strand:-
CCGTGGGACTGAGACATGAAGGGCCGCA
>Location:NODE_298130_length_4886_cov_17.340155	Coordinate:1353	Reads:1	Hits:2	Allocated_reads:0.5	Strand:-
GGGACTGAGACATGAAGGGCTGCA
>Location:NODE_298130_length_4886_cov_17.340155	Coordinate:1353	Reads:15	Hits:2	Allocated_reads:7.5	Strand:-
GGGACTGAGACATGAAGGGCCGCA
>Location:NODE_298130_length_4886_cov_17.340155	Coordinate:1353	Reads:1	Hits:2	Allocated_reads:0.5	Strand:-
GTGGGACTGAGACATGAAGGGCCGCA
>Location:NODE_298130_length_4886_cov_17.340155	Coordinate:1353	Reads:128	Hits:2	Allocated_reads:64	Strand:-
TGGGACTGAGACATGAAGGGCCGCA
>Location:NODE_298130_length_4886_cov_17.340155	Coordinate:1353	Reads:2	Hits:2	Allocated_reads:1	Strand:-
TGGGACTGAGACATGAAGGGCCGCT
>Location:NODE_298130_length_4886_cov_17.340155	Coordinate:1354	Reads:1	Hits:2	Allocated_reads:0.5	Strand:-
TCCCCGTGGGACTGAGACATGAAGGGCCGC
>Location:NODE_298130_length_4886_cov_17.340155	Coordinate:1354	Reads:1	Hits:2	Allocated_reads:0.5	Strand:-
TGGGACTGAGACATGAAGTGCCGC
>Location:NODE_298130_length_4886_cov_17.340155	Coordinate:1354	Reads:22	Hits:2	Allocated_reads:11	Strand:-
TGGGACTGAGACATGAAGGGCCGC
>Location:NODE_298130_length_4886_cov_17.340155	Coordinate:1355	Reads:2	Hits:2	Allocated_reads:1	Strand:-
CCCCGTGGGACTGAGACATGAAGGGCCT
>Location:NODE_298130_length_4886_cov_17.340155	Coordinate:1355	Reads:1	Hits:2	Allocated_reads:0.5	Strand:-
CCCGTGGGACTGAGACATGAAGGGCCT
>Location:NODE_298130_length_4886_cov_17.340155	Coordinate:1355	Reads:1	Hits:2	Allocated_reads:0.5	Strand:-
GGCTCCCCGTGGGACTGAGACATGAAGGGCCT
>Location:NODE_298130_length_4886_cov_17.340155	Coordinate:1355	Reads:2	Hits:2	Allocated_reads:1	Strand:-
TCCCCGTGGGACTGAGACATGAAGGGCCT
>Location:NODE_298130_length_4886_cov_17.340155	Coordinate:1356	Reads:2	Hits:2	Allocated_reads:1	Strand:-
CCCCGTGGGACTGAGACATGAAGGGCC
>Location:NODE_298130_length_4886_cov_17.340155	Coordinate:1356	Reads:7	Hits:2	Allocated_reads:3.5	Strand:-
TCCCCGTGGGACTGAGACATGAAGGGCC
>Location:NODE_298130_length_4886_cov_17.340155	Coordinate:1357	Reads:1	Hits:2	Allocated_reads:0.5	Strand:-
GGCTCCCCGTGGGACTGAGACATGAAGTGC
>Location:NODE_298130_length_4886_cov_17.340155	Coordinate:1357	Reads:4	Hits:2	Allocated_reads:2	Strand:-
GGCTCCCCGTGGGACTGAGACATGAAGGGC
>Location:NODE_298130_length_4886_cov_17.340155	Coordinate:1357	Reads:1	Hits:2	Allocated_reads:0.5	Strand:-
TCCCCGTGGGACTGAGACATGAAGGGC
>Location:NODE_298130_length_4886_cov_17.340155	Coordinate:1357	Reads:1	Hits:2	Allocated_reads:0.5	Strand:-
TCCCCGTGGGACTGAGACATGAAGTTT
>Location:NODE_298130_length_4886_cov_17.340155	Coordinate:1359	Reads:2	Hits:2	Allocated_reads:1	Strand:-
GGCTCCCCGTGGGACTGAGACATGAAGG
>Location:NODE_298130_length_4886_cov_17.340155	Coordinate:1360	Reads:1	Hits:2	Allocated_reads:0.5	Strand:-
GGCTCCCCGTGGGACTGAGACATGAAG
>Location:NODE_298130_length_4886_cov_17.340155	Coordinate:1361	Reads:1	Hits:2	Allocated_reads:0.5	Strand:+
TTCATGTCTCAGTCCCACGGGGAGC
>Location:NODE_298130_length_4886_cov_17.340155	Coordinate:1362	Reads:4	Hits:2	Allocated_reads:2	Strand:+
TCATGTCTCAGTCCCACGGGGAGC
>Location:NODE_298130_length_4886_cov_17.340155	Coordinate:1362	Reads:4	Hits:2	Allocated_reads:2	Strand:+
TCATGTCTCAGTCCCACGGGGAGCC
>Location:NODE_298130_length_4886_cov_17.340155	Coordinate:1362	Reads:1	Hits:2	Allocated_reads:0.5	Strand:+
TCATGTCTCAGTCCCACGGGGAGCCT
>Location:NODE_298130_length_4886_cov_17.340155	Coordinate:1362	Reads:2	Hits:2	Allocated_reads:1	Strand:+
TCATGTCTCAGTCCCACGGGGAGCCC
>Location:NODE_298130_length_4886_cov_17.340155	Coordinate:1362	Reads:1	Hits:2	Allocated_reads:0.5	Strand:+
TCATGTCTCAGTCCCACGGGGAGCCCCA
>Location:NODE_298130_length_4886_cov_17.340155	Coordinate:1362	Reads:1	Hits:2	Allocated_reads:0.5	Strand:+
TCATGTCTCAGTCCCACGGGGAGCCCCAGC
>Location:NODE_298130_length_4886_cov_17.340155	Coordinate:1363	Reads:3	Hits:2	Allocated_reads:1.5	Strand:-
TGGGGCTCCCCGTGGGACTGAGACATG
>Location:NODE_298130_length_4886_cov_17.340155	Coordinate:1366	Reads:1	Hits:3	Allocated_reads:0.333333333333333	Strand:-
GAGCTGGGGCTCCCCGTGGGACTGAGAT
>Location:NODE_298130_length_4886_cov_17.340155	Coordinate:1366	Reads:1	Hits:2	Allocated_reads:0.5	Strand:-
TAGAGCTGGGGCTCCCCGTGGGACTGAGAA
>Location:NODE_298130_length_4886_cov_17.340155	Coordinate:1367	Reads:2	Hits:2	Allocated_reads:1	Strand:-
TAGAGCTGGGGCTCCCCGTGGGACTGAGT
>Location:NODE_298130_length_4886_cov_17.340155	Coordinate:1367	Reads:3	Hits:2	Allocated_reads:1.5	Strand:-
TAGAGCTGGGGCTCCCCGTGGGACTGAGA
>Location:NODE_298130_length_4886_cov_17.340155	Coordinate:1367	Reads:1	Hits:3	Allocated_reads:0.333333333333333	Strand:+
TCTCAGTCCCACGGGGAGCCCCAGCTC
>Location:NODE_298130_length_4886_cov_17.340155	Coordinate:1368	Reads:1	Hits:3	Allocated_reads:0.333333333333333	Strand:+
CTCAGTCCCACGGGGAGCCCCAGC
>Location:NODE_298130_length_4886_cov_17.340155	Coordinate:1369	Reads:1	Hits:2	Allocated_reads:0.5	Strand:-
TAGAGCTGGGGCTCCCCGTGGGACTGA
>Location:NODE_298130_length_4886_cov_17.340155	Coordinate:1372	Reads:1	Hits:2	Allocated_reads:0.5	Strand:-
CTGTAGAGCTGGGGCTCCCCGTGGGAC
>Location:NODE_298130_length_4886_cov_17.340155	Coordinate:1372	Reads:1	Hits:2	Allocated_reads:0.5	Strand:-
TACAGCCTGTAGAGCTGGGGCTCCCCGTGGGAC
>Location:NODE_298130_length_4886_cov_17.340155	Coordinate:1372	Reads:1	Hits:2	Allocated_reads:0.5	Strand:-
TAGAGCTGGGGCTCCCCGTGGGAT
>Location:NODE_298130_length_4886_cov_17.340155	Coordinate:1373	Reads:2	Hits:2	Allocated_reads:1	Strand:-
TACAGCCTGTAGAGCTGGGGCTCCCCGTGGGA
>Location:NODE_298130_length_4886_cov_17.340155	Coordinate:1374	Reads:1	Hits:4	Allocated_reads:0.25	Strand:-
TACAGCCTGTAGAGCTGGGGCTCCCCGTGGA
>Location:NODE_298130_length_4886_cov_17.340155	Coordinate:1375	Reads:1	Hits:4	Allocated_reads:0.25	Strand:-
ACAGCCTGTAGAGCTGGGGCTCCCCGAGG
>Location:NODE_298130_length_4886_cov_17.340155	Coordinate:1375	Reads:4	Hits:4	Allocated_reads:1	Strand:-
ACAGCCTGTAGAGCTGGGGCTCCCCGTGT
>Location:NODE_298130_length_4886_cov_17.340155	Coordinate:1375	Reads:2	Hits:4	Allocated_reads:0.5	Strand:-
TACAGCCTGTAGAGCTGGGGCTCCCCGTGG
>Location:NODE_298130_length_4886_cov_17.340155	Coordinate:1376	Reads:1	Hits:4	Allocated_reads:0.25	Strand:-
ACAGCCTGTAGAGCTGGGGCTCCCCGTT
>Location:NODE_298130_length_4886_cov_17.340155	Coordinate:1376	Reads:2	Hits:4	Allocated_reads:0.5	Strand:-
ACAGCCTGTAGAGCTGGGGCTCCCCGTG
>Location:NODE_298130_length_4886_cov_17.340155	Coordinate:1376	Reads:1	Hits:4	Allocated_reads:0.25	Strand:+
CACGGGGAGCCCCAGCTCTACAGGCT
>Location:NODE_298130_length_4886_cov_17.340155	Coordinate:1376	Reads:1	Hits:4	Allocated_reads:0.25	Strand:+
CACGGGGAGCCCCAGCTCTACAGGCTGT
>Location:NODE_298130_length_4886_cov_17.340155	Coordinate:1376	Reads:1	Hits:4	Allocated_reads:0.25	Strand:-
CATACAGCCTGTAGAGCTGGGGCTCCCCGTG
>Location:NODE_298130_length_4886_cov_17.340155	Coordinate:1376	Reads:1	Hits:4	Allocated_reads:0.25	Strand:-
TACAGCCTGTAGAGCTGGGGCTCCCCAAA
>Location:NODE_298130_length_4886_cov_17.340155	Coordinate:1376	Reads:1	Hits:4	Allocated_reads:0.25	Strand:-
TACAGCCTGTAGAGCTGGGGCTCCCCGAA
>Location:NODE_298130_length_4886_cov_17.340155	Coordinate:1376	Reads:1	Hits:4	Allocated_reads:0.25	Strand:-
TACAGCCTGTAGAGCTGGGGCTCCCCGAG
>Location:NODE_298130_length_4886_cov_17.340155	Coordinate:1376	Reads:1	Hits:4	Allocated_reads:0.25	Strand:-
TACAGCCTGTAGAGCTGGGGCTCCCCGGT
>Location:NODE_298130_length_4886_cov_17.340155	Coordinate:1376	Reads:15	Hits:4	Allocated_reads:3.75	Strand:-
TACAGCCTGTAGAGCTGGGGCTCCCCGTG
>Location:NODE_298130_length_4886_cov_17.340155	Coordinate:1376	Reads:2	Hits:4	Allocated_reads:0.5	Strand:-
TACAGCCTGTAGAGCTGGGGCTCCCCGTT
>Location:NODE_298130_length_4886_cov_17.340155	Coordinate:1377	Reads:1	Hits:4	Allocated_reads:0.25	Strand:-
ACAGCCTGTAGAGCTGGGGCTCCCCGA
>Location:NODE_298130_length_4886_cov_17.340155	Coordinate:1377	Reads:1	Hits:4	Allocated_reads:0.25	Strand:+
ACGGGGAGCCCCAGCTCTACAGGT
>Location:NODE_298130_length_4886_cov_17.340155	Coordinate:1377	Reads:1	Hits:4	Allocated_reads:0.25	Strand:+
ACGGGGAGCCCCAGCTCTACAGGCTG
>Location:NODE_298130_length_4886_cov_17.340155	Coordinate:1377	Reads:1	Hits:4	Allocated_reads:0.25	Strand:+
ACGGGGAGCCCCAGCTCTACAGGCTGTATGC
>Location:NODE_298130_length_4886_cov_17.340155	Coordinate:1377	Reads:1	Hits:4	Allocated_reads:0.25	Strand:-
CAGCCTGTAGAGCTGGGGCTCCCCGT
>Location:NODE_298130_length_4886_cov_17.340155	Coordinate:1377	Reads:1	Hits:4	Allocated_reads:0.25	Strand:-
GCATACAGCCTGTAGAGCTGGGGCTCCCCGT
>Location:NODE_298130_length_4886_cov_17.340155	Coordinate:1377	Reads:1	Hits:4	Allocated_reads:0.25	Strand:-
TACAGCCTGTAGAGCTGGGGCTCCCATT
>Location:NODE_298130_length_4886_cov_17.340155	Coordinate:1377	Reads:8	Hits:4	Allocated_reads:2	Strand:-
TACAGCCTGTAGAGCTGGGGCTCCCCGA
>Location:NODE_298130_length_4886_cov_17.340155	Coordinate:1377	Reads:9	Hits:4	Allocated_reads:2.25	Strand:-
TACAGCCTGTAGAGCTGGGGCTCCCCGT
>Location:NODE_298130_length_4886_cov_17.340155	Coordinate:1378	Reads:1	Hits:4	Allocated_reads:0.25	Strand:-
ACAGCCTGTAGAGCTGGGGCTCCCCG
>Location:NODE_298130_length_4886_cov_17.340155	Coordinate:1378	Reads:1	Hits:4	Allocated_reads:0.25	Strand:+
CGGGGAGCCCCAGCTCTATAGGCTGTA
>Location:NODE_298130_length_4886_cov_17.340155	Coordinate:1378	Reads:1	Hits:4	Allocated_reads:0.25	Strand:-
GCATACAGCCTGTAGAGCTGGGGCTCCCCT
>Location:NODE_298130_length_4886_cov_17.340155	Coordinate:1378	Reads:1	Hits:4	Allocated_reads:0.25	Strand:-
TACAGCCTGTAGAGCTGGGGCTCCCCA
>Location:NODE_298130_length_4886_cov_17.340155	Coordinate:1378	Reads:1	Hits:4	Allocated_reads:0.25	Strand:-
TACAGCCTGTAGAGCTGGGGCTCCCCT
>Location:NODE_298130_length_4886_cov_17.340155	Coordinate:1378	Reads:1	Hits:4	Allocated_reads:0.25	Strand:-
TACAGCCTGTAGAGCTGGGGCTCCCGA
>Location:NODE_298130_length_4886_cov_17.340155	Coordinate:1378	Reads:1	Hits:4	Allocated_reads:0.25	Strand:-
TACAGCCTGTAGAGCTGGGGCTCCCTA
>Location:NODE_298130_length_4886_cov_17.340155	Coordinate:1378	Reads:1	Hits:4	Allocated_reads:0.25	Strand:-
TACAGCCTGTAGAGCTGGGGCTCCCTT
>Location:NODE_298130_length_4886_cov_17.340155	Coordinate:1378	Reads:17	Hits:4	Allocated_reads:4.25	Strand:-
TACAGCCTGTAGAGCTGGGGCTCCCCG
>Location:NODE_298130_length_4886_cov_17.340155	Coordinate:1379	Reads:1	Hits:4	Allocated_reads:0.25	Strand:-
CAGCATACAGCCTGTAGAGCTGGGGCTCCCC
>Location:NODE_298130_length_4886_cov_17.340155	Coordinate:1379	Reads:1	Hits:4	Allocated_reads:0.25	Strand:-
CAGCCTGTAGAGCTGGGGCTCCCC
>Location:NODE_298130_length_4886_cov_17.340155	Coordinate:1379	Reads:1	Hits:4	Allocated_reads:0.25	Strand:-
CATACAGCCTGTAGAGCTGGGGCTCCCC
>Location:NODE_298130_length_4886_cov_17.340155	Coordinate:1379	Reads:3	Hits:4	Allocated_reads:0.75	Strand:-
GCATACAGCCTGTAGAGCTGGGGCTCCCC
>Location:NODE_298130_length_4886_cov_17.340155	Coordinate:1379	Reads:17	Hits:4	Allocated_reads:4.25	Strand:-
TACAGCCTGTAGAGCTGGGGCTCCCC
>Location:NODE_298130_length_4886_cov_17.340155	Coordinate:1379	Reads:3	Hits:4	Allocated_reads:0.75	Strand:-
TACAGCCTGTAGAGCTGGGGCTCCCA
>Location:NODE_298130_length_4886_cov_17.340155	Coordinate:1379	Reads:3	Hits:4	Allocated_reads:0.75	Strand:-
TACAGCCTGTAGAGCTGGGGCTCCCT
>Location:NODE_298130_length_4886_cov_17.340155	Coordinate:1380	Reads:1	Hits:4	Allocated_reads:0.25	Strand:-
AGCATACAGCCTGTAGAGCTGGGGCTCCC
>Location:NODE_298130_length_4886_cov_17.340155	Coordinate:1380	Reads:1	Hits:4	Allocated_reads:0.25	Strand:-
ATACAGCCTGTAGAGCTGGGGCTCCC
>Location:NODE_298130_length_4886_cov_17.340155	Coordinate:1380	Reads:1	Hits:4	Allocated_reads:0.25	Strand:-
CAGCATACAGCCTGTAGAGCTGGGGCTCCT
>Location:NODE_298130_length_4886_cov_17.340155	Coordinate:1380	Reads:6	Hits:4	Allocated_reads:1.5	Strand:-
CAGCATACAGCCTGTAGAGCTGGGGCTCCC
>Location:NODE_298130_length_4886_cov_17.340155	Coordinate:1380	Reads:1	Hits:4	Allocated_reads:0.25	Strand:-
CATACAGCCTGTAGAGCTGGGGCTCCC
>Location:NODE_298130_length_4886_cov_17.340155	Coordinate:1380	Reads:1	Hits:4	Allocated_reads:0.25	Strand:-
GCATACAGCCTGTAGAGCTGAGGCTCCT
>Location:NODE_298130_length_4886_cov_17.340155	Coordinate:1380	Reads:17	Hits:4	Allocated_reads:4.25	Strand:-
GCATACAGCCTGTAGAGCTGGGGCTCCC
>Location:NODE_298130_length_4886_cov_17.340155	Coordinate:1380	Reads:5	Hits:4	Allocated_reads:1.25	Strand:-
GCATACAGCCTGTAGAGCTGGGGCTCCT
>Location:NODE_298130_length_4886_cov_17.340155	Coordinate:1380	Reads:1	Hits:4	Allocated_reads:0.25	Strand:-
TACAGCCTGTAGAGCTGGGGCTCGC
>Location:NODE_298130_length_4886_cov_17.340155	Coordinate:1380	Reads:70	Hits:4	Allocated_reads:17.5	Strand:-
TACAGCCTGTAGAGCTGGGGCTCCC
>Location:NODE_298130_length_4886_cov_17.340155	Coordinate:1381	Reads:4	Hits:4	Allocated_reads:1	Strand:-
AGCATACAGCCTGTAGAGCTGGGGCTCC
>Location:NODE_298130_length_4886_cov_17.340155	Coordinate:1381	Reads:3	Hits:4	Allocated_reads:0.75	Strand:-
ATACAGCCTGTAGAGCTGGGGCTCC
>Location:NODE_298130_length_4886_cov_17.340155	Coordinate:1381	Reads:7	Hits:4	Allocated_reads:1.75	Strand:-
CAGCATACAGCCTGTAGAGCTGGGGCTCC
>Location:NODE_298130_length_4886_cov_17.340155	Coordinate:1381	Reads:4	Hits:4	Allocated_reads:1	Strand:-
CATACAGCCTGTAGAGCTGGGGCTCC
>Location:NODE_298130_length_4886_cov_17.340155	Coordinate:1381	Reads:28	Hits:4	Allocated_reads:7	Strand:-
GCATACAGCCTGTAGAGCTGGGGCTCC
>Location:NODE_298130_length_4886_cov_17.340155	Coordinate:1381	Reads:1	Hits:4	Allocated_reads:0.25	Strand:-
TACAGCCTGTAGAGCTGGGACTCC
>Location:NODE_298130_length_4886_cov_17.340155	Coordinate:1381	Reads:158	Hits:4	Allocated_reads:39.5	Strand:-
TACAGCCTGTAGAGCTGGGGCTCC
>Location:NODE_298130_length_4886_cov_17.340155	Coordinate:1381	Reads:3	Hits:4	Allocated_reads:0.75	Strand:-
TACAGCCTGTAGAGCTGGGGCTCT
>Location:NODE_298130_length_4886_cov_17.340155	Coordinate:1384	Reads:14	Hits:4	Allocated_reads:3.5	Strand:-
ACAGCATACAGCCTGTAGAGCTGGGGC
>Location:NODE_298130_length_4886_cov_17.340155	Coordinate:1384	Reads:1	Hits:4	Allocated_reads:0.25	Strand:-
AGCACAGCATACAGCCTGTAGAGCTGGGGC
>Location:NODE_298130_length_4886_cov_17.340155	Coordinate:1384	Reads:1	Hits:4	Allocated_reads:0.25	Strand:-
AGCATACAGCCTGTAGAGCTGGGGC
>Location:NODE_298130_length_4886_cov_17.340155	Coordinate:1384	Reads:6	Hits:4	Allocated_reads:1.5	Strand:-
CACAGCATACAGCCTGTAGAGCTGGGGC
>Location:NODE_298130_length_4886_cov_17.340155	Coordinate:1384	Reads:1	Hits:4	Allocated_reads:0.25	Strand:-
CAGCACAGCATACAGCCTGTAGAGCTGGGGC
>Location:NODE_298130_length_4886_cov_17.340155	Coordinate:1384	Reads:2	Hits:4	Allocated_reads:0.5	Strand:-
CAGCACAGCATACAGCCTATAGAGCTGGGGC
>Location:NODE_298130_length_4886_cov_17.340155	Coordinate:1384	Reads:19	Hits:4	Allocated_reads:4.75	Strand:-
CAGCATACAGCCTGTAGAGCTGGGGC
>Location:NODE_298130_length_4886_cov_17.340155	Coordinate:1384	Reads:1	Hits:4	Allocated_reads:0.25	Strand:-
CCAGCACAGCATACAGCCTATAGAGCTGGGGC
>Location:NODE_298130_length_4886_cov_17.340155	Coordinate:1384	Reads:1	Hits:4	Allocated_reads:0.25	Strand:-
CCAGCACAGCATACAGCCTGTAGAGCTGGGGC
>Location:NODE_298130_length_4886_cov_17.340155	Coordinate:1384	Reads:4	Hits:4	Allocated_reads:1	Strand:-
GCACAGCATACAGCCTGTAGAGCTGGGGC
>Location:NODE_298130_length_4886_cov_17.340155	Coordinate:1385	Reads:1	Hits:4	Allocated_reads:0.25	Strand:+
CCCCAGCTCTACAGGCTGTATGCTGTGCT
>Location:NODE_298130_length_4886_cov_17.340155	Coordinate:1385	Reads:1	Hits:4	Allocated_reads:0.25	Strand:-
TGAACCAGCACAGCATACAGCCTGTAGAGCTGTTT
>Location:NODE_298130_length_4886_cov_17.340155	Coordinate:1386	Reads:1	Hits:4	Allocated_reads:0.25	Strand:+
CCCAGCTCTACAGGCTGTATGCTG
>Location:NODE_298130_length_4886_cov_17.340155	Coordinate:1386	Reads:2	Hits:4	Allocated_reads:0.5	Strand:+
CCCAGCTCTACAGGCTGTATGCTGTGCT
>Location:NODE_298130_length_4886_cov_17.340155	Coordinate:1387	Reads:1	Hits:4	Allocated_reads:0.25	Strand:-
CCAGCACAGCATACAGCCTGTAGAGCTGC
>Location:NODE_298130_length_4886_cov_17.340155	Coordinate:1387	Reads:1	Hits:4	Allocated_reads:0.25	Strand:+
CCAGCTCTACAGGCTGTATGCTGTGC
>Location:NODE_298130_length_4886_cov_17.340155	Coordinate:1387	Reads:1	Hits:4	Allocated_reads:0.25	Strand:+
CCAGCTCTACAGGCTGTATGCTGTGCT
>Location:NODE_298130_length_4886_cov_17.340155	Coordinate:1388	Reads:1	Hits:4	Allocated_reads:0.25	Strand:-
CCAGCACAGCATACAGCCTATAGAGCTA
>Location:NODE_298130_length_4886_cov_17.340155	Coordinate:1388	Reads:1	Hits:4	Allocated_reads:0.25	Strand:-
CCAGCACAGCATACAGCCTGTAGAGCTG
>Location:NODE_298130_length_4886_cov_17.340155	Coordinate:1388	Reads:1	Hits:4	Allocated_reads:0.25	Strand:-
GCACAGCATACAGCCTGTAGAGCTG
>Location:NODE_298130_length_4886_cov_17.340155	Coordinate:1388	Reads:2	Hits:4	Allocated_reads:0.5	Strand:-
TGAACCAGCACAGCATACAGCCTGTAGAGCTG
>Location:NODE_298130_length_4886_cov_17.340155	Coordinate:1389	Reads:4	Hits:4	Allocated_reads:1	Strand:-
CCAGCACAGCATACAGCCTATAGAGCT
>Location:NODE_298130_length_4886_cov_17.340155	Coordinate:1389	Reads:1	Hits:4	Allocated_reads:0.25	Strand:-
GCACAGCATACAGCCTGTAGAGCT
>Location:NODE_298130_length_4886_cov_17.340155	Coordinate:1389	Reads:4	Hits:4	Allocated_reads:1	Strand:-
TGAACCAGCACAGCATACAGCCTGTAGAGCT
>Location:NODE_298130_length_4886_cov_17.340155	Coordinate:1389	Reads:7	Hits:4	Allocated_reads:1.75	Strand:-
TGAACCAGCACAGCATACAGCCTATAGAGCT
>Location:NODE_298130_length_4886_cov_17.340155	Coordinate:1390	Reads:1	Hits:4	Allocated_reads:0.25	Strand:-
AACCAGCACAGCATACAGCCTATAGAGC
>Location:NODE_298130_length_4886_cov_17.340155	Coordinate:1390	Reads:8	Hits:4	Allocated_reads:2	Strand:-
AACCAGCACAGCATACAGCCTGTAGAGC
>Location:NODE_298130_length_4886_cov_17.340155	Coordinate:1390	Reads:1	Hits:4	Allocated_reads:0.25	Strand:-
AGAGTGAACCAGCACAGCATACAGCCTATAGAGC
>Location:NODE_298130_length_4886_cov_17.340155	Coordinate:1390	Reads:1	Hits:4	Allocated_reads:0.25	Strand:-
AGCACAGCATACAGCCTGTAGAGC
>Location:NODE_298130_length_4886_cov_17.340155	Coordinate:1390	Reads:2	Hits:4	Allocated_reads:0.5	Strand:-
CCAGCACAGCATACAGCCTATAGAGC
>Location:NODE_298130_length_4886_cov_17.340155	Coordinate:1390	Reads:9	Hits:4	Allocated_reads:2.25	Strand:-
CCAGCACAGCATACAGCCTGTAGAGC
>Location:NODE_298130_length_4886_cov_17.340155	Coordinate:1390	Reads:4	Hits:4	Allocated_reads:1	Strand:-
GAACCAGCACAGCATACAGCCTATAGAGC
>Location:NODE_298130_length_4886_cov_17.340155	Coordinate:1390	Reads:9	Hits:4	Allocated_reads:2.25	Strand:-
GAACCAGCACAGCATACAGCCTGTAGAGC
>Location:NODE_298130_length_4886_cov_17.340155	Coordinate:1390	Reads:1	Hits:4	Allocated_reads:0.25	Strand:-
GAGTGAACCAGCACAGCATACAGCCTGTAGAGC
>Location:NODE_298130_length_4886_cov_17.340155	Coordinate:1390	Reads:1	Hits:4	Allocated_reads:0.25	Strand:-
GTGAACCAGCACAGCATACAGCCTGTAGAGC
>Location:NODE_298130_length_4886_cov_17.340155	Coordinate:1390	Reads:1	Hits:4	Allocated_reads:0.25	Strand:-
TGAACCAGCACAGCATACAGCCTATAGAAC
>Location:NODE_298130_length_4886_cov_17.340155	Coordinate:1390	Reads:1	Hits:4	Allocated_reads:0.25	Strand:-
TGAACCAGCACAGCATACAGCCTCTAGAGC
>Location:NODE_298130_length_4886_cov_17.340155	Coordinate:1390	Reads:1	Hits:4	Allocated_reads:0.25	Strand:-
TGAACCAGCACAGCATACAGCCTGTAGCGC
>Location:NODE_298130_length_4886_cov_17.340155	Coordinate:1390	Reads:198	Hits:4	Allocated_reads:49.5	Strand:-
TGAACCAGCACAGCATACAGCCTATAGAGC
>Location:NODE_298130_length_4886_cov_17.340155	Coordinate:1390	Reads:251	Hits:4	Allocated_reads:62.75	Strand:-
TGAACCAGCACAGCATACAGCCTGTAGAGC
>Location:NODE_298130_length_4886_cov_17.340155	Coordinate:1391	Reads:1	Hits:4	Allocated_reads:0.25	Strand:-
CCAGCACAGCATACAGCCTGTAGAG
>Location:NODE_298130_length_4886_cov_17.340155	Coordinate:1391	Reads:1	Hits:4	Allocated_reads:0.25	Strand:-
GAACCAGCACAGCATACAGCCTGTAGTT
>Location:NODE_298130_length_4886_cov_17.340155	Coordinate:1392	Reads:2	Hits:4	Allocated_reads:0.5	Strand:-
AACCAGCACAGCATACAGCCTGTAGA
>Location:NODE_298130_length_4886_cov_17.340155	Coordinate:1392	Reads:4	Hits:4	Allocated_reads:1	Strand:-
AGTGAACCAGCACAGCATACAGCCTGTAGA
>Location:NODE_298130_length_4886_cov_17.340155	Coordinate:1392	Reads:2	Hits:4	Allocated_reads:0.5	Strand:-
GAACCAGCACAGCATACAGCCTGTAGA
>Location:NODE_298130_length_4886_cov_17.340155	Coordinate:1392	Reads:2	Hits:4	Allocated_reads:0.5	Strand:-
GAGTGAACCAGCACAGCATACAGCCTGTAGT
>Location:NODE_298130_length_4886_cov_17.340155	Coordinate:1392	Reads:3	Hits:4	Allocated_reads:0.75	Strand:-
GAGTGAACCAGCACAGCATACAGCCTGTAGA
>Location:NODE_298130_length_4886_cov_17.340155	Coordinate:1392	Reads:1	Hits:4	Allocated_reads:0.25	Strand:-
GTGAACCAGCACAGCATACAGCCTGTAGA
>Location:NODE_298130_length_4886_cov_17.340155	Coordinate:1392	Reads:1	Hits:4	Allocated_reads:0.25	Strand:-
TGAACCAGCACAGCATACAGCCTGTAGT
>Location:NODE_298130_length_4886_cov_17.340155	Coordinate:1392	Reads:2	Hits:4	Allocated_reads:0.5	Strand:-
TGAACCAGCACAGCATACAGCCTATAGA
>Location:NODE_298130_length_4886_cov_17.340155	Coordinate:1392	Reads:94	Hits:4	Allocated_reads:23.5	Strand:-
TGAACCAGCACAGCATACAGCCTGTAGA
>Location:NODE_298130_length_4886_cov_17.340155	Coordinate:1393	Reads:1	Hits:3	Allocated_reads:0.333333333333333	Strand:+
CTACAGGCTGTATGCTGTGCTGGTTCACTCTGGAT
>Location:NODE_298130_length_4886_cov_17.340155	Coordinate:1393	Reads:1	Hits:4	Allocated_reads:0.25	Strand:-
TGAACCAGCACAGCATACAGCCTGTAG
>Location:NODE_298130_length_4886_cov_17.340155	Coordinate:1393	Reads:3	Hits:4	Allocated_reads:0.75	Strand:-
TGAACCAGCACAGCATACAGCCTATAG
>Location:NODE_298130_length_4886_cov_17.340155	Coordinate:1394	Reads:1	Hits:4	Allocated_reads:0.25	Strand:-
AACCAGCACAGCATACAGCCTATA
>Location:NODE_298130_length_4886_cov_17.340155	Coordinate:1394	Reads:1	Hits:4	Allocated_reads:0.25	Strand:-
GAGTGAACCAGCACAGCATACAGACTGTA
>Location:NODE_298130_length_4886_cov_17.340155	Coordinate:1394	Reads:2	Hits:4	Allocated_reads:0.5	Strand:+
TACAGGCTGTATGCTGTGCTGGTT
>Location:NODE_298130_length_4886_cov_17.340155	Coordinate:1394	Reads:1	Hits:4	Allocated_reads:0.25	Strand:+
TACAGGCTGTATGCTGTGCTGGTTC
>Location:NODE_298130_length_4886_cov_17.340155	Coordinate:1394	Reads:1	Hits:4	Allocated_reads:0.25	Strand:+
TACAGGCTGTATGCTGTGCTGGTTCT
>Location:NODE_298130_length_4886_cov_17.340155	Coordinate:1394	Reads:3	Hits:4	Allocated_reads:0.75	Strand:+
TACAGGCTGTATGCTGTGCTGGTTCACT
>Location:NODE_298130_length_4886_cov_17.340155	Coordinate:1394	Reads:5	Hits:4	Allocated_reads:1.25	Strand:-
TGAACCAGCACAGCATACAGCCTATA
>Location:NODE_298130_length_4886_cov_17.340155	Coordinate:1394	Reads:7	Hits:4	Allocated_reads:1.75	Strand:-
TGAACCAGCACAGCATACAGCCTGTA
>Location:NODE_298130_length_4886_cov_17.340155	Coordinate:1395	Reads:2	Hits:5	Allocated_reads:0.4	Strand:+
ACAGGCTGTATGCTGTGCTGGTTC
>Location:NODE_298130_length_4886_cov_17.340155	Coordinate:1395	Reads:1	Hits:5	Allocated_reads:0.2	Strand:+
ACAGGCTGTATGCTGTGCTGGTTCA
>Location:NODE_298130_length_4886_cov_17.340155	Coordinate:1395	Reads:3	Hits:5	Allocated_reads:0.6	Strand:+
ACAGGCTGTATGCTGTGCTGGTTCACT
>Location:NODE_298130_length_4886_cov_17.340155	Coordinate:1395	Reads:2	Hits:5	Allocated_reads:0.4	Strand:+
ACAGGCTGTATGCTGTGCTGGTTCACTCT
>Location:NODE_298130_length_4886_cov_17.340155	Coordinate:1395	Reads:1	Hits:4	Allocated_reads:0.25	Strand:+
ACAGGCTGTATGCTGTGCTGGTTCACTCTGGAT
>Location:NODE_298130_length_4886_cov_17.340155	Coordinate:1395	Reads:1	Hits:5	Allocated_reads:0.2	Strand:-
AGAGTGAACCAGCACAGCATACAGCCTGT
>Location:NODE_298130_length_4886_cov_17.340155	Coordinate:1395	Reads:2	Hits:5	Allocated_reads:0.4	Strand:-
AGTGAACCAGCACAGCATACAGCCTGT
>Location:NODE_298130_length_4886_cov_17.340155	Coordinate:1395	Reads:1	Hits:5	Allocated_reads:0.2	Strand:-
GAGTGAACCAGCACAGCATACAGCCTGT
>Location:NODE_298130_length_4886_cov_17.340155	Coordinate:1395	Reads:1	Hits:4	Allocated_reads:0.25	Strand:-
TCCAGAGTGAACCAGCACAGCATACAGCCTGT
>Location:NODE_298130_length_4886_cov_17.340155	Coordinate:1396	Reads:1	Hits:5	Allocated_reads:0.2	Strand:-
CAGAGTGAACCAGCACAGCATACAGCCTA
>Location:NODE_298130_length_4886_cov_17.340155	Coordinate:1396	Reads:7	Hits:5	Allocated_reads:1.4	Strand:-
TGAACCAGCACAGCATACAGCCTG
>Location:NODE_298130_length_4886_cov_17.340155	Coordinate:1397	Reads:1	Hits:5	Allocated_reads:0.2	Strand:-
AGAGTGAACCAGCACAGCATACAGCCT
>Location:NODE_298130_length_4886_cov_17.340155	Coordinate:1397	Reads:1	Hits:4	Allocated_reads:0.25	Strand:+
AGGCTGTATGCTGTGCTGGTTCACTCTGGATT
>Location:NODE_298130_length_4886_cov_17.340155	Coordinate:1397	Reads:1	Hits:5	Allocated_reads:0.2	Strand:-
CAGAGTGAACCAGCACAGCATACAGCCT
>Location:NODE_298130_length_4886_cov_17.340155	Coordinate:1397	Reads:1	Hits:4	Allocated_reads:0.25	Strand:-
CCAGAGTGAACCAGCACAGCATACAGCCT
>Location:NODE_298130_length_4886_cov_17.340155	Coordinate:1397	Reads:7	Hits:4	Allocated_reads:1.75	Strand:-
TCCAGAGTGAACCAGCACAGCATACAGCCT
>Location:NODE_298130_length_4886_cov_17.340155	Coordinate:1398	Reads:2	Hits:4	Allocated_reads:0.5	Strand:-
ATCCAGAGTGAACCAGCACAGCATACAGCC
>Location:NODE_298130_length_4886_cov_17.340155	Coordinate:1398	Reads:1	Hits:4	Allocated_reads:0.25	Strand:+
GGCTGTATGCTGTGCTGGTTCACTCTGGATT
>Location:NODE_298130_length_4886_cov_17.340155	Coordinate:1398	Reads:20	Hits:4	Allocated_reads:5	Strand:-
TCCAGAGTGAACCAGCACAGCATACAGCC
>Location:NODE_298130_length_4886_cov_17.340155	Coordinate:1399	Reads:3	Hits:5	Allocated_reads:0.6	Strand:-
AGAGTGAACCAGCACAGCATACAGC
>Location:NODE_298130_length_4886_cov_17.340155	Coordinate:1399	Reads:6	Hits:4	Allocated_reads:1.5	Strand:-
ATCCAGAGTGAACCAGCACAGCATACAGC
>Location:NODE_298130_length_4886_cov_17.340155	Coordinate:1399	Reads:1	Hits:5	Allocated_reads:0.2	Strand:-
CAGAGTGAACCAGCACAGCATACAGC
>Location:NODE_298130_length_4886_cov_17.340155	Coordinate:1399	Reads:3	Hits:4	Allocated_reads:0.75	Strand:-
CCAGAGTGAACCAGCACAGCATACAGC
>Location:NODE_298130_length_4886_cov_17.340155	Coordinate:1399	Reads:89	Hits:4	Allocated_reads:22.25	Strand:-
TCCAGAGTGAACCAGCACAGCATACAGC
>Location:NODE_298130_length_4886_cov_17.340155	Coordinate:1400	Reads:1	Hits:4	Allocated_reads:0.25	Strand:+
CTGTATGCTGTGCTGGTTCACTCTGGAT
>Location:NODE_298130_length_4886_cov_17.340155	Coordinate:1401	Reads:2	Hits:4	Allocated_reads:0.5	Strand:-
TCCAGAGTGAACCAGCACAGCATACA
>Location:NODE_298130_length_4886_cov_17.340155	Coordinate:1401	Reads:1	Hits:5	Allocated_reads:0.2	Strand:+
TGTATGCTGTGCTGGTTCACTCTGT
>Location:NODE_298130_length_4886_cov_17.340155	Coordinate:1401	Reads:1	Hits:4	Allocated_reads:0.25	Strand:+
TGTATGCTGTGCTGGTTCACTCTGGAT
>Location:NODE_298130_length_4886_cov_17.340155	Coordinate:1402	Reads:1	Hits:4	Allocated_reads:0.25	Strand:-
ATCCAGAGTGAACCAGCACAGCATAC
>Location:NODE_298130_length_4886_cov_17.340155	Coordinate:1402	Reads:2	Hits:4	Allocated_reads:0.5	Strand:-
CCAGAGTGAACCAGCACAGCATAC
>Location:NODE_298130_length_4886_cov_17.340155	Coordinate:1402	Reads:1	Hits:4	Allocated_reads:0.25	Strand:-
TCAATCCAGAGTGAACCAGCACAGCATAC
>Location:NODE_298130_length_4886_cov_17.340155	Coordinate:1402	Reads:18	Hits:4	Allocated_reads:4.5	Strand:-
TCCAGAGTGAACCAGCACAGCATAC
>Location:NODE_298130_length_4886_cov_17.340155	Coordinate:1406	Reads:1	Hits:4	Allocated_reads:0.25	Strand:-
AACTCAATCCAGAGTGAACCAGCACAGC
>Location:NODE_298130_length_4886_cov_17.340155	Coordinate:1406	Reads:2	Hits:4	Allocated_reads:0.5	Strand:-
CAATCCAGAGTGAACCAGCACAGC
>Location:NODE_298130_length_4886_cov_17.340155	Coordinate:1406	Reads:1	Hits:4	Allocated_reads:0.25	Strand:+
GCTGTGCTGGTTCACTCTGGATTCAGT
>Location:NODE_298130_length_4886_cov_17.340155	Coordinate:1406	Reads:1	Hits:4	Allocated_reads:0.25	Strand:+
GCTGTGCTGGTTCACTCTGGATTGAGT
>Location:NODE_298130_length_4886_cov_17.340155	Coordinate:1406	Reads:3	Hits:4	Allocated_reads:0.75	Strand:-
TGACAACTCAATCCAGAGTGAACCAGCACAGC
>Location:NODE_298130_length_4886_cov_17.340155	Coordinate:1408	Reads:2	Hits:4	Allocated_reads:0.5	Strand:-
CAACTCAATCCAGAGTGAACCAGCACA
>Location:NODE_298130_length_4886_cov_17.340155	Coordinate:1408	Reads:1	Hits:4	Allocated_reads:0.25	Strand:-
GACAACTCAATCCAGAGTGAACCAGCACA
>Location:NODE_298130_length_4886_cov_17.340155	Coordinate:1408	Reads:20	Hits:4	Allocated_reads:5	Strand:-
TGACAACTCAATCCAGAGTGAACCAGCACA
>Location:NODE_298130_length_4886_cov_17.340155	Coordinate:1409	Reads:1	Hits:4	Allocated_reads:0.25	Strand:+
GTGCTGGTTCACTCTGGATTCAGTT
>Location:NODE_298130_length_4886_cov_17.340155	Coordinate:1409	Reads:4	Hits:4	Allocated_reads:1	Strand:-
TGACAACTCAATCCAGAGTGAACCAGCAC
>Location:NODE_298130_length_4886_cov_17.340155	Coordinate:1410	Reads:4	Hits:4	Allocated_reads:1	Strand:-
TGACAACTCAATCCAGAGTGAACCAGCA
>Location:NODE_298130_length_4886_cov_17.340155	Coordinate:1410	Reads:1	Hits:4	Allocated_reads:0.25	Strand:+
TGCTGGTTCACTCTGGATTGAGTT
>Location:NODE_298130_length_4886_cov_17.340155	Coordinate:1410	Reads:5	Hits:4	Allocated_reads:1.25	Strand:+
TGCTGGTTCACTCTGGATTCAGTT
>Location:NODE_298130_length_4886_cov_17.340155	Coordinate:1410	Reads:1	Hits:4	Allocated_reads:0.25	Strand:+
TGCTGGTTCACTCTGGATTGAGTTT
>Location:NODE_298130_length_4886_cov_17.340155	Coordinate:1410	Reads:4	Hits:4	Allocated_reads:1	Strand:+
TGCTGGTTCACTCTGGATTGAGTTGT
>Location:NODE_298130_length_4886_cov_17.340155	Coordinate:1410	Reads:1	Hits:4	Allocated_reads:0.25	Strand:+
TGCTGGTTCACTCTGGATTCAGTTGTC
>Location:NODE_298130_length_4886_cov_17.340155	Coordinate:1410	Reads:1	Hits:4	Allocated_reads:0.25	Strand:+
TGCTGGTTCACTCTGGATTGAGTTGTC
>Location:NODE_298130_length_4886_cov_17.340155	Coordinate:1410	Reads:1	Hits:4	Allocated_reads:0.25	Strand:+
TGCTGGTTCACTCTGGATTGAGTTGTCA
>Location:NODE_298130_length_4886_cov_17.340155	Coordinate:1410	Reads:1	Hits:4	Allocated_reads:0.25	Strand:+
TGCTGGTTCACTCTGGATTGAGTTGTCT
>Location:NODE_298130_length_4886_cov_17.340155	Coordinate:1410	Reads:1	Hits:2	Allocated_reads:0.5	Strand:+
TGCTGGTTCACTCTGGATTCAGTTGTCATGCT
>Location:NODE_298130_length_4886_cov_17.340155	Coordinate:1411	Reads:19	Hits:4	Allocated_reads:4.75	Strand:-
TGACAACTCAATCCAGAGTGAACCAGC
>Location:NODE_298130_length_4886_cov_17.340155	Coordinate:1412	Reads:1	Hits:4	Allocated_reads:0.25	Strand:-
TGACAACTCAATCCAGAGTGAACCAG
>Location:NODE_298130_length_4886_cov_17.340155	Coordinate:1414	Reads:2	Hits:2	Allocated_reads:1	Strand:-
TCCAGCATGACAACTCAATCCAGAGTGAACC
>Location:NODE_298130_length_4886_cov_17.340155	Coordinate:1414	Reads:2	Hits:4	Allocated_reads:0.5	Strand:-
TGACAACTCAATCCAGAGTGAACC
>Location:NODE_298130_length_4886_cov_17.340155	Coordinate:1416	Reads:1	Hits:2	Allocated_reads:0.5	Strand:+
TTCACTCTGGATTGAGTTGTCATGCTGGA
>Location:NODE_298130_length_4886_cov_17.340155	Coordinate:1417	Reads:1	Hits:2	Allocated_reads:0.5	Strand:-
AATAGTGTCCAGCATGACAACTCAATCCAGAGTGT
>Location:NODE_298130_length_4886_cov_17.340155	Coordinate:1417	Reads:1	Hits:2	Allocated_reads:0.5	Strand:+
TCACTCTGGATTGAGTTGTCATGCT
>Location:NODE_298130_length_4886_cov_17.340155	Coordinate:1417	Reads:1	Hits:2	Allocated_reads:0.5	Strand:+
TCACTCTGGATTGAGTTGTCATGCTGGACACT
>Location:NODE_298130_length_4886_cov_17.340155	Coordinate:1419	Reads:3	Hits:2	Allocated_reads:1.5	Strand:-
AATAGTGTCCAGCATGACAACTCAATCCAGAGT
>Location:NODE_298130_length_4886_cov_17.340155	Coordinate:1419	Reads:1	Hits:2	Allocated_reads:0.5	Strand:-
AGTGTCCAGCATGACAACTCAATCCAGAGT
>Location:NODE_298130_length_4886_cov_17.340155	Coordinate:1419	Reads:4	Hits:2	Allocated_reads:2	Strand:-
ATAGTGTCCAGCATGACAACTCAATCCAGAGT
>Location:NODE_298130_length_4886_cov_17.340155	Coordinate:1421	Reads:1	Hits:2	Allocated_reads:0.5	Strand:-
AATAGTGTCCAGCATGACAACTCAATCCAGA
>Location:NODE_298130_length_4886_cov_17.340155	Coordinate:1421	Reads:1	Hits:2	Allocated_reads:0.5	Strand:-
AATAGTGTCCAGCATGACAACTCAATCCAGT
>Location:NODE_298130_length_4886_cov_17.340155	Coordinate:1423	Reads:1	Hits:2	Allocated_reads:0.5	Strand:+
TGGATTGAGTTGTCATGCTGGACACT
>Location:NODE_298130_length_4886_cov_17.340155	Coordinate:1424	Reads:2	Hits:2	Allocated_reads:1	Strand:-
AATAGTGTCCAGCATGACAACTCAATCC
>Location:NODE_298130_length_4886_cov_17.340155	Coordinate:1424	Reads:1	Hits:2	Allocated_reads:0.5	Strand:-
TAGTGTCCAGCATGACAACTCAATCC
>Location:NODE_298130_length_4886_cov_17.340155	Coordinate:1425	Reads:1	Hits:2	Allocated_reads:0.5	Strand:-
AAATAGTGTCCAGCATGACAACTCAATC
>Location:NODE_298130_length_4886_cov_17.340155	Coordinate:1425	Reads:2	Hits:2	Allocated_reads:1	Strand:-
AATAGTGTCCAGCATGACAACTCAATC
>Location:NODE_298130_length_4886_cov_17.340155	Coordinate:1425	Reads:2	Hits:2	Allocated_reads:1	Strand:+
GATTGAGTTGTCATGCTGGACACT
>Location:NODE_298130_length_4886_cov_17.340155	Coordinate:1428	Reads:2	Hits:3	Allocated_reads:0.666666666666667	Strand:+
TGAGTTGTCATGCTGGACACTATT
>Location:NODE_298130_length_4886_cov_17.340155	Coordinate:1428	Reads:3	Hits:3	Allocated_reads:1	Strand:+
TGAGTTGTCATGCTGGACACTATTTCT
>Location:NODE_298130_length_4886_cov_17.340155	Coordinate:1428	Reads:1	Hits:3	Allocated_reads:0.333333333333333	Strand:+
TGAGTTGTCATGCTGGACACTATTTCTG
>Location:NODE_298130_length_4886_cov_17.340155	Coordinate:1428	Reads:1	Hits:2	Allocated_reads:0.5	Strand:+
TGAGTTGTCATGCTGGACACTATTTCTGCT
>Location:NODE_298130_length_4886_cov_17.340155	Coordinate:1428	Reads:1	Hits:2	Allocated_reads:0.5	Strand:+
TGAGTTGTCATGCTGGACACTATTTCTGCTA
>Location:NODE_298130_length_4886_cov_17.340155	Coordinate:1429	Reads:1	Hits:2	Allocated_reads:0.5	Strand:-
TAGCAGAAATAGTGTCCAGCATGACAACTC
>Location:NODE_298130_length_4886_cov_17.340155	Coordinate:1430	Reads:2	Hits:2	Allocated_reads:1	Strand:-
TATAGCAGAAATAGTGTCCAGCATGACAACT
>Location:NODE_298130_length_4886_cov_17.340155	Coordinate:1431	Reads:1	Hits:2	Allocated_reads:0.5	Strand:-
TAGCAGAAATAGTGTCCAGCATGACAAC
>Location:NODE_298130_length_4886_cov_17.340155	Coordinate:1433	Reads:1	Hits:2	Allocated_reads:0.5	Strand:-
AGCAGAAATAGTGTCCAGCATGACA
>Location:NODE_298130_length_4886_cov_17.340155	Coordinate:1433	Reads:1	Hits:2	Allocated_reads:0.5	Strand:-
TAGCAGAAATAGTGTCCAGCATGACA
>Location:NODE_298130_length_4886_cov_17.340155	Coordinate:1434	Reads:1	Hits:2	Allocated_reads:0.5	Strand:-
AGCAGAAATAGTGTCCAGCATGAC
>Location:NODE_298130_length_4886_cov_17.340155	Coordinate:1438	Reads:1	Hits:2	Allocated_reads:0.5	Strand:-
AATATAGCAGAAATAGTGTCCAGCA
>Location:NODE_298130_length_4886_cov_17.340155	Coordinate:1438	Reads:2	Hits:2	Allocated_reads:1	Strand:-
TAATATAGCAGAAATAGTGTCCAGCA
>Location:NODE_298130_length_4886_cov_17.340155	Coordinate:1438	Reads:2	Hits:2	Allocated_reads:1	Strand:-
TTAATATAGCAGAAATAGTGTCCAGCA
>Location:NODE_298130_length_4886_cov_17.340155	Coordinate:1439	Reads:3	Hits:2	Allocated_reads:1.5	Strand:-
TACCTTAATATAGCAGAAATAGTGTCCAGC
>Location:NODE_298130_length_4886_cov_17.340155	Coordinate:1439	Reads:1	Hits:2	Allocated_reads:0.5	Strand:-
TTAATATAGCAGAAATAGTGTCCAGC
>Location:NODE_298130_length_4886_cov_17.340155	Coordinate:1441	Reads:1	Hits:3	Allocated_reads:0.333333333333333	Strand:+
TGGACACTATTTCTGCTATATTAAGG
>Location:NODE_298130_length_4886_cov_17.340155	Coordinate:1442	Reads:1	Hits:3	Allocated_reads:0.333333333333333	Strand:-
TACCTTAATATAGCAGAAATAGTGTCC
>Location:NODE_298130_length_4886_cov_17.340155	Coordinate:1445	Reads:1	Hits:3	Allocated_reads:0.333333333333333	Strand:-
CAGTACCTTAATATAGCAGAAATAGTG
>Location:NODE_298130_length_4886_cov_17.340155	Coordinate:1446	Reads:1	Hits:3	Allocated_reads:0.333333333333333	Strand:-
CAGTACCTTAATATAGCAGAAATAGT
>Location:NODE_298130_length_4886_cov_17.340155	Coordinate:1450	Reads:1	Hits:2	Allocated_reads:0.5	Strand:-
TTCGGGCACAGCCAGTACCTTAATATAGCAGAAA
>Location:NODE_298130_length_4886_cov_17.340155	Coordinate:1450	Reads:1	Hits:3	Allocated_reads:0.333333333333333	Strand:+
TTTCTGCTATATTAAGGTACTGGC
>Location:NODE_298130_length_4886_cov_17.340155	Coordinate:1451	Reads:1	Hits:2	Allocated_reads:0.5	Strand:-
TTCGGGCACAGCCAGTACCTTAATATAGCAGAA
>Location:NODE_298130_length_4886_cov_17.340155	Coordinate:1452	Reads:1	Hits:2	Allocated_reads:0.5	Strand:-
TTCGGGCACAGCCAGTACCTTAATATAGCAGA
>Location:NODE_298130_length_4886_cov_17.340155	Coordinate:1453	Reads:1	Hits:2	Allocated_reads:0.5	Strand:-
TCGGGCACAGCCAGTACCTTAATATAGCAG
>Location:NODE_298130_length_4886_cov_17.340155	Coordinate:1454	Reads:1	Hits:2	Allocated_reads:0.5	Strand:-
CGGGCACAGCCAGTACCTTAATATAGCA
>Location:NODE_298130_length_4886_cov_17.340155	Coordinate:1454	Reads:1	Hits:2	Allocated_reads:0.5	Strand:-
TTCGGGCACAGCCAGTACCTTAATATAGCA
>Location:NODE_298130_length_4886_cov_17.340155	Coordinate:1455	Reads:1	Hits:2	Allocated_reads:0.5	Strand:-
ATTCGGGCACAGCCAGTACCTTAATATAGC
>Location:NODE_298130_length_4886_cov_17.340155	Coordinate:1455	Reads:1	Hits:2	Allocated_reads:0.5	Strand:-
CGGGCACAGCCAGTACCTTAATATAGC
>Location:NODE_298130_length_4886_cov_17.340155	Coordinate:1455	Reads:7	Hits:2	Allocated_reads:3.5	Strand:-
GATTCGGGCACAGCCAGTACCTTAATATAGC
>Location:NODE_298130_length_4886_cov_17.340155	Coordinate:1455	Reads:3	Hits:2	Allocated_reads:1.5	Strand:-
TCGGGCACAGCCAGTACCTTAATATAGC
>Location:NODE_298130_length_4886_cov_17.340155	Coordinate:1455	Reads:33	Hits:2	Allocated_reads:16.5	Strand:-
TTCGGGCACAGCCAGTACCTTAATATAGC
>Location:NODE_298130_length_4886_cov_17.340155	Coordinate:1457	Reads:1	Hits:2	Allocated_reads:0.5	Strand:-
TTCGGGCACAGCCAGTACCTTAATATA
>Location:NODE_298130_length_4886_cov_17.340155	Coordinate:1458	Reads:1	Hits:3	Allocated_reads:0.333333333333333	Strand:-
TCGGGCACAGCCAGTACCTTAATAT
>Location:NODE_298130_length_4886_cov_17.340155	Coordinate:1459	Reads:1	Hits:3	Allocated_reads:0.333333333333333	Strand:-
CAGATTCGGGCACAGCCAGTACCTTAATA
>Location:NODE_298130_length_4886_cov_17.340155	Coordinate:1459	Reads:2	Hits:3	Allocated_reads:0.666666666666667	Strand:+
TATTAAGGTACTGGCTGTGCCCGAATC
>Location:NODE_298130_length_4886_cov_17.340155	Coordinate:1459	Reads:2	Hits:3	Allocated_reads:0.666666666666667	Strand:+
TATTAAGGTACTGGCTGTGCCCGAATCT
>Location:NODE_298130_length_4886_cov_17.340155	Coordinate:1461	Reads:1	Hits:4	Allocated_reads:0.25	Strand:+
TTAAGGTACTGGCTGTGCCCGAATCT
>Location:NODE_298130_length_4886_cov_17.340155	Coordinate:1462	Reads:1	Hits:4	Allocated_reads:0.25	Strand:-
AACAGATTCGGGCACAGCCAGTACCTTA
>Location:NODE_298130_length_4886_cov_17.340155	Coordinate:1462	Reads:2	Hits:4	Allocated_reads:0.5	Strand:+
TAAGGTACTGGCTGTGCCCGAATC
>Location:NODE_298130_length_4886_cov_17.340155	Coordinate:1462	Reads:6	Hits:4	Allocated_reads:1.5	Strand:+
TAAGGTACTGGCTGTGCCCGAATCT
>Location:NODE_298130_length_4886_cov_17.340155	Coordinate:1462	Reads:1	Hits:1	Allocated_reads:1	Strand:-
TCAACAGATTCGGGCACAGCCAGTACCTTA
>Location:NODE_298130_length_4886_cov_17.340155	Coordinate:1464	Reads:2	Hits:1	Allocated_reads:2	Strand:-
TTCAACAGATTCGGGCACAGCCAGTACCT
>Location:NODE_298130_length_4886_cov_17.340155	Coordinate:1465	Reads:2	Hits:4	Allocated_reads:0.5	Strand:-
AACAGATTCGGGCACAGCCAGTACC
>Location:NODE_298130_length_4886_cov_17.340155	Coordinate:1465	Reads:1	Hits:1	Allocated_reads:1	Strand:-
CAACAGATTCGGGCACAGCCAGTACC
>Location:NODE_298130_length_4886_cov_17.340155	Coordinate:1465	Reads:3	Hits:1	Allocated_reads:3	Strand:-
TTCAACAGATTCGGGCACAGCCAGTACC
>Location:NODE_298130_length_4886_cov_17.340155	Coordinate:1466	Reads:1	Hits:6	Allocated_reads:0.166666666666667	Strand:-
AACAGATTCGGGCACAGCCAGTAC
>Location:NODE_298130_length_4886_cov_17.340155	Coordinate:1466	Reads:1	Hits:6	Allocated_reads:0.166666666666667	Strand:+
GTACTGGCTGTGCCCGAATCTGTT
>Location:NODE_298130_length_4886_cov_17.340155	Coordinate:1468	Reads:1	Hits:1	Allocated_reads:1	Strand:-
GCATTCAACAGATTCGGGCACAGCCAGT
>Location:NODE_298130_length_4886_cov_17.340155	Coordinate:1470	Reads:1	Hits:1	Allocated_reads:1	Strand:-
GCAGCATTCAACAGATTCGGGCACAGCCA
>Location:NODE_298130_length_4886_cov_17.340155	Coordinate:1471	Reads:1	Hits:1	Allocated_reads:1	Strand:-
CAGCATTCAACAGATTCGGGCACAGCC
>Location:NODE_298130_length_4886_cov_17.340155	Coordinate:1472	Reads:1	Hits:1	Allocated_reads:1	Strand:-
CAACAGCAGCATTCAACAGATTCGGGCACAGC
>Location:NODE_298130_length_4886_cov_17.340155	Coordinate:1472	Reads:1	Hits:1	Allocated_reads:1	Strand:-
CAGCATTCAACAGATTCGGGCACAGC
>Location:NODE_298130_length_4886_cov_17.340155	Coordinate:1472	Reads:2	Hits:1	Allocated_reads:2	Strand:-
GCAGCATTCAACAGATTCGGGCACAGC
>Location:NODE_298130_length_4886_cov_17.340155	Coordinate:1473	Reads:1	Hits:1	Allocated_reads:1	Strand:-
CAGCAGCATTCAACAGATTCGGGCACAG
>Location:NODE_298130_length_4886_cov_17.340155	Coordinate:1477	Reads:2	Hits:1	Allocated_reads:2	Strand:-
AGCAACAGCAGCATTCAACAGATTCGGGC
>Location:NODE_298130_length_4886_cov_17.340155	Coordinate:1477	Reads:1	Hits:1	Allocated_reads:1	Strand:-
CAACAGCAGCATTCAACAGATTCGGGC
>Location:NODE_298130_length_4886_cov_17.340155	Coordinate:1487	Reads:1	Hits:1	Allocated_reads:1	Strand:-
TGTTTGTACTAAGCAACAGCAGCATTCGGC
>Location:NODE_298130_length_4886_cov_17.340155	Coordinate:1491	Reads:1	Hits:2	Allocated_reads:0.5	Strand:-
TTGTTTGTACTAAGCAACAGCAGCATT
>Location:NODE_298130_length_4886_cov_17.340155	Coordinate:1493	Reads:1	Hits:2	Allocated_reads:0.5	Strand:-
TTGTTTGTACTAAGCAACAGCAGCA
>Location:NODE_298130_length_4886_cov_17.340155	Coordinate:1500	Reads:1	Hits:4	Allocated_reads:0.25	Strand:-
TATGGTGTGTGTTTGTTTGTACTAAGCAAC
>Location:NODE_298130_length_4886_cov_17.340155	Coordinate:1502	Reads:1	Hits:4	Allocated_reads:0.25	Strand:-
TATGGTGTGTGTTTGTTTGTACTAAGCA
>Location:NODE_298130_length_4886_cov_17.340155	Coordinate:1503	Reads:2	Hits:4	Allocated_reads:0.5	Strand:-
TATGGTGTGTGTTTGTTTGTACTAAGC
>Location:NODE_298130_length_4886_cov_17.340155	Coordinate:1503	Reads:2	Hits:4	Allocated_reads:0.5	Strand:-
TGTTTATGGTGTGTGTTTGTTTGTACTAAGC
>Location:NODE_298130_length_4886_cov_17.340155	Coordinate:1503	Reads:2	Hits:4	Allocated_reads:0.5	Strand:-
TTATGGTGTGTGTTTGTTTGTACTAAGC
>Location:NODE_298130_length_4886_cov_17.340155	Coordinate:1506	Reads:1	Hits:5	Allocated_reads:0.2	Strand:-
TGTTTATGGTGTGTGTTTGTTTGTACTA
>Location:NODE_298130_length_4886_cov_17.340155	Coordinate:1507	Reads:1	Hits:5	Allocated_reads:0.2	Strand:-
GTTTATGGTGTGTGTTTGTTTGTACT
>Location:NODE_298130_length_4886_cov_17.340155	Coordinate:1507	Reads:1	Hits:5	Allocated_reads:0.2	Strand:-
TGTTTATGGTGTGTGTTTGTTTGTACT
>Location:NODE_298130_length_4886_cov_17.340155	Coordinate:1507	Reads:1	Hits:5	Allocated_reads:0.2	Strand:-
TTGTTTATGGTGTGTGTTTGTTTGTACT
>Location:NODE_298130_length_4886_cov_17.340155	Coordinate:1508	Reads:1	Hits:5	Allocated_reads:0.2	Strand:-
GTTGTTTATGGTGTGTGTTTGTTTGTAC
>Location:NODE_298130_length_4886_cov_17.340155	Coordinate:1508	Reads:4	Hits:5	Allocated_reads:0.8	Strand:-
TGTGTTGTTTATGGTGTGTGTTTGTTTGTAC
>Location:NODE_298130_length_4886_cov_17.340155	Coordinate:1508	Reads:3	Hits:5	Allocated_reads:0.6	Strand:-
TGTTGTTTATGGTGTGTGTTTGTTTGTAC
>Location:NODE_298130_length_4886_cov_17.340155	Coordinate:1508	Reads:1	Hits:5	Allocated_reads:0.2	Strand:-
TGTTTATGGTGTGTGTTTGTTTGTAC
>Location:NODE_298130_length_4886_cov_17.340155	Coordinate:1508	Reads:1	Hits:5	Allocated_reads:0.2	Strand:-
TTGTTTATGGTGTGTGTTTGTTTGTAC
>Location:NODE_298130_length_4886_cov_17.340155	Coordinate:1508	Reads:1	Hits:5	Allocated_reads:0.2	Strand:-
TTGTTTATGGTGTGTGTTTGTTTGTAT
>Location:NODE_298130_length_4886_cov_17.340155	Coordinate:1509	Reads:1	Hits:5	Allocated_reads:0.2	Strand:-
GTGTTGTTTATGGTGTGTGTTTGTTTGTA
>Location:NODE_298130_length_4886_cov_17.340155	Coordinate:1509	Reads:2	Hits:5	Allocated_reads:0.4	Strand:-
TGTGTTGTTTATGGTGTGTGTTTGTTTGTA
>Location:NODE_298130_length_4886_cov_17.340155	Coordinate:1510	Reads:1	Hits:5	Allocated_reads:0.2	Strand:-
TGTGTTGTTTATGGTGTGTGTTTGTTTGT
>Location:NODE_298130_length_4886_cov_17.340155	Coordinate:1510	Reads:2	Hits:5	Allocated_reads:0.4	Strand:-
TGTTTATGGTGTGTGTTTGTTTGT
>Location:NODE_298130_length_4886_cov_17.340155	Coordinate:1511	Reads:1	Hits:5	Allocated_reads:0.2	Strand:-
AATGTGTTGTTTATGGTGTGTGTTTGTTTG
>Location:NODE_298130_length_4886_cov_17.340155	Coordinate:1511	Reads:1	Hits:5	Allocated_reads:0.2	Strand:-
GTGTTGTTTATGGTGTGTGTTTGTTTG
>Location:NODE_298130_length_4886_cov_17.340155	Coordinate:1511	Reads:1	Hits:5	Allocated_reads:0.2	Strand:-
GTTGTTTATGGTGTGTGTTTGTTTG
>Location:NODE_298130_length_4886_cov_17.340155	Coordinate:1511	Reads:20	Hits:5	Allocated_reads:4	Strand:-
TGTGTTGTTTATGGTGTGTGTTTGTTTG
>Location:NODE_298130_length_4886_cov_17.340155	Coordinate:1512	Reads:2	Hits:5	Allocated_reads:0.4	Strand:-
TGTGTTGTTTATGGTGTGTGTTTGTAC
>Location:NODE_298130_length_4886_cov_17.340155	Coordinate:1512	Reads:3	Hits:5	Allocated_reads:0.6	Strand:-
TGTGTTGTTTATGGTGTGTGTTTGTTT
>Location:NODE_298130_length_4886_cov_17.340155	Coordinate:1513	Reads:1	Hits:5	Allocated_reads:0.2	Strand:-
AATGTGTTGTTTATGGTGTGTGTTTGTT
>Location:NODE_298130_length_4886_cov_17.340155	Coordinate:1513	Reads:1	Hits:5	Allocated_reads:0.2	Strand:-
TGTGTTGTTTATGGTGTGTGTTTGTG
>Location:NODE_298130_length_4886_cov_17.340155	Coordinate:1513	Reads:2	Hits:5	Allocated_reads:0.4	Strand:-
TGTGTTGTTTATGGTGTGTGTTTGTT
>Location:NODE_298130_length_4886_cov_17.340155	Coordinate:1514	Reads:2	Hits:5	Allocated_reads:0.4	Strand:-
AATGTGTTGTTTATGGTGTGTGTTTGT
>Location:NODE_298130_length_4886_cov_17.340155	Coordinate:1514	Reads:1	Hits:5	Allocated_reads:0.2	Strand:-
ATGTGTTGTTTATGGTGTGTGTTTGT
>Location:NODE_298130_length_4886_cov_17.340155	Coordinate:1514	Reads:1	Hits:4	Allocated_reads:0.25	Strand:-
TGAAATGTGTTGTTTATGGTGTGTGTTTGT
>Location:NODE_298130_length_4886_cov_17.340155	Coordinate:1514	Reads:1	Hits:5	Allocated_reads:0.2	Strand:-
TGTGTTGTTTATGGTGTGTGTTTGT
>Location:NODE_298130_length_4886_cov_17.340155	Coordinate:1515	Reads:1	Hits:5	Allocated_reads:0.2	Strand:-
TGTGTTGTTTATGGTGTGTGTTTG
>Location:NODE_298130_length_4886_cov_17.340155	Coordinate:1516	Reads:1	Hits:5	Allocated_reads:0.2	Strand:-
AAATGTGTTGTTTATGGTGTGTGTTT
>Location:NODE_298130_length_4886_cov_17.340155	Coordinate:1516	Reads:1	Hits:5	Allocated_reads:0.2	Strand:-
AATGTGTTGTTTATGGTGTGTGTTT
>Location:NODE_298130_length_4886_cov_17.340155	Coordinate:1517	Reads:2	Hits:4	Allocated_reads:0.5	Strand:-
TGCTGAAATGTGTTGTTTATGGTGTGTGTT
>Location:NODE_298130_length_4886_cov_17.340155	Coordinate:1518	Reads:2	Hits:4	Allocated_reads:0.5	Strand:-
TGCTGAAATGTGTTGTTTATGGTGTGTGT
>Location:NODE_298130_length_4886_cov_17.340155	Coordinate:1518	Reads:1	Hits:4	Allocated_reads:0.25	Strand:-
TTCTGCTGAAATGTGTTGTTTATGGTGTGTGT
>Location:NODE_298130_length_4886_cov_17.340155	Coordinate:1519	Reads:1	Hits:4	Allocated_reads:0.25	Strand:-
TCTGCTGAAATGTGTTGTTTATGGTGTGTG
>Location:NODE_298130_length_4886_cov_17.340155	Coordinate:1519	Reads:1	Hits:4	Allocated_reads:0.25	Strand:-
TGCTGAAATGTGTTGTTTATGGTGTGTG
>Location:NODE_298130_length_4886_cov_17.340155	Coordinate:1522	Reads:1	Hits:5	Allocated_reads:0.2	Strand:+
ACACCATAAACAACACATTTCAGC
>Location:NODE_298130_length_4886_cov_17.340155	Coordinate:1522	Reads:1	Hits:5	Allocated_reads:0.2	Strand:-
TTCTGCTGAAATGTGTTGTTTATGGTGT
>Location:NODE_298130_length_4886_cov_17.340155	Coordinate:1529	Reads:1	Hits:5	Allocated_reads:0.2	Strand:+
AAACAACACATTTCAGCAGAAAACT
>Location:NODE_298130_length_4886_cov_17.340155	Coordinate:1540	Reads:1	Hits:4	Allocated_reads:0.25	Strand:-
TCTCTGTTTGCATTCAGTTTTCTGCTGAA
>Location:NODE_298130_length_4886_cov_17.340155	Coordinate:1540	Reads:1	Hits:4	Allocated_reads:0.25	Strand:-
TCTGTTTGCATTCAGTTTTCTGCTGAA
>Location:NODE_298130_length_4886_cov_17.340155	Coordinate:1540	Reads:2	Hits:4	Allocated_reads:0.5	Strand:-
TTCTCTGTTTGCATTCAGTTTTCTGCTGAA
>Location:NODE_298130_length_4886_cov_17.340155	Coordinate:1540	Reads:1	Hits:4	Allocated_reads:0.25	Strand:-
TTTCTCTGTTTGCATTCAGTTTTCTGCTGAA
>Location:NODE_298130_length_4886_cov_17.340155	Coordinate:1541	Reads:1	Hits:4	Allocated_reads:0.25	Strand:+
TCAGCAGAAAACTGAATGCAAACA
>Location:NODE_298130_length_4886_cov_17.340155	Coordinate:1541	Reads:2	Hits:4	Allocated_reads:0.5	Strand:+
TCAGCAGAAAACTGAATGCAAACAGAGAA
>Location:NODE_298130_length_4886_cov_17.340155	Coordinate:1541	Reads:1	Hits:4	Allocated_reads:0.25	Strand:-
TTTCTCTGTTTGCATTCAGTTTTCTGCTGA
>Location:NODE_298130_length_4886_cov_17.340155	Coordinate:1542	Reads:1	Hits:4	Allocated_reads:0.25	Strand:-
TTCTCTGTTTGCATTCAGTTTTCTGCTG
>Location:NODE_298130_length_4886_cov_17.340155	Coordinate:1543	Reads:1	Hits:4	Allocated_reads:0.25	Strand:-
TTCTCTGTTTGCATTCAGTTTTCTGTT
>Location:NODE_298130_length_4886_cov_17.340155	Coordinate:1543	Reads:2	Hits:4	Allocated_reads:0.5	Strand:-
TTTCTCTGTTTGCATTCAGTTTTCTGCT
>Location:NODE_298130_length_4886_cov_17.340155	Coordinate:1543	Reads:1	Hits:4	Allocated_reads:0.25	Strand:-
TTTTCTCTGTTTGCATTCAGTTTTCTGCT
>Location:NODE_298130_length_4886_cov_17.340155	Coordinate:1543	Reads:2	Hits:4	Allocated_reads:0.5	Strand:-
TTTTTCTCTGTTTGCATTCAGTTTTCTGCT
>Location:NODE_298130_length_4886_cov_17.340155	Coordinate:1544	Reads:1	Hits:4	Allocated_reads:0.25	Strand:-
TTTCTCTGTTTGCATTCAGTTTTCTGC
>Location:NODE_298130_length_4886_cov_17.340155	Coordinate:1544	Reads:1	Hits:4	Allocated_reads:0.25	Strand:-
TTTTCTCTGTTTGCATTCAGTTTTCTGC
>Location:NODE_298130_length_4886_cov_17.340155	Coordinate:1544	Reads:2	Hits:4	Allocated_reads:0.5	Strand:-
TTTTTCTCTGTTTGCATTCAGTTTTCTGC
>Location:NODE_298130_length_4886_cov_17.340155	Coordinate:1550	Reads:2	Hits:3	Allocated_reads:0.666666666666667	Strand:-
AAGTATTTTTCTCTGTTTGCATTCAGTT
>Location:NODE_298130_length_4886_cov_17.340155	Coordinate:1551	Reads:1	Hits:3	Allocated_reads:0.333333333333333	Strand:-
CAAAGTATTTTTCTCTGTTTGCATTCAGT
>Location:NODE_298130_length_4886_cov_17.340155	Coordinate:1551	Reads:2	Hits:3	Allocated_reads:0.666666666666667	Strand:-
TACAAAGTATTTTTCTCTGTTTGCATTCAGT
>Location:NODE_298130_length_4886_cov_17.340155	Coordinate:1555	Reads:1	Hits:3	Allocated_reads:0.333333333333333	Strand:+
AATGCAAACAGAGAAAAATACTTTGTA
>Location:NODE_298130_length_4886_cov_17.340155	Coordinate:1555	Reads:1	Hits:3	Allocated_reads:0.333333333333333	Strand:+
AATGCAAACAGAGAAAAATACTTTGTAT
>Location:NODE_298130_length_4886_cov_17.340155	Coordinate:1555	Reads:1	Hits:3	Allocated_reads:0.333333333333333	Strand:-
ATACAAAGTATTTTTCTCTGTTTGCATT
>Location:NODE_298130_length_4886_cov_17.340155	Coordinate:1555	Reads:1	Hits:3	Allocated_reads:0.333333333333333	Strand:-
CAAAGTATTTTTCTCTGTTTGCATT
>Location:NODE_298130_length_4886_cov_17.340155	Coordinate:1555	Reads:3	Hits:3	Allocated_reads:1	Strand:-
TACAAAGTATTTTTCTCTGTTTGCATT
>Location:NODE_298130_length_4886_cov_17.340155	Coordinate:1561	Reads:1	Hits:4	Allocated_reads:0.25	Strand:-
ATGCATACAAAGTATTTTTCTCTGTT
>Location:NODE_298130_length_4886_cov_17.340155	Coordinate:1561	Reads:2	Hits:4	Allocated_reads:0.5	Strand:-
CAATGCATACAAAGTATTTTTCTCTGTT
>Location:NODE_298130_length_4886_cov_17.340155	Coordinate:1561	Reads:10	Hits:4	Allocated_reads:2.5	Strand:-
TCAATGCATACAAAGTATTTTTCTCTGTT
>Location:NODE_298130_length_4886_cov_17.340155	Coordinate:1561	Reads:1	Hits:4	Allocated_reads:0.25	Strand:-
TTCAATGCATACAAAGTAATTTTCTCTGTT
>Location:NODE_298130_length_4886_cov_17.340155	Coordinate:1561	Reads:1	Hits:4	Allocated_reads:0.25	Strand:-
TTCAATGCATACAAAGTATTTTTCCCTGTT
>Location:NODE_298130_length_4886_cov_17.340155	Coordinate:1561	Reads:13	Hits:4	Allocated_reads:3.25	Strand:-
TTCAATGCATACAAAGTATTTTTCTCTGTT
>Location:NODE_298130_length_4886_cov_17.340155	Coordinate:1561	Reads:7	Hits:4	Allocated_reads:1.75	Strand:-
TTTCAATGCATACAAAGTATTTTTCTCTGTT
>Location:NODE_298130_length_4886_cov_17.340155	Coordinate:1562	Reads:1	Hits:4	Allocated_reads:0.25	Strand:-
AATGCATACAAAGTATTTTTCTCTGT
>Location:NODE_298130_length_4886_cov_17.340155	Coordinate:1562	Reads:1	Hits:4	Allocated_reads:0.25	Strand:-
CAATGCATACAAAGTATTTTTCTCTGT
>Location:NODE_298130_length_4886_cov_17.340155	Coordinate:1562	Reads:3	Hits:4	Allocated_reads:0.75	Strand:-
TCAATGCATACAAAGTATTTTTCTCTGT
>Location:NODE_298130_length_4886_cov_17.340155	Coordinate:1562	Reads:3	Hits:4	Allocated_reads:0.75	Strand:-
TTCAATGCATACAAAGTATTTTTCTCTGT
>Location:NODE_298130_length_4886_cov_17.340155	Coordinate:1562	Reads:1	Hits:4	Allocated_reads:0.25	Strand:-
TTCTTTCAATGCATACAAAGTATTTTTCTCTGT
>Location:NODE_298130_length_4886_cov_17.340155	Coordinate:1562	Reads:1	Hits:4	Allocated_reads:0.25	Strand:-
TTTCAATGCATACAAAGTATTTTTCTCTGT
>Location:NODE_298130_length_4886_cov_17.340155	Coordinate:1564	Reads:1	Hits:4	Allocated_reads:0.25	Strand:-
TTTCAATGCATACAAAGTATTTTTCTCT
>Location:NODE_298130_length_4886_cov_17.340155	Coordinate:1565	Reads:1	Hits:4	Allocated_reads:0.25	Strand:-
TCTTTCAATGCATACAAAGTATTTTTCTC
>Location:NODE_298130_length_4886_cov_17.340155	Coordinate:1580	Reads:1	Hits:6	Allocated_reads:0.166666666666667	Strand:+
TATGCATTGAAAGAAAGAAAAAAAAGA
>Location:NODE_298130_length_4886_cov_17.340155	Coordinate:1582	Reads:1	Hits:6	Allocated_reads:0.166666666666667	Strand:+
TGCATTGAAAGAAAGAAAAAAAAGACC
>Location:NODE_298130_length_4886_cov_17.340155	Coordinate:1585	Reads:1	Hits:4	Allocated_reads:0.25	Strand:-
TATAGGGGTCTTTTTTTTCTTTCTTTCAAT
>Location:NODE_298130_length_4886_cov_17.340155	Coordinate:1586	Reads:1	Hits:6	Allocated_reads:0.166666666666667	Strand:-
TAGGGGTCTTTTTTTTCTTTCTTTCAA
>Location:NODE_298130_length_4886_cov_17.340155	Coordinate:1595	Reads:1	Hits:4	Allocated_reads:0.25	Strand:-
TGGTTATATAGGGGTCTTTTTTTTCT
>Location:NODE_298130_length_4886_cov_17.340155	Coordinate:1600	Reads:1	Hits:5	Allocated_reads:0.2	Strand:-
GAATCTTATGGTTATATAGGGGTCTTTTT
>Location:NODE_298130_length_4886_cov_17.340155	Coordinate:1611	Reads:1	Hits:4	Allocated_reads:0.25	Strand:-
TAAAAAGAAGAATCTTATGGTTATATA
>Location:NODE_298130_length_4886_cov_17.340155	Coordinate:1613	Reads:1	Hits:5	Allocated_reads:0.2	Strand:-
TAAAAAGAAGAATCTTATGGTTATA
>Location:NODE_298130_length_4886_cov_17.340155	Coordinate:1617	Reads:1	Hits:5	Allocated_reads:0.2	Strand:-
AATTTGAGCTAAAAAGAAGAATCTTATGGT
>Location:NODE_298130_length_4886_cov_17.340155	Coordinate:1617	Reads:1	Hits:5	Allocated_reads:0.2	Strand:-
TTTGAGCTAAAAAGAAGAATCTTATGGT
>Location:NODE_298130_length_4886_cov_17.340155	Coordinate:1619	Reads:1	Hits:5	Allocated_reads:0.2	Strand:-
TGAGCTAAAAAGAAGAATCTTATG
>Location:NODE_298130_length_4886_cov_17.340155	Coordinate:1619	Reads:1	Hits:5	Allocated_reads:0.2	Strand:-
TTTGAGCTAAAAAGAAGAATCTTATG
>Location:NODE_298130_length_4886_cov_17.340155	Coordinate:1621	Reads:1	Hits:5	Allocated_reads:0.2	Strand:-
TGAATTTGAGCTAAAAAGAAGAATCTTA
>Location:NODE_298130_length_4886_cov_17.340155	Coordinate:1623	Reads:1	Hits:5	Allocated_reads:0.2	Strand:-
AATTGAATTTGAGCTAAAAAGAAGAATCT
>Location:NODE_298130_length_4886_cov_17.340155	Coordinate:1623	Reads:1	Hits:5	Allocated_reads:0.2	Strand:+
AGATTCTTCTTTTTAGCTCAAATT
>Location:NODE_298130_length_4886_cov_17.340155	Coordinate:1623	Reads:1	Hits:5	Allocated_reads:0.2	Strand:-
ATTGAATTTGAGCTAAAAAGAAGAATCT
>Location:NODE_298130_length_4886_cov_17.340155	Coordinate:1623	Reads:1	Hits:5	Allocated_reads:0.2	Strand:-
TGAATTGAATTTGAGCTAAAAAGAAGAATCT
>Location:NODE_298130_length_4886_cov_17.340155	Coordinate:1623	Reads:3	Hits:5	Allocated_reads:0.6	Strand:-
TTGAATTTGAGCTAAAAAGAAGAATCT
>Location:NODE_298130_length_4886_cov_17.340155	Coordinate:1624	Reads:1	Hits:5	Allocated_reads:0.2	Strand:-
CTGAATTGAATTTGAGCTAAAAAGAAGAATC
>Location:NODE_298130_length_4886_cov_17.340155	Coordinate:1624	Reads:2	Hits:5	Allocated_reads:0.4	Strand:+
GATTCTTCTTTTTAGCTCAAATTCAATT
>Location:NODE_298130_length_4886_cov_17.340155	Coordinate:1624	Reads:1	Hits:5	Allocated_reads:0.2	Strand:-
TTGAATTTGAGCTAAAAAGAAGAATC
>Location:NODE_298130_length_4886_cov_17.340155	Coordinate:1625	Reads:2	Hits:5	Allocated_reads:0.4	Strand:-
TGAATTGAATTTGAGCTAAAAAGAAGAAT
>Location:NODE_298130_length_4886_cov_17.340155	Coordinate:1626	Reads:1	Hits:5	Allocated_reads:0.2	Strand:-
GAATTGAATTTGAGCTAAAAAGAAGAA
>Location:NODE_298130_length_4886_cov_17.340155	Coordinate:1626	Reads:3	Hits:5	Allocated_reads:0.6	Strand:-
TCTGAATTGAATTTGAGCTAAAAAGAAGAA
>Location:NODE_298130_length_4886_cov_17.340155	Coordinate:1626	Reads:5	Hits:5	Allocated_reads:1	Strand:-
TGAATTGAATTTGAGCTAAAAAGAAGAA
>Location:NODE_298130_length_4886_cov_17.340155	Coordinate:1627	Reads:2	Hits:5	Allocated_reads:0.4	Strand:-
TCTGAATTGAATTTGAGCTAAAAAGAAGA
>Location:NODE_298130_length_4886_cov_17.340155	Coordinate:1627	Reads:3	Hits:5	Allocated_reads:0.6	Strand:-
TGAATTGAATTTGAGCTAAAAAGAAGA
>Location:NODE_298130_length_4886_cov_17.340155	Coordinate:1628	Reads:1	Hits:5	Allocated_reads:0.2	Strand:-
GAATTGAATTTGAGCTAAAAAGAAG
>Location:NODE_298130_length_4886_cov_17.340155	Coordinate:1628	Reads:1	Hits:5	Allocated_reads:0.2	Strand:-
TCTGAATTGAATTTGAGCTAAAAAGAAG
>Location:NODE_298130_length_4886_cov_17.340155	Coordinate:1628	Reads:1	Hits:5	Allocated_reads:0.2	Strand:-
TTCTGAATTGAATTTGAGCTAAAAAGAAA
>Location:NODE_298130_length_4886_cov_17.340155	Coordinate:1629	Reads:1	Hits:5	Allocated_reads:0.2	Strand:-
CTGAATTGAATTTGAGCTAAAAAGAA
>Location:NODE_298130_length_4886_cov_17.340155	Coordinate:1629	Reads:2	Hits:5	Allocated_reads:0.4	Strand:-
TCTGAATTGAATTTGAGCTAAAAAGAA
>Location:NODE_298130_length_4886_cov_17.340155	Coordinate:1629	Reads:1	Hits:5	Allocated_reads:0.2	Strand:-
TTCTGAATTGAATTTGAGCTAAAAAGAA
>Location:NODE_298130_length_4886_cov_17.340155	Coordinate:1630	Reads:2	Hits:5	Allocated_reads:0.4	Strand:-
TTCTGAATTGAATTTGAGCTAAAAAGA
>Location:NODE_298130_length_4886_cov_17.340155	Coordinate:1631	Reads:2	Hits:5	Allocated_reads:0.4	Strand:-
TCTGAATTGAATTTGAGCTAAAAAG
>Location:NODE_298130_length_4886_cov_17.340155	Coordinate:1631	Reads:1	Hits:5	Allocated_reads:0.2	Strand:-
TTCTGAATTGAATTTGAGCTAAAAAG
>Location:NODE_298130_length_4886_cov_17.340155	Coordinate:1632	Reads:1	Hits:5	Allocated_reads:0.2	Strand:-
GTTTCTGAATTGAATTTGAGCTAAAAA
>Location:NODE_298130_length_4886_cov_17.340155	Coordinate:1633	Reads:1	Hits:5	Allocated_reads:0.2	Strand:+
TTTTAGCTCAAATTCAATTCAGAAA
>Location:NODE_298130_length_4886_cov_17.340155	Coordinate:1634	Reads:1	Hits:4	Allocated_reads:0.25	Strand:-
TCAGTTTCTGAATTGAATTTGAGCTAAA
>Location:NODE_298130_length_4886_cov_17.340155	Coordinate:1635	Reads:6	Hits:4	Allocated_reads:1.5	Strand:+
TTAGCTCAAATTCAATTCAGAAACTGAA
>Location:NODE_298130_length_4886_cov_17.340155	Coordinate:1635	Reads:4	Hits:4	Allocated_reads:1	Strand:+
TTAGCTCAAATTCAATTCAGAAACTGAAT
>Location:NODE_298130_length_4886_cov_17.340155	Coordinate:1636	Reads:2	Hits:4	Allocated_reads:0.5	Strand:+
TAGCTCAAATTCAATTCAGAAACTGAAT
>Location:NODE_298130_length_4886_cov_17.340155	Coordinate:1637	Reads:2	Hits:4	Allocated_reads:0.5	Strand:-
ATTCAGTTTCTGAATTGAATTTGAGCT
>Location:NODE_298130_length_4886_cov_17.340155	Coordinate:1637	Reads:2	Hits:4	Allocated_reads:0.5	Strand:-
GATTCAGTTTCTGAATTGAATTTGAGCT
>Location:NODE_298130_length_4886_cov_17.340155	Coordinate:1637	Reads:3	Hits:4	Allocated_reads:0.75	Strand:-
TTCAGTTTCTGAATTGAATTTGAGCT
>Location:NODE_298130_length_4886_cov_17.340155	Coordinate:1638	Reads:1	Hits:4	Allocated_reads:0.25	Strand:+
GCTCAAATTCAATTCAGAAACTGAAT
>Location:NODE_298130_length_4886_cov_17.340155	Coordinate:1638	Reads:2	Hits:4	Allocated_reads:0.5	Strand:-
TCAGTTTCTGAATTGAATTTGAGC
>Location:NODE_298130_length_4886_cov_17.340155	Coordinate:1640	Reads:2	Hits:4	Allocated_reads:0.5	Strand:+
TCAAATTCAATTCAGAAACTGAAT
>Location:NODE_298130_length_4886_cov_17.340155	Coordinate:1643	Reads:1	Hits:4	Allocated_reads:0.25	Strand:+
AATTCAATTCAGAAACTGAATCTGCTGTG
>Location:NODE_298130_length_4886_cov_17.340155	Coordinate:1643	Reads:1	Hits:4	Allocated_reads:0.25	Strand:-
ACACAGCAGATTCAGTTTCTGAATTGAATT
>Location:NODE_298130_length_4886_cov_17.340155	Coordinate:1643	Reads:1	Hits:4	Allocated_reads:0.25	Strand:-
TGACACAGCAGATTCAGTTTCTGAATTGAATT
>Location:NODE_298130_length_4886_cov_17.340155	Coordinate:1643	Reads:1	Hits:4	Allocated_reads:0.25	Strand:-
TGTGACACAGCAGATTCAGTTTCTGAATTGAATT
>Location:NODE_298130_length_4886_cov_17.340155	Coordinate:1646	Reads:1	Hits:5	Allocated_reads:0.2	Strand:+
TCAATTCAGAAACTGAATCTGCTGTGTC
>Location:NODE_298130_length_4886_cov_17.340155	Coordinate:1646	Reads:1	Hits:5	Allocated_reads:0.2	Strand:+
TCAATTCAGAAACTGAATCTGCTGTGTCAC
>Location:NODE_298130_length_4886_cov_17.340155	Coordinate:1647	Reads:1	Hits:5	Allocated_reads:0.2	Strand:-
ACACAGCAGATTCAGTTTCTGAATTG
>Location:NODE_298130_length_4886_cov_17.340155	Coordinate:1647	Reads:1	Hits:5	Allocated_reads:0.2	Strand:+
CAATTCAGAAACTGAATCTGCTGTGTC
>Location:NODE_298130_length_4886_cov_17.340155	Coordinate:1647	Reads:1	Hits:5	Allocated_reads:0.2	Strand:+
CAATTCAGAAACTGAATCTGCTGTGTCA
>Location:NODE_298130_length_4886_cov_17.340155	Coordinate:1647	Reads:1	Hits:5	Allocated_reads:0.2	Strand:+
CAATTCAGAAACTGAATCTGCTGTGTCACA
>Location:NODE_298130_length_4886_cov_17.340155	Coordinate:1648	Reads:3	Hits:5	Allocated_reads:0.6	Strand:-
ATGTGACACAGCAGATTCAGTTTCTGAATT
>Location:NODE_298130_length_4886_cov_17.340155	Coordinate:1648	Reads:1	Hits:5	Allocated_reads:0.2	Strand:-
GACACAGCAGATTCAGTTTCTGAATT
>Location:NODE_298130_length_4886_cov_17.340155	Coordinate:1648	Reads:4	Hits:5	Allocated_reads:0.8	Strand:-
GTGACACAGCAGATTCAGTTTCTGAATT
>Location:NODE_298130_length_4886_cov_17.340155	Coordinate:1648	Reads:12	Hits:5	Allocated_reads:2.4	Strand:-
TGACACAGCAGATTCAGTTTCTGAATT
>Location:NODE_298130_length_4886_cov_17.340155	Coordinate:1648	Reads:4	Hits:5	Allocated_reads:0.8	Strand:-
TGTGACACAGCAGATTCAGTTTCTGAATT
>Location:NODE_298130_length_4886_cov_17.340155	Coordinate:1649	Reads:1	Hits:5	Allocated_reads:0.2	Strand:+
ATTCAGAAACTGAATCTGCTGTGTCACATCT
>Location:NODE_298130_length_4886_cov_17.340155	Coordinate:1649	Reads:3	Hits:5	Allocated_reads:0.6	Strand:-
GAGATGTGACACAGCAGATTCAGTTTCTGAAT
>Location:NODE_298130_length_4886_cov_17.340155	Coordinate:1649	Reads:2	Hits:5	Allocated_reads:0.4	Strand:-
TGTGACACAGCAGATTCAGTTTCTGAAT
>Location:NODE_298130_length_4886_cov_17.340155	Coordinate:1650	Reads:1	Hits:5	Allocated_reads:0.2	Strand:-
TGACACAGCAGATTCAGTTTCTGAA
>Location:NODE_298130_length_4886_cov_17.340155	Coordinate:1651	Reads:2	Hits:5	Allocated_reads:0.4	Strand:-
AGAGAGATGTGACACAGCAGATTCAGTTTCTGA
>Location:NODE_298130_length_4886_cov_17.340155	Coordinate:1651	Reads:1	Hits:5	Allocated_reads:0.2	Strand:-
AGAGATGTGACACAGCAGATTCAGTTTCTGA
>Location:NODE_298130_length_4886_cov_17.340155	Coordinate:1651	Reads:9	Hits:5	Allocated_reads:1.8	Strand:-
GAGATGTGACACAGCAGATTCAGTTTCTGA
>Location:NODE_298130_length_4886_cov_17.340155	Coordinate:1651	Reads:1	Hits:5	Allocated_reads:0.2	Strand:-
GATGTGACACAGCAGATTCAGTTTCTGA
>Location:NODE_298130_length_4886_cov_17.340155	Coordinate:1651	Reads:1	Hits:5	Allocated_reads:0.2	Strand:-
TGAGAGAGATGTGACACAGCAGATTCAGTTTCTGT
>Location:NODE_298130_length_4886_cov_17.340155	Coordinate:1652	Reads:1	Hits:5	Allocated_reads:0.2	Strand:+
CAGAAACTGAATCTGCTGTGTCAC
>Location:NODE_298130_length_4886_cov_17.340155	Coordinate:1652	Reads:1	Hits:5	Allocated_reads:0.2	Strand:-
GAGATGTGACACAGCAGATTCAGTTTCTG
>Location:NODE_298130_length_4886_cov_17.340155	Coordinate:1653	Reads:1	Hits:5	Allocated_reads:0.2	Strand:-
TGTGACACAGCAGATTCAGTTTCT
>Location:NODE_298130_length_4886_cov_17.340155	Coordinate:1654	Reads:1	Hits:5	Allocated_reads:0.2	Strand:-
GAGATGTGACACAGCAGATTCAGTTTC
>Location:NODE_298130_length_4886_cov_17.340155	Coordinate:1655	Reads:1	Hits:5	Allocated_reads:0.2	Strand:+
AAACTGAATCTGCTGTGTCACATCTCTCT
>Location:NODE_298130_length_4886_cov_17.340155	Coordinate:1655	Reads:1	Hits:5	Allocated_reads:0.2	Strand:-
TGAGAGAGATGTGACACAGCAGATTCAGTTT
>Location:NODE_298130_length_4886_cov_17.340155	Coordinate:1656	Reads:5	Hits:5	Allocated_reads:1	Strand:-
AGAGAGATGTGACACAGCAGATTCAGTT
>Location:NODE_298130_length_4886_cov_17.340155	Coordinate:1656	Reads:1	Hits:5	Allocated_reads:0.2	Strand:-
AGATGTGACACAGCAGATTCAGTT
>Location:NODE_298130_length_4886_cov_17.340155	Coordinate:1656	Reads:1	Hits:5	Allocated_reads:0.2	Strand:-
GAGAGAGATGTGACACAGCAGATTCAGTT
>Location:NODE_298130_length_4886_cov_17.340155	Coordinate:1656	Reads:48	Hits:5	Allocated_reads:9.6	Strand:-
TGAGAGAGATGTGACACAGCAGATTCAGTT
>Location:NODE_298130_length_4886_cov_17.340155	Coordinate:1657	Reads:3	Hits:5	Allocated_reads:0.6	Strand:-
AGAGAGATGTGACACAGCAGATTCAGT
>Location:NODE_298130_length_4886_cov_17.340155	Coordinate:1657	Reads:1	Hits:5	Allocated_reads:0.2	Strand:-
GAATGAGAGAGATGTGACACAGCAGATTCAGT
>Location:NODE_298130_length_4886_cov_17.340155	Coordinate:1657	Reads:1	Hits:5	Allocated_reads:0.2	Strand:-
GAGAGAGATGTGACACAGCAGATTCAGT
>Location:NODE_298130_length_4886_cov_17.340155	Coordinate:1657	Reads:1	Hits:5	Allocated_reads:0.2	Strand:-
TGAGAGAGATGTGACACAGCAGATTCAGA
>Location:NODE_298130_length_4886_cov_17.340155	Coordinate:1657	Reads:65	Hits:5	Allocated_reads:13	Strand:-
TGAGAGAGATGTGACACAGCAGATTCAGT
>Location:NODE_298130_length_4886_cov_17.340155	Coordinate:1658	Reads:1	Hits:5	Allocated_reads:0.2	Strand:+
CTGAATCTGCTGTGTCACATCTCTCTC
>Location:NODE_298130_length_4886_cov_17.340155	Coordinate:1658	Reads:5	Hits:5	Allocated_reads:1	Strand:-
TGAGAGAGATGTGACACAGCAGATTCAG
>Location:NODE_298130_length_4886_cov_17.340155	Coordinate:1659	Reads:1	Hits:6	Allocated_reads:0.166666666666667	Strand:-
TGAGAGAGATGTGACACAGCAGATTCT
>Location:NODE_298130_length_4886_cov_17.340155	Coordinate:1659	Reads:3	Hits:5	Allocated_reads:0.6	Strand:-
TGAGAGAGATGTGACACAGCAGATTCA
>Location:NODE_298130_length_4886_cov_17.340155	Coordinate:1660	Reads:2	Hits:6	Allocated_reads:0.333333333333333	Strand:-
AATGAGAGAGATGTGACACAGCAGATTC
>Location:NODE_298130_length_4886_cov_17.340155	Coordinate:1660	Reads:1	Hits:6	Allocated_reads:0.166666666666667	Strand:-
AGAGAGATGTGACACAGCAGATTC
>Location:NODE_298130_length_4886_cov_17.340155	Coordinate:1660	Reads:7	Hits:6	Allocated_reads:1.16666666666667	Strand:-
CAGAATGAGAGAGATGTGACACAGCAGATTC
>Location:NODE_298130_length_4886_cov_17.340155	Coordinate:1660	Reads:9	Hits:6	Allocated_reads:1.5	Strand:-
GAATGAGAGAGATGTGACACAGCAGATTC
>Location:NODE_298130_length_4886_cov_17.340155	Coordinate:1660	Reads:15	Hits:6	Allocated_reads:2.5	Strand:-
TGAGAGAGATGTGACACAGCAGATTC
>Location:NODE_298130_length_4886_cov_17.340155	Coordinate:1661	Reads:1	Hits:6	Allocated_reads:0.166666666666667	Strand:-
AATGAGAGAGATGTGACACAGCAGTTT
>Location:NODE_298130_length_4886_cov_17.340155	Coordinate:1661	Reads:1	Hits:6	Allocated_reads:0.166666666666667	Strand:-
CAGAATGAGAGAGATGTGACACAGCAGATT
>Location:NODE_298130_length_4886_cov_17.340155	Coordinate:1661	Reads:1	Hits:6	Allocated_reads:0.166666666666667	Strand:-
GAATGAGAGAGATGTGACACAGCAGATT
>Location:NODE_298130_length_4886_cov_17.340155	Coordinate:1661	Reads:11	Hits:6	Allocated_reads:1.83333333333333	Strand:-
TGAGAGAGATGTGACACAGCAGATT
>Location:NODE_298130_length_4886_cov_17.340155	Coordinate:1662	Reads:1	Hits:6	Allocated_reads:0.166666666666667	Strand:-
GAATGAGAGAGATGTGACACAGCAGAT
>Location:NODE_298130_length_4886_cov_17.340155	Coordinate:1662	Reads:1	Hits:6	Allocated_reads:0.166666666666667	Strand:-
GACAGAATGAGAGAGATGTGACACAGCAGAT
>Location:NODE_298130_length_4886_cov_17.340155	Coordinate:1662	Reads:4	Hits:6	Allocated_reads:0.666666666666667	Strand:-
TGAGAGAGATGTGACACAGCAGAT
>Location:NODE_298130_length_4886_cov_17.340155	Coordinate:1665	Reads:2	Hits:6	Allocated_reads:0.333333333333333	Strand:-
AGACAGAATGAGAGAGATGTGACACAGCA
>Location:NODE_298130_length_4886_cov_17.340155	Coordinate:1665	Reads:1	Hits:6	Allocated_reads:0.166666666666667	Strand:-
CAGAATGAGAGAGATGTGACACAGCA
>Location:NODE_298130_length_4886_cov_17.340155	Coordinate:1665	Reads:11	Hits:6	Allocated_reads:1.83333333333333	Strand:-
GACAGAATGAGAGAGATGTGACACAGCA
>Location:NODE_298130_length_4886_cov_17.340155	Coordinate:1665	Reads:1	Hits:6	Allocated_reads:0.166666666666667	Strand:-
TGAGACAGAATGAGAGAGATGTTACACAGCA
>Location:NODE_298130_length_4886_cov_17.340155	Coordinate:1665	Reads:17	Hits:6	Allocated_reads:2.83333333333333	Strand:-
TGAGACAGAATGAGAGAGATGTGACACAGCA
>Location:NODE_298130_length_4886_cov_17.340155	Coordinate:1666	Reads:1	Hits:6	Allocated_reads:0.166666666666667	Strand:-
ACAGAATGAGAGAGATGTGACACAGC
>Location:NODE_298130_length_4886_cov_17.340155	Coordinate:1666	Reads:1	Hits:6	Allocated_reads:0.166666666666667	Strand:-
CAGAATGAGAGAGATGTGACACAGT
>Location:NODE_298130_length_4886_cov_17.340155	Coordinate:1666	Reads:3	Hits:6	Allocated_reads:0.5	Strand:-
CAGAATGAGAGAGATGTGACACAGC
>Location:NODE_298130_length_4886_cov_17.340155	Coordinate:1666	Reads:1	Hits:6	Allocated_reads:0.166666666666667	Strand:-
GACAGAATGAGAGAGATGTGACACAGC
>Location:NODE_298130_length_4886_cov_17.340155	Coordinate:1666	Reads:1	Hits:6	Allocated_reads:0.166666666666667	Strand:-
TGAGACAGAATGAGAGAGATGTGACACAGT
>Location:NODE_298130_length_4886_cov_17.340155	Coordinate:1666	Reads:7	Hits:6	Allocated_reads:1.16666666666667	Strand:-
TGAGACAGAATGAGAGAGATGTGACACAGC
>Location:NODE_298130_length_4886_cov_17.340155	Coordinate:1667	Reads:1	Hits:6	Allocated_reads:0.166666666666667	Strand:-
TGAGACAGAATGAGAGAGATGTGACACAG
>Location:NODE_298130_length_4886_cov_17.340155	Coordinate:1668	Reads:1	Hits:6	Allocated_reads:0.166666666666667	Strand:-
GACAGAATGAGAGAGATGTGACACA
>Location:NODE_298130_length_4886_cov_17.340155	Coordinate:1668	Reads:1	Hits:6	Allocated_reads:0.166666666666667	Strand:-
TGAGACAGAATGAGAGAGATGTGACACT
>Location:NODE_298130_length_4886_cov_17.340155	Coordinate:1668	Reads:17	Hits:6	Allocated_reads:2.83333333333333	Strand:-
TGAGACAGAATGAGAGAGATGTGACACA
>Location:NODE_298130_length_4886_cov_17.340155	Coordinate:1668	Reads:1	Hits:6	Allocated_reads:0.166666666666667	Strand:-
TGTGAGACAGAATGAGAGAGATGTGACACA
>Location:NODE_298130_length_4886_cov_17.340155	Coordinate:1668	Reads:1	Hits:6	Allocated_reads:0.166666666666667	Strand:+
TGTGTCACATCTCTCTCATTCTGTC
>Location:NODE_298130_length_4886_cov_17.340155	Coordinate:1669	Reads:1	Hits:6	Allocated_reads:0.166666666666667	Strand:-
AGACAGAATGAGAGAGATGTGACAC
>Location:NODE_298130_length_4886_cov_17.340155	Coordinate:1669	Reads:2	Hits:6	Allocated_reads:0.333333333333333	Strand:-
TGAGACAGAATGAGAGAGATGTGACAC
>Location:NODE_298130_length_4886_cov_17.340155	Coordinate:1670	Reads:1	Hits:6	Allocated_reads:0.166666666666667	Strand:-
CTGTGAGACAGAATGAGAGAGATGTGACA
>Location:NODE_298130_length_4886_cov_17.340155	Coordinate:1670	Reads:4	Hits:6	Allocated_reads:0.666666666666667	Strand:-
TGAGACAGAATGAGAGAGATGTGACA
>Location:NODE_298130_length_4886_cov_17.340155	Coordinate:1670	Reads:11	Hits:6	Allocated_reads:1.83333333333333	Strand:-
TGTGAGACAGAATGAGAGAGATGTGACA
>Location:NODE_298130_length_4886_cov_17.340155	Coordinate:1671	Reads:1	Hits:6	Allocated_reads:0.166666666666667	Strand:-
GTGAGACAGAATGAGAGAGATGTGAC
>Location:NODE_298130_length_4886_cov_17.340155	Coordinate:1671	Reads:5	Hits:6	Allocated_reads:0.833333333333333	Strand:-
TGAGACAGAATGAGAGAGATGTGAC
>Location:NODE_298130_length_4886_cov_17.340155	Coordinate:1671	Reads:1	Hits:6	Allocated_reads:0.166666666666667	Strand:-
TGTGAGACAGAATGAGAGAGATGTGAC
>Location:NODE_298130_length_4886_cov_17.340155	Coordinate:1672	Reads:1	Hits:6	Allocated_reads:0.166666666666667	Strand:-
TGAGACAGAATGAGAGAGATGTGT
>Location:NODE_298130_length_4886_cov_17.340155	Coordinate:1672	Reads:2	Hits:6	Allocated_reads:0.333333333333333	Strand:-
TGAGACAGAATGAGAGAGATGTGA
>Location:NODE_298130_length_4886_cov_17.340155	Coordinate:1673	Reads:1	Hits:6	Allocated_reads:0.166666666666667	Strand:-
TGGCCTGTGAGACAGAATGAGAGAGATGTG
>Location:NODE_298130_length_4886_cov_17.340155	Coordinate:1673	Reads:1	Hits:6	Allocated_reads:0.166666666666667	Strand:-
TGTGAGACAGAATGAGAGAGATGTG
>Location:NODE_298130_length_4886_cov_17.340155	Coordinate:1674	Reads:1	Hits:6	Allocated_reads:0.166666666666667	Strand:-
TGCTGGCCTGTGAGACAGAATGAGAGAGATGT
>Location:NODE_298130_length_4886_cov_17.340155	Coordinate:1674	Reads:1	Hits:6	Allocated_reads:0.166666666666667	Strand:-
TGGCCTGTGAGACAGAATGAGAGAGATGT
>Location:NODE_298130_length_4886_cov_17.340155	Coordinate:1674	Reads:1	Hits:6	Allocated_reads:0.166666666666667	Strand:-
TGTGAGACAGAATGAGAGAGATGT
>Location:NODE_298130_length_4886_cov_17.340155	Coordinate:1675	Reads:3	Hits:6	Allocated_reads:0.5	Strand:-
TGCTGGCCTGTGAGACAGAATGAGAGAGATG
>Location:NODE_298130_length_4886_cov_17.340155	Coordinate:1675	Reads:1	Hits:6	Allocated_reads:0.166666666666667	Strand:-
TGGCCTGTGAGACAGAATGAGAGAGATA
>Location:NODE_298130_length_4886_cov_17.340155	Coordinate:1675	Reads:6	Hits:6	Allocated_reads:1	Strand:-
TGGCCTGTGAGACAGAATGAGAGAGATG
>Location:NODE_298130_length_4886_cov_17.340155	Coordinate:1676	Reads:1	Hits:6	Allocated_reads:0.166666666666667	Strand:+
ATCTCTCTCATTCTGTCTCACAGGC
>Location:NODE_298130_length_4886_cov_17.340155	Coordinate:1676	Reads:3	Hits:6	Allocated_reads:0.5	Strand:+
ATCTCTCTCATTCTGTCTCACAGGCC
>Location:NODE_298130_length_4886_cov_17.340155	Coordinate:1676	Reads:7	Hits:6	Allocated_reads:1.16666666666667	Strand:+
ATCTCTCTCATTCTGTCTCACAGGCCAGC
>Location:NODE_298130_length_4886_cov_17.340155	Coordinate:1676	Reads:1	Hits:6	Allocated_reads:0.166666666666667	Strand:-
TGCTGGCCTGTGAGACAGAATGAGAGAGTT
>Location:NODE_298130_length_4886_cov_17.340155	Coordinate:1676	Reads:2	Hits:6	Allocated_reads:0.333333333333333	Strand:-
TGCTGGCCTGTGAGACAGAATGAGAGAGAT
>Location:NODE_298130_length_4886_cov_17.340155	Coordinate:1677	Reads:1	Hits:6	Allocated_reads:0.166666666666667	Strand:-
TGCTGGCCTGTGAGACAGGATGAGAGAGA
>Location:NODE_298130_length_4886_cov_17.340155	Coordinate:1677	Reads:8	Hits:6	Allocated_reads:1.33333333333333	Strand:-
TGCTGGCCTGTGAGACAGAATGAGAGAGA
>Location:NODE_298130_length_4886_cov_17.340155	Coordinate:1677	Reads:3	Hits:6	Allocated_reads:0.5	Strand:-
TGGCCTGTGAGACAGAATGAGAGAGA
>Location:NODE_298130_length_4886_cov_17.340155	Coordinate:1679	Reads:4	Hits:6	Allocated_reads:0.666666666666667	Strand:-
TGCTGGCCTGTGAGACAGAATGAGAGA
>Location:NODE_298130_length_4886_cov_17.340155	Coordinate:1679	Reads:1	Hits:6	Allocated_reads:0.166666666666667	Strand:-
TTGCTGGCCTGTGAGACAGAATGAGAGA
>Location:NODE_298130_length_4886_cov_17.340155	Coordinate:1680	Reads:1	Hits:6	Allocated_reads:0.166666666666667	Strand:-
TTGCTGGCCTGTGAGACAGAATGAGAG
>Location:NODE_298130_length_4886_cov_17.340155	Coordinate:1682	Reads:1	Hits:6	Allocated_reads:0.166666666666667	Strand:-
TGCTGGCCTGTGAGACAGAATGAG
>Location:NODE_298130_length_4886_cov_17.340155	Coordinate:1683	Reads:1	Hits:1	Allocated_reads:1	Strand:+
TCATTCTGTCTCACAGGCCAGCAATTTGCAGT
>Location:NODE_298130_length_4886_cov_17.340155	Coordinate:1688	Reads:1	Hits:1	Allocated_reads:1	Strand:+
CTGTCTCACAGGCCAGCAATTTGC
>Location:NODE_298130_length_4886_cov_17.340155	Coordinate:1695	Reads:1	Hits:1	Allocated_reads:1	Strand:-
TCATCTGAAACCACTGCAAATTGCTGGCCTGA
>Location:NODE_298130_length_4886_cov_17.340155	Coordinate:1695	Reads:1	Hits:1	Allocated_reads:1	Strand:-
TCATCTGAAACCACTGCAAATTGCTGGCCTGT
>Location:NODE_298130_length_4886_cov_17.340155	Coordinate:1695	Reads:1	Hits:1	Allocated_reads:1	Strand:-
TCTGAAACCACTGCAAATTGCTGGCCTGT
>Location:NODE_298130_length_4886_cov_17.340155	Coordinate:1695	Reads:1	Hits:1	Allocated_reads:1	Strand:-
TTCATCTGAAACCACTGCAAATTGCTGGCCTGT
>Location:NODE_298130_length_4886_cov_17.340155	Coordinate:1696	Reads:2	Hits:1	Allocated_reads:2	Strand:-
CATCTGAAACCACTGCAAATTGCTGGCCTG
>Location:NODE_298130_length_4886_cov_17.340155	Coordinate:1696	Reads:35	Hits:1	Allocated_reads:35	Strand:-
TCATCTGAAACCACTGCAAATTGCTGGCCTG
>Location:NODE_298130_length_4886_cov_17.340155	Coordinate:1696	Reads:22	Hits:1	Allocated_reads:22	Strand:-
TTCATCTGAAACCACTGCAAATTGCTGGCCTG
>Location:NODE_298130_length_4886_cov_17.340155	Coordinate:1697	Reads:1	Hits:1	Allocated_reads:1	Strand:-
ATCTGAAACCACTGCAAATTGCTGGCCT
>Location:NODE_298130_length_4886_cov_17.340155	Coordinate:1697	Reads:4	Hits:1	Allocated_reads:4	Strand:-
ATTCATCTGAAACCACTGCAAATTGCTGGCCT
>Location:NODE_298130_length_4886_cov_17.340155	Coordinate:1697	Reads:4	Hits:1	Allocated_reads:4	Strand:-
CATCTGAAACCACTGCAAATTGCTGGCCT
>Location:NODE_298130_length_4886_cov_17.340155	Coordinate:1697	Reads:1	Hits:1	Allocated_reads:1	Strand:-
GTCATTCATCTGAAACCACTGCAAATTGCTGGCCT
>Location:NODE_298130_length_4886_cov_17.340155	Coordinate:1697	Reads:1	Hits:1	Allocated_reads:1	Strand:-
TCATCTGAAACCACTGCAAATTGCTGGCCG
>Location:NODE_298130_length_4886_cov_17.340155	Coordinate:1697	Reads:83	Hits:1	Allocated_reads:83	Strand:-
TCATCTGAAACCACTGCAAATTGCTGGCCT
>Location:NODE_298130_length_4886_cov_17.340155	Coordinate:1697	Reads:3	Hits:1	Allocated_reads:3	Strand:-
TCATTCATCTGAAACCACTGCAAATTGCTGGCCT
>Location:NODE_298130_length_4886_cov_17.340155	Coordinate:1697	Reads:5	Hits:1	Allocated_reads:5	Strand:-
TCTGAAACCACTGCAAATTGCTGGCCT
>Location:NODE_298130_length_4886_cov_17.340155	Coordinate:1697	Reads:1	Hits:1	Allocated_reads:1	Strand:-
TTCATCTGAAACCACTGCAAATTGCTGGCCA
>Location:NODE_298130_length_4886_cov_17.340155	Coordinate:1697	Reads:1	Hits:1	Allocated_reads:1	Strand:-
TTCATCTGAAACCACTGCAAATTGCTGGCCG
>Location:NODE_298130_length_4886_cov_17.340155	Coordinate:1697	Reads:1	Hits:2	Allocated_reads:0.5	Strand:-
TTCATCTGAAACCACTGCCAATTGCTGGCCT
>Location:NODE_298130_length_4886_cov_17.340155	Coordinate:1697	Reads:137	Hits:1	Allocated_reads:137	Strand:-
TTCATCTGAAACCACTGCAAATTGCTGGCCT
>Location:NODE_298130_length_4886_cov_17.340155	Coordinate:1698	Reads:1	Hits:1	Allocated_reads:1	Strand:-
ATCTGAAACCACTGCAAATTGCTGGCC
>Location:NODE_298130_length_4886_cov_17.340155	Coordinate:1698	Reads:1	Hits:1	Allocated_reads:1	Strand:-
ATTCATCTGAAACCACTGCAAATTGCTGGCT
>Location:NODE_298130_length_4886_cov_17.340155	Coordinate:1698	Reads:2	Hits:1	Allocated_reads:2	Strand:-
CATCTGAAACCACTGCAAATTGCTGGCC
>Location:NODE_298130_length_4886_cov_17.340155	Coordinate:1698	Reads:1	Hits:1	Allocated_reads:1	Strand:-
TCATCTGAAACCACTGCAAATTGATGGCC
>Location:NODE_298130_length_4886_cov_17.340155	Coordinate:1698	Reads:1	Hits:1	Allocated_reads:1	Strand:-
TCATCTGAAACCACTGCAAATTGCTGTTT
>Location:NODE_298130_length_4886_cov_17.340155	Coordinate:1698	Reads:19	Hits:1	Allocated_reads:19	Strand:-
TCATCTGAAACCACTGCAAATTGCTGGCC
>Location:NODE_298130_length_4886_cov_17.340155	Coordinate:1698	Reads:2	Hits:1	Allocated_reads:2	Strand:-
TCATTCATCTGAAACCACTGCAAATTGCTGGCC
>Location:NODE_298130_length_4886_cov_17.340155	Coordinate:1698	Reads:1	Hits:1	Allocated_reads:1	Strand:-
TCTGAAACCACTGCAAATTGCTGGCC
>Location:NODE_298130_length_4886_cov_17.340155	Coordinate:1698	Reads:1	Hits:1	Allocated_reads:1	Strand:-
TTCATCTGAAACCACTGCAAATTGCTGGCT
>Location:NODE_298130_length_4886_cov_17.340155	Coordinate:1698	Reads:58	Hits:1	Allocated_reads:58	Strand:-
TTCATCTGAAACCACTGCAAATTGCTGGCC
>Location:NODE_298130_length_4886_cov_17.340155	Coordinate:1699	Reads:1	Hits:1	Allocated_reads:1	Strand:-
TCATCTGAAACCACTGCAAATTGATGGC
>Location:NODE_298130_length_4886_cov_17.340155	Coordinate:1699	Reads:8	Hits:1	Allocated_reads:8	Strand:-
TCATCTGAAACCACTGCAAATTGCTGGC
>Location:NODE_298130_length_4886_cov_17.340155	Coordinate:1699	Reads:31	Hits:1	Allocated_reads:31	Strand:-
TTCATCTGAAACCACTGCAAATTGCTGGC
>Location:NODE_298130_length_4886_cov_17.340155	Coordinate:1700	Reads:1	Hits:1	Allocated_reads:1	Strand:-
ATCTGAAACCACTGCAAATTGCTGG
>Location:NODE_298130_length_4886_cov_17.340155	Coordinate:1700	Reads:3	Hits:1	Allocated_reads:3	Strand:-
ATTCATCTGAAACCACTGCAAATTGCTGT
>Location:NODE_298130_length_4886_cov_17.340155	Coordinate:1700	Reads:6	Hits:1	Allocated_reads:6	Strand:-
ATTCATCTGAAACCACTGCAAATTGCTGG
>Location:NODE_298130_length_4886_cov_17.340155	Coordinate:1700	Reads:3	Hits:1	Allocated_reads:3	Strand:-
CATCTGAAACCACTGCAAATTGCTGG
>Location:NODE_298130_length_4886_cov_17.340155	Coordinate:1700	Reads:102	Hits:1	Allocated_reads:102	Strand:-
TCATCTGAAACCACTGCAAATTGCTGG
>Location:NODE_298130_length_4886_cov_17.340155	Coordinate:1700	Reads:2	Hits:1	Allocated_reads:2	Strand:-
TCATCTGAAACCACTGCAAATTGCTGT
>Location:NODE_298130_length_4886_cov_17.340155	Coordinate:1700	Reads:125	Hits:1	Allocated_reads:125	Strand:-
TTCATCTGAAACCACTGCAAATTGCTGG
>Location:NODE_298130_length_4886_cov_17.340155	Coordinate:1700	Reads:4	Hits:1	Allocated_reads:4	Strand:-
TTCATCTGAAACCACTGCAAATTGCTGA
>Location:NODE_298130_length_4886_cov_17.340155	Coordinate:1700	Reads:7	Hits:1	Allocated_reads:7	Strand:-
TTCATCTGAAACCACTGCAAATTGCTGT
>Location:NODE_298130_length_4886_cov_17.340155	Coordinate:1701	Reads:1	Hits:1	Allocated_reads:1	Strand:-
ATCTGAAACCACTGCAAATTGCAG
>Location:NODE_298130_length_4886_cov_17.340155	Coordinate:1701	Reads:2	Hits:1	Allocated_reads:2	Strand:-
ATCTGAAACCACTGCAAATTGCTG
>Location:NODE_298130_length_4886_cov_17.340155	Coordinate:1701	Reads:1	Hits:1	Allocated_reads:1	Strand:-
ATTCATCTGAAACCACTGCAAATTGCAG
>Location:NODE_298130_length_4886_cov_17.340155	Coordinate:1701	Reads:12	Hits:1	Allocated_reads:12	Strand:-
ATTCATCTGAAACCACTGCAAATTGCTT
>Location:NODE_298130_length_4886_cov_17.340155	Coordinate:1701	Reads:82	Hits:1	Allocated_reads:82	Strand:-
ATTCATCTGAAACCACTGCAAATTGCTG
>Location:NODE_298130_length_4886_cov_17.340155	Coordinate:1701	Reads:10	Hits:1	Allocated_reads:10	Strand:-
CATCTGAAACCACTGCAAATTGCTG
>Location:NODE_298130_length_4886_cov_17.340155	Coordinate:1701	Reads:3	Hits:1	Allocated_reads:3	Strand:-
CATTCATCTGAAACCACTGCAAATTGCTG
>Location:NODE_298130_length_4886_cov_17.340155	Coordinate:1701	Reads:1	Hits:1	Allocated_reads:1	Strand:-
CGAGTCATTCATCTGAAACCACTGCAAATTGCTG
>Location:NODE_298130_length_4886_cov_17.340155	Coordinate:1701	Reads:2	Hits:1	Allocated_reads:2	Strand:-
GTCATTCATCTGAAACCACTGCAAATTGCTT
>Location:NODE_298130_length_4886_cov_17.340155	Coordinate:1701	Reads:3	Hits:1	Allocated_reads:3	Strand:-
GTCATTCATCTGAAACCACTGCAAATTGCTG
>Location:NODE_298130_length_4886_cov_17.340155	Coordinate:1701	Reads:1	Hits:1	Allocated_reads:1	Strand:-
TCATCTGAAACCACTGCAAATTGCTT
>Location:NODE_298130_length_4886_cov_17.340155	Coordinate:1701	Reads:1	Hits:1	Allocated_reads:1	Strand:-
TCATCTGAAACCACTGCAGATTGCTG
>Location:NODE_298130_length_4886_cov_17.340155	Coordinate:1701	Reads:2	Hits:1	Allocated_reads:2	Strand:-
TCATCTGAAACCACTGCAAATTGATG
>Location:NODE_298130_length_4886_cov_17.340155	Coordinate:1701	Reads:2	Hits:1	Allocated_reads:2	Strand:-
TCATCTGAAACCACTGCAAATTGCGG
>Location:NODE_298130_length_4886_cov_17.340155	Coordinate:1701	Reads:413	Hits:1	Allocated_reads:413	Strand:-
TCATCTGAAACCACTGCAAATTGCTG
>Location:NODE_298130_length_4886_cov_17.340155	Coordinate:1701	Reads:1	Hits:1	Allocated_reads:1	Strand:-
TCATTCATCTGAAACCACTGCAAATTGATG
>Location:NODE_298130_length_4886_cov_17.340155	Coordinate:1701	Reads:4	Hits:1	Allocated_reads:4	Strand:-
TCATTCATCTGAAACCACTGCAAATTGCTT
>Location:NODE_298130_length_4886_cov_17.340155	Coordinate:1701	Reads:98	Hits:1	Allocated_reads:98	Strand:-
TCATTCATCTGAAACCACTGCAAATTGCTG
>Location:NODE_298130_length_4886_cov_17.340155	Coordinate:1701	Reads:1	Hits:1	Allocated_reads:1	Strand:-
TTCATCTGAAACCACTGCAAATGGCTG
>Location:NODE_298130_length_4886_cov_17.340155	Coordinate:1701	Reads:1	Hits:1	Allocated_reads:1	Strand:-
TTCATCTGAAACCACTGCAAATTGCCG
>Location:NODE_298130_length_4886_cov_17.340155	Coordinate:1701	Reads:1	Hits:3	Allocated_reads:0.333333333333333	Strand:-
TTCATCTGAAACCACTGCACATTGCTG
>Location:NODE_298130_length_4886_cov_17.340155	Coordinate:1701	Reads:1	Hits:1	Allocated_reads:1	Strand:-
TTCATCTGAAACCACTGCAGATTGCTG
>Location:NODE_298130_length_4886_cov_17.340155	Coordinate:1701	Reads:2	Hits:1	Allocated_reads:2	Strand:-
TTCATCTGAAACCACTGCAAATTTCTG
>Location:NODE_298130_length_4886_cov_17.340155	Coordinate:1701	Reads:2	Hits:2	Allocated_reads:1	Strand:-
TTCATCTGAAACCACTGCTAATTGCTG
>Location:NODE_298130_length_4886_cov_17.340155	Coordinate:1701	Reads:26	Hits:1	Allocated_reads:26	Strand:-
TTCATCTGAAACCACTGCAAATTGCTT
>Location:NODE_298130_length_4886_cov_17.340155	Coordinate:1701	Reads:2950	Hits:1	Allocated_reads:2950	Strand:-
TTCATCTGAAACCACTGCAAATTGCTG
>Location:NODE_298130_length_4886_cov_17.340155	Coordinate:1701	Reads:3	Hits:1	Allocated_reads:3	Strand:-
TTCATCTGAAACCACTGCAAATTGCAG
>Location:NODE_298130_length_4886_cov_17.340155	Coordinate:1701	Reads:3	Hits:1	Allocated_reads:3	Strand:-
TTCATCTGAAACCACTGCAAATTGCTA
>Location:NODE_298130_length_4886_cov_17.340155	Coordinate:1701	Reads:4	Hits:1	Allocated_reads:4	Strand:-
TTCATCTGAAACCACTGCAAATTACTG
>Location:NODE_298130_length_4886_cov_17.340155	Coordinate:1701	Reads:9	Hits:1	Allocated_reads:9	Strand:-
TTCATCTGAAACCACTGCAAATTGCGG
>Location:NODE_298130_length_4886_cov_17.340155	Coordinate:1702	Reads:11	Hits:1	Allocated_reads:11	Strand:-
ATTCATCTGAAACCACTGCAAATTGCT
>Location:NODE_298130_length_4886_cov_17.340155	Coordinate:1702	Reads:1	Hits:1	Allocated_reads:1	Strand:-
GTCATTCATCTGAAACCACTGCAAATTGCT
>Location:NODE_298130_length_4886_cov_17.340155	Coordinate:1702	Reads:1	Hits:1	Allocated_reads:1	Strand:-
TCATCTGAAACCACTGCAAATTGCG
>Location:NODE_298130_length_4886_cov_17.340155	Coordinate:1702	Reads:67	Hits:1	Allocated_reads:67	Strand:-
TCATCTGAAACCACTGCAAATTGCT
>Location:NODE_298130_length_4886_cov_17.340155	Coordinate:1702	Reads:11	Hits:1	Allocated_reads:11	Strand:-
TCATTCATCTGAAACCACTGCAAATTGCT
>Location:NODE_298130_length_4886_cov_17.340155	Coordinate:1702	Reads:180	Hits:1	Allocated_reads:180	Strand:-
TTCATCTGAAACCACTGCAAATTGCT
>Location:NODE_298130_length_4886_cov_17.340155	Coordinate:1703	Reads:4	Hits:1	Allocated_reads:4	Strand:-
ATTCATCTGAAACCACTGCAAATTGC
>Location:NODE_298130_length_4886_cov_17.340155	Coordinate:1703	Reads:3	Hits:1	Allocated_reads:3	Strand:-
TCATCTGAAACCACTGCAAATTGC
>Location:NODE_298130_length_4886_cov_17.340155	Coordinate:1703	Reads:4	Hits:1	Allocated_reads:4	Strand:-
TCATTCATCTGAAACCACTGCAAATTGC
>Location:NODE_298130_length_4886_cov_17.340155	Coordinate:1703	Reads:1	Hits:1	Allocated_reads:1	Strand:-
TTCATCTGAAACCACTGCAAATTGG
>Location:NODE_298130_length_4886_cov_17.340155	Coordinate:1703	Reads:43	Hits:1	Allocated_reads:43	Strand:-
TTCATCTGAAACCACTGCAAATTGC
>Location:NODE_298130_length_4886_cov_17.340155	Coordinate:1704	Reads:1	Hits:1	Allocated_reads:1	Strand:-
ATTCATCTGAAACCACTGCAAATTG
>Location:NODE_298130_length_4886_cov_17.340155	Coordinate:1704	Reads:3	Hits:1	Allocated_reads:3	Strand:-
TCATTCATCTGAAACCACTGCAAATTG
>Location:NODE_298130_length_4886_cov_17.340155	Coordinate:1704	Reads:56	Hits:1	Allocated_reads:56	Strand:-
TTCATCTGAAACCACTGCAAATTG
>Location:NODE_298130_length_4886_cov_17.340155	Coordinate:1705	Reads:3	Hits:1	Allocated_reads:3	Strand:-
CGAGTCATTCATCTGAAACCACTGCAAATT
>Location:NODE_298130_length_4886_cov_17.340155	Coordinate:1705	Reads:1	Hits:1	Allocated_reads:1	Strand:-
GTCATTCATCTGAAACCACTGCAAATT
>Location:NODE_298130_length_4886_cov_17.340155	Coordinate:1705	Reads:5	Hits:1	Allocated_reads:5	Strand:-
TCATTCATCTGAAACCACTGCAAATT
>Location:NODE_298130_length_4886_cov_17.340155	Coordinate:1706	Reads:13	Hits:1	Allocated_reads:13	Strand:-
CGAGTCATTCATCTGAAACCACTGCAAAT
>Location:NODE_298130_length_4886_cov_17.340155	Coordinate:1706	Reads:1	Hits:1	Allocated_reads:1	Strand:-
TCATTCATCTGAAACCACTGCAAAT
>Location:NODE_298130_length_4886_cov_17.340155	Coordinate:1707	Reads:4	Hits:1	Allocated_reads:4	Strand:-
CGAGTCATTCATCTGAAACCACTGCAAA
>Location:NODE_298130_length_4886_cov_17.340155	Coordinate:1707	Reads:1	Hits:1	Allocated_reads:1	Strand:+
TTTGCAGTGGTTTCAGATGAATGACTCGTC
>Location:NODE_298130_length_4886_cov_17.340155	Coordinate:1708	Reads:1	Hits:1	Allocated_reads:1	Strand:-
CGAGTCATTCATCTGAAACCACTGCAA
>Location:NODE_298130_length_4886_cov_17.340155	Coordinate:1709	Reads:13	Hits:1	Allocated_reads:13	Strand:-
CGAGTCATTCATCTGAAACCACTGCA
>Location:NODE_298130_length_4886_cov_17.340155	Coordinate:1709	Reads:1	Hits:1	Allocated_reads:1	Strand:-
CGGACGAGTCATTCATCTGAAACCACTGCA
>Location:NODE_298130_length_4886_cov_17.340155	Coordinate:1709	Reads:3	Hits:1	Allocated_reads:3	Strand:+
TGCAGTGGTTTCAGATGAATGACTCGTC
>Location:NODE_298130_length_4886_cov_17.340155	Coordinate:1710	Reads:8	Hits:3	Allocated_reads:2.66666666666667	Strand:-
CGAGTCATTCATCTGAAACCACTGC
>Location:NODE_298130_length_4886_cov_17.340155	Coordinate:1710	Reads:1	Hits:3	Allocated_reads:0.333333333333333	Strand:-
GACGAGTCATTCATCTGAAACCACTGC
>Location:NODE_298130_length_4886_cov_17.340155	Coordinate:1711	Reads:1	Hits:3	Allocated_reads:0.333333333333333	Strand:+
CAGTGGTTTCAGATGAATGACTCGTC
>Location:NODE_298130_length_4886_cov_17.340155	Coordinate:1711	Reads:1	Hits:3	Allocated_reads:0.333333333333333	Strand:-
CGAGTCATTCATCTGAAACCACTG
>Location:NODE_298130_length_4886_cov_17.340155	Coordinate:1711	Reads:1	Hits:3	Allocated_reads:0.333333333333333	Strand:-
CGGACGAGTCATTCATCTGAAACCACTG
>Location:NODE_298130_length_4886_cov_17.340155	Coordinate:1712	Reads:1	Hits:3	Allocated_reads:0.333333333333333	Strand:-
ACGGACGAGTCATTCATCTGAAACCACT
>Location:NODE_298130_length_4886_cov_17.340155	Coordinate:1712	Reads:1	Hits:3	Allocated_reads:0.333333333333333	Strand:-
CACGGACGAGTCATTCATCTGAAACCACT
>Location:NODE_298130_length_4886_cov_17.340155	Coordinate:1712	Reads:2	Hits:3	Allocated_reads:0.666666666666667	Strand:-
CGGACGAGTCATTCATCTGAAACCACT
>Location:NODE_298130_length_4886_cov_17.340155	Coordinate:1712	Reads:1	Hits:3	Allocated_reads:0.333333333333333	Strand:-
GACACGGACGAGTCATTCATCTGAAACCACT
>Location:NODE_298130_length_4886_cov_17.340155	Coordinate:1712	Reads:1	Hits:3	Allocated_reads:0.333333333333333	Strand:-
GGACGAGTCATTCATCTGAAACCACT
>Location:NODE_298130_length_4886_cov_17.340155	Coordinate:1714	Reads:1	Hits:5	Allocated_reads:0.2	Strand:+
TGGTTTCAGATGAATGACTCGTCCG
>Location:NODE_298130_length_4886_cov_17.340155	Coordinate:1716	Reads:1	Hits:5	Allocated_reads:0.2	Strand:-
CTGACACGGACGAGTCATTCATCTGAAAC
>Location:NODE_298130_length_4886_cov_17.340155	Coordinate:1716	Reads:1	Hits:5	Allocated_reads:0.2	Strand:-
TGACACGGACGAGTCATTCATCTGAAAA
>Location:NODE_298130_length_4886_cov_17.340155	Coordinate:1717	Reads:1	Hits:5	Allocated_reads:0.2	Strand:-
TGACACGGACGAGTCATTCATCTGAAA
>Location:NODE_298130_length_4886_cov_17.340155	Coordinate:1717	Reads:2	Hits:5	Allocated_reads:0.4	Strand:+
TTTCAGATGAATGACTCGTCCGTG
>Location:NODE_298130_length_4886_cov_17.340155	Coordinate:1717	Reads:9	Hits:5	Allocated_reads:1.8	Strand:+
TTTCAGATGAATGACTCGTCCGTGTC
>Location:NODE_298130_length_4886_cov_17.340155	Coordinate:1717	Reads:1	Hits:5	Allocated_reads:0.2	Strand:+
TTTCAGATGAATGACTCGTCCGTGTCA
>Location:NODE_298130_length_4886_cov_17.340155	Coordinate:1717	Reads:1	Hits:5	Allocated_reads:0.2	Strand:+
TTTCAGATGAATGACTCGTCCGTGTCT
>Location:NODE_298130_length_4886_cov_17.340155	Coordinate:1717	Reads:2	Hits:5	Allocated_reads:0.4	Strand:+
TTTCAGATGAATGACTCGTCCGTGTCAGT
>Location:NODE_298130_length_4886_cov_17.340155	Coordinate:1717	Reads:4	Hits:5	Allocated_reads:0.8	Strand:+
TTTCAGATGAATGACTCGTCCGTGTCAGTC
>Location:NODE_298130_length_4886_cov_17.340155	Coordinate:1718	Reads:2	Hits:5	Allocated_reads:0.4	Strand:-
ACTGACACGGACGAGTCATTCATCTGAA
>Location:NODE_298130_length_4886_cov_17.340155	Coordinate:1718	Reads:1	Hits:5	Allocated_reads:0.2	Strand:-
CTGACACGGACGAGTCATTCATCTGAA
>Location:NODE_298130_length_4886_cov_17.340155	Coordinate:1718	Reads:1	Hits:5	Allocated_reads:0.2	Strand:-
CTGACTGACACGGACGAGTCATTCATCTGAA
>Location:NODE_298130_length_4886_cov_17.340155	Coordinate:1718	Reads:1	Hits:5	Allocated_reads:0.2	Strand:-
TGACACGGACGAGTCATTCATCTGAA
>Location:NODE_298130_length_4886_cov_17.340155	Coordinate:1718	Reads:5	Hits:5	Allocated_reads:1	Strand:+
TTCAGATGAATGACTCGTCCGTGT
>Location:NODE_298130_length_4886_cov_17.340155	Coordinate:1718	Reads:44	Hits:5	Allocated_reads:8.8	Strand:+
TTCAGATGAATGACTCGTCCGTGTC
>Location:NODE_298130_length_4886_cov_17.340155	Coordinate:1718	Reads:3	Hits:5	Allocated_reads:0.6	Strand:+
TTCAGATGAATGACTCGTCCGTGTCT
>Location:NODE_298130_length_4886_cov_17.340155	Coordinate:1718	Reads:4	Hits:5	Allocated_reads:0.8	Strand:+
TTCAGATGAATGACTCGTCCGTGTCA
>Location:NODE_298130_length_4886_cov_17.340155	Coordinate:1718	Reads:1	Hits:5	Allocated_reads:0.2	Strand:+
TTCAGATGAATGACTCGTCCGTGTCAG
[truncated: 724,218 more chars]
