# Supplementary material for: First characterization of PIWI-interacting RNA clusters in a cichlid fish with a B chromosome
Source: BMC Biol. 2022 Sep 21;20:204. doi: 10.1186/s12915-022-01403-2 (PMC9490952; doi:10.1186/s12915-022-01403-2)
Supplement: Supplementary file 1 — Additional file 1. Zipped folder with fasta and interactive html piRNA cluster information for the A. latifasciata genome. The nomenclature is as follows: number-pirna-cluster_sex_B-presence (f, female; m, male; 0b, without B chromosome; 1b, with B chromosome). [file 12915_2022_1403_MOESM1_ESM.zip › 118_f0b.fasta]

>Location:NODE_302677_length_8241_cov_21.205557	Coordinate:5	Reads:1	Hits:30	Allocated_reads:0.0333333333333333	Strand:+
TGTGCCATTACCCAGCATACATCACTCCC
>Location:NODE_302677_length_8241_cov_21.205557	Coordinate:12	Reads:2	Hits:23	Allocated_reads:0.0869565217391304	Strand:+
TTACCCAGCATACATCACTCCCTCCATAAA
>Location:NODE_302677_length_8241_cov_21.205557	Coordinate:12	Reads:1	Hits:23	Allocated_reads:0.0434782608695652	Strand:+
TTACCCAGCATACATCACTCCCTCCATGAGA
>Location:NODE_302677_length_8241_cov_21.205557	Coordinate:13	Reads:1	Hits:25	Allocated_reads:0.04	Strand:+
TACCCAGCATACATCACTCCCTCCATA
>Location:NODE_302677_length_8241_cov_21.205557	Coordinate:19	Reads:2	Hits:24	Allocated_reads:0.0833333333333333	Strand:-
TATTGCATTTATGGAGGGAGTGATGTATGC
>Location:NODE_302677_length_8241_cov_21.205557	Coordinate:27	Reads:1	Hits:33	Allocated_reads:0.0303030303030303	Strand:-
TTTATTGCATTTATGGAGGGAGTG
>Location:NODE_302677_length_8241_cov_21.205557	Coordinate:53	Reads:1	Hits:13	Allocated_reads:0.0769230769230769	Strand:-
TGAAAAACAGGTAGAACGATACTTTTGTAT
>Location:NODE_302677_length_8241_cov_21.205557	Coordinate:71	Reads:1	Hits:34	Allocated_reads:0.0294117647058824	Strand:-
TAATGTAAACAACTACCTGAAAAACAGGT
>Location:NODE_302677_length_8241_cov_21.205557	Coordinate:71	Reads:2	Hits:34	Allocated_reads:0.0588235294117647	Strand:-
TAATGTAAACAACTACCTGAAAAACAAGT
>Location:NODE_302677_length_8241_cov_21.205557	Coordinate:78	Reads:1	Hits:34	Allocated_reads:0.0294117647058824	Strand:-
TTATATAATGTAAACAACTACCTGAAA
>Location:NODE_302677_length_8241_cov_21.205557	Coordinate:79	Reads:1	Hits:34	Allocated_reads:0.0294117647058824	Strand:-
TTATATAATGTAAACAACTACCTGAA
>Location:NODE_302677_length_8241_cov_21.205557	Coordinate:145	Reads:1	Hits:16	Allocated_reads:0.0625	Strand:+
AAATGTATAAATATACGGACAACAGGCTCTT
>Location:NODE_302677_length_8241_cov_21.205557	Coordinate:154	Reads:1	Hits:31	Allocated_reads:0.032258064516129	Strand:+
AATATACGGACAACAGGCTCTTCC
>Location:NODE_302677_length_8241_cov_21.205557	Coordinate:154	Reads:1	Hits:22	Allocated_reads:0.0454545454545455	Strand:+
AATATACGGACAACAGGCTCTTCCGCGGCACT
>Location:NODE_302677_length_8241_cov_21.205557	Coordinate:156	Reads:2	Hits:23	Allocated_reads:0.0869565217391304	Strand:+
TATACGGACAACAGGCTCTTCCGCGGCAATC
>Location:NODE_302677_length_8241_cov_21.205557	Coordinate:157	Reads:1	Hits:29	Allocated_reads:0.0344827586206897	Strand:+
ATACGGACAACAGGCTCTTCCGCGG
>Location:NODE_302677_length_8241_cov_21.205557	Coordinate:158	Reads:2	Hits:29	Allocated_reads:0.0689655172413793	Strand:+
TACGGACAACAGGCTCTTCCGCGG
>Location:NODE_302677_length_8241_cov_21.205557	Coordinate:158	Reads:1	Hits:24	Allocated_reads:0.0416666666666667	Strand:+
TACGGACAACAGGCTCTTCCGCGCC
>Location:NODE_302677_length_8241_cov_21.205557	Coordinate:158	Reads:1	Hits:23	Allocated_reads:0.0434782608695652	Strand:+
TACGGACAACAGGCTCTTCCGCGACAATC
>Location:NODE_302677_length_8241_cov_21.205557	Coordinate:158	Reads:4	Hits:23	Allocated_reads:0.173913043478261	Strand:+
TACGGACAACAGGCTCTTCCGCGGCAATC
>Location:NODE_302677_length_8241_cov_21.205557	Coordinate:166	Reads:2	Hits:11	Allocated_reads:0.181818181818182	Strand:-
TTGAAGAGATTGCCGCGGAAGAGCCTGT
>Location:NODE_302677_length_8241_cov_21.205557	Coordinate:167	Reads:2	Hits:11	Allocated_reads:0.181818181818182	Strand:-
TTGAAGAGATTGCCGCGGAAGAGCCTG
>Location:NODE_302677_length_8241_cov_21.205557	Coordinate:168	Reads:1	Hits:11	Allocated_reads:0.0909090909090909	Strand:-
TCCGATTGAAGAGATTGCCGCGGAAGAGCCT
>Location:NODE_302677_length_8241_cov_21.205557	Coordinate:168	Reads:5	Hits:11	Allocated_reads:0.454545454545455	Strand:-
TTGAAGAGATTGCCGCGGAAGAGCCT
>Location:NODE_302677_length_8241_cov_21.205557	Coordinate:169	Reads:1	Hits:12	Allocated_reads:0.0833333333333333	Strand:-
TTGAAGAGATTGCCGCGGAAGAGCC
>Location:NODE_302677_length_8241_cov_21.205557	Coordinate:170	Reads:1	Hits:12	Allocated_reads:0.0833333333333333	Strand:-
TTGAAGAGATTGCCGCGGAAGAGC
>Location:NODE_302677_length_8241_cov_21.205557	Coordinate:174	Reads:1	Hits:22	Allocated_reads:0.0454545454545455	Strand:+
TTCCGCGGCAATCTCTTCAATCGGAGGACCC
>Location:NODE_302677_length_8241_cov_21.205557	Coordinate:180	Reads:1	Hits:24	Allocated_reads:0.0416666666666667	Strand:-
GTGAAGGGTCCTCCGATTGAAGAGATTGCC
>Location:NODE_302677_length_8241_cov_21.205557	Coordinate:183	Reads:1	Hits:27	Allocated_reads:0.037037037037037	Strand:-
TGACGTGAAGGGTCCTCCGATTGAAGAGATT
>Location:NODE_302677_length_8241_cov_21.205557	Coordinate:184	Reads:1	Hits:30	Allocated_reads:0.0333333333333333	Strand:+
ATCTCTTCAATCGGAGGACCCTTCA
>Location:NODE_302677_length_8241_cov_21.205557	Coordinate:184	Reads:1	Hits:29	Allocated_reads:0.0344827586206897	Strand:+
ATCTCTTCAATCGGAGGACCCTTCACG
>Location:NODE_302677_length_8241_cov_21.205557	Coordinate:184	Reads:3	Hits:28	Allocated_reads:0.107142857142857	Strand:-
TTGACGTGAAGGGTCCTCCGATTGAAGAGAT
>Location:NODE_302677_length_8241_cov_21.205557	Coordinate:187	Reads:2	Hits:30	Allocated_reads:0.0666666666666667	Strand:-
ATTGACGTGAAGGGTCCTCCGATTGAAGA
>Location:NODE_302677_length_8241_cov_21.205557	Coordinate:187	Reads:1	Hits:30	Allocated_reads:0.0333333333333333	Strand:-
TTGACGTGAAGGGTCCTCCGATTGAAGA
>Location:NODE_302677_length_8241_cov_21.205557	Coordinate:192	Reads:1	Hits:38	Allocated_reads:0.0263157894736842	Strand:-
AATTGACGTGAAGGGTCCTCCGATC
>Location:NODE_302677_length_8241_cov_21.205557	Coordinate:192	Reads:1	Hits:37	Allocated_reads:0.027027027027027	Strand:-
AATTGACGTGAAGGGTCCTCCGATT
>Location:NODE_302677_length_8241_cov_21.205557	Coordinate:192	Reads:1	Hits:38	Allocated_reads:0.0263157894736842	Strand:-
ATTGACGTGAAGGGTCCTCCGATT
>Location:NODE_302677_length_8241_cov_21.205557	Coordinate:194	Reads:1	Hits:30	Allocated_reads:0.0333333333333333	Strand:+
TCGGAGGACCCTTCACGTCAATTCCCGACG
>Location:NODE_302677_length_8241_cov_21.205557	Coordinate:205	Reads:1	Hits:18	Allocated_reads:0.0555555555555556	Strand:+
TTCACGTCAATTCCCGACGCGAGGGGGG
>Location:NODE_302677_length_8241_cov_21.205557	Coordinate:206	Reads:1	Hits:18	Allocated_reads:0.0555555555555556	Strand:+
TCACGTCAATTCCCGACGCGAGGGGGG
>Location:NODE_302677_length_8241_cov_21.205557	Coordinate:266	Reads:1	Hits:3	Allocated_reads:0.333333333333333	Strand:-
AACTCGTCAAACGTGTGATGCATGGTCAGG
>Location:NODE_302677_length_8241_cov_21.205557	Coordinate:280	Reads:1	Hits:74	Allocated_reads:0.0135135135135135	Strand:-
CTCACTCCCAACTCGTCAAACGTGT
>Location:NODE_302677_length_8241_cov_21.205557	Coordinate:280	Reads:1	Hits:75	Allocated_reads:0.0133333333333333	Strand:-
TCACTCCCAACTCGTCAAACGTGT
>Location:NODE_302677_length_8241_cov_21.205557	Coordinate:280	Reads:1	Hits:74	Allocated_reads:0.0135135135135135	Strand:-
TTCTCACTCCCAACTCGTCAAACGTGG
>Location:NODE_302677_length_8241_cov_21.205557	Coordinate:284	Reads:1	Hits:72	Allocated_reads:0.0138888888888889	Strand:+
GTTTGACGAGTTGGGAGTGAGAACGTGT
>Location:NODE_302677_length_8241_cov_21.205557	Coordinate:285	Reads:1	Hits:81	Allocated_reads:0.0123456790123457	Strand:+
TTTGACGAGTTGGGAGTGAGAACGTGT
>Location:NODE_302677_length_8241_cov_21.205557	Coordinate:285	Reads:1	Hits:80	Allocated_reads:0.0125	Strand:+
TTTGACGAGTTGGGAGTGAGAACGTGTT
>Location:NODE_302677_length_8241_cov_21.205557	Coordinate:286	Reads:1	Hits:90	Allocated_reads:0.0111111111111111	Strand:+
TTGACGAGTTGGGAGTGAGAAATT
>Location:NODE_302677_length_8241_cov_21.205557	Coordinate:286	Reads:5	Hits:85	Allocated_reads:0.0588235294117647	Strand:+
TTGACGAGTTGGGAGTGAGAACGT
>Location:NODE_302677_length_8241_cov_21.205557	Coordinate:286	Reads:1	Hits:81	Allocated_reads:0.0123456790123457	Strand:+
TTGACGAGTTGGGAGTGAGAGCGTG
>Location:NODE_302677_length_8241_cov_21.205557	Coordinate:286	Reads:6	Hits:81	Allocated_reads:0.0740740740740741	Strand:+
TTGACGAGTTGGGAGTGAGAACGTG
>Location:NODE_302677_length_8241_cov_21.205557	Coordinate:286	Reads:27	Hits:81	Allocated_reads:0.333333333333333	Strand:+
TTGACGAGTTGGGAGTGAGAACGTGT
>Location:NODE_302677_length_8241_cov_21.205557	Coordinate:286	Reads:1	Hits:82	Allocated_reads:0.0121951219512195	Strand:+
TTGACGAGTTGGGAGTGAGAACGTTTT
>Location:NODE_302677_length_8241_cov_21.205557	Coordinate:286	Reads:22	Hits:80	Allocated_reads:0.275	Strand:+
TTGACGAGTTGGGAGTGAGAACGTGTT
>Location:NODE_302677_length_8241_cov_21.205557	Coordinate:286	Reads:1	Hits:80	Allocated_reads:0.0125	Strand:+
TTGACGAGTTGGGAGTGAGAACGTGTTG
>Location:NODE_302677_length_8241_cov_21.205557	Coordinate:286	Reads:2	Hits:81	Allocated_reads:0.0246913580246914	Strand:+
TTGACGAGTTGGGAGTGAGAACGTGTCC
>Location:NODE_302677_length_8241_cov_21.205557	Coordinate:286	Reads:1	Hits:5	Allocated_reads:0.2	Strand:+
TTGACGAGTTGGGAGTGAGAACGTGTTGAA
>Location:NODE_302677_length_8241_cov_21.205557	Coordinate:287	Reads:1	Hits:82	Allocated_reads:0.0121951219512195	Strand:+
TGACGAGTTGGGAGTGAGAACGTGTT
>Location:NODE_302677_length_8241_cov_21.205557	Coordinate:332	Reads:1	Hits:4	Allocated_reads:0.25	Strand:+
AGGAGAAAAGATAAAACCCAGGAATGTGT
>Location:NODE_302677_length_8241_cov_21.205557	Coordinate:366	Reads:1	Hits:1	Allocated_reads:1	Strand:-
TGAGAAGATTCAGTCAGCACAGCTTGAT
>Location:NODE_302677_length_8241_cov_21.205557	Coordinate:371	Reads:2	Hits:3	Allocated_reads:0.666666666666667	Strand:-
TTTGAGAAGATTCAGTCAGCACGGC
>Location:NODE_302677_length_8241_cov_21.205557	Coordinate:375	Reads:1	Hits:3	Allocated_reads:0.333333333333333	Strand:+
TGCTGACTGAATCTTCTCAAAATAAGC
>Location:NODE_302677_length_8241_cov_21.205557	Coordinate:378	Reads:1	Hits:3	Allocated_reads:0.333333333333333	Strand:+
TGACTGAATCTTCTCAAAATAAGC
>Location:NODE_302677_length_8241_cov_21.205557	Coordinate:378	Reads:1	Hits:3	Allocated_reads:0.333333333333333	Strand:+
TGACTGAATCTTCTCAAAATAAGCATCCT
>Location:NODE_302677_length_8241_cov_21.205557	Coordinate:378	Reads:1	Hits:3	Allocated_reads:0.333333333333333	Strand:+
TGACTGAATCTTCTCAAAATAAGCATTTT
>Location:NODE_302677_length_8241_cov_21.205557	Coordinate:378	Reads:1	Hits:3	Allocated_reads:0.333333333333333	Strand:+
TGACTGAATCTTCTCAAAGTAAGCATCCT
>Location:NODE_302677_length_8241_cov_21.205557	Coordinate:378	Reads:2	Hits:3	Allocated_reads:0.666666666666667	Strand:+
TGACTGAATCTTCTCAAAATAAGCATCCTC
>Location:NODE_302677_length_8241_cov_21.205557	Coordinate:379	Reads:1	Hits:3	Allocated_reads:0.333333333333333	Strand:+
GACTGAATCTTCTCAAAATAAGCATCCT
>Location:NODE_302677_length_8241_cov_21.205557	Coordinate:380	Reads:2	Hits:3	Allocated_reads:0.666666666666667	Strand:-
AGGATGCTTATTTTGAGAAGATTCAGT
>Location:NODE_302677_length_8241_cov_21.205557	Coordinate:384	Reads:2	Hits:3	Allocated_reads:0.666666666666667	Strand:+
AATCTTCTCAAAATAAGCATCCTCGAC
>Location:NODE_302677_length_8241_cov_21.205557	Coordinate:384	Reads:1	Hits:3	Allocated_reads:0.333333333333333	Strand:+
AATCTTCTCAAAATAAGCATCCTCGACAA
>Location:NODE_302677_length_8241_cov_21.205557	Coordinate:384	Reads:1	Hits:3	Allocated_reads:0.333333333333333	Strand:+
AATCTTCTCAAAATAAGCATCCTCGACAATA
>Location:NODE_302677_length_8241_cov_21.205557	Coordinate:384	Reads:1	Hits:3	Allocated_reads:0.333333333333333	Strand:-
CGAGGATGCTTATTTTGAGAAGATT
>Location:NODE_302677_length_8241_cov_21.205557	Coordinate:384	Reads:2	Hits:3	Allocated_reads:0.666666666666667	Strand:-
TATTGTCGAGGATGCTTATTTTGAGAAGATT
>Location:NODE_302677_length_8241_cov_21.205557	Coordinate:384	Reads:1	Hits:3	Allocated_reads:0.333333333333333	Strand:-
TGTCGAGGATGCTTATTTTGAGAAGATT
>Location:NODE_302677_length_8241_cov_21.205557	Coordinate:384	Reads:1	Hits:3	Allocated_reads:0.333333333333333	Strand:-
TTGTCGAGGATGCTTATTTTGTGAAGATT
>Location:NODE_302677_length_8241_cov_21.205557	Coordinate:384	Reads:14	Hits:3	Allocated_reads:4.66666666666667	Strand:-
TTGTCGAGGATGCTTATTTTGAGAAGATT
>Location:NODE_302677_length_8241_cov_21.205557	Coordinate:385	Reads:3	Hits:3	Allocated_reads:1	Strand:-
TATTGTCGAGGATGCTTATTTTGAGAAGAT
>Location:NODE_302677_length_8241_cov_21.205557	Coordinate:385	Reads:1	Hits:3	Allocated_reads:0.333333333333333	Strand:-
TGTCGAGGATGCTTATTTTGAGAAGAT
>Location:NODE_302677_length_8241_cov_21.205557	Coordinate:385	Reads:26	Hits:3	Allocated_reads:8.66666666666667	Strand:-
TTGTCGAGGATGCTTATTTTGAGAAGAT
>Location:NODE_302677_length_8241_cov_21.205557	Coordinate:386	Reads:1	Hits:3	Allocated_reads:0.333333333333333	Strand:+
TCTTCTCAAAATAAGCATCCTCGA
>Location:NODE_302677_length_8241_cov_21.205557	Coordinate:386	Reads:1	Hits:3	Allocated_reads:0.333333333333333	Strand:+
TCTTCTCAAAATAAGCATCCTCGACAATA
>Location:NODE_302677_length_8241_cov_21.205557	Coordinate:388	Reads:2	Hits:3	Allocated_reads:0.666666666666667	Strand:-
TTGTCGAGGATGCTTATTTTGAGAA
>Location:NODE_302677_length_8241_cov_21.205557	Coordinate:389	Reads:1	Hits:3	Allocated_reads:0.333333333333333	Strand:-
ATATTGTCGAGGATGCTTATTTTGAGA
>Location:NODE_302677_length_8241_cov_21.205557	Coordinate:389	Reads:1	Hits:3	Allocated_reads:0.333333333333333	Strand:-
TATTGTCGAGGATGCTTATTTTGAGA
>Location:NODE_302677_length_8241_cov_21.205557	Coordinate:389	Reads:2	Hits:3	Allocated_reads:0.666666666666667	Strand:+
TCTCAAAATAAGCATCCTCGACAATATTC
>Location:NODE_302677_length_8241_cov_21.205557	Coordinate:389	Reads:1	Hits:3	Allocated_reads:0.333333333333333	Strand:-
TTGTCGAGGATGCTTATTTTGAGA
>Location:NODE_302677_length_8241_cov_21.205557	Coordinate:394	Reads:2	Hits:3	Allocated_reads:0.666666666666667	Strand:+
AAATAAGCATCCTCGACAATATTCAGTTAT
>Location:NODE_302677_length_8241_cov_21.205557	Coordinate:395	Reads:1	Hits:4	Allocated_reads:0.25	Strand:+
AATAAGCATCCTCGACAATATTCAGT
>Location:NODE_302677_length_8241_cov_21.205557	Coordinate:395	Reads:2	Hits:3	Allocated_reads:0.666666666666667	Strand:+
AATAAGCATCCTCGACAATATTCAGTTAT
>Location:NODE_302677_length_8241_cov_21.205557	Coordinate:396	Reads:1	Hits:3	Allocated_reads:0.333333333333333	Strand:+
ATAAGCATCCTCGACAATATTCAGTTATT
>Location:NODE_302677_length_8241_cov_21.205557	Coordinate:397	Reads:8	Hits:4	Allocated_reads:2	Strand:+
TAAGCATCCTCGACAATATTCAGT
>Location:NODE_302677_length_8241_cov_21.205557	Coordinate:397	Reads:4	Hits:3	Allocated_reads:1.33333333333333	Strand:+
TAAGCATCCTCGACAATATTCAGTT
>Location:NODE_302677_length_8241_cov_21.205557	Coordinate:397	Reads:1	Hits:3	Allocated_reads:0.333333333333333	Strand:+
TAAGCATCCTCGACAATATTCAGTTA
>Location:NODE_302677_length_8241_cov_21.205557	Coordinate:397	Reads:121	Hits:3	Allocated_reads:40.3333333333333	Strand:+
TAAGCATCCTCGACAATATTCAGTTAT
>Location:NODE_302677_length_8241_cov_21.205557	Coordinate:397	Reads:17	Hits:3	Allocated_reads:5.66666666666667	Strand:+
TAAGCATCCTCGACAATATTCAGTTATT
>Location:NODE_302677_length_8241_cov_21.205557	Coordinate:397	Reads:6	Hits:3	Allocated_reads:2	Strand:+
TAAGCATCCTCGACAATATTCAGTTATTC
>Location:NODE_302677_length_8241_cov_21.205557	Coordinate:397	Reads:21	Hits:3	Allocated_reads:7	Strand:+
TAAGCATCCTCGACAATATTCAGTTATTCC
>Location:NODE_302677_length_8241_cov_21.205557	Coordinate:397	Reads:10	Hits:3	Allocated_reads:3.33333333333333	Strand:+
TAAGCATCCTCGACAATATTCAGTTATTCCT
>Location:NODE_302677_length_8241_cov_21.205557	Coordinate:397	Reads:2	Hits:3	Allocated_reads:0.666666666666667	Strand:+
TAAGCATCCTCGACAATATTCAGTTATTCCTT
>Location:NODE_302677_length_8241_cov_21.205557	Coordinate:398	Reads:1	Hits:3	Allocated_reads:0.333333333333333	Strand:-
AATAACTGAATATTGTCGAGGATGCTT
>Location:NODE_302677_length_8241_cov_21.205557	Coordinate:399	Reads:1	Hits:3	Allocated_reads:0.333333333333333	Strand:-
AATAACTGAATATTGTCGAGGATGCT
>Location:NODE_302677_length_8241_cov_21.205557	Coordinate:399	Reads:1	Hits:3	Allocated_reads:0.333333333333333	Strand:+
AGCATCCTCGACAATATTCAGTTATTCC
>Location:NODE_302677_length_8241_cov_21.205557	Coordinate:403	Reads:1	Hits:3	Allocated_reads:0.333333333333333	Strand:-
GAAGGAATAACTGAATATTGTCGAGGA
>Location:NODE_302677_length_8241_cov_21.205557	Coordinate:403	Reads:4	Hits:2	Allocated_reads:2	Strand:+
TCCTCGACAATATTCAGTTATTCCTTCA
>Location:NODE_302677_length_8241_cov_21.205557	Coordinate:403	Reads:1	Hits:2	Allocated_reads:0.5	Strand:+
TCCTCGACAATATTCAGTTATTCCTTCAA
>Location:NODE_302677_length_8241_cov_21.205557	Coordinate:403	Reads:1	Hits:2	Allocated_reads:0.5	Strand:+
TCCTCGACAATATTCAGTTATTCCTTCAAAC
>Location:NODE_302677_length_8241_cov_21.205557	Coordinate:403	Reads:1	Hits:2	Allocated_reads:0.5	Strand:-
TTTGAAGGAATAACTGAATATTGTCGAGGA
>Location:NODE_302677_length_8241_cov_21.205557	Coordinate:405	Reads:1	Hits:2	Allocated_reads:0.5	Strand:+
CTCGACAATATTCAGTTATTCCTTCAAAC
>Location:NODE_302677_length_8241_cov_21.205557	Coordinate:405	Reads:1	Hits:2	Allocated_reads:0.5	Strand:+
CTCGACAATATTCAGTTATTCCTTCAAACC
>Location:NODE_302677_length_8241_cov_21.205557	Coordinate:413	Reads:1	Hits:2	Allocated_reads:0.5	Strand:+
TATTCAGTTATTCCTTCAAACCTATC
>Location:NODE_302677_length_8241_cov_21.205557	Coordinate:413	Reads:1	Hits:2	Allocated_reads:0.5	Strand:+
TATTCAGTTATTCCTTCAAACCCATCTGA
>Location:NODE_302677_length_8241_cov_21.205557	Coordinate:415	Reads:1	Hits:2	Allocated_reads:0.5	Strand:+
TTCAGTTATTCCTTCAAACCTATCTGATG
>Location:NODE_302677_length_8241_cov_21.205557	Coordinate:416	Reads:1	Hits:2	Allocated_reads:0.5	Strand:+
TCAGTTATTCCTTCAAACCCATCTGATGC
>Location:NODE_302677_length_8241_cov_21.205557	Coordinate:418	Reads:1	Hits:2	Allocated_reads:0.5	Strand:-
ATTTGCATCAGATGGGTTTGAAGGTATAACT
>Location:NODE_302677_length_8241_cov_21.205557	Coordinate:418	Reads:2	Hits:2	Allocated_reads:1	Strand:-
ATTTGCATCAGATGGGTTTGAAGGAATAACT
>Location:NODE_302677_length_8241_cov_21.205557	Coordinate:421	Reads:3	Hits:2	Allocated_reads:1.5	Strand:+
TATTCCTTCAAACCCATCTGATGCAAATGGA
>Location:NODE_302677_length_8241_cov_21.205557	Coordinate:423	Reads:1	Hits:2	Allocated_reads:0.5	Strand:+
TTCCTTCAAACCCATCTGATGCAAATGGA
>Location:NODE_302677_length_8241_cov_21.205557	Coordinate:436	Reads:1	Hits:4	Allocated_reads:0.25	Strand:+
ATCTGATGCAAATGGACAAAATGACTGTT
>Location:NODE_302677_length_8241_cov_21.205557	Coordinate:437	Reads:5	Hits:4	Allocated_reads:1.25	Strand:+
TCTGATGCAAATGGACAAAATGACT
>Location:NODE_302677_length_8241_cov_21.205557	Coordinate:437	Reads:2	Hits:4	Allocated_reads:0.5	Strand:+
TCTGATGCAAATGGACAAAATGACTGTT
>Location:NODE_302677_length_8241_cov_21.205557	Coordinate:437	Reads:3	Hits:4	Allocated_reads:0.75	Strand:+
TCTGATGCAAATGGACAAAATGACTGTC
>Location:NODE_302677_length_8241_cov_21.205557	Coordinate:437	Reads:1	Hits:4	Allocated_reads:0.25	Strand:+
TCTGATGCAAATGGACAAAATGACTGTCA
>Location:NODE_302677_length_8241_cov_21.205557	Coordinate:437	Reads:1	Hits:4	Allocated_reads:0.25	Strand:+
TCTGATGCAAATGGACAAAATGACTGTTA
>Location:NODE_302677_length_8241_cov_21.205557	Coordinate:437	Reads:1	Hits:4	Allocated_reads:0.25	Strand:+
TCTGATGCAAATGGACAAAATGACTGTTATA
>Location:NODE_302677_length_8241_cov_21.205557	Coordinate:437	Reads:2	Hits:4	Allocated_reads:0.5	Strand:+
TCTGATGCAAATGGACAAAATGACTGTCATA
>Location:NODE_302677_length_8241_cov_21.205557	Coordinate:438	Reads:1	Hits:4	Allocated_reads:0.25	Strand:+
CTGATGCAAATGGACAAAATGACTGT
>Location:NODE_302677_length_8241_cov_21.205557	Coordinate:438	Reads:1	Hits:4	Allocated_reads:0.25	Strand:+
CTGATGCAAATGGACAAAATGACTGTT
>Location:NODE_302677_length_8241_cov_21.205557	Coordinate:439	Reads:4	Hits:4	Allocated_reads:1	Strand:+
TGATGCAAATGGACAAAATGACTGT
>Location:NODE_302677_length_8241_cov_21.205557	Coordinate:439	Reads:4	Hits:4	Allocated_reads:1	Strand:+
TGATGCAAATGGACAAAATGACTGTC
>Location:NODE_302677_length_8241_cov_21.205557	Coordinate:439	Reads:58	Hits:4	Allocated_reads:14.5	Strand:+
TGATGCAAATGGACAAAATGACTGTT
>Location:NODE_302677_length_8241_cov_21.205557	Coordinate:439	Reads:1	Hits:4	Allocated_reads:0.25	Strand:+
TGATGCAAATGGACAAAATGACTGTTG
>Location:NODE_302677_length_8241_cov_21.205557	Coordinate:439	Reads:14	Hits:4	Allocated_reads:3.5	Strand:+
TGATGCAAATGGACAAAATGACTGTCA
>Location:NODE_302677_length_8241_cov_21.205557	Coordinate:439	Reads:18	Hits:4	Allocated_reads:4.5	Strand:+
TGATGCAAATGGACAAAATGACTGTTA
>Location:NODE_302677_length_8241_cov_21.205557	Coordinate:439	Reads:1	Hits:4	Allocated_reads:0.25	Strand:+
TGATGCAAATGGACAAAATGACTGTCTT
>Location:NODE_302677_length_8241_cov_21.205557	Coordinate:439	Reads:1	Hits:4	Allocated_reads:0.25	Strand:+
TGATGCAAATGGACAAAATGACTGTTAT
>Location:NODE_302677_length_8241_cov_21.205557	Coordinate:439	Reads:1	Hits:4	Allocated_reads:0.25	Strand:+
TGATGCAAATGGACAAAATGACTGTTCA
>Location:NODE_302677_length_8241_cov_21.205557	Coordinate:439	Reads:3	Hits:4	Allocated_reads:0.75	Strand:+
TGATGCAAATGGACAAAATGACTGTCAT
>Location:NODE_302677_length_8241_cov_21.205557	Coordinate:439	Reads:16	Hits:4	Allocated_reads:4	Strand:+
TGATGCAAATGGACAAAATGACTGTCATA
>Location:NODE_302677_length_8241_cov_21.205557	Coordinate:439	Reads:19	Hits:4	Allocated_reads:4.75	Strand:+
TGATGCAAATGGACAAAATGACTGTTATA
>Location:NODE_302677_length_8241_cov_21.205557	Coordinate:439	Reads:2	Hits:4	Allocated_reads:0.5	Strand:+
TGATGCAAATGGACAAAATGACTGTCATT
>Location:NODE_302677_length_8241_cov_21.205557	Coordinate:439	Reads:1	Hits:4	Allocated_reads:0.25	Strand:+
TGATGCAAATGGACAAAATGACTGTTATAC
>Location:NODE_302677_length_8241_cov_21.205557	Coordinate:439	Reads:2	Hits:4	Allocated_reads:0.5	Strand:+
TGATGCAAATGGACAAAATGACTGTCATACA
>Location:NODE_302677_length_8241_cov_21.205557	Coordinate:439	Reads:8	Hits:4	Allocated_reads:2	Strand:+
TGATGCAAATGGACAAAATGACTGTTATACA
>Location:NODE_302677_length_8241_cov_21.205557	Coordinate:442	Reads:1	Hits:4	Allocated_reads:0.25	Strand:+
TGCAAATGGACAAAATGACTGTTATACA
>Location:NODE_302677_length_8241_cov_21.205557	Coordinate:442	Reads:3	Hits:4	Allocated_reads:0.75	Strand:+
TGCAAATGGACAAAATGACTGTTATACAAA
>Location:NODE_302677_length_8241_cov_21.205557	Coordinate:475	Reads:2	Hits:3	Allocated_reads:0.666666666666667	Strand:+
AATGGTATGGTGGAACTGGAACCA
>Location:NODE_302677_length_8241_cov_21.205557	Coordinate:475	Reads:4	Hits:2	Allocated_reads:2	Strand:+
AATGGTATGGTGGAACTGGAACCACA
>Location:NODE_302677_length_8241_cov_21.205557	Coordinate:475	Reads:1	Hits:2	Allocated_reads:0.5	Strand:+
AATGGTATGGTGGAACTGGAACCACAAA
>Location:NODE_302677_length_8241_cov_21.205557	Coordinate:475	Reads:1	Hits:2	Allocated_reads:0.5	Strand:+
AATGGTATGGTGGAACTGGAACCACAAAA
>Location:NODE_302677_length_8241_cov_21.205557	Coordinate:476	Reads:1	Hits:2	Allocated_reads:0.5	Strand:+
ATGGTATGGTGGAACTGGAACCACA
>Location:NODE_302677_length_8241_cov_21.205557	Coordinate:477	Reads:2	Hits:2	Allocated_reads:1	Strand:+
TGGTATGGTGGAACTGGAACCACAAA
>Location:NODE_302677_length_8241_cov_21.205557	Coordinate:477	Reads:3	Hits:2	Allocated_reads:1.5	Strand:+
TGGTATGGTGGAACTGGAACCACAAAA
>Location:NODE_302677_length_8241_cov_21.205557	Coordinate:477	Reads:1	Hits:2	Allocated_reads:0.5	Strand:+
TGGTATGGTGGAACTGGAACCACAAAATGA
>Location:NODE_302677_length_8241_cov_21.205557	Coordinate:477	Reads:1	Hits:2	Allocated_reads:0.5	Strand:+
TGGTATGGTGGAACTGGAACCACAAAATGATG
>Location:NODE_302677_length_8241_cov_21.205557	Coordinate:478	Reads:1	Hits:2	Allocated_reads:0.5	Strand:+
GGTATGGTGGAACTGGAACCACAAAA
>Location:NODE_302677_length_8241_cov_21.205557	Coordinate:478	Reads:1	Hits:2	Allocated_reads:0.5	Strand:+
GGTATGGTGGAACTGGAACCACAAAATGATG
>Location:NODE_302677_length_8241_cov_21.205557	Coordinate:479	Reads:1	Hits:2	Allocated_reads:0.5	Strand:+
GTATGGTGGAACTGGAACCACAAAATGATG
>Location:NODE_302677_length_8241_cov_21.205557	Coordinate:480	Reads:13	Hits:2	Allocated_reads:6.5	Strand:+
TATGGTGGAACTGGAACCACAAAATGATG
>Location:NODE_302677_length_8241_cov_21.205557	Coordinate:482	Reads:3	Hits:2	Allocated_reads:1.5	Strand:+
TGGTGGAACTGGAACCACAAAATGATG
>Location:NODE_302677_length_8241_cov_21.205557	Coordinate:513	Reads:2	Hits:3	Allocated_reads:0.666666666666667	Strand:+
TGGAATAATGACTAAACAAAATGAAATA
>Location:NODE_302677_length_8241_cov_21.205557	Coordinate:517	Reads:1	Hits:3	Allocated_reads:0.333333333333333	Strand:+
ATAATGACTAAACAAAATGAAATAACA
>Location:NODE_302677_length_8241_cov_21.205557	Coordinate:554	Reads:1	Hits:2	Allocated_reads:0.5	Strand:+
TCCAACAACAAAGCCTCTCTTCTTTACC
>Location:NODE_302677_length_8241_cov_21.205557	Coordinate:558	Reads:2	Hits:2	Allocated_reads:1	Strand:-
TGGTAAAGAAAAGAGGCTTTGTTGT
>Location:NODE_302677_length_8241_cov_21.205557	Coordinate:558	Reads:1	Hits:2	Allocated_reads:0.5	Strand:-
TTGGTAAAGAAAAGAGGCTTTGTTGT
>Location:NODE_302677_length_8241_cov_21.205557	Coordinate:603	Reads:1	Hits:3	Allocated_reads:0.333333333333333	Strand:+
TGATGGAGATCCACTTCAATATTAGCT
>Location:NODE_302677_length_8241_cov_21.205557	Coordinate:603	Reads:1	Hits:3	Allocated_reads:0.333333333333333	Strand:+
TGATGGAGATCCACTTCAATATTATTCATT
>Location:NODE_302677_length_8241_cov_21.205557	Coordinate:608	Reads:2	Hits:3	Allocated_reads:0.666666666666667	Strand:+
GAGATCCACTTCAATATTATTCATTTAT
>Location:NODE_302677_length_8241_cov_21.205557	Coordinate:608	Reads:1	Hits:3	Allocated_reads:0.333333333333333	Strand:+
GAGATCCACTTCAATATTATTCATTTATT
>Location:NODE_302677_length_8241_cov_21.205557	Coordinate:610	Reads:1	Hits:3	Allocated_reads:0.333333333333333	Strand:+
GATCCACTTCAATATTATTCATTTATTAAAG
>Location:NODE_302677_length_8241_cov_21.205557	Coordinate:633	Reads:1	Hits:4	Allocated_reads:0.25	Strand:+
TATTAAAGCATTTGAGAATGCAGT
>Location:NODE_302677_length_8241_cov_21.205557	Coordinate:633	Reads:1	Hits:3	Allocated_reads:0.333333333333333	Strand:+
TATTAAAGCATTTGAGAATGCAGTTGAGT
>Location:NODE_302677_length_8241_cov_21.205557	Coordinate:635	Reads:1	Hits:3	Allocated_reads:0.333333333333333	Strand:+
TTAAAGCATTTGAGAATGCAGTTGAGTG
>Location:NODE_302677_length_8241_cov_21.205557	Coordinate:638	Reads:5	Hits:3	Allocated_reads:1.66666666666667	Strand:-
ATTGCACTCAACTGCATTCTCAAATGCTT
>Location:NODE_302677_length_8241_cov_21.205557	Coordinate:638	Reads:1	Hits:3	Allocated_reads:0.333333333333333	Strand:-
TATTGCACTCAACTGCATTCTCAAATGCTT
>Location:NODE_302677_length_8241_cov_21.205557	Coordinate:638	Reads:1	Hits:3	Allocated_reads:0.333333333333333	Strand:-
TCGTATTGCACTCAACTGCATTCTCAAATGCTT
>Location:NODE_302677_length_8241_cov_21.205557	Coordinate:638	Reads:1	Hits:3	Allocated_reads:0.333333333333333	Strand:-
TTTCGTATTGCACTCAACTGCATTCTCAAATGCTT
>Location:NODE_302677_length_8241_cov_21.205557	Coordinate:640	Reads:1	Hits:3	Allocated_reads:0.333333333333333	Strand:-
ATTGCACTCAACTGCATTCTCAAATGC
>Location:NODE_302677_length_8241_cov_21.205557	Coordinate:643	Reads:7	Hits:3	Allocated_reads:2.33333333333333	Strand:+
TTTGAGAATGCAGTTGAGTGCAATAC
>Location:NODE_302677_length_8241_cov_21.205557	Coordinate:656	Reads:1	Hits:2	Allocated_reads:0.5	Strand:+
TTGAGTGCAATACGAAAAATAACAGC
>Location:NODE_302677_length_8241_cov_21.205557	Coordinate:657	Reads:5	Hits:2	Allocated_reads:2.5	Strand:+
TGAGTGCAATACGAAAAATAACAGCGAT
>Location:NODE_302677_length_8241_cov_21.205557	Coordinate:657	Reads:2	Hits:2	Allocated_reads:1	Strand:+
TGAGTGCAATACGAAAAATAACAGCGATC
>Location:NODE_302677_length_8241_cov_21.205557	Coordinate:657	Reads:2	Hits:2	Allocated_reads:1	Strand:+
TGAGTGCAATACGAAAAATAACAGCGATCGT
>Location:NODE_302677_length_8241_cov_21.205557	Coordinate:661	Reads:2	Hits:2	Allocated_reads:1	Strand:+
TGCAATACGAAAAATAACAGCGATCGT
>Location:NODE_302677_length_8241_cov_21.205557	Coordinate:661	Reads:1	Hits:2	Allocated_reads:0.5	Strand:+
TGCAATACGAAAAATAACAGCGATCGTT
>Location:NODE_302677_length_8241_cov_21.205557	Coordinate:706	Reads:1	Hits:3	Allocated_reads:0.333333333333333	Strand:+
TACACAAGAGGCCATGCAAAGGAATTGGT
>Location:NODE_302677_length_8241_cov_21.205557	Coordinate:706	Reads:1	Hits:3	Allocated_reads:0.333333333333333	Strand:+
TACACAAGAGGCCATGCAAAGGAATTGGTG
>Location:NODE_302677_length_8241_cov_21.205557	Coordinate:713	Reads:1	Hits:3	Allocated_reads:0.333333333333333	Strand:-
TTCTCACCAATTCCTTTGCATGGCCTC
>Location:NODE_302677_length_8241_cov_21.205557	Coordinate:714	Reads:1	Hits:3	Allocated_reads:0.333333333333333	Strand:-
AGCTTCTCACCAATTCCTTTGCATGGCCT
>Location:NODE_302677_length_8241_cov_21.205557	Coordinate:714	Reads:1	Hits:3	Allocated_reads:0.333333333333333	Strand:-
TTCTCACCAATTCCTTTGCATGGCCT
>Location:NODE_302677_length_8241_cov_21.205557	Coordinate:720	Reads:3	Hits:3	Allocated_reads:1	Strand:+
TGCAAAGGAATTGGTGAGAAGCTGTC
>Location:NODE_302677_length_8241_cov_21.205557	Coordinate:720	Reads:1	Hits:3	Allocated_reads:0.333333333333333	Strand:+
TGCAAAGGAATTGGTGAGAAGCTGTCAAC
>Location:NODE_302677_length_8241_cov_21.205557	Coordinate:724	Reads:2	Hits:3	Allocated_reads:0.666666666666667	Strand:-
TTTGTTGACAGCTTCTCACCAATTCCTT
>Location:NODE_302677_length_8241_cov_21.205557	Coordinate:727	Reads:19	Hits:5	Allocated_reads:3.8	Strand:+
GAATTGGTGAGAAGCTGTCAACAAATGA
>Location:NODE_302677_length_8241_cov_21.205557	Coordinate:727	Reads:2	Hits:5	Allocated_reads:0.4	Strand:+
GAATTGGTGAGAAGCTGTCAACAAATGAAC
>Location:NODE_302677_length_8241_cov_21.205557	Coordinate:727	Reads:1	Hits:5	Allocated_reads:0.2	Strand:+
GAATTGGTGAGAAGCTGTCAACAAATGAACT
>Location:NODE_302677_length_8241_cov_21.205557	Coordinate:728	Reads:1	Hits:5	Allocated_reads:0.2	Strand:+
AATTGGTGAGAAGCTGTCAACAAA
>Location:NODE_302677_length_8241_cov_21.205557	Coordinate:728	Reads:11	Hits:5	Allocated_reads:2.2	Strand:+
AATTGGTGAGAAGCTGTCAACAAATGA
>Location:NODE_302677_length_8241_cov_21.205557	Coordinate:728	Reads:1	Hits:5	Allocated_reads:0.2	Strand:+
AATTGGTGAGAAGCTGTCAACAAATAGT
>Location:NODE_302677_length_8241_cov_21.205557	Coordinate:728	Reads:2	Hits:5	Allocated_reads:0.4	Strand:+
AATTGGTGAGAAGCTGTCAACAAATGAA
>Location:NODE_302677_length_8241_cov_21.205557	Coordinate:728	Reads:3	Hits:5	Allocated_reads:0.6	Strand:+
AATTGGTGAGAAGCTGTCAACAAATGAAC
>Location:NODE_302677_length_8241_cov_21.205557	Coordinate:728	Reads:3	Hits:5	Allocated_reads:0.6	Strand:+
AATTGGTGAGAAGCTGTCAACAAATGAACT
>Location:NODE_302677_length_8241_cov_21.205557	Coordinate:729	Reads:6	Hits:5	Allocated_reads:1.2	Strand:+
ATTGGTGAGAAGCTGTCAACAAATGA
>Location:NODE_302677_length_8241_cov_21.205557	Coordinate:729	Reads:1	Hits:5	Allocated_reads:0.2	Strand:+
ATTGGTGAGAAGCTGTCAACAAATGAACT
>Location:NODE_302677_length_8241_cov_21.205557	Coordinate:729	Reads:1	Hits:5	Allocated_reads:0.2	Strand:+
ATTGGTGAGAAGCTGTCAACAAATGAACTC
>Location:NODE_302677_length_8241_cov_21.205557	Coordinate:730	Reads:10	Hits:5	Allocated_reads:2	Strand:+
TTGGTGAGAAGCTGTCAACAAATGA
>Location:NODE_302677_length_8241_cov_21.205557	Coordinate:730	Reads:8	Hits:5	Allocated_reads:1.6	Strand:+
TTGGTGAGAAGCTGTCAACAAATGAAC
>Location:NODE_302677_length_8241_cov_21.205557	Coordinate:730	Reads:26	Hits:5	Allocated_reads:5.2	Strand:+
TTGGTGAGAAGCTGTCAACAAATGAACT
>Location:NODE_302677_length_8241_cov_21.205557	Coordinate:730	Reads:7	Hits:5	Allocated_reads:1.4	Strand:+
TTGGTGAGAAGCTGTCAACAAATGAACTC
>Location:NODE_302677_length_8241_cov_21.205557	Coordinate:730	Reads:1	Hits:5	Allocated_reads:0.2	Strand:+
TTGGTGAGAAGCTGTCAACAAATGAACTCA
>Location:NODE_302677_length_8241_cov_21.205557	Coordinate:730	Reads:3	Hits:5	Allocated_reads:0.6	Strand:+
TTGGTGAGAAGCTGTCAACAAATGAACTCAGA
>Location:NODE_302677_length_8241_cov_21.205557	Coordinate:730	Reads:2	Hits:5	Allocated_reads:0.4	Strand:+
TTGGTGAGAAGCTGTCAACAAATGAACTCAGATCG
>Location:NODE_302677_length_8241_cov_21.205557	Coordinate:731	Reads:1	Hits:5	Allocated_reads:0.2	Strand:+
TGGTGAGAAGCTGTCAACAAATGA
>Location:NODE_302677_length_8241_cov_21.205557	Coordinate:731	Reads:1	Hits:5	Allocated_reads:0.2	Strand:+
TGGTGAGAAGCTGTCAACAAATGAA
>Location:NODE_302677_length_8241_cov_21.205557	Coordinate:731	Reads:1	Hits:5	Allocated_reads:0.2	Strand:+
TGGTGAGAAGCTGTCAACAAATGAAC
>Location:NODE_302677_length_8241_cov_21.205557	Coordinate:731	Reads:7	Hits:5	Allocated_reads:1.4	Strand:+
TGGTGAGAAGCTGTCAACAAATGAACT
>Location:NODE_302677_length_8241_cov_21.205557	Coordinate:731	Reads:2	Hits:5	Allocated_reads:0.4	Strand:+
TGGTGAGAAGCTGTCAACAAATGAACTC
>Location:NODE_302677_length_8241_cov_21.205557	Coordinate:731	Reads:2	Hits:5	Allocated_reads:0.4	Strand:+
TGGTGAGAAGCTGTCAACAAATGAACTCA
>Location:NODE_302677_length_8241_cov_21.205557	Coordinate:731	Reads:1	Hits:5	Allocated_reads:0.2	Strand:+
TGGTGAGAAGCTGTCAACAAATGAACTCAG
>Location:NODE_302677_length_8241_cov_21.205557	Coordinate:731	Reads:3	Hits:5	Allocated_reads:0.6	Strand:+
TGGTGAGAAGCTGTCAACAAATGAACTCAGA
>Location:NODE_302677_length_8241_cov_21.205557	Coordinate:732	Reads:3	Hits:5	Allocated_reads:0.6	Strand:+
GGTGAGAAGCTGTCAACAAATGAACT
>Location:NODE_302677_length_8241_cov_21.205557	Coordinate:732	Reads:1	Hits:5	Allocated_reads:0.2	Strand:+
GGTGAGAAGCTGTCAACAAATGAACTC
>Location:NODE_302677_length_8241_cov_21.205557	Coordinate:732	Reads:2	Hits:5	Allocated_reads:0.4	Strand:+
GGTGAGAAGCTGTCAACAAATGAACTCAG
>Location:NODE_302677_length_8241_cov_21.205557	Coordinate:732	Reads:3	Hits:5	Allocated_reads:0.6	Strand:+
GGTGAGAAGCTGTCAACAAATGAACTCAGA
>Location:NODE_302677_length_8241_cov_21.205557	Coordinate:733	Reads:1	Hits:5	Allocated_reads:0.2	Strand:+
GTGAGAAGCTGTCAACAAATGAAC
>Location:NODE_302677_length_8241_cov_21.205557	Coordinate:734	Reads:3	Hits:5	Allocated_reads:0.6	Strand:+
TGAGAAGCTGTCAACAAATGAACT
>Location:NODE_302677_length_8241_cov_21.205557	Coordinate:734	Reads:5	Hits:5	Allocated_reads:1	Strand:+
TGAGAAGCTGTCAACAAATGAACTCAGA
>Location:NODE_302677_length_8241_cov_21.205557	Coordinate:734	Reads:1	Hits:5	Allocated_reads:0.2	Strand:+
TGAGAAGCTGTCAACAAATGAACTCAGAT
>Location:NODE_302677_length_8241_cov_21.205557	Coordinate:735	Reads:2	Hits:5	Allocated_reads:0.4	Strand:+
GAGAAGCTGTCAACAAATGAACTCAGA
>Location:NODE_302677_length_8241_cov_21.205557	Coordinate:737	Reads:3	Hits:5	Allocated_reads:0.6	Strand:+
GAAGCTGTCAACAAATGAACTCAGA
>Location:NODE_302677_length_8241_cov_21.205557	Coordinate:737	Reads:2	Hits:5	Allocated_reads:0.4	Strand:+
GAAGCTGTCAACAAATGAACTCAGATC
>Location:NODE_302677_length_8241_cov_21.205557	Coordinate:737	Reads:1	Hits:5	Allocated_reads:0.2	Strand:+
GAAGCTGTCAACAAATGAACTCAGATCG
>Location:NODE_302677_length_8241_cov_21.205557	Coordinate:737	Reads:3	Hits:5	Allocated_reads:0.6	Strand:+
GAAGCTGTCAACAAATGAACTCAGATCGT
>Location:NODE_302677_length_8241_cov_21.205557	Coordinate:737	Reads:1	Hits:5	Allocated_reads:0.2	Strand:+
GAAGCTGTCAACAAATGAACTCAGATCGTG
>Location:NODE_302677_length_8241_cov_21.205557	Coordinate:740	Reads:3	Hits:5	Allocated_reads:0.6	Strand:+
GCTGTCAACAAATGAACTCAGATCG
>Location:NODE_302677_length_8241_cov_21.205557	Coordinate:742	Reads:1	Hits:5	Allocated_reads:0.2	Strand:+
TGTCAACAAATGAACTCAGATCGT
>Location:NODE_302677_length_8241_cov_21.205557	Coordinate:768	Reads:1	Hits:3	Allocated_reads:0.333333333333333	Strand:+
TTATCGCAAGGCAAAATCACTGTTAAAGG
>Location:NODE_302677_length_8241_cov_21.205557	Coordinate:769	Reads:2	Hits:3	Allocated_reads:0.666666666666667	Strand:+
TATCGCAAGGCAAAATCACTGTTAAAG
>Location:NODE_302677_length_8241_cov_21.205557	Coordinate:769	Reads:1	Hits:3	Allocated_reads:0.333333333333333	Strand:+
TATCGCAAGGCAAAATCACTGTTAAAGG
>Location:NODE_302677_length_8241_cov_21.205557	Coordinate:769	Reads:5	Hits:3	Allocated_reads:1.66666666666667	Strand:+
TATCGCAAGGCAAAATCACTGTTAAAGGA
>Location:NODE_302677_length_8241_cov_21.205557	Coordinate:770	Reads:1	Hits:3	Allocated_reads:0.333333333333333	Strand:-
TTAACAGTGATTTTGCCTTGCGAT
>Location:NODE_302677_length_8241_cov_21.205557	Coordinate:771	Reads:2	Hits:3	Allocated_reads:0.666666666666667	Strand:+
TCGCAAGGCAAAATCACTGTTAAAGGA
>Location:NODE_302677_length_8241_cov_21.205557	Coordinate:771	Reads:2	Hits:3	Allocated_reads:0.666666666666667	Strand:+
TCGCAAGGCAAAATCACTGTTAAAGGAGC
>Location:NODE_302677_length_8241_cov_21.205557	Coordinate:773	Reads:1	Hits:3	Allocated_reads:0.333333333333333	Strand:-
TGCTCCTTTAACAGTGATTTTGCCTTGC
>Location:NODE_302677_length_8241_cov_21.205557	Coordinate:776	Reads:1	Hits:3	Allocated_reads:0.333333333333333	Strand:-
TGCTCCTTTAACAGTGATTTTGCCT
>Location:NODE_302677_length_8241_cov_21.205557	Coordinate:777	Reads:1	Hits:3	Allocated_reads:0.333333333333333	Strand:-
TGCTCCTTTAACAGTGATTTTGCC
>Location:NODE_302677_length_8241_cov_21.205557	Coordinate:780	Reads:1	Hits:3	Allocated_reads:0.333333333333333	Strand:+
AAAATCACTGTTAAAGGAGCACTATGGCG
>Location:NODE_302677_length_8241_cov_21.205557	Coordinate:781	Reads:2	Hits:3	Allocated_reads:0.666666666666667	Strand:+
AAATCACTGTTAAAGGAGCACTATGGCGA
>Location:NODE_302677_length_8241_cov_21.205557	Coordinate:781	Reads:1	Hits:3	Allocated_reads:0.333333333333333	Strand:+
AAATCACTGTTAAAGGAGCACTATGGCGATG
>Location:NODE_302677_length_8241_cov_21.205557	Coordinate:782	Reads:1	Hits:3	Allocated_reads:0.333333333333333	Strand:+
AATCACTGTTAAAGGAGCACTATG
>Location:NODE_302677_length_8241_cov_21.205557	Coordinate:782	Reads:1	Hits:3	Allocated_reads:0.333333333333333	Strand:+
AATCACTGTTAAAGGAGCACTATGGC
>Location:NODE_302677_length_8241_cov_21.205557	Coordinate:782	Reads:2	Hits:3	Allocated_reads:0.666666666666667	Strand:+
AATCACTGTTAAAGGAGCACTATGGCG
>Location:NODE_302677_length_8241_cov_21.205557	Coordinate:782	Reads:1	Hits:3	Allocated_reads:0.333333333333333	Strand:+
AATCACTGTTAAAGGAGCACTATGGCGT
>Location:NODE_302677_length_8241_cov_21.205557	Coordinate:782	Reads:5	Hits:3	Allocated_reads:1.66666666666667	Strand:+
AATCACTGTTAAAGGAGCACTATGGCGA
>Location:NODE_302677_length_8241_cov_21.205557	Coordinate:782	Reads:19	Hits:3	Allocated_reads:6.33333333333333	Strand:+
AATCACTGTTAAAGGAGCACTATGGCGAT
>Location:NODE_302677_length_8241_cov_21.205557	Coordinate:782	Reads:1	Hits:3	Allocated_reads:0.333333333333333	Strand:+
AATCACTGTTAAAGGAGCACTATGGCGATG
>Location:NODE_302677_length_8241_cov_21.205557	Coordinate:783	Reads:2	Hits:3	Allocated_reads:0.666666666666667	Strand:+
ATCACTGTTAAAGGAGCACTATGGCGATGA
>Location:NODE_302677_length_8241_cov_21.205557	Coordinate:784	Reads:3	Hits:3	Allocated_reads:1	Strand:+
TCACTGTTAAAGGAGCACTATGGC
>Location:NODE_302677_length_8241_cov_21.205557	Coordinate:784	Reads:4	Hits:3	Allocated_reads:1.33333333333333	Strand:+
TCACTGTTAAAGGAGCACTATGGCG
>Location:NODE_302677_length_8241_cov_21.205557	Coordinate:784	Reads:12	Hits:3	Allocated_reads:4	Strand:+
TCACTGTTAAAGGAGCACTATGGCGA
>Location:NODE_302677_length_8241_cov_21.205557	Coordinate:784	Reads:1	Hits:3	Allocated_reads:0.333333333333333	Strand:+
TCACTGTTAAAGGAGCACTATGGCGAG
>Location:NODE_302677_length_8241_cov_21.205557	Coordinate:784	Reads:67	Hits:3	Allocated_reads:22.3333333333333	Strand:+
TCACTGTTAAAGGAGCACTATGGCGAT
>Location:NODE_302677_length_8241_cov_21.205557	Coordinate:784	Reads:64	Hits:3	Allocated_reads:21.3333333333333	Strand:+
TCACTGTTAAAGGAGCACTATGGCGATG
>Location:NODE_302677_length_8241_cov_21.205557	Coordinate:784	Reads:1	Hits:3	Allocated_reads:0.333333333333333	Strand:+
TCACTGTTAAAGGAGCACTATGGCGATGT
>Location:NODE_302677_length_8241_cov_21.205557	Coordinate:784	Reads:56	Hits:3	Allocated_reads:18.6666666666667	Strand:+
TCACTGTTAAAGGAGCACTATGGCGATGA
>Location:NODE_302677_length_8241_cov_21.205557	Coordinate:784	Reads:1	Hits:3	Allocated_reads:0.333333333333333	Strand:+
TCACTGTTAAAGGAGCACTATGGAGATGAA
>Location:NODE_302677_length_8241_cov_21.205557	Coordinate:784	Reads:1	Hits:3	Allocated_reads:0.333333333333333	Strand:+
TCACTGTTAAAGGAGCACTATGGCGATGAC
>Location:NODE_302677_length_8241_cov_21.205557	Coordinate:784	Reads:1	Hits:3	Allocated_reads:0.333333333333333	Strand:+
TCACTGTTAAAGGAGCACTATGGCGATGAG
>Location:NODE_302677_length_8241_cov_21.205557	Coordinate:784	Reads:1	Hits:3	Allocated_reads:0.333333333333333	Strand:+
TCACTGTTAAAGGAGCACTATGGCGATGTT
>Location:NODE_302677_length_8241_cov_21.205557	Coordinate:784	Reads:37	Hits:3	Allocated_reads:12.3333333333333	Strand:+
TCACTGTTAAAGGAGCACTATGGCGATGAA
>Location:NODE_302677_length_8241_cov_21.205557	Coordinate:784	Reads:1	Hits:3	Allocated_reads:0.333333333333333	Strand:+
TCACTGTTAAAGGAGCACTATGGCGATGAAA
>Location:NODE_302677_length_8241_cov_21.205557	Coordinate:784	Reads:53	Hits:3	Allocated_reads:17.6666666666667	Strand:+
TCACTGTTAAAGGAGCACTATGGCGATGAAC
>Location:NODE_302677_length_8241_cov_21.205557	Coordinate:784	Reads:1	Hits:3	Allocated_reads:0.333333333333333	Strand:+
TCACTGTTAAAGGAGCACTATGGCGATGAACT
>Location:NODE_302677_length_8241_cov_21.205557	Coordinate:784	Reads:31	Hits:3	Allocated_reads:10.3333333333333	Strand:+
TCACTGTTAAAGGAGCACTATGGCGATGAACA
>Location:NODE_302677_length_8241_cov_21.205557	Coordinate:785	Reads:1	Hits:3	Allocated_reads:0.333333333333333	Strand:+
CACTGTTAAAGGAGCACTATGGCG
>Location:NODE_302677_length_8241_cov_21.205557	Coordinate:785	Reads:2	Hits:3	Allocated_reads:0.666666666666667	Strand:+
CACTGTTAAAGGAGCACTATGGCGATG
>Location:NODE_302677_length_8241_cov_21.205557	Coordinate:785	Reads:4	Hits:3	Allocated_reads:1.33333333333333	Strand:+
CACTGTTAAAGGAGCACTATGGCGATGA
>Location:NODE_302677_length_8241_cov_21.205557	Coordinate:785	Reads:1	Hits:3	Allocated_reads:0.333333333333333	Strand:+
CACTGTTAAAGGAGCACTATGGCGATGAA
>Location:NODE_302677_length_8241_cov_21.205557	Coordinate:785	Reads:4	Hits:3	Allocated_reads:1.33333333333333	Strand:+
CACTGTTAAAGGAGCACTATGGCGATGAAC
>Location:NODE_302677_length_8241_cov_21.205557	Coordinate:786	Reads:1	Hits:3	Allocated_reads:0.333333333333333	Strand:+
ACTGTTAAAGGAGCACTATGGCGATG
>Location:NODE_302677_length_8241_cov_21.205557	Coordinate:788	Reads:2	Hits:3	Allocated_reads:0.666666666666667	Strand:+
TGTTAAAGGAGCACTATGGCGATGAAC
>Location:NODE_302677_length_8241_cov_21.205557	Coordinate:788	Reads:5	Hits:3	Allocated_reads:1.66666666666667	Strand:+
TGTTAAAGGAGCACTATGGCGATGAACA
>Location:NODE_302677_length_8241_cov_21.205557	Coordinate:788	Reads:1	Hits:3	Allocated_reads:0.333333333333333	Strand:+
TGTTAAAGGAGCACTATGGCGATGAACAGA
>Location:NODE_302677_length_8241_cov_21.205557	Coordinate:790	Reads:1	Hits:3	Allocated_reads:0.333333333333333	Strand:+
TTAAAGGAGCACTATGGCGATGAACCCA
>Location:NODE_302677_length_8241_cov_21.205557	Coordinate:790	Reads:2	Hits:3	Allocated_reads:0.666666666666667	Strand:+
TTAAAGGAGCACTATGGCGATGAACATA
>Location:NODE_302677_length_8241_cov_21.205557	Coordinate:790	Reads:4	Hits:3	Allocated_reads:1.33333333333333	Strand:+
TTAAAGGAGCACTATGGCGATGAACAGA
>Location:NODE_302677_length_8241_cov_21.205557	Coordinate:790	Reads:2	Hits:3	Allocated_reads:0.666666666666667	Strand:+
TTAAAGGAGCACTATGGCGATGAACAGAA
>Location:NODE_302677_length_8241_cov_21.205557	Coordinate:790	Reads:1	Hits:3	Allocated_reads:0.333333333333333	Strand:+
TTAAAGGAGCACTATGGCGATGAACAGAAG
>Location:NODE_302677_length_8241_cov_21.205557	Coordinate:790	Reads:1	Hits:3	Allocated_reads:0.333333333333333	Strand:+
TTAAAGGAGCACTATGGCGATGAACAGAAGG
>Location:NODE_302677_length_8241_cov_21.205557	Coordinate:791	Reads:4	Hits:3	Allocated_reads:1.33333333333333	Strand:+
TAAAGGAGCACTATGGCGATGAAC
>Location:NODE_302677_length_8241_cov_21.205557	Coordinate:791	Reads:9	Hits:3	Allocated_reads:3	Strand:+
TAAAGGAGCACTATGGCGATGAACA
>Location:NODE_302677_length_8241_cov_21.205557	Coordinate:791	Reads:2	Hits:3	Allocated_reads:0.666666666666667	Strand:+
TAAAGGAGCACTATGGCGATGAACAT
>Location:NODE_302677_length_8241_cov_21.205557	Coordinate:791	Reads:4	Hits:3	Allocated_reads:1.33333333333333	Strand:+
TAAAGGAGCACTATGGCGATGAACAG
>Location:NODE_302677_length_8241_cov_21.205557	Coordinate:791	Reads:1	Hits:3	Allocated_reads:0.333333333333333	Strand:+
TAAAGGAGCACTATGGCGATGAACAGG
>Location:NODE_302677_length_8241_cov_21.205557	Coordinate:791	Reads:17	Hits:3	Allocated_reads:5.66666666666667	Strand:+
TAAAGGAGCACTATGGCGATGAACATA
>Location:NODE_302677_length_8241_cov_21.205557	Coordinate:791	Reads:70	Hits:3	Allocated_reads:23.3333333333333	Strand:+
TAAAGGAGCACTATGGCGATGAACAGA
>Location:NODE_302677_length_8241_cov_21.205557	Coordinate:791	Reads:1	Hits:3	Allocated_reads:0.333333333333333	Strand:+
TAAAGGAGCACTATGGCGATGAACAGAT
>Location:NODE_302677_length_8241_cov_21.205557	Coordinate:791	Reads:7	Hits:3	Allocated_reads:2.33333333333333	Strand:+
TAAAGGAGCACTATGGCGATGAACATAA
>Location:NODE_302677_length_8241_cov_21.205557	Coordinate:791	Reads:78	Hits:3	Allocated_reads:26	Strand:+
TAAAGGAGCACTATGGCGATGAACAGAA
>Location:NODE_302677_length_8241_cov_21.205557	Coordinate:791	Reads:16	Hits:3	Allocated_reads:5.33333333333333	Strand:+
TAAAGGAGCACTATGGCGATGAACAGAAG
>Location:NODE_302677_length_8241_cov_21.205557	Coordinate:791	Reads:3	Hits:3	Allocated_reads:1	Strand:+
TAAAGGAGCACTATGGCGATGAACAGAAA
>Location:NODE_302677_length_8241_cov_21.205557	Coordinate:791	Reads:9	Hits:3	Allocated_reads:3	Strand:+
TAAAGGAGCACTATGGCGATGAACATAAG
>Location:NODE_302677_length_8241_cov_21.205557	Coordinate:791	Reads:47	Hits:3	Allocated_reads:15.6666666666667	Strand:+
TAAAGGAGCACTATGGCGATGAACAGAAGG
>Location:NODE_302677_length_8241_cov_21.205557	Coordinate:791	Reads:8	Hits:3	Allocated_reads:2.66666666666667	Strand:+
TAAAGGAGCACTATGGCGATGAACATAAGG
>Location:NODE_302677_length_8241_cov_21.205557	Coordinate:791	Reads:1	Hits:3	Allocated_reads:0.333333333333333	Strand:+
TAAAGGAGCACTATGGCGATGAACAGACGTG
>Location:NODE_302677_length_8241_cov_21.205557	Coordinate:791	Reads:28	Hits:3	Allocated_reads:9.33333333333333	Strand:+
TAAAGGAGCACTATGGCGATGAACAGAAGGT
>Location:NODE_302677_length_8241_cov_21.205557	Coordinate:791	Reads:1	Hits:3	Allocated_reads:0.333333333333333	Strand:+
TAAAGGAGCACTATGGCGATGAACAGAAGGTC
>Location:NODE_302677_length_8241_cov_21.205557	Coordinate:791	Reads:1	Hits:3	Allocated_reads:0.333333333333333	Strand:+
TAAAGGAGCACTATGGCGATGAACAGAAGGTT
>Location:NODE_302677_length_8241_cov_21.205557	Coordinate:792	Reads:1	Hits:3	Allocated_reads:0.333333333333333	Strand:+
AAAGGAGCACTATGGCGATGAACAGA
>Location:NODE_302677_length_8241_cov_21.205557	Coordinate:792	Reads:1	Hits:3	Allocated_reads:0.333333333333333	Strand:+
AAAGGAGCACTATGGCGATGAACATA
>Location:NODE_302677_length_8241_cov_21.205557	Coordinate:793	Reads:2	Hits:3	Allocated_reads:0.666666666666667	Strand:+
AAGGAGCACTATGGCGATGAACAGAAGGT
>Location:NODE_302677_length_8241_cov_21.205557	Coordinate:794	Reads:1	Hits:3	Allocated_reads:0.333333333333333	Strand:+
AGGAGCACTATGGCGATGAACAGAAGGT
>Location:NODE_302677_length_8241_cov_21.205557	Coordinate:794	Reads:1	Hits:3	Allocated_reads:0.333333333333333	Strand:+
AGGAGCACTATGGCGATGAACATAAGGT
>Location:NODE_302677_length_8241_cov_21.205557	Coordinate:795	Reads:1	Hits:3	Allocated_reads:0.333333333333333	Strand:+
GGAGCACTATGGCGATGAACAGAAGGT
>Location:NODE_302677_length_8241_cov_21.205557	Coordinate:795	Reads:1	Hits:3	Allocated_reads:0.333333333333333	Strand:+
GGAGCACTATGGCGATGAACATAAGGT
>Location:NODE_302677_length_8241_cov_21.205557	Coordinate:801	Reads:1	Hits:2	Allocated_reads:0.5	Strand:+
CTATGGCGATGAACAGAAGGTCGCAGCT
>Location:NODE_302677_length_8241_cov_21.205557	Coordinate:802	Reads:1	Hits:2	Allocated_reads:0.5	Strand:+
TATGGCGATGAACAGAAGGTCGCAGCTGC
>Location:NODE_302677_length_8241_cov_21.205557	Coordinate:805	Reads:1	Hits:2	Allocated_reads:0.5	Strand:-
CAGATATGCAGCTGCGACCTTCTGTTCATCGCC
>Location:NODE_302677_length_8241_cov_21.205557	Coordinate:810	Reads:1	Hits:2	Allocated_reads:0.5	Strand:+
TGAACAGAAGGTCGCAGCTGCATATCTGGA
>Location:NODE_302677_length_8241_cov_21.205557	Coordinate:812	Reads:1	Hits:2	Allocated_reads:0.5	Strand:-
CTTGTCCAGATATGCAGCTGCGACCTTCTGTT
>Location:NODE_302677_length_8241_cov_21.205557	Coordinate:813	Reads:1	Hits:2	Allocated_reads:0.5	Strand:-
CAGATATGCAGCTGCGACCTTCTGT
>Location:NODE_302677_length_8241_cov_21.205557	Coordinate:816	Reads:1	Hits:2	Allocated_reads:0.5	Strand:+
GAAGGTCGCAGCTGCATATCTGGACAAGGC
>Location:NODE_302677_length_8241_cov_21.205557	Coordinate:819	Reads:1	Hits:2	Allocated_reads:0.5	Strand:-
CTTGTCCAGATATGCAGCTGCGACC
>Location:NODE_302677_length_8241_cov_21.205557	Coordinate:821	Reads:1	Hits:2	Allocated_reads:0.5	Strand:+
TCGCAGCTGCATATCTGGACAAGGC
>Location:NODE_302677_length_8241_cov_21.205557	Coordinate:821	Reads:1	Hits:2	Allocated_reads:0.5	Strand:+
TCGCAGCTGCATATCTGGACAAGGCAC
>Location:NODE_302677_length_8241_cov_21.205557	Coordinate:822	Reads:1	Hits:2	Allocated_reads:0.5	Strand:+
CGCAGCTGCATATCTGGACAAGGC
>Location:NODE_302677_length_8241_cov_21.205557	Coordinate:822	Reads:1	Hits:2	Allocated_reads:0.5	Strand:+
CGCAGCTGCATATCTGGACAAGGCAC
>Location:NODE_302677_length_8241_cov_21.205557	Coordinate:822	Reads:5	Hits:2	Allocated_reads:2.5	Strand:+
CGCAGCTGCATATCTGGACAAGGCACTT
>Location:NODE_302677_length_8241_cov_21.205557	Coordinate:823	Reads:1	Hits:2	Allocated_reads:0.5	Strand:+
GCAGCTGCATATCTGGACAAGGCACTTT
>Location:NODE_302677_length_8241_cov_21.205557	Coordinate:824	Reads:1	Hits:2	Allocated_reads:0.5	Strand:+
CAGCTGCATATCTGGACAAGGCACTTTCA
>Location:NODE_302677_length_8241_cov_21.205557	Coordinate:825	Reads:1	Hits:2	Allocated_reads:0.5	Strand:+
AGCTGCATATCTGGACAAGGCACTTTC
>Location:NODE_302677_length_8241_cov_21.205557	Coordinate:827	Reads:1	Hits:2	Allocated_reads:0.5	Strand:+
CTGCATATCTGGACAAGGCACTTTCATGGCC
>Location:NODE_302677_length_8241_cov_21.205557	Coordinate:828	Reads:4	Hits:2	Allocated_reads:2	Strand:+
TGCATATCTGGACAAGGCACTTTC
>Location:NODE_302677_length_8241_cov_21.205557	Coordinate:828	Reads:3	Hits:2	Allocated_reads:1.5	Strand:+
TGCATATCTGGACAAGGCACTTTCA
>Location:NODE_302677_length_8241_cov_21.205557	Coordinate:828	Reads:2	Hits:2	Allocated_reads:1	Strand:+
TGCATATCTGGACAAGGCACTTTCAT
>Location:NODE_302677_length_8241_cov_21.205557	Coordinate:828	Reads:7	Hits:2	Allocated_reads:3.5	Strand:+
TGCATATCTGGACAAGGCACTTTCATG
>Location:NODE_302677_length_8241_cov_21.205557	Coordinate:828	Reads:1	Hits:2	Allocated_reads:0.5	Strand:+
TGCATATCTGGACAAGGCACTTTCATGG
>Location:NODE_302677_length_8241_cov_21.205557	Coordinate:828	Reads:85	Hits:2	Allocated_reads:42.5	Strand:+
TGCATATCTGGACAAGGCACTTTCATGGC
>Location:NODE_302677_length_8241_cov_21.205557	Coordinate:828	Reads:36	Hits:2	Allocated_reads:18	Strand:+
TGCATATCTGGACAAGGCACTTTCATGGCC
>Location:NODE_302677_length_8241_cov_21.205557	Coordinate:828	Reads:1	Hits:2	Allocated_reads:0.5	Strand:+
TGCATATCTGGACAAGGCACTTTCATGGCAA
>Location:NODE_302677_length_8241_cov_21.205557	Coordinate:828	Reads:22	Hits:2	Allocated_reads:11	Strand:+
TGCATATCTGGACAAGGCACTTTCATGGCCA
>Location:NODE_302677_length_8241_cov_21.205557	Coordinate:828	Reads:4	Hits:2	Allocated_reads:2	Strand:+
TGCATATCTGGACAAGGCACTTTCATGGCCT
>Location:NODE_302677_length_8241_cov_21.205557	Coordinate:828	Reads:11	Hits:2	Allocated_reads:5.5	Strand:+
TGCATATCTGGACAAGGCACTTTCATGGCCAT
>Location:NODE_302677_length_8241_cov_21.205557	Coordinate:828	Reads:1	Hits:2	Allocated_reads:0.5	Strand:+
TGCATATCTGGACAAGGCACTTTCATGGCCATT
>Location:NODE_302677_length_8241_cov_21.205557	Coordinate:828	Reads:96	Hits:2	Allocated_reads:48	Strand:+
TGCATATCTGGACAAGGCACTTTCATGGCCATC
>Location:NODE_302677_length_8241_cov_21.205557	Coordinate:829	Reads:9	Hits:2	Allocated_reads:4.5	Strand:+
GCATATCTGGACAAGGCACTTTCATGGC
>Location:NODE_302677_length_8241_cov_21.205557	Coordinate:829	Reads:3	Hits:2	Allocated_reads:1.5	Strand:+
GCATATCTGGACAAGGCACTTTCATGGCC
>Location:NODE_302677_length_8241_cov_21.205557	Coordinate:829	Reads:1	Hits:2	Allocated_reads:0.5	Strand:+
GCATATCTGGACAAGGCACTTTCATGGCCA
>Location:NODE_302677_length_8241_cov_21.205557	Coordinate:829	Reads:1	Hits:2	Allocated_reads:0.5	Strand:+
GCATATCTGGACAAGGCACTTTCATGGCCT
>Location:NODE_302677_length_8241_cov_21.205557	Coordinate:829	Reads:1	Hits:2	Allocated_reads:0.5	Strand:+
GCATATCTGGACAAGGCACTTTCATGGCCAT
>Location:NODE_302677_length_8241_cov_21.205557	Coordinate:829	Reads:2	Hits:2	Allocated_reads:1	Strand:+
GCATATCTGGACAAGGCACTTTCATGGCCATC
>Location:NODE_302677_length_8241_cov_21.205557	Coordinate:831	Reads:1	Hits:2	Allocated_reads:0.5	Strand:+
ATATCTGGACAAGGCACTTTCATGGCCA
>Location:NODE_302677_length_8241_cov_21.205557	Coordinate:831	Reads:18	Hits:2	Allocated_reads:9	Strand:+
ATATCTGGACAAGGCACTTTCATGGCCATC
>Location:NODE_302677_length_8241_cov_21.205557	Coordinate:832	Reads:3	Hits:2	Allocated_reads:1.5	Strand:+
TATCTGGACAAGGCACTTTCATGGC
>Location:NODE_302677_length_8241_cov_21.205557	Coordinate:832	Reads:3	Hits:2	Allocated_reads:1.5	Strand:+
TATCTGGACAAGGCACTTTCATGGCC
>Location:NODE_302677_length_8241_cov_21.205557	Coordinate:832	Reads:3	Hits:2	Allocated_reads:1.5	Strand:+
TATCTGGACAAGGCACTTTCATGGCCA
>Location:NODE_302677_length_8241_cov_21.205557	Coordinate:832	Reads:1	Hits:2	Allocated_reads:0.5	Strand:+
TATCTGGACAAGGCACTTTCATGGCCAT
>Location:NODE_302677_length_8241_cov_21.205557	Coordinate:832	Reads:1	Hits:2	Allocated_reads:0.5	Strand:+
TATCTGGACAAGGCACTTTCATGGCCCTC
>Location:NODE_302677_length_8241_cov_21.205557	Coordinate:832	Reads:181	Hits:2	Allocated_reads:90.5	Strand:+
TATCTGGACAAGGCACTTTCATGGCCATC
>Location:NODE_302677_length_8241_cov_21.205557	Coordinate:832	Reads:1	Hits:2	Allocated_reads:0.5	Strand:+
TATCTGGACAAGGCACTTTCATGGCCATCA
>Location:NODE_302677_length_8241_cov_21.205557	Coordinate:832	Reads:2	Hits:2	Allocated_reads:1	Strand:+
TATCTGGACAAGGCACTTTCATGGCCATCAA
>Location:NODE_302677_length_8241_cov_21.205557	Coordinate:833	Reads:32	Hits:2	Allocated_reads:16	Strand:+
ATCTGGACAAGGCACTTTCATGGCCATC
>Location:NODE_302677_length_8241_cov_21.205557	Coordinate:834	Reads:2	Hits:2	Allocated_reads:1	Strand:+
TCTGGACAAGGCACTTTCATGGCT
>Location:NODE_302677_length_8241_cov_21.205557	Coordinate:834	Reads:34	Hits:2	Allocated_reads:17	Strand:+
TCTGGACAAGGCACTTTCATGGCC
>Location:NODE_302677_length_8241_cov_21.205557	Coordinate:834	Reads:2	Hits:2	Allocated_reads:1	Strand:+
TCTGGACAAGGCACTTTCATGGCCT
>Location:NODE_302677_length_8241_cov_21.205557	Coordinate:834	Reads:3	Hits:2	Allocated_reads:1.5	Strand:+
TCTGGACAAGGCACTTTCATGGCCA
>Location:NODE_302677_length_8241_cov_21.205557	Coordinate:834	Reads:13	Hits:2	Allocated_reads:6.5	Strand:+
TCTGGACAAGGCACTTTCATGGCCAT
>Location:NODE_302677_length_8241_cov_21.205557	Coordinate:834	Reads:1	Hits:2	Allocated_reads:0.5	Strand:+
TCTGGACAAGGCACTTTCACGGCCATC
>Location:NODE_302677_length_8241_cov_21.205557	Coordinate:834	Reads:1	Hits:2	Allocated_reads:0.5	Strand:+
TCTGGACAAGGCACTTTCATGGCCACC
>Location:NODE_302677_length_8241_cov_21.205557	Coordinate:834	Reads:1	Hits:2	Allocated_reads:0.5	Strand:+
TCTGGACAAGGCACTTTCATGGCCATA
>Location:NODE_302677_length_8241_cov_21.205557	Coordinate:834	Reads:1	Hits:2	Allocated_reads:0.5	Strand:+
TCTGGACAAGGCACTTTCATGGCCATG
>Location:NODE_302677_length_8241_cov_21.205557	Coordinate:834	Reads:1	Hits:2	Allocated_reads:0.5	Strand:+
TCTGGACAAGGCACTTTCATGGCCGTC
>Location:NODE_302677_length_8241_cov_21.205557	Coordinate:834	Reads:1	Hits:2	Allocated_reads:0.5	Strand:+
TCTGGACAAGGCACTTTCATGTCCAAC
>Location:NODE_302677_length_8241_cov_21.205557	Coordinate:834	Reads:1	Hits:2	Allocated_reads:0.5	Strand:+
TCTGGACAAGGCACTTTCGTGGCCATC
>Location:NODE_302677_length_8241_cov_21.205557	Coordinate:834	Reads:1	Hits:2	Allocated_reads:0.5	Strand:+
TCTGGACAAGGCACTTTCTTGGCCATC
>Location:NODE_302677_length_8241_cov_21.205557	Coordinate:834	Reads:2	Hits:2	Allocated_reads:1	Strand:+
TCTGGACAAGGCACTTTCATGACCATC
>Location:NODE_302677_length_8241_cov_21.205557	Coordinate:834	Reads:2	Hits:2	Allocated_reads:1	Strand:+
TCTGGACAAGGCACTTTCATGGCGATC
>Location:NODE_302677_length_8241_cov_21.205557	Coordinate:834	Reads:2	Hits:2	Allocated_reads:1	Strand:+
TCTGGACAAGGCACTTTCATGGTCATC
>Location:NODE_302677_length_8241_cov_21.205557	Coordinate:834	Reads:2	Hits:2	Allocated_reads:1	Strand:+
TCTGGACAAGGCACTTTCATGTCCATC
>Location:NODE_302677_length_8241_cov_21.205557	Coordinate:834	Reads:3	Hits:2	Allocated_reads:1.5	Strand:+
TCTGGACAAGGCACTTTCATAGCCATC
>Location:NODE_302677_length_8241_cov_21.205557	Coordinate:834	Reads:4	Hits:2	Allocated_reads:2	Strand:+
TCTGGACAAGGCACTTTCATGGCTATC
>Location:NODE_302677_length_8241_cov_21.205557	Coordinate:834	Reads:4379	Hits:2	Allocated_reads:2189.5	Strand:+
TCTGGACAAGGCACTTTCATGGCCATC
>Location:NODE_302677_length_8241_cov_21.205557	Coordinate:834	Reads:6	Hits:2	Allocated_reads:3	Strand:+
TCTGGACAAGGCACTTTCATGGCAATC
>Location:NODE_302677_length_8241_cov_21.205557	Coordinate:834	Reads:6	Hits:2	Allocated_reads:3	Strand:+
TCTGGACAAGGCACTTTCATTGCCATC
>Location:NODE_302677_length_8241_cov_21.205557	Coordinate:834	Reads:1	Hits:2	Allocated_reads:0.5	Strand:+
TCTGGACAAGGCACTTTCATGGCCATCT
>Location:NODE_302677_length_8241_cov_21.205557	Coordinate:834	Reads:71	Hits:2	Allocated_reads:35.5	Strand:+
TCTGGACAAGGCACTTTCATGGCCATCA
>Location:NODE_302677_length_8241_cov_21.205557	Coordinate:834	Reads:1	Hits:2	Allocated_reads:0.5	Strand:+
TCTGGACAAGGCACTTTCATGGCCATCAT
>Location:NODE_302677_length_8241_cov_21.205557	Coordinate:834	Reads:1	Hits:2	Allocated_reads:0.5	Strand:+
TCTGGACAAGGCACTTTCATGGCCATCCT
>Location:NODE_302677_length_8241_cov_21.205557	Coordinate:834	Reads:39	Hits:2	Allocated_reads:19.5	Strand:+
TCTGGACAAGGCACTTTCATGGCCATCAA
>Location:NODE_302677_length_8241_cov_21.205557	Coordinate:834	Reads:39	Hits:2	Allocated_reads:19.5	Strand:+
TCTGGACAAGGCACTTTCATGGCCATCAAT
>Location:NODE_302677_length_8241_cov_21.205557	Coordinate:834	Reads:1	Hits:2	Allocated_reads:0.5	Strand:+
TCTGGACAAGGCACTTTCATGGCCATCAATTAA
>Location:NODE_302677_length_8241_cov_21.205557	Coordinate:835	Reads:11	Hits:2	Allocated_reads:5.5	Strand:+
CTGGACAAGGCACTTTCATGGCCATC
>Location:NODE_302677_length_8241_cov_21.205557	Coordinate:835	Reads:1	Hits:2	Allocated_reads:0.5	Strand:+
CTGGACAAGGCACTTTCATGGCCATCAAT
>Location:NODE_302677_length_8241_cov_21.205557	Coordinate:836	Reads:4	Hits:2	Allocated_reads:2	Strand:+
TGGACAAGGCACTTTCATGGCCATC
>Location:NODE_302677_length_8241_cov_21.205557	Coordinate:845	Reads:1	Hits:2	Allocated_reads:0.5	Strand:+
CACTTTCATGGCCATCAATTAAAACGGA
>Location:NODE_302677_length_8241_cov_21.205557	Coordinate:849	Reads:1	Hits:2	Allocated_reads:0.5	Strand:+
TTCATGGCCATCAATTAAAACGGAGGAAGT
>Location:NODE_302677_length_8241_cov_21.205557	Coordinate:850	Reads:1	Hits:2	Allocated_reads:0.5	Strand:+
TCATGGCCATCAATTAAAACAGAGGAAGT
>Location:NODE_302677_length_8241_cov_21.205557	Coordinate:858	Reads:1	Hits:2	Allocated_reads:0.5	Strand:-
TTTTACTTCCTCTGTTTTAATTGAT
>Location:NODE_302677_length_8241_cov_21.205557	Coordinate:859	Reads:5	Hits:2	Allocated_reads:2.5	Strand:+
TCAATTAAAACAGAGGAAGTAAAAGCTC
>Location:NODE_302677_length_8241_cov_21.205557	Coordinate:860	Reads:1	Hits:2	Allocated_reads:0.5	Strand:+
CAATTAAAACAGAGGAAGTAAAAGCTC
>Location:NODE_302677_length_8241_cov_21.205557	Coordinate:860	Reads:1	Hits:2	Allocated_reads:0.5	Strand:+
CAATTAAAACAGAGGAAGTAAAAGCTCT
>Location:NODE_302677_length_8241_cov_21.205557	Coordinate:863	Reads:16	Hits:2	Allocated_reads:8	Strand:+
TTAAAACAGAGGAAGTAAAAGCTC
>Location:NODE_302677_length_8241_cov_21.205557	Coordinate:864	Reads:7	Hits:2	Allocated_reads:3.5	Strand:+
TAAAACAGAGGAAGTAAAAGCTCT
>Location:NODE_302677_length_8241_cov_21.205557	Coordinate:864	Reads:1	Hits:2	Allocated_reads:0.5	Strand:+
TAAAACAGAGGAAGTAAAAGCTCTC
>Location:NODE_302677_length_8241_cov_21.205557	Coordinate:864	Reads:1	Hits:2	Allocated_reads:0.5	Strand:+
TAAAACAGAGGAAGTAAAAGCTCTTCAG
>Location:NODE_302677_length_8241_cov_21.205557	Coordinate:866	Reads:3	Hits:2	Allocated_reads:1.5	Strand:+
AAACAGAGGAAGTAAAAGCTCTTCAGAACT
>Location:NODE_302677_length_8241_cov_21.205557	Coordinate:867	Reads:39	Hits:2	Allocated_reads:19.5	Strand:+
AACAGAGGAAGTAAAAGCTCTTCAGAACT
>Location:NODE_302677_length_8241_cov_21.205557	Coordinate:868	Reads:4	Hits:2	Allocated_reads:2	Strand:+
ACAGAGGAAGTAAAAGCTCTTCAGAACT
>Location:NODE_302677_length_8241_cov_21.205557	Coordinate:869	Reads:1	Hits:2	Allocated_reads:0.5	Strand:+
CAGAGGAAGTAAAAGCTCTTCAGAACT
>Location:NODE_302677_length_8241_cov_21.205557	Coordinate:869	Reads:2	Hits:2	Allocated_reads:1	Strand:-
GTAGTTCTGAAGAGCTTTTACTTCCTCTT
>Location:NODE_302677_length_8241_cov_21.205557	Coordinate:869	Reads:3	Hits:2	Allocated_reads:1.5	Strand:-
GTAGTTCTGAAGAGCTTTTACTTCCTCTG
>Location:NODE_302677_length_8241_cov_21.205557	Coordinate:870	Reads:1	Hits:2	Allocated_reads:0.5	Strand:+
AGAGGAAGTAAAAGCTCTTCAGAACT
>Location:NODE_302677_length_8241_cov_21.205557	Coordinate:870	Reads:4	Hits:2	Allocated_reads:2	Strand:-
GTAGTTCTGAAGAGCTTTTACTTCCTCT
>Location:NODE_302677_length_8241_cov_21.205557	Coordinate:871	Reads:1	Hits:2	Allocated_reads:0.5	Strand:-
AACTGTAGTTCTGAAGAGCTTTTACTTCCTC
>Location:NODE_302677_length_8241_cov_21.205557	Coordinate:871	Reads:1	Hits:2	Allocated_reads:0.5	Strand:-
ACTGTAGTTCTGAAGAGCTTTTACTTCCTC
>Location:NODE_302677_length_8241_cov_21.205557	Coordinate:871	Reads:1	Hits:2	Allocated_reads:0.5	Strand:+
GAGGAAGTAAAAGCTCTTCAGAACT
>Location:NODE_302677_length_8241_cov_21.205557	Coordinate:871	Reads:6	Hits:2	Allocated_reads:3	Strand:-
GTAGTTCTGAAGAGCTTTTACTTCCTC
>Location:NODE_302677_length_8241_cov_21.205557	Coordinate:871	Reads:3	Hits:2	Allocated_reads:1.5	Strand:-
TGTAGTTCTGAAGAGCTTTTACTTCCTC
>Location:NODE_302677_length_8241_cov_21.205557	Coordinate:872	Reads:2	Hits:2	Allocated_reads:1	Strand:+
AGGAAGTAAAAGCTCTTCAGAACT
>Location:NODE_302677_length_8241_cov_21.205557	Coordinate:872	Reads:1	Hits:2	Allocated_reads:0.5	Strand:+
AGGAAGTAAAAGCTCTTCAGAACTACAGT
>Location:NODE_302677_length_8241_cov_21.205557	Coordinate:872	Reads:4	Hits:2	Allocated_reads:2	Strand:+
AGGAAGTAAAAGCTCTTCAGAACTACAGTT
>Location:NODE_302677_length_8241_cov_21.205557	Coordinate:872	Reads:6	Hits:2	Allocated_reads:3	Strand:-
GTAGTTCTGAAGAGCTTTTACTTCCT
>Location:NODE_302677_length_8241_cov_21.205557	Coordinate:872	Reads:1	Hits:2	Allocated_reads:0.5	Strand:-
TAGTTCTGAAGAGCTTTTACTTCCT
>Location:NODE_302677_length_8241_cov_21.205557	Coordinate:873	Reads:1	Hits:2	Allocated_reads:0.5	Strand:+
GGAAGTAAAAGCTCTTCAGAACTACAG
>Location:NODE_302677_length_8241_cov_21.205557	Coordinate:873	Reads:1	Hits:2	Allocated_reads:0.5	Strand:+
GGAAGTAAAAGCTCTTCAGAACTACAGAT
>Location:NODE_302677_length_8241_cov_21.205557	Coordinate:873	Reads:6	Hits:2	Allocated_reads:3	Strand:+
GGAAGTAAAAGCTCTTCAGAACTACAGTT
>Location:NODE_302677_length_8241_cov_21.205557	Coordinate:874	Reads:1	Hits:2	Allocated_reads:0.5	Strand:+
GAAGTAAAAGCTCTTCAGAACTACAGTT
>Location:NODE_302677_length_8241_cov_21.205557	Coordinate:878	Reads:1	Hits:2	Allocated_reads:0.5	Strand:+
TAAAAGCTCTTCAGAACTACAGTTTGTTCC
>Location:NODE_302677_length_8241_cov_21.205557	Coordinate:878	Reads:1	Hits:2	Allocated_reads:0.5	Strand:+
TAAAAGCTCTTCAGAACTACAGTTTGTTCCT
>Location:NODE_302677_length_8241_cov_21.205557	Coordinate:880	Reads:1	Hits:2	Allocated_reads:0.5	Strand:+
AAAGCTCTTCAGAACTACAGTTTGTTCC
>Location:NODE_302677_length_8241_cov_21.205557	Coordinate:885	Reads:1	Hits:2	Allocated_reads:0.5	Strand:+
TCTTCAGAACTACAGTTTGTTCCTCAGGGGAGGCT
>Location:NODE_302677_length_8241_cov_21.205557	Coordinate:887	Reads:11	Hits:4	Allocated_reads:2.75	Strand:+
TTCAGAACTACAGTTTGTTCCTCAGGG
>Location:NODE_302677_length_8241_cov_21.205557	Coordinate:887	Reads:9	Hits:4	Allocated_reads:2.25	Strand:+
TTCAGAACTACAGTTTGTTCCTCAGGGGA
>Location:NODE_302677_length_8241_cov_21.205557	Coordinate:887	Reads:2	Hits:4	Allocated_reads:0.5	Strand:+
TTCAGAACTACAGTTTGTTCCTCAGGGGAT
>Location:NODE_302677_length_8241_cov_21.205557	Coordinate:887	Reads:2	Hits:4	Allocated_reads:0.5	Strand:+
TTCAGAACTACAGTTTGTTCCTCAGGGGATG
>Location:NODE_302677_length_8241_cov_21.205557	Coordinate:887	Reads:4	Hits:4	Allocated_reads:1	Strand:+
TTCAGAACTACAGTTTGTTCCTCAGGGGAGGC
>Location:NODE_302677_length_8241_cov_21.205557	Coordinate:887	Reads:46	Hits:4	Allocated_reads:11.5	Strand:+
TTCAGAACTACAGTTTGTTCCTCAGGGGATGC
>Location:NODE_302677_length_8241_cov_21.205557	Coordinate:887	Reads:1	Hits:4	Allocated_reads:0.25	Strand:+
TTCAGAACTACAGTTTGTTCCTCAGGGGATGCT
>Location:NODE_302677_length_8241_cov_21.205557	Coordinate:887	Reads:5	Hits:4	Allocated_reads:1.25	Strand:+
TTCAGAACTACAGTTTGTTCCTCAGGGGATGCTG
>Location:NODE_302677_length_8241_cov_21.205557	Coordinate:888	Reads:4	Hits:4	Allocated_reads:1	Strand:+
TCAGAACTACAGTTTGTTCCTCAGG
>Location:NODE_302677_length_8241_cov_21.205557	Coordinate:888	Reads:1	Hits:4	Allocated_reads:0.25	Strand:+
TCAGAACTACAGTTTGTTCCTCAAGC
>Location:NODE_302677_length_8241_cov_21.205557	Coordinate:888	Reads:31	Hits:4	Allocated_reads:7.75	Strand:+
TCAGAACTACAGTTTGTTCCTCAGGG
>Location:NODE_302677_length_8241_cov_21.205557	Coordinate:888	Reads:5	Hits:4	Allocated_reads:1.25	Strand:+
TCAGAACTACAGTTTGTTCCTCAGGGG
>Location:NODE_302677_length_8241_cov_21.205557	Coordinate:888	Reads:1	Hits:4	Allocated_reads:0.25	Strand:+
TCAGAACTACAGTTTGTTCCTCAGTGGA
>Location:NODE_302677_length_8241_cov_21.205557	Coordinate:888	Reads:1	Hits:4	Allocated_reads:0.25	Strand:+
TCAGAACTACAGTTTGTTCCTCGGGGGA
>Location:NODE_302677_length_8241_cov_21.205557	Coordinate:888	Reads:137	Hits:4	Allocated_reads:34.25	Strand:+
TCAGAACTACAGTTTGTTCCTCAGGGGA
>Location:NODE_302677_length_8241_cov_21.205557	Coordinate:888	Reads:2	Hits:4	Allocated_reads:0.5	Strand:+
TCAGAACTACAGTTTGTTCCTCAGGGGG
>Location:NODE_302677_length_8241_cov_21.205557	Coordinate:888	Reads:1	Hits:4	Allocated_reads:0.25	Strand:+
TCAGAACTACAGTTTGTTCCTCAAGGGAT
>Location:NODE_302677_length_8241_cov_21.205557	Coordinate:888	Reads:1	Hits:4	Allocated_reads:0.25	Strand:+
TCAGAACTACAGTTTGTTCCTCATGGGAT
>Location:NODE_302677_length_8241_cov_21.205557	Coordinate:888	Reads:46	Hits:4	Allocated_reads:11.5	Strand:+
TCAGAACTACAGTTTGTTCCTCAGGGGAT
>Location:NODE_302677_length_8241_cov_21.205557	Coordinate:888	Reads:2	Hits:4	Allocated_reads:0.5	Strand:+
TCAGAACTACAGTTTGTTCCTCAGGGGACC
>Location:NODE_302677_length_8241_cov_21.205557	Coordinate:888	Reads:3	Hits:4	Allocated_reads:0.75	Strand:+
TCAGAACTACAGTTTGTTCCTCAGGGGAGG
>Location:NODE_302677_length_8241_cov_21.205557	Coordinate:888	Reads:3	Hits:4	Allocated_reads:0.75	Strand:+
TCAGAACTACAGTTTGTTCCTCAGGGGATT
>Location:NODE_302677_length_8241_cov_21.205557	Coordinate:888	Reads:31	Hits:4	Allocated_reads:7.75	Strand:+
TCAGAACTACAGTTTGTTCCTCAGGGGATG
>Location:NODE_302677_length_8241_cov_21.205557	Coordinate:888	Reads:1	Hits:4	Allocated_reads:0.25	Strand:+
TCAGAACTACAGTTTGTTACTCAGGGGATGC
>Location:NODE_302677_length_8241_cov_21.205557	Coordinate:888	Reads:1	Hits:4	Allocated_reads:0.25	Strand:+
TCAGAACTACAGTTTGTTCATCAGGGGATGC
>Location:NODE_302677_length_8241_cov_21.205557	Coordinate:888	Reads:1	Hits:4	Allocated_reads:0.25	Strand:+
TCAGAACTACAGTTTGTTCCTCAGGGGATGT
>Location:NODE_302677_length_8241_cov_21.205557	Coordinate:888	Reads:1	Hits:4	Allocated_reads:0.25	Strand:+
TCAGAACTACAGTTTGTTCCTCAGTGGATGC
>Location:NODE_302677_length_8241_cov_21.205557	Coordinate:888	Reads:1	Hits:4	Allocated_reads:0.25	Strand:+
TCAGAACTACAGTTTGTTCCTCATGGGATGC
>Location:NODE_302677_length_8241_cov_21.205557	Coordinate:888	Reads:1	Hits:4	Allocated_reads:0.25	Strand:+
TCAGAACTACAGTTTGTTCCTTAGGGGATGC
>Location:NODE_302677_length_8241_cov_21.205557	Coordinate:888	Reads:2	Hits:4	Allocated_reads:0.5	Strand:+
TCAGAACTACAGTTTGTTCCTAAGGGGATGC
>Location:NODE_302677_length_8241_cov_21.205557	Coordinate:888	Reads:2	Hits:4	Allocated_reads:0.5	Strand:+
TCAGAACTACAGTTTGTTCCTCAAGGGATGC
>Location:NODE_302677_length_8241_cov_21.205557	Coordinate:888	Reads:54	Hits:4	Allocated_reads:13.5	Strand:+
TCAGAACTACAGTTTGTTCCTCAGGGGAGGC
>Location:NODE_302677_length_8241_cov_21.205557	Coordinate:888	Reads:966	Hits:4	Allocated_reads:241.5	Strand:+
TCAGAACTACAGTTTGTTCCTCAGGGGATGC
>Location:NODE_302677_length_8241_cov_21.205557	Coordinate:888	Reads:1	Hits:4	Allocated_reads:0.25	Strand:+
TCAGAACTACAGTTTGTTCCTCAGGGGATAGC
>Location:NODE_302677_length_8241_cov_21.205557	Coordinate:888	Reads:1	Hits:4	Allocated_reads:0.25	Strand:+
TCAGAACTACAGTTTGTTCCTCAGGGGATATC
>Location:NODE_302677_length_8241_cov_21.205557	Coordinate:888	Reads:15	Hits:4	Allocated_reads:3.75	Strand:+
TCAGAACTACAGTTTGTTCCTCAGGGGATGCT
>Location:NODE_302677_length_8241_cov_21.205557	Coordinate:888	Reads:3	Hits:4	Allocated_reads:0.75	Strand:+
TCAGAACTACAGTTTGTTCCTCAGGGGAGGCT
>Location:NODE_302677_length_8241_cov_21.205557	Coordinate:888	Reads:1	Hits:4	Allocated_reads:0.25	Strand:+
TCAGAACTACAGTTTGTTCCTCAGGGGATGCGG
>Location:NODE_302677_length_8241_cov_21.205557	Coordinate:888	Reads:1	Hits:4	Allocated_reads:0.25	Strand:+
TCAGAACTACAGTTTGTTCCTCAGGGGATGCTT
>Location:NODE_302677_length_8241_cov_21.205557	Coordinate:888	Reads:108	Hits:4	Allocated_reads:27	Strand:+
TCAGAACTACAGTTTGTTCCTCAGGGGATGCTG
>Location:NODE_302677_length_8241_cov_21.205557	Coordinate:888	Reads:11	Hits:4	Allocated_reads:2.75	Strand:+
TCAGAACTACAGTTTGTTCCTCAGGGGAGGCTG
>Location:NODE_302677_length_8241_cov_21.205557	Coordinate:889	Reads:2	Hits:4	Allocated_reads:0.5	Strand:+
CAGAACTACAGTTTGTTCCTCAGGGGA
>Location:NODE_302677_length_8241_cov_21.205557	Coordinate:889	Reads:10	Hits:4	Allocated_reads:2.5	Strand:+
CAGAACTACAGTTTGTTCCTCAGGGGATGC
>Location:NODE_302677_length_8241_cov_21.205557	Coordinate:889	Reads:3	Hits:4	Allocated_reads:0.75	Strand:+
CAGAACTACAGTTTGTTCCTCAGGGGATGCTG
>Location:NODE_302677_length_8241_cov_21.205557	Coordinate:890	Reads:1	Hits:4	Allocated_reads:0.25	Strand:+
AGAACTACAGTTTGTTCCTCAGGGGAT
>Location:NODE_302677_length_8241_cov_21.205557	Coordinate:890	Reads:6	Hits:4	Allocated_reads:1.5	Strand:+
AGAACTACAGTTTGTTCCTCAGGGGATGC
>Location:NODE_302677_length_8241_cov_21.205557	Coordinate:892	Reads:1	Hits:4	Allocated_reads:0.25	Strand:+
AACTACAGTTTGTTCCTCAGGGGATGC
>Location:NODE_302677_length_8241_cov_21.205557	Coordinate:956	Reads:2	Hits:1	Allocated_reads:2	Strand:+
TGAACATGCCTTCTAATATGGTGAACA
>Location:NODE_302677_length_8241_cov_21.205557	Coordinate:962	Reads:3	Hits:3	Allocated_reads:1	Strand:+
TGCCTTCTAATATGGTGAACATTATTAAAA
>Location:NODE_302677_length_8241_cov_21.205557	Coordinate:974	Reads:1	Hits:2	Allocated_reads:0.5	Strand:-
TATACGGCAATTTTTTAATAATGTTCACCA
>Location:NODE_302677_length_8241_cov_21.205557	Coordinate:984	Reads:2	Hits:2	Allocated_reads:1	Strand:+
TATTAAAAAATTGCCGTATAAATTTAGGGA
>Location:NODE_302677_length_8241_cov_21.205557	Coordinate:1017	Reads:7	Hits:4	Allocated_reads:1.75	Strand:+
ATGGAGAAGCCATGTTTGTGACCTGCA
>Location:NODE_302677_length_8241_cov_21.205557	Coordinate:1017	Reads:1	Hits:4	Allocated_reads:0.25	Strand:+
ATGGAGAAGCCATGTTTGTGACCTGCAA
>Location:NODE_302677_length_8241_cov_21.205557	Coordinate:1017	Reads:5	Hits:4	Allocated_reads:1.25	Strand:+
ATGGAGAAGCCATGTTTGTGACCTGCAAG
>Location:NODE_302677_length_8241_cov_21.205557	Coordinate:1017	Reads:4	Hits:4	Allocated_reads:1	Strand:+
ATGGAGAAGCCATGTTTGTGACCTGCAAGA
>Location:NODE_302677_length_8241_cov_21.205557	Coordinate:1018	Reads:7	Hits:4	Allocated_reads:1.75	Strand:+
TGGAGAAGCCATGTTTGTGACCTGCA
>Location:NODE_302677_length_8241_cov_21.205557	Coordinate:1018	Reads:15	Hits:4	Allocated_reads:3.75	Strand:+
TGGAGAAGCCATGTTTGTGACCTGCAAG
>Location:NODE_302677_length_8241_cov_21.205557	Coordinate:1018	Reads:18	Hits:4	Allocated_reads:4.5	Strand:+
TGGAGAAGCCATGTTTGTGACCTGCAAGA
>Location:NODE_302677_length_8241_cov_21.205557	Coordinate:1019	Reads:1	Hits:4	Allocated_reads:0.25	Strand:+
GGAGAAGCCATGTTTGTGACCTGCAAG
>Location:NODE_302677_length_8241_cov_21.205557	Coordinate:1019	Reads:1	Hits:4	Allocated_reads:0.25	Strand:+
GGAGAAGCCATGTTTGTGACCTGCAAGA
>Location:NODE_302677_length_8241_cov_21.205557	Coordinate:1019	Reads:1	Hits:4	Allocated_reads:0.25	Strand:+
GGAGAAGCCATGTTTGTGACCTGCAAGAA
>Location:NODE_302677_length_8241_cov_21.205557	Coordinate:1020	Reads:1	Hits:4	Allocated_reads:0.25	Strand:+
GAGAAGCCATGTTTGTGACCTGCAAG
>Location:NODE_302677_length_8241_cov_21.205557	Coordinate:1020	Reads:3	Hits:4	Allocated_reads:0.75	Strand:+
GAGAAGCCATGTTTGTGACCTGCAAGA
>Location:NODE_302677_length_8241_cov_21.205557	Coordinate:1020	Reads:1	Hits:4	Allocated_reads:0.25	Strand:+
GAGAAGCCATGTTTGTGACCTGCAAGAAA
>Location:NODE_302677_length_8241_cov_21.205557	Coordinate:1020	Reads:6	Hits:4	Allocated_reads:1.5	Strand:+
GAGAAGCCATGTTTGTGACCTGCAAGAAAG
>Location:NODE_302677_length_8241_cov_21.205557	Coordinate:1021	Reads:1	Hits:4	Allocated_reads:0.25	Strand:+
AGAAGCCATGTTTGTGACCTGCAAG
>Location:NODE_302677_length_8241_cov_21.205557	Coordinate:1021	Reads:1	Hits:4	Allocated_reads:0.25	Strand:+
AGAAGCCATGTTTGTGACCTGCAAGA
>Location:NODE_302677_length_8241_cov_21.205557	Coordinate:1021	Reads:1	Hits:4	Allocated_reads:0.25	Strand:+
AGAAGCCATGTTTGTGACCTGCAAGAAA
>Location:NODE_302677_length_8241_cov_21.205557	Coordinate:1022	Reads:4	Hits:4	Allocated_reads:1	Strand:+
GAAGCCATGTTTGTGACCTGCAAGA
>Location:NODE_302677_length_8241_cov_21.205557	Coordinate:1022	Reads:1	Hits:4	Allocated_reads:0.25	Strand:+
GAAGCCATGTTTGTGACCTGCAAGAAAGG
>Location:NODE_302677_length_8241_cov_21.205557	Coordinate:1022	Reads:1	Hits:4	Allocated_reads:0.25	Strand:+
GAAGCCATGTTTGTGACCTGCAAGAAAGGCA
>Location:NODE_302677_length_8241_cov_21.205557	Coordinate:1023	Reads:1	Hits:4	Allocated_reads:0.25	Strand:+
AAGCCATGTTTGTGACCTGCAAGA
>Location:NODE_302677_length_8241_cov_21.205557	Coordinate:1023	Reads:1	Hits:4	Allocated_reads:0.25	Strand:+
AAGCCATGTTTGTGACCTGCAAGAAAG
>Location:NODE_302677_length_8241_cov_21.205557	Coordinate:1024	Reads:2	Hits:4	Allocated_reads:0.5	Strand:+
AGCCATGTTTGTGACCTGCAAGAAAG
>Location:NODE_302677_length_8241_cov_21.205557	Coordinate:1024	Reads:1	Hits:4	Allocated_reads:0.25	Strand:+
AGCCATGTTTGTGACCTGCAAGAAAGGC
>Location:NODE_302677_length_8241_cov_21.205557	Coordinate:1024	Reads:4	Hits:4	Allocated_reads:1	Strand:+
AGCCATGTTTGTGACCTGCAAGAAAGGCA
>Location:NODE_302677_length_8241_cov_21.205557	Coordinate:1025	Reads:3	Hits:4	Allocated_reads:0.75	Strand:+
GCCATGTTTGTGACCTGCAAGAAAGGCA
>Location:NODE_302677_length_8241_cov_21.205557	Coordinate:1027	Reads:1	Hits:4	Allocated_reads:0.25	Strand:+
CATGTTTGTGACCTGCAAGAAAGGCATA
>Location:NODE_302677_length_8241_cov_21.205557	Coordinate:1029	Reads:2	Hits:4	Allocated_reads:0.5	Strand:+
TGTTTGTGACCTGCAAGAAAGGCA
>Location:NODE_302677_length_8241_cov_21.205557	Coordinate:1029	Reads:4	Hits:4	Allocated_reads:1	Strand:+
TGTTTGTGACCTGCAAGAAAGGCATA
>Location:NODE_302677_length_8241_cov_21.205557	Coordinate:1032	Reads:1	Hits:2	Allocated_reads:0.5	Strand:+
TTGTGACCTGCAAGAAAGGCATAAAAGAAGAGCC
>Location:NODE_302677_length_8241_cov_21.205557	Coordinate:1033	Reads:1	Hits:2	Allocated_reads:0.5	Strand:+
TGTGACCTGCAAGAAAGGCATAAAAGA
>Location:NODE_302677_length_8241_cov_21.205557	Coordinate:1034	Reads:1	Hits:2	Allocated_reads:0.5	Strand:+
GTGACCTGCAAGAAAGGCATAAAAGAAGAGCC
>Location:NODE_302677_length_8241_cov_21.205557	Coordinate:1035	Reads:1	Hits:2	Allocated_reads:0.5	Strand:+
TGACCTGCAAGAAAGGCATAAAAGAAGAGCC
>Location:NODE_302677_length_8241_cov_21.205557	Coordinate:1036	Reads:1	Hits:2	Allocated_reads:0.5	Strand:+
GACCTGCAAGAAAGGCATAAAAGAAGAGCC
>Location:NODE_302677_length_8241_cov_21.205557	Coordinate:1048	Reads:5	Hits:1	Allocated_reads:5	Strand:-
ATATCCATAAATTTGGCTCTTCTTTTATGCCT
>Location:NODE_302677_length_8241_cov_21.205557	Coordinate:1054	Reads:1	Hits:1	Allocated_reads:1	Strand:-
ATATCCATAAATTTGGCTCTTCTTTT
>Location:NODE_302677_length_8241_cov_21.205557	Coordinate:1056	Reads:1	Hits:1	Allocated_reads:1	Strand:+
AAGAAGAGCCAAATTTATGGATATTGCAGACTT
>Location:NODE_302677_length_8241_cov_21.205557	Coordinate:1057	Reads:1	Hits:1	Allocated_reads:1	Strand:+
AGAAGAGCCAAATTTATGGATATTGCA
>Location:NODE_302677_length_8241_cov_21.205557	Coordinate:1058	Reads:2	Hits:1	Allocated_reads:2	Strand:+
GAAGAGCCAAATTTATGGATATTGCAGACT
>Location:NODE_302677_length_8241_cov_21.205557	Coordinate:1058	Reads:9	Hits:1	Allocated_reads:9	Strand:+
GAAGAGCCAAATTTATGGATATTGCAGACTT
>Location:NODE_302677_length_8241_cov_21.205557	Coordinate:1058	Reads:1	Hits:1	Allocated_reads:1	Strand:+
GAAGAGCCAAATTTATGGATATTGCAGACTTT
>Location:NODE_302677_length_8241_cov_21.205557	Coordinate:1059	Reads:1	Hits:1	Allocated_reads:1	Strand:+
AAGAGCCAAATTTATGGATATTGCAGACTT
>Location:NODE_302677_length_8241_cov_21.205557	Coordinate:1060	Reads:3	Hits:1	Allocated_reads:3	Strand:+
AGAGCCAAATTTATGGATATTGCAGACTT
>Location:NODE_302677_length_8241_cov_21.205557	Coordinate:1060	Reads:1	Hits:1	Allocated_reads:1	Strand:+
AGAGCCAAATTTATGGATATTGCAGACTTT
>Location:NODE_302677_length_8241_cov_21.205557	Coordinate:1061	Reads:3	Hits:1	Allocated_reads:3	Strand:+
GAGCCAAATTTATGGATATTGCAGACTT
>Location:NODE_302677_length_8241_cov_21.205557	Coordinate:1061	Reads:1	Hits:1	Allocated_reads:1	Strand:+
GAGCCAAATTTATGGATATTGCAGACTTT
>Location:NODE_302677_length_8241_cov_21.205557	Coordinate:1069	Reads:1	Hits:3	Allocated_reads:0.333333333333333	Strand:+
TTTATGGATATTGCAGACTTTTTGGAGAA
>Location:NODE_302677_length_8241_cov_21.205557	Coordinate:1069	Reads:1	Hits:3	Allocated_reads:0.333333333333333	Strand:+
TTTATGGATATTGCAGACTTTATGGAGAAG
>Location:NODE_302677_length_8241_cov_21.205557	Coordinate:1069	Reads:1	Hits:3	Allocated_reads:0.333333333333333	Strand:+
TTTATGGATATTGCAGACTTTTTGGAGATGC
>Location:NODE_302677_length_8241_cov_21.205557	Coordinate:1069	Reads:36	Hits:3	Allocated_reads:12	Strand:+
TTTATGGATATTGCAGACTTTATGGAGAAGC
>Location:NODE_302677_length_8241_cov_21.205557	Coordinate:1069	Reads:45	Hits:3	Allocated_reads:15	Strand:+
TTTATGGATATTGCAGACTTTTTGGAGAAGC
>Location:NODE_302677_length_8241_cov_21.205557	Coordinate:1070	Reads:3	Hits:3	Allocated_reads:1	Strand:+
TTATGGATATTGCAGACTTTTTGG
>Location:NODE_302677_length_8241_cov_21.205557	Coordinate:1070	Reads:7	Hits:3	Allocated_reads:2.33333333333333	Strand:+
TTATGGATATTGCAGACTTTATGG
>Location:NODE_302677_length_8241_cov_21.205557	Coordinate:1070	Reads:4	Hits:3	Allocated_reads:1.33333333333333	Strand:+
TTATGGATATTGCAGACTTTATGGA
>Location:NODE_302677_length_8241_cov_21.205557	Coordinate:1070	Reads:7	Hits:3	Allocated_reads:2.33333333333333	Strand:+
TTATGGATATTGCAGACTTTTTGGA
>Location:NODE_302677_length_8241_cov_21.205557	Coordinate:1070	Reads:14	Hits:3	Allocated_reads:4.66666666666667	Strand:+
TTATGGATATTGCAGACTTTATGGAG
>Location:NODE_302677_length_8241_cov_21.205557	Coordinate:1070	Reads:4	Hits:3	Allocated_reads:1.33333333333333	Strand:+
TTATGGATATTGCAGACTTTTTGGAG
>Location:NODE_302677_length_8241_cov_21.205557	Coordinate:1070	Reads:34	Hits:3	Allocated_reads:11.3333333333333	Strand:+
TTATGGATATTGCAGACTTTTTGGAGA
>Location:NODE_302677_length_8241_cov_21.205557	Coordinate:1070	Reads:75	Hits:3	Allocated_reads:25	Strand:+
TTATGGATATTGCAGACTTTATGGAGA
>Location:NODE_302677_length_8241_cov_21.205557	Coordinate:1070	Reads:1	Hits:3	Allocated_reads:0.333333333333333	Strand:+
TTATGGATATTGCAGACTTTTTGAAGCC
>Location:NODE_302677_length_8241_cov_21.205557	Coordinate:1070	Reads:1	Hits:3	Allocated_reads:0.333333333333333	Strand:+
TTATGGATATTGCAGACTTTTTGGAGAT
>Location:NODE_302677_length_8241_cov_21.205557	Coordinate:1070	Reads:2	Hits:3	Allocated_reads:0.666666666666667	Strand:+
TTATGGATATTGCAGACTTTTTGGAAGC
>Location:NODE_302677_length_8241_cov_21.205557	Coordinate:1070	Reads:36	Hits:3	Allocated_reads:12	Strand:+
TTATGGATATTGCAGACTTTTTGGAGAA
>Location:NODE_302677_length_8241_cov_21.205557	Coordinate:1070	Reads:69	Hits:3	Allocated_reads:23	Strand:+
TTATGGATATTGCAGACTTTATGGAGAA
>Location:NODE_302677_length_8241_cov_21.205557	Coordinate:1070	Reads:1	Hits:3	Allocated_reads:0.333333333333333	Strand:+
TTATGGATATTGCAGACTTTATGGAGAAA
>Location:NODE_302677_length_8241_cov_21.205557	Coordinate:1070	Reads:1	Hits:3	Allocated_reads:0.333333333333333	Strand:+
TTATGGATATTGCAGACTTTATGGAGATC
>Location:NODE_302677_length_8241_cov_21.205557	Coordinate:1070	Reads:159	Hits:3	Allocated_reads:53	Strand:+
TTATGGATATTGCAGACTTTATGGAGAAG
>Location:NODE_302677_length_8241_cov_21.205557	Coordinate:1070	Reads:68	Hits:3	Allocated_reads:22.6666666666667	Strand:+
TTATGGATATTGCAGACTTTTTGGAGAAG
>Location:NODE_302677_length_8241_cov_21.205557	Coordinate:1070	Reads:8	Hits:3	Allocated_reads:2.66666666666667	Strand:+
TTATGGATATTGCAGACTTTTTGGAGATG
>Location:NODE_302677_length_8241_cov_21.205557	Coordinate:1070	Reads:1	Hits:3	Allocated_reads:0.333333333333333	Strand:+
TTATGGATATTGCAGACTTTATGGAGAAAC
>Location:NODE_302677_length_8241_cov_21.205557	Coordinate:1070	Reads:1	Hits:3	Allocated_reads:0.333333333333333	Strand:+
TTATGGATATTGCAGACTTTCTGGAGAAGC
>Location:NODE_302677_length_8241_cov_21.205557	Coordinate:1070	Reads:1	Hits:3	Allocated_reads:0.333333333333333	Strand:+
TTATGGATATTGCAGACTTTTCGGAGAAGC
>Location:NODE_302677_length_8241_cov_21.205557	Coordinate:1070	Reads:1	Hits:3	Allocated_reads:0.333333333333333	Strand:+
TTATGGATATTGCAGACTTTTTAGAGAAGC
>Location:NODE_302677_length_8241_cov_21.205557	Coordinate:1070	Reads:1	Hits:3	Allocated_reads:0.333333333333333	Strand:+
TTATGGATATTGCAGACTTTTTGGAAAAGC
>Location:NODE_302677_length_8241_cov_21.205557	Coordinate:1070	Reads:1	Hits:3	Allocated_reads:0.333333333333333	Strand:+
TTATGGATATTGCAGACTTTTTGGAGAAGG
>Location:NODE_302677_length_8241_cov_21.205557	Coordinate:1070	Reads:1	Hits:3	Allocated_reads:0.333333333333333	Strand:+
TTATGGATATTGCAGACTTTTTGGAGAATC
>Location:NODE_302677_length_8241_cov_21.205557	Coordinate:1070	Reads:1	Hits:3	Allocated_reads:0.333333333333333	Strand:+
TTATGGATATTGCAGACTTTTTGGAGACGC
>Location:NODE_302677_length_8241_cov_21.205557	Coordinate:1070	Reads:1	Hits:3	Allocated_reads:0.333333333333333	Strand:+
TTATGGATATTGCAGACTTTTTGGCGAAGC
>Location:NODE_302677_length_8241_cov_21.205557	Coordinate:1070	Reads:1	Hits:3	Allocated_reads:0.333333333333333	Strand:+
TTATGGATATTGCAGACTTTTTGGGGAAGC
>Location:NODE_302677_length_8241_cov_21.205557	Coordinate:1070	Reads:11602	Hits:3	Allocated_reads:3867.33333333333	Strand:+
TTATGGATATTGCAGACTTTTTGGAGAAGC
>Location:NODE_302677_length_8241_cov_21.205557	Coordinate:1070	Reads:12	Hits:3	Allocated_reads:4	Strand:+
TTATGGATATTGCAGACTTTTTGTAGAAGC
>Location:NODE_302677_length_8241_cov_21.205557	Coordinate:1070	Reads:13	Hits:3	Allocated_reads:4.33333333333333	Strand:+
TTATGGATATTGCAGACTTTTTGGAGATGC
>Location:NODE_302677_length_8241_cov_21.205557	Coordinate:1070	Reads:2	Hits:3	Allocated_reads:0.666666666666667	Strand:+
TTATGGATATTGCAGACTATTTGGAGAAGC
>Location:NODE_302677_length_8241_cov_21.205557	Coordinate:1070	Reads:2	Hits:3	Allocated_reads:0.666666666666667	Strand:+
TTATGGATATTGCAGACTGTTTGGAGAAGC
>Location:NODE_302677_length_8241_cov_21.205557	Coordinate:1070	Reads:2	Hits:3	Allocated_reads:0.666666666666667	Strand:+
TTATGGATATTGCAGACTTTTAGGAGAAGC
>Location:NODE_302677_length_8241_cov_21.205557	Coordinate:1070	Reads:2	Hits:3	Allocated_reads:0.666666666666667	Strand:+
TTATGGATATTGCAGACTTTTTGCAGAAGC
>Location:NODE_302677_length_8241_cov_21.205557	Coordinate:1070	Reads:2	Hits:3	Allocated_reads:0.666666666666667	Strand:+
TTATGGATATTGCAGACTTTTTGGAGAAGT
>Location:NODE_302677_length_8241_cov_21.205557	Coordinate:1070	Reads:2	Hits:3	Allocated_reads:0.666666666666667	Strand:+
TTATGGATATTGCAGACTTTTTGGAGAGGC
>Location:NODE_302677_length_8241_cov_21.205557	Coordinate:1070	Reads:2	Hits:3	Allocated_reads:0.666666666666667	Strand:+
TTATGGATATTGCAGACTTTTTGGAGGAGC
>Location:NODE_302677_length_8241_cov_21.205557	Coordinate:1070	Reads:2	Hits:3	Allocated_reads:0.666666666666667	Strand:+
TTATGGATATTGCAGACTTTTTGGATAAGC
>Location:NODE_302677_length_8241_cov_21.205557	Coordinate:1070	Reads:3	Hits:3	Allocated_reads:1	Strand:+
TTATGGATATTGCAGACTTTATGGAGAAGA
>Location:NODE_302677_length_8241_cov_21.205557	Coordinate:1070	Reads:3	Hits:3	Allocated_reads:1	Strand:+
TTATGGATATTGCAGACTTTTTGGAGAAAC
>Location:NODE_302677_length_8241_cov_21.205557	Coordinate:1070	Reads:3	Hits:3	Allocated_reads:1	Strand:+
TTATGGATATTGCAGACTTTTTGGTGAAGC
>Location:NODE_302677_length_8241_cov_21.205557	Coordinate:1070	Reads:4	Hits:3	Allocated_reads:1.33333333333333	Strand:+
TTATGGATATTGCAGACTTTGTGGAGAAGC
>Location:NODE_302677_length_8241_cov_21.205557	Coordinate:1070	Reads:4	Hits:3	Allocated_reads:1.33333333333333	Strand:+
TTATGGATATTGCAGACTTTTTTGAGAAGC
>Location:NODE_302677_length_8241_cov_21.205557	Coordinate:1070	Reads:5	Hits:3	Allocated_reads:1.66666666666667	Strand:+
TTATGGATATTGCAGACTTTTTGGAGAAGA
>Location:NODE_302677_length_8241_cov_21.205557	Coordinate:1070	Reads:9	Hits:3	Allocated_reads:3	Strand:+
TTATGGATATTGCAGACTTTTTGAAGAAGC
>Location:NODE_302677_length_8241_cov_21.205557	Coordinate:1070	Reads:9139	Hits:3	Allocated_reads:3046.33333333333	Strand:+
TTATGGATATTGCAGACTTTATGGAGAAGC
>Location:NODE_302677_length_8241_cov_21.205557	Coordinate:1070	Reads:1	Hits:3	Allocated_reads:0.333333333333333	Strand:+
TTATGGATATTGCAGACTTTATGGAGAAGCT
>Location:NODE_302677_length_8241_cov_21.205557	Coordinate:1070	Reads:1	Hits:3	Allocated_reads:0.333333333333333	Strand:+
TTATGGATATTGCAGACTTTATGGAGAAGTC
>Location:NODE_302677_length_8241_cov_21.205557	Coordinate:1070	Reads:1	Hits:3	Allocated_reads:0.333333333333333	Strand:+
TTATGGATATTGCAGACTTTTTGGAGAAGCG
>Location:NODE_302677_length_8241_cov_21.205557	Coordinate:1070	Reads:1	Hits:3	Allocated_reads:0.333333333333333	Strand:+
TTATGGATATTGCAGACTTTTTGGAGAAGCT
>Location:NODE_302677_length_8241_cov_21.205557	Coordinate:1070	Reads:1	Hits:3	Allocated_reads:0.333333333333333	Strand:+
TTATGGATATTGCAGACTTTTTGGAGAAGTA
>Location:NODE_302677_length_8241_cov_21.205557	Coordinate:1070	Reads:1	Hits:3	Allocated_reads:0.333333333333333	Strand:+
TTATGGATATTGCAGACTTTTTGGAGATGCA
>Location:NODE_302677_length_8241_cov_21.205557	Coordinate:1070	Reads:1	Hits:3	Allocated_reads:0.333333333333333	Strand:+
TTATGGATATTGCAGACTTTTTGGTGAAGCA
>Location:NODE_302677_length_8241_cov_21.205557	Coordinate:1070	Reads:59	Hits:3	Allocated_reads:19.6666666666667	Strand:+
TTATGGATATTGCAGACTTTTTGGAGAAGCA
>Location:NODE_302677_length_8241_cov_21.205557	Coordinate:1070	Reads:94	Hits:3	Allocated_reads:31.3333333333333	Strand:+
TTATGGATATTGCAGACTTTATGGAGAAGCA
>Location:NODE_302677_length_8241_cov_21.205557	Coordinate:1070	Reads:1	Hits:3	Allocated_reads:0.333333333333333	Strand:+
TTATGGATATTGCAGACTTTATGGAGAAGCAA
>Location:NODE_302677_length_8241_cov_21.205557	Coordinate:1070	Reads:1	Hits:3	Allocated_reads:0.333333333333333	Strand:+
TTATGGATATTGCAGACTTTTTGGAGAAGCAA
>Location:NODE_302677_length_8241_cov_21.205557	Coordinate:1071	Reads:1	Hits:3	Allocated_reads:0.333333333333333	Strand:+
TATGGATATTGCAGACTTTATGGAGA
>Location:NODE_302677_length_8241_cov_21.205557	Coordinate:1071	Reads:1	Hits:3	Allocated_reads:0.333333333333333	Strand:+
TATGGATATTGCAGACTTTTTGGAGAAG
>Location:NODE_302677_length_8241_cov_21.205557	Coordinate:1071	Reads:1	Hits:3	Allocated_reads:0.333333333333333	Strand:+
TATGGATATTGCAGACTTTATGGAGAAAC
>Location:NODE_302677_length_8241_cov_21.205557	Coordinate:1071	Reads:1	Hits:3	Allocated_reads:0.333333333333333	Strand:+
TATGGATATTGCAGACTTTTTGGAGATGC
>Location:NODE_302677_length_8241_cov_21.205557	Coordinate:1071	Reads:1	Hits:3	Allocated_reads:0.333333333333333	Strand:+
TATGGATATTGCAGACTTTTTGGAGCAAC
>Location:NODE_302677_length_8241_cov_21.205557	Coordinate:1071	Reads:215	Hits:3	Allocated_reads:71.6666666666667	Strand:+
TATGGATATTGCAGACTTTTTGGAGAAGC
>Location:NODE_302677_length_8241_cov_21.205557	Coordinate:1071	Reads:253	Hits:3	Allocated_reads:84.3333333333333	Strand:+
TATGGATATTGCAGACTTTATGGAGAAGC
>Location:NODE_302677_length_8241_cov_21.205557	Coordinate:1071	Reads:3	Hits:3	Allocated_reads:1	Strand:+
TATGGATATTGCAGACTTTATGGAGAAGCA
>Location:NODE_302677_length_8241_cov_21.205557	Coordinate:1071	Reads:1	Hits:3	Allocated_reads:0.333333333333333	Strand:+
TATGGATATTGCAGACTTTTTGGAGAAGCAAA
>Location:NODE_302677_length_8241_cov_21.205557	Coordinate:1072	Reads:1	Hits:3	Allocated_reads:0.333333333333333	Strand:+
ATGGATATTGCAGACTTTTTGGAGATGC
>Location:NODE_302677_length_8241_cov_21.205557	Coordinate:1072	Reads:16	Hits:3	Allocated_reads:5.33333333333333	Strand:+
ATGGATATTGCAGACTTTTTGGAGAAGC
>Location:NODE_302677_length_8241_cov_21.205557	Coordinate:1072	Reads:24	Hits:3	Allocated_reads:8	Strand:+
ATGGATATTGCAGACTTTATGGAGAAGC
>Location:NODE_302677_length_8241_cov_21.205557	Coordinate:1072	Reads:1	Hits:3	Allocated_reads:0.333333333333333	Strand:+
ATGGATATTGCAGACTTTTTGGAGAAGCA
>Location:NODE_302677_length_8241_cov_21.205557	Coordinate:1073	Reads:5	Hits:3	Allocated_reads:1.66666666666667	Strand:+
TGGATATTGCAGACTTTTTGGAGAAGC
>Location:NODE_302677_length_8241_cov_21.205557	Coordinate:1075	Reads:1	Hits:3	Allocated_reads:0.333333333333333	Strand:+
GATATTGCAGACTTTTTGGAGAAGC
>Location:NODE_302677_length_8241_cov_21.205557	Coordinate:1076	Reads:2	Hits:3	Allocated_reads:0.666666666666667	Strand:+
ATATTGCAGACTTTTTGGAGAAGC
>Location:NODE_302677_length_8241_cov_21.205557	Coordinate:1090	Reads:1	Hits:4	Allocated_reads:0.25	Strand:-
GATCAGTTAATATTCTTATTTGCTTCTCCAT
>Location:NODE_302677_length_8241_cov_21.205557	Coordinate:1090	Reads:1	Hits:4	Allocated_reads:0.25	Strand:+
TTGGAGAAGCAAATAAGAATATTAACT
>Location:NODE_302677_length_8241_cov_21.205557	Coordinate:1091	Reads:1	Hits:4	Allocated_reads:0.25	Strand:+
TGGAGAAGCAAATAAGAATATTAACTGAT
>Location:NODE_302677_length_8241_cov_21.205557	Coordinate:1092	Reads:1	Hits:4	Allocated_reads:0.25	Strand:-
TCAGTTAATATTCTTATTTGCTTCTCC
>Location:NODE_302677_length_8241_cov_21.205557	Coordinate:1095	Reads:3	Hits:4	Allocated_reads:0.75	Strand:-
TACAGGATCAGTTAATATTCTTATTTGCTTC
>Location:NODE_302677_length_8241_cov_21.205557	Coordinate:1097	Reads:8	Hits:4	Allocated_reads:2	Strand:-
TACAGGATCAGTTAATATTCTTATTTGCT
>Location:NODE_302677_length_8241_cov_21.205557	Coordinate:1098	Reads:1	Hits:4	Allocated_reads:0.25	Strand:-
ACAGGATCAGTTAATATTCTTATTTGC
>Location:NODE_302677_length_8241_cov_21.205557	Coordinate:1098	Reads:2	Hits:4	Allocated_reads:0.5	Strand:-
ATACAGGATCAGTTAATATTCTTATTTGC
>Location:NODE_302677_length_8241_cov_21.205557	Coordinate:1098	Reads:1	Hits:4	Allocated_reads:0.25	Strand:-
TACAGGATCAGTTAATATCCTTATTTGC
>Location:NODE_302677_length_8241_cov_21.205557	Coordinate:1098	Reads:51	Hits:4	Allocated_reads:12.75	Strand:-
TACAGGATCAGTTAATATTCTTATTTGC
>Location:NODE_302677_length_8241_cov_21.205557	Coordinate:1099	Reads:1	Hits:4	Allocated_reads:0.25	Strand:+
CAAATAAGAATATTAACTGATCCTGTAT
>Location:NODE_302677_length_8241_cov_21.205557	Coordinate:1100	Reads:1	Hits:3	Allocated_reads:0.333333333333333	Strand:+
AAATAAGAATATTAACTGATCCTGTATTCAGT
>Location:NODE_302677_length_8241_cov_21.205557	Coordinate:1101	Reads:2	Hits:4	Allocated_reads:0.5	Strand:-
TACAGGATCAGTTAATATTCTTATT
>Location:NODE_302677_length_8241_cov_21.205557	Coordinate:1103	Reads:1	Hits:3	Allocated_reads:0.333333333333333	Strand:+
TAAGAATATTAACTGATCCTGTATTCGGT
>Location:NODE_302677_length_8241_cov_21.205557	Coordinate:1109	Reads:1	Hits:2	Allocated_reads:0.5	Strand:+
TATTAACTGATCCTGTATTCAGTAATATT
>Location:NODE_302677_length_8241_cov_21.205557	Coordinate:1119	Reads:1	Hits:2	Allocated_reads:0.5	Strand:-
GCGGAGAATCTTGAATATTACCGAATACAGGA
>Location:NODE_302677_length_8241_cov_21.205557	Coordinate:1119	Reads:1	Hits:2	Allocated_reads:0.5	Strand:+
TCCTGTATTCGGTAATATTCAAGATTCTCC
>Location:NODE_302677_length_8241_cov_21.205557	Coordinate:1122	Reads:1	Hits:2	Allocated_reads:0.5	Strand:-
GCGGAGAATCTTGAATATTACTGAATACA
>Location:NODE_302677_length_8241_cov_21.205557	Coordinate:1124	Reads:1	Hits:2	Allocated_reads:0.5	Strand:+
TATTCGGTAATATTCAAGATTCTCCGCT
>Location:NODE_302677_length_8241_cov_21.205557	Coordinate:1125	Reads:1	Hits:2	Allocated_reads:0.5	Strand:-
AGAAAGCGGAGAATCTTGAATATTACCGAAT
>Location:NODE_302677_length_8241_cov_21.205557	Coordinate:1129	Reads:1	Hits:2	Allocated_reads:0.5	Strand:-
TAAAGAAAGCGGAGAATCTTGAATATTACC
>Location:NODE_302677_length_8241_cov_21.205557	Coordinate:1132	Reads:1	Hits:2	Allocated_reads:0.5	Strand:+
AATATTCAAGATTCTCCGCTTTCTTTACC
>Location:NODE_302677_length_8241_cov_21.205557	Coordinate:1132	Reads:4	Hits:2	Allocated_reads:2	Strand:-
TGGTAAAGAAAGCGGAGAATCTTGAATATT
>Location:NODE_302677_length_8241_cov_21.205557	Coordinate:1133	Reads:6	Hits:4	Allocated_reads:1.5	Strand:-
TGGTAAAGAAAGCGGAGAATCTTGAATAT
>Location:NODE_302677_length_8241_cov_21.205557	Coordinate:1134	Reads:7	Hits:4	Allocated_reads:1.75	Strand:-
TGGTAAAGAAAGCGGAGAATCTTGAATA
>Location:NODE_302677_length_8241_cov_21.205557	Coordinate:1135	Reads:1	Hits:4	Allocated_reads:0.25	Strand:-
TAAAGAAAGCGGAGAATCTTGAAT
>Location:NODE_302677_length_8241_cov_21.205557	Coordinate:1135	Reads:1	Hits:4	Allocated_reads:0.25	Strand:-
TGGTAAAGAAAGCGGAGAATCTTGAAT
>Location:NODE_302677_length_8241_cov_21.205557	Coordinate:1137	Reads:1	Hits:4	Allocated_reads:0.25	Strand:-
TGGTAAAGAAAGCGGAGAATCTTTA
>Location:NODE_302677_length_8241_cov_21.205557	Coordinate:1137	Reads:2	Hits:4	Allocated_reads:0.5	Strand:-
TGGTAAAGAAAGCGGAGAATCTTGA
>Location:NODE_302677_length_8241_cov_21.205557	Coordinate:1137	Reads:1	Hits:4	Allocated_reads:0.25	Strand:-
TTGGTAAAGAAAGCGGAGAATCTTGA
>Location:NODE_302677_length_8241_cov_21.205557	Coordinate:1172	Reads:2	Hits:6	Allocated_reads:0.333333333333333	Strand:+
TGAGTAAAGCCAAGTATCAAGGCAGACCT
>Location:NODE_302677_length_8241_cov_21.205557	Coordinate:1175	Reads:1	Hits:6	Allocated_reads:0.166666666666667	Strand:+
GTAAAGCCAAGTATCAAGGCAGACCTGGA
>Location:NODE_302677_length_8241_cov_21.205557	Coordinate:1176	Reads:1	Hits:6	Allocated_reads:0.166666666666667	Strand:+
TAAAGCCAAGTATCAAGGCAGACCTGGAAA
>Location:NODE_302677_length_8241_cov_21.205557	Coordinate:1183	Reads:1	Hits:7	Allocated_reads:0.142857142857143	Strand:+
AAGTATCAAGGCAGACCTGGAAATT
>Location:NODE_302677_length_8241_cov_21.205557	Coordinate:1183	Reads:1	Hits:7	Allocated_reads:0.142857142857143	Strand:+
AAGTATCAAGGCAGACCTGGAAATAAAGG
>Location:NODE_302677_length_8241_cov_21.205557	Coordinate:1184	Reads:1	Hits:7	Allocated_reads:0.142857142857143	Strand:-
TGTTCCTTTATTTCCAGGTCTGCCTTGATACT
>Location:NODE_302677_length_8241_cov_21.205557	Coordinate:1185	Reads:2	Hits:7	Allocated_reads:0.285714285714286	Strand:-
TGTTCCTTTATTTCCAGGTCTGCCTTGATAC
>Location:NODE_302677_length_8241_cov_21.205557	Coordinate:1186	Reads:2	Hits:7	Allocated_reads:0.285714285714286	Strand:+
TATCAAGGCAGACCTGGAAATAAAGGAAC
>Location:NODE_302677_length_8241_cov_21.205557	Coordinate:1186	Reads:1	Hits:7	Allocated_reads:0.142857142857143	Strand:-
TGTTCCTTTATTTCCAGGTCTGCCTTGATA
>Location:NODE_302677_length_8241_cov_21.205557	Coordinate:1187	Reads:1	Hits:7	Allocated_reads:0.142857142857143	Strand:-
TGTTCCTTTATTTCCAGGTCTGCCTTGAT
>Location:NODE_302677_length_8241_cov_21.205557	Coordinate:1188	Reads:3	Hits:7	Allocated_reads:0.428571428571429	Strand:+
TCAAGGCAGACCTGGAAATAAAGGAAC
>Location:NODE_302677_length_8241_cov_21.205557	Coordinate:1188	Reads:3	Hits:7	Allocated_reads:0.428571428571429	Strand:+
TCAAGGCAGACCTGGAAATAAAGGAACAAGC
>Location:NODE_302677_length_8241_cov_21.205557	Coordinate:1188	Reads:3	Hits:7	Allocated_reads:0.428571428571429	Strand:-
TGTTCCTTTATTTCCAGGTCTGCCTTGA
>Location:NODE_302677_length_8241_cov_21.205557	Coordinate:1189	Reads:1	Hits:7	Allocated_reads:0.142857142857143	Strand:-
TGTTCCTTTATTTCCAGGTCTGCCTTG
>Location:NODE_302677_length_8241_cov_21.205557	Coordinate:1190	Reads:2	Hits:7	Allocated_reads:0.285714285714286	Strand:-
TGTTCCTTTATTTCCAGGTCTGCCTT
>Location:NODE_302677_length_8241_cov_21.205557	Coordinate:1191	Reads:1	Hits:7	Allocated_reads:0.142857142857143	Strand:-
TGTTCCTTTATTTCCAGGTCTGCCG
>Location:NODE_302677_length_8241_cov_21.205557	Coordinate:1191	Reads:29	Hits:7	Allocated_reads:4.14285714285714	Strand:-
TGTTCCTTTATTTCCAGGTCTGCCT
>Location:NODE_302677_length_8241_cov_21.205557	Coordinate:1206	Reads:1	Hits:1	Allocated_reads:1	Strand:+
TAAAGGAACAAGCTTTTCCACCACTATGCAAGT
>Location:NODE_302677_length_8241_cov_21.205557	Coordinate:1225	Reads:1	Hits:3	Allocated_reads:0.333333333333333	Strand:-
CTTAGGTGTACTCTCCACAACTTGCATAGTGGT
>Location:NODE_302677_length_8241_cov_21.205557	Coordinate:1225	Reads:1	Hits:4	Allocated_reads:0.25	Strand:-
GGTGTACTCTCCACAACTTGCATAGTGGT
>Location:NODE_302677_length_8241_cov_21.205557	Coordinate:1227	Reads:1	Hits:4	Allocated_reads:0.25	Strand:-
TAGGTGTACTCTCCACAACTTGCATAGTG
>Location:NODE_302677_length_8241_cov_21.205557	Coordinate:1228	Reads:30	Hits:3	Allocated_reads:10	Strand:-
CTTAGGTGTACTCTCCACAACTTGCATAGT
>Location:NODE_302677_length_8241_cov_21.205557	Coordinate:1228	Reads:1	Hits:4	Allocated_reads:0.25	Strand:-
TAGGTGTACTCTCCACAACTTGCATAGT
>Location:NODE_302677_length_8241_cov_21.205557	Coordinate:1228	Reads:1	Hits:4	Allocated_reads:0.25	Strand:-
TTAGGTGTACTCTCCACAACTTGCATAGT
>Location:NODE_302677_length_8241_cov_21.205557	Coordinate:1229	Reads:2	Hits:3	Allocated_reads:0.666666666666667	Strand:-
CTTAGGTGTACTCTCCACAACTTGCATAG
>Location:NODE_302677_length_8241_cov_21.205557	Coordinate:1230	Reads:3	Hits:3	Allocated_reads:1	Strand:-
CTTAGGTGTACTCTCCACAACTTGCATA
>Location:NODE_302677_length_8241_cov_21.205557	Coordinate:1231	Reads:1	Hits:3	Allocated_reads:0.333333333333333	Strand:-
CTTAGGTGTACTCTCCACAACTTGCAC
>Location:NODE_302677_length_8241_cov_21.205557	Coordinate:1234	Reads:1	Hits:3	Allocated_reads:0.333333333333333	Strand:+
CAAGTTGTGGAGAGTACACCTAAGCCTGC
>Location:NODE_302677_length_8241_cov_21.205557	Coordinate:1236	Reads:2	Hits:3	Allocated_reads:0.666666666666667	Strand:+
AGTTGTGGAGAGTACACCTAAGCCTGCGGA
>Location:NODE_302677_length_8241_cov_21.205557	Coordinate:1237	Reads:2	Hits:3	Allocated_reads:0.666666666666667	Strand:+
GTTGTGGAGAGTACACCTAAGCCTGCGG
>Location:NODE_302677_length_8241_cov_21.205557	Coordinate:1238	Reads:1	Hits:3	Allocated_reads:0.333333333333333	Strand:+
TTGTGGAGAGTACACCTAAGCCTGCGGA
>Location:NODE_302677_length_8241_cov_21.205557	Coordinate:1238	Reads:1	Hits:3	Allocated_reads:0.333333333333333	Strand:+
TTGTGGAGAGTACACCTAAGCCTGCGGAAATG
>Location:NODE_302677_length_8241_cov_21.205557	Coordinate:1239	Reads:1	Hits:3	Allocated_reads:0.333333333333333	Strand:+
TGTGGAGAGTACACCTAAGCCTGC
>Location:NODE_302677_length_8241_cov_21.205557	Coordinate:1239	Reads:3	Hits:3	Allocated_reads:1	Strand:+
TGTGGAGAGTACACCTAAGCCTGCGG
>Location:NODE_302677_length_8241_cov_21.205557	Coordinate:1239	Reads:1	Hits:3	Allocated_reads:0.333333333333333	Strand:+
TGTGGAGAGTACACCTAAGCCTGCGGA
>Location:NODE_302677_length_8241_cov_21.205557	Coordinate:1239	Reads:3	Hits:3	Allocated_reads:1	Strand:+
TGTGGAGAGTACACCTAAGCCTGCGGAAAT
>Location:NODE_302677_length_8241_cov_21.205557	Coordinate:1239	Reads:2	Hits:3	Allocated_reads:0.666666666666667	Strand:+
TGTGGAGAGTACACCTAAGCCTGCGGAAATG
>Location:NODE_302677_length_8241_cov_21.205557	Coordinate:1241	Reads:1	Hits:3	Allocated_reads:0.333333333333333	Strand:+
TGGAGAGTACACCTAAGCCTGCGG
>Location:NODE_302677_length_8241_cov_21.205557	Coordinate:1241	Reads:6	Hits:3	Allocated_reads:2	Strand:+
TGGAGAGTACACCTAAGCCTGCGGAAATG
>Location:NODE_302677_length_8241_cov_21.205557	Coordinate:1241	Reads:9	Hits:3	Allocated_reads:3	Strand:+
TGGAGAGTACACCTAAGCCTGCGGAAATGG
>Location:NODE_302677_length_8241_cov_21.205557	Coordinate:1241	Reads:1	Hits:3	Allocated_reads:0.333333333333333	Strand:+
TGGAGAGTACACCTAAGCCTGCGGAAATGAAAAA
>Location:NODE_302677_length_8241_cov_21.205557	Coordinate:1243	Reads:1	Hits:3	Allocated_reads:0.333333333333333	Strand:+
GAGAGTACACCTAAGCCTGCGGAAATGA
>Location:NODE_302677_length_8241_cov_21.205557	Coordinate:1244	Reads:1	Hits:4	Allocated_reads:0.25	Strand:+
AGAGTACACCTAAGCCTGCGGAAATGG
>Location:NODE_302677_length_8241_cov_21.205557	Coordinate:1244	Reads:1	Hits:4	Allocated_reads:0.25	Strand:+
AGAGTACACCTAAGCCTGCGGAAATGGA
>Location:NODE_302677_length_8241_cov_21.205557	Coordinate:1245	Reads:1	Hits:4	Allocated_reads:0.25	Strand:+
GAGTACACCTAAGCCTGCGGAAATGG
>Location:NODE_302677_length_8241_cov_21.205557	Coordinate:1245	Reads:2	Hits:4	Allocated_reads:0.5	Strand:+
GAGTACACCTAAGCCTGCGGAAATGGA
>Location:NODE_302677_length_8241_cov_21.205557	Coordinate:1246	Reads:1	Hits:4	Allocated_reads:0.25	Strand:+
AGTACACCTAAGCCTGCGGAAATGGA
>Location:NODE_302677_length_8241_cov_21.205557	Coordinate:1246	Reads:1	Hits:4	Allocated_reads:0.25	Strand:+
AGTACACCTAAGCCTGCGGAAATGGAAAT
>Location:NODE_302677_length_8241_cov_21.205557	Coordinate:1246	Reads:3	Hits:4	Allocated_reads:0.75	Strand:+
AGTACACCTAAGCCTGCGGAAATGGAAATG
>Location:NODE_302677_length_8241_cov_21.205557	Coordinate:1248	Reads:1	Hits:4	Allocated_reads:0.25	Strand:+
TACACCTAAGCCTGCGGAAATGATT
>Location:NODE_302677_length_8241_cov_21.205557	Coordinate:1248	Reads:1	Hits:4	Allocated_reads:0.25	Strand:+
TACACCTAAGCCTGCGGAAATGGAA
>Location:NODE_302677_length_8241_cov_21.205557	Coordinate:1248	Reads:1	Hits:4	Allocated_reads:0.25	Strand:+
TACACCTAAGCCTGCGGAAATGAAAA
>Location:NODE_302677_length_8241_cov_21.205557	Coordinate:1248	Reads:4	Hits:4	Allocated_reads:1	Strand:+
TACACCTAAGCCTGCGGAAATGGAAA
>Location:NODE_302677_length_8241_cov_21.205557	Coordinate:1248	Reads:1	Hits:4	Allocated_reads:0.25	Strand:+
TACACCTAAGCCTGCGGAAATGAAAAG
>Location:NODE_302677_length_8241_cov_21.205557	Coordinate:1248	Reads:14	Hits:4	Allocated_reads:3.5	Strand:+
TACACCTAAGCCTGCGGAAATGGAAAT
>Location:NODE_302677_length_8241_cov_21.205557	Coordinate:1248	Reads:2	Hits:4	Allocated_reads:0.5	Strand:+
TACACCTAAGCCTGCGGAAATGAAAAA
>Location:NODE_302677_length_8241_cov_21.205557	Coordinate:1248	Reads:15	Hits:4	Allocated_reads:3.75	Strand:+
TACACCTAAGCCTGCGGAAATGGAAATG
>Location:NODE_302677_length_8241_cov_21.205557	Coordinate:1248	Reads:2	Hits:4	Allocated_reads:0.5	Strand:+
TACACCTAAGCCTGCGGAAATGAAAAAT
>Location:NODE_302677_length_8241_cov_21.205557	Coordinate:1248	Reads:3	Hits:4	Allocated_reads:0.75	Strand:+
TACACCTAAGCCTGCGGAAATGAAAAGT
>Location:NODE_302677_length_8241_cov_21.205557	Coordinate:1248	Reads:43	Hits:4	Allocated_reads:10.75	Strand:+
TACACCTAAGCCTGCGGAAATGGAAATGA
>Location:NODE_302677_length_8241_cov_21.205557	Coordinate:1248	Reads:25	Hits:4	Allocated_reads:6.25	Strand:+
TACACCTAAGCCTGCGGAAATGGAAATGAA
>Location:NODE_302677_length_8241_cov_21.205557	Coordinate:1248	Reads:2	Hits:4	Allocated_reads:0.5	Strand:+
TACACCTAAGCCTGCGGAAATGGAAATGAAA
>Location:NODE_302677_length_8241_cov_21.205557	Coordinate:1256	Reads:1	Hits:3	Allocated_reads:0.333333333333333	Strand:+
AGCCTGCGGAAATGGAAATGAAAAAT
>Location:NODE_302677_length_8241_cov_21.205557	Coordinate:1260	Reads:1	Hits:3	Allocated_reads:0.333333333333333	Strand:+
TGCGGAAATGGAAATGAAAAATAATCA
>Location:NODE_302677_length_8241_cov_21.205557	Coordinate:1260	Reads:3	Hits:3	Allocated_reads:1	Strand:+
TGCGGAAATGGAAATGAAAAATAATCAGG
>Location:NODE_302677_length_8241_cov_21.205557	Coordinate:1261	Reads:1	Hits:3	Allocated_reads:0.333333333333333	Strand:+
GCGGAAATGGAAATGAAAAATAATCAGGT
>Location:NODE_302677_length_8241_cov_21.205557	Coordinate:1292	Reads:1	Hits:4	Allocated_reads:0.25	Strand:+
GAAGGAACGTCTGTATTTGTTGTGGAG
>Location:NODE_302677_length_8241_cov_21.205557	Coordinate:1293	Reads:2	Hits:6	Allocated_reads:0.333333333333333	Strand:+
AAGGAACGTCTGTATTTGTTGTGGAGGA
>Location:NODE_302677_length_8241_cov_21.205557	Coordinate:1294	Reads:1	Hits:6	Allocated_reads:0.166666666666667	Strand:+
AGGAACGTCTGTATTTGTTGTGGA
>Location:NODE_302677_length_8241_cov_21.205557	Coordinate:1296	Reads:1	Hits:6	Allocated_reads:0.166666666666667	Strand:+
GAACGTCTGTATTTGTTGTGGAGGA
>Location:NODE_302677_length_8241_cov_21.205557	Coordinate:1296	Reads:3	Hits:6	Allocated_reads:0.5	Strand:+
GAACGTCTGTATTTGTTGTGGAGGAAGA
>Location:NODE_302677_length_8241_cov_21.205557	Coordinate:1297	Reads:1	Hits:6	Allocated_reads:0.166666666666667	Strand:+
AACGTCTGTATTTGTTGTGGAGGA
>Location:NODE_302677_length_8241_cov_21.205557	Coordinate:1297	Reads:3	Hits:6	Allocated_reads:0.5	Strand:+
AACGTCTGTATTTGTTGTGGAGGAAGA
>Location:NODE_302677_length_8241_cov_21.205557	Coordinate:1297	Reads:1	Hits:6	Allocated_reads:0.166666666666667	Strand:+
AACGTCTGTATTTGTTGTGGAGGAAGACA
>Location:NODE_302677_length_8241_cov_21.205557	Coordinate:1297	Reads:2	Hits:5	Allocated_reads:0.4	Strand:+
AACGTCTGTATTTGTTGTGGAGGAAGACACA
>Location:NODE_302677_length_8241_cov_21.205557	Coordinate:1301	Reads:1	Hits:6	Allocated_reads:0.166666666666667	Strand:+
TCTGTATTTGTTGTGGAGGAAGACA
>Location:NODE_302677_length_8241_cov_21.205557	Coordinate:1301	Reads:1	Hits:5	Allocated_reads:0.2	Strand:+
TCTGTATTTGTTGTGGAGGAAGACACA
>Location:NODE_302677_length_8241_cov_21.205557	Coordinate:1301	Reads:1	Hits:5	Allocated_reads:0.2	Strand:+
TCTGTATTTGTTGTGGAGGAAGACACAT
>Location:NODE_302677_length_8241_cov_21.205557	Coordinate:1301	Reads:3	Hits:5	Allocated_reads:0.6	Strand:+
TCTGTATTTGTTGTGGAGGAAGACACATG
>Location:NODE_302677_length_8241_cov_21.205557	Coordinate:1301	Reads:4	Hits:5	Allocated_reads:0.8	Strand:+
TCTGTATTTGTTGTGGAGGAAGACACATGT
>Location:NODE_302677_length_8241_cov_21.205557	Coordinate:1303	Reads:2	Hits:5	Allocated_reads:0.4	Strand:+
TGTATTTGTTGTGGAGGAAGACACATGT
>Location:NODE_302677_length_8241_cov_21.205557	Coordinate:1303	Reads:2	Hits:5	Allocated_reads:0.4	Strand:+
TGTATTTGTTGTGGAGGAAGACACATGTT
>Location:NODE_302677_length_8241_cov_21.205557	Coordinate:1304	Reads:1	Hits:5	Allocated_reads:0.2	Strand:+
GTATTTGTTGTGGAGGAAGACACATGTT
>Location:NODE_302677_length_8241_cov_21.205557	Coordinate:1305	Reads:2	Hits:5	Allocated_reads:0.4	Strand:+
TATTTGTTGTGGAGGAAGACACATG
>Location:NODE_302677_length_8241_cov_21.205557	Coordinate:1305	Reads:1	Hits:5	Allocated_reads:0.2	Strand:+
TATTTGTTGTGGAGGAAGACACATGT
>Location:NODE_302677_length_8241_cov_21.205557	Coordinate:1305	Reads:2	Hits:5	Allocated_reads:0.4	Strand:+
TATTTGTTGTGGAGGAAGACACATGTT
>Location:NODE_302677_length_8241_cov_21.205557	Coordinate:1305	Reads:2	Hits:5	Allocated_reads:0.4	Strand:+
TATTTGTTGTGGAGGAAGACACATGTTG
>Location:NODE_302677_length_8241_cov_21.205557	Coordinate:1305	Reads:4	Hits:5	Allocated_reads:0.8	Strand:+
TATTTGTTGTGGAGGAAGACACATGTTGGATG
>Location:NODE_302677_length_8241_cov_21.205557	Coordinate:1336	Reads:1	Hits:7	Allocated_reads:0.142857142857143	Strand:+
GTTGGGCGATCGTGGCTCAAGAGTTGGGAGTT
>Location:NODE_302677_length_8241_cov_21.205557	Coordinate:1337	Reads:7	Hits:56	Allocated_reads:0.125	Strand:+
TTGGGCGATCGTGGCTCAAGAGTTGGG
>Location:NODE_302677_length_8241_cov_21.205557	Coordinate:1337	Reads:6	Hits:51	Allocated_reads:0.117647058823529	Strand:+
TTGGGCGATCGTGGCTCAAGAGTTGGGA
>Location:NODE_302677_length_8241_cov_21.205557	Coordinate:1337	Reads:1	Hits:51	Allocated_reads:0.0196078431372549	Strand:+
TTGGGCGATCGTGGCTCAAGAGTTGGGAG
>Location:NODE_302677_length_8241_cov_21.205557	Coordinate:1337	Reads:2	Hits:49	Allocated_reads:0.0408163265306122	Strand:+
TTGGGCGATCGTGGCTCAAGAGTTGGGAGT
>Location:NODE_302677_length_8241_cov_21.205557	Coordinate:1337	Reads:4	Hits:49	Allocated_reads:0.0816326530612245	Strand:+
TTGGGCGATCGTGGCTCAAGAGTTGGGAGTT
>Location:NODE_302677_length_8241_cov_21.205557	Coordinate:1338	Reads:1	Hits:267	Allocated_reads:0.00374531835205993	Strand:+
TGGGCGATCGTGGCTCAAGAGTTG
>Location:NODE_302677_length_8241_cov_21.205557	Coordinate:1338	Reads:2	Hits:259	Allocated_reads:0.00772200772200772	Strand:+
TGGGCGATCGTGGCTCAAGAGTTGG
>Location:NODE_302677_length_8241_cov_21.205557	Coordinate:1338	Reads:4	Hits:220	Allocated_reads:0.0181818181818182	Strand:+
TGGGCGATCGTGGCTCAAGAGTTGGG
>Location:NODE_302677_length_8241_cov_21.205557	Coordinate:1338	Reads:1	Hits:200	Allocated_reads:0.005	Strand:+
TGGGCGATCGTGGCTCAAGAGTTGGGA
>Location:NODE_302677_length_8241_cov_21.205557	Coordinate:1338	Reads:3	Hits:184	Allocated_reads:0.016304347826087	Strand:+
TGGGCGATCGTGGCTCAAGAGTTGGGAGT
>Location:NODE_302677_length_8241_cov_21.205557	Coordinate:1339	Reads:1	Hits:1277	Allocated_reads:0.000783085356303837	Strand:+
GGGCGATCGTGGCTCAAGAGTTGGG
>Location:NODE_302677_length_8241_cov_21.205557	Coordinate:1339	Reads:1	Hits:1086	Allocated_reads:0.000920810313075506	Strand:+
GGGCGATCGTGGCTCAAGAGTTGGGAG
>Location:NODE_302677_length_8241_cov_21.205557	Coordinate:1339	Reads:7	Hits:1030	Allocated_reads:0.00679611650485437	Strand:+
GGGCGATCGTGGCTCAAGAGTTGGGAGT
>Location:NODE_302677_length_8241_cov_21.205557	Coordinate:1339	Reads:1	Hits:1025	Allocated_reads:0.000975609756097561	Strand:+
GGGCGATCGTGGCTCAAGAGTTGGGAGTT
>Location:NODE_302677_length_8241_cov_21.205557	Coordinate:1339	Reads:3	Hits:706	Allocated_reads:0.00424929178470255	Strand:+
GGGCGATCGTGGCTCAAGAGTTGGGAGTTCGCCT
>Location:NODE_302677_length_8241_cov_21.205557	Coordinate:1340	Reads:1	Hits:1431	Allocated_reads:0.000698812019566737	Strand:+
GGCGATCGTGGCTCAAGAGTTGGG
>Location:NODE_302677_length_8241_cov_21.205557	Coordinate:1340	Reads:1	Hits:1156	Allocated_reads:0.000865051903114187	Strand:+
GGCGATCGTGGCTCAAGAGTTGGGAGT
>Location:NODE_302677_length_8241_cov_21.205557	Coordinate:1342	Reads:1	Hits:1433	Allocated_reads:0.000697836706210747	Strand:+
CGATCGTGGCTCAAGAGTTGGGAGT
>Location:NODE_302677_length_8241_cov_21.205557	Coordinate:1342	Reads:1	Hits:969	Allocated_reads:0.00103199174406605	Strand:+
CGATCGTGGCTCAAGAGTTGGGAGTTCGCCT
>Location:NODE_302677_length_8241_cov_21.205557	Coordinate:1343	Reads:1	Hits:1091	Allocated_reads:0.000916590284142988	Strand:+
GATCGTGGCTCAAGAGTTGGGAGTTCGCCT
>Location:NODE_302677_length_8241_cov_21.205557	Coordinate:1344	Reads:1	Hits:1201	Allocated_reads:0.000832639467110741	Strand:+
ATCGTGGCTCAAGAGTTGGGAGTTCGCC
>Location:NODE_302677_length_8241_cov_21.205557	Coordinate:1344	Reads:3	Hits:1190	Allocated_reads:0.00252100840336134	Strand:+
ATCGTGGCTCAAGAGTTGGGAGTTCGCCT
>Location:NODE_302677_length_8241_cov_21.205557	Coordinate:1345	Reads:1	Hits:1153	Allocated_reads:0.000867302688638335	Strand:-
TACAAGGCGAACTCCCAACTCTTGAGCCACGA
>Location:NODE_302677_length_8241_cov_21.205557	Coordinate:1345	Reads:3	Hits:1225	Allocated_reads:0.00244897959183673	Strand:+
TCGTGGCTCAAGAGTTGGGAGTTCGCCT
>Location:NODE_302677_length_8241_cov_21.205557	Coordinate:1347	Reads:1	Hits:1529	Allocated_reads:0.00065402223675605	Strand:+
GTGGCTCAAGAGTTGGGAGTTCGCCT
>Location:NODE_302677_length_8241_cov_21.205557	Coordinate:1347	Reads:1	Hits:1467	Allocated_reads:0.000681663258350375	Strand:+
GTGGCTCAAGAGTTGGGAGTTCGCCTTGT
>Location:NODE_302677_length_8241_cov_21.205557	Coordinate:1347	Reads:4	Hits:1448	Allocated_reads:0.00276243093922652	Strand:-
TACAAGGCGAACTCCCAACTCTTGAGCCAC
>Location:NODE_302677_length_8241_cov_21.205557	Coordinate:1348	Reads:7	Hits:1168	Allocated_reads:0.00599315068493151	Strand:-
TCCGATTACAAGGCGAACTCCCAACTCTTGAGCCA
>Location:NODE_302677_length_8241_cov_21.205557	Coordinate:1348	Reads:1	Hits:1604	Allocated_reads:0.000623441396508728	Strand:+
TGGCTCAAGAGTTGGGAGTTCGCCT
>Location:NODE_302677_length_8241_cov_21.205557	Coordinate:1348	Reads:1	Hits:1181	Allocated_reads:0.000846740050804403	Strand:+
TGGCTCAAGAGTTGGGAGTTCGCCTTGTAATCGG
>Location:NODE_302677_length_8241_cov_21.205557	Coordinate:1349	Reads:2	Hits:1556	Allocated_reads:0.0012853470437018	Strand:-
ACAAGGCGAACTCCCAACTCTTGAGCC
>Location:NODE_302677_length_8241_cov_21.205557	Coordinate:1349	Reads:2	Hits:1626	Allocated_reads:0.001230012300123	Strand:-
AGGCGAACTCCCAACTCTTGAGCC
>Location:NODE_302677_length_8241_cov_21.205557	Coordinate:1349	Reads:2	Hits:1200	Allocated_reads:0.00166666666666667	Strand:-
CCGATTACAAGGCGAACTCCCAACTCTTGAGCC
>Location:NODE_302677_length_8241_cov_21.205557	Coordinate:1349	Reads:7	Hits:1537	Allocated_reads:0.00455432661027977	Strand:-
TACAAGGCGAACTCCCAACTCTTGAGCC
>Location:NODE_302677_length_8241_cov_21.205557	Coordinate:1349	Reads:44	Hits:1187	Allocated_reads:0.0370682392586352	Strand:-
TCCGATTACAAGGCGAACTCCCAACTCTTGAGCC
>Location:NODE_302677_length_8241_cov_21.205557	Coordinate:1349	Reads:1	Hits:1507	Allocated_reads:0.0006635700066357	Strand:-
TTACAAGGCGAACTCCCAACTCTTGAGCC
>Location:NODE_302677_length_8241_cov_21.205557	Coordinate:1350	Reads:15	Hits:1556	Allocated_reads:0.0096401028277635	Strand:-
TACAAGGCGAACTCCCAACTCTTGAGC
>Location:NODE_302677_length_8241_cov_21.205557	Coordinate:1350	Reads:21	Hits:1203	Allocated_reads:0.0174563591022444	Strand:-
TCCGATTACAAGGCGAACTCCCAACTCTTGAGC
>Location:NODE_302677_length_8241_cov_21.205557	Coordinate:1351	Reads:11	Hits:1577	Allocated_reads:0.00697526949904883	Strand:-
TACAAGGCGAACTCCCAACTCTTGAG
>Location:NODE_302677_length_8241_cov_21.205557	Coordinate:1351	Reads:4	Hits:1221	Allocated_reads:0.00327600327600328	Strand:-
TCCGATTACAAGGCGAACTCCCAACTCTTGAG
>Location:NODE_302677_length_8241_cov_21.205557	Coordinate:1351	Reads:1	Hits:1211	Allocated_reads:0.000825763831544178	Strand:-
TTCCGATTACAAGGCGAACTCCCAACTCTTGAG
>Location:NODE_302677_length_8241_cov_21.205557	Coordinate:1352	Reads:1	Hits:1387	Allocated_reads:0.000720980533525595	Strand:-
GATTACAAGGCGAACTCCCAACTCTTGA
>Location:NODE_302677_length_8241_cov_21.205557	Coordinate:1352	Reads:17	Hits:1615	Allocated_reads:0.0105263157894737	Strand:-
TACAAGGCGAACTCCCAACTCTTGA
>Location:NODE_302677_length_8241_cov_21.205557	Coordinate:1352	Reads:2	Hits:1615	Allocated_reads:0.00123839009287926	Strand:+
TCAAGAGTTGGGAGTTCGCCTTGTA
>Location:NODE_302677_length_8241_cov_21.205557	Coordinate:1352	Reads:1	Hits:1566	Allocated_reads:0.000638569604086846	Strand:+
TCAAGAGTTGGGAGTTCGCCTTGTAAT
>Location:NODE_302677_length_8241_cov_21.205557	Coordinate:1352	Reads:5	Hits:1255	Allocated_reads:0.00398406374501992	Strand:-
TCCGATTACAAGGCGAACTCCCAACTCTTGA
>Location:NODE_302677_length_8241_cov_21.205557	Coordinate:1352	Reads:1	Hits:1585	Allocated_reads:0.000630914826498423	Strand:-
TTACAAGGCGAACTCCCAACTCTTGA
>Location:NODE_302677_length_8241_cov_21.205557	Coordinate:1353	Reads:3	Hits:1663	Allocated_reads:0.00180396873120866	Strand:-
TACAAGGCGAACTCCCAACTCTTG
>Location:NODE_302677_length_8241_cov_21.205557	Coordinate:1353	Reads:3	Hits:1300	Allocated_reads:0.00230769230769231	Strand:-
TCCGATTACAAGGCGAACTCCCAACTCTTG
>Location:NODE_302677_length_8241_cov_21.205557	Coordinate:1354	Reads:1	Hits:1474	Allocated_reads:0.00067842605156038	Strand:-
GATTACAAGGCGAACTCCCAACTCTT
>Location:NODE_302677_length_8241_cov_21.205557	Coordinate:1354	Reads:74	Hits:1340	Allocated_reads:0.0552238805970149	Strand:-
TCCGATTACAAGGCGAACTCCCAACTCTT
>Location:NODE_302677_length_8241_cov_21.205557	Coordinate:1354	Reads:3	Hits:1676	Allocated_reads:0.00178997613365155	Strand:-
TTACAAGGCGAACTCCCAACTCTT
>Location:NODE_302677_length_8241_cov_21.205557	Coordinate:1354	Reads:2	Hits:1329	Allocated_reads:0.00150489089541008	Strand:-
TTCCGATTACAAGGCGAACTCCCAACTCTT
>Location:NODE_302677_length_8241_cov_21.205557	Coordinate:1355	Reads:1	Hits:1365	Allocated_reads:0.000732600732600733	Strand:-
CCGATTACAAGGCGAACTCCCAACTCT
>Location:NODE_302677_length_8241_cov_21.205557	Coordinate:1355	Reads:3	Hits:1490	Allocated_reads:0.00201342281879195	Strand:-
GATTACAAGGCGAACTCCCAACTCT
>Location:NODE_302677_length_8241_cov_21.205557	Coordinate:1355	Reads:40	Hits:1351	Allocated_reads:0.0296076980014804	Strand:-
TCCGATTACAAGGCGAACTCCCAACTCT
>Location:NODE_302677_length_8241_cov_21.205557	Coordinate:1356	Reads:5	Hits:1377	Allocated_reads:0.00363108206245461	Strand:-
TCCGATTACAAGGCGAACTCCCAACTC
>Location:NODE_302677_length_8241_cov_21.205557	Coordinate:1357	Reads:1	Hits:1324	Allocated_reads:0.000755287009063444	Strand:-
AACCTTCCGATTACAAGGCGAACTCCCAACT
>Location:NODE_302677_length_8241_cov_21.205557	Coordinate:1357	Reads:6	Hits:1411	Allocated_reads:0.00425230333097094	Strand:-
CCGATTACAAGGCGAACTCCCAACT
>Location:NODE_302677_length_8241_cov_21.205557	Coordinate:1357	Reads:2	Hits:1435	Allocated_reads:0.00139372822299652	Strand:-
CGATTACAAGGCGAACTCCCAACT
>Location:NODE_302677_length_8241_cov_21.205557	Coordinate:1357	Reads:1	Hits:1363	Allocated_reads:0.000733675715333822	Strand:-
CTTCCGATTACAAGGCGAACTCCCAACT
>Location:NODE_302677_length_8241_cov_21.205557	Coordinate:1357	Reads:1	Hits:1398	Allocated_reads:0.000715307582260372	Strand:-
TCCGATTACAAGGCGAACTCCCTACT
>Location:NODE_302677_length_8241_cov_21.205557	Coordinate:1357	Reads:1296	Hits:1397	Allocated_reads:0.927702219040802	Strand:-
TCCGATTACAAGGCGAACTCCCAACT
>Location:NODE_302677_length_8241_cov_21.205557	Coordinate:1357	Reads:7	Hits:1385	Allocated_reads:0.00505415162454874	Strand:-
TTCCGATTACAAGGCGAACTCCCAACT
>Location:NODE_302677_length_8241_cov_21.205557	Coordinate:1358	Reads:57	Hits:1412	Allocated_reads:0.0403682719546742	Strand:-
TCCGATTACAAGGCGAACTCCCAAC
>Location:NODE_302677_length_8241_cov_21.205557	Coordinate:1358	Reads:2	Hits:1400	Allocated_reads:0.00142857142857143	Strand:-
TTCCGATTACAAGGCGAACTCCCAAC
>Location:NODE_302677_length_8241_cov_21.205557	Coordinate:1359	Reads:11	Hits:1432	Allocated_reads:0.00768156424581006	Strand:-
TCCGATTACAAGGCGAACTCCCAA
>Location:NODE_302677_length_8241_cov_21.205557	Coordinate:1359	Reads:1	Hits:1420	Allocated_reads:0.000704225352112676	Strand:-
TTCCGATTACAAGGCGAACTCCCAA
>Location:NODE_302677_length_8241_cov_21.205557	Coordinate:1359	Reads:1	Hits:1378	Allocated_reads:0.000725689404934688	Strand:+
TTGGGAGTTCGCCTTGTAATCGGAAGG
>Location:NODE_302677_length_8241_cov_21.205557	Coordinate:1359	Reads:1	Hits:1361	Allocated_reads:0.000734753857457752	Strand:+
TTGGGAGTTCGCCTTGTAATCGGAAGGT
>Location:NODE_302677_length_8241_cov_21.205557	Coordinate:1360	Reads:1	Hits:1374	Allocated_reads:0.000727802037845706	Strand:+
TGGGAGTTCGCCTTGTAATCGGAAGGT
>Location:NODE_302677_length_8241_cov_21.205557	Coordinate:1360	Reads:1	Hits:1435	Allocated_reads:0.000696864111498258	Strand:-
TTCCGATTACAAGGCGAACTCCCA
>Location:NODE_302677_length_8241_cov_21.205557	Coordinate:1362	Reads:1	Hits:1437	Allocated_reads:0.00069589422407794	Strand:-
AACCTTCCGATTACAAGGCGAACTCC
>Location:NODE_302677_length_8241_cov_21.205557	Coordinate:1364	Reads:1	Hits:1526	Allocated_reads:0.000655307994757536	Strand:-
AACCTTCCGATTACAAGGCGAACT
>Location:NODE_302677_length_8241_cov_21.205557	Coordinate:1366	Reads:2	Hits:1404	Allocated_reads:0.00142450142450142	Strand:+
TTCGCCTTGTAATCGGAAGGTTGCC
>Location:NODE_302677_length_8241_cov_21.205557	Coordinate:1367	Reads:10	Hits:1464	Allocated_reads:0.00683060109289617	Strand:+
TCGCCTTGTAATCGGAAGGTTGCC
>Location:NODE_302677_length_8241_cov_21.205557	Coordinate:1367	Reads:1	Hits:87	Allocated_reads:0.0114942528735632	Strand:+
TCGCCTTGTAATCGGAAGGTTGTCAGTTC
>Location:NODE_302677_length_8241_cov_21.205557	Coordinate:1373	Reads:1	Hits:139	Allocated_reads:0.00719424460431655	Strand:+
TGTAATCGGAAGGTTGCCAGTTCGAGA
>Location:NODE_302677_length_8241_cov_21.205557	Coordinate:1373	Reads:1	Hits:125	Allocated_reads:0.008	Strand:+
TGTAATCGGAAGGTTGCCAGTTCGGGC
>Location:NODE_302677_length_8241_cov_21.205557	Coordinate:1373	Reads:60	Hits:121	Allocated_reads:0.495867768595041	Strand:+
TGTAATCGGAAGGTTGCCAGTTCGAGC
>Location:NODE_302677_length_8241_cov_21.205557	Coordinate:1373	Reads:55	Hits:116	Allocated_reads:0.474137931034483	Strand:+
TGTAATCGGAAGGTTGCCAGTTCGAGCC
>Location:NODE_302677_length_8241_cov_21.205557	Coordinate:1373	Reads:1	Hits:121	Allocated_reads:0.00826446280991736	Strand:+
TGTAATCGGAAGGTTGCCAGTTCGAGCCG
>Location:NODE_302677_length_8241_cov_21.205557	Coordinate:1373	Reads:39	Hits:111	Allocated_reads:0.351351351351351	Strand:+
TGTAATCGGAAGGTTGCCAGTTCGAGCCC
>Location:NODE_302677_length_8241_cov_21.205557	Coordinate:1373	Reads:1	Hits:125	Allocated_reads:0.008	Strand:+
TGTAATCGGAAGGTTGCCAGTTCGAGCCCA
>Location:NODE_302677_length_8241_cov_21.205557	Coordinate:1373	Reads:106	Hits:88	Allocated_reads:1.20454545454545	Strand:+
TGTAATCGGAAGGTTGCCAGTTCGAGCCCC
>Location:NODE_302677_length_8241_cov_21.205557	Coordinate:1373	Reads:10	Hits:77	Allocated_reads:0.12987012987013	Strand:+
TGTAATCGGAAGGTTGCCAGTTCGAGCCCCG
>Location:NODE_302677_length_8241_cov_21.205557	Coordinate:1373	Reads:3	Hits:74	Allocated_reads:0.0405405405405405	Strand:+
TGTAATCGGAAGGTTGCCAGTTCGAGCCCCGG
>Location:NODE_302677_length_8241_cov_21.205557	Coordinate:1374	Reads:1	Hits:134	Allocated_reads:0.00746268656716418	Strand:+
GTAATCGGAAGGTTGCCAGTTCCAGC
>Location:NODE_302677_length_8241_cov_21.205557	Coordinate:1374	Reads:1	Hits:90	Allocated_reads:0.0111111111111111	Strand:+
GTAATCGGAAGGTTGCCAGTTCGAGCCCC
>Location:NODE_302677_length_8241_cov_21.205557	Coordinate:1377	Reads:1	Hits:96	Allocated_reads:0.0104166666666667	Strand:+
ATCGGAAGGTTGCCAGTTCGAGCCCC
>Location:NODE_302677_length_8241_cov_21.205557	Coordinate:1406	Reads:1	Hits:1433	Allocated_reads:0.000697836706210747	Strand:+
CGATCGTGGCTCAAGAGTTGGGAGT
>Location:NODE_302677_length_8241_cov_21.205557	Coordinate:1409	Reads:1	Hits:185	Allocated_reads:0.00540540540540541	Strand:-
TACAAGGCAAACTCCCAACTCTTGAGCCACGA
>Location:NODE_302677_length_8241_cov_21.205557	Coordinate:1409	Reads:4	Hits:211	Allocated_reads:0.018957345971564	Strand:+
TCGTGGCTCAAGAGTTGGGAGTTTGCCT
>Location:NODE_302677_length_8241_cov_21.205557	Coordinate:1409	Reads:1	Hits:207	Allocated_reads:0.00483091787439614	Strand:+
TCGTGGCTCAAGAGTTGGGAGTTTGCCTT
>Location:NODE_302677_length_8241_cov_21.205557	Coordinate:1410	Reads:1	Hits:189	Allocated_reads:0.00529100529100529	Strand:-
TACAAGGCAAACTCCCAACTCTTGAGCCACG
>Location:NODE_302677_length_8241_cov_21.205557	Coordinate:1412	Reads:1	Hits:168	Allocated_reads:0.00595238095238095	Strand:-
TCCGATTACAAGGCAAACTCCCAACTCTTGAGCCA
>Location:NODE_302677_length_8241_cov_21.205557	Coordinate:1412	Reads:1	Hits:264	Allocated_reads:0.00378787878787879	Strand:+
TGGCTCAAGAGTTGGGAGTTTGCCT
>Location:NODE_302677_length_8241_cov_21.205557	Coordinate:1413	Reads:1	Hits:260	Allocated_reads:0.00384615384615385	Strand:-
AAGGCAAACTCCCAACTCTTGAGCC
>Location:NODE_302677_length_8241_cov_21.205557	Coordinate:1413	Reads:1	Hits:231	Allocated_reads:0.00432900432900433	Strand:-
TACAAGGCAAACTCCCAACTCTTGAGCC
>Location:NODE_302677_length_8241_cov_21.205557	Coordinate:1413	Reads:1	Hits:168	Allocated_reads:0.00595238095238095	Strand:-
TCCGATTACAAGGCAAACTCCCAACTCTTGAGCC
>Location:NODE_302677_length_8241_cov_21.205557	Coordinate:1414	Reads:2	Hits:234	Allocated_reads:0.00854700854700855	Strand:-
TACAAGGCAAACTCCCAACTCTTGAGC
>Location:NODE_302677_length_8241_cov_21.205557	Coordinate:1415	Reads:3	Hits:240	Allocated_reads:0.0125	Strand:-
TACAAGGCAAACTCCCAACTCTTGAG
>Location:NODE_302677_length_8241_cov_21.205557	Coordinate:1416	Reads:7	Hits:240	Allocated_reads:0.0291666666666667	Strand:-
TACAAGGCAAACTCCCAACTCTTGA
>Location:NODE_302677_length_8241_cov_21.205557	Coordinate:1416	Reads:1	Hits:236	Allocated_reads:0.00423728813559322	Strand:+
TCAAGAGTTGGGAGTTTGCCTTGTAAT
>Location:NODE_302677_length_8241_cov_21.205557	Coordinate:1417	Reads:1	Hits:176	Allocated_reads:0.00568181818181818	Strand:-
TCCGATTACAAGGCAAACTCCCAACTCTTG
>Location:NODE_302677_length_8241_cov_21.205557	Coordinate:1417	Reads:1	Hits:241	Allocated_reads:0.004149377593361	Strand:-
TTACAAGGCAAACTCCCAACTCTTG
>Location:NODE_302677_length_8241_cov_21.205557	Coordinate:1418	Reads:4	Hits:182	Allocated_reads:0.021978021978022	Strand:-
TCCGATTACAAGGCAAACTCCCAACTCTT
>Location:NODE_302677_length_8241_cov_21.205557	Coordinate:1419	Reads:8	Hits:183	Allocated_reads:0.0437158469945355	Strand:-
TCCGATTACAAGGCAAACTCCCAACTCT
>Location:NODE_302677_length_8241_cov_21.205557	Coordinate:1420	Reads:2	Hits:184	Allocated_reads:0.0108695652173913	Strand:-
TCCGATTACAAGGCAAACTCCCAACTC
>Location:NODE_302677_length_8241_cov_21.205557	Coordinate:1421	Reads:2	Hits:190	Allocated_reads:0.0105263157894737	Strand:-
TCCGATTACAAGGCAAACTCCCAACG
>Location:NODE_302677_length_8241_cov_21.205557	Coordinate:1421	Reads:446	Hits:190	Allocated_reads:2.34736842105263	Strand:-
TCCGATTACAAGGCAAACTCCCAACT
>Location:NODE_302677_length_8241_cov_21.205557	Coordinate:1421	Reads:4	Hits:189	Allocated_reads:0.0211640211640212	Strand:-
TTCCGATTACAAGGCAAACTCCCAACT
>Location:NODE_302677_length_8241_cov_21.205557	Coordinate:1422	Reads:11	Hits:190	Allocated_reads:0.0578947368421053	Strand:-
TCCGATTACAAGGCAAACTCCCAAC
>Location:NODE_302677_length_8241_cov_21.205557	Coordinate:1425	Reads:1	Hits:190	Allocated_reads:0.00526315789473684	Strand:+
GGGAGTTTGCCTTGTAATCGGAAGGTT
>Location:NODE_302677_length_8241_cov_21.205557	Coordinate:1431	Reads:1	Hits:185	Allocated_reads:0.00540540540540541	Strand:+
TTGCCTTGTAATCGGAAGGTTGCC
>Location:NODE_302677_length_8241_cov_21.205557	Coordinate:1431	Reads:1	Hits:161	Allocated_reads:0.0062111801242236	Strand:+
TTGCCTTGTAATCGGAAGGTTGCCGGT
>Location:NODE_302677_length_8241_cov_21.205557	Coordinate:1437	Reads:17	Hits:1732	Allocated_reads:0.00981524249422633	Strand:+
TGTAATCGGAAGGTTGCCGGTTCGAGC
>Location:NODE_302677_length_8241_cov_21.205557	Coordinate:1437	Reads:31	Hits:1671	Allocated_reads:0.0185517654099342	Strand:+
TGTAATCGGAAGGTTGCCGGTTCGAGCC
>Location:NODE_302677_length_8241_cov_21.205557	Coordinate:1437	Reads:113	Hits:1629	Allocated_reads:0.0693677102516882	Strand:+
TGTAATCGGAAGGTTGCCGGTTCGAGCCC
>Location:NODE_302677_length_8241_cov_21.205557	Coordinate:1437	Reads:428	Hits:1405	Allocated_reads:0.304626334519573	Strand:+
TGTAATCGGAAGGTTGCCGGTTCGAGCCCC
>Location:NODE_302677_length_8241_cov_21.205557	Coordinate:1437	Reads:73	Hits:1210	Allocated_reads:0.0603305785123967	Strand:+
TGTAATCGGAAGGTTGCCGGTTCGAGCCCCG
>Location:NODE_302677_length_8241_cov_21.205557	Coordinate:1437	Reads:22	Hits:1152	Allocated_reads:0.0190972222222222	Strand:+
TGTAATCGGAAGGTTGCCGGTTCGAGCCCCGG
>Location:NODE_302677_length_8241_cov_21.205557	Coordinate:1437	Reads:4	Hits:1122	Allocated_reads:0.0035650623885918	Strand:+
TGTAATCGGAAGGTTGCCGGTTCGAGCCCCGGC
>Location:NODE_302677_length_8241_cov_21.205557	Coordinate:1438	Reads:4	Hits:1425	Allocated_reads:0.00280701754385965	Strand:+
GTAATCGGAAGGTTGCCGGTTCGAGCCCC
>Location:NODE_302677_length_8241_cov_21.205557	Coordinate:1439	Reads:2	Hits:1791	Allocated_reads:0.00111669458403127	Strand:+
TAATCGGAAGGTTGCCGGTTCGAGC
>Location:NODE_302677_length_8241_cov_21.205557	Coordinate:1439	Reads:8	Hits:1728	Allocated_reads:0.00462962962962963	Strand:+
TAATCGGAAGGTTGCCGGTTCGAGCC
>Location:NODE_302677_length_8241_cov_21.205557	Coordinate:1439	Reads:2	Hits:1683	Allocated_reads:0.0011883541295306	Strand:+
TAATCGGAAGGTTGCCGGTTCGAGCCC
>Location:NODE_302677_length_8241_cov_21.205557	Coordinate:1439	Reads:5	Hits:1456	Allocated_reads:0.00343406593406593	Strand:+
TAATCGGAAGGTTGCCGGTTCGAGCCCC
>Location:NODE_302677_length_8241_cov_21.205557	Coordinate:1439	Reads:2	Hits:1256	Allocated_reads:0.00159235668789809	Strand:+
TAATCGGAAGGTTGCCGGTTCGAGCCCCG
>Location:NODE_302677_length_8241_cov_21.205557	Coordinate:1440	Reads:2	Hits:1713	Allocated_reads:0.00116754232340922	Strand:+
AATCGGAAGGTTGCCGGTTCGAGCCC
>Location:NODE_302677_length_8241_cov_21.205557	Coordinate:1440	Reads:1	Hits:1485	Allocated_reads:0.000673400673400673	Strand:+
AATCGGAAGGTTGCCGGTTCGAGCCCC
>Location:NODE_302677_length_8241_cov_21.205557	Coordinate:1441	Reads:4	Hits:1778	Allocated_reads:0.00224971878515186	Strand:+
ATCGGAAGGTTGCCGGTTCGAGCC
>Location:NODE_302677_length_8241_cov_21.205557	Coordinate:1441	Reads:1	Hits:1730	Allocated_reads:0.000578034682080925	Strand:+
ATCGGAAGGTTGCCGGTTCGAGCCC
>Location:NODE_302677_length_8241_cov_21.205557	Coordinate:1441	Reads:1	Hits:1501	Allocated_reads:0.000666222518321119	Strand:+
ATCGGAAGGTTGCCGGTTCGAGCCCC
>Location:NODE_302677_length_8241_cov_21.205557	Coordinate:1441	Reads:1	Hits:1294	Allocated_reads:0.000772797527047913	Strand:+
ATCGGAAGGTTGCCGGTTCGAGCCCCG
>Location:NODE_302677_length_8241_cov_21.205557	Coordinate:1441	Reads:1	Hits:1484	Allocated_reads:0.000673854447439353	Strand:-
GGGGCTCGAACCGGCAACCTTCCGAT
>Location:NODE_302677_length_8241_cov_21.205557	Coordinate:1442	Reads:21	Hits:1758	Allocated_reads:0.0119453924914676	Strand:+
TCGGAAGGTTGCCGGTTCGAGCCC
>Location:NODE_302677_length_8241_cov_21.205557	Coordinate:1442	Reads:12	Hits:1527	Allocated_reads:0.00785854616895874	Strand:+
TCGGAAGGTTGCCGGTTCGAGCCCC
>Location:NODE_302677_length_8241_cov_21.205557	Coordinate:1442	Reads:28	Hits:1319	Allocated_reads:0.0212282031842305	Strand:+
TCGGAAGGTTGCCGGTTCGAGCCCCG
>Location:NODE_302677_length_8241_cov_21.205557	Coordinate:1442	Reads:8	Hits:1256	Allocated_reads:0.00636942675159236	Strand:+
TCGGAAGGTTGCCGGTTCGAGCCCCGG
>Location:NODE_302677_length_8241_cov_21.205557	Coordinate:1443	Reads:1	Hits:1325	Allocated_reads:0.000754716981132075	Strand:+
CGGAAGGTTGCCGGTTCGAGCCCCGG
>Location:NODE_302677_length_8241_cov_21.205557	Coordinate:1471	Reads:1	Hits:240	Allocated_reads:0.00416666666666667	Strand:-
TACAAGGCGAACTCCCAACTCTTGAGCCACACT
>Location:NODE_302677_length_8241_cov_21.205557	Coordinate:1474	Reads:1	Hits:1529	Allocated_reads:0.00065402223675605	Strand:+
GTGGCTCAAGAGTTGGGAGTTCGCCT
>Location:NODE_302677_length_8241_cov_21.205557	Coordinate:1474	Reads:1	Hits:1467	Allocated_reads:0.000681663258350375	Strand:+
GTGGCTCAAGAGTTGGGAGTTCGCCTTGT
>Location:NODE_302677_length_8241_cov_21.205557	Coordinate:1474	Reads:4	Hits:1448	Allocated_reads:0.00276243093922652	Strand:-
TACAAGGCGAACTCCCAACTCTTGAGCCAC
>Location:NODE_302677_length_8241_cov_21.205557	Coordinate:1475	Reads:7	Hits:1168	Allocated_reads:0.00599315068493151	Strand:-
TCCGATTACAAGGCGAACTCCCAACTCTTGAGCCA
>Location:NODE_302677_length_8241_cov_21.205557	Coordinate:1475	Reads:1	Hits:1604	Allocated_reads:0.000623441396508728	Strand:+
TGGCTCAAGAGTTGGGAGTTCGCCT
>Location:NODE_302677_length_8241_cov_21.205557	Coordinate:1475	Reads:1	Hits:1181	Allocated_reads:0.000846740050804403	Strand:+
TGGCTCAAGAGTTGGGAGTTCGCCTTGTAATCGG
>Location:NODE_302677_length_8241_cov_21.205557	Coordinate:1476	Reads:2	Hits:1556	Allocated_reads:0.0012853470437018	Strand:-
ACAAGGCGAACTCCCAACTCTTGAGCC
>Location:NODE_302677_length_8241_cov_21.205557	Coordinate:1476	Reads:2	Hits:1626	Allocated_reads:0.001230012300123	Strand:-
AGGCGAACTCCCAACTCTTGAGCC
>Location:NODE_302677_length_8241_cov_21.205557	Coordinate:1476	Reads:2	Hits:1200	Allocated_reads:0.00166666666666667	Strand:-
CCGATTACAAGGCGAACTCCCAACTCTTGAGCC
>Location:NODE_302677_length_8241_cov_21.205557	Coordinate:1476	Reads:7	Hits:1537	Allocated_reads:0.00455432661027977	Strand:-
TACAAGGCGAACTCCCAACTCTTGAGCC
>Location:NODE_302677_length_8241_cov_21.205557	Coordinate:1476	Reads:44	Hits:1187	Allocated_reads:0.0370682392586352	Strand:-
TCCGATTACAAGGCGAACTCCCAACTCTTGAGCC
>Location:NODE_302677_length_8241_cov_21.205557	Coordinate:1476	Reads:1	Hits:1507	Allocated_reads:0.0006635700066357	Strand:-
TTACAAGGCGAACTCCCAACTCTTGAGCC
>Location:NODE_302677_length_8241_cov_21.205557	Coordinate:1477	Reads:15	Hits:1556	Allocated_reads:0.0096401028277635	Strand:-
TACAAGGCGAACTCCCAACTCTTGAGC
>Location:NODE_302677_length_8241_cov_21.205557	Coordinate:1477	Reads:21	Hits:1203	Allocated_reads:0.0174563591022444	Strand:-
TCCGATTACAAGGCGAACTCCCAACTCTTGAGC
>Location:NODE_302677_length_8241_cov_21.205557	Coordinate:1478	Reads:11	Hits:1577	Allocated_reads:0.00697526949904883	Strand:-
TACAAGGCGAACTCCCAACTCTTGAG
>Location:NODE_302677_length_8241_cov_21.205557	Coordinate:1478	Reads:4	Hits:1221	Allocated_reads:0.00327600327600328	Strand:-
TCCGATTACAAGGCGAACTCCCAACTCTTGAG
>Location:NODE_302677_length_8241_cov_21.205557	Coordinate:1478	Reads:1	Hits:1211	Allocated_reads:0.000825763831544178	Strand:-
TTCCGATTACAAGGCGAACTCCCAACTCTTGAG
>Location:NODE_302677_length_8241_cov_21.205557	Coordinate:1479	Reads:1	Hits:1387	Allocated_reads:0.000720980533525595	Strand:-
GATTACAAGGCGAACTCCCAACTCTTGA
>Location:NODE_302677_length_8241_cov_21.205557	Coordinate:1479	Reads:17	Hits:1615	Allocated_reads:0.0105263157894737	Strand:-
TACAAGGCGAACTCCCAACTCTTGA
>Location:NODE_302677_length_8241_cov_21.205557	Coordinate:1479	Reads:2	Hits:1615	Allocated_reads:0.00123839009287926	Strand:+
TCAAGAGTTGGGAGTTCGCCTTGTA
>Location:NODE_302677_length_8241_cov_21.205557	Coordinate:1479	Reads:1	Hits:1566	Allocated_reads:0.000638569604086846	Strand:+
TCAAGAGTTGGGAGTTCGCCTTGTAAT
>Location:NODE_302677_length_8241_cov_21.205557	Coordinate:1479	Reads:5	Hits:1255	Allocated_reads:0.00398406374501992	Strand:-
TCCGATTACAAGGCGAACTCCCAACTCTTGA
>Location:NODE_302677_length_8241_cov_21.205557	Coordinate:1479	Reads:1	Hits:1585	Allocated_reads:0.000630914826498423	Strand:-
TTACAAGGCGAACTCCCAACTCTTGA
>Location:NODE_302677_length_8241_cov_21.205557	Coordinate:1480	Reads:3	Hits:1663	Allocated_reads:0.00180396873120866	Strand:-
TACAAGGCGAACTCCCAACTCTTG
>Location:NODE_302677_length_8241_cov_21.205557	Coordinate:1480	Reads:3	Hits:1300	Allocated_reads:0.00230769230769231	Strand:-
TCCGATTACAAGGCGAACTCCCAACTCTTG
>Location:NODE_302677_length_8241_cov_21.205557	Coordinate:1481	Reads:1	Hits:1474	Allocated_reads:0.00067842605156038	Strand:-
GATTACAAGGCGAACTCCCAACTCTT
>Location:NODE_302677_length_8241_cov_21.205557	Coordinate:1481	Reads:74	Hits:1340	Allocated_reads:0.0552238805970149	Strand:-
TCCGATTACAAGGCGAACTCCCAACTCTT
>Location:NODE_302677_length_8241_cov_21.205557	Coordinate:1481	Reads:3	Hits:1676	Allocated_reads:0.00178997613365155	Strand:-
TTACAAGGCGAACTCCCAACTCTT
>Location:NODE_302677_length_8241_cov_21.205557	Coordinate:1481	Reads:2	Hits:1329	Allocated_reads:0.00150489089541008	Strand:-
TTCCGATTACAAGGCGAACTCCCAACTCTT
>Location:NODE_302677_length_8241_cov_21.205557	Coordinate:1482	Reads:1	Hits:1365	Allocated_reads:0.000732600732600733	Strand:-
CCGATTACAAGGCGAACTCCCAACTCT
>Location:NODE_302677_length_8241_cov_21.205557	Coordinate:1482	Reads:3	Hits:1490	Allocated_reads:0.00201342281879195	Strand:-
GATTACAAGGCGAACTCCCAACTCT
>Location:NODE_302677_length_8241_cov_21.205557	Coordinate:1482	Reads:40	Hits:1351	Allocated_reads:0.0296076980014804	Strand:-
TCCGATTACAAGGCGAACTCCCAACTCT
>Location:NODE_302677_length_8241_cov_21.205557	Coordinate:1483	Reads:5	Hits:1377	Allocated_reads:0.00363108206245461	Strand:-
TCCGATTACAAGGCGAACTCCCAACTC
>Location:NODE_302677_length_8241_cov_21.205557	Coordinate:1484	Reads:1	Hits:1324	Allocated_reads:0.000755287009063444	Strand:-
AACCTTCCGATTACAAGGCGAACTCCCAACT
>Location:NODE_302677_length_8241_cov_21.205557	Coordinate:1484	Reads:6	Hits:1411	Allocated_reads:0.00425230333097094	Strand:-
CCGATTACAAGGCGAACTCCCAACT
>Location:NODE_302677_length_8241_cov_21.205557	Coordinate:1484	Reads:2	Hits:1435	Allocated_reads:0.00139372822299652	Strand:-
CGATTACAAGGCGAACTCCCAACT
>Location:NODE_302677_length_8241_cov_21.205557	Coordinate:1484	Reads:1	Hits:1363	Allocated_reads:0.000733675715333822	Strand:-
CTTCCGATTACAAGGCGAACTCCCAACT
>Location:NODE_302677_length_8241_cov_21.205557	Coordinate:1484	Reads:1	Hits:1398	Allocated_reads:0.000715307582260372	Strand:-
TCCGATTACAAGGCGAACTCCCTACT
>Location:NODE_302677_length_8241_cov_21.205557	Coordinate:1484	Reads:1296	Hits:1397	Allocated_reads:0.927702219040802	Strand:-
TCCGATTACAAGGCGAACTCCCAACT
>Location:NODE_302677_length_8241_cov_21.205557	Coordinate:1484	Reads:7	Hits:1385	Allocated_reads:0.00505415162454874	Strand:-
TTCCGATTACAAGGCGAACTCCCAACT
>Location:NODE_302677_length_8241_cov_21.205557	Coordinate:1485	Reads:57	Hits:1412	Allocated_reads:0.0403682719546742	Strand:-
TCCGATTACAAGGCGAACTCCCAAC
>Location:NODE_302677_length_8241_cov_21.205557	Coordinate:1485	Reads:2	Hits:1400	Allocated_reads:0.00142857142857143	Strand:-
TTCCGATTACAAGGCGAACTCCCAAC
>Location:NODE_302677_length_8241_cov_21.205557	Coordinate:1486	Reads:11	Hits:1432	Allocated_reads:0.00768156424581006	Strand:-
TCCGATTACAAGGCGAACTCCCAA
>Location:NODE_302677_length_8241_cov_21.205557	Coordinate:1486	Reads:1	Hits:1420	Allocated_reads:0.000704225352112676	Strand:-
TTCCGATTACAAGGCGAACTCCCAA
>Location:NODE_302677_length_8241_cov_21.205557	Coordinate:1486	Reads:1	Hits:1378	Allocated_reads:0.000725689404934688	Strand:+
TTGGGAGTTCGCCTTGTAATCGGAAGG
>Location:NODE_302677_length_8241_cov_21.205557	Coordinate:1486	Reads:1	Hits:1361	Allocated_reads:0.000734753857457752	Strand:+
TTGGGAGTTCGCCTTGTAATCGGAAGGT
>Location:NODE_302677_length_8241_cov_21.205557	Coordinate:1487	Reads:1	Hits:1374	Allocated_reads:0.000727802037845706	Strand:+
TGGGAGTTCGCCTTGTAATCGGAAGGT
>Location:NODE_302677_length_8241_cov_21.205557	Coordinate:1487	Reads:1	Hits:1435	Allocated_reads:0.000696864111498258	Strand:-
TTCCGATTACAAGGCGAACTCCCA
>Location:NODE_302677_length_8241_cov_21.205557	Coordinate:1489	Reads:1	Hits:1437	Allocated_reads:0.00069589422407794	Strand:-
AACCTTCCGATTACAAGGCGAACTCC
>Location:NODE_302677_length_8241_cov_21.205557	Coordinate:1491	Reads:1	Hits:1526	Allocated_reads:0.000655307994757536	Strand:-
AACCTTCCGATTACAAGGCGAACT
>Location:NODE_302677_length_8241_cov_21.205557	Coordinate:1491	Reads:1	Hits:1017	Allocated_reads:0.000983284169124877	Strand:-
CGAACCGGCAACCTTCCGATTACAAGGCGAACT
>Location:NODE_302677_length_8241_cov_21.205557	Coordinate:1493	Reads:2	Hits:1404	Allocated_reads:0.00142450142450142	Strand:+
TTCGCCTTGTAATCGGAAGGTTGCC
>Location:NODE_302677_length_8241_cov_21.205557	Coordinate:1493	Reads:1	Hits:1286	Allocated_reads:0.000777604976671851	Strand:+
TTCGCCTTGTAATCGGAAGGTTGCCGG
>Location:NODE_302677_length_8241_cov_21.205557	Coordinate:1493	Reads:1	Hits:1276	Allocated_reads:0.000783699059561128	Strand:+
TTCGCCTTGTAATCGGAAGGTTGCCGGT
>Location:NODE_302677_length_8241_cov_21.205557	Coordinate:1494	Reads:10	Hits:1464	Allocated_reads:0.00683060109289617	Strand:+
TCGCCTTGTAATCGGAAGGTTGCC
>Location:NODE_302677_length_8241_cov_21.205557	Coordinate:1494	Reads:1	Hits:1359	Allocated_reads:0.000735835172921266	Strand:+
TCGCCTTGTAATCGGAAGGTTGCCG
>Location:NODE_302677_length_8241_cov_21.205557	Coordinate:1494	Reads:9	Hits:1336	Allocated_reads:0.00673652694610778	Strand:+
TCGCCTTGTAATCGGAAGGTTGCCGG
>Location:NODE_302677_length_8241_cov_21.205557	Coordinate:1494	Reads:12	Hits:1326	Allocated_reads:0.00904977375565611	Strand:+
TCGCCTTGTAATCGGAAGGTTGCCGGT
>Location:NODE_302677_length_8241_cov_21.205557	Coordinate:1494	Reads:5	Hits:1314	Allocated_reads:0.00380517503805175	Strand:+
TCGCCTTGTAATCGGAAGGTTGCCGGTT
>Location:NODE_302677_length_8241_cov_21.205557	Coordinate:1494	Reads:2	Hits:1225	Allocated_reads:0.00163265306122449	Strand:+
TCGCCTTGTAATCGGAAGGTTGCCGGTTC
>Location:NODE_302677_length_8241_cov_21.205557	Coordinate:1495	Reads:1	Hits:1343	Allocated_reads:0.000744601638123604	Strand:+
CGCCTTGTAATCGGAAGGTTGCCGG
>Location:NODE_302677_length_8241_cov_21.205557	Coordinate:1500	Reads:17	Hits:1732	Allocated_reads:0.00981524249422633	Strand:+
TGTAATCGGAAGGTTGCCGGTTCGAGC
>Location:NODE_302677_length_8241_cov_21.205557	Coordinate:1500	Reads:31	Hits:1671	Allocated_reads:0.0185517654099342	Strand:+
TGTAATCGGAAGGTTGCCGGTTCGAGCC
>Location:NODE_302677_length_8241_cov_21.205557	Coordinate:1500	Reads:113	Hits:1629	Allocated_reads:0.0693677102516882	Strand:+
TGTAATCGGAAGGTTGCCGGTTCGAGCCC
>Location:NODE_302677_length_8241_cov_21.205557	Coordinate:1500	Reads:428	Hits:1405	Allocated_reads:0.304626334519573	Strand:+
TGTAATCGGAAGGTTGCCGGTTCGAGCCCC
>Location:NODE_302677_length_8241_cov_21.205557	Coordinate:1500	Reads:73	Hits:1210	Allocated_reads:0.0603305785123967	Strand:+
TGTAATCGGAAGGTTGCCGGTTCGAGCCCCG
>Location:NODE_302677_length_8241_cov_21.205557	Coordinate:1500	Reads:22	Hits:1152	Allocated_reads:0.0190972222222222	Strand:+
TGTAATCGGAAGGTTGCCGGTTCGAGCCCCGG
>Location:NODE_302677_length_8241_cov_21.205557	Coordinate:1500	Reads:4	Hits:1122	Allocated_reads:0.0035650623885918	Strand:+
TGTAATCGGAAGGTTGCCGGTTCGAGCCCCGGC
>Location:NODE_302677_length_8241_cov_21.205557	Coordinate:1500	Reads:21	Hits:1061	Allocated_reads:0.0197926484448633	Strand:+
TGTAATCGGAAGGTTGCCGGTTCGAGCCCCGGCT
>Location:NODE_302677_length_8241_cov_21.205557	Coordinate:1501	Reads:4	Hits:1425	Allocated_reads:0.00280701754385965	Strand:+
GTAATCGGAAGGTTGCCGGTTCGAGCCCC
>Location:NODE_302677_length_8241_cov_21.205557	Coordinate:1501	Reads:4	Hits:1077	Allocated_reads:0.00371402042711235	Strand:+
GTAATCGGAAGGTTGCCGGTTCGAGCCCCGGCT
>Location:NODE_302677_length_8241_cov_21.205557	Coordinate:1502	Reads:2	Hits:1791	Allocated_reads:0.00111669458403127	Strand:+
TAATCGGAAGGTTGCCGGTTCGAGC
>Location:NODE_302677_length_8241_cov_21.205557	Coordinate:1502	Reads:8	Hits:1728	Allocated_reads:0.00462962962962963	Strand:+
TAATCGGAAGGTTGCCGGTTCGAGCC
>Location:NODE_302677_length_8241_cov_21.205557	Coordinate:1502	Reads:2	Hits:1683	Allocated_reads:0.0011883541295306	Strand:+
TAATCGGAAGGTTGCCGGTTCGAGCCC
>Location:NODE_302677_length_8241_cov_21.205557	Coordinate:1502	Reads:5	Hits:1456	Allocated_reads:0.00343406593406593	Strand:+
TAATCGGAAGGTTGCCGGTTCGAGCCCC
>Location:NODE_302677_length_8241_cov_21.205557	Coordinate:1502	Reads:2	Hits:1256	Allocated_reads:0.00159235668789809	Strand:+
TAATCGGAAGGTTGCCGGTTCGAGCCCCG
>Location:NODE_302677_length_8241_cov_21.205557	Coordinate:1503	Reads:2	Hits:1713	Allocated_reads:0.00116754232340922	Strand:+
AATCGGAAGGTTGCCGGTTCGAGCCC
>Location:NODE_302677_length_8241_cov_21.205557	Coordinate:1503	Reads:1	Hits:1485	Allocated_reads:0.000673400673400673	Strand:+
AATCGGAAGGTTGCCGGTTCGAGCCCC
>Location:NODE_302677_length_8241_cov_21.205557	Coordinate:1503	Reads:3	Hits:1123	Allocated_reads:0.00267141585040071	Strand:+
AATCGGAAGGTTGCCGGTTCGAGCCCCGGCT
>Location:NODE_302677_length_8241_cov_21.205557	Coordinate:1504	Reads:4	Hits:1778	Allocated_reads:0.00224971878515186	Strand:+
ATCGGAAGGTTGCCGGTTCGAGCC
>Location:NODE_302677_length_8241_cov_21.205557	Coordinate:1504	Reads:1	Hits:1730	Allocated_reads:0.000578034682080925	Strand:+
ATCGGAAGGTTGCCGGTTCGAGCCC
>Location:NODE_302677_length_8241_cov_21.205557	Coordinate:1504	Reads:1	Hits:1501	Allocated_reads:0.000666222518321119	Strand:+
ATCGGAAGGTTGCCGGTTCGAGCCCC
>Location:NODE_302677_length_8241_cov_21.205557	Coordinate:1504	Reads:1	Hits:1294	Allocated_reads:0.000772797527047913	Strand:+
ATCGGAAGGTTGCCGGTTCGAGCCCCG
>Location:NODE_302677_length_8241_cov_21.205557	Coordinate:1504	Reads:2	Hits:1135	Allocated_reads:0.00176211453744493	Strand:+
ATCGGAAGGTTGCCGGTTCGAGCCCCGGCT
>Location:NODE_302677_length_8241_cov_21.205557	Coordinate:1504	Reads:1	Hits:1484	Allocated_reads:0.000673854447439353	Strand:-
GGGGCTCGAACCGGCAACCTTCCGAT
>Location:NODE_302677_length_8241_cov_21.205557	Coordinate:1505	Reads:21	Hits:1758	Allocated_reads:0.0119453924914676	Strand:+
TCGGAAGGTTGCCGGTTCGAGCCC
>Location:NODE_302677_length_8241_cov_21.205557	Coordinate:1505	Reads:12	Hits:1527	Allocated_reads:0.00785854616895874	Strand:+
TCGGAAGGTTGCCGGTTCGAGCCCC
>Location:NODE_302677_length_8241_cov_21.205557	Coordinate:1505	Reads:28	Hits:1319	Allocated_reads:0.0212282031842305	Strand:+
TCGGAAGGTTGCCGGTTCGAGCCCCG
>Location:NODE_302677_length_8241_cov_21.205557	Coordinate:1505	Reads:8	Hits:1256	Allocated_reads:0.00636942675159236	Strand:+
TCGGAAGGTTGCCGGTTCGAGCCCCGG
>Location:NODE_302677_length_8241_cov_21.205557	Coordinate:1505	Reads:1	Hits:1157	Allocated_reads:0.000864304235090752	Strand:+
TCGGAAGGTTGCCGGTTCGAGCCCCGGCT
>Location:NODE_302677_length_8241_cov_21.205557	Coordinate:1506	Reads:1	Hits:1325	Allocated_reads:0.000754716981132075	Strand:+
CGGAAGGTTGCCGGTTCGAGCCCCGG
>Location:NODE_302677_length_8241_cov_21.205557	Coordinate:1510	Reads:1	Hits:1009	Allocated_reads:0.000991080277502478	Strand:-
CAAGCCGGGGCTCGAACCGGCAACCT
>Location:NODE_302677_length_8241_cov_21.205557	Coordinate:1539	Reads:1	Hits:1504	Allocated_reads:0.000664893617021277	Strand:+
AGTCTCGGTCGTTGTGTCCTTGGGCAAGACA
>Location:NODE_302677_length_8241_cov_21.205557	Coordinate:1539	Reads:1	Hits:1849	Allocated_reads:0.000540832882639265	Strand:-
GCCCAAGGACACAACGACCGAGACT
>Location:NODE_302677_length_8241_cov_21.205557	Coordinate:1539	Reads:3	Hits:1593	Allocated_reads:0.00188323917137476	Strand:-
TCTTGCCCAAGGACACAACGACCGAGACT
>Location:NODE_302677_length_8241_cov_21.205557	Coordinate:1539	Reads:3	Hits:1711	Allocated_reads:0.00175336060783168	Strand:-
TGCCCAAGGACACAACGACCGAGACT
>Location:NODE_302677_length_8241_cov_21.205557	Coordinate:1540	Reads:1	Hits:1786	Allocated_reads:0.000559910414333707	Strand:+
GTCTCGGTCGTTGTGTCCTTGGGCA
>Location:NODE_302677_length_8241_cov_21.205557	Coordinate:1540	Reads:1	Hits:1572	Allocated_reads:0.000636132315521629	Strand:+
GTCTCGGTCGTTGTGTCCTTGGGCAAGACA
>Location:NODE_302677_length_8241_cov_21.205557	Coordinate:1540	Reads:2	Hits:1786	Allocated_reads:0.00111982082866741	Strand:-
TGCCCAAGGACACAACGACCGAGAC
>Location:NODE_302677_length_8241_cov_21.205557	Coordinate:1540	Reads:1	Hits:1751	Allocated_reads:0.000571102227298686	Strand:-
TTGCCCAAGGACACAACGACCGAGAC
>Location:NODE_302677_length_8241_cov_21.205557	Coordinate:1541	Reads:1	Hits:1708	Allocated_reads:0.000585480093676815	Strand:-
GTCTTGCCCAAGGACACAACGACCGAGA
>Location:NODE_302677_length_8241_cov_21.205557	Coordinate:1541	Reads:36	Hits:1865	Allocated_reads:0.0193029490616622	Strand:+
TCTCGGTCGTTGTGTCCTTGGGCA
>Location:NODE_302677_length_8241_cov_21.205557	Coordinate:1541	Reads:8	Hits:1829	Allocated_reads:0.00437397484964461	Strand:+
TCTCGGTCGTTGTGTCCTTGGGCAA
>Location:NODE_302677_length_8241_cov_21.205557	Coordinate:1541	Reads:29	Hits:1774	Allocated_reads:0.0163472378804961	Strand:+
TCTCGGTCGTTGTGTCCTTGGGCAAG
>Location:NODE_302677_length_8241_cov_21.205557	Coordinate:1541	Reads:188	Hits:1742	Allocated_reads:0.107921928817451	Strand:+
TCTCGGTCGTTGTGTCCTTGGGCAAGA
>Location:NODE_302677_length_8241_cov_21.205557	Coordinate:1541	Reads:40	Hits:1708	Allocated_reads:0.0234192037470726	Strand:+
TCTCGGTCGTTGTGTCCTTGGGCAAGAC
>Location:NODE_302677_length_8241_cov_21.205557	Coordinate:1541	Reads:21	Hits:1640	Allocated_reads:0.0128048780487805	Strand:+
TCTCGGTCGTTGTGTCCTTGGGCAAGACA
>Location:NODE_302677_length_8241_cov_21.205557	Coordinate:1541	Reads:2	Hits:1599	Allocated_reads:0.00125078173858662	Strand:+
TCTCGGTCGTTGTGTCCTTGGGCAAGACAC
>Location:NODE_302677_length_8241_cov_21.205557	Coordinate:1541	Reads:17	Hits:1560	Allocated_reads:0.0108974358974359	Strand:+
TCTCGGTCGTTGTGTCCTTGGGCAAGACACT
>Location:NODE_302677_length_8241_cov_21.205557	Coordinate:1541	Reads:2	Hits:1430	Allocated_reads:0.0013986013986014	Strand:+
TCTCGGTCGTTGTGTCCTTGGGCAAGACACTTCAC
>Location:NODE_302677_length_8241_cov_21.205557	Coordinate:1541	Reads:4	Hits:1742	Allocated_reads:0.00229621125143513	Strand:-
TCTTGCCCAAGGACACAACGACCGAGA
>Location:NODE_302677_length_8241_cov_21.205557	Coordinate:1541	Reads:4	Hits:1865	Allocated_reads:0.00214477211796247	Strand:-
TGCCCAAGGACACAACGACCGAGA
>Location:NODE_302677_length_8241_cov_21.205557	Coordinate:1542	Reads:4	Hits:1807	Allocated_reads:0.00221361372440509	Strand:+
CTCGGTCGTTGTGTCCTTGGGCAAGA
>Location:NODE_302677_length_8241_cov_21.205557	Coordinate:1542	Reads:1	Hits:1772	Allocated_reads:0.000564334085778781	Strand:+
CTCGGTCGTTGTGTCCTTGGGCAAGAC
>Location:NODE_302677_length_8241_cov_21.205557	Coordinate:1542	Reads:2	Hits:1807	Allocated_reads:0.00110680686220255	Strand:-
TCTTGCCCAAGGACACAACGACCGAG
>Location:NODE_302677_length_8241_cov_21.205557	Coordinate:1543	Reads:1	Hits:2055	Allocated_reads:0.00048661800486618	Strand:+
TCGGTCGTTGTGTCCTTGGGCAAG
>Location:NODE_302677_length_8241_cov_21.205557	Coordinate:1543	Reads:2	Hits:2020	Allocated_reads:0.00099009900990099	Strand:+
TCGGTCGTTGTGTCCTTGGGCAAGA
>Location:NODE_302677_length_8241_cov_21.205557	Coordinate:1543	Reads:3	Hits:1980	Allocated_reads:0.00151515151515152	Strand:+
TCGGTCGTTGTGTCCTTGGGCAAGAC
>Location:NODE_302677_length_8241_cov_21.205557	Coordinate:1543	Reads:4	Hits:1909	Allocated_reads:0.00209533787323206	Strand:+
TCGGTCGTTGTGTCCTTGGGCAAGACA
>Location:NODE_302677_length_8241_cov_21.205557	Coordinate:1543	Reads:1	Hits:1866	Allocated_reads:0.000535905680600214	Strand:+
TCGGTCGTTGTGTCCTTGGGCAAGACAC
>Location:NODE_302677_length_8241_cov_21.205557	Coordinate:1543	Reads:6	Hits:1825	Allocated_reads:0.00328767123287671	Strand:+
TCGGTCGTTGTGTCCTTGGGCAAGACACT
>Location:NODE_302677_length_8241_cov_21.205557	Coordinate:1543	Reads:1	Hits:2020	Allocated_reads:0.000495049504950495	Strand:-
TCTTGCCCAAGGACACAACGACCGA
>Location:NODE_302677_length_8241_cov_21.205557	Coordinate:1544	Reads:1	Hits:2053	Allocated_reads:0.000487092060399416	Strand:+
CGGTCGTTGTGTCCTTGGGCAAGA
>Location:NODE_302677_length_8241_cov_21.205557	Coordinate:1544	Reads:1	Hits:1855	Allocated_reads:0.000539083557951483	Strand:+
CGGTCGTTGTGTCCTTGGGCAAGACACT
>Location:NODE_302677_length_8241_cov_21.205557	Coordinate:1544	Reads:1	Hits:2053	Allocated_reads:0.000487092060399416	Strand:-
TCTTGCCCAAGGACACAACGACCG
>Location:NODE_302677_length_8241_cov_21.205557	Coordinate:1545	Reads:1	Hits:2900	Allocated_reads:0.000344827586206897	Strand:+
GGTCGTTGTGTCCTTGGGCAAGACACT
>Location:NODE_302677_length_8241_cov_21.205557	Coordinate:1547	Reads:2	Hits:3305	Allocated_reads:0.000605143721633888	Strand:+
TCGTTGTGTCCTTGGGCAAGACACT
>Location:NODE_302677_length_8241_cov_21.205557	Coordinate:1547	Reads:5	Hits:3266	Allocated_reads:0.00153092467850582	Strand:+
TCGTTGTGTCCTTGGGCAAGACACTT
>Location:NODE_302677_length_8241_cov_21.205557	Coordinate:1548	Reads:1	Hits:3366	Allocated_reads:0.00029708853238265	Strand:+
CGTTGTGTCCTTGGGCAAGACACTT
>Location:NODE_302677_length_8241_cov_21.205557	Coordinate:1551	Reads:2	Hits:1969	Allocated_reads:0.00101574403250381	Strand:-
AACGGGTGAAGTGTCTTGCCCAAGGACACA
>Location:NODE_302677_length_8241_cov_21.205557	Coordinate:1553	Reads:4	Hits:2037	Allocated_reads:0.00196367206676485	Strand:-
AACGGGTGAAGTGTCTTGCCCAAGGACA
>Location:NODE_302677_length_8241_cov_21.205557	Coordinate:1553	Reads:1	Hits:2061	Allocated_reads:0.000485201358563804	Strand:-
ACGGGTGAAGTGTCTTGCCCAAGGACA
>Location:NODE_302677_length_8241_cov_21.205557	Coordinate:1554	Reads:1	Hits:2067	Allocated_reads:0.000483792936623125	Strand:-
AACGGGTGAAGTGTCTTGCCCAAGGAC
>Location:NODE_302677_length_8241_cov_21.205557	Coordinate:1555	Reads:2	Hits:2164	Allocated_reads:0.000924214417744917	Strand:+
TCCTTGGGCAAGACACTTCACCCG
>Location:NODE_302677_length_8241_cov_21.205557	Coordinate:1555	Reads:5	Hits:2102	Allocated_reads:0.00237868696479543	Strand:+
TCCTTGGGCAAGACACTTCACCCGTT
>Location:NODE_302677_length_8241_cov_21.205557	Coordinate:1555	Reads:1	Hits:1636	Allocated_reads:0.000611246943765281	Strand:+
TCCTTGGGCAAGACACTTCACCCGTTGC
>Location:NODE_302677_length_8241_cov_21.205557	Coordinate:1555	Reads:5	Hits:1604	Allocated_reads:0.00311720698254364	Strand:+
TCCTTGGGCAAGACACTTCACCCGTTGCC
>Location:NODE_302677_length_8241_cov_21.205557	Coordinate:1556	Reads:1	Hits:1596	Allocated_reads:0.0006265664160401	Strand:+
CCTTGGGCAAGACACTTCACCCGTTGCCT
>Location:NODE_302677_length_8241_cov_21.205557	Coordinate:1558	Reads:1	Hits:1764	Allocated_reads:0.000566893424036281	Strand:+
TTGGGCAAGACACTTCACCCGTTGCC
>Location:NODE_302677_length_8241_cov_21.205557	Coordinate:1558	Reads:1	Hits:1687	Allocated_reads:0.000592768227622999	Strand:+
TTGGGCAAGACACTTCACCCGTTGCCTA
>Location:NODE_302677_length_8241_cov_21.205557	Coordinate:1561	Reads:2	Hits:1759	Allocated_reads:0.00113700966458215	Strand:-
TAGGCAACGGGTGAAGTGTCTTGCC
>Location:NODE_302677_length_8241_cov_21.205557	Coordinate:1562	Reads:4	Hits:1798	Allocated_reads:0.00222469410456062	Strand:-
TAGGCAACGGGTGAAGTGTCTTGC
>Location:NODE_302677_length_8241_cov_21.205557	Coordinate:1563	Reads:1	Hits:1702	Allocated_reads:0.000587544065804935	Strand:+
CAAGACACTTCACCCGTTGCCTACTGGT
>Location:NODE_302677_length_8241_cov_21.205557	Coordinate:1565	Reads:2	Hits:2088	Allocated_reads:0.000957854406130268	Strand:+
AGACACTTCACCCGTTGCCTACTGG
>Location:NODE_302677_length_8241_cov_21.205557	Coordinate:1565	Reads:1	Hits:2066	Allocated_reads:0.000484027105517909	Strand:+
AGACACTTCACCCGTTGCCTACTGGT
>Location:NODE_302677_length_8241_cov_21.205557	Coordinate:1569	Reads:1	Hits:1779	Allocated_reads:0.000562113546936481	Strand:+
ACTTCACCCGTTGCCTACTGGTGGTGGT
>Location:NODE_302677_length_8241_cov_21.205557	Coordinate:1569	Reads:1	Hits:1749	Allocated_reads:0.000571755288736421	Strand:+
ACTTCACCCGTTGCCTACTGGTGGTGGTC
>Location:NODE_302677_length_8241_cov_21.205557	Coordinate:1570	Reads:1	Hits:1754	Allocated_reads:0.000570125427594071	Strand:+
CTTCACCCGTTGCCTACTGGTGGTGGTCAG
>Location:NODE_302677_length_8241_cov_21.205557	Coordinate:1571	Reads:1	Hits:1978	Allocated_reads:0.000505561172901921	Strand:+
TTCACCCGTTGCCTACTGGTGGTG
>Location:NODE_302677_length_8241_cov_21.205557	Coordinate:1571	Reads:1	Hits:1940	Allocated_reads:0.000515463917525773	Strand:+
TTCACCCGTTGCCTACTGGTGGTGG
>Location:NODE_302677_length_8241_cov_21.205557	Coordinate:1571	Reads:10	Hits:1893	Allocated_reads:0.00528262017960909	Strand:+
TTCACCCGTTGCCTACTGGTGGTGGT
>Location:NODE_302677_length_8241_cov_21.205557	Coordinate:1571	Reads:6	Hits:1861	Allocated_reads:0.00322407307898979	Strand:+
TTCACCCGTTGCCTACTGGTGGTGGTC
>Location:NODE_302677_length_8241_cov_21.205557	Coordinate:1571	Reads:13	Hits:1838	Allocated_reads:0.00707290533188248	Strand:+
TTCACCCGTTGCCTACTGGTGGTGGTCA
>Location:NODE_302677_length_8241_cov_21.205557	Coordinate:1571	Reads:3	Hits:1788	Allocated_reads:0.00167785234899329	Strand:+
TTCACCCGTTGCCTACTGGTGGTGGTCAG
>Location:NODE_302677_length_8241_cov_21.205557	Coordinate:1571	Reads:38	Hits:1743	Allocated_reads:0.0218014916810098	Strand:+
TTCACCCGTTGCCTACTGGTGGTGGTCAGA
>Location:NODE_302677_length_8241_cov_21.205557	Coordinate:1571	Reads:19	Hits:1702	Allocated_reads:0.0111633372502938	Strand:+
TTCACCCGTTGCCTACTGGTGGTGGTCAGAG
>Location:NODE_302677_length_8241_cov_21.205557	Coordinate:1571	Reads:31	Hits:1659	Allocated_reads:0.0186859553948162	Strand:+
TTCACCCGTTGCCTACTGGTGGTGGTCAGAGG
>Location:NODE_302677_length_8241_cov_21.205557	Coordinate:1572	Reads:1	Hits:1853	Allocated_reads:0.000539665407447383	Strand:+
TCACCCGTTGCCTACTGGTGGTGGTCA
>Location:NODE_302677_length_8241_cov_21.205557	Coordinate:1572	Reads:2	Hits:1715	Allocated_reads:0.00116618075801749	Strand:+
TCACCCGTTGCCTACTGGTGGTGGTCAGAG
>Location:NODE_302677_length_8241_cov_21.205557	Coordinate:1572	Reads:1	Hits:1671	Allocated_reads:0.000598444045481747	Strand:+
TCACCCGTTGCCTACTGGTGGTGGTCAGAGG
>Location:NODE_302677_length_8241_cov_21.205557	Coordinate:1575	Reads:1	Hits:1807	Allocated_reads:0.000553403431101273	Strand:+
CCCGTTGCCTACTGGTGGTGGTCAGAG
>Location:NODE_302677_length_8241_cov_21.205557	Coordinate:1575	Reads:1	Hits:1849	Allocated_reads:0.000540832882639265	Strand:-
TCTGACCACCACCAGTAGGCAACGGG
>Location:NODE_302677_length_8241_cov_21.205557	Coordinate:1576	Reads:1	Hits:1850	Allocated_reads:0.000540540540540541	Strand:+
CCGTTGCCTACTGGTGGTGGTCAGAG
>Location:NODE_302677_length_8241_cov_21.205557	Coordinate:1579	Reads:1	Hits:2992	Allocated_reads:0.000334224598930481	Strand:+
TTGCCTACTGGTGGTGGTCAGAGG
>Location:NODE_302677_length_8241_cov_21.205557	Coordinate:1614	Reads:1	Hits:36	Allocated_reads:0.0277777777777778	Strand:-
AACGGGTGAAGTGTCTTGCCCAAAGACA
>Location:NODE_302677_length_8241_cov_21.205557	Coordinate:1619	Reads:1	Hits:1764	Allocated_reads:0.000566893424036281	Strand:+
TTGGGCAAGACACTTCACCCGTTGCC
>Location:NODE_302677_length_8241_cov_21.205557	Coordinate:1619	Reads:1	Hits:1687	Allocated_reads:0.000592768227622999	Strand:+
TTGGGCAAGACACTTCACCCGTTGCCTA
>Location:NODE_302677_length_8241_cov_21.205557	Coordinate:1622	Reads:2	Hits:1759	Allocated_reads:0.00113700966458215	Strand:-
TAGGCAACGGGTGAAGTGTCTTGCC
>Location:NODE_302677_length_8241_cov_21.205557	Coordinate:1623	Reads:4	Hits:1798	Allocated_reads:0.00222469410456062	Strand:-
TAGGCAACGGGTGAAGTGTCTTGC
>Location:NODE_302677_length_8241_cov_21.205557	Coordinate:1624	Reads:1	Hits:1702	Allocated_reads:0.000587544065804935	Strand:+
CAAGACACTTCACCCGTTGCCTACTGGT
>Location:NODE_302677_length_8241_cov_21.205557	Coordinate:1626	Reads:2	Hits:2088	Allocated_reads:0.000957854406130268	Strand:+
AGACACTTCACCCGTTGCCTACTGG
>Location:NODE_302677_length_8241_cov_21.205557	Coordinate:1626	Reads:1	Hits:2066	Allocated_reads:0.000484027105517909	Strand:+
AGACACTTCACCCGTTGCCTACTGGT
>Location:NODE_302677_length_8241_cov_21.205557	Coordinate:1632	Reads:1	Hits:1978	Allocated_reads:0.000505561172901921	Strand:+
TTCACCCGTTGCCTACTGGTGGTG
>Location:NODE_302677_length_8241_cov_21.205557	Coordinate:1632	Reads:1	Hits:1940	Allocated_reads:0.000515463917525773	Strand:+
TTCACCCGTTGCCTACTGGTGGTGG
>Location:NODE_302677_length_8241_cov_21.205557	Coordinate:1663	Reads:3	Hits:1819	Allocated_reads:0.00164925783397471	Strand:-
GACAGAGGCGAGGCTGCCGGACACTGGCGCCACC
>Location:NODE_302677_length_8241_cov_21.205557	Coordinate:1666	Reads:3	Hits:2077	Allocated_reads:0.00144439094848339	Strand:-
ACAGAGGCGAGGCTGCCGGACACTGGCGCC
>Location:NODE_302677_length_8241_cov_21.205557	Coordinate:1666	Reads:3	Hits:2051	Allocated_reads:0.00146270112140419	Strand:-
GACAGAGGCGAGGCTGCCGGACACTGGCGCC
>Location:NODE_302677_length_8241_cov_21.205557	Coordinate:1667	Reads:1	Hits:2101	Allocated_reads:0.000475963826749167	Strand:-
ACAGAGGCGAGGCTGCCGGACACTGGCGC
>Location:NODE_302677_length_8241_cov_21.205557	Coordinate:1667	Reads:2	Hits:2075	Allocated_reads:0.000963855421686747	Strand:-
GACAGAGGCGAGGCTGCCGGACACTGGCGC
>Location:NODE_302677_length_8241_cov_21.205557	Coordinate:1668	Reads:1	Hits:2136	Allocated_reads:0.000468164794007491	Strand:+
CGCCAGTGTCCGGCAGCCTCGCCTCTGT
>Location:NODE_302677_length_8241_cov_21.205557	Coordinate:1669	Reads:2	Hits:2488	Allocated_reads:0.000803858520900322	Strand:-
ACAGAGGCGAGGCTGCCGGACACTGGC
>Location:NODE_302677_length_8241_cov_21.205557	Coordinate:1670	Reads:1	Hits:2628	Allocated_reads:0.000380517503805175	Strand:+
CCAGTGTCCGGCAGCCTCGCCTCTGT
>Location:NODE_302677_length_8241_cov_21.205557	Coordinate:1670	Reads:1	Hits:2567	Allocated_reads:0.000389559797428905	Strand:+
CCAGTGTCCGGCAGCCTCGCCTCTGTCA
>Location:NODE_302677_length_8241_cov_21.205557	Coordinate:1670	Reads:1	Hits:2598	Allocated_reads:0.000384911470361817	Strand:-
GACAGAGGCGAGGCTGCCGGACACTGG
>Location:NODE_302677_length_8241_cov_21.205557	Coordinate:1671	Reads:1	Hits:2644	Allocated_reads:0.00037821482602118	Strand:+
CAGTGTCCGGCAGCCTCGCCTCTGTC
>Location:NODE_302677_length_8241_cov_21.205557	Coordinate:1671	Reads:1	Hits:2644	Allocated_reads:0.00037821482602118	Strand:-
GACAGAGGCGAGGCTGCCGGACACTG
>Location:NODE_302677_length_8241_cov_21.205557	Coordinate:1672	Reads:1	Hits:2708	Allocated_reads:0.000369276218611521	Strand:-
ACAGAGGCGAGGCTGCCGGACACT
>Location:NODE_302677_length_8241_cov_21.205557	Coordinate:1672	Reads:2	Hits:2508	Allocated_reads:0.000797448165869219	Strand:-
ACTGACAGAGGCGAGGCTGCCGGACACT
>Location:NODE_302677_length_8241_cov_21.205557	Coordinate:1672	Reads:1	Hits:2708	Allocated_reads:0.000369276218611521	Strand:+
AGTGTCCGGCAGCCTCGCCTCTGT
>Location:NODE_302677_length_8241_cov_21.205557	Coordinate:1672	Reads:1	Hits:2508	Allocated_reads:0.000398724082934609	Strand:+
AGTGTCCGGCAGCCTCGCCTCTGTCAGT
>Location:NODE_302677_length_8241_cov_21.205557	Coordinate:1672	Reads:1	Hits:2484	Allocated_reads:0.000402576489533011	Strand:-
CACTGACAGAGGCGAGGCTGCCGGACACT
>Location:NODE_302677_length_8241_cov_21.205557	Coordinate:1672	Reads:2	Hits:2582	Allocated_reads:0.000774593338497289	Strand:-
CTGACAGAGGCGAGGCTGCCGGACACT
>Location:NODE_302677_length_8241_cov_21.205557	Coordinate:1672	Reads:18	Hits:2676	Allocated_reads:0.00672645739910314	Strand:-
GACAGAGGCGAGGCTGCCGGACACT
>Location:NODE_302677_length_8241_cov_21.205557	Coordinate:1672	Reads:2	Hits:2644	Allocated_reads:0.00075642965204236	Strand:-
TGACAGAGGCGAGGCTGCCGGACACT
>Location:NODE_302677_length_8241_cov_21.205557	Coordinate:1673	Reads:1	Hits:2881	Allocated_reads:0.000347101700798334	Strand:-
GACAGAGGCGAGGCTGCCGGACAC
>Location:NODE_302677_length_8241_cov_21.205557	Coordinate:1674	Reads:1	Hits:2564	Allocated_reads:0.000390015600624025	Strand:+
TGTCCGGCAGCCTCGCCTCTGTGAGTGC
>Location:NODE_302677_length_8241_cov_21.205557	Coordinate:1674	Reads:1	Hits:2402	Allocated_reads:0.000416319733555371	Strand:+
TGTCCGGCAGCCTCGCCTCTGTCAGTGCG
>Location:NODE_302677_length_8241_cov_21.205557	Coordinate:1674	Reads:2	Hits:2295	Allocated_reads:0.000871459694989107	Strand:+
TGTCCGGCAGCCTCGCCTCTGTCAGTGCGCC
>Location:NODE_302677_length_8241_cov_21.205557	Coordinate:1675	Reads:1	Hits:2432	Allocated_reads:0.000411184210526316	Strand:-
CGCACTGACAGAGGCGAGGCTGCCGGAC
>Location:NODE_302677_length_8241_cov_21.205557	Coordinate:1676	Reads:1	Hits:2843	Allocated_reads:0.000351741118536757	Strand:-
ACTGACAGAGGCGAGGCTGCCGGA
>Location:NODE_302677_length_8241_cov_21.205557	Coordinate:1676	Reads:1	Hits:2814	Allocated_reads:0.000355366027007818	Strand:-
CACTGACAGAGGCGAGGCTGCCGGA
>Location:NODE_302677_length_8241_cov_21.205557	Coordinate:1676	Reads:1	Hits:2489	Allocated_reads:0.000401767778224186	Strand:+
TCCGGCAGCCTCGCCTCTGTCAGTGCG
>Location:NODE_302677_length_8241_cov_21.205557	Coordinate:1676	Reads:1	Hits:2431	Allocated_reads:0.000411353352529823	Strand:+
TCCGGCAGCCTCGCCTCTGTCAGTGCGC
>Location:NODE_302677_length_8241_cov_21.205557	Coordinate:1676	Reads:1	Hits:2380	Allocated_reads:0.000420168067226891	Strand:+
TCCGGCAGCCTCGCCTCTGTCAGTGCGCC
>Location:NODE_302677_length_8241_cov_21.205557	Coordinate:1677	Reads:1	Hits:2890	Allocated_reads:0.000346020761245675	Strand:-
CACTGACAGAGGCGAGGCTGCCGG
>Location:NODE_302677_length_8241_cov_21.205557	Coordinate:1681	Reads:1	Hits:1708	Allocated_reads:0.000585480093676815	Strand:+
CAGCCTCGCCTCTGTCAGTGCGCCCCAGGGTGGC
>Location:NODE_302677_length_8241_cov_21.205557	Coordinate:1682	Reads:1	Hits:2789	Allocated_reads:0.000358551452133381	Strand:-
CTGGGGCGCACTGACAGAGGCGAGGCT
>Location:NODE_302677_length_8241_cov_21.205557	Coordinate:1686	Reads:1	Hits:2949	Allocated_reads:0.000339097999321804	Strand:+
TCGCCTCTGTCAGTGCGCCCCAGGG
>Location:NODE_302677_length_8241_cov_21.205557	Coordinate:1686	Reads:1	Hits:1996	Allocated_reads:0.000501002004008016	Strand:+
TCGCCTCTGTCAGTGCGCCCCAGGGT
>Location:NODE_302677_length_8241_cov_21.205557	Coordinate:1686	Reads:1	Hits:1686	Allocated_reads:0.000593119810201661	Strand:+
TCGCCTCTGTCAGTGCGCCCCAGGGTGGCTG
>Location:NODE_302677_length_8241_cov_21.205557	Coordinate:1687	Reads:1	Hits:3021	Allocated_reads:0.00033101621979477	Strand:+
CGCCTCTGTCAGTGCGCCCCAGGG
>Location:NODE_302677_length_8241_cov_21.205557	Coordinate:1687	Reads:1	Hits:1951	Allocated_reads:0.000512557662737058	Strand:+
CGCCTCTGTCAGTGCGCCCCAGGGTGGC
>Location:NODE_302677_length_8241_cov_21.205557	Coordinate:1687	Reads:1	Hits:1721	Allocated_reads:0.000581057524694945	Strand:+
CGCCTCTGTCAGTGCGCCCCAGGGTGGCTG
>Location:NODE_302677_length_8241_cov_21.205557	Coordinate:1689	Reads:1	Hits:2105	Allocated_reads:0.000475059382422803	Strand:-
CACAGCCACCCTGGGGCGCACTGACAGAGG
>Location:NODE_302677_length_8241_cov_21.205557	Coordinate:1689	Reads:1	Hits:2136	Allocated_reads:0.000468164794007491	Strand:+
CCTCTGTCAGTGCGCCCCAGGGTGGCTGT
>Location:NODE_302677_length_8241_cov_21.205557	Coordinate:1690	Reads:1	Hits:2159	Allocated_reads:0.000463177396943029	Strand:-
CACAGCCACCCTGGGGCGCACTGACAGAG
>Location:NODE_302677_length_8241_cov_21.205557	Coordinate:1690	Reads:1	Hits:2474	Allocated_reads:0.000404203718674212	Strand:+
CTCTGTCAGTGCGCCCCAGGGTGG
>Location:NODE_302677_length_8241_cov_21.205557	Coordinate:1690	Reads:1	Hits:2452	Allocated_reads:0.000407830342577488	Strand:+
CTCTGTCAGTGCGCCCCAGGGTGGC
>Location:NODE_302677_length_8241_cov_21.205557	Coordinate:1690	Reads:1	Hits:2188	Allocated_reads:0.000457038391224863	Strand:+
CTCTGTCAGTGCGCCCCAGGGTGGCTGT
>Location:NODE_302677_length_8241_cov_21.205557	Coordinate:1690	Reads:1	Hits:2158	Allocated_reads:0.00046339202965709	Strand:+
CTCTGTCAGTGCGCCCCAGGGTGGCTGTG
>Location:NODE_302677_length_8241_cov_21.205557	Coordinate:1691	Reads:21	Hits:2518	Allocated_reads:0.00833995234312947	Strand:+
TCTGTCAGTGCGCCCCAGGGTGGC
>Location:NODE_302677_length_8241_cov_21.205557	Coordinate:1691	Reads:9	Hits:2329	Allocated_reads:0.0038643194504079	Strand:+
TCTGTCAGTGCGCCCCAGGGTGGCT
>Location:NODE_302677_length_8241_cov_21.205557	Coordinate:1699	Reads:1	Hits:2138	Allocated_reads:0.000467726847521048	Strand:+
TGCGCCCCAGGGTGGCTGTGGCTACAA
>Location:NODE_302677_length_8241_cov_21.205557	Coordinate:1753	Reads:1	Hits:2105	Allocated_reads:0.000475059382422803	Strand:-
CACAGCCACCCTGGGGCGCACTGACAGAGG
>Location:NODE_302677_length_8241_cov_21.205557	Coordinate:1753	Reads:1	Hits:2136	Allocated_reads:0.000468164794007491	Strand:+
CCTCTGTCAGTGCGCCCCAGGGTGGCTGT
>Location:NODE_302677_length_8241_cov_21.205557	Coordinate:1754	Reads:1	Hits:2159	Allocated_reads:0.000463177396943029	Strand:-
CACAGCCACCCTGGGGCGCACTGACAGAG
>Location:NODE_302677_length_8241_cov_21.205557	Coordinate:1754	Reads:1	Hits:2474	Allocated_reads:0.000404203718674212	Strand:+
CTCTGTCAGTGCGCCCCAGGGTGG
>Location:NODE_302677_length_8241_cov_21.205557	Coordinate:1754	Reads:1	Hits:2452	Allocated_reads:0.000407830342577488	Strand:+
CTCTGTCAGTGCGCCCCAGGGTGGC
>Location:NODE_302677_length_8241_cov_21.205557	Coordinate:1754	Reads:1	Hits:2188	Allocated_reads:0.000457038391224863	Strand:+
CTCTGTCAGTGCGCCCCAGGGTGGCTGT
>Location:NODE_302677_length_8241_cov_21.205557	Coordinate:1754	Reads:1	Hits:2158	Allocated_reads:0.00046339202965709	Strand:+
CTCTGTCAGTGCGCCCCAGGGTGGCTGTG
>Location:NODE_302677_length_8241_cov_21.205557	Coordinate:1755	Reads:21	Hits:2518	Allocated_reads:0.00833995234312947	Strand:+
TCTGTCAGTGCGCCCCAGGGTGGC
>Location:NODE_302677_length_8241_cov_21.205557	Coordinate:1755	Reads:9	Hits:2329	Allocated_reads:0.0038643194504079	Strand:+
TCTGTCAGTGCGCCCCAGGGTGGCT
>Location:NODE_302677_length_8241_cov_21.205557	Coordinate:1763	Reads:1	Hits:2138	Allocated_reads:0.000467726847521048	Strand:+
TGCGCCCCAGGGTGGCTGTGGCTACAA
>Location:NODE_302677_length_8241_cov_21.205557	Coordinate:1766	Reads:1	Hits:2241	Allocated_reads:0.000446229361892012	Strand:+
GCCCCAGGGTGGCTGTGGCTACAATG
>Location:NODE_302677_length_8241_cov_21.205557	Coordinate:1770	Reads:1	Hits:2453	Allocated_reads:0.00040766408479413	Strand:-
TACATTGTAGCCACAGCCACCCTG
>Location:NODE_302677_length_8241_cov_21.205557	Coordinate:1801	Reads:1	Hits:2843	Allocated_reads:0.000351741118536757	Strand:-
ACTGACAGAGGCGAGGCTGCCGGA
>Location:NODE_302677_length_8241_cov_21.205557	Coordinate:1801	Reads:1	Hits:2814	Allocated_reads:0.000355366027007818	Strand:-
CACTGACAGAGGCGAGGCTGCCGGA
>Location:NODE_302677_length_8241_cov_21.205557	Coordinate:1801	Reads:1	Hits:2489	Allocated_reads:0.000401767778224186	Strand:+
TCCGGCAGCCTCGCCTCTGTCAGTGCG
>Location:NODE_302677_length_8241_cov_21.205557	Coordinate:1801	Reads:1	Hits:2431	Allocated_reads:0.000411353352529823	Strand:+
TCCGGCAGCCTCGCCTCTGTCAGTGCGC
>Location:NODE_302677_length_8241_cov_21.205557	Coordinate:1801	Reads:1	Hits:2380	Allocated_reads:0.000420168067226891	Strand:+
TCCGGCAGCCTCGCCTCTGTCAGTGCGCC
>Location:NODE_302677_length_8241_cov_21.205557	Coordinate:1802	Reads:1	Hits:2890	Allocated_reads:0.000346020761245675	Strand:-
CACTGACAGAGGCGAGGCTGCCGG
>Location:NODE_302677_length_8241_cov_21.205557	Coordinate:1807	Reads:1	Hits:2789	Allocated_reads:0.000358551452133381	Strand:-
CTGGGGCGCACTGACAGAGGCGAGGCT
>Location:NODE_302677_length_8241_cov_21.205557	Coordinate:1810	Reads:1	Hits:565	Allocated_reads:0.00176991150442478	Strand:+
CTCGCCTCTGTCAGTGCGCCCCAGGGCAGCT
>Location:NODE_302677_length_8241_cov_21.205557	Coordinate:1811	Reads:1	Hits:2949	Allocated_reads:0.000339097999321804	Strand:+
TCGCCTCTGTCAGTGCGCCCCAGGG
>Location:NODE_302677_length_8241_cov_21.205557	Coordinate:1811	Reads:1	Hits:608	Allocated_reads:0.00164473684210526	Strand:+
TCGCCTCTGTCAGTGCGCCCCAGGGCAGC
>Location:NODE_302677_length_8241_cov_21.205557	Coordinate:1812	Reads:1	Hits:3021	Allocated_reads:0.00033101621979477	Strand:+
CGCCTCTGTCAGTGCGCCCCAGGG
>Location:NODE_302677_length_8241_cov_21.205557	Coordinate:1812	Reads:3	Hits:632	Allocated_reads:0.00474683544303797	Strand:+
CGCCTCTGTCAGTGCGCCCCAGGGCAGC
>Location:NODE_302677_length_8241_cov_21.205557	Coordinate:1815	Reads:2	Hits:840	Allocated_reads:0.00238095238095238	Strand:+
CTCTGTCAGTGCGCCCCAGGGCAGC
>Location:NODE_302677_length_8241_cov_21.205557	Coordinate:1816	Reads:3	Hits:883	Allocated_reads:0.00339750849377123	Strand:+
TCTGTCAGTGCGCCCCAGGGCAGCT
>Location:NODE_302677_length_8241_cov_21.205557	Coordinate:1866	Reads:1	Hits:1794	Allocated_reads:0.000557413600891862	Strand:-
ATTCACACACACATTCACACACTG
>Location:NODE_302677_length_8241_cov_21.205557	Coordinate:1866	Reads:1	Hits:1115	Allocated_reads:0.000896860986547085	Strand:+
CAGTGTGTGAATGTGTGTGTGAATGGGTGGAT
>Location:NODE_302677_length_8241_cov_21.205557	Coordinate:1867	Reads:1	Hits:1679	Allocated_reads:0.000595592614651578	Strand:+
AGTGTGTGAATGTGTGTGTGAATGGG
>Location:NODE_302677_length_8241_cov_21.205557	Coordinate:1867	Reads:2	Hits:1678	Allocated_reads:0.00119189511323004	Strand:-
CCCATTCACACACACATTCACACACT
>Location:NODE_302677_length_8241_cov_21.205557	Coordinate:1869	Reads:1	Hits:1888	Allocated_reads:0.000529661016949153	Strand:+
TGTGTGAATGTGTGTGTGAATGGG
>Location:NODE_302677_length_8241_cov_21.205557	Coordinate:1871	Reads:1	Hits:1370	Allocated_reads:0.00072992700729927	Strand:+
TGTGAATGTGTGTGTGAATGGGTGGATG
>Location:NODE_302677_length_8241_cov_21.205557	Coordinate:1873	Reads:1	Hits:1458	Allocated_reads:0.000685871056241427	Strand:+
TGAATGTGTGTGTGAATGGGTGGA
>Location:NODE_302677_length_8241_cov_21.205557	Coordinate:1876	Reads:1	Hits:870	Allocated_reads:0.00114942528735632	Strand:-
TCCAGTCATCCACCCATTCACACACACAT
>Location:NODE_302677_length_8241_cov_21.205557	Coordinate:1877	Reads:1	Hits:1747	Allocated_reads:0.000572409845449342	Strand:+
TGTGTGTGTGAATGGGTGGATGAC
>Location:NODE_302677_length_8241_cov_21.205557	Coordinate:1877	Reads:1	Hits:977	Allocated_reads:0.00102354145342886	Strand:+
TGTGTGTGTGAATGGGTGGATGACTGGA
>Location:NODE_302677_length_8241_cov_21.205557	Coordinate:1878	Reads:1	Hits:842	Allocated_reads:0.00118764845605701	Strand:+
GTGTGTGTGAATGGGTGGATGACTGGATA
>Location:NODE_302677_length_8241_cov_21.205557	Coordinate:1878	Reads:1	Hits:1131	Allocated_reads:0.000884173297966401	Strand:-
TCCAGTCATCCACCCATTCACACACAC
>Location:NODE_302677_length_8241_cov_21.205557	Coordinate:1879	Reads:13	Hits:1224	Allocated_reads:0.0106209150326797	Strand:-
TCCAGTCATCCACCCATTCACACACA
>Location:NODE_302677_length_8241_cov_21.205557	Coordinate:1880	Reads:1	Hits:1183	Allocated_reads:0.00084530853761623	Strand:-
TATCCAGTCATCCACCCATTCACACAC
>Location:NODE_302677_length_8241_cov_21.205557	Coordinate:1880	Reads:12	Hits:1756	Allocated_reads:0.00683371298405467	Strand:-
TCCAGTCATCCACCCATTCACACAC
>Location:NODE_302677_length_8241_cov_21.205557	Coordinate:1881	Reads:1	Hits:1207	Allocated_reads:0.000828500414250207	Strand:-
TATCCAGTCATCCACCCATTCACACA
>Location:NODE_302677_length_8241_cov_21.205557	Coordinate:1881	Reads:12	Hits:1793	Allocated_reads:0.00669269380925823	Strand:-
TCCAGTCATCCACCCATTCACACA
>Location:NODE_302677_length_8241_cov_21.205557	Coordinate:1881	Reads:1	Hits:1207	Allocated_reads:0.000828500414250207	Strand:+
TGTGTGAATGGGTGGATGACTGGATA
>Location:NODE_302677_length_8241_cov_21.205557	Coordinate:1881	Reads:1	Hits:1190	Allocated_reads:0.000840336134453782	Strand:+
TGTGTGAATGGGTGGATGACTGGATATG
>Location:NODE_302677_length_8241_cov_21.205557	Coordinate:1882	Reads:4	Hits:1228	Allocated_reads:0.00325732899022801	Strand:-
TATCCAGTCATCCACCCATTCACAC
>Location:NODE_302677_length_8241_cov_21.205557	Coordinate:1883	Reads:1	Hits:1200	Allocated_reads:0.000833333333333333	Strand:-
TACATATCCAGTCATCCACCCATTCACA
>Location:NODE_302677_length_8241_cov_21.205557	Coordinate:1883	Reads:3	Hits:1245	Allocated_reads:0.00240963855421687	Strand:-
TATCCAGTCATCCACCCATTCACA
>Location:NODE_302677_length_8241_cov_21.205557	Coordinate:1883	Reads:2	Hits:1214	Allocated_reads:0.00164744645799012	Strand:+
TGTGAATGGGTGGATGACTGGATATGT
>Location:NODE_302677_length_8241_cov_21.205557	Coordinate:1883	Reads:1	Hits:1198	Allocated_reads:0.000834724540901503	Strand:+
TGTGAATGGGTGGATGACTGGATATGTA
>Location:NODE_302677_length_8241_cov_21.205557	Coordinate:1883	Reads:1	Hits:1174	Allocated_reads:0.000851788756388416	Strand:+
TGTGAATGGGTGGATGACTGGATATGTAAAG
>Location:NODE_302677_length_8241_cov_21.205557	Coordinate:1885	Reads:1	Hits:1526	Allocated_reads:0.000655307994757536	Strand:+
TGAATGGGTGGATGACTGGATATG
>Location:NODE_302677_length_8241_cov_21.205557	Coordinate:1885	Reads:2	Hits:1496	Allocated_reads:0.00133689839572193	Strand:+
TGAATGGGTGGATGACTGGATATGTA
>Location:NODE_302677_length_8241_cov_21.205557	Coordinate:1886	Reads:1	Hits:1317	Allocated_reads:0.000759301442672741	Strand:+
GAATGGGTGGATGACTGGATATGTAAAGC
>Location:NODE_302677_length_8241_cov_21.205557	Coordinate:1886	Reads:8	Hits:1512	Allocated_reads:0.00529100529100529	Strand:-
TACATATCCAGTCATCCACCCATTC
>Location:NODE_302677_length_8241_cov_21.205557	Coordinate:1887	Reads:1	Hits:1530	Allocated_reads:0.00065359477124183	Strand:+
AATGGGTGGATGACTGGATATGTA
>Location:NODE_302677_length_8241_cov_21.205557	Coordinate:1887	Reads:2	Hits:1272	Allocated_reads:0.00157232704402516	Strand:+
AATGGGTGGATGACTGGATATGTAAAGCG
>Location:NODE_302677_length_8241_cov_21.205557	Coordinate:1887	Reads:3	Hits:1247	Allocated_reads:0.00240577385725742	Strand:+
AATGGGTGGATGACTGGATATGTAAAGCGCT
>Location:NODE_302677_length_8241_cov_21.205557	Coordinate:1887	Reads:5	Hits:1530	Allocated_reads:0.00326797385620915	Strand:-
TACATATCCAGTCATCCACCCATT
>Location:NODE_302677_length_8241_cov_21.205557	Coordinate:1887	Reads:1	Hits:1523	Allocated_reads:0.000656598818122127	Strand:-
TTACATATCCAGTCATCCACCCATT
>Location:NODE_302677_length_8241_cov_21.205557	Coordinate:1888	Reads:1	Hits:1355	Allocated_reads:0.000738007380073801	Strand:+
ATGGGTGGATGACTGGATATGTAAAGC
>Location:NODE_302677_length_8241_cov_21.205557	Coordinate:1888	Reads:1	Hits:1548	Allocated_reads:0.000645994832041344	Strand:-
TTACATATCCAGTCATCCACCCAT
>Location:NODE_302677_length_8241_cov_21.205557	Coordinate:1889	Reads:6	Hits:1327	Allocated_reads:0.00452147701582517	Strand:+
TGGGTGGATGACTGGATATGTAAAGCGCT
>Location:NODE_302677_length_8241_cov_21.205557	Coordinate:1889	Reads:2	Hits:1264	Allocated_reads:0.00158227848101266	Strand:+
TGGGTGGATGACTGGATATGTAAAGCGCTT
>Location:NODE_302677_length_8241_cov_21.205557	Coordinate:1889	Reads:1	Hits:1259	Allocated_reads:0.00079428117553614	Strand:+
TGGGTGGATGACTGGATATGTAAAGCGCTTT
>Location:NODE_302677_length_8241_cov_21.205557	Coordinate:1890	Reads:1	Hits:1267	Allocated_reads:0.000789265982636148	Strand:-
AAGCGCTTTACATATCCAGTCATCCACCC
>Location:NODE_302677_length_8241_cov_21.205557	Coordinate:1890	Reads:1	Hits:1331	Allocated_reads:0.000751314800901578	Strand:+
GGGTGGATGACTGGATATGTAAAGCGCT
>Location:NODE_302677_length_8241_cov_21.205557	Coordinate:1891	Reads:2	Hits:1261	Allocated_reads:0.00158604282315623	Strand:-
CAAAGCGCTTTACATATCCAGTCATCCACC
>Location:NODE_302677_length_8241_cov_21.205557	Coordinate:1891	Reads:2	Hits:1432	Allocated_reads:0.00139664804469274	Strand:+
GGTGGATGACTGGATATGTAAAGC
>Location:NODE_302677_length_8241_cov_21.205557	Coordinate:1891	Reads:1	Hits:1253	Allocated_reads:0.000798084596967279	Strand:+
GGTGGATGACTGGATATGTAAAGCGCTTTGG
>Location:NODE_302677_length_8241_cov_21.205557	Coordinate:1895	Reads:31	Hits:1416	Allocated_reads:0.0218926553672316	Strand:+
GATGACTGGATATGTAAAGCGCTT
>Location:NODE_302677_length_8241_cov_21.205557	Coordinate:1895	Reads:28	Hits:1409	Allocated_reads:0.0198722498225692	Strand:+
GATGACTGGATATGTAAAGCGCTTT
>Location:NODE_302677_length_8241_cov_21.205557	Coordinate:1895	Reads:16	Hits:1395	Allocated_reads:0.0114695340501792	Strand:+
GATGACTGGATATGTAAAGCGCTTTG
>Location:NODE_302677_length_8241_cov_21.205557	Coordinate:1895	Reads:88	Hits:1386	Allocated_reads:0.0634920634920635	Strand:+
GATGACTGGATATGTAAAGCGCTTTGG
>Location:NODE_302677_length_8241_cov_21.205557	Coordinate:1895	Reads:51	Hits:1362	Allocated_reads:0.0374449339207048	Strand:+
GATGACTGGATATGTAAAGCGCTTTGGG
>Location:NODE_302677_length_8241_cov_21.205557	Coordinate:1895	Reads:1	Hits:4	Allocated_reads:0.25	Strand:+
GATGACTGGATATGTAAAGCGCTTTGGGT
>Location:NODE_302677_length_8241_cov_21.205557	Coordinate:1895	Reads:1	Hits:4	Allocated_reads:0.25	Strand:+
GATGACTGGATATGTAAAGCGCTTTGGGTCC
>Location:NODE_302677_length_8241_cov_21.205557	Coordinate:1896	Reads:1	Hits:1463	Allocated_reads:0.000683526999316473	Strand:+
ATGACTGGATATGTAAAGCGCTTT
>Location:NODE_302677_length_8241_cov_21.205557	Coordinate:1897	Reads:1	Hits:1475	Allocated_reads:0.000677966101694915	Strand:+
TGACTGGATATGTAAAGCGCTTTG
>Location:NODE_302677_length_8241_cov_21.205557	Coordinate:1897	Reads:11	Hits:1466	Allocated_reads:0.00750341064120055	Strand:+
TGACTGGATATGTAAAGCGCTTTGG
>Location:NODE_302677_length_8241_cov_21.205557	Coordinate:1897	Reads:8	Hits:1440	Allocated_reads:0.00555555555555556	Strand:+
TGACTGGATATGTAAAGCGCTTTGGG
>Location:NODE_302677_length_8241_cov_21.205557	Coordinate:1898	Reads:1	Hits:1476	Allocated_reads:0.000677506775067751	Strand:+
GACTGGATATGTAAAGCGCTTTGG
>Location:NODE_302677_length_8241_cov_21.205557	Coordinate:1898	Reads:1	Hits:1450	Allocated_reads:0.000689655172413793	Strand:+
GACTGGATATGTAAAGCGCTTTGGG
>Location:NODE_302677_length_8241_cov_21.205557	Coordinate:1908	Reads:1	Hits:15	Allocated_reads:0.0666666666666667	Strand:-
TCCCTAAGGACCCAAAGCGCTTTAC
>Location:NODE_302677_length_8241_cov_21.205557	Coordinate:1919	Reads:1	Hits:12	Allocated_reads:0.0833333333333333	Strand:-
TAGCGCTTTACTAGTCCCTAAGGACCCA
>Location:NODE_302677_length_8241_cov_21.205557	Coordinate:1920	Reads:17	Hits:2100	Allocated_reads:0.00809523809523809	Strand:-
TAGCGCTTTACTAGTCCCTAAGGACCC
>Location:NODE_302677_length_8241_cov_21.205557	Coordinate:1921	Reads:17	Hits:2127	Allocated_reads:0.0079924776680771	Strand:-
TAGCGCTTTACTAGTCCCTAAGGACC
>Location:NODE_302677_length_8241_cov_21.205557	Coordinate:1922	Reads:1	Hits:2178	Allocated_reads:0.000459136822773186	Strand:-
TAGCGCTTTACTAGTCCCTAAGGAC
>Location:NODE_302677_length_8241_cov_21.205557	Coordinate:1923	Reads:22	Hits:2211	Allocated_reads:0.00995024875621891	Strand:-
TAGCGCTTTACTAGTCCCTAAGGA
>Location:NODE_302677_length_8241_cov_21.205557	Coordinate:1923	Reads:2	Hits:2153	Allocated_reads:0.000928936367858802	Strand:+
TCCTTAGGGACTAGTAAAGCGCTATA
>Location:NODE_302677_length_8241_cov_21.205557	Coordinate:1923	Reads:1	Hits:1263	Allocated_reads:0.000791765637371338	Strand:+
TCCTTAGGGACTAGTAAAGCGCTATATA
>Location:NODE_302677_length_8241_cov_21.205557	Coordinate:1927	Reads:1	Hits:1312	Allocated_reads:0.00076219512195122	Strand:-
TTATATAGCGCTTTACTAGTCCCTA
>Location:NODE_302677_length_8241_cov_21.205557	Coordinate:1928	Reads:1	Hits:1162	Allocated_reads:0.000860585197934596	Strand:+
AGGGACTAGTAAAGCGCTATATAAATACAGGC
>Location:NODE_302677_length_8241_cov_21.205557	Coordinate:1928	Reads:1	Hits:1329	Allocated_reads:0.000752445447705041	Strand:-
TTATATAGCGCTTTACTAGTCCCT
>Location:NODE_302677_length_8241_cov_21.205557	Coordinate:1929	Reads:6	Hits:1186	Allocated_reads:0.00505902192242833	Strand:+
GGGACTAGTAAAGCGCTATATAAATACAGGC
>Location:NODE_302677_length_8241_cov_21.205557	Coordinate:1930	Reads:1	Hits:1313	Allocated_reads:0.000761614623000762	Strand:+
GGACTAGTAAAGCGCTATATAAATACA
>Location:NODE_302677_length_8241_cov_21.205557	Coordinate:1930	Reads:7	Hits:1207	Allocated_reads:0.00579950289975145	Strand:+
GGACTAGTAAAGCGCTATATAAATACAGGC
>Location:NODE_302677_length_8241_cov_21.205557	Coordinate:1931	Reads:1	Hits:1208	Allocated_reads:0.000827814569536424	Strand:+
GACTAGTAAAGCGCTATATAAATACAGGCC
>Location:NODE_302677_length_8241_cov_21.205557	Coordinate:1933	Reads:1	Hits:1239	Allocated_reads:0.000807102502017756	Strand:+
CTAGTAAAGCGCTATATAAATACAGGCC
>Location:NODE_302677_length_8241_cov_21.205557	Coordinate:1937	Reads:3	Hits:1414	Allocated_reads:0.00212164073550212	Strand:+
TAAAGCGCTATATAAATACAGGCC
>Location:NODE_302677_length_8241_cov_21.205557	Coordinate:2024	Reads:2	Hits:1	Allocated_reads:2	Strand:-
TCTTCAAGGAAAGTCGTTCACATTAGCA
>Location:NODE_302677_length_8241_cov_21.205557	Coordinate:2029	Reads:1	Hits:1	Allocated_reads:1	Strand:+
ATGTGAACGACTTTCCTTGAAGAACCA
>Location:NODE_302677_length_8241_cov_21.205557	Coordinate:2029	Reads:1	Hits:1	Allocated_reads:1	Strand:+
ATGTGAACGACTTTCCTTGAAGAACCAGGT
>Location:NODE_302677_length_8241_cov_21.205557	Coordinate:2047	Reads:1	Hits:1	Allocated_reads:1	Strand:-
TGAATTTCCCTCCAACCTGGTTCTTC
>Location:NODE_302677_length_8241_cov_21.205557	Coordinate:2078	Reads:2	Hits:1	Allocated_reads:2	Strand:+
TGGAAATTCCTTTTAGTTTGCAAGGTCAG
>Location:NODE_302677_length_8241_cov_21.205557	Coordinate:2086	Reads:1	Hits:1	Allocated_reads:1	Strand:-
TGGATTGACACTGACCTTGCAAACTAAAAGG
>Location:NODE_302677_length_8241_cov_21.205557	Coordinate:2093	Reads:1	Hits:1	Allocated_reads:1	Strand:-
TCGTGTGGATTGACACTGACCTTGCAAAC
>Location:NODE_302677_length_8241_cov_21.205557	Coordinate:2096	Reads:1	Hits:1	Allocated_reads:1	Strand:+
TGCAAGGTCAGTGTCAATCCACACGATATC
>Location:NODE_302677_length_8241_cov_21.205557	Coordinate:2105	Reads:1	Hits:1	Allocated_reads:1	Strand:-
ACATTGGAGATATCGTGTGGATTGACACT
>Location:NODE_302677_length_8241_cov_21.205557	Coordinate:2107	Reads:1	Hits:1	Allocated_reads:1	Strand:+
TGTCAATCCACACGATATCTCCAATGTA
>Location:NODE_302677_length_8241_cov_21.205557	Coordinate:2107	Reads:1	Hits:1	Allocated_reads:1	Strand:+
TGTCAATCCACACGATATCTCCAATGTAGCTG
>Location:NODE_302677_length_8241_cov_21.205557	Coordinate:2116	Reads:1	Hits:1	Allocated_reads:1	Strand:+
ACACGATATCTCCAATGTAGCTGTGAGT
>Location:NODE_302677_length_8241_cov_21.205557	Coordinate:2131	Reads:1	Hits:1	Allocated_reads:1	Strand:+
TGTAGCTGTGAGTAACTGTCCCTGCATAGAGC
>Location:NODE_302677_length_8241_cov_21.205557	Coordinate:2169	Reads:1	Hits:1	Allocated_reads:1	Strand:-
TTCTGAAAGACACTGAAACCCAGTCTTGC
>Location:NODE_302677_length_8241_cov_21.205557	Coordinate:2174	Reads:1	Hits:1	Allocated_reads:1	Strand:-
TTCTGAAAGACACTGAAACCCAGT
>Location:NODE_302677_length_8241_cov_21.205557	Coordinate:2218	Reads:2	Hits:1	Allocated_reads:2	Strand:-
TCAGTGCTTATGTTGTGCCTTCTGTGAGGA
>Location:NODE_302677_length_8241_cov_21.205557	Coordinate:2219	Reads:3	Hits:5	Allocated_reads:0.6	Strand:-
TCAGTGCTTATGTTGTGCCTTCTGTGACA
>Location:NODE_302677_length_8241_cov_21.205557	Coordinate:2220	Reads:4	Hits:5	Allocated_reads:0.8	Strand:-
TCAGTGCTTATGTTGTGCCTTCTGTGAC
>Location:NODE_302677_length_8241_cov_21.205557	Coordinate:2222	Reads:1	Hits:5	Allocated_reads:0.2	Strand:-
TCAGTGCTTATGTTGTGCCTTCTGTG
>Location:NODE_302677_length_8241_cov_21.205557	Coordinate:2223	Reads:2	Hits:5	Allocated_reads:0.4	Strand:-
TCAGTGCTTATGTTGTGCCTTCTGT
>Location:NODE_302677_length_8241_cov_21.205557	Coordinate:2238	Reads:1	Hits:4	Allocated_reads:0.25	Strand:+
TAAGCACTGAAAAAATGCATCAAATGCG
>Location:NODE_302677_length_8241_cov_21.205557	Coordinate:2238	Reads:1	Hits:4	Allocated_reads:0.25	Strand:+
TAAGCACTGAAAAAATGCATCTAATGCA
>Location:NODE_302677_length_8241_cov_21.205557	Coordinate:2238	Reads:17	Hits:4	Allocated_reads:4.25	Strand:+
TAAGCACTGAAAAAATGCATCAAATGCA
>Location:NODE_302677_length_8241_cov_21.205557	Coordinate:2239	Reads:2	Hits:4	Allocated_reads:0.5	Strand:+
AAGCACTGAAAAAATGCATCAAATGCACAGG
>Location:NODE_302677_length_8241_cov_21.205557	Coordinate:2275	Reads:2	Hits:1	Allocated_reads:2	Strand:+
AGCACAGAGATTGTCGCCTAATCTAATA
>Location:NODE_302677_length_8241_cov_21.205557	Coordinate:2276	Reads:2	Hits:1	Allocated_reads:2	Strand:+
GCACAGAGATTGTCGCCTAATCTAAT
>Location:NODE_302677_length_8241_cov_21.205557	Coordinate:2277	Reads:1	Hits:1	Allocated_reads:1	Strand:+
CACAGAGATTGTCGCCTAATCTAATAGGC
>Location:NODE_302677_length_8241_cov_21.205557	Coordinate:2278	Reads:1	Hits:1	Allocated_reads:1	Strand:+
ACAGAGATTGTCGCCTAATCTAATAGGC
>Location:NODE_302677_length_8241_cov_21.205557	Coordinate:2301	Reads:3	Hits:1	Allocated_reads:3	Strand:+
TAGGCTGATGAAGGTTTCCATTTTATTAA
>Location:NODE_302677_length_8241_cov_21.205557	Coordinate:2301	Reads:1	Hits:1	Allocated_reads:1	Strand:+
TAGGCTGATGAAGGTTTCCATTTTATTCAA
>Location:NODE_302677_length_8241_cov_21.205557	Coordinate:2301	Reads:1	Hits:1	Allocated_reads:1	Strand:+
TAGGCTGATGAAGGTTTCCATTTTATTAATAA
>Location:NODE_302677_length_8241_cov_21.205557	Coordinate:2344	Reads:1	Hits:2	Allocated_reads:0.5	Strand:-
TGCAGATGAATCTTTTGGGGCCAAAAGA
>Location:NODE_302677_length_8241_cov_21.205557	Coordinate:2346	Reads:1	Hits:2	Allocated_reads:0.5	Strand:+
TTTTGGCCCCAAAAGATTCATCTGC
>Location:NODE_302677_length_8241_cov_21.205557	Coordinate:2346	Reads:1	Hits:2	Allocated_reads:0.5	Strand:+
TTTTGGCCCCAAAAGATTCATCTGCATG
>Location:NODE_302677_length_8241_cov_21.205557	Coordinate:2363	Reads:1	Hits:1	Allocated_reads:1	Strand:+
TCATCTGCATGGAGCCATTTGGGAC
>Location:NODE_302677_length_8241_cov_21.205557	Coordinate:2421	Reads:1	Hits:6	Allocated_reads:0.166666666666667	Strand:-
TGAGAACTGGAGGGGCCTAGCTGTTCCACCCA
>Location:NODE_302677_length_8241_cov_21.205557	Coordinate:2422	Reads:4	Hits:6	Allocated_reads:0.666666666666667	Strand:-
TGAGAACTGGAGGGGCCTAGCTGTTCCACCC
>Location:NODE_302677_length_8241_cov_21.205557	Coordinate:2423	Reads:1	Hits:6	Allocated_reads:0.166666666666667	Strand:-
GAGAACTGGAGGGGCCTAGCTGTTCCACC
>Location:NODE_302677_length_8241_cov_21.205557	Coordinate:2423	Reads:1	Hits:6	Allocated_reads:0.166666666666667	Strand:-
TGAGAACTGGAGGGGCCTAGCTGTTCCTTT
>Location:NODE_302677_length_8241_cov_21.205557	Coordinate:2423	Reads:35	Hits:6	Allocated_reads:5.83333333333333	Strand:-
TGAGAACTGGAGGGGCCTAGCTGTTCCACC
>Location:NODE_302677_length_8241_cov_21.205557	Coordinate:2424	Reads:2	Hits:6	Allocated_reads:0.333333333333333	Strand:-
TGAGAACTGGAGGGGCCTAGCTGTTCCTT
>Location:NODE_302677_length_8241_cov_21.205557	Coordinate:2424	Reads:3	Hits:6	Allocated_reads:0.5	Strand:-
TGAGAACTGGAGGGGCCTAGCTGTTCCAC
>Location:NODE_302677_length_8241_cov_21.205557	Coordinate:2425	Reads:1	Hits:6	Allocated_reads:0.166666666666667	Strand:-
TGAGAACTGGAGGGGCCTAGCTGTTCCA
>Location:NODE_302677_length_8241_cov_21.205557	Coordinate:2425	Reads:3	Hits:6	Allocated_reads:0.5	Strand:-
TGAGAACTGGAGGGGCCTAGCTGTTCCT
>Location:NODE_302677_length_8241_cov_21.205557	Coordinate:2426	Reads:15	Hits:6	Allocated_reads:2.5	Strand:-
TGAGAACTGGAGGGGCCTAGCTGTTCC
>Location:NODE_302677_length_8241_cov_21.205557	Coordinate:2427	Reads:5	Hits:6	Allocated_reads:0.833333333333333	Strand:-
TGAGAACTGGAGGGGCCTAGCTGTTC
>Location:NODE_302677_length_8241_cov_21.205557	Coordinate:2428	Reads:4	Hits:6	Allocated_reads:0.666666666666667	Strand:-
TGAGAACTGGAGGGGCCTAGCTGTT
>Location:NODE_302677_length_8241_cov_21.205557	Coordinate:2429	Reads:1	Hits:6	Allocated_reads:0.166666666666667	Strand:-
TGAGAACTGGAGGGGCCTAGCTGT
>Location:NODE_302677_length_8241_cov_21.205557	Coordinate:2429	Reads:1	Hits:6	Allocated_reads:0.166666666666667	Strand:-
TGAGAACTGGAGGGGCCTAGCTTT
>Location:NODE_302677_length_8241_cov_21.205557	Coordinate:2432	Reads:4	Hits:5	Allocated_reads:0.8	Strand:-
TGCAGTTGAGAACTGGAGGGGCCTAGC
>Location:NODE_302677_length_8241_cov_21.205557	Coordinate:2435	Reads:1	Hits:4	Allocated_reads:0.25	Strand:-
AAGATGCAGTTGAGAACTGGAGGGGCCT
>Location:NODE_302677_length_8241_cov_21.205557	Coordinate:2435	Reads:1	Hits:4	Allocated_reads:0.25	Strand:-
AGATGCAGTTGAGAACTGGAGGGGCCT
>Location:NODE_302677_length_8241_cov_21.205557	Coordinate:2435	Reads:1	Hits:7	Allocated_reads:0.142857142857143	Strand:-
TGCAGTTGAGAACTGGAGGGGCCG
>Location:NODE_302677_length_8241_cov_21.205557	Coordinate:2435	Reads:2	Hits:7	Allocated_reads:0.285714285714286	Strand:-
TGCAGTTGAGAACTGGAGGGGCCT
>Location:NODE_302677_length_8241_cov_21.205557	Coordinate:2467	Reads:1	Hits:1	Allocated_reads:1	Strand:-
TCTGATGCTGCAACAAACGTTCCTCTGGCT
>Location:NODE_302677_length_8241_cov_21.205557	Coordinate:2468	Reads:3	Hits:1	Allocated_reads:3	Strand:-
TCTGATGCTGCAACAAACGTTCCTCTGGC
>Location:NODE_302677_length_8241_cov_21.205557	Coordinate:2471	Reads:2	Hits:1	Allocated_reads:2	Strand:-
TCTGATGCTGCAACAAACGTTCCTCT
>Location:NODE_302677_length_8241_cov_21.205557	Coordinate:2487	Reads:2	Hits:4	Allocated_reads:0.5	Strand:+
CAGCATCAGATCCCACAAACGGGTGAGC
>Location:NODE_302677_length_8241_cov_21.205557	Coordinate:2487	Reads:1	Hits:4	Allocated_reads:0.25	Strand:+
CAGCATCAGATCCCACAAACGGGTGAGCA
>Location:NODE_302677_length_8241_cov_21.205557	Coordinate:2584	Reads:1	Hits:16	Allocated_reads:0.0625	Strand:-
AGAAGAGGCCTGCCTAACATGCAAGGGT
>Location:NODE_302677_length_8241_cov_21.205557	Coordinate:2585	Reads:1	Hits:16	Allocated_reads:0.0625	Strand:-
AGAGAGAAGAGGCCTGCCTAACATGCAAGGG
>Location:NODE_302677_length_8241_cov_21.205557	Coordinate:2587	Reads:3	Hits:16	Allocated_reads:0.1875	Strand:-
AGAGAGAAGAGGCCTGCCTAACATGCAAG
>Location:NODE_302677_length_8241_cov_21.205557	Coordinate:2590	Reads:4	Hits:18	Allocated_reads:0.222222222222222	Strand:-
AGAGAGAAGAGGCCTGCCTAACATGC
>Location:NODE_302677_length_8241_cov_21.205557	Coordinate:2590	Reads:3	Hits:17	Allocated_reads:0.176470588235294	Strand:-
AGAGAGAGAAGAGGCCTGCCTAACATGC
>Location:NODE_302677_length_8241_cov_21.205557	Coordinate:2590	Reads:3	Hits:17	Allocated_reads:0.176470588235294	Strand:-
TCAGAGAGAGAAGAGGCCTGCCTAACATGC
>Location:NODE_302677_length_8241_cov_21.205557	Coordinate:2591	Reads:2	Hits:17	Allocated_reads:0.117647058823529	Strand:-
TCAGAGAGAGAAGAGGCCTGCCTAACATG
>Location:NODE_302677_length_8241_cov_21.205557	Coordinate:2592	Reads:1	Hits:17	Allocated_reads:0.0588235294117647	Strand:-
TTCAGAGAGAGAAGAGGCCTGCCTAACAT
>Location:NODE_302677_length_8241_cov_21.205557	Coordinate:2594	Reads:1	Hits:17	Allocated_reads:0.0588235294117647	Strand:-
TCAGAGAGAGAAGAGGCCTGCCTAAC
>Location:NODE_302677_length_8241_cov_21.205557	Coordinate:2596	Reads:1	Hits:19	Allocated_reads:0.0526315789473684	Strand:-
TTCAGAGAGAGAAGAGGCCTGCCTG
>Location:NODE_302677_length_8241_cov_21.205557	Coordinate:2597	Reads:1	Hits:19	Allocated_reads:0.0526315789473684	Strand:-
AATTCAGAGAGAGAAGAGGCCTGCCT
>Location:NODE_302677_length_8241_cov_21.205557	Coordinate:2597	Reads:1	Hits:19	Allocated_reads:0.0526315789473684	Strand:-
TAAATTCAGAGAGAGAAGAGGCCTGCCT
>Location:NODE_302677_length_8241_cov_21.205557	Coordinate:2597	Reads:2	Hits:19	Allocated_reads:0.105263157894737	Strand:-
TTCAGAGAGAGAAGAGGCCTGCCT
>Location:NODE_302677_length_8241_cov_21.205557	Coordinate:2606	Reads:1	Hits:20	Allocated_reads:0.05	Strand:-
AGAAGACTTTTAAATTCAGAGAGAGAAGA
>Location:NODE_302677_length_8241_cov_21.205557	Coordinate:2608	Reads:1	Hits:20	Allocated_reads:0.05	Strand:+
TTCTCTCTCTGAATTTAAAAGTCTTCT
>Location:NODE_302677_length_8241_cov_21.205557	Coordinate:2610	Reads:1	Hits:20	Allocated_reads:0.05	Strand:+
CTCTCTCTGAATTTAAAAGTCTTCT
>Location:NODE_302677_length_8241_cov_21.205557	Coordinate:2610	Reads:1	Hits:18	Allocated_reads:0.0555555555555556	Strand:+
CTCTCTCTGAATTTAAAAGTCTTCTTAAAACA
>Location:NODE_302677_length_8241_cov_21.205557	Coordinate:2611	Reads:1	Hits:19	Allocated_reads:0.0526315789473684	Strand:+
TCTCTCTGAATTTAAAAGTCTTCTTA
>Location:NODE_302677_length_8241_cov_21.205557	Coordinate:2611	Reads:1	Hits:18	Allocated_reads:0.0555555555555556	Strand:+
TCTCTCTGAATTTAAAAGTCTTCTTAAA
>Location:NODE_302677_length_8241_cov_21.205557	Coordinate:2611	Reads:3	Hits:18	Allocated_reads:0.166666666666667	Strand:+
TCTCTCTGAATTTAAAAGTCTTCTTAAAAC
>Location:NODE_302677_length_8241_cov_21.205557	Coordinate:2611	Reads:1	Hits:18	Allocated_reads:0.0555555555555556	Strand:+
TCTCTCTGAATTTAAAAGTCTTCTTAAAACA
>Location:NODE_302677_length_8241_cov_21.205557	Coordinate:2615	Reads:1	Hits:19	Allocated_reads:0.0526315789473684	Strand:+
TCTGAATTTAAAAGTCTTCTTAAAACATATT
>Location:NODE_302677_length_8241_cov_21.205557	Coordinate:2625	Reads:1	Hits:17	Allocated_reads:0.0588235294117647	Strand:-
CAGCGAATAAATATGTTTTAAGAAGACTTT
>Location:NODE_302677_length_8241_cov_21.205557	Coordinate:2626	Reads:4	Hits:17	Allocated_reads:0.235294117647059	Strand:-
CAGCGAATAAATATGTTTTAAGAAGACTT
>Location:NODE_302677_length_8241_cov_21.205557	Coordinate:2627	Reads:2	Hits:17	Allocated_reads:0.117647058823529	Strand:-
CAGCGAATAAATATGTTTTAAGAAGACT
>Location:NODE_302677_length_8241_cov_21.205557	Coordinate:2628	Reads:2	Hits:17	Allocated_reads:0.117647058823529	Strand:-
CAGCGAATAAATATGTTTTAAGAAGAC
>Location:NODE_302677_length_8241_cov_21.205557	Coordinate:2637	Reads:1	Hits:21	Allocated_reads:0.0476190476190476	Strand:+
AAACATATTTATTCGCTGAAGCCTTTGG
>Location:NODE_302677_length_8241_cov_21.205557	Coordinate:2642	Reads:1	Hits:18	Allocated_reads:0.0555555555555556	Strand:+
TATTTATTCGCTGAAGCCTTTGGCATT
>Location:NODE_302677_length_8241_cov_21.205557	Coordinate:2643	Reads:2	Hits:18	Allocated_reads:0.111111111111111	Strand:+
ATTTATTCGCTGAAGCCTTTGGCATT
>Location:NODE_302677_length_8241_cov_21.205557	Coordinate:2644	Reads:4	Hits:18	Allocated_reads:0.222222222222222	Strand:+
TTTATTCGCTGAAGCCTTTGGCAT
>Location:NODE_302677_length_8241_cov_21.205557	Coordinate:2644	Reads:1	Hits:18	Allocated_reads:0.0555555555555556	Strand:+
TTTATTCGCTGAAGCCTTTGGCATC
>Location:NODE_302677_length_8241_cov_21.205557	Coordinate:2644	Reads:24	Hits:18	Allocated_reads:1.33333333333333	Strand:+
TTTATTCGCTGAAGCCTTTGGCATT
>Location:NODE_302677_length_8241_cov_21.205557	Coordinate:2644	Reads:1	Hits:17	Allocated_reads:0.0588235294117647	Strand:+
TTTATTCGCTGAAGCCTTTGGCATTGA
>Location:NODE_302677_length_8241_cov_21.205557	Coordinate:2644	Reads:1	Hits:17	Allocated_reads:0.0588235294117647	Strand:+
TTTATTCGCTGAAGCCTTTGGCATTGAT
>Location:NODE_302677_length_8241_cov_21.205557	Coordinate:2644	Reads:3	Hits:17	Allocated_reads:0.176470588235294	Strand:+
TTTATTCGCTGAAGCCTTTGGCATTGATT
>Location:NODE_302677_length_8241_cov_21.205557	Coordinate:2644	Reads:3	Hits:17	Allocated_reads:0.176470588235294	Strand:+
TTTATTCGCTGAAGCCTTTGGCATTGATTA
>Location:NODE_302677_length_8241_cov_21.205557	Coordinate:2645	Reads:37	Hits:18	Allocated_reads:2.05555555555556	Strand:+
TTATTCGCTGAAGCCTTTGGCATT
>Location:NODE_302677_length_8241_cov_21.205557	Coordinate:2645	Reads:2	Hits:17	Allocated_reads:0.117647058823529	Strand:+
TTATTCGCTGAAGCCTTTGGCATTGA
>Location:NODE_302677_length_8241_cov_21.205557	Coordinate:2645	Reads:4	Hits:17	Allocated_reads:0.235294117647059	Strand:+
TTATTCGCTGAAGCCTTTGGCATTGAT
>Location:NODE_302677_length_8241_cov_21.205557	Coordinate:2645	Reads:7	Hits:17	Allocated_reads:0.411764705882353	Strand:+
TTATTCGCTGAAGCCTTTGGCATTGATT
>Location:NODE_302677_length_8241_cov_21.205557	Coordinate:2645	Reads:4	Hits:17	Allocated_reads:0.235294117647059	Strand:+
TTATTCGCTGAAGCCTTTGGCATTGATTA
>Location:NODE_302677_length_8241_cov_21.205557	Coordinate:2645	Reads:3	Hits:17	Allocated_reads:0.176470588235294	Strand:+
TTATTCGCTGAAGCCTTTGGCATTGATTAGA
>Location:NODE_302677_length_8241_cov_21.205557	Coordinate:2645	Reads:1	Hits:17	Allocated_reads:0.0588235294117647	Strand:+
TTATTCGCTGAAGCCTTTGGCATTGATTAGAA
>Location:NODE_302677_length_8241_cov_21.205557	Coordinate:2645	Reads:1	Hits:17	Allocated_reads:0.0588235294117647	Strand:+
TTATTCGCTGAAGCCTTTGGCATTGATTAGAG
>Location:NODE_302677_length_8241_cov_21.205557	Coordinate:2646	Reads:1	Hits:18	Allocated_reads:0.0555555555555556	Strand:+
TATTCGCTGAAGCCTTTGGCATTG
>Location:NODE_302677_length_8241_cov_21.205557	Coordinate:2646	Reads:1	Hits:17	Allocated_reads:0.0588235294117647	Strand:+
TATTCGCTGAAGCCTTTGGCATTGA
>Location:NODE_302677_length_8241_cov_21.205557	Coordinate:2646	Reads:1	Hits:17	Allocated_reads:0.0588235294117647	Strand:+
TATTCGCTGAAGCCTTTGGCATTGATT
>Location:NODE_302677_length_8241_cov_21.205557	Coordinate:2646	Reads:1	Hits:17	Allocated_reads:0.0588235294117647	Strand:+
TATTCGCTGAAGCCTTTGGCATTGATTA
>Location:NODE_302677_length_8241_cov_21.205557	Coordinate:2646	Reads:1	Hits:17	Allocated_reads:0.0588235294117647	Strand:+
TATTCGCTGAAGCCTTTGGCATTGATTAGA
>Location:NODE_302677_length_8241_cov_21.205557	Coordinate:2646	Reads:1	Hits:17	Allocated_reads:0.0588235294117647	Strand:+
TATTCGCTGAAGCCTTTGGCATTGATTAGAG
>Location:NODE_302677_length_8241_cov_21.205557	Coordinate:2648	Reads:1	Hits:17	Allocated_reads:0.0588235294117647	Strand:+
TTCGCTGAAGCCTTTGGCATTGATTAGAA
>Location:NODE_302677_length_8241_cov_21.205557	Coordinate:2655	Reads:1	Hits:20	Allocated_reads:0.05	Strand:-
TCAACCCCTCTAATCAATGCCAAAGGCTT
>Location:NODE_302677_length_8241_cov_21.205557	Coordinate:2656	Reads:1	Hits:20	Allocated_reads:0.05	Strand:-
TCAACCCCTCTAATCAATGCCAAAGGCT
>Location:NODE_302677_length_8241_cov_21.205557	Coordinate:2657	Reads:2	Hits:20	Allocated_reads:0.1	Strand:-
AGTCAACCCCTCTAATCAATGCCAAAGGC
>Location:NODE_302677_length_8241_cov_21.205557	Coordinate:2658	Reads:1	Hits:18	Allocated_reads:0.0555555555555556	Strand:-
TGAGTCAACCCCTCTAATCAATGCCAAAGG
>Location:NODE_302677_length_8241_cov_21.205557	Coordinate:2660	Reads:2	Hits:18	Allocated_reads:0.111111111111111	Strand:-
TGAGTCAACCCCTCTAATCAATGCCAAA
>Location:NODE_302677_length_8241_cov_21.205557	Coordinate:2661	Reads:1	Hits:18	Allocated_reads:0.0555555555555556	Strand:+
TTGGCATTGATTAGAGGGGTTGACTC
>Location:NODE_302677_length_8241_cov_21.205557	Coordinate:2661	Reads:2	Hits:17	Allocated_reads:0.117647058823529	Strand:+
TTGGCATTGATTAGAGGGGTTGACTCAATT
>Location:NODE_302677_length_8241_cov_21.205557	Coordinate:2663	Reads:2	Hits:17	Allocated_reads:0.117647058823529	Strand:-
AATTGAGTCAACCCCTCTAATCAATGCC
>Location:NODE_302677_length_8241_cov_21.205557	Coordinate:2663	Reads:1	Hits:17	Allocated_reads:0.0588235294117647	Strand:+
GGCATTGATTAGAGGGGTTGACTCAATT
>Location:NODE_302677_length_8241_cov_21.205557	Coordinate:2674	Reads:2	Hits:2	Allocated_reads:1	Strand:+
GAGGGGTTGACTCAATTTGTTAGTTGTTAGT
>Location:NODE_302677_length_8241_cov_21.205557	Coordinate:2766	Reads:2	Hits:10	Allocated_reads:0.2	Strand:-
AGAGTTCACAAAGTGCTGTACATGCTAATA
>Location:NODE_302677_length_8241_cov_21.205557	Coordinate:2767	Reads:3	Hits:10	Allocated_reads:0.3	Strand:-
AGAGTTCACAAAGTGCTGTACATGCTAAT
>Location:NODE_302677_length_8241_cov_21.205557	Coordinate:2768	Reads:1	Hits:30	Allocated_reads:0.0333333333333333	Strand:-
ACCAGAGTTCACAAAGTGCTGTACATGCTAT
>Location:NODE_302677_length_8241_cov_21.205557	Coordinate:2768	Reads:1	Hits:31	Allocated_reads:0.032258064516129	Strand:-
AGAGTTCACAAAGTGCTGTACATGCTAA
>Location:NODE_302677_length_8241_cov_21.205557	Coordinate:2770	Reads:1	Hits:30	Allocated_reads:0.0333333333333333	Strand:-
AACCAGAGTTCACAAAGTGCTGTACATGCT
>Location:NODE_302677_length_8241_cov_21.205557	Coordinate:2770	Reads:1	Hits:30	Allocated_reads:0.0333333333333333	Strand:-
ACCAGAGTTCACAAAGTGCTGTACATGCT
>Location:NODE_302677_length_8241_cov_21.205557	Coordinate:2770	Reads:4	Hits:31	Allocated_reads:0.129032258064516	Strand:-
AGAGTTCACAAAGTGCTGTACATGCT
>Location:NODE_302677_length_8241_cov_21.205557	Coordinate:2770	Reads:1	Hits:32	Allocated_reads:0.03125	Strand:-
AGTTCACAAAGTGCTGTACATGCT
>Location:NODE_302677_length_8241_cov_21.205557	Coordinate:2770	Reads:6	Hits:31	Allocated_reads:0.193548387096774	Strand:-
CCAGAGTTCACAAAGTGCTGTACATGCT
>Location:NODE_302677_length_8241_cov_21.205557	Coordinate:2771	Reads:1	Hits:35	Allocated_reads:0.0285714285714286	Strand:-
TAAAACCAGAGTTCACAAAGTGCTGTACATGC
>Location:NODE_302677_length_8241_cov_21.205557	Coordinate:2772	Reads:1	Hits:36	Allocated_reads:0.0277777777777778	Strand:-
AACCAGAGTTCACAAAGTGCTGTACATG
>Location:NODE_302677_length_8241_cov_21.205557	Coordinate:2772	Reads:1	Hits:37	Allocated_reads:0.027027027027027	Strand:-
AGAGTTCACAAAGTGCTGTACATG
>Location:NODE_302677_length_8241_cov_21.205557	Coordinate:2772	Reads:1	Hits:35	Allocated_reads:0.0285714285714286	Strand:-
TAAAACCAGAGTTCACAAAGTGCTGTACATG
>Location:NODE_302677_length_8241_cov_21.205557	Coordinate:2773	Reads:1	Hits:37	Allocated_reads:0.027027027027027	Strand:+
ATGTACAGCACTTTGTGAACTCTGGTT
>Location:NODE_302677_length_8241_cov_21.205557	Coordinate:2774	Reads:1	Hits:36	Allocated_reads:0.0277777777777778	Strand:-
TAAAACCAGAGTTCACAAAGTGCTGTACA
>Location:NODE_302677_length_8241_cov_21.205557	Coordinate:2774	Reads:1	Hits:36	Allocated_reads:0.0277777777777778	Strand:-
TAAAACCAGAGTTCACAAAGTGTTGTACA
>Location:NODE_302677_length_8241_cov_21.205557	Coordinate:2776	Reads:1	Hits:38	Allocated_reads:0.0263157894736842	Strand:+
TACAGCACTTTGTGAACTCTGGTTTTATGT
>Location:NODE_302677_length_8241_cov_21.205557	Coordinate:2778	Reads:2	Hits:40	Allocated_reads:0.05	Strand:-
TAACATAAAACCAGAGTTCACAAAGTGCTG
>Location:NODE_302677_length_8241_cov_21.205557	Coordinate:2784	Reads:1	Hits:48	Allocated_reads:0.0208333333333333	Strand:+
TTTGTGAACTCTGGTTTTATGTTAAAG
>Location:NODE_302677_length_8241_cov_21.205557	Coordinate:2784	Reads:1	Hits:47	Allocated_reads:0.0212765957446809	Strand:+
TTTGTGAACTCTGGTTTTATGTTAAAGTGCT
>Location:NODE_302677_length_8241_cov_21.205557	Coordinate:2786	Reads:5	Hits:53	Allocated_reads:0.0943396226415094	Strand:+
TGTGAACTCTGGTTTTATGTTAAAGT
>Location:NODE_302677_length_8241_cov_21.205557	Coordinate:2786	Reads:1	Hits:52	Allocated_reads:0.0192307692307692	Strand:+
TGTGAACTCTGGTTTTATGTTAAAGTG
>Location:NODE_302677_length_8241_cov_21.205557	Coordinate:2786	Reads:5	Hits:52	Allocated_reads:0.0961538461538462	Strand:+
TGTGAACTCTGGTTTTATGTTAAAGTGC
>Location:NODE_302677_length_8241_cov_21.205557	Coordinate:2786	Reads:59	Hits:51	Allocated_reads:1.15686274509804	Strand:+
TGTGAACTCTGGTTTTATGTTAAAGTGCT
>Location:NODE_302677_length_8241_cov_21.205557	Coordinate:2786	Reads:11	Hits:51	Allocated_reads:0.215686274509804	Strand:+
TGTGAACTCTGGTTTTATGTTAAAGTGCTT
>Location:NODE_302677_length_8241_cov_21.205557	Coordinate:2786	Reads:3	Hits:51	Allocated_reads:0.0588235294117647	Strand:+
TGTGAACTCTGGTTTTATGTTAAAGTGCTTT
>Location:NODE_302677_length_8241_cov_21.205557	Coordinate:2788	Reads:1	Hits:51	Allocated_reads:0.0196078431372549	Strand:+
TGAACTCTGGTTTTATGTTAAAGTGCTTT
>Location:NODE_302677_length_8241_cov_21.205557	Coordinate:2788	Reads:1	Hits:51	Allocated_reads:0.0196078431372549	Strand:+
TGAACTCTGGTTTTATGTTAAAGTGCTTTA
>Location:NODE_302677_length_8241_cov_21.205557	Coordinate:2790	Reads:1	Hits:54	Allocated_reads:0.0185185185185185	Strand:+
AACTCTGGTTTTATGTTAAAGTGCT
>Location:NODE_302677_length_8241_cov_21.205557	Coordinate:2793	Reads:2	Hits:53	Allocated_reads:0.0377358490566038	Strand:+
TCTGGTTTTATGTTAAAGTGCTTT
>Location:NODE_302677_length_8241_cov_21.205557	Coordinate:2793	Reads:2	Hits:52	Allocated_reads:0.0384615384615385	Strand:+
TCTGGTTTTATGTTAAAGTGCTTTATA
>Location:NODE_302677_length_8241_cov_21.205557	Coordinate:2793	Reads:1	Hits:51	Allocated_reads:0.0196078431372549	Strand:+
TCTGGTTTTATGTTAAAGTGCTTTATAAAT
>Location:NODE_302677_length_8241_cov_21.205557	Coordinate:2798	Reads:1	Hits:45	Allocated_reads:0.0222222222222222	Strand:+
TTTTATGTTAAAGTGCTTTATAAATAAAGGT
>Location:NODE_302677_length_8241_cov_21.205557	Coordinate:2806	Reads:2	Hits:54	Allocated_reads:0.037037037037037	Strand:+
TAAAGTGCTTTATAAATAAAGGTGGTA
>Location:NODE_302677_length_8241_cov_21.205557	Coordinate:2828	Reads:1	Hits:2	Allocated_reads:0.5	Strand:+
TGGTATGGTATGGTAAATCGTCATGGTT
>Location:NODE_302677_length_8241_cov_21.205557	Coordinate:2837	Reads:1	Hits:2	Allocated_reads:0.5	Strand:+
ATGGTAAATCGTCATGGTTCCAGAATTGGCA
>Location:NODE_302677_length_8241_cov_21.205557	Coordinate:2838	Reads:1	Hits:2	Allocated_reads:0.5	Strand:+
TGGTAAATCGTCATGGTTCCAGAATTGGCATC
>Location:NODE_302677_length_8241_cov_21.205557	Coordinate:2853	Reads:1	Hits:2	Allocated_reads:0.5	Strand:-
AAGTCACAGATGCCAATTCTGGAAC
>Location:NODE_302677_length_8241_cov_21.205557	Coordinate:2859	Reads:1	Hits:2	Allocated_reads:0.5	Strand:+
GAATTGGCATCTGTGACTTTCTGTGATCC
>Location:NODE_302677_length_8241_cov_21.205557	Coordinate:2862	Reads:8	Hits:2	Allocated_reads:4	Strand:+
TTGGCATCTGTGACTTTCTGTGATCCCA
>Location:NODE_302677_length_8241_cov_21.205557	Coordinate:2862	Reads:5	Hits:2	Allocated_reads:2.5	Strand:+
TTGGCATCTGTGACTTTCTGTGATCCCAC
>Location:NODE_302677_length_8241_cov_21.205557	Coordinate:2862	Reads:1	Hits:2	Allocated_reads:0.5	Strand:+
TTGGCATCTGTGACTTTCTGTGATCCCACG
>Location:NODE_302677_length_8241_cov_21.205557	Coordinate:2862	Reads:4	Hits:2	Allocated_reads:2	Strand:+
TTGGCATCTGTGACTTTCTGTGATCCCACT
>Location:NODE_302677_length_8241_cov_21.205557	Coordinate:2862	Reads:4	Hits:2	Allocated_reads:2	Strand:+
TTGGCATCTGTGACTTTCTGTGATCCCACTGT
>Location:NODE_302677_length_8241_cov_21.205557	Coordinate:2862	Reads:2	Hits:2	Allocated_reads:1	Strand:+
TTGGCATCTGTGACTTTCTGTGATCCCACTGTT
>Location:NODE_302677_length_8241_cov_21.205557	Coordinate:2868	Reads:1	Hits:2	Allocated_reads:0.5	Strand:+
TCTGTGACTTTCTGTGATCCCACTGT
>Location:NODE_302677_length_8241_cov_21.205557	Coordinate:2868	Reads:1	Hits:2	Allocated_reads:0.5	Strand:+
TCTGTGACTTTCTGTGATCCCACTGTT
>Location:NODE_302677_length_8241_cov_21.205557	Coordinate:2868	Reads:1	Hits:2	Allocated_reads:0.5	Strand:+
TCTGTGACTTTCTGTGATCCCACTGTTGCC
>Location:NODE_302677_length_8241_cov_21.205557	Coordinate:2868	Reads:4	Hits:2	Allocated_reads:2	Strand:+
TCTGTGACTTTCTGTGATCCCACTGTTGCCT
>Location:NODE_302677_length_8241_cov_21.205557	Coordinate:2869	Reads:1	Hits:2	Allocated_reads:0.5	Strand:+
CTGTGACTTTCTGTGATCCCACTGTTGCC
>Location:NODE_302677_length_8241_cov_21.205557	Coordinate:2870	Reads:1	Hits:2	Allocated_reads:0.5	Strand:+
TGTGACTTTCTGTGATCCCACTGTTGCCG
>Location:NODE_302677_length_8241_cov_21.205557	Coordinate:2870	Reads:2	Hits:2	Allocated_reads:1	Strand:+
TGTGACTTTCTGTGATCCCACTGTTGCCT
>Location:NODE_302677_length_8241_cov_21.205557	Coordinate:2898	Reads:1	Hits:3	Allocated_reads:0.333333333333333	Strand:+
TCATCTTTGGTCTTTTCTTTTGCAGAACA
>Location:NODE_302677_length_8241_cov_21.205557	Coordinate:2901	Reads:1	Hits:2	Allocated_reads:0.5	Strand:-
TGCGGATATGTTCTGCAAAAGAAAAGACCAAAGA
>Location:NODE_302677_length_8241_cov_21.205557	Coordinate:2918	Reads:1	Hits:2	Allocated_reads:0.5	Strand:-
GAGGGAAATATGCGGATATGTTCTGCA
>Location:NODE_302677_length_8241_cov_21.205557	Coordinate:2944	Reads:1	Hits:3	Allocated_reads:0.333333333333333	Strand:+
CGATGAAGGAAAGATGACAAGCAAT
>Location:NODE_302677_length_8241_cov_21.205557	Coordinate:2986	Reads:1	Hits:2	Allocated_reads:0.5	Strand:+
CAGGCAAGTTTTCATGTTTAAAAAGGCC
>Location:NODE_302677_length_8241_cov_21.205557	Coordinate:3006	Reads:1	Hits:2	Allocated_reads:0.5	Strand:-
TGAGTTCAAAAAGATAAAACATGGCCTTTT
>Location:NODE_302677_length_8241_cov_21.205557	Coordinate:3008	Reads:1	Hits:2	Allocated_reads:0.5	Strand:+
AAGGCCATGTTTTATCTTTTTGAACTCA
>Location:NODE_302677_length_8241_cov_21.205557	Coordinate:3010	Reads:1	Hits:2	Allocated_reads:0.5	Strand:+
GGCCATGTTTTATCTTTTTGAACTCA
>Location:NODE_302677_length_8241_cov_21.205557	Coordinate:3010	Reads:1	Hits:2	Allocated_reads:0.5	Strand:+
GGCCATGTTTTATCTTTTTGAACTCAGC
>Location:NODE_302677_length_8241_cov_21.205557	Coordinate:3024	Reads:1	Hits:7	Allocated_reads:0.142857142857143	Strand:+
TTTTTGAACTCAGCTTCAACAGTGGCT
>Location:NODE_302677_length_8241_cov_21.205557	Coordinate:3025	Reads:3	Hits:8	Allocated_reads:0.375	Strand:+
TTTTGAACTCAGCTTCAACAGTGGC
>Location:NODE_302677_length_8241_cov_21.205557	Coordinate:3025	Reads:2	Hits:8	Allocated_reads:0.25	Strand:+
TTTTGAACTCAGCTTCAACAGTGGCT
>Location:NODE_302677_length_8241_cov_21.205557	Coordinate:3026	Reads:5	Hits:9	Allocated_reads:0.555555555555556	Strand:+
TTTGAACTCAGCTTCAACAGTGGC
>Location:NODE_302677_length_8241_cov_21.205557	Coordinate:3026	Reads:3	Hits:9	Allocated_reads:0.333333333333333	Strand:+
TTTGAACTCAGCTTCAACAGTGGCT
>Location:NODE_302677_length_8241_cov_21.205557	Coordinate:3026	Reads:2	Hits:7	Allocated_reads:0.285714285714286	Strand:+
TTTGAACTCAGCTTCAACAGTGGCTGAACT
>Location:NODE_302677_length_8241_cov_21.205557	Coordinate:3038	Reads:6	Hits:6	Allocated_reads:1	Strand:+
TTCAACAGTGGCTGAACTTGCTGT
>Location:NODE_302677_length_8241_cov_21.205557	Coordinate:3038	Reads:1	Hits:6	Allocated_reads:0.166666666666667	Strand:+
TTCAACAGTGGCTGAACTTGCTGTGATGC
>Location:NODE_302677_length_8241_cov_21.205557	Coordinate:3042	Reads:1	Hits:6	Allocated_reads:0.166666666666667	Strand:+
ACAGTGGCTGAACTTGCTGTGATGCTGG
>Location:NODE_302677_length_8241_cov_21.205557	Coordinate:3051	Reads:1	Hits:6	Allocated_reads:0.166666666666667	Strand:-
CAAAGCACCAGCATCACAGCAAGTTT
>Location:NODE_302677_length_8241_cov_21.205557	Coordinate:3052	Reads:14	Hits:6	Allocated_reads:2.33333333333333	Strand:-
TTCCAAAGCACCAGCATCACAGCAAGTT
>Location:NODE_302677_length_8241_cov_21.205557	Coordinate:3053	Reads:8	Hits:6	Allocated_reads:1.33333333333333	Strand:-
TTCCAAAGCACCAGCATCACAGCAAGT
>Location:NODE_302677_length_8241_cov_21.205557	Coordinate:3056	Reads:3	Hits:7	Allocated_reads:0.428571428571429	Strand:-
TTCCAAAGCACCAGCATCACAGCA
>Location:NODE_302677_length_8241_cov_21.205557	Coordinate:3070	Reads:1	Hits:7	Allocated_reads:0.142857142857143	Strand:+
TGCTTTGGAAGAGAGGGACCATTATT
>Location:NODE_302677_length_8241_cov_21.205557	Coordinate:3070	Reads:1	Hits:7	Allocated_reads:0.142857142857143	Strand:+
TGCTTTGGAAGAGAGGGACCATTATTC
>Location:NODE_302677_length_8241_cov_21.205557	Coordinate:3070	Reads:4	Hits:6	Allocated_reads:0.666666666666667	Strand:+
TGCTTTGGAAGAGAGGGACCATTATTCC
>Location:NODE_302677_length_8241_cov_21.205557	Coordinate:3070	Reads:4	Hits:6	Allocated_reads:0.666666666666667	Strand:+
TGCTTTGGAAGAGAGGGACCATTATTCCT
>Location:NODE_302677_length_8241_cov_21.205557	Coordinate:3070	Reads:6	Hits:6	Allocated_reads:1	Strand:+
TGCTTTGGAAGAGAGGGACCATTATTCCTG
>Location:NODE_302677_length_8241_cov_21.205557	Coordinate:3070	Reads:1	Hits:6	Allocated_reads:0.166666666666667	Strand:+
TGCTTTGGAAGAGAGGGACCATTATTCCTGT
>Location:NODE_302677_length_8241_cov_21.205557	Coordinate:3070	Reads:1	Hits:6	Allocated_reads:0.166666666666667	Strand:+
TGCTTTGGAAGAGAGGGACCATTATTCCTGTCC
>Location:NODE_302677_length_8241_cov_21.205557	Coordinate:3071	Reads:1	Hits:6	Allocated_reads:0.166666666666667	Strand:+
GCTTTGGAAGAGAGGGACCATTATTCCT
>Location:NODE_302677_length_8241_cov_21.205557	Coordinate:3082	Reads:1	Hits:5	Allocated_reads:0.2	Strand:-
TGCCACTCTGGACAGGAATAATGGTCCCTC
>Location:NODE_302677_length_8241_cov_21.205557	Coordinate:3083	Reads:1	Hits:5	Allocated_reads:0.2	Strand:-
TGCCACTCTGGACAGGAATAATGGTCCCT
>Location:NODE_302677_length_8241_cov_21.205557	Coordinate:3084	Reads:1	Hits:5	Allocated_reads:0.2	Strand:-
CTTGCCACTCTGGACAGGAATAATGGTCCC
>Location:NODE_302677_length_8241_cov_21.205557	Coordinate:3085	Reads:1	Hits:5	Allocated_reads:0.2	Strand:-
TACTTGCCACTCTGGACAGGAATAATGGTCC
>Location:NODE_302677_length_8241_cov_21.205557	Coordinate:3109	Reads:1	Hits:1	Allocated_reads:1	Strand:-
CCCCATATAATAAGACTGGCAAGTTACTTGC
>Location:NODE_302677_length_8241_cov_21.205557	Coordinate:3128	Reads:4	Hits:1	Allocated_reads:4	Strand:+
TATTATATGGGGAATAATGTCAAGGAGAAAG
>Location:NODE_302677_length_8241_cov_21.205557	Coordinate:3128	Reads:1	Hits:1	Allocated_reads:1	Strand:+
TATTATATGGGGAATAATGTCAAGGAGAAAGT
>Location:NODE_302677_length_8241_cov_21.205557	Coordinate:3159	Reads:1	Hits:1	Allocated_reads:1	Strand:+
TGAGTATTATATCTATCCCAGTTTGCTGC
>Location:NODE_302677_length_8241_cov_21.205557	Coordinate:3163	Reads:1	Hits:1	Allocated_reads:1	Strand:+
TATTATATCTATCCCAGTTTGCTGCAGC
>Location:NODE_302677_length_8241_cov_21.205557	Coordinate:3172	Reads:1	Hits:1	Allocated_reads:1	Strand:+
TATCCCAGTTTGCTGCAGCAGGTGAC
>Location:NODE_302677_length_8241_cov_21.205557	Coordinate:3172	Reads:1	Hits:1	Allocated_reads:1	Strand:+
TATCCCAGTTTGCTGCAGCAGGTGACCTGC
>Location:NODE_302677_length_8241_cov_21.205557	Coordinate:3202	Reads:1	Hits:6	Allocated_reads:0.166666666666667	Strand:+
TCTCCTCACATATTTCTGTTACCCACTGT
>Location:NODE_302677_length_8241_cov_21.205557	Coordinate:3204	Reads:1	Hits:6	Allocated_reads:0.166666666666667	Strand:-
TACGACAGTGGGTAACAGAAATATGTGAGGA
>Location:NODE_302677_length_8241_cov_21.205557	Coordinate:3207	Reads:1	Hits:6	Allocated_reads:0.166666666666667	Strand:-
TACGACAGTGGGTAACAGAAATATGTGA
>Location:NODE_302677_length_8241_cov_21.205557	Coordinate:3207	Reads:1	Hits:6	Allocated_reads:0.166666666666667	Strand:+
TCACATATTTCTGTTACCCACTGTCGT
>Location:NODE_302677_length_8241_cov_21.205557	Coordinate:3207	Reads:5	Hits:6	Allocated_reads:0.833333333333333	Strand:+
TCACATATTTCTGTTACCCACTGTCGTA
>Location:NODE_302677_length_8241_cov_21.205557	Coordinate:3207	Reads:21	Hits:6	Allocated_reads:3.5	Strand:+
TCACATATTTCTGTTACCCACTGTCGTAGG
>Location:NODE_302677_length_8241_cov_21.205557	Coordinate:3208	Reads:2	Hits:7	Allocated_reads:0.285714285714286	Strand:+
CACATATTTCTGTTACCCACTGTCGTAGG
>Location:NODE_302677_length_8241_cov_21.205557	Coordinate:3212	Reads:1	Hits:7	Allocated_reads:0.142857142857143	Strand:+
TATTTCTGTTACCCACTGTCGTAGG
>Location:NODE_302677_length_8241_cov_21.205557	Coordinate:3219	Reads:4	Hits:3	Allocated_reads:1.33333333333333	Strand:-
ATCCAGACTGACCTACGACAGTGGGTAAC
>Location:NODE_302677_length_8241_cov_21.205557	Coordinate:3219	Reads:2	Hits:3	Allocated_reads:0.666666666666667	Strand:-
GATCCAGACTGACCTACGACAGTGGGTAAC
>Location:NODE_302677_length_8241_cov_21.205557	Coordinate:3225	Reads:2	Hits:3	Allocated_reads:0.666666666666667	Strand:-
ATGAGATCCAGACTGACCTACGACAGTG
>Location:NODE_302677_length_8241_cov_21.205557	Coordinate:3225	Reads:1	Hits:3	Allocated_reads:0.333333333333333	Strand:+
CACTGTCGTAGGTCAGTCTGGATCTCATC
>Location:NODE_302677_length_8241_cov_21.205557	Coordinate:3226	Reads:2	Hits:2	Allocated_reads:1	Strand:-
TGATGAGATCCAGACTGACCTACGACAGT
>Location:NODE_302677_length_8241_cov_21.205557	Coordinate:3227	Reads:1	Hits:3	Allocated_reads:0.333333333333333	Strand:-
ATGAGATCCAGACTGACCTACGACAG
>Location:NODE_302677_length_8241_cov_21.205557	Coordinate:3228	Reads:8	Hits:4	Allocated_reads:2	Strand:+
TGTCGTAGGTCAGTCTGGATCTCATCCACT
>Location:NODE_302677_length_8241_cov_21.205557	Coordinate:3231	Reads:1	Hits:4	Allocated_reads:0.25	Strand:+
CGTAGGTCAGTCTGGATCTCATCCACT
>Location:NODE_302677_length_8241_cov_21.205557	Coordinate:3233	Reads:1	Hits:1	Allocated_reads:1	Strand:+
TAGGTCAGTCTGGATCTCATCAACTCTGA
>Location:NODE_302677_length_8241_cov_21.205557	Coordinate:3237	Reads:1	Hits:1	Allocated_reads:1	Strand:+
TCAGTCTGGATCTCATCAACTCTGAGTC
>Location:NODE_302677_length_8241_cov_21.205557	Coordinate:3242	Reads:1	Hits:1	Allocated_reads:1	Strand:+
CTGGATCTCATCAACTCTGAGTCCGCTCTCT
>Location:NODE_302677_length_8241_cov_21.205557	Coordinate:3245	Reads:1	Hits:1	Allocated_reads:1	Strand:-
AGAGAGCGGACTCAGAGTTGATGAGATC
>Location:NODE_302677_length_8241_cov_21.205557	Coordinate:3245	Reads:1	Hits:1	Allocated_reads:1	Strand:-
TGAGAGAGCGGACTCAGAGTTGATGAGATC
>Location:NODE_302677_length_8241_cov_21.205557	Coordinate:3247	Reads:1	Hits:1	Allocated_reads:1	Strand:+
TCTCATCAACTCTGAGTCCGCTCTCTCA
>Location:NODE_302677_length_8241_cov_21.205557	Coordinate:3249	Reads:1	Hits:1	Allocated_reads:1	Strand:+
TCATCAACTCTGAGTCCGCTCTCTCACTT
>Location:NODE_302677_length_8241_cov_21.205557	Coordinate:3250	Reads:1	Hits:1	Allocated_reads:1	Strand:+
CATCAACTCTGAGTCCGCTCTCTCACTT
>Location:NODE_302677_length_8241_cov_21.205557	Coordinate:3259	Reads:1	Hits:1	Allocated_reads:1	Strand:+
TGAGTCCGCTCTCTCACTTTCCTCTATCT
>Location:NODE_302677_length_8241_cov_21.205557	Coordinate:3293	Reads:1	Hits:1	Allocated_reads:1	Strand:+
TCTGGAATGATGATGAGTCTTGAAC
>Location:NODE_302677_length_8241_cov_21.205557	Coordinate:3293	Reads:42	Hits:1	Allocated_reads:42	Strand:+
TCTGGAATGATGATGAGTCTTGAACAAT
>Location:NODE_302677_length_8241_cov_21.205557	Coordinate:3293	Reads:1	Hits:1	Allocated_reads:1	Strand:+
TCTGGAATGATGATGAGTCTTGAACAATA
>Location:NODE_302677_length_8241_cov_21.205557	Coordinate:3293	Reads:1	Hits:1	Allocated_reads:1	Strand:+
TCTGGAATGATGATGAGTCTTGAACACTT
>Location:NODE_302677_length_8241_cov_21.205557	Coordinate:3293	Reads:1	Hits:1	Allocated_reads:1	Strand:+
TCTGGAATGATGATGAGTCTTGAACAGTT
>Location:NODE_302677_length_8241_cov_21.205557	Coordinate:3293	Reads:1	Hits:1	Allocated_reads:1	Strand:+
TCTGGAATGATGATGAGTCTTGAACCATT
>Location:NODE_302677_length_8241_cov_21.205557	Coordinate:3293	Reads:1	Hits:1	Allocated_reads:1	Strand:+
TCTGGAATGATGATGAGTCTTGAGCAATT
>Location:NODE_302677_length_8241_cov_21.205557	Coordinate:3293	Reads:1	Hits:1	Allocated_reads:1	Strand:+
TCTGGAATGATGATGAGTCTTTAACAATT
>Location:NODE_302677_length_8241_cov_21.205557	Coordinate:3293	Reads:973	Hits:1	Allocated_reads:973	Strand:+
TCTGGAATGATGATGAGTCTTGAACAATT
>Location:NODE_302677_length_8241_cov_21.205557	Coordinate:3293	Reads:2	Hits:1	Allocated_reads:2	Strand:+
TCTGGAATGATGATGAGTCTTGAACAATTT
>Location:NODE_302677_length_8241_cov_21.205557	Coordinate:3293	Reads:1	Hits:1	Allocated_reads:1	Strand:+
TCTGGAATGATGATGAGTCTTGAACAATTTGGGCT
>Location:NODE_302677_length_8241_cov_21.205557	Coordinate:3294	Reads:2	Hits:1	Allocated_reads:2	Strand:+
CTGGAATGATGATGAGTCTTGAACAAT
>Location:NODE_302677_length_8241_cov_21.205557	Coordinate:3294	Reads:9	Hits:1	Allocated_reads:9	Strand:+
CTGGAATGATGATGAGTCTTGAACAATT
>Location:NODE_302677_length_8241_cov_21.205557	Coordinate:3295	Reads:20	Hits:1	Allocated_reads:20	Strand:+
TGGAATGATGATGAGTCTTGAACAATT
>Location:NODE_302677_length_8241_cov_21.205557	Coordinate:3295	Reads:1	Hits:1	Allocated_reads:1	Strand:+
TGGAATGATGATGAGTCTTGAACAATTTGGGC
>Location:NODE_302677_length_8241_cov_21.205557	Coordinate:3296	Reads:3	Hits:1	Allocated_reads:3	Strand:+
GGAATGATGATGAGTCTTGAACAATT
>Location:NODE_302677_length_8241_cov_21.205557	Coordinate:3299	Reads:1	Hits:1	Allocated_reads:1	Strand:+
ATGATGATGAGTCTTGAACAATTTGGGCT
>Location:NODE_302677_length_8241_cov_21.205557	Coordinate:3300	Reads:1	Hits:1	Allocated_reads:1	Strand:+
TGATGATGAGTCTTGAACAATTTGGGCT
>Location:NODE_302677_length_8241_cov_21.205557	Coordinate:3314	Reads:1	Hits:1	Allocated_reads:1	Strand:-
AAGAAATACCTGAAAGCCCAAATTGTTC
>Location:NODE_302677_length_8241_cov_21.205557	Coordinate:3315	Reads:1	Hits:1	Allocated_reads:1	Strand:-
CAAGAAATACCTGAAAGCCCAAATTGTT
>Location:NODE_302677_length_8241_cov_21.205557	Coordinate:3318	Reads:1	Hits:4	Allocated_reads:0.25	Strand:-
TGCAAGAAATACCTGAAAGCCCAAATT
>Location:NODE_302677_length_8241_cov_21.205557	Coordinate:3319	Reads:3	Hits:4	Allocated_reads:0.75	Strand:-
TGCAAGAAATACCTGAAAGCCCAAAT
>Location:NODE_302677_length_8241_cov_21.205557	Coordinate:3369	Reads:1	Hits:1	Allocated_reads:1	Strand:+
AGAACTGTCATCACCTTCTGCATT
>Location:NODE_302677_length_8241_cov_21.205557	Coordinate:3369	Reads:1	Hits:1	Allocated_reads:1	Strand:+
AGAACTGTCATCACCTTCTGCATTACT
>Location:NODE_302677_length_8241_cov_21.205557	Coordinate:3369	Reads:1	Hits:1	Allocated_reads:1	Strand:+
AGAACTGTCATCACCTTCTGCATTACTGAG
>Location:NODE_302677_length_8241_cov_21.205557	Coordinate:3369	Reads:6	Hits:1	Allocated_reads:6	Strand:+
AGAACTGTCATCACCTTCTGCATTACTGAGG
>Location:NODE_302677_length_8241_cov_21.205557	Coordinate:3436	Reads:1	Hits:1	Allocated_reads:1	Strand:+
TGGTCCAGGCATTGAGACTGAAGAAGT
>Location:NODE_302677_length_8241_cov_21.205557	Coordinate:3439	Reads:1	Hits:1	Allocated_reads:1	Strand:+
TCCAGGCATTGAGACTGAAGAAGT
>Location:NODE_302677_length_8241_cov_21.205557	Coordinate:3442	Reads:1	Hits:1	Allocated_reads:1	Strand:-
ATTAGCAAAACTTCTTCAGTCTCAATGCCT
>Location:NODE_302677_length_8241_cov_21.205557	Coordinate:3457	Reads:1	Hits:6	Allocated_reads:0.166666666666667	Strand:-
TTCTTTGTCAGGTCATTAGCAAAACTTCT
>Location:NODE_302677_length_8241_cov_21.205557	Coordinate:3460	Reads:2	Hits:5	Allocated_reads:0.4	Strand:+
AGTTTTGCTAATGACCTGACAAAGAAATCTT
>Location:NODE_302677_length_8241_cov_21.205557	Coordinate:3462	Reads:1	Hits:5	Allocated_reads:0.2	Strand:+
TTTTGCTAATGACCTGACAAAGAAATCT
>Location:NODE_302677_length_8241_cov_21.205557	Coordinate:3463	Reads:8	Hits:5	Allocated_reads:1.6	Strand:+
TTTGCTAATGACCTGACAAAGAAATCT
>Location:NODE_302677_length_8241_cov_21.205557	Coordinate:3463	Reads:1	Hits:5	Allocated_reads:0.2	Strand:+
TTTGCTAATGACCTGACAAAAAAATCTT
>Location:NODE_302677_length_8241_cov_21.205557	Coordinate:3463	Reads:36	Hits:5	Allocated_reads:7.2	Strand:+
TTTGCTAATGACCTGACAAAGAAATCTT
>Location:NODE_302677_length_8241_cov_21.205557	Coordinate:3463	Reads:1	Hits:4	Allocated_reads:0.25	Strand:+
TTTGCTAATGACCTGACAAAGAAATCTTT
>Location:NODE_302677_length_8241_cov_21.205557	Coordinate:3463	Reads:1	Hits:4	Allocated_reads:0.25	Strand:+
TTTGCTAATGACCTGACAAAGAAATCTTTAA
>Location:NODE_302677_length_8241_cov_21.205557	Coordinate:3464	Reads:4	Hits:5	Allocated_reads:0.8	Strand:+
TTGCTAATGACCTGACAAAGAAATCTT
>Location:NODE_302677_length_8241_cov_21.205557	Coordinate:3464	Reads:1	Hits:4	Allocated_reads:0.25	Strand:+
TTGCTAATGACCTGACAAAGAAATCTTT
>Location:NODE_302677_length_8241_cov_21.205557	Coordinate:3470	Reads:1	Hits:2	Allocated_reads:0.5	Strand:+
ATGACCTGACAAAGAAATCTTTAACATGA
>Location:NODE_302677_length_8241_cov_21.205557	Coordinate:3471	Reads:3	Hits:2	Allocated_reads:1.5	Strand:+
TGACCTGACAAAGAAATCTTTAACATGA
>Location:NODE_302677_length_8241_cov_21.205557	Coordinate:3472	Reads:1	Hits:2	Allocated_reads:0.5	Strand:+
GACCTGACAAAGAAATCTTTAACATGA
>Location:NODE_302677_length_8241_cov_21.205557	Coordinate:3510	Reads:1	Hits:1	Allocated_reads:1	Strand:-
GATGATATGCCAGTGGGACTTCCTGGGT
>Location:NODE_302677_length_8241_cov_21.205557	Coordinate:3512	Reads:1	Hits:1	Allocated_reads:1	Strand:-
TAAGATGATATGCCAGTGGGACTTCCTGA
>Location:NODE_302677_length_8241_cov_21.205557	Coordinate:3514	Reads:1	Hits:1	Allocated_reads:1	Strand:-
TAAGATGATATGCCAGTGGGACTGCCT
>Location:NODE_302677_length_8241_cov_21.205557	Coordinate:3517	Reads:1	Hits:1	Allocated_reads:1	Strand:-
ATTAAGATGATATGCCAGTGGGACTT
>Location:NODE_302677_length_8241_cov_21.205557	Coordinate:3529	Reads:1	Hits:1	Allocated_reads:1	Strand:-
TGCGCGCTGCATTAAGATGATATG
>Location:NODE_302677_length_8241_cov_21.205557	Coordinate:3545	Reads:1	Hits:1	Allocated_reads:1	Strand:-
TGTTTTATCAGGGTTGATGTTGCGCGCT
>Location:NODE_302677_length_8241_cov_21.205557	Coordinate:3545	Reads:3	Hits:1	Allocated_reads:3	Strand:-
TTGTTTTATCAGGGTTGATGTTGCGCGCT
>Location:NODE_302677_length_8241_cov_21.205557	Coordinate:3549	Reads:1	Hits:3	Allocated_reads:0.333333333333333	Strand:-
TTGTTTTATCAGGGTTGATGTTGCG
>Location:NODE_302677_length_8241_cov_21.205557	Coordinate:3563	Reads:2	Hits:1	Allocated_reads:2	Strand:+
TGATAAAACAAGGGGGAGTTTGGCAGACT
>Location:NODE_302677_length_8241_cov_21.205557	Coordinate:3564	Reads:1	Hits:1	Allocated_reads:1	Strand:+
GATAAAACAAGGGGGAGTTTGGCA
>Location:NODE_302677_length_8241_cov_21.205557	Coordinate:3593	Reads:1	Hits:1	Allocated_reads:1	Strand:+
GGTTTCAAGAAGGACATGAAAGCATTCA
>Location:NODE_302677_length_8241_cov_21.205557	Coordinate:3602	Reads:1	Hits:7	Allocated_reads:0.142857142857143	Strand:+
AAGGACATGAAAGCATTCATTAAGGTAGGA
>Location:NODE_302677_length_8241_cov_21.205557	Coordinate:3603	Reads:2	Hits:7	Allocated_reads:0.285714285714286	Strand:+
AGGACATGAAAGCATTCATTAAGAGT
>Location:NODE_302677_length_8241_cov_21.205557	Coordinate:3603	Reads:7	Hits:7	Allocated_reads:1	Strand:+
AGGACATGAAAGCATTCATTAAGGTAGGACT
>Location:NODE_302677_length_8241_cov_21.205557	Coordinate:3604	Reads:1	Hits:7	Allocated_reads:0.142857142857143	Strand:+
GGACATGAAAGCATTCATTAAGGTA
>Location:NODE_302677_length_8241_cov_21.205557	Coordinate:3607	Reads:16	Hits:7	Allocated_reads:2.28571428571429	Strand:+
CATGAAAGCATTCATTAAGGTAGGACT
>Location:NODE_302677_length_8241_cov_21.205557	Coordinate:3607	Reads:2	Hits:7	Allocated_reads:0.285714285714286	Strand:+
CATGAAAGCATTCATTAAGGTAGGACTTC
>Location:NODE_302677_length_8241_cov_21.205557	Coordinate:3607	Reads:9	Hits:7	Allocated_reads:1.28571428571429	Strand:+
CATGAAAGCATTCATTAAGGTAGGACTTCA
>Location:NODE_302677_length_8241_cov_21.205557	Coordinate:3613	Reads:1	Hits:7	Allocated_reads:0.142857142857143	Strand:-
TGAAGTCCTACCTTAATGAATGCT
>Location:NODE_302677_length_8241_cov_21.205557	Coordinate:3613	Reads:1	Hits:7	Allocated_reads:0.142857142857143	Strand:-
TGATCTGAAGTCCTACCTTAATGAATGCT
>Location:NODE_302677_length_8241_cov_21.205557	Coordinate:3614	Reads:1	Hits:1	Allocated_reads:1	Strand:+
GCATTCATTAAGGTAGGACTTCAGATCAAGA
>Location:NODE_302677_length_8241_cov_21.205557	Coordinate:3617	Reads:1	Hits:7	Allocated_reads:0.142857142857143	Strand:-
TGATCTGAAGTCCTACCTTAATGAA
>Location:NODE_302677_length_8241_cov_21.205557	Coordinate:3621	Reads:1	Hits:1	Allocated_reads:1	Strand:+
TTAAGGTAGGACTTCAGATCAAGATGAGGA
>Location:NODE_302677_length_8241_cov_21.205557	Coordinate:3652	Reads:1	Hits:1	Allocated_reads:1	Strand:+
TGAAAACCTTGACCAGAGCTCCCAGAGTTG
>Location:NODE_302677_length_8241_cov_21.205557	Coordinate:3654	Reads:1	Hits:1	Allocated_reads:1	Strand:+
AAAACCTTGACCAGAGCTCCCAGAGT
>Location:NODE_302677_length_8241_cov_21.205557	Coordinate:3657	Reads:1	Hits:1	Allocated_reads:1	Strand:+
ACCTTGACCAGAGCTCCCAGAGTTGTC
>Location:NODE_302677_length_8241_cov_21.205557	Coordinate:3660	Reads:2	Hits:1	Allocated_reads:2	Strand:+
TTGACCAGAGCTCCCAGAGTTGTC
>Location:NODE_302677_length_8241_cov_21.205557	Coordinate:3690	Reads:1	Hits:1	Allocated_reads:1	Strand:+
AAGTCCCTCACAGCTTCCTTTGGCATA
>Location:NODE_302677_length_8241_cov_21.205557	Coordinate:3697	Reads:1	Hits:1	Allocated_reads:1	Strand:+
TCACAGCTTCCTTTGGCATAGGTGCA
>Location:NODE_302677_length_8241_cov_21.205557	Coordinate:3697	Reads:1	Hits:1	Allocated_reads:1	Strand:+
TCACAGCTTCCTTTGGCATAGGTGCACC
>Location:NODE_302677_length_8241_cov_21.205557	Coordinate:3698	Reads:1	Hits:1	Allocated_reads:1	Strand:+
CACAGCTTCCTTTGGCATAGGTGCACCT
>Location:NODE_302677_length_8241_cov_21.205557	Coordinate:3705	Reads:1	Hits:1	Allocated_reads:1	Strand:+
TCCTTTGGCATAGGTGCACCTGCACAA
>Location:NODE_302677_length_8241_cov_21.205557	Coordinate:3721	Reads:1	Hits:1	Allocated_reads:1	Strand:-
AACTGGTTGACATAATGGATTTGTGCAGGTG
>Location:NODE_302677_length_8241_cov_21.205557	Coordinate:3728	Reads:1	Hits:1	Allocated_reads:1	Strand:-
AACTGGTTGACATAATGGATTTGT
>Location:NODE_302677_length_8241_cov_21.205557	Coordinate:3743	Reads:1	Hits:1	Allocated_reads:1	Strand:+
CAACCAGTTTGCGATGGCATTAACATCATGC
>Location:NODE_302677_length_8241_cov_21.205557	Coordinate:3847	Reads:1	Hits:1	Allocated_reads:1	Strand:-
TGAGACCAAATGGTAAATCTGGCCATA
>Location:NODE_302677_length_8241_cov_21.205557	Coordinate:3849	Reads:1	Hits:1	Allocated_reads:1	Strand:-
TGCTGAGACCAAATGGTAAATCTGGCCA
>Location:NODE_302677_length_8241_cov_21.205557	Coordinate:3888	Reads:1	Hits:1	Allocated_reads:1	Strand:-
CAACTGTATGTTTTGATGCAACTGGTTCAGT
>Location:NODE_302677_length_8241_cov_21.205557	Coordinate:3896	Reads:1	Hits:1	Allocated_reads:1	Strand:+
AGTTGCATCAAAACATACAGTTGGGAGA
>Location:NODE_302677_length_8241_cov_21.205557	Coordinate:3922	Reads:1	Hits:1	Allocated_reads:1	Strand:-
TTACAAGACATTGTGGAGAAAAAAAAATC
>Location:NODE_302677_length_8241_cov_21.205557	Coordinate:3941	Reads:1	Hits:1	Allocated_reads:1	Strand:+
TGTCTTGTAAACATGCAGCTGAGTTT
>Location:NODE_302677_length_8241_cov_21.205557	Coordinate:3941	Reads:1	Hits:1	Allocated_reads:1	Strand:+
TGTCTTGTAAACATGCAGCTGAGTTTGA
>Location:NODE_302677_length_8241_cov_21.205557	Coordinate:3950	Reads:1	Hits:1	Allocated_reads:1	Strand:-
TATTGGACTAGAGTCAAACTCAGCTGCATGTT
>Location:NODE_302677_length_8241_cov_21.205557	Coordinate:3951	Reads:1	Hits:1	Allocated_reads:1	Strand:-
TATTGGACTAGAGTCAAACTCAGCTGCATGT
>Location:NODE_302677_length_8241_cov_21.205557	Coordinate:3958	Reads:1	Hits:1	Allocated_reads:1	Strand:-
TACGAGATATTGGACTAGAGTCAAACTCAGC
>Location:NODE_302677_length_8241_cov_21.205557	Coordinate:3961	Reads:11	Hits:1	Allocated_reads:11	Strand:-
ATACGAGATATTGGACTAGAGTCAAACTC
>Location:NODE_302677_length_8241_cov_21.205557	Coordinate:3962	Reads:11	Hits:1	Allocated_reads:11	Strand:-
ATACGAGATATTGGACTAGAGTCAAACT
>Location:NODE_302677_length_8241_cov_21.205557	Coordinate:3965	Reads:1	Hits:1	Allocated_reads:1	Strand:+
TTGACTCTAGTCCAATATCTCGTATGCTA
>Location:NODE_302677_length_8241_cov_21.205557	Coordinate:3972	Reads:3	Hits:1	Allocated_reads:3	Strand:+
TAGTCCAATATCTCGTATGCTACGACTGT
>Location:NODE_302677_length_8241_cov_21.205557	Coordinate:3972	Reads:1	Hits:1	Allocated_reads:1	Strand:+
TAGTCCAATATCTCGTATGCTACGACTGTGT
>Location:NODE_302677_length_8241_cov_21.205557	Coordinate:3980	Reads:1	Hits:1	Allocated_reads:1	Strand:+
TATCTCGTATGCTACGACTGTGAGGAACACT
>Location:NODE_302677_length_8241_cov_21.205557	Coordinate:3985	Reads:1	Hits:1	Allocated_reads:1	Strand:-
TATAGTGTTCCTCACAGTCGTAGCATACG
>Location:NODE_302677_length_8241_cov_21.205557	Coordinate:3993	Reads:1	Hits:1	Allocated_reads:1	Strand:+
ACGACTGTGAGGAACACTATATTTTAATAACT
>Location:NODE_302677_length_8241_cov_21.205557	Coordinate:3996	Reads:3	Hits:1	Allocated_reads:3	Strand:+
ACTGTGAGGAACACTATATTTTAATAACTG
>Location:NODE_302677_length_8241_cov_21.205557	Coordinate:4003	Reads:1	Hits:1	Allocated_reads:1	Strand:+
GGAACACTATATTTTAATAACTGCAGAG
>Location:NODE_302677_length_8241_cov_21.205557	Coordinate:4004	Reads:2	Hits:1	Allocated_reads:2	Strand:+
GAACACTATATTTTAATAACTGCAG
>Location:NODE_302677_length_8241_cov_21.205557	Coordinate:4004	Reads:4	Hits:1	Allocated_reads:4	Strand:+
GAACACTATATTTTAATAACTGCAGAG
>Location:NODE_302677_length_8241_cov_21.205557	Coordinate:4004	Reads:4	Hits:1	Allocated_reads:4	Strand:+
GAACACTATATTTTAATAACTGCAGAGATG
>Location:NODE_302677_length_8241_cov_21.205557	Coordinate:4048	Reads:1	Hits:1	Allocated_reads:1	Strand:-
CAAGAGAGAAAGGACTTGGAATTAGGGGA
>Location:NODE_302677_length_8241_cov_21.205557	Coordinate:4050	Reads:1	Hits:1	Allocated_reads:1	Strand:-
ACAAGAGAGAAAGGACTTGGAATTAGGG
>Location:NODE_302677_length_8241_cov_21.205557	Coordinate:4067	Reads:1	Hits:1	Allocated_reads:1	Strand:+
TTCTCTCTTGTTTGGCATTTCACAGAGT
>Location:NODE_302677_length_8241_cov_21.205557	Coordinate:4086	Reads:1	Hits:1	Allocated_reads:1	Strand:+
TCACAGAGTGGCTTGGCTCAGGATCGCC
>Location:NODE_302677_length_8241_cov_21.205557	Coordinate:4109	Reads:1	Hits:1	Allocated_reads:1	Strand:+
TCGCCAACATCCATCAGATCTGCTGCCTT
>Location:NODE_302677_length_8241_cov_21.205557	Coordinate:4112	Reads:1	Hits:4	Allocated_reads:0.25	Strand:+
CCAACATCCATCAGATCTGCTGCC
>Location:NODE_302677_length_8241_cov_21.205557	Coordinate:4114	Reads:1	Hits:1	Allocated_reads:1	Strand:+
AACATCCATCAGATCTGCTGCCTTCGCTGA
>Location:NODE_302677_length_8241_cov_21.205557	Coordinate:4115	Reads:6	Hits:1	Allocated_reads:6	Strand:+
ACATCCATCAGATCTGCTGCCTTCGCTGA
>Location:NODE_302677_length_8241_cov_21.205557	Coordinate:4116	Reads:1	Hits:1	Allocated_reads:1	Strand:+
CATCCATCAGATCTGCTGCCTTCGCTGA
>Location:NODE_302677_length_8241_cov_21.205557	Coordinate:4116	Reads:1	Hits:1	Allocated_reads:1	Strand:+
CATCCATCAGATCTGCTGCCTTCGCTGACCT
>Location:NODE_302677_length_8241_cov_21.205557	Coordinate:4118	Reads:1	Hits:1	Allocated_reads:1	Strand:+
TCCATCAGATCTGCTGCCTTCGCTGA
>Location:NODE_302677_length_8241_cov_21.205557	Coordinate:4138	Reads:1	Hits:1	Allocated_reads:1	Strand:-
AATGAAACTAGCTGTATGGAGGTCAGCG
>Location:NODE_302677_length_8241_cov_21.205557	Coordinate:4147	Reads:1	Hits:1	Allocated_reads:1	Strand:+
CCATACAGCTAGTTTCATTCTGCTCGC
>Location:NODE_302677_length_8241_cov_21.205557	Coordinate:4150	Reads:1	Hits:1	Allocated_reads:1	Strand:+
TACAGCTAGTTTCATTCTGCTCGCACAC
>Location:NODE_302677_length_8241_cov_21.205557	Coordinate:4159	Reads:1	Hits:1	Allocated_reads:1	Strand:+
TTTCATTCTGCTCGCACACAGCTCTTTAGC
>Location:NODE_302677_length_8241_cov_21.205557	Coordinate:4160	Reads:1	Hits:1	Allocated_reads:1	Strand:+
TTCATTCTGCTCGCACACAGCTCTTT
>Location:NODE_302677_length_8241_cov_21.205557	Coordinate:4160	Reads:17	Hits:1	Allocated_reads:17	Strand:+
TTCATTCTGCTCGCACACAGCTCTTTAGC
>Location:NODE_302677_length_8241_cov_21.205557	Coordinate:4163	Reads:1	Hits:1	Allocated_reads:1	Strand:+
ATTCTGCTCGCACACAGCTCTTTAGCGAT
>Location:NODE_302677_length_8241_cov_21.205557	Coordinate:4205	Reads:2	Hits:1	Allocated_reads:2	Strand:+
TTTCCAGACATGAACAGCTTAGAGTGGC
>Location:NODE_302677_length_8241_cov_21.205557	Coordinate:4205	Reads:2	Hits:1	Allocated_reads:2	Strand:+
TTTCCAGACATGAACAGCTTAGAGTGGCC
>Location:NODE_302677_length_8241_cov_21.205557	Coordinate:4208	Reads:1	Hits:1	Allocated_reads:1	Strand:+
CCAGACATGAACAGCTTAGAGTGGC
>Location:NODE_302677_length_8241_cov_21.205557	Coordinate:4225	Reads:1	Hits:1	Allocated_reads:1	Strand:-
AGATCTCTCTTTGCACACTGGCCACTCT
>Location:NODE_302677_length_8241_cov_21.205557	Coordinate:4227	Reads:2	Hits:1	Allocated_reads:2	Strand:-
TACAGATCTCTCTTTGCACACTGGCCACT
>Location:NODE_302677_length_8241_cov_21.205557	Coordinate:4245	Reads:4	Hits:6	Allocated_reads:0.666666666666667	Strand:+
AGAGATCTGTATTTCTCATGAAACACT
>Location:NODE_302677_length_8241_cov_21.205557	Coordinate:4246	Reads:3	Hits:6	Allocated_reads:0.5	Strand:+
GAGATCTGTATTTCTCATAAAACACT
>Location:NODE_302677_length_8241_cov_21.205557	Coordinate:4246	Reads:3	Hits:6	Allocated_reads:0.5	Strand:+
GAGATCTGTATTTCTCATGAAACACT
>Location:NODE_302677_length_8241_cov_21.205557	Coordinate:4246	Reads:2	Hits:5	Allocated_reads:0.4	Strand:+
GAGATCTGTATTTCTCATGAAACACTGGA
>Location:NODE_302677_length_8241_cov_21.205557	Coordinate:4246	Reads:5	Hits:5	Allocated_reads:1	Strand:+
GAGATCTGTATTTCTCATAAAACACTGGA
>Location:NODE_302677_length_8241_cov_21.205557	Coordinate:4246	Reads:1	Hits:5	Allocated_reads:0.2	Strand:+
GAGATCTGTATTTCTCATGAAACACTGGAG
>Location:NODE_302677_length_8241_cov_21.205557	Coordinate:4246	Reads:2	Hits:5	Allocated_reads:0.4	Strand:+
GAGATCTGTATTTCTCATAAAACACTGGAG
>Location:NODE_302677_length_8241_cov_21.205557	Coordinate:4246	Reads:1	Hits:4	Allocated_reads:0.25	Strand:+
GAGATCTGTATTTCTCATAAAACACTGGAGC
>Location:NODE_302677_length_8241_cov_21.205557	Coordinate:4246	Reads:3	Hits:4	Allocated_reads:0.75	Strand:+
GAGATCTGTATTTCTCATGAAACACTGGAGC
>Location:NODE_302677_length_8241_cov_21.205557	Coordinate:4246	Reads:1	Hits:4	Allocated_reads:0.25	Strand:+
GAGATCTGTATTTCTCATAAAACACTGGAGCA
>Location:NODE_302677_length_8241_cov_21.205557	Coordinate:4249	Reads:1	Hits:8	Allocated_reads:0.125	Strand:+
ATCTGTATTTCTCATGAAACACTGG
>Location:NODE_302677_length_8241_cov_21.205557	Coordinate:4256	Reads:1	Hits:6	Allocated_reads:0.166666666666667	Strand:-
TGGTGCTCCAGTGTTTCATGAGAAA
>Location:NODE_302677_length_8241_cov_21.205557	Coordinate:4276	Reads:1	Hits:1	Allocated_reads:1	Strand:+
CACCATTGGAATATTAATTGCTGTCTGT
>Location:NODE_302677_length_8241_cov_21.205557	Coordinate:4276	Reads:1	Hits:1	Allocated_reads:1	Strand:+
CACCATTGGAATATTAATTGCTGTCTGTC
>Location:NODE_302677_length_8241_cov_21.205557	Coordinate:4281	Reads:1	Hits:1	Allocated_reads:1	Strand:+
TTGGAATATTAATTGCTGTCTGTCT
>Location:NODE_302677_length_8241_cov_21.205557	Coordinate:4312	Reads:1	Hits:1	Allocated_reads:1	Strand:+
TGACATTTCTAACTGACCATGACACTC
>Location:NODE_302677_length_8241_cov_21.205557	Coordinate:4312	Reads:5	Hits:1	Allocated_reads:5	Strand:+
TGACATTTCTAACTGACCATGACACTCC
>Location:NODE_302677_length_8241_cov_21.205557	Coordinate:4312	Reads:2	Hits:1	Allocated_reads:2	Strand:+
TGACATTTCTAACTGACCATGACACTCCT
>Location:NODE_302677_length_8241_cov_21.205557	Coordinate:4312	Reads:1	Hits:1	Allocated_reads:1	Strand:+
TGACATTTCTAACTGACCATGACACTCCTGA
>Location:NODE_302677_length_8241_cov_21.205557	Coordinate:4314	Reads:1	Hits:1	Allocated_reads:1	Strand:+
ACATTTCTAACTGACCATGACACTCCT
>Location:NODE_302677_length_8241_cov_21.205557	Coordinate:4317	Reads:1	Hits:1	Allocated_reads:1	Strand:+
TTTCTAACTGACCATGACACTCCTGACC
>Location:NODE_302677_length_8241_cov_21.205557	Coordinate:4317	Reads:1	Hits:1	Allocated_reads:1	Strand:+
TTTCTAACTGACCATGACACTCCTGACCGT
>Location:NODE_302677_length_8241_cov_21.205557	Coordinate:4349	Reads:1	Hits:1	Allocated_reads:1	Strand:-
CTGTCACCAATAATTACCCGGACATTAGAGG
>Location:NODE_302677_length_8241_cov_21.205557	Coordinate:4370	Reads:1	Hits:1	Allocated_reads:1	Strand:+
TTGGTGACAGTTGGATGGACCTTGGCTCT
>Location:NODE_302677_length_8241_cov_21.205557	Coordinate:4375	Reads:1	Hits:5	Allocated_reads:0.2	Strand:+
GACAGTTGGATGGACCTTTGCTCT
>Location:NODE_302677_length_8241_cov_21.205557	Coordinate:4375	Reads:1	Hits:1	Allocated_reads:1	Strand:+
GACAGTTGGATGGACCTTTGCTCTGTCT
>Location:NODE_302677_length_8241_cov_21.205557	Coordinate:4383	Reads:1	Hits:1	Allocated_reads:1	Strand:-
CATCCAGACAGAGCAAAGGTCCATC
>Location:NODE_302677_length_8241_cov_21.205557	Coordinate:4394	Reads:1	Hits:1	Allocated_reads:1	Strand:-
TTTAACATCATTCACTTTCATCCAGACAGAGC
>Location:NODE_302677_length_8241_cov_21.205557	Coordinate:4433	Reads:1	Hits:1	Allocated_reads:1	Strand:-
CTTTCAAATTTGTAATTGCTGTACTTTT
>Location:NODE_302677_length_8241_cov_21.205557	Coordinate:4569	Reads:1	Hits:1	Allocated_reads:1	Strand:+
TTAAAAACAAGAAATCCACAAAATATGAATG
>Location:NODE_302677_length_8241_cov_21.205557	Coordinate:4590	Reads:1	Hits:1	Allocated_reads:1	Strand:+
AATATGAATGTGTTGATTGGTGGAGAACAT
>Location:NODE_302677_length_8241_cov_21.205557	Coordinate:4594	Reads:1	Hits:1	Allocated_reads:1	Strand:+
TGAATGTGTTGATTGGTGGAGAACATGGA
>Location:NODE_302677_length_8241_cov_21.205557	Coordinate:4594	Reads:1	Hits:1	Allocated_reads:1	Strand:+
TGAATGTGTTGATTGGTGGAGAACATGGAGG
>Location:NODE_302677_length_8241_cov_21.205557	Coordinate:4636	Reads:2	Hits:1	Allocated_reads:2	Strand:+
TGACTGAATATATAGGTGAGAAGTCATC
>Location:NODE_302677_length_8241_cov_21.205557	Coordinate:4697	Reads:1	Hits:1	Allocated_reads:1	Strand:-
TACAAATGGCTTTTGAGGTATCTAAAT
>Location:NODE_302677_length_8241_cov_21.205557	Coordinate:4712	Reads:1	Hits:1	Allocated_reads:1	Strand:+
AAGCCATTTGTAGACAGGTTTTCTCCTCA
>Location:NODE_302677_length_8241_cov_21.205557	Coordinate:4712	Reads:1	Hits:1	Allocated_reads:1	Strand:+
AAGCCATTTGTAGACAGGTTTTCTCCTCAAA
>Location:NODE_302677_length_8241_cov_21.205557	Coordinate:4713	Reads:1	Hits:1	Allocated_reads:1	Strand:+
AGCCATTTGTAGACAGGTTTTCTCCTCAAA
>Location:NODE_302677_length_8241_cov_21.205557	Coordinate:4714	Reads:2	Hits:1	Allocated_reads:2	Strand:+
GCCATTTGTAGACAGGTTTTCTCCTCA
>Location:NODE_302677_length_8241_cov_21.205557	Coordinate:4714	Reads:4	Hits:1	Allocated_reads:4	Strand:+
GCCATTTGTAGACAGGTTTTCTCCTCAAA
>Location:NODE_302677_length_8241_cov_21.205557	Coordinate:4714	Reads:1	Hits:1	Allocated_reads:1	Strand:-
TTGAGGAGAAAACCTGTCTACAAATGGC
>Location:NODE_302677_length_8241_cov_21.205557	Coordinate:4716	Reads:1	Hits:1	Allocated_reads:1	Strand:+
CATTTGTAGACAGGTTTTCTCCTCAAAA
>Location:NODE_302677_length_8241_cov_21.205557	Coordinate:4718	Reads:1	Hits:1	Allocated_reads:1	Strand:+
TTTGTAGACAGGTTTTCTCCTCAAAAAAG
>Location:NODE_302677_length_8241_cov_21.205557	Coordinate:4718	Reads:2	Hits:1	Allocated_reads:2	Strand:+
TTTGTAGACAGGTTTTCTCCTCAAAAAAGG
>Location:NODE_302677_length_8241_cov_21.205557	Coordinate:4719	Reads:1	Hits:1	Allocated_reads:1	Strand:+
TTGTAGACAGGTTTTCTCCTCAAAA
>Location:NODE_302677_length_8241_cov_21.205557	Coordinate:4719	Reads:1	Hits:1	Allocated_reads:1	Strand:+
TTGTAGACAGGTTTTCTCCTCAAAAAAAGG
>Location:NODE_302677_length_8241_cov_21.205557	Coordinate:4720	Reads:1	Hits:1	Allocated_reads:1	Strand:+
TGTAGACAGGTTTTCTCCTCAAAAAAG
>Location:NODE_302677_length_8241_cov_21.205557	Coordinate:4742	Reads:1	Hits:6	Allocated_reads:0.166666666666667	Strand:+
AAAAGGGAATACACAATTTTGAAGC
>Location:NODE_302677_length_8241_cov_21.205557	Coordinate:4743	Reads:1	Hits:3	Allocated_reads:0.333333333333333	Strand:+
AAAGGGAATACACAATTTTGAAGCCTG
>Location:NODE_302677_length_8241_cov_21.205557	Coordinate:4744	Reads:1	Hits:6	Allocated_reads:0.166666666666667	Strand:+
AAGGGAATACACAATTTTGAAGCC
>Location:NODE_302677_length_8241_cov_21.205557	Coordinate:4745	Reads:1	Hits:3	Allocated_reads:0.333333333333333	Strand:+
AGGGAATACACAATTTTGAAGCCTG
>Location:NODE_302677_length_8241_cov_21.205557	Coordinate:4745	Reads:7	Hits:3	Allocated_reads:2.33333333333333	Strand:+
AGGGAATACACAATTTTGAAGCCTGGCAC
>Location:NODE_302677_length_8241_cov_21.205557	Coordinate:4745	Reads:1	Hits:3	Allocated_reads:0.333333333333333	Strand:+
AGGGAATACACAATTTTGAAGCCTGGCACT
>Location:NODE_302677_length_8241_cov_21.205557	Coordinate:4745	Reads:1	Hits:3	Allocated_reads:0.333333333333333	Strand:+
AGGGAATACACAATTTTGAAGCCTGGCACTTGG
>Location:NODE_302677_length_8241_cov_21.205557	Coordinate:4747	Reads:1	Hits:4	Allocated_reads:0.25	Strand:+
GGAATACACAATTTTGAAGCCTGGCACTTG
>Location:NODE_302677_length_8241_cov_21.205557	Coordinate:4748	Reads:3	Hits:4	Allocated_reads:0.75	Strand:+
GAATACACAATTTTGAAGCCTGGCAC
>Location:NODE_302677_length_8241_cov_21.205557	Coordinate:4748	Reads:1	Hits:4	Allocated_reads:0.25	Strand:+
GAATACACAATTTTGAAGCCTGGCACT
>Location:NODE_302677_length_8241_cov_21.205557	Coordinate:4748	Reads:3	Hits:4	Allocated_reads:0.75	Strand:+
GAATACACAATTTTGAAGCCTGGCACTTG
>Location:NODE_302677_length_8241_cov_21.205557	Coordinate:4748	Reads:3	Hits:4	Allocated_reads:0.75	Strand:+
GAATACACAATTTTGAAGCCTGGCACTTGG
>Location:NODE_302677_length_8241_cov_21.205557	Coordinate:4748	Reads:2	Hits:4	Allocated_reads:0.5	Strand:+
GAATACACAATTTTGAAGCCTGGCACTTGGT
>Location:NODE_302677_length_8241_cov_21.205557	Coordinate:4748	Reads:1	Hits:4	Allocated_reads:0.25	Strand:+
GAATACACAATTTTGAAGCCTGGCACTTGGAC
>Location:NODE_302677_length_8241_cov_21.205557	Coordinate:4749	Reads:2	Hits:4	Allocated_reads:0.5	Strand:+
AATACACAATTTTGAAGCCTGGCACTTGGAC
>Location:NODE_302677_length_8241_cov_21.205557	Coordinate:4750	Reads:2	Hits:4	Allocated_reads:0.5	Strand:+
ATACACAATTTTGAAGCCTGGCAC
>Location:NODE_302677_length_8241_cov_21.205557	Coordinate:4750	Reads:3	Hits:4	Allocated_reads:0.75	Strand:+
ATACACAATTTTGAAGCCTGGCACT
>Location:NODE_302677_length_8241_cov_21.205557	Coordinate:4750	Reads:2	Hits:4	Allocated_reads:0.5	Strand:+
ATACACAATTTTGAAGCCTGGCACTT
>Location:NODE_302677_length_8241_cov_21.205557	Coordinate:4750	Reads:1	Hits:4	Allocated_reads:0.25	Strand:+
ATACACAATTTTGAAGCCTGGCAGTTGGA
>Location:NODE_302677_length_8241_cov_21.205557	Coordinate:4750	Reads:3	Hits:4	Allocated_reads:0.75	Strand:+
ATACACAATTTTGAAGCCTGGCACTTGGAA
>Location:NODE_302677_length_8241_cov_21.205557	Coordinate:4750	Reads:3	Hits:4	Allocated_reads:0.75	Strand:+
ATACACAATTTTGAAGCCTGGCACTTGGAC
>Location:NODE_302677_length_8241_cov_21.205557	Coordinate:4751	Reads:2	Hits:4	Allocated_reads:0.5	Strand:+
TACACAATTTTGAAGCCTGGCACTTGG
>Location:NODE_302677_length_8241_cov_21.205557	Coordinate:4751	Reads:2	Hits:4	Allocated_reads:0.5	Strand:+
TACACAATTTTGAAGCCTGGCACTTGGA
>Location:NODE_302677_length_8241_cov_21.205557	Coordinate:4751	Reads:4	Hits:4	Allocated_reads:1	Strand:+
TACACAATTTTGAAGCCTGGCACTTGGAC
>Location:NODE_302677_length_8241_cov_21.205557	Coordinate:4754	Reads:1	Hits:4	Allocated_reads:0.25	Strand:+
ACAATTTTGAAGCCTGGCACTTGG
>Location:NODE_302677_length_8241_cov_21.205557	Coordinate:4755	Reads:1	Hits:4	Allocated_reads:0.25	Strand:+
CAATTTTGAAGCCTGGCACTTGGAC
>Location:NODE_302677_length_8241_cov_21.205557	Coordinate:4758	Reads:1	Hits:4	Allocated_reads:0.25	Strand:+
TTTTGAAGCCTGGCACTTGGACTCATATC
>Location:NODE_302677_length_8241_cov_21.205557	Coordinate:4762	Reads:1	Hits:1	Allocated_reads:1	Strand:-
AATGATATGAGTCCAAGTGCCAGGCTTC
>Location:NODE_302677_length_8241_cov_21.205557	Coordinate:4769	Reads:1	Hits:1	Allocated_reads:1	Strand:+
GGCACTTGGACTCATATCATTAATGAC
>Location:NODE_302677_length_8241_cov_21.205557	Coordinate:4769	Reads:2	Hits:1	Allocated_reads:2	Strand:+
GGCACTTGGACTCATATCATTAATGACC
>Location:NODE_302677_length_8241_cov_21.205557	Coordinate:4818	Reads:1	Hits:1	Allocated_reads:1	Strand:-
TACTGAGTTAATATACAGGTGTCCGTGTAT
>Location:NODE_302677_length_8241_cov_21.205557	Coordinate:4819	Reads:2	Hits:1	Allocated_reads:2	Strand:+
TACACGGACACCTGTATATTAACTCAGT
>Location:NODE_302677_length_8241_cov_21.205557	Coordinate:4819	Reads:1	Hits:1	Allocated_reads:1	Strand:+
TACACGGACACCTGTATATTAACTCAGTAAC
>Location:NODE_302677_length_8241_cov_21.205557	Coordinate:4835	Reads:1	Hits:7	Allocated_reads:0.142857142857143	Strand:-
TGAGGTTTTAGTTACTGAGTTAGAT
>Location:NODE_302677_length_8241_cov_21.205557	Coordinate:4859	Reads:1	Hits:1	Allocated_reads:1	Strand:-
GGACAAGGTAAGTGTAGATTTAAAATACT
>Location:NODE_302677_length_8241_cov_21.205557	Coordinate:4868	Reads:1	Hits:1	Allocated_reads:1	Strand:-
ATCTGATTTCTGGACAAGGTAAGTGTAGATT
>Location:NODE_302677_length_8241_cov_21.205557	Coordinate:4878	Reads:1	Hits:1	Allocated_reads:1	Strand:+
TACCTTGTCCAGAAATCAGATTTTACACACT
>Location:NODE_302677_length_8241_cov_21.205557	Coordinate:4969	Reads:2	Hits:1	Allocated_reads:2	Strand:+
TGTGTATTTGATGGAAAAGACTGCTAGCT
>Location:NODE_302677_length_8241_cov_21.205557	Coordinate:4969	Reads:1	Hits:1	Allocated_reads:1	Strand:+
TGTGTATTTGATGGAAAAGACTGCTAGCTTGT
>Location:NODE_302677_length_8241_cov_21.205557	Coordinate:4970	Reads:3	Hits:1	Allocated_reads:3	Strand:+
GTGTATTTGATGGAAAAGACTGCTAGCT
>Location:NODE_302677_length_8241_cov_21.205557	Coordinate:4970	Reads:1	Hits:1	Allocated_reads:1	Strand:+
GTGTATTTGATGGAAAAGACTGCTAGCTTGT
>Location:NODE_302677_length_8241_cov_21.205557	Coordinate:4973	Reads:1	Hits:1	Allocated_reads:1	Strand:+
TATTTGATGGAAAAGACTGCTAGC
>Location:NODE_302677_length_8241_cov_21.205557	Coordinate:4988	Reads:1	Hits:1	Allocated_reads:1	Strand:+
ACTGCTAGCTTGTTCATTTTTCGAAGTGT
>Location:NODE_302677_length_8241_cov_21.205557	Coordinate:4998	Reads:1	Hits:1	Allocated_reads:1	Strand:-
ACTCCCATGAACACTTCGAAAAATGAACA
>Location:NODE_302677_length_8241_cov_21.205557	Coordinate:5010	Reads:1	Hits:1	Allocated_reads:1	Strand:+
GAAGTGTTCATGGGAGTGTAAAATGT
>Location:NODE_302677_length_8241_cov_21.205557	Coordinate:5012	Reads:3	Hits:8	Allocated_reads:0.375	Strand:-
ATTTGAACATTTTACACTCCCATGAACACT
>Location:NODE_302677_length_8241_cov_21.205557	Coordinate:5012	Reads:2	Hits:8	Allocated_reads:0.25	Strand:-
TTTGAACATTTTACACTCCCATGAACACT
>Location:NODE_302677_length_8241_cov_21.205557	Coordinate:5014	Reads:1	Hits:9	Allocated_reads:0.111111111111111	Strand:-
TTTGAACATTTTACACTCCCATGAACA
>Location:NODE_302677_length_8241_cov_21.205557	Coordinate:5015	Reads:1	Hits:9	Allocated_reads:0.111111111111111	Strand:-
TTTGAACATTTTACACTCCCATGAAC
>Location:NODE_302677_length_8241_cov_21.205557	Coordinate:5020	Reads:2	Hits:10	Allocated_reads:0.2	Strand:-
CTACATTTGAACATTTTACACTCCCA
>Location:NODE_302677_length_8241_cov_21.205557	Coordinate:5020	Reads:2	Hits:9	Allocated_reads:0.222222222222222	Strand:+
TGGGAGTGTAAAATGTTCAAATGTAGTT
>Location:NODE_302677_length_8241_cov_21.205557	Coordinate:5020	Reads:1	Hits:9	Allocated_reads:0.111111111111111	Strand:+
TGGGAGTGTAAAATGTTCAAATGTAGTTTT
>Location:NODE_302677_length_8241_cov_21.205557	Coordinate:5023	Reads:1	Hits:1	Allocated_reads:1	Strand:+
GAGTGTAAAATGTTCAAATGTAGTTTTCAGT
>Location:NODE_302677_length_8241_cov_21.205557	Coordinate:5036	Reads:2	Hits:1	Allocated_reads:2	Strand:+
TCAAATGTAGTTTTCAGTAAAAGGATGT
>Location:NODE_302677_length_8241_cov_21.205557	Coordinate:5156	Reads:1	Hits:1	Allocated_reads:1	Strand:+
TGAGAATACAATAGAATAATAAAAAAA
>Location:NODE_302677_length_8241_cov_21.205557	Coordinate:5180	Reads:1	Hits:1	Allocated_reads:1	Strand:-
ACATCCCTGAAACTGTGCAAACCTCTTT
>Location:NODE_302677_length_8241_cov_21.205557	Coordinate:5198	Reads:2	Hits:1	Allocated_reads:2	Strand:+
TCAGGGATGTACACCGAGGCAGGCTGGCT
>Location:NODE_302677_length_8241_cov_21.205557	Coordinate:5434	Reads:1	Hits:1	Allocated_reads:1	Strand:+
GAAGTGTGGAAAACGACCCCCCACCTGAGA
>Location:NODE_302677_length_8241_cov_21.205557	Coordinate:5549	Reads:1	Hits:1	Allocated_reads:1	Strand:+
ATCAGGCTCTATATATATAATAAAAAAATA
>Location:NODE_302677_length_8241_cov_21.205557	Coordinate:5623	Reads:2	Hits:1	Allocated_reads:2	Strand:+
AAAGCGCAGACTGGAAATACTCGCACTCCT
>Location:NODE_302677_length_8241_cov_21.205557	Coordinate:5624	Reads:1	Hits:1	Allocated_reads:1	Strand:+
AAGCGCAGACTGGAAATACTCGCACTCCT
>Location:NODE_302677_length_8241_cov_21.205557	Coordinate:5629	Reads:1	Hits:1	Allocated_reads:1	Strand:+
CAGACTGGAAATACTCGCACTCCTTGAGA
>Location:NODE_302677_length_8241_cov_21.205557	Coordinate:5652	Reads:1	Hits:1	Allocated_reads:1	Strand:+
TTGAGACACTGAGGAGTCCTGATGGAG
>Location:NODE_302677_length_8241_cov_21.205557	Coordinate:5764	Reads:1	Hits:1	Allocated_reads:1	Strand:+
TAAAAAGGTGATTGTTCGATTCTTACCCG
>Location:NODE_302677_length_8241_cov_21.205557	Coordinate:5770	Reads:2	Hits:1	Allocated_reads:2	Strand:-
TGCCATCCGGGTAAGAATCGAACAATCACC
>Location:NODE_302677_length_8241_cov_21.205557	Coordinate:5783	Reads:1	Hits:2	Allocated_reads:0.5	Strand:+
TTCTTACCCGGATGGCAGGCGAACCTC
>Location:NODE_302677_length_8241_cov_21.205557	Coordinate:5784	Reads:1	Hits:2	Allocated_reads:0.5	Strand:+
TCTTACCCGGATGGCAGGCGAACCTC
>Location:NODE_302677_length_8241_cov_21.205557	Coordinate:5784	Reads:2	Hits:2	Allocated_reads:1	Strand:+
TCTTACCCGGATGGCAGGCGAACCTCGC
>Location:NODE_302677_length_8241_cov_21.205557	Coordinate:5784	Reads:2	Hits:1	Allocated_reads:2	Strand:+
TCTTACCCGGATGGCAGGCGAACCTCGCA
>Location:NODE_302677_length_8241_cov_21.205557	Coordinate:5785	Reads:2	Hits:2	Allocated_reads:1	Strand:+
CTTACCCGGATGGCAGGCGAACCT
>Location:NODE_302677_length_8241_cov_21.205557	Coordinate:5786	Reads:1	Hits:1	Allocated_reads:1	Strand:+
TTACCCGGATGGCAGGCGAACCTCGCAGT
>Location:NODE_302677_length_8241_cov_21.205557	Coordinate:5786	Reads:1	Hits:1	Allocated_reads:1	Strand:+
TTACCCGGATGGCAGGCGAACCTCGCAGTGTT
>Location:NODE_302677_length_8241_cov_21.205557	Coordinate:5787	Reads:1	Hits:2	Allocated_reads:0.5	Strand:+
TACCCGGATGGCAGGCGAACCTCGC
>Location:NODE_302677_length_8241_cov_21.205557	Coordinate:5787	Reads:1	Hits:1	Allocated_reads:1	Strand:+
TACCCGGATGGCAGGCGAACCTCGCA
>Location:NODE_302677_length_8241_cov_21.205557	Coordinate:5787	Reads:1	Hits:1	Allocated_reads:1	Strand:+
TACCCGGATGGCAGGCGAACCTCGCAGTGGG
>Location:NODE_302677_length_8241_cov_21.205557	Coordinate:5787	Reads:7	Hits:1	Allocated_reads:7	Strand:+
TACCCGGATGGCAGGCGAACCTCGCAGTGTG
>Location:NODE_302677_length_8241_cov_21.205557	Coordinate:5855	Reads:1	Hits:1	Allocated_reads:1	Strand:+
ACATACATTCTGCCTCTGTTCCGGGGTCGTT
>Location:NODE_302677_length_8241_cov_21.205557	Coordinate:5858	Reads:1	Hits:1	Allocated_reads:1	Strand:+
TACATTCTGCCTCTGTTCCGGGGTCGGGC
>Location:NODE_302677_length_8241_cov_21.205557	Coordinate:5892	Reads:1	Hits:1	Allocated_reads:1	Strand:+
TTGCTGGGCAACCTGGACCACTTTTTTAA
>Location:NODE_302677_length_8241_cov_21.205557	Coordinate:5896	Reads:1	Hits:1	Allocated_reads:1	Strand:+
TGGGCAACCTGGACCACTTTTTTAATCT
>Location:NODE_302677_length_8241_cov_21.205557	Coordinate:5956	Reads:1	Hits:1	Allocated_reads:1	Strand:-
ACCCTGAGGAGAAAGAGAGGCCCATTCTGCC
>Location:NODE_302677_length_8241_cov_21.205557	Coordinate:5960	Reads:1	Hits:1	Allocated_reads:1	Strand:-
ACCCTGAGGAGAAAGAGAGGCCCATTC
>Location:NODE_302677_length_8241_cov_21.205557	Coordinate:5977	Reads:49	Hits:1	Allocated_reads:49	Strand:+
TCCTCAGGGTCAGTGTCTGGCGCGGACT
