# Supplementary material for: First characterization of PIWI-interacting RNA clusters in a cichlid fish with a B chromosome
Source: BMC Biol. 2022 Sep 21;20:204. doi: 10.1186/s12915-022-01403-2 (PMC9490952; doi:10.1186/s12915-022-01403-2)
Supplement: Supplementary file 1 — Additional file 1. Zipped folder with fasta and interactive html piRNA cluster information for the A. latifasciata genome. The nomenclature is as follows: number-pirna-cluster_sex_B-presence (f, female; m, male; 0b, without B chromosome; 1b, with B chromosome). [file 12915_2022_1403_MOESM1_ESM.zip › 118_f1b.fasta]

>Location:NODE_302677_length_8241_cov_21.205557	Coordinate:5	Reads:1	Hits:30	Allocated_reads:0.0333333333333333	Strand:+
TGTGCCATTACCCAGCATACATCACTCCC
>Location:NODE_302677_length_8241_cov_21.205557	Coordinate:12	Reads:1	Hits:36	Allocated_reads:0.0277777777777778	Strand:+
TTACCCAGCATACATCACTCCCTCC
>Location:NODE_302677_length_8241_cov_21.205557	Coordinate:12	Reads:1	Hits:25	Allocated_reads:0.04	Strand:+
TTACCCAGCATACATCACTCCCTCCA
>Location:NODE_302677_length_8241_cov_21.205557	Coordinate:12	Reads:2	Hits:25	Allocated_reads:0.08	Strand:+
TTACCCAGCATACATCACTCCCTCCAT
>Location:NODE_302677_length_8241_cov_21.205557	Coordinate:12	Reads:1	Hits:25	Allocated_reads:0.04	Strand:+
TTACCCAGCATACATCACTCCCTCCATA
>Location:NODE_302677_length_8241_cov_21.205557	Coordinate:12	Reads:1	Hits:22	Allocated_reads:0.0454545454545455	Strand:+
TTACCCAGCATACATCACTCCCTCCATAAATG
>Location:NODE_302677_length_8241_cov_21.205557	Coordinate:19	Reads:1	Hits:24	Allocated_reads:0.0416666666666667	Strand:-
TATTGCATTTATGGAGGGAGTGATGTATGC
>Location:NODE_302677_length_8241_cov_21.205557	Coordinate:24	Reads:1	Hits:24	Allocated_reads:0.0416666666666667	Strand:-
TATTGCATTTATGGAGGGAGTGATG
>Location:NODE_302677_length_8241_cov_21.205557	Coordinate:57	Reads:1	Hits:15	Allocated_reads:0.0666666666666667	Strand:+
AAAAGTATCGTTCTACCTGTTTTTCAGG
>Location:NODE_302677_length_8241_cov_21.205557	Coordinate:71	Reads:3	Hits:34	Allocated_reads:0.0882352941176471	Strand:-
TAATGTAAACAACTACCTGAAAAACAAGT
>Location:NODE_302677_length_8241_cov_21.205557	Coordinate:72	Reads:1	Hits:36	Allocated_reads:0.0277777777777778	Strand:-
TAATGTAAACAACTACCTGAAAAACAGT
>Location:NODE_302677_length_8241_cov_21.205557	Coordinate:75	Reads:1	Hits:37	Allocated_reads:0.027027027027027	Strand:-
ATAATGTAAACAACTACCTGAAAAAC
>Location:NODE_302677_length_8241_cov_21.205557	Coordinate:86	Reads:1	Hits:40	Allocated_reads:0.025	Strand:-
ACACAATAAATTATATAATGTAAACAACT
>Location:NODE_302677_length_8241_cov_21.205557	Coordinate:87	Reads:1	Hits:40	Allocated_reads:0.025	Strand:-
ACACAATAAATTATATAATGTAAACAAC
>Location:NODE_302677_length_8241_cov_21.205557	Coordinate:103	Reads:1	Hits:36	Allocated_reads:0.0277777777777778	Strand:-
TGACGTATACAGAACACAATAAATT
>Location:NODE_302677_length_8241_cov_21.205557	Coordinate:108	Reads:1	Hits:30	Allocated_reads:0.0333333333333333	Strand:-
TTGTAGTGACGTATACAGAACACAAT
>Location:NODE_302677_length_8241_cov_21.205557	Coordinate:109	Reads:1	Hits:30	Allocated_reads:0.0333333333333333	Strand:-
TCACATTGTAGTGACGTATACAGAACACAA
>Location:NODE_302677_length_8241_cov_21.205557	Coordinate:150	Reads:1	Hits:30	Allocated_reads:0.0333333333333333	Strand:+
TATAAATATACGGACAACAGGCTCTT
>Location:NODE_302677_length_8241_cov_21.205557	Coordinate:150	Reads:6	Hits:26	Allocated_reads:0.230769230769231	Strand:+
TATAAATATACGGACAACAGGCTCTTCC
>Location:NODE_302677_length_8241_cov_21.205557	Coordinate:152	Reads:1	Hits:31	Allocated_reads:0.032258064516129	Strand:+
TAAATATACGGACAACAGGCTCTTCC
>Location:NODE_302677_length_8241_cov_21.205557	Coordinate:153	Reads:2	Hits:31	Allocated_reads:0.0645161290322581	Strand:+
AAATATACGGACAACAGGCTCTTCC
>Location:NODE_302677_length_8241_cov_21.205557	Coordinate:158	Reads:1	Hits:29	Allocated_reads:0.0344827586206897	Strand:+
TACGGACAACAGGCTCTTCCGCGT
>Location:NODE_302677_length_8241_cov_21.205557	Coordinate:158	Reads:4	Hits:24	Allocated_reads:0.166666666666667	Strand:+
TACGGACAACAGGCTCTTCCGCGGC
>Location:NODE_302677_length_8241_cov_21.205557	Coordinate:158	Reads:2	Hits:23	Allocated_reads:0.0869565217391304	Strand:+
TACGGACAACAGGCTCTTCCGCGGCAATC
>Location:NODE_302677_length_8241_cov_21.205557	Coordinate:160	Reads:1	Hits:22	Allocated_reads:0.0454545454545455	Strand:-
GAGATTGCCGCGGAAGAGCCTGTTGTCCG
>Location:NODE_302677_length_8241_cov_21.205557	Coordinate:166	Reads:1	Hits:11	Allocated_reads:0.0909090909090909	Strand:-
TGAAGAGATTGCCGCGGAAGAGCCTGT
>Location:NODE_302677_length_8241_cov_21.205557	Coordinate:168	Reads:1	Hits:11	Allocated_reads:0.0909090909090909	Strand:-
CTCCGATTGAAGAGATTGTCGCGGAAGAGCCT
>Location:NODE_302677_length_8241_cov_21.205557	Coordinate:168	Reads:1	Hits:11	Allocated_reads:0.0909090909090909	Strand:-
TTGAAGAGATTGCCGCGGAAGAGCCT
>Location:NODE_302677_length_8241_cov_21.205557	Coordinate:170	Reads:1	Hits:12	Allocated_reads:0.0833333333333333	Strand:-
GATTGAAGAGATTGCCGCGGAAGAGC
>Location:NODE_302677_length_8241_cov_21.205557	Coordinate:175	Reads:1	Hits:24	Allocated_reads:0.0416666666666667	Strand:+
TCCGCGGCAATCTCTTCAATCGGAGGA
>Location:NODE_302677_length_8241_cov_21.205557	Coordinate:175	Reads:1	Hits:24	Allocated_reads:0.0416666666666667	Strand:+
TCCGCGGCAATCTCTTCAATCGGAGGACC
>Location:NODE_302677_length_8241_cov_21.205557	Coordinate:176	Reads:1	Hits:24	Allocated_reads:0.0416666666666667	Strand:+
CCGCGGCAATCTCTTCAATCGGAGGACC
>Location:NODE_302677_length_8241_cov_21.205557	Coordinate:184	Reads:3	Hits:30	Allocated_reads:0.1	Strand:+
ATCTCTTCAATCGGAGGACCCTTC
>Location:NODE_302677_length_8241_cov_21.205557	Coordinate:184	Reads:1	Hits:29	Allocated_reads:0.0344827586206897	Strand:+
ATCTCTTCAATCGGAGGACCCTTCACGTC
>Location:NODE_302677_length_8241_cov_21.205557	Coordinate:185	Reads:1	Hits:28	Allocated_reads:0.0357142857142857	Strand:-
TTGACGTGAAGGGTCCTCCGATTGAAGAGA
>Location:NODE_302677_length_8241_cov_21.205557	Coordinate:187	Reads:1	Hits:35	Allocated_reads:0.0285714285714286	Strand:-
TTGACGTGAAGGGTCCTCCGATTGACGA
>Location:NODE_302677_length_8241_cov_21.205557	Coordinate:187	Reads:2	Hits:30	Allocated_reads:0.0666666666666667	Strand:-
TTGACGTGAAGGGTCCTCCGATTGAAGA
>Location:NODE_302677_length_8241_cov_21.205557	Coordinate:189	Reads:1	Hits:30	Allocated_reads:0.0333333333333333	Strand:-
TTGACGTGAAGGGTCCTCCGATTGAA
>Location:NODE_302677_length_8241_cov_21.205557	Coordinate:190	Reads:1	Hits:35	Allocated_reads:0.0285714285714286	Strand:+
TCAATCGGAGGACCCTTCACGTCAA
>Location:NODE_302677_length_8241_cov_21.205557	Coordinate:191	Reads:1	Hits:36	Allocated_reads:0.0277777777777778	Strand:-
ATTGACGTGAAGGGTCCTCCGATTG
>Location:NODE_302677_length_8241_cov_21.205557	Coordinate:191	Reads:1	Hits:36	Allocated_reads:0.0277777777777778	Strand:-
TTGACGTGAAGGGTCCTCCGATTG
>Location:NODE_302677_length_8241_cov_21.205557	Coordinate:205	Reads:1	Hits:16	Allocated_reads:0.0625	Strand:+
TTCACGTCAATTCCCGACGCGAGGGGGGT
>Location:NODE_302677_length_8241_cov_21.205557	Coordinate:261	Reads:1	Hits:3	Allocated_reads:0.333333333333333	Strand:-
AACTCGTCAAACGTGTGATGCATGGTCAGGCTCCC
>Location:NODE_302677_length_8241_cov_21.205557	Coordinate:264	Reads:1	Hits:3	Allocated_reads:0.333333333333333	Strand:-
AACTCGTCAAACGTGTGATGCATGGTCAGGCT
>Location:NODE_302677_length_8241_cov_21.205557	Coordinate:265	Reads:1	Hits:3	Allocated_reads:0.333333333333333	Strand:-
AACTCGTCAAACGTGTGATGCATGGTCAGGC
>Location:NODE_302677_length_8241_cov_21.205557	Coordinate:268	Reads:1	Hits:3	Allocated_reads:0.333333333333333	Strand:-
AACTCGTCAAACGTGTGATGCATGGTCA
>Location:NODE_302677_length_8241_cov_21.205557	Coordinate:278	Reads:1	Hits:73	Allocated_reads:0.0136986301369863	Strand:+
TCACACGTTTGACGAGTTGGGAGT
>Location:NODE_302677_length_8241_cov_21.205557	Coordinate:278	Reads:1	Hits:73	Allocated_reads:0.0136986301369863	Strand:+
TCACACGTTTGACGAGTTGGGAGTG
>Location:NODE_302677_length_8241_cov_21.205557	Coordinate:278	Reads:1	Hits:72	Allocated_reads:0.0138888888888889	Strand:+
TCACACGTTTGACGAGTTGGGAGTGAG
>Location:NODE_302677_length_8241_cov_21.205557	Coordinate:278	Reads:1	Hits:70	Allocated_reads:0.0142857142857143	Strand:+
TCACACGTTTGACGAGTTGGGAGTGAGAACG
>Location:NODE_302677_length_8241_cov_21.205557	Coordinate:279	Reads:1	Hits:74	Allocated_reads:0.0135135135135135	Strand:+
CACACGTTTGACGAGTTGGGAGTG
>Location:NODE_302677_length_8241_cov_21.205557	Coordinate:285	Reads:1	Hits:84	Allocated_reads:0.0119047619047619	Strand:+
TTTGACGAGTTGGGAGTGAGAACGT
>Location:NODE_302677_length_8241_cov_21.205557	Coordinate:285	Reads:3	Hits:81	Allocated_reads:0.037037037037037	Strand:+
TTTGACGAGTTGGGAGTGAGAACGTGT
>Location:NODE_302677_length_8241_cov_21.205557	Coordinate:285	Reads:2	Hits:80	Allocated_reads:0.025	Strand:+
TTTGACGAGTTGGGAGTGAGAACGTGTT
>Location:NODE_302677_length_8241_cov_21.205557	Coordinate:286	Reads:1	Hits:85	Allocated_reads:0.0117647058823529	Strand:+
TTGACGAGTTGGGAGTGAGAGCGT
>Location:NODE_302677_length_8241_cov_21.205557	Coordinate:286	Reads:7	Hits:85	Allocated_reads:0.0823529411764706	Strand:+
TTGACGAGTTGGGAGTGAGAACGT
>Location:NODE_302677_length_8241_cov_21.205557	Coordinate:286	Reads:3	Hits:87	Allocated_reads:0.0344827586206897	Strand:+
TTGACGAGTTGGGAGTGAGAACTCT
>Location:NODE_302677_length_8241_cov_21.205557	Coordinate:286	Reads:8	Hits:81	Allocated_reads:0.0987654320987654	Strand:+
TTGACGAGTTGGGAGTGAGAACGTG
>Location:NODE_302677_length_8241_cov_21.205557	Coordinate:286	Reads:3	Hits:82	Allocated_reads:0.0365853658536585	Strand:+
TTGACGAGTTGGGAGTGAGAACGTGG
>Location:NODE_302677_length_8241_cov_21.205557	Coordinate:286	Reads:30	Hits:81	Allocated_reads:0.37037037037037	Strand:+
TTGACGAGTTGGGAGTGAGAACGTGT
>Location:NODE_302677_length_8241_cov_21.205557	Coordinate:286	Reads:30	Hits:80	Allocated_reads:0.375	Strand:+
TTGACGAGTTGGGAGTGAGAACGTGTT
>Location:NODE_302677_length_8241_cov_21.205557	Coordinate:286	Reads:4	Hits:81	Allocated_reads:0.0493827160493827	Strand:+
TTGACGAGTTGGGAGTGAGAACGTGTC
>Location:NODE_302677_length_8241_cov_21.205557	Coordinate:286	Reads:6	Hits:81	Allocated_reads:0.0740740740740741	Strand:+
TTGACGAGTTGGGAGTGAGAACGTGTCC
>Location:NODE_302677_length_8241_cov_21.205557	Coordinate:286	Reads:1	Hits:10	Allocated_reads:0.1	Strand:+
TTGACGAGTTGGGAGTGAGAACGTGTTGA
>Location:NODE_302677_length_8241_cov_21.205557	Coordinate:286	Reads:3	Hits:10	Allocated_reads:0.3	Strand:+
TTGACGAGTTGGGAGTGAGAACGTGTTAA
>Location:NODE_302677_length_8241_cov_21.205557	Coordinate:286	Reads:1	Hits:5	Allocated_reads:0.2	Strand:+
TTGACGAGTTGGGAGTGAGAACGTGTTGAA
>Location:NODE_302677_length_8241_cov_21.205557	Coordinate:287	Reads:1	Hits:82	Allocated_reads:0.0121951219512195	Strand:+
TGACGAGTTGGGAGTGAGAACGTGTT
>Location:NODE_302677_length_8241_cov_21.205557	Coordinate:287	Reads:1	Hits:82	Allocated_reads:0.0121951219512195	Strand:+
TGACGAGTTGGGAGTGAGAACGTGTTG
>Location:NODE_302677_length_8241_cov_21.205557	Coordinate:288	Reads:1	Hits:83	Allocated_reads:0.0120481927710843	Strand:+
GACGAGTTGGGAGTGAGAACGTGT
>Location:NODE_302677_length_8241_cov_21.205557	Coordinate:331	Reads:1	Hits:4	Allocated_reads:0.25	Strand:+
CAGGAGAAAAGATAAAACCCAGGAATGTGT
>Location:NODE_302677_length_8241_cov_21.205557	Coordinate:375	Reads:1	Hits:3	Allocated_reads:0.333333333333333	Strand:+
TGCTGACTGAATCTTCTCAAAATAAGCATCCT
>Location:NODE_302677_length_8241_cov_21.205557	Coordinate:378	Reads:1	Hits:3	Allocated_reads:0.333333333333333	Strand:+
TGACTGAATCTTCTCAAAATAAGCATC
>Location:NODE_302677_length_8241_cov_21.205557	Coordinate:378	Reads:4	Hits:3	Allocated_reads:1.33333333333333	Strand:+
TGACTGAATCTTCTCAAAATAAGCATCCT
>Location:NODE_302677_length_8241_cov_21.205557	Coordinate:379	Reads:1	Hits:3	Allocated_reads:0.333333333333333	Strand:+
GACTGAATCTTCTCAAAATAAGCATCCTC
>Location:NODE_302677_length_8241_cov_21.205557	Coordinate:380	Reads:1	Hits:3	Allocated_reads:0.333333333333333	Strand:-
TTGTCGAGGATGCTTATTTTGAGAAGATTCAGT
>Location:NODE_302677_length_8241_cov_21.205557	Coordinate:382	Reads:1	Hits:3	Allocated_reads:0.333333333333333	Strand:+
TGAATCTTCTCAAAATAAGCATCCTC
>Location:NODE_302677_length_8241_cov_21.205557	Coordinate:382	Reads:1	Hits:3	Allocated_reads:0.333333333333333	Strand:+
TGAATCTTCTCAAAATAAGCATCCTCGA
>Location:NODE_302677_length_8241_cov_21.205557	Coordinate:384	Reads:3	Hits:3	Allocated_reads:1	Strand:+
AATCTTCTCAAAATAAGCATCCTCGAC
>Location:NODE_302677_length_8241_cov_21.205557	Coordinate:384	Reads:1	Hits:3	Allocated_reads:0.333333333333333	Strand:+
AATCTTCTCAAAATAAGCATCCTCGACA
>Location:NODE_302677_length_8241_cov_21.205557	Coordinate:384	Reads:6	Hits:3	Allocated_reads:2	Strand:-
TTGTCGAGGATGCTTATTTTGAGAAGATT
>Location:NODE_302677_length_8241_cov_21.205557	Coordinate:385	Reads:1	Hits:3	Allocated_reads:0.333333333333333	Strand:+
ATCTTCTCAAAATAAGCATCCTCGACAATA
>Location:NODE_302677_length_8241_cov_21.205557	Coordinate:385	Reads:2	Hits:3	Allocated_reads:0.666666666666667	Strand:-
ATTGTCGAGGATGCTTATTTTGAGAAGAT
>Location:NODE_302677_length_8241_cov_21.205557	Coordinate:385	Reads:2	Hits:3	Allocated_reads:0.666666666666667	Strand:-
TATTGTCGAGGATGCTTATTTTGAGAAGAT
>Location:NODE_302677_length_8241_cov_21.205557	Coordinate:385	Reads:1	Hits:3	Allocated_reads:0.333333333333333	Strand:-
TTGTCGAGGATGCTTATTCTGAGAAGAT
>Location:NODE_302677_length_8241_cov_21.205557	Coordinate:385	Reads:8	Hits:3	Allocated_reads:2.66666666666667	Strand:-
TTGTCGAGGATGCTTATTTTGAGAAGAT
>Location:NODE_302677_length_8241_cov_21.205557	Coordinate:386	Reads:1	Hits:3	Allocated_reads:0.333333333333333	Strand:+
TCTTCTCAAAATAAGCATCCTCGACAATA
>Location:NODE_302677_length_8241_cov_21.205557	Coordinate:386	Reads:1	Hits:3	Allocated_reads:0.333333333333333	Strand:-
TTGTCGAGGATGCTTATTTTGAGAAGA
>Location:NODE_302677_length_8241_cov_21.205557	Coordinate:388	Reads:1	Hits:3	Allocated_reads:0.333333333333333	Strand:+
TTCTCAAAATAAGCATCCTCGACAATATT
>Location:NODE_302677_length_8241_cov_21.205557	Coordinate:389	Reads:1	Hits:3	Allocated_reads:0.333333333333333	Strand:+
TCTCAAAATAAGCATCCTCGACAATATT
>Location:NODE_302677_length_8241_cov_21.205557	Coordinate:389	Reads:1	Hits:3	Allocated_reads:0.333333333333333	Strand:-
TTGTCGAGGATGCTTATTTTGAGA
>Location:NODE_302677_length_8241_cov_21.205557	Coordinate:394	Reads:4	Hits:4	Allocated_reads:1	Strand:+
AAATAAGCATCCTCGACAATATTCAGT
>Location:NODE_302677_length_8241_cov_21.205557	Coordinate:394	Reads:1	Hits:3	Allocated_reads:0.333333333333333	Strand:+
AAATAAGCATCCTCGACAATATTCAGTTAT
>Location:NODE_302677_length_8241_cov_21.205557	Coordinate:395	Reads:2	Hits:3	Allocated_reads:0.666666666666667	Strand:+
AATAAGCATCCTCGACAATATTCAGTTAT
>Location:NODE_302677_length_8241_cov_21.205557	Coordinate:396	Reads:1	Hits:3	Allocated_reads:0.333333333333333	Strand:+
ATAAGCATCCTCGACAATATTCAGTTAT
>Location:NODE_302677_length_8241_cov_21.205557	Coordinate:397	Reads:8	Hits:4	Allocated_reads:2	Strand:+
TAAGCATCCTCGACAATATTCAGT
>Location:NODE_302677_length_8241_cov_21.205557	Coordinate:397	Reads:7	Hits:3	Allocated_reads:2.33333333333333	Strand:+
TAAGCATCCTCGACAATATTCAGTT
>Location:NODE_302677_length_8241_cov_21.205557	Coordinate:397	Reads:3	Hits:3	Allocated_reads:1	Strand:+
TAAGCATCCTCGACAATATTCAGTTA
>Location:NODE_302677_length_8241_cov_21.205557	Coordinate:397	Reads:55	Hits:3	Allocated_reads:18.3333333333333	Strand:+
TAAGCATCCTCGACAATATTCAGTTAT
>Location:NODE_302677_length_8241_cov_21.205557	Coordinate:397	Reads:1	Hits:3	Allocated_reads:0.333333333333333	Strand:+
TAAGCATCCTCGACAATATTCAGTTATA
>Location:NODE_302677_length_8241_cov_21.205557	Coordinate:397	Reads:27	Hits:3	Allocated_reads:9	Strand:+
TAAGCATCCTCGACAATATTCAGTTATT
>Location:NODE_302677_length_8241_cov_21.205557	Coordinate:397	Reads:9	Hits:3	Allocated_reads:3	Strand:+
TAAGCATCCTCGACAATATTCAGTTATTC
>Location:NODE_302677_length_8241_cov_21.205557	Coordinate:397	Reads:35	Hits:3	Allocated_reads:11.6666666666667	Strand:+
TAAGCATCCTCGACAATATTCAGTTATTCC
>Location:NODE_302677_length_8241_cov_21.205557	Coordinate:397	Reads:1	Hits:3	Allocated_reads:0.333333333333333	Strand:+
TAAGCATCCTCGACAATATTCAGTTATTCCG
>Location:NODE_302677_length_8241_cov_21.205557	Coordinate:397	Reads:18	Hits:3	Allocated_reads:6	Strand:+
TAAGCATCCTCGACAATATTCAGTTATTCCT
>Location:NODE_302677_length_8241_cov_21.205557	Coordinate:397	Reads:3	Hits:3	Allocated_reads:1	Strand:+
TAAGCATCCTCGACAATATTCAGTTATTCCTT
>Location:NODE_302677_length_8241_cov_21.205557	Coordinate:398	Reads:1	Hits:3	Allocated_reads:0.333333333333333	Strand:+
AAGCATCCTCGACAATATTCAGTTA
>Location:NODE_302677_length_8241_cov_21.205557	Coordinate:398	Reads:1	Hits:3	Allocated_reads:0.333333333333333	Strand:+
AAGCATCCTCGACAATATTCAGTTAT
>Location:NODE_302677_length_8241_cov_21.205557	Coordinate:398	Reads:1	Hits:3	Allocated_reads:0.333333333333333	Strand:-
AATAACTGAATATTGTCGAGGATGCTT
>Location:NODE_302677_length_8241_cov_21.205557	Coordinate:399	Reads:2	Hits:3	Allocated_reads:0.666666666666667	Strand:-
AATAACTGAATATTGTCGAGGATGCT
>Location:NODE_302677_length_8241_cov_21.205557	Coordinate:399	Reads:1	Hits:3	Allocated_reads:0.333333333333333	Strand:-
GAATAACTGAATATTGTCGAGGATGCT
>Location:NODE_302677_length_8241_cov_21.205557	Coordinate:399	Reads:1	Hits:2	Allocated_reads:0.5	Strand:-
TGAAGGAATAACTGAATATTGTCGAGGATGCT
>Location:NODE_302677_length_8241_cov_21.205557	Coordinate:400	Reads:1	Hits:3	Allocated_reads:0.333333333333333	Strand:+
GCATCCTCGACAATATTCAGTTATTCCT
>Location:NODE_302677_length_8241_cov_21.205557	Coordinate:403	Reads:1	Hits:2	Allocated_reads:0.5	Strand:+
TCCTCGACAATATTCAGTTATTCCTTCA
>Location:NODE_302677_length_8241_cov_21.205557	Coordinate:403	Reads:1	Hits:2	Allocated_reads:0.5	Strand:-
TGAAGGAATAACTGAATATTGTCGAGGA
>Location:NODE_302677_length_8241_cov_21.205557	Coordinate:405	Reads:1	Hits:2	Allocated_reads:0.5	Strand:+
CTCGACAATATTCAGTTATTCCTTCAAAC
>Location:NODE_302677_length_8241_cov_21.205557	Coordinate:405	Reads:2	Hits:2	Allocated_reads:1	Strand:+
CTCGACAATATTCAGTTATTCCTTCAAACC
>Location:NODE_302677_length_8241_cov_21.205557	Coordinate:415	Reads:1	Hits:2	Allocated_reads:0.5	Strand:+
TTCAGTTATTCCTTCAAACCCATC
>Location:NODE_302677_length_8241_cov_21.205557	Coordinate:415	Reads:1	Hits:2	Allocated_reads:0.5	Strand:+
TTCAGTTATTCCTTCAAACCCATCT
>Location:NODE_302677_length_8241_cov_21.205557	Coordinate:415	Reads:3	Hits:2	Allocated_reads:1.5	Strand:+
TTCAGTTATTCCTTCAAACCCATCTGA
>Location:NODE_302677_length_8241_cov_21.205557	Coordinate:415	Reads:3	Hits:2	Allocated_reads:1.5	Strand:+
TTCAGTTATTCCTTCAAACCCATCTGAT
>Location:NODE_302677_length_8241_cov_21.205557	Coordinate:415	Reads:1	Hits:2	Allocated_reads:0.5	Strand:+
TTCAGTTATTCCTTCAAACCCATCTCAGC
>Location:NODE_302677_length_8241_cov_21.205557	Coordinate:415	Reads:1	Hits:2	Allocated_reads:0.5	Strand:+
TTCAGTTATTCCTTCAAACCCATCTGATGC
>Location:NODE_302677_length_8241_cov_21.205557	Coordinate:416	Reads:2	Hits:2	Allocated_reads:1	Strand:+
TCAGTTATTCCTTCAAACCCATCTGAT
>Location:NODE_302677_length_8241_cov_21.205557	Coordinate:416	Reads:1	Hits:2	Allocated_reads:0.5	Strand:+
TCAGTTATTCCTTCAAACCCATCTGATT
>Location:NODE_302677_length_8241_cov_21.205557	Coordinate:418	Reads:3	Hits:2	Allocated_reads:1.5	Strand:-
ATTTGCATCAGATGGGTTTGAAGGAATAACT
>Location:NODE_302677_length_8241_cov_21.205557	Coordinate:418	Reads:1	Hits:2	Allocated_reads:0.5	Strand:-
TTGCATCAGATGGGTTTGAAGGAATAACT
>Location:NODE_302677_length_8241_cov_21.205557	Coordinate:437	Reads:2	Hits:4	Allocated_reads:0.5	Strand:+
TCTGATGCAAATGGACAAAATGACT
>Location:NODE_302677_length_8241_cov_21.205557	Coordinate:437	Reads:1	Hits:4	Allocated_reads:0.25	Strand:+
TCTGATGCAAATGGACAAAATGACTGTC
>Location:NODE_302677_length_8241_cov_21.205557	Coordinate:437	Reads:1	Hits:4	Allocated_reads:0.25	Strand:+
TCTGATGCAAATGGACAAAATGACTGTCA
>Location:NODE_302677_length_8241_cov_21.205557	Coordinate:437	Reads:1	Hits:4	Allocated_reads:0.25	Strand:+
TCTGATGCAAATGGACAAAATGACTGTCATA
>Location:NODE_302677_length_8241_cov_21.205557	Coordinate:438	Reads:1	Hits:4	Allocated_reads:0.25	Strand:+
CTGATGCAAATGGACAAAATGACTGTT
>Location:NODE_302677_length_8241_cov_21.205557	Coordinate:438	Reads:1	Hits:4	Allocated_reads:0.25	Strand:+
CTGATGCAAATGGACAAAATGACTGTTA
>Location:NODE_302677_length_8241_cov_21.205557	Coordinate:439	Reads:2	Hits:4	Allocated_reads:0.5	Strand:+
TGATGCAAATGGACAAAATGACTG
>Location:NODE_302677_length_8241_cov_21.205557	Coordinate:439	Reads:2	Hits:4	Allocated_reads:0.5	Strand:+
TGATGCAAATGGACAAAATGACTGT
>Location:NODE_302677_length_8241_cov_21.205557	Coordinate:439	Reads:12	Hits:4	Allocated_reads:3	Strand:+
TGATGCAAATGGACAAAATGACTGTT
>Location:NODE_302677_length_8241_cov_21.205557	Coordinate:439	Reads:3	Hits:4	Allocated_reads:0.75	Strand:+
TGATGCAAATGGACAAAATGACTGTC
>Location:NODE_302677_length_8241_cov_21.205557	Coordinate:439	Reads:15	Hits:4	Allocated_reads:3.75	Strand:+
TGATGCAAATGGACAAAATGACTGTCA
>Location:NODE_302677_length_8241_cov_21.205557	Coordinate:439	Reads:6	Hits:4	Allocated_reads:1.5	Strand:+
TGATGCAAATGGACAAAATGACTGTTA
>Location:NODE_302677_length_8241_cov_21.205557	Coordinate:439	Reads:1	Hits:4	Allocated_reads:0.25	Strand:+
TGATGCAAATGGACAAAATGACTGGCAT
>Location:NODE_302677_length_8241_cov_21.205557	Coordinate:439	Reads:5	Hits:4	Allocated_reads:1.25	Strand:+
TGATGCAAATGGACAAAATGACTGTCAT
>Location:NODE_302677_length_8241_cov_21.205557	Coordinate:439	Reads:10	Hits:4	Allocated_reads:2.5	Strand:+
TGATGCAAATGGACAAAATGACTGTCATA
>Location:NODE_302677_length_8241_cov_21.205557	Coordinate:439	Reads:13	Hits:4	Allocated_reads:3.25	Strand:+
TGATGCAAATGGACAAAATGACTGTTATA
>Location:NODE_302677_length_8241_cov_21.205557	Coordinate:439	Reads:3	Hits:4	Allocated_reads:0.75	Strand:+
TGATGCAAATGGACAAAATGACTGTCATT
>Location:NODE_302677_length_8241_cov_21.205557	Coordinate:439	Reads:1	Hits:4	Allocated_reads:0.25	Strand:+
TGATGCAAATGGACAAAATGACTGTCATAC
>Location:NODE_302677_length_8241_cov_21.205557	Coordinate:439	Reads:3	Hits:4	Allocated_reads:0.75	Strand:+
TGATGCAAATGGACAAAATGACTGTTATAC
>Location:NODE_302677_length_8241_cov_21.205557	Coordinate:439	Reads:1	Hits:4	Allocated_reads:0.25	Strand:+
TGATGCAAATGGACAAAATGACTGTCATACA
>Location:NODE_302677_length_8241_cov_21.205557	Coordinate:439	Reads:4	Hits:4	Allocated_reads:1	Strand:+
TGATGCAAATGGACAAAATGACTGTTATACA
>Location:NODE_302677_length_8241_cov_21.205557	Coordinate:440	Reads:1	Hits:4	Allocated_reads:0.25	Strand:+
GATGCAAATGGACAAAATGACTGTT
>Location:NODE_302677_length_8241_cov_21.205557	Coordinate:475	Reads:2	Hits:2	Allocated_reads:1	Strand:+
AATGGTATGGTGGAACTGGAACCACA
>Location:NODE_302677_length_8241_cov_21.205557	Coordinate:475	Reads:1	Hits:2	Allocated_reads:0.5	Strand:+
AATGGTATGGTGGAACTGGAACCACAAA
>Location:NODE_302677_length_8241_cov_21.205557	Coordinate:477	Reads:3	Hits:2	Allocated_reads:1.5	Strand:+
TGGTATGGTGGAACTGGAACCACAAAAT
>Location:NODE_302677_length_8241_cov_21.205557	Coordinate:477	Reads:1	Hits:2	Allocated_reads:0.5	Strand:+
TGGTATGGTGGAACTGGAACCACAAAATGATG
>Location:NODE_302677_length_8241_cov_21.205557	Coordinate:478	Reads:2	Hits:2	Allocated_reads:1	Strand:+
GGTATGGTGGAACTGGAACCACAAAATGATG
>Location:NODE_302677_length_8241_cov_21.205557	Coordinate:479	Reads:1	Hits:2	Allocated_reads:0.5	Strand:+
GTATGGTGGAACTGGAACCACAAAATGATGT
>Location:NODE_302677_length_8241_cov_21.205557	Coordinate:480	Reads:1	Hits:2	Allocated_reads:0.5	Strand:+
TATGGTGGAACTGGAACCACAAAATTATG
>Location:NODE_302677_length_8241_cov_21.205557	Coordinate:480	Reads:16	Hits:2	Allocated_reads:8	Strand:+
TATGGTGGAACTGGAACCACAAAATGATG
>Location:NODE_302677_length_8241_cov_21.205557	Coordinate:481	Reads:2	Hits:2	Allocated_reads:1	Strand:+
ATGGTGGAACTGGAACCACAAAATGATG
>Location:NODE_302677_length_8241_cov_21.205557	Coordinate:482	Reads:2	Hits:2	Allocated_reads:1	Strand:+
TGGTGGAACTGGAACCACAAAATGATG
>Location:NODE_302677_length_8241_cov_21.205557	Coordinate:482	Reads:1	Hits:2	Allocated_reads:0.5	Strand:+
TGGTGGAACTGGAACCACAAAATGATGT
>Location:NODE_302677_length_8241_cov_21.205557	Coordinate:485	Reads:1	Hits:2	Allocated_reads:0.5	Strand:+
TGGAACTGGAACCACAAAATGATG
>Location:NODE_302677_length_8241_cov_21.205557	Coordinate:517	Reads:1	Hits:3	Allocated_reads:0.333333333333333	Strand:+
ATAATGACTAAACAAAATGAAATAACA
>Location:NODE_302677_length_8241_cov_21.205557	Coordinate:519	Reads:1	Hits:3	Allocated_reads:0.333333333333333	Strand:+
AATGACTAAACAAAATGAAATAACAACA
>Location:NODE_302677_length_8241_cov_21.205557	Coordinate:550	Reads:1	Hits:2	Allocated_reads:0.5	Strand:+
TTAATCCAACAACAAAGCCTCTTCTT
>Location:NODE_302677_length_8241_cov_21.205557	Coordinate:550	Reads:6	Hits:2	Allocated_reads:3	Strand:+
TTAATCCAACAACAAAGCCTCTTTTCTT
>Location:NODE_302677_length_8241_cov_21.205557	Coordinate:550	Reads:1	Hits:2	Allocated_reads:0.5	Strand:+
TTAATCCAACAACAAAGCCTCTTTTCTTTA
>Location:NODE_302677_length_8241_cov_21.205557	Coordinate:551	Reads:2	Hits:2	Allocated_reads:1	Strand:+
TAATCCAACAACAAAGCCTCTTTTCTTTACC
>Location:NODE_302677_length_8241_cov_21.205557	Coordinate:554	Reads:1	Hits:2	Allocated_reads:0.5	Strand:-
TGGTAAAGAAAAGAGGCTTTGTTGTTGGA
>Location:NODE_302677_length_8241_cov_21.205557	Coordinate:603	Reads:2	Hits:3	Allocated_reads:0.666666666666667	Strand:+
TGATGGAGATCCACTTCAATATTATTCAT
>Location:NODE_302677_length_8241_cov_21.205557	Coordinate:603	Reads:1	Hits:3	Allocated_reads:0.333333333333333	Strand:+
TGATGGAGATCCACTTCAATATTATTCATT
>Location:NODE_302677_length_8241_cov_21.205557	Coordinate:606	Reads:1	Hits:3	Allocated_reads:0.333333333333333	Strand:+
TGGAGATCCACTTCAATATTATTCATT
>Location:NODE_302677_length_8241_cov_21.205557	Coordinate:612	Reads:1	Hits:3	Allocated_reads:0.333333333333333	Strand:+
TCCACTTCAATATTATTCATTTATTAAAGCATT
>Location:NODE_302677_length_8241_cov_21.205557	Coordinate:638	Reads:8	Hits:3	Allocated_reads:2.66666666666667	Strand:-
ATTGCACTCAACTGCATTCTCAAATGCTT
>Location:NODE_302677_length_8241_cov_21.205557	Coordinate:638	Reads:1	Hits:3	Allocated_reads:0.333333333333333	Strand:-
TATTGCACTCAACTGCATTCTCAAATGCTT
>Location:NODE_302677_length_8241_cov_21.205557	Coordinate:641	Reads:1	Hits:3	Allocated_reads:0.333333333333333	Strand:+
CATTTGAGAATGCAGTTGAGTGCAATAC
>Location:NODE_302677_length_8241_cov_21.205557	Coordinate:643	Reads:1	Hits:3	Allocated_reads:0.333333333333333	Strand:+
TTTGAGAATGCAGTTGAGTGCAAT
>Location:NODE_302677_length_8241_cov_21.205557	Coordinate:643	Reads:1	Hits:3	Allocated_reads:0.333333333333333	Strand:+
TTTGAGAATGCAGTTGAGTGCAATA
>Location:NODE_302677_length_8241_cov_21.205557	Coordinate:657	Reads:3	Hits:2	Allocated_reads:1.5	Strand:+
TGAGTGCAATACGAAAAATAACAGCGAT
>Location:NODE_302677_length_8241_cov_21.205557	Coordinate:657	Reads:1	Hits:2	Allocated_reads:0.5	Strand:+
TGAGTGCAATACGAAAAATAACAGCGATCGT
>Location:NODE_302677_length_8241_cov_21.205557	Coordinate:657	Reads:1	Hits:2	Allocated_reads:0.5	Strand:+
TGAGTGCAATACGAAAAATAACAGCGATCGTGG
>Location:NODE_302677_length_8241_cov_21.205557	Coordinate:661	Reads:1	Hits:2	Allocated_reads:0.5	Strand:+
TGCAATACGAAAAATAACAGCGATCGTTT
>Location:NODE_302677_length_8241_cov_21.205557	Coordinate:661	Reads:1	Hits:2	Allocated_reads:0.5	Strand:+
TGCAATACGAAAAATAACAGCGATCGTTTA
>Location:NODE_302677_length_8241_cov_21.205557	Coordinate:663	Reads:1	Hits:2	Allocated_reads:0.5	Strand:+
CAATACGAAAAATAACAGCGATCGTTTATA
>Location:NODE_302677_length_8241_cov_21.205557	Coordinate:672	Reads:1	Hits:2	Allocated_reads:0.5	Strand:-
TTCCAAAAAATATAAACGATCGCTGTTATTT
>Location:NODE_302677_length_8241_cov_21.205557	Coordinate:676	Reads:1	Hits:2	Allocated_reads:0.5	Strand:+
AACAGCGATCGTTTATATTTTTTGGAAC
>Location:NODE_302677_length_8241_cov_21.205557	Coordinate:677	Reads:1	Hits:4	Allocated_reads:0.25	Strand:-
TGTTCCAAAAAATATAAACGATCGCTGT
>Location:NODE_302677_length_8241_cov_21.205557	Coordinate:713	Reads:1	Hits:3	Allocated_reads:0.333333333333333	Strand:-
CTTCTCACCAATTCCTTTGCATGGCCTC
>Location:NODE_302677_length_8241_cov_21.205557	Coordinate:724	Reads:1	Hits:4	Allocated_reads:0.25	Strand:-
TTTGTTGACAGCTTCTCACCAATTCTGT
>Location:NODE_302677_length_8241_cov_21.205557	Coordinate:726	Reads:1	Hits:4	Allocated_reads:0.25	Strand:+
GGAATTGGTGAGAAGCTGTCAACAAATGA
>Location:NODE_302677_length_8241_cov_21.205557	Coordinate:727	Reads:1	Hits:5	Allocated_reads:0.2	Strand:+
GAATTGGTGAGAAGCTGTCAACAAATG
>Location:NODE_302677_length_8241_cov_21.205557	Coordinate:727	Reads:18	Hits:5	Allocated_reads:3.6	Strand:+
GAATTGGTGAGAAGCTGTCAACAAATGA
>Location:NODE_302677_length_8241_cov_21.205557	Coordinate:727	Reads:1	Hits:5	Allocated_reads:0.2	Strand:+
GAATTGGTGAGAAGCTGTCAACAAATGAA
>Location:NODE_302677_length_8241_cov_21.205557	Coordinate:727	Reads:2	Hits:5	Allocated_reads:0.4	Strand:+
GAATTGGTGAGAAGCTGTCAACAAATGAACT
>Location:NODE_302677_length_8241_cov_21.205557	Coordinate:728	Reads:11	Hits:5	Allocated_reads:2.2	Strand:+
AATTGGTGAGAAGCTGTCAACAAATGA
>Location:NODE_302677_length_8241_cov_21.205557	Coordinate:728	Reads:1	Hits:5	Allocated_reads:0.2	Strand:+
AATTGGTGAGAAGCTGTCAACAAATGAA
>Location:NODE_302677_length_8241_cov_21.205557	Coordinate:728	Reads:1	Hits:5	Allocated_reads:0.2	Strand:+
AATTGGTGAGAAGCTGTCAACAAATGAAC
>Location:NODE_302677_length_8241_cov_21.205557	Coordinate:728	Reads:1	Hits:5	Allocated_reads:0.2	Strand:+
AATTGGTGAGAAGCTGTCAACAAATGAACT
>Location:NODE_302677_length_8241_cov_21.205557	Coordinate:729	Reads:1	Hits:5	Allocated_reads:0.2	Strand:+
ATTGGTGAGAAGCTGTCAACAAATG
>Location:NODE_302677_length_8241_cov_21.205557	Coordinate:729	Reads:5	Hits:5	Allocated_reads:1	Strand:+
ATTGGTGAGAAGCTGTCAACAAATGA
>Location:NODE_302677_length_8241_cov_21.205557	Coordinate:729	Reads:1	Hits:5	Allocated_reads:0.2	Strand:+
ATTGGTGAGAAGCTGTCAACAAATGAA
>Location:NODE_302677_length_8241_cov_21.205557	Coordinate:729	Reads:1	Hits:5	Allocated_reads:0.2	Strand:+
ATTGGTGAGAAGCTGTCAACAAATGAATT
>Location:NODE_302677_length_8241_cov_21.205557	Coordinate:729	Reads:2	Hits:5	Allocated_reads:0.4	Strand:+
ATTGGTGAGAAGCTGTCAACAAATGAACT
>Location:NODE_302677_length_8241_cov_21.205557	Coordinate:730	Reads:1	Hits:5	Allocated_reads:0.2	Strand:+
TTGGTGAGAAGCTGTCAACAAATG
>Location:NODE_302677_length_8241_cov_21.205557	Coordinate:730	Reads:7	Hits:5	Allocated_reads:1.4	Strand:+
TTGGTGAGAAGCTGTCAACAAATGA
>Location:NODE_302677_length_8241_cov_21.205557	Coordinate:730	Reads:1	Hits:5	Allocated_reads:0.2	Strand:+
TTGGTGAGAAGCTGTCAACAAATCAAC
>Location:NODE_302677_length_8241_cov_21.205557	Coordinate:730	Reads:10	Hits:5	Allocated_reads:2	Strand:+
TTGGTGAGAAGCTGTCAACAAATGAAC
>Location:NODE_302677_length_8241_cov_21.205557	Coordinate:730	Reads:18	Hits:5	Allocated_reads:3.6	Strand:+
TTGGTGAGAAGCTGTCAACAAATGAACT
>Location:NODE_302677_length_8241_cov_21.205557	Coordinate:730	Reads:4	Hits:5	Allocated_reads:0.8	Strand:+
TTGGTGAGAAGCTGTCAACAAATGAACTC
>Location:NODE_302677_length_8241_cov_21.205557	Coordinate:730	Reads:1	Hits:5	Allocated_reads:0.2	Strand:+
TTGGTGAGAAGCTGTCAACAAATGAACTCAG
>Location:NODE_302677_length_8241_cov_21.205557	Coordinate:730	Reads:4	Hits:5	Allocated_reads:0.8	Strand:+
TTGGTGAGAAGCTGTCAACAAATGAACTCAGA
>Location:NODE_302677_length_8241_cov_21.205557	Coordinate:730	Reads:1	Hits:5	Allocated_reads:0.2	Strand:+
TTGGTGAGAAGCTGTCAACAAATGAACTCAGATCG
>Location:NODE_302677_length_8241_cov_21.205557	Coordinate:731	Reads:1	Hits:5	Allocated_reads:0.2	Strand:+
TGGTGAGAAGCTGTCAACAAATGA
>Location:NODE_302677_length_8241_cov_21.205557	Coordinate:731	Reads:3	Hits:5	Allocated_reads:0.6	Strand:+
TGGTGAGAAGCTGTCAACAAATGAAC
>Location:NODE_302677_length_8241_cov_21.205557	Coordinate:731	Reads:3	Hits:5	Allocated_reads:0.6	Strand:+
TGGTGAGAAGCTGTCAACAAATGAACT
>Location:NODE_302677_length_8241_cov_21.205557	Coordinate:731	Reads:1	Hits:5	Allocated_reads:0.2	Strand:+
TGGTGAGAAGCTGTCAACAAATGAACTC
>Location:NODE_302677_length_8241_cov_21.205557	Coordinate:731	Reads:2	Hits:5	Allocated_reads:0.4	Strand:+
TGGTGAGAAGCTGTCAACAAATGAACTCA
>Location:NODE_302677_length_8241_cov_21.205557	Coordinate:731	Reads:3	Hits:5	Allocated_reads:0.6	Strand:+
TGGTGAGAAGCTGTCAACAAATGAACTCAGA
>Location:NODE_302677_length_8241_cov_21.205557	Coordinate:732	Reads:1	Hits:5	Allocated_reads:0.2	Strand:+
GGTGAGAAGCTGTCAACAAATGAAC
>Location:NODE_302677_length_8241_cov_21.205557	Coordinate:732	Reads:2	Hits:5	Allocated_reads:0.4	Strand:+
GGTGAGAAGCTGTCAACAAATGAACT
>Location:NODE_302677_length_8241_cov_21.205557	Coordinate:732	Reads:4	Hits:5	Allocated_reads:0.8	Strand:+
GGTGAGAAGCTGTCAACAAATGAACTCAGA
>Location:NODE_302677_length_8241_cov_21.205557	Coordinate:734	Reads:1	Hits:5	Allocated_reads:0.2	Strand:-
TCTGAGTTCATTTGTTGACAGCTTCTCA
>Location:NODE_302677_length_8241_cov_21.205557	Coordinate:734	Reads:1	Hits:5	Allocated_reads:0.2	Strand:+
TGAGAAGCTGTCAACAAATGAACT
>Location:NODE_302677_length_8241_cov_21.205557	Coordinate:734	Reads:2	Hits:5	Allocated_reads:0.4	Strand:+
TGAGAAGCTGTCAACAAATGAACTC
>Location:NODE_302677_length_8241_cov_21.205557	Coordinate:734	Reads:3	Hits:5	Allocated_reads:0.6	Strand:+
TGAGAAGCTGTCAACAAATGAACTCAG
>Location:NODE_302677_length_8241_cov_21.205557	Coordinate:734	Reads:2	Hits:5	Allocated_reads:0.4	Strand:+
TGAGAAGCTGTCAACAAATGAACTCAGA
>Location:NODE_302677_length_8241_cov_21.205557	Coordinate:735	Reads:1	Hits:5	Allocated_reads:0.2	Strand:+
GAGAAGCTGTCAACAAATGAACTCAGA
>Location:NODE_302677_length_8241_cov_21.205557	Coordinate:737	Reads:1	Hits:5	Allocated_reads:0.2	Strand:-
CACGATCTGAGTTCATTTGTTGACAGCTTC
>Location:NODE_302677_length_8241_cov_21.205557	Coordinate:737	Reads:1	Hits:5	Allocated_reads:0.2	Strand:+
GAAGCTGTCAACAAATGAACTCAG
>Location:NODE_302677_length_8241_cov_21.205557	Coordinate:737	Reads:2	Hits:5	Allocated_reads:0.4	Strand:+
GAAGCTGTCAACAAATGAACTCAGA
>Location:NODE_302677_length_8241_cov_21.205557	Coordinate:737	Reads:1	Hits:5	Allocated_reads:0.2	Strand:+
GAAGCTGTCAACAAATGAACTCAGATCA
>Location:NODE_302677_length_8241_cov_21.205557	Coordinate:737	Reads:1	Hits:5	Allocated_reads:0.2	Strand:+
GAAGCTGTCAACAAATGAACTCAGATCG
>Location:NODE_302677_length_8241_cov_21.205557	Coordinate:737	Reads:5	Hits:5	Allocated_reads:1	Strand:+
GAAGCTGTCAACAAATGAACTCAGATCGT
>Location:NODE_302677_length_8241_cov_21.205557	Coordinate:739	Reads:1	Hits:5	Allocated_reads:0.2	Strand:-
CACGATCTGAGTTCATTTGTTGACGGCT
>Location:NODE_302677_length_8241_cov_21.205557	Coordinate:739	Reads:4	Hits:5	Allocated_reads:0.8	Strand:-
CACGATCTGAGTTCATTTGTTGACAGCT
>Location:NODE_302677_length_8241_cov_21.205557	Coordinate:740	Reads:3	Hits:5	Allocated_reads:0.6	Strand:-
CACGATCTGAGTTCATTTGTTGACAGC
>Location:NODE_302677_length_8241_cov_21.205557	Coordinate:740	Reads:5	Hits:5	Allocated_reads:1	Strand:+
GCTGTCAACAAATGAACTCAGATCG
>Location:NODE_302677_length_8241_cov_21.205557	Coordinate:742	Reads:1	Hits:5	Allocated_reads:0.2	Strand:+
TGTCAACAAATGAACTCAGATCGT
>Location:NODE_302677_length_8241_cov_21.205557	Coordinate:768	Reads:1	Hits:3	Allocated_reads:0.333333333333333	Strand:+
TTATCGCAAGGCAAAATCACTGTT
>Location:NODE_302677_length_8241_cov_21.205557	Coordinate:768	Reads:1	Hits:3	Allocated_reads:0.333333333333333	Strand:+
TTATCGCAAGGCAAAATCACTGTTAAAGG
>Location:NODE_302677_length_8241_cov_21.205557	Coordinate:769	Reads:1	Hits:4	Allocated_reads:0.25	Strand:+
TATCGCAAGGCAAAATCACTGTTCT
>Location:NODE_302677_length_8241_cov_21.205557	Coordinate:769	Reads:3	Hits:3	Allocated_reads:1	Strand:+
TATCGCAAGGCAAAATCACTGTTAAAG
>Location:NODE_302677_length_8241_cov_21.205557	Coordinate:769	Reads:1	Hits:3	Allocated_reads:0.333333333333333	Strand:+
TATCGCAAGGCAAAATCACTGTTAAAGG
>Location:NODE_302677_length_8241_cov_21.205557	Coordinate:769	Reads:4	Hits:3	Allocated_reads:1.33333333333333	Strand:+
TATCGCAAGGCAAAATCACTGTTAAAGGA
>Location:NODE_302677_length_8241_cov_21.205557	Coordinate:769	Reads:1	Hits:3	Allocated_reads:0.333333333333333	Strand:+
TATCGCAAGGCAAAATCACTGTTAAAGGAG
>Location:NODE_302677_length_8241_cov_21.205557	Coordinate:770	Reads:1	Hits:3	Allocated_reads:0.333333333333333	Strand:-
TGCTCCTTTAACAGTGATTTTGCCTTGCGAT
>Location:NODE_302677_length_8241_cov_21.205557	Coordinate:771	Reads:1	Hits:3	Allocated_reads:0.333333333333333	Strand:+
TCGCAAGGCAAAATCACTGTTAAAGGA
>Location:NODE_302677_length_8241_cov_21.205557	Coordinate:773	Reads:1	Hits:3	Allocated_reads:0.333333333333333	Strand:-
TGCTCCTTTAACAGTGATTTTGCCTTGC
>Location:NODE_302677_length_8241_cov_21.205557	Coordinate:774	Reads:1	Hits:3	Allocated_reads:0.333333333333333	Strand:-
TGCTCCTTTAACAGTGATTTTGCCTTG
>Location:NODE_302677_length_8241_cov_21.205557	Coordinate:777	Reads:1	Hits:3	Allocated_reads:0.333333333333333	Strand:+
GGCAAAATCACTGTTAAAGGAGCACT
>Location:NODE_302677_length_8241_cov_21.205557	Coordinate:779	Reads:1	Hits:3	Allocated_reads:0.333333333333333	Strand:+
CAAAATCACTGTTAAAGGAGCACTATGT
>Location:NODE_302677_length_8241_cov_21.205557	Coordinate:779	Reads:1	Hits:3	Allocated_reads:0.333333333333333	Strand:+
CAAAATCACTGTTAAAGGAGCACTATGGCGAT
>Location:NODE_302677_length_8241_cov_21.205557	Coordinate:780	Reads:1	Hits:3	Allocated_reads:0.333333333333333	Strand:+
AAAATCACTGTTAAAGGAGCACTATGGC
>Location:NODE_302677_length_8241_cov_21.205557	Coordinate:780	Reads:1	Hits:3	Allocated_reads:0.333333333333333	Strand:+
AAAATCACTGTTAAAGGAGCACTATGGCGA
>Location:NODE_302677_length_8241_cov_21.205557	Coordinate:781	Reads:2	Hits:3	Allocated_reads:0.666666666666667	Strand:+
AAATCACTGTTAAAGGAGCACTATGGCGA
>Location:NODE_302677_length_8241_cov_21.205557	Coordinate:781	Reads:1	Hits:3	Allocated_reads:0.333333333333333	Strand:+
AAATCACTGTTAAAGGAGCACTATGGCGAT
>Location:NODE_302677_length_8241_cov_21.205557	Coordinate:781	Reads:1	Hits:3	Allocated_reads:0.333333333333333	Strand:+
AAATCACTGTTAAAGGAGCACTATGGCGATG
>Location:NODE_302677_length_8241_cov_21.205557	Coordinate:782	Reads:6	Hits:3	Allocated_reads:2	Strand:+
AATCACTGTTAAAGGAGCACTATGGCGA
>Location:NODE_302677_length_8241_cov_21.205557	Coordinate:782	Reads:6	Hits:3	Allocated_reads:2	Strand:+
AATCACTGTTAAAGGAGCACTATGGCGAT
>Location:NODE_302677_length_8241_cov_21.205557	Coordinate:783	Reads:1	Hits:3	Allocated_reads:0.333333333333333	Strand:+
ATCACTGTTAAAGGAGCACTATGGCGA
>Location:NODE_302677_length_8241_cov_21.205557	Coordinate:783	Reads:1	Hits:3	Allocated_reads:0.333333333333333	Strand:+
ATCACTGTTAAAGGAGCACTATGGCGATGAA
>Location:NODE_302677_length_8241_cov_21.205557	Coordinate:784	Reads:3	Hits:3	Allocated_reads:1	Strand:+
TCACTGTTAAAGGAGCACTATGGC
>Location:NODE_302677_length_8241_cov_21.205557	Coordinate:784	Reads:4	Hits:3	Allocated_reads:1.33333333333333	Strand:+
TCACTGTTAAAGGAGCACTATGGCGA
>Location:NODE_302677_length_8241_cov_21.205557	Coordinate:784	Reads:30	Hits:3	Allocated_reads:10	Strand:+
TCACTGTTAAAGGAGCACTATGGCGAT
>Location:NODE_302677_length_8241_cov_21.205557	Coordinate:784	Reads:23	Hits:3	Allocated_reads:7.66666666666667	Strand:+
TCACTGTTAAAGGAGCACTATGGCGATG
>Location:NODE_302677_length_8241_cov_21.205557	Coordinate:784	Reads:1	Hits:3	Allocated_reads:0.333333333333333	Strand:+
TCACTGTTAAAGGAGCACTATGGCGATGG
>Location:NODE_302677_length_8241_cov_21.205557	Coordinate:784	Reads:18	Hits:3	Allocated_reads:6	Strand:+
TCACTGTTAAAGGAGCACTATGGCGATGA
>Location:NODE_302677_length_8241_cov_21.205557	Coordinate:784	Reads:9	Hits:3	Allocated_reads:3	Strand:+
TCACTGTTAAAGGAGCACTATGGCGATGAA
>Location:NODE_302677_length_8241_cov_21.205557	Coordinate:784	Reads:3	Hits:3	Allocated_reads:1	Strand:+
TCACTGTTAAAGGAGCACTATGGCGATGAAC
>Location:NODE_302677_length_8241_cov_21.205557	Coordinate:784	Reads:1	Hits:3	Allocated_reads:0.333333333333333	Strand:+
TCACTGTTAAAGGAGCACTATGGCGATGAACT
>Location:NODE_302677_length_8241_cov_21.205557	Coordinate:784	Reads:7	Hits:3	Allocated_reads:2.33333333333333	Strand:+
TCACTGTTAAAGGAGCACTATGGCGATGAACA
>Location:NODE_302677_length_8241_cov_21.205557	Coordinate:785	Reads:2	Hits:3	Allocated_reads:0.666666666666667	Strand:+
CACTGTTAAAGGAGCACTATGGCGAT
>Location:NODE_302677_length_8241_cov_21.205557	Coordinate:785	Reads:2	Hits:3	Allocated_reads:0.666666666666667	Strand:+
CACTGTTAAAGGAGCACTATGGCGATG
>Location:NODE_302677_length_8241_cov_21.205557	Coordinate:785	Reads:5	Hits:3	Allocated_reads:1.66666666666667	Strand:+
CACTGTTAAAGGAGCACTATGGCGATGA
>Location:NODE_302677_length_8241_cov_21.205557	Coordinate:785	Reads:2	Hits:3	Allocated_reads:0.666666666666667	Strand:+
CACTGTTAAAGGAGCACTATGGCGATGAA
>Location:NODE_302677_length_8241_cov_21.205557	Coordinate:785	Reads:2	Hits:3	Allocated_reads:0.666666666666667	Strand:+
CACTGTTAAAGGAGCACTATGGCGATGAACA
>Location:NODE_302677_length_8241_cov_21.205557	Coordinate:786	Reads:1	Hits:3	Allocated_reads:0.333333333333333	Strand:+
ACTGTTAAAGGAGCACTATGGCGATGAAC
>Location:NODE_302677_length_8241_cov_21.205557	Coordinate:787	Reads:1	Hits:3	Allocated_reads:0.333333333333333	Strand:+
CTGTTAAAGGAGCACTATGGCGATGAAC
>Location:NODE_302677_length_8241_cov_21.205557	Coordinate:788	Reads:6	Hits:3	Allocated_reads:2	Strand:+
TGTTAAAGGAGCACTATGGCGATGAAC
>Location:NODE_302677_length_8241_cov_21.205557	Coordinate:788	Reads:5	Hits:3	Allocated_reads:1.66666666666667	Strand:+
TGTTAAAGGAGCACTATGGCGATGAACA
>Location:NODE_302677_length_8241_cov_21.205557	Coordinate:789	Reads:1	Hits:3	Allocated_reads:0.333333333333333	Strand:-
TCATCGCCATAGTGCTCCTTTAAC
>Location:NODE_302677_length_8241_cov_21.205557	Coordinate:790	Reads:1	Hits:3	Allocated_reads:0.333333333333333	Strand:+
TTAAAGGAGCACTATGGCGATGAACA
>Location:NODE_302677_length_8241_cov_21.205557	Coordinate:790	Reads:7	Hits:3	Allocated_reads:2.33333333333333	Strand:+
TTAAAGGAGCACTATGGCGATGAACAGA
>Location:NODE_302677_length_8241_cov_21.205557	Coordinate:790	Reads:2	Hits:3	Allocated_reads:0.666666666666667	Strand:+
TTAAAGGAGCACTATGGCGATGAACAGAA
>Location:NODE_302677_length_8241_cov_21.205557	Coordinate:790	Reads:1	Hits:3	Allocated_reads:0.333333333333333	Strand:+
TTAAAGGAGCACTATGGCGATGAACAGAAG
>Location:NODE_302677_length_8241_cov_21.205557	Coordinate:790	Reads:1	Hits:3	Allocated_reads:0.333333333333333	Strand:+
TTAAAGGAGCACTATGGCGATGAACAGAAGGT
>Location:NODE_302677_length_8241_cov_21.205557	Coordinate:791	Reads:5	Hits:3	Allocated_reads:1.66666666666667	Strand:+
TAAAGGAGCACTATGGCGATGAAC
>Location:NODE_302677_length_8241_cov_21.205557	Coordinate:791	Reads:7	Hits:3	Allocated_reads:2.33333333333333	Strand:+
TAAAGGAGCACTATGGCGATGAACA
>Location:NODE_302677_length_8241_cov_21.205557	Coordinate:791	Reads:5	Hits:3	Allocated_reads:1.66666666666667	Strand:+
TAAAGGAGCACTATGGCGATGAACAG
>Location:NODE_302677_length_8241_cov_21.205557	Coordinate:791	Reads:1	Hits:3	Allocated_reads:0.333333333333333	Strand:+
TAAAGGAGCACTATGGCGATGAAAAGA
>Location:NODE_302677_length_8241_cov_21.205557	Coordinate:791	Reads:1	Hits:3	Allocated_reads:0.333333333333333	Strand:+
TAAAGGAGCACTATGGCGATGAACAGG
>Location:NODE_302677_length_8241_cov_21.205557	Coordinate:791	Reads:1	Hits:3	Allocated_reads:0.333333333333333	Strand:+
TAAAGGAGCACTATGGCGATGAACAGT
>Location:NODE_302677_length_8241_cov_21.205557	Coordinate:791	Reads:1	Hits:3	Allocated_reads:0.333333333333333	Strand:+
TAAAGGAGCACTATGGCGATGAACATA
>Location:NODE_302677_length_8241_cov_21.205557	Coordinate:791	Reads:1	Hits:3	Allocated_reads:0.333333333333333	Strand:+
TAAAGGAGCACTATGGCGATGAACGGA
>Location:NODE_302677_length_8241_cov_21.205557	Coordinate:791	Reads:1	Hits:3	Allocated_reads:0.333333333333333	Strand:+
TAAAGGAGCACTATGGCGATGAATAGA
>Location:NODE_302677_length_8241_cov_21.205557	Coordinate:791	Reads:141	Hits:3	Allocated_reads:47	Strand:+
TAAAGGAGCACTATGGCGATGAACAGA
>Location:NODE_302677_length_8241_cov_21.205557	Coordinate:791	Reads:118	Hits:3	Allocated_reads:39.3333333333333	Strand:+
TAAAGGAGCACTATGGCGATGAACAGAA
>Location:NODE_302677_length_8241_cov_21.205557	Coordinate:791	Reads:2	Hits:3	Allocated_reads:0.666666666666667	Strand:+
TAAAGGAGCACTATGGCGATGAACATAA
>Location:NODE_302677_length_8241_cov_21.205557	Coordinate:791	Reads:17	Hits:3	Allocated_reads:5.66666666666667	Strand:+
TAAAGGAGCACTATGGCGATGAACAGAAG
>Location:NODE_302677_length_8241_cov_21.205557	Coordinate:791	Reads:7	Hits:3	Allocated_reads:2.33333333333333	Strand:+
TAAAGGAGCACTATGGCGATGAACATAAG
>Location:NODE_302677_length_8241_cov_21.205557	Coordinate:791	Reads:1	Hits:3	Allocated_reads:0.333333333333333	Strand:+
TAAAGGAGCACTATGGCGATGAACAGAGCT
>Location:NODE_302677_length_8241_cov_21.205557	Coordinate:791	Reads:1	Hits:3	Allocated_reads:0.333333333333333	Strand:+
TAAAGGAGCACTATGGCGATGAACATAAGG
>Location:NODE_302677_length_8241_cov_21.205557	Coordinate:791	Reads:53	Hits:3	Allocated_reads:17.6666666666667	Strand:+
TAAAGGAGCACTATGGCGATGAACAGAAGG
>Location:NODE_302677_length_8241_cov_21.205557	Coordinate:791	Reads:1	Hits:3	Allocated_reads:0.333333333333333	Strand:+
TAAAGGAGCACTATGGCGATGAACATAAGGT
>Location:NODE_302677_length_8241_cov_21.205557	Coordinate:791	Reads:32	Hits:3	Allocated_reads:10.6666666666667	Strand:+
TAAAGGAGCACTATGGCGATGAACAGAAGGT
>Location:NODE_302677_length_8241_cov_21.205557	Coordinate:791	Reads:1	Hits:3	Allocated_reads:0.333333333333333	Strand:+
TAAAGGAGCACTATGGCGATGAACAGAAGGTC
>Location:NODE_302677_length_8241_cov_21.205557	Coordinate:791	Reads:1	Hits:3	Allocated_reads:0.333333333333333	Strand:+
TAAAGGAGCACTATGGCGATGAACATAAGGTC
>Location:NODE_302677_length_8241_cov_21.205557	Coordinate:792	Reads:1	Hits:3	Allocated_reads:0.333333333333333	Strand:+
AAAGGAGCACTATGGCGATGAACA
>Location:NODE_302677_length_8241_cov_21.205557	Coordinate:792	Reads:1	Hits:3	Allocated_reads:0.333333333333333	Strand:+
AAAGGAGCACTATGGCGATGAACAGA
>Location:NODE_302677_length_8241_cov_21.205557	Coordinate:792	Reads:1	Hits:3	Allocated_reads:0.333333333333333	Strand:+
AAAGGAGCACTATGGCGATGAACAGAAGGTC
>Location:NODE_302677_length_8241_cov_21.205557	Coordinate:793	Reads:2	Hits:3	Allocated_reads:0.666666666666667	Strand:+
AAGGAGCACTATGGCGATGAACAGAAGG
>Location:NODE_302677_length_8241_cov_21.205557	Coordinate:793	Reads:4	Hits:3	Allocated_reads:1.33333333333333	Strand:+
AAGGAGCACTATGGCGATGAACAGAAGGT
>Location:NODE_302677_length_8241_cov_21.205557	Coordinate:794	Reads:1	Hits:3	Allocated_reads:0.333333333333333	Strand:+
AGGAGCACTATGGCGATGAACAGAAGGTC
>Location:NODE_302677_length_8241_cov_21.205557	Coordinate:795	Reads:1	Hits:3	Allocated_reads:0.333333333333333	Strand:+
GGAGCACTATGGCGATGAACAGAAGG
>Location:NODE_302677_length_8241_cov_21.205557	Coordinate:802	Reads:1	Hits:2	Allocated_reads:0.5	Strand:+
TATGGCGATGAACAGAAGGTCGCAGCTGC
>Location:NODE_302677_length_8241_cov_21.205557	Coordinate:807	Reads:1	Hits:2	Allocated_reads:0.5	Strand:-
TGCAGCTGCGACCTTCTGTTCATCG
>Location:NODE_302677_length_8241_cov_21.205557	Coordinate:808	Reads:1	Hits:2	Allocated_reads:0.5	Strand:-
CCAGATATGCAGCTGCGACCTTCTGTTCATC
>Location:NODE_302677_length_8241_cov_21.205557	Coordinate:809	Reads:1	Hits:2	Allocated_reads:0.5	Strand:+
ATGAACAGAAGGTCGCAGCTGCATATCT
>Location:NODE_302677_length_8241_cov_21.205557	Coordinate:810	Reads:1	Hits:2	Allocated_reads:0.5	Strand:+
TGAACAGAAGGTCGCAGCTGCATACC
>Location:NODE_302677_length_8241_cov_21.205557	Coordinate:816	Reads:1	Hits:2	Allocated_reads:0.5	Strand:+
GAAGGTCGCAGCTGCATATCTGGACAAGGC
>Location:NODE_302677_length_8241_cov_21.205557	Coordinate:817	Reads:1	Hits:2	Allocated_reads:0.5	Strand:-
CTTGTCCAGATATGCAGCTGCGACCTT
>Location:NODE_302677_length_8241_cov_21.205557	Coordinate:821	Reads:1	Hits:2	Allocated_reads:0.5	Strand:+
TCGCAGCTGCATATCTGGACAAGGCACTT
>Location:NODE_302677_length_8241_cov_21.205557	Coordinate:821	Reads:1	Hits:2	Allocated_reads:0.5	Strand:+
TCGCAGCTGCATATCTGGACAAGGCACTTT
>Location:NODE_302677_length_8241_cov_21.205557	Coordinate:823	Reads:1	Hits:2	Allocated_reads:0.5	Strand:+
GCAGCTGCATATCTGGACAAGGCACTT
>Location:NODE_302677_length_8241_cov_21.205557	Coordinate:824	Reads:3	Hits:2	Allocated_reads:1.5	Strand:+
CAGCTGCATATCTGGACAAGGCACTTT
>Location:NODE_302677_length_8241_cov_21.205557	Coordinate:824	Reads:1	Hits:2	Allocated_reads:0.5	Strand:+
CAGCTGCATATCTGGACAAGGCACTTTCA
>Location:NODE_302677_length_8241_cov_21.205557	Coordinate:826	Reads:1	Hits:2	Allocated_reads:0.5	Strand:-
AAGTGCCTTGTCCAGATATGCAGC
>Location:NODE_302677_length_8241_cov_21.205557	Coordinate:828	Reads:1	Hits:2	Allocated_reads:0.5	Strand:+
TGCATATCTGGACAAGGCACTTTC
>Location:NODE_302677_length_8241_cov_21.205557	Coordinate:828	Reads:2	Hits:2	Allocated_reads:1	Strand:+
TGCATATCTGGACAAGGCACTTTCA
>Location:NODE_302677_length_8241_cov_21.205557	Coordinate:828	Reads:1	Hits:2	Allocated_reads:0.5	Strand:+
TGCATATCTGGACAAGGCACTTTCAT
>Location:NODE_302677_length_8241_cov_21.205557	Coordinate:828	Reads:9	Hits:2	Allocated_reads:4.5	Strand:+
TGCATATCTGGACAAGGCACTTTCATG
>Location:NODE_302677_length_8241_cov_21.205557	Coordinate:828	Reads:2	Hits:2	Allocated_reads:1	Strand:+
TGCATATCTGGACAAGGCACTTTCATGG
>Location:NODE_302677_length_8241_cov_21.205557	Coordinate:828	Reads:49	Hits:2	Allocated_reads:24.5	Strand:+
TGCATATCTGGACAAGGCACTTTCATGGC
>Location:NODE_302677_length_8241_cov_21.205557	Coordinate:828	Reads:13	Hits:2	Allocated_reads:6.5	Strand:+
TGCATATCTGGACAAGGCACTTTCATGGCC
>Location:NODE_302677_length_8241_cov_21.205557	Coordinate:828	Reads:11	Hits:2	Allocated_reads:5.5	Strand:+
TGCATATCTGGACAAGGCACTTTCATGGCCA
>Location:NODE_302677_length_8241_cov_21.205557	Coordinate:828	Reads:5	Hits:2	Allocated_reads:2.5	Strand:+
TGCATATCTGGACAAGGCACTTTCATGGCCAT
>Location:NODE_302677_length_8241_cov_21.205557	Coordinate:828	Reads:14	Hits:2	Allocated_reads:7	Strand:+
TGCATATCTGGACAAGGCACTTTCATGGCCATC
>Location:NODE_302677_length_8241_cov_21.205557	Coordinate:829	Reads:1	Hits:2	Allocated_reads:0.5	Strand:+
GCATATCTGGACAAGGCACTTTCA
>Location:NODE_302677_length_8241_cov_21.205557	Coordinate:829	Reads:3	Hits:2	Allocated_reads:1.5	Strand:+
GCATATCTGGACAAGGCACTTTCATGGC
>Location:NODE_302677_length_8241_cov_21.205557	Coordinate:829	Reads:2	Hits:2	Allocated_reads:1	Strand:+
GCATATCTGGACAAGGCACTTTCATGGCC
>Location:NODE_302677_length_8241_cov_21.205557	Coordinate:829	Reads:2	Hits:2	Allocated_reads:1	Strand:+
GCATATCTGGACAAGGCACTTTCATGGCCA
>Location:NODE_302677_length_8241_cov_21.205557	Coordinate:829	Reads:1	Hits:2	Allocated_reads:0.5	Strand:+
GCATATCTGGACAAGGCACTTTCATGGCCATC
>Location:NODE_302677_length_8241_cov_21.205557	Coordinate:830	Reads:1	Hits:2	Allocated_reads:0.5	Strand:+
CATATCTGGACAAGGCACTTTCATGGC
>Location:NODE_302677_length_8241_cov_21.205557	Coordinate:830	Reads:2	Hits:2	Allocated_reads:1	Strand:+
CATATCTGGACAAGGCACTTTCATGGCCATC
>Location:NODE_302677_length_8241_cov_21.205557	Coordinate:831	Reads:1	Hits:2	Allocated_reads:0.5	Strand:+
ATATCTGGACAAGGCACTTTCATGGCC
>Location:NODE_302677_length_8241_cov_21.205557	Coordinate:831	Reads:11	Hits:2	Allocated_reads:5.5	Strand:+
ATATCTGGACAAGGCACTTTCATGGCCATC
>Location:NODE_302677_length_8241_cov_21.205557	Coordinate:832	Reads:6	Hits:2	Allocated_reads:3	Strand:+
TATCTGGACAAGGCACTTTCATGGCC
>Location:NODE_302677_length_8241_cov_21.205557	Coordinate:832	Reads:1	Hits:2	Allocated_reads:0.5	Strand:+
TATCTGGACAAGGCACTTTCATGGCCA
>Location:NODE_302677_length_8241_cov_21.205557	Coordinate:832	Reads:5	Hits:2	Allocated_reads:2.5	Strand:+
TATCTGGACAAGGCACTTTCATGGCCAT
>Location:NODE_302677_length_8241_cov_21.205557	Coordinate:832	Reads:138	Hits:2	Allocated_reads:69	Strand:+
TATCTGGACAAGGCACTTTCATGGCCATC
>Location:NODE_302677_length_8241_cov_21.205557	Coordinate:833	Reads:1	Hits:2	Allocated_reads:0.5	Strand:+
ATCTGGACAAGGCACTTTCATGACCATC
>Location:NODE_302677_length_8241_cov_21.205557	Coordinate:833	Reads:29	Hits:2	Allocated_reads:14.5	Strand:+
ATCTGGACAAGGCACTTTCATGGCCATC
>Location:NODE_302677_length_8241_cov_21.205557	Coordinate:834	Reads:13	Hits:2	Allocated_reads:6.5	Strand:+
TCTGGACAAGGCACTTTCATGGCC
>Location:NODE_302677_length_8241_cov_21.205557	Coordinate:834	Reads:1	Hits:2	Allocated_reads:0.5	Strand:+
TCTGGACAAGGCACTTTCATGGCCA
>Location:NODE_302677_length_8241_cov_21.205557	Coordinate:834	Reads:14	Hits:2	Allocated_reads:7	Strand:+
TCTGGACAAGGCACTTTCATGGCCAT
>Location:NODE_302677_length_8241_cov_21.205557	Coordinate:834	Reads:1	Hits:2	Allocated_reads:0.5	Strand:+
TCTGGACAAGGCACTTTCAAGGCCATC
>Location:NODE_302677_length_8241_cov_21.205557	Coordinate:834	Reads:1	Hits:2	Allocated_reads:0.5	Strand:+
TCTGGACAAGGCACTTTCATAGCCATC
>Location:NODE_302677_length_8241_cov_21.205557	Coordinate:834	Reads:1	Hits:2	Allocated_reads:0.5	Strand:+
TCTGGACAAGGCACTTTCATCGCCATC
>Location:NODE_302677_length_8241_cov_21.205557	Coordinate:834	Reads:1	Hits:2	Allocated_reads:0.5	Strand:+
TCTGGACAAGGCACTTTCATGGCAATC
>Location:NODE_302677_length_8241_cov_21.205557	Coordinate:834	Reads:1	Hits:2	Allocated_reads:0.5	Strand:+
TCTGGACAAGGCACTTTCATGGCCAGC
>Location:NODE_302677_length_8241_cov_21.205557	Coordinate:834	Reads:1	Hits:2	Allocated_reads:0.5	Strand:+
TCTGGACAAGGCACTTTCATTGCCATC
>Location:NODE_302677_length_8241_cov_21.205557	Coordinate:834	Reads:1	Hits:2	Allocated_reads:0.5	Strand:+
TCTGGACAAGGCACTTTCTTGGCCATC
>Location:NODE_302677_length_8241_cov_21.205557	Coordinate:834	Reads:2	Hits:2	Allocated_reads:1	Strand:+
TCTGGACAAGGCACTTTCACGGCCATC
>Location:NODE_302677_length_8241_cov_21.205557	Coordinate:834	Reads:2	Hits:2	Allocated_reads:1	Strand:+
TCTGGACAAGGCACTTTCATGACCATC
>Location:NODE_302677_length_8241_cov_21.205557	Coordinate:834	Reads:2	Hits:2	Allocated_reads:1	Strand:+
TCTGGACAAGGCACTTTCATGGCCAAC
>Location:NODE_302677_length_8241_cov_21.205557	Coordinate:834	Reads:2	Hits:2	Allocated_reads:1	Strand:+
TCTGGACAAGGCACTTTCATGGCCACC
>Location:NODE_302677_length_8241_cov_21.205557	Coordinate:834	Reads:2	Hits:2	Allocated_reads:1	Strand:+
TCTGGACAAGGCACTTTCATGGCCATA
>Location:NODE_302677_length_8241_cov_21.205557	Coordinate:834	Reads:2	Hits:2	Allocated_reads:1	Strand:+
TCTGGACAAGGCACTTTCATGGCGATC
>Location:NODE_302677_length_8241_cov_21.205557	Coordinate:834	Reads:2	Hits:2	Allocated_reads:1	Strand:+
TCTGGACAAGGCACTTTCCTGGCCATC
>Location:NODE_302677_length_8241_cov_21.205557	Coordinate:834	Reads:3159	Hits:2	Allocated_reads:1579.5	Strand:+
TCTGGACAAGGCACTTTCATGGCCATC
>Location:NODE_302677_length_8241_cov_21.205557	Coordinate:834	Reads:57	Hits:2	Allocated_reads:28.5	Strand:+
TCTGGACAAGGCACTTTCATGGCCATCA
>Location:NODE_302677_length_8241_cov_21.205557	Coordinate:834	Reads:23	Hits:2	Allocated_reads:11.5	Strand:+
TCTGGACAAGGCACTTTCATGGCCATCAA
>Location:NODE_302677_length_8241_cov_21.205557	Coordinate:834	Reads:1	Hits:2	Allocated_reads:0.5	Strand:+
TCTGGACAAGGCACTTTCATTGCCATCAAT
>Location:NODE_302677_length_8241_cov_21.205557	Coordinate:834	Reads:33	Hits:2	Allocated_reads:16.5	Strand:+
TCTGGACAAGGCACTTTCATGGCCATCAAT
>Location:NODE_302677_length_8241_cov_21.205557	Coordinate:835	Reads:1	Hits:2	Allocated_reads:0.5	Strand:+
CTGGACAAGGCACTTTCATGGCCAGT
>Location:NODE_302677_length_8241_cov_21.205557	Coordinate:835	Reads:9	Hits:2	Allocated_reads:4.5	Strand:+
CTGGACAAGGCACTTTCATGGCCATC
>Location:NODE_302677_length_8241_cov_21.205557	Coordinate:836	Reads:4	Hits:2	Allocated_reads:2	Strand:+
TGGACAAGGCACTTTCATGGCCATC
>Location:NODE_302677_length_8241_cov_21.205557	Coordinate:836	Reads:1	Hits:2	Allocated_reads:0.5	Strand:+
TGGACAAGGCACTTTCATAGCCATCAA
>Location:NODE_302677_length_8241_cov_21.205557	Coordinate:837	Reads:1	Hits:2	Allocated_reads:0.5	Strand:+
GGACAAGGCACTTTCATGGCCATCAAT
>Location:NODE_302677_length_8241_cov_21.205557	Coordinate:857	Reads:1	Hits:2	Allocated_reads:0.5	Strand:+
CATCAATTAAAACAGAGGAAGTAAAAGCTC
>Location:NODE_302677_length_8241_cov_21.205557	Coordinate:859	Reads:6	Hits:2	Allocated_reads:3	Strand:+
TCAATTAAAACAGAGGAAGTAAAAGCTC
>Location:NODE_302677_length_8241_cov_21.205557	Coordinate:861	Reads:3	Hits:2	Allocated_reads:1.5	Strand:+
AATTAAAACAGAGGAAGTAAAAGCTC
>Location:NODE_302677_length_8241_cov_21.205557	Coordinate:862	Reads:3	Hits:2	Allocated_reads:1.5	Strand:+
ATTAAAACAGAGGAAGTAAAAGCTC
>Location:NODE_302677_length_8241_cov_21.205557	Coordinate:863	Reads:5	Hits:2	Allocated_reads:2.5	Strand:+
TTAAAACAGAGGAAGTAAAAGCTC
>Location:NODE_302677_length_8241_cov_21.205557	Coordinate:863	Reads:1	Hits:2	Allocated_reads:0.5	Strand:+
TTAAAACAGAGGAAGTAAAAGCTCT
>Location:NODE_302677_length_8241_cov_21.205557	Coordinate:864	Reads:4	Hits:2	Allocated_reads:2	Strand:+
TAAAACAGAGGAAGTAAAAGCTCT
>Location:NODE_302677_length_8241_cov_21.205557	Coordinate:864	Reads:1	Hits:2	Allocated_reads:0.5	Strand:+
TAAAACAGAGGAAGTAAAAGCTCTTC
>Location:NODE_302677_length_8241_cov_21.205557	Coordinate:864	Reads:1	Hits:2	Allocated_reads:0.5	Strand:+
TAAAACAGAGGAAGTAAAAGCTCTTCAGAA
>Location:NODE_302677_length_8241_cov_21.205557	Coordinate:864	Reads:1	Hits:2	Allocated_reads:0.5	Strand:+
TAAAACAGAGGAAGTAAAAGCTCTTCAGAACT
>Location:NODE_302677_length_8241_cov_21.205557	Coordinate:866	Reads:3	Hits:2	Allocated_reads:1.5	Strand:+
AAACAGAGGAAGTAAAAGCTCTTCAGAACT
>Location:NODE_302677_length_8241_cov_21.205557	Coordinate:867	Reads:20	Hits:2	Allocated_reads:10	Strand:+
AACAGAGGAAGTAAAAGCTCTTCAGAACT
>Location:NODE_302677_length_8241_cov_21.205557	Coordinate:870	Reads:1	Hits:2	Allocated_reads:0.5	Strand:+
AGAGGAAGTAAAAGCTCTTCAGAACTACA
>Location:NODE_302677_length_8241_cov_21.205557	Coordinate:870	Reads:2	Hits:2	Allocated_reads:1	Strand:-
GTAGTTCTGAAGAGCTTTTACTTCCTCT
>Location:NODE_302677_length_8241_cov_21.205557	Coordinate:871	Reads:2	Hits:2	Allocated_reads:1	Strand:-
CTGTAGTTCTGAAGAGCTTTTACTTCCTC
>Location:NODE_302677_length_8241_cov_21.205557	Coordinate:871	Reads:1	Hits:2	Allocated_reads:0.5	Strand:+
GAGGAAGTAAAAGCTCTTCAGAACTACAG
>Location:NODE_302677_length_8241_cov_21.205557	Coordinate:871	Reads:34	Hits:2	Allocated_reads:17	Strand:-
GTAGTTCTGAAGAGCTTTTACTTCCTC
>Location:NODE_302677_length_8241_cov_21.205557	Coordinate:871	Reads:2	Hits:2	Allocated_reads:1	Strand:-
TGTAGTTCTGAAGAGCTTTTACTTCCTC
>Location:NODE_302677_length_8241_cov_21.205557	Coordinate:872	Reads:1	Hits:2	Allocated_reads:0.5	Strand:+
AGGAAGTAAAAGCTCTTCAGAACTACA
>Location:NODE_302677_length_8241_cov_21.205557	Coordinate:872	Reads:1	Hits:2	Allocated_reads:0.5	Strand:+
AGGAAGTAAAAGCTCTTCAGAACTACAGTT
>Location:NODE_302677_length_8241_cov_21.205557	Coordinate:872	Reads:1	Hits:2	Allocated_reads:0.5	Strand:-
GTAGTTCTGAAGAGCTTTTACTTCTT
>Location:NODE_302677_length_8241_cov_21.205557	Coordinate:872	Reads:9	Hits:2	Allocated_reads:4.5	Strand:-
GTAGTTCTGAAGAGCTTTTACTTCCT
>Location:NODE_302677_length_8241_cov_21.205557	Coordinate:873	Reads:3	Hits:2	Allocated_reads:1.5	Strand:+
GGAAGTAAAAGCTCTTCAGAACTACAGTT
>Location:NODE_302677_length_8241_cov_21.205557	Coordinate:873	Reads:1	Hits:2	Allocated_reads:0.5	Strand:-
GTAGTTCTGAAGAGCTTTTACTTCC
>Location:NODE_302677_length_8241_cov_21.205557	Coordinate:877	Reads:1	Hits:2	Allocated_reads:0.5	Strand:+
GTAAAAGCTCTTCAGAACTACAGTTTGTTC
>Location:NODE_302677_length_8241_cov_21.205557	Coordinate:879	Reads:1	Hits:2	Allocated_reads:0.5	Strand:+
AAAAGCTCTTCAGAACTACAGTTTGTTCC
>Location:NODE_302677_length_8241_cov_21.205557	Coordinate:881	Reads:1	Hits:2	Allocated_reads:0.5	Strand:+
AAGCTCTTCAGAACTACAGTTTGTTCCT
>Location:NODE_302677_length_8241_cov_21.205557	Coordinate:887	Reads:1	Hits:4	Allocated_reads:0.25	Strand:+
TTCAGAACTACAGTTTGTTCCTCGGGG
>Location:NODE_302677_length_8241_cov_21.205557	Coordinate:887	Reads:5	Hits:4	Allocated_reads:1.25	Strand:+
TTCAGAACTACAGTTTGTTCCTCAGGG
>Location:NODE_302677_length_8241_cov_21.205557	Coordinate:887	Reads:1	Hits:4	Allocated_reads:0.25	Strand:+
TTCAGAACTACAGTTTGTTCCTTAGGGG
>Location:NODE_302677_length_8241_cov_21.205557	Coordinate:887	Reads:10	Hits:4	Allocated_reads:2.5	Strand:+
TTCAGAACTACAGTTTGTTCCTCAGGGGA
>Location:NODE_302677_length_8241_cov_21.205557	Coordinate:887	Reads:1	Hits:4	Allocated_reads:0.25	Strand:+
TTCAGAACTACAGTTTGTTCCTCAGGGGAT
>Location:NODE_302677_length_8241_cov_21.205557	Coordinate:887	Reads:1	Hits:4	Allocated_reads:0.25	Strand:+
TTCAGAACTACAGTTTGTTCCTCAGGGGAGGC
>Location:NODE_302677_length_8241_cov_21.205557	Coordinate:887	Reads:1	Hits:4	Allocated_reads:0.25	Strand:+
TTCAGAACTACAGTTTGTTCCTCAGGGTATGC
>Location:NODE_302677_length_8241_cov_21.205557	Coordinate:887	Reads:39	Hits:4	Allocated_reads:9.75	Strand:+
TTCAGAACTACAGTTTGTTCCTCAGGGGATGC
>Location:NODE_302677_length_8241_cov_21.205557	Coordinate:887	Reads:1	Hits:4	Allocated_reads:0.25	Strand:+
TTCAGAACTACAGTTTGTTCCTCAGGGGATGCT
>Location:NODE_302677_length_8241_cov_21.205557	Coordinate:887	Reads:1	Hits:4	Allocated_reads:0.25	Strand:+
TTCAGAACTACAGTTTGTTCCTCAGGGGATGCGG
>Location:NODE_302677_length_8241_cov_21.205557	Coordinate:887	Reads:7	Hits:4	Allocated_reads:1.75	Strand:+
TTCAGAACTACAGTTTGTTCCTCAGGGGATGCTG
>Location:NODE_302677_length_8241_cov_21.205557	Coordinate:888	Reads:2	Hits:4	Allocated_reads:0.5	Strand:+
TCAGAACTACAGTTTGTTCCTCAGG
>Location:NODE_302677_length_8241_cov_21.205557	Coordinate:888	Reads:35	Hits:4	Allocated_reads:8.75	Strand:+
TCAGAACTACAGTTTGTTCCTCAGGG
>Location:NODE_302677_length_8241_cov_21.205557	Coordinate:888	Reads:8	Hits:4	Allocated_reads:2	Strand:+
TCAGAACTACAGTTTGTTCCTCAGGGG
>Location:NODE_302677_length_8241_cov_21.205557	Coordinate:888	Reads:1	Hits:4	Allocated_reads:0.25	Strand:+
TCAGAACTACAGTTTGTTCCTCAGAGGA
>Location:NODE_302677_length_8241_cov_21.205557	Coordinate:888	Reads:1	Hits:4	Allocated_reads:0.25	Strand:+
TCAGAACTACAGTTTGTTCCTCAGGGAT
>Location:NODE_302677_length_8241_cov_21.205557	Coordinate:888	Reads:1	Hits:4	Allocated_reads:0.25	Strand:+
TCAGAACTACAGTTTGTTCCTTAGGGGA
>Location:NODE_302677_length_8241_cov_21.205557	Coordinate:888	Reads:111	Hits:4	Allocated_reads:27.75	Strand:+
TCAGAACTACAGTTTGTTCCTCAGGGGA
>Location:NODE_302677_length_8241_cov_21.205557	Coordinate:888	Reads:2	Hits:4	Allocated_reads:0.5	Strand:+
TCAGAACTACAGTTTGTTCCTCAGGGGG
>Location:NODE_302677_length_8241_cov_21.205557	Coordinate:888	Reads:1	Hits:4	Allocated_reads:0.25	Strand:+
TCAGAACTACAGTTTGTTCCTCAGGGGAG
>Location:NODE_302677_length_8241_cov_21.205557	Coordinate:888	Reads:31	Hits:4	Allocated_reads:7.75	Strand:+
TCAGAACTACAGTTTGTTCCTCAGGGGAT
>Location:NODE_302677_length_8241_cov_21.205557	Coordinate:888	Reads:1	Hits:4	Allocated_reads:0.25	Strand:+
TCAGAACTACAGTTTGTTCCTCAGGGAACC
>Location:NODE_302677_length_8241_cov_21.205557	Coordinate:888	Reads:1	Hits:4	Allocated_reads:0.25	Strand:+
TCAGAACTACAGTTTGTTCCTCAGGGGACC
>Location:NODE_302677_length_8241_cov_21.205557	Coordinate:888	Reads:1	Hits:4	Allocated_reads:0.25	Strand:+
TCAGAACTACAGTTTGTTCCTCAGGGGAGG
>Location:NODE_302677_length_8241_cov_21.205557	Coordinate:888	Reads:1	Hits:4	Allocated_reads:0.25	Strand:+
TCAGAACTACAGTTTGTTCCTCAGGGGATC
>Location:NODE_302677_length_8241_cov_21.205557	Coordinate:888	Reads:2	Hits:4	Allocated_reads:0.5	Strand:+
TCAGAACTACAGTTTGTTCCTCAGGGGATA
>Location:NODE_302677_length_8241_cov_21.205557	Coordinate:888	Reads:2	Hits:4	Allocated_reads:0.5	Strand:+
TCAGAACTACAGTTTGTTCCTCAGGGGATT
>Location:NODE_302677_length_8241_cov_21.205557	Coordinate:888	Reads:25	Hits:4	Allocated_reads:6.25	Strand:+
TCAGAACTACAGTTTGTTCCTCAGGGGATG
>Location:NODE_302677_length_8241_cov_21.205557	Coordinate:888	Reads:1	Hits:4	Allocated_reads:0.25	Strand:+
TCAGAACTACAGTTTGTTCCCCAGGGGATGC
>Location:NODE_302677_length_8241_cov_21.205557	Coordinate:888	Reads:1	Hits:4	Allocated_reads:0.25	Strand:+
TCAGAACTACAGTTTGTTCCTCAAGGGATGC
>Location:NODE_302677_length_8241_cov_21.205557	Coordinate:888	Reads:1	Hits:4	Allocated_reads:0.25	Strand:+
TCAGAACTACAGTTTGTTCCTCAGGGGATGT
>Location:NODE_302677_length_8241_cov_21.205557	Coordinate:888	Reads:1	Hits:4	Allocated_reads:0.25	Strand:+
TCAGAACTACAGTTTGTTCCTCAGGGGATTC
>Location:NODE_302677_length_8241_cov_21.205557	Coordinate:888	Reads:1	Hits:4	Allocated_reads:0.25	Strand:+
TCAGAACTACAGTTTGTTCCTCAGTGGATGC
>Location:NODE_302677_length_8241_cov_21.205557	Coordinate:888	Reads:15	Hits:4	Allocated_reads:3.75	Strand:+
TCAGAACTACAGTTTGTTCCTCAGGGGAGGC
>Location:NODE_302677_length_8241_cov_21.205557	Coordinate:888	Reads:2	Hits:4	Allocated_reads:0.5	Strand:+
TCAGAACTACAGTTTGTTCCTTAGGGGATGC
>Location:NODE_302677_length_8241_cov_21.205557	Coordinate:888	Reads:611	Hits:4	Allocated_reads:152.75	Strand:+
TCAGAACTACAGTTTGTTCCTCAGGGGATGC
>Location:NODE_302677_length_8241_cov_21.205557	Coordinate:888	Reads:3	Hits:4	Allocated_reads:0.75	Strand:+
TCAGAACTACAGTTTGTTCCTCAGGGGAGGCT
>Location:NODE_302677_length_8241_cov_21.205557	Coordinate:888	Reads:4	Hits:4	Allocated_reads:1	Strand:+
TCAGAACTACAGTTTGTTCCTCAGGGGATGCT
>Location:NODE_302677_length_8241_cov_21.205557	Coordinate:888	Reads:1	Hits:4	Allocated_reads:0.25	Strand:+
TCAGAACTACAGTTTGTTCCTCACGGGATGCTG
>Location:NODE_302677_length_8241_cov_21.205557	Coordinate:888	Reads:1	Hits:4	Allocated_reads:0.25	Strand:+
TCAGAACTACAGTTTGTTCCTCAGGGGAGGCGG
>Location:NODE_302677_length_8241_cov_21.205557	Coordinate:888	Reads:1	Hits:4	Allocated_reads:0.25	Strand:+
TCAGAACTACAGTTTGTTCCTCAGGGGATGCCT
>Location:NODE_302677_length_8241_cov_21.205557	Coordinate:888	Reads:1	Hits:4	Allocated_reads:0.25	Strand:+
TCAGAACTACAGTTTGTTCCTCAGGGGATGCGG
>Location:NODE_302677_length_8241_cov_21.205557	Coordinate:888	Reads:1	Hits:4	Allocated_reads:0.25	Strand:+
TCAGAACTACAGTTTGTTCCTCAGGGGATGCTT
>Location:NODE_302677_length_8241_cov_21.205557	Coordinate:888	Reads:3	Hits:4	Allocated_reads:0.75	Strand:+
TCAGAACTACAGTTTGTTCCTCAGGGGAGGCTG
>Location:NODE_302677_length_8241_cov_21.205557	Coordinate:888	Reads:60	Hits:4	Allocated_reads:15	Strand:+
TCAGAACTACAGTTTGTTCCTCAGGGGATGCTG
>Location:NODE_302677_length_8241_cov_21.205557	Coordinate:889	Reads:2	Hits:4	Allocated_reads:0.5	Strand:+
CAGAACTACAGTTTGTTCCTCAGGGGA
>Location:NODE_302677_length_8241_cov_21.205557	Coordinate:889	Reads:10	Hits:4	Allocated_reads:2.5	Strand:+
CAGAACTACAGTTTGTTCCTCAGGGGATGC
>Location:NODE_302677_length_8241_cov_21.205557	Coordinate:889	Reads:5	Hits:4	Allocated_reads:1.25	Strand:+
CAGAACTACAGTTTGTTCCTCAGGGGATGCTG
>Location:NODE_302677_length_8241_cov_21.205557	Coordinate:890	Reads:1	Hits:4	Allocated_reads:0.25	Strand:+
AGAACTACAGTTTGTTCCTCAGGGGATG
>Location:NODE_302677_length_8241_cov_21.205557	Coordinate:890	Reads:4	Hits:4	Allocated_reads:1	Strand:+
AGAACTACAGTTTGTTCCTCAGGGGATGC
>Location:NODE_302677_length_8241_cov_21.205557	Coordinate:890	Reads:1	Hits:4	Allocated_reads:0.25	Strand:+
AGAACTACAGTTTGTTCCTCAGGGGAGGCTG
>Location:NODE_302677_length_8241_cov_21.205557	Coordinate:892	Reads:1	Hits:4	Allocated_reads:0.25	Strand:-
AGCATCCCCTGAGGAACAAACTGTAGTT
>Location:NODE_302677_length_8241_cov_21.205557	Coordinate:962	Reads:2	Hits:3	Allocated_reads:0.666666666666667	Strand:+
TGCCTTCTAATATGGTGAACATTATTAAA
>Location:NODE_302677_length_8241_cov_21.205557	Coordinate:972	Reads:1	Hits:2	Allocated_reads:0.5	Strand:-
TATACGGCAATTTTTTAATAATGTTCACCATA
>Location:NODE_302677_length_8241_cov_21.205557	Coordinate:975	Reads:1	Hits:2	Allocated_reads:0.5	Strand:-
TACGGCAATTTTTTAATAATGTTCACC
>Location:NODE_302677_length_8241_cov_21.205557	Coordinate:975	Reads:1	Hits:2	Allocated_reads:0.5	Strand:-
TATACGGCAATTTTTTAATAATGTTCACC
>Location:NODE_302677_length_8241_cov_21.205557	Coordinate:977	Reads:1	Hits:2	Allocated_reads:0.5	Strand:-
TTATACGGCAATTTTTTAATAATGTTCA
>Location:NODE_302677_length_8241_cov_21.205557	Coordinate:980	Reads:1	Hits:2	Allocated_reads:0.5	Strand:-
TTATACGGCAATTTTTTAATAATGT
>Location:NODE_302677_length_8241_cov_21.205557	Coordinate:1017	Reads:1	Hits:4	Allocated_reads:0.25	Strand:+
ATGGAGAAGCCATGTTTGTGACCTGC
>Location:NODE_302677_length_8241_cov_21.205557	Coordinate:1017	Reads:10	Hits:4	Allocated_reads:2.5	Strand:+
ATGGAGAAGCCATGTTTGTGACCTGCA
>Location:NODE_302677_length_8241_cov_21.205557	Coordinate:1017	Reads:4	Hits:4	Allocated_reads:1	Strand:+
ATGGAGAAGCCATGTTTGTGACCTGCAAG
>Location:NODE_302677_length_8241_cov_21.205557	Coordinate:1017	Reads:7	Hits:4	Allocated_reads:1.75	Strand:+
ATGGAGAAGCCATGTTTGTGACCTGCAAGA
>Location:NODE_302677_length_8241_cov_21.205557	Coordinate:1018	Reads:1	Hits:4	Allocated_reads:0.25	Strand:+
TGGAGAAGCCATGTTTGTGACCTG
>Location:NODE_302677_length_8241_cov_21.205557	Coordinate:1018	Reads:4	Hits:4	Allocated_reads:1	Strand:+
TGGAGAAGCCATGTTTGTGACCTGCA
>Location:NODE_302677_length_8241_cov_21.205557	Coordinate:1018	Reads:25	Hits:4	Allocated_reads:6.25	Strand:+
TGGAGAAGCCATGTTTGTGACCTGCAAG
>Location:NODE_302677_length_8241_cov_21.205557	Coordinate:1018	Reads:1	Hits:4	Allocated_reads:0.25	Strand:+
TGGAGAAGCCATGTTTGTAACCTGCAAGA
>Location:NODE_302677_length_8241_cov_21.205557	Coordinate:1018	Reads:36	Hits:4	Allocated_reads:9	Strand:+
TGGAGAAGCCATGTTTGTGACCTGCAAGA
>Location:NODE_302677_length_8241_cov_21.205557	Coordinate:1018	Reads:2	Hits:4	Allocated_reads:0.5	Strand:+
TGGAGAAGCCATGTTTGTGACCTGCAAGAA
>Location:NODE_302677_length_8241_cov_21.205557	Coordinate:1018	Reads:1	Hits:4	Allocated_reads:0.25	Strand:+
TGGAGAAGCCATGTTTGTGACCTGCAAGAAA
>Location:NODE_302677_length_8241_cov_21.205557	Coordinate:1018	Reads:1	Hits:4	Allocated_reads:0.25	Strand:+
TGGAGAAGCCATGTTTGTGACCTGCAAGAAAG
>Location:NODE_302677_length_8241_cov_21.205557	Coordinate:1019	Reads:1	Hits:4	Allocated_reads:0.25	Strand:+
GGAGAAGCCATGTTTGTGACCTGCAAGA
>Location:NODE_302677_length_8241_cov_21.205557	Coordinate:1020	Reads:1	Hits:4	Allocated_reads:0.25	Strand:+
GAGAAGCCATGTTTGTGACCTGCAAG
>Location:NODE_302677_length_8241_cov_21.205557	Coordinate:1020	Reads:1	Hits:4	Allocated_reads:0.25	Strand:+
GAGAAGCCATGTTTGTGACCTGCAAGA
>Location:NODE_302677_length_8241_cov_21.205557	Coordinate:1020	Reads:3	Hits:4	Allocated_reads:0.75	Strand:+
GAGAAGCCATGTTTGTGACCTGCAAGAAA
>Location:NODE_302677_length_8241_cov_21.205557	Coordinate:1020	Reads:4	Hits:4	Allocated_reads:1	Strand:+
GAGAAGCCATGTTTGTGACCTGCAAGAAAG
>Location:NODE_302677_length_8241_cov_21.205557	Coordinate:1021	Reads:1	Hits:4	Allocated_reads:0.25	Strand:+
AGAAGCCATGTTTGTGACCTGCAAGA
>Location:NODE_302677_length_8241_cov_21.205557	Coordinate:1021	Reads:1	Hits:4	Allocated_reads:0.25	Strand:+
AGAAGCCATGTTTGTGACCTGCAAGAAAA
>Location:NODE_302677_length_8241_cov_21.205557	Coordinate:1021	Reads:1	Hits:4	Allocated_reads:0.25	Strand:+
AGAAGCCATGTTTGTGACCTGCAAGAAAG
>Location:NODE_302677_length_8241_cov_21.205557	Coordinate:1022	Reads:1	Hits:4	Allocated_reads:0.25	Strand:+
GAAGCCATGTTTGTGACCTGCTAGA
>Location:NODE_302677_length_8241_cov_21.205557	Coordinate:1022	Reads:5	Hits:4	Allocated_reads:1.25	Strand:+
GAAGCCATGTTTGTGACCTGCAAGA
>Location:NODE_302677_length_8241_cov_21.205557	Coordinate:1022	Reads:2	Hits:4	Allocated_reads:0.5	Strand:+
GAAGCCATGTTTGTGACCTGCAAGAA
>Location:NODE_302677_length_8241_cov_21.205557	Coordinate:1022	Reads:3	Hits:4	Allocated_reads:0.75	Strand:+
GAAGCCATGTTTGTGACCTGCAAGAAAG
>Location:NODE_302677_length_8241_cov_21.205557	Coordinate:1022	Reads:1	Hits:4	Allocated_reads:0.25	Strand:+
GAAGCCATGTTTGTGACCTGCAAGAAAGG
>Location:NODE_302677_length_8241_cov_21.205557	Coordinate:1022	Reads:1	Hits:4	Allocated_reads:0.25	Strand:+
GAAGCCATGTTTGTGACCTGCAAGAAAGGCA
>Location:NODE_302677_length_8241_cov_21.205557	Coordinate:1023	Reads:3	Hits:4	Allocated_reads:0.75	Strand:+
AAGCCATGTTTGTGACCTGCAAGA
>Location:NODE_302677_length_8241_cov_21.205557	Coordinate:1023	Reads:1	Hits:4	Allocated_reads:0.25	Strand:+
AAGCCATGTTTGTGACCTGCAAGAAAG
>Location:NODE_302677_length_8241_cov_21.205557	Coordinate:1024	Reads:1	Hits:4	Allocated_reads:0.25	Strand:+
AGCCATGTTTGTGACCTGCAAGAAA
>Location:NODE_302677_length_8241_cov_21.205557	Coordinate:1024	Reads:2	Hits:4	Allocated_reads:0.5	Strand:+
AGCCATGTTTGTGACCTGCAAGAAAG
>Location:NODE_302677_length_8241_cov_21.205557	Coordinate:1024	Reads:4	Hits:4	Allocated_reads:1	Strand:+
AGCCATGTTTGTGACCTGCAAGAAAGGCA
>Location:NODE_302677_length_8241_cov_21.205557	Coordinate:1025	Reads:3	Hits:4	Allocated_reads:0.75	Strand:+
GCCATGTTTGTGACCTGCAAGAAAGGCA
>Location:NODE_302677_length_8241_cov_21.205557	Coordinate:1026	Reads:1	Hits:4	Allocated_reads:0.25	Strand:+
CCATGTTTGTGACCTGCAAGAAAGGCA
>Location:NODE_302677_length_8241_cov_21.205557	Coordinate:1027	Reads:1	Hits:4	Allocated_reads:0.25	Strand:+
CATGTTTGTGACCTGCAAGAAAGGC
>Location:NODE_302677_length_8241_cov_21.205557	Coordinate:1029	Reads:1	Hits:4	Allocated_reads:0.25	Strand:+
TGTTTGTGACCTGCAAGAAAGGCA
>Location:NODE_302677_length_8241_cov_21.205557	Coordinate:1029	Reads:1	Hits:4	Allocated_reads:0.25	Strand:+
TGTTTGTGACCTGCAAGAAAGGCAT
>Location:NODE_302677_length_8241_cov_21.205557	Coordinate:1029	Reads:4	Hits:4	Allocated_reads:1	Strand:+
TGTTTGTGACCTGCAAGAAAGGCATA
>Location:NODE_302677_length_8241_cov_21.205557	Coordinate:1035	Reads:1	Hits:2	Allocated_reads:0.5	Strand:+
TGACCTGCAAGAAAGGCATAAAAGAAGAGCC
>Location:NODE_302677_length_8241_cov_21.205557	Coordinate:1039	Reads:1	Hits:2	Allocated_reads:0.5	Strand:+
CTGCAAGAAAGGCATAAAAGAAGAGC
>Location:NODE_302677_length_8241_cov_21.205557	Coordinate:1047	Reads:2	Hits:2	Allocated_reads:1	Strand:+
AAGGCATAAAAGAAGAGCCAAATTTATGGA
>Location:NODE_302677_length_8241_cov_21.205557	Coordinate:1048	Reads:6	Hits:1	Allocated_reads:6	Strand:-
ATATCCATAAATTTGGCTCTTCTTTTATGCCT
>Location:NODE_302677_length_8241_cov_21.205557	Coordinate:1052	Reads:2	Hits:1	Allocated_reads:2	Strand:-
ATATCCATAAATTTGGCTCTTCTTTTAT
>Location:NODE_302677_length_8241_cov_21.205557	Coordinate:1055	Reads:2	Hits:1	Allocated_reads:2	Strand:-
ATATCCATAAATTTGGCTCTTCTTT
>Location:NODE_302677_length_8241_cov_21.205557	Coordinate:1058	Reads:1	Hits:1	Allocated_reads:1	Strand:+
GAAGAGCCAAATTTATGGATATTGCAGACT
>Location:NODE_302677_length_8241_cov_21.205557	Coordinate:1058	Reads:5	Hits:1	Allocated_reads:5	Strand:+
GAAGAGCCAAATTTATGGATATTGCAGACTT
>Location:NODE_302677_length_8241_cov_21.205557	Coordinate:1060	Reads:1	Hits:1	Allocated_reads:1	Strand:+
AGAGCCAAATTTATGGATATTGCAGACTT
>Location:NODE_302677_length_8241_cov_21.205557	Coordinate:1060	Reads:1	Hits:1	Allocated_reads:1	Strand:+
AGAGCCAAATTTATGGATATTGTAGACTT
>Location:NODE_302677_length_8241_cov_21.205557	Coordinate:1061	Reads:1	Hits:1	Allocated_reads:1	Strand:+
GAGCCAAATTTATGGATATTGCAGACTT
>Location:NODE_302677_length_8241_cov_21.205557	Coordinate:1061	Reads:1	Hits:1	Allocated_reads:1	Strand:+
GAGCCAAATTTATGGATATTGCAGACTTT
>Location:NODE_302677_length_8241_cov_21.205557	Coordinate:1069	Reads:1	Hits:3	Allocated_reads:0.333333333333333	Strand:+
TTTATGGATATTGCAGACTTTATGGAGA
>Location:NODE_302677_length_8241_cov_21.205557	Coordinate:1069	Reads:3	Hits:3	Allocated_reads:1	Strand:+
TTTATGGATATTGCAGACTTTTTGGAGAA
>Location:NODE_302677_length_8241_cov_21.205557	Coordinate:1069	Reads:1	Hits:3	Allocated_reads:0.333333333333333	Strand:+
TTTATGGATATTGCAGACTTTTTGGAGAAG
>Location:NODE_302677_length_8241_cov_21.205557	Coordinate:1069	Reads:2	Hits:3	Allocated_reads:0.666666666666667	Strand:+
TTTATGGATATTGCAGACTTTATGGAGAAG
>Location:NODE_302677_length_8241_cov_21.205557	Coordinate:1069	Reads:1	Hits:3	Allocated_reads:0.333333333333333	Strand:+
TTTATGGATATTGCAGACTTTTTGGAGAAGC
>Location:NODE_302677_length_8241_cov_21.205557	Coordinate:1069	Reads:18	Hits:3	Allocated_reads:6	Strand:+
TTTATGGATATTGCAGACTTTATGGAGAAGC
>Location:NODE_302677_length_8241_cov_21.205557	Coordinate:1070	Reads:1	Hits:3	Allocated_reads:0.333333333333333	Strand:+
TTATGGATATTGCAGACTTTTTGG
>Location:NODE_302677_length_8241_cov_21.205557	Coordinate:1070	Reads:3	Hits:3	Allocated_reads:1	Strand:+
TTATGGATATTGCAGACTTTATGG
>Location:NODE_302677_length_8241_cov_21.205557	Coordinate:1070	Reads:3	Hits:3	Allocated_reads:1	Strand:+
TTATGGATATTGCAGACTTTATGGA
>Location:NODE_302677_length_8241_cov_21.205557	Coordinate:1070	Reads:11	Hits:3	Allocated_reads:3.66666666666667	Strand:+
TTATGGATATTGCAGACTTTATGGAG
>Location:NODE_302677_length_8241_cov_21.205557	Coordinate:1070	Reads:1	Hits:3	Allocated_reads:0.333333333333333	Strand:+
TTATGGATATTGCAGACTTTTTGGGTG
>Location:NODE_302677_length_8241_cov_21.205557	Coordinate:1070	Reads:13	Hits:3	Allocated_reads:4.33333333333333	Strand:+
TTATGGATATTGCAGACTTTTTGGAGA
>Location:NODE_302677_length_8241_cov_21.205557	Coordinate:1070	Reads:95	Hits:3	Allocated_reads:31.6666666666667	Strand:+
TTATGGATATTGCAGACTTTATGGAGA
>Location:NODE_302677_length_8241_cov_21.205557	Coordinate:1070	Reads:1	Hits:3	Allocated_reads:0.333333333333333	Strand:+
TTATGGATATTGCAGACTTTTTGGAGAT
>Location:NODE_302677_length_8241_cov_21.205557	Coordinate:1070	Reads:2	Hits:3	Allocated_reads:0.666666666666667	Strand:+
TTATGGATATTGCAGACTTTTTGGAGTA
>Location:NODE_302677_length_8241_cov_21.205557	Coordinate:1070	Reads:6	Hits:3	Allocated_reads:2	Strand:+
TTATGGATATTGCAGACTTTTTGGAGAA
>Location:NODE_302677_length_8241_cov_21.205557	Coordinate:1070	Reads:92	Hits:3	Allocated_reads:30.6666666666667	Strand:+
TTATGGATATTGCAGACTTTATGGAGAA
>Location:NODE_302677_length_8241_cov_21.205557	Coordinate:1070	Reads:1	Hits:3	Allocated_reads:0.333333333333333	Strand:+
TTATGGATATTGCAGACTTTATGGAGATT
>Location:NODE_302677_length_8241_cov_21.205557	Coordinate:1070	Reads:13	Hits:3	Allocated_reads:4.33333333333333	Strand:+
TTATGGATATTGCAGACTTTTTGGAGAAG
>Location:NODE_302677_length_8241_cov_21.205557	Coordinate:1070	Reads:158	Hits:3	Allocated_reads:52.6666666666667	Strand:+
TTATGGATATTGCAGACTTTATGGAGAAG
>Location:NODE_302677_length_8241_cov_21.205557	Coordinate:1070	Reads:4	Hits:3	Allocated_reads:1.33333333333333	Strand:+
TTATGGATATTGCAGACTTTTTGGAGATG
>Location:NODE_302677_length_8241_cov_21.205557	Coordinate:1070	Reads:1	Hits:3	Allocated_reads:0.333333333333333	Strand:+
TTATGGATATTGCAGACTTTATGGAGAAGT
>Location:NODE_302677_length_8241_cov_21.205557	Coordinate:1070	Reads:1	Hits:3	Allocated_reads:0.333333333333333	Strand:+
TTATGGATATTGCAGACTTTATGGAGAATC
>Location:NODE_302677_length_8241_cov_21.205557	Coordinate:1070	Reads:1	Hits:3	Allocated_reads:0.333333333333333	Strand:+
TTATGGATATTGCAGACTTTCTGGAGAAGC
>Location:NODE_302677_length_8241_cov_21.205557	Coordinate:1070	Reads:1	Hits:3	Allocated_reads:0.333333333333333	Strand:+
TTATGGATATTGCAGACTTTTTTGAGAAGC
>Location:NODE_302677_length_8241_cov_21.205557	Coordinate:1070	Reads:21	Hits:3	Allocated_reads:7	Strand:+
TTATGGATATTGCAGACTTTTTGGAGATGC
>Location:NODE_302677_length_8241_cov_21.205557	Coordinate:1070	Reads:3	Hits:3	Allocated_reads:1	Strand:+
TTATGGATATTGCAGACTTTATGGAGAAGA
>Location:NODE_302677_length_8241_cov_21.205557	Coordinate:1070	Reads:4	Hits:3	Allocated_reads:1.33333333333333	Strand:+
TTATGGATATTGCAGACTTTGTGGAGAAGC
>Location:NODE_302677_length_8241_cov_21.205557	Coordinate:1070	Reads:431	Hits:3	Allocated_reads:143.666666666667	Strand:+
TTATGGATATTGCAGACTTTTTGGAGAAGC
>Location:NODE_302677_length_8241_cov_21.205557	Coordinate:1070	Reads:5728	Hits:3	Allocated_reads:1909.33333333333	Strand:+
TTATGGATATTGCAGACTTTATGGAGAAGC
>Location:NODE_302677_length_8241_cov_21.205557	Coordinate:1070	Reads:1	Hits:3	Allocated_reads:0.333333333333333	Strand:+
TTATGGATATTGCAGACTTTATGGAGAAGCC
>Location:NODE_302677_length_8241_cov_21.205557	Coordinate:1070	Reads:1	Hits:3	Allocated_reads:0.333333333333333	Strand:+
TTATGGATATTGCAGACTTTATGGAGAAGCT
>Location:NODE_302677_length_8241_cov_21.205557	Coordinate:1070	Reads:44	Hits:3	Allocated_reads:14.6666666666667	Strand:+
TTATGGATATTGCAGACTTTATGGAGAAGCA
>Location:NODE_302677_length_8241_cov_21.205557	Coordinate:1070	Reads:1	Hits:3	Allocated_reads:0.333333333333333	Strand:+
TTATGGATATTGCAGACTTTATGGAGAAGCAAA
>Location:NODE_302677_length_8241_cov_21.205557	Coordinate:1071	Reads:1	Hits:3	Allocated_reads:0.333333333333333	Strand:+
TATGGATATTGCAGACTTTATGGAGA
>Location:NODE_302677_length_8241_cov_21.205557	Coordinate:1071	Reads:1	Hits:3	Allocated_reads:0.333333333333333	Strand:+
TATGGATATTGCAGACTTTTTGGAGA
>Location:NODE_302677_length_8241_cov_21.205557	Coordinate:1071	Reads:3	Hits:3	Allocated_reads:1	Strand:+
TATGGATATTGCAGACTTTATGGAGAAG
>Location:NODE_302677_length_8241_cov_21.205557	Coordinate:1071	Reads:1	Hits:3	Allocated_reads:0.333333333333333	Strand:+
TATGGATATTGCAGACTTTATGGAGAAAC
>Location:NODE_302677_length_8241_cov_21.205557	Coordinate:1071	Reads:19	Hits:3	Allocated_reads:6.33333333333333	Strand:+
TATGGATATTGCAGACTTTTTGGAGAAGC
>Location:NODE_302677_length_8241_cov_21.205557	Coordinate:1071	Reads:2	Hits:3	Allocated_reads:0.666666666666667	Strand:+
TATGGATATTGCAGACTTTTTGGAGATGC
>Location:NODE_302677_length_8241_cov_21.205557	Coordinate:1071	Reads:300	Hits:3	Allocated_reads:100	Strand:+
TATGGATATTGCAGACTTTATGGAGAAGC
>Location:NODE_302677_length_8241_cov_21.205557	Coordinate:1072	Reads:1	Hits:3	Allocated_reads:0.333333333333333	Strand:+
ATGGATATTGCAGACTTTATGGAGAAG
>Location:NODE_302677_length_8241_cov_21.205557	Coordinate:1072	Reads:23	Hits:3	Allocated_reads:7.66666666666667	Strand:+
ATGGATATTGCAGACTTTATGGAGAAGC
>Location:NODE_302677_length_8241_cov_21.205557	Coordinate:1072	Reads:1	Hits:3	Allocated_reads:0.333333333333333	Strand:+
ATGGATATTGCAGACTTTATGGAGAAGCA
>Location:NODE_302677_length_8241_cov_21.205557	Coordinate:1073	Reads:1	Hits:3	Allocated_reads:0.333333333333333	Strand:+
TGGATATTGCAGACTTTTTGGAGA
>Location:NODE_302677_length_8241_cov_21.205557	Coordinate:1073	Reads:4	Hits:3	Allocated_reads:1.33333333333333	Strand:+
TGGATATTGCAGACTTTTTGGAGAAGC
>Location:NODE_302677_length_8241_cov_21.205557	Coordinate:1084	Reads:1	Hits:4	Allocated_reads:0.25	Strand:-
AATATTCTTATTTGCTTCTCCAAAAAGTC
>Location:NODE_302677_length_8241_cov_21.205557	Coordinate:1087	Reads:2	Hits:4	Allocated_reads:0.5	Strand:+
TTTTTGGAGAAGCAAATAAGAATATT
>Location:NODE_302677_length_8241_cov_21.205557	Coordinate:1091	Reads:1	Hits:4	Allocated_reads:0.25	Strand:+
TGGAGAAGCAAATAAGAATATTAAC
>Location:NODE_302677_length_8241_cov_21.205557	Coordinate:1095	Reads:10	Hits:4	Allocated_reads:2.5	Strand:-
TACAGGATCAGTTAATATTCTTATTTGCTTC
>Location:NODE_302677_length_8241_cov_21.205557	Coordinate:1095	Reads:2	Hits:4	Allocated_reads:0.5	Strand:-
TACAGGATCAGTTAATATTCTTATTTGCATC
>Location:NODE_302677_length_8241_cov_21.205557	Coordinate:1096	Reads:4	Hits:4	Allocated_reads:1	Strand:-
TACAGGATCAGTTAATATTCTTATTTGCTT
>Location:NODE_302677_length_8241_cov_21.205557	Coordinate:1097	Reads:20	Hits:4	Allocated_reads:5	Strand:-
TACAGGATCAGTTAATATTCTTATTTGCT
>Location:NODE_302677_length_8241_cov_21.205557	Coordinate:1098	Reads:1	Hits:4	Allocated_reads:0.25	Strand:-
TACAGGATCAGTTAATATTCTAATTTGC
>Location:NODE_302677_length_8241_cov_21.205557	Coordinate:1098	Reads:109	Hits:4	Allocated_reads:27.25	Strand:-
TACAGGATCAGTTAATATTCTTATTTGC
>Location:NODE_302677_length_8241_cov_21.205557	Coordinate:1099	Reads:1	Hits:4	Allocated_reads:0.25	Strand:-
TACAGGATCAGTTAATATTCTTATTTG
>Location:NODE_302677_length_8241_cov_21.205557	Coordinate:1101	Reads:1	Hits:4	Allocated_reads:0.25	Strand:+
AATAAGAATATTAACTGATCCTGTATT
>Location:NODE_302677_length_8241_cov_21.205557	Coordinate:1101	Reads:1	Hits:3	Allocated_reads:0.333333333333333	Strand:+
AATAAGAATATTAACTGATCCTGTATTCAGT
>Location:NODE_302677_length_8241_cov_21.205557	Coordinate:1101	Reads:2	Hits:4	Allocated_reads:0.5	Strand:-
TACAGGATCAGTTAATATTCTTATT
>Location:NODE_302677_length_8241_cov_21.205557	Coordinate:1102	Reads:1	Hits:3	Allocated_reads:0.333333333333333	Strand:+
ATAAGAATATTAACTGATCCTGTATTCAGT
>Location:NODE_302677_length_8241_cov_21.205557	Coordinate:1103	Reads:1	Hits:4	Allocated_reads:0.25	Strand:+
TAAGAATATTAACTGATCCTGTATT
>Location:NODE_302677_length_8241_cov_21.205557	Coordinate:1103	Reads:1	Hits:3	Allocated_reads:0.333333333333333	Strand:+
TAAGAATATTAACTGATCCTGTATTCAG
>Location:NODE_302677_length_8241_cov_21.205557	Coordinate:1103	Reads:1	Hits:3	Allocated_reads:0.333333333333333	Strand:+
TAAGAATATTAACTGATCCTGTATTCAGT
>Location:NODE_302677_length_8241_cov_21.205557	Coordinate:1105	Reads:1	Hits:2	Allocated_reads:0.5	Strand:-
TACCGAATACAGGATCAGTTAATATTCT
>Location:NODE_302677_length_8241_cov_21.205557	Coordinate:1116	Reads:1	Hits:2	Allocated_reads:0.5	Strand:+
TGATCCTGTATTCGGTAATATTCAAGA
>Location:NODE_302677_length_8241_cov_21.205557	Coordinate:1123	Reads:1	Hits:2	Allocated_reads:0.5	Strand:+
GTATTCGGTAATATTCAAGATTCTCCGCT
>Location:NODE_302677_length_8241_cov_21.205557	Coordinate:1124	Reads:1	Hits:2	Allocated_reads:0.5	Strand:+
TATTCGGTAATATTCAAGATTCTCCGCT
>Location:NODE_302677_length_8241_cov_21.205557	Coordinate:1129	Reads:1	Hits:2	Allocated_reads:0.5	Strand:-
AGAAAGCGGAGAATCTTGAATATTACC
>Location:NODE_302677_length_8241_cov_21.205557	Coordinate:1133	Reads:2	Hits:4	Allocated_reads:0.5	Strand:-
TGGTAAAGAAAGCGGAGAATCTTGAATAT
>Location:NODE_302677_length_8241_cov_21.205557	Coordinate:1134	Reads:1	Hits:4	Allocated_reads:0.25	Strand:+
TATTCAAGATTCTCCGCTTTCTTTACCAAC
>Location:NODE_302677_length_8241_cov_21.205557	Coordinate:1134	Reads:3	Hits:4	Allocated_reads:0.75	Strand:-
TGGTAAAGAAAGCGGAGAATCTTGAATA
>Location:NODE_302677_length_8241_cov_21.205557	Coordinate:1134	Reads:1	Hits:4	Allocated_reads:0.25	Strand:-
TTGGTAAAGAAAGCGGAGAATCTTGAATA
>Location:NODE_302677_length_8241_cov_21.205557	Coordinate:1135	Reads:1	Hits:4	Allocated_reads:0.25	Strand:-
TGGTAAAGAAAGCGGAGAATCTTGAAT
>Location:NODE_302677_length_8241_cov_21.205557	Coordinate:1172	Reads:3	Hits:6	Allocated_reads:0.5	Strand:+
TGAGTAAAGCCAAGTATCAAGGCAGACCT
>Location:NODE_302677_length_8241_cov_21.205557	Coordinate:1176	Reads:1	Hits:6	Allocated_reads:0.166666666666667	Strand:+
TAAAGCCAAGTATCAAGGCAGACC
>Location:NODE_302677_length_8241_cov_21.205557	Coordinate:1176	Reads:1	Hits:6	Allocated_reads:0.166666666666667	Strand:+
TAAAGCCAAGTATCAAGGCAGACCTGGAA
>Location:NODE_302677_length_8241_cov_21.205557	Coordinate:1178	Reads:1	Hits:7	Allocated_reads:0.142857142857143	Strand:+
AAGCCAAGTATCAAGGCAGACCTGGAAA
>Location:NODE_302677_length_8241_cov_21.205557	Coordinate:1181	Reads:1	Hits:7	Allocated_reads:0.142857142857143	Strand:+
CCAAGTATCAAGGCAGACCTGGAAACC
>Location:NODE_302677_length_8241_cov_21.205557	Coordinate:1182	Reads:1	Hits:7	Allocated_reads:0.142857142857143	Strand:+
CAAGTATCAAGGCAGACCTGGAAAATT
>Location:NODE_302677_length_8241_cov_21.205557	Coordinate:1183	Reads:1	Hits:7	Allocated_reads:0.142857142857143	Strand:+
AAGTATCAAGGCAGACCTGGAAATAAAG
>Location:NODE_302677_length_8241_cov_21.205557	Coordinate:1183	Reads:1	Hits:7	Allocated_reads:0.142857142857143	Strand:-
CTTTATTTCCAGGTCTGCCTTGATACTT
>Location:NODE_302677_length_8241_cov_21.205557	Coordinate:1184	Reads:1	Hits:7	Allocated_reads:0.142857142857143	Strand:+
AGTATCAAGGCAGACCTGGAAATAAAG
>Location:NODE_302677_length_8241_cov_21.205557	Coordinate:1184	Reads:3	Hits:7	Allocated_reads:0.428571428571429	Strand:-
TGTTCCTTTATTTCCAGGTCTGCCTTGATACT
>Location:NODE_302677_length_8241_cov_21.205557	Coordinate:1184	Reads:1	Hits:7	Allocated_reads:0.142857142857143	Strand:-
TTCCTTTATTTCCAGGTCTGCCTTGATACT
>Location:NODE_302677_length_8241_cov_21.205557	Coordinate:1185	Reads:1	Hits:7	Allocated_reads:0.142857142857143	Strand:-
TGTTCCTTTATTTCCAGGTCTGCCTTGATAC
>Location:NODE_302677_length_8241_cov_21.205557	Coordinate:1186	Reads:1	Hits:7	Allocated_reads:0.142857142857143	Strand:+
TATCAAGGCAGACCTGGAAATAAAG
>Location:NODE_302677_length_8241_cov_21.205557	Coordinate:1186	Reads:1	Hits:7	Allocated_reads:0.142857142857143	Strand:+
TATCAAGGCAGACCTGGAAATAAAGGAA
>Location:NODE_302677_length_8241_cov_21.205557	Coordinate:1186	Reads:1	Hits:7	Allocated_reads:0.142857142857143	Strand:-
TGTTCCTTTATTTCCAGGTCTGCCTTGATA
>Location:NODE_302677_length_8241_cov_21.205557	Coordinate:1187	Reads:5	Hits:7	Allocated_reads:0.714285714285714	Strand:-
TGTTCCTTTATTTCCAGGTCTGCCTTGAT
>Location:NODE_302677_length_8241_cov_21.205557	Coordinate:1188	Reads:1	Hits:7	Allocated_reads:0.142857142857143	Strand:+
TCAAGGCAGACCTGGAAATAAAGGAACA
>Location:NODE_302677_length_8241_cov_21.205557	Coordinate:1188	Reads:5	Hits:7	Allocated_reads:0.714285714285714	Strand:+
TCAAGGCAGACCTGGAAATAAAGGAACAAGC
>Location:NODE_302677_length_8241_cov_21.205557	Coordinate:1188	Reads:4	Hits:7	Allocated_reads:0.571428571428571	Strand:-
TGTTCCTTTATTTCCAGGTCTGCCTTGA
>Location:NODE_302677_length_8241_cov_21.205557	Coordinate:1189	Reads:1	Hits:7	Allocated_reads:0.142857142857143	Strand:-
TGTTCCTTTATTTCCAGGTCTGCCTTG
>Location:NODE_302677_length_8241_cov_21.205557	Coordinate:1191	Reads:1	Hits:7	Allocated_reads:0.142857142857143	Strand:-
CTTGTTCCTTTATTTCCAGGTCTGCCT
>Location:NODE_302677_length_8241_cov_21.205557	Coordinate:1191	Reads:1	Hits:7	Allocated_reads:0.142857142857143	Strand:-
TGTTCCTTTATTTCCAGGTCCGCCT
>Location:NODE_302677_length_8241_cov_21.205557	Coordinate:1191	Reads:19	Hits:7	Allocated_reads:2.71428571428571	Strand:-
TGTTCCTTTATTTCCAGGTCTGCCT
>Location:NODE_302677_length_8241_cov_21.205557	Coordinate:1192	Reads:1	Hits:7	Allocated_reads:0.142857142857143	Strand:+
GGCAGACCTGGAAATAAAGGAACAAGCTT
>Location:NODE_302677_length_8241_cov_21.205557	Coordinate:1192	Reads:3	Hits:7	Allocated_reads:0.428571428571429	Strand:-
TGTTCCTTTATTTCCAGGTCTGCC
>Location:NODE_302677_length_8241_cov_21.205557	Coordinate:1228	Reads:1	Hits:3	Allocated_reads:0.333333333333333	Strand:-
CTTAGGTGTACTCTCCACAACTTGCATACT
>Location:NODE_302677_length_8241_cov_21.205557	Coordinate:1228	Reads:12	Hits:3	Allocated_reads:4	Strand:-
CTTAGGTGTACTCTCCACAACTTGCATAGT
>Location:NODE_302677_length_8241_cov_21.205557	Coordinate:1228	Reads:2	Hits:4	Allocated_reads:0.5	Strand:-
TAGGTGTACTCTCCACAACTTGCATAGT
>Location:NODE_302677_length_8241_cov_21.205557	Coordinate:1229	Reads:1	Hits:3	Allocated_reads:0.333333333333333	Strand:-
CTTAGGTGTACTCTCCACAACTTGCATAG
>Location:NODE_302677_length_8241_cov_21.205557	Coordinate:1230	Reads:4	Hits:3	Allocated_reads:1.33333333333333	Strand:-
CTTAGGTGTACTCTCCACAACTTGCATA
>Location:NODE_302677_length_8241_cov_21.205557	Coordinate:1231	Reads:1	Hits:3	Allocated_reads:0.333333333333333	Strand:-
CTTAGGTGTACTCTCCACAACTTGCAT
>Location:NODE_302677_length_8241_cov_21.205557	Coordinate:1232	Reads:1	Hits:3	Allocated_reads:0.333333333333333	Strand:-
CTTAGGTGTACTCTCCACAACTTGCA
>Location:NODE_302677_length_8241_cov_21.205557	Coordinate:1232	Reads:2	Hits:3	Allocated_reads:0.666666666666667	Strand:+
TGCAAGTTGTGGAGAGTACACCTAAGCCT
>Location:NODE_302677_length_8241_cov_21.205557	Coordinate:1235	Reads:1	Hits:3	Allocated_reads:0.333333333333333	Strand:+
AAGTTGTGGAGAGTACACCTAAGCC
>Location:NODE_302677_length_8241_cov_21.205557	Coordinate:1236	Reads:1	Hits:3	Allocated_reads:0.333333333333333	Strand:+
AGTTGTGGAGAGTACACCTAAGCCTGCGG
>Location:NODE_302677_length_8241_cov_21.205557	Coordinate:1236	Reads:1	Hits:3	Allocated_reads:0.333333333333333	Strand:-
TCCGCAGGCTTAGGTGTACTCTCCACAACT
>Location:NODE_302677_length_8241_cov_21.205557	Coordinate:1237	Reads:1	Hits:3	Allocated_reads:0.333333333333333	Strand:+
GTTGTGGAGAGTACACCTAAGCCT
>Location:NODE_302677_length_8241_cov_21.205557	Coordinate:1237	Reads:1	Hits:3	Allocated_reads:0.333333333333333	Strand:+
GTTGTGGAGAGTACACCTAAGCCTGCGG
>Location:NODE_302677_length_8241_cov_21.205557	Coordinate:1237	Reads:2	Hits:3	Allocated_reads:0.666666666666667	Strand:+
GTTGTGGAGAGTACACCTAAGCCTGCGGA
>Location:NODE_302677_length_8241_cov_21.205557	Coordinate:1238	Reads:1	Hits:3	Allocated_reads:0.333333333333333	Strand:+
TTGTGGAGAGTACACCTAAGCCTGCGG
>Location:NODE_302677_length_8241_cov_21.205557	Coordinate:1238	Reads:1	Hits:3	Allocated_reads:0.333333333333333	Strand:+
TTGTGGAGAGTACACCTAAGCCTGCGGA
>Location:NODE_302677_length_8241_cov_21.205557	Coordinate:1238	Reads:1	Hits:3	Allocated_reads:0.333333333333333	Strand:+
TTGTGGAGAGTACACCTAAGCCTGCGGAA
>Location:NODE_302677_length_8241_cov_21.205557	Coordinate:1239	Reads:1	Hits:3	Allocated_reads:0.333333333333333	Strand:+
TGTGGAGAGTACACCTAAGCCTGCGGAAATG
>Location:NODE_302677_length_8241_cov_21.205557	Coordinate:1240	Reads:1	Hits:3	Allocated_reads:0.333333333333333	Strand:+
GTGGAGAGTACACCTAAGCCTGCGG
>Location:NODE_302677_length_8241_cov_21.205557	Coordinate:1240	Reads:1	Hits:3	Allocated_reads:0.333333333333333	Strand:+
GTGGAGAGTACACCTAAGCCTGCGGAAATGG
>Location:NODE_302677_length_8241_cov_21.205557	Coordinate:1241	Reads:4	Hits:3	Allocated_reads:1.33333333333333	Strand:+
TGGAGAGTACACCTAAGCCTGCGGAAATG
>Location:NODE_302677_length_8241_cov_21.205557	Coordinate:1241	Reads:5	Hits:3	Allocated_reads:1.66666666666667	Strand:+
TGGAGAGTACACCTAAGCCTGCGGAAATGG
>Location:NODE_302677_length_8241_cov_21.205557	Coordinate:1242	Reads:1	Hits:3	Allocated_reads:0.333333333333333	Strand:+
GGAGAGTACACCTAAGCCTGCGGAAATG
>Location:NODE_302677_length_8241_cov_21.205557	Coordinate:1243	Reads:2	Hits:3	Allocated_reads:0.666666666666667	Strand:+
GAGAGTACACCTAAGCCTGCGGAAATGG
>Location:NODE_302677_length_8241_cov_21.205557	Coordinate:1244	Reads:3	Hits:4	Allocated_reads:0.75	Strand:+
AGAGTACACCTAAGCCTGCGGAAATGG
>Location:NODE_302677_length_8241_cov_21.205557	Coordinate:1244	Reads:1	Hits:4	Allocated_reads:0.25	Strand:+
AGAGTACACCTAAGCCTGCGGAAATGAA
>Location:NODE_302677_length_8241_cov_21.205557	Coordinate:1244	Reads:2	Hits:4	Allocated_reads:0.5	Strand:+
AGAGTACACCTAAGCCTGCGGAAATGGA
>Location:NODE_302677_length_8241_cov_21.205557	Coordinate:1245	Reads:1	Hits:4	Allocated_reads:0.25	Strand:+
GAGTACACCTAAGCCTGCGGAAATG
>Location:NODE_302677_length_8241_cov_21.205557	Coordinate:1245	Reads:1	Hits:4	Allocated_reads:0.25	Strand:+
GAGTACACCTAAGCCTGCGGAAATGG
>Location:NODE_302677_length_8241_cov_21.205557	Coordinate:1245	Reads:1	Hits:4	Allocated_reads:0.25	Strand:+
GAGTACACCTAAGCCTGCGGAAATGGAA
>Location:NODE_302677_length_8241_cov_21.205557	Coordinate:1247	Reads:2	Hits:4	Allocated_reads:0.5	Strand:+
GTACACCTAAGCCTGCGGAAATGGAAAT
>Location:NODE_302677_length_8241_cov_21.205557	Coordinate:1248	Reads:3	Hits:4	Allocated_reads:0.75	Strand:+
TACACCTAAGCCTGCGGAAATGGA
>Location:NODE_302677_length_8241_cov_21.205557	Coordinate:1248	Reads:4	Hits:4	Allocated_reads:1	Strand:+
TACACCTAAGCCTGCGGAAATGGAA
>Location:NODE_302677_length_8241_cov_21.205557	Coordinate:1248	Reads:3	Hits:4	Allocated_reads:0.75	Strand:+
TACACCTAAGCCTGCGGAAATGGAAA
>Location:NODE_302677_length_8241_cov_21.205557	Coordinate:1248	Reads:33	Hits:4	Allocated_reads:8.25	Strand:+
TACACCTAAGCCTGCGGAAATGGAAAT
>Location:NODE_302677_length_8241_cov_21.205557	Coordinate:1248	Reads:1	Hits:4	Allocated_reads:0.25	Strand:+
TACACCTAAGCCTGCGGAACTGGAAATG
>Location:NODE_302677_length_8241_cov_21.205557	Coordinate:1248	Reads:15	Hits:4	Allocated_reads:3.75	Strand:+
TACACCTAAGCCTGCGGAAATGGAAATG
>Location:NODE_302677_length_8241_cov_21.205557	Coordinate:1248	Reads:36	Hits:4	Allocated_reads:9	Strand:+
TACACCTAAGCCTGCGGAAATGGAAATGA
>Location:NODE_302677_length_8241_cov_21.205557	Coordinate:1248	Reads:8	Hits:4	Allocated_reads:2	Strand:+
TACACCTAAGCCTGCGGAAATGGAAATGAA
>Location:NODE_302677_length_8241_cov_21.205557	Coordinate:1248	Reads:1	Hits:4	Allocated_reads:0.25	Strand:+
TACACCTAAGCCTGCGGAAATGGAAATGAAA
>Location:NODE_302677_length_8241_cov_21.205557	Coordinate:1248	Reads:1	Hits:3	Allocated_reads:0.333333333333333	Strand:+
TACACCTAAGCCTGCGGAAATGGAAATGAAAAATA
>Location:NODE_302677_length_8241_cov_21.205557	Coordinate:1249	Reads:1	Hits:4	Allocated_reads:0.25	Strand:+
ACACCTAAGCCTGCGGAAATGGAAATG
>Location:NODE_302677_length_8241_cov_21.205557	Coordinate:1250	Reads:1	Hits:4	Allocated_reads:0.25	Strand:+
CACCTAAGCCTGCGGAAATGGAAATGA
>Location:NODE_302677_length_8241_cov_21.205557	Coordinate:1254	Reads:1	Hits:4	Allocated_reads:0.25	Strand:+
TAAGCCTGCGGAAATGGAAATGAAA
>Location:NODE_302677_length_8241_cov_21.205557	Coordinate:1254	Reads:1	Hits:3	Allocated_reads:0.333333333333333	Strand:+
TAAGCCTGCGGAAATGGAAATGAAAAAT
>Location:NODE_302677_length_8241_cov_21.205557	Coordinate:1256	Reads:1	Hits:3	Allocated_reads:0.333333333333333	Strand:-
ATTATTTTTCATTTCCATTTCCGCAGGCT
>Location:NODE_302677_length_8241_cov_21.205557	Coordinate:1257	Reads:1	Hits:3	Allocated_reads:0.333333333333333	Strand:+
GCCTGCGGAAATGGAAATGAAAAATAATCA
>Location:NODE_302677_length_8241_cov_21.205557	Coordinate:1261	Reads:1	Hits:3	Allocated_reads:0.333333333333333	Strand:-
ACCTGATTATTTTTCATTTCCATTTCCGC
>Location:NODE_302677_length_8241_cov_21.205557	Coordinate:1262	Reads:1	Hits:3	Allocated_reads:0.333333333333333	Strand:+
CGGAAATGGAAATGAAAAATAATCAGGT
>Location:NODE_302677_length_8241_cov_21.205557	Coordinate:1291	Reads:1	Hits:4	Allocated_reads:0.25	Strand:-
CCACAACAAATACAGACGTTCCTTCC
>Location:NODE_302677_length_8241_cov_21.205557	Coordinate:1292	Reads:2	Hits:4	Allocated_reads:0.5	Strand:-
CTCCACAACAAATACAGATGTTCCTTC
>Location:NODE_302677_length_8241_cov_21.205557	Coordinate:1292	Reads:1	Hits:4	Allocated_reads:0.25	Strand:-
TTCCTCCACAACAAATACAGATGTTCCTTC
>Location:NODE_302677_length_8241_cov_21.205557	Coordinate:1293	Reads:1	Hits:6	Allocated_reads:0.166666666666667	Strand:+
AAGGAACGTCTGTATTTGTTGTGGA
>Location:NODE_302677_length_8241_cov_21.205557	Coordinate:1296	Reads:1	Hits:6	Allocated_reads:0.166666666666667	Strand:+
GAACGTCTGTATTTGTTGTGGAGGAAGA
>Location:NODE_302677_length_8241_cov_21.205557	Coordinate:1297	Reads:2	Hits:6	Allocated_reads:0.333333333333333	Strand:+
AACGTCTGTATTTGTTGTGGAGGAAGA
>Location:NODE_302677_length_8241_cov_21.205557	Coordinate:1297	Reads:1	Hits:6	Allocated_reads:0.166666666666667	Strand:+
AACGTCTGTATTTGTTGTGGAGGAAGAC
>Location:NODE_302677_length_8241_cov_21.205557	Coordinate:1299	Reads:1	Hits:6	Allocated_reads:0.166666666666667	Strand:-
TCTTCCTCCACAACAAATACAGATG
>Location:NODE_302677_length_8241_cov_21.205557	Coordinate:1301	Reads:1	Hits:6	Allocated_reads:0.166666666666667	Strand:+
TCTGTATTTGTTGTGGAGGAAGACA
>Location:NODE_302677_length_8241_cov_21.205557	Coordinate:1301	Reads:3	Hits:5	Allocated_reads:0.6	Strand:+
TCTGTATTTGTTGTGGAGGAAGACACATG
>Location:NODE_302677_length_8241_cov_21.205557	Coordinate:1301	Reads:4	Hits:5	Allocated_reads:0.8	Strand:+
TCTGTATTTGTTGTGGAGGAAGACACATGT
>Location:NODE_302677_length_8241_cov_21.205557	Coordinate:1301	Reads:1	Hits:5	Allocated_reads:0.2	Strand:+
TCTGTATTTGTTGTGGAGGAAGACACATGTT
>Location:NODE_302677_length_8241_cov_21.205557	Coordinate:1302	Reads:1	Hits:5	Allocated_reads:0.2	Strand:+
CTGTATTTGTTGTGGAGGAAGACACA
>Location:NODE_302677_length_8241_cov_21.205557	Coordinate:1303	Reads:1	Hits:5	Allocated_reads:0.2	Strand:+
TGTATTTGTTGTGGAGGAAGACACATG
>Location:NODE_302677_length_8241_cov_21.205557	Coordinate:1303	Reads:2	Hits:5	Allocated_reads:0.4	Strand:+
TGTATTTGTTGTGGAGGAAGACACATGT
>Location:NODE_302677_length_8241_cov_21.205557	Coordinate:1305	Reads:2	Hits:5	Allocated_reads:0.4	Strand:+
TATTTGTTGTGGAGGAAGACACATGT
>Location:NODE_302677_length_8241_cov_21.205557	Coordinate:1305	Reads:3	Hits:5	Allocated_reads:0.6	Strand:+
TATTTGTTGTGGAGGAAGACACATGTT
>Location:NODE_302677_length_8241_cov_21.205557	Coordinate:1337	Reads:1	Hits:67	Allocated_reads:0.0149253731343284	Strand:+
TTGGGCGATCGTGGCTCAAGAGTTG
>Location:NODE_302677_length_8241_cov_21.205557	Coordinate:1337	Reads:1	Hits:65	Allocated_reads:0.0153846153846154	Strand:+
TTGGGCGATCGTGGCTCAAGAGTTGG
>Location:NODE_302677_length_8241_cov_21.205557	Coordinate:1337	Reads:6	Hits:56	Allocated_reads:0.107142857142857	Strand:+
TTGGGCGATCGTGGCTCAAGAGTTGGG
>Location:NODE_302677_length_8241_cov_21.205557	Coordinate:1337	Reads:5	Hits:51	Allocated_reads:0.0980392156862745	Strand:+
TTGGGCGATCGTGGCTCAAGAGTTGGGA
>Location:NODE_302677_length_8241_cov_21.205557	Coordinate:1337	Reads:1	Hits:51	Allocated_reads:0.0196078431372549	Strand:+
TTGGGCGATCGTGGCTCAAGAGTTGGGAG
>Location:NODE_302677_length_8241_cov_21.205557	Coordinate:1337	Reads:1	Hits:55	Allocated_reads:0.0181818181818182	Strand:+
TTGGGCGATCGTGGCTCAAGAGTTTGGAG
>Location:NODE_302677_length_8241_cov_21.205557	Coordinate:1337	Reads:10	Hits:49	Allocated_reads:0.204081632653061	Strand:+
TTGGGCGATCGTGGCTCAAGAGTTGGGAGT
>Location:NODE_302677_length_8241_cov_21.205557	Coordinate:1337	Reads:1	Hits:49	Allocated_reads:0.0204081632653061	Strand:+
TTGGGCGATCGTGGCTCAAGAGTTGGGAGTT
>Location:NODE_302677_length_8241_cov_21.205557	Coordinate:1338	Reads:7	Hits:259	Allocated_reads:0.027027027027027	Strand:+
TGGGCGATCGTGGCTCAAGAGTTGG
>Location:NODE_302677_length_8241_cov_21.205557	Coordinate:1338	Reads:1	Hits:220	Allocated_reads:0.00454545454545455	Strand:+
TGGGCGATCGTGGCTCAAGAGTTGGG
>Location:NODE_302677_length_8241_cov_21.205557	Coordinate:1338	Reads:2	Hits:184	Allocated_reads:0.0108695652173913	Strand:+
TGGGCGATCGTGGCTCAAGAGTTGGGAGT
>Location:NODE_302677_length_8241_cov_21.205557	Coordinate:1339	Reads:1	Hits:1627	Allocated_reads:0.000614628149969269	Strand:+
GGGCGATCGTGGCTCAAGAGTTGG
>Location:NODE_302677_length_8241_cov_21.205557	Coordinate:1339	Reads:1	Hits:1086	Allocated_reads:0.000920810313075506	Strand:+
GGGCGATCGTGGCTCAAGAGTTGGGAG
>Location:NODE_302677_length_8241_cov_21.205557	Coordinate:1339	Reads:5	Hits:1030	Allocated_reads:0.00485436893203883	Strand:+
GGGCGATCGTGGCTCAAGAGTTGGGAGT
>Location:NODE_302677_length_8241_cov_21.205557	Coordinate:1340	Reads:1	Hits:1431	Allocated_reads:0.000698812019566737	Strand:+
GGCGATCGTGGCTCAAGAGTTGGG
>Location:NODE_302677_length_8241_cov_21.205557	Coordinate:1340	Reads:1	Hits:1156	Allocated_reads:0.000865051903114187	Strand:+
GGCGATCGTGGCTCAAGAGTTGGGAGT
>Location:NODE_302677_length_8241_cov_21.205557	Coordinate:1340	Reads:1	Hits:1149	Allocated_reads:0.000870322019147084	Strand:+
GGCGATCGTGGCTCAAGAGTTGGGAGTT
>Location:NODE_302677_length_8241_cov_21.205557	Coordinate:1341	Reads:1	Hits:1278	Allocated_reads:0.000782472613458529	Strand:-
AACTCCCAACTCTTGAGCCACGATCGC
>Location:NODE_302677_length_8241_cov_21.205557	Coordinate:1341	Reads:1	Hits:890	Allocated_reads:0.00112359550561798	Strand:+
GCGATCGTGGCTCAAGAGTTGGGAGTTCGCCT
>Location:NODE_302677_length_8241_cov_21.205557	Coordinate:1342	Reads:1	Hits:969	Allocated_reads:0.00103199174406605	Strand:+
CGATCGTGGCTCAAGAGTTGGGAGTTCGCCT
>Location:NODE_302677_length_8241_cov_21.205557	Coordinate:1343	Reads:1	Hits:1595	Allocated_reads:0.000626959247648903	Strand:+
GATCGTGGCTCAAGAGTTGGGAGTT
>Location:NODE_302677_length_8241_cov_21.205557	Coordinate:1345	Reads:8	Hits:1225	Allocated_reads:0.00653061224489796	Strand:+
TCGTGGCTCAAGAGTTGGGAGTTCGCCT
>Location:NODE_302677_length_8241_cov_21.205557	Coordinate:1346	Reads:1	Hits:1182	Allocated_reads:0.000846023688663283	Strand:-
TACAAGGCGAACTCCCAACTCTTGAGCCACG
>Location:NODE_302677_length_8241_cov_21.205557	Coordinate:1347	Reads:1	Hits:1575	Allocated_reads:0.000634920634920635	Strand:-
GCGAACTCCCAACTCTTGAGCCAC
>Location:NODE_302677_length_8241_cov_21.205557	Coordinate:1347	Reads:1	Hits:1529	Allocated_reads:0.00065402223675605	Strand:+
GTGGCTCAAGAGTTGGGAGTTCGCCT
>Location:NODE_302677_length_8241_cov_21.205557	Coordinate:1347	Reads:1	Hits:1448	Allocated_reads:0.00069060773480663	Strand:-
TACAAGGCGAACTCCCAACTCTTGAGCCAC
>Location:NODE_302677_length_8241_cov_21.205557	Coordinate:1348	Reads:6	Hits:1516	Allocated_reads:0.00395778364116095	Strand:-
TACAAGGCGAACTCCCAACTCTTGAGCCA
>Location:NODE_302677_length_8241_cov_21.205557	Coordinate:1348	Reads:8	Hits:1168	Allocated_reads:0.00684931506849315	Strand:-
TCCGATTACAAGGCGAACTCCCAACTCTTGAGCCA
>Location:NODE_302677_length_8241_cov_21.205557	Coordinate:1349	Reads:3	Hits:1556	Allocated_reads:0.0019280205655527	Strand:-
ACAAGGCGAACTCCCAACTCTTGAGCC
>Location:NODE_302677_length_8241_cov_21.205557	Coordinate:1349	Reads:22	Hits:1537	Allocated_reads:0.0143135979180221	Strand:-
TACAAGGCGAACTCCCAACTCTTGAGCC
>Location:NODE_302677_length_8241_cov_21.205557	Coordinate:1349	Reads:33	Hits:1187	Allocated_reads:0.0278011794439764	Strand:-
TCCGATTACAAGGCGAACTCCCAACTCTTGAGCC
>Location:NODE_302677_length_8241_cov_21.205557	Coordinate:1349	Reads:3	Hits:1507	Allocated_reads:0.0019907100199071	Strand:-
TTACAAGGCGAACTCCCAACTCTTGAGCC
>Location:NODE_302677_length_8241_cov_21.205557	Coordinate:1350	Reads:1	Hits:1331	Allocated_reads:0.000751314800901578	Strand:-
GATTACAAGGCGAACTCCCAACTCTTGAGC
>Location:NODE_302677_length_8241_cov_21.205557	Coordinate:1350	Reads:18	Hits:1556	Allocated_reads:0.0115681233933162	Strand:-
TACAAGGCGAACTCCCAACTCTTGAGC
>Location:NODE_302677_length_8241_cov_21.205557	Coordinate:1350	Reads:15	Hits:1203	Allocated_reads:0.0124688279301746	Strand:-
TCCGATTACAAGGCGAACTCCCAACTCTTGAGC
>Location:NODE_302677_length_8241_cov_21.205557	Coordinate:1350	Reads:4	Hits:1526	Allocated_reads:0.00262123197903014	Strand:-
TTACAAGGCGAACTCCCAACTCTTGAGC
>Location:NODE_302677_length_8241_cov_21.205557	Coordinate:1350	Reads:2	Hits:1193	Allocated_reads:0.00167644593461861	Strand:-
TTCCGATTACAAGGCGAACTCCCAACTCTTGAGC
>Location:NODE_302677_length_8241_cov_21.205557	Coordinate:1351	Reads:1	Hits:1173	Allocated_reads:0.000852514919011083	Strand:+
CTCAAGAGTTGGGAGTTCGCCTTGTAATCGGAAGG
>Location:NODE_302677_length_8241_cov_21.205557	Coordinate:1351	Reads:16	Hits:1577	Allocated_reads:0.010145846544071	Strand:-
TACAAGGCGAACTCCCAACTCTTGAG
>Location:NODE_302677_length_8241_cov_21.205557	Coordinate:1351	Reads:2	Hits:1221	Allocated_reads:0.00163800163800164	Strand:-
TCCGATTACAAGGCGAACTCCCAACTCTTGAG
>Location:NODE_302677_length_8241_cov_21.205557	Coordinate:1351	Reads:1	Hits:1547	Allocated_reads:0.000646412411118293	Strand:-
TTACAAGGCGAACTCCCAACTCTTGAG
>Location:NODE_302677_length_8241_cov_21.205557	Coordinate:1352	Reads:17	Hits:1615	Allocated_reads:0.0105263157894737	Strand:-
TACAAGGCGAACTCCCAACTCTTGA
>Location:NODE_302677_length_8241_cov_21.205557	Coordinate:1352	Reads:2	Hits:1634	Allocated_reads:0.00122399020807834	Strand:+
TCAAGAGTTGGGAGTTCGCCTTGT
>Location:NODE_302677_length_8241_cov_21.205557	Coordinate:1352	Reads:1	Hits:1190	Allocated_reads:0.000840336134453782	Strand:+
TCAAGAGTTGGGAGTTCGCCTTGTAATCGGAAGGT
>Location:NODE_302677_length_8241_cov_21.205557	Coordinate:1352	Reads:1	Hits:1255	Allocated_reads:0.000796812749003984	Strand:-
TCCGATTACAAGGCGAACTCCCAACTCTTGA
>Location:NODE_302677_length_8241_cov_21.205557	Coordinate:1352	Reads:3	Hits:1585	Allocated_reads:0.00189274447949527	Strand:-
TTACAAGGCGAACTCCCAACTCTTGA
>Location:NODE_302677_length_8241_cov_21.205557	Coordinate:1353	Reads:1	Hits:1614	Allocated_reads:0.000619578686493185	Strand:+
CAAGAGTTGGGAGTTCGCCTTGTAAT
>Location:NODE_302677_length_8241_cov_21.205557	Coordinate:1353	Reads:8	Hits:1663	Allocated_reads:0.00481058328322309	Strand:-
TACAAGGCGAACTCCCAACTCTTG
>Location:NODE_302677_length_8241_cov_21.205557	Coordinate:1353	Reads:5	Hits:1300	Allocated_reads:0.00384615384615385	Strand:-
TCCGATTACAAGGCGAACTCCCAACTCTTG
>Location:NODE_302677_length_8241_cov_21.205557	Coordinate:1353	Reads:3	Hits:1633	Allocated_reads:0.00183710961420698	Strand:-
TTACAAGGCGAACTCCCAACTCTTG
>Location:NODE_302677_length_8241_cov_21.205557	Coordinate:1354	Reads:2	Hits:1340	Allocated_reads:0.00149253731343284	Strand:+
AAGAGTTGGGAGTTCGCCTTGTAATCGGA
>Location:NODE_302677_length_8241_cov_21.205557	Coordinate:1354	Reads:1	Hits:1474	Allocated_reads:0.00067842605156038	Strand:-
GATTACAAGGCGAACTCCCAACTCTT
>Location:NODE_302677_length_8241_cov_21.205557	Coordinate:1354	Reads:98	Hits:1340	Allocated_reads:0.073134328358209	Strand:-
TCCGATTACAAGGCGAACTCCCAACTCTT
>Location:NODE_302677_length_8241_cov_21.205557	Coordinate:1354	Reads:7	Hits:1676	Allocated_reads:0.00417661097852029	Strand:-
TTACAAGGCGAACTCCCAACTCTT
>Location:NODE_302677_length_8241_cov_21.205557	Coordinate:1355	Reads:1	Hits:1674	Allocated_reads:0.000597371565113501	Strand:+
AGAGTTGGGAGTTCGCCTTGTAAT
>Location:NODE_302677_length_8241_cov_21.205557	Coordinate:1355	Reads:1	Hits:1253	Allocated_reads:0.000798084596967279	Strand:-
CAACCTTCCGATTACAAGGCGAACTCCCAACTCT
>Location:NODE_302677_length_8241_cov_21.205557	Coordinate:1355	Reads:68	Hits:1351	Allocated_reads:0.0503330866025167	Strand:-
TCCGATTACAAGGCGAACTCCCAACTCT
>Location:NODE_302677_length_8241_cov_21.205557	Coordinate:1355	Reads:4	Hits:1340	Allocated_reads:0.00298507462686567	Strand:-
TTCCGATTACAAGGCGAACTCCCAACTCT
>Location:NODE_302677_length_8241_cov_21.205557	Coordinate:1356	Reads:1	Hits:1391	Allocated_reads:0.000718907260963336	Strand:-
CCGATTACAAGGCGAACTCCCAACTC
>Location:NODE_302677_length_8241_cov_21.205557	Coordinate:1356	Reads:7	Hits:1377	Allocated_reads:0.00508351488743646	Strand:-
TCCGATTACAAGGCGAACTCCCAACTC
>Location:NODE_302677_length_8241_cov_21.205557	Coordinate:1357	Reads:1	Hits:1411	Allocated_reads:0.00070871722182849	Strand:+
AGTTGGGAGTTCGCCTTGTAATCGG
>Location:NODE_302677_length_8241_cov_21.205557	Coordinate:1357	Reads:4	Hits:1411	Allocated_reads:0.00283486888731396	Strand:-
CCGATTACAAGGCGAACTCCCAACT
>Location:NODE_302677_length_8241_cov_21.205557	Coordinate:1357	Reads:2	Hits:1435	Allocated_reads:0.00139372822299652	Strand:-
CGATTACAAGGCGAACTCCCAACT
>Location:NODE_302677_length_8241_cov_21.205557	Coordinate:1357	Reads:1530	Hits:1397	Allocated_reads:1.09520400858984	Strand:-
TCCGATTACAAGGCGAACTCCCAACT
>Location:NODE_302677_length_8241_cov_21.205557	Coordinate:1357	Reads:13	Hits:1385	Allocated_reads:0.00938628158844765	Strand:-
TTCCGATTACAAGGCGAACTCCCAACT
>Location:NODE_302677_length_8241_cov_21.205557	Coordinate:1358	Reads:1	Hits:1338	Allocated_reads:0.000747384155455904	Strand:+
GTTGGGAGTTCGCCTTGTAATCGGAAGGTT
>Location:NODE_302677_length_8241_cov_21.205557	Coordinate:1358	Reads:84	Hits:1412	Allocated_reads:0.0594900849858357	Strand:-
TCCGATTACAAGGCGAACTCCCAAC
>Location:NODE_302677_length_8241_cov_21.205557	Coordinate:1358	Reads:2	Hits:1400	Allocated_reads:0.00142857142857143	Strand:-
TTCCGATTACAAGGCGAACTCCCAAC
>Location:NODE_302677_length_8241_cov_21.205557	Coordinate:1359	Reads:19	Hits:1432	Allocated_reads:0.013268156424581	Strand:-
TCCGATTACAAGGCGAACTCCCAA
>Location:NODE_302677_length_8241_cov_21.205557	Coordinate:1359	Reads:2	Hits:1420	Allocated_reads:0.00140845070422535	Strand:-
TTCCGATTACAAGGCGAACTCCCAA
>Location:NODE_302677_length_8241_cov_21.205557	Coordinate:1360	Reads:1	Hits:1391	Allocated_reads:0.000718907260963336	Strand:+
TGGGAGTTCGCCTTGTAATCGGAAGG
>Location:NODE_302677_length_8241_cov_21.205557	Coordinate:1360	Reads:1	Hits:1374	Allocated_reads:0.000727802037845706	Strand:+
TGGGAGTTCGCCTTGTAATCGGAAGGT
>Location:NODE_302677_length_8241_cov_21.205557	Coordinate:1361	Reads:1	Hits:1376	Allocated_reads:0.000726744186046512	Strand:-
AACCTTCCGATTACAAGGCGAACTCCC
>Location:NODE_302677_length_8241_cov_21.205557	Coordinate:1362	Reads:2	Hits:1437	Allocated_reads:0.00139178844815588	Strand:-
AACCTTCCGATTACAAGGCGAACTCC
>Location:NODE_302677_length_8241_cov_21.205557	Coordinate:1363	Reads:1	Hits:1465	Allocated_reads:0.00068259385665529	Strand:-
AACCTTCCGATTACAAGGCGAACTC
>Location:NODE_302677_length_8241_cov_21.205557	Coordinate:1364	Reads:8	Hits:1526	Allocated_reads:0.00524246395806029	Strand:-
AACCTTCCGATTACAAGGCGAACT
>Location:NODE_302677_length_8241_cov_21.205557	Coordinate:1366	Reads:1	Hits:1404	Allocated_reads:0.000712250712250712	Strand:+
TTCGCCTTGTAATCGGAAGGTTGCC
>Location:NODE_302677_length_8241_cov_21.205557	Coordinate:1367	Reads:7	Hits:1464	Allocated_reads:0.00478142076502732	Strand:+
TCGCCTTGTAATCGGAAGGTTGCC
>Location:NODE_302677_length_8241_cov_21.205557	Coordinate:1367	Reads:1	Hits:80	Allocated_reads:0.0125	Strand:+
TCGCCTTGTAATCGGAAGGTTGCCAG
>Location:NODE_302677_length_8241_cov_21.205557	Coordinate:1367	Reads:1	Hits:75	Allocated_reads:0.0133333333333333	Strand:+
TCGCCTTGTAATCGGAAGGTTGCCAGT
>Location:NODE_302677_length_8241_cov_21.205557	Coordinate:1367	Reads:1	Hits:74	Allocated_reads:0.0135135135135135	Strand:+
TCGCCTTGTAATCGGAAGGTTGCCAGTT
>Location:NODE_302677_length_8241_cov_21.205557	Coordinate:1367	Reads:1	Hits:67	Allocated_reads:0.0149253731343284	Strand:+
TCGCCTTGTAATCGGAAGGTTGCCAGTTC
>Location:NODE_302677_length_8241_cov_21.205557	Coordinate:1367	Reads:1	Hits:87	Allocated_reads:0.0114942528735632	Strand:+
TCGCCTTGTAATCGGAAGGTTGTCAGTTC
>Location:NODE_302677_length_8241_cov_21.205557	Coordinate:1372	Reads:3	Hits:120	Allocated_reads:0.025	Strand:+
TTGTAATCGGAAGGTTGCCAGTTCGAGC
>Location:NODE_302677_length_8241_cov_21.205557	Coordinate:1373	Reads:1	Hits:124	Allocated_reads:0.00806451612903226	Strand:+
TGTAATCGGAAGGTTGCCAGTTCGAG
>Location:NODE_302677_length_8241_cov_21.205557	Coordinate:1373	Reads:1	Hits:133	Allocated_reads:0.0075187969924812	Strand:+
TGTAATCGGAAGGTTGCCAGTTCCAGC
>Location:NODE_302677_length_8241_cov_21.205557	Coordinate:1373	Reads:132	Hits:121	Allocated_reads:1.09090909090909	Strand:+
TGTAATCGGAAGGTTGCCAGTTCGAGC
>Location:NODE_302677_length_8241_cov_21.205557	Coordinate:1373	Reads:111	Hits:116	Allocated_reads:0.956896551724138	Strand:+
TGTAATCGGAAGGTTGCCAGTTCGAGCC
>Location:NODE_302677_length_8241_cov_21.205557	Coordinate:1373	Reads:1	Hits:125	Allocated_reads:0.008	Strand:+
TGTAATCGGAAGGTTGCCAGTTAGAGCCC
>Location:NODE_302677_length_8241_cov_21.205557	Coordinate:1373	Reads:40	Hits:111	Allocated_reads:0.36036036036036	Strand:+
TGTAATCGGAAGGTTGCCAGTTCGAGCCC
>Location:NODE_302677_length_8241_cov_21.205557	Coordinate:1373	Reads:132	Hits:88	Allocated_reads:1.5	Strand:+
TGTAATCGGAAGGTTGCCAGTTCGAGCCCC
>Location:NODE_302677_length_8241_cov_21.205557	Coordinate:1373	Reads:8	Hits:77	Allocated_reads:0.103896103896104	Strand:+
TGTAATCGGAAGGTTGCCAGTTCGAGCCCCG
>Location:NODE_302677_length_8241_cov_21.205557	Coordinate:1374	Reads:1	Hits:90	Allocated_reads:0.0111111111111111	Strand:+
GTAATCGGAAGGTTGCCAGTTCGAGCCCC
>Location:NODE_302677_length_8241_cov_21.205557	Coordinate:1374	Reads:1	Hits:79	Allocated_reads:0.0126582278481013	Strand:+
GTAATCGGAAGGTTGCCAGTTCGAGCCCCG
>Location:NODE_302677_length_8241_cov_21.205557	Coordinate:1375	Reads:1	Hits:94	Allocated_reads:0.0106382978723404	Strand:+
TAATCGGAAGGTTGCCAGTTCGAGCCCC
>Location:NODE_302677_length_8241_cov_21.205557	Coordinate:1403	Reads:1	Hits:48	Allocated_reads:0.0208333333333333	Strand:+
GGTCGATCGTGGCTCAAGAGTTGGGAGT
>Location:NODE_302677_length_8241_cov_21.205557	Coordinate:1407	Reads:1	Hits:1595	Allocated_reads:0.000626959247648903	Strand:+
GATCGTGGCTCAAGAGTTGGGAGTT
>Location:NODE_302677_length_8241_cov_21.205557	Coordinate:1407	Reads:1	Hits:189	Allocated_reads:0.00529100529100529	Strand:+
GATCGTGGCTCAAGAGTTGGGAGTTTGCCT
>Location:NODE_302677_length_8241_cov_21.205557	Coordinate:1409	Reads:3	Hits:211	Allocated_reads:0.014218009478673	Strand:+
TCGTGGCTCAAGAGTTGGGAGTTTGCCT
>Location:NODE_302677_length_8241_cov_21.205557	Coordinate:1411	Reads:1	Hits:205	Allocated_reads:0.0048780487804878	Strand:-
TACAAGGCAAACTCCCAACTCTTGAGCCAC
>Location:NODE_302677_length_8241_cov_21.205557	Coordinate:1412	Reads:1	Hits:231	Allocated_reads:0.00432900432900433	Strand:-
TACAAGGCAAACTCCCAACTCTTGAGCCT
>Location:NODE_302677_length_8241_cov_21.205557	Coordinate:1413	Reads:5	Hits:168	Allocated_reads:0.0297619047619048	Strand:-
TCCGATTACAAGGCAAACTCCCAACTCTTGAGCC
>Location:NODE_302677_length_8241_cov_21.205557	Coordinate:1414	Reads:1	Hits:240	Allocated_reads:0.00416666666666667	Strand:-
TACAAGGCAAACTCCCAACTCTTGAGA
>Location:NODE_302677_length_8241_cov_21.205557	Coordinate:1414	Reads:1	Hits:234	Allocated_reads:0.00427350427350427	Strand:-
TACAAGGCAAACTCCCAACTCTTGAGC
>Location:NODE_302677_length_8241_cov_21.205557	Coordinate:1414	Reads:3	Hits:170	Allocated_reads:0.0176470588235294	Strand:-
TCCGATTACAAGGCAAACTCCCAACTCTTGAGC
>Location:NODE_302677_length_8241_cov_21.205557	Coordinate:1416	Reads:2	Hits:240	Allocated_reads:0.00833333333333333	Strand:-
TACAAGGCAAACTCCCAACTCTTGA
>Location:NODE_302677_length_8241_cov_21.205557	Coordinate:1416	Reads:1	Hits:176	Allocated_reads:0.00568181818181818	Strand:-
TCCGATTACAAGGCAAACTCCCAACTCTTGA
>Location:NODE_302677_length_8241_cov_21.205557	Coordinate:1417	Reads:1	Hits:241	Allocated_reads:0.004149377593361	Strand:-
TTACAAGGCAAACTCCCAACTCTTG
>Location:NODE_302677_length_8241_cov_21.205557	Coordinate:1418	Reads:1	Hits:182	Allocated_reads:0.00549450549450549	Strand:-
TCCGATTACAAGGCAAACTCCCAACTCTT
>Location:NODE_302677_length_8241_cov_21.205557	Coordinate:1419	Reads:12	Hits:183	Allocated_reads:0.0655737704918033	Strand:-
TCCGATTACAAGGCAAACTCCCAACTCT
>Location:NODE_302677_length_8241_cov_21.205557	Coordinate:1420	Reads:4	Hits:184	Allocated_reads:0.0217391304347826	Strand:-
TCCGATTACAAGGCAAACTCCCAACTC
>Location:NODE_302677_length_8241_cov_21.205557	Coordinate:1421	Reads:1	Hits:190	Allocated_reads:0.00526315789473684	Strand:-
TCCGATTACAAGGCAAACTCCCAACA
>Location:NODE_302677_length_8241_cov_21.205557	Coordinate:1421	Reads:1	Hits:190	Allocated_reads:0.00526315789473684	Strand:-
TCCGATTACAAGGCAAACTCCCAACC
>Location:NODE_302677_length_8241_cov_21.205557	Coordinate:1421	Reads:1	Hits:190	Allocated_reads:0.00526315789473684	Strand:-
TCCGATTACAAGGCAAACTCCCAACG
>Location:NODE_302677_length_8241_cov_21.205557	Coordinate:1421	Reads:554	Hits:190	Allocated_reads:2.91578947368421	Strand:-
TCCGATTACAAGGCAAACTCCCAACT
>Location:NODE_302677_length_8241_cov_21.205557	Coordinate:1421	Reads:7	Hits:189	Allocated_reads:0.037037037037037	Strand:-
TTCCGATTACAAGGCAAACTCCCAACT
>Location:NODE_302677_length_8241_cov_21.205557	Coordinate:1422	Reads:15	Hits:190	Allocated_reads:0.0789473684210526	Strand:-
TCCGATTACAAGGCAAACTCCCAAC
>Location:NODE_302677_length_8241_cov_21.205557	Coordinate:1423	Reads:4	Hits:197	Allocated_reads:0.0203045685279188	Strand:-
TCCGATTACAAGGCAAACTCCCAA
>Location:NODE_302677_length_8241_cov_21.205557	Coordinate:1425	Reads:1	Hits:190	Allocated_reads:0.00526315789473684	Strand:-
AACCTTCCGATTACAAGGCAAACTCCC
>Location:NODE_302677_length_8241_cov_21.205557	Coordinate:1425	Reads:1	Hits:190	Allocated_reads:0.00526315789473684	Strand:+
GGGAGTTTGCCTTGTAATCGGAAGGTT
>Location:NODE_302677_length_8241_cov_21.205557	Coordinate:1431	Reads:4	Hits:185	Allocated_reads:0.0216216216216216	Strand:+
TTGCCTTGTAATCGGAAGGTTGCC
>Location:NODE_302677_length_8241_cov_21.205557	Coordinate:1431	Reads:1	Hits:161	Allocated_reads:0.0062111801242236	Strand:+
TTGCCTTGTAATCGGAAGGTTGCCGG
>Location:NODE_302677_length_8241_cov_21.205557	Coordinate:1431	Reads:2	Hits:161	Allocated_reads:0.0124223602484472	Strand:+
TTGCCTTGTAATCGGAAGGTTGCCGGTT
>Location:NODE_302677_length_8241_cov_21.205557	Coordinate:1432	Reads:1	Hits:152	Allocated_reads:0.00657894736842105	Strand:+
TGCCTTGTAATCGGAAGGTTGCCGGTTC
>Location:NODE_302677_length_8241_cov_21.205557	Coordinate:1437	Reads:1	Hits:1802	Allocated_reads:0.000554938956714761	Strand:+
TGTAATCGGAAGGTTGCCGGTTCGAG
>Location:NODE_302677_length_8241_cov_21.205557	Coordinate:1437	Reads:21	Hits:1732	Allocated_reads:0.0121247113163972	Strand:+
TGTAATCGGAAGGTTGCCGGTTCGAGC
>Location:NODE_302677_length_8241_cov_21.205557	Coordinate:1437	Reads:60	Hits:1671	Allocated_reads:0.0359066427289048	Strand:+
TGTAATCGGAAGGTTGCCGGTTCGAGCC
>Location:NODE_302677_length_8241_cov_21.205557	Coordinate:1437	Reads:255	Hits:1629	Allocated_reads:0.156537753222836	Strand:+
TGTAATCGGAAGGTTGCCGGTTCGAGCCC
>Location:NODE_302677_length_8241_cov_21.205557	Coordinate:1437	Reads:663	Hits:1405	Allocated_reads:0.471886120996441	Strand:+
TGTAATCGGAAGGTTGCCGGTTCGAGCCCC
>Location:NODE_302677_length_8241_cov_21.205557	Coordinate:1437	Reads:67	Hits:1210	Allocated_reads:0.0553719008264463	Strand:+
TGTAATCGGAAGGTTGCCGGTTCGAGCCCCG
>Location:NODE_302677_length_8241_cov_21.205557	Coordinate:1437	Reads:14	Hits:1152	Allocated_reads:0.0121527777777778	Strand:+
TGTAATCGGAAGGTTGCCGGTTCGAGCCCCGG
>Location:NODE_302677_length_8241_cov_21.205557	Coordinate:1437	Reads:2	Hits:1122	Allocated_reads:0.0017825311942959	Strand:+
TGTAATCGGAAGGTTGCCGGTTCGAGCCCCGGC
>Location:NODE_302677_length_8241_cov_21.205557	Coordinate:1437	Reads:1	Hits:30	Allocated_reads:0.0333333333333333	Strand:+
TGTAATCGGAAGGTTGCCGGTTCGAGCCCCGGCG
>Location:NODE_302677_length_8241_cov_21.205557	Coordinate:1438	Reads:1	Hits:1695	Allocated_reads:0.000589970501474926	Strand:+
GTAATCGGAAGGTTGCCGGTTCGAGCC
>Location:NODE_302677_length_8241_cov_21.205557	Coordinate:1438	Reads:1	Hits:1650	Allocated_reads:0.000606060606060606	Strand:+
GTAATCGGAAGGTTGCCGGTTCGAGCCC
>Location:NODE_302677_length_8241_cov_21.205557	Coordinate:1438	Reads:7	Hits:1425	Allocated_reads:0.00491228070175439	Strand:+
GTAATCGGAAGGTTGCCGGTTCGAGCCCC
>Location:NODE_302677_length_8241_cov_21.205557	Coordinate:1438	Reads:1	Hits:1227	Allocated_reads:0.000814995925020375	Strand:+
GTAATCGGAAGGTTGCCGGTTCGAGCCCCG
>Location:NODE_302677_length_8241_cov_21.205557	Coordinate:1438	Reads:1	Hits:1169	Allocated_reads:0.000855431993156544	Strand:+
GTAATCGGAAGGTTGCCGGTTCGAGCCCCGG
>Location:NODE_302677_length_8241_cov_21.205557	Coordinate:1439	Reads:1	Hits:1791	Allocated_reads:0.000558347292015634	Strand:+
TAATCGGAAGGTTGCCGGTTCGAGC
>Location:NODE_302677_length_8241_cov_21.205557	Coordinate:1439	Reads:3	Hits:1728	Allocated_reads:0.00173611111111111	Strand:+
TAATCGGAAGGTTGCCGGTTCGAGCC
>Location:NODE_302677_length_8241_cov_21.205557	Coordinate:1439	Reads:7	Hits:1683	Allocated_reads:0.0041592394533571	Strand:+
TAATCGGAAGGTTGCCGGTTCGAGCCC
>Location:NODE_302677_length_8241_cov_21.205557	Coordinate:1439	Reads:16	Hits:1456	Allocated_reads:0.010989010989011	Strand:+
TAATCGGAAGGTTGCCGGTTCGAGCCCC
>Location:NODE_302677_length_8241_cov_21.205557	Coordinate:1439	Reads:1	Hits:1256	Allocated_reads:0.000796178343949045	Strand:+
TAATCGGAAGGTTGCCGGTTCGAGCCCCG
>Location:NODE_302677_length_8241_cov_21.205557	Coordinate:1440	Reads:1	Hits:1485	Allocated_reads:0.000673400673400673	Strand:+
AATCGGAAGGTTGCCGGTTCGAGCCCC
>Location:NODE_302677_length_8241_cov_21.205557	Coordinate:1440	Reads:1	Hits:30	Allocated_reads:0.0333333333333333	Strand:+
AATCGGAAGGTTGCCGGTTCGAGCCCCGGCG
>Location:NODE_302677_length_8241_cov_21.205557	Coordinate:1441	Reads:4	Hits:1730	Allocated_reads:0.0023121387283237	Strand:+
ATCGGAAGGTTGCCGGTTCGAGCCC
>Location:NODE_302677_length_8241_cov_21.205557	Coordinate:1441	Reads:5	Hits:1501	Allocated_reads:0.0033311125916056	Strand:+
ATCGGAAGGTTGCCGGTTCGAGCCCC
>Location:NODE_302677_length_8241_cov_21.205557	Coordinate:1441	Reads:1	Hits:1231	Allocated_reads:0.000812347684809098	Strand:-
CCGGGGCTCGAACCGGCAACCTTCCGAT
>Location:NODE_302677_length_8241_cov_21.205557	Coordinate:1442	Reads:23	Hits:1758	Allocated_reads:0.0130830489192264	Strand:+
TCGGAAGGTTGCCGGTTCGAGCCC
>Location:NODE_302677_length_8241_cov_21.205557	Coordinate:1442	Reads:29	Hits:1527	Allocated_reads:0.0189914865749836	Strand:+
TCGGAAGGTTGCCGGTTCGAGCCCC
>Location:NODE_302677_length_8241_cov_21.205557	Coordinate:1442	Reads:1	Hits:1382	Allocated_reads:0.000723589001447178	Strand:+
TCGGAAGGTTGCCGGTTCTAGCCCCG
>Location:NODE_302677_length_8241_cov_21.205557	Coordinate:1442	Reads:30	Hits:1319	Allocated_reads:0.0227445034116755	Strand:+
TCGGAAGGTTGCCGGTTCGAGCCCCG
>Location:NODE_302677_length_8241_cov_21.205557	Coordinate:1442	Reads:16	Hits:1256	Allocated_reads:0.0127388535031847	Strand:+
TCGGAAGGTTGCCGGTTCGAGCCCCGG
>Location:NODE_302677_length_8241_cov_21.205557	Coordinate:1442	Reads:3	Hits:1222	Allocated_reads:0.00245499181669394	Strand:+
TCGGAAGGTTGCCGGTTCGAGCCCCGGC
>Location:NODE_302677_length_8241_cov_21.205557	Coordinate:1442	Reads:1	Hits:62	Allocated_reads:0.0161290322580645	Strand:+
TCGGAAGGTTGCCGGTTCGAGCCCCGACG
>Location:NODE_302677_length_8241_cov_21.205557	Coordinate:1443	Reads:1	Hits:1393	Allocated_reads:0.000717875089734386	Strand:+
CGGAAGGTTGCCGGTTCGAGCCCCG
>Location:NODE_302677_length_8241_cov_21.205557	Coordinate:1469	Reads:1	Hits:77	Allocated_reads:0.012987012987013	Strand:+
CGACTGTGGCTCAAGAGTTGGGAGTTCGCCT
>Location:NODE_302677_length_8241_cov_21.205557	Coordinate:1473	Reads:1	Hits:258	Allocated_reads:0.00387596899224806	Strand:+
TGTGGCTCAAGAGTTGGGAGTTCGCCT
>Location:NODE_302677_length_8241_cov_21.205557	Coordinate:1474	Reads:1	Hits:1575	Allocated_reads:0.000634920634920635	Strand:-
GCGAACTCCCAACTCTTGAGCCAC
>Location:NODE_302677_length_8241_cov_21.205557	Coordinate:1474	Reads:1	Hits:1529	Allocated_reads:0.00065402223675605	Strand:+
GTGGCTCAAGAGTTGGGAGTTCGCCT
>Location:NODE_302677_length_8241_cov_21.205557	Coordinate:1474	Reads:1	Hits:1448	Allocated_reads:0.00069060773480663	Strand:-
TACAAGGCGAACTCCCAACTCTTGAGCCAC
>Location:NODE_302677_length_8241_cov_21.205557	Coordinate:1475	Reads:6	Hits:1516	Allocated_reads:0.00395778364116095	Strand:-
TACAAGGCGAACTCCCAACTCTTGAGCCA
>Location:NODE_302677_length_8241_cov_21.205557	Coordinate:1475	Reads:8	Hits:1168	Allocated_reads:0.00684931506849315	Strand:-
TCCGATTACAAGGCGAACTCCCAACTCTTGAGCCA
>Location:NODE_302677_length_8241_cov_21.205557	Coordinate:1476	Reads:3	Hits:1556	Allocated_reads:0.0019280205655527	Strand:-
ACAAGGCGAACTCCCAACTCTTGAGCC
>Location:NODE_302677_length_8241_cov_21.205557	Coordinate:1476	Reads:22	Hits:1537	Allocated_reads:0.0143135979180221	Strand:-
TACAAGGCGAACTCCCAACTCTTGAGCC
>Location:NODE_302677_length_8241_cov_21.205557	Coordinate:1476	Reads:33	Hits:1187	Allocated_reads:0.0278011794439764	Strand:-
TCCGATTACAAGGCGAACTCCCAACTCTTGAGCC
>Location:NODE_302677_length_8241_cov_21.205557	Coordinate:1476	Reads:3	Hits:1507	Allocated_reads:0.0019907100199071	Strand:-
TTACAAGGCGAACTCCCAACTCTTGAGCC
>Location:NODE_302677_length_8241_cov_21.205557	Coordinate:1477	Reads:1	Hits:1331	Allocated_reads:0.000751314800901578	Strand:-
GATTACAAGGCGAACTCCCAACTCTTGAGC
>Location:NODE_302677_length_8241_cov_21.205557	Coordinate:1477	Reads:18	Hits:1556	Allocated_reads:0.0115681233933162	Strand:-
TACAAGGCGAACTCCCAACTCTTGAGC
>Location:NODE_302677_length_8241_cov_21.205557	Coordinate:1477	Reads:15	Hits:1203	Allocated_reads:0.0124688279301746	Strand:-
TCCGATTACAAGGCGAACTCCCAACTCTTGAGC
>Location:NODE_302677_length_8241_cov_21.205557	Coordinate:1477	Reads:4	Hits:1526	Allocated_reads:0.00262123197903014	Strand:-
TTACAAGGCGAACTCCCAACTCTTGAGC
>Location:NODE_302677_length_8241_cov_21.205557	Coordinate:1477	Reads:2	Hits:1193	Allocated_reads:0.00167644593461861	Strand:-
TTCCGATTACAAGGCGAACTCCCAACTCTTGAGC
>Location:NODE_302677_length_8241_cov_21.205557	Coordinate:1478	Reads:1	Hits:1173	Allocated_reads:0.000852514919011083	Strand:+
CTCAAGAGTTGGGAGTTCGCCTTGTAATCGGAAGG
>Location:NODE_302677_length_8241_cov_21.205557	Coordinate:1478	Reads:16	Hits:1577	Allocated_reads:0.010145846544071	Strand:-
TACAAGGCGAACTCCCAACTCTTGAG
>Location:NODE_302677_length_8241_cov_21.205557	Coordinate:1478	Reads:2	Hits:1221	Allocated_reads:0.00163800163800164	Strand:-
TCCGATTACAAGGCGAACTCCCAACTCTTGAG
>Location:NODE_302677_length_8241_cov_21.205557	Coordinate:1478	Reads:1	Hits:1547	Allocated_reads:0.000646412411118293	Strand:-
TTACAAGGCGAACTCCCAACTCTTGAG
>Location:NODE_302677_length_8241_cov_21.205557	Coordinate:1479	Reads:17	Hits:1615	Allocated_reads:0.0105263157894737	Strand:-
TACAAGGCGAACTCCCAACTCTTGA
>Location:NODE_302677_length_8241_cov_21.205557	Coordinate:1479	Reads:2	Hits:1634	Allocated_reads:0.00122399020807834	Strand:+
TCAAGAGTTGGGAGTTCGCCTTGT
>Location:NODE_302677_length_8241_cov_21.205557	Coordinate:1479	Reads:1	Hits:1190	Allocated_reads:0.000840336134453782	Strand:+
TCAAGAGTTGGGAGTTCGCCTTGTAATCGGAAGGT
>Location:NODE_302677_length_8241_cov_21.205557	Coordinate:1479	Reads:1	Hits:1255	Allocated_reads:0.000796812749003984	Strand:-
TCCGATTACAAGGCGAACTCCCAACTCTTGA
>Location:NODE_302677_length_8241_cov_21.205557	Coordinate:1479	Reads:3	Hits:1585	Allocated_reads:0.00189274447949527	Strand:-
TTACAAGGCGAACTCCCAACTCTTGA
>Location:NODE_302677_length_8241_cov_21.205557	Coordinate:1480	Reads:1	Hits:1614	Allocated_reads:0.000619578686493185	Strand:+
CAAGAGTTGGGAGTTCGCCTTGTAAT
>Location:NODE_302677_length_8241_cov_21.205557	Coordinate:1480	Reads:8	Hits:1663	Allocated_reads:0.00481058328322309	Strand:-
TACAAGGCGAACTCCCAACTCTTG
>Location:NODE_302677_length_8241_cov_21.205557	Coordinate:1480	Reads:5	Hits:1300	Allocated_reads:0.00384615384615385	Strand:-
TCCGATTACAAGGCGAACTCCCAACTCTTG
>Location:NODE_302677_length_8241_cov_21.205557	Coordinate:1480	Reads:3	Hits:1633	Allocated_reads:0.00183710961420698	Strand:-
TTACAAGGCGAACTCCCAACTCTTG
>Location:NODE_302677_length_8241_cov_21.205557	Coordinate:1481	Reads:2	Hits:1340	Allocated_reads:0.00149253731343284	Strand:+
AAGAGTTGGGAGTTCGCCTTGTAATCGGA
>Location:NODE_302677_length_8241_cov_21.205557	Coordinate:1481	Reads:1	Hits:1474	Allocated_reads:0.00067842605156038	Strand:-
GATTACAAGGCGAACTCCCAACTCTT
>Location:NODE_302677_length_8241_cov_21.205557	Coordinate:1481	Reads:98	Hits:1340	Allocated_reads:0.073134328358209	Strand:-
TCCGATTACAAGGCGAACTCCCAACTCTT
>Location:NODE_302677_length_8241_cov_21.205557	Coordinate:1481	Reads:7	Hits:1676	Allocated_reads:0.00417661097852029	Strand:-
TTACAAGGCGAACTCCCAACTCTT
>Location:NODE_302677_length_8241_cov_21.205557	Coordinate:1482	Reads:1	Hits:1674	Allocated_reads:0.000597371565113501	Strand:+
AGAGTTGGGAGTTCGCCTTGTAAT
>Location:NODE_302677_length_8241_cov_21.205557	Coordinate:1482	Reads:1	Hits:1253	Allocated_reads:0.000798084596967279	Strand:-
CAACCTTCCGATTACAAGGCGAACTCCCAACTCT
>Location:NODE_302677_length_8241_cov_21.205557	Coordinate:1482	Reads:68	Hits:1351	Allocated_reads:0.0503330866025167	Strand:-
TCCGATTACAAGGCGAACTCCCAACTCT
>Location:NODE_302677_length_8241_cov_21.205557	Coordinate:1482	Reads:4	Hits:1340	Allocated_reads:0.00298507462686567	Strand:-
TTCCGATTACAAGGCGAACTCCCAACTCT
>Location:NODE_302677_length_8241_cov_21.205557	Coordinate:1483	Reads:1	Hits:1391	Allocated_reads:0.000718907260963336	Strand:-
CCGATTACAAGGCGAACTCCCAACTC
>Location:NODE_302677_length_8241_cov_21.205557	Coordinate:1483	Reads:7	Hits:1377	Allocated_reads:0.00508351488743646	Strand:-
TCCGATTACAAGGCGAACTCCCAACTC
>Location:NODE_302677_length_8241_cov_21.205557	Coordinate:1484	Reads:1	Hits:1411	Allocated_reads:0.00070871722182849	Strand:+
AGTTGGGAGTTCGCCTTGTAATCGG
>Location:NODE_302677_length_8241_cov_21.205557	Coordinate:1484	Reads:4	Hits:1411	Allocated_reads:0.00283486888731396	Strand:-
CCGATTACAAGGCGAACTCCCAACT
>Location:NODE_302677_length_8241_cov_21.205557	Coordinate:1484	Reads:2	Hits:1435	Allocated_reads:0.00139372822299652	Strand:-
CGATTACAAGGCGAACTCCCAACT
>Location:NODE_302677_length_8241_cov_21.205557	Coordinate:1484	Reads:1530	Hits:1397	Allocated_reads:1.09520400858984	Strand:-
TCCGATTACAAGGCGAACTCCCAACT
>Location:NODE_302677_length_8241_cov_21.205557	Coordinate:1484	Reads:13	Hits:1385	Allocated_reads:0.00938628158844765	Strand:-
TTCCGATTACAAGGCGAACTCCCAACT
>Location:NODE_302677_length_8241_cov_21.205557	Coordinate:1485	Reads:1	Hits:1338	Allocated_reads:0.000747384155455904	Strand:+
GTTGGGAGTTCGCCTTGTAATCGGAAGGTT
>Location:NODE_302677_length_8241_cov_21.205557	Coordinate:1485	Reads:84	Hits:1412	Allocated_reads:0.0594900849858357	Strand:-
TCCGATTACAAGGCGAACTCCCAAC
>Location:NODE_302677_length_8241_cov_21.205557	Coordinate:1485	Reads:2	Hits:1400	Allocated_reads:0.00142857142857143	Strand:-
TTCCGATTACAAGGCGAACTCCCAAC
>Location:NODE_302677_length_8241_cov_21.205557	Coordinate:1486	Reads:19	Hits:1432	Allocated_reads:0.013268156424581	Strand:-
TCCGATTACAAGGCGAACTCCCAA
>Location:NODE_302677_length_8241_cov_21.205557	Coordinate:1486	Reads:2	Hits:1420	Allocated_reads:0.00140845070422535	Strand:-
TTCCGATTACAAGGCGAACTCCCAA
>Location:NODE_302677_length_8241_cov_21.205557	Coordinate:1487	Reads:1	Hits:1391	Allocated_reads:0.000718907260963336	Strand:+
TGGGAGTTCGCCTTGTAATCGGAAGG
>Location:NODE_302677_length_8241_cov_21.205557	Coordinate:1487	Reads:1	Hits:1374	Allocated_reads:0.000727802037845706	Strand:+
TGGGAGTTCGCCTTGTAATCGGAAGGT
>Location:NODE_302677_length_8241_cov_21.205557	Coordinate:1488	Reads:1	Hits:1376	Allocated_reads:0.000726744186046512	Strand:-
AACCTTCCGATTACAAGGCGAACTCCC
>Location:NODE_302677_length_8241_cov_21.205557	Coordinate:1489	Reads:2	Hits:1437	Allocated_reads:0.00139178844815588	Strand:-
AACCTTCCGATTACAAGGCGAACTCC
>Location:NODE_302677_length_8241_cov_21.205557	Coordinate:1490	Reads:1	Hits:1465	Allocated_reads:0.00068259385665529	Strand:-
AACCTTCCGATTACAAGGCGAACTC
>Location:NODE_302677_length_8241_cov_21.205557	Coordinate:1491	Reads:8	Hits:1526	Allocated_reads:0.00524246395806029	Strand:-
AACCTTCCGATTACAAGGCGAACT
>Location:NODE_302677_length_8241_cov_21.205557	Coordinate:1491	Reads:1	Hits:1147	Allocated_reads:0.000871839581517001	Strand:+
AGTTCGCCTTGTAATCGGAAGGTTGCCGGT
>Location:NODE_302677_length_8241_cov_21.205557	Coordinate:1493	Reads:1	Hits:1404	Allocated_reads:0.000712250712250712	Strand:+
TTCGCCTTGTAATCGGAAGGTTGCC
>Location:NODE_302677_length_8241_cov_21.205557	Coordinate:1493	Reads:1	Hits:1276	Allocated_reads:0.000783699059561128	Strand:+
TTCGCCTTGTAATCGGAAGGTTGCCGGT
>Location:NODE_302677_length_8241_cov_21.205557	Coordinate:1493	Reads:1	Hits:1266	Allocated_reads:0.000789889415481833	Strand:+
TTCGCCTTGTAATCGGAAGGTTGCCGGTT
>Location:NODE_302677_length_8241_cov_21.205557	Coordinate:1494	Reads:7	Hits:1464	Allocated_reads:0.00478142076502732	Strand:+
TCGCCTTGTAATCGGAAGGTTGCC
>Location:NODE_302677_length_8241_cov_21.205557	Coordinate:1494	Reads:2	Hits:1359	Allocated_reads:0.00147167034584253	Strand:+
TCGCCTTGTAATCGGAAGGTTGCCG
>Location:NODE_302677_length_8241_cov_21.205557	Coordinate:1494	Reads:11	Hits:1336	Allocated_reads:0.00823353293413174	Strand:+
TCGCCTTGTAATCGGAAGGTTGCCGG
>Location:NODE_302677_length_8241_cov_21.205557	Coordinate:1494	Reads:12	Hits:1326	Allocated_reads:0.00904977375565611	Strand:+
TCGCCTTGTAATCGGAAGGTTGCCGGT
>Location:NODE_302677_length_8241_cov_21.205557	Coordinate:1494	Reads:2	Hits:1314	Allocated_reads:0.0015220700152207	Strand:+
TCGCCTTGTAATCGGAAGGTTGCCGGTT
>Location:NODE_302677_length_8241_cov_21.205557	Coordinate:1494	Reads:1	Hits:1176	Allocated_reads:0.000850340136054422	Strand:+
TCGCCTTGTAATCGGAAGGTTGCCGGTTCG
>Location:NODE_302677_length_8241_cov_21.205557	Coordinate:1495	Reads:1	Hits:1366	Allocated_reads:0.000732064421669107	Strand:+
CGCCTTGTAATCGGAAGGTTGCCG
>Location:NODE_302677_length_8241_cov_21.205557	Coordinate:1495	Reads:2	Hits:1343	Allocated_reads:0.00148920327624721	Strand:+
CGCCTTGTAATCGGAAGGTTGCCGG
>Location:NODE_302677_length_8241_cov_21.205557	Coordinate:1500	Reads:1	Hits:1802	Allocated_reads:0.000554938956714761	Strand:+
TGTAATCGGAAGGTTGCCGGTTCGAG
>Location:NODE_302677_length_8241_cov_21.205557	Coordinate:1500	Reads:21	Hits:1732	Allocated_reads:0.0121247113163972	Strand:+
TGTAATCGGAAGGTTGCCGGTTCGAGC
>Location:NODE_302677_length_8241_cov_21.205557	Coordinate:1500	Reads:60	Hits:1671	Allocated_reads:0.0359066427289048	Strand:+
TGTAATCGGAAGGTTGCCGGTTCGAGCC
>Location:NODE_302677_length_8241_cov_21.205557	Coordinate:1500	Reads:255	Hits:1629	Allocated_reads:0.156537753222836	Strand:+
TGTAATCGGAAGGTTGCCGGTTCGAGCCC
>Location:NODE_302677_length_8241_cov_21.205557	Coordinate:1500	Reads:663	Hits:1405	Allocated_reads:0.471886120996441	Strand:+
TGTAATCGGAAGGTTGCCGGTTCGAGCCCC
>Location:NODE_302677_length_8241_cov_21.205557	Coordinate:1500	Reads:67	Hits:1210	Allocated_reads:0.0553719008264463	Strand:+
TGTAATCGGAAGGTTGCCGGTTCGAGCCCCG
>Location:NODE_302677_length_8241_cov_21.205557	Coordinate:1500	Reads:14	Hits:1152	Allocated_reads:0.0121527777777778	Strand:+
TGTAATCGGAAGGTTGCCGGTTCGAGCCCCGG
>Location:NODE_302677_length_8241_cov_21.205557	Coordinate:1500	Reads:2	Hits:1122	Allocated_reads:0.0017825311942959	Strand:+
TGTAATCGGAAGGTTGCCGGTTCGAGCCCCGGC
>Location:NODE_302677_length_8241_cov_21.205557	Coordinate:1500	Reads:21	Hits:1061	Allocated_reads:0.0197926484448633	Strand:+
TGTAATCGGAAGGTTGCCGGTTCGAGCCCCGGCT
>Location:NODE_302677_length_8241_cov_21.205557	Coordinate:1500	Reads:1	Hits:736	Allocated_reads:0.00135869565217391	Strand:+
TGTAATCGGAAGGTTGCCGGTTCGAGCCCCGGCTT
>Location:NODE_302677_length_8241_cov_21.205557	Coordinate:1500	Reads:1	Hits:828	Allocated_reads:0.00120772946859903	Strand:+
TGTAATCGGAAGGTTGCCGGTTCGAGCCCGGGCTT
>Location:NODE_302677_length_8241_cov_21.205557	Coordinate:1501	Reads:1	Hits:1695	Allocated_reads:0.000589970501474926	Strand:+
GTAATCGGAAGGTTGCCGGTTCGAGCC
>Location:NODE_302677_length_8241_cov_21.205557	Coordinate:1501	Reads:1	Hits:1650	Allocated_reads:0.000606060606060606	Strand:+
GTAATCGGAAGGTTGCCGGTTCGAGCCC
>Location:NODE_302677_length_8241_cov_21.205557	Coordinate:1501	Reads:7	Hits:1425	Allocated_reads:0.00491228070175439	Strand:+
GTAATCGGAAGGTTGCCGGTTCGAGCCCC
>Location:NODE_302677_length_8241_cov_21.205557	Coordinate:1501	Reads:1	Hits:1227	Allocated_reads:0.000814995925020375	Strand:+
GTAATCGGAAGGTTGCCGGTTCGAGCCCCG
>Location:NODE_302677_length_8241_cov_21.205557	Coordinate:1501	Reads:1	Hits:1169	Allocated_reads:0.000855431993156544	Strand:+
GTAATCGGAAGGTTGCCGGTTCGAGCCCCGG
>Location:NODE_302677_length_8241_cov_21.205557	Coordinate:1501	Reads:2	Hits:1077	Allocated_reads:0.00185701021355617	Strand:+
GTAATCGGAAGGTTGCCGGTTCGAGCCCCGGCT
>Location:NODE_302677_length_8241_cov_21.205557	Coordinate:1502	Reads:1	Hits:1791	Allocated_reads:0.000558347292015634	Strand:+
TAATCGGAAGGTTGCCGGTTCGAGC
>Location:NODE_302677_length_8241_cov_21.205557	Coordinate:1502	Reads:3	Hits:1728	Allocated_reads:0.00173611111111111	Strand:+
TAATCGGAAGGTTGCCGGTTCGAGCC
>Location:NODE_302677_length_8241_cov_21.205557	Coordinate:1502	Reads:7	Hits:1683	Allocated_reads:0.0041592394533571	Strand:+
TAATCGGAAGGTTGCCGGTTCGAGCCC
>Location:NODE_302677_length_8241_cov_21.205557	Coordinate:1502	Reads:16	Hits:1456	Allocated_reads:0.010989010989011	Strand:+
TAATCGGAAGGTTGCCGGTTCGAGCCCC
>Location:NODE_302677_length_8241_cov_21.205557	Coordinate:1502	Reads:1	Hits:1256	Allocated_reads:0.000796178343949045	Strand:+
TAATCGGAAGGTTGCCGGTTCGAGCCCCG
>Location:NODE_302677_length_8241_cov_21.205557	Coordinate:1502	Reads:2	Hits:1102	Allocated_reads:0.00181488203266788	Strand:+
TAATCGGAAGGTTGCCGGTTCGAGCCCCGGCT
>Location:NODE_302677_length_8241_cov_21.205557	Coordinate:1503	Reads:1	Hits:1485	Allocated_reads:0.000673400673400673	Strand:+
AATCGGAAGGTTGCCGGTTCGAGCCCC
>Location:NODE_302677_length_8241_cov_21.205557	Coordinate:1503	Reads:4	Hits:1123	Allocated_reads:0.00356188780053428	Strand:+
AATCGGAAGGTTGCCGGTTCGAGCCCCGGCT
>Location:NODE_302677_length_8241_cov_21.205557	Coordinate:1504	Reads:4	Hits:1730	Allocated_reads:0.0023121387283237	Strand:+
ATCGGAAGGTTGCCGGTTCGAGCCC
>Location:NODE_302677_length_8241_cov_21.205557	Coordinate:1504	Reads:5	Hits:1501	Allocated_reads:0.0033311125916056	Strand:+
ATCGGAAGGTTGCCGGTTCGAGCCCC
>Location:NODE_302677_length_8241_cov_21.205557	Coordinate:1504	Reads:1	Hits:1231	Allocated_reads:0.000812347684809098	Strand:-
CCGGGGCTCGAACCGGCAACCTTCCGAT
>Location:NODE_302677_length_8241_cov_21.205557	Coordinate:1505	Reads:23	Hits:1758	Allocated_reads:0.0130830489192264	Strand:+
TCGGAAGGTTGCCGGTTCGAGCCC
>Location:NODE_302677_length_8241_cov_21.205557	Coordinate:1505	Reads:29	Hits:1527	Allocated_reads:0.0189914865749836	Strand:+
TCGGAAGGTTGCCGGTTCGAGCCCC
>Location:NODE_302677_length_8241_cov_21.205557	Coordinate:1505	Reads:1	Hits:1382	Allocated_reads:0.000723589001447178	Strand:+
TCGGAAGGTTGCCGGTTCTAGCCCCG
>Location:NODE_302677_length_8241_cov_21.205557	Coordinate:1505	Reads:30	Hits:1319	Allocated_reads:0.0227445034116755	Strand:+
TCGGAAGGTTGCCGGTTCGAGCCCCG
>Location:NODE_302677_length_8241_cov_21.205557	Coordinate:1505	Reads:16	Hits:1256	Allocated_reads:0.0127388535031847	Strand:+
TCGGAAGGTTGCCGGTTCGAGCCCCGG
>Location:NODE_302677_length_8241_cov_21.205557	Coordinate:1505	Reads:3	Hits:1222	Allocated_reads:0.00245499181669394	Strand:+
TCGGAAGGTTGCCGGTTCGAGCCCCGGC
>Location:NODE_302677_length_8241_cov_21.205557	Coordinate:1505	Reads:5	Hits:1157	Allocated_reads:0.00432152117545376	Strand:+
TCGGAAGGTTGCCGGTTCGAGCCCCGGCT
>Location:NODE_302677_length_8241_cov_21.205557	Coordinate:1506	Reads:1	Hits:1393	Allocated_reads:0.000717875089734386	Strand:+
CGGAAGGTTGCCGGTTCGAGCCCCG
>Location:NODE_302677_length_8241_cov_21.205557	Coordinate:1510	Reads:1	Hits:983	Allocated_reads:0.00101729399796541	Strand:-
CCAAGCCGGGGCTCGAACCGGCAACCT
>Location:NODE_302677_length_8241_cov_21.205557	Coordinate:1522	Reads:1	Hits:40	Allocated_reads:0.025	Strand:-
ACGACCGAGACTTTCCAAGCCGGGGCTTT
>Location:NODE_302677_length_8241_cov_21.205557	Coordinate:1531	Reads:1	Hits:42	Allocated_reads:0.0238095238095238	Strand:-
GACACAACGACCGAGACTTTCCAAGC
>Location:NODE_302677_length_8241_cov_21.205557	Coordinate:1539	Reads:3	Hits:1593	Allocated_reads:0.00188323917137476	Strand:-
TCTTGCCCAAGGACACAACGACCGAGACT
>Location:NODE_302677_length_8241_cov_21.205557	Coordinate:1539	Reads:4	Hits:1711	Allocated_reads:0.00233781414377557	Strand:-
TGCCCAAGGACACAACGACCGAGACT
>Location:NODE_302677_length_8241_cov_21.205557	Coordinate:1539	Reads:1	Hits:1677	Allocated_reads:0.000596302921884317	Strand:-
TTGCCCAAGGACACAACGACCGAGACT
>Location:NODE_302677_length_8241_cov_21.205557	Coordinate:1540	Reads:3	Hits:1929	Allocated_reads:0.0015552099533437	Strand:+
GTCTCGGTCGTTGTGTCCTTGGGC
>Location:NODE_302677_length_8241_cov_21.205557	Coordinate:1540	Reads:1	Hits:1666	Allocated_reads:0.000600240096038415	Strand:+
GTCTCGGTCGTTGTGTCCTTGGGCAAGA
>Location:NODE_302677_length_8241_cov_21.205557	Coordinate:1540	Reads:1	Hits:1666	Allocated_reads:0.000600240096038415	Strand:-
TCTTGCCCAAGGACACAACGACCGAGAC
>Location:NODE_302677_length_8241_cov_21.205557	Coordinate:1540	Reads:1	Hits:1786	Allocated_reads:0.000559910414333707	Strand:-
TGCCCAAGGACACAACGACCGAGAC
>Location:NODE_302677_length_8241_cov_21.205557	Coordinate:1541	Reads:2	Hits:1774	Allocated_reads:0.00112739571589628	Strand:-
CTTGCCCAAGGACACAACGACCGAGA
>Location:NODE_302677_length_8241_cov_21.205557	Coordinate:1541	Reads:60	Hits:1865	Allocated_reads:0.032171581769437	Strand:+
TCTCGGTCGTTGTGTCCTTGGGCA
>Location:NODE_302677_length_8241_cov_21.205557	Coordinate:1541	Reads:7	Hits:1829	Allocated_reads:0.00382722799343904	Strand:+
TCTCGGTCGTTGTGTCCTTGGGCAA
>Location:NODE_302677_length_8241_cov_21.205557	Coordinate:1541	Reads:24	Hits:1774	Allocated_reads:0.0135287485907554	Strand:+
TCTCGGTCGTTGTGTCCTTGGGCAAG
>Location:NODE_302677_length_8241_cov_21.205557	Coordinate:1541	Reads:267	Hits:1742	Allocated_reads:0.153272101033295	Strand:+
TCTCGGTCGTTGTGTCCTTGGGCAAGA
>Location:NODE_302677_length_8241_cov_21.205557	Coordinate:1541	Reads:51	Hits:1708	Allocated_reads:0.0298594847775176	Strand:+
TCTCGGTCGTTGTGTCCTTGGGCAAGAC
>Location:NODE_302677_length_8241_cov_21.205557	Coordinate:1541	Reads:42	Hits:1640	Allocated_reads:0.025609756097561	Strand:+
TCTCGGTCGTTGTGTCCTTGGGCAAGACA
>Location:NODE_302677_length_8241_cov_21.205557	Coordinate:1541	Reads:3	Hits:1599	Allocated_reads:0.00187617260787992	Strand:+
TCTCGGTCGTTGTGTCCTTGGGCAAGACAC
>Location:NODE_302677_length_8241_cov_21.205557	Coordinate:1541	Reads:18	Hits:1560	Allocated_reads:0.0115384615384615	Strand:+
TCTCGGTCGTTGTGTCCTTGGGCAAGACACT
>Location:NODE_302677_length_8241_cov_21.205557	Coordinate:1541	Reads:4	Hits:1742	Allocated_reads:0.00229621125143513	Strand:-
TCTTGCCCAAGGACACAACGACCGAGA
>Location:NODE_302677_length_8241_cov_21.205557	Coordinate:1541	Reads:2	Hits:1865	Allocated_reads:0.00107238605898123	Strand:-
TGCCCAAGGACACAACGACCGAGA
>Location:NODE_302677_length_8241_cov_21.205557	Coordinate:1541	Reads:2	Hits:1829	Allocated_reads:0.00109349371241115	Strand:-
TTGCCCAAGGACACAACGACCGAGA
>Location:NODE_302677_length_8241_cov_21.205557	Coordinate:1542	Reads:10	Hits:1807	Allocated_reads:0.00553403431101273	Strand:+
CTCGGTCGTTGTGTCCTTGGGCAAGA
>Location:NODE_302677_length_8241_cov_21.205557	Coordinate:1542	Reads:1	Hits:1772	Allocated_reads:0.000564334085778781	Strand:+
CTCGGTCGTTGTGTCCTTGGGCAAGAC
>Location:NODE_302677_length_8241_cov_21.205557	Coordinate:1543	Reads:5	Hits:2020	Allocated_reads:0.00247524752475248	Strand:+
TCGGTCGTTGTGTCCTTGGGCAAGA
>Location:NODE_302677_length_8241_cov_21.205557	Coordinate:1543	Reads:2	Hits:1909	Allocated_reads:0.00104766893661603	Strand:+
TCGGTCGTTGTGTCCTTGGGCAAGACA
>Location:NODE_302677_length_8241_cov_21.205557	Coordinate:1543	Reads:1	Hits:1866	Allocated_reads:0.000535905680600214	Strand:+
TCGGTCGTTGTGTCCTTGGGCAAGACAC
>Location:NODE_302677_length_8241_cov_21.205557	Coordinate:1543	Reads:6	Hits:1825	Allocated_reads:0.00328767123287671	Strand:+
TCGGTCGTTGTGTCCTTGGGCAAGACACT
>Location:NODE_302677_length_8241_cov_21.205557	Coordinate:1543	Reads:1	Hits:2020	Allocated_reads:0.000495049504950495	Strand:-
TCTTGCCCAAGGACACAACGACCGA
>Location:NODE_302677_length_8241_cov_21.205557	Coordinate:1544	Reads:1	Hits:2053	Allocated_reads:0.000487092060399416	Strand:+
CGGTCGTTGTGTCCTTGGGCAAGA
>Location:NODE_302677_length_8241_cov_21.205557	Coordinate:1544	Reads:2	Hits:2053	Allocated_reads:0.000974184120798831	Strand:-
TCTTGCCCAAGGACACAACGACCG
>Location:NODE_302677_length_8241_cov_21.205557	Coordinate:1547	Reads:3	Hits:3305	Allocated_reads:0.000907715582450832	Strand:+
TCGTTGTGTCCTTGGGCAAGACACT
>Location:NODE_302677_length_8241_cov_21.205557	Coordinate:1547	Reads:4	Hits:3266	Allocated_reads:0.00122473974280465	Strand:+
TCGTTGTGTCCTTGGGCAAGACACTT
>Location:NODE_302677_length_8241_cov_21.205557	Coordinate:1551	Reads:2	Hits:1969	Allocated_reads:0.00101574403250381	Strand:-
AACGGGTGAAGTGTCTTGCCCAAGGACACA
>Location:NODE_302677_length_8241_cov_21.205557	Coordinate:1551	Reads:1	Hits:1727	Allocated_reads:0.000579038795599305	Strand:-
CAACGGGTGAAGTGTCTTGCCCAAGGACACA
>Location:NODE_302677_length_8241_cov_21.205557	Coordinate:1553	Reads:3	Hits:2037	Allocated_reads:0.00147275405007364	Strand:-
AACGGGTGAAGTGTCTTGCCCAAGGACA
>Location:NODE_302677_length_8241_cov_21.205557	Coordinate:1553	Reads:1	Hits:2061	Allocated_reads:0.000485201358563804	Strand:-
ACGGGTGAAGTGTCTTGCCCAAGGACA
>Location:NODE_302677_length_8241_cov_21.205557	Coordinate:1554	Reads:1	Hits:1553	Allocated_reads:0.000643915003219575	Strand:-
AGGCAACGGGTGAAGTGTCTTGCCCAAGGAC
>Location:NODE_302677_length_8241_cov_21.205557	Coordinate:1555	Reads:7	Hits:2102	Allocated_reads:0.00333016175071361	Strand:+
TCCTTGGGCAAGACACTTCACCCGTT
>Location:NODE_302677_length_8241_cov_21.205557	Coordinate:1555	Reads:1	Hits:1604	Allocated_reads:0.000623441396508728	Strand:+
TCCTTGGGCAAGACACTTCACCCGTTGCC
>Location:NODE_302677_length_8241_cov_21.205557	Coordinate:1558	Reads:3	Hits:1764	Allocated_reads:0.00170068027210884	Strand:+
TTGGGCAAGACACTTCACCCGTTGCC
>Location:NODE_302677_length_8241_cov_21.205557	Coordinate:1558	Reads:3	Hits:1741	Allocated_reads:0.00172314761631246	Strand:+
TTGGGCAAGACACTTCACCCGTTGCCT
>Location:NODE_302677_length_8241_cov_21.205557	Coordinate:1558	Reads:3	Hits:1634	Allocated_reads:0.0018359853121175	Strand:+
TTGGGCAAGACACTTCACCCGTTGCCTACT
>Location:NODE_302677_length_8241_cov_21.205557	Coordinate:1560	Reads:1	Hits:1611	Allocated_reads:0.000620732464307883	Strand:-
CCAGTAGGCAACGGGTGAAGTGTCTTGCCC
>Location:NODE_302677_length_8241_cov_21.205557	Coordinate:1561	Reads:3	Hits:1759	Allocated_reads:0.00170551449687322	Strand:-
TAGGCAACGGGTGAAGTGTCTTGCC
>Location:NODE_302677_length_8241_cov_21.205557	Coordinate:1562	Reads:4	Hits:1798	Allocated_reads:0.00222469410456062	Strand:-
TAGGCAACGGGTGAAGTGTCTTGC
>Location:NODE_302677_length_8241_cov_21.205557	Coordinate:1563	Reads:1	Hits:1721	Allocated_reads:0.000581057524694945	Strand:+
CAAGACACTTCACCCGTTGCCTACTGG
>Location:NODE_302677_length_8241_cov_21.205557	Coordinate:1564	Reads:1	Hits:1773	Allocated_reads:0.000564015792442188	Strand:-
CCAGTAGGCAACGGGTGAAGTGTCTT
>Location:NODE_302677_length_8241_cov_21.205557	Coordinate:1565	Reads:4	Hits:2066	Allocated_reads:0.00193610842207164	Strand:-
ACCAGTAGGCAACGGGTGAAGTGTCT
>Location:NODE_302677_length_8241_cov_21.205557	Coordinate:1565	Reads:1	Hits:2088	Allocated_reads:0.000478927203065134	Strand:+
AGACACTTCACCCGTTGCCTACTGG
>Location:NODE_302677_length_8241_cov_21.205557	Coordinate:1565	Reads:2	Hits:2066	Allocated_reads:0.000968054211035818	Strand:+
AGACACTTCACCCGTTGCCTACTGGT
>Location:NODE_302677_length_8241_cov_21.205557	Coordinate:1565	Reads:1	Hits:1995	Allocated_reads:0.00050125313283208	Strand:+
AGACACTTCACCCGTTGCCTACTGGTGG
>Location:NODE_302677_length_8241_cov_21.205557	Coordinate:1570	Reads:1	Hits:2181	Allocated_reads:0.000458505272810637	Strand:-
ACCACCAGTAGGCAACGGGTGAAG
>Location:NODE_302677_length_8241_cov_21.205557	Coordinate:1571	Reads:2	Hits:1940	Allocated_reads:0.00103092783505155	Strand:+
TTCACCCGTTGCCTACTGGTGGTGG
>Location:NODE_302677_length_8241_cov_21.205557	Coordinate:1571	Reads:12	Hits:1893	Allocated_reads:0.0063391442155309	Strand:+
TTCACCCGTTGCCTACTGGTGGTGGT
>Location:NODE_302677_length_8241_cov_21.205557	Coordinate:1571	Reads:8	Hits:1861	Allocated_reads:0.00429876410531972	Strand:+
TTCACCCGTTGCCTACTGGTGGTGGTC
>Location:NODE_302677_length_8241_cov_21.205557	Coordinate:1571	Reads:37	Hits:1838	Allocated_reads:0.0201305767138194	Strand:+
TTCACCCGTTGCCTACTGGTGGTGGTCA
>Location:NODE_302677_length_8241_cov_21.205557	Coordinate:1571	Reads:8	Hits:1788	Allocated_reads:0.00447427293064877	Strand:+
TTCACCCGTTGCCTACTGGTGGTGGTCAG
>Location:NODE_302677_length_8241_cov_21.205557	Coordinate:1571	Reads:90	Hits:1743	Allocated_reads:0.0516351118760757	Strand:+
TTCACCCGTTGCCTACTGGTGGTGGTCAGA
>Location:NODE_302677_length_8241_cov_21.205557	Coordinate:1571	Reads:14	Hits:1702	Allocated_reads:0.0082256169212691	Strand:+
TTCACCCGTTGCCTACTGGTGGTGGTCAGAG
>Location:NODE_302677_length_8241_cov_21.205557	Coordinate:1571	Reads:17	Hits:1659	Allocated_reads:0.0102471368294153	Strand:+
TTCACCCGTTGCCTACTGGTGGTGGTCAGAGG
>Location:NODE_302677_length_8241_cov_21.205557	Coordinate:1572	Reads:1	Hits:1877	Allocated_reads:0.00053276505061268	Strand:+
TCACCCGTTGCCTACTGGTGGTGGTC
>Location:NODE_302677_length_8241_cov_21.205557	Coordinate:1572	Reads:4	Hits:1756	Allocated_reads:0.00227790432801822	Strand:+
TCACCCGTTGCCTACTGGTGGTGGTCAGA
>Location:NODE_302677_length_8241_cov_21.205557	Coordinate:1572	Reads:2	Hits:1671	Allocated_reads:0.00119688809096349	Strand:+
TCACCCGTTGCCTACTGGTGGTGGTCAGAGG
>Location:NODE_302677_length_8241_cov_21.205557	Coordinate:1573	Reads:1	Hits:1902	Allocated_reads:0.000525762355415352	Strand:+
CACCCGTTGCCTACTGGTGGTGGTC
>Location:NODE_302677_length_8241_cov_21.205557	Coordinate:1573	Reads:1	Hits:1781	Allocated_reads:0.000561482313307131	Strand:+
CACCCGTTGCCTACTGGTGGTGGTCAGA
>Location:NODE_302677_length_8241_cov_21.205557	Coordinate:1574	Reads:1	Hits:1878	Allocated_reads:0.00053248136315229	Strand:+
ACCCGTTGCCTACTGGTGGTGGTCAG
>Location:NODE_302677_length_8241_cov_21.205557	Coordinate:1574	Reads:1	Hits:1743	Allocated_reads:0.00057372346528973	Strand:+
ACCCGTTGCCTACTGGTGGTGGTCAGAGG
>Location:NODE_302677_length_8241_cov_21.205557	Coordinate:1575	Reads:2	Hits:1954	Allocated_reads:0.00102354145342886	Strand:-
TGACCACCACCAGTAGGCAACGGG
>Location:NODE_302677_length_8241_cov_21.205557	Coordinate:1576	Reads:2	Hits:1850	Allocated_reads:0.00108108108108108	Strand:+
CCGTTGCCTACTGGTGGTGGTCAGAG
>Location:NODE_302677_length_8241_cov_21.205557	Coordinate:1576	Reads:1	Hits:1802	Allocated_reads:0.000554938956714761	Strand:+
CCGTTGCCTACTGGTGGTGGTCAGAGG
>Location:NODE_302677_length_8241_cov_21.205557	Coordinate:1576	Reads:1	Hits:1892	Allocated_reads:0.000528541226215645	Strand:-
TCTGACCACCACCAGTAGGCAACGG
>Location:NODE_302677_length_8241_cov_21.205557	Coordinate:1577	Reads:1	Hits:1935	Allocated_reads:0.000516795865633075	Strand:+
CGTTGCCTACTGGTGGTGGTCAGA
>Location:NODE_302677_length_8241_cov_21.205557	Coordinate:1577	Reads:2	Hits:1893	Allocated_reads:0.00105652403592182	Strand:+
CGTTGCCTACTGGTGGTGGTCAGAG
>Location:NODE_302677_length_8241_cov_21.205557	Coordinate:1605	Reads:1	Hits:8	Allocated_reads:0.125	Strand:+
TGGTCGTTGTGTCTTTGGGCAAGACA
>Location:NODE_302677_length_8241_cov_21.205557	Coordinate:1619	Reads:3	Hits:1764	Allocated_reads:0.00170068027210884	Strand:+
TTGGGCAAGACACTTCACCCGTTGCC
>Location:NODE_302677_length_8241_cov_21.205557	Coordinate:1619	Reads:3	Hits:1741	Allocated_reads:0.00172314761631246	Strand:+
TTGGGCAAGACACTTCACCCGTTGCCT
>Location:NODE_302677_length_8241_cov_21.205557	Coordinate:1619	Reads:3	Hits:1634	Allocated_reads:0.0018359853121175	Strand:+
TTGGGCAAGACACTTCACCCGTTGCCTACT
>Location:NODE_302677_length_8241_cov_21.205557	Coordinate:1621	Reads:1	Hits:1611	Allocated_reads:0.000620732464307883	Strand:-
CCAGTAGGCAACGGGTGAAGTGTCTTGCCC
>Location:NODE_302677_length_8241_cov_21.205557	Coordinate:1622	Reads:3	Hits:1759	Allocated_reads:0.00170551449687322	Strand:-
TAGGCAACGGGTGAAGTGTCTTGCC
>Location:NODE_302677_length_8241_cov_21.205557	Coordinate:1623	Reads:4	Hits:1798	Allocated_reads:0.00222469410456062	Strand:-
TAGGCAACGGGTGAAGTGTCTTGC
>Location:NODE_302677_length_8241_cov_21.205557	Coordinate:1624	Reads:1	Hits:1721	Allocated_reads:0.000581057524694945	Strand:+
CAAGACACTTCACCCGTTGCCTACTGG
>Location:NODE_302677_length_8241_cov_21.205557	Coordinate:1625	Reads:1	Hits:1773	Allocated_reads:0.000564015792442188	Strand:-
CCAGTAGGCAACGGGTGAAGTGTCTT
>Location:NODE_302677_length_8241_cov_21.205557	Coordinate:1626	Reads:4	Hits:2066	Allocated_reads:0.00193610842207164	Strand:-
ACCAGTAGGCAACGGGTGAAGTGTCT
>Location:NODE_302677_length_8241_cov_21.205557	Coordinate:1626	Reads:1	Hits:2088	Allocated_reads:0.000478927203065134	Strand:+
AGACACTTCACCCGTTGCCTACTGG
>Location:NODE_302677_length_8241_cov_21.205557	Coordinate:1626	Reads:2	Hits:2066	Allocated_reads:0.000968054211035818	Strand:+
AGACACTTCACCCGTTGCCTACTGGT
>Location:NODE_302677_length_8241_cov_21.205557	Coordinate:1626	Reads:1	Hits:1995	Allocated_reads:0.00050125313283208	Strand:+
AGACACTTCACCCGTTGCCTACTGGTGG
>Location:NODE_302677_length_8241_cov_21.205557	Coordinate:1631	Reads:1	Hits:2181	Allocated_reads:0.000458505272810637	Strand:-
ACCACCAGTAGGCAACGGGTGAAG
>Location:NODE_302677_length_8241_cov_21.205557	Coordinate:1632	Reads:2	Hits:1940	Allocated_reads:0.00103092783505155	Strand:+
TTCACCCGTTGCCTACTGGTGGTGG
>Location:NODE_302677_length_8241_cov_21.205557	Coordinate:1632	Reads:2	Hits:9	Allocated_reads:0.222222222222222	Strand:+
TTCACCCGTTGCCTACTGGTGGTGGCCA
>Location:NODE_302677_length_8241_cov_21.205557	Coordinate:1632	Reads:1	Hits:7	Allocated_reads:0.142857142857143	Strand:+
TTCACCCGTTGCCTACTGGTGGTGGCCAG
>Location:NODE_302677_length_8241_cov_21.205557	Coordinate:1663	Reads:1	Hits:1819	Allocated_reads:0.000549752611324904	Strand:-
GACAGAGGCGAGGCTGCCGGACACTGGCGCCACC
>Location:NODE_302677_length_8241_cov_21.205557	Coordinate:1665	Reads:1	Hits:2234	Allocated_reads:0.00044762757385855	Strand:-
GAGGCGAGGCTGCCGGACACTGGCGCCA
>Location:NODE_302677_length_8241_cov_21.205557	Coordinate:1666	Reads:2	Hits:2077	Allocated_reads:0.000962927298988926	Strand:-
ACAGAGGCGAGGCTGCCGGACACTGGCGCC
>Location:NODE_302677_length_8241_cov_21.205557	Coordinate:1666	Reads:2	Hits:2199	Allocated_reads:0.000909504320145521	Strand:-
CAGAGGCGAGGCTGCCGGACACTGGCGCC
>Location:NODE_302677_length_8241_cov_21.205557	Coordinate:1667	Reads:1	Hits:2101	Allocated_reads:0.000475963826749167	Strand:-
ACAGAGGCGAGGCTGCCGGACACTGGCGC
>Location:NODE_302677_length_8241_cov_21.205557	Coordinate:1667	Reads:1	Hits:2250	Allocated_reads:0.000444444444444444	Strand:-
AGAGGCGAGGCTGCCGGACACTGGCGC
>Location:NODE_302677_length_8241_cov_21.205557	Coordinate:1667	Reads:1	Hits:2075	Allocated_reads:0.000481927710843373	Strand:-
GACAGAGGCGAGGCTGCCGGACACTGGCGC
>Location:NODE_302677_length_8241_cov_21.205557	Coordinate:1669	Reads:1	Hits:2488	Allocated_reads:0.000401929260450161	Strand:-
ACAGAGGCGAGGCTGCCGGACACTGGC
>Location:NODE_302677_length_8241_cov_21.205557	Coordinate:1669	Reads:1	Hits:2669	Allocated_reads:0.000374672161858374	Strand:+
GCCAGTGTCCGGCAGCCTCGCCTC
>Location:NODE_302677_length_8241_cov_21.205557	Coordinate:1669	Reads:1	Hits:2461	Allocated_reads:0.000406338886631451	Strand:+
GCCAGTGTCCGGCAGCCTCGCCTCTGTC
>Location:NODE_302677_length_8241_cov_21.205557	Coordinate:1670	Reads:1	Hits:2628	Allocated_reads:0.000380517503805175	Strand:-
ACAGAGGCGAGGCTGCCGGACACTGG
>Location:NODE_302677_length_8241_cov_21.205557	Coordinate:1670	Reads:1	Hits:2412	Allocated_reads:0.000414593698175788	Strand:-
CACTGACAGAGGCGAGGCTGCCGGACACTGG
>Location:NODE_302677_length_8241_cov_21.205557	Coordinate:1670	Reads:1	Hits:2283	Allocated_reads:0.000438020148926851	Strand:+
CCAGTGTCCGGCAGCCTCGCCTCTGTCAGTGC
>Location:NODE_302677_length_8241_cov_21.205557	Coordinate:1670	Reads:3	Hits:2598	Allocated_reads:0.00115473441108545	Strand:-
GACAGAGGCGAGGCTGCCGGACACTGG
>Location:NODE_302677_length_8241_cov_21.205557	Coordinate:1671	Reads:2	Hits:2676	Allocated_reads:0.000747384155455904	Strand:+
CAGTGTCCGGCAGCCTCGCCTCTGT
>Location:NODE_302677_length_8241_cov_21.205557	Coordinate:1671	Reads:1	Hits:2644	Allocated_reads:0.00037821482602118	Strand:-
GACAGAGGCGAGGCTGCCGGACACTG
>Location:NODE_302677_length_8241_cov_21.205557	Coordinate:1672	Reads:2	Hits:2708	Allocated_reads:0.000738552437223043	Strand:-
ACAGAGGCGAGGCTGCCGGACACT
>Location:NODE_302677_length_8241_cov_21.205557	Coordinate:1672	Reads:2	Hits:2508	Allocated_reads:0.000797448165869219	Strand:-
ACTGACAGAGGCGAGGCTGCCGGACACT
>Location:NODE_302677_length_8241_cov_21.205557	Coordinate:1672	Reads:1	Hits:2484	Allocated_reads:0.000402576489533011	Strand:-
CACTGACAGAGGCGAGGCTGCCGGACACT
>Location:NODE_302677_length_8241_cov_21.205557	Coordinate:1672	Reads:37	Hits:2676	Allocated_reads:0.0138266068759342	Strand:-
GACAGAGGCGAGGCTGCCGGACACT
>Location:NODE_302677_length_8241_cov_21.205557	Coordinate:1672	Reads:6	Hits:2644	Allocated_reads:0.00226928895612708	Strand:-
TGACAGAGGCGAGGCTGCCGGACACT
>Location:NODE_302677_length_8241_cov_21.205557	Coordinate:1673	Reads:2	Hits:2881	Allocated_reads:0.000694203401596668	Strand:-
GACAGAGGCGAGGCTGCCGGACAC
>Location:NODE_302677_length_8241_cov_21.205557	Coordinate:1673	Reads:1	Hits:2880	Allocated_reads:0.000347222222222222	Strand:+
GTGTCCGGCAGCCTCGCCTCTGTC
>Location:NODE_302677_length_8241_cov_21.205557	Coordinate:1673	Reads:2	Hits:2847	Allocated_reads:0.000702493853178785	Strand:-
TGACAGAGGCGAGGCTGCCGGACAC
>Location:NODE_302677_length_8241_cov_21.205557	Coordinate:1674	Reads:1	Hits:2713	Allocated_reads:0.000368595650571323	Strand:-
CACTGACAGAGGCGAGGCTGCCGGACA
>Location:NODE_302677_length_8241_cov_21.205557	Coordinate:1674	Reads:1	Hits:2713	Allocated_reads:0.000368595650571323	Strand:+
TGTCCGGCAGCCTCGCCTCTGTCAGTG
>Location:NODE_302677_length_8241_cov_21.205557	Coordinate:1674	Reads:1	Hits:2295	Allocated_reads:0.000435729847494553	Strand:+
TGTCCGGCAGCCTCGCCTCTGTCAGTGCGCC
>Location:NODE_302677_length_8241_cov_21.205557	Coordinate:1675	Reads:1	Hits:2325	Allocated_reads:0.00043010752688172	Strand:-
GGCGCACTGACAGAGGCGAGGCTGCCGGAC
>Location:NODE_302677_length_8241_cov_21.205557	Coordinate:1676	Reads:5	Hits:2489	Allocated_reads:0.00200883889112093	Strand:+
TCCGGCAGCCTCGCCTCTGTCAGTGCG
>Location:NODE_302677_length_8241_cov_21.205557	Coordinate:1676	Reads:3	Hits:2380	Allocated_reads:0.00126050420168067	Strand:+
TCCGGCAGCCTCGCCTCTGTCAGTGCGCC
>Location:NODE_302677_length_8241_cov_21.205557	Coordinate:1679	Reads:1	Hits:3008	Allocated_reads:0.000332446808510638	Strand:-
CGCACTGACAGAGGCGAGGCTGCC
>Location:NODE_302677_length_8241_cov_21.205557	Coordinate:1683	Reads:1	Hits:1823	Allocated_reads:0.000548546352166758	Strand:+
GCCTCGCCTCTGTCAGTGCGCCCCAGGGTG
>Location:NODE_302677_length_8241_cov_21.205557	Coordinate:1686	Reads:1	Hits:3015	Allocated_reads:0.00033167495854063	Strand:+
TCGCCTCTGTCAGTGCGCCCCAGG
>Location:NODE_302677_length_8241_cov_21.205557	Coordinate:1686	Reads:1	Hits:1996	Allocated_reads:0.000501002004008016	Strand:+
TCGCCTCTGTCAGTGCGCCCCAGGGT
>Location:NODE_302677_length_8241_cov_21.205557	Coordinate:1686	Reads:2	Hits:1914	Allocated_reads:0.00104493207941484	Strand:+
TCGCCTCTGTCAGTGCGCCCCAGGGTGGC
>Location:NODE_302677_length_8241_cov_21.205557	Coordinate:1686	Reads:2	Hits:1726	Allocated_reads:0.00115874855156431	Strand:+
TCGCCTCTGTCAGTGCGCCCCAGGGTGGCT
>Location:NODE_302677_length_8241_cov_21.205557	Coordinate:1686	Reads:1	Hits:1686	Allocated_reads:0.000593119810201661	Strand:+
TCGCCTCTGTCAGTGCGCCCCAGGGTGGCTG
>Location:NODE_302677_length_8241_cov_21.205557	Coordinate:1687	Reads:7	Hits:1951	Allocated_reads:0.00358790363915941	Strand:+
CGCCTCTGTCAGTGCGCCCCAGGGTGGC
>Location:NODE_302677_length_8241_cov_21.205557	Coordinate:1688	Reads:1	Hits:1822	Allocated_reads:0.000548847420417124	Strand:-
ACAGCCACCCTGGGGCGCACTGACAGAGGC
>Location:NODE_302677_length_8241_cov_21.205557	Coordinate:1690	Reads:1	Hits:2474	Allocated_reads:0.000404203718674212	Strand:+
CTCTGTCAGTGCGCCCCAGGGTGG
>Location:NODE_302677_length_8241_cov_21.205557	Coordinate:1690	Reads:1	Hits:2452	Allocated_reads:0.000407830342577488	Strand:+
CTCTGTCAGTGCGCCCCAGGGTGGC
>Location:NODE_302677_length_8241_cov_21.205557	Coordinate:1691	Reads:14	Hits:2518	Allocated_reads:0.00555996822875298	Strand:+
TCTGTCAGTGCGCCCCAGGGTGGC
>Location:NODE_302677_length_8241_cov_21.205557	Coordinate:1691	Reads:6	Hits:2329	Allocated_reads:0.0025762129669386	Strand:+
TCTGTCAGTGCGCCCCAGGGTGGCT
>Location:NODE_302677_length_8241_cov_21.205557	Coordinate:1697	Reads:1	Hits:2418	Allocated_reads:0.000413564929693962	Strand:+
AGTGCGCCCCAGGGTGGCTGTGGC
>Location:NODE_302677_length_8241_cov_21.205557	Coordinate:1699	Reads:1	Hits:2438	Allocated_reads:0.000410172272354389	Strand:+
TGCGCCCCAGGGTGGCTGTGGCTAC
>Location:NODE_302677_length_8241_cov_21.205557	Coordinate:1733	Reads:1	Hits:267	Allocated_reads:0.00374531835205993	Strand:+
GCCAGTGTCCGGCAGCCTCACCTCTGTC
>Location:NODE_302677_length_8241_cov_21.205557	Coordinate:1754	Reads:1	Hits:2474	Allocated_reads:0.000404203718674212	Strand:+
CTCTGTCAGTGCGCCCCAGGGTGG
>Location:NODE_302677_length_8241_cov_21.205557	Coordinate:1754	Reads:1	Hits:2452	Allocated_reads:0.000407830342577488	Strand:+
CTCTGTCAGTGCGCCCCAGGGTGGC
>Location:NODE_302677_length_8241_cov_21.205557	Coordinate:1755	Reads:14	Hits:2518	Allocated_reads:0.00555996822875298	Strand:+
TCTGTCAGTGCGCCCCAGGGTGGC
>Location:NODE_302677_length_8241_cov_21.205557	Coordinate:1755	Reads:6	Hits:2329	Allocated_reads:0.0025762129669386	Strand:+
TCTGTCAGTGCGCCCCAGGGTGGCT
>Location:NODE_302677_length_8241_cov_21.205557	Coordinate:1761	Reads:1	Hits:2418	Allocated_reads:0.000413564929693962	Strand:+
AGTGCGCCCCAGGGTGGCTGTGGC
>Location:NODE_302677_length_8241_cov_21.205557	Coordinate:1762	Reads:1	Hits:1951	Allocated_reads:0.000512557662737058	Strand:+
GTGCGCCCCAGGGTGGCTGTGGCTACAATGTA
>Location:NODE_302677_length_8241_cov_21.205557	Coordinate:1763	Reads:1	Hits:2438	Allocated_reads:0.000410172272354389	Strand:+
TGCGCCCCAGGGTGGCTGTGGCTAC
>Location:NODE_302677_length_8241_cov_21.205557	Coordinate:1764	Reads:1	Hits:2017	Allocated_reads:0.000495785820525533	Strand:+
GCGCCCCAGGGTGGCTGTGGCTACAATGT
>Location:NODE_302677_length_8241_cov_21.205557	Coordinate:1766	Reads:1	Hits:2241	Allocated_reads:0.000446229361892012	Strand:+
GCCCCAGGGTGGCTGTGGCTACAATG
>Location:NODE_302677_length_8241_cov_21.205557	Coordinate:1767	Reads:1	Hits:2224	Allocated_reads:0.000449640287769784	Strand:+
CCCCAGGGTGGCTGTGGCTACAATGTAGCT
>Location:NODE_302677_length_8241_cov_21.205557	Coordinate:1770	Reads:2	Hits:2419	Allocated_reads:0.000826787928896238	Strand:-
CTACATTGTAGCCACAGCCACCCTG
>Location:NODE_302677_length_8241_cov_21.205557	Coordinate:1770	Reads:2	Hits:2453	Allocated_reads:0.000815328169588259	Strand:-
TACATTGTAGCCACAGCCACCCTG
>Location:NODE_302677_length_8241_cov_21.205557	Coordinate:1801	Reads:5	Hits:2489	Allocated_reads:0.00200883889112093	Strand:+
TCCGGCAGCCTCGCCTCTGTCAGTGCG
>Location:NODE_302677_length_8241_cov_21.205557	Coordinate:1801	Reads:3	Hits:2380	Allocated_reads:0.00126050420168067	Strand:+
TCCGGCAGCCTCGCCTCTGTCAGTGCGCC
>Location:NODE_302677_length_8241_cov_21.205557	Coordinate:1804	Reads:1	Hits:3008	Allocated_reads:0.000332446808510638	Strand:-
CGCACTGACAGAGGCGAGGCTGCC
>Location:NODE_302677_length_8241_cov_21.205557	Coordinate:1810	Reads:3	Hits:572	Allocated_reads:0.00524475524475524	Strand:+
CTCGCCTCTGTCAGTGCGCCCCAGGGCAGC
>Location:NODE_302677_length_8241_cov_21.205557	Coordinate:1811	Reads:1	Hits:3015	Allocated_reads:0.00033167495854063	Strand:+
TCGCCTCTGTCAGTGCGCCCCAGG
>Location:NODE_302677_length_8241_cov_21.205557	Coordinate:1811	Reads:3	Hits:608	Allocated_reads:0.00493421052631579	Strand:+
TCGCCTCTGTCAGTGCGCCCCAGGGCAGC
>Location:NODE_302677_length_8241_cov_21.205557	Coordinate:1811	Reads:1	Hits:601	Allocated_reads:0.00166389351081531	Strand:+
TCGCCTCTGTCAGTGCGCCCCAGGGCAGCT
>Location:NODE_302677_length_8241_cov_21.205557	Coordinate:1811	Reads:1	Hits:583	Allocated_reads:0.00171526586620926	Strand:+
TCGCCTCTGTCAGTGCGCCCCAGGGCAGCTG
>Location:NODE_302677_length_8241_cov_21.205557	Coordinate:1811	Reads:1	Hits:578	Allocated_reads:0.00173010380622837	Strand:+
TCGCCTCTGTCAGTGCGCCCCAGGGCAGCTGT
>Location:NODE_302677_length_8241_cov_21.205557	Coordinate:1812	Reads:1	Hits:962	Allocated_reads:0.00103950103950104	Strand:+
CGCCTCTGTCAGTGCGCCCCAGGGC
>Location:NODE_302677_length_8241_cov_21.205557	Coordinate:1812	Reads:1	Hits:632	Allocated_reads:0.00158227848101266	Strand:+
CGCCTCTGTCAGTGCGCCCCAGGGCAGC
>Location:NODE_302677_length_8241_cov_21.205557	Coordinate:1812	Reads:2	Hits:625	Allocated_reads:0.0032	Strand:+
CGCCTCTGTCAGTGCGCCCCAGGGCAGCT
>Location:NODE_302677_length_8241_cov_21.205557	Coordinate:1814	Reads:1	Hits:648	Allocated_reads:0.00154320987654321	Strand:+
CCTCTGTCAGTGCGCCCCAGGGCAGCTGTGGCT
>Location:NODE_302677_length_8241_cov_21.205557	Coordinate:1815	Reads:2	Hits:840	Allocated_reads:0.00238095238095238	Strand:+
CTCTGTCAGTGCGCCCCAGGGCAGC
>Location:NODE_302677_length_8241_cov_21.205557	Coordinate:1815	Reads:2	Hits:799	Allocated_reads:0.00250312891113892	Strand:+
CTCTGTCAGTGCGCCCCAGGGCAGCTGT
>Location:NODE_302677_length_8241_cov_21.205557	Coordinate:1816	Reads:1	Hits:891	Allocated_reads:0.00112233445566779	Strand:+
TCTGTCAGTGCGCCCCAGGGCAGC
>Location:NODE_302677_length_8241_cov_21.205557	Coordinate:1816	Reads:3	Hits:883	Allocated_reads:0.00339750849377123	Strand:+
TCTGTCAGTGCGCCCCAGGGCAGCT
>Location:NODE_302677_length_8241_cov_21.205557	Coordinate:1829	Reads:1	Hits:996	Allocated_reads:0.00100401606425703	Strand:+
CCCAGGGCAGCTGTGGCTACAATGTAGCT
>Location:NODE_302677_length_8241_cov_21.205557	Coordinate:1866	Reads:1	Hits:1534	Allocated_reads:0.000651890482398957	Strand:-
CCCATTCACACACACATTCACACACTG
>Location:NODE_302677_length_8241_cov_21.205557	Coordinate:1867	Reads:1	Hits:1679	Allocated_reads:0.000595592614651578	Strand:+
AGTGTGTGAATGTGTGTGTGAATGGG
>Location:NODE_302677_length_8241_cov_21.205557	Coordinate:1867	Reads:1	Hits:1656	Allocated_reads:0.000603864734299517	Strand:+
AGTGTGTGAATGTGTGTGTGAATGGGT
>Location:NODE_302677_length_8241_cov_21.205557	Coordinate:1867	Reads:1	Hits:1716	Allocated_reads:0.000582750582750583	Strand:-
CCATTCACACACACATTCACACACT
>Location:NODE_302677_length_8241_cov_21.205557	Coordinate:1869	Reads:5	Hits:1888	Allocated_reads:0.00264830508474576	Strand:+
TGTGTGAATGTGTGTGTGAATGGG
>Location:NODE_302677_length_8241_cov_21.205557	Coordinate:1871	Reads:1	Hits:1370	Allocated_reads:0.00072992700729927	Strand:+
TGTGAATGTGTGTGTGAATGGGTGGATG
>Location:NODE_302677_length_8241_cov_21.205557	Coordinate:1875	Reads:1	Hits:818	Allocated_reads:0.00122249388753056	Strand:-
TCCAGTCATCCACCCATTCACACACACATT
>Location:NODE_302677_length_8241_cov_21.205557	Coordinate:1877	Reads:3	Hits:977	Allocated_reads:0.00307062436028659	Strand:-
TCCAGTCATCCACCCATTCACACACACA
>Location:NODE_302677_length_8241_cov_21.205557	Coordinate:1877	Reads:1	Hits:1747	Allocated_reads:0.000572409845449342	Strand:+
TGTGTGTGTGAATGGGTGGATGAC
>Location:NODE_302677_length_8241_cov_21.205557	Coordinate:1877	Reads:1	Hits:964	Allocated_reads:0.00103734439834025	Strand:+
TGTGTGTGTGAATGGGTGGATGACTGGATT
>Location:NODE_302677_length_8241_cov_21.205557	Coordinate:1878	Reads:1	Hits:842	Allocated_reads:0.00118764845605701	Strand:+
GTGTGTGTGAATGGGTGGATGACTGGATA
>Location:NODE_302677_length_8241_cov_21.205557	Coordinate:1878	Reads:2	Hits:1131	Allocated_reads:0.0017683465959328	Strand:-
TCCAGTCATCCACCCATTCACACACAC
>Location:NODE_302677_length_8241_cov_21.205557	Coordinate:1879	Reads:14	Hits:1224	Allocated_reads:0.011437908496732	Strand:-
TCCAGTCATCCACCCATTCACACACA
>Location:NODE_302677_length_8241_cov_21.205557	Coordinate:1879	Reads:1	Hits:1224	Allocated_reads:0.000816993464052288	Strand:+
TGTGTGTGAATGGGTGGATGACTGGA
>Location:NODE_302677_length_8241_cov_21.205557	Coordinate:1879	Reads:1	Hits:901	Allocated_reads:0.00110987791342952	Strand:+
TGTGTGTGAATGGGTGGATGACTGGATA
>Location:NODE_302677_length_8241_cov_21.205557	Coordinate:1879	Reads:1	Hits:890	Allocated_reads:0.00112359550561798	Strand:+
TGTGTGTGAATGGGTGGATGACTGGATATG
>Location:NODE_302677_length_8241_cov_21.205557	Coordinate:1880	Reads:1	Hits:1183	Allocated_reads:0.00084530853761623	Strand:-
TATCCAGTCATCCACCCATTCACACAC
>Location:NODE_302677_length_8241_cov_21.205557	Coordinate:1880	Reads:26	Hits:1756	Allocated_reads:0.0148063781321185	Strand:-
TCCAGTCATCCACCCATTCACACAC
>Location:NODE_302677_length_8241_cov_21.205557	Coordinate:1881	Reads:3	Hits:1207	Allocated_reads:0.00248550124275062	Strand:-
TATCCAGTCATCCACCCATTCACACA
>Location:NODE_302677_length_8241_cov_21.205557	Coordinate:1881	Reads:10	Hits:1793	Allocated_reads:0.00557724484104852	Strand:-
TCCAGTCATCCACCCATTCACACA
>Location:NODE_302677_length_8241_cov_21.205557	Coordinate:1881	Reads:2	Hits:1197	Allocated_reads:0.00167084377610693	Strand:+
TGTGTGAATGGGTGGATGACTGGATAT
>Location:NODE_302677_length_8241_cov_21.205557	Coordinate:1882	Reads:6	Hits:1228	Allocated_reads:0.00488599348534202	Strand:-
TATCCAGTCATCCACCCATTCACAC
>Location:NODE_302677_length_8241_cov_21.205557	Coordinate:1883	Reads:3	Hits:1245	Allocated_reads:0.00240963855421687	Strand:-
TATCCAGTCATCCACCCATTCACA
>Location:NODE_302677_length_8241_cov_21.205557	Coordinate:1883	Reads:2	Hits:1243	Allocated_reads:0.00160901045856798	Strand:+
TGTGAATGGGTGGATGACTGGATA
>Location:NODE_302677_length_8241_cov_21.205557	Coordinate:1883	Reads:2	Hits:1232	Allocated_reads:0.00162337662337662	Strand:+
TGTGAATGGGTGGATGACTGGATAT
>Location:NODE_302677_length_8241_cov_21.205557	Coordinate:1883	Reads:7	Hits:1214	Allocated_reads:0.0057660626029654	Strand:+
TGTGAATGGGTGGATGACTGGATATGT
>Location:NODE_302677_length_8241_cov_21.205557	Coordinate:1883	Reads:1	Hits:1174	Allocated_reads:0.000851788756388416	Strand:+
TGTGAATGGGTGGATGACTGGATATGTAAAG
>Location:NODE_302677_length_8241_cov_21.205557	Coordinate:1884	Reads:2	Hits:1264	Allocated_reads:0.00158227848101266	Strand:+
GTGAATGGGTGGATGACTGGATATGTAAAGC
>Location:NODE_302677_length_8241_cov_21.205557	Coordinate:1885	Reads:1	Hits:1302	Allocated_reads:0.000768049155145929	Strand:+
TGAATGGGTGGATGACTGGATATGTAAAGC
>Location:NODE_302677_length_8241_cov_21.205557	Coordinate:1886	Reads:2	Hits:1512	Allocated_reads:0.00132275132275132	Strand:-
TACATATCCAGTCATCCACCCATTC
>Location:NODE_302677_length_8241_cov_21.205557	Coordinate:1887	Reads:4	Hits:1332	Allocated_reads:0.003003003003003	Strand:+
AATGGGTGGATGACTGGATATGTAAAGC
>Location:NODE_302677_length_8241_cov_21.205557	Coordinate:1887	Reads:1	Hits:1272	Allocated_reads:0.000786163522012579	Strand:+
AATGGGTGGATGACTGGATATGTAAAGCG
>Location:NODE_302677_length_8241_cov_21.205557	Coordinate:1887	Reads:3	Hits:1247	Allocated_reads:0.00240577385725742	Strand:+
AATGGGTGGATGACTGGATATGTAAAGCGCT
>Location:NODE_302677_length_8241_cov_21.205557	Coordinate:1887	Reads:3	Hits:1530	Allocated_reads:0.00196078431372549	Strand:-
TACATATCCAGTCATCCACCCATT
>Location:NODE_302677_length_8241_cov_21.205557	Coordinate:1888	Reads:1	Hits:1355	Allocated_reads:0.000738007380073801	Strand:+
ATGGGTGGATGACTGGATATGTAAAGC
>Location:NODE_302677_length_8241_cov_21.205557	Coordinate:1889	Reads:2	Hits:1327	Allocated_reads:0.00150715900527506	Strand:+
TGGGTGGATGACTGGATATGTAAAGCGCT
>Location:NODE_302677_length_8241_cov_21.205557	Coordinate:1890	Reads:1	Hits:1343	Allocated_reads:0.000744601638123604	Strand:+
GGGTGGATGACTGGATATGTAAAGCGC
>Location:NODE_302677_length_8241_cov_21.205557	Coordinate:1891	Reads:1	Hits:1278	Allocated_reads:0.000782472613458529	Strand:-
AAGCGCTTTACATATCCAGTCATCCACC
>Location:NODE_302677_length_8241_cov_21.205557	Coordinate:1891	Reads:1	Hits:1342	Allocated_reads:0.000745156482861401	Strand:-
AGCGCTTTACATATCCAGTCATCCACC
>Location:NODE_302677_length_8241_cov_21.205557	Coordinate:1892	Reads:1	Hits:1361	Allocated_reads:0.000734753857457752	Strand:+
GTGGATGACTGGATATGTAAAGCGCTT
>Location:NODE_302677_length_8241_cov_21.205557	Coordinate:1893	Reads:1	Hits:1388	Allocated_reads:0.000720461095100865	Strand:+
TGGATGACTGGATATGTAAAGCGCTT
>Location:NODE_302677_length_8241_cov_21.205557	Coordinate:1893	Reads:1	Hits:1381	Allocated_reads:0.000724112961622013	Strand:+
TGGATGACTGGATATGTAAAGCGCTTT
>Location:NODE_302677_length_8241_cov_21.205557	Coordinate:1893	Reads:3	Hits:1367	Allocated_reads:0.0021945866861741	Strand:+
TGGATGACTGGATATGTAAAGCGCTTTG
>Location:NODE_302677_length_8241_cov_21.205557	Coordinate:1893	Reads:3	Hits:1359	Allocated_reads:0.0022075055187638	Strand:+
TGGATGACTGGATATGTAAAGCGCTTTGG
>Location:NODE_302677_length_8241_cov_21.205557	Coordinate:1894	Reads:1	Hits:1345	Allocated_reads:0.000743494423791822	Strand:+
GGATGACTGGATATGTAAAGCGCTTTGGG
>Location:NODE_302677_length_8241_cov_21.205557	Coordinate:1895	Reads:17	Hits:1416	Allocated_reads:0.0120056497175141	Strand:+
GATGACTGGATATGTAAAGCGCTT
>Location:NODE_302677_length_8241_cov_21.205557	Coordinate:1895	Reads:22	Hits:1409	Allocated_reads:0.0156139105748758	Strand:+
GATGACTGGATATGTAAAGCGCTTT
>Location:NODE_302677_length_8241_cov_21.205557	Coordinate:1895	Reads:12	Hits:1395	Allocated_reads:0.00860215053763441	Strand:+
GATGACTGGATATGTAAAGCGCTTTG
>Location:NODE_302677_length_8241_cov_21.205557	Coordinate:1895	Reads:68	Hits:1386	Allocated_reads:0.0490620490620491	Strand:+
GATGACTGGATATGTAAAGCGCTTTGG
>Location:NODE_302677_length_8241_cov_21.205557	Coordinate:1895	Reads:47	Hits:1362	Allocated_reads:0.0345080763582966	Strand:+
GATGACTGGATATGTAAAGCGCTTTGGG
>Location:NODE_302677_length_8241_cov_21.205557	Coordinate:1895	Reads:1	Hits:4	Allocated_reads:0.25	Strand:+
GATGACTGGATATGTAAAGCGCTTTGGGT
>Location:NODE_302677_length_8241_cov_21.205557	Coordinate:1896	Reads:1	Hits:1463	Allocated_reads:0.000683526999316473	Strand:+
ATGACTGGATATGTAAAGCGCTTT
>Location:NODE_302677_length_8241_cov_21.205557	Coordinate:1897	Reads:2	Hits:1475	Allocated_reads:0.00135593220338983	Strand:+
TGACTGGATATGTAAAGCGCTTTG
>Location:NODE_302677_length_8241_cov_21.205557	Coordinate:1897	Reads:11	Hits:1466	Allocated_reads:0.00750341064120055	Strand:+
TGACTGGATATGTAAAGCGCTTTGG
>Location:NODE_302677_length_8241_cov_21.205557	Coordinate:1897	Reads:8	Hits:1440	Allocated_reads:0.00555555555555556	Strand:+
TGACTGGATATGTAAAGCGCTTTGGG
>Location:NODE_302677_length_8241_cov_21.205557	Coordinate:1897	Reads:1	Hits:5	Allocated_reads:0.2	Strand:+
TGACTGGATATGTAAAGCGCTTGGGGTCCT
>Location:NODE_302677_length_8241_cov_21.205557	Coordinate:1898	Reads:1	Hits:1476	Allocated_reads:0.000677506775067751	Strand:+
GACTGGATATGTAAAGCGCTTTGG
>Location:NODE_302677_length_8241_cov_21.205557	Coordinate:1919	Reads:1	Hits:12	Allocated_reads:0.0833333333333333	Strand:-
TAGCGCTTTACTAGTCCCTAAGGACCCA
>Location:NODE_302677_length_8241_cov_21.205557	Coordinate:1920	Reads:13	Hits:2100	Allocated_reads:0.00619047619047619	Strand:-
TAGCGCTTTACTAGTCCCTAAGGACCC
>Location:NODE_302677_length_8241_cov_21.205557	Coordinate:1921	Reads:22	Hits:2127	Allocated_reads:0.0103432063939821	Strand:-
TAGCGCTTTACTAGTCCCTAAGGACC
>Location:NODE_302677_length_8241_cov_21.205557	Coordinate:1921	Reads:1	Hits:1203	Allocated_reads:0.000831255195344971	Strand:-
TTATATAGCGCTTTACTAGTCCCTAAGGACC
>Location:NODE_302677_length_8241_cov_21.205557	Coordinate:1922	Reads:1	Hits:2178	Allocated_reads:0.000459136822773186	Strand:-
TAGCGCTTTACTAGTCCCTAAGGAC
>Location:NODE_302677_length_8241_cov_21.205557	Coordinate:1922	Reads:1	Hits:1228	Allocated_reads:0.000814332247557003	Strand:-
TTATATAGCGCTTTACTAGTCCCTAAGGAC
>Location:NODE_302677_length_8241_cov_21.205557	Coordinate:1923	Reads:6	Hits:2211	Allocated_reads:0.00271370420624152	Strand:-
TAGCGCTTTACTAGTCCCTAAGGA
>Location:NODE_302677_length_8241_cov_21.205557	Coordinate:1923	Reads:1	Hits:2153	Allocated_reads:0.000464468183929401	Strand:+
TCCTTAGGGACTAGTAAAGCGCTATA
>Location:NODE_302677_length_8241_cov_21.205557	Coordinate:1923	Reads:1	Hits:1269	Allocated_reads:0.000788022064617809	Strand:+
TCCTTAGGGACTAGTAAAGCGCTATAT
>Location:NODE_302677_length_8241_cov_21.205557	Coordinate:1924	Reads:1	Hits:2167	Allocated_reads:0.000461467466543609	Strand:-
TATAGCGCTTTACTAGTCCCTAAGG
>Location:NODE_302677_length_8241_cov_21.205557	Coordinate:1926	Reads:1	Hits:1133	Allocated_reads:0.00088261253309797	Strand:+
TTAGGGACTAGTAAAGCGCTATATAAATACAGGC
>Location:NODE_302677_length_8241_cov_21.205557	Coordinate:1927	Reads:1	Hits:1272	Allocated_reads:0.000786163522012579	Strand:+
TAGGGACTAGTAAAGCGCTATATAAATA
>Location:NODE_302677_length_8241_cov_21.205557	Coordinate:1927	Reads:2	Hits:1246	Allocated_reads:0.00160513643659711	Strand:+
TAGGGACTAGTAAAGCGCTATATAAATACA
>Location:NODE_302677_length_8241_cov_21.205557	Coordinate:1928	Reads:1	Hits:1329	Allocated_reads:0.000752445447705041	Strand:-
TTATATAGCGCTTTACTAGTCCCT
>Location:NODE_302677_length_8241_cov_21.205557	Coordinate:1929	Reads:6	Hits:1186	Allocated_reads:0.00505902192242833	Strand:+
GGGACTAGTAAAGCGCTATATAAATACAGGC
>Location:NODE_302677_length_8241_cov_21.205557	Coordinate:1931	Reads:1	Hits:1220	Allocated_reads:0.000819672131147541	Strand:+
GACTAGTAAAGCGCTATATAAATACAGGC
>Location:NODE_302677_length_8241_cov_21.205557	Coordinate:1934	Reads:1	Hits:1267	Allocated_reads:0.000789265982636148	Strand:+
TAGTAAAGCGCTATATAAATACAGGC
>Location:NODE_302677_length_8241_cov_21.205557	Coordinate:1937	Reads:1	Hits:1414	Allocated_reads:0.000707213578500707	Strand:+
TAAAGCGCTATATAAATACAGGCC
>Location:NODE_302677_length_8241_cov_21.205557	Coordinate:1983	Reads:1	Hits:1	Allocated_reads:1	Strand:-
TTTCCATGGAAAGATGACCAGTGATGGC
>Location:NODE_302677_length_8241_cov_21.205557	Coordinate:2029	Reads:1	Hits:1	Allocated_reads:1	Strand:+
ATGTGAACGACTTTCCTTGAAGAACCAGGT
>Location:NODE_302677_length_8241_cov_21.205557	Coordinate:2086	Reads:1	Hits:1	Allocated_reads:1	Strand:-
TTGACACTGACCTTGCAAACTAAAAGG
>Location:NODE_302677_length_8241_cov_21.205557	Coordinate:2100	Reads:1	Hits:1	Allocated_reads:1	Strand:-
AGATATCGTGTGGATTGACACTGACCT
>Location:NODE_302677_length_8241_cov_21.205557	Coordinate:2109	Reads:1	Hits:1	Allocated_reads:1	Strand:+
TCAATCCACACGATATCTCCAATGTAGCTGT
>Location:NODE_302677_length_8241_cov_21.205557	Coordinate:2131	Reads:1	Hits:1	Allocated_reads:1	Strand:+
TGTAGCTGTGAGTAACTGTCCCTGCATAGAGC
>Location:NODE_302677_length_8241_cov_21.205557	Coordinate:2145	Reads:1	Hits:1	Allocated_reads:1	Strand:-
TTGCAACTGAGCTCTATGCAGGGACAGT
>Location:NODE_302677_length_8241_cov_21.205557	Coordinate:2172	Reads:4	Hits:1	Allocated_reads:4	Strand:-
TTCTGAAAGACACTGAAACCCAGTCT
>Location:NODE_302677_length_8241_cov_21.205557	Coordinate:2189	Reads:1	Hits:3	Allocated_reads:0.333333333333333	Strand:-
TCCACATTTCAAAATGCTGTTCTGAAAG
>Location:NODE_302677_length_8241_cov_21.205557	Coordinate:2219	Reads:1	Hits:5	Allocated_reads:0.2	Strand:-
TCAGTGCTTATGTTGTGCCTTCTGTGACA
>Location:NODE_302677_length_8241_cov_21.205557	Coordinate:2221	Reads:1	Hits:5	Allocated_reads:0.2	Strand:-
TCAGTGCTTATGTTGTGCCTTCTGTGA
>Location:NODE_302677_length_8241_cov_21.205557	Coordinate:2223	Reads:1	Hits:5	Allocated_reads:0.2	Strand:-
TTTTTTCAGTGCTTATGTTGTGCCTTCTGT
>Location:NODE_302677_length_8241_cov_21.205557	Coordinate:2238	Reads:3	Hits:4	Allocated_reads:0.75	Strand:+
TAAGCACTGAAAAAATGCATCAAATGC
>Location:NODE_302677_length_8241_cov_21.205557	Coordinate:2238	Reads:17	Hits:4	Allocated_reads:4.25	Strand:+
TAAGCACTGAAAAAATGCATCAAATGCA
>Location:NODE_302677_length_8241_cov_21.205557	Coordinate:2238	Reads:1	Hits:4	Allocated_reads:0.25	Strand:+
TAAGCACTGAAAAAATGCATCAAATGCACA
>Location:NODE_302677_length_8241_cov_21.205557	Coordinate:2275	Reads:1	Hits:1	Allocated_reads:1	Strand:+
AGCACAGAGATTGTCGCCTAATCTAATAGGC
>Location:NODE_302677_length_8241_cov_21.205557	Coordinate:2278	Reads:1	Hits:1	Allocated_reads:1	Strand:+
ACAGAGATTGTCGCCTAATCTAATAGGCT
>Location:NODE_302677_length_8241_cov_21.205557	Coordinate:2301	Reads:3	Hits:1	Allocated_reads:3	Strand:+
TAGGCTGATGAAGGTTTCCATTTTATTAA
>Location:NODE_302677_length_8241_cov_21.205557	Coordinate:2301	Reads:1	Hits:1	Allocated_reads:1	Strand:+
TAGGCTGATGAAGGTTTCCATTTTATTAATA
>Location:NODE_302677_length_8241_cov_21.205557	Coordinate:2316	Reads:1	Hits:1	Allocated_reads:1	Strand:+
TTCCATTTTATTAATAATTCCACTTCACTC
>Location:NODE_302677_length_8241_cov_21.205557	Coordinate:2357	Reads:1	Hits:1	Allocated_reads:1	Strand:+
AAAGATTCATCTGCATGGAGCCATTTGG
>Location:NODE_302677_length_8241_cov_21.205557	Coordinate:2382	Reads:1	Hits:1	Allocated_reads:1	Strand:+
TGGGACATGAAGAGAGGTAGGAAGTCCTCT
>Location:NODE_302677_length_8241_cov_21.205557	Coordinate:2421	Reads:1	Hits:6	Allocated_reads:0.166666666666667	Strand:+
TGGGTGGAACAGCTAGGCCCCTCCAGT
>Location:NODE_302677_length_8241_cov_21.205557	Coordinate:2422	Reads:2	Hits:6	Allocated_reads:0.333333333333333	Strand:-
TGAGAACTGGAGGGGCCTAGCTGTTCCACCC
>Location:NODE_302677_length_8241_cov_21.205557	Coordinate:2423	Reads:1	Hits:6	Allocated_reads:0.166666666666667	Strand:-
TGAGAACTGGAGGGGCCTAGCTGTTCCACT
>Location:NODE_302677_length_8241_cov_21.205557	Coordinate:2423	Reads:19	Hits:6	Allocated_reads:3.16666666666667	Strand:-
TGAGAACTGGAGGGGCCTAGCTGTTCCACC
>Location:NODE_302677_length_8241_cov_21.205557	Coordinate:2423	Reads:2	Hits:5	Allocated_reads:0.4	Strand:-
TTGAGAACTGGAGGGGCCTAGCTGTTCCACC
>Location:NODE_302677_length_8241_cov_21.205557	Coordinate:2424	Reads:1	Hits:6	Allocated_reads:0.166666666666667	Strand:-
TGAGAACTGGAGGGGCCTAGCTGTTCCAC
>Location:NODE_302677_length_8241_cov_21.205557	Coordinate:2425	Reads:2	Hits:6	Allocated_reads:0.333333333333333	Strand:-
TGAGAACTGGAGGGGCCTAGCTGTTCCA
>Location:NODE_302677_length_8241_cov_21.205557	Coordinate:2426	Reads:11	Hits:6	Allocated_reads:1.83333333333333	Strand:-
TGAGAACTGGAGGGGCCTAGCTGTTCC
>Location:NODE_302677_length_8241_cov_21.205557	Coordinate:2427	Reads:1	Hits:6	Allocated_reads:0.166666666666667	Strand:-
TGAGAACTGGAGGGGCCTAGCTGTTC
>Location:NODE_302677_length_8241_cov_21.205557	Coordinate:2428	Reads:5	Hits:6	Allocated_reads:0.833333333333333	Strand:-
TGAGAACTGGAGGGGCCTAGCTGTT
>Location:NODE_302677_length_8241_cov_21.205557	Coordinate:2432	Reads:9	Hits:5	Allocated_reads:1.8	Strand:-
TGCAGTTGAGAACTGGAGGGGCCTAGC
>Location:NODE_302677_length_8241_cov_21.205557	Coordinate:2435	Reads:1	Hits:4	Allocated_reads:0.25	Strand:-
TGAAGATGCAGTTGAGAACTGGAGGGGCCT
>Location:NODE_302677_length_8241_cov_21.205557	Coordinate:2435	Reads:5	Hits:7	Allocated_reads:0.714285714285714	Strand:-
TGCAGTTGAGAACTGGAGGGGCCT
>Location:NODE_302677_length_8241_cov_21.205557	Coordinate:2467	Reads:1	Hits:1	Allocated_reads:1	Strand:-
TCTGATGCTGCAACAAACGTTCCTCTGGCT
>Location:NODE_302677_length_8241_cov_21.205557	Coordinate:2468	Reads:3	Hits:1	Allocated_reads:3	Strand:-
TCTGATGCTGCAACAAACGTTCCTCTGGC
>Location:NODE_302677_length_8241_cov_21.205557	Coordinate:2469	Reads:1	Hits:1	Allocated_reads:1	Strand:+
CCAGAGGAACGTTTGTTGCAGCATCAGA
>Location:NODE_302677_length_8241_cov_21.205557	Coordinate:2487	Reads:1	Hits:4	Allocated_reads:0.25	Strand:+
CAGCATCAGATCCCACAAACGGGTGAGC
>Location:NODE_302677_length_8241_cov_21.205557	Coordinate:2561	Reads:1	Hits:1	Allocated_reads:1	Strand:-
CAAGGGTAGATCATACCACAACTGTGCAGT
>Location:NODE_302677_length_8241_cov_21.205557	Coordinate:2571	Reads:1	Hits:1	Allocated_reads:1	Strand:+
TGTGGTATGATCTACCCTTGCATGTTAGG
>Location:NODE_302677_length_8241_cov_21.205557	Coordinate:2581	Reads:1	Hits:15	Allocated_reads:0.0666666666666667	Strand:+
TCTACCCTTGCATGTTAGGCAGGCCTCTT
>Location:NODE_302677_length_8241_cov_21.205557	Coordinate:2585	Reads:1	Hits:15	Allocated_reads:0.0666666666666667	Strand:-
CAGAGAGAGAAGAGGCCTGCCTAACATGCAAGGG
>Location:NODE_302677_length_8241_cov_21.205557	Coordinate:2588	Reads:1	Hits:17	Allocated_reads:0.0588235294117647	Strand:-
AGAGAGAGAAGAGGCCTGCCTAACATGCAA
>Location:NODE_302677_length_8241_cov_21.205557	Coordinate:2588	Reads:1	Hits:17	Allocated_reads:0.0588235294117647	Strand:-
TCAGAGAGAGAAGAGGCCTGCCTAACATGCAA
>Location:NODE_302677_length_8241_cov_21.205557	Coordinate:2588	Reads:1	Hits:19	Allocated_reads:0.0526315789473684	Strand:+
TTGCATGTTAGGCAGGCCTCTTCTC
>Location:NODE_302677_length_8241_cov_21.205557	Coordinate:2589	Reads:1	Hits:17	Allocated_reads:0.0588235294117647	Strand:+
TGCATGTTAGGCAGGCCTCTTCTCTCCCT
>Location:NODE_302677_length_8241_cov_21.205557	Coordinate:2590	Reads:1	Hits:18	Allocated_reads:0.0555555555555556	Strand:-
AGAGAGAAGAGGCCTGCCTAACATGC
>Location:NODE_302677_length_8241_cov_21.205557	Coordinate:2590	Reads:1	Hits:17	Allocated_reads:0.0588235294117647	Strand:-
AGAGAGAGAAGAGGCCTGCCTAACATGC
>Location:NODE_302677_length_8241_cov_21.205557	Coordinate:2591	Reads:1	Hits:17	Allocated_reads:0.0588235294117647	Strand:-
TCAGAGAGAGAAGAGGCCTGCCTAACATG
>Location:NODE_302677_length_8241_cov_21.205557	Coordinate:2594	Reads:3	Hits:17	Allocated_reads:0.176470588235294	Strand:-
TTCAGAGAGAGAAGAGGCCTGCCTAAC
>Location:NODE_302677_length_8241_cov_21.205557	Coordinate:2596	Reads:1	Hits:18	Allocated_reads:0.0555555555555556	Strand:+
TAGGCAGGCCTCTTCTCTCTCTGAATTT
>Location:NODE_302677_length_8241_cov_21.205557	Coordinate:2597	Reads:2	Hits:19	Allocated_reads:0.105263157894737	Strand:-
TTCAGAGAGAGAAGAGGCCTGCCT
>Location:NODE_302677_length_8241_cov_21.205557	Coordinate:2598	Reads:1	Hits:19	Allocated_reads:0.0526315789473684	Strand:-
TAAATTCAGAGAGAGAAGAGGCCTGCC
>Location:NODE_302677_length_8241_cov_21.205557	Coordinate:2608	Reads:1	Hits:21	Allocated_reads:0.0476190476190476	Strand:+
TTCTCTCTCTGAATTTAAAAGTCTTC
>Location:NODE_302677_length_8241_cov_21.205557	Coordinate:2609	Reads:1	Hits:19	Allocated_reads:0.0526315789473684	Strand:-
TAAGAAGACTTTTAAATTCAGAGAGAGA
>Location:NODE_302677_length_8241_cov_21.205557	Coordinate:2609	Reads:1	Hits:21	Allocated_reads:0.0476190476190476	Strand:+
TCTCTCTCTGAATTTAAAAGTCTTC
>Location:NODE_302677_length_8241_cov_21.205557	Coordinate:2611	Reads:1	Hits:19	Allocated_reads:0.0526315789473684	Strand:+
TCTCTCTGAATTTAAAAGTCTTCTTA
>Location:NODE_302677_length_8241_cov_21.205557	Coordinate:2611	Reads:1	Hits:18	Allocated_reads:0.0555555555555556	Strand:+
TCTCTCTGAATTTAAAAGTCTTCTTAAAAC
>Location:NODE_302677_length_8241_cov_21.205557	Coordinate:2625	Reads:6	Hits:17	Allocated_reads:0.352941176470588	Strand:-
CAGCGAATAAATATGTTTTAAGAAGACTTT
>Location:NODE_302677_length_8241_cov_21.205557	Coordinate:2626	Reads:4	Hits:17	Allocated_reads:0.235294117647059	Strand:-
CAGCGAATAAATATGTTTTAAGAAGACTT
>Location:NODE_302677_length_8241_cov_21.205557	Coordinate:2638	Reads:1	Hits:18	Allocated_reads:0.0555555555555556	Strand:+
AACATATTTATTCGCTGAAGCCTTTGGCATT
>Location:NODE_302677_length_8241_cov_21.205557	Coordinate:2641	Reads:1	Hits:18	Allocated_reads:0.0555555555555556	Strand:+
ATATTTATTCGCTGAAGCCTTTGGCATT
>Location:NODE_302677_length_8241_cov_21.205557	Coordinate:2642	Reads:1	Hits:21	Allocated_reads:0.0476190476190476	Strand:+
TATTTATTCGCTGAAGCCTTTGGCA
>Location:NODE_302677_length_8241_cov_21.205557	Coordinate:2642	Reads:1	Hits:18	Allocated_reads:0.0555555555555556	Strand:+
TATTTATTCGCTGAAGCCTTTGGCAT
>Location:NODE_302677_length_8241_cov_21.205557	Coordinate:2644	Reads:1	Hits:18	Allocated_reads:0.0555555555555556	Strand:+
TTTATTCGCTGAAGCCTTTGGCATT
>Location:NODE_302677_length_8241_cov_21.205557	Coordinate:2645	Reads:24	Hits:18	Allocated_reads:1.33333333333333	Strand:+
TTATTCGCTGAAGCCTTTGGCATT
>Location:NODE_302677_length_8241_cov_21.205557	Coordinate:2645	Reads:1	Hits:18	Allocated_reads:0.0555555555555556	Strand:+
TTATTCGCTGAAGCCTTTGGCATTG
>Location:NODE_302677_length_8241_cov_21.205557	Coordinate:2645	Reads:2	Hits:17	Allocated_reads:0.117647058823529	Strand:+
TTATTCGCTGAAGCCTTTGGCATTGA
>Location:NODE_302677_length_8241_cov_21.205557	Coordinate:2645	Reads:2	Hits:17	Allocated_reads:0.117647058823529	Strand:+
TTATTCGCTGAAGCCTTTGGCATTGAT
>Location:NODE_302677_length_8241_cov_21.205557	Coordinate:2645	Reads:6	Hits:17	Allocated_reads:0.352941176470588	Strand:+
TTATTCGCTGAAGCCTTTGGCATTGATT
>Location:NODE_302677_length_8241_cov_21.205557	Coordinate:2645	Reads:4	Hits:17	Allocated_reads:0.235294117647059	Strand:+
TTATTCGCTGAAGCCTTTGGCATTGATTA
>Location:NODE_302677_length_8241_cov_21.205557	Coordinate:2645	Reads:1	Hits:17	Allocated_reads:0.0588235294117647	Strand:+
TTATTCGCTGAAGCCTTTGGCATTGATTAGAGG
>Location:NODE_302677_length_8241_cov_21.205557	Coordinate:2646	Reads:1	Hits:17	Allocated_reads:0.0588235294117647	Strand:+
TATTCGCTGAAGCCTTTGGCATTGATT
>Location:NODE_302677_length_8241_cov_21.205557	Coordinate:2646	Reads:2	Hits:17	Allocated_reads:0.117647058823529	Strand:+
TATTCGCTGAAGCCTTTGGCATTGATTA
>Location:NODE_302677_length_8241_cov_21.205557	Coordinate:2646	Reads:2	Hits:17	Allocated_reads:0.117647058823529	Strand:+
TATTCGCTGAAGCCTTTGGCATTGATTAGA
>Location:NODE_302677_length_8241_cov_21.205557	Coordinate:2648	Reads:1	Hits:17	Allocated_reads:0.0588235294117647	Strand:+
TTCGCTGAAGCCTTTGGCATTGATTAGA
>Location:NODE_302677_length_8241_cov_21.205557	Coordinate:2651	Reads:2	Hits:20	Allocated_reads:0.1	Strand:-
TCAACCCCTCTAATCAATGCCAAAGGCTTCAGC
>Location:NODE_302677_length_8241_cov_21.205557	Coordinate:2653	Reads:2	Hits:20	Allocated_reads:0.1	Strand:-
AACCCCTCTAATCAATGCCAAAGGCTTCA
>Location:NODE_302677_length_8241_cov_21.205557	Coordinate:2655	Reads:1	Hits:20	Allocated_reads:0.05	Strand:+
AAGCCTTTGGCATTGATTAGAGGGGTTGACT
>Location:NODE_302677_length_8241_cov_21.205557	Coordinate:2655	Reads:3	Hits:20	Allocated_reads:0.15	Strand:-
TCAACCCCTCTAATCAATGCCAAAGGCTT
>Location:NODE_302677_length_8241_cov_21.205557	Coordinate:2656	Reads:1	Hits:18	Allocated_reads:0.0555555555555556	Strand:-
GAGTCAACCCCTCTAATCAATGCCAAAGGCT
>Location:NODE_302677_length_8241_cov_21.205557	Coordinate:2657	Reads:1	Hits:20	Allocated_reads:0.05	Strand:-
TCAACCCCTCTAATCAATGCCAAAGGC
>Location:NODE_302677_length_8241_cov_21.205557	Coordinate:2658	Reads:1	Hits:18	Allocated_reads:0.0555555555555556	Strand:-
TTGAGTCAACCCCTCTAATCAATGCCAAAGG
>Location:NODE_302677_length_8241_cov_21.205557	Coordinate:2659	Reads:1	Hits:18	Allocated_reads:0.0555555555555556	Strand:-
TGAGTCAACCCCTCTAATCAATGCCAAAG
>Location:NODE_302677_length_8241_cov_21.205557	Coordinate:2660	Reads:1	Hits:18	Allocated_reads:0.0555555555555556	Strand:+
TTTGGCATTGATTAGAGGGGTTGACTC
>Location:NODE_302677_length_8241_cov_21.205557	Coordinate:2660	Reads:1	Hits:17	Allocated_reads:0.0588235294117647	Strand:+
TTTGGCATTGATTAGAGGGGTTGACTCAATT
>Location:NODE_302677_length_8241_cov_21.205557	Coordinate:2663	Reads:2	Hits:17	Allocated_reads:0.117647058823529	Strand:-
AATTGAGTCAACCCCTCTAATCAATGCC
>Location:NODE_302677_length_8241_cov_21.205557	Coordinate:2667	Reads:1	Hits:17	Allocated_reads:0.0588235294117647	Strand:-
AACAAATTGAGTCAACCCCTCTAATCAA
>Location:NODE_302677_length_8241_cov_21.205557	Coordinate:2767	Reads:1	Hits:10	Allocated_reads:0.1	Strand:-
AGAGTTCACAAAGTGCTGTACATGCTAAT
>Location:NODE_302677_length_8241_cov_21.205557	Coordinate:2768	Reads:1	Hits:30	Allocated_reads:0.0333333333333333	Strand:-
AACCAGAGTTCACAAAGTGCTGTACATGCTAA
>Location:NODE_302677_length_8241_cov_21.205557	Coordinate:2770	Reads:1	Hits:30	Allocated_reads:0.0333333333333333	Strand:-
ACCAGAGTTCACAAAGTGCTGTACATGCT
>Location:NODE_302677_length_8241_cov_21.205557	Coordinate:2770	Reads:6	Hits:31	Allocated_reads:0.193548387096774	Strand:-
AGAGTTCACAAAGTGCTGTACATGCT
>Location:NODE_302677_length_8241_cov_21.205557	Coordinate:2770	Reads:1	Hits:37	Allocated_reads:0.027027027027027	Strand:-
CCAGAGTTCACAAAGTGCTGTACATGCG
>Location:NODE_302677_length_8241_cov_21.205557	Coordinate:2770	Reads:2	Hits:31	Allocated_reads:0.0645161290322581	Strand:-
CCAGAGTTCACAAAGTGCTGTACATGCT
>Location:NODE_302677_length_8241_cov_21.205557	Coordinate:2776	Reads:1	Hits:38	Allocated_reads:0.0263157894736842	Strand:+
TACAGCACTTTGTGAACTCTGGTTTTATGT
>Location:NODE_302677_length_8241_cov_21.205557	Coordinate:2778	Reads:2	Hits:41	Allocated_reads:0.0487804878048781	Strand:-
TAAAACCAGAGTTCACAAAGTGCTG
>Location:NODE_302677_length_8241_cov_21.205557	Coordinate:2778	Reads:1	Hits:40	Allocated_reads:0.025	Strand:-
TAACATAAAACCAGAGTTCACAAAGTGCTG
>Location:NODE_302677_length_8241_cov_21.205557	Coordinate:2779	Reads:1	Hits:43	Allocated_reads:0.0232558139534884	Strand:-
TAACATAAAACCAGAGTTCACAAAGTGCT
>Location:NODE_302677_length_8241_cov_21.205557	Coordinate:2781	Reads:1	Hits:47	Allocated_reads:0.0212765957446809	Strand:+
CACTTTGTGAACTCTGGTTTTATGTTAAAG
>Location:NODE_302677_length_8241_cov_21.205557	Coordinate:2783	Reads:1	Hits:48	Allocated_reads:0.0208333333333333	Strand:+
CTTTGTGAACTCTGGTTTTATGTTA
>Location:NODE_302677_length_8241_cov_21.205557	Coordinate:2784	Reads:1	Hits:47	Allocated_reads:0.0212765957446809	Strand:+
TTTGTGAACTCTGGTTTTATGTTAAAGTGC
>Location:NODE_302677_length_8241_cov_21.205557	Coordinate:2785	Reads:1	Hits:51	Allocated_reads:0.0196078431372549	Strand:+
TTGTGAACTCTGGTTTTATGTTAAAGTGC
>Location:NODE_302677_length_8241_cov_21.205557	Coordinate:2786	Reads:1	Hits:53	Allocated_reads:0.0188679245283019	Strand:+
TGTGAACTCTGGTTTTATGTTAAAG
>Location:NODE_302677_length_8241_cov_21.205557	Coordinate:2786	Reads:10	Hits:53	Allocated_reads:0.188679245283019	Strand:+
TGTGAACTCTGGTTTTATGTTAAAGT
>Location:NODE_302677_length_8241_cov_21.205557	Coordinate:2786	Reads:1	Hits:52	Allocated_reads:0.0192307692307692	Strand:+
TGTGAACTCTGGTTTTATGTTAAAGTG
>Location:NODE_302677_length_8241_cov_21.205557	Coordinate:2786	Reads:6	Hits:52	Allocated_reads:0.115384615384615	Strand:+
TGTGAACTCTGGTTTTATGTTAAAGTGC
>Location:NODE_302677_length_8241_cov_21.205557	Coordinate:2786	Reads:1	Hits:52	Allocated_reads:0.0192307692307692	Strand:+
TGTGAACTCTGGTTTTATGTTAAAGTGCG
>Location:NODE_302677_length_8241_cov_21.205557	Coordinate:2786	Reads:44	Hits:51	Allocated_reads:0.862745098039216	Strand:+
TGTGAACTCTGGTTTTATGTTAAAGTGCT
>Location:NODE_302677_length_8241_cov_21.205557	Coordinate:2786	Reads:8	Hits:51	Allocated_reads:0.156862745098039	Strand:+
TGTGAACTCTGGTTTTATGTTAAAGTGCTT
>Location:NODE_302677_length_8241_cov_21.205557	Coordinate:2788	Reads:1	Hits:51	Allocated_reads:0.0196078431372549	Strand:+
TGAACTCTGGTTTTATGTTAAAGTGCT
>Location:NODE_302677_length_8241_cov_21.205557	Coordinate:2791	Reads:1	Hits:53	Allocated_reads:0.0188679245283019	Strand:+
ACTCTGGTTTTATGTTAAAGTGCTTTA
>Location:NODE_302677_length_8241_cov_21.205557	Coordinate:2804	Reads:1	Hits:48	Allocated_reads:0.0208333333333333	Strand:+
GTTAAAGTGCTTTATAAATAAAGGTGGTA
>Location:NODE_302677_length_8241_cov_21.205557	Coordinate:2806	Reads:1	Hits:54	Allocated_reads:0.0185185185185185	Strand:+
TAAAGTGCTTTATAAATAAAGGTGGTA
>Location:NODE_302677_length_8241_cov_21.205557	Coordinate:2858	Reads:1	Hits:2	Allocated_reads:0.5	Strand:+
AGAATTGGCATCTGTGACTTTCTGTGA
>Location:NODE_302677_length_8241_cov_21.205557	Coordinate:2859	Reads:1	Hits:2	Allocated_reads:0.5	Strand:+
GAATTGGCATCTGTGACTTTCTGTGATCC
>Location:NODE_302677_length_8241_cov_21.205557	Coordinate:2860	Reads:1	Hits:2	Allocated_reads:0.5	Strand:+
AATTGGCATCTGTGACTTTCTGTGATCCCAC
>Location:NODE_302677_length_8241_cov_21.205557	Coordinate:2862	Reads:8	Hits:2	Allocated_reads:4	Strand:+
TTGGCATCTGTGACTTTCTGTGATCCCAC
>Location:NODE_302677_length_8241_cov_21.205557	Coordinate:2862	Reads:2	Hits:2	Allocated_reads:1	Strand:+
TTGGCATCTGTGACTTTCTGTGATCCCACT
>Location:NODE_302677_length_8241_cov_21.205557	Coordinate:2862	Reads:1	Hits:2	Allocated_reads:0.5	Strand:+
TTGGCATCTGTGACTTTCTGTGATCCCACTGT
>Location:NODE_302677_length_8241_cov_21.205557	Coordinate:2863	Reads:1	Hits:2	Allocated_reads:0.5	Strand:+
TGGCATCTGTGACTTTCTGTGATCCCACT
>Location:NODE_302677_length_8241_cov_21.205557	Coordinate:2868	Reads:1	Hits:2	Allocated_reads:0.5	Strand:+
TCTGTGACTTTCTGTGATCCCACTGTT
>Location:NODE_302677_length_8241_cov_21.205557	Coordinate:2868	Reads:4	Hits:2	Allocated_reads:2	Strand:+
TCTGTGACTTTCTGTGATCCCACTGTTGCC
>Location:NODE_302677_length_8241_cov_21.205557	Coordinate:2868	Reads:3	Hits:2	Allocated_reads:1.5	Strand:+
TCTGTGACTTTCTGTGATCCCACTGTTGCCT
>Location:NODE_302677_length_8241_cov_21.205557	Coordinate:2869	Reads:1	Hits:2	Allocated_reads:0.5	Strand:+
CTGTGACTTTCTGTGATCCCACTGTTGCCT
>Location:NODE_302677_length_8241_cov_21.205557	Coordinate:2870	Reads:1	Hits:2	Allocated_reads:0.5	Strand:+
TGTGACTTTCTGTGATCCCACTGTTGCCT
>Location:NODE_302677_length_8241_cov_21.205557	Coordinate:2898	Reads:1	Hits:3	Allocated_reads:0.333333333333333	Strand:+
TCATCTTTGGTCTTTTCTTTTGCAGAAC
>Location:NODE_302677_length_8241_cov_21.205557	Coordinate:2927	Reads:1	Hits:2	Allocated_reads:0.5	Strand:+
TATCCGCATATTTCCCTCGATGAAGAAGA
>Location:NODE_302677_length_8241_cov_21.205557	Coordinate:3012	Reads:1	Hits:2	Allocated_reads:0.5	Strand:+
CCATGTTTTATCTTTTTGAACTCAGCT
>Location:NODE_302677_length_8241_cov_21.205557	Coordinate:3025	Reads:1	Hits:8	Allocated_reads:0.125	Strand:+
TTTTGAACTCAGCTTCAACAGTGGCC
>Location:NODE_302677_length_8241_cov_21.205557	Coordinate:3026	Reads:2	Hits:9	Allocated_reads:0.222222222222222	Strand:+
TTTGAACTCAGCTTCAACAGTGGC
>Location:NODE_302677_length_8241_cov_21.205557	Coordinate:3026	Reads:1	Hits:9	Allocated_reads:0.111111111111111	Strand:+
TTTGAACTCAGCTTCAACAGTGGCT
>Location:NODE_302677_length_8241_cov_21.205557	Coordinate:3026	Reads:1	Hits:9	Allocated_reads:0.111111111111111	Strand:+
TTTGAACTCAGCTTCAACAGTGGTT
>Location:NODE_302677_length_8241_cov_21.205557	Coordinate:3026	Reads:2	Hits:7	Allocated_reads:0.285714285714286	Strand:+
TTTGAACTCAGCTTCAACAGTGGCTGAACT
>Location:NODE_302677_length_8241_cov_21.205557	Coordinate:3035	Reads:1	Hits:6	Allocated_reads:0.166666666666667	Strand:+
AGCTTCAACAGTGGCTGAACTTGCTGT
>Location:NODE_302677_length_8241_cov_21.205557	Coordinate:3036	Reads:1	Hits:6	Allocated_reads:0.166666666666667	Strand:-
CACAGCAAGTTCAGCCACTGTTGAAGC
>Location:NODE_302677_length_8241_cov_21.205557	Coordinate:3037	Reads:2	Hits:6	Allocated_reads:0.333333333333333	Strand:+
CTTCAACAGTGGCTGAACTTGCTGT
>Location:NODE_302677_length_8241_cov_21.205557	Coordinate:3038	Reads:1	Hits:6	Allocated_reads:0.166666666666667	Strand:+
TTCAACAGTGGCTGAACTTGCTGT
>Location:NODE_302677_length_8241_cov_21.205557	Coordinate:3051	Reads:2	Hits:6	Allocated_reads:0.333333333333333	Strand:-
TTCCAAAGCACCAGCATCACAGCAAGTTC
>Location:NODE_302677_length_8241_cov_21.205557	Coordinate:3052	Reads:12	Hits:6	Allocated_reads:2	Strand:-
TTCCAAAGCACCAGCATCACAGCAAGTT
>Location:NODE_302677_length_8241_cov_21.205557	Coordinate:3053	Reads:5	Hits:6	Allocated_reads:0.833333333333333	Strand:-
TTCCAAAGCACCAGCATCACAGCAAGT
>Location:NODE_302677_length_8241_cov_21.205557	Coordinate:3054	Reads:3	Hits:7	Allocated_reads:0.428571428571429	Strand:-
TTCCAAAGCACCAGCATCACAGCAAG
>Location:NODE_302677_length_8241_cov_21.205557	Coordinate:3056	Reads:2	Hits:7	Allocated_reads:0.285714285714286	Strand:-
TTCCAAAGCACCAGCATCACAGCA
>Location:NODE_302677_length_8241_cov_21.205557	Coordinate:3070	Reads:3	Hits:7	Allocated_reads:0.428571428571429	Strand:+
TGCTTTGGAAGAGAGGGACCATTATT
>Location:NODE_302677_length_8241_cov_21.205557	Coordinate:3070	Reads:8	Hits:6	Allocated_reads:1.33333333333333	Strand:+
TGCTTTGGAAGAGAGGGACCATTATTCC
>Location:NODE_302677_length_8241_cov_21.205557	Coordinate:3070	Reads:3	Hits:6	Allocated_reads:0.5	Strand:+
TGCTTTGGAAGAGAGGGACCATTATTCCT
>Location:NODE_302677_length_8241_cov_21.205557	Coordinate:3070	Reads:2	Hits:6	Allocated_reads:0.333333333333333	Strand:+
TGCTTTGGAAGAGAGGGACCATTATTCCTG
>Location:NODE_302677_length_8241_cov_21.205557	Coordinate:3071	Reads:1	Hits:6	Allocated_reads:0.166666666666667	Strand:+
GCTTTGGAAGAGAGGGACCATTATTCCAG
>Location:NODE_302677_length_8241_cov_21.205557	Coordinate:3080	Reads:2	Hits:5	Allocated_reads:0.4	Strand:-
CACTCTGGACAGGAATAATGGTCCCTCTC
>Location:NODE_302677_length_8241_cov_21.205557	Coordinate:3080	Reads:4	Hits:5	Allocated_reads:0.8	Strand:-
TCTGGACAGGAATAATGGTCCCTCTC
>Location:NODE_302677_length_8241_cov_21.205557	Coordinate:3080	Reads:1	Hits:6	Allocated_reads:0.166666666666667	Strand:-
TGGACAGGAATAATGGTCCCTCTC
>Location:NODE_302677_length_8241_cov_21.205557	Coordinate:3081	Reads:2	Hits:5	Allocated_reads:0.4	Strand:-
CCACTCTGGACAGGAATAATGGTCCCTCT
>Location:NODE_302677_length_8241_cov_21.205557	Coordinate:3083	Reads:1	Hits:5	Allocated_reads:0.2	Strand:-
GCCACTCTGGACAGGAATAATGGTCCCT
>Location:NODE_302677_length_8241_cov_21.205557	Coordinate:3088	Reads:1	Hits:5	Allocated_reads:0.2	Strand:-
TACTTGCCACTCTGGACAGGAATAATGG
>Location:NODE_302677_length_8241_cov_21.205557	Coordinate:3109	Reads:1	Hits:1	Allocated_reads:1	Strand:-
CCCCATATAATAAGACTGGCAAGTTACTTGC
>Location:NODE_302677_length_8241_cov_21.205557	Coordinate:3163	Reads:2	Hits:1	Allocated_reads:2	Strand:+
TATTATATCTATCCCAGTTTGCTGCAGC
>Location:NODE_302677_length_8241_cov_21.205557	Coordinate:3166	Reads:1	Hits:1	Allocated_reads:1	Strand:+
TATATCTATCCCAGTTTGCTGCAGCAGGT
>Location:NODE_302677_length_8241_cov_21.205557	Coordinate:3168	Reads:1	Hits:1	Allocated_reads:1	Strand:+
TATCTATCCCAGTTTGCTGCAGCAGG
>Location:NODE_302677_length_8241_cov_21.205557	Coordinate:3172	Reads:1	Hits:1	Allocated_reads:1	Strand:+
TATCCCAGTTTGCTGCAGCAGGTGACCTGC
>Location:NODE_302677_length_8241_cov_21.205557	Coordinate:3189	Reads:2	Hits:1	Allocated_reads:2	Strand:-
AATATGTGAGGAGAGCAGGTCACCTGC
>Location:NODE_302677_length_8241_cov_21.205557	Coordinate:3202	Reads:1	Hits:6	Allocated_reads:0.166666666666667	Strand:+
TCTCCTCACATATTTCTGTTACCCACTGTCG
>Location:NODE_302677_length_8241_cov_21.205557	Coordinate:3207	Reads:4	Hits:6	Allocated_reads:0.666666666666667	Strand:+
TCACATATTTCTGTTACCCACTGTCGTA
>Location:NODE_302677_length_8241_cov_21.205557	Coordinate:3207	Reads:1	Hits:6	Allocated_reads:0.166666666666667	Strand:+
TCACATATTTCTGTTACCCACTGTCGTAG
>Location:NODE_302677_length_8241_cov_21.205557	Coordinate:3207	Reads:15	Hits:6	Allocated_reads:2.5	Strand:+
TCACATATTTCTGTTACCCACTGTCGTAGG
>Location:NODE_302677_length_8241_cov_21.205557	Coordinate:3209	Reads:1	Hits:7	Allocated_reads:0.142857142857143	Strand:-
TACGACAGTGGGTAACAGAAATATGT
>Location:NODE_302677_length_8241_cov_21.205557	Coordinate:3212	Reads:1	Hits:7	Allocated_reads:0.142857142857143	Strand:+
TATTTCTGTTACCCACTGTCGTAGGTCA
>Location:NODE_302677_length_8241_cov_21.205557	Coordinate:3219	Reads:1	Hits:3	Allocated_reads:0.333333333333333	Strand:-
TCCAGACTGACCTACGACAGTGAGTAAC
>Location:NODE_302677_length_8241_cov_21.205557	Coordinate:3222	Reads:1	Hits:3	Allocated_reads:0.333333333333333	Strand:-
AGATCCAGACTGACCTACGACAGTGGGT
>Location:NODE_302677_length_8241_cov_21.205557	Coordinate:3222	Reads:1	Hits:3	Allocated_reads:0.333333333333333	Strand:-
TCCAGACTGACCTACGACAGTGGGT
>Location:NODE_302677_length_8241_cov_21.205557	Coordinate:3225	Reads:2	Hits:3	Allocated_reads:0.666666666666667	Strand:-
ATGAGATCCAGACTGACCTACGACAGTG
>Location:NODE_302677_length_8241_cov_21.205557	Coordinate:3226	Reads:1	Hits:3	Allocated_reads:0.333333333333333	Strand:-
TGAGATCCAGACTGACCTACGACAGT
>Location:NODE_302677_length_8241_cov_21.205557	Coordinate:3226	Reads:1	Hits:2	Allocated_reads:0.5	Strand:-
TGATGAGATCCAGACTGACCTACGACAGT
>Location:NODE_302677_length_8241_cov_21.205557	Coordinate:3228	Reads:1	Hits:3	Allocated_reads:0.333333333333333	Strand:+
TGTCGTAGGTCAGTCTGGATCTCATCAACT
>Location:NODE_302677_length_8241_cov_21.205557	Coordinate:3228	Reads:13	Hits:4	Allocated_reads:3.25	Strand:+
TGTCGTAGGTCAGTCTGGATCTCATCCACT
>Location:NODE_302677_length_8241_cov_21.205557	Coordinate:3238	Reads:1	Hits:1	Allocated_reads:1	Strand:+
CAGTCTGGATCTCATCAACTCTGAGTC
>Location:NODE_302677_length_8241_cov_21.205557	Coordinate:3246	Reads:1	Hits:1	Allocated_reads:1	Strand:+
ATCTCATCAACTCTGAGTCCGCTCTCTCA
>Location:NODE_302677_length_8241_cov_21.205557	Coordinate:3247	Reads:1	Hits:1	Allocated_reads:1	Strand:+
TCTCATCAACTCTGAGTCCGCTCTCT
>Location:NODE_302677_length_8241_cov_21.205557	Coordinate:3247	Reads:2	Hits:1	Allocated_reads:2	Strand:-
TGAGAGAGCGGACTCAGAGTTGATGAGA
>Location:NODE_302677_length_8241_cov_21.205557	Coordinate:3249	Reads:1	Hits:1	Allocated_reads:1	Strand:+
TCATCAACTCTGAGTCCGCTCTCTCACTTTC
>Location:NODE_302677_length_8241_cov_21.205557	Coordinate:3250	Reads:2	Hits:1	Allocated_reads:2	Strand:+
CATCAACTCTGAGTCCGCTCTCTCACT
>Location:NODE_302677_length_8241_cov_21.205557	Coordinate:3252	Reads:1	Hits:1	Allocated_reads:1	Strand:+
TCAACTCTGAGTCCGCTCTCTCACTTTCCTC
>Location:NODE_302677_length_8241_cov_21.205557	Coordinate:3263	Reads:1	Hits:1	Allocated_reads:1	Strand:+
TCCGCTCTCTCACTTTCCTCTATCTGTT
>Location:NODE_302677_length_8241_cov_21.205557	Coordinate:3274	Reads:1	Hits:1	Allocated_reads:1	Strand:-
TCATTCCAGACGAACAGATAGAGGAAAGT
>Location:NODE_302677_length_8241_cov_21.205557	Coordinate:3293	Reads:1	Hits:1	Allocated_reads:1	Strand:+
TCTGGAATGATGATGAGTCTTGAA
>Location:NODE_302677_length_8241_cov_21.205557	Coordinate:3293	Reads:1	Hits:1	Allocated_reads:1	Strand:+
TCTGGAATGATGATGAGTCTTGAGCAAT
>Location:NODE_302677_length_8241_cov_21.205557	Coordinate:3293	Reads:29	Hits:1	Allocated_reads:29	Strand:+
TCTGGAATGATGATGAGTCTTGAACAAT
>Location:NODE_302677_length_8241_cov_21.205557	Coordinate:3293	Reads:1	Hits:1	Allocated_reads:1	Strand:+
TCTGGAATGATGATGAGTCTTGAACAACT
>Location:NODE_302677_length_8241_cov_21.205557	Coordinate:3293	Reads:1	Hits:1	Allocated_reads:1	Strand:+
TCTGGAATGATGATGAGTCTTTAACAATT
>Location:NODE_302677_length_8241_cov_21.205557	Coordinate:3293	Reads:449	Hits:1	Allocated_reads:449	Strand:+
TCTGGAATGATGATGAGTCTTGAACAATT
>Location:NODE_302677_length_8241_cov_21.205557	Coordinate:3294	Reads:2	Hits:1	Allocated_reads:2	Strand:+
CTGGAATGATGATGAGTCTTGAACAAT
>Location:NODE_302677_length_8241_cov_21.205557	Coordinate:3294	Reads:6	Hits:1	Allocated_reads:6	Strand:+
CTGGAATGATGATGAGTCTTGAACAATT
>Location:NODE_302677_length_8241_cov_21.205557	Coordinate:3295	Reads:7	Hits:1	Allocated_reads:7	Strand:+
TGGAATGATGATGAGTCTTGAACAATT
>Location:NODE_302677_length_8241_cov_21.205557	Coordinate:3296	Reads:1	Hits:1	Allocated_reads:1	Strand:+
GGAATGATGATGAGTCTTGAACAATT
>Location:NODE_302677_length_8241_cov_21.205557	Coordinate:3300	Reads:1	Hits:1	Allocated_reads:1	Strand:+
TGATGATGAGTCTTGAACAATTTGGGCT
>Location:NODE_302677_length_8241_cov_21.205557	Coordinate:3315	Reads:1	Hits:1	Allocated_reads:1	Strand:-
AAGAAATACCTGAAAGCCCAAATTGTT
>Location:NODE_302677_length_8241_cov_21.205557	Coordinate:3315	Reads:1	Hits:1	Allocated_reads:1	Strand:-
CAAGAAATACCTGAAAGCCCAAATTGTT
>Location:NODE_302677_length_8241_cov_21.205557	Coordinate:3318	Reads:1	Hits:4	Allocated_reads:0.25	Strand:-
GCAAGAAATACCTGAAAGCCCAAATT
>Location:NODE_302677_length_8241_cov_21.205557	Coordinate:3318	Reads:1	Hits:4	Allocated_reads:0.25	Strand:-
TGCAAGAAATACCTGAAAGCCCAAATT
>Location:NODE_302677_length_8241_cov_21.205557	Coordinate:3319	Reads:1	Hits:4	Allocated_reads:0.25	Strand:-
GCAAGAAATACCTGAAAGCCCAAAT
>Location:NODE_302677_length_8241_cov_21.205557	Coordinate:3319	Reads:1	Hits:4	Allocated_reads:0.25	Strand:-
TGCAAGAAATACCTGAAAGCCCAAAT
>Location:NODE_302677_length_8241_cov_21.205557	Coordinate:3352	Reads:1	Hits:1	Allocated_reads:1	Strand:-
TGATGACAGTTCTGGAGCACATCTTCCTTC
>Location:NODE_302677_length_8241_cov_21.205557	Coordinate:3369	Reads:2	Hits:1	Allocated_reads:2	Strand:+
AGAACTGTCATCACCTTCTGCATTACT
>Location:NODE_302677_length_8241_cov_21.205557	Coordinate:3395	Reads:1	Hits:1	Allocated_reads:1	Strand:+
TGAGGGCCACAACAGTGATAGCACATAGGAGCT
>Location:NODE_302677_length_8241_cov_21.205557	Coordinate:3431	Reads:1	Hits:1	Allocated_reads:1	Strand:+
TTGCATGGTCCAGGCATTGAGACTGAAGA
>Location:NODE_302677_length_8241_cov_21.205557	Coordinate:3450	Reads:1	Hits:3	Allocated_reads:0.333333333333333	Strand:-
AGGTCATTAGCAAAACTTCTTCAGTCT
>Location:NODE_302677_length_8241_cov_21.205557	Coordinate:3451	Reads:1	Hits:3	Allocated_reads:0.333333333333333	Strand:-
TGTCAGGTCATTAGCAAAACTTCTTCAGTC
>Location:NODE_302677_length_8241_cov_21.205557	Coordinate:3452	Reads:1	Hits:3	Allocated_reads:0.333333333333333	Strand:-
TGTCAGGTCATTAGCAAAACTTCTTCAGT
>Location:NODE_302677_length_8241_cov_21.205557	Coordinate:3454	Reads:1	Hits:5	Allocated_reads:0.2	Strand:-
TGTCAGGTCATTAGCAAAACTTCTTCA
>Location:NODE_302677_length_8241_cov_21.205557	Coordinate:3455	Reads:4	Hits:5	Allocated_reads:0.8	Strand:-
TGTCAGGTCATTAGCAAAACTTCTTC
>Location:NODE_302677_length_8241_cov_21.205557	Coordinate:3457	Reads:1	Hits:6	Allocated_reads:0.166666666666667	Strand:+
AGAAGTTTTGCTAATGACCTGACAAAGAA
>Location:NODE_302677_length_8241_cov_21.205557	Coordinate:3460	Reads:1	Hits:6	Allocated_reads:0.166666666666667	Strand:+
AGTTTTGCTAATGACCTGACAAAGAAA
>Location:NODE_302677_length_8241_cov_21.205557	Coordinate:3460	Reads:1	Hits:5	Allocated_reads:0.2	Strand:+
AGTTTTGCTAATGACCTGACAAAGAAATC
>Location:NODE_302677_length_8241_cov_21.205557	Coordinate:3462	Reads:1	Hits:5	Allocated_reads:0.2	Strand:+
TTTTGCTAATGACCTGACAAAGAAATCT
>Location:NODE_302677_length_8241_cov_21.205557	Coordinate:3462	Reads:2	Hits:5	Allocated_reads:0.4	Strand:+
TTTTGCTAATGACCTGACAAAGAAATCTT
>Location:NODE_302677_length_8241_cov_21.205557	Coordinate:3463	Reads:1	Hits:5	Allocated_reads:0.2	Strand:+
TTTGCTAATGACCTGACAAAGAAATC
>Location:NODE_302677_length_8241_cov_21.205557	Coordinate:3463	Reads:1	Hits:5	Allocated_reads:0.2	Strand:+
TTTGCTAATGACCTGACAAAGAAATCT
>Location:NODE_302677_length_8241_cov_21.205557	Coordinate:3463	Reads:5	Hits:5	Allocated_reads:1	Strand:+
TTTGCTAATGACCTGACAAAGAAATCTT
>Location:NODE_302677_length_8241_cov_21.205557	Coordinate:3463	Reads:2	Hits:4	Allocated_reads:0.5	Strand:+
TTTGCTAATGACCTGACAAAGAAATCTTT
>Location:NODE_302677_length_8241_cov_21.205557	Coordinate:3464	Reads:1	Hits:6	Allocated_reads:0.166666666666667	Strand:+
TTGCTAATGACCTGACAAAGAAAT
>Location:NODE_302677_length_8241_cov_21.205557	Coordinate:3464	Reads:1	Hits:5	Allocated_reads:0.2	Strand:+
TTGCTAATGACCTGACAAAGAAATCTT
>Location:NODE_302677_length_8241_cov_21.205557	Coordinate:3465	Reads:1	Hits:5	Allocated_reads:0.2	Strand:+
TGCTAATGACCTGACAAAGAAATCTT
>Location:NODE_302677_length_8241_cov_21.205557	Coordinate:3468	Reads:1	Hits:2	Allocated_reads:0.5	Strand:+
TAATGACCTGACAAAGAAATCTTTAACATGA
>Location:NODE_302677_length_8241_cov_21.205557	Coordinate:3471	Reads:1	Hits:4	Allocated_reads:0.25	Strand:+
TGACCTGACAAAGAAATCTTTAAC
>Location:NODE_302677_length_8241_cov_21.205557	Coordinate:3471	Reads:24	Hits:2	Allocated_reads:12	Strand:+
TGACCTGACAAAGAAATCTTTAACATGA
>Location:NODE_302677_length_8241_cov_21.205557	Coordinate:3471	Reads:1	Hits:2	Allocated_reads:0.5	Strand:+
TGACCTGACAAAGAAATCTTTAACATGAT
>Location:NODE_302677_length_8241_cov_21.205557	Coordinate:3471	Reads:1	Hits:2	Allocated_reads:0.5	Strand:+
TGACCTGACAAAGAAATCTTTAACATGATGT
>Location:NODE_302677_length_8241_cov_21.205557	Coordinate:3471	Reads:1	Hits:2	Allocated_reads:0.5	Strand:+
TGACCTGACAAAGAAATCTTTAACATGATGTGTT
>Location:NODE_302677_length_8241_cov_21.205557	Coordinate:3501	Reads:1	Hits:1	Allocated_reads:1	Strand:+
TGTTTTCTTCTTCAGGAAGTCCCACT
>Location:NODE_302677_length_8241_cov_21.205557	Coordinate:3509	Reads:2	Hits:1	Allocated_reads:2	Strand:-
GATGATATGCCAGTGGGACTTCCTGAAGA
>Location:NODE_302677_length_8241_cov_21.205557	Coordinate:3514	Reads:1	Hits:1	Allocated_reads:1	Strand:-
TAAGATGATATGCCAGTGGGACTGCCA
>Location:NODE_302677_length_8241_cov_21.205557	Coordinate:3514	Reads:3	Hits:1	Allocated_reads:3	Strand:-
TAAGATGATATGCCAGTGGGACTTCCT
>Location:NODE_302677_length_8241_cov_21.205557	Coordinate:3531	Reads:1	Hits:1	Allocated_reads:1	Strand:+
TATCATCTTAATGCAGCGCGCAACATC
>Location:NODE_302677_length_8241_cov_21.205557	Coordinate:3542	Reads:1	Hits:1	Allocated_reads:1	Strand:-
TTTTATCAGGGTTGATGTTGCGCGCTGCA
>Location:NODE_302677_length_8241_cov_21.205557	Coordinate:3598	Reads:1	Hits:7	Allocated_reads:0.142857142857143	Strand:+
CAAGAAGGACATGAAAGCATTCATTAAG
>Location:NODE_302677_length_8241_cov_21.205557	Coordinate:3602	Reads:5	Hits:7	Allocated_reads:0.714285714285714	Strand:+
AAGGACATGAAAGCATTCATTAAGGTAG
>Location:NODE_302677_length_8241_cov_21.205557	Coordinate:3602	Reads:1	Hits:7	Allocated_reads:0.142857142857143	Strand:+
AAGGACATGAAAGCATTCATTAAGGTAGGACT
>Location:NODE_302677_length_8241_cov_21.205557	Coordinate:3603	Reads:3	Hits:7	Allocated_reads:0.428571428571429	Strand:+
AGGACATGAAAGCATTCATTAAGAGT
>Location:NODE_302677_length_8241_cov_21.205557	Coordinate:3603	Reads:7	Hits:7	Allocated_reads:1	Strand:+
AGGACATGAAAGCATTCATTAAGGTAG
>Location:NODE_302677_length_8241_cov_21.205557	Coordinate:3603	Reads:1	Hits:7	Allocated_reads:0.142857142857143	Strand:+
AGGACATGAAAGCATTCATTAAGGTAGG
>Location:NODE_302677_length_8241_cov_21.205557	Coordinate:3603	Reads:4	Hits:7	Allocated_reads:0.571428571428571	Strand:+
AGGACATGAAAGCATTCATTAAGGTAGGA
>Location:NODE_302677_length_8241_cov_21.205557	Coordinate:3603	Reads:1	Hits:7	Allocated_reads:0.142857142857143	Strand:+
AGGACATGAAAGCATTCATTAAGGTAGGAC
>Location:NODE_302677_length_8241_cov_21.205557	Coordinate:3603	Reads:1	Hits:7	Allocated_reads:0.142857142857143	Strand:+
AGGACATGAAAGCATTCATTAAGATAGGACG
>Location:NODE_302677_length_8241_cov_21.205557	Coordinate:3603	Reads:8	Hits:7	Allocated_reads:1.14285714285714	Strand:+
AGGACATGAAAGCATTCATTAAGGTAGGACT
>Location:NODE_302677_length_8241_cov_21.205557	Coordinate:3607	Reads:1	Hits:7	Allocated_reads:0.142857142857143	Strand:+
CATGAAAGCATTCATTAAGGTAGGAC
>Location:NODE_302677_length_8241_cov_21.205557	Coordinate:3607	Reads:8	Hits:7	Allocated_reads:1.14285714285714	Strand:+
CATGAAAGCATTCATTAAGGTAGGACT
>Location:NODE_302677_length_8241_cov_21.205557	Coordinate:3607	Reads:4	Hits:7	Allocated_reads:0.571428571428571	Strand:+
CATGAAAGCATTCATTAAGGTAGGACTTCA
>Location:NODE_302677_length_8241_cov_21.205557	Coordinate:3612	Reads:1	Hits:7	Allocated_reads:0.142857142857143	Strand:+
AAGCATTCATTAAGGTAGGACTTCAGA
>Location:NODE_302677_length_8241_cov_21.205557	Coordinate:3613	Reads:2	Hits:7	Allocated_reads:0.285714285714286	Strand:-
TGATCTGAAGTCCTACCTTAATGAATGCT
>Location:NODE_302677_length_8241_cov_21.205557	Coordinate:3621	Reads:1	Hits:1	Allocated_reads:1	Strand:-
CTCATCTTGATCTGAAGTCCTACCTTAA
>Location:NODE_302677_length_8241_cov_21.205557	Coordinate:3627	Reads:1	Hits:1	Allocated_reads:1	Strand:+
TAGGACTTCAGATCAAGATGAGGAGTGA
>Location:NODE_302677_length_8241_cov_21.205557	Coordinate:3634	Reads:1	Hits:1	Allocated_reads:1	Strand:+
TCAGATCAAGATGAGGAGTGAAAACCT
>Location:NODE_302677_length_8241_cov_21.205557	Coordinate:3645	Reads:1	Hits:2	Allocated_reads:0.5	Strand:+
TGAGGAGTGAAAACCTTGACCAGAGCT
>Location:NODE_302677_length_8241_cov_21.205557	Coordinate:3648	Reads:1	Hits:2	Allocated_reads:0.5	Strand:-
TGGGAGCTCTGGTCAAGGTTTTCACTCC
>Location:NODE_302677_length_8241_cov_21.205557	Coordinate:3657	Reads:4	Hits:1	Allocated_reads:4	Strand:+
ACCTTGACCAGAGCTCCCAGAGTTGTC
>Location:NODE_302677_length_8241_cov_21.205557	Coordinate:3658	Reads:1	Hits:1	Allocated_reads:1	Strand:+
CCTTGACCAGAGCTCCCAGAGTTGT
>Location:NODE_302677_length_8241_cov_21.205557	Coordinate:3666	Reads:1	Hits:1	Allocated_reads:1	Strand:+
AGAGCTCCCAGAGTTGTCAGAGAAAAGTC
>Location:NODE_302677_length_8241_cov_21.205557	Coordinate:3676	Reads:2	Hits:1	Allocated_reads:2	Strand:-
CTGTGAGGGACTTTTCTCTGACAACTC
>Location:NODE_302677_length_8241_cov_21.205557	Coordinate:3690	Reads:1	Hits:1	Allocated_reads:1	Strand:+
AAGTCCCTCACAGCTTCCTTTGGCATA
>Location:NODE_302677_length_8241_cov_21.205557	Coordinate:3697	Reads:1	Hits:1	Allocated_reads:1	Strand:+
TCACAGCTTCCTTTGGCATAGGTGCACC
>Location:NODE_302677_length_8241_cov_21.205557	Coordinate:3697	Reads:2	Hits:1	Allocated_reads:2	Strand:+
TCACAGCTTCCTTTGGCATAGGTGCACCT
>Location:NODE_302677_length_8241_cov_21.205557	Coordinate:3744	Reads:1	Hits:1	Allocated_reads:1	Strand:+
AACCAGTTTGCGATGGCATTAACATCATGC
>Location:NODE_302677_length_8241_cov_21.205557	Coordinate:3795	Reads:2	Hits:1	Allocated_reads:2	Strand:-
GAGAAAACAATTGCCTCAGTGTCCCAGT
>Location:NODE_302677_length_8241_cov_21.205557	Coordinate:3806	Reads:1	Hits:1	Allocated_reads:1	Strand:+
GAGGCAATTGTTTTCTCTCAGAATACCT
>Location:NODE_302677_length_8241_cov_21.205557	Coordinate:3813	Reads:1	Hits:1	Allocated_reads:1	Strand:+
TTGTTTTCTCTCAGAATACCTTGATAAAG
>Location:NODE_302677_length_8241_cov_21.205557	Coordinate:3837	Reads:1	Hits:1	Allocated_reads:1	Strand:+
TAAAGGAAGATATGGCCAGATTTACC
>Location:NODE_302677_length_8241_cov_21.205557	Coordinate:3941	Reads:1	Hits:1	Allocated_reads:1	Strand:+
TGTCTTGTAAACATGCAGCTGAGTTTGACT
>Location:NODE_302677_length_8241_cov_21.205557	Coordinate:3943	Reads:1	Hits:1	Allocated_reads:1	Strand:+
TCTTGTAAACATGCAGCTGAGTTTGACTC
>Location:NODE_302677_length_8241_cov_21.205557	Coordinate:3946	Reads:2	Hits:1	Allocated_reads:2	Strand:+
TGTAAACATGCAGCTGAGTTTGACTCTA
>Location:NODE_302677_length_8241_cov_21.205557	Coordinate:3950	Reads:1	Hits:1	Allocated_reads:1	Strand:+
AACATGCAGCTGAGTTTGACTCTAGTCCA
>Location:NODE_302677_length_8241_cov_21.205557	Coordinate:3954	Reads:4	Hits:1	Allocated_reads:4	Strand:-
TATTGGACTAGAGTCAAACTCAGCTGCA
>Location:NODE_302677_length_8241_cov_21.205557	Coordinate:3958	Reads:4	Hits:1	Allocated_reads:4	Strand:-
CGAGATATTGGACTAGAGTCAAACTCAGC
>Location:NODE_302677_length_8241_cov_21.205557	Coordinate:3961	Reads:6	Hits:1	Allocated_reads:6	Strand:-
ATACGAGATATTGGACTAGAGTCAAACTC
>Location:NODE_302677_length_8241_cov_21.205557	Coordinate:3962	Reads:8	Hits:1	Allocated_reads:8	Strand:-
ATACGAGATATTGGACTAGAGTCAAACT
>Location:NODE_302677_length_8241_cov_21.205557	Coordinate:3963	Reads:1	Hits:1	Allocated_reads:1	Strand:-
ATACGAGATATTGGACTAGAGTCAAAC
>Location:NODE_302677_length_8241_cov_21.205557	Coordinate:3972	Reads:5	Hits:1	Allocated_reads:5	Strand:+
TAGTCCAATATCTCGTATGCTACGACTGT
>Location:NODE_302677_length_8241_cov_21.205557	Coordinate:3974	Reads:1	Hits:1	Allocated_reads:1	Strand:+
GTCCAATATCTCGTATGCTACGACTGT
>Location:NODE_302677_length_8241_cov_21.205557	Coordinate:3980	Reads:1	Hits:1	Allocated_reads:1	Strand:+
TATCTCGTATGCTACGACTGTGAGGAACACT
>Location:NODE_302677_length_8241_cov_21.205557	Coordinate:3986	Reads:1	Hits:1	Allocated_reads:1	Strand:-
TATAGTGTTCCTCACAGTCGTAGCTTTT
>Location:NODE_302677_length_8241_cov_21.205557	Coordinate:3996	Reads:1	Hits:3	Allocated_reads:0.333333333333333	Strand:+
ACTGTGAGGAACACTATATTTTAATAA
>Location:NODE_302677_length_8241_cov_21.205557	Coordinate:3996	Reads:2	Hits:1	Allocated_reads:2	Strand:+
ACTGTGAGGAACACTATATTTTAATAACT
>Location:NODE_302677_length_8241_cov_21.205557	Coordinate:3996	Reads:1	Hits:1	Allocated_reads:1	Strand:+
ACTGTGAGGAACACTATATTTTAATAACTG
>Location:NODE_302677_length_8241_cov_21.205557	Coordinate:4001	Reads:1	Hits:1	Allocated_reads:1	Strand:+
GAGGAACACTATATTTTAATAACTGCAGAG
>Location:NODE_302677_length_8241_cov_21.205557	Coordinate:4004	Reads:3	Hits:1	Allocated_reads:3	Strand:+
GAACACTATATTTTAATAACTGCAG
>Location:NODE_302677_length_8241_cov_21.205557	Coordinate:4004	Reads:3	Hits:1	Allocated_reads:3	Strand:+
GAACACTATATTTTAATAACTGCAGAG
>Location:NODE_302677_length_8241_cov_21.205557	Coordinate:4004	Reads:3	Hits:1	Allocated_reads:3	Strand:+
GAACACTATATTTTAATAACTGCAGAGA
>Location:NODE_302677_length_8241_cov_21.205557	Coordinate:4051	Reads:1	Hits:1	Allocated_reads:1	Strand:-
CAAGAGAGAAAGGACTTGGAATTAGG
>Location:NODE_302677_length_8241_cov_21.205557	Coordinate:4067	Reads:1	Hits:1	Allocated_reads:1	Strand:+
TTCTCTCTTGTTTGGCATTTCACAGAGT
>Location:NODE_302677_length_8241_cov_21.205557	Coordinate:4081	Reads:1	Hits:1	Allocated_reads:1	Strand:+
GCATTTCACAGAGTGGCTTGGCTCAGGAT
>Location:NODE_302677_length_8241_cov_21.205557	Coordinate:4096	Reads:1	Hits:1	Allocated_reads:1	Strand:-
TGATGGATGTTGGCGATCCTGAGCCAAGC
>Location:NODE_302677_length_8241_cov_21.205557	Coordinate:4112	Reads:1	Hits:1	Allocated_reads:1	Strand:+
CCAACATCCATCAGATCTGCTGCCTTCGCTGA
>Location:NODE_302677_length_8241_cov_21.205557	Coordinate:4115	Reads:1	Hits:1	Allocated_reads:1	Strand:+
ACATCCATCAGATCTGCTGCCTTCGCTGA
>Location:NODE_302677_length_8241_cov_21.205557	Coordinate:4116	Reads:2	Hits:1	Allocated_reads:2	Strand:+
CATCCATCAGATCTGCTGCCTTCGCTGA
>Location:NODE_302677_length_8241_cov_21.205557	Coordinate:4117	Reads:1	Hits:1	Allocated_reads:1	Strand:+
ATCCATCAGATCTGCTGCCTTCGCTGA
>Location:NODE_302677_length_8241_cov_21.205557	Coordinate:4118	Reads:2	Hits:1	Allocated_reads:2	Strand:+
TCCATCAGATCTGCTGCCTTCGCTGACC
>Location:NODE_302677_length_8241_cov_21.205557	Coordinate:4144	Reads:1	Hits:1	Allocated_reads:1	Strand:-
GCAGAATGAAACTAGCTGTATGGAGG
>Location:NODE_302677_length_8241_cov_21.205557	Coordinate:4152	Reads:1	Hits:1	Allocated_reads:1	Strand:+
CAGCTAGTTTCATTCTGCTCGCACACAGC
>Location:NODE_302677_length_8241_cov_21.205557	Coordinate:4159	Reads:1	Hits:1	Allocated_reads:1	Strand:+
TTTCATTCTGCTCGCACACAGCTCTTTAGC
>Location:NODE_302677_length_8241_cov_21.205557	Coordinate:4160	Reads:1	Hits:1	Allocated_reads:1	Strand:+
TTCATTCTGCTCGCACACAGCTTTTTAGC
>Location:NODE_302677_length_8241_cov_21.205557	Coordinate:4160	Reads:15	Hits:1	Allocated_reads:15	Strand:+
TTCATTCTGCTCGCACACAGCTCTTTAGC
>Location:NODE_302677_length_8241_cov_21.205557	Coordinate:4186	Reads:1	Hits:1	Allocated_reads:1	Strand:-
TGTCTGGAAACCTGCATGAAGAGATCGCT
>Location:NODE_302677_length_8241_cov_21.205557	Coordinate:4190	Reads:1	Hits:1	Allocated_reads:1	Strand:-
TGTCTGGAAACCTGCATGAAGAGAT
>Location:NODE_302677_length_8241_cov_21.205557	Coordinate:4200	Reads:1	Hits:1	Allocated_reads:1	Strand:-
TAAGCTGTTCATGTCTGGAAACCTGC
>Location:NODE_302677_length_8241_cov_21.205557	Coordinate:4205	Reads:1	Hits:1	Allocated_reads:1	Strand:+
TTTCCAGACATGAACAGCTTAGAGTGGC
>Location:NODE_302677_length_8241_cov_21.205557	Coordinate:4210	Reads:2	Hits:1	Allocated_reads:2	Strand:+
AGACATGAACAGCTTAGAGTGGCCAGTG
>Location:NODE_302677_length_8241_cov_21.205557	Coordinate:4227	Reads:1	Hits:1	Allocated_reads:1	Strand:-
TACAGATCTCTCTTTGCACACTGGCCACT
>Location:NODE_302677_length_8241_cov_21.205557	Coordinate:4242	Reads:1	Hits:1	Allocated_reads:1	Strand:+
AAGAGAGATCTGTATTTCTCATGAAACACT
>Location:NODE_302677_length_8241_cov_21.205557	Coordinate:4243	Reads:1	Hits:2	Allocated_reads:0.5	Strand:+
AGAGAGATCTGTATTTCTCATGAAACACT
>Location:NODE_302677_length_8241_cov_21.205557	Coordinate:4244	Reads:2	Hits:6	Allocated_reads:0.333333333333333	Strand:+
GAGAGATCTGTATTTCTCATGAAACACT
>Location:NODE_302677_length_8241_cov_21.205557	Coordinate:4245	Reads:1	Hits:6	Allocated_reads:0.166666666666667	Strand:+
AGAGATCTGTATTTCTCATAAAACACT
>Location:NODE_302677_length_8241_cov_21.205557	Coordinate:4245	Reads:1	Hits:6	Allocated_reads:0.166666666666667	Strand:+
AGAGATCTGTATTTCTCATGAAACACT
>Location:NODE_302677_length_8241_cov_21.205557	Coordinate:4246	Reads:2	Hits:6	Allocated_reads:0.333333333333333	Strand:+
GAGATCTGTATTTCTCATGAAACAC
>Location:NODE_302677_length_8241_cov_21.205557	Coordinate:4246	Reads:3	Hits:6	Allocated_reads:0.5	Strand:+
GAGATCTGTATTTCTCATAAAACAC
>Location:NODE_302677_length_8241_cov_21.205557	Coordinate:4246	Reads:1	Hits:6	Allocated_reads:0.166666666666667	Strand:+
GAGATCTGTATTTCTCATAAAACACT
>Location:NODE_302677_length_8241_cov_21.205557	Coordinate:4246	Reads:6	Hits:6	Allocated_reads:1	Strand:+
GAGATCTGTATTTCTCATGAAACACT
>Location:NODE_302677_length_8241_cov_21.205557	Coordinate:4246	Reads:1	Hits:6	Allocated_reads:0.166666666666667	Strand:+
GAGATCTGTATTTCTCATAAAACACTGG
>Location:NODE_302677_length_8241_cov_21.205557	Coordinate:4246	Reads:1	Hits:5	Allocated_reads:0.2	Strand:+
GAGATCTGTATTTCTCATAAAACACTGGA
>Location:NODE_302677_length_8241_cov_21.205557	Coordinate:4246	Reads:1	Hits:5	Allocated_reads:0.2	Strand:+
GAGATCTGTATTTCTCATGAAACACTGGA
>Location:NODE_302677_length_8241_cov_21.205557	Coordinate:4246	Reads:4	Hits:5	Allocated_reads:0.8	Strand:+
GAGATCTGTATTTCTCATGAAACACTGGAG
>Location:NODE_302677_length_8241_cov_21.205557	Coordinate:4246	Reads:1	Hits:4	Allocated_reads:0.25	Strand:+
GAGATCTGTATTTCTCATGAAACACTGGAGC
>Location:NODE_302677_length_8241_cov_21.205557	Coordinate:4246	Reads:2	Hits:4	Allocated_reads:0.5	Strand:+
GAGATCTGTATTTCTCATAAAACACTGGAGC
>Location:NODE_302677_length_8241_cov_21.205557	Coordinate:4249	Reads:1	Hits:6	Allocated_reads:0.166666666666667	Strand:+
ATCTGTATTTCTCATGAAACACTGGAGCACC
>Location:NODE_302677_length_8241_cov_21.205557	Coordinate:4252	Reads:1	Hits:6	Allocated_reads:0.166666666666667	Strand:+
TGTATTTCTCATGAAACACTGGAGCACC
>Location:NODE_302677_length_8241_cov_21.205557	Coordinate:4281	Reads:1	Hits:1	Allocated_reads:1	Strand:+
TTGGAATATTAATTGCTGTCTGTCTGTC
>Location:NODE_302677_length_8241_cov_21.205557	Coordinate:4289	Reads:1	Hits:3	Allocated_reads:0.333333333333333	Strand:+
TTAATTGCTGTCTGTCTGTCACATGAC
>Location:NODE_302677_length_8241_cov_21.205557	Coordinate:4301	Reads:1	Hits:6	Allocated_reads:0.166666666666667	Strand:-
CAGTTAGAAATGTCATGTGACAGACA
>Location:NODE_302677_length_8241_cov_21.205557	Coordinate:4312	Reads:1	Hits:1	Allocated_reads:1	Strand:+
TGACATTTCTAACTGACCATGACACT
>Location:NODE_302677_length_8241_cov_21.205557	Coordinate:4312	Reads:2	Hits:1	Allocated_reads:2	Strand:+
TGACATTTCTAACTGACCATGACACTCCT
>Location:NODE_302677_length_8241_cov_21.205557	Coordinate:4317	Reads:3	Hits:1	Allocated_reads:3	Strand:+
TTTCTAACTGACCATGACACTCCTGACC
>Location:NODE_302677_length_8241_cov_21.205557	Coordinate:4317	Reads:2	Hits:1	Allocated_reads:2	Strand:+
TTTCTAACTGACCATGACACTCCTGACCGT
>Location:NODE_302677_length_8241_cov_21.205557	Coordinate:4321	Reads:1	Hits:1	Allocated_reads:1	Strand:+
TAACTGACCATGACACTCCTGACCGTCGCCT
>Location:NODE_302677_length_8241_cov_21.205557	Coordinate:4337	Reads:1	Hits:1	Allocated_reads:1	Strand:+
TCCTGACCGTCGCCTCTAATGTCCGGG
>Location:NODE_302677_length_8241_cov_21.205557	Coordinate:4351	Reads:1	Hits:1	Allocated_reads:1	Strand:-
CTGTCACCAATAATTACCCGGACATTAGA
>Location:NODE_302677_length_8241_cov_21.205557	Coordinate:4354	Reads:1	Hits:1	Allocated_reads:1	Strand:-
CCAACTGTCACCAATAATTACCCGGACATT
>Location:NODE_302677_length_8241_cov_21.205557	Coordinate:4355	Reads:1	Hits:1	Allocated_reads:1	Strand:-
TCCAACTGTCACCAATAATTACCCGGACAT
>Location:NODE_302677_length_8241_cov_21.205557	Coordinate:4394	Reads:1	Hits:1	Allocated_reads:1	Strand:-
CATCATTCACTTTCATCCAGACAGAGC
>Location:NODE_302677_length_8241_cov_21.205557	Coordinate:4424	Reads:1	Hits:1	Allocated_reads:1	Strand:-
GTAATTGCTGTACTTTTGAAAATATT
>Location:NODE_302677_length_8241_cov_21.205557	Coordinate:4424	Reads:1	Hits:1	Allocated_reads:1	Strand:-
TTGTAATTGCTGTACTTTTGAAAATATT
>Location:NODE_302677_length_8241_cov_21.205557	Coordinate:4519	Reads:1	Hits:1	Allocated_reads:1	Strand:+
TAAACACTCAAACTCAAGTCAATAAAAT
>Location:NODE_302677_length_8241_cov_21.205557	Coordinate:4554	Reads:1	Hits:2	Allocated_reads:0.5	Strand:+
TTAAATAGCTCCATCTTAAAAACAAGA
>Location:NODE_302677_length_8241_cov_21.205557	Coordinate:4596	Reads:1	Hits:1	Allocated_reads:1	Strand:+
AATGTGTTGATTGGTGGAGAACAT
>Location:NODE_302677_length_8241_cov_21.205557	Coordinate:4598	Reads:3	Hits:1	Allocated_reads:3	Strand:+
TGTGTTGATTGGTGGAGAACATGGAGGG
>Location:NODE_302677_length_8241_cov_21.205557	Coordinate:4711	Reads:1	Hits:1	Allocated_reads:1	Strand:+
AAAGCCATTTGTAGACAGGTTTTCTCCT
>Location:NODE_302677_length_8241_cov_21.205557	Coordinate:4712	Reads:1	Hits:1	Allocated_reads:1	Strand:+
AAGCCATTTGTAGACAGGTTTTCTCCTCA
>Location:NODE_302677_length_8241_cov_21.205557	Coordinate:4714	Reads:1	Hits:1	Allocated_reads:1	Strand:+
GCCATTTGTAGACAGGTTTTCTCC
>Location:NODE_302677_length_8241_cov_21.205557	Coordinate:4716	Reads:1	Hits:1	Allocated_reads:1	Strand:+
CATTTGTAGACAGGTTTTCTCCTCAAAA
>Location:NODE_302677_length_8241_cov_21.205557	Coordinate:4717	Reads:1	Hits:1	Allocated_reads:1	Strand:+
ATTTGTAGACAGGTTTTCTCCTCAAAA
>Location:NODE_302677_length_8241_cov_21.205557	Coordinate:4717	Reads:1	Hits:1	Allocated_reads:1	Strand:+
ATTTGTAGACAGGTTTTCTCCTCAAAAA
>Location:NODE_302677_length_8241_cov_21.205557	Coordinate:4718	Reads:1	Hits:1	Allocated_reads:1	Strand:+
TTTGTAGACAGGTTTTCTCCTCAAAA
>Location:NODE_302677_length_8241_cov_21.205557	Coordinate:4718	Reads:1	Hits:1	Allocated_reads:1	Strand:+
TTTGTAGACAGGTTTTCTCCTCAAAAAAGG
>Location:NODE_302677_length_8241_cov_21.205557	Coordinate:4719	Reads:1	Hits:1	Allocated_reads:1	Strand:+
TTGTAGACAGGTTTTCTCCTCAAAAAAGG
>Location:NODE_302677_length_8241_cov_21.205557	Coordinate:4741	Reads:1	Hits:3	Allocated_reads:0.333333333333333	Strand:+
AAAAAGGGAATACACAATTTTGAAGCCTG
>Location:NODE_302677_length_8241_cov_21.205557	Coordinate:4743	Reads:2	Hits:6	Allocated_reads:0.333333333333333	Strand:+
AAAGGGAATACACAATTTTGAAGCC
>Location:NODE_302677_length_8241_cov_21.205557	Coordinate:4745	Reads:1	Hits:3	Allocated_reads:0.333333333333333	Strand:+
AGGGAATACACAATTTTGAAGCCTGGCACT
>Location:NODE_302677_length_8241_cov_21.205557	Coordinate:4746	Reads:1	Hits:4	Allocated_reads:0.25	Strand:+
GGGAATACACAATTTTGAAGCCTGGCACT
>Location:NODE_302677_length_8241_cov_21.205557	Coordinate:4747	Reads:2	Hits:4	Allocated_reads:0.5	Strand:+
GGAATACACAATTTTGAAGCCTGGCACT
>Location:NODE_302677_length_8241_cov_21.205557	Coordinate:4747	Reads:1	Hits:4	Allocated_reads:0.25	Strand:+
GGAATACACAATTTTGAAGCCTGACACTT
>Location:NODE_302677_length_8241_cov_21.205557	Coordinate:4747	Reads:1	Hits:4	Allocated_reads:0.25	Strand:+
GGAATACACAATTTTGAAGCCTGGCACTT
>Location:NODE_302677_length_8241_cov_21.205557	Coordinate:4747	Reads:1	Hits:4	Allocated_reads:0.25	Strand:+
GGAATACACAATTTTGAAGCCTGGCACTTG
>Location:NODE_302677_length_8241_cov_21.205557	Coordinate:4748	Reads:1	Hits:4	Allocated_reads:0.25	Strand:+
GAATACACAATTTTGAAGCCTGGCA
>Location:NODE_302677_length_8241_cov_21.205557	Coordinate:4748	Reads:1	Hits:4	Allocated_reads:0.25	Strand:+
GAATACACAATTTTGAAGCCTGGCACTT
>Location:NODE_302677_length_8241_cov_21.205557	Coordinate:4748	Reads:1	Hits:4	Allocated_reads:0.25	Strand:+
GAATACACAATTTTGAAGCCTGGCACTTGGAC
>Location:NODE_302677_length_8241_cov_21.205557	Coordinate:4750	Reads:3	Hits:4	Allocated_reads:0.75	Strand:+
ATACACAATTTTGAAGCCTGGCAC
>Location:NODE_302677_length_8241_cov_21.205557	Coordinate:4750	Reads:1	Hits:4	Allocated_reads:0.25	Strand:+
ATACACAATTTTGAAGCCTGGCATT
>Location:NODE_302677_length_8241_cov_21.205557	Coordinate:4750	Reads:1	Hits:4	Allocated_reads:0.25	Strand:+
ATACACAATTTTGAAGCCTGGCACTTGGAC
>Location:NODE_302677_length_8241_cov_21.205557	Coordinate:4751	Reads:1	Hits:4	Allocated_reads:0.25	Strand:+
TACACAATTTTGAAGCCTGGCACTTGGA
>Location:NODE_302677_length_8241_cov_21.205557	Coordinate:4751	Reads:2	Hits:4	Allocated_reads:0.5	Strand:+
TACACAATTTTGAAGCCTGGCACTTGGAC
>Location:NODE_302677_length_8241_cov_21.205557	Coordinate:4752	Reads:1	Hits:4	Allocated_reads:0.25	Strand:+
ACACAATTTTGAAGCCTGGCACTTGGAA
>Location:NODE_302677_length_8241_cov_21.205557	Coordinate:4752	Reads:1	Hits:4	Allocated_reads:0.25	Strand:+
ACACAATTTTGAAGCCTGGCACTTGGAC
>Location:NODE_302677_length_8241_cov_21.205557	Coordinate:4758	Reads:1	Hits:4	Allocated_reads:0.25	Strand:+
TTTTGAAGCCTGGCACTTGGACTCA
>Location:NODE_302677_length_8241_cov_21.205557	Coordinate:4758	Reads:1	Hits:4	Allocated_reads:0.25	Strand:+
TTTTGAAGCCTGGCACTTGGACTCATATCA
>Location:NODE_302677_length_8241_cov_21.205557	Coordinate:4759	Reads:1	Hits:4	Allocated_reads:0.25	Strand:+
TTTGAAGCCTGGCACTTGGACTCATA
>Location:NODE_302677_length_8241_cov_21.205557	Coordinate:4759	Reads:1	Hits:4	Allocated_reads:0.25	Strand:+
TTTGAAGCCTGGCACTTGGACTCATAT
>Location:NODE_302677_length_8241_cov_21.205557	Coordinate:4760	Reads:1	Hits:4	Allocated_reads:0.25	Strand:+
TTGAAGCCTGGCACTTGGACTCATATCA
>Location:NODE_302677_length_8241_cov_21.205557	Coordinate:4761	Reads:1	Hits:4	Allocated_reads:0.25	Strand:+
TGAAGCCTGGCACTTGGACTCATATC
>Location:NODE_302677_length_8241_cov_21.205557	Coordinate:4806	Reads:1	Hits:1	Allocated_reads:1	Strand:-
TACAGGTGTCCGTGTATTTTTGATCTTCT
>Location:NODE_302677_length_8241_cov_21.205557	Coordinate:4848	Reads:1	Hits:1	Allocated_reads:1	Strand:-
TAGATTTAAAATACTGAGGTTTTAGT
>Location:NODE_302677_length_8241_cov_21.205557	Coordinate:4986	Reads:1	Hits:1	Allocated_reads:1	Strand:-
CACTTCGAAAAATGAACAAGCTAGCAGTCT
>Location:NODE_302677_length_8241_cov_21.205557	Coordinate:5012	Reads:1	Hits:8	Allocated_reads:0.125	Strand:-
CATTTGAACATTTTACACTCCCATGAACACT
>Location:NODE_302677_length_8241_cov_21.205557	Coordinate:5012	Reads:7	Hits:8	Allocated_reads:0.875	Strand:-
TTGAACATTTTACACTCCCATGAACACT
>Location:NODE_302677_length_8241_cov_21.205557	Coordinate:5012	Reads:4	Hits:8	Allocated_reads:0.5	Strand:-
TTTGAACATTTTACACTCCCATGAACACT
>Location:NODE_302677_length_8241_cov_21.205557	Coordinate:5013	Reads:1	Hits:9	Allocated_reads:0.111111111111111	Strand:-
TTTGAACATTTTACACTCCCATGAACAC
>Location:NODE_302677_length_8241_cov_21.205557	Coordinate:5015	Reads:1	Hits:9	Allocated_reads:0.111111111111111	Strand:-
CATTTGAACATTTTACACTCCCATGAAC
>Location:NODE_302677_length_8241_cov_21.205557	Coordinate:5015	Reads:1	Hits:9	Allocated_reads:0.111111111111111	Strand:-
TTTGAACATTTTACACTCCCATGAAC
>Location:NODE_302677_length_8241_cov_21.205557	Coordinate:5018	Reads:1	Hits:9	Allocated_reads:0.111111111111111	Strand:+
CATGGGAGTGTAAAATGTTCAAATGTGG
>Location:NODE_302677_length_8241_cov_21.205557	Coordinate:5018	Reads:1	Hits:9	Allocated_reads:0.111111111111111	Strand:-
CTACATTTGAACATTTTACACTCCCATG
>Location:NODE_302677_length_8241_cov_21.205557	Coordinate:5020	Reads:1	Hits:10	Allocated_reads:0.1	Strand:-
CTACATTTGAACATTTTACACTCCCA
>Location:NODE_302677_length_8241_cov_21.205557	Coordinate:5020	Reads:1	Hits:9	Allocated_reads:0.111111111111111	Strand:+
TGGGAGTGTAAAATGTTCAAATGTAGTTTT
>Location:NODE_302677_length_8241_cov_21.205557	Coordinate:5021	Reads:1	Hits:11	Allocated_reads:0.0909090909090909	Strand:-
CTACATTTGAACATTTTACACTCCC
>Location:NODE_302677_length_8241_cov_21.205557	Coordinate:5039	Reads:1	Hits:1	Allocated_reads:1	Strand:+
AATGTAGTTTTCAGTAAAAGGATGTTGTATA
>Location:NODE_302677_length_8241_cov_21.205557	Coordinate:5041	Reads:1	Hits:1	Allocated_reads:1	Strand:+
TGTAGTTTTCAGTAAAAGGATGTTGT
>Location:NODE_302677_length_8241_cov_21.205557	Coordinate:5066	Reads:1	Hits:1	Allocated_reads:1	Strand:+
TATATGAAACCAAGTGGTCAGCGGGG
>Location:NODE_302677_length_8241_cov_21.205557	Coordinate:5154	Reads:1	Hits:1	Allocated_reads:1	Strand:+
TTTGAGAATACAATAGAATAATAAAAAAAGAG
>Location:NODE_302677_length_8241_cov_21.205557	Coordinate:5156	Reads:1	Hits:1	Allocated_reads:1	Strand:+
TGAGAATACAATAGAATAATAAAAAAAGA
>Location:NODE_302677_length_8241_cov_21.205557	Coordinate:5159	Reads:1	Hits:1	Allocated_reads:1	Strand:+
GAATACAATAGAATAATAAAAAAAGAGGT
>Location:NODE_302677_length_8241_cov_21.205557	Coordinate:5198	Reads:2	Hits:1	Allocated_reads:2	Strand:+
TCAGGGATGTACACCGAGGCAGGCTGGCT
>Location:NODE_302677_length_8241_cov_21.205557	Coordinate:5249	Reads:1	Hits:1	Allocated_reads:1	Strand:+
ATGGTACGACAATAAGATAATACAACAAT
>Location:NODE_302677_length_8241_cov_21.205557	Coordinate:5326	Reads:1	Hits:1	Allocated_reads:1	Strand:+
TACAATAAAATGATGATCTAACTTACTGG
>Location:NODE_302677_length_8241_cov_21.205557	Coordinate:5400	Reads:1	Hits:1	Allocated_reads:1	Strand:+
CAATACAACCTACACACCCAGTGCTGCACA
>Location:NODE_302677_length_8241_cov_21.205557	Coordinate:5452	Reads:1	Hits:1	Allocated_reads:1	Strand:+
CCCCACCTGAGGTCCCAGGGCTGCTGGCAT
>Location:NODE_302677_length_8241_cov_21.205557	Coordinate:5457	Reads:1	Hits:1	Allocated_reads:1	Strand:+
CCTGAGGTCCCAGGGCTGCTGGCAAGTCCTC
>Location:NODE_302677_length_8241_cov_21.205557	Coordinate:5619	Reads:1	Hits:1	Allocated_reads:1	Strand:-
GAGTATTTCCAGTCTGCGCTTTGTGT
>Location:NODE_302677_length_8241_cov_21.205557	Coordinate:5667	Reads:1	Hits:1	Allocated_reads:1	Strand:-
AACACTTCAAACTCACCTCCATCAGGAC
>Location:NODE_302677_length_8241_cov_21.205557	Coordinate:5757	Reads:1	Hits:1	Allocated_reads:1	Strand:+
ACCGTTGTAAAAAGGTGATTGTTCGATTCT
>Location:NODE_302677_length_8241_cov_21.205557	Coordinate:5769	Reads:1	Hits:1	Allocated_reads:1	Strand:-
CATCCGGGTAAGAATCGAACAATCACCT
>Location:NODE_302677_length_8241_cov_21.205557	Coordinate:5770	Reads:1	Hits:1	Allocated_reads:1	Strand:-
ATCCGGGTAAGAATCGAACAATCACC
>Location:NODE_302677_length_8241_cov_21.205557	Coordinate:5770	Reads:3	Hits:1	Allocated_reads:3	Strand:-
CATCCGGGTAAGAATCGAACAATCACC
>Location:NODE_302677_length_8241_cov_21.205557	Coordinate:5773	Reads:1	Hits:1	Allocated_reads:1	Strand:-
GCCTGCCATCCGGGTAAGAATCGAACAATC
>Location:NODE_302677_length_8241_cov_21.205557	Coordinate:5779	Reads:1	Hits:1	Allocated_reads:1	Strand:+
TCGATTCTTACCCGGATGGCAGGCGAACC
>Location:NODE_302677_length_8241_cov_21.205557	Coordinate:5783	Reads:1	Hits:2	Allocated_reads:0.5	Strand:+
TTCTTACCCGGATGGCAGGCGAACCTCGC
>Location:NODE_302677_length_8241_cov_21.205557	Coordinate:5784	Reads:1	Hits:2	Allocated_reads:0.5	Strand:+
TCTTACCCGGATGGCAGGCGAACC
>Location:NODE_302677_length_8241_cov_21.205557	Coordinate:5784	Reads:1	Hits:2	Allocated_reads:0.5	Strand:+
TCTTACCCGGATGGCAGGTGAACCTCGC
>Location:NODE_302677_length_8241_cov_21.205557	Coordinate:5784	Reads:2	Hits:2	Allocated_reads:1	Strand:+
TCTTACCCGGATGGCAGGCGAACCTCGC
>Location:NODE_302677_length_8241_cov_21.205557	Coordinate:5784	Reads:1	Hits:1	Allocated_reads:1	Strand:+
TCTTACCCGGATGGCAGGCGAACCTCGCA
>Location:NODE_302677_length_8241_cov_21.205557	Coordinate:5785	Reads:1	Hits:1	Allocated_reads:1	Strand:+
CTTACCCGGATGGCAGGCGAACCTCGCA
>Location:NODE_302677_length_8241_cov_21.205557	Coordinate:5786	Reads:2	Hits:1	Allocated_reads:2	Strand:+
TTACCCGGATGGCAGGCGAACCTCGCAGT
>Location:NODE_302677_length_8241_cov_21.205557	Coordinate:5786	Reads:1	Hits:1	Allocated_reads:1	Strand:+
TTACCCGGATGGCAGGCGAACCTCGCAGTG
>Location:NODE_302677_length_8241_cov_21.205557	Coordinate:5787	Reads:1	Hits:2	Allocated_reads:0.5	Strand:+
TACCCGGATGGCAGGCGAATCTCGC
>Location:NODE_302677_length_8241_cov_21.205557	Coordinate:5787	Reads:1	Hits:1	Allocated_reads:1	Strand:+
TACCCGGATGGCAGGCGAACCTCGCA
>Location:NODE_302677_length_8241_cov_21.205557	Coordinate:5787	Reads:1	Hits:1	Allocated_reads:1	Strand:+
TACCCGGATGGCAGGCGAACCTCGCAGT
>Location:NODE_302677_length_8241_cov_21.205557	Coordinate:5787	Reads:2	Hits:1	Allocated_reads:2	Strand:+
TACCCGGATGGCAGGCGAACCTCGCAGTGTG
>Location:NODE_302677_length_8241_cov_21.205557	Coordinate:5802	Reads:1	Hits:1	Allocated_reads:1	Strand:+
CGAACCTCGCAGTGTGTCCCCAGTGGATAACC
>Location:NODE_302677_length_8241_cov_21.205557	Coordinate:5842	Reads:1	Hits:1	Allocated_reads:1	Strand:-
GCAGAATGTATGTTCCCTTGGCAGCC
>Location:NODE_302677_length_8241_cov_21.205557	Coordinate:5845	Reads:1	Hits:1	Allocated_reads:1	Strand:+
TGCCAAGGGAACATACATTCTGCCTCTGTT
>Location:NODE_302677_length_8241_cov_21.205557	Coordinate:5874	Reads:1	Hits:1	Allocated_reads:1	Strand:+
TCCGGGGTCGGGCTCTTGTTGCTGGGCAC
>Location:NODE_302677_length_8241_cov_21.205557	Coordinate:5896	Reads:1	Hits:1	Allocated_reads:1	Strand:+
TGGGCAACCTGGACCACTTTTTTAATCT
>Location:NODE_302677_length_8241_cov_21.205557	Coordinate:5959	Reads:2	Hits:1	Allocated_reads:2	Strand:-
ACCCTGAGGAGAAAGAGAGGCCCATTCT
>Location:NODE_302677_length_8241_cov_21.205557	Coordinate:5977	Reads:1	Hits:1	Allocated_reads:1	Strand:+
TCCTCAGGGTCAGTGTCTGGCGCGGAC
>Location:NODE_302677_length_8241_cov_21.205557	Coordinate:5977	Reads:1	Hits:1	Allocated_reads:1	Strand:+
TCCTCAGGGTCAGTGTCTGGCACGGACT
>Location:NODE_302677_length_8241_cov_21.205557	Coordinate:5977	Reads:1	Hits:1	Allocated_reads:1	Strand:+
TCCTCAGGGTCAGTGTCTGGCGCGGACG
>Location:NODE_302677_length_8241_cov_21.205557	Coordinate:5977	Reads:24	Hits:1	Allocated_reads:24	Strand:+
TCCTCAGGGTCAGTGTCTGGCGCGGACT
