# Supplementary material for: First characterization of PIWI-interacting RNA clusters in a cichlid fish with a B chromosome
Source: BMC Biol. 2022 Sep 21;20:204. doi: 10.1186/s12915-022-01403-2 (PMC9490952; doi:10.1186/s12915-022-01403-2)
Supplement: Supplementary file 1 — Additional file 1. Zipped folder with fasta and interactive html piRNA cluster information for the A. latifasciata genome. The nomenclature is as follows: number-pirna-cluster_sex_B-presence (f, female; m, male; 0b, without B chromosome; 1b, with B chromosome). [file 12915_2022_1403_MOESM1_ESM.zip › 119_m0b.fasta]

>Location:NODE_304263_length_4982_cov_28.985548	Coordinate:1	Reads:4	Hits:22	Allocated_reads:0.181818181818182	Strand:-
TGAAGGAATACAAGACAGTCAAAAGGAGTT
>Location:NODE_304263_length_4982_cov_28.985548	Coordinate:2	Reads:1	Hits:22	Allocated_reads:0.0454545454545455	Strand:+
ACTCCTTTTGACTGTCTTGTATTCT
>Location:NODE_304263_length_4982_cov_28.985548	Coordinate:2	Reads:1	Hits:22	Allocated_reads:0.0454545454545455	Strand:-
TACGATGAAGGAATACAAGACAGTCAAAAGGAGT
>Location:NODE_304263_length_4982_cov_28.985548	Coordinate:3	Reads:1	Hits:22	Allocated_reads:0.0454545454545455	Strand:-
TACGATGAAGGAATACAAGACAGTCAAAAGTTT
>Location:NODE_304263_length_4982_cov_28.985548	Coordinate:4	Reads:1	Hits:22	Allocated_reads:0.0454545454545455	Strand:-
CGATGAAGGAATACAAGACAGTCAAAAGGA
>Location:NODE_304263_length_4982_cov_28.985548	Coordinate:5	Reads:1	Hits:22	Allocated_reads:0.0454545454545455	Strand:-
ATACGATGAAGGAATACAAGACAGTCAAAAGT
>Location:NODE_304263_length_4982_cov_28.985548	Coordinate:5	Reads:1	Hits:22	Allocated_reads:0.0454545454545455	Strand:-
TACGATGAAGGAATACAAGACAGTCAAAAGT
>Location:NODE_304263_length_4982_cov_28.985548	Coordinate:5	Reads:1	Hits:22	Allocated_reads:0.0454545454545455	Strand:-
TACGATGAAGGAATACAAGACAGTCAAAATT
>Location:NODE_304263_length_4982_cov_28.985548	Coordinate:5	Reads:1	Hits:22	Allocated_reads:0.0454545454545455	Strand:-
TACGATGAAGGAATACAAGACAGTCAAATTT
>Location:NODE_304263_length_4982_cov_28.985548	Coordinate:6	Reads:1	Hits:22	Allocated_reads:0.0454545454545455	Strand:+
CTTTTGACTGTCTTGTATTCCTTC
>Location:NODE_304263_length_4982_cov_28.985548	Coordinate:6	Reads:1	Hits:22	Allocated_reads:0.0454545454545455	Strand:-
TACGATGAAGGAATACAAGACAGTCAATTT
>Location:NODE_304263_length_4982_cov_28.985548	Coordinate:6	Reads:2	Hits:22	Allocated_reads:0.0909090909090909	Strand:-
TACGATGAAGGAATACAAGACAGTCAAAAT
>Location:NODE_304263_length_4982_cov_28.985548	Coordinate:6	Reads:6	Hits:22	Allocated_reads:0.272727272727273	Strand:-
TACGATGAAGGAATACAAGACAGTCAAAAG
>Location:NODE_304263_length_4982_cov_28.985548	Coordinate:7	Reads:21	Hits:22	Allocated_reads:0.954545454545455	Strand:-
TACGATGAAGGAATACAAGACAGTCAAAA
>Location:NODE_304263_length_4982_cov_28.985548	Coordinate:8	Reads:1	Hits:22	Allocated_reads:0.0454545454545455	Strand:-
TACGATGAAGGAATACAAGACAGTCAAT
>Location:NODE_304263_length_4982_cov_28.985548	Coordinate:10	Reads:1	Hits:28	Allocated_reads:0.0357142857142857	Strand:-
ATACGATGAAGGAATACAAGACAGTCT
>Location:NODE_304263_length_4982_cov_28.985548	Coordinate:10	Reads:13	Hits:28	Allocated_reads:0.464285714285714	Strand:-
TACGATGAAGGAATACAAGACAGTCA
>Location:NODE_304263_length_4982_cov_28.985548	Coordinate:10	Reads:2	Hits:28	Allocated_reads:0.0714285714285714	Strand:-
TACGATGAAGGAATACAAGACAGTCT
>Location:NODE_304263_length_4982_cov_28.985548	Coordinate:10	Reads:1	Hits:28	Allocated_reads:0.0357142857142857	Strand:+
TGACTGTCTTGTATTCCTTCATCGTATT
>Location:NODE_304263_length_4982_cov_28.985548	Coordinate:11	Reads:1	Hits:28	Allocated_reads:0.0357142857142857	Strand:-
TACGATGAAGGAATACAAGACAGTA
>Location:NODE_304263_length_4982_cov_28.985548	Coordinate:11	Reads:1	Hits:28	Allocated_reads:0.0357142857142857	Strand:-
TACGATGAAGGAATACAAGACAGTT
>Location:NODE_304263_length_4982_cov_28.985548	Coordinate:11	Reads:31	Hits:28	Allocated_reads:1.10714285714286	Strand:-
TACGATGAAGGAATACAAGACAGTC
>Location:NODE_304263_length_4982_cov_28.985548	Coordinate:12	Reads:10	Hits:28	Allocated_reads:0.357142857142857	Strand:-
ATACGATGAAGGAATACAAGACAGT
>Location:NODE_304263_length_4982_cov_28.985548	Coordinate:12	Reads:1	Hits:28	Allocated_reads:0.0357142857142857	Strand:-
TACGATGAAGGAATACAAGACAGA
>Location:NODE_304263_length_4982_cov_28.985548	Coordinate:12	Reads:1	Hits:28	Allocated_reads:0.0357142857142857	Strand:-
TACGATGAAGGAATACAAGTCAGT
>Location:NODE_304263_length_4982_cov_28.985548	Coordinate:12	Reads:308	Hits:28	Allocated_reads:11	Strand:-
TACGATGAAGGAATACAAGACAGT
>Location:NODE_304263_length_4982_cov_28.985548	Coordinate:12	Reads:7	Hits:28	Allocated_reads:0.25	Strand:-
TTAAATACGATGAAGGAATACAAGACAGT
>Location:NODE_304263_length_4982_cov_28.985548	Coordinate:12	Reads:1	Hits:28	Allocated_reads:0.0357142857142857	Strand:-
TTTAAATACGATGAAGGAATACAAGACAGT
>Location:NODE_304263_length_4982_cov_28.985548	Coordinate:13	Reads:1	Hits:28	Allocated_reads:0.0357142857142857	Strand:-
TAAATACGATGAAGGAATACAAGACAG
>Location:NODE_304263_length_4982_cov_28.985548	Coordinate:13	Reads:1	Hits:28	Allocated_reads:0.0357142857142857	Strand:-
TTTAAATACGATGAAGGAATACAAGACAG
>Location:NODE_304263_length_4982_cov_28.985548	Coordinate:22	Reads:1	Hits:27	Allocated_reads:0.037037037037037	Strand:-
GTGACATTTTTAAATACGATGAAGGAAA
>Location:NODE_304263_length_4982_cov_28.985548	Coordinate:23	Reads:1	Hits:29	Allocated_reads:0.0344827586206897	Strand:-
TGACATTTTTAAATACGATGAAGGAA
>Location:NODE_304263_length_4982_cov_28.985548	Coordinate:26	Reads:6	Hits:23	Allocated_reads:0.260869565217391	Strand:+
CTTCATCGTATTTAAAAATGTCACACA
>Location:NODE_304263_length_4982_cov_28.985548	Coordinate:26	Reads:1	Hits:23	Allocated_reads:0.0434782608695652	Strand:+
CTTCATCGTATTTAAAAATGTCACACAC
>Location:NODE_304263_length_4982_cov_28.985548	Coordinate:26	Reads:1	Hits:23	Allocated_reads:0.0434782608695652	Strand:+
CTTCATCGTATTTAAAAATGTCACACACC
>Location:NODE_304263_length_4982_cov_28.985548	Coordinate:75	Reads:1	Hits:1	Allocated_reads:1	Strand:-
AGTGCTGATCACCTTCTGCACAGCTTTC
>Location:NODE_304263_length_4982_cov_28.985548	Coordinate:89	Reads:3	Hits:1	Allocated_reads:3	Strand:-
TGGTTCTTTAGGCAGTGCTGATCACCT
>Location:NODE_304263_length_4982_cov_28.985548	Coordinate:90	Reads:1	Hits:1	Allocated_reads:1	Strand:-
TGGTTCTTTAGGCAGTGCTGATCACC
>Location:NODE_304263_length_4982_cov_28.985548	Coordinate:103	Reads:1	Hits:1	Allocated_reads:1	Strand:-
CAGCGGGCAGCCTATGGTTCTTTAGGC
>Location:NODE_304263_length_4982_cov_28.985548	Coordinate:104	Reads:1	Hits:1	Allocated_reads:1	Strand:-
GCAGCGGGCAGCCTATGGTTCTTTAGG
>Location:NODE_304263_length_4982_cov_28.985548	Coordinate:106	Reads:1	Hits:1	Allocated_reads:1	Strand:+
TAAAGAACCATAGGCTGCCCGCTG
>Location:NODE_304263_length_4982_cov_28.985548	Coordinate:106	Reads:2	Hits:1	Allocated_reads:2	Strand:+
TAAAGAACCATAGGCTGCCCGCTGCCC
>Location:NODE_304263_length_4982_cov_28.985548	Coordinate:114	Reads:1	Hits:1	Allocated_reads:1	Strand:+
CATAGGCTGCCCGCTGCCCTCCCTA
>Location:NODE_304263_length_4982_cov_28.985548	Coordinate:118	Reads:1	Hits:1	Allocated_reads:1	Strand:-
TGTCCTGTAGGGAGGGCAGCGGGCAGCC
>Location:NODE_304263_length_4982_cov_28.985548	Coordinate:129	Reads:1	Hits:1	Allocated_reads:1	Strand:-
AACCTGAAGATGTCCTGTAGGGAGGGC
>Location:NODE_304263_length_4982_cov_28.985548	Coordinate:129	Reads:2	Hits:1	Allocated_reads:2	Strand:-
ACCTGAAGATGTCCTGTAGGGAGGGC
>Location:NODE_304263_length_4982_cov_28.985548	Coordinate:129	Reads:1	Hits:1	Allocated_reads:1	Strand:-
CCTGAAGATGTCCTGTAGGGAGGGC
>Location:NODE_304263_length_4982_cov_28.985548	Coordinate:131	Reads:1	Hits:1	Allocated_reads:1	Strand:-
CACCGAAACCTGAAGATGTCCTGTAGGGAGG
>Location:NODE_304263_length_4982_cov_28.985548	Coordinate:131	Reads:1	Hits:1	Allocated_reads:1	Strand:-
CACCGAAACCTGAAGATGTCCTGTAGGGAGT
>Location:NODE_304263_length_4982_cov_28.985548	Coordinate:133	Reads:1	Hits:1	Allocated_reads:1	Strand:-
AACACCGAAACCTGAAGATGTCCTGTAGGGA
>Location:NODE_304263_length_4982_cov_28.985548	Coordinate:133	Reads:1	Hits:1	Allocated_reads:1	Strand:-
CACCGAAACCTGAAGATGTCCTGTAGGGA
>Location:NODE_304263_length_4982_cov_28.985548	Coordinate:134	Reads:1	Hits:1	Allocated_reads:1	Strand:-
CACCGAAACCTGAAGATGTCCTGTAGGG
>Location:NODE_304263_length_4982_cov_28.985548	Coordinate:135	Reads:1	Hits:1	Allocated_reads:1	Strand:-
AAACACCGAAACCTGAAGATGTCCTGTAGG
>Location:NODE_304263_length_4982_cov_28.985548	Coordinate:135	Reads:1	Hits:1	Allocated_reads:1	Strand:-
AAACACCGAAACCTGAAGATGTCCTGTAGT
>Location:NODE_304263_length_4982_cov_28.985548	Coordinate:135	Reads:1	Hits:1	Allocated_reads:1	Strand:-
AACACCGAAACCTGAAGATGTCCTGTAGG
>Location:NODE_304263_length_4982_cov_28.985548	Coordinate:135	Reads:2	Hits:1	Allocated_reads:2	Strand:-
GAAACACCGAAACCTGAAGATGTCCTGTAGG
>Location:NODE_304263_length_4982_cov_28.985548	Coordinate:135	Reads:1	Hits:1	Allocated_reads:1	Strand:-
TGAAACACCGAAACCTGAAGATGTCCTGTAGG
>Location:NODE_304263_length_4982_cov_28.985548	Coordinate:137	Reads:1	Hits:1	Allocated_reads:1	Strand:-
GAAACACCGAAACCTGAAGATGTCCTGTA
>Location:NODE_304263_length_4982_cov_28.985548	Coordinate:137	Reads:1	Hits:1	Allocated_reads:1	Strand:-
TGAAACACCGAAACCTGAAGATGTCCTGTA
>Location:NODE_304263_length_4982_cov_28.985548	Coordinate:140	Reads:1	Hits:1	Allocated_reads:1	Strand:-
TGCTGAAACACCGAAACCTGAAGATGTCCT
>Location:NODE_304263_length_4982_cov_28.985548	Coordinate:141	Reads:1	Hits:1	Allocated_reads:1	Strand:-
GCTGAAACACCGAAACCTGAAGATGTCC
>Location:NODE_304263_length_4982_cov_28.985548	Coordinate:142	Reads:1	Hits:1	Allocated_reads:1	Strand:-
TGCTGAAACACCGAAACCTGAAGATGTC
>Location:NODE_304263_length_4982_cov_28.985548	Coordinate:146	Reads:1	Hits:1	Allocated_reads:1	Strand:-
ATTCCCCTGCTGAAACACCGAAACCTGAAGA
>Location:NODE_304263_length_4982_cov_28.985548	Coordinate:146	Reads:2	Hits:1	Allocated_reads:2	Strand:-
TCCCCTGCTGAAACACCGAAACCTGAAGA
>Location:NODE_304263_length_4982_cov_28.985548	Coordinate:151	Reads:1	Hits:1	Allocated_reads:1	Strand:-
CATTCCCCTGCTGAAACACCGAAACCT
>Location:NODE_304263_length_4982_cov_28.985548	Coordinate:151	Reads:1	Hits:1	Allocated_reads:1	Strand:-
TTCATTCCCCTGCTGAAACACCGAAACCT
>Location:NODE_304263_length_4982_cov_28.985548	Coordinate:151	Reads:1	Hits:1	Allocated_reads:1	Strand:-
TTTCATTCCCCTGCTGAAACACCGAAACCT
>Location:NODE_304263_length_4982_cov_28.985548	Coordinate:167	Reads:1	Hits:1	Allocated_reads:1	Strand:-
TGTCTTTGTTTATTTTCATTCCCCTGC
>Location:NODE_304263_length_4982_cov_28.985548	Coordinate:200	Reads:1	Hits:1	Allocated_reads:1	Strand:-
ATGAGTTGTGAAAGCCCAGACAGCTTCC
>Location:NODE_304263_length_4982_cov_28.985548	Coordinate:201	Reads:1	Hits:1	Allocated_reads:1	Strand:-
ACATGAGTTGTGAAAGCCCAGACAGCTTC
>Location:NODE_304263_length_4982_cov_28.985548	Coordinate:203	Reads:1	Hits:1	Allocated_reads:1	Strand:-
TACATGAGTTGTGAAAGCCCAGACAGCT
>Location:NODE_304263_length_4982_cov_28.985548	Coordinate:204	Reads:1	Hits:1	Allocated_reads:1	Strand:-
ACATGAGTTGTGAAAGCCCAGACAGC
>Location:NODE_304263_length_4982_cov_28.985548	Coordinate:204	Reads:1	Hits:1	Allocated_reads:1	Strand:-
ATACATGAGTTGTGAAAGCCCAGACAGC
>Location:NODE_304263_length_4982_cov_28.985548	Coordinate:204	Reads:1	Hits:1	Allocated_reads:1	Strand:-
TACATGAGTTGTGAAAGCCCAGACAGC
>Location:NODE_304263_length_4982_cov_28.985548	Coordinate:206	Reads:3	Hits:1	Allocated_reads:3	Strand:-
TGAATACATGAGTTGTGAAAGCCCAGACA
>Location:NODE_304263_length_4982_cov_28.985548	Coordinate:210	Reads:1	Hits:1	Allocated_reads:1	Strand:-
AGTTGTTGAATACATGAGTTGTGAAAGCCCA
>Location:NODE_304263_length_4982_cov_28.985548	Coordinate:210	Reads:2	Hits:1	Allocated_reads:2	Strand:-
TGTTGAATACATGAGTTGTGAAAGCCCA
>Location:NODE_304263_length_4982_cov_28.985548	Coordinate:210	Reads:25	Hits:1	Allocated_reads:25	Strand:-
TTGTTGAATACATGAGTTGTGAAAGCCCA
>Location:NODE_304263_length_4982_cov_28.985548	Coordinate:231	Reads:1	Hits:1	Allocated_reads:1	Strand:+
TTCAACAACTGAGTATAATAGCTATT
>Location:NODE_304263_length_4982_cov_28.985548	Coordinate:231	Reads:1	Hits:1	Allocated_reads:1	Strand:+
TTCAACAACTGAGTATAATAGCTATTCTG
>Location:NODE_304263_length_4982_cov_28.985548	Coordinate:244	Reads:1	Hits:1	Allocated_reads:1	Strand:+
TATAATAGCTATTCTGTACTGAAT
>Location:NODE_304263_length_4982_cov_28.985548	Coordinate:253	Reads:1	Hits:1	Allocated_reads:1	Strand:-
TAAAGAGATGCCATTCAGTACAGAATA
>Location:NODE_304263_length_4982_cov_28.985548	Coordinate:255	Reads:1	Hits:1	Allocated_reads:1	Strand:-
TATTAAAGAGATGCCATTCAGTACAGAA
>Location:NODE_304263_length_4982_cov_28.985548	Coordinate:256	Reads:1	Hits:1	Allocated_reads:1	Strand:-
ATTAAAGAGATGCCATTCAGTACAGA
>Location:NODE_304263_length_4982_cov_28.985548	Coordinate:262	Reads:1	Hits:1	Allocated_reads:1	Strand:-
TGACTGTATTAAAGAGATGCCATTCAG
>Location:NODE_304263_length_4982_cov_28.985548	Coordinate:263	Reads:1	Hits:1	Allocated_reads:1	Strand:-
ACATGACTGTATTAAAGAGATGCCATTCA
>Location:NODE_304263_length_4982_cov_28.985548	Coordinate:263	Reads:1	Hits:1	Allocated_reads:1	Strand:-
GACATGACTGTATTAAAGAGATGCCATTCA
>Location:NODE_304263_length_4982_cov_28.985548	Coordinate:267	Reads:1	Hits:1	Allocated_reads:1	Strand:-
TAGGACATGACTGTATTAAAGAGATGCCA
>Location:NODE_304263_length_4982_cov_28.985548	Coordinate:268	Reads:1	Hits:1	Allocated_reads:1	Strand:-
TAGGACATGACTGTATTAAAGAGATGCC
>Location:NODE_304263_length_4982_cov_28.985548	Coordinate:275	Reads:2	Hits:1	Allocated_reads:2	Strand:-
TGCACATTTAGGACATGACTGTATTAAAG
>Location:NODE_304263_length_4982_cov_28.985548	Coordinate:276	Reads:1	Hits:1	Allocated_reads:1	Strand:-
TGCACATTTAGGACATGACTGTATTAAA
>Location:NODE_304263_length_4982_cov_28.985548	Coordinate:280	Reads:1	Hits:1	Allocated_reads:1	Strand:-
TTGCACATTTAGGACATGACTGTAT
>Location:NODE_304263_length_4982_cov_28.985548	Coordinate:304	Reads:1	Hits:1	Allocated_reads:1	Strand:-
TAGTAGTAATAGTAGCAGCACACACTTT
>Location:NODE_304263_length_4982_cov_28.985548	Coordinate:306	Reads:1	Hits:1	Allocated_reads:1	Strand:-
TAGTAGTAGTAATAGTAGCAGCACACACT
>Location:NODE_304263_length_4982_cov_28.985548	Coordinate:308	Reads:1	Hits:1	Allocated_reads:1	Strand:-
TAGTAGTAGTAATAGTAGCAGCACACA
>Location:NODE_304263_length_4982_cov_28.985548	Coordinate:310	Reads:1	Hits:1	Allocated_reads:1	Strand:-
TAGTAGTAGTAATAGTAGCAGCACA
>Location:NODE_304263_length_4982_cov_28.985548	Coordinate:310	Reads:1	Hits:1	Allocated_reads:1	Strand:-
TATTAGTAGTAGTAATAGTAGCAGCACA
>Location:NODE_304263_length_4982_cov_28.985548	Coordinate:326	Reads:2	Hits:1	Allocated_reads:2	Strand:-
TAAAGAATCGCATTATTATTAGTAGTAG
>Location:NODE_304263_length_4982_cov_28.985548	Coordinate:327	Reads:1	Hits:1	Allocated_reads:1	Strand:-
TAAAGAATCGCATTATTATTAGTAGTA
>Location:NODE_304263_length_4982_cov_28.985548	Coordinate:363	Reads:1	Hits:1	Allocated_reads:1	Strand:-
TCAGGACTAGGTGGCAATGTAATAATAGTGT
>Location:NODE_304263_length_4982_cov_28.985548	Coordinate:365	Reads:1	Hits:1	Allocated_reads:1	Strand:+
ACTATTATTACATTGCCACCTAGTCCTGAGT
>Location:NODE_304263_length_4982_cov_28.985548	Coordinate:365	Reads:1	Hits:1	Allocated_reads:1	Strand:-
TCAGGACTAGGTGGCAATGTAATAATAGT
>Location:NODE_304263_length_4982_cov_28.985548	Coordinate:368	Reads:1	Hits:1	Allocated_reads:1	Strand:-
AACTCAGGACTAGGTGGCAATGTAATAAT
>Location:NODE_304263_length_4982_cov_28.985548	Coordinate:369	Reads:1	Hits:1	Allocated_reads:1	Strand:+
TTATTACATTGCCACCTAGTCCTGAGT
>Location:NODE_304263_length_4982_cov_28.985548	Coordinate:372	Reads:1	Hits:1	Allocated_reads:1	Strand:+
TTACATTGCCACCTAGTCCTGAGT
>Location:NODE_304263_length_4982_cov_28.985548	Coordinate:373	Reads:1	Hits:1	Allocated_reads:1	Strand:+
TACATTGCCACCTAGTCCTGAGTTCC
>Location:NODE_304263_length_4982_cov_28.985548	Coordinate:374	Reads:1	Hits:1	Allocated_reads:1	Strand:-
CAGGAACTCAGGACTAGGTGGCAATGT
>Location:NODE_304263_length_4982_cov_28.985548	Coordinate:376	Reads:1	Hits:1	Allocated_reads:1	Strand:-
AACTCAGGAACTCAGGACTAGGTGGCAAT
>Location:NODE_304263_length_4982_cov_28.985548	Coordinate:376	Reads:3	Hits:1	Allocated_reads:3	Strand:-
CAACTCAGGAACTCAGGACTAGGTGGCAAT
>Location:NODE_304263_length_4982_cov_28.985548	Coordinate:377	Reads:1	Hits:1	Allocated_reads:1	Strand:-
AACTCAGGAACTCAGGACTAGGTGGCAA
>Location:NODE_304263_length_4982_cov_28.985548	Coordinate:382	Reads:9	Hits:1	Allocated_reads:9	Strand:-
ACACAACTCAGGAACTCAGGACTAGGT
>Location:NODE_304263_length_4982_cov_28.985548	Coordinate:382	Reads:4	Hits:1	Allocated_reads:4	Strand:-
CACACAACTCAGGAACTCAGGACTAGGT
>Location:NODE_304263_length_4982_cov_28.985548	Coordinate:382	Reads:3	Hits:1	Allocated_reads:3	Strand:-
CCACACAACTCAGGAACTCAGGACTAGGT
>Location:NODE_304263_length_4982_cov_28.985548	Coordinate:382	Reads:1	Hits:1	Allocated_reads:1	Strand:-
TCCACACAACTCAGGAACTCAGGACTAGGT
>Location:NODE_304263_length_4982_cov_28.985548	Coordinate:383	Reads:1	Hits:1	Allocated_reads:1	Strand:-
CTTCCACACAACTCAGGAACTCAGGACTAGG
>Location:NODE_304263_length_4982_cov_28.985548	Coordinate:396	Reads:1	Hits:1	Allocated_reads:1	Strand:-
TTCTCTGCTTAGGCTGCTTCCACACAACTCAGGA
>Location:NODE_304263_length_4982_cov_28.985548	Coordinate:397	Reads:4	Hits:1	Allocated_reads:4	Strand:-
TGCTTAGGCTGCTTCCACACAACTCAGG
>Location:NODE_304263_length_4982_cov_28.985548	Coordinate:401	Reads:1	Hits:1	Allocated_reads:1	Strand:-
TCTCTGCTTAGGCTGCTTCCACACAACT
>Location:NODE_304263_length_4982_cov_28.985548	Coordinate:425	Reads:1	Hits:1	Allocated_reads:1	Strand:-
TCCCAGATGAGCTGGAGGAGGTGGCTTCTC
>Location:NODE_304263_length_4982_cov_28.985548	Coordinate:429	Reads:2	Hits:1	Allocated_reads:2	Strand:-
TTCTCCCAGATGAGCTGGAGGAGGTGGCT
>Location:NODE_304263_length_4982_cov_28.985548	Coordinate:447	Reads:1	Hits:1	Allocated_reads:1	Strand:+
ATCTGGGAGAACAATGAGGCATTCGT
>Location:NODE_304263_length_4982_cov_28.985548	Coordinate:448	Reads:1	Hits:1	Allocated_reads:1	Strand:+
TCTGGGAGAACAATGAGGCATTCGT
>Location:NODE_304263_length_4982_cov_28.985548	Coordinate:450	Reads:1	Hits:1	Allocated_reads:1	Strand:+
TGGGAGAACAATGAGGCATTCGTAGCC
>Location:NODE_304263_length_4982_cov_28.985548	Coordinate:452	Reads:2	Hits:1	Allocated_reads:2	Strand:+
GGAGAACAATGAGGCATTCGTAGC
>Location:NODE_304263_length_4982_cov_28.985548	Coordinate:452	Reads:1	Hits:1	Allocated_reads:1	Strand:+
GGAGAACAATGAGGCATTCGTAGCC
>Location:NODE_304263_length_4982_cov_28.985548	Coordinate:461	Reads:2	Hits:1	Allocated_reads:2	Strand:+
TGAGGCATTCGTAGCCCAGCCTGAGA
>Location:NODE_304263_length_4982_cov_28.985548	Coordinate:465	Reads:1	Hits:1	Allocated_reads:1	Strand:+
GCATTCGTAGCCCAGCCTGAGAGAGAA
>Location:NODE_304263_length_4982_cov_28.985548	Coordinate:472	Reads:1	Hits:1	Allocated_reads:1	Strand:+
TAGCCCAGCCTGAGAGAGACGTAATCTCTC
>Location:NODE_304263_length_4982_cov_28.985548	Coordinate:489	Reads:1	Hits:1	Allocated_reads:1	Strand:-
AGGACCAAGACACGATGGAGAGATTACGTC
>Location:NODE_304263_length_4982_cov_28.985548	Coordinate:502	Reads:1	Hits:1	Allocated_reads:1	Strand:-
AGGCTCCGGAGGAGGACCAAGACACGATT
>Location:NODE_304263_length_4982_cov_28.985548	Coordinate:503	Reads:2	Hits:1	Allocated_reads:2	Strand:-
AGGCTCCGGAGGAGGACCAAGACACGAT
>Location:NODE_304263_length_4982_cov_28.985548	Coordinate:503	Reads:1	Hits:1	Allocated_reads:1	Strand:-
GAGGCTCCGGAGGAGGACCAAGACACGAT
>Location:NODE_304263_length_4982_cov_28.985548	Coordinate:503	Reads:2	Hits:1	Allocated_reads:2	Strand:-
GGCTCCGGAGGAGGACCAAGACACGAT
>Location:NODE_304263_length_4982_cov_28.985548	Coordinate:505	Reads:1	Hits:1	Allocated_reads:1	Strand:+
CGTGTCTTGGTCCTCCTCCGGAGC
>Location:NODE_304263_length_4982_cov_28.985548	Coordinate:521	Reads:1	Hits:1	Allocated_reads:1	Strand:-
ATGTCCTACTAGGTGGAGGCTCCGGA
>Location:NODE_304263_length_4982_cov_28.985548	Coordinate:521	Reads:1	Hits:1	Allocated_reads:1	Strand:-
GACATGTCCTACTAGGTGGAGGCTCCGGA
>Location:NODE_304263_length_4982_cov_28.985548	Coordinate:522	Reads:1	Hits:1	Allocated_reads:1	Strand:-
ACATGTCCTACTAGGTGGAGGCTCCGA
>Location:NODE_304263_length_4982_cov_28.985548	Coordinate:523	Reads:1	Hits:1	Allocated_reads:1	Strand:-
ACATGTCCTACTAGGTGGAGGCTCCG
>Location:NODE_304263_length_4982_cov_28.985548	Coordinate:525	Reads:1	Hits:1	Allocated_reads:1	Strand:-
GTTCCGGACATGTCCTACTAGGTGGAGGCTC
>Location:NODE_304263_length_4982_cov_28.985548	Coordinate:526	Reads:1	Hits:1	Allocated_reads:1	Strand:-
GTTCCGGACATGTCCTACTAGGTGGAGGCT
>Location:NODE_304263_length_4982_cov_28.985548	Coordinate:526	Reads:3	Hits:1	Allocated_reads:3	Strand:-
TCCGGACATGTCCTACTAGGTGGAGGCT
>Location:NODE_304263_length_4982_cov_28.985548	Coordinate:527	Reads:4	Hits:1	Allocated_reads:4	Strand:-
GTTCCGGACATGTCCTACTAGGTGGAGGC
>Location:NODE_304263_length_4982_cov_28.985548	Coordinate:527	Reads:1	Hits:1	Allocated_reads:1	Strand:-
TGTTCCGGACATGTCCTACTAGGTGGAGGC
>Location:NODE_304263_length_4982_cov_28.985548	Coordinate:528	Reads:1	Hits:1	Allocated_reads:1	Strand:-
TCCGGACATGTCCTACTAGGTGGAGG
>Location:NODE_304263_length_4982_cov_28.985548	Coordinate:533	Reads:1	Hits:1	Allocated_reads:1	Strand:-
GAGGTGTTCCGGACATGTCCTACTAGGT
>Location:NODE_304263_length_4982_cov_28.985548	Coordinate:533	Reads:3	Hits:1	Allocated_reads:3	Strand:-
TGAGGTGTTCCGGACATGTCCTACTAGGT
>Location:NODE_304263_length_4982_cov_28.985548	Coordinate:538	Reads:1	Hits:1	Allocated_reads:1	Strand:-
TGGGTGAGGTGTTCCGGACATGTCCTAC
>Location:NODE_304263_length_4982_cov_28.985548	Coordinate:539	Reads:1	Hits:1	Allocated_reads:1	Strand:+
TAGGACATGTCCGGAACACCTCACCC
>Location:NODE_304263_length_4982_cov_28.985548	Coordinate:540	Reads:1	Hits:1	Allocated_reads:1	Strand:-
TGGGTGAGGTGTTCCGGACATGTCCT
>Location:NODE_304263_length_4982_cov_28.985548	Coordinate:542	Reads:1	Hits:1	Allocated_reads:1	Strand:-
TTCTGGGTGAGGTGTTCCGGACATGTC
>Location:NODE_304263_length_4982_cov_28.985548	Coordinate:546	Reads:1	Hits:1	Allocated_reads:1	Strand:+
TGTCCGGAACACCTCACCCAGAAG
>Location:NODE_304263_length_4982_cov_28.985548	Coordinate:547	Reads:1	Hits:1	Allocated_reads:1	Strand:+
GTCCGGAACACCTCACCCAGAAGGCGCC
>Location:NODE_304263_length_4982_cov_28.985548	Coordinate:569	Reads:3	Hits:1	Allocated_reads:3	Strand:-
GTGGTTCTTAATAGGATGCCTTGTGGGCGCC
>Location:NODE_304263_length_4982_cov_28.985548	Coordinate:569	Reads:4	Hits:1	Allocated_reads:4	Strand:-
GTTCTTAATAGGATGCCTTGTGGGCGCC
>Location:NODE_304263_length_4982_cov_28.985548	Coordinate:569	Reads:1	Hits:1	Allocated_reads:1	Strand:-
TCTTAATAGGATGCCTTGTGGGCGCC
>Location:NODE_304263_length_4982_cov_28.985548	Coordinate:569	Reads:2	Hits:1	Allocated_reads:2	Strand:-
TGGTTCTTAATAGGATGCCTTGTGGGCGCC
>Location:NODE_304263_length_4982_cov_28.985548	Coordinate:579	Reads:1	Hits:1	Allocated_reads:1	Strand:-
AACTGAGGTGGTTCTTAATAGGATGCCT
>Location:NODE_304263_length_4982_cov_28.985548	Coordinate:581	Reads:1	Hits:1	Allocated_reads:1	Strand:-
AACTGAGGTGGTTCTTAATAGGATGC
>Location:NODE_304263_length_4982_cov_28.985548	Coordinate:595	Reads:1	Hits:1	Allocated_reads:1	Strand:-
CCACATCAAAAGACACCAACTGAGGTGGT
>Location:NODE_304263_length_4982_cov_28.985548	Coordinate:599	Reads:2	Hits:1	Allocated_reads:2	Strand:-
CACATCAAAAGACACCAACTGAGG
>Location:NODE_304263_length_4982_cov_28.985548	Coordinate:599	Reads:1	Hits:1	Allocated_reads:1	Strand:-
CTCCACATCAAAAGACACCAACTGAGG
>Location:NODE_304263_length_4982_cov_28.985548	Coordinate:621	Reads:1	Hits:1	Allocated_reads:1	Strand:+
TGGAGGAGTAACAGCTATACTCTGAGTACCT
>Location:NODE_304263_length_4982_cov_28.985548	Coordinate:626	Reads:1	Hits:1	Allocated_reads:1	Strand:-
TCAGGAGGTACTCAGAGTATAGCTGTTACTC
>Location:NODE_304263_length_4982_cov_28.985548	Coordinate:628	Reads:1	Hits:1	Allocated_reads:1	Strand:+
GTAACAGCTATACTCTGAGTACCTCCT
>Location:NODE_304263_length_4982_cov_28.985548	Coordinate:637	Reads:1	Hits:1	Allocated_reads:1	Strand:+
ATACTCTGAGTACCTCCTGAATAGCT
>Location:NODE_304263_length_4982_cov_28.985548	Coordinate:637	Reads:1	Hits:1	Allocated_reads:1	Strand:-
TAAGCTATTCAGGAGGTACTCAGAGTAT
>Location:NODE_304263_length_4982_cov_28.985548	Coordinate:638	Reads:1	Hits:1	Allocated_reads:1	Strand:-
GTTAAGCTATTCAGGAGGTACTCAGAGTA
>Location:NODE_304263_length_4982_cov_28.985548	Coordinate:638	Reads:1	Hits:1	Allocated_reads:1	Strand:+
TACTCTGAGTACCTCCTGAATAGCT
>Location:NODE_304263_length_4982_cov_28.985548	Coordinate:640	Reads:1	Hits:1	Allocated_reads:1	Strand:-
AGTTAAGCTATTCAGGAGGTACTCAGAG
>Location:NODE_304263_length_4982_cov_28.985548	Coordinate:641	Reads:1	Hits:1	Allocated_reads:1	Strand:-
AAGTTAAGCTATTCAGGAGGTACTCAGA
>Location:NODE_304263_length_4982_cov_28.985548	Coordinate:641	Reads:1	Hits:1	Allocated_reads:1	Strand:-
TAAGCTATTCAGGAGGTACTCAGA
>Location:NODE_304263_length_4982_cov_28.985548	Coordinate:644	Reads:1	Hits:1	Allocated_reads:1	Strand:-
GAAGTTAAGCTATTCAGGAGGTACTC
>Location:NODE_304263_length_4982_cov_28.985548	Coordinate:645	Reads:9	Hits:1	Allocated_reads:9	Strand:-
TGAGAAGTTAAGCTATTCAGGAGGTACT
>Location:NODE_304263_length_4982_cov_28.985548	Coordinate:646	Reads:2	Hits:1	Allocated_reads:2	Strand:-
TGAGAAGTTAAGCTATTCAGGAGGTAC
>Location:NODE_304263_length_4982_cov_28.985548	Coordinate:657	Reads:1	Hits:1	Allocated_reads:1	Strand:-
AATCAGAGTGAGAAGTTAAGCTAT
>Location:NODE_304263_length_4982_cov_28.985548	Coordinate:657	Reads:1	Hits:1	Allocated_reads:1	Strand:+
ATAGCTTAACTTCTCACTCTGATTCTTC
>Location:NODE_304263_length_4982_cov_28.985548	Coordinate:657	Reads:1	Hits:1	Allocated_reads:1	Strand:-
GAAGAATCAGAGTGAGAAGTTAAGCTAT
>Location:NODE_304263_length_4982_cov_28.985548	Coordinate:657	Reads:1	Hits:1	Allocated_reads:1	Strand:-
TGAAGAATCAGAGTGAGAAGTTAAGCTAT
>Location:NODE_304263_length_4982_cov_28.985548	Coordinate:658	Reads:1	Hits:1	Allocated_reads:1	Strand:-
TGAAGAATCAGAGTGAGAAGTTAAGCTA
>Location:NODE_304263_length_4982_cov_28.985548	Coordinate:659	Reads:1	Hits:1	Allocated_reads:1	Strand:-
GAAGAATCAGAGTGAGAAGTTAAGCG
>Location:NODE_304263_length_4982_cov_28.985548	Coordinate:659	Reads:4	Hits:1	Allocated_reads:4	Strand:-
TGAAGAATCAGAGTGAGAAGTTAAGCT
>Location:NODE_304263_length_4982_cov_28.985548	Coordinate:674	Reads:1	Hits:1	Allocated_reads:1	Strand:-
TAAAATGAGTTTTCTCTGAAGAATCAGA
>Location:NODE_304263_length_4982_cov_28.985548	Coordinate:675	Reads:1	Hits:1	Allocated_reads:1	Strand:+
CTGATTCTTCAGAGAAAACTCATTTT
>Location:NODE_304263_length_4982_cov_28.985548	Coordinate:676	Reads:1	Hits:1	Allocated_reads:1	Strand:-
ATAAAATGAGTTTTCTCTGAAGAATCA
>Location:NODE_304263_length_4982_cov_28.985548	Coordinate:676	Reads:2	Hits:1	Allocated_reads:2	Strand:-
GATAAAATGAGTTTTCTCTGAAGAATCA
>Location:NODE_304263_length_4982_cov_28.985548	Coordinate:676	Reads:1	Hits:1	Allocated_reads:1	Strand:-
TAAAATGAGTTTTCTCTGAAGAATCA
>Location:NODE_304263_length_4982_cov_28.985548	Coordinate:685	Reads:1	Hits:1	Allocated_reads:1	Strand:-
TGATGTAACAGATAAAATGAGTTTTCTCT
>Location:NODE_304263_length_4982_cov_28.985548	Coordinate:686	Reads:1	Hits:1	Allocated_reads:1	Strand:-
AGAATGATGTAACAGATAAAATGAGTTTTCTC
>Location:NODE_304263_length_4982_cov_28.985548	Coordinate:686	Reads:1	Hits:1	Allocated_reads:1	Strand:-
ATGATGTAACAGATAAAATGAGTTTTCTC
>Location:NODE_304263_length_4982_cov_28.985548	Coordinate:686	Reads:3	Hits:1	Allocated_reads:3	Strand:-
GAATGATGTAACAGATAAAATGAGTTTTCTC
>Location:NODE_304263_length_4982_cov_28.985548	Coordinate:686	Reads:6	Hits:1	Allocated_reads:6	Strand:-
TGATGTAACAGATAAAATGAGTTTTCTC
>Location:NODE_304263_length_4982_cov_28.985548	Coordinate:689	Reads:1	Hits:1	Allocated_reads:1	Strand:-
GAGAATGATGTAACAGATAAAATGAGTTTT
>Location:NODE_304263_length_4982_cov_28.985548	Coordinate:690	Reads:12	Hits:1	Allocated_reads:12	Strand:-
AAGAGAATGATGTAACAGATAAAATGAGTTT
>Location:NODE_304263_length_4982_cov_28.985548	Coordinate:690	Reads:7	Hits:1	Allocated_reads:7	Strand:-
AGAGAATGATGTAACAGATAAAATGAGTTT
>Location:NODE_304263_length_4982_cov_28.985548	Coordinate:690	Reads:5	Hits:1	Allocated_reads:5	Strand:-
GAGAATGATGTAACAGATAAAATGAGTTT
>Location:NODE_304263_length_4982_cov_28.985548	Coordinate:691	Reads:1	Hits:1	Allocated_reads:1	Strand:-
AAAGAGAATGATGTAACAGATAAAATGAGTT
>Location:NODE_304263_length_4982_cov_28.985548	Coordinate:691	Reads:14	Hits:1	Allocated_reads:14	Strand:-
AAGAGAATGATGTAACAGATAAAATGAGTT
>Location:NODE_304263_length_4982_cov_28.985548	Coordinate:691	Reads:9	Hits:1	Allocated_reads:9	Strand:-
AGAGAATGATGTAACAGATAAAATGAGTT
>Location:NODE_304263_length_4982_cov_28.985548	Coordinate:691	Reads:1	Hits:1	Allocated_reads:1	Strand:-
ATGATGTAACAGATAAAATGAGTT
>Location:NODE_304263_length_4982_cov_28.985548	Coordinate:691	Reads:11	Hits:1	Allocated_reads:11	Strand:-
GAGAATGATGTAACAGATAAAATGAGTT
>Location:NODE_304263_length_4982_cov_28.985548	Coordinate:692	Reads:6	Hits:1	Allocated_reads:6	Strand:-
AAAGAGAATGATGTAACAGATAAAATGAGT
>Location:NODE_304263_length_4982_cov_28.985548	Coordinate:692	Reads:21	Hits:1	Allocated_reads:21	Strand:-
AAGAGAATGATGTAACAGATAAAATGAGT
>Location:NODE_304263_length_4982_cov_28.985548	Coordinate:692	Reads:3	Hits:1	Allocated_reads:3	Strand:-
AGAGAATGATGTAACAGATAAAATGAGT
>Location:NODE_304263_length_4982_cov_28.985548	Coordinate:692	Reads:5	Hits:1	Allocated_reads:5	Strand:-
CAAAGAGAATGATGTAACAGATAAAATGAGT
>Location:NODE_304263_length_4982_cov_28.985548	Coordinate:692	Reads:1	Hits:1	Allocated_reads:1	Strand:-
GACAAAGAGAATGATGTAACAGATAAAATGAGT
>Location:NODE_304263_length_4982_cov_28.985548	Coordinate:692	Reads:5	Hits:1	Allocated_reads:5	Strand:-
GAGAATGATGTAACAGATAAAATGAGT
>Location:NODE_304263_length_4982_cov_28.985548	Coordinate:693	Reads:1	Hits:1	Allocated_reads:1	Strand:-
AAAGAGAATGATGTAACAGATAAAATGAG
>Location:NODE_304263_length_4982_cov_28.985548	Coordinate:694	Reads:2	Hits:1	Allocated_reads:2	Strand:-
AAAGAGAATGATGTAACAGATAAAATGA
>Location:NODE_304263_length_4982_cov_28.985548	Coordinate:695	Reads:1	Hits:1	Allocated_reads:1	Strand:-
AAGAGAATGATGTAACAGATAAAATG
>Location:NODE_304263_length_4982_cov_28.985548	Coordinate:695	Reads:2	Hits:1	Allocated_reads:2	Strand:-
ACAAAGAGAATGATGTAACAGATAAAATG
>Location:NODE_304263_length_4982_cov_28.985548	Coordinate:695	Reads:1	Hits:1	Allocated_reads:1	Strand:-
CAAAGAGAATGATGTAACAGATAAAATA
>Location:NODE_304263_length_4982_cov_28.985548	Coordinate:695	Reads:4	Hits:1	Allocated_reads:4	Strand:-
CAAAGAGAATGATGTAACAGATAAAATG
>Location:NODE_304263_length_4982_cov_28.985548	Coordinate:695	Reads:1	Hits:1	Allocated_reads:1	Strand:-
GACAAAGAGAATGATGTAACAGATAAAATG
>Location:NODE_304263_length_4982_cov_28.985548	Coordinate:696	Reads:2	Hits:1	Allocated_reads:2	Strand:-
ACAAAGAGAATGATGTAACAGATAAAAT
>Location:NODE_304263_length_4982_cov_28.985548	Coordinate:696	Reads:4	Hits:1	Allocated_reads:4	Strand:-
CAAAGAGAATGATGTAACAGATAAAAT
>Location:NODE_304263_length_4982_cov_28.985548	Coordinate:696	Reads:2	Hits:1	Allocated_reads:2	Strand:-
TAAAGACAAAGAGAATGATGTAACAGATAAAAT
>Location:NODE_304263_length_4982_cov_28.985548	Coordinate:697	Reads:1	Hits:1	Allocated_reads:1	Strand:-
CAAAGAGAATGATGTAACAGATAAAA
>Location:NODE_304263_length_4982_cov_28.985548	Coordinate:697	Reads:1	Hits:1	Allocated_reads:1	Strand:-
GACAAAGAGAATGATGTAACAGATAAAA
>Location:NODE_304263_length_4982_cov_28.985548	Coordinate:698	Reads:1	Hits:1	Allocated_reads:1	Strand:-
AAGACAAAGAGAATGATGTAACAGATAAA
>Location:NODE_304263_length_4982_cov_28.985548	Coordinate:698	Reads:1	Hits:1	Allocated_reads:1	Strand:-
TAAAGACAAAGAGAATGATGTAACAGATAAA
>Location:NODE_304263_length_4982_cov_28.985548	Coordinate:699	Reads:1	Hits:1	Allocated_reads:1	Strand:-
GACAAAGAGAATGATGTAACAGATAA
>Location:NODE_304263_length_4982_cov_28.985548	Coordinate:700	Reads:4	Hits:1	Allocated_reads:4	Strand:-
AAAGACAAAGAGAATGATGTAACAGATA
>Location:NODE_304263_length_4982_cov_28.985548	Coordinate:700	Reads:1	Hits:1	Allocated_reads:1	Strand:-
AAGACAAAGAGAATGATGTAACAGATA
>Location:NODE_304263_length_4982_cov_28.985548	Coordinate:700	Reads:3	Hits:1	Allocated_reads:3	Strand:-
AGACAAAGAGAATGATGTAACAGATA
>Location:NODE_304263_length_4982_cov_28.985548	Coordinate:700	Reads:1	Hits:1	Allocated_reads:1	Strand:-
GTAAAGACAAAGAGAATGATGTAACAGATA
>Location:NODE_304263_length_4982_cov_28.985548	Coordinate:700	Reads:69	Hits:1	Allocated_reads:69	Strand:-
TAAAGACAAAGAGAATGATGTAACAGATA
>Location:NODE_304263_length_4982_cov_28.985548	Coordinate:701	Reads:9	Hits:1	Allocated_reads:9	Strand:-
TAAAGACAAAGAGAATGATGTAACAGAT
>Location:NODE_304263_length_4982_cov_28.985548	Coordinate:702	Reads:1	Hits:1	Allocated_reads:1	Strand:-
AGGTAAAGACAAAGAGAATGATGTAACAGA
>Location:NODE_304263_length_4982_cov_28.985548	Coordinate:702	Reads:16	Hits:1	Allocated_reads:16	Strand:-
TAAAGACAAAGAGAATGATGTAACAGA
>Location:NODE_304263_length_4982_cov_28.985548	Coordinate:702	Reads:5	Hits:1	Allocated_reads:5	Strand:-
TAGGTAAAGACAAAGAGAATGATGTAACAGA
>Location:NODE_304263_length_4982_cov_28.985548	Coordinate:704	Reads:1	Hits:1	Allocated_reads:1	Strand:-
TAAAGACAAAGAGAATGATGTAACA
>Location:NODE_304263_length_4982_cov_28.985548	Coordinate:704	Reads:20	Hits:1	Allocated_reads:20	Strand:-
TAGGTAAAGACAAAGAGAATGATGTAACA
>Location:NODE_304263_length_4982_cov_28.985548	Coordinate:704	Reads:1	Hits:1	Allocated_reads:1	Strand:+
TGTTACATCATTCTCTTTGTCTTTAC
>Location:NODE_304263_length_4982_cov_28.985548	Coordinate:704	Reads:1	Hits:1	Allocated_reads:1	Strand:+
TGTTACATCATTCTCTTTGTCTTTACC
>Location:NODE_304263_length_4982_cov_28.985548	Coordinate:705	Reads:2	Hits:1	Allocated_reads:2	Strand:-
TAAAGACAAAGAGAATGATGTAAC
>Location:NODE_304263_length_4982_cov_28.985548	Coordinate:705	Reads:1	Hits:1	Allocated_reads:1	Strand:-
TAGGTAAAGACAAAGAGAATGATGTAAG
>Location:NODE_304263_length_4982_cov_28.985548	Coordinate:705	Reads:26	Hits:1	Allocated_reads:26	Strand:-
TAGGTAAAGACAAAGAGAATGATGTAAC
>Location:NODE_304263_length_4982_cov_28.985548	Coordinate:705	Reads:2	Hits:1	Allocated_reads:2	Strand:-
TTTAGGTAAAGACAAAGAGAATGATGTAAC
>Location:NODE_304263_length_4982_cov_28.985548	Coordinate:706	Reads:1	Hits:1	Allocated_reads:1	Strand:-
TAGGTAAAGACAAAGAGAATGATGTAA
>Location:NODE_304263_length_4982_cov_28.985548	Coordinate:713	Reads:1	Hits:1	Allocated_reads:1	Strand:+
ATTCTCTTTGTCTTTACCTAAAAGC
>Location:NODE_304263_length_4982_cov_28.985548	Coordinate:714	Reads:1	Hits:1	Allocated_reads:1	Strand:-
TGGTTACAAGCTTTTAGGTAAAGACAAAGAGAA
>Location:NODE_304263_length_4982_cov_28.985548	Coordinate:719	Reads:1	Hits:1	Allocated_reads:1	Strand:+
TTTGTCTTTACCTAAAAGCTTGTAACC
>Location:NODE_304263_length_4982_cov_28.985548	Coordinate:738	Reads:1	Hits:1	Allocated_reads:1	Strand:-
TGCATCCCTGTACTCTCCTATGGTTACAA
>Location:NODE_304263_length_4982_cov_28.985548	Coordinate:738	Reads:1	Hits:1	Allocated_reads:1	Strand:+
TTGTAACCATAGGAGAGTACAGGG
>Location:NODE_304263_length_4982_cov_28.985548	Coordinate:739	Reads:1	Hits:1	Allocated_reads:1	Strand:-
CATCCCTGTACTCTCCTATGGTTACA
>Location:NODE_304263_length_4982_cov_28.985548	Coordinate:739	Reads:1	Hits:1	Allocated_reads:1	Strand:-
TCTGCATCCCTGTACTCTCCTATGGTTACA
>Location:NODE_304263_length_4982_cov_28.985548	Coordinate:739	Reads:1	Hits:1	Allocated_reads:1	Strand:-
TGCATCCCTGTACTCTCCTATGGTTACA
>Location:NODE_304263_length_4982_cov_28.985548	Coordinate:741	Reads:1	Hits:1	Allocated_reads:1	Strand:-
TGCATCCCTGTACTCTCCTATGGTAG
>Location:NODE_304263_length_4982_cov_28.985548	Coordinate:742	Reads:2	Hits:1	Allocated_reads:2	Strand:-
TGCATCCCTGTACTCTCCTATGGTT
>Location:NODE_304263_length_4982_cov_28.985548	Coordinate:746	Reads:1	Hits:1	Allocated_reads:1	Strand:-
TGCTTGATCTGCATCCCTGTACTCTCCTAT
>Location:NODE_304263_length_4982_cov_28.985548	Coordinate:747	Reads:2	Hits:1	Allocated_reads:2	Strand:+
TAGGAGAGTACAGGGATGCAGATC
>Location:NODE_304263_length_4982_cov_28.985548	Coordinate:752	Reads:1	Hits:1	Allocated_reads:1	Strand:-
TACTGCTTGATCTGCATCCCTGTACTC
>Location:NODE_304263_length_4982_cov_28.985548	Coordinate:752	Reads:1	Hits:1	Allocated_reads:1	Strand:-
TGTACTGCTTGATCTGCATCCCTGTACTC
>Location:NODE_304263_length_4982_cov_28.985548	Coordinate:753	Reads:1	Hits:1	Allocated_reads:1	Strand:-
TACTGCTTGATCTGCATCCCTGTACT
>Location:NODE_304263_length_4982_cov_28.985548	Coordinate:757	Reads:1	Hits:1	Allocated_reads:1	Strand:+
CAGGGATGCAGATCAAGCAGTACATC
>Location:NODE_304263_length_4982_cov_28.985548	Coordinate:757	Reads:1	Hits:1	Allocated_reads:1	Strand:-
TGTTGATGTACTGCTTGATCTGCATCCCTG
>Location:NODE_304263_length_4982_cov_28.985548	Coordinate:758	Reads:1	Hits:1	Allocated_reads:1	Strand:-
GGTGTTGATGTACTGCTTGATCTGCATCCCT
>Location:NODE_304263_length_4982_cov_28.985548	Coordinate:758	Reads:6	Hits:1	Allocated_reads:6	Strand:-
TGATGTACTGCTTGATCTGCATCCCT
>Location:NODE_304263_length_4982_cov_28.985548	Coordinate:758	Reads:6	Hits:1	Allocated_reads:6	Strand:-
TGTTGATGTACTGCTTGATCTGCATCCCT
>Location:NODE_304263_length_4982_cov_28.985548	Coordinate:758	Reads:2	Hits:1	Allocated_reads:2	Strand:-
TTGATGTACTGCTTGATCTGCATCCCT
>Location:NODE_304263_length_4982_cov_28.985548	Coordinate:759	Reads:2	Hits:1	Allocated_reads:2	Strand:-
GGTGTTGATGTACTGCTTGATCTGCATCCC
>Location:NODE_304263_length_4982_cov_28.985548	Coordinate:760	Reads:1	Hits:1	Allocated_reads:1	Strand:-
AATCCAGGTGTTGATGTACTGCTTGATCTGCATCC
>Location:NODE_304263_length_4982_cov_28.985548	Coordinate:760	Reads:1	Hits:1	Allocated_reads:1	Strand:-
TGTTGATGTACTGCTTGATCTGCATCC
>Location:NODE_304263_length_4982_cov_28.985548	Coordinate:761	Reads:1	Hits:1	Allocated_reads:1	Strand:-
AAATCCAGGTGTTGATGTACTGCTTGATCTGCATT
>Location:NODE_304263_length_4982_cov_28.985548	Coordinate:761	Reads:1	Hits:1	Allocated_reads:1	Strand:-
AATCCAGGTGTTGATGTACTGCTTGATCTGCATC
>Location:NODE_304263_length_4982_cov_28.985548	Coordinate:761	Reads:1	Hits:1	Allocated_reads:1	Strand:-
ATCCAGGTGTTGATGTACTGCTTGATCTGCATC
>Location:NODE_304263_length_4982_cov_28.985548	Coordinate:761	Reads:1	Hits:1	Allocated_reads:1	Strand:-
CAGGTGTTGATGTACTGCTTGATCTGCATC
>Location:NODE_304263_length_4982_cov_28.985548	Coordinate:761	Reads:1	Hits:1	Allocated_reads:1	Strand:-
GGTGTTGATGTACTGCTTGATCTGCATC
>Location:NODE_304263_length_4982_cov_28.985548	Coordinate:761	Reads:1	Hits:1	Allocated_reads:1	Strand:-
TCCAGGTGTTGATGTACTGCTTGATCTGCATT
>Location:NODE_304263_length_4982_cov_28.985548	Coordinate:761	Reads:3	Hits:1	Allocated_reads:3	Strand:-
TCCAGGTGTTGATGTACTGCTTGATCTGCATC
>Location:NODE_304263_length_4982_cov_28.985548	Coordinate:761	Reads:1	Hits:1	Allocated_reads:1	Strand:-
TGTTGATGTACTGCTTGATCTGCATC
>Location:NODE_304263_length_4982_cov_28.985548	Coordinate:763	Reads:2	Hits:1	Allocated_reads:2	Strand:-
TCCAGGTGTTGATGTACTGCTTGATCTGCA
>Location:NODE_304263_length_4982_cov_28.985548	Coordinate:764	Reads:1	Hits:1	Allocated_reads:1	Strand:-
TCCAGGTGTTGATGTACTGCTTGATCTGC
>Location:NODE_304263_length_4982_cov_28.985548	Coordinate:766	Reads:1	Hits:1	Allocated_reads:1	Strand:-
AAATCCAGGTGTTGATGTACTGCTTGATCT
>Location:NODE_304263_length_4982_cov_28.985548	Coordinate:766	Reads:1	Hits:1	Allocated_reads:1	Strand:-
CAGGTGTTGATGTACTGCTTGATCT
>Location:NODE_304263_length_4982_cov_28.985548	Coordinate:766	Reads:2	Hits:1	Allocated_reads:2	Strand:-
TAAATCCAGGTGTTGATGTACTGCTTGATCT
>Location:NODE_304263_length_4982_cov_28.985548	Coordinate:766	Reads:3	Hits:1	Allocated_reads:3	Strand:-
TCCAGGTGTTGATGTACTGCTTGATCT
>Location:NODE_304263_length_4982_cov_28.985548	Coordinate:767	Reads:9	Hits:1	Allocated_reads:9	Strand:-
AAATCCAGGTGTTGATGTACTGCTTGATC
>Location:NODE_304263_length_4982_cov_28.985548	Coordinate:767	Reads:10	Hits:1	Allocated_reads:10	Strand:-
AATCCAGGTGTTGATGTACTGCTTGATC
>Location:NODE_304263_length_4982_cov_28.985548	Coordinate:767	Reads:1	Hits:1	Allocated_reads:1	Strand:-
ATCCAGGTGTTGATGTACTGCTTGATC
>Location:NODE_304263_length_4982_cov_28.985548	Coordinate:767	Reads:1	Hits:1	Allocated_reads:1	Strand:-
CCAGGTGTTGATGTACTGCTTGATC
>Location:NODE_304263_length_4982_cov_28.985548	Coordinate:767	Reads:53	Hits:1	Allocated_reads:53	Strand:-
TAAATCCAGGTGTTGATGTACTGCTTGATC
>Location:NODE_304263_length_4982_cov_28.985548	Coordinate:767	Reads:3	Hits:1	Allocated_reads:3	Strand:-
TCCAGGTGTTGATGTACTGCTTGATC
>Location:NODE_304263_length_4982_cov_28.985548	Coordinate:767	Reads:5	Hits:1	Allocated_reads:5	Strand:-
TTAAATCCAGGTGTTGATGTACTGCTTGATC
>Location:NODE_304263_length_4982_cov_28.985548	Coordinate:768	Reads:2	Hits:1	Allocated_reads:2	Strand:-
TAAATCCAGGTGTTGATGTACTGCTTGAT
>Location:NODE_304263_length_4982_cov_28.985548	Coordinate:769	Reads:1	Hits:1	Allocated_reads:1	Strand:-
TAAATCCAGGTGTTGATGTACTGCTTGA
>Location:NODE_304263_length_4982_cov_28.985548	Coordinate:769	Reads:1	Hits:1	Allocated_reads:1	Strand:-
TTAAATCCAGGTGTTGATGTACTGCTTGA
>Location:NODE_304263_length_4982_cov_28.985548	Coordinate:772	Reads:1	Hits:1	Allocated_reads:1	Strand:-
ATTTAAATCCAGGTGTTGATGTACTGCT
>Location:NODE_304263_length_4982_cov_28.985548	Coordinate:772	Reads:4	Hits:1	Allocated_reads:4	Strand:-
TAAATCCAGGTGTTGATGTACTGCT
>Location:NODE_304263_length_4982_cov_28.985548	Coordinate:772	Reads:1	Hits:1	Allocated_reads:1	Strand:-
TTAAATCCAGGTGTTGATGTACTGCT
>Location:NODE_304263_length_4982_cov_28.985548	Coordinate:783	Reads:2	Hits:1	Allocated_reads:2	Strand:+
AACACCTGGATTTAAATTTAACTC
>Location:NODE_304263_length_4982_cov_28.985548	Coordinate:783	Reads:2	Hits:1	Allocated_reads:2	Strand:+
AACACCTGGATTTAAATTTAACTCT
>Location:NODE_304263_length_4982_cov_28.985548	Coordinate:783	Reads:4	Hits:1	Allocated_reads:4	Strand:+
AACACCTGGATTTAAATTTAACTCTGT
>Location:NODE_304263_length_4982_cov_28.985548	Coordinate:783	Reads:1	Hits:1	Allocated_reads:1	Strand:+
AACACCTGGATTTAAATTTAACTCTGTA
>Location:NODE_304263_length_4982_cov_28.985548	Coordinate:783	Reads:1	Hits:1	Allocated_reads:1	Strand:+
AACACCTGGATTTAAATTTAACTCTGTACAAGT
>Location:NODE_304263_length_4982_cov_28.985548	Coordinate:786	Reads:1	Hits:1	Allocated_reads:1	Strand:+
ACCTGGATTTAAATTTAACTCTGTACAAG
>Location:NODE_304263_length_4982_cov_28.985548	Coordinate:787	Reads:1	Hits:1	Allocated_reads:1	Strand:+
CCTGGATTTAAATTTAACTCTGTACAAGT
>Location:NODE_304263_length_4982_cov_28.985548	Coordinate:797	Reads:1	Hits:1	Allocated_reads:1	Strand:-
GATTGACAGATTGACTTGTACAGAGTTAAATT
>Location:NODE_304263_length_4982_cov_28.985548	Coordinate:797	Reads:1	Hits:1	Allocated_reads:1	Strand:-
TTGACAGATTGACTTGTACAGAGTTAAATT
>Location:NODE_304263_length_4982_cov_28.985548	Coordinate:798	Reads:1	Hits:1	Allocated_reads:1	Strand:-
GACAGATTGACTTGTACAGAGTTAAAT
>Location:NODE_304263_length_4982_cov_28.985548	Coordinate:801	Reads:1	Hits:1	Allocated_reads:1	Strand:-
ATTGACAGATTGACTTGTACAGAGTTA
>Location:NODE_304263_length_4982_cov_28.985548	Coordinate:801	Reads:1	Hits:1	Allocated_reads:1	Strand:-
ATTGACAGATTGACTTGTACAGAGTTG
>Location:NODE_304263_length_4982_cov_28.985548	Coordinate:801	Reads:1	Hits:1	Allocated_reads:1	Strand:-
GAGATTGACAGATTGACTTGTACAGAGTTA
>Location:NODE_304263_length_4982_cov_28.985548	Coordinate:801	Reads:3	Hits:1	Allocated_reads:3	Strand:-
GATTGACAGATTGACTTGTACAGAGTTA
>Location:NODE_304263_length_4982_cov_28.985548	Coordinate:801	Reads:3	Hits:1	Allocated_reads:3	Strand:-
GGAGATTGACAGATTGACTTGTACAGAGTTA
>Location:NODE_304263_length_4982_cov_28.985548	Coordinate:801	Reads:1	Hits:1	Allocated_reads:1	Strand:-
TGACAGATTGACTTGTACAGAGTTA
>Location:NODE_304263_length_4982_cov_28.985548	Coordinate:802	Reads:1	Hits:1	Allocated_reads:1	Strand:-
GGAGATTGACAGATTGACTTGTACAGAGTT
>Location:NODE_304263_length_4982_cov_28.985548	Coordinate:803	Reads:4	Hits:1	Allocated_reads:4	Strand:-
ATTGACAGATTGACTTGTACAGAGT
>Location:NODE_304263_length_4982_cov_28.985548	Coordinate:803	Reads:1	Hits:1	Allocated_reads:1	Strand:-
GAGATTGACAGATTGACTTGTACAGAGT
>Location:NODE_304263_length_4982_cov_28.985548	Coordinate:803	Reads:2	Hits:1	Allocated_reads:2	Strand:-
GATTGACAGATTGACTTGTACAGAGT
>Location:NODE_304263_length_4982_cov_28.985548	Coordinate:811	Reads:1	Hits:1	Allocated_reads:1	Strand:+
CAAGTCAATCTGTCAATCTCCCACT
>Location:NODE_304263_length_4982_cov_28.985548	Coordinate:813	Reads:1	Hits:1	Allocated_reads:1	Strand:-
TAGAGTAGTGGGAGATTGACAGATTGACT
>Location:NODE_304263_length_4982_cov_28.985548	Coordinate:815	Reads:1	Hits:1	Allocated_reads:1	Strand:+
TCAATCTGTCAATCTCCCACTACTC
>Location:NODE_304263_length_4982_cov_28.985548	Coordinate:817	Reads:2	Hits:1	Allocated_reads:2	Strand:-
GGATAGAGTAGTGGGAGATTGACAGATT
>Location:NODE_304263_length_4982_cov_28.985548	Coordinate:817	Reads:1	Hits:1	Allocated_reads:1	Strand:-
TGGGATAGAGTAGTGGGAGATTGACAGATT
>Location:NODE_304263_length_4982_cov_28.985548	Coordinate:821	Reads:1	Hits:1	Allocated_reads:1	Strand:-
TGGGATAGAGTAGTGGGAGATTGACA
>Location:NODE_304263_length_4982_cov_28.985548	Coordinate:826	Reads:1	Hits:1	Allocated_reads:1	Strand:-
CACAAGTGTTGGGATAGAGTAGTGGGAGAT
>Location:NODE_304263_length_4982_cov_28.985548	Coordinate:829	Reads:3	Hits:1	Allocated_reads:3	Strand:-
TCACAAGTGTTGGGATAGAGTAGTGGGA
>Location:NODE_304263_length_4982_cov_28.985548	Coordinate:829	Reads:1	Hits:1	Allocated_reads:1	Strand:-
TTCACAAGTGTTGGGATAGAGTAGTGGGA
>Location:NODE_304263_length_4982_cov_28.985548	Coordinate:830	Reads:2	Hits:1	Allocated_reads:2	Strand:-
TCACAAGTGTTGGGATAGAGTAGTGGG
>Location:NODE_304263_length_4982_cov_28.985548	Coordinate:830	Reads:1	Hits:1	Allocated_reads:1	Strand:-
TTCACAAGTGTTGGGATAGAGTAGTGGG
>Location:NODE_304263_length_4982_cov_28.985548	Coordinate:831	Reads:1	Hits:1	Allocated_reads:1	Strand:-
TTCACAAGTGTTGGGATAGAGTAGTGG
>Location:NODE_304263_length_4982_cov_28.985548	Coordinate:832	Reads:1	Hits:1	Allocated_reads:1	Strand:+
CACTACTCTATCCCAACACTTGTGAA
>Location:NODE_304263_length_4982_cov_28.985548	Coordinate:832	Reads:2	Hits:1	Allocated_reads:2	Strand:-
TCACAAGTGTTGGGATAGAGTAGTG
>Location:NODE_304263_length_4982_cov_28.985548	Coordinate:832	Reads:2	Hits:1	Allocated_reads:2	Strand:-
TTCACAAGTGTTGGGATAGAGTAGTG
>Location:NODE_304263_length_4982_cov_28.985548	Coordinate:833	Reads:2	Hits:1	Allocated_reads:2	Strand:-
TCACAAGTGTTGGGATAGAGTAGT
>Location:NODE_304263_length_4982_cov_28.985548	Coordinate:833	Reads:1	Hits:1	Allocated_reads:1	Strand:-
TGTGTTCACAAGTGTTGGGATAGAGTAGT
>Location:NODE_304263_length_4982_cov_28.985548	Coordinate:834	Reads:1	Hits:1	Allocated_reads:1	Strand:-
TGTGTTCACAAGTGTTGGGATAGAGTAG
>Location:NODE_304263_length_4982_cov_28.985548	Coordinate:837	Reads:2	Hits:1	Allocated_reads:2	Strand:+
CTCTATCCCAACACTTGTGAACACAG
>Location:NODE_304263_length_4982_cov_28.985548	Coordinate:840	Reads:1	Hits:1	Allocated_reads:1	Strand:+
TATCCCAACACTTGTGAACACAGG
>Location:NODE_304263_length_4982_cov_28.985548	Coordinate:840	Reads:1	Hits:1	Allocated_reads:1	Strand:+
TATCCCAACACTTGTGAACACAGGACCC
>Location:NODE_304263_length_4982_cov_28.985548	Coordinate:847	Reads:1	Hits:1	Allocated_reads:1	Strand:+
ACACTTGTGAACACAGGACCCCAA
>Location:NODE_304263_length_4982_cov_28.985548	Coordinate:847	Reads:2	Hits:1	Allocated_reads:2	Strand:+
ACACTTGTGAACACAGGACCCCAAG
>Location:NODE_304263_length_4982_cov_28.985548	Coordinate:847	Reads:1	Hits:1	Allocated_reads:1	Strand:+
ACACTTGTGAACACAGGACCCCAAGA
>Location:NODE_304263_length_4982_cov_28.985548	Coordinate:847	Reads:1	Hits:1	Allocated_reads:1	Strand:+
ACACTTGTGAACACAGGACCCCAAGATACTTGG
>Location:NODE_304263_length_4982_cov_28.985548	Coordinate:848	Reads:1	Hits:1	Allocated_reads:1	Strand:-
AAGTATCTTGGGGTCCTGTGTTCACAAGTG
>Location:NODE_304263_length_4982_cov_28.985548	Coordinate:850	Reads:1	Hits:1	Allocated_reads:1	Strand:+
CTTGTGAACACAGGACCCCAAGATACTTG
>Location:NODE_304263_length_4982_cov_28.985548	Coordinate:851	Reads:1	Hits:1	Allocated_reads:1	Strand:+
TTGTGAACACAGGACCCCAAGATACTT
>Location:NODE_304263_length_4982_cov_28.985548	Coordinate:852	Reads:1	Hits:1	Allocated_reads:1	Strand:-
TCCAAGTATCTTGGGGTCCTGTGTTCACA
>Location:NODE_304263_length_4982_cov_28.985548	Coordinate:852	Reads:1	Hits:1	Allocated_reads:1	Strand:+
TGTGAACACAGGACCCCAAGATACT
>Location:NODE_304263_length_4982_cov_28.985548	Coordinate:864	Reads:1	Hits:1	Allocated_reads:1	Strand:-
TTGATGGTTGACTCCAAGTATCTTGGGGT
>Location:NODE_304263_length_4982_cov_28.985548	Coordinate:865	Reads:1	Hits:1	Allocated_reads:1	Strand:-
TATTGATGGTTGACTCCAAGTATCTTGGGG
>Location:NODE_304263_length_4982_cov_28.985548	Coordinate:865	Reads:1	Hits:1	Allocated_reads:1	Strand:-
TGATGGTTGACTCCAAGTATCTTGGGG
>Location:NODE_304263_length_4982_cov_28.985548	Coordinate:867	Reads:3	Hits:1	Allocated_reads:3	Strand:-
TATTGATGGTTGACTCCAAGTATCTTGG
>Location:NODE_304263_length_4982_cov_28.985548	Coordinate:868	Reads:1	Hits:1	Allocated_reads:1	Strand:-
TATTGATGGTTGACTCCAAGTATCTTG
>Location:NODE_304263_length_4982_cov_28.985548	Coordinate:869	Reads:1	Hits:1	Allocated_reads:1	Strand:-
TATTGATGGTTGACTCCAAGTATATT
>Location:NODE_304263_length_4982_cov_28.985548	Coordinate:879	Reads:1	Hits:1	Allocated_reads:1	Strand:-
TATGTATGTCATTTATTGATGGTTGACTC
>Location:NODE_304263_length_4982_cov_28.985548	Coordinate:880	Reads:2	Hits:1	Allocated_reads:2	Strand:-
TATGTATGTCATTTATTGATGGTTGACT
>Location:NODE_304263_length_4982_cov_28.985548	Coordinate:880	Reads:1	Hits:1	Allocated_reads:1	Strand:-
TTATGTATGTCATTTATTGATGGTTGACT
>Location:NODE_304263_length_4982_cov_28.985548	Coordinate:884	Reads:1	Hits:1	Allocated_reads:1	Strand:-
TTGTTTATGTATGTCATTTATTGATGGTT
>Location:NODE_304263_length_4982_cov_28.985548	Coordinate:885	Reads:9	Hits:1	Allocated_reads:9	Strand:-
TGATTGTTTATGTATGTCATTTATTGATGGT
>Location:NODE_304263_length_4982_cov_28.985548	Coordinate:885	Reads:1	Hits:1	Allocated_reads:1	Strand:-
TTGTTTATGTATGTCATTTATTGATGGT
>Location:NODE_304263_length_4982_cov_28.985548	Coordinate:888	Reads:1	Hits:1	Allocated_reads:1	Strand:-
TGATTGTTTATGTATGTCATTTATTGAT
>Location:NODE_304263_length_4982_cov_28.985548	Coordinate:900	Reads:2	Hits:1	Allocated_reads:2	Strand:-
TTGTTTTAGAAATGATTGTTTATGTATG
>Location:NODE_304263_length_4982_cov_28.985548	Coordinate:905	Reads:1	Hits:1	Allocated_reads:1	Strand:-
TGATGCTTGTTTTAGAAATGATTGTTTTT
>Location:NODE_304263_length_4982_cov_28.985548	Coordinate:909	Reads:1	Hits:1	Allocated_reads:1	Strand:-
TGATGCTTGTTTTAGAAATGATTGT
>Location:NODE_304263_length_4982_cov_28.985548	Coordinate:912	Reads:1	Hits:1	Allocated_reads:1	Strand:-
TACAGTAAATGATGCTTGTTTTAGAAATGAT
>Location:NODE_304263_length_4982_cov_28.985548	Coordinate:914	Reads:1	Hits:1	Allocated_reads:1	Strand:+
CATTTCTAAAACAAGCATCATTTACTGTA
>Location:NODE_304263_length_4982_cov_28.985548	Coordinate:915	Reads:1	Hits:1	Allocated_reads:1	Strand:-
TACAGTAAATGATGCTTGTTTTAGAAAT
>Location:NODE_304263_length_4982_cov_28.985548	Coordinate:918	Reads:1	Hits:1	Allocated_reads:1	Strand:+
TCTAAAACAAGCATCATTTACTGTAAGT
>Location:NODE_304263_length_4982_cov_28.985548	Coordinate:937	Reads:1	Hits:1	Allocated_reads:1	Strand:+
ACTGTAAGTATTATTTACTGGTGGTGATT
>Location:NODE_304263_length_4982_cov_28.985548	Coordinate:939	Reads:1	Hits:1	Allocated_reads:1	Strand:-
TCCGAAATCACCACCAGTAAATAATACTTACA
>Location:NODE_304263_length_4982_cov_28.985548	Coordinate:941	Reads:3	Hits:1	Allocated_reads:3	Strand:-
TCCGAAATCACCACCAGTAAATAATACTTA
>Location:NODE_304263_length_4982_cov_28.985548	Coordinate:943	Reads:14	Hits:1	Allocated_reads:14	Strand:-
TACTCCGAAATCACCACCAGTAAATAATACT
>Location:NODE_304263_length_4982_cov_28.985548	Coordinate:944	Reads:2	Hits:1	Allocated_reads:2	Strand:-
CTCCGAAATCACCACCAGTAAATAATAC
>Location:NODE_304263_length_4982_cov_28.985548	Coordinate:944	Reads:11	Hits:1	Allocated_reads:11	Strand:-
TACTCCGAAATCACCACCAGTAAATAATAC
>Location:NODE_304263_length_4982_cov_28.985548	Coordinate:944	Reads:1	Hits:1	Allocated_reads:1	Strand:-
TCCGAAATCACCACCAGTAAATAATAC
>Location:NODE_304263_length_4982_cov_28.985548	Coordinate:944	Reads:1	Hits:1	Allocated_reads:1	Strand:-
TTACTCCGAAATCACCACCAGTAAATAATAC
>Location:NODE_304263_length_4982_cov_28.985548	Coordinate:946	Reads:2	Hits:1	Allocated_reads:2	Strand:-
TACTCCGAAATCACCACCAGTAAATAAT
>Location:NODE_304263_length_4982_cov_28.985548	Coordinate:952	Reads:1	Hits:1	Allocated_reads:1	Strand:-
TATTTACTCCGAAATCACCACCAGTA
>Location:NODE_304263_length_4982_cov_28.985548	Coordinate:953	Reads:11	Hits:1	Allocated_reads:11	Strand:-
TGTTATTTACTCCGAAATCACCACCAGT
>Location:NODE_304263_length_4982_cov_28.985548	Coordinate:954	Reads:1	Hits:1	Allocated_reads:1	Strand:-
TATTTACTCCGAAATCACCACCAG
>Location:NODE_304263_length_4982_cov_28.985548	Coordinate:955	Reads:1	Hits:1	Allocated_reads:1	Strand:-
TGTTATTTACTCCGAAATCACCACCA
>Location:NODE_304263_length_4982_cov_28.985548	Coordinate:956	Reads:2	Hits:1	Allocated_reads:2	Strand:-
CACCTGTTATTTACTCCGAAATCACCACC
>Location:NODE_304263_length_4982_cov_28.985548	Coordinate:956	Reads:1	Hits:1	Allocated_reads:1	Strand:-
TGTTATTTACTCCGAAATCACCACC
>Location:NODE_304263_length_4982_cov_28.985548	Coordinate:957	Reads:1	Hits:1	Allocated_reads:1	Strand:-
CACCTGTTATTTACTCCGAAATCACCAC
>Location:NODE_304263_length_4982_cov_28.985548	Coordinate:958	Reads:1	Hits:1	Allocated_reads:1	Strand:-
GACACCTGTTATTTACTCCGAAATCACCA
>Location:NODE_304263_length_4982_cov_28.985548	Coordinate:959	Reads:1	Hits:1	Allocated_reads:1	Strand:-
GAGACACCTGTTATTTACTCCGAAATCACC
>Location:NODE_304263_length_4982_cov_28.985548	Coordinate:964	Reads:1	Hits:1	Allocated_reads:1	Strand:-
ACAAGAGACACCTGTTATTTACTCCGAAA
>Location:NODE_304263_length_4982_cov_28.985548	Coordinate:964	Reads:2	Hits:1	Allocated_reads:2	Strand:+
TTTCGGAGTAAATAACAGGTGTCTCTTGT
>Location:NODE_304263_length_4982_cov_28.985548	Coordinate:965	Reads:1	Hits:1	Allocated_reads:1	Strand:-
TTACAAGAGACACCTGTTATTTACTCCGAA
>Location:NODE_304263_length_4982_cov_28.985548	Coordinate:965	Reads:1	Hits:1	Allocated_reads:1	Strand:+
TTCGGAGTAAATAACAGGTGTCTCTTGT
>Location:NODE_304263_length_4982_cov_28.985548	Coordinate:966	Reads:1	Hits:1	Allocated_reads:1	Strand:+
TCGGAGTAAATAACAGGTGTCTCTTGT
>Location:NODE_304263_length_4982_cov_28.985548	Coordinate:967	Reads:1	Hits:1	Allocated_reads:1	Strand:-
TACAAGAGACACCTGTTATTTACTCCG
>Location:NODE_304263_length_4982_cov_28.985548	Coordinate:967	Reads:1	Hits:1	Allocated_reads:1	Strand:-
TTTCATTTACAAGAGACACCTGTTATTTACTCCG
>Location:NODE_304263_length_4982_cov_28.985548	Coordinate:968	Reads:2	Hits:1	Allocated_reads:2	Strand:-
TCATTTACAAGAGACACCTGTTATTTACTCC
>Location:NODE_304263_length_4982_cov_28.985548	Coordinate:968	Reads:1	Hits:1	Allocated_reads:1	Strand:-
TTACAAGAGACACCTGTTATCTACTCC
>Location:NODE_304263_length_4982_cov_28.985548	Coordinate:970	Reads:1	Hits:1	Allocated_reads:1	Strand:-
TCATTTACAAGAGACACCTGTTATTTACT
>Location:NODE_304263_length_4982_cov_28.985548	Coordinate:970	Reads:2	Hits:1	Allocated_reads:2	Strand:-
TTCATTTACAAGAGACACCTGTTATTTACT
>Location:NODE_304263_length_4982_cov_28.985548	Coordinate:971	Reads:1	Hits:1	Allocated_reads:1	Strand:-
TCATTTACAAGAGACACCTGTTATTTAC
>Location:NODE_304263_length_4982_cov_28.985548	Coordinate:971	Reads:1	Hits:1	Allocated_reads:1	Strand:-
TTCATTTACAAGAGACACCTGTTATTTAC
>Location:NODE_304263_length_4982_cov_28.985548	Coordinate:973	Reads:1	Hits:1	Allocated_reads:1	Strand:-
TCATTTACAAGAGACACCTGTTATTT
>Location:NODE_304263_length_4982_cov_28.985548	Coordinate:974	Reads:4	Hits:1	Allocated_reads:4	Strand:-
TTTCATTTACAAGAGACACCTGTTATT
>Location:NODE_304263_length_4982_cov_28.985548	Coordinate:983	Reads:1	Hits:1	Allocated_reads:1	Strand:-
AGGTAACTCAATGTTTCATTTACAAGAGACA
>Location:NODE_304263_length_4982_cov_28.985548	Coordinate:987	Reads:2	Hits:1	Allocated_reads:2	Strand:-
TACAGGTAACTCAATGTTTCATTTACAAGA
>Location:NODE_304263_length_4982_cov_28.985548	Coordinate:992	Reads:1	Hits:1	Allocated_reads:1	Strand:-
TGTACAGGTAACTCAATGTTTCATTTA
>Location:NODE_304263_length_4982_cov_28.985548	Coordinate:994	Reads:1	Hits:1	Allocated_reads:1	Strand:-
TGTACAGGTAACTCAATGTTTCATT
>Location:NODE_304263_length_4982_cov_28.985548	Coordinate:997	Reads:1	Hits:1	Allocated_reads:1	Strand:+
GAAACATTGAGTTACCTGTACAAATA
>Location:NODE_304263_length_4982_cov_28.985548	Coordinate:1013	Reads:1	Hits:1	Allocated_reads:1	Strand:-
TTTCTGCTATTGAACCTTTATTTGTACA
>Location:NODE_304263_length_4982_cov_28.985548	Coordinate:1019	Reads:4	Hits:1	Allocated_reads:4	Strand:-
TCCAGGATTTCTGCTATTGAACCTTTATT
>Location:NODE_304263_length_4982_cov_28.985548	Coordinate:1023	Reads:1	Hits:1	Allocated_reads:1	Strand:-
ATCCAGGATTTCTGCTATTGAACCTT
>Location:NODE_304263_length_4982_cov_28.985548	Coordinate:1024	Reads:1	Hits:1	Allocated_reads:1	Strand:-
AGATCCAGGATTTCTGCTATTGAACCT
>Location:NODE_304263_length_4982_cov_28.985548	Coordinate:1024	Reads:3	Hits:1	Allocated_reads:3	Strand:+
AGGTTCAATAGCAGAAATCCTGGAT
>Location:NODE_304263_length_4982_cov_28.985548	Coordinate:1024	Reads:1	Hits:1	Allocated_reads:1	Strand:-
ATCCAGGATTTCTGCTATTGAACCT
>Location:NODE_304263_length_4982_cov_28.985548	Coordinate:1025	Reads:2	Hits:1	Allocated_reads:2	Strand:-
AGATCCAGGATTTCTGCTATTGAACC
>Location:NODE_304263_length_4982_cov_28.985548	Coordinate:1025	Reads:2	Hits:1	Allocated_reads:2	Strand:-
CAGATCCAGGATTTCTGCTATTGAACC
>Location:NODE_304263_length_4982_cov_28.985548	Coordinate:1025	Reads:2	Hits:1	Allocated_reads:2	Strand:-
CCGCAGATCCAGGATTTCTGCTATTGAACC
>Location:NODE_304263_length_4982_cov_28.985548	Coordinate:1025	Reads:1	Hits:1	Allocated_reads:1	Strand:-
GATCCAGGATTTCTGCTATTGAACC
>Location:NODE_304263_length_4982_cov_28.985548	Coordinate:1025	Reads:1	Hits:1	Allocated_reads:1	Strand:-
GCAGATCCAGGATTTCTGCTATTGAACC
>Location:NODE_304263_length_4982_cov_28.985548	Coordinate:1025	Reads:1	Hits:1	Allocated_reads:1	Strand:-
GCCGCAGATCCAGGATTTCTGATATTGAACC
>Location:NODE_304263_length_4982_cov_28.985548	Coordinate:1025	Reads:3	Hits:1	Allocated_reads:3	Strand:-
GCCGCAGATCCAGGATTTCTGCTATTGAACC
>Location:NODE_304263_length_4982_cov_28.985548	Coordinate:1026	Reads:1	Hits:1	Allocated_reads:1	Strand:-
GCCGCAGATCCAGGATTTCTGCTATTGAAC
>Location:NODE_304263_length_4982_cov_28.985548	Coordinate:1036	Reads:1	Hits:1	Allocated_reads:1	Strand:-
TTTAGCCGCAGATCCAGGATTTCT
>Location:NODE_304263_length_4982_cov_28.985548	Coordinate:1037	Reads:3	Hits:1	Allocated_reads:3	Strand:-
TGGTTTTAGCCGCAGATCCAGGATTTC
>Location:NODE_304263_length_4982_cov_28.985548	Coordinate:1038	Reads:3	Hits:1	Allocated_reads:3	Strand:+
AAATCCTGGATCTGCGGCTAAAACC
>Location:NODE_304263_length_4982_cov_28.985548	Coordinate:1039	Reads:1	Hits:1	Allocated_reads:1	Strand:+
AATCCTGGATCTGCGGCTAAAACC
>Location:NODE_304263_length_4982_cov_28.985548	Coordinate:1040	Reads:1	Hits:1	Allocated_reads:1	Strand:-
TGGAAACTGGTTTTAGCCGCAGATCCAGGAT
>Location:NODE_304263_length_4982_cov_28.985548	Coordinate:1050	Reads:1	Hits:1	Allocated_reads:1	Strand:+
TGCGGCTAAAACCAGTTTCCATCCCCCA
>Location:NODE_304263_length_4982_cov_28.985548	Coordinate:1051	Reads:1	Hits:1	Allocated_reads:1	Strand:-
TGCCTGGGGGATGGAAACTGGTTTTAGCCGC
>Location:NODE_304263_length_4982_cov_28.985548	Coordinate:1053	Reads:1	Hits:1	Allocated_reads:1	Strand:-
ATTGCCTGGGGGATGGAAACTGGTTTTAAGT
>Location:NODE_304263_length_4982_cov_28.985548	Coordinate:1053	Reads:1	Hits:1	Allocated_reads:1	Strand:-
GCCTGGGGGATGGAAACTGGTTTTAGCC
>Location:NODE_304263_length_4982_cov_28.985548	Coordinate:1053	Reads:1	Hits:1	Allocated_reads:1	Strand:-
TGCCTGGGGGATGGAAACTGGTTTTAGCC
>Location:NODE_304263_length_4982_cov_28.985548	Coordinate:1054	Reads:1	Hits:1	Allocated_reads:1	Strand:-
TTGCCTGGGGGATGGAAACTGGTTTTAGC
>Location:NODE_304263_length_4982_cov_28.985548	Coordinate:1054	Reads:1	Hits:1	Allocated_reads:1	Strand:-
TTGCCTGGGGGATGGAAACTGGTTTTAGT
>Location:NODE_304263_length_4982_cov_28.985548	Coordinate:1056	Reads:1	Hits:1	Allocated_reads:1	Strand:-
ATTGCCTGGGGGATGGAAACTGGTTTTA
>Location:NODE_304263_length_4982_cov_28.985548	Coordinate:1059	Reads:1	Hits:1	Allocated_reads:1	Strand:-
ACTCATTGCCTGGGGGATGGAAACTGGTT
>Location:NODE_304263_length_4982_cov_28.985548	Coordinate:1063	Reads:1	Hits:1	Allocated_reads:1	Strand:-
ACTCATTGCCTGGGGGATGGAAACT
>Location:NODE_304263_length_4982_cov_28.985548	Coordinate:1074	Reads:1	Hits:1	Allocated_reads:1	Strand:-
TTGCTTGTTACCTGACTCATTGCCTGGG
>Location:NODE_304263_length_4982_cov_28.985548	Coordinate:1077	Reads:3	Hits:1	Allocated_reads:3	Strand:-
ATGGTCTTGCTTGTTACCTGACTCATTGCCT
>Location:NODE_304263_length_4982_cov_28.985548	Coordinate:1077	Reads:1	Hits:1	Allocated_reads:1	Strand:-
CATGGTCTTGCTTGTTACCTGACTCATTGCCT
>Location:NODE_304263_length_4982_cov_28.985548	Coordinate:1077	Reads:1	Hits:1	Allocated_reads:1	Strand:-
TGCTTGTTACCTGACTCATTGCCT
>Location:NODE_304263_length_4982_cov_28.985548	Coordinate:1077	Reads:1	Hits:1	Allocated_reads:1	Strand:-
TGGTCTTGCTTGTTACCTGACTAATTGCCT
>Location:NODE_304263_length_4982_cov_28.985548	Coordinate:1077	Reads:2	Hits:1	Allocated_reads:2	Strand:-
TGGTCTTGCTTGTTACCTGACTCATTGCCG
>Location:NODE_304263_length_4982_cov_28.985548	Coordinate:1077	Reads:38	Hits:1	Allocated_reads:38	Strand:-
TGGTCTTGCTTGTTACCTGACTCATTGCCT
>Location:NODE_304263_length_4982_cov_28.985548	Coordinate:1077	Reads:1	Hits:1	Allocated_reads:1	Strand:-
TTGCTTGTTACCTGACTCATTGCCT
>Location:NODE_304263_length_4982_cov_28.985548	Coordinate:1078	Reads:2	Hits:1	Allocated_reads:2	Strand:-
ATGGTCTTGCTTGTTACCTGACTCATTGCC
>Location:NODE_304263_length_4982_cov_28.985548	Coordinate:1078	Reads:4	Hits:1	Allocated_reads:4	Strand:-
TGGTCTTGCTTGTTACCTGACTCATTGCC
>Location:NODE_304263_length_4982_cov_28.985548	Coordinate:1080	Reads:1	Hits:1	Allocated_reads:1	Strand:+
CAATGAGTCAGGTAACAAGCAAGACC
>Location:NODE_304263_length_4982_cov_28.985548	Coordinate:1083	Reads:1	Hits:1	Allocated_reads:1	Strand:-
GTACATGGTCTTGCTTGTTACCTGACTCA
>Location:NODE_304263_length_4982_cov_28.985548	Coordinate:1084	Reads:1	Hits:1	Allocated_reads:1	Strand:-
GTACATGGTCTTGCTTGTTACCTGACTC
>Location:NODE_304263_length_4982_cov_28.985548	Coordinate:1084	Reads:1	Hits:1	Allocated_reads:1	Strand:-
TGTACATGGTCTTGCTTGTTACCTGACTC
>Location:NODE_304263_length_4982_cov_28.985548	Coordinate:1085	Reads:1	Hits:1	Allocated_reads:1	Strand:-
TGCATGTACATGGTCTTGCTTGTTACCTGACT
>Location:NODE_304263_length_4982_cov_28.985548	Coordinate:1089	Reads:1	Hits:1	Allocated_reads:1	Strand:-
TGCATGTACATGGTCTTGCTTGTTACCT
>Location:NODE_304263_length_4982_cov_28.985548	Coordinate:1106	Reads:1	Hits:1	Allocated_reads:1	Strand:+
ATGTACATGCAGTAGGTAAACCCTCT
>Location:NODE_304263_length_4982_cov_28.985548	Coordinate:1116	Reads:1	Hits:1	Allocated_reads:1	Strand:-
GACGAACGCAGAGGGTTTACCTACT
>Location:NODE_304263_length_4982_cov_28.985548	Coordinate:1118	Reads:1	Hits:1	Allocated_reads:1	Strand:+
TAGGTAAACCCTCTGCGTTCGTCCC
>Location:NODE_304263_length_4982_cov_28.985548	Coordinate:1125	Reads:1	Hits:1	Allocated_reads:1	Strand:-
TCACACAGGGGGACGAACGCAGAGGGT
>Location:NODE_304263_length_4982_cov_28.985548	Coordinate:1139	Reads:2	Hits:1	Allocated_reads:2	Strand:+
TCCCCCTGTGTGAGACCATCAACGCCC
>Location:NODE_304263_length_4982_cov_28.985548	Coordinate:1141	Reads:1	Hits:1	Allocated_reads:1	Strand:-
TGGGGCGTTGATGGTCTCACACAGGGG
>Location:NODE_304263_length_4982_cov_28.985548	Coordinate:1142	Reads:1	Hits:1	Allocated_reads:1	Strand:-
TGGGGCGTTGATGGTCTCACACAGGG
>Location:NODE_304263_length_4982_cov_28.985548	Coordinate:1156	Reads:1	Hits:1	Allocated_reads:1	Strand:-
TCTGTCAAAAAATGGGGCGTTGAT
>Location:NODE_304263_length_4982_cov_28.985548	Coordinate:1156	Reads:1	Hits:1	Allocated_reads:1	Strand:-
TTGTCTGTCAAAAAATGGGGCGTTGAT
>Location:NODE_304263_length_4982_cov_28.985548	Coordinate:1160	Reads:4	Hits:1	Allocated_reads:4	Strand:-
TTGTATTTGTCTGTCAAAAAATGGGGCGT
>Location:NODE_304263_length_4982_cov_28.985548	Coordinate:1196	Reads:1	Hits:1	Allocated_reads:1	Strand:-
AAAGAAAGTGGTTTGAGTCGGCCACGTGG
>Location:NODE_304263_length_4982_cov_28.985548	Coordinate:1203	Reads:3	Hits:1	Allocated_reads:3	Strand:-
TGCAGCAAAAGAAAGTGGTTTGAGTCGGC
>Location:NODE_304263_length_4982_cov_28.985548	Coordinate:1204	Reads:1	Hits:1	Allocated_reads:1	Strand:-
TGCAGCAAAAGAAAGTGGTTTGAGTCGG
>Location:NODE_304263_length_4982_cov_28.985548	Coordinate:1209	Reads:1	Hits:1	Allocated_reads:1	Strand:+
TCAAACCACTTTCTTTTGCTGCAG
>Location:NODE_304263_length_4982_cov_28.985548	Coordinate:1220	Reads:1	Hits:1	Allocated_reads:1	Strand:-
TTCAGGAAGTGGGTGAAGCTGCAGCAAAAGA
>Location:NODE_304263_length_4982_cov_28.985548	Coordinate:1222	Reads:1	Hits:1	Allocated_reads:1	Strand:-
TTCAGGAAGTGGGTGAAGCTGCAGCAAAA
>Location:NODE_304263_length_4982_cov_28.985548	Coordinate:1222	Reads:1	Hits:1	Allocated_reads:1	Strand:-
TTCAGGAAGTGGGTGAAGCTGCAGCAAAT
>Location:NODE_304263_length_4982_cov_28.985548	Coordinate:1223	Reads:1	Hits:1	Allocated_reads:1	Strand:-
TTCAGGAAGTGGGTGAAGCTGCAGCAAA
>Location:NODE_304263_length_4982_cov_28.985548	Coordinate:1223	Reads:1	Hits:1	Allocated_reads:1	Strand:-
TTTCAGGAAGTGGGTGAAGCTGCAGCAAT
>Location:NODE_304263_length_4982_cov_28.985548	Coordinate:1225	Reads:2	Hits:1	Allocated_reads:2	Strand:-
AATTTTCAGGAAGTGGGTGAAGCTGCAGCA
>Location:NODE_304263_length_4982_cov_28.985548	Coordinate:1225	Reads:2	Hits:1	Allocated_reads:2	Strand:-
TTTTCAGGAAGTGGGTGAAGCTGCAGCA
>Location:NODE_304263_length_4982_cov_28.985548	Coordinate:1226	Reads:1	Hits:1	Allocated_reads:1	Strand:-
TTTCAGGAAGTGGGTGAAGCTGCAGC
>Location:NODE_304263_length_4982_cov_28.985548	Coordinate:1226	Reads:8	Hits:1	Allocated_reads:8	Strand:-
TTTTCAGGAAGTGGGTGAAGCTGCAGC
>Location:NODE_304263_length_4982_cov_28.985548	Coordinate:1227	Reads:1	Hits:1	Allocated_reads:1	Strand:-
TTCAGGAAGTGGGTGAAGCTGCAG
>Location:NODE_304263_length_4982_cov_28.985548	Coordinate:1228	Reads:1	Hits:1	Allocated_reads:1	Strand:-
TAATTTTCAGGAAGTGGGTGAAGCTGCA
>Location:NODE_304263_length_4982_cov_28.985548	Coordinate:1228	Reads:1	Hits:1	Allocated_reads:1	Strand:-
TTTAATTTTCAGGAAGTGGGTGAAGCTTTT
>Location:NODE_304263_length_4982_cov_28.985548	Coordinate:1229	Reads:1	Hits:1	Allocated_reads:1	Strand:-
AATTTTCAGGAAGTGGGTGAAGCTGC
>Location:NODE_304263_length_4982_cov_28.985548	Coordinate:1229	Reads:1	Hits:1	Allocated_reads:1	Strand:-
TAATTTTCAGGAAGTGGGTGAAGCTGC
>Location:NODE_304263_length_4982_cov_28.985548	Coordinate:1229	Reads:1	Hits:1	Allocated_reads:1	Strand:-
TCATTTAATTTTCAGGAAGTGGGTGAAGCTGC
>Location:NODE_304263_length_4982_cov_28.985548	Coordinate:1229	Reads:1	Hits:1	Allocated_reads:1	Strand:-
TTTTCAGGAAGTGGGTGAAGCTGC
>Location:NODE_304263_length_4982_cov_28.985548	Coordinate:1231	Reads:1	Hits:1	Allocated_reads:1	Strand:-
AATTTTCAGGAAGTGGGTGAAGCT
>Location:NODE_304263_length_4982_cov_28.985548	Coordinate:1231	Reads:1	Hits:1	Allocated_reads:1	Strand:-
TAATTTTCAGGAAGTGGGTGAAGCT
>Location:NODE_304263_length_4982_cov_28.985548	Coordinate:1231	Reads:1	Hits:1	Allocated_reads:1	Strand:-
TTTAATTTTCAGGAAGTGGGTGAAGCT
>Location:NODE_304263_length_4982_cov_28.985548	Coordinate:1232	Reads:1	Hits:1	Allocated_reads:1	Strand:-
CATTTAATTTTCAGGAAGTGGGTGAAGC
>Location:NODE_304263_length_4982_cov_28.985548	Coordinate:1237	Reads:1	Hits:1	Allocated_reads:1	Strand:-
TTTCATTTAATTTTCAGGAAGTGGGT
>Location:NODE_304263_length_4982_cov_28.985548	Coordinate:1256	Reads:1	Hits:1	Allocated_reads:1	Strand:-
ATAGTACTCACAGAGTTATCCATCAACTTTCATT
>Location:NODE_304263_length_4982_cov_28.985548	Coordinate:1260	Reads:2	Hits:1	Allocated_reads:2	Strand:-
ATAGTACTCACAGAGTTATCCATCAACTTT
>Location:NODE_304263_length_4982_cov_28.985548	Coordinate:1260	Reads:1	Hits:1	Allocated_reads:1	Strand:-
TATAGTACTCACAGAGTTATCCATCAACTTT
>Location:NODE_304263_length_4982_cov_28.985548	Coordinate:1261	Reads:1	Hits:1	Allocated_reads:1	Strand:+
AAGTTGATGGATAACTCTGTGAGT
>Location:NODE_304263_length_4982_cov_28.985548	Coordinate:1261	Reads:2	Hits:1	Allocated_reads:2	Strand:-
ATAGTACTCACAGAGTTATCCATCAACTT
>Location:NODE_304263_length_4982_cov_28.985548	Coordinate:1261	Reads:1	Hits:1	Allocated_reads:1	Strand:-
TATAGTACTCACAGAGTTATCCATCAACTT
>Location:NODE_304263_length_4982_cov_28.985548	Coordinate:1262	Reads:1	Hits:1	Allocated_reads:1	Strand:-
TATAGTACTCACAGAGTTATCCATTAACT
>Location:NODE_304263_length_4982_cov_28.985548	Coordinate:1262	Reads:9	Hits:1	Allocated_reads:9	Strand:-
TATAGTACTCACAGAGTTATCCATCAACT
>Location:NODE_304263_length_4982_cov_28.985548	Coordinate:1263	Reads:3	Hits:1	Allocated_reads:3	Strand:-
TATAGTACTCACAGAGTTATCCATCAAC
>Location:NODE_304263_length_4982_cov_28.985548	Coordinate:1266	Reads:1	Hits:1	Allocated_reads:1	Strand:-
CTCCTATAGTACTCACAGAGTTATCCATC
>Location:NODE_304263_length_4982_cov_28.985548	Coordinate:1266	Reads:1	Hits:1	Allocated_reads:1	Strand:-
TATAGTACTCACAGAGTTATCCATC
>Location:NODE_304263_length_4982_cov_28.985548	Coordinate:1266	Reads:1	Hits:1	Allocated_reads:1	Strand:-
TCCTATAGTACTCACAGAGCTATCCATC
>Location:NODE_304263_length_4982_cov_28.985548	Coordinate:1266	Reads:1	Hits:1	Allocated_reads:1	Strand:-
TCCTATAGTACTCACAGAGTTATCCACC
>Location:NODE_304263_length_4982_cov_28.985548	Coordinate:1266	Reads:44	Hits:1	Allocated_reads:44	Strand:-
TCCTATAGTACTCACAGAGTTATCCATC
>Location:NODE_304263_length_4982_cov_28.985548	Coordinate:1266	Reads:1	Hits:1	Allocated_reads:1	Strand:-
TCTCCTATAGTACTCACAGAGTTATCCATC
>Location:NODE_304263_length_4982_cov_28.985548	Coordinate:1267	Reads:1	Hits:1	Allocated_reads:1	Strand:-
ATCTCCTATAGTACTCACAGAGTTATCCAT
>Location:NODE_304263_length_4982_cov_28.985548	Coordinate:1267	Reads:1	Hits:1	Allocated_reads:1	Strand:-
TCCTATAGTACTCACAGAGTTATCCAT
>Location:NODE_304263_length_4982_cov_28.985548	Coordinate:1267	Reads:1	Hits:1	Allocated_reads:1	Strand:-
TCTCCTATAGTACTCACAGAGTTATCCAT
>Location:NODE_304263_length_4982_cov_28.985548	Coordinate:1269	Reads:1	Hits:1	Allocated_reads:1	Strand:-
TCCTATAGTACTCACAGAGTTATCC
>Location:NODE_304263_length_4982_cov_28.985548	Coordinate:1270	Reads:2	Hits:1	Allocated_reads:2	Strand:-
TTGGATCTCCTATAGTACTCACAGAGTTATC
>Location:NODE_304263_length_4982_cov_28.985548	Coordinate:1271	Reads:1	Hits:1	Allocated_reads:1	Strand:-
GGATCTCCTATAGTACTCACAGAGTTAT
>Location:NODE_304263_length_4982_cov_28.985548	Coordinate:1271	Reads:1	Hits:1	Allocated_reads:1	Strand:-
TTGGATCTCCTATAGTACTCACAGAGTTAT
>Location:NODE_304263_length_4982_cov_28.985548	Coordinate:1272	Reads:4	Hits:1	Allocated_reads:4	Strand:-
TTGGATCTCCTATAGTACTCACAGAGTTA
>Location:NODE_304263_length_4982_cov_28.985548	Coordinate:1273	Reads:1	Hits:1	Allocated_reads:1	Strand:-
TGGATCTCCTATAGTACTCACAGAGTT
>Location:NODE_304263_length_4982_cov_28.985548	Coordinate:1274	Reads:1	Hits:1	Allocated_reads:1	Strand:-
TGGATCTCCTATAGTACTCACAGAGT
>Location:NODE_304263_length_4982_cov_28.985548	Coordinate:1280	Reads:1	Hits:1	Allocated_reads:1	Strand:+
TGAGTACTATAGGAGATCCAATGCC
>Location:NODE_304263_length_4982_cov_28.985548	Coordinate:1281	Reads:3	Hits:1	Allocated_reads:3	Strand:+
GAGTACTATAGGAGATCCAATGCC
>Location:NODE_304263_length_4982_cov_28.985548	Coordinate:1281	Reads:1	Hits:1	Allocated_reads:1	Strand:+
GAGTACTATAGGAGATCCAATGCCCATCA
>Location:NODE_304263_length_4982_cov_28.985548	Coordinate:1282	Reads:2	Hits:1	Allocated_reads:2	Strand:-
TGATGGGCATTGGATCTCCTATAGTACT
>Location:NODE_304263_length_4982_cov_28.985548	Coordinate:1286	Reads:1	Hits:1	Allocated_reads:1	Strand:+
CTATAGGAGATCCAATGCCCATCAC
>Location:NODE_304263_length_4982_cov_28.985548	Coordinate:1291	Reads:1	Hits:1	Allocated_reads:1	Strand:-
TGCCTGTGATGGGCATTGGATCTCC
>Location:NODE_304263_length_4982_cov_28.985548	Coordinate:1304	Reads:1	Hits:1	Allocated_reads:1	Strand:-
TGTGTCCTCTTGCCCTCATGCCTGTGATGG
>Location:NODE_304263_length_4982_cov_28.985548	Coordinate:1309	Reads:1	Hits:1	Allocated_reads:1	Strand:-
TGTGTCCTCTTGCCCTCATGCCTGT
>Location:NODE_304263_length_4982_cov_28.985548	Coordinate:1311	Reads:1	Hits:1	Allocated_reads:1	Strand:-
AGCAGGACTGTGTCCTCTTGCCCTCATGCCT
>Location:NODE_304263_length_4982_cov_28.985548	Coordinate:1311	Reads:1	Hits:1	Allocated_reads:1	Strand:-
CTGTGTCCTCTTGCCCTCATGCCT
>Location:NODE_304263_length_4982_cov_28.985548	Coordinate:1312	Reads:1	Hits:1	Allocated_reads:1	Strand:-
AGCAGGACTGTGTCCTCTTGCCCTCATGCC
>Location:NODE_304263_length_4982_cov_28.985548	Coordinate:1316	Reads:1	Hits:1	Allocated_reads:1	Strand:+
TGAGGGCAAGAGGACACAGTCCTGCT
>Location:NODE_304263_length_4982_cov_28.985548	Coordinate:1323	Reads:1	Hits:1	Allocated_reads:1	Strand:-
TAGACTATCAAGCAGGACTGTGTCCTCTT
>Location:NODE_304263_length_4982_cov_28.985548	Coordinate:1323	Reads:3	Hits:1	Allocated_reads:3	Strand:-
TTAGACTATCAAGCAGGACTGTGTCCTCTT
>Location:NODE_304263_length_4982_cov_28.985548	Coordinate:1324	Reads:2	Hits:1	Allocated_reads:2	Strand:-
ACTATCAAGCAGGACTGTGTCCTCT
>Location:NODE_304263_length_4982_cov_28.985548	Coordinate:1324	Reads:1	Hits:1	Allocated_reads:1	Strand:-
AGACTATCAAGCAGGACTGAGTCCTCT
>Location:NODE_304263_length_4982_cov_28.985548	Coordinate:1324	Reads:4	Hits:1	Allocated_reads:4	Strand:-
CTATCAAGCAGGACTGTGTCCTCT
>Location:NODE_304263_length_4982_cov_28.985548	Coordinate:1324	Reads:2	Hits:1	Allocated_reads:2	Strand:-
GACTATCAAGCAGGACTGTGTCCTCT
>Location:NODE_304263_length_4982_cov_28.985548	Coordinate:1324	Reads:1	Hits:1	Allocated_reads:1	Strand:-
GTTTAGACTATCAAGCAGGACTGTGTCCTCT
>Location:NODE_304263_length_4982_cov_28.985548	Coordinate:1324	Reads:1	Hits:1	Allocated_reads:1	Strand:-
TAGACTATCAAGCAGGACTGTGTCCTTT
>Location:NODE_304263_length_4982_cov_28.985548	Coordinate:1324	Reads:27	Hits:1	Allocated_reads:27	Strand:-
TAGACTATCAAGCAGGACTGTGTCCTCT
>Location:NODE_304263_length_4982_cov_28.985548	Coordinate:1324	Reads:1	Hits:1	Allocated_reads:1	Strand:-
TTAGACTATCAAGCAGGACTGTGACCTCT
>Location:NODE_304263_length_4982_cov_28.985548	Coordinate:1324	Reads:1	Hits:1	Allocated_reads:1	Strand:-
TTAGACTATCAAGCAGGACTGTGTCCCCT
>Location:NODE_304263_length_4982_cov_28.985548	Coordinate:1324	Reads:1	Hits:1	Allocated_reads:1	Strand:-
TTAGACTATCAAGCAGGACTGTGTCTTCT
>Location:NODE_304263_length_4982_cov_28.985548	Coordinate:1324	Reads:2	Hits:1	Allocated_reads:2	Strand:-
TTAGACTATCAAGCAGGACTGTGCCCTCT
>Location:NODE_304263_length_4982_cov_28.985548	Coordinate:1324	Reads:2	Hits:1	Allocated_reads:2	Strand:-
TTAGACTATCAAGCAGGACTGTGTCCTCG
>Location:NODE_304263_length_4982_cov_28.985548	Coordinate:1324	Reads:523	Hits:1	Allocated_reads:523	Strand:-
TTAGACTATCAAGCAGGACTGTGTCCTCT
>Location:NODE_304263_length_4982_cov_28.985548	Coordinate:1324	Reads:1	Hits:1	Allocated_reads:1	Strand:-
TTGGTTTAGACTATCAAGCAGGACTGTGTCCTCT
>Location:NODE_304263_length_4982_cov_28.985548	Coordinate:1324	Reads:1	Hits:1	Allocated_reads:1	Strand:-
TTTAGACTATCAAGCAGGACTGTGTCCGCT
>Location:NODE_304263_length_4982_cov_28.985548	Coordinate:1324	Reads:134	Hits:1	Allocated_reads:134	Strand:-
TTTAGACTATCAAGCAGGACTGTGTCCTCT
>Location:NODE_304263_length_4982_cov_28.985548	Coordinate:1324	Reads:2	Hits:1	Allocated_reads:2	Strand:-
TTTAGACTATCAAGCAGGACTGTGTCCTCG
>Location:NODE_304263_length_4982_cov_28.985548	Coordinate:1325	Reads:1	Hits:1	Allocated_reads:1	Strand:-
TAGACTATCAAGCAGGACTGTGTCCTC
>Location:NODE_304263_length_4982_cov_28.985548	Coordinate:1325	Reads:9	Hits:1	Allocated_reads:9	Strand:-
TTAGACTATCAAGCAGGACTGTGTCCTC
>Location:NODE_304263_length_4982_cov_28.985548	Coordinate:1325	Reads:1	Hits:1	Allocated_reads:1	Strand:-
TTTAGACTATCAAGCAGGACTGTGTCCAC
>Location:NODE_304263_length_4982_cov_28.985548	Coordinate:1325	Reads:4	Hits:1	Allocated_reads:4	Strand:-
TTTAGACTATCAAGCAGGACTGTGTCCTC
>Location:NODE_304263_length_4982_cov_28.985548	Coordinate:1326	Reads:1	Hits:1	Allocated_reads:1	Strand:-
TTAGACTATCAAGCAGGACTGTGTCCT
>Location:NODE_304263_length_4982_cov_28.985548	Coordinate:1327	Reads:3	Hits:1	Allocated_reads:3	Strand:-
GTTTAGACTATCAAGCAGGACTGTGTCC
>Location:NODE_304263_length_4982_cov_28.985548	Coordinate:1327	Reads:9	Hits:1	Allocated_reads:9	Strand:-
TGGTTTAGACTATCAAGCAGGACTGTGTCC
>Location:NODE_304263_length_4982_cov_28.985548	Coordinate:1327	Reads:91	Hits:1	Allocated_reads:91	Strand:-
TTAGACTATCAAGCAGGACTGTGTCC
>Location:NODE_304263_length_4982_cov_28.985548	Coordinate:1327	Reads:1	Hits:1	Allocated_reads:1	Strand:-
TTGGTTTAGACTATCAAGCAGGACTGTGTCC
>Location:NODE_304263_length_4982_cov_28.985548	Coordinate:1327	Reads:22	Hits:1	Allocated_reads:22	Strand:-
TTTAGACTATCAAGCAGGACTGTGTCC
>Location:NODE_304263_length_4982_cov_28.985548	Coordinate:1330	Reads:3	Hits:1	Allocated_reads:3	Strand:-
TGGTTTAGACTATCAAGCAGGACTGTG
>Location:NODE_304263_length_4982_cov_28.985548	Coordinate:1333	Reads:3	Hits:1	Allocated_reads:3	Strand:-
ACACTTGGTTTAGACTATCAAGCAGGACT
>Location:NODE_304263_length_4982_cov_28.985548	Coordinate:1333	Reads:2	Hits:1	Allocated_reads:2	Strand:-
ACTTGGTTTAGACTATCAAGCAGGACT
>Location:NODE_304263_length_4982_cov_28.985548	Coordinate:1333	Reads:8	Hits:1	Allocated_reads:8	Strand:-
TACACTTGGTTTAGACTATCAAGCAGGACT
>Location:NODE_304263_length_4982_cov_28.985548	Coordinate:1333	Reads:1	Hits:1	Allocated_reads:1	Strand:-
TTACACTTGGTTTAGACTATCAAGCAGGACT
>Location:NODE_304263_length_4982_cov_28.985548	Coordinate:1333	Reads:1	Hits:1	Allocated_reads:1	Strand:-
TTTACACTTGGTTTAGACTATCAAGCAGGACT
>Location:NODE_304263_length_4982_cov_28.985548	Coordinate:1334	Reads:1	Hits:1	Allocated_reads:1	Strand:-
TTTACACTTGGTTTAGACTATCAAGCAGGAC
>Location:NODE_304263_length_4982_cov_28.985548	Coordinate:1340	Reads:1	Hits:1	Allocated_reads:1	Strand:-
GATTTACACTTGGTTTAGACTATCAAG
>Location:NODE_304263_length_4982_cov_28.985548	Coordinate:1342	Reads:1	Hits:1	Allocated_reads:1	Strand:+
TGATAGTCTAAACCAAGTGTAAATCT
>Location:NODE_304263_length_4982_cov_28.985548	Coordinate:1342	Reads:1	Hits:1	Allocated_reads:1	Strand:+
TGATAGTCTAAACCAAGTGTAAATCTGAC
>Location:NODE_304263_length_4982_cov_28.985548	Coordinate:1343	Reads:20	Hits:1	Allocated_reads:20	Strand:+
GATAGTCTAAACCAAGTGTAAATCT
>Location:NODE_304263_length_4982_cov_28.985548	Coordinate:1343	Reads:1	Hits:1	Allocated_reads:1	Strand:+
GATAGTCTAAACCAAGTGTAAATCTGT
>Location:NODE_304263_length_4982_cov_28.985548	Coordinate:1343	Reads:1	Hits:1	Allocated_reads:1	Strand:+
GATAGTCTAAACCAAGTGTAAATCTGAC
>Location:NODE_304263_length_4982_cov_28.985548	Coordinate:1343	Reads:3	Hits:1	Allocated_reads:3	Strand:-
TCAGATTTACACTTGGTTTAGACTATC
>Location:NODE_304263_length_4982_cov_28.985548	Coordinate:1344	Reads:2	Hits:1	Allocated_reads:2	Strand:+
ATAGTCTAAACCAAGTGTAAATCT
>Location:NODE_304263_length_4982_cov_28.985548	Coordinate:1344	Reads:1	Hits:1	Allocated_reads:1	Strand:+
ATAGTCTAAACCAAGTGTAAATCTGACCT
>Location:NODE_304263_length_4982_cov_28.985548	Coordinate:1347	Reads:1	Hits:1	Allocated_reads:1	Strand:-
AAGGTCAGATTTACACTTGGTTTAGAC
>Location:NODE_304263_length_4982_cov_28.985548	Coordinate:1347	Reads:1	Hits:1	Allocated_reads:1	Strand:+
GTCTAAACCAAGTGTAAATCTGACC
>Location:NODE_304263_length_4982_cov_28.985548	Coordinate:1347	Reads:3	Hits:1	Allocated_reads:3	Strand:-
TAAAGGTCAGATTTACACTTGGTTTAGAC
>Location:NODE_304263_length_4982_cov_28.985548	Coordinate:1347	Reads:1	Hits:1	Allocated_reads:1	Strand:-
TATAAAGGTCAGATTTACACTTGGTTTAGAC
>Location:NODE_304263_length_4982_cov_28.985548	Coordinate:1348	Reads:2	Hits:1	Allocated_reads:2	Strand:+
TCTAAACCAAGTGTAAATCTGACCT
>Location:NODE_304263_length_4982_cov_28.985548	Coordinate:1353	Reads:1	Hits:1	Allocated_reads:1	Strand:+
ACCAAGTGTAAATCTGACCTTTATAGA
>Location:NODE_304263_length_4982_cov_28.985548	Coordinate:1353	Reads:1	Hits:1	Allocated_reads:1	Strand:+
ACCAAGTGTAAATCTGACCTTTATAGACCCATT
>Location:NODE_304263_length_4982_cov_28.985548	Coordinate:1354	Reads:1	Hits:1	Allocated_reads:1	Strand:+
CCAAGTGTAAATCTGACCTTTATA
>Location:NODE_304263_length_4982_cov_28.985548	Coordinate:1354	Reads:1	Hits:1	Allocated_reads:1	Strand:+
CCAAGTGTAAATCTGACCTTTATAGACC
>Location:NODE_304263_length_4982_cov_28.985548	Coordinate:1357	Reads:1	Hits:1	Allocated_reads:1	Strand:-
TGGGTCTATAAAGGTCAGATTTACACT
>Location:NODE_304263_length_4982_cov_28.985548	Coordinate:1363	Reads:1	Hits:1	Allocated_reads:1	Strand:-
TACAATGGGAATGGGTCTATAAAGGTCAGATT
>Location:NODE_304263_length_4982_cov_28.985548	Coordinate:1366	Reads:1	Hits:1	Allocated_reads:1	Strand:+
CTGACCTTTATAGACCCATTCCCATTG
>Location:NODE_304263_length_4982_cov_28.985548	Coordinate:1368	Reads:1	Hits:1	Allocated_reads:1	Strand:-
TGTTACAATGGGAATGGGTCTATAAAGGTC
>Location:NODE_304263_length_4982_cov_28.985548	Coordinate:1369	Reads:1	Hits:1	Allocated_reads:1	Strand:-
TGTTACAATGGGAATGGGTCTATAAAGGT
>Location:NODE_304263_length_4982_cov_28.985548	Coordinate:1370	Reads:4	Hits:1	Allocated_reads:4	Strand:-
TGTTACAATGGGAATGGGTCTATAAAGG
>Location:NODE_304263_length_4982_cov_28.985548	Coordinate:1372	Reads:1	Hits:1	Allocated_reads:1	Strand:-
TGTTACAATGGGAATGGGTCTATAAA
>Location:NODE_304263_length_4982_cov_28.985548	Coordinate:1374	Reads:1	Hits:1	Allocated_reads:1	Strand:+
TATAGACCCATTCCCATTGTAACATTT
>Location:NODE_304263_length_4982_cov_28.985548	Coordinate:1374	Reads:1	Hits:1	Allocated_reads:1	Strand:+
TATAGACCCATTCCCATTGTAACATTTT
>Location:NODE_304263_length_4982_cov_28.985548	Coordinate:1378	Reads:1	Hits:1	Allocated_reads:1	Strand:-
TCTCCAAAATGTTACAATGGGAATGGGTC
>Location:NODE_304263_length_4982_cov_28.985548	Coordinate:1379	Reads:1	Hits:1	Allocated_reads:1	Strand:+
ACCCATTCCCATTGTAACATTTTGGA
>Location:NODE_304263_length_4982_cov_28.985548	Coordinate:1388	Reads:1	Hits:1	Allocated_reads:1	Strand:+
CATTGTAACATTTTGGAGAAATGT
>Location:NODE_304263_length_4982_cov_28.985548	Coordinate:1398	Reads:2	Hits:1	Allocated_reads:2	Strand:-
ATGAGGCACCTCTCACATTTCTCCAAAA
>Location:NODE_304263_length_4982_cov_28.985548	Coordinate:1398	Reads:1	Hits:1	Allocated_reads:1	Strand:-
TATATGAGGCACCTCTCACATTTCTCCAAAA
>Location:NODE_304263_length_4982_cov_28.985548	Coordinate:1398	Reads:1	Hits:1	Allocated_reads:1	Strand:-
TATGAGGCACCTCTCACATTTCTCCAAAA
>Location:NODE_304263_length_4982_cov_28.985548	Coordinate:1398	Reads:1	Hits:1	Allocated_reads:1	Strand:+
TTTTGGAGAAATGTGAGAGGTGCCT
>Location:NODE_304263_length_4982_cov_28.985548	Coordinate:1399	Reads:1	Hits:1	Allocated_reads:1	Strand:-
TATGAGGCACCTCTCACATTTCTCCAAA
>Location:NODE_304263_length_4982_cov_28.985548	Coordinate:1399	Reads:2	Hits:1	Allocated_reads:2	Strand:+
TTTGGAGAAATGTGAGAGGTGCCT
>Location:NODE_304263_length_4982_cov_28.985548	Coordinate:1401	Reads:1	Hits:1	Allocated_reads:1	Strand:-
ATATATGAGGCACCTCTCACATTTCTCCA
>Location:NODE_304263_length_4982_cov_28.985548	Coordinate:1402	Reads:1	Hits:1	Allocated_reads:1	Strand:-
TATATGAGGCACCTCTCACATTTCTCC
>Location:NODE_304263_length_4982_cov_28.985548	Coordinate:1407	Reads:1	Hits:1	Allocated_reads:1	Strand:-
ACAACATATATGAGGCACCTCTCACATT
>Location:NODE_304263_length_4982_cov_28.985548	Coordinate:1407	Reads:1	Hits:1	Allocated_reads:1	Strand:-
ATCTACAACATATATGAGGCACCTCTCACATT
>Location:NODE_304263_length_4982_cov_28.985548	Coordinate:1407	Reads:1	Hits:1	Allocated_reads:1	Strand:-
CTACAACATATATGAGGCACCTCTCACATT
>Location:NODE_304263_length_4982_cov_28.985548	Coordinate:1409	Reads:1	Hits:1	Allocated_reads:1	Strand:-
CTACAACATATATGAGGCACCTCTCACA
>Location:NODE_304263_length_4982_cov_28.985548	Coordinate:1411	Reads:1	Hits:1	Allocated_reads:1	Strand:-
AAATCTACAACATATATGAGGCACCTCTCA
>Location:NODE_304263_length_4982_cov_28.985548	Coordinate:1411	Reads:2	Hits:1	Allocated_reads:2	Strand:-
ATCTACAACATATATGAGGCACCTCTCA
>Location:NODE_304263_length_4982_cov_28.985548	Coordinate:1411	Reads:1	Hits:1	Allocated_reads:1	Strand:-
CTACAACATATATGAGGCACCTCTCA
>Location:NODE_304263_length_4982_cov_28.985548	Coordinate:1414	Reads:1	Hits:1	Allocated_reads:1	Strand:-
AATCTACAACATATATGAGGCACCTC
>Location:NODE_304263_length_4982_cov_28.985548	Coordinate:1414	Reads:2	Hits:1	Allocated_reads:2	Strand:-
ATCTACAACATATATGAGGCACCTC
>Location:NODE_304263_length_4982_cov_28.985548	Coordinate:1416	Reads:1	Hits:1	Allocated_reads:1	Strand:-
AAAAATCTACAACATATATGAGGCACC
>Location:NODE_304263_length_4982_cov_28.985548	Coordinate:1416	Reads:3	Hits:1	Allocated_reads:3	Strand:-
TAAAAAATCTACAACATATATGAGGCACC
>Location:NODE_304263_length_4982_cov_28.985548	Coordinate:1419	Reads:1	Hits:1	Allocated_reads:1	Strand:+
GCCTCATATATGTTGTAGATTTTTTATT
>Location:NODE_304263_length_4982_cov_28.985548	Coordinate:1436	Reads:1	Hits:1	Allocated_reads:1	Strand:-
CACCACAGGTCTATAATAAAATAAAAAATC
>Location:NODE_304263_length_4982_cov_28.985548	Coordinate:1436	Reads:3	Hits:1	Allocated_reads:3	Strand:-
CCACAGGTCTATAATAAAATAAAAAATC
>Location:NODE_304263_length_4982_cov_28.985548	Coordinate:1438	Reads:1	Hits:1	Allocated_reads:1	Strand:-
CACCACAGGTCTATAATAAAATAAAAAA
>Location:NODE_304263_length_4982_cov_28.985548	Coordinate:1441	Reads:1	Hits:1	Allocated_reads:1	Strand:-
TGCACCACAGGTCTATAATAAAATAAA
>Location:NODE_304263_length_4982_cov_28.985548	Coordinate:1442	Reads:1	Hits:1	Allocated_reads:1	Strand:-
TGCACCACAGGTCTATAATAAAATAA
>Location:NODE_304263_length_4982_cov_28.985548	Coordinate:1451	Reads:1	Hits:1	Allocated_reads:1	Strand:+
TATAGACCTGTGGTGCAACCAGCT
>Location:NODE_304263_length_4982_cov_28.985548	Coordinate:1455	Reads:1	Hits:1	Allocated_reads:1	Strand:-
TTCAGACAGTAGCTGGTTGCACCACAGGTC
>Location:NODE_304263_length_4982_cov_28.985548	Coordinate:1456	Reads:1	Hits:1	Allocated_reads:1	Strand:-
TCAGACAGTAGCTGGTTGCACCACAGGT
>Location:NODE_304263_length_4982_cov_28.985548	Coordinate:1457	Reads:1	Hits:1	Allocated_reads:1	Strand:-
TTTCAGACAGTAGCTGGTTGCACCACAGG
>Location:NODE_304263_length_4982_cov_28.985548	Coordinate:1459	Reads:1	Hits:1	Allocated_reads:1	Strand:-
TCAGACAGTAGCTGGTTGCACCACA
>Location:NODE_304263_length_4982_cov_28.985548	Coordinate:1460	Reads:2	Hits:1	Allocated_reads:2	Strand:-
TCAGACAGTAGCTGGTTGCACCAC
>Location:NODE_304263_length_4982_cov_28.985548	Coordinate:1460	Reads:1	Hits:1	Allocated_reads:1	Strand:-
TTTCAGACAGTAGCTGGTTGCACCAC
>Location:NODE_304263_length_4982_cov_28.985548	Coordinate:1461	Reads:1	Hits:1	Allocated_reads:1	Strand:-
ATACATTTCAGACAGTAGCTGGTTGCACCA
>Location:NODE_304263_length_4982_cov_28.985548	Coordinate:1461	Reads:1	Hits:1	Allocated_reads:1	Strand:-
TACATTTCAGACAGTAGCTGGTTGCACCA
>Location:NODE_304263_length_4982_cov_28.985548	Coordinate:1461	Reads:1	Hits:1	Allocated_reads:1	Strand:-
TGATACATTTCAGACAGTAGCTGGTTGCACCA
>Location:NODE_304263_length_4982_cov_28.985548	Coordinate:1462	Reads:3	Hits:1	Allocated_reads:3	Strand:-
ATACATTTCAGACAGTAGCTGGTTGCACC
>Location:NODE_304263_length_4982_cov_28.985548	Coordinate:1462	Reads:6	Hits:1	Allocated_reads:6	Strand:-
TACATTTCAGACAGTAGCTGGTTGCACC
>Location:NODE_304263_length_4982_cov_28.985548	Coordinate:1462	Reads:1	Hits:1	Allocated_reads:1	Strand:-
TGATACATTTCAGACAGTAGCTGATTGCACC
>Location:NODE_304263_length_4982_cov_28.985548	Coordinate:1462	Reads:15	Hits:1	Allocated_reads:15	Strand:-
TGATACATTTCAGACAGTAGCTGGTTGCACC
>Location:NODE_304263_length_4982_cov_28.985548	Coordinate:1462	Reads:1	Hits:1	Allocated_reads:1	Strand:-
TTGATACATTTCAGACAGTAGCTGGTTGCACC
>Location:NODE_304263_length_4982_cov_28.985548	Coordinate:1463	Reads:1	Hits:1	Allocated_reads:1	Strand:-
ATACATTTCAGACAGTAGCTGGTTGCAC
>Location:NODE_304263_length_4982_cov_28.985548	Coordinate:1463	Reads:23	Hits:1	Allocated_reads:23	Strand:-
TGATACATTTCAGACAGTAGCTGGTTGCAC
>Location:NODE_304263_length_4982_cov_28.985548	Coordinate:1464	Reads:14	Hits:1	Allocated_reads:14	Strand:-
TGATACATTTCAGACAGTAGCTGGTTGCA
>Location:NODE_304263_length_4982_cov_28.985548	Coordinate:1464	Reads:1	Hits:1	Allocated_reads:1	Strand:-
TTGATACATTTCAGACAGTAGCTGGTTGCA
>Location:NODE_304263_length_4982_cov_28.985548	Coordinate:1465	Reads:10	Hits:1	Allocated_reads:10	Strand:-
TGATACATTTCAGACAGTAGCTGGTTGC
>Location:NODE_304263_length_4982_cov_28.985548	Coordinate:1465	Reads:2	Hits:1	Allocated_reads:2	Strand:-
TGATACATTTCAGACAGTAGCTGGTTGT
>Location:NODE_304263_length_4982_cov_28.985548	Coordinate:1466	Reads:13	Hits:1	Allocated_reads:13	Strand:-
TGATACATTTCAGACAGTAGCTGGTTG
>Location:NODE_304263_length_4982_cov_28.985548	Coordinate:1466	Reads:1	Hits:1	Allocated_reads:1	Strand:-
TGTTGATACATTTCAGACAGTAGCTGGTTG
>Location:NODE_304263_length_4982_cov_28.985548	Coordinate:1466	Reads:1	Hits:1	Allocated_reads:1	Strand:-
TTGATACATTTCAGACAGTAGCTGGTTG
>Location:NODE_304263_length_4982_cov_28.985548	Coordinate:1467	Reads:10	Hits:1	Allocated_reads:10	Strand:-
TGATACATTTCAGACAGTAGCTGGTT
>Location:NODE_304263_length_4982_cov_28.985548	Coordinate:1467	Reads:2	Hits:1	Allocated_reads:2	Strand:-
TGTTGATACATTTCAGACAGTAGCTGGTT
>Location:NODE_304263_length_4982_cov_28.985548	Coordinate:1468	Reads:7	Hits:1	Allocated_reads:7	Strand:-
TCTGTTGATACATTTCAGACAGTAGCTGGT
>Location:NODE_304263_length_4982_cov_28.985548	Coordinate:1468	Reads:1	Hits:1	Allocated_reads:1	Strand:-
TGATACATTTCAGACAGTAGCTGGT
>Location:NODE_304263_length_4982_cov_28.985548	Coordinate:1468	Reads:12	Hits:1	Allocated_reads:12	Strand:-
TGTTGATACATTTCAGACAGTAGCTGGT
>Location:NODE_304263_length_4982_cov_28.985548	Coordinate:1469	Reads:3	Hits:1	Allocated_reads:3	Strand:-
TCTGTTGATACATTTCAGACAGTAGCTGG
>Location:NODE_304263_length_4982_cov_28.985548	Coordinate:1471	Reads:2	Hits:1	Allocated_reads:2	Strand:-
TGTTGATACATTTCAGACAGTAGCT
>Location:NODE_304263_length_4982_cov_28.985548	Coordinate:1488	Reads:1	Hits:1	Allocated_reads:1	Strand:-
GTCTATTATGTAGCAGAAATCTGTTGATA
>Location:NODE_304263_length_4982_cov_28.985548	Coordinate:1488	Reads:1	Hits:1	Allocated_reads:1	Strand:-
TATTATGTAGCAGAAATCTGTTGATA
>Location:NODE_304263_length_4982_cov_28.985548	Coordinate:1507	Reads:1	Hits:1	Allocated_reads:1	Strand:-
TCGGATTTACCTCTACATAATTTGTCTATTATG
>Location:NODE_304263_length_4982_cov_28.985548	Coordinate:1507	Reads:1	Hits:1	Allocated_reads:1	Strand:-
TTTACCTCTACATAATTTGTCTATTATG
>Location:NODE_304263_length_4982_cov_28.985548	Coordinate:1510	Reads:1	Hits:1	Allocated_reads:1	Strand:-
TCGGATTTACCTCTACATAATTTGTCTATT
>Location:NODE_304263_length_4982_cov_28.985548	Coordinate:1511	Reads:1	Hits:1	Allocated_reads:1	Strand:-
ATCGGATTTACCTCTACATAATTTGTCTAT
>Location:NODE_304263_length_4982_cov_28.985548	Coordinate:1511	Reads:1	Hits:1	Allocated_reads:1	Strand:-
CATCGGATTTACCTCTACATAATTTGTCTAT
>Location:NODE_304263_length_4982_cov_28.985548	Coordinate:1511	Reads:1	Hits:1	Allocated_reads:1	Strand:-
GGATTTACCTCTACATAATTTGTCTAT
>Location:NODE_304263_length_4982_cov_28.985548	Coordinate:1511	Reads:18	Hits:1	Allocated_reads:18	Strand:-
TCGGATTTACCTCTACATAATTTGTCTAT
>Location:NODE_304263_length_4982_cov_28.985548	Coordinate:1512	Reads:3	Hits:1	Allocated_reads:3	Strand:-
TCGGATTTACCTCTACATAATTTGTCTA
>Location:NODE_304263_length_4982_cov_28.985548	Coordinate:1513	Reads:1	Hits:1	Allocated_reads:1	Strand:-
TACATCGGATTTACCTCTACATAATTTGTCT
>Location:NODE_304263_length_4982_cov_28.985548	Coordinate:1513	Reads:1	Hits:1	Allocated_reads:1	Strand:-
TCGGATTTACCTCTACATAATTTGTCT
>Location:NODE_304263_length_4982_cov_28.985548	Coordinate:1514	Reads:2	Hits:1	Allocated_reads:2	Strand:-
CTACATCGGATTTACCTCTACATAATTTGTC
>Location:NODE_304263_length_4982_cov_28.985548	Coordinate:1514	Reads:18	Hits:1	Allocated_reads:18	Strand:-
TACATCGGATTTACCTCTACATAATTTGTC
>Location:NODE_304263_length_4982_cov_28.985548	Coordinate:1514	Reads:1	Hits:1	Allocated_reads:1	Strand:-
TCGGATTTACCTCTACATAATTTGTC
>Location:NODE_304263_length_4982_cov_28.985548	Coordinate:1515	Reads:1	Hits:1	Allocated_reads:1	Strand:-
TACATCGGATTTACCTCTACATAATTTGT
>Location:NODE_304263_length_4982_cov_28.985548	Coordinate:1516	Reads:6	Hits:1	Allocated_reads:6	Strand:-
TACATCGGATTTACCTCTACATAATTTG
>Location:NODE_304263_length_4982_cov_28.985548	Coordinate:1517	Reads:2	Hits:1	Allocated_reads:2	Strand:-
TACATCGGATTTACCTCTACATAATTT
>Location:NODE_304263_length_4982_cov_28.985548	Coordinate:1518	Reads:3	Hits:1	Allocated_reads:3	Strand:-
TACATCGGATTTACCTCTACATAATT
>Location:NODE_304263_length_4982_cov_28.985548	Coordinate:1520	Reads:1	Hits:1	Allocated_reads:1	Strand:-
TACATCGGATTTACCTCTACATAA
>Location:NODE_304263_length_4982_cov_28.985548	Coordinate:1523	Reads:1	Hits:1	Allocated_reads:1	Strand:-
CTCACCCACTACATCGGATTTACCTCTACA
>Location:NODE_304263_length_4982_cov_28.985548	Coordinate:1523	Reads:1	Hits:1	Allocated_reads:1	Strand:-
TCACCCACTACATCGGATTTACCTCTACA
>Location:NODE_304263_length_4982_cov_28.985548	Coordinate:1525	Reads:1	Hits:1	Allocated_reads:1	Strand:-
CACTCACCCACTACATCGGATTTACCTCTA
>Location:NODE_304263_length_4982_cov_28.985548	Coordinate:1525	Reads:1	Hits:1	Allocated_reads:1	Strand:+
TAGAGGTAAATCCGATGTAGTGGGT
>Location:NODE_304263_length_4982_cov_28.985548	Coordinate:1529	Reads:1	Hits:1	Allocated_reads:1	Strand:-
TCACTCACCCACTACATCGGATTTACC
>Location:NODE_304263_length_4982_cov_28.985548	Coordinate:1534	Reads:1	Hits:1	Allocated_reads:1	Strand:+
ATCCGATGTAGTGGGTGAGTGAGTGAGC
>Location:NODE_304263_length_4982_cov_28.985548	Coordinate:1545	Reads:1	Hits:1	Allocated_reads:1	Strand:-
TTCAGATTGCCCGCTCACTCACTCACCCA
>Location:NODE_304263_length_4982_cov_28.985548	Coordinate:1546	Reads:2	Hits:1	Allocated_reads:2	Strand:-
TTCAGATTGCCCGCTCACTCACTCACCC
>Location:NODE_304263_length_4982_cov_28.985548	Coordinate:1547	Reads:1	Hits:1	Allocated_reads:1	Strand:-
CATTCAGATTGCCCGCTCACTCACTCACC
>Location:NODE_304263_length_4982_cov_28.985548	Coordinate:1547	Reads:1	Hits:1	Allocated_reads:1	Strand:+
GGTGAGTGAGTGAGCGGGCAATCT
>Location:NODE_304263_length_4982_cov_28.985548	Coordinate:1547	Reads:2	Hits:1	Allocated_reads:2	Strand:-
TCATTCAGATTGCCCGCTCACTCACTCACC
>Location:NODE_304263_length_4982_cov_28.985548	Coordinate:1547	Reads:4	Hits:1	Allocated_reads:4	Strand:-
TTCAGATTGCCCGCTCACTCACTCACC
>Location:NODE_304263_length_4982_cov_28.985548	Coordinate:1549	Reads:1	Hits:1	Allocated_reads:1	Strand:-
TTCAGATTGCCCGCTCACTTACTCA
>Location:NODE_304263_length_4982_cov_28.985548	Coordinate:1551	Reads:1	Hits:1	Allocated_reads:1	Strand:-
TCATTCAGATTGCCCGCTCACTCACT
>Location:NODE_304263_length_4982_cov_28.985548	Coordinate:1551	Reads:1	Hits:1	Allocated_reads:1	Strand:-
TTCATTCAGATTGCCCGCTCACTCACT
>Location:NODE_304263_length_4982_cov_28.985548	Coordinate:1554	Reads:2	Hits:1	Allocated_reads:2	Strand:-
TTCATTCAGATTGCCCGCTCACTC
>Location:NODE_304263_length_4982_cov_28.985548	Coordinate:1560	Reads:1	Hits:1	Allocated_reads:1	Strand:+
GCGGGCAATCTGAATGAAGCTCATATC
>Location:NODE_304263_length_4982_cov_28.985548	Coordinate:1564	Reads:1	Hits:1	Allocated_reads:1	Strand:+
GCAATCTGAATGAAGCTCATATCGAGA
>Location:NODE_304263_length_4982_cov_28.985548	Coordinate:1574	Reads:1	Hits:1	Allocated_reads:1	Strand:-
CCTGTTTTCATGAAACTGTCTCGATATGAGCTTCA
>Location:NODE_304263_length_4982_cov_28.985548	Coordinate:1574	Reads:3	Hits:1	Allocated_reads:3	Strand:-
TTTCATGAAACTGTCTCGATATGAGCTTCA
>Location:NODE_304263_length_4982_cov_28.985548	Coordinate:1576	Reads:1	Hits:1	Allocated_reads:1	Strand:-
CCTGTTTTCATGAAACTGTCTCGATATGAGCTT
>Location:NODE_304263_length_4982_cov_28.985548	Coordinate:1577	Reads:3	Hits:1	Allocated_reads:3	Strand:-
TCATGAAACTGTCTCGATATGAGCT
>Location:NODE_304263_length_4982_cov_28.985548	Coordinate:1577	Reads:10	Hits:1	Allocated_reads:10	Strand:-
TGTTTTCATGAAACTGTCTCGATATGAGCT
>Location:NODE_304263_length_4982_cov_28.985548	Coordinate:1577	Reads:2	Hits:1	Allocated_reads:2	Strand:-
TTCATGAAACTGTCTCGATATGAGCT
>Location:NODE_304263_length_4982_cov_28.985548	Coordinate:1577	Reads:25	Hits:1	Allocated_reads:25	Strand:-
TTTCATGAAACTGTCTCGATATGAGCT
>Location:NODE_304263_length_4982_cov_28.985548	Coordinate:1577	Reads:1	Hits:1	Allocated_reads:1	Strand:-
TTTTCATGAAACTGTCTCGATATGAGCT
>Location:NODE_304263_length_4982_cov_28.985548	Coordinate:1578	Reads:1	Hits:1	Allocated_reads:1	Strand:-
CCTGTTTTCATGAAACTGTCTCGATATGAGC
>Location:NODE_304263_length_4982_cov_28.985548	Coordinate:1578	Reads:1	Hits:1	Allocated_reads:1	Strand:-
TCATGAAACTGTCTCGATATGAGC
>Location:NODE_304263_length_4982_cov_28.985548	Coordinate:1578	Reads:1	Hits:1	Allocated_reads:1	Strand:-
TGTTTTCATGAAACTGTCTCGATATGAGC
>Location:NODE_304263_length_4982_cov_28.985548	Coordinate:1578	Reads:1	Hits:1	Allocated_reads:1	Strand:-
TTCATGAAACTGTCTCGATATGAGC
>Location:NODE_304263_length_4982_cov_28.985548	Coordinate:1578	Reads:8	Hits:1	Allocated_reads:8	Strand:-
TTTCATGAAACTGTCTCGATATGAGC
>Location:NODE_304263_length_4982_cov_28.985548	Coordinate:1581	Reads:1	Hits:1	Allocated_reads:1	Strand:+
CATATCGAGACAGTTTCATGAAAAC
>Location:NODE_304263_length_4982_cov_28.985548	Coordinate:1581	Reads:1	Hits:1	Allocated_reads:1	Strand:+
CATATCGAGACAGTTTCATGAAAACA
>Location:NODE_304263_length_4982_cov_28.985548	Coordinate:1583	Reads:1	Hits:1	Allocated_reads:1	Strand:+
TATCGAGACAGTTTCATGAAAACA
>Location:NODE_304263_length_4982_cov_28.985548	Coordinate:1583	Reads:3	Hits:1	Allocated_reads:3	Strand:+
TATCGAGACAGTTTCATGAAAACAGGC
>Location:NODE_304263_length_4982_cov_28.985548	Coordinate:1584	Reads:3	Hits:1	Allocated_reads:3	Strand:+
ATCGAGACAGTTTCATGAAAACAGGC
>Location:NODE_304263_length_4982_cov_28.985548	Coordinate:1585	Reads:1	Hits:1	Allocated_reads:1	Strand:+
TCGAGACAGTTTCATGAAAACAGGC
>Location:NODE_304263_length_4982_cov_28.985548	Coordinate:1586	Reads:1	Hits:1	Allocated_reads:1	Strand:+
CGAGACAGTTTCATGAAAACAGGC
>Location:NODE_304263_length_4982_cov_28.985548	Coordinate:1594	Reads:3	Hits:1	Allocated_reads:3	Strand:+
TTTCATGAAAACAGGCCCTTTTCCC
>Location:NODE_304263_length_4982_cov_28.985548	Coordinate:1597	Reads:1	Hits:1	Allocated_reads:1	Strand:+
CATGAAAACAGGCCCTTTTCCCCAC
>Location:NODE_304263_length_4982_cov_28.985548	Coordinate:1603	Reads:2	Hits:1	Allocated_reads:2	Strand:-
TGTTTTGCTGTGGGGAAAAGGGCCTGTT
>Location:NODE_304263_length_4982_cov_28.985548	Coordinate:1604	Reads:1	Hits:1	Allocated_reads:1	Strand:-
TCATGTTTTGCTGTGGGGAAAAGGGCCTGT
>Location:NODE_304263_length_4982_cov_28.985548	Coordinate:1606	Reads:7	Hits:1	Allocated_reads:7	Strand:-
TCATGTTTTGCTGTGGGGAAAAGGGCCT
>Location:NODE_304263_length_4982_cov_28.985548	Coordinate:1606	Reads:2	Hits:1	Allocated_reads:2	Strand:-
TGTTTTGCTGTGGGGAAAAGGGCCT
>Location:NODE_304263_length_4982_cov_28.985548	Coordinate:1607	Reads:2	Hits:1	Allocated_reads:2	Strand:-
TCATGTTTTGCTGTGGGGAAAAGGGCC
>Location:NODE_304263_length_4982_cov_28.985548	Coordinate:1607	Reads:2	Hits:1	Allocated_reads:2	Strand:-
TGTTCATGTTTTGCTGTGGGGAAAAGGGCC
>Location:NODE_304263_length_4982_cov_28.985548	Coordinate:1608	Reads:1	Hits:1	Allocated_reads:1	Strand:-
GTTCATGTTTTGCTGTGGGGAAAAGGGC
>Location:NODE_304263_length_4982_cov_28.985548	Coordinate:1608	Reads:1	Hits:1	Allocated_reads:1	Strand:-
TCATGTTTTGCTGTGGGGAAAAGGGC
>Location:NODE_304263_length_4982_cov_28.985548	Coordinate:1609	Reads:1	Hits:1	Allocated_reads:1	Strand:-
TCATGTTTTGCTGTGGGGAAAAGGG
>Location:NODE_304263_length_4982_cov_28.985548	Coordinate:1610	Reads:1	Hits:1	Allocated_reads:1	Strand:-
ATGTTCATGTTTTGCTGTGGGGAAAAGG
>Location:NODE_304263_length_4982_cov_28.985548	Coordinate:1610	Reads:1	Hits:1	Allocated_reads:1	Strand:-
TCATGTTCATGTTTTGCTGTGGGGAAAATA
>Location:NODE_304263_length_4982_cov_28.985548	Coordinate:1610	Reads:1	Hits:1	Allocated_reads:1	Strand:-
TCATGTTCATGTTTTGCTGTGGGGAAAATT
>Location:NODE_304263_length_4982_cov_28.985548	Coordinate:1614	Reads:1	Hits:1	Allocated_reads:1	Strand:-
TACAATCATGTTCATGTTTTGCTGTGGGGAA
>Location:NODE_304263_length_4982_cov_28.985548	Coordinate:1615	Reads:17	Hits:1	Allocated_reads:17	Strand:-
TACAATCATGTTCATGTTTTGCTGTGGGGA
>Location:NODE_304263_length_4982_cov_28.985548	Coordinate:1616	Reads:1	Hits:1	Allocated_reads:1	Strand:-
TACAATCATGTTCATGTTTTGCTGTGGTG
>Location:NODE_304263_length_4982_cov_28.985548	Coordinate:1616	Reads:1	Hits:1	Allocated_reads:1	Strand:-
TACAATCATGTTCATGTTTTGCTGTGTGG
>Location:NODE_304263_length_4982_cov_28.985548	Coordinate:1616	Reads:7	Hits:1	Allocated_reads:7	Strand:-
TACAATCATGTTCATGTTTTGCTGTGGGG
>Location:NODE_304263_length_4982_cov_28.985548	Coordinate:1616	Reads:1	Hits:1	Allocated_reads:1	Strand:-
TCATGTTCATGTTTTGCTGTGGGG
>Location:NODE_304263_length_4982_cov_28.985548	Coordinate:1617	Reads:1	Hits:1	Allocated_reads:1	Strand:-
AATACAATCATGTTCATGTTTTGCTGTGGG
>Location:NODE_304263_length_4982_cov_28.985548	Coordinate:1617	Reads:1	Hits:1	Allocated_reads:1	Strand:-
TACAATCATGTTCATGTTCTGCTGTGGG
>Location:NODE_304263_length_4982_cov_28.985548	Coordinate:1617	Reads:13	Hits:1	Allocated_reads:13	Strand:-
TACAATCATGTTCATGTTTTGCTGTGGG
>Location:NODE_304263_length_4982_cov_28.985548	Coordinate:1617	Reads:2	Hits:1	Allocated_reads:2	Strand:-
TGGAATACAATCATGTTCATGTTTTGCTGTGGG
>Location:NODE_304263_length_4982_cov_28.985548	Coordinate:1618	Reads:3	Hits:1	Allocated_reads:3	Strand:-
TACAATCATGTTCATGTTTTGCTGTGG
>Location:NODE_304263_length_4982_cov_28.985548	Coordinate:1619	Reads:1	Hits:1	Allocated_reads:1	Strand:-
TACAATCATGTTCATGTTTTGCTGTG
>Location:NODE_304263_length_4982_cov_28.985548	Coordinate:1620	Reads:1	Hits:1	Allocated_reads:1	Strand:-
ATGGAATACAATCATGTTCATGTTTTGCTGT
>Location:NODE_304263_length_4982_cov_28.985548	Coordinate:1620	Reads:2	Hits:1	Allocated_reads:2	Strand:-
TACAATCATGTTCATGTTTTGCTGT
>Location:NODE_304263_length_4982_cov_28.985548	Coordinate:1622	Reads:4	Hits:1	Allocated_reads:4	Strand:-
TGGAATACAATCATGTTCATGTTTTGCT
>Location:NODE_304263_length_4982_cov_28.985548	Coordinate:1627	Reads:1	Hits:1	Allocated_reads:1	Strand:-
TAAATGGAATACAATCATGTTCATGTT
>Location:NODE_304263_length_4982_cov_28.985548	Coordinate:1628	Reads:1	Hits:1	Allocated_reads:1	Strand:-
CACCTATAAATGGAATACAATCATGTTCATGT
>Location:NODE_304263_length_4982_cov_28.985548	Coordinate:1628	Reads:1	Hits:1	Allocated_reads:1	Strand:-
TAAATGGAATACAATCATGTTCATGT
>Location:NODE_304263_length_4982_cov_28.985548	Coordinate:1633	Reads:1	Hits:1	Allocated_reads:1	Strand:-
CACCTATAAATGGAATACAATCATGTT
>Location:NODE_304263_length_4982_cov_28.985548	Coordinate:1634	Reads:1	Hits:1	Allocated_reads:1	Strand:-
CACACCTATAAATGGAATACAATCATGT
>Location:NODE_304263_length_4982_cov_28.985548	Coordinate:1634	Reads:8	Hits:1	Allocated_reads:8	Strand:-
TCAGCACACCTATAAATGGAATACAATCATGT
>Location:NODE_304263_length_4982_cov_28.985548	Coordinate:1635	Reads:4	Hits:1	Allocated_reads:4	Strand:+
CATGATTGTATTCCATTTATAGGT
>Location:NODE_304263_length_4982_cov_28.985548	Coordinate:1635	Reads:2	Hits:1	Allocated_reads:2	Strand:+
CATGATTGTATTCCATTTATAGGTG
>Location:NODE_304263_length_4982_cov_28.985548	Coordinate:1635	Reads:1	Hits:1	Allocated_reads:1	Strand:+
CATGATTGTATTCCATTTATAGGTGTGCT
>Location:NODE_304263_length_4982_cov_28.985548	Coordinate:1643	Reads:1	Hits:1	Allocated_reads:1	Strand:+
TATTCCATTTATAGGTGTGCTGATTC
>Location:NODE_304263_length_4982_cov_28.985548	Coordinate:1647	Reads:1	Hits:1	Allocated_reads:1	Strand:-
CACTGGAATCAGCACACCTATAAATGG
>Location:NODE_304263_length_4982_cov_28.985548	Coordinate:1647	Reads:1	Hits:1	Allocated_reads:1	Strand:-
GGACACTGGAATCAGCACACCTATAAATGG
>Location:NODE_304263_length_4982_cov_28.985548	Coordinate:1648	Reads:1	Hits:1	Allocated_reads:1	Strand:-
CACTGGAATCAGCACACCTATAAATG
>Location:NODE_304263_length_4982_cov_28.985548	Coordinate:1648	Reads:6	Hits:1	Allocated_reads:6	Strand:-
GACACTGGAATCAGCACACCTATAAATG
>Location:NODE_304263_length_4982_cov_28.985548	Coordinate:1650	Reads:2	Hits:1	Allocated_reads:2	Strand:-
CACTGGAATCAGCACACCTATAAA
>Location:NODE_304263_length_4982_cov_28.985548	Coordinate:1656	Reads:7	Hits:1	Allocated_reads:7	Strand:-
ATTGCCAGGACACTGGAATCAGCACACC
>Location:NODE_304263_length_4982_cov_28.985548	Coordinate:1656	Reads:7	Hits:1	Allocated_reads:7	Strand:-
CATTGCCAGGACACTGGAATCAGCACACC
>Location:NODE_304263_length_4982_cov_28.985548	Coordinate:1656	Reads:22	Hits:1	Allocated_reads:22	Strand:-
TCATTGCCAGGACACTGGAATCAGCACACC
>Location:NODE_304263_length_4982_cov_28.985548	Coordinate:1656	Reads:4	Hits:1	Allocated_reads:4	Strand:-
TGCCAGGACACTGGAATCAGCACACC
>Location:NODE_304263_length_4982_cov_28.985548	Coordinate:1656	Reads:10	Hits:1	Allocated_reads:10	Strand:-
TTGCCAGGACACTGGAATCAGCACACC
>Location:NODE_304263_length_4982_cov_28.985548	Coordinate:1662	Reads:1	Hits:1	Allocated_reads:1	Strand:-
AGTCATTGCCAGGACACTGGAATCAG
>Location:NODE_304263_length_4982_cov_28.985548	Coordinate:1666	Reads:6	Hits:1	Allocated_reads:6	Strand:-
CAGCAAGTCATTGCCAGGACACTGGAA
>Location:NODE_304263_length_4982_cov_28.985548	Coordinate:1666	Reads:1	Hits:1	Allocated_reads:1	Strand:-
GCAAGTCATTGCCAGGACACTGGAA
>Location:NODE_304263_length_4982_cov_28.985548	Coordinate:1666	Reads:6	Hits:1	Allocated_reads:6	Strand:-
TCAGCAAGTCATTGCCAGGACACTGGAA
>Location:NODE_304263_length_4982_cov_28.985548	Coordinate:1670	Reads:2	Hits:1	Allocated_reads:2	Strand:-
TATCTCAGCAAGTCATTGCCAGGACACT
>Location:NODE_304263_length_4982_cov_28.985548	Coordinate:1670	Reads:1	Hits:1	Allocated_reads:1	Strand:-
TCTCAGCAAGTCATTGCCAGGACACT
>Location:NODE_304263_length_4982_cov_28.985548	Coordinate:1674	Reads:10	Hits:1	Allocated_reads:10	Strand:-
TGACGTATCTCAGCAAGTCATTGCCAGGA
>Location:NODE_304263_length_4982_cov_28.985548	Coordinate:1677	Reads:1	Hits:1	Allocated_reads:1	Strand:-
TGACGTATCTCAGCAAGTCATTGCCA
>Location:NODE_304263_length_4982_cov_28.985548	Coordinate:1678	Reads:3	Hits:1	Allocated_reads:3	Strand:-
TGACGTATCTCAGCAAGTCATTGCC
>Location:NODE_304263_length_4982_cov_28.985548	Coordinate:1693	Reads:1	Hits:1	Allocated_reads:1	Strand:+
AGATACGTCATGCAAGTGAGTCACTGCA
>Location:NODE_304263_length_4982_cov_28.985548	Coordinate:1707	Reads:2	Hits:1	Allocated_reads:2	Strand:-
AAACTGATTTTGTTTGCAGTGACTCACT
>Location:NODE_304263_length_4982_cov_28.985548	Coordinate:1707	Reads:1	Hits:1	Allocated_reads:1	Strand:-
AACTGATTTTGTTTGCAGTGACTCACT
>Location:NODE_304263_length_4982_cov_28.985548	Coordinate:1707	Reads:2	Hits:1	Allocated_reads:2	Strand:-
TAAAACTGATTTTGTTTGCAGTGACTCACT
>Location:NODE_304263_length_4982_cov_28.985548	Coordinate:1707	Reads:1	Hits:1	Allocated_reads:1	Strand:-
TGATTTTGTTTGCAGTGACTCACT
>Location:NODE_304263_length_4982_cov_28.985548	Coordinate:1715	Reads:21	Hits:1	Allocated_reads:21	Strand:-
AGAGAGGGTAAAACTGATTTTGTTTGCAGT
>Location:NODE_304263_length_4982_cov_28.985548	Coordinate:1715	Reads:4	Hits:1	Allocated_reads:4	Strand:-
AGAGGGTAAAACTGATTTTGTTTGCAGT
>Location:NODE_304263_length_4982_cov_28.985548	Coordinate:1715	Reads:2	Hits:1	Allocated_reads:2	Strand:-
GAGAGGGTAAAACTGATTTTGTTTGCAGT
>Location:NODE_304263_length_4982_cov_28.985548	Coordinate:1715	Reads:5	Hits:1	Allocated_reads:5	Strand:-
GAGGGTAAAACTGATTTTGTTTGCAGT
>Location:NODE_304263_length_4982_cov_28.985548	Coordinate:1716	Reads:3	Hits:1	Allocated_reads:3	Strand:-
AGAGAGGGTAAAACTGATTTTGTTTGCAG
>Location:NODE_304263_length_4982_cov_28.985548	Coordinate:1716	Reads:1	Hits:1	Allocated_reads:1	Strand:-
GAGAGGGTAAAACTGATTTTGTTTGCAG
>Location:NODE_304263_length_4982_cov_28.985548	Coordinate:1726	Reads:1	Hits:1	Allocated_reads:1	Strand:-
CTAAGCAGGAAGAGAGGGTAAAACTGATT
>Location:NODE_304263_length_4982_cov_28.985548	Coordinate:1727	Reads:1	Hits:1	Allocated_reads:1	Strand:-
TTCTAAGCAGGAAGAGAGGGTAAAACTGAT
>Location:NODE_304263_length_4982_cov_28.985548	Coordinate:1728	Reads:1	Hits:1	Allocated_reads:1	Strand:-
TTCTAAGCAGGAAGAGAGGGTAAAACTGA
>Location:NODE_304263_length_4982_cov_28.985548	Coordinate:1729	Reads:1	Hits:1	Allocated_reads:1	Strand:-
TTTCTAAGCAGGAAGAGAGGGTAAAACTG
>Location:NODE_304263_length_4982_cov_28.985548	Coordinate:1730	Reads:1	Hits:1	Allocated_reads:1	Strand:-
TTCTAAGCAGGAAGAGAGGGTAAAACT
>Location:NODE_304263_length_4982_cov_28.985548	Coordinate:1730	Reads:1	Hits:1	Allocated_reads:1	Strand:-
TTTCTAAGCAGGAAGAGAGGGTAAAACT
>Location:NODE_304263_length_4982_cov_28.985548	Coordinate:1730	Reads:2	Hits:1	Allocated_reads:2	Strand:-
TTTTCTAAGCAGGAAGAGAGGGTAAAACT
>Location:NODE_304263_length_4982_cov_28.985548	Coordinate:1731	Reads:2	Hits:1	Allocated_reads:2	Strand:-
TTCTAAGCAGGAAGAGAGGGTAAAAC
>Location:NODE_304263_length_4982_cov_28.985548	Coordinate:1735	Reads:1	Hits:1	Allocated_reads:1	Strand:+
TACCCTCTCTTCCTGCTTAGAAAAGC
>Location:NODE_304263_length_4982_cov_28.985548	Coordinate:1736	Reads:1	Hits:1	Allocated_reads:1	Strand:-
TTGGCTTTTCTAAGCAGGAAGAGAGGGT
>Location:NODE_304263_length_4982_cov_28.985548	Coordinate:1744	Reads:1	Hits:1	Allocated_reads:1	Strand:+
TTCCTGCTTAGAAAAGCCAAACAGCT
>Location:NODE_304263_length_4982_cov_28.985548	Coordinate:1746	Reads:1	Hits:1	Allocated_reads:1	Strand:-
TGGACGACAGCTGTTTGGCTTTTCTAAGCAGG
>Location:NODE_304263_length_4982_cov_28.985548	Coordinate:1749	Reads:1	Hits:1	Allocated_reads:1	Strand:-
ACGACAGCTGTTTGGCTTTTCTAAGC
>Location:NODE_304263_length_4982_cov_28.985548	Coordinate:1749	Reads:2	Hits:1	Allocated_reads:2	Strand:-
GACGACAGCTGTTTGGCTTTTCTAAGC
>Location:NODE_304263_length_4982_cov_28.985548	Coordinate:1749	Reads:1	Hits:1	Allocated_reads:1	Strand:-
GGACGACAGCTGTTTGGCTTTTCTAAGC
>Location:NODE_304263_length_4982_cov_28.985548	Coordinate:1757	Reads:1	Hits:1	Allocated_reads:1	Strand:+
AAGCCAAACAGCTGTCGTCCAGCCT
>Location:NODE_304263_length_4982_cov_28.985548	Coordinate:1757	Reads:1	Hits:1	Allocated_reads:1	Strand:-
TTCAGGCTGGACGACAGCTGTTTGGCTT
>Location:NODE_304263_length_4982_cov_28.985548	Coordinate:1758	Reads:1	Hits:1	Allocated_reads:1	Strand:-
TTCAGGCTGGACGACAGCTGTTTGGCT
>Location:NODE_304263_length_4982_cov_28.985548	Coordinate:1763	Reads:2	Hits:1	Allocated_reads:2	Strand:-
TACTACTTCAGGCTGGACGACAGCTGTT
>Location:NODE_304263_length_4982_cov_28.985548	Coordinate:1765	Reads:1	Hits:1	Allocated_reads:1	Strand:-
TTTCTTACTACTTCAGGCTGGACGACAGCTG
>Location:NODE_304263_length_4982_cov_28.985548	Coordinate:1766	Reads:1	Hits:1	Allocated_reads:1	Strand:-
TCTTACTACTTCAGGCTGGACGACAGCG
>Location:NODE_304263_length_4982_cov_28.985548	Coordinate:1766	Reads:1	Hits:1	Allocated_reads:1	Strand:-
TCTTACTACTTCAGGCTGGACGACAGCT
>Location:NODE_304263_length_4982_cov_28.985548	Coordinate:1766	Reads:2	Hits:1	Allocated_reads:2	Strand:-
TTACTACTTCAGGCTGGACGACAGCT
>Location:NODE_304263_length_4982_cov_28.985548	Coordinate:1767	Reads:7	Hits:1	Allocated_reads:7	Strand:-
TCTTACTACTTCAGGCTGGACGACAGC
>Location:NODE_304263_length_4982_cov_28.985548	Coordinate:1767	Reads:7	Hits:1	Allocated_reads:7	Strand:-
TTCTTACTACTTCAGGCTGGACGACAGC
>Location:NODE_304263_length_4982_cov_28.985548	Coordinate:1767	Reads:1	Hits:1	Allocated_reads:1	Strand:-
TTTCTTACTACTTCAGGCTGGACAACAGC
>Location:NODE_304263_length_4982_cov_28.985548	Coordinate:1767	Reads:8	Hits:1	Allocated_reads:8	Strand:-
TTTCTTACTACTTCAGGCTGGACGACAGC
>Location:NODE_304263_length_4982_cov_28.985548	Coordinate:1768	Reads:1	Hits:1	Allocated_reads:1	Strand:-
TTCTTACTACTTCAGGCTGGACGACAG
>Location:NODE_304263_length_4982_cov_28.985548	Coordinate:1768	Reads:4	Hits:1	Allocated_reads:4	Strand:-
TTTCTTACTACTTCAGGCTGGACGACAG
>Location:NODE_304263_length_4982_cov_28.985548	Coordinate:1769	Reads:1	Hits:1	Allocated_reads:1	Strand:-
TTCTTACTACTTCAGGCTGGACGACA
>Location:NODE_304263_length_4982_cov_28.985548	Coordinate:1769	Reads:4	Hits:1	Allocated_reads:4	Strand:-
TTTCTTACTACTTCAGGCTGGACGACA
>Location:NODE_304263_length_4982_cov_28.985548	Coordinate:1770	Reads:4	Hits:1	Allocated_reads:4	Strand:-
TTTCTTACTACTTCAGGCTGGACGAC
>Location:NODE_304263_length_4982_cov_28.985548	Coordinate:1782	Reads:1	Hits:1	Allocated_reads:1	Strand:+
GAAGTAGTAAGAAAGCAGGAACAGAGGC
>Location:NODE_304263_length_4982_cov_28.985548	Coordinate:1784	Reads:1	Hits:1	Allocated_reads:1	Strand:-
GCCTCTGTTCCTGCTTTCTTACTACT
>Location:NODE_304263_length_4982_cov_28.985548	Coordinate:1784	Reads:1	Hits:1	Allocated_reads:1	Strand:-
TCTCAGCCTCTGTTCCTGCTTTCTTACTACT
>Location:NODE_304263_length_4982_cov_28.985548	Coordinate:1785	Reads:1	Hits:1	Allocated_reads:1	Strand:+
GTAGTAAGAAAGCAGGAACAGAGGCTT
>Location:NODE_304263_length_4982_cov_28.985548	Coordinate:1786	Reads:2	Hits:1	Allocated_reads:2	Strand:+
TAGTAAGAAAGCAGGAACAGAGGC
>Location:NODE_304263_length_4982_cov_28.985548	Coordinate:1787	Reads:1	Hits:1	Allocated_reads:1	Strand:-
TCTCAGCCTCTGTTCCTGCTTTCTTACT
>Location:NODE_304263_length_4982_cov_28.985548	Coordinate:1789	Reads:1	Hits:1	Allocated_reads:1	Strand:+
TAAGAAAGCAGGAACAGAGGCTGAGAT
>Location:NODE_304263_length_4982_cov_28.985548	Coordinate:1794	Reads:1	Hits:1	Allocated_reads:1	Strand:-
TCACGATCTCAGCCTCTGTTCCTGCTT
>Location:NODE_304263_length_4982_cov_28.985548	Coordinate:1795	Reads:1	Hits:1	Allocated_reads:1	Strand:-
TCACGATCTCAGCCTCTGTTCCTGCT
>Location:NODE_304263_length_4982_cov_28.985548	Coordinate:1796	Reads:3	Hits:1	Allocated_reads:3	Strand:-
TGTCACGATCTCAGCCTCTGTTCCTGC
>Location:NODE_304263_length_4982_cov_28.985548	Coordinate:1798	Reads:1	Hits:1	Allocated_reads:1	Strand:-
AATGTCACGATCTCAGCCTCTGTTCCT
>Location:NODE_304263_length_4982_cov_28.985548	Coordinate:1799	Reads:1	Hits:1	Allocated_reads:1	Strand:-
CGAATGTCACGATCTCAGCCTCTGTTCC
>Location:NODE_304263_length_4982_cov_28.985548	Coordinate:1801	Reads:9	Hits:1	Allocated_reads:9	Strand:-
TGCACGAATGTCACGATCTCAGCCTCTGTT
>Location:NODE_304263_length_4982_cov_28.985548	Coordinate:1802	Reads:1	Hits:1	Allocated_reads:1	Strand:-
ACGAATGTCACGATCTCAGCCTCTGT
>Location:NODE_304263_length_4982_cov_28.985548	Coordinate:1802	Reads:1	Hits:1	Allocated_reads:1	Strand:-
CACGAATGTCACGATCTCAGCCTCTGT
>Location:NODE_304263_length_4982_cov_28.985548	Coordinate:1802	Reads:1	Hits:1	Allocated_reads:1	Strand:-
CGAATGTCACGATCTCAGCCTCTGT
>Location:NODE_304263_length_4982_cov_28.985548	Coordinate:1802	Reads:2	Hits:1	Allocated_reads:2	Strand:-
GCACGAATGTCACGATCTCAGCCTCTGT
>Location:NODE_304263_length_4982_cov_28.985548	Coordinate:1802	Reads:1	Hits:1	Allocated_reads:1	Strand:-
TGCACGAATGTCACGATCTCAGCGTCTGT
>Location:NODE_304263_length_4982_cov_28.985548	Coordinate:1802	Reads:28	Hits:1	Allocated_reads:28	Strand:-
TGCACGAATGTCACGATCTCAGCCTCTGT
>Location:NODE_304263_length_4982_cov_28.985548	Coordinate:1804	Reads:1	Hits:1	Allocated_reads:1	Strand:-
GCACGAATGTCACGATCTCAGCCTCT
>Location:NODE_304263_length_4982_cov_28.985548	Coordinate:1805	Reads:1	Hits:1	Allocated_reads:1	Strand:-
CACGAATGTCACGATCTCAGCCTC
>Location:NODE_304263_length_4982_cov_28.985548	Coordinate:1805	Reads:2	Hits:1	Allocated_reads:2	Strand:-
TGCACGAATGTCACGATCTCAGCCTC
>Location:NODE_304263_length_4982_cov_28.985548	Coordinate:1806	Reads:2	Hits:1	Allocated_reads:2	Strand:-
AATGCACGAATGTCACGATCTCAGCCT
>Location:NODE_304263_length_4982_cov_28.985548	Coordinate:1806	Reads:1	Hits:1	Allocated_reads:1	Strand:-
ATGCACGAATGTCACGATCTCAGCCT
>Location:NODE_304263_length_4982_cov_28.985548	Coordinate:1806	Reads:1	Hits:1	Allocated_reads:1	Strand:-
GCACGAATGTCACGATCTCAGCCT
>Location:NODE_304263_length_4982_cov_28.985548	Coordinate:1806	Reads:2	Hits:1	Allocated_reads:2	Strand:-
TGCACGAATGTCACGATCTCAGCCT
>Location:NODE_304263_length_4982_cov_28.985548	Coordinate:1806	Reads:1	Hits:1	Allocated_reads:1	Strand:-
TTTCACAAATGCACGAATGTCACGATCTCAGCCT
>Location:NODE_304263_length_4982_cov_28.985548	Coordinate:1807	Reads:1	Hits:1	Allocated_reads:1	Strand:-
AATGCACGAATGTCACGATCTCAGCC
>Location:NODE_304263_length_4982_cov_28.985548	Coordinate:1810	Reads:1	Hits:1	Allocated_reads:1	Strand:-
TCACAAATGCACGAATGTCACGATCTCA
>Location:NODE_304263_length_4982_cov_28.985548	Coordinate:1810	Reads:1	Hits:1	Allocated_reads:1	Strand:-
TTCACAAATGCACGAATGTCACGATCTCA
>Location:NODE_304263_length_4982_cov_28.985548	Coordinate:1811	Reads:1	Hits:1	Allocated_reads:1	Strand:-
TCACAAATGCACGAATGTCACGATCTC
>Location:NODE_304263_length_4982_cov_28.985548	Coordinate:1811	Reads:1	Hits:1	Allocated_reads:1	Strand:-
TTCACAAATGCACGAATGTCACGATCTC
>Location:NODE_304263_length_4982_cov_28.985548	Coordinate:1811	Reads:1	Hits:1	Allocated_reads:1	Strand:-
TTTCACAAATGCACGAATGTCACGATCTC
>Location:NODE_304263_length_4982_cov_28.985548	Coordinate:1812	Reads:1	Hits:1	Allocated_reads:1	Strand:-
TGTTTCACAAATGCACGAATGTCACGATCT
>Location:NODE_304263_length_4982_cov_28.985548	Coordinate:1812	Reads:1	Hits:1	Allocated_reads:1	Strand:-
TTTCACAAATGCACGAATGTCACGATCT
>Location:NODE_304263_length_4982_cov_28.985548	Coordinate:1813	Reads:1	Hits:1	Allocated_reads:1	Strand:-
CACAAATGCACGAATGTCACGATC
>Location:NODE_304263_length_4982_cov_28.985548	Coordinate:1813	Reads:1	Hits:1	Allocated_reads:1	Strand:+
GATCGTGACATTCGTGCATTTGTGAA
>Location:NODE_304263_length_4982_cov_28.985548	Coordinate:1813	Reads:7	Hits:1	Allocated_reads:7	Strand:-
TGTTTCACAAATGCACGAATGTCACGATC
>Location:NODE_304263_length_4982_cov_28.985548	Coordinate:1813	Reads:2	Hits:1	Allocated_reads:2	Strand:-
TTTCACAAATGCACGAATGTCACGATC
>Location:NODE_304263_length_4982_cov_28.985548	Coordinate:1814	Reads:1	Hits:1	Allocated_reads:1	Strand:-
ATGTTTCACAAATGCACGAATGTCACGAT
>Location:NODE_304263_length_4982_cov_28.985548	Coordinate:1814	Reads:19	Hits:1	Allocated_reads:19	Strand:-
TGTTTCACAAATGCACGAATGTCACGAT
>Location:NODE_304263_length_4982_cov_28.985548	Coordinate:1815	Reads:5	Hits:1	Allocated_reads:5	Strand:-
TGTTTCACAAATGCACGAATGTCACGA
>Location:NODE_304263_length_4982_cov_28.985548	Coordinate:1832	Reads:5	Hits:1	Allocated_reads:5	Strand:+
TTGTGAAACATTGTGCTGCTGCAG
>Location:NODE_304263_length_4982_cov_28.985548	Coordinate:1832	Reads:3	Hits:1	Allocated_reads:3	Strand:+
TTGTGAAACATTGTGCTGCTGCAGC
>Location:NODE_304263_length_4982_cov_28.985548	Coordinate:1832	Reads:1	Hits:1	Allocated_reads:1	Strand:+
TTGTGAAACATTGTGCTGCTGCAGCC
>Location:NODE_304263_length_4982_cov_28.985548	Coordinate:1832	Reads:1	Hits:1	Allocated_reads:1	Strand:+
TTGTGAAACATTGTGCTGCTGCAGCCAA
>Location:NODE_304263_length_4982_cov_28.985548	Coordinate:1839	Reads:1	Hits:1	Allocated_reads:1	Strand:-
TCATTTTCACAGTTGGCTGCAGCAGCACAATGT
>Location:NODE_304263_length_4982_cov_28.985548	Coordinate:1840	Reads:2	Hits:1	Allocated_reads:2	Strand:-
TCACAGTTGGCTGCAGCAGCACAATG
>Location:NODE_304263_length_4982_cov_28.985548	Coordinate:1840	Reads:1	Hits:1	Allocated_reads:1	Strand:-
TCATCATTTTCACAGTTGGCTGCAGCAGCACAATG
>Location:NODE_304263_length_4982_cov_28.985548	Coordinate:1840	Reads:1	Hits:1	Allocated_reads:1	Strand:-
TCATTTTCACAGTTGGCTGCAGCAGCACAATG
>Location:NODE_304263_length_4982_cov_28.985548	Coordinate:1840	Reads:7	Hits:1	Allocated_reads:7	Strand:-
TTTCACAGTTGGCTGCAGCAGCACAATG
>Location:NODE_304263_length_4982_cov_28.985548	Coordinate:1840	Reads:19	Hits:1	Allocated_reads:19	Strand:-
TTTTCACAGTTGGCTGCAGCAGCACAATG
>Location:NODE_304263_length_4982_cov_28.985548	Coordinate:1842	Reads:1	Hits:1	Allocated_reads:1	Strand:-
TCATTTTCACAGTTGGCTGCAGCAGCACAA
>Location:NODE_304263_length_4982_cov_28.985548	Coordinate:1842	Reads:1	Hits:1	Allocated_reads:1	Strand:-
TTTTCACAGTTGGCTGCAGCAGCACAA
>Location:NODE_304263_length_4982_cov_28.985548	Coordinate:1844	Reads:1	Hits:1	Allocated_reads:1	Strand:-
TTTTCACAGTTGGCTGCAGCAGCAC
>Location:NODE_304263_length_4982_cov_28.985548	Coordinate:1845	Reads:1	Hits:1	Allocated_reads:1	Strand:-
CATCATTTTCACAGTTGGCTGCAGCAGCA
>Location:NODE_304263_length_4982_cov_28.985548	Coordinate:1845	Reads:2	Hits:1	Allocated_reads:2	Strand:-
TCATTTTCACAGTTGGCTGCAGCAGCA
>Location:NODE_304263_length_4982_cov_28.985548	Coordinate:1846	Reads:1	Hits:1	Allocated_reads:1	Strand:-
ATCATTTTCACAGTTGGCTGCAGCAGA
>Location:NODE_304263_length_4982_cov_28.985548	Coordinate:1846	Reads:1	Hits:1	Allocated_reads:1	Strand:-
ATCATTTTCACAGTTGGCTGCAGCAGC
>Location:NODE_304263_length_4982_cov_28.985548	Coordinate:1846	Reads:4	Hits:1	Allocated_reads:4	Strand:-
TCATCATTTTCACAGTTGGCTGCAGCAGC
>Location:NODE_304263_length_4982_cov_28.985548	Coordinate:1846	Reads:12	Hits:1	Allocated_reads:12	Strand:-
TCATTTTCACAGTTGGCTGCAGCAGC
>Location:NODE_304263_length_4982_cov_28.985548	Coordinate:1848	Reads:3	Hits:1	Allocated_reads:3	Strand:-
TCATCATTTTCACAGTTGGCTGCAGCA
>Location:NODE_304263_length_4982_cov_28.985548	Coordinate:1849	Reads:1	Hits:1	Allocated_reads:1	Strand:-
CATCATTTTCACAGTTGGCTGCAGC
>Location:NODE_304263_length_4982_cov_28.985548	Coordinate:1849	Reads:1	Hits:1	Allocated_reads:1	Strand:-
TCATCATTTTCACAGTTGGCTGCAGC
>Location:NODE_304263_length_4982_cov_28.985548	Coordinate:1855	Reads:2	Hits:1	Allocated_reads:2	Strand:-
TAGCAGGTCATCATTTTCACAGTTGGC
>Location:NODE_304263_length_4982_cov_28.985548	Coordinate:1859	Reads:1	Hits:1	Allocated_reads:1	Strand:+
ACTGTGAAAATGATGACCTGCTAT
>Location:NODE_304263_length_4982_cov_28.985548	Coordinate:1877	Reads:2	Hits:1	Allocated_reads:2	Strand:-
TCACTATAAAAGCATTGTGGGGATAGCA
>Location:NODE_304263_length_4982_cov_28.985548	Coordinate:1880	Reads:1	Hits:1	Allocated_reads:1	Strand:-
TCAGTGTTCACTATAAAAGCATTGTGGGGATA
>Location:NODE_304263_length_4982_cov_28.985548	Coordinate:1885	Reads:2	Hits:1	Allocated_reads:2	Strand:-
TGTCAGTGTTCACTATAAAAGCATTGTGG
>Location:NODE_304263_length_4982_cov_28.985548	Coordinate:1889	Reads:1	Hits:1	Allocated_reads:1	Strand:+
AATGCTTTTATAGTGAACACTGACA
>Location:NODE_304263_length_4982_cov_28.985548	Coordinate:1892	Reads:2	Hits:1	Allocated_reads:2	Strand:-
TACAGTTTGTCAGTGTTCACTATAAAAGC
>Location:NODE_304263_length_4982_cov_28.985548	Coordinate:1894	Reads:2	Hits:1	Allocated_reads:2	Strand:-
TACAGTTTGTCAGTGTTCACTATAAAA
>Location:NODE_304263_length_4982_cov_28.985548	Coordinate:1899	Reads:1	Hits:1	Allocated_reads:1	Strand:+
TAGTGAACACTGACAAACTGTACC
>Location:NODE_304263_length_4982_cov_28.985548	Coordinate:1903	Reads:1	Hits:1	Allocated_reads:1	Strand:+
GAACACTGACAAACTGTACCAGGT
>Location:NODE_304263_length_4982_cov_28.985548	Coordinate:1903	Reads:1	Hits:1	Allocated_reads:1	Strand:+
GAACACTGACAAACTGTACCAGGTACATT
>Location:NODE_304263_length_4982_cov_28.985548	Coordinate:1904	Reads:13	Hits:1	Allocated_reads:13	Strand:+
AACACTGACAAACTGTACCAGGTACATT
>Location:NODE_304263_length_4982_cov_28.985548	Coordinate:1905	Reads:6	Hits:1	Allocated_reads:6	Strand:+
ACACTGACAAACTGTACCAGGTACATT
>Location:NODE_304263_length_4982_cov_28.985548	Coordinate:1905	Reads:1	Hits:1	Allocated_reads:1	Strand:+
ACACTGACAAACTGTACCAGGTACATTT
>Location:NODE_304263_length_4982_cov_28.985548	Coordinate:1906	Reads:9	Hits:1	Allocated_reads:9	Strand:+
CACTGACAAACTGTACCAGGTACATT
>Location:NODE_304263_length_4982_cov_28.985548	Coordinate:1906	Reads:2	Hits:1	Allocated_reads:2	Strand:+
CACTGACAAACTGTACCAGGTACATTT
>Location:NODE_304263_length_4982_cov_28.985548	Coordinate:1906	Reads:1	Hits:1	Allocated_reads:1	Strand:+
CACTGACAAACTGTACCAGGTACATTTAAAAAA
>Location:NODE_304263_length_4982_cov_28.985548	Coordinate:1924	Reads:1	Hits:1	Allocated_reads:1	Strand:-
TTTTAAGACTTTTTTTTTTTTAAATGTACC
>Location:NODE_304263_length_4982_cov_28.985548	Coordinate:1940	Reads:1	Hits:1	Allocated_reads:1	Strand:-
TGTTTATTGTGTTTTTTAAGACTTTTT
>Location:NODE_304263_length_4982_cov_28.985548	Coordinate:1942	Reads:1	Hits:1	Allocated_reads:1	Strand:-
TTGTATTGTTTATTGTGTTTTTTAAGACTTT
>Location:NODE_304263_length_4982_cov_28.985548	Coordinate:1945	Reads:1	Hits:1	Allocated_reads:1	Strand:-
TTGTATTGTTTATTGTGTTTTTTAAGAC
>Location:NODE_304263_length_4982_cov_28.985548	Coordinate:1950	Reads:1	Hits:1	Allocated_reads:1	Strand:-
TTTTTATTGTATTGTTTATTGTGTTTTTT
>Location:NODE_304263_length_4982_cov_28.985548	Coordinate:1954	Reads:1	Hits:1	Allocated_reads:1	Strand:-
TGTTTTTTTATTGTATTGTTTATTGTGTT
>Location:NODE_304263_length_4982_cov_28.985548	Coordinate:1956	Reads:1	Hits:1	Allocated_reads:1	Strand:-
TTGTTTTTTTATTGTATTGTTTATTGTG
>Location:NODE_304263_length_4982_cov_28.985548	Coordinate:1959	Reads:2	Hits:1	Allocated_reads:2	Strand:-
TGTTGTTGTTTTTTTATTGTATTGTTTATT
>Location:NODE_304263_length_4982_cov_28.985548	Coordinate:1960	Reads:2	Hits:1	Allocated_reads:2	Strand:-
TGTTGTTGTTTTTTTATTGTATTGTTTAT
>Location:NODE_304263_length_4982_cov_28.985548	Coordinate:1961	Reads:1	Hits:1	Allocated_reads:1	Strand:-
TGTTGTTGTTTTTTTATTGTATTGTTTA
>Location:NODE_304263_length_4982_cov_28.985548	Coordinate:1963	Reads:1	Hits:1	Allocated_reads:1	Strand:-
TGTTGTTGTTTTTTTATTGTATTGTT
>Location:NODE_304263_length_4982_cov_28.985548	Coordinate:1964	Reads:1	Hits:1	Allocated_reads:1	Strand:-
CATGTTGTTGTTTTTTTATTGTATTGT
>Location:NODE_304263_length_4982_cov_28.985548	Coordinate:1965	Reads:1	Hits:1	Allocated_reads:1	Strand:+
CAATACAATAAAAAAACAACAACATG
>Location:NODE_304263_length_4982_cov_28.985548	Coordinate:1976	Reads:1	Hits:1	Allocated_reads:1	Strand:-
TGATGGCTTTAGAAAAACATGTTGTTGTTTTT
>Location:NODE_304263_length_4982_cov_28.985548	Coordinate:1977	Reads:1	Hits:1	Allocated_reads:1	Strand:-
TGATGGCTTTAGAAAAACATGTTGTTGTTTT
>Location:NODE_304263_length_4982_cov_28.985548	Coordinate:1978	Reads:1	Hits:1	Allocated_reads:1	Strand:-
TGATGGCTTTAGAAAAACATGTTGTTGTTT
>Location:NODE_304263_length_4982_cov_28.985548	Coordinate:1978	Reads:1	Hits:1	Allocated_reads:1	Strand:-
TGGCTTTAGAAAAACATGTTGTTGTTT
>Location:NODE_304263_length_4982_cov_28.985548	Coordinate:1979	Reads:2	Hits:1	Allocated_reads:2	Strand:-
TATGATGGCTTTAGAAAAACATGTTGTTGTT
>Location:NODE_304263_length_4982_cov_28.985548	Coordinate:1979	Reads:2	Hits:1	Allocated_reads:2	Strand:-
TGATGGCTTTAGAAAAACATGTTGTTGTT
>Location:NODE_304263_length_4982_cov_28.985548	Coordinate:1980	Reads:1	Hits:1	Allocated_reads:1	Strand:-
GTATGATGGCTTTAGAAAAACATGTTGTTGT
>Location:NODE_304263_length_4982_cov_28.985548	Coordinate:1980	Reads:4	Hits:1	Allocated_reads:4	Strand:-
TATGATGGCTTTAGAAAAACATGTTGTTGT
>Location:NODE_304263_length_4982_cov_28.985548	Coordinate:1980	Reads:1	Hits:1	Allocated_reads:1	Strand:-
TGATGGCTTTAGAAAAACATGTTGTTGT
>Location:NODE_304263_length_4982_cov_28.985548	Coordinate:1983	Reads:1	Hits:1	Allocated_reads:1	Strand:-
TGTATGATGGCTTTAGAAAAACATGTTGT
>Location:NODE_304263_length_4982_cov_28.985548	Coordinate:1983	Reads:2	Hits:1	Allocated_reads:2	Strand:-
TTGTATGATGGCTTTAGAAAAACATGTTGT
>Location:NODE_304263_length_4982_cov_28.985548	Coordinate:1986	Reads:1	Hits:1	Allocated_reads:1	Strand:-
TTGTATGATGGCTTTAGAAAAACATGT
>Location:NODE_304263_length_4982_cov_28.985548	Coordinate:1986	Reads:1	Hits:1	Allocated_reads:1	Strand:-
TTTTGTATGATGGCTTTAGAAAAACATGT
>Location:NODE_304263_length_4982_cov_28.985548	Coordinate:1989	Reads:1	Hits:1	Allocated_reads:1	Strand:-
TTTTTTGTATGATGGCTTTAGAAAAACA
>Location:NODE_304263_length_4982_cov_28.985548	Coordinate:1994	Reads:1	Hits:1	Allocated_reads:1	Strand:-
CAGCATTTTTTGTATGATGGCTTTAGAA
>Location:NODE_304263_length_4982_cov_28.985548	Coordinate:2000	Reads:1	Hits:1	Allocated_reads:1	Strand:-
GATAGAAACAGCATTTTTTGTATGATGGCT
>Location:NODE_304263_length_4982_cov_28.985548	Coordinate:2000	Reads:1	Hits:1	Allocated_reads:1	Strand:-
TAGAAACAGCATTTTTTGTATGATGGCT
>Location:NODE_304263_length_4982_cov_28.985548	Coordinate:2001	Reads:1	Hits:1	Allocated_reads:1	Strand:-
AAGATAGAAACAGCATTTTTTGTATGATGGC
>Location:NODE_304263_length_4982_cov_28.985548	Coordinate:2001	Reads:2	Hits:1	Allocated_reads:2	Strand:-
GATAGAAACAGCATTTTTTGTATGATGGC
>Location:NODE_304263_length_4982_cov_28.985548	Coordinate:2001	Reads:5	Hits:1	Allocated_reads:5	Strand:-
TAAGATAGAAACAGCATTTTTTGTATGATGGC
>Location:NODE_304263_length_4982_cov_28.985548	Coordinate:2004	Reads:2	Hits:1	Allocated_reads:2	Strand:-
TAAGATAGAAACAGCATTTTTTGTATGAT
>Location:NODE_304263_length_4982_cov_28.985548	Coordinate:2005	Reads:1	Hits:1	Allocated_reads:1	Strand:-
GATAGAAACAGCATTTTTTGTATGA
>Location:NODE_304263_length_4982_cov_28.985548	Coordinate:2005	Reads:1	Hits:1	Allocated_reads:1	Strand:-
GTAAGATAGAAACAGCATTTTTTGTATGA
>Location:NODE_304263_length_4982_cov_28.985548	Coordinate:2005	Reads:1	Hits:1	Allocated_reads:1	Strand:-
TAAGATAGAAACAGCATTTTTTGTATGA
>Location:NODE_304263_length_4982_cov_28.985548	Coordinate:2005	Reads:1	Hits:1	Allocated_reads:1	Strand:+
TCATACAAAAAATGCTGTTTCTATCTTACC
>Location:NODE_304263_length_4982_cov_28.985548	Coordinate:2006	Reads:1	Hits:1	Allocated_reads:1	Strand:-
TAAGATAGAAACAGCATTTTTTGTATG
>Location:NODE_304263_length_4982_cov_28.985548	Coordinate:2007	Reads:1	Hits:1	Allocated_reads:1	Strand:-
GGGTAAGATAGAAACAGCATTTTTTGTAT
>Location:NODE_304263_length_4982_cov_28.985548	Coordinate:2008	Reads:1	Hits:1	Allocated_reads:1	Strand:-
CGGGTAAGATAGAAACAGCATTTTTTGTA
>Location:NODE_304263_length_4982_cov_28.985548	Coordinate:2008	Reads:1	Hits:1	Allocated_reads:1	Strand:-
GGTAAGATAGAAACAGCATTTTTTGTA
>Location:NODE_304263_length_4982_cov_28.985548	Coordinate:2008	Reads:1	Hits:1	Allocated_reads:1	Strand:-
TGAGCGGGTAAGATAGAAACAGCATTTTTTGTT
>Location:NODE_304263_length_4982_cov_28.985548	Coordinate:2010	Reads:1	Hits:1	Allocated_reads:1	Strand:-
TGAGCGGGTAAGATAGAAACAGCATTTTTTG
>Location:NODE_304263_length_4982_cov_28.985548	Coordinate:2013	Reads:1	Hits:1	Allocated_reads:1	Strand:-
TGAGCGGGTAAGATAGAAACAGCATTTT
>Location:NODE_304263_length_4982_cov_28.985548	Coordinate:2020	Reads:2	Hits:1	Allocated_reads:2	Strand:-
TCGGTGTTGAGCGGGTAAGATAGAAACA
>Location:NODE_304263_length_4982_cov_28.985548	Coordinate:2023	Reads:1	Hits:1	Allocated_reads:1	Strand:-
TGTCGGTGTTGAGCGGGTAAGATAGAA
>Location:NODE_304263_length_4982_cov_28.985548	Coordinate:2024	Reads:1	Hits:1	Allocated_reads:1	Strand:-
TGCATGTCGGTGTTGAGCGGGTAAGATAGA
>Location:NODE_304263_length_4982_cov_28.985548	Coordinate:2026	Reads:2	Hits:1	Allocated_reads:2	Strand:-
TGCATGTCGGTGTTGAGCGGGTAAGATA
>Location:NODE_304263_length_4982_cov_28.985548	Coordinate:2028	Reads:1	Hits:1	Allocated_reads:1	Strand:-
CTGCATGTCGGTGTTGAGCGGGTAAGT
>Location:NODE_304263_length_4982_cov_28.985548	Coordinate:2028	Reads:1	Hits:1	Allocated_reads:1	Strand:-
TCTGCATGTCGGTGTTGAGCGGGTAATT
>Location:NODE_304263_length_4982_cov_28.985548	Coordinate:2031	Reads:2	Hits:1	Allocated_reads:2	Strand:-
TCAGTCTGCATGTCGGTGTTGAGCGGGTA
>Location:NODE_304263_length_4982_cov_28.985548	Coordinate:2032	Reads:1	Hits:1	Allocated_reads:1	Strand:-
CAGTCTGCATGTCGGTGTTGAGCGGGT
>Location:NODE_304263_length_4982_cov_28.985548	Coordinate:2032	Reads:2	Hits:1	Allocated_reads:2	Strand:-
TCAGTCTGCATGTCGGTGTTGAGCGGGT
>Location:NODE_304263_length_4982_cov_28.985548	Coordinate:2032	Reads:1	Hits:1	Allocated_reads:1	Strand:-
TCTGCATGTCGGTGTTGAGCGGGT
>Location:NODE_304263_length_4982_cov_28.985548	Coordinate:2034	Reads:2	Hits:1	Allocated_reads:2	Strand:-
TCAGTCTGCATGTCGGTGTTGAGCGG
>Location:NODE_304263_length_4982_cov_28.985548	Coordinate:2034	Reads:1	Hits:1	Allocated_reads:1	Strand:-
TGCCTTCAGTCTGCATGTCGGTGTTGAGCGG
>Location:NODE_304263_length_4982_cov_28.985548	Coordinate:2034	Reads:1	Hits:1	Allocated_reads:1	Strand:-
TTCAGTCTGCATGTCGGTGTTGAGCGG
>Location:NODE_304263_length_4982_cov_28.985548	Coordinate:2035	Reads:2	Hits:1	Allocated_reads:2	Strand:-
TCAGTCTGCATGTCGGTGTTGAGCG
>Location:NODE_304263_length_4982_cov_28.985548	Coordinate:2036	Reads:4	Hits:1	Allocated_reads:4	Strand:-
TGCCTTCAGTCTGCATGTCGGTGTTGAGC
>Location:NODE_304263_length_4982_cov_28.985548	Coordinate:2036	Reads:3	Hits:1	Allocated_reads:3	Strand:-
TTCAGTCTGCATGTCGGTGTTGAGC
>Location:NODE_304263_length_4982_cov_28.985548	Coordinate:2037	Reads:1	Hits:1	Allocated_reads:1	Strand:+
CTCAACACCGACATGCAGACTGAAGG
>Location:NODE_304263_length_4982_cov_28.985548	Coordinate:2038	Reads:1	Hits:1	Allocated_reads:1	Strand:+
TCAACACCGACATGCAGACTGAAGG
>Location:NODE_304263_length_4982_cov_28.985548	Coordinate:2039	Reads:1	Hits:1	Allocated_reads:1	Strand:+
CAACACCGACATGCAGACTGAAGG
>Location:NODE_304263_length_4982_cov_28.985548	Coordinate:2041	Reads:1	Hits:1	Allocated_reads:1	Strand:+
ACACCGACATGCAGACTGAAGGCA
>Location:NODE_304263_length_4982_cov_28.985548	Coordinate:2044	Reads:1	Hits:1	Allocated_reads:1	Strand:+
CCGACATGCAGACTGAAGGCAAAT
>Location:NODE_304263_length_4982_cov_28.985548	Coordinate:2046	Reads:2	Hits:1	Allocated_reads:2	Strand:+
GACATGCAGACTGAAGGCAAATTTGTA
>Location:NODE_304263_length_4982_cov_28.985548	Coordinate:2054	Reads:1	Hits:1	Allocated_reads:1	Strand:+
GACTGAAGGCAAATTTGTAGGTAGCT
>Location:NODE_304263_length_4982_cov_28.985548	Coordinate:2057	Reads:1	Hits:1	Allocated_reads:1	Strand:+
TGAAGGCAAATTTGTAGGTAGCTC
>Location:NODE_304263_length_4982_cov_28.985548	Coordinate:2057	Reads:1	Hits:1	Allocated_reads:1	Strand:+
TGAAGGCAAATTTGTAGGTAGCCCAGATT
>Location:NODE_304263_length_4982_cov_28.985548	Coordinate:2057	Reads:1	Hits:1	Allocated_reads:1	Strand:+
TGAAGGCAAATTTGTAGGTAGCTCAGATG
>Location:NODE_304263_length_4982_cov_28.985548	Coordinate:2059	Reads:1	Hits:1	Allocated_reads:1	Strand:-
CATCTGAGCTACCTACAAATTTGCCTT
>Location:NODE_304263_length_4982_cov_28.985548	Coordinate:2059	Reads:2	Hits:1	Allocated_reads:2	Strand:-
TTCCATCTGAGCTACCTACAAATTTGCCTT
>Location:NODE_304263_length_4982_cov_28.985548	Coordinate:2059	Reads:2	Hits:1	Allocated_reads:2	Strand:-
TTTCCATCTGAGCTACCTACAAATTTGCCTT
>Location:NODE_304263_length_4982_cov_28.985548	Coordinate:2060	Reads:1	Hits:1	Allocated_reads:1	Strand:-
ATCTGAGCTACCTACAAATTTGCCT
>Location:NODE_304263_length_4982_cov_28.985548	Coordinate:2060	Reads:1	Hits:1	Allocated_reads:1	Strand:-
CATCTGAGCTACCTACAAATTTGCCT
>Location:NODE_304263_length_4982_cov_28.985548	Coordinate:2060	Reads:1	Hits:1	Allocated_reads:1	Strand:-
TCCATCTGAGCTACCTACAAATTTGCCT
>Location:NODE_304263_length_4982_cov_28.985548	Coordinate:2060	Reads:9	Hits:1	Allocated_reads:9	Strand:-
TTCCATCTGAGCTACCTACAAATTTGCCT
>Location:NODE_304263_length_4982_cov_28.985548	Coordinate:2060	Reads:12	Hits:1	Allocated_reads:12	Strand:-
TTTCCATCTGAGCTACCTACAAATTTGCCT
>Location:NODE_304263_length_4982_cov_28.985548	Coordinate:2060	Reads:4	Hits:1	Allocated_reads:4	Strand:-
TTTTCCATCTGAGCTACCTACAAATTTGCCT
>Location:NODE_304263_length_4982_cov_28.985548	Coordinate:2061	Reads:1	Hits:1	Allocated_reads:1	Strand:-
CTTTTCCATCTGAGCTACCTACAAATTTGCC
>Location:NODE_304263_length_4982_cov_28.985548	Coordinate:2061	Reads:1	Hits:1	Allocated_reads:1	Strand:-
TTCCATCTGAGCTACCTACAAATTTGCC
>Location:NODE_304263_length_4982_cov_28.985548	Coordinate:2061	Reads:1	Hits:1	Allocated_reads:1	Strand:-
TTTCCATCTGAGCTACCTACAAATTTGCC
>Location:NODE_304263_length_4982_cov_28.985548	Coordinate:2061	Reads:1	Hits:1	Allocated_reads:1	Strand:-
TTTCCATCTGAGCTACCTACAAATTTGTC
>Location:NODE_304263_length_4982_cov_28.985548	Coordinate:2061	Reads:1	Hits:1	Allocated_reads:1	Strand:-
TTTTCCATCTGAGCTACCTACAAATTTGCC
>Location:NODE_304263_length_4982_cov_28.985548	Coordinate:2063	Reads:1	Hits:1	Allocated_reads:1	Strand:-
CTTTTCCATCTGAGCTACCTACAAATTTG
>Location:NODE_304263_length_4982_cov_28.985548	Coordinate:2065	Reads:2	Hits:1	Allocated_reads:2	Strand:-
TCTTTTCCATCTGAGCTACCTACAAATT
>Location:NODE_304263_length_4982_cov_28.985548	Coordinate:2065	Reads:2	Hits:1	Allocated_reads:2	Strand:-
TTCTTTTCCATCTGAGCTACCTACAAATT
>Location:NODE_304263_length_4982_cov_28.985548	Coordinate:2067	Reads:1	Hits:1	Allocated_reads:1	Strand:-
TTCTTCTTTTCCATCTGAGCTACCTACAAA
>Location:NODE_304263_length_4982_cov_28.985548	Coordinate:2069	Reads:1	Hits:1	Allocated_reads:1	Strand:-
TTCTTCTTTTCCATCTGAGCTACCTACA
>Location:NODE_304263_length_4982_cov_28.985548	Coordinate:2069	Reads:1	Hits:1	Allocated_reads:1	Strand:-
TTTCTTCTTTTCCATCTGAGCTACCTACA
>Location:NODE_304263_length_4982_cov_28.985548	Coordinate:2071	Reads:1	Hits:1	Allocated_reads:1	Strand:-
TTCTTCTTTTCCATCTGAGCTACCTA
>Location:NODE_304263_length_4982_cov_28.985548	Coordinate:2071	Reads:1	Hits:1	Allocated_reads:1	Strand:-
TTTCTTCTTTTCCATCTGAGCTACCTA
>Location:NODE_304263_length_4982_cov_28.985548	Coordinate:2072	Reads:1	Hits:1	Allocated_reads:1	Strand:-
TTTCTTCTTTTCCATCTGAGCTACCT
>Location:NODE_304263_length_4982_cov_28.985548	Coordinate:2073	Reads:1	Hits:1	Allocated_reads:1	Strand:-
TTTCTTCTTTTCCATCTGAGCTACC
>Location:NODE_304263_length_4982_cov_28.985548	Coordinate:2073	Reads:2	Hits:1	Allocated_reads:2	Strand:-
TTTTTTCTTCTTTTCCATCTGAGCTACC
>Location:NODE_304263_length_4982_cov_28.985548	Coordinate:2074	Reads:1	Hits:1	Allocated_reads:1	Strand:-
TTTTTTCTTCTTTTCCATCTGAGCTAC
>Location:NODE_304263_length_4982_cov_28.985548	Coordinate:2075	Reads:1	Hits:1	Allocated_reads:1	Strand:-
TTAACTTTTTTCTTCTTTTCCATCTGAGCTA
>Location:NODE_304263_length_4982_cov_28.985548	Coordinate:2075	Reads:1	Hits:1	Allocated_reads:1	Strand:-
TTTTTCTTCTTTTCCATCTGAGCTA
>Location:NODE_304263_length_4982_cov_28.985548	Coordinate:2076	Reads:1	Hits:1	Allocated_reads:1	Strand:-
TAACTTTTTTCTTCTTTTCCATCTGAGCT
>Location:NODE_304263_length_4982_cov_28.985548	Coordinate:2077	Reads:1	Hits:1	Allocated_reads:1	Strand:-
CTTTTTTCTTCTTTTCCATCTGAGC
>Location:NODE_304263_length_4982_cov_28.985548	Coordinate:2077	Reads:3	Hits:1	Allocated_reads:3	Strand:-
TAACTTTTTTCTTCTTTTCCATCTGAGC
>Location:NODE_304263_length_4982_cov_28.985548	Coordinate:2077	Reads:1	Hits:1	Allocated_reads:1	Strand:-
TAATTAACTTTTTTCTTCTTTTCCATCTGAGC
>Location:NODE_304263_length_4982_cov_28.985548	Coordinate:2077	Reads:2	Hits:1	Allocated_reads:2	Strand:-
TTAACTTTTTTCTTCTTTTCCATCTGAGC
>Location:NODE_304263_length_4982_cov_28.985548	Coordinate:2077	Reads:1	Hits:1	Allocated_reads:1	Strand:-
TTTTTTCTTCTTTTCCATCTGAGC
>Location:NODE_304263_length_4982_cov_28.985548	Coordinate:2083	Reads:1	Hits:1	Allocated_reads:1	Strand:+
ATGGAAAAGAAGAAAAAAGTTAATT
>Location:NODE_304263_length_4982_cov_28.985548	Coordinate:2099	Reads:1	Hits:1	Allocated_reads:1	Strand:-
TAAGCTCACTGCACTGATTTTAATTAACTT
>Location:NODE_304263_length_4982_cov_28.985548	Coordinate:2100	Reads:1	Hits:1	Allocated_reads:1	Strand:-
AGCTCACTGCACTGATTTTAATTAACT
>Location:NODE_304263_length_4982_cov_28.985548	Coordinate:2101	Reads:1	Hits:1	Allocated_reads:1	Strand:-
TAAGCTCACTGCACTGATTTTAATTAAC
>Location:NODE_304263_length_4982_cov_28.985548	Coordinate:2108	Reads:1	Hits:1	Allocated_reads:1	Strand:-
TCACCTTTAAGCTCACTGCACTGATTTT
>Location:NODE_304263_length_4982_cov_28.985548	Coordinate:2108	Reads:2	Hits:1	Allocated_reads:2	Strand:-
TTCACCTTTAAGCTCACTGCACTGATTTT
>Location:NODE_304263_length_4982_cov_28.985548	Coordinate:2109	Reads:1	Hits:1	Allocated_reads:1	Strand:-
TCACCTTTAAGCTCACTGCACTGATTT
>Location:NODE_304263_length_4982_cov_28.985548	Coordinate:2110	Reads:1	Hits:1	Allocated_reads:1	Strand:-
TTCACCTTTAAGCTCACTGCACTGATT
>Location:NODE_304263_length_4982_cov_28.985548	Coordinate:2112	Reads:1	Hits:1	Allocated_reads:1	Strand:-
ACATTCACCTTTAAGCTCACTGCACTGA
>Location:NODE_304263_length_4982_cov_28.985548	Coordinate:2112	Reads:1	Hits:1	Allocated_reads:1	Strand:-
TAACATTCACCTTTAAGCTCACTGCACTGA
>Location:NODE_304263_length_4982_cov_28.985548	Coordinate:2113	Reads:1	Hits:1	Allocated_reads:1	Strand:-
ACATTCACCTTTAAGCTCACTGCACTG
>Location:NODE_304263_length_4982_cov_28.985548	Coordinate:2113	Reads:1	Hits:1	Allocated_reads:1	Strand:-
TAACATTCACCTTTAAGCTCACTGCACTG
>Location:NODE_304263_length_4982_cov_28.985548	Coordinate:2114	Reads:1	Hits:1	Allocated_reads:1	Strand:-
AACATTCACCTTTAAGCTCACTGCACT
>Location:NODE_304263_length_4982_cov_28.985548	Coordinate:2114	Reads:1	Hits:1	Allocated_reads:1	Strand:-
ACATTCACCTTTAAGCTCACTGCACT
>Location:NODE_304263_length_4982_cov_28.985548	Coordinate:2114	Reads:5	Hits:1	Allocated_reads:5	Strand:-
TAACATTCACCTTTAAGCTCACTGCACT
>Location:NODE_304263_length_4982_cov_28.985548	Coordinate:2114	Reads:2	Hits:1	Allocated_reads:2	Strand:-
TTAACATTCACCTTTAAGCTCACTGCACT
>Location:NODE_304263_length_4982_cov_28.985548	Coordinate:2114	Reads:1	Hits:1	Allocated_reads:1	Strand:-
TTTAACATTCACCTTTAAGCTCACTGCACT
>Location:NODE_304263_length_4982_cov_28.985548	Coordinate:2115	Reads:1	Hits:1	Allocated_reads:1	Strand:-
TAACATTCACCTTTAAGCTCACTGCAC
>Location:NODE_304263_length_4982_cov_28.985548	Coordinate:2116	Reads:1	Hits:1	Allocated_reads:1	Strand:-
TAACATTCACCTTTAAGCTCACTGCA
>Location:NODE_304263_length_4982_cov_28.985548	Coordinate:2119	Reads:1	Hits:1	Allocated_reads:1	Strand:-
TCTTTAACATTCACCTTTAAGCTTACT
>Location:NODE_304263_length_4982_cov_28.985548	Coordinate:2130	Reads:1	Hits:1	Allocated_reads:1	Strand:-
CCCCCACCCCCTTTCTTTAACATTCACCT
>Location:NODE_304263_length_4982_cov_28.985548	Coordinate:2151	Reads:1	Hits:1	Allocated_reads:1	Strand:-
TCGTCACCTACATCCCCCTACCCCCACC
>Location:NODE_304263_length_4982_cov_28.985548	Coordinate:2156	Reads:1	Hits:1	Allocated_reads:1	Strand:-
TCCACCTCGTCACCTACATCCCCCTACCC
>Location:NODE_304263_length_4982_cov_28.985548	Coordinate:2167	Reads:1	Hits:1	Allocated_reads:1	Strand:-
GCTGAGCCTCCTCCACCTCGTCACCTACA
>Location:NODE_304263_length_4982_cov_28.985548	Coordinate:2171	Reads:1	Hits:1	Allocated_reads:1	Strand:-
TAGCTGAGCCTCCTCCACCTCGTCACC
>Location:NODE_304263_length_4982_cov_28.985548	Coordinate:2171	Reads:3	Hits:1	Allocated_reads:3	Strand:-
TTAGCTGAGCCTCCTCCACCTCGTCACC
>Location:NODE_304263_length_4982_cov_28.985548	Coordinate:2174	Reads:1	Hits:1	Allocated_reads:1	Strand:-
TCATTAGCTGAGCCTCCTCCACCTCGTC
>Location:NODE_304263_length_4982_cov_28.985548	Coordinate:2174	Reads:4	Hits:1	Allocated_reads:4	Strand:-
TTCATTAGCTGAGCCTCCTCCACCTCGTC
>Location:NODE_304263_length_4982_cov_28.985548	Coordinate:2175	Reads:1	Hits:1	Allocated_reads:1	Strand:-
TCATTAGCTGAGCCTCCTCCACCTCGT
>Location:NODE_304263_length_4982_cov_28.985548	Coordinate:2176	Reads:1	Hits:1	Allocated_reads:1	Strand:-
TTCATTAGCTGAGCCTCCTCCACCTCG
>Location:NODE_304263_length_4982_cov_28.985548	Coordinate:2177	Reads:1	Hits:1	Allocated_reads:1	Strand:-
TCATTAGCTGAGCCTCCTCCACCTC
>Location:NODE_304263_length_4982_cov_28.985548	Coordinate:2178	Reads:2	Hits:1	Allocated_reads:2	Strand:-
TATTTTCATTAGCTGAGCCTCCTCCACCT
>Location:NODE_304263_length_4982_cov_28.985548	Coordinate:2178	Reads:1	Hits:1	Allocated_reads:1	Strand:-
TCATTAGCTGAGCCTCCTCCACCT
>Location:NODE_304263_length_4982_cov_28.985548	Coordinate:2178	Reads:1	Hits:1	Allocated_reads:1	Strand:-
TTCATTAGCTGAGCCTCCTCCACCT
>Location:NODE_304263_length_4982_cov_28.985548	Coordinate:2178	Reads:1	Hits:1	Allocated_reads:1	Strand:-
TTTCATTAGCTGAGCCTCCTCCACCT
>Location:NODE_304263_length_4982_cov_28.985548	Coordinate:2179	Reads:4	Hits:1	Allocated_reads:4	Strand:-
TATTTTCATTAGCTGAGCCTCCTCCACC
>Location:NODE_304263_length_4982_cov_28.985548	Coordinate:2180	Reads:1	Hits:1	Allocated_reads:1	Strand:-
TATTTTCATTAGCTGAGCCTCCTCCAC
>Location:NODE_304263_length_4982_cov_28.985548	Coordinate:2185	Reads:1	Hits:1	Allocated_reads:1	Strand:-
CAGGGACTATTTTCATTAGCTGAGCCTCC
>Location:NODE_304263_length_4982_cov_28.985548	Coordinate:2185	Reads:1	Hits:1	Allocated_reads:1	Strand:-
TCAGGGACTATTTTCATTAGCTGAGCCTCC
>Location:NODE_304263_length_4982_cov_28.985548	Coordinate:2187	Reads:1	Hits:1	Allocated_reads:1	Strand:-
GTTCAGGGACTATTTTCATTAGCTGAGCCT
>Location:NODE_304263_length_4982_cov_28.985548	Coordinate:2187	Reads:6	Hits:1	Allocated_reads:6	Strand:-
TCAGGGACTATTTTCATTAGCTGAGCCT
>Location:NODE_304263_length_4982_cov_28.985548	Coordinate:2187	Reads:6	Hits:1	Allocated_reads:6	Strand:-
TTCAGGGACTATTTTCATTAGCTGAGCCT
>Location:NODE_304263_length_4982_cov_28.985548	Coordinate:2188	Reads:2	Hits:1	Allocated_reads:2	Strand:-
TCAGGGACTATTTTCATTAGCTGAGCC
>Location:NODE_304263_length_4982_cov_28.985548	Coordinate:2188	Reads:4	Hits:1	Allocated_reads:4	Strand:-
TTCAGGGACTATTTTCATTAGCTGAGCC
>Location:NODE_304263_length_4982_cov_28.985548	Coordinate:2189	Reads:1	Hits:1	Allocated_reads:1	Strand:-
TCAGGGACTATTTTCATTAGCTGAGC
>Location:NODE_304263_length_4982_cov_28.985548	Coordinate:2191	Reads:2	Hits:1	Allocated_reads:2	Strand:-
TCAAGTTCAGGGACTATTTTCATTAGCTGA
>Location:NODE_304263_length_4982_cov_28.985548	Coordinate:2193	Reads:21	Hits:1	Allocated_reads:21	Strand:-
AATCAAGTTCAGGGACTATTTTCATTAGCT
>Location:NODE_304263_length_4982_cov_28.985548	Coordinate:2193	Reads:1	Hits:1	Allocated_reads:1	Strand:-
ATCAAGTTCAGGGACTATTTTCATTAGCT
>Location:NODE_304263_length_4982_cov_28.985548	Coordinate:2193	Reads:2	Hits:1	Allocated_reads:2	Strand:-
CAAGTTCAGGGACTATTTTCATTAGCT
>Location:NODE_304263_length_4982_cov_28.985548	Coordinate:2193	Reads:9	Hits:1	Allocated_reads:9	Strand:-
TCAAGTTCAGGGACTATTTTCATTAGCT
>Location:NODE_304263_length_4982_cov_28.985548	Coordinate:2194	Reads:1	Hits:1	Allocated_reads:1	Strand:-
AAGTTCAGGGACTATTTTCATTAGC
>Location:NODE_304263_length_4982_cov_28.985548	Coordinate:2194	Reads:12	Hits:1	Allocated_reads:12	Strand:-
AATCAAGTTCAGGGACTATTTTCATTAGC
>Location:NODE_304263_length_4982_cov_28.985548	Coordinate:2194	Reads:1	Hits:1	Allocated_reads:1	Strand:-
ATCAAGTTCAGGGACTATTTTCATTAGC
>Location:NODE_304263_length_4982_cov_28.985548	Coordinate:2194	Reads:4	Hits:1	Allocated_reads:4	Strand:-
TCAAGTTCAGGGACTATTTTCATTAGC
>Location:NODE_304263_length_4982_cov_28.985548	Coordinate:2196	Reads:2	Hits:1	Allocated_reads:2	Strand:-
AATCAAGTTCAGGGACTATTTTCATTA
>Location:NODE_304263_length_4982_cov_28.985548	Coordinate:2196	Reads:1	Hits:1	Allocated_reads:1	Strand:+
TAATGAAAATAGTCCCTGAACTTGATT
>Location:NODE_304263_length_4982_cov_28.985548	Coordinate:2197	Reads:2	Hits:1	Allocated_reads:2	Strand:-
AATCAAGTTCAGGGACTATTTTCATT
>Location:NODE_304263_length_4982_cov_28.985548	Coordinate:2197	Reads:2	Hits:1	Allocated_reads:2	Strand:+
AATGAAAATAGTCCCTGAACTTGAT
>Location:NODE_304263_length_4982_cov_28.985548	Coordinate:2197	Reads:1	Hits:1	Allocated_reads:1	Strand:+
AATGAAAATAGTCCCTGAACTTGATT
>Location:NODE_304263_length_4982_cov_28.985548	Coordinate:2201	Reads:1	Hits:1	Allocated_reads:1	Strand:-
TAAGGAAATCAAGTTCAGGGACTATTTT
>Location:NODE_304263_length_4982_cov_28.985548	Coordinate:2201	Reads:1	Hits:1	Allocated_reads:1	Strand:-
TTAAGGAAATCAAGTTCAGGGACTATTTT
>Location:NODE_304263_length_4982_cov_28.985548	Coordinate:2203	Reads:1	Hits:1	Allocated_reads:1	Strand:-
ATTAAGGAAATCAAGTTCAGGGACTATT
>Location:NODE_304263_length_4982_cov_28.985548	Coordinate:2203	Reads:2	Hits:1	Allocated_reads:2	Strand:-
GATTAAGGAAATCAAGTTCAGGGACTATT
>Location:NODE_304263_length_4982_cov_28.985548	Coordinate:2203	Reads:2	Hits:1	Allocated_reads:2	Strand:-
TAAGGAAATCAAGTTCAGGGACTATT
>Location:NODE_304263_length_4982_cov_28.985548	Coordinate:2203	Reads:2	Hits:1	Allocated_reads:2	Strand:-
TGATTAAGGAAATCAAGTTCAGGGACTATT
>Location:NODE_304263_length_4982_cov_28.985548	Coordinate:2203	Reads:1	Hits:1	Allocated_reads:1	Strand:-
TTAAGGAAATCAAGTTCAGGGACTATT
>Location:NODE_304263_length_4982_cov_28.985548	Coordinate:2206	Reads:1	Hits:1	Allocated_reads:1	Strand:-
GATTAAGGAAATCAAGTTCAGGGACT
>Location:NODE_304263_length_4982_cov_28.985548	Coordinate:2206	Reads:2	Hits:1	Allocated_reads:2	Strand:-
TTAAGGAAATCAAGTTCAGGGACT
>Location:NODE_304263_length_4982_cov_28.985548	Coordinate:2207	Reads:1	Hits:1	Allocated_reads:1	Strand:-
GTGATTAAGGAAATCAAGTTCAGGGAC
>Location:NODE_304263_length_4982_cov_28.985548	Coordinate:2207	Reads:1	Hits:1	Allocated_reads:1	Strand:-
TGCAGTGATTAAGGAAATCAAGTTCAGGGAC
>Location:NODE_304263_length_4982_cov_28.985548	Coordinate:2208	Reads:1	Hits:1	Allocated_reads:1	Strand:-
CAGTGATTAAGGAAATCAAGTTCAGGGA
>Location:NODE_304263_length_4982_cov_28.985548	Coordinate:2208	Reads:2	Hits:1	Allocated_reads:2	Strand:-
TGCAGTGATTAAGGAAATCAAGTTCAGGGA
>Location:NODE_304263_length_4982_cov_28.985548	Coordinate:2209	Reads:1	Hits:1	Allocated_reads:1	Strand:-
AGTGATTAAGGAAATCAAGTTCAGGG
>Location:NODE_304263_length_4982_cov_28.985548	Coordinate:2209	Reads:2	Hits:1	Allocated_reads:2	Strand:-
TGCAGTGATTAAGGAAATCAAGTTCAGGG
>Location:NODE_304263_length_4982_cov_28.985548	Coordinate:2210	Reads:4	Hits:1	Allocated_reads:4	Strand:-
TGCAGTGATTAAGGAAATCAAGTTCAGG
>Location:NODE_304263_length_4982_cov_28.985548	Coordinate:2211	Reads:1	Hits:1	Allocated_reads:1	Strand:+
CTGAACTTGATTTCCTTAATCACT
>Location:NODE_304263_length_4982_cov_28.985548	Coordinate:2218	Reads:1	Hits:1	Allocated_reads:1	Strand:-
GAGGGACATGCAGTGATTAAGGAAATCA
>Location:NODE_304263_length_4982_cov_28.985548	Coordinate:2220	Reads:1	Hits:1	Allocated_reads:1	Strand:+
ATTTCCTTAATCACTGCATGTCCCTC
>Location:NODE_304263_length_4982_cov_28.985548	Coordinate:2222	Reads:1	Hits:1	Allocated_reads:1	Strand:+
TTCCTTAATCACTGCATGTCCCTCTTT
>Location:NODE_304263_length_4982_cov_28.985548	Coordinate:2225	Reads:1	Hits:1	Allocated_reads:1	Strand:-
GAAAGAGGGACATGCAGTGATTAAG
>Location:NODE_304263_length_4982_cov_28.985548	Coordinate:2226	Reads:1	Hits:1	Allocated_reads:1	Strand:-
TTAACGGAAAGAGGGACATGCAGTGATTAA
>Location:NODE_304263_length_4982_cov_28.985548	Coordinate:2228	Reads:1	Hits:1	Allocated_reads:1	Strand:-
TAACGGAAAGAGGGACATGCAGTAATT
>Location:NODE_304263_length_4982_cov_28.985548	Coordinate:2228	Reads:2	Hits:1	Allocated_reads:2	Strand:-
TAACGGAAAGAGGGACATGCAGTGATT
>Location:NODE_304263_length_4982_cov_28.985548	Coordinate:2228	Reads:1	Hits:1	Allocated_reads:1	Strand:-
TTAACGGAAAGAGGGACATGCAGTGACA
>Location:NODE_304263_length_4982_cov_28.985548	Coordinate:2228	Reads:1	Hits:1	Allocated_reads:1	Strand:-
TTAACGGAAAGAGGGACATGCAGTGATT
>Location:NODE_304263_length_4982_cov_28.985548	Coordinate:2229	Reads:1	Hits:1	Allocated_reads:1	Strand:-
ATTAACGGAAAGAGGGACATGCAGTGAT
>Location:NODE_304263_length_4982_cov_28.985548	Coordinate:2229	Reads:1	Hits:1	Allocated_reads:1	Strand:-
TAACGGAAAGAGGGACATGCAGTGAT
>Location:NODE_304263_length_4982_cov_28.985548	Coordinate:2229	Reads:1	Hits:1	Allocated_reads:1	Strand:-
TTAACGGAAAGAGGGACATGCAGTGAT
>Location:NODE_304263_length_4982_cov_28.985548	Coordinate:2230	Reads:1	Hits:1	Allocated_reads:1	Strand:-
TTAACGGAAAGAGGGACATGCAGTGA
>Location:NODE_304263_length_4982_cov_28.985548	Coordinate:2232	Reads:1	Hits:1	Allocated_reads:1	Strand:-
TATCTTCAATTAACGGAAAGAGGGACATGCAGT
>Location:NODE_304263_length_4982_cov_28.985548	Coordinate:2232	Reads:1	Hits:1	Allocated_reads:1	Strand:-
TCAATTAACGGAAAGAGGGACATGCAGT
>Location:NODE_304263_length_4982_cov_28.985548	Coordinate:2234	Reads:1	Hits:1	Allocated_reads:1	Strand:-
TCTTCAATTAACGGAAAGAGGGACATGCA
>Location:NODE_304263_length_4982_cov_28.985548	Coordinate:2235	Reads:1	Hits:1	Allocated_reads:1	Strand:-
TATCTTCAATTAACGGAAAGAGGGACATGC
>Location:NODE_304263_length_4982_cov_28.985548	Coordinate:2235	Reads:1	Hits:1	Allocated_reads:1	Strand:-
TTATCTTCAATTAACGGAAAGAGGGACATGC
>Location:NODE_304263_length_4982_cov_28.985548	Coordinate:2236	Reads:1	Hits:1	Allocated_reads:1	Strand:-
CTTCAATTAACGGAAAGAGGGACATG
>Location:NODE_304263_length_4982_cov_28.985548	Coordinate:2236	Reads:6	Hits:1	Allocated_reads:6	Strand:-
TATCTTCAATTAACGGAAAGAGGGACATG
>Location:NODE_304263_length_4982_cov_28.985548	Coordinate:2236	Reads:1	Hits:1	Allocated_reads:1	Strand:-
TCTTCAATTAACGGAAAGAGGGACATG
>Location:NODE_304263_length_4982_cov_28.985548	Coordinate:2236	Reads:1	Hits:1	Allocated_reads:1	Strand:-
TTATCTTCAATTAACGGAAAGAGGGACATG
>Location:NODE_304263_length_4982_cov_28.985548	Coordinate:2236	Reads:1	Hits:1	Allocated_reads:1	Strand:-
TTCAATTAACGGAAAGAGGGACATG
>Location:NODE_304263_length_4982_cov_28.985548	Coordinate:2237	Reads:1	Hits:1	Allocated_reads:1	Strand:-
TATCTTCAATTAACGGAAAGAGGGACAT
>Location:NODE_304263_length_4982_cov_28.985548	Coordinate:2238	Reads:1	Hits:1	Allocated_reads:1	Strand:-
AATTATCTTCAATTAACGGAAAGAGGGACA
>Location:NODE_304263_length_4982_cov_28.985548	Coordinate:2238	Reads:1	Hits:1	Allocated_reads:1	Strand:-
TATCTTCAATTAACGGAAAGAGGGACA
>Location:NODE_304263_length_4982_cov_28.985548	Coordinate:2238	Reads:1	Hits:1	Allocated_reads:1	Strand:-
TCTTCAATTAACGGAAAGAGGGACA
>Location:NODE_304263_length_4982_cov_28.985548	Coordinate:2238	Reads:1	Hits:1	Allocated_reads:1	Strand:-
TTATCTTCAATTAACGGAAAGAGGGACA
>Location:NODE_304263_length_4982_cov_28.985548	Coordinate:2255	Reads:1	Hits:1	Allocated_reads:1	Strand:+
ATTGAAGATAATTATAGGATTTTAAT
>Location:NODE_304263_length_4982_cov_28.985548	Coordinate:2255	Reads:1	Hits:1	Allocated_reads:1	Strand:+
ATTGAAGATAATTATAGGATTTTAATT
>Location:NODE_304263_length_4982_cov_28.985548	Coordinate:2269	Reads:2	Hits:1	Allocated_reads:2	Strand:-
TAACCTACATAAGAAAATTAAAATCCTA
>Location:NODE_304263_length_4982_cov_28.985548	Coordinate:2269	Reads:1	Hits:1	Allocated_reads:1	Strand:-
TTTAACCTACATAAGAAAATTAAAATCCTA
>Location:NODE_304263_length_4982_cov_28.985548	Coordinate:2277	Reads:1	Hits:1	Allocated_reads:1	Strand:-
TCCTCTTTAACCTACATAAGAAAATTA
>Location:NODE_304263_length_4982_cov_28.985548	Coordinate:2279	Reads:1	Hits:1	Allocated_reads:1	Strand:-
TCACTCTCCTCTTTAACCTACATAAGAAAAT
>Location:NODE_304263_length_4982_cov_28.985548	Coordinate:2283	Reads:1	Hits:1	Allocated_reads:1	Strand:-
TTCTCACTCTCCTCTTTAACCTACATAAGA
>Location:NODE_304263_length_4982_cov_28.985548	Coordinate:2288	Reads:1	Hits:1	Allocated_reads:1	Strand:-
GACTTCTCACTCTCCTCTTTAACCTACA
>Location:NODE_304263_length_4982_cov_28.985548	Coordinate:2288	Reads:3	Hits:1	Allocated_reads:3	Strand:-
TGACTTCTCACTCTCCTCTTTAACCTACA
>Location:NODE_304263_length_4982_cov_28.985548	Coordinate:2288	Reads:1	Hits:1	Allocated_reads:1	Strand:+
TGTAGGTTAAAGAGGAGAGTGAGAAGT
>Location:NODE_304263_length_4982_cov_28.985548	Coordinate:2288	Reads:1	Hits:1	Allocated_reads:1	Strand:-
TTCTCACTCTCCTCTTTAACCTACA
>Location:NODE_304263_length_4982_cov_28.985548	Coordinate:2288	Reads:2	Hits:1	Allocated_reads:2	Strand:-
TTGACTTCTCACTCTCCTCTTTAACCTACA
>Location:NODE_304263_length_4982_cov_28.985548	Coordinate:2288	Reads:1	Hits:1	Allocated_reads:1	Strand:-
TTTGACTTCTCACTCTCCTCTTTAACCTACA
>Location:NODE_304263_length_4982_cov_28.985548	Coordinate:2289	Reads:2	Hits:1	Allocated_reads:2	Strand:-
TGACTTCTCACTCTCCTCTTTAACCTAC
>Location:NODE_304263_length_4982_cov_28.985548	Coordinate:2291	Reads:1	Hits:1	Allocated_reads:1	Strand:-
TGACTTCTCACTCTCCTCTTTAACCT
>Location:NODE_304263_length_4982_cov_28.985548	Coordinate:2291	Reads:1	Hits:1	Allocated_reads:1	Strand:-
TTTGACTTCTCACTCTCCTCTTTAACCT
>Location:NODE_304263_length_4982_cov_28.985548	Coordinate:2292	Reads:2	Hits:1	Allocated_reads:2	Strand:-
TACTTTGACTTCTCACTCTCCTCTTTAACC
>Location:NODE_304263_length_4982_cov_28.985548	Coordinate:2292	Reads:3	Hits:1	Allocated_reads:3	Strand:-
TTTGACTTCTCACTCTCCTCTTTAACC
>Location:NODE_304263_length_4982_cov_28.985548	Coordinate:2293	Reads:1	Hits:1	Allocated_reads:1	Strand:-
TACTTTGACTTCTCACTCTCCTCTTTAAC
>Location:NODE_304263_length_4982_cov_28.985548	Coordinate:2295	Reads:1	Hits:1	Allocated_reads:1	Strand:-
TACTTTGACTTCTCACTCTCCTCTTTA
>Location:NODE_304263_length_4982_cov_28.985548	Coordinate:2297	Reads:1	Hits:1	Allocated_reads:1	Strand:+
AAGAGGAGAGTGAGAAGTCAAAGT
>Location:NODE_304263_length_4982_cov_28.985548	Coordinate:2297	Reads:1	Hits:1	Allocated_reads:1	Strand:-
TATTCCATCTACTTTGACTTCTCACTCTCCTCTT
>Location:NODE_304263_length_4982_cov_28.985548	Coordinate:2298	Reads:1	Hits:1	Allocated_reads:1	Strand:-
TTATTCCATCTACTTTGACTTCTCACTCTCCTCT
>Location:NODE_304263_length_4982_cov_28.985548	Coordinate:2299	Reads:2	Hits:1	Allocated_reads:2	Strand:-
TCCATCTACTTTGACTTCTCACTCTCCTC
>Location:NODE_304263_length_4982_cov_28.985548	Coordinate:2300	Reads:1	Hits:1	Allocated_reads:1	Strand:+
AGGAGAGTGAGAAGTCAAAGTAGAT
>Location:NODE_304263_length_4982_cov_28.985548	Coordinate:2300	Reads:1	Hits:1	Allocated_reads:1	Strand:-
ATTCCATCTACTTTGACTTCTCACTCTCGA
>Location:NODE_304263_length_4982_cov_28.985548	Coordinate:2300	Reads:1	Hits:1	Allocated_reads:1	Strand:-
CATCTACTTTGACTTCTCACTCTCCT
>Location:NODE_304263_length_4982_cov_28.985548	Coordinate:2300	Reads:2	Hits:1	Allocated_reads:2	Strand:-
TCCATCTACTTTGACTTCTCACTCTCCT
>Location:NODE_304263_length_4982_cov_28.985548	Coordinate:2301	Reads:1	Hits:1	Allocated_reads:1	Strand:-
ATTCCATCTACTTTGACTTCTCACTCTCC
>Location:NODE_304263_length_4982_cov_28.985548	Coordinate:2301	Reads:7	Hits:1	Allocated_reads:7	Strand:-
TATTCCATCTACTTTGACTTCTCACTCTCC
>Location:NODE_304263_length_4982_cov_28.985548	Coordinate:2301	Reads:1	Hits:1	Allocated_reads:1	Strand:-
TTCCATCTACTTTGACTTCTCACTCTCC
>Location:NODE_304263_length_4982_cov_28.985548	Coordinate:2302	Reads:1	Hits:1	Allocated_reads:1	Strand:+
GAGAGTGAGAAGTCAAAGTAGATG
>Location:NODE_304263_length_4982_cov_28.985548	Coordinate:2302	Reads:1	Hits:1	Allocated_reads:1	Strand:-
TATTCCATCTACTTTGACTTCTCACTCTC
>Location:NODE_304263_length_4982_cov_28.985548	Coordinate:2303	Reads:4	Hits:1	Allocated_reads:4	Strand:-
TATTCCATCTACTTTGACTTCTCACTCT
>Location:NODE_304263_length_4982_cov_28.985548	Coordinate:2304	Reads:1	Hits:1	Allocated_reads:1	Strand:-
GTTATTCCATCTACTTTGACTTCTCACTC
>Location:NODE_304263_length_4982_cov_28.985548	Coordinate:2304	Reads:4	Hits:1	Allocated_reads:4	Strand:-
TATTCCATCTACTTTGACTTCTCACTC
>Location:NODE_304263_length_4982_cov_28.985548	Coordinate:2304	Reads:7	Hits:1	Allocated_reads:7	Strand:-
TTATTCCATCTACTTTGACTTCTCACTC
>Location:NODE_304263_length_4982_cov_28.985548	Coordinate:2305	Reads:2	Hits:1	Allocated_reads:2	Strand:-
TCAGTTATTCCATCTACTTTGACTTCTCACT
>Location:NODE_304263_length_4982_cov_28.985548	Coordinate:2305	Reads:1	Hits:1	Allocated_reads:1	Strand:-
TTATTCCATCTACTTTGACTTCTCACT
>Location:NODE_304263_length_4982_cov_28.985548	Coordinate:2306	Reads:1	Hits:1	Allocated_reads:1	Strand:-
TCAGTTATTCCATCTACTTTGACTTCTCAC
>Location:NODE_304263_length_4982_cov_28.985548	Coordinate:2307	Reads:8	Hits:1	Allocated_reads:8	Strand:-
TCAGTTATTCCATCTACTTTGACTTCTCA
>Location:NODE_304263_length_4982_cov_28.985548	Coordinate:2307	Reads:1	Hits:1	Allocated_reads:1	Strand:+
TGAGAAGTCAAAGTAGATGGAATAAC
>Location:NODE_304263_length_4982_cov_28.985548	Coordinate:2307	Reads:1	Hits:1	Allocated_reads:1	Strand:+
TGAGAAGTCAAAGTAGATGGAATAACT
>Location:NODE_304263_length_4982_cov_28.985548	Coordinate:2307	Reads:1	Hits:1	Allocated_reads:1	Strand:+
TGAGAAGTCAAAGTAGATGGAATAACTGA
>Location:NODE_304263_length_4982_cov_28.985548	Coordinate:2307	Reads:1	Hits:1	Allocated_reads:1	Strand:+
TGAGAAGTCAAAGTAGATGGAATAACTGATGC
>Location:NODE_304263_length_4982_cov_28.985548	Coordinate:2308	Reads:1	Hits:1	Allocated_reads:1	Strand:+
GAGAAGTCAAAGTAGATGGAATAAC
>Location:NODE_304263_length_4982_cov_28.985548	Coordinate:2308	Reads:3	Hits:1	Allocated_reads:3	Strand:-
TCAGTTATTCCATCTACTTTGACTTCTC
>Location:NODE_304263_length_4982_cov_28.985548	Coordinate:2309	Reads:2	Hits:1	Allocated_reads:2	Strand:+
AGAAGTCAAAGTAGATGGAATAACT
>Location:NODE_304263_length_4982_cov_28.985548	Coordinate:2309	Reads:5	Hits:1	Allocated_reads:5	Strand:-
TCAGTTATTCCATCTACTTTGACTTCT
>Location:NODE_304263_length_4982_cov_28.985548	Coordinate:2310	Reads:1	Hits:1	Allocated_reads:1	Strand:-
AGCATCAGTTATTCCATCTACTTTGACTTA
>Location:NODE_304263_length_4982_cov_28.985548	Coordinate:2310	Reads:2	Hits:1	Allocated_reads:2	Strand:-
AGCATCAGTTATTCCATCTACTTTGACTTC
>Location:NODE_304263_length_4982_cov_28.985548	Coordinate:2310	Reads:1	Hits:1	Allocated_reads:1	Strand:+
GAAGTCAAAGTAGATGGAATAACT
>Location:NODE_304263_length_4982_cov_28.985548	Coordinate:2311	Reads:1	Hits:1	Allocated_reads:1	Strand:-
CAGCATCAGTTATTCCATCTACTTTGACTT
>Location:NODE_304263_length_4982_cov_28.985548	Coordinate:2311	Reads:1	Hits:1	Allocated_reads:1	Strand:-
GCATCAGTTATTCCATCTACTTTGACTT
>Location:NODE_304263_length_4982_cov_28.985548	Coordinate:2312	Reads:4	Hits:1	Allocated_reads:4	Strand:-
AGCATCAGTTATTCCATCTACTTTGACT
>Location:NODE_304263_length_4982_cov_28.985548	Coordinate:2312	Reads:2	Hits:1	Allocated_reads:2	Strand:-
ATCAGCATCAGTTATTCCATCTACTTTGACT
>Location:NODE_304263_length_4982_cov_28.985548	Coordinate:2312	Reads:4	Hits:1	Allocated_reads:4	Strand:-
CAGCATCAGTTATTCCATCTACTTTGACT
>Location:NODE_304263_length_4982_cov_28.985548	Coordinate:2312	Reads:1	Hits:1	Allocated_reads:1	Strand:-
CATCAGTTATTCCATCTACTTTGACT
>Location:NODE_304263_length_4982_cov_28.985548	Coordinate:2312	Reads:2	Hits:1	Allocated_reads:2	Strand:-
GCATCAGTTATTCCATCTACTTTGACT
>Location:NODE_304263_length_4982_cov_28.985548	Coordinate:2312	Reads:18	Hits:1	Allocated_reads:18	Strand:-
TCAGCATCAGTTATTCCATCTACTTTGACT
>Location:NODE_304263_length_4982_cov_28.985548	Coordinate:2312	Reads:1	Hits:1	Allocated_reads:1	Strand:-
TCATCAGCATCAGTTATTCCATCTACTTTGACT
>Location:NODE_304263_length_4982_cov_28.985548	Coordinate:2312	Reads:1	Hits:1	Allocated_reads:1	Strand:-
TTCATCAGCATCAGTTATTCCATCTACTTTGACT
>Location:NODE_304263_length_4982_cov_28.985548	Coordinate:2313	Reads:1	Hits:1	Allocated_reads:1	Strand:-
AGCATCAGTTATTCCATCTACTTTGGC
>Location:NODE_304263_length_4982_cov_28.985548	Coordinate:2313	Reads:3	Hits:1	Allocated_reads:3	Strand:-
AGCATCAGTTATTCCATCTACTTTGAC
>Location:NODE_304263_length_4982_cov_28.985548	Coordinate:2313	Reads:2	Hits:1	Allocated_reads:2	Strand:-
ATCAGCATCAGTTATTCCATCTACTTTGAC
>Location:NODE_304263_length_4982_cov_28.985548	Coordinate:2313	Reads:4	Hits:1	Allocated_reads:4	Strand:-
CAGCATCAGTTATTCCATCTACTTTGAC
>Location:NODE_304263_length_4982_cov_28.985548	Coordinate:2313	Reads:1	Hits:1	Allocated_reads:1	Strand:-
GCATCAGTTATTCCATCTACTTTGAC
>Location:NODE_304263_length_4982_cov_28.985548	Coordinate:2313	Reads:8	Hits:1	Allocated_reads:8	Strand:-
TCAGCATCAGTTATTCCATCTACTTTGAC
>Location:NODE_304263_length_4982_cov_28.985548	Coordinate:2314	Reads:1	Hits:1	Allocated_reads:1	Strand:-
AGCATCAGTTATTCCATCTACTTTGA
>Location:NODE_304263_length_4982_cov_28.985548	Coordinate:2314	Reads:2	Hits:1	Allocated_reads:2	Strand:-
ATCAGCATCAGTTATTCCATCTACTTTGA
>Location:NODE_304263_length_4982_cov_28.985548	Coordinate:2314	Reads:2	Hits:1	Allocated_reads:2	Strand:-
CATCAGCATCAGTTATTCCATCTACTTTGA
>Location:NODE_304263_length_4982_cov_28.985548	Coordinate:2314	Reads:5	Hits:1	Allocated_reads:5	Strand:-
TCAGCATCAGTTATTCCATCTACTTTGA
>Location:NODE_304263_length_4982_cov_28.985548	Coordinate:2316	Reads:1	Hits:1	Allocated_reads:1	Strand:-
ATCAGCATCAGTTATTCCATCTACTTT
>Location:NODE_304263_length_4982_cov_28.985548	Coordinate:2316	Reads:3	Hits:1	Allocated_reads:3	Strand:-
TCAGCATCAGTTATTCCATCTACTTT
>Location:NODE_304263_length_4982_cov_28.985548	Coordinate:2316	Reads:4	Hits:1	Allocated_reads:4	Strand:-
TTCATCAGCATCAGTTATTCCATCTACTTT
>Location:NODE_304263_length_4982_cov_28.985548	Coordinate:2317	Reads:1	Hits:1	Allocated_reads:1	Strand:-
ATCAGCATCAGTTATTCCATCTACTT
>Location:NODE_304263_length_4982_cov_28.985548	Coordinate:2317	Reads:1	Hits:1	Allocated_reads:1	Strand:-
TCATCAGCATCAGTTATTCCATCTACTT
>Location:NODE_304263_length_4982_cov_28.985548	Coordinate:2321	Reads:1	Hits:1	Allocated_reads:1	Strand:+
AGATGGAATAACTGATGCTGATGA
>Location:NODE_304263_length_4982_cov_28.985548	Coordinate:2322	Reads:1	Hits:1	Allocated_reads:1	Strand:-
CTCATCTTCATCAGCATCAGTTATTCCATC
>Location:NODE_304263_length_4982_cov_28.985548	Coordinate:2322	Reads:1	Hits:1	Allocated_reads:1	Strand:+
GATGGAATAACTGATGCTGATGAAGAT
>Location:NODE_304263_length_4982_cov_28.985548	Coordinate:2322	Reads:1	Hits:1	Allocated_reads:1	Strand:+
GATGGAATAACTGATGCTGATGAAGATT
>Location:NODE_304263_length_4982_cov_28.985548	Coordinate:2322	Reads:1	Hits:1	Allocated_reads:1	Strand:-
TCATCTTCATCAGCATCAGTTATTCCATC
>Location:NODE_304263_length_4982_cov_28.985548	Coordinate:2325	Reads:1	Hits:1	Allocated_reads:1	Strand:-
TCCTCATCTTCATCAGCATCAGTTATTCC
>Location:NODE_304263_length_4982_cov_28.985548	Coordinate:2326	Reads:1	Hits:1	Allocated_reads:1	Strand:+
GAATAACTGATGCTGATGAAGATG
>Location:NODE_304263_length_4982_cov_28.985548	Coordinate:2326	Reads:1	Hits:1	Allocated_reads:1	Strand:+
GAATAACTGATGCTGATGAAGATGA
>Location:NODE_304263_length_4982_cov_28.985548	Coordinate:2326	Reads:1	Hits:1	Allocated_reads:1	Strand:+
GAATAACTGATGCTGATGAAGATGAG
>Location:NODE_304263_length_4982_cov_28.985548	Coordinate:2326	Reads:1	Hits:1	Allocated_reads:1	Strand:+
GAATAACTGATGCTGATGAAGATGAGGA
>Location:NODE_304263_length_4982_cov_28.985548	Coordinate:2331	Reads:1	Hits:1	Allocated_reads:1	Strand:-
GTTGGCCTCCTCATCTTCATCAGCATCAGT
>Location:NODE_304263_length_4982_cov_28.985548	Coordinate:2331	Reads:1	Hits:1	Allocated_reads:1	Strand:-
TCGGTTGGCCTCCTCATCTTCATCAGCATCAGT
>Location:NODE_304263_length_4982_cov_28.985548	Coordinate:2334	Reads:1	Hits:1	Allocated_reads:1	Strand:-
TCGGTTGGCCTCCTCATCTTCATCAGCATC
>Location:NODE_304263_length_4982_cov_28.985548	Coordinate:2337	Reads:2	Hits:1	Allocated_reads:2	Strand:-
TCGGTTGGCCTCCTCATCTTCATCAGC
>Location:NODE_304263_length_4982_cov_28.985548	Coordinate:2339	Reads:1	Hits:1	Allocated_reads:1	Strand:-
GACTCGGTTGGCCTCCTCATCTTCATCA
>Location:NODE_304263_length_4982_cov_28.985548	Coordinate:2339	Reads:1	Hits:1	Allocated_reads:1	Strand:-
TAGACTCGGTTGGCCTCCTCATCTTCATCA
>Location:NODE_304263_length_4982_cov_28.985548	Coordinate:2342	Reads:1	Hits:1	Allocated_reads:1	Strand:-
TAGACTCGGTTGGCCTCCTCATCTTCA
>Location:NODE_304263_length_4982_cov_28.985548	Coordinate:2344	Reads:2	Hits:1	Allocated_reads:2	Strand:-
TAATAGACTCGGTTGGCCTCCTCATCTT
>Location:NODE_304263_length_4982_cov_28.985548	Coordinate:2345	Reads:2	Hits:1	Allocated_reads:2	Strand:-
TAATAGACTCGGTTGGCCTCCTCATCT
>Location:NODE_304263_length_4982_cov_28.985548	Coordinate:2346	Reads:2	Hits:1	Allocated_reads:2	Strand:-
TAATAGACTCGGTTGGCCTCCTCATC
>Location:NODE_304263_length_4982_cov_28.985548	Coordinate:2349	Reads:1	Hits:1	Allocated_reads:1	Strand:-
CACTAATAGACTCGGTTGGCCTCCTC
>Location:NODE_304263_length_4982_cov_28.985548	Coordinate:2349	Reads:1	Hits:1	Allocated_reads:1	Strand:-
TCACTAATAGACTCGGTTGGCCTCCTC
>Location:NODE_304263_length_4982_cov_28.985548	Coordinate:2350	Reads:1	Hits:1	Allocated_reads:1	Strand:-
TGCGTCACTAATAGACTCGGTTGGCCTCCT
>Location:NODE_304263_length_4982_cov_28.985548	Coordinate:2351	Reads:3	Hits:1	Allocated_reads:3	Strand:-
TGCGTCACTAATAGACTCGGTTGGCCTCC
>Location:NODE_304263_length_4982_cov_28.985548	Coordinate:2353	Reads:3	Hits:1	Allocated_reads:3	Strand:-
TGCGTCACTAATAGACTCGGTTGGCCT
>Location:NODE_304263_length_4982_cov_28.985548	Coordinate:2353	Reads:1	Hits:1	Allocated_reads:1	Strand:-
TGTGCGTCACTAATAGACTCGGTTGGCCT
>Location:NODE_304263_length_4982_cov_28.985548	Coordinate:2353	Reads:1	Hits:1	Allocated_reads:1	Strand:-
TGTGTGCGTCACTAATAGACTCGGTTGGCCC
>Location:NODE_304263_length_4982_cov_28.985548	Coordinate:2353	Reads:1	Hits:1	Allocated_reads:1	Strand:-
TGTGTGCGTCACTAATAGACTCGGTTGGCCG
>Location:NODE_304263_length_4982_cov_28.985548	Coordinate:2353	Reads:4	Hits:1	Allocated_reads:4	Strand:-
TGTGTGCGTCACTAATAGACTCGGTTGGCCT
>Location:NODE_304263_length_4982_cov_28.985548	Coordinate:2354	Reads:5	Hits:1	Allocated_reads:5	Strand:-
TGCGTCACTAATAGACTCGGTTGGCC
>Location:NODE_304263_length_4982_cov_28.985548	Coordinate:2354	Reads:7	Hits:1	Allocated_reads:7	Strand:-
TGTGTGCGTCACTAATAGACTCGGTTGGCC
>Location:NODE_304263_length_4982_cov_28.985548	Coordinate:2355	Reads:3	Hits:1	Allocated_reads:3	Strand:-
TGTGTGCGTCACTAATAGACTCGGTTGGC
>Location:NODE_304263_length_4982_cov_28.985548	Coordinate:2357	Reads:1	Hits:1	Allocated_reads:1	Strand:+
CAACCGAGTCTATTAGTGACGCACACA
>Location:NODE_304263_length_4982_cov_28.985548	Coordinate:2359	Reads:1	Hits:1	Allocated_reads:1	Strand:-
GTCTGTGTGCGTCACTAATAGACTCGGT
>Location:NODE_304263_length_4982_cov_28.985548	Coordinate:2359	Reads:6	Hits:1	Allocated_reads:6	Strand:-
TCCGTCTGTGTGCGTCACTAATAGACTCGGT
>Location:NODE_304263_length_4982_cov_28.985548	Coordinate:2359	Reads:3	Hits:1	Allocated_reads:3	Strand:-
TGTGTGCGTCACTAATAGACTCGGT
>Location:NODE_304263_length_4982_cov_28.985548	Coordinate:2360	Reads:1	Hits:1	Allocated_reads:1	Strand:-
TCCGTCTGTGTGCGTCACTAATAGACTCGG
>Location:NODE_304263_length_4982_cov_28.985548	Coordinate:2361	Reads:1	Hits:1	Allocated_reads:1	Strand:-
TCCGTCTGTGTGCGTCACTAATAGACTCG
>Location:NODE_304263_length_4982_cov_28.985548	Coordinate:2362	Reads:1	Hits:1	Allocated_reads:1	Strand:-
TCCGTCTGTGTGCGTCACTAATAGACTC
>Location:NODE_304263_length_4982_cov_28.985548	Coordinate:2363	Reads:2	Hits:1	Allocated_reads:2	Strand:-
TCCGATCCGTCTGTGTGCGTCACTAATAGACT
>Location:NODE_304263_length_4982_cov_28.985548	Coordinate:2363	Reads:1	Hits:1	Allocated_reads:1	Strand:-
TCCGTCTGTGTGCGTCACTAATAGACT
>Location:NODE_304263_length_4982_cov_28.985548	Coordinate:2364	Reads:1	Hits:1	Allocated_reads:1	Strand:-
GATCCGTCTGTGTGCGTCACTAATAGAC
>Location:NODE_304263_length_4982_cov_28.985548	Coordinate:2364	Reads:1	Hits:1	Allocated_reads:1	Strand:-
TCCGATCCGTCTGTGTGCGTCACTAATAGAA
>Location:NODE_304263_length_4982_cov_28.985548	Coordinate:2365	Reads:2	Hits:1	Allocated_reads:2	Strand:-
CCGATCCGTCTGTGTGCGTCACTAATAGA
>Location:NODE_304263_length_4982_cov_28.985548	Coordinate:2365	Reads:3	Hits:1	Allocated_reads:3	Strand:-
GATCCGTCTGTGTGCGTCACTAATAGA
>Location:NODE_304263_length_4982_cov_28.985548	Coordinate:2365	Reads:27	Hits:1	Allocated_reads:27	Strand:-
TCCGATCCGTCTGTGTGCGTCACTAATAGA
>Location:NODE_304263_length_4982_cov_28.985548	Coordinate:2367	Reads:1	Hits:1	Allocated_reads:1	Strand:+
TATTAGTGACGCACACAGACGGATC
>Location:NODE_304263_length_4982_cov_28.985548	Coordinate:2367	Reads:10	Hits:1	Allocated_reads:10	Strand:-
TCCGATCCGTCTGTGTGCGTCACTAATA
>Location:NODE_304263_length_4982_cov_28.985548	Coordinate:2368	Reads:1	Hits:1	Allocated_reads:1	Strand:-
TCCGATCCGTCTGTGTGCGTCACTAAA
>Location:NODE_304263_length_4982_cov_28.985548	Coordinate:2368	Reads:2	Hits:1	Allocated_reads:2	Strand:-
TCCGATCCGTCTGTGTGCGTCACTAAT
>Location:NODE_304263_length_4982_cov_28.985548	Coordinate:2369	Reads:1	Hits:1	Allocated_reads:1	Strand:-
CTCCGATCCGTCTGTGTGCGTCACTAA
>Location:NODE_304263_length_4982_cov_28.985548	Coordinate:2369	Reads:4	Hits:1	Allocated_reads:4	Strand:-
GCTCCGATCCGTCTGTGTGCGTCACTAA
>Location:NODE_304263_length_4982_cov_28.985548	Coordinate:2369	Reads:4	Hits:1	Allocated_reads:4	Strand:-
TCCGATCCGTCTGTGTGCGTCACTAA
>Location:NODE_304263_length_4982_cov_28.985548	Coordinate:2370	Reads:1	Hits:1	Allocated_reads:1	Strand:+
TAGTGACGCACACAGACGGATCGGAGC
>Location:NODE_304263_length_4982_cov_28.985548	Coordinate:2370	Reads:1	Hits:1	Allocated_reads:1	Strand:-
TCCGATCCGTCTGTGTGCGTCACTA
>Location:NODE_304263_length_4982_cov_28.985548	Coordinate:2371	Reads:1	Hits:1	Allocated_reads:1	Strand:-
CTCCGATCCGTCTGTGTGCGTCACT
>Location:NODE_304263_length_4982_cov_28.985548	Coordinate:2372	Reads:1	Hits:1	Allocated_reads:1	Strand:-
GCTCCGATCCGTCTGTGTGCGTCAC
>Location:NODE_304263_length_4982_cov_28.985548	Coordinate:2375	Reads:1	Hits:1	Allocated_reads:1	Strand:-
GACGTAGCCGCTCCGATCCGTCTGTGTGCGT
>Location:NODE_304263_length_4982_cov_28.985548	Coordinate:2376	Reads:1	Hits:1	Allocated_reads:1	Strand:+
CGCACACAGACGGATCGGAGCGGC
>Location:NODE_304263_length_4982_cov_28.985548	Coordinate:2380	Reads:1	Hits:1	Allocated_reads:1	Strand:+
CACAGACGGATCGGAGCGGCTACGTC
>Location:NODE_304263_length_4982_cov_28.985548	Coordinate:2385	Reads:1	Hits:1	Allocated_reads:1	Strand:-
TAAATGTTGACGTAGCCGCTCCGATCCGT
>Location:NODE_304263_length_4982_cov_28.985548	Coordinate:2390	Reads:1	Hits:1	Allocated_reads:1	Strand:-
ATCTAAACTAAATGTTGACGTAGCCGCTCCGA
>Location:NODE_304263_length_4982_cov_28.985548	Coordinate:2390	Reads:1	Hits:1	Allocated_reads:1	Strand:-
CTAAACTAAATGTTGACGTAGCCGCTCCGA
>Location:NODE_304263_length_4982_cov_28.985548	Coordinate:2390	Reads:1	Hits:1	Allocated_reads:1	Strand:+
TCGGAGCGGCTACGTCAACATTTAGT
>Location:NODE_304263_length_4982_cov_28.985548	Coordinate:2390	Reads:1	Hits:1	Allocated_reads:1	Strand:-
TCTAAACTAAATGTTGACGTAGCCGCTCCGA
>Location:NODE_304263_length_4982_cov_28.985548	Coordinate:2392	Reads:5	Hits:1	Allocated_reads:5	Strand:-
TAAACTAAATGTTGACGTAGCCGCTCC
>Location:NODE_304263_length_4982_cov_28.985548	Coordinate:2392	Reads:3	Hits:1	Allocated_reads:3	Strand:-
TATCTAAACTAAATGTTGACGTAGCCGCTCC
>Location:NODE_304263_length_4982_cov_28.985548	Coordinate:2392	Reads:1	Hits:1	Allocated_reads:1	Strand:-
TCTAAACTAAATGTTGACGTAGCCGCTCC
>Location:NODE_304263_length_4982_cov_28.985548	Coordinate:2392	Reads:3	Hits:1	Allocated_reads:3	Strand:-
TTATCTAAACTAAATGTTGACGTAGCCGCTCC
>Location:NODE_304263_length_4982_cov_28.985548	Coordinate:2393	Reads:1	Hits:1	Allocated_reads:1	Strand:-
TCTAAACTAAATGTTGACGTAGCCGCTC
>Location:NODE_304263_length_4982_cov_28.985548	Coordinate:2393	Reads:1	Hits:1	Allocated_reads:1	Strand:-
TTATCTAAACTAAATGTTGACGTAGCCGCTC
>Location:NODE_304263_length_4982_cov_28.985548	Coordinate:2394	Reads:5	Hits:1	Allocated_reads:5	Strand:-
TATCTAAACTAAATGTTGACGTAGCCGCT
>Location:NODE_304263_length_4982_cov_28.985548	Coordinate:2394	Reads:1	Hits:1	Allocated_reads:1	Strand:-
TTATCTAAACTAAATGTTGACGTAGCCGCT
>Location:NODE_304263_length_4982_cov_28.985548	Coordinate:2395	Reads:1	Hits:1	Allocated_reads:1	Strand:-
TAAACTAAATGTTGACGTAGCCGC
>Location:NODE_304263_length_4982_cov_28.985548	Coordinate:2395	Reads:1	Hits:1	Allocated_reads:1	Strand:-
TATCTAAACTAAATGTTGACGTAGCCGC
>Location:NODE_304263_length_4982_cov_28.985548	Coordinate:2396	Reads:1	Hits:1	Allocated_reads:1	Strand:-
TGTTATCTAAACTAAATGTTGACGTAGCCT
>Location:NODE_304263_length_4982_cov_28.985548	Coordinate:2397	Reads:1	Hits:1	Allocated_reads:1	Strand:-
TATCTAAACTAAATGTTGACGTAGCC
>Location:NODE_304263_length_4982_cov_28.985548	Coordinate:2397	Reads:1	Hits:1	Allocated_reads:1	Strand:-
TCTAAACTAAATGTTGACGTAGCC
>Location:NODE_304263_length_4982_cov_28.985548	Coordinate:2406	Reads:1	Hits:1	Allocated_reads:1	Strand:-
TAATGAATGTTATCTAAACTAAATGTT
>Location:NODE_304263_length_4982_cov_28.985548	Coordinate:2413	Reads:1	Hits:1	Allocated_reads:1	Strand:-
CAGCGTTTAATGAATGTTATCTAAACT
>Location:NODE_304263_length_4982_cov_28.985548	Coordinate:2413	Reads:1	Hits:1	Allocated_reads:1	Strand:-
TGCCAGCGTTTAATGAATGTTATCTAAACT
>Location:NODE_304263_length_4982_cov_28.985548	Coordinate:2414	Reads:4	Hits:1	Allocated_reads:4	Strand:-
TGCCAGCGTTTAATGAATGTTATCTAAAC
>Location:NODE_304263_length_4982_cov_28.985548	Coordinate:2416	Reads:1	Hits:1	Allocated_reads:1	Strand:+
TTAGATAACATTCATTAAACGCTG
>Location:NODE_304263_length_4982_cov_28.985548	Coordinate:2416	Reads:1	Hits:1	Allocated_reads:1	Strand:+
TTAGATAACATTCATTAAACGCTGGC
>Location:NODE_304263_length_4982_cov_28.985548	Coordinate:2416	Reads:2	Hits:1	Allocated_reads:2	Strand:+
TTAGATAACATTCATTAAACGCTGGCA
>Location:NODE_304263_length_4982_cov_28.985548	Coordinate:2416	Reads:2	Hits:1	Allocated_reads:2	Strand:+
TTAGATAACATTCATTAAACGCTGGCAAAAC
>Location:NODE_304263_length_4982_cov_28.985548	Coordinate:2425	Reads:1	Hits:1	Allocated_reads:1	Strand:-
TTATAACAGTGTTTTGCCAGCGTTTAATGAAT
>Location:NODE_304263_length_4982_cov_28.985548	Coordinate:2426	Reads:3	Hits:1	Allocated_reads:3	Strand:-
TAACAGTGTTTTGCCAGCGTTTAATGAA
>Location:NODE_304263_length_4982_cov_28.985548	Coordinate:2428	Reads:1	Hits:1	Allocated_reads:1	Strand:-
TAACAGTGTTTTGCCAGCGTTTAATG
>Location:NODE_304263_length_4982_cov_28.985548	Coordinate:2428	Reads:1	Hits:1	Allocated_reads:1	Strand:-
TTATAACAGTGTTTTGCCAGCGTTTAATG
>Location:NODE_304263_length_4982_cov_28.985548	Coordinate:2433	Reads:1	Hits:1	Allocated_reads:1	Strand:-
GATTTTTATAACAGTGTTTTGCCAGCGTT
>Location:NODE_304263_length_4982_cov_28.985548	Coordinate:2433	Reads:2	Hits:1	Allocated_reads:2	Strand:-
TAGATTTTTATAACAGTGTTTTGCCAGCGTT
>Location:NODE_304263_length_4982_cov_28.985548	Coordinate:2436	Reads:1	Hits:1	Allocated_reads:1	Strand:-
GATAGATTTTTATAACAGTGTTTTGCCAGC
>Location:NODE_304263_length_4982_cov_28.985548	Coordinate:2436	Reads:1	Hits:1	Allocated_reads:1	Strand:-
GATTTTTATAACAGTGTTTTGCCAGC
>Location:NODE_304263_length_4982_cov_28.985548	Coordinate:2436	Reads:2	Hits:1	Allocated_reads:2	Strand:-
TAGATTTTTATAACAGTGTTTTGCCAGC
>Location:NODE_304263_length_4982_cov_28.985548	Coordinate:2438	Reads:1	Hits:1	Allocated_reads:1	Strand:-
GATAGATTTTTATAACAGTGTTTTGCCA
>Location:NODE_304263_length_4982_cov_28.985548	Coordinate:2440	Reads:1	Hits:1	Allocated_reads:1	Strand:-
GGAAGATAGATTTTTATAACAGTGTTTTGC
>Location:NODE_304263_length_4982_cov_28.985548	Coordinate:2443	Reads:1	Hits:1	Allocated_reads:1	Strand:-
CAGGAAGATAGATTTTTATAACAGTGTTT
>Location:NODE_304263_length_4982_cov_28.985548	Coordinate:2443	Reads:1	Hits:1	Allocated_reads:1	Strand:-
TCAGGAAGATAGATTTTTATAACAGTGTTT
>Location:NODE_304263_length_4982_cov_28.985548	Coordinate:2444	Reads:2	Hits:1	Allocated_reads:2	Strand:+
AACACTGTTATAAAAATCTATCTTCCTGA
>Location:NODE_304263_length_4982_cov_28.985548	Coordinate:2447	Reads:2	Hits:1	Allocated_reads:2	Strand:-
ACATCAGGAAGATAGATTTTTATAACAGT
>Location:NODE_304263_length_4982_cov_28.985548	Coordinate:2447	Reads:4	Hits:1	Allocated_reads:4	Strand:+
ACTGTTATAAAAATCTATCTTCCTGA
>Location:NODE_304263_length_4982_cov_28.985548	Coordinate:2456	Reads:1	Hits:1	Allocated_reads:1	Strand:-
GATTCTGAACATCAGGAAGATAGATTTT
>Location:NODE_304263_length_4982_cov_28.985548	Coordinate:2457	Reads:2	Hits:1	Allocated_reads:2	Strand:-
TGATTCTGAACATCAGGAAGATAGATTT
>Location:NODE_304263_length_4982_cov_28.985548	Coordinate:2458	Reads:1	Hits:1	Allocated_reads:1	Strand:-
ACTGATTCTGAACATCAGGAAGATAGATT
>Location:NODE_304263_length_4982_cov_28.985548	Coordinate:2462	Reads:1	Hits:1	Allocated_reads:1	Strand:-
TGCTGTACTGATTCTGAACATCAGGAAGATA
>Location:NODE_304263_length_4982_cov_28.985548	Coordinate:2462	Reads:1	Hits:1	Allocated_reads:1	Strand:-
TGTACTGATTCTGAACATCAGGAAGATA
>Location:NODE_304263_length_4982_cov_28.985548	Coordinate:2465	Reads:7	Hits:1	Allocated_reads:7	Strand:-
TGCTGTACTGATTCTGAACATCAGGAAG
>Location:NODE_304263_length_4982_cov_28.985548	Coordinate:2465	Reads:3	Hits:1	Allocated_reads:3	Strand:-
TTGCTGTACTGATTCTGAACATCAGGAAG
>Location:NODE_304263_length_4982_cov_28.985548	Coordinate:2467	Reads:1	Hits:1	Allocated_reads:1	Strand:-
TTTGCTGTACTGATTCTGAACATCAGGA
>Location:NODE_304263_length_4982_cov_28.985548	Coordinate:2468	Reads:1	Hits:1	Allocated_reads:1	Strand:-
TTTGCTGTACTGATTCTGAACATCAGG
>Location:NODE_304263_length_4982_cov_28.985548	Coordinate:2471	Reads:1	Hits:1	Allocated_reads:1	Strand:+
GATGTTCAGAATCAGTACAGCAAACCT
>Location:NODE_304263_length_4982_cov_28.985548	Coordinate:2473	Reads:3	Hits:1	Allocated_reads:3	Strand:-
TGTCAGGTTTGCTGTACTGATTCTGAACA
>Location:NODE_304263_length_4982_cov_28.985548	Coordinate:2478	Reads:1	Hits:1	Allocated_reads:1	Strand:-
TGTCAGGTTTGCTGTACTGATTCT
>Location:NODE_304263_length_4982_cov_28.985548	Coordinate:2484	Reads:1	Hits:1	Allocated_reads:1	Strand:+
AGTACAGCAAACCTGACATTTAAAAAA
>Location:NODE_304263_length_4982_cov_28.985548	Coordinate:2484	Reads:1	Hits:1	Allocated_reads:1	Strand:+
AGTACAGCAAACCTGACATTTAAAAAAA
>Location:NODE_304263_length_4982_cov_28.985548	Coordinate:2484	Reads:1	Hits:1	Allocated_reads:1	Strand:+
AGTACAGCAAACCTGACATTTAAAAAAAT
>Location:NODE_304263_length_4982_cov_28.985548	Coordinate:2487	Reads:1	Hits:1	Allocated_reads:1	Strand:+
ACAGCAAACCTGACATTTAAAAAAATTAA
>Location:NODE_304263_length_4982_cov_28.985548	Coordinate:2489	Reads:1	Hits:1	Allocated_reads:1	Strand:+
AGCAAACCTGACATTTAAAAAAATTAA
>Location:NODE_304263_length_4982_cov_28.985548	Coordinate:2490	Reads:1	Hits:1	Allocated_reads:1	Strand:+
GCAAACCTGACATTTAAAAAAATTAA
>Location:NODE_304263_length_4982_cov_28.985548	Coordinate:2492	Reads:1	Hits:1	Allocated_reads:1	Strand:+
AAACCTGACATTTAAAAAAATTAATC
>Location:NODE_304263_length_4982_cov_28.985548	Coordinate:2492	Reads:1	Hits:1	Allocated_reads:1	Strand:+
AAACCTGACATTTAAAAAAATTAATCTT
>Location:NODE_304263_length_4982_cov_28.985548	Coordinate:2493	Reads:1	Hits:1	Allocated_reads:1	Strand:-
TGTAAGATTAATTTTTTTAAATGTCAGGTT
>Location:NODE_304263_length_4982_cov_28.985548	Coordinate:2495	Reads:3	Hits:1	Allocated_reads:3	Strand:-
ATGTAAGATTAATTTTTTTAAATGTCAGG
>Location:NODE_304263_length_4982_cov_28.985548	Coordinate:2502	Reads:1	Hits:1	Allocated_reads:1	Strand:-
TTGCATGTAAGATTAATTTTTTTAAA
>Location:NODE_304263_length_4982_cov_28.985548	Coordinate:2515	Reads:1	Hits:1	Allocated_reads:1	Strand:-
TTCCTGTTTTCATTTTTGCATGTAAGAT
>Location:NODE_304263_length_4982_cov_28.985548	Coordinate:2522	Reads:1	Hits:1	Allocated_reads:1	Strand:-
TTTTTTTTCCTGTTTTCATTTTTGCAT
>Location:NODE_304263_length_4982_cov_28.985548	Coordinate:2523	Reads:1	Hits:1	Allocated_reads:1	Strand:-
TGTTTTTTTTTCCTGTTTTCATTTTTGCA
>Location:NODE_304263_length_4982_cov_28.985548	Coordinate:2523	Reads:1	Hits:1	Allocated_reads:1	Strand:-
TTGTTTTTTTTTCCTGTTTTCATTTTTGCA
>Location:NODE_304263_length_4982_cov_28.985548	Coordinate:2527	Reads:1	Hits:1	Allocated_reads:1	Strand:-
TAATTGTTTTTTTTTCCTGTTTTCATTTT
>Location:NODE_304263_length_4982_cov_28.985548	Coordinate:2529	Reads:1	Hits:1	Allocated_reads:1	Strand:-
TAATTGTTTTTTTTTCCTGTTTTCATT
>Location:NODE_304263_length_4982_cov_28.985548	Coordinate:2537	Reads:1	Hits:1	Allocated_reads:1	Strand:-
TTTCACAGGTAATTGTTTTTTTTTCCTG
>Location:NODE_304263_length_4982_cov_28.985548	Coordinate:2547	Reads:1	Hits:1	Allocated_reads:1	Strand:-
TTTTGCTGCTTTTCACAGGTAATTGTTT
>Location:NODE_304263_length_4982_cov_28.985548	Coordinate:2552	Reads:4	Hits:1	Allocated_reads:4	Strand:-
TGAGAATTTTGCTGCTTTTCACAGGTAAT
>Location:NODE_304263_length_4982_cov_28.985548	Coordinate:2553	Reads:8	Hits:1	Allocated_reads:8	Strand:-
TGAGAATTTTGCTGCTTTTCACAGGTAA
>Location:NODE_304263_length_4982_cov_28.985548	Coordinate:2553	Reads:2	Hits:1	Allocated_reads:2	Strand:-
TTGAGAATTTTGCTGCTTTTCACAGGTAA
>Location:NODE_304263_length_4982_cov_28.985548	Coordinate:2554	Reads:2	Hits:1	Allocated_reads:2	Strand:-
TGAGAATTTTGCTGCTTTTCACAGGTA
>Location:NODE_304263_length_4982_cov_28.985548	Coordinate:2554	Reads:1	Hits:1	Allocated_reads:1	Strand:-
TGTTGAGAATTTTGCTGCTTTTCACAGGTA
>Location:NODE_304263_length_4982_cov_28.985548	Coordinate:2554	Reads:1	Hits:1	Allocated_reads:1	Strand:-
TTGAGAATTTTGCTGCTTTTCACAGGTA
>Location:NODE_304263_length_4982_cov_28.985548	Coordinate:2555	Reads:1	Hits:1	Allocated_reads:1	Strand:+
ACCTGTGAAAAGCAGCAAAATTCTCAAC
>Location:NODE_304263_length_4982_cov_28.985548	Coordinate:2555	Reads:1	Hits:1	Allocated_reads:1	Strand:-
GGTGTTGAGAATTTTGCTGCTTTTCACAGGT
>Location:NODE_304263_length_4982_cov_28.985548	Coordinate:2555	Reads:2	Hits:1	Allocated_reads:2	Strand:-
TGTTGAGAATTTTGCTGCTTTTCACAGGT
>Location:NODE_304263_length_4982_cov_28.985548	Coordinate:2556	Reads:4	Hits:1	Allocated_reads:4	Strand:-
AAGGTGTTGAGAATTTTGCTGCTTTTCACAGG
>Location:NODE_304263_length_4982_cov_28.985548	Coordinate:2556	Reads:1	Hits:1	Allocated_reads:1	Strand:-
GGTGTTGAGAATTTTGCTGCTTTTCACCGG
>Location:NODE_304263_length_4982_cov_28.985548	Coordinate:2556	Reads:8	Hits:1	Allocated_reads:8	Strand:-
GGTGTTGAGAATTTTGCTGCTTTTCACAGG
>Location:NODE_304263_length_4982_cov_28.985548	Coordinate:2556	Reads:5	Hits:1	Allocated_reads:5	Strand:-
TGAGAATTTTGCTGCTTTTCACAGG
>Location:NODE_304263_length_4982_cov_28.985548	Coordinate:2556	Reads:14	Hits:1	Allocated_reads:14	Strand:-
TGTTGAGAATTTTGCTGCTTTTCACAGG
>Location:NODE_304263_length_4982_cov_28.985548	Coordinate:2556	Reads:1	Hits:1	Allocated_reads:1	Strand:-
TTGAGAATTTTGCTGCTTTTCACAGG
>Location:NODE_304263_length_4982_cov_28.985548	Coordinate:2557	Reads:6	Hits:1	Allocated_reads:6	Strand:-
AAGGTGTTGAGAATTTTGCTGCTTTTCACAG
>Location:NODE_304263_length_4982_cov_28.985548	Coordinate:2557	Reads:1	Hits:1	Allocated_reads:1	Strand:-
GGTGTTGAGAATTTTGCTGCTTTTCACAG
>Location:NODE_304263_length_4982_cov_28.985548	Coordinate:2557	Reads:1	Hits:1	Allocated_reads:1	Strand:-
TGAGAATTTTGCTGCTTTTCACAG
>Location:NODE_304263_length_4982_cov_28.985548	Coordinate:2557	Reads:5	Hits:1	Allocated_reads:5	Strand:-
TGTTGAGAATTTTGCTGCTTTTCACAG
>Location:NODE_304263_length_4982_cov_28.985548	Coordinate:2557	Reads:1	Hits:1	Allocated_reads:1	Strand:-
TTAAGGTGTTGAGAATTTTGCTGCTTTTCACAG
>Location:NODE_304263_length_4982_cov_28.985548	Coordinate:2558	Reads:8	Hits:1	Allocated_reads:8	Strand:-
AAGGTGTTGAGAATTTTGCTGCTTTTCACA
>Location:NODE_304263_length_4982_cov_28.985548	Coordinate:2558	Reads:1	Hits:1	Allocated_reads:1	Strand:-
GGTGTTGAGAATTTTGCTGCTATTCACA
>Location:NODE_304263_length_4982_cov_28.985548	Coordinate:2558	Reads:1	Hits:1	Allocated_reads:1	Strand:-
GGTGTTGAGAATTTTGCTGCTTTTCACA
>Location:NODE_304263_length_4982_cov_28.985548	Coordinate:2559	Reads:1	Hits:1	Allocated_reads:1	Strand:-
TTAAGGTGTTGAGAATTTTGCTGCTTTTCAG
>Location:NODE_304263_length_4982_cov_28.985548	Coordinate:2560	Reads:2	Hits:1	Allocated_reads:2	Strand:-
AAGGTGTTGAGAATTTTGCTGCTTTTCA
>Location:NODE_304263_length_4982_cov_28.985548	Coordinate:2560	Reads:1	Hits:1	Allocated_reads:1	Strand:-
TAAGGTGTTGAGAATTTTGCTGCTTTTCA
>Location:NODE_304263_length_4982_cov_28.985548	Coordinate:2560	Reads:3	Hits:1	Allocated_reads:3	Strand:-
TTAAGGTGTTGAGAATTTTGCTGCTTTTCA
>Location:NODE_304263_length_4982_cov_28.985548	Coordinate:2561	Reads:1	Hits:1	Allocated_reads:1	Strand:-
AAGGTGTTGAGAATTTTGCTGCTTTTC
>Location:NODE_304263_length_4982_cov_28.985548	Coordinate:2561	Reads:1	Hits:1	Allocated_reads:1	Strand:-
TTTAAGGTGTTGAGAATTTTGCTGCTTTTC
>Location:NODE_304263_length_4982_cov_28.985548	Coordinate:2562	Reads:1	Hits:1	Allocated_reads:1	Strand:+
AAAAGCAGCAAAATTCTCAACACCT
>Location:NODE_304263_length_4982_cov_28.985548	Coordinate:2562	Reads:2	Hits:1	Allocated_reads:2	Strand:-
TTTAAGGTGTTGAGAATTTTGCTGCTTTT
>Location:NODE_304263_length_4982_cov_28.985548	Coordinate:2563	Reads:1	Hits:1	Allocated_reads:1	Strand:-
TAAGGTGTTGAGAATTTTGCTGCTTT
>Location:NODE_304263_length_4982_cov_28.985548	Coordinate:2563	Reads:9	Hits:1	Allocated_reads:9	Strand:-
TTAAGGTGTTGAGAATTTTGCTGCTTT
>Location:NODE_304263_length_4982_cov_28.985548	Coordinate:2563	Reads:2	Hits:1	Allocated_reads:2	Strand:-
TTTAAGGTGTTGAGAATTTTGCTGCTTT
>Location:NODE_304263_length_4982_cov_28.985548	Coordinate:2564	Reads:1	Hits:1	Allocated_reads:1	Strand:-
TAAGGTGTTGAGAATTTTGCTGCTT
>Location:NODE_304263_length_4982_cov_28.985548	Coordinate:2564	Reads:2	Hits:1	Allocated_reads:2	Strand:-
TATCTTTAAGGTGTTGAGAATTTTGCTGCTT
>Location:NODE_304263_length_4982_cov_28.985548	Coordinate:2564	Reads:1	Hits:1	Allocated_reads:1	Strand:-
TCTTTAAGGTGTTGAGAATTTTGCTGCTT
>Location:NODE_304263_length_4982_cov_28.985548	Coordinate:2564	Reads:1	Hits:1	Allocated_reads:1	Strand:-
TTAAGGTGTTGAGAATTTTGCTGCTT
>Location:NODE_304263_length_4982_cov_28.985548	Coordinate:2564	Reads:1	Hits:1	Allocated_reads:1	Strand:-
TTTAAGGTGTTGAGAATTTTCCTGCTT
>Location:NODE_304263_length_4982_cov_28.985548	Coordinate:2565	Reads:4	Hits:1	Allocated_reads:4	Strand:-
TATCTTTAAGGTGTTGAGAATTTTGCTGCT
>Location:NODE_304263_length_4982_cov_28.985548	Coordinate:2565	Reads:1	Hits:1	Allocated_reads:1	Strand:-
TCTTTAAGGTGTTGAGAATTTTGCTGCT
>Location:NODE_304263_length_4982_cov_28.985548	Coordinate:2565	Reads:1	Hits:1	Allocated_reads:1	Strand:-
TTAAGGTGTTGAGAATTTTGCTGCT
>Location:NODE_304263_length_4982_cov_28.985548	Coordinate:2566	Reads:14	Hits:1	Allocated_reads:14	Strand:-
TATCTTTAAGGTGTTGAGAATTTTGCTGC
>Location:NODE_304263_length_4982_cov_28.985548	Coordinate:2566	Reads:2	Hits:1	Allocated_reads:2	Strand:-
TTAAGGTGTTGAGAATTTTGCTGC
>Location:NODE_304263_length_4982_cov_28.985548	Coordinate:2566	Reads:1	Hits:1	Allocated_reads:1	Strand:-
TTTAAGGTGTTGAGAATTTTGCTGC
>Location:NODE_304263_length_4982_cov_28.985548	Coordinate:2566	Reads:1	Hits:1	Allocated_reads:1	Strand:-
TTTTATCTTTAAGGTGTTGAGAATTTTGCTGC
>Location:NODE_304263_length_4982_cov_28.985548	Coordinate:2568	Reads:2	Hits:1	Allocated_reads:2	Strand:-
TATCTTTAAGGTGTTGAGAATTTTGCT
>Location:NODE_304263_length_4982_cov_28.985548	Coordinate:2568	Reads:1	Hits:1	Allocated_reads:1	Strand:-
TCATTTTTATCTTTAAGGTGTTGAGAATTTTGCT
>Location:NODE_304263_length_4982_cov_28.985548	Coordinate:2568	Reads:2	Hits:1	Allocated_reads:2	Strand:-
TTTTATCTTTAAGGTGTTGAGAATTTTGCT
>Location:NODE_304263_length_4982_cov_28.985548	Coordinate:2569	Reads:3	Hits:1	Allocated_reads:3	Strand:-
TATCTTTAAGGTGTTGAGAATTTTGC
>Location:NODE_304263_length_4982_cov_28.985548	Coordinate:2569	Reads:4	Hits:1	Allocated_reads:4	Strand:-
TTATCTTTAAGGTGTTGAGAATTTTGC
>Location:NODE_304263_length_4982_cov_28.985548	Coordinate:2569	Reads:3	Hits:1	Allocated_reads:3	Strand:-
TTTATCTTTAAGGTGTTGAGAATTTTGC
>Location:NODE_304263_length_4982_cov_28.985548	Coordinate:2569	Reads:1	Hits:1	Allocated_reads:1	Strand:-
TTTTATCTTTAAGGTGTTGAGAATCTTGC
>Location:NODE_304263_length_4982_cov_28.985548	Coordinate:2569	Reads:17	Hits:1	Allocated_reads:17	Strand:-
TTTTATCTTTAAGGTGTTGAGAATTTTGC
>Location:NODE_304263_length_4982_cov_28.985548	Coordinate:2569	Reads:1	Hits:1	Allocated_reads:1	Strand:-
TTTTTATCTTTAAGGTGTTGAGAATTTTGC
>Location:NODE_304263_length_4982_cov_28.985548	Coordinate:2580	Reads:1	Hits:1	Allocated_reads:1	Strand:+
AACACCTTAAAGATAAAAATGAAAACAGCT
>Location:NODE_304263_length_4982_cov_28.985548	Coordinate:2580	Reads:1	Hits:1	Allocated_reads:1	Strand:-
CCCGAGCTGTTTTCATTTTTATCTTTAAGGTGTT
>Location:NODE_304263_length_4982_cov_28.985548	Coordinate:2581	Reads:1	Hits:1	Allocated_reads:1	Strand:-
CCCGAGCTGTTTTCATTTTTATCTTTAAGGTGT
>Location:NODE_304263_length_4982_cov_28.985548	Coordinate:2583	Reads:1	Hits:1	Allocated_reads:1	Strand:-
ACCCGAGCTGTTTTCATTTTTATCTTTAAGGT
>Location:NODE_304263_length_4982_cov_28.985548	Coordinate:2583	Reads:2	Hits:1	Allocated_reads:2	Strand:-
CCCGAGCTGTTTTCATTTTTATCTTTAAGGT
>Location:NODE_304263_length_4982_cov_28.985548	Coordinate:2584	Reads:1	Hits:1	Allocated_reads:1	Strand:-
AACAACCCGAGCTGTTTTCATTTTTATCTTTAAGG
>Location:NODE_304263_length_4982_cov_28.985548	Coordinate:2584	Reads:5	Hits:1	Allocated_reads:5	Strand:-
AACCCGAGCTGTTTTCATTTTTATCTTTAAGG
>Location:NODE_304263_length_4982_cov_28.985548	Coordinate:2584	Reads:3	Hits:1	Allocated_reads:3	Strand:-
ACCCGAGCTGTTTTCATTTTTATCTTTAAGG
>Location:NODE_304263_length_4982_cov_28.985548	Coordinate:2584	Reads:8	Hits:1	Allocated_reads:8	Strand:-
CAACCCGAGCTGTTTTCATTTTTATCTTTAAGG
>Location:NODE_304263_length_4982_cov_28.985548	Coordinate:2584	Reads:6	Hits:1	Allocated_reads:6	Strand:-
CCCGAGCTGTTTTCATTTTTATCTTTAAGG
>Location:NODE_304263_length_4982_cov_28.985548	Coordinate:2584	Reads:2	Hits:1	Allocated_reads:2	Strand:-
CCGAGCTGTTTTCATTTTTATCTTTAAGG
>Location:NODE_304263_length_4982_cov_28.985548	Coordinate:2584	Reads:2	Hits:1	Allocated_reads:2	Strand:-
CGAGCTGTTTTCATTTTTATCTTTAAGG
>Location:NODE_304263_length_4982_cov_28.985548	Coordinate:2585	Reads:3	Hits:1	Allocated_reads:3	Strand:-
AACCCGAGCTGTTTTCATTTTTATCTTTAAG
>Location:NODE_304263_length_4982_cov_28.985548	Coordinate:2585	Reads:1	Hits:1	Allocated_reads:1	Strand:-
ACCCGAGCTGTTTTCATTTTTATCTTTAAT
>Location:NODE_304263_length_4982_cov_28.985548	Coordinate:2585	Reads:4	Hits:1	Allocated_reads:4	Strand:-
ACCCGAGCTGTTTTCATTTTTATCTTTAAG
>Location:NODE_304263_length_4982_cov_28.985548	Coordinate:2585	Reads:1	Hits:1	Allocated_reads:1	Strand:-
CCCGAGCTGTTTTCATTTTTATCTTTAAG
>Location:NODE_304263_length_4982_cov_28.985548	Coordinate:2585	Reads:1	Hits:1	Allocated_reads:1	Strand:+
CTTAAAGATAAAAATGAAAACAGCTCGGGT
>Location:NODE_304263_length_4982_cov_28.985548	Coordinate:2586	Reads:6	Hits:1	Allocated_reads:6	Strand:-
AACCCGAGCTGTTTTCATTTTTATCTTTAA
>Location:NODE_304263_length_4982_cov_28.985548	Coordinate:2586	Reads:3	Hits:1	Allocated_reads:3	Strand:-
ACCCGAGCTGTTTTCATTTTTATCTTTAA
>Location:NODE_304263_length_4982_cov_28.985548	Coordinate:2586	Reads:3	Hits:1	Allocated_reads:3	Strand:-
CAACCCGAGCTGTTTTCATTTTTATCTTTAA
>Location:NODE_304263_length_4982_cov_28.985548	Coordinate:2586	Reads:2	Hits:1	Allocated_reads:2	Strand:-
CCCGAGCTGTTTTCATTTTTATCTTTAA
>Location:NODE_304263_length_4982_cov_28.985548	Coordinate:2586	Reads:1	Hits:1	Allocated_reads:1	Strand:-
CGAGCTGTTTTCATTTTTATCTTTAA
>Location:NODE_304263_length_4982_cov_28.985548	Coordinate:2587	Reads:6	Hits:1	Allocated_reads:6	Strand:-
AACCCGAGCTGTTTTCATTTTTATCTTTA
>Location:NODE_304263_length_4982_cov_28.985548	Coordinate:2587	Reads:7	Hits:1	Allocated_reads:7	Strand:-
ACCCGAGCTGTTTTCATTTTTATCTTTA
>Location:NODE_304263_length_4982_cov_28.985548	Coordinate:2587	Reads:3	Hits:1	Allocated_reads:3	Strand:-
CAACCCGAGCTGTTTTCATTTTTATCTTTA
>Location:NODE_304263_length_4982_cov_28.985548	Coordinate:2587	Reads:2	Hits:1	Allocated_reads:2	Strand:-
CCCGAGCTGTTTTCATTTTTATCTTTA
>Location:NODE_304263_length_4982_cov_28.985548	Coordinate:2588	Reads:6	Hits:1	Allocated_reads:6	Strand:-
AACCCGAGCTGTTTTCATTTTTATCTTT
>Location:NODE_304263_length_4982_cov_28.985548	Coordinate:2588	Reads:3	Hits:1	Allocated_reads:3	Strand:-
ACCCGAGCTGTTTTCATTTTTATCTTT
>Location:NODE_304263_length_4982_cov_28.985548	Coordinate:2588	Reads:6	Hits:1	Allocated_reads:6	Strand:-
CAACCCGAGCTGTTTTCATTTTTATCTTT
>Location:NODE_304263_length_4982_cov_28.985548	Coordinate:2588	Reads:1	Hits:1	Allocated_reads:1	Strand:-
CCCGAGCTGTTTTCATTTTTATCTTT
>Location:NODE_304263_length_4982_cov_28.985548	Coordinate:2588	Reads:1	Hits:1	Allocated_reads:1	Strand:-
CGAGCTGTTTTCATTTTTATCTTT
>Location:NODE_304263_length_4982_cov_28.985548	Coordinate:2588	Reads:1	Hits:1	Allocated_reads:1	Strand:-
CTAACAACCCGAGCTGTTTTCATTTTTATCTTT
>Location:NODE_304263_length_4982_cov_28.985548	Coordinate:2588	Reads:2	Hits:1	Allocated_reads:2	Strand:-
TAACAACCCGAGCTGTTTTCATTTTTATCTTT
>Location:NODE_304263_length_4982_cov_28.985548	Coordinate:2589	Reads:8	Hits:1	Allocated_reads:8	Strand:-
AACAACCCGAGCTGTTTTCATTTTTATCTT
>Location:NODE_304263_length_4982_cov_28.985548	Coordinate:2589	Reads:3	Hits:1	Allocated_reads:3	Strand:-
AACCCGAGCTGTTTTCATTTTTATCTT
>Location:NODE_304263_length_4982_cov_28.985548	Coordinate:2589	Reads:1	Hits:1	Allocated_reads:1	Strand:+
AAGATAAAAATGAAAACAGCTCGGGTTGT
>Location:NODE_304263_length_4982_cov_28.985548	Coordinate:2589	Reads:3	Hits:1	Allocated_reads:3	Strand:-
ACCCGAGCTGTTTTCATTTTTATCTT
>Location:NODE_304263_length_4982_cov_28.985548	Coordinate:2589	Reads:1	Hits:1	Allocated_reads:1	Strand:-
CAACCCGAGCTGTTTTCATTTTTATCTT
>Location:NODE_304263_length_4982_cov_28.985548	Coordinate:2589	Reads:2	Hits:1	Allocated_reads:2	Strand:-
CTAACAACCCGAGCTGTTTTCATTTTTATCTT
>Location:NODE_304263_length_4982_cov_28.985548	Coordinate:2589	Reads:37	Hits:1	Allocated_reads:37	Strand:-
TAACAACCCGAGCTGTTTTCATTTTTATCTT
>Location:NODE_304263_length_4982_cov_28.985548	Coordinate:2590	Reads:7	Hits:1	Allocated_reads:7	Strand:-
AACAACCCGAGCTGTTTTCATTTTTATCT
>Location:NODE_304263_length_4982_cov_28.985548	Coordinate:2590	Reads:4	Hits:1	Allocated_reads:4	Strand:-
AACCCGAGCTGTTTTCATTTTTATCT
>Location:NODE_304263_length_4982_cov_28.985548	Coordinate:2590	Reads:1	Hits:1	Allocated_reads:1	Strand:-
ACAACCCGAGCTGTTTTCATTTTTATCT
>Location:NODE_304263_length_4982_cov_28.985548	Coordinate:2590	Reads:5	Hits:1	Allocated_reads:5	Strand:-
ACCCGAGCTGTTTTCATTTTTATCT
>Location:NODE_304263_length_4982_cov_28.985548	Coordinate:2590	Reads:2	Hits:1	Allocated_reads:2	Strand:-
CAACCCGAGCTGTTTTCATTTTTATCT
>Location:NODE_304263_length_4982_cov_28.985548	Coordinate:2590	Reads:1	Hits:1	Allocated_reads:1	Strand:-
CCCGAGCTGTTTTCATTTTTATCT
>Location:NODE_304263_length_4982_cov_28.985548	Coordinate:2590	Reads:1	Hits:1	Allocated_reads:1	Strand:-
CTAACAACCCGAGCTGTTTTCATTTTTATCT
>Location:NODE_304263_length_4982_cov_28.985548	Coordinate:2590	Reads:20	Hits:1	Allocated_reads:20	Strand:-
TAACAACCCGAGCTGTTTTCATTTTTATCT
>Location:NODE_304263_length_4982_cov_28.985548	Coordinate:2591	Reads:2	Hits:1	Allocated_reads:2	Strand:-
AACAACCCGAGCTGTTTTCATTTTTATC
>Location:NODE_304263_length_4982_cov_28.985548	Coordinate:2591	Reads:3	Hits:1	Allocated_reads:3	Strand:-
AACCCGAGCTGTTTTCATTTTTATC
>Location:NODE_304263_length_4982_cov_28.985548	Coordinate:2591	Reads:2	Hits:1	Allocated_reads:2	Strand:-
AACTAACAACCCGAGCTGTTTTCATTTTTATC
>Location:NODE_304263_length_4982_cov_28.985548	Coordinate:2591	Reads:1	Hits:1	Allocated_reads:1	Strand:-
ACAACCCGAGCTGTTTTCATTTTTATC
>Location:NODE_304263_length_4982_cov_28.985548	Coordinate:2591	Reads:1	Hits:1	Allocated_reads:1	Strand:-
ACTAACAACCCGAGCTGTTTTCATTTTTATC
>Location:NODE_304263_length_4982_cov_28.985548	Coordinate:2591	Reads:2	Hits:1	Allocated_reads:2	Strand:-
CAACCCGAGCTGTTTTCATTTTTATC
>Location:NODE_304263_length_4982_cov_28.985548	Coordinate:2591	Reads:23	Hits:1	Allocated_reads:23	Strand:-
TAACAACCCGAGCTGTTTTCATTTTTATC
>Location:NODE_304263_length_4982_cov_28.985548	Coordinate:2592	Reads:1	Hits:1	Allocated_reads:1	Strand:-
ACTAACAACCCGAGCTGTTTTCATTTTTAT
>Location:NODE_304263_length_4982_cov_28.985548	Coordinate:2592	Reads:7	Hits:1	Allocated_reads:7	Strand:-
TAACAACCCGAGCTGTTTTCATTTTTAT
>Location:NODE_304263_length_4982_cov_28.985548	Coordinate:2593	Reads:4	Hits:1	Allocated_reads:4	Strand:-
ACTAACAACCCGAGCTGTTTTCATTTTTA
>Location:NODE_304263_length_4982_cov_28.985548	Coordinate:2593	Reads:1	Hits:1	Allocated_reads:1	Strand:-
CAACCCGAGCTGTTTTCATTTTTA
>Location:NODE_304263_length_4982_cov_28.985548	Coordinate:2593	Reads:1	Hits:1	Allocated_reads:1	Strand:-
CTAACAACCCGAGCTGTTTTCATTTTTA
>Location:NODE_304263_length_4982_cov_28.985548	Coordinate:2593	Reads:1	Hits:1	Allocated_reads:1	Strand:+
TAAAAATGAAAACAGCTCGGGTTGTA
>Location:NODE_304263_length_4982_cov_28.985548	Coordinate:2593	Reads:22	Hits:1	Allocated_reads:22	Strand:-
TAACAACCCGAGCTGTTTTCATTTTTA
>Location:NODE_304263_length_4982_cov_28.985548	Coordinate:2594	Reads:1	Hits:1	Allocated_reads:1	Strand:+
AAAAATGAAAACAGCTCGGGTTGT
>Location:NODE_304263_length_4982_cov_28.985548	Coordinate:2594	Reads:1	Hits:1	Allocated_reads:1	Strand:-
AACAACCCGAGCTGTTTTCATTTTT
>Location:NODE_304263_length_4982_cov_28.985548	Coordinate:2594	Reads:2	Hits:1	Allocated_reads:2	Strand:-
AACTAACAACCCGAGCTGTTTTCATTTTT
>Location:NODE_304263_length_4982_cov_28.985548	Coordinate:2595	Reads:1	Hits:1	Allocated_reads:1	Strand:+
AAAATGAAAACAGCTCGGGTTGTTAGT
>Location:NODE_304263_length_4982_cov_28.985548	Coordinate:2595	Reads:1	Hits:1	Allocated_reads:1	Strand:-
AAACTAACAACCCGAGCTGTTTTCATTTT
>Location:NODE_304263_length_4982_cov_28.985548	Coordinate:2595	Reads:2	Hits:1	Allocated_reads:2	Strand:-
AACTAACAACCCGAGCTGTTTTCATTTT
>Location:NODE_304263_length_4982_cov_28.985548	Coordinate:2595	Reads:1	Hits:1	Allocated_reads:1	Strand:-
TAACAACCCGAGCTGTTTTCATTTT
>Location:NODE_304263_length_4982_cov_28.985548	Coordinate:2596	Reads:1	Hits:1	Allocated_reads:1	Strand:-
AACTAACAACCCGAGCTGTTTTCATTT
>Location:NODE_304263_length_4982_cov_28.985548	Coordinate:2599	Reads:1	Hits:1	Allocated_reads:1	Strand:-
ATGAAACTAACAACCCGAGCTGTTTTCA
>Location:NODE_304263_length_4982_cov_28.985548	Coordinate:2601	Reads:1	Hits:1	Allocated_reads:1	Strand:-
AAATGAAACTAACAACCCGAGCTGTTTT
>Location:NODE_304263_length_4982_cov_28.985548	Coordinate:2601	Reads:4	Hits:1	Allocated_reads:4	Strand:-
AATGAAACTAACAACCCGAGCTGTTTT
>Location:NODE_304263_length_4982_cov_28.985548	Coordinate:2602	Reads:2	Hits:1	Allocated_reads:2	Strand:-
AAATGAAACTAACAACCCGAGCTGTTT
>Location:NODE_304263_length_4982_cov_28.985548	Coordinate:2602	Reads:2	Hits:1	Allocated_reads:2	Strand:-
AATGAAACTAACAACCCGAGCTGTTT
>Location:NODE_304263_length_4982_cov_28.985548	Coordinate:2602	Reads:1	Hits:1	Allocated_reads:1	Strand:-
CTAAATGAAACTAACAACCCGAGCTGTTT
>Location:NODE_304263_length_4982_cov_28.985548	Coordinate:2602	Reads:5	Hits:1	Allocated_reads:5	Strand:-
TAAATGAAACTAACAACCCGAGCTGTTT
>Location:NODE_304263_length_4982_cov_28.985548	Coordinate:2603	Reads:1	Hits:1	Allocated_reads:1	Strand:-
AAATGAAACTAACAACCCGAGCTGTT
>Location:NODE_304263_length_4982_cov_28.985548	Coordinate:2604	Reads:2	Hits:1	Allocated_reads:2	Strand:-
AATGAAACTAACAACCCGAGCTGT
>Location:NODE_304263_length_4982_cov_28.985548	Coordinate:2604	Reads:5	Hits:1	Allocated_reads:5	Strand:-
CACTAAATGAAACTAACAACCCGAGCTGT
>Location:NODE_304263_length_4982_cov_28.985548	Coordinate:2604	Reads:1	Hits:1	Allocated_reads:1	Strand:-
CTCTCACTAAATGAAACTAACAACCCGAGCTGT
>Location:NODE_304263_length_4982_cov_28.985548	Coordinate:2604	Reads:1	Hits:1	Allocated_reads:1	Strand:-
TCACTAAATGAAACTAACAACCCGAGCTGT
>Location:NODE_304263_length_4982_cov_28.985548	Coordinate:2606	Reads:1	Hits:1	Allocated_reads:1	Strand:-
CACTAAATGAAACTAACAACCCGAGCT
>Location:NODE_304263_length_4982_cov_28.985548	Coordinate:2606	Reads:1	Hits:1	Allocated_reads:1	Strand:-
CTCACTAAATGAAACTAACAACCCGAGCT
>Location:NODE_304263_length_4982_cov_28.985548	Coordinate:2606	Reads:1	Hits:1	Allocated_reads:1	Strand:-
TAAATGAAACTAACAACCCGAGCT
>Location:NODE_304263_length_4982_cov_28.985548	Coordinate:2606	Reads:3	Hits:1	Allocated_reads:3	Strand:-
TCACTAAATGAAACTAACAACCCGAGCT
>Location:NODE_304263_length_4982_cov_28.985548	Coordinate:2607	Reads:2	Hits:1	Allocated_reads:2	Strand:-
ACTCTCACTAAATGAAACTAACAACCCGAGC
>Location:NODE_304263_length_4982_cov_28.985548	Coordinate:2607	Reads:6	Hits:1	Allocated_reads:6	Strand:-
CACTAAATGAAACTAACAACCCGAGC
>Location:NODE_304263_length_4982_cov_28.985548	Coordinate:2607	Reads:2	Hits:1	Allocated_reads:2	Strand:-
CACTCTCACTAAATGAAACTAACAACCCGAGC
>Location:NODE_304263_length_4982_cov_28.985548	Coordinate:2607	Reads:1	Hits:1	Allocated_reads:1	Strand:-
CTCACTAAATGAAACTAACAACCCGAGC
>Location:NODE_304263_length_4982_cov_28.985548	Coordinate:2607	Reads:5	Hits:1	Allocated_reads:5	Strand:-
CTCTCACTAAATGAAACTAACAACCCGAGC
>Location:NODE_304263_length_4982_cov_28.985548	Coordinate:2607	Reads:1	Hits:1	Allocated_reads:1	Strand:-
TCACTAAATGAAACTAACAACCCGAGA
>Location:NODE_304263_length_4982_cov_28.985548	Coordinate:2607	Reads:24	Hits:1	Allocated_reads:24	Strand:-
TCACTAAATGAAACTAACAACCCGAGC
>Location:NODE_304263_length_4982_cov_28.985548	Coordinate:2607	Reads:36	Hits:1	Allocated_reads:36	Strand:-
TCTCACTAAATGAAACTAACAACCCGAGC
>Location:NODE_304263_length_4982_cov_28.985548	Coordinate:2609	Reads:1	Hits:1	Allocated_reads:1	Strand:-
CACTCTCACTAAATGAAACTAACAACCCGA
>Location:NODE_304263_length_4982_cov_28.985548	Coordinate:2609	Reads:2	Hits:1	Allocated_reads:2	Strand:-
TCTCACTAAATGAAACTAACAACCCGA
>Location:NODE_304263_length_4982_cov_28.985548	Coordinate:2610	Reads:1	Hits:1	Allocated_reads:1	Strand:+
CGGGTTGTTAGTTTCATTTAGTGAGA
>Location:NODE_304263_length_4982_cov_28.985548	Coordinate:2615	Reads:1	Hits:1	Allocated_reads:1	Strand:-
TCCACACTCTCACTAAATGAAACTAACA
>Location:NODE_304263_length_4982_cov_28.985548	Coordinate:2618	Reads:1	Hits:1	Allocated_reads:1	Strand:-
TCGGTTCCACACTCTCACTAAATGAAACTA
>Location:NODE_304263_length_4982_cov_28.985548	Coordinate:2619	Reads:8	Hits:1	Allocated_reads:8	Strand:-
TCGGTTCCACACTCTCACTAAATGAAACT
>Location:NODE_304263_length_4982_cov_28.985548	Coordinate:2619	Reads:1	Hits:1	Allocated_reads:1	Strand:-
TTCGGTTCCACACTCTCACTAAATGAAACT
>Location:NODE_304263_length_4982_cov_28.985548	Coordinate:2620	Reads:6	Hits:1	Allocated_reads:6	Strand:-
TCGGTTCCACACTCTCACTAAATGAAAC
>Location:NODE_304263_length_4982_cov_28.985548	Coordinate:2620	Reads:1	Hits:1	Allocated_reads:1	Strand:-
TTCGGTTCCACACTCTCACTAAATGAAAC
>Location:NODE_304263_length_4982_cov_28.985548	Coordinate:2621	Reads:1	Hits:1	Allocated_reads:1	Strand:-
TCGGTTCCACACTCTCACTAAATGAAA
>Location:NODE_304263_length_4982_cov_28.985548	Coordinate:2623	Reads:2	Hits:1	Allocated_reads:2	Strand:-
GCTTCGGTTCCACACTCTCACTAAATGA
>Location:NODE_304263_length_4982_cov_28.985548	Coordinate:2623	Reads:5	Hits:1	Allocated_reads:5	Strand:-
TGCTTCGGTTCCACACTCTCACTAAATGA
>Location:NODE_304263_length_4982_cov_28.985548	Coordinate:2623	Reads:2	Hits:1	Allocated_reads:2	Strand:-
TTCGGTTCCACACTCTCACTAAATGA
>Location:NODE_304263_length_4982_cov_28.985548	Coordinate:2624	Reads:2	Hits:1	Allocated_reads:2	Strand:-
TCGGTTCCACACTCTCACTAAATG
>Location:NODE_304263_length_4982_cov_28.985548	Coordinate:2624	Reads:61	Hits:1	Allocated_reads:61	Strand:-
TGCTTCGGTTCCACACTCTCACTAAATG
>Location:NODE_304263_length_4982_cov_28.985548	Coordinate:2624	Reads:1	Hits:1	Allocated_reads:1	Strand:-
TGGACGTTGCTTCGGTTCCACACTCTCACTAAATG
>Location:NODE_304263_length_4982_cov_28.985548	Coordinate:2624	Reads:1	Hits:1	Allocated_reads:1	Strand:-
TTCGGTTCCACACTCTCACTAAATG
>Location:NODE_304263_length_4982_cov_28.985548	Coordinate:2624	Reads:3	Hits:1	Allocated_reads:3	Strand:-
TTGCTTCGGTTCCACACTCTCACTAAATG
>Location:NODE_304263_length_4982_cov_28.985548	Coordinate:2625	Reads:2	Hits:1	Allocated_reads:2	Strand:-
TGCTTCGGTTCCACACTCTCACTAAAT
>Location:NODE_304263_length_4982_cov_28.985548	Coordinate:2625	Reads:2	Hits:1	Allocated_reads:2	Strand:-
TTGCTTCGGTTCCACACTCTCACTAAAT
>Location:NODE_304263_length_4982_cov_28.985548	Coordinate:2629	Reads:1	Hits:1	Allocated_reads:1	Strand:-
ACGTTGCTTCGGTTCCACACTCTCACT
>Location:NODE_304263_length_4982_cov_28.985548	Coordinate:2629	Reads:1	Hits:1	Allocated_reads:1	Strand:-
CGTTGCTTCGGTTCCACACTCTCACT
>Location:NODE_304263_length_4982_cov_28.985548	Coordinate:2629	Reads:2	Hits:1	Allocated_reads:2	Strand:-
GACGTTGCTTCGGTTCCACACTCTCACT
>Location:NODE_304263_length_4982_cov_28.985548	Coordinate:2629	Reads:6	Hits:1	Allocated_reads:6	Strand:-
TGGACGTTGCTTCGGTTCCACACTCTCACT
>Location:NODE_304263_length_4982_cov_28.985548	Coordinate:2630	Reads:5	Hits:1	Allocated_reads:5	Strand:-
TGGACGTTGCTTCGGTTCCACACTCTCAC
>Location:NODE_304263_length_4982_cov_28.985548	Coordinate:2631	Reads:1	Hits:1	Allocated_reads:1	Strand:-
TGGACGTTGCTTCGGTTCCACACTCTCA
>Location:NODE_304263_length_4982_cov_28.985548	Coordinate:2632	Reads:1	Hits:1	Allocated_reads:1	Strand:-
TCTGGACGTTGCTTCGGTTCCACACTCTC
>Location:NODE_304263_length_4982_cov_28.985548	Coordinate:2633	Reads:1	Hits:1	Allocated_reads:1	Strand:-
GACGTTGCTTCGGTTCCACATTCT
>Location:NODE_304263_length_4982_cov_28.985548	Coordinate:2633	Reads:5	Hits:1	Allocated_reads:5	Strand:-
TCTGGACGTTGCTTCGGTTCCACACTCT
>Location:NODE_304263_length_4982_cov_28.985548	Coordinate:2633	Reads:1	Hits:1	Allocated_reads:1	Strand:-
TGGACGTTGCTTCGGTTCCACACTCG
>Location:NODE_304263_length_4982_cov_28.985548	Coordinate:2633	Reads:1	Hits:1	Allocated_reads:1	Strand:-
TGGACGTTGCTTCGGTTCCACACTCT
>Location:NODE_304263_length_4982_cov_28.985548	Coordinate:2633	Reads:1	Hits:1	Allocated_reads:1	Strand:-
TTCTGGACGTTGCTTCGGTTCCACACTCT
>Location:NODE_304263_length_4982_cov_28.985548	Coordinate:2634	Reads:1	Hits:1	Allocated_reads:1	Strand:-
TGGACGTTGCTTCGGTTCCACACTC
>Location:NODE_304263_length_4982_cov_28.985548	Coordinate:2634	Reads:1	Hits:1	Allocated_reads:1	Strand:-
TTCTGGACGTTGCTTCGGTTCCACACTC
>Location:NODE_304263_length_4982_cov_28.985548	Coordinate:2635	Reads:1	Hits:1	Allocated_reads:1	Strand:-
TGGACGTTGCTTCGGTTCCACACT
>Location:NODE_304263_length_4982_cov_28.985548	Coordinate:2635	Reads:1	Hits:1	Allocated_reads:1	Strand:-
TTTCTGGACGTTGCTTCGGTTCCACACT
>Location:NODE_304263_length_4982_cov_28.985548	Coordinate:2637	Reads:1	Hits:1	Allocated_reads:1	Strand:-
TTTATTTCTGGACGTTGCTTCGGTTCCACA
>Location:NODE_304263_length_4982_cov_28.985548	Coordinate:2638	Reads:3	Hits:1	Allocated_reads:3	Strand:+
GTGGAACCGAAGCAACGTCCAGAAA
>Location:NODE_304263_length_4982_cov_28.985548	Coordinate:2641	Reads:1	Hits:1	Allocated_reads:1	Strand:-
ATGCTTTATTTCTGGACGTTGCTTCGGTTC
>Location:NODE_304263_length_4982_cov_28.985548	Coordinate:2642	Reads:1	Hits:1	Allocated_reads:1	Strand:+
AACCGAAGCAACGTCCAGAAATAA
>Location:NODE_304263_length_4982_cov_28.985548	Coordinate:2642	Reads:1	Hits:1	Allocated_reads:1	Strand:+
AACCGAAGCAACGTCCAGAAATAAA
>Location:NODE_304263_length_4982_cov_28.985548	Coordinate:2642	Reads:1	Hits:1	Allocated_reads:1	Strand:+
AACCGAAGCAACGTCCAGAAATAAAG
>Location:NODE_304263_length_4982_cov_28.985548	Coordinate:2642	Reads:1	Hits:1	Allocated_reads:1	Strand:+
AACCGAAGCAACGTCCAGAAATAAAGCATTT
>Location:NODE_304263_length_4982_cov_28.985548	Coordinate:2642	Reads:1	Hits:1	Allocated_reads:1	Strand:-
TGCTTTATTTCTGGACGTTGCTTCGGTT
>Location:NODE_304263_length_4982_cov_28.985548	Coordinate:2642	Reads:1	Hits:1	Allocated_reads:1	Strand:-
TTATTTCTGGACGTTGCTTCGGTT
>Location:NODE_304263_length_4982_cov_28.985548	Coordinate:2643	Reads:1	Hits:1	Allocated_reads:1	Strand:-
ATGCTTTATTTCTGGACGTTGCTTCGGT
>Location:NODE_304263_length_4982_cov_28.985548	Coordinate:2643	Reads:3	Hits:1	Allocated_reads:3	Strand:-
TGAAATGCTTTATTTCTGGACGTTGCTTCGGT
>Location:NODE_304263_length_4982_cov_28.985548	Coordinate:2643	Reads:1	Hits:1	Allocated_reads:1	Strand:-
TGCTTTATTTCTGGACGTTGCTTCGGT
>Location:NODE_304263_length_4982_cov_28.985548	Coordinate:2646	Reads:2	Hits:1	Allocated_reads:2	Strand:-
TGAAATGCTTTATTTCTGGACGTTGCTTC
>Location:NODE_304263_length_4982_cov_28.985548	Coordinate:2647	Reads:1	Hits:1	Allocated_reads:1	Strand:-
TTTGAAATGCTTTATTTCTGGACGTTGCTT
>Location:NODE_304263_length_4982_cov_28.985548	Coordinate:2648	Reads:1	Hits:1	Allocated_reads:1	Strand:-
AAATGCTTTATTTCTGGACGTTGCT
>Location:NODE_304263_length_4982_cov_28.985548	Coordinate:2648	Reads:9	Hits:1	Allocated_reads:9	Strand:-
TGAAATGCTTTATTTCTGGACGTTGCT
>Location:NODE_304263_length_4982_cov_28.985548	Coordinate:2648	Reads:2	Hits:1	Allocated_reads:2	Strand:-
TTGAAATGCTTTATTTCTGGACGTTGCT
>Location:NODE_304263_length_4982_cov_28.985548	Coordinate:2648	Reads:7	Hits:1	Allocated_reads:7	Strand:-
TTTGAAATGCTTTATTTCTGGACGTTGCT
>Location:NODE_304263_length_4982_cov_28.985548	Coordinate:2648	Reads:2	Hits:1	Allocated_reads:2	Strand:-
TTTTGAAATGCTTTATTTCTGGACGTTGCT
>Location:NODE_304263_length_4982_cov_28.985548	Coordinate:2649	Reads:1	Hits:1	Allocated_reads:1	Strand:-
TGAAATGCTTTATTTCTGGACGTTGC
>Location:NODE_304263_length_4982_cov_28.985548	Coordinate:2649	Reads:2	Hits:1	Allocated_reads:2	Strand:-
TTTGAAATGCTTTATTTCTGGACGTTGC
>Location:NODE_304263_length_4982_cov_28.985548	Coordinate:2649	Reads:5	Hits:1	Allocated_reads:5	Strand:-
TTTTGAAATGCTTTATTTCTGGACGTTGC
>Location:NODE_304263_length_4982_cov_28.985548	Coordinate:2651	Reads:1	Hits:1	Allocated_reads:1	Strand:-
TTTGAAATGCTTTATTTCTGGACGTT
>Location:NODE_304263_length_4982_cov_28.985548	Coordinate:2651	Reads:1	Hits:1	Allocated_reads:1	Strand:-
TTTTGAAATGCTTTATTTCTGGACGTT
>Location:NODE_304263_length_4982_cov_28.985548	Coordinate:2651	Reads:1	Hits:1	Allocated_reads:1	Strand:-
TTTTTGAAATGCTTTATTTCTGGACGTT
>Location:NODE_304263_length_4982_cov_28.985548	Coordinate:2652	Reads:2	Hits:1	Allocated_reads:2	Strand:-
TTTTGAAATGCTTTATTTCTGGACGT
>Location:NODE_304263_length_4982_cov_28.985548	Coordinate:2653	Reads:1	Hits:1	Allocated_reads:1	Strand:-
TTTTGAAATGCTTTATTTCTGGACG
>Location:NODE_304263_length_4982_cov_28.985548	Coordinate:2659	Reads:1	Hits:1	Allocated_reads:1	Strand:-
TTATGCCTCTTTTTGAAATGCTTTATTTC
>Location:NODE_304263_length_4982_cov_28.985548	Coordinate:2685	Reads:1	Hits:1	Allocated_reads:1	Strand:-
TGGAATAGCCACAAAATAAAATATATTTA
>Location:NODE_304263_length_4982_cov_28.985548	Coordinate:2692	Reads:1	Hits:1	Allocated_reads:1	Strand:-
TGAGTAAAAATGGAATAGCCACAAAATAAAAT
>Location:NODE_304263_length_4982_cov_28.985548	Coordinate:2701	Reads:1	Hits:1	Allocated_reads:1	Strand:-
AAAATCTGAGTAAAAATGGAATAGCCACA
>Location:NODE_304263_length_4982_cov_28.985548	Coordinate:2701	Reads:1	Hits:1	Allocated_reads:1	Strand:-
AAATCTGAGTAAAAATGGAATAGCCACA
>Location:NODE_304263_length_4982_cov_28.985548	Coordinate:2701	Reads:1	Hits:1	Allocated_reads:1	Strand:-
AATCTGAGTAAAAATGGAATAGCCACA
>Location:NODE_304263_length_4982_cov_28.985548	Coordinate:2705	Reads:1	Hits:1	Allocated_reads:1	Strand:-
TGTTGCAAAATCTGAGTAAAAATGGAATAGC
>Location:NODE_304263_length_4982_cov_28.985548	Coordinate:2707	Reads:1	Hits:1	Allocated_reads:1	Strand:-
TGTTGCAAAATCTGAGTAAAAATTGAATA
>Location:NODE_304263_length_4982_cov_28.985548	Coordinate:2707	Reads:19	Hits:1	Allocated_reads:19	Strand:-
TGTTGCAAAATCTGAGTAAAAATGGAATA
>Location:NODE_304263_length_4982_cov_28.985548	Coordinate:2707	Reads:1	Hits:1	Allocated_reads:1	Strand:-
TTGTTGCAAAATCTGAGTAAAAATGGAATT
>Location:NODE_304263_length_4982_cov_28.985548	Coordinate:2707	Reads:2	Hits:1	Allocated_reads:2	Strand:-
TTGTTGCAAAATCTGAGTAAAAATGGAATA
>Location:NODE_304263_length_4982_cov_28.985548	Coordinate:2708	Reads:5	Hits:1	Allocated_reads:5	Strand:-
TGTTGCAAAATCTGAGTAAAAATGGAAT
>Location:NODE_304263_length_4982_cov_28.985548	Coordinate:2708	Reads:2	Hits:1	Allocated_reads:2	Strand:-
TTGTTGCAAAATCTGAGTAAAAATGGAAT
>Location:NODE_304263_length_4982_cov_28.985548	Coordinate:2708	Reads:1	Hits:1	Allocated_reads:1	Strand:-
TTTGTTGCAAAATCTGAGTAAAAATGGAAT
>Location:NODE_304263_length_4982_cov_28.985548	Coordinate:2709	Reads:2	Hits:1	Allocated_reads:2	Strand:-
TGTTGCAAAATCTGAGTAAAAATGGAA
>Location:NODE_304263_length_4982_cov_28.985548	Coordinate:2709	Reads:6	Hits:1	Allocated_reads:6	Strand:-
TTGTTGCAAAATCTGAGTAAAAATGGAA
>Location:NODE_304263_length_4982_cov_28.985548	Coordinate:2710	Reads:1	Hits:1	Allocated_reads:1	Strand:-
TGTTGCAAAATCTGAGTAAAAATGGA
>Location:NODE_304263_length_4982_cov_28.985548	Coordinate:2710	Reads:3	Hits:1	Allocated_reads:3	Strand:-
TTGTTGCAAAATCTGAGTAAAAATGGA
>Location:NODE_304263_length_4982_cov_28.985548	Coordinate:2712	Reads:4	Hits:1	Allocated_reads:4	Strand:-
TGTTTGTTGCAAAATCTGAGTAAAAATG
>Location:NODE_304263_length_4982_cov_28.985548	Coordinate:2712	Reads:1	Hits:1	Allocated_reads:1	Strand:-
TTGTTTGTTGCAAAATCTGAGTAAAAATG
>Location:NODE_304263_length_4982_cov_28.985548	Coordinate:2713	Reads:1	Hits:1	Allocated_reads:1	Strand:-
TTGTTTGTTGCAAAATCTGAGTAAAAAT
>Location:NODE_304263_length_4982_cov_28.985548	Coordinate:2714	Reads:2	Hits:1	Allocated_reads:2	Strand:-
TGTTTGTTGCAAAATCTGAGTAAAAA
>Location:NODE_304263_length_4982_cov_28.985548	Coordinate:2714	Reads:1	Hits:1	Allocated_reads:1	Strand:-
TTTGTTGCAAAATCTGAGTAAAAA
>Location:NODE_304263_length_4982_cov_28.985548	Coordinate:2716	Reads:1	Hits:1	Allocated_reads:1	Strand:-
TTTTGAATTGTTTGTTGCAAAATCTGAGTAAA
>Location:NODE_304263_length_4982_cov_28.985548	Coordinate:2718	Reads:1	Hits:1	Allocated_reads:1	Strand:-
TGAATTGTTTGTTGCAAAATCTGAGTA
>Location:NODE_304263_length_4982_cov_28.985548	Coordinate:2718	Reads:1	Hits:1	Allocated_reads:1	Strand:-
TTTGAATTGTTTGTTGCAAAATCTGAGTA
>Location:NODE_304263_length_4982_cov_28.985548	Coordinate:2719	Reads:3	Hits:1	Allocated_reads:3	Strand:-
TTTGAATTGTTTGTTGCAAAATCTGAGT
>Location:NODE_304263_length_4982_cov_28.985548	Coordinate:2719	Reads:4	Hits:1	Allocated_reads:4	Strand:-
TTTTGAATTGTTTGTTGCAAAATCTGAGT
>Location:NODE_304263_length_4982_cov_28.985548	Coordinate:2720	Reads:1	Hits:1	Allocated_reads:1	Strand:-
TTTGAATTGTTTGTTGCAAAATCTGAG
>Location:NODE_304263_length_4982_cov_28.985548	Coordinate:2721	Reads:1	Hits:1	Allocated_reads:1	Strand:-
TTTTGAATTGTTTGTTGCAAAATCTGA
>Location:NODE_304263_length_4982_cov_28.985548	Coordinate:2722	Reads:1	Hits:1	Allocated_reads:1	Strand:-
TTTGAATTGTTTGTTGCAAAATCTG
>Location:NODE_304263_length_4982_cov_28.985548	Coordinate:2736	Reads:1	Hits:1	Allocated_reads:1	Strand:-
CAGCACAGCCTCCTATTTTGAATTGTT
>Location:NODE_304263_length_4982_cov_28.985548	Coordinate:2736	Reads:7	Hits:1	Allocated_reads:7	Strand:-
TCAGCACAGCCTCCTATTTTGAATTGTT
>Location:NODE_304263_length_4982_cov_28.985548	Coordinate:2737	Reads:1	Hits:1	Allocated_reads:1	Strand:+
ACAATTCAAAATAGGAGGCTGTGC
>Location:NODE_304263_length_4982_cov_28.985548	Coordinate:2737	Reads:1	Hits:1	Allocated_reads:1	Strand:+
ACAATTCAAAATAGGAGGCTGTGCTGAT
>Location:NODE_304263_length_4982_cov_28.985548	Coordinate:2737	Reads:2	Hits:1	Allocated_reads:2	Strand:-
TCAGCACAGCCTCCTATTTTGAATTGT
>Location:NODE_304263_length_4982_cov_28.985548	Coordinate:2738	Reads:2	Hits:1	Allocated_reads:2	Strand:+
CAATTCAAAATAGGAGGCTGTGCT
>Location:NODE_304263_length_4982_cov_28.985548	Coordinate:2738	Reads:1	Hits:1	Allocated_reads:1	Strand:+
CAATTCAAAATAGGAGGCTGTGCTGTTT
>Location:NODE_304263_length_4982_cov_28.985548	Coordinate:2739	Reads:1	Hits:1	Allocated_reads:1	Strand:-
TTTTACATCAGCACAGCCTCCTATTTTGAATT
>Location:NODE_304263_length_4982_cov_28.985548	Coordinate:2740	Reads:1	Hits:1	Allocated_reads:1	Strand:-
TCAGCACAGCCTCCTATTTTGAAT
>Location:NODE_304263_length_4982_cov_28.985548	Coordinate:2740	Reads:2	Hits:1	Allocated_reads:2	Strand:-
TTTTACATCAGCACAGCCTCCTATTTTGAAT
>Location:NODE_304263_length_4982_cov_28.985548	Coordinate:2744	Reads:1	Hits:1	Allocated_reads:1	Strand:-
TTTTACATCAGCACAGCCTCCTATTTT
>Location:NODE_304263_length_4982_cov_28.985548	Coordinate:2745	Reads:1	Hits:1	Allocated_reads:1	Strand:-
TACTTTTACATCAGCACAGCCTCCTATTT
>Location:NODE_304263_length_4982_cov_28.985548	Coordinate:2746	Reads:1	Hits:1	Allocated_reads:1	Strand:-
TACTTTTACATCAGCACAGCCTCCTATT
>Location:NODE_304263_length_4982_cov_28.985548	Coordinate:2746	Reads:1	Hits:1	Allocated_reads:1	Strand:-
TCCATACTTTTACATCAGCACAGCCTCCTATT
>Location:NODE_304263_length_4982_cov_28.985548	Coordinate:2750	Reads:2	Hits:1	Allocated_reads:2	Strand:-
TCCATACTTTTACATCAGCACAGCCTCC
>Location:NODE_304263_length_4982_cov_28.985548	Coordinate:2753	Reads:2	Hits:1	Allocated_reads:2	Strand:-
CAACTCCATACTTTTACATCAGCACAGCC
>Location:NODE_304263_length_4982_cov_28.985548	Coordinate:2753	Reads:1	Hits:1	Allocated_reads:1	Strand:-
TACAACTCCATACTTTTACATCAGCACAGCC
>Location:NODE_304263_length_4982_cov_28.985548	Coordinate:2757	Reads:1	Hits:1	Allocated_reads:1	Strand:-
TCATACAACTCCATACTTTTACATCAGCAC
>Location:NODE_304263_length_4982_cov_28.985548	Coordinate:2758	Reads:1	Hits:1	Allocated_reads:1	Strand:-
TCATACAACTCCATACTTTTACATCAGCA
>Location:NODE_304263_length_4982_cov_28.985548	Coordinate:2759	Reads:1	Hits:1	Allocated_reads:1	Strand:-
TATCATACAACTCCATACTTTTACATCAGC
>Location:NODE_304263_length_4982_cov_28.985548	Coordinate:2759	Reads:2	Hits:1	Allocated_reads:2	Strand:-
TCATACAACTCCATACTTTTACATCAGC
>Location:NODE_304263_length_4982_cov_28.985548	Coordinate:2759	Reads:1	Hits:1	Allocated_reads:1	Strand:-
TTATCATACAACTCCATACTTTTACATCAGC
>Location:NODE_304263_length_4982_cov_28.985548	Coordinate:2761	Reads:1	Hits:1	Allocated_reads:1	Strand:-
TATTATCATACAACTCCATACTTTTACATCA
>Location:NODE_304263_length_4982_cov_28.985548	Coordinate:2761	Reads:1	Hits:1	Allocated_reads:1	Strand:+
TGATGTAAAAGTATGGAGTTGTATT
>Location:NODE_304263_length_4982_cov_28.985548	Coordinate:2762	Reads:6	Hits:1	Allocated_reads:6	Strand:-
TATTATCATACAACTCCATACTTTTACATC
>Location:NODE_304263_length_4982_cov_28.985548	Coordinate:2763	Reads:4	Hits:1	Allocated_reads:4	Strand:-
TATTATCATACAACTCCATACTTTTACAT
>Location:NODE_304263_length_4982_cov_28.985548	Coordinate:2764	Reads:19	Hits:1	Allocated_reads:19	Strand:-
TATTATCATACAACTCCATACTTTTACA
>Location:NODE_304263_length_4982_cov_28.985548	Coordinate:2766	Reads:1	Hits:1	Allocated_reads:1	Strand:-
TATTATCATACAACTCCATACTTTTA
>Location:NODE_304263_length_4982_cov_28.985548	Coordinate:2767	Reads:2	Hits:1	Allocated_reads:2	Strand:-
TATTATCATACAACTCCATACTTTT
>Location:NODE_304263_length_4982_cov_28.985548	Coordinate:2768	Reads:1	Hits:1	Allocated_reads:1	Strand:+
AAAGTATGGAGTTGTATGATAATATT
>Location:NODE_304263_length_4982_cov_28.985548	Coordinate:2770	Reads:1	Hits:1	Allocated_reads:1	Strand:-
TCCAAAATATTATCATACAACTCCATACT
>Location:NODE_304263_length_4982_cov_28.985548	Coordinate:2775	Reads:1	Hits:1	Allocated_reads:1	Strand:-
TGCGTCAAATCCAAAATATTATCATACAACTCC
>Location:NODE_304263_length_4982_cov_28.985548	Coordinate:2782	Reads:1	Hits:1	Allocated_reads:1	Strand:+
TATGATAATATTTTGGATTTGACG
>Location:NODE_304263_length_4982_cov_28.985548	Coordinate:2782	Reads:1	Hits:1	Allocated_reads:1	Strand:+
TATGATAATATTTTGGATTTGACGCA
>Location:NODE_304263_length_4982_cov_28.985548	Coordinate:2782	Reads:1	Hits:1	Allocated_reads:1	Strand:+
TATGATAATATTTTGGATTTGACGCAATG
>Location:NODE_304263_length_4982_cov_28.985548	Coordinate:2782	Reads:1	Hits:1	Allocated_reads:1	Strand:-
TCATTGCGTCAAATCCAAAATATTATCATA
>Location:NODE_304263_length_4982_cov_28.985548	Coordinate:2784	Reads:1	Hits:1	Allocated_reads:1	Strand:-
TCATTGCGTCAAATCCAAAATATTATCA
>Location:NODE_304263_length_4982_cov_28.985548	Coordinate:2785	Reads:1	Hits:1	Allocated_reads:1	Strand:-
TTCATTGCGTCAAATCCAAAATAGTATC
>Location:NODE_304263_length_4982_cov_28.985548	Coordinate:2785	Reads:2	Hits:1	Allocated_reads:2	Strand:-
TTCATTGCGTCAAATCCAAAATATTATC
>Location:NODE_304263_length_4982_cov_28.985548	Coordinate:2792	Reads:1	Hits:1	Allocated_reads:1	Strand:-
AACAGAATTATTCATTGCGTCAAATCCAAAA
>Location:NODE_304263_length_4982_cov_28.985548	Coordinate:2794	Reads:3	Hits:1	Allocated_reads:3	Strand:-
AACAGAATTATTCATTGCGTCAAATCCAA
>Location:NODE_304263_length_4982_cov_28.985548	Coordinate:2797	Reads:1	Hits:1	Allocated_reads:1	Strand:-
TAAACAGAATTATTCATTGCGTCAAATC
>Location:NODE_304263_length_4982_cov_28.985548	Coordinate:2799	Reads:1	Hits:1	Allocated_reads:1	Strand:-
TATTTAAACAGAATTATTCATTGCGTCAAA
>Location:NODE_304263_length_4982_cov_28.985548	Coordinate:2802	Reads:1	Hits:1	Allocated_reads:1	Strand:-
TTTTATTTAAACAGAATTATTCATTGCGTC
>Location:NODE_304263_length_4982_cov_28.985548	Coordinate:2805	Reads:1	Hits:1	Allocated_reads:1	Strand:+
GCAATGAATAATTCTGTTTAAATAA
>Location:NODE_304263_length_4982_cov_28.985548	Coordinate:2813	Reads:1	Hits:1	Allocated_reads:1	Strand:-
TAAGCATATTTTTATTTAAACAGAATTA
>Location:NODE_304263_length_4982_cov_28.985548	Coordinate:2824	Reads:1	Hits:1	Allocated_reads:1	Strand:-
AATGACAACAATAAGCATATTTTTATTT
>Location:NODE_304263_length_4982_cov_28.985548	Coordinate:2825	Reads:1	Hits:1	Allocated_reads:1	Strand:-
CAATGACAACAATAAGCATATTTTTATT
>Location:NODE_304263_length_4982_cov_28.985548	Coordinate:2825	Reads:1	Hits:1	Allocated_reads:1	Strand:-
CCTCAATGACAACAATAAGCATATTTTTATT
>Location:NODE_304263_length_4982_cov_28.985548	Coordinate:2825	Reads:2	Hits:1	Allocated_reads:2	Strand:-
TCAATGACAACAATAAGCATATTTTTATT
>Location:NODE_304263_length_4982_cov_28.985548	Coordinate:2826	Reads:2	Hits:1	Allocated_reads:2	Strand:-
TCAATGACAACAATAAGCATATTTTTAT
>Location:NODE_304263_length_4982_cov_28.985548	Coordinate:2829	Reads:1	Hits:1	Allocated_reads:1	Strand:-
AAACCTCAATGACAACAATAAGCATATTTT
>Location:NODE_304263_length_4982_cov_28.985548	Coordinate:2829	Reads:3	Hits:1	Allocated_reads:3	Strand:-
AACCTCAATGACAACAATAAGCATATTTT
>Location:NODE_304263_length_4982_cov_28.985548	Coordinate:2829	Reads:1	Hits:1	Allocated_reads:1	Strand:-
CAAACCTCAATGACAACAATAAGCATATTTT
>Location:NODE_304263_length_4982_cov_28.985548	Coordinate:2835	Reads:3	Hits:1	Allocated_reads:3	Strand:-
TGACAAACCTCAATGACAACAATAAGCA
>Location:NODE_304263_length_4982_cov_28.985548	Coordinate:2835	Reads:2	Hits:1	Allocated_reads:2	Strand:+
TGCTTATTGTTGTCATTGAGGTTTGTCAA
>Location:NODE_304263_length_4982_cov_28.985548	Coordinate:2835	Reads:1	Hits:1	Allocated_reads:1	Strand:-
TTGACAAACCTCAATGACAACAATAAGCA
>Location:NODE_304263_length_4982_cov_28.985548	Coordinate:2836	Reads:1	Hits:1	Allocated_reads:1	Strand:-
GACAAACCTCAATGACAACAATAAGC
>Location:NODE_304263_length_4982_cov_28.985548	Coordinate:2836	Reads:3	Hits:1	Allocated_reads:3	Strand:-
TGACAAACCTCAATGACAACAATAAGC
>Location:NODE_304263_length_4982_cov_28.985548	Coordinate:2839	Reads:1	Hits:1	Allocated_reads:1	Strand:-
TATTGACAAACCTCAATGACAACAATA
>Location:NODE_304263_length_4982_cov_28.985548	Coordinate:2839	Reads:1	Hits:1	Allocated_reads:1	Strand:-
TGACAAACCTCAATGACAACAATA
>Location:NODE_304263_length_4982_cov_28.985548	Coordinate:2840	Reads:1	Hits:1	Allocated_reads:1	Strand:+
ATTGTTGTCATTGAGGTTTGTCAA
>Location:NODE_304263_length_4982_cov_28.985548	Coordinate:2840	Reads:1	Hits:1	Allocated_reads:1	Strand:-
TATTGACAAACCTCAATGACAACAAT
>Location:NODE_304263_length_4982_cov_28.985548	Coordinate:2840	Reads:1	Hits:1	Allocated_reads:1	Strand:-
TTGACAAACCTCAATGACAACAAT
>Location:NODE_304263_length_4982_cov_28.985548	Coordinate:2846	Reads:1	Hits:1	Allocated_reads:1	Strand:-
AGTCGGAAGAAGTTATTGACAAACCTCAATGAC
>Location:NODE_304263_length_4982_cov_28.985548	Coordinate:2847	Reads:2	Hits:1	Allocated_reads:2	Strand:-
CGGAAGAAGTTATTGACAAACCTCAATGA
>Location:NODE_304263_length_4982_cov_28.985548	Coordinate:2847	Reads:1	Hits:1	Allocated_reads:1	Strand:-
TCGGAAGAAGTTATTGACAAACCTCAATGA
>Location:NODE_304263_length_4982_cov_28.985548	Coordinate:2849	Reads:1	Hits:1	Allocated_reads:1	Strand:-
GCAGTCGGAAGAAGTTATTGACAAACCTCAAT
>Location:NODE_304263_length_4982_cov_28.985548	Coordinate:2849	Reads:1	Hits:1	Allocated_reads:1	Strand:-
TCGGAAGAAGTTATTGACAAACCTCAAT
>Location:NODE_304263_length_4982_cov_28.985548	Coordinate:2852	Reads:1	Hits:1	Allocated_reads:1	Strand:-
GCAGTCGGAAGAAGTTATTGACAAACCTC
>Location:NODE_304263_length_4982_cov_28.985548	Coordinate:2853	Reads:3	Hits:1	Allocated_reads:3	Strand:-
AAAGCAGTCGGAAGAAGTTATTGACAAACCT
>Location:NODE_304263_length_4982_cov_28.985548	Coordinate:2853	Reads:1	Hits:1	Allocated_reads:1	Strand:-
AAGCAGTCGGAAGAAGTTATTGACAAACCT
>Location:NODE_304263_length_4982_cov_28.985548	Coordinate:2853	Reads:35	Hits:1	Allocated_reads:35	Strand:-
AGCAGTCGGAAGAAGTTATTGACAAACCT
>Location:NODE_304263_length_4982_cov_28.985548	Coordinate:2853	Reads:4	Hits:1	Allocated_reads:4	Strand:+
AGGTTTGTCAATAACTTCTTCCGACT
>Location:NODE_304263_length_4982_cov_28.985548	Coordinate:2853	Reads:27	Hits:1	Allocated_reads:27	Strand:-
GCAGTCGGAAGAAGTTATTGACAAACCT
>Location:NODE_304263_length_4982_cov_28.985548	Coordinate:2854	Reads:1	Hits:1	Allocated_reads:1	Strand:-
AAAAGCAGTCGGAAGAAGTTATTGACAAACC
>Location:NODE_304263_length_4982_cov_28.985548	Coordinate:2854	Reads:1	Hits:1	Allocated_reads:1	Strand:-
AAAGCAGTCGGAAGAAGTTATTGACAAACC
>Location:NODE_304263_length_4982_cov_28.985548	Coordinate:2854	Reads:14	Hits:1	Allocated_reads:14	Strand:-
AGCAGTCGGAAGAAGTTATTGACAAACC
>Location:NODE_304263_length_4982_cov_28.985548	Coordinate:2854	Reads:5	Hits:1	Allocated_reads:5	Strand:-
GCAGTCGGAAGAAGTTATTGACAAACC
>Location:NODE_304263_length_4982_cov_28.985548	Coordinate:2855	Reads:4	Hits:1	Allocated_reads:4	Strand:-
AGCAGTCGGAAGAAGTTATTGACAAAC
>Location:NODE_304263_length_4982_cov_28.985548	Coordinate:2855	Reads:1	Hits:1	Allocated_reads:1	Strand:-
GCAGTCGGAAGAAGTTATTGACAAAC
>Location:NODE_304263_length_4982_cov_28.985548	Coordinate:2855	Reads:1	Hits:1	Allocated_reads:1	Strand:+
GTTTGTCAATAACTTCTTCCGACT
>Location:NODE_304263_length_4982_cov_28.985548	Coordinate:2856	Reads:1	Hits:1	Allocated_reads:1	Strand:-
AAAGCAGTCGGAAGAAGTTATTGACAAA
>Location:NODE_304263_length_4982_cov_28.985548	Coordinate:2857	Reads:1	Hits:1	Allocated_reads:1	Strand:+
TTGTCAATAACTTCTTCCGACTGCT
>Location:NODE_304263_length_4982_cov_28.985548	Coordinate:2858	Reads:1	Hits:1	Allocated_reads:1	Strand:-
AAAAAGCAGTCGGAAGAAGTTATTGACA
>Location:NODE_304263_length_4982_cov_28.985548	Coordinate:2859	Reads:1	Hits:1	Allocated_reads:1	Strand:-
CCAAAAAGCAGTCGGAAGAAGTTATTGAC
>Location:NODE_304263_length_4982_cov_28.985548	Coordinate:2862	Reads:2	Hits:1	Allocated_reads:2	Strand:-
TCATCCAAAAAGCAGTCGGAAGAAGTTATT
>Location:NODE_304263_length_4982_cov_28.985548	Coordinate:2862	Reads:1	Hits:1	Allocated_reads:1	Strand:-
TCCAAAAAGCAGTCGGAAGAAGTTATT
>Location:NODE_304263_length_4982_cov_28.985548	Coordinate:2865	Reads:1	Hits:1	Allocated_reads:1	Strand:-
GTTCATCCAAAAAGCAGTCGGAAGAAGTT
>Location:NODE_304263_length_4982_cov_28.985548	Coordinate:2866	Reads:1	Hits:1	Allocated_reads:1	Strand:-
TCGTTCATCCAAAAAGCAGTCGGAAGAAGT
>Location:NODE_304263_length_4982_cov_28.985548	Coordinate:2866	Reads:1	Hits:1	Allocated_reads:1	Strand:-
TTCATCCAAAAAGCAGTCGGAAGAAGT
>Location:NODE_304263_length_4982_cov_28.985548	Coordinate:2866	Reads:1	Hits:1	Allocated_reads:1	Strand:-
TTCGTTCATCCAAAAAGCAGTCGGAAGAAGT
>Location:NODE_304263_length_4982_cov_28.985548	Coordinate:2867	Reads:1	Hits:1	Allocated_reads:1	Strand:-
TCGTTCATCCAAAAAGCAGTCGGAAGAAG
>Location:NODE_304263_length_4982_cov_28.985548	Coordinate:2868	Reads:1	Hits:1	Allocated_reads:1	Strand:+
TTCTTCCGACTGCTTTTTGGATGAACGAAATCAGC
>Location:NODE_304263_length_4982_cov_28.985548	Coordinate:2870	Reads:1	Hits:1	Allocated_reads:1	Strand:-
TTCGTTCATCCAAAAAGCAGTCGGAAG
>Location:NODE_304263_length_4982_cov_28.985548	Coordinate:2871	Reads:2	Hits:1	Allocated_reads:2	Strand:-
TGATTTCGTTCATCCAAAAAGCAGTCGGAA
>Location:NODE_304263_length_4982_cov_28.985548	Coordinate:2872	Reads:1	Hits:1	Allocated_reads:1	Strand:+
TCCGACTGCTTTTTGGATGAACGAAATCAGC
>Location:NODE_304263_length_4982_cov_28.985548	Coordinate:2872	Reads:1	Hits:1	Allocated_reads:1	Strand:-
TTTCGTTCATCCAAAAAGCAGTCGGA
>Location:NODE_304263_length_4982_cov_28.985548	Coordinate:2874	Reads:1	Hits:1	Allocated_reads:1	Strand:+
CGACTGCTTTTTGGATGAACGAAATC
>Location:NODE_304263_length_4982_cov_28.985548	Coordinate:2883	Reads:1	Hits:1	Allocated_reads:1	Strand:-
TCACATATGCTGATTTCGTTCATCCAAA
>Location:NODE_304263_length_4982_cov_28.985548	Coordinate:2884	Reads:1	Hits:1	Allocated_reads:1	Strand:-
TGTCACATATGCTGATTTCGTTCATCCAA
>Location:NODE_304263_length_4982_cov_28.985548	Coordinate:2884	Reads:1	Hits:1	Allocated_reads:1	Strand:+
TTGGATGAACGAAATCAGCATATGTGA
>Location:NODE_304263_length_4982_cov_28.985548	Coordinate:2884	Reads:1	Hits:1	Allocated_reads:1	Strand:+
TTGGATGAACGAAATCAGCATATGTGACATTTTG
>Location:NODE_304263_length_4982_cov_28.985548	Coordinate:2885	Reads:5	Hits:1	Allocated_reads:5	Strand:-
TGTCACATATGCTGATTTCGTTCATCCA
>Location:NODE_304263_length_4982_cov_28.985548	Coordinate:2886	Reads:3	Hits:1	Allocated_reads:3	Strand:-
TGTCACATATGCTGATTTCGTTCATCC
>Location:NODE_304263_length_4982_cov_28.985548	Coordinate:2887	Reads:2	Hits:1	Allocated_reads:2	Strand:+
GATGAACGAAATCAGCATATGTGA
>Location:NODE_304263_length_4982_cov_28.985548	Coordinate:2887	Reads:1	Hits:1	Allocated_reads:1	Strand:+
GATGAACGAAATCAGCATATGTGAC
>Location:NODE_304263_length_4982_cov_28.985548	Coordinate:2895	Reads:1	Hits:1	Allocated_reads:1	Strand:-
GAAAACCAAAATGTCACATATGCTGATTT
>Location:NODE_304263_length_4982_cov_28.985548	Coordinate:2896	Reads:1	Hits:1	Allocated_reads:1	Strand:-
AAAACCAAAATGTCACATATGCTGATT
>Location:NODE_304263_length_4982_cov_28.985548	Coordinate:2896	Reads:1	Hits:1	Allocated_reads:1	Strand:-
AAAGAAAACCAAAATGTCACATATGCTGATT
>Location:NODE_304263_length_4982_cov_28.985548	Coordinate:2896	Reads:1	Hits:1	Allocated_reads:1	Strand:-
AGAAAACCAAAATGTCACATATGCTGATT
>Location:NODE_304263_length_4982_cov_28.985548	Coordinate:2896	Reads:2	Hits:1	Allocated_reads:2	Strand:-
GAAAACCAAAATGTCACATATGCTGATT
>Location:NODE_304263_length_4982_cov_28.985548	Coordinate:2900	Reads:1	Hits:1	Allocated_reads:1	Strand:-
AAAAGAAAACCAAAATGTCACATATGCT
>Location:NODE_304263_length_4982_cov_28.985548	Coordinate:2900	Reads:1	Hits:1	Allocated_reads:1	Strand:-
AAAGAAAACCAAAATGTCACATATGCT
>Location:NODE_304263_length_4982_cov_28.985548	Coordinate:2900	Reads:2	Hits:1	Allocated_reads:2	Strand:-
CAAAAGAAAACCAAAATGTCACATATGCT
>Location:NODE_304263_length_4982_cov_28.985548	Coordinate:2903	Reads:2	Hits:1	Allocated_reads:2	Strand:+
ATATGTGACATTTTGGTTTTCTTTT
>Location:NODE_304263_length_4982_cov_28.985548	Coordinate:2908	Reads:1	Hits:1	Allocated_reads:1	Strand:-
TACAAAAACAAAAGAAAACCAAAATGTCA
>Location:NODE_304263_length_4982_cov_28.985548	Coordinate:2929	Reads:1	Hits:1	Allocated_reads:1	Strand:-
ACATGGAGTACAAAGATTAAATTATACAAAAA
>Location:NODE_304263_length_4982_cov_28.985548	Coordinate:2929	Reads:1	Hits:1	Allocated_reads:1	Strand:-
TACATGGAGTACAAAGATTAAATTATACAAAAA
>Location:NODE_304263_length_4982_cov_28.985548	Coordinate:2931	Reads:1	Hits:1	Allocated_reads:1	Strand:-
TACATGGAGTACAAAGATTAAATTATACAAA
>Location:NODE_304263_length_4982_cov_28.985548	Coordinate:2933	Reads:2	Hits:1	Allocated_reads:2	Strand:-
ATACATGGAGTACAAAGATTAAATTATACA
>Location:NODE_304263_length_4982_cov_28.985548	Coordinate:2933	Reads:3	Hits:1	Allocated_reads:3	Strand:-
TAATACATGGAGTACAAAGATTAAATTATACA
>Location:NODE_304263_length_4982_cov_28.985548	Coordinate:2933	Reads:32	Hits:1	Allocated_reads:32	Strand:-
TACATGGAGTACAAAGATTAAATTATACA
>Location:NODE_304263_length_4982_cov_28.985548	Coordinate:2935	Reads:1	Hits:1	Allocated_reads:1	Strand:-
TACATGGAGTACAAAGATTAAATTATA
>Location:NODE_304263_length_4982_cov_28.985548	Coordinate:2935	Reads:1	Hits:1	Allocated_reads:1	Strand:-
TACATGGAGTACAAAGATTAAATTATT
>Location:NODE_304263_length_4982_cov_28.985548	Coordinate:2938	Reads:13	Hits:1	Allocated_reads:13	Strand:-
TAATACATGGAGTACAAAGATTAAATT
>Location:NODE_304263_length_4982_cov_28.985548	Coordinate:2938	Reads:6	Hits:1	Allocated_reads:6	Strand:-
TACATGGAGTACAAAGATTAAATT
>Location:NODE_304263_length_4982_cov_28.985548	Coordinate:2938	Reads:19	Hits:1	Allocated_reads:19	Strand:-
TATAATACATGGAGTACAAAGATTAAATT
>Location:NODE_304263_length_4982_cov_28.985548	Coordinate:2939	Reads:1	Hits:1	Allocated_reads:1	Strand:-
ATATAATACATGGAGTACAAAGATTAAAT
>Location:NODE_304263_length_4982_cov_28.985548	Coordinate:2939	Reads:1	Hits:1	Allocated_reads:1	Strand:-
CATATAATACATGGAGTACAAAGATTAAAT
>Location:NODE_304263_length_4982_cov_28.985548	Coordinate:2939	Reads:1	Hits:1	Allocated_reads:1	Strand:-
TAATACATGGAGTACAAAGATTAAAT
>Location:NODE_304263_length_4982_cov_28.985548	Coordinate:2939	Reads:1	Hits:1	Allocated_reads:1	Strand:-
TATAATACATGGAGTACAAAGATTAAAT
>Location:NODE_304263_length_4982_cov_28.985548	Coordinate:2939	Reads:1	Hits:1	Allocated_reads:1	Strand:-
TATAATACATGGAGTACAAAGATTAATT
>Location:NODE_304263_length_4982_cov_28.985548	Coordinate:2939	Reads:1	Hits:1	Allocated_reads:1	Strand:-
TCATATAATACATGGAGTACAAAGATTAAAT
>Location:NODE_304263_length_4982_cov_28.985548	Coordinate:2952	Reads:1	Hits:1	Allocated_reads:1	Strand:+
ACTCCATGTATTATATGAATTTTGTT
>Location:NODE_304263_length_4982_cov_28.985548	Coordinate:2952	Reads:2	Hits:1	Allocated_reads:2	Strand:+
ACTCCATGTATTATATGAATTTTGTTAA
>Location:NODE_304263_length_4982_cov_28.985548	Coordinate:2952	Reads:1	Hits:1	Allocated_reads:1	Strand:+
ACTCCATGTATTATATGAATTTTGTTAAA
>Location:NODE_304263_length_4982_cov_28.985548	Coordinate:2952	Reads:1	Hits:1	Allocated_reads:1	Strand:+
ACTCCATGTATTATATGAATTTTGTTAAAA
>Location:NODE_304263_length_4982_cov_28.985548	Coordinate:2955	Reads:2	Hits:1	Allocated_reads:2	Strand:+
CCATGTATTATATGAATTTTGTTAAA
>Location:NODE_304263_length_4982_cov_28.985548	Coordinate:2974	Reads:1	Hits:1	Allocated_reads:1	Strand:-
TACCTTAAATGTTAAATATTTTTTAACA
>Location:NODE_304263_length_4982_cov_28.985548	Coordinate:2996	Reads:1	Hits:1	Allocated_reads:1	Strand:+
AAGGTATTTAGTTAACATTTAACTCAGAATT
>Location:NODE_304263_length_4982_cov_28.985548	Coordinate:2997	Reads:3	Hits:1	Allocated_reads:3	Strand:-
AATTCTGAGTTAAATGTTAACTAAATACCT
>Location:NODE_304263_length_4982_cov_28.985548	Coordinate:2997	Reads:1	Hits:1	Allocated_reads:1	Strand:+
AGGTATTTAGTTAACATTTAACTCAGAA
>Location:NODE_304263_length_4982_cov_28.985548	Coordinate:2997	Reads:1	Hits:1	Allocated_reads:1	Strand:+
AGGTATTTAGTTAACATTTAACTCAGAAT
>Location:NODE_304263_length_4982_cov_28.985548	Coordinate:2997	Reads:8	Hits:1	Allocated_reads:8	Strand:-
TTCTGAGTTAAATGTTAACTAAATACCT
>Location:NODE_304263_length_4982_cov_28.985548	Coordinate:3003	Reads:1	Hits:1	Allocated_reads:1	Strand:-
TCACAAATTCTGAGTTAAATGTTAACTAA
>Location:NODE_304263_length_4982_cov_28.985548	Coordinate:3005	Reads:2	Hits:1	Allocated_reads:2	Strand:-
CACAAATTCTGAGTTAAATGTTAACT
>Location:NODE_304263_length_4982_cov_28.985548	Coordinate:3005	Reads:10	Hits:1	Allocated_reads:10	Strand:-
GTTCACAAATTCTGAGTTAAATGTTAACT
>Location:NODE_304263_length_4982_cov_28.985548	Coordinate:3005	Reads:1	Hits:1	Allocated_reads:1	Strand:-
TCACAAATTCTGAGTTAAATGTTAATT
>Location:NODE_304263_length_4982_cov_28.985548	Coordinate:3005	Reads:35	Hits:1	Allocated_reads:35	Strand:-
TCACAAATTCTGAGTTAAATGTTAACT
>Location:NODE_304263_length_4982_cov_28.985548	Coordinate:3005	Reads:1	Hits:1	Allocated_reads:1	Strand:-
TCAGTTCACAAATTCTGAGTTAAATGTTAACT
>Location:NODE_304263_length_4982_cov_28.985548	Coordinate:3005	Reads:3	Hits:1	Allocated_reads:3	Strand:-
TTCACAAATTCTGAGTTAAATGTTAACT
>Location:NODE_304263_length_4982_cov_28.985548	Coordinate:3006	Reads:1	Hits:1	Allocated_reads:1	Strand:-
CACAAATTCTGAGTTAAATGTTAAC
>Location:NODE_304263_length_4982_cov_28.985548	Coordinate:3006	Reads:1	Hits:1	Allocated_reads:1	Strand:-
CAGTTCACAAATTCTGAGTTAAATGTTAAC
>Location:NODE_304263_length_4982_cov_28.985548	Coordinate:3006	Reads:2	Hits:1	Allocated_reads:2	Strand:-
TCACAAATTCTGAGTTAAATGTTAAC
>Location:NODE_304263_length_4982_cov_28.985548	Coordinate:3007	Reads:1	Hits:1	Allocated_reads:1	Strand:+
TTAACATTTAACTCAGAATTTGTGAACT
>Location:NODE_304263_length_4982_cov_28.985548	Coordinate:3008	Reads:1	Hits:1	Allocated_reads:1	Strand:+
TAACATTTAACTCAGAATTTGTGAACT
>Location:NODE_304263_length_4982_cov_28.985548	Coordinate:3009	Reads:2	Hits:1	Allocated_reads:2	Strand:-
TCAGTTCACAAATTCTGAGTTAAATGTT
>Location:NODE_304263_length_4982_cov_28.985548	Coordinate:3010	Reads:1	Hits:1	Allocated_reads:1	Strand:-
GTTCACAAATTCTGAGTTAAATGT
>Location:NODE_304263_length_4982_cov_28.985548	Coordinate:3012	Reads:1	Hits:1	Allocated_reads:1	Strand:+
ATTTAACTCAGAATTTGTGAACTGA
>Location:NODE_304263_length_4982_cov_28.985548	Coordinate:3017	Reads:2	Hits:1	Allocated_reads:2	Strand:-
CATCTGGCTCAGTTCACAAATTCTGAGT
>Location:NODE_304263_length_4982_cov_28.985548	Coordinate:3017	Reads:1	Hits:1	Allocated_reads:1	Strand:-
TGACATCTGGCTCAGTTCACAAATTCTGAGT
>Location:NODE_304263_length_4982_cov_28.985548	Coordinate:3022	Reads:1	Hits:1	Allocated_reads:1	Strand:+
GAATTTGTGAACTGAGCCAGATGT
>Location:NODE_304263_length_4982_cov_28.985548	Coordinate:3022	Reads:1	Hits:1	Allocated_reads:1	Strand:+
GAATTTGTGAACTGAGCCAGATGTCT
>Location:NODE_304263_length_4982_cov_28.985548	Coordinate:3022	Reads:1	Hits:1	Allocated_reads:1	Strand:-
TACCTATTGACATCTGGCTCAGTTCACAAATTC
>Location:NODE_304263_length_4982_cov_28.985548	Coordinate:3022	Reads:1	Hits:1	Allocated_reads:1	Strand:-
TATTGACATCTGGCTCAGTTCACAAATTC
>Location:NODE_304263_length_4982_cov_28.985548	Coordinate:3023	Reads:1	Hits:1	Allocated_reads:1	Strand:-
TTTTACCTATTGACATCTGGCTCAGTTCACAAAAT
>Location:NODE_304263_length_4982_cov_28.985548	Coordinate:3025	Reads:1	Hits:1	Allocated_reads:1	Strand:-
TACCTATTGACATCTGGCTCAGTTCACAAA
>Location:NODE_304263_length_4982_cov_28.985548	Coordinate:3025	Reads:1	Hits:1	Allocated_reads:1	Strand:-
TTACCTATTGACATCTGGCTCAGTTCACAAA
>Location:NODE_304263_length_4982_cov_28.985548	Coordinate:3025	Reads:1	Hits:1	Allocated_reads:1	Strand:-
TTTTACCTATTGACATCTGGCTCAGTTCACAAA
>Location:NODE_304263_length_4982_cov_28.985548	Coordinate:3026	Reads:2	Hits:1	Allocated_reads:2	Strand:-
TACCTATTGACATCTGGCTCAGTTCACAA
>Location:NODE_304263_length_4982_cov_28.985548	Coordinate:3027	Reads:6	Hits:1	Allocated_reads:6	Strand:-
TACCTATTGACATCTGGCTCAGTTCACA
>Location:NODE_304263_length_4982_cov_28.985548	Coordinate:3027	Reads:7	Hits:1	Allocated_reads:7	Strand:-
TTACCTATTGACATCTGGCTCAGTTCACA
>Location:NODE_304263_length_4982_cov_28.985548	Coordinate:3027	Reads:1	Hits:1	Allocated_reads:1	Strand:-
TTTACCTATTGACATCTGGCTCAGTTCACA
>Location:NODE_304263_length_4982_cov_28.985548	Coordinate:3027	Reads:6	Hits:1	Allocated_reads:6	Strand:-
TTTTACCTATTGACATCTGGCTCAGTTCACA
>Location:NODE_304263_length_4982_cov_28.985548	Coordinate:3028	Reads:1	Hits:1	Allocated_reads:1	Strand:-
TTACCTATTGACATCTGGCTCAGTTCAC
>Location:NODE_304263_length_4982_cov_28.985548	Coordinate:3028	Reads:1	Hits:1	Allocated_reads:1	Strand:-
TTTACCTATTGACATCTGGCTCAGTTCAC
>Location:NODE_304263_length_4982_cov_28.985548	Coordinate:3029	Reads:1	Hits:1	Allocated_reads:1	Strand:-
TTTTACCTATTGACATCTGGCTCAGTTCA
>Location:NODE_304263_length_4982_cov_28.985548	Coordinate:3030	Reads:1	Hits:1	Allocated_reads:1	Strand:-
TTTTACCTATTGACATCTGGCTCAGTTC
>Location:NODE_304263_length_4982_cov_28.985548	Coordinate:3031	Reads:7	Hits:1	Allocated_reads:7	Strand:-
TTTTACCTATTGACATCTGGCTCAGTT
>Location:NODE_304263_length_4982_cov_28.985548	Coordinate:3032	Reads:1	Hits:1	Allocated_reads:1	Strand:-
TTAGATGATTTTACCTATTGACATCTGGCTCAGT
>Location:NODE_304263_length_4982_cov_28.985548	Coordinate:3032	Reads:4	Hits:1	Allocated_reads:4	Strand:-
TTTTACCTATTGACATCTGGCTCAGT
>Location:NODE_304263_length_4982_cov_28.985548	Coordinate:3035	Reads:1	Hits:1	Allocated_reads:1	Strand:-
TTAGATGATTTTACCTATTGACATCTGGCCT
>Location:NODE_304263_length_4982_cov_28.985548	Coordinate:3036	Reads:1	Hits:1	Allocated_reads:1	Strand:-
AGATGATTTTACCTATTGACATCTGGCT
>Location:NODE_304263_length_4982_cov_28.985548	Coordinate:3036	Reads:1	Hits:1	Allocated_reads:1	Strand:-
TAGATGATTTTACCTATTGACATCTGACT
>Location:NODE_304263_length_4982_cov_28.985548	Coordinate:3036	Reads:6	Hits:1	Allocated_reads:6	Strand:-
TAGATGATTTTACCTATTGACATCTGGCT
>Location:NODE_304263_length_4982_cov_28.985548	Coordinate:3036	Reads:2	Hits:1	Allocated_reads:2	Strand:-
TTAGATGATTTTACCTATTGACATCTGGCG
>Location:NODE_304263_length_4982_cov_28.985548	Coordinate:3036	Reads:68	Hits:1	Allocated_reads:68	Strand:-
TTAGATGATTTTACCTATTGACATCTGGCT
>Location:NODE_304263_length_4982_cov_28.985548	Coordinate:3036	Reads:2	Hits:1	Allocated_reads:2	Strand:-
TTTAGATGATTTTACCTATTGACATCTGGCT
>Location:NODE_304263_length_4982_cov_28.985548	Coordinate:3037	Reads:13	Hits:1	Allocated_reads:13	Strand:-
TTAGATGATTTTACCTATTGACATCTGGC
>Location:NODE_304263_length_4982_cov_28.985548	Coordinate:3037	Reads:2	Hits:1	Allocated_reads:2	Strand:-
TTTAGATGATTTTACCTATTGACATCTGGC
>Location:NODE_304263_length_4982_cov_28.985548	Coordinate:3038	Reads:1	Hits:1	Allocated_reads:1	Strand:-
GTTTAGATGATTTTACCTATTGACATCTGG
>Location:NODE_304263_length_4982_cov_28.985548	Coordinate:3040	Reads:1	Hits:1	Allocated_reads:1	Strand:-
GTTTAGATGATTTTACCTATTGACATCT
>Location:NODE_304263_length_4982_cov_28.985548	Coordinate:3041	Reads:1	Hits:1	Allocated_reads:1	Strand:-
TCAGTTTAGATGATTTTACCTATTGACATC
>Location:NODE_304263_length_4982_cov_28.985548	Coordinate:3046	Reads:1	Hits:1	Allocated_reads:1	Strand:+
CAATAGGTAAAATCATCTAAACTGAAGT
>Location:NODE_304263_length_4982_cov_28.985548	Coordinate:3048	Reads:1	Hits:1	Allocated_reads:1	Strand:+
ATAGGTAAAATCATCTAAACTGAAGT
>Location:NODE_304263_length_4982_cov_28.985548	Coordinate:3048	Reads:1	Hits:1	Allocated_reads:1	Strand:+
ATAGGTAAAATCATCTAAACTGAAGTT
>Location:NODE_304263_length_4982_cov_28.985548	Coordinate:3048	Reads:1	Hits:1	Allocated_reads:1	Strand:+
ATAGGTAAAATCATCTAAACTGAAGTTCT
>Location:NODE_304263_length_4982_cov_28.985548	Coordinate:3049	Reads:1	Hits:1	Allocated_reads:1	Strand:+
TAGGTAAAATCATCTAAACTGAAGTTCT
>Location:NODE_304263_length_4982_cov_28.985548	Coordinate:3055	Reads:4	Hits:1	Allocated_reads:4	Strand:-
TGGAAAAAAGAACTTCAGTTTAGATGATTT
>Location:NODE_304263_length_4982_cov_28.985548	Coordinate:3056	Reads:1	Hits:1	Allocated_reads:1	Strand:+
AATCATCTAAACTGAAGTTCTTTT
>Location:NODE_304263_length_4982_cov_28.985548	Coordinate:3056	Reads:2	Hits:1	Allocated_reads:2	Strand:+
AATCATCTAAACTGAAGTTCTTTTT
>Location:NODE_304263_length_4982_cov_28.985548	Coordinate:3056	Reads:1	Hits:1	Allocated_reads:1	Strand:+
AATCATCTAAACTGAAGTTCTTTTTT
>Location:NODE_304263_length_4982_cov_28.985548	Coordinate:3056	Reads:1	Hits:1	Allocated_reads:1	Strand:+
AATCATCTAAACTGAAGTTCTTTTTTCC
>Location:NODE_304263_length_4982_cov_28.985548	Coordinate:3056	Reads:1	Hits:1	Allocated_reads:1	Strand:+
AATCATCTAAACTGAAGTTCTTTTTTCCA
>Location:NODE_304263_length_4982_cov_28.985548	Coordinate:3056	Reads:1	Hits:1	Allocated_reads:1	Strand:+
AATCATCTAAACTGAAGTTCTTTTTTCCATA
>Location:NODE_304263_length_4982_cov_28.985548	Coordinate:3056	Reads:1	Hits:1	Allocated_reads:1	Strand:-
TGACTATGGAAAAAAGAACTTCAGTTTAGATGATT
>Location:NODE_304263_length_4982_cov_28.985548	Coordinate:3056	Reads:1	Hits:1	Allocated_reads:1	Strand:-
TGGAAAAAAGAACTTCAGTTTAGATGATT
>Location:NODE_304263_length_4982_cov_28.985548	Coordinate:3058	Reads:1	Hits:1	Allocated_reads:1	Strand:-
TATGGAAAAAAGAACTTCAGTTTAGATGA
>Location:NODE_304263_length_4982_cov_28.985548	Coordinate:3058	Reads:1	Hits:1	Allocated_reads:1	Strand:-
TGACTATGGAAAAAAGAACTTCAGTTTAGATGA
>Location:NODE_304263_length_4982_cov_28.985548	Coordinate:3061	Reads:1	Hits:1	Allocated_reads:1	Strand:-
TATGGAAAAAAGAACTTCAGTTTTTT
>Location:NODE_304263_length_4982_cov_28.985548	Coordinate:3065	Reads:1	Hits:1	Allocated_reads:1	Strand:-
GTTTGACTATGGAAAAAAGAACTTCAGTT
>Location:NODE_304263_length_4982_cov_28.985548	Coordinate:3065	Reads:1	Hits:1	Allocated_reads:1	Strand:-
TTTGACTATGGAAAAAAGAACTTCAGTT
>Location:NODE_304263_length_4982_cov_28.985548	Coordinate:3066	Reads:1	Hits:1	Allocated_reads:1	Strand:-
TAGTTTGACTATGGAAAAAAGAACTTCAGT
>Location:NODE_304263_length_4982_cov_28.985548	Coordinate:3066	Reads:5	Hits:1	Allocated_reads:5	Strand:-
TGACTATGGAAAAAAGAACTTCAGT
>Location:NODE_304263_length_4982_cov_28.985548	Coordinate:3066	Reads:1	Hits:1	Allocated_reads:1	Strand:-
TTGACTATGGAAAAAAGAACTTCAGT
>Location:NODE_304263_length_4982_cov_28.985548	Coordinate:3066	Reads:1	Hits:1	Allocated_reads:1	Strand:-
TTTGACTATGGAAAAAAGAACTTCAGT
>Location:NODE_304263_length_4982_cov_28.985548	Coordinate:3068	Reads:1	Hits:1	Allocated_reads:1	Strand:-
TAGTTTGACTATGGAAAAAAGAACTTCA
>Location:NODE_304263_length_4982_cov_28.985548	Coordinate:3069	Reads:1	Hits:1	Allocated_reads:1	Strand:-
GTTTGACTATGGAAAAAAGAACTTC
>Location:NODE_304263_length_4982_cov_28.985548	Coordinate:3071	Reads:1	Hits:1	Allocated_reads:1	Strand:-
ATAGTTTGACTATGGAAAAAAGAACT
>Location:NODE_304263_length_4982_cov_28.985548	Coordinate:3071	Reads:2	Hits:1	Allocated_reads:2	Strand:-
TAGTTTGACTATGGAAAAAAGAACT
>Location:NODE_304263_length_4982_cov_28.985548	Coordinate:3071	Reads:6	Hits:1	Allocated_reads:6	Strand:-
TCATAGTTTGACTATGGAAAAAAGAACT
>Location:NODE_304263_length_4982_cov_28.985548	Coordinate:3071	Reads:1	Hits:1	Allocated_reads:1	Strand:-
TCATGTTCATAGTTTGACTATGGAAAAAAGAACT
>Location:NODE_304263_length_4982_cov_28.985548	Coordinate:3071	Reads:1	Hits:1	Allocated_reads:1	Strand:-
TGTTCATAGTTTGACTATGGAAAAAAGAACT
>Location:NODE_304263_length_4982_cov_28.985548	Coordinate:3071	Reads:3	Hits:1	Allocated_reads:3	Strand:-
TTCATAGTTTGACTATGGAAAAAAGAACT
>Location:NODE_304263_length_4982_cov_28.985548	Coordinate:3079	Reads:1	Hits:1	Allocated_reads:1	Strand:-
CCGAATCATGTTCATAGTTTGACTATGGAAA
>Location:NODE_304263_length_4982_cov_28.985548	Coordinate:3080	Reads:1	Hits:1	Allocated_reads:1	Strand:-
CCGAATCATGTTCATAGTTTGACTATGGAA
>Location:NODE_304263_length_4982_cov_28.985548	Coordinate:3080	Reads:1	Hits:1	Allocated_reads:1	Strand:-
CGAATCATGTTCATAGTTTGACTATGGAA
>Location:NODE_304263_length_4982_cov_28.985548	Coordinate:3081	Reads:6	Hits:1	Allocated_reads:6	Strand:-
CCGAATCATGTTCATAGTTTGACTATGGA
>Location:NODE_304263_length_4982_cov_28.985548	Coordinate:3083	Reads:2	Hits:1	Allocated_reads:2	Strand:-
CACCGAATCATGTTCATAGTTTGACTATG
>Location:NODE_304263_length_4982_cov_28.985548	Coordinate:3083	Reads:1	Hits:1	Allocated_reads:1	Strand:-
GCACCGAATCATGTTCATAGTTTGACTATG
>Location:NODE_304263_length_4982_cov_28.985548	Coordinate:3084	Reads:1	Hits:1	Allocated_reads:1	Strand:-
AAGCACCGAATCATGTTCATAGTTTGACTAT
>Location:NODE_304263_length_4982_cov_28.985548	Coordinate:3084	Reads:1	Hits:1	Allocated_reads:1	Strand:-
CACCGAATCATGTTCATAGTTTGACTAT
>Location:NODE_304263_length_4982_cov_28.985548	Coordinate:3084	Reads:2	Hits:1	Allocated_reads:2	Strand:-
GCACCGAATCATGTTCATAGTTTGACTAT
>Location:NODE_304263_length_4982_cov_28.985548	Coordinate:3085	Reads:1	Hits:1	Allocated_reads:1	Strand:-
AAGCACCGAATCATGTTCATAGTTTGACTG
>Location:NODE_304263_length_4982_cov_28.985548	Coordinate:3085	Reads:4	Hits:1	Allocated_reads:4	Strand:-
AAGCACCGAATCATGTTCATAGTTTGACTA
>Location:NODE_304263_length_4982_cov_28.985548	Coordinate:3085	Reads:1	Hits:1	Allocated_reads:1	Strand:-
ACCGAATCATGTTCATAGTTTGACTA
>Location:NODE_304263_length_4982_cov_28.985548	Coordinate:3085	Reads:5	Hits:1	Allocated_reads:5	Strand:-
AGCACCGAATCATGTTCATAGTTTGACTA
>Location:NODE_304263_length_4982_cov_28.985548	Coordinate:3085	Reads:8	Hits:1	Allocated_reads:8	Strand:-
CACCGAATCATGTTCATAGTTTGACTA
>Location:NODE_304263_length_4982_cov_28.985548	Coordinate:3085	Reads:5	Hits:1	Allocated_reads:5	Strand:-
GCACCGAATCATGTTCATAGTTTGACTA
>Location:NODE_304263_length_4982_cov_28.985548	Coordinate:3085	Reads:18	Hits:1	Allocated_reads:18	Strand:-
TAAGCACCGAATCATGTTCATAGTTTGACTA
>Location:NODE_304263_length_4982_cov_28.985548	Coordinate:3085	Reads:1	Hits:1	Allocated_reads:1	Strand:+
TAGTCAAACTATGAACATGATTCGGT
>Location:NODE_304263_length_4982_cov_28.985548	Coordinate:3086	Reads:2	Hits:1	Allocated_reads:2	Strand:-
AAGCACCGAATCATGTTCATAGTTTGACT
>Location:NODE_304263_length_4982_cov_28.985548	Coordinate:3086	Reads:2	Hits:1	Allocated_reads:2	Strand:-
TAAGCACCGAATCATGTTCATAGTTTGACT
>Location:NODE_304263_length_4982_cov_28.985548	Coordinate:3087	Reads:1	Hits:1	Allocated_reads:1	Strand:-
AAGCACCGAATCATGTTCATAGTTTGAC
>Location:NODE_304263_length_4982_cov_28.985548	Coordinate:3087	Reads:1	Hits:1	Allocated_reads:1	Strand:-
AGCACCGAATCATGTTCATAGTTTGAC
>Location:NODE_304263_length_4982_cov_28.985548	Coordinate:3087	Reads:2	Hits:1	Allocated_reads:2	Strand:+
GTCAAACTATGAACATGATTCGGT
>Location:NODE_304263_length_4982_cov_28.985548	Coordinate:3087	Reads:20	Hits:1	Allocated_reads:20	Strand:-
TAAGCACCGAATCATGTTCATAGTTTGAC
>Location:NODE_304263_length_4982_cov_28.985548	Coordinate:3089	Reads:1	Hits:1	Allocated_reads:1	Strand:+
CAAACTATGAACATGATTCGGTGCTTATT
>Location:NODE_304263_length_4982_cov_28.985548	Coordinate:3094	Reads:1	Hits:1	Allocated_reads:1	Strand:+
TATGAACATGATTCGGTGCTTATTTAC
>Location:NODE_304263_length_4982_cov_28.985548	Coordinate:3095	Reads:1	Hits:1	Allocated_reads:1	Strand:+
ATGAACATGATTCGGTGCTTATTTACA
>Location:NODE_304263_length_4982_cov_28.985548	Coordinate:3095	Reads:1	Hits:1	Allocated_reads:1	Strand:+
ATGAACATGATTCGGTGCTTATTTACAC
>Location:NODE_304263_length_4982_cov_28.985548	Coordinate:3095	Reads:5	Hits:1	Allocated_reads:5	Strand:+
ATGAACATGATTCGGTGCTTATTTACACT
>Location:NODE_304263_length_4982_cov_28.985548	Coordinate:3095	Reads:1	Hits:1	Allocated_reads:1	Strand:+
ATGAACATGATTCGGTGCTTATTTACACTT
>Location:NODE_304263_length_4982_cov_28.985548	Coordinate:3103	Reads:1	Hits:1	Allocated_reads:1	Strand:+
GATTCGGTGCTTATTTACACTTGCAC
>Location:NODE_304263_length_4982_cov_28.985548	Coordinate:3108	Reads:8	Hits:1	Allocated_reads:8	Strand:-
AAAGAGATCAGTAGTGCAAGTGTAAATAAGCACC
>Location:NODE_304263_length_4982_cov_28.985548	Coordinate:3108	Reads:1	Hits:1	Allocated_reads:1	Strand:-
GAAAGAGATCAGTAGTGCAAGTGTAAATAAGCACC
>Location:NODE_304263_length_4982_cov_28.985548	Coordinate:3108	Reads:1	Hits:1	Allocated_reads:1	Strand:-
GAGATCAGTAGTGCAAGTGTAAATAAGCACC
>Location:NODE_304263_length_4982_cov_28.985548	Coordinate:3108	Reads:1	Hits:1	Allocated_reads:1	Strand:-
TCAGTAGTGCAAGTGTAAATAAGCACC
>Location:NODE_304263_length_4982_cov_28.985548	Coordinate:3110	Reads:2	Hits:1	Allocated_reads:2	Strand:-
GAGATCAGTAGTGCAAGTGTAAATAAGCA
>Location:NODE_304263_length_4982_cov_28.985548	Coordinate:3111	Reads:1	Hits:1	Allocated_reads:1	Strand:-
AAAGAGATCAGTAGTGCAAGTGTAAATAAGC
>Location:NODE_304263_length_4982_cov_28.985548	Coordinate:3111	Reads:1	Hits:1	Allocated_reads:1	Strand:-
GAGATCAGTAGTGCAAGTGTAAATAAGC
>Location:NODE_304263_length_4982_cov_28.985548	Coordinate:3111	Reads:1	Hits:1	Allocated_reads:1	Strand:-
TCAGTAGTGCAAGTGTAAATAAGC
>Location:NODE_304263_length_4982_cov_28.985548	Coordinate:3112	Reads:1	Hits:1	Allocated_reads:1	Strand:-
GAGATCAGTAGTGCAAGTGTAAATAAG
>Location:NODE_304263_length_4982_cov_28.985548	Coordinate:3114	Reads:1	Hits:1	Allocated_reads:1	Strand:-
AAAGAGATCAGTAGTGCAAGTGTAAATA
>Location:NODE_304263_length_4982_cov_28.985548	Coordinate:3114	Reads:3	Hits:1	Allocated_reads:3	Strand:-
GAAAGAGATCAGTAGTGCAAGTGTAAATA
>Location:NODE_304263_length_4982_cov_28.985548	Coordinate:3114	Reads:1	Hits:1	Allocated_reads:1	Strand:-
TGAAAGAGATCAGTAGTGCAAGTGTAAATA
>Location:NODE_304263_length_4982_cov_28.985548	Coordinate:3115	Reads:1	Hits:1	Allocated_reads:1	Strand:-
AAAGAGATCAGTAGTGCAAGTGTAAAT
>Location:NODE_304263_length_4982_cov_28.985548	Coordinate:3116	Reads:2	Hits:1	Allocated_reads:2	Strand:-
TGAAAGAGATCAGTAGTGCAAGTGTAAA
>Location:NODE_304263_length_4982_cov_28.985548	Coordinate:3116	Reads:1	Hits:1	Allocated_reads:1	Strand:+
TTTACACTTGCACTACTGATCTCTTTC
>Location:NODE_304263_length_4982_cov_28.985548	Coordinate:3117	Reads:1	Hits:1	Allocated_reads:1	Strand:-
TGAAAGAGATCAGTAGTGCAAGTGTAA
>Location:NODE_304263_length_4982_cov_28.985548	Coordinate:3118	Reads:1	Hits:1	Allocated_reads:1	Strand:-
TGAAAGAGATCAGTAGTGCAAGTGTA
>Location:NODE_304263_length_4982_cov_28.985548	Coordinate:3119	Reads:1	Hits:1	Allocated_reads:1	Strand:-
CTGAATGAAAGAGATCAGTAGTGCAAGTGT
>Location:NODE_304263_length_4982_cov_28.985548	Coordinate:3119	Reads:1	Hits:1	Allocated_reads:1	Strand:-
GAATGAAAGAGATCAGTAGTGCAAGTGT
>Location:NODE_304263_length_4982_cov_28.985548	Coordinate:3120	Reads:1	Hits:1	Allocated_reads:1	Strand:+
CACTTGCACTACTGATCTCTTTCATTCA
>Location:NODE_304263_length_4982_cov_28.985548	Coordinate:3122	Reads:1	Hits:1	Allocated_reads:1	Strand:-
CTCTGAATGAAAGAGATCAGTAGTGCAAG
>Location:NODE_304263_length_4982_cov_28.985548	Coordinate:3125	Reads:2	Hits:1	Allocated_reads:2	Strand:+
GCACTACTGATCTCTTTCATTCAGA
>Location:NODE_304263_length_4982_cov_28.985548	Coordinate:3125	Reads:1	Hits:1	Allocated_reads:1	Strand:+
GCACTACTGATCTCTTTCATTCAGAGA
>Location:NODE_304263_length_4982_cov_28.985548	Coordinate:3127	Reads:1	Hits:1	Allocated_reads:1	Strand:-
TAAAACTCTGAATGAAAGAGATCAGTAGT
>Location:NODE_304263_length_4982_cov_28.985548	Coordinate:3129	Reads:1	Hits:1	Allocated_reads:1	Strand:-
TAAAACTCTGAATGAAAGAGATCAGTT
>Location:NODE_304263_length_4982_cov_28.985548	Coordinate:3130	Reads:1	Hits:1	Allocated_reads:1	Strand:-
ACATAAAACTCTGAATGAAAGAGATCAGT
>Location:NODE_304263_length_4982_cov_28.985548	Coordinate:3146	Reads:1	Hits:1	Allocated_reads:1	Strand:-
CAGGTTTCAAATAAAACATAAAACTCTG
>Location:NODE_304263_length_4982_cov_28.985548	Coordinate:3147	Reads:1	Hits:1	Allocated_reads:1	Strand:-
TCAGGTTTCAAATAAAACATAAAACTCT
>Location:NODE_304263_length_4982_cov_28.985548	Coordinate:3147	Reads:1	Hits:1	Allocated_reads:1	Strand:-
TTCAGGTTTCAAATAAAACATAAAACTCT
>Location:NODE_304263_length_4982_cov_28.985548	Coordinate:3147	Reads:1	Hits:1	Allocated_reads:1	Strand:-
TTTCAGGTTTCAAATAAAACATAAAACTCT
>Location:NODE_304263_length_4982_cov_28.985548	Coordinate:3148	Reads:1	Hits:1	Allocated_reads:1	Strand:-
ATTTCAGGTTTCAAATAAAACATAAAACTC
>Location:NODE_304263_length_4982_cov_28.985548	Coordinate:3148	Reads:2	Hits:1	Allocated_reads:2	Strand:-
TAATTTCAGGTTTCAAATAAAACATAAAACTC
>Location:NODE_304263_length_4982_cov_28.985548	Coordinate:3148	Reads:1	Hits:1	Allocated_reads:1	Strand:-
TTTCAGGTTTCAAATAAAACATAAAACTC
>Location:NODE_304263_length_4982_cov_28.985548	Coordinate:3150	Reads:1	Hits:1	Allocated_reads:1	Strand:-
AATTTCAGGTTTCAAATAAAACATAAAAC
>Location:NODE_304263_length_4982_cov_28.985548	Coordinate:3150	Reads:1	Hits:1	Allocated_reads:1	Strand:-
TAATTTCAGGTTTCAAATAAAACATAAAAC
>Location:NODE_304263_length_4982_cov_28.985548	Coordinate:3168	Reads:2	Hits:1	Allocated_reads:2	Strand:-
CCTGAGAAGTCCTGATTAATTTCAGGTT
>Location:NODE_304263_length_4982_cov_28.985548	Coordinate:3169	Reads:2	Hits:1	Allocated_reads:2	Strand:-
AACCTGAGAAGTCCTGATTAATTTCAGGT
>Location:NODE_304263_length_4982_cov_28.985548	Coordinate:3170	Reads:1	Hits:1	Allocated_reads:1	Strand:-
AAAACCTGAGAAGTCCTGATTAATTTCAGG
>Location:NODE_304263_length_4982_cov_28.985548	Coordinate:3170	Reads:2	Hits:1	Allocated_reads:2	Strand:-
AACCTGAGAAGTCCTGATTAATTTCAGG
>Location:NODE_304263_length_4982_cov_28.985548	Coordinate:3171	Reads:1	Hits:1	Allocated_reads:1	Strand:-
AAAACCTGAGAAGTCCTGATTAAGTTCAG
>Location:NODE_304263_length_4982_cov_28.985548	Coordinate:3171	Reads:1	Hits:1	Allocated_reads:1	Strand:-
AAAACCTGAGAAGTCCTGATTAATTTCAG
>Location:NODE_304263_length_4982_cov_28.985548	Coordinate:3171	Reads:3	Hits:1	Allocated_reads:3	Strand:-
AAACCTGAGAAGTCCTGATTAATTTCAG
>Location:NODE_304263_length_4982_cov_28.985548	Coordinate:3171	Reads:8	Hits:1	Allocated_reads:8	Strand:-
AACCTGAGAAGTCCTGATTAATTTCAG
>Location:NODE_304263_length_4982_cov_28.985548	Coordinate:3171	Reads:2	Hits:1	Allocated_reads:2	Strand:-
ACCTGAGAAGTCCTGATTAATTTCAG
>Location:NODE_304263_length_4982_cov_28.985548	Coordinate:3172	Reads:13	Hits:1	Allocated_reads:13	Strand:-
AAAACCTGAGAAGTCCTGATTAATTTCA
>Location:NODE_304263_length_4982_cov_28.985548	Coordinate:3172	Reads:1	Hits:1	Allocated_reads:1	Strand:-
AAACCTGAGAAGTCCTGATTAATTTCG
>Location:NODE_304263_length_4982_cov_28.985548	Coordinate:3172	Reads:31	Hits:1	Allocated_reads:31	Strand:-
AAACCTGAGAAGTCCTGATTAATTTCA
>Location:NODE_304263_length_4982_cov_28.985548	Coordinate:3172	Reads:12	Hits:1	Allocated_reads:12	Strand:-
AACCTGAGAAGTCCTGATTAATTTCA
>Location:NODE_304263_length_4982_cov_28.985548	Coordinate:3172	Reads:15	Hits:1	Allocated_reads:15	Strand:-
CAAAACCTGAGAAGTCCTGATTAATTTCA
>Location:NODE_304263_length_4982_cov_28.985548	Coordinate:3172	Reads:3	Hits:1	Allocated_reads:3	Strand:-
CCAAAACCTGAGAAGTCCTGATTAATTTCA
>Location:NODE_304263_length_4982_cov_28.985548	Coordinate:3172	Reads:2	Hits:1	Allocated_reads:2	Strand:-
TGCCAAAACCTGAGAAGTCCTGATTAATTTCA
>Location:NODE_304263_length_4982_cov_28.985548	Coordinate:3173	Reads:5	Hits:1	Allocated_reads:5	Strand:-
AAACCTGAGAAGTCCTGATTAATTTC
>Location:NODE_304263_length_4982_cov_28.985548	Coordinate:3173	Reads:1	Hits:1	Allocated_reads:1	Strand:-
AACCTGAGAAGTCCTGATTAATTTC
>Location:NODE_304263_length_4982_cov_28.985548	Coordinate:3173	Reads:3	Hits:1	Allocated_reads:3	Strand:-
ACCTGAGAAGTCCTGATTAATTTC
>Location:NODE_304263_length_4982_cov_28.985548	Coordinate:3173	Reads:1	Hits:1	Allocated_reads:1	Strand:-
GCCAAAACCTGAGAAGTCCTGATTAATTTC
>Location:NODE_304263_length_4982_cov_28.985548	Coordinate:3173	Reads:3	Hits:1	Allocated_reads:3	Strand:-
TGCCAAAACCTGAGAAGTCCTGATTAATTTC
>Location:NODE_304263_length_4982_cov_28.985548	Coordinate:3174	Reads:1	Hits:1	Allocated_reads:1	Strand:-
CCAAAACCTGAGAAGTCCTGATTAATTT
>Location:NODE_304263_length_4982_cov_28.985548	Coordinate:3174	Reads:5	Hits:1	Allocated_reads:5	Strand:-
TGCCAAAACCTGAGAAGTCCTGATTAATTT
>Location:NODE_304263_length_4982_cov_28.985548	Coordinate:3175	Reads:2	Hits:1	Allocated_reads:2	Strand:-
ACTGCCAAAACCTGAGAAGTCCTGATTAATT
>Location:NODE_304263_length_4982_cov_28.985548	Coordinate:3175	Reads:2	Hits:1	Allocated_reads:2	Strand:-
CAAAACCTGAGAAGTCCTGATTAATT
>Location:NODE_304263_length_4982_cov_28.985548	Coordinate:3175	Reads:5	Hits:1	Allocated_reads:5	Strand:-
CCAAAACCTGAGAAGTCCTGATTAATT
>Location:NODE_304263_length_4982_cov_28.985548	Coordinate:3175	Reads:3	Hits:1	Allocated_reads:3	Strand:-
CTGCCAAAACCTGAGAAGTCCTGATTAATT
>Location:NODE_304263_length_4982_cov_28.985548	Coordinate:3175	Reads:3	Hits:1	Allocated_reads:3	Strand:-
GCCAAAACCTGAGAAGTCCTGATTAATT
>Location:NODE_304263_length_4982_cov_28.985548	Coordinate:3175	Reads:6	Hits:1	Allocated_reads:6	Strand:-
TAACTGCCAAAACCTGAGAAGTCCTGATTAATT
>Location:NODE_304263_length_4982_cov_28.985548	Coordinate:3175	Reads:47	Hits:1	Allocated_reads:47	Strand:-
TGCCAAAACCTGAGAAGTCCTGATTAATT
>Location:NODE_304263_length_4982_cov_28.985548	Coordinate:3176	Reads:2	Hits:1	Allocated_reads:2	Strand:-
ACTGCCAAAACCTGAGAAGTCCTGATTAAT
>Location:NODE_304263_length_4982_cov_28.985548	Coordinate:3176	Reads:9	Hits:1	Allocated_reads:9	Strand:-
TAACTGCCAAAACCTGAGAAGTCCTGATTAAT
>Location:NODE_304263_length_4982_cov_28.985548	Coordinate:3176	Reads:14	Hits:1	Allocated_reads:14	Strand:-
TGCCAAAACCTGAGAAGTCCTGATTAAT
>Location:NODE_304263_length_4982_cov_28.985548	Coordinate:3177	Reads:1	Hits:1	Allocated_reads:1	Strand:-
AACTGCCAAAACCTGAGAAGTCCTGATTAA
>Location:NODE_304263_length_4982_cov_28.985548	Coordinate:3177	Reads:2	Hits:1	Allocated_reads:2	Strand:-
ACTGCCAAAACCTGAGAAGTCCTGATTAA
>Location:NODE_304263_length_4982_cov_28.985548	Coordinate:3177	Reads:1	Hits:1	Allocated_reads:1	Strand:-
CTGCCAAAACCTGAGAAGTCCTGATTAA
>Location:NODE_304263_length_4982_cov_28.985548	Coordinate:3177	Reads:1	Hits:1	Allocated_reads:1	Strand:-
TAACTGCCAAAACCTGAGAAGTCCTGATAAG
>Location:NODE_304263_length_4982_cov_28.985548	Coordinate:3177	Reads:8	Hits:1	Allocated_reads:8	Strand:-
TAACTGCCAAAACCTGAGAAGTCCTGATTAA
>Location:NODE_304263_length_4982_cov_28.985548	Coordinate:3177	Reads:15	Hits:1	Allocated_reads:15	Strand:-
TGCCAAAACCTGAGAAGTCCTGATTAA
>Location:NODE_304263_length_4982_cov_28.985548	Coordinate:3178	Reads:1	Hits:1	Allocated_reads:1	Strand:-
AACTGCCAAAACCTGAGAAGTCCTGATTA
>Location:NODE_304263_length_4982_cov_28.985548	Coordinate:3178	Reads:13	Hits:1	Allocated_reads:13	Strand:-
TAACTGCCAAAACCTGAGAAGTCCTGATTA
>Location:NODE_304263_length_4982_cov_28.985548	Coordinate:3178	Reads:1	Hits:1	Allocated_reads:1	Strand:-
TGCCAAAACCTGAGAAGTCCTGATTA
>Location:NODE_304263_length_4982_cov_28.985548	Coordinate:3178	Reads:1	Hits:1	Allocated_reads:1	Strand:-
TTAACTGCCAAAACCTGAGAAGTCCTGATTT
>Location:NODE_304263_length_4982_cov_28.985548	Coordinate:3179	Reads:1	Hits:1	Allocated_reads:1	Strand:-
CTGCCAAAACCTGAGAAGTCCTGATT
>Location:NODE_304263_length_4982_cov_28.985548	Coordinate:3179	Reads:1	Hits:1	Allocated_reads:1	Strand:-
TAACTGCCAAAACCTGAGAAGTCATGATT
>Location:NODE_304263_length_4982_cov_28.985548	Coordinate:3179	Reads:1	Hits:1	Allocated_reads:1	Strand:-
TAACTGCCAAAACCTGAGAGGTCCTGATT
>Location:NODE_304263_length_4982_cov_28.985548	Coordinate:3179	Reads:198	Hits:1	Allocated_reads:198	Strand:-
TAACTGCCAAAACCTGAGAAGTCCTGATT
>Location:NODE_304263_length_4982_cov_28.985548	Coordinate:3179	Reads:2	Hits:1	Allocated_reads:2	Strand:-
TAACTGCCAAAACCTGAGAAGTCCTGATC
>Location:NODE_304263_length_4982_cov_28.985548	Coordinate:3179	Reads:6	Hits:1	Allocated_reads:6	Strand:-
TAACTGCCAAAACCTGAGAAGTCCTGATA
>Location:NODE_304263_length_4982_cov_28.985548	Coordinate:3179	Reads:2	Hits:1	Allocated_reads:2	Strand:-
TGCCAAAACCTGAGAAGTCCTGATT
>Location:NODE_304263_length_4982_cov_28.985548	Coordinate:3179	Reads:6	Hits:1	Allocated_reads:6	Strand:-
TTAACTGCCAAAACCTGAGAAGTCCTGATT
>Location:NODE_304263_length_4982_cov_28.985548	Coordinate:3179	Reads:3	Hits:1	Allocated_reads:3	Strand:-
TTTAACTGCCAAAACCTGAGAAGTCCTGATT
>Location:NODE_304263_length_4982_cov_28.985548	Coordinate:3180	Reads:40	Hits:1	Allocated_reads:40	Strand:-
AACTGCCAAAACCTGAGAAGTCCTGAT
>Location:NODE_304263_length_4982_cov_28.985548	Coordinate:3180	Reads:4	Hits:1	Allocated_reads:4	Strand:-
ACTGCCAAAACCTGAGAAGTCCTGAT
>Location:NODE_304263_length_4982_cov_28.985548	Coordinate:3180	Reads:1	Hits:1	Allocated_reads:1	Strand:-
ATTTAACTGCCAAAACCTGAGAAGTCCTGAT
>Location:NODE_304263_length_4982_cov_28.985548	Coordinate:3180	Reads:1	Hits:1	Allocated_reads:1	Strand:-
GATTTAACTGCCAAAACCTGAGAAGTCCTGAT
>Location:NODE_304263_length_4982_cov_28.985548	Coordinate:3180	Reads:1	Hits:1	Allocated_reads:1	Strand:-
TAACTGCCAAAACCTGAGAAGACCTGAT
>Location:NODE_304263_length_4982_cov_28.985548	Coordinate:3180	Reads:1	Hits:1	Allocated_reads:1	Strand:-
TAACTGCCAAAACCTGAGAAGCCCTGAT
>Location:NODE_304263_length_4982_cov_28.985548	Coordinate:3180	Reads:1	Hits:1	Allocated_reads:1	Strand:-
TAACTGCCAAAACCTGAGAAGTCCCGAT
>Location:NODE_304263_length_4982_cov_28.985548	Coordinate:3180	Reads:1	Hits:1	Allocated_reads:1	Strand:-
TAACTGCCAAAACCTGAGAAGTCCGGAA
>Location:NODE_304263_length_4982_cov_28.985548	Coordinate:3180	Reads:1	Hits:1	Allocated_reads:1	Strand:-
TAACTGCCAAAACCTGAGAAGTCCTGAG
>Location:NODE_304263_length_4982_cov_28.985548	Coordinate:3180	Reads:1	Hits:1	Allocated_reads:1	Strand:-
TAACTGCCAAAACCTGAGAAGTCGTGAT
>Location:NODE_304263_length_4982_cov_28.985548	Coordinate:3180	Reads:1715	Hits:1	Allocated_reads:1715	Strand:-
TAACTGCCAAAACCTGAGAAGTCCTGAT
>Location:NODE_304263_length_4982_cov_28.985548	Coordinate:3180	Reads:2	Hits:1	Allocated_reads:2	Strand:-
TAACTGCCAAAACCTGAGAAGTCCTGTT
>Location:NODE_304263_length_4982_cov_28.985548	Coordinate:3180	Reads:4	Hits:1	Allocated_reads:4	Strand:-
TAACTGCCAAAACCTGAGAAGTCATGAT
>Location:NODE_304263_length_4982_cov_28.985548	Coordinate:3180	Reads:3	Hits:1	Allocated_reads:3	Strand:-
TGATTTAACTGCCAAAACCTGAGAAGTCCTGAT
>Location:NODE_304263_length_4982_cov_28.985548	Coordinate:3180	Reads:2	Hits:1	Allocated_reads:2	Strand:-
TGCCAAAACCTGAGAAGTCCTGAT
>Location:NODE_304263_length_4982_cov_28.985548	Coordinate:3180	Reads:77	Hits:1	Allocated_reads:77	Strand:-
TTAACTGCCAAAACCTGAGAAGTCCTGAT
>Location:NODE_304263_length_4982_cov_28.985548	Coordinate:3180	Reads:57	Hits:1	Allocated_reads:57	Strand:-
TTTAACTGCCAAAACCTGAGAAGTCCTGAT
>Location:NODE_304263_length_4982_cov_28.985548	Coordinate:3181	Reads:1	Hits:1	Allocated_reads:1	Strand:-
AACTGCCAAAACCTGAGAAGTCCTGA
>Location:NODE_304263_length_4982_cov_28.985548	Coordinate:3181	Reads:1	Hits:1	Allocated_reads:1	Strand:-
ATTTAACTGCCAAAACCTGAGAAGTCCTGA
>Location:NODE_304263_length_4982_cov_28.985548	Coordinate:3181	Reads:45	Hits:1	Allocated_reads:45	Strand:-
TAACTGCCAAAACCTGAGAAGTCCTGA
>Location:NODE_304263_length_4982_cov_28.985548	Coordinate:3181	Reads:3	Hits:1	Allocated_reads:3	Strand:-
TTAACTGCCAAAACCTGAGAAGTCCTGA
>Location:NODE_304263_length_4982_cov_28.985548	Coordinate:3181	Reads:7	Hits:1	Allocated_reads:7	Strand:-
TTTAACTGCCAAAACCTGAGAAGTCCTGA
>Location:NODE_304263_length_4982_cov_28.985548	Coordinate:3183	Reads:2	Hits:1	Allocated_reads:2	Strand:-
GATTTAACTGCCAAAACCTGAGAAGTCCT
>Location:NODE_304263_length_4982_cov_28.985548	Coordinate:3183	Reads:1	Hits:1	Allocated_reads:1	Strand:-
TAACTGCCAAAACCTGAGAAGTCCT
>Location:NODE_304263_length_4982_cov_28.985548	Coordinate:3183	Reads:5	Hits:1	Allocated_reads:5	Strand:-
TGATTTAACTGCCAAAACCTGAGAAGTCCT
>Location:NODE_304263_length_4982_cov_28.985548	Coordinate:3183	Reads:2	Hits:1	Allocated_reads:2	Strand:-
TTTAACTGCCAAAACCTGAGAAGTCCT
>Location:NODE_304263_length_4982_cov_28.985548	Coordinate:3184	Reads:1	Hits:1	Allocated_reads:1	Strand:-
GATTTAACTGCCAAAACCTGAGAAGTCC
>Location:NODE_304263_length_4982_cov_28.985548	Coordinate:3184	Reads:1	Hits:1	Allocated_reads:1	Strand:-
TAACTGCCAAAACCTGAGAAGTCC
>Location:NODE_304263_length_4982_cov_28.985548	Coordinate:3184	Reads:8	Hits:1	Allocated_reads:8	Strand:-
TGATTTAACTGCCAAAACCTGAGAAGTCC
>Location:NODE_304263_length_4982_cov_28.985548	Coordinate:3186	Reads:9	Hits:1	Allocated_reads:9	Strand:-
TGATTTAACTGCCAAAACCTGAGAAGT
>Location:NODE_304263_length_4982_cov_28.985548	Coordinate:3186	Reads:1	Hits:1	Allocated_reads:1	Strand:-
TTTAACTGCCAAAACCTGAGAAGT
>Location:NODE_304263_length_4982_cov_28.985548	Coordinate:3187	Reads:1	Hits:1	Allocated_reads:1	Strand:+
CTTCTCAGGTTTTGGCAGTTAAATC
>Location:NODE_304263_length_4982_cov_28.985548	Coordinate:3187	Reads:2	Hits:1	Allocated_reads:2	Strand:-
GATTTAACTGCCAAAACCTGAGAAG
>Location:NODE_304263_length_4982_cov_28.985548	Coordinate:3187	Reads:2	Hits:1	Allocated_reads:2	Strand:-
GCTGATTTAACTGCCAAAACCTGAGAAG
>Location:NODE_304263_length_4982_cov_28.985548	Coordinate:3187	Reads:1	Hits:1	Allocated_reads:1	Strand:-
TGATTTAACTGCCAAAACCTGAGAAG
>Location:NODE_304263_length_4982_cov_28.985548	Coordinate:3188	Reads:2	Hits:1	Allocated_reads:2	Strand:-
AACCGGCTGATTTAACTGCCAAAACCTGAGAA
>Location:NODE_304263_length_4982_cov_28.985548	Coordinate:3188	Reads:31	Hits:1	Allocated_reads:31	Strand:-
CCGGCTGATTTAACTGCCAAAACCTGAGAA
>Location:NODE_304263_length_4982_cov_28.985548	Coordinate:3188	Reads:4	Hits:1	Allocated_reads:4	Strand:-
CGGCTGATTTAACTGCCAAAACCTGAGAA
>Location:NODE_304263_length_4982_cov_28.985548	Coordinate:3188	Reads:1	Hits:1	Allocated_reads:1	Strand:-
CTGATTTAACTGCCAAAACCTGAGAA
>Location:NODE_304263_length_4982_cov_28.985548	Coordinate:3188	Reads:1	Hits:1	Allocated_reads:1	Strand:-
GATTTAACTGCCAAAACCTGAGAA
>Location:NODE_304263_length_4982_cov_28.985548	Coordinate:3188	Reads:1	Hits:1	Allocated_reads:1	Strand:-
GCTGATTTAACTGCCAAAACCTGAGAT
>Location:NODE_304263_length_4982_cov_28.985548	Coordinate:3188	Reads:18	Hits:1	Allocated_reads:18	Strand:-
GCTGATTTAACTGCCAAAACCTGAGAA
>Location:NODE_304263_length_4982_cov_28.985548	Coordinate:3188	Reads:1	Hits:1	Allocated_reads:1	Strand:-
GGCTGATTTAACTGCCAAAACCTGAAAA
>Location:NODE_304263_length_4982_cov_28.985548	Coordinate:3188	Reads:26	Hits:1	Allocated_reads:26	Strand:-
GGCTGATTTAACTGCCAAAACCTGAGAA
>Location:NODE_304263_length_4982_cov_28.985548	Coordinate:3188	Reads:18	Hits:1	Allocated_reads:18	Strand:-
TGATTTAACTGCCAAAACCTGAGAA
>Location:NODE_304263_length_4982_cov_28.985548	Coordinate:3189	Reads:2	Hits:1	Allocated_reads:2	Strand:-
AACCGGCTGATTTAACTGCCAAAACCTGAGA
>Location:NODE_304263_length_4982_cov_28.985548	Coordinate:3189	Reads:4	Hits:1	Allocated_reads:4	Strand:-
ACCGGCTGATTTAACTGCCAAAACCTGAGA
>Location:NODE_304263_length_4982_cov_28.985548	Coordinate:3189	Reads:8	Hits:1	Allocated_reads:8	Strand:-
CCGGCTGATTTAACTGCCAAAACCTGAGA
>Location:NODE_304263_length_4982_cov_28.985548	Coordinate:3189	Reads:4	Hits:1	Allocated_reads:4	Strand:-
CGGCTGATTTAACTGCCAAAACCTGAGA
>Location:NODE_304263_length_4982_cov_28.985548	Coordinate:3189	Reads:1	Hits:1	Allocated_reads:1	Strand:-
CTGATTTAACTGCCAAAACCTGAGA
>Location:NODE_304263_length_4982_cov_28.985548	Coordinate:3189	Reads:1	Hits:1	Allocated_reads:1	Strand:-
GCTGATTTAACTGCCAAAACCTGAGA
>Location:NODE_304263_length_4982_cov_28.985548	Coordinate:3189	Reads:4	Hits:1	Allocated_reads:4	Strand:-
GGCTGATTTAACTGCCAAAACCTGAGA
>Location:NODE_304263_length_4982_cov_28.985548	Coordinate:3189	Reads:2	Hits:1	Allocated_reads:2	Strand:+
TCTCAGGTTTTGGCAGTTAAATCAGC
>Location:NODE_304263_length_4982_cov_28.985548	Coordinate:3189	Reads:13	Hits:1	Allocated_reads:13	Strand:-
TGATTTAACTGCCAAAACCTGAGA
>Location:NODE_304263_length_4982_cov_28.985548	Coordinate:3190	Reads:1	Hits:1	Allocated_reads:1	Strand:-
AAACCGGCTGATTTAACTGCCAAAACCTGAG
>Location:NODE_304263_length_4982_cov_28.985548	Coordinate:3190	Reads:1	Hits:1	Allocated_reads:1	Strand:-
CGGCTGATTTAACTGCCAAAACCTGAG
>Location:NODE_304263_length_4982_cov_28.985548	Coordinate:3190	Reads:1	Hits:1	Allocated_reads:1	Strand:-
GGCTGATTTAACTGCCAAAACCTGAG
>Location:NODE_304263_length_4982_cov_28.985548	Coordinate:3193	Reads:1	Hits:1	Allocated_reads:1	Strand:-
AAACCGGCTGATTTAACTGCCAAAACCG
>Location:NODE_304263_length_4982_cov_28.985548	Coordinate:3193	Reads:1	Hits:1	Allocated_reads:1	Strand:-
TAAAACCGGCTGATTTAACTGCCAAAACCT
>Location:NODE_304263_length_4982_cov_28.985548	Coordinate:3194	Reads:1	Hits:1	Allocated_reads:1	Strand:-
AACCGGCTGATTTAACTGCCAAAACC
>Location:NODE_304263_length_4982_cov_28.985548	Coordinate:3198	Reads:2	Hits:1	Allocated_reads:2	Strand:+
TTGGCAGTTAAATCAGCCGGTTTTAGAGG
>Location:NODE_304263_length_4982_cov_28.985548	Coordinate:3200	Reads:1	Hits:1	Allocated_reads:1	Strand:+
GGCAGTTAAATCAGCCGGTTTTAGAGTCG
>Location:NODE_304263_length_4982_cov_28.985548	Coordinate:3200	Reads:2	Hits:1	Allocated_reads:2	Strand:-
TGCACCTCTAAAACCGGCTGATTTAACTGCC
>Location:NODE_304263_length_4982_cov_28.985548	Coordinate:3201	Reads:1	Hits:1	Allocated_reads:1	Strand:-
CACCTCTAAAACCGGCTGATTTAGCTGC
>Location:NODE_304263_length_4982_cov_28.985548	Coordinate:3201	Reads:2	Hits:1	Allocated_reads:2	Strand:-
CACCTCTAAAACCGGCTGATTTAACTGC
>Location:NODE_304263_length_4982_cov_28.985548	Coordinate:3201	Reads:1	Hits:1	Allocated_reads:1	Strand:-
CCTCTAAAACCGGCTGATTTAACTGC
>Location:NODE_304263_length_4982_cov_28.985548	Coordinate:3201	Reads:2	Hits:1	Allocated_reads:2	Strand:-
CTCTAAAACCGGCTGATTTAACTGC
>Location:NODE_304263_length_4982_cov_28.985548	Coordinate:3201	Reads:7	Hits:1	Allocated_reads:7	Strand:-
GCACCTCTAAAACCGGCTGATTTAACTGC
>Location:NODE_304263_length_4982_cov_28.985548	Coordinate:3201	Reads:11	Hits:1	Allocated_reads:11	Strand:-
TGCACCTCTAAAACCGGCTGATTTAACTGC
>Location:NODE_304263_length_4982_cov_28.985548	Coordinate:3201	Reads:2	Hits:1	Allocated_reads:2	Strand:-
TTTGCACCTCTAAAACCGGCTGATTTAACTGC
>Location:NODE_304263_length_4982_cov_28.985548	Coordinate:3203	Reads:1	Hits:1	Allocated_reads:1	Strand:-
TTTGCACCTCTAAAACCGGCTGATTTAACT
>Location:NODE_304263_length_4982_cov_28.985548	Coordinate:3204	Reads:3	Hits:1	Allocated_reads:3	Strand:-
TGCACCTCTAAAACCGGCTGATTTAAC
>Location:NODE_304263_length_4982_cov_28.985548	Coordinate:3204	Reads:5	Hits:1	Allocated_reads:5	Strand:-
TTTGCACCTCTAAAACCGGCTGATTTAAC
>Location:NODE_304263_length_4982_cov_28.985548	Coordinate:3208	Reads:1	Hits:1	Allocated_reads:1	Strand:-
AGTCTTTGCACCTCTAAAACCGGCTGATT
>Location:NODE_304263_length_4982_cov_28.985548	Coordinate:3210	Reads:1	Hits:1	Allocated_reads:1	Strand:+
TCAGCCGGTTTTAGAGGTGCAAAGACT
>Location:NODE_304263_length_4982_cov_28.985548	Coordinate:3212	Reads:1	Hits:1	Allocated_reads:1	Strand:-
CAGTCTTTGCACCTCTAAAACCGGCT
>Location:NODE_304263_length_4982_cov_28.985548	Coordinate:3212	Reads:3	Hits:1	Allocated_reads:3	Strand:-
TCAGTCTTTGCACCTCTAAAACCGGCT
>Location:NODE_304263_length_4982_cov_28.985548	Coordinate:3212	Reads:3	Hits:1	Allocated_reads:3	Strand:-
TTCAGTCTTTGCACCTCTAAAACCGGCT
>Location:NODE_304263_length_4982_cov_28.985548	Coordinate:3212	Reads:1	Hits:1	Allocated_reads:1	Strand:-
TTTCAGTCTTTGCACCTCTAAAACCGGCT
>Location:NODE_304263_length_4982_cov_28.985548	Coordinate:3213	Reads:1	Hits:1	Allocated_reads:1	Strand:-
GATTTCAGTCTTTGCACCTCTAAAACCGGC
>Location:NODE_304263_length_4982_cov_28.985548	Coordinate:3213	Reads:1	Hits:1	Allocated_reads:1	Strand:-
TCAGTCTTTGCACCTCTAAAACCGGC
>Location:NODE_304263_length_4982_cov_28.985548	Coordinate:3213	Reads:1	Hits:1	Allocated_reads:1	Strand:-
TTCAGTCTTTGCACCTCTAAAACCGGC
>Location:NODE_304263_length_4982_cov_28.985548	Coordinate:3213	Reads:6	Hits:1	Allocated_reads:6	Strand:-
TTTCAGTCTTTGCACCTCTAAAACCGGC
>Location:NODE_304263_length_4982_cov_28.985548	Coordinate:3214	Reads:1	Hits:1	Allocated_reads:1	Strand:-
TTCAGTCTTTGCACCTCTAAAACCGG
>Location:NODE_304263_length_4982_cov_28.985548	Coordinate:3215	Reads:1	Hits:1	Allocated_reads:1	Strand:-
TTTCAGTCTTTGCACCTCTAAAACCG
>Location:NODE_304263_length_4982_cov_28.985548	Coordinate:3216	Reads:5	Hits:1	Allocated_reads:5	Strand:-
TAAGATTTCAGTCTTTGCACCTCTAAAACC
>Location:NODE_304263_length_4982_cov_28.985548	Coordinate:3216	Reads:3	Hits:1	Allocated_reads:3	Strand:-
TTAAGATTTCAGTCTTTGCACCTCTAAAACC
>Location:NODE_304263_length_4982_cov_28.985548	Coordinate:3216	Reads:1	Hits:1	Allocated_reads:1	Strand:-
TTTCAGTCTTTGCACCTCTAAAACC
>Location:NODE_304263_length_4982_cov_28.985548	Coordinate:3217	Reads:1	Hits:1	Allocated_reads:1	Strand:-
GATTTCAGTCTTTGCACCTCTAAAAC
>Location:NODE_304263_length_4982_cov_28.985548	Coordinate:3217	Reads:3	Hits:1	Allocated_reads:3	Strand:-
TAAGATTTCAGTCTTTGCACCTCTAAAAC
>Location:NODE_304263_length_4982_cov_28.985548	Coordinate:3217	Reads:3	Hits:1	Allocated_reads:3	Strand:-
TTAAGATTTCAGTCTTTGCACCTCTAAAAC
>Location:NODE_304263_length_4982_cov_28.985548	Coordinate:3218	Reads:2	Hits:1	Allocated_reads:2	Strand:-
TAAGATTTCAGTCTTTGCACCTCTAAAA
>Location:NODE_304263_length_4982_cov_28.985548	Coordinate:3218	Reads:5	Hits:1	Allocated_reads:5	Strand:-
TTAAGATTTCAGTCTTTGCACCTCTAAAA
>Location:NODE_304263_length_4982_cov_28.985548	Coordinate:3218	Reads:1	Hits:1	Allocated_reads:1	Strand:+
TTTTAGAGGTGCAAAGACTGAAATCT
>Location:NODE_304263_length_4982_cov_28.985548	Coordinate:3219	Reads:2	Hits:1	Allocated_reads:2	Strand:-
CTTAAGATTTCAGTCTTTGCACCTCTAAA
>Location:NODE_304263_length_4982_cov_28.985548	Coordinate:3219	Reads:22	Hits:1	Allocated_reads:22	Strand:-
TTAAGATTTCAGTCTTTGCACCTCTAAA
>Location:NODE_304263_length_4982_cov_28.985548	Coordinate:3220	Reads:4	Hits:1	Allocated_reads:4	Strand:-
TTAAGATTTCAGTCTTTGCACCTCTAA
>Location:NODE_304263_length_4982_cov_28.985548	Coordinate:3221	Reads:1	Hits:1	Allocated_reads:1	Strand:-
TTAAGATTTCAGTCTTTGCACCTCTA
>Location:NODE_304263_length_4982_cov_28.985548	Coordinate:3222	Reads:1	Hits:1	Allocated_reads:1	Strand:-
TAACCTTAAGATTTCAGTCTTTGCACCTCT
>Location:NODE_304263_length_4982_cov_28.985548	Coordinate:3223	Reads:3	Hits:1	Allocated_reads:3	Strand:-
AACCTTAAGATTTCAGTCTTTGCACCTC
>Location:NODE_304263_length_4982_cov_28.985548	Coordinate:3223	Reads:26	Hits:1	Allocated_reads:26	Strand:-
TAACCTTAAGATTTCAGTCTTTGCACCTC
>Location:NODE_304263_length_4982_cov_28.985548	Coordinate:3223	Reads:6	Hits:1	Allocated_reads:6	Strand:-
TTAACCTTAAGATTTCAGTCTTTGCACCTC
>Location:NODE_304263_length_4982_cov_28.985548	Coordinate:3223	Reads:1	Hits:1	Allocated_reads:1	Strand:-
TTAAGATTTCAGTCTTTGCACCTC
>Location:NODE_304263_length_4982_cov_28.985548	Coordinate:3223	Reads:45	Hits:1	Allocated_reads:45	Strand:-
TTTAACCTTAAGATTTCAGTCTTTGCACCTC
>Location:NODE_304263_length_4982_cov_28.985548	Coordinate:3224	Reads:1	Hits:1	Allocated_reads:1	Strand:-
TAACCTTAAGATTTCAGTCTTTGCAACT
>Location:NODE_304263_length_4982_cov_28.985548	Coordinate:3224	Reads:1	Hits:1	Allocated_reads:1	Strand:-
TAACCTTAAGATTTCAGTCTTTGCACCT
>Location:NODE_304263_length_4982_cov_28.985548	Coordinate:3224	Reads:4	Hits:1	Allocated_reads:4	Strand:-
TTTAACCTTAAGATTTCAGTCTTTGCACCT
>Location:NODE_304263_length_4982_cov_28.985548	Coordinate:3225	Reads:1	Hits:1	Allocated_reads:1	Strand:-
AATTTAACCTTAAGATTTCAGTCTTTGCACC
>Location:NODE_304263_length_4982_cov_28.985548	Coordinate:3225	Reads:2	Hits:1	Allocated_reads:2	Strand:-
TAACCTTAAGATTTCAGTCTTTGCACC
>Location:NODE_304263_length_4982_cov_28.985548	Coordinate:3225	Reads:3	Hits:1	Allocated_reads:3	Strand:-
TTAACCTTAAGATTTCAGTCTTTGCACC
>Location:NODE_304263_length_4982_cov_28.985548	Coordinate:3225	Reads:46	Hits:1	Allocated_reads:46	Strand:-
TTTAACCTTAAGATTTCAGTCTTTGCACC
>Location:NODE_304263_length_4982_cov_28.985548	Coordinate:3226	Reads:1	Hits:1	Allocated_reads:1	Strand:-
TAACCTTAAGATTTCAGTCTTTGCAC
>Location:NODE_304263_length_4982_cov_28.985548	Coordinate:3226	Reads:1	Hits:1	Allocated_reads:1	Strand:-
TTTAACCTTAAGATTTCAGCCTTTGCAC
>Location:NODE_304263_length_4982_cov_28.985548	Coordinate:3226	Reads:16	Hits:1	Allocated_reads:16	Strand:-
TTTAACCTTAAGATTTCAGTCTTTGCAC
>Location:NODE_304263_length_4982_cov_28.985548	Coordinate:3236	Reads:1	Hits:1	Allocated_reads:1	Strand:+
TGAAATCTTAAGGTTAAATTTATCTCCTCTGA
>Location:NODE_304263_length_4982_cov_28.985548	Coordinate:3237	Reads:1	Hits:1	Allocated_reads:1	Strand:+
GAAATCTTAAGGTTAAATTTATCTCCT
>Location:NODE_304263_length_4982_cov_28.985548	Coordinate:3237	Reads:1	Hits:1	Allocated_reads:1	Strand:+
GAAATCTTAAGGTTAAATTTATCTCCTC
>Location:NODE_304263_length_4982_cov_28.985548	Coordinate:3243	Reads:1	Hits:1	Allocated_reads:1	Strand:+
TTAAGGTTAAATTTATCTCCTCTGAAA
>Location:NODE_304263_length_4982_cov_28.985548	Coordinate:3247	Reads:2	Hits:1	Allocated_reads:2	Strand:-
TTTTCAGAGGAGATAAATTTAACC
>Location:NODE_304263_length_4982_cov_28.985548	Coordinate:3257	Reads:2	Hits:1	Allocated_reads:2	Strand:-
TACTTATGGACTCTTTTCAGAGGAGAT
>Location:NODE_304263_length_4982_cov_28.985548	Coordinate:3257	Reads:1	Hits:1	Allocated_reads:1	Strand:-
TCAGCTACTTATGGACTCTTTTCAGAGGAGAT
>Location:NODE_304263_length_4982_cov_28.985548	Coordinate:3258	Reads:10	Hits:1	Allocated_reads:10	Strand:-
TCAGCTACTTATGGACTCTTTTCAGAGGAGA
>Location:NODE_304263_length_4982_cov_28.985548	Coordinate:3260	Reads:1	Hits:1	Allocated_reads:1	Strand:-
CAGCTACTTATGGACTCTTTTCAGAGGA
>Location:NODE_304263_length_4982_cov_28.985548	Coordinate:3260	Reads:1	Hits:1	Allocated_reads:1	Strand:-
CATCAGCTACTTATGGACTCTTTTCAGAGGA
>Location:NODE_304263_length_4982_cov_28.985548	Coordinate:3260	Reads:14	Hits:1	Allocated_reads:14	Strand:-
TCAGCTACTTATGGACTCTTTTCAGAGGA
>Location:NODE_304263_length_4982_cov_28.985548	Coordinate:3261	Reads:1	Hits:1	Allocated_reads:1	Strand:-
TCAGCTACTTATGGACTCTTTTCAGAGG
>Location:NODE_304263_length_4982_cov_28.985548	Coordinate:3262	Reads:1	Hits:1	Allocated_reads:1	Strand:-
CAGCTACTTATGGACTCTTTTCAGAG
>Location:NODE_304263_length_4982_cov_28.985548	Coordinate:3262	Reads:1	Hits:1	Allocated_reads:1	Strand:-
TCAGCTACTTATGGACTCTTTTCAGAG
>Location:NODE_304263_length_4982_cov_28.985548	Coordinate:3263	Reads:1	Hits:1	Allocated_reads:1	Strand:-
CATCAGCTACTTATGGACTCTTTTCAGA
>Location:NODE_304263_length_4982_cov_28.985548	Coordinate:3263	Reads:1	Hits:1	Allocated_reads:1	Strand:-
TGCGCATCAGCTACTTATGGACTCTTTTCAGA
>Location:NODE_304263_length_4982_cov_28.985548	Coordinate:3265	Reads:1	Hits:1	Allocated_reads:1	Strand:+
TGAAAAGAGTCCATAAGTAGCTGATGCGCA
>Location:NODE_304263_length_4982_cov_28.985548	Coordinate:3265	Reads:2	Hits:1	Allocated_reads:2	Strand:-
TGCGCATCAGCTACTTATGGACTCTTTTCA
>Location:NODE_304263_length_4982_cov_28.985548	Coordinate:3266	Reads:1	Hits:1	Allocated_reads:1	Strand:-
CGCATCAGCTACTTATGGACTCTTTTC
>Location:NODE_304263_length_4982_cov_28.985548	Coordinate:3266	Reads:2	Hits:1	Allocated_reads:2	Strand:-
TGCGCATCAGCTACTTATGGACTCTTTTC
>Location:NODE_304263_length_4982_cov_28.985548	Coordinate:3267	Reads:1	Hits:1	Allocated_reads:1	Strand:+
AAAAGAGTCCATAAGTAGCTGATGCGT
>Location:NODE_304263_length_4982_cov_28.985548	Coordinate:3267	Reads:1	Hits:1	Allocated_reads:1	Strand:-
AATGCGCATCAGCTACTTATGGACTCTTTT
>Location:NODE_304263_length_4982_cov_28.985548	Coordinate:3267	Reads:5	Hits:1	Allocated_reads:5	Strand:-
TGCGCATCAGCTACTTATGGACTCTTTT
>Location:NODE_304263_length_4982_cov_28.985548	Coordinate:3268	Reads:1	Hits:1	Allocated_reads:1	Strand:-
AAATGCGCATCAGCTACTTATGGACTCTTT
>Location:NODE_304263_length_4982_cov_28.985548	Coordinate:3268	Reads:3	Hits:1	Allocated_reads:3	Strand:-
AATGCGCATCAGCTACTTATGGACTCTTT
>Location:NODE_304263_length_4982_cov_28.985548	Coordinate:3268	Reads:2	Hits:1	Allocated_reads:2	Strand:-
TGAAATGCGCATCAGCTACTTATGGACTCTTT
>Location:NODE_304263_length_4982_cov_28.985548	Coordinate:3268	Reads:24	Hits:1	Allocated_reads:24	Strand:-
TGCGCATCAGCTACTTATGGACTCTTT
>Location:NODE_304263_length_4982_cov_28.985548	Coordinate:3269	Reads:2	Hits:1	Allocated_reads:2	Strand:-
AATGCGCATCAGCTACTTATGGACTCTT
>Location:NODE_304263_length_4982_cov_28.985548	Coordinate:3269	Reads:4	Hits:1	Allocated_reads:4	Strand:-
GAAATGCGCATCAGCTACTTATGGACTCTT
>Location:NODE_304263_length_4982_cov_28.985548	Coordinate:3269	Reads:1	Hits:1	Allocated_reads:1	Strand:-
TGAAATGCGCATCAGCTACTTATGGACTCTG
>Location:NODE_304263_length_4982_cov_28.985548	Coordinate:3269	Reads:22	Hits:1	Allocated_reads:22	Strand:-
TGAAATGCGCATCAGCTACTTATGGACTCTT
>Location:NODE_304263_length_4982_cov_28.985548	Coordinate:3269	Reads:2	Hits:1	Allocated_reads:2	Strand:-
TGCGCATCAGCTACTTATGGACTCTT
>Location:NODE_304263_length_4982_cov_28.985548	Coordinate:3270	Reads:1	Hits:1	Allocated_reads:1	Strand:-
AATGCGCATCAGCTACTTATGGACTCT
>Location:NODE_304263_length_4982_cov_28.985548	Coordinate:3270	Reads:1	Hits:1	Allocated_reads:1	Strand:+
AGAGTCCATAAGTAGCTGATGCGCA
>Location:NODE_304263_length_4982_cov_28.985548	Coordinate:3270	Reads:1	Hits:1	Allocated_reads:1	Strand:+
AGAGTCCATAAGTAGCTGATGCGCAT
>Location:NODE_304263_length_4982_cov_28.985548	Coordinate:3270	Reads:1	Hits:1	Allocated_reads:1	Strand:+
AGAGTCCATAAGTAGCTGATGCGCATTT
>Location:NODE_304263_length_4982_cov_28.985548	Coordinate:3270	Reads:1	Hits:1	Allocated_reads:1	Strand:+
AGAGTCCATAAGTAGCTGATGCGCATTTCATC
>Location:NODE_304263_length_4982_cov_28.985548	Coordinate:3270	Reads:11	Hits:1	Allocated_reads:11	Strand:-
TGAAATGCGCATCAGCTACTTATGGACTCT
>Location:NODE_304263_length_4982_cov_28.985548	Coordinate:3270	Reads:1	Hits:1	Allocated_reads:1	Strand:-
TGCGCATCAGCTACTTATGGACTCT
>Location:NODE_304263_length_4982_cov_28.985548	Coordinate:3271	Reads:1	Hits:1	Allocated_reads:1	Strand:-
GAAATGCGCATCAGCTACTTATGGACTC
>Location:NODE_304263_length_4982_cov_28.985548	Coordinate:3271	Reads:2	Hits:1	Allocated_reads:2	Strand:-
TGAAATGCGCATCAGCTACTTATGGACTC
>Location:NODE_304263_length_4982_cov_28.985548	Coordinate:3271	Reads:1	Hits:1	Allocated_reads:1	Strand:-
TGCGCATCAGCTACTTATGGACTC
>Location:NODE_304263_length_4982_cov_28.985548	Coordinate:3272	Reads:1	Hits:1	Allocated_reads:1	Strand:-
GGATGAAATGCGCATCAGCTACTTATGGACT
>Location:NODE_304263_length_4982_cov_28.985548	Coordinate:3272	Reads:1	Hits:1	Allocated_reads:1	Strand:-
TGAAATGCGCATCAGCTACTTATGGACG
>Location:NODE_304263_length_4982_cov_28.985548	Coordinate:3272	Reads:16	Hits:1	Allocated_reads:16	Strand:-
TGAAATGCGCATCAGCTACTTATGGACT
>Location:NODE_304263_length_4982_cov_28.985548	Coordinate:3273	Reads:2	Hits:1	Allocated_reads:2	Strand:-
GATGAAATGCGCATCAGCTACTTATGGAC
>Location:NODE_304263_length_4982_cov_28.985548	Coordinate:3273	Reads:1	Hits:1	Allocated_reads:1	Strand:-
GGATGAAATGCGCATCAGCTACTTATGGAC
>Location:NODE_304263_length_4982_cov_28.985548	Coordinate:3273	Reads:2	Hits:1	Allocated_reads:2	Strand:-
TGAAATGCGCATCAGCTACTTATGGAC
>Location:NODE_304263_length_4982_cov_28.985548	Coordinate:3274	Reads:1	Hits:1	Allocated_reads:1	Strand:-
GGATGAAATGCGCATCAGCTACTTATGGA
>Location:NODE_304263_length_4982_cov_28.985548	Coordinate:3279	Reads:1	Hits:1	Allocated_reads:1	Strand:+
AAGTAGCTGATGCGCATTTCATCC
>Location:NODE_304263_length_4982_cov_28.985548	Coordinate:3280	Reads:1	Hits:1	Allocated_reads:1	Strand:-
TAACTGGATGAAATGCGCATCAGCTACT
>Location:NODE_304263_length_4982_cov_28.985548	Coordinate:3283	Reads:1	Hits:1	Allocated_reads:1	Strand:-
TAGAGTAACTGGATGAAATGCGCATCAGCT
>Location:NODE_304263_length_4982_cov_28.985548	Coordinate:3284	Reads:2	Hits:1	Allocated_reads:2	Strand:-
AGAGTAACTGGATGAAATGCGCATCAGC
>Location:NODE_304263_length_4982_cov_28.985548	Coordinate:3284	Reads:1	Hits:1	Allocated_reads:1	Strand:-
TAGAGTAACTGGATGAAATGCGCATAAGC
>Location:NODE_304263_length_4982_cov_28.985548	Coordinate:3284	Reads:3	Hits:1	Allocated_reads:3	Strand:-
TAGAGTAACTGGATGAAATGCGCATCAGC
>Location:NODE_304263_length_4982_cov_28.985548	Coordinate:3284	Reads:1	Hits:1	Allocated_reads:1	Strand:-
TTAGAGTAACTGGATGAAATGCGCATCAGC
>Location:NODE_304263_length_4982_cov_28.985548	Coordinate:3287	Reads:1	Hits:1	Allocated_reads:1	Strand:-
GACTTTAGAGTAACTGGATGAAATGCGCATC
>Location:NODE_304263_length_4982_cov_28.985548	Coordinate:3287	Reads:2	Hits:1	Allocated_reads:2	Strand:-
TTAGAGTAACTGGATGAAATGCGCATC
>Location:NODE_304263_length_4982_cov_28.985548	Coordinate:3287	Reads:1	Hits:1	Allocated_reads:1	Strand:-
TTTAGAGTAACTGGATGAAATGCGCATC
>Location:NODE_304263_length_4982_cov_28.985548	Coordinate:3289	Reads:1	Hits:1	Allocated_reads:1	Strand:-
TAGAGTAACTGGATGAAATGCGCA
>Location:NODE_304263_length_4982_cov_28.985548	Coordinate:3289	Reads:1	Hits:1	Allocated_reads:1	Strand:-
TGACTTTAGAGTAACTGGATGAAATGCGCA
>Location:NODE_304263_length_4982_cov_28.985548	Coordinate:3289	Reads:1	Hits:1	Allocated_reads:1	Strand:+
TGCGCATTTCATCCAGTTACTCTAAAG
>Location:NODE_304263_length_4982_cov_28.985548	Coordinate:3289	Reads:1	Hits:1	Allocated_reads:1	Strand:-
TTAGAGTAACTGGATGAAATGCGCA
>Location:NODE_304263_length_4982_cov_28.985548	Coordinate:3290	Reads:1	Hits:1	Allocated_reads:1	Strand:+
GCGCATTTCATCCAGTTACTCTAAAGT
>Location:NODE_304263_length_4982_cov_28.985548	Coordinate:3292	Reads:3	Hits:1	Allocated_reads:3	Strand:-
TGACTTTAGAGTAACTGGATGAAATGC
>Location:NODE_304263_length_4982_cov_28.985548	Coordinate:3293	Reads:1	Hits:1	Allocated_reads:1	Strand:+
CATTTCATCCAGTTACTCTAAAGT
>Location:NODE_304263_length_4982_cov_28.985548	Coordinate:3293	Reads:3	Hits:1	Allocated_reads:3	Strand:+
CATTTCATCCAGTTACTCTAAAGTC
>Location:NODE_304263_length_4982_cov_28.985548	Coordinate:3293	Reads:1	Hits:1	Allocated_reads:1	Strand:+
CATTTCATCCAGTTACTCTAAAGTCAGT
>Location:NODE_304263_length_4982_cov_28.985548	Coordinate:3294	Reads:1	Hits:1	Allocated_reads:1	Strand:+
ATTTCATCCAGTTACTCTAAAGTC
>Location:NODE_304263_length_4982_cov_28.985548	Coordinate:3295	Reads:1	Hits:1	Allocated_reads:1	Strand:-
AAACTGACTTTAGAGTAACTGGATGAAA
>Location:NODE_304263_length_4982_cov_28.985548	Coordinate:3298	Reads:1	Hits:1	Allocated_reads:1	Strand:-
GACAAAACTGACTTTAGAGTAACTGGATG
>Location:NODE_304263_length_4982_cov_28.985548	Coordinate:3300	Reads:3	Hits:1	Allocated_reads:3	Strand:-
TACAGACAAAACTGACTTTAGAGTAACTGGA
>Location:NODE_304263_length_4982_cov_28.985548	Coordinate:3301	Reads:1	Hits:1	Allocated_reads:1	Strand:-
TACAGACAAAACTGACTTTAGAGTAACTCA
>Location:NODE_304263_length_4982_cov_28.985548	Coordinate:3302	Reads:1	Hits:1	Allocated_reads:1	Strand:-
TACAGACAAAACTGACTTTAGAGTAACTT
>Location:NODE_304263_length_4982_cov_28.985548	Coordinate:3302	Reads:9	Hits:1	Allocated_reads:9	Strand:-
TACAGACAAAACTGACTTTAGAGTAACTG
>Location:NODE_304263_length_4982_cov_28.985548	Coordinate:3303	Reads:5	Hits:1	Allocated_reads:5	Strand:-
ACAGACAAAACTGACTTTAGAGTAACT
>Location:NODE_304263_length_4982_cov_28.985548	Coordinate:3303	Reads:1	Hits:1	Allocated_reads:1	Strand:+
AGTTACTCTAAAGTCAGTTTTGTCTGTATT
>Location:NODE_304263_length_4982_cov_28.985548	Coordinate:3303	Reads:1	Hits:1	Allocated_reads:1	Strand:-
ATACAGACAAAACTGACTTTAGAGTAACT
>Location:NODE_304263_length_4982_cov_28.985548	Coordinate:3303	Reads:1	Hits:1	Allocated_reads:1	Strand:-
CAGACAAAACTGACTTTAGAGTAACT
>Location:NODE_304263_length_4982_cov_28.985548	Coordinate:3303	Reads:1	Hits:1	Allocated_reads:1	Strand:-
TAAATACAGACAAAACTGACTTTAGAGTAACT
>Location:NODE_304263_length_4982_cov_28.985548	Coordinate:3303	Reads:1	Hits:1	Allocated_reads:1	Strand:-
TACAGACAAAACTGACTTTAGAGTGACT
>Location:NODE_304263_length_4982_cov_28.985548	Coordinate:3303	Reads:3	Hits:1	Allocated_reads:3	Strand:-
TACAGACAAAACTGACTTTAGAGTAACG
>Location:NODE_304263_length_4982_cov_28.985548	Coordinate:3303	Reads:375	Hits:1	Allocated_reads:375	Strand:-
TACAGACAAAACTGACTTTAGAGTAACT
>Location:NODE_304263_length_4982_cov_28.985548	Coordinate:3304	Reads:4	Hits:1	Allocated_reads:4	Strand:-
TACAGACAAAACTGACTTTAGAGTAAC
>Location:NODE_304263_length_4982_cov_28.985548	Coordinate:3305	Reads:1	Hits:1	Allocated_reads:1	Strand:-
TACAGACAAAACTGACTTTAGAGTTT
>Location:NODE_304263_length_4982_cov_28.985548	Coordinate:3307	Reads:1	Hits:1	Allocated_reads:1	Strand:-
TAAATACAGACAAAACTGACTTTAGAGT
>Location:NODE_304263_length_4982_cov_28.985548	Coordinate:3307	Reads:3	Hits:1	Allocated_reads:3	Strand:-
TACAGACAAAACTGACTTTAGAGT
>Location:NODE_304263_length_4982_cov_28.985548	Coordinate:3307	Reads:1	Hits:1	Allocated_reads:1	Strand:-
TTAAATACAGACAAAACTGACTTTAGAGT
>Location:NODE_304263_length_4982_cov_28.985548	Coordinate:3312	Reads:2	Hits:1	Allocated_reads:2	Strand:-
AAGGGTTAAATACAGACAAAACTGACTTT
>Location:NODE_304263_length_4982_cov_28.985548	Coordinate:3314	Reads:28	Hits:1	Allocated_reads:28	Strand:-
AAAAGGGTTAAATACAGACAAAACTGACT
>Location:NODE_304263_length_4982_cov_28.985548	Coordinate:3314	Reads:4	Hits:1	Allocated_reads:4	Strand:-
AAAGGGTTAAATACAGACAAAACTGACT
>Location:NODE_304263_length_4982_cov_28.985548	Coordinate:3314	Reads:9	Hits:1	Allocated_reads:9	Strand:-
AAGGGTTAAATACAGACAAAACTGACT
>Location:NODE_304263_length_4982_cov_28.985548	Coordinate:3314	Reads:1	Hits:1	Allocated_reads:1	Strand:-
AGGGTTAAATACAGACAAAACTGACT
>Location:NODE_304263_length_4982_cov_28.985548	Coordinate:3315	Reads:1	Hits:1	Allocated_reads:1	Strand:-
AAAAGGGTTAAATACAGACAAAACTGAC
>Location:NODE_304263_length_4982_cov_28.985548	Coordinate:3319	Reads:1	Hits:1	Allocated_reads:1	Strand:-
TTAAAAAAGGGTTAAATACAGACAAAAC
>Location:NODE_304263_length_4982_cov_28.985548	Coordinate:3319	Reads:1	Hits:1	Allocated_reads:1	Strand:-
TTTTAAAAAAGGGTTAAATACAGACAAAAC
>Location:NODE_304263_length_4982_cov_28.985548	Coordinate:3321	Reads:7	Hits:1	Allocated_reads:7	Strand:+
TTTGTCTGTATTTAACCCTTTTTT
>Location:NODE_304263_length_4982_cov_28.985548	Coordinate:3321	Reads:2	Hits:1	Allocated_reads:2	Strand:+
TTTGTCTGTATTTAACCCTTTTTTA
>Location:NODE_304263_length_4982_cov_28.985548	Coordinate:3321	Reads:1	Hits:1	Allocated_reads:1	Strand:+
TTTGTCTGTATTTAACCCTTTTTTAAAATT
>Location:NODE_304263_length_4982_cov_28.985548	Coordinate:3323	Reads:1	Hits:1	Allocated_reads:1	Strand:-
TAAATTTTAAAAAAGGGTTAAATACAGACA
>Location:NODE_304263_length_4982_cov_28.985548	Coordinate:3338	Reads:1	Hits:1	Allocated_reads:1	Strand:-
CCGGTAAATCTTTAAATTTTAAAAAAG
>Location:NODE_304263_length_4982_cov_28.985548	Coordinate:3339	Reads:1	Hits:1	Allocated_reads:1	Strand:-
CAGACCGGTAAATCTTTAAATTTTAAAAAA
>Location:NODE_304263_length_4982_cov_28.985548	Coordinate:3339	Reads:1	Hits:1	Allocated_reads:1	Strand:-
GACCGGTAAATCTTTAAATTTTAAAATT
>Location:NODE_304263_length_4982_cov_28.985548	Coordinate:3340	Reads:1	Hits:1	Allocated_reads:1	Strand:-
TCAGACCGGTAAATCTTTAAATTTTAAAAA
>Location:NODE_304263_length_4982_cov_28.985548	Coordinate:3346	Reads:1	Hits:1	Allocated_reads:1	Strand:-
TACTCTCCTCAGACCGGTAAATCTTTAAATTT
>Location:NODE_304263_length_4982_cov_28.985548	Coordinate:3347	Reads:1	Hits:1	Allocated_reads:1	Strand:-
TACTCTCCTCAGACCGGTAAATCTTTAAATT
>Location:NODE_304263_length_4982_cov_28.985548	Coordinate:3348	Reads:1	Hits:1	Allocated_reads:1	Strand:-
TACTCTCCTCAGACCGGTAAATCTTTAAAT
>Location:NODE_304263_length_4982_cov_28.985548	Coordinate:3349	Reads:3	Hits:1	Allocated_reads:3	Strand:-
TACTCTCCTCAGACCGGTAAATCTTTAAA
>Location:NODE_304263_length_4982_cov_28.985548	Coordinate:3349	Reads:1	Hits:1	Allocated_reads:1	Strand:+
TTTAAAGATTTACCGGTCTGAGGAGAGTA
>Location:NODE_304263_length_4982_cov_28.985548	Coordinate:3352	Reads:1	Hits:1	Allocated_reads:1	Strand:-
TACTCTCCTCAGACCGGTAAATCTTT
>Location:NODE_304263_length_4982_cov_28.985548	Coordinate:3352	Reads:2	Hits:1	Allocated_reads:2	Strand:-
TCAATACTCTCCTCAGACCGGTAAATCTTT
>Location:NODE_304263_length_4982_cov_28.985548	Coordinate:3352	Reads:2	Hits:1	Allocated_reads:2	Strand:-
TTCAATACTCTCCTCAGACCGGTAAATCTTT
>Location:NODE_304263_length_4982_cov_28.985548	Coordinate:3353	Reads:1	Hits:1	Allocated_reads:1	Strand:-
TTCAATACTCTCCTCAGACCGGTAAATCCT
>Location:NODE_304263_length_4982_cov_28.985548	Coordinate:3353	Reads:1	Hits:1	Allocated_reads:1	Strand:-
TTCAATACTCTCCTCAGACCGGTACATCTT
>Location:NODE_304263_length_4982_cov_28.985548	Coordinate:3353	Reads:18	Hits:1	Allocated_reads:18	Strand:-
TTCAATACTCTCCTCAGACCGGTAAATCTT
>Location:NODE_304263_length_4982_cov_28.985548	Coordinate:3353	Reads:1	Hits:1	Allocated_reads:1	Strand:-
TTTCAATACTCTCCTCAGACCGGTAAATCTT
>Location:NODE_304263_length_4982_cov_28.985548	Coordinate:3354	Reads:1	Hits:1	Allocated_reads:1	Strand:-
TCAATACTCTCCTCAGACCGGTAAATCT
>Location:NODE_304263_length_4982_cov_28.985548	Coordinate:3354	Reads:23	Hits:1	Allocated_reads:23	Strand:-
TTCAATACTCTCCTCAGACCGGTAAATCT
>Location:NODE_304263_length_4982_cov_28.985548	Coordinate:3355	Reads:18	Hits:1	Allocated_reads:18	Strand:-
TTCAATACTCTCCTCAGACCGGTAAATC
>Location:NODE_304263_length_4982_cov_28.985548	Coordinate:3356	Reads:1	Hits:1	Allocated_reads:1	Strand:-
AATACTCTCCTCAGACCGGTAAAT
>Location:NODE_304263_length_4982_cov_28.985548	Coordinate:3356	Reads:3	Hits:1	Allocated_reads:3	Strand:-
TTCAATACTCTCCTCAGACCGGTAAAT
>Location:NODE_304263_length_4982_cov_28.985548	Coordinate:3359	Reads:2	Hits:1	Allocated_reads:2	Strand:-
TTCAATACTCTCCTCAGACCGGTA
>Location:NODE_304263_length_4982_cov_28.985548	Coordinate:3360	Reads:2	Hits:1	Allocated_reads:2	Strand:-
TGTTGTTTTTCAATACTCTCCTCAGACCGGT
>Location:NODE_304263_length_4982_cov_28.985548	Coordinate:3360	Reads:1	Hits:1	Allocated_reads:1	Strand:-
TGTTTTTCAATACTCTCCTCAGACCGGT
>Location:NODE_304263_length_4982_cov_28.985548	Coordinate:3361	Reads:3	Hits:1	Allocated_reads:3	Strand:-
TGTTGTTTTTCAATACTCTCCTCAGACCGG
>Location:NODE_304263_length_4982_cov_28.985548	Coordinate:3363	Reads:10	Hits:1	Allocated_reads:10	Strand:-
TGTTGTTTTTCAATACTCTCCTCAGACC
>Location:NODE_304263_length_4982_cov_28.985548	Coordinate:3365	Reads:1	Hits:1	Allocated_reads:1	Strand:-
TGTTGTTTTTCAATACTCTCCTCAGA
>Location:NODE_304263_length_4982_cov_28.985548	Coordinate:3367	Reads:1	Hits:1	Allocated_reads:1	Strand:-
TCTGTGTTGTTTTTCAATACTCTCCTCA
>Location:NODE_304263_length_4982_cov_28.985548	Coordinate:3368	Reads:1	Hits:1	Allocated_reads:1	Strand:+
GAGGAGAGTATTGAAAAACAACAC
>Location:NODE_304263_length_4982_cov_28.985548	Coordinate:3368	Reads:1	Hits:1	Allocated_reads:1	Strand:+
GAGGAGAGTATTGAAAAACAACACA
>Location:NODE_304263_length_4982_cov_28.985548	Coordinate:3372	Reads:2	Hits:1	Allocated_reads:2	Strand:-
TAAAGTCTGTGTTGTTTTTCAATACTCT
>Location:NODE_304263_length_4982_cov_28.985548	Coordinate:3372	Reads:1	Hits:1	Allocated_reads:1	Strand:-
TTTAAAGTCTGTGTTGTTTTTCAATACTCT
>Location:NODE_304263_length_4982_cov_28.985548	Coordinate:3376	Reads:2	Hits:1	Allocated_reads:2	Strand:-
TACCCATTTAAAGTCTGTGTTGTTTTTCAATA
>Location:NODE_304263_length_4982_cov_28.985548	Coordinate:3376	Reads:1	Hits:1	Allocated_reads:1	Strand:-
TTTAAAGTCTGTGTTGTTTTTCAATT
>Location:NODE_304263_length_4982_cov_28.985548	Coordinate:3376	Reads:3	Hits:1	Allocated_reads:3	Strand:-
TTTAAAGTCTGTGTTGTTTTTCAATA
>Location:NODE_304263_length_4982_cov_28.985548	Coordinate:3378	Reads:1	Hits:1	Allocated_reads:1	Strand:-
TTACCCATTTAAAGTCTGTGTTGTTTTTCAA
>Location:NODE_304263_length_4982_cov_28.985548	Coordinate:3381	Reads:1	Hits:1	Allocated_reads:1	Strand:+
AAAAACAACACAGACTTTAAATGGGT
>Location:NODE_304263_length_4982_cov_28.985548	Coordinate:3381	Reads:1	Hits:1	Allocated_reads:1	Strand:-
TACCCATTTAAAGTCTGTGTTGTTTTT
>Location:NODE_304263_length_4982_cov_28.985548	Coordinate:3383	Reads:1	Hits:1	Allocated_reads:1	Strand:+
AAACAACACAGACTTTAAATGGGT
>Location:NODE_304263_length_4982_cov_28.985548	Coordinate:3383	Reads:1	Hits:1	Allocated_reads:1	Strand:-
TACCCATTTAAAGTCTGTGTTGTTT
>Location:NODE_304263_length_4982_cov_28.985548	Coordinate:3393	Reads:1	Hits:1	Allocated_reads:1	Strand:-
TATCAAAACACCTTACCCATTTAAAGTC
>Location:NODE_304263_length_4982_cov_28.985548	Coordinate:3394	Reads:2	Hits:1	Allocated_reads:2	Strand:-
TATCAAAACACCTTACCCATTTAAAGT
>Location:NODE_304263_length_4982_cov_28.985548	Coordinate:3395	Reads:1	Hits:1	Allocated_reads:1	Strand:-
AACAGCTATCAAAACACCTTACCCATTTAAAG
>Location:NODE_304263_length_4982_cov_28.985548	Coordinate:3398	Reads:1	Hits:1	Allocated_reads:1	Strand:-
ACAGCTATCAAAACACCTTACCCATTTA
>Location:NODE_304263_length_4982_cov_28.985548	Coordinate:3399	Reads:2	Hits:1	Allocated_reads:2	Strand:-
AACAGCTATCAAAACACCTTACCCATTT
>Location:NODE_304263_length_4982_cov_28.985548	Coordinate:3400	Reads:1	Hits:1	Allocated_reads:1	Strand:-
AACAGCTATCAAAACACCTTACCCATT
>Location:NODE_304263_length_4982_cov_28.985548	Coordinate:3400	Reads:1	Hits:1	Allocated_reads:1	Strand:-
AGAAACAGCTATCAAAACACCTTACCCATT
>Location:NODE_304263_length_4982_cov_28.985548	Coordinate:3400	Reads:1	Hits:1	Allocated_reads:1	Strand:-
GAAACAGCTATCAAAACACCTTACCCATT
>Location:NODE_304263_length_4982_cov_28.985548	Coordinate:3402	Reads:1	Hits:1	Allocated_reads:1	Strand:-
TACAGAAACAGCTATCAAAACACCTTACCCA
>Location:NODE_304263_length_4982_cov_28.985548	Coordinate:3403	Reads:1	Hits:1	Allocated_reads:1	Strand:-
TACAGAAACAGCTATCAAAACACCTTACCC
>Location:NODE_304263_length_4982_cov_28.985548	Coordinate:3404	Reads:7	Hits:1	Allocated_reads:7	Strand:-
TACAGAAACAGCTATCAAAACACCTTACC
>Location:NODE_304263_length_4982_cov_28.985548	Coordinate:3405	Reads:1	Hits:1	Allocated_reads:1	Strand:-
TACACTACAGAAACAGCTATCAAAACACCTTAC
>Location:NODE_304263_length_4982_cov_28.985548	Coordinate:3406	Reads:1	Hits:1	Allocated_reads:1	Strand:-
CACTACAGAAACAGCTATCAAAACACCTTA
>Location:NODE_304263_length_4982_cov_28.985548	Coordinate:3406	Reads:1	Hits:1	Allocated_reads:1	Strand:-
CTACAGAAACAGCTATCAAAACACCTTA
>Location:NODE_304263_length_4982_cov_28.985548	Coordinate:3406	Reads:2	Hits:1	Allocated_reads:2	Strand:-
TACAGAAACAGCTATCAAAACACCTTA
>Location:NODE_304263_length_4982_cov_28.985548	Coordinate:3408	Reads:1	Hits:1	Allocated_reads:1	Strand:-
ACACTACAGAAACAGCTATCAAAACACCT
>Location:NODE_304263_length_4982_cov_28.985548	Coordinate:3408	Reads:1	Hits:1	Allocated_reads:1	Strand:-
ACTACAGAAACAGCTATCAAAACACCT
>Location:NODE_304263_length_4982_cov_28.985548	Coordinate:3408	Reads:13	Hits:1	Allocated_reads:13	Strand:-
CACTACAGAAACAGCTATCAAAACACCT
>Location:NODE_304263_length_4982_cov_28.985548	Coordinate:3408	Reads:6	Hits:1	Allocated_reads:6	Strand:-
TACACTACAGAAACAGCTATCAAAACACCT
>Location:NODE_304263_length_4982_cov_28.985548	Coordinate:3409	Reads:4	Hits:1	Allocated_reads:4	Strand:-
ACACTACAGAAACAGCTATCAAAACACC
>Location:NODE_304263_length_4982_cov_28.985548	Coordinate:3409	Reads:28	Hits:1	Allocated_reads:28	Strand:-
CACTACAGAAACAGCTATCAAAACACC
>Location:NODE_304263_length_4982_cov_28.985548	Coordinate:3409	Reads:26	Hits:1	Allocated_reads:26	Strand:-
TACACTACAGAAACAGCTATCAAAACACC
>Location:NODE_304263_length_4982_cov_28.985548	Coordinate:3409	Reads:1	Hits:1	Allocated_reads:1	Strand:-
TGTACACTACAGAAACAGCTATCAAAACACC
>Location:NODE_304263_length_4982_cov_28.985548	Coordinate:3410	Reads:9	Hits:1	Allocated_reads:9	Strand:-
CACTACAGAAACAGCTATCAAAACAC
>Location:NODE_304263_length_4982_cov_28.985548	Coordinate:3410	Reads:1	Hits:1	Allocated_reads:1	Strand:-
TACACTACAGAAACAGCTATCAGAACAC
>Location:NODE_304263_length_4982_cov_28.985548	Coordinate:3410	Reads:5	Hits:1	Allocated_reads:5	Strand:-
TACACTACAGAAACAGCTATCAAAACAC
>Location:NODE_304263_length_4982_cov_28.985548	Coordinate:3411	Reads:1	Hits:1	Allocated_reads:1	Strand:-
TACACTACAGAAACAGCTATCAAAACA
>Location:NODE_304263_length_4982_cov_28.985548	Coordinate:3411	Reads:2	Hits:1	Allocated_reads:2	Strand:+
TGTTTTGATAGCTGTTTCTGTAGTG
>Location:NODE_304263_length_4982_cov_28.985548	Coordinate:3412	Reads:4	Hits:1	Allocated_reads:4	Strand:-
CACTACAGAAACAGCTATCAAAAC
>Location:NODE_304263_length_4982_cov_28.985548	Coordinate:3412	Reads:4	Hits:1	Allocated_reads:4	Strand:-
TACACTACAGAAACAGCTATCAAAAC
>Location:NODE_304263_length_4982_cov_28.985548	Coordinate:3412	Reads:18	Hits:1	Allocated_reads:18	Strand:-
TGTACACTACAGAAACAGCTATCAAAAC
>Location:NODE_304263_length_4982_cov_28.985548	Coordinate:3414	Reads:1	Hits:1	Allocated_reads:1	Strand:-
TGGCTGTACACTACAGAAACAGCTATCAAA
>Location:NODE_304263_length_4982_cov_28.985548	Coordinate:3416	Reads:1	Hits:1	Allocated_reads:1	Strand:+
TGATAGCTGTTTCTGTAGTGTACA
>Location:NODE_304263_length_4982_cov_28.985548	Coordinate:3421	Reads:1	Hits:1	Allocated_reads:1	Strand:-
TGAAGCCAATGGCTGTACACTACAGAAACAGC
>Location:NODE_304263_length_4982_cov_28.985548	Coordinate:3422	Reads:1	Hits:1	Allocated_reads:1	Strand:-
GAAGCCAATGGCTGTACACTACAGAAACAG
>Location:NODE_304263_length_4982_cov_28.985548	Coordinate:3423	Reads:1	Hits:1	Allocated_reads:1	Strand:-
AGCCAATGGCTGTACACTACAGAAACA
>Location:NODE_304263_length_4982_cov_28.985548	Coordinate:3423	Reads:1	Hits:1	Allocated_reads:1	Strand:-
GAAGCCAATGGCTGTACACTACAGAAACA
>Location:NODE_304263_length_4982_cov_28.985548	Coordinate:3423	Reads:2	Hits:1	Allocated_reads:2	Strand:+
TGTTTCTGTAGTGTACAGCCATTGG
>Location:NODE_304263_length_4982_cov_28.985548	Coordinate:3423	Reads:7	Hits:1	Allocated_reads:7	Strand:+
TGTTTCTGTAGTGTACAGCCATTGGC
>Location:NODE_304263_length_4982_cov_28.985548	Coordinate:3423	Reads:1	Hits:1	Allocated_reads:1	Strand:+
TGTTTCTGTAGTGTACAGCCATTGGCG
>Location:NODE_304263_length_4982_cov_28.985548	Coordinate:3423	Reads:6	Hits:1	Allocated_reads:6	Strand:+
TGTTTCTGTAGTGTACAGCCATTGGCTT
>Location:NODE_304263_length_4982_cov_28.985548	Coordinate:3423	Reads:4	Hits:1	Allocated_reads:4	Strand:+
TGTTTCTGTAGTGTACAGCCATTGGCTTC
>Location:NODE_304263_length_4982_cov_28.985548	Coordinate:3423	Reads:1	Hits:1	Allocated_reads:1	Strand:+
TGTTTCTGTAGTGTACAGCCATTGGCTTCACT
>Location:NODE_304263_length_4982_cov_28.985548	Coordinate:3424	Reads:1	Hits:1	Allocated_reads:1	Strand:+
GTTTCTGTAGTGTACAGCCATTGGCTTC
>Location:NODE_304263_length_4982_cov_28.985548	Coordinate:3424	Reads:4	Hits:1	Allocated_reads:4	Strand:-
TGAAGCCAATGGCTGTACACTACAGAAAC
>Location:NODE_304263_length_4982_cov_28.985548	Coordinate:3426	Reads:2	Hits:1	Allocated_reads:2	Strand:+
TTCTGTAGTGTACAGCCATTGGCT
>Location:NODE_304263_length_4982_cov_28.985548	Coordinate:3426	Reads:1	Hits:1	Allocated_reads:1	Strand:+
TTCTGTAGTGTACAGCCATTGGCTA
>Location:NODE_304263_length_4982_cov_28.985548	Coordinate:3426	Reads:3	Hits:1	Allocated_reads:3	Strand:+
TTCTGTAGTGTACAGCCATTGGCTT
>Location:NODE_304263_length_4982_cov_28.985548	Coordinate:3426	Reads:20	Hits:1	Allocated_reads:20	Strand:+
TTCTGTAGTGTACAGCCATTGGCTTC
>Location:NODE_304263_length_4982_cov_28.985548	Coordinate:3426	Reads:1	Hits:1	Allocated_reads:1	Strand:+
TTCTGTAGTGTACAGCCATTGGCTTCA
>Location:NODE_304263_length_4982_cov_28.985548	Coordinate:3426	Reads:2	Hits:1	Allocated_reads:2	Strand:+
TTCTGTAGTGTACAGCCATTGGCTTCAC
>Location:NODE_304263_length_4982_cov_28.985548	Coordinate:3432	Reads:1	Hits:1	Allocated_reads:1	Strand:-
AACTGAGTGAAGCCAATGGCTGTACACT
>Location:NODE_304263_length_4982_cov_28.985548	Coordinate:3433	Reads:1	Hits:1	Allocated_reads:1	Strand:-
TCAAACTGAGTGAAGCCAATGGCTGTACAT
>Location:NODE_304263_length_4982_cov_28.985548	Coordinate:3434	Reads:1	Hits:1	Allocated_reads:1	Strand:-
CAAACTGAGTGAAGCCAATGGCTGTACA
>Location:NODE_304263_length_4982_cov_28.985548	Coordinate:3434	Reads:1	Hits:1	Allocated_reads:1	Strand:-
TTCAAACTGAGTGAAGCCAATGGCTGTACA
>Location:NODE_304263_length_4982_cov_28.985548	Coordinate:3435	Reads:1	Hits:1	Allocated_reads:1	Strand:-
AACTGAGTGAAGCCAATGGCTGTAT
>Location:NODE_304263_length_4982_cov_28.985548	Coordinate:3436	Reads:1	Hits:1	Allocated_reads:1	Strand:-
AACTGAGTGAAGCCAATGGCTGTA
>Location:NODE_304263_length_4982_cov_28.985548	Coordinate:3436	Reads:1	Hits:1	Allocated_reads:1	Strand:-
CAAACTGAGTGAAGCCAATGGCTGTA
>Location:NODE_304263_length_4982_cov_28.985548	Coordinate:3436	Reads:1	Hits:1	Allocated_reads:1	Strand:-
TTCAAACTGAGTGAAGCCAATGGCTGTA
>Location:NODE_304263_length_4982_cov_28.985548	Coordinate:3437	Reads:1	Hits:1	Allocated_reads:1	Strand:-
TTTCAAACTGAGTGAAGCCAATGGCTGT
>Location:NODE_304263_length_4982_cov_28.985548	Coordinate:3438	Reads:1	Hits:1	Allocated_reads:1	Strand:-
CAAACTGAGTGAAGCCAATGGCTT
>Location:NODE_304263_length_4982_cov_28.985548	Coordinate:3439	Reads:1	Hits:1	Allocated_reads:1	Strand:-
GAACAAACTTTCAAACTGAGTGAAGCCAATGGCT
>Location:NODE_304263_length_4982_cov_28.985548	Coordinate:3440	Reads:1	Hits:1	Allocated_reads:1	Strand:-
CAAACTTTCAAACTGAGTGAAGCCAATGGC
>Location:NODE_304263_length_4982_cov_28.985548	Coordinate:3443	Reads:1	Hits:1	Allocated_reads:1	Strand:-
AAACTTTCAAACTGAGTGAAGCCAAT
>Location:NODE_304263_length_4982_cov_28.985548	Coordinate:3443	Reads:1	Hits:1	Allocated_reads:1	Strand:-
GAACAAACTTTCAAACTGAGTGAAGCCAAT
>Location:NODE_304263_length_4982_cov_28.985548	Coordinate:3445	Reads:1	Hits:1	Allocated_reads:1	Strand:-
GAACAAACTTTCAAACTGAGTGAAGCCA
>Location:NODE_304263_length_4982_cov_28.985548	Coordinate:3446	Reads:4	Hits:1	Allocated_reads:4	Strand:-
GAACAAACTTTCAAACTGAGTGAAGCC
>Location:NODE_304263_length_4982_cov_28.985548	Coordinate:3447	Reads:2	Hits:1	Allocated_reads:2	Strand:-
AAAAGAACAAACTTTCAAACTGAGTGAAGC
>Location:NODE_304263_length_4982_cov_28.985548	Coordinate:3447	Reads:1	Hits:1	Allocated_reads:1	Strand:-
AAAGAACAAACTTTCAAACTGAGTGAAGC
>Location:NODE_304263_length_4982_cov_28.985548	Coordinate:3447	Reads:1	Hits:1	Allocated_reads:1	Strand:-
GAACAAACTTTCAAACTGAGTGAAGC
>Location:NODE_304263_length_4982_cov_28.985548	Coordinate:3448	Reads:3	Hits:1	Allocated_reads:3	Strand:-
AAAAGAACAAACTTTCAAACTGAGTGAAG
>Location:NODE_304263_length_4982_cov_28.985548	Coordinate:3450	Reads:1	Hits:1	Allocated_reads:1	Strand:-
AAAAGAACAAACTTTCAAACTGAGTGA
>Location:NODE_304263_length_4982_cov_28.985548	Coordinate:3452	Reads:2	Hits:1	Allocated_reads:2	Strand:-
GAAAAAGAACAAACTTTCAAACTGAGT
>Location:NODE_304263_length_4982_cov_28.985548	Coordinate:3452	Reads:4	Hits:1	Allocated_reads:4	Strand:-
GAAGAAAAAGAACAAACTTTCAAACTGAGT
>Location:NODE_304263_length_4982_cov_28.985548	Coordinate:3459	Reads:1	Hits:1	Allocated_reads:1	Strand:-
TGAACGTGGAAGAAAAAGAACAAACTTTCAA
>Location:NODE_304263_length_4982_cov_28.985548	Coordinate:3460	Reads:5	Hits:1	Allocated_reads:5	Strand:-
AACGTGGAAGAAAAAGAACAAACTTTCA
>Location:NODE_304263_length_4982_cov_28.985548	Coordinate:3460	Reads:1	Hits:1	Allocated_reads:1	Strand:-
ACGTGGAAGAAAAAGAACAAACTTTCA
>Location:NODE_304263_length_4982_cov_28.985548	Coordinate:3460	Reads:1	Hits:1	Allocated_reads:1	Strand:-
CTGAACGTGGAAGAAAAAGAACAAACTTTCA
>Location:NODE_304263_length_4982_cov_28.985548	Coordinate:3460	Reads:26	Hits:1	Allocated_reads:26	Strand:-
GAACGTGGAAGAAAAAGAACAAACTTTCA
>Location:NODE_304263_length_4982_cov_28.985548	Coordinate:3460	Reads:1	Hits:1	Allocated_reads:1	Strand:-
TGAACGTGGAAGAAAAAGGACAAACTTTCA
>Location:NODE_304263_length_4982_cov_28.985548	Coordinate:3460	Reads:128	Hits:1	Allocated_reads:128	Strand:-
TGAACGTGGAAGAAAAAGAACAAACTTTCA
>Location:NODE_304263_length_4982_cov_28.985548	Coordinate:3460	Reads:2	Hits:1	Allocated_reads:2	Strand:-
TGCTGAACGTGGAAGAAAAAGAACAAACTTTCA
>Location:NODE_304263_length_4982_cov_28.985548	Coordinate:3461	Reads:1	Hits:1	Allocated_reads:1	Strand:-
GAACGTGGAAGAAAAAGAACAAACTTTC
>Location:NODE_304263_length_4982_cov_28.985548	Coordinate:3461	Reads:1	Hits:1	Allocated_reads:1	Strand:-
TGAACGTGGAAGAAAAAGAACAAACTTTT
>Location:NODE_304263_length_4982_cov_28.985548	Coordinate:3461	Reads:4	Hits:1	Allocated_reads:4	Strand:-
TGAACGTGGAAGAAAAAGAACAAACTTTC
>Location:NODE_304263_length_4982_cov_28.985548	Coordinate:3461	Reads:1	Hits:1	Allocated_reads:1	Strand:-
TGCTGAACGTGGAAGAAAAAGAACAAACTTTC
>Location:NODE_304263_length_4982_cov_28.985548	Coordinate:3462	Reads:3	Hits:1	Allocated_reads:3	Strand:-
AACGTGGAAGAAAAAGAACAAACTTT
>Location:NODE_304263_length_4982_cov_28.985548	Coordinate:3462	Reads:1	Hits:1	Allocated_reads:1	Strand:-
ACGTGGAAGAAAAAGAACAAACTTT
>Location:NODE_304263_length_4982_cov_28.985548	Coordinate:3462	Reads:1	Hits:1	Allocated_reads:1	Strand:-
CGTGGAAGAAAAAGAACAAACTTT
>Location:NODE_304263_length_4982_cov_28.985548	Coordinate:3462	Reads:1	Hits:1	Allocated_reads:1	Strand:-
CTGAACGTGGAAGAAAAAGAACAAACTTT
>Location:NODE_304263_length_4982_cov_28.985548	Coordinate:3462	Reads:20	Hits:1	Allocated_reads:20	Strand:-
GAACGTGGAAGAAAAAGAACAAACTTT
>Location:NODE_304263_length_4982_cov_28.985548	Coordinate:3462	Reads:2	Hits:1	Allocated_reads:2	Strand:-
GCTGAACGTGGAAGAAAAAGAACAAACTTT
>Location:NODE_304263_length_4982_cov_28.985548	Coordinate:3462	Reads:1	Hits:1	Allocated_reads:1	Strand:-
TGAACGTGGAAGAAAAAGAAAAAACTTT
>Location:NODE_304263_length_4982_cov_28.985548	Coordinate:3462	Reads:1	Hits:1	Allocated_reads:1	Strand:-
TGAACGTGGAAGAAAAAGAACAAACTTC
>Location:NODE_304263_length_4982_cov_28.985548	Coordinate:3462	Reads:1	Hits:1	Allocated_reads:1	Strand:-
TGAACGTGGAAGAAAAAGGACAAACTTT
>Location:NODE_304263_length_4982_cov_28.985548	Coordinate:3462	Reads:2	Hits:1	Allocated_reads:2	Strand:-
TGAACGTGGAAGAAAAAGAACAAACCTT
>Location:NODE_304263_length_4982_cov_28.985548	Coordinate:3462	Reads:270	Hits:1	Allocated_reads:270	Strand:-
TGAACGTGGAAGAAAAAGAACAAACTTT
>Location:NODE_304263_length_4982_cov_28.985548	Coordinate:3462	Reads:46	Hits:1	Allocated_reads:46	Strand:-
TGCTGAACGTGGAAGAAAAAGAACAAACTTT
>Location:NODE_304263_length_4982_cov_28.985548	Coordinate:3463	Reads:2	Hits:1	Allocated_reads:2	Strand:+
AAGTTTGTTCTTTTTCTTCCACGTTC
>Location:NODE_304263_length_4982_cov_28.985548	Coordinate:3463	Reads:2	Hits:1	Allocated_reads:2	Strand:-
ACGTGGAAGAAAAAGAACAAACTT
>Location:NODE_304263_length_4982_cov_28.985548	Coordinate:3463	Reads:2	Hits:1	Allocated_reads:2	Strand:-
CTGAACGTGGAAGAAAAAGAACAAACTT
>Location:NODE_304263_length_4982_cov_28.985548	Coordinate:3463	Reads:5	Hits:1	Allocated_reads:5	Strand:-
GAACGTGGAAGAAAAAGAACAAACTT
>Location:NODE_304263_length_4982_cov_28.985548	Coordinate:3463	Reads:7	Hits:1	Allocated_reads:7	Strand:-
GCTGAACGTGGAAGAAAAAGAACAAACTT
>Location:NODE_304263_length_4982_cov_28.985548	Coordinate:3463	Reads:1	Hits:1	Allocated_reads:1	Strand:-
TGAACGTGGAAGAAAAAGAACAAGCTT
>Location:NODE_304263_length_4982_cov_28.985548	Coordinate:3463	Reads:107	Hits:1	Allocated_reads:107	Strand:-
TGAACGTGGAAGAAAAAGAACAAACTT
>Location:NODE_304263_length_4982_cov_28.985548	Coordinate:3463	Reads:1	Hits:1	Allocated_reads:1	Strand:-
TGCTGAACGTGGAAGAAAAGGAACAAACTT
>Location:NODE_304263_length_4982_cov_28.985548	Coordinate:3463	Reads:108	Hits:1	Allocated_reads:108	Strand:-
TGCTGAACGTGGAAGAAAAAGAACAAACTT
>Location:NODE_304263_length_4982_cov_28.985548	Coordinate:3464	Reads:2	Hits:1	Allocated_reads:2	Strand:-
AACGTGGAAGAAAAAGAACAAACT
>Location:NODE_304263_length_4982_cov_28.985548	Coordinate:3464	Reads:5	Hits:1	Allocated_reads:5	Strand:-
GCTGAACGTGGAAGAAAAAGAACAAACT
>Location:NODE_304263_length_4982_cov_28.985548	Coordinate:3464	Reads:12	Hits:1	Allocated_reads:12	Strand:-
TGAACGTGGAAGAAAAAGAACAAACT
>Location:NODE_304263_length_4982_cov_28.985548	Coordinate:3464	Reads:99	Hits:1	Allocated_reads:99	Strand:-
TGCTGAACGTGGAAGAAAAAGAACAAACT
>Location:NODE_304263_length_4982_cov_28.985548	Coordinate:3465	Reads:6	Hits:1	Allocated_reads:6	Strand:-
TGCTGAACGTGGAAGAAAAAGAACAAAC
>Location:NODE_304263_length_4982_cov_28.985548	Coordinate:3470	Reads:1	Hits:1	Allocated_reads:1	Strand:-
TAGCCGTGCTGAACGTGGAAGAAAAAGAA
>Location:NODE_304263_length_4982_cov_28.985548	Coordinate:3477	Reads:1	Hits:1	Allocated_reads:1	Strand:-
TCAGTTAGCCGTGCTGAACGTGGAAGA
>Location:NODE_304263_length_4982_cov_28.985548	Coordinate:3478	Reads:3	Hits:1	Allocated_reads:3	Strand:-
TCAGTTAGCCGTGCTGAACGTGGAAG
>Location:NODE_304263_length_4982_cov_28.985548	Coordinate:3480	Reads:7	Hits:1	Allocated_reads:7	Strand:-
TCAGTTAGCCGTGCTGAACGTGGA
>Location:NODE_304263_length_4982_cov_28.985548	Coordinate:3480	Reads:1	Hits:1	Allocated_reads:1	Strand:+
TCCACGTTCAGCACGGCTAACTGAA
>Location:NODE_304263_length_4982_cov_28.985548	Coordinate:3480	Reads:2	Hits:1	Allocated_reads:2	Strand:+
TCCACGTTCAGCACGGCTAACTGAACT
>Location:NODE_304263_length_4982_cov_28.985548	Coordinate:3482	Reads:1	Hits:1	Allocated_reads:1	Strand:+
CACGTTCAGCACGGCTAACTGAAC
>Location:NODE_304263_length_4982_cov_28.985548	Coordinate:3485	Reads:1	Hits:1	Allocated_reads:1	Strand:-
CCATTAGTTCAGTTAGCCGTGCTGAAC
>Location:NODE_304263_length_4982_cov_28.985548	Coordinate:3488	Reads:1	Hits:1	Allocated_reads:1	Strand:+
CAGCACGGCTAACTGAACTAATGGCACAAG
>Location:NODE_304263_length_4982_cov_28.985548	Coordinate:3490	Reads:3	Hits:1	Allocated_reads:3	Strand:-
AACCCTTGTGCCATTAGTTCAGTTAGCCGTGC
>Location:NODE_304263_length_4982_cov_28.985548	Coordinate:3490	Reads:1	Hits:1	Allocated_reads:1	Strand:-
ACCCTTGTGCCATTAGTTCAGTTAGCCGAAA
>Location:NODE_304263_length_4982_cov_28.985548	Coordinate:3490	Reads:2	Hits:1	Allocated_reads:2	Strand:-
CCCTTGTGCCATTAGTTCAGTTAGCCGTGC
>Location:NODE_304263_length_4982_cov_28.985548	Coordinate:3491	Reads:1	Hits:1	Allocated_reads:1	Strand:-
TTGTGCCATTAGTTCAGTTAGCCGTG
>Location:NODE_304263_length_4982_cov_28.985548	Coordinate:3492	Reads:2	Hits:1	Allocated_reads:2	Strand:-
ACCCTTGTGCCATTAGTTCAGTTAGCCGA
>Location:NODE_304263_length_4982_cov_28.985548	Coordinate:3492	Reads:2	Hits:1	Allocated_reads:2	Strand:-
ACCCTTGTGCCATTAGTTCAGTTAGCCGT
>Location:NODE_304263_length_4982_cov_28.985548	Coordinate:3493	Reads:3	Hits:1	Allocated_reads:3	Strand:-
AACCCTTGTGCCATTAGTTCAGTTAGCCG
>Location:NODE_304263_length_4982_cov_28.985548	Coordinate:3493	Reads:1	Hits:1	Allocated_reads:1	Strand:-
GAAAACCCTTGTGCCATTAGTTCAGTTAGCCG
>Location:NODE_304263_length_4982_cov_28.985548	Coordinate:3494	Reads:1	Hits:1	Allocated_reads:1	Strand:-
AAACCCTTGTGCCATTAGTTCAGTTAGCC
>Location:NODE_304263_length_4982_cov_28.985548	Coordinate:3494	Reads:12	Hits:1	Allocated_reads:12	Strand:-
AACCCTTGTGCCATTAGTTCAGTTAGCC
>Location:NODE_304263_length_4982_cov_28.985548	Coordinate:3494	Reads:1	Hits:1	Allocated_reads:1	Strand:-
ACCCTTGTGCCATTAGTTCAGTTTGCC
>Location:NODE_304263_length_4982_cov_28.985548	Coordinate:3494	Reads:3	Hits:1	Allocated_reads:3	Strand:-
ACCCTTGTGCCATTAGTTCAGTTAGCC
>Location:NODE_304263_length_4982_cov_28.985548	Coordinate:3494	Reads:1	Hits:1	Allocated_reads:1	Strand:-
CCCTTGTGCCATTAGTTCAGTTAGCC
>Location:NODE_304263_length_4982_cov_28.985548	Coordinate:3495	Reads:2	Hits:1	Allocated_reads:2	Strand:-
AAAACCCTTGTGCCATTAGTTCAGTTAGC
>Location:NODE_304263_length_4982_cov_28.985548	Coordinate:3495	Reads:1	Hits:1	Allocated_reads:1	Strand:-
AACCCTTGTGCCATTAGTTCAGTTAGA
>Location:NODE_304263_length_4982_cov_28.985548	Coordinate:3495	Reads:4	Hits:1	Allocated_reads:4	Strand:-
AACCCTTGTGCCATTAGTTCAGTTAGC
>Location:NODE_304263_length_4982_cov_28.985548	Coordinate:3495	Reads:2	Hits:1	Allocated_reads:2	Strand:-
ACCCTTGTGCCATTAGTTCAGTTAGC
>Location:NODE_304263_length_4982_cov_28.985548	Coordinate:3495	Reads:1	Hits:1	Allocated_reads:1	Strand:-
TGAAAACCCTTGTGCCATTAGTTCAGTTAGC
>Location:NODE_304263_length_4982_cov_28.985548	Coordinate:3496	Reads:1	Hits:1	Allocated_reads:1	Strand:-
AACCCTTGTGCCATTAGTTCAGTTAG
>Location:NODE_304263_length_4982_cov_28.985548	Coordinate:3496	Reads:1	Hits:1	Allocated_reads:1	Strand:-
ACCCTTGTGCCATTAGTTCAGTTAG
>Location:NODE_304263_length_4982_cov_28.985548	Coordinate:3497	Reads:1	Hits:1	Allocated_reads:1	Strand:-
AAACCCTTGTGCCATTAGTTCAGTTA
>Location:NODE_304263_length_4982_cov_28.985548	Coordinate:3497	Reads:2	Hits:1	Allocated_reads:2	Strand:-
AACCCTTGTGCCATTAGTTCAGTTA
>Location:NODE_304263_length_4982_cov_28.985548	Coordinate:3497	Reads:3	Hits:1	Allocated_reads:3	Strand:-
TGAAAACCCTTGTGCCATTAGTTCAGTTA
>Location:NODE_304263_length_4982_cov_28.985548	Coordinate:3498	Reads:1	Hits:1	Allocated_reads:1	Strand:-
AAAACCCTTGTGCCATTAGTTCAGTT
>Location:NODE_304263_length_4982_cov_28.985548	Coordinate:3498	Reads:1	Hits:1	Allocated_reads:1	Strand:-
TGAAAACCCTTGTGCCATTAGTTCAGTT
>Location:NODE_304263_length_4982_cov_28.985548	Coordinate:3499	Reads:1	Hits:1	Allocated_reads:1	Strand:-
TCTGTGAAAACCCTTGTGCCATTAGTTCAGT
>Location:NODE_304263_length_4982_cov_28.985548	Coordinate:3499	Reads:2	Hits:1	Allocated_reads:2	Strand:-
TGTGAAAACCCTTGTGCCATTAGTTCAGT
>Location:NODE_304263_length_4982_cov_28.985548	Coordinate:3502	Reads:1	Hits:1	Allocated_reads:1	Strand:-
TTTAGTCTGTGAAAACCCTTGTGCCATTAGTTT
>Location:NODE_304263_length_4982_cov_28.985548	Coordinate:3503	Reads:1	Hits:1	Allocated_reads:1	Strand:-
TAGTCTGTGAAAACCCTTGTGCCATTAGTT
>Location:NODE_304263_length_4982_cov_28.985548	Coordinate:3504	Reads:5	Hits:1	Allocated_reads:5	Strand:-
TAGTCTGTGAAAACCCTTGTGCCATTAGT
>Location:NODE_304263_length_4982_cov_28.985548	Coordinate:3504	Reads:1	Hits:1	Allocated_reads:1	Strand:-
TCTGTGAAAACCCTTGTGCCATTAGT
>Location:NODE_304263_length_4982_cov_28.985548	Coordinate:3504	Reads:1	Hits:1	Allocated_reads:1	Strand:-
TTAGTCTGTGAAAACCCTTGTGCCATTAGT
>Location:NODE_304263_length_4982_cov_28.985548	Coordinate:3504	Reads:7	Hits:1	Allocated_reads:7	Strand:-
TTTAGTCTGTGAAAACCCTTGTGCCATTAGT
>Location:NODE_304263_length_4982_cov_28.985548	Coordinate:3505	Reads:1	Hits:1	Allocated_reads:1	Strand:-
TTTAGTCTGTGAAAACCCTTGTGCCATTAG
>Location:NODE_304263_length_4982_cov_28.985548	Coordinate:3507	Reads:2	Hits:1	Allocated_reads:2	Strand:-
CATTTAGTCTGTGAAAACCCTTGTGCCATT
>Location:NODE_304263_length_4982_cov_28.985548	Coordinate:3507	Reads:2	Hits:1	Allocated_reads:2	Strand:-
TAGTCTGTGAAAACCCTTGTGCCATT
>Location:NODE_304263_length_4982_cov_28.985548	Coordinate:3507	Reads:5	Hits:1	Allocated_reads:5	Strand:-
TTTAGTCTGTGAAAACCCTTGTGCCATT
>Location:NODE_304263_length_4982_cov_28.985548	Coordinate:3508	Reads:2	Hits:1	Allocated_reads:2	Strand:-
CATTTAGTCTGTGAAAACCCTTGTGCCAT
>Location:NODE_304263_length_4982_cov_28.985548	Coordinate:3509	Reads:2	Hits:1	Allocated_reads:2	Strand:-
CATTTAGTCTGTGAAAACCCTTGTGCCA
>Location:NODE_304263_length_4982_cov_28.985548	Coordinate:3510	Reads:2	Hits:1	Allocated_reads:2	Strand:-
CATTTAGTCTGTGAAAACCCTTGTGCC
>Location:NODE_304263_length_4982_cov_28.985548	Coordinate:3510	Reads:3	Hits:1	Allocated_reads:3	Strand:-
TTTAGTCTGTGAAAACCCTTGTGCC
>Location:NODE_304263_length_4982_cov_28.985548	Coordinate:3511	Reads:2	Hits:1	Allocated_reads:2	Strand:-
CATTTAGTCTGTGAAAACCCTTGTGC
>Location:NODE_304263_length_4982_cov_28.985548	Coordinate:3511	Reads:1	Hits:1	Allocated_reads:1	Strand:-
GACATTTAGTCTGTGAAAACCCTTGTGC
>Location:NODE_304263_length_4982_cov_28.985548	Coordinate:3511	Reads:1	Hits:1	Allocated_reads:1	Strand:+
GCACAAGGGTTTTCACAGACTAAATGTCTGA
>Location:NODE_304263_length_4982_cov_28.985548	Coordinate:3512	Reads:1	Hits:1	Allocated_reads:1	Strand:+
CACAAGGGTTTTCACAGACTAAAT
>Location:NODE_304263_length_4982_cov_28.985548	Coordinate:3512	Reads:2	Hits:1	Allocated_reads:2	Strand:+
CACAAGGGTTTTCACAGACTAAATG
>Location:NODE_304263_length_4982_cov_28.985548	Coordinate:3512	Reads:1	Hits:1	Allocated_reads:1	Strand:+
CACAAGGGTTTTCACAGACTAAATGT
>Location:NODE_304263_length_4982_cov_28.985548	Coordinate:3512	Reads:23	Hits:1	Allocated_reads:23	Strand:+
CACAAGGGTTTTCACAGACTAAATGTC
>Location:NODE_304263_length_4982_cov_28.985548	Coordinate:3512	Reads:2	Hits:1	Allocated_reads:2	Strand:+
CACAAGGGTTTTCACAGACTAAATGTCT
>Location:NODE_304263_length_4982_cov_28.985548	Coordinate:3512	Reads:1	Hits:1	Allocated_reads:1	Strand:+
CACAAGGGTTTTCACAGACTAAATGTCTGA
>Location:NODE_304263_length_4982_cov_28.985548	Coordinate:3512	Reads:1	Hits:1	Allocated_reads:1	Strand:-
GACATTTAGTCTGTGAAAACCCTTGTG
>Location:NODE_304263_length_4982_cov_28.985548	Coordinate:3513	Reads:1	Hits:1	Allocated_reads:1	Strand:+
ACAAGGGTTTTCACAGACTAAATGTC
>Location:NODE_304263_length_4982_cov_28.985548	Coordinate:3515	Reads:1	Hits:1	Allocated_reads:1	Strand:+
AAGGGTTTTCACAGACTAAATGTCTGA
>Location:NODE_304263_length_4982_cov_28.985548	Coordinate:3525	Reads:1	Hits:1	Allocated_reads:1	Strand:-
TCAGAAAGCTGTTTCAGACATTTAGTCTGT
>Location:NODE_304263_length_4982_cov_28.985548	Coordinate:3528	Reads:1	Hits:1	Allocated_reads:1	Strand:-
ACATCAGAAAGCTGTTTCAGACATTTAGTC
>Location:NODE_304263_length_4982_cov_28.985548	Coordinate:3528	Reads:1	Hits:1	Allocated_reads:1	Strand:-
CATCAGAAAGCTGTTTCAGACATTTAGTC
>Location:NODE_304263_length_4982_cov_28.985548	Coordinate:3528	Reads:6	Hits:1	Allocated_reads:6	Strand:-
TCAGAAAGCTGTTTCAGACATTTAGTC
>Location:NODE_304263_length_4982_cov_28.985548	Coordinate:3533	Reads:2	Hits:1	Allocated_reads:2	Strand:-
TACACACATCAGAAAGCTGTTTCAGACATT
>Location:NODE_304263_length_4982_cov_28.985548	Coordinate:3535	Reads:5	Hits:1	Allocated_reads:5	Strand:-
TATTACACACATCAGAAAGCTGTTTCAGACA
>Location:NODE_304263_length_4982_cov_28.985548	Coordinate:3536	Reads:1	Hits:1	Allocated_reads:1	Strand:-
ATTACACACATCAGAAAGCTGTTTCAGAC
>Location:NODE_304263_length_4982_cov_28.985548	Coordinate:3536	Reads:4	Hits:1	Allocated_reads:4	Strand:-
TATTACACACATCAGAAAGCTGTTTCAGAC
>Location:NODE_304263_length_4982_cov_28.985548	Coordinate:3537	Reads:3	Hits:1	Allocated_reads:3	Strand:-
ATTACACACATCAGAAAGCTGTTTCAGA
>Location:NODE_304263_length_4982_cov_28.985548	Coordinate:3537	Reads:1	Hits:1	Allocated_reads:1	Strand:-
TACACACATCAGAAAGCTGTTTCAGA
>Location:NODE_304263_length_4982_cov_28.985548	Coordinate:3537	Reads:1	Hits:1	Allocated_reads:1	Strand:-
TATTACACACATCAGAAAGCCGTTTCAGA
>Location:NODE_304263_length_4982_cov_28.985548	Coordinate:3537	Reads:1	Hits:1	Allocated_reads:1	Strand:-
TATTACACACATCAGAAAGCTGTTCCAGA
>Location:NODE_304263_length_4982_cov_28.985548	Coordinate:3537	Reads:2	Hits:1	Allocated_reads:2	Strand:-
TATTACACACATCAGAAAGCTGTATCAGA
>Location:NODE_304263_length_4982_cov_28.985548	Coordinate:3537	Reads:836	Hits:1	Allocated_reads:836	Strand:-
TATTACACACATCAGAAAGCTGTTTCAGA
>Location:NODE_304263_length_4982_cov_28.985548	Coordinate:3537	Reads:12	Hits:1	Allocated_reads:12	Strand:-
TTACACACATCAGAAAGCTGTTTCAGA
>Location:NODE_304263_length_4982_cov_28.985548	Coordinate:3539	Reads:1	Hits:1	Allocated_reads:1	Strand:-
GATATTACACACATCAGAAAGCTGTTTCA
>Location:NODE_304263_length_4982_cov_28.985548	Coordinate:3539	Reads:13	Hits:1	Allocated_reads:13	Strand:-
TATTACACACATCAGAAAGCTGTTTCA
>Location:NODE_304263_length_4982_cov_28.985548	Coordinate:3540	Reads:16	Hits:1	Allocated_reads:16	Strand:-
TATTACACACATCAGAAAGCTGTTTC
>Location:NODE_304263_length_4982_cov_28.985548	Coordinate:3541	Reads:1	Hits:1	Allocated_reads:1	Strand:-
TATTACACACATCAGAAAGCTGTTT
>Location:NODE_304263_length_4982_cov_28.985548	Coordinate:3542	Reads:1	Hits:1	Allocated_reads:1	Strand:-
TCAGATATTACACACATCAGAAAGCTGTT
>Location:NODE_304263_length_4982_cov_28.985548	Coordinate:3546	Reads:1	Hits:1	Allocated_reads:1	Strand:-
TCGCTCAGATATTACACACATCAGAAAGC
>Location:NODE_304263_length_4982_cov_28.985548	Coordinate:3547	Reads:2	Hits:1	Allocated_reads:2	Strand:-
ATCGCTCAGATATTACACACATCAGAAAG
>Location:NODE_304263_length_4982_cov_28.985548	Coordinate:3551	Reads:1	Hits:1	Allocated_reads:1	Strand:-
TCGCTCAGATATTACACACATCAG
>Location:NODE_304263_length_4982_cov_28.985548	Coordinate:3552	Reads:1	Hits:1	Allocated_reads:1	Strand:-
CAGAATCGCTCAGATATTACACACATCA
>Location:NODE_304263_length_4982_cov_28.985548	Coordinate:3553	Reads:1	Hits:1	Allocated_reads:1	Strand:-
CAGAATCGCTCAGATATTACACACATC
>Location:NODE_304263_length_4982_cov_28.985548	Coordinate:3553	Reads:1	Hits:1	Allocated_reads:1	Strand:-
TTCAGAATCGCTCAGATATTACACACATC
>Location:NODE_304263_length_4982_cov_28.985548	Coordinate:3555	Reads:1	Hits:1	Allocated_reads:1	Strand:-
TGTTCAGAATCGCTCAGATATTACACACA
>Location:NODE_304263_length_4982_cov_28.985548	Coordinate:3556	Reads:1	Hits:1	Allocated_reads:1	Strand:+
GTGTGTAATATCTGAGCGATTCTT
>Location:NODE_304263_length_4982_cov_28.985548	Coordinate:3556	Reads:3	Hits:1	Allocated_reads:3	Strand:+
GTGTGTAATATCTGAGCGATTCTG
>Location:NODE_304263_length_4982_cov_28.985548	Coordinate:3556	Reads:3	Hits:1	Allocated_reads:3	Strand:+
GTGTGTAATATCTGAGCGATTCTGA
>Location:NODE_304263_length_4982_cov_28.985548	Coordinate:3556	Reads:3	Hits:1	Allocated_reads:3	Strand:+
GTGTGTAATATCTGAGCGATTCTGAA
>Location:NODE_304263_length_4982_cov_28.985548	Coordinate:3556	Reads:3	Hits:1	Allocated_reads:3	Strand:+
GTGTGTAATATCTGAGCGATTCTGAAC
>Location:NODE_304263_length_4982_cov_28.985548	Coordinate:3564	Reads:1	Hits:1	Allocated_reads:1	Strand:+
TATCTGAGCGATTCTGAACAAAGTGTT
>Location:NODE_304263_length_4982_cov_28.985548	Coordinate:3565	Reads:1	Hits:1	Allocated_reads:1	Strand:-
ATCCACTTTGTTCAGAATCGCTCAGAA
>Location:NODE_304263_length_4982_cov_28.985548	Coordinate:3565	Reads:2	Hits:1	Allocated_reads:2	Strand:+
ATCTGAGCGATTCTGAACAAAGTGGATGTT
>Location:NODE_304263_length_4982_cov_28.985548	Coordinate:3566	Reads:1	Hits:1	Allocated_reads:1	Strand:-
CATCCACTTTGTTCAGAATCGCTCAGA
>Location:NODE_304263_length_4982_cov_28.985548	Coordinate:3570	Reads:1	Hits:1	Allocated_reads:1	Strand:-
TTCAAACATCCACTTTGTTCAGAATCGCT
>Location:NODE_304263_length_4982_cov_28.985548	Coordinate:3571	Reads:1	Hits:1	Allocated_reads:1	Strand:-
TTCAAACATCCACTTTGTTCAGAATCGC
>Location:NODE_304263_length_4982_cov_28.985548	Coordinate:3575	Reads:1	Hits:1	Allocated_reads:1	Strand:-
TTATTTCATTCAAACATCCACTTTGTTCAGAA
>Location:NODE_304263_length_4982_cov_28.985548	Coordinate:3576	Reads:1	Hits:1	Allocated_reads:1	Strand:-
TTATTTCATTCAAACATCCACTTTGTTCAGA
>Location:NODE_304263_length_4982_cov_28.985548	Coordinate:3578	Reads:1	Hits:1	Allocated_reads:1	Strand:-
TATTTCATTCAAACATCCACTTTGTTCA
>Location:NODE_304263_length_4982_cov_28.985548	Coordinate:3578	Reads:1	Hits:1	Allocated_reads:1	Strand:-
TTATTTCATTCAAACATCCACTTTGTTCG
>Location:NODE_304263_length_4982_cov_28.985548	Coordinate:3578	Reads:11	Hits:1	Allocated_reads:11	Strand:-
TTATTTCATTCAAACATCCACTTTGTTCA
>Location:NODE_304263_length_4982_cov_28.985548	Coordinate:3579	Reads:2	Hits:1	Allocated_reads:2	Strand:-
TTATTTCATTCAAACATCCACTTTGTTC
>Location:NODE_304263_length_4982_cov_28.985548	Coordinate:3580	Reads:11	Hits:1	Allocated_reads:11	Strand:-
TTATTTCATTCAAACATCCACTTTGTT
>Location:NODE_304263_length_4982_cov_28.985548	Coordinate:3581	Reads:2	Hits:1	Allocated_reads:2	Strand:-
TTATTTCATTCAAACATCCACTTTGT
>Location:NODE_304263_length_4982_cov_28.985548	Coordinate:3584	Reads:6	Hits:1	Allocated_reads:6	Strand:-
TTCTGTTTTATTTCATTCAAACATCCACTT
>Location:NODE_304263_length_4982_cov_28.985548	Coordinate:3585	Reads:1	Hits:1	Allocated_reads:1	Strand:-
TTCTGTTTTATTTCATTCAAACATCCACT
>Location:NODE_304263_length_4982_cov_28.985548	Coordinate:3589	Reads:1	Hits:1	Allocated_reads:1	Strand:-
CCTTTTCTGTTTTATTTCATTCAAACATC
>Location:NODE_304263_length_4982_cov_28.985548	Coordinate:3596	Reads:1	Hits:1	Allocated_reads:1	Strand:+
GAATGAAATAAAACAGAAAAGGCTG
>Location:NODE_304263_length_4982_cov_28.985548	Coordinate:3597	Reads:5	Hits:1	Allocated_reads:5	Strand:+
AATGAAATAAAACAGAAAAGGCTG
>Location:NODE_304263_length_4982_cov_28.985548	Coordinate:3597	Reads:2	Hits:1	Allocated_reads:2	Strand:+
AATGAAATAAAACAGAAAAGGCTGG
>Location:NODE_304263_length_4982_cov_28.985548	Coordinate:3597	Reads:2	Hits:1	Allocated_reads:2	Strand:+
AATGAAATAAAACAGAAAAGGCTGGA
>Location:NODE_304263_length_4982_cov_28.985548	Coordinate:3597	Reads:1	Hits:1	Allocated_reads:1	Strand:+
AATGAAATAAAACAGAAAAGGCTGGAG
>Location:NODE_304263_length_4982_cov_28.985548	Coordinate:3597	Reads:1	Hits:1	Allocated_reads:1	Strand:+
AATGAAATAAAACAGAAAAAGCTGGAGC
>Location:NODE_304263_length_4982_cov_28.985548	Coordinate:3597	Reads:1	Hits:1	Allocated_reads:1	Strand:+
AATGAAATAAAACAGAAAAGGCTGGAGC
>Location:NODE_304263_length_4982_cov_28.985548	Coordinate:3597	Reads:2	Hits:1	Allocated_reads:2	Strand:+
AATGAAATAAAACAGAAAAGGCTGGAGCTT
>Location:NODE_304263_length_4982_cov_28.985548	Coordinate:3604	Reads:6	Hits:1	Allocated_reads:6	Strand:+
TAAAACAGAAAAGGCTGGAGCTTT
>Location:NODE_304263_length_4982_cov_28.985548	Coordinate:3604	Reads:1	Hits:1	Allocated_reads:1	Strand:+
TAAAACAGAAAAGGCTGGAGCTTTAAT
>Location:NODE_304263_length_4982_cov_28.985548	Coordinate:3604	Reads:4	Hits:1	Allocated_reads:4	Strand:+
TAAAACAGAAAAGGCTGGAGCTTTAATG
>Location:NODE_304263_length_4982_cov_28.985548	Coordinate:3604	Reads:1	Hits:1	Allocated_reads:1	Strand:+
TAAAACAGAAAAGGCTGGAGCTTTAATGT
>Location:NODE_304263_length_4982_cov_28.985548	Coordinate:3606	Reads:1	Hits:1	Allocated_reads:1	Strand:+
AAACAGAAAAGGCTGGAGCTTTAATGCC
>Location:NODE_304263_length_4982_cov_28.985548	Coordinate:3616	Reads:1	Hits:1	Allocated_reads:1	Strand:-
CAGACAGGCATTAAAGCTCCAGCC
>Location:NODE_304263_length_4982_cov_28.985548	Coordinate:3616	Reads:1	Hits:1	Allocated_reads:1	Strand:-
CCACAGACAGGCATTAAAGCTCCAGCC
>Location:NODE_304263_length_4982_cov_28.985548	Coordinate:3617	Reads:1	Hits:1	Allocated_reads:1	Strand:-
TGTCCACAGACAGGCATTAAAGCTCCAGC
>Location:NODE_304263_length_4982_cov_28.985548	Coordinate:3620	Reads:1	Hits:1	Allocated_reads:1	Strand:-
CTCTGTCCACAGACAGGCATTAAAGCTCC
>Location:NODE_304263_length_4982_cov_28.985548	Coordinate:3622	Reads:1	Hits:1	Allocated_reads:1	Strand:-
TGCTCTGTCCACAGACAGGCATTAAAGCT
>Location:NODE_304263_length_4982_cov_28.985548	Coordinate:3634	Reads:1	Hits:1	Allocated_reads:1	Strand:+
TGTCTGTGGACAGAGCAGCAGCTAATGC
>Location:NODE_304263_length_4982_cov_28.985548	Coordinate:3634	Reads:2	Hits:1	Allocated_reads:2	Strand:-
TTAGCTGCTGCTCTGTCCACAGACA
>Location:NODE_304263_length_4982_cov_28.985548	Coordinate:3635	Reads:1	Hits:1	Allocated_reads:1	Strand:-
GCATTAGCTGCTGCTCTGTCCACAGAC
>Location:NODE_304263_length_4982_cov_28.985548	Coordinate:3636	Reads:1	Hits:1	Allocated_reads:1	Strand:-
AAGCATTAGCTGCTGCTCTGTCCACAGA
>Location:NODE_304263_length_4982_cov_28.985548	Coordinate:3636	Reads:1	Hits:1	Allocated_reads:1	Strand:-
AAGCATTAGCTGCTGCTCTGTCCACAGT
>Location:NODE_304263_length_4982_cov_28.985548	Coordinate:3636	Reads:1	Hits:1	Allocated_reads:1	Strand:-
AGCATTAGCTGCTGCTCTGTCCACAGA
>Location:NODE_304263_length_4982_cov_28.985548	Coordinate:3636	Reads:3	Hits:1	Allocated_reads:3	Strand:-
CAAAGCATTAGCTGCTGCTCTGTCCACAGA
>Location:NODE_304263_length_4982_cov_28.985548	Coordinate:3636	Reads:1	Hits:1	Allocated_reads:1	Strand:+
TCTGTGGACAGAGCAGCAGCTAATGC
>Location:NODE_304263_length_4982_cov_28.985548	Coordinate:3637	Reads:1	Hits:1	Allocated_reads:1	Strand:-
AAGCATTAGCTGCTGCTCTGTCCACAG
>Location:NODE_304263_length_4982_cov_28.985548	Coordinate:3637	Reads:1	Hits:1	Allocated_reads:1	Strand:-
CAAAGCATTAGCTGCTGCTCTGTCCACAG
>Location:NODE_304263_length_4982_cov_28.985548	Coordinate:3638	Reads:3	Hits:1	Allocated_reads:3	Strand:-
AAGCATTAGCTGCTGCTCTGTCCACA
>Location:NODE_304263_length_4982_cov_28.985548	Coordinate:3638	Reads:1	Hits:1	Allocated_reads:1	Strand:-
CAAAGCATTAGCTGCTGCTCTGTCCACT
>Location:NODE_304263_length_4982_cov_28.985548	Coordinate:3638	Reads:29	Hits:1	Allocated_reads:29	Strand:-
CAAAGCATTAGCTGCTGCTCTGTCCACA
>Location:NODE_304263_length_4982_cov_28.985548	Coordinate:3638	Reads:1	Hits:1	Allocated_reads:1	Strand:+
TGTGGACAGAGCAGCAGCTAATGC
>Location:NODE_304263_length_4982_cov_28.985548	Coordinate:3638	Reads:1	Hits:1	Allocated_reads:1	Strand:+
TGTGGACAGAGCAGCAGCTAATGCT
>Location:NODE_304263_length_4982_cov_28.985548	Coordinate:3639	Reads:11	Hits:1	Allocated_reads:11	Strand:-
CAAAGCATTAGCTGCTGCTCTGTCCAC
>Location:NODE_304263_length_4982_cov_28.985548	Coordinate:3640	Reads:1	Hits:1	Allocated_reads:1	Strand:-
CAAAGCATTAGCTGCTGCTCTGTCCA
>Location:NODE_304263_length_4982_cov_28.985548	Coordinate:3640	Reads:1	Hits:1	Allocated_reads:1	Strand:-
CAAAGCATTAGCTGCTGCTCTGTCTT
>Location:NODE_304263_length_4982_cov_28.985548	Coordinate:3640	Reads:2	Hits:1	Allocated_reads:2	Strand:-
CAAAGCATTAGCTGCTGCTCTGTCCT
>Location:NODE_304263_length_4982_cov_28.985548	Coordinate:3640	Reads:2	Hits:1	Allocated_reads:2	Strand:+
TGGACAGAGCAGCAGCTAATGCTTT
>Location:NODE_304263_length_4982_cov_28.985548	Coordinate:3641	Reads:7	Hits:1	Allocated_reads:7	Strand:-
CAAAGCATTAGCTGCTGCTCTGTCC
>Location:NODE_304263_length_4982_cov_28.985548	Coordinate:3641	Reads:1	Hits:1	Allocated_reads:1	Strand:-
CACAAAGCATTAGCTGCTGCTCTGTCC
>Location:NODE_304263_length_4982_cov_28.985548	Coordinate:3643	Reads:1	Hits:1	Allocated_reads:1	Strand:-
ACACAAAGCATTAGCTGCTGCTCTGT
>Location:NODE_304263_length_4982_cov_28.985548	Coordinate:3644	Reads:5	Hits:1	Allocated_reads:5	Strand:-
ACACAAAGCATTAGCTGCTGCTCTG
>Location:NODE_304263_length_4982_cov_28.985548	Coordinate:3644	Reads:2	Hits:1	Allocated_reads:2	Strand:-
CAACACAAAGCATTAGCTGCTGCTCTG
>Location:NODE_304263_length_4982_cov_28.985548	Coordinate:3644	Reads:1	Hits:1	Allocated_reads:1	Strand:-
CACAAAGCATTAGCTGCTGCTCTG
>Location:NODE_304263_length_4982_cov_28.985548	Coordinate:3644	Reads:3	Hits:1	Allocated_reads:3	Strand:-
GAGGCAACACAAAGCATTAGCTGCTGCTCTG
>Location:NODE_304263_length_4982_cov_28.985548	Coordinate:3644	Reads:7	Hits:1	Allocated_reads:7	Strand:-
GGCAACACAAAGCATTAGCTGCTGCTCTG
>Location:NODE_304263_length_4982_cov_28.985548	Coordinate:3645	Reads:1	Hits:1	Allocated_reads:1	Strand:-
ACACAAAGCATTAGCTGCTGCTCT
>Location:NODE_304263_length_4982_cov_28.985548	Coordinate:3645	Reads:1	Hits:1	Allocated_reads:1	Strand:-
CAACACAAAGCATTAGCTGCTGCTCT
>Location:NODE_304263_length_4982_cov_28.985548	Coordinate:3648	Reads:1	Hits:1	Allocated_reads:1	Strand:-
GAGAGGCAACACAAAGCATTAGCTGCTGC
>Location:NODE_304263_length_4982_cov_28.985548	Coordinate:3648	Reads:1	Hits:1	Allocated_reads:1	Strand:-
TAATGGAGAGGCAACACAAAGCATTAGCTGCTGC
>Location:NODE_304263_length_4982_cov_28.985548	Coordinate:3649	Reads:1	Hits:1	Allocated_reads:1	Strand:-
TGGAGAGGCAACACAAAGCATTAGCTGCTG
>Location:NODE_304263_length_4982_cov_28.985548	Coordinate:3651	Reads:5	Hits:1	Allocated_reads:5	Strand:-
TAATGGAGAGGCAACACAAAGCATTAGCTGC
>Location:NODE_304263_length_4982_cov_28.985548	Coordinate:3651	Reads:1	Hits:1	Allocated_reads:1	Strand:-
TGGAGAGGCAACACAAAGCATTAGCTGC
>Location:NODE_304263_length_4982_cov_28.985548	Coordinate:3654	Reads:1	Hits:1	Allocated_reads:1	Strand:-
ATGGAGAGGCAACACAAAGCATTAGC
>Location:NODE_304263_length_4982_cov_28.985548	Coordinate:3654	Reads:1	Hits:1	Allocated_reads:1	Strand:-
TAATGGAGAGGCAACACAAAGCATTAGC
>Location:NODE_304263_length_4982_cov_28.985548	Coordinate:3656	Reads:2	Hits:1	Allocated_reads:2	Strand:+
TAATGCTTTGTGTTGCCTCTCCAT
>Location:NODE_304263_length_4982_cov_28.985548	Coordinate:3656	Reads:1	Hits:1	Allocated_reads:1	Strand:+
TAATGCTTTGTGTTGCCTCTCCATT
>Location:NODE_304263_length_4982_cov_28.985548	Coordinate:3659	Reads:1	Hits:1	Allocated_reads:1	Strand:-
TCTGAGGTAATGGAGAGGCAACACAAAGCA
>Location:NODE_304263_length_4982_cov_28.985548	Coordinate:3660	Reads:1	Hits:1	Allocated_reads:1	Strand:-
TCTGAGGTAATGGAGAGGCAACACAAAGC
>Location:NODE_304263_length_4982_cov_28.985548	Coordinate:3660	Reads:1	Hits:1	Allocated_reads:1	Strand:-
TCTGAGGTAATGGAGAGGCAACACAAAGT
>Location:NODE_304263_length_4982_cov_28.985548	Coordinate:3662	Reads:1	Hits:1	Allocated_reads:1	Strand:-
TATTTCTGAGGTAATGGAGAGGCAACACAAA
>Location:NODE_304263_length_4982_cov_28.985548	Coordinate:3662	Reads:1	Hits:1	Allocated_reads:1	Strand:-
TTTCTGAGGTAATGGAGAGGCAACACAAA
>Location:NODE_304263_length_4982_cov_28.985548	Coordinate:3663	Reads:1	Hits:1	Allocated_reads:1	Strand:-
TTTCTGAGGTAATGGAGAGGCAACACAA
>Location:NODE_304263_length_4982_cov_28.985548	Coordinate:3664	Reads:2	Hits:1	Allocated_reads:2	Strand:-
TATTTCTGAGGTAATGGAGAGGCAACACA
>Location:NODE_304263_length_4982_cov_28.985548	Coordinate:3664	Reads:1	Hits:1	Allocated_reads:1	Strand:-
TTTCTGAGGTAATGGAGAGGCAACACA
>Location:NODE_304263_length_4982_cov_28.985548	Coordinate:3665	Reads:2	Hits:1	Allocated_reads:2	Strand:-
TATTTCTGAGGTAATGGAGAGGCAACAC
>Location:NODE_304263_length_4982_cov_28.985548	Coordinate:3665	Reads:1	Hits:1	Allocated_reads:1	Strand:-
TTTCTGAGGTAATGGAGAGGCAACAA
>Location:NODE_304263_length_4982_cov_28.985548	Coordinate:3666	Reads:1	Hits:1	Allocated_reads:1	Strand:-
TATTTCTGAGGTAATGGAGAGGCAACT
>Location:NODE_304263_length_4982_cov_28.985548	Coordinate:3666	Reads:3	Hits:1	Allocated_reads:3	Strand:-
TATTTCTGAGGTAATGGAGAGGCAACA
>Location:NODE_304263_length_4982_cov_28.985548	Coordinate:3667	Reads:1	Hits:1	Allocated_reads:1	Strand:-
TTTCTGAGGTAATGGAGAGGCAAC
>Location:NODE_304263_length_4982_cov_28.985548	Coordinate:3668	Reads:1	Hits:1	Allocated_reads:1	Strand:-
TATTTCTGAGGTAATGGAGAGGCAA
>Location:NODE_304263_length_4982_cov_28.985548	Coordinate:3677	Reads:2	Hits:1	Allocated_reads:2	Strand:-
TCATGTTTTCTTCATATTTCTGAGGTAATG
>Location:NODE_304263_length_4982_cov_28.985548	Coordinate:3678	Reads:1	Hits:1	Allocated_reads:1	Strand:-
CATGTTTTCTTCATATTTCTGAGGTAAT
>Location:NODE_304263_length_4982_cov_28.985548	Coordinate:3680	Reads:1	Hits:1	Allocated_reads:1	Strand:-
TACTCATGTTTTCTTCATATTTCTGAGGTA
>Location:NODE_304263_length_4982_cov_28.985548	Coordinate:3681	Reads:1	Hits:1	Allocated_reads:1	Strand:-
TACTCATGTTTTCTTCATATTTCTGAGGT
>Location:NODE_304263_length_4982_cov_28.985548	Coordinate:3681	Reads:2	Hits:1	Allocated_reads:2	Strand:-
TCATGTTTTCTTCATATTTCTGAGGT
>Location:NODE_304263_length_4982_cov_28.985548	Coordinate:3682	Reads:4	Hits:1	Allocated_reads:4	Strand:-
TACTCATGTTTTCTTCATATTTCTGAGG
>Location:NODE_304263_length_4982_cov_28.985548	Coordinate:3685	Reads:1	Hits:1	Allocated_reads:1	Strand:-
TACTCATGTTTTCTTCATATTTCTG
>Location:NODE_304263_length_4982_cov_28.985548	Coordinate:3686	Reads:1	Hits:1	Allocated_reads:1	Strand:-
TACTCATGTTTTCTTCATATTTCT
>Location:NODE_304263_length_4982_cov_28.985548	Coordinate:3689	Reads:1	Hits:1	Allocated_reads:1	Strand:-
CAAGACAAATACTCATGTTTTCTTCATATT
>Location:NODE_304263_length_4982_cov_28.985548	Coordinate:3689	Reads:1	Hits:1	Allocated_reads:1	Strand:-
TTCCAAGACAAATACTCATGTTTTCTTCATATT
>Location:NODE_304263_length_4982_cov_28.985548	Coordinate:3690	Reads:1	Hits:1	Allocated_reads:1	Strand:-
CCAAGACAAATACTCATGTTTTCTTCATAT
>Location:NODE_304263_length_4982_cov_28.985548	Coordinate:3690	Reads:1	Hits:1	Allocated_reads:1	Strand:-
TCCAAGACAAATACTCATGTTTTCTTCATAT
>Location:NODE_304263_length_4982_cov_28.985548	Coordinate:3690	Reads:2	Hits:1	Allocated_reads:2	Strand:-
TTCCAAGACAAATACTCATGTTTTCTTCATAT
>Location:NODE_304263_length_4982_cov_28.985548	Coordinate:3691	Reads:1	Hits:1	Allocated_reads:1	Strand:-
AAGACAAATACTCATGTTTTCTTCATA
>Location:NODE_304263_length_4982_cov_28.985548	Coordinate:3691	Reads:1	Hits:1	Allocated_reads:1	Strand:-
ACAAATACTCATGTTTTCTTCATA
>Location:NODE_304263_length_4982_cov_28.985548	Coordinate:3691	Reads:1	Hits:1	Allocated_reads:1	Strand:-
TCCAAGACAAATACTCATGTTCTCTTCATA
>Location:NODE_304263_length_4982_cov_28.985548	Coordinate:3691	Reads:2	Hits:1	Allocated_reads:2	Strand:-
TCCAAGACAAATACTCATGTTTTCTTCATA
>Location:NODE_304263_length_4982_cov_28.985548	Coordinate:3691	Reads:11	Hits:1	Allocated_reads:11	Strand:-
TTCCAAGACAAATACTCATGTTTTCTTCATA
>Location:NODE_304263_length_4982_cov_28.985548	Coordinate:3693	Reads:4	Hits:1	Allocated_reads:4	Strand:-
TTCCAAGACAAATACTCATGTTTTCTTCA
>Location:NODE_304263_length_4982_cov_28.985548	Coordinate:3693	Reads:3	Hits:1	Allocated_reads:3	Strand:-
TTTCCAAGACAAATACTCATGTTTTCTTCA
>Location:NODE_304263_length_4982_cov_28.985548	Coordinate:3694	Reads:1	Hits:1	Allocated_reads:1	Strand:-
TTTCCAAGACAAATACTCATGTTTTCTTC
>Location:NODE_304263_length_4982_cov_28.985548	Coordinate:3695	Reads:1	Hits:1	Allocated_reads:1	Strand:-
TTTCCAAGACAAATACTCATGTTTTCTT
>Location:NODE_304263_length_4982_cov_28.985548	Coordinate:3696	Reads:18	Hits:1	Allocated_reads:18	Strand:-
ATTTCCAAGACAAATACTCATGTTTTCT
>Location:NODE_304263_length_4982_cov_28.985548	Coordinate:3696	Reads:9	Hits:1	Allocated_reads:9	Strand:-
CATTTCCAAGACAAATACTCATGTTTTCT
>Location:NODE_304263_length_4982_cov_28.985548	Coordinate:3696	Reads:2	Hits:1	Allocated_reads:2	Strand:-
CCATTTCCAAGACAAATACTCATGTTTTCT
>Location:NODE_304263_length_4982_cov_28.985548	Coordinate:3696	Reads:2	Hits:1	Allocated_reads:2	Strand:-
TCCAAGACAAATACTCATGTTTTCT
>Location:NODE_304263_length_4982_cov_28.985548	Coordinate:3696	Reads:1	Hits:1	Allocated_reads:1	Strand:-
TCCATTTCCAAGACAAATACTCATGTTTTCT
>Location:NODE_304263_length_4982_cov_28.985548	Coordinate:3696	Reads:54	Hits:1	Allocated_reads:54	Strand:-
TTCCAAGACAAATACTCATGTTTTCT
>Location:NODE_304263_length_4982_cov_28.985548	Coordinate:3696	Reads:1	Hits:1	Allocated_reads:1	Strand:-
TTTCCAAGACAAATACTCATGATTTCT
>Location:NODE_304263_length_4982_cov_28.985548	Coordinate:3696	Reads:1	Hits:1	Allocated_reads:1	Strand:-
TTTCCAAGACAAATACTCATGTTTTCG
>Location:NODE_304263_length_4982_cov_28.985548	Coordinate:3696	Reads:142	Hits:1	Allocated_reads:142	Strand:-
TTTCCAAGACAAATACTCATGTTTTCT
>Location:NODE_304263_length_4982_cov_28.985548	Coordinate:3697	Reads:1	Hits:1	Allocated_reads:1	Strand:-
CATTTCCAAGACAAATACTCATGTTTTC
>Location:NODE_304263_length_4982_cov_28.985548	Coordinate:3697	Reads:1	Hits:1	Allocated_reads:1	Strand:-
TCCATTTCCAAGACAAATACTCATGTTTTC
>Location:NODE_304263_length_4982_cov_28.985548	Coordinate:3697	Reads:9	Hits:1	Allocated_reads:9	Strand:-
TTCCAAGACAAATACTCATGTTTTC
>Location:NODE_304263_length_4982_cov_28.985548	Coordinate:3697	Reads:10	Hits:1	Allocated_reads:10	Strand:-
TTTCCAAGACAAATACTCATGTTTTC
>Location:NODE_304263_length_4982_cov_28.985548	Coordinate:3698	Reads:1	Hits:1	Allocated_reads:1	Strand:-
ATTTCCAAGACAAATACTCATGTTTT
>Location:NODE_304263_length_4982_cov_28.985548	Coordinate:3698	Reads:1	Hits:1	Allocated_reads:1	Strand:-
CCATTTCCAAGACAAATACTCATGTTTT
>Location:NODE_304263_length_4982_cov_28.985548	Coordinate:3698	Reads:1	Hits:1	Allocated_reads:1	Strand:-
TTCCAAGACAAATACTCATGTTTT
>Location:NODE_304263_length_4982_cov_28.985548	Coordinate:3698	Reads:3	Hits:1	Allocated_reads:3	Strand:-
TTTCCAAGACAAATACTCATGTTTT
>Location:NODE_304263_length_4982_cov_28.985548	Coordinate:3699	Reads:1	Hits:1	Allocated_reads:1	Strand:-
ATTTCCAAGACAAATACTCATGTTT
>Location:NODE_304263_length_4982_cov_28.985548	Coordinate:3699	Reads:2	Hits:1	Allocated_reads:2	Strand:-
CATTTCCAAGACAAATACTCATGTTT
>Location:NODE_304263_length_4982_cov_28.985548	Coordinate:3699	Reads:5	Hits:1	Allocated_reads:5	Strand:-
CCATTTCCAAGACAAATACTCATGTTT
>Location:NODE_304263_length_4982_cov_28.985548	Coordinate:3699	Reads:1	Hits:1	Allocated_reads:1	Strand:-
CTGTCCATTTCCAAGACAAATACTCATGTTT
>Location:NODE_304263_length_4982_cov_28.985548	Coordinate:3699	Reads:1	Hits:1	Allocated_reads:1	Strand:-
GTCCATTTCCAAGACAAATACTCATGTTT
>Location:NODE_304263_length_4982_cov_28.985548	Coordinate:3699	Reads:18	Hits:1	Allocated_reads:18	Strand:-
TCCATTTCCAAGACAAATACTCATGTTT
>Location:NODE_304263_length_4982_cov_28.985548	Coordinate:3699	Reads:7	Hits:1	Allocated_reads:7	Strand:-
TGTCCATTTCCAAGACAAATACTCATGTTT
>Location:NODE_304263_length_4982_cov_28.985548	Coordinate:3699	Reads:1	Hits:1	Allocated_reads:1	Strand:-
TTTCCAAGACAAATACTCACGTTT
>Location:NODE_304263_length_4982_cov_28.985548	Coordinate:3699	Reads:3	Hits:1	Allocated_reads:3	Strand:-
TTTCCAAGACAAATACTCATGTTT
>Location:NODE_304263_length_4982_cov_28.985548	Coordinate:3700	Reads:4	Hits:1	Allocated_reads:4	Strand:-
TCCATTTCCAAGACAAATACTCATGTT
>Location:NODE_304263_length_4982_cov_28.985548	Coordinate:3706	Reads:2	Hits:1	Allocated_reads:2	Strand:-
TGCTGTCCATTTCCAAGACAAATACT
>Location:NODE_304263_length_4982_cov_28.985548	Coordinate:3710	Reads:1	Hits:1	Allocated_reads:1	Strand:-
CCGAACACTGCTGTCCATTTCCAAGACAAA
>Location:NODE_304263_length_4982_cov_28.985548	Coordinate:3710	Reads:2	Hits:1	Allocated_reads:2	Strand:-
GCCGAACACTGCTGTCCATTTCCAAGACAAA
>Location:NODE_304263_length_4982_cov_28.985548	Coordinate:3711	Reads:4	Hits:1	Allocated_reads:4	Strand:+
TTGTCTTGGAAATGGACAGCAGTGTTC
>Location:NODE_304263_length_4982_cov_28.985548	Coordinate:3712	Reads:1	Hits:1	Allocated_reads:1	Strand:-
TCCGCCGAACACTGCTGTCCATTTCCAAGACA
>Location:NODE_304263_length_4982_cov_28.985548	Coordinate:3712	Reads:3	Hits:1	Allocated_reads:3	Strand:+
TGTCTTGGAAATGGACAGCAGTGTTC
>Location:NODE_304263_length_4982_cov_28.985548	Coordinate:3712	Reads:1	Hits:1	Allocated_reads:1	Strand:+
TGTCTTGGAAATGGACAGCAGTGTTCGGC
>Location:NODE_304263_length_4982_cov_28.985548	Coordinate:3713	Reads:1	Hits:1	Allocated_reads:1	Strand:-
CGAACACTGCTGTCCATTTCCAAGAC
>Location:NODE_304263_length_4982_cov_28.985548	Coordinate:3713	Reads:1	Hits:1	Allocated_reads:1	Strand:-
CGCCGAACACTGCTGTCCATTTCCAAGAC
>Location:NODE_304263_length_4982_cov_28.985548	Coordinate:3713	Reads:2	Hits:1	Allocated_reads:2	Strand:-
GCCGAACACTGCTGTCCATTTCCAAGAC
>Location:NODE_304263_length_4982_cov_28.985548	Coordinate:3713	Reads:3	Hits:1	Allocated_reads:3	Strand:+
GTCTTGGAAATGGACAGCAGTGTTC
>Location:NODE_304263_length_4982_cov_28.985548	Coordinate:3713	Reads:4	Hits:1	Allocated_reads:4	Strand:+
GTCTTGGAAATGGACAGCAGTGTTCGGC
>Location:NODE_304263_length_4982_cov_28.985548	Coordinate:3714	Reads:3	Hits:1	Allocated_reads:3	Strand:-
CCGCCGAACACTGCTGTCCATTTCCAAGA
>Location:NODE_304263_length_4982_cov_28.985548	Coordinate:3714	Reads:4	Hits:1	Allocated_reads:4	Strand:-
CGCCGAACACTGCTGTCCATTTCCAAGA
>Location:NODE_304263_length_4982_cov_28.985548	Coordinate:3714	Reads:1	Hits:1	Allocated_reads:1	Strand:-
GAACACTGCTGTCCATTTCCAAGA
>Location:NODE_304263_length_4982_cov_28.985548	Coordinate:3714	Reads:3	Hits:1	Allocated_reads:3	Strand:-
GCCGAACACTGCTGTCCATTTCCAAGA
>Location:NODE_304263_length_4982_cov_28.985548	Coordinate:3714	Reads:20	Hits:1	Allocated_reads:20	Strand:-
TCCGCCGAACACTGCTGTCCATTTCCAAGA
>Location:NODE_304263_length_4982_cov_28.985548	Coordinate:3714	Reads:2	Hits:1	Allocated_reads:2	Strand:+
TCTTGGAAATGGACAGCAGTGTTC
>Location:NODE_304263_length_4982_cov_28.985548	Coordinate:3714	Reads:1	Hits:1	Allocated_reads:1	Strand:+
TCTTGGAAATGGACAGCAGTGTTCGGC
>Location:NODE_304263_length_4982_cov_28.985548	Coordinate:3714	Reads:1	Hits:1	Allocated_reads:1	Strand:-
TGCTCCGCCGAACACTGCTGTCCATTTCCAAGA
>Location:NODE_304263_length_4982_cov_28.985548	Coordinate:3715	Reads:1	Hits:1	Allocated_reads:1	Strand:-
GCCGAACACTGCTGTCCATTTCCAAG
>Location:NODE_304263_length_4982_cov_28.985548	Coordinate:3715	Reads:2	Hits:1	Allocated_reads:2	Strand:-
TCCGCCGAACACTGCTGTCCATTTCCAAG
>Location:NODE_304263_length_4982_cov_28.985548	Coordinate:3716	Reads:3	Hits:1	Allocated_reads:3	Strand:-
TCCGCCGAACACTGCTGTCCATTTCCAA
>Location:NODE_304263_length_4982_cov_28.985548	Coordinate:3718	Reads:1	Hits:1	Allocated_reads:1	Strand:-
CCGCCGAACACTGCTGTCCATTTCC
>Location:NODE_304263_length_4982_cov_28.985548	Coordinate:3720	Reads:1	Hits:1	Allocated_reads:1	Strand:-
TGCTCCGCCGAACACTGCTGTCCATTT
>Location:NODE_304263_length_4982_cov_28.985548	Coordinate:3721	Reads:1	Hits:1	Allocated_reads:1	Strand:-
TGCTCCGCCGAACACTGCTGTCCATT
>Location:NODE_304263_length_4982_cov_28.985548	Coordinate:3722	Reads:2	Hits:1	Allocated_reads:2	Strand:-
TGCTCCGCCGAACACTGCTGTCCAT
>Location:NODE_304263_length_4982_cov_28.985548	Coordinate:3723	Reads:1	Hits:1	Allocated_reads:1	Strand:-
TGTGCTCCGCCGAACACTGCTGTCCA
>Location:NODE_304263_length_4982_cov_28.985548	Coordinate:3724	Reads:1	Hits:1	Allocated_reads:1	Strand:-
TAATTGTGCTCCGCCGAACACTGCTGTCC
>Location:NODE_304263_length_4982_cov_28.985548	Coordinate:3727	Reads:1	Hits:1	Allocated_reads:1	Strand:-
TGTAATTGTGCTCCGCCGAACACTGCTG
>Location:NODE_304263_length_4982_cov_28.985548	Coordinate:3731	Reads:1	Hits:1	Allocated_reads:1	Strand:-
AAAGGCTGTAATTGTGCTCCGCCGAACACT
>Location:NODE_304263_length_4982_cov_28.985548	Coordinate:3731	Reads:1	Hits:1	Allocated_reads:1	Strand:-
AAGGCTGTAATTGTGCTCCGCCGAACACT
>Location:NODE_304263_length_4982_cov_28.985548	Coordinate:3731	Reads:1	Hits:1	Allocated_reads:1	Strand:+
AGTGTTCGGCGGAGCACAATTACAGCCT
>Location:NODE_304263_length_4982_cov_28.985548	Coordinate:3734	Reads:1	Hits:1	Allocated_reads:1	Strand:-
TACAAAAGGCTGTAATTGTGCTCCGCCGTTT
>Location:NODE_304263_length_4982_cov_28.985548	Coordinate:3735	Reads:1	Hits:1	Allocated_reads:1	Strand:-
TACAAAAGGCTGTAATTGTGCTCCGCCGAA
>Location:NODE_304263_length_4982_cov_28.985548	Coordinate:3735	Reads:4	Hits:1	Allocated_reads:4	Strand:-
TACAAAAGGCTGTAATTGTGCTCCGCCGTT
>Location:NODE_304263_length_4982_cov_28.985548	Coordinate:3736	Reads:1	Hits:1	Allocated_reads:1	Strand:-
TACAAAAGGCTGTAATTGTGCTCCGCCGT
>Location:NODE_304263_length_4982_cov_28.985548	Coordinate:3737	Reads:2	Hits:1	Allocated_reads:2	Strand:-
TACAAAAGGCTGTAATTGTGCTCCGCCG
>Location:NODE_304263_length_4982_cov_28.985548	Coordinate:3737	Reads:4	Hits:1	Allocated_reads:4	Strand:-
TACAAAAGGCTGTAATTGTGCTCCGCCT
>Location:NODE_304263_length_4982_cov_28.985548	Coordinate:3738	Reads:1	Hits:1	Allocated_reads:1	Strand:-
AAAAGGCTGTAATTGTGCTCCGCC
>Location:NODE_304263_length_4982_cov_28.985548	Coordinate:3738	Reads:56	Hits:1	Allocated_reads:56	Strand:-
TACAAAAGGCTGTAATTGTGCTCCGCC
>Location:NODE_304263_length_4982_cov_28.985548	Coordinate:3738	Reads:1	Hits:1	Allocated_reads:1	Strand:-
TCCAATACAAAAGGCTGTAATTGTGCTCCGCC
>Location:NODE_304263_length_4982_cov_28.985548	Coordinate:3739	Reads:2	Hits:1	Allocated_reads:2	Strand:-
TCCAATACAAAAGGCTGTAATTGTGCTCCGC
>Location:NODE_304263_length_4982_cov_28.985548	Coordinate:3739	Reads:1	Hits:1	Allocated_reads:1	Strand:-
TTCTCCAATACAAAAGGCTGTAATTGTGCTCCGC
>Location:NODE_304263_length_4982_cov_28.985548	Coordinate:3741	Reads:1	Hits:1	Allocated_reads:1	Strand:-
CAATACAAAAGGCTGTAATTGTGCTCC
>Location:NODE_304263_length_4982_cov_28.985548	Coordinate:3741	Reads:1	Hits:1	Allocated_reads:1	Strand:-
CTCCAATACAAAAGGCTGTAATTGTGCTCC
>Location:NODE_304263_length_4982_cov_28.985548	Coordinate:3741	Reads:3	Hits:1	Allocated_reads:3	Strand:-
TACAAAAGGCTGTAATTGTGCTCC
>Location:NODE_304263_length_4982_cov_28.985548	Coordinate:3741	Reads:1	Hits:1	Allocated_reads:1	Strand:-
TCTCCAATACAAAAGGCTGTAATTGTGCTCC
>Location:NODE_304263_length_4982_cov_28.985548	Coordinate:3741	Reads:7	Hits:1	Allocated_reads:7	Strand:-
TTCTCCAATACAAAAGGCTGTAATTGTGCTCC
>Location:NODE_304263_length_4982_cov_28.985548	Coordinate:3741	Reads:1	Hits:1	Allocated_reads:1	Strand:-
TTTTCTCCAATACAAAAGGCTGTAATTGTGCTTT
>Location:NODE_304263_length_4982_cov_28.985548	Coordinate:3741	Reads:2	Hits:1	Allocated_reads:2	Strand:-
TTTTCTCCAATACAAAAGGCTGTAATTGTGCTCC
>Location:NODE_304263_length_4982_cov_28.985548	Coordinate:3742	Reads:1	Hits:1	Allocated_reads:1	Strand:-
TCTCCAATACAAAAGGCTGTAATTGTGCTC
>Location:NODE_304263_length_4982_cov_28.985548	Coordinate:3742	Reads:5	Hits:1	Allocated_reads:5	Strand:-
TTCTCCAATACAAAAGGCTGTAATTGTGCTC
>Location:NODE_304263_length_4982_cov_28.985548	Coordinate:3743	Reads:1	Hits:1	Allocated_reads:1	Strand:-
TCCAATACAAAAGGCTGTAATTGTGCT
>Location:NODE_304263_length_4982_cov_28.985548	Coordinate:3743	Reads:5	Hits:1	Allocated_reads:5	Strand:-
TCTCCAATACAAAAGGCTGTAATTGTGCT
>Location:NODE_304263_length_4982_cov_28.985548	Coordinate:3743	Reads:1	Hits:1	Allocated_reads:1	Strand:-
TTCTCCAATACAAAAGGCTCTAATTGTGCT
>Location:NODE_304263_length_4982_cov_28.985548	Coordinate:3743	Reads:24	Hits:1	Allocated_reads:24	Strand:-
TTCTCCAATACAAAAGGCTGTAATTGTGCT
>Location:NODE_304263_length_4982_cov_28.985548	Coordinate:3743	Reads:1	Hits:1	Allocated_reads:1	Strand:-
TTTCTCCAATACAAAAGGCTGTAATTGTGCT
>Location:NODE_304263_length_4982_cov_28.985548	Coordinate:3743	Reads:4	Hits:1	Allocated_reads:4	Strand:-
TTTTCTCCAATACAAAAGGCTGTAATTGTGCT
>Location:NODE_304263_length_4982_cov_28.985548	Coordinate:3744	Reads:4	Hits:1	Allocated_reads:4	Strand:-
TCTCCAATACAAAAGGCTGTAATTGTGC
>Location:NODE_304263_length_4982_cov_28.985548	Coordinate:3744	Reads:1	Hits:1	Allocated_reads:1	Strand:-
TTCTCCAATACAAAAGGCTGTAATTGTGG
>Location:NODE_304263_length_4982_cov_28.985548	Coordinate:3744	Reads:2	Hits:1	Allocated_reads:2	Strand:-
TTCTCCAATACAAAAGGCTGTAATTGTGT
>Location:NODE_304263_length_4982_cov_28.985548	Coordinate:3744	Reads:46	Hits:1	Allocated_reads:46	Strand:-
TTCTCCAATACAAAAGGCTGTAATTGTGC
>Location:NODE_304263_length_4982_cov_28.985548	Coordinate:3744	Reads:24	Hits:1	Allocated_reads:24	Strand:-
TTTTCTCCAATACAAAAGGCTGTAATTGTGC
>Location:NODE_304263_length_4982_cov_28.985548	Coordinate:3744	Reads:3	Hits:1	Allocated_reads:3	Strand:-
TTTTCTCCAATACAAAAGGCTGTAATTGTGT
>Location:NODE_304263_length_4982_cov_28.985548	Coordinate:3745	Reads:1	Hits:1	Allocated_reads:1	Strand:-
TTCTCCAATACAAAAGGCTGTAATTGTG
>Location:NODE_304263_length_4982_cov_28.985548	Coordinate:3745	Reads:1	Hits:1	Allocated_reads:1	Strand:-
TTTTCTCCAATACAAAAGGCTGTAATTGTG
>Location:NODE_304263_length_4982_cov_28.985548	Coordinate:3745	Reads:1	Hits:1	Allocated_reads:1	Strand:-
TTTTCTCCAATACAAAAGGCTGTAATTGTT
>Location:NODE_304263_length_4982_cov_28.985548	Coordinate:3746	Reads:1	Hits:1	Allocated_reads:1	Strand:-
TTCTCCAATACAAAAGGCTGTAATTGT
>Location:NODE_304263_length_4982_cov_28.985548	Coordinate:3746	Reads:3	Hits:1	Allocated_reads:3	Strand:-
TTTTCTCCAATACAAAAGGCTGTAATTGT
>Location:NODE_304263_length_4982_cov_28.985548	Coordinate:3747	Reads:1	Hits:1	Allocated_reads:1	Strand:-
ATTTTCTCCAATACAAAAGGCTGTAATTG
>Location:NODE_304263_length_4982_cov_28.985548	Coordinate:3747	Reads:2	Hits:1	Allocated_reads:2	Strand:-
TTTCTCCAATACAAAAGGCTGTAATTG
>Location:NODE_304263_length_4982_cov_28.985548	Coordinate:3747	Reads:6	Hits:1	Allocated_reads:6	Strand:-
TTTTCTCCAATACAAAAGGCTGTAATTG
>Location:NODE_304263_length_4982_cov_28.985548	Coordinate:3748	Reads:4	Hits:1	Allocated_reads:4	Strand:-
CCATTTTCTCCAATACAAAAGGCTGTAATT
>Location:NODE_304263_length_4982_cov_28.985548	Coordinate:3748	Reads:4	Hits:1	Allocated_reads:4	Strand:-
TTTTCTCCAATACAAAAGGCTGTAATT
>Location:NODE_304263_length_4982_cov_28.985548	Coordinate:3749	Reads:2	Hits:1	Allocated_reads:2	Strand:-
CACCATTTTCTCCAATACAAAAGGCTGTAAT
>Location:NODE_304263_length_4982_cov_28.985548	Coordinate:3749	Reads:4	Hits:1	Allocated_reads:4	Strand:-
CATTTTCTCCAATACAAAAGGCTGTAAT
>Location:NODE_304263_length_4982_cov_28.985548	Coordinate:3749	Reads:6	Hits:1	Allocated_reads:6	Strand:-
CCATTTTCTCCAATACAAAAGGCTGTAAT
>Location:NODE_304263_length_4982_cov_28.985548	Coordinate:3749	Reads:10	Hits:1	Allocated_reads:10	Strand:-
TTTTCTCCAATACAAAAGGCTGTAAT
>Location:NODE_304263_length_4982_cov_28.985548	Coordinate:3750	Reads:1	Hits:1	Allocated_reads:1	Strand:-
CACCATTTTCTCCAATACAAAAGGCTGTAA
>Location:NODE_304263_length_4982_cov_28.985548	Coordinate:3750	Reads:1	Hits:1	Allocated_reads:1	Strand:-
CCATTTTCTCCAATACAAAAGGCTGTAA
>Location:NODE_304263_length_4982_cov_28.985548	Coordinate:3751	Reads:1	Hits:1	Allocated_reads:1	Strand:-
CACCATTTTCTCCAATACAAAAGGCTGTA
>Location:NODE_304263_length_4982_cov_28.985548	Coordinate:3752	Reads:1	Hits:1	Allocated_reads:1	Strand:-
ATTTTCTCCAATACAAAAGGCTGT
>Location:NODE_304263_length_4982_cov_28.985548	Coordinate:3752	Reads:11	Hits:1	Allocated_reads:11	Strand:-
CACCATTTTCTCCAATACAAAAGGCTGT
>Location:NODE_304263_length_4982_cov_28.985548	Coordinate:3754	Reads:2	Hits:1	Allocated_reads:2	Strand:-
CACCATTTTCTCCAATACAAAAGGCT
>Location:NODE_304263_length_4982_cov_28.985548	Coordinate:3756	Reads:1	Hits:1	Allocated_reads:1	Strand:-
TCACACCATTTTCTCCAATACAAAAGG
>Location:NODE_304263_length_4982_cov_28.985548	Coordinate:3761	Reads:1	Hits:1	Allocated_reads:1	Strand:-
ACCGAGATCACACCATTTTCTCCAATACA
>Location:NODE_304263_length_4982_cov_28.985548	Coordinate:3763	Reads:1	Hits:1	Allocated_reads:1	Strand:+
TATTGGAGAAAATGGTGTGATCTC
>Location:NODE_304263_length_4982_cov_28.985548	Coordinate:3763	Reads:2	Hits:1	Allocated_reads:2	Strand:+
TATTGGAGAAAATGGTGTGATCTCGG
>Location:NODE_304263_length_4982_cov_28.985548	Coordinate:3763	Reads:1	Hits:1	Allocated_reads:1	Strand:-
TGACCGAGATCACACCATTTTCTCCAATA
>Location:NODE_304263_length_4982_cov_28.985548	Coordinate:3764	Reads:1	Hits:1	Allocated_reads:1	Strand:+
ATTGGAGAAAATGGTGTGATCTCGG
>Location:NODE_304263_length_4982_cov_28.985548	Coordinate:3765	Reads:1	Hits:1	Allocated_reads:1	Strand:-
ATTTGACCGAGATCACACCATTTTCTCCAA
>Location:NODE_304263_length_4982_cov_28.985548	Coordinate:3765	Reads:1	Hits:1	Allocated_reads:1	Strand:-
CATTTGACCGAGATCACACCATTTTCTCCAA
>Location:NODE_304263_length_4982_cov_28.985548	Coordinate:3765	Reads:1	Hits:1	Allocated_reads:1	Strand:+
TTGGAGAAAATGGTGTGATCTCGGT
>Location:NODE_304263_length_4982_cov_28.985548	Coordinate:3765	Reads:1	Hits:1	Allocated_reads:1	Strand:+
TTGGAGAAAATGGTGTGATCTCGGTC
>Location:NODE_304263_length_4982_cov_28.985548	Coordinate:3765	Reads:1	Hits:1	Allocated_reads:1	Strand:+
TTGGAGAAAATGGTGTGATCTCGGTCA
>Location:NODE_304263_length_4982_cov_28.985548	Coordinate:3765	Reads:1	Hits:1	Allocated_reads:1	Strand:+
TTGGAGAAAATGGTGTGATCTCGGTCAAAT
>Location:NODE_304263_length_4982_cov_28.985548	Coordinate:3765	Reads:1	Hits:1	Allocated_reads:1	Strand:+
TTGGAGAAAATGGTGTGATCTCGGTCAAATGGA
>Location:NODE_304263_length_4982_cov_28.985548	Coordinate:3765	Reads:2	Hits:1	Allocated_reads:2	Strand:-
TTTGACCGAGATCACACCATTTTCTCCAA
>Location:NODE_304263_length_4982_cov_28.985548	Coordinate:3766	Reads:1	Hits:1	Allocated_reads:1	Strand:-
ATTTGACCGAGATCACACCATTTTCTCCA
>Location:NODE_304263_length_4982_cov_28.985548	Coordinate:3766	Reads:1	Hits:1	Allocated_reads:1	Strand:+
TGGAGAAAATGGTGTGATCTCGGTCAAATA
>Location:NODE_304263_length_4982_cov_28.985548	Coordinate:3770	Reads:1	Hits:1	Allocated_reads:1	Strand:+
GAAAATGGTGTGATCTCGGTCAAATG
>Location:NODE_304263_length_4982_cov_28.985548	Coordinate:3772	Reads:1	Hits:1	Allocated_reads:1	Strand:-
CTCCATTTGACCGAGATCACACCATTT
>Location:NODE_304263_length_4982_cov_28.985548	Coordinate:3773	Reads:3	Hits:1	Allocated_reads:3	Strand:-
TAAAAGCTCCATTTGACCGAGATCACACCATT
>Location:NODE_304263_length_4982_cov_28.985548	Coordinate:3775	Reads:3	Hits:1	Allocated_reads:3	Strand:-
TAAAAGCTCCATTTGACCGAGATCACACCA
>Location:NODE_304263_length_4982_cov_28.985548	Coordinate:3775	Reads:1	Hits:1	Allocated_reads:1	Strand:-
TGATAAAAGCTCCATTTGACCGAGATCACACCA
>Location:NODE_304263_length_4982_cov_28.985548	Coordinate:3775	Reads:1	Hits:1	Allocated_reads:1	Strand:-
TGATAAAAGCTCCATTTGACCGAGATCACACTT
>Location:NODE_304263_length_4982_cov_28.985548	Coordinate:3776	Reads:1	Hits:1	Allocated_reads:1	Strand:-
ATAAAAGCTCCATTTGACCGAGATCACACC
>Location:NODE_304263_length_4982_cov_28.985548	Coordinate:3776	Reads:1	Hits:1	Allocated_reads:1	Strand:-
GCTCCATTTGACCGAGATCACACC
>Location:NODE_304263_length_4982_cov_28.985548	Coordinate:3776	Reads:1	Hits:1	Allocated_reads:1	Strand:-
TAAAAGCTCCATTTGACCGAGATCACACT
>Location:NODE_304263_length_4982_cov_28.985548	Coordinate:3776	Reads:6	Hits:1	Allocated_reads:6	Strand:-
TAAAAGCTCCATTTGACCGAGATCACACC
>Location:NODE_304263_length_4982_cov_28.985548	Coordinate:3776	Reads:2	Hits:1	Allocated_reads:2	Strand:-
TGATAAAAGCTCCATTTGACCGAGATCACACC
>Location:NODE_304263_length_4982_cov_28.985548	Coordinate:3777	Reads:2	Hits:1	Allocated_reads:2	Strand:-
TAAAAGCTCCATTTGACCGAGATCACAC
>Location:NODE_304263_length_4982_cov_28.985548	Coordinate:3777	Reads:1	Hits:1	Allocated_reads:1	Strand:-
TGATAAAAGCTCCATTTGACCGAGATCACAC
>Location:NODE_304263_length_4982_cov_28.985548	Coordinate:3778	Reads:1	Hits:1	Allocated_reads:1	Strand:-
GATAAAAGCTCCATTTGACCGAGATCACA
>Location:NODE_304263_length_4982_cov_28.985548	Coordinate:3778	Reads:1	Hits:1	Allocated_reads:1	Strand:-
TAAAAGCTCCATTTGACCGAGATCACT
>Location:NODE_304263_length_4982_cov_28.985548	Coordinate:3778	Reads:6	Hits:1	Allocated_reads:6	Strand:-
TAAAAGCTCCATTTGACCGAGATCACA
>Location:NODE_304263_length_4982_cov_28.985548	Coordinate:3778	Reads:14	Hits:1	Allocated_reads:14	Strand:-
TGATAAAAGCTCCATTTGACCGAGATCACA
>Location:NODE_304263_length_4982_cov_28.985548	Coordinate:3778	Reads:2	Hits:1	Allocated_reads:2	Strand:-
TGATAAAAGCTCCATTTGACCGAGATCACT
>Location:NODE_304263_length_4982_cov_28.985548	Coordinate:3778	Reads:2	Hits:1	Allocated_reads:2	Strand:-
TGATAAAAGCTCCATTTGACCGAGATCATT
>Location:NODE_304263_length_4982_cov_28.985548	Coordinate:3780	Reads:1	Hits:1	Allocated_reads:1	Strand:-
TAAAAGCTCCATTTGACCGAGATCA
>Location:NODE_304263_length_4982_cov_28.985548	Coordinate:3780	Reads:1	Hits:1	Allocated_reads:1	Strand:-
TGATAAAAGCTCCATTTGACCGAGATCT
>Location:NODE_304263_length_4982_cov_28.985548	Coordinate:3781	Reads:1	Hits:1	Allocated_reads:1	Strand:-
ATAAAAGCTCCATTTGACCGAGATC
>Location:NODE_304263_length_4982_cov_28.985548	Coordinate:3781	Reads:1	Hits:1	Allocated_reads:1	Strand:-
TCTGATAAAAGCTCCATTTGACCGAGATT
>Location:NODE_304263_length_4982_cov_28.985548	Coordinate:3781	Reads:23	Hits:1	Allocated_reads:23	Strand:-
TGATAAAAGCTCCATTTGACCGAGATC
>Location:NODE_304263_length_4982_cov_28.985548	Coordinate:3782	Reads:4	Hits:1	Allocated_reads:4	Strand:-
TCTGATAAAAGCTCCATTTGACCGAGAT
>Location:NODE_304263_length_4982_cov_28.985548	Coordinate:3782	Reads:24	Hits:1	Allocated_reads:24	Strand:-
TGATAAAAGCTCCATTTGACCGAGAT
>Location:NODE_304263_length_4982_cov_28.985548	Coordinate:3782	Reads:5	Hits:1	Allocated_reads:5	Strand:-
TTCTGATAAAAGCTCCATTTGACCGAGAT
>Location:NODE_304263_length_4982_cov_28.985548	Coordinate:3782	Reads:1	Hits:1	Allocated_reads:1	Strand:-
TTTCTGATAAAAGCTCCATTTGACCGAGAA
>Location:NODE_304263_length_4982_cov_28.985548	Coordinate:3783	Reads:4	Hits:1	Allocated_reads:4	Strand:-
CTTTCTGATAAAAGCTCCATTTGACCGAGA
>Location:NODE_304263_length_4982_cov_28.985548	Coordinate:3783	Reads:8	Hits:1	Allocated_reads:8	Strand:-
TCTGATAAAAGCTCCATTTGACCGAGA
>Location:NODE_304263_length_4982_cov_28.985548	Coordinate:3783	Reads:1	Hits:1	Allocated_reads:1	Strand:-
TGATAAAAGCTCCATTTGCCCGAGA
>Location:NODE_304263_length_4982_cov_28.985548	Coordinate:3783	Reads:25	Hits:1	Allocated_reads:25	Strand:-
TGATAAAAGCTCCATTTGACCGAGA
>Location:NODE_304263_length_4982_cov_28.985548	Coordinate:3783	Reads:8	Hits:1	Allocated_reads:8	Strand:-
TTCTGATAAAAGCTCCATTTGACCGAGA
>Location:NODE_304263_length_4982_cov_28.985548	Coordinate:3783	Reads:1	Hits:1	Allocated_reads:1	Strand:-
TTTCTGATAAAAGCTCCATTTGACCGAGA
>Location:NODE_304263_length_4982_cov_28.985548	Coordinate:3785	Reads:1	Hits:1	Allocated_reads:1	Strand:-
CACTTTCTGATAAAAGCTCCATTTGACCGA
>Location:NODE_304263_length_4982_cov_28.985548	Coordinate:3787	Reads:1	Hits:1	Allocated_reads:1	Strand:-
CTTTCTGATAAAAGCTCCATTTGACC
>Location:NODE_304263_length_4982_cov_28.985548	Coordinate:3787	Reads:1	Hits:1	Allocated_reads:1	Strand:-
TCACTTTCTGATAAAAGCTCCATTTGACC
>Location:NODE_304263_length_4982_cov_28.985548	Coordinate:3797	Reads:3	Hits:1	Allocated_reads:3	Strand:-
AAAAGATGGTCACTTTCTGATAAAAGCT
>Location:NODE_304263_length_4982_cov_28.985548	Coordinate:3797	Reads:2	Hits:1	Allocated_reads:2	Strand:-
AAAGATGGTCACTTTCTGATAAAAGCT
>Location:NODE_304263_length_4982_cov_28.985548	Coordinate:3797	Reads:1	Hits:1	Allocated_reads:1	Strand:-
GAAAAAGATGGTCACTTTCTGATAAAAGCT
>Location:NODE_304263_length_4982_cov_28.985548	Coordinate:3798	Reads:1	Hits:1	Allocated_reads:1	Strand:-
AAAAGATGGTCACTTTCTGATAAAAGC
>Location:NODE_304263_length_4982_cov_28.985548	Coordinate:3803	Reads:1	Hits:1	Allocated_reads:1	Strand:-
CCGGAAAAAGATGGTCACTTTCTGATA
>Location:NODE_304263_length_4982_cov_28.985548	Coordinate:3803	Reads:1	Hits:1	Allocated_reads:1	Strand:-
CGCCGGAAAAAGATGGTCACTTTCTGATA
>Location:NODE_304263_length_4982_cov_28.985548	Coordinate:3803	Reads:1	Hits:1	Allocated_reads:1	Strand:-
GCCGGAAAAAGATGGTCACTTTCTGATT
>Location:NODE_304263_length_4982_cov_28.985548	Coordinate:3803	Reads:5	Hits:1	Allocated_reads:5	Strand:-
GCCGGAAAAAGATGGTCACTTTCTGATA
>Location:NODE_304263_length_4982_cov_28.985548	Coordinate:3803	Reads:1	Hits:1	Allocated_reads:1	Strand:-
GGAAAAAGATGGTCACTTTCTGATA
>Location:NODE_304263_length_4982_cov_28.985548	Coordinate:3805	Reads:1	Hits:1	Allocated_reads:1	Strand:-
AGCGCCGGAAAAAGATGGTCACTTTCTTT
>Location:NODE_304263_length_4982_cov_28.985548	Coordinate:3807	Reads:1	Hits:1	Allocated_reads:1	Strand:-
AGCGCCGGAAAAAGATGGTCACTTTCT
>Location:NODE_304263_length_4982_cov_28.985548	Coordinate:3808	Reads:1	Hits:1	Allocated_reads:1	Strand:-
GCGCCGGAAAAAGATGGTCACTTTC
>Location:NODE_304263_length_4982_cov_28.985548	Coordinate:3810	Reads:1	Hits:1	Allocated_reads:1	Strand:-
TGAGGGAGCGCCGGAAAAAGATGGTCACTT
>Location:NODE_304263_length_4982_cov_28.985548	Coordinate:3811	Reads:1	Hits:1	Allocated_reads:1	Strand:-
AGGGAGCGCCGGAAAAAGATGGTCACT
>Location:NODE_304263_length_4982_cov_28.985548	Coordinate:3811	Reads:3	Hits:1	Allocated_reads:3	Strand:-
TGAGGGAGCGCCGGAAAAAGATGGTCACT
>Location:NODE_304263_length_4982_cov_28.985548	Coordinate:3813	Reads:1	Hits:1	Allocated_reads:1	Strand:-
TGAGGGAGCGCCGGAAAAAGATGGTCA
>Location:NODE_304263_length_4982_cov_28.985548	Coordinate:3815	Reads:2	Hits:1	Allocated_reads:2	Strand:-
CCTGAGGGAGCGCCGGAAAAAGATGGT
>Location:NODE_304263_length_4982_cov_28.985548	Coordinate:3815	Reads:1	Hits:1	Allocated_reads:1	Strand:-
TTCCCTGAGGGAGCGCCGGAAAAAGATGGT
>Location:NODE_304263_length_4982_cov_28.985548	Coordinate:3816	Reads:3	Hits:1	Allocated_reads:3	Strand:-
CCCTGAGGGAGCGCCGGAAAAAGATGG
>Location:NODE_304263_length_4982_cov_28.985548	Coordinate:3816	Reads:10	Hits:1	Allocated_reads:10	Strand:-
TCCCTGAGGGAGCGCCGGAAAAAGATGG
>Location:NODE_304263_length_4982_cov_28.985548	Coordinate:3816	Reads:10	Hits:1	Allocated_reads:10	Strand:-
TTCCCTGAGGGAGCGCCGGAAAAAGATGG
>Location:NODE_304263_length_4982_cov_28.985548	Coordinate:3818	Reads:1	Hits:1	Allocated_reads:1	Strand:-
CCTTCCCTGAGGGAGCGCCGGAAAAAGAT
>Location:NODE_304263_length_4982_cov_28.985548	Coordinate:3819	Reads:1	Hits:1	Allocated_reads:1	Strand:-
TCCTTCCCTGAGGGAGCGCCGGAAAAAGA
>Location:NODE_304263_length_4982_cov_28.985548	Coordinate:3822	Reads:1	Hits:1	Allocated_reads:1	Strand:-
TCCTTCCCTGAGGGAGCGCCGGAAAA
>Location:NODE_304263_length_4982_cov_28.985548	Coordinate:3822	Reads:1	Hits:1	Allocated_reads:1	Strand:-
TCTCCTTCCCTGAGGGAGCGCCGGAAAA
>Location:NODE_304263_length_4982_cov_28.985548	Coordinate:3823	Reads:1	Hits:1	Allocated_reads:1	Strand:-
TCTCCTTCCCTGAGGGAGCGCCGGAAA
>Location:NODE_304263_length_4982_cov_28.985548	Coordinate:3825	Reads:1	Hits:1	Allocated_reads:1	Strand:-
TGTCTCCTTCCCTGAGGGAGCGCCGGA
>Location:NODE_304263_length_4982_cov_28.985548	Coordinate:3829	Reads:1	Hits:1	Allocated_reads:1	Strand:-
TTCTGACTTGTCTCCTTCCCTGAGGGAGCGT
>Location:NODE_304263_length_4982_cov_28.985548	Coordinate:3830	Reads:1	Hits:1	Allocated_reads:1	Strand:-
CTGACTTGTCTCCTTCCCTGAGGGAGCG
>Location:NODE_304263_length_4982_cov_28.985548	Coordinate:3831	Reads:1	Hits:1	Allocated_reads:1	Strand:-
CTGACTTGTCTCCTTCCCTGAGGGAGC
>Location:NODE_304263_length_4982_cov_28.985548	Coordinate:3831	Reads:30	Hits:1	Allocated_reads:30	Strand:-
TCTGACTTGTCTCCTTCCCTGAGGGAGC
>Location:NODE_304263_length_4982_cov_28.985548	Coordinate:3831	Reads:2	Hits:1	Allocated_reads:2	Strand:-
TGACTTGTCTCCTTCCCTGAGGGAGC
>Location:NODE_304263_length_4982_cov_28.985548	Coordinate:3831	Reads:1	Hits:1	Allocated_reads:1	Strand:-
TTCTGACTTGTCTCCTTCCCTGAGGGAGT
>Location:NODE_304263_length_4982_cov_28.985548	Coordinate:3831	Reads:43	Hits:1	Allocated_reads:43	Strand:-
TTCTGACTTGTCTCCTTCCCTGAGGGAGC
>Location:NODE_304263_length_4982_cov_28.985548	Coordinate:3831	Reads:1	Hits:1	Allocated_reads:1	Strand:-
TTTCTGACTTGTCTCCTTCCCTGAGGGAGT
>Location:NODE_304263_length_4982_cov_28.985548	Coordinate:3831	Reads:3	Hits:1	Allocated_reads:3	Strand:-
TTTCTGACTTGTCTCCTTCCCTGAGGGAGC
>Location:NODE_304263_length_4982_cov_28.985548	Coordinate:3833	Reads:1	Hits:1	Allocated_reads:1	Strand:-
TCTGACTTGTCTCCTTCCCTGAGGGA
>Location:NODE_304263_length_4982_cov_28.985548	Coordinate:3833	Reads:2	Hits:1	Allocated_reads:2	Strand:-
TTCTGACTTGTCTCCTTCCCTGAGGGA
>Location:NODE_304263_length_4982_cov_28.985548	Coordinate:3833	Reads:2	Hits:1	Allocated_reads:2	Strand:-
TTTCTGACTTGTCTCCTTCCCTGAGGGA
>Location:NODE_304263_length_4982_cov_28.985548	Coordinate:3834	Reads:3	Hits:1	Allocated_reads:3	Strand:-
TCTGACTTGTCTCCTTCCCTGAGGG
>Location:NODE_304263_length_4982_cov_28.985548	Coordinate:3834	Reads:2	Hits:1	Allocated_reads:2	Strand:-
TTCTGACTTGTCTCCTTCCCTGAGGG
>Location:NODE_304263_length_4982_cov_28.985548	Coordinate:3834	Reads:3	Hits:1	Allocated_reads:3	Strand:-
TTTCTGACTTGTCTCCTTCCCTGAGGG
>Location:NODE_304263_length_4982_cov_28.985548	Coordinate:3835	Reads:1	Hits:1	Allocated_reads:1	Strand:-
TTTCTGACTTGTCTCCTTCCCTGAGG
>Location:NODE_304263_length_4982_cov_28.985548	Coordinate:3835	Reads:1	Hits:1	Allocated_reads:1	Strand:-
TTTCTGACTTGTCTCCTTCCCTGAGT
>Location:NODE_304263_length_4982_cov_28.985548	Coordinate:3835	Reads:2	Hits:1	Allocated_reads:2	Strand:-
TTTTCTGACTTGTCTCCTTCCCTGAGG
>Location:NODE_304263_length_4982_cov_28.985548	Coordinate:3836	Reads:1	Hits:1	Allocated_reads:1	Strand:-
TTCTGACTTGTCTCCTTCCCTGAG
>Location:NODE_304263_length_4982_cov_28.985548	Coordinate:3842	Reads:1	Hits:1	Allocated_reads:1	Strand:-
TCGGTCCCTTTTCTGACTTGTCTCCTTC
>Location:NODE_304263_length_4982_cov_28.985548	Coordinate:3844	Reads:1	Hits:1	Allocated_reads:1	Strand:-
CACTCGGTCCCTTTTCTGACTTGTCTCCT
>Location:NODE_304263_length_4982_cov_28.985548	Coordinate:3848	Reads:1	Hits:1	Allocated_reads:1	Strand:-
TACTGAACACTCGGTCCCTTTTCTGACTTGTC
>Location:NODE_304263_length_4982_cov_28.985548	Coordinate:3848	Reads:3	Hits:1	Allocated_reads:3	Strand:-
TGAACACTCGGTCCCTTTTCTGACTTGTC
>Location:NODE_304263_length_4982_cov_28.985548	Coordinate:3849	Reads:1	Hits:1	Allocated_reads:1	Strand:+
ACAAGTCAGAAAAGGGACCGAGTA
>Location:NODE_304263_length_4982_cov_28.985548	Coordinate:3849	Reads:1	Hits:1	Allocated_reads:1	Strand:+
ACAAGTCAGAAAAGGGACCGAGTG
>Location:NODE_304263_length_4982_cov_28.985548	Coordinate:3849	Reads:1	Hits:1	Allocated_reads:1	Strand:+
ACAAGTCAGAAAAGGGACCGAGTGT
>Location:NODE_304263_length_4982_cov_28.985548	Coordinate:3849	Reads:4	Hits:1	Allocated_reads:4	Strand:+
ACAAGTCAGAAAAGGGACCGAGTGTT
>Location:NODE_304263_length_4982_cov_28.985548	Coordinate:3849	Reads:1	Hits:1	Allocated_reads:1	Strand:+
ACAAGTCAGAAAAGGGACCGAGTGTTCAGTAA
>Location:NODE_304263_length_4982_cov_28.985548	Coordinate:3849	Reads:2	Hits:1	Allocated_reads:2	Strand:-
TACTGAACACTCGGTCCCTTTTCTGACTTGT
>Location:NODE_304263_length_4982_cov_28.985548	Coordinate:3849	Reads:1	Hits:1	Allocated_reads:1	Strand:-
TTACTGAACACTCGGTCCCTTTTCTGACTTGT
>Location:NODE_304263_length_4982_cov_28.985548	Coordinate:3850	Reads:1	Hits:1	Allocated_reads:1	Strand:+
CAAGTCAGAAAAGGGACCGAGTGA
>Location:NODE_304263_length_4982_cov_28.985548	Coordinate:3850	Reads:1	Hits:1	Allocated_reads:1	Strand:+
CAAGTCAGAAAAGGGACCGAGTGT
>Location:NODE_304263_length_4982_cov_28.985548	Coordinate:3850	Reads:2	Hits:1	Allocated_reads:2	Strand:+
CAAGTCAGAAAAGGGACCGAGTGTT
>Location:NODE_304263_length_4982_cov_28.985548	Coordinate:3850	Reads:2	Hits:1	Allocated_reads:2	Strand:+
CAAGTCAGAAAAGGGACCGAGTGTTC
>Location:NODE_304263_length_4982_cov_28.985548	Coordinate:3850	Reads:2	Hits:1	Allocated_reads:2	Strand:+
CAAGTCAGAAAAGGGACCGAGTGTTCAGTAA
>Location:NODE_304263_length_4982_cov_28.985548	Coordinate:3850	Reads:1	Hits:1	Allocated_reads:1	Strand:-
GAACACTCGGTCCCTTTTCTGACTTG
>Location:NODE_304263_length_4982_cov_28.985548	Coordinate:3850	Reads:2	Hits:1	Allocated_reads:2	Strand:-
TACTGAACACTCGGTCCCTTTTCTGACTTG
>Location:NODE_304263_length_4982_cov_28.985548	Coordinate:3851	Reads:2	Hits:1	Allocated_reads:2	Strand:+
AAGTCAGAAAAGGGACCGAGTGTT
>Location:NODE_304263_length_4982_cov_28.985548	Coordinate:3851	Reads:2	Hits:1	Allocated_reads:2	Strand:+
AAGTCAGAAAAGGGACCGAGTGTTC
>Location:NODE_304263_length_4982_cov_28.985548	Coordinate:3851	Reads:13	Hits:1	Allocated_reads:13	Strand:-
TACTGAACACTCGGTCCCTTTTCTGACTT
>Location:NODE_304263_length_4982_cov_28.985548	Coordinate:3851	Reads:4	Hits:1	Allocated_reads:4	Strand:-
TTACTGAACACTCGGTCCCTTTTCTGACTT
>Location:NODE_304263_length_4982_cov_28.985548	Coordinate:3852	Reads:2	Hits:1	Allocated_reads:2	Strand:-
AATTACTGAACACTCGGTCCCTTTTCTGACT
>Location:NODE_304263_length_4982_cov_28.985548	Coordinate:3852	Reads:1	Hits:1	Allocated_reads:1	Strand:-
ACTGAACACTCGGTCCCTTTTCTGACT
>Location:NODE_304263_length_4982_cov_28.985548	Coordinate:3852	Reads:1	Hits:1	Allocated_reads:1	Strand:-
ATTACTGAACACTCGGTCCCTTTTCTGACT
>Location:NODE_304263_length_4982_cov_28.985548	Coordinate:3852	Reads:1	Hits:1	Allocated_reads:1	Strand:-
TACTGAACACTCGGTCCCTTTTCTGACG
>Location:NODE_304263_length_4982_cov_28.985548	Coordinate:3852	Reads:104	Hits:1	Allocated_reads:104	Strand:-
TACTGAACACTCGGTCCCTTTTCTGACT
>Location:NODE_304263_length_4982_cov_28.985548	Coordinate:3852	Reads:2	Hits:1	Allocated_reads:2	Strand:-
TACTGAACACTCGGTCCCTTTTCTGACC
>Location:NODE_304263_length_4982_cov_28.985548	Coordinate:3852	Reads:66	Hits:1	Allocated_reads:66	Strand:-
TTACTGAACACTCGGTCCCTTTTCTGACT
>Location:NODE_304263_length_4982_cov_28.985548	Coordinate:3853	Reads:4	Hits:1	Allocated_reads:4	Strand:-
TACTGAACACTCGGTCCCTTTTCTGAC
>Location:NODE_304263_length_4982_cov_28.985548	Coordinate:3853	Reads:4	Hits:1	Allocated_reads:4	Strand:-
TTACTGAACACTCGGTCCCTTTTCTGAC
>Location:NODE_304263_length_4982_cov_28.985548	Coordinate:3856	Reads:1	Hits:1	Allocated_reads:1	Strand:-
AAATTACTGAACACTCGGTCCCTTTTCT
>Location:NODE_304263_length_4982_cov_28.985548	Coordinate:3856	Reads:1	Hits:1	Allocated_reads:1	Strand:-
AATTACTGAACACTCGGTCCCTTTTCT
>Location:NODE_304263_length_4982_cov_28.985548	Coordinate:3856	Reads:1	Hits:1	Allocated_reads:1	Strand:-
TTACTGAACACTCGGTCCCTTTTCT
>Location:NODE_304263_length_4982_cov_28.985548	Coordinate:3857	Reads:2	Hits:1	Allocated_reads:2	Strand:-
AATTACTGAACACTCGGTCCCTTTTC
>Location:NODE_304263_length_4982_cov_28.985548	Coordinate:3857	Reads:1	Hits:1	Allocated_reads:1	Strand:-
TAAAGTCAAATTACTGAACACTCGGTCCCTTTTC
>Location:NODE_304263_length_4982_cov_28.985548	Coordinate:3857	Reads:1	Hits:1	Allocated_reads:1	Strand:-
TTACTGAACACTCGGTCCCTTTTC
>Location:NODE_304263_length_4982_cov_28.985548	Coordinate:3859	Reads:1	Hits:1	Allocated_reads:1	Strand:-
AAGTCAAATTACTGAACACTCGGTCCCTTT
>Location:NODE_304263_length_4982_cov_28.985548	Coordinate:3859	Reads:1	Hits:1	Allocated_reads:1	Strand:-
AATTACTGAACACTCGGTCCCTTT
>Location:NODE_304263_length_4982_cov_28.985548	Coordinate:3859	Reads:2	Hits:1	Allocated_reads:2	Strand:-
TAAAGTCAAATTACTGAACACTCGGTCCCTTT
>Location:NODE_304263_length_4982_cov_28.985548	Coordinate:3860	Reads:1	Hits:1	Allocated_reads:1	Strand:-
AAAGTCAAATTACTGAACACTCGGTCCCTT
>Location:NODE_304263_length_4982_cov_28.985548	Coordinate:3860	Reads:1	Hits:1	Allocated_reads:1	Strand:+
AAGGGACCGAGTGTTCAGTAATTTGACT
>Location:NODE_304263_length_4982_cov_28.985548	Coordinate:3860	Reads:1	Hits:1	Allocated_reads:1	Strand:-
AAGTCAAATTACTGAACACTCGGTCCCTT
>Location:NODE_304263_length_4982_cov_28.985548	Coordinate:3860	Reads:7	Hits:1	Allocated_reads:7	Strand:-
TAAAGTCAAATTACTGAACACTCGGTCCCTT
>Location:NODE_304263_length_4982_cov_28.985548	Coordinate:3861	Reads:2	Hits:1	Allocated_reads:2	Strand:-
AAAGTCAAATTACTGAACACTCGGTCCCT
>Location:NODE_304263_length_4982_cov_28.985548	Coordinate:3861	Reads:1	Hits:1	Allocated_reads:1	Strand:-
AAGTCAAATTACTGAACACTCGGTCCCT
>Location:NODE_304263_length_4982_cov_28.985548	Coordinate:3861	Reads:2	Hits:1	Allocated_reads:2	Strand:-
GTCAAATTACTGAACACTCGGTCCCT
>Location:NODE_304263_length_4982_cov_28.985548	Coordinate:3861	Reads:1	Hits:1	Allocated_reads:1	Strand:-
TAAAGTCAAATTACTGAACACTCGGTCCCA
>Location:NODE_304263_length_4982_cov_28.985548	Coordinate:3861	Reads:1	Hits:1	Allocated_reads:1	Strand:-
TAAAGTCAAATTACTGAACACTCGGTCTTT
>Location:NODE_304263_length_4982_cov_28.985548	Coordinate:3861	Reads:2	Hits:1	Allocated_reads:2	Strand:-
TAAAGTCAAATTACTGAACACTCGGTCCCG
>Location:NODE_304263_length_4982_cov_28.985548	Coordinate:3861	Reads:24	Hits:1	Allocated_reads:24	Strand:-
TAAAGTCAAATTACTGAACACTCGGTCCCT
>Location:NODE_304263_length_4982_cov_28.985548	Coordinate:3862	Reads:1	Hits:1	Allocated_reads:1	Strand:-
AAAGTCAAATTACTGAACACTCGGTCCC
>Location:NODE_304263_length_4982_cov_28.985548	Coordinate:3862	Reads:1	Hits:1	Allocated_reads:1	Strand:-
AATAAAGTCAAATTACTGAACACTCGGTCCC
>Location:NODE_304263_length_4982_cov_28.985548	Coordinate:3862	Reads:27	Hits:1	Allocated_reads:27	Strand:-
TAAAGTCAAATTACTGAACACTCGGTCCC
>Location:NODE_304263_length_4982_cov_28.985548	Coordinate:3863	Reads:8	Hits:1	Allocated_reads:8	Strand:-
TAAAGTCAAATTACTGAACACTCGGTCC
>Location:NODE_304263_length_4982_cov_28.985548	Coordinate:3865	Reads:2	Hits:1	Allocated_reads:2	Strand:-
ATAAAGTCAAATTACTGAACACTCGGT
>Location:NODE_304263_length_4982_cov_28.985548	Coordinate:3865	Reads:6	Hits:1	Allocated_reads:6	Strand:-
TAAAGTCAAATTACTGAACACTCGGT
>Location:NODE_304263_length_4982_cov_28.985548	Coordinate:3865	Reads:2	Hits:1	Allocated_reads:2	Strand:-
TAAATAAAGTCAAATTACTGAACACTCGGT
>Location:NODE_304263_length_4982_cov_28.985548	Coordinate:3867	Reads:1	Hits:1	Allocated_reads:1	Strand:-
TAAATAAAGTCAAATTACTGAACACTCG
>Location:NODE_304263_length_4982_cov_28.985548	Coordinate:3869	Reads:3	Hits:1	Allocated_reads:3	Strand:-
TAAATAAAGTCAAATTACTGAACACT
>Location:NODE_304263_length_4982_cov_28.985548	Coordinate:3873	Reads:1	Hits:1	Allocated_reads:1	Strand:-
TATCACATAAATAAAGTCAAATTACTGAA
>Location:NODE_304263_length_4982_cov_28.985548	Coordinate:3881	Reads:1	Hits:1	Allocated_reads:1	Strand:+
TTTGACTTTATTTATGTGATATGTGACT
>Location:NODE_304263_length_4982_cov_28.985548	Coordinate:3881	Reads:1	Hits:1	Allocated_reads:1	Strand:+
TTTGACTTTATTTATGTGATATGTGACAGT
>Location:NODE_304263_length_4982_cov_28.985548	Coordinate:3885	Reads:2	Hits:1	Allocated_reads:2	Strand:-
TCGTCACTGTCACATATCACATAAATAAAGT
>Location:NODE_304263_length_4982_cov_28.985548	Coordinate:3885	Reads:1	Hits:1	Allocated_reads:1	Strand:-
TTATCGTCACTGTCACATATCACATAAATAAAGT
>Location:NODE_304263_length_4982_cov_28.985548	Coordinate:3886	Reads:1	Hits:1	Allocated_reads:1	Strand:-
CGTCACTGTCACATATCACATAAATAAAG
>Location:NODE_304263_length_4982_cov_28.985548	Coordinate:3886	Reads:1	Hits:1	Allocated_reads:1	Strand:-
TCGTCACTGTCACATATCACATAAATAAAG
>Location:NODE_304263_length_4982_cov_28.985548	Coordinate:3887	Reads:1	Hits:1	Allocated_reads:1	Strand:-
TTATCGTCACTGTCACATATCACATAAATAAA
>Location:NODE_304263_length_4982_cov_28.985548	Coordinate:3888	Reads:1	Hits:1	Allocated_reads:1	Strand:-
TCGTCACTGTCACATATCACATAAATAA
>Location:NODE_304263_length_4982_cov_28.985548	Coordinate:3888	Reads:3	Hits:1	Allocated_reads:3	Strand:-
TTATCGTCACTGTCACATATCACATAAATAA
>Location:NODE_304263_length_4982_cov_28.985548	Coordinate:3889	Reads:3	Hits:1	Allocated_reads:3	Strand:-
TATCGTCACTGTCACATATCACATAAATA
>Location:NODE_304263_length_4982_cov_28.985548	Coordinate:3889	Reads:10	Hits:1	Allocated_reads:10	Strand:-
TCGTCACTGTCACATATCACATAAATA
>Location:NODE_304263_length_4982_cov_28.985548	Coordinate:3889	Reads:1	Hits:1	Allocated_reads:1	Strand:-
TTATCGTCACTGTCACATATCACATAAATG
>Location:NODE_304263_length_4982_cov_28.985548	Coordinate:3889	Reads:20	Hits:1	Allocated_reads:20	Strand:-
TTATCGTCACTGTCACATATCACATAAATA
>Location:NODE_304263_length_4982_cov_28.985548	Coordinate:3889	Reads:1	Hits:1	Allocated_reads:1	Strand:-
TTTATCGTCACTGTCACATATCACATAAATA
>Location:NODE_304263_length_4982_cov_28.985548	Coordinate:3890	Reads:5	Hits:1	Allocated_reads:5	Strand:-
TTATCGTCACTGTCACATATCACATAAAT
>Location:NODE_304263_length_4982_cov_28.985548	Coordinate:3891	Reads:1	Hits:1	Allocated_reads:1	Strand:-
TATCGTCACTGTCACATATCACATAAA
>Location:NODE_304263_length_4982_cov_28.985548	Coordinate:3891	Reads:1	Hits:1	Allocated_reads:1	Strand:-
TATCGTCACTGTCACATATCACATAAT
>Location:NODE_304263_length_4982_cov_28.985548	Coordinate:3891	Reads:1	Hits:1	Allocated_reads:1	Strand:-
TTATCGTCACTGTCACATTTCACATAAA
>Location:NODE_304263_length_4982_cov_28.985548	Coordinate:3891	Reads:14	Hits:1	Allocated_reads:14	Strand:-
TTATCGTCACTGTCACATATCACATAAA
>Location:NODE_304263_length_4982_cov_28.985548	Coordinate:3891	Reads:3	Hits:1	Allocated_reads:3	Strand:-
TTTATCGTCACTGTCACATATCACATAAA
>Location:NODE_304263_length_4982_cov_28.985548	Coordinate:3892	Reads:1	Hits:1	Allocated_reads:1	Strand:-
TTATCGTCACTGTCACATATCACATAA
>Location:NODE_304263_length_4982_cov_28.985548	Coordinate:3893	Reads:2	Hits:1	Allocated_reads:2	Strand:-
GCTTTATCGTCACTGTCACATATCACATA
>Location:NODE_304263_length_4982_cov_28.985548	Coordinate:3893	Reads:1	Hits:1	Allocated_reads:1	Strand:-
TGCTTTATCGTCACTGTCACATATCACTTA
>Location:NODE_304263_length_4982_cov_28.985548	Coordinate:3893	Reads:10	Hits:1	Allocated_reads:10	Strand:-
TGCTTTATCGTCACTGTCACATATCACATA
>Location:NODE_304263_length_4982_cov_28.985548	Coordinate:3893	Reads:1	Hits:1	Allocated_reads:1	Strand:-
TTATCGTCACTGTCACATATCACATA
>Location:NODE_304263_length_4982_cov_28.985548	Coordinate:3893	Reads:1	Hits:1	Allocated_reads:1	Strand:-
TTTATCGTCACTGTCACATATCACATA
>Location:NODE_304263_length_4982_cov_28.985548	Coordinate:3894	Reads:1	Hits:1	Allocated_reads:1	Strand:-
TATCGTCACTGTCACATATCACAT
>Location:NODE_304263_length_4982_cov_28.985548	Coordinate:3894	Reads:4	Hits:1	Allocated_reads:4	Strand:-
TGCTTTATCGTCACTGTCACATATCACAT
>Location:NODE_304263_length_4982_cov_28.985548	Coordinate:3894	Reads:1	Hits:1	Allocated_reads:1	Strand:-
TTATCGTCACTGTCACATATCACAT
>Location:NODE_304263_length_4982_cov_28.985548	Coordinate:3894	Reads:1	Hits:1	Allocated_reads:1	Strand:-
TTTATCGTCACTGTCACATATCACAT
>Location:NODE_304263_length_4982_cov_28.985548	Coordinate:3895	Reads:3	Hits:1	Allocated_reads:3	Strand:-
TCTGCTTTATCGTCACTGTCACATATCACA
>Location:NODE_304263_length_4982_cov_28.985548	Coordinate:3895	Reads:1	Hits:1	Allocated_reads:1	Strand:-
TGCTTTATCGTCACTGTCACATAGCACA
>Location:NODE_304263_length_4982_cov_28.985548	Coordinate:3895	Reads:15	Hits:1	Allocated_reads:15	Strand:-
TGCTTTATCGTCACTGTCACATATCACA
>Location:NODE_304263_length_4982_cov_28.985548	Coordinate:3897	Reads:2	Hits:1	Allocated_reads:2	Strand:+
TGATATGTGACAGTGACGATAAAGC
>Location:NODE_304263_length_4982_cov_28.985548	Coordinate:3897	Reads:1	Hits:1	Allocated_reads:1	Strand:-
TGCTTTATCGTCACTGTCACATATCA
>Location:NODE_304263_length_4982_cov_28.985548	Coordinate:3898	Reads:1	Hits:1	Allocated_reads:1	Strand:-
TCTGCTTTATCGTCACTGTCACATATC
>Location:NODE_304263_length_4982_cov_28.985548	Coordinate:3898	Reads:2	Hits:1	Allocated_reads:2	Strand:-
TGCTTTATCGTCACTGTCACATATC
>Location:NODE_304263_length_4982_cov_28.985548	Coordinate:3900	Reads:1	Hits:1	Allocated_reads:1	Strand:-
CTCTGCTTTATCGTCACTGTCACATA
>Location:NODE_304263_length_4982_cov_28.985548	Coordinate:3900	Reads:1	Hits:1	Allocated_reads:1	Strand:-
TGCTGCTCTGCTTTATCGTCACTGTCACATA
>Location:NODE_304263_length_4982_cov_28.985548	Coordinate:3901	Reads:1	Hits:1	Allocated_reads:1	Strand:-
TGCTGCTCTGCTTTATCGTCACTGTCACAT
>Location:NODE_304263_length_4982_cov_28.985548	Coordinate:3902	Reads:2	Hits:1	Allocated_reads:2	Strand:-
TGCTCTGCTTTATCGTCACTGTCACA
>Location:NODE_304263_length_4982_cov_28.985548	Coordinate:3903	Reads:1	Hits:1	Allocated_reads:1	Strand:+
GTGACAGTGACGATAAAGCAGAGC
>Location:NODE_304263_length_4982_cov_28.985548	Coordinate:3904	Reads:2	Hits:1	Allocated_reads:2	Strand:-
TGGTGCTGCTCTGCTTTATCGTCACTGTCT
>Location:NODE_304263_length_4982_cov_28.985548	Coordinate:3906	Reads:1	Hits:1	Allocated_reads:1	Strand:+
ACAGTGACGATAAAGCAGAGCAGT
>Location:NODE_304263_length_4982_cov_28.985548	Coordinate:3906	Reads:12	Hits:1	Allocated_reads:12	Strand:+
ACAGTGACGATAAAGCAGAGCAGC
>Location:NODE_304263_length_4982_cov_28.985548	Coordinate:3906	Reads:3	Hits:1	Allocated_reads:3	Strand:+
ACAGTGACGATAAAGCAGAGCAGCAC
>Location:NODE_304263_length_4982_cov_28.985548	Coordinate:3906	Reads:1	Hits:1	Allocated_reads:1	Strand:-
GGTGCTGCTCTGCTTTATCGTCACTGT
>Location:NODE_304263_length_4982_cov_28.985548	Coordinate:3907	Reads:1	Hits:1	Allocated_reads:1	Strand:+
CAGTGACGATAAAGCAGAGCAGCAC
>Location:NODE_304263_length_4982_cov_28.985548	Coordinate:3908	Reads:1	Hits:1	Allocated_reads:1	Strand:-
TGTGGTGCTGCTCTGCTTTATCGTCACT
>Location:NODE_304263_length_4982_cov_28.985548	Coordinate:3908	Reads:2	Hits:1	Allocated_reads:2	Strand:-
TTGTGGTGCTGCTCTGCTTTATCGTCACT
>Location:NODE_304263_length_4982_cov_28.985548	Coordinate:3909	Reads:2	Hits:1	Allocated_reads:2	Strand:+
GTGACGATAAAGCAGAGCAGCACC
>Location:NODE_304263_length_4982_cov_28.985548	Coordinate:3909	Reads:1	Hits:1	Allocated_reads:1	Strand:-
TGTGGTGCTGCTCTGCTTTATCGTCAC
>Location:NODE_304263_length_4982_cov_28.985548	Coordinate:3911	Reads:1	Hits:1	Allocated_reads:1	Strand:-
CTTTGTGGTGCTGCTCTGCTTTATCGTC
>Location:NODE_304263_length_4982_cov_28.985548	Coordinate:3911	Reads:1	Hits:1	Allocated_reads:1	Strand:-
TTGTGGTGCTGCTCTGCTTTATCGTC
>Location:NODE_304263_length_4982_cov_28.985548	Coordinate:3913	Reads:1	Hits:1	Allocated_reads:1	Strand:+
CGATAAAGCAGAGCAGCACCACAAAGC
>Location:NODE_304263_length_4982_cov_28.985548	Coordinate:3915	Reads:1	Hits:1	Allocated_reads:1	Strand:-
GCGCTTTGTGGTGCTGCTCTGCTTTAT
>Location:NODE_304263_length_4982_cov_28.985548	Coordinate:3915	Reads:1	Hits:1	Allocated_reads:1	Strand:-
GCTTTGTGGTGCTGCTCTGCTTTAT
>Location:NODE_304263_length_4982_cov_28.985548	Coordinate:3918	Reads:1	Hits:1	Allocated_reads:1	Strand:-
CAATCAGCGCTTTGTGGTGCTGCTCTGCTT
>Location:NODE_304263_length_4982_cov_28.985548	Coordinate:3918	Reads:1	Hits:1	Allocated_reads:1	Strand:-
TCAGCGCTTTGTGGTGCTGCTCTGCTT
>Location:NODE_304263_length_4982_cov_28.985548	Coordinate:3919	Reads:1	Hits:1	Allocated_reads:1	Strand:-
ATCAGCGCTTTGTGGTGCTGCTCTGCT
>Location:NODE_304263_length_4982_cov_28.985548	Coordinate:3919	Reads:1	Hits:1	Allocated_reads:1	Strand:-
TCAGCGCTTTGTGGTGCTGCTCTGCA
>Location:NODE_304263_length_4982_cov_28.985548	Coordinate:3920	Reads:1	Hits:1	Allocated_reads:1	Strand:-
ATCAGCGCTTTGTGGTGCTGCTCTGC
>Location:NODE_304263_length_4982_cov_28.985548	Coordinate:3925	Reads:1	Hits:1	Allocated_reads:1	Strand:-
GAAAGATCAATCAGCGCTTTGTGGTGCTGA
>Location:NODE_304263_length_4982_cov_28.985548	Coordinate:3925	Reads:1	Hits:1	Allocated_reads:1	Strand:-
TGAAAGATCAATCAGCGCTTTGTGGTGCTGC
>Location:NODE_304263_length_4982_cov_28.985548	Coordinate:3928	Reads:1	Hits:1	Allocated_reads:1	Strand:-
CTGTGAAAGATCAATCAGCGCTTTGTGGTGC
>Location:NODE_304263_length_4982_cov_28.985548	Coordinate:3928	Reads:1	Hits:1	Allocated_reads:1	Strand:-
GAAAGATCAATCAGCGCTTTGTGGTGC
>Location:NODE_304263_length_4982_cov_28.985548	Coordinate:3928	Reads:6	Hits:1	Allocated_reads:6	Strand:-
GTGAAAGATCAATCAGCGCTTTGTGGTGC
>Location:NODE_304263_length_4982_cov_28.985548	Coordinate:3928	Reads:1	Hits:1	Allocated_reads:1	Strand:-
TGAAAGATCAATCAGCGCTTTGTGGTGC
>Location:NODE_304263_length_4982_cov_28.985548	Coordinate:3928	Reads:1	Hits:1	Allocated_reads:1	Strand:-
TGCCTGTGAAAGATCAATCAGCGCTTTGTGGTGC
>Location:NODE_304263_length_4982_cov_28.985548	Coordinate:3928	Reads:25	Hits:1	Allocated_reads:25	Strand:-
TGTGAAAGATCAATCAGCGCTTTGTGGTGC
>Location:NODE_304263_length_4982_cov_28.985548	Coordinate:3929	Reads:1	Hits:1	Allocated_reads:1	Strand:-
TGTGAAAGATCAATCAGCGCTTTGTGTGC
>Location:NODE_304263_length_4982_cov_28.985548	Coordinate:3930	Reads:4	Hits:1	Allocated_reads:4	Strand:-
TGTGAAAGATCAATCAGCGCTTTGTGGT
>Location:NODE_304263_length_4982_cov_28.985548	Coordinate:3931	Reads:5	Hits:1	Allocated_reads:5	Strand:-
TGTGAAAGATCAATCAGCGCTTTGTGG
>Location:NODE_304263_length_4982_cov_28.985548	Coordinate:3940	Reads:1	Hits:1	Allocated_reads:1	Strand:-
TCATCGTGATTGCCTGTGAAAGATCAATCAGC
>Location:NODE_304263_length_4982_cov_28.985548	Coordinate:3942	Reads:2	Hits:1	Allocated_reads:2	Strand:-
TCATCGTGATTGCCTGTGAAAGATCAATCA
>Location:NODE_304263_length_4982_cov_28.985548	Coordinate:3943	Reads:1	Hits:1	Allocated_reads:1	Strand:-
ATCGTGATTGCCTGTGAAAGATCAATC
>Location:NODE_304263_length_4982_cov_28.985548	Coordinate:3943	Reads:17	Hits:1	Allocated_reads:17	Strand:-
TCATCGTGATTGCCTGTGAAAGATCAATC
>Location:NODE_304263_length_4982_cov_28.985548	Coordinate:3944	Reads:1	Hits:1	Allocated_reads:1	Strand:-
CATCGTGATTGCCTGTGAAAGATCAAT
>Location:NODE_304263_length_4982_cov_28.985548	Coordinate:3944	Reads:17	Hits:1	Allocated_reads:17	Strand:-
TCATCGTGATTGCCTGTGAAAGATCAAT
>Location:NODE_304263_length_4982_cov_28.985548	Coordinate:3944	Reads:1	Hits:1	Allocated_reads:1	Strand:-
TGCTCATCGTGATTGCCTGTGAAAGATCAAT
>Location:NODE_304263_length_4982_cov_28.985548	Coordinate:3945	Reads:3	Hits:1	Allocated_reads:3	Strand:-
TCATCGTGATTGCCTGTGAAAGATCAA
>Location:NODE_304263_length_4982_cov_28.985548	Coordinate:3945	Reads:2	Hits:1	Allocated_reads:2	Strand:-
TGCTCATCGTGATTGCCTGTGAAAGATCAA
>Location:NODE_304263_length_4982_cov_28.985548	Coordinate:3945	Reads:1	Hits:1	Allocated_reads:1	Strand:-
TTGCTCATCGTGATTGCCTGTGAAAGATCAA
>Location:NODE_304263_length_4982_cov_28.985548	Coordinate:3946	Reads:5	Hits:1	Allocated_reads:5	Strand:-
TCATCGTGATTGCCTGTGAAAGATCA
>Location:NODE_304263_length_4982_cov_28.985548	Coordinate:3946	Reads:1	Hits:1	Allocated_reads:1	Strand:+
TGATCTTTCACAGGCAATCACGATGAGC
>Location:NODE_304263_length_4982_cov_28.985548	Coordinate:3946	Reads:8	Hits:1	Allocated_reads:8	Strand:-
TGCTCATCGTGATTGCCTGTGAAAGATCA
>Location:NODE_304263_length_4982_cov_28.985548	Coordinate:3947	Reads:1	Hits:1	Allocated_reads:1	Strand:-
GCTCATCGTGATTGCCTGTGAAAGATC
>Location:NODE_304263_length_4982_cov_28.985548	Coordinate:3947	Reads:3	Hits:1	Allocated_reads:3	Strand:-
TCATCGTGATTGCCTGTGAAAGATC
>Location:NODE_304263_length_4982_cov_28.985548	Coordinate:3947	Reads:1	Hits:1	Allocated_reads:1	Strand:-
TCCTTGCTCATCGTGATTGCCTGTGAAAGATA
>Location:NODE_304263_length_4982_cov_28.985548	Coordinate:3947	Reads:15	Hits:1	Allocated_reads:15	Strand:-
TGCTCATCGTGATTGCCTGTGAAAGATC
>Location:NODE_304263_length_4982_cov_28.985548	Coordinate:3947	Reads:2	Hits:1	Allocated_reads:2	Strand:-
TTGCTCATCGTGATTGCCTGTGAAAGATC
>Location:NODE_304263_length_4982_cov_28.985548	Coordinate:3948	Reads:1	Hits:1	Allocated_reads:1	Strand:+
ATCTTTCACAGGCAATCACGATGAGC
>Location:NODE_304263_length_4982_cov_28.985548	Coordinate:3948	Reads:1	Hits:1	Allocated_reads:1	Strand:+
ATCTTTCACAGGCAATCACGATGAGCA
>Location:NODE_304263_length_4982_cov_28.985548	Coordinate:3948	Reads:1	Hits:1	Allocated_reads:1	Strand:+
ATCTTTCACAGGCAATCACGATGAGCAAG
>Location:NODE_304263_length_4982_cov_28.985548	Coordinate:3948	Reads:1	Hits:1	Allocated_reads:1	Strand:+
ATCTTTCACAGGCAATCACGATGAGCAAT
>Location:NODE_304263_length_4982_cov_28.985548	Coordinate:3948	Reads:3	Hits:1	Allocated_reads:3	Strand:-
TCATCGTGATTGCCTGTGAAAGAT
>Location:NODE_304263_length_4982_cov_28.985548	Coordinate:3948	Reads:2	Hits:1	Allocated_reads:2	Strand:-
TCCTTGCTCATCGTGATTGCCTGTGAAAGAT
>Location:NODE_304263_length_4982_cov_28.985548	Coordinate:3948	Reads:1	Hits:1	Allocated_reads:1	Strand:-
TGCTCATCGTGATTGCCTGTGAAAGAT
>Location:NODE_304263_length_4982_cov_28.985548	Coordinate:3948	Reads:1	Hits:1	Allocated_reads:1	Strand:-
TTGCTCATCGTGATTGCCTGTGAAAGAT
>Location:NODE_304263_length_4982_cov_28.985548	Coordinate:3949	Reads:23	Hits:1	Allocated_reads:23	Strand:-
TCCTTGCTCATCGTGATTGCCTGTGAAAGA
>Location:NODE_304263_length_4982_cov_28.985548	Coordinate:3949	Reads:2	Hits:1	Allocated_reads:2	Strand:-
TGCTCATCGTGATTGCCTGTGAAAGA
>Location:NODE_304263_length_4982_cov_28.985548	Coordinate:3950	Reads:4	Hits:1	Allocated_reads:4	Strand:-
TCCTTGCTCATCGTGATTGCCTGTGAAAG
>Location:NODE_304263_length_4982_cov_28.985548	Coordinate:3951	Reads:4	Hits:1	Allocated_reads:4	Strand:-
TCCTTGCTCATCGTGATTGCCTGTGAAA
>Location:NODE_304263_length_4982_cov_28.985548	Coordinate:3951	Reads:1	Hits:1	Allocated_reads:1	Strand:-
TGCTCATCGTGATTGCCTGTGTCT
>Location:NODE_304263_length_4982_cov_28.985548	Coordinate:3952	Reads:1	Hits:1	Allocated_reads:1	Strand:-
TCCTTGCTCATCGTGATTGCCTGTGAA
>Location:NODE_304263_length_4982_cov_28.985548	Coordinate:3953	Reads:1	Hits:1	Allocated_reads:1	Strand:-
CTGCTCCTTGCTCATCGTGATTGCCTGTGA
>Location:NODE_304263_length_4982_cov_28.985548	Coordinate:3954	Reads:2	Hits:1	Allocated_reads:2	Strand:-
TCCTTGCTCATCGTGATTGCCTGTG
>Location:NODE_304263_length_4982_cov_28.985548	Coordinate:3955	Reads:2	Hits:1	Allocated_reads:2	Strand:-
TCTGCTCCTTGCTCATCGTGATTGCCTGT
>Location:NODE_304263_length_4982_cov_28.985548	Coordinate:3955	Reads:1	Hits:1	Allocated_reads:1	Strand:-
TGCTCCTTGCTCATCGTGATTGCCTGT
>Location:NODE_304263_length_4982_cov_28.985548	Coordinate:3955	Reads:1	Hits:1	Allocated_reads:1	Strand:-
TTTCTGCTCCTTGCTCATCGTGATTGCCTGT
>Location:NODE_304263_length_4982_cov_28.985548	Coordinate:3956	Reads:1	Hits:1	Allocated_reads:1	Strand:-
TTTTCTGCTCCTTGCTCATCGTGATTGCCTT
>Location:NODE_304263_length_4982_cov_28.985548	Coordinate:3957	Reads:1	Hits:1	Allocated_reads:1	Strand:-
TCTGCTCCTTGCTCATCGTGATTGCCT
>Location:NODE_304263_length_4982_cov_28.985548	Coordinate:3957	Reads:7	Hits:1	Allocated_reads:7	Strand:-
TTTTCTGCTCCTTGCTCATCGTGATTGCCT
>Location:NODE_304263_length_4982_cov_28.985548	Coordinate:3958	Reads:1	Hits:1	Allocated_reads:1	Strand:-
TTCTGCTCCTTGCTCATCGTGATTGCC
>Location:NODE_304263_length_4982_cov_28.985548	Coordinate:3958	Reads:2	Hits:1	Allocated_reads:2	Strand:-
TTTCTGCTCCTTGCTCATCGTGATTGCC
>Location:NODE_304263_length_4982_cov_28.985548	Coordinate:3958	Reads:10	Hits:1	Allocated_reads:10	Strand:-
TTTTCTGCTCCTTGCTCATCGTGATTGCC
>Location:NODE_304263_length_4982_cov_28.985548	Coordinate:3959	Reads:1	Hits:1	Allocated_reads:1	Strand:-
TTTTCTGCTCCTTGCTCATCGTGATTGC
>Location:NODE_304263_length_4982_cov_28.985548	Coordinate:3961	Reads:2	Hits:1	Allocated_reads:2	Strand:-
TATTTTCTGCTCCTTGCTCATCGTGATT
>Location:NODE_304263_length_4982_cov_28.985548	Coordinate:3961	Reads:2	Hits:1	Allocated_reads:2	Strand:-
TTTTCTGCTCCTTGCTCATCGTGATT
>Location:NODE_304263_length_4982_cov_28.985548	Coordinate:3962	Reads:1	Hits:1	Allocated_reads:1	Strand:+
ATCACGATGAGCAAGGAGCAGAAAATA
>Location:NODE_304263_length_4982_cov_28.985548	Coordinate:3962	Reads:1	Hits:1	Allocated_reads:1	Strand:-
TTTTCTGCTCCTTGCTCATCGTGAT
>Location:NODE_304263_length_4982_cov_28.985548	Coordinate:3965	Reads:1	Hits:1	Allocated_reads:1	Strand:+
ACGATGAGCAAGGAGCAGAAAATA
>Location:NODE_304263_length_4982_cov_28.985548	Coordinate:3967	Reads:1	Hits:1	Allocated_reads:1	Strand:-
GCCCGGCCTATTTTCTGCTCCTTGCTCATC
>Location:NODE_304263_length_4982_cov_28.985548	Coordinate:3969	Reads:1	Hits:1	Allocated_reads:1	Strand:+
TGAGCAAGGAGCAGAAAATAGGCC
>Location:NODE_304263_length_4982_cov_28.985548	Coordinate:3970	Reads:1	Hits:1	Allocated_reads:1	Strand:-
CGCCCGGCCTATTTTCTGCTCCTTGCTC
>Location:NODE_304263_length_4982_cov_28.985548	Coordinate:3975	Reads:1	Hits:1	Allocated_reads:1	Strand:-
GACGCCGCCCGGCCTATTTTCTGCTCCT
>Location:NODE_304263_length_4982_cov_28.985548	Coordinate:3977	Reads:1	Hits:1	Allocated_reads:1	Strand:-
ACGCCGCCCGGCCTATTTTCTGCTC
>Location:NODE_304263_length_4982_cov_28.985548	Coordinate:3977	Reads:1	Hits:1	Allocated_reads:1	Strand:-
AGACGCCGCCCGGCCTATTTTCTGCTC
>Location:NODE_304263_length_4982_cov_28.985548	Coordinate:3977	Reads:1	Hits:1	Allocated_reads:1	Strand:+
GAGCAGAAAATAGGCCGGGCGGCGTCT
>Location:NODE_304263_length_4982_cov_28.985548	Coordinate:3977	Reads:1	Hits:1	Allocated_reads:1	Strand:-
TCAGACGCCGCCCGGCCTATTTTCTGCTC
>Location:NODE_304263_length_4982_cov_28.985548	Coordinate:3978	Reads:5	Hits:1	Allocated_reads:5	Strand:-
TCAGACGCCGCCCGGCCTATTTTCTGCT
>Location:NODE_304263_length_4982_cov_28.985548	Coordinate:3979	Reads:2	Hits:1	Allocated_reads:2	Strand:-
TCAGACGCCGCCCGGCCTATTTTCTGC
>Location:NODE_304263_length_4982_cov_28.985548	Coordinate:3985	Reads:1	Hits:1	Allocated_reads:1	Strand:-
TGAGACCGTCAGACGCCGCCCGGCCTATT
>Location:NODE_304263_length_4982_cov_28.985548	Coordinate:3988	Reads:1	Hits:1	Allocated_reads:1	Strand:-
CAGATGAGACCGTCAGACGCCGCCCGGCCT
>Location:NODE_304263_length_4982_cov_28.985548	Coordinate:3988	Reads:1	Hits:1	Allocated_reads:1	Strand:-
TCACAGATGAGACCGTCAGACGCCGCCCGGCCT
>Location:NODE_304263_length_4982_cov_28.985548	Coordinate:3988	Reads:3	Hits:1	Allocated_reads:3	Strand:-
TGAGACCGTCAGACGCCGCCCGGCCT
>Location:NODE_304263_length_4982_cov_28.985548	Coordinate:3989	Reads:1	Hits:1	Allocated_reads:1	Strand:-
CAGATGAGACCGTCAGACGCCGCCCGGCC
>Location:NODE_304263_length_4982_cov_28.985548	Coordinate:3989	Reads:3	Hits:1	Allocated_reads:3	Strand:-
TGAGACCGTCAGACGCCGCCCGGCC
>Location:NODE_304263_length_4982_cov_28.985548	Coordinate:3990	Reads:1	Hits:1	Allocated_reads:1	Strand:-
CAGATGAGACCGTCAGACGCCGCCCGGC
>Location:NODE_304263_length_4982_cov_28.985548	Coordinate:3992	Reads:1	Hits:1	Allocated_reads:1	Strand:-
TCACAGATGAGACCGTCAGACGCCGCCCG
>Location:NODE_304263_length_4982_cov_28.985548	Coordinate:3992	Reads:1	Hits:1	Allocated_reads:1	Strand:-
TTCACAGATGAGACCGTCAGACGCCGCCCG
>Location:NODE_304263_length_4982_cov_28.985548	Coordinate:3993	Reads:1	Hits:1	Allocated_reads:1	Strand:-
TTCACAGATGAGACCGTCAGACGCCGCCC
>Location:NODE_304263_length_4982_cov_28.985548	Coordinate:3997	Reads:1	Hits:1	Allocated_reads:1	Strand:-
AATGCCGTTCACAGATGAGACCGTCAGACGCC
>Location:NODE_304263_length_4982_cov_28.985548	Coordinate:4001	Reads:1	Hits:1	Allocated_reads:1	Strand:-
GATAATGCCGTTCACAGATGAGACCGTCAGA
>Location:NODE_304263_length_4982_cov_28.985548	Coordinate:4001	Reads:1	Hits:1	Allocated_reads:1	Strand:-
TAATGCCGTTCACAGATGAGACCGTCAGA
>Location:NODE_304263_length_4982_cov_28.985548	Coordinate:4003	Reads:1	Hits:1	Allocated_reads:1	Strand:-
TCAGATAATGCCGTTCACAGATGAGACCGTCA
>Location:NODE_304263_length_4982_cov_28.985548	Coordinate:4004	Reads:2	Hits:1	Allocated_reads:2	Strand:-
GATAATGCCGTTCACAGATGAGACCGTC
>Location:NODE_304263_length_4982_cov_28.985548	Coordinate:4004	Reads:6	Hits:1	Allocated_reads:6	Strand:-
TAATGCCGTTCACAGATGAGACCGTC
>Location:NODE_304263_length_4982_cov_28.985548	Coordinate:4004	Reads:1	Hits:1	Allocated_reads:1	Strand:-
TCAGATAATGCCGTTCACAGATGAGACCGTC
>Location:NODE_304263_length_4982_cov_28.985548	Coordinate:4004	Reads:1	Hits:1	Allocated_reads:1	Strand:-
TCAGATAATGCCGTTCACAGATGAGACCGTT
>Location:NODE_304263_length_4982_cov_28.985548	Coordinate:4005	Reads:4	Hits:1	Allocated_reads:4	Strand:-
TCAGATAATGCCGTTCACAGATGAGACCGT
>Location:NODE_304263_length_4982_cov_28.985548	Coordinate:4006	Reads:2	Hits:1	Allocated_reads:2	Strand:-
TCAGATAATGCCGTTCACAGATGAGACCG
>Location:NODE_304263_length_4982_cov_28.985548	Coordinate:4007	Reads:1	Hits:1	Allocated_reads:1	Strand:-
CAGATAATGCCGTTCACAGATGAGACC
>Location:NODE_304263_length_4982_cov_28.985548	Coordinate:4007	Reads:63	Hits:1	Allocated_reads:63	Strand:-
TCAGATAATGCCGTTCACAGATGAGACC
>Location:NODE_304263_length_4982_cov_28.985548	Coordinate:4007	Reads:4	Hits:1	Allocated_reads:4	Strand:-
TGTCAGATAATGCCGTTCACAGATGAGACC
>Location:NODE_304263_length_4982_cov_28.985548	Coordinate:4008	Reads:1	Hits:1	Allocated_reads:1	Strand:-
TCAGATAATGCCGTTCACAGATGAGAA
>Location:NODE_304263_length_4982_cov_28.985548	Coordinate:4008	Reads:8	Hits:1	Allocated_reads:8	Strand:-
TCAGATAATGCCGTTCACAGATGAGAC
>Location:NODE_304263_length_4982_cov_28.985548	Coordinate:4009	Reads:6	Hits:1	Allocated_reads:6	Strand:-
TCAGATAATGCCGTTCACAGATGAGA
>Location:NODE_304263_length_4982_cov_28.985548	Coordinate:4009	Reads:3	Hits:1	Allocated_reads:3	Strand:-
TGTCAGATAATGCCGTTCACAGATGAGA
>Location:NODE_304263_length_4982_cov_28.985548	Coordinate:4011	Reads:1	Hits:1	Allocated_reads:1	Strand:+
TCATCTGTGAACGGCATTATCTGA
>Location:NODE_304263_length_4982_cov_28.985548	Coordinate:4014	Reads:1	Hits:1	Allocated_reads:1	Strand:-
TCACCGGTGTCAGATAATGCCGTTCACAGA
>Location:NODE_304263_length_4982_cov_28.985548	Coordinate:4016	Reads:1	Hits:1	Allocated_reads:1	Strand:+
TGTGAACGGCATTATCTGACACCGGTGA
>Location:NODE_304263_length_4982_cov_28.985548	Coordinate:4020	Reads:2	Hits:1	Allocated_reads:2	Strand:+
AACGGCATTATCTGACACCGGTGAACC
>Location:NODE_304263_length_4982_cov_28.985548	Coordinate:4021	Reads:1	Hits:1	Allocated_reads:1	Strand:-
TGAAGGTTCACCGGTGTCAGATAATGCCGT
>Location:NODE_304263_length_4982_cov_28.985548	Coordinate:4023	Reads:1	Hits:1	Allocated_reads:1	Strand:-
TGAAGGTTCACCGGTGTCAGATAATGCC
>Location:NODE_304263_length_4982_cov_28.985548	Coordinate:4024	Reads:1	Hits:1	Allocated_reads:1	Strand:-
TGAAGGTTCACCGGTGTCAGATAATGC
>Location:NODE_304263_length_4982_cov_28.985548	Coordinate:4025	Reads:1	Hits:1	Allocated_reads:1	Strand:+
CATTATCTGACACCGGTGAACCTTC
>Location:NODE_304263_length_4982_cov_28.985548	Coordinate:4025	Reads:9	Hits:1	Allocated_reads:9	Strand:+
CATTATCTGACACCGGTGAACCTTCAC
>Location:NODE_304263_length_4982_cov_28.985548	Coordinate:4025	Reads:1	Hits:1	Allocated_reads:1	Strand:+
CATTATCTGACACCGGTGAACCTTCACC
>Location:NODE_304263_length_4982_cov_28.985548	Coordinate:4025	Reads:3	Hits:1	Allocated_reads:3	Strand:+
CATTATCTGACACCGGTGAACCTTCACCC
>Location:NODE_304263_length_4982_cov_28.985548	Coordinate:4025	Reads:1	Hits:1	Allocated_reads:1	Strand:+
CATTATCTGACACCGGTGAACCTTCACCCG
>Location:NODE_304263_length_4982_cov_28.985548	Coordinate:4025	Reads:1	Hits:1	Allocated_reads:1	Strand:+
CATTATCTGACACCGGTGAACCTTCACCCGT
>Location:NODE_304263_length_4982_cov_28.985548	Coordinate:4027	Reads:3	Hits:1	Allocated_reads:3	Strand:+
TTATCTGACACCGGTGAACCTTCAC
>Location:NODE_304263_length_4982_cov_28.985548	Coordinate:4027	Reads:2	Hits:1	Allocated_reads:2	Strand:+
TTATCTGACACCGGTGAACCTTCACCCG
>Location:NODE_304263_length_4982_cov_28.985548	Coordinate:4034	Reads:1	Hits:1	Allocated_reads:1	Strand:-
CGAGATGTGACGGGTGAAGGTTCACCGGTGT
>Location:NODE_304263_length_4982_cov_28.985548	Coordinate:4035	Reads:1	Hits:1	Allocated_reads:1	Strand:-
CGAGATGTGACGGGTGAAGGTTCACCGGTG
>Location:NODE_304263_length_4982_cov_28.985548	Coordinate:4036	Reads:3	Hits:1	Allocated_reads:3	Strand:-
CGAGATGTGACGGGTGAAGGTTCACCGGT
>Location:NODE_304263_length_4982_cov_28.985548	Coordinate:4036	Reads:1	Hits:1	Allocated_reads:1	Strand:-
GAGATGTGACGGGTGAAGGTTCACCGGT
>Location:NODE_304263_length_4982_cov_28.985548	Coordinate:4036	Reads:2	Hits:1	Allocated_reads:2	Strand:-
TCGAGATGTGACGGGTGAAGGTTCACCGGT
>Location:NODE_304263_length_4982_cov_28.985548	Coordinate:4036	Reads:2	Hits:1	Allocated_reads:2	Strand:-
TGGGTCGAGATGTGACGGGTGAAGGTTCACCGGT
>Location:NODE_304263_length_4982_cov_28.985548	Coordinate:4037	Reads:1	Hits:1	Allocated_reads:1	Strand:-
CGAGATGTGACGGGTGAAGGTTCACCGG
>Location:NODE_304263_length_4982_cov_28.985548	Coordinate:4037	Reads:1	Hits:1	Allocated_reads:1	Strand:-
GAGATGTGACGGGTGAAGGTTCACCGT
>Location:NODE_304263_length_4982_cov_28.985548	Coordinate:4037	Reads:3	Hits:1	Allocated_reads:3	Strand:-
TCGAGATGTGACGGGTGAAGGTTCACCGT
>Location:NODE_304263_length_4982_cov_28.985548	Coordinate:4037	Reads:6	Hits:1	Allocated_reads:6	Strand:-
TCGAGATGTGACGGGTGAAGGTTCACCGG
>Location:NODE_304263_length_4982_cov_28.985548	Coordinate:4037	Reads:1	Hits:1	Allocated_reads:1	Strand:-
TGGGTCGAGATGTGACGGGTGAAGGTTCACCGG
>Location:NODE_304263_length_4982_cov_28.985548	Coordinate:4037	Reads:1	Hits:1	Allocated_reads:1	Strand:-
TGGGTCGAGATGTGACGGGTGAAGGTTCACCTT
>Location:NODE_304263_length_4982_cov_28.985548	Coordinate:4038	Reads:1	Hits:1	Allocated_reads:1	Strand:-
CGAGATGTGACGGGTGAAGGTTCACCG
>Location:NODE_304263_length_4982_cov_28.985548	Coordinate:4038	Reads:4	Hits:1	Allocated_reads:4	Strand:-
TCGAGATGTGACGGGTGAAGGTTCACCG
>Location:NODE_304263_length_4982_cov_28.985548	Coordinate:4039	Reads:1	Hits:1	Allocated_reads:1	Strand:-
AATGGGTCGAGATGTGACGGGTGAAGGTTCACC
>Location:NODE_304263_length_4982_cov_28.985548	Coordinate:4039	Reads:2	Hits:1	Allocated_reads:2	Strand:-
AGATGTGACGGGTGAAGGTTCACC
>Location:NODE_304263_length_4982_cov_28.985548	Coordinate:4039	Reads:1	Hits:1	Allocated_reads:1	Strand:-
ATGGGTCGAGATGTGACGGGTGAAGGTTCACC
>Location:NODE_304263_length_4982_cov_28.985548	Coordinate:4039	Reads:15	Hits:1	Allocated_reads:15	Strand:-
CGAGATGTGACGGGTGAAGGTTCACC
>Location:NODE_304263_length_4982_cov_28.985548	Coordinate:4039	Reads:8	Hits:1	Allocated_reads:8	Strand:-
GAGATGTGACGGGTGAAGGTTCACC
>Location:NODE_304263_length_4982_cov_28.985548	Coordinate:4039	Reads:3	Hits:1	Allocated_reads:3	Strand:-
GGTCGAGATGTGACGGGTGAAGGTTCACC
>Location:NODE_304263_length_4982_cov_28.985548	Coordinate:4039	Reads:1	Hits:1	Allocated_reads:1	Strand:-
GTCGAGATGTGACGGGTGAAGGTTCACC
>Location:NODE_304263_length_4982_cov_28.985548	Coordinate:4039	Reads:62	Hits:1	Allocated_reads:62	Strand:-
TCGAGATGTGACGGGTGAAGGTTCACC
>Location:NODE_304263_length_4982_cov_28.985548	Coordinate:4039	Reads:1	Hits:1	Allocated_reads:1	Strand:-
TGGGTCGAGATGTGACGGGTGAAGGTTCACT
>Location:NODE_304263_length_4982_cov_28.985548	Coordinate:4039	Reads:56	Hits:1	Allocated_reads:56	Strand:-
TGGGTCGAGATGTGACGGGTGAAGGTTCACC
>Location:NODE_304263_length_4982_cov_28.985548	Coordinate:4041	Reads:1	Hits:1	Allocated_reads:1	Strand:-
TGGGTCGAGATGTGACGGGTGAAGGTTCA
>Location:NODE_304263_length_4982_cov_28.985548	Coordinate:4042	Reads:1	Hits:1	Allocated_reads:1	Strand:-
TCGAGATGTGACGGGTGAAGGTTC
>Location:NODE_304263_length_4982_cov_28.985548	Coordinate:4043	Reads:1	Hits:1	Allocated_reads:1	Strand:-
GGGTCGAGATGTGACGGGTGAAGGTT
>Location:NODE_304263_length_4982_cov_28.985548	Coordinate:4044	Reads:2	Hits:1	Allocated_reads:2	Strand:-
GAAATGGGTCGAGATGTGACGGGTGAAGGT
>Location:NODE_304263_length_4982_cov_28.985548	Coordinate:4044	Reads:3	Hits:1	Allocated_reads:3	Strand:-
TGGGTCGAGATGTGACGGGTGAAGGT
>Location:NODE_304263_length_4982_cov_28.985548	Coordinate:4045	Reads:1	Hits:1	Allocated_reads:1	Strand:+
CCTTCACCCGTCACATCTCGACCCATT
>Location:NODE_304263_length_4982_cov_28.985548	Coordinate:4047	Reads:1	Hits:1	Allocated_reads:1	Strand:+
TTCACCCGTCACATCTCGACCCATT
>Location:NODE_304263_length_4982_cov_28.985548	Coordinate:4048	Reads:1	Hits:1	Allocated_reads:1	Strand:-
CAGAAATGGGTCGAGATGTGACGGGTGT
>Location:NODE_304263_length_4982_cov_28.985548	Coordinate:4050	Reads:2	Hits:1	Allocated_reads:2	Strand:+
ACCCGTCACATCTCGACCCATTTCTGA
>Location:NODE_304263_length_4982_cov_28.985548	Coordinate:4050	Reads:1	Hits:1	Allocated_reads:1	Strand:-
TCAGAAATGGGTCGAGATGTGACGGGT
>Location:NODE_304263_length_4982_cov_28.985548	Coordinate:4050	Reads:1	Hits:1	Allocated_reads:1	Strand:-
TTCAGAAATGGGTCGAGATGTGACGGGT
>Location:NODE_304263_length_4982_cov_28.985548	Coordinate:4051	Reads:1	Hits:1	Allocated_reads:1	Strand:-
TACCTTCAGAAATGGGTCGAGATGTGACGTT
>Location:NODE_304263_length_4982_cov_28.985548	Coordinate:4051	Reads:3	Hits:1	Allocated_reads:3	Strand:-
TACCTTCAGAAATGGGTCGAGATGTGACGGG
>Location:NODE_304263_length_4982_cov_28.985548	Coordinate:4051	Reads:1	Hits:1	Allocated_reads:1	Strand:-
TTCAGAAATGGGTCGAGATGTGACGGG
>Location:NODE_304263_length_4982_cov_28.985548	Coordinate:4053	Reads:1	Hits:1	Allocated_reads:1	Strand:-
ACCTTCAGAAATGGGTCGAGATGTGACG
>Location:NODE_304263_length_4982_cov_28.985548	Coordinate:4053	Reads:18	Hits:1	Allocated_reads:18	Strand:-
TACCTTCAGAAATGGGTCGAGATGTGACG
>Location:NODE_304263_length_4982_cov_28.985548	Coordinate:4053	Reads:2	Hits:1	Allocated_reads:2	Strand:-
TCAGAAATGGGTCGAGATGTGACG
>Location:NODE_304263_length_4982_cov_28.985548	Coordinate:4054	Reads:22	Hits:1	Allocated_reads:22	Strand:-
TACCTTCAGAAATGGGTCGAGATGTGAC
>Location:NODE_304263_length_4982_cov_28.985548	Coordinate:4055	Reads:1	Hits:1	Allocated_reads:1	Strand:-
TACCTTCAGAAATGGGTCGAGATGTGA
>Location:NODE_304263_length_4982_cov_28.985548	Coordinate:4055	Reads:1	Hits:1	Allocated_reads:1	Strand:+
TCACATCTCGACCCATTTCTGAAGGT
>Location:NODE_304263_length_4982_cov_28.985548	Coordinate:4055	Reads:1	Hits:1	Allocated_reads:1	Strand:-
TTTTACCTTCAGAAATGGGTCGAGATGTGA
>Location:NODE_304263_length_4982_cov_28.985548	Coordinate:4056	Reads:1	Hits:1	Allocated_reads:1	Strand:+
CACATCTCGACCCATTTCTGAAGG
>Location:NODE_304263_length_4982_cov_28.985548	Coordinate:4056	Reads:2	Hits:1	Allocated_reads:2	Strand:+
CACATCTCGACCCATTTCTGAAGGTAAA
>Location:NODE_304263_length_4982_cov_28.985548	Coordinate:4056	Reads:1	Hits:1	Allocated_reads:1	Strand:-
TACCTTCAGAAATGGGTCGAGATGTG
>Location:NODE_304263_length_4982_cov_28.985548	Coordinate:4056	Reads:1	Hits:1	Allocated_reads:1	Strand:-
TTACCTTCAGAAATGGGTCGAGATGTG
>Location:NODE_304263_length_4982_cov_28.985548	Coordinate:4058	Reads:1	Hits:1	Allocated_reads:1	Strand:+
CATCTCGACCCATTTCTGAAGGTAAA
>Location:NODE_304263_length_4982_cov_28.985548	Coordinate:4060	Reads:1	Hits:1	Allocated_reads:1	Strand:+
TCTCGACCCATTTCTGAAGGTAAATT
>Location:NODE_304263_length_4982_cov_28.985548	Coordinate:4062	Reads:1	Hits:1	Allocated_reads:1	Strand:-
TGTCGTGTTTTTTACCTTCAGAAATGGGTCGA
>Location:NODE_304263_length_4982_cov_28.985548	Coordinate:4064	Reads:2	Hits:1	Allocated_reads:2	Strand:-
ATGTCGTGTTTTTTACCTTCAGAAATGGGTC
>Location:NODE_304263_length_4982_cov_28.985548	Coordinate:4065	Reads:2	Hits:1	Allocated_reads:2	Strand:-
AATGTCGTGTTTTTTACCTTCAGAAATGGGT
>Location:NODE_304263_length_4982_cov_28.985548	Coordinate:4065	Reads:1	Hits:1	Allocated_reads:1	Strand:-
ATGTCGTGTTTTTTACCTTCAGAAATGGGG
>Location:NODE_304263_length_4982_cov_28.985548	Coordinate:4065	Reads:7	Hits:1	Allocated_reads:7	Strand:-
ATGTCGTGTTTTTTACCTTCAGAAATGGGT
>Location:NODE_304263_length_4982_cov_28.985548	Coordinate:4065	Reads:1	Hits:1	Allocated_reads:1	Strand:-
CGTGTTTTTTACCTTCAGAAATGGGT
>Location:NODE_304263_length_4982_cov_28.985548	Coordinate:4065	Reads:1	Hits:1	Allocated_reads:1	Strand:-
TCGTGTTTTTTACCTTCAGAAATGGGT
>Location:NODE_304263_length_4982_cov_28.985548	Coordinate:4065	Reads:2	Hits:1	Allocated_reads:2	Strand:-
TGTCGTGTTTTTTACCTTCAGAAATGGGG
>Location:NODE_304263_length_4982_cov_28.985548	Coordinate:4065	Reads:35	Hits:1	Allocated_reads:35	Strand:-
TGTCGTGTTTTTTACCTTCAGAAATGGGT
[truncated: 130,782 more chars]
