# Supplementary material for: First characterization of PIWI-interacting RNA clusters in a cichlid fish with a B chromosome
Source: BMC Biol. 2022 Sep 21;20:204. doi: 10.1186/s12915-022-01403-2 (PMC9490952; doi:10.1186/s12915-022-01403-2)
Supplement: Supplementary file 1 — Additional file 1. Zipped folder with fasta and interactive html piRNA cluster information for the A. latifasciata genome. The nomenclature is as follows: number-pirna-cluster_sex_B-presence (f, female; m, male; 0b, without B chromosome; 1b, with B chromosome). [file 12915_2022_1403_MOESM1_ESM.zip › 119_m1b.fasta]

>Location:NODE_304263_length_4982_cov_28.985548	Coordinate:1	Reads:4	Hits:22	Allocated_reads:0.181818181818182	Strand:-
TGAAGGAATACAAGACAGTCAAAAGGAGTT
>Location:NODE_304263_length_4982_cov_28.985548	Coordinate:2	Reads:2	Hits:22	Allocated_reads:0.0909090909090909	Strand:-
TACGATGAAGGAATACAAGACAGTCAAAAGGAGT
>Location:NODE_304263_length_4982_cov_28.985548	Coordinate:2	Reads:2	Hits:22	Allocated_reads:0.0909090909090909	Strand:-
TGAAGGAATACAAGACAGTCAAAAGGAGT
>Location:NODE_304263_length_4982_cov_28.985548	Coordinate:3	Reads:1	Hits:22	Allocated_reads:0.0454545454545455	Strand:+
CTCCTTTTGACTGTCTTGTATTCC
>Location:NODE_304263_length_4982_cov_28.985548	Coordinate:3	Reads:1	Hits:22	Allocated_reads:0.0454545454545455	Strand:-
TGAAGGAATACAAGACAGTCAAAAGTCT
>Location:NODE_304263_length_4982_cov_28.985548	Coordinate:4	Reads:1	Hits:22	Allocated_reads:0.0454545454545455	Strand:-
GATGAAGGAATACAAGACAGTCAAAAGGA
>Location:NODE_304263_length_4982_cov_28.985548	Coordinate:4	Reads:1	Hits:22	Allocated_reads:0.0454545454545455	Strand:-
GATGAAGGAATACAAGACAGTCAAAATTT
>Location:NODE_304263_length_4982_cov_28.985548	Coordinate:5	Reads:1	Hits:22	Allocated_reads:0.0454545454545455	Strand:-
ATACGATGAAGGAATACAAGACAGTCAAAAGG
>Location:NODE_304263_length_4982_cov_28.985548	Coordinate:5	Reads:1	Hits:22	Allocated_reads:0.0454545454545455	Strand:-
ATACGATGAAGGAATACAAGACAGTCAAACTT
>Location:NODE_304263_length_4982_cov_28.985548	Coordinate:5	Reads:2	Hits:22	Allocated_reads:0.0909090909090909	Strand:-
TACGATGAAGGAATACAAGACAGTCAAAAGG
>Location:NODE_304263_length_4982_cov_28.985548	Coordinate:6	Reads:1	Hits:22	Allocated_reads:0.0454545454545455	Strand:-
GATGAAGGAATACAAGACAGTCAAAAG
>Location:NODE_304263_length_4982_cov_28.985548	Coordinate:6	Reads:1	Hits:22	Allocated_reads:0.0454545454545455	Strand:-
TACGATGAAGGAATACAAGACAGTCAAAAT
>Location:NODE_304263_length_4982_cov_28.985548	Coordinate:6	Reads:1	Hits:22	Allocated_reads:0.0454545454545455	Strand:-
TACGATGAAGGAATACAAGACAGTCAAATT
>Location:NODE_304263_length_4982_cov_28.985548	Coordinate:6	Reads:1	Hits:22	Allocated_reads:0.0454545454545455	Strand:-
TACGATGAAGGAATACAAGACAGTCAATCT
>Location:NODE_304263_length_4982_cov_28.985548	Coordinate:6	Reads:11	Hits:22	Allocated_reads:0.5	Strand:-
TACGATGAAGGAATACAAGACAGTCAAAAG
>Location:NODE_304263_length_4982_cov_28.985548	Coordinate:7	Reads:1	Hits:27	Allocated_reads:0.037037037037037	Strand:-
TACGATGAAGGAATACAAGACAGTCAGAA
>Location:NODE_304263_length_4982_cov_28.985548	Coordinate:7	Reads:18	Hits:22	Allocated_reads:0.818181818181818	Strand:-
TACGATGAAGGAATACAAGACAGTCAAAA
>Location:NODE_304263_length_4982_cov_28.985548	Coordinate:8	Reads:10	Hits:22	Allocated_reads:0.454545454545455	Strand:-
TACGATGAAGGAATACAAGACAGTCAAA
>Location:NODE_304263_length_4982_cov_28.985548	Coordinate:9	Reads:1	Hits:22	Allocated_reads:0.0454545454545455	Strand:-
TACGATGAAGGAATACAAGACAGTCAA
>Location:NODE_304263_length_4982_cov_28.985548	Coordinate:10	Reads:1	Hits:28	Allocated_reads:0.0357142857142857	Strand:-
AAATACGATGAAGGAATACAAGACAGTCA
>Location:NODE_304263_length_4982_cov_28.985548	Coordinate:10	Reads:1	Hits:28	Allocated_reads:0.0357142857142857	Strand:-
ACGATGAAGGAATACAAGACAGTCA
>Location:NODE_304263_length_4982_cov_28.985548	Coordinate:10	Reads:1	Hits:28	Allocated_reads:0.0357142857142857	Strand:-
ATACGATGAAGGAATACAAGACAGTCA
>Location:NODE_304263_length_4982_cov_28.985548	Coordinate:10	Reads:23	Hits:28	Allocated_reads:0.821428571428571	Strand:-
TACGATGAAGGAATACAAGACAGTCA
>Location:NODE_304263_length_4982_cov_28.985548	Coordinate:10	Reads:6	Hits:28	Allocated_reads:0.214285714285714	Strand:-
TACGATGAAGGAATACAAGACAGTCT
>Location:NODE_304263_length_4982_cov_28.985548	Coordinate:11	Reads:2	Hits:28	Allocated_reads:0.0714285714285714	Strand:-
ATACGATGAAGGAATACAAGACAGTC
>Location:NODE_304263_length_4982_cov_28.985548	Coordinate:11	Reads:1	Hits:28	Allocated_reads:0.0357142857142857	Strand:-
TACGATGAAGGAATACAAGACAGTA
>Location:NODE_304263_length_4982_cov_28.985548	Coordinate:11	Reads:65	Hits:28	Allocated_reads:2.32142857142857	Strand:-
TACGATGAAGGAATACAAGACAGTC
>Location:NODE_304263_length_4982_cov_28.985548	Coordinate:12	Reads:18	Hits:28	Allocated_reads:0.642857142857143	Strand:-
ATACGATGAAGGAATACAAGACAGT
>Location:NODE_304263_length_4982_cov_28.985548	Coordinate:12	Reads:1	Hits:28	Allocated_reads:0.0357142857142857	Strand:-
TAAATACGATGAAGGAATACAAGACAGT
>Location:NODE_304263_length_4982_cov_28.985548	Coordinate:12	Reads:1	Hits:28	Allocated_reads:0.0357142857142857	Strand:-
TACGATGAAGGAATACAAGATAGT
>Location:NODE_304263_length_4982_cov_28.985548	Coordinate:12	Reads:425	Hits:28	Allocated_reads:15.1785714285714	Strand:-
TACGATGAAGGAATACAAGACAGT
>Location:NODE_304263_length_4982_cov_28.985548	Coordinate:12	Reads:6	Hits:28	Allocated_reads:0.214285714285714	Strand:-
TTAAATACGATGAAGGAATACAAGACAGT
>Location:NODE_304263_length_4982_cov_28.985548	Coordinate:12	Reads:1	Hits:28	Allocated_reads:0.0357142857142857	Strand:-
TTTAAATACGATGAAGGAATACAGGACAGT
>Location:NODE_304263_length_4982_cov_28.985548	Coordinate:12	Reads:1	Hits:28	Allocated_reads:0.0357142857142857	Strand:-
TTTTAAATACGATGAAGGAATACAAGACAGT
>Location:NODE_304263_length_4982_cov_28.985548	Coordinate:13	Reads:1	Hits:28	Allocated_reads:0.0357142857142857	Strand:-
ATACGATGAAGGAATACAAGACAG
>Location:NODE_304263_length_4982_cov_28.985548	Coordinate:13	Reads:1	Hits:28	Allocated_reads:0.0357142857142857	Strand:-
TTTAAATACGATGAAGGAATACAAGACAG
>Location:NODE_304263_length_4982_cov_28.985548	Coordinate:14	Reads:1	Hits:29	Allocated_reads:0.0344827586206897	Strand:-
TTAAATACGATGAAGGAATACAAGACA
>Location:NODE_304263_length_4982_cov_28.985548	Coordinate:23	Reads:1	Hits:29	Allocated_reads:0.0344827586206897	Strand:+
TTCCTTCATCGTATTTAAAAATGTC
>Location:NODE_304263_length_4982_cov_28.985548	Coordinate:26	Reads:1	Hits:27	Allocated_reads:0.037037037037037	Strand:+
CTTCATCGTATTTAAAAATGTCAC
>Location:NODE_304263_length_4982_cov_28.985548	Coordinate:26	Reads:1	Hits:23	Allocated_reads:0.0434782608695652	Strand:+
CTTCATCGTATTTAAAAATGTCACAC
>Location:NODE_304263_length_4982_cov_28.985548	Coordinate:26	Reads:1	Hits:23	Allocated_reads:0.0434782608695652	Strand:+
CTTCATCGTATTTAAAAATGTCACACACC
>Location:NODE_304263_length_4982_cov_28.985548	Coordinate:49	Reads:1	Hits:1	Allocated_reads:1	Strand:-
CTTTCCTGTATGCCACTGTGTCAGTGGTGTG
>Location:NODE_304263_length_4982_cov_28.985548	Coordinate:58	Reads:1	Hits:1	Allocated_reads:1	Strand:-
CAGCTTTCCTGTATGCCACTGTGTC
>Location:NODE_304263_length_4982_cov_28.985548	Coordinate:70	Reads:1	Hits:1	Allocated_reads:1	Strand:-
GATCACCTTCTGCACAGCTTTCCTGTA
>Location:NODE_304263_length_4982_cov_28.985548	Coordinate:83	Reads:1	Hits:1	Allocated_reads:1	Strand:+
TGCAGAAGGTGATCAGCACTGCCT
>Location:NODE_304263_length_4982_cov_28.985548	Coordinate:84	Reads:1	Hits:1	Allocated_reads:1	Strand:-
TCTTTAGGCAGTGCTGATCACCTTCTGC
>Location:NODE_304263_length_4982_cov_28.985548	Coordinate:85	Reads:1	Hits:1	Allocated_reads:1	Strand:-
TGGTTCTTTAGGCAGTGCTGATCACCTTCTT
>Location:NODE_304263_length_4982_cov_28.985548	Coordinate:87	Reads:1	Hits:1	Allocated_reads:1	Strand:-
TTCTTTAGGCAGTGCTGATCACCTTC
>Location:NODE_304263_length_4982_cov_28.985548	Coordinate:89	Reads:1	Hits:1	Allocated_reads:1	Strand:-
ATGGTTCTTTAGGCAGTGCTGATCACCT
>Location:NODE_304263_length_4982_cov_28.985548	Coordinate:89	Reads:1	Hits:1	Allocated_reads:1	Strand:-
CCTATGGTTCTTTAGGCAGTGCTGATCACCT
>Location:NODE_304263_length_4982_cov_28.985548	Coordinate:89	Reads:1	Hits:1	Allocated_reads:1	Strand:-
TGGTTCTTTAGGCAGTGCTGATCACCT
>Location:NODE_304263_length_4982_cov_28.985548	Coordinate:90	Reads:1	Hits:1	Allocated_reads:1	Strand:-
TGGTTCTTTAGGCAGTGCTGATCACC
>Location:NODE_304263_length_4982_cov_28.985548	Coordinate:103	Reads:1	Hits:1	Allocated_reads:1	Strand:-
GCGGGCAGCCTATGGTTCTTTAGGC
>Location:NODE_304263_length_4982_cov_28.985548	Coordinate:103	Reads:1	Hits:1	Allocated_reads:1	Strand:-
GGCAGCGGGCAGCCTATGGTTCTTTAGGC
>Location:NODE_304263_length_4982_cov_28.985548	Coordinate:106	Reads:1	Hits:1	Allocated_reads:1	Strand:+
TAAAGAACCATAGGCTGCCCGCTGCCC
>Location:NODE_304263_length_4982_cov_28.985548	Coordinate:117	Reads:1	Hits:1	Allocated_reads:1	Strand:-
TCCTGTAGGGAGGGCAGCGGGCAGCCT
>Location:NODE_304263_length_4982_cov_28.985548	Coordinate:128	Reads:1	Hits:1	Allocated_reads:1	Strand:-
AACCTGAAGATGTCCTGTAGGGAGGGCA
>Location:NODE_304263_length_4982_cov_28.985548	Coordinate:128	Reads:1	Hits:1	Allocated_reads:1	Strand:-
CGAAACCTGAAGATGTCCTGTAGGGAGGGCA
>Location:NODE_304263_length_4982_cov_28.985548	Coordinate:129	Reads:2	Hits:1	Allocated_reads:2	Strand:-
ACCTGAAGATGTCCTGTAGGGAGGGC
>Location:NODE_304263_length_4982_cov_28.985548	Coordinate:130	Reads:1	Hits:1	Allocated_reads:1	Strand:-
CACCGAAACCTGAAGATGTCCTGTAGGGAGGG
>Location:NODE_304263_length_4982_cov_28.985548	Coordinate:131	Reads:1	Hits:1	Allocated_reads:1	Strand:-
AACACCGAAACCTGAAGATGTCCTGTAGGGAGG
>Location:NODE_304263_length_4982_cov_28.985548	Coordinate:131	Reads:2	Hits:1	Allocated_reads:2	Strand:-
CACCGAAACCTGAAGATGTCCTGTAGGGAGG
>Location:NODE_304263_length_4982_cov_28.985548	Coordinate:132	Reads:1	Hits:1	Allocated_reads:1	Strand:-
ACACCGAAACCTGAAGATGTCCTGTAGGGAG
>Location:NODE_304263_length_4982_cov_28.985548	Coordinate:133	Reads:1	Hits:1	Allocated_reads:1	Strand:-
ACACCGAAACCTGAAGATGTCCTGTAGGGA
>Location:NODE_304263_length_4982_cov_28.985548	Coordinate:133	Reads:3	Hits:1	Allocated_reads:3	Strand:-
CACCGAAACCTGAAGATGTCCTGTAGGGA
>Location:NODE_304263_length_4982_cov_28.985548	Coordinate:134	Reads:1	Hits:1	Allocated_reads:1	Strand:-
CACCGAAACCTGAAGATGTCCTGTAGGG
>Location:NODE_304263_length_4982_cov_28.985548	Coordinate:134	Reads:1	Hits:1	Allocated_reads:1	Strand:-
CCGAAACCTGAAGATGTCCTGTAGGG
>Location:NODE_304263_length_4982_cov_28.985548	Coordinate:134	Reads:1	Hits:1	Allocated_reads:1	Strand:-
GAAACACCGAAACCTGAAGATGTCCTGTAGGG
>Location:NODE_304263_length_4982_cov_28.985548	Coordinate:135	Reads:6	Hits:1	Allocated_reads:6	Strand:-
AAACACCGAAACCTGAAGATGTCCTGTAGG
>Location:NODE_304263_length_4982_cov_28.985548	Coordinate:135	Reads:3	Hits:1	Allocated_reads:3	Strand:-
AACACCGAAACCTGAAGATGTCCTGTAGG
>Location:NODE_304263_length_4982_cov_28.985548	Coordinate:135	Reads:3	Hits:1	Allocated_reads:3	Strand:-
GAAACACCGAAACCTGAAGATGTCCTGTAGG
>Location:NODE_304263_length_4982_cov_28.985548	Coordinate:136	Reads:1	Hits:1	Allocated_reads:1	Strand:-
ACACCGAAACCTGAAGATTTCCTGTAG
>Location:NODE_304263_length_4982_cov_28.985548	Coordinate:137	Reads:1	Hits:1	Allocated_reads:1	Strand:-
AAACACCGAAACCTGAAGATGTCCTGTA
>Location:NODE_304263_length_4982_cov_28.985548	Coordinate:137	Reads:1	Hits:1	Allocated_reads:1	Strand:-
GAAACACCGAAACCTGAAGATGTCCTGTA
>Location:NODE_304263_length_4982_cov_28.985548	Coordinate:140	Reads:1	Hits:1	Allocated_reads:1	Strand:-
GAAACACCGAAACCTGAAGATGTCCT
>Location:NODE_304263_length_4982_cov_28.985548	Coordinate:140	Reads:1	Hits:1	Allocated_reads:1	Strand:-
TGCTGAAACACCGAAACCTGAAGATGTCCT
>Location:NODE_304263_length_4982_cov_28.985548	Coordinate:143	Reads:1	Hits:1	Allocated_reads:1	Strand:-
TGCTGAAACACCGAAACCTGAAGATGT
>Location:NODE_304263_length_4982_cov_28.985548	Coordinate:151	Reads:1	Hits:1	Allocated_reads:1	Strand:-
TTCATTCCCCTGCTGAAACACCGAAACCT
>Location:NODE_304263_length_4982_cov_28.985548	Coordinate:158	Reads:1	Hits:1	Allocated_reads:1	Strand:-
TTGTTTATTTTCATTCCCCTGCTGAAACACC
>Location:NODE_304263_length_4982_cov_28.985548	Coordinate:162	Reads:1	Hits:1	Allocated_reads:1	Strand:-
TTTGTTTATTTTCATTCCCCTGCTGAAA
>Location:NODE_304263_length_4982_cov_28.985548	Coordinate:170	Reads:1	Hits:1	Allocated_reads:1	Strand:-
AAAGTGTCTTTGTTTATTTTCATTCCCC
>Location:NODE_304263_length_4982_cov_28.985548	Coordinate:170	Reads:1	Hits:1	Allocated_reads:1	Strand:-
AGTGTCTTTGTTTATTTTCATTCCCC
>Location:NODE_304263_length_4982_cov_28.985548	Coordinate:175	Reads:1	Hits:1	Allocated_reads:1	Strand:-
TTCCTAAAAGTGTCTTTGTTTATTTTCAT
>Location:NODE_304263_length_4982_cov_28.985548	Coordinate:188	Reads:1	Hits:1	Allocated_reads:1	Strand:+
AAGACACTTTTAGGAAGCTGTCTGGGCT
>Location:NODE_304263_length_4982_cov_28.985548	Coordinate:190	Reads:1	Hits:1	Allocated_reads:1	Strand:-
AAAGCCCAGACAGCTTCCTAAAAGTGTC
>Location:NODE_304263_length_4982_cov_28.985548	Coordinate:190	Reads:1	Hits:1	Allocated_reads:1	Strand:+
GACACTTTTAGGAAGCTGTCTGGGCT
>Location:NODE_304263_length_4982_cov_28.985548	Coordinate:203	Reads:1	Hits:1	Allocated_reads:1	Strand:-
GAATACATGAGTTGTGAAAGCCCAGACAGCT
>Location:NODE_304263_length_4982_cov_28.985548	Coordinate:204	Reads:1	Hits:1	Allocated_reads:1	Strand:-
TACATGAGTTGTGAAAGCCCAGACAGC
>Location:NODE_304263_length_4982_cov_28.985548	Coordinate:204	Reads:1	Hits:1	Allocated_reads:1	Strand:-
TGAATACATGAGTTGTGAAAGCCCAGACAGC
>Location:NODE_304263_length_4982_cov_28.985548	Coordinate:206	Reads:1	Hits:1	Allocated_reads:1	Strand:-
GAATACATGAGTTGTGAAAGCCCAGACA
>Location:NODE_304263_length_4982_cov_28.985548	Coordinate:206	Reads:5	Hits:1	Allocated_reads:5	Strand:-
TGAATACATGAGTTGTGAAAGCCCAGACA
>Location:NODE_304263_length_4982_cov_28.985548	Coordinate:206	Reads:2	Hits:1	Allocated_reads:2	Strand:-
TTGAATACATGAGTTGTGAAAGCCCAGACA
>Location:NODE_304263_length_4982_cov_28.985548	Coordinate:208	Reads:1	Hits:1	Allocated_reads:1	Strand:-
TGTTGAATACATGAGTTGTGAAAGCCCAGA
>Location:NODE_304263_length_4982_cov_28.985548	Coordinate:210	Reads:2	Hits:1	Allocated_reads:2	Strand:-
AGTTGTTGAATACATGAGTTGTGAAAGCCCA
>Location:NODE_304263_length_4982_cov_28.985548	Coordinate:210	Reads:1	Hits:1	Allocated_reads:1	Strand:-
CAGTTGTTGAATACATGAGTTGTGAAAGCCCA
>Location:NODE_304263_length_4982_cov_28.985548	Coordinate:210	Reads:1	Hits:1	Allocated_reads:1	Strand:-
GTTGAATACATGAGTTGTGAAAGCCCA
>Location:NODE_304263_length_4982_cov_28.985548	Coordinate:210	Reads:8	Hits:1	Allocated_reads:8	Strand:-
TGTTGAATACATGAGTTGTGAAAGCCCA
>Location:NODE_304263_length_4982_cov_28.985548	Coordinate:210	Reads:30	Hits:1	Allocated_reads:30	Strand:-
TTGTTGAATACATGAGTTGTGAAAGCCCA
>Location:NODE_304263_length_4982_cov_28.985548	Coordinate:235	Reads:1	Hits:1	Allocated_reads:1	Strand:-
TCAGTACAGAATAGCTATTATACTCAGTTGT
>Location:NODE_304263_length_4982_cov_28.985548	Coordinate:237	Reads:1	Hits:1	Allocated_reads:1	Strand:-
CAGTACAGAATAGCTATTATACTCAGTT
>Location:NODE_304263_length_4982_cov_28.985548	Coordinate:238	Reads:1	Hits:1	Allocated_reads:1	Strand:-
TCAGTACAGAATAGCTATTATACTCAGT
>Location:NODE_304263_length_4982_cov_28.985548	Coordinate:252	Reads:1	Hits:1	Allocated_reads:1	Strand:-
TAAAGAGATGCCATTCAGTACAGAATAG
>Location:NODE_304263_length_4982_cov_28.985548	Coordinate:254	Reads:1	Hits:1	Allocated_reads:1	Strand:-
ATTAAAGAGATGCCATTCAGTACAGAAT
>Location:NODE_304263_length_4982_cov_28.985548	Coordinate:254	Reads:1	Hits:1	Allocated_reads:1	Strand:-
TATTAAAGAGATGCCATTCAGTACAGAAT
>Location:NODE_304263_length_4982_cov_28.985548	Coordinate:255	Reads:1	Hits:1	Allocated_reads:1	Strand:-
ATTAAAGAGATGCCATTCAGTACAGAA
>Location:NODE_304263_length_4982_cov_28.985548	Coordinate:255	Reads:1	Hits:1	Allocated_reads:1	Strand:-
TATTAAAGAGATGCCATTCAGTACAGAA
>Location:NODE_304263_length_4982_cov_28.985548	Coordinate:261	Reads:1	Hits:1	Allocated_reads:1	Strand:-
TGACTGTATTAAAGAGATGCCATTCAGT
>Location:NODE_304263_length_4982_cov_28.985548	Coordinate:263	Reads:1	Hits:1	Allocated_reads:1	Strand:-
ACATGACTGTATTAAAGAGATGCCATTCA
>Location:NODE_304263_length_4982_cov_28.985548	Coordinate:263	Reads:1	Hits:1	Allocated_reads:1	Strand:-
CATGACTGTATTAAAGAGATGCCATTCA
>Location:NODE_304263_length_4982_cov_28.985548	Coordinate:263	Reads:1	Hits:1	Allocated_reads:1	Strand:+
TGAATGGCATCTCTTTAATACAGTC
>Location:NODE_304263_length_4982_cov_28.985548	Coordinate:267	Reads:3	Hits:1	Allocated_reads:3	Strand:-
TAGGACATGACTGTATTAAAGAGATGCCA
>Location:NODE_304263_length_4982_cov_28.985548	Coordinate:268	Reads:4	Hits:1	Allocated_reads:4	Strand:-
TAGGACATGACTGTATTAAAGAGATGCC
>Location:NODE_304263_length_4982_cov_28.985548	Coordinate:268	Reads:1	Hits:1	Allocated_reads:1	Strand:-
TTTAGGACATGACTGTATTAAAGAGATGCC
>Location:NODE_304263_length_4982_cov_28.985548	Coordinate:272	Reads:1	Hits:1	Allocated_reads:1	Strand:-
TGCACATTTAGGACATGACTGTATTAAAGAGA
>Location:NODE_304263_length_4982_cov_28.985548	Coordinate:274	Reads:1	Hits:1	Allocated_reads:1	Strand:-
TGCACATTTAGGACATGACTGTATTAAAGA
>Location:NODE_304263_length_4982_cov_28.985548	Coordinate:276	Reads:1	Hits:1	Allocated_reads:1	Strand:-
TGCACATTTAGGACATGACTGTATTTTT
>Location:NODE_304263_length_4982_cov_28.985548	Coordinate:293	Reads:1	Hits:1	Allocated_reads:1	Strand:-
TAGTAGCAGCACACACTTTTGCACATTTAG
>Location:NODE_304263_length_4982_cov_28.985548	Coordinate:294	Reads:1	Hits:1	Allocated_reads:1	Strand:+
TAAATGTGCAAAAGTGTGTGCTGCTACT
>Location:NODE_304263_length_4982_cov_28.985548	Coordinate:304	Reads:1	Hits:1	Allocated_reads:1	Strand:-
AGTAGTAGTAATAGTAGCAGCACACACTTT
>Location:NODE_304263_length_4982_cov_28.985548	Coordinate:304	Reads:1	Hits:1	Allocated_reads:1	Strand:-
TAGTAGTAATAGTAGCAGCACACACTTT
>Location:NODE_304263_length_4982_cov_28.985548	Coordinate:305	Reads:1	Hits:1	Allocated_reads:1	Strand:-
TAGTAGTAGTAATAGTAGCAGCACACACTT
>Location:NODE_304263_length_4982_cov_28.985548	Coordinate:306	Reads:2	Hits:1	Allocated_reads:2	Strand:-
TAGTAGTAGTAATAGTAGCAGCACACACT
>Location:NODE_304263_length_4982_cov_28.985548	Coordinate:306	Reads:1	Hits:1	Allocated_reads:1	Strand:-
TTAGTAGTAGTAATAGTAGCAGCACACACT
>Location:NODE_304263_length_4982_cov_28.985548	Coordinate:310	Reads:1	Hits:1	Allocated_reads:1	Strand:-
ATTAGTAGTAGTAATAGTAGCAGCACA
>Location:NODE_304263_length_4982_cov_28.985548	Coordinate:310	Reads:1	Hits:1	Allocated_reads:1	Strand:-
TATTAGTAGTAGTAATAGTAGCAGCACA
>Location:NODE_304263_length_4982_cov_28.985548	Coordinate:321	Reads:1	Hits:1	Allocated_reads:1	Strand:-
AAGAATCGCATTATTATTAGTAGTAGTAATA
>Location:NODE_304263_length_4982_cov_28.985548	Coordinate:323	Reads:2	Hits:1	Allocated_reads:2	Strand:-
AAGAATCGCATTATTATTAGTAGTAGTAA
>Location:NODE_304263_length_4982_cov_28.985548	Coordinate:323	Reads:1	Hits:1	Allocated_reads:1	Strand:-
TAAAGAATCGCATTATTATTAGTAGTAGTAA
>Location:NODE_304263_length_4982_cov_28.985548	Coordinate:325	Reads:1	Hits:1	Allocated_reads:1	Strand:-
AAGAATCGCATTATTATTAGTAGTAGT
>Location:NODE_304263_length_4982_cov_28.985548	Coordinate:326	Reads:2	Hits:1	Allocated_reads:2	Strand:-
TAAAGAATCGCATTATTATTAGTAGTAG
>Location:NODE_304263_length_4982_cov_28.985548	Coordinate:358	Reads:1	Hits:1	Allocated_reads:1	Strand:-
TGGCAATGTAATAATAGTGTTATTA
>Location:NODE_304263_length_4982_cov_28.985548	Coordinate:363	Reads:1	Hits:1	Allocated_reads:1	Strand:-
AGGACTAGGTGGCAATGTAATAATAGTGT
>Location:NODE_304263_length_4982_cov_28.985548	Coordinate:374	Reads:1	Hits:1	Allocated_reads:1	Strand:-
TCAGGAACTCAGGACTAGGTGGCAATGT
>Location:NODE_304263_length_4982_cov_28.985548	Coordinate:375	Reads:1	Hits:1	Allocated_reads:1	Strand:-
ACTCAGGAACTCAGGACTAGGTGGCAATG
>Location:NODE_304263_length_4982_cov_28.985548	Coordinate:376	Reads:2	Hits:1	Allocated_reads:2	Strand:-
AACTCAGGAACTCAGGACTAGGTGGCAAT
>Location:NODE_304263_length_4982_cov_28.985548	Coordinate:376	Reads:4	Hits:1	Allocated_reads:4	Strand:-
CAACTCAGGAACTCAGGACTAGGTGGCAAT
>Location:NODE_304263_length_4982_cov_28.985548	Coordinate:376	Reads:1	Hits:1	Allocated_reads:1	Strand:-
CTCAGGAACTCAGGACTAGGTGGCAAT
>Location:NODE_304263_length_4982_cov_28.985548	Coordinate:377	Reads:1	Hits:1	Allocated_reads:1	Strand:-
CAACTCAGGAACTCAGGACTAGGTGGCAA
>Location:NODE_304263_length_4982_cov_28.985548	Coordinate:379	Reads:1	Hits:1	Allocated_reads:1	Strand:-
CAACTCAGGAACTCAGGACTAGGTGGC
>Location:NODE_304263_length_4982_cov_28.985548	Coordinate:379	Reads:1	Hits:1	Allocated_reads:1	Strand:-
CACAACTCAGGAACTCAGGACTAGGTGGC
>Location:NODE_304263_length_4982_cov_28.985548	Coordinate:380	Reads:1	Hits:1	Allocated_reads:1	Strand:-
ACACAACTCAGGAACTCAGGACTAGGTGG
>Location:NODE_304263_length_4982_cov_28.985548	Coordinate:380	Reads:1	Hits:1	Allocated_reads:1	Strand:-
CAACTCAGGAACTCAGGACTAGGTGG
>Location:NODE_304263_length_4982_cov_28.985548	Coordinate:381	Reads:1	Hits:1	Allocated_reads:1	Strand:-
ACACAACTCAGGAACTCAGGACTAGGTG
>Location:NODE_304263_length_4982_cov_28.985548	Coordinate:381	Reads:1	Hits:1	Allocated_reads:1	Strand:+
CACCTAGTCCTGAGTTCCTGAGTTGTGTGGAAGC
>Location:NODE_304263_length_4982_cov_28.985548	Coordinate:382	Reads:9	Hits:1	Allocated_reads:9	Strand:-
ACACAACTCAGGAACTCAGGACTAGGT
>Location:NODE_304263_length_4982_cov_28.985548	Coordinate:382	Reads:1	Hits:1	Allocated_reads:1	Strand:-
CAACTCAGGAACTCAGGACTAGGT
>Location:NODE_304263_length_4982_cov_28.985548	Coordinate:382	Reads:1	Hits:1	Allocated_reads:1	Strand:-
CCACACAACTCAGGAACTCAGGACTAGGT
>Location:NODE_304263_length_4982_cov_28.985548	Coordinate:382	Reads:1	Hits:1	Allocated_reads:1	Strand:-
TCCACACAACTCAGGAACTCAGGACTAGGT
>Location:NODE_304263_length_4982_cov_28.985548	Coordinate:383	Reads:1	Hits:1	Allocated_reads:1	Strand:-
ACACAACTCAGGAACTCAGGACTAGG
>Location:NODE_304263_length_4982_cov_28.985548	Coordinate:385	Reads:2	Hits:1	Allocated_reads:2	Strand:+
TAGTCCTGAGTTCCTGAGTTGTGTG
>Location:NODE_304263_length_4982_cov_28.985548	Coordinate:386	Reads:1	Hits:1	Allocated_reads:1	Strand:-
TGCTTCCACACAACTCAGGAACTCAGGACT
>Location:NODE_304263_length_4982_cov_28.985548	Coordinate:393	Reads:1	Hits:1	Allocated_reads:1	Strand:-
TTAGGCTGCTTCCACACAACTCAGGAACT
>Location:NODE_304263_length_4982_cov_28.985548	Coordinate:394	Reads:1	Hits:1	Allocated_reads:1	Strand:-
TAGGCTGCTTCCACACAACTCAGGAAC
>Location:NODE_304263_length_4982_cov_28.985548	Coordinate:396	Reads:1	Hits:1	Allocated_reads:1	Strand:-
TTAGGCTGCTTCCACACAACTCAGGA
>Location:NODE_304263_length_4982_cov_28.985548	Coordinate:397	Reads:2	Hits:1	Allocated_reads:2	Strand:-
CTGCTTAGGCTGCTTCCACACAACTCAGG
>Location:NODE_304263_length_4982_cov_28.985548	Coordinate:397	Reads:4	Hits:1	Allocated_reads:4	Strand:-
TGCTTAGGCTGCTTCCACACAACTCAGG
>Location:NODE_304263_length_4982_cov_28.985548	Coordinate:417	Reads:1	Hits:1	Allocated_reads:1	Strand:+
CCTAAGCAGAGAAGCCACCTCCTCC
>Location:NODE_304263_length_4982_cov_28.985548	Coordinate:425	Reads:3	Hits:1	Allocated_reads:3	Strand:-
TCCCAGATGAGCTGGAGGAGGTGGCTTCTC
>Location:NODE_304263_length_4982_cov_28.985548	Coordinate:443	Reads:1	Hits:1	Allocated_reads:1	Strand:+
GCTCATCTGGGAGAACAATGAGGCATT
>Location:NODE_304263_length_4982_cov_28.985548	Coordinate:445	Reads:2	Hits:1	Allocated_reads:2	Strand:+
TCATCTGGGAGAACAATGAGGCAT
>Location:NODE_304263_length_4982_cov_28.985548	Coordinate:446	Reads:1	Hits:1	Allocated_reads:1	Strand:+
CATCTGGGAGAACAATGAGGCATT
>Location:NODE_304263_length_4982_cov_28.985548	Coordinate:447	Reads:1	Hits:1	Allocated_reads:1	Strand:+
ATCTGGGAGAACAATGAGGCATTCGT
>Location:NODE_304263_length_4982_cov_28.985548	Coordinate:448	Reads:1	Hits:1	Allocated_reads:1	Strand:-
TACGAATGCCTCATTGTTCTCCCAGA
>Location:NODE_304263_length_4982_cov_28.985548	Coordinate:448	Reads:1	Hits:1	Allocated_reads:1	Strand:+
TCTGGGAGAACAATGAGGCATTCGT
>Location:NODE_304263_length_4982_cov_28.985548	Coordinate:448	Reads:1	Hits:1	Allocated_reads:1	Strand:+
TCTGGGAGAACAATGAGGCATTCGTA
>Location:NODE_304263_length_4982_cov_28.985548	Coordinate:449	Reads:1	Hits:1	Allocated_reads:1	Strand:+
CTGGGAGAACAATGAGGCATTCGT
>Location:NODE_304263_length_4982_cov_28.985548	Coordinate:450	Reads:1	Hits:1	Allocated_reads:1	Strand:+
TGGGAGAACAATGAGGCATTCGTA
>Location:NODE_304263_length_4982_cov_28.985548	Coordinate:452	Reads:1	Hits:1	Allocated_reads:1	Strand:+
GGAGAACAATGAGGCATTCGTAGCCCA
>Location:NODE_304263_length_4982_cov_28.985548	Coordinate:458	Reads:1	Hits:1	Allocated_reads:1	Strand:+
CAATGAGGCATTCGTAGCCCAGCCT
>Location:NODE_304263_length_4982_cov_28.985548	Coordinate:461	Reads:1	Hits:1	Allocated_reads:1	Strand:-
CTCTCTCAGGCTGGGCTACGAATGCCTCA
>Location:NODE_304263_length_4982_cov_28.985548	Coordinate:474	Reads:1	Hits:1	Allocated_reads:1	Strand:-
ATGGAGAGATTACGTCTCTCTCAGGCTGGGC
>Location:NODE_304263_length_4982_cov_28.985548	Coordinate:488	Reads:1	Hits:1	Allocated_reads:1	Strand:-
AGGACCAAGACACGATGGAGAGATTACGTCT
>Location:NODE_304263_length_4982_cov_28.985548	Coordinate:489	Reads:1	Hits:1	Allocated_reads:1	Strand:-
AGGACCAAGACACGATGGAGAGATTACGTC
>Location:NODE_304263_length_4982_cov_28.985548	Coordinate:498	Reads:1	Hits:1	Allocated_reads:1	Strand:+
TCTCCATCGTGTCTTGGTCCTCCTCC
>Location:NODE_304263_length_4982_cov_28.985548	Coordinate:501	Reads:1	Hits:1	Allocated_reads:1	Strand:-
GGCTCCGGAGGAGGACCAAGACACGATGG
>Location:NODE_304263_length_4982_cov_28.985548	Coordinate:503	Reads:1	Hits:1	Allocated_reads:1	Strand:-
AGGCTCCGGAGGAGGACCAAGACACGAT
>Location:NODE_304263_length_4982_cov_28.985548	Coordinate:503	Reads:2	Hits:1	Allocated_reads:2	Strand:-
CTCCGGAGGAGGACCAAGACACGAT
>Location:NODE_304263_length_4982_cov_28.985548	Coordinate:503	Reads:2	Hits:1	Allocated_reads:2	Strand:-
GAGGCTCCGGAGGAGGACCAAGACACGAT
>Location:NODE_304263_length_4982_cov_28.985548	Coordinate:503	Reads:1	Hits:1	Allocated_reads:1	Strand:-
GGCTCCGGAGGAGGACCAAGACACGAT
>Location:NODE_304263_length_4982_cov_28.985548	Coordinate:513	Reads:1	Hits:1	Allocated_reads:1	Strand:-
ACTAGGTGGAGGCTCCGGAGGAGGACC
>Location:NODE_304263_length_4982_cov_28.985548	Coordinate:515	Reads:1	Hits:1	Allocated_reads:1	Strand:+
TCCTCCTCCGGAGCCTCCACCTAGTAGGACA
>Location:NODE_304263_length_4982_cov_28.985548	Coordinate:521	Reads:1	Hits:1	Allocated_reads:1	Strand:-
ATGTCCTACTAGGTGGAGGCTCCGGA
>Location:NODE_304263_length_4982_cov_28.985548	Coordinate:526	Reads:1	Hits:1	Allocated_reads:1	Strand:-
GTTCCGGACATGTCCTACTAGGTGGAGGCT
>Location:NODE_304263_length_4982_cov_28.985548	Coordinate:526	Reads:3	Hits:1	Allocated_reads:3	Strand:-
TCCGGACATGTCCTACTAGGTGGAGGCT
>Location:NODE_304263_length_4982_cov_28.985548	Coordinate:526	Reads:1	Hits:1	Allocated_reads:1	Strand:-
TGTTCCGGACATGTCCTACTAGGTGGAGGCT
>Location:NODE_304263_length_4982_cov_28.985548	Coordinate:527	Reads:3	Hits:1	Allocated_reads:3	Strand:-
GTTCCGGACATGTCCTACTAGGTGGAGGC
>Location:NODE_304263_length_4982_cov_28.985548	Coordinate:527	Reads:1	Hits:1	Allocated_reads:1	Strand:-
TCCGGACATGTCCTACTAGGTGGAGGC
>Location:NODE_304263_length_4982_cov_28.985548	Coordinate:532	Reads:1	Hits:1	Allocated_reads:1	Strand:-
GAGGTGTTCCGGACATGTCCTACTAGGTG
>Location:NODE_304263_length_4982_cov_28.985548	Coordinate:533	Reads:1	Hits:1	Allocated_reads:1	Strand:-
TGAGGTGTTCCGGACATGTCCTACTAGGT
>Location:NODE_304263_length_4982_cov_28.985548	Coordinate:534	Reads:1	Hits:1	Allocated_reads:1	Strand:-
GAGGTGTTCCGGACATGTCCTACTAGG
>Location:NODE_304263_length_4982_cov_28.985548	Coordinate:538	Reads:1	Hits:1	Allocated_reads:1	Strand:-
TGGGTGAGGTGTTCCGGACATGTCCTAC
>Location:NODE_304263_length_4982_cov_28.985548	Coordinate:540	Reads:1	Hits:6	Allocated_reads:0.166666666666667	Strand:-
TGGGTGAGGTGTTCCGGACATGTCCG
>Location:NODE_304263_length_4982_cov_28.985548	Coordinate:540	Reads:2	Hits:1	Allocated_reads:2	Strand:-
TGGGTGAGGTGTTCCGGACATGTCCT
>Location:NODE_304263_length_4982_cov_28.985548	Coordinate:544	Reads:1	Hits:1	Allocated_reads:1	Strand:+
CATGTCCGGAACACCTCACCCAGAAAA
>Location:NODE_304263_length_4982_cov_28.985548	Coordinate:568	Reads:1	Hits:1	Allocated_reads:1	Strand:-
TGGTTCTTAATAGGATGCCTTGTGGGCGCCT
>Location:NODE_304263_length_4982_cov_28.985548	Coordinate:569	Reads:2	Hits:1	Allocated_reads:2	Strand:-
GTGGTTCTTAATAGGATGCCTTGTGGGCGCC
>Location:NODE_304263_length_4982_cov_28.985548	Coordinate:569	Reads:1	Hits:1	Allocated_reads:1	Strand:-
GTTCTTAATAGGATGCCTTGTGGGCGCC
>Location:NODE_304263_length_4982_cov_28.985548	Coordinate:569	Reads:2	Hits:1	Allocated_reads:2	Strand:-
TTCTTAATAGGATGCCTTGTGGGCGCC
>Location:NODE_304263_length_4982_cov_28.985548	Coordinate:572	Reads:1	Hits:1	Allocated_reads:1	Strand:-
GTGGTTCTTAATAGGATGCCTTGTGGGC
>Location:NODE_304263_length_4982_cov_28.985548	Coordinate:575	Reads:1	Hits:1	Allocated_reads:1	Strand:+
CACAAGGCATCCTATTAAGAACCACC
>Location:NODE_304263_length_4982_cov_28.985548	Coordinate:577	Reads:1	Hits:1	Allocated_reads:1	Strand:+
CAAGGCATCCTATTAAGAACCACC
>Location:NODE_304263_length_4982_cov_28.985548	Coordinate:599	Reads:1	Hits:1	Allocated_reads:1	Strand:-
TACTCCTCCACATCAAAAGACACCAACTGAGG
>Location:NODE_304263_length_4982_cov_28.985548	Coordinate:611	Reads:1	Hits:1	Allocated_reads:1	Strand:-
TAGCTGTTACTCCTCCACATCAAAAGA
>Location:NODE_304263_length_4982_cov_28.985548	Coordinate:611	Reads:1	Hits:1	Allocated_reads:1	Strand:-
TATAGCTGTTACTCCTCCACATCAAAAGA
>Location:NODE_304263_length_4982_cov_28.985548	Coordinate:617	Reads:1	Hits:1	Allocated_reads:1	Strand:-
TCAGAGTATAGCTGTTACTCCTCCACATC
>Location:NODE_304263_length_4982_cov_28.985548	Coordinate:626	Reads:1	Hits:1	Allocated_reads:1	Strand:-
TCAGGAGGTACTCAGAGTATAGCTGTTACTC
>Location:NODE_304263_length_4982_cov_28.985548	Coordinate:628	Reads:1	Hits:1	Allocated_reads:1	Strand:+
GTAACAGCTATACTCTGAGTACCT
>Location:NODE_304263_length_4982_cov_28.985548	Coordinate:631	Reads:1	Hits:1	Allocated_reads:1	Strand:-
TATTCAGGAGGTACTCAGAGTATAGCTGT
>Location:NODE_304263_length_4982_cov_28.985548	Coordinate:631	Reads:1	Hits:1	Allocated_reads:1	Strand:-
TTCAGGAGGTACTCAGAGTATAGCTGT
>Location:NODE_304263_length_4982_cov_28.985548	Coordinate:635	Reads:1	Hits:1	Allocated_reads:1	Strand:+
CTATACTCTGAGTACCTCCTGAATAGCT
>Location:NODE_304263_length_4982_cov_28.985548	Coordinate:636	Reads:2	Hits:1	Allocated_reads:2	Strand:-
TAAGCTATTCAGGAGGTACTCAGAGTATA
>Location:NODE_304263_length_4982_cov_28.985548	Coordinate:636	Reads:1	Hits:1	Allocated_reads:1	Strand:-
TTAAGCTATTCAGGAGGTACTCAGAGTATA
>Location:NODE_304263_length_4982_cov_28.985548	Coordinate:637	Reads:1	Hits:1	Allocated_reads:1	Strand:-
TAAGCTATTCAGGAGGTACTCAGAGTAT
>Location:NODE_304263_length_4982_cov_28.985548	Coordinate:638	Reads:1	Hits:1	Allocated_reads:1	Strand:-
GTTAAGCTATTCAGGAGGTACTCAGAGTA
>Location:NODE_304263_length_4982_cov_28.985548	Coordinate:638	Reads:4	Hits:1	Allocated_reads:4	Strand:-
TAAGCTATTCAGGAGGTACTCAGAGTA
>Location:NODE_304263_length_4982_cov_28.985548	Coordinate:639	Reads:1	Hits:1	Allocated_reads:1	Strand:+
ACTCTGAGTACCTCCTGAATAGCTTTTT
>Location:NODE_304263_length_4982_cov_28.985548	Coordinate:640	Reads:2	Hits:1	Allocated_reads:2	Strand:-
TAAGCTATTCAGGAGGTACTCAGAG
>Location:NODE_304263_length_4982_cov_28.985548	Coordinate:641	Reads:3	Hits:1	Allocated_reads:3	Strand:-
GAAGTTAAGCTATTCAGGAGGTACTCAGA
>Location:NODE_304263_length_4982_cov_28.985548	Coordinate:641	Reads:1	Hits:1	Allocated_reads:1	Strand:-
TAAGCTATTCAGGAGGTACTCAGA
>Location:NODE_304263_length_4982_cov_28.985548	Coordinate:641	Reads:1	Hits:1	Allocated_reads:1	Strand:+
TCTGAGTACCTCCTGAATAGCTTAACTTCT
>Location:NODE_304263_length_4982_cov_28.985548	Coordinate:644	Reads:2	Hits:1	Allocated_reads:2	Strand:-
TGAGAAGTTAAGCTATTCAGGAGGTACTC
>Location:NODE_304263_length_4982_cov_28.985548	Coordinate:645	Reads:6	Hits:1	Allocated_reads:6	Strand:-
TGAGAAGTTAAGCTATTCAGGAGGTACT
>Location:NODE_304263_length_4982_cov_28.985548	Coordinate:646	Reads:3	Hits:1	Allocated_reads:3	Strand:-
TGAGAAGTTAAGCTATTCAGGAGGTAC
>Location:NODE_304263_length_4982_cov_28.985548	Coordinate:648	Reads:1	Hits:1	Allocated_reads:1	Strand:-
CAGAGTGAGAAGTTAAGCTATTCAGGAGGT
>Location:NODE_304263_length_4982_cov_28.985548	Coordinate:649	Reads:1	Hits:1	Allocated_reads:1	Strand:-
TGAGAAGTTAAGCTATTCAGGAGG
>Location:NODE_304263_length_4982_cov_28.985548	Coordinate:655	Reads:1	Hits:1	Allocated_reads:1	Strand:+
GAATAGCTTAACTTCTCACTCTGAT
>Location:NODE_304263_length_4982_cov_28.985548	Coordinate:655	Reads:1	Hits:1	Allocated_reads:1	Strand:+
GAATAGCTTAACTTCTCACTCTGATTC
>Location:NODE_304263_length_4982_cov_28.985548	Coordinate:656	Reads:1	Hits:1	Allocated_reads:1	Strand:-
ATCAGAGTGAGAAGTTAAGCTATT
>Location:NODE_304263_length_4982_cov_28.985548	Coordinate:656	Reads:2	Hits:1	Allocated_reads:2	Strand:-
TGAAGAATCAGAGTGAGAAGTTAAGCTATT
>Location:NODE_304263_length_4982_cov_28.985548	Coordinate:659	Reads:1	Hits:1	Allocated_reads:1	Strand:+
AGCTTAACTTCTCACTCTGATTCTTC
>Location:NODE_304263_length_4982_cov_28.985548	Coordinate:660	Reads:3	Hits:1	Allocated_reads:3	Strand:+
GCTTAACTTCTCACTCTGATTCTTCA
>Location:NODE_304263_length_4982_cov_28.985548	Coordinate:660	Reads:1	Hits:1	Allocated_reads:1	Strand:-
TCTCTGAAGAATCAGAGTGAGAAGTTAAGC
>Location:NODE_304263_length_4982_cov_28.985548	Coordinate:674	Reads:1	Hits:1	Allocated_reads:1	Strand:-
AAATGAGTTTTCTCTGAAGAATCAGA
>Location:NODE_304263_length_4982_cov_28.985548	Coordinate:674	Reads:3	Hits:1	Allocated_reads:3	Strand:-
TAAAATGAGTTTTCTCTGAAGAATCAGA
>Location:NODE_304263_length_4982_cov_28.985548	Coordinate:675	Reads:1	Hits:1	Allocated_reads:1	Strand:-
AAATGAGTTTTCTCTGAAGAATCAG
>Location:NODE_304263_length_4982_cov_28.985548	Coordinate:675	Reads:1	Hits:1	Allocated_reads:1	Strand:-
TAAAATGAGTTTTCTCTGAAGAATCAG
>Location:NODE_304263_length_4982_cov_28.985548	Coordinate:676	Reads:1	Hits:1	Allocated_reads:1	Strand:-
GATAAAATGAGTTTTCTCTGAAGAATCA
>Location:NODE_304263_length_4982_cov_28.985548	Coordinate:676	Reads:1	Hits:1	Allocated_reads:1	Strand:-
TAAAATGAGTTTTCTCTGAAGAATCA
>Location:NODE_304263_length_4982_cov_28.985548	Coordinate:686	Reads:1	Hits:1	Allocated_reads:1	Strand:-
GAATGATGTAACAGATAAAATGAGTTTTCTC
>Location:NODE_304263_length_4982_cov_28.985548	Coordinate:686	Reads:8	Hits:1	Allocated_reads:8	Strand:-
TGATGTAACAGATAAAATGAGTTTTCTC
>Location:NODE_304263_length_4982_cov_28.985548	Coordinate:688	Reads:1	Hits:1	Allocated_reads:1	Strand:-
GAATGATGTAACAGATAAAATGAGTTTTC
>Location:NODE_304263_length_4982_cov_28.985548	Coordinate:689	Reads:2	Hits:1	Allocated_reads:2	Strand:-
GAATGATGTAACAGATAAAATGAGTTTT
>Location:NODE_304263_length_4982_cov_28.985548	Coordinate:689	Reads:1	Hits:1	Allocated_reads:1	Strand:-
GAGAATGATGTAACAGATAAAATGAGTTTT
>Location:NODE_304263_length_4982_cov_28.985548	Coordinate:690	Reads:2	Hits:1	Allocated_reads:2	Strand:-
AAAGAGAATGATGTAACAGATAAAATGAGTTT
>Location:NODE_304263_length_4982_cov_28.985548	Coordinate:690	Reads:2	Hits:1	Allocated_reads:2	Strand:-
AAGAGAATGATGTAACAGATAAAATGAGTTT
>Location:NODE_304263_length_4982_cov_28.985548	Coordinate:690	Reads:1	Hits:1	Allocated_reads:1	Strand:-
AGAGAATGATGTAACAGATAAAATGAGTTA
>Location:NODE_304263_length_4982_cov_28.985548	Coordinate:690	Reads:6	Hits:1	Allocated_reads:6	Strand:-
AGAGAATGATGTAACAGATAAAATGAGTTT
>Location:NODE_304263_length_4982_cov_28.985548	Coordinate:690	Reads:13	Hits:1	Allocated_reads:13	Strand:-
GAGAATGATGTAACAGATAAAATGAGTTT
>Location:NODE_304263_length_4982_cov_28.985548	Coordinate:691	Reads:2	Hits:1	Allocated_reads:2	Strand:-
AAAGAGAATGATGTAACAGATAAAATGAGTT
>Location:NODE_304263_length_4982_cov_28.985548	Coordinate:691	Reads:12	Hits:1	Allocated_reads:12	Strand:-
AAGAGAATGATGTAACAGATAAAATGAGTT
>Location:NODE_304263_length_4982_cov_28.985548	Coordinate:691	Reads:4	Hits:1	Allocated_reads:4	Strand:-
AGAGAATGATGTAACAGATAAAATGAGTT
>Location:NODE_304263_length_4982_cov_28.985548	Coordinate:691	Reads:2	Hits:1	Allocated_reads:2	Strand:-
CAAAGAGAATGATGTAACAGATAAAATGAGTT
>Location:NODE_304263_length_4982_cov_28.985548	Coordinate:691	Reads:10	Hits:1	Allocated_reads:10	Strand:-
GAGAATGATGTAACAGATAAAATGAGTT
>Location:NODE_304263_length_4982_cov_28.985548	Coordinate:692	Reads:9	Hits:1	Allocated_reads:9	Strand:-
AAAGAGAATGATGTAACAGATAAAATGAGT
>Location:NODE_304263_length_4982_cov_28.985548	Coordinate:692	Reads:12	Hits:1	Allocated_reads:12	Strand:-
AAGAGAATGATGTAACAGATAAAATGAGT
>Location:NODE_304263_length_4982_cov_28.985548	Coordinate:692	Reads:1	Hits:1	Allocated_reads:1	Strand:+
ACTCATTTTATCTGTTACATCATTCT
>Location:NODE_304263_length_4982_cov_28.985548	Coordinate:692	Reads:4	Hits:1	Allocated_reads:4	Strand:-
AGAGAATGATGTAACAGATAAAATGAGT
>Location:NODE_304263_length_4982_cov_28.985548	Coordinate:692	Reads:2	Hits:1	Allocated_reads:2	Strand:-
CAAAGAGAATGATGTAACAGATAAAATGAGT
>Location:NODE_304263_length_4982_cov_28.985548	Coordinate:692	Reads:1	Hits:1	Allocated_reads:1	Strand:-
GACAAAGAGAATGATGTAACAGATAAAATGAGT
>Location:NODE_304263_length_4982_cov_28.985548	Coordinate:693	Reads:1	Hits:1	Allocated_reads:1	Strand:-
AGAGAATGATGTAACAGATAAAATGAG
>Location:NODE_304263_length_4982_cov_28.985548	Coordinate:694	Reads:2	Hits:1	Allocated_reads:2	Strand:-
AAGAGAATGATGTAACAGATAAAATGA
>Location:NODE_304263_length_4982_cov_28.985548	Coordinate:694	Reads:1	Hits:1	Allocated_reads:1	Strand:-
GAGAATGATGTAACAGATAAAATGA
>Location:NODE_304263_length_4982_cov_28.985548	Coordinate:695	Reads:2	Hits:1	Allocated_reads:2	Strand:-
CAAAGAGAATGATGTAACAGATAAAATG
>Location:NODE_304263_length_4982_cov_28.985548	Coordinate:695	Reads:1	Hits:1	Allocated_reads:1	Strand:-
GACAAAGAGAATGATGTAACAGATAAAATG
>Location:NODE_304263_length_4982_cov_28.985548	Coordinate:696	Reads:1	Hits:1	Allocated_reads:1	Strand:-
CAAAGAGAATGATGTAACAGATAAAAT
>Location:NODE_304263_length_4982_cov_28.985548	Coordinate:696	Reads:1	Hits:1	Allocated_reads:1	Strand:-
GACAAAGAGAATGATGTAACAGATAAAAT
>Location:NODE_304263_length_4982_cov_28.985548	Coordinate:696	Reads:2	Hits:1	Allocated_reads:2	Strand:-
TAAAGACAAAGAGAATGATGTAACAGATAAAAT
>Location:NODE_304263_length_4982_cov_28.985548	Coordinate:697	Reads:1	Hits:1	Allocated_reads:1	Strand:-
AAAGACAAAGAGAATGATGTAACAGATAAAA
>Location:NODE_304263_length_4982_cov_28.985548	Coordinate:697	Reads:2	Hits:1	Allocated_reads:2	Strand:-
TAAAGACAAAGAGAATGATGTAACAGATAAAA
>Location:NODE_304263_length_4982_cov_28.985548	Coordinate:698	Reads:1	Hits:1	Allocated_reads:1	Strand:-
TAAAGACAAAGAGAATGATGTAACAGATAAA
>Location:NODE_304263_length_4982_cov_28.985548	Coordinate:698	Reads:1	Hits:1	Allocated_reads:1	Strand:-
TAAAGACAAAGAGAATGATGTAACAGATATT
>Location:NODE_304263_length_4982_cov_28.985548	Coordinate:699	Reads:1	Hits:1	Allocated_reads:1	Strand:-
CAAAGAGAATGATGTAACAGATAA
>Location:NODE_304263_length_4982_cov_28.985548	Coordinate:699	Reads:5	Hits:1	Allocated_reads:5	Strand:-
TAAAGACAAAGAGAATGATGTAACAGATAA
>Location:NODE_304263_length_4982_cov_28.985548	Coordinate:700	Reads:3	Hits:1	Allocated_reads:3	Strand:-
AAAGACAAAGAGAATGATGTAACAGATA
>Location:NODE_304263_length_4982_cov_28.985548	Coordinate:700	Reads:1	Hits:1	Allocated_reads:1	Strand:-
ACAAAGAGAATGATGTAACAGATA
>Location:NODE_304263_length_4982_cov_28.985548	Coordinate:700	Reads:1	Hits:1	Allocated_reads:1	Strand:-
TAAAGACAAAGAGAATGATGTAAAAGATA
>Location:NODE_304263_length_4982_cov_28.985548	Coordinate:700	Reads:1	Hits:1	Allocated_reads:1	Strand:-
TAAAGACAAAGAGAATGATGTAACAGAGA
>Location:NODE_304263_length_4982_cov_28.985548	Coordinate:700	Reads:251	Hits:1	Allocated_reads:251	Strand:-
TAAAGACAAAGAGAATGATGTAACAGATA
>Location:NODE_304263_length_4982_cov_28.985548	Coordinate:701	Reads:1	Hits:1	Allocated_reads:1	Strand:-
GTAAAGACAAAGAGAATGATGTAACAGAT
>Location:NODE_304263_length_4982_cov_28.985548	Coordinate:701	Reads:18	Hits:1	Allocated_reads:18	Strand:-
TAAAGACAAAGAGAATGATGTAACAGAT
>Location:NODE_304263_length_4982_cov_28.985548	Coordinate:701	Reads:2	Hits:1	Allocated_reads:2	Strand:-
TAGGTAAAGACAAAGAGAATGATGTAACAGAA
>Location:NODE_304263_length_4982_cov_28.985548	Coordinate:702	Reads:1	Hits:1	Allocated_reads:1	Strand:-
AGACAAAGAGAATGATGTAACAGA
>Location:NODE_304263_length_4982_cov_28.985548	Coordinate:702	Reads:1	Hits:1	Allocated_reads:1	Strand:-
TAAAGACAAAGAGAATGATGCAACAGC
>Location:NODE_304263_length_4982_cov_28.985548	Coordinate:702	Reads:1	Hits:1	Allocated_reads:1	Strand:-
TAAAGACAAAGAGAATGATGTAATAGA
>Location:NODE_304263_length_4982_cov_28.985548	Coordinate:702	Reads:51	Hits:1	Allocated_reads:51	Strand:-
TAAAGACAAAGAGAATGATGTAACAGA
>Location:NODE_304263_length_4982_cov_28.985548	Coordinate:702	Reads:10	Hits:1	Allocated_reads:10	Strand:-
TAGGTAAAGACAAAGAGAATGATGTAACAGA
>Location:NODE_304263_length_4982_cov_28.985548	Coordinate:702	Reads:1	Hits:1	Allocated_reads:1	Strand:-
TTAGGTAAAGACAAAGAGAATGATGTAACAGA
>Location:NODE_304263_length_4982_cov_28.985548	Coordinate:704	Reads:1	Hits:1	Allocated_reads:1	Strand:-
GGTAAAGACAAAGAGAATGATGTAACA
>Location:NODE_304263_length_4982_cov_28.985548	Coordinate:704	Reads:1	Hits:1	Allocated_reads:1	Strand:-
TAAAGACAAAGAGAATGATGTAACA
>Location:NODE_304263_length_4982_cov_28.985548	Coordinate:704	Reads:1	Hits:1	Allocated_reads:1	Strand:-
TAGGTAAAGACAAAGAGAATGATGTAACT
>Location:NODE_304263_length_4982_cov_28.985548	Coordinate:704	Reads:14	Hits:1	Allocated_reads:14	Strand:-
TAGGTAAAGACAAAGAGAATGATGTAACA
>Location:NODE_304263_length_4982_cov_28.985548	Coordinate:704	Reads:2	Hits:1	Allocated_reads:2	Strand:-
TTTAGGTAAAGACAAAGAGAATGATGTAACA
>Location:NODE_304263_length_4982_cov_28.985548	Coordinate:705	Reads:14	Hits:1	Allocated_reads:14	Strand:-
TAAAGACAAAGAGAATGATGTAAC
>Location:NODE_304263_length_4982_cov_28.985548	Coordinate:705	Reads:23	Hits:1	Allocated_reads:23	Strand:-
TAGGTAAAGACAAAGAGAATGATGTAAC
>Location:NODE_304263_length_4982_cov_28.985548	Coordinate:705	Reads:2	Hits:1	Allocated_reads:2	Strand:-
TTAGGTAAAGACAAAGAGAATGATGTAAC
>Location:NODE_304263_length_4982_cov_28.985548	Coordinate:705	Reads:2	Hits:1	Allocated_reads:2	Strand:-
TTTAGGTAAAGACAAAGAGAATGATGTAAC
>Location:NODE_304263_length_4982_cov_28.985548	Coordinate:705	Reads:1	Hits:1	Allocated_reads:1	Strand:-
TTTTAGGTAAAGACAAAGAGAATGATGTAAC
>Location:NODE_304263_length_4982_cov_28.985548	Coordinate:706	Reads:2	Hits:1	Allocated_reads:2	Strand:-
TAGGTAAAGACAAAGAGAATGATGTAA
>Location:NODE_304263_length_4982_cov_28.985548	Coordinate:707	Reads:1	Hits:1	Allocated_reads:1	Strand:+
TACATCATTCTCTTTGTCTTTACCT
>Location:NODE_304263_length_4982_cov_28.985548	Coordinate:708	Reads:2	Hits:1	Allocated_reads:2	Strand:-
TAGGTAAAGACAAAGAGAATGATGT
>Location:NODE_304263_length_4982_cov_28.985548	Coordinate:709	Reads:1	Hits:1	Allocated_reads:1	Strand:-
TAGGTAAAGACAAAGAGAATGATG
>Location:NODE_304263_length_4982_cov_28.985548	Coordinate:713	Reads:1	Hits:1	Allocated_reads:1	Strand:+
ATTCTCTTTGTCTTTACCTAAAAGCT
>Location:NODE_304263_length_4982_cov_28.985548	Coordinate:714	Reads:1	Hits:1	Allocated_reads:1	Strand:-
TACAAGCTTTTAGGTAAAGACAAAGAGAA
>Location:NODE_304263_length_4982_cov_28.985548	Coordinate:717	Reads:1	Hits:1	Allocated_reads:1	Strand:-
TGGTTACAAGCTTTTAGGTAAAGACAAAGA
>Location:NODE_304263_length_4982_cov_28.985548	Coordinate:722	Reads:1	Hits:1	Allocated_reads:1	Strand:-
TATGGTTACAAGCTTTTAGGTAAAGAC
>Location:NODE_304263_length_4982_cov_28.985548	Coordinate:733	Reads:1	Hits:1	Allocated_reads:1	Strand:-
CCTGTACTCTCCTATGGTTACAAGCTTT
>Location:NODE_304263_length_4982_cov_28.985548	Coordinate:735	Reads:1	Hits:1	Allocated_reads:1	Strand:-
TCCCTGTACTCTCCTATGGTTACAAGCT
>Location:NODE_304263_length_4982_cov_28.985548	Coordinate:739	Reads:1	Hits:1	Allocated_reads:1	Strand:-
TCCCTGTACTCTCCTATGGTTAAA
>Location:NODE_304263_length_4982_cov_28.985548	Coordinate:739	Reads:2	Hits:1	Allocated_reads:2	Strand:-
TGCATCCCTGTACTCTCCTATGGTTACA
>Location:NODE_304263_length_4982_cov_28.985548	Coordinate:744	Reads:1	Hits:1	Allocated_reads:1	Strand:-
TTGATCTGCATCCCTGTACTCTCCTATGG
>Location:NODE_304263_length_4982_cov_28.985548	Coordinate:746	Reads:4	Hits:1	Allocated_reads:4	Strand:-
TGCTTGATCTGCATCCCTGTACTCTCCTAT
>Location:NODE_304263_length_4982_cov_28.985548	Coordinate:747	Reads:1	Hits:1	Allocated_reads:1	Strand:+
TAGGAGAGTACAGGGATGCAGATC
>Location:NODE_304263_length_4982_cov_28.985548	Coordinate:747	Reads:1	Hits:1	Allocated_reads:1	Strand:-
TGCTTGATCTGCATCCCTGTACTCTCCCA
>Location:NODE_304263_length_4982_cov_28.985548	Coordinate:747	Reads:2	Hits:1	Allocated_reads:2	Strand:-
TGCTTGATCTGCATCCCTGTACTCTCCTA
>Location:NODE_304263_length_4982_cov_28.985548	Coordinate:748	Reads:1	Hits:1	Allocated_reads:1	Strand:-
TGCTTGATCTGCATCCCTGTACTCTCCT
>Location:NODE_304263_length_4982_cov_28.985548	Coordinate:749	Reads:1	Hits:1	Allocated_reads:1	Strand:+
GGAGAGTACAGGGATGCAGATCAAG
>Location:NODE_304263_length_4982_cov_28.985548	Coordinate:749	Reads:1	Hits:1	Allocated_reads:1	Strand:-
TGCTTGATCTGCATCCCTGTACTCTCC
>Location:NODE_304263_length_4982_cov_28.985548	Coordinate:750	Reads:1	Hits:1	Allocated_reads:1	Strand:-
TACTGCTTGATCTGCATCCCTGTACTCTC
>Location:NODE_304263_length_4982_cov_28.985548	Coordinate:751	Reads:2	Hits:1	Allocated_reads:2	Strand:-
TGTACTGCTTGATCTGCATCCCTGTACTCT
>Location:NODE_304263_length_4982_cov_28.985548	Coordinate:752	Reads:1	Hits:1	Allocated_reads:1	Strand:+
GAGTACAGGGATGCAGATCAAGCAGT
>Location:NODE_304263_length_4982_cov_28.985548	Coordinate:755	Reads:1	Hits:1	Allocated_reads:1	Strand:-
GATGTACTGCTTGATCTGCATCCCTGTA
>Location:NODE_304263_length_4982_cov_28.985548	Coordinate:755	Reads:1	Hits:1	Allocated_reads:1	Strand:-
TGTACTGCTTGATCTGCATCCCTGTA
>Location:NODE_304263_length_4982_cov_28.985548	Coordinate:755	Reads:1	Hits:1	Allocated_reads:1	Strand:-
TTGATGTACTGCTTGATCTGCATCCCTGTA
>Location:NODE_304263_length_4982_cov_28.985548	Coordinate:758	Reads:1	Hits:1	Allocated_reads:1	Strand:-
GGTGTTGATGTACTGCTTGATCTGCATCCCT
>Location:NODE_304263_length_4982_cov_28.985548	Coordinate:758	Reads:14	Hits:1	Allocated_reads:14	Strand:-
TGATGTACTGCTTGATCTGCATCCCT
>Location:NODE_304263_length_4982_cov_28.985548	Coordinate:758	Reads:16	Hits:1	Allocated_reads:16	Strand:-
TGTTGATGTACTGCTTGATCTGCATCCCT
>Location:NODE_304263_length_4982_cov_28.985548	Coordinate:758	Reads:2	Hits:1	Allocated_reads:2	Strand:-
TGTTGATGTACTGCTTGATCTGCATCCCG
>Location:NODE_304263_length_4982_cov_28.985548	Coordinate:758	Reads:2	Hits:1	Allocated_reads:2	Strand:-
TTGATGTACTGCTTGATCTGCATCCCT
>Location:NODE_304263_length_4982_cov_28.985548	Coordinate:759	Reads:2	Hits:1	Allocated_reads:2	Strand:-
TCCAGGTGTTGATGTACTGCTTGATCTGCATCCC
>Location:NODE_304263_length_4982_cov_28.985548	Coordinate:759	Reads:1	Hits:1	Allocated_reads:1	Strand:-
TGATGTACTGCTTGATCTGCATCCC
>Location:NODE_304263_length_4982_cov_28.985548	Coordinate:759	Reads:1	Hits:1	Allocated_reads:1	Strand:-
TGTTGATGTACTGCTTGATCTGCATCCC
>Location:NODE_304263_length_4982_cov_28.985548	Coordinate:760	Reads:1	Hits:1	Allocated_reads:1	Strand:-
CAGGTGTTGATGTACTGCTTGATCTGCATCC
>Location:NODE_304263_length_4982_cov_28.985548	Coordinate:760	Reads:7	Hits:1	Allocated_reads:7	Strand:-
TCCAGGTGTTGATGTACTGCTTGATCTGCATCC
>Location:NODE_304263_length_4982_cov_28.985548	Coordinate:760	Reads:1	Hits:1	Allocated_reads:1	Strand:-
TGTTGATGTACTGCTTGATCTGCATCC
>Location:NODE_304263_length_4982_cov_28.985548	Coordinate:761	Reads:1	Hits:1	Allocated_reads:1	Strand:-
AATCCAGGTGTTGATGTACTGCTTGATCTGCATT
>Location:NODE_304263_length_4982_cov_28.985548	Coordinate:761	Reads:2	Hits:1	Allocated_reads:2	Strand:-
CAGGTGTTGATGTACTGCTTGATCTGCATC
>Location:NODE_304263_length_4982_cov_28.985548	Coordinate:761	Reads:1	Hits:1	Allocated_reads:1	Strand:-
CCAGGTGTTGATGTACTGCTTGATCTGCATT
>Location:NODE_304263_length_4982_cov_28.985548	Coordinate:761	Reads:13	Hits:1	Allocated_reads:13	Strand:-
TCCAGGTGTTGATGTACTGCTTGATCTGCATC
>Location:NODE_304263_length_4982_cov_28.985548	Coordinate:761	Reads:6	Hits:1	Allocated_reads:6	Strand:-
TCCAGGTGTTGATGTACTGCTTGATCTGCATT
>Location:NODE_304263_length_4982_cov_28.985548	Coordinate:761	Reads:1	Hits:1	Allocated_reads:1	Strand:-
TGTTGATGTACTGCTTGATCTGCATC
>Location:NODE_304263_length_4982_cov_28.985548	Coordinate:763	Reads:1	Hits:1	Allocated_reads:1	Strand:-
TCCAGGTGTTGATGTACTGCTTGATCTGCA
>Location:NODE_304263_length_4982_cov_28.985548	Coordinate:764	Reads:1	Hits:1	Allocated_reads:1	Strand:-
TAAATCCAGGTGTTGATGTACTGCTTGATCTGC
>Location:NODE_304263_length_4982_cov_28.985548	Coordinate:764	Reads:7	Hits:1	Allocated_reads:7	Strand:-
TCCAGGTGTTGATGTACTGCTTGATCTGC
>Location:NODE_304263_length_4982_cov_28.985548	Coordinate:765	Reads:1	Hits:1	Allocated_reads:1	Strand:-
TAAATCCAGGTGTTGATGTACTGCTTGATCTT
>Location:NODE_304263_length_4982_cov_28.985548	Coordinate:765	Reads:1	Hits:1	Allocated_reads:1	Strand:-
TCCAGGTGTTGATGTACTGCTTGATCTG
>Location:NODE_304263_length_4982_cov_28.985548	Coordinate:766	Reads:1	Hits:1	Allocated_reads:1	Strand:-
AAATCCAGGTGTTGATGTACTGCTTGATCT
>Location:NODE_304263_length_4982_cov_28.985548	Coordinate:766	Reads:1	Hits:1	Allocated_reads:1	Strand:-
AATCCAGGTGTTGATGTACTGCTTGATCT
>Location:NODE_304263_length_4982_cov_28.985548	Coordinate:766	Reads:2	Hits:1	Allocated_reads:2	Strand:-
ATCCAGGTGTTGATGTACTGCTTGATCT
>Location:NODE_304263_length_4982_cov_28.985548	Coordinate:766	Reads:1	Hits:1	Allocated_reads:1	Strand:-
TAAATCCAGGTGTTGATGTACTGCTTGATCT
>Location:NODE_304263_length_4982_cov_28.985548	Coordinate:766	Reads:6	Hits:1	Allocated_reads:6	Strand:-
TCCAGGTGTTGATGTACTGCTTGATCT
>Location:NODE_304263_length_4982_cov_28.985548	Coordinate:767	Reads:3	Hits:1	Allocated_reads:3	Strand:-
AAATCCAGGTGTTGATGTACTGCTTGATC
>Location:NODE_304263_length_4982_cov_28.985548	Coordinate:767	Reads:14	Hits:1	Allocated_reads:14	Strand:-
AATCCAGGTGTTGATGTACTGCTTGATC
>Location:NODE_304263_length_4982_cov_28.985548	Coordinate:767	Reads:1	Hits:1	Allocated_reads:1	Strand:-
TAAATCCAGGTGTTGATGTACTGATTGATC
>Location:NODE_304263_length_4982_cov_28.985548	Coordinate:767	Reads:87	Hits:1	Allocated_reads:87	Strand:-
TAAATCCAGGTGTTGATGTACTGCTTGATC
>Location:NODE_304263_length_4982_cov_28.985548	Coordinate:767	Reads:6	Hits:1	Allocated_reads:6	Strand:-
TCCAGGTGTTGATGTACTGCTTGATC
>Location:NODE_304263_length_4982_cov_28.985548	Coordinate:767	Reads:13	Hits:1	Allocated_reads:13	Strand:-
TTAAATCCAGGTGTTGATGTACTGCTTGATC
>Location:NODE_304263_length_4982_cov_28.985548	Coordinate:767	Reads:1	Hits:1	Allocated_reads:1	Strand:-
TTTAAATCCAGGTGTTGATGTACTGCTTGATC
>Location:NODE_304263_length_4982_cov_28.985548	Coordinate:771	Reads:1	Hits:1	Allocated_reads:1	Strand:-
AATTTAAATCCAGGTGTTGATGTACTGCTT
>Location:NODE_304263_length_4982_cov_28.985548	Coordinate:771	Reads:1	Hits:1	Allocated_reads:1	Strand:-
TAAATCCAGGTGTTGATGTACTGCTT
>Location:NODE_304263_length_4982_cov_28.985548	Coordinate:772	Reads:1	Hits:1	Allocated_reads:1	Strand:-
ATTTAAATCCAGGTGTTGATGTACTGCT
>Location:NODE_304263_length_4982_cov_28.985548	Coordinate:772	Reads:2	Hits:1	Allocated_reads:2	Strand:-
TTTAAATCCAGGTGTTGATGTACTGCT
>Location:NODE_304263_length_4982_cov_28.985548	Coordinate:775	Reads:1	Hits:1	Allocated_reads:1	Strand:+
AGTACATCAACACCTGGATTTAAATT
>Location:NODE_304263_length_4982_cov_28.985548	Coordinate:775	Reads:1	Hits:1	Allocated_reads:1	Strand:-
TAAATTTAAATCCAGGTGTTGATGTACT
>Location:NODE_304263_length_4982_cov_28.985548	Coordinate:779	Reads:1	Hits:1	Allocated_reads:1	Strand:+
CATCAACACCTGGATTTAAATTTAACT
>Location:NODE_304263_length_4982_cov_28.985548	Coordinate:783	Reads:1	Hits:1	Allocated_reads:1	Strand:+
AACACCTGGATTTAAATTTAACTCT
>Location:NODE_304263_length_4982_cov_28.985548	Coordinate:783	Reads:1	Hits:1	Allocated_reads:1	Strand:+
AACACCTGGATTTAAATTTAACTCTG
>Location:NODE_304263_length_4982_cov_28.985548	Coordinate:783	Reads:6	Hits:1	Allocated_reads:6	Strand:+
AACACCTGGATTTAAATTTAACTCTGT
>Location:NODE_304263_length_4982_cov_28.985548	Coordinate:783	Reads:2	Hits:1	Allocated_reads:2	Strand:+
AACACCTGGATTTAAATTTAACTCTGTA
>Location:NODE_304263_length_4982_cov_28.985548	Coordinate:783	Reads:3	Hits:1	Allocated_reads:3	Strand:+
AACACCTGGATTTAAATTTAACTCTGTACAAGT
>Location:NODE_304263_length_4982_cov_28.985548	Coordinate:786	Reads:2	Hits:1	Allocated_reads:2	Strand:+
ACCTGGATTTAAATTTAACTCTGTACAAGT
>Location:NODE_304263_length_4982_cov_28.985548	Coordinate:787	Reads:1	Hits:1	Allocated_reads:1	Strand:+
CCTGGATTTAAATTTAACTCTGTACAAGT
>Location:NODE_304263_length_4982_cov_28.985548	Coordinate:797	Reads:2	Hits:1	Allocated_reads:2	Strand:-
ATTGACAGATTGACTTGTACAGAGTTAAATT
>Location:NODE_304263_length_4982_cov_28.985548	Coordinate:797	Reads:4	Hits:1	Allocated_reads:4	Strand:-
TGACAGATTGACTTGTACAGAGTTAAATT
>Location:NODE_304263_length_4982_cov_28.985548	Coordinate:799	Reads:1	Hits:1	Allocated_reads:1	Strand:-
GATTGACAGATTGACTTGTACAGAGTTAAA
>Location:NODE_304263_length_4982_cov_28.985548	Coordinate:801	Reads:1	Hits:1	Allocated_reads:1	Strand:-
GGAGATTGACAGATTGACTTGTACAGAGTTA
>Location:NODE_304263_length_4982_cov_28.985548	Coordinate:803	Reads:2	Hits:1	Allocated_reads:2	Strand:-
GATTGACAGATTGACTTGTACAGAGT
>Location:NODE_304263_length_4982_cov_28.985548	Coordinate:803	Reads:1	Hits:1	Allocated_reads:1	Strand:-
GGGAGATTGACAGATTGACTTGTACAGAGT
>Location:NODE_304263_length_4982_cov_28.985548	Coordinate:803	Reads:2	Hits:1	Allocated_reads:2	Strand:-
TTGACAGATTGACTTGTACAGAGT
>Location:NODE_304263_length_4982_cov_28.985548	Coordinate:813	Reads:3	Hits:1	Allocated_reads:3	Strand:-
TAGAGTAGTGGGAGATTGACAGATTGACT
>Location:NODE_304263_length_4982_cov_28.985548	Coordinate:815	Reads:1	Hits:1	Allocated_reads:1	Strand:+
TCAATCTGTCAATCTCCCACTACTC
>Location:NODE_304263_length_4982_cov_28.985548	Coordinate:817	Reads:1	Hits:1	Allocated_reads:1	Strand:+
AATCTGTCAATCTCCCACTACTCTATC
>Location:NODE_304263_length_4982_cov_28.985548	Coordinate:818	Reads:2	Hits:1	Allocated_reads:2	Strand:-
TGGGATAGAGTAGTGGGAGATTGACAGAT
>Location:NODE_304263_length_4982_cov_28.985548	Coordinate:819	Reads:1	Hits:1	Allocated_reads:1	Strand:+
TCTGTCAATCTCCCACTACTCTATC
>Location:NODE_304263_length_4982_cov_28.985548	Coordinate:826	Reads:1	Hits:1	Allocated_reads:1	Strand:-
TCACAAGTGTTGGGATAGAGTAGTGGGAGAT
>Location:NODE_304263_length_4982_cov_28.985548	Coordinate:826	Reads:1	Hits:1	Allocated_reads:1	Strand:-
TGTTCACAAGTGTTGGGATAGAGTAGTGGGAGAT
>Location:NODE_304263_length_4982_cov_28.985548	Coordinate:827	Reads:1	Hits:1	Allocated_reads:1	Strand:-
TCACAAGTGTTGGGATAGAGTAGTGGGAGA
>Location:NODE_304263_length_4982_cov_28.985548	Coordinate:827	Reads:1	Hits:1	Allocated_reads:1	Strand:-
TTCACAAGTGTTGGGATAGAGTAGTGGGAGA
>Location:NODE_304263_length_4982_cov_28.985548	Coordinate:828	Reads:1	Hits:1	Allocated_reads:1	Strand:-
TTCACAAGTGTTGGGATAGAGTAGTGGGAG
>Location:NODE_304263_length_4982_cov_28.985548	Coordinate:829	Reads:1	Hits:1	Allocated_reads:1	Strand:-
ACAAGTGTTGGGATAGAGTAGTGGGA
>Location:NODE_304263_length_4982_cov_28.985548	Coordinate:829	Reads:3	Hits:1	Allocated_reads:3	Strand:-
CACAAGTGTTGGGATAGAGTAGTGGGA
>Location:NODE_304263_length_4982_cov_28.985548	Coordinate:829	Reads:31	Hits:1	Allocated_reads:31	Strand:-
TCACAAGTGTTGGGATAGAGTAGTGGGA
>Location:NODE_304263_length_4982_cov_28.985548	Coordinate:829	Reads:1	Hits:1	Allocated_reads:1	Strand:-
TTCACAAGTGTTGGGATAGAGTAGTGGTT
>Location:NODE_304263_length_4982_cov_28.985548	Coordinate:829	Reads:24	Hits:1	Allocated_reads:24	Strand:-
TTCACAAGTGTTGGGATAGAGTAGTGGGA
>Location:NODE_304263_length_4982_cov_28.985548	Coordinate:830	Reads:1	Hits:1	Allocated_reads:1	Strand:-
CACAAGTGTTGGGATAGAGTAGTGGG
>Location:NODE_304263_length_4982_cov_28.985548	Coordinate:830	Reads:2	Hits:1	Allocated_reads:2	Strand:-
TCACAAGTGTTGGGATAGAGTAGTGGG
>Location:NODE_304263_length_4982_cov_28.985548	Coordinate:830	Reads:3	Hits:1	Allocated_reads:3	Strand:-
TTCACAAGTGTTGGGATAGAGTAGTGGG
>Location:NODE_304263_length_4982_cov_28.985548	Coordinate:831	Reads:2	Hits:1	Allocated_reads:2	Strand:-
TCACAAGTGTTGGGATAGAGTAGTGG
>Location:NODE_304263_length_4982_cov_28.985548	Coordinate:831	Reads:3	Hits:1	Allocated_reads:3	Strand:-
TTCACAAGTGTTGGGATAGAGTAGTGG
>Location:NODE_304263_length_4982_cov_28.985548	Coordinate:832	Reads:1	Hits:1	Allocated_reads:1	Strand:-
TCACAAGTGTTGGGATAGAGTAGTT
>Location:NODE_304263_length_4982_cov_28.985548	Coordinate:832	Reads:2	Hits:1	Allocated_reads:2	Strand:-
TCACAAGTGTTGGGATAGAGTAGTG
>Location:NODE_304263_length_4982_cov_28.985548	Coordinate:832	Reads:1	Hits:1	Allocated_reads:1	Strand:-
TTCACAAGTGTTGGGATAGAGTAGTG
>Location:NODE_304263_length_4982_cov_28.985548	Coordinate:833	Reads:1	Hits:1	Allocated_reads:1	Strand:-
GTGTTCACAAGTGTTGGGATAGAGTAGT
>Location:NODE_304263_length_4982_cov_28.985548	Coordinate:833	Reads:1	Hits:1	Allocated_reads:1	Strand:-
TCACAAGTGTTGGGATAGAGTAGT
>Location:NODE_304263_length_4982_cov_28.985548	Coordinate:833	Reads:4	Hits:1	Allocated_reads:4	Strand:-
TGTGTTCACAAGTGTTGGGATAGAGTAGT
>Location:NODE_304263_length_4982_cov_28.985548	Coordinate:834	Reads:1	Hits:1	Allocated_reads:1	Strand:-
TTCACAAGTGTTGGGATAGAGTAG
>Location:NODE_304263_length_4982_cov_28.985548	Coordinate:837	Reads:1	Hits:1	Allocated_reads:1	Strand:+
CTCTATCCCAACACTTGTGAACACAG
>Location:NODE_304263_length_4982_cov_28.985548	Coordinate:842	Reads:1	Hits:1	Allocated_reads:1	Strand:-
TTGGGGTCCTGTGTTCACAAGTGTTGGGA
>Location:NODE_304263_length_4982_cov_28.985548	Coordinate:845	Reads:1	Hits:1	Allocated_reads:1	Strand:-
TCTTGGGGTCCTGTGTTCACAAGTGTTG
>Location:NODE_304263_length_4982_cov_28.985548	Coordinate:847	Reads:1	Hits:1	Allocated_reads:1	Strand:+
ACACTTGTGAACACAGGACCCCAAGA
>Location:NODE_304263_length_4982_cov_28.985548	Coordinate:847	Reads:2	Hits:1	Allocated_reads:2	Strand:-
TATCTTGGGGTCCTGTGTTCACAAGTGT
>Location:NODE_304263_length_4982_cov_28.985548	Coordinate:847	Reads:1	Hits:1	Allocated_reads:1	Strand:-
TTGGGGTCCTGTGTTCACAAGTGT
>Location:NODE_304263_length_4982_cov_28.985548	Coordinate:849	Reads:1	Hits:1	Allocated_reads:1	Strand:-
AAGTATCTTGGGGTCCTGTGTTCACAAGA
>Location:NODE_304263_length_4982_cov_28.985548	Coordinate:852	Reads:1	Hits:1	Allocated_reads:1	Strand:-
AAGTATCTTGGGGTCCTGTGTTCACT
>Location:NODE_304263_length_4982_cov_28.985548	Coordinate:852	Reads:1	Hits:1	Allocated_reads:1	Strand:-
TCCAAGTATCTTGGGGTCCTGTGTTCACA
>Location:NODE_304263_length_4982_cov_28.985548	Coordinate:853	Reads:2	Hits:1	Allocated_reads:2	Strand:-
TCCAAGTATCTTGGGGTCCTGTGTTCAC
>Location:NODE_304263_length_4982_cov_28.985548	Coordinate:854	Reads:1	Hits:1	Allocated_reads:1	Strand:-
TCCAAGTATCTTGGGGTCCTGTGTTCA
>Location:NODE_304263_length_4982_cov_28.985548	Coordinate:855	Reads:1	Hits:1	Allocated_reads:1	Strand:-
CAAGTATCTTGGGGTCCTGTGTTC
>Location:NODE_304263_length_4982_cov_28.985548	Coordinate:865	Reads:1	Hits:1	Allocated_reads:1	Strand:-
TATTGATGGTTGACTCCAAGTATCTTGGGG
>Location:NODE_304263_length_4982_cov_28.985548	Coordinate:867	Reads:1	Hits:1	Allocated_reads:1	Strand:-
TATTGATGGTTGACTCCAAGTATCTTGG
>Location:NODE_304263_length_4982_cov_28.985548	Coordinate:870	Reads:1	Hits:1	Allocated_reads:1	Strand:-
TATTGATGGTTGACTCCAAGTATCT
>Location:NODE_304263_length_4982_cov_28.985548	Coordinate:875	Reads:1	Hits:1	Allocated_reads:1	Strand:-
TGTATGTCATTTATTGATGGTTGACTCCAAG
>Location:NODE_304263_length_4982_cov_28.985548	Coordinate:879	Reads:4	Hits:1	Allocated_reads:4	Strand:-
TATGTATGTCATTTATTGATGGTTGACTC
>Location:NODE_304263_length_4982_cov_28.985548	Coordinate:879	Reads:2	Hits:1	Allocated_reads:2	Strand:-
TTATGTATGTCATTTATTGATGGTTGACTC
>Location:NODE_304263_length_4982_cov_28.985548	Coordinate:880	Reads:8	Hits:1	Allocated_reads:8	Strand:-
TATGTATGTCATTTATTGATGGTTGACT
>Location:NODE_304263_length_4982_cov_28.985548	Coordinate:880	Reads:4	Hits:1	Allocated_reads:4	Strand:-
TTATGTATGTCATTTATTGATGGTTGACT
>Location:NODE_304263_length_4982_cov_28.985548	Coordinate:882	Reads:1	Hits:1	Allocated_reads:1	Strand:-
TTGTTTATGTATGTCATTTATTGATGGTTGA
>Location:NODE_304263_length_4982_cov_28.985548	Coordinate:884	Reads:1	Hits:1	Allocated_reads:1	Strand:-
TTGTTTATGTATGTCATTTATTGATGGTT
>Location:NODE_304263_length_4982_cov_28.985548	Coordinate:885	Reads:1	Hits:1	Allocated_reads:1	Strand:-
GATTGTTTATGTATGTCATTTATTGATGGT
>Location:NODE_304263_length_4982_cov_28.985548	Coordinate:885	Reads:12	Hits:1	Allocated_reads:12	Strand:-
TGATTGTTTATGTATGTCATTTATTGATGGT
>Location:NODE_304263_length_4982_cov_28.985548	Coordinate:885	Reads:1	Hits:1	Allocated_reads:1	Strand:-
TTGTTTATGTATGTCATTTATTGATGGT
>Location:NODE_304263_length_4982_cov_28.985548	Coordinate:909	Reads:1	Hits:1	Allocated_reads:1	Strand:-
AATGATGCTTGTTTTAGAAATGATTGT
>Location:NODE_304263_length_4982_cov_28.985548	Coordinate:913	Reads:1	Hits:1	Allocated_reads:1	Strand:-
TACAGTAAATGATGCTTGTTTTAGAAATGA
>Location:NODE_304263_length_4982_cov_28.985548	Coordinate:922	Reads:1	Hits:1	Allocated_reads:1	Strand:-
TAATACTTACAGTAAATGATGCTTGTTT
>Location:NODE_304263_length_4982_cov_28.985548	Coordinate:923	Reads:1	Hits:1	Allocated_reads:1	Strand:-
TAATACTTACAGTAAATGATGCTTGTT
>Location:NODE_304263_length_4982_cov_28.985548	Coordinate:924	Reads:1	Hits:1	Allocated_reads:1	Strand:+
ACAAGCATCATTTACTGTAAGTATT
>Location:NODE_304263_length_4982_cov_28.985548	Coordinate:937	Reads:1	Hits:1	Allocated_reads:1	Strand:-
GAAATCACCACCAGTAAATAATACTTACAGT
>Location:NODE_304263_length_4982_cov_28.985548	Coordinate:937	Reads:1	Hits:1	Allocated_reads:1	Strand:-
TCCGAAATCACCACCAGTAAATAATACTTACAGT
>Location:NODE_304263_length_4982_cov_28.985548	Coordinate:939	Reads:1	Hits:1	Allocated_reads:1	Strand:-
TCCGAAATCACCACCAGTAAATAATACTTACA
>Location:NODE_304263_length_4982_cov_28.985548	Coordinate:941	Reads:3	Hits:1	Allocated_reads:3	Strand:-
TCCGAAATCACCACCAGTAAATAATACTTA
>Location:NODE_304263_length_4982_cov_28.985548	Coordinate:943	Reads:2	Hits:1	Allocated_reads:2	Strand:-
ACTCCGAAATCACCACCAGTAAATAATACT
>Location:NODE_304263_length_4982_cov_28.985548	Coordinate:943	Reads:26	Hits:1	Allocated_reads:26	Strand:-
TACTCCGAAATCACCACCAGTAAATAATACT
>Location:NODE_304263_length_4982_cov_28.985548	Coordinate:943	Reads:1	Hits:1	Allocated_reads:1	Strand:-
TCCGAAATCACCACCAGTAAATAATACT
>Location:NODE_304263_length_4982_cov_28.985548	Coordinate:943	Reads:7	Hits:1	Allocated_reads:7	Strand:-
TTACTCCGAAATCACCACCAGTAAATAATACT
>Location:NODE_304263_length_4982_cov_28.985548	Coordinate:943	Reads:2	Hits:1	Allocated_reads:2	Strand:-
TTTACTCCGAAATCACCACCAGTAAATAATACT
>Location:NODE_304263_length_4982_cov_28.985548	Coordinate:944	Reads:25	Hits:1	Allocated_reads:25	Strand:-
TACTCCGAAATCACCACCAGTAAATAATAC
>Location:NODE_304263_length_4982_cov_28.985548	Coordinate:944	Reads:3	Hits:1	Allocated_reads:3	Strand:-
TCCGAAATCACCACCAGTAAATAATAC
>Location:NODE_304263_length_4982_cov_28.985548	Coordinate:944	Reads:2	Hits:1	Allocated_reads:2	Strand:-
TTTACTCCGAAATCACCACCAGTAAATAATAC
>Location:NODE_304263_length_4982_cov_28.985548	Coordinate:946	Reads:10	Hits:1	Allocated_reads:10	Strand:-
TACTCCGAAATCACCACCAGTAAATAAT
>Location:NODE_304263_length_4982_cov_28.985548	Coordinate:946	Reads:5	Hits:1	Allocated_reads:5	Strand:-
TTACTCCGAAATCACCACCAGTAAATAAT
>Location:NODE_304263_length_4982_cov_28.985548	Coordinate:946	Reads:1	Hits:1	Allocated_reads:1	Strand:-
TTTACTCCGAAATCACCACCAGTAAATTTT
>Location:NODE_304263_length_4982_cov_28.985548	Coordinate:947	Reads:1	Hits:1	Allocated_reads:1	Strand:-
TACTCCGAAATCACCACCAGTAAATAA
>Location:NODE_304263_length_4982_cov_28.985548	Coordinate:948	Reads:1	Hits:1	Allocated_reads:1	Strand:-
TACTCCGAAATCACCACCAGTAAATT
>Location:NODE_304263_length_4982_cov_28.985548	Coordinate:950	Reads:1	Hits:1	Allocated_reads:1	Strand:-
TACTCCGAAATCACCACCAGTAAA
>Location:NODE_304263_length_4982_cov_28.985548	Coordinate:952	Reads:1	Hits:1	Allocated_reads:1	Strand:-
GTTATTTACTCCGAAATCACCACCAGTA
>Location:NODE_304263_length_4982_cov_28.985548	Coordinate:953	Reads:1	Hits:1	Allocated_reads:1	Strand:-
CCTGTTATTTACTCCGAAATCACCACCAGG
>Location:NODE_304263_length_4982_cov_28.985548	Coordinate:953	Reads:1	Hits:1	Allocated_reads:1	Strand:-
CTGTTATTTACTCCGAAATCACCACCAGT
>Location:NODE_304263_length_4982_cov_28.985548	Coordinate:953	Reads:11	Hits:1	Allocated_reads:11	Strand:-
TGTTATTTACTCCGAAATCACCACCAGT
>Location:NODE_304263_length_4982_cov_28.985548	Coordinate:953	Reads:2	Hits:1	Allocated_reads:2	Strand:-
TTATTTACTCCGAAATCACCACCAGT
>Location:NODE_304263_length_4982_cov_28.985548	Coordinate:954	Reads:1	Hits:1	Allocated_reads:1	Strand:-
TATTTACTCCGAAATCACCACCAG
>Location:NODE_304263_length_4982_cov_28.985548	Coordinate:954	Reads:4	Hits:1	Allocated_reads:4	Strand:-
TGTTATTTACTCCGAAATCACCACCAG
>Location:NODE_304263_length_4982_cov_28.985548	Coordinate:955	Reads:1	Hits:1	Allocated_reads:1	Strand:-
TGTTATTTACTCCGAAATCACCACCA
>Location:NODE_304263_length_4982_cov_28.985548	Coordinate:956	Reads:1	Hits:1	Allocated_reads:1	Strand:-
ACCTGTTATTTACTCCGAAATCACCACC
>Location:NODE_304263_length_4982_cov_28.985548	Coordinate:956	Reads:3	Hits:1	Allocated_reads:3	Strand:-
CACCTGTTATTTACTCCGAAATCACCACC
>Location:NODE_304263_length_4982_cov_28.985548	Coordinate:956	Reads:1	Hits:1	Allocated_reads:1	Strand:-
CCTGTTATTTACTCCGAAATCACCACC
>Location:NODE_304263_length_4982_cov_28.985548	Coordinate:957	Reads:1	Hits:1	Allocated_reads:1	Strand:-
CACCTGTTATTTACTCCGAAATCACCAC
>Location:NODE_304263_length_4982_cov_28.985548	Coordinate:959	Reads:1	Hits:1	Allocated_reads:1	Strand:-
GACACCTGTTATTTACTCCGAAATCACC
>Location:NODE_304263_length_4982_cov_28.985548	Coordinate:963	Reads:1	Hits:1	Allocated_reads:1	Strand:-
AGAGACACCTGTTATTTACTCCGAAAT
>Location:NODE_304263_length_4982_cov_28.985548	Coordinate:963	Reads:1	Hits:1	Allocated_reads:1	Strand:-
TACAAGAGACACCTGTTATTTACTCCGAAAT
>Location:NODE_304263_length_4982_cov_28.985548	Coordinate:964	Reads:3	Hits:1	Allocated_reads:3	Strand:-
TACAAGAGACACCTGTTATTTACTCCGAAA
>Location:NODE_304263_length_4982_cov_28.985548	Coordinate:964	Reads:1	Hits:1	Allocated_reads:1	Strand:-
TTACAAGAGACACCTGTTATTTACTCCGAAA
>Location:NODE_304263_length_4982_cov_28.985548	Coordinate:964	Reads:1	Hits:1	Allocated_reads:1	Strand:+
TTTCGGAGTAAATAACAGGTGTCTC
>Location:NODE_304263_length_4982_cov_28.985548	Coordinate:965	Reads:1	Hits:1	Allocated_reads:1	Strand:-
TTACAAGAGACACCTGTTATTTACTCCGAA
>Location:NODE_304263_length_4982_cov_28.985548	Coordinate:965	Reads:2	Hits:1	Allocated_reads:2	Strand:+
TTCGGAGTAAATAACAGGTGTCTC
>Location:NODE_304263_length_4982_cov_28.985548	Coordinate:965	Reads:1	Hits:1	Allocated_reads:1	Strand:+
TTCGGAGTAAATAACAGGTGTCTCTTGT
>Location:NODE_304263_length_4982_cov_28.985548	Coordinate:966	Reads:2	Hits:1	Allocated_reads:2	Strand:+
TCGGAGTAAATAACAGGTGTCTCTTGT
>Location:NODE_304263_length_4982_cov_28.985548	Coordinate:966	Reads:1	Hits:1	Allocated_reads:1	Strand:-
TTTACAAGAGACACCTGTTATTTACTCCGA
>Location:NODE_304263_length_4982_cov_28.985548	Coordinate:968	Reads:2	Hits:1	Allocated_reads:2	Strand:-
TCATTTACAAGAGACACCTGTTATTTACTCC
>Location:NODE_304263_length_4982_cov_28.985548	Coordinate:968	Reads:1	Hits:1	Allocated_reads:1	Strand:-
TTACAAGAGACACCTGTTATTTACTCC
>Location:NODE_304263_length_4982_cov_28.985548	Coordinate:968	Reads:1	Hits:1	Allocated_reads:1	Strand:-
TTTCATTTACAAGAGACACCTGTTATTTACTCC
>Location:NODE_304263_length_4982_cov_28.985548	Coordinate:969	Reads:1	Hits:1	Allocated_reads:1	Strand:-
TTTCATTTACAAGAGACACCTGTTATTTACTC
>Location:NODE_304263_length_4982_cov_28.985548	Coordinate:971	Reads:1	Hits:1	Allocated_reads:1	Strand:-
TCATTTACAAGAGACACCTGTTATTTAC
>Location:NODE_304263_length_4982_cov_28.985548	Coordinate:971	Reads:1	Hits:1	Allocated_reads:1	Strand:-
TTTCATTTACAAGAGACACCTGTTATTTAC
>Location:NODE_304263_length_4982_cov_28.985548	Coordinate:974	Reads:2	Hits:1	Allocated_reads:2	Strand:-
TTTCATTTACAAGAGACACCTGTTATT
>Location:NODE_304263_length_4982_cov_28.985548	Coordinate:984	Reads:1	Hits:1	Allocated_reads:1	Strand:-
TACAGGTAACTCAATGTTTCATTTACAAGAGGC
>Location:NODE_304263_length_4982_cov_28.985548	Coordinate:986	Reads:1	Hits:1	Allocated_reads:1	Strand:-
CAGGTAACTCAATGTTTCATTTACAAGAG
>Location:NODE_304263_length_4982_cov_28.985548	Coordinate:987	Reads:1	Hits:1	Allocated_reads:1	Strand:-
CAGGTAACTCAATGTTTCATTTACAAGA
>Location:NODE_304263_length_4982_cov_28.985548	Coordinate:987	Reads:12	Hits:1	Allocated_reads:12	Strand:-
TACAGGTAACTCAATGTTTCATTTACAAGA
>Location:NODE_304263_length_4982_cov_28.985548	Coordinate:992	Reads:1	Hits:1	Allocated_reads:1	Strand:-
TTTGTACAGGTAACTCAATGTTTCATTTA
>Location:NODE_304263_length_4982_cov_28.985548	Coordinate:993	Reads:1	Hits:1	Allocated_reads:1	Strand:+
AAATGAAACATTGAGTTACCTGTACA
>Location:NODE_304263_length_4982_cov_28.985548	Coordinate:994	Reads:1	Hits:1	Allocated_reads:1	Strand:-
TATTTGTACAGGTAACTCAATGTTTCATT
>Location:NODE_304263_length_4982_cov_28.985548	Coordinate:994	Reads:1	Hits:1	Allocated_reads:1	Strand:-
TTATTTGTACAGGTAACTCAATGTTTCATT
>Location:NODE_304263_length_4982_cov_28.985548	Coordinate:994	Reads:1	Hits:1	Allocated_reads:1	Strand:-
TTTGTACAGGTAACTCAATGTTTCATT
>Location:NODE_304263_length_4982_cov_28.985548	Coordinate:996	Reads:1	Hits:1	Allocated_reads:1	Strand:-
TTTGTACAGGTAACTCAATGTTTCA
>Location:NODE_304263_length_4982_cov_28.985548	Coordinate:997	Reads:1	Hits:1	Allocated_reads:1	Strand:+
GAAACATTGAGTTACCTGTACAAATA
>Location:NODE_304263_length_4982_cov_28.985548	Coordinate:997	Reads:1	Hits:1	Allocated_reads:1	Strand:-
TATTTGTACAGGTAACTCAATGTTTC
>Location:NODE_304263_length_4982_cov_28.985548	Coordinate:1000	Reads:1	Hits:1	Allocated_reads:1	Strand:+
ACATTGAGTTACCTGTACAAATAAAG
>Location:NODE_304263_length_4982_cov_28.985548	Coordinate:1001	Reads:1	Hits:1	Allocated_reads:1	Strand:+
CATTGAGTTACCTGTACAAATAAAG
>Location:NODE_304263_length_4982_cov_28.985548	Coordinate:1007	Reads:1	Hits:1	Allocated_reads:1	Strand:-
TTTCTGCTATTGAACCTTTATTTGTACAGGTAAC
>Location:NODE_304263_length_4982_cov_28.985548	Coordinate:1009	Reads:2	Hits:1	Allocated_reads:2	Strand:-
TTTCTGCTATTGAACCTTTATTTGTACAGGTA
>Location:NODE_304263_length_4982_cov_28.985548	Coordinate:1010	Reads:1	Hits:1	Allocated_reads:1	Strand:-
TGCTATTGAACCTTTATTTGTACAGGT
>Location:NODE_304263_length_4982_cov_28.985548	Coordinate:1010	Reads:1	Hits:1	Allocated_reads:1	Strand:-
TTTCTGCTATTGAACCTTTATTTGTACAGGT
>Location:NODE_304263_length_4982_cov_28.985548	Coordinate:1013	Reads:1	Hits:1	Allocated_reads:1	Strand:-
GATTTCTGCTATTGAACCTTTATTTGTACA
>Location:NODE_304263_length_4982_cov_28.985548	Coordinate:1017	Reads:1	Hits:1	Allocated_reads:1	Strand:-
CAGGATTTCTGCTATTGAACCTTTATTTG
>Location:NODE_304263_length_4982_cov_28.985548	Coordinate:1019	Reads:3	Hits:1	Allocated_reads:3	Strand:-
TCCAGGATTTCTGCTATTGAACCTTTATT
>Location:NODE_304263_length_4982_cov_28.985548	Coordinate:1020	Reads:1	Hits:1	Allocated_reads:1	Strand:-
TCCAGGATTTCTGCTATTGAACCTTTAT
>Location:NODE_304263_length_4982_cov_28.985548	Coordinate:1021	Reads:1	Hits:1	Allocated_reads:1	Strand:-
AGATCCAGGATTTCTGCTATTGAACCTTTA
>Location:NODE_304263_length_4982_cov_28.985548	Coordinate:1024	Reads:1	Hits:1	Allocated_reads:1	Strand:-
AGATCCAGGATTTCTGCTATTGAACCT
>Location:NODE_304263_length_4982_cov_28.985548	Coordinate:1024	Reads:3	Hits:1	Allocated_reads:3	Strand:+
AGGTTCAATAGCAGAAATCCTGGAT
>Location:NODE_304263_length_4982_cov_28.985548	Coordinate:1024	Reads:1	Hits:1	Allocated_reads:1	Strand:+
AGGTTCAATAGCAGAAATCCTGGATC
>Location:NODE_304263_length_4982_cov_28.985548	Coordinate:1024	Reads:1	Hits:1	Allocated_reads:1	Strand:-
CAGATCCAGGATTTCTGCTATTGAACCT
>Location:NODE_304263_length_4982_cov_28.985548	Coordinate:1024	Reads:1	Hits:1	Allocated_reads:1	Strand:-
GCAGATCCAGGATTTCTGCTATTGAACCT
>Location:NODE_304263_length_4982_cov_28.985548	Coordinate:1025	Reads:1	Hits:1	Allocated_reads:1	Strand:-
AGATCCAGGATTTCTGCTATTGAACC
>Location:NODE_304263_length_4982_cov_28.985548	Coordinate:1025	Reads:1	Hits:1	Allocated_reads:1	Strand:-
CAGATCCAGGATTTCTGCTATTGAACC
>Location:NODE_304263_length_4982_cov_28.985548	Coordinate:1025	Reads:3	Hits:1	Allocated_reads:3	Strand:-
CCGCAGATCCAGGATTTCTGCTATTGAACC
>Location:NODE_304263_length_4982_cov_28.985548	Coordinate:1025	Reads:4	Hits:1	Allocated_reads:4	Strand:-
CGCAGATCCAGGATTTCTGCTATTGAACC
>Location:NODE_304263_length_4982_cov_28.985548	Coordinate:1025	Reads:3	Hits:1	Allocated_reads:3	Strand:-
GATCCAGGATTTCTGCTATTGAACC
>Location:NODE_304263_length_4982_cov_28.985548	Coordinate:1025	Reads:2	Hits:1	Allocated_reads:2	Strand:-
GCAGATCCAGGATTTCTGCTATTGAACC
>Location:NODE_304263_length_4982_cov_28.985548	Coordinate:1025	Reads:1	Hits:1	Allocated_reads:1	Strand:-
GCCGCAGATCCAGGATTTCTGCTATTGAACC
>Location:NODE_304263_length_4982_cov_28.985548	Coordinate:1026	Reads:2	Hits:1	Allocated_reads:2	Strand:-
CCGCAGATCCAGGATTTCTGCTATTGAAC
>Location:NODE_304263_length_4982_cov_28.985548	Coordinate:1031	Reads:1	Hits:1	Allocated_reads:1	Strand:+
ATAGCAGAAATCCTGGATCTGCGGCT
>Location:NODE_304263_length_4982_cov_28.985548	Coordinate:1035	Reads:2	Hits:1	Allocated_reads:2	Strand:-
TTTTAGCCGCAGATCCAGGATTTCTG
>Location:NODE_304263_length_4982_cov_28.985548	Coordinate:1036	Reads:4	Hits:1	Allocated_reads:4	Strand:-
TGGTTTTAGCCGCAGATCCAGGATTTCT
>Location:NODE_304263_length_4982_cov_28.985548	Coordinate:1037	Reads:19	Hits:1	Allocated_reads:19	Strand:-
TGGTTTTAGCCGCAGATCCAGGATTTC
>Location:NODE_304263_length_4982_cov_28.985548	Coordinate:1038	Reads:4	Hits:1	Allocated_reads:4	Strand:+
AAATCCTGGATCTGCGGCTAAAACC
>Location:NODE_304263_length_4982_cov_28.985548	Coordinate:1038	Reads:2	Hits:1	Allocated_reads:2	Strand:+
AAATCCTGGATCTGCGGCTAAAACCA
>Location:NODE_304263_length_4982_cov_28.985548	Coordinate:1046	Reads:1	Hits:1	Allocated_reads:1	Strand:-
GATGGAAACTGGTTTTAGCCGCAGATC
>Location:NODE_304263_length_4982_cov_28.985548	Coordinate:1048	Reads:1	Hits:1	Allocated_reads:1	Strand:-
GGGGATGGAAACTGGTTTTAGCCGCAGA
>Location:NODE_304263_length_4982_cov_28.985548	Coordinate:1048	Reads:2	Hits:1	Allocated_reads:2	Strand:-
TGGGGGATGGAAACTGGTTTTAGCCGCAGA
>Location:NODE_304263_length_4982_cov_28.985548	Coordinate:1051	Reads:1	Hits:1	Allocated_reads:1	Strand:-
TGCCTGGGGGATGGAAACTGGTTTTAGCCGC
>Location:NODE_304263_length_4982_cov_28.985548	Coordinate:1051	Reads:1	Hits:1	Allocated_reads:1	Strand:-
TTGCCTGGGGGATGGAAACTGGTTTTAGCCGT
>Location:NODE_304263_length_4982_cov_28.985548	Coordinate:1053	Reads:2	Hits:1	Allocated_reads:2	Strand:-
TGCCTGGGGGATGGAAACTGGTTTTAGCC
>Location:NODE_304263_length_4982_cov_28.985548	Coordinate:1054	Reads:2	Hits:1	Allocated_reads:2	Strand:-
ATTGCCTGGGGGATGGAAACTGGTTTTAGC
>Location:NODE_304263_length_4982_cov_28.985548	Coordinate:1054	Reads:1	Hits:1	Allocated_reads:1	Strand:-
CTGGGGGATGGAAACTGGTTTTAGT
>Location:NODE_304263_length_4982_cov_28.985548	Coordinate:1054	Reads:1	Hits:1	Allocated_reads:1	Strand:-
GCCTGGGGGATGGAAACTGGTTTTAGC
>Location:NODE_304263_length_4982_cov_28.985548	Coordinate:1057	Reads:1	Hits:1	Allocated_reads:1	Strand:-
TCATTGCCTGGGGGATGGAAACTGGTTTT
>Location:NODE_304263_length_4982_cov_28.985548	Coordinate:1058	Reads:1	Hits:1	Allocated_reads:1	Strand:-
ATTGCCTGGGGGATGGAAACTGGTTT
>Location:NODE_304263_length_4982_cov_28.985548	Coordinate:1060	Reads:1	Hits:1	Allocated_reads:1	Strand:-
ACTCATTGCCTGGGGGATGGAAACTGGT
>Location:NODE_304263_length_4982_cov_28.985548	Coordinate:1061	Reads:1	Hits:1	Allocated_reads:1	Strand:+
CCAGTTTCCATCCCCCAGGCAATGAGTCAGG
>Location:NODE_304263_length_4982_cov_28.985548	Coordinate:1061	Reads:3	Hits:1	Allocated_reads:3	Strand:-
TGACTCATTGCCTGGGGGATGGAAACTGG
>Location:NODE_304263_length_4982_cov_28.985548	Coordinate:1062	Reads:1	Hits:1	Allocated_reads:1	Strand:-
TGACTCATTGCCTGGGGGATGGAAACTG
>Location:NODE_304263_length_4982_cov_28.985548	Coordinate:1063	Reads:1	Hits:1	Allocated_reads:1	Strand:-
GACTCATTGCCTGGGGGATGGAAACT
>Location:NODE_304263_length_4982_cov_28.985548	Coordinate:1063	Reads:3	Hits:1	Allocated_reads:3	Strand:-
TGACTCATTGCCTGGGGGATGGAAACT
>Location:NODE_304263_length_4982_cov_28.985548	Coordinate:1065	Reads:1	Hits:1	Allocated_reads:1	Strand:-
TGACTCATTGCCTGGGGGATGGAAA
>Location:NODE_304263_length_4982_cov_28.985548	Coordinate:1065	Reads:1	Hits:1	Allocated_reads:1	Strand:+
TTTCCATCCCCCAGGCAATGAGTC
>Location:NODE_304263_length_4982_cov_28.985548	Coordinate:1070	Reads:1	Hits:1	Allocated_reads:1	Strand:-
TGTTACCTGACTCATTGCCTGGGGGAT
>Location:NODE_304263_length_4982_cov_28.985548	Coordinate:1071	Reads:1	Hits:1	Allocated_reads:1	Strand:-
TGTTACCTGACTCATTGCCTGGGGGA
>Location:NODE_304263_length_4982_cov_28.985548	Coordinate:1074	Reads:1	Hits:1	Allocated_reads:1	Strand:-
TTGCTTGTTACCTGACTCATTGCCTGGG
>Location:NODE_304263_length_4982_cov_28.985548	Coordinate:1075	Reads:1	Hits:1	Allocated_reads:1	Strand:-
TTGCTTGTTACCTGACTCATTGCCTGG
>Location:NODE_304263_length_4982_cov_28.985548	Coordinate:1077	Reads:8	Hits:1	Allocated_reads:8	Strand:-
ATGGTCTTGCTTGTTACCTGACTCATTGCCT
>Location:NODE_304263_length_4982_cov_28.985548	Coordinate:1077	Reads:1	Hits:1	Allocated_reads:1	Strand:-
CTTGCTTGTTACCTGACTCATTGCCT
>Location:NODE_304263_length_4982_cov_28.985548	Coordinate:1077	Reads:1	Hits:1	Allocated_reads:1	Strand:-
TCTTGCTTGTTACCTGACTCATTGCCT
>Location:NODE_304263_length_4982_cov_28.985548	Coordinate:1077	Reads:1	Hits:1	Allocated_reads:1	Strand:-
TGGTCTTGCTTGTTACCTGACTCACTGCCT
>Location:NODE_304263_length_4982_cov_28.985548	Coordinate:1077	Reads:109	Hits:1	Allocated_reads:109	Strand:-
TGGTCTTGCTTGTTACCTGACTCATTGCCT
>Location:NODE_304263_length_4982_cov_28.985548	Coordinate:1077	Reads:3	Hits:1	Allocated_reads:3	Strand:-
TGGTCTTGCTTGTTACCTGACTCATTGCCG
>Location:NODE_304263_length_4982_cov_28.985548	Coordinate:1077	Reads:2	Hits:1	Allocated_reads:2	Strand:-
TTGCTTGTTACCTGACTCATTGCCT
>Location:NODE_304263_length_4982_cov_28.985548	Coordinate:1078	Reads:1	Hits:1	Allocated_reads:1	Strand:-
CATGGTCTTGCTTGTTACCTGACTCATTGCC
>Location:NODE_304263_length_4982_cov_28.985548	Coordinate:1078	Reads:10	Hits:1	Allocated_reads:10	Strand:-
TGGTCTTGCTTGTTACCTGACTCATTGCC
>Location:NODE_304263_length_4982_cov_28.985548	Coordinate:1080	Reads:1	Hits:1	Allocated_reads:1	Strand:+
CAATGAGTCAGGTAACAAGCAAGACC
>Location:NODE_304263_length_4982_cov_28.985548	Coordinate:1083	Reads:1	Hits:1	Allocated_reads:1	Strand:-
ACATGGTCTTGCTTGTTACCTGACTCA
>Location:NODE_304263_length_4982_cov_28.985548	Coordinate:1084	Reads:1	Hits:1	Allocated_reads:1	Strand:-
GTACATGGTCTTGCTTGTTACCTGACTC
>Location:NODE_304263_length_4982_cov_28.985548	Coordinate:1085	Reads:1	Hits:1	Allocated_reads:1	Strand:-
TGCATGTACATGGTCTTGCTTGTTACCTGACT
>Location:NODE_304263_length_4982_cov_28.985548	Coordinate:1094	Reads:1	Hits:1	Allocated_reads:1	Strand:-
TACCTACTGCATGTACATGGTCTTGCTTGT
>Location:NODE_304263_length_4982_cov_28.985548	Coordinate:1094	Reads:1	Hits:1	Allocated_reads:1	Strand:-
TTACCTACTGCATGTACATGGTCTTGCTTGT
>Location:NODE_304263_length_4982_cov_28.985548	Coordinate:1097	Reads:1	Hits:1	Allocated_reads:1	Strand:-
TTTACCTACTGCATGTACATGGTCTTGCT
>Location:NODE_304263_length_4982_cov_28.985548	Coordinate:1101	Reads:2	Hits:1	Allocated_reads:2	Strand:-
AGGGTTTACCTACTGCATGTACATGGTCT
>Location:NODE_304263_length_4982_cov_28.985548	Coordinate:1101	Reads:1	Hits:1	Allocated_reads:1	Strand:-
GTTTACCTACTGCATGTACATGGTCT
>Location:NODE_304263_length_4982_cov_28.985548	Coordinate:1107	Reads:1	Hits:1	Allocated_reads:1	Strand:+
TGTACATGCAGTAGGTAAACCCTC
>Location:NODE_304263_length_4982_cov_28.985548	Coordinate:1115	Reads:1	Hits:1	Allocated_reads:1	Strand:-
GGGGGACGAACGCAGAGGGTTTACCTACTG
>Location:NODE_304263_length_4982_cov_28.985548	Coordinate:1120	Reads:1	Hits:1	Allocated_reads:1	Strand:-
CAGGGGGACGAACGCAGAGGGTTTACC
>Location:NODE_304263_length_4982_cov_28.985548	Coordinate:1123	Reads:1	Hits:1	Allocated_reads:1	Strand:-
CACAGGGGGACGAACGCAGAGGGTTT
>Location:NODE_304263_length_4982_cov_28.985548	Coordinate:1125	Reads:1	Hits:1	Allocated_reads:1	Strand:+
ACCCTCTGCGTTCGTCCCCCTGTG
>Location:NODE_304263_length_4982_cov_28.985548	Coordinate:1129	Reads:1	Hits:1	Allocated_reads:1	Strand:-
TGGTCTCACACAGGGGGACGAACGCAGA
>Location:NODE_304263_length_4982_cov_28.985548	Coordinate:1137	Reads:1	Hits:1	Allocated_reads:1	Strand:-
GGGCGTTGATGGTCTCACACAGGGGGACT
>Location:NODE_304263_length_4982_cov_28.985548	Coordinate:1155	Reads:1	Hits:1	Allocated_reads:1	Strand:+
CATCAACGCCCCATTTTTTGACAGA
>Location:NODE_304263_length_4982_cov_28.985548	Coordinate:1157	Reads:1	Hits:1	Allocated_reads:1	Strand:-
TATTTGTCTGTCAAAAAATGGGGCGTTGA
>Location:NODE_304263_length_4982_cov_28.985548	Coordinate:1159	Reads:1	Hits:1	Allocated_reads:1	Strand:-
TATTTGTCTGTCAAAAAATGGGGCGTT
>Location:NODE_304263_length_4982_cov_28.985548	Coordinate:1159	Reads:1	Hits:1	Allocated_reads:1	Strand:-
TTGTATTTGTCTGTCAAAAAATGGGGCGTT
>Location:NODE_304263_length_4982_cov_28.985548	Coordinate:1160	Reads:2	Hits:1	Allocated_reads:2	Strand:-
TTGTATTTGTCTGTCAAAAAATGGGGCGT
>Location:NODE_304263_length_4982_cov_28.985548	Coordinate:1162	Reads:1	Hits:1	Allocated_reads:1	Strand:-
ATTGTATTTGTCTGTCAAAAAATGGGGC
>Location:NODE_304263_length_4982_cov_28.985548	Coordinate:1163	Reads:1	Hits:1	Allocated_reads:1	Strand:-
CATTGTATTTGTCTGTCAAAAAATGGGG
>Location:NODE_304263_length_4982_cov_28.985548	Coordinate:1179	Reads:1	Hits:1	Allocated_reads:1	Strand:+
ACAAATACAATGTCTTACCACGTGGCC
>Location:NODE_304263_length_4982_cov_28.985548	Coordinate:1187	Reads:1	Hits:1	Allocated_reads:1	Strand:-
TGAGTCGGCCACGTGGTAAGACATT
>Location:NODE_304263_length_4982_cov_28.985548	Coordinate:1188	Reads:1	Hits:1	Allocated_reads:1	Strand:+
ATGTCTTACCACGTGGCCGACTCAAAC
>Location:NODE_304263_length_4982_cov_28.985548	Coordinate:1189	Reads:1	Hits:1	Allocated_reads:1	Strand:-
AAGTGGTTTGAGTCGGCCACGTGGTAAGACA
>Location:NODE_304263_length_4982_cov_28.985548	Coordinate:1189	Reads:2	Hits:1	Allocated_reads:2	Strand:-
GGTTTGAGTCGGCCACGTGGTAAGACA
>Location:NODE_304263_length_4982_cov_28.985548	Coordinate:1189	Reads:1	Hits:1	Allocated_reads:1	Strand:-
GTGGTTTGAGTCGGCCACGTGGTAAGACA
>Location:NODE_304263_length_4982_cov_28.985548	Coordinate:1201	Reads:1	Hits:1	Allocated_reads:1	Strand:-
CAGCAAAAGAAAGTGGTTTGAGTCGGCCT
>Location:NODE_304263_length_4982_cov_28.985548	Coordinate:1202	Reads:1	Hits:1	Allocated_reads:1	Strand:-
TGCAGCAAAAGAAAGTGGTTTGAGTCGGCC
>Location:NODE_304263_length_4982_cov_28.985548	Coordinate:1203	Reads:1	Hits:1	Allocated_reads:1	Strand:-
AGCAAAAGAAAGTGGTTTGAGTCGGC
>Location:NODE_304263_length_4982_cov_28.985548	Coordinate:1203	Reads:1	Hits:1	Allocated_reads:1	Strand:-
TGCAGCAAAAGAAAGTGGTTTGAGTCGGC
>Location:NODE_304263_length_4982_cov_28.985548	Coordinate:1208	Reads:1	Hits:1	Allocated_reads:1	Strand:-
TGAAGCTGCAGCAAAAGAAAGTGGTTTGAG
>Location:NODE_304263_length_4982_cov_28.985548	Coordinate:1215	Reads:1	Hits:1	Allocated_reads:1	Strand:-
TGGGTGAAGCTGCAGCAAAAGAAAGTG
>Location:NODE_304263_length_4982_cov_28.985548	Coordinate:1216	Reads:1	Hits:1	Allocated_reads:1	Strand:-
GGAAGTGGGTGAAGCTGCAGCAAAAGAAAGT
>Location:NODE_304263_length_4982_cov_28.985548	Coordinate:1221	Reads:2	Hits:1	Allocated_reads:2	Strand:-
TTCAGGAAGTGGGTGAAGCTGCAGCAAAAG
>Location:NODE_304263_length_4982_cov_28.985548	Coordinate:1223	Reads:1	Hits:1	Allocated_reads:1	Strand:-
TCAGGAAGTGGGTGAAGCTGCAGCAAA
>Location:NODE_304263_length_4982_cov_28.985548	Coordinate:1223	Reads:1	Hits:1	Allocated_reads:1	Strand:-
TTTCAGGAAGTGGGTGAAGCTGCAGCAAA
>Location:NODE_304263_length_4982_cov_28.985548	Coordinate:1223	Reads:2	Hits:1	Allocated_reads:2	Strand:-
TTTTCAGGAAGTGGGTGAAGCTGCAGCAAA
>Location:NODE_304263_length_4982_cov_28.985548	Coordinate:1224	Reads:1	Hits:1	Allocated_reads:1	Strand:-
TTCAGGAAGTGGGTGAAGCTGCAGCAA
>Location:NODE_304263_length_4982_cov_28.985548	Coordinate:1225	Reads:2	Hits:1	Allocated_reads:2	Strand:-
AATTTTCAGGAAGTGGGTGAAGCTGCAGCA
>Location:NODE_304263_length_4982_cov_28.985548	Coordinate:1225	Reads:1	Hits:1	Allocated_reads:1	Strand:-
ATTTTCAGGAAGTGGGTGAAGCTGCAGCA
>Location:NODE_304263_length_4982_cov_28.985548	Coordinate:1225	Reads:8	Hits:1	Allocated_reads:8	Strand:-
TTTTCAGGAAGTGGGTGAAGCTGCAGCA
>Location:NODE_304263_length_4982_cov_28.985548	Coordinate:1226	Reads:1	Hits:1	Allocated_reads:1	Strand:-
TAATTTTCAGGAAGTGGGTGAAGCTGCAGC
>Location:NODE_304263_length_4982_cov_28.985548	Coordinate:1226	Reads:1	Hits:1	Allocated_reads:1	Strand:-
TTCAGGAAGTGGGTGAAGCTGCAGC
>Location:NODE_304263_length_4982_cov_28.985548	Coordinate:1226	Reads:1	Hits:1	Allocated_reads:1	Strand:-
TTTCAGGAAGTGGGTGAAGCTGCAGC
>Location:NODE_304263_length_4982_cov_28.985548	Coordinate:1226	Reads:15	Hits:1	Allocated_reads:15	Strand:-
TTTTCAGGAAGTGGGTGAAGCTGCAGC
>Location:NODE_304263_length_4982_cov_28.985548	Coordinate:1227	Reads:1	Hits:1	Allocated_reads:1	Strand:-
TAATTTTCAGGAAGTGGGTGAAGCTGCAG
>Location:NODE_304263_length_4982_cov_28.985548	Coordinate:1228	Reads:2	Hits:1	Allocated_reads:2	Strand:-
TTTTCAGGAAGTGGGTGAAGCTGCA
>Location:NODE_304263_length_4982_cov_28.985548	Coordinate:1229	Reads:2	Hits:1	Allocated_reads:2	Strand:-
TAATTTTCAGGAAGTGGGTGAAGCTGC
>Location:NODE_304263_length_4982_cov_28.985548	Coordinate:1229	Reads:2	Hits:1	Allocated_reads:2	Strand:-
TTTTCAGGAAGTGGGTGAAGCTGC
>Location:NODE_304263_length_4982_cov_28.985548	Coordinate:1241	Reads:1	Hits:1	Allocated_reads:1	Strand:-
TCCATCAACTTTCATTTAATTTTCAGGAAGT
>Location:NODE_304263_length_4982_cov_28.985548	Coordinate:1243	Reads:3	Hits:1	Allocated_reads:3	Strand:+
TTCCTGAAAATTAAATGAAAGTTGAT
>Location:NODE_304263_length_4982_cov_28.985548	Coordinate:1244	Reads:1	Hits:1	Allocated_reads:1	Strand:-
TATCCATCAACTTTCATTTAATTTTCAGGA
>Location:NODE_304263_length_4982_cov_28.985548	Coordinate:1256	Reads:1	Hits:1	Allocated_reads:1	Strand:-
TCACAGAGTTATCCATCAACTTTCATT
>Location:NODE_304263_length_4982_cov_28.985548	Coordinate:1260	Reads:1	Hits:1	Allocated_reads:1	Strand:-
AGTACTCACAGAGTTATCCATCAACTTT
>Location:NODE_304263_length_4982_cov_28.985548	Coordinate:1260	Reads:2	Hits:1	Allocated_reads:2	Strand:-
ATAGTACTCACAGAGTTATCCATCAACTTT
>Location:NODE_304263_length_4982_cov_28.985548	Coordinate:1260	Reads:1	Hits:1	Allocated_reads:1	Strand:-
TAGTACTCACAGAGTTATCCATCAACTTT
>Location:NODE_304263_length_4982_cov_28.985548	Coordinate:1260	Reads:6	Hits:1	Allocated_reads:6	Strand:-
TATAGTACTCACAGAGTTATCCATCAACTTT
>Location:NODE_304263_length_4982_cov_28.985548	Coordinate:1261	Reads:2	Hits:1	Allocated_reads:2	Strand:-
ATAGTACTCACAGAGTTATCCATCAACTT
>Location:NODE_304263_length_4982_cov_28.985548	Coordinate:1261	Reads:1	Hits:1	Allocated_reads:1	Strand:-
TAGTACTCACAGAGTTATCCATCAACTT
>Location:NODE_304263_length_4982_cov_28.985548	Coordinate:1261	Reads:5	Hits:1	Allocated_reads:5	Strand:-
TATAGTACTCACAGAGTTATCCATCAACTT
>Location:NODE_304263_length_4982_cov_28.985548	Coordinate:1262	Reads:1	Hits:1	Allocated_reads:1	Strand:-
CCTATAGTACTCACAGAGTTATCCATCAACT
>Location:NODE_304263_length_4982_cov_28.985548	Coordinate:1262	Reads:15	Hits:1	Allocated_reads:15	Strand:-
TATAGTACTCACAGAGTTATCCATCAACT
>Location:NODE_304263_length_4982_cov_28.985548	Coordinate:1263	Reads:4	Hits:1	Allocated_reads:4	Strand:-
TATAGTACTCACAGAGTTATCCATCAAC
>Location:NODE_304263_length_4982_cov_28.985548	Coordinate:1266	Reads:1	Hits:1	Allocated_reads:1	Strand:-
ATCTCCTATAGTACTCACAGAGTTGTCCATC
>Location:NODE_304263_length_4982_cov_28.985548	Coordinate:1266	Reads:1	Hits:1	Allocated_reads:1	Strand:-
CCTATAGTACTCACAGAGTTATCCATC
>Location:NODE_304263_length_4982_cov_28.985548	Coordinate:1266	Reads:41	Hits:1	Allocated_reads:41	Strand:-
TCCTATAGTACTCACAGAGTTATCCATC
>Location:NODE_304263_length_4982_cov_28.985548	Coordinate:1266	Reads:1	Hits:1	Allocated_reads:1	Strand:-
TCTCCTATAGTACTCACAGAGTTATCCATC
>Location:NODE_304263_length_4982_cov_28.985548	Coordinate:1267	Reads:5	Hits:1	Allocated_reads:5	Strand:-
TCCTATAGTACTCACAGAGTTATCCAT
>Location:NODE_304263_length_4982_cov_28.985548	Coordinate:1270	Reads:1	Hits:1	Allocated_reads:1	Strand:-
TTGGATCTCCTATAGTACTCACAGAGTTATC
>Location:NODE_304263_length_4982_cov_28.985548	Coordinate:1271	Reads:1	Hits:1	Allocated_reads:1	Strand:-
TGGATCTCCTATAGTACTCACAGAGTTAT
>Location:NODE_304263_length_4982_cov_28.985548	Coordinate:1271	Reads:2	Hits:1	Allocated_reads:2	Strand:-
TTGGATCTCCTATAGTACTCACAGAGTTAT
>Location:NODE_304263_length_4982_cov_28.985548	Coordinate:1272	Reads:1	Hits:1	Allocated_reads:1	Strand:-
GGATCTCCTATAGTACTCACAGAGTTA
>Location:NODE_304263_length_4982_cov_28.985548	Coordinate:1272	Reads:2	Hits:1	Allocated_reads:2	Strand:-
TGGATCTCCTATAGTACTCACAGAGTTA
>Location:NODE_304263_length_4982_cov_28.985548	Coordinate:1272	Reads:4	Hits:1	Allocated_reads:4	Strand:-
TTGGATCTCCTATAGTACTCACAGAGTTA
>Location:NODE_304263_length_4982_cov_28.985548	Coordinate:1273	Reads:1	Hits:1	Allocated_reads:1	Strand:-
TTGGATCTCCTATAGTACTCACAGAGTT
>Location:NODE_304263_length_4982_cov_28.985548	Coordinate:1279	Reads:1	Hits:1	Allocated_reads:1	Strand:-
ATGGGCATTGGATCTCCTATAGTACTCAT
>Location:NODE_304263_length_4982_cov_28.985548	Coordinate:1279	Reads:1	Hits:1	Allocated_reads:1	Strand:+
GTGAGTACTATAGGAGATCCAATG
>Location:NODE_304263_length_4982_cov_28.985548	Coordinate:1279	Reads:1	Hits:1	Allocated_reads:1	Strand:+
GTGAGTACTATAGGAGATCCAATGCC
>Location:NODE_304263_length_4982_cov_28.985548	Coordinate:1280	Reads:1	Hits:1	Allocated_reads:1	Strand:+
TGAGTACTATAGGAGATCCAATGCC
>Location:NODE_304263_length_4982_cov_28.985548	Coordinate:1280	Reads:1	Hits:1	Allocated_reads:1	Strand:+
TGAGTACTATAGGAGATCCAATGCCCAT
>Location:NODE_304263_length_4982_cov_28.985548	Coordinate:1281	Reads:19	Hits:1	Allocated_reads:19	Strand:+
GAGTACTATAGGAGATCCAATGCC
>Location:NODE_304263_length_4982_cov_28.985548	Coordinate:1281	Reads:1	Hits:1	Allocated_reads:1	Strand:+
GAGTACTATAGGAGATCCAATGCCC
>Location:NODE_304263_length_4982_cov_28.985548	Coordinate:1281	Reads:2	Hits:1	Allocated_reads:2	Strand:+
GAGTACTATAGGAGATCCAATGCCCAT
>Location:NODE_304263_length_4982_cov_28.985548	Coordinate:1282	Reads:1	Hits:1	Allocated_reads:1	Strand:-
GATGGGCATTGGATCTCCTATAGTACT
>Location:NODE_304263_length_4982_cov_28.985548	Coordinate:1282	Reads:1	Hits:1	Allocated_reads:1	Strand:-
TGATGGGCATTGGATCTCCTATAGTACT
>Location:NODE_304263_length_4982_cov_28.985548	Coordinate:1282	Reads:1	Hits:1	Allocated_reads:1	Strand:-
TGGGCATTGGATCTCCTATAGTACT
>Location:NODE_304263_length_4982_cov_28.985548	Coordinate:1282	Reads:1	Hits:1	Allocated_reads:1	Strand:-
TGTGATGGGCATTGGATCTCCTATAGTACT
>Location:NODE_304263_length_4982_cov_28.985548	Coordinate:1284	Reads:1	Hits:1	Allocated_reads:1	Strand:+
TACTATAGGAGATCCAATGCCCATC
>Location:NODE_304263_length_4982_cov_28.985548	Coordinate:1284	Reads:1	Hits:1	Allocated_reads:1	Strand:+
TACTATAGGAGATCCAATGCCCATCAT
>Location:NODE_304263_length_4982_cov_28.985548	Coordinate:1284	Reads:1	Hits:1	Allocated_reads:1	Strand:+
TACTATAGGAGATCCAATGCCCATCACAGG
>Location:NODE_304263_length_4982_cov_28.985548	Coordinate:1284	Reads:1	Hits:1	Allocated_reads:1	Strand:+
TACTATAGGAGATCCAATGCCCATCACAGGCA
>Location:NODE_304263_length_4982_cov_28.985548	Coordinate:1286	Reads:1	Hits:1	Allocated_reads:1	Strand:+
CTATAGGAGATCCAATGCCCATCACA
>Location:NODE_304263_length_4982_cov_28.985548	Coordinate:1291	Reads:1	Hits:1	Allocated_reads:1	Strand:-
TGCCTGTGATGGGCATTGGATCTCC
>Location:NODE_304263_length_4982_cov_28.985548	Coordinate:1301	Reads:1	Hits:1	Allocated_reads:1	Strand:-
TGTCCTCTTGCCCTCATGCCTGTGATGGGCA
>Location:NODE_304263_length_4982_cov_28.985548	Coordinate:1305	Reads:1	Hits:1	Allocated_reads:1	Strand:-
TGTGTCCTCTTGCCCTCATGCCTGTGATG
>Location:NODE_304263_length_4982_cov_28.985548	Coordinate:1311	Reads:1	Hits:1	Allocated_reads:1	Strand:-
CAGGACTGTGTCCTCTTGCCCTCATGCCT
>Location:NODE_304263_length_4982_cov_28.985548	Coordinate:1311	Reads:1	Hits:1	Allocated_reads:1	Strand:-
GACTGTGTCCTCTTGCCCTCATGCCT
>Location:NODE_304263_length_4982_cov_28.985548	Coordinate:1316	Reads:1	Hits:1	Allocated_reads:1	Strand:+
TGAGGGCAAGAGGACACAGTCCTG
>Location:NODE_304263_length_4982_cov_28.985548	Coordinate:1316	Reads:1	Hits:1	Allocated_reads:1	Strand:+
TGAGGGCAAGAGGACACAGTCCTGT
>Location:NODE_304263_length_4982_cov_28.985548	Coordinate:1318	Reads:1	Hits:1	Allocated_reads:1	Strand:-
AGCAGGACTGTGTCCTCTTGCCCT
>Location:NODE_304263_length_4982_cov_28.985548	Coordinate:1318	Reads:1	Hits:1	Allocated_reads:1	Strand:-
TATCAAGCAGGACTGTGTCCTCTTGCCCT
>Location:NODE_304263_length_4982_cov_28.985548	Coordinate:1319	Reads:1	Hits:1	Allocated_reads:1	Strand:-
AAGCAGGACTGTGTCCTCTTGCCC
>Location:NODE_304263_length_4982_cov_28.985548	Coordinate:1323	Reads:1	Hits:1	Allocated_reads:1	Strand:-
TTAGACTATCAAGCAGGACTGTGTCCTTTT
>Location:NODE_304263_length_4982_cov_28.985548	Coordinate:1323	Reads:10	Hits:1	Allocated_reads:10	Strand:-
TTAGACTATCAAGCAGGACTGTGTCCTCTT
>Location:NODE_304263_length_4982_cov_28.985548	Coordinate:1323	Reads:1	Hits:1	Allocated_reads:1	Strand:-
TTTAGACTATCAAGCAGGACTGTGTCCTCTT
>Location:NODE_304263_length_4982_cov_28.985548	Coordinate:1324	Reads:1	Hits:1	Allocated_reads:1	Strand:-
AGACTATCAAGCAGGACTGTGCCCTCT
>Location:NODE_304263_length_4982_cov_28.985548	Coordinate:1324	Reads:4	Hits:1	Allocated_reads:4	Strand:-
AGACTATCAAGCAGGACTGTGTCCTCT
>Location:NODE_304263_length_4982_cov_28.985548	Coordinate:1324	Reads:1	Hits:1	Allocated_reads:1	Strand:-
GACTATCAAGCAGGACTGCGTCCTCT
>Location:NODE_304263_length_4982_cov_28.985548	Coordinate:1324	Reads:4	Hits:1	Allocated_reads:4	Strand:-
GACTATCAAGCAGGACTGTGTCCTCT
>Location:NODE_304263_length_4982_cov_28.985548	Coordinate:1324	Reads:4	Hits:1	Allocated_reads:4	Strand:-
GTTTAGACTATCAAGCAGGACTGTGTCCTCT
>Location:NODE_304263_length_4982_cov_28.985548	Coordinate:1324	Reads:61	Hits:1	Allocated_reads:61	Strand:-
TAGACTATCAAGCAGGACTGTGTCCTCT
>Location:NODE_304263_length_4982_cov_28.985548	Coordinate:1324	Reads:1	Hits:1	Allocated_reads:1	Strand:-
TGGTTTAGACTATCAAGCAGGACTGTGTCCTCT
>Location:NODE_304263_length_4982_cov_28.985548	Coordinate:1324	Reads:1	Hits:1	Allocated_reads:1	Strand:-
TTAGACTATCAAGCAGGACTATGTCCTCT
>Location:NODE_304263_length_4982_cov_28.985548	Coordinate:1324	Reads:1	Hits:1	Allocated_reads:1	Strand:-
TTAGACTATCAAGCAGGACTGTGTCATCT
>Location:NODE_304263_length_4982_cov_28.985548	Coordinate:1324	Reads:1	Hits:1	Allocated_reads:1	Strand:-
TTAGACTATCAAGCAGGACTGTGTCCCCT
>Location:NODE_304263_length_4982_cov_28.985548	Coordinate:1324	Reads:1	Hits:1	Allocated_reads:1	Strand:-
TTAGACTATCAAGCAGGACTGTGTCCTAT
>Location:NODE_304263_length_4982_cov_28.985548	Coordinate:1324	Reads:1	Hits:1	Allocated_reads:1	Strand:-
TTAGACTATCAAGCAGGACTGTGTCCTCC
>Location:NODE_304263_length_4982_cov_28.985548	Coordinate:1324	Reads:2	Hits:1	Allocated_reads:2	Strand:-
TTAGACTATCAAGCAGGACTGTGGCCTCT
>Location:NODE_304263_length_4982_cov_28.985548	Coordinate:1324	Reads:2	Hits:1	Allocated_reads:2	Strand:-
TTAGACTATCAAGCAGGACTGTTTCCTCT
>Location:NODE_304263_length_4982_cov_28.985548	Coordinate:1324	Reads:2288	Hits:1	Allocated_reads:2288	Strand:-
TTAGACTATCAAGCAGGACTGTGTCCTCT
>Location:NODE_304263_length_4982_cov_28.985548	Coordinate:1324	Reads:3	Hits:1	Allocated_reads:3	Strand:-
TTAGACTATCAAGCAGGACTGTGTACTCT
>Location:NODE_304263_length_4982_cov_28.985548	Coordinate:1324	Reads:4	Hits:1	Allocated_reads:4	Strand:-
TTAGACTATCAAGCAGGACTGTGACCTCT
>Location:NODE_304263_length_4982_cov_28.985548	Coordinate:1324	Reads:4	Hits:1	Allocated_reads:4	Strand:-
TTAGACTATCAAGCAGGACTGTGTCCTCG
>Location:NODE_304263_length_4982_cov_28.985548	Coordinate:1324	Reads:1	Hits:1	Allocated_reads:1	Strand:-
TTGGTTTAGACTATCAAGCAGGACTGTGTCCTCT
>Location:NODE_304263_length_4982_cov_28.985548	Coordinate:1324	Reads:1	Hits:1	Allocated_reads:1	Strand:-
TTTAGACTATCAAGCAGGACTGTATCCTCT
>Location:NODE_304263_length_4982_cov_28.985548	Coordinate:1324	Reads:1	Hits:1	Allocated_reads:1	Strand:-
TTTAGACTATCAAGCAGGACTGTGACCTCT
>Location:NODE_304263_length_4982_cov_28.985548	Coordinate:1324	Reads:1	Hits:1	Allocated_reads:1	Strand:-
TTTAGACTATCAAGCAGGACTGTGTTCTCT
>Location:NODE_304263_length_4982_cov_28.985548	Coordinate:1324	Reads:233	Hits:1	Allocated_reads:233	Strand:-
TTTAGACTATCAAGCAGGACTGTGTCCTCT
>Location:NODE_304263_length_4982_cov_28.985548	Coordinate:1325	Reads:22	Hits:1	Allocated_reads:22	Strand:-
TTAGACTATCAAGCAGGACTGTGTCCTC
>Location:NODE_304263_length_4982_cov_28.985548	Coordinate:1325	Reads:2	Hits:1	Allocated_reads:2	Strand:-
TTTAGACTATCAAGCAGGACTGTGTCCTC
>Location:NODE_304263_length_4982_cov_28.985548	Coordinate:1326	Reads:1	Hits:1	Allocated_reads:1	Strand:-
TTAGACTATCAAGCAGGACTGTGTCCT
>Location:NODE_304263_length_4982_cov_28.985548	Coordinate:1327	Reads:1	Hits:1	Allocated_reads:1	Strand:-
GGTTTAGACTATCAAGCAGGACTGTGTCC
>Location:NODE_304263_length_4982_cov_28.985548	Coordinate:1327	Reads:6	Hits:1	Allocated_reads:6	Strand:-
GTTTAGACTATCAAGCAGGACTGTGTCC
>Location:NODE_304263_length_4982_cov_28.985548	Coordinate:1327	Reads:1	Hits:1	Allocated_reads:1	Strand:-
TAGACTATCAAGCAGGACTGTGTCC
>Location:NODE_304263_length_4982_cov_28.985548	Coordinate:1327	Reads:38	Hits:1	Allocated_reads:38	Strand:-
TGGTTTAGACTATCAAGCAGGACTGTGTCC
>Location:NODE_304263_length_4982_cov_28.985548	Coordinate:1327	Reads:1	Hits:1	Allocated_reads:1	Strand:-
TTAGACTATCAAGCAGGACTGTGTAC
>Location:NODE_304263_length_4982_cov_28.985548	Coordinate:1327	Reads:214	Hits:1	Allocated_reads:214	Strand:-
TTAGACTATCAAGCAGGACTGTGTCC
>Location:NODE_304263_length_4982_cov_28.985548	Coordinate:1327	Reads:3	Hits:1	Allocated_reads:3	Strand:-
TTGGTTTAGACTATCAAGCAGGACTGTGTCC
>Location:NODE_304263_length_4982_cov_28.985548	Coordinate:1327	Reads:35	Hits:1	Allocated_reads:35	Strand:-
TTTAGACTATCAAGCAGGACTGTGTCC
>Location:NODE_304263_length_4982_cov_28.985548	Coordinate:1328	Reads:1	Hits:1	Allocated_reads:1	Strand:-
TGGTTTAGACTATCAAGCAGGACTGTGAG
>Location:NODE_304263_length_4982_cov_28.985548	Coordinate:1329	Reads:1	Hits:1	Allocated_reads:1	Strand:-
TTAGACTATCAAGCAGGACTGTGT
>Location:NODE_304263_length_4982_cov_28.985548	Coordinate:1330	Reads:3	Hits:1	Allocated_reads:3	Strand:-
TGGTTTAGACTATCAAGCAGGACTGTG
>Location:NODE_304263_length_4982_cov_28.985548	Coordinate:1333	Reads:1	Hits:1	Allocated_reads:1	Strand:-
ACACTTGGTTTAGACTATCAAGCAGGACT
>Location:NODE_304263_length_4982_cov_28.985548	Coordinate:1333	Reads:1	Hits:1	Allocated_reads:1	Strand:-
ACTTGGTTTAGACTATCAAGCAGGACT
>Location:NODE_304263_length_4982_cov_28.985548	Coordinate:1333	Reads:1	Hits:1	Allocated_reads:1	Strand:-
CACTTGGTTTAGACTATCAAGCAGGACT
>Location:NODE_304263_length_4982_cov_28.985548	Coordinate:1333	Reads:1	Hits:1	Allocated_reads:1	Strand:-
TACACTTGGTTTAGACTATCAAGCAGGTCT
>Location:NODE_304263_length_4982_cov_28.985548	Coordinate:1333	Reads:18	Hits:1	Allocated_reads:18	Strand:-
TACACTTGGTTTAGACTATCAAGCAGGACT
>Location:NODE_304263_length_4982_cov_28.985548	Coordinate:1333	Reads:1	Hits:1	Allocated_reads:1	Strand:-
TTACACTTGGTTTAGACTATCAAGCAGGACT
>Location:NODE_304263_length_4982_cov_28.985548	Coordinate:1340	Reads:1	Hits:1	Allocated_reads:1	Strand:-
TCAGATTTACACTTGGTTTAGACTATCAAG
>Location:NODE_304263_length_4982_cov_28.985548	Coordinate:1343	Reads:1	Hits:1	Allocated_reads:1	Strand:-
CAGATTTACACTTGGTTTAGACTATC
>Location:NODE_304263_length_4982_cov_28.985548	Coordinate:1343	Reads:37	Hits:1	Allocated_reads:37	Strand:+
GATAGTCTAAACCAAGTGTAAATCT
>Location:NODE_304263_length_4982_cov_28.985548	Coordinate:1343	Reads:1	Hits:1	Allocated_reads:1	Strand:+
GATAGTCTAAACCAAGTGTAAATCTG
>Location:NODE_304263_length_4982_cov_28.985548	Coordinate:1343	Reads:3	Hits:1	Allocated_reads:3	Strand:+
GATAGTCTAAACCAAGTGTAAATCTGAC
>Location:NODE_304263_length_4982_cov_28.985548	Coordinate:1343	Reads:1	Hits:1	Allocated_reads:1	Strand:+
GATAGTCTAAACCAAGTGTAAATCTGACC
>Location:NODE_304263_length_4982_cov_28.985548	Coordinate:1343	Reads:1	Hits:1	Allocated_reads:1	Strand:+
GATAGTCTAAACCAAGTGTAAATCTGATT
>Location:NODE_304263_length_4982_cov_28.985548	Coordinate:1343	Reads:3	Hits:1	Allocated_reads:3	Strand:+
GATAGTCTAAACCAAGTGTAAATCTGACCT
>Location:NODE_304263_length_4982_cov_28.985548	Coordinate:1343	Reads:2	Hits:1	Allocated_reads:2	Strand:+
GATAGTCTAAACCAAGTGTAAATCTGACCTT
>Location:NODE_304263_length_4982_cov_28.985548	Coordinate:1343	Reads:1	Hits:1	Allocated_reads:1	Strand:-
GATTTACACTTGGTTTAGACTATC
>Location:NODE_304263_length_4982_cov_28.985548	Coordinate:1343	Reads:5	Hits:1	Allocated_reads:5	Strand:-
TCAGATTTACACTTGGTTTAGACTATC
>Location:NODE_304263_length_4982_cov_28.985548	Coordinate:1344	Reads:1	Hits:1	Allocated_reads:1	Strand:+
ATAGTCTAAACCAAGTGTAAATCT
>Location:NODE_304263_length_4982_cov_28.985548	Coordinate:1347	Reads:3	Hits:1	Allocated_reads:3	Strand:-
AAGGTCAGATTTACACTTGGTTTAGAC
>Location:NODE_304263_length_4982_cov_28.985548	Coordinate:1347	Reads:1	Hits:1	Allocated_reads:1	Strand:+
GTCTAAACCAAGTGTAAATCTGAC
>Location:NODE_304263_length_4982_cov_28.985548	Coordinate:1348	Reads:1	Hits:1	Allocated_reads:1	Strand:+
TCTAAACCAAGTGTAAATCTGACCT
>Location:NODE_304263_length_4982_cov_28.985548	Coordinate:1352	Reads:1	Hits:1	Allocated_reads:1	Strand:-
TCTATAAAGGTCAGATTTACACTTGGTT
>Location:NODE_304263_length_4982_cov_28.985548	Coordinate:1353	Reads:1	Hits:1	Allocated_reads:1	Strand:-
TATAAAGGTCAGATTTACACTTGGT
>Location:NODE_304263_length_4982_cov_28.985548	Coordinate:1353	Reads:1	Hits:1	Allocated_reads:1	Strand:-
TCTATAAAGGTCAGATTTACACTTGGT
>Location:NODE_304263_length_4982_cov_28.985548	Coordinate:1354	Reads:2	Hits:1	Allocated_reads:2	Strand:-
TATAAAGGTCAGATTTACACTTGG
>Location:NODE_304263_length_4982_cov_28.985548	Coordinate:1357	Reads:1	Hits:1	Allocated_reads:1	Strand:-
AATGGGTCTATAAAGGTCAGATTTACACT
>Location:NODE_304263_length_4982_cov_28.985548	Coordinate:1357	Reads:1	Hits:1	Allocated_reads:1	Strand:-
TGGGTCTATAAAGGTCAGATTTACACT
>Location:NODE_304263_length_4982_cov_28.985548	Coordinate:1363	Reads:1	Hits:1	Allocated_reads:1	Strand:-
TACAATGGGAATGGGTCTATAAAGGTCAGATT
>Location:NODE_304263_length_4982_cov_28.985548	Coordinate:1365	Reads:1	Hits:1	Allocated_reads:1	Strand:-
TACAATGGGAATGGGTCTATAAAGGTCAGA
>Location:NODE_304263_length_4982_cov_28.985548	Coordinate:1368	Reads:2	Hits:1	Allocated_reads:2	Strand:-
TACAATGGGAATGGGTCTATAAAGGTC
>Location:NODE_304263_length_4982_cov_28.985548	Coordinate:1369	Reads:1	Hits:1	Allocated_reads:1	Strand:-
TACAATGGGAATGGGTCTATAAAGGT
>Location:NODE_304263_length_4982_cov_28.985548	Coordinate:1369	Reads:2	Hits:1	Allocated_reads:2	Strand:-
TGTTACAATGGGAATGGGTCTATAAAGGT
>Location:NODE_304263_length_4982_cov_28.985548	Coordinate:1370	Reads:6	Hits:1	Allocated_reads:6	Strand:-
TGTTACAATGGGAATGGGTCTATAAAGG
>Location:NODE_304263_length_4982_cov_28.985548	Coordinate:1371	Reads:1	Hits:1	Allocated_reads:1	Strand:-
TGTTACAATGGGAATGGGTCTATAAAG
>Location:NODE_304263_length_4982_cov_28.985548	Coordinate:1372	Reads:1	Hits:1	Allocated_reads:1	Strand:-
TGTTACAATGGGAATGGGTCTATAAA
>Location:NODE_304263_length_4982_cov_28.985548	Coordinate:1374	Reads:2	Hits:1	Allocated_reads:2	Strand:+
TATAGACCCATTCCCATTGTAACATTT
>Location:NODE_304263_length_4982_cov_28.985548	Coordinate:1376	Reads:1	Hits:1	Allocated_reads:1	Strand:-
TCCAAAATGTTACAATGGGAATGGGTCTA
>Location:NODE_304263_length_4982_cov_28.985548	Coordinate:1379	Reads:1	Hits:1	Allocated_reads:1	Strand:-
TTTCTCCAAAATGTTACAATGGGAATGGGT
>Location:NODE_304263_length_4982_cov_28.985548	Coordinate:1380	Reads:1	Hits:1	Allocated_reads:1	Strand:-
CTCCAAAATGTTACAATGGGAATGGG
>Location:NODE_304263_length_4982_cov_28.985548	Coordinate:1380	Reads:1	Hits:1	Allocated_reads:1	Strand:-
TTTCTCCAAAATGTTACAATGGGAATGGG
>Location:NODE_304263_length_4982_cov_28.985548	Coordinate:1395	Reads:1	Hits:1	Allocated_reads:1	Strand:-
AGGCACCTCTCACATTTCTCCAAAATGT
>Location:NODE_304263_length_4982_cov_28.985548	Coordinate:1397	Reads:1	Hits:1	Allocated_reads:1	Strand:+
ATTTTGGAGAAATGTGAGAGGTGCCT
>Location:NODE_304263_length_4982_cov_28.985548	Coordinate:1397	Reads:1	Hits:1	Allocated_reads:1	Strand:+
ATTTTGGAGAAATGTGAGAGGTGCCTCATA
>Location:NODE_304263_length_4982_cov_28.985548	Coordinate:1398	Reads:2	Hits:1	Allocated_reads:2	Strand:-
ATATGAGGCACCTCTCACATTTCTCCAAAA
>Location:NODE_304263_length_4982_cov_28.985548	Coordinate:1398	Reads:2	Hits:1	Allocated_reads:2	Strand:-
ATGAGGCACCTCTCACATTTCTCCAAAA
>Location:NODE_304263_length_4982_cov_28.985548	Coordinate:1398	Reads:2	Hits:1	Allocated_reads:2	Strand:-
TATATGAGGCACCTCTCACATTTCTCCAAAA
>Location:NODE_304263_length_4982_cov_28.985548	Coordinate:1398	Reads:3	Hits:1	Allocated_reads:3	Strand:-
TATGAGGCACCTCTCACATTTCTCCAAAA
>Location:NODE_304263_length_4982_cov_28.985548	Coordinate:1398	Reads:1	Hits:1	Allocated_reads:1	Strand:-
TGAGGCACCTCTCACATTTCTCCAAAA
>Location:NODE_304263_length_4982_cov_28.985548	Coordinate:1398	Reads:1	Hits:1	Allocated_reads:1	Strand:+
TTTTGGAGAAATGTGAGAGGTGCCT
>Location:NODE_304263_length_4982_cov_28.985548	Coordinate:1399	Reads:2	Hits:1	Allocated_reads:2	Strand:-
TATATGAGGCACCTCTCACATTTCTCCAAA
>Location:NODE_304263_length_4982_cov_28.985548	Coordinate:1399	Reads:1	Hits:1	Allocated_reads:1	Strand:-
TGAGGCACCTCTCACATTTCTCCAAA
>Location:NODE_304263_length_4982_cov_28.985548	Coordinate:1407	Reads:1	Hits:1	Allocated_reads:1	Strand:-
ACAACATATATGAGGCACCTCTCACATT
>Location:NODE_304263_length_4982_cov_28.985548	Coordinate:1407	Reads:2	Hits:1	Allocated_reads:2	Strand:-
ATCTACAACATATATGAGGCACCTCTCACATT
>Location:NODE_304263_length_4982_cov_28.985548	Coordinate:1407	Reads:2	Hits:1	Allocated_reads:2	Strand:-
CTACAACATATATGAGGCACCTCTCACATT
>Location:NODE_304263_length_4982_cov_28.985548	Coordinate:1407	Reads:2	Hits:1	Allocated_reads:2	Strand:-
TACAACATATATGAGGCACCTCTCACATT
>Location:NODE_304263_length_4982_cov_28.985548	Coordinate:1409	Reads:1	Hits:1	Allocated_reads:1	Strand:-
ATCTACAACATATATGAGGCACCTCTCACA
>Location:NODE_304263_length_4982_cov_28.985548	Coordinate:1410	Reads:1	Hits:1	Allocated_reads:1	Strand:-
ATCTACAACATATATGAGGCACCTCTCAC
>Location:NODE_304263_length_4982_cov_28.985548	Coordinate:1411	Reads:1	Hits:1	Allocated_reads:1	Strand:-
AATCTACAACATATATGAGGCACCTCTCA
>Location:NODE_304263_length_4982_cov_28.985548	Coordinate:1411	Reads:7	Hits:1	Allocated_reads:7	Strand:-
ATCTACAACATATATGAGGCACCTCTCA
>Location:NODE_304263_length_4982_cov_28.985548	Coordinate:1411	Reads:1	Hits:1	Allocated_reads:1	Strand:+
TGAGAGGTGCCTCATATATGTTGTAGA
>Location:NODE_304263_length_4982_cov_28.985548	Coordinate:1412	Reads:1	Hits:1	Allocated_reads:1	Strand:-
ATCTACAACATATATGAGGCACCTCTC
>Location:NODE_304263_length_4982_cov_28.985548	Coordinate:1413	Reads:1	Hits:1	Allocated_reads:1	Strand:-
AAATCTACAACATATATGAGGCACCTCT
>Location:NODE_304263_length_4982_cov_28.985548	Coordinate:1416	Reads:1	Hits:1	Allocated_reads:1	Strand:-
AAAAAATCTACAACATATATGAGGCACC
>Location:NODE_304263_length_4982_cov_28.985548	Coordinate:1416	Reads:1	Hits:1	Allocated_reads:1	Strand:-
TAAAAAATCTACAACATATATGAGGCACC
>Location:NODE_304263_length_4982_cov_28.985548	Coordinate:1429	Reads:1	Hits:1	Allocated_reads:1	Strand:+
TGTTGTAGATTTTTTATTTTATTATAGACCT
>Location:NODE_304263_length_4982_cov_28.985548	Coordinate:1431	Reads:1	Hits:1	Allocated_reads:1	Strand:+
TTGTAGATTTTTTATTTTATTATAGACCT
>Location:NODE_304263_length_4982_cov_28.985548	Coordinate:1436	Reads:1	Hits:1	Allocated_reads:1	Strand:-
ACCACAGGTCTATAATAAAATAAAAAATC
>Location:NODE_304263_length_4982_cov_28.985548	Coordinate:1436	Reads:1	Hits:1	Allocated_reads:1	Strand:-
CACCACAGGTCTATAATAAAATAAAAAATC
>Location:NODE_304263_length_4982_cov_28.985548	Coordinate:1437	Reads:1	Hits:1	Allocated_reads:1	Strand:-
TGCACCACAGGTCTATAATAAAATAAAAAAT
>Location:NODE_304263_length_4982_cov_28.985548	Coordinate:1438	Reads:1	Hits:1	Allocated_reads:1	Strand:-
CCACAGGTCTATAATAAAATAAAAAA
>Location:NODE_304263_length_4982_cov_28.985548	Coordinate:1439	Reads:3	Hits:1	Allocated_reads:3	Strand:-
CACCACAGGTCTATAATAAAATAAAAA
>Location:NODE_304263_length_4982_cov_28.985548	Coordinate:1442	Reads:1	Hits:1	Allocated_reads:1	Strand:-
TGCACCACAGGTCTATAATAAAATAA
>Location:NODE_304263_length_4982_cov_28.985548	Coordinate:1443	Reads:1	Hits:1	Allocated_reads:1	Strand:-
CTGGTTGCACCACAGGTCTATAATAAAATA
>Location:NODE_304263_length_4982_cov_28.985548	Coordinate:1451	Reads:2	Hits:1	Allocated_reads:2	Strand:+
TATAGACCTGTGGTGCAACCAGCT
>Location:NODE_304263_length_4982_cov_28.985548	Coordinate:1452	Reads:1	Hits:1	Allocated_reads:1	Strand:-
CAGTAGCTGGTTGCACCACAGGTCTAT
>Location:NODE_304263_length_4982_cov_28.985548	Coordinate:1455	Reads:3	Hits:1	Allocated_reads:3	Strand:-
TCAGACAGTAGCTGGTTGCACCACAGGTC
>Location:NODE_304263_length_4982_cov_28.985548	Coordinate:1455	Reads:1	Hits:1	Allocated_reads:1	Strand:-
TTCAGACAGTAGCTGGTTGCACCACAGGTC
>Location:NODE_304263_length_4982_cov_28.985548	Coordinate:1456	Reads:1	Hits:1	Allocated_reads:1	Strand:-
CAGACAGTAGCTGGTTGCACCACAGGT
>Location:NODE_304263_length_4982_cov_28.985548	Coordinate:1456	Reads:4	Hits:1	Allocated_reads:4	Strand:-
TCAGACAGTAGCTGGTTGCACCACAGGT
>Location:NODE_304263_length_4982_cov_28.985548	Coordinate:1456	Reads:1	Hits:1	Allocated_reads:1	Strand:-
TTCAGACAGTAGCTGGTTGCACCACAGGT
>Location:NODE_304263_length_4982_cov_28.985548	Coordinate:1457	Reads:1	Hits:1	Allocated_reads:1	Strand:-
TTTCAGACAGTAGCTGGTTGCACCACAGT
>Location:NODE_304263_length_4982_cov_28.985548	Coordinate:1459	Reads:3	Hits:1	Allocated_reads:3	Strand:-
TTTCAGACAGTAGCTGGTTGCACCACA
>Location:NODE_304263_length_4982_cov_28.985548	Coordinate:1460	Reads:1	Hits:1	Allocated_reads:1	Strand:-
TCAGACAGTAGCTGGTTGCACCAC
>Location:NODE_304263_length_4982_cov_28.985548	Coordinate:1460	Reads:1	Hits:1	Allocated_reads:1	Strand:-
TGATACATTTCAGACAGTAGCTGGTTGCACCAC
>Location:NODE_304263_length_4982_cov_28.985548	Coordinate:1461	Reads:1	Hits:1	Allocated_reads:1	Strand:-
ACATTTCAGACAGTAGCTGGTTGCACCA
>Location:NODE_304263_length_4982_cov_28.985548	Coordinate:1462	Reads:1	Hits:1	Allocated_reads:1	Strand:-
ATACATTTCAGACAGTAGCTGGTTGCACC
>Location:NODE_304263_length_4982_cov_28.985548	Coordinate:1462	Reads:1	Hits:1	Allocated_reads:1	Strand:-
GATACATTTCAGACAGTAGCTGGTTGCACC
>Location:NODE_304263_length_4982_cov_28.985548	Coordinate:1462	Reads:3	Hits:1	Allocated_reads:3	Strand:-
TACATTTCAGACAGTAGCTGGTTGCACC
>Location:NODE_304263_length_4982_cov_28.985548	Coordinate:1462	Reads:39	Hits:1	Allocated_reads:39	Strand:-
TGATACATTTCAGACAGTAGCTGGTTGCACC
>Location:NODE_304263_length_4982_cov_28.985548	Coordinate:1462	Reads:2	Hits:1	Allocated_reads:2	Strand:-
TTTCAGACAGTAGCTGGTTGCACC
>Location:NODE_304263_length_4982_cov_28.985548	Coordinate:1463	Reads:36	Hits:1	Allocated_reads:36	Strand:-
TGATACATTTCAGACAGTAGCTGGTTGCAC
>Location:NODE_304263_length_4982_cov_28.985548	Coordinate:1464	Reads:26	Hits:1	Allocated_reads:26	Strand:-
TGATACATTTCAGACAGTAGCTGGTTGCA
>Location:NODE_304263_length_4982_cov_28.985548	Coordinate:1464	Reads:2	Hits:1	Allocated_reads:2	Strand:-
TTGATACATTTCAGACAGTAGCTGGTTGCA
>Location:NODE_304263_length_4982_cov_28.985548	Coordinate:1465	Reads:1	Hits:1	Allocated_reads:1	Strand:-
TGATACATTTCAGACAGTAGCTGGTTGT
>Location:NODE_304263_length_4982_cov_28.985548	Coordinate:1465	Reads:14	Hits:1	Allocated_reads:14	Strand:-
TGATACATTTCAGACAGTAGCTGGTTGC
>Location:NODE_304263_length_4982_cov_28.985548	Coordinate:1465	Reads:1	Hits:1	Allocated_reads:1	Strand:-
TGTTGATACATTTCAGACAGTAGCTGGTTGC
>Location:NODE_304263_length_4982_cov_28.985548	Coordinate:1465	Reads:1	Hits:1	Allocated_reads:1	Strand:-
TTGATACATTTCAGACAGTAGCTGGTTGC
>Location:NODE_304263_length_4982_cov_28.985548	Coordinate:1466	Reads:9	Hits:1	Allocated_reads:9	Strand:-
TGATACATTTCAGACAGTAGCTGGTTG
>Location:NODE_304263_length_4982_cov_28.985548	Coordinate:1466	Reads:1	Hits:1	Allocated_reads:1	Strand:-
TGTTGATACATTTCAGACAGTAGCTGGTTG
>Location:NODE_304263_length_4982_cov_28.985548	Coordinate:1467	Reads:1	Hits:1	Allocated_reads:1	Strand:-
GTTGATACATTTCAGACAGTAGCTGGTT
>Location:NODE_304263_length_4982_cov_28.985548	Coordinate:1467	Reads:6	Hits:1	Allocated_reads:6	Strand:-
TGATACATTTCAGACAGTAGCTGGTT
>Location:NODE_304263_length_4982_cov_28.985548	Coordinate:1467	Reads:5	Hits:1	Allocated_reads:5	Strand:-
TGTTGATACATTTCAGACAGTAGCTGGTT
>Location:NODE_304263_length_4982_cov_28.985548	Coordinate:1468	Reads:22	Hits:1	Allocated_reads:22	Strand:-
TCTGTTGATACATTTCAGACAGTAGCTGGT
>Location:NODE_304263_length_4982_cov_28.985548	Coordinate:1468	Reads:2	Hits:1	Allocated_reads:2	Strand:-
TGATACATTTCAGACAGTAGCTGGT
>Location:NODE_304263_length_4982_cov_28.985548	Coordinate:1468	Reads:34	Hits:1	Allocated_reads:34	Strand:-
TGTTGATACATTTCAGACAGTAGCTGGT
>Location:NODE_304263_length_4982_cov_28.985548	Coordinate:1469	Reads:1	Hits:1	Allocated_reads:1	Strand:-
TCTGTTGATACATTTCAGACAGTAGCTGG
>Location:NODE_304263_length_4982_cov_28.985548	Coordinate:1470	Reads:1	Hits:1	Allocated_reads:1	Strand:-
TGTTGATACATTTCAGACAGTAGCTG
>Location:NODE_304263_length_4982_cov_28.985548	Coordinate:1471	Reads:1	Hits:1	Allocated_reads:1	Strand:-
AATCTGTTGATACATTTCAGACAGTAGCT
>Location:NODE_304263_length_4982_cov_28.985548	Coordinate:1471	Reads:4	Hits:1	Allocated_reads:4	Strand:-
TCTGTTGATACATTTCAGACAGTAGCT
>Location:NODE_304263_length_4982_cov_28.985548	Coordinate:1471	Reads:8	Hits:1	Allocated_reads:8	Strand:-
TGTTGATACATTTCAGACAGTAGCT
>Location:NODE_304263_length_4982_cov_28.985548	Coordinate:1472	Reads:1	Hits:1	Allocated_reads:1	Strand:-
TGTTGATACATTTCAGACAGTAGC
>Location:NODE_304263_length_4982_cov_28.985548	Coordinate:1478	Reads:1	Hits:1	Allocated_reads:1	Strand:-
TAGCAGAAATCTGTTGATACATTTCAGAC
>Location:NODE_304263_length_4982_cov_28.985548	Coordinate:1479	Reads:1	Hits:1	Allocated_reads:1	Strand:-
TAGCAGAAATCTGTTGATACATTTCAGA
>Location:NODE_304263_length_4982_cov_28.985548	Coordinate:1479	Reads:2	Hits:1	Allocated_reads:2	Strand:-
TGTAGCAGAAATCTGTTGATACATTTCAGA
>Location:NODE_304263_length_4982_cov_28.985548	Coordinate:1480	Reads:1	Hits:1	Allocated_reads:1	Strand:-
TATGTAGCAGAAATCTGTTGATACATTTCAG
>Location:NODE_304263_length_4982_cov_28.985548	Coordinate:1483	Reads:1	Hits:1	Allocated_reads:1	Strand:+
AAATGTATCAACAGATTTCTGCTA
>Location:NODE_304263_length_4982_cov_28.985548	Coordinate:1488	Reads:1	Hits:1	Allocated_reads:1	Strand:-
TCTATTATGTAGCAGAAATCTGTTGATA
>Location:NODE_304263_length_4982_cov_28.985548	Coordinate:1489	Reads:1	Hits:1	Allocated_reads:1	Strand:+
ATCAACAGATTTCTGCTACATAATAG
>Location:NODE_304263_length_4982_cov_28.985548	Coordinate:1492	Reads:1	Hits:1	Allocated_reads:1	Strand:-
TCTATTATGTAGCAGAAATCTGTT
>Location:NODE_304263_length_4982_cov_28.985548	Coordinate:1509	Reads:3	Hits:1	Allocated_reads:3	Strand:-
TCGGATTTACCTCTACATAATTTGTCTATTA
>Location:NODE_304263_length_4982_cov_28.985548	Coordinate:1510	Reads:1	Hits:1	Allocated_reads:1	Strand:+
AATAGACAAATTATGTAGAGGTAAA
>Location:NODE_304263_length_4982_cov_28.985548	Coordinate:1510	Reads:1	Hits:1	Allocated_reads:1	Strand:-
CGGATTTACCTCTACATAATTTGTCTATT
>Location:NODE_304263_length_4982_cov_28.985548	Coordinate:1510	Reads:3	Hits:1	Allocated_reads:3	Strand:-
TCGGATTTACCTCTACATAATTTGTCTATT
>Location:NODE_304263_length_4982_cov_28.985548	Coordinate:1511	Reads:1	Hits:1	Allocated_reads:1	Strand:-
ATCGGATTTACCTCTACATAATTTGTCTAT
>Location:NODE_304263_length_4982_cov_28.985548	Coordinate:1511	Reads:3	Hits:1	Allocated_reads:3	Strand:-
TACATCGGATTTACCTCTACATAATTTGTCTAT
>Location:NODE_304263_length_4982_cov_28.985548	Coordinate:1511	Reads:2	Hits:1	Allocated_reads:2	Strand:-
TCGGATTTACCTCTACATAAATTGTCTAT
>Location:NODE_304263_length_4982_cov_28.985548	Coordinate:1511	Reads:47	Hits:1	Allocated_reads:47	Strand:-
TCGGATTTACCTCTACATAATTTGTCTAT
>Location:NODE_304263_length_4982_cov_28.985548	Coordinate:1512	Reads:1	Hits:1	Allocated_reads:1	Strand:-
TACATCGGATTTACCTCTACATAATTTGTCTA
>Location:NODE_304263_length_4982_cov_28.985548	Coordinate:1512	Reads:6	Hits:1	Allocated_reads:6	Strand:-
TCGGATTTACCTCTACATAATTTGTCTA
>Location:NODE_304263_length_4982_cov_28.985548	Coordinate:1513	Reads:1	Hits:1	Allocated_reads:1	Strand:-
TACATCGGATTTACCTCTACATAATTTGTCT
>Location:NODE_304263_length_4982_cov_28.985548	Coordinate:1513	Reads:2	Hits:1	Allocated_reads:2	Strand:-
TCGGATTTACCTCTACATAATTTGTCT
>Location:NODE_304263_length_4982_cov_28.985548	Coordinate:1514	Reads:1	Hits:1	Allocated_reads:1	Strand:-
ACATCGGATTTACCTCTACATAATTTGTC
>Location:NODE_304263_length_4982_cov_28.985548	Coordinate:1514	Reads:3	Hits:1	Allocated_reads:3	Strand:-
CATCGGATTTACCTCTACATAATTTGTC
>Location:NODE_304263_length_4982_cov_28.985548	Coordinate:1514	Reads:49	Hits:1	Allocated_reads:49	Strand:-
TACATCGGATTTACCTCTACATAATTTGTC
>Location:NODE_304263_length_4982_cov_28.985548	Coordinate:1514	Reads:2	Hits:1	Allocated_reads:2	Strand:-
TCGGATTTACCTCTACATAATTTGTC
>Location:NODE_304263_length_4982_cov_28.985548	Coordinate:1515	Reads:7	Hits:1	Allocated_reads:7	Strand:-
TACATCGGATTTACCTCTACATAATTTGT
>Location:NODE_304263_length_4982_cov_28.985548	Coordinate:1516	Reads:8	Hits:1	Allocated_reads:8	Strand:-
TACATCGGATTTACCTCTACATAATTTG
>Location:NODE_304263_length_4982_cov_28.985548	Coordinate:1517	Reads:6	Hits:1	Allocated_reads:6	Strand:-
TACATCGGATTTACCTCTACATAATTT
>Location:NODE_304263_length_4982_cov_28.985548	Coordinate:1518	Reads:1	Hits:1	Allocated_reads:1	Strand:-
CTACATCGGATTTACCTCTACATAATT
>Location:NODE_304263_length_4982_cov_28.985548	Coordinate:1518	Reads:3	Hits:1	Allocated_reads:3	Strand:-
TACATCGGATTTACCTCTACATAATT
>Location:NODE_304263_length_4982_cov_28.985548	Coordinate:1523	Reads:3	Hits:1	Allocated_reads:3	Strand:-
CACCCACTACATCGGATTTACCTCTACA
>Location:NODE_304263_length_4982_cov_28.985548	Coordinate:1523	Reads:2	Hits:1	Allocated_reads:2	Strand:-
CTCACCCACTACATCGGATTTACCTCTACA
>Location:NODE_304263_length_4982_cov_28.985548	Coordinate:1523	Reads:3	Hits:1	Allocated_reads:3	Strand:-
TCACCCACTACATCGGATTTACCTCTACA
>Location:NODE_304263_length_4982_cov_28.985548	Coordinate:1523	Reads:2	Hits:1	Allocated_reads:2	Strand:-
TCACTCACCCACTACATCGGATTTACCTCTACA
>Location:NODE_304263_length_4982_cov_28.985548	Coordinate:1525	Reads:1	Hits:1	Allocated_reads:1	Strand:-
ACTCACCCACTACATCGGATTTACCTCTA
>Location:NODE_304263_length_4982_cov_28.985548	Coordinate:1525	Reads:2	Hits:1	Allocated_reads:2	Strand:-
CACTCACCCACTACATCGGATTTACCTCTA
>Location:NODE_304263_length_4982_cov_28.985548	Coordinate:1527	Reads:1	Hits:1	Allocated_reads:1	Strand:-
CACTCACCCACTACATCGGATTTACCTC
>Location:NODE_304263_length_4982_cov_28.985548	Coordinate:1527	Reads:1	Hits:1	Allocated_reads:1	Strand:-
TCACTCACCCACTACATCGGATTTACCTC
>Location:NODE_304263_length_4982_cov_28.985548	Coordinate:1527	Reads:1	Hits:1	Allocated_reads:1	Strand:-
TCACTCACTCACCCACTACATCGGATTTACCTC
>Location:NODE_304263_length_4982_cov_28.985548	Coordinate:1529	Reads:1	Hits:1	Allocated_reads:1	Strand:-
TCACTCACCCACTACATCGGATTTACC
>Location:NODE_304263_length_4982_cov_28.985548	Coordinate:1530	Reads:1	Hits:1	Allocated_reads:1	Strand:+
GTAAATCCGATGTAGTGGGTGAGTTT
>Location:NODE_304263_length_4982_cov_28.985548	Coordinate:1533	Reads:3	Hits:1	Allocated_reads:3	Strand:-
TCACTCACTCACCCACTACATCGGATT
>Location:NODE_304263_length_4982_cov_28.985548	Coordinate:1534	Reads:1	Hits:1	Allocated_reads:1	Strand:+
ATCCGATGTAGTGGGTGAGTGAGT
>Location:NODE_304263_length_4982_cov_28.985548	Coordinate:1534	Reads:1	Hits:1	Allocated_reads:1	Strand:+
ATCCGATGTAGTGGGTGAGTGAGTG
>Location:NODE_304263_length_4982_cov_28.985548	Coordinate:1534	Reads:1	Hits:1	Allocated_reads:1	Strand:+
ATCCGATGTAGTGGGTGAGTGAGTGA
>Location:NODE_304263_length_4982_cov_28.985548	Coordinate:1534	Reads:1	Hits:1	Allocated_reads:1	Strand:+
ATCCGATGTAGTGGGTGAGTGAGTGAGC
>Location:NODE_304263_length_4982_cov_28.985548	Coordinate:1535	Reads:1	Hits:1	Allocated_reads:1	Strand:-
TCACTCACTCACCCACTACATCGGA
>Location:NODE_304263_length_4982_cov_28.985548	Coordinate:1541	Reads:1	Hits:1	Allocated_reads:1	Strand:-
TGCCCGCTCACTCACTCACCCACTAC
>Location:NODE_304263_length_4982_cov_28.985548	Coordinate:1543	Reads:1	Hits:1	Allocated_reads:1	Strand:-
TCAGATTGCCCGCTCACTCACTCACCCACT
>Location:NODE_304263_length_4982_cov_28.985548	Coordinate:1543	Reads:2	Hits:1	Allocated_reads:2	Strand:-
TTCAGATTGCCCGCTCACTCACTCACCCACT
>Location:NODE_304263_length_4982_cov_28.985548	Coordinate:1545	Reads:1	Hits:1	Allocated_reads:1	Strand:-
TTCAGATTGCCCGCTCACTCACTCACCCA
>Location:NODE_304263_length_4982_cov_28.985548	Coordinate:1546	Reads:2	Hits:1	Allocated_reads:2	Strand:-
TCAGATTGCCCGCTCACTCACTCACCC
>Location:NODE_304263_length_4982_cov_28.985548	Coordinate:1546	Reads:1	Hits:1	Allocated_reads:1	Strand:-
TTCAGATTGCCCGCTCACTCATTCACCC
>Location:NODE_304263_length_4982_cov_28.985548	Coordinate:1546	Reads:5	Hits:1	Allocated_reads:5	Strand:-
TTCAGATTGCCCGCTCACTCACTCACCC
>Location:NODE_304263_length_4982_cov_28.985548	Coordinate:1547	Reads:1	Hits:1	Allocated_reads:1	Strand:-
ATTCAGATTGCCCGCTCACTCACTCACC
>Location:NODE_304263_length_4982_cov_28.985548	Coordinate:1547	Reads:1	Hits:1	Allocated_reads:1	Strand:-
TCAGATTGCCCGCTCACTCACTCACC
>Location:NODE_304263_length_4982_cov_28.985548	Coordinate:1547	Reads:2	Hits:1	Allocated_reads:2	Strand:-
TCATTCAGATTGCCCGCTCACTCACTCACC
>Location:NODE_304263_length_4982_cov_28.985548	Coordinate:1547	Reads:9	Hits:1	Allocated_reads:9	Strand:-
TTCAGATTGCCCGCTCACTCACTCACC
>Location:NODE_304263_length_4982_cov_28.985548	Coordinate:1548	Reads:1	Hits:1	Allocated_reads:1	Strand:-
TCAGATTGCCCGCTCACTCACTCAC
>Location:NODE_304263_length_4982_cov_28.985548	Coordinate:1550	Reads:1	Hits:1	Allocated_reads:1	Strand:-
TCATTCAGATTGCCCGCTCACTCACTC
>Location:NODE_304263_length_4982_cov_28.985548	Coordinate:1551	Reads:3	Hits:1	Allocated_reads:3	Strand:-
TCATTCAGATTGCCCGCTCACTCACT
>Location:NODE_304263_length_4982_cov_28.985548	Coordinate:1551	Reads:1	Hits:1	Allocated_reads:1	Strand:-
TTCATTCAGATTGCCCGCTCACTCACT
>Location:NODE_304263_length_4982_cov_28.985548	Coordinate:1553	Reads:1	Hits:1	Allocated_reads:1	Strand:-
TTCATTCAGATTGCCCGCTCACTCA
>Location:NODE_304263_length_4982_cov_28.985548	Coordinate:1554	Reads:1	Hits:1	Allocated_reads:1	Strand:-
TTCATTCAGATTGCCCGCTCACTC
>Location:NODE_304263_length_4982_cov_28.985548	Coordinate:1555	Reads:1	Hits:1	Allocated_reads:1	Strand:-
AGCTTCATTCAGATTGCCCGCTCGCT
>Location:NODE_304263_length_4982_cov_28.985548	Coordinate:1560	Reads:1	Hits:1	Allocated_reads:1	Strand:+
GCGGGCAATCTGAATGAAGCTCATATCGAGACAG
>Location:NODE_304263_length_4982_cov_28.985548	Coordinate:1563	Reads:2	Hits:1	Allocated_reads:2	Strand:+
GGCAATCTGAATGAAGCTCATATCGAG
>Location:NODE_304263_length_4982_cov_28.985548	Coordinate:1563	Reads:1	Hits:1	Allocated_reads:1	Strand:+
GGCAATCTGAATGAAGCTCATATCGAGAA
>Location:NODE_304263_length_4982_cov_28.985548	Coordinate:1564	Reads:1	Hits:1	Allocated_reads:1	Strand:+
GCAATCTGAATGAAGCTCATATCT
>Location:NODE_304263_length_4982_cov_28.985548	Coordinate:1564	Reads:1	Hits:1	Allocated_reads:1	Strand:+
GCAATCTGAATGAAGCTCATATCGAGA
>Location:NODE_304263_length_4982_cov_28.985548	Coordinate:1564	Reads:1	Hits:1	Allocated_reads:1	Strand:+
GCAATCTGAATGAAGCTCATATCGAGAC
>Location:NODE_304263_length_4982_cov_28.985548	Coordinate:1564	Reads:1	Hits:1	Allocated_reads:1	Strand:+
GCAATCTGAATGAAGCTCATATCGAGACAGTTT
>Location:NODE_304263_length_4982_cov_28.985548	Coordinate:1568	Reads:2	Hits:1	Allocated_reads:2	Strand:-
AACTGTCTCGATATGAGCTTCATTCAGA
>Location:NODE_304263_length_4982_cov_28.985548	Coordinate:1574	Reads:13	Hits:1	Allocated_reads:13	Strand:-
TCATGAAACTGTCTCGATATGAGCTTCA
>Location:NODE_304263_length_4982_cov_28.985548	Coordinate:1574	Reads:2	Hits:1	Allocated_reads:2	Strand:-
TTCATGAAACTGTCTCGATATGAGCTTCA
>Location:NODE_304263_length_4982_cov_28.985548	Coordinate:1574	Reads:1	Hits:1	Allocated_reads:1	Strand:-
TTTCATGAAACTGTCTCGATATGCGCTTCA
>Location:NODE_304263_length_4982_cov_28.985548	Coordinate:1574	Reads:20	Hits:1	Allocated_reads:20	Strand:-
TTTCATGAAACTGTCTCGATATGAGCTTCA
>Location:NODE_304263_length_4982_cov_28.985548	Coordinate:1576	Reads:1	Hits:1	Allocated_reads:1	Strand:-
TCATGAAACTGTCTCGATATGAGCTT
>Location:NODE_304263_length_4982_cov_28.985548	Coordinate:1576	Reads:1	Hits:1	Allocated_reads:1	Strand:-
TTTCATGAAACTGTCTCGATATGAGCTT
>Location:NODE_304263_length_4982_cov_28.985548	Coordinate:1577	Reads:1	Hits:1	Allocated_reads:1	Strand:-
CTGTTTTCATGAAACTGTCTCGATATGAGCT
>Location:NODE_304263_length_4982_cov_28.985548	Coordinate:1577	Reads:2	Hits:1	Allocated_reads:2	Strand:-
TCATGAAACTGTCTCGATATGAGCT
>Location:NODE_304263_length_4982_cov_28.985548	Coordinate:1577	Reads:1	Hits:1	Allocated_reads:1	Strand:-
TGTTTTCATGAAACTGTCTCGAGATGAGCT
>Location:NODE_304263_length_4982_cov_28.985548	Coordinate:1577	Reads:14	Hits:1	Allocated_reads:14	Strand:-
TGTTTTCATGAAACTGTCTCGATATGAGCT
>Location:NODE_304263_length_4982_cov_28.985548	Coordinate:1577	Reads:3	Hits:1	Allocated_reads:3	Strand:-
TTCATGAAACTGTCTCGATATGAGCT
>Location:NODE_304263_length_4982_cov_28.985548	Coordinate:1577	Reads:65	Hits:1	Allocated_reads:65	Strand:-
TTTCATGAAACTGTCTCGATATGAGCT
>Location:NODE_304263_length_4982_cov_28.985548	Coordinate:1578	Reads:4	Hits:1	Allocated_reads:4	Strand:-
TCATGAAACTGTCTCGATATGAGC
>Location:NODE_304263_length_4982_cov_28.985548	Coordinate:1578	Reads:6	Hits:1	Allocated_reads:6	Strand:-
TGTTTTCATGAAACTGTCTCGATATGAGC
>Location:NODE_304263_length_4982_cov_28.985548	Coordinate:1578	Reads:20	Hits:1	Allocated_reads:20	Strand:-
TTTCATGAAACTGTCTCGATATGAGC
>Location:NODE_304263_length_4982_cov_28.985548	Coordinate:1580	Reads:2	Hits:1	Allocated_reads:2	Strand:-
TGTTTTCATGAAACTGTCTCGATATGA
>Location:NODE_304263_length_4982_cov_28.985548	Coordinate:1581	Reads:1	Hits:1	Allocated_reads:1	Strand:+
CATATCGAGACAGTTTCATGAAAACA
>Location:NODE_304263_length_4982_cov_28.985548	Coordinate:1583	Reads:1	Hits:1	Allocated_reads:1	Strand:+
TATCGAGACAGTTTCATGAAAACAGGC
>Location:NODE_304263_length_4982_cov_28.985548	Coordinate:1584	Reads:1	Hits:1	Allocated_reads:1	Strand:+
ATCGAGACAGTTTCATGAAAACAGGC
>Location:NODE_304263_length_4982_cov_28.985548	Coordinate:1585	Reads:5	Hits:1	Allocated_reads:5	Strand:+
TCGAGACAGTTTCATGAAAACAGGC
>Location:NODE_304263_length_4982_cov_28.985548	Coordinate:1590	Reads:1	Hits:1	Allocated_reads:1	Strand:-
GAAAAGGGCCTGTTTTCATGAAACTGT
>Location:NODE_304263_length_4982_cov_28.985548	Coordinate:1592	Reads:1	Hits:1	Allocated_reads:1	Strand:-
TGGGGAAAAGGGCCTGTTTTCATGAAACT
>Location:NODE_304263_length_4982_cov_28.985548	Coordinate:1594	Reads:1	Hits:1	Allocated_reads:1	Strand:+
TTTCATGAAAACAGGCCCTTTTCC
>Location:NODE_304263_length_4982_cov_28.985548	Coordinate:1594	Reads:3	Hits:1	Allocated_reads:3	Strand:+
TTTCATGAAAACAGGCCCTTTTCCC
>Location:NODE_304263_length_4982_cov_28.985548	Coordinate:1594	Reads:1	Hits:1	Allocated_reads:1	Strand:+
TTTCATGAAAACAGGCCCTTTTCCCC
>Location:NODE_304263_length_4982_cov_28.985548	Coordinate:1603	Reads:1	Hits:1	Allocated_reads:1	Strand:-
TGTTTTGCTGTGGGGAAAAGGGCCTGTT
>Location:NODE_304263_length_4982_cov_28.985548	Coordinate:1604	Reads:2	Hits:1	Allocated_reads:2	Strand:-
TCATGTTTTGCTGTGGGGAAAAGGGCCTGT
>Location:NODE_304263_length_4982_cov_28.985548	Coordinate:1604	Reads:1	Hits:1	Allocated_reads:1	Strand:-
TTCATGTTTTGCTGTGGGGAAAAGGGCCTGT
>Location:NODE_304263_length_4982_cov_28.985548	Coordinate:1606	Reads:3	Hits:1	Allocated_reads:3	Strand:-
TCATGTTTTGCTGTGGGGAAAAGGGCCT
>Location:NODE_304263_length_4982_cov_28.985548	Coordinate:1606	Reads:6	Hits:1	Allocated_reads:6	Strand:-
TGTTTTGCTGTGGGGAAAAGGGCCT
>Location:NODE_304263_length_4982_cov_28.985548	Coordinate:1606	Reads:2	Hits:1	Allocated_reads:2	Strand:-
TTCATGTTTTGCTGTGGGGAAAAGGGCCT
>Location:NODE_304263_length_4982_cov_28.985548	Coordinate:1607	Reads:1	Hits:1	Allocated_reads:1	Strand:-
TCATGTTTTGCTGTGGGGAAAAGGGCC
>Location:NODE_304263_length_4982_cov_28.985548	Coordinate:1607	Reads:2	Hits:1	Allocated_reads:2	Strand:-
TGTTCATGTTTTGCTGTGGGGAAAAGGGCC
>Location:NODE_304263_length_4982_cov_28.985548	Coordinate:1608	Reads:1	Hits:1	Allocated_reads:1	Strand:-
TCATGTTTTGCTGTGGGGAAAAGGGC
>Location:NODE_304263_length_4982_cov_28.985548	Coordinate:1609	Reads:1	Hits:1	Allocated_reads:1	Strand:-
TCATGTTTTGCTGTGGGGAAAAGGG
>Location:NODE_304263_length_4982_cov_28.985548	Coordinate:1610	Reads:1	Hits:1	Allocated_reads:1	Strand:-
TCATGTTCATGTTTTGCTGTGGGGAAAAGG
>Location:NODE_304263_length_4982_cov_28.985548	Coordinate:1610	Reads:2	Hits:1	Allocated_reads:2	Strand:-
TCATGTTCATGTTTTGCTGTGGGGAAAAGT
>Location:NODE_304263_length_4982_cov_28.985548	Coordinate:1610	Reads:1	Hits:1	Allocated_reads:1	Strand:-
TGTTCATGTTTTGCTGTGGGGAAAAGG
>Location:NODE_304263_length_4982_cov_28.985548	Coordinate:1611	Reads:1	Hits:1	Allocated_reads:1	Strand:-
CATGTTCATGTTTTGCTGTGGGGAAAAG
>Location:NODE_304263_length_4982_cov_28.985548	Coordinate:1611	Reads:4	Hits:1	Allocated_reads:4	Strand:-
TCATGTTCATGTTTTGCTGTGGGGAAAAG
>Location:NODE_304263_length_4982_cov_28.985548	Coordinate:1614	Reads:1	Hits:1	Allocated_reads:1	Strand:-
TCATGTTCATGTTTTGCTGTGGGGAA
>Location:NODE_304263_length_4982_cov_28.985548	Coordinate:1615	Reads:1	Hits:1	Allocated_reads:1	Strand:-
AATCATGTTCATGTTTTGCTGTTGGGA
>Location:NODE_304263_length_4982_cov_28.985548	Coordinate:1615	Reads:21	Hits:1	Allocated_reads:21	Strand:-
TACAATCATGTTCATGTTTTGCTGTGGGGA
>Location:NODE_304263_length_4982_cov_28.985548	Coordinate:1616	Reads:2	Hits:1	Allocated_reads:2	Strand:-
ATACAATCATGTTCATGTTTTGCTGTGGGG
>Location:NODE_304263_length_4982_cov_28.985548	Coordinate:1616	Reads:1	Hits:1	Allocated_reads:1	Strand:-
TACAATCATGTTCATGTTTTGCTATGGGG
>Location:NODE_304263_length_4982_cov_28.985548	Coordinate:1616	Reads:1	Hits:1	Allocated_reads:1	Strand:-
TACAATCATGTTCATGTTTTGCTGTGGGT
>Location:NODE_304263_length_4982_cov_28.985548	Coordinate:1616	Reads:12	Hits:1	Allocated_reads:12	Strand:-
TACAATCATGTTCATGTTTTGCTGTGGGG
>Location:NODE_304263_length_4982_cov_28.985548	Coordinate:1616	Reads:1	Hits:1	Allocated_reads:1	Strand:-
TCATGTTCATGTTTTGCTGTGGGG
>Location:NODE_304263_length_4982_cov_28.985548	Coordinate:1617	Reads:14	Hits:1	Allocated_reads:14	Strand:-
TACAATCATGTTCATGTTTTGCTGTGGG
>Location:NODE_304263_length_4982_cov_28.985548	Coordinate:1617	Reads:2	Hits:1	Allocated_reads:2	Strand:-
TACAATCATGTTCATGTTTTGCTGTGGT
>Location:NODE_304263_length_4982_cov_28.985548	Coordinate:1617	Reads:2	Hits:1	Allocated_reads:2	Strand:-
TGGAATACAATCATGTTCATGTTTTGCTGTGGT
>Location:NODE_304263_length_4982_cov_28.985548	Coordinate:1617	Reads:9	Hits:1	Allocated_reads:9	Strand:-
TGGAATACAATCATGTTCATGTTTTGCTGTGGG
>Location:NODE_304263_length_4982_cov_28.985548	Coordinate:1618	Reads:2	Hits:1	Allocated_reads:2	Strand:-
TACAATCATGTTCATGTTTTGCTGTGG
>Location:NODE_304263_length_4982_cov_28.985548	Coordinate:1618	Reads:1	Hits:1	Allocated_reads:1	Strand:-
TGGAATACAATCATGTTCATGTTTTGCTGTGG
>Location:NODE_304263_length_4982_cov_28.985548	Coordinate:1619	Reads:1	Hits:1	Allocated_reads:1	Strand:-
TGGAATACAATCATGTTCATGTTTTGCTGTT
>Location:NODE_304263_length_4982_cov_28.985548	Coordinate:1619	Reads:3	Hits:1	Allocated_reads:3	Strand:-
TGGAATACAATCATGTTCATGTTTTGCTGTG
>Location:NODE_304263_length_4982_cov_28.985548	Coordinate:1620	Reads:1	Hits:1	Allocated_reads:1	Strand:-
TACAATCATGTTCATGTTTTGCTGT
>Location:NODE_304263_length_4982_cov_28.985548	Coordinate:1620	Reads:1	Hits:1	Allocated_reads:1	Strand:-
TGGAATACAATCATGTTCATGTTTTGCTGC
>Location:NODE_304263_length_4982_cov_28.985548	Coordinate:1620	Reads:24	Hits:1	Allocated_reads:24	Strand:-
TGGAATACAATCATGTTCATGTTTTGCTGT
>Location:NODE_304263_length_4982_cov_28.985548	Coordinate:1621	Reads:1	Hits:1	Allocated_reads:1	Strand:-
TGGAATACAATCATGTTCATGTTTTGCTG
>Location:NODE_304263_length_4982_cov_28.985548	Coordinate:1622	Reads:2	Hits:1	Allocated_reads:2	Strand:-
TGGAATACAATCATGTTCATGTTTTGCT
>Location:NODE_304263_length_4982_cov_28.985548	Coordinate:1623	Reads:1	Hits:1	Allocated_reads:1	Strand:-
TAAATGGAATACAATCATGTTCATGTTTTGC
>Location:NODE_304263_length_4982_cov_28.985548	Coordinate:1625	Reads:1	Hits:1	Allocated_reads:1	Strand:-
TAAATGGAATACAATCATGTTCATGTTTT
>Location:NODE_304263_length_4982_cov_28.985548	Coordinate:1627	Reads:1	Hits:1	Allocated_reads:1	Strand:-
TAAATGGAATACAATCATGTTCATGTT
>Location:NODE_304263_length_4982_cov_28.985548	Coordinate:1630	Reads:1	Hits:1	Allocated_reads:1	Strand:+
ATGAACATGATTGTATTCCATTTA
>Location:NODE_304263_length_4982_cov_28.985548	Coordinate:1634	Reads:1	Hits:1	Allocated_reads:1	Strand:-
AGCACACCTATAAATGGAATACAATCATGT
>Location:NODE_304263_length_4982_cov_28.985548	Coordinate:1634	Reads:3	Hits:1	Allocated_reads:3	Strand:-
TCAGCACACCTATAAATGGAATACAATCATGT
>Location:NODE_304263_length_4982_cov_28.985548	Coordinate:1635	Reads:1	Hits:1	Allocated_reads:1	Strand:+
CATGATTGTATTCCATTTATAGGT
>Location:NODE_304263_length_4982_cov_28.985548	Coordinate:1635	Reads:1	Hits:1	Allocated_reads:1	Strand:+
CATGATTGTATTCCATTTATAGGTGTGC
>Location:NODE_304263_length_4982_cov_28.985548	Coordinate:1647	Reads:1	Hits:1	Allocated_reads:1	Strand:-
GACACTGGAATCAGCACACCTATAAATGG
>Location:NODE_304263_length_4982_cov_28.985548	Coordinate:1648	Reads:9	Hits:1	Allocated_reads:9	Strand:-
GACACTGGAATCAGCACACCTATAAATG
>Location:NODE_304263_length_4982_cov_28.985548	Coordinate:1650	Reads:1	Hits:1	Allocated_reads:1	Strand:-
ACACTGGAATCAGCACACCTATAAA
>Location:NODE_304263_length_4982_cov_28.985548	Coordinate:1650	Reads:4	Hits:1	Allocated_reads:4	Strand:-
CACTGGAATCAGCACACCTATAAA
>Location:NODE_304263_length_4982_cov_28.985548	Coordinate:1650	Reads:1	Hits:1	Allocated_reads:1	Strand:-
GACACTGGAATCAGCACACCTATAAA
>Location:NODE_304263_length_4982_cov_28.985548	Coordinate:1654	Reads:2	Hits:1	Allocated_reads:2	Strand:-
TGCCAGGACACTGGAATCAGCACACCTA
>Location:NODE_304263_length_4982_cov_28.985548	Coordinate:1656	Reads:9	Hits:1	Allocated_reads:9	Strand:-
ATTGCCAGGACACTGGAATCAGCACACC
>Location:NODE_304263_length_4982_cov_28.985548	Coordinate:1656	Reads:3	Hits:1	Allocated_reads:3	Strand:-
CATTGCCAGGACACTGGAATCAGCACACC
>Location:NODE_304263_length_4982_cov_28.985548	Coordinate:1656	Reads:1	Hits:1	Allocated_reads:1	Strand:+
GGTGTGCTGATTCCAGTGTCCTGG
>Location:NODE_304263_length_4982_cov_28.985548	Coordinate:1656	Reads:1	Hits:1	Allocated_reads:1	Strand:-
TCATTGCCAGGACACTGGAATCAGCACACA
>Location:NODE_304263_length_4982_cov_28.985548	Coordinate:1656	Reads:35	Hits:1	Allocated_reads:35	Strand:-
TCATTGCCAGGACACTGGAATCAGCACACC
>Location:NODE_304263_length_4982_cov_28.985548	Coordinate:1656	Reads:4	Hits:1	Allocated_reads:4	Strand:-
TGCCAGGACACTGGAATCAGCACACC
>Location:NODE_304263_length_4982_cov_28.985548	Coordinate:1656	Reads:2	Hits:1	Allocated_reads:2	Strand:-
TTGCCAGGACACTGGAATCAGCACACC
>Location:NODE_304263_length_4982_cov_28.985548	Coordinate:1661	Reads:1	Hits:1	Allocated_reads:1	Strand:-
GCAAGTCATTGCCAGGACACTGGAATCAGC
>Location:NODE_304263_length_4982_cov_28.985548	Coordinate:1666	Reads:1	Hits:1	Allocated_reads:1	Strand:-
ATCTCAGCAAGTCATTGCCAGGACACTGGAA
>Location:NODE_304263_length_4982_cov_28.985548	Coordinate:1666	Reads:1	Hits:1	Allocated_reads:1	Strand:-
CAGCAAGTCATTGCCAGGACACTGGAA
>Location:NODE_304263_length_4982_cov_28.985548	Coordinate:1666	Reads:1	Hits:1	Allocated_reads:1	Strand:-
TCAGCAAGTCATTGCCAGGACACTGGAA
>Location:NODE_304263_length_4982_cov_28.985548	Coordinate:1666	Reads:1	Hits:1	Allocated_reads:1	Strand:-
TCTCAGCAAGTCATTGCCAGGACACTGGAA
>Location:NODE_304263_length_4982_cov_28.985548	Coordinate:1667	Reads:1	Hits:1	Allocated_reads:1	Strand:-
TCTCAGCAAGTCATTGCCAGGACACTGGA
>Location:NODE_304263_length_4982_cov_28.985548	Coordinate:1670	Reads:6	Hits:1	Allocated_reads:6	Strand:-
TATCTCAGCAAGTCATTGCCAGGACACT
>Location:NODE_304263_length_4982_cov_28.985548	Coordinate:1671	Reads:1	Hits:1	Allocated_reads:1	Strand:-
TCTCAGCAAGTCATTGCCAGGACAC
>Location:NODE_304263_length_4982_cov_28.985548	Coordinate:1674	Reads:1	Hits:1	Allocated_reads:1	Strand:-
TGACGTATCTCAGCAAGTCATTGCCAGGC
>Location:NODE_304263_length_4982_cov_28.985548	Coordinate:1674	Reads:22	Hits:1	Allocated_reads:22	Strand:-
TGACGTATCTCAGCAAGTCATTGCCAGGA
>Location:NODE_304263_length_4982_cov_28.985548	Coordinate:1675	Reads:6	Hits:1	Allocated_reads:6	Strand:-
TGACGTATCTCAGCAAGTCATTGCCAGG
>Location:NODE_304263_length_4982_cov_28.985548	Coordinate:1677	Reads:1	Hits:1	Allocated_reads:1	Strand:-
TGACGTATCTCAGCAAGTCATTGCCA
>Location:NODE_304263_length_4982_cov_28.985548	Coordinate:1677	Reads:1	Hits:1	Allocated_reads:1	Strand:-
TGACGTATCTCAGCAAGTCATTGCCT
>Location:NODE_304263_length_4982_cov_28.985548	Coordinate:1678	Reads:1	Hits:1	Allocated_reads:1	Strand:-
CATGACGTATCTCAGCAAGTCATTGCC
>Location:NODE_304263_length_4982_cov_28.985548	Coordinate:1678	Reads:5	Hits:1	Allocated_reads:5	Strand:-
TGACGTATCTCAGCAAGTCATTGCC
>Location:NODE_304263_length_4982_cov_28.985548	Coordinate:1679	Reads:1	Hits:1	Allocated_reads:1	Strand:-
TGACGTATCTCAGCAAGTCATTGC
>Location:NODE_304263_length_4982_cov_28.985548	Coordinate:1693	Reads:1	Hits:1	Allocated_reads:1	Strand:+
AGATACGTCATGCAAGTGAGTCACTGC
>Location:NODE_304263_length_4982_cov_28.985548	Coordinate:1707	Reads:1	Hits:1	Allocated_reads:1	Strand:-
AAACTGATTTTGTTTGCAGTGACTCACT
>Location:NODE_304263_length_4982_cov_28.985548	Coordinate:1707	Reads:1	Hits:1	Allocated_reads:1	Strand:-
AACTGATTTTGTTTGCAGTGACTCACT
>Location:NODE_304263_length_4982_cov_28.985548	Coordinate:1707	Reads:1	Hits:1	Allocated_reads:1	Strand:-
TAAAACTGATTTTGTTTGCAGTGACTCCCT
>Location:NODE_304263_length_4982_cov_28.985548	Coordinate:1707	Reads:5	Hits:1	Allocated_reads:5	Strand:-
TAAAACTGATTTTGTTTGCAGTGACTCACT
>Location:NODE_304263_length_4982_cov_28.985548	Coordinate:1707	Reads:1	Hits:1	Allocated_reads:1	Strand:-
TGATTTTGTTTGCAGTGACTCACT
>Location:NODE_304263_length_4982_cov_28.985548	Coordinate:1711	Reads:1	Hits:1	Allocated_reads:1	Strand:-
GTAAAACTGATTTTGTTTGCAGTGACT
>Location:NODE_304263_length_4982_cov_28.985548	Coordinate:1712	Reads:1	Hits:1	Allocated_reads:1	Strand:-
AGAGGGTAAAACTGATTTTGTTTGCAGTGAC
>Location:NODE_304263_length_4982_cov_28.985548	Coordinate:1715	Reads:1	Hits:1	Allocated_reads:1	Strand:-
AGAGAGGGTAAAACTGATTTTGTTTGCAGC
>Location:NODE_304263_length_4982_cov_28.985548	Coordinate:1715	Reads:33	Hits:1	Allocated_reads:33	Strand:-
AGAGAGGGTAAAACTGATTTTGTTTGCAGT
>Location:NODE_304263_length_4982_cov_28.985548	Coordinate:1715	Reads:5	Hits:1	Allocated_reads:5	Strand:-
AGAGGGTAAAACTGATTTTGTTTGCAGT
>Location:NODE_304263_length_4982_cov_28.985548	Coordinate:1715	Reads:1	Hits:1	Allocated_reads:1	Strand:-
AGGGTAAAACTGATTTTGTTTGCAGT
>Location:NODE_304263_length_4982_cov_28.985548	Coordinate:1715	Reads:2	Hits:1	Allocated_reads:2	Strand:-
GAAGAGAGGGTAAAACTGATTTTGTTTGCAGT
>Location:NODE_304263_length_4982_cov_28.985548	Coordinate:1715	Reads:5	Hits:1	Allocated_reads:5	Strand:-
GAGAGGGTAAAACTGATTTTGTTTGCAGT
>Location:NODE_304263_length_4982_cov_28.985548	Coordinate:1715	Reads:8	Hits:1	Allocated_reads:8	Strand:-
GAGGGTAAAACTGATTTTGTTTGCAGT
>Location:NODE_304263_length_4982_cov_28.985548	Coordinate:1716	Reads:1	Hits:1	Allocated_reads:1	Strand:-
GAGAGGGTAAAACTGATTTTGTTTGCAG
>Location:NODE_304263_length_4982_cov_28.985548	Coordinate:1716	Reads:1	Hits:1	Allocated_reads:1	Strand:-
GAGGGTAAAACTGATTTTGTTTGCAG
>Location:NODE_304263_length_4982_cov_28.985548	Coordinate:1720	Reads:1	Hits:1	Allocated_reads:1	Strand:-
AGAGAGGGTAAAACTGATTTTGTTT
>Location:NODE_304263_length_4982_cov_28.985548	Coordinate:1721	Reads:1	Hits:1	Allocated_reads:1	Strand:-
TAAGCAGGAAGAGAGGGTAAAACTGATTTTGTT
>Location:NODE_304263_length_4982_cov_28.985548	Coordinate:1724	Reads:1	Hits:1	Allocated_reads:1	Strand:-
TAAGCAGGAAGAGAGGGTAAAACTGATTTT
>Location:NODE_304263_length_4982_cov_28.985548	Coordinate:1725	Reads:1	Hits:1	Allocated_reads:1	Strand:-
CTAAGCAGGAAGAGAGGGTAAAACTGATTT
>Location:NODE_304263_length_4982_cov_28.985548	Coordinate:1725	Reads:3	Hits:1	Allocated_reads:3	Strand:-
TAAGCAGGAAGAGAGGGTAAAACTGATTT
>Location:NODE_304263_length_4982_cov_28.985548	Coordinate:1726	Reads:1	Hits:1	Allocated_reads:1	Strand:-
CTAAGCAGGAAGAGAGGGTAAAACTGATT
>Location:NODE_304263_length_4982_cov_28.985548	Coordinate:1726	Reads:3	Hits:1	Allocated_reads:3	Strand:-
TAAGCAGGAAGAGAGGGTAAAACTGATT
>Location:NODE_304263_length_4982_cov_28.985548	Coordinate:1726	Reads:1	Hits:1	Allocated_reads:1	Strand:-
TCTAAGCAGGAAGAGAGGGTAAAACTGATT
>Location:NODE_304263_length_4982_cov_28.985548	Coordinate:1726	Reads:4	Hits:1	Allocated_reads:4	Strand:-
TTCTAAGCAGGAAGAGAGGGTAAAACTGATT
>Location:NODE_304263_length_4982_cov_28.985548	Coordinate:1726	Reads:1	Hits:1	Allocated_reads:1	Strand:-
TTTCTAAGCAGGAAGAGAGGGTAAAACTGATT
>Location:NODE_304263_length_4982_cov_28.985548	Coordinate:1727	Reads:2	Hits:1	Allocated_reads:2	Strand:-
TAAGCAGGAAGAGAGGGTAAAACTGAT
>Location:NODE_304263_length_4982_cov_28.985548	Coordinate:1727	Reads:1	Hits:1	Allocated_reads:1	Strand:-
TCTAAGCAGGAAGAGAGGGTAAAACTGAT
>Location:NODE_304263_length_4982_cov_28.985548	Coordinate:1727	Reads:1	Hits:1	Allocated_reads:1	Strand:-
TTCTAAGCAGGAAGAGAGGGTAAAACTGAT
>Location:NODE_304263_length_4982_cov_28.985548	Coordinate:1728	Reads:1	Hits:1	Allocated_reads:1	Strand:-
TCTAAGCAGGAAGAGAGGGTAAAACTGA
>Location:NODE_304263_length_4982_cov_28.985548	Coordinate:1728	Reads:2	Hits:1	Allocated_reads:2	Strand:-
TTCTAAGCAGGAAGAGAGGGTAAAACTGA
>Location:NODE_304263_length_4982_cov_28.985548	Coordinate:1730	Reads:2	Hits:1	Allocated_reads:2	Strand:-
TTTTCTAAGCAGGAAGAGAGGGTAAAACT
>Location:NODE_304263_length_4982_cov_28.985548	Coordinate:1735	Reads:1	Hits:1	Allocated_reads:1	Strand:+
TACCCTCTCTTCCTGCTTAGAAAAGC
>Location:NODE_304263_length_4982_cov_28.985548	Coordinate:1735	Reads:1	Hits:1	Allocated_reads:1	Strand:+
TACCCTCTCTTCCTGCTTAGAAAAGCC
>Location:NODE_304263_length_4982_cov_28.985548	Coordinate:1735	Reads:1	Hits:1	Allocated_reads:1	Strand:-
TTGGCTTTTCTAAGCAGGAAGAGAGGGTA
>Location:NODE_304263_length_4982_cov_28.985548	Coordinate:1737	Reads:1	Hits:1	Allocated_reads:1	Strand:-
TTGGCTTTTCTAAGCAGGAAGAGAGGG
>Location:NODE_304263_length_4982_cov_28.985548	Coordinate:1746	Reads:1	Hits:1	Allocated_reads:1	Strand:+
CCTGCTTAGAAAAGCCAAACAGCT
>Location:NODE_304263_length_4982_cov_28.985548	Coordinate:1746	Reads:1	Hits:1	Allocated_reads:1	Strand:-
GACGACAGCTGTTTGGCTTTTCTAAGCAGG
>Location:NODE_304263_length_4982_cov_28.985548	Coordinate:1747	Reads:1	Hits:1	Allocated_reads:1	Strand:+
CTGCTTAGAAAAGCCAAACAGCTGTC
>Location:NODE_304263_length_4982_cov_28.985548	Coordinate:1757	Reads:1	Hits:1	Allocated_reads:1	Strand:+
AAGCCAAACAGCTGTCGTCCAGCCT
>Location:NODE_304263_length_4982_cov_28.985548	Coordinate:1757	Reads:1	Hits:1	Allocated_reads:1	Strand:+
AAGCCAAACAGCTGTCGTCCAGCCTGA
>Location:NODE_304263_length_4982_cov_28.985548	Coordinate:1757	Reads:1	Hits:1	Allocated_reads:1	Strand:+
AAGCCAAACAGCTGTCGTCCAGCCTGAAA
>Location:NODE_304263_length_4982_cov_28.985548	Coordinate:1757	Reads:1	Hits:1	Allocated_reads:1	Strand:+
AAGCCAAACAGCTGTCGTCCAGCCTGAAGT
>Location:NODE_304263_length_4982_cov_28.985548	Coordinate:1757	Reads:1	Hits:1	Allocated_reads:1	Strand:-
TACTTCAGGCTGGACGACAGCTGTTTGGCTT
>Location:NODE_304263_length_4982_cov_28.985548	Coordinate:1758	Reads:1	Hits:1	Allocated_reads:1	Strand:-
TACTTCAGGCTGGACGACAGCTGTTTGGCT
>Location:NODE_304263_length_4982_cov_28.985548	Coordinate:1758	Reads:1	Hits:1	Allocated_reads:1	Strand:-
TTACTACTTCAGGCTGGACGACAGCTGTTTGGCT
>Location:NODE_304263_length_4982_cov_28.985548	Coordinate:1762	Reads:2	Hits:1	Allocated_reads:2	Strand:-
TACTACTTCAGGCTGGACGACAGCTGTTT
>Location:NODE_304263_length_4982_cov_28.985548	Coordinate:1763	Reads:1	Hits:1	Allocated_reads:1	Strand:-
TACTACTTCAGGCTGGACGACAGCTGTT
>Location:NODE_304263_length_4982_cov_28.985548	Coordinate:1763	Reads:1	Hits:1	Allocated_reads:1	Strand:-
TCTTACTACTTCAGGCTGGACGACAGCTGTT
>Location:NODE_304263_length_4982_cov_28.985548	Coordinate:1764	Reads:1	Hits:1	Allocated_reads:1	Strand:-
TCTTACTACTTCAGGCTGGACGACAGCTGT
>Location:NODE_304263_length_4982_cov_28.985548	Coordinate:1764	Reads:2	Hits:1	Allocated_reads:2	Strand:-
TTCTTACTACTTCAGGCTGGACGACAGCTGT
>Location:NODE_304263_length_4982_cov_28.985548	Coordinate:1765	Reads:3	Hits:1	Allocated_reads:3	Strand:-
TACTACTTCAGGCTGGACGACAGCTG
>Location:NODE_304263_length_4982_cov_28.985548	Coordinate:1766	Reads:1	Hits:1	Allocated_reads:1	Strand:-
TACTACTTCAGGCTGGACGACAGCT
>Location:NODE_304263_length_4982_cov_28.985548	Coordinate:1766	Reads:5	Hits:1	Allocated_reads:5	Strand:-
TTCTTACTACTTCAGGCTGGACGACAGCT
>Location:NODE_304263_length_4982_cov_28.985548	Coordinate:1766	Reads:1	Hits:1	Allocated_reads:1	Strand:-
TTTCTTACTACTTCAGGCTGGACGACAGTT
>Location:NODE_304263_length_4982_cov_28.985548	Coordinate:1767	Reads:3	Hits:1	Allocated_reads:3	Strand:-
TCTTACTACTTCAGGCTGGACGACAGC
>Location:NODE_304263_length_4982_cov_28.985548	Coordinate:1767	Reads:1	Hits:1	Allocated_reads:1	Strand:-
TTACTACTTCAGGCTGGACGACAGC
>Location:NODE_304263_length_4982_cov_28.985548	Coordinate:1767	Reads:20	Hits:1	Allocated_reads:20	Strand:-
TTCTTACTACTTCAGGCTGGACGACAGC
>Location:NODE_304263_length_4982_cov_28.985548	Coordinate:1767	Reads:9	Hits:1	Allocated_reads:9	Strand:-
TTTCTTACTACTTCAGGCTGGACGACAGC
>Location:NODE_304263_length_4982_cov_28.985548	Coordinate:1768	Reads:1	Hits:1	Allocated_reads:1	Strand:-
TCTTACTACTTCAGGCTGGACGACAG
>Location:NODE_304263_length_4982_cov_28.985548	Coordinate:1768	Reads:1	Hits:1	Allocated_reads:1	Strand:-
TTCTTACTACTTCAGGCTGGACGACAG
>Location:NODE_304263_length_4982_cov_28.985548	Coordinate:1768	Reads:1	Hits:1	Allocated_reads:1	Strand:-
TTTCTTACTACTTCAGGCTGGACGACAG
>Location:NODE_304263_length_4982_cov_28.985548	Coordinate:1769	Reads:1	Hits:1	Allocated_reads:1	Strand:-
TCTTACTACTTCAGGCTGGACGACA
>Location:NODE_304263_length_4982_cov_28.985548	Coordinate:1769	Reads:5	Hits:1	Allocated_reads:5	Strand:-
TTCTTACTACTTCAGGCTGGACGACA
>Location:NODE_304263_length_4982_cov_28.985548	Coordinate:1769	Reads:1	Hits:1	Allocated_reads:1	Strand:-
TTTCTTACTACTTCAGGCTGGACGACT
>Location:NODE_304263_length_4982_cov_28.985548	Coordinate:1769	Reads:2	Hits:1	Allocated_reads:2	Strand:-
TTTCTTACTACTTCAGGCTGGACGACA
>Location:NODE_304263_length_4982_cov_28.985548	Coordinate:1770	Reads:3	Hits:1	Allocated_reads:3	Strand:-
TTCTTACTACTTCAGGCTGGACGAC
>Location:NODE_304263_length_4982_cov_28.985548	Coordinate:1770	Reads:4	Hits:1	Allocated_reads:4	Strand:-
TTTCTTACTACTTCAGGCTGGACGAC
>Location:NODE_304263_length_4982_cov_28.985548	Coordinate:1773	Reads:2	Hits:1	Allocated_reads:2	Strand:-
TGCTTTCTTACTACTTCAGGCTGGAC
>Location:NODE_304263_length_4982_cov_28.985548	Coordinate:1781	Reads:1	Hits:1	Allocated_reads:1	Strand:-
GCCTCTGTTCCTGCTTTCTTACTACTTCA
>Location:NODE_304263_length_4982_cov_28.985548	Coordinate:1782	Reads:1	Hits:1	Allocated_reads:1	Strand:+
GAAGTAGTAAGAAAGCAGGAACAGA
>Location:NODE_304263_length_4982_cov_28.985548	Coordinate:1784	Reads:5	Hits:1	Allocated_reads:5	Strand:-
TCAGCCTCTGTTCCTGCTTTCTTACTACT
>Location:NODE_304263_length_4982_cov_28.985548	Coordinate:1785	Reads:1	Hits:1	Allocated_reads:1	Strand:+
GTAGTAAGAAAGCAGGAACAGAGGCT
>Location:NODE_304263_length_4982_cov_28.985548	Coordinate:1785	Reads:1	Hits:1	Allocated_reads:1	Strand:+
GTAGTAAGAAAGCAGGAACAGAGGCTG
>Location:NODE_304263_length_4982_cov_28.985548	Coordinate:1785	Reads:1	Hits:1	Allocated_reads:1	Strand:-
TCAGCCTCTGTTCCTGCTTTCTTACTAC
>Location:NODE_304263_length_4982_cov_28.985548	Coordinate:1786	Reads:2	Hits:1	Allocated_reads:2	Strand:+
TAGTAAGAAAGCAGGAACAGAGGC
>Location:NODE_304263_length_4982_cov_28.985548	Coordinate:1786	Reads:1	Hits:1	Allocated_reads:1	Strand:+
TAGTAAGAAAGCAGGAACAGAGGCTGA
>Location:NODE_304263_length_4982_cov_28.985548	Coordinate:1787	Reads:2	Hits:1	Allocated_reads:2	Strand:-
TCAGCCTCTGTTCCTGCTTTCTTACT
>Location:NODE_304263_length_4982_cov_28.985548	Coordinate:1791	Reads:1	Hits:1	Allocated_reads:1	Strand:-
TCTCAGCCTCTGTTCCTGCTTTCT
>Location:NODE_304263_length_4982_cov_28.985548	Coordinate:1793	Reads:1	Hits:1	Allocated_reads:1	Strand:-
TGTCACGATCTCAGCCTCTGTTCCTGCTTT
>Location:NODE_304263_length_4982_cov_28.985548	Coordinate:1794	Reads:1	Hits:1	Allocated_reads:1	Strand:-
TCACGATCTCAGCCTCTGTTCCTGCTC
>Location:NODE_304263_length_4982_cov_28.985548	Coordinate:1794	Reads:1	Hits:1	Allocated_reads:1	Strand:-
TGTCACGATCTCAGCCTCTGTTCCTGCTT
>Location:NODE_304263_length_4982_cov_28.985548	Coordinate:1795	Reads:1	Hits:1	Allocated_reads:1	Strand:-
AATGTCACGATCTCAGCCTCTGTTCCTGCT
>Location:NODE_304263_length_4982_cov_28.985548	Coordinate:1795	Reads:1	Hits:1	Allocated_reads:1	Strand:-
ATGTCACGATCTCAGCCTCTGTTCCTGCT
>Location:NODE_304263_length_4982_cov_28.985548	Coordinate:1796	Reads:1	Hits:1	Allocated_reads:1	Strand:-
TCACGATCTCAGCCTCTGTTCCTGC
>Location:NODE_304263_length_4982_cov_28.985548	Coordinate:1796	Reads:1	Hits:1	Allocated_reads:1	Strand:-
TGTCACGATCTCAGCCTCTGTTCCTGC
>Location:NODE_304263_length_4982_cov_28.985548	Coordinate:1796	Reads:1	Hits:1	Allocated_reads:1	Strand:-
TGTCACGATCTCAGCCTCTGTTCCTGT
>Location:NODE_304263_length_4982_cov_28.985548	Coordinate:1798	Reads:1	Hits:1	Allocated_reads:1	Strand:-
AATGTCACGATCTCAGCCTCTGTTCCT
>Location:NODE_304263_length_4982_cov_28.985548	Coordinate:1801	Reads:1	Hits:1	Allocated_reads:1	Strand:-
CACGAATGTCACGATCTCAGCCTCTGTT
>Location:NODE_304263_length_4982_cov_28.985548	Coordinate:1801	Reads:9	Hits:1	Allocated_reads:9	Strand:-
TGCACGAATGTCACGATCTCAGCCTCTGTT
>Location:NODE_304263_length_4982_cov_28.985548	Coordinate:1802	Reads:2	Hits:1	Allocated_reads:2	Strand:-
CACGAATGTCACGATCTCAGCCTCTGT
>Location:NODE_304263_length_4982_cov_28.985548	Coordinate:1802	Reads:1	Hits:1	Allocated_reads:1	Strand:-
TGCACGAATGTCACGATCTCGGCCTCTGT
>Location:NODE_304263_length_4982_cov_28.985548	Coordinate:1802	Reads:32	Hits:1	Allocated_reads:32	Strand:-
TGCACGAATGTCACGATCTCAGCCTCTGT
>Location:NODE_304263_length_4982_cov_28.985548	Coordinate:1803	Reads:1	Hits:1	Allocated_reads:1	Strand:-
TGCACGAATGTCACGATCTCAGCCTCTG
>Location:NODE_304263_length_4982_cov_28.985548	Coordinate:1804	Reads:2	Hits:1	Allocated_reads:2	Strand:-
AATGCACGAATGTCACGATCTCAGCCTCT
>Location:NODE_304263_length_4982_cov_28.985548	Coordinate:1804	Reads:1	Hits:1	Allocated_reads:1	Strand:-
TGCACGAATGTCACGATCTCAGCCTCT
>Location:NODE_304263_length_4982_cov_28.985548	Coordinate:1805	Reads:1	Hits:1	Allocated_reads:1	Strand:-
CACGAATGTCACGATCTCAGCCTC
>Location:NODE_304263_length_4982_cov_28.985548	Coordinate:1805	Reads:1	Hits:1	Allocated_reads:1	Strand:-
GCACGAATGTCACGATCTCAGCCTC
>Location:NODE_304263_length_4982_cov_28.985548	Coordinate:1806	Reads:1	Hits:1	Allocated_reads:1	Strand:-
AAATGCACGAATGTCACGATCTCAGCCT
>Location:NODE_304263_length_4982_cov_28.985548	Coordinate:1806	Reads:1	Hits:1	Allocated_reads:1	Strand:-
AATGCACGAATGTCACGATCTCAGCCT
>Location:NODE_304263_length_4982_cov_28.985548	Coordinate:1806	Reads:1	Hits:1	Allocated_reads:1	Strand:-
GCACGAATGTCACGATCTCAGCCT
>Location:NODE_304263_length_4982_cov_28.985548	Coordinate:1806	Reads:2	Hits:1	Allocated_reads:2	Strand:-
TGCACGAATGTCACGATCTCAGCCT
>Location:NODE_304263_length_4982_cov_28.985548	Coordinate:1807	Reads:1	Hits:1	Allocated_reads:1	Strand:-
TCACAAATGCACGAATGTCACGATCTCAGCC
>Location:NODE_304263_length_4982_cov_28.985548	Coordinate:1807	Reads:1	Hits:1	Allocated_reads:1	Strand:-
TGCACGAATGTCACGATCTCAGCC
>Location:NODE_304263_length_4982_cov_28.985548	Coordinate:1808	Reads:2	Hits:1	Allocated_reads:2	Strand:-
TCACAAATGCACGAATGTCACGATCTCAGC
>Location:NODE_304263_length_4982_cov_28.985548	Coordinate:1810	Reads:1	Hits:1	Allocated_reads:1	Strand:-
TTCACAAATGCACGAATGTCACGATCTCA
>Location:NODE_304263_length_4982_cov_28.985548	Coordinate:1811	Reads:1	Hits:1	Allocated_reads:1	Strand:-
TCACAAATGCACGAATGTCACGATCTC
>Location:NODE_304263_length_4982_cov_28.985548	Coordinate:1812	Reads:4	Hits:1	Allocated_reads:4	Strand:-
TGTTTCACAAATGCACGAATGTCACGATCT
>Location:NODE_304263_length_4982_cov_28.985548	Coordinate:1813	Reads:1	Hits:1	Allocated_reads:1	Strand:-
TCACAAATGCACGAATGTCACGATC
>Location:NODE_304263_length_4982_cov_28.985548	Coordinate:1813	Reads:23	Hits:1	Allocated_reads:23	Strand:-
TGTTTCACAAATGCACGAATGTCACGATC
>Location:NODE_304263_length_4982_cov_28.985548	Coordinate:1813	Reads:1	Hits:1	Allocated_reads:1	Strand:-
TTTCACAAATGCACGAATGTCACGATC
>Location:NODE_304263_length_4982_cov_28.985548	Coordinate:1814	Reads:22	Hits:1	Allocated_reads:22	Strand:-
TGTTTCACAAATGCACGAATGTCACGAT
>Location:NODE_304263_length_4982_cov_28.985548	Coordinate:1815	Reads:6	Hits:1	Allocated_reads:6	Strand:-
TGTTTCACAAATGCACGAATGTCACGA
>Location:NODE_304263_length_4982_cov_28.985548	Coordinate:1816	Reads:1	Hits:1	Allocated_reads:1	Strand:-
TGTTTCACAAATGCACGAATGTCACG
>Location:NODE_304263_length_4982_cov_28.985548	Coordinate:1821	Reads:1	Hits:1	Allocated_reads:1	Strand:+
CATTCGTGCATTTGTGAAACATTG
>Location:NODE_304263_length_4982_cov_28.985548	Coordinate:1821	Reads:1	Hits:1	Allocated_reads:1	Strand:+
CATTCGTGCATTTGTGAAACATTGT
>Location:NODE_304263_length_4982_cov_28.985548	Coordinate:1821	Reads:2	Hits:1	Allocated_reads:2	Strand:+
CATTCGTGCATTTGTGAAACATTGTG
>Location:NODE_304263_length_4982_cov_28.985548	Coordinate:1828	Reads:1	Hits:1	Allocated_reads:1	Strand:-
TTGGCTGCAGCAGCACAATGTTTCACAAATGC
>Location:NODE_304263_length_4982_cov_28.985548	Coordinate:1832	Reads:14	Hits:1	Allocated_reads:14	Strand:+
TTGTGAAACATTGTGCTGCTGCAG
>Location:NODE_304263_length_4982_cov_28.985548	Coordinate:1832	Reads:1	Hits:1	Allocated_reads:1	Strand:+
TTGTGAAACATTGTGCTGCTGCAAA
>Location:NODE_304263_length_4982_cov_28.985548	Coordinate:1832	Reads:1	Hits:1	Allocated_reads:1	Strand:+
TTGTGAAACATTGTGCTGCTGCAGC
>Location:NODE_304263_length_4982_cov_28.985548	Coordinate:1832	Reads:1	Hits:1	Allocated_reads:1	Strand:+
TTGTGAAACATTGTGCTGCTGCATT
>Location:NODE_304263_length_4982_cov_28.985548	Coordinate:1832	Reads:1	Hits:1	Allocated_reads:1	Strand:+
TTGTGAAACATTGTGCTGCTGCAGCC
>Location:NODE_304263_length_4982_cov_28.985548	Coordinate:1832	Reads:3	Hits:1	Allocated_reads:3	Strand:+
TTGTGAAACATTGTGCTGCTGCAGCCAA
>Location:NODE_304263_length_4982_cov_28.985548	Coordinate:1840	Reads:1	Hits:1	Allocated_reads:1	Strand:-
TCACAGTTGGCTGCAGCAGCACAATG
>Location:NODE_304263_length_4982_cov_28.985548	Coordinate:1840	Reads:3	Hits:1	Allocated_reads:3	Strand:-
TCATTTTCACAGTTGGCTGCAGCAGCACAATG
>Location:NODE_304263_length_4982_cov_28.985548	Coordinate:1840	Reads:2	Hits:1	Allocated_reads:2	Strand:-
TTCACAGTTGGCTGCAGCAGCACAATG
>Location:NODE_304263_length_4982_cov_28.985548	Coordinate:1840	Reads:3	Hits:1	Allocated_reads:3	Strand:-
TTTCACAGTTGGCTGCAGCAGCACAATG
>Location:NODE_304263_length_4982_cov_28.985548	Coordinate:1840	Reads:1	Hits:1	Allocated_reads:1	Strand:-
TTTTCACAGTTGGCTGCAGCAGCACAATT
>Location:NODE_304263_length_4982_cov_28.985548	Coordinate:1840	Reads:54	Hits:1	Allocated_reads:54	Strand:-
TTTTCACAGTTGGCTGCAGCAGCACAATG
>Location:NODE_304263_length_4982_cov_28.985548	Coordinate:1842	Reads:1	Hits:1	Allocated_reads:1	Strand:-
CATTTTCACAGTTGGCTGCAGCAGCAATT
>Location:NODE_304263_length_4982_cov_28.985548	Coordinate:1842	Reads:1	Hits:1	Allocated_reads:1	Strand:-
TCATTTTCACAGTTGGCTGCAGCAGCACAA
>Location:NODE_304263_length_4982_cov_28.985548	Coordinate:1844	Reads:3	Hits:1	Allocated_reads:3	Strand:-
TCATTTTCACAGTTGGCTGCAGCAGCAC
>Location:NODE_304263_length_4982_cov_28.985548	Coordinate:1845	Reads:1	Hits:1	Allocated_reads:1	Strand:-
ATCATTTTCACAGTTGGCTGCAGCAGCA
>Location:NODE_304263_length_4982_cov_28.985548	Coordinate:1845	Reads:1	Hits:1	Allocated_reads:1	Strand:-
CATCATTTTCACAGTTGGCTGCAGCAGCA
>Location:NODE_304263_length_4982_cov_28.985548	Coordinate:1845	Reads:4	Hits:1	Allocated_reads:4	Strand:-
TCATCATTTTCACAGTTGGCTGCAGCAGCA
>Location:NODE_304263_length_4982_cov_28.985548	Coordinate:1845	Reads:4	Hits:1	Allocated_reads:4	Strand:-
TCATTTTCACAGTTGGCTGCAGCAGCA
>Location:NODE_304263_length_4982_cov_28.985548	Coordinate:1846	Reads:2	Hits:1	Allocated_reads:2	Strand:-
CATCATTTTCACAGTTGGCTGCAGCAGC
>Location:NODE_304263_length_4982_cov_28.985548	Coordinate:1846	Reads:7	Hits:1	Allocated_reads:7	Strand:-
TCATCATTTTCACAGTTGGCTGCAGCAGC
>Location:NODE_304263_length_4982_cov_28.985548	Coordinate:1846	Reads:1	Hits:1	Allocated_reads:1	Strand:-
TCATTTTCACAGTTGGCTGCAGCAGT
>Location:NODE_304263_length_4982_cov_28.985548	Coordinate:1846	Reads:19	Hits:1	Allocated_reads:19	Strand:-
TCATTTTCACAGTTGGCTGCAGCAGC
>Location:NODE_304263_length_4982_cov_28.985548	Coordinate:1848	Reads:1	Hits:1	Allocated_reads:1	Strand:-
CATCATTTTCACAGTTGGCTGCAGCA
>Location:NODE_304263_length_4982_cov_28.985548	Coordinate:1848	Reads:1	Hits:1	Allocated_reads:1	Strand:-
TCATCATTTTCACAGTTGGCTGCAGCA
>Location:NODE_304263_length_4982_cov_28.985548	Coordinate:1849	Reads:1	Hits:1	Allocated_reads:1	Strand:-
CATCATTTTCACAGTTGGCTGCAGC
>Location:NODE_304263_length_4982_cov_28.985548	Coordinate:1849	Reads:1	Hits:1	Allocated_reads:1	Strand:-
TCATCATTTTCACAGTTGGCTGCAGC
>Location:NODE_304263_length_4982_cov_28.985548	Coordinate:1850	Reads:1	Hits:1	Allocated_reads:1	Strand:-
TCATCATTTTCACAGTTGGCTGTCT
>Location:NODE_304263_length_4982_cov_28.985548	Coordinate:1854	Reads:1	Hits:1	Allocated_reads:1	Strand:-
TAGCAGGTCATCATTTTCACAGTTGGCT
>Location:NODE_304263_length_4982_cov_28.985548	Coordinate:1855	Reads:2	Hits:1	Allocated_reads:2	Strand:-
TAGCAGGTCATCATTTTCACAGTTGGC
>Location:NODE_304263_length_4982_cov_28.985548	Coordinate:1858	Reads:1	Hits:1	Allocated_reads:1	Strand:-
GGGATAGCAGGTCATCATTTTCACAGTT
>Location:NODE_304263_length_4982_cov_28.985548	Coordinate:1864	Reads:1	Hits:1	Allocated_reads:1	Strand:-
TTGTGGGGATAGCAGGTCATCATTTTT
>Location:NODE_304263_length_4982_cov_28.985548	Coordinate:1869	Reads:1	Hits:1	Allocated_reads:1	Strand:-
AAAGCATTGTGGGGATAGCAGGTCATCA
>Location:NODE_304263_length_4982_cov_28.985548	Coordinate:1869	Reads:1	Hits:1	Allocated_reads:1	Strand:+
TGATGACCTGCTATCCCCACAATGCTT
>Location:NODE_304263_length_4982_cov_28.985548	Coordinate:1870	Reads:1	Hits:1	Allocated_reads:1	Strand:-
AAGCATTGTGGGGATAGCAGGTCATC
>Location:NODE_304263_length_4982_cov_28.985548	Coordinate:1874	Reads:1	Hits:1	Allocated_reads:1	Strand:-
CACTATAAAAGCATTGTGGGGATAGCAGGT
>Location:NODE_304263_length_4982_cov_28.985548	Coordinate:1883	Reads:1	Hits:1	Allocated_reads:1	Strand:-
TTGTCAGTGTTCACTATAAAAGCATTGTGGGG
>Location:NODE_304263_length_4982_cov_28.985548	Coordinate:1885	Reads:1	Hits:1	Allocated_reads:1	Strand:-
TGTCAGTGTTCACTATAAAAGCATTGTGG
>Location:NODE_304263_length_4982_cov_28.985548	Coordinate:1892	Reads:4	Hits:1	Allocated_reads:4	Strand:-
TACAGTTTGTCAGTGTTCACTATAAAAGC
>Location:NODE_304263_length_4982_cov_28.985548	Coordinate:1893	Reads:1	Hits:1	Allocated_reads:1	Strand:-
ACAGTTTGTCAGTGTTCACTATAAAAG
>Location:NODE_304263_length_4982_cov_28.985548	Coordinate:1893	Reads:5	Hits:1	Allocated_reads:5	Strand:-
TACAGTTTGTCAGTGTTCACTATAAAAG
>Location:NODE_304263_length_4982_cov_28.985548	Coordinate:1894	Reads:1	Hits:1	Allocated_reads:1	Strand:-
TACAGTTTGTCAGTGTTCACTATAAAA
>Location:NODE_304263_length_4982_cov_28.985548	Coordinate:1902	Reads:1	Hits:1	Allocated_reads:1	Strand:+
TGAACACTGACAAACTGTACCAGG
>Location:NODE_304263_length_4982_cov_28.985548	Coordinate:1902	Reads:1	Hits:1	Allocated_reads:1	Strand:+
TGAACACTGACAAACTGTACCAGGTACATT
>Location:NODE_304263_length_4982_cov_28.985548	Coordinate:1904	Reads:7	Hits:1	Allocated_reads:7	Strand:+
AACACTGACAAACTGTACCAGGTACATT
>Location:NODE_304263_length_4982_cov_28.985548	Coordinate:1904	Reads:2	Hits:1	Allocated_reads:2	Strand:+
AACACTGACAAACTGTACCAGGTACATTT
>Location:NODE_304263_length_4982_cov_28.985548	Coordinate:1905	Reads:1	Hits:1	Allocated_reads:1	Strand:+
ACACTGACAAACTGTACCAGGTACAT
>Location:NODE_304263_length_4982_cov_28.985548	Coordinate:1905	Reads:57	Hits:1	Allocated_reads:57	Strand:+
ACACTGACAAACTGTACCAGGTACATT
>Location:NODE_304263_length_4982_cov_28.985548	Coordinate:1905	Reads:6	Hits:1	Allocated_reads:6	Strand:+
ACACTGACAAACTGTACCAGGTACATTT
>Location:NODE_304263_length_4982_cov_28.985548	Coordinate:1906	Reads:13	Hits:1	Allocated_reads:13	Strand:+
CACTGACAAACTGTACCAGGTACATT
>Location:NODE_304263_length_4982_cov_28.985548	Coordinate:1906	Reads:5	Hits:1	Allocated_reads:5	Strand:+
CACTGACAAACTGTACCAGGTACATTT
>Location:NODE_304263_length_4982_cov_28.985548	Coordinate:1908	Reads:1	Hits:1	Allocated_reads:1	Strand:+
CTGACAAACTGTACCAGGTACATT
>Location:NODE_304263_length_4982_cov_28.985548	Coordinate:1943	Reads:2	Hits:1	Allocated_reads:2	Strand:-
TATTGTTTATTGTGTTTTTTAAGACTT
>Location:NODE_304263_length_4982_cov_28.985548	Coordinate:1944	Reads:1	Hits:1	Allocated_reads:1	Strand:-
TGTATTGTTTATTGTGTTTTTTAAGACT
>Location:NODE_304263_length_4982_cov_28.985548	Coordinate:1946	Reads:1	Hits:1	Allocated_reads:1	Strand:-
TTTATTGTATTGTTTATTGTGTTTTTTAAGA
>Location:NODE_304263_length_4982_cov_28.985548	Coordinate:1948	Reads:2	Hits:1	Allocated_reads:2	Strand:-
TATTGTATTGTTTATTGTGTTTTTTAA
>Location:NODE_304263_length_4982_cov_28.985548	Coordinate:1954	Reads:1	Hits:1	Allocated_reads:1	Strand:-
TGTTTTTTTATTGTATTGTTTATTGTGTT
>Location:NODE_304263_length_4982_cov_28.985548	Coordinate:1954	Reads:1	Hits:1	Allocated_reads:1	Strand:-
TTGTTTTTTTATTGTATTGTTTATTGTGTT
>Location:NODE_304263_length_4982_cov_28.985548	Coordinate:1956	Reads:1	Hits:1	Allocated_reads:1	Strand:-
TGTTGTTTTTTTATTGTATTGTTTATTGTG
>Location:NODE_304263_length_4982_cov_28.985548	Coordinate:1959	Reads:7	Hits:1	Allocated_reads:7	Strand:-
TGTTGTTGTTTTTTTATTGTATTGTTTATT
>Location:NODE_304263_length_4982_cov_28.985548	Coordinate:1960	Reads:9	Hits:1	Allocated_reads:9	Strand:-
TGTTGTTGTTTTTTTATTGTATTGTTTAT
>Location:NODE_304263_length_4982_cov_28.985548	Coordinate:1960	Reads:1	Hits:1	Allocated_reads:1	Strand:-
TGTTGTTTTTTTATTGTATTGTTTAT
>Location:NODE_304263_length_4982_cov_28.985548	Coordinate:1961	Reads:2	Hits:1	Allocated_reads:2	Strand:-
TGTTGTTGTTTTTTTATTGTATTGTTTA
>Location:NODE_304263_length_4982_cov_28.985548	Coordinate:1963	Reads:5	Hits:1	Allocated_reads:5	Strand:-
TGTTGTTGTTTTTTTATTGTATTGTT
>Location:NODE_304263_length_4982_cov_28.985548	Coordinate:1964	Reads:1	Hits:1	Allocated_reads:1	Strand:-
TGTTGTTGTTTTTTTATTGTATTGT
>Location:NODE_304263_length_4982_cov_28.985548	Coordinate:1965	Reads:1	Hits:1	Allocated_reads:1	Strand:+
CAATACAATAAAAAAACAACAACATGT
>Location:NODE_304263_length_4982_cov_28.985548	Coordinate:1978	Reads:1	Hits:1	Allocated_reads:1	Strand:-
GATGGCTTTAGAAAAACATGTTGTTGTTT
>Location:NODE_304263_length_4982_cov_28.985548	Coordinate:1978	Reads:3	Hits:1	Allocated_reads:3	Strand:-
TGATGGCTTTAGAAAAACATGTTGTTGTTT
>Location:NODE_304263_length_4982_cov_28.985548	Coordinate:1979	Reads:2	Hits:1	Allocated_reads:2	Strand:-
TGATGGCTTTAGAAAAACATGTTGTTGTT
>Location:NODE_304263_length_4982_cov_28.985548	Coordinate:1979	Reads:3	Hits:1	Allocated_reads:3	Strand:-
TGGCTTTAGAAAAACATGTTGTTGTT
>Location:NODE_304263_length_4982_cov_28.985548	Coordinate:1980	Reads:1	Hits:1	Allocated_reads:1	Strand:+
ACAACAACATGTTTTTCTAAAGCCA
>Location:NODE_304263_length_4982_cov_28.985548	Coordinate:1980	Reads:1	Hits:1	Allocated_reads:1	Strand:-
GATGGCTTTAGAAAAACATGTTGTTGT
>Location:NODE_304263_length_4982_cov_28.985548	Coordinate:1980	Reads:1	Hits:1	Allocated_reads:1	Strand:-
TATGATGGCTTTAGAAAAACATGTTGTTGT
>Location:NODE_304263_length_4982_cov_28.985548	Coordinate:1980	Reads:3	Hits:1	Allocated_reads:3	Strand:-
TGATGGCTTTAGAAAAACATGTTGTTGT
>Location:NODE_304263_length_4982_cov_28.985548	Coordinate:1980	Reads:2	Hits:1	Allocated_reads:2	Strand:-
TGTATGATGGCTTTAGAAAAACATGTTGTTGT
>Location:NODE_304263_length_4982_cov_28.985548	Coordinate:1981	Reads:1	Hits:1	Allocated_reads:1	Strand:-
TATGATGGCTTTAGAAAAACATGTTGTTT
>Location:NODE_304263_length_4982_cov_28.985548	Coordinate:1982	Reads:2	Hits:1	Allocated_reads:2	Strand:-
TGATGGCTTTAGAAAAACATGTTGTT
>Location:NODE_304263_length_4982_cov_28.985548	Coordinate:1982	Reads:1	Hits:1	Allocated_reads:1	Strand:-
TTGTATGATGGCTTTAGAAAAACATGTTGTT
>Location:NODE_304263_length_4982_cov_28.985548	Coordinate:1983	Reads:1	Hits:1	Allocated_reads:1	Strand:-
TGTATGATGGCTTTAGAAAAACATGTTGT
>Location:NODE_304263_length_4982_cov_28.985548	Coordinate:1983	Reads:1	Hits:1	Allocated_reads:1	Strand:-
TTGTATGATGGCTTTAGAAAAACATGTTGT
>Location:NODE_304263_length_4982_cov_28.985548	Coordinate:1986	Reads:1	Hits:1	Allocated_reads:1	Strand:-
TGTATGATGGCTTTAGAAAAACATGT
>Location:NODE_304263_length_4982_cov_28.985548	Coordinate:1986	Reads:1	Hits:1	Allocated_reads:1	Strand:-
TTGTATGATGGCTTTAGAAAAACATGT
>Location:NODE_304263_length_4982_cov_28.985548	Coordinate:1986	Reads:3	Hits:1	Allocated_reads:3	Strand:-
TTTGTATGATGGCTTTAGAAAAACATGT
>Location:NODE_304263_length_4982_cov_28.985548	Coordinate:1989	Reads:1	Hits:1	Allocated_reads:1	Strand:-
TTTTGTATGATGGCTTTAGAAAAACA
>Location:NODE_304263_length_4982_cov_28.985548	Coordinate:1989	Reads:2	Hits:1	Allocated_reads:2	Strand:-
TTTTTTGTATGATGGCTTTAGAAAAACA
>Location:NODE_304263_length_4982_cov_28.985548	Coordinate:1999	Reads:1	Hits:1	Allocated_reads:1	Strand:-
TAGAAACAGCATTTTTTGTATGATGGCTT
>Location:NODE_304263_length_4982_cov_28.985548	Coordinate:2000	Reads:5	Hits:1	Allocated_reads:5	Strand:-
TAGAAACAGCATTTTTTGTATGATGGCT
>Location:NODE_304263_length_4982_cov_28.985548	Coordinate:2001	Reads:2	Hits:1	Allocated_reads:2	Strand:-
AGATAGAAACAGCATTTTTTGTATGATGGC
>Location:NODE_304263_length_4982_cov_28.985548	Coordinate:2001	Reads:2	Hits:1	Allocated_reads:2	Strand:-
GATAGAAACAGCATTTTTTGTATGATGGC
>Location:NODE_304263_length_4982_cov_28.985548	Coordinate:2001	Reads:7	Hits:1	Allocated_reads:7	Strand:-
TAAGATAGAAACAGCATTTTTTGTATGATGGC
>Location:NODE_304263_length_4982_cov_28.985548	Coordinate:2001	Reads:6	Hits:1	Allocated_reads:6	Strand:-
TAGAAACAGCATTTTTTGTATGATGGC
>Location:NODE_304263_length_4982_cov_28.985548	Coordinate:2003	Reads:2	Hits:1	Allocated_reads:2	Strand:-
TAAGATAGAAACAGCATTTTTTGTATGATG
>Location:NODE_304263_length_4982_cov_28.985548	Coordinate:2004	Reads:1	Hits:1	Allocated_reads:1	Strand:-
TAAGATAGAAACAGCATTTTTTGTATGAT
>Location:NODE_304263_length_4982_cov_28.985548	Coordinate:2005	Reads:1	Hits:1	Allocated_reads:1	Strand:-
GGTAAGATAGAAACAGCATTTTTTGTATGA
>Location:NODE_304263_length_4982_cov_28.985548	Coordinate:2005	Reads:1	Hits:1	Allocated_reads:1	Strand:-
TAAGATAGAAACAGCATTTTTTGTATGG
>Location:NODE_304263_length_4982_cov_28.985548	Coordinate:2005	Reads:5	Hits:1	Allocated_reads:5	Strand:-
TAAGATAGAAACAGCATTTTTTGTATGA
>Location:NODE_304263_length_4982_cov_28.985548	Coordinate:2008	Reads:1	Hits:1	Allocated_reads:1	Strand:-
GGGTAAGATAGAAACAGCATTTTTTGTA
>Location:NODE_304263_length_4982_cov_28.985548	Coordinate:2008	Reads:1	Hits:1	Allocated_reads:1	Strand:-
TAAGATAGAAACAGCATTTTTTGTA
>Location:NODE_304263_length_4982_cov_28.985548	Coordinate:2008	Reads:1	Hits:1	Allocated_reads:1	Strand:-
TGAGCGGGTAAGATAGAAACAGCATTTTTTGTA
>Location:NODE_304263_length_4982_cov_28.985548	Coordinate:2009	Reads:1	Hits:1	Allocated_reads:1	Strand:-
TGAGCGGGTAAGATAGAAACAGCATTTTTTGT
>Location:NODE_304263_length_4982_cov_28.985548	Coordinate:2011	Reads:1	Hits:1	Allocated_reads:1	Strand:-
AGCGGGTAAGATAGAAACAGCATTTTTT
>Location:NODE_304263_length_4982_cov_28.985548	Coordinate:2012	Reads:1	Hits:1	Allocated_reads:1	Strand:-
TGAGCGGGTAAGATAGAAACAGCATTTTT
>Location:NODE_304263_length_4982_cov_28.985548	Coordinate:2017	Reads:1	Hits:1	Allocated_reads:1	Strand:-
TCGGTGTTGAGCGGGTAAGATAGAAACAGCA
>Location:NODE_304263_length_4982_cov_28.985548	Coordinate:2018	Reads:1	Hits:1	Allocated_reads:1	Strand:-
TGTTGAGCGGGTAAGATAGAAACAGC
>Location:NODE_304263_length_4982_cov_28.985548	Coordinate:2020	Reads:1	Hits:1	Allocated_reads:1	Strand:-
TCGGTGTTGAGCGGGTAAGATAGAAACT
>Location:NODE_304263_length_4982_cov_28.985548	Coordinate:2020	Reads:1	Hits:1	Allocated_reads:1	Strand:-
TGTCGGTGTTGAGCGGGTAAGATAGAAACA
>Location:NODE_304263_length_4982_cov_28.985548	Coordinate:2023	Reads:1	Hits:1	Allocated_reads:1	Strand:-
CATGTCGGTGTTGAGCGGGTAAGATAGAA
>Location:NODE_304263_length_4982_cov_28.985548	Coordinate:2024	Reads:2	Hits:1	Allocated_reads:2	Strand:-
TGCATGTCGGTGTTGAGCGGGTAAGATAGA
>Location:NODE_304263_length_4982_cov_28.985548	Coordinate:2026	Reads:1	Hits:1	Allocated_reads:1	Strand:-
TCTGCATGTCGGTGTTGAGCGGGTAAGATA
>Location:NODE_304263_length_4982_cov_28.985548	Coordinate:2026	Reads:3	Hits:1	Allocated_reads:3	Strand:-
TGCATGTCGGTGTTGAGCGGGTAAGATA
>Location:NODE_304263_length_4982_cov_28.985548	Coordinate:2026	Reads:1	Hits:1	Allocated_reads:1	Strand:-
TGTCGGTGTTGAGCGGGTAAGATA
>Location:NODE_304263_length_4982_cov_28.985548	Coordinate:2027	Reads:1	Hits:1	Allocated_reads:1	Strand:-
TCTGCATGTCGGTGTTGAGCGGGTAAGAT
>Location:NODE_304263_length_4982_cov_28.985548	Coordinate:2028	Reads:1	Hits:1	Allocated_reads:1	Strand:-
AGTCTGCATGTCGGTGTTGAGCGGGTAAGA
>Location:NODE_304263_length_4982_cov_28.985548	Coordinate:2028	Reads:2	Hits:1	Allocated_reads:2	Strand:-
GTCTGCATGTCGGTGTTGAGCGGGTAAGA
>Location:NODE_304263_length_4982_cov_28.985548	Coordinate:2028	Reads:1	Hits:1	Allocated_reads:1	Strand:-
TCTGCATGTCGGTGTTGAGCGGGTAAGA
>Location:NODE_304263_length_4982_cov_28.985548	Coordinate:2030	Reads:1	Hits:1	Allocated_reads:1	Strand:-
TGCATGTCGGTGTTGAGCGGGTAT
>Location:NODE_304263_length_4982_cov_28.985548	Coordinate:2030	Reads:1	Hits:1	Allocated_reads:1	Strand:-
TTCAGTCTGCATGTCGGTGTTGAGCGGGTAA
>Location:NODE_304263_length_4982_cov_28.985548	Coordinate:2031	Reads:1	Hits:1	Allocated_reads:1	Strand:-
AGTCTGCATGTCGGTGTTGAGCGGGTA
>Location:NODE_304263_length_4982_cov_28.985548	Coordinate:2031	Reads:1	Hits:1	Allocated_reads:1	Strand:-
TCAGTCTGCATGTCGGTGTTGAGCGGTCT
>Location:NODE_304263_length_4982_cov_28.985548	Coordinate:2031	Reads:2	Hits:1	Allocated_reads:2	Strand:-
TCAGTCTGCATGTCGGTGTTGAGCGGGTA
>Location:NODE_304263_length_4982_cov_28.985548	Coordinate:2032	Reads:3	Hits:1	Allocated_reads:3	Strand:-
CAGTCTGCATGTCGGTGTTGAGCGGGT
>Location:NODE_304263_length_4982_cov_28.985548	Coordinate:2032	Reads:2	Hits:1	Allocated_reads:2	Strand:-
TTCAGTCTGCATGTCGGTGTTGAGCGGGT
>Location:NODE_304263_length_4982_cov_28.985548	Coordinate:2033	Reads:1	Hits:1	Allocated_reads:1	Strand:-
TTCAGTCTGCATGTCGGTGTTGAGCGGG
>Location:NODE_304263_length_4982_cov_28.985548	Coordinate:2034	Reads:1	Hits:1	Allocated_reads:1	Strand:+
CCGCTCAACACCGACATGCAGACTGAAGG
>Location:NODE_304263_length_4982_cov_28.985548	Coordinate:2034	Reads:1	Hits:1	Allocated_reads:1	Strand:-
CTTCAGTCTGCATGTCGGTGTTGAGCGG
>Location:NODE_304263_length_4982_cov_28.985548	Coordinate:2034	Reads:1	Hits:1	Allocated_reads:1	Strand:-
TGCCTTCAGTCTGCATGTCGGTGTTGAGCGT
>Location:NODE_304263_length_4982_cov_28.985548	Coordinate:2034	Reads:2	Hits:1	Allocated_reads:2	Strand:-
TTCAGTCTGCATGTCGGTGTTGAGCGT
>Location:NODE_304263_length_4982_cov_28.985548	Coordinate:2035	Reads:1	Hits:1	Allocated_reads:1	Strand:-
TTCAGTCTGCATGTCGGTGTTGAGCG
>Location:NODE_304263_length_4982_cov_28.985548	Coordinate:2036	Reads:1	Hits:1	Allocated_reads:1	Strand:-
TCAGTCTGCATGTCGGTGTTGAGC
>Location:NODE_304263_length_4982_cov_28.985548	Coordinate:2036	Reads:1	Hits:1	Allocated_reads:1	Strand:-
TGCCTTCAGTCTGCATGTCGGTGTTGAGT
>Location:NODE_304263_length_4982_cov_28.985548	Coordinate:2036	Reads:8	Hits:1	Allocated_reads:8	Strand:-
TGCCTTCAGTCTGCATGTCGGTGTTGAGC
>Location:NODE_304263_length_4982_cov_28.985548	Coordinate:2036	Reads:1	Hits:1	Allocated_reads:1	Strand:-
TTCAGTCTGCATGTCGGTGTTGAGC
>Location:NODE_304263_length_4982_cov_28.985548	Coordinate:2036	Reads:1	Hits:1	Allocated_reads:1	Strand:-
TTTGCCTTCAGTCTGCATGTCGGTGTTGAGT
>Location:NODE_304263_length_4982_cov_28.985548	Coordinate:2037	Reads:1	Hits:1	Allocated_reads:1	Strand:+
CTCAACACCGACATGCAGACTGAAGGCA
>Location:NODE_304263_length_4982_cov_28.985548	Coordinate:2037	Reads:1	Hits:1	Allocated_reads:1	Strand:-
TTTGCCTTCAGTCTGCATGTCGGTGTTGTT
>Location:NODE_304263_length_4982_cov_28.985548	Coordinate:2038	Reads:4	Hits:1	Allocated_reads:4	Strand:+
TCAACACCGACATGCAGACTGAAGG
>Location:NODE_304263_length_4982_cov_28.985548	Coordinate:2038	Reads:1	Hits:1	Allocated_reads:1	Strand:+
TCAACACCGACATGCAGACTGAAGGCA
>Location:NODE_304263_length_4982_cov_28.985548	Coordinate:2039	Reads:1	Hits:1	Allocated_reads:1	Strand:-
AATTTGCCTTCAGTCTGCATGTCGGTGTTT
>Location:NODE_304263_length_4982_cov_28.985548	Coordinate:2039	Reads:4	Hits:1	Allocated_reads:4	Strand:+
CAACACCGACATGCAGACTGAAGG
>Location:NODE_304263_length_4982_cov_28.985548	Coordinate:2040	Reads:3	Hits:1	Allocated_reads:3	Strand:+
AACACCGACATGCAGACTGAAGGCA
>Location:NODE_304263_length_4982_cov_28.985548	Coordinate:2044	Reads:2	Hits:1	Allocated_reads:2	Strand:+
CCGACATGCAGACTGAAGGCAAATTTGTA
>Location:NODE_304263_length_4982_cov_28.985548	Coordinate:2046	Reads:1	Hits:1	Allocated_reads:1	Strand:+
GACATGCAGACTGAAGGCAAATTTGTA
>Location:NODE_304263_length_4982_cov_28.985548	Coordinate:2050	Reads:1	Hits:1	Allocated_reads:1	Strand:+
TGCAGACTGAAGGCAAATTTGTAGG
>Location:NODE_304263_length_4982_cov_28.985548	Coordinate:2050	Reads:1	Hits:1	Allocated_reads:1	Strand:+
TGCAGACTGAAGGCAAATTTGTAGGT
>Location:NODE_304263_length_4982_cov_28.985548	Coordinate:2054	Reads:1	Hits:1	Allocated_reads:1	Strand:+
GACTGAAGGCAAATTTGTAGGTAGCT
>Location:NODE_304263_length_4982_cov_28.985548	Coordinate:2054	Reads:1	Hits:1	Allocated_reads:1	Strand:-
TGAGCTACCTACAAATTTGCCTTCAGTC
>Location:NODE_304263_length_4982_cov_28.985548	Coordinate:2055	Reads:1	Hits:1	Allocated_reads:1	Strand:+
ACTGAAGGCAAATTTGTAGGTAGC
>Location:NODE_304263_length_4982_cov_28.985548	Coordinate:2057	Reads:1	Hits:1	Allocated_reads:1	Strand:-
TTCCATCTGAGCTACCTACAAATTTGCCTTCA
>Location:NODE_304263_length_4982_cov_28.985548	Coordinate:2057	Reads:1	Hits:1	Allocated_reads:1	Strand:-
TTTTCCATCTGAGCTACCTACAAATTTGCCTTCA
>Location:NODE_304263_length_4982_cov_28.985548	Coordinate:2058	Reads:1	Hits:1	Allocated_reads:1	Strand:-
TTTTCCATCTGAGCTACCTACAAATTTGCCTTT
>Location:NODE_304263_length_4982_cov_28.985548	Coordinate:2059	Reads:1	Hits:1	Allocated_reads:1	Strand:-
CATCTGAGCTACCTACAAATTTGCCTT
>Location:NODE_304263_length_4982_cov_28.985548	Coordinate:2059	Reads:1	Hits:1	Allocated_reads:1	Strand:-
TTCCATCTGAGCTACCTACACATTTGCCTT
>Location:NODE_304263_length_4982_cov_28.985548	Coordinate:2059	Reads:5	Hits:1	Allocated_reads:5	Strand:-
TTCCATCTGAGCTACCTACAAATTTGCCTT
>Location:NODE_304263_length_4982_cov_28.985548	Coordinate:2059	Reads:4	Hits:1	Allocated_reads:4	Strand:-
TTTCCATCTGAGCTACCTACAAATTTGCCTT
>Location:NODE_304263_length_4982_cov_28.985548	Coordinate:2059	Reads:5	Hits:1	Allocated_reads:5	Strand:-
TTTTCCATCTGAGCTACCTACAAATTTGCCTT
>Location:NODE_304263_length_4982_cov_28.985548	Coordinate:2060	Reads:6	Hits:1	Allocated_reads:6	Strand:-
TCCATCTGAGCTACCTACAAATTTGCCT
>Location:NODE_304263_length_4982_cov_28.985548	Coordinate:2060	Reads:1	Hits:1	Allocated_reads:1	Strand:-
TTCCATCTGAGCTACCTACAAATTTGCCA
>Location:NODE_304263_length_4982_cov_28.985548	Coordinate:2060	Reads:11	Hits:1	Allocated_reads:11	Strand:-
TTCCATCTGAGCTACCTACAAATTTGCCT
>Location:NODE_304263_length_4982_cov_28.985548	Coordinate:2060	Reads:13	Hits:1	Allocated_reads:13	Strand:-
TTTCCATCTGAGCTACCTACAAATTTGCCT
>Location:NODE_304263_length_4982_cov_28.985548	Coordinate:2060	Reads:37	Hits:1	Allocated_reads:37	Strand:-
TTTTCCATCTGAGCTACCTACAAATTTGCCT
>Location:NODE_304263_length_4982_cov_28.985548	Coordinate:2061	Reads:1	Hits:1	Allocated_reads:1	Strand:-
TTCCATCTGAGCTACCTACAAATTTGCC
>Location:NODE_304263_length_4982_cov_28.985548	Coordinate:2061	Reads:2	Hits:1	Allocated_reads:2	Strand:-
TTTCCATCTGAGCTACCTACAAATTTGCC
>Location:NODE_304263_length_4982_cov_28.985548	Coordinate:2061	Reads:4	Hits:1	Allocated_reads:4	Strand:-
TTTTCCATCTGAGCTACCTACAAATTTGCC
>Location:NODE_304263_length_4982_cov_28.985548	Coordinate:2062	Reads:1	Hits:1	Allocated_reads:1	Strand:-
TCCATCTGAGCTACCTACAAATTTGC
>Location:NODE_304263_length_4982_cov_28.985548	Coordinate:2062	Reads:1	Hits:1	Allocated_reads:1	Strand:-
TTTCCATCTGAGCTACCTACAAATTTGC
>Location:NODE_304263_length_4982_cov_28.985548	Coordinate:2062	Reads:1	Hits:1	Allocated_reads:1	Strand:-
TTTTCCATCTGAGCTACCTACAAATTTGC
>Location:NODE_304263_length_4982_cov_28.985548	Coordinate:2063	Reads:1	Hits:1	Allocated_reads:1	Strand:-
TTTTCCATCTGAGCTACCTACAAATTTG
>Location:NODE_304263_length_4982_cov_28.985548	Coordinate:2065	Reads:3	Hits:1	Allocated_reads:3	Strand:-
TCTTTTCCATCTGAGCTACCTACAAATT
>Location:NODE_304263_length_4982_cov_28.985548	Coordinate:2065	Reads:1	Hits:1	Allocated_reads:1	Strand:-
TTCTTCTTTTCCATCTGAGCTACCTACAAATT
>Location:NODE_304263_length_4982_cov_28.985548	Coordinate:2065	Reads:10	Hits:1	Allocated_reads:10	Strand:-
TTCTTTTCCATCTGAGCTACCTACAAATT
>Location:NODE_304263_length_4982_cov_28.985548	Coordinate:2065	Reads:1	Hits:1	Allocated_reads:1	Strand:-
TTTTCCATCTGAGCTACCTACAAATT
>Location:NODE_304263_length_4982_cov_28.985548	Coordinate:2068	Reads:2	Hits:1	Allocated_reads:2	Strand:-
TCTTTTCCATCTGAGCTACCTACAA
>Location:NODE_304263_length_4982_cov_28.985548	Coordinate:2069	Reads:1	Hits:1	Allocated_reads:1	Strand:-
TTCTTCTTTTCCATCTGAGCTACCTACA
>Location:NODE_304263_length_4982_cov_28.985548	Coordinate:2070	Reads:1	Hits:1	Allocated_reads:1	Strand:-
TTTCTTCTTTTCCATCTGAGCTACCTAC
>Location:NODE_304263_length_4982_cov_28.985548	Coordinate:2072	Reads:1	Hits:1	Allocated_reads:1	Strand:-
TTCTTCTTTTCCATCTGAGCTACCT
>Location:NODE_304263_length_4982_cov_28.985548	Coordinate:2072	Reads:1	Hits:1	Allocated_reads:1	Strand:-
TTTCTTCTTTTCCATCTGAGCTACCT
>Location:NODE_304263_length_4982_cov_28.985548	Coordinate:2072	Reads:1	Hits:1	Allocated_reads:1	Strand:-
TTTCTTCTTTTCCATCTGAGCTGCCT
>Location:NODE_304263_length_4982_cov_28.985548	Coordinate:2073	Reads:1	Hits:1	Allocated_reads:1	Strand:-
TTTCTTCTTTTCCATCTGAGCTACC
>Location:NODE_304263_length_4982_cov_28.985548	Coordinate:2073	Reads:1	Hits:1	Allocated_reads:1	Strand:-
TTTTCTTCTTTTCCATCTGAGCTACC
>Location:NODE_304263_length_4982_cov_28.985548	Coordinate:2073	Reads:3	Hits:1	Allocated_reads:3	Strand:-
TTTTTCTTCTTTTCCATCTGAGCTACC
>Location:NODE_304263_length_4982_cov_28.985548	Coordinate:2073	Reads:2	Hits:1	Allocated_reads:2	Strand:-
TTTTTTCTTCTTTTCCATCTGAGCTACC
>Location:NODE_304263_length_4982_cov_28.985548	Coordinate:2076	Reads:1	Hits:1	Allocated_reads:1	Strand:-
AACTTTTTTCTTCTTTTCCATCTGAGCT
>Location:NODE_304263_length_4982_cov_28.985548	Coordinate:2076	Reads:1	Hits:1	Allocated_reads:1	Strand:-
ACTTTTTTCTTCTTTTCCATCTGAGCT
>Location:NODE_304263_length_4982_cov_28.985548	Coordinate:2076	Reads:1	Hits:1	Allocated_reads:1	Strand:-
ACTTTTTTCTTCTTTTCCATCTGGGCT
>Location:NODE_304263_length_4982_cov_28.985548	Coordinate:2076	Reads:4	Hits:1	Allocated_reads:4	Strand:-
TAACTTTTTTCTTCTTTTCCATCTGAGCT
>Location:NODE_304263_length_4982_cov_28.985548	Coordinate:2077	Reads:1	Hits:1	Allocated_reads:1	Strand:-
AACTTTTTTCTTCTTTTCCATCTGAGC
>Location:NODE_304263_length_4982_cov_28.985548	Coordinate:2077	Reads:6	Hits:1	Allocated_reads:6	Strand:-
TAACTTTTTTCTTCTTTTCCATCTGAGC
>Location:NODE_304263_length_4982_cov_28.985548	Coordinate:2078	Reads:1	Hits:1	Allocated_reads:1	Strand:+
CTCAGATGGAAAAGAAGAAAAAAGTT
>Location:NODE_304263_length_4982_cov_28.985548	Coordinate:2079	Reads:1	Hits:1	Allocated_reads:1	Strand:+
TCAGATGGAAAAGAAGAAAAAAGTT
>Location:NODE_304263_length_4982_cov_28.985548	Coordinate:2080	Reads:1	Hits:1	Allocated_reads:1	Strand:+
CAGATGGAAAAGAAGAAAAAAGTTAATA
>Location:NODE_304263_length_4982_cov_28.985548	Coordinate:2081	Reads:1	Hits:1	Allocated_reads:1	Strand:-
TAATTAACTTTTTTCTTCTTTTCCATCT
>Location:NODE_304263_length_4982_cov_28.985548	Coordinate:2082	Reads:1	Hits:1	Allocated_reads:1	Strand:-
TAATTAACTTTTTTCTTCTTTTCCATC
>Location:NODE_304263_length_4982_cov_28.985548	Coordinate:2082	Reads:1	Hits:1	Allocated_reads:1	Strand:-
TTTTAATTAACTTTTTTCTTCTTTTCCATC
>Location:NODE_304263_length_4982_cov_28.985548	Coordinate:2098	Reads:1	Hits:1	Allocated_reads:1	Strand:-
AGCTCACTGCACTGATTTTAATTAACTTT
>Location:NODE_304263_length_4982_cov_28.985548	Coordinate:2100	Reads:1	Hits:1	Allocated_reads:1	Strand:-
TAAGCTCACTGCACTGATTTTAATTAACT
>Location:NODE_304263_length_4982_cov_28.985548	Coordinate:2100	Reads:1	Hits:1	Allocated_reads:1	Strand:-
TTAAGCTCACTGCACTGATTTTAATTAACT
>Location:NODE_304263_length_4982_cov_28.985548	Coordinate:2101	Reads:1	Hits:1	Allocated_reads:1	Strand:-
TAAGCTCACTGCACTGATTTTAATTAAC
>Location:NODE_304263_length_4982_cov_28.985548	Coordinate:2103	Reads:1	Hits:1	Allocated_reads:1	Strand:-
TTTAAGCTCACTGCACTGATTTTAATTA
>Location:NODE_304263_length_4982_cov_28.985548	Coordinate:2107	Reads:1	Hits:1	Allocated_reads:1	Strand:-
TTCACCTTTAAGCTCACTGCACTGATTTTA
>Location:NODE_304263_length_4982_cov_28.985548	Coordinate:2108	Reads:1	Hits:1	Allocated_reads:1	Strand:-
TCACCTTTAAGCTCACTGCACTGATTTT
>Location:NODE_304263_length_4982_cov_28.985548	Coordinate:2109	Reads:2	Hits:1	Allocated_reads:2	Strand:-
TTCACCTTTAAGCTCACTGCACTGATTT
>Location:NODE_304263_length_4982_cov_28.985548	Coordinate:2110	Reads:1	Hits:1	Allocated_reads:1	Strand:-
AACATTCACCTTTAAGCTCACTGCACTGATT
>Location:NODE_304263_length_4982_cov_28.985548	Coordinate:2112	Reads:1	Hits:1	Allocated_reads:1	Strand:-
AACATTCACCTTTAAGCTCACTGCACTGA
>Location:NODE_304263_length_4982_cov_28.985548	Coordinate:2112	Reads:1	Hits:1	Allocated_reads:1	Strand:-
TAACATTCACCTTTAAGCTCACTGCACTGA
>Location:NODE_304263_length_4982_cov_28.985548	Coordinate:2112	Reads:2	Hits:1	Allocated_reads:2	Strand:-
TAACATTCACCTTTAAGCTCACTGCACTGT
>Location:NODE_304263_length_4982_cov_28.985548	Coordinate:2114	Reads:1	Hits:1	Allocated_reads:1	Strand:-
AACATTCACCTTTAAGCTCACTGCACT
>Location:NODE_304263_length_4982_cov_28.985548	Coordinate:2114	Reads:14	Hits:1	Allocated_reads:14	Strand:-
TAACATTCACCTTTAAGCTCACTGCACT
>Location:NODE_304263_length_4982_cov_28.985548	Coordinate:2114	Reads:4	Hits:1	Allocated_reads:4	Strand:-
TTAACATTCACCTTTAAGCTCACTGCACT
>Location:NODE_304263_length_4982_cov_28.985548	Coordinate:2115	Reads:1	Hits:1	Allocated_reads:1	Strand:-
TAACATTCACCTTTAAGCTCACTGCAC
>Location:NODE_304263_length_4982_cov_28.985548	Coordinate:2129	Reads:1	Hits:1	Allocated_reads:1	Strand:-
CACCCCCTTTCTTTAACATTCACCTT
>Location:NODE_304263_length_4982_cov_28.985548	Coordinate:2151	Reads:2	Hits:1	Allocated_reads:2	Strand:-
TCGTCACCTACATCCCCCTACCCCCACC
>Location:NODE_304263_length_4982_cov_28.985548	Coordinate:2155	Reads:1	Hits:1	Allocated_reads:1	Strand:-
TCCACCTCGTCACCTACATCCCCCTACCCC
>Location:NODE_304263_length_4982_cov_28.985548	Coordinate:2156	Reads:1	Hits:1	Allocated_reads:1	Strand:-
TCCTCCACCTCGTCACCTACATCCCCCTACCC
>Location:NODE_304263_length_4982_cov_28.985548	Coordinate:2157	Reads:1	Hits:1	Allocated_reads:1	Strand:-
TCCACCTCGTCACCTACATCCCCCTACC
>Location:NODE_304263_length_4982_cov_28.985548	Coordinate:2158	Reads:1	Hits:1	Allocated_reads:1	Strand:-
TCCTCCACCTCGTCACCTACATCCCCCTAC
>Location:NODE_304263_length_4982_cov_28.985548	Coordinate:2159	Reads:1	Hits:1	Allocated_reads:1	Strand:-
TCCTCCACCTCGTCACCTACATCCCCCTA
>Location:NODE_304263_length_4982_cov_28.985548	Coordinate:2160	Reads:1	Hits:1	Allocated_reads:1	Strand:-
TCCTCCACCTCGTCACCTACATCCCCCT
>Location:NODE_304263_length_4982_cov_28.985548	Coordinate:2161	Reads:2	Hits:1	Allocated_reads:2	Strand:-
TCCTCCACCTCGTCACCTACATCCCCC
>Location:NODE_304263_length_4982_cov_28.985548	Coordinate:2169	Reads:1	Hits:1	Allocated_reads:1	Strand:-
TTAGCTGAGCCTCCTCCACCTCGTCACCTA
>Location:NODE_304263_length_4982_cov_28.985548	Coordinate:2171	Reads:2	Hits:1	Allocated_reads:2	Strand:-
TAGCTGAGCCTCCTCCACCTCGTCACC
>Location:NODE_304263_length_4982_cov_28.985548	Coordinate:2171	Reads:2	Hits:1	Allocated_reads:2	Strand:-
TTAGCTGAGCCTCCTCCACCTCGTCACC
>Location:NODE_304263_length_4982_cov_28.985548	Coordinate:2172	Reads:1	Hits:1	Allocated_reads:1	Strand:-
TTAGCTGAGCCTCCTCCACCTCGTCAC
>Location:NODE_304263_length_4982_cov_28.985548	Coordinate:2173	Reads:1	Hits:1	Allocated_reads:1	Strand:-
TTCATTAGCTGAGCCTCCTCCACCTCGTCA
>Location:NODE_304263_length_4982_cov_28.985548	Coordinate:2174	Reads:1	Hits:1	Allocated_reads:1	Strand:-
TAGCTGAGCCTCCTCCACCTCGTC
>Location:NODE_304263_length_4982_cov_28.985548	Coordinate:2174	Reads:1	Hits:1	Allocated_reads:1	Strand:-
TCATTAGCTGAGCCTCCTCCACCTCGTC
>Location:NODE_304263_length_4982_cov_28.985548	Coordinate:2174	Reads:1	Hits:1	Allocated_reads:1	Strand:-
TTAGCTGAGCCTCCTCCACCTCGTC
>Location:NODE_304263_length_4982_cov_28.985548	Coordinate:2174	Reads:1	Hits:1	Allocated_reads:1	Strand:-
TTCATTAGCTGAGCCTCCTCCACCTCGTC
>Location:NODE_304263_length_4982_cov_28.985548	Coordinate:2175	Reads:1	Hits:1	Allocated_reads:1	Strand:-
TCATTAGCTGAGCCTCCTCCACCTCGT
>Location:NODE_304263_length_4982_cov_28.985548	Coordinate:2177	Reads:2	Hits:1	Allocated_reads:2	Strand:-
TTCATTAGCTGAGCCTCCTCCACCTC
>Location:NODE_304263_length_4982_cov_28.985548	Coordinate:2177	Reads:1	Hits:1	Allocated_reads:1	Strand:-
TTTCATTAGCTGAGCCTCCTCCACCTC
>Location:NODE_304263_length_4982_cov_28.985548	Coordinate:2177	Reads:2	Hits:1	Allocated_reads:2	Strand:-
TTTTCATTAGCTGAGCCTCCTCCACCTC
>Location:NODE_304263_length_4982_cov_28.985548	Coordinate:2178	Reads:1	Hits:1	Allocated_reads:1	Strand:-
TATTTTCATTAGCTGAGCCTCCTCCACCT
>Location:NODE_304263_length_4982_cov_28.985548	Coordinate:2178	Reads:2	Hits:1	Allocated_reads:2	Strand:-
TTCATTAGCTGAGCCTCCTCCACCT
>Location:NODE_304263_length_4982_cov_28.985548	Coordinate:2178	Reads:1	Hits:1	Allocated_reads:1	Strand:-
TTTCATTAGCTGAGCCTCCTCCACCT
>Location:NODE_304263_length_4982_cov_28.985548	Coordinate:2179	Reads:6	Hits:1	Allocated_reads:6	Strand:-
TATTTTCATTAGCTGAGCCTCCTCCACC
>Location:NODE_304263_length_4982_cov_28.985548	Coordinate:2179	Reads:1	Hits:1	Allocated_reads:1	Strand:-
TTCATTAGCTGAGCCTCCTCCACC
>Location:NODE_304263_length_4982_cov_28.985548	Coordinate:2179	Reads:1	Hits:1	Allocated_reads:1	Strand:-
TTTCATTAGCTGAGCCTCCTCCACC
>Location:NODE_304263_length_4982_cov_28.985548	Coordinate:2179	Reads:1	Hits:1	Allocated_reads:1	Strand:-
TTTTCATTAGCTGAGCCTCCTCCACC
>Location:NODE_304263_length_4982_cov_28.985548	Coordinate:2180	Reads:1	Hits:1	Allocated_reads:1	Strand:-
TATTTTCATTAGCTGAGCCTCCTCCAC
>Location:NODE_304263_length_4982_cov_28.985548	Coordinate:2183	Reads:1	Hits:1	Allocated_reads:1	Strand:-
AGGGACTATTTTCATTAGCTGAGCCTCCTC
>Location:NODE_304263_length_4982_cov_28.985548	Coordinate:2187	Reads:8	Hits:1	Allocated_reads:8	Strand:-
TCAGGGACTATTTTCATTAGCTGAGCCT
>Location:NODE_304263_length_4982_cov_28.985548	Coordinate:2187	Reads:8	Hits:1	Allocated_reads:8	Strand:-
TTCAGGGACTATTTTCATTAGCTGAGCCT
>Location:NODE_304263_length_4982_cov_28.985548	Coordinate:2188	Reads:2	Hits:1	Allocated_reads:2	Strand:-
CAGGGACTATTTTCATTAGCTGAGCC
>Location:NODE_304263_length_4982_cov_28.985548	Coordinate:2188	Reads:1	Hits:1	Allocated_reads:1	Strand:-
TCAGGGACTATTTTCATTAGCTGAGCC
>Location:NODE_304263_length_4982_cov_28.985548	Coordinate:2188	Reads:5	Hits:1	Allocated_reads:5	Strand:-
TTCAGGGACTATTTTCATTAGCTGAGCC
>Location:NODE_304263_length_4982_cov_28.985548	Coordinate:2189	Reads:1	Hits:1	Allocated_reads:1	Strand:-
TCAAGTTCAGGGACTATTTTCATTAGCTGAGT
>Location:NODE_304263_length_4982_cov_28.985548	Coordinate:2189	Reads:1	Hits:1	Allocated_reads:1	Strand:-
TCAAGTTCAGGGACTATTTTCATTAGCTTAGC
>Location:NODE_304263_length_4982_cov_28.985548	Coordinate:2189	Reads:2	Hits:1	Allocated_reads:2	Strand:-
TCAAGTTCAGGGACTATTTTCATTAGCTGAGC
>Location:NODE_304263_length_4982_cov_28.985548	Coordinate:2190	Reads:1	Hits:1	Allocated_reads:1	Strand:-
AAGTTCAGGGACTATTTTCATTAGCTGAG
>Location:NODE_304263_length_4982_cov_28.985548	Coordinate:2191	Reads:1	Hits:1	Allocated_reads:1	Strand:-
AAGTTCAGGGACTATTTTCATTAGCTGA
>Location:NODE_304263_length_4982_cov_28.985548	Coordinate:2191	Reads:1	Hits:1	Allocated_reads:1	Strand:-
AATCAAGTTCAGGGACTATTTTCATTAGCTGA
>Location:NODE_304263_length_4982_cov_28.985548	Coordinate:2191	Reads:2	Hits:1	Allocated_reads:2	Strand:-
CAAGTTCAGGGACTATTTTCATTAGCTGA
>Location:NODE_304263_length_4982_cov_28.985548	Coordinate:2191	Reads:12	Hits:1	Allocated_reads:12	Strand:-
TCAAGTTCAGGGACTATTTTCATTAGCTGA
>Location:NODE_304263_length_4982_cov_28.985548	Coordinate:2192	Reads:2	Hits:1	Allocated_reads:2	Strand:+
CAGCTAATGAAAATAGTCCCTGAACT
>Location:NODE_304263_length_4982_cov_28.985548	Coordinate:2192	Reads:2	Hits:1	Allocated_reads:2	Strand:-
TCAAGTTCAGGGACTATTTTCATTAGCTG
>Location:NODE_304263_length_4982_cov_28.985548	Coordinate:2193	Reads:1	Hits:1	Allocated_reads:1	Strand:-
AAGTTCAGGGACTATTTTCATTAGCT
>Location:NODE_304263_length_4982_cov_28.985548	Coordinate:2193	Reads:1	Hits:1	Allocated_reads:1	Strand:-
AATCAAGTTCAGGGACTAATTTCATTAGCT
>Location:NODE_304263_length_4982_cov_28.985548	Coordinate:2193	Reads:32	Hits:1	Allocated_reads:32	Strand:-
AATCAAGTTCAGGGACTATTTTCATTAGCT
>Location:NODE_304263_length_4982_cov_28.985548	Coordinate:2193	Reads:2	Hits:1	Allocated_reads:2	Strand:+
AGCTAATGAAAATAGTCCCTGAACTT
>Location:NODE_304263_length_4982_cov_28.985548	Coordinate:2193	Reads:2	Hits:1	Allocated_reads:2	Strand:+
AGCTAATGAAAATAGTCCCTGAACTTGATT
>Location:NODE_304263_length_4982_cov_28.985548	Coordinate:2193	Reads:1	Hits:1	Allocated_reads:1	Strand:-
AGTTCAGGGACTATTTTCATTAGCT
>Location:NODE_304263_length_4982_cov_28.985548	Coordinate:2193	Reads:1	Hits:1	Allocated_reads:1	Strand:-
ATCAAGTTCAGGGACTATTTTCATTAGCT
>Location:NODE_304263_length_4982_cov_28.985548	Coordinate:2193	Reads:1	Hits:1	Allocated_reads:1	Strand:-
CAAGTTCAGGGACTATTTTCATTAGCT
>Location:NODE_304263_length_4982_cov_28.985548	Coordinate:2193	Reads:1	Hits:1	Allocated_reads:1	Strand:-
TCAAGTTCAGGGACTATTTTCATGAGCT
>Location:NODE_304263_length_4982_cov_28.985548	Coordinate:2193	Reads:1	Hits:1	Allocated_reads:1	Strand:-
TCAAGTTCAGGGACTATTTTCATTAGCG
>Location:NODE_304263_length_4982_cov_28.985548	Coordinate:2193	Reads:32	Hits:1	Allocated_reads:32	Strand:-
TCAAGTTCAGGGACTATTTTCATTAGCT
>Location:NODE_304263_length_4982_cov_28.985548	Coordinate:2194	Reads:1	Hits:1	Allocated_reads:1	Strand:-
AATCAAGTTCAGGGACTATTTTCATAAGA
>Location:NODE_304263_length_4982_cov_28.985548	Coordinate:2194	Reads:16	Hits:1	Allocated_reads:16	Strand:-
AATCAAGTTCAGGGACTATTTTCATTAGC
>Location:NODE_304263_length_4982_cov_28.985548	Coordinate:2194	Reads:2	Hits:1	Allocated_reads:2	Strand:-
ATCAAGTTCAGGGACTATTTTCATTAGC
>Location:NODE_304263_length_4982_cov_28.985548	Coordinate:2194	Reads:1	Hits:1	Allocated_reads:1	Strand:-
CAAGTTCAGGGACTATTTTCATTAGC
>Location:NODE_304263_length_4982_cov_28.985548	Coordinate:2194	Reads:13	Hits:1	Allocated_reads:13	Strand:-
TCAAGTTCAGGGACTATTTTCATTAGC
>Location:NODE_304263_length_4982_cov_28.985548	Coordinate:2195	Reads:1	Hits:1	Allocated_reads:1	Strand:+
CTAATGAAAATAGTCCCTGAACTT
>Location:NODE_304263_length_4982_cov_28.985548	Coordinate:2196	Reads:1	Hits:1	Allocated_reads:1	Strand:-
AATCAAGTTCAGGGACTATTTTCATTA
>Location:NODE_304263_length_4982_cov_28.985548	Coordinate:2197	Reads:3	Hits:1	Allocated_reads:3	Strand:-
AATCAAGTTCAGGGACTATTTTCATT
>Location:NODE_304263_length_4982_cov_28.985548	Coordinate:2197	Reads:1	Hits:1	Allocated_reads:1	Strand:+
AATGAAAATAGTCCCTGAACTTGATT
>Location:NODE_304263_length_4982_cov_28.985548	Coordinate:2200	Reads:1	Hits:1	Allocated_reads:1	Strand:-
TAAGGAAATCAAGTTCAGGGACTATTTTC
>Location:NODE_304263_length_4982_cov_28.985548	Coordinate:2201	Reads:1	Hits:1	Allocated_reads:1	Strand:-
TAAGGAAATCAAGTTCAGGGACTATTTT
>Location:NODE_304263_length_4982_cov_28.985548	Coordinate:2202	Reads:2	Hits:1	Allocated_reads:2	Strand:-
TAAGGAAATCAAGTTCAGGGACTATTT
>Location:NODE_304263_length_4982_cov_28.985548	Coordinate:2202	Reads:3	Hits:1	Allocated_reads:3	Strand:-
TTAAGGAAATCAAGTTCAGGGACTATTT
>Location:NODE_304263_length_4982_cov_28.985548	Coordinate:2203	Reads:1	Hits:1	Allocated_reads:1	Strand:-
TAAGGAAATCAAGTTCAGGGACTATT
>Location:NODE_304263_length_4982_cov_28.985548	Coordinate:2203	Reads:1	Hits:1	Allocated_reads:1	Strand:-
TGATTAAGGAAATCAAGTTCAGGGACTATT
>Location:NODE_304263_length_4982_cov_28.985548	Coordinate:2204	Reads:1	Hits:1	Allocated_reads:1	Strand:-
TAAGGAAATCAAGTTCAGGGACTAT
>Location:NODE_304263_length_4982_cov_28.985548	Coordinate:2205	Reads:1	Hits:1	Allocated_reads:1	Strand:-
GATTAAGGAAATCAAGTTCAGGGACTA
>Location:NODE_304263_length_4982_cov_28.985548	Coordinate:2205	Reads:2	Hits:1	Allocated_reads:2	Strand:-
TGATTAAGGAAATCAAGTTCAGGGACTA
>Location:NODE_304263_length_4982_cov_28.985548	Coordinate:2206	Reads:1	Hits:1	Allocated_reads:1	Strand:+
AGTCCCTGAACTTGATTTCCTTAATCT
>Location:NODE_304263_length_4982_cov_28.985548	Coordinate:2206	Reads:1	Hits:1	Allocated_reads:1	Strand:+
AGTCCCTGAACTTGATTTCCTTAATCACT
>Location:NODE_304263_length_4982_cov_28.985548	Coordinate:2206	Reads:2	Hits:1	Allocated_reads:2	Strand:-
GTGATTAAGGAAATCAAGTTCAGGGACT
>Location:NODE_304263_length_4982_cov_28.985548	Coordinate:2206	Reads:1	Hits:1	Allocated_reads:1	Strand:-
TTAAGGAAATCAAGTTCAGGGACT
>Location:NODE_304263_length_4982_cov_28.985548	Coordinate:2207	Reads:1	Hits:1	Allocated_reads:1	Strand:-
AGTGATTAAGGAAATCAAGTTCAGGGAC
>Location:NODE_304263_length_4982_cov_28.985548	Coordinate:2207	Reads:1	Hits:1	Allocated_reads:1	Strand:-
CAGTGATTAAGGAAATCAAGTTCAGGGAC
>Location:NODE_304263_length_4982_cov_28.985548	Coordinate:2207	Reads:1	Hits:1	Allocated_reads:1	Strand:-
GATTAAGGAAATCAAGTTCAGGGAC
>Location:NODE_304263_length_4982_cov_28.985548	Coordinate:2207	Reads:1	Hits:1	Allocated_reads:1	Strand:-
GCAGTGATTAAGGAAATCAAGTTCAGGGAC
>Location:NODE_304263_length_4982_cov_28.985548	Coordinate:2207	Reads:1	Hits:1	Allocated_reads:1	Strand:-
TGCAGTGATTAAGGAAATCAAGTTCAGGGAC
>Location:NODE_304263_length_4982_cov_28.985548	Coordinate:2208	Reads:1	Hits:1	Allocated_reads:1	Strand:-
CAGTGATTAAGGAAATCAAGTTCAGGGA
>Location:NODE_304263_length_4982_cov_28.985548	Coordinate:2208	Reads:5	Hits:1	Allocated_reads:5	Strand:-
TGCAGTGATTAAGGAAATCAAGTTCAGGGA
>Location:NODE_304263_length_4982_cov_28.985548	Coordinate:2209	Reads:1	Hits:1	Allocated_reads:1	Strand:-
CAGTGATTAAGGAAATCAAGTTCAGGG
>Location:NODE_304263_length_4982_cov_28.985548	Coordinate:2209	Reads:1	Hits:1	Allocated_reads:1	Strand:+
CCCTGAACTTGATTTCCTTAATCA
>Location:NODE_304263_length_4982_cov_28.985548	Coordinate:2209	Reads:1	Hits:1	Allocated_reads:1	Strand:+
CCCTGAACTTGATTTCCTTAATCACT
>Location:NODE_304263_length_4982_cov_28.985548	Coordinate:2209	Reads:1	Hits:1	Allocated_reads:1	Strand:-
TGCAGTGATTAAGGAAATCAAGTTCAGGG
>Location:NODE_304263_length_4982_cov_28.985548	Coordinate:2210	Reads:3	Hits:1	Allocated_reads:3	Strand:-
TGCAGTGATTAAGGAAATCAAGTTCAGG
>Location:NODE_304263_length_4982_cov_28.985548	Coordinate:2211	Reads:2	Hits:1	Allocated_reads:2	Strand:+
CTGAACTTGATTTCCTTAATCACT
>Location:NODE_304263_length_4982_cov_28.985548	Coordinate:2214	Reads:1	Hits:1	Allocated_reads:1	Strand:-
AGAGGGACATGCAGTGATTAAGGAAATCAAGTT
>Location:NODE_304263_length_4982_cov_28.985548	Coordinate:2214	Reads:1	Hits:1	Allocated_reads:1	Strand:-
GACATGCAGTGATTAAGGAAATCAAGTT
>Location:NODE_304263_length_4982_cov_28.985548	Coordinate:2219	Reads:1	Hits:1	Allocated_reads:1	Strand:+
GATTTCCTTAATCACTGCATGTCCCTC
>Location:NODE_304263_length_4982_cov_28.985548	Coordinate:2220	Reads:1	Hits:1	Allocated_reads:1	Strand:+
ATTTCCTTAATCACTGCATGTCCC
>Location:NODE_304263_length_4982_cov_28.985548	Coordinate:2220	Reads:1	Hits:1	Allocated_reads:1	Strand:+
ATTTCCTTAATCACTGCATGTCCCTCTA
>Location:NODE_304263_length_4982_cov_28.985548	Coordinate:2223	Reads:1	Hits:1	Allocated_reads:1	Strand:-
AAGAGGGACATGCAGTGATTAAGGA
>Location:NODE_304263_length_4982_cov_28.985548	Coordinate:2223	Reads:1	Hits:1	Allocated_reads:1	Strand:-
TAACGGAAAGAGGGACATGCAGTGATTAAGGA
>Location:NODE_304263_length_4982_cov_28.985548	Coordinate:2224	Reads:3	Hits:1	Allocated_reads:3	Strand:-
TAACGGAAAGAGGGACATGCAGTGATTAAGG
>Location:NODE_304263_length_4982_cov_28.985548	Coordinate:2224	Reads:1	Hits:1	Allocated_reads:1	Strand:-
TTAACGGAAAGAGGGACATGCAGTGATTAAGG
>Location:NODE_304263_length_4982_cov_28.985548	Coordinate:2225	Reads:1	Hits:1	Allocated_reads:1	Strand:-
TAACGGAAAGAGGGACATGCAGTAATTAAG
>Location:NODE_304263_length_4982_cov_28.985548	Coordinate:2225	Reads:1	Hits:1	Allocated_reads:1	Strand:-
TTAACGGAAAGAGGGACATGCAGTGATTATT
>Location:NODE_304263_length_4982_cov_28.985548	Coordinate:2225	Reads:2	Hits:1	Allocated_reads:2	Strand:-
TTAACGGAAAGAGGGACATGCAGTGATTAAG
>Location:NODE_304263_length_4982_cov_28.985548	Coordinate:2226	Reads:1	Hits:1	Allocated_reads:1	Strand:-
GAAAGAGGGACATGCAGTGATTAA
>Location:NODE_304263_length_4982_cov_28.985548	Coordinate:2226	Reads:1	Hits:1	Allocated_reads:1	Strand:-
TAACGGAAAGAGGGACATGCAGTGATTAT
>Location:NODE_304263_length_4982_cov_28.985548	Coordinate:2226	Reads:2	Hits:1	Allocated_reads:2	Strand:-
TAACGGAAAGAGGGACATGCAGTGATTAA
>Location:NODE_304263_length_4982_cov_28.985548	Coordinate:2227	Reads:7	Hits:1	Allocated_reads:7	Strand:-
TAACGGAAAGAGGGACATGCAGTGATTA
>Location:NODE_304263_length_4982_cov_28.985548	Coordinate:2227	Reads:1	Hits:1	Allocated_reads:1	Strand:-
TTAACGGAAAGAGGGACATGCAGTGATTA
>Location:NODE_304263_length_4982_cov_28.985548	Coordinate:2228	Reads:1	Hits:1	Allocated_reads:1	Strand:+
AATCACTGCATGTCCCTCTTTCCGTTAAT
>Location:NODE_304263_length_4982_cov_28.985548	Coordinate:2228	Reads:2	Hits:1	Allocated_reads:2	Strand:-
TAACGGAAAGAGGGACATGCAGTGATT
>Location:NODE_304263_length_4982_cov_28.985548	Coordinate:2228	Reads:6	Hits:1	Allocated_reads:6	Strand:-
TTAACGGAAAGAGGGACATGCAGTGATT
>Location:NODE_304263_length_4982_cov_28.985548	Coordinate:2229	Reads:1	Hits:1	Allocated_reads:1	Strand:-
AATTAACGGAAAGAGGGACATGCAGTGAT
>Location:NODE_304263_length_4982_cov_28.985548	Coordinate:2229	Reads:2	Hits:1	Allocated_reads:2	Strand:-
ATTAACGGAAAGAGGGACATGCAGTGAT
>Location:NODE_304263_length_4982_cov_28.985548	Coordinate:2229	Reads:5	Hits:1	Allocated_reads:5	Strand:-
TTAACGGAAAGAGGGACATGCAGTGAT
>Location:NODE_304263_length_4982_cov_28.985548	Coordinate:2230	Reads:1	Hits:1	Allocated_reads:1	Strand:-
TCTTCAATTAACGGAAAGAGGGACATGCAGTGA
>Location:NODE_304263_length_4982_cov_28.985548	Coordinate:2230	Reads:2	Hits:1	Allocated_reads:2	Strand:-
TTAACGGAAAGAGGGACATGCGGTGA
>Location:NODE_304263_length_4982_cov_28.985548	Coordinate:2231	Reads:1	Hits:1	Allocated_reads:1	Strand:-
TTAACGGAAAGAGGGACATGCAGTG
>Location:NODE_304263_length_4982_cov_28.985548	Coordinate:2232	Reads:1	Hits:1	Allocated_reads:1	Strand:-
CAATTAACGGAAAGAGGGACATGCAGT
>Location:NODE_304263_length_4982_cov_28.985548	Coordinate:2232	Reads:1	Hits:1	Allocated_reads:1	Strand:-
TCAATTAACGGAAAGAGGGACATGCAGT
>Location:NODE_304263_length_4982_cov_28.985548	Coordinate:2232	Reads:3	Hits:1	Allocated_reads:3	Strand:-
TTAACGGAAAGAGGGACATGCAGT
>Location:NODE_304263_length_4982_cov_28.985548	Coordinate:2234	Reads:1	Hits:1	Allocated_reads:1	Strand:-
ATCTTCAATTAACGGAAAGAGGGACATGCA
>Location:NODE_304263_length_4982_cov_28.985548	Coordinate:2234	Reads:1	Hits:1	Allocated_reads:1	Strand:-
TATCTTCAATTAACGGAAAGAGGGACATGCA
>Location:NODE_304263_length_4982_cov_28.985548	Coordinate:2235	Reads:1	Hits:1	Allocated_reads:1	Strand:-
ATCTTCAATTAACGGAAAGAGGGACATGC
>Location:NODE_304263_length_4982_cov_28.985548	Coordinate:2235	Reads:7	Hits:1	Allocated_reads:7	Strand:-
TATCTTCAATTAACGGAAAGAGGGACATGC
>Location:NODE_304263_length_4982_cov_28.985548	Coordinate:2236	Reads:3	Hits:1	Allocated_reads:3	Strand:-
ATCTTCAATTAACGGAAAGAGGGACATG
>Location:NODE_304263_length_4982_cov_28.985548	Coordinate:2236	Reads:15	Hits:1	Allocated_reads:15	Strand:-
TATCTTCAATTAACGGAAAGAGGGACATG
>Location:NODE_304263_length_4982_cov_28.985548	Coordinate:2236	Reads:2	Hits:1	Allocated_reads:2	Strand:-
TTATCTTCAATTAACGGAAAGAGGGACATG
>Location:NODE_304263_length_4982_cov_28.985548	Coordinate:2237	Reads:1	Hits:1	Allocated_reads:1	Strand:-
TATCTTCAATTAACGGAAAGAGGGACTT
>Location:NODE_304263_length_4982_cov_28.985548	Coordinate:2237	Reads:1	Hits:1	Allocated_reads:1	Strand:-
TTATCTTCAATTAACGGAAAGAGGGACAT
>Location:NODE_304263_length_4982_cov_28.985548	Coordinate:2238	Reads:18	Hits:1	Allocated_reads:18	Strand:-
TATCTTCAATTAACGGAAAGAGGGACA
>Location:NODE_304263_length_4982_cov_28.985548	Coordinate:2238	Reads:4	Hits:1	Allocated_reads:4	Strand:-
TTATCTTCAATTAACGGAAAGAGGGACA
>Location:NODE_304263_length_4982_cov_28.985548	Coordinate:2241	Reads:1	Hits:1	Allocated_reads:1	Strand:-
TAATTATCTTCAATTAACGGAAAGAGGG
>Location:NODE_304263_length_4982_cov_28.985548	Coordinate:2255	Reads:1	Hits:1	Allocated_reads:1	Strand:+
ATTGAAGATAATTATAGGATTTTAA
>Location:NODE_304263_length_4982_cov_28.985548	Coordinate:2255	Reads:1	Hits:1	Allocated_reads:1	Strand:+
ATTGAAGATAATTATAGGATTTTAAT
>Location:NODE_304263_length_4982_cov_28.985548	Coordinate:2255	Reads:2	Hits:1	Allocated_reads:2	Strand:+
ATTGAAGATAATTATAGGATTTTAATTT
>Location:NODE_304263_length_4982_cov_28.985548	Coordinate:2268	Reads:1	Hits:1	Allocated_reads:1	Strand:-
TAACCTACATAAGAAAATTAAAATCCTAT
>Location:NODE_304263_length_4982_cov_28.985548	Coordinate:2269	Reads:5	Hits:1	Allocated_reads:5	Strand:-
TAACCTACATAAGAAAATTAAAATCCTA
>Location:NODE_304263_length_4982_cov_28.985548	Coordinate:2269	Reads:1	Hits:1	Allocated_reads:1	Strand:-
TCTTTAACCTACATAAGAAAATTAAAATCCTA
>Location:NODE_304263_length_4982_cov_28.985548	Coordinate:2270	Reads:1	Hits:1	Allocated_reads:1	Strand:-
TAACCTACATAAGAAAATTAAAATCCT
>Location:NODE_304263_length_4982_cov_28.985548	Coordinate:2279	Reads:1	Hits:1	Allocated_reads:1	Strand:-
CACTCTCCTCTTTAACCTACATAAGAAAAT
>Location:NODE_304263_length_4982_cov_28.985548	Coordinate:2284	Reads:1	Hits:1	Allocated_reads:1	Strand:-
TTCTCACTCTCCTCTTTAACCTACATAAG
>Location:NODE_304263_length_4982_cov_28.985548	Coordinate:2286	Reads:1	Hits:1	Allocated_reads:1	Strand:-
TTTGACTTCTCACTCTCCTCTTTAACCTACATA
>Location:NODE_304263_length_4982_cov_28.985548	Coordinate:2287	Reads:1	Hits:1	Allocated_reads:1	Strand:+
ATGTAGGTTAAAGAGGAGAGTGAGAAG
>Location:NODE_304263_length_4982_cov_28.985548	Coordinate:2287	Reads:1	Hits:1	Allocated_reads:1	Strand:-
GACTTCTCACTCTCCTCTTTAACCTACAT
>Location:NODE_304263_length_4982_cov_28.985548	Coordinate:2288	Reads:1	Hits:1	Allocated_reads:1	Strand:-
GACTTCTCACTCTCCTCTTTAACCTACA
>Location:NODE_304263_length_4982_cov_28.985548	Coordinate:2288	Reads:11	Hits:1	Allocated_reads:11	Strand:-
TGACTTCTCACTCTCCTCTTTAACCTACA
>Location:NODE_304263_length_4982_cov_28.985548	Coordinate:2288	Reads:6	Hits:1	Allocated_reads:6	Strand:-
TTGACTTCTCACTCTCCTCTTTAACCTACA
>Location:NODE_304263_length_4982_cov_28.985548	Coordinate:2288	Reads:1	Hits:1	Allocated_reads:1	Strand:-
TTTGACTTCTCACTCTCCTCTTTAACCTACA
>Location:NODE_304263_length_4982_cov_28.985548	Coordinate:2289	Reads:2	Hits:1	Allocated_reads:2	Strand:-
TGACTTCTCACTCTCCTCTTTAACCTAC
>Location:NODE_304263_length_4982_cov_28.985548	Coordinate:2290	Reads:1	Hits:1	Allocated_reads:1	Strand:-
TTTGACTTCTCACTCTCCTCTTTAACCTA
>Location:NODE_304263_length_4982_cov_28.985548	Coordinate:2291	Reads:2	Hits:1	Allocated_reads:2	Strand:-
TGACTTCTCACTCTCCTCTTTAACCT
>Location:NODE_304263_length_4982_cov_28.985548	Coordinate:2291	Reads:1	Hits:1	Allocated_reads:1	Strand:-
TTTGACTTCTCACTCTCCTCTTTAACCT
>Location:NODE_304263_length_4982_cov_28.985548	Coordinate:2292	Reads:4	Hits:1	Allocated_reads:4	Strand:-
TACTTTGACTTCTCACTCTCCTCTTTAACC
>Location:NODE_304263_length_4982_cov_28.985548	Coordinate:2292	Reads:3	Hits:1	Allocated_reads:3	Strand:-
TGACTTCTCACTCTCCTCTTTAACC
>Location:NODE_304263_length_4982_cov_28.985548	Coordinate:2292	Reads:1	Hits:1	Allocated_reads:1	Strand:-
TTGACTTCTCACTCTCCTCTTTATTT
>Location:NODE_304263_length_4982_cov_28.985548	Coordinate:2292	Reads:3	Hits:1	Allocated_reads:3	Strand:-
TTTGACTTCTCACTCTCCTCTTTAACC
>Location:NODE_304263_length_4982_cov_28.985548	Coordinate:2293	Reads:1	Hits:1	Allocated_reads:1	Strand:-
TTTGACTTCTCACTCTCCTCTTTAAC
>Location:NODE_304263_length_4982_cov_28.985548	Coordinate:2295	Reads:1	Hits:1	Allocated_reads:1	Strand:-
ATCTACTTTGACTTCTCACTCTCCTCTTTA
>Location:NODE_304263_length_4982_cov_28.985548	Coordinate:2295	Reads:1	Hits:1	Allocated_reads:1	Strand:+
TAAAGAGGAGAGTGAGAAGTCAAAG
>Location:NODE_304263_length_4982_cov_28.985548	Coordinate:2295	Reads:1	Hits:1	Allocated_reads:1	Strand:-
TACTTTGACTTCTCACTCTCCTCTTTA
>Location:NODE_304263_length_4982_cov_28.985548	Coordinate:2297	Reads:1	Hits:1	Allocated_reads:1	Strand:-
CCATCTACTTTGACTTCTCACTCTCCTCTT
>Location:NODE_304263_length_4982_cov_28.985548	Coordinate:2297	Reads:1	Hits:1	Allocated_reads:1	Strand:-
TACTTTGACTTCTCACTCTCCTCTT
>Location:NODE_304263_length_4982_cov_28.985548	Coordinate:2297	Reads:1	Hits:1	Allocated_reads:1	Strand:-
TATTCCATCTACTTTGACTTCTCACTCTCCTCTT
>Location:NODE_304263_length_4982_cov_28.985548	Coordinate:2297	Reads:1	Hits:1	Allocated_reads:1	Strand:-
TCCATCTACTTTGACTTCTCACTCTCCTCTT
>Location:NODE_304263_length_4982_cov_28.985548	Coordinate:2297	Reads:1	Hits:1	Allocated_reads:1	Strand:-
TCTACTTTGACTTCTCACTCTCCTCTT
>Location:NODE_304263_length_4982_cov_28.985548	Coordinate:2298	Reads:1	Hits:1	Allocated_reads:1	Strand:-
TACTTTGACTTCTCACTCTCCTCT
>Location:NODE_304263_length_4982_cov_28.985548	Coordinate:2298	Reads:1	Hits:1	Allocated_reads:1	Strand:-
TCCATCTACTTTGACTTCTCACTCTCCTCT
>Location:NODE_304263_length_4982_cov_28.985548	Coordinate:2299	Reads:1	Hits:1	Allocated_reads:1	Strand:+
GAGGAGAGTGAGAAGTCAAAGTAA
>Location:NODE_304263_length_4982_cov_28.985548	Coordinate:2300	Reads:1	Hits:1	Allocated_reads:1	Strand:-
TATTCCATCTACTTTGACTTCTCACTCTCCT
>Location:NODE_304263_length_4982_cov_28.985548	Coordinate:2301	Reads:9	Hits:1	Allocated_reads:9	Strand:-
TATTCCATCTACTTTGACTTCTCACTCTCC
>Location:NODE_304263_length_4982_cov_28.985548	Coordinate:2301	Reads:1	Hits:1	Allocated_reads:1	Strand:-
TTCCATCTACTTTGACTTCTCACTCTCC
>Location:NODE_304263_length_4982_cov_28.985548	Coordinate:2302	Reads:1	Hits:1	Allocated_reads:1	Strand:+
GAGAGTGAGAAGTCAAAGTAGATG
>Location:NODE_304263_length_4982_cov_28.985548	Coordinate:2302	Reads:1	Hits:1	Allocated_reads:1	Strand:-
TATTCCATCTACTTTGACTTCTCACTCTC
>Location:NODE_304263_length_4982_cov_28.985548	Coordinate:2303	Reads:2	Hits:1	Allocated_reads:2	Strand:-
TATTCCATCTACTTTGACTTCTCACTCT
>Location:NODE_304263_length_4982_cov_28.985548	Coordinate:2303	Reads:2	Hits:1	Allocated_reads:2	Strand:-
TTATTCCATCTACTTTGACTTCTCACTCT
>Location:NODE_304263_length_4982_cov_28.985548	Coordinate:2304	Reads:6	Hits:1	Allocated_reads:6	Strand:-
TATTCCATCTACTTTGACTTCTCACTC
>Location:NODE_304263_length_4982_cov_28.985548	Coordinate:2304	Reads:3	Hits:1	Allocated_reads:3	Strand:-
TTATTCCATCTACTTTGACTTCTCACTC
>Location:NODE_304263_length_4982_cov_28.985548	Coordinate:2305	Reads:3	Hits:1	Allocated_reads:3	Strand:-
TATTCCATCTACTTTGACTTCTCACT
>Location:NODE_304263_length_4982_cov_28.985548	Coordinate:2305	Reads:3	Hits:1	Allocated_reads:3	Strand:-
TCAGTTATTCCATCTACTTTGACTTCTCACT
>Location:NODE_304263_length_4982_cov_28.985548	Coordinate:2305	Reads:3	Hits:1	Allocated_reads:3	Strand:-
TTATTCCATCTACTTTGACTTCTCACT
>Location:NODE_304263_length_4982_cov_28.985548	Coordinate:2306	Reads:1	Hits:1	Allocated_reads:1	Strand:+
GTGAGAAGTCAAAGTAGATGGAATA
>Location:NODE_304263_length_4982_cov_28.985548	Coordinate:2306	Reads:1	Hits:1	Allocated_reads:1	Strand:+
GTGAGAAGTCAAAGTAGATGGAATAACT
>Location:NODE_304263_length_4982_cov_28.985548	Coordinate:2307	Reads:15	Hits:1	Allocated_reads:15	Strand:-
TCAGTTATTCCATCTACTTTGACTTCTCA
>Location:NODE_304263_length_4982_cov_28.985548	Coordinate:2307	Reads:2	Hits:1	Allocated_reads:2	Strand:+
TGAGAAGTCAAAGTAGATGGAATAAC
>Location:NODE_304263_length_4982_cov_28.985548	Coordinate:2307	Reads:7	Hits:1	Allocated_reads:7	Strand:+
TGAGAAGTCAAAGTAGATGGAATAACT
>Location:NODE_304263_length_4982_cov_28.985548	Coordinate:2307	Reads:1	Hits:1	Allocated_reads:1	Strand:-
TTATTCCATCTACTTTGACTTCTCA
>Location:NODE_304263_length_4982_cov_28.985548	Coordinate:2308	Reads:5	Hits:1	Allocated_reads:5	Strand:-
TCAGTTATTCCATCTACTTTGACTTCTC
>Location:NODE_304263_length_4982_cov_28.985548	Coordinate:2309	Reads:3	Hits:1	Allocated_reads:3	Strand:+
AGAAGTCAAAGTAGATGGAATAACT
>Location:NODE_304263_length_4982_cov_28.985548	Coordinate:2309	Reads:1	Hits:1	Allocated_reads:1	Strand:-
AGCATCAGTTATTCCATCTACTTTGAATTTT
>Location:NODE_304263_length_4982_cov_28.985548	Coordinate:2309	Reads:2	Hits:1	Allocated_reads:2	Strand:-
CATCAGTTATTCCATCTACTTTGACTTCT
>Location:NODE_304263_length_4982_cov_28.985548	Coordinate:2309	Reads:1	Hits:1	Allocated_reads:1	Strand:-
GCATCAGTTATTCCATCTACTTTGACTTCG
>Location:NODE_304263_length_4982_cov_28.985548	Coordinate:2309	Reads:1	Hits:1	Allocated_reads:1	Strand:-
GCATCAGTTATTCCATCTACTTTGACTTCT
>Location:NODE_304263_length_4982_cov_28.985548	Coordinate:2309	Reads:13	Hits:1	Allocated_reads:13	Strand:-
TCAGTTATTCCATCTACTTTGACTTCT
>Location:NODE_304263_length_4982_cov_28.985548	Coordinate:2310	Reads:1	Hits:1	Allocated_reads:1	Strand:-
AGCATCAGTTATTCCATCTACTTTGACTTC
>Location:NODE_304263_length_4982_cov_28.985548	Coordinate:2310	Reads:2	Hits:1	Allocated_reads:2	Strand:-
TCAGTTATTCCATCTACTTTGACTTC
>Location:NODE_304263_length_4982_cov_28.985548	Coordinate:2311	Reads:1	Hits:1	Allocated_reads:1	Strand:-
CAGCATCAGTTATTCCATCTACTTTGACTT
>Location:NODE_304263_length_4982_cov_28.985548	Coordinate:2311	Reads:1	Hits:1	Allocated_reads:1	Strand:-
GCATCAGTTATTCCATCTACTTTGACTT
>Location:NODE_304263_length_4982_cov_28.985548	Coordinate:2311	Reads:3	Hits:1	Allocated_reads:3	Strand:-
TCAGCATCAGTTATTCCATCTACTTTGACTT
>Location:NODE_304263_length_4982_cov_28.985548	Coordinate:2312	Reads:1	Hits:1	Allocated_reads:1	Strand:-
AGCATCAGTTATTCCATCTACTTTGAAA
>Location:NODE_304263_length_4982_cov_28.985548	Coordinate:2312	Reads:4	Hits:1	Allocated_reads:4	Strand:-
AGCATCAGTTATTCCATCTACTTTGACT
>Location:NODE_304263_length_4982_cov_28.985548	Coordinate:2312	Reads:1	Hits:1	Allocated_reads:1	Strand:-
ATCAGCATCAGTTATTCCATCTACTTTGACT
>Location:NODE_304263_length_4982_cov_28.985548	Coordinate:2312	Reads:1	Hits:1	Allocated_reads:1	Strand:-
CAGCATCAGTTATTCCATCTACTATGACT
>Location:NODE_304263_length_4982_cov_28.985548	Coordinate:2312	Reads:1	Hits:1	Allocated_reads:1	Strand:-
CAGCATCAGTTATTCCATCTACTTTGACT
>Location:NODE_304263_length_4982_cov_28.985548	Coordinate:2312	Reads:1	Hits:1	Allocated_reads:1	Strand:-
CATCAGTTATTCCATCTACTTTGACT
>Location:NODE_304263_length_4982_cov_28.985548	Coordinate:2312	Reads:3	Hits:1	Allocated_reads:3	Strand:-
GCATCAGTTATTCCATCTACTTTGACT
>Location:NODE_304263_length_4982_cov_28.985548	Coordinate:2312	Reads:53	Hits:1	Allocated_reads:53	Strand:-
TCAGCATCAGTTATTCCATCTACTTTGACT
>Location:NODE_304263_length_4982_cov_28.985548	Coordinate:2312	Reads:1	Hits:1	Allocated_reads:1	Strand:-
TCATCAGCATCAGTTATTCCATCTACTTTGACT
>Location:NODE_304263_length_4982_cov_28.985548	Coordinate:2313	Reads:11	Hits:1	Allocated_reads:11	Strand:-
AGCATCAGTTATTCCATCTACTTTGAC
>Location:NODE_304263_length_4982_cov_28.985548	Coordinate:2313	Reads:1	Hits:1	Allocated_reads:1	Strand:-
ATCAGCATCAGTTATTCCATCTACTTTGAC
>Location:NODE_304263_length_4982_cov_28.985548	Coordinate:2313	Reads:4	Hits:1	Allocated_reads:4	Strand:-
CAGCATCAGTTATTCCATCTACTTTGAC
>Location:NODE_304263_length_4982_cov_28.985548	Coordinate:2313	Reads:1	Hits:1	Allocated_reads:1	Strand:-
TCAGCATCAGTTATTCCATCTACTTTGAA
>Location:NODE_304263_length_4982_cov_28.985548	Coordinate:2313	Reads:13	Hits:1	Allocated_reads:13	Strand:-
TCAGCATCAGTTATTCCATCTACTTTGAC
>Location:NODE_304263_length_4982_cov_28.985548	Coordinate:2314	Reads:1	Hits:1	Allocated_reads:1	Strand:-
AGCATCAGTTATTCCATCTACTTTGA
>Location:NODE_304263_length_4982_cov_28.985548	Coordinate:2314	Reads:3	Hits:1	Allocated_reads:3	Strand:-
ATCAGCATCAGTTATTCCATCTACTTTGA
>Location:NODE_304263_length_4982_cov_28.985548	Coordinate:2314	Reads:1	Hits:1	Allocated_reads:1	Strand:-
CAGCATCAGTTATTCCATCTACTTTGA
>Location:NODE_304263_length_4982_cov_28.985548	Coordinate:2314	Reads:1	Hits:1	Allocated_reads:1	Strand:-
TCAGCATCAGTTATTCCATCTACTTTGT
>Location:NODE_304263_length_4982_cov_28.985548	Coordinate:2314	Reads:14	Hits:1	Allocated_reads:14	Strand:-
TCAGCATCAGTTATTCCATCTACTTTGA
>Location:NODE_304263_length_4982_cov_28.985548	Coordinate:2314	Reads:2	Hits:1	Allocated_reads:2	Strand:-
TCATCAGCATCAGTTATTCCATCTACTTTGA
>Location:NODE_304263_length_4982_cov_28.985548	Coordinate:2314	Reads:2	Hits:1	Allocated_reads:2	Strand:-
TTCATCAGCATCAGTTATTCCATCTACTTTGA
>Location:NODE_304263_length_4982_cov_28.985548	Coordinate:2315	Reads:1	Hits:1	Allocated_reads:1	Strand:-
TCAGCATCAGTTATTCCATCTACTTTG
>Location:NODE_304263_length_4982_cov_28.985548	Coordinate:2315	Reads:1	Hits:1	Allocated_reads:1	Strand:-
TCATCAGCATCAGTTATTCCATCTACTTTG
>Location:NODE_304263_length_4982_cov_28.985548	Coordinate:2316	Reads:2	Hits:1	Allocated_reads:2	Strand:-
ATCAGCATCAGTTATTCCATCTACTTT
>Location:NODE_304263_length_4982_cov_28.985548	Coordinate:2316	Reads:1	Hits:1	Allocated_reads:1	Strand:-
CATCAGCATCAGTTATTCCATCTACTTT
>Location:NODE_304263_length_4982_cov_28.985548	Coordinate:2316	Reads:1	Hits:1	Allocated_reads:1	Strand:-
TCAGCATCAGTTATTCCATCTACTTT
>Location:NODE_304263_length_4982_cov_28.985548	Coordinate:2316	Reads:3	Hits:1	Allocated_reads:3	Strand:-
TCATCAGCATCAGTTATTCCATCTACTTT
>Location:NODE_304263_length_4982_cov_28.985548	Coordinate:2316	Reads:1	Hits:1	Allocated_reads:1	Strand:-
TTCATCAGCATCAGTTATTCCATCTACATT
>Location:NODE_304263_length_4982_cov_28.985548	Coordinate:2316	Reads:6	Hits:1	Allocated_reads:6	Strand:-
TTCATCAGCATCAGTTATTCCATCTACTTT
>Location:NODE_304263_length_4982_cov_28.985548	Coordinate:2317	Reads:1	Hits:1	Allocated_reads:1	Strand:-
CATCAGCATCAGTTATTCCATCTACTT
>Location:NODE_304263_length_4982_cov_28.985548	Coordinate:2317	Reads:5	Hits:1	Allocated_reads:5	Strand:-
TTCATCAGCATCAGTTATTCCATCTACTT
>Location:NODE_304263_length_4982_cov_28.985548	Coordinate:2318	Reads:1	Hits:1	Allocated_reads:1	Strand:-
TTCATCAGCATCAGTTATTCCATCTACT
>Location:NODE_304263_length_4982_cov_28.985548	Coordinate:2319	Reads:1	Hits:1	Allocated_reads:1	Strand:-
TCATCAGCATCAGTTATTCCATCTAC
>Location:NODE_304263_length_4982_cov_28.985548	Coordinate:2319	Reads:1	Hits:1	Allocated_reads:1	Strand:-
TCTTCATCAGCATCAGTTATTCCATCTAC
>Location:NODE_304263_length_4982_cov_28.985548	Coordinate:2321	Reads:3	Hits:1	Allocated_reads:3	Strand:+
AGATGGAATAACTGATGCTGATGAAGA
>Location:NODE_304263_length_4982_cov_28.985548	Coordinate:2321	Reads:4	Hits:1	Allocated_reads:4	Strand:+
AGATGGAATAACTGATGCTGATGAAGAT
>Location:NODE_304263_length_4982_cov_28.985548	Coordinate:2321	Reads:1	Hits:1	Allocated_reads:1	Strand:-
TCATCTTCATCAGCATCAGTTATTCCATCT
>Location:NODE_304263_length_4982_cov_28.985548	Coordinate:2322	Reads:1	Hits:1	Allocated_reads:1	Strand:-
CATCTTCATCAGCATCAGTTATTCCATC
>Location:NODE_304263_length_4982_cov_28.985548	Coordinate:2322	Reads:2	Hits:1	Allocated_reads:2	Strand:+
GATGGAATAACTGATGCTGATGAAGAT
>Location:NODE_304263_length_4982_cov_28.985548	Coordinate:2322	Reads:3	Hits:1	Allocated_reads:3	Strand:-
TCATCTTCATCAGCATCAGTTATTCCATC
>Location:NODE_304263_length_4982_cov_28.985548	Coordinate:2326	Reads:1	Hits:1	Allocated_reads:1	Strand:+
GAATAACTGATGCTGATGAAGATG
>Location:NODE_304263_length_4982_cov_28.985548	Coordinate:2326	Reads:1	Hits:1	Allocated_reads:1	Strand:+
GAATAACTGATGCTGATGAAGATGA
>Location:NODE_304263_length_4982_cov_28.985548	Coordinate:2326	Reads:1	Hits:1	Allocated_reads:1	Strand:+
GAATAACTGATGCTGATGAAGATGAGGA
>Location:NODE_304263_length_4982_cov_28.985548	Coordinate:2326	Reads:1	Hits:1	Allocated_reads:1	Strand:-
TCCTCATCTTCATCAGCATCAGTTATTC
>Location:NODE_304263_length_4982_cov_28.985548	Coordinate:2331	Reads:1	Hits:1	Allocated_reads:1	Strand:-
TCGGTTGGCCTCCTCATCTTCATCAGCATCAGT
>Location:NODE_304263_length_4982_cov_28.985548	Coordinate:2332	Reads:1	Hits:1	Allocated_reads:1	Strand:+
CTGATGCTGATGAAGATGAGGAGGCCAACC
>Location:NODE_304263_length_4982_cov_28.985548	Coordinate:2336	Reads:1	Hits:1	Allocated_reads:1	Strand:+
TGCTGATGAAGATGAGGAGGCCAACC
>Location:NODE_304263_length_4982_cov_28.985548	Coordinate:2337	Reads:1	Hits:1	Allocated_reads:1	Strand:-
TCGGTTGGCCTCCTCATCTTCATCAGC
>Location:NODE_304263_length_4982_cov_28.985548	Coordinate:2340	Reads:1	Hits:1	Allocated_reads:1	Strand:-
CTAATAGACTCGGTTGGCCTCCTCATCTTCATC
>Location:NODE_304263_length_4982_cov_28.985548	Coordinate:2340	Reads:2	Hits:1	Allocated_reads:2	Strand:-
TAGACTCGGTTGGCCTCCTCATCTTCATC
>Location:NODE_304263_length_4982_cov_28.985548	Coordinate:2341	Reads:1	Hits:1	Allocated_reads:1	Strand:+
ATGAAGATGAGGAGGCCAACCGAGT
>Location:NODE_304263_length_4982_cov_28.985548	Coordinate:2343	Reads:3	Hits:1	Allocated_reads:3	Strand:-
TAATAGACTCGGTTGGCCTCCTCATCTTC
>Location:NODE_304263_length_4982_cov_28.985548	Coordinate:2344	Reads:1	Hits:1	Allocated_reads:1	Strand:-
AATAGACTCGGTTGGCCTCCTCATCTT
>Location:NODE_304263_length_4982_cov_28.985548	Coordinate:2344	Reads:1	Hits:1	Allocated_reads:1	Strand:-
CTAATAGACTCGGTTGGCCTCCTCATCTT
>Location:NODE_304263_length_4982_cov_28.985548	Coordinate:2345	Reads:1	Hits:1	Allocated_reads:1	Strand:-
TAATAGACTCGGTTGGCCTCCTCATCT
>Location:NODE_304263_length_4982_cov_28.985548	Coordinate:2346	Reads:7	Hits:1	Allocated_reads:7	Strand:-
TAATAGACTCGGTTGGCCTCCTCATC
>Location:NODE_304263_length_4982_cov_28.985548	Coordinate:2348	Reads:1	Hits:1	Allocated_reads:1	Strand:-
CACTAATAGACTCGGTTGGCCTCCTCA
>Location:NODE_304263_length_4982_cov_28.985548	Coordinate:2348	Reads:2	Hits:1	Allocated_reads:2	Strand:-
TCACTAATAGACTCGGTTGGCCTCCTCA
>Location:NODE_304263_length_4982_cov_28.985548	Coordinate:2349	Reads:1	Hits:1	Allocated_reads:1	Strand:-
CGTCACTAATAGACTCGGTTGGCCTCCTC
>Location:NODE_304263_length_4982_cov_28.985548	Coordinate:2350	Reads:1	Hits:1	Allocated_reads:1	Strand:+
AGGAGGCCAACCGAGTCTATTAGT
>Location:NODE_304263_length_4982_cov_28.985548	Coordinate:2350	Reads:2	Hits:1	Allocated_reads:2	Strand:-
TGCGTCACTAATAGACTCGGTTGGCCTCCT
>Location:NODE_304263_length_4982_cov_28.985548	Coordinate:2351	Reads:1	Hits:1	Allocated_reads:1	Strand:-
CGTCACTAATAGACTCGGTTGGCCTCC
>Location:NODE_304263_length_4982_cov_28.985548	Coordinate:2351	Reads:5	Hits:1	Allocated_reads:5	Strand:-
TGCGTCACTAATAGACTCGGTTGGCCTCC
>Location:NODE_304263_length_4982_cov_28.985548	Coordinate:2351	Reads:1	Hits:1	Allocated_reads:1	Strand:-
TGTGCGTCACTAATAGACTCGGTTGGCCTCC
>Location:NODE_304263_length_4982_cov_28.985548	Coordinate:2352	Reads:1	Hits:1	Allocated_reads:1	Strand:-
GTGCGTCACTAATAGACTCGGTTGGCCTC
>Location:NODE_304263_length_4982_cov_28.985548	Coordinate:2353	Reads:1	Hits:1	Allocated_reads:1	Strand:-
CTGTGTGCGTCACTAATAGACTCGGTTGGCCT
>Location:NODE_304263_length_4982_cov_28.985548	Coordinate:2353	Reads:1	Hits:1	Allocated_reads:1	Strand:-
GCGTCACTAATAGACTCGGTTGGCCT
>Location:NODE_304263_length_4982_cov_28.985548	Coordinate:2353	Reads:1	Hits:1	Allocated_reads:1	Strand:-
GTGCGTCACTAATAGACTCGGTTGGCCT
>Location:NODE_304263_length_4982_cov_28.985548	Coordinate:2353	Reads:1	Hits:1	Allocated_reads:1	Strand:-
TCTGTGTGCGTCACTAATAGACTCGGTTGGCCT
>Location:NODE_304263_length_4982_cov_28.985548	Coordinate:2353	Reads:8	Hits:1	Allocated_reads:8	Strand:-
TGCGTCACTAATAGACTCGGTTGGCCT
>Location:NODE_304263_length_4982_cov_28.985548	Coordinate:2353	Reads:17	Hits:1	Allocated_reads:17	Strand:-
TGTGTGCGTCACTAATAGACTCGGTTGGCCT
>Location:NODE_304263_length_4982_cov_28.985548	Coordinate:2353	Reads:2	Hits:1	Allocated_reads:2	Strand:-
TGTGTGCGTCACTAATAGACTCGGTTGGCCG
>Location:NODE_304263_length_4982_cov_28.985548	Coordinate:2354	Reads:2	Hits:1	Allocated_reads:2	Strand:-
TGCGTCACTAATAGACTCGGTTGGCC
>Location:NODE_304263_length_4982_cov_28.985548	Coordinate:2354	Reads:2	Hits:1	Allocated_reads:2	Strand:-
TGTGCGTCACTAATAGACTCGGTTGGCC
>Location:NODE_304263_length_4982_cov_28.985548	Coordinate:2354	Reads:15	Hits:1	Allocated_reads:15	Strand:-
TGTGTGCGTCACTAATAGACTCGGTTGGCC
>Location:NODE_304263_length_4982_cov_28.985548	Coordinate:2355	Reads:1	Hits:1	Allocated_reads:1	Strand:-
TCCGTCTGTGTGCGTCACTAATAGACTCGGTTGGC
>Location:NODE_304263_length_4982_cov_28.985548	Coordinate:2355	Reads:6	Hits:1	Allocated_reads:6	Strand:-
TGTGTGCGTCACTAATAGACTCGGTTGGC
>Location:NODE_304263_length_4982_cov_28.985548	Coordinate:2356	Reads:1	Hits:1	Allocated_reads:1	Strand:-
TGTGTGCGTCACTAATAGACTCGGTTGG
>Location:NODE_304263_length_4982_cov_28.985548	Coordinate:2356	Reads:1	Hits:1	Allocated_reads:1	Strand:-
TGTGTGCGTCACTAATAGACTCGGTTTT
>Location:NODE_304263_length_4982_cov_28.985548	Coordinate:2357	Reads:2	Hits:1	Allocated_reads:2	Strand:-
TCTGTGTGCGTCACTAATAGACTCGGTTG
>Location:NODE_304263_length_4982_cov_28.985548	Coordinate:2358	Reads:1	Hits:1	Allocated_reads:1	Strand:-
GTCTGTGTGCGTCACTAATAGACTCGGTT
>Location:NODE_304263_length_4982_cov_28.985548	Coordinate:2358	Reads:1	Hits:1	Allocated_reads:1	Strand:-
TGTGTGCGTCACTAATAGACTCGGTT
>Location:NODE_304263_length_4982_cov_28.985548	Coordinate:2359	Reads:1	Hits:1	Allocated_reads:1	Strand:-
GTCTGTGTGCGTCACTAATAGACTCGGT
>Location:NODE_304263_length_4982_cov_28.985548	Coordinate:2359	Reads:11	Hits:1	Allocated_reads:11	Strand:-
TCCGTCTGTGTGCGTCACTAATAGACTCGGT
>Location:NODE_304263_length_4982_cov_28.985548	Coordinate:2360	Reads:1	Hits:1	Allocated_reads:1	Strand:-
TCCGTCTGTGTGCGTCACTAATAGACTCGG
>Location:NODE_304263_length_4982_cov_28.985548	Coordinate:2361	Reads:1	Hits:1	Allocated_reads:1	Strand:-
TCCGTCTGTGTGCGTCACTAATAGACTCG
>Location:NODE_304263_length_4982_cov_28.985548	Coordinate:2363	Reads:1	Hits:1	Allocated_reads:1	Strand:-
GATCCGTCTGTGTGCGTCACTAATAGACT
>Location:NODE_304263_length_4982_cov_28.985548	Coordinate:2363	Reads:1	Hits:1	Allocated_reads:1	Strand:-
TCCGATCCGTCTGTGTGCGTCACTAATAGACT
>Location:NODE_304263_length_4982_cov_28.985548	Coordinate:2363	Reads:4	Hits:1	Allocated_reads:4	Strand:-
TCCGTCTGTGTGCGTCACTAATAGACT
>Location:NODE_304263_length_4982_cov_28.985548	Coordinate:2364	Reads:1	Hits:1	Allocated_reads:1	Strand:-
CCGATCCGTCTGTGTGCGTCACTAATAGAC
>Location:NODE_304263_length_4982_cov_28.985548	Coordinate:2364	Reads:1	Hits:1	Allocated_reads:1	Strand:-
CGATCCGTCTGTGTGCGTCACTAATAGAC
>Location:NODE_304263_length_4982_cov_28.985548	Coordinate:2364	Reads:1	Hits:1	Allocated_reads:1	Strand:-
GATCCGTCTGTGTGCGTCACTAATAGAC
>Location:NODE_304263_length_4982_cov_28.985548	Coordinate:2364	Reads:1	Hits:1	Allocated_reads:1	Strand:-
TCCGATCCGTCTGTGTGCGTCACTAATAGAA
>Location:NODE_304263_length_4982_cov_28.985548	Coordinate:2364	Reads:5	Hits:1	Allocated_reads:5	Strand:-
TCCGATCCGTCTGTGTGCGTCACTAATAGAC
>Location:NODE_304263_length_4982_cov_28.985548	Coordinate:2365	Reads:3	Hits:1	Allocated_reads:3	Strand:-
CCGATCCGTCTGTGTGCGTCACTAATAGA
>Location:NODE_304263_length_4982_cov_28.985548	Coordinate:2365	Reads:4	Hits:1	Allocated_reads:4	Strand:-
GATCCGTCTGTGTGCGTCACTAATAGA
>Location:NODE_304263_length_4982_cov_28.985548	Coordinate:2365	Reads:1	Hits:1	Allocated_reads:1	Strand:-
TCCGATCCGTCTGTGTGCGTCACTAATAGG
>Location:NODE_304263_length_4982_cov_28.985548	Coordinate:2365	Reads:83	Hits:1	Allocated_reads:83	Strand:-
TCCGATCCGTCTGTGTGCGTCACTAATAGA
>Location:NODE_304263_length_4982_cov_28.985548	Coordinate:2365	Reads:1	Hits:1	Allocated_reads:1	Strand:-
TCCGTCTGTGTGCGTCACTAATAGA
>Location:NODE_304263_length_4982_cov_28.985548	Coordinate:2365	Reads:1	Hits:1	Allocated_reads:1	Strand:+
TCTATTAGTGACGCACACAGACGGATC
>Location:NODE_304263_length_4982_cov_28.985548	Coordinate:2367	Reads:17	Hits:1	Allocated_reads:17	Strand:-
TCCGATCCGTCTGTGTGCGTCACTAATA
>Location:NODE_304263_length_4982_cov_28.985548	Coordinate:2368	Reads:2	Hits:1	Allocated_reads:2	Strand:-
TCCGATCCGTCTGTGTGCGTCACTAAT
>Location:NODE_304263_length_4982_cov_28.985548	Coordinate:2369	Reads:2	Hits:1	Allocated_reads:2	Strand:-
GCTCCGATCCGTCTGTGTGCGTCACTAA
>Location:NODE_304263_length_4982_cov_28.985548	Coordinate:2369	Reads:14	Hits:1	Allocated_reads:14	Strand:-
TCCGATCCGTCTGTGTGCGTCACTAA
>Location:NODE_304263_length_4982_cov_28.985548	Coordinate:2370	Reads:1	Hits:1	Allocated_reads:1	Strand:-
CGCTCCGATCCGTCTGTGTGCGTCACTA
>Location:NODE_304263_length_4982_cov_28.985548	Coordinate:2370	Reads:2	Hits:1	Allocated_reads:2	Strand:-
GCTCCGATCCGTCTGTGTGCGTCACTA
>Location:NODE_304263_length_4982_cov_28.985548	Coordinate:2370	Reads:1	Hits:1	Allocated_reads:1	Strand:+
TAGTGACGCACACAGACGGATCGGAGT
>Location:NODE_304263_length_4982_cov_28.985548	Coordinate:2374	Reads:1	Hits:1	Allocated_reads:1	Strand:+
GACGCACACAGACGGATCGGAGCGGCT
>Location:NODE_304263_length_4982_cov_28.985548	Coordinate:2377	Reads:1	Hits:1	Allocated_reads:1	Strand:-
TTGACGTAGCCGCTCCGATCCGTCTGTGTGC
>Location:NODE_304263_length_4982_cov_28.985548	Coordinate:2378	Reads:1	Hits:1	Allocated_reads:1	Strand:-
TGTTGACGTAGCCGCTCCGATCCGTCTGTGTT
>Location:NODE_304263_length_4982_cov_28.985548	Coordinate:2380	Reads:1	Hits:1	Allocated_reads:1	Strand:+
CACAGACGGATCGGAGCGGCTACGTT
>Location:NODE_304263_length_4982_cov_28.985548	Coordinate:2380	Reads:5	Hits:1	Allocated_reads:5	Strand:+
CACAGACGGATCGGAGCGGCTACGTC
>Location:NODE_304263_length_4982_cov_28.985548	Coordinate:2380	Reads:5	Hits:1	Allocated_reads:5	Strand:-
TGTTGACGTAGCCGCTCCGATCCGTCTGTG
>Location:NODE_304263_length_4982_cov_28.985548	Coordinate:2381	Reads:1	Hits:1	Allocated_reads:1	Strand:-
TTGACGTAGCCGCTCCGATCCGTCTGT
>Location:NODE_304263_length_4982_cov_28.985548	Coordinate:2382	Reads:3	Hits:1	Allocated_reads:3	Strand:+
CAGACGGATCGGAGCGGCTACGTC
>Location:NODE_304263_length_4982_cov_28.985548	Coordinate:2383	Reads:1	Hits:1	Allocated_reads:1	Strand:-
TGTTGACGTAGCCGCTCCGATCCGTCT
>Location:NODE_304263_length_4982_cov_28.985548	Coordinate:2385	Reads:3	Hits:1	Allocated_reads:3	Strand:+
ACGGATCGGAGCGGCTACGTCAAC
>Location:NODE_304263_length_4982_cov_28.985548	Coordinate:2387	Reads:1	Hits:1	Allocated_reads:1	Strand:-
AACTAAATGTTGACGTAGCCGCTCCGATCC
>Location:NODE_304263_length_4982_cov_28.985548	Coordinate:2387	Reads:1	Hits:1	Allocated_reads:1	Strand:-
TAAACTAAATGTTGACGTAGCCGCTCCGATCC
>Location:NODE_304263_length_4982_cov_28.985548	Coordinate:2388	Reads:1	Hits:1	Allocated_reads:1	Strand:-
TAAACTAAATGTTGACGTAGCCGCTCCGATC
>Location:NODE_304263_length_4982_cov_28.985548	Coordinate:2388	Reads:1	Hits:1	Allocated_reads:1	Strand:-
TATCTAAACTAAATGTTGACGTAGCCGCTCCGATC
>Location:NODE_304263_length_4982_cov_28.985548	Coordinate:2390	Reads:1	Hits:1	Allocated_reads:1	Strand:-
AACTAAATGTTGACGTAGCCGCTCCGA
>Location:NODE_304263_length_4982_cov_28.985548	Coordinate:2390	Reads:1	Hits:1	Allocated_reads:1	Strand:-
TAAACTAAATGTTGACGTAGCCGCTCCGA
>Location:NODE_304263_length_4982_cov_28.985548	Coordinate:2390	Reads:2	Hits:1	Allocated_reads:2	Strand:-
TATCTAAACTAAATGTTGACGTAGCCGCTCCGA
>Location:NODE_304263_length_4982_cov_28.985548	Coordinate:2390	Reads:2	Hits:1	Allocated_reads:2	Strand:-
TCTAAACTAAATGTTGACGTAGCCGCTCCGA
>Location:NODE_304263_length_4982_cov_28.985548	Coordinate:2391	Reads:1	Hits:1	Allocated_reads:1	Strand:+
CGGAGCGGCTACGTCAACATTTAGT
>Location:NODE_304263_length_4982_cov_28.985548	Coordinate:2391	Reads:1	Hits:1	Allocated_reads:1	Strand:-
TATCTAAACTAAATGTTGACGTAGCCGCTCCG
>Location:NODE_304263_length_4982_cov_28.985548	Coordinate:2392	Reads:1	Hits:1	Allocated_reads:1	Strand:-
TAAACTAAATGTTGACGTAGCCGCTCC
>Location:NODE_304263_length_4982_cov_28.985548	Coordinate:2392	Reads:14	Hits:1	Allocated_reads:14	Strand:-
TATCTAAACTAAATGTTGACGTAGCCGCTCC
>Location:NODE_304263_length_4982_cov_28.985548	Coordinate:2392	Reads:4	Hits:1	Allocated_reads:4	Strand:-
TCTAAACTAAATGTTGACGTAGCCGCTCC
>Location:NODE_304263_length_4982_cov_28.985548	Coordinate:2392	Reads:1	Hits:1	Allocated_reads:1	Strand:-
TGTTATCTAAACTAAATGTTGACGTAGCCGCTCC
>Location:NODE_304263_length_4982_cov_28.985548	Coordinate:2392	Reads:1	Hits:1	Allocated_reads:1	Strand:-
TTATCTAAACTAAATGTTGACGTAGCCGCTCC
>Location:NODE_304263_length_4982_cov_28.985548	Coordinate:2393	Reads:1	Hits:1	Allocated_reads:1	Strand:-
ATCTAAACTAAATGTTGACGTAGCCGCTC
>Location:NODE_304263_length_4982_cov_28.985548	Coordinate:2393	Reads:1	Hits:1	Allocated_reads:1	Strand:-
TATCTAAACTAAATGTTGACGTAGCCGCTC
>Location:NODE_304263_length_4982_cov_28.985548	Coordinate:2394	Reads:6	Hits:1	Allocated_reads:6	Strand:-
TATCTAAACTAAATGTTGACGTAGCCGCT
>Location:NODE_304263_length_4982_cov_28.985548	Coordinate:2394	Reads:1	Hits:1	Allocated_reads:1	Strand:-
TGTTATCTAAACTAAATGTTGACGTAGCCGCT
>Location:NODE_304263_length_4982_cov_28.985548	Coordinate:2394	Reads:5	Hits:1	Allocated_reads:5	Strand:-
TTATCTAAACTAAATGTTGACGTAGCCGCT
>Location:NODE_304263_length_4982_cov_28.985548	Coordinate:2395	Reads:1	Hits:1	Allocated_reads:1	Strand:-
TAAACTAAATGTTGACGTAGCCGC
>Location:NODE_304263_length_4982_cov_28.985548	Coordinate:2395	Reads:4	Hits:1	Allocated_reads:4	Strand:-
TATCTAAACTAAATGTTGACGTAGCCGC
>Location:NODE_304263_length_4982_cov_28.985548	Coordinate:2396	Reads:3	Hits:1	Allocated_reads:3	Strand:-
TATCTAAACTAAATGTTGACGTAGCCG
>Location:NODE_304263_length_4982_cov_28.985548	Coordinate:2396	Reads:1	Hits:1	Allocated_reads:1	Strand:-
TGTTATCTAAACTAAATGTTGACGTAGCCT
>Location:NODE_304263_length_4982_cov_28.985548	Coordinate:2396	Reads:1	Hits:1	Allocated_reads:1	Strand:-
TTATCTAAACTAAATGTTGACGTAGCCG
>Location:NODE_304263_length_4982_cov_28.985548	Coordinate:2396	Reads:1	Hits:1	Allocated_reads:1	Strand:-
TTATCTAAACTAAATGTTGACGTAGCCT
>Location:NODE_304263_length_4982_cov_28.985548	Coordinate:2397	Reads:1	Hits:1	Allocated_reads:1	Strand:-
TATCTAAACTAAATGTTGACGTAGCC
>Location:NODE_304263_length_4982_cov_28.985548	Coordinate:2397	Reads:1	Hits:1	Allocated_reads:1	Strand:-
TTATCTAAACTAAATGTTGACGTAGCC
>Location:NODE_304263_length_4982_cov_28.985548	Coordinate:2402	Reads:1	Hits:1	Allocated_reads:1	Strand:-
TGAATGTTATCTAAACTAAATGTTGACG
>Location:NODE_304263_length_4982_cov_28.985548	Coordinate:2406	Reads:1	Hits:1	Allocated_reads:1	Strand:-
TAATGAATGTTATCTAAACTAAATGTT
>Location:NODE_304263_length_4982_cov_28.985548	Coordinate:2413	Reads:5	Hits:1	Allocated_reads:5	Strand:-
TGCCAGCGTTTAATGAATGTTATCTAAACT
>Location:NODE_304263_length_4982_cov_28.985548	Coordinate:2413	Reads:1	Hits:1	Allocated_reads:1	Strand:-
TTTGCCAGCGTTTAATGAATGTTATCTAAACT
>Location:NODE_304263_length_4982_cov_28.985548	Coordinate:2414	Reads:6	Hits:1	Allocated_reads:6	Strand:-
TGCCAGCGTTTAATGAATGTTATCTAAAC
>Location:NODE_304263_length_4982_cov_28.985548	Coordinate:2416	Reads:1	Hits:1	Allocated_reads:1	Strand:+
TTAGATAACATTCATTAAACGCTGGC
>Location:NODE_304263_length_4982_cov_28.985548	Coordinate:2416	Reads:1	Hits:1	Allocated_reads:1	Strand:+
TTAGATAACATTCATTAAACGCTGGCA
>Location:NODE_304263_length_4982_cov_28.985548	Coordinate:2416	Reads:1	Hits:1	Allocated_reads:1	Strand:+
TTAGATAACATTCATTAAACGCTGGCAAAAC
>Location:NODE_304263_length_4982_cov_28.985548	Coordinate:2423	Reads:1	Hits:1	Allocated_reads:1	Strand:-
TAACAGTGTTTTGCCAGCGTTTAATGAATGT
>Location:NODE_304263_length_4982_cov_28.985548	Coordinate:2424	Reads:1	Hits:1	Allocated_reads:1	Strand:-
TGTTTTGCCAGCGTTTAATGAATG
>Location:NODE_304263_length_4982_cov_28.985548	Coordinate:2425	Reads:1	Hits:1	Allocated_reads:1	Strand:+
ATTCATTAAACGCTGGCAAAACACTG
>Location:NODE_304263_length_4982_cov_28.985548	Coordinate:2429	Reads:1	Hits:1	Allocated_reads:1	Strand:-
TTATAACAGTGTTTTGCCAGCGTTTAAT
>Location:NODE_304263_length_4982_cov_28.985548	Coordinate:2429	Reads:1	Hits:1	Allocated_reads:1	Strand:-
TTTATAACAGTGTTTTGCCAGCGTTTAAT
>Location:NODE_304263_length_4982_cov_28.985548	Coordinate:2436	Reads:2	Hits:1	Allocated_reads:2	Strand:-
GATAGATTTTTATAACAGTGTTTTGCCAGC
>Location:NODE_304263_length_4982_cov_28.985548	Coordinate:2436	Reads:4	Hits:1	Allocated_reads:4	Strand:-
TAGATTTTTATAACAGTGTTTTGCCAGC
>Location:NODE_304263_length_4982_cov_28.985548	Coordinate:2444	Reads:1	Hits:1	Allocated_reads:1	Strand:+
AACACTGTTATAAAAATCTATCTTCC
>Location:NODE_304263_length_4982_cov_28.985548	Coordinate:2444	Reads:1	Hits:1	Allocated_reads:1	Strand:+
AACACTGTTATAAAAATCTATCTTCCT
>Location:NODE_304263_length_4982_cov_28.985548	Coordinate:2444	Reads:1	Hits:1	Allocated_reads:1	Strand:+
AACACTGTTATAAAAATCTATCTTCCTGA
>Location:NODE_304263_length_4982_cov_28.985548	Coordinate:2447	Reads:1	Hits:1	Allocated_reads:1	Strand:+
ACTGTTATAAAAATCTATCTTCCT
>Location:NODE_304263_length_4982_cov_28.985548	Coordinate:2447	Reads:1	Hits:1	Allocated_reads:1	Strand:+
ACTGTTATAAAAATCTATCTTCCTG
>Location:NODE_304263_length_4982_cov_28.985548	Coordinate:2447	Reads:1	Hits:1	Allocated_reads:1	Strand:+
ACTGTTATAAAAATCTATCTTCCTGA
>Location:NODE_304263_length_4982_cov_28.985548	Coordinate:2447	Reads:1	Hits:1	Allocated_reads:1	Strand:-
TCTGAACATCAGGAAGATAGATTTTTATAACAGT
>Location:NODE_304263_length_4982_cov_28.985548	Coordinate:2454	Reads:1	Hits:1	Allocated_reads:1	Strand:-
TGAACATCAGGAAGATAGATTTTTT
>Location:NODE_304263_length_4982_cov_28.985548	Coordinate:2456	Reads:1	Hits:1	Allocated_reads:1	Strand:-
TCTGAACATCAGGAAGATAGATTTT
>Location:NODE_304263_length_4982_cov_28.985548	Coordinate:2456	Reads:1	Hits:1	Allocated_reads:1	Strand:-
TTCTGAACATCAGGAAGATAGATTTT
>Location:NODE_304263_length_4982_cov_28.985548	Coordinate:2457	Reads:2	Hits:1	Allocated_reads:2	Strand:-
TGATTCTGAACATCAGGAAGATAGATTT
>Location:NODE_304263_length_4982_cov_28.985548	Coordinate:2458	Reads:1	Hits:1	Allocated_reads:1	Strand:-
TACTGATTCTGAACATCAGGAAGATAGATT
>Location:NODE_304263_length_4982_cov_28.985548	Coordinate:2460	Reads:1	Hits:1	Allocated_reads:1	Strand:-
TACTGATTCTGAACATCAGGAAGATAGA
>Location:NODE_304263_length_4982_cov_28.985548	Coordinate:2463	Reads:1	Hits:1	Allocated_reads:1	Strand:-
TACTGATTCTGAACATCAGGAAGAT
>Location:NODE_304263_length_4982_cov_28.985548	Coordinate:2463	Reads:1	Hits:1	Allocated_reads:1	Strand:-
TGTACTGATTCTGAACATCAGGAAGAT
>Location:NODE_304263_length_4982_cov_28.985548	Coordinate:2464	Reads:3	Hits:1	Allocated_reads:3	Strand:-
TGCTGTACTGATTCTGAACATCAGGAAGA
>Location:NODE_304263_length_4982_cov_28.985548	Coordinate:2464	Reads:1	Hits:1	Allocated_reads:1	Strand:-
TTGCTGTACTGATTCTGAACATCAGGAAGA
>Location:NODE_304263_length_4982_cov_28.985548	Coordinate:2465	Reads:9	Hits:1	Allocated_reads:9	Strand:-
TGCTGTACTGATTCTGAACATCAGGAAG
>Location:NODE_304263_length_4982_cov_28.985548	Coordinate:2465	Reads:3	Hits:1	Allocated_reads:3	Strand:-
TTGCTGTACTGATTCTGAACATCAGGAAG
>Location:NODE_304263_length_4982_cov_28.985548	Coordinate:2465	Reads:2	Hits:1	Allocated_reads:2	Strand:-
TTTGCTGTACTGATTCTGAACATCAGGAAG
>Location:NODE_304263_length_4982_cov_28.985548	Coordinate:2467	Reads:2	Hits:1	Allocated_reads:2	Strand:-
GGTTTGCTGTACTGATTCTGAACATCAGGA
>Location:NODE_304263_length_4982_cov_28.985548	Coordinate:2467	Reads:2	Hits:1	Allocated_reads:2	Strand:-
TGCTGTACTGATTCTGAACATCAGGA
>Location:NODE_304263_length_4982_cov_28.985548	Coordinate:2467	Reads:2	Hits:1	Allocated_reads:2	Strand:-
TTGCTGTACTGATTCTGAACATCAGGA
>Location:NODE_304263_length_4982_cov_28.985548	Coordinate:2470	Reads:1	Hits:1	Allocated_reads:1	Strand:-
GGTTTGCTGTACTGATTCTGAACATCA
>Location:NODE_304263_length_4982_cov_28.985548	Coordinate:2470	Reads:1	Hits:1	Allocated_reads:1	Strand:-
TTTGCTGTACTGATTCTGAACATCA
>Location:NODE_304263_length_4982_cov_28.985548	Coordinate:2471	Reads:1	Hits:1	Allocated_reads:1	Strand:+
GATGTTCAGAATCAGTACAGCAAACC
>Location:NODE_304263_length_4982_cov_28.985548	Coordinate:2471	Reads:2	Hits:1	Allocated_reads:2	Strand:-
TGTCAGGTTTGCTGTACTGATTCTGAACATC
>Location:NODE_304263_length_4982_cov_28.985548	Coordinate:2471	Reads:1	Hits:1	Allocated_reads:1	Strand:-
TTTGCTGTACTGATTCTGAACATC
>Location:NODE_304263_length_4982_cov_28.985548	Coordinate:2472	Reads:1	Hits:1	Allocated_reads:1	Strand:-
ATGTCAGGTTTGCTGTACTGATTCTGAACAT
>Location:NODE_304263_length_4982_cov_28.985548	Coordinate:2472	Reads:1	Hits:1	Allocated_reads:1	Strand:+
ATGTTCAGAATCAGTACAGCAAAC
>Location:NODE_304263_length_4982_cov_28.985548	Coordinate:2472	Reads:1	Hits:1	Allocated_reads:1	Strand:-
TGTCAGGTTTGCTGTACTGATTCTGAACAT
>Location:NODE_304263_length_4982_cov_28.985548	Coordinate:2473	Reads:3	Hits:1	Allocated_reads:3	Strand:-
TGTCAGGTTTGCTGTACTGATTCTGAACA
>Location:NODE_304263_length_4982_cov_28.985548	Coordinate:2484	Reads:1	Hits:1	Allocated_reads:1	Strand:+
AGTACAGCAAACCTGACATTTAAAAAAA
>Location:NODE_304263_length_4982_cov_28.985548	Coordinate:2487	Reads:1	Hits:1	Allocated_reads:1	Strand:+
ACAGCAAACCTGACATTTAAAAAAA
>Location:NODE_304263_length_4982_cov_28.985548	Coordinate:2492	Reads:2	Hits:1	Allocated_reads:2	Strand:+
AAACCTGACATTTAAAAAAATTAATCT
>Location:NODE_304263_length_4982_cov_28.985548	Coordinate:2492	Reads:1	Hits:1	Allocated_reads:1	Strand:+
AAACCTGACATTTAAAAAAATTAATCTTACA
>Location:NODE_304263_length_4982_cov_28.985548	Coordinate:2504	Reads:1	Hits:1	Allocated_reads:1	Strand:-
TTGCATGTAAGATTAATTTTTTTA
>Location:NODE_304263_length_4982_cov_28.985548	Coordinate:2507	Reads:1	Hits:1	Allocated_reads:1	Strand:-
TCATTTTTGCATGTAAGATTAATTTTT
>Location:NODE_304263_length_4982_cov_28.985548	Coordinate:2510	Reads:1	Hits:1	Allocated_reads:1	Strand:-
TTTCATTTTTGCATGTAAGATTAATT
>Location:NODE_304263_length_4982_cov_28.985548	Coordinate:2511	Reads:1	Hits:1	Allocated_reads:1	Strand:-
TTCCTGTTTTCATTTTTGCATGTAAGATGAAC
>Location:NODE_304263_length_4982_cov_28.985548	Coordinate:2523	Reads:1	Hits:1	Allocated_reads:1	Strand:-
TGTTTTTTTTTCCTGTTTTCATTTTTGCA
>Location:NODE_304263_length_4982_cov_28.985548	Coordinate:2527	Reads:1	Hits:1	Allocated_reads:1	Strand:-
TAATTGTTTTTTTTTCCTGTTTTCATTTT
>Location:NODE_304263_length_4982_cov_28.985548	Coordinate:2528	Reads:1	Hits:1	Allocated_reads:1	Strand:-
TAATTGTTTTTTTTTCCTGTTTTCATTT
>Location:NODE_304263_length_4982_cov_28.985548	Coordinate:2531	Reads:1	Hits:1	Allocated_reads:1	Strand:+
TGAAAACAGGAAAAAAAAACAATTACC
>Location:NODE_304263_length_4982_cov_28.985548	Coordinate:2552	Reads:1	Hits:1	Allocated_reads:1	Strand:-
GAGAATTTTGCTGCTTTTCACAGGTAAT
>Location:NODE_304263_length_4982_cov_28.985548	Coordinate:2552	Reads:4	Hits:1	Allocated_reads:4	Strand:-
TGAGAATTTTGCTGCTTTTCACAGGTAAT
>Location:NODE_304263_length_4982_cov_28.985548	Coordinate:2553	Reads:7	Hits:1	Allocated_reads:7	Strand:-
TGAGAATTTTGCTGCTTTTCACAGGTAA
>Location:NODE_304263_length_4982_cov_28.985548	Coordinate:2553	Reads:1	Hits:1	Allocated_reads:1	Strand:-
TGTTGAGAATTTTGCTGCTTTTCACAGGTAA
>Location:NODE_304263_length_4982_cov_28.985548	Coordinate:2553	Reads:1	Hits:1	Allocated_reads:1	Strand:-
TTGAGAATTTTGCTGCTTTTCACAGGTAA
>Location:NODE_304263_length_4982_cov_28.985548	Coordinate:2554	Reads:6	Hits:1	Allocated_reads:6	Strand:-
TGAGAATTTTGCTGCTTTTCACAGGTA
>Location:NODE_304263_length_4982_cov_28.985548	Coordinate:2555	Reads:1	Hits:1	Allocated_reads:1	Strand:-
GGTGTTGAGAATTTTGCTGCTTTTCACAGGT
>Location:NODE_304263_length_4982_cov_28.985548	Coordinate:2555	Reads:2	Hits:1	Allocated_reads:2	Strand:-
TGAGAATTTTGCTGCTTTTCACAGGT
>Location:NODE_304263_length_4982_cov_28.985548	Coordinate:2555	Reads:1	Hits:1	Allocated_reads:1	Strand:-
TGTTGAGAATTTTGCTGCTTTTCACAGGC
>Location:NODE_304263_length_4982_cov_28.985548	Coordinate:2555	Reads:2	Hits:1	Allocated_reads:2	Strand:-
TGTTGAGAATTTTGCTGCTTTTCACAGGT
>Location:NODE_304263_length_4982_cov_28.985548	Coordinate:2555	Reads:1	Hits:1	Allocated_reads:1	Strand:-
TTGAGAATTTTGCTGCTTTTCACAGGT
>Location:NODE_304263_length_4982_cov_28.985548	Coordinate:2556	Reads:12	Hits:1	Allocated_reads:12	Strand:-
GGTGTTGAGAATTTTGCTGCTTTTCACAGG
>Location:NODE_304263_length_4982_cov_28.985548	Coordinate:2556	Reads:2	Hits:1	Allocated_reads:2	Strand:-
TGAGAATTTTGCTGCTTTTCACAGG
>Location:NODE_304263_length_4982_cov_28.985548	Coordinate:2556	Reads:8	Hits:1	Allocated_reads:8	Strand:-
TGTTGAGAATTTTGCTGCTTTTCACAGG
>Location:NODE_304263_length_4982_cov_28.985548	Coordinate:2556	Reads:2	Hits:1	Allocated_reads:2	Strand:-
TTGAGAATTTTGCTGCTTTTCACAGG
>Location:NODE_304263_length_4982_cov_28.985548	Coordinate:2557	Reads:1	Hits:1	Allocated_reads:1	Strand:-
AAGGTGTTGAGAATTTTGCTGCTTTTCACAG
>Location:NODE_304263_length_4982_cov_28.985548	Coordinate:2557	Reads:4	Hits:1	Allocated_reads:4	Strand:-
GGTGTTGAGAATTTTGCTGCTTTTCACAG
>Location:NODE_304263_length_4982_cov_28.985548	Coordinate:2557	Reads:2	Hits:1	Allocated_reads:2	Strand:-
TGAGAATTTTGCTGCTTTTCACAG
>Location:NODE_304263_length_4982_cov_28.985548	Coordinate:2557	Reads:6	Hits:1	Allocated_reads:6	Strand:-
TGTTGAGAATTTTGCTGCTTTTCACAG
>Location:NODE_304263_length_4982_cov_28.985548	Coordinate:2557	Reads:2	Hits:1	Allocated_reads:2	Strand:-
TTAAGGTGTTGAGAATTTTGCTGCTTTTCACAG
>Location:NODE_304263_length_4982_cov_28.985548	Coordinate:2558	Reads:3	Hits:1	Allocated_reads:3	Strand:-
TTAAGGTGTTGAGAATTTTGCTGCTTTTCACA
>Location:NODE_304263_length_4982_cov_28.985548	Coordinate:2559	Reads:1	Hits:1	Allocated_reads:1	Strand:-
TTAAGGTGTTGAGAATTTTGCTGCTTTTCAC
>Location:NODE_304263_length_4982_cov_28.985548	Coordinate:2560	Reads:2	Hits:1	Allocated_reads:2	Strand:-
AAGGTGTTGAGAATTTTGCTGCTTTTCA
>Location:NODE_304263_length_4982_cov_28.985548	Coordinate:2560	Reads:1	Hits:1	Allocated_reads:1	Strand:-
TTAAGGTGTTGAGAATTTTGCTGCTTTTGA
>Location:NODE_304263_length_4982_cov_28.985548	Coordinate:2560	Reads:4	Hits:1	Allocated_reads:4	Strand:-
TTAAGGTGTTGAGAATTTTGCTGCTTTTCA
>Location:NODE_304263_length_4982_cov_28.985548	Coordinate:2561	Reads:4	Hits:1	Allocated_reads:4	Strand:-
TTAAGGTGTTGAGAATTTTGCTGCTTTTC
>Location:NODE_304263_length_4982_cov_28.985548	Coordinate:2562	Reads:7	Hits:1	Allocated_reads:7	Strand:-
TTAAGGTGTTGAGAATTTTGCTGCTTTT
>Location:NODE_304263_length_4982_cov_28.985548	Coordinate:2562	Reads:2	Hits:1	Allocated_reads:2	Strand:-
TTTAAGGTGTTGAGAATTTTGCTGCTTTT
>Location:NODE_304263_length_4982_cov_28.985548	Coordinate:2563	Reads:15	Hits:1	Allocated_reads:15	Strand:-
TTAAGGTGTTGAGAATTTTGCTGCTTT
>Location:NODE_304263_length_4982_cov_28.985548	Coordinate:2563	Reads:2	Hits:1	Allocated_reads:2	Strand:-
TTTAAGGTGTTGAGAATTTTGCTGCTTT
>Location:NODE_304263_length_4982_cov_28.985548	Coordinate:2564	Reads:2	Hits:1	Allocated_reads:2	Strand:-
TATCTTTAAGGTGTTGAGAATTTTGCTGCTT
>Location:NODE_304263_length_4982_cov_28.985548	Coordinate:2564	Reads:1	Hits:1	Allocated_reads:1	Strand:-
TTAAGGTGTTGAGAATTTTGCTGCTT
>Location:NODE_304263_length_4982_cov_28.985548	Coordinate:2564	Reads:1	Hits:1	Allocated_reads:1	Strand:-
TTATCTTTAAGGTGTTGAGAATTTTGCTGCTT
>Location:NODE_304263_length_4982_cov_28.985548	Coordinate:2564	Reads:2	Hits:1	Allocated_reads:2	Strand:-
TTTAAGGTGTTGAGAATTTTGCTGCTT
>Location:NODE_304263_length_4982_cov_28.985548	Coordinate:2565	Reads:1	Hits:1	Allocated_reads:1	Strand:-
CTTTAAGGTGTTGAGAATTTTGCTGCT
>Location:NODE_304263_length_4982_cov_28.985548	Coordinate:2565	Reads:1	Hits:1	Allocated_reads:1	Strand:-
TAAGGTGTTGAGAATTTTGCTGCT
>Location:NODE_304263_length_4982_cov_28.985548	Coordinate:2565	Reads:5	Hits:1	Allocated_reads:5	Strand:-
TATCTTTAAGGTGTTGAGAATTTTGCTGCT
>Location:NODE_304263_length_4982_cov_28.985548	Coordinate:2565	Reads:3	Hits:1	Allocated_reads:3	Strand:-
TTAAGGTGTTGAGAATTTTGCTGCT
>Location:NODE_304263_length_4982_cov_28.985548	Coordinate:2565	Reads:1	Hits:1	Allocated_reads:1	Strand:-
TTATCTTTAAGGTGTTGAGAATTTTGCTGCT
>Location:NODE_304263_length_4982_cov_28.985548	Coordinate:2566	Reads:12	Hits:1	Allocated_reads:12	Strand:-
TATCTTTAAGGTGTTGAGAATTTTGCTGC
>Location:NODE_304263_length_4982_cov_28.985548	Coordinate:2566	Reads:1	Hits:1	Allocated_reads:1	Strand:-
TTAAGGTGTTGAGAATTTTGCTGC
>Location:NODE_304263_length_4982_cov_28.985548	Coordinate:2566	Reads:2	Hits:1	Allocated_reads:2	Strand:-
TTATCTTTAAGGTGTTGAGAATTTTGCTGC
>Location:NODE_304263_length_4982_cov_28.985548	Coordinate:2568	Reads:3	Hits:1	Allocated_reads:3	Strand:-
TATCTTTAAGGTGTTGAGAATTTTGCT
>Location:NODE_304263_length_4982_cov_28.985548	Coordinate:2568	Reads:4	Hits:1	Allocated_reads:4	Strand:-
TTTTATCTTTAAGGTGTTGAGAATTTTGCT
>Location:NODE_304263_length_4982_cov_28.985548	Coordinate:2568	Reads:1	Hits:1	Allocated_reads:1	Strand:-
TTTTTATCTTTAAGGTGTTGAGAATTTTTTT
>Location:NODE_304263_length_4982_cov_28.985548	Coordinate:2569	Reads:6	Hits:1	Allocated_reads:6	Strand:-
TATCTTTAAGGTGTTGAGAATTTTGC
>Location:NODE_304263_length_4982_cov_28.985548	Coordinate:2569	Reads:2	Hits:1	Allocated_reads:2	Strand:-
TTATCTTTAAGGTGTTGAGAATTTTGC
>Location:NODE_304263_length_4982_cov_28.985548	Coordinate:2569	Reads:3	Hits:1	Allocated_reads:3	Strand:-
TTTATCTTTAAGGTGTTGAGAATTTTGC
>Location:NODE_304263_length_4982_cov_28.985548	Coordinate:2569	Reads:44	Hits:1	Allocated_reads:44	Strand:-
TTTTATCTTTAAGGTGTTGAGAATTTTGC
>Location:NODE_304263_length_4982_cov_28.985548	Coordinate:2569	Reads:1	Hits:1	Allocated_reads:1	Strand:-
TTTTTATCTTTAAGGTGTTGAGAATTTTGC
>Location:NODE_304263_length_4982_cov_28.985548	Coordinate:2570	Reads:1	Hits:1	Allocated_reads:1	Strand:-
TATCTTTAAGGTGTTGAGAATTTTG
>Location:NODE_304263_length_4982_cov_28.985548	Coordinate:2572	Reads:2	Hits:1	Allocated_reads:2	Strand:-
TTTTATCTTTAAGGTGTTGAGAATTT
>Location:NODE_304263_length_4982_cov_28.985548	Coordinate:2580	Reads:1	Hits:1	Allocated_reads:1	Strand:+
AACACCTTAAAGATAAAAATGAAAACA
>Location:NODE_304263_length_4982_cov_28.985548	Coordinate:2580	Reads:1	Hits:1	Allocated_reads:1	Strand:+
AACACCTTAAAGATAAAAATGAAAACAC
>Location:NODE_304263_length_4982_cov_28.985548	Coordinate:2581	Reads:2	Hits:1	Allocated_reads:2	Strand:+
ACACCTTAAAGATAAAAATGAAAACAGCT
>Location:NODE_304263_length_4982_cov_28.985548	Coordinate:2581	Reads:2	Hits:1	Allocated_reads:2	Strand:-
CCCGAGCTGTTTTCATTTTTATCTTTAAGGTGT
>Location:NODE_304263_length_4982_cov_28.985548	Coordinate:2582	Reads:1	Hits:1	Allocated_reads:1	Strand:-
ACCCGAGCTGTTTTCATTTTTATCTTTAAGGTG
>Location:NODE_304263_length_4982_cov_28.985548	Coordinate:2583	Reads:1	Hits:1	Allocated_reads:1	Strand:-
CCCGAGCTGTTTTCATTTTTATCTTTAAGGT
>Location:NODE_304263_length_4982_cov_28.985548	Coordinate:2584	Reads:17	Hits:1	Allocated_reads:17	Strand:-
AACCCGAGCTGTTTTCATTTTTATCTTTAAGG
>Location:NODE_304263_length_4982_cov_28.985548	Coordinate:2584	Reads:1	Hits:1	Allocated_reads:1	Strand:-
ACAACCCGAGCTGTTTTCATTTTTATCTTTAAGG
>Location:NODE_304263_length_4982_cov_28.985548	Coordinate:2584	Reads:14	Hits:1	Allocated_reads:14	Strand:-
ACCCGAGCTGTTTTCATTTTTATCTTTAAGG
>Location:NODE_304263_length_4982_cov_28.985548	Coordinate:2584	Reads:2	Hits:1	Allocated_reads:2	Strand:-
CAACCCGAGCTGTTTTCATTTTTATCTTTAAGG
>Location:NODE_304263_length_4982_cov_28.985548	Coordinate:2584	Reads:9	Hits:1	Allocated_reads:9	Strand:-
CCCGAGCTGTTTTCATTTTTATCTTTAAGG
>Location:NODE_304263_length_4982_cov_28.985548	Coordinate:2585	Reads:1	Hits:1	Allocated_reads:1	Strand:-
AACCCGAGCTGTTTTCATTTTTATCTTTAAG
>Location:NODE_304263_length_4982_cov_28.985548	Coordinate:2585	Reads:2	Hits:1	Allocated_reads:2	Strand:-
ACCCGAGCTGTTTTCATTTTTATCTTTAAG
>Location:NODE_304263_length_4982_cov_28.985548	Coordinate:2585	Reads:1	Hits:1	Allocated_reads:1	Strand:-
CAACCCGAGCTGTTTTCATTTTTATCTTTAAG
>Location:NODE_304263_length_4982_cov_28.985548	Coordinate:2585	Reads:1	Hits:1	Allocated_reads:1	Strand:-
CCCGAGCTGTTTTCATTTTTATCTTTAAG
>Location:NODE_304263_length_4982_cov_28.985548	Coordinate:2585	Reads:1	Hits:1	Allocated_reads:1	Strand:+
CTTAAAGATAAAAATGAAAACAGCT
>Location:NODE_304263_length_4982_cov_28.985548	Coordinate:2585	Reads:1	Hits:1	Allocated_reads:1	Strand:+
CTTAAAGATAAAAATGAAAACAGCTCGT
>Location:NODE_304263_length_4982_cov_28.985548	Coordinate:2585	Reads:1	Hits:1	Allocated_reads:1	Strand:+
CTTAAAGATAAAAATGAAAACAGCTCGGGTTGT
>Location:NODE_304263_length_4982_cov_28.985548	Coordinate:2586	Reads:2	Hits:1	Allocated_reads:2	Strand:-
AACCCGAGCTGTTTTCATTTTTATCTTTAA
>Location:NODE_304263_length_4982_cov_28.985548	Coordinate:2586	Reads:9	Hits:1	Allocated_reads:9	Strand:-
ACCCGAGCTGTTTTCATTTTTATCTTTAA
>Location:NODE_304263_length_4982_cov_28.985548	Coordinate:2586	Reads:1	Hits:1	Allocated_reads:1	Strand:-
CAACCCGAGCTGTTTTCATTTTTATCTTTAA
>Location:NODE_304263_length_4982_cov_28.985548	Coordinate:2586	Reads:7	Hits:1	Allocated_reads:7	Strand:-
CCCGAGCTGTTTTCATTTTTATCTTTAA
>Location:NODE_304263_length_4982_cov_28.985548	Coordinate:2586	Reads:1	Hits:1	Allocated_reads:1	Strand:-
TAACAACCCGAGCTGTTTTCATTTTTATCTTTAA
>Location:NODE_304263_length_4982_cov_28.985548	Coordinate:2587	Reads:12	Hits:1	Allocated_reads:12	Strand:-
AACCCGAGCTGTTTTCATTTTTATCTTTA
>Location:NODE_304263_length_4982_cov_28.985548	Coordinate:2587	Reads:1	Hits:1	Allocated_reads:1	Strand:-
ACCCGAGCTGTTTTCATTTTTATCTTTT
>Location:NODE_304263_length_4982_cov_28.985548	Coordinate:2587	Reads:9	Hits:1	Allocated_reads:9	Strand:-
ACCCGAGCTGTTTTCATTTTTATCTTTA
>Location:NODE_304263_length_4982_cov_28.985548	Coordinate:2587	Reads:4	Hits:1	Allocated_reads:4	Strand:-
CAACCCGAGCTGTTTTCATTTTTATCTTTA
>Location:NODE_304263_length_4982_cov_28.985548	Coordinate:2587	Reads:3	Hits:1	Allocated_reads:3	Strand:-
CCCGAGCTGTTTTCATTTTTATCTTTA
>Location:NODE_304263_length_4982_cov_28.985548	Coordinate:2588	Reads:1	Hits:1	Allocated_reads:1	Strand:+
AAAGATAAAAATGAAAACAGCTCAGGT
>Location:NODE_304263_length_4982_cov_28.985548	Coordinate:2588	Reads:1	Hits:1	Allocated_reads:1	Strand:+
AAAGATAAAAATGAAAACAGCTCGGGT
>Location:NODE_304263_length_4982_cov_28.985548	Coordinate:2588	Reads:1	Hits:1	Allocated_reads:1	Strand:+
AAAGATAAAAATGAAAACAGCTCGGGTT
>Location:NODE_304263_length_4982_cov_28.985548	Coordinate:2588	Reads:1	Hits:1	Allocated_reads:1	Strand:+
AAAGATAAAAATGAAAACAGCTCGGGTTGT
>Location:NODE_304263_length_4982_cov_28.985548	Coordinate:2588	Reads:2	Hits:1	Allocated_reads:2	Strand:-
AACAACCCGAGCTGTTTTCATTTTTATCTTT
>Location:NODE_304263_length_4982_cov_28.985548	Coordinate:2588	Reads:1	Hits:1	Allocated_reads:1	Strand:-
AACCCGAGCTGTTTTCATTTTTATCTTT
>Location:NODE_304263_length_4982_cov_28.985548	Coordinate:2588	Reads:5	Hits:1	Allocated_reads:5	Strand:-
ACCCGAGCTGTTTTCATTTTTATCTTT
>Location:NODE_304263_length_4982_cov_28.985548	Coordinate:2588	Reads:3	Hits:1	Allocated_reads:3	Strand:-
CAACCCGAGCTGTTTTCATTTTTATCTTT
>Location:NODE_304263_length_4982_cov_28.985548	Coordinate:2588	Reads:1	Hits:1	Allocated_reads:1	Strand:-
CCCGAGCTGTTTTCATTTTTATCTTT
>Location:NODE_304263_length_4982_cov_28.985548	Coordinate:2588	Reads:1	Hits:1	Allocated_reads:1	Strand:-
CCGAGCTGTTTTCATTTTTATCTTT
>Location:NODE_304263_length_4982_cov_28.985548	Coordinate:2589	Reads:14	Hits:1	Allocated_reads:14	Strand:-
AACAACCCGAGCTGTTTTCATTTTTATCTT
>Location:NODE_304263_length_4982_cov_28.985548	Coordinate:2589	Reads:5	Hits:1	Allocated_reads:5	Strand:-
AACCCGAGCTGTTTTCATTTTTATCTT
>Location:NODE_304263_length_4982_cov_28.985548	Coordinate:2589	Reads:2	Hits:1	Allocated_reads:2	Strand:+
AAGATAAAAATGAAAACAGCTCGGGTTGT
>Location:NODE_304263_length_4982_cov_28.985548	Coordinate:2589	Reads:7	Hits:1	Allocated_reads:7	Strand:-
ACAACCCGAGCTGTTTTCATTTTTATCTT
>Location:NODE_304263_length_4982_cov_28.985548	Coordinate:2589	Reads:3	Hits:1	Allocated_reads:3	Strand:-
ACCCGAGCTGTTTTCATTTTTATCTT
>Location:NODE_304263_length_4982_cov_28.985548	Coordinate:2589	Reads:11	Hits:1	Allocated_reads:11	Strand:-
CAACCCGAGCTGTTTTCATTTTTATCTT
>Location:NODE_304263_length_4982_cov_28.985548	Coordinate:2589	Reads:2	Hits:1	Allocated_reads:2	Strand:-
TAACAACCCGAGCTGTTTTCATTTTTATCCT
>Location:NODE_304263_length_4982_cov_28.985548	Coordinate:2589	Reads:64	Hits:1	Allocated_reads:64	Strand:-
TAACAACCCGAGCTGTTTTCATTTTTATCTT
>Location:NODE_304263_length_4982_cov_28.985548	Coordinate:2590	Reads:9	Hits:1	Allocated_reads:9	Strand:-
AACAACCCGAGCTGTTTTCATTTTTATCT
>Location:NODE_304263_length_4982_cov_28.985548	Coordinate:2590	Reads:9	Hits:1	Allocated_reads:9	Strand:-
AACCCGAGCTGTTTTCATTTTTATCT
>Location:NODE_304263_length_4982_cov_28.985548	Coordinate:2590	Reads:11	Hits:1	Allocated_reads:11	Strand:-
ACAACCCGAGCTGTTTTCATTTTTATCT
>Location:NODE_304263_length_4982_cov_28.985548	Coordinate:2590	Reads:4	Hits:1	Allocated_reads:4	Strand:-
ACCCGAGCTGTTTTCATTTTTATCT
>Location:NODE_304263_length_4982_cov_28.985548	Coordinate:2590	Reads:9	Hits:1	Allocated_reads:9	Strand:-
CAACCCGAGCTGTTTTCATTTTTATCT
>Location:NODE_304263_length_4982_cov_28.985548	Coordinate:2590	Reads:1	Hits:1	Allocated_reads:1	Strand:-
CTAACAACCCGAGCTGTTTTCATTTTTATCT
>Location:NODE_304263_length_4982_cov_28.985548	Coordinate:2590	Reads:44	Hits:1	Allocated_reads:44	Strand:-
TAACAACCCGAGCTGTTTTCATTTTTATCT
>Location:NODE_304263_length_4982_cov_28.985548	Coordinate:2591	Reads:6	Hits:1	Allocated_reads:6	Strand:-
AACAACCCGAGCTGTTTTCATTTTTATC
>Location:NODE_304263_length_4982_cov_28.985548	Coordinate:2591	Reads:2	Hits:1	Allocated_reads:2	Strand:-
AACCCGAGCTGTTTTCATTTTTATC
>Location:NODE_304263_length_4982_cov_28.985548	Coordinate:2591	Reads:1	Hits:1	Allocated_reads:1	Strand:-
AACTAACAACCCGAGCTGTTTTCATTTTTATC
>Location:NODE_304263_length_4982_cov_28.985548	Coordinate:2591	Reads:8	Hits:1	Allocated_reads:8	Strand:-
ACAACCCGAGCTGTTTTCATTTTTATC
>Location:NODE_304263_length_4982_cov_28.985548	Coordinate:2591	Reads:1	Hits:1	Allocated_reads:1	Strand:-
ACCCGAGCTGTTTTCATTTTTATC
>Location:NODE_304263_length_4982_cov_28.985548	Coordinate:2591	Reads:7	Hits:1	Allocated_reads:7	Strand:-
CAACCCGAGCTGTTTTCATTTTTATC
>Location:NODE_304263_length_4982_cov_28.985548	Coordinate:2591	Reads:1	Hits:1	Allocated_reads:1	Strand:-
CTAACAACCCGAGCTGTTTTCATTTTTATC
>Location:NODE_304263_length_4982_cov_28.985548	Coordinate:2591	Reads:1	Hits:1	Allocated_reads:1	Strand:-
TAACAACCCGAGCTGTTTTCATTGTTATC
>Location:NODE_304263_length_4982_cov_28.985548	Coordinate:2591	Reads:31	Hits:1	Allocated_reads:31	Strand:-
TAACAACCCGAGCTGTTTTCATTTTTATC
>Location:NODE_304263_length_4982_cov_28.985548	Coordinate:2592	Reads:2	Hits:1	Allocated_reads:2	Strand:-
CAACCCGAGCTGTTTTCATTTTTAT
>Location:NODE_304263_length_4982_cov_28.985548	Coordinate:2592	Reads:3	Hits:1	Allocated_reads:3	Strand:-
TAACAACCCGAGCTGTTTTCATTTTTAT
>Location:NODE_304263_length_4982_cov_28.985548	Coordinate:2593	Reads:1	Hits:1	Allocated_reads:1	Strand:-
AACAACCCGAGCTGTTTTCATTTTTA
>Location:NODE_304263_length_4982_cov_28.985548	Coordinate:2593	Reads:2	Hits:1	Allocated_reads:2	Strand:-
AACTAACAACCCGAGCTGTTTTCATTTTTA
>Location:NODE_304263_length_4982_cov_28.985548	Coordinate:2593	Reads:7	Hits:1	Allocated_reads:7	Strand:-
ACTAACAACCCGAGCTGTTTTCATTTTTA
>Location:NODE_304263_length_4982_cov_28.985548	Coordinate:2593	Reads:3	Hits:1	Allocated_reads:3	Strand:-
CTAACAACCCGAGCTGTTTTCATTTTTA
>Location:NODE_304263_length_4982_cov_28.985548	Coordinate:2593	Reads:20	Hits:1	Allocated_reads:20	Strand:-
TAACAACCCGAGCTGTTTTCATTTTTA
>Location:NODE_304263_length_4982_cov_28.985548	Coordinate:2594	Reads:2	Hits:1	Allocated_reads:2	Strand:+
AAAAATGAAAACAGCTCGGGTTGT
>Location:NODE_304263_length_4982_cov_28.985548	Coordinate:2594	Reads:1	Hits:1	Allocated_reads:1	Strand:-
AAACTAACAACCCGAGCTGTTTTCATTTTT
>Location:NODE_304263_length_4982_cov_28.985548	Coordinate:2594	Reads:2	Hits:1	Allocated_reads:2	Strand:-
AACTAACAACCCGAGCTGTTTTCATTTTT
>Location:NODE_304263_length_4982_cov_28.985548	Coordinate:2594	Reads:1	Hits:1	Allocated_reads:1	Strand:-
ACTAACAACCCGAGCTGTTTTCATTTTT
>Location:NODE_304263_length_4982_cov_28.985548	Coordinate:2594	Reads:3	Hits:1	Allocated_reads:3	Strand:-
TAACAACCCGAGCTGTTTTCATTTTT
>Location:NODE_304263_length_4982_cov_28.985548	Coordinate:2595	Reads:2	Hits:1	Allocated_reads:2	Strand:-
AACTAACAACCCGAGCTGTTTTCATTTT
>Location:NODE_304263_length_4982_cov_28.985548	Coordinate:2595	Reads:1	Hits:1	Allocated_reads:1	Strand:-
CTAACAACCCGAGCTGTTTTCATTTT
>Location:NODE_304263_length_4982_cov_28.985548	Coordinate:2596	Reads:1	Hits:1	Allocated_reads:1	Strand:-
AAACTAACAACCCGAGCTGTTTTCATTT
>Location:NODE_304263_length_4982_cov_28.985548	Coordinate:2596	Reads:1	Hits:1	Allocated_reads:1	Strand:-
ACTAACAACCCGAGCTGTTTTCATTT
>Location:NODE_304263_length_4982_cov_28.985548	Coordinate:2601	Reads:3	Hits:1	Allocated_reads:3	Strand:-
AATGAAACTAACAACCCGAGCTGTTTT
>Location:NODE_304263_length_4982_cov_28.985548	Coordinate:2601	Reads:2	Hits:1	Allocated_reads:2	Strand:-
TAAATGAAACTAACAACCCGAGCTGTTTT
>Location:NODE_304263_length_4982_cov_28.985548	Coordinate:2602	Reads:2	Hits:1	Allocated_reads:2	Strand:-
AATGAAACTAACAACCCGAGCTGTTT
>Location:NODE_304263_length_4982_cov_28.985548	Coordinate:2602	Reads:1	Hits:1	Allocated_reads:1	Strand:-
ACTAAATGAAACTAACAACCCGAGCTGTTT
>Location:NODE_304263_length_4982_cov_28.985548	Coordinate:2602	Reads:1	Hits:1	Allocated_reads:1	Strand:-
CTAAATGAAACTAACAACCCGAGCTGTTT
>Location:NODE_304263_length_4982_cov_28.985548	Coordinate:2602	Reads:1	Hits:1	Allocated_reads:1	Strand:-
TAAATGAAACTAACAACCCGAGCTGTTT
>Location:NODE_304263_length_4982_cov_28.985548	Coordinate:2602	Reads:1	Hits:1	Allocated_reads:1	Strand:-
TAAATGAAACTAACAACCCTAGCTGTTT
>Location:NODE_304263_length_4982_cov_28.985548	Coordinate:2603	Reads:1	Hits:1	Allocated_reads:1	Strand:-
ACTAAATGAAACTAACAACCCGAGCTGTT
>Location:NODE_304263_length_4982_cov_28.985548	Coordinate:2603	Reads:3	Hits:1	Allocated_reads:3	Strand:-
TAAATGAAACTAACAACCCGAGCTGTT
>Location:NODE_304263_length_4982_cov_28.985548	Coordinate:2604	Reads:1	Hits:1	Allocated_reads:1	Strand:-
ACTAAATGAAACTAACAACCCGAGCTGT
>Location:NODE_304263_length_4982_cov_28.985548	Coordinate:2604	Reads:1	Hits:1	Allocated_reads:1	Strand:-
CACTAAATGAAACTAACAACCCGAGCTGG
>Location:NODE_304263_length_4982_cov_28.985548	Coordinate:2604	Reads:10	Hits:1	Allocated_reads:10	Strand:-
CACTAAATGAAACTAACAACCCGAGCTGT
>Location:NODE_304263_length_4982_cov_28.985548	Coordinate:2604	Reads:3	Hits:1	Allocated_reads:3	Strand:-
TAAATGAAACTAACAACCCGAGCTGT
>Location:NODE_304263_length_4982_cov_28.985548	Coordinate:2604	Reads:2	Hits:1	Allocated_reads:2	Strand:-
TCACTAAATGAAACTAACAACCCGAGCTGT
>Location:NODE_304263_length_4982_cov_28.985548	Coordinate:2606	Reads:5	Hits:1	Allocated_reads:5	Strand:-
CACTAAATGAAACTAACAACCCGAGCT
>Location:NODE_304263_length_4982_cov_28.985548	Coordinate:2606	Reads:4	Hits:1	Allocated_reads:4	Strand:-
CTCTCACTAAATGAAACTAACAACCCGAGCT
>Location:NODE_304263_length_4982_cov_28.985548	Coordinate:2606	Reads:6	Hits:1	Allocated_reads:6	Strand:-
TCACTAAATGAAACTAACAACCCGAGCT
>Location:NODE_304263_length_4982_cov_28.985548	Coordinate:2606	Reads:11	Hits:1	Allocated_reads:11	Strand:-
TCTCACTAAATGAAACTAACAACCCGAGCT
>Location:NODE_304263_length_4982_cov_28.985548	Coordinate:2607	Reads:1	Hits:1	Allocated_reads:1	Strand:-
ACACTCTCACTAAATGAAACTAACAACCCGAGC
>Location:NODE_304263_length_4982_cov_28.985548	Coordinate:2607	Reads:4	Hits:1	Allocated_reads:4	Strand:-
ACTCTCACTAAATGAAACTAACAACCCGAGC
>Location:NODE_304263_length_4982_cov_28.985548	Coordinate:2607	Reads:1	Hits:1	Allocated_reads:1	Strand:-
CACACTCTCACTAAATGAAACTAACAACCCGAGT
>Location:NODE_304263_length_4982_cov_28.985548	Coordinate:2607	Reads:2	Hits:1	Allocated_reads:2	Strand:-
CACTAAATGAAACTAACAACCCGAGC
>Location:NODE_304263_length_4982_cov_28.985548	Coordinate:2607	Reads:4	Hits:1	Allocated_reads:4	Strand:-
CACTCTCACTAAATGAAACTAACAACCCGAGC
>Location:NODE_304263_length_4982_cov_28.985548	Coordinate:2607	Reads:2	Hits:1	Allocated_reads:2	Strand:-
CTCACTAAATGAAACTAACAACCCGAGC
>Location:NODE_304263_length_4982_cov_28.985548	Coordinate:2607	Reads:1	Hits:1	Allocated_reads:1	Strand:-
CTCTCACTAAATGAAACTAACAACCCGATA
>Location:NODE_304263_length_4982_cov_28.985548	Coordinate:2607	Reads:11	Hits:1	Allocated_reads:11	Strand:-
CTCTCACTAAATGAAACTAACAACCCGAGC
>Location:NODE_304263_length_4982_cov_28.985548	Coordinate:2607	Reads:1	Hits:1	Allocated_reads:1	Strand:-
TCACTAAATGAAACTAACAACCCGAGA
>Location:NODE_304263_length_4982_cov_28.985548	Coordinate:2607	Reads:23	Hits:1	Allocated_reads:23	Strand:-
TCACTAAATGAAACTAACAACCCGAGC
>Location:NODE_304263_length_4982_cov_28.985548	Coordinate:2607	Reads:1	Hits:1	Allocated_reads:1	Strand:-
TCTCACTAAATGAAACTAACAACCCGAGT
>Location:NODE_304263_length_4982_cov_28.985548	Coordinate:2607	Reads:71	Hits:1	Allocated_reads:71	Strand:-
TCTCACTAAATGAAACTAACAACCCGAGC
>Location:NODE_304263_length_4982_cov_28.985548	Coordinate:2608	Reads:2	Hits:1	Allocated_reads:2	Strand:-
TCTCACTAAATGAAACTAACAACCCGAG
>Location:NODE_304263_length_4982_cov_28.985548	Coordinate:2609	Reads:1	Hits:1	Allocated_reads:1	Strand:-
ACTCTCACTAAATGAAACTAACAACCCGA
>Location:NODE_304263_length_4982_cov_28.985548	Coordinate:2609	Reads:2	Hits:1	Allocated_reads:2	Strand:-
CACTCTCACTAAATGAAACTAACAACCCGA
>Location:NODE_304263_length_4982_cov_28.985548	Coordinate:2609	Reads:1	Hits:1	Allocated_reads:1	Strand:-
TCTCACTAAATGAAACTAACAACCCGA
>Location:NODE_304263_length_4982_cov_28.985548	Coordinate:2610	Reads:1	Hits:1	Allocated_reads:1	Strand:+
CGGGTTGTTAGTTTCATTTAGTGAGAGTAT
>Location:NODE_304263_length_4982_cov_28.985548	Coordinate:2610	Reads:1	Hits:1	Allocated_reads:1	Strand:-
TCTCACTAAATGAAACTAACAACCCG
>Location:NODE_304263_length_4982_cov_28.985548	Coordinate:2612	Reads:1	Hits:1	Allocated_reads:1	Strand:-
CACTCTCACTAAATGAAACTAACAACC
>Location:NODE_304263_length_4982_cov_28.985548	Coordinate:2612	Reads:1	Hits:1	Allocated_reads:1	Strand:-
TCCACACTCTCACTAAATGAAACTAACAACC
>Location:NODE_304263_length_4982_cov_28.985548	Coordinate:2616	Reads:1	Hits:1	Allocated_reads:1	Strand:-
TCGGTTCCACACTCTCACTAAATGAAACTAAC
>Location:NODE_304263_length_4982_cov_28.985548	Coordinate:2616	Reads:1	Hits:1	Allocated_reads:1	Strand:-
TTCCACACTCTCACTAAATGAAACTAAC
>Location:NODE_304263_length_4982_cov_28.985548	Coordinate:2617	Reads:1	Hits:1	Allocated_reads:1	Strand:-
TCGGTTCCACACTCTCACTAAATGAAAGTTT
>Location:NODE_304263_length_4982_cov_28.985548	Coordinate:2618	Reads:1	Hits:1	Allocated_reads:1	Strand:-
CGGTTCCACACTCTCACTAAATGAAACTA
>Location:NODE_304263_length_4982_cov_28.985548	Coordinate:2618	Reads:1	Hits:1	Allocated_reads:1	Strand:-
TCGGTTCCACACTCTCACTAAATGAAACTA
>Location:NODE_304263_length_4982_cov_28.985548	Coordinate:2619	Reads:1	Hits:1	Allocated_reads:1	Strand:-
TCGGTTCCACACTCTCACTAAATGAAAAA
>Location:NODE_304263_length_4982_cov_28.985548	Coordinate:2619	Reads:23	Hits:1	Allocated_reads:23	Strand:-
TCGGTTCCACACTCTCACTAAATGAAACT
>Location:NODE_304263_length_4982_cov_28.985548	Coordinate:2619	Reads:3	Hits:1	Allocated_reads:3	Strand:-
TTCGGTTCCACACTCTCACTAAATGAAACT
>Location:NODE_304263_length_4982_cov_28.985548	Coordinate:2620	Reads:40	Hits:1	Allocated_reads:40	Strand:-
TCGGTTCCACACTCTCACTAAATGAAAC
>Location:NODE_304263_length_4982_cov_28.985548	Coordinate:2620	Reads:1	Hits:1	Allocated_reads:1	Strand:-
TTCCACACTCTCACTAAATGAAAC
>Location:NODE_304263_length_4982_cov_28.985548	Coordinate:2620	Reads:4	Hits:1	Allocated_reads:4	Strand:-
TTCGGTTCCACACTCTCACTAAATGAAAC
>Location:NODE_304263_length_4982_cov_28.985548	Coordinate:2621	Reads:2	Hits:1	Allocated_reads:2	Strand:-
TCGGTTCCACACTCTCACTAAATGAAA
>Location:NODE_304263_length_4982_cov_28.985548	Coordinate:2622	Reads:2	Hits:1	Allocated_reads:2	Strand:-
TCGGTTCCACACTCTCACTAAATGAA
>Location:NODE_304263_length_4982_cov_28.985548	Coordinate:2623	Reads:1	Hits:1	Allocated_reads:1	Strand:-
TCGGTTCCACACTCTCACTAAATGA
>Location:NODE_304263_length_4982_cov_28.985548	Coordinate:2623	Reads:12	Hits:1	Allocated_reads:12	Strand:-
TGCTTCGGTTCCACACTCTCACTAAATGA
>Location:NODE_304263_length_4982_cov_28.985548	Coordinate:2623	Reads:1	Hits:1	Allocated_reads:1	Strand:-
TTGCTTCGGTTCCACACTCTCACTAAATGA
>Location:NODE_304263_length_4982_cov_28.985548	Coordinate:2624	Reads:2	Hits:1	Allocated_reads:2	Strand:+
CATTTAGTGAGAGTGTGGAACCGAAGC
>Location:NODE_304263_length_4982_cov_28.985548	Coordinate:2624	Reads:1	Hits:1	Allocated_reads:1	Strand:-
CGTTGCTTCGGTTCCACACTCTCACTAAATG
>Location:NODE_304263_length_4982_cov_28.985548	Coordinate:2624	Reads:15	Hits:1	Allocated_reads:15	Strand:-
TCGGTTCCACACTCTCACTAAATG
>Location:NODE_304263_length_4982_cov_28.985548	Coordinate:2624	Reads:80	Hits:1	Allocated_reads:80	Strand:-
TGCTTCGGTTCCACACTCTCACTAAATG
>Location:NODE_304263_length_4982_cov_28.985548	Coordinate:2624	Reads:1	Hits:1	Allocated_reads:1	Strand:-
TTCGGTTCCACACTCTCACTAAATG
>Location:NODE_304263_length_4982_cov_28.985548	Coordinate:2624	Reads:3	Hits:1	Allocated_reads:3	Strand:-
TTGCTTCGGTTCCACACTCTCACTAAATG
>Location:NODE_304263_length_4982_cov_28.985548	Coordinate:2625	Reads:3	Hits:1	Allocated_reads:3	Strand:-
TGCTTCGGTTCCACACTCTCACTAAAT
>Location:NODE_304263_length_4982_cov_28.985548	Coordinate:2626	Reads:2	Hits:1	Allocated_reads:2	Strand:-
TGCTTCGGTTCCACACTCTCACTAAA
>Location:NODE_304263_length_4982_cov_28.985548	Coordinate:2626	Reads:1	Hits:1	Allocated_reads:1	Strand:-
TTGCTTCGGTTCCACACTCTCACTAAA
>Location:NODE_304263_length_4982_cov_28.985548	Coordinate:2628	Reads:1	Hits:1	Allocated_reads:1	Strand:-
ACGTTGCTTCGGTTCCACACTCTCACTA
>Location:NODE_304263_length_4982_cov_28.985548	Coordinate:2628	Reads:1	Hits:1	Allocated_reads:1	Strand:-
TGGACGTTGCTTCGGTTCCACACTCTCACTA
>Location:NODE_304263_length_4982_cov_28.985548	Coordinate:2629	Reads:1	Hits:1	Allocated_reads:1	Strand:-
GACGTTGCTTCGGTTCCACACTCTCACT
>Location:NODE_304263_length_4982_cov_28.985548	Coordinate:2629	Reads:1	Hits:1	Allocated_reads:1	Strand:-
GGACGTTGCTTCGGTTCCACACTCTCACT
>Location:NODE_304263_length_4982_cov_28.985548	Coordinate:2629	Reads:5	Hits:1	Allocated_reads:5	Strand:-
TGGACGTTGCTTCGGTTCCACACTCTCACT
>Location:NODE_304263_length_4982_cov_28.985548	Coordinate:2630	Reads:1	Hits:1	Allocated_reads:1	Strand:+
GTGAGAGTGTGGAACCGAAGCAACGT
>Location:NODE_304263_length_4982_cov_28.985548	Coordinate:2630	Reads:4	Hits:1	Allocated_reads:4	Strand:-
TGGACGTTGCTTCGGTTCCACACTCTCAC
>Location:NODE_304263_length_4982_cov_28.985548	Coordinate:2631	Reads:1	Hits:1	Allocated_reads:1	Strand:-
TCTGGACGTTGCTTCGGTTCCACACTCTCA
>Location:NODE_304263_length_4982_cov_28.985548	Coordinate:2631	Reads:1	Hits:1	Allocated_reads:1	Strand:-
TGGACGTTGCTTCGGTTCCACACTCTCT
>Location:NODE_304263_length_4982_cov_28.985548	Coordinate:2631	Reads:8	Hits:1	Allocated_reads:8	Strand:-
TGGACGTTGCTTCGGTTCCACACTCTCA
>Location:NODE_304263_length_4982_cov_28.985548	Coordinate:2632	Reads:1	Hits:1	Allocated_reads:1	Strand:-
GACGTTGCTTCGGTTCCACACTCTC
>Location:NODE_304263_length_4982_cov_28.985548	Coordinate:2632	Reads:1	Hits:1	Allocated_reads:1	Strand:-
TCTGGACGTTGCTTCGGTTCCACACTCTC
>Location:NODE_304263_length_4982_cov_28.985548	Coordinate:2633	Reads:1	Hits:1	Allocated_reads:1	Strand:+
AGAGTGTGGAACCGAAGCAACGTC
>Location:NODE_304263_length_4982_cov_28.985548	Coordinate:2633	Reads:5	Hits:1	Allocated_reads:5	Strand:-
TCTGGACGTTGCTTCGGTTCCACACTCT
>Location:NODE_304263_length_4982_cov_28.985548	Coordinate:2633	Reads:1	Hits:1	Allocated_reads:1	Strand:-
TGGACGTTGCTTCGGTTCCACACTCT
>Location:NODE_304263_length_4982_cov_28.985548	Coordinate:2633	Reads:1	Hits:1	Allocated_reads:1	Strand:-
TTCTGGACGTTGCTTCGGTTCCACACTCT
>Location:NODE_304263_length_4982_cov_28.985548	Coordinate:2634	Reads:2	Hits:1	Allocated_reads:2	Strand:-
TCTGGACGTTGCTTCGGTTCCACACTC
>Location:NODE_304263_length_4982_cov_28.985548	Coordinate:2635	Reads:1	Hits:1	Allocated_reads:1	Strand:-
TCTGGACGTTGCTTCGGTTCCACACT
>Location:NODE_304263_length_4982_cov_28.985548	Coordinate:2635	Reads:1	Hits:1	Allocated_reads:1	Strand:-
TTCTGGACGTTGCTTCGGTTCCACACT
>Location:NODE_304263_length_4982_cov_28.985548	Coordinate:2638	Reads:4	Hits:1	Allocated_reads:4	Strand:+
GTGGAACCGAAGCAACGTCCAGAAA
>Location:NODE_304263_length_4982_cov_28.985548	Coordinate:2638	Reads:4	Hits:1	Allocated_reads:4	Strand:+
GTGGAACCGAAGCAACGTCCAGAAAT
>Location:NODE_304263_length_4982_cov_28.985548	Coordinate:2638	Reads:1	Hits:1	Allocated_reads:1	Strand:+
GTGGAACCGAAGCAACGTCCAGAAATAAAG
>Location:NODE_304263_length_4982_cov_28.985548	Coordinate:2641	Reads:1	Hits:1	Allocated_reads:1	Strand:-
TTATTTCTGGACGTTGCTTCGGTTC
>Location:NODE_304263_length_4982_cov_28.985548	Coordinate:2642	Reads:1	Hits:1	Allocated_reads:1	Strand:+
AACCGAAGCAACGTCCAGAAATAAA
>Location:NODE_304263_length_4982_cov_28.985548	Coordinate:2642	Reads:1	Hits:1	Allocated_reads:1	Strand:+
AACCGAAGCAACGTCCAGAAATAAAG
>Location:NODE_304263_length_4982_cov_28.985548	Coordinate:2642	Reads:1	Hits:1	Allocated_reads:1	Strand:+
AACCGAAGCAACGTCCAGAAATAAAGCATTT
>Location:NODE_304263_length_4982_cov_28.985548	Coordinate:2643	Reads:1	Hits:1	Allocated_reads:1	Strand:+
ACCGAAGCAACGTCCAGAAATAAAG
>Location:NODE_304263_length_4982_cov_28.985548	Coordinate:2643	Reads:1	Hits:1	Allocated_reads:1	Strand:-
TGAAATGCTTTATTTCTGGACGTTGCTTCGGT
>Location:NODE_304263_length_4982_cov_28.985548	Coordinate:2643	Reads:1	Hits:1	Allocated_reads:1	Strand:-
TGCTTTATTTCTGGACGTTGCTTCGGT
>Location:NODE_304263_length_4982_cov_28.985548	Coordinate:2647	Reads:1	Hits:1	Allocated_reads:1	Strand:-
GAAATGCTTTATTTCTGGACGTTGCTT
>Location:NODE_304263_length_4982_cov_28.985548	Coordinate:2647	Reads:2	Hits:1	Allocated_reads:2	Strand:-
TTTTGAAATGCTTTATTTCTGGACGTTGCTT
>Location:NODE_304263_length_4982_cov_28.985548	Coordinate:2648	Reads:1	Hits:1	Allocated_reads:1	Strand:-
AATGCTTTATTTCTGGACGTTGCT
>Location:NODE_304263_length_4982_cov_28.985548	Coordinate:2648	Reads:6	Hits:1	Allocated_reads:6	Strand:-
TGAAATGCTTTATTTCTGGACGTTGCT
>Location:NODE_304263_length_4982_cov_28.985548	Coordinate:2648	Reads:3	Hits:1	Allocated_reads:3	Strand:-
TTGAAATGCTTTATTTCTGGACGTTGCT
>Location:NODE_304263_length_4982_cov_28.985548	Coordinate:2648	Reads:1	Hits:1	Allocated_reads:1	Strand:-
TTTGAAATGCTTTATTTCTGGACCTTGCT
>Location:NODE_304263_length_4982_cov_28.985548	Coordinate:2648	Reads:5	Hits:1	Allocated_reads:5	Strand:-
TTTGAAATGCTTTATTTCTGGACGTTGCT
>Location:NODE_304263_length_4982_cov_28.985548	Coordinate:2648	Reads:19	Hits:1	Allocated_reads:19	Strand:-
TTTTGAAATGCTTTATTTCTGGACGTTGCT
>Location:NODE_304263_length_4982_cov_28.985548	Coordinate:2649	Reads:1	Hits:1	Allocated_reads:1	Strand:+
GCAACGTCCAGAAATAAAGCATTTCA
>Location:NODE_304263_length_4982_cov_28.985548	Coordinate:2649	Reads:2	Hits:1	Allocated_reads:2	Strand:-
TGAAATGCTTTATTTCTGGACGTTGC
>Location:NODE_304263_length_4982_cov_28.985548	Coordinate:2649	Reads:1	Hits:1	Allocated_reads:1	Strand:-
TTGAAATGCTTTATTTCTGGACGTTGC
>Location:NODE_304263_length_4982_cov_28.985548	Coordinate:2649	Reads:1	Hits:1	Allocated_reads:1	Strand:-
TTTGAAATGCTTTATTTCTGGACGTTGC
>Location:NODE_304263_length_4982_cov_28.985548	Coordinate:2649	Reads:16	Hits:1	Allocated_reads:16	Strand:-
TTTTGAAATGCTTTATTTCTGGACGTTGC
>Location:NODE_304263_length_4982_cov_28.985548	Coordinate:2650	Reads:2	Hits:1	Allocated_reads:2	Strand:-
TTTTGAAATGCTTTATTTCTGGACGTTG
>Location:NODE_304263_length_4982_cov_28.985548	Coordinate:2651	Reads:3	Hits:1	Allocated_reads:3	Strand:-
TTTTGAAATGCTTTATTTCTGGACGTT
>Location:NODE_304263_length_4982_cov_28.985548	Coordinate:2652	Reads:1	Hits:1	Allocated_reads:1	Strand:-
CCTCTTTTTGAAATGCTTTATTTCTGGACGT
>Location:NODE_304263_length_4982_cov_28.985548	Coordinate:2652	Reads:1	Hits:1	Allocated_reads:1	Strand:-
TCTTTTTGAAATGCTTTATTTCTGGACGT
>Location:NODE_304263_length_4982_cov_28.985548	Coordinate:2652	Reads:1	Hits:1	Allocated_reads:1	Strand:-
TTTTGAAATGCTTTATTTCTGGACGT
>Location:NODE_304263_length_4982_cov_28.985548	Coordinate:2653	Reads:1	Hits:1	Allocated_reads:1	Strand:-
TTTTGAAATGCTTTATTTCTGGACT
>Location:NODE_304263_length_4982_cov_28.985548	Coordinate:2655	Reads:1	Hits:1	Allocated_reads:1	Strand:-
TATGCCTCTTTTTGAAATGCTTTATTTCTGGA
>Location:NODE_304263_length_4982_cov_28.985548	Coordinate:2655	Reads:1	Hits:1	Allocated_reads:1	Strand:-
TTTATGCCTCTTTTTGAAATGCTTTATTTCTGGA
>Location:NODE_304263_length_4982_cov_28.985548	Coordinate:2658	Reads:1	Hits:1	Allocated_reads:1	Strand:-
TTTATGCCTCTTTTTGAAATGCTTTATTTCT
>Location:NODE_304263_length_4982_cov_28.985548	Coordinate:2659	Reads:1	Hits:1	Allocated_reads:1	Strand:-
TTTATGCCTCTTTTTGAAATGCTTTATTTC
>Location:NODE_304263_length_4982_cov_28.985548	Coordinate:2683	Reads:1	Hits:1	Allocated_reads:1	Strand:-
TAGCCACAAAATAAAATATATTTATG
>Location:NODE_304263_length_4982_cov_28.985548	Coordinate:2687	Reads:1	Hits:1	Allocated_reads:1	Strand:-
TGGAATAGCCACAAAATAAAATATATT
>Location:NODE_304263_length_4982_cov_28.985548	Coordinate:2689	Reads:1	Hits:1	Allocated_reads:1	Strand:-
AAATGGAATAGCCACAAAATAAAATATA
>Location:NODE_304263_length_4982_cov_28.985548	Coordinate:2698	Reads:1	Hits:1	Allocated_reads:1	Strand:-
AATCTGAGTAAAAATGGAATAGCCACAAAA
>Location:NODE_304263_length_4982_cov_28.985548	Coordinate:2699	Reads:1	Hits:1	Allocated_reads:1	Strand:+
TTTGTGGCTATTCCATTTTTACTCAGA
>Location:NODE_304263_length_4982_cov_28.985548	Coordinate:2699	Reads:1	Hits:1	Allocated_reads:1	Strand:+
TTTGTGGCTATTCCATTTTTACTCAGATT
>Location:NODE_304263_length_4982_cov_28.985548	Coordinate:2700	Reads:2	Hits:1	Allocated_reads:2	Strand:+
TTGTGGCTATTCCATTTTTACTCAGATT
>Location:NODE_304263_length_4982_cov_28.985548	Coordinate:2702	Reads:1	Hits:1	Allocated_reads:1	Strand:+
GTGGCTATTCCATTTTTACTCAGATTT
>Location:NODE_304263_length_4982_cov_28.985548	Coordinate:2707	Reads:2	Hits:1	Allocated_reads:2	Strand:-
TGTTGCAAAATCTGAGTAAAAATGGAATA
>Location:NODE_304263_length_4982_cov_28.985548	Coordinate:2708	Reads:2	Hits:1	Allocated_reads:2	Strand:-
TGTTGCAAAATCTGAGTAAAAATGGAAT
>Location:NODE_304263_length_4982_cov_28.985548	Coordinate:2711	Reads:1	Hits:1	Allocated_reads:1	Strand:-
TTGTTTGTTGCAAAATCTGAGTAAAAATGT
>Location:NODE_304263_length_4982_cov_28.985548	Coordinate:2712	Reads:5	Hits:1	Allocated_reads:5	Strand:-
TTGTTTGTTGCAAAATCTGAGTAAAAATG
>Location:NODE_304263_length_4982_cov_28.985548	Coordinate:2713	Reads:1	Hits:1	Allocated_reads:1	Strand:-
ATTGTTTGTTGCAAAATCTGAGTAAAAAT
>Location:NODE_304263_length_4982_cov_28.985548	Coordinate:2713	Reads:1	Hits:1	Allocated_reads:1	Strand:-
TGTTTGTTGCAAAATCTGAGTAAAAAT
>Location:NODE_304263_length_4982_cov_28.985548	Coordinate:2713	Reads:3	Hits:1	Allocated_reads:3	Strand:-
TTGTTTGTTGCAAAATCTGAGTAAAAAT
>Location:NODE_304263_length_4982_cov_28.985548	Coordinate:2714	Reads:3	Hits:1	Allocated_reads:3	Strand:-
TGTTTGTTGCAAAATCTGAGTAAAAA
>Location:NODE_304263_length_4982_cov_28.985548	Coordinate:2714	Reads:13	Hits:1	Allocated_reads:13	Strand:-
TTGTTTGTTGCAAAATCTGAGTAAAAA
>Location:NODE_304263_length_4982_cov_28.985548	Coordinate:2715	Reads:3	Hits:1	Allocated_reads:3	Strand:-
TTGTTTGTTGCAAAATCTGAGTAAAA
>Location:NODE_304263_length_4982_cov_28.985548	Coordinate:2716	Reads:1	Hits:1	Allocated_reads:1	Strand:-
TGAATTGTTTGTTGCAAAATCTGAGTAAA
>Location:NODE_304263_length_4982_cov_28.985548	Coordinate:2717	Reads:1	Hits:1	Allocated_reads:1	Strand:-
TTGTTTGTTGCAAAATCTGAGTAA
>Location:NODE_304263_length_4982_cov_28.985548	Coordinate:2718	Reads:1	Hits:1	Allocated_reads:1	Strand:-
ATTGTTTGTTGCAAAATCTGAGTA
>Location:NODE_304263_length_4982_cov_28.985548	Coordinate:2718	Reads:1	Hits:1	Allocated_reads:1	Strand:-
TGAATTGTTTGTTGCAAAATCTGAGTA
>Location:NODE_304263_length_4982_cov_28.985548	Coordinate:2719	Reads:1	Hits:1	Allocated_reads:1	Strand:-
TTTGAATTGTTTGTTGCAAAATCTGAGT
>Location:NODE_304263_length_4982_cov_28.985548	Coordinate:2723	Reads:1	Hits:1	Allocated_reads:1	Strand:-
CCTATTTTGAATTGTTTGTTGCAAAATCT
>Location:NODE_304263_length_4982_cov_28.985548	Coordinate:2726	Reads:1	Hits:1	Allocated_reads:1	Strand:-
TCCTATTTTGAATTGTTTGTTGCAAAA
>Location:NODE_304263_length_4982_cov_28.985548	Coordinate:2727	Reads:1	Hits:1	Allocated_reads:1	Strand:+
TTTGCAACAAACAATTCAAAATAGGAGGCTG
>Location:NODE_304263_length_4982_cov_28.985548	Coordinate:2730	Reads:1	Hits:1	Allocated_reads:1	Strand:-
CAGCCTCCTATTTTGAATTGTTTGTTGC
>Location:NODE_304263_length_4982_cov_28.985548	Coordinate:2731	Reads:1	Hits:1	Allocated_reads:1	Strand:+
CAACAAACAATTCAAAATAGGAGGC
>Location:NODE_304263_length_4982_cov_28.985548	Coordinate:2731	Reads:5	Hits:1	Allocated_reads:5	Strand:+
CAACAAACAATTCAAAATAGGAGGCT
>Location:NODE_304263_length_4982_cov_28.985548	Coordinate:2731	Reads:1	Hits:1	Allocated_reads:1	Strand:+
CAACAAACAATTCAAAATAGGAGGCTGT
>Location:NODE_304263_length_4982_cov_28.985548	Coordinate:2735	Reads:1	Hits:1	Allocated_reads:1	Strand:+
AAACAATTCAAAATAGGAGGCTGTGCT
>Location:NODE_304263_length_4982_cov_28.985548	Coordinate:2736	Reads:4	Hits:1	Allocated_reads:4	Strand:-
TCAGCACAGCCTCCTATTTTGAATTGTT
>Location:NODE_304263_length_4982_cov_28.985548	Coordinate:2737	Reads:1	Hits:1	Allocated_reads:1	Strand:+
ACAATTCAAAATAGGAGGCTGTGCTGATT
>Location:NODE_304263_length_4982_cov_28.985548	Coordinate:2737	Reads:1	Hits:1	Allocated_reads:1	Strand:-
TCAGCACAGCCTCCTATTTTGAATTGT
>Location:NODE_304263_length_4982_cov_28.985548	Coordinate:2738	Reads:1	Hits:1	Allocated_reads:1	Strand:+
CAATTCAAAATAGGAGGCTGTGCTT
>Location:NODE_304263_length_4982_cov_28.985548	Coordinate:2738	Reads:1	Hits:1	Allocated_reads:1	Strand:+
CAATTCAAAATAGGAGGCTGTGCTGAT
>Location:NODE_304263_length_4982_cov_28.985548	Coordinate:2740	Reads:1	Hits:1	Allocated_reads:1	Strand:-
CATCAGCACAGCCTCCTATTTTGAAA
>Location:NODE_304263_length_4982_cov_28.985548	Coordinate:2740	Reads:1	Hits:1	Allocated_reads:1	Strand:-
TTACATCAGCACAGCCTCCTATTTTGAAT
>Location:NODE_304263_length_4982_cov_28.985548	Coordinate:2740	Reads:2	Hits:1	Allocated_reads:2	Strand:-
TTTTACATCAGCACAGCCTCCTATTTTGAAT
>Location:NODE_304263_length_4982_cov_28.985548	Coordinate:2744	Reads:2	Hits:1	Allocated_reads:2	Strand:-
TTTTACATCAGCACAGCCTCCTATTTT
>Location:NODE_304263_length_4982_cov_28.985548	Coordinate:2746	Reads:1	Hits:1	Allocated_reads:1	Strand:-
TACTTTTACATCAGCACAGCCTACTATC
>Location:NODE_304263_length_4982_cov_28.985548	Coordinate:2746	Reads:1	Hits:1	Allocated_reads:1	Strand:-
TACTTTTACATCAGCACAGCCTCCTATT
>Location:NODE_304263_length_4982_cov_28.985548	Coordinate:2749	Reads:1	Hits:1	Allocated_reads:1	Strand:-
TCCATACTTTTACATCAGCACAGCCTCCT
>Location:NODE_304263_length_4982_cov_28.985548	Coordinate:2750	Reads:1	Hits:1	Allocated_reads:1	Strand:-
ACTCCATACTTTTACATCAGCACAGCCTCC
>Location:NODE_304263_length_4982_cov_28.985548	Coordinate:2750	Reads:1	Hits:1	Allocated_reads:1	Strand:-
TCCATACTTTTACATCAGCACAGCCTCC
>Location:NODE_304263_length_4982_cov_28.985548	Coordinate:2753	Reads:1	Hits:1	Allocated_reads:1	Strand:-
AACTCCATACTTTTACATCAGCACAGCC
>Location:NODE_304263_length_4982_cov_28.985548	Coordinate:2753	Reads:1	Hits:1	Allocated_reads:1	Strand:-
ACTCCATACTTTTACATCAGCACAGCC
>Location:NODE_304263_length_4982_cov_28.985548	Coordinate:2753	Reads:1	Hits:1	Allocated_reads:1	Strand:-
TACAACTCCATACTTTTACATCAGCACAGCC
>Location:NODE_304263_length_4982_cov_28.985548	Coordinate:2756	Reads:1	Hits:1	Allocated_reads:1	Strand:-
TACAACTCCATACTTTTACATCAGCACA
>Location:NODE_304263_length_4982_cov_28.985548	Coordinate:2758	Reads:1	Hits:1	Allocated_reads:1	Strand:-
TATTATCATACAACTCCATACTTTTACATCAGCA
>Location:NODE_304263_length_4982_cov_28.985548	Coordinate:2758	Reads:3	Hits:1	Allocated_reads:3	Strand:-
TCATACAACTCCATACTTTTACATCAGCA
>Location:NODE_304263_length_4982_cov_28.985548	Coordinate:2761	Reads:1	Hits:1	Allocated_reads:1	Strand:-
TATTATCATACAACTCCATACTTTTACATCA
>Location:NODE_304263_length_4982_cov_28.985548	Coordinate:2761	Reads:1	Hits:1	Allocated_reads:1	Strand:+
TGATGTAAAAGTATGGAGTTGTATGA
>Location:NODE_304263_length_4982_cov_28.985548	Coordinate:2762	Reads:10	Hits:1	Allocated_reads:10	Strand:-
TATTATCATACAACTCCATACTTTTACATC
>Location:NODE_304263_length_4982_cov_28.985548	Coordinate:2764	Reads:41	Hits:1	Allocated_reads:41	Strand:-
TATTATCATACAACTCCATACTTTTACA
>Location:NODE_304263_length_4982_cov_28.985548	Coordinate:2766	Reads:2	Hits:1	Allocated_reads:2	Strand:-
TATTATCATACAACTCCATACTTTTA
>Location:NODE_304263_length_4982_cov_28.985548	Coordinate:2767	Reads:2	Hits:1	Allocated_reads:2	Strand:-
TATTATCATACAACTCCATACTTTT
>Location:NODE_304263_length_4982_cov_28.985548	Coordinate:2768	Reads:1	Hits:1	Allocated_reads:1	Strand:-
CCAAAATATTATCATACAACTCCATACTTT
>Location:NODE_304263_length_4982_cov_28.985548	Coordinate:2769	Reads:1	Hits:1	Allocated_reads:1	Strand:-
TCCAAAATATTATCATACAACTCCATACTT
>Location:NODE_304263_length_4982_cov_28.985548	Coordinate:2774	Reads:1	Hits:1	Allocated_reads:1	Strand:+
TGGAGTTGTATGATAATATTTTGGATTTGACG
>Location:NODE_304263_length_4982_cov_28.985548	Coordinate:2782	Reads:2	Hits:1	Allocated_reads:2	Strand:+
TATGATAATATTTTGGATTTGACG
>Location:NODE_304263_length_4982_cov_28.985548	Coordinate:2782	Reads:1	Hits:1	Allocated_reads:1	Strand:+
TATGATAATATTTTGGATTTGACGC
>Location:NODE_304263_length_4982_cov_28.985548	Coordinate:2782	Reads:3	Hits:1	Allocated_reads:3	Strand:+
TATGATAATATTTTGGATTTGACGCA
>Location:NODE_304263_length_4982_cov_28.985548	Coordinate:2782	Reads:2	Hits:1	Allocated_reads:2	Strand:+
TATGATAATATTTTGGATTTGACGCAAT
>Location:NODE_304263_length_4982_cov_28.985548	Coordinate:2782	Reads:1	Hits:1	Allocated_reads:1	Strand:+
TATGATAATATTTTGGATTTGACGCAATGAA
>Location:NODE_304263_length_4982_cov_28.985548	Coordinate:2785	Reads:1	Hits:1	Allocated_reads:1	Strand:-
TTCATTGCGTCAAATCCAAAATATTATC
>Location:NODE_304263_length_4982_cov_28.985548	Coordinate:2787	Reads:1	Hits:1	Allocated_reads:1	Strand:-
TTCATTGCGTCAAATCCAAAATTTTT
>Location:NODE_304263_length_4982_cov_28.985548	Coordinate:2788	Reads:1	Hits:1	Allocated_reads:1	Strand:-
TATTCATTGCGTCAAATCCAAAATATT
>Location:NODE_304263_length_4982_cov_28.985548	Coordinate:2788	Reads:1	Hits:1	Allocated_reads:1	Strand:-
TTATTCATTGCGTCAAATCCAAAATATT
>Location:NODE_304263_length_4982_cov_28.985548	Coordinate:2788	Reads:1	Hits:1	Allocated_reads:1	Strand:-
TTCATTGCGTCAAATCCAAAATATT
>Location:NODE_304263_length_4982_cov_28.985548	Coordinate:2792	Reads:1	Hits:1	Allocated_reads:1	Strand:-
AACAGAATTATTCATTGCGTCAAATCCAAAA
>Location:NODE_304263_length_4982_cov_28.985548	Coordinate:2792	Reads:1	Hits:1	Allocated_reads:1	Strand:-
CAGAATTATTCATTGCGTCAAATCCAAAA
>Location:NODE_304263_length_4982_cov_28.985548	Coordinate:2792	Reads:1	Hits:1	Allocated_reads:1	Strand:-
GAATTATTCATTGCGTCAAATCCAAAA
>Location:NODE_304263_length_4982_cov_28.985548	Coordinate:2792	Reads:1	Hits:1	Allocated_reads:1	Strand:-
TTATTCATTGCGTCAAATCCAAAA
>Location:NODE_304263_length_4982_cov_28.985548	Coordinate:2794	Reads:1	Hits:1	Allocated_reads:1	Strand:-
AACAGAATTATTCATTGCGTCAAATCCAA
>Location:NODE_304263_length_4982_cov_28.985548	Coordinate:2794	Reads:2	Hits:1	Allocated_reads:2	Strand:-
TAAACAGAATTATTCATTGCGTCAAATCCAA
>Location:NODE_304263_length_4982_cov_28.985548	Coordinate:2797	Reads:1	Hits:1	Allocated_reads:1	Strand:-
TTAAACAGAATTATTCATTGCGTCAAATC
>Location:NODE_304263_length_4982_cov_28.985548	Coordinate:2798	Reads:1	Hits:1	Allocated_reads:1	Strand:+
ATTTGACGCAATGAATAATTCTGTTT
>Location:NODE_304263_length_4982_cov_28.985548	Coordinate:2802	Reads:1	Hits:1	Allocated_reads:1	Strand:-
TTATTTAAACAGAATTATTCATTGCGTC
>Location:NODE_304263_length_4982_cov_28.985548	Coordinate:2804	Reads:2	Hits:1	Allocated_reads:2	Strand:-
TTATTTAAACAGAATTATTCATTGCG
>Location:NODE_304263_length_4982_cov_28.985548	Coordinate:2804	Reads:1	Hits:1	Allocated_reads:1	Strand:-
TTTTTATTTAAACAGAATTATTCATTGCG
>Location:NODE_304263_length_4982_cov_28.985548	Coordinate:2812	Reads:1	Hits:1	Allocated_reads:1	Strand:-
TAAGCATATTTTTATTTAAACAGAATTAT
>Location:NODE_304263_length_4982_cov_28.985548	Coordinate:2813	Reads:1	Hits:1	Allocated_reads:1	Strand:-
AATAAGCATATTTTTATTTAAACAGAATTA
>Location:NODE_304263_length_4982_cov_28.985548	Coordinate:2813	Reads:1	Hits:1	Allocated_reads:1	Strand:-
TAAGCATATTTTTATTTAAACAGAATTA
>Location:NODE_304263_length_4982_cov_28.985548	Coordinate:2824	Reads:1	Hits:1	Allocated_reads:1	Strand:-
TCAATGACAACAATAAGCATATTTTTATTT
>Location:NODE_304263_length_4982_cov_28.985548	Coordinate:2825	Reads:1	Hits:1	Allocated_reads:1	Strand:-
CTCAATGACAACAATAAGCATATTTTTATT
>Location:NODE_304263_length_4982_cov_28.985548	Coordinate:2825	Reads:1	Hits:1	Allocated_reads:1	Strand:-
TCAATGACAACAATAAGCACATTTTTATT
>Location:NODE_304263_length_4982_cov_28.985548	Coordinate:2825	Reads:4	Hits:1	Allocated_reads:4	Strand:-
TCAATGACAACAATAAGCATATTTTTATT
>Location:NODE_304263_length_4982_cov_28.985548	Coordinate:2826	Reads:2	Hits:1	Allocated_reads:2	Strand:-
AATGACAACAATAAGCATATTTTTAT
>Location:NODE_304263_length_4982_cov_28.985548	Coordinate:2827	Reads:1	Hits:1	Allocated_reads:1	Strand:-
TCAATGACAACAATAAGCATATTTTTA
>Location:NODE_304263_length_4982_cov_28.985548	Coordinate:2829	Reads:9	Hits:1	Allocated_reads:9	Strand:-
AACCTCAATGACAACAATAAGCATATTTT
>Location:NODE_304263_length_4982_cov_28.985548	Coordinate:2829	Reads:2	Hits:1	Allocated_reads:2	Strand:-
ACCTCAATGACAACAATAAGCATATTTT
>Location:NODE_304263_length_4982_cov_28.985548	Coordinate:2829	Reads:1	Hits:1	Allocated_reads:1	Strand:-
CCTCAATGACAACAATAAGCATATTTT
>Location:NODE_304263_length_4982_cov_28.985548	Coordinate:2830	Reads:1	Hits:1	Allocated_reads:1	Strand:-
AACCTCAATGACAACAATAAGCATATTT
>Location:NODE_304263_length_4982_cov_28.985548	Coordinate:2831	Reads:1	Hits:1	Allocated_reads:1	Strand:+
AATATGCTTATTGTTGTCATTGAGG
>Location:NODE_304263_length_4982_cov_28.985548	Coordinate:2832	Reads:3	Hits:1	Allocated_reads:3	Strand:-
TGACAAACCTCAATGACAACAATAAGCATAT
>Location:NODE_304263_length_4982_cov_28.985548	Coordinate:2832	Reads:1	Hits:1	Allocated_reads:1	Strand:-
TTGACAAACCTCAATGACAACAATAAGCATAT
>Location:NODE_304263_length_4982_cov_28.985548	Coordinate:2833	Reads:5	Hits:1	Allocated_reads:5	Strand:-
TGACAAACCTCAATGACAACAATAAGCATA
>Location:NODE_304263_length_4982_cov_28.985548	Coordinate:2835	Reads:6	Hits:1	Allocated_reads:6	Strand:-
TGACAAACCTCAATGACAACAATAAGCA
>Location:NODE_304263_length_4982_cov_28.985548	Coordinate:2835	Reads:1	Hits:1	Allocated_reads:1	Strand:+
TGCTTATTGTTGTCATTGAGGTTTGT
>Location:NODE_304263_length_4982_cov_28.985548	Coordinate:2835	Reads:2	Hits:1	Allocated_reads:2	Strand:-
TTGACAAACCTCAATGACAACAATAAGCA
>Location:NODE_304263_length_4982_cov_28.985548	Coordinate:2836	Reads:1	Hits:1	Allocated_reads:1	Strand:-
TATTGACAAACCTCAATGACAACAATAAGC
>Location:NODE_304263_length_4982_cov_28.985548	Coordinate:2836	Reads:2	Hits:1	Allocated_reads:2	Strand:-
TGACAAACCTCAATGACAACAATAAGC
>Location:NODE_304263_length_4982_cov_28.985548	Coordinate:2840	Reads:1	Hits:1	Allocated_reads:1	Strand:+
ATTGTTGTCATTGAGGTTTGTCAA
>Location:NODE_304263_length_4982_cov_28.985548	Coordinate:2840	Reads:1	Hits:1	Allocated_reads:1	Strand:+
ATTGTTGTCATTGAGGTTTGTCAATA
>Location:NODE_304263_length_4982_cov_28.985548	Coordinate:2840	Reads:1	Hits:1	Allocated_reads:1	Strand:+
ATTGTTGTCATTGAGGTTTGTCAATAACTT
>Location:NODE_304263_length_4982_cov_28.985548	Coordinate:2846	Reads:1	Hits:1	Allocated_reads:1	Strand:-
TCGGAAGAAGTTATTGACAAACCTCAATGAC
>Location:NODE_304263_length_4982_cov_28.985548	Coordinate:2847	Reads:2	Hits:1	Allocated_reads:2	Strand:-
CGGAAGAAGTTATTGACAAACCTCAATGA
>Location:NODE_304263_length_4982_cov_28.985548	Coordinate:2847	Reads:2	Hits:1	Allocated_reads:2	Strand:-
GCAGTCGGAAGAAGTTATTGACAAACCTCAATGA
>Location:NODE_304263_length_4982_cov_28.985548	Coordinate:2847	Reads:5	Hits:1	Allocated_reads:5	Strand:-
TCGGAAGAAGTTATTGACAAACCTCAATGA
>Location:NODE_304263_length_4982_cov_28.985548	Coordinate:2849	Reads:1	Hits:1	Allocated_reads:1	Strand:-
GCAGTCGGAAGAAGTTATTGACAAACCTCAAT
>Location:NODE_304263_length_4982_cov_28.985548	Coordinate:2849	Reads:3	Hits:1	Allocated_reads:3	Strand:-
TCGGAAGAAGTTATTGACAAACCTCAAT
>Location:NODE_304263_length_4982_cov_28.985548	Coordinate:2850	Reads:1	Hits:1	Allocated_reads:1	Strand:-
CAGTCGGAAGAAGTTATTGACAAACCTCAA
>Location:NODE_304263_length_4982_cov_28.985548	Coordinate:2850	Reads:3	Hits:1	Allocated_reads:3	Strand:-
GCAGTCGGAAGAAGTTATTGACAAACCTCAA
>Location:NODE_304263_length_4982_cov_28.985548	Coordinate:2850	Reads:1	Hits:1	Allocated_reads:1	Strand:-
GTCGGAAGAAGTTATTGACAAACCTCAA
>Location:NODE_304263_length_4982_cov_28.985548	Coordinate:2851	Reads:1	Hits:1	Allocated_reads:1	Strand:-
GCAGTCGGAAGAAGTTATTGACAAACCTCA
>Location:NODE_304263_length_4982_cov_28.985548	Coordinate:2852	Reads:1	Hits:1	Allocated_reads:1	Strand:-
AAAGCAGTCGGAAGAAGTTATTGACAAACCTC
>Location:NODE_304263_length_4982_cov_28.985548	Coordinate:2852	Reads:1	Hits:1	Allocated_reads:1	Strand:-
AGCAGTCGGAAGAAGTTATTGACAAACCTC
>Location:NODE_304263_length_4982_cov_28.985548	Coordinate:2852	Reads:3	Hits:1	Allocated_reads:3	Strand:-
GCAGTCGGAAGAAGTTATTGACAAACCTC
>Location:NODE_304263_length_4982_cov_28.985548	Coordinate:2853	Reads:1	Hits:1	Allocated_reads:1	Strand:-
AAAAGCAGTCGGAAGAAGTTATTGACAAACCT
>Location:NODE_304263_length_4982_cov_28.985548	Coordinate:2853	Reads:6	Hits:1	Allocated_reads:6	Strand:-
AAAGCAGTCGGAAGAAGTTATTGACAAACCT
>Location:NODE_304263_length_4982_cov_28.985548	Coordinate:2853	Reads:1	Hits:1	Allocated_reads:1	Strand:-
AAGCAGTCGGAAGAAGTTATTGACAAACCA
>Location:NODE_304263_length_4982_cov_28.985548	Coordinate:2853	Reads:3	Hits:1	Allocated_reads:3	Strand:-
AAGCAGTCGGAAGAAGTTATTGACAAACCT
>Location:NODE_304263_length_4982_cov_28.985548	Coordinate:2853	Reads:40	Hits:1	Allocated_reads:40	Strand:-
AGCAGTCGGAAGAAGTTATTGACAAACCT
>Location:NODE_304263_length_4982_cov_28.985548	Coordinate:2853	Reads:1	Hits:1	Allocated_reads:1	Strand:+
AGGTTTGTCAATAACTTCTTCCGAC
>Location:NODE_304263_length_4982_cov_28.985548	Coordinate:2853	Reads:1	Hits:1	Allocated_reads:1	Strand:+
AGGTTTGTCAATAACTTCTTCCGACT
>Location:NODE_304263_length_4982_cov_28.985548	Coordinate:2853	Reads:1	Hits:1	Allocated_reads:1	Strand:-
GCAGTCGGAAGAAGTTATTGACAAACCG
>Location:NODE_304263_length_4982_cov_28.985548	Coordinate:2853	Reads:101	Hits:1	Allocated_reads:101	Strand:-
GCAGTCGGAAGAAGTTATTGACAAACCT
>Location:NODE_304263_length_4982_cov_28.985548	Coordinate:2854	Reads:2	Hits:1	Allocated_reads:2	Strand:-
AAAAGCAGTCGGAAGAAGTTATTGACAAACC
>Location:NODE_304263_length_4982_cov_28.985548	Coordinate:2854	Reads:3	Hits:1	Allocated_reads:3	Strand:-
AAAGCAGTCGGAAGAAGTTATTGACAAACC
>Location:NODE_304263_length_4982_cov_28.985548	Coordinate:2854	Reads:1	Hits:1	Allocated_reads:1	Strand:-
AAGCAGTCGGAAGAAGTTATTGACAAACC
>Location:NODE_304263_length_4982_cov_28.985548	Coordinate:2854	Reads:11	Hits:1	Allocated_reads:11	Strand:-
AGCAGTCGGAAGAAGTTATTGACAAACC
>Location:NODE_304263_length_4982_cov_28.985548	Coordinate:2854	Reads:14	Hits:1	Allocated_reads:14	Strand:-
GCAGTCGGAAGAAGTTATTGACAAACC
>Location:NODE_304263_length_4982_cov_28.985548	Coordinate:2854	Reads:1	Hits:1	Allocated_reads:1	Strand:+
GGTTTGTCAATAACTTCTTCCGACT
>Location:NODE_304263_length_4982_cov_28.985548	Coordinate:2855	Reads:4	Hits:1	Allocated_reads:4	Strand:-
AAAAGCAGTCGGAAGAAGTTATTGACAAAC
>Location:NODE_304263_length_4982_cov_28.985548	Coordinate:2855	Reads:3	Hits:1	Allocated_reads:3	Strand:-
AGCAGTCGGAAGAAGTTATTGACAAAC
>Location:NODE_304263_length_4982_cov_28.985548	Coordinate:2855	Reads:5	Hits:1	Allocated_reads:5	Strand:-
GCAGTCGGAAGAAGTTATTGACAAAC
>Location:NODE_304263_length_4982_cov_28.985548	Coordinate:2855	Reads:2	Hits:1	Allocated_reads:2	Strand:+
GTTTGTCAATAACTTCTTCCGACT
>Location:NODE_304263_length_4982_cov_28.985548	Coordinate:2856	Reads:1	Hits:1	Allocated_reads:1	Strand:-
AAAAGCAGTCGGAAGAAGTTATTGACAAA
>Location:NODE_304263_length_4982_cov_28.985548	Coordinate:2856	Reads:1	Hits:1	Allocated_reads:1	Strand:-
AAAGCAGTCGGAAGAAGTTATTGACAAA
>Location:NODE_304263_length_4982_cov_28.985548	Coordinate:2856	Reads:1	Hits:1	Allocated_reads:1	Strand:-
AAGCAGTCGGAAGAAGTTATTGACAAG
>Location:NODE_304263_length_4982_cov_28.985548	Coordinate:2856	Reads:1	Hits:1	Allocated_reads:1	Strand:-
GCAGTCGGAAGAAGTTATTGACAAA
>Location:NODE_304263_length_4982_cov_28.985548	Coordinate:2856	Reads:1	Hits:1	Allocated_reads:1	Strand:+
TTTGTCAATAACTTCTTCCGACTG
>Location:NODE_304263_length_4982_cov_28.985548	Coordinate:2856	Reads:2	Hits:1	Allocated_reads:2	Strand:+
TTTGTCAATAACTTCTTCCGACTGCTT
>Location:NODE_304263_length_4982_cov_28.985548	Coordinate:2857	Reads:1	Hits:1	Allocated_reads:1	Strand:-
AAAAGCAGTCGGAAGAAGTTATTGACAA
>Location:NODE_304263_length_4982_cov_28.985548	Coordinate:2858	Reads:1	Hits:1	Allocated_reads:1	Strand:-
AAAAAGCAGTCGGAAGAAGTTATTGACA
>Location:NODE_304263_length_4982_cov_28.985548	Coordinate:2858	Reads:2	Hits:1	Allocated_reads:2	Strand:-
AAAAGCAGTCGGAAGAAGTTATTGACA
>Location:NODE_304263_length_4982_cov_28.985548	Coordinate:2858	Reads:1	Hits:1	Allocated_reads:1	Strand:-
AAAGCAGTCGGAAGAAGTTATTGACA
>Location:NODE_304263_length_4982_cov_28.985548	Coordinate:2859	Reads:1	Hits:1	Allocated_reads:1	Strand:-
AAAAAGCAGTCGGAAGAAGTTATTGAC
>Location:NODE_304263_length_4982_cov_28.985548	Coordinate:2859	Reads:1	Hits:1	Allocated_reads:1	Strand:-
CCAAAAAGCAGTCGGAAGAAGTTATTGAC
>Location:NODE_304263_length_4982_cov_28.985548	Coordinate:2862	Reads:2	Hits:1	Allocated_reads:2	Strand:-
TCATCCAAAAAGCAGTCGGAAGAAGTTATT
>Location:NODE_304263_length_4982_cov_28.985548	Coordinate:2865	Reads:1	Hits:1	Allocated_reads:1	Strand:-
TTCGTTCATCCAAAAAGCAGTCGGAAGAAGTT
>Location:NODE_304263_length_4982_cov_28.985548	Coordinate:2866	Reads:2	Hits:1	Allocated_reads:2	Strand:-
TCGTTCATCCAAAAAGCAGTCGGAAGAAGT
>Location:NODE_304263_length_4982_cov_28.985548	Coordinate:2866	Reads:1	Hits:1	Allocated_reads:1	Strand:-
TTCATCCAAAAAGCAGTCGGAAGAAGT
>Location:NODE_304263_length_4982_cov_28.985548	Coordinate:2866	Reads:4	Hits:1	Allocated_reads:4	Strand:-
TTCGTTCATCCAAAAAGCAGTCGGAAGAAGT
>Location:NODE_304263_length_4982_cov_28.985548	Coordinate:2868	Reads:1	Hits:1	Allocated_reads:1	Strand:-
TCGTTCATCCAAAAAGCAGTCGGAAGAA
>Location:NODE_304263_length_4982_cov_28.985548	Coordinate:2868	Reads:1	Hits:1	Allocated_reads:1	Strand:-
TTCGTTCATCCAAAAAGCAGTCGGAAGAA
>Location:NODE_304263_length_4982_cov_28.985548	Coordinate:2869	Reads:1	Hits:1	Allocated_reads:1	Strand:-
TTCGTTCATCCAAAAAGCAGTCGGAAGA
>Location:NODE_304263_length_4982_cov_28.985548	Coordinate:2869	Reads:1	Hits:1	Allocated_reads:1	Strand:-
TTCGTTCATCCAAAAAGCAGTCGGAAGT
>Location:NODE_304263_length_4982_cov_28.985548	Coordinate:2870	Reads:1	Hits:1	Allocated_reads:1	Strand:+
CTTCCGACTGCTTTTTGGATGAACGAAATCAGC
>Location:NODE_304263_length_4982_cov_28.985548	Coordinate:2871	Reads:1	Hits:1	Allocated_reads:1	Strand:+
TTCCGACTGCTTTTTGGATGAACGAAA
>Location:NODE_304263_length_4982_cov_28.985548	Coordinate:2871	Reads:1	Hits:1	Allocated_reads:1	Strand:+
TTCCGACTGCTTTTTGGATGAACGAAATCAGC
>Location:NODE_304263_length_4982_cov_28.985548	Coordinate:2874	Reads:1	Hits:1	Allocated_reads:1	Strand:+
CGACTGCTTTTTGGATGAACGAAATC
>Location:NODE_304263_length_4982_cov_28.985548	Coordinate:2874	Reads:1	Hits:1	Allocated_reads:1	Strand:-
TGATTTCGTTCATCCAAAAAGCAGTCG
>Location:NODE_304263_length_4982_cov_28.985548	Coordinate:2882	Reads:1	Hits:1	Allocated_reads:1	Strand:-
TGTCACATATGCTGATTTCGTTCATCCAAAA
>Location:NODE_304263_length_4982_cov_28.985548	Coordinate:2884	Reads:1	Hits:1	Allocated_reads:1	Strand:-
TCACATATGCTGATTTCGTTCATCCAA
>Location:NODE_304263_length_4982_cov_28.985548	Coordinate:2884	Reads:4	Hits:1	Allocated_reads:4	Strand:-
TGTCACATATGCTGATTTCGTTCATCCAA
>Location:NODE_304263_length_4982_cov_28.985548	Coordinate:2886	Reads:1	Hits:1	Allocated_reads:1	Strand:-
AAATGTCACATATGCTGATTTCGTTCATCC
>Location:NODE_304263_length_4982_cov_28.985548	Coordinate:2886	Reads:6	Hits:1	Allocated_reads:6	Strand:-
TGTCACATATGCTGATTTCGTTCATCC
>Location:NODE_304263_length_4982_cov_28.985548	Coordinate:2887	Reads:1	Hits:1	Allocated_reads:1	Strand:+
GATGAACGAAATCAGCATATGTGA
>Location:NODE_304263_length_4982_cov_28.985548	Coordinate:2888	Reads:1	Hits:1	Allocated_reads:1	Strand:+
ATGAACGAAATCAGCATATGTGAC
>Location:NODE_304263_length_4982_cov_28.985548	Coordinate:2889	Reads:1	Hits:1	Allocated_reads:1	Strand:-
TGTCACATATGCTGATTTCGTTCA
>Location:NODE_304263_length_4982_cov_28.985548	Coordinate:2895	Reads:1	Hits:1	Allocated_reads:1	Strand:-
GAAAACCAAAATGTCACATATGCTGATTT
>Location:NODE_304263_length_4982_cov_28.985548	Coordinate:2896	Reads:10	Hits:1	Allocated_reads:10	Strand:-
AAAGAAAACCAAAATGTCACATATGCTGATT
>Location:NODE_304263_length_4982_cov_28.985548	Coordinate:2896	Reads:2	Hits:1	Allocated_reads:2	Strand:-
AAGAAAACCAAAATGTCACATATGCTGATT
>Location:NODE_304263_length_4982_cov_28.985548	Coordinate:2896	Reads:3	Hits:1	Allocated_reads:3	Strand:-
GAAAACCAAAATGTCACATATGCTGATT
>Location:NODE_304263_length_4982_cov_28.985548	Coordinate:2897	Reads:1	Hits:1	Allocated_reads:1	Strand:-
AAAGAAAACCAAAATGTCACATATGCTGAT
>Location:NODE_304263_length_4982_cov_28.985548	Coordinate:2900	Reads:5	Hits:1	Allocated_reads:5	Strand:-
CAAAAGAAAACCAAAATGTCACATATGCT
>Location:NODE_304263_length_4982_cov_28.985548	Coordinate:2901	Reads:1	Hits:1	Allocated_reads:1	Strand:+
GCATATGTGACATTTTGGTTTTCTT
>Location:NODE_304263_length_4982_cov_28.985548	Coordinate:2903	Reads:1	Hits:1	Allocated_reads:1	Strand:+
ATATGTGACATTTTGGTTTTCTTT
>Location:NODE_304263_length_4982_cov_28.985548	Coordinate:2903	Reads:1	Hits:1	Allocated_reads:1	Strand:+
ATATGTGACATTTTGGTTTTCTTTT
>Location:NODE_304263_length_4982_cov_28.985548	Coordinate:2903	Reads:2	Hits:1	Allocated_reads:2	Strand:+
ATATGTGACATTTTGGTTTTCTTTTGT
>Location:NODE_304263_length_4982_cov_28.985548	Coordinate:2906	Reads:1	Hits:1	Allocated_reads:1	Strand:-
AAACAAAAGAAAACCAAAATGTCACA
>Location:NODE_304263_length_4982_cov_28.985548	Coordinate:2930	Reads:1	Hits:1	Allocated_reads:1	Strand:-
ACATGGAGTACAAAGATTAAATTATACAAAA
>Location:NODE_304263_length_4982_cov_28.985548	Coordinate:2930	Reads:1	Hits:1	Allocated_reads:1	Strand:-
TACATGGAGTACAAAGATTAAATTATACAAAA
>Location:NODE_304263_length_4982_cov_28.985548	Coordinate:2931	Reads:2	Hits:1	Allocated_reads:2	Strand:-
TACATGGAGTACAAAGATTAAATTATACAAA
>Location:NODE_304263_length_4982_cov_28.985548	Coordinate:2932	Reads:2	Hits:1	Allocated_reads:2	Strand:-
TACATGGAGTACAAAGATTAAATTATACAA
>Location:NODE_304263_length_4982_cov_28.985548	Coordinate:2933	Reads:2	Hits:1	Allocated_reads:2	Strand:-
ACATGGAGTACAAAGATTAAATTATACA
>Location:NODE_304263_length_4982_cov_28.985548	Coordinate:2933	Reads:2	Hits:1	Allocated_reads:2	Strand:-
ATACATGGAGTACAAAGATTAAATTATACA
>Location:NODE_304263_length_4982_cov_28.985548	Coordinate:2933	Reads:8	Hits:1	Allocated_reads:8	Strand:-
TAATACATGGAGTACAAAGATTAAATTATACA
>Location:NODE_304263_length_4982_cov_28.985548	Coordinate:2933	Reads:100	Hits:1	Allocated_reads:100	Strand:-
TACATGGAGTACAAAGATTAAATTATACA
>Location:NODE_304263_length_4982_cov_28.985548	Coordinate:2933	Reads:2	Hits:1	Allocated_reads:2	Strand:-
TACATGGAGTACAAAGATTAAATTATATT
>Location:NODE_304263_length_4982_cov_28.985548	Coordinate:2933	Reads:3	Hits:1	Allocated_reads:3	Strand:-
TACATGGAGTACAAAGATTAAATTATTTT
>Location:NODE_304263_length_4982_cov_28.985548	Coordinate:2934	Reads:1	Hits:1	Allocated_reads:1	Strand:-
ATGGAGTACAAAGATTAAATTATAC
>Location:NODE_304263_length_4982_cov_28.985548	Coordinate:2934	Reads:2	Hits:1	Allocated_reads:2	Strand:-
TACATGGAGTACAAAGATTAAATTATTT
>Location:NODE_304263_length_4982_cov_28.985548	Coordinate:2934	Reads:5	Hits:1	Allocated_reads:5	Strand:-
TACATGGAGTACAAAGATTAAATTATAC
>Location:NODE_304263_length_4982_cov_28.985548	Coordinate:2935	Reads:1	Hits:1	Allocated_reads:1	Strand:-
ATACATGGAGTACAAAGATTAAATTATA
>Location:NODE_304263_length_4982_cov_28.985548	Coordinate:2935	Reads:1	Hits:1	Allocated_reads:1	Strand:-
TAATACATGGAGTACAAAGATTAAATTATA
>Location:NODE_304263_length_4982_cov_28.985548	Coordinate:2935	Reads:10	Hits:1	Allocated_reads:10	Strand:-
TACATGGAGTACAAAGATTAAATTATA
>Location:NODE_304263_length_4982_cov_28.985548	Coordinate:2935	Reads:2	Hits:1	Allocated_reads:2	Strand:-
TACATGGAGTACAAAGATTAAATTTTT
>Location:NODE_304263_length_4982_cov_28.985548	Coordinate:2935	Reads:3	Hits:1	Allocated_reads:3	Strand:-
TACATGGAGTACAAAGATTAAATTATT
>Location:NODE_304263_length_4982_cov_28.985548	Coordinate:2936	Reads:2	Hits:1	Allocated_reads:2	Strand:-
TACATGGAGTACAAAGATTAAATTTT
>Location:NODE_304263_length_4982_cov_28.985548	Coordinate:2936	Reads:6	Hits:1	Allocated_reads:6	Strand:-
TACATGGAGTACAAAGATTAAATTAT
>Location:NODE_304263_length_4982_cov_28.985548	Coordinate:2937	Reads:1	Hits:1	Allocated_reads:1	Strand:-
ACATGGAGTACAAAGATTAAATTA
>Location:NODE_304263_length_4982_cov_28.985548	Coordinate:2938	Reads:21	Hits:1	Allocated_reads:21	Strand:-
TAATACATGGAGTACAAAGATTAAATT
>Location:NODE_304263_length_4982_cov_28.985548	Coordinate:2938	Reads:19	Hits:1	Allocated_reads:19	Strand:-
TACATGGAGTACAAAGATTAAATT
>Location:NODE_304263_length_4982_cov_28.985548	Coordinate:2938	Reads:16	Hits:1	Allocated_reads:16	Strand:-
TATAATACATGGAGTACAAAGATTAAATT
>Location:NODE_304263_length_4982_cov_28.985548	Coordinate:2939	Reads:3	Hits:1	Allocated_reads:3	Strand:-
TAATACATGGAGTACAAAGATTAAAT
>Location:NODE_304263_length_4982_cov_28.985548	Coordinate:2939	Reads:1	Hits:1	Allocated_reads:1	Strand:-
TATAATACATGGAGTACAAAGATTAAAT
>Location:NODE_304263_length_4982_cov_28.985548	Coordinate:2952	Reads:3	Hits:1	Allocated_reads:3	Strand:+
ACTCCATGTATTATATGAATTTTGTT
>Location:NODE_304263_length_4982_cov_28.985548	Coordinate:2952	Reads:2	Hits:1	Allocated_reads:2	Strand:+
ACTCCATGTATTATATGAATTTTGTTA
>Location:NODE_304263_length_4982_cov_28.985548	Coordinate:2952	Reads:3	Hits:1	Allocated_reads:3	Strand:+
ACTCCATGTATTATATGAATTTTGTTAA
>Location:NODE_304263_length_4982_cov_28.985548	Coordinate:2952	Reads:1	Hits:1	Allocated_reads:1	Strand:+
ACTCCATGTATTATATGAATTTTGTTATA
>Location:NODE_304263_length_4982_cov_28.985548	Coordinate:2952	Reads:2	Hits:1	Allocated_reads:2	Strand:+
ACTCCATGTATTATATGAATTTTGTTAAA
>Location:NODE_304263_length_4982_cov_28.985548	Coordinate:2952	Reads:1	Hits:1	Allocated_reads:1	Strand:+
ACTCCATGTATTATATGAATTTTGTTAAAA
>Location:NODE_304263_length_4982_cov_28.985548	Coordinate:2955	Reads:2	Hits:1	Allocated_reads:2	Strand:+
CCATGTATTATATGAATTTTGTTAAA
>Location:NODE_304263_length_4982_cov_28.985548	Coordinate:2955	Reads:1	Hits:1	Allocated_reads:1	Strand:+
CCATGTATTATATGAATTTTGTTAAAA
>Location:NODE_304263_length_4982_cov_28.985548	Coordinate:2974	Reads:2	Hits:1	Allocated_reads:2	Strand:-
TACCTTAAATGTTAAATATTTTTTAACA
>Location:NODE_304263_length_4982_cov_28.985548	Coordinate:2989	Reads:1	Hits:1	Allocated_reads:1	Strand:-
ATGTTAACTAAATACCTTAAATGTT
>Location:NODE_304263_length_4982_cov_28.985548	Coordinate:2992	Reads:1	Hits:1	Allocated_reads:1	Strand:+
ATTTAAGGTATTTAGTTAACATTTAAC
>Location:NODE_304263_length_4982_cov_28.985548	Coordinate:2994	Reads:1	Hits:1	Allocated_reads:1	Strand:+
TTAAGGTATTTAGTTAACATTTAACT
>Location:NODE_304263_length_4982_cov_28.985548	Coordinate:2997	Reads:1	Hits:1	Allocated_reads:1	Strand:-
AATTCTGAGTTAAATGTTAACTAAATACCT
>Location:NODE_304263_length_4982_cov_28.985548	Coordinate:2997	Reads:1	Hits:1	Allocated_reads:1	Strand:-
TCACAAATTCTGAGTTAAATGTTAACTAAATACCT
>Location:NODE_304263_length_4982_cov_28.985548	Coordinate:2997	Reads:1	Hits:1	Allocated_reads:1	Strand:-
TGAGTTAAATGTTAACTAAATACCT
>Location:NODE_304263_length_4982_cov_28.985548	Coordinate:2997	Reads:8	Hits:1	Allocated_reads:8	Strand:-
TTCTGAGTTAAATGTTAACTAAATACCT
>Location:NODE_304263_length_4982_cov_28.985548	Coordinate:3002	Reads:1	Hits:1	Allocated_reads:1	Strand:-
TCACAAATTCTGAGTTAAATGTTAACTAAA
>Location:NODE_304263_length_4982_cov_28.985548	Coordinate:3004	Reads:1	Hits:1	Allocated_reads:1	Strand:-
GTTCACAAATTCTGAGTTAAATGTTAACTA
>Location:NODE_304263_length_4982_cov_28.985548	Coordinate:3004	Reads:1	Hits:1	Allocated_reads:1	Strand:-
TTCACAAATTCTGAGTTAAATGTTAACTA
>Location:NODE_304263_length_4982_cov_28.985548	Coordinate:3005	Reads:1	Hits:1	Allocated_reads:1	Strand:-
ACAAATTCTGAGTTAAATGTTAACT
>Location:NODE_304263_length_4982_cov_28.985548	Coordinate:3005	Reads:2	Hits:1	Allocated_reads:2	Strand:-
CACAAATTCTGAGTTAAATGTTAACT
>Location:NODE_304263_length_4982_cov_28.985548	Coordinate:3005	Reads:15	Hits:1	Allocated_reads:15	Strand:-
GTTCACAAATTCTGAGTTAAATGTTAACT
>Location:NODE_304263_length_4982_cov_28.985548	Coordinate:3005	Reads:83	Hits:1	Allocated_reads:83	Strand:-
TCACAAATTCTGAGTTAAATGTTAACT
>Location:NODE_304263_length_4982_cov_28.985548	Coordinate:3005	Reads:2	Hits:1	Allocated_reads:2	Strand:-
TCAGTTCACAAATTCTGAGTTAAATGTTAACT
>Location:NODE_304263_length_4982_cov_28.985548	Coordinate:3005	Reads:1	Hits:1	Allocated_reads:1	Strand:-
TTCACAAATTCTGAGTTAAATGTTAACG
>Location:NODE_304263_length_4982_cov_28.985548	Coordinate:3005	Reads:19	Hits:1	Allocated_reads:19	Strand:-
TTCACAAATTCTGAGTTAAATGTTAACT
>Location:NODE_304263_length_4982_cov_28.985548	Coordinate:3006	Reads:1	Hits:1	Allocated_reads:1	Strand:-
TCACAAATTCTGAGTTAAATGTTATT
>Location:NODE_304263_length_4982_cov_28.985548	Coordinate:3006	Reads:3	Hits:1	Allocated_reads:3	Strand:-
TCACAAATTCTGAGTTAAATGTTAAC
>Location:NODE_304263_length_4982_cov_28.985548	Coordinate:3010	Reads:1	Hits:1	Allocated_reads:1	Strand:-
TCAGTTCACAAATTCTGAGTTAAATGT
>Location:NODE_304263_length_4982_cov_28.985548	Coordinate:3017	Reads:2	Hits:1	Allocated_reads:2	Strand:-
TGACATCTGGCTCAGTTCACAAATTCTGAGT
>Location:NODE_304263_length_4982_cov_28.985548	Coordinate:3021	Reads:1	Hits:1	Allocated_reads:1	Strand:-
TATTGACATCTGGCTCAGTTCACAAATTCT
>Location:NODE_304263_length_4982_cov_28.985548	Coordinate:3021	Reads:2	Hits:1	Allocated_reads:2	Strand:-
TTGACATCTGGCTCAGTTCACAAATTCT
>Location:NODE_304263_length_4982_cov_28.985548	Coordinate:3025	Reads:7	Hits:1	Allocated_reads:7	Strand:-
TACCTATTGACATCTGGCTCAGTTCACAAA
>Location:NODE_304263_length_4982_cov_28.985548	Coordinate:3026	Reads:1	Hits:1	Allocated_reads:1	Strand:-
TTACCTATTGACATCTGGCTCAGTTCACAA
>Location:NODE_304263_length_4982_cov_28.985548	Coordinate:3027	Reads:1	Hits:1	Allocated_reads:1	Strand:-
ACCTATTGACATCTGGCTCAGTTCACA
>Location:NODE_304263_length_4982_cov_28.985548	Coordinate:3027	Reads:1	Hits:1	Allocated_reads:1	Strand:-
TACCTATTGACATCTGGCTCAGTTCACG
>Location:NODE_304263_length_4982_cov_28.985548	Coordinate:3027	Reads:26	Hits:1	Allocated_reads:26	Strand:-
TACCTATTGACATCTGGCTCAGTTCACA
>Location:NODE_304263_length_4982_cov_28.985548	Coordinate:3027	Reads:1	Hits:1	Allocated_reads:1	Strand:+
TGTGAACTGAGCCAGATGTCAATAG
>Location:NODE_304263_length_4982_cov_28.985548	Coordinate:3027	Reads:1	Hits:1	Allocated_reads:1	Strand:+
TGTGAACTGAGCCAGATGTCAATAGG
>Location:NODE_304263_length_4982_cov_28.985548	Coordinate:3027	Reads:7	Hits:1	Allocated_reads:7	Strand:-
TTACCTATTGACATCTGGCTCAGTTCACA
>Location:NODE_304263_length_4982_cov_28.985548	Coordinate:3027	Reads:1	Hits:1	Allocated_reads:1	Strand:-
TTTACCTATTGACATCTGGCTCAGTTCACA
>Location:NODE_304263_length_4982_cov_28.985548	Coordinate:3027	Reads:7	Hits:1	Allocated_reads:7	Strand:-
TTTTACCTATTGACATCTGGCTCAGTTCACA
>Location:NODE_304263_length_4982_cov_28.985548	Coordinate:3029	Reads:1	Hits:1	Allocated_reads:1	Strand:-
TTACCTATTGACATCTGGCTCAGTTCA
>Location:NODE_304263_length_4982_cov_28.985548	Coordinate:3031	Reads:1	Hits:1	Allocated_reads:1	Strand:-
TACCTATTGACATCTGGCTCAGTT
>Location:NODE_304263_length_4982_cov_28.985548	Coordinate:3031	Reads:3	Hits:1	Allocated_reads:3	Strand:-
TTTTACCTATTGACATCTGGCTCAGTT
>Location:NODE_304263_length_4982_cov_28.985548	Coordinate:3032	Reads:1	Hits:1	Allocated_reads:1	Strand:-
GATGATTTTACCTATTGACATCTGGCTCAGT
>Location:NODE_304263_length_4982_cov_28.985548	Coordinate:3032	Reads:3	Hits:1	Allocated_reads:3	Strand:-
TGATTTTACCTATTGACATCTGGCTCAGT
>Location:NODE_304263_length_4982_cov_28.985548	Coordinate:3032	Reads:1	Hits:1	Allocated_reads:1	Strand:-
TTTTACCTATTGACATCTGGCTCAGT
>Location:NODE_304263_length_4982_cov_28.985548	Coordinate:3036	Reads:1	Hits:1	Allocated_reads:1	Strand:-
ATGATTTTACCTATTGACATCTGGCT
>Location:NODE_304263_length_4982_cov_28.985548	Coordinate:3036	Reads:10	Hits:1	Allocated_reads:10	Strand:-
TAGATGATTTTACCTATTGACATCTGGCT
>Location:NODE_304263_length_4982_cov_28.985548	Coordinate:3036	Reads:1	Hits:1	Allocated_reads:1	Strand:-
TTAGATGATTTTACCTATTGACATCTGGCA
>Location:NODE_304263_length_4982_cov_28.985548	Coordinate:3036	Reads:197	Hits:1	Allocated_reads:197	Strand:-
TTAGATGATTTTACCTATTGACATCTGGCT
>Location:NODE_304263_length_4982_cov_28.985548	Coordinate:3036	Reads:2	Hits:1	Allocated_reads:2	Strand:-
TTAGATGATTTTACCTATTGACATCTGGCG
>Location:NODE_304263_length_4982_cov_28.985548	Coordinate:3036	Reads:1	Hits:1	Allocated_reads:1	Strand:-
TTTAGATGATTTTACCTATTGACATCTGGCT
>Location:NODE_304263_length_4982_cov_28.985548	Coordinate:3037	Reads:1	Hits:1	Allocated_reads:1	Strand:-
AGATGATTTTACCTATTGACATCTGGC
>Location:NODE_304263_length_4982_cov_28.985548	Coordinate:3037	Reads:2	Hits:1	Allocated_reads:2	Strand:-
TAGATGATTTTACCTATTGACATCTGGC
>Location:NODE_304263_length_4982_cov_28.985548	Coordinate:3037	Reads:22	Hits:1	Allocated_reads:22	Strand:-
TTAGATGATTTTACCTATTGACATCTGGC
>Location:NODE_304263_length_4982_cov_28.985548	Coordinate:3041	Reads:1	Hits:1	Allocated_reads:1	Strand:-
TTCAGTTTAGATGATTTTACCTATTGACATC
>Location:NODE_304263_length_4982_cov_28.985548	Coordinate:3044	Reads:1	Hits:1	Allocated_reads:1	Strand:-
CTTCAGTTTAGATGATTTTACCTATTGAC
>Location:NODE_304263_length_4982_cov_28.985548	Coordinate:3044	Reads:2	Hits:1	Allocated_reads:2	Strand:-
TCAGTTTAGATGATTTTACCTATTGAC
>Location:NODE_304263_length_4982_cov_28.985548	Coordinate:3048	Reads:1	Hits:1	Allocated_reads:1	Strand:+
ATAGGTAAAATCATCTAAACTGAAGTTCTT
>Location:NODE_304263_length_4982_cov_28.985548	Coordinate:3055	Reads:1	Hits:1	Allocated_reads:1	Strand:-
CTATGGAAAAAAGAACTTCAGTTTAGATGATTT
>Location:NODE_304263_length_4982_cov_28.985548	Coordinate:3055	Reads:1	Hits:1	Allocated_reads:1	Strand:-
TATGGAAAAAAGAACTTCAGTTTAGATGATTT
>Location:NODE_304263_length_4982_cov_28.985548	Coordinate:3055	Reads:5	Hits:1	Allocated_reads:5	Strand:-
TGGAAAAAAGAACTTCAGTTTAGATGATTT
>Location:NODE_304263_length_4982_cov_28.985548	Coordinate:3056	Reads:1	Hits:1	Allocated_reads:1	Strand:+
AATCATCTAAACTGAAGTTCTTCT
>Location:NODE_304263_length_4982_cov_28.985548	Coordinate:3056	Reads:2	Hits:1	Allocated_reads:2	Strand:+
AATCATCTAAACTGAAGTTCTTTTT
>Location:NODE_304263_length_4982_cov_28.985548	Coordinate:3056	Reads:6	Hits:1	Allocated_reads:6	Strand:+
AATCATCTAAACTGAAGTTCTTTTTT
>Location:NODE_304263_length_4982_cov_28.985548	Coordinate:3056	Reads:1	Hits:1	Allocated_reads:1	Strand:+
AATCATCTAAACTGAAGTTCTTTTTTC
>Location:NODE_304263_length_4982_cov_28.985548	Coordinate:3056	Reads:1	Hits:1	Allocated_reads:1	Strand:+
AATCATCTAAACTGAAGTTTTTTTTTT
>Location:NODE_304263_length_4982_cov_28.985548	Coordinate:3056	Reads:3	Hits:1	Allocated_reads:3	Strand:+
AATCATCTAAACTGAAGTTCTTTTTTT
>Location:NODE_304263_length_4982_cov_28.985548	Coordinate:3056	Reads:1	Hits:1	Allocated_reads:1	Strand:+
AATCATCTAAACTGAAGTTCTTTTTTCC
>Location:NODE_304263_length_4982_cov_28.985548	Coordinate:3056	Reads:1	Hits:1	Allocated_reads:1	Strand:+
AATCATCTAAACTGAAGTTCTTTTTTCCA
>Location:NODE_304263_length_4982_cov_28.985548	Coordinate:3056	Reads:1	Hits:1	Allocated_reads:1	Strand:+
AATCATCTAAACTGAAGTTCTTTTTTTCCA
>Location:NODE_304263_length_4982_cov_28.985548	Coordinate:3056	Reads:2	Hits:1	Allocated_reads:2	Strand:-
TGGAAAAAAGAACTTCAGTTTAGATGATT
>Location:NODE_304263_length_4982_cov_28.985548	Coordinate:3057	Reads:1	Hits:1	Allocated_reads:1	Strand:+
ATCATCTAAACTGAAGTTCTTTTTTCCAT
>Location:NODE_304263_length_4982_cov_28.985548	Coordinate:3057	Reads:1	Hits:1	Allocated_reads:1	Strand:-
CTATGGAAAAAAGAACTTCAGTTTAGATGAT
>Location:NODE_304263_length_4982_cov_28.985548	Coordinate:3060	Reads:1	Hits:1	Allocated_reads:1	Strand:-
CTATGGAAAAAAGAACTTCAGTTTAGAT
>Location:NODE_304263_length_4982_cov_28.985548	Coordinate:3061	Reads:1	Hits:1	Allocated_reads:1	Strand:-
ACTATGGAAAAAAGAACTTCAGTTTAGA
>Location:NODE_304263_length_4982_cov_28.985548	Coordinate:3061	Reads:1	Hits:1	Allocated_reads:1	Strand:+
TCTAAACTGAAGTTCTTTTTTCCATA
>Location:NODE_304263_length_4982_cov_28.985548	Coordinate:3061	Reads:2	Hits:1	Allocated_reads:2	Strand:-
TGACTATGGAAAAAAGAACTTCAGTTTAGA
>Location:NODE_304263_length_4982_cov_28.985548	Coordinate:3063	Reads:1	Hits:1	Allocated_reads:1	Strand:-
TGACTATGGAAAAAAGAACTTCAGTTTT
>Location:NODE_304263_length_4982_cov_28.985548	Coordinate:3064	Reads:1	Hits:1	Allocated_reads:1	Strand:-
CTATGGAAAAAAGAACTTCAGTTT
>Location:NODE_304263_length_4982_cov_28.985548	Coordinate:3064	Reads:1	Hits:1	Allocated_reads:1	Strand:-
TGACTATGGAAAAAAGAACTTCAGTTT
>Location:NODE_304263_length_4982_cov_28.985548	Coordinate:3065	Reads:1	Hits:1	Allocated_reads:1	Strand:-
AGTTTGACTATGGAAAAAAGAACTTCAGTT
>Location:NODE_304263_length_4982_cov_28.985548	Coordinate:3065	Reads:3	Hits:1	Allocated_reads:3	Strand:-
GTTTGACTATGGAAAAAAGAACTTCAGTT
>Location:NODE_304263_length_4982_cov_28.985548	Coordinate:3065	Reads:6	Hits:1	Allocated_reads:6	Strand:-
TGACTATGGAAAAAAGAACTTCAGTT
>Location:NODE_304263_length_4982_cov_28.985548	Coordinate:3065	Reads:1	Hits:1	Allocated_reads:1	Strand:-
TTTGACTATGGAAAAAAGAACTTCAGTT
>Location:NODE_304263_length_4982_cov_28.985548	Coordinate:3066	Reads:1	Hits:1	Allocated_reads:1	Strand:+
ACTGAAGTTCTTTTTTCCATAGTCAAACT
>Location:NODE_304263_length_4982_cov_28.985548	Coordinate:3066	Reads:1	Hits:1	Allocated_reads:1	Strand:-
AGTTTGACTATGGAAAAAAGAACTTCAGT
>Location:NODE_304263_length_4982_cov_28.985548	Coordinate:3066	Reads:2	Hits:1	Allocated_reads:2	Strand:-
GACTATGGAAAAAAGAACTTCAGT
>Location:NODE_304263_length_4982_cov_28.985548	Coordinate:3066	Reads:1	Hits:1	Allocated_reads:1	Strand:-
GTTTGACTATGGAAAAAAGAACTTCAGT
>Location:NODE_304263_length_4982_cov_28.985548	Coordinate:3066	Reads:5	Hits:1	Allocated_reads:5	Strand:-
TGACTATGGAAAAAAGAACTTCAGT
>Location:NODE_304263_length_4982_cov_28.985548	Coordinate:3066	Reads:3	Hits:1	Allocated_reads:3	Strand:-
TTGACTATGGAAAAAAGAACTTCAGT
>Location:NODE_304263_length_4982_cov_28.985548	Coordinate:3066	Reads:1	Hits:1	Allocated_reads:1	Strand:-
TTTGACTATGGAAAAAAGAACTTCAGT
>Location:NODE_304263_length_4982_cov_28.985548	Coordinate:3068	Reads:1	Hits:1	Allocated_reads:1	Strand:-
TAGTTTGACTATGGAAAAAAGAACTTCA
>Location:NODE_304263_length_4982_cov_28.985548	Coordinate:3071	Reads:1	Hits:1	Allocated_reads:1	Strand:-
CATAGTTTGACTATGGAAAAAAGAACT
>Location:NODE_304263_length_4982_cov_28.985548	Coordinate:3071	Reads:19	Hits:1	Allocated_reads:19	Strand:-
TCATAGTTTGACTATGGAAAAAAGAACT
>Location:NODE_304263_length_4982_cov_28.985548	Coordinate:3071	Reads:1	Hits:1	Allocated_reads:1	Strand:-
TCATGTTCATAGTTTGACTATGGAAAAAAGAACT
>Location:NODE_304263_length_4982_cov_28.985548	Coordinate:3071	Reads:4	Hits:1	Allocated_reads:4	Strand:-
TGTTCATAGTTTGACTATGGAAAAAAGAACT
>Location:NODE_304263_length_4982_cov_28.985548	Coordinate:3071	Reads:7	Hits:1	Allocated_reads:7	Strand:-
TTCATAGTTTGACTATGGAAAAAAGAACT
>Location:NODE_304263_length_4982_cov_28.985548	Coordinate:3072	Reads:1	Hits:1	Allocated_reads:1	Strand:-
TCATGTTCATAGTTTGACTATGGAAAAAAGAAC
>Location:NODE_304263_length_4982_cov_28.985548	Coordinate:3079	Reads:1	Hits:1	Allocated_reads:1	Strand:-
AATCATGTTCATAGTTTGACTATGGAAA
>Location:NODE_304263_length_4982_cov_28.985548	Coordinate:3079	Reads:2	Hits:1	Allocated_reads:2	Strand:-
CCGAATCATGTTCATAGTTTGACTATGGAAA
>Location:NODE_304263_length_4982_cov_28.985548	Coordinate:3080	Reads:2	Hits:1	Allocated_reads:2	Strand:-
CCGAATCATGTTCATAGTTTGACTATGGAA
>Location:NODE_304263_length_4982_cov_28.985548	Coordinate:3081	Reads:13	Hits:1	Allocated_reads:13	Strand:-
CCGAATCATGTTCATAGTTTGACTATGGA
>Location:NODE_304263_length_4982_cov_28.985548	Coordinate:3081	Reads:1	Hits:1	Allocated_reads:1	Strand:-
CGAATCATGTTCATAGTTTGACTATGGA
>Location:NODE_304263_length_4982_cov_28.985548	Coordinate:3081	Reads:1	Hits:1	Allocated_reads:1	Strand:-
GAATCATGTTCATAGTTTGACTATGGA
>Location:NODE_304263_length_4982_cov_28.985548	Coordinate:3081	Reads:1	Hits:1	Allocated_reads:1	Strand:+
TCCATAGTCAAACTATGAACATGATTCGGT
>Location:NODE_304263_length_4982_cov_28.985548	Coordinate:3082	Reads:1	Hits:1	Allocated_reads:1	Strand:-
CACCGAATCATGTTCATAGTTTGACTATGG
>Location:NODE_304263_length_4982_cov_28.985548	Coordinate:3082	Reads:1	Hits:1	Allocated_reads:1	Strand:+
CCATAGTCAAACTATGAACATGATTCGGTGCTT
>Location:NODE_304263_length_4982_cov_28.985548	Coordinate:3083	Reads:4	Hits:1	Allocated_reads:4	Strand:-
CACCGAATCATGTTCATAGTTTGACTATG
>Location:NODE_304263_length_4982_cov_28.985548	Coordinate:3083	Reads:3	Hits:1	Allocated_reads:3	Strand:+
CATAGTCAAACTATGAACATGATTCGGT
>Location:NODE_304263_length_4982_cov_28.985548	Coordinate:3083	Reads:1	Hits:1	Allocated_reads:1	Strand:-
GCACCGAATCATGTTCATAGTTTGACTATG
>Location:NODE_304263_length_4982_cov_28.985548	Coordinate:3085	Reads:2	Hits:1	Allocated_reads:2	Strand:-
AAGCACCGAATCATGTTCATAGTTTGACTA
>Location:NODE_304263_length_4982_cov_28.985548	Coordinate:3085	Reads:9	Hits:1	Allocated_reads:9	Strand:-
AGCACCGAATCATGTTCATAGTTTGACTA
>Location:NODE_304263_length_4982_cov_28.985548	Coordinate:3085	Reads:1	Hits:1	Allocated_reads:1	Strand:-
ATAAGCACCGAATCATGTTCATAGTTTGACTA
>Location:NODE_304263_length_4982_cov_28.985548	Coordinate:3085	Reads:16	Hits:1	Allocated_reads:16	Strand:-
CACCGAATCATGTTCATAGTTTGACTA
>Location:NODE_304263_length_4982_cov_28.985548	Coordinate:3085	Reads:1	Hits:1	Allocated_reads:1	Strand:-
CCGAATCATGTTCATAGTTTGACTA
>Location:NODE_304263_length_4982_cov_28.985548	Coordinate:3085	Reads:1	Hits:1	Allocated_reads:1	Strand:-
CGAATCATGTTCATAGTTTGACTA
>Location:NODE_304263_length_4982_cov_28.985548	Coordinate:3085	Reads:7	Hits:1	Allocated_reads:7	Strand:-
GCACCGAATCATGTTCATAGTTTGACTA
>Location:NODE_304263_length_4982_cov_28.985548	Coordinate:3085	Reads:19	Hits:1	Allocated_reads:19	Strand:-
TAAGCACCGAATCATGTTCATAGTTTGACTA
>Location:NODE_304263_length_4982_cov_28.985548	Coordinate:3086	Reads:1	Hits:1	Allocated_reads:1	Strand:-
AAGCACCGAATCATGTTCATAGTTTGACT
>Location:NODE_304263_length_4982_cov_28.985548	Coordinate:3086	Reads:1	Hits:1	Allocated_reads:1	Strand:-
CACCGAATCATGTTCATAGTTTGACT
>Location:NODE_304263_length_4982_cov_28.985548	Coordinate:3086	Reads:1	Hits:1	Allocated_reads:1	Strand:-
GCACCGAATCATGTTCATAGTTTGACT
>Location:NODE_304263_length_4982_cov_28.985548	Coordinate:3086	Reads:2	Hits:1	Allocated_reads:2	Strand:-
TAAGCACCGAATCATGTTCATAGTTTGACT
>Location:NODE_304263_length_4982_cov_28.985548	Coordinate:3087	Reads:2	Hits:1	Allocated_reads:2	Strand:-
AAGCACCGAATCATGTTCATAGTTTGAC
>Location:NODE_304263_length_4982_cov_28.985548	Coordinate:3087	Reads:2	Hits:1	Allocated_reads:2	Strand:-
AATAAGCACCGAATCATGTTCATAGTTTGAC
>Location:NODE_304263_length_4982_cov_28.985548	Coordinate:3087	Reads:3	Hits:1	Allocated_reads:3	Strand:-
AGCACCGAATCATGTTCATAGTTTGAC
>Location:NODE_304263_length_4982_cov_28.985548	Coordinate:3087	Reads:1	Hits:1	Allocated_reads:1	Strand:-
ATAAGCACCGAATCATGTTCATAGTTTGAC
>Location:NODE_304263_length_4982_cov_28.985548	Coordinate:3087	Reads:2	Hits:1	Allocated_reads:2	Strand:-
GCACCGAATCATGTTCATAGTTTGAC
>Location:NODE_304263_length_4982_cov_28.985548	Coordinate:3087	Reads:35	Hits:1	Allocated_reads:35	Strand:-
TAAGCACCGAATCATGTTCATAGTTTGAC
>Location:NODE_304263_length_4982_cov_28.985548	Coordinate:3088	Reads:1	Hits:1	Allocated_reads:1	Strand:-
AGCACCGAATCATGTTCATAGTTTGA
>Location:NODE_304263_length_4982_cov_28.985548	Coordinate:3089	Reads:1	Hits:1	Allocated_reads:1	Strand:+
CAAACTATGAACATGATTCGGTGCT
>Location:NODE_304263_length_4982_cov_28.985548	Coordinate:3095	Reads:1	Hits:1	Allocated_reads:1	Strand:+
ATGAACATGATTCGGTGCTTATTTAC
>Location:NODE_304263_length_4982_cov_28.985548	Coordinate:3095	Reads:1	Hits:1	Allocated_reads:1	Strand:+
ATGAACATGATTCGGTGCTTATTTACAC
>Location:NODE_304263_length_4982_cov_28.985548	Coordinate:3095	Reads:1	Hits:1	Allocated_reads:1	Strand:+
ATGAACATGATTCGGTGCTTATTTACACT
>Location:NODE_304263_length_4982_cov_28.985548	Coordinate:3095	Reads:1	Hits:1	Allocated_reads:1	Strand:+
ATGAACATGATTCGGTGCTTATTTACACTT
>Location:NODE_304263_length_4982_cov_28.985548	Coordinate:3095	Reads:1	Hits:1	Allocated_reads:1	Strand:+
ATGAACATGATTCGGTGCTTATTTACACTTGCAC
>Location:NODE_304263_length_4982_cov_28.985548	Coordinate:3098	Reads:2	Hits:1	Allocated_reads:2	Strand:+
AACATGATTCGGTGCTTATTTACACTTGCA
>Location:NODE_304263_length_4982_cov_28.985548	Coordinate:3107	Reads:1	Hits:1	Allocated_reads:1	Strand:-
AAAGAGATCAGTAGTGCAAGTGTAAATAAGCACCT
>Location:NODE_304263_length_4982_cov_28.985548	Coordinate:3108	Reads:24	Hits:1	Allocated_reads:24	Strand:-
AAAGAGATCAGTAGTGCAAGTGTAAATAAGCACC
>Location:NODE_304263_length_4982_cov_28.985548	Coordinate:3108	Reads:1	Hits:1	Allocated_reads:1	Strand:-
AGAGATCAGTAGTGCAAGTGTAAATAAGCACC
>Location:NODE_304263_length_4982_cov_28.985548	Coordinate:3108	Reads:1	Hits:1	Allocated_reads:1	Strand:-
ATCAGTAGTGCAAGTGTAAATAAGCACC
>Location:NODE_304263_length_4982_cov_28.985548	Coordinate:3108	Reads:3	Hits:1	Allocated_reads:3	Strand:-
GAGATCAGTAGTGCAAGTGTAAATAAGCACC
>Location:NODE_304263_length_4982_cov_28.985548	Coordinate:3108	Reads:3	Hits:1	Allocated_reads:3	Strand:-
TCAGTAGTGCAAGTGTAAATAAGCACC
>Location:NODE_304263_length_4982_cov_28.985548	Coordinate:3109	Reads:1	Hits:1	Allocated_reads:1	Strand:-
AAAGAGATCAGTAGTGCAAGTGTAAATAAGCAC
>Location:NODE_304263_length_4982_cov_28.985548	Coordinate:3110	Reads:1	Hits:1	Allocated_reads:1	Strand:-
AGAGATCAGTAGTGCAAGTGTAAATAAGCA
>Location:NODE_304263_length_4982_cov_28.985548	Coordinate:3110	Reads:1	Hits:1	Allocated_reads:1	Strand:-
AGAGATCAGTAGTGCAAGTGTAAATAAGTT
>Location:NODE_304263_length_4982_cov_28.985548	Coordinate:3110	Reads:2	Hits:1	Allocated_reads:2	Strand:-
GAGATCAGTAGTGCAAGTGTAAATAAGCA
>Location:NODE_304263_length_4982_cov_28.985548	Coordinate:3111	Reads:8	Hits:1	Allocated_reads:8	Strand:-
AAAGAGATCAGTAGTGCAAGTGTAAATAAGC
>Location:NODE_304263_length_4982_cov_28.985548	Coordinate:3111	Reads:1	Hits:1	Allocated_reads:1	Strand:-
AAGAGATCAGTAGTGCAAGTGTAAATAAGC
>Location:NODE_304263_length_4982_cov_28.985548	Coordinate:3111	Reads:4	Hits:1	Allocated_reads:4	Strand:-
AGAGATCAGTAGTGCAAGTGTAAATAAGC
>Location:NODE_304263_length_4982_cov_28.985548	Coordinate:3111	Reads:1	Hits:1	Allocated_reads:1	Strand:-
TCAGTAGTGCAAGTGTAAATAATT
>Location:NODE_304263_length_4982_cov_28.985548	Coordinate:3112	Reads:3	Hits:1	Allocated_reads:3	Strand:-
AAAGAGATCAGTAGTGCAAGTGTAAATAAG
>Location:NODE_304263_length_4982_cov_28.985548	Coordinate:3112	Reads:1	Hits:1	Allocated_reads:1	Strand:-
AAGAGATCAGTAGTGCAAGTGTAAATAAG
>Location:NODE_304263_length_4982_cov_28.985548	Coordinate:3112	Reads:1	Hits:1	Allocated_reads:1	Strand:-
GAGATCAGTAGTGCAAGTGTAAATAAA
>Location:NODE_304263_length_4982_cov_28.985548	Coordinate:3113	Reads:2	Hits:1	Allocated_reads:2	Strand:-
AAAGAGATCAGTAGTGCAAGTGTAAATAA
>Location:NODE_304263_length_4982_cov_28.985548	Coordinate:3114	Reads:9	Hits:1	Allocated_reads:9	Strand:-
AAAGAGATCAGTAGTGCAAGTGTAAATA
>Location:NODE_304263_length_4982_cov_28.985548	Coordinate:3114	Reads:3	Hits:1	Allocated_reads:3	Strand:-
TGAAAGAGATCAGTAGTGCAAGTGTAAATA
>Location:NODE_304263_length_4982_cov_28.985548	Coordinate:3115	Reads:2	Hits:1	Allocated_reads:2	Strand:-
AAAGAGATCAGTAGTGCAAGTGTAAAT
>Location:NODE_304263_length_4982_cov_28.985548	Coordinate:3115	Reads:1	Hits:1	Allocated_reads:1	Strand:-
GAAAGAGATCAGTAGTGCAAGTGTAAAT
>Location:NODE_304263_length_4982_cov_28.985548	Coordinate:3115	Reads:3	Hits:1	Allocated_reads:3	Strand:-
TGAAAGAGATCAGTAGTGCAAGTGTAAAT
>Location:NODE_304263_length_4982_cov_28.985548	Coordinate:3116	Reads:1	Hits:1	Allocated_reads:1	Strand:-
GAAAGAGATCAGTAGTGCAAGTGTAAA
>Location:NODE_304263_length_4982_cov_28.985548	Coordinate:3116	Reads:8	Hits:1	Allocated_reads:8	Strand:-
TGAAAGAGATCAGTAGTGCAAGTGTAAA
>Location:NODE_304263_length_4982_cov_28.985548	Coordinate:3118	Reads:1	Hits:1	Allocated_reads:1	Strand:-
GAATGAAAGAGATCAGTAGTGCAAGTGTA
>Location:NODE_304263_length_4982_cov_28.985548	Coordinate:3118	Reads:2	Hits:1	Allocated_reads:2	Strand:-
TGAAAGAGATCAGTAGTGCAAGTGTA
>Location:NODE_304263_length_4982_cov_28.985548	Coordinate:3119	Reads:1	Hits:1	Allocated_reads:1	Strand:-
GAATGAAAGAGATCAGTAGTGCAAGTGT
>Location:NODE_304263_length_4982_cov_28.985548	Coordinate:3119	Reads:2	Hits:1	Allocated_reads:2	Strand:-
TCTGAATGAAAGAGATCAGTAGTGCAAGTGT
>Location:NODE_304263_length_4982_cov_28.985548	Coordinate:3120	Reads:2	Hits:1	Allocated_reads:2	Strand:-
TGAATGAAAGAGATCAGTAGTGCAAGTG
>Location:NODE_304263_length_4982_cov_28.985548	Coordinate:3121	Reads:1	Hits:1	Allocated_reads:1	Strand:+
ACTTGCACTACTGATCTCTTTCAT
>Location:NODE_304263_length_4982_cov_28.985548	Coordinate:3121	Reads:1	Hits:1	Allocated_reads:1	Strand:-
TCTGAATGAAAGAGATCAGTAGTGCAAGT
>Location:NODE_304263_length_4982_cov_28.985548	Coordinate:3125	Reads:1	Hits:1	Allocated_reads:1	Strand:+
GCACTACTGATCTCTTTCATTCAGA
>Location:NODE_304263_length_4982_cov_28.985548	Coordinate:3125	Reads:2	Hits:1	Allocated_reads:2	Strand:+
GCACTACTGATCTCTTTCATTCAGAG
>Location:NODE_304263_length_4982_cov_28.985548	Coordinate:3127	Reads:4	Hits:1	Allocated_reads:4	Strand:-
TAAAACTCTGAATGAAAGAGATCAGTAGT
>Location:NODE_304263_length_4982_cov_28.985548	Coordinate:3135	Reads:3	Hits:1	Allocated_reads:3	Strand:-
TAAAACATAAAACTCTGAATGAAAGAGA
>Location:NODE_304263_length_4982_cov_28.985548	Coordinate:3137	Reads:1	Hits:1	Allocated_reads:1	Strand:-
AATAAAACATAAAACTCTGAATGAAAGA
>Location:NODE_304263_length_4982_cov_28.985548	Coordinate:3137	Reads:1	Hits:1	Allocated_reads:1	Strand:-
TCAAATAAAACATAAAACTCTGCATGAAAGA
>Location:NODE_304263_length_4982_cov_28.985548	Coordinate:3141	Reads:1	Hits:1	Allocated_reads:1	Strand:-
TCAAATAAAACATAAAACTCTGAATGT
>Location:NODE_304263_length_4982_cov_28.985548	Coordinate:3144	Reads:1	Hits:1	Allocated_reads:1	Strand:-
TTCAAATAAAACATAAAACTCTGAA
>Location:NODE_304263_length_4982_cov_28.985548	Coordinate:3147	Reads:1	Hits:1	Allocated_reads:1	Strand:-
TCAGGTTTCAAATAAAACATAAAACTCT
>Location:NODE_304263_length_4982_cov_28.985548	Coordinate:3147	Reads:3	Hits:1	Allocated_reads:3	Strand:-
TTCAGGTTTCAAATAAAACATAAAACTCT
>Location:NODE_304263_length_4982_cov_28.985548	Coordinate:3147	Reads:2	Hits:1	Allocated_reads:2	Strand:-
TTTCAGGTTTCAAATAAAACATAAAACTCT
>Location:NODE_304263_length_4982_cov_28.985548	Coordinate:3148	Reads:2	Hits:1	Allocated_reads:2	Strand:-
AATTTCAGGTTTCAAATAAAACATAAAACTC
>Location:NODE_304263_length_4982_cov_28.985548	Coordinate:3148	Reads:1	Hits:1	Allocated_reads:1	Strand:-
TAATTTCAGGTTTCAAATAAAACATAAAACTC
>Location:NODE_304263_length_4982_cov_28.985548	Coordinate:3148	Reads:2	Hits:1	Allocated_reads:2	Strand:-
TTTCAGGTTTCAAATAAAACATAAAACTC
>Location:NODE_304263_length_4982_cov_28.985548	Coordinate:3150	Reads:2	Hits:1	Allocated_reads:2	Strand:-
TAATTTCAGGTTTCAAATAAAACATAAAAC
>Location:NODE_304263_length_4982_cov_28.985548	Coordinate:3161	Reads:1	Hits:1	Allocated_reads:1	Strand:+
TATTTGAAACCTGAAATTAATCAGGACT
>Location:NODE_304263_length_4982_cov_28.985548	Coordinate:3168	Reads:1	Hits:1	Allocated_reads:1	Strand:-
ACCTGAGAAGTCCTGATTAATTTCAGGTT
>Location:NODE_304263_length_4982_cov_28.985548	Coordinate:3168	Reads:1	Hits:1	Allocated_reads:1	Strand:-
CCTGAGAAGTCCTGATTAATTTCAGGTT
>Location:NODE_304263_length_4982_cov_28.985548	Coordinate:3169	Reads:6	Hits:1	Allocated_reads:6	Strand:-
AAACCTGAGAAGTCCTGATTAATTTCAGGT
>Location:NODE_304263_length_4982_cov_28.985548	Coordinate:3169	Reads:1	Hits:1	Allocated_reads:1	Strand:-
AACCTGAGAAGTCCTGATTAATTTCAGGT
>Location:NODE_304263_length_4982_cov_28.985548	Coordinate:3169	Reads:1	Hits:1	Allocated_reads:1	Strand:-
CCTGAGAAGTCCTGATTAATTTCAGGT
>Location:NODE_304263_length_4982_cov_28.985548	Coordinate:3170	Reads:2	Hits:1	Allocated_reads:2	Strand:-
AAACCTGAGAAGTCCTGATTAATTTCAGG
>Location:NODE_304263_length_4982_cov_28.985548	Coordinate:3170	Reads:3	Hits:1	Allocated_reads:3	Strand:-
AACCTGAGAAGTCCTGATTAATTTCAGG
>Location:NODE_304263_length_4982_cov_28.985548	Coordinate:3171	Reads:1	Hits:1	Allocated_reads:1	Strand:-
AAAACCTGAGAAGTCCTGATTAATTTCAG
>Location:NODE_304263_length_4982_cov_28.985548	Coordinate:3171	Reads:1	Hits:1	Allocated_reads:1	Strand:-
AAACCTGAGAAGTCCTGATTAATTTCAT
>Location:NODE_304263_length_4982_cov_28.985548	Coordinate:3171	Reads:7	Hits:1	Allocated_reads:7	Strand:-
AAACCTGAGAAGTCCTGATTAATTTCAG
>Location:NODE_304263_length_4982_cov_28.985548	Coordinate:3171	Reads:9	Hits:1	Allocated_reads:9	Strand:-
AACCTGAGAAGTCCTGATTAATTTCAG
>Location:NODE_304263_length_4982_cov_28.985548	Coordinate:3171	Reads:1	Hits:1	Allocated_reads:1	Strand:-
ACCTGAGAAGTCCTGATTAATTTCAG
>Location:NODE_304263_length_4982_cov_28.985548	Coordinate:3171	Reads:2	Hits:1	Allocated_reads:2	Strand:-
CAAAACCTGAGAAGTCCTGATTAATTTCAG
>Location:NODE_304263_length_4982_cov_28.985548	Coordinate:3171	Reads:1	Hits:1	Allocated_reads:1	Strand:+
CTGAAATTAATCAGGACTTCTCAGGT
>Location:NODE_304263_length_4982_cov_28.985548	Coordinate:3172	Reads:17	Hits:1	Allocated_reads:17	Strand:-
AAAACCTGAGAAGTCCTGATTAATTTCA
>Location:NODE_304263_length_4982_cov_28.985548	Coordinate:3172	Reads:126	Hits:1	Allocated_reads:126	Strand:-
AAACCTGAGAAGTCCTGATTAATTTCA
>Location:NODE_304263_length_4982_cov_28.985548	Coordinate:3172	Reads:16	Hits:1	Allocated_reads:16	Strand:-
AACCTGAGAAGTCCTGATTAATTTCA
>Location:NODE_304263_length_4982_cov_28.985548	Coordinate:3172	Reads:1	Hits:1	Allocated_reads:1	Strand:-
CAAAACCTGAGAAGTCCTGATTAATCTCA
>Location:NODE_304263_length_4982_cov_28.985548	Coordinate:3172	Reads:24	Hits:1	Allocated_reads:24	Strand:-
CAAAACCTGAGAAGTCCTGATTAATTTCA
>Location:NODE_304263_length_4982_cov_28.985548	Coordinate:3172	Reads:3	Hits:1	Allocated_reads:3	Strand:-
CCAAAACCTGAGAAGTCCTGATTAATTTCA
>Location:NODE_304263_length_4982_cov_28.985548	Coordinate:3172	Reads:2	Hits:1	Allocated_reads:2	Strand:-
GCCAAAACCTGAGAAGTCCTGATTAATTTCA
>Location:NODE_304263_length_4982_cov_28.985548	Coordinate:3172	Reads:1	Hits:1	Allocated_reads:1	Strand:+
TGAAATTAATCAGGACTTCTCAGGTT
>Location:NODE_304263_length_4982_cov_28.985548	Coordinate:3172	Reads:2	Hits:1	Allocated_reads:2	Strand:-
TGCCAAAACCTGAGAAGTCCTGATTAATTTCA
>Location:NODE_304263_length_4982_cov_28.985548	Coordinate:3173	Reads:1	Hits:1	Allocated_reads:1	Strand:-
AAAACCTGAGAAGTCCTGATTAATTTC
>Location:NODE_304263_length_4982_cov_28.985548	Coordinate:3173	Reads:15	Hits:1	Allocated_reads:15	Strand:-
AAACCTGAGAAGTCCTGATTAATTTC
>Location:NODE_304263_length_4982_cov_28.985548	Coordinate:3173	Reads:5	Hits:1	Allocated_reads:5	Strand:-
AACCTGAGAAGTCCTGATTAATTTC
>Location:NODE_304263_length_4982_cov_28.985548	Coordinate:3173	Reads:2	Hits:1	Allocated_reads:2	Strand:-
ACCTGAGAAGTCCTGATTAATTTC
>Location:NODE_304263_length_4982_cov_28.985548	Coordinate:3173	Reads:5	Hits:1	Allocated_reads:5	Strand:-
CAAAACCTGAGAAGTCCTGATTAATTTC
>Location:NODE_304263_length_4982_cov_28.985548	Coordinate:3173	Reads:2	Hits:1	Allocated_reads:2	Strand:-
CCAAAACCTGAGAAGTCCTGATTAATTTC
>Location:NODE_304263_length_4982_cov_28.985548	Coordinate:3173	Reads:2	Hits:1	Allocated_reads:2	Strand:-
TGCCAAAACCTGAGAAGTCCTGATTAATTTC
>Location:NODE_304263_length_4982_cov_28.985548	Coordinate:3174	Reads:2	Hits:1	Allocated_reads:2	Strand:-
AAACCTGAGAAGTCCTGATTAATTT
>Location:NODE_304263_length_4982_cov_28.985548	Coordinate:3174	Reads:1	Hits:1	Allocated_reads:1	Strand:+
AAATTAATCAGGACTTCTCAGGTTTTGG
>Location:NODE_304263_length_4982_cov_28.985548	Coordinate:3174	Reads:1	Hits:1	Allocated_reads:1	Strand:-
GCCAAAACCTGAGAAGTCCTGATTAATTT
>Location:NODE_304263_length_4982_cov_28.985548	Coordinate:3174	Reads:6	Hits:1	Allocated_reads:6	Strand:-
TGCCAAAACCTGAGAAGTCCTGATTAATTT
>Location:NODE_304263_length_4982_cov_28.985548	Coordinate:3175	Reads:1	Hits:1	Allocated_reads:1	Strand:-
AAACCTGAGAAGTCCTGATTAATT
>Location:NODE_304263_length_4982_cov_28.985548	Coordinate:3175	Reads:1	Hits:1	Allocated_reads:1	Strand:-
AACTGCCAAAACCTGAGAAGTCCTGATTAATT
>Location:NODE_304263_length_4982_cov_28.985548	Coordinate:3175	Reads:1	Hits:1	Allocated_reads:1	Strand:+
AATTAATCAGGACTTCTCAGGTTT
>Location:NODE_304263_length_4982_cov_28.985548	Coordinate:3175	Reads:7	Hits:1	Allocated_reads:7	Strand:-
ACTGCCAAAACCTGAGAAGTCCTGATTAATT
>Location:NODE_304263_length_4982_cov_28.985548	Coordinate:3175	Reads:1	Hits:1	Allocated_reads:1	Strand:-
CAAAACCTGAGAAGTCCTGATTAATT
>Location:NODE_304263_length_4982_cov_28.985548	Coordinate:3175	Reads:2	Hits:1	Allocated_reads:2	Strand:-
CCAAAACCTGAGAAGTCCTGATTAATT
>Location:NODE_304263_length_4982_cov_28.985548	Coordinate:3175	Reads:2	Hits:1	Allocated_reads:2	Strand:-
CTGCCAAAACCTGAGAAGTCCTGATTAATT
>Location:NODE_304263_length_4982_cov_28.985548	Coordinate:3175	Reads:4	Hits:1	Allocated_reads:4	Strand:-
GCCAAAACCTGAGAAGTCCTGATTAATT
>Location:NODE_304263_length_4982_cov_28.985548	Coordinate:3175	Reads:6	Hits:1	Allocated_reads:6	Strand:-
TAACTGCCAAAACCTGAGAAGTCCTGATTAATT
>Location:NODE_304263_length_4982_cov_28.985548	Coordinate:3175	Reads:1	Hits:1	Allocated_reads:1	Strand:-
TGCCAAAACCTGAGAAGTCATGATTAATT
>Location:NODE_304263_length_4982_cov_28.985548	Coordinate:3175	Reads:100	Hits:1	Allocated_reads:100	Strand:-
TGCCAAAACCTGAGAAGTCCTGATTAATT
>Location:NODE_304263_length_4982_cov_28.985548	Coordinate:3176	Reads:4	Hits:1	Allocated_reads:4	Strand:-
AACTGCCAAAACCTGAGAAGTCCTGATTAAT
>Location:NODE_304263_length_4982_cov_28.985548	Coordinate:3176	Reads:2	Hits:1	Allocated_reads:2	Strand:-
ACTGCCAAAACCTGAGAAGTCCTGATTAAT
>Location:NODE_304263_length_4982_cov_28.985548	Coordinate:3176	Reads:1	Hits:1	Allocated_reads:1	Strand:-
CAAAACCTGAGAAGTCCTGATTAAT
>Location:NODE_304263_length_4982_cov_28.985548	Coordinate:3176	Reads:1	Hits:1	Allocated_reads:1	Strand:-
GCCAAAACCTGAGAAGTCCTGATTAAT
>Location:NODE_304263_length_4982_cov_28.985548	Coordinate:3176	Reads:2	Hits:1	Allocated_reads:2	Strand:-
TAACTGCCAAAACCTGAGAAGTCGTGATTAAT
>Location:NODE_304263_length_4982_cov_28.985548	Coordinate:3176	Reads:9	Hits:1	Allocated_reads:9	Strand:-
TAACTGCCAAAACCTGAGAAGTCCTGATTAAT
>Location:NODE_304263_length_4982_cov_28.985548	Coordinate:3176	Reads:27	Hits:1	Allocated_reads:27	Strand:-
TGCCAAAACCTGAGAAGTCCTGATTAAT
>Location:NODE_304263_length_4982_cov_28.985548	Coordinate:3176	Reads:1	Hits:1	Allocated_reads:1	Strand:-
TTAACTGCCAAAACCTGAGAAGTACTGATTAAT
>Location:NODE_304263_length_4982_cov_28.985548	Coordinate:3177	Reads:5	Hits:1	Allocated_reads:5	Strand:-
AACTGCCAAAACCTGAGAAGTCCTGATTAA
>Location:NODE_304263_length_4982_cov_28.985548	Coordinate:3177	Reads:5	Hits:1	Allocated_reads:5	Strand:-
ACTGCCAAAACCTGAGAAGTCCTGATTAA
>Location:NODE_304263_length_4982_cov_28.985548	Coordinate:3177	Reads:1	Hits:1	Allocated_reads:1	Strand:-
CCAAAACCTGAGAAGTCCTGATTAA
>Location:NODE_304263_length_4982_cov_28.985548	Coordinate:3177	Reads:1	Hits:1	Allocated_reads:1	Strand:-
GCCAAAACCTGAGAAGTCCTGATTAA
>Location:NODE_304263_length_4982_cov_28.985548	Coordinate:3177	Reads:1	Hits:1	Allocated_reads:1	Strand:-
TAACTGCCAAAACCTGAGAAGTCCTGATAAG
>Location:NODE_304263_length_4982_cov_28.985548	Coordinate:3177	Reads:14	Hits:1	Allocated_reads:14	Strand:-
TAACTGCCAAAACCTGAGAAGTCCTGATTAA
>Location:NODE_304263_length_4982_cov_28.985548	Coordinate:3177	Reads:10	Hits:1	Allocated_reads:10	Strand:-
TGCCAAAACCTGAGAAGTCCTGATTAA
>Location:NODE_304263_length_4982_cov_28.985548	Coordinate:3178	Reads:1	Hits:1	Allocated_reads:1	Strand:-
AACTGCCAAAACCTGAGAAGTCCTGATTA
>Location:NODE_304263_length_4982_cov_28.985548	Coordinate:3178	Reads:10	Hits:1	Allocated_reads:10	Strand:-
TAACTGCCAAAACCTGAGAAGTCCTGATTA
>Location:NODE_304263_length_4982_cov_28.985548	Coordinate:3178	Reads:1	Hits:1	Allocated_reads:1	Strand:-
TGCCAAAACCTGAGAAGTCCTGATTA
>Location:NODE_304263_length_4982_cov_28.985548	Coordinate:3179	Reads:1	Hits:1	Allocated_reads:1	Strand:-
AACTGCCAAAACCTGAGAAGTCCTGATA
>Location:NODE_304263_length_4982_cov_28.985548	Coordinate:3179	Reads:4	Hits:1	Allocated_reads:4	Strand:-
AACTGCCAAAACCTGAGAAGTCCTGATT
>Location:NODE_304263_length_4982_cov_28.985548	Coordinate:3179	Reads:2	Hits:1	Allocated_reads:2	Strand:-
ACTGCCAAAACCTGAGAAGTCCTGATT
>Location:NODE_304263_length_4982_cov_28.985548	Coordinate:3179	Reads:1	Hits:1	Allocated_reads:1	Strand:-
TAACTGCCAAAACCTGAGAAGTCCTGAAA
>Location:NODE_304263_length_4982_cov_28.985548	Coordinate:3179	Reads:1	Hits:1	Allocated_reads:1	Strand:-
TAACTGCCAAAACCTGAGAAGTCCTGATC
>Location:NODE_304263_length_4982_cov_28.985548	Coordinate:3179	Reads:1	Hits:1	Allocated_reads:1	Strand:-
TAACTGCCAAAACCTGAGAAGTCTTGATT
>Location:NODE_304263_length_4982_cov_28.985548	Coordinate:3179	Reads:1	Hits:1	Allocated_reads:1	Strand:-
TAACTGCCAAAACCTGAGAAGTTCTGATA
>Location:NODE_304263_length_4982_cov_28.985548	Coordinate:3179	Reads:234	Hits:1	Allocated_reads:234	Strand:-
TAACTGCCAAAACCTGAGAAGTCCTGATT
>Location:NODE_304263_length_4982_cov_28.985548	Coordinate:3179	Reads:7	Hits:1	Allocated_reads:7	Strand:-
TAACTGCCAAAACCTGAGAAGTCCTGATA
>Location:NODE_304263_length_4982_cov_28.985548	Coordinate:3179	Reads:2	Hits:1	Allocated_reads:2	Strand:-
TGATTTAACTGCCAAAACCTGAGAAGTCCTGATT
>Location:NODE_304263_length_4982_cov_28.985548	Coordinate:3179	Reads:2	Hits:1	Allocated_reads:2	Strand:-
TGCCAAAACCTGAGAAGTCCTGATT
>Location:NODE_304263_length_4982_cov_28.985548	Coordinate:3179	Reads:15	Hits:1	Allocated_reads:15	Strand:-
TTAACTGCCAAAACCTGAGAAGTCCTGATT
>Location:NODE_304263_length_4982_cov_28.985548	Coordinate:3179	Reads:2	Hits:1	Allocated_reads:2	Strand:-
TTAACTGCCAAAACCTGAGAAGTCCTGATA
>Location:NODE_304263_length_4982_cov_28.985548	Coordinate:3179	Reads:1	Hits:1	Allocated_reads:1	Strand:-
TTTAACTGCCAAAACCTGAGAAGTACTGATA
>Location:NODE_304263_length_4982_cov_28.985548	Coordinate:3179	Reads:6	Hits:1	Allocated_reads:6	Strand:-
TTTAACTGCCAAAACCTGAGAAGTCCTGATT
>Location:NODE_304263_length_4982_cov_28.985548	Coordinate:3180	Reads:22	Hits:1	Allocated_reads:22	Strand:-
AACTGCCAAAACCTGAGAAGTCCTGAT
>Location:NODE_304263_length_4982_cov_28.985548	Coordinate:3180	Reads:9	Hits:1	Allocated_reads:9	Strand:-
ACTGCCAAAACCTGAGAAGTCCTGAT
>Location:NODE_304263_length_4982_cov_28.985548	Coordinate:3180	Reads:2	Hits:1	Allocated_reads:2	Strand:-
ATTTAACTGCCAAAACCTGAGAAGTCCTGAT
>Location:NODE_304263_length_4982_cov_28.985548	Coordinate:3180	Reads:1	Hits:1	Allocated_reads:1	Strand:-
GATTTAACTGCCAAAACCTGAGAAGTCCTGAT
>Location:NODE_304263_length_4982_cov_28.985548	Coordinate:3180	Reads:1	Hits:1	Allocated_reads:1	Strand:-
TAACTGCCAAAACCTGAGAAGTCCTGAA
>Location:NODE_304263_length_4982_cov_28.985548	Coordinate:3180	Reads:1	Hits:1	Allocated_reads:1	Strand:-
TAACTGCCAAAACCTGAGAAGTCCTGAC
>Location:NODE_304263_length_4982_cov_28.985548	Coordinate:3180	Reads:1	Hits:1	Allocated_reads:1	Strand:-
TAACTGCCAAAACCTGAGAAGTCCTGGT
>Location:NODE_304263_length_4982_cov_28.985548	Coordinate:3180	Reads:1	Hits:1	Allocated_reads:1	Strand:-
TAACTGCCAAAACCTGAGAAGTCCTGTT
>Location:NODE_304263_length_4982_cov_28.985548	Coordinate:3180	Reads:1	Hits:1	Allocated_reads:1	Strand:-
TAACTGCCAAAACCTGAGAAGTCCTTAT
>Location:NODE_304263_length_4982_cov_28.985548	Coordinate:3180	Reads:1627	Hits:1	Allocated_reads:1627	Strand:-
TAACTGCCAAAACCTGAGAAGTCCTGAT
>Location:NODE_304263_length_4982_cov_28.985548	Coordinate:3180	Reads:2	Hits:1	Allocated_reads:2	Strand:-
TAACTGCCAAAACCTGAGAACTCCTGAT
>Location:NODE_304263_length_4982_cov_28.985548	Coordinate:3180	Reads:2	Hits:1	Allocated_reads:2	Strand:-
TAACTGCCAAAACCTGAGAAGTACTGAT
>Location:NODE_304263_length_4982_cov_28.985548	Coordinate:3180	Reads:8	Hits:1	Allocated_reads:8	Strand:-
TGATTTAACTGCCAAAACCTGAGAAGTCCTGAT
>Location:NODE_304263_length_4982_cov_28.985548	Coordinate:3180	Reads:2	Hits:1	Allocated_reads:2	Strand:-
TGCCAAAACCTGAGAAGTCCTGAT
>Location:NODE_304263_length_4982_cov_28.985548	Coordinate:3180	Reads:1	Hits:1	Allocated_reads:1	Strand:-
TTAACTGCCAAAACCTGAGAAGTCCTAAT
>Location:NODE_304263_length_4982_cov_28.985548	Coordinate:3180	Reads:1	Hits:1	Allocated_reads:1	Strand:-
TTAACTGCCAAAACCTGAGAGGTCCTGAT
>Location:NODE_304263_length_4982_cov_28.985548	Coordinate:3180	Reads:152	Hits:1	Allocated_reads:152	Strand:-
TTAACTGCCAAAACCTGAGAAGTCCTGAT
>Location:NODE_304263_length_4982_cov_28.985548	Coordinate:3180	Reads:1	Hits:1	Allocated_reads:1	Strand:-
TTTAACTGCCAAAACCTGAGCAGTCCTGAT
>Location:NODE_304263_length_4982_cov_28.985548	Coordinate:3180	Reads:91	Hits:1	Allocated_reads:91	Strand:-
TTTAACTGCCAAAACCTGAGAAGTCCTGAT
>Location:NODE_304263_length_4982_cov_28.985548	Coordinate:3181	Reads:1	Hits:1	Allocated_reads:1	Strand:-
GATTTAACTGCCAAAACCTGAGAAGTCCTGA
>Location:NODE_304263_length_4982_cov_28.985548	Coordinate:3181	Reads:43	Hits:1	Allocated_reads:43	Strand:-
TAACTGCCAAAACCTGAGAAGTCCTGA
>Location:NODE_304263_length_4982_cov_28.985548	Coordinate:3181	Reads:2	Hits:1	Allocated_reads:2	Strand:-
TGATTTAACTGCCAAAACCTGAGAAGTCCTGA
>Location:NODE_304263_length_4982_cov_28.985548	Coordinate:3181	Reads:6	Hits:1	Allocated_reads:6	Strand:-
TTAACTGCCAAAACCTGAGAAGTCCTGA
>Location:NODE_304263_length_4982_cov_28.985548	Coordinate:3181	Reads:6	Hits:1	Allocated_reads:6	Strand:-
TTTAACTGCCAAAACCTGAGAAGTCCTGA
>Location:NODE_304263_length_4982_cov_28.985548	Coordinate:3183	Reads:1	Hits:1	Allocated_reads:1	Strand:-
ATTTAACTGCCAAAACCTGAGAAGTCCT
>Location:NODE_304263_length_4982_cov_28.985548	Coordinate:3183	Reads:1	Hits:1	Allocated_reads:1	Strand:-
GATTTAACTGCCAAAACCTGAGAAGTCCT
>Location:NODE_304263_length_4982_cov_28.985548	Coordinate:3183	Reads:10	Hits:1	Allocated_reads:10	Strand:-
TGATTTAACTGCCAAAACCTGAGAAGTCCT
>Location:NODE_304263_length_4982_cov_28.985548	Coordinate:3183	Reads:3	Hits:1	Allocated_reads:3	Strand:-
TTTAACTGCCAAAACCTGAGAAGTCCT
>Location:NODE_304263_length_4982_cov_28.985548	Coordinate:3184	Reads:2	Hits:1	Allocated_reads:2	Strand:-
GATTTAACTGCCAAAACCTGAGAAGTCC
>Location:NODE_304263_length_4982_cov_28.985548	Coordinate:3184	Reads:7	Hits:1	Allocated_reads:7	Strand:-
TGATTTAACTGCCAAAACCTGAGAAGTCC
>Location:NODE_304263_length_4982_cov_28.985548	Coordinate:3184	Reads:3	Hits:1	Allocated_reads:3	Strand:-
TTTAACTGCCAAAACCTGAGAAGTCC
>Location:NODE_304263_length_4982_cov_28.985548	Coordinate:3185	Reads:4	Hits:1	Allocated_reads:4	Strand:-
TGATTTAACTGCCAAAACCTGAGAAGTC
>Location:NODE_304263_length_4982_cov_28.985548	Coordinate:3186	Reads:1	Hits:1	Allocated_reads:1	Strand:-
GATTTAACTGCCAAAACCTGAGAAGT
>Location:NODE_304263_length_4982_cov_28.985548	Coordinate:3186	Reads:2	Hits:1	Allocated_reads:2	Strand:-
GCTGATTTAACTGCCAAAACCTGAGAAGT
>Location:NODE_304263_length_4982_cov_28.985548	Coordinate:3186	Reads:1	Hits:1	Allocated_reads:1	Strand:-
TGATTTAACTGCCAAAACCTGAGAAGG
>Location:NODE_304263_length_4982_cov_28.985548	Coordinate:3186	Reads:19	Hits:1	Allocated_reads:19	Strand:-
TGATTTAACTGCCAAAACCTGAGAAGT
>Location:NODE_304263_length_4982_cov_28.985548	Coordinate:3187	Reads:1	Hits:1	Allocated_reads:1	Strand:-
GCTGATTTAACTGCCAAAACCTGAGAAG
>Location:NODE_304263_length_4982_cov_28.985548	Coordinate:3187	Reads:1	Hits:1	Allocated_reads:1	Strand:-
GCTGATTTAACTGCCAAAACCTGAGAAT
>Location:NODE_304263_length_4982_cov_28.985548	Coordinate:3187	Reads:3	Hits:1	Allocated_reads:3	Strand:-
TGATTTAACTGCCAAAACCTGAGAAG
>Location:NODE_304263_length_4982_cov_28.985548	Coordinate:3188	Reads:2	Hits:1	Allocated_reads:2	Strand:-
ACCGGCTGATTTAACTGCCAAAACCTGAGAA
>Location:NODE_304263_length_4982_cov_28.985548	Coordinate:3188	Reads:1	Hits:1	Allocated_reads:1	Strand:-
CCGGCTGATTTAACTGCCAAAACATGAGAA
>Location:NODE_304263_length_4982_cov_28.985548	Coordinate:3188	Reads:27	Hits:1	Allocated_reads:27	Strand:-
CCGGCTGATTTAACTGCCAAAACCTGAGAA
>Location:NODE_304263_length_4982_cov_28.985548	Coordinate:3188	Reads:12	Hits:1	Allocated_reads:12	Strand:-
CGGCTGATTTAACTGCCAAAACCTGAGAA
>Location:NODE_304263_length_4982_cov_28.985548	Coordinate:3188	Reads:3	Hits:1	Allocated_reads:3	Strand:-
GATTTAACTGCCAAAACCTGAGAA
>Location:NODE_304263_length_4982_cov_28.985548	Coordinate:3188	Reads:15	Hits:1	Allocated_reads:15	Strand:-
GCTGATTTAACTGCCAAAACCTGAGAA
>Location:NODE_304263_length_4982_cov_28.985548	Coordinate:3188	Reads:33	Hits:1	Allocated_reads:33	Strand:-
GGCTGATTTAACTGCCAAAACCTGAGAA
>Location:NODE_304263_length_4982_cov_28.985548	Coordinate:3188	Reads:33	Hits:1	Allocated_reads:33	Strand:-
TGATTTAACTGCCAAAACCTGAGAA
>Location:NODE_304263_length_4982_cov_28.985548	Coordinate:3189	Reads:3	Hits:1	Allocated_reads:3	Strand:-
AACCGGCTGATTTAACTGCCAAAACCTGAGA
>Location:NODE_304263_length_4982_cov_28.985548	Coordinate:3189	Reads:5	Hits:1	Allocated_reads:5	Strand:-
ACCGGCTGATTTAACTGCCAAAACCTGAGA
>Location:NODE_304263_length_4982_cov_28.985548	Coordinate:3189	Reads:4	Hits:1	Allocated_reads:4	Strand:-
CCGGCTGATTTAACTGCCAAAACCTGAGA
>Location:NODE_304263_length_4982_cov_28.985548	Coordinate:3189	Reads:6	Hits:1	Allocated_reads:6	Strand:-
CGGCTGATTTAACTGCCAAAACCTGAGA
>Location:NODE_304263_length_4982_cov_28.985548	Coordinate:3189	Reads:2	Hits:1	Allocated_reads:2	Strand:-
GCTGATTTAACTGCCAAAACCTGAGA
>Location:NODE_304263_length_4982_cov_28.985548	Coordinate:3189	Reads:15	Hits:1	Allocated_reads:15	Strand:-
GGCTGATTTAACTGCCAAAACCTGAGA
>Location:NODE_304263_length_4982_cov_28.985548	Coordinate:3189	Reads:1	Hits:1	Allocated_reads:1	Strand:+
TCTCAGGTTTTGGCAGTTAAATCAGC
>Location:NODE_304263_length_4982_cov_28.985548	Coordinate:3189	Reads:13	Hits:1	Allocated_reads:13	Strand:-
TGATTTAACTGCCAAAACCTGAGA
>Location:NODE_304263_length_4982_cov_28.985548	Coordinate:3190	Reads:1	Hits:1	Allocated_reads:1	Strand:-
ACCGGCTGATTTAACTGCCAAAACCTGAG
>Location:NODE_304263_length_4982_cov_28.985548	Coordinate:3190	Reads:1	Hits:1	Allocated_reads:1	Strand:-
GCTGATTTAACTGCCAAAACCTGAG
>Location:NODE_304263_length_4982_cov_28.985548	Coordinate:3193	Reads:1	Hits:1	Allocated_reads:1	Strand:-
AACCGGCTGATTTAACTGCCAAAACCT
>Location:NODE_304263_length_4982_cov_28.985548	Coordinate:3193	Reads:1	Hits:1	Allocated_reads:1	Strand:-
TAAAACCGGCTGATTTAACTGCCAAAACCT
>Location:NODE_304263_length_4982_cov_28.985548	Coordinate:3199	Reads:1	Hits:1	Allocated_reads:1	Strand:-
CACCTCTAAAACCGGCTGATTTAACTGCCA
>Location:NODE_304263_length_4982_cov_28.985548	Coordinate:3201	Reads:1	Hits:1	Allocated_reads:1	Strand:-
CACCTCTAAAACCGGCTGATTTAACTGC
>Location:NODE_304263_length_4982_cov_28.985548	Coordinate:3201	Reads:1	Hits:1	Allocated_reads:1	Strand:-
GCACCTCTAAAACCGGCTGATTTAACTGC
>Location:NODE_304263_length_4982_cov_28.985548	Coordinate:3201	Reads:1	Hits:1	Allocated_reads:1	Strand:+
GCAGTTAAATCAGCCGGTTTTAGAGG
>Location:NODE_304263_length_4982_cov_28.985548	Coordinate:3201	Reads:2	Hits:1	Allocated_reads:2	Strand:-
TCTAAAACCGGCTGATTTAACTGC
>Location:NODE_304263_length_4982_cov_28.985548	Coordinate:3201	Reads:14	Hits:1	Allocated_reads:14	Strand:-
TGCACCTCTAAAACCGGCTGATTTAACTGC
>Location:NODE_304263_length_4982_cov_28.985548	Coordinate:3201	Reads:1	Hits:1	Allocated_reads:1	Strand:-
TTTGCACCTCTAAAACCGGCTGATTTAACTGC
>Location:NODE_304263_length_4982_cov_28.985548	Coordinate:3202	Reads:1	Hits:1	Allocated_reads:1	Strand:-
TGCACCTCTAAAACCGGCTGATTTAACTG
>Location:NODE_304263_length_4982_cov_28.985548	Coordinate:3204	Reads:1	Hits:1	Allocated_reads:1	Strand:-
CTTTGCACCTCTAAAACCGGCTGATTTAAC
>Location:NODE_304263_length_4982_cov_28.985548	Coordinate:3204	Reads:2	Hits:1	Allocated_reads:2	Strand:-
TGCACCTCTAAAACCGGCTGATTTAAC
>Location:NODE_304263_length_4982_cov_28.985548	Coordinate:3204	Reads:1	Hits:1	Allocated_reads:1	Strand:-
TTTGCACCTCTAAAACCGGCTGATTTAAC
>Location:NODE_304263_length_4982_cov_28.985548	Coordinate:3207	Reads:1	Hits:1	Allocated_reads:1	Strand:-
TTTGCACCTCTAAAACCGGCTGATTT
>Location:NODE_304263_length_4982_cov_28.985548	Coordinate:3208	Reads:1	Hits:1	Allocated_reads:1	Strand:-
TTTGCACCTCTAAAACCGGCTGATT
>Location:NODE_304263_length_4982_cov_28.985548	Coordinate:3212	Reads:2	Hits:1	Allocated_reads:2	Strand:-
TCAGTCTTTGCACCTCTAAAACCGGCT
>Location:NODE_304263_length_4982_cov_28.985548	Coordinate:3212	Reads:2	Hits:1	Allocated_reads:2	Strand:-
TTTCAGTCTTTGCACCTCTAAAACCGGCT
>Location:NODE_304263_length_4982_cov_28.985548	Coordinate:3213	Reads:1	Hits:1	Allocated_reads:1	Strand:-
ATTTCAGTCTTTGCACCTCTAAAACCGGC
>Location:NODE_304263_length_4982_cov_28.985548	Coordinate:3213	Reads:1	Hits:1	Allocated_reads:1	Strand:-
GATTTCAGTCTTTGCACCTCTAAAACCGGC
>Location:NODE_304263_length_4982_cov_28.985548	Coordinate:3213	Reads:3	Hits:1	Allocated_reads:3	Strand:-
TTTCAGTCTTTGCACCTCTAAAACCGGC
>Location:NODE_304263_length_4982_cov_28.985548	Coordinate:3214	Reads:2	Hits:1	Allocated_reads:2	Strand:-
TAAGATTTCAGTCTTTGCACCTCTAAAACCGG
>Location:NODE_304263_length_4982_cov_28.985548	Coordinate:3214	Reads:1	Hits:1	Allocated_reads:1	Strand:-
TTTCAGTCTTTGCACCTCTAAAACCGG
>Location:NODE_304263_length_4982_cov_28.985548	Coordinate:3216	Reads:1	Hits:1	Allocated_reads:1	Strand:-
TAAGATTTCAGTCTTTGCACCTATAAAACC
>Location:NODE_304263_length_4982_cov_28.985548	Coordinate:3216	Reads:37	Hits:1	Allocated_reads:37	Strand:-
TAAGATTTCAGTCTTTGCACCTCTAAAACC
>Location:NODE_304263_length_4982_cov_28.985548	Coordinate:3217	Reads:22	Hits:1	Allocated_reads:22	Strand:-
TAAGATTTCAGTCTTTGCACCTCTAAAAC
>Location:NODE_304263_length_4982_cov_28.985548	Coordinate:3218	Reads:13	Hits:1	Allocated_reads:13	Strand:-
TAAGATTTCAGTCTTTGCACCTCTAAAA
>Location:NODE_304263_length_4982_cov_28.985548	Coordinate:3218	Reads:1	Hits:1	Allocated_reads:1	Strand:-
TTAAGATTTCAGTCTTTGCACCTCTAAAA
>Location:NODE_304263_length_4982_cov_28.985548	Coordinate:3219	Reads:1	Hits:1	Allocated_reads:1	Strand:-
CTTAAGATTTCAGTCTTTGCACCTCTAAA
>Location:NODE_304263_length_4982_cov_28.985548	Coordinate:3219	Reads:1	Hits:1	Allocated_reads:1	Strand:-
TAAGATTTCAGTCTTTGCACCCCTAAA
>Location:NODE_304263_length_4982_cov_28.985548	Coordinate:3219	Reads:28	Hits:1	Allocated_reads:28	Strand:-
TAAGATTTCAGTCTTTGCACCTCTAAA
>Location:NODE_304263_length_4982_cov_28.985548	Coordinate:3219	Reads:6	Hits:1	Allocated_reads:6	Strand:-
TTAAGATTTCAGTCTTTGCACCTCTAAA
>Location:NODE_304263_length_4982_cov_28.985548	Coordinate:3220	Reads:1	Hits:1	Allocated_reads:1	Strand:-
CTTAAGATTTCAGTCTTTGCACCTCTAA
>Location:NODE_304263_length_4982_cov_28.985548	Coordinate:3220	Reads:3	Hits:1	Allocated_reads:3	Strand:-
TAAGATTTCAGTCTTTGCACCTCTAA
>Location:NODE_304263_length_4982_cov_28.985548	Coordinate:3220	Reads:3	Hits:1	Allocated_reads:3	Strand:-
TTAAGATTTCAGTCTTTGCACCTCTAA
>Location:NODE_304263_length_4982_cov_28.985548	Coordinate:3222	Reads:1	Hits:1	Allocated_reads:1	Strand:-
TAAGATTTCAGTCTTTGCACCTCT
>Location:NODE_304263_length_4982_cov_28.985548	Coordinate:3222	Reads:1	Hits:1	Allocated_reads:1	Strand:-
TTAAGATTTCAGTCTTTGCACCTCT
>Location:NODE_304263_length_4982_cov_28.985548	Coordinate:3223	Reads:1	Hits:1	Allocated_reads:1	Strand:-
AACCTTAAGATTTCAGTCTTTGCACCTC
>Location:NODE_304263_length_4982_cov_28.985548	Coordinate:3223	Reads:14	Hits:1	Allocated_reads:14	Strand:-
TAACCTTAAGATTTCAGTCTTTGCACCTC
>Location:NODE_304263_length_4982_cov_28.985548	Coordinate:3223	Reads:9	Hits:1	Allocated_reads:9	Strand:-
TTAACCTTAAGATTTCAGTCTTTGCACCTC
>Location:NODE_304263_length_4982_cov_28.985548	Coordinate:3223	Reads:9	Hits:1	Allocated_reads:9	Strand:-
TTTAACCTTAAGATTTCAGTCTTTGCACCTC
>Location:NODE_304263_length_4982_cov_28.985548	Coordinate:3224	Reads:2	Hits:1	Allocated_reads:2	Strand:-
TAACCTTAAGATTTCAGTCTTTGCACCT
>Location:NODE_304263_length_4982_cov_28.985548	Coordinate:3225	Reads:10	Hits:1	Allocated_reads:10	Strand:-
TTTAACCTTAAGATTTCAGTCTTTGCACC
>Location:NODE_304263_length_4982_cov_28.985548	Coordinate:3226	Reads:1	Hits:1	Allocated_reads:1	Strand:-
ATTTAACCTTAAGATTTCAGTCTTTGCAC
>Location:NODE_304263_length_4982_cov_28.985548	Coordinate:3226	Reads:3	Hits:1	Allocated_reads:3	Strand:-
TAACCTTAAGATTTCAGTCTTTGCAC
>Location:NODE_304263_length_4982_cov_28.985548	Coordinate:3226	Reads:1	Hits:1	Allocated_reads:1	Strand:-
TTTAACCTTAAGATTTCAGTCTTTGCAC
>Location:NODE_304263_length_4982_cov_28.985548	Coordinate:3236	Reads:1	Hits:1	Allocated_reads:1	Strand:+
TGAAATCTTAAGGTTAAATTTATCTCC
>Location:NODE_304263_length_4982_cov_28.985548	Coordinate:3246	Reads:2	Hits:1	Allocated_reads:2	Strand:-
TCTTTTCAGAGGAGATAAATTTAACCT
>Location:NODE_304263_length_4982_cov_28.985548	Coordinate:3256	Reads:1	Hits:1	Allocated_reads:1	Strand:-
TACTTATGGACTCTTTTCAGAGGAGATA
>Location:NODE_304263_length_4982_cov_28.985548	Coordinate:3256	Reads:1	Hits:1	Allocated_reads:1	Strand:-
TCAGCTACTTATGGACTCTTTTCAGAGGAGATA
>Location:NODE_304263_length_4982_cov_28.985548	Coordinate:3257	Reads:1	Hits:1	Allocated_reads:1	Strand:-
AGCTACTTATGGACTCTTTTCAGAGGAGAT
>Location:NODE_304263_length_4982_cov_28.985548	Coordinate:3257	Reads:1	Hits:1	Allocated_reads:1	Strand:-
TACTTATGGACTCTTTTCAGAGGAGAT
>Location:NODE_304263_length_4982_cov_28.985548	Coordinate:3257	Reads:6	Hits:1	Allocated_reads:6	Strand:-
TCAGCTACTTATGGACTCTTTTCAGAGGAGAT
>Location:NODE_304263_length_4982_cov_28.985548	Coordinate:3258	Reads:1	Hits:1	Allocated_reads:1	Strand:-
CATCAGCTACTTATGGACTCTTTTCAGAGGAGA
>Location:NODE_304263_length_4982_cov_28.985548	Coordinate:3258	Reads:14	Hits:1	Allocated_reads:14	Strand:-
TCAGCTACTTATGGACTCTTTTCAGAGGAGA
>Location:NODE_304263_length_4982_cov_28.985548	Coordinate:3259	Reads:1	Hits:1	Allocated_reads:1	Strand:+
CTCCTCTGAAAAGAGTCCATAAGTAGCT
>Location:NODE_304263_length_4982_cov_28.985548	Coordinate:3260	Reads:1	Hits:1	Allocated_reads:1	Strand:-
CATCAGCTACTTATGGACTCTTTTCAGAGGA
>Location:NODE_304263_length_4982_cov_28.985548	Coordinate:3260	Reads:1	Hits:1	Allocated_reads:1	Strand:-
GCATCAGCTACTTATGGACTCTTTTCAGAGGA
>Location:NODE_304263_length_4982_cov_28.985548	Coordinate:3260	Reads:8	Hits:1	Allocated_reads:8	Strand:-
TCAGCTACTTATGGACTCTTTTCAGAGGA
>Location:NODE_304263_length_4982_cov_28.985548	Coordinate:3261	Reads:4	Hits:1	Allocated_reads:4	Strand:-
TCAGCTACTTATGGACTCTTTTCAGAGG
>Location:NODE_304263_length_4982_cov_28.985548	Coordinate:3262	Reads:1	Hits:1	Allocated_reads:1	Strand:-
TCAGCTACTTATGGACTCTTTTCAGAG
>Location:NODE_304263_length_4982_cov_28.985548	Coordinate:3263	Reads:1	Hits:1	Allocated_reads:1	Strand:-
ATCAGCTACTTATGGACTCTTTTCAGA
>Location:NODE_304263_length_4982_cov_28.985548	Coordinate:3263	Reads:2	Hits:1	Allocated_reads:2	Strand:-
CATCAGCTACTTATGGACTCTTTTCAGA
>Location:NODE_304263_length_4982_cov_28.985548	Coordinate:3263	Reads:1	Hits:1	Allocated_reads:1	Strand:-
CGCATCAGCTACTTATGGACTCTTTTCAGA
>Location:NODE_304263_length_4982_cov_28.985548	Coordinate:3263	Reads:1	Hits:1	Allocated_reads:1	Strand:-
TGCGCATCAGCTACTTATGGACTCTTTTCAGA
>Location:NODE_304263_length_4982_cov_28.985548	Coordinate:3264	Reads:1	Hits:1	Allocated_reads:1	Strand:-
TCAGCTACTTATGGACTCTTTTCAG
>Location:NODE_304263_length_4982_cov_28.985548	Coordinate:3265	Reads:2	Hits:1	Allocated_reads:2	Strand:-
TCAGCTACTTATGGACTCTTTTCA
>Location:NODE_304263_length_4982_cov_28.985548	Coordinate:3265	Reads:3	Hits:1	Allocated_reads:3	Strand:-
TGCGCATCAGCTACTTATGGACTCTTTTCA
>Location:NODE_304263_length_4982_cov_28.985548	Coordinate:3266	Reads:1	Hits:1	Allocated_reads:1	Strand:+
GAAAAGAGTCCATAAGTAGCTGATGC
>Location:NODE_304263_length_4982_cov_28.985548	Coordinate:3266	Reads:3	Hits:1	Allocated_reads:3	Strand:-
TGCGCATCAGCTACTTATGGACTCTTTTC
>Location:NODE_304263_length_4982_cov_28.985548	Coordinate:3267	Reads:1	Hits:1	Allocated_reads:1	Strand:-
AATGCGCATCAGCTACTTATGGACTCTTTT
>Location:NODE_304263_length_4982_cov_28.985548	Coordinate:3267	Reads:4	Hits:1	Allocated_reads:4	Strand:-
TGCGCATCAGCTACTTATGGACTCTTTT
>Location:NODE_304263_length_4982_cov_28.985548	Coordinate:3268	Reads:1	Hits:1	Allocated_reads:1	Strand:+
AAAGAGTCCATAAGTAGCTGATGCGCATT
>Location:NODE_304263_length_4982_cov_28.985548	Coordinate:3268	Reads:2	Hits:1	Allocated_reads:2	Strand:-
AATGCGCATCAGCTACTTATGGACTCTTT
>Location:NODE_304263_length_4982_cov_28.985548	Coordinate:3268	Reads:1	Hits:1	Allocated_reads:1	Strand:-
GCGCATCAGCTACTTATGGACTCTTT
>Location:NODE_304263_length_4982_cov_28.985548	Coordinate:3268	Reads:1	Hits:1	Allocated_reads:1	Strand:-
TGAAATGCGCATCAGCTACTTATGGACTCCTT
>Location:NODE_304263_length_4982_cov_28.985548	Coordinate:3268	Reads:19	Hits:1	Allocated_reads:19	Strand:-
TGCGCATCAGCTACTTATGGACTCTTT
>Location:NODE_304263_length_4982_cov_28.985548	Coordinate:3269	Reads:2	Hits:1	Allocated_reads:2	Strand:-
AAATGCGCATCAGCTACTTATGGACTCTT
>Location:NODE_304263_length_4982_cov_28.985548	Coordinate:3269	Reads:1	Hits:1	Allocated_reads:1	Strand:-
AATGCGCATCAGCTACTTATGGACTCTT
>Location:NODE_304263_length_4982_cov_28.985548	Coordinate:3269	Reads:1	Hits:1	Allocated_reads:1	Strand:-
ATGCGCATCAGCTACTTATGGACTCTT
>Location:NODE_304263_length_4982_cov_28.985548	Coordinate:3269	Reads:4	Hits:1	Allocated_reads:4	Strand:-
GAAATGCGCATCAGCTACTTATGGACTCTT
>Location:NODE_304263_length_4982_cov_28.985548	Coordinate:3269	Reads:1	Hits:1	Allocated_reads:1	Strand:-
GATGAAATGCGCATCAGCTACTTATGGACTCTT
>Location:NODE_304263_length_4982_cov_28.985548	Coordinate:3269	Reads:1	Hits:1	Allocated_reads:1	Strand:-
TGAAATGCGCATCAGCTACTTATGGACACTT
>Location:NODE_304263_length_4982_cov_28.985548	Coordinate:3269	Reads:36	Hits:1	Allocated_reads:36	Strand:-
TGAAATGCGCATCAGCTACTTATGGACTCTT
>Location:NODE_304263_length_4982_cov_28.985548	Coordinate:3269	Reads:3	Hits:1	Allocated_reads:3	Strand:-
TGCGCATCAGCTACTTATGGACTCTT
>Location:NODE_304263_length_4982_cov_28.985548	Coordinate:3270	Reads:2	Hits:1	Allocated_reads:2	Strand:+
AGAGTCCATAAGTAGCTGATGCGC
>Location:NODE_304263_length_4982_cov_28.985548	Coordinate:3270	Reads:2	Hits:1	Allocated_reads:2	Strand:+
AGAGTCCATAAGTAGCTGATGCGCA
>Location:NODE_304263_length_4982_cov_28.985548	Coordinate:3270	Reads:6	Hits:1	Allocated_reads:6	Strand:+
AGAGTCCATAAGTAGCTGATGCGCATT
>Location:NODE_304263_length_4982_cov_28.985548	Coordinate:3270	Reads:1	Hits:1	Allocated_reads:1	Strand:+
AGAGTCCATAAGTAGCTGATGCGCATTA
>Location:NODE_304263_length_4982_cov_28.985548	Coordinate:3270	Reads:2	Hits:1	Allocated_reads:2	Strand:+
AGAGTCCATAAGTAGCTGATGCGCATTT
>Location:NODE_304263_length_4982_cov_28.985548	Coordinate:3270	Reads:1	Hits:1	Allocated_reads:1	Strand:-
GAAATGCGCATCAGCTACTTATGGACTCT
>Location:NODE_304263_length_4982_cov_28.985548	Coordinate:3270	Reads:1	Hits:1	Allocated_reads:1	Strand:-
TGAAATGCGCATCAGCTACTTATGGACTCG
>Location:NODE_304263_length_4982_cov_28.985548	Coordinate:3270	Reads:14	Hits:1	Allocated_reads:14	Strand:-
TGAAATGCGCATCAGCTACTTATGGACTCT
>Location:NODE_304263_length_4982_cov_28.985548	Coordinate:3271	Reads:1	Hits:1	Allocated_reads:1	Strand:-
AAATGCGCATCAGCTACTTATGGACTC
>Location:NODE_304263_length_4982_cov_28.985548	Coordinate:3271	Reads:1	Hits:1	Allocated_reads:1	Strand:-
GAAATGCGCATCAGCTACTTATGGACTC
>Location:NODE_304263_length_4982_cov_28.985548	Coordinate:3271	Reads:2	Hits:1	Allocated_reads:2	Strand:+
GAGTCCATAAGTAGCTGATGCGCATT
>Location:NODE_304263_length_4982_cov_28.985548	Coordinate:3271	Reads:8	Hits:1	Allocated_reads:8	Strand:-
TGAAATGCGCATCAGCTACTTATGGACTC
>Location:NODE_304263_length_4982_cov_28.985548	Coordinate:3272	Reads:1	Hits:1	Allocated_reads:1	Strand:-
GAAATGCGCATCAGCTACTTATGGACT
>Location:NODE_304263_length_4982_cov_28.985548	Coordinate:3272	Reads:12	Hits:1	Allocated_reads:12	Strand:-
TGAAATGCGCATCAGCTACTTATGGACT
>Location:NODE_304263_length_4982_cov_28.985548	Coordinate:3272	Reads:1	Hits:1	Allocated_reads:1	Strand:-
TGGATGAAATGCGCATCAGCTACTTATGGACT
>Location:NODE_304263_length_4982_cov_28.985548	Coordinate:3273	Reads:1	Hits:1	Allocated_reads:1	Strand:-
GGATGAAATGCGCATCAGCTACTTATGGAC
>Location:NODE_304263_length_4982_cov_28.985548	Coordinate:3274	Reads:1	Hits:1	Allocated_reads:1	Strand:-
GGATGAAATGCGCATCAGCTACTTATGGA
>Location:NODE_304263_length_4982_cov_28.985548	Coordinate:3274	Reads:1	Hits:1	Allocated_reads:1	Strand:+
TCCATAAGTAGCTGATGCGCATTT
>Location:NODE_304263_length_4982_cov_28.985548	Coordinate:3274	Reads:1	Hits:1	Allocated_reads:1	Strand:+
TCCATAAGTAGCTGATGCGCATTTCATCCA
>Location:NODE_304263_length_4982_cov_28.985548	Coordinate:3274	Reads:1	Hits:1	Allocated_reads:1	Strand:-
TGGATGAAATGCGCATCAGCTACTTATGGA
>Location:NODE_304263_length_4982_cov_28.985548	Coordinate:3280	Reads:11	Hits:1	Allocated_reads:11	Strand:-
TAACTGGATGAAATGCGCATCAGCTACT
>Location:NODE_304263_length_4982_cov_28.985548	Coordinate:3283	Reads:1	Hits:1	Allocated_reads:1	Strand:-
AGAGTAACTGGATGAAATGCGCATCAGCT
>Location:NODE_304263_length_4982_cov_28.985548	Coordinate:3283	Reads:1	Hits:1	Allocated_reads:1	Strand:-
TAGAGTAACTGGATGAAATGCGCATCAGCT
>Location:NODE_304263_length_4982_cov_28.985548	Coordinate:3284	Reads:9	Hits:1	Allocated_reads:9	Strand:-
TTAGAGTAACTGGATGAAATGCGCATCAGC
>Location:NODE_304263_length_4982_cov_28.985548	Coordinate:3284	Reads:3	Hits:1	Allocated_reads:3	Strand:-
TTTAGAGTAACTGGATGAAATGCGCATCAGC
>Location:NODE_304263_length_4982_cov_28.985548	Coordinate:3285	Reads:1	Hits:1	Allocated_reads:1	Strand:+
CTGATGCGCATTTCATCCAGTTACTCT
>Location:NODE_304263_length_4982_cov_28.985548	Coordinate:3286	Reads:1	Hits:1	Allocated_reads:1	Strand:-
TAGAGTAACTGGATGAAATGCGCATCA
>Location:NODE_304263_length_4982_cov_28.985548	Coordinate:3286	Reads:1	Hits:1	Allocated_reads:1	Strand:-
TTAGAGTAACTGGATGAAATGCGCATCA
>Location:NODE_304263_length_4982_cov_28.985548	Coordinate:3287	Reads:1	Hits:1	Allocated_reads:1	Strand:-
TGACTTTAGAGTAACTGGATGAAATGCGCATC
>Location:NODE_304263_length_4982_cov_28.985548	Coordinate:3287	Reads:8	Hits:1	Allocated_reads:8	Strand:-
TTAGAGTAACTGGATGAAATGCGCATC
>Location:NODE_304263_length_4982_cov_28.985548	Coordinate:3287	Reads:5	Hits:1	Allocated_reads:5	Strand:-
TTTAGAGTAACTGGATGAAATGCGCATC
>Location:NODE_304263_length_4982_cov_28.985548	Coordinate:3288	Reads:1	Hits:1	Allocated_reads:1	Strand:-
TTAGAGTAACTGGATGAAATGCGCAA
>Location:NODE_304263_length_4982_cov_28.985548	Coordinate:3289	Reads:1	Hits:1	Allocated_reads:1	Strand:-
TGACTTTAGAGTAACTGGATGAAATGCGCA
>Location:NODE_304263_length_4982_cov_28.985548	Coordinate:3289	Reads:1	Hits:1	Allocated_reads:1	Strand:-
TTTAGAGTAACTGGATGAAATGCGCA
>Location:NODE_304263_length_4982_cov_28.985548	Coordinate:3290	Reads:1	Hits:1	Allocated_reads:1	Strand:+
GCGCATTTCATCCAGTTACTCTAA
>Location:NODE_304263_length_4982_cov_28.985548	Coordinate:3290	Reads:1	Hits:1	Allocated_reads:1	Strand:+
GCGCATTTCATCCAGTTACTCTAAAGTC
>Location:NODE_304263_length_4982_cov_28.985548	Coordinate:3290	Reads:1	Hits:1	Allocated_reads:1	Strand:+
GCGCATTTCATCCAGTTACTCTGAAGTC
>Location:NODE_304263_length_4982_cov_28.985548	Coordinate:3290	Reads:1	Hits:1	Allocated_reads:1	Strand:+
GCGCATTTCATCCAGTTACTCTAAAGTCA
>Location:NODE_304263_length_4982_cov_28.985548	Coordinate:3291	Reads:1	Hits:1	Allocated_reads:1	Strand:-
TGACTTTAGAGTAACTGGATGAAATGCG
>Location:NODE_304263_length_4982_cov_28.985548	Coordinate:3292	Reads:1	Hits:1	Allocated_reads:1	Strand:-
TGACTTTAGAGTAACTGGATGAAATGC
>Location:NODE_304263_length_4982_cov_28.985548	Coordinate:3293	Reads:1	Hits:1	Allocated_reads:1	Strand:-
ACTGACTTTAGAGTAACTGGATGAAATG
>Location:NODE_304263_length_4982_cov_28.985548	Coordinate:3293	Reads:2	Hits:1	Allocated_reads:2	Strand:+
CATTTCATCCAGTTACTCTAAAGTC
>Location:NODE_304263_length_4982_cov_28.985548	Coordinate:3293	Reads:1	Hits:1	Allocated_reads:1	Strand:-
TGACTTTAGAGTAACTGGATGAAATG
>Location:NODE_304263_length_4982_cov_28.985548	Coordinate:3294	Reads:1	Hits:1	Allocated_reads:1	Strand:+
ATTTCATCCAGTTACTCTAAAGTC
>Location:NODE_304263_length_4982_cov_28.985548	Coordinate:3298	Reads:1	Hits:1	Allocated_reads:1	Strand:+
CATCCAGTTACTCTAAAGTCAGTTTT
>Location:NODE_304263_length_4982_cov_28.985548	Coordinate:3299	Reads:1	Hits:1	Allocated_reads:1	Strand:-
TACAGACAAAACTGACTTTAGAGTAACTGGAT
>Location:NODE_304263_length_4982_cov_28.985548	Coordinate:3300	Reads:1	Hits:1	Allocated_reads:1	Strand:-
GACAAAACTGACTTTAGAGTAACTGGA
>Location:NODE_304263_length_4982_cov_28.985548	Coordinate:3300	Reads:8	Hits:1	Allocated_reads:8	Strand:-
TACAGACAAAACTGACTTTAGAGTAACTGGA
>Location:NODE_304263_length_4982_cov_28.985548	Coordinate:3301	Reads:1	Hits:1	Allocated_reads:1	Strand:-
TACAGACAAAACTGACTTTAGAGTAACTGT
>Location:NODE_304263_length_4982_cov_28.985548	Coordinate:3301	Reads:2	Hits:1	Allocated_reads:2	Strand:-
TACAGACAAAACTGACTTTAGAGTAACTGG
>Location:NODE_304263_length_4982_cov_28.985548	Coordinate:3302	Reads:11	Hits:1	Allocated_reads:11	Strand:-
TACAGACAAAACTGACTTTAGAGTAACTG
>Location:NODE_304263_length_4982_cov_28.985548	Coordinate:3303	Reads:1	Hits:1	Allocated_reads:1	Strand:-
AAATACAGACAAAACTGACTTTAGAGTAACT
>Location:NODE_304263_length_4982_cov_28.985548	Coordinate:3303	Reads:1	Hits:1	Allocated_reads:1	Strand:-
AATACAGACAAAACTGACTTTAGAGTAACT
>Location:NODE_304263_length_4982_cov_28.985548	Coordinate:3303	Reads:4	Hits:1	Allocated_reads:4	Strand:-
ACAGACAAAACTGACTTTAGAGTAACT
>Location:NODE_304263_length_4982_cov_28.985548	Coordinate:3303	Reads:1	Hits:1	Allocated_reads:1	Strand:+
AGTTACTCTAAAGTCAGTTTTGTC
>Location:NODE_304263_length_4982_cov_28.985548	Coordinate:3303	Reads:5	Hits:1	Allocated_reads:5	Strand:-
ATACAGACAAAACTGACTTTAGAGTAACT
>Location:NODE_304263_length_4982_cov_28.985548	Coordinate:3303	Reads:7	Hits:1	Allocated_reads:7	Strand:-
TAAATACAGACAAAACTGACTTTAGAGTAACT
>Location:NODE_304263_length_4982_cov_28.985548	Coordinate:3303	Reads:1	Hits:1	Allocated_reads:1	Strand:-
TACAGACAAAACTGACTTCAGAGTAACT
>Location:NODE_304263_length_4982_cov_28.985548	Coordinate:3303	Reads:1	Hits:1	Allocated_reads:1	Strand:-
TACAGACAAAACTGACTTTAGAGCAACT
>Location:NODE_304263_length_4982_cov_28.985548	Coordinate:3303	Reads:1	Hits:1	Allocated_reads:1	Strand:-
TACAGACAAAACTGACTTTAGATTAACT
>Location:NODE_304263_length_4982_cov_28.985548	Coordinate:3303	Reads:1	Hits:1	Allocated_reads:1	Strand:-
TACAGACAAAACTGACTTTATAGTAACT
>Location:NODE_304263_length_4982_cov_28.985548	Coordinate:3303	Reads:426	Hits:1	Allocated_reads:426	Strand:-
TACAGACAAAACTGACTTTAGAGTAACT
>Location:NODE_304263_length_4982_cov_28.985548	Coordinate:3303	Reads:1	Hits:1	Allocated_reads:1	Strand:-
TTAAATACAGACAAAACTGACTTTAGAGTAACT
>Location:NODE_304263_length_4982_cov_28.985548	Coordinate:3304	Reads:1	Hits:1	Allocated_reads:1	Strand:-
AAATACAGACAAAACTGACTTTAGAGTAAC
>Location:NODE_304263_length_4982_cov_28.985548	Coordinate:3304	Reads:1	Hits:1	Allocated_reads:1	Strand:+
GTTACTCTAAAGTCAGTTTTGTCT
>Location:NODE_304263_length_4982_cov_28.985548	Coordinate:3304	Reads:1	Hits:1	Allocated_reads:1	Strand:+
GTTACTCTAAAGTCAGTTTTGTCTGTATT
>Location:NODE_304263_length_4982_cov_28.985548	Coordinate:3304	Reads:4	Hits:1	Allocated_reads:4	Strand:-
TACAGACAAAACTGACTTTAGAGTAAC
>Location:NODE_304263_length_4982_cov_28.985548	Coordinate:3305	Reads:1	Hits:1	Allocated_reads:1	Strand:-
AGGGTTAAATACAGACAAAACTGACTTTAGAGTTT
>Location:NODE_304263_length_4982_cov_28.985548	Coordinate:3305	Reads:1	Hits:1	Allocated_reads:1	Strand:-
TACAGACAAAACTGACTTTAGAGTAA
>Location:NODE_304263_length_4982_cov_28.985548	Coordinate:3305	Reads:1	Hits:1	Allocated_reads:1	Strand:-
TACAGACAAAACTGACTTTAGAGTTT
>Location:NODE_304263_length_4982_cov_28.985548	Coordinate:3305	Reads:1	Hits:1	Allocated_reads:1	Strand:-
TTAAATACAGACAAAACTGACTTTAGAGTAA
>Location:NODE_304263_length_4982_cov_28.985548	Coordinate:3306	Reads:1	Hits:1	Allocated_reads:1	Strand:-
TACAGACAAAACTGACTTTAGAGTA
>Location:NODE_304263_length_4982_cov_28.985548	Coordinate:3306	Reads:1	Hits:1	Allocated_reads:1	Strand:-
TACAGACAAAACTGACTTTAGAGTT
>Location:NODE_304263_length_4982_cov_28.985548	Coordinate:3306	Reads:1	Hits:1	Allocated_reads:1	Strand:-
TTAAATACAGACAAAACTGACTTTAGAGTA
>Location:NODE_304263_length_4982_cov_28.985548	Coordinate:3307	Reads:2	Hits:1	Allocated_reads:2	Strand:-
AAATACAGACAAAACTGACTTTAGAGT
>Location:NODE_304263_length_4982_cov_28.985548	Coordinate:3307	Reads:1	Hits:1	Allocated_reads:1	Strand:-
TAAATACAGACAAAACTGACTTTAGAGT
>Location:NODE_304263_length_4982_cov_28.985548	Coordinate:3307	Reads:2	Hits:1	Allocated_reads:2	Strand:-
TACAGACAAAACTGACTTTAGAGT
>Location:NODE_304263_length_4982_cov_28.985548	Coordinate:3307	Reads:4	Hits:1	Allocated_reads:4	Strand:-
TTAAATACAGACAAAACTGACTTTAGAGT
>Location:NODE_304263_length_4982_cov_28.985548	Coordinate:3308	Reads:1	Hits:1	Allocated_reads:1	Strand:-
TAAATACAGACAAAACTGACTTTAGAG
>Location:NODE_304263_length_4982_cov_28.985548	Coordinate:3311	Reads:1	Hits:1	Allocated_reads:1	Strand:-
AAGGGTTAAATACAGACAAAACTGACTTTA
>Location:NODE_304263_length_4982_cov_28.985548	Coordinate:3312	Reads:1	Hits:1	Allocated_reads:1	Strand:-
AAGGGTTAAATACAGACAAAACTGACTTT
>Location:NODE_304263_length_4982_cov_28.985548	Coordinate:3312	Reads:1	Hits:1	Allocated_reads:1	Strand:-
AGGGTTAAATACAGACAAAACTGACTTT
>Location:NODE_304263_length_4982_cov_28.985548	Coordinate:3313	Reads:1	Hits:1	Allocated_reads:1	Strand:-
AAAGGGTTAAATACAGACAAAACTGACTT
>Location:NODE_304263_length_4982_cov_28.985548	Coordinate:3314	Reads:3	Hits:1	Allocated_reads:3	Strand:-
AAAAAGGGTTAAATACAGACAAAACTGACT
>Location:NODE_304263_length_4982_cov_28.985548	Coordinate:3314	Reads:39	Hits:1	Allocated_reads:39	Strand:-
AAAAGGGTTAAATACAGACAAAACTGACT
>Location:NODE_304263_length_4982_cov_28.985548	Coordinate:3314	Reads:1	Hits:1	Allocated_reads:1	Strand:-
AAAGGGTTAAATACAGACAAAACAGACT
>Location:NODE_304263_length_4982_cov_28.985548	Coordinate:3314	Reads:7	Hits:1	Allocated_reads:7	Strand:-
AAAGGGTTAAATACAGACAAAACTGACT
>Location:NODE_304263_length_4982_cov_28.985548	Coordinate:3314	Reads:9	Hits:1	Allocated_reads:9	Strand:-
AAGGGTTAAATACAGACAAAACTGACT
>Location:NODE_304263_length_4982_cov_28.985548	Coordinate:3314	Reads:3	Hits:1	Allocated_reads:3	Strand:-
AGGGTTAAATACAGACAAAACTGACT
>Location:NODE_304263_length_4982_cov_28.985548	Coordinate:3315	Reads:1	Hits:1	Allocated_reads:1	Strand:-
AAGGGTTAAATACAGACAAAACTGAC
>Location:NODE_304263_length_4982_cov_28.985548	Coordinate:3316	Reads:1	Hits:1	Allocated_reads:1	Strand:+
TCAGTTTTGTCTGTATTTAACCCT
>Location:NODE_304263_length_4982_cov_28.985548	Coordinate:3319	Reads:1	Hits:1	Allocated_reads:1	Strand:-
TTAAAAAAGGGTTAAATACAGACAAAAC
>Location:NODE_304263_length_4982_cov_28.985548	Coordinate:3321	Reads:2	Hits:1	Allocated_reads:2	Strand:+
TTTGTCTGTATTTAACCCTTTTTT
>Location:NODE_304263_length_4982_cov_28.985548	Coordinate:3321	Reads:2	Hits:1	Allocated_reads:2	Strand:+
TTTGTCTGTATTTAACCCTTTTTTA
>Location:NODE_304263_length_4982_cov_28.985548	Coordinate:3321	Reads:1	Hits:1	Allocated_reads:1	Strand:+
TTTGTCTGTATTTAACCCTTTTTTAAA
>Location:NODE_304263_length_4982_cov_28.985548	Coordinate:3321	Reads:3	Hits:1	Allocated_reads:3	Strand:+
TTTGTCTGTATTTAACCCTTTTTTAAAATT
>Location:NODE_304263_length_4982_cov_28.985548	Coordinate:3325	Reads:1	Hits:1	Allocated_reads:1	Strand:-
TTTAAATTTTAAAAAAGGGTTAAATACAGA
>Location:NODE_304263_length_4982_cov_28.985548	Coordinate:3333	Reads:1	Hits:1	Allocated_reads:1	Strand:+
TAACCCTTTTTTAAAATTTAAAGATTTACC
>Location:NODE_304263_length_4982_cov_28.985548	Coordinate:3338	Reads:1	Hits:1	Allocated_reads:1	Strand:-
AGACCGGTAAATCTTTAAATTTTAAAAAAG
>Location:NODE_304263_length_4982_cov_28.985548	Coordinate:3338	Reads:1	Hits:1	Allocated_reads:1	Strand:-
GACCGGTAAATCTTTAAATTTTAAAAAAG
>Location:NODE_304263_length_4982_cov_28.985548	Coordinate:3339	Reads:2	Hits:1	Allocated_reads:2	Strand:-
CAGACCGGTAAATCTTTAAATTTTAAAAAA
>Location:NODE_304263_length_4982_cov_28.985548	Coordinate:3340	Reads:1	Hits:1	Allocated_reads:1	Strand:-
TCAGACCGGTAAATCTTTAAATTTTAAAAA
>Location:NODE_304263_length_4982_cov_28.985548	Coordinate:3341	Reads:1	Hits:1	Allocated_reads:1	Strand:-
CAGACCGGTAAATCTTTAAATTTTAAAA
>Location:NODE_304263_length_4982_cov_28.985548	Coordinate:3341	Reads:1	Hits:1	Allocated_reads:1	Strand:-
TCAGACCGGTAAATCTTTAAATTTTAAAA
>Location:NODE_304263_length_4982_cov_28.985548	Coordinate:3342	Reads:2	Hits:1	Allocated_reads:2	Strand:-
TCAGACCGGTAAATCTTTAAATTTTAAA
>Location:NODE_304263_length_4982_cov_28.985548	Coordinate:3346	Reads:1	Hits:1	Allocated_reads:1	Strand:-
TACTCTCCTCAGACCGGTAAATCTTTAAATTT
>Location:NODE_304263_length_4982_cov_28.985548	Coordinate:3347	Reads:26	Hits:1	Allocated_reads:26	Strand:-
TACTCTCCTCAGACCGGTAAATCTTTAAATT
>Location:NODE_304263_length_4982_cov_28.985548	Coordinate:3347	Reads:1	Hits:1	Allocated_reads:1	Strand:-
TCTCCTCAGACCGGTAAATCTTTAAATT
>Location:NODE_304263_length_4982_cov_28.985548	Coordinate:3348	Reads:1	Hits:1	Allocated_reads:1	Strand:-
ACTCTCCTCAGACCGGTAAATCTTTAAAT
>Location:NODE_304263_length_4982_cov_28.985548	Coordinate:3348	Reads:13	Hits:1	Allocated_reads:13	Strand:-
TACTCTCCTCAGACCGGTAAATCTTTAAAT
>Location:NODE_304263_length_4982_cov_28.985548	Coordinate:3349	Reads:13	Hits:1	Allocated_reads:13	Strand:-
TACTCTCCTCAGACCGGTAAATCTTTAAA
>Location:NODE_304263_length_4982_cov_28.985548	Coordinate:3349	Reads:1	Hits:1	Allocated_reads:1	Strand:+
TTTAAAGATTTACCGGTCTGAGGAGAGTAT
>Location:NODE_304263_length_4982_cov_28.985548	Coordinate:3350	Reads:1	Hits:1	Allocated_reads:1	Strand:-
TACTCTCCTCAGACCGGTAAATCTTTAA
>Location:NODE_304263_length_4982_cov_28.985548	Coordinate:3351	Reads:4	Hits:1	Allocated_reads:4	Strand:-
TACTCTCCTCAGACCGGTAAATCTTTA
>Location:NODE_304263_length_4982_cov_28.985548	Coordinate:3352	Reads:1	Hits:1	Allocated_reads:1	Strand:-
ATACTCTCCTCAGACCGGTAAATCTTT
>Location:NODE_304263_length_4982_cov_28.985548	Coordinate:3352	Reads:1	Hits:1	Allocated_reads:1	Strand:-
TACTCTCCTCAGACCGGTAAATCTTT
>Location:NODE_304263_length_4982_cov_28.985548	Coordinate:3352	Reads:1	Hits:1	Allocated_reads:1	Strand:-
TACTCTCCTCAGACCGGTGAATCTTT
>Location:NODE_304263_length_4982_cov_28.985548	Coordinate:3353	Reads:1	Hits:1	Allocated_reads:1	Strand:-
TCAATACTCTCCTCAGACCGGTAAATCTT
>Location:NODE_304263_length_4982_cov_28.985548	Coordinate:3353	Reads:1	Hits:1	Allocated_reads:1	Strand:-
TTCAATACTCTCCTCAGACCGGTAAATCTT
>Location:NODE_304263_length_4982_cov_28.985548	Coordinate:3353	Reads:2	Hits:1	Allocated_reads:2	Strand:-
TTTCAATACTCTCCTCAGACCGGTAAATCTT
>Location:NODE_304263_length_4982_cov_28.985548	Coordinate:3354	Reads:1	Hits:1	Allocated_reads:1	Strand:-
TACTCTCCTCAGACCGGTAAATCT
>Location:NODE_304263_length_4982_cov_28.985548	Coordinate:3354	Reads:1	Hits:1	Allocated_reads:1	Strand:-
TCAATACTCTCCTCAGACCGGTAAATCT
>Location:NODE_304263_length_4982_cov_28.985548	Coordinate:3354	Reads:5	Hits:1	Allocated_reads:5	Strand:-
TTCAATACTCTCCTCAGACCGGTAAATCT
>Location:NODE_304263_length_4982_cov_28.985548	Coordinate:3354	Reads:4	Hits:1	Allocated_reads:4	Strand:-
TTTCAATACTCTCCTCAGACCGGTAAATCT
>Location:NODE_304263_length_4982_cov_28.985548	Coordinate:3355	Reads:5	Hits:1	Allocated_reads:5	Strand:-
TTCAATACTCTCCTCAGACCGGTAAATC
>Location:NODE_304263_length_4982_cov_28.985548	Coordinate:3355	Reads:8	Hits:1	Allocated_reads:8	Strand:-
TTTCAATACTCTCCTCAGACCGGTAAATC
>Location:NODE_304263_length_4982_cov_28.985548	Coordinate:3355	Reads:1	Hits:1	Allocated_reads:1	Strand:-
TTTTCAATACTCTCCTCAGACCGGTAAATC
>Location:NODE_304263_length_4982_cov_28.985548	Coordinate:3356	Reads:3	Hits:1	Allocated_reads:3	Strand:-
TTTCAATACTCTCCTCAGACCGGTAAAT
>Location:NODE_304263_length_4982_cov_28.985548	Coordinate:3359	Reads:1	Hits:1	Allocated_reads:1	Strand:-
TGTTTTTCAATACTCTCCTCAGACCGGTA
>Location:NODE_304263_length_4982_cov_28.985548	Coordinate:3359	Reads:1	Hits:1	Allocated_reads:1	Strand:-
TTTCAATACTCTCCTCAGACCGGTA
>Location:NODE_304263_length_4982_cov_28.985548	Coordinate:3360	Reads:1	Hits:1	Allocated_reads:1	Strand:-
TGTTTTTCAATACTCTCCTCAGACCGGT
>Location:NODE_304263_length_4982_cov_28.985548	Coordinate:3361	Reads:1	Hits:1	Allocated_reads:1	Strand:-
TGTTGTTTTTCAATACTCTCCTCAGACCGT
>Location:NODE_304263_length_4982_cov_28.985548	Coordinate:3361	Reads:3	Hits:1	Allocated_reads:3	Strand:-
TGTTGTTTTTCAATACTCTCCTCAGACCGG
>Location:NODE_304263_length_4982_cov_28.985548	Coordinate:3361	Reads:1	Hits:1	Allocated_reads:1	Strand:-
TTGTTTTTCAATACTCTCCTCAGACCGG
>Location:NODE_304263_length_4982_cov_28.985548	Coordinate:3363	Reads:4	Hits:1	Allocated_reads:4	Strand:-
TGTGTTGTTTTTCAATACTCTCCTCAGACC
>Location:NODE_304263_length_4982_cov_28.985548	Coordinate:3363	Reads:10	Hits:1	Allocated_reads:10	Strand:-
TGTTGTTTTTCAATACTCTCCTCAGACC
>Location:NODE_304263_length_4982_cov_28.985548	Coordinate:3363	Reads:1	Hits:1	Allocated_reads:1	Strand:-
TTGTTTTTCAATACTCTCCTCAGACC
>Location:NODE_304263_length_4982_cov_28.985548	Coordinate:3364	Reads:1	Hits:1	Allocated_reads:1	Strand:-
TGTTGTTTTTCAATACTCTCCTCAGAC
>Location:NODE_304263_length_4982_cov_28.985548	Coordinate:3368	Reads:1	Hits:1	Allocated_reads:1	Strand:+
GAGGAGAGTATTGAAAAACAACAC
>Location:NODE_304263_length_4982_cov_28.985548	Coordinate:3368	Reads:4	Hits:1	Allocated_reads:4	Strand:+
GAGGAGAGTATTGAAAAACAACACA
>Location:NODE_304263_length_4982_cov_28.985548	Coordinate:3368	Reads:2	Hits:1	Allocated_reads:2	Strand:+
GAGGAGAGTATTGAAAAACAACACAG
>Location:NODE_304263_length_4982_cov_28.985548	Coordinate:3368	Reads:3	Hits:1	Allocated_reads:3	Strand:+
GAGGAGAGTATTGAAAAACAACACAGA
>Location:NODE_304263_length_4982_cov_28.985548	Coordinate:3372	Reads:1	Hits:1	Allocated_reads:1	Strand:-
TAAAGTCTGTGTTGTTTTTCAATACTCT
>Location:NODE_304263_length_4982_cov_28.985548	Coordinate:3372	Reads:1	Hits:1	Allocated_reads:1	Strand:-
TTAAAGTCTGTGTTGTTTTTCAATACTCT
>Location:NODE_304263_length_4982_cov_28.985548	Coordinate:3372	Reads:1	Hits:1	Allocated_reads:1	Strand:-
TTTAAAGTCTGTGTTGTTTTTCAATACTCT
>Location:NODE_304263_length_4982_cov_28.985548	Coordinate:3373	Reads:1	Hits:1	Allocated_reads:1	Strand:-
TTTAAAGTCTGTGTTGTTTTTCAATACTC
>Location:NODE_304263_length_4982_cov_28.985548	Coordinate:3376	Reads:1	Hits:1	Allocated_reads:1	Strand:-
ATTTAAAGTCTGTGTTGTTTTTCAATA
>Location:NODE_304263_length_4982_cov_28.985548	Coordinate:3376	Reads:1	Hits:1	Allocated_reads:1	Strand:-
CATTTAAAGTCTGTGTTGTTTTTCAATA
>Location:NODE_304263_length_4982_cov_28.985548	Coordinate:3376	Reads:1	Hits:1	Allocated_reads:1	Strand:-
CCCATTTAAAGTCTGTGTTGTTTTTCAATA
>Location:NODE_304263_length_4982_cov_28.985548	Coordinate:3376	Reads:2	Hits:1	Allocated_reads:2	Strand:-
TAAAGTCTGTGTTGTTTTTCAATA
>Location:NODE_304263_length_4982_cov_28.985548	Coordinate:3376	Reads:1	Hits:1	Allocated_reads:1	Strand:-
TACCCATTTAAAGTCTGTGTTGTTTTTCAATA
>Location:NODE_304263_length_4982_cov_28.985548	Coordinate:3376	Reads:6	Hits:1	Allocated_reads:6	Strand:-
TTTAAAGTCTGTGTTGTTTTTCAATA
>Location:NODE_304263_length_4982_cov_28.985548	Coordinate:3377	Reads:1	Hits:1	Allocated_reads:1	Strand:-
CATTTAAAGTCTGTGTTGTTTTTCAAT
>Location:NODE_304263_length_4982_cov_28.985548	Coordinate:3378	Reads:1	Hits:1	Allocated_reads:1	Strand:-
TACCCATTTAAAGTCTGTGTTGTTTTTCAA
>Location:NODE_304263_length_4982_cov_28.985548	Coordinate:3379	Reads:2	Hits:1	Allocated_reads:2	Strand:-
TACCCATTTAAAGTCTGTGTTGTTTTTCA
>Location:NODE_304263_length_4982_cov_28.985548	Coordinate:3381	Reads:4	Hits:1	Allocated_reads:4	Strand:+
AAAAACAACACAGACTTTAAATGGGT
>Location:NODE_304263_length_4982_cov_28.985548	Coordinate:3381	Reads:1	Hits:1	Allocated_reads:1	Strand:-
TACCCATTTAAAGTCTGTGTTGTTTTT
>Location:NODE_304263_length_4982_cov_28.985548	Coordinate:3382	Reads:1	Hits:1	Allocated_reads:1	Strand:-
TACCCATTTAAAGTCTGTGTTGTTTT
>Location:NODE_304263_length_4982_cov_28.985548	Coordinate:3383	Reads:1	Hits:1	Allocated_reads:1	Strand:-
CCTTACCCATTTAAAGTCTGTGTTGTTT
>Location:NODE_304263_length_4982_cov_28.985548	Coordinate:3383	Reads:1	Hits:1	Allocated_reads:1	Strand:-
TACCCATTTAAAGTCTGTGTTGTTT
>Location:NODE_304263_length_4982_cov_28.985548	Coordinate:3390	Reads:2	Hits:1	Allocated_reads:2	Strand:-
TATCAAAACACCTTACCCATTTAAAGTCTGT
>Location:NODE_304263_length_4982_cov_28.985548	Coordinate:3393	Reads:1	Hits:1	Allocated_reads:1	Strand:-
CAGCTATCAAAACACCTTACCCATTTAAAGTC
>Location:NODE_304263_length_4982_cov_28.985548	Coordinate:3393	Reads:1	Hits:1	Allocated_reads:1	Strand:-
TATCAAAACACCTTACCCATTTAAAGTC
>Location:NODE_304263_length_4982_cov_28.985548	Coordinate:3400	Reads:1	Hits:1	Allocated_reads:1	Strand:-
AAACAGCTATCAAAACACCTTACCCATT
>Location:NODE_304263_length_4982_cov_28.985548	Coordinate:3400	Reads:2	Hits:1	Allocated_reads:2	Strand:-
GAAACAGCTATCAAAACACCTTACCCATT
>Location:NODE_304263_length_4982_cov_28.985548	Coordinate:3400	Reads:1	Hits:1	Allocated_reads:1	Strand:-
TACAGAAACAGCTATCAAAACACCTTACCCATT
>Location:NODE_304263_length_4982_cov_28.985548	Coordinate:3401	Reads:1	Hits:1	Allocated_reads:1	Strand:+
ATGGGTAAGGTGTTTTGATAGCTGTT
>Location:NODE_304263_length_4982_cov_28.985548	Coordinate:3402	Reads:2	Hits:1	Allocated_reads:2	Strand:-
TACAGAAACAGCTATCAAAACACCTTACCCA
>Location:NODE_304263_length_4982_cov_28.985548	Coordinate:3403	Reads:2	Hits:1	Allocated_reads:2	Strand:-
TACAGAAACAGCTATCAAAACACCTTACCC
>Location:NODE_304263_length_4982_cov_28.985548	Coordinate:3404	Reads:1	Hits:1	Allocated_reads:1	Strand:-
CAGAAACAGCTATCAAAACACCTTACC
>Location:NODE_304263_length_4982_cov_28.985548	Coordinate:3404	Reads:16	Hits:1	Allocated_reads:16	Strand:-
TACAGAAACAGCTATCAAAACACCTTACC
>Location:NODE_304263_length_4982_cov_28.985548	Coordinate:3405	Reads:3	Hits:1	Allocated_reads:3	Strand:-
CACTACAGAAACAGCTATCAAAACACCTTAC
>Location:NODE_304263_length_4982_cov_28.985548	Coordinate:3405	Reads:2	Hits:1	Allocated_reads:2	Strand:-
TACAGAAACAGCTATCAAAACACCTTAC
>Location:NODE_304263_length_4982_cov_28.985548	Coordinate:3406	Reads:3	Hits:1	Allocated_reads:3	Strand:-
CACTACAGAAACAGCTATCAAAACACCTTA
>Location:NODE_304263_length_4982_cov_28.985548	Coordinate:3406	Reads:1	Hits:1	Allocated_reads:1	Strand:-
TACAGAAACAGCTATCAAAACACCTTA
>Location:NODE_304263_length_4982_cov_28.985548	Coordinate:3407	Reads:1	Hits:1	Allocated_reads:1	Strand:-
CACTACAGAAACAGCTATCAAAACACCTT
>Location:NODE_304263_length_4982_cov_28.985548	Coordinate:3408	Reads:1	Hits:1	Allocated_reads:1	Strand:-
ACACTACAGAAACAGCTATCAAAACACCT
>Location:NODE_304263_length_4982_cov_28.985548	Coordinate:3408	Reads:1	Hits:1	Allocated_reads:1	Strand:-
ACTACAGAAACAGCTATCAAAACACCT
>Location:NODE_304263_length_4982_cov_28.985548	Coordinate:3408	Reads:1	Hits:1	Allocated_reads:1	Strand:-
CACTACAGAAACAGCTATGAAAACACCT
>Location:NODE_304263_length_4982_cov_28.985548	Coordinate:3408	Reads:56	Hits:1	Allocated_reads:56	Strand:-
CACTACAGAAACAGCTATCAAAACACCT
>Location:NODE_304263_length_4982_cov_28.985548	Coordinate:3408	Reads:14	Hits:1	Allocated_reads:14	Strand:-
TACACTACAGAAACAGCTATCAAAACACCT
>Location:NODE_304263_length_4982_cov_28.985548	Coordinate:3409	Reads:1	Hits:1	Allocated_reads:1	Strand:-
ACACTACAGAAACAGCTATCAAAACACC
>Location:NODE_304263_length_4982_cov_28.985548	Coordinate:3409	Reads:1	Hits:1	Allocated_reads:1	Strand:-
ACTACAGAAACAGCTATCAAAACACC
>Location:NODE_304263_length_4982_cov_28.985548	Coordinate:3409	Reads:108	Hits:1	Allocated_reads:108	Strand:-
CACTACAGAAACAGCTATCAAAACACC
>Location:NODE_304263_length_4982_cov_28.985548	Coordinate:3409	Reads:51	Hits:1	Allocated_reads:51	Strand:-
TACACTACAGAAACAGCTATCAAAACACC
>Location:NODE_304263_length_4982_cov_28.985548	Coordinate:3410	Reads:18	Hits:1	Allocated_reads:18	Strand:-
CACTACAGAAACAGCTATCAAAACAC
>Location:NODE_304263_length_4982_cov_28.985548	Coordinate:3410	Reads:1	Hits:1	Allocated_reads:1	Strand:-
CTACAGAAACAGCTATCAAAACAC
>Location:NODE_304263_length_4982_cov_28.985548	Coordinate:3410	Reads:14	Hits:1	Allocated_reads:14	Strand:-
TACACTACAGAAACAGCTATCAAAACAC
>Location:NODE_304263_length_4982_cov_28.985548	Coordinate:3411	Reads:1	Hits:1	Allocated_reads:1	Strand:-
TACACTACAGAAACAGCTATCAAAACA
>Location:NODE_304263_length_4982_cov_28.985548	Coordinate:3411	Reads:1	Hits:1	Allocated_reads:1	Strand:+
TGTTTTGATAGCTGTTTCTGTAGT
>Location:NODE_304263_length_4982_cov_28.985548	Coordinate:3412	Reads:10	Hits:1	Allocated_reads:10	Strand:-
CACTACAGAAACAGCTATCAAAAC
>Location:NODE_304263_length_4982_cov_28.985548	Coordinate:3412	Reads:7	Hits:1	Allocated_reads:7	Strand:-
TACACTACAGAAACAGCTATCAAAAC
>Location:NODE_304263_length_4982_cov_28.985548	Coordinate:3412	Reads:7	Hits:1	Allocated_reads:7	Strand:-
TGTACACTACAGAAACAGCTATCAAAAC
>Location:NODE_304263_length_4982_cov_28.985548	Coordinate:3421	Reads:1	Hits:1	Allocated_reads:1	Strand:-
GAAGCCAATGGCTGTACACTACAGAAACAGC
>Location:NODE_304263_length_4982_cov_28.985548	Coordinate:3421	Reads:3	Hits:1	Allocated_reads:3	Strand:-
TGAAGCCAATGGCTGTACACTACAGAAACAGC
>Location:NODE_304263_length_4982_cov_28.985548	Coordinate:3422	Reads:1	Hits:1	Allocated_reads:1	Strand:-
AGCCAATGGCTGTACACTACAGAAACAG
>Location:NODE_304263_length_4982_cov_28.985548	Coordinate:3422	Reads:1	Hits:1	Allocated_reads:1	Strand:-
GCCAATGGCTGTACACTACAGAAACAG
>Location:NODE_304263_length_4982_cov_28.985548	Coordinate:3422	Reads:1	Hits:1	Allocated_reads:1	Strand:-
TGAAGCCAATGGCTGTACACTACAGAAACAG
>Location:NODE_304263_length_4982_cov_28.985548	Coordinate:3423	Reads:2	Hits:1	Allocated_reads:2	Strand:+
TGTTTCTGTAGTGTACAGCCATTG
>Location:NODE_304263_length_4982_cov_28.985548	Coordinate:3423	Reads:9	Hits:1	Allocated_reads:9	Strand:+
TGTTTCTGTAGTGTACAGCCATTGGC
>Location:NODE_304263_length_4982_cov_28.985548	Coordinate:3423	Reads:7	Hits:1	Allocated_reads:7	Strand:+
TGTTTCTGTAGTGTACAGCCATTGGCT
>Location:NODE_304263_length_4982_cov_28.985548	Coordinate:3423	Reads:6	Hits:1	Allocated_reads:6	Strand:+
TGTTTCTGTAGTGTACAGCCATTGGCTT
>Location:NODE_304263_length_4982_cov_28.985548	Coordinate:3423	Reads:6	Hits:1	Allocated_reads:6	Strand:+
TGTTTCTGTAGTGTACAGCCATTGGCTTC
>Location:NODE_304263_length_4982_cov_28.985548	Coordinate:3423	Reads:1	Hits:1	Allocated_reads:1	Strand:+
TGTTTCTGTAGTGTACAGCCATTGGCTTCA
>Location:NODE_304263_length_4982_cov_28.985548	Coordinate:3424	Reads:4	Hits:1	Allocated_reads:4	Strand:-
TGAAGCCAATGGCTGTACACTACAGAAAC
>Location:NODE_304263_length_4982_cov_28.985548	Coordinate:3425	Reads:1	Hits:1	Allocated_reads:1	Strand:-
TGAAGCCAATGGCTGTACACTACAGAAA
>Location:NODE_304263_length_4982_cov_28.985548	Coordinate:3426	Reads:1	Hits:1	Allocated_reads:1	Strand:-
TGAAGCCAATGGCTGTACACTACAGAA
>Location:NODE_304263_length_4982_cov_28.985548	Coordinate:3426	Reads:10	Hits:1	Allocated_reads:10	Strand:+
TTCTGTAGTGTACAGCCATTGGCT
>Location:NODE_304263_length_4982_cov_28.985548	Coordinate:3426	Reads:20	Hits:1	Allocated_reads:20	Strand:+
TTCTGTAGTGTACAGCCATTGGCTT
>Location:NODE_304263_length_4982_cov_28.985548	Coordinate:3426	Reads:52	Hits:1	Allocated_reads:52	Strand:+
TTCTGTAGTGTACAGCCATTGGCTTC
>Location:NODE_304263_length_4982_cov_28.985548	Coordinate:3426	Reads:1	Hits:1	Allocated_reads:1	Strand:+
TTCTGTAGTGTACAGCCATTGGCTTCT
>Location:NODE_304263_length_4982_cov_28.985548	Coordinate:3426	Reads:5	Hits:1	Allocated_reads:5	Strand:+
TTCTGTAGTGTACAGCCATTGGCTTCA
>Location:NODE_304263_length_4982_cov_28.985548	Coordinate:3426	Reads:3	Hits:1	Allocated_reads:3	Strand:+
TTCTGTAGTGTACAGCCATTGGCTTCAC
>Location:NODE_304263_length_4982_cov_28.985548	Coordinate:3426	Reads:1	Hits:1	Allocated_reads:1	Strand:+
TTCTGTAGTGTACAGCCATTGGCTTCACT
>Location:NODE_304263_length_4982_cov_28.985548	Coordinate:3430	Reads:1	Hits:1	Allocated_reads:1	Strand:-
ACTGAGTGAAGCCAATGGCTGTACACTAT
>Location:NODE_304263_length_4982_cov_28.985548	Coordinate:3433	Reads:1	Hits:1	Allocated_reads:1	Strand:-
AACTGAGTGAAGCCAATGGCTGTACAC
>Location:NODE_304263_length_4982_cov_28.985548	Coordinate:3433	Reads:1	Hits:1	Allocated_reads:1	Strand:-
TCAAACTGAGTGAAGCCAATGGCTGTACAT
>Location:NODE_304263_length_4982_cov_28.985548	Coordinate:3434	Reads:2	Hits:1	Allocated_reads:2	Strand:-
AACTGAGTGAAGCCAATGGCTGTACA
>Location:NODE_304263_length_4982_cov_28.985548	Coordinate:3434	Reads:1	Hits:1	Allocated_reads:1	Strand:-
TTTCAAACTGAGTGAAGCCAATGGCTGTACA
>Location:NODE_304263_length_4982_cov_28.985548	Coordinate:3435	Reads:1	Hits:1	Allocated_reads:1	Strand:-
AACTGAGTGAAGCCAATGGCTGTAT
>Location:NODE_304263_length_4982_cov_28.985548	Coordinate:3435	Reads:1	Hits:1	Allocated_reads:1	Strand:-
TTTCAAACTGAGTGAAGCCAATGGCTGTAT
>Location:NODE_304263_length_4982_cov_28.985548	Coordinate:3436	Reads:2	Hits:1	Allocated_reads:2	Strand:-
AACTGAGTGAAGCCAATGGCTGTA
>Location:NODE_304263_length_4982_cov_28.985548	Coordinate:3436	Reads:1	Hits:1	Allocated_reads:1	Strand:-
TCAAACTGAGTGAAGCCAATGGCTGTA
>Location:NODE_304263_length_4982_cov_28.985548	Coordinate:3436	Reads:1	Hits:1	Allocated_reads:1	Strand:-
TTCAAACTGAGTGAAGCCAATGGCTGTA
>Location:NODE_304263_length_4982_cov_28.985548	Coordinate:3436	Reads:2	Hits:1	Allocated_reads:2	Strand:-
TTTCAAACTGAGTGAAGCCAATGGCTGTA
>Location:NODE_304263_length_4982_cov_28.985548	Coordinate:3438	Reads:2	Hits:1	Allocated_reads:2	Strand:-
TTCAAACTGAGTGAAGCCAATGGCTG
>Location:NODE_304263_length_4982_cov_28.985548	Coordinate:3439	Reads:1	Hits:1	Allocated_reads:1	Strand:-
TTCAAACTGAGTGAAGCCAATGGCT
>Location:NODE_304263_length_4982_cov_28.985548	Coordinate:3439	Reads:1	Hits:1	Allocated_reads:1	Strand:-
TTTCAAACTGAGTGAAGCCAATGGCT
>Location:NODE_304263_length_4982_cov_28.985548	Coordinate:3442	Reads:1	Hits:1	Allocated_reads:1	Strand:-
GAACAAACTTTCAAACTGAGTGAAGCCAATG
>Location:NODE_304263_length_4982_cov_28.985548	Coordinate:3443	Reads:1	Hits:1	Allocated_reads:1	Strand:-
AACTTTCAAACTGAGTGAAGCCAAT
>Location:NODE_304263_length_4982_cov_28.985548	Coordinate:3443	Reads:1	Hits:1	Allocated_reads:1	Strand:-
GAACAAACTTTCAAACTGAGTGAAGCCAAT
>Location:NODE_304263_length_4982_cov_28.985548	Coordinate:3444	Reads:1	Hits:1	Allocated_reads:1	Strand:-
GAACAAACTTTCAAACTGAGTGAAGCCAA
>Location:NODE_304263_length_4982_cov_28.985548	Coordinate:3445	Reads:1	Hits:1	Allocated_reads:1	Strand:-
GAACAAACTTTCAAACTGAGTGAAGCCT
>Location:NODE_304263_length_4982_cov_28.985548	Coordinate:3446	Reads:6	Hits:1	Allocated_reads:6	Strand:-
AAAAGAACAAACTTTCAAACTGAGTGAAGCC
>Location:NODE_304263_length_4982_cov_28.985548	Coordinate:3446	Reads:1	Hits:1	Allocated_reads:1	Strand:-
GAACAAACTTTCAAACTGAGTGAAGCC
>Location:NODE_304263_length_4982_cov_28.985548	Coordinate:3447	Reads:11	Hits:1	Allocated_reads:11	Strand:-
AAAAGAACAAACTTTCAAACTGAGTGAAGC
>Location:NODE_304263_length_4982_cov_28.985548	Coordinate:3448	Reads:1	Hits:1	Allocated_reads:1	Strand:-
AAAAGAACAAACTTTCAAACTGAGTGGAG
>Location:NODE_304263_length_4982_cov_28.985548	Coordinate:3448	Reads:12	Hits:1	Allocated_reads:12	Strand:-
AAAAGAACAAACTTTCAAACTGAGTGAAG
>Location:NODE_304263_length_4982_cov_28.985548	Coordinate:3449	Reads:4	Hits:1	Allocated_reads:4	Strand:-
AAAAGAACAAACTTTCAAACTGAGTGAA
>Location:NODE_304263_length_4982_cov_28.985548	Coordinate:3450	Reads:3	Hits:1	Allocated_reads:3	Strand:-
AAAAGAACAAACTTTCAAACTGAGTGA
>Location:NODE_304263_length_4982_cov_28.985548	Coordinate:3450	Reads:1	Hits:1	Allocated_reads:1	Strand:+
TCACTCAGTTTGAAAGTTTGTTCTTTTTCT
>Location:NODE_304263_length_4982_cov_28.985548	Coordinate:3451	Reads:1	Hits:1	Allocated_reads:1	Strand:-
AAAAGAACAAACTTTCAAACTGAGTG
>Location:NODE_304263_length_4982_cov_28.985548	Coordinate:3452	Reads:3	Hits:1	Allocated_reads:3	Strand:-
AAAAGAACAAACTTTCAAACTGAGT
>Location:NODE_304263_length_4982_cov_28.985548	Coordinate:3452	Reads:2	Hits:1	Allocated_reads:2	Strand:-
AAGAAAAAGAACAAACTTTCAAACTGAGT
>Location:NODE_304263_length_4982_cov_28.985548	Coordinate:3452	Reads:2	Hits:1	Allocated_reads:2	Strand:-
AGAAAAAGAACAAACTTTCAAACTGAGT
>Location:NODE_304263_length_4982_cov_28.985548	Coordinate:3452	Reads:6	Hits:1	Allocated_reads:6	Strand:-
GAAGAAAAAGAACAAACTTTCAAACTGAGT
>Location:NODE_304263_length_4982_cov_28.985548	Coordinate:3452	Reads:1	Hits:1	Allocated_reads:1	Strand:-
TGGAAGAAAAAGAACAAACTTTCAAACTGAGT
>Location:NODE_304263_length_4982_cov_28.985548	Coordinate:3453	Reads:2	Hits:1	Allocated_reads:2	Strand:-
AAAAGAACAAACTTTCAAACTGAG
>Location:NODE_304263_length_4982_cov_28.985548	Coordinate:3453	Reads:1	Hits:1	Allocated_reads:1	Strand:-
GAAGAAAAAGAACAAACTTTCAAACTGAG
>Location:NODE_304263_length_4982_cov_28.985548	Coordinate:3456	Reads:1	Hits:1	Allocated_reads:1	Strand:-
ACGTGGAAGAAAAAGAACAAACTTTCAAACT
>Location:NODE_304263_length_4982_cov_28.985548	Coordinate:3456	Reads:1	Hits:1	Allocated_reads:1	Strand:-
TGGAAGAAAAAGAACAAACTTTCAAACT
>Location:NODE_304263_length_4982_cov_28.985548	Coordinate:3459	Reads:1	Hits:1	Allocated_reads:1	Strand:-
TGAACGTGGAAGAAAAAGAACAAACTTTCTT
>Location:NODE_304263_length_4982_cov_28.985548	Coordinate:3460	Reads:14	Hits:1	Allocated_reads:14	Strand:-
AACGTGGAAGAAAAAGAACAAACTTTCA
>Location:NODE_304263_length_4982_cov_28.985548	Coordinate:3460	Reads:1	Hits:1	Allocated_reads:1	Strand:-
ACGTGGAAGAAAAAGAACAAACTTTCA
>Location:NODE_304263_length_4982_cov_28.985548	Coordinate:3460	Reads:35	Hits:1	Allocated_reads:35	Strand:-
GAACGTGGAAGAAAAAGAACAAACTTTCA
>Location:NODE_304263_length_4982_cov_28.985548	Coordinate:3460	Reads:1	Hits:1	Allocated_reads:1	Strand:-
TGAACGTGGAAGAAAAAGAACAATCTTTCA
>Location:NODE_304263_length_4982_cov_28.985548	Coordinate:3460	Reads:269	Hits:1	Allocated_reads:269	Strand:-
TGAACGTGGAAGAAAAAGAACAAACTTTCA
>Location:NODE_304263_length_4982_cov_28.985548	Coordinate:3461	Reads:1	Hits:1	Allocated_reads:1	Strand:-
AACGTGGAAGAAAAAGAACAAACTTTC
>Location:NODE_304263_length_4982_cov_28.985548	Coordinate:3461	Reads:1	Hits:1	Allocated_reads:1	Strand:-
GAACGTGGAAGAAAAAGAACAAACTTTC
>Location:NODE_304263_length_4982_cov_28.985548	Coordinate:3461	Reads:1	Hits:1	Allocated_reads:1	Strand:-
TGAACGTGGAAGAAAAAGAACAAACTTTT
>Location:NODE_304263_length_4982_cov_28.985548	Coordinate:3461	Reads:1	Hits:1	Allocated_reads:1	Strand:-
TGAACGTGGAAGAAAAAGAACAATCTTTC
>Location:NODE_304263_length_4982_cov_28.985548	Coordinate:3461	Reads:9	Hits:1	Allocated_reads:9	Strand:-
TGAACGTGGAAGAAAAAGAACAAACTTTC
>Location:NODE_304263_length_4982_cov_28.985548	Coordinate:3462	Reads:11	Hits:1	Allocated_reads:11	Strand:-
AACGTGGAAGAAAAAGAACAAACTTT
>Location:NODE_304263_length_4982_cov_28.985548	Coordinate:3462	Reads:2	Hits:1	Allocated_reads:2	Strand:-
CTGAACGTGGAAGAAAAAGAACAAACTTT
>Location:NODE_304263_length_4982_cov_28.985548	Coordinate:3462	Reads:43	Hits:1	Allocated_reads:43	Strand:-
GAACGTGGAAGAAAAAGAACAAACTTT
>Location:NODE_304263_length_4982_cov_28.985548	Coordinate:3462	Reads:5	Hits:1	Allocated_reads:5	Strand:-
GCTGAACGTGGAAGAAAAAGAACAAACTTT
>Location:NODE_304263_length_4982_cov_28.985548	Coordinate:3462	Reads:1	Hits:1	Allocated_reads:1	Strand:-
TGAACGTGGAAGAAAAAGAACAAAATTT
>Location:NODE_304263_length_4982_cov_28.985548	Coordinate:3462	Reads:1	Hits:1	Allocated_reads:1	Strand:-
TGAACGTGGAAGAAAAAGAACTAACTTT
>Location:NODE_304263_length_4982_cov_28.985548	Coordinate:3462	Reads:1	Hits:1	Allocated_reads:1	Strand:-
TGAACGTGGAAGAAAAAGATCAAACTTT
>Location:NODE_304263_length_4982_cov_28.985548	Coordinate:3462	Reads:1	Hits:1	Allocated_reads:1	Strand:-
TGAACGTGGAAGAAAAAGGACAAACTTT
>Location:NODE_304263_length_4982_cov_28.985548	Coordinate:3462	Reads:620	Hits:1	Allocated_reads:620	Strand:-
TGAACGTGGAAGAAAAAGAACAAACTTT
>Location:NODE_304263_length_4982_cov_28.985548	Coordinate:3462	Reads:1	Hits:1	Allocated_reads:1	Strand:-
TGCTGAACGTGGAAGAAAAAGAAAAAACTTT
>Location:NODE_304263_length_4982_cov_28.985548	Coordinate:3462	Reads:1	Hits:1	Allocated_reads:1	Strand:-
TGCTGAACGTGGAAGAAAAAGAACAAACTAT
>Location:NODE_304263_length_4982_cov_28.985548	Coordinate:3462	Reads:72	Hits:1	Allocated_reads:72	Strand:-
TGCTGAACGTGGAAGAAAAAGAACAAACTTT
>Location:NODE_304263_length_4982_cov_28.985548	Coordinate:3463	Reads:3	Hits:1	Allocated_reads:3	Strand:-
AACGTGGAAGAAAAAGAACAAACTT
>Location:NODE_304263_length_4982_cov_28.985548	Coordinate:3463	Reads:2	Hits:1	Allocated_reads:2	Strand:-
CTGAACGTGGAAGAAAAAGAACAAACTT
>Location:NODE_304263_length_4982_cov_28.985548	Coordinate:3463	Reads:12	Hits:1	Allocated_reads:12	Strand:-
GAACGTGGAAGAAAAAGAACAAACTT
>Location:NODE_304263_length_4982_cov_28.985548	Coordinate:3463	Reads:22	Hits:1	Allocated_reads:22	Strand:-
GCTGAACGTGGAAGAAAAAGAACAAACTT
>Location:NODE_304263_length_4982_cov_28.985548	Coordinate:3463	Reads:1	Hits:1	Allocated_reads:1	Strand:-
GTGCTGAACGTGGAAGAAAAAGAACAAACTT
>Location:NODE_304263_length_4982_cov_28.985548	Coordinate:3463	Reads:1	Hits:1	Allocated_reads:1	Strand:-
TGAACGTGGAAGAAAAAGAACACACTT
>Location:NODE_304263_length_4982_cov_28.985548	Coordinate:3463	Reads:165	Hits:1	Allocated_reads:165	Strand:-
TGAACGTGGAAGAAAAAGAACAAACTT
>Location:NODE_304263_length_4982_cov_28.985548	Coordinate:3463	Reads:2	Hits:1	Allocated_reads:2	Strand:-
TGAACGTGGAAGAAAAAGAACAAGCTT
>Location:NODE_304263_length_4982_cov_28.985548	Coordinate:3463	Reads:1	Hits:1	Allocated_reads:1	Strand:-
TGCTGAACGTGGAAGAAAAAGAACAAACCT
>Location:NODE_304263_length_4982_cov_28.985548	Coordinate:3463	Reads:1	Hits:1	Allocated_reads:1	Strand:-
TGCTGAACGTGGAAGAAAAAGAACAAACTG
>Location:NODE_304263_length_4982_cov_28.985548	Coordinate:3463	Reads:1	Hits:1	Allocated_reads:1	Strand:-
TGCTGAACGTGGAAGAAAAAGAAGAAACTT
>Location:NODE_304263_length_4982_cov_28.985548	Coordinate:3463	Reads:1	Hits:1	Allocated_reads:1	Strand:-
TGCTGAACGTGGAAGAAAAAGAGCAAACTT
>Location:NODE_304263_length_4982_cov_28.985548	Coordinate:3463	Reads:202	Hits:1	Allocated_reads:202	Strand:-
TGCTGAACGTGGAAGAAAAAGAACAAACTT
>Location:NODE_304263_length_4982_cov_28.985548	Coordinate:3464	Reads:2	Hits:1	Allocated_reads:2	Strand:-
GCTGAACGTGGAAGAAAAAGAACAAACT
>Location:NODE_304263_length_4982_cov_28.985548	Coordinate:3464	Reads:22	Hits:1	Allocated_reads:22	Strand:-
TGAACGTGGAAGAAAAAGAACAAACT
>Location:NODE_304263_length_4982_cov_28.985548	Coordinate:3464	Reads:107	Hits:1	Allocated_reads:107	Strand:-
TGCTGAACGTGGAAGAAAAAGAACAAACT
>Location:NODE_304263_length_4982_cov_28.985548	Coordinate:3465	Reads:1	Hits:1	Allocated_reads:1	Strand:-
GCTGAACGTGGAAGAAAAAGAACAAAC
>Location:NODE_304263_length_4982_cov_28.985548	Coordinate:3465	Reads:1	Hits:1	Allocated_reads:1	Strand:-
TGAACGTGGAAGAAAAAGAACAAAC
>Location:NODE_304263_length_4982_cov_28.985548	Coordinate:3465	Reads:9	Hits:1	Allocated_reads:9	Strand:-
TGCTGAACGTGGAAGAAAAAGAACAAAC
>Location:NODE_304263_length_4982_cov_28.985548	Coordinate:3467	Reads:1	Hits:1	Allocated_reads:1	Strand:+
TTGTTCTTTTTCTTCCACGTTCAGC
>Location:NODE_304263_length_4982_cov_28.985548	Coordinate:3468	Reads:1	Hits:1	Allocated_reads:1	Strand:-
GCTGAACGTGGAAGAAAAAGAACA
>Location:NODE_304263_length_4982_cov_28.985548	Coordinate:3474	Reads:1	Hits:1	Allocated_reads:1	Strand:+
TTTTCTTCCACGTTCAGCACGGCTAACT
>Location:NODE_304263_length_4982_cov_28.985548	Coordinate:3477	Reads:1	Hits:1	Allocated_reads:1	Strand:-
CAGTTAGCCGTGCTGAACGTGGAAGA
>Location:NODE_304263_length_4982_cov_28.985548	Coordinate:3477	Reads:3	Hits:1	Allocated_reads:3	Strand:-
TCAGTTAGCCGTGCTGAACGTGGAAGA
>Location:NODE_304263_length_4982_cov_28.985548	Coordinate:3478	Reads:1	Hits:1	Allocated_reads:1	Strand:-
TTCAGTTAGCCGTGCTGAACGTGGAAG
>Location:NODE_304263_length_4982_cov_28.985548	Coordinate:3479	Reads:1	Hits:1	Allocated_reads:1	Strand:+
TTCCACGTTCAGCACGGCTAACTGAA
>Location:NODE_304263_length_4982_cov_28.985548	Coordinate:3480	Reads:1	Hits:1	Allocated_reads:1	Strand:-
TCAGTTAGCCGTGCTGAACGTGGA
>Location:NODE_304263_length_4982_cov_28.985548	Coordinate:3480	Reads:1	Hits:1	Allocated_reads:1	Strand:+
TCCACGTTCAGCACGGCTAACTGAA
>Location:NODE_304263_length_4982_cov_28.985548	Coordinate:3480	Reads:1	Hits:1	Allocated_reads:1	Strand:+
TCCACGTTCAGCACGGCTAACTGAACT
>Location:NODE_304263_length_4982_cov_28.985548	Coordinate:3485	Reads:1	Hits:1	Allocated_reads:1	Strand:-
TGCCATTAGTTCAGTTAGCCGTGCTGAAC
>Location:NODE_304263_length_4982_cov_28.985548	Coordinate:3487	Reads:1	Hits:1	Allocated_reads:1	Strand:-
TGCCATTAGTTCAGTTAGCCGTGCTGA
>Location:NODE_304263_length_4982_cov_28.985548	Coordinate:3490	Reads:1	Hits:1	Allocated_reads:1	Strand:-
AAACCCTTGTGCCATTAGTTCAGTTAGCCGTGC
>Location:NODE_304263_length_4982_cov_28.985548	Coordinate:3490	Reads:2	Hits:1	Allocated_reads:2	Strand:-
AACCCTTGTGCCATTAGTTCAGTTAGCCGTGC
>Location:NODE_304263_length_4982_cov_28.985548	Coordinate:3490	Reads:2	Hits:1	Allocated_reads:2	Strand:-
CCCTTGTGCCATTAGTTCAGTTAGCCGTGT
>Location:NODE_304263_length_4982_cov_28.985548	Coordinate:3491	Reads:1	Hits:1	Allocated_reads:1	Strand:-
AACCCTTGTGCCATTAGTTCAGTTAGCCGAA
>Location:NODE_304263_length_4982_cov_28.985548	Coordinate:3491	Reads:1	Hits:1	Allocated_reads:1	Strand:-
AACCCTTGTGCCATTAGTTCAGTTAGCCGTG
>Location:NODE_304263_length_4982_cov_28.985548	Coordinate:3492	Reads:1	Hits:1	Allocated_reads:1	Strand:-
AACCCTTGTGCCATTAGTTCAGTTAGCCGA
>Location:NODE_304263_length_4982_cov_28.985548	Coordinate:3492	Reads:8	Hits:1	Allocated_reads:8	Strand:-
AACCCTTGTGCCATTAGTTCAGTTAGCCGT
>Location:NODE_304263_length_4982_cov_28.985548	Coordinate:3492	Reads:1	Hits:1	Allocated_reads:1	Strand:-
ACCCTTGTGCCATTAGTTCAGTTAGCCGT
>Location:NODE_304263_length_4982_cov_28.985548	Coordinate:3492	Reads:1	Hits:1	Allocated_reads:1	Strand:-
CCCTTGTGCCATTAGTTCAGTTAGCCGT
>Location:NODE_304263_length_4982_cov_28.985548	Coordinate:3493	Reads:1	Hits:1	Allocated_reads:1	Strand:-
AAAACCCTTGTGCCATTAGTTCAGTTAGCCG
>Location:NODE_304263_length_4982_cov_28.985548	Coordinate:3493	Reads:1	Hits:1	Allocated_reads:1	Strand:-
AAACCCTTGTGCCATTAGTTCAGTTAGCCG
>Location:NODE_304263_length_4982_cov_28.985548	Coordinate:3493	Reads:8	Hits:1	Allocated_reads:8	Strand:-
AACCCTTGTGCCATTAGTTCAGTTAGCCG
>Location:NODE_304263_length_4982_cov_28.985548	Coordinate:3493	Reads:1	Hits:1	Allocated_reads:1	Strand:-
ACCCTTGTGCCATTAGTTCAGTTAGCCG
>Location:NODE_304263_length_4982_cov_28.985548	Coordinate:3493	Reads:1	Hits:1	Allocated_reads:1	Strand:-
CCCTTGTGCCATTAGTTCAGTTAGCCT
>Location:NODE_304263_length_4982_cov_28.985548	Coordinate:3493	Reads:1	Hits:1	Allocated_reads:1	Strand:-
TTGTGCCATTAGTTCAGTTAGCCG
>Location:NODE_304263_length_4982_cov_28.985548	Coordinate:3494	Reads:1	Hits:1	Allocated_reads:1	Strand:-
AAAACCCTTGTGCCATTAGTTCAGTTAGCC
>Location:NODE_304263_length_4982_cov_28.985548	Coordinate:3494	Reads:2	Hits:1	Allocated_reads:2	Strand:-
AAACCCTTGTGCCATTAGTTCAGTTAGCC
>Location:NODE_304263_length_4982_cov_28.985548	Coordinate:3494	Reads:24	Hits:1	Allocated_reads:24	Strand:-
AACCCTTGTGCCATTAGTTCAGTTAGCC
>Location:NODE_304263_length_4982_cov_28.985548	Coordinate:3494	Reads:1	Hits:1	Allocated_reads:1	Strand:-
ACCCTTGTGCCATTAGTTCAGTTAGCC
>Location:NODE_304263_length_4982_cov_28.985548	Coordinate:3494	Reads:1	Hits:1	Allocated_reads:1	Strand:-
ACCCTTGTGCCATTAGTTCAGTTAGTT
>Location:NODE_304263_length_4982_cov_28.985548	Coordinate:3495	Reads:1	Hits:1	Allocated_reads:1	Strand:-
AAAACCCTTGTGCCATTAGTTCAGTTAGC
>Location:NODE_304263_length_4982_cov_28.985548	Coordinate:3495	Reads:4	Hits:1	Allocated_reads:4	Strand:-
AAACCCTTGTGCCATTAGTTCAGTTAGC
>Location:NODE_304263_length_4982_cov_28.985548	Coordinate:3495	Reads:1	Hits:1	Allocated_reads:1	Strand:-
AACCCTTGTGCCATTAGTTCAGTGAGC
>Location:NODE_304263_length_4982_cov_28.985548	Coordinate:3495	Reads:1	Hits:1	Allocated_reads:1	Strand:-
AACCCTTGTGCCATTAGTTCAGTTAGT
>Location:NODE_304263_length_4982_cov_28.985548	Coordinate:3495	Reads:17	Hits:1	Allocated_reads:17	Strand:-
AACCCTTGTGCCATTAGTTCAGTTAGC
>Location:NODE_304263_length_4982_cov_28.985548	Coordinate:3495	Reads:2	Hits:1	Allocated_reads:2	Strand:-
ACCCTTGTGCCATTAGTTCAGTTAGC
>Location:NODE_304263_length_4982_cov_28.985548	Coordinate:3495	Reads:1	Hits:1	Allocated_reads:1	Strand:-
TGAAAACCCTTGTGCCATTAGTTCAGTTAGC
>Location:NODE_304263_length_4982_cov_28.985548	Coordinate:3496	Reads:1	Hits:1	Allocated_reads:1	Strand:-
AAAACCCTTGTGCCATTAGTTCAGTTAA
>Location:NODE_304263_length_4982_cov_28.985548	Coordinate:3496	Reads:6	Hits:1	Allocated_reads:6	Strand:-
AACCCTTGTGCCATTAGTTCAGTTAG
>Location:NODE_304263_length_4982_cov_28.985548	Coordinate:3497	Reads:1	Hits:1	Allocated_reads:1	Strand:-
AAAACCCTTGTGCCATTAGTTCAGTTA
>Location:NODE_304263_length_4982_cov_28.985548	Coordinate:3497	Reads:1	Hits:1	Allocated_reads:1	Strand:-
AAACCCTTGTGCCATTAGTTCAGTTA
>Location:NODE_304263_length_4982_cov_28.985548	Coordinate:3497	Reads:7	Hits:1	Allocated_reads:7	Strand:-
AACCCTTGTGCCATTAGTTCAGTTA
>Location:NODE_304263_length_4982_cov_28.985548	Coordinate:3497	Reads:3	Hits:1	Allocated_reads:3	Strand:-
TGAAAACCCTTGTGCCATTAGTTCAGTTA
>Location:NODE_304263_length_4982_cov_28.985548	Coordinate:3498	Reads:3	Hits:1	Allocated_reads:3	Strand:-
AACCCTTGTGCCATTAGTTCAGTT
>Location:NODE_304263_length_4982_cov_28.985548	Coordinate:3498	Reads:3	Hits:1	Allocated_reads:3	Strand:-
TGAAAACCCTTGTGCCATTAGTTCAGTT
>Location:NODE_304263_length_4982_cov_28.985548	Coordinate:3498	Reads:2	Hits:1	Allocated_reads:2	Strand:-
TGTGAAAACCCTTGTGCCATTAGTTCAGTT
>Location:NODE_304263_length_4982_cov_28.985548	Coordinate:3499	Reads:1	Hits:1	Allocated_reads:1	Strand:+
ACTGAACTAATGGCACAAGGGTTTTC
>Location:NODE_304263_length_4982_cov_28.985548	Coordinate:3499	Reads:5	Hits:1	Allocated_reads:5	Strand:-
TGTGAAAACCCTTGTGCCATTAGTTCAGT
>Location:NODE_304263_length_4982_cov_28.985548	Coordinate:3502	Reads:1	Hits:1	Allocated_reads:1	Strand:-
TAGTCTGTGAAAACCCTTGTGCCATTAGTTC
>Location:NODE_304263_length_4982_cov_28.985548	Coordinate:3502	Reads:1	Hits:1	Allocated_reads:1	Strand:-
TGTGAAAACCCTTGTGCCATTAGTTC
>Location:NODE_304263_length_4982_cov_28.985548	Coordinate:3503	Reads:1	Hits:1	Allocated_reads:1	Strand:-
GTCTGTGAAAACCCTTGTGCCATTAGTT
>Location:NODE_304263_length_4982_cov_28.985548	Coordinate:3503	Reads:2	Hits:1	Allocated_reads:2	Strand:-
TAGTCTGTGAAAACCCTTGTGCCATTAGTT
>Location:NODE_304263_length_4982_cov_28.985548	Coordinate:3503	Reads:2	Hits:1	Allocated_reads:2	Strand:-
TTAGTCTGTGAAAACCCTTGTGCCATTAGTT
>Location:NODE_304263_length_4982_cov_28.985548	Coordinate:3503	Reads:1	Hits:1	Allocated_reads:1	Strand:-
TTTAGTCTGTGAAAACCCTTGTGCCATTAGTT
>Location:NODE_304263_length_4982_cov_28.985548	Coordinate:3504	Reads:1	Hits:1	Allocated_reads:1	Strand:+
ACTAATGGCACAAGGGTTTTCACAGAC
>Location:NODE_304263_length_4982_cov_28.985548	Coordinate:3504	Reads:2	Hits:1	Allocated_reads:2	Strand:-
GTCTGTGAAAACCCTTGTGCCATTAGT
>Location:NODE_304263_length_4982_cov_28.985548	Coordinate:3504	Reads:16	Hits:1	Allocated_reads:16	Strand:-
TAGTCTGTGAAAACCCTTGTGCCATTAGT
>Location:NODE_304263_length_4982_cov_28.985548	Coordinate:3504	Reads:5	Hits:1	Allocated_reads:5	Strand:-
TTAGTCTGTGAAAACCCTTGTGCCATTAGT
>Location:NODE_304263_length_4982_cov_28.985548	Coordinate:3504	Reads:1	Hits:1	Allocated_reads:1	Strand:-
TTTAGTCTGTGAAAACCCTTGTGACATTAGT
>Location:NODE_304263_length_4982_cov_28.985548	Coordinate:3504	Reads:8	Hits:1	Allocated_reads:8	Strand:-
TTTAGTCTGTGAAAACCCTTGTGCCATTAGT
>Location:NODE_304263_length_4982_cov_28.985548	Coordinate:3505	Reads:2	Hits:1	Allocated_reads:2	Strand:-
TAGTCTGTGAAAACCCTTGTGCCATTAG
>Location:NODE_304263_length_4982_cov_28.985548	Coordinate:3506	Reads:1	Hits:1	Allocated_reads:1	Strand:+
TAATGGCACAAGGGTTTTCACAGACTA
>Location:NODE_304263_length_4982_cov_28.985548	Coordinate:3507	Reads:4	Hits:1	Allocated_reads:4	Strand:-
TAGTCTGTGAAAACCCTTGTGCCATT
>Location:NODE_304263_length_4982_cov_28.985548	Coordinate:3507	Reads:10	Hits:1	Allocated_reads:10	Strand:-
TTTAGTCTGTGAAAACCCTTGTGCCATT
>Location:NODE_304263_length_4982_cov_28.985548	Coordinate:3508	Reads:1	Hits:1	Allocated_reads:1	Strand:-
TTTAGTCTGTGAAAACCCTTGTGCCAT
>Location:NODE_304263_length_4982_cov_28.985548	Coordinate:3509	Reads:1	Hits:1	Allocated_reads:1	Strand:-
ATTTAGTCTGTGAAAACCCTTGTGCCA
>Location:NODE_304263_length_4982_cov_28.985548	Coordinate:3509	Reads:1	Hits:1	Allocated_reads:1	Strand:-
CATTTAGTCTGTGAAAACCCTTGTGCCA
>Location:NODE_304263_length_4982_cov_28.985548	Coordinate:3509	Reads:1	Hits:1	Allocated_reads:1	Strand:-
TTTAGTCTGTGAAAACCCTTGTGCCA
>Location:NODE_304263_length_4982_cov_28.985548	Coordinate:3509	Reads:1	Hits:1	Allocated_reads:1	Strand:-
TTTAGTCTGTGAAAACCCTTGTGCCT
>Location:NODE_304263_length_4982_cov_28.985548	Coordinate:3510	Reads:1	Hits:1	Allocated_reads:1	Strand:-
ACATTTAGTCTGTGAAAACCCTTGTGCC
>Location:NODE_304263_length_4982_cov_28.985548	Coordinate:3510	Reads:3	Hits:1	Allocated_reads:3	Strand:-
CATTTAGTCTGTGAAAACCCTTGTGCC
>Location:NODE_304263_length_4982_cov_28.985548	Coordinate:3510	Reads:1	Hits:1	Allocated_reads:1	Strand:-
TTAGTCTGTGAAAACCCTTGTGCC
>Location:NODE_304263_length_4982_cov_28.985548	Coordinate:3510	Reads:4	Hits:1	Allocated_reads:4	Strand:-
TTTAGTCTGTGAAAACCCTTGTGCC
>Location:NODE_304263_length_4982_cov_28.985548	Coordinate:3512	Reads:1	Hits:1	Allocated_reads:1	Strand:+
CACAAGGGTTTTCACAGACTAAAT
>Location:NODE_304263_length_4982_cov_28.985548	Coordinate:3512	Reads:2	Hits:1	Allocated_reads:2	Strand:+
CACAAGGGTTTTCACAGACTAAATG
>Location:NODE_304263_length_4982_cov_28.985548	Coordinate:3512	Reads:2	Hits:1	Allocated_reads:2	Strand:+
CACAAGGGTTTTCACAGACTAAATGT
>Location:NODE_304263_length_4982_cov_28.985548	Coordinate:3512	Reads:14	Hits:1	Allocated_reads:14	Strand:+
CACAAGGGTTTTCACAGACTAAATGTC
>Location:NODE_304263_length_4982_cov_28.985548	Coordinate:3512	Reads:1	Hits:1	Allocated_reads:1	Strand:+
CACAAGGGTTTTCACAGACTAAATGTCT
>Location:NODE_304263_length_4982_cov_28.985548	Coordinate:3513	Reads:2	Hits:1	Allocated_reads:2	Strand:+
ACAAGGGTTTTCACAGACTAAATGTC
>Location:NODE_304263_length_4982_cov_28.985548	Coordinate:3513	Reads:3	Hits:1	Allocated_reads:3	Strand:+
ACAAGGGTTTTCACAGACTAAATGTCTGA
>Location:NODE_304263_length_4982_cov_28.985548	Coordinate:3514	Reads:1	Hits:1	Allocated_reads:1	Strand:+
CAAGGGTTTTCACAGACTAAATGTCT
>Location:NODE_304263_length_4982_cov_28.985548	Coordinate:3514	Reads:1	Hits:1	Allocated_reads:1	Strand:+
CAAGGGTTTTCACAGACTAAATGTCTG
>Location:NODE_304263_length_4982_cov_28.985548	Coordinate:3514	Reads:1	Hits:1	Allocated_reads:1	Strand:+
CAAGGGTTTTCACAGACTAAATGTCTGA
>Location:NODE_304263_length_4982_cov_28.985548	Coordinate:3514	Reads:1	Hits:1	Allocated_reads:1	Strand:+
CAAGGGTTTTCACAGACTAAATGTCTGAAA
[truncated: 257,931 more chars]
