# Supplementary material for: First characterization of PIWI-interacting RNA clusters in a cichlid fish with a B chromosome
Source: BMC Biol. 2022 Sep 21;20:204. doi: 10.1186/s12915-022-01403-2 (PMC9490952; doi:10.1186/s12915-022-01403-2)
Supplement: Supplementary file 1 — Additional file 1. Zipped folder with fasta and interactive html piRNA cluster information for the A. latifasciata genome. The nomenclature is as follows: number-pirna-cluster_sex_B-presence (f, female; m, male; 0b, without B chromosome; 1b, with B chromosome). [file 12915_2022_1403_MOESM1_ESM.zip › 11_f0b.fasta]

>Location:NODE_117571_length_15591_cov_25.186710	Coordinate:5029	Reads:1	Hits:1	Allocated_reads:1	Strand:+
TGTGAATTACTCCCTTTGTTGTGTGTTAT
>Location:NODE_117571_length_15591_cov_25.186710	Coordinate:5129	Reads:1	Hits:1	Allocated_reads:1	Strand:+
TATTATTACAGACAGACTCCTTGGTTAT
>Location:NODE_117571_length_15591_cov_25.186710	Coordinate:5129	Reads:1	Hits:1	Allocated_reads:1	Strand:+
TATTATTACAGACAGACTCCTTGTTTAT
>Location:NODE_117571_length_15591_cov_25.186710	Coordinate:5136	Reads:1	Hits:1	Allocated_reads:1	Strand:-
GAGAAAACCATAAACAAGGAGTCTGTCTGT
>Location:NODE_117571_length_15591_cov_25.186710	Coordinate:5142	Reads:1	Hits:1	Allocated_reads:1	Strand:-
TGATGAGAAAACCATAAACAAGGAGTCT
>Location:NODE_117571_length_15591_cov_25.186710	Coordinate:5159	Reads:2	Hits:1	Allocated_reads:2	Strand:+
TTTTCTCATCAATAAATGGCCTATTGTCTCC
>Location:NODE_117571_length_15591_cov_25.186710	Coordinate:5160	Reads:1	Hits:1	Allocated_reads:1	Strand:+
TTTCTCATCAATAAATGGCCTATTGTCTC
>Location:NODE_117571_length_15591_cov_25.186710	Coordinate:5177	Reads:1	Hits:1	Allocated_reads:1	Strand:+
GCCTATTGTCTCCGGACACCGTGGGATT
>Location:NODE_117571_length_15591_cov_25.186710	Coordinate:5193	Reads:1	Hits:1	Allocated_reads:1	Strand:+
CACCGTGGGATTTAGTGTGGTGTCGTA
>Location:NODE_117571_length_15591_cov_25.186710	Coordinate:5242	Reads:1	Hits:1	Allocated_reads:1	Strand:-
ACAAATGTAATATTTATAGCAGTGTTCC
>Location:NODE_117571_length_15591_cov_25.186710	Coordinate:5247	Reads:1	Hits:1	Allocated_reads:1	Strand:-
TTCAGAGGACAAATGTAATATTTATAGCAGT
>Location:NODE_117571_length_15591_cov_25.186710	Coordinate:5249	Reads:2	Hits:1	Allocated_reads:2	Strand:-
TTCAGAGGACAAATGTAATATTTATAGCA
>Location:NODE_117571_length_15591_cov_25.186710	Coordinate:5256	Reads:1	Hits:1	Allocated_reads:1	Strand:-
AAAACACTATTTCAGAGGACAAATGTAATATT
>Location:NODE_117571_length_15591_cov_25.186710	Coordinate:5256	Reads:2	Hits:1	Allocated_reads:2	Strand:-
AAACACTATTTCAGAGGACAAATGTAATATT
>Location:NODE_117571_length_15591_cov_25.186710	Coordinate:5299	Reads:1	Hits:1	Allocated_reads:1	Strand:+
TCAAAAGTCAAAGCTGGGTGGGTGCCATT
>Location:NODE_117571_length_15591_cov_25.186710	Coordinate:5318	Reads:1	Hits:1	Allocated_reads:1	Strand:-
GAAAGGATTAAGCTACAATAAATGGCACCC
>Location:NODE_117571_length_15591_cov_25.186710	Coordinate:5319	Reads:1	Hits:1	Allocated_reads:1	Strand:-
AAAGGATTAAGCTACAATAAATGGCACC
>Location:NODE_117571_length_15591_cov_25.186710	Coordinate:5319	Reads:1	Hits:1	Allocated_reads:1	Strand:-
AAGGATTAAGCTACAATAAATGGCACC
>Location:NODE_117571_length_15591_cov_25.186710	Coordinate:5319	Reads:1	Hits:1	Allocated_reads:1	Strand:-
CAGGAAAGGATTAAGCTACAATAAATGGCACC
>Location:NODE_117571_length_15591_cov_25.186710	Coordinate:5319	Reads:1	Hits:1	Allocated_reads:1	Strand:-
GAAAGGATTAAGCTACAATAAATGGCACC
>Location:NODE_117571_length_15591_cov_25.186710	Coordinate:5319	Reads:1	Hits:1	Allocated_reads:1	Strand:-
GGAAAGGATTAAGCTACAATAAATGGCACC
>Location:NODE_117571_length_15591_cov_25.186710	Coordinate:5328	Reads:1	Hits:1	Allocated_reads:1	Strand:+
TATTGTAGCTTAATCCTTTCCTGCAGC
>Location:NODE_117571_length_15591_cov_25.186710	Coordinate:5333	Reads:1	Hits:1	Allocated_reads:1	Strand:+
TAGCTTAATCCTTTCCTGCAGCACAGAGA
>Location:NODE_117571_length_15591_cov_25.186710	Coordinate:5384	Reads:1	Hits:1	Allocated_reads:1	Strand:+
TTACATTTATTTGACAGCTGCTTTTATG
>Location:NODE_117571_length_15591_cov_25.186710	Coordinate:5420	Reads:1	Hits:1	Allocated_reads:1	Strand:+
TAGAGATTAACCCATAAGTGCATACAGC
>Location:NODE_117571_length_15591_cov_25.186710	Coordinate:5420	Reads:1	Hits:1	Allocated_reads:1	Strand:+
TAGAGATTAACCCATAAGTGCATACAGCGCT
>Location:NODE_117571_length_15591_cov_25.186710	Coordinate:5450	Reads:1	Hits:1	Allocated_reads:1	Strand:+
TTGGACGCTGTGCCGCACAAGTGTGTA
>Location:NODE_117571_length_15591_cov_25.186710	Coordinate:5465	Reads:1	Hits:1	Allocated_reads:1	Strand:+
CACAAGTGTGTATGTGTCTGGTTACAAAGC
>Location:NODE_117571_length_15591_cov_25.186710	Coordinate:5545	Reads:1	Hits:1	Allocated_reads:1	Strand:+
GTTATTGGCTATTAGATAAGTTTGGAAT
>Location:NODE_117571_length_15591_cov_25.186710	Coordinate:5547	Reads:1	Hits:1	Allocated_reads:1	Strand:+
TATTGGCTATTAGATAAGTTTGGAATAC
>Location:NODE_117571_length_15591_cov_25.186710	Coordinate:5556	Reads:1	Hits:1	Allocated_reads:1	Strand:+
TTAGATAAGTTTGGAATACATTGTGAAA
>Location:NODE_117571_length_15591_cov_25.186710	Coordinate:5561	Reads:1	Hits:1	Allocated_reads:1	Strand:+
TAAGTTTGGAATACATTGTGAAATC
>Location:NODE_117571_length_15591_cov_25.186710	Coordinate:5561	Reads:1	Hits:1	Allocated_reads:1	Strand:+
TAAGTTTGGAATACATTGTGAAATCATC
>Location:NODE_117571_length_15591_cov_25.186710	Coordinate:5561	Reads:2	Hits:1	Allocated_reads:2	Strand:+
TAAGTTTGGAATACATTGTGAAATCATCCT
>Location:NODE_117571_length_15591_cov_25.186710	Coordinate:5564	Reads:1	Hits:1	Allocated_reads:1	Strand:+
GTTTGGAATACATTGTGAAATCATCCTCTGA
>Location:NODE_117571_length_15591_cov_25.186710	Coordinate:5565	Reads:1	Hits:1	Allocated_reads:1	Strand:+
TTTGGAATACATTGTGAAATCATCCTCTGC
>Location:NODE_117571_length_15591_cov_25.186710	Coordinate:5565	Reads:10	Hits:1	Allocated_reads:10	Strand:+
TTTGGAATACATTGTGAAATCATCCTCTGA
>Location:NODE_117571_length_15591_cov_25.186710	Coordinate:5565	Reads:4	Hits:1	Allocated_reads:4	Strand:+
TTTGGAATACATTGTGAAATCATCCTCTGAA
>Location:NODE_117571_length_15591_cov_25.186710	Coordinate:5566	Reads:5	Hits:1	Allocated_reads:5	Strand:+
TTGGAATACATTGTGAAATCATCCTCTGA
>Location:NODE_117571_length_15591_cov_25.186710	Coordinate:5566	Reads:5	Hits:1	Allocated_reads:5	Strand:+
TTGGAATACATTGTGAAATCATCCTCTGAA
>Location:NODE_117571_length_15591_cov_25.186710	Coordinate:5566	Reads:1	Hits:1	Allocated_reads:1	Strand:+
TTGGAATACATTGTGAAATCATCCTCTGAAA
>Location:NODE_117571_length_15591_cov_25.186710	Coordinate:5572	Reads:1	Hits:1	Allocated_reads:1	Strand:+
TACATTGTGAAATCATCCTCTGAATTTGGT
>Location:NODE_117571_length_15591_cov_25.186710	Coordinate:5573	Reads:1	Hits:1	Allocated_reads:1	Strand:+
ACATTGTGAAATCATCCTCTGAATTTGGTC
>Location:NODE_117571_length_15591_cov_25.186710	Coordinate:5579	Reads:1	Hits:1	Allocated_reads:1	Strand:+
TGAAATCATCCTCTGAATTTGGTCAGT
>Location:NODE_117571_length_15591_cov_25.186710	Coordinate:5588	Reads:1	Hits:1	Allocated_reads:1	Strand:+
CCTCTGAATTTGGTCAGTTCACTTTTATT
>Location:NODE_117571_length_15591_cov_25.186710	Coordinate:5610	Reads:1	Hits:465	Allocated_reads:0.0021505376344086	Strand:-
TGTGATTTGGTGCTATATAAATAAAA
>Location:NODE_117571_length_15591_cov_25.186710	Coordinate:5610	Reads:1	Hits:19	Allocated_reads:0.0526315789473684	Strand:+
TTTTATTTATATAGCACCAAATCACAGCA
>Location:NODE_117571_length_15591_cov_25.186710	Coordinate:5616	Reads:1	Hits:8	Allocated_reads:0.125	Strand:+
TTATATAGCACCAAATCACAGCAACAGTT
>Location:NODE_117571_length_15591_cov_25.186710	Coordinate:5626	Reads:2	Hits:1	Allocated_reads:2	Strand:+
CCAAATCACAGCAACAGTTGCCTGAAGC
>Location:NODE_117571_length_15591_cov_25.186710	Coordinate:5627	Reads:1	Hits:1	Allocated_reads:1	Strand:+
CAAATCACAGCAACAGTTGCCTGAAGCC
>Location:NODE_117571_length_15591_cov_25.186710	Coordinate:5680	Reads:1	Hits:1	Allocated_reads:1	Strand:+
AGAGAAAGTAGAGAAAGCCCCAACAAT
>Location:NODE_117571_length_15591_cov_25.186710	Coordinate:5729	Reads:1	Hits:1	Allocated_reads:1	Strand:-
TCTGTTAATATGGTGGAAGACTGTCT
>Location:NODE_117571_length_15591_cov_25.186710	Coordinate:5732	Reads:1	Hits:1	Allocated_reads:1	Strand:-
GTGTCTGTTAATATGGTGGAAGACTG
>Location:NODE_117571_length_15591_cov_25.186710	Coordinate:5784	Reads:1	Hits:1	Allocated_reads:1	Strand:+
TCTGATCTGATTGCTCCATGAATCAAAGT
>Location:NODE_117571_length_15591_cov_25.186710	Coordinate:5804	Reads:1	Hits:1	Allocated_reads:1	Strand:-
CCTAATAACACTCAGCATTAACTTTGATT
>Location:NODE_117571_length_15591_cov_25.186710	Coordinate:5828	Reads:1	Hits:1	Allocated_reads:1	Strand:+
TTAGGGCATCATTTATCATTATTCTGGAAGT
>Location:NODE_117571_length_15591_cov_25.186710	Coordinate:5841	Reads:3	Hits:1	Allocated_reads:3	Strand:+
TATCATTATTCTGGAAGTGTCCTGAAAA
>Location:NODE_117571_length_15591_cov_25.186710	Coordinate:5843	Reads:1	Hits:1	Allocated_reads:1	Strand:+
TCATTATTCTGGAAGTGTCCTGAAAA
>Location:NODE_117571_length_15591_cov_25.186710	Coordinate:5848	Reads:1	Hits:1	Allocated_reads:1	Strand:-
TAATCACCAATTTTCAGGACACTTCCAGACC
>Location:NODE_117571_length_15591_cov_25.186710	Coordinate:5848	Reads:3	Hits:1	Allocated_reads:3	Strand:-
TAATCACCAATTTTCAGGACACTTCCAGAAT
>Location:NODE_117571_length_15591_cov_25.186710	Coordinate:5849	Reads:1	Hits:1	Allocated_reads:1	Strand:+
TTCTGGAAGTGTCCTGAAAATTGGTGAT
>Location:NODE_117571_length_15591_cov_25.186710	Coordinate:5850	Reads:1	Hits:1	Allocated_reads:1	Strand:-
TAATCACCAATTTTCAGGACACTTCCAGA
>Location:NODE_117571_length_15591_cov_25.186710	Coordinate:5856	Reads:1	Hits:1	Allocated_reads:1	Strand:-
ATATCCATAATCACCAATTTTCAGGACACT
>Location:NODE_117571_length_15591_cov_25.186710	Coordinate:5869	Reads:1	Hits:1	Allocated_reads:1	Strand:+
TTGGTGATTATGGATATTTATGCTGT
>Location:NODE_117571_length_15591_cov_25.186710	Coordinate:5869	Reads:1	Hits:1	Allocated_reads:1	Strand:+
TTGGTGATTATGGATATTTATGCTGTC
>Location:NODE_117571_length_15591_cov_25.186710	Coordinate:5869	Reads:1	Hits:1	Allocated_reads:1	Strand:+
TTGGTGATTATGGATATTTATGCTGTCA
>Location:NODE_117571_length_15591_cov_25.186710	Coordinate:5869	Reads:2	Hits:1	Allocated_reads:2	Strand:+
TTGGTGATTATGGATATTTATGCTGTCAT
>Location:NODE_117571_length_15591_cov_25.186710	Coordinate:5869	Reads:5	Hits:1	Allocated_reads:5	Strand:+
TTGGTGATTATGGATATTTATGCTGTCATT
>Location:NODE_117571_length_15591_cov_25.186710	Coordinate:5870	Reads:1	Hits:1	Allocated_reads:1	Strand:+
TGGTGATTATGGATATTTATGCTGTC
>Location:NODE_117571_length_15591_cov_25.186710	Coordinate:5877	Reads:1	Hits:1	Allocated_reads:1	Strand:+
TATGGATATTTATGCTGTCATTCCAGCT
>Location:NODE_117571_length_15591_cov_25.186710	Coordinate:5879	Reads:1	Hits:1	Allocated_reads:1	Strand:+
TGGATATTTATGCTGTCATTCCAGCTCA
>Location:NODE_117571_length_15591_cov_25.186710	Coordinate:5897	Reads:1	Hits:1	Allocated_reads:1	Strand:+
TTCCAGCTCATGTGTTAAACTACAGAAACAC
>Location:NODE_117571_length_15591_cov_25.186710	Coordinate:5907	Reads:1	Hits:1	Allocated_reads:1	Strand:+
TGTGTTAAACTACAGAAACACTTCTGAATT
>Location:NODE_117571_length_15591_cov_25.186710	Coordinate:5912	Reads:2	Hits:1	Allocated_reads:2	Strand:+
TAAACTACAGAAACACTTCTGAATTACCT
>Location:NODE_117571_length_15591_cov_25.186710	Coordinate:5917	Reads:1	Hits:1	Allocated_reads:1	Strand:+
TACAGAAACACTTCTGAATTACCTTTGAG
>Location:NODE_117571_length_15591_cov_25.186710	Coordinate:5917	Reads:1	Hits:1	Allocated_reads:1	Strand:+
TACAGAAACACTTCTGAATTACCTTTGAGACT
>Location:NODE_117571_length_15591_cov_25.186710	Coordinate:5928	Reads:1	Hits:1	Allocated_reads:1	Strand:+
TTCTGAATTACCTTTGAGACTCATTCAAA
>Location:NODE_117571_length_15591_cov_25.186710	Coordinate:5928	Reads:1	Hits:1	Allocated_reads:1	Strand:+
TTCTGAATTACCTTTGAGACTCATTCAAAA
>Location:NODE_117571_length_15591_cov_25.186710	Coordinate:5931	Reads:1	Hits:1	Allocated_reads:1	Strand:+
TGAATTACCTTTGAGACTCATTCAAA
>Location:NODE_117571_length_15591_cov_25.186710	Coordinate:5931	Reads:1	Hits:1	Allocated_reads:1	Strand:+
TGAATTACCTTTGAGACTCATTCAAAA
>Location:NODE_117571_length_15591_cov_25.186710	Coordinate:5935	Reads:1	Hits:1	Allocated_reads:1	Strand:+
TTACCTTTGAGACTCATTCAAAATGA
>Location:NODE_117571_length_15591_cov_25.186710	Coordinate:5935	Reads:1	Hits:1	Allocated_reads:1	Strand:+
TTACCTTTGAGACTCATTCAAGATGAA
>Location:NODE_117571_length_15591_cov_25.186710	Coordinate:5935	Reads:16	Hits:1	Allocated_reads:16	Strand:+
TTACCTTTGAGACTCATTCAAAATGAA
>Location:NODE_117571_length_15591_cov_25.186710	Coordinate:5935	Reads:3	Hits:1	Allocated_reads:3	Strand:+
TTACCTTTGAGACTCATTCAAAATGAAGA
>Location:NODE_117571_length_15591_cov_25.186710	Coordinate:5936	Reads:3	Hits:1	Allocated_reads:3	Strand:+
TACCTTTGAGACTCATTCAAAATGAA
>Location:NODE_117571_length_15591_cov_25.186710	Coordinate:5942	Reads:1	Hits:1	Allocated_reads:1	Strand:+
TGAGACTCATTCAAAATGAAGACTGTTTA
>Location:NODE_117571_length_15591_cov_25.186710	Coordinate:5957	Reads:1	Hits:1	Allocated_reads:1	Strand:+
ATGAAGACTGTTTATATAAAAAATGAAAA
>Location:NODE_117571_length_15591_cov_25.186710	Coordinate:5958	Reads:1	Hits:1	Allocated_reads:1	Strand:+
TGAAGACTGTTTATATAAAAAATG
>Location:NODE_117571_length_15591_cov_25.186710	Coordinate:5958	Reads:2	Hits:1	Allocated_reads:2	Strand:+
TGAAGACTGTTTATATAAAAAATGAA
>Location:NODE_117571_length_15591_cov_25.186710	Coordinate:5958	Reads:1	Hits:1	Allocated_reads:1	Strand:+
TGAAGACTGTTTATATAAAAAATGAAA
>Location:NODE_117571_length_15591_cov_25.186710	Coordinate:5958	Reads:1	Hits:1	Allocated_reads:1	Strand:+
TGAAGACTGTTTATATAAAAAATGAAAAT
>Location:NODE_117571_length_15591_cov_25.186710	Coordinate:5958	Reads:7	Hits:1	Allocated_reads:7	Strand:+
TGAAGACTGTTTATATAAAAAATGAAAATA
>Location:NODE_117571_length_15591_cov_25.186710	Coordinate:5958	Reads:1	Hits:1	Allocated_reads:1	Strand:+
TGAAGACTGTTTATATAAAAAATGAAAATACC
>Location:NODE_117571_length_15591_cov_25.186710	Coordinate:5959	Reads:2	Hits:1	Allocated_reads:2	Strand:+
GAAGACTGTTTATATAAAAAATGAAAATA
>Location:NODE_117571_length_15591_cov_25.186710	Coordinate:5959	Reads:1	Hits:1	Allocated_reads:1	Strand:+
GAAGACTGTTTATATAAAAAATGAAAATACC
>Location:NODE_117571_length_15591_cov_25.186710	Coordinate:5961	Reads:1	Hits:1	Allocated_reads:1	Strand:+
AGACTGTTTATATAAAAAATGAAAATA
>Location:NODE_117571_length_15591_cov_25.186710	Coordinate:5973	Reads:1	Hits:1	Allocated_reads:1	Strand:+
TAAAAAATGAAAATACCTTCTGCATCTGGA
>Location:NODE_117571_length_15591_cov_25.186710	Coordinate:5993	Reads:1	Hits:1	Allocated_reads:1	Strand:+
TGCATCTGGAAAGTGAGGCCATTGCTGA
>Location:NODE_117571_length_15591_cov_25.186710	Coordinate:5993	Reads:2	Hits:1	Allocated_reads:2	Strand:+
TGCATCTGGAAAGTGAGGCCATTGCTGAA
>Location:NODE_117571_length_15591_cov_25.186710	Coordinate:5993	Reads:2	Hits:1	Allocated_reads:2	Strand:+
TGCATCTGGAAAGTGAGGCCATTGCTGAAG
>Location:NODE_117571_length_15591_cov_25.186710	Coordinate:5997	Reads:1	Hits:1	Allocated_reads:1	Strand:+
TCTGGAAAGTGAGGCCATTGCTGAAGAGTT
>Location:NODE_117571_length_15591_cov_25.186710	Coordinate:5997	Reads:1	Hits:1	Allocated_reads:1	Strand:+
TCTGGAAAGTGAGGCCATTGCTGAAGAGTTT
>Location:NODE_117571_length_15591_cov_25.186710	Coordinate:5998	Reads:2	Hits:1	Allocated_reads:2	Strand:+
CTGGAAAGTGAGGCCATTGCTGAAGAGTT
>Location:NODE_117571_length_15591_cov_25.186710	Coordinate:5999	Reads:1	Hits:1	Allocated_reads:1	Strand:+
TGGAAAGTGAGGCCATTGCTGAAGAGTT
>Location:NODE_117571_length_15591_cov_25.186710	Coordinate:5999	Reads:1	Hits:1	Allocated_reads:1	Strand:+
TGGAAAGTGAGGCCATTGCTGAAGAGTTT
>Location:NODE_117571_length_15591_cov_25.186710	Coordinate:6004	Reads:1	Hits:1	Allocated_reads:1	Strand:+
AGTGAGGCCATTGCTGAAGAGTTTTGCTT
>Location:NODE_117571_length_15591_cov_25.186710	Coordinate:6032	Reads:1	Hits:1	Allocated_reads:1	Strand:+
TTCTCTCTAATGTTCAGCAGGGCACAACTC
>Location:NODE_117571_length_15591_cov_25.186710	Coordinate:6033	Reads:2	Hits:1	Allocated_reads:2	Strand:+
TCTCTCTAATGTTCAGCAGGGCACAAC
>Location:NODE_117571_length_15591_cov_25.186710	Coordinate:6033	Reads:4	Hits:1	Allocated_reads:4	Strand:+
TCTCTCTAATGTTCAGCAGGGCACAACTC
>Location:NODE_117571_length_15591_cov_25.186710	Coordinate:6035	Reads:1	Hits:1	Allocated_reads:1	Strand:+
TCTCTAATGTTCAGCAGGGCACAACTCCACT
>Location:NODE_117571_length_15591_cov_25.186710	Coordinate:6037	Reads:1	Hits:1	Allocated_reads:1	Strand:+
TCTAATGTTCAGCAGGGCACAACTCCACT
>Location:NODE_117571_length_15591_cov_25.186710	Coordinate:6054	Reads:1	Hits:1	Allocated_reads:1	Strand:-
TCAGACTTTGTTTTACAACCAGTGGAGTTGTG
>Location:NODE_117571_length_15591_cov_25.186710	Coordinate:6058	Reads:1	Hits:1	Allocated_reads:1	Strand:-
AGTCAGACTTTGTTTTACAACCAGTGGAGT
>Location:NODE_117571_length_15591_cov_25.186710	Coordinate:6058	Reads:1	Hits:1	Allocated_reads:1	Strand:-
CAGTCAGACTTTGTTTTACAACCAGTGGAGT
>Location:NODE_117571_length_15591_cov_25.186710	Coordinate:6060	Reads:1	Hits:1	Allocated_reads:1	Strand:+
TCCACTGGTTGTAAAACAAAGTCTGACA
>Location:NODE_117571_length_15591_cov_25.186710	Coordinate:6060	Reads:1	Hits:1	Allocated_reads:1	Strand:+
TCCACTGGTTGTAAAACAAAGTCTGACTG
>Location:NODE_117571_length_15591_cov_25.186710	Coordinate:6068	Reads:1	Hits:1	Allocated_reads:1	Strand:+
TTGTAAAACAAAGTCTGACTGCGT
>Location:NODE_117571_length_15591_cov_25.186710	Coordinate:6073	Reads:1	Hits:1	Allocated_reads:1	Strand:+
AAACAAAGTCTGACTGCGTGGAAGTC
>Location:NODE_117571_length_15591_cov_25.186710	Coordinate:6076	Reads:1	Hits:1	Allocated_reads:1	Strand:+
CAAAGTCTGACTGCGTGGAAGTCTATGA
>Location:NODE_117571_length_15591_cov_25.186710	Coordinate:6077	Reads:1	Hits:1	Allocated_reads:1	Strand:+
AAAGTCTGACTGCGTGGAAGTCTATGAGA
>Location:NODE_117571_length_15591_cov_25.186710	Coordinate:6081	Reads:1	Hits:1	Allocated_reads:1	Strand:+
TCTGACTGCGTGGAAGTCTATGAGACACTGA
>Location:NODE_117571_length_15591_cov_25.186710	Coordinate:6094	Reads:1	Hits:1	Allocated_reads:1	Strand:-
TATAGCATCAGTGTCTCATAGACTT
>Location:NODE_117571_length_15591_cov_25.186710	Coordinate:6095	Reads:1	Hits:1	Allocated_reads:1	Strand:-
AGATATAGCATCAGTGTCTCATAGACT
>Location:NODE_117571_length_15591_cov_25.186710	Coordinate:6096	Reads:1	Hits:1	Allocated_reads:1	Strand:-
AGATATAGCATCAGTGTCTCATAGAC
>Location:NODE_117571_length_15591_cov_25.186710	Coordinate:6109	Reads:1	Hits:1	Allocated_reads:1	Strand:+
TGATGCTATATCTCCCCTGATCTCTGCACT
>Location:NODE_117571_length_15591_cov_25.186710	Coordinate:6112	Reads:12	Hits:1	Allocated_reads:12	Strand:+
TGCTATATCTCCCCTGATCTCTGCACT
>Location:NODE_117571_length_15591_cov_25.186710	Coordinate:6112	Reads:1	Hits:1	Allocated_reads:1	Strand:+
TGCTATATCTCCCCTGATCTCTGCACTC
>Location:NODE_117571_length_15591_cov_25.186710	Coordinate:6112	Reads:1	Hits:1	Allocated_reads:1	Strand:+
TGCTATATCTCCCCTGATCTCTGCACTTGG
>Location:NODE_117571_length_15591_cov_25.186710	Coordinate:6112	Reads:3	Hits:1	Allocated_reads:3	Strand:+
TGCTATATCTCCCCTGATCTCTGCACTCGG
>Location:NODE_117571_length_15591_cov_25.186710	Coordinate:6112	Reads:1	Hits:1	Allocated_reads:1	Strand:+
TGCTATATCTCCCCTGATCTCTGCACTCGGT
>Location:NODE_117571_length_15591_cov_25.186710	Coordinate:6113	Reads:1	Hits:1	Allocated_reads:1	Strand:+
GCTATATCTCCCCTGATCTCTGCACTCGG
>Location:NODE_117571_length_15591_cov_25.186710	Coordinate:6124	Reads:1	Hits:1	Allocated_reads:1	Strand:-
GAGATTATTACCGAGTGCAGAGATCAGG
>Location:NODE_117571_length_15591_cov_25.186710	Coordinate:6125	Reads:1	Hits:1	Allocated_reads:1	Strand:-
TCAGAGATTATTACCGAGTGCAGAGATCAC
>Location:NODE_117571_length_15591_cov_25.186710	Coordinate:6129	Reads:1	Hits:1	Allocated_reads:1	Strand:+
TCTCTGCACTCGGTAATAATCTCTGATG
>Location:NODE_117571_length_15591_cov_25.186710	Coordinate:6129	Reads:1	Hits:1	Allocated_reads:1	Strand:+
TCTCTGCACTCGGTAATAATCTCTGATGAGT
>Location:NODE_117571_length_15591_cov_25.186710	Coordinate:6129	Reads:1	Hits:1	Allocated_reads:1	Strand:+
TCTCTGCACTCGGTAATAATCTCTGATGAGTT
>Location:NODE_117571_length_15591_cov_25.186710	Coordinate:6133	Reads:2	Hits:1	Allocated_reads:2	Strand:+
TGCACTCGGTAATAATCTCTGATGAGTT
>Location:NODE_117571_length_15591_cov_25.186710	Coordinate:6134	Reads:2	Hits:1	Allocated_reads:2	Strand:+
GCACTCGGTAATAATCTCTGATGAGTT
>Location:NODE_117571_length_15591_cov_25.186710	Coordinate:6137	Reads:1	Hits:1	Allocated_reads:1	Strand:+
CTCGGTAATAATCTCTGATGAGTT
>Location:NODE_117571_length_15591_cov_25.186710	Coordinate:6145	Reads:1	Hits:1	Allocated_reads:1	Strand:+
TAATCTCTGATGAGTTTAGTGTCTT
>Location:NODE_117571_length_15591_cov_25.186710	Coordinate:6145	Reads:1	Hits:1	Allocated_reads:1	Strand:+
TAATCTCTGATGAGTTTAGTGTCTTAT
>Location:NODE_117571_length_15591_cov_25.186710	Coordinate:6145	Reads:1	Hits:1	Allocated_reads:1	Strand:+
TAATCTCTGATGAGTTTAGTGTCTTATT
>Location:NODE_117571_length_15591_cov_25.186710	Coordinate:6174	Reads:1	Hits:1	Allocated_reads:1	Strand:-
TGAGAATCTGCCAAATGTGCTTTATT
>Location:NODE_117571_length_15591_cov_25.186710	Coordinate:6176	Reads:1	Hits:1	Allocated_reads:1	Strand:+
TAAAGCACATTTGGCAGATTCTCATT
>Location:NODE_117571_length_15591_cov_25.186710	Coordinate:6176	Reads:2	Hits:1	Allocated_reads:2	Strand:+
TAAAGCACATTTGGCAGATTCTCATTTTCT
>Location:NODE_117571_length_15591_cov_25.186710	Coordinate:6178	Reads:1	Hits:1	Allocated_reads:1	Strand:-
AAGAAAATGAGAATCTGCCAAATGTGCTT
>Location:NODE_117571_length_15591_cov_25.186710	Coordinate:6179	Reads:1	Hits:1	Allocated_reads:1	Strand:-
AAGAAAATGAGAATCTGCCAAATGTGCT
>Location:NODE_117571_length_15591_cov_25.186710	Coordinate:6183	Reads:2	Hits:1	Allocated_reads:2	Strand:+
CATTTGGCAGATTCTCATTTTCTTAAGTTA
>Location:NODE_117571_length_15591_cov_25.186710	Coordinate:6184	Reads:1	Hits:1	Allocated_reads:1	Strand:+
ATTTGGCAGATTCTCATTTTCTTAAGTT
>Location:NODE_117571_length_15591_cov_25.186710	Coordinate:6186	Reads:2	Hits:1	Allocated_reads:2	Strand:+
TTGGCAGATTCTCATTTTCTTAAGTTA
>Location:NODE_117571_length_15591_cov_25.186710	Coordinate:6186	Reads:1	Hits:1	Allocated_reads:1	Strand:+
TTGGCAGATTCTCATTTTCTTAAGTTATGGA
>Location:NODE_117571_length_15591_cov_25.186710	Coordinate:6187	Reads:1	Hits:1	Allocated_reads:1	Strand:+
TGGCAGATTCTCATTTTCTTAAGTTA
>Location:NODE_117571_length_15591_cov_25.186710	Coordinate:6187	Reads:2	Hits:1	Allocated_reads:2	Strand:+
TGGCAGATTCTCATTTTCTTAAGTTATGGA
>Location:NODE_117571_length_15591_cov_25.186710	Coordinate:6188	Reads:1	Hits:1	Allocated_reads:1	Strand:+
GGCAGATTCTCATTTTCTTAAGTTATGGA
>Location:NODE_117571_length_15591_cov_25.186710	Coordinate:6190	Reads:1	Hits:1	Allocated_reads:1	Strand:+
CAGATTCTCATTTTCTTAAGTTATGGAAC
>Location:NODE_117571_length_15591_cov_25.186710	Coordinate:6222	Reads:1	Hits:1	Allocated_reads:1	Strand:+
TAAAGTCATAGAAGATGATAAAGCAAAAC
>Location:NODE_117571_length_15591_cov_25.186710	Coordinate:6222	Reads:1	Hits:1	Allocated_reads:1	Strand:+
TAAAGTCATAGAAGATGATAAAGCAAAACC
>Location:NODE_117571_length_15591_cov_25.186710	Coordinate:6222	Reads:4	Hits:1	Allocated_reads:4	Strand:+
TAAAGTCATAGAAGATGATAAAGCAAAACCT
>Location:NODE_117571_length_15591_cov_25.186710	Coordinate:6248	Reads:1	Hits:1	Allocated_reads:1	Strand:-
GTAGACTATCCCCTCCCTAAGGTT
>Location:NODE_117571_length_15591_cov_25.186710	Coordinate:6259	Reads:1	Hits:1	Allocated_reads:1	Strand:-
TAGCACAGGGCAGTGTAGACTATCCCC
>Location:NODE_117571_length_15591_cov_25.186710	Coordinate:6292	Reads:1	Hits:1	Allocated_reads:1	Strand:+
TAACACAACTTAATGGCCTCTGGAA
>Location:NODE_117571_length_15591_cov_25.186710	Coordinate:6292	Reads:2	Hits:1	Allocated_reads:2	Strand:+
TAACACAACTTAATGGCCTCTGGCA
>Location:NODE_117571_length_15591_cov_25.186710	Coordinate:6292	Reads:1	Hits:1	Allocated_reads:1	Strand:+
TAACACAACTTAATGGCCTCTGGCATT
>Location:NODE_117571_length_15591_cov_25.186710	Coordinate:6292	Reads:3	Hits:1	Allocated_reads:3	Strand:+
TAACACAACTTAATGGCCTCTGGCAAC
>Location:NODE_117571_length_15591_cov_25.186710	Coordinate:6292	Reads:12	Hits:1	Allocated_reads:12	Strand:+
TAACACAACTTAATGGCCTCTGGCAACA
>Location:NODE_117571_length_15591_cov_25.186710	Coordinate:6292	Reads:6	Hits:1	Allocated_reads:6	Strand:+
TAACACAACTTAATGGCCTCTGGCAACATT
>Location:NODE_117571_length_15591_cov_25.186710	Coordinate:6328	Reads:1	Hits:1	Allocated_reads:1	Strand:+
CAAATTTAATAATTTAATCCCCTGAGAA
>Location:NODE_117571_length_15591_cov_25.186710	Coordinate:6342	Reads:1	Hits:1	Allocated_reads:1	Strand:+
TAATCCCCTGAGAATATTTTGTTTTCTGAC
>Location:NODE_117571_length_15591_cov_25.186710	Coordinate:6343	Reads:1	Hits:1	Allocated_reads:1	Strand:+
AATCCCCTGAGAATATTTTGTTTTCTGACC
>Location:NODE_117571_length_15591_cov_25.186710	Coordinate:6344	Reads:1	Hits:1	Allocated_reads:1	Strand:+
ATCCCCTGAGAATATTTTGTTTTCTGACC
>Location:NODE_117571_length_15591_cov_25.186710	Coordinate:6344	Reads:1	Hits:1	Allocated_reads:1	Strand:+
ATCCCCTGAGAATATTTTGTTTTCTGACCT
>Location:NODE_117571_length_15591_cov_25.186710	Coordinate:6345	Reads:1	Hits:1	Allocated_reads:1	Strand:+
TCCCCTGAGAATATTTTGTTTTCTGACC
>Location:NODE_117571_length_15591_cov_25.186710	Coordinate:6347	Reads:1	Hits:1	Allocated_reads:1	Strand:-
AAAAGGTCAGAAAACAAAATATTCTCAGGG
>Location:NODE_117571_length_15591_cov_25.186710	Coordinate:6347	Reads:2	Hits:1	Allocated_reads:2	Strand:-
AAGGTCAGAAAACAAAATATTCTCAGGG
>Location:NODE_117571_length_15591_cov_25.186710	Coordinate:6366	Reads:2	Hits:1	Allocated_reads:2	Strand:+
TCTGACCTTTTAGTTTTTTGCACTACT
>Location:NODE_117571_length_15591_cov_25.186710	Coordinate:6377	Reads:1	Hits:1	Allocated_reads:1	Strand:-
TCGGCTGATATATGCAGTAGTGCAAAAAACT
>Location:NODE_117571_length_15591_cov_25.186710	Coordinate:6400	Reads:5	Hits:1	Allocated_reads:5	Strand:+
TCAGCCGAAATATGGTGTAGAATGTGTGC
>Location:NODE_117571_length_15591_cov_25.186710	Coordinate:6400	Reads:1	Hits:1	Allocated_reads:1	Strand:+
TCAGCCGAAATATGGTGTAGAATGTGTGCT
>Location:NODE_117571_length_15591_cov_25.186710	Coordinate:6400	Reads:7	Hits:1	Allocated_reads:7	Strand:+
TCAGCCGAAATATGGTGTAGAATGTGTGCTCC
>Location:NODE_117571_length_15591_cov_25.186710	Coordinate:6400	Reads:1	Hits:1	Allocated_reads:1	Strand:+
TCAGCCGAAATATGGTGTAGAATGTGTGCTCCT
>Location:NODE_117571_length_15591_cov_25.186710	Coordinate:6402	Reads:2	Hits:1	Allocated_reads:2	Strand:+
AGCCGAAATATGGTGTAGAATGTGTGCTCC
>Location:NODE_117571_length_15591_cov_25.186710	Coordinate:6410	Reads:1	Hits:1	Allocated_reads:1	Strand:+
TATGGTGTAGAATGTGTGCTCCTTAGCAGT
>Location:NODE_117571_length_15591_cov_25.186710	Coordinate:6411	Reads:1	Hits:1	Allocated_reads:1	Strand:+
ATGGTGTAGAATGTGTGCTCCTTAGC
>Location:NODE_117571_length_15591_cov_25.186710	Coordinate:6411	Reads:4	Hits:1	Allocated_reads:4	Strand:+
ATGGTGTAGAATGTGTGCTCCTTAGCAGT
>Location:NODE_117571_length_15591_cov_25.186710	Coordinate:6412	Reads:3	Hits:1	Allocated_reads:3	Strand:+
TGGTGTAGAATGTGTGCTCCTTAGCAGT
>Location:NODE_117571_length_15591_cov_25.186710	Coordinate:6412	Reads:1	Hits:1	Allocated_reads:1	Strand:+
TGGTGTAGAATGTGTGCTCCTTAGCAGTGATGT
>Location:NODE_117571_length_15591_cov_25.186710	Coordinate:6414	Reads:1	Hits:1	Allocated_reads:1	Strand:+
GTGTAGAATGTGTGCTCCTTAGCA
>Location:NODE_117571_length_15591_cov_25.186710	Coordinate:6414	Reads:1	Hits:1	Allocated_reads:1	Strand:+
GTGTAGAATGTGTGCTCCTTAGCAGTGA
>Location:NODE_117571_length_15591_cov_25.186710	Coordinate:6415	Reads:1	Hits:1	Allocated_reads:1	Strand:+
TGTAGAATGTGTGCTCCTTAGCAGTGATG
>Location:NODE_117571_length_15591_cov_25.186710	Coordinate:6417	Reads:1	Hits:1	Allocated_reads:1	Strand:+
TAGAATGTGTGCTCCTTAGCAGTGATGTGTTGGTA
>Location:NODE_117571_length_15591_cov_25.186710	Coordinate:6429	Reads:1	Hits:1	Allocated_reads:1	Strand:-
TAATATACCAACACATCACTGCTAAGGA
>Location:NODE_117571_length_15591_cov_25.186710	Coordinate:6434	Reads:1	Hits:1	Allocated_reads:1	Strand:-
TAGGTTAATATACCAACACATCACTGCT
>Location:NODE_117571_length_15591_cov_25.186710	Coordinate:6436	Reads:1	Hits:1	Allocated_reads:1	Strand:-
TAGGTTAATATACCAACACATCACTG
>Location:NODE_117571_length_15591_cov_25.186710	Coordinate:6452	Reads:11	Hits:1	Allocated_reads:11	Strand:+
TATTAACCTAAGCAATCAGAATATTAACT
>Location:NODE_117571_length_15591_cov_25.186710	Coordinate:6478	Reads:1	Hits:1	Allocated_reads:1	Strand:-
ACTTACAACAACTACCAAAATCAAAAAGT
>Location:NODE_117571_length_15591_cov_25.186710	Coordinate:6487	Reads:1	Hits:1	Allocated_reads:1	Strand:+
TTTTGGTAGTTGTTGTAAGTTTTGGCAACGA
>Location:NODE_117571_length_15591_cov_25.186710	Coordinate:6493	Reads:1	Hits:1	Allocated_reads:1	Strand:+
TAGTTGTTGTAAGTTTTGGCAACGAGCAGA
>Location:NODE_117571_length_15591_cov_25.186710	Coordinate:6497	Reads:1	Hits:1	Allocated_reads:1	Strand:+
TGTTGTAAGTTTTGGCAACGAGCAGAC
>Location:NODE_117571_length_15591_cov_25.186710	Coordinate:6497	Reads:1	Hits:1	Allocated_reads:1	Strand:+
TGTTGTAAGTTTTGGCAACGAGCAGACA
>Location:NODE_117571_length_15591_cov_25.186710	Coordinate:6499	Reads:1	Hits:1	Allocated_reads:1	Strand:+
TTGTAAGTTTTGGCAACGAGCAGAC
>Location:NODE_117571_length_15591_cov_25.186710	Coordinate:6502	Reads:2	Hits:1	Allocated_reads:2	Strand:+
TAAGTTTTGGCAACGAGCAGACAGCAAAC
>Location:NODE_117571_length_15591_cov_25.186710	Coordinate:6504	Reads:1	Hits:1	Allocated_reads:1	Strand:+
AGTTTTGGCAACGAGCAGACAGCAAAC
>Location:NODE_117571_length_15591_cov_25.186710	Coordinate:6508	Reads:1	Hits:1	Allocated_reads:1	Strand:+
TTGGCAACGAGCAGACAGCAAACTGCGT
>Location:NODE_117571_length_15591_cov_25.186710	Coordinate:6535	Reads:2	Hits:1	Allocated_reads:2	Strand:+
TCATCGAAACTGACAAACACAAATAAATG
>Location:NODE_117571_length_15591_cov_25.186710	Coordinate:6535	Reads:3	Hits:1	Allocated_reads:3	Strand:+
TCATCGAAACTGACAAACACAAATAAATGT
>Location:NODE_117571_length_15591_cov_25.186710	Coordinate:6535	Reads:6	Hits:1	Allocated_reads:6	Strand:+
TCATCGAAACTGACAAACACAAATAAATGTT
>Location:NODE_117571_length_15591_cov_25.186710	Coordinate:6536	Reads:1	Hits:1	Allocated_reads:1	Strand:+
CATCGAAACTGACAAACACAAATAAATG
>Location:NODE_117571_length_15591_cov_25.186710	Coordinate:6537	Reads:1	Hits:1	Allocated_reads:1	Strand:+
ATCGAAACTGACAAACACAAATAAATGT
>Location:NODE_117571_length_15591_cov_25.186710	Coordinate:6538	Reads:6	Hits:1	Allocated_reads:6	Strand:+
TCGAAACTGACAAACACAAATAAATGTT
>Location:NODE_117571_length_15591_cov_25.186710	Coordinate:6556	Reads:1	Hits:1	Allocated_reads:1	Strand:-
TTTGGAGAAAAAAAAAAGAACATTTATT
>Location:NODE_117571_length_15591_cov_25.186710	Coordinate:6557	Reads:1	Hits:1	Allocated_reads:1	Strand:+
ATAAATGTTCTTTTTTTTTTCTCCAAAGAGT
>Location:NODE_117571_length_15591_cov_25.186710	Coordinate:6559	Reads:1	Hits:1	Allocated_reads:1	Strand:+
AAATGTTCTTTTTTTTTTCTCCAAAGAGT
>Location:NODE_117571_length_15591_cov_25.186710	Coordinate:6560	Reads:1	Hits:1	Allocated_reads:1	Strand:+
AATGTTCTTTTTTTTTTCTCCAAAGAGTT
>Location:NODE_117571_length_15591_cov_25.186710	Coordinate:6573	Reads:1	Hits:1	Allocated_reads:1	Strand:-
CACGGGTCTAACTTTAACTCTTTGGAGAAAA
>Location:NODE_117571_length_15591_cov_25.186710	Coordinate:6575	Reads:2	Hits:1	Allocated_reads:2	Strand:-
CACGGGTCTAACTTTAACTCTTTGGAGAA
>Location:NODE_117571_length_15591_cov_25.186710	Coordinate:6580	Reads:1	Hits:1	Allocated_reads:1	Strand:+
CAAAGAGTTAAAGTTAGACCCGTGGTTAAACCT
>Location:NODE_117571_length_15591_cov_25.186710	Coordinate:6588	Reads:1	Hits:1	Allocated_reads:1	Strand:+
TAAAGTTAGACCCGTGGTTAAACCTTAAAT
>Location:NODE_117571_length_15591_cov_25.186710	Coordinate:6590	Reads:1	Hits:1	Allocated_reads:1	Strand:+
AAGTTAGACCCGTGGTTAAACCTTAAATGGT
>Location:NODE_117571_length_15591_cov_25.186710	Coordinate:6591	Reads:1	Hits:1	Allocated_reads:1	Strand:+
AGTTAGACCCGTGGTTAAACCTTAAAT
>Location:NODE_117571_length_15591_cov_25.186710	Coordinate:6592	Reads:2	Hits:1	Allocated_reads:2	Strand:+
GTTAGACCCGTGGTTAAACCTTAAATGGT
>Location:NODE_117571_length_15591_cov_25.186710	Coordinate:6594	Reads:5	Hits:1	Allocated_reads:5	Strand:+
TAGACCCGTGGTTAAACCTTAAATGGTT
>Location:NODE_117571_length_15591_cov_25.186710	Coordinate:6594	Reads:1	Hits:1	Allocated_reads:1	Strand:+
TAGACCCGTGGTTAAACCTTAAATGGTTA
>Location:NODE_117571_length_15591_cov_25.186710	Coordinate:6594	Reads:1	Hits:1	Allocated_reads:1	Strand:+
TAGACCCGTGGTTAAACCTTAAATGGTTAAA
>Location:NODE_117571_length_15591_cov_25.186710	Coordinate:6594	Reads:1	Hits:1	Allocated_reads:1	Strand:+
TAGACCCGTGGTTAAACCTTAAATGGTTTGC
>Location:NODE_117571_length_15591_cov_25.186710	Coordinate:6594	Reads:1	Hits:1	Allocated_reads:1	Strand:+
TAGACCCGTGGTTAAACCTTAAATGGTTAAATC
>Location:NODE_117571_length_15591_cov_25.186710	Coordinate:6618	Reads:1	Hits:1	Allocated_reads:1	Strand:-
ATGAGTTCTACAGAGTGTTATGGATTTAACC
>Location:NODE_117571_length_15591_cov_25.186710	Coordinate:6623	Reads:1	Hits:1	Allocated_reads:1	Strand:-
TAATGAGTTCTACAGAGTGTTATGGATT
>Location:NODE_117571_length_15591_cov_25.186710	Coordinate:6625	Reads:1	Hits:1	Allocated_reads:1	Strand:+
TCCATAACACTCTGTAGAACTCATTACT
>Location:NODE_117571_length_15591_cov_25.186710	Coordinate:6625	Reads:1	Hits:1	Allocated_reads:1	Strand:+
TCCATAACACTCTGTAGAACTCATTACTG
>Location:NODE_117571_length_15591_cov_25.186710	Coordinate:6672	Reads:2	Hits:1	Allocated_reads:2	Strand:+
TATTAAAATATTTTTAATCTCTGTGGGCAC
>Location:NODE_117571_length_15591_cov_25.186710	Coordinate:6672	Reads:1	Hits:1	Allocated_reads:1	Strand:+
TATTAAAATATTTTTAATCTCTGTGGGCACC
>Location:NODE_117571_length_15591_cov_25.186710	Coordinate:6674	Reads:2	Hits:1	Allocated_reads:2	Strand:+
TTAAAATATTTTTAATCTCTGTGGGCACC
>Location:NODE_117571_length_15591_cov_25.186710	Coordinate:6674	Reads:1	Hits:1	Allocated_reads:1	Strand:+
TTAAAATATTTTTAATCTCTGTGGGCACCA
>Location:NODE_117571_length_15591_cov_25.186710	Coordinate:6681	Reads:1	Hits:1	Allocated_reads:1	Strand:+
ATTTTTAATCTCTGTGGGCACCAGAA
>Location:NODE_117571_length_15591_cov_25.186710	Coordinate:6683	Reads:1	Hits:1	Allocated_reads:1	Strand:+
TTTTAATCTCTGTGGGCACCAGAACACATTAGA
>Location:NODE_117571_length_15591_cov_25.186710	Coordinate:6684	Reads:1	Hits:1	Allocated_reads:1	Strand:+
TTTAATCTCTGTGGGCACCAGAACACA
>Location:NODE_117571_length_15591_cov_25.186710	Coordinate:6685	Reads:1	Hits:1	Allocated_reads:1	Strand:+
TTAATCTCTGTGGGCACCAGAACACATT
>Location:NODE_117571_length_15591_cov_25.186710	Coordinate:6686	Reads:1	Hits:1	Allocated_reads:1	Strand:+
TAATCTCTGTGGGCACCAGAACACA
>Location:NODE_117571_length_15591_cov_25.186710	Coordinate:6686	Reads:1	Hits:1	Allocated_reads:1	Strand:+
TAATCTCTGTGGGCACCAGAACACATTAG
>Location:NODE_117571_length_15591_cov_25.186710	Coordinate:6686	Reads:1	Hits:1	Allocated_reads:1	Strand:+
TAATCTCTGTGGGCACCAGAACACATTATT
>Location:NODE_117571_length_15591_cov_25.186710	Coordinate:6686	Reads:3	Hits:1	Allocated_reads:3	Strand:+
TAATCTCTGTGGGCACCAGAACACATTAGA
>Location:NODE_117571_length_15591_cov_25.186710	Coordinate:6696	Reads:1	Hits:1	Allocated_reads:1	Strand:+
GGGCACCAGAACACATTAGATAGTTTGA
>Location:NODE_117571_length_15591_cov_25.186710	Coordinate:6697	Reads:2	Hits:1	Allocated_reads:2	Strand:-
TCTCAAACTATCTAATGTGTTCTGGTGCC
>Location:NODE_117571_length_15591_cov_25.186710	Coordinate:6719	Reads:6	Hits:1	Allocated_reads:6	Strand:+
TTTGAGAAATGTCAGACAGCTTCAAACT
>Location:NODE_117571_length_15591_cov_25.186710	Coordinate:6720	Reads:1	Hits:1	Allocated_reads:1	Strand:+
TTGAGAAATGTCAGACAGCTTCAAACT
>Location:NODE_117571_length_15591_cov_25.186710	Coordinate:6721	Reads:1	Hits:1	Allocated_reads:1	Strand:+
TGAGAAATGTCAGACAGCTTCAAACT
>Location:NODE_117571_length_15591_cov_25.186710	Coordinate:6728	Reads:1	Hits:1	Allocated_reads:1	Strand:+
TGTCAGACAGCTTCAAACTTGATGAACCT
>Location:NODE_117571_length_15591_cov_25.186710	Coordinate:6747	Reads:1	Hits:1	Allocated_reads:1	Strand:+
TGATGAACCTCCTAACCAAATAAAACC
>Location:NODE_117571_length_15591_cov_25.186710	Coordinate:6747	Reads:2	Hits:1	Allocated_reads:2	Strand:+
TGATGAACCTCCTAACCAAATAAAACCC
>Location:NODE_117571_length_15591_cov_25.186710	Coordinate:6750	Reads:2	Hits:1	Allocated_reads:2	Strand:+
TGAACCTCCTAACCAAATAAAACCCTACC
>Location:NODE_117571_length_15591_cov_25.186710	Coordinate:6756	Reads:1	Hits:1	Allocated_reads:1	Strand:+
TCCTAACCAAATAAAACCCTACCCCATACT
>Location:NODE_117571_length_15591_cov_25.186710	Coordinate:6790	Reads:2	Hits:1	Allocated_reads:2	Strand:-
CACCAGTTCATTGATAACCCATGTAGG
>Location:NODE_117571_length_15591_cov_25.186710	Coordinate:6804	Reads:1	Hits:1	Allocated_reads:1	Strand:+
CAATGAACTGGTGGATTTTAAGGTC
>Location:NODE_117571_length_15591_cov_25.186710	Coordinate:6804	Reads:3	Hits:1	Allocated_reads:3	Strand:+
CAATGAACTGGTGGATTTTAAGGTCCATC
>Location:NODE_117571_length_15591_cov_25.186710	Coordinate:6805	Reads:4	Hits:1	Allocated_reads:4	Strand:+
AATGAACTGGTGGATTTTAAGGTCCATC
>Location:NODE_117571_length_15591_cov_25.186710	Coordinate:6807	Reads:1	Hits:1	Allocated_reads:1	Strand:+
TGAACTGGTGGATTTTAAGGTCCATC
>Location:NODE_117571_length_15591_cov_25.186710	Coordinate:6823	Reads:1	Hits:1	Allocated_reads:1	Strand:+
AAGGTCCATCTGTTTTATTTTGCTGTTAT
>Location:NODE_117571_length_15591_cov_25.186710	Coordinate:6830	Reads:1	Hits:1	Allocated_reads:1	Strand:-
AAGGAAAATAACAGCAAAATAAAACAGAT
>Location:NODE_117571_length_15591_cov_25.186710	Coordinate:6843	Reads:1	Hits:1	Allocated_reads:1	Strand:+
TGCTGTTATTTTCCTTACATTTATCTC
>Location:NODE_117571_length_15591_cov_25.186710	Coordinate:6843	Reads:1	Hits:1	Allocated_reads:1	Strand:+
TGCTGTTATTTTCCTTACATTTATCTCC
>Location:NODE_117571_length_15591_cov_25.186710	Coordinate:6843	Reads:2	Hits:1	Allocated_reads:2	Strand:+
TGCTGTTATTTTCCTTACATTTATCTCCATT
>Location:NODE_117571_length_15591_cov_25.186710	Coordinate:6875	Reads:1	Hits:1	Allocated_reads:1	Strand:+
AGGAAAATAGAAAATCTTCTAACAGAAAA
>Location:NODE_117571_length_15591_cov_25.186710	Coordinate:6887	Reads:3	Hits:1	Allocated_reads:3	Strand:-
TAGTATCATACATTTTTTCTGTTAGAAGATT
>Location:NODE_117571_length_15591_cov_25.186710	Coordinate:6888	Reads:1	Hits:1	Allocated_reads:1	Strand:-
TAGTATCATACATTTTTTCTGTTAGAAGAT
>Location:NODE_117571_length_15591_cov_25.186710	Coordinate:6889	Reads:4	Hits:1	Allocated_reads:4	Strand:-
TAGTATCATACATTTTTTCTGTTAGAAGA
>Location:NODE_117571_length_15591_cov_25.186710	Coordinate:6892	Reads:2	Hits:1	Allocated_reads:2	Strand:-
TAGTATCATACATTTTTTCTGTTAGA
>Location:NODE_117571_length_15591_cov_25.186710	Coordinate:6908	Reads:7	Hits:1	Allocated_reads:7	Strand:+
TATGATACTATTCATTAGTTAAGCTGAGG
>Location:NODE_117571_length_15591_cov_25.186710	Coordinate:6908	Reads:4	Hits:1	Allocated_reads:4	Strand:+
TATGATACTATTCATTAGTTAAGCTGAGGT
>Location:NODE_117571_length_15591_cov_25.186710	Coordinate:6908	Reads:1	Hits:1	Allocated_reads:1	Strand:+
TATGATACTATTCATTAGTTAAGCTGAGGTT
>Location:NODE_117571_length_15591_cov_25.186710	Coordinate:6938	Reads:1	Hits:1	Allocated_reads:1	Strand:+
TTGGAGTTCCTCAGAGATCCACTCTG
>Location:NODE_117571_length_15591_cov_25.186710	Coordinate:6939	Reads:1	Hits:1	Allocated_reads:1	Strand:+
TGGAGTTCCTCAGAGATCCACTCTGGGT
>Location:NODE_117571_length_15591_cov_25.186710	Coordinate:6975	Reads:1	Hits:5	Allocated_reads:0.2	Strand:-
AAGCAAAAAACAAACAAACAAACAAAA
>Location:NODE_117571_length_15591_cov_25.186710	Coordinate:6985	Reads:1	Hits:1	Allocated_reads:1	Strand:-
TTATACAAAAAGCAAAAAACAAACAA
>Location:NODE_117571_length_15591_cov_25.186710	Coordinate:7001	Reads:2	Hits:1	Allocated_reads:2	Strand:+
TTTTGTATAAATTGTTCATCACTACTGTAACC
>Location:NODE_117571_length_15591_cov_25.186710	Coordinate:7010	Reads:1	Hits:1	Allocated_reads:1	Strand:-
ACAGTGGTTACAGTAGTGATGAACAATT
>Location:NODE_117571_length_15591_cov_25.186710	Coordinate:7011	Reads:1	Hits:1	Allocated_reads:1	Strand:-
CACAGTGGTTACAGTAGTGATGAACAAT
>Location:NODE_117571_length_15591_cov_25.186710	Coordinate:7011	Reads:1	Hits:1	Allocated_reads:1	Strand:-
TACACAGTGGTTACAGTAGTGATGAACAAT
>Location:NODE_117571_length_15591_cov_25.186710	Coordinate:7012	Reads:1	Hits:1	Allocated_reads:1	Strand:+
TTGTTCATCACTACTGTAACCACTGT
>Location:NODE_117571_length_15591_cov_25.186710	Coordinate:7012	Reads:3	Hits:1	Allocated_reads:3	Strand:+
TTGTTCATCACTACTGTAACCACTGTGT
>Location:NODE_117571_length_15591_cov_25.186710	Coordinate:7012	Reads:1	Hits:1	Allocated_reads:1	Strand:+
TTGTTCATCACTACTGTAACCACTGTGTA
>Location:NODE_117571_length_15591_cov_25.186710	Coordinate:7028	Reads:1	Hits:1	Allocated_reads:1	Strand:+
TAACCACTGTGTATGTATGATAATCTTT
>Location:NODE_117571_length_15591_cov_25.186710	Coordinate:7035	Reads:1	Hits:1	Allocated_reads:1	Strand:+
TGTGTATGTATGATAATCTTTTGAAAACT
>Location:NODE_117571_length_15591_cov_25.186710	Coordinate:7035	Reads:1	Hits:1	Allocated_reads:1	Strand:+
TGTGTATGTATGATAATCTTTTGAAAACTT
>Location:NODE_117571_length_15591_cov_25.186710	Coordinate:7040	Reads:1	Hits:1	Allocated_reads:1	Strand:+
ATGTATGATAATCTTTTGAAAACTTTTT
>Location:NODE_117571_length_15591_cov_25.186710	Coordinate:7079	Reads:1	Hits:1	Allocated_reads:1	Strand:+
TATTAGGATGTGAACAAAACAAAATACA
>Location:NODE_117571_length_15591_cov_25.186710	Coordinate:7082	Reads:1	Hits:1	Allocated_reads:1	Strand:+
TAGGATGTGAACAAAACAAAATACA
>Location:NODE_117571_length_15591_cov_25.186710	Coordinate:7082	Reads:2	Hits:1	Allocated_reads:2	Strand:+
TAGGATGTGAACAAAACAAAATACAAC
>Location:NODE_117571_length_15591_cov_25.186710	Coordinate:7082	Reads:5	Hits:1	Allocated_reads:5	Strand:+
TAGGATGTGAACAAAACAAAATACAACC
>Location:NODE_117571_length_15591_cov_25.186710	Coordinate:7082	Reads:5	Hits:1	Allocated_reads:5	Strand:+
TAGGATGTGAACAAAACAAAATACAACCC
>Location:NODE_117571_length_15591_cov_25.186710	Coordinate:7082	Reads:2	Hits:1	Allocated_reads:2	Strand:+
TAGGATGTGAACAAAACAAAATACAACCCT
>Location:NODE_117571_length_15591_cov_25.186710	Coordinate:7087	Reads:1	Hits:1	Allocated_reads:1	Strand:-
CTAGGGTTGTATTTTGTTTTGTTCACA
>Location:NODE_117571_length_15591_cov_25.186710	Coordinate:7087	Reads:1	Hits:1	Allocated_reads:1	Strand:+
TGTGAACAAAACAAAATACAACCCTAGC
>Location:NODE_117571_length_15591_cov_25.186710	Coordinate:7097	Reads:1	Hits:1	Allocated_reads:1	Strand:+
ACAAAATACAACCCTAGCTACTCTGTAACT
>Location:NODE_117571_length_15591_cov_25.186710	Coordinate:7116	Reads:1	Hits:1	Allocated_reads:1	Strand:-
TCATCCAACATGTCACTAGTTACAGAGT
>Location:NODE_117571_length_15591_cov_25.186710	Coordinate:7133	Reads:2	Hits:1	Allocated_reads:2	Strand:+
ATGTTGGATGATCAAACCTTGAAAATCAAAAGTG
>Location:NODE_117571_length_15591_cov_25.186710	Coordinate:7134	Reads:1	Hits:1	Allocated_reads:1	Strand:+
TGTTGGATGATCAAACCTTGAAAATT
>Location:NODE_117571_length_15591_cov_25.186710	Coordinate:7150	Reads:1	Hits:1	Allocated_reads:1	Strand:-
AACTGAAATACACTTTTGATTTTCAAG
>Location:NODE_117571_length_15591_cov_25.186710	Coordinate:7167	Reads:1	Hits:1	Allocated_reads:1	Strand:+
TATTTCAGTTTCAGGTCAGTGCGTA
>Location:NODE_117571_length_15591_cov_25.186710	Coordinate:7167	Reads:2	Hits:1	Allocated_reads:2	Strand:+
TATTTCAGTTTCAGGTCAGTGCGTATGTA
>Location:NODE_117571_length_15591_cov_25.186710	Coordinate:7170	Reads:1	Hits:1	Allocated_reads:1	Strand:-
ATACATACGCACTGACCTGAAACTGAA
>Location:NODE_117571_length_15591_cov_25.186710	Coordinate:7176	Reads:1	Hits:1	Allocated_reads:1	Strand:-
ACAGCATACATACGCACTGACCTGAA
>Location:NODE_117571_length_15591_cov_25.186710	Coordinate:7178	Reads:1	Hits:1	Allocated_reads:1	Strand:-
ATATACAGCATACATACGCACTGACCTG
>Location:NODE_117571_length_15591_cov_25.186710	Coordinate:7214	Reads:3	Hits:1	Allocated_reads:3	Strand:-
ACGATTCTCATAAGGGCTGAAAATGCTAATA
>Location:NODE_117571_length_15591_cov_25.186710	Coordinate:7214	Reads:2	Hits:1	Allocated_reads:2	Strand:-
GATTCTCATAAGGGCTGAAAATGCTAATA
>Location:NODE_117571_length_15591_cov_25.186710	Coordinate:7218	Reads:1	Hits:1	Allocated_reads:1	Strand:-
ACGATTCTCATAAGGGCTGAAAATGCT
>Location:NODE_117571_length_15591_cov_25.186710	Coordinate:7223	Reads:1	Hits:1	Allocated_reads:1	Strand:+
TTTCAGCCCTTATGAGAATCGTAAAACTCC
>Location:NODE_117571_length_15591_cov_25.186710	Coordinate:7232	Reads:2	Hits:1	Allocated_reads:2	Strand:+
TTATGAGAATCGTAAAACTCCAGAGA
>Location:NODE_117571_length_15591_cov_25.186710	Coordinate:7232	Reads:1	Hits:1	Allocated_reads:1	Strand:+
TTATGAGAATCGTAAAACTCCAGAGAAAATC
>Location:NODE_117571_length_15591_cov_25.186710	Coordinate:7233	Reads:1	Hits:1	Allocated_reads:1	Strand:+
TATGAGAATCGTAAAACTCCAGAGAAAAT
>Location:NODE_117571_length_15591_cov_25.186710	Coordinate:7233	Reads:27	Hits:1	Allocated_reads:27	Strand:+
TATGAGAATCGTAAAACTCCAGAGAAAATC
>Location:NODE_117571_length_15591_cov_25.186710	Coordinate:7235	Reads:3	Hits:1	Allocated_reads:3	Strand:+
TGAGAATCGTAAAACTCCAGAGAA
>Location:NODE_117571_length_15591_cov_25.186710	Coordinate:7235	Reads:1	Hits:1	Allocated_reads:1	Strand:+
TGAGAATCGTAAAACTCCAGAGAAATC
>Location:NODE_117571_length_15591_cov_25.186710	Coordinate:7235	Reads:1	Hits:1	Allocated_reads:1	Strand:+
TGAGAATCGTAAAACTCCAGAGACAATC
>Location:NODE_117571_length_15591_cov_25.186710	Coordinate:7235	Reads:1	Hits:1	Allocated_reads:1	Strand:+
TGAGAATCGTAAAACTCCAGAGATAATC
>Location:NODE_117571_length_15591_cov_25.186710	Coordinate:7235	Reads:242	Hits:1	Allocated_reads:242	Strand:+
TGAGAATCGTAAAACTCCAGAGAAAATC
>Location:NODE_117571_length_15591_cov_25.186710	Coordinate:7235	Reads:6	Hits:1	Allocated_reads:6	Strand:+
TGAGAATCGTAAAACTCCAGAGAAAATCT
>Location:NODE_117571_length_15591_cov_25.186710	Coordinate:7235	Reads:5	Hits:1	Allocated_reads:5	Strand:+
TGAGAATCGTAAAACTCCAGAGAAAATCTT
>Location:NODE_117571_length_15591_cov_25.186710	Coordinate:7235	Reads:2	Hits:1	Allocated_reads:2	Strand:+
TGAGAATCGTAAAACTCCAGAGAAAATCTTT
>Location:NODE_117571_length_15591_cov_25.186710	Coordinate:7236	Reads:1	Hits:1	Allocated_reads:1	Strand:+
GAGAATCGTAAAACTCCAGAGAAAA
>Location:NODE_117571_length_15591_cov_25.186710	Coordinate:7236	Reads:3	Hits:1	Allocated_reads:3	Strand:+
GAGAATCGTAAAACTCCAGAGAAAATC
>Location:NODE_117571_length_15591_cov_25.186710	Coordinate:7236	Reads:1	Hits:1	Allocated_reads:1	Strand:+
GAGAATCGTAAAACTCCAGAGAAAATCTT
>Location:NODE_117571_length_15591_cov_25.186710	Coordinate:7236	Reads:1	Hits:1	Allocated_reads:1	Strand:+
GAGAATCGTAAAACTCCAGAGAAAATCTTTTT
>Location:NODE_117571_length_15591_cov_25.186710	Coordinate:7238	Reads:2	Hits:1	Allocated_reads:2	Strand:+
GAATCGTAAAACTCCAGAGAAAATC
>Location:NODE_117571_length_15591_cov_25.186710	Coordinate:7239	Reads:1	Hits:1	Allocated_reads:1	Strand:+
AATCGTAAAACTCCAGAGAAAATC
>Location:NODE_117571_length_15591_cov_25.186710	Coordinate:7239	Reads:1	Hits:1	Allocated_reads:1	Strand:+
AATCGTAAAACTCCAGAGAAAATCT
>Location:NODE_117571_length_15591_cov_25.186710	Coordinate:7239	Reads:1	Hits:1	Allocated_reads:1	Strand:+
AATCGTAAAACTCCAGAGAAAATCTTT
>Location:NODE_117571_length_15591_cov_25.186710	Coordinate:7241	Reads:6	Hits:1	Allocated_reads:6	Strand:+
TCGTAAAACTCCAGAGAAAATCTTTTTGA
>Location:NODE_117571_length_15591_cov_25.186710	Coordinate:7241	Reads:1	Hits:1	Allocated_reads:1	Strand:+
TCGTAAAACTCCAGAGAAAATCTTTTTGACA
>Location:NODE_117571_length_15591_cov_25.186710	Coordinate:7276	Reads:2	Hits:1	Allocated_reads:2	Strand:+
TTAAAACCGATGACAAAGACACTGCGAAT
>Location:NODE_117571_length_15591_cov_25.186710	Coordinate:7276	Reads:3	Hits:1	Allocated_reads:3	Strand:+
TTAAAACCGATGACAAAGACACTGCGAATG
>Location:NODE_117571_length_15591_cov_25.186710	Coordinate:7277	Reads:2	Hits:1	Allocated_reads:2	Strand:+
TAAAACCGATGACAAAGACACTGC
>Location:NODE_117571_length_15591_cov_25.186710	Coordinate:7277	Reads:2	Hits:1	Allocated_reads:2	Strand:+
TAAAACCGATGACAAAGACACTGCGAA
>Location:NODE_117571_length_15591_cov_25.186710	Coordinate:7277	Reads:22	Hits:1	Allocated_reads:22	Strand:+
TAAAACCGATGACAAAGACACTGCGAAT
>Location:NODE_117571_length_15591_cov_25.186710	Coordinate:7277	Reads:1	Hits:1	Allocated_reads:1	Strand:+
TAAAACCGATGACAAAGACACTGAGAATG
>Location:NODE_117571_length_15591_cov_25.186710	Coordinate:7277	Reads:1	Hits:1	Allocated_reads:1	Strand:+
TAAAACCGATGACAAAGACACTGCGAACG
>Location:NODE_117571_length_15591_cov_25.186710	Coordinate:7277	Reads:1	Hits:1	Allocated_reads:1	Strand:+
TAAAACCGATGACAAAGACACTGCGAATT
>Location:NODE_117571_length_15591_cov_25.186710	Coordinate:7277	Reads:50	Hits:1	Allocated_reads:50	Strand:+
TAAAACCGATGACAAAGACACTGCGAATG
>Location:NODE_117571_length_15591_cov_25.186710	Coordinate:7277	Reads:1	Hits:1	Allocated_reads:1	Strand:+
TAAAACCGATGACAAAGACACTGAGAATGG
>Location:NODE_117571_length_15591_cov_25.186710	Coordinate:7277	Reads:7	Hits:1	Allocated_reads:7	Strand:+
TAAAACCGATGACAAAGACACTGCGAATGG
>Location:NODE_117571_length_15591_cov_25.186710	Coordinate:7277	Reads:2	Hits:1	Allocated_reads:2	Strand:+
TAAAACCGATGACAAAGACACTGCGAATGGC
>Location:NODE_117571_length_15591_cov_25.186710	Coordinate:7277	Reads:1	Hits:1	Allocated_reads:1	Strand:+
TAAAACCGATGACAAAGACACTGCGAATGGCA
>Location:NODE_117571_length_15591_cov_25.186710	Coordinate:7277	Reads:24	Hits:1	Allocated_reads:24	Strand:+
TAAAACCGATGACAAAGACACTGCGAATGGCC
>Location:NODE_117571_length_15591_cov_25.186710	Coordinate:7277	Reads:2	Hits:1	Allocated_reads:2	Strand:+
TAAAACCGATGACAAAGACACTGCGAATGGCCC
>Location:NODE_117571_length_15591_cov_25.186710	Coordinate:7278	Reads:3	Hits:1	Allocated_reads:3	Strand:+
AAAACCGATGACAAAGACACTGCGAATGGCC
>Location:NODE_117571_length_15591_cov_25.186710	Coordinate:7279	Reads:3	Hits:1	Allocated_reads:3	Strand:+
AAACCGATGACAAAGACACTGCGAATG
>Location:NODE_117571_length_15591_cov_25.186710	Coordinate:7279	Reads:17	Hits:1	Allocated_reads:17	Strand:+
AAACCGATGACAAAGACACTGCGAATGGCC
>Location:NODE_117571_length_15591_cov_25.186710	Coordinate:7279	Reads:2	Hits:1	Allocated_reads:2	Strand:+
AAACCGATGACAAAGACACTGCGAATGGCCC
>Location:NODE_117571_length_15591_cov_25.186710	Coordinate:7279	Reads:1	Hits:1	Allocated_reads:1	Strand:+
AAACCGATGACAAAGACACTGCGAATGGCCCACT
>Location:NODE_117571_length_15591_cov_25.186710	Coordinate:7280	Reads:1	Hits:1	Allocated_reads:1	Strand:+
AACCGATGACAAAGACACTGCGAATGG
>Location:NODE_117571_length_15591_cov_25.186710	Coordinate:7280	Reads:1	Hits:1	Allocated_reads:1	Strand:+
AACCGATGACAAAGACACTGCGAATGGC
>Location:NODE_117571_length_15591_cov_25.186710	Coordinate:7280	Reads:1	Hits:1	Allocated_reads:1	Strand:+
AACCGATGACAAAGACACTGCGAATGGCT
>Location:NODE_117571_length_15591_cov_25.186710	Coordinate:7280	Reads:13	Hits:1	Allocated_reads:13	Strand:+
AACCGATGACAAAGACACTGCGAATGGCC
>Location:NODE_117571_length_15591_cov_25.186710	Coordinate:7281	Reads:3	Hits:1	Allocated_reads:3	Strand:+
ACCGATGACAAAGACACTGCGAATGGCC
>Location:NODE_117571_length_15591_cov_25.186710	Coordinate:7281	Reads:1	Hits:1	Allocated_reads:1	Strand:+
ACCGATGACAAAGACACTGCGAATGGCCCACT
>Location:NODE_117571_length_15591_cov_25.186710	Coordinate:7285	Reads:1	Hits:1	Allocated_reads:1	Strand:+
ATGACAAAGACACTGCGAATGGCC
>Location:NODE_117571_length_15591_cov_25.186710	Coordinate:7285	Reads:1	Hits:1	Allocated_reads:1	Strand:+
ATGACAAAGACACTGCGAATGGCCCACT
>Location:NODE_117571_length_15591_cov_25.186710	Coordinate:7285	Reads:1	Hits:1	Allocated_reads:1	Strand:+
ATGACAAAGACACTGCGAATGGCCCACTG
>Location:NODE_117571_length_15591_cov_25.186710	Coordinate:7286	Reads:1	Hits:1	Allocated_reads:1	Strand:+
TGACAAAGACACTGCGAATGGCCC
>Location:NODE_117571_length_15591_cov_25.186710	Coordinate:7286	Reads:1	Hits:1	Allocated_reads:1	Strand:+
TGACAAAGACACTGCGAATGGCCCAC
>Location:NODE_117571_length_15591_cov_25.186710	Coordinate:7286	Reads:2	Hits:1	Allocated_reads:2	Strand:+
TGACAAAGACACTGCGAATGGCCCACT
>Location:NODE_117571_length_15591_cov_25.186710	Coordinate:7286	Reads:1	Hits:1	Allocated_reads:1	Strand:+
TGACAAAGACACTGCGAATGGCCCACTGGG
>Location:NODE_117571_length_15591_cov_25.186710	Coordinate:7304	Reads:1	Hits:1	Allocated_reads:1	Strand:+
TGGCCCACTGGGGACACATTTATGT
>Location:NODE_117571_length_15591_cov_25.186710	Coordinate:7312	Reads:1	Hits:1	Allocated_reads:1	Strand:+
TGGGGACACATTTATGTGGAAAGT
>Location:NODE_117571_length_15591_cov_25.186710	Coordinate:7320	Reads:2	Hits:1	Allocated_reads:2	Strand:-
CATCGAATAAACTTTCCACATAAATG
>Location:NODE_117571_length_15591_cov_25.186710	Coordinate:7321	Reads:1	Hits:1	Allocated_reads:1	Strand:-
CATCGAATAAACTTTCCACATAAAT
>Location:NODE_117571_length_15591_cov_25.186710	Coordinate:7325	Reads:1	Hits:1	Allocated_reads:1	Strand:+
ATGTGGAAAGTTTATTCGATGGCTGTCAGC
>Location:NODE_117571_length_15591_cov_25.186710	Coordinate:7326	Reads:2	Hits:1	Allocated_reads:2	Strand:+
TGTGGAAAGTTTATTCGATGGCTGTC
>Location:NODE_117571_length_15591_cov_25.186710	Coordinate:7326	Reads:8	Hits:1	Allocated_reads:8	Strand:+
TGTGGAAAGTTTATTCGATGGCTGTCAGC
>Location:NODE_117571_length_15591_cov_25.186710	Coordinate:7326	Reads:1	Hits:1	Allocated_reads:1	Strand:+
TGTGGAAAGTTTATTCGATGGCTGTCAGCT
>Location:NODE_117571_length_15591_cov_25.186710	Coordinate:7326	Reads:2	Hits:1	Allocated_reads:2	Strand:+
TGTGGAAAGTTTATTCGATGGCTGTCAGCTGT
>Location:NODE_117571_length_15591_cov_25.186710	Coordinate:7334	Reads:1	Hits:1	Allocated_reads:1	Strand:+
GTTTATTCGATGGCTGTCAGCTGTTTATC
>Location:NODE_117571_length_15591_cov_25.186710	Coordinate:7335	Reads:1	Hits:1	Allocated_reads:1	Strand:+
TTTATTCGATGGCTGTCAGCTGTTT
>Location:NODE_117571_length_15591_cov_25.186710	Coordinate:7336	Reads:2	Hits:1	Allocated_reads:2	Strand:+
TTATTCGATGGCTGTCAGCTGTTTATCT
>Location:NODE_117571_length_15591_cov_25.186710	Coordinate:7336	Reads:1	Hits:1	Allocated_reads:1	Strand:+
TTATTCGATGGCTGTCAGCTGTTTATCTTT
>Location:NODE_117571_length_15591_cov_25.186710	Coordinate:7336	Reads:1	Hits:1	Allocated_reads:1	Strand:+
TTATTCGATGGCTGTCAGCTGTTTATCTTCT
>Location:NODE_117571_length_15591_cov_25.186710	Coordinate:7361	Reads:2	Hits:1	Allocated_reads:2	Strand:-
TCTGCCTTTAACATCTGACACCAGAAGA
>Location:NODE_117571_length_15591_cov_25.186710	Coordinate:7362	Reads:1	Hits:1	Allocated_reads:1	Strand:-
TCTGCCTTTAACATCTGACACCAGAAG
>Location:NODE_117571_length_15591_cov_25.186710	Coordinate:7363	Reads:1	Hits:1	Allocated_reads:1	Strand:-
TCTGCCTTTAACATCTGACACCAGAA
>Location:NODE_117571_length_15591_cov_25.186710	Coordinate:7364	Reads:1	Hits:1	Allocated_reads:1	Strand:-
TATTTCTGCCTTTAACATCTGACACCAGA
>Location:NODE_117571_length_15591_cov_25.186710	Coordinate:7364	Reads:3	Hits:1	Allocated_reads:3	Strand:-
TCTGCCTTTAACATCTGACACCAGA
>Location:NODE_117571_length_15591_cov_25.186710	Coordinate:7379	Reads:4	Hits:1	Allocated_reads:4	Strand:+
TAAAGGCAGAAATATGTCGGTGCACACA
>Location:NODE_117571_length_15591_cov_25.186710	Coordinate:7379	Reads:1	Hits:1	Allocated_reads:1	Strand:+
TAAAGGCAGAAATATGTCGGTGCACACATT
>Location:NODE_117571_length_15591_cov_25.186710	Coordinate:7425	Reads:2	Hits:1	Allocated_reads:2	Strand:+
ATTCTCATTGACCACATGTTAGACTGACGC
>Location:NODE_117571_length_15591_cov_25.186710	Coordinate:7426	Reads:1	Hits:1	Allocated_reads:1	Strand:+
TTCTCATTGACCACATGTTAGACG
>Location:NODE_117571_length_15591_cov_25.186710	Coordinate:7426	Reads:3	Hits:1	Allocated_reads:3	Strand:+
TTCTCATTGACCACATGTTAGACT
>Location:NODE_117571_length_15591_cov_25.186710	Coordinate:7426	Reads:2	Hits:1	Allocated_reads:2	Strand:+
TTCTCATTGACCACATGTTAGACTG
>Location:NODE_117571_length_15591_cov_25.186710	Coordinate:7426	Reads:1	Hits:1	Allocated_reads:1	Strand:+
TTCTCATTGACCACATGTTAGACTGAC
>Location:NODE_117571_length_15591_cov_25.186710	Coordinate:7426	Reads:13	Hits:1	Allocated_reads:13	Strand:+
TTCTCATTGACCACATGTTAGACTGACGC
>Location:NODE_117571_length_15591_cov_25.186710	Coordinate:7426	Reads:1	Hits:1	Allocated_reads:1	Strand:+
TTCTCATTGACCACATGTTAGACTGACACT
>Location:NODE_117571_length_15591_cov_25.186710	Coordinate:7426	Reads:9	Hits:1	Allocated_reads:9	Strand:+
TTCTCATTGACCACATGTTAGACTGACGCT
>Location:NODE_117571_length_15591_cov_25.186710	Coordinate:7458	Reads:1	Hits:1	Allocated_reads:1	Strand:+
TTTCACAGCACTGGATTGGGTCTGGG
>Location:NODE_117571_length_15591_cov_25.186710	Coordinate:7458	Reads:1	Hits:1	Allocated_reads:1	Strand:+
TTTCACAGCACTGGATTGGGTCTGGGC
>Location:NODE_117571_length_15591_cov_25.186710	Coordinate:7460	Reads:1	Hits:1	Allocated_reads:1	Strand:+
TCACAGCACTGGATTGGGTCTGGGCC
>Location:NODE_117571_length_15591_cov_25.186710	Coordinate:7470	Reads:1	Hits:1	Allocated_reads:1	Strand:-
TCATCAGACACCCAGACCCAATCC
>Location:NODE_117571_length_15591_cov_25.186710	Coordinate:7478	Reads:1	Hits:1	Allocated_reads:1	Strand:-
CCCAGGACCATCATCAGACACCCAGA
>Location:NODE_117571_length_15591_cov_25.186710	Coordinate:7484	Reads:1	Hits:1	Allocated_reads:1	Strand:+
TGTCTGATGATGGTCCTGGGTGGAGGAT
>Location:NODE_117571_length_15591_cov_25.186710	Coordinate:7484	Reads:1	Hits:1	Allocated_reads:1	Strand:+
TGTCTGATGATGGTCCTGGGTGGAGGATT
>Location:NODE_117571_length_15591_cov_25.186710	Coordinate:7486	Reads:1	Hits:1	Allocated_reads:1	Strand:+
TCTGATGATGGTCCTGGGTGGAGGATT
>Location:NODE_117571_length_15591_cov_25.186710	Coordinate:7523	Reads:1	Hits:1	Allocated_reads:1	Strand:+
TGTTTAGTGGTTGGTTGGCTGGTGG
>Location:NODE_117571_length_15591_cov_25.186710	Coordinate:7523	Reads:1	Hits:1	Allocated_reads:1	Strand:+
TGTTTAGTGGTTGGTTGGCTGGTGGATC
>Location:NODE_117571_length_15591_cov_25.186710	Coordinate:7523	Reads:2	Hits:1	Allocated_reads:2	Strand:+
TGTTTAGTGGTTGGTTGGCTGGTGGATCT
>Location:NODE_117571_length_15591_cov_25.186710	Coordinate:7523	Reads:1	Hits:1	Allocated_reads:1	Strand:+
TGTTTAGTGGTTGGTTGGCTGGTGGATCTGG
>Location:NODE_117571_length_15591_cov_25.186710	Coordinate:7536	Reads:1	Hits:1	Allocated_reads:1	Strand:-
TCCGAGCTTAGACCCAGATCCACCAGCCAAC
>Location:NODE_117571_length_15591_cov_25.186710	Coordinate:7539	Reads:1	Hits:1	Allocated_reads:1	Strand:-
TCCGAGCTTAGACCCAGATCCACCAGCC
>Location:NODE_117571_length_15591_cov_25.186710	Coordinate:7540	Reads:1	Hits:1	Allocated_reads:1	Strand:-
TCCGAGCTTAGACCCAGATCCACCAGC
>Location:NODE_117571_length_15591_cov_25.186710	Coordinate:7547	Reads:1	Hits:1	Allocated_reads:1	Strand:-
GGCGCTCCGAGCTTAGACCCAGATC
>Location:NODE_117571_length_15591_cov_25.186710	Coordinate:7551	Reads:1	Hits:1	Allocated_reads:1	Strand:+
TGGGTCTAAGCTCGGAGCGCCGCCAGC
>Location:NODE_117571_length_15591_cov_25.186710	Coordinate:7551	Reads:1	Hits:1	Allocated_reads:1	Strand:+
TGGGTCTAAGCTCGGAGCGCCGCCAGCT
>Location:NODE_117571_length_15591_cov_25.186710	Coordinate:7569	Reads:1	Hits:1	Allocated_reads:1	Strand:-
CGGGAAATTTTTTCATCAGCTGGCGGC
>Location:NODE_117571_length_15591_cov_25.186710	Coordinate:7588	Reads:4	Hits:1	Allocated_reads:4	Strand:+
ATTTCCCGTCTGCTTTAAGTTTTAGCGAGC
>Location:NODE_117571_length_15591_cov_25.186710	Coordinate:7589	Reads:1	Hits:1	Allocated_reads:1	Strand:+
TTTCCCGTCTGCTTTAAGTTTTAGCGAGC
>Location:NODE_117571_length_15591_cov_25.186710	Coordinate:7589	Reads:2	Hits:1	Allocated_reads:2	Strand:+
TTTCCCGTCTGCTTTAAGTTTTAGCGAGCA
>Location:NODE_117571_length_15591_cov_25.186710	Coordinate:7620	Reads:1	Hits:1	Allocated_reads:1	Strand:+
TTTTCTCCTAATTACATTGTCTCGCCATG
>Location:NODE_117571_length_15591_cov_25.186710	Coordinate:7622	Reads:1	Hits:1	Allocated_reads:1	Strand:+
TTCTCCTAATTACATTGTCTCGCC
>Location:NODE_117571_length_15591_cov_25.186710	Coordinate:7628	Reads:1	Hits:1	Allocated_reads:1	Strand:+
TAATTACATTGTCTCGCCATGTAGGGCT
>Location:NODE_117571_length_15591_cov_25.186710	Coordinate:7631	Reads:7	Hits:1	Allocated_reads:7	Strand:+
TTACATTGTCTCGCCATGTAGGGCT
>Location:NODE_117571_length_15591_cov_25.186710	Coordinate:7631	Reads:2	Hits:1	Allocated_reads:2	Strand:+
TTACATTGTCTCGCCATGTAGGGCTG
>Location:NODE_117571_length_15591_cov_25.186710	Coordinate:7631	Reads:1	Hits:1	Allocated_reads:1	Strand:+
TTACATTGTCTCGCCATGTAGGGCTGTA
>Location:NODE_117571_length_15591_cov_25.186710	Coordinate:7631	Reads:1	Hits:1	Allocated_reads:1	Strand:+
TTACATTGTCTCGCCATGTAGGGCTGTAGA
>Location:NODE_117571_length_15591_cov_25.186710	Coordinate:7632	Reads:1	Hits:1	Allocated_reads:1	Strand:+
TACATTGTCTCGCCATGTAGGGCT
>Location:NODE_117571_length_15591_cov_25.186710	Coordinate:7632	Reads:1	Hits:1	Allocated_reads:1	Strand:+
TACATTGTCTCGCCATGTAGGGCTGTAGA
>Location:NODE_117571_length_15591_cov_25.186710	Coordinate:7649	Reads:1	Hits:1	Allocated_reads:1	Strand:+
TAGGGCTGTAGAGTTTGTAGGTTGGGGG
>Location:NODE_117571_length_15591_cov_25.186710	Coordinate:7655	Reads:1	Hits:1	Allocated_reads:1	Strand:+
TGTAGAGTTTGTAGGTTGGGGGTAAAA
>Location:NODE_117571_length_15591_cov_25.186710	Coordinate:7655	Reads:1	Hits:1	Allocated_reads:1	Strand:+
TGTAGAGTTTGTAGGTTGGGGGTAAAAC
>Location:NODE_117571_length_15591_cov_25.186710	Coordinate:7655	Reads:2	Hits:1	Allocated_reads:2	Strand:+
TGTAGAGTTTGTAGGTTGGGGGTAAAACT
>Location:NODE_117571_length_15591_cov_25.186710	Coordinate:7657	Reads:1	Hits:1	Allocated_reads:1	Strand:+
TAGAGTTTGTAGGTTGGGGGTAAAACT
>Location:NODE_117571_length_15591_cov_25.186710	Coordinate:7694	Reads:1	Hits:1	Allocated_reads:1	Strand:-
CAGTTTAGTATTGGACCTTGCAACGATGCCCACC
>Location:NODE_117571_length_15591_cov_25.186710	Coordinate:7701	Reads:1	Hits:1	Allocated_reads:1	Strand:-
CAGTTTAGTATTGGACCTTGCAACGAT
>Location:NODE_117571_length_15591_cov_25.186710	Coordinate:7718	Reads:5	Hits:1	Allocated_reads:5	Strand:+
TACTAAACTGGCATGAAAGAAATT
>Location:NODE_117571_length_15591_cov_25.186710	Coordinate:7718	Reads:1	Hits:1	Allocated_reads:1	Strand:+
TACTAAACTGGCATGAAAGAAATTGG
>Location:NODE_117571_length_15591_cov_25.186710	Coordinate:7718	Reads:2	Hits:1	Allocated_reads:2	Strand:+
TACTAAACTGGCATGAAAGAAATTGGA
>Location:NODE_117571_length_15591_cov_25.186710	Coordinate:7718	Reads:1	Hits:1	Allocated_reads:1	Strand:+
TACTAAACTGGCATGAAAGAAATTGGAT
>Location:NODE_117571_length_15591_cov_25.186710	Coordinate:7718	Reads:1	Hits:1	Allocated_reads:1	Strand:+
TACTAAACTGGCATGAAAGAAATTGGATT
>Location:NODE_117571_length_15591_cov_25.186710	Coordinate:7718	Reads:13	Hits:1	Allocated_reads:13	Strand:+
TACTAAACTGGCATGAAAGAAATTGGATA
>Location:NODE_117571_length_15591_cov_25.186710	Coordinate:7718	Reads:4	Hits:1	Allocated_reads:4	Strand:+
TACTAAACTGGCATGAAAGAAATTGGATAT
>Location:NODE_117571_length_15591_cov_25.186710	Coordinate:7718	Reads:10	Hits:1	Allocated_reads:10	Strand:+
TACTAAACTGGCATGAAAGAAATTGGATATT
>Location:NODE_117571_length_15591_cov_25.186710	Coordinate:7718	Reads:1	Hits:1	Allocated_reads:1	Strand:+
TACTAAACTGGCATGAAAGAAATTGGATATTGTC
>Location:NODE_117571_length_15591_cov_25.186710	Coordinate:7718	Reads:2	Hits:1	Allocated_reads:2	Strand:+
TACTAAACTGGCATGAAAGAAATTGGATATTGTCC
>Location:NODE_117571_length_15591_cov_25.186710	Coordinate:7719	Reads:2	Hits:1	Allocated_reads:2	Strand:+
ACTAAACTGGCATGAAAGAAATTGGATATT
>Location:NODE_117571_length_15591_cov_25.186710	Coordinate:7724	Reads:1	Hits:1	Allocated_reads:1	Strand:+
ACTGGCATGAAAGAAATTGGATATTGTCC
>Location:NODE_117571_length_15591_cov_25.186710	Coordinate:7725	Reads:1	Hits:1	Allocated_reads:1	Strand:+
CTGGCATGAAAGAAATTGGATATTG
>Location:NODE_117571_length_15591_cov_25.186710	Coordinate:7736	Reads:1	Hits:1	Allocated_reads:1	Strand:-
CTGAGCAGGACAATATCCAATTTC
>Location:NODE_117571_length_15591_cov_25.186710	Coordinate:7737	Reads:1	Hits:1	Allocated_reads:1	Strand:-
GCACTGAGCAGGACAATATCCAATTT
>Location:NODE_117571_length_15591_cov_25.186710	Coordinate:7753	Reads:4	Hits:1	Allocated_reads:4	Strand:+
TGCTCAGTGCAGGATTTGGCTCCTCGGC
>Location:NODE_117571_length_15591_cov_25.186710	Coordinate:7754	Reads:1	Hits:1	Allocated_reads:1	Strand:-
CCGAGGAGCCAAATCCTGCACTGAGC
>Location:NODE_117571_length_15591_cov_25.186710	Coordinate:7773	Reads:2	Hits:1	Allocated_reads:2	Strand:+
TCCTCGGCTATAAAAGAGGACCTCTGGCA
>Location:NODE_117571_length_15591_cov_25.186710	Coordinate:7773	Reads:1	Hits:1	Allocated_reads:1	Strand:+
TCCTCGGCTATAAAAGAGGACCTCTGGCAG
>Location:NODE_117571_length_15591_cov_25.186710	Coordinate:7790	Reads:3	Hits:1	Allocated_reads:3	Strand:-
GAAACCTTTAAAGGACTGCCAGAGGTCC
>Location:NODE_117571_length_15591_cov_25.186710	Coordinate:7808	Reads:1	Hits:1	Allocated_reads:1	Strand:+
TAAAGGTTTCAGGCTGTCTAAATCC
>Location:NODE_117571_length_15591_cov_25.186710	Coordinate:7808	Reads:16	Hits:1	Allocated_reads:16	Strand:+
TAAAGGTTTCAGGCTGTCCAAATCC
>Location:NODE_117571_length_15591_cov_25.186710	Coordinate:7808	Reads:3	Hits:1	Allocated_reads:3	Strand:+
TAAAGGTTTCAGGCTGTCCAAATCCACT
>Location:NODE_117571_length_15591_cov_25.186710	Coordinate:7808	Reads:7	Hits:1	Allocated_reads:7	Strand:+
TAAAGGTTTCAGGCTGTCCAAATCCACTT
>Location:NODE_117571_length_15591_cov_25.186710	Coordinate:7818	Reads:1	Hits:1	Allocated_reads:1	Strand:-
TGAAAAAGAAAAAAAGTGGATTTGGACAGCCT
>Location:NODE_117571_length_15591_cov_25.186710	Coordinate:7819	Reads:1	Hits:1	Allocated_reads:1	Strand:-
CTGAAAAAGAAAAAAAGTGGATTTGGACAGCC
>Location:NODE_117571_length_15591_cov_25.186710	Coordinate:7824	Reads:1	Hits:1	Allocated_reads:1	Strand:+
TCCAAATCCACTTTTTTTCTTTTTCAGCT
>Location:NODE_117571_length_15591_cov_25.186710	Coordinate:7846	Reads:1	Hits:1	Allocated_reads:1	Strand:+
TTCAGCTGAGACATGCTAAAAATAAGCA
>Location:NODE_117571_length_15591_cov_25.186710	Coordinate:7884	Reads:1	Hits:1	Allocated_reads:1	Strand:+
TAAAGAGTGTGGCTTTTAATGGCAGC
>Location:NODE_117571_length_15591_cov_25.186710	Coordinate:7884	Reads:1	Hits:1	Allocated_reads:1	Strand:+
TAAAGAGTGTGGCTTTTAATGGCAGCA
>Location:NODE_117571_length_15591_cov_25.186710	Coordinate:7884	Reads:1	Hits:1	Allocated_reads:1	Strand:+
TAAAGAGTGTGGCTTTTAATGGCAGCATG
>Location:NODE_117571_length_15591_cov_25.186710	Coordinate:7977	Reads:1	Hits:1	Allocated_reads:1	Strand:+
AAACAAATTGGGAGGGCAAATGACAAAGCAGAAGG
>Location:NODE_117571_length_15591_cov_25.186710	Coordinate:7980	Reads:1	Hits:1	Allocated_reads:1	Strand:+
CAAATTGGGAGGGCAAATGACAAAGCAGAAGG
>Location:NODE_117571_length_15591_cov_25.186710	Coordinate:8003	Reads:1	Hits:1	Allocated_reads:1	Strand:-
AAAAGAAAGAAAGAAAGCCACCTTCTGCT
>Location:NODE_117571_length_15591_cov_25.186710	Coordinate:8020	Reads:1	Hits:1	Allocated_reads:1	Strand:+
TTTCTTTCTTTTCATTTGGCTCTTTGTGCT
>Location:NODE_117571_length_15591_cov_25.186710	Coordinate:8021	Reads:1	Hits:1	Allocated_reads:1	Strand:+
TTCTTTCTTTTCATTTGGCTCTTTGTGCTTGT
>Location:NODE_117571_length_15591_cov_25.186710	Coordinate:8037	Reads:1	Hits:1	Allocated_reads:1	Strand:-
CTGTTGATCAAACACAAGCACAAAGAGCC
>Location:NODE_117571_length_15591_cov_25.186710	Coordinate:8038	Reads:2	Hits:1	Allocated_reads:2	Strand:-
CTGTTGATCAAACACAAGCACAAAGAGC
>Location:NODE_117571_length_15591_cov_25.186710	Coordinate:8050	Reads:1	Hits:1	Allocated_reads:1	Strand:+
TGTGTTTGATCAACAGGGTGAATGAAAGCA
>Location:NODE_117571_length_15591_cov_25.186710	Coordinate:8054	Reads:1	Hits:1	Allocated_reads:1	Strand:+
TTTGATCAACAGGGTGAATGAAAGCAGC
>Location:NODE_117571_length_15591_cov_25.186710	Coordinate:8054	Reads:1	Hits:1	Allocated_reads:1	Strand:+
TTTGATCAACAGGGTGAATGAAAGCAGCGG
>Location:NODE_117571_length_15591_cov_25.186710	Coordinate:8056	Reads:5	Hits:1	Allocated_reads:5	Strand:+
TGATCAACAGGGTGAATGAAAGCAGC
>Location:NODE_117571_length_15591_cov_25.186710	Coordinate:8056	Reads:2	Hits:1	Allocated_reads:2	Strand:+
TGATCAACAGGGTGAATGAAAGCAGCGG
>Location:NODE_117571_length_15591_cov_25.186710	Coordinate:8056	Reads:15	Hits:1	Allocated_reads:15	Strand:+
TGATCAACAGGGTGAATGAAAGCAGCGGT
>Location:NODE_117571_length_15591_cov_25.186710	Coordinate:8056	Reads:1	Hits:1	Allocated_reads:1	Strand:+
TGATCAACAGGGTGAATGAAAGCAGCGGTGACG
>Location:NODE_117571_length_15591_cov_25.186710	Coordinate:8075	Reads:1	Hits:1	Allocated_reads:1	Strand:-
TAAAGTCTCAGGGCGTCACCGCTGCTT
>Location:NODE_117571_length_15591_cov_25.186710	Coordinate:8082	Reads:1	Hits:1	Allocated_reads:1	Strand:-
ATTTTCTGTAAAGTCTCAGGGCGTCACC
>Location:NODE_117571_length_15591_cov_25.186710	Coordinate:8085	Reads:1	Hits:1	Allocated_reads:1	Strand:+
GACGCCCTGAGACTTTACAGAAAAT
>Location:NODE_117571_length_15591_cov_25.186710	Coordinate:8085	Reads:3	Hits:1	Allocated_reads:3	Strand:+
GACGCCCTGAGACTTTACAGAAAATAC
>Location:NODE_117571_length_15591_cov_25.186710	Coordinate:8085	Reads:2	Hits:1	Allocated_reads:2	Strand:+
GACGCCCTGAGACTTTACAGAAAATACAC
>Location:NODE_117571_length_15591_cov_25.186710	Coordinate:8085	Reads:2	Hits:1	Allocated_reads:2	Strand:+
GACGCCCTGAGACTTTACAGAAAATACACC
>Location:NODE_117571_length_15591_cov_25.186710	Coordinate:8087	Reads:1	Hits:1	Allocated_reads:1	Strand:+
CGCCCTGAGACTTTACAGAAAATACACC
>Location:NODE_117571_length_15591_cov_25.186710	Coordinate:8087	Reads:1	Hits:1	Allocated_reads:1	Strand:+
CGCCCTGAGACTTTACAGAAAATACACCC
>Location:NODE_117571_length_15591_cov_25.186710	Coordinate:8092	Reads:1	Hits:1	Allocated_reads:1	Strand:+
TGAGACTTTACAGAAAATACACCC
>Location:NODE_117571_length_15591_cov_25.186710	Coordinate:8092	Reads:2	Hits:1	Allocated_reads:2	Strand:+
TGAGACTTTACAGAAAATACACCCAC
>Location:NODE_117571_length_15591_cov_25.186710	Coordinate:8092	Reads:14	Hits:1	Allocated_reads:14	Strand:+
TGAGACTTTACAGAAAATACACCCACT
>Location:NODE_117571_length_15591_cov_25.186710	Coordinate:8092	Reads:1	Hits:1	Allocated_reads:1	Strand:+
TGAGACTTTACAGAAAATACACCCACTA
>Location:NODE_117571_length_15591_cov_25.186710	Coordinate:8100	Reads:1	Hits:1	Allocated_reads:1	Strand:+
TACAGAAAATACACCCACTAAAAAAGC
>Location:NODE_117571_length_15591_cov_25.186710	Coordinate:8122	Reads:1	Hits:1	Allocated_reads:1	Strand:+
AAAGCCAAAGATAAAAGAGGAACAC
>Location:NODE_117571_length_15591_cov_25.186710	Coordinate:8122	Reads:1	Hits:1	Allocated_reads:1	Strand:+
AAAGCCAAAGATAAAAGAGGAACACAAAGC
>Location:NODE_117571_length_15591_cov_25.186710	Coordinate:8122	Reads:2	Hits:1	Allocated_reads:2	Strand:+
AAAGCCAAAGATAAAAGAGGAACACAAAGCT
>Location:NODE_117571_length_15591_cov_25.186710	Coordinate:8122	Reads:3	Hits:1	Allocated_reads:3	Strand:+
AAAGCCAAAGATAAAAGAGGAACACAAAGCTC
>Location:NODE_117571_length_15591_cov_25.186710	Coordinate:8125	Reads:1	Hits:1	Allocated_reads:1	Strand:+
GCCAAAGATAAAAGAGGAACACAAAGCTC
>Location:NODE_117571_length_15591_cov_25.186710	Coordinate:8125	Reads:1	Hits:1	Allocated_reads:1	Strand:+
GCCAAAGATAAAAGAGGAACACAAAGCTCC
>Location:NODE_117571_length_15591_cov_25.186710	Coordinate:8127	Reads:1	Hits:1	Allocated_reads:1	Strand:+
CAAAGATAAAAGAGGAACACAAAGCT
>Location:NODE_117571_length_15591_cov_25.186710	Coordinate:8133	Reads:1	Hits:1	Allocated_reads:1	Strand:+
TAAAAGAGGAACACAAAGCTCCAGAG
>Location:NODE_117571_length_15591_cov_25.186710	Coordinate:8138	Reads:1	Hits:1	Allocated_reads:1	Strand:+
GAGGAACACAAAGCTCCAGAGTACACAAGC
>Location:NODE_117571_length_15591_cov_25.186710	Coordinate:8155	Reads:1	Hits:1	Allocated_reads:1	Strand:-
TCCTGATCTTTTTTATGAGCTTGTGTACTCT
>Location:NODE_117571_length_15591_cov_25.186710	Coordinate:8159	Reads:1	Hits:1	Allocated_reads:1	Strand:-
TCCTGATCTTTTTTATGAGCTTGTGTA
>Location:NODE_117571_length_15591_cov_25.186710	Coordinate:8166	Reads:1	Hits:1	Allocated_reads:1	Strand:+
GCTCATAAAAAAGATCAGGATGTCGTCAGACTT
>Location:NODE_117571_length_15591_cov_25.186710	Coordinate:8168	Reads:1	Hits:1	Allocated_reads:1	Strand:-
TCTGACGACATCCTGATCTTTTTTATGA
>Location:NODE_117571_length_15591_cov_25.186710	Coordinate:8174	Reads:2	Hits:1	Allocated_reads:2	Strand:+
AAAAGATCAGGATGTCGTCAGACTTTACC
>Location:NODE_117571_length_15591_cov_25.186710	Coordinate:8175	Reads:3	Hits:1	Allocated_reads:3	Strand:+
AAAGATCAGGATGTCGTCAGACTTTACC
>Location:NODE_117571_length_15591_cov_25.186710	Coordinate:8176	Reads:99	Hits:1	Allocated_reads:99	Strand:+
AAGATCAGGATGTCGTCAGACTTTACC
>Location:NODE_117571_length_15591_cov_25.186710	Coordinate:8176	Reads:2	Hits:1	Allocated_reads:2	Strand:+
AAGATCAGGATGTCGTCAGACTTTACCAGT
>Location:NODE_117571_length_15591_cov_25.186710	Coordinate:8176	Reads:1	Hits:1	Allocated_reads:1	Strand:+
AAGATCAGGATGTCGTCAGACTTTACCAGTT
>Location:NODE_117571_length_15591_cov_25.186710	Coordinate:8176	Reads:1	Hits:1	Allocated_reads:1	Strand:+
AAGATCAGGATGTCGTCAGACTTTACCAGTTT
>Location:NODE_117571_length_15591_cov_25.186710	Coordinate:8178	Reads:1	Hits:1	Allocated_reads:1	Strand:+
GATCAGGATGTCGTCAGACTTTACC
>Location:NODE_117571_length_15591_cov_25.186710	Coordinate:8186	Reads:1	Hits:1	Allocated_reads:1	Strand:-
CTGAAGGGTAAACTGGTAAAGTCTGACGACA
>Location:NODE_117571_length_15591_cov_25.186710	Coordinate:8201	Reads:6	Hits:1	Allocated_reads:6	Strand:-
AGCACGAGCACACTGAAGGGTAAACTGG
>Location:NODE_117571_length_15591_cov_25.186710	Coordinate:8202	Reads:2	Hits:1	Allocated_reads:2	Strand:-
AGCACGAGCACACTGAAGGGTAAACTG
>Location:NODE_117571_length_15591_cov_25.186710	Coordinate:8206	Reads:1	Hits:1	Allocated_reads:1	Strand:+
TTACCCTTCAGTGTGCTCGTGCTCTC
>Location:NODE_117571_length_15591_cov_25.186710	Coordinate:8207	Reads:1	Hits:1	Allocated_reads:1	Strand:+
TACCCTTCAGTGTGCTCGTGCTCTC
>Location:NODE_117571_length_15591_cov_25.186710	Coordinate:8210	Reads:1	Hits:1	Allocated_reads:1	Strand:-
TGCGTTGGAGAGCACGAGCACACTGAAGG
>Location:NODE_117571_length_15591_cov_25.186710	Coordinate:8212	Reads:1	Hits:1	Allocated_reads:1	Strand:+
TTCAGTGTGCTCGTGCTCTCCAACGCATT
>Location:NODE_117571_length_15591_cov_25.186710	Coordinate:8228	Reads:1	Hits:1	Allocated_reads:1	Strand:+
TCTCCAACGCATTCTCTTCTGTAATATT
>Location:NODE_117571_length_15591_cov_25.186710	Coordinate:8229	Reads:3	Hits:1	Allocated_reads:3	Strand:+
CTCCAACGCATTCTCTTCTGTAATATT
>Location:NODE_117571_length_15591_cov_25.186710	Coordinate:8229	Reads:1	Hits:1	Allocated_reads:1	Strand:+
CTCCAACGCATTCTCTTCTGTAATATTT
>Location:NODE_117571_length_15591_cov_25.186710	Coordinate:8260	Reads:1	Hits:1	Allocated_reads:1	Strand:+
TTATGTAATATTTCACAGTCATCGAGG
>Location:NODE_117571_length_15591_cov_25.186710	Coordinate:8260	Reads:2	Hits:1	Allocated_reads:2	Strand:+
TTATGTAATATTTCACAGTCATCTAGGG
>Location:NODE_117571_length_15591_cov_25.186710	Coordinate:8260	Reads:1	Hits:1	Allocated_reads:1	Strand:+
TTATGTAATATTTCACAGTCATCGAGGGT
>Location:NODE_117571_length_15591_cov_25.186710	Coordinate:8260	Reads:1	Hits:1	Allocated_reads:1	Strand:+
TTATGTAATATTTCACAGTCATCGAGGGTG
>Location:NODE_117571_length_15591_cov_25.186710	Coordinate:8260	Reads:1	Hits:1	Allocated_reads:1	Strand:+
TTATGTAATATTTCACAGTCATCTAGGGTG
>Location:NODE_117571_length_15591_cov_25.186710	Coordinate:8260	Reads:2	Hits:1	Allocated_reads:2	Strand:+
TTATGTAATATTTCACAGTCATCGAGGGTGT
>Location:NODE_117571_length_15591_cov_25.186710	Coordinate:8261	Reads:1	Hits:1	Allocated_reads:1	Strand:+
TATGTAATATTTCACAGTCATCGAGGGTGT
>Location:NODE_117571_length_15591_cov_25.186710	Coordinate:8332	Reads:1	Hits:1	Allocated_reads:1	Strand:+
TGACTGATGATGGCAGTCAGTTCATTCTGAC
>Location:NODE_117571_length_15591_cov_25.186710	Coordinate:8332	Reads:2	Hits:1	Allocated_reads:2	Strand:+
TGACTGATGATGGCAGTCAGTTCATTCTGACAGC
>Location:NODE_117571_length_15591_cov_25.186710	Coordinate:8352	Reads:1	Hits:1	Allocated_reads:1	Strand:+
TTCATTCTGACAGCAGGAACAAAATGC
>Location:NODE_117571_length_15591_cov_25.186710	Coordinate:8356	Reads:1	Hits:1	Allocated_reads:1	Strand:-
AAGCATTTTGTTCCTGCTGTCAGAA
>Location:NODE_117571_length_15591_cov_25.186710	Coordinate:8385	Reads:1	Hits:1	Allocated_reads:1	Strand:-
TCTGGAATGAAAACACATAAAACTCAAA
>Location:NODE_117571_length_15591_cov_25.186710	Coordinate:8389	Reads:1	Hits:1	Allocated_reads:1	Strand:-
ACTTCTGGAATGAAAACACATAAAACT
>Location:NODE_117571_length_15591_cov_25.186710	Coordinate:8405	Reads:1	Hits:1	Allocated_reads:1	Strand:-
TACAATCTCATTTACTTCTGGAAT
>Location:NODE_117571_length_15591_cov_25.186710	Coordinate:8406	Reads:1	Hits:1	Allocated_reads:1	Strand:+
TTCCAGAAGTAAATGAGATTGTATGTCT
>Location:NODE_117571_length_15591_cov_25.186710	Coordinate:8406	Reads:2	Hits:1	Allocated_reads:2	Strand:+
TTCCAGAAGTAAATGAGATTGTATGTCTT
>Location:NODE_117571_length_15591_cov_25.186710	Coordinate:8406	Reads:12	Hits:1	Allocated_reads:12	Strand:+
TTCCAGAAGTAAATGAGATTGTATGTCTTT
>Location:NODE_117571_length_15591_cov_25.186710	Coordinate:8407	Reads:1	Hits:1	Allocated_reads:1	Strand:-
ACATACAATCTCATTTACTTCTGGA
>Location:NODE_117571_length_15591_cov_25.186710	Coordinate:8407	Reads:1	Hits:1	Allocated_reads:1	Strand:+
TCCAGAAGTAAATGAGATTGTATGTCTT
>Location:NODE_117571_length_15591_cov_25.186710	Coordinate:8407	Reads:1	Hits:1	Allocated_reads:1	Strand:+
TCCAGAAGTAAATGAGATTATATGTCTTT
>Location:NODE_117571_length_15591_cov_25.186710	Coordinate:8407	Reads:7	Hits:1	Allocated_reads:7	Strand:+
TCCAGAAGTAAATGAGATTGTATGTCTTT
>Location:NODE_117571_length_15591_cov_25.186710	Coordinate:8410	Reads:2	Hits:1	Allocated_reads:2	Strand:+
AGAAGTAAATGAGATTGTATGTCTTT
>Location:NODE_117571_length_15591_cov_25.186710	Coordinate:8412	Reads:1	Hits:1	Allocated_reads:1	Strand:+
AAGTAAATGAGATTGTATGTCTTTGAGGCA
>Location:NODE_117571_length_15591_cov_25.186710	Coordinate:8414	Reads:1	Hits:1	Allocated_reads:1	Strand:+
GTAAATGAGATTGTATGTCTTTGAGGCA
>Location:NODE_117571_length_15591_cov_25.186710	Coordinate:8419	Reads:2	Hits:1	Allocated_reads:2	Strand:+
TGAGATTGTATGTCTTTGAGGCAT
>Location:NODE_117571_length_15591_cov_25.186710	Coordinate:8419	Reads:5	Hits:1	Allocated_reads:5	Strand:+
TGAGATTGTATGTCTTTGAGGCATT
>Location:NODE_117571_length_15591_cov_25.186710	Coordinate:8419	Reads:3	Hits:1	Allocated_reads:3	Strand:+
TGAGATTGTATGTCTTTGAGGCATTT
>Location:NODE_117571_length_15591_cov_25.186710	Coordinate:8419	Reads:10	Hits:1	Allocated_reads:10	Strand:+
TGAGATTGTATGTCTTTGAGGCATTTT
>Location:NODE_117571_length_15591_cov_25.186710	Coordinate:8419	Reads:1	Hits:1	Allocated_reads:1	Strand:+
TGAGATTGTATGTCTTTGAGGCAATTTT
>Location:NODE_117571_length_15591_cov_25.186710	Coordinate:8419	Reads:2	Hits:1	Allocated_reads:2	Strand:+
TGAGATTGTATGTCTTTGAGGCATTTTT
>Location:NODE_117571_length_15591_cov_25.186710	Coordinate:8419	Reads:3	Hits:1	Allocated_reads:3	Strand:+
TGAGATTGTATGTCTTTGAGGCATTTTTT
>Location:NODE_117571_length_15591_cov_25.186710	Coordinate:8460	Reads:1	Hits:1	Allocated_reads:1	Strand:+
ATAGCTAGAGCTCCAGATGACAATTGATGGT
>Location:NODE_117571_length_15591_cov_25.186710	Coordinate:8461	Reads:2	Hits:1	Allocated_reads:2	Strand:+
TAGCTAGAGCTCCAGATGACAATT
>Location:NODE_117571_length_15591_cov_25.186710	Coordinate:8461	Reads:1	Hits:1	Allocated_reads:1	Strand:+
TAGCTAGAGCTCCAGATGACAATTG
>Location:NODE_117571_length_15591_cov_25.186710	Coordinate:8461	Reads:6	Hits:1	Allocated_reads:6	Strand:+
TAGCTAGAGCTCCAGATGACAATTGA
>Location:NODE_117571_length_15591_cov_25.186710	Coordinate:8461	Reads:1	Hits:1	Allocated_reads:1	Strand:+
TAGCTAGAGCTCCAGATGATAATTGAT
>Location:NODE_117571_length_15591_cov_25.186710	Coordinate:8461	Reads:76	Hits:1	Allocated_reads:76	Strand:+
TAGCTAGAGCTCCAGATGACAATTGAT
>Location:NODE_117571_length_15591_cov_25.186710	Coordinate:8461	Reads:2	Hits:1	Allocated_reads:2	Strand:+
TAGCTAGAGCTCCAGATGACAATTGATG
>Location:NODE_117571_length_15591_cov_25.186710	Coordinate:8461	Reads:6	Hits:1	Allocated_reads:6	Strand:+
TAGCTAGAGCTCCAGATGACAATTGATT
>Location:NODE_117571_length_15591_cov_25.186710	Coordinate:8461	Reads:2	Hits:1	Allocated_reads:2	Strand:+
TAGCTAGAGCTCCAGATGACAATTGATGG
>Location:NODE_117571_length_15591_cov_25.186710	Coordinate:8461	Reads:5	Hits:1	Allocated_reads:5	Strand:+
TAGCTAGAGCTCCAGATGACAATTGATGT
>Location:NODE_117571_length_15591_cov_25.186710	Coordinate:8461	Reads:5	Hits:1	Allocated_reads:5	Strand:+
TAGCTAGAGCTCCAGATGACAATTGATTT
>Location:NODE_117571_length_15591_cov_25.186710	Coordinate:8461	Reads:1	Hits:1	Allocated_reads:1	Strand:+
TAGCTAGAGCTCCAGATGACAATTGATGCT
>Location:NODE_117571_length_15591_cov_25.186710	Coordinate:8461	Reads:1	Hits:1	Allocated_reads:1	Strand:+
TAGCTAGAGCTCCAGATGACAATTGATGGC
>Location:NODE_117571_length_15591_cov_25.186710	Coordinate:8461	Reads:1	Hits:1	Allocated_reads:1	Strand:+
TAGCTAGAGCTCCAGATGACAATTGATGTT
>Location:NODE_117571_length_15591_cov_25.186710	Coordinate:8461	Reads:387	Hits:1	Allocated_reads:387	Strand:+
TAGCTAGAGCTCCAGATGACAATTGATGGT
>Location:NODE_117571_length_15591_cov_25.186710	Coordinate:8461	Reads:6	Hits:1	Allocated_reads:6	Strand:+
TAGCTAGAGCTCCAGATGACAATTGATGGTT
>Location:NODE_117571_length_15591_cov_25.186710	Coordinate:8461	Reads:1	Hits:1	Allocated_reads:1	Strand:+
TAGCTAGAGCTCCAGATGACAATTGATGGTGA
>Location:NODE_117571_length_15591_cov_25.186710	Coordinate:8462	Reads:1	Hits:1	Allocated_reads:1	Strand:+
AGCTAGAGCTCCAGATGACAATTGA
>Location:NODE_117571_length_15591_cov_25.186710	Coordinate:8462	Reads:13	Hits:1	Allocated_reads:13	Strand:+
AGCTAGAGCTCCAGATGACAATTGATGGT
>Location:NODE_117571_length_15591_cov_25.186710	Coordinate:8462	Reads:1	Hits:1	Allocated_reads:1	Strand:+
AGCTAGAGCTCCAGATGACAATTGATGTTT
>Location:NODE_117571_length_15591_cov_25.186710	Coordinate:8477	Reads:1	Hits:1	Allocated_reads:1	Strand:+
TGACAATTGATGGTGACACTTTTTTT
>Location:NODE_117571_length_15591_cov_25.186710	Coordinate:8513	Reads:1	Hits:1	Allocated_reads:1	Strand:+
TTTTAAAATACTTGTCCAGTTCAGCTGCA
>Location:NODE_117571_length_15591_cov_25.186710	Coordinate:8516	Reads:1	Hits:1	Allocated_reads:1	Strand:+
TAAAATACTTGTCCAGTTCAGCTGCAAA
>Location:NODE_117571_length_15591_cov_25.186710	Coordinate:8521	Reads:2	Hits:1	Allocated_reads:2	Strand:+
TACTTGTCCAGTTCAGCTGCAAACACC
>Location:NODE_117571_length_15591_cov_25.186710	Coordinate:8521	Reads:3	Hits:1	Allocated_reads:3	Strand:+
TACTTGTCCAGTTCAGCTGCAAACACCT
>Location:NODE_117571_length_15591_cov_25.186710	Coordinate:8527	Reads:1	Hits:1	Allocated_reads:1	Strand:+
TCCAGTTCAGCTGCAAACACCTTTAGGGAAAGA
>Location:NODE_117571_length_15591_cov_25.186710	Coordinate:8560	Reads:1	Hits:1	Allocated_reads:1	Strand:-
TGAATTTCAACCATTTTATTGTAACCTGGA
>Location:NODE_117571_length_15591_cov_25.186710	Coordinate:8576	Reads:1	Hits:1	Allocated_reads:1	Strand:+
ATGGTTGAAATTCATTTTAAAACATTGTGCT
>Location:NODE_117571_length_15591_cov_25.186710	Coordinate:8603	Reads:1	Hits:1	Allocated_reads:1	Strand:+
TGCTTTTTACATTTTAACCAGAAAAG
>Location:NODE_117571_length_15591_cov_25.186710	Coordinate:8607	Reads:3	Hits:1	Allocated_reads:3	Strand:+
TTTTACATTTTAACCAGAAAAGAGTCAGC
>Location:NODE_117571_length_15591_cov_25.186710	Coordinate:8607	Reads:1	Hits:1	Allocated_reads:1	Strand:+
TTTTACATTTTAACCAGAAAAGAGTCAGCA
>Location:NODE_117571_length_15591_cov_25.186710	Coordinate:8610	Reads:1	Hits:1	Allocated_reads:1	Strand:+
TACATTTTAACCAGAAAAGAGTCAGCAGT
>Location:NODE_117571_length_15591_cov_25.186710	Coordinate:8614	Reads:4	Hits:1	Allocated_reads:4	Strand:+
TTTTAACCAGAAAAGAGTCAGCAGTC
>Location:NODE_117571_length_15591_cov_25.186710	Coordinate:8614	Reads:4	Hits:1	Allocated_reads:4	Strand:+
TTTTAACCAGAAAAGAGTCAGCAGTCAGA
>Location:NODE_117571_length_15591_cov_25.186710	Coordinate:8614	Reads:2	Hits:1	Allocated_reads:2	Strand:+
TTTTAACCAGAAAAGAGTCAGCAGTCAGAGT
>Location:NODE_117571_length_15591_cov_25.186710	Coordinate:8615	Reads:1	Hits:1	Allocated_reads:1	Strand:+
TTTAACCAGAAAAGAGTCAGCAGTCAGAGT
>Location:NODE_117571_length_15591_cov_25.186710	Coordinate:8619	Reads:1	Hits:1	Allocated_reads:1	Strand:-
ACAAAACTCTGACTGCTGACTCTTTTCTGGT
>Location:NODE_117571_length_15591_cov_25.186710	Coordinate:8619	Reads:2	Hits:1	Allocated_reads:2	Strand:-
CAAAACTCTGACTGCTGACTCTTTTCTGGT
>Location:NODE_117571_length_15591_cov_25.186710	Coordinate:8622	Reads:1	Hits:1	Allocated_reads:1	Strand:+
AGAAAAGAGTCAGCAGTCAGAGTTTTGT
>Location:NODE_117571_length_15591_cov_25.186710	Coordinate:8629	Reads:1	Hits:1	Allocated_reads:1	Strand:-
TATGGGTCAACAAAACTCTGACTGCTGACT
>Location:NODE_117571_length_15591_cov_25.186710	Coordinate:8633	Reads:1	Hits:1	Allocated_reads:1	Strand:-
GTATGGGTCAACAAAACTCTGACTGCT
>Location:NODE_117571_length_15591_cov_25.186710	Coordinate:8645	Reads:1	Hits:1	Allocated_reads:1	Strand:+
TTTGTTGACCCATACCTACACCCCAA
>Location:NODE_117571_length_15591_cov_25.186710	Coordinate:8647	Reads:1	Hits:1	Allocated_reads:1	Strand:+
TGTTGACCCATACCTACACCCCAATCTCCT
>Location:NODE_117571_length_15591_cov_25.186710	Coordinate:8650	Reads:1	Hits:1	Allocated_reads:1	Strand:+
TGACCCATACCTACACCCCAATCTCCTT
>Location:NODE_117571_length_15591_cov_25.186710	Coordinate:8654	Reads:1	Hits:1	Allocated_reads:1	Strand:-
AATCAAAGGAGATTGGGGTGTAGGTATGG
>Location:NODE_117571_length_15591_cov_25.186710	Coordinate:8670	Reads:3	Hits:1	Allocated_reads:3	Strand:-
ATTCATGACAGAAACAATCAAAGGAGAT
>Location:NODE_117571_length_15591_cov_25.186710	Coordinate:8670	Reads:1	Hits:1	Allocated_reads:1	Strand:-
CAATTCATGACAGAAACAATCAAAGGAGAT
>Location:NODE_117571_length_15591_cov_25.186710	Coordinate:8670	Reads:2	Hits:1	Allocated_reads:2	Strand:-
TCATGACAGAAACAATCAAAGGAGAT
>Location:NODE_117571_length_15591_cov_25.186710	Coordinate:8671	Reads:1	Hits:1	Allocated_reads:1	Strand:+
TCTCCTTTGATTGTTTCTGTCATGAATT
>Location:NODE_117571_length_15591_cov_25.186710	Coordinate:8676	Reads:1	Hits:1	Allocated_reads:1	Strand:+
TTTGATTGTTTCTGTCATGAATTGGTGGG
>Location:NODE_117571_length_15591_cov_25.186710	Coordinate:8681	Reads:2	Hits:1	Allocated_reads:2	Strand:+
TTGTTTCTGTCATGAATTGGTGGGG
>Location:NODE_117571_length_15591_cov_25.186710	Coordinate:8684	Reads:1	Hits:1	Allocated_reads:1	Strand:+
TTTCTGTCATGAATTGGTGGGGAAAACGGA
>Location:NODE_117571_length_15591_cov_25.186710	Coordinate:8686	Reads:2	Hits:1	Allocated_reads:2	Strand:+
TCTGTCATGAATTGGTGGGGAAAACGGACCCA
>Location:NODE_117571_length_15591_cov_25.186710	Coordinate:8688	Reads:1	Hits:1	Allocated_reads:1	Strand:+
TGTCATGAATTGGTGGGGAAAACGG
>Location:NODE_117571_length_15591_cov_25.186710	Coordinate:8688	Reads:1	Hits:1	Allocated_reads:1	Strand:+
TGTCATGAATTGGTGGGGAAAACGGA
>Location:NODE_117571_length_15591_cov_25.186710	Coordinate:8688	Reads:1	Hits:1	Allocated_reads:1	Strand:+
TGTCATGAATTGGTGGGGAAAACGGACC
>Location:NODE_117571_length_15591_cov_25.186710	Coordinate:8688	Reads:1	Hits:1	Allocated_reads:1	Strand:+
TGTCATGAATTGGTGGGGAAAACGGACCCA
>Location:NODE_117571_length_15591_cov_25.186710	Coordinate:8688	Reads:1	Hits:1	Allocated_reads:1	Strand:+
TGTCATGAATTGGTGGGGAAAACGGACCCAAAT
>Location:NODE_117571_length_15591_cov_25.186710	Coordinate:8720	Reads:1	Hits:1	Allocated_reads:1	Strand:+
TGCTCGACTCTTCCAAGAAAAAAAAAAC
>Location:NODE_117571_length_15591_cov_25.186710	Coordinate:8720	Reads:6	Hits:1	Allocated_reads:6	Strand:+
TGCTCGACTCTTCCAAGAAAAAAAAAACAGT
>Location:NODE_117571_length_15591_cov_25.186710	Coordinate:8721	Reads:1	Hits:1	Allocated_reads:1	Strand:+
GCTCGACTCTTCCAAGAAAAAAAAAACAGT
>Location:NODE_117571_length_15591_cov_25.186710	Coordinate:8723	Reads:1	Hits:1	Allocated_reads:1	Strand:+
TCGACTCTTCCAAGAAAAAAAAAACACT
>Location:NODE_117571_length_15591_cov_25.186710	Coordinate:8724	Reads:1	Hits:1	Allocated_reads:1	Strand:+
CGACTCTTCCAAGAAAAAAAAAACAGTGA
>Location:NODE_117571_length_15591_cov_25.186710	Coordinate:8730	Reads:1	Hits:1	Allocated_reads:1	Strand:+
TTCCAAGAAAAAAAAAACAGTGAATTTATT
>Location:NODE_117571_length_15591_cov_25.186710	Coordinate:8759	Reads:1	Hits:1	Allocated_reads:1	Strand:+
TTACAGTGAATAATATGAAGAATATA
>Location:NODE_117571_length_15591_cov_25.186710	Coordinate:8763	Reads:1	Hits:1	Allocated_reads:1	Strand:-
ATGAACTGTATATATTCTTCATATTATTCACT
>Location:NODE_117571_length_15591_cov_25.186710	Coordinate:8772	Reads:1	Hits:1	Allocated_reads:1	Strand:+
TATGAAGAATATATACAGTTCATTGACTAC
>Location:NODE_117571_length_15591_cov_25.186710	Coordinate:8780	Reads:2	Hits:1	Allocated_reads:2	Strand:+
ATATATACAGTTCATTGACTACGGCCGAC
>Location:NODE_117571_length_15591_cov_25.186710	Coordinate:8781	Reads:1	Hits:1	Allocated_reads:1	Strand:+
TATATACAGTTCATTGACTACGGCCGAC
>Location:NODE_117571_length_15591_cov_25.186710	Coordinate:8783	Reads:1	Hits:1	Allocated_reads:1	Strand:+
TATACAGTTCATTGACTACGGCCGACGATC
>Location:NODE_117571_length_15591_cov_25.186710	Coordinate:8784	Reads:3	Hits:1	Allocated_reads:3	Strand:+
ATACAGTTCATTGACTACGGCCGACGATC
>Location:NODE_117571_length_15591_cov_25.186710	Coordinate:8785	Reads:38	Hits:1	Allocated_reads:38	Strand:+
TACAGTTCATTGACTACGGCCGACGATC
>Location:NODE_117571_length_15591_cov_25.186710	Coordinate:8785	Reads:1	Hits:1	Allocated_reads:1	Strand:+
TACAGTTCATTGACTACGGCCGACGATCGGC
>Location:NODE_117571_length_15591_cov_25.186710	Coordinate:8800	Reads:1	Hits:1	Allocated_reads:1	Strand:-
AGAACAAACGGTTGGCCGATCGTCGGCCGC
>Location:NODE_117571_length_15591_cov_25.186710	Coordinate:8800	Reads:1	Hits:1	Allocated_reads:1	Strand:-
CAGAACAAACGGTTGGCCGATCGTCGGCCGT
>Location:NODE_117571_length_15591_cov_25.186710	Coordinate:8801	Reads:3	Hits:1	Allocated_reads:3	Strand:-
CCAGAACAAACGGTTGGCCGATCGTCGGCCG
>Location:NODE_117571_length_15591_cov_25.186710	Coordinate:8807	Reads:1	Hits:1	Allocated_reads:1	Strand:-
CAGAACAAACGGTTGGCCGATCGT
>Location:NODE_117571_length_15591_cov_25.186710	Coordinate:8807	Reads:2	Hits:1	Allocated_reads:2	Strand:-
CCAGAACAAACGGTTGGCCGATCGT
>Location:NODE_117571_length_15591_cov_25.186710	Coordinate:8816	Reads:1	Hits:1	Allocated_reads:1	Strand:+
CAACCGTTTGTTCTGGTCTGCAGTCCCT
>Location:NODE_117571_length_15591_cov_25.186710	Coordinate:8817	Reads:1	Hits:1	Allocated_reads:1	Strand:+
AACCGTTTGTTCTGGTCTGCAGTCCC
>Location:NODE_117571_length_15591_cov_25.186710	Coordinate:8817	Reads:1	Hits:1	Allocated_reads:1	Strand:+
AACCGTTTGTTCTGGTCTGCAGTCCCT
>Location:NODE_117571_length_15591_cov_25.186710	Coordinate:8822	Reads:1	Hits:1	Allocated_reads:1	Strand:+
TTTGTTCTGGTCTGCAGTCCCTAGGATT
>Location:NODE_117571_length_15591_cov_25.186710	Coordinate:8822	Reads:2	Hits:1	Allocated_reads:2	Strand:+
TTTGTTCTGGTCTGCAGTCCCTAGGACC
>Location:NODE_117571_length_15591_cov_25.186710	Coordinate:8822	Reads:5	Hits:1	Allocated_reads:5	Strand:+
TTTGTTCTGGTCTGCAGTCCCTAGGACCGCCT
>Location:NODE_117571_length_15591_cov_25.186710	Coordinate:8822	Reads:1	Hits:1	Allocated_reads:1	Strand:+
TTTGTTCTGGTCTGCAGTCCCTAGGACCGCCGAT
>Location:NODE_117571_length_15591_cov_25.186710	Coordinate:8823	Reads:3	Hits:1	Allocated_reads:3	Strand:+
TTGTTCTGGTCTGCAGTCCCTAGGACCGCC
>Location:NODE_117571_length_15591_cov_25.186710	Coordinate:8823	Reads:2	Hits:1	Allocated_reads:2	Strand:+
TTGTTCTGGTCTGCAGTCCCTAGGACCGCCT
>Location:NODE_117571_length_15591_cov_25.186710	Coordinate:8824	Reads:1	Hits:1	Allocated_reads:1	Strand:+
TGTTCTGGTCTGCAGTCCCTAGGACC
>Location:NODE_117571_length_15591_cov_25.186710	Coordinate:8824	Reads:1	Hits:1	Allocated_reads:1	Strand:+
TGTTCTGGTCTGCAGTCCCTAGGACCGCC
>Location:NODE_117571_length_15591_cov_25.186710	Coordinate:8824	Reads:4	Hits:1	Allocated_reads:4	Strand:+
TGTTCTGGTCTGCAGTCCCTAGGACCGCCT
>Location:NODE_117571_length_15591_cov_25.186710	Coordinate:8824	Reads:1	Hits:1	Allocated_reads:1	Strand:+
TGTTCTGGTCTGCAGTCCCTAGGACCGCCGAT
>Location:NODE_117571_length_15591_cov_25.186710	Coordinate:8832	Reads:1	Hits:1	Allocated_reads:1	Strand:-
GCCACTAGATCGGCGGTCCTAGGGACTGCACT
>Location:NODE_117571_length_15591_cov_25.186710	Coordinate:8837	Reads:1	Hits:1	Allocated_reads:1	Strand:-
AGCCACTAGATCGGCGGTCCTAGGGACT
>Location:NODE_117571_length_15591_cov_25.186710	Coordinate:8846	Reads:1	Hits:1	Allocated_reads:1	Strand:-
AGCTTGGTGAGCCACTAGATCGGCGGTC
>Location:NODE_117571_length_15591_cov_25.186710	Coordinate:8854	Reads:1	Hits:1	Allocated_reads:1	Strand:+
ATCTAGTGGCTCACCAAGCTTGCTGACAGC
>Location:NODE_117571_length_15591_cov_25.186710	Coordinate:8855	Reads:1	Hits:1	Allocated_reads:1	Strand:+
TCTAGTGGCTCACCAAGCTTGCTGACAGC
>Location:NODE_117571_length_15591_cov_25.186710	Coordinate:8857	Reads:2	Hits:1	Allocated_reads:2	Strand:+
TAGTGGCTCACCAAGCTTGCTGACAGCGCC
>Location:NODE_117571_length_15591_cov_25.186710	Coordinate:8860	Reads:1	Hits:1	Allocated_reads:1	Strand:+
TGGCTCACCAAGCTTGCTGACAGCGCC
>Location:NODE_117571_length_15591_cov_25.186710	Coordinate:8860	Reads:1	Hits:1	Allocated_reads:1	Strand:+
TGGCTCACCAAGCTTGCTGACAGCGCCT
>Location:NODE_117571_length_15591_cov_25.186710	Coordinate:8861	Reads:1	Hits:1	Allocated_reads:1	Strand:+
GGCTCACCAAGCTTGCTGACAGCGCCG
>Location:NODE_117571_length_15591_cov_25.186710	Coordinate:8897	Reads:4	Hits:1	Allocated_reads:4	Strand:+
CTGGACGGACGGCACCACCAACTCACCTT
>Location:NODE_117571_length_15591_cov_25.186710	Coordinate:8898	Reads:1	Hits:1	Allocated_reads:1	Strand:+
TGGACGGACGGCACCACCAACTCACCTT
>Location:NODE_117571_length_15591_cov_25.186710	Coordinate:8929	Reads:1	Hits:1	Allocated_reads:1	Strand:+
TAATAGAGAGAAGTGGGGGTTGGT
>Location:NODE_117571_length_15591_cov_25.186710	Coordinate:8929	Reads:1	Hits:1	Allocated_reads:1	Strand:+
TAATAGAGAGAAGTGGGGGTTGGTAGCT
>Location:NODE_117571_length_15591_cov_25.186710	Coordinate:8962	Reads:1	Hits:1	Allocated_reads:1	Strand:+
AAACCTTGAACGGTGAAACTCCGGTGGCTGTC
>Location:NODE_117571_length_15591_cov_25.186710	Coordinate:8988	Reads:1	Hits:1	Allocated_reads:1	Strand:-
CGCCCACAACTCCAGCACCTCGACAGC
>Location:NODE_117571_length_15591_cov_25.186710	Coordinate:8988	Reads:1	Hits:1	Allocated_reads:1	Strand:-
TACGCCCACAACTCCAGCACCTCGACAGC
>Location:NODE_117571_length_15591_cov_25.186710	Coordinate:9007	Reads:1	Hits:1	Allocated_reads:1	Strand:+
TGTGGGCGTACTCCACCCAGACCAGC
>Location:NODE_117571_length_15591_cov_25.186710	Coordinate:9007	Reads:2	Hits:1	Allocated_reads:2	Strand:+
TGTGGGCGTACTCCACCCAGACCAGCT
>Location:NODE_117571_length_15591_cov_25.186710	Coordinate:9009	Reads:1	Hits:1	Allocated_reads:1	Strand:+
TGGGCGTACTCCACCCAGACCAGCTGG
>Location:NODE_117571_length_15591_cov_25.186710	Coordinate:9026	Reads:2	Hits:1	Allocated_reads:2	Strand:-
AAACAGACTATGTGGAGTGACCAGCTGGTC
>Location:NODE_117571_length_15591_cov_25.186710	Coordinate:9027	Reads:1	Hits:1	Allocated_reads:1	Strand:-
AAACAGACTATGTGGAGTGACCAGCTGGT
>Location:NODE_117571_length_15591_cov_25.186710	Coordinate:9028	Reads:1	Hits:1	Allocated_reads:1	Strand:-
AAACAGACTATGTGGAGTGACCAGCTGG
>Location:NODE_117571_length_15591_cov_25.186710	Coordinate:9030	Reads:1	Hits:1	Allocated_reads:1	Strand:-
AAACAGACTATGTGGAGTGACCAGCT
>Location:NODE_117571_length_15591_cov_25.186710	Coordinate:9031	Reads:3	Hits:1	Allocated_reads:3	Strand:-
AAACAGACTATGTGGAGTGACCAGC
>Location:NODE_117571_length_15591_cov_25.186710	Coordinate:9031	Reads:1	Hits:1	Allocated_reads:1	Strand:-
CAAAACAGACTATGTGGAGTGACCAGC
>Location:NODE_117571_length_15591_cov_25.186710	Coordinate:9044	Reads:1	Hits:1	Allocated_reads:1	Strand:+
CATAGTCTGTTTTGAGGGGTCAGCTGCTTC
>Location:NODE_117571_length_15591_cov_25.186710	Coordinate:9044	Reads:1	Hits:1	Allocated_reads:1	Strand:+
CATAGTCTGTTTTGAGGGGTCAGTTGCTTC
>Location:NODE_117571_length_15591_cov_25.186710	Coordinate:9046	Reads:2	Hits:1	Allocated_reads:2	Strand:+
TAGTCTGTTTTGAGGGGTCAGCTGCT
>Location:NODE_117571_length_15591_cov_25.186710	Coordinate:9046	Reads:4	Hits:1	Allocated_reads:4	Strand:+
TAGTCTGTTTTGAGGGGTCAGCTGCTTC
>Location:NODE_117571_length_15591_cov_25.186710	Coordinate:9046	Reads:1	Hits:1	Allocated_reads:1	Strand:+
TAGTCTGTTTTGAGGGGTCAGCTGCTTCC
>Location:NODE_117571_length_15591_cov_25.186710	Coordinate:9046	Reads:1	Hits:1	Allocated_reads:1	Strand:+
TAGTCTGTTTTGAGGGGTCAGCTGCTTCT
>Location:NODE_117571_length_15591_cov_25.186710	Coordinate:9046	Reads:5	Hits:1	Allocated_reads:5	Strand:+
TAGTCTGTTTTGAGGGGTCAGCTGCTTCCAGG
>Location:NODE_117571_length_15591_cov_25.186710	Coordinate:9058	Reads:1	Hits:1	Allocated_reads:1	Strand:-
CAACCAAGACCTGGAAGCAGCTGACCCCT
>Location:NODE_117571_length_15591_cov_25.186710	Coordinate:9058	Reads:1	Hits:1	Allocated_reads:1	Strand:-
CACCAACCAAGACCTGGAAGCAGCTGACCCCT
>Location:NODE_117571_length_15591_cov_25.186710	Coordinate:9059	Reads:1	Hits:1	Allocated_reads:1	Strand:-
CCAACCAAGACCTGGAAGCAGCTGACCCC
>Location:NODE_117571_length_15591_cov_25.186710	Coordinate:9060	Reads:1	Hits:1	Allocated_reads:1	Strand:-
CCAACCAAGACCTGGAAGCAGCTGACCT
>Location:NODE_117571_length_15591_cov_25.186710	Coordinate:9062	Reads:1	Hits:1	Allocated_reads:1	Strand:-
ACCAACCAAGACCTGGAAGCAGCTGAC
>Location:NODE_117571_length_15591_cov_25.186710	Coordinate:9075	Reads:1	Hits:1	Allocated_reads:1	Strand:-
ACTGGACAAGTGGAGAGCACCAACCAAGACCT
>Location:NODE_117571_length_15591_cov_25.186710	Coordinate:9080	Reads:1	Hits:1	Allocated_reads:1	Strand:+
TTGGTTGGTGCTCTCCACTTGTCCAGTGGT
>Location:NODE_117571_length_15591_cov_25.186710	Coordinate:9091	Reads:1	Hits:1	Allocated_reads:1	Strand:+
TCTCCACTTGTCCAGTGGTCTGGGAG
>Location:NODE_117571_length_15591_cov_25.186710	Coordinate:9109	Reads:1	Hits:1	Allocated_reads:1	Strand:+
TCTGGGAGTGAAAACCTGAGGACAGACT
>Location:NODE_117571_length_15591_cov_25.186710	Coordinate:9116	Reads:1	Hits:1	Allocated_reads:1	Strand:+
GTGAAAACCTGAGGACAGACTCACCTGGC
>Location:NODE_117571_length_15591_cov_25.186710	Coordinate:9117	Reads:13	Hits:1	Allocated_reads:13	Strand:+
TGAAAACCTGAGGACAGACTCACCTGGC
>Location:NODE_117571_length_15591_cov_25.186710	Coordinate:9117	Reads:5	Hits:1	Allocated_reads:5	Strand:+
TGAAAACCTGAGGACAGACTCACCTGGCCC
>Location:NODE_117571_length_15591_cov_25.186710	Coordinate:9117	Reads:2	Hits:1	Allocated_reads:2	Strand:+
TGAAAACCTGAGGACAGACTCACCTGGCCCC
>Location:NODE_117571_length_15591_cov_25.186710	Coordinate:9117	Reads:1	Hits:1	Allocated_reads:1	Strand:+
TGAAAACCTGAGGACAGACTCACCTGGCCCCG
>Location:NODE_117571_length_15591_cov_25.186710	Coordinate:9118	Reads:3	Hits:1	Allocated_reads:3	Strand:+
GAAAACCTGAGGACAGACTCACCTGGC
>Location:NODE_117571_length_15591_cov_25.186710	Coordinate:9118	Reads:2	Hits:1	Allocated_reads:2	Strand:+
GAAAACCTGAGGACAGACTCACCTGGCC
>Location:NODE_117571_length_15591_cov_25.186710	Coordinate:9118	Reads:1	Hits:1	Allocated_reads:1	Strand:+
GAAAACCTGAGGACAGACTCACCTGGCCC
>Location:NODE_117571_length_15591_cov_25.186710	Coordinate:9118	Reads:1	Hits:1	Allocated_reads:1	Strand:+
GAAAACCTGAGGACAGACTCACCTGGCCCCG
>Location:NODE_117571_length_15591_cov_25.186710	Coordinate:9121	Reads:1	Hits:1	Allocated_reads:1	Strand:+
AACCTGAGGACAGACTCACCTGGCCC
>Location:NODE_117571_length_15591_cov_25.186710	Coordinate:9121	Reads:4	Hits:1	Allocated_reads:4	Strand:+
AACCTGAGGACAGACTCACCTGGCCCC
>Location:NODE_117571_length_15591_cov_25.186710	Coordinate:9124	Reads:2	Hits:1	Allocated_reads:2	Strand:+
CTGAGGACAGACTCACCTGGCCCC
>Location:NODE_117571_length_15591_cov_25.186710	Coordinate:9125	Reads:1	Hits:1	Allocated_reads:1	Strand:+
TGAGGACAGACTCACCTGGCCCCGA
>Location:NODE_117571_length_15591_cov_25.186710	Coordinate:9125	Reads:2	Hits:1	Allocated_reads:2	Strand:+
TGAGGACAGACTCACCTGGCCCCGGA
>Location:NODE_117571_length_15591_cov_25.186710	Coordinate:9125	Reads:2	Hits:1	Allocated_reads:2	Strand:+
TGAGGACAGACTCACCTGGCCCCGGAG
>Location:NODE_117571_length_15591_cov_25.186710	Coordinate:9125	Reads:14	Hits:1	Allocated_reads:14	Strand:+
TGAGGACAGACTCACCTGGCCCCGGAGT
>Location:NODE_117571_length_15591_cov_25.186710	Coordinate:9125	Reads:8	Hits:1	Allocated_reads:8	Strand:+
TGAGGACAGACTCACCTGGCCCCGGAGTT
>Location:NODE_117571_length_15591_cov_25.186710	Coordinate:9125	Reads:1	Hits:1	Allocated_reads:1	Strand:+
TGAGGACAGACTCACCTGGCCCCGGAGTTCGGA
>Location:NODE_117571_length_15591_cov_25.186710	Coordinate:9125	Reads:1	Hits:1	Allocated_reads:1	Strand:+
TGAGGACAGACTCACCTGGCCCCGGAGTTCGGAG
>Location:NODE_117571_length_15591_cov_25.186710	Coordinate:9125	Reads:1	Hits:1	Allocated_reads:1	Strand:+
TGAGGACAGACTCACCTGGCCCCGGAGTTCGGAGC
>Location:NODE_117571_length_15591_cov_25.186710	Coordinate:9126	Reads:1	Hits:1	Allocated_reads:1	Strand:+
GAGGACAGACTCACCTGGCCCCGGA
>Location:NODE_117571_length_15591_cov_25.186710	Coordinate:9126	Reads:1	Hits:1	Allocated_reads:1	Strand:+
GAGGACAGACTCACCTGGCCCCGGAGTTCGGAGT
>Location:NODE_117571_length_15591_cov_25.186710	Coordinate:9128	Reads:1	Hits:1	Allocated_reads:1	Strand:+
GGACAGACTCACCTGGCCCCGGAGTTCGGAG
>Location:NODE_117571_length_15591_cov_25.186710	Coordinate:9129	Reads:1	Hits:1	Allocated_reads:1	Strand:+
GACAGACTCACCTGGCCCCGGAGTTCGGAG
>Location:NODE_117571_length_15591_cov_25.186710	Coordinate:9129	Reads:1	Hits:1	Allocated_reads:1	Strand:+
GACAGACTCACCTGGCCCCGGAGTTCGGAGC
>Location:NODE_117571_length_15591_cov_25.186710	Coordinate:9139	Reads:1	Hits:1	Allocated_reads:1	Strand:+
CCTGGCCCCGGAGTTCGGAGCAGAACT
>Location:NODE_117571_length_15591_cov_25.186710	Coordinate:9176	Reads:1	Hits:1	Allocated_reads:1	Strand:+
TTGGGATGTGAACTGGGGCCCTCGCTCAGA
>Location:NODE_117571_length_15591_cov_25.186710	Coordinate:9176	Reads:1	Hits:1	Allocated_reads:1	Strand:+
TTGGGATGTGAACTGGGGCCCTCGCTCAGAA
>Location:NODE_117571_length_15591_cov_25.186710	Coordinate:9177	Reads:1	Hits:1	Allocated_reads:1	Strand:+
TGGGATGTGAACTGGGGCCCTCGCTCAGA
>Location:NODE_117571_length_15591_cov_25.186710	Coordinate:9182	Reads:1	Hits:1	Allocated_reads:1	Strand:+
TGTGAACTGGGGCCCTCGCTCAGAAACGA
>Location:NODE_117571_length_15591_cov_25.186710	Coordinate:9191	Reads:1	Hits:1	Allocated_reads:1	Strand:-
TCAAGACATCGTTTCTGAGCGAGGGCCC
>Location:NODE_117571_length_15591_cov_25.186710	Coordinate:9201	Reads:1	Hits:1	Allocated_reads:1	Strand:+
TCAGAAACGATGTCTTGAGGGATTCCATT
>Location:NODE_117571_length_15591_cov_25.186710	Coordinate:9204	Reads:1	Hits:1	Allocated_reads:1	Strand:+
GAAACGATGTCTTGAGGGATTCCATTTGGA
>Location:NODE_117571_length_15591_cov_25.186710	Coordinate:9206	Reads:3	Hits:1	Allocated_reads:3	Strand:+
AACGATGTCTTGAGGGATTCCATT
>Location:NODE_117571_length_15591_cov_25.186710	Coordinate:9206	Reads:1	Hits:1	Allocated_reads:1	Strand:+
AACGATGTCTTGAGGGATTCCATTTGGA
>Location:NODE_117571_length_15591_cov_25.186710	Coordinate:9206	Reads:1	Hits:1	Allocated_reads:1	Strand:+
AACGATGTCTTGAGGGATTCCATTTGGAA
>Location:NODE_117571_length_15591_cov_25.186710	Coordinate:9206	Reads:2	Hits:1	Allocated_reads:2	Strand:+
AACGATGTCTTGAGGGATTCCATTTGGAATT
>Location:NODE_117571_length_15591_cov_25.186710	Coordinate:9208	Reads:1	Hits:1	Allocated_reads:1	Strand:+
CGATGTCTTGAGGGATTCCATTTGGAATT
>Location:NODE_117571_length_15591_cov_25.186710	Coordinate:9228	Reads:1	Hits:1	Allocated_reads:1	Strand:-
ACTTACAAAATCATTATTGTAAAATTCCAAA
>Location:NODE_117571_length_15591_cov_25.186710	Coordinate:9249	Reads:11	Hits:1	Allocated_reads:11	Strand:+
TTTTGTAAGTTTGAATGTCACATTAAAGG
>Location:NODE_117571_length_15591_cov_25.186710	Coordinate:9249	Reads:5	Hits:1	Allocated_reads:5	Strand:+
TTTTGTAAGTTTGAATGTCACATTAAAGGT
>Location:NODE_117571_length_15591_cov_25.186710	Coordinate:9272	Reads:1	Hits:1	Allocated_reads:1	Strand:+
TAAAGGTAAATTCGAACCAGGAACC
>Location:NODE_117571_length_15591_cov_25.186710	Coordinate:9274	Reads:1	Hits:1	Allocated_reads:1	Strand:+
AAGGTAAATTCGAACCAGGAACCAGC
>Location:NODE_117571_length_15591_cov_25.186710	Coordinate:9278	Reads:1	Hits:1	Allocated_reads:1	Strand:+
TAAATTCGAACCAGGAACCAGCAGTTT
>Location:NODE_117571_length_15591_cov_25.186710	Coordinate:9278	Reads:2	Hits:1	Allocated_reads:2	Strand:+
TAAATTCGAACCAGGAACCAGCAGTTTA
>Location:NODE_117571_length_15591_cov_25.186710	Coordinate:9280	Reads:1	Hits:1	Allocated_reads:1	Strand:+
AATTCGAACCAGGAACCAGCAGTTTA
>Location:NODE_117571_length_15591_cov_25.186710	Coordinate:9280	Reads:1	Hits:1	Allocated_reads:1	Strand:+
AATTCGAACCAGGAACCAGCAGTTTAAAATC
>Location:NODE_117571_length_15591_cov_25.186710	Coordinate:9281	Reads:1	Hits:1	Allocated_reads:1	Strand:+
ATTCGAACCAGGAACCAGCAGTTTAAAATC
>Location:NODE_117571_length_15591_cov_25.186710	Coordinate:9282	Reads:1	Hits:1	Allocated_reads:1	Strand:+
TTCGAACCAGGAACCAGCAGTTTA
>Location:NODE_117571_length_15591_cov_25.186710	Coordinate:9282	Reads:1	Hits:1	Allocated_reads:1	Strand:+
TTCGAACCAGGAACCAGCAGTTTAAAAC
>Location:NODE_117571_length_15591_cov_25.186710	Coordinate:9282	Reads:1	Hits:1	Allocated_reads:1	Strand:+
TTCGAACCAGGAACCAGCAGTTTAAAAT
>Location:NODE_117571_length_15591_cov_25.186710	Coordinate:9282	Reads:30	Hits:1	Allocated_reads:30	Strand:+
TTCGAACCAGGAACCAGCAGTTTAAAATC
>Location:NODE_117571_length_15591_cov_25.186710	Coordinate:9282	Reads:5	Hits:1	Allocated_reads:5	Strand:+
TTCGAACCAGGAACCAGCAGTTTAAAATCT
>Location:NODE_117571_length_15591_cov_25.186710	Coordinate:9282	Reads:1	Hits:1	Allocated_reads:1	Strand:+
TTCGAACCAGGAACCAGCAGTTTAAAATCTTA
>Location:NODE_117571_length_15591_cov_25.186710	Coordinate:9283	Reads:5	Hits:1	Allocated_reads:5	Strand:+
TCGAACCAGGAACCAGCAGTTTAAAATC
>Location:NODE_117571_length_15591_cov_25.186710	Coordinate:9283	Reads:1	Hits:1	Allocated_reads:1	Strand:+
TCGAACCAGGAACCAGCAGTTTAAAATCT
>Location:NODE_117571_length_15591_cov_25.186710	Coordinate:9284	Reads:3	Hits:1	Allocated_reads:3	Strand:+
CGAACCAGGAACCAGCAGTTTAAAATC
>Location:NODE_117571_length_15591_cov_25.186710	Coordinate:9287	Reads:1	Hits:1	Allocated_reads:1	Strand:-
TGGATTAAGATTTTAAACTGCTGGTTCCTGGT
>Location:NODE_117571_length_15591_cov_25.186710	Coordinate:9290	Reads:1	Hits:1	Allocated_reads:1	Strand:-
ACTTGGATTAAGATTTTAAACTGCTGGTTCCT
>Location:NODE_117571_length_15591_cov_25.186710	Coordinate:9291	Reads:1	Hits:1	Allocated_reads:1	Strand:-
ACTTGGATTAAGATTTTAAACTGCTGGTTCC
>Location:NODE_117571_length_15591_cov_25.186710	Coordinate:9291	Reads:1	Hits:1	Allocated_reads:1	Strand:-
TGGATTAAGATTTTAAACTGCTGGTTCC
>Location:NODE_117571_length_15591_cov_25.186710	Coordinate:9292	Reads:1	Hits:1	Allocated_reads:1	Strand:-
TGGATTAAGATTTTAAACTGCTGGTTC
>Location:NODE_117571_length_15591_cov_25.186710	Coordinate:9293	Reads:2	Hits:1	Allocated_reads:2	Strand:-
ACTTGGATTAAGATTTTAAACTGCTGGTT
>Location:NODE_117571_length_15591_cov_25.186710	Coordinate:9294	Reads:6	Hits:1	Allocated_reads:6	Strand:-
ACTTGGATTAAGATTTTAAACTGCTGGT
>Location:NODE_117571_length_15591_cov_25.186710	Coordinate:9294	Reads:2	Hits:1	Allocated_reads:2	Strand:-
CTTGGATTAAGATTTTAAACTGCTGGT
>Location:NODE_117571_length_15591_cov_25.186710	Coordinate:9295	Reads:1	Hits:1	Allocated_reads:1	Strand:-
ACTTGGATTAAGATTTTAAACTGCTGG
>Location:NODE_117571_length_15591_cov_25.186710	Coordinate:9297	Reads:1	Hits:1	Allocated_reads:1	Strand:-
ACTTGGATTAAGATTTTAAACTGCT
>Location:NODE_117571_length_15591_cov_25.186710	Coordinate:9309	Reads:2	Hits:1	Allocated_reads:2	Strand:+
TCTTAATCCAAGTTTTTGCTGACCCATT
>Location:NODE_117571_length_15591_cov_25.186710	Coordinate:9311	Reads:2	Hits:1	Allocated_reads:2	Strand:+
TTAATCCAAGTTTTTGCTGACCCATTCACC
>Location:NODE_117571_length_15591_cov_25.186710	Coordinate:9312	Reads:5	Hits:1	Allocated_reads:5	Strand:+
TAATCCAAGTTTTTGCTGACCCATTCACC
>Location:NODE_117571_length_15591_cov_25.186710	Coordinate:9312	Reads:1	Hits:1	Allocated_reads:1	Strand:+
TAATCCAAGTTTTTGCTGACCCATTCACCT
>Location:NODE_117571_length_15591_cov_25.186710	Coordinate:9312	Reads:1	Hits:1	Allocated_reads:1	Strand:+
TAATCCAAGTTTTTGCTGACCCATTCACCTA
>Location:NODE_117571_length_15591_cov_25.186710	Coordinate:9324	Reads:1	Hits:1	Allocated_reads:1	Strand:-
GATTGTGGTAGGTGAATGGGTCAGCAA
>Location:NODE_117571_length_15591_cov_25.186710	Coordinate:9326	Reads:1	Hits:1	Allocated_reads:1	Strand:-
GATTGTGGTAGGTGAATGGGTCAGC
>Location:NODE_117571_length_15591_cov_25.186710	Coordinate:9335	Reads:1	Hits:1	Allocated_reads:1	Strand:-
GTTGGAGAAAAGATTGTGGTAGGTGAA
>Location:NODE_117571_length_15591_cov_25.186710	Coordinate:9341	Reads:1	Hits:1	Allocated_reads:1	Strand:+
TACCACAATCTTTTCTCCAACGCCAGT
>Location:NODE_117571_length_15591_cov_25.186710	Coordinate:9341	Reads:1	Hits:1	Allocated_reads:1	Strand:+
TACCACAATCTTTTCTCCAACGCCAGTC
>Location:NODE_117571_length_15591_cov_25.186710	Coordinate:9341	Reads:1	Hits:1	Allocated_reads:1	Strand:+
TACCACAATCTTTTCTCCAACGCCAGTCT
>Location:NODE_117571_length_15591_cov_25.186710	Coordinate:9341	Reads:1	Hits:1	Allocated_reads:1	Strand:+
TACCACAATCTTTTCTCCAACGCCAGTCTT
>Location:NODE_117571_length_15591_cov_25.186710	Coordinate:9343	Reads:1	Hits:1	Allocated_reads:1	Strand:+
CCACAATCTTTTCTCCAACGCCAGTCT
>Location:NODE_117571_length_15591_cov_25.186710	Coordinate:9344	Reads:1	Hits:1	Allocated_reads:1	Strand:+
CACAATCTTTTCTCCAACGCCAGTCTTTT
>Location:NODE_117571_length_15591_cov_25.186710	Coordinate:9346	Reads:1	Hits:1	Allocated_reads:1	Strand:+
CAATCTTTTCTCCAACGCCAGTCTTTTGG
>Location:NODE_117571_length_15591_cov_25.186710	Coordinate:9364	Reads:1	Hits:1	Allocated_reads:1	Strand:+
CAGTCTTTTGGGGTTTGGATCAGGAGTTAT
>Location:NODE_117571_length_15591_cov_25.186710	Coordinate:9375	Reads:1	Hits:1	Allocated_reads:1	Strand:-
TGATAATAATAACTCCTGATCCAAACC
>Location:NODE_117571_length_15591_cov_25.186710	Coordinate:9380	Reads:1	Hits:1	Allocated_reads:1	Strand:-
ATTAGTATGATAATAATAACTCCTGATCC
>Location:NODE_117571_length_15591_cov_25.186710	Coordinate:9380	Reads:1	Hits:1	Allocated_reads:1	Strand:-
TAGTATGATAATAATAACTCCTGATCC
>Location:NODE_117571_length_15591_cov_25.186710	Coordinate:9382	Reads:1	Hits:1	Allocated_reads:1	Strand:-
ATTAGTATGATAATAATAACTCCTGAT
>Location:NODE_117571_length_15591_cov_25.186710	Coordinate:9384	Reads:1	Hits:1	Allocated_reads:1	Strand:+
CAGGAGTTATTATTATCATACTAATGAGGCAG
>Location:NODE_117571_length_15591_cov_25.186710	Coordinate:9394	Reads:1	Hits:1	Allocated_reads:1	Strand:+
TATTATCATACTAATGAGGCAGTTAAAGG
>Location:NODE_117571_length_15591_cov_25.186710	Coordinate:9397	Reads:1	Hits:1	Allocated_reads:1	Strand:+
TATCATACTAATGAGGCAGTTAAAGGT
>Location:NODE_117571_length_15591_cov_25.186710	Coordinate:9399	Reads:1	Hits:1	Allocated_reads:1	Strand:+
TCATACTAATGAGGCAGTTAAAGGTAAAT
>Location:NODE_117571_length_15591_cov_25.186710	Coordinate:9399	Reads:1	Hits:1	Allocated_reads:1	Strand:+
TCATACTAATGAGGCAGTTAAAGGTAAATT
>Location:NODE_117571_length_15591_cov_25.186710	Coordinate:9399	Reads:1	Hits:1	Allocated_reads:1	Strand:+
TCATACTAATGAGGCAGTTAAAGGTAAATTA
>Location:NODE_117571_length_15591_cov_25.186710	Coordinate:9430	Reads:1	Hits:1	Allocated_reads:1	Strand:+
AACAATGCTGACTGTCAGTTTGAACCAGG
>Location:NODE_117571_length_15591_cov_25.186710	Coordinate:9435	Reads:1	Hits:1	Allocated_reads:1	Strand:+
TGCTGACTGTCAGTTTGAACCAGGAGG
>Location:NODE_117571_length_15591_cov_25.186710	Coordinate:9435	Reads:1	Hits:1	Allocated_reads:1	Strand:+
TGCTGACTGTCAGTTTGAACCAGGAGGGAATT
>Location:NODE_117571_length_15591_cov_25.186710	Coordinate:9438	Reads:1	Hits:1	Allocated_reads:1	Strand:+
TGACTGTCAGTTTGAACCAGGAGGGAA
>Location:NODE_117571_length_15591_cov_25.186710	Coordinate:9442	Reads:1	Hits:1	Allocated_reads:1	Strand:+
TGTCAGTTTGAACCAGGAGGGAAGCAAC
>Location:NODE_117571_length_15591_cov_25.186710	Coordinate:9448	Reads:3	Hits:1	Allocated_reads:3	Strand:+
TTTGAACCAGGAGGGAAGCAACAGAAAAA
>Location:NODE_117571_length_15591_cov_25.186710	Coordinate:9489	Reads:1	Hits:1	Allocated_reads:1	Strand:+
TTATTGACCCAACCATGCACCCTGACCT
>Location:NODE_117571_length_15591_cov_25.186710	Coordinate:9490	Reads:2	Hits:1	Allocated_reads:2	Strand:+
TATTGACCCAACCATGCACCCTGACC
>Location:NODE_117571_length_15591_cov_25.186710	Coordinate:9490	Reads:1	Hits:1	Allocated_reads:1	Strand:+
TATTGACCCAACCATGCACCCTGACCTCC
>Location:NODE_117571_length_15591_cov_25.186710	Coordinate:9492	Reads:1	Hits:1	Allocated_reads:1	Strand:+
TTGACCCAACCATGCACCCTGACCTCC
>Location:NODE_117571_length_15591_cov_25.186710	Coordinate:9492	Reads:2	Hits:1	Allocated_reads:2	Strand:+
TTGACCCAACCATGCACCCTGACCTCCT
>Location:NODE_117571_length_15591_cov_25.186710	Coordinate:9492	Reads:2	Hits:1	Allocated_reads:2	Strand:+
TTGACCCAACCATGCACCCTGACCTCCTCC
>Location:NODE_117571_length_15591_cov_25.186710	Coordinate:9492	Reads:1	Hits:1	Allocated_reads:1	Strand:+
TTGACCCAACCATGCACCCTGACCTCCTCCG
>Location:NODE_117571_length_15591_cov_25.186710	Coordinate:9493	Reads:1	Hits:1	Allocated_reads:1	Strand:+
TGACCCAACCATGCACCCTGACCTCC
>Location:NODE_117571_length_15591_cov_25.186710	Coordinate:9514	Reads:1	Hits:1	Allocated_reads:1	Strand:-
CAGGGAATGAGCAGCACTCGGAGGAGG
>Location:NODE_117571_length_15591_cov_25.186710	Coordinate:9529	Reads:1	Hits:1	Allocated_reads:1	Strand:-
GATGTAGGTGTACAGGGAATGAGC
>Location:NODE_117571_length_15591_cov_25.186710	Coordinate:9531	Reads:1	Hits:1	Allocated_reads:1	Strand:+
TCATTCCCTGTACACCTACATCAGTCAGC
>Location:NODE_117571_length_15591_cov_25.186710	Coordinate:9535	Reads:1	Hits:1	Allocated_reads:1	Strand:+
TCCCTGTACACCTACATCAGTCAGCTTTGATG
>Location:NODE_117571_length_15591_cov_25.186710	Coordinate:9547	Reads:1	Hits:1	Allocated_reads:1	Strand:+
TACATCAGTCAGCTTTGATGTCCTTTGCA
>Location:NODE_117571_length_15591_cov_25.186710	Coordinate:9551	Reads:1	Hits:1	Allocated_reads:1	Strand:+
TCAGTCAGCTTTGATGTCCTTTGCAG
>Location:NODE_117571_length_15591_cov_25.186710	Coordinate:9551	Reads:1	Hits:1	Allocated_reads:1	Strand:+
TCAGTCAGCTTTGATGTCCTTTGCAGGGTT
>Location:NODE_117571_length_15591_cov_25.186710	Coordinate:9572	Reads:1	Hits:1	Allocated_reads:1	Strand:+
TGCAGGGTTTCCATTAGAAATAAAA
>Location:NODE_117571_length_15591_cov_25.186710	Coordinate:9572	Reads:2	Hits:1	Allocated_reads:2	Strand:+
TGCAGGGTTTCCATTAGAAATAAAATCAA
>Location:NODE_117571_length_15591_cov_25.186710	Coordinate:9599	Reads:2	Hits:1	Allocated_reads:2	Strand:+
AATGTAGAAAACACTGGGCACAATTTTCAG
>Location:NODE_117571_length_15591_cov_25.186710	Coordinate:9600	Reads:1	Hits:1	Allocated_reads:1	Strand:+
ATGTAGAAAACACTGGGCACAATT
>Location:NODE_117571_length_15591_cov_25.186710	Coordinate:9600	Reads:9	Hits:1	Allocated_reads:9	Strand:+
ATGTAGAAAACACTGGGCACAATTTTCAG
>Location:NODE_117571_length_15591_cov_25.186710	Coordinate:9600	Reads:7	Hits:1	Allocated_reads:7	Strand:+
ATGTAGAAAACACTGGGCACAATTTTCAGG
>Location:NODE_117571_length_15591_cov_25.186710	Coordinate:9600	Reads:6	Hits:1	Allocated_reads:6	Strand:+
ATGTAGAAAACACTGGGCACAATTTTCAGGC
>Location:NODE_117571_length_15591_cov_25.186710	Coordinate:9601	Reads:2	Hits:1	Allocated_reads:2	Strand:+
TGTAGAAAACACTGGGCACAATTT
>Location:NODE_117571_length_15591_cov_25.186710	Coordinate:9601	Reads:1	Hits:1	Allocated_reads:1	Strand:+
TGTAGAAAACACTGGGCACAATTTTCA
>Location:NODE_117571_length_15591_cov_25.186710	Coordinate:9601	Reads:12	Hits:1	Allocated_reads:12	Strand:+
TGTAGAAAACACTGGGCACAATTTTCAG
>Location:NODE_117571_length_15591_cov_25.186710	Coordinate:9601	Reads:21	Hits:1	Allocated_reads:21	Strand:+
TGTAGAAAACACTGGGCACAATTTTCAGG
>Location:NODE_117571_length_15591_cov_25.186710	Coordinate:9601	Reads:1	Hits:1	Allocated_reads:1	Strand:+
TGTAGAAAACACTGGGCACAATTTTCAGTC
>Location:NODE_117571_length_15591_cov_25.186710	Coordinate:9601	Reads:18	Hits:1	Allocated_reads:18	Strand:+
TGTAGAAAACACTGGGCACAATTTTCAGGC
>Location:NODE_117571_length_15591_cov_25.186710	Coordinate:9601	Reads:5	Hits:1	Allocated_reads:5	Strand:+
TGTAGAAAACACTGGGCACAATTTTCAGGCT
>Location:NODE_117571_length_15591_cov_25.186710	Coordinate:9601	Reads:2	Hits:1	Allocated_reads:2	Strand:+
TGTAGAAAACACTGGGCACAATTTTCAGGCTG
>Location:NODE_117571_length_15591_cov_25.186710	Coordinate:9648	Reads:1	Hits:1	Allocated_reads:1	Strand:+
TCATGGCTTTATTATGCAAAAACTTCACA
>Location:NODE_117571_length_15591_cov_25.186710	Coordinate:9659	Reads:1	Hits:1	Allocated_reads:1	Strand:+
TTATGCAAAAACTTCACAAGACACTGT
>Location:NODE_117571_length_15591_cov_25.186710	Coordinate:9659	Reads:1	Hits:1	Allocated_reads:1	Strand:+
TTATGCAAAAACTTCACAAGACACTGTA
>Location:NODE_117571_length_15591_cov_25.186710	Coordinate:9659	Reads:1	Hits:1	Allocated_reads:1	Strand:+
TTATGCAAAAACTTCACAAGACACTGTAG
>Location:NODE_117571_length_15591_cov_25.186710	Coordinate:9664	Reads:1	Hits:1	Allocated_reads:1	Strand:+
CAAAAACTTCACAAGACACTGTAGCAAT
>Location:NODE_117571_length_15591_cov_25.186710	Coordinate:9667	Reads:1	Hits:1	Allocated_reads:1	Strand:+
AAACTTCACAAGACACTGTAGCAATTACA
>Location:NODE_117571_length_15591_cov_25.186710	Coordinate:9667	Reads:1	Hits:1	Allocated_reads:1	Strand:+
AAACTTCACAAGACACTGTAGCAATTACAA
>Location:NODE_117571_length_15591_cov_25.186710	Coordinate:9677	Reads:1	Hits:1	Allocated_reads:1	Strand:+
AGACACTGTAGCAATTACACAAGAATATCCAG
>Location:NODE_117571_length_15591_cov_25.186710	Coordinate:9682	Reads:1	Hits:186	Allocated_reads:0.00537634408602151	Strand:-
TACTGGATATTCTTGTGTAATTGCTACAC
>Location:NODE_117571_length_15591_cov_25.186710	Coordinate:9683	Reads:4	Hits:182	Allocated_reads:0.021978021978022	Strand:-
TACTGGATATTCTTGTGTAATTGCTACA
>Location:NODE_117571_length_15591_cov_25.186710	Coordinate:9683	Reads:19	Hits:182	Allocated_reads:0.104395604395604	Strand:-
TTACTGGATATTCTTGTGTAATTGCTACA
>Location:NODE_117571_length_15591_cov_25.186710	Coordinate:9684	Reads:2	Hits:212	Allocated_reads:0.00943396226415094	Strand:-
TTACTGGATATTCTTGTGTAATTGCTAC
>Location:NODE_117571_length_15591_cov_25.186710	Coordinate:9685	Reads:1	Hits:214	Allocated_reads:0.00467289719626168	Strand:-
TTACTGGATATTCTTGTGTAATTGCTA
>Location:NODE_117571_length_15591_cov_25.186710	Coordinate:9686	Reads:1	Hits:211	Allocated_reads:0.004739336492891	Strand:-
CATTACTGGATATTCTTGTGTAATTGCT
>Location:NODE_117571_length_15591_cov_25.186710	Coordinate:9686	Reads:1	Hits:216	Allocated_reads:0.00462962962962963	Strand:-
TACTGGATATTCTTGTGTAATTGCT
>Location:NODE_117571_length_15591_cov_25.186710	Coordinate:9686	Reads:5	Hits:216	Allocated_reads:0.0231481481481481	Strand:-
TTACTGGATATTCTTGTGTAATTGCT
>Location:NODE_117571_length_15591_cov_25.186710	Coordinate:9687	Reads:1	Hits:239	Allocated_reads:0.00418410041841004	Strand:-
TACTGGATATTCTTGTGTAATTGC
>Location:NODE_117571_length_15591_cov_25.186710	Coordinate:9687	Reads:1	Hits:238	Allocated_reads:0.00420168067226891	Strand:-
TTACTGGATATTCTTGTGTAATTGC
>Location:NODE_117571_length_15591_cov_25.186710	Coordinate:9691	Reads:10	Hits:251	Allocated_reads:0.0398406374501992	Strand:+
TTACACAAGAATATCCAGTAATGTC
>Location:NODE_117571_length_15591_cov_25.186710	Coordinate:9691	Reads:9	Hits:242	Allocated_reads:0.0371900826446281	Strand:+
TTACACAAGAATATCCAGTAATGTCC
>Location:NODE_117571_length_15591_cov_25.186710	Coordinate:9691	Reads:1	Hits:232	Allocated_reads:0.00431034482758621	Strand:+
TTACACAAGAATATCCAGTAATGACCC
>Location:NODE_117571_length_15591_cov_25.186710	Coordinate:9691	Reads:19	Hits:231	Allocated_reads:0.0822510822510823	Strand:+
TTACACAAGAATATCCAGTAATGTCCC
>Location:NODE_117571_length_15591_cov_25.186710	Coordinate:9691	Reads:1	Hits:230	Allocated_reads:0.00434782608695652	Strand:+
TTACACAAGAATATCCAGTAATGTCCCT
>Location:NODE_117571_length_15591_cov_25.186710	Coordinate:9691	Reads:2	Hits:228	Allocated_reads:0.0087719298245614	Strand:+
TTACACAAGAATATCCAGTAATGTCCCTG
>Location:NODE_117571_length_15591_cov_25.186710	Coordinate:9691	Reads:1	Hits:224	Allocated_reads:0.00446428571428571	Strand:+
TTACACAAGAATATCCAGTAATGACCCTGC
>Location:NODE_117571_length_15591_cov_25.186710	Coordinate:9691	Reads:23	Hits:223	Allocated_reads:0.103139013452915	Strand:+
TTACACAAGAATATCCAGTAATGTCCCTGC
>Location:NODE_117571_length_15591_cov_25.186710	Coordinate:9691	Reads:20	Hits:222	Allocated_reads:0.0900900900900901	Strand:+
TTACACAAGAATATCCAGTAATGTCCCTGCC
>Location:NODE_117571_length_15591_cov_25.186710	Coordinate:9692	Reads:1	Hits:234	Allocated_reads:0.00427350427350427	Strand:+
TACACAAGAATATCCAGTAATGTCCCTGCC
>Location:NODE_117571_length_15591_cov_25.186710	Coordinate:9694	Reads:1	Hits:332	Allocated_reads:0.00301204819277108	Strand:+
CACAAGAATATCCAGTAATGTCCCTGCC
>Location:NODE_117571_length_15591_cov_25.186710	Coordinate:9695	Reads:1	Hits:333	Allocated_reads:0.003003003003003	Strand:+
ACAAGAATATCCAGTAATGTCCCTGCCT
>Location:NODE_117571_length_15591_cov_25.186710	Coordinate:9696	Reads:1	Hits:341	Allocated_reads:0.00293255131964809	Strand:+
CAAGAATATCCAGTAATGTCCCTGC
>Location:NODE_117571_length_15591_cov_25.186710	Coordinate:9696	Reads:1	Hits:339	Allocated_reads:0.00294985250737463	Strand:+
CAAGAATATCCAGTAATGTCCCTGCC
>Location:NODE_117571_length_15591_cov_25.186710	Coordinate:9698	Reads:1	Hits:341	Allocated_reads:0.00293255131964809	Strand:+
AGAATATCCAGTAATGTCCCTGCCTAC
>Location:NODE_117571_length_15591_cov_25.186710	Coordinate:9699	Reads:1	Hits:338	Allocated_reads:0.0029585798816568	Strand:+
GAATATCCAGTAATGTCCCTGCCTACAAT
>Location:NODE_117571_length_15591_cov_25.186710	Coordinate:9700	Reads:1	Hits:343	Allocated_reads:0.00291545189504373	Strand:-
AATTGTAGGCAGGGACATTACTGGATATT
>Location:NODE_117571_length_15591_cov_25.186710	Coordinate:9701	Reads:1	Hits:381	Allocated_reads:0.0026246719160105	Strand:+
ATATCCAGTAATGTCCCTGCCTAC
>Location:NODE_117571_length_15591_cov_25.186710	Coordinate:9702	Reads:1	Hits:369	Allocated_reads:0.002710027100271	Strand:+
TATCCAGTAATGTCCCTGCCTACAATTA
>Location:NODE_117571_length_15591_cov_25.186710	Coordinate:9702	Reads:2	Hits:356	Allocated_reads:0.00561797752808989	Strand:+
TATCCAGTAATGTCCCTGCCTACAATTAAAC
>Location:NODE_117571_length_15591_cov_25.186710	Coordinate:9704	Reads:1	Hits:365	Allocated_reads:0.00273972602739726	Strand:+
TCCAGTAATGTCCCTGCCTACAAATAAAC
>Location:NODE_117571_length_15591_cov_25.186710	Coordinate:9707	Reads:13	Hits:362	Allocated_reads:0.0359116022099447	Strand:-
TGTGTTTAATTGTAGGCAGGGACATTACT
>Location:NODE_117571_length_15591_cov_25.186710	Coordinate:9707	Reads:2	Hits:379	Allocated_reads:0.00527704485488127	Strand:-
TTTAATTGTAGGCAGGGACATTACT
>Location:NODE_117571_length_15591_cov_25.186710	Coordinate:9708	Reads:1	Hits:318	Allocated_reads:0.00314465408805031	Strand:-
TGAATGTGTTTAATTGTAGGCAGGGACATTAC
>Location:NODE_117571_length_15591_cov_25.186710	Coordinate:9708	Reads:1	Hits:367	Allocated_reads:0.00272479564032698	Strand:-
TGTGTTTAATTGTAGGCAGGGACATTAC
>Location:NODE_117571_length_15591_cov_25.186710	Coordinate:9709	Reads:2	Hits:369	Allocated_reads:0.00542005420054201	Strand:-
TGTGTTTAATTGTAGGCAGGGACATTA
>Location:NODE_117571_length_15591_cov_25.186710	Coordinate:9710	Reads:1	Hits:368	Allocated_reads:0.00271739130434783	Strand:-
ATGTGTTTAATTGTAGGCAGGGACATT
>Location:NODE_117571_length_15591_cov_25.186710	Coordinate:9710	Reads:1	Hits:328	Allocated_reads:0.00304878048780488	Strand:-
GAATGTGTTTAATTGTAGGCAGGGACATT
>Location:NODE_117571_length_15591_cov_25.186710	Coordinate:9710	Reads:1	Hits:322	Allocated_reads:0.0031055900621118	Strand:-
TGAATGTGTTTAATTGTAGGCAGGGACATT
>Location:NODE_117571_length_15591_cov_25.186710	Coordinate:9710	Reads:4	Hits:372	Allocated_reads:0.010752688172043	Strand:-
TGTGTTTAATTGTAGGCAGGGACATT
>Location:NODE_117571_length_15591_cov_25.186710	Coordinate:9712	Reads:2	Hits:333	Allocated_reads:0.00600600600600601	Strand:-
GAATGTGTTTAATTGTAGGCAGGGACA
>Location:NODE_117571_length_15591_cov_25.186710	Coordinate:9712	Reads:1	Hits:327	Allocated_reads:0.00305810397553517	Strand:-
TGAATGTGTTTAATTGTAGGCAGGGACA
>Location:NODE_117571_length_15591_cov_25.186710	Coordinate:9712	Reads:1	Hits:377	Allocated_reads:0.0026525198938992	Strand:-
TGTGTTTAATTGTAGGCAGGGACA
>Location:NODE_117571_length_15591_cov_25.186710	Coordinate:9713	Reads:5	Hits:339	Allocated_reads:0.0147492625368732	Strand:-
GAATGTGTTTAATTGTAGGCAGGGAC
>Location:NODE_117571_length_15591_cov_25.186710	Coordinate:9713	Reads:3	Hits:333	Allocated_reads:0.00900900900900901	Strand:-
TGAATGTGTTTAATTGTAGGCAGGGAC
>Location:NODE_117571_length_15591_cov_25.186710	Coordinate:9714	Reads:2	Hits:324	Allocated_reads:0.00617283950617284	Strand:-
AGTGAATGTGTTTAATTGTAGGCAGGGA
>Location:NODE_117571_length_15591_cov_25.186710	Coordinate:9714	Reads:4	Hits:342	Allocated_reads:0.0116959064327485	Strand:-
GAATGTGTTTAATTGTAGGCAGGGA
>Location:NODE_117571_length_15591_cov_25.186710	Coordinate:9714	Reads:1	Hits:330	Allocated_reads:0.00303030303030303	Strand:-
GTGAATGTGTTTAATTGTAGGCAGGGA
>Location:NODE_117571_length_15591_cov_25.186710	Coordinate:9714	Reads:3	Hits:254	Allocated_reads:0.0118110236220472	Strand:-
TAAGTGAATGTGTTTAATTGTAGGCAGGGA
>Location:NODE_117571_length_15591_cov_25.186710	Coordinate:9714	Reads:4	Hits:336	Allocated_reads:0.0119047619047619	Strand:-
TGAATGTGTTTAATTGTAGGCAGGGA
>Location:NODE_117571_length_15591_cov_25.186710	Coordinate:9715	Reads:1	Hits:258	Allocated_reads:0.00387596899224806	Strand:-
TAAGTGAATGTGTTTAATTGTAGGCAGGG
>Location:NODE_117571_length_15591_cov_25.186710	Coordinate:9716	Reads:1	Hits:175	Allocated_reads:0.00571428571428571	Strand:-
GGTAAGTGAATGTGTTTAATTGTAGGCAGG
>Location:NODE_117571_length_15591_cov_25.186710	Coordinate:9716	Reads:6	Hits:283	Allocated_reads:0.0212014134275618	Strand:-
TAAGTGAATGTGTTTAATTGTAGGCAGG
>Location:NODE_117571_length_15591_cov_25.186710	Coordinate:9716	Reads:2	Hits:367	Allocated_reads:0.00544959128065395	Strand:-
TGAATGTGTTTAATTGTAGGCAGG
>Location:NODE_117571_length_15591_cov_25.186710	Coordinate:9717	Reads:1	Hits:366	Allocated_reads:0.00273224043715847	Strand:-
AGTGAATGTGTTTAATTGTAGGCAG
>Location:NODE_117571_length_15591_cov_25.186710	Coordinate:9717	Reads:1	Hits:372	Allocated_reads:0.00268817204301075	Strand:-
GTGAATGTGTTTAATTGTAGGCAG
>Location:NODE_117571_length_15591_cov_25.186710	Coordinate:9718	Reads:1	Hits:332	Allocated_reads:0.00301204819277108	Strand:-
AAGTGAATGTGTTTAATTGTAGGCA
>Location:NODE_117571_length_15591_cov_25.186710	Coordinate:9718	Reads:3	Hits:369	Allocated_reads:0.00813008130081301	Strand:-
AGTGAATGTGTTTAATTGTAGGCA
>Location:NODE_117571_length_15591_cov_25.186710	Coordinate:9718	Reads:2	Hits:297	Allocated_reads:0.00673400673400673	Strand:-
TAAGTGAATGTGTTTAATTGTAGGCA
>Location:NODE_117571_length_15591_cov_25.186710	Coordinate:9719	Reads:1	Hits:334	Allocated_reads:0.0029940119760479	Strand:-
AAGTGAATGTGTTTAATTGTAGGC
>Location:NODE_117571_length_15591_cov_25.186710	Coordinate:9719	Reads:1	Hits:290	Allocated_reads:0.00344827586206897	Strand:-
GTAAGTGAATGTGTTTAATTGTAGGC
>Location:NODE_117571_length_15591_cov_25.186710	Coordinate:9719	Reads:16	Hits:299	Allocated_reads:0.0535117056856187	Strand:-
TAAGTGAATGTGTTTAATTGTAGGC
>Location:NODE_117571_length_15591_cov_25.186710	Coordinate:9720	Reads:13	Hits:300	Allocated_reads:0.0433333333333333	Strand:-
TAAGTGAATGTGTTTAATTGTAGG
>Location:NODE_117571_length_15591_cov_25.186710	Coordinate:9785	Reads:1	Hits:1	Allocated_reads:1	Strand:-
CAGATGACAACAGGGCAACTTGCAGTGC
>Location:NODE_117571_length_15591_cov_25.186710	Coordinate:9792	Reads:1	Hits:13	Allocated_reads:0.0769230769230769	Strand:-
TACGAGAACAGATGACAACAGGGCAACTT
>Location:NODE_117571_length_15591_cov_25.186710	Coordinate:9793	Reads:5	Hits:13	Allocated_reads:0.384615384615385	Strand:-
TTTACGAGAACAGATGACAACAGGGCAACT
>Location:NODE_117571_length_15591_cov_25.186710	Coordinate:9794	Reads:1	Hits:13	Allocated_reads:0.0769230769230769	Strand:-
TTTACGAGAACAGATGACAACAGGGCAAC
>Location:NODE_117571_length_15591_cov_25.186710	Coordinate:9794	Reads:1	Hits:14	Allocated_reads:0.0714285714285714	Strand:-
TTTACGAGAACAGATGACAACAGGGCACT
>Location:NODE_117571_length_15591_cov_25.186710	Coordinate:9796	Reads:3	Hits:12	Allocated_reads:0.25	Strand:-
TACTTTACGAGAACAGATGACAACAGGGCA
>Location:NODE_117571_length_15591_cov_25.186710	Coordinate:9796	Reads:2	Hits:14	Allocated_reads:0.142857142857143	Strand:-
TTTACGAGAACAGATGACAACAGGGCA
>Location:NODE_117571_length_15591_cov_25.186710	Coordinate:9797	Reads:2	Hits:14	Allocated_reads:0.142857142857143	Strand:-
TTTACGAGAACAGATGACAACAGGGC
>Location:NODE_117571_length_15591_cov_25.186710	Coordinate:9798	Reads:1	Hits:14	Allocated_reads:0.0714285714285714	Strand:-
TTTACGAGAACAGATGACAACAGGG
>Location:NODE_117571_length_15591_cov_25.186710	Coordinate:9799	Reads:2	Hits:11	Allocated_reads:0.181818181818182	Strand:-
TTATACTTTACGAGAACAGATGACAACAGG
>Location:NODE_117571_length_15591_cov_25.186710	Coordinate:9799	Reads:1	Hits:14	Allocated_reads:0.0714285714285714	Strand:-
TTTACGAGAACAGATGACAACAGG
>Location:NODE_117571_length_15591_cov_25.186710	Coordinate:9800	Reads:1	Hits:11	Allocated_reads:0.0909090909090909	Strand:-
TTATACTTTACGAGAACAGATGACAACAG
>Location:NODE_117571_length_15591_cov_25.186710	Coordinate:9801	Reads:5	Hits:12	Allocated_reads:0.416666666666667	Strand:-
TTATACTTTACGAGAACAGATGACAACA
>Location:NODE_117571_length_15591_cov_25.186710	Coordinate:9802	Reads:7	Hits:13	Allocated_reads:0.538461538461538	Strand:-
TTATACTTTACGAGAACAGATGACAAC
>Location:NODE_117571_length_15591_cov_25.186710	Coordinate:9803	Reads:1	Hits:14	Allocated_reads:0.0714285714285714	Strand:-
TTATACTTTACGAGAACAGATGACAA
>Location:NODE_117571_length_15591_cov_25.186710	Coordinate:9804	Reads:1	Hits:14	Allocated_reads:0.0714285714285714	Strand:-
TTATACTTTACGAGAACAGATGACA
>Location:NODE_117571_length_15591_cov_25.186710	Coordinate:9805	Reads:1	Hits:14	Allocated_reads:0.0714285714285714	Strand:-
TTATACTTTACGAGAACAGATGAC
>Location:NODE_117571_length_15591_cov_25.186710	Coordinate:9807	Reads:1	Hits:12	Allocated_reads:0.0833333333333333	Strand:-
TTGGTTATACTTTACGAGAACAGATA
>Location:NODE_117571_length_15591_cov_25.186710	Coordinate:9813	Reads:1	Hits:118	Allocated_reads:0.00847457627118644	Strand:-
AAAGTTTGGTTATACTTTACGAGAA
>Location:NODE_117571_length_15591_cov_25.186710	Coordinate:9813	Reads:1	Hits:127	Allocated_reads:0.0078740157480315	Strand:+
TTCTCGTAAAGTATAACCAAAATT
>Location:NODE_117571_length_15591_cov_25.186710	Coordinate:9813	Reads:2	Hits:119	Allocated_reads:0.0168067226890756	Strand:+
TTCTCGTAAAGTATAACCAAACTT
>Location:NODE_117571_length_15591_cov_25.186710	Coordinate:9816	Reads:1	Hits:77	Allocated_reads:0.012987012987013	Strand:+
TCGTAAAGTATAACCAAACTTTTGAGCGTT
>Location:NODE_117571_length_15591_cov_25.186710	Coordinate:9819	Reads:4	Hits:106	Allocated_reads:0.0377358490566038	Strand:+
TAAAGTATAACCAAACTTTTGAGCGTT
>Location:NODE_117571_length_15591_cov_25.186710	Coordinate:9819	Reads:1	Hits:103	Allocated_reads:0.00970873786407767	Strand:+
TAAAGTATAACCAAACTTTTGAGCGTTT
>Location:NODE_117571_length_15591_cov_25.186710	Coordinate:9829	Reads:1	Hits:11	Allocated_reads:0.0909090909090909	Strand:+
CCAAACTTTTGAGCGTTTGAGCTGC
>Location:NODE_117571_length_15591_cov_25.186710	Coordinate:9846	Reads:1	Hits:2	Allocated_reads:0.5	Strand:-
TTACCTGGCAGGAAACATGGCAGCTCA
>Location:NODE_117571_length_15591_cov_25.186710	Coordinate:9861	Reads:1	Hits:5	Allocated_reads:0.2	Strand:+
CCTGCCAGGTAAATGACGCTCCACAACG
>Location:NODE_117571_length_15591_cov_25.186710	Coordinate:9890	Reads:1	Hits:3	Allocated_reads:0.333333333333333	Strand:-
ATCGATTCCAGTCACCCTGAATGACGTCACC
>Location:NODE_117571_length_15591_cov_25.186710	Coordinate:9891	Reads:1	Hits:3	Allocated_reads:0.333333333333333	Strand:-
TCGATTCCAGTCACCCTGAATAACGTCAC
>Location:NODE_117571_length_15591_cov_25.186710	Coordinate:9891	Reads:1	Hits:3	Allocated_reads:0.333333333333333	Strand:-
TCGATTCCAGTCACCCTGAATGACGTCAC
>Location:NODE_117571_length_15591_cov_25.186710	Coordinate:9893	Reads:1	Hits:3	Allocated_reads:0.333333333333333	Strand:-
ATCGATTCCAGTCACCCTGAATGACGTC
>Location:NODE_117571_length_15591_cov_25.186710	Coordinate:9893	Reads:1	Hits:3	Allocated_reads:0.333333333333333	Strand:-
TCGATTCCAGTCACCCTGAATGACGTC
>Location:NODE_117571_length_15591_cov_25.186710	Coordinate:9895	Reads:2	Hits:3	Allocated_reads:0.666666666666667	Strand:-
ATCGATTCCAGTCACCCTGAATGACG
>Location:NODE_117571_length_15591_cov_25.186710	Coordinate:9895	Reads:5	Hits:3	Allocated_reads:1.66666666666667	Strand:-
CCCTTATCGATTCCAGTCACCCTGAATGACG
>Location:NODE_117571_length_15591_cov_25.186710	Coordinate:9895	Reads:1	Hits:3	Allocated_reads:0.333333333333333	Strand:-
CCTTATCGATTCCAGTCACCCTGAATGACG
>Location:NODE_117571_length_15591_cov_25.186710	Coordinate:9895	Reads:6	Hits:3	Allocated_reads:2	Strand:-
TATCGATTCCAGTCACCCTGAATGACG
>Location:NODE_117571_length_15591_cov_25.186710	Coordinate:9895	Reads:1	Hits:3	Allocated_reads:0.333333333333333	Strand:-
TCGATTCCAGTCACCCTGAATGACG
>Location:NODE_117571_length_15591_cov_25.186710	Coordinate:9895	Reads:10	Hits:3	Allocated_reads:3.33333333333333	Strand:-
TTATCGATTCCAGTCACCCTGAATGACG
>Location:NODE_117571_length_15591_cov_25.186710	Coordinate:9896	Reads:2	Hits:3	Allocated_reads:0.666666666666667	Strand:-
ATCGATTCCAGTCACCCTGAATGAC
>Location:NODE_117571_length_15591_cov_25.186710	Coordinate:9896	Reads:2	Hits:3	Allocated_reads:0.666666666666667	Strand:-
CTTATCGATTCCAGTCACCCTGAATGAC
>Location:NODE_117571_length_15591_cov_25.186710	Coordinate:9896	Reads:2	Hits:3	Allocated_reads:0.666666666666667	Strand:-
TATCGATTCCAGTCACCCTGAATGAC
>Location:NODE_117571_length_15591_cov_25.186710	Coordinate:9896	Reads:1	Hits:3	Allocated_reads:0.333333333333333	Strand:-
TCGATTCCAGTCACCCTGAATGAC
>Location:NODE_117571_length_15591_cov_25.186710	Coordinate:9896	Reads:3	Hits:3	Allocated_reads:1	Strand:-
TTATCGATTCCAGTCACCCTGAATGAC
>Location:NODE_117571_length_15591_cov_25.186710	Coordinate:9898	Reads:1	Hits:3	Allocated_reads:0.333333333333333	Strand:-
TTCCCTTATCGATTCCAGTCACCCTGAATT
>Location:NODE_117571_length_15591_cov_25.186710	Coordinate:9899	Reads:1	Hits:3	Allocated_reads:0.333333333333333	Strand:-
CCCTTATCGATTCCAGTCACCCTGAAT
>Location:NODE_117571_length_15591_cov_25.186710	Coordinate:9899	Reads:1	Hits:3	Allocated_reads:0.333333333333333	Strand:-
TCCCTTATCGATTCCAGTCACCCTGAAT
>Location:NODE_117571_length_15591_cov_25.186710	Coordinate:9899	Reads:1	Hits:3	Allocated_reads:0.333333333333333	Strand:-
TTCCCTTATCGATTCCAGTCACCCTGAAC
>Location:NODE_117571_length_15591_cov_25.186710	Coordinate:9899	Reads:3	Hits:3	Allocated_reads:1	Strand:-
TTCCCTTATCGATTCCAGTCACCCTGAAT
>Location:NODE_117571_length_15591_cov_25.186710	Coordinate:9900	Reads:2	Hits:3	Allocated_reads:0.666666666666667	Strand:-
TTCCCTTATCGATTCCAGTCACCCTGAA
>Location:NODE_117571_length_15591_cov_25.186710	Coordinate:9903	Reads:1	Hits:3	Allocated_reads:0.333333333333333	Strand:-
TTCCCTTATCGATTCCAGTCACCCT
>Location:NODE_117571_length_15591_cov_25.186710	Coordinate:9904	Reads:1	Hits:13	Allocated_reads:0.0769230769230769	Strand:-
TTCCCTTATCGATTCCAGTCACCC
>Location:NODE_117571_length_15591_cov_25.186710	Coordinate:9911	Reads:1	Hits:12	Allocated_reads:0.0833333333333333	Strand:+
TGGAATCGATAAGGGAATCATTTGCAAAAA
>Location:NODE_117571_length_15591_cov_25.186710	Coordinate:9931	Reads:3	Hits:189	Allocated_reads:0.0158730158730159	Strand:-
TTCCTTGGAATTGTTTGCCATTTTTGCAAA
>Location:NODE_117571_length_15591_cov_25.186710	Coordinate:9933	Reads:1	Hits:192	Allocated_reads:0.00520833333333333	Strand:-
TTCCTTGGAATTGTTTGCCATTTTTGCA
>Location:NODE_117571_length_15591_cov_25.186710	Coordinate:9934	Reads:1	Hits:194	Allocated_reads:0.00515463917525773	Strand:-
TTCCTTGGAATTGTTTGCCATTTTTGC
>Location:NODE_117571_length_15591_cov_25.186710	Coordinate:9940	Reads:1	Hits:147	Allocated_reads:0.00680272108843537	Strand:+
ATGGCAAACAATTCCAAGGAATTGAAACA
>Location:NODE_117571_length_15591_cov_25.186710	Coordinate:9950	Reads:1	Hits:190	Allocated_reads:0.00526315789473684	Strand:-
CGGTTCCCACTGTTTCAATTCCTTGGATT
>Location:NODE_117571_length_15591_cov_25.186710	Coordinate:9951	Reads:7	Hits:199	Allocated_reads:0.0351758793969849	Strand:+
TTCCAAGGAATTGAAACAGTGGGAACC
>Location:NODE_117571_length_15591_cov_25.186710	Coordinate:9951	Reads:1	Hits:169	Allocated_reads:0.00591715976331361	Strand:+
TTCCAAGGAATTGAAACAGTGGGAACCGGTTCT
>Location:NODE_117571_length_15591_cov_25.186710	Coordinate:9952	Reads:1	Hits:192	Allocated_reads:0.00520833333333333	Strand:+
TCCAAGGAATTGAAACAGTGGGAACCGGT
>Location:NODE_117571_length_15591_cov_25.186710	Coordinate:9954	Reads:1	Hits:228	Allocated_reads:0.0043859649122807	Strand:+
CAAGGAATTGAAACAGTGGGAACCGG
>Location:NODE_117571_length_15591_cov_25.186710	Coordinate:9954	Reads:1	Hits:216	Allocated_reads:0.00462962962962963	Strand:+
CAAGGAATTGAAACAGTGGGAACCGGTTCT
>Location:NODE_117571_length_15591_cov_25.186710	Coordinate:9955	Reads:1	Hits:239	Allocated_reads:0.00418410041841004	Strand:+
AAGGAATTGAAACAGTGGGAACCGGTT
>Location:NODE_117571_length_15591_cov_25.186710	Coordinate:9955	Reads:1	Hits:232	Allocated_reads:0.00431034482758621	Strand:+
AAGGAATTGAAACAGTGGGAACCGGTTCT
>Location:NODE_117571_length_15591_cov_25.186710	Coordinate:9991	Reads:1	Hits:3	Allocated_reads:0.333333333333333	Strand:-
AAGAGTAGGGATGGGTATCGAAACCCGGTTC
>Location:NODE_117571_length_15591_cov_25.186710	Coordinate:10005	Reads:1	Hits:1	Allocated_reads:1	Strand:-
AATACAGTGAAGAGTAGGGATGGGTA
>Location:NODE_117571_length_15591_cov_25.186710	Coordinate:10058	Reads:1	Hits:1	Allocated_reads:1	Strand:-
GCAGGTAACAGCAAAAAGAGAAAATCA
>Location:NODE_117571_length_15591_cov_25.186710	Coordinate:10069	Reads:2	Hits:1	Allocated_reads:2	Strand:-
TCAGTGAATCTAGTGCAGGTAACAGCAAAA
>Location:NODE_117571_length_15591_cov_25.186710	Coordinate:10071	Reads:1	Hits:1	Allocated_reads:1	Strand:-
TCAGTGAATCTAGTGCAGGTAACAGCAA
>Location:NODE_117571_length_15591_cov_25.186710	Coordinate:10072	Reads:2	Hits:1	Allocated_reads:2	Strand:-
TTCAGTGAATCTAGTGCAGGTAACAGCA
>Location:NODE_117571_length_15591_cov_25.186710	Coordinate:10073	Reads:1	Hits:1	Allocated_reads:1	Strand:-
TTCAGTGAATCTAGTGCAGGTAACAGC
>Location:NODE_117571_length_15591_cov_25.186710	Coordinate:10075	Reads:1	Hits:1	Allocated_reads:1	Strand:-
TTCAGTGAATCTAGTGCAGGTAACA
>Location:NODE_117571_length_15591_cov_25.186710	Coordinate:10076	Reads:2	Hits:1	Allocated_reads:2	Strand:-
TTCAGTGAATCTAGTGCAGGTAAC
>Location:NODE_117571_length_15591_cov_25.186710	Coordinate:10076	Reads:2	Hits:1	Allocated_reads:2	Strand:-
TTTCAGTGAATCTAGTGCAGGTAAC
>Location:NODE_117571_length_15591_cov_25.186710	Coordinate:10108	Reads:1	Hits:1	Allocated_reads:1	Strand:-
TATGACAGAGGGTCAGGGGTCACATCCTC
>Location:NODE_117571_length_15591_cov_25.186710	Coordinate:10110	Reads:1	Hits:1	Allocated_reads:1	Strand:-
TATGACAGAGGGTCAGGGGTCACATCC
>Location:NODE_117571_length_15591_cov_25.186710	Coordinate:10118	Reads:1	Hits:1	Allocated_reads:1	Strand:-
TGGGACTTTCATATGACAGAGGGTCAGGGG
>Location:NODE_117571_length_15591_cov_25.186710	Coordinate:10119	Reads:2	Hits:1	Allocated_reads:2	Strand:-
TGGGACTTTCATATGACAGAGGGTCAGGG
>Location:NODE_117571_length_15591_cov_25.186710	Coordinate:10120	Reads:2	Hits:1	Allocated_reads:2	Strand:-
TAGTGGGACTTTCATATGACAGAGGGTCAGG
>Location:NODE_117571_length_15591_cov_25.186710	Coordinate:10124	Reads:1	Hits:1	Allocated_reads:1	Strand:-
TTAGTGGGACTTTCATATGACAGAGGGT
>Location:NODE_117571_length_15591_cov_25.186710	Coordinate:10153	Reads:1	Hits:1	Allocated_reads:1	Strand:-
TAAAGAGCATTTTTACTTTTTGGTTTGTAA
>Location:NODE_117571_length_15591_cov_25.186710	Coordinate:10173	Reads:1	Hits:1	Allocated_reads:1	Strand:+
ATGCTCTTTATTCGGGATTTGTATGAGA
>Location:NODE_117571_length_15591_cov_25.186710	Coordinate:10208	Reads:1	Hits:1	Allocated_reads:1	Strand:+
TGCAGTATCAGCAGCAGGCCTGTGAGG
>Location:NODE_117571_length_15591_cov_25.186710	Coordinate:10211	Reads:2	Hits:1	Allocated_reads:2	Strand:-
TGATCCCTCACAGGCCTGCTGCTGATACT
>Location:NODE_117571_length_15591_cov_25.186710	Coordinate:10213	Reads:1	Hits:1	Allocated_reads:1	Strand:-
TCTGATCCCTCACAGGCCTGCTGCTGATA
>Location:NODE_117571_length_15591_cov_25.186710	Coordinate:10213	Reads:1	Hits:1	Allocated_reads:1	Strand:-
TGATCCCTCACAGGCCTGCTGCTGATA
>Location:NODE_117571_length_15591_cov_25.186710	Coordinate:10215	Reads:2	Hits:1	Allocated_reads:2	Strand:-
TGTCTGATCCCTCACAGGCCTGCTGCTGA
>Location:NODE_117571_length_15591_cov_25.186710	Coordinate:10217	Reads:1	Hits:1	Allocated_reads:1	Strand:-
TGTCTGATCCCTCACAGGCCTGCTGCT
>Location:NODE_117571_length_15591_cov_25.186710	Coordinate:10218	Reads:2	Hits:1	Allocated_reads:2	Strand:-
TTGTCTGATCCCTCACAGGCCTGCTGC
>Location:NODE_117571_length_15591_cov_25.186710	Coordinate:10220	Reads:1	Hits:1	Allocated_reads:1	Strand:-
TCTGTTTGTCTGATCCCTCACAGGCCTGCT
>Location:NODE_117571_length_15591_cov_25.186710	Coordinate:10221	Reads:2	Hits:1	Allocated_reads:2	Strand:-
TGTTTGTCTGATCCCTCACAGGCCTGC
>Location:NODE_117571_length_15591_cov_25.186710	Coordinate:10223	Reads:3	Hits:1	Allocated_reads:3	Strand:-
TCTGTTTGTCTGATCCCTCACAGGCCT
>Location:NODE_117571_length_15591_cov_25.186710	Coordinate:10223	Reads:2	Hits:1	Allocated_reads:2	Strand:-
TTCTGTTTGTCTGATCCCTCACAGGCCT
>Location:NODE_117571_length_15591_cov_25.186710	Coordinate:10240	Reads:1	Hits:1	Allocated_reads:1	Strand:-
AGAATCCGTCCTTTTACTTTCTGTTTGTC
>Location:NODE_117571_length_15591_cov_25.186710	Coordinate:10241	Reads:1	Hits:1	Allocated_reads:1	Strand:+
ACAAACAGAAAGTAAAAGGACGGATTCTGTT
>Location:NODE_117571_length_15591_cov_25.186710	Coordinate:10244	Reads:1	Hits:1	Allocated_reads:1	Strand:-
TCCAACAGAATCCGTCCTTTTACTTTCTGTT
>Location:NODE_117571_length_15591_cov_25.186710	Coordinate:10245	Reads:1	Hits:1	Allocated_reads:1	Strand:-
TCCAACAGAATCCGTCCTTTTACTTTCTGT
>Location:NODE_117571_length_15591_cov_25.186710	Coordinate:10248	Reads:2	Hits:1	Allocated_reads:2	Strand:-
TCATCCAACAGAATCCGTCCTTTTACTTTC
>Location:NODE_117571_length_15591_cov_25.186710	Coordinate:10249	Reads:2	Hits:1	Allocated_reads:2	Strand:-
TCATCCAACAGAATCCGTCCTTTTACTTT
>Location:NODE_117571_length_15591_cov_25.186710	Coordinate:10250	Reads:2	Hits:1	Allocated_reads:2	Strand:-
TCATCCAACAGAATCCGTCCTTTTACTT
>Location:NODE_117571_length_15591_cov_25.186710	Coordinate:10251	Reads:1	Hits:1	Allocated_reads:1	Strand:-
ATTCATCCAACAGAATCCGTCCTTTTACT
>Location:NODE_117571_length_15591_cov_25.186710	Coordinate:10251	Reads:2	Hits:1	Allocated_reads:2	Strand:-
TATTCATCCAACAGAATCCGTCCTTTTACT
>Location:NODE_117571_length_15591_cov_25.186710	Coordinate:10255	Reads:1	Hits:1	Allocated_reads:1	Strand:-
TCTTATTCATCCAACAGAATCCGTCCTTT
>Location:NODE_117571_length_15591_cov_25.186710	Coordinate:10269	Reads:1	Hits:1	Allocated_reads:1	Strand:+
GTTGGATGAATAAGATTCAGGCCGGCAGGTCGGAA
>Location:NODE_117571_length_15591_cov_25.186710	Coordinate:10277	Reads:1	Hits:1	Allocated_reads:1	Strand:-
CGACCTGCCGGCCTGAATCTTATT
>Location:NODE_117571_length_15591_cov_25.186710	Coordinate:10281	Reads:1	Hits:1	Allocated_reads:1	Strand:-
CAAGGTGTTTTCCGACCTGCCGGACTGAATCT
>Location:NODE_117571_length_15591_cov_25.186710	Coordinate:10281	Reads:1	Hits:1	Allocated_reads:1	Strand:-
TGTTTTCCGACCTGCCGGCCTGAATCT
>Location:NODE_117571_length_15591_cov_25.186710	Coordinate:10282	Reads:1	Hits:1	Allocated_reads:1	Strand:-
CAAGGTGTTTTCCGACCTGCCGGCCTGAATT
>Location:NODE_117571_length_15591_cov_25.186710	Coordinate:10282	Reads:1	Hits:1	Allocated_reads:1	Strand:-
TGTTTTCCGACCTGCCGGCCTGAATC
>Location:NODE_117571_length_15591_cov_25.186710	Coordinate:10295	Reads:1	Hits:1	Allocated_reads:1	Strand:-
CTCAGAGGCTGGCCAAGGTGTTTTCCGACCT
>Location:NODE_117571_length_15591_cov_25.186710	Coordinate:10295	Reads:2	Hits:1	Allocated_reads:2	Strand:-
TCAGAGGCTGGCCAAGGTGTTTTCCGACCT
>Location:NODE_117571_length_15591_cov_25.186710	Coordinate:10298	Reads:2	Hits:1	Allocated_reads:2	Strand:+
TCGGAAAACACCTTGGCCAGCCTCTGAGA
>Location:NODE_117571_length_15591_cov_25.186710	Coordinate:10299	Reads:1	Hits:1	Allocated_reads:1	Strand:-
TCTCAGAGGCTGGCCAAGGTGTTTTCCG
>Location:NODE_117571_length_15591_cov_25.186710	Coordinate:10300	Reads:1	Hits:1	Allocated_reads:1	Strand:-
TGTCTCAGAGGCTGGCCAAGGTGTTTTCT
>Location:NODE_117571_length_15591_cov_25.186710	Coordinate:10304	Reads:1	Hits:1	Allocated_reads:1	Strand:+
AACACCTTGGCCAGCCTCTGAGACAACCAG
>Location:NODE_117571_length_15591_cov_25.186710	Coordinate:10312	Reads:1	Hits:1	Allocated_reads:1	Strand:-
TTCCCTGGTTGTCTCAGAGGCTGGCC
>Location:NODE_117571_length_15591_cov_25.186710	Coordinate:10323	Reads:1	Hits:1	Allocated_reads:1	Strand:-
CATGTGCCTAAACCTTCCCTGGTTGTCTC
>Location:NODE_117571_length_15591_cov_25.186710	Coordinate:10323	Reads:1	Hits:1	Allocated_reads:1	Strand:-
TGTGCCTAAACCTTCCCTGGTTGTCTC
>Location:NODE_117571_length_15591_cov_25.186710	Coordinate:10324	Reads:1	Hits:1	Allocated_reads:1	Strand:-
TTCATGTGCCTAAACCTTCCCTGGTTGTCT
>Location:NODE_117571_length_15591_cov_25.186710	Coordinate:10325	Reads:1	Hits:1	Allocated_reads:1	Strand:-
TCCGGATTCATGTGCCTAAACCTTCCCTGGTTGTC
>Location:NODE_117571_length_15591_cov_25.186710	Coordinate:10325	Reads:4	Hits:1	Allocated_reads:4	Strand:-
TTCATGTGCCTAAACCTTCCCTGGTTGTC
>Location:NODE_117571_length_15591_cov_25.186710	Coordinate:10327	Reads:2	Hits:1	Allocated_reads:2	Strand:-
GGATTCATGTGCCTAAACCTTCCCTGGTTG
>Location:NODE_117571_length_15591_cov_25.186710	Coordinate:10327	Reads:1	Hits:1	Allocated_reads:1	Strand:-
TCCGGATTCATGTGCCTAAACCTTCCCTGGTTG
>Location:NODE_117571_length_15591_cov_25.186710	Coordinate:10328	Reads:2	Hits:1	Allocated_reads:2	Strand:-
TCCGGATTCATGTGCCTAAACCTTCCCTGGTT
>Location:NODE_117571_length_15591_cov_25.186710	Coordinate:10329	Reads:4	Hits:1	Allocated_reads:4	Strand:-
TCCGGATTCATGTGCCTAAACCTTCCCTGGT
>Location:NODE_117571_length_15591_cov_25.186710	Coordinate:10332	Reads:4	Hits:1	Allocated_reads:4	Strand:-
TCCGGATTCATGTGCCTAAACCTTCCCT
>Location:NODE_117571_length_15591_cov_25.186710	Coordinate:10332	Reads:1	Hits:1	Allocated_reads:1	Strand:-
TGATCCGGATTCATGTGCCTAAACCTTCATC
>Location:NODE_117571_length_15591_cov_25.186710	Coordinate:10332	Reads:12	Hits:1	Allocated_reads:12	Strand:-
TGATCCGGATTCATGTGCCTAAACCTTCCCT
>Location:NODE_117571_length_15591_cov_25.186710	Coordinate:10332	Reads:1	Hits:1	Allocated_reads:1	Strand:-
TTGATCCGGATTCATGTGCCTAAACCTTCCCT
>Location:NODE_117571_length_15591_cov_25.186710	Coordinate:10333	Reads:1	Hits:1	Allocated_reads:1	Strand:-
TCCGGATTCATGTGCCTAAACCTTCCC
>Location:NODE_117571_length_15591_cov_25.186710	Coordinate:10333	Reads:2	Hits:1	Allocated_reads:2	Strand:-
TGATCCGGATTCATGTGCCTAAACCTTCCC
>Location:NODE_117571_length_15591_cov_25.186710	Coordinate:10333	Reads:1	Hits:1	Allocated_reads:1	Strand:-
TTGATCCGGATTCATGTGCCTAAACCTTCCC
>Location:NODE_117571_length_15591_cov_25.186710	Coordinate:10335	Reads:2	Hits:1	Allocated_reads:2	Strand:-
TGATCCGGATTCATGTGCCTAAACCTTC
>Location:NODE_117571_length_15591_cov_25.186710	Coordinate:10335	Reads:1	Hits:1	Allocated_reads:1	Strand:-
TTGATCCGGATTCATGTGCCTAAACCTTC
>Location:NODE_117571_length_15591_cov_25.186710	Coordinate:10336	Reads:1	Hits:1	Allocated_reads:1	Strand:-
TCCGGATTCATGTGCCTAAACCTT
>Location:NODE_117571_length_15591_cov_25.186710	Coordinate:10336	Reads:7	Hits:1	Allocated_reads:7	Strand:-
TGATCCGGATTCATGTGCCTAAACCTT
>Location:NODE_117571_length_15591_cov_25.186710	Coordinate:10336	Reads:8	Hits:1	Allocated_reads:8	Strand:-
TTGATCCGGATTCATGTGCCTAAACCTT
>Location:NODE_117571_length_15591_cov_25.186710	Coordinate:10336	Reads:1	Hits:1	Allocated_reads:1	Strand:-
TTTTGATCCGGATTCATGTGCCTAAACCTT
>Location:NODE_117571_length_15591_cov_25.186710	Coordinate:10337	Reads:6	Hits:1	Allocated_reads:6	Strand:-
TTGATCCGGATTCATGTGCCTAAACCT
>Location:NODE_117571_length_15591_cov_25.186710	Coordinate:10337	Reads:2	Hits:1	Allocated_reads:2	Strand:-
TTTGATCCGGATTCATGTGCCTAAACCT
>Location:NODE_117571_length_15591_cov_25.186710	Coordinate:10337	Reads:2	Hits:1	Allocated_reads:2	Strand:-
TTTTGATCCGGATTCATGTGCCTAAACCT
>Location:NODE_117571_length_15591_cov_25.186710	Coordinate:10338	Reads:1	Hits:1	Allocated_reads:1	Strand:-
TGATCCGGATTCATGTGCCTAAACC
>Location:NODE_117571_length_15591_cov_25.186710	Coordinate:10338	Reads:1	Hits:1	Allocated_reads:1	Strand:-
TTGATCCGGATTCATGTGCCTAAACC
>Location:NODE_117571_length_15591_cov_25.186710	Coordinate:10338	Reads:4	Hits:1	Allocated_reads:4	Strand:-
TTTTGATCCGGATTCATGTGCCTAAACC
>Location:NODE_117571_length_15591_cov_25.186710	Coordinate:10339	Reads:1	Hits:1	Allocated_reads:1	Strand:-
TTGATCCGGATTCATGTGCCTAAAC
>Location:NODE_117571_length_15591_cov_25.186710	Coordinate:10340	Reads:2	Hits:1	Allocated_reads:2	Strand:+
TTTAGGCACATGAATCCGGATCAAAACGCA
>Location:NODE_117571_length_15591_cov_25.186710	Coordinate:10343	Reads:1	Hits:1	Allocated_reads:1	Strand:-
CTGCGTTTTGATCCGGATTCATGTGCCT
>Location:NODE_117571_length_15591_cov_25.186710	Coordinate:10343	Reads:3	Hits:1	Allocated_reads:3	Strand:-
TGCGTTTTGATCCGGATTCATGTGCCT
>Location:NODE_117571_length_15591_cov_25.186710	Coordinate:10343	Reads:1	Hits:1	Allocated_reads:1	Strand:-
TGCTGCGTTTTGATCCGGATTCATGTGCCT
>Location:NODE_117571_length_15591_cov_25.186710	Coordinate:10344	Reads:1	Hits:1	Allocated_reads:1	Strand:+
GGCACATGAATCCGGATCAAAACGC
>Location:NODE_117571_length_15591_cov_25.186710	Coordinate:10344	Reads:1	Hits:1	Allocated_reads:1	Strand:+
GGCACATGAATCCGGATCAAAACGCA
>Location:NODE_117571_length_15591_cov_25.186710	Coordinate:10344	Reads:3	Hits:1	Allocated_reads:3	Strand:+
GGCACATGAATCCGGATCAAAACGCAGC
>Location:NODE_117571_length_15591_cov_25.186710	Coordinate:10344	Reads:1	Hits:1	Allocated_reads:1	Strand:+
GGCACATGAATCCGGATCAAAACGCAGCA
>Location:NODE_117571_length_15591_cov_25.186710	Coordinate:10346	Reads:1	Hits:1	Allocated_reads:1	Strand:+
CACATGAATCCGGATCAAAACGCAGCA
>Location:NODE_117571_length_15591_cov_25.186710	Coordinate:10350	Reads:1	Hits:1	Allocated_reads:1	Strand:+
TGAATCCGGATCAAAACGCAGCAAT
>Location:NODE_117571_length_15591_cov_25.186710	Coordinate:10350	Reads:3	Hits:1	Allocated_reads:3	Strand:+
TGAATCCGGATCAAAACGCAGCAATC
>Location:NODE_117571_length_15591_cov_25.186710	Coordinate:10353	Reads:1	Hits:1	Allocated_reads:1	Strand:+
ATCCGGATCAAAACGCAGCAATCTGGCACT
>Location:NODE_117571_length_15591_cov_25.186710	Coordinate:10354	Reads:1	Hits:1	Allocated_reads:1	Strand:+
TCCGGATCAAAACGCAGCAATCTGGCACTT
>Location:NODE_117571_length_15591_cov_25.186710	Coordinate:10374	Reads:1	Hits:1	Allocated_reads:1	Strand:+
TCTGGCACTTTAACAGGCATTCTGACATGTT
>Location:NODE_117571_length_15591_cov_25.186710	Coordinate:10375	Reads:2	Hits:1	Allocated_reads:2	Strand:+
CTGGCACTTTAACAGGCATTCTGACATGTT
>Location:NODE_117571_length_15591_cov_25.186710	Coordinate:10377	Reads:1	Hits:1	Allocated_reads:1	Strand:-
AACATGTCAGAATGCCTGTTAAAGTGCC
>Location:NODE_117571_length_15591_cov_25.186710	Coordinate:10383	Reads:1	Hits:1	Allocated_reads:1	Strand:+
TTAACAGGCATTCTGACATGTTTGGCAGCA
>Location:NODE_117571_length_15591_cov_25.186710	Coordinate:10398	Reads:1	Hits:1	Allocated_reads:1	Strand:-
TTGGACAACTGTGGTGCTGCAAAACATGT
>Location:NODE_117571_length_15591_cov_25.186710	Coordinate:10398	Reads:11	Hits:1	Allocated_reads:11	Strand:-
TTGGACAACTGTGGTGCTGCCAAACATGT
>Location:NODE_117571_length_15591_cov_25.186710	Coordinate:10399	Reads:1	Hits:1	Allocated_reads:1	Strand:-
TTGGACAACTGTGGTGCTGCCAAACACC
>Location:NODE_117571_length_15591_cov_25.186710	Coordinate:10399	Reads:1	Hits:1	Allocated_reads:1	Strand:-
TTGGACAACTGTGGTGCTGCCAAACATG
>Location:NODE_117571_length_15591_cov_25.186710	Coordinate:10403	Reads:1	Hits:1	Allocated_reads:1	Strand:-
TGTAATTGGACAACTGTGGTGCTGCCAGT
>Location:NODE_117571_length_15591_cov_25.186710	Coordinate:10406	Reads:1	Hits:1	Allocated_reads:1	Strand:-
GTGTAATTGGACAACTGTGGTGCTGCC
>Location:NODE_117571_length_15591_cov_25.186710	Coordinate:10407	Reads:1	Hits:1	Allocated_reads:1	Strand:-
TGTAATTGGACAACTGTGGTGCTGC
>Location:NODE_117571_length_15591_cov_25.186710	Coordinate:10413	Reads:1	Hits:1	Allocated_reads:1	Strand:-
TGAGAAGGGGTGTAATTGGACAACTGTGG
>Location:NODE_117571_length_15591_cov_25.186710	Coordinate:10432	Reads:2	Hits:1	Allocated_reads:2	Strand:-
TTAAAGACAGCGGGGAAAAATGAGAAGGGG
>Location:NODE_117571_length_15591_cov_25.186710	Coordinate:10433	Reads:1	Hits:1	Allocated_reads:1	Strand:-
TAAAGACAGCGGGGAAAAATGAGAAGGG
>Location:NODE_117571_length_15591_cov_25.186710	Coordinate:10433	Reads:2	Hits:1	Allocated_reads:2	Strand:-
TTAAAGACAGCGGGGAAAAATGAGAAGGG
>Location:NODE_117571_length_15591_cov_25.186710	Coordinate:10456	Reads:1	Hits:1	Allocated_reads:1	Strand:-
TCAACTGGTCCACACTTAACTATTAAAG
>Location:NODE_117571_length_15591_cov_25.186710	Coordinate:10462	Reads:1	Hits:1	Allocated_reads:1	Strand:+
TAGTTAAGTGTGGACCAGTTGACCAGATT
>Location:NODE_117571_length_15591_cov_25.186710	Coordinate:10463	Reads:2	Hits:1	Allocated_reads:2	Strand:-
TCATCTGGTCAACTGGTCCACACTTAACT
>Location:NODE_117571_length_15591_cov_25.186710	Coordinate:10468	Reads:1	Hits:1	Allocated_reads:1	Strand:-
GAGTCATCTGGTCAACTGGTCCGCACT
>Location:NODE_117571_length_15591_cov_25.186710	Coordinate:10474	Reads:1	Hits:1	Allocated_reads:1	Strand:+
GACCAGTTGACCAGATGACTCCATAAC
>Location:NODE_117571_length_15591_cov_25.186710	Coordinate:10477	Reads:1	Hits:1	Allocated_reads:1	Strand:+
CAGTTGACCAGATGACTCCATAACG
>Location:NODE_117571_length_15591_cov_25.186710	Coordinate:10477	Reads:1	Hits:1	Allocated_reads:1	Strand:+
CAGTTGACCAGATGACTCCATAACGAAA
>Location:NODE_117571_length_15591_cov_25.186710	Coordinate:10479	Reads:2	Hits:1	Allocated_reads:2	Strand:+
GTTGACCAGATGACTCCATAACGAAAAA
>Location:NODE_117571_length_15591_cov_25.186710	Coordinate:10479	Reads:2	Hits:1	Allocated_reads:2	Strand:+
GTTGACCAGATGACTCCATAACGAAAAACC
>Location:NODE_117571_length_15591_cov_25.186710	Coordinate:10481	Reads:1	Hits:1	Allocated_reads:1	Strand:+
TGACCAGATGACTCCATAACGAAAAACC
>Location:NODE_117571_length_15591_cov_25.186710	Coordinate:10481	Reads:1	Hits:1	Allocated_reads:1	Strand:+
TGACCAGATGACTCCATAACGAAAAACCT
>Location:NODE_117571_length_15591_cov_25.186710	Coordinate:10481	Reads:1	Hits:1	Allocated_reads:1	Strand:+
TGACCAGATGACTCCATAACGAAAAACCTCA
>Location:NODE_117571_length_15591_cov_25.186710	Coordinate:10482	Reads:1	Hits:1	Allocated_reads:1	Strand:+
GACCAGATGACTCCATAACGAAAAAC
>Location:NODE_117571_length_15591_cov_25.186710	Coordinate:10482	Reads:2	Hits:1	Allocated_reads:2	Strand:+
GACCAGATGACTCCATAACGAAAAACC
>Location:NODE_117571_length_15591_cov_25.186710	Coordinate:10483	Reads:1	Hits:1	Allocated_reads:1	Strand:+
ACCAGATGACTCCATAACGAAAAACCTC
>Location:NODE_117571_length_15591_cov_25.186710	Coordinate:10484	Reads:1	Hits:1	Allocated_reads:1	Strand:+
CCAGATGACTCCATAACGAAAAACCTC
>Location:NODE_117571_length_15591_cov_25.186710	Coordinate:10498	Reads:1	Hits:1	Allocated_reads:1	Strand:-
TTAAGTTAAATATGATGAGGTTTTTCGTT
>Location:NODE_117571_length_15591_cov_25.186710	Coordinate:10517	Reads:2	Hits:1	Allocated_reads:2	Strand:+
TTTAACTTAATTTGCATTTTGGCCTCC
>Location:NODE_117571_length_15591_cov_25.186710	Coordinate:10517	Reads:3	Hits:1	Allocated_reads:3	Strand:+
TTTAACTTAATTTGCATTTTGGCCTCCT
>Location:NODE_117571_length_15591_cov_25.186710	Coordinate:10544	Reads:2	Hits:1	Allocated_reads:2	Strand:-
TGATTATCCAGCTCGGAAACTCACCAAGCA
>Location:NODE_117571_length_15591_cov_25.186710	Coordinate:10545	Reads:2	Hits:1	Allocated_reads:2	Strand:-
ATTATCCAGCTCGGAAACTCACCAAGC
>Location:NODE_117571_length_15591_cov_25.186710	Coordinate:10545	Reads:17	Hits:1	Allocated_reads:17	Strand:-
TGATTATCCAGCTCGGAAACTCACCAAGC
>Location:NODE_117571_length_15591_cov_25.186710	Coordinate:10545	Reads:1	Hits:1	Allocated_reads:1	Strand:-
TTATCCAGCTCGGAAACTCACCAAGC
>Location:NODE_117571_length_15591_cov_25.186710	Coordinate:10547	Reads:1	Hits:1	Allocated_reads:1	Strand:-
TGATTATCCAGCTCGGAAACTCACGGC
>Location:NODE_117571_length_15591_cov_25.186710	Coordinate:10555	Reads:1	Hits:1	Allocated_reads:1	Strand:+
TTTCCGAGCTGGATAATCAGGCTGAGCT
>Location:NODE_117571_length_15591_cov_25.186710	Coordinate:10557	Reads:3	Hits:1	Allocated_reads:3	Strand:+
TCCGAGCTGGATAATCAGGCTGAGCTGTT
>Location:NODE_117571_length_15591_cov_25.186710	Coordinate:10564	Reads:1	Hits:1	Allocated_reads:1	Strand:+
TGGATAATCAGGCTGAGCTGTTCAGGAGG
>Location:NODE_117571_length_15591_cov_25.186710	Coordinate:10565	Reads:1	Hits:1	Allocated_reads:1	Strand:-
ACCTCCTGAACAGCTCAGCCTGATTATCC
>Location:NODE_117571_length_15591_cov_25.186710	Coordinate:10566	Reads:1	Hits:1	Allocated_reads:1	Strand:-
CTCCTGAACAGCTCAGCCTGATTATC
>Location:NODE_117571_length_15591_cov_25.186710	Coordinate:10568	Reads:1	Hits:1	Allocated_reads:1	Strand:-
ACACCTCCTGAACAGCTCAGCCTGATTA
>Location:NODE_117571_length_15591_cov_25.186710	Coordinate:10568	Reads:1	Hits:1	Allocated_reads:1	Strand:-
CACCTCCTGAACAGCTCAGCCTGATTA
>Location:NODE_117571_length_15591_cov_25.186710	Coordinate:10571	Reads:1	Hits:1	Allocated_reads:1	Strand:-
AAACACCTCCTGAACAGCTCAGCCTGA
>Location:NODE_117571_length_15591_cov_25.186710	Coordinate:10573	Reads:2	Hits:1	Allocated_reads:2	Strand:-
AAAAAACACCTCCTGAACAGCTCAGCCT
>Location:NODE_117571_length_15591_cov_25.186710	Coordinate:10573	Reads:1	Hits:1	Allocated_reads:1	Strand:-
CAAAAAAACACCTCCTGAACAGCTCAGCCT
>Location:NODE_117571_length_15591_cov_25.186710	Coordinate:10585	Reads:1	Hits:1	Allocated_reads:1	Strand:+
TCAGGAGGTGTTTTTTTGTTATGTGCTGGG
>Location:NODE_117571_length_15591_cov_25.186710	Coordinate:10596	Reads:1	Hits:1	Allocated_reads:1	Strand:+
TTTTTTGTTATGTGCTGGGAGATTTG
>Location:NODE_117571_length_15591_cov_25.186710	Coordinate:10599	Reads:1	Hits:1	Allocated_reads:1	Strand:-
ATCTTCCAAATCTCCCAGCACATAACAAA
>Location:NODE_117571_length_15591_cov_25.186710	Coordinate:10618	Reads:1	Hits:1	Allocated_reads:1	Strand:+
TTTGGAAGATTTTACCACCATGAT
>Location:NODE_117571_length_15591_cov_25.186710	Coordinate:10644	Reads:1	Hits:1	Allocated_reads:1	Strand:-
AACCACAACAGACTAGACCTGCGGGCCTAATC
>Location:NODE_117571_length_15591_cov_25.186710	Coordinate:10644	Reads:2	Hits:1	Allocated_reads:2	Strand:-
CAACAGACTAGACCTGCGGGCCTAATC
>Location:NODE_117571_length_15591_cov_25.186710	Coordinate:10645	Reads:2	Hits:1	Allocated_reads:2	Strand:-
AACCACAACAGACTAGACCTGCGGGCCTATT
>Location:NODE_117571_length_15591_cov_25.186710	Coordinate:10648	Reads:1	Hits:1	Allocated_reads:1	Strand:-
AAACCACAACAGACTAGACCTGCGGGCCT
>Location:NODE_117571_length_15591_cov_25.186710	Coordinate:10648	Reads:1	Hits:1	Allocated_reads:1	Strand:-
AACCACAACAGACTAGACCTGCGGGCCG
>Location:NODE_117571_length_15591_cov_25.186710	Coordinate:10648	Reads:11	Hits:1	Allocated_reads:11	Strand:-
AACCACAACAGACTAGACCTGCGGGCCT
>Location:NODE_117571_length_15591_cov_25.186710	Coordinate:10648	Reads:1	Hits:1	Allocated_reads:1	Strand:-
CAAACCACAACAGACTAGACCTGCGGGCCT
>Location:NODE_117571_length_15591_cov_25.186710	Coordinate:10648	Reads:1	Hits:1	Allocated_reads:1	Strand:-
CCACAACAGACTAGACCTGCGGGCCG
>Location:NODE_117571_length_15591_cov_25.186710	Coordinate:10648	Reads:3	Hits:1	Allocated_reads:3	Strand:-
TCAAACCACAACAGACTAGACCTGCGGGCCT
>Location:NODE_117571_length_15591_cov_25.186710	Coordinate:10649	Reads:1	Hits:1	Allocated_reads:1	Strand:-
CCACAACAGACTAGACCTGCGGGCC
>Location:NODE_117571_length_15591_cov_25.186710	Coordinate:10652	Reads:3	Hits:1	Allocated_reads:3	Strand:-
AACCACAACAGACTAGACCTGCGG
>Location:NODE_117571_length_15591_cov_25.186710	Coordinate:10653	Reads:1	Hits:1	Allocated_reads:1	Strand:-
TCAAACCACAACAGACTAGACCTGCG
>Location:NODE_117571_length_15591_cov_25.186710	Coordinate:10664	Reads:1	Hits:1	Allocated_reads:1	Strand:+
TCTGTTGTGGTTTGAGCCTCTTCAAAGCCT
>Location:NODE_117571_length_15591_cov_25.186710	Coordinate:10666	Reads:3	Hits:1	Allocated_reads:3	Strand:+
TGTTGTGGTTTGAGCCTCTTCAAAGCCT
>Location:NODE_117571_length_15591_cov_25.186710	Coordinate:10678	Reads:1	Hits:1	Allocated_reads:1	Strand:-
GCACAGAGCGAGGCTTTGAAGAGGCT
>Location:NODE_117571_length_15591_cov_25.186710	Coordinate:10678	Reads:8	Hits:1	Allocated_reads:8	Strand:-
TGAGCACAGAGCGAGGCTTTGAAGAGGCT
>Location:NODE_117571_length_15591_cov_25.186710	Coordinate:10679	Reads:16	Hits:1	Allocated_reads:16	Strand:-
TGAGCACAGAGCGAGGCTTTGAAGAGGC
>Location:NODE_117571_length_15591_cov_25.186710	Coordinate:10681	Reads:1	Hits:1	Allocated_reads:1	Strand:+
CTCTTCAAAGCCTCGCTCTGTGCTCAGCTT
>Location:NODE_117571_length_15591_cov_25.186710	Coordinate:10683	Reads:1	Hits:1	Allocated_reads:1	Strand:-
TGAGCACAGAGCGAGGCTTTGAAG
>Location:NODE_117571_length_15591_cov_25.186710	Coordinate:10693	Reads:1	Hits:1	Allocated_reads:1	Strand:+
TCGCTCTGTGCTCAGCTTGCAGGAATGCC
>Location:NODE_117571_length_15591_cov_25.186710	Coordinate:10696	Reads:1	Hits:1	Allocated_reads:1	Strand:-
TGGGCATTCCTGCAAGCTGAGCACAGAG
>Location:NODE_117571_length_15591_cov_25.186710	Coordinate:10717	Reads:1	Hits:1	Allocated_reads:1	Strand:-
TGAGAGACAAGCGACCGCAAGGTAATGGGCAT
>Location:NODE_117571_length_15591_cov_25.186710	Coordinate:10717	Reads:1	Hits:1	Allocated_reads:1	Strand:-
TGTGAGAGACAAGCGACCGCAAGGTAATGGGCAT
>Location:NODE_117571_length_15591_cov_25.186710	Coordinate:10718	Reads:1	Hits:1	Allocated_reads:1	Strand:-
TGAGAGACAAGCGACCGCAAGGTAATGGGCA
>Location:NODE_117571_length_15591_cov_25.186710	Coordinate:10719	Reads:1	Hits:1	Allocated_reads:1	Strand:-
GAGACAAGCGACCGCAAGGTAATGGGC
>Location:NODE_117571_length_15591_cov_25.186710	Coordinate:10719	Reads:1	Hits:1	Allocated_reads:1	Strand:-
TGAGAGACAAGCGACCGCAAGGTAATGGGC
>Location:NODE_117571_length_15591_cov_25.186710	Coordinate:10720	Reads:5	Hits:1	Allocated_reads:5	Strand:-
TGAGAGACAAGCGACCGCAAGGTAATGGG
>Location:NODE_117571_length_15591_cov_25.186710	Coordinate:10721	Reads:3	Hits:1	Allocated_reads:3	Strand:-
TGAGAGACAAGCGACCGCAAGGTAATGG
>Location:NODE_117571_length_15591_cov_25.186710	Coordinate:10722	Reads:2	Hits:1	Allocated_reads:2	Strand:-
TGTGAGAGACAAGCGACCGCAAGGTAATG
>Location:NODE_117571_length_15591_cov_25.186710	Coordinate:10723	Reads:1	Hits:1	Allocated_reads:1	Strand:-
CTGTGAGAGACAAGCGACCGCAAGGTAAT
>Location:NODE_117571_length_15591_cov_25.186710	Coordinate:10723	Reads:1	Hits:1	Allocated_reads:1	Strand:-
TCTGTGAGAGACAAGCGACCGCAAGGTAAT
>Location:NODE_117571_length_15591_cov_25.186710	Coordinate:10723	Reads:3	Hits:1	Allocated_reads:3	Strand:-
TGAGAGACAAGCGACCGCAAGGTAAT
>Location:NODE_117571_length_15591_cov_25.186710	Coordinate:10723	Reads:7	Hits:1	Allocated_reads:7	Strand:-
TGTGAGAGACAAGCGACCGCAAGGTAAT
>Location:NODE_117571_length_15591_cov_25.186710	Coordinate:10726	Reads:2	Hits:1	Allocated_reads:2	Strand:-
TGTGAGAGACAAGCGACCGCAAGGT
>Location:NODE_117571_length_15591_cov_25.186710	Coordinate:10737	Reads:1	Hits:1	Allocated_reads:1	Strand:+
GCTTGTCTCTCACAGAACTCCTGCAGCC
>Location:NODE_117571_length_15591_cov_25.186710	Coordinate:10739	Reads:1	Hits:1	Allocated_reads:1	Strand:+
TTGTCTCTCACAGAACTCCTGCAGCC
>Location:NODE_117571_length_15591_cov_25.186710	Coordinate:10739	Reads:4	Hits:1	Allocated_reads:4	Strand:+
TTGTCTCTCACAGAACTCCTGCAGCCAGC
>Location:NODE_117571_length_15591_cov_25.186710	Coordinate:10739	Reads:2	Hits:1	Allocated_reads:2	Strand:+
TTGTCTCTCACAGAACTCCTGCAGCCAGCA
>Location:NODE_117571_length_15591_cov_25.186710	Coordinate:10778	Reads:1	Hits:1	Allocated_reads:1	Strand:-
GCTCTGACAGCAGCCTGCAGTGGCTGA
>Location:NODE_117571_length_15591_cov_25.186710	Coordinate:10784	Reads:2	Hits:1	Allocated_reads:2	Strand:-
CACCACAGAGCTCTGACAGCAGCCTGCAGT
>Location:NODE_117571_length_15591_cov_25.186710	Coordinate:10788	Reads:1	Hits:1	Allocated_reads:1	Strand:-
CACCACAGAGCTCTGACAGCAGCCTG
>Location:NODE_117571_length_15591_cov_25.186710	Coordinate:10790	Reads:1	Hits:1	Allocated_reads:1	Strand:-
ACCCCCACCACAGAGCTCTGACAGCAGCC
>Location:NODE_117571_length_15591_cov_25.186710	Coordinate:10790	Reads:2	Hits:1	Allocated_reads:2	Strand:-
CACCACCCCCACCACAGAGCTCTGACAGCAGCC
>Location:NODE_117571_length_15591_cov_25.186710	Coordinate:10790	Reads:1	Hits:1	Allocated_reads:1	Strand:-
CACCCCCACCACAGAGCTCTGACAGCAGCC
>Location:NODE_117571_length_15591_cov_25.186710	Coordinate:10798	Reads:1	Hits:1	Allocated_reads:1	Strand:-
TACACCACCCCCACCACAGAGCTCTGA
>Location:NODE_117571_length_15591_cov_25.186710	Coordinate:10799	Reads:1	Hits:1	Allocated_reads:1	Strand:-
TACACCACCCCCACCACAGAGCTCTG
>Location:NODE_117571_length_15591_cov_25.186710	Coordinate:10827	Reads:1	Hits:1	Allocated_reads:1	Strand:-
TGTGATGTTCACCTCTGTATCCCCATCA
>Location:NODE_117571_length_15591_cov_25.186710	Coordinate:10828	Reads:3	Hits:1	Allocated_reads:3	Strand:-
TGTGATGTTCACCTCTGTATCCCCATC
>Location:NODE_117571_length_15591_cov_25.186710	Coordinate:10828	Reads:4	Hits:1	Allocated_reads:4	Strand:-
TGTTGTGATGTTCACCTCTGTATCCCCATC
>Location:NODE_117571_length_15591_cov_25.186710	Coordinate:10829	Reads:3	Hits:1	Allocated_reads:3	Strand:-
TGTTGTGATGTTCACCTCTGTATCCCCAT
>Location:NODE_117571_length_15591_cov_25.186710	Coordinate:10830	Reads:1	Hits:1	Allocated_reads:1	Strand:-
AGTGTTGTGATGTTCACCTCTGTATCCCCA
>Location:NODE_117571_length_15591_cov_25.186710	Coordinate:10830	Reads:1	Hits:1	Allocated_reads:1	Strand:-
TGTTGTGATGTTCACCTCTGTATCCCCA
>Location:NODE_117571_length_15591_cov_25.186710	Coordinate:10831	Reads:1	Hits:1	Allocated_reads:1	Strand:-
TGTTGTGATGTTCACCTCTGTATCCCC
>Location:NODE_117571_length_15591_cov_25.186710	Coordinate:10832	Reads:1	Hits:1	Allocated_reads:1	Strand:-
TGTTGTGATGTTCACCTCTGTATCCC
>Location:NODE_117571_length_15591_cov_25.186710	Coordinate:10833	Reads:1	Hits:1	Allocated_reads:1	Strand:-
AAAGTGTTGTGATGTTCACCTCTGTATCC
>Location:NODE_117571_length_15591_cov_25.186710	Coordinate:10848	Reads:1	Hits:1	Allocated_reads:1	Strand:+
CATCACAACACTTTCCTGTGTGGGCCTCTGGA
>Location:NODE_117571_length_15591_cov_25.186710	Coordinate:10879	Reads:1	Hits:1	Allocated_reads:1	Strand:-
TGCGTCAGTCGCAAAGGAAACCCTGCAGCT
>Location:NODE_117571_length_15591_cov_25.186710	Coordinate:10888	Reads:1	Hits:1	Allocated_reads:1	Strand:+
GTTTCCTTTGCGACTGACGCAGTATTTTGG
>Location:NODE_117571_length_15591_cov_25.186710	Coordinate:10902	Reads:1	Hits:1	Allocated_reads:1	Strand:-
TTCTCCACAAAAACACCAAAATACTGCGTCA
>Location:NODE_117571_length_15591_cov_25.186710	Coordinate:10913	Reads:1	Hits:1	Allocated_reads:1	Strand:-
GTCCTATTTTCTCCACAAAAACACCAAA
>Location:NODE_117571_length_15591_cov_25.186710	Coordinate:10918	Reads:3	Hits:1	Allocated_reads:3	Strand:-
TGAAGTCCTATTTTCTCCACAAAAACA
>Location:NODE_117571_length_15591_cov_25.186710	Coordinate:10923	Reads:1	Hits:1	Allocated_reads:1	Strand:+
TTGTGGAGAAAATAGGACTTCAGCT
>Location:NODE_117571_length_15591_cov_25.186710	Coordinate:10923	Reads:1	Hits:1	Allocated_reads:1	Strand:+
TTGTGGAGAAAATAGGACTTCAGCTGAAGG
>Location:NODE_117571_length_15591_cov_25.186710	Coordinate:10923	Reads:19	Hits:1	Allocated_reads:19	Strand:+
TTGTGGAGAAAATAGGACTTCAGCTGAAGGC
>Location:NODE_117571_length_15591_cov_25.186710	Coordinate:10924	Reads:1	Hits:1	Allocated_reads:1	Strand:+
TGTGGAGAAAATAGGACTTCAGCTGAAGGC
>Location:NODE_117571_length_15591_cov_25.186710	Coordinate:10927	Reads:77	Hits:1	Allocated_reads:77	Strand:+
GGAGAAAATAGGACTTCAGCTGAAGGC
>Location:NODE_117571_length_15591_cov_25.186710	Coordinate:10927	Reads:3	Hits:1	Allocated_reads:3	Strand:+
GGAGAAAATAGGACTTCAGCTGAAGGCC
>Location:NODE_117571_length_15591_cov_25.186710	Coordinate:10928	Reads:1	Hits:1	Allocated_reads:1	Strand:+
GAGAAAATAGGACTTCAGCTGAAGGC
>Location:NODE_117571_length_15591_cov_25.186710	Coordinate:10953	Reads:1	Hits:1	Allocated_reads:1	Strand:-
TAAAGCTGAAGCATTAAAAATAGATGTGTGG
>Location:NODE_117571_length_15591_cov_25.186710	Coordinate:10954	Reads:2	Hits:1	Allocated_reads:2	Strand:-
TAAAGCTGAAGCATTAAAAATAGATGTGTG
>Location:NODE_117571_length_15591_cov_25.186710	Coordinate:10969	Reads:1	Hits:1	Allocated_reads:1	Strand:-
AGAGCGCTGTATATTTAAAGCTGAAGCATT
>Location:NODE_117571_length_15591_cov_25.186710	Coordinate:10984	Reads:1	Hits:1	Allocated_reads:1	Strand:-
GCCCGGAGGAAAGAAAGAGCGCTGTATATT
>Location:NODE_117571_length_15591_cov_25.186710	Coordinate:11004	Reads:2	Hits:1	Allocated_reads:2	Strand:-
TTTCTTACGCATTGTTTCAGCCCGGAGGA
>Location:NODE_117571_length_15591_cov_25.186710	Coordinate:11005	Reads:2	Hits:1	Allocated_reads:2	Strand:-
TTCTTACGCATTGTTTCAGCCCGGAGG
>Location:NODE_117571_length_15591_cov_25.186710	Coordinate:11005	Reads:1	Hits:1	Allocated_reads:1	Strand:-
TTTCTTACGCATTGTTTCAGCCCGGAGG
>Location:NODE_117571_length_15591_cov_25.186710	Coordinate:11007	Reads:1	Hits:1	Allocated_reads:1	Strand:-
TTCTTACGCATTGTTTCAGCCCGGA
>Location:NODE_117571_length_15591_cov_25.186710	Coordinate:11007	Reads:1	Hits:1	Allocated_reads:1	Strand:-
TTTCTTACGCATTGTTTCAGCCCGGA
>Location:NODE_117571_length_15591_cov_25.186710	Coordinate:11012	Reads:1	Hits:1	Allocated_reads:1	Strand:-
TTTTTACATTTCTTACGCATTGTTTCAGC
>Location:NODE_117571_length_15591_cov_25.186710	Coordinate:11023	Reads:2	Hits:1	Allocated_reads:2	Strand:+
GCGTAAGAAATGTAAAAATGTAAAAGCT
>Location:NODE_117571_length_15591_cov_25.186710	Coordinate:11051	Reads:4	Hits:1	Allocated_reads:4	Strand:+
TTGTTTGGTTTGTGGCCTGTGGAGCCC
>Location:NODE_117571_length_15591_cov_25.186710	Coordinate:11071	Reads:1	Hits:1	Allocated_reads:1	Strand:-
TAACACGGTGCACGCCACATGGGGCTCC
>Location:NODE_117571_length_15591_cov_25.186710	Coordinate:11072	Reads:1	Hits:1	Allocated_reads:1	Strand:-
TAACACGGTGCACGCCACATGGGGCTC
>Location:NODE_117571_length_15591_cov_25.186710	Coordinate:11089	Reads:1	Hits:1	Allocated_reads:1	Strand:+
CACCGTGTTATTTCCGGAGCTGGAATGAGTC
>Location:NODE_117571_length_15591_cov_25.186710	Coordinate:11091	Reads:1	Hits:1	Allocated_reads:1	Strand:+
CCGTGTTATTTCCGGAGCTGGAATGAGTC
>Location:NODE_117571_length_15591_cov_25.186710	Coordinate:11100	Reads:10	Hits:1	Allocated_reads:10	Strand:-
TATCTACTCCGACTCATTCCAGCTCCGGAA
>Location:NODE_117571_length_15591_cov_25.186710	Coordinate:11101	Reads:1	Hits:1	Allocated_reads:1	Strand:-
TATCTACTCCGACTCATTCCAGCTCCGGA
>Location:NODE_117571_length_15591_cov_25.186710	Coordinate:11102	Reads:1	Hits:1	Allocated_reads:1	Strand:-
TATCTACTCCGACTCATTCCAGCTCCGC
>Location:NODE_117571_length_15591_cov_25.186710	Coordinate:11106	Reads:1	Hits:1	Allocated_reads:1	Strand:-
TATCTACTCCGACTCATTCCAGCT
>Location:NODE_117571_length_15591_cov_25.186710	Coordinate:11120	Reads:1	Hits:1	Allocated_reads:1	Strand:+
GGAGTAGATATTTTGGATGTGTCA
>Location:NODE_117571_length_15591_cov_25.186710	Coordinate:11120	Reads:1	Hits:1	Allocated_reads:1	Strand:+
GGAGTAGATATTTTGGATGTGTCAT
>Location:NODE_117571_length_15591_cov_25.186710	Coordinate:11120	Reads:1	Hits:1	Allocated_reads:1	Strand:+
GGAGTAGATATTTTGGATGTGTCATGC
>Location:NODE_117571_length_15591_cov_25.186710	Coordinate:11168	Reads:3	Hits:1	Allocated_reads:3	Strand:-
TCAAACAAGACGCTGCCTGCATTCCGCTGC
>Location:NODE_117571_length_15591_cov_25.186710	Coordinate:11169	Reads:1	Hits:1	Allocated_reads:1	Strand:-
CATCAAACAAGACGCTGCCTGCATTCCGCTG
>Location:NODE_117571_length_15591_cov_25.186710	Coordinate:11169	Reads:1	Hits:1	Allocated_reads:1	Strand:-
TCAAACAAGACGCTGCCTGCATTCCGCTG
>Location:NODE_117571_length_15591_cov_25.186710	Coordinate:11170	Reads:1	Hits:1	Allocated_reads:1	Strand:-
ATCAAACAAGACGCTGCCTGCATTCCGCT
>Location:NODE_117571_length_15591_cov_25.186710	Coordinate:11170	Reads:1	Hits:1	Allocated_reads:1	Strand:-
CATCAAACAAGACGCTGCCTGCATTCCGCT
>Location:NODE_117571_length_15591_cov_25.186710	Coordinate:11170	Reads:1	Hits:1	Allocated_reads:1	Strand:-
TCAAACAAGACGCTGCCTGCATTCCGCG
>Location:NODE_117571_length_15591_cov_25.186710	Coordinate:11170	Reads:1	Hits:1	Allocated_reads:1	Strand:-
TCAAACAAGACGCTGCCTTCATTCCGCT
>Location:NODE_117571_length_15591_cov_25.186710	Coordinate:11170	Reads:36	Hits:1	Allocated_reads:36	Strand:-
TCAAACAAGACGCTGCCTGCATTCCGCT
>Location:NODE_117571_length_15591_cov_25.186710	Coordinate:11171	Reads:1	Hits:1	Allocated_reads:1	Strand:-
TCAAACAAGACGCTGCCTGCATTCCGC
>Location:NODE_117571_length_15591_cov_25.186710	Coordinate:11173	Reads:1	Hits:1	Allocated_reads:1	Strand:-
TCAAACAAGACGCTGCCTGCATTCT
>Location:NODE_117571_length_15591_cov_25.186710	Coordinate:11188	Reads:1	Hits:1	Allocated_reads:1	Strand:+
TCTTGTTTGATGTTGCAGCCGTGG
>Location:NODE_117571_length_15591_cov_25.186710	Coordinate:11188	Reads:2	Hits:1	Allocated_reads:2	Strand:+
TCTTGTTTGATGTTGCAGCCGTGATGCA
>Location:NODE_117571_length_15591_cov_25.186710	Coordinate:11228	Reads:1	Hits:1	Allocated_reads:1	Strand:+
GAAGGGTGTGCCCTCTCCGGCCCACGGCCT
>Location:NODE_117571_length_15591_cov_25.186710	Coordinate:11241	Reads:4	Hits:1	Allocated_reads:4	Strand:-
AGCGAAATGCGTCAGGCCGTGGGCCGGAGA
>Location:NODE_117571_length_15591_cov_25.186710	Coordinate:11243	Reads:1	Hits:1	Allocated_reads:1	Strand:-
AAATGCGTCAGGCCGTGGGCCGGA
>Location:NODE_117571_length_15591_cov_25.186710	Coordinate:11243	Reads:1	Hits:1	Allocated_reads:1	Strand:-
AGCGAAATGCGTCAGGCCGTGGGCCGGC
>Location:NODE_117571_length_15591_cov_25.186710	Coordinate:11243	Reads:11	Hits:1	Allocated_reads:11	Strand:-
AGCGAAATGCGTCAGGCCGTGGGCCGGA
>Location:NODE_117571_length_15591_cov_25.186710	Coordinate:11243	Reads:1	Hits:1	Allocated_reads:1	Strand:-
CAGCGAAATGCGTCAGGCCGTGGTCCGGA
>Location:NODE_117571_length_15591_cov_25.186710	Coordinate:11243	Reads:4	Hits:1	Allocated_reads:4	Strand:-
CAGCGAAATGCGTCAGGCCGTGGGCCGGA
>Location:NODE_117571_length_15591_cov_25.186710	Coordinate:11243	Reads:2	Hits:1	Allocated_reads:2	Strand:-
GAAATGCGTCAGGCCGTGGGCCGGA
>Location:NODE_117571_length_15591_cov_25.186710	Coordinate:11243	Reads:1	Hits:1	Allocated_reads:1	Strand:-
GCGAAATGCGTCAGGCCGTGGGCCGGA
>Location:NODE_117571_length_15591_cov_25.186710	Coordinate:11243	Reads:1	Hits:1	Allocated_reads:1	Strand:-
TCCCAGCGAAATGCGTCAGGCCGTGGGCCGGA
>Location:NODE_117571_length_15591_cov_25.186710	Coordinate:11246	Reads:1	Hits:1	Allocated_reads:1	Strand:-
TCCCAGCGAAATGCGTCAGGCCGTGGGCC
>Location:NODE_117571_length_15591_cov_25.186710	Coordinate:11254	Reads:1	Hits:1	Allocated_reads:1	Strand:-
TTGGAAGGAGTTTCCCAGCGAAATGCGTCAGGC
>Location:NODE_117571_length_15591_cov_25.186710	Coordinate:11261	Reads:1	Hits:1	Allocated_reads:1	Strand:-
TTTGGAAGGAGTTTCCCAGCGAAATGC
>Location:NODE_117571_length_15591_cov_25.186710	Coordinate:11278	Reads:1	Hits:1	Allocated_reads:1	Strand:+
TCCTTCCAAATTCCCACAGCTCCCAG
>Location:NODE_117571_length_15591_cov_25.186710	Coordinate:11296	Reads:1	Hits:1	Allocated_reads:1	Strand:-
CGTCCAAATCCAGCCCAGCTCACTGGGAGC
>Location:NODE_117571_length_15591_cov_25.186710	Coordinate:11296	Reads:1	Hits:1	Allocated_reads:1	Strand:-
GTCCAAATCCAGCCCAGCTCACTGGGAGC
>Location:NODE_117571_length_15591_cov_25.186710	Coordinate:11296	Reads:1	Hits:1	Allocated_reads:1	Strand:-
TCGTCCAAATCCAGCCCAGCTCACTGGGAGC
>Location:NODE_117571_length_15591_cov_25.186710	Coordinate:11317	Reads:1	Hits:1	Allocated_reads:1	Strand:+
ATTTGGACGACCGCCACGGCCCTGTGGGT
>Location:NODE_117571_length_15591_cov_25.186710	Coordinate:11319	Reads:1	Hits:1	Allocated_reads:1	Strand:+
TTGGACGACCGCCACGGCCCTGTGGGT
>Location:NODE_117571_length_15591_cov_25.186710	Coordinate:11339	Reads:5	Hits:1	Allocated_reads:5	Strand:-
TCCTATTTGACCACAGCGGCCGGACCCACA
>Location:NODE_117571_length_15591_cov_25.186710	Coordinate:11340	Reads:1	Hits:1	Allocated_reads:1	Strand:-
TCCTATTTGACCACAGCGGCCGGACCCAC
>Location:NODE_117571_length_15591_cov_25.186710	Coordinate:11341	Reads:2	Hits:1	Allocated_reads:2	Strand:-
TCCTATTTGACCACAGCGGCCGGACCCA
>Location:NODE_117571_length_15591_cov_25.186710	Coordinate:11345	Reads:1	Hits:1	Allocated_reads:1	Strand:-
TCCTATTTGACCACAGCGGCCGGA
>Location:NODE_117571_length_15591_cov_25.186710	Coordinate:11345	Reads:1	Hits:1	Allocated_reads:1	Strand:-
TGTAATCCTATTTGACCACAGCGGCCGGA
>Location:NODE_117571_length_15591_cov_25.186710	Coordinate:11345	Reads:2	Hits:1	Allocated_reads:2	Strand:-
TTGTAATCCTATTTGACCACAGCGGCCGGA
>Location:NODE_117571_length_15591_cov_25.186710	Coordinate:11348	Reads:2	Hits:1	Allocated_reads:2	Strand:-
TTGTAATCCTATTTGACCACAGCGGCC
>Location:NODE_117571_length_15591_cov_25.186710	Coordinate:11349	Reads:1	Hits:1	Allocated_reads:1	Strand:-
TGGTTTGTAATCCTATTTGACCACAGCGGC
>Location:NODE_117571_length_15591_cov_25.186710	Coordinate:11359	Reads:1	Hits:1	Allocated_reads:1	Strand:+
TCAAATAGGATTACAAACCACAAATCTG
>Location:NODE_117571_length_15591_cov_25.186710	Coordinate:11359	Reads:3	Hits:1	Allocated_reads:3	Strand:+
TCAAATAGGATTACAAACCACAAATCTGTGTT
>Location:NODE_117571_length_15591_cov_25.186710	Coordinate:11364	Reads:3	Hits:1	Allocated_reads:3	Strand:+
TAGGATTACAAACCACAAATCTGTGTT
>Location:NODE_117571_length_15591_cov_25.186710	Coordinate:11364	Reads:1	Hits:1	Allocated_reads:1	Strand:+
TAGGATTACAAACCACAAATCTGTGTTT
>Location:NODE_117571_length_15591_cov_25.186710	Coordinate:11365	Reads:1	Hits:1	Allocated_reads:1	Strand:+
AGGATTACAAACCACAAATCTGTGTTT
>Location:NODE_117571_length_15591_cov_25.186710	Coordinate:11373	Reads:1	Hits:1	Allocated_reads:1	Strand:-
TTAGCTGAAGGACTACAAACACAGATTTGTGGTTT
>Location:NODE_117571_length_15591_cov_25.186710	Coordinate:11377	Reads:2	Hits:1	Allocated_reads:2	Strand:-
TTAGCTGAAGGACTACAAACACAGATTTGTG
>Location:NODE_117571_length_15591_cov_25.186710	Coordinate:11377	Reads:1	Hits:1	Allocated_reads:1	Strand:-
TTTAGCTGAAGGACTACAAACACAGATTTGTT
>Location:NODE_117571_length_15591_cov_25.186710	Coordinate:11378	Reads:1	Hits:1	Allocated_reads:1	Strand:-
TAGCTGAAGGACTACAAACACAGATTTGT
>Location:NODE_117571_length_15591_cov_25.186710	Coordinate:11378	Reads:2	Hits:1	Allocated_reads:2	Strand:-
TTAGCTGAAGGACTACAAACACAGATTTGT
>Location:NODE_117571_length_15591_cov_25.186710	Coordinate:11378	Reads:14	Hits:1	Allocated_reads:14	Strand:-
TTTAGCTGAAGGACTACAAACACAGATTTGT
>Location:NODE_117571_length_15591_cov_25.186710	Coordinate:11379	Reads:2	Hits:1	Allocated_reads:2	Strand:-
TTAGCTGAAGGACTACAAACACAGATTTG
>Location:NODE_117571_length_15591_cov_25.186710	Coordinate:11379	Reads:5	Hits:1	Allocated_reads:5	Strand:-
TTTAGCTGAAGGACTACAAACACAGATTTG
>Location:NODE_117571_length_15591_cov_25.186710	Coordinate:11380	Reads:3	Hits:1	Allocated_reads:3	Strand:-
TTTAGCTGAAGGACTACAAACACAGATTT
>Location:NODE_117571_length_15591_cov_25.186710	Coordinate:11381	Reads:1	Hits:1	Allocated_reads:1	Strand:-
CTTTAGCTGAAGGACTACAAACACAGATT
>Location:NODE_117571_length_15591_cov_25.186710	Coordinate:11381	Reads:2	Hits:1	Allocated_reads:2	Strand:-
TTAGCTGAAGGACTACAAACACAGATT
>Location:NODE_117571_length_15591_cov_25.186710	Coordinate:11381	Reads:10	Hits:1	Allocated_reads:10	Strand:-
TTTAGCTGAAGGACTACAAACACAGATT
>Location:NODE_117571_length_15591_cov_25.186710	Coordinate:11382	Reads:1	Hits:1	Allocated_reads:1	Strand:-
ACTTTAGCTGAAGGACTACAAACACAGAT
>Location:NODE_117571_length_15591_cov_25.186710	Coordinate:11382	Reads:1	Hits:1	Allocated_reads:1	Strand:-
TTTAGCTGAAGGACTACAAACACAGAT
>Location:NODE_117571_length_15591_cov_25.186710	Coordinate:11388	Reads:1	Hits:1	Allocated_reads:1	Strand:-
TAACTTTAGCTGAAGGACTACAAAC
>Location:NODE_117571_length_15591_cov_25.186710	Coordinate:11431	Reads:2	Hits:1	Allocated_reads:2	Strand:-
TCTCTCGTGTTTACGTTCAACTAACAGGCC
>Location:NODE_117571_length_15591_cov_25.186710	Coordinate:11432	Reads:7	Hits:1	Allocated_reads:7	Strand:-
TCTCTCGTGTTTACGTTCAACTAACAGGC
>Location:NODE_117571_length_15591_cov_25.186710	Coordinate:11433	Reads:1	Hits:1	Allocated_reads:1	Strand:-
TCTCTCGTGTTTACGTTCAACTAACAGG
>Location:NODE_117571_length_15591_cov_25.186710	Coordinate:11435	Reads:1	Hits:1	Allocated_reads:1	Strand:-
TCTCTCGTGTTTACGTTCAACTAACA
>Location:NODE_117571_length_15591_cov_25.186710	Coordinate:11451	Reads:4	Hits:1	Allocated_reads:4	Strand:+
ACACGAGAGATGTTCAAACAAATAAAT
>Location:NODE_117571_length_15591_cov_25.186710	Coordinate:11451	Reads:1	Hits:1	Allocated_reads:1	Strand:+
ACACGAGAGATGTTCAAACAAATAAATG
>Location:NODE_117571_length_15591_cov_25.186710	Coordinate:11451	Reads:1	Hits:1	Allocated_reads:1	Strand:+
ACACGAGAGATGTTCAAACAAATAAATGCT
>Location:NODE_117571_length_15591_cov_25.186710	Coordinate:11481	Reads:2	Hits:1	Allocated_reads:2	Strand:-
TTCATTGTGGAGTTGCTTTAAACTAAAATA
>Location:NODE_117571_length_15591_cov_25.186710	Coordinate:11493	Reads:1	Hits:1	Allocated_reads:1	Strand:-
TAATGGTATTTTTTTCATTGTGGAGTTGCTT
>Location:NODE_117571_length_15591_cov_25.186710	Coordinate:11494	Reads:1	Hits:1	Allocated_reads:1	Strand:-
AATGGTATTTTTTTCATTGTGGAGTTGCT
>Location:NODE_117571_length_15591_cov_25.186710	Coordinate:11494	Reads:1	Hits:1	Allocated_reads:1	Strand:-
TGGTATTTTTTTCATTGTGGAGTTGCT
>Location:NODE_117571_length_15591_cov_25.186710	Coordinate:11496	Reads:1	Hits:1	Allocated_reads:1	Strand:-
TGTAATGGTATTTTTTTCATTGTGGAGTTG
>Location:NODE_117571_length_15591_cov_25.186710	Coordinate:11497	Reads:3	Hits:1	Allocated_reads:3	Strand:-
TAATGGTATTTTTTTCATTGTGGAGTT
>Location:NODE_117571_length_15591_cov_25.186710	Coordinate:11498	Reads:1	Hits:1	Allocated_reads:1	Strand:-
TGCATTGTAATGGTATTTTTTTCATTGTGGAGT
>Location:NODE_117571_length_15591_cov_25.186710	Coordinate:11498	Reads:1	Hits:1	Allocated_reads:1	Strand:-
TGTAATGGTATTTTTTTCATTGTGGAGT
>Location:NODE_117571_length_15591_cov_25.186710	Coordinate:11498	Reads:2	Hits:1	Allocated_reads:2	Strand:-
TTGTAATGGTATTTTTTTCATTGTGGAGT
>Location:NODE_117571_length_15591_cov_25.186710	Coordinate:11533	Reads:1	Hits:1	Allocated_reads:1	Strand:-
GCATAAAATGGGCCTCTGGGTTTACCT
>Location:NODE_117571_length_15591_cov_25.186710	Coordinate:11534	Reads:1	Hits:1	Allocated_reads:1	Strand:-
CTGGCATAAAATGGGCCTCTGGGTTTACC
>Location:NODE_117571_length_15591_cov_25.186710	Coordinate:11534	Reads:4	Hits:1	Allocated_reads:4	Strand:-
TCCTGGCATAAAATGGGCCTCTGGGTTTACC
>Location:NODE_117571_length_15591_cov_25.186710	Coordinate:11534	Reads:1	Hits:1	Allocated_reads:1	Strand:-
TGGCATAAAATGGGCCTCTGGGTTTATT
>Location:NODE_117571_length_15591_cov_25.186710	Coordinate:11534	Reads:2	Hits:1	Allocated_reads:2	Strand:-
TGGCATAAAATGGGCCTCTGGGTTTACC
>Location:NODE_117571_length_15591_cov_25.186710	Coordinate:11534	Reads:2	Hits:1	Allocated_reads:2	Strand:-
TGTCCTGGCATAAAATGGGCCTCTGGGTTTACC
>Location:NODE_117571_length_15591_cov_25.186710	Coordinate:11535	Reads:1	Hits:1	Allocated_reads:1	Strand:-
TGTCCTGGCATAAAATGGGCCTCTGGGTTTAT
>Location:NODE_117571_length_15591_cov_25.186710	Coordinate:11537	Reads:1	Hits:1	Allocated_reads:1	Strand:-
TGTCCTGGCATAAAATGGGCCTCTGGGTTA
>Location:NODE_117571_length_15591_cov_25.186710	Coordinate:11537	Reads:1	Hits:1	Allocated_reads:1	Strand:-
TGTCCTGGCATAAAATGGGCCTCTGGGTTT
>Location:NODE_117571_length_15591_cov_25.186710	Coordinate:11538	Reads:6	Hits:1	Allocated_reads:6	Strand:-
TGTCCTGGCATAAAATGGGCCTCTGGGTT
>Location:NODE_117571_length_15591_cov_25.186710	Coordinate:11540	Reads:1	Hits:1	Allocated_reads:1	Strand:-
TTGTCCTGGCATAAAATGGGCCTCTGGG
>Location:NODE_117571_length_15591_cov_25.186710	Coordinate:11546	Reads:1	Hits:1	Allocated_reads:1	Strand:-
TATTTAATTGTCCTGGCATAAAATGGGCC
>Location:NODE_117571_length_15591_cov_25.186710	Coordinate:11552	Reads:1	Hits:1	Allocated_reads:1	Strand:+
TTTTATGCCAGGACAATTAAATAAAT
>Location:NODE_117571_length_15591_cov_25.186710	Coordinate:11555	Reads:1	Hits:1	Allocated_reads:1	Strand:+
TATGCCAGGACAATTAAATAAATGAAAAT
>Location:NODE_117571_length_15591_cov_25.186710	Coordinate:11555	Reads:3	Hits:1	Allocated_reads:3	Strand:+
TATGCCAGGACAATTAAATAAATTAAAAT
>Location:NODE_117571_length_15591_cov_25.186710	Coordinate:11557	Reads:1	Hits:1	Allocated_reads:1	Strand:+
TGCCAGGACAATTAAATAAATTAAAAT
>Location:NODE_117571_length_15591_cov_25.186710	Coordinate:11557	Reads:2	Hits:1	Allocated_reads:2	Strand:+
TGCCAGGACAATTAAATAAATTAAAATT
>Location:NODE_117571_length_15591_cov_25.186710	Coordinate:11580	Reads:1	Hits:1	Allocated_reads:1	Strand:-
TGTGTTGGAGTTAATTCTTTTTTTAAATTT
>Location:NODE_117571_length_15591_cov_25.186710	Coordinate:11584	Reads:1	Hits:1	Allocated_reads:1	Strand:-
TATGTGTTGGAGTTAATTCTTTTTTTAA
>Location:NODE_117571_length_15591_cov_25.186710	Coordinate:11595	Reads:1	Hits:1	Allocated_reads:1	Strand:+
ATTAACTCCAACACATATTTTGACT
>Location:NODE_117571_length_15591_cov_25.186710	Coordinate:11596	Reads:1	Hits:1	Allocated_reads:1	Strand:+
TTAACTCCAACACATATTTTGACTTGCTGT
>Location:NODE_117571_length_15591_cov_25.186710	Coordinate:11615	Reads:2	Hits:1	Allocated_reads:2	Strand:-
TGAAGAGTGGTGTTTGAAGACAGCAAGTCA
>Location:NODE_117571_length_15591_cov_25.186710	Coordinate:11635	Reads:1	Hits:1	Allocated_reads:1	Strand:+
CCACTCTTCAAAACTAAACAACCTCATGT
>Location:NODE_117571_length_15591_cov_25.186710	Coordinate:11661	Reads:1	Hits:1	Allocated_reads:1	Strand:-
TACAGATATTTAAACTTATGTACACACA
>Location:NODE_117571_length_15591_cov_25.186710	Coordinate:11679	Reads:2	Hits:1	Allocated_reads:2	Strand:+
AATATCTGTATGGAAGTCAATTAGTGCC
>Location:NODE_117571_length_15591_cov_25.186710	Coordinate:11683	Reads:1	Hits:1	Allocated_reads:1	Strand:-
TTATTTGGCACTAATTGACTTCCATACAGA
>Location:NODE_117571_length_15591_cov_25.186710	Coordinate:11691	Reads:1	Hits:1	Allocated_reads:1	Strand:-
TAGTTTACTTATTTGGCACTAATTGACTTC
>Location:NODE_117571_length_15591_cov_25.186710	Coordinate:11692	Reads:2	Hits:1	Allocated_reads:2	Strand:-
TAGTTTACTTATTTGGCACTAATTGACTT
>Location:NODE_117571_length_15591_cov_25.186710	Coordinate:11693	Reads:3	Hits:1	Allocated_reads:3	Strand:-
TAGTTTACTTATTTGGCACTAATTGACT
>Location:NODE_117571_length_15591_cov_25.186710	Coordinate:11693	Reads:1	Hits:1	Allocated_reads:1	Strand:-
TGTAGTTTACTTATTTGGCACTAATTGACT
>Location:NODE_117571_length_15591_cov_25.186710	Coordinate:11699	Reads:1	Hits:1	Allocated_reads:1	Strand:-
TGTAGTTTACTTATTTGGCACTAA
>Location:NODE_117571_length_15591_cov_25.186710	Coordinate:11701	Reads:5	Hits:1	Allocated_reads:5	Strand:-
TAGAATCTATGTAGTTTACTTATTTGGCACT
>Location:NODE_117571_length_15591_cov_25.186710	Coordinate:11702	Reads:1	Hits:1	Allocated_reads:1	Strand:-
TAGAATCTATGTAGTTTACTTATTTGGCAC
>Location:NODE_117571_length_15591_cov_25.186710	Coordinate:11708	Reads:1	Hits:1	Allocated_reads:1	Strand:-
CCAGTTAGAATCTATGTAGTTTACTTATT
>Location:NODE_117571_length_15591_cov_25.186710	Coordinate:11708	Reads:2	Hits:1	Allocated_reads:2	Strand:-
TCCAGTTAGAATCTATGTAGTTTACTTATT
>Location:NODE_117571_length_15591_cov_25.186710	Coordinate:11708	Reads:2	Hits:1	Allocated_reads:2	Strand:-
TTCCAGTTAGAATCTATGTAGTTTACTTATT
>Location:NODE_117571_length_15591_cov_25.186710	Coordinate:11711	Reads:1	Hits:1	Allocated_reads:1	Strand:+
AAGTAAACTACATAGATTCTAACT
>Location:NODE_117571_length_15591_cov_25.186710	Coordinate:11711	Reads:2	Hits:1	Allocated_reads:2	Strand:+
AAGTAAACTACATAGATTCTAACTGGA
>Location:NODE_117571_length_15591_cov_25.186710	Coordinate:11711	Reads:13	Hits:1	Allocated_reads:13	Strand:+
AAGTAAACTACATAGATTCTAACTGGAAGT
>Location:NODE_117571_length_15591_cov_25.186710	Coordinate:11711	Reads:1	Hits:1	Allocated_reads:1	Strand:+
AAGTAAACTACATAGATTCTAACTGGAAGTC
>Location:NODE_117571_length_15591_cov_25.186710	Coordinate:11717	Reads:1	Hits:1	Allocated_reads:1	Strand:-
TGAGGACTTCCAGTTAGAATCTATGTAGT
>Location:NODE_117571_length_15591_cov_25.186710	Coordinate:11720	Reads:2	Hits:1	Allocated_reads:2	Strand:+
ACATAGATTCTAACTGGAAGTCCTCATCT
>Location:NODE_117571_length_15591_cov_25.186710	Coordinate:11721	Reads:2	Hits:1	Allocated_reads:2	Strand:-
TGAGGACTTCCAGTTAGAATCTATG
>Location:NODE_117571_length_15591_cov_25.186710	Coordinate:11725	Reads:1	Hits:1	Allocated_reads:1	Strand:-
AAAGATGAGGACTTCCAGTTAGAATC
>Location:NODE_117571_length_15591_cov_25.186710	Coordinate:11725	Reads:17	Hits:1	Allocated_reads:17	Strand:-
AAGATGAGGACTTCCAGTTAGAATC
>Location:NODE_117571_length_15591_cov_25.186710	Coordinate:11725	Reads:7	Hits:1	Allocated_reads:7	Strand:-
AATAAAGATGAGGACTTCCAGTTAGAATC
>Location:NODE_117571_length_15591_cov_25.186710	Coordinate:11725	Reads:1	Hits:1	Allocated_reads:1	Strand:-
AGATGAGGACTTCCAGTTAGAATC
>Location:NODE_117571_length_15591_cov_25.186710	Coordinate:11725	Reads:14	Hits:1	Allocated_reads:14	Strand:-
ATAAAGATGAGGACTTCCAGTTAGAATC
>Location:NODE_117571_length_15591_cov_25.186710	Coordinate:11725	Reads:1	Hits:1	Allocated_reads:1	Strand:-
CAATAAAGATGAGGACTTCCAGTCAGAATC
>Location:NODE_117571_length_15591_cov_25.186710	Coordinate:11725	Reads:19	Hits:1	Allocated_reads:19	Strand:-
CAATAAAGATGAGGACTTCCAGTTAGAATC
>Location:NODE_117571_length_15591_cov_25.186710	Coordinate:11725	Reads:1	Hits:1	Allocated_reads:1	Strand:-
CAGTCAATAAAGATGAGGACTTCCAGTTAGAATC
>Location:NODE_117571_length_15591_cov_25.186710	Coordinate:11725	Reads:1	Hits:1	Allocated_reads:1	Strand:-
GTCAATAAAGATGAGGACTTCCAGTTAGAATC
>Location:NODE_117571_length_15591_cov_25.186710	Coordinate:11725	Reads:23	Hits:1	Allocated_reads:23	Strand:-
TAAAGATGAGGACTTCCAGTTAGAATC
>Location:NODE_117571_length_15591_cov_25.186710	Coordinate:11725	Reads:10	Hits:1	Allocated_reads:10	Strand:-
TCAATAAAGATGAGGACTTCCAGTTAGAATC
>Location:NODE_117571_length_15591_cov_25.186710	Coordinate:11726	Reads:1	Hits:1	Allocated_reads:1	Strand:-
CAATAAAGATGAGGACTTCCAGTTAGAAT
>Location:NODE_117571_length_15591_cov_25.186710	Coordinate:11727	Reads:1	Hits:1	Allocated_reads:1	Strand:-
TAAAGATGAGGACTTCCAGTTAGAA
>Location:NODE_117571_length_15591_cov_25.186710	Coordinate:11732	Reads:2	Hits:1	Allocated_reads:2	Strand:-
AACACAGTCAATAAAGATGAGGACTTCCAGT
>Location:NODE_117571_length_15591_cov_25.186710	Coordinate:11732	Reads:2	Hits:1	Allocated_reads:2	Strand:-
CACAGTCAATAAAGATGAGGACTTCCAGT
>Location:NODE_117571_length_15591_cov_25.186710	Coordinate:11738	Reads:2	Hits:1	Allocated_reads:2	Strand:-
TCTGAACACAGTCAATAAAGATGAGGACT
>Location:NODE_117571_length_15591_cov_25.186710	Coordinate:11739	Reads:1	Hits:1	Allocated_reads:1	Strand:+
GTCCTCATCTTTATTGACTGTGTTC
>Location:NODE_117571_length_15591_cov_25.186710	Coordinate:11740	Reads:2	Hits:1	Allocated_reads:2	Strand:-
TGTCTGAACACAGTCAATAAAGATGAGGA
>Location:NODE_117571_length_15591_cov_25.186710	Coordinate:11745	Reads:1	Hits:1	Allocated_reads:1	Strand:-
TGTGTCTTGTCTGAACACAGTCAATAAAGAT
>Location:NODE_117571_length_15591_cov_25.186710	Coordinate:11755	Reads:1	Hits:1	Allocated_reads:1	Strand:-
AATCTTACTGTGTCTTGTCTGAACACAGT
>Location:NODE_117571_length_15591_cov_25.186710	Coordinate:11759	Reads:1	Hits:1	Allocated_reads:1	Strand:-
TGTGTAATCTTACTGTGTCTTGTCTGAACA
>Location:NODE_117571_length_15591_cov_25.186710	Coordinate:11764	Reads:1	Hits:1	Allocated_reads:1	Strand:-
TATATGTGTAATCTTACTGTGTCTTGTCT
>Location:NODE_117571_length_15591_cov_25.186710	Coordinate:11764	Reads:3	Hits:1	Allocated_reads:3	Strand:-
TATGTGTAATCTTACTGTGTCTTGTCT
>Location:NODE_117571_length_15591_cov_25.186710	Coordinate:11769	Reads:2	Hits:1	Allocated_reads:2	Strand:-
TATATGTGTAATCTTACTGTGTCT
>Location:NODE_117571_length_15591_cov_25.186710	Coordinate:11769	Reads:1	Hits:1	Allocated_reads:1	Strand:-
TTGTATATATGTGTAATCTTACTGTGTCT
>Location:NODE_117571_length_15591_cov_25.186710	Coordinate:11782	Reads:1	Hits:1	Allocated_reads:1	Strand:-
TACAGTTGCAAATTGTATATATGTGTAA
>Location:NODE_117571_length_15591_cov_25.186710	Coordinate:11859	Reads:1	Hits:1	Allocated_reads:1	Strand:+
CAACATAAATAACAGTATAAAAGCACCT
>Location:NODE_117571_length_15591_cov_25.186710	Coordinate:11870	Reads:1	Hits:1	Allocated_reads:1	Strand:-
TGCGTTTTTTAGGTGCTTTTATACTGT
>Location:NODE_117571_length_15591_cov_25.186710	Coordinate:11878	Reads:1	Hits:1	Allocated_reads:1	Strand:-
TGCCTCATTTATGCGTTTTTTAGGTGCTTT
>Location:NODE_117571_length_15591_cov_25.186710	Coordinate:11926	Reads:1	Hits:1	Allocated_reads:1	Strand:-
TTGGCTCCAAATAAACGAACAAAGCT
>Location:NODE_117571_length_15591_cov_25.186710	Coordinate:11932	Reads:1	Hits:1	Allocated_reads:1	Strand:-
TATTGGTATTTTGGCTCCAAATAAACGAAC
>Location:NODE_117571_length_15591_cov_25.186710	Coordinate:11947	Reads:1	Hits:1	Allocated_reads:1	Strand:-
TGAGTGAGGTGATTTTATTGGTATTTTGGC
>Location:NODE_117571_length_15591_cov_25.186710	Coordinate:11952	Reads:1	Hits:1	Allocated_reads:1	Strand:+
AATACCAATAAAATCACCTCACTCAACT
>Location:NODE_117571_length_15591_cov_25.186710	Coordinate:12027	Reads:1	Hits:1	Allocated_reads:1	Strand:-
CACTGTAAATGTTCCATTTAAGCTTTCTA
>Location:NODE_117571_length_15591_cov_25.186710	Coordinate:12032	Reads:19	Hits:1	Allocated_reads:19	Strand:-
TATTATCACTGTAAATGTTCCATTTAAGCT
>Location:NODE_117571_length_15591_cov_25.186710	Coordinate:12033	Reads:2	Hits:1	Allocated_reads:2	Strand:-
TATTATCACTGTAAATGTTCCATTTAAGC
>Location:NODE_117571_length_15591_cov_25.186710	Coordinate:12034	Reads:3	Hits:1	Allocated_reads:3	Strand:-
TATTATCACTGTAAATGTTCCATTTAAG
>Location:NODE_117571_length_15591_cov_25.186710	Coordinate:12078	Reads:1	Hits:1	Allocated_reads:1	Strand:+
AAGGAAACAACGAAGCCCTGAAGATTAGA
>Location:NODE_117571_length_15591_cov_25.186710	Coordinate:12086	Reads:1	Hits:1	Allocated_reads:1	Strand:-
TTACTTAAGGGTCTAATCTTCAGGGCTTCGTT
>Location:NODE_117571_length_15591_cov_25.186710	Coordinate:12090	Reads:3	Hits:1	Allocated_reads:3	Strand:-
TACTTAAGGGTCTAATCTTCAGGGCTT
>Location:NODE_117571_length_15591_cov_25.186710	Coordinate:12091	Reads:1	Hits:1	Allocated_reads:1	Strand:-
TACTTAAGGGTCTAATCTTCAGGGCT
>Location:NODE_117571_length_15591_cov_25.186710	Coordinate:12091	Reads:3	Hits:1	Allocated_reads:3	Strand:-
TTACTTAAGGGTCTAATCTTCAGGGCT
>Location:NODE_117571_length_15591_cov_25.186710	Coordinate:12113	Reads:1	Hits:1	Allocated_reads:1	Strand:-
TTCTATTTAAACATTTAAAACATTTACT
>Location:NODE_117571_length_15591_cov_25.186710	Coordinate:12126	Reads:1	Hits:1	Allocated_reads:1	Strand:-
TGGGACTTTTTTCTATTTAAACATT
>Location:NODE_117571_length_15591_cov_25.186710	Coordinate:12127	Reads:1	Hits:1	Allocated_reads:1	Strand:-
TGGGATGGGACTTTTTTCTATTTAAACAT
>Location:NODE_117571_length_15591_cov_25.186710	Coordinate:12138	Reads:2	Hits:1	Allocated_reads:2	Strand:-
TAACATAAAACTGGGATGGGACTTTTTTC
>Location:NODE_117571_length_15591_cov_25.186710	Coordinate:12140	Reads:1	Hits:1	Allocated_reads:1	Strand:-
TGATAACATAAAACTGGGATGGGACTTTTT
>Location:NODE_117571_length_15591_cov_25.186710	Coordinate:12142	Reads:1	Hits:1	Allocated_reads:1	Strand:-
TAACATAAAACTGGGATGGGACTTT
>Location:NODE_117571_length_15591_cov_25.186710	Coordinate:12144	Reads:1	Hits:1	Allocated_reads:1	Strand:-
TGTTGATAACATAAAACTGGGATGGGACT
>Location:NODE_117571_length_15591_cov_25.186710	Coordinate:12155	Reads:1	Hits:1	Allocated_reads:1	Strand:-
TGGAAGCTCAGCTATGTTGATAACATAAAACT
>Location:NODE_117571_length_15591_cov_25.186710	Coordinate:12157	Reads:1	Hits:1	Allocated_reads:1	Strand:+
TTTTATGTTATCAACATAGCTGAGCT
>Location:NODE_117571_length_15591_cov_25.186710	Coordinate:12165	Reads:1	Hits:1	Allocated_reads:1	Strand:-
TTTACTGTGGAAGCTCAGCTATGTTGATA
>Location:NODE_117571_length_15591_cov_25.186710	Coordinate:12169	Reads:1	Hits:1	Allocated_reads:1	Strand:-
TGTTTTACTGTGGAAGCTCAGCTATGTT
>Location:NODE_117571_length_15591_cov_25.186710	Coordinate:12170	Reads:1	Hits:1	Allocated_reads:1	Strand:-
AGTCCTGTTTTACTGTGGAAGCTCAGCTATGT
>Location:NODE_117571_length_15591_cov_25.186710	Coordinate:12170	Reads:1	Hits:1	Allocated_reads:1	Strand:-
TCCTGTTTTACTGTGGAAGCTCAGCTATGT
>Location:NODE_117571_length_15591_cov_25.186710	Coordinate:12170	Reads:1	Hits:1	Allocated_reads:1	Strand:-
TGTTTTACTGTGGAAGCTCAGCTATGT
>Location:NODE_117571_length_15591_cov_25.186710	Coordinate:12174	Reads:1	Hits:1	Allocated_reads:1	Strand:-
TCCTGTTTTACTGTGGAAGCTCAGCT
>Location:NODE_117571_length_15591_cov_25.186710	Coordinate:12175	Reads:1	Hits:1	Allocated_reads:1	Strand:-
CAAGTCCTGTTTTACTGTGGAAGCTCAGC
>Location:NODE_117571_length_15591_cov_25.186710	Coordinate:12177	Reads:1	Hits:1	Allocated_reads:1	Strand:-
ACAAGTCCTGTTTTACTGTGGAAGCTCA
>Location:NODE_117571_length_15591_cov_25.186710	Coordinate:12178	Reads:1	Hits:1	Allocated_reads:1	Strand:-
TGCACAAGTCCTGTTTTACTGTGGAAGCTC
>Location:NODE_117571_length_15591_cov_25.186710	Coordinate:12179	Reads:3	Hits:1	Allocated_reads:3	Strand:-
TGCACAAGTCCTGTTTTACTGTGGAAGCT
>Location:NODE_117571_length_15591_cov_25.186710	Coordinate:12180	Reads:1	Hits:1	Allocated_reads:1	Strand:-
TGCACAAGTCCTGTTTTACTGTGGAAGC
>Location:NODE_117571_length_15591_cov_25.186710	Coordinate:12180	Reads:1	Hits:1	Allocated_reads:1	Strand:-
TTTGCACAAGTCCTGTTTTACTGTGGAAGC
>Location:NODE_117571_length_15591_cov_25.186710	Coordinate:12188	Reads:1	Hits:1	Allocated_reads:1	Strand:-
TAAAATATTTTGCACAAGTCCTGTTTTACT
>Location:NODE_117571_length_15591_cov_25.186710	Coordinate:12188	Reads:1	Hits:1	Allocated_reads:1	Strand:-
TATTTTGCACAAGTCCTGTTTTACT
>Location:NODE_117571_length_15591_cov_25.186710	Coordinate:12219	Reads:1	Hits:1	Allocated_reads:1	Strand:+
TTTGAACTAATGACACAGAAACAGC
>Location:NODE_117571_length_15591_cov_25.186710	Coordinate:12219	Reads:1	Hits:1	Allocated_reads:1	Strand:+
TTTGAACTAATGACACAGAAACAGCTCTT
>Location:NODE_117571_length_15591_cov_25.186710	Coordinate:12229	Reads:1	Hits:1	Allocated_reads:1	Strand:-
TTAATCACCATTTAAGAGCTGTTTCTGTGTCA
>Location:NODE_117571_length_15591_cov_25.186710	Coordinate:12230	Reads:1	Hits:1	Allocated_reads:1	Strand:-
TTAATCACCATTTAAGAGCTGTTTCTGTGTC
>Location:NODE_117571_length_15591_cov_25.186710	Coordinate:12231	Reads:1	Hits:1	Allocated_reads:1	Strand:-
TAATCACCATTTAAGAGCTGTTTCTGTAA
>Location:NODE_117571_length_15591_cov_25.186710	Coordinate:12232	Reads:1	Hits:1	Allocated_reads:1	Strand:-
TAATCACCATTTAAGAGCTGTTTATGTG
>Location:NODE_117571_length_15591_cov_25.186710	Coordinate:12232	Reads:2	Hits:1	Allocated_reads:2	Strand:-
TAATCACCATTTAAGAGCTGTTTCTGTG
>Location:NODE_117571_length_15591_cov_25.186710	Coordinate:12232	Reads:3	Hits:1	Allocated_reads:3	Strand:-
TTAATCACCATTTAAGAGCTGTTTCTGTG
>Location:NODE_117571_length_15591_cov_25.186710	Coordinate:12233	Reads:1	Hits:1	Allocated_reads:1	Strand:-
TTAATCACCATTTAAGAGCTGTTTCTGT
>Location:NODE_117571_length_15591_cov_25.186710	Coordinate:12236	Reads:1	Hits:1	Allocated_reads:1	Strand:-
TTAATCACCATTTAAGAGCTGTTTC
>Location:NODE_117571_length_15591_cov_25.186710	Coordinate:12239	Reads:1	Hits:1	Allocated_reads:1	Strand:+
ACAGCTCTTAAATGGTGATTAATTGATGTT
>Location:NODE_117571_length_15591_cov_25.186710	Coordinate:12242	Reads:1	Hits:1	Allocated_reads:1	Strand:-
CAAACATCAATTAATCACCATTTAAGAGC
>Location:NODE_117571_length_15591_cov_25.186710	Coordinate:12244	Reads:1	Hits:1	Allocated_reads:1	Strand:-
TGACAAACATCAATTAATCACCATTTAAGA
>Location:NODE_117571_length_15591_cov_25.186710	Coordinate:12265	Reads:1	Hits:1	Allocated_reads:1	Strand:-
CTGTTGCATAAAATTTCACATGACAAACA
>Location:NODE_117571_length_15591_cov_25.186710	Coordinate:12290	Reads:1	Hits:1	Allocated_reads:1	Strand:+
ACAGAAATATTTAACATCTATGAGGCGCT
>Location:NODE_117571_length_15591_cov_25.186710	Coordinate:12308	Reads:1	Hits:1	Allocated_reads:1	Strand:-
ATCGACTTACAAAACCACAGAGCGCCTCAGA
>Location:NODE_117571_length_15591_cov_25.186710	Coordinate:12308	Reads:3	Hits:1	Allocated_reads:3	Strand:-
TCGACTTACAAAACCACAGAGCGCCTCAGA
>Location:NODE_117571_length_15591_cov_25.186710	Coordinate:12310	Reads:1	Hits:1	Allocated_reads:1	Strand:-
ATCGACTTACAAAACCACAGAGCGCCTCA
>Location:NODE_117571_length_15591_cov_25.186710	Coordinate:12311	Reads:1	Hits:1	Allocated_reads:1	Strand:-
TCGACTTACAAAACCACAGAGCGCCTC
>Location:NODE_117571_length_15591_cov_25.186710	Coordinate:12312	Reads:1	Hits:1	Allocated_reads:1	Strand:-
AATCGACTTACAAAACCACAGAGCGCCG
>Location:NODE_117571_length_15591_cov_25.186710	Coordinate:12312	Reads:15	Hits:1	Allocated_reads:15	Strand:-
AATCGACTTACAAAACCACAGAGCGCCT
>Location:NODE_117571_length_15591_cov_25.186710	Coordinate:12312	Reads:11	Hits:1	Allocated_reads:11	Strand:-
ATCGACTTACAAAACCACAGAGCGCCT
>Location:NODE_117571_length_15591_cov_25.186710	Coordinate:12312	Reads:2	Hits:1	Allocated_reads:2	Strand:-
ATGAATCGACTTACAAAACCACAGAGCGCCT
>Location:NODE_117571_length_15591_cov_25.186710	Coordinate:12312	Reads:3	Hits:1	Allocated_reads:3	Strand:-
GAATCGACTTACAAAACCACAGAGCGCCT
>Location:NODE_117571_length_15591_cov_25.186710	Coordinate:12312	Reads:5	Hits:1	Allocated_reads:5	Strand:-
TCGACTTACAAAACCACAGAGCGCCT
>Location:NODE_117571_length_15591_cov_25.186710	Coordinate:12312	Reads:2	Hits:1	Allocated_reads:2	Strand:-
TGAATCGACTTACAAAACCACAGAGCGCCA
>Location:NODE_117571_length_15591_cov_25.186710	Coordinate:12312	Reads:29	Hits:1	Allocated_reads:29	Strand:-
TGAATCGACTTACAAAACCACAGAGCGCCT
>Location:NODE_117571_length_15591_cov_25.186710	Coordinate:12313	Reads:1	Hits:1	Allocated_reads:1	Strand:-
ATCGACTTACAAAACCACAGAGCGCC
>Location:NODE_117571_length_15591_cov_25.186710	Coordinate:12313	Reads:2	Hits:1	Allocated_reads:2	Strand:-
GAATCGACTTACAAAACCACAGAGCGCC
>Location:NODE_117571_length_15591_cov_25.186710	Coordinate:12313	Reads:17	Hits:1	Allocated_reads:17	Strand:-
TGAATCGACTTACAAAACCACAGAGCGCC
>Location:NODE_117571_length_15591_cov_25.186710	Coordinate:12316	Reads:1	Hits:1	Allocated_reads:1	Strand:-
AATCGACTTACAAAACCACAGAGC
>Location:NODE_117571_length_15591_cov_25.186710	Coordinate:12316	Reads:1	Hits:1	Allocated_reads:1	Strand:-
GGATGAATCGACTTACAAAACCACAGAGC
>Location:NODE_117571_length_15591_cov_25.186710	Coordinate:12317	Reads:1	Hits:1	Allocated_reads:1	Strand:-
GAGGATGAATCGACTTACAAAACCACAGAG
>Location:NODE_117571_length_15591_cov_25.186710	Coordinate:12317	Reads:1	Hits:1	Allocated_reads:1	Strand:-
GATGAATCGACTTACAAAACCACAGAG
>Location:NODE_117571_length_15591_cov_25.186710	Coordinate:12322	Reads:1	Hits:1	Allocated_reads:1	Strand:+
TGGTTTTGTAAGTCGATTCATCCTCCAGG
>Location:NODE_117571_length_15591_cov_25.186710	Coordinate:12324	Reads:1	Hits:1	Allocated_reads:1	Strand:-
AACCTGGAGGATGAATCGACTTACAAAAC
>Location:NODE_117571_length_15591_cov_25.186710	Coordinate:12324	Reads:2	Hits:1	Allocated_reads:2	Strand:-
ACCTGGAGGATGAATCGACTTACAAAAC
>Location:NODE_117571_length_15591_cov_25.186710	Coordinate:12337	Reads:1	Hits:1	Allocated_reads:1	Strand:-
TGTGATGACATGACAACCTGGAGGATGTTT
>Location:NODE_117571_length_15591_cov_25.186710	Coordinate:12337	Reads:2	Hits:1	Allocated_reads:2	Strand:-
TGTGATGACATGACAACCTGGAGGATGAAT
>Location:NODE_117571_length_15591_cov_25.186710	Coordinate:12338	Reads:3	Hits:1	Allocated_reads:3	Strand:-
TGTGATGACATGACAACCTGGAGGATGAA
>Location:NODE_117571_length_15591_cov_25.186710	Coordinate:12339	Reads:1	Hits:1	Allocated_reads:1	Strand:-
GTGATGACATGACAACCTGGAGGATGA
>Location:NODE_117571_length_15591_cov_25.186710	Coordinate:12339	Reads:1	Hits:1	Allocated_reads:1	Strand:-
TGTGATGACATGACAACCTGGAGGATGA
>Location:NODE_117571_length_15591_cov_25.186710	Coordinate:12341	Reads:2	Hits:1	Allocated_reads:2	Strand:-
AAAGATGTGATGACATGACAACCTGGAGGAT
>Location:NODE_117571_length_15591_cov_25.186710	Coordinate:12341	Reads:2	Hits:1	Allocated_reads:2	Strand:-
TGTGATGACATGACAACCTGGAGGAT
>Location:NODE_117571_length_15591_cov_25.186710	Coordinate:12342	Reads:2	Hits:1	Allocated_reads:2	Strand:-
AAAGATGTGATGACATGACAACCTGGAGGA
>Location:NODE_117571_length_15591_cov_25.186710	Coordinate:12342	Reads:2	Hits:1	Allocated_reads:2	Strand:-
TGTGATGACATGACAACCTGGAGGA
>Location:NODE_117571_length_15591_cov_25.186710	Coordinate:12345	Reads:2	Hits:1	Allocated_reads:2	Strand:-
AAAGATGTGATGACATGACAACCTGGA
>Location:NODE_117571_length_15591_cov_25.186710	Coordinate:12345	Reads:1	Hits:1	Allocated_reads:1	Strand:-
CAAAGATGTGATGACATGACAACCTGGA
>Location:NODE_117571_length_15591_cov_25.186710	Coordinate:12348	Reads:1	Hits:1	Allocated_reads:1	Strand:-
AAAAGACAAAGATGTGATGACATGACAACCG
>Location:NODE_117571_length_15591_cov_25.186710	Coordinate:12348	Reads:1	Hits:1	Allocated_reads:1	Strand:-
AAAAGACAAAGATGTGATGACATGACAACCT
>Location:NODE_117571_length_15591_cov_25.186710	Coordinate:12348	Reads:2	Hits:1	Allocated_reads:2	Strand:-
TAAAAGACAAAGATGTGATGACATGACAACCT
>Location:NODE_117571_length_15591_cov_25.186710	Coordinate:12349	Reads:2	Hits:1	Allocated_reads:2	Strand:-
AAAAGACAAAGATGTGATGACATGACAACC
>Location:NODE_117571_length_15591_cov_25.186710	Coordinate:12351	Reads:1	Hits:1	Allocated_reads:1	Strand:-
AAAGACAAAGATGTGATGACATGACAA
>Location:NODE_117571_length_15591_cov_25.186710	Coordinate:12357	Reads:1	Hits:1	Allocated_reads:1	Strand:-
TAGCACTAAAAGACAAAGATGTGATGACA
>Location:NODE_117571_length_15591_cov_25.186710	Coordinate:12374	Reads:1	Hits:1	Allocated_reads:1	Strand:-
TGTTCGTCTACCTTTAGCACTAAAAG
>Location:NODE_117571_length_15591_cov_25.186710	Coordinate:12378	Reads:2	Hits:1	Allocated_reads:2	Strand:-
AGAGCTGTTCGTCTACCTTTAGCACTA
>Location:NODE_117571_length_15591_cov_25.186710	Coordinate:12385	Reads:1	Hits:1	Allocated_reads:1	Strand:-
ACGACCATGAGGAGAGCTGTTCGTCTACCTTT
>Location:NODE_117571_length_15591_cov_25.186710	Coordinate:12385	Reads:1	Hits:1	Allocated_reads:1	Strand:-
TTTACGACCATGAGGAGAGCTGTTCGTCTACCTTT
>Location:NODE_117571_length_15591_cov_25.186710	Coordinate:12387	Reads:3	Hits:1	Allocated_reads:3	Strand:-
TACGACCATGAGGAGAGCTGTTCGTCTACCT
>Location:NODE_117571_length_15591_cov_25.186710	Coordinate:12387	Reads:1	Hits:1	Allocated_reads:1	Strand:-
TTACGACCATGAGGAGAGCTGTTCGTCTACCT
>Location:NODE_117571_length_15591_cov_25.186710	Coordinate:12387	Reads:1	Hits:1	Allocated_reads:1	Strand:-
TTTACGACCATGAGGAGAGCTGTTCGTCTACCT
>Location:NODE_117571_length_15591_cov_25.186710	Coordinate:12388	Reads:1	Hits:1	Allocated_reads:1	Strand:-
TACGACCATGAGGAGAGCTGTTCGTCTACC
>Location:NODE_117571_length_15591_cov_25.186710	Coordinate:12391	Reads:1	Hits:1	Allocated_reads:1	Strand:-
TTTACGACCATGAGGAGAGCTGTTCGTCT
>Location:NODE_117571_length_15591_cov_25.186710	Coordinate:12392	Reads:1	Hits:1	Allocated_reads:1	Strand:-
TTTACGACCATGAGGAGAGCTGTTCGTC
>Location:NODE_117571_length_15591_cov_25.186710	Coordinate:12408	Reads:1	Hits:1	Allocated_reads:1	Strand:+
CATGGTCGTAAAAGGGGAGCCGAGACACA
>Location:NODE_117571_length_15591_cov_25.186710	Coordinate:12409	Reads:1	Hits:1	Allocated_reads:1	Strand:+
ATGGTCGTAAAAGGGGAGCCGAGA
>Location:NODE_117571_length_15591_cov_25.186710	Coordinate:12409	Reads:1	Hits:1	Allocated_reads:1	Strand:+
ATGGTCGTAAAAGGGGAGCCGAGACACAGC
>Location:NODE_117571_length_15591_cov_25.186710	Coordinate:12410	Reads:1	Hits:1	Allocated_reads:1	Strand:+
TGGTCGTAAAAGGGGAGCCGAGACACACT
>Location:NODE_117571_length_15591_cov_25.186710	Coordinate:12429	Reads:3	Hits:1	Allocated_reads:3	Strand:-
TAGTTTTTTCATAAGAGGCGTTGCTGTGTCTC
>Location:NODE_117571_length_15591_cov_25.186710	Coordinate:12431	Reads:3	Hits:1	Allocated_reads:3	Strand:-
TAGTTTTTTCATAAGAGGCGTTGCTGTGTC
>Location:NODE_117571_length_15591_cov_25.186710	Coordinate:12432	Reads:2	Hits:1	Allocated_reads:2	Strand:-
TAGTTTTTTCATAAGAGGCGTTGCTGTGT
>Location:NODE_117571_length_15591_cov_25.186710	Coordinate:12433	Reads:6	Hits:1	Allocated_reads:6	Strand:-
TAGTTTTTTCATAAGAGGCGTTGCTGTG
>Location:NODE_117571_length_15591_cov_25.186710	Coordinate:12434	Reads:2	Hits:1	Allocated_reads:2	Strand:-
TAGTTTTTTCATAAGAGGCGTTGCTGT
>Location:NODE_117571_length_15591_cov_25.186710	Coordinate:12435	Reads:1	Hits:1	Allocated_reads:1	Strand:-
TAGTTTTTTCATAAGAGGCGTTGCTG
>Location:NODE_117571_length_15591_cov_25.186710	Coordinate:12451	Reads:1	Hits:1	Allocated_reads:1	Strand:+
GAAAAAACTACAAGAGGCACAAACTGC
>Location:NODE_117571_length_15591_cov_25.186710	Coordinate:12451	Reads:1	Hits:1	Allocated_reads:1	Strand:+
GAAAAAACTACAAGAGGCACAAACTGCT
>Location:NODE_117571_length_15591_cov_25.186710	Coordinate:12476	Reads:2	Hits:1	Allocated_reads:2	Strand:-
TTTATTGGCTGTTTTCACCTCGAAGC
>Location:NODE_117571_length_15591_cov_25.186710	Coordinate:12479	Reads:1	Hits:1	Allocated_reads:1	Strand:-
TGTTTTTTATTGGCTGTTTTCACCTCGA
>Location:NODE_117571_length_15591_cov_25.186710	Coordinate:12481	Reads:7	Hits:1	Allocated_reads:7	Strand:-
TCCTGTTTTTTATTGGCTGTTTTCACCTC
>Location:NODE_117571_length_15591_cov_25.186710	Coordinate:12481	Reads:1	Hits:1	Allocated_reads:1	Strand:-
TTCCTGTTTTTTATTGGCTGTTTTCACCTC
>Location:NODE_117571_length_15591_cov_25.186710	Coordinate:12482	Reads:1	Hits:1	Allocated_reads:1	Strand:-
TCCTGTTTTTTATTGGCTGTTTTCACCG
>Location:NODE_117571_length_15591_cov_25.186710	Coordinate:12482	Reads:5	Hits:1	Allocated_reads:5	Strand:-
TCCTGTTTTTTATTGGCTGTTTTCACCT
>Location:NODE_117571_length_15591_cov_25.186710	Coordinate:12483	Reads:1	Hits:1	Allocated_reads:1	Strand:-
TTCTTCCTGTTTTTTATTGGCTGTTTTCACC
>Location:NODE_117571_length_15591_cov_25.186710	Coordinate:12491	Reads:1	Hits:1	Allocated_reads:1	Strand:+
CAGCCAATAAAAAACAGGAAGAAGCACC
>Location:NODE_117571_length_15591_cov_25.186710	Coordinate:12500	Reads:1	Hits:1	Allocated_reads:1	Strand:+
AAAAACAGGAAGAAGCACCGACGAGAA
>Location:NODE_117571_length_15591_cov_25.186710	Coordinate:12500	Reads:2	Hits:1	Allocated_reads:2	Strand:+
AAAAACAGGAAGAAGCACCGACGAGAACA
>Location:NODE_117571_length_15591_cov_25.186710	Coordinate:12500	Reads:1	Hits:1	Allocated_reads:1	Strand:+
AAAAACAGGAAGAAGCACCGACGAGAACATC
>Location:NODE_117571_length_15591_cov_25.186710	Coordinate:12504	Reads:2	Hits:1	Allocated_reads:2	Strand:-
TTTGATGTTCTCGTCGGTGCTTCTTCCTGT
>Location:NODE_117571_length_15591_cov_25.186710	Coordinate:12507	Reads:1	Hits:1	Allocated_reads:1	Strand:+
GGAAGAAGCACCGACGAGAACATAAAAGC
>Location:NODE_117571_length_15591_cov_25.186710	Coordinate:12507	Reads:1	Hits:1	Allocated_reads:1	Strand:+
GGAAGAAGCACCGACGAGAACATCAAAGC
>Location:NODE_117571_length_15591_cov_25.186710	Coordinate:12511	Reads:1	Hits:1	Allocated_reads:1	Strand:+
GAAGCACCGACGAGAACATCAAAGCTATT
>Location:NODE_117571_length_15591_cov_25.186710	Coordinate:12514	Reads:1	Hits:1	Allocated_reads:1	Strand:+
GCACCGACGAGAACATCAAAGCTATTTT
>Location:NODE_117571_length_15591_cov_25.186710	Coordinate:12516	Reads:1	Hits:1	Allocated_reads:1	Strand:+
ACCGACGAGAACATCAAAGCTATTTTAGCT
>Location:NODE_117571_length_15591_cov_25.186710	Coordinate:12519	Reads:1	Hits:1	Allocated_reads:1	Strand:+
GACGAGAACATCAAAGCTATTTTAGCTGCA
>Location:NODE_117571_length_15591_cov_25.186710	Coordinate:12528	Reads:1	Hits:1	Allocated_reads:1	Strand:+
ATCAAAGCTATTTTAGCTGCACCCTGA
>Location:NODE_117571_length_15591_cov_25.186710	Coordinate:12530	Reads:1	Hits:1	Allocated_reads:1	Strand:+
CAAAGCTATTTTAGCTGCACCCTGACCCAGT
>Location:NODE_117571_length_15591_cov_25.186710	Coordinate:12539	Reads:1	Hits:1	Allocated_reads:1	Strand:-
TAAACTACAAACTGGGTCAGGGTGCAGCTATT
>Location:NODE_117571_length_15591_cov_25.186710	Coordinate:12542	Reads:1	Hits:1	Allocated_reads:1	Strand:-
AACTACAAACTGGGTCAGGGTGCAGCT
>Location:NODE_117571_length_15591_cov_25.186710	Coordinate:12543	Reads:1	Hits:1	Allocated_reads:1	Strand:-
AACTACAAACTGGGTCAGGGTGCAGC
>Location:NODE_117571_length_15591_cov_25.186710	Coordinate:12543	Reads:2	Hits:1	Allocated_reads:2	Strand:-
TAAACTACAAACTGGGTCAGGGTGCAGC
>Location:NODE_117571_length_15591_cov_25.186710	Coordinate:12559	Reads:1	Hits:1	Allocated_reads:1	Strand:+
GTTTGTAGTTTATTTGCATTTAAAGCATT
>Location:NODE_117571_length_15591_cov_25.186710	Coordinate:12591	Reads:1	Hits:1	Allocated_reads:1	Strand:-
TTCTTTTGACTTCAGACTTTTTACTAAAGT
>Location:NODE_117571_length_15591_cov_25.186710	Coordinate:12596	Reads:1	Hits:1	Allocated_reads:1	Strand:-
GGGATTCTTTTGACTTCAGACTTTTTACT
>Location:NODE_117571_length_15591_cov_25.186710	Coordinate:12600	Reads:1	Hits:1	Allocated_reads:1	Strand:+
AAAAGTCTGAAGTCAAAAGAATCCCAGAA
>Location:NODE_117571_length_15591_cov_25.186710	Coordinate:12603	Reads:1	Hits:1	Allocated_reads:1	Strand:-
TTCAAGCTCTGGGATTCTTTTGACTTCAGACT
>Location:NODE_117571_length_15591_cov_25.186710	Coordinate:12607	Reads:1	Hits:1	Allocated_reads:1	Strand:-
TGTTTCAAGCTCTGGGATTCTTTTGACTTCA
>Location:NODE_117571_length_15591_cov_25.186710	Coordinate:12608	Reads:1	Hits:1	Allocated_reads:1	Strand:+
GAAGTCAAAAGAATCCCAGAGCTTGAAAC
>Location:NODE_117571_length_15591_cov_25.186710	Coordinate:12609	Reads:2	Hits:1	Allocated_reads:2	Strand:-
TGTTTCAAGCTCTGGGATTCTTTTGACTT
>Location:NODE_117571_length_15591_cov_25.186710	Coordinate:12610	Reads:3	Hits:1	Allocated_reads:3	Strand:-
GTTTCAAGCTCTGGGATTCTTTTGACT
>Location:NODE_117571_length_15591_cov_25.186710	Coordinate:12610	Reads:1	Hits:1	Allocated_reads:1	Strand:-
TCAAGCTCTGGGATTCTTTTGACT
>Location:NODE_117571_length_15591_cov_25.186710	Coordinate:12610	Reads:1	Hits:1	Allocated_reads:1	Strand:-
TGTTTCAAGCTCTGGGATTCATTTGACT
>Location:NODE_117571_length_15591_cov_25.186710	Coordinate:12610	Reads:1	Hits:1	Allocated_reads:1	Strand:-
TGTTTCAAGCTCTGGGATTCCTTTGACT
>Location:NODE_117571_length_15591_cov_25.186710	Coordinate:12610	Reads:1	Hits:1	Allocated_reads:1	Strand:-
TGTTTCAAGCTCTGGGATTCTTTTTACT
>Location:NODE_117571_length_15591_cov_25.186710	Coordinate:12610	Reads:1	Hits:1	Allocated_reads:1	Strand:-
TGTTTCAAGCTCTGGGATTGTTTTGACT
>Location:NODE_117571_length_15591_cov_25.186710	Coordinate:12610	Reads:6	Hits:1	Allocated_reads:6	Strand:-
TGTTTCAAGCTCTGGGATTCTTTTGACG
>Location:NODE_117571_length_15591_cov_25.186710	Coordinate:12610	Reads:745	Hits:1	Allocated_reads:745	Strand:-
TGTTTCAAGCTCTGGGATTCTTTTGACT
>Location:NODE_117571_length_15591_cov_25.186710	Coordinate:12610	Reads:2	Hits:1	Allocated_reads:2	Strand:-
TTCAAGCTCTGGGATTCTTTTGACT
>Location:NODE_117571_length_15591_cov_25.186710	Coordinate:12610	Reads:3	Hits:1	Allocated_reads:3	Strand:-
TTTCAAGCTCTGGGATTCTTTTGACT
>Location:NODE_117571_length_15591_cov_25.186710	Coordinate:12611	Reads:8	Hits:1	Allocated_reads:8	Strand:-
TGTTTCAAGCTCTGGGATTCTTTTGAC
>Location:NODE_117571_length_15591_cov_25.186710	Coordinate:12615	Reads:1	Hits:1	Allocated_reads:1	Strand:-
TAAAGACTGTTTCAAGCTCTGGGATTCTTT
>Location:NODE_117571_length_15591_cov_25.186710	Coordinate:12617	Reads:2	Hits:1	Allocated_reads:2	Strand:-
TAAAGACTGTTTCAAGCTCTGGGATTCT
>Location:NODE_117571_length_15591_cov_25.186710	Coordinate:12620	Reads:1	Hits:1	Allocated_reads:1	Strand:-
TAAAGACTGTTTCAAGCTCTGGGAT
>Location:NODE_117571_length_15591_cov_25.186710	Coordinate:12628	Reads:1	Hits:1	Allocated_reads:1	Strand:-
TCTGCGCTGTGGTGTAAAGACTGTTTCAAGC
>Location:NODE_117571_length_15591_cov_25.186710	Coordinate:12629	Reads:1	Hits:1	Allocated_reads:1	Strand:+
CTTGAAACAGTCTTTACACCACAGCGCAG
>Location:NODE_117571_length_15591_cov_25.186710	Coordinate:12649	Reads:1	Hits:1	Allocated_reads:1	Strand:-
TCTTAATGTCTTCCACCTCTCTGCGCTGT
>Location:NODE_117571_length_15591_cov_25.186710	Coordinate:12654	Reads:1	Hits:1	Allocated_reads:1	Strand:-
TTAACCCTTCTTAATGTCTTCCACCTCTCTGC
>Location:NODE_117571_length_15591_cov_25.186710	Coordinate:12655	Reads:1	Hits:1	Allocated_reads:1	Strand:-
TAACCCTTCTTAATGTCTTCCACCTCTCTG
>Location:NODE_117571_length_15591_cov_25.186710	Coordinate:12656	Reads:1	Hits:1	Allocated_reads:1	Strand:-
TAACCCTTCTTAATGTCTTCCACCTCTCT
>Location:NODE_117571_length_15591_cov_25.186710	Coordinate:12656	Reads:1	Hits:1	Allocated_reads:1	Strand:-
TTAACCCTTCTTAATGTCTTCCACCTCTCT
>Location:NODE_117571_length_15591_cov_25.186710	Coordinate:12657	Reads:1	Hits:1	Allocated_reads:1	Strand:-
TAACCCTTCTTAATGTCTTCCACCTCTC
>Location:NODE_117571_length_15591_cov_25.186710	Coordinate:12657	Reads:1	Hits:1	Allocated_reads:1	Strand:-
TTAACCCTTCTTAATGTCTTCCACCTCTC
>Location:NODE_117571_length_15591_cov_25.186710	Coordinate:12660	Reads:1	Hits:1	Allocated_reads:1	Strand:-
TTAACCCTTCTTAATGTCTTCCACCT
>Location:NODE_117571_length_15591_cov_25.186710	Coordinate:12660	Reads:1	Hits:1	Allocated_reads:1	Strand:-
TTTAACCCTTCTTAATGTCTTCCACCT
>Location:NODE_117571_length_15591_cov_25.186710	Coordinate:12661	Reads:1	Hits:1	Allocated_reads:1	Strand:-
TAACCCTTCTTAATGTCTTCCACC
>Location:NODE_117571_length_15591_cov_25.186710	Coordinate:12661	Reads:1	Hits:1	Allocated_reads:1	Strand:-
TTAACCCTTCTTAATGTCTTCCACC
>Location:NODE_117571_length_15591_cov_25.186710	Coordinate:12662	Reads:1	Hits:1	Allocated_reads:1	Strand:+
GTGGAAGACATTAAGAAGGGTTAAATT
>Location:NODE_117571_length_15591_cov_25.186710	Coordinate:12671	Reads:1	Hits:1	Allocated_reads:1	Strand:-
TACACCTACAGCCAATTTAACCCTTCTTAAT
>Location:NODE_117571_length_15591_cov_25.186710	Coordinate:12675	Reads:1	Hits:1	Allocated_reads:1	Strand:-
TACACCTACAGCCAATTTAACCCTTCT
>Location:NODE_117571_length_15591_cov_25.186710	Coordinate:12676	Reads:1	Hits:1	Allocated_reads:1	Strand:+
GAAGGGTTAAATTGGCTGTAGGTGTAAATC
>Location:NODE_117571_length_15591_cov_25.186710	Coordinate:12677	Reads:1	Hits:1	Allocated_reads:1	Strand:-
TTTACACCTACAGCCAATTTAACCCTT
>Location:NODE_117571_length_15591_cov_25.186710	Coordinate:12678	Reads:1	Hits:1	Allocated_reads:1	Strand:-
TCAGATTTACACCTACAGCCAATTTAACCCT
>Location:NODE_117571_length_15591_cov_25.186710	Coordinate:12679	Reads:2	Hits:1	Allocated_reads:2	Strand:-
TCAGATTTACACCTACAGCCAATTTAACCC
>Location:NODE_117571_length_15591_cov_25.186710	Coordinate:12690	Reads:1	Hits:1	Allocated_reads:1	Strand:-
AAGGCACTCAGATTTACACCTACAGC
>Location:NODE_117571_length_15591_cov_25.186710	Coordinate:12690	Reads:3	Hits:1	Allocated_reads:3	Strand:-
TCCAAGGCACTCAGATTTACACCTACAGC
>Location:NODE_117571_length_15591_cov_25.186710	Coordinate:12690	Reads:1	Hits:1	Allocated_reads:1	Strand:-
TTCCAAGGCACTCAGATTTACACCTACAGC
>Location:NODE_117571_length_15591_cov_25.186710	Coordinate:12691	Reads:1	Hits:1	Allocated_reads:1	Strand:-
TTCCAAGGCACTCAGATTTACACCTACAG
>Location:NODE_117571_length_15591_cov_25.186710	Coordinate:12692	Reads:1	Hits:1	Allocated_reads:1	Strand:+
TGTAGGTGTAAATCTGAGTGCCTTGGAAGT
>Location:NODE_117571_length_15591_cov_25.186710	Coordinate:12692	Reads:1	Hits:1	Allocated_reads:1	Strand:+
TGTAGGTGTAAATCTGAGTGCCTTGGAAGGGT
>Location:NODE_117571_length_15591_cov_25.186710	Coordinate:12694	Reads:1	Hits:1	Allocated_reads:1	Strand:-
TTCCAAGGCACTCAGATTTACACCTA
>Location:NODE_117571_length_15591_cov_25.186710	Coordinate:12695	Reads:1	Hits:1	Allocated_reads:1	Strand:-
TTCCAAGGCACTCAGATTTACACCT
>Location:NODE_117571_length_15591_cov_25.186710	Coordinate:12699	Reads:1	Hits:1	Allocated_reads:1	Strand:+
GTAAATCTGAGTGCCTTGGAAGGGT
>Location:NODE_117571_length_15591_cov_25.186710	Coordinate:12702	Reads:1	Hits:1	Allocated_reads:1	Strand:-
CAGGAACCCTTCCAAGGCACTCAGATT
>Location:NODE_117571_length_15591_cov_25.186710	Coordinate:12702	Reads:1	Hits:1	Allocated_reads:1	Strand:-
TATCCAGGAACCCTTCCAAGGCACTCAGATT
>Location:NODE_117571_length_15591_cov_25.186710	Coordinate:12710	Reads:2	Hits:1	Allocated_reads:2	Strand:+
TGCCTTGGAAGGGTTCCTGGATAAATC
>Location:NODE_117571_length_15591_cov_25.186710	Coordinate:12710	Reads:2	Hits:1	Allocated_reads:2	Strand:+
TGCCTTGGAAGGGTTCCTGGATAAATCA
>Location:NODE_117571_length_15591_cov_25.186710	Coordinate:12710	Reads:1	Hits:1	Allocated_reads:1	Strand:+
TGCCTTGGAAGGGTTCCTGGATAAATCAC
>Location:NODE_117571_length_15591_cov_25.186710	Coordinate:12713	Reads:1	Hits:1	Allocated_reads:1	Strand:-
TGATTTATCCAGGAACCCTTCCAAG
>Location:NODE_117571_length_15591_cov_25.186710	Coordinate:12716	Reads:1	Hits:1	Allocated_reads:1	Strand:-
AGCACTGTGATTTATCCAGGAACCCTTCC
>Location:NODE_117571_length_15591_cov_25.186710	Coordinate:12716	Reads:1	Hits:1	Allocated_reads:1	Strand:-
GCACTGTGATTTATCCAGGAACCCTTCC
>Location:NODE_117571_length_15591_cov_25.186710	Coordinate:12719	Reads:1	Hits:1	Allocated_reads:1	Strand:-
AGCACTGTGATTTATCCAGGAACCCT
>Location:NODE_117571_length_15591_cov_25.186710	Coordinate:12719	Reads:1	Hits:1	Allocated_reads:1	Strand:-
CAGCACTGTGATTTATCCAGGAACCCT
>Location:NODE_117571_length_15591_cov_25.186710	Coordinate:12719	Reads:1	Hits:1	Allocated_reads:1	Strand:-
TGACCCAGCACTGTGATTTATCCAGGAACCCT
>Location:NODE_117571_length_15591_cov_25.186710	Coordinate:12720	Reads:1	Hits:1	Allocated_reads:1	Strand:-
TGACCCAGCACTGTGATTTATCCAGGAACCC
>Location:NODE_117571_length_15591_cov_25.186710	Coordinate:12722	Reads:12	Hits:1	Allocated_reads:12	Strand:-
GACCCAGCACTGTGATTTATCCAGGAAC
>Location:NODE_117571_length_15591_cov_25.186710	Coordinate:12722	Reads:3	Hits:1	Allocated_reads:3	Strand:-
TGACCCAGCACTGTGATTTATCCAGGAAC
>Location:NODE_117571_length_15591_cov_25.186710	Coordinate:12723	Reads:1	Hits:1	Allocated_reads:1	Strand:+
TTCCTGGATAAATCACAGTGCTGGGTCAC
>Location:NODE_117571_length_15591_cov_25.186710	Coordinate:12753	Reads:1	Hits:1	Allocated_reads:1	Strand:-
TTAAGGTTGTTTTCATCTGTTTGGATGTTCAT
>Location:NODE_117571_length_15591_cov_25.186710	Coordinate:12755	Reads:1	Hits:1	Allocated_reads:1	Strand:-
AAGGTTGTTTTCATCTGTTTGGATGTTC
>Location:NODE_117571_length_15591_cov_25.186710	Coordinate:12756	Reads:4	Hits:1	Allocated_reads:4	Strand:-
TTAAGGTTGTTTTCATCTGTTTGGATGTT
>Location:NODE_117571_length_15591_cov_25.186710	Coordinate:12757	Reads:15	Hits:1	Allocated_reads:15	Strand:-
TTAAGGTTGTTTTCATCTGTTTGGATGT
>Location:NODE_117571_length_15591_cov_25.186710	Coordinate:12760	Reads:1	Hits:1	Allocated_reads:1	Strand:-
TTAAGGTTGTTTTCATCTGTTTGGA
>Location:NODE_117571_length_15591_cov_25.186710	Coordinate:12775	Reads:1	Hits:1	Allocated_reads:1	Strand:+
ACAACCTTAAACGCAACGCAGAGCTTAC
>Location:NODE_117571_length_15591_cov_25.186710	Coordinate:12775	Reads:4	Hits:1	Allocated_reads:4	Strand:+
ACAACCTTAAACGCAACGCAGAGCTTATC
>Location:NODE_117571_length_15591_cov_25.186710	Coordinate:12785	Reads:2	Hits:1	Allocated_reads:2	Strand:-
TCATGGCCTGGATAAGCTCTGCGTTGCGT
>Location:NODE_117571_length_15591_cov_25.186710	Coordinate:12787	Reads:1	Hits:1	Allocated_reads:1	Strand:-
ATGGCCTGGATAAGCTCTGCGTTGC
>Location:NODE_117571_length_15591_cov_25.186710	Coordinate:12795	Reads:1	Hits:1	Allocated_reads:1	Strand:-
AGAGAAGAGCTCATGGCCTGGATAAGCTC
>Location:NODE_117571_length_15591_cov_25.186710	Coordinate:12796	Reads:3	Hits:1	Allocated_reads:3	Strand:-
GAGAAGAGCTCATGGCCTGGATAAGCT
>Location:NODE_117571_length_15591_cov_25.186710	Coordinate:12797	Reads:1	Hits:1	Allocated_reads:1	Strand:-
TGCAGAGAAGAGCTCATGGCCTGGATAAGC
>Location:NODE_117571_length_15591_cov_25.186710	Coordinate:12803	Reads:1	Hits:1	Allocated_reads:1	Strand:-
TTCTGCAGAGAAGAGCTCATGGCCTGT
>Location:NODE_117571_length_15591_cov_25.186710	Coordinate:12805	Reads:2	Hits:1	Allocated_reads:2	Strand:-
ATCCTTTCTGCAGAGAAGAGCTCATGGCCT
>Location:NODE_117571_length_15591_cov_25.186710	Coordinate:12805	Reads:2	Hits:1	Allocated_reads:2	Strand:-
CCTTTCTGCAGAGAAGAGCTCATGGCCT
>Location:NODE_117571_length_15591_cov_25.186710	Coordinate:12805	Reads:24	Hits:1	Allocated_reads:24	Strand:-
TCCTTTCTGCAGAGAAGAGCTCATGGCCT
>Location:NODE_117571_length_15591_cov_25.186710	Coordinate:12805	Reads:1	Hits:1	Allocated_reads:1	Strand:-
TCTGCAGAGAAGAGCTCATGGCCT
>Location:NODE_117571_length_15591_cov_25.186710	Coordinate:12805	Reads:1	Hits:1	Allocated_reads:1	Strand:-
TTCTGCAGAGAAGAGCTCATGGCCT
>Location:NODE_117571_length_15591_cov_25.186710	Coordinate:12805	Reads:1	Hits:1	Allocated_reads:1	Strand:-
TTTCTGCAGAGAAGAGCTCATGGCCT
>Location:NODE_117571_length_15591_cov_25.186710	Coordinate:12806	Reads:1	Hits:1	Allocated_reads:1	Strand:-
TCCTTTCTGCAGAGAAGAGCTCATGGCC
>Location:NODE_117571_length_15591_cov_25.186710	Coordinate:12813	Reads:1	Hits:1	Allocated_reads:1	Strand:+
AGCTCTTCTCTGCAGAAAGGATCCAGCG
>Location:NODE_117571_length_15591_cov_25.186710	Coordinate:12814	Reads:2	Hits:1	Allocated_reads:2	Strand:-
TCCGCTGGATCCTTTCTGCAGAGAAGAGC
>Location:NODE_117571_length_15591_cov_25.186710	Coordinate:12817	Reads:1	Hits:1	Allocated_reads:1	Strand:+
CTTCTCTGCAGAAAGGATCCAGCGGACACC
>Location:NODE_117571_length_15591_cov_25.186710	Coordinate:12819	Reads:2	Hits:1	Allocated_reads:2	Strand:+
TCTCTGCAGAAAGGATCCAGCGGACAGT
>Location:NODE_117571_length_15591_cov_25.186710	Coordinate:12827	Reads:4	Hits:1	Allocated_reads:4	Strand:-
TCACAGAACTGTCCGCTGGATCCTTTC
>Location:NODE_117571_length_15591_cov_25.186710	Coordinate:12827	Reads:1	Hits:1	Allocated_reads:1	Strand:-
TTCACAGAACTGTCCGCTGGATCCTTTC
>Location:NODE_117571_length_15591_cov_25.186710	Coordinate:12828	Reads:1	Hits:1	Allocated_reads:1	Strand:-
TCACAGAACTGTCCGCTGGATCCTTT
>Location:NODE_117571_length_15591_cov_25.186710	Coordinate:12828	Reads:1	Hits:1	Allocated_reads:1	Strand:-
TCCTTCACAGAACTGTCCGCTGGATCCTTT
>Location:NODE_117571_length_15591_cov_25.186710	Coordinate:12830	Reads:1	Hits:1	Allocated_reads:1	Strand:-
TCCTTCACAGAACTGTCCGCTGGATCCT
>Location:NODE_117571_length_15591_cov_25.186710	Coordinate:12830	Reads:1	Hits:1	Allocated_reads:1	Strand:-
TTCACAGAACTGTCCGCTGGATCCT
>Location:NODE_117571_length_15591_cov_25.186710	Coordinate:12832	Reads:1	Hits:1	Allocated_reads:1	Strand:-
TAACCTCCTTCACAGAACTGTCCGCTGGATC
>Location:NODE_117571_length_15591_cov_25.186710	Coordinate:12833	Reads:2	Hits:1	Allocated_reads:2	Strand:-
TAACCTCCTTCACAGAACTGTCCGCTGGAT
>Location:NODE_117571_length_15591_cov_25.186710	Coordinate:12834	Reads:1	Hits:1	Allocated_reads:1	Strand:-
AACCTCCTTCACAGAACTGTCCGCTGGA
>Location:NODE_117571_length_15591_cov_25.186710	Coordinate:12834	Reads:21	Hits:1	Allocated_reads:21	Strand:-
TAACCTCCTTCACAGAACTGTCCGCTGGA
>Location:NODE_117571_length_15591_cov_25.186710	Coordinate:12834	Reads:3	Hits:1	Allocated_reads:3	Strand:-
TCCTTCACAGAACTGTCCGCTGGA
>Location:NODE_117571_length_15591_cov_25.186710	Coordinate:12837	Reads:1	Hits:1	Allocated_reads:1	Strand:-
TAACCTCCTTCACAGAACTGTCCGCT
>Location:NODE_117571_length_15591_cov_25.186710	Coordinate:12840	Reads:1	Hits:1	Allocated_reads:1	Strand:-
TAGATAACCTCCTTCACAGAACTGTCC
>Location:NODE_117571_length_15591_cov_25.186710	Coordinate:12841	Reads:1	Hits:1	Allocated_reads:1	Strand:-
TGCTTAGATAACCTCCTTCACAGAACTGTC
>Location:NODE_117571_length_15591_cov_25.186710	Coordinate:12861	Reads:1	Hits:1	Allocated_reads:1	Strand:-
TTACACATTCCATTATTTCAGTGCTTAGATA
>Location:NODE_117571_length_15591_cov_25.186710	Coordinate:12862	Reads:2	Hits:1	Allocated_reads:2	Strand:-
TTACACATTCCATTATTTCAGTGCTTAGAT
>Location:NODE_117571_length_15591_cov_25.186710	Coordinate:12863	Reads:6	Hits:1	Allocated_reads:6	Strand:-
TTACACATTCCATTATTTCAGTGCTTAGA
>Location:NODE_117571_length_15591_cov_25.186710	Coordinate:12866	Reads:1	Hits:1	Allocated_reads:1	Strand:-
TTACACATTCCATTATTTCAGTGCTT
>Location:NODE_117571_length_15591_cov_25.186710	Coordinate:12867	Reads:1	Hits:1	Allocated_reads:1	Strand:-
TTACACATTCCATTATTTCAGTGCT
>Location:NODE_117571_length_15591_cov_25.186710	Coordinate:12892	Reads:1	Hits:1	Allocated_reads:1	Strand:-
GAGAGGCGAAGGATTAGGATGTATCCCGAAA
>Location:NODE_117571_length_15591_cov_25.186710	Coordinate:12894	Reads:1	Hits:1	Allocated_reads:1	Strand:-
GAGAGGCGAAGGATTAGGATGTATCCCGA
>Location:NODE_117571_length_15591_cov_25.186710	Coordinate:12896	Reads:2	Hits:1	Allocated_reads:2	Strand:-
GACAGAGAGGCGAAGGATTAGGATGTATCCC
>Location:NODE_117571_length_15591_cov_25.186710	Coordinate:12897	Reads:2	Hits:1	Allocated_reads:2	Strand:-
ACAGAGAGGCGAAGGATTAGGATGTATCC
>Location:NODE_117571_length_15591_cov_25.186710	Coordinate:12897	Reads:1	Hits:1	Allocated_reads:1	Strand:-
AGAGAGGCGAAGGATTAGGATGTATCC
>Location:NODE_117571_length_15591_cov_25.186710	Coordinate:12897	Reads:1	Hits:1	Allocated_reads:1	Strand:-
AGCGACAGAGAGGCGAAGGATTAGGATGTATCC
>Location:NODE_117571_length_15591_cov_25.186710	Coordinate:12897	Reads:1	Hits:1	Allocated_reads:1	Strand:-
CAGAGAGGCGAAGGATTAGGATGTATCC
>Location:NODE_117571_length_15591_cov_25.186710	Coordinate:12897	Reads:1	Hits:1	Allocated_reads:1	Strand:-
GCGACAGAGAGGCGAAGGATTAGGATGTATCC
>Location:NODE_117571_length_15591_cov_25.186710	Coordinate:12898	Reads:1	Hits:1	Allocated_reads:1	Strand:-
GACAGAGAGGCGAAGGATTAGGATGTATC
>Location:NODE_117571_length_15591_cov_25.186710	Coordinate:12898	Reads:3	Hits:1	Allocated_reads:3	Strand:-
GCGACAGAGAGGCGAAGGATTAGGATGTATC
>Location:NODE_117571_length_15591_cov_25.186710	Coordinate:12925	Reads:2	Hits:1	Allocated_reads:2	Strand:-
GAAAGGGATTTATACGCTCCTCTGGCAGCGT
>Location:NODE_117571_length_15591_cov_25.186710	Coordinate:12926	Reads:2	Hits:1	Allocated_reads:2	Strand:-
GAAAGGGATTTATACGCTCCTCTGGCAGCG
>Location:NODE_117571_length_15591_cov_25.186710	Coordinate:12927	Reads:1	Hits:1	Allocated_reads:1	Strand:-
AGGAAAGGGATTTATACGCTCCTCTGGCAGC
>Location:NODE_117571_length_15591_cov_25.186710	Coordinate:12927	Reads:9	Hits:1	Allocated_reads:9	Strand:-
GAAAGGGATTTATACGCTCCTCTGGCAGC
>Location:NODE_117571_length_15591_cov_25.186710	Coordinate:12931	Reads:1	Hits:1	Allocated_reads:1	Strand:-
TACCAGGAAAGGGATTTATACGCTCCTCTGC
>Location:NODE_117571_length_15591_cov_25.186710	Coordinate:12932	Reads:1	Hits:1	Allocated_reads:1	Strand:-
GAAAGGGATTTATACGCTCCTCTG
>Location:NODE_117571_length_15591_cov_25.186710	Coordinate:12933	Reads:7	Hits:1	Allocated_reads:7	Strand:-
TACCAGGAAAGGGATTTATACGCTCCTCT
>Location:NODE_117571_length_15591_cov_25.186710	Coordinate:12934	Reads:1	Hits:1	Allocated_reads:1	Strand:-
TACCAGGAAAGGGATTTATACGCTCCTC
>Location:NODE_117571_length_15591_cov_25.186710	Coordinate:12936	Reads:1	Hits:1	Allocated_reads:1	Strand:-
GATACCAGGAAAGGGATTTATACGCTCC
>Location:NODE_117571_length_15591_cov_25.186710	Coordinate:12936	Reads:2	Hits:1	Allocated_reads:2	Strand:-
TCTGATACCAGGAAAGGGATTTATACGCTCC
>Location:NODE_117571_length_15591_cov_25.186710	Coordinate:12936	Reads:1	Hits:1	Allocated_reads:1	Strand:-
TGATACCAGGAAAGGGATTTATACGCTCC
>Location:NODE_117571_length_15591_cov_25.186710	Coordinate:12937	Reads:2	Hits:1	Allocated_reads:2	Strand:-
TACCAGGAAAGGGATTTATACGCTC
>Location:NODE_117571_length_15591_cov_25.186710	Coordinate:12952	Reads:1	Hits:1	Allocated_reads:1	Strand:+
TTTCCTGGTATCAGAGCCACTGATTGA
>Location:NODE_117571_length_15591_cov_25.186710	Coordinate:12952	Reads:7	Hits:1	Allocated_reads:7	Strand:+
TTTCCTGGTATCAGAGCCACTGATTGATC
>Location:NODE_117571_length_15591_cov_25.186710	Coordinate:12973	Reads:1	Hits:1	Allocated_reads:1	Strand:-
TGATGAATGATGATCCACGGATCAATC
>Location:NODE_117571_length_15591_cov_25.186710	Coordinate:12978	Reads:2	Hits:1	Allocated_reads:2	Strand:-
TCATGATGAATGATGATCCACGGAT
>Location:NODE_117571_length_15591_cov_25.186710	Coordinate:13001	Reads:1	Hits:1	Allocated_reads:1	Strand:-
ACATGGAGCAGGAACACAGAGCGCAGTGATC
>Location:NODE_117571_length_15591_cov_25.186710	Coordinate:13003	Reads:1	Hits:1	Allocated_reads:1	Strand:-
ACATGGAGCAGGAACACAGAGCGCAGTGA
>Location:NODE_117571_length_15591_cov_25.186710	Coordinate:13010	Reads:1	Hits:1	Allocated_reads:1	Strand:-
TGGAACATGGAGCAGGAATACAGAGC
>Location:NODE_117571_length_15591_cov_25.186710	Coordinate:13022	Reads:3	Hits:1	Allocated_reads:3	Strand:+
TGCTCCATGTTCCAGCTCTGGCTCTGAGC
>Location:NODE_117571_length_15591_cov_25.186710	Coordinate:13025	Reads:1	Hits:1	Allocated_reads:1	Strand:+
TCCATGTTCCAGCTCTGGCTCTGAGC
>Location:NODE_117571_length_15591_cov_25.186710	Coordinate:13026	Reads:1	Hits:1	Allocated_reads:1	Strand:+
CCATGTTCCAGCTCTGGCTCTGAGCCAAAG
>Location:NODE_117571_length_15591_cov_25.186710	Coordinate:13026	Reads:1	Hits:1	Allocated_reads:1	Strand:+
CCATGTTCCAGCTCTGGCTCTGAGCCAAAAGT
>Location:NODE_117571_length_15591_cov_25.186710	Coordinate:13027	Reads:1	Hits:1	Allocated_reads:1	Strand:+
CATGTTCCAGCTCTGGCTCTGAGCCAAA
>Location:NODE_117571_length_15591_cov_25.186710	Coordinate:13027	Reads:2	Hits:1	Allocated_reads:2	Strand:+
CATGTTCCAGCTCTGGCTCTGAGCCAAAAGT
>Location:NODE_117571_length_15591_cov_25.186710	Coordinate:13028	Reads:1	Hits:1	Allocated_reads:1	Strand:+
ATGTTCCAGCTCTGGCTCTGAGCCAAAAGG
>Location:NODE_117571_length_15591_cov_25.186710	Coordinate:13030	Reads:1	Hits:1	Allocated_reads:1	Strand:+
GTTCCAGCTCTGGCTCTGAGCCAAAAGG
>Location:NODE_117571_length_15591_cov_25.186710	Coordinate:13031	Reads:1	Hits:1	Allocated_reads:1	Strand:+
TTCCAGCTCTGGCTCTGAGCCAAAAG
>Location:NODE_117571_length_15591_cov_25.186710	Coordinate:13031	Reads:1	Hits:1	Allocated_reads:1	Strand:+
TTCCAGCTCTGGCTCTGAGCCAAAAGG
>Location:NODE_117571_length_15591_cov_25.186710	Coordinate:13036	Reads:1	Hits:1	Allocated_reads:1	Strand:-
GCCTTAAACCCTTTTGGCTCAGAGCCAGAGC
>Location:NODE_117571_length_15591_cov_25.186710	Coordinate:13038	Reads:1	Hits:1	Allocated_reads:1	Strand:+
TCTGGCTCTGAGCCAAAAGGGTTTAAGGC
>Location:NODE_117571_length_15591_cov_25.186710	Coordinate:13052	Reads:2	Hits:1	Allocated_reads:2	Strand:-
TCTGGAATACTTTAGAGCCTTAAACCCTTTT
>Location:NODE_117571_length_15591_cov_25.186710	Coordinate:13052	Reads:1	Hits:1	Allocated_reads:1	Strand:-
TGGAATACTTTAGAGCCTTAAACCCTTTT
>Location:NODE_117571_length_15591_cov_25.186710	Coordinate:13053	Reads:1	Hits:1	Allocated_reads:1	Strand:-
GGAATACTTTAGAGCCTTAAACCCTTT
>Location:NODE_117571_length_15591_cov_25.186710	Coordinate:13053	Reads:10	Hits:1	Allocated_reads:10	Strand:-
TCTGGAATACTTTAGAGCCTTAAACCCTTT
>Location:NODE_117571_length_15591_cov_25.186710	Coordinate:13053	Reads:7	Hits:1	Allocated_reads:7	Strand:-
TGGAATACTTTAGAGCCTTAAACCCTTT
>Location:NODE_117571_length_15591_cov_25.186710	Coordinate:13055	Reads:9	Hits:1	Allocated_reads:9	Strand:-
TCTGGAATACTTTAGAGCCTTAAACCCT
>Location:NODE_117571_length_15591_cov_25.186710	Coordinate:13055	Reads:1	Hits:1	Allocated_reads:1	Strand:-
TGGAATACTTTAGAGCCTTAAACCCT
>Location:NODE_117571_length_15591_cov_25.186710	Coordinate:13056	Reads:7	Hits:1	Allocated_reads:7	Strand:-
TCTGGAATACTTTAGAGCCTTAAACCC
>Location:NODE_117571_length_15591_cov_25.186710	Coordinate:13057	Reads:1	Hits:1	Allocated_reads:1	Strand:-
GTCTGGAATACTTTAGAGCCTTAAACC
>Location:NODE_117571_length_15591_cov_25.186710	Coordinate:13062	Reads:1	Hits:1	Allocated_reads:1	Strand:+
AAGGCTCTAAAGTATTCCAGACCCTGACC
>Location:NODE_117571_length_15591_cov_25.186710	Coordinate:13062	Reads:1	Hits:1	Allocated_reads:1	Strand:+
AAGGCTCTAAAGTATTCCAGACCCTGAAGGACT
>Location:NODE_117571_length_15591_cov_25.186710	Coordinate:13064	Reads:2	Hits:1	Allocated_reads:2	Strand:-
TCCTTCAGGGTCTGGAATACTTTAGAGCC
>Location:NODE_117571_length_15591_cov_25.186710	Coordinate:13064	Reads:1	Hits:1	Allocated_reads:1	Strand:-
TTCAGGGTCTGGAATACTTTAGAGCC
>Location:NODE_117571_length_15591_cov_25.186710	Coordinate:13066	Reads:3	Hits:1	Allocated_reads:3	Strand:+
CTCTAAAGTATTCCAGACCCTGAAGGAC
>Location:NODE_117571_length_15591_cov_25.186710	Coordinate:13066	Reads:3	Hits:1	Allocated_reads:3	Strand:+
CTCTAAAGTATTCCAGACCCTGAAGGACT
>Location:NODE_117571_length_15591_cov_25.186710	Coordinate:13066	Reads:3	Hits:1	Allocated_reads:3	Strand:+
CTCTAAAGTATTCCAGACCCTGAAGGACTC
>Location:NODE_117571_length_15591_cov_25.186710	Coordinate:13069	Reads:1	Hits:1	Allocated_reads:1	Strand:+
TAAAGTATTCCAGACCCTGAGGGAC
>Location:NODE_117571_length_15591_cov_25.186710	Coordinate:13069	Reads:3	Hits:1	Allocated_reads:3	Strand:+
TAAAGTATTCCAGACCCTGAAGGACTC
>Location:NODE_117571_length_15591_cov_25.186710	Coordinate:13070	Reads:1	Hits:1	Allocated_reads:1	Strand:+
AAAGTATTCCAGACCCTGAAGGACTC
>Location:NODE_117571_length_15591_cov_25.186710	Coordinate:13071	Reads:3	Hits:1	Allocated_reads:3	Strand:+
AAGTATTCCAGACCCTGAAGGACTC
>Location:NODE_117571_length_15591_cov_25.186710	Coordinate:13071	Reads:2	Hits:1	Allocated_reads:2	Strand:+
AAGTATTCCAGACCCTGAAGGACTCAGT
>Location:NODE_117571_length_15591_cov_25.186710	Coordinate:13071	Reads:1	Hits:1	Allocated_reads:1	Strand:+
AAGTATTCCAGACCCTGAAGTACTCAGTC
>Location:NODE_117571_length_15591_cov_25.186710	Coordinate:13071	Reads:9	Hits:1	Allocated_reads:9	Strand:+
AAGTATTCCAGACCCTGAAGGACTCAGTC
>Location:NODE_117571_length_15591_cov_25.186710	Coordinate:13071	Reads:4	Hits:1	Allocated_reads:4	Strand:+
AAGTATTCCAGACCCTGAAGGACTCAGTCC
>Location:NODE_117571_length_15591_cov_25.186710	Coordinate:13073	Reads:1	Hits:1	Allocated_reads:1	Strand:+
GTATTCCAGACCCTGAAGGACTCAGT
>Location:NODE_117571_length_15591_cov_25.186710	Coordinate:13073	Reads:3	Hits:1	Allocated_reads:3	Strand:+
GTATTCCAGACCCTGAAGGACTCAGTC
>Location:NODE_117571_length_15591_cov_25.186710	Coordinate:13073	Reads:4	Hits:1	Allocated_reads:4	Strand:+
GTATTCCAGACCCTGAAGGACTCAGTCC
>Location:NODE_117571_length_15591_cov_25.186710	Coordinate:13073	Reads:1	Hits:1	Allocated_reads:1	Strand:+
GTATTCCAGACCCTGAAGGACTCAGTCCT
>Location:NODE_117571_length_15591_cov_25.186710	Coordinate:13073	Reads:1	Hits:1	Allocated_reads:1	Strand:+
GTATTCCAGACCCTGAAGGACTCAGTCCTT
>Location:NODE_117571_length_15591_cov_25.186710	Coordinate:13074	Reads:1	Hits:1	Allocated_reads:1	Strand:+
TATTCCAGACCCTGAAGGACTCAGTCC
>Location:NODE_117571_length_15591_cov_25.186710	Coordinate:13076	Reads:1	Hits:1	Allocated_reads:1	Strand:+
TTCCAGACCCTGAAGGACTCAGTCC
>Location:NODE_117571_length_15591_cov_25.186710	Coordinate:13087	Reads:1	Hits:1	Allocated_reads:1	Strand:-
TATTCATGCTTGTAAGGACTGAGTCCTTC
>Location:NODE_117571_length_15591_cov_25.186710	Coordinate:13089	Reads:2	Hits:1	Allocated_reads:2	Strand:-
TATTCATGCTTGTAAGGACTGAGTCCT
>Location:NODE_117571_length_15591_cov_25.186710	Coordinate:13089	Reads:5	Hits:1	Allocated_reads:5	Strand:-
TGATATTCATGCTTGTAAGGACTGAGTCCT
>Location:NODE_117571_length_15591_cov_25.186710	Coordinate:13090	Reads:1	Hits:1	Allocated_reads:1	Strand:-
CATGATATTCATGCTTGTAAGGACTGAGTCC
>Location:NODE_117571_length_15591_cov_25.186710	Coordinate:13090	Reads:7	Hits:1	Allocated_reads:7	Strand:-
TGATATTCATGCTTGTAAGGACTGAGTCC
>Location:NODE_117571_length_15591_cov_25.186710	Coordinate:13092	Reads:4	Hits:1	Allocated_reads:4	Strand:-
TGATATTCATGCTTGTAAGGACTGAGT
>Location:NODE_117571_length_15591_cov_25.186710	Coordinate:13096	Reads:1	Hits:1	Allocated_reads:1	Strand:-
CATGATATTCATGCTTGTAAGGACT
>Location:NODE_117571_length_15591_cov_25.186710	Coordinate:13096	Reads:4	Hits:1	Allocated_reads:4	Strand:-
TCCCATGATATTCATGCTTGTAAGGACT
>Location:NODE_117571_length_15591_cov_25.186710	Coordinate:13109	Reads:1	Hits:1	Allocated_reads:1	Strand:+
ATGAATATCATGGGAACATTTCAGC
>Location:NODE_117571_length_15591_cov_25.186710	Coordinate:13114	Reads:1	Hits:1	Allocated_reads:1	Strand:-
TTTAGAAACGCTGAAATGTTCCCATGATA
>Location:NODE_117571_length_15591_cov_25.186710	Coordinate:13128	Reads:1	Hits:1	Allocated_reads:1	Strand:-
TGCAGAGGTCTTTTTAGAAACGCTGAA
>Location:NODE_117571_length_15591_cov_25.186710	Coordinate:13130	Reads:1	Hits:1	Allocated_reads:1	Strand:-
GAGTAGATGCAGAGGTCTTTTTAGAAACGCTG
>Location:NODE_117571_length_15591_cov_25.186710	Coordinate:13131	Reads:2	Hits:1	Allocated_reads:2	Strand:-
AGTAGATGCAGAGGTCTTTTTAGAAACGCT
>Location:NODE_117571_length_15591_cov_25.186710	Coordinate:13131	Reads:6	Hits:1	Allocated_reads:6	Strand:-
GAGTAGATGCAGAGGTCTTTTTAGAAACGCT
>Location:NODE_117571_length_15591_cov_25.186710	Coordinate:13131	Reads:10	Hits:1	Allocated_reads:10	Strand:-
TAGATGCAGAGGTCTTTTTAGAAACGCT
>Location:NODE_117571_length_15591_cov_25.186710	Coordinate:13132	Reads:2	Hits:1	Allocated_reads:2	Strand:-
AGTAGATGCAGAGGTCTTTTTAGAAACGC
>Location:NODE_117571_length_15591_cov_25.186710	Coordinate:13132	Reads:5	Hits:1	Allocated_reads:5	Strand:-
GAGTAGATGCAGAGGTCTTTTTAGAAACGC
>Location:NODE_117571_length_15591_cov_25.186710	Coordinate:13132	Reads:3	Hits:1	Allocated_reads:3	Strand:-
TAGATGCAGAGGTCTTTTTAGAAACGC
>Location:NODE_117571_length_15591_cov_25.186710	Coordinate:13133	Reads:1	Hits:1	Allocated_reads:1	Strand:-
GAGTAGATGCAGAGGTCTTTTTAGAAACG
>Location:NODE_117571_length_15591_cov_25.186710	Coordinate:13133	Reads:1	Hits:1	Allocated_reads:1	Strand:-
GAGTAGATGCAGAGGTCTTTTTAGAAACT
>Location:NODE_117571_length_15591_cov_25.186710	Coordinate:13134	Reads:1	Hits:1	Allocated_reads:1	Strand:-
GAGTAGATGCAGAGGTCTTTTTAGAAAC
>Location:NODE_117571_length_15591_cov_25.186710	Coordinate:13136	Reads:1	Hits:1	Allocated_reads:1	Strand:-
AGAGTAGATGCAGAGGTCTTTTTAGAA
>Location:NODE_117571_length_15591_cov_25.186710	Coordinate:13140	Reads:1	Hits:1	Allocated_reads:1	Strand:-
AGACAGAGTAGATGCAGAGGTCTTTTT
>Location:NODE_117571_length_15591_cov_25.186710	Coordinate:13145	Reads:1	Hits:1	Allocated_reads:1	Strand:+
GACCTCTGCATCTACTCTGTCTGACCG
>Location:NODE_117571_length_15591_cov_25.186710	Coordinate:13149	Reads:2	Hits:1	Allocated_reads:2	Strand:-
GTCAGTGAGGTCAGACAGAGTAGATGCAGA
>Location:NODE_117571_length_15591_cov_25.186710	Coordinate:13149	Reads:1	Hits:1	Allocated_reads:1	Strand:+
TCTGCATCTACTCTGTCTGACCTCACT
>Location:NODE_117571_length_15591_cov_25.186710	Coordinate:13151	Reads:1	Hits:1	Allocated_reads:1	Strand:+
TGCATCTACTCTGTCTGACCTCACTGACC
>Location:NODE_117571_length_15591_cov_25.186710	Coordinate:13152	Reads:1	Hits:1	Allocated_reads:1	Strand:+
GCATCTACTCTGTCTGACCTCACT
>Location:NODE_117571_length_15591_cov_25.186710	Coordinate:13152	Reads:1	Hits:1	Allocated_reads:1	Strand:+
GCATCTACTCTGTCTGACCTCACTGACC
>Location:NODE_117571_length_15591_cov_25.186710	Coordinate:13173	Reads:1	Hits:1	Allocated_reads:1	Strand:-
TTAACAACTGTCCTCTGTGTTTGGTCAGT
>Location:NODE_117571_length_15591_cov_25.186710	Coordinate:13173	Reads:1	Hits:1	Allocated_reads:1	Strand:-
TTAACAACTGTCCTCTGTGTTTGGTTAGT
>Location:NODE_117571_length_15591_cov_25.186710	Coordinate:13175	Reads:1	Hits:1	Allocated_reads:1	Strand:+
TGACCAAACACAGAGGACAGTTGTT
>Location:NODE_117571_length_15591_cov_25.186710	Coordinate:13176	Reads:1	Hits:1	Allocated_reads:1	Strand:-
CATTAACAACTGTCCTCTGTGTTTGGTC
>Location:NODE_117571_length_15591_cov_25.186710	Coordinate:13177	Reads:2	Hits:1	Allocated_reads:2	Strand:-
AAACATTAACAACTGTCCTCTGTGTTTGGT
>Location:NODE_117571_length_15591_cov_25.186710	Coordinate:13177	Reads:1	Hits:1	Allocated_reads:1	Strand:-
AACATTAACAACTGTCCTCTGTGTTTGGT
>Location:NODE_117571_length_15591_cov_25.186710	Coordinate:13177	Reads:1	Hits:1	Allocated_reads:1	Strand:+
ACCAAACACAGAGGACAGTTGTTAATGTT
>Location:NODE_117571_length_15591_cov_25.186710	Coordinate:13177	Reads:1	Hits:1	Allocated_reads:1	Strand:-
CATTAACAACTGTCCTCTGTGTTTGGT
>Location:NODE_117571_length_15591_cov_25.186710	Coordinate:13177	Reads:1	Hits:1	Allocated_reads:1	Strand:-
TAAACATTAACAACTGTCCTCTGTGTTTGGT
>Location:NODE_117571_length_15591_cov_25.186710	Coordinate:13177	Reads:2	Hits:1	Allocated_reads:2	Strand:-
TAACAACTGTCCTCTGTGTTTGGT
>Location:NODE_117571_length_15591_cov_25.186710	Coordinate:13177	Reads:1	Hits:1	Allocated_reads:1	Strand:-
TTAACAACTGTCCTCTGTGTTTGGT
>Location:NODE_117571_length_15591_cov_25.186710	Coordinate:13185	Reads:1	Hits:1	Allocated_reads:1	Strand:-
TTCACAGATAAACATTAACAACTGTCCTCTG
>Location:NODE_117571_length_15591_cov_25.186710	Coordinate:13186	Reads:3	Hits:1	Allocated_reads:3	Strand:-
TCACAGATAAACATTAACAACTGTCCTCT
>Location:NODE_117571_length_15591_cov_25.186710	Coordinate:13187	Reads:1	Hits:1	Allocated_reads:1	Strand:-
TCACAGATAAACATTAACAACTGTCCTC
>Location:NODE_117571_length_15591_cov_25.186710	Coordinate:13222	Reads:1	Hits:1	Allocated_reads:1	Strand:-
TGTGGTGATATTTTAAAGGAACTCTGATCT
>Location:NODE_117571_length_15591_cov_25.186710	Coordinate:13223	Reads:1	Hits:1	Allocated_reads:1	Strand:-
TGGTGATATTTTAAAGGAACTCTGTCT
>Location:NODE_117571_length_15591_cov_25.186710	Coordinate:13223	Reads:2	Hits:1	Allocated_reads:2	Strand:-
TGGTGATATTTTAAAGGAACTCTGATC
>Location:NODE_117571_length_15591_cov_25.186710	Coordinate:13223	Reads:1	Hits:1	Allocated_reads:1	Strand:-
TGTGGTGATATTTTAAAGGAACTCTGATC
>Location:NODE_117571_length_15591_cov_25.186710	Coordinate:13225	Reads:1	Hits:1	Allocated_reads:1	Strand:-
TGCTTGTGGTGATATTTTAAAGGAACTCTGA
>Location:NODE_117571_length_15591_cov_25.186710	Coordinate:13227	Reads:3	Hits:1	Allocated_reads:3	Strand:-
TGCTTGTGGTGATATTTTAAAGGAACTCT
>Location:NODE_117571_length_15591_cov_25.186710	Coordinate:13228	Reads:4	Hits:1	Allocated_reads:4	Strand:-
TGCTTGTGGTGATATTTTAAAGGAACTC
>Location:NODE_117571_length_15591_cov_25.186710	Coordinate:13231	Reads:1	Hits:1	Allocated_reads:1	Strand:-
CTGGTGCTTGTGGTGATATTTTAAAGGAA
>Location:NODE_117571_length_15591_cov_25.186710	Coordinate:13235	Reads:1	Hits:1	Allocated_reads:1	Strand:-
CTGGTGCTTGTGGTGATATTTTAAA
>Location:NODE_117571_length_15591_cov_25.186710	Coordinate:13291	Reads:1	Hits:1	Allocated_reads:1	Strand:-
TGCACAAAGTGAACACAGGTAACATTAAAC
>Location:NODE_117571_length_15591_cov_25.186710	Coordinate:13321	Reads:1	Hits:1	Allocated_reads:1	Strand:-
TAGCTGAATATAGCAGTTCCTGGCTCACC
>Location:NODE_117571_length_15591_cov_25.186710	Coordinate:13321	Reads:2	Hits:1	Allocated_reads:2	Strand:-
TTAGCTGAATATAGCAGTTCCTGGCTCACC
>Location:NODE_117571_length_15591_cov_25.186710	Coordinate:13321	Reads:1	Hits:1	Allocated_reads:1	Strand:-
TTTAGCTGAATATAGCAGTTCCTGGCTCACC
>Location:NODE_117571_length_15591_cov_25.186710	Coordinate:13340	Reads:1	Hits:1	Allocated_reads:1	Strand:-
TCCTGTATTTCTGTCACATTTAGCTGAATA
>Location:NODE_117571_length_15591_cov_25.186710	Coordinate:13342	Reads:1	Hits:1	Allocated_reads:1	Strand:+
TTCAGCTAAATGTGACAGAAATACAG
>Location:NODE_117571_length_15591_cov_25.186710	Coordinate:13343	Reads:1	Hits:1	Allocated_reads:1	Strand:-
CACTCCTGTATTTCTGTCACATTTAGCTGA
>Location:NODE_117571_length_15591_cov_25.186710	Coordinate:13349	Reads:1	Hits:1	Allocated_reads:1	Strand:+
AAATGTGACAGAAATACAGGAGTCAA
>Location:NODE_117571_length_15591_cov_25.186710	Coordinate:13369	Reads:2	Hits:1	Allocated_reads:2	Strand:-
TTGAAAAAATAATCCTGTTTAATTCACT
>Location:NODE_117571_length_15591_cov_25.186710	Coordinate:13452	Reads:2	Hits:25	Allocated_reads:0.08	Strand:-
TATCTTACAATATAAAGCACCTTGAGG
>Location:NODE_117571_length_15591_cov_25.186710	Coordinate:13477	Reads:1	Hits:1	Allocated_reads:1	Strand:-
TGTTTTCTTTTTATATTGTAGGGTCTTTA
>Location:NODE_117571_length_15591_cov_25.186710	Coordinate:13479	Reads:1	Hits:1	Allocated_reads:1	Strand:-
CATTGTTTTCTTTTTATATTGTAGGGTCTT
>Location:NODE_117571_length_15591_cov_25.186710	Coordinate:13480	Reads:1	Hits:1	Allocated_reads:1	Strand:-
CATTGTTTTCTTTTTATATTGTAGGGTCT
>Location:NODE_117571_length_15591_cov_25.186710	Coordinate:13480	Reads:3	Hits:1	Allocated_reads:3	Strand:-
TCTCATTGTTTTCTTTTTATATTGTAGGGTCT
>Location:NODE_117571_length_15591_cov_25.186710	Coordinate:13481	Reads:1	Hits:1	Allocated_reads:1	Strand:-
CATTGTTTTCTTTTTATATTGTAGGGTC
>Location:NODE_117571_length_15591_cov_25.186710	Coordinate:13482	Reads:1	Hits:1	Allocated_reads:1	Strand:-
CATTGTTTTCTTTTTATATTGTAGGGT
>Location:NODE_117571_length_15591_cov_25.186710	Coordinate:13484	Reads:1	Hits:1	Allocated_reads:1	Strand:-
CATCTCATTGTTTTCTTTTTATATTGTAGG
>Location:NODE_117571_length_15591_cov_25.186710	Coordinate:13485	Reads:1	Hits:1	Allocated_reads:1	Strand:-
TCATCTCATTGTTTTCTTTTTATATTGTAG
>Location:NODE_117571_length_15591_cov_25.186710	Coordinate:13505	Reads:1	Hits:1	Allocated_reads:1	Strand:-
TCATTGCTGATAGGAGGTCATCTCATT
>Location:NODE_117571_length_15591_cov_25.186710	Coordinate:13537	Reads:1	Hits:1	Allocated_reads:1	Strand:-
CTTTTAATTGTGATGACCTATGGGGTCA
>Location:NODE_117571_length_15591_cov_25.186710	Coordinate:13561	Reads:5	Hits:1	Allocated_reads:5	Strand:-
TAATGAACTTTTTTATAACTTTTCCCTTT
>Location:NODE_117571_length_15591_cov_25.186710	Coordinate:13580	Reads:1	Hits:1	Allocated_reads:1	Strand:+
AAGTTCATTATAATTATTCCGACTGGCC
>Location:NODE_117571_length_15591_cov_25.186710	Coordinate:13582	Reads:1	Hits:1	Allocated_reads:1	Strand:-
AGCTGGCCAGTCGGAATAATTATAATGAAC
>Location:NODE_117571_length_15591_cov_25.186710	Coordinate:13583	Reads:2	Hits:1	Allocated_reads:2	Strand:+
TTCATTATAATTATTCCGACTGGCCAGCTT
>Location:NODE_117571_length_15591_cov_25.186710	Coordinate:13584	Reads:1	Hits:1	Allocated_reads:1	Strand:-
GCTGGCCAGTCGGAATAATTATAATGA
>Location:NODE_117571_length_15591_cov_25.186710	Coordinate:13586	Reads:1	Hits:1	Allocated_reads:1	Strand:-
TAAAAGCTGGCCAGTCGGAATAATTATAAT
>Location:NODE_117571_length_15591_cov_25.186710	Coordinate:13591	Reads:1	Hits:1	Allocated_reads:1	Strand:-
GATTGTAAAAGCTGGCCAGTCGGAATAATC
>Location:NODE_117571_length_15591_cov_25.186710	Coordinate:13593	Reads:1	Hits:1	Allocated_reads:1	Strand:-
TAAGATTGTAAAAGCTGGCCAGTCGGAATAA
>Location:NODE_117571_length_15591_cov_25.186710	Coordinate:13594	Reads:1	Hits:1	Allocated_reads:1	Strand:-
TAAGATTGTAAAAGCTGGCCAGTCGGAATA
>Location:NODE_117571_length_15591_cov_25.186710	Coordinate:13595	Reads:1	Hits:1	Allocated_reads:1	Strand:-
GATTGTAAAAGCTGGCCAGTCGGAAT
>Location:NODE_117571_length_15591_cov_25.186710	Coordinate:13595	Reads:1	Hits:1	Allocated_reads:1	Strand:-
TAAGATTGTAAAAGCTGGCCAGTCGGAAT
>Location:NODE_117571_length_15591_cov_25.186710	Coordinate:13596	Reads:1	Hits:1	Allocated_reads:1	Strand:-
TAAGATTGTAAAAGCTGGCCAGTCGGAA
>Location:NODE_117571_length_15591_cov_25.186710	Coordinate:13597	Reads:1	Hits:1	Allocated_reads:1	Strand:-
AGTAAGATTGTAAAAGCTGGCCAGACGGA
>Location:NODE_117571_length_15591_cov_25.186710	Coordinate:13600	Reads:1	Hits:1	Allocated_reads:1	Strand:-
TAAGATTGTAAAAGCTGGCCAGTC
>Location:NODE_117571_length_15591_cov_25.186710	Coordinate:13608	Reads:1	Hits:1	Allocated_reads:1	Strand:-
TTATTTCTCAGTAAGATTGTAAAAGCT
>Location:NODE_117571_length_15591_cov_25.186710	Coordinate:13615	Reads:1	Hits:1	Allocated_reads:1	Strand:-
TGCTTCTTCGTTATTTCTCAGTAAGATTGT
>Location:NODE_117571_length_15591_cov_25.186710	Coordinate:13621	Reads:1	Hits:1	Allocated_reads:1	Strand:+
TTACTGAGAAATAACGAAGAAGCATCCTGCT
>Location:NODE_117571_length_15591_cov_25.186710	Coordinate:13621	Reads:1	Hits:1	Allocated_reads:1	Strand:+
TTACTGAGAAATAACGAAGAAGCATCCTGCTT
>Location:NODE_117571_length_15591_cov_25.186710	Coordinate:13622	Reads:2	Hits:1	Allocated_reads:2	Strand:+
TACTGAGAAATAACGAAGAAGCATCC
>Location:NODE_117571_length_15591_cov_25.186710	Coordinate:13622	Reads:1	Hits:1	Allocated_reads:1	Strand:+
TACTGAGAAATAACGAAGAAGCATCCT
>Location:NODE_117571_length_15591_cov_25.186710	Coordinate:13622	Reads:1	Hits:1	Allocated_reads:1	Strand:+
TACTGAGAAATAACGAAGAAGCATCCTGCTT
>Location:NODE_117571_length_15591_cov_25.186710	Coordinate:13624	Reads:1	Hits:1	Allocated_reads:1	Strand:+
CTGAGAAATAACGAAGAAGCATCCT
>Location:NODE_117571_length_15591_cov_25.186710	Coordinate:13634	Reads:1	Hits:1	Allocated_reads:1	Strand:-
TTGGATATCAAAGCAGGATGCTTCTTCGT
>Location:NODE_117571_length_15591_cov_25.186710	Coordinate:13651	Reads:1	Hits:1	Allocated_reads:1	Strand:+
TTTGATATCCAAACCACCTTAAGTGGCT
>Location:NODE_117571_length_15591_cov_25.186710	Coordinate:13676	Reads:1	Hits:1	Allocated_reads:1	Strand:-
TAGAGTAGAGACTACTCCACACTGAAAGGAGC
>Location:NODE_117571_length_15591_cov_25.186710	Coordinate:13681	Reads:1	Hits:1	Allocated_reads:1	Strand:-
TAGAGTAGAGACTACTCCACACTGAAA
>Location:NODE_117571_length_15591_cov_25.186710	Coordinate:13681	Reads:2	Hits:1	Allocated_reads:2	Strand:-
TTAGAGTAGAGACTACTCCACACTGAAA
>Location:NODE_117571_length_15591_cov_25.186710	Coordinate:13699	Reads:1	Hits:1	Allocated_reads:1	Strand:-
AGGGATGTAATTAATTAATTAATTTTTAGAGTAGA
>Location:NODE_117571_length_15591_cov_25.186710	Coordinate:13748	Reads:1	Hits:1	Allocated_reads:1	Strand:-
TGATGGTTATATGGAAACTCAGTTATTCCA
>Location:NODE_117571_length_15591_cov_25.186710	Coordinate:13749	Reads:1	Hits:1	Allocated_reads:1	Strand:-
TGATGGTTATATGGAAACTCAGTTATTCC
>Location:NODE_117571_length_15591_cov_25.186710	Coordinate:13750	Reads:2	Hits:1	Allocated_reads:2	Strand:-
TGATGGTTATATGGAAACTCAGTTATTC
>Location:NODE_117571_length_15591_cov_25.186710	Coordinate:13754	Reads:1	Hits:1	Allocated_reads:1	Strand:-
TGATGGTTATATGGAAACTCAGTT
>Location:NODE_117571_length_15591_cov_25.186710	Coordinate:13759	Reads:1	Hits:1	Allocated_reads:1	Strand:-
TCAAGTCCTGATGGTTATATGGAAACT
>Location:NODE_117571_length_15591_cov_25.186710	Coordinate:13765	Reads:1	Hits:1	Allocated_reads:1	Strand:+
CATATAACCATCAGGACTTGAATTAGTT
>Location:NODE_117571_length_15591_cov_25.186710	Coordinate:13768	Reads:5	Hits:1	Allocated_reads:5	Strand:+
ATAACCATCAGGACTTGAATTAGTTC
>Location:NODE_117571_length_15591_cov_25.186710	Coordinate:13768	Reads:2	Hits:1	Allocated_reads:2	Strand:+
ATAACCATCAGGACTTGAATTAGTTCAGA
>Location:NODE_117571_length_15591_cov_25.186710	Coordinate:13768	Reads:2	Hits:1	Allocated_reads:2	Strand:+
ATAACCATCAGGACTTGAATTAGTTCAGAAA
>Location:NODE_117571_length_15591_cov_25.186710	Coordinate:13769	Reads:1	Hits:1	Allocated_reads:1	Strand:+
TAACCATCAGGACTTGAATTAGTTCAGA
>Location:NODE_117571_length_15591_cov_25.186710	Coordinate:13769	Reads:1	Hits:1	Allocated_reads:1	Strand:+
TAACCATCAGGACTTGAATTAGTTCAAAA
>Location:NODE_117571_length_15591_cov_25.186710	Coordinate:13771	Reads:1	Hits:1	Allocated_reads:1	Strand:+
ACCATCAGGACTTGAATTAGTTCAGA
>Location:NODE_117571_length_15591_cov_25.186710	Coordinate:13777	Reads:1	Hits:1	Allocated_reads:1	Strand:-
TTGTAGTTTTTCTGAACTAATTCAAGTCCT
>Location:NODE_117571_length_15591_cov_25.186710	Coordinate:13785	Reads:5	Hits:1	Allocated_reads:5	Strand:-
TTACTATTGTTGTAGTTTTTCTGAACTAATT
>Location:NODE_117571_length_15591_cov_25.186710	Coordinate:13789	Reads:1	Hits:1	Allocated_reads:1	Strand:-
TTACTATTGTTGTAGTTTTTCTGAACT
>Location:NODE_117571_length_15591_cov_25.186710	Coordinate:13822	Reads:1	Hits:1	Allocated_reads:1	Strand:+
TTAAACAATAAATACCTGATGCATGTGAG
>Location:NODE_117571_length_15591_cov_25.186710	Coordinate:13832	Reads:2	Hits:1	Allocated_reads:2	Strand:-
AAAAATTACCCCTCACATGCATCAGGTATT
>Location:NODE_117571_length_15591_cov_25.186710	Coordinate:13863	Reads:2	Hits:1	Allocated_reads:2	Strand:-
TTATGAACTGTGAATCATGCAAAAATA
>Location:NODE_117571_length_15591_cov_25.186710	Coordinate:13864	Reads:1	Hits:1	Allocated_reads:1	Strand:-
TTATGAACTGTGAATCATGCAAAAAT
>Location:NODE_117571_length_15591_cov_25.186710	Coordinate:13873	Reads:1	Hits:1	Allocated_reads:1	Strand:-
GAAGGATCATTATGAACTGTGAATCA
>Location:NODE_117571_length_15591_cov_25.186710	Coordinate:13881	Reads:1	Hits:1	Allocated_reads:1	Strand:-
TGTGGAATAAAGAAGGATCATTATGAACT
>Location:NODE_117571_length_15591_cov_25.186710	Coordinate:13902	Reads:1	Hits:1	Allocated_reads:1	Strand:-
TTCAGAAAGAGGAGGCCCAGTGTGGAAT
>Location:NODE_117571_length_15591_cov_25.186710	Coordinate:13903	Reads:1	Hits:1	Allocated_reads:1	Strand:-
TGTTTCAGAAAGAGGAGGCCCAGTGTGGAA
>Location:NODE_117571_length_15591_cov_25.186710	Coordinate:13904	Reads:1	Hits:1	Allocated_reads:1	Strand:-
TTGTTTCAGAAAGAGGAGGCCCAGTGTGGA
>Location:NODE_117571_length_15591_cov_25.186710	Coordinate:13906	Reads:1	Hits:1	Allocated_reads:1	Strand:-
TTCAGAAAGAGGAGGCCCAGTGTG
>Location:NODE_117571_length_15591_cov_25.186710	Coordinate:13908	Reads:2	Hits:1	Allocated_reads:2	Strand:-
TGTTTCAGAAAGAGGAGGCCCAGTG
>Location:NODE_117571_length_15591_cov_25.186710	Coordinate:13920	Reads:1	Hits:1	Allocated_reads:1	Strand:+
TCTTTCTGAAACAAGCTGCTTTAAATGACTCT
>Location:NODE_117571_length_15591_cov_25.186710	Coordinate:13923	Reads:2	Hits:1	Allocated_reads:2	Strand:+
TTCTGAAACAAGCTGCTTTAAATGACTCT
>Location:NODE_117571_length_15591_cov_25.186710	Coordinate:13924	Reads:2	Hits:1	Allocated_reads:2	Strand:+
TCTGAAACAAGCTGCTTTAAATGACT
>Location:NODE_117571_length_15591_cov_25.186710	Coordinate:13924	Reads:9	Hits:1	Allocated_reads:9	Strand:+
TCTGAAACAAGCTGCTTTAAATGACTCT
>Location:NODE_117571_length_15591_cov_25.186710	Coordinate:13944	Reads:1	Hits:1	Allocated_reads:1	Strand:+
ATGACTCTGAAGTGTCACCATTTCACT
>Location:NODE_117571_length_15591_cov_25.186710	Coordinate:13951	Reads:1	Hits:1	Allocated_reads:1	Strand:-
TAAGACAAGAGCAGTGAAATGGTGACACTTCT
>Location:NODE_117571_length_15591_cov_25.186710	Coordinate:13951	Reads:2	Hits:1	Allocated_reads:2	Strand:-
TAAGACAAGAGCAGTGAAATGGTGACACTTCA
>Location:NODE_117571_length_15591_cov_25.186710	Coordinate:13952	Reads:2	Hits:1	Allocated_reads:2	Strand:-
TAAGACAAGAGCAGTGAAATGGTGACACTTC
>Location:NODE_117571_length_15591_cov_25.186710	Coordinate:13952	Reads:1	Hits:1	Allocated_reads:1	Strand:-
TTAAGACAAGAGCAGTGAAATGGTGACACTTC
>Location:NODE_117571_length_15591_cov_25.186710	Coordinate:13953	Reads:2	Hits:1	Allocated_reads:2	Strand:-
TAAGACAAGAGCAGTGAAATGGTGACACTT
>Location:NODE_117571_length_15591_cov_25.186710	Coordinate:13954	Reads:1	Hits:1	Allocated_reads:1	Strand:-
AAGACAAGAGCAGTGAAATGGTGACACT
>Location:NODE_117571_length_15591_cov_25.186710	Coordinate:13954	Reads:19	Hits:1	Allocated_reads:19	Strand:-
TAAGACAAGAGCAGTGAAATGGTGACACT
>Location:NODE_117571_length_15591_cov_25.186710	Coordinate:13954	Reads:1	Hits:1	Allocated_reads:1	Strand:-
TTAAGACAAGAGCAGTGAAATGGAGACACT
>Location:NODE_117571_length_15591_cov_25.186710	Coordinate:13954	Reads:10	Hits:1	Allocated_reads:10	Strand:-
TTAAGACAAGAGCAGTGAAATGGTGACACT
>Location:NODE_117571_length_15591_cov_25.186710	Coordinate:13955	Reads:4	Hits:1	Allocated_reads:4	Strand:-
TTAAGACAAGAGCAGTGAAATGGTGACAC
>Location:NODE_117571_length_15591_cov_25.186710	Coordinate:13956	Reads:1	Hits:1	Allocated_reads:1	Strand:-
TAAGACAAGAGCAGTGAAATGGTGACA
>Location:NODE_117571_length_15591_cov_25.186710	Coordinate:13956	Reads:2	Hits:1	Allocated_reads:2	Strand:-
TTAAGACAAGAGCAGTGAAATGGTGACA
>Location:NODE_117571_length_15591_cov_25.186710	Coordinate:13957	Reads:1	Hits:1	Allocated_reads:1	Strand:-
TAAGACAAGAGCAGTGAAATGGTGAC
>Location:NODE_117571_length_15591_cov_25.186710	Coordinate:13961	Reads:1	Hits:1	Allocated_reads:1	Strand:-
TCAAAATTAAGACAAGAGCAGTGAAATGG
>Location:NODE_117571_length_15591_cov_25.186710	Coordinate:13973	Reads:2	Hits:1	Allocated_reads:2	Strand:+
TCTTGTCTTAATTTTGAACCCTCTCTGC
>Location:NODE_117571_length_15591_cov_25.186710	Coordinate:13973	Reads:1	Hits:1	Allocated_reads:1	Strand:+
TCTTGTCTTAATTTTGAACCCTCTCTGCTGT
>Location:NODE_117571_length_15591_cov_25.186710	Coordinate:13974	Reads:2	Hits:1	Allocated_reads:2	Strand:+
CTTGTCTTAATTTTGAACCCTCTCTGC
>Location:NODE_117571_length_15591_cov_25.186710	Coordinate:13983	Reads:1	Hits:1	Allocated_reads:1	Strand:-
TGGTAACAGCAGAGAGGGTTCAAAAA
>Location:NODE_117571_length_15591_cov_25.186710	Coordinate:13989	Reads:1	Hits:1	Allocated_reads:1	Strand:-
AGACTGAAGGTGGTAACAGCAGAGAGGGTT
>Location:NODE_117571_length_15591_cov_25.186710	Coordinate:13990	Reads:1	Hits:1	Allocated_reads:1	Strand:-
GACTGAAGGTGGTAACAGCAGAGAGGGT
>Location:NODE_117571_length_15591_cov_25.186710	Coordinate:13991	Reads:1	Hits:1	Allocated_reads:1	Strand:-
AACTCAGACTGAAGGTGGTAACAGCAGAGAGGG
>Location:NODE_117571_length_15591_cov_25.186710	Coordinate:13992	Reads:1	Hits:1	Allocated_reads:1	Strand:-
CTCAGACTGAAGGTGGTAACAGCAGAGAGT
>Location:NODE_117571_length_15591_cov_25.186710	Coordinate:13992	Reads:1	Hits:1	Allocated_reads:1	Strand:-
TCAGACTGAAGGTGGTAACAGCAGAGAGG
>Location:NODE_117571_length_15591_cov_25.186710	Coordinate:13993	Reads:3	Hits:1	Allocated_reads:3	Strand:-
TCAGACTGAAGGTGGTAACAGCAGAGAG
>Location:NODE_117571_length_15591_cov_25.186710	Coordinate:13998	Reads:1	Hits:1	Allocated_reads:1	Strand:-
TGAGCAAACTCAGACTGAAGGTGGTAACAGCA
>Location:NODE_117571_length_15591_cov_25.186710	Coordinate:13999	Reads:2	Hits:1	Allocated_reads:2	Strand:-
AAACTCAGACTGAAGGTGGTAACAGC
>Location:NODE_117571_length_15591_cov_25.186710	Coordinate:13999	Reads:1	Hits:1	Allocated_reads:1	Strand:-
AGCAAACTCAGACTGAAGGTGGTAACAGC
>Location:NODE_117571_length_15591_cov_25.186710	Coordinate:13999	Reads:5	Hits:1	Allocated_reads:5	Strand:-
TGAGCAAACTCAGACTGAAGGTGGTAACAGC
>Location:NODE_117571_length_15591_cov_25.186710	Coordinate:14000	Reads:1	Hits:1	Allocated_reads:1	Strand:-
TGAGCAAACTCAGACTGAAGGTGGTAACAG
>Location:NODE_117571_length_15591_cov_25.186710	Coordinate:14001	Reads:2	Hits:1	Allocated_reads:2	Strand:-
TGAGCAAACTCAGACTGAAGGTGGTAACA
>Location:NODE_117571_length_15591_cov_25.186710	Coordinate:14002	Reads:1	Hits:1	Allocated_reads:1	Strand:-
TGAGCAAACTCAGACTGAAGGTGGTAAC
>Location:NODE_117571_length_15591_cov_25.186710	Coordinate:14002	Reads:1	Hits:1	Allocated_reads:1	Strand:-
TGTGAGCAAACTCAGACTGAAGGTGGTAAC
>Location:NODE_117571_length_15591_cov_25.186710	Coordinate:14004	Reads:1	Hits:1	Allocated_reads:1	Strand:+
TACCACCTTCAGTCTGAGTTTGCTCACACT
>Location:NODE_117571_length_15591_cov_25.186710	Coordinate:14004	Reads:2	Hits:1	Allocated_reads:2	Strand:-
TGAGCAAACTCAGACTGAAGGTGGTA
>Location:NODE_117571_length_15591_cov_25.186710	Coordinate:14004	Reads:1	Hits:1	Allocated_reads:1	Strand:-
TGTGAGCAAACTCAGACTGAAGGTGGTA
>Location:NODE_117571_length_15591_cov_25.186710	Coordinate:14005	Reads:3	Hits:1	Allocated_reads:3	Strand:-
TGAGCAAACTCAGACTGAAGGTGGT
>Location:NODE_117571_length_15591_cov_25.186710	Coordinate:14005	Reads:1	Hits:1	Allocated_reads:1	Strand:-
TGTGAGCAAACTCAGACTGAAGGTGGT
>Location:NODE_117571_length_15591_cov_25.186710	Coordinate:14006	Reads:1	Hits:1	Allocated_reads:1	Strand:-
TGTGAGCAAACTCAGACTGAAGGTGG
>Location:NODE_117571_length_15591_cov_25.186710	Coordinate:14008	Reads:1	Hits:1	Allocated_reads:1	Strand:+
ACCTTCAGTCTGAGTTTGCTCACAC
>Location:NODE_117571_length_15591_cov_25.186710	Coordinate:14008	Reads:1	Hits:1	Allocated_reads:1	Strand:-
TGTGAGCAAACTCAGACTGAAGGT
>Location:NODE_117571_length_15591_cov_25.186710	Coordinate:14014	Reads:1	Hits:1	Allocated_reads:1	Strand:-
TAATACAAGTTCAGTGTGAGCAAACTCAGACT
>Location:NODE_117571_length_15591_cov_25.186710	Coordinate:14015	Reads:4	Hits:1	Allocated_reads:4	Strand:-
ATACAAGTTCAGTGTGAGCAAACTCAGAC
>Location:NODE_117571_length_15591_cov_25.186710	Coordinate:14015	Reads:2	Hits:1	Allocated_reads:2	Strand:-
TACAAGTTCAGTGTGAGCAAACTCAGAC
>Location:NODE_117571_length_15591_cov_25.186710	Coordinate:14016	Reads:2	Hits:1	Allocated_reads:2	Strand:-
ATACAAGTTCAGTGTGAGCAAACTCAGA
>Location:NODE_117571_length_15591_cov_25.186710	Coordinate:14024	Reads:1	Hits:1	Allocated_reads:1	Strand:-
TCTGGATTAATACAAGTTCAGTGTGAGCA
>Location:NODE_117571_length_15591_cov_25.186710	Coordinate:14034	Reads:1	Hits:1	Allocated_reads:1	Strand:-
TTTCAACAGGCTCTGGATTAATACAAGTTC
>Location:NODE_117571_length_15591_cov_25.186710	Coordinate:14035	Reads:1	Hits:1	Allocated_reads:1	Strand:-
CATTTCAACAGGCTCTGGATTAATACAAGTT
>Location:NODE_117571_length_15591_cov_25.186710	Coordinate:14035	Reads:6	Hits:1	Allocated_reads:6	Strand:-
TTCAACAGGCTCTGGATTAATACAAGTT
>Location:NODE_117571_length_15591_cov_25.186710	Coordinate:14036	Reads:1	Hits:1	Allocated_reads:1	Strand:-
TTCAACAGGCTCTGGATTAATACAAGT
>Location:NODE_117571_length_15591_cov_25.186710	Coordinate:14037	Reads:1	Hits:1	Allocated_reads:1	Strand:-
TTCAACAGGCTCTGGATTAATACAAG
>Location:NODE_117571_length_15591_cov_25.186710	Coordinate:14038	Reads:1	Hits:1	Allocated_reads:1	Strand:-
TTCAACAGGCTCTGGATTAATACAA
>Location:NODE_117571_length_15591_cov_25.186710	Coordinate:14039	Reads:1	Hits:1	Allocated_reads:1	Strand:-
CATTTCAACAGGCTCTGGATTAATACA
>Location:NODE_117571_length_15591_cov_25.186710	Coordinate:14039	Reads:1	Hits:1	Allocated_reads:1	Strand:-
TTTCAACAGGCTCTGGATTAATACA
>Location:NODE_117571_length_15591_cov_25.186710	Coordinate:14053	Reads:1	Hits:1	Allocated_reads:1	Strand:-
TCTGGATCCACCCTCATTTCAACAGGC
>Location:NODE_117571_length_15591_cov_25.186710	Coordinate:14066	Reads:5	Hits:1	Allocated_reads:5	Strand:-
TGAAGGCCATAAATCTGGATCCACCCT
>Location:NODE_117571_length_15591_cov_25.186710	Coordinate:14073	Reads:1	Hits:1	Allocated_reads:1	Strand:-
GAGGCTCCATGAAGGCCATAAATCTGGAT
>Location:NODE_117571_length_15591_cov_25.186710	Coordinate:14073	Reads:2	Hits:1	Allocated_reads:2	Strand:-
TGAGGCTCCATGAAGGCCATAAATCTGGAT
>Location:NODE_117571_length_15591_cov_25.186710	Coordinate:14085	Reads:1	Hits:1	Allocated_reads:1	Strand:-
GAGGGAAACATGAGGCTCCATGAAGGCC
>Location:NODE_117571_length_15591_cov_25.186710	Coordinate:14085	Reads:1	Hits:1	Allocated_reads:1	Strand:-
TGAGGGAAACATGAGGCTCCATGAAGGCC
>Location:NODE_117571_length_15591_cov_25.186710	Coordinate:14096	Reads:1	Hits:1	Allocated_reads:1	Strand:-
ACCTGAACCCTCTGAGGGAAACATGAGGCT
>Location:NODE_117571_length_15591_cov_25.186710	Coordinate:14103	Reads:1	Hits:1	Allocated_reads:1	Strand:-
TGCTACCTGAACCCTCTGAGGGAAACA
>Location:NODE_117571_length_15591_cov_25.186710	Coordinate:14104	Reads:1	Hits:1	Allocated_reads:1	Strand:-
TAGCTGCTACCTGAACCCTCTGAGGGAAAC
>Location:NODE_117571_length_15591_cov_25.186710	Coordinate:14104	Reads:1	Hits:1	Allocated_reads:1	Strand:-
TGCTACCTGAACCCTCTGAGGGAAAC
>Location:NODE_117571_length_15591_cov_25.186710	Coordinate:14104	Reads:1	Hits:1	Allocated_reads:1	Strand:-
TTAGCTGCTACCTGAACCCTCTGAGGGAAAC
>Location:NODE_117571_length_15591_cov_25.186710	Coordinate:14106	Reads:1	Hits:1	Allocated_reads:1	Strand:-
TGCTACCTGAACCCTCTGAGGGAA
>Location:NODE_117571_length_15591_cov_25.186710	Coordinate:14108	Reads:1	Hits:1	Allocated_reads:1	Strand:-
TAGCTGCTACCTGAACCCTCTGAGGG
>Location:NODE_117571_length_15591_cov_25.186710	Coordinate:14109	Reads:1	Hits:1	Allocated_reads:1	Strand:-
TAGCTGCTACCTGAACCCTCTGAGG
>Location:NODE_117571_length_15591_cov_25.186710	Coordinate:14125	Reads:1	Hits:1	Allocated_reads:1	Strand:+
TAGCAGCTAATGGGCTGTGCAGGAGCT
>Location:NODE_117571_length_15591_cov_25.186710	Coordinate:14136	Reads:1	Hits:1	Allocated_reads:1	Strand:-
TCCCCGATCTGCATGGAGCTCCTGCACAGCCT
>Location:NODE_117571_length_15591_cov_25.186710	Coordinate:14137	Reads:2	Hits:1	Allocated_reads:2	Strand:-
GATCTGCATGGAGCTCCTGCACAGCC
>Location:NODE_117571_length_15591_cov_25.186710	Coordinate:14137	Reads:1	Hits:1	Allocated_reads:1	Strand:-
TCTGCATGGAGCTCCTGCACAGCC
>Location:NODE_117571_length_15591_cov_25.186710	Coordinate:14151	Reads:1	Hits:1	Allocated_reads:1	Strand:+
TCCATGCAGATCGGGGAATTCACCCT
>Location:NODE_117571_length_15591_cov_25.186710	Coordinate:14159	Reads:2	Hits:1	Allocated_reads:2	Strand:-
GAGACGAGTCAGGGTGAATTCCCCGATC
>Location:NODE_117571_length_15591_cov_25.186710	Coordinate:14159	Reads:1	Hits:1	Allocated_reads:1	Strand:-
GATGAGACGAGTCAGGGTGAATTCCCCGATC
>Location:NODE_117571_length_15591_cov_25.186710	Coordinate:14159	Reads:11	Hits:1	Allocated_reads:11	Strand:-
TGAGACGAGTCAGGGTGAATTCCCCGATC
>Location:NODE_117571_length_15591_cov_25.186710	Coordinate:14159	Reads:1	Hits:1	Allocated_reads:1	Strand:-
TGATGAGACGAGTCAGGGTGAATTCCCCGATC
>Location:NODE_117571_length_15591_cov_25.186710	Coordinate:14160	Reads:3	Hits:1	Allocated_reads:3	Strand:-
TGAGACGAGTCAGGGTGAATTCCCCGAT
>Location:NODE_117571_length_15591_cov_25.186710	Coordinate:14161	Reads:2	Hits:1	Allocated_reads:2	Strand:-
TGAGACGAGTCAGGGTGAATTCCCCGA
>Location:NODE_117571_length_15591_cov_25.186710	Coordinate:14163	Reads:1	Hits:1	Allocated_reads:1	Strand:-
TGAGACGAGTCAGGGTGAATTCCCC
>Location:NODE_117571_length_15591_cov_25.186710	Coordinate:14163	Reads:1	Hits:1	Allocated_reads:1	Strand:-
TGATGAGACGAGTCAGGGTGAATTCCCC
>Location:NODE_117571_length_15591_cov_25.186710	Coordinate:14165	Reads:1	Hits:1	Allocated_reads:1	Strand:-
TGATGAGACGAGTCAGGGTGAATTCC
>Location:NODE_117571_length_15591_cov_25.186710	Coordinate:14172	Reads:2	Hits:1	Allocated_reads:2	Strand:-
TTTCCACTTGATGAGACGAGTCAGGGT
>Location:NODE_117571_length_15591_cov_25.186710	Coordinate:14173	Reads:1	Hits:1	Allocated_reads:1	Strand:-
AGAGTTTCCACTTGATGAGACGAGTCAGGG
>Location:NODE_117571_length_15591_cov_25.186710	Coordinate:14175	Reads:1	Hits:1	Allocated_reads:1	Strand:-
AGAGTTTCCACTTGATGAGACGAGTCAG
>Location:NODE_117571_length_15591_cov_25.186710	Coordinate:14177	Reads:1	Hits:1	Allocated_reads:1	Strand:-
TGAAGAGTTTCCACTTGATGAGACGAGTC
>Location:NODE_117571_length_15591_cov_25.186710	Coordinate:14178	Reads:1	Hits:1	Allocated_reads:1	Strand:+
ACTCGTCTCATCAAGTGGAAACTCT
>Location:NODE_117571_length_15591_cov_25.186710	Coordinate:14178	Reads:1	Hits:1	Allocated_reads:1	Strand:-
CTGAAGAGTTTCCACTTGATGAGACGAGT
>Location:NODE_117571_length_15591_cov_25.186710	Coordinate:14178	Reads:2	Hits:1	Allocated_reads:2	Strand:-
TGAAGAGTTTCCACTTGATGAGACGAGT
>Location:NODE_117571_length_15591_cov_25.186710	Coordinate:14179	Reads:1	Hits:1	Allocated_reads:1	Strand:-
GAAGAGTTTCCACTTGATGAGACGAG
>Location:NODE_117571_length_15591_cov_25.186710	Coordinate:14179	Reads:8	Hits:1	Allocated_reads:8	Strand:-
TGAAGAGTTTCCACTTGATGAGACGAG
>Location:NODE_117571_length_15591_cov_25.186710	Coordinate:14181	Reads:1	Hits:1	Allocated_reads:1	Strand:+
CGTCTCATCAAGTGGAAACTCTTCAGCAGG
>Location:NODE_117571_length_15591_cov_25.186710	Coordinate:14182	Reads:2	Hits:1	Allocated_reads:2	Strand:-
TGAAGAGTTTCCACTTGATGAGAC
>Location:NODE_117571_length_15591_cov_25.186710	Coordinate:14182	Reads:1	Hits:1	Allocated_reads:1	Strand:-
TGCTGAAGAGTTTCCACTTGATGAGAC
>Location:NODE_117571_length_15591_cov_25.186710	Coordinate:14198	Reads:2	Hits:1	Allocated_reads:2	Strand:-
AAACACTGATAACATCCCTGCTGAAGAGT
>Location:NODE_117571_length_15591_cov_25.186710	Coordinate:14200	Reads:1	Hits:1	Allocated_reads:1	Strand:-
AAAACACTGATAACATCCCTGCTGAAGA
>Location:NODE_117571_length_15591_cov_25.186710	Coordinate:14200	Reads:1	Hits:1	Allocated_reads:1	Strand:-
AAACACTGATAACATCCCTGCTGAAGA
>Location:NODE_117571_length_15591_cov_25.186710	Coordinate:14201	Reads:1	Hits:1	Allocated_reads:1	Strand:-
AAAGAAAACACTGATAACATCCCTGCTGAAG
>Location:NODE_117571_length_15591_cov_25.186710	Coordinate:14203	Reads:1	Hits:1	Allocated_reads:1	Strand:-
AAAACACTGATAACATCCCTGCTGA
>Location:NODE_117571_length_15591_cov_25.186710	Coordinate:14205	Reads:1	Hits:1	Allocated_reads:1	Strand:-
CAAAGAAAACACTGATAACATCCCTGCT
>Location:NODE_117571_length_15591_cov_25.186710	Coordinate:14207	Reads:1	Hits:1	Allocated_reads:1	Strand:-
ACACGCCCAAAGAAAACACTGATAACATCCCTG
>Location:NODE_117571_length_15591_cov_25.186710	Coordinate:14207	Reads:1	Hits:1	Allocated_reads:1	Strand:-
ACGCCCAAAGAAAACACTGATAACATCCCTG
>Location:NODE_117571_length_15591_cov_25.186710	Coordinate:14207	Reads:1	Hits:1	Allocated_reads:1	Strand:-
CACGCCCAAAGAAAACACTGATAACATCCCTG
>Location:NODE_117571_length_15591_cov_25.186710	Coordinate:14207	Reads:1	Hits:1	Allocated_reads:1	Strand:-
CCCAAAGAAAACACTGATAACATCCCTG
>Location:NODE_117571_length_15591_cov_25.186710	Coordinate:14207	Reads:3	Hits:1	Allocated_reads:3	Strand:-
TACACGCCCAAAGAAAACACTGATAACATCCCTG
>Location:NODE_117571_length_15591_cov_25.186710	Coordinate:14208	Reads:2	Hits:1	Allocated_reads:2	Strand:-
CACGCCCAAAGAAAACACTGATAACATCCCT
>Location:NODE_117571_length_15591_cov_25.186710	Coordinate:14208	Reads:1	Hits:1	Allocated_reads:1	Strand:-
CCCAAAGAAAACACTGATAACATCCCT
>Location:NODE_117571_length_15591_cov_25.186710	Coordinate:14208	Reads:6	Hits:1	Allocated_reads:6	Strand:-
TACACGCCCAAAGAAAACACTGATAACATCCCT
>Location:NODE_117571_length_15591_cov_25.186710	Coordinate:14209	Reads:1	Hits:1	Allocated_reads:1	Strand:-
ACACGCCCAAAGAAAACACTGATAACATCCC
>Location:NODE_117571_length_15591_cov_25.186710	Coordinate:14209	Reads:6	Hits:1	Allocated_reads:6	Strand:-
CACGCCCAAAGAAAACACTGATAACATCCC
>Location:NODE_117571_length_15591_cov_25.186710	Coordinate:14209	Reads:81	Hits:1	Allocated_reads:81	Strand:-
TACACGCCCAAAGAAAACACTGATAACATCCC
>Location:NODE_117571_length_15591_cov_25.186710	Coordinate:14210	Reads:2	Hits:1	Allocated_reads:2	Strand:-
CACGCCCAAAGAAAACACTGATAACATCC
>Location:NODE_117571_length_15591_cov_25.186710	Coordinate:14210	Reads:3	Hits:1	Allocated_reads:3	Strand:-
CGCCCAAAGAAAACACTGATAACATCC
>Location:NODE_117571_length_15591_cov_25.186710	Coordinate:14210	Reads:58	Hits:1	Allocated_reads:58	Strand:-
TACACGCCCAAAGAAAACACTGATAACATCC
>Location:NODE_117571_length_15591_cov_25.186710	Coordinate:14211	Reads:27	Hits:1	Allocated_reads:27	Strand:-
TACACGCCCAAAGAAAACACTGATAACATC
>Location:NODE_117571_length_15591_cov_25.186710	Coordinate:14212	Reads:1	Hits:1	Allocated_reads:1	Strand:-
ACACGCCCAAAGAAAACACTGATAACAT
>Location:NODE_117571_length_15591_cov_25.186710	Coordinate:14212	Reads:2	Hits:1	Allocated_reads:2	Strand:-
GATACACGCCCAAAGAAAACACTGATAACAT
>Location:NODE_117571_length_15591_cov_25.186710	Coordinate:14212	Reads:1	Hits:1	Allocated_reads:1	Strand:-
TACACGCCCAAAGAAAACACTTATAACAT
>Location:NODE_117571_length_15591_cov_25.186710	Coordinate:14212	Reads:85	Hits:1	Allocated_reads:85	Strand:-
TACACGCCCAAAGAAAACACTGATAACAT
>Location:NODE_117571_length_15591_cov_25.186710	Coordinate:14213	Reads:1	Hits:1	Allocated_reads:1	Strand:-
TACACGCCCAAAGAAAACACTGATAAAA
>Location:NODE_117571_length_15591_cov_25.186710	Coordinate:14213	Reads:7	Hits:1	Allocated_reads:7	Strand:-
TACACGCCCAAAGAAAACACTGATAACA
>Location:NODE_117571_length_15591_cov_25.186710	Coordinate:14214	Reads:1	Hits:1	Allocated_reads:1	Strand:-
AGATACACGCCCAAAGAAAACACTGATAAC
>Location:NODE_117571_length_15591_cov_25.186710	Coordinate:14214	Reads:1	Hits:1	Allocated_reads:1	Strand:-
CACGCCCAAAGAAAACACTGATAAC
>Location:NODE_117571_length_15591_cov_25.186710	Coordinate:14214	Reads:3	Hits:1	Allocated_reads:3	Strand:-
GATACACGCCCAAAGAAAACACTGATAAC
>Location:NODE_117571_length_15591_cov_25.186710	Coordinate:14214	Reads:18	Hits:1	Allocated_reads:18	Strand:-
TACACGCCCAAAGAAAACACTGATAAC
>Location:NODE_117571_length_15591_cov_25.186710	Coordinate:14215	Reads:2	Hits:1	Allocated_reads:2	Strand:-
GGAGATACACGCCCAAAGAAAACACTGAATG
>Location:NODE_117571_length_15591_cov_25.186710	Coordinate:14215	Reads:1	Hits:1	Allocated_reads:1	Strand:-
TACACGCCCAAAGAAAACACTGATAA
>Location:NODE_117571_length_15591_cov_25.186710	Coordinate:14215	Reads:1	Hits:1	Allocated_reads:1	Strand:-
TACACGCCCAAAGAAAACACTGATAT
>Location:NODE_117571_length_15591_cov_25.186710	Coordinate:14216	Reads:2	Hits:1	Allocated_reads:2	Strand:-
TACACGCCCAAAGAAAACACTGATA
>Location:NODE_117571_length_15591_cov_25.186710	Coordinate:14220	Reads:1	Hits:1	Allocated_reads:1	Strand:-
AACTGGAGATACACGCCCAAAGAAAACATT
>Location:NODE_117571_length_15591_cov_25.186710	Coordinate:14222	Reads:1	Hits:1	Allocated_reads:1	Strand:-
AACTGGAGATACACGCCCAAAGAAAACA
>Location:NODE_117571_length_15591_cov_25.186710	Coordinate:14229	Reads:1	Hits:1	Allocated_reads:1	Strand:+
TTTGGGCGTGTATCTCCAGTTTGAAGAC
>Location:NODE_117571_length_15591_cov_25.186710	Coordinate:14231	Reads:1	Hits:1	Allocated_reads:1	Strand:+
TGGGCGTGTATCTCCAGTTTGAAGAC
>Location:NODE_117571_length_15591_cov_25.186710	Coordinate:14233	Reads:1	Hits:1	Allocated_reads:1	Strand:+
GGCGTGTATCTCCAGTTTGAAGAC
>Location:NODE_117571_length_15591_cov_25.186710	Coordinate:14270	Reads:2	Hits:1	Allocated_reads:2	Strand:+
TGTCATAACATTGAGCTGTTTTTAGACTCT
>Location:NODE_117571_length_15591_cov_25.186710	Coordinate:14284	Reads:1	Hits:1	Allocated_reads:1	Strand:-
CAGCCTGACTTCAGAGTCTAAAAACAGC
>Location:NODE_117571_length_15591_cov_25.186710	Coordinate:14292	Reads:1	Hits:1	Allocated_reads:1	Strand:+
TAGACTCTGAAGTCAGGCTGAGGCGGGAG
>Location:NODE_117571_length_15591_cov_25.186710	Coordinate:14297	Reads:1	Hits:1	Allocated_reads:1	Strand:+
TCTGAAGTCAGGCTGAGGCGGGAGTTTCCAAA
>Location:NODE_117571_length_15591_cov_25.186710	Coordinate:14301	Reads:1	Hits:1	Allocated_reads:1	Strand:-
TTTGGAAACTCCCGCCTCAGCCTGACTT
>Location:NODE_117571_length_15591_cov_25.186710	Coordinate:14302	Reads:3	Hits:1	Allocated_reads:3	Strand:-
TGATTGTTTGGAAACTCCCGCCTCAGCCTGACT
>Location:NODE_117571_length_15591_cov_25.186710	Coordinate:14302	Reads:1	Hits:1	Allocated_reads:1	Strand:-
TGTTTGGAAACTCCCGCCTCAGCCTGACT
>Location:NODE_117571_length_15591_cov_25.186710	Coordinate:14302	Reads:2	Hits:1	Allocated_reads:2	Strand:-
TTGGAAACTCCCGCCTCAGCCTGACT
>Location:NODE_117571_length_15591_cov_25.186710	Coordinate:14302	Reads:3	Hits:1	Allocated_reads:3	Strand:-
TTGTTTGGAAACTCCCGCCTCAGCCTGACT
>Location:NODE_117571_length_15591_cov_25.186710	Coordinate:14302	Reads:6	Hits:1	Allocated_reads:6	Strand:-
TTTGGAAACTCCCGCCTCAGCCTGACT
>Location:NODE_117571_length_15591_cov_25.186710	Coordinate:14304	Reads:1	Hits:1	Allocated_reads:1	Strand:+
TCAGGCTGAGGCGGGAGTTTCCAAAT
>Location:NODE_117571_length_15591_cov_25.186710	Coordinate:14306	Reads:1	Hits:1	Allocated_reads:1	Strand:-
AGTGATTGTTTGGAAACTCACGCCTCAGCCT
>Location:NODE_117571_length_15591_cov_25.186710	Coordinate:14306	Reads:1	Hits:1	Allocated_reads:1	Strand:-
AGTGATTGTTTGGAAACTCCCGCCTCAGCCC
>Location:NODE_117571_length_15591_cov_25.186710	Coordinate:14306	Reads:1	Hits:1	Allocated_reads:1	Strand:-
AGTGATTGTTTGGAAACTCCTGCCTCAGCCT
>Location:NODE_117571_length_15591_cov_25.186710	Coordinate:14306	Reads:23	Hits:1	Allocated_reads:23	Strand:-
AGTGATTGTTTGGAAACTCCCGCCTCAGCCT
>Location:NODE_117571_length_15591_cov_25.186710	Coordinate:14306	Reads:3	Hits:1	Allocated_reads:3	Strand:-
AGTGATTGTTTGGAAACTCCCGCCTCAGCCG
>Location:NODE_117571_length_15591_cov_25.186710	Coordinate:14306	Reads:1	Hits:1	Allocated_reads:1	Strand:-
ATTGTTTGGAAACTCCCGCCTCAGCCT
>Location:NODE_117571_length_15591_cov_25.186710	Coordinate:14306	Reads:1	Hits:1	Allocated_reads:1	Strand:-
GAGTGATTGTTTGGAAACTCCCGCCTCAGCCT
>Location:NODE_117571_length_15591_cov_25.186710	Coordinate:14306	Reads:7	Hits:1	Allocated_reads:7	Strand:-
GATTGTTTGGAAACTCCCGCCTCAGCCT
>Location:NODE_117571_length_15591_cov_25.186710	Coordinate:14306	Reads:6	Hits:1	Allocated_reads:6	Strand:-
GTGATTGTTTGGAAACTCCCGCCTCAGCCT
>Location:NODE_117571_length_15591_cov_25.186710	Coordinate:14306	Reads:4	Hits:1	Allocated_reads:4	Strand:-
TGAGTGATTGTTTGGAAACTCCCGCCTCAGCCT
>Location:NODE_117571_length_15591_cov_25.186710	Coordinate:14306	Reads:1	Hits:1	Allocated_reads:1	Strand:-
TGATTGTTTGGAAACTCCAGCCTCAGCCT
>Location:NODE_117571_length_15591_cov_25.186710	Coordinate:14306	Reads:1	Hits:1	Allocated_reads:1	Strand:-
TGATTGTTTGGAAACTCCCACCTCAGCCT
>Location:NODE_117571_length_15591_cov_25.186710	Coordinate:14306	Reads:1	Hits:1	Allocated_reads:1	Strand:-
TGATTGTTTGGAAACTCCCGCCTCAGCCA
>Location:NODE_117571_length_15591_cov_25.186710	Coordinate:14306	Reads:152	Hits:1	Allocated_reads:152	Strand:-
TGATTGTTTGGAAACTCCCGCCTCAGCCT
>Location:NODE_117571_length_15591_cov_25.186710	Coordinate:14306	Reads:8	Hits:1	Allocated_reads:8	Strand:-
TGATTGTTTGGAAACTCCCGCCTCAGCCG
>Location:NODE_117571_length_15591_cov_25.186710	Coordinate:14306	Reads:4	Hits:1	Allocated_reads:4	Strand:-
TTGTTTGGAAACTCCCGCCTCAGCCT
>Location:NODE_117571_length_15591_cov_25.186710	Coordinate:14307	Reads:7	Hits:1	Allocated_reads:7	Strand:-
AGTGATTGTTTGGAAACTCCCGCCTCAGCC
>Location:NODE_117571_length_15591_cov_25.186710	Coordinate:14307	Reads:4	Hits:1	Allocated_reads:4	Strand:-
TGATTGTTTGGAAACTCCCGCCTCAGCC
>Location:NODE_117571_length_15591_cov_25.186710	Coordinate:14307	Reads:1	Hits:1	Allocated_reads:1	Strand:-
TTGTTTGGAAACTCCCGCCTCAGCC
>Location:NODE_117571_length_15591_cov_25.186710	Coordinate:14310	Reads:1	Hits:1	Allocated_reads:1	Strand:-
GTGATTGTTTGGAAACTCCCGCCTCA
>Location:NODE_117571_length_15591_cov_25.186710	Coordinate:14312	Reads:4	Hits:1	Allocated_reads:4	Strand:-
AGTGATTGTTTGGAAACTCCCGCCT
>Location:NODE_117571_length_15591_cov_25.186710	Coordinate:14312	Reads:3	Hits:1	Allocated_reads:3	Strand:-
CACTGAGTGATTGTTTGGAAACTCCCGCCT
>Location:NODE_117571_length_15591_cov_25.186710	Coordinate:14312	Reads:3	Hits:1	Allocated_reads:3	Strand:-
GAGTGATTGTTTGGAAACTCCCGCCT
>Location:NODE_117571_length_15591_cov_25.186710	Coordinate:14312	Reads:1	Hits:1	Allocated_reads:1	Strand:-
TGAGTGATTGTTTGGAAACTCCCGCCC
>Location:NODE_117571_length_15591_cov_25.186710	Coordinate:14312	Reads:15	Hits:1	Allocated_reads:15	Strand:-
TGAGTGATTGTTTGGAAACTCCCGCCT
>Location:NODE_117571_length_15591_cov_25.186710	Coordinate:14319	Reads:1	Hits:1	Allocated_reads:1	Strand:-
TGACACTGAGTGATTGTTTGGAAACT
>Location:NODE_117571_length_15591_cov_25.186710	Coordinate:14321	Reads:1	Hits:1	Allocated_reads:1	Strand:+
TTTCCAAACAATCACTCAGTGTCATCATT
>Location:NODE_117571_length_15591_cov_25.186710	Coordinate:14329	Reads:1	Hits:1	Allocated_reads:1	Strand:+
CAATCACTCAGTGTCATCATTAGCT
>Location:NODE_117571_length_15591_cov_25.186710	Coordinate:14329	Reads:1	Hits:1	Allocated_reads:1	Strand:+
CAATCACTCAGTGTCATCATTAGCTCT
>Location:NODE_117571_length_15591_cov_25.186710	Coordinate:14333	Reads:1	Hits:1	Allocated_reads:1	Strand:-
CCTGCAGAGCTAATGATGACACTGAGTG
>Location:NODE_117571_length_15591_cov_25.186710	Coordinate:14335	Reads:1	Hits:1	Allocated_reads:1	Strand:-
TTCTATCCTGCAGAGCTAATGATGACACTGAG
>Location:NODE_117571_length_15591_cov_25.186710	Coordinate:14337	Reads:1	Hits:1	Allocated_reads:1	Strand:-
TTCTATCCTGCAGAGCTAATGATGACACTG
>Location:NODE_117571_length_15591_cov_25.186710	Coordinate:14338	Reads:17	Hits:1	Allocated_reads:17	Strand:-
TTCTATCCTGCAGAGCTAATGATGACACT
>Location:NODE_117571_length_15591_cov_25.186710	Coordinate:14338	Reads:2	Hits:1	Allocated_reads:2	Strand:-
TTTCTATCCTGCAGAGCTAATGATGACACT
>Location:NODE_117571_length_15591_cov_25.186710	Coordinate:14339	Reads:2	Hits:1	Allocated_reads:2	Strand:-
TTCTATCCTGCAGAGCTAATGATGACAC
>Location:NODE_117571_length_15591_cov_25.186710	Coordinate:14339	Reads:1	Hits:1	Allocated_reads:1	Strand:-
TTTCTATCCTGCAGAGCTAATGATGACAC
>Location:NODE_117571_length_15591_cov_25.186710	Coordinate:14342	Reads:1	Hits:1	Allocated_reads:1	Strand:-
TGTTTCTATCCTGCAGAGCTAATGATGA
>Location:NODE_117571_length_15591_cov_25.186710	Coordinate:14345	Reads:1	Hits:1	Allocated_reads:1	Strand:-
CATCGTGTTTCTATCCTGCAGAGCTAATGA
>Location:NODE_117571_length_15591_cov_25.186710	Coordinate:14350	Reads:1	Hits:1	Allocated_reads:1	Strand:-
CATCGTGTTTCTATCCTGCAGAGCT
>Location:NODE_117571_length_15591_cov_25.186710	Coordinate:14357	Reads:1	Hits:1	Allocated_reads:1	Strand:+
CAGGATAGAAACACGATGCAGAGG
>Location:NODE_117571_length_15591_cov_25.186710	Coordinate:14357	Reads:1	Hits:1	Allocated_reads:1	Strand:+
CAGGATAGAAACACGATGCAGAGGAGC
>Location:NODE_117571_length_15591_cov_25.186710	Coordinate:14357	Reads:1	Hits:1	Allocated_reads:1	Strand:+
CAGGATAGAAACACGATGCAGAGGAGCT
>Location:NODE_117571_length_15591_cov_25.186710	Coordinate:14357	Reads:1	Hits:1	Allocated_reads:1	Strand:+
CAGGATAGAAACACGATGCAGAGGAGCTG
>Location:NODE_117571_length_15591_cov_25.186710	Coordinate:14360	Reads:1	Hits:1	Allocated_reads:1	Strand:+
GATAGAAACACGATGCAGAGGAGCTGTGC
>Location:NODE_117571_length_15591_cov_25.186710	Coordinate:14367	Reads:1	Hits:1	Allocated_reads:1	Strand:-
TTTTATGGCACAGCTCCTCTGCATCGTGT
>Location:NODE_117571_length_15591_cov_25.186710	Coordinate:14371	Reads:2	Hits:1	Allocated_reads:2	Strand:-
GTGGGTTTTATGGCACAGCTCCTCTGCATC
>Location:NODE_117571_length_15591_cov_25.186710	Coordinate:14378	Reads:1	Hits:1	Allocated_reads:1	Strand:-
TCTGACGTGGGTTTTATGGCACAGCTCCT
>Location:NODE_117571_length_15591_cov_25.186710	Coordinate:14381	Reads:1	Hits:1	Allocated_reads:1	Strand:-
TGTCTGACGTGGGTTTTATGGCACAGCT
>Location:NODE_117571_length_15591_cov_25.186710	Coordinate:14382	Reads:1	Hits:1	Allocated_reads:1	Strand:-
TGTCTGACGTGGGTTTTATGGCACAGC
>Location:NODE_117571_length_15591_cov_25.186710	Coordinate:14386	Reads:2	Hits:1	Allocated_reads:2	Strand:-
TTCTCTGGTGTCTGACGTGGGTTTTATGGCA
>Location:NODE_117571_length_15591_cov_25.186710	Coordinate:14387	Reads:2	Hits:1	Allocated_reads:2	Strand:-
TTCTCTGGTGTCTGACGTGGGTTTTATGGC
>Location:NODE_117571_length_15591_cov_25.186710	Coordinate:14388	Reads:1	Hits:1	Allocated_reads:1	Strand:-
TTCTCTGGTGTCTGACGTGGGTTTTATGT
>Location:NODE_117571_length_15591_cov_25.186710	Coordinate:14389	Reads:1	Hits:1	Allocated_reads:1	Strand:-
TTCTCTGGTGTCTGACGTGGGTTTTATG
>Location:NODE_117571_length_15591_cov_25.186710	Coordinate:14398	Reads:1	Hits:1	Allocated_reads:1	Strand:+
CACGTCAGACACCAGAGAAACACCACCT
>Location:NODE_117571_length_15591_cov_25.186710	Coordinate:14407	Reads:1	Hits:1	Allocated_reads:1	Strand:+
CACCAGAGAAACACCACCTACTGCTCCT
>Location:NODE_117571_length_15591_cov_25.186710	Coordinate:14425	Reads:1	Hits:1	Allocated_reads:1	Strand:-
TCCAGTGTGCAGCATGCAGGAGCAGTA
>Location:NODE_117571_length_15591_cov_25.186710	Coordinate:14426	Reads:1	Hits:1	Allocated_reads:1	Strand:-
TCCCGTCCAGTGTGCAGCATGCAGGAGCAGT
>Location:NODE_117571_length_15591_cov_25.186710	Coordinate:14429	Reads:2	Hits:1	Allocated_reads:2	Strand:-
TCCCGTCCAGTGTGCAGCATGCAGGAGC
>Location:NODE_117571_length_15591_cov_25.186710	Coordinate:14434	Reads:1	Hits:1	Allocated_reads:1	Strand:-
CCTGCCTCCCGTCCAGTGTGCAGCATGCA
>Location:NODE_117571_length_15591_cov_25.186710	Coordinate:14456	Reads:1	Hits:1	Allocated_reads:1	Strand:-
TAAGTTAATGAGCTCTTGGGCTTTGTTGCCTGCCT
>Location:NODE_117571_length_15591_cov_25.186710	Coordinate:14456	Reads:2	Hits:1	Allocated_reads:2	Strand:-
TAATGAGCTCTTGGGCTTTGTTGCCTGCCT
>Location:NODE_117571_length_15591_cov_25.186710	Coordinate:14457	Reads:1	Hits:1	Allocated_reads:1	Strand:-
TAAGTTAATGAGCTCTTGGGCTTTGTTGCCTGCC
>Location:NODE_117571_length_15591_cov_25.186710	Coordinate:14460	Reads:1	Hits:1	Allocated_reads:1	Strand:-
GTTAATGAGCTCTTGGGCTTTGTTGCCT
>Location:NODE_117571_length_15591_cov_25.186710	Coordinate:14460	Reads:5	Hits:1	Allocated_reads:5	Strand:-
TAAGTTAATGAGCTCTTGGGCTTTGTTGCCT
>Location:NODE_117571_length_15591_cov_25.186710	Coordinate:14461	Reads:1	Hits:1	Allocated_reads:1	Strand:-
TAATGAGCTCTTGGGCTTTGTTGCC
>Location:NODE_117571_length_15591_cov_25.186710	Coordinate:14464	Reads:1	Hits:1	Allocated_reads:1	Strand:-
TAAGTTAATGAGCTCTTGGGCTTTGTT
>Location:NODE_117571_length_15591_cov_25.186710	Coordinate:14475	Reads:8	Hits:1	Allocated_reads:8	Strand:-
TGTTGTAACAAGCATAAGTTAATGAGCTCT
>Location:NODE_117571_length_15591_cov_25.186710	Coordinate:14475	Reads:1	Hits:1	Allocated_reads:1	Strand:-
TTGTAACAAGCATAAGTTAATGAGCTCT
>Location:NODE_117571_length_15591_cov_25.186710	Coordinate:14477	Reads:1	Hits:1	Allocated_reads:1	Strand:-
TGTTGTAACAAGCATAAGTTAATGAGCT
>Location:NODE_117571_length_15591_cov_25.186710	Coordinate:14477	Reads:1	Hits:1	Allocated_reads:1	Strand:-
TTGTTGTAACAAGCATAAGTTAATGAGCT
>Location:NODE_117571_length_15591_cov_25.186710	Coordinate:14478	Reads:2	Hits:1	Allocated_reads:2	Strand:-
TGTTGTAACAAGCATAAGTTAATGAGC
>Location:NODE_117571_length_15591_cov_25.186710	Coordinate:14526	Reads:1	Hits:2	Allocated_reads:0.5	Strand:-
TTTTTAATGACATTATGTGACCAATAA
>Location:NODE_117571_length_15591_cov_25.186710	Coordinate:14551	Reads:1	Hits:1	Allocated_reads:1	Strand:-
TGTGCTGTTGGAGGCTTTTGGAGTATT
>Location:NODE_117571_length_15591_cov_25.186710	Coordinate:14572	Reads:1	Hits:1	Allocated_reads:1	Strand:-
AGACCCTGAACTGGACCTCTTGTTTGTGCT
>Location:NODE_117571_length_15591_cov_25.186710	Coordinate:14574	Reads:1	Hits:1	Allocated_reads:1	Strand:-
GAGACCCTGAACTGGACCTCTTGTTTGTG
>Location:NODE_117571_length_15591_cov_25.186710	Coordinate:14593	Reads:1	Hits:1	Allocated_reads:1	Strand:+
TCAGGGTCTCTGGACCATGTAGCT
>Location:NODE_117571_length_15591_cov_25.186710	Coordinate:14617	Reads:1	Hits:5	Allocated_reads:0.2	Strand:-
TGGATGGTGACACAGGCAGCTGTAGCTGCT
>Location:NODE_117571_length_15591_cov_25.186710	Coordinate:14655	Reads:2	Hits:1	Allocated_reads:2	Strand:-
TTGCATTATAAGGAGTGTGCCCTCTTTGACT
>Location:NODE_117571_length_15591_cov_25.186710	Coordinate:14659	Reads:4	Hits:1	Allocated_reads:4	Strand:-
TTGCATTATAAGGAGTGTGCCCTCTTT
>Location:NODE_117571_length_15591_cov_25.186710	Coordinate:14659	Reads:1	Hits:1	Allocated_reads:1	Strand:-
TTGTTTGCATTATAAGGAGTGTGCCCTCTTT
>Location:NODE_117571_length_15591_cov_25.186710	Coordinate:14660	Reads:1	Hits:1	Allocated_reads:1	Strand:-
TTGCATTATAAGGAGTGTGCCCTCTT
>Location:NODE_117571_length_15591_cov_25.186710	Coordinate:14660	Reads:4	Hits:1	Allocated_reads:4	Strand:-
TTGTTTGCATTATAAGGAGTGTGCCCTCTT
>Location:NODE_117571_length_15591_cov_25.186710	Coordinate:14661	Reads:1	Hits:1	Allocated_reads:1	Strand:-
TTGCATTATAAGGAGTGTGCCCTCT
>Location:NODE_117571_length_15591_cov_25.186710	Coordinate:14662	Reads:5	Hits:1	Allocated_reads:5	Strand:-
TTGTTTGCATTATAAGGAGTGTGCCCTC
>Location:NODE_117571_length_15591_cov_25.186710	Coordinate:14663	Reads:2	Hits:1	Allocated_reads:2	Strand:-
TTGTTTGCATTATAAGGAGTGTGCCCT
>Location:NODE_117571_length_15591_cov_25.186710	Coordinate:14663	Reads:1	Hits:1	Allocated_reads:1	Strand:-
TTTGCATTATAAGGAGTGTGCCCT
>Location:NODE_117571_length_15591_cov_25.186710	Coordinate:14680	Reads:1	Hits:1	Allocated_reads:1	Strand:+
ATGCAAACAATTTCTGCTGCGTTGGACA
>Location:NODE_117571_length_15591_cov_25.186710	Coordinate:14699	Reads:1	Hits:1	Allocated_reads:1	Strand:-
TGAGAGCTTCATCTGCGTTTGTGTCCAACG
>Location:NODE_117571_length_15591_cov_25.186710	Coordinate:14704	Reads:2	Hits:1	Allocated_reads:2	Strand:-
TAAGAGAATGAGAGCTTCATCTGCGTTTGTGTC
>Location:NODE_117571_length_15591_cov_25.186710	Coordinate:14705	Reads:1	Hits:1	Allocated_reads:1	Strand:-
TAAGAGAATGAGAGCTTCATCTGCGTTTGTGG
>Location:NODE_117571_length_15591_cov_25.186710	Coordinate:14705	Reads:1	Hits:1	Allocated_reads:1	Strand:-
TAAGAGAATGAGAGCTTCATCTGCGTTTGTGT
>Location:NODE_117571_length_15591_cov_25.186710	Coordinate:14706	Reads:1	Hits:1	Allocated_reads:1	Strand:-
TAAGAGAATGAGAGCTTCATCTGCGTTTGTG
>Location:NODE_117571_length_15591_cov_25.186710	Coordinate:14706	Reads:1	Hits:1	Allocated_reads:1	Strand:-
TTAAGAGAATGAGAGCTTCATCTGCGTTTGTG
>Location:NODE_117571_length_15591_cov_25.186710	Coordinate:14707	Reads:2	Hits:1	Allocated_reads:2	Strand:-
TAAGAGAATGAGAGCTTCATCTGCGTTTGT
>Location:NODE_117571_length_15591_cov_25.186710	Coordinate:14708	Reads:1	Hits:1	Allocated_reads:1	Strand:-
TAAGAGAATGAGAGCTTCATCTGCGTTTG
>Location:NODE_117571_length_15591_cov_25.186710	Coordinate:14708	Reads:1	Hits:1	Allocated_reads:1	Strand:-
TTAAGAGAATGAGAGCTTCATCTGCGTTTT
>Location:NODE_117571_length_15591_cov_25.186710	Coordinate:14709	Reads:5	Hits:1	Allocated_reads:5	Strand:-
TAAGAGAATGAGAGCTTCATCTGCGTTT
>Location:NODE_117571_length_15591_cov_25.186710	Coordinate:14709	Reads:1	Hits:1	Allocated_reads:1	Strand:-
TTAAGAGAATGAGAGCTTCATCTGCGTTT
>Location:NODE_117571_length_15591_cov_25.186710	Coordinate:14710	Reads:1	Hits:1	Allocated_reads:1	Strand:-
TAAGAGAATGAGAGCTTCATCTGCGTC
>Location:NODE_117571_length_15591_cov_25.186710	Coordinate:14710	Reads:37	Hits:1	Allocated_reads:37	Strand:-
TAAGAGAATGAGAGCTTCATCTGCGTT
>Location:NODE_117571_length_15591_cov_25.186710	Coordinate:14710	Reads:12	Hits:1	Allocated_reads:12	Strand:-
TTAAGAGAATGAGAGCTTCATCTGCGTT
>Location:NODE_117571_length_15591_cov_25.186710	Coordinate:14711	Reads:5	Hits:1	Allocated_reads:5	Strand:-
TAAGAGAATGAGAGCTTCATCTGCGT
>Location:NODE_117571_length_15591_cov_25.186710	Coordinate:14713	Reads:1	Hits:1	Allocated_reads:1	Strand:-
ACCTTAAGAGAATGAGAGCTTCATCTGC
>Location:NODE_117571_length_15591_cov_25.186710	Coordinate:14713	Reads:1	Hits:1	Allocated_reads:1	Strand:-
CAAACCTTAAGAGAATGAGAGCTTCATCTGC
>Location:NODE_117571_length_15591_cov_25.186710	Coordinate:14713	Reads:17	Hits:1	Allocated_reads:17	Strand:-
TAAGAGAATGAGAGCTTCATCTGC
>Location:NODE_117571_length_15591_cov_25.186710	Coordinate:14713	Reads:5	Hits:1	Allocated_reads:5	Strand:-
TTAAGAGAATGAGAGCTTCATCTGC
>Location:NODE_117571_length_15591_cov_25.186710	Coordinate:14715	Reads:1	Hits:1	Allocated_reads:1	Strand:-
AACCTTAAGAGAATGAGAGCTTCATCT
>Location:NODE_117571_length_15591_cov_25.186710	Coordinate:14752	Reads:1	Hits:1	Allocated_reads:1	Strand:-
TCCAGAGTCCTAAATAAACCTTGAAGGT
>Location:NODE_117571_length_15591_cov_25.186710	Coordinate:14758	Reads:2	Hits:1	Allocated_reads:2	Strand:-
GATGAACTCCAGAGTCCTAAATAAACCTT
>Location:NODE_117571_length_15591_cov_25.186710	Coordinate:14758	Reads:1	Hits:1	Allocated_reads:1	Strand:-
TTGATGAACTCCAGAGTCCTAAATAAACCTT
>Location:NODE_117571_length_15591_cov_25.186710	Coordinate:14759	Reads:5	Hits:1	Allocated_reads:5	Strand:-
TGATGAACTCCAGAGTCCTAAATAAACCT
>Location:NODE_117571_length_15591_cov_25.186710	Coordinate:14760	Reads:1	Hits:1	Allocated_reads:1	Strand:-
GATGAACTCCAGAGTCCTAAATAAACC
>Location:NODE_117571_length_15591_cov_25.186710	Coordinate:14760	Reads:10	Hits:1	Allocated_reads:10	Strand:-
TGATGAACTCCAGAGTCCTAAATAAACC
>Location:NODE_117571_length_15591_cov_25.186710	Coordinate:14760	Reads:3	Hits:1	Allocated_reads:3	Strand:-
TTGATGAACTCCAGAGTCCTAAATAAACC
>Location:NODE_117571_length_15591_cov_25.186710	Coordinate:14760	Reads:2	Hits:1	Allocated_reads:2	Strand:-
TTTGATGAACTCCAGAGTCCTAAATAAACC
>Location:NODE_117571_length_15591_cov_25.186710	Coordinate:14765	Reads:1	Hits:1	Allocated_reads:1	Strand:-
TGTGAGAATTTGATGAACTCCAGAGTCCTAAAT
>Location:NODE_117571_length_15591_cov_25.186710	Coordinate:14765	Reads:1	Hits:1	Allocated_reads:1	Strand:-
TTTGATGAACTCCAGAGTCCTAAAT
>Location:NODE_117571_length_15591_cov_25.186710	Coordinate:14768	Reads:4	Hits:1	Allocated_reads:4	Strand:-
TGAGAATTTGATGAACTCCAGAGTCCTA
>Location:NODE_117571_length_15591_cov_25.186710	Coordinate:14768	Reads:4	Hits:1	Allocated_reads:4	Strand:-
TGTGAGAATTTGATGAACTCCAGAGTCCTA
>Location:NODE_117571_length_15591_cov_25.186710	Coordinate:14769	Reads:1	Hits:1	Allocated_reads:1	Strand:-
TGAGAATTTGATGAACTCCAGAGTCCC
>Location:NODE_117571_length_15591_cov_25.186710	Coordinate:14769	Reads:14	Hits:1	Allocated_reads:14	Strand:-
TGAGAATTTGATGAACTCCAGAGTCCT
>Location:NODE_117571_length_15591_cov_25.186710	Coordinate:14769	Reads:1	Hits:1	Allocated_reads:1	Strand:-
TGTGAGAATTTGATGAACTCCAGAGTCCG
>Location:NODE_117571_length_15591_cov_25.186710	Coordinate:14769	Reads:50	Hits:1	Allocated_reads:50	Strand:-
TGTGAGAATTTGATGAACTCCAGAGTCCT
>Location:NODE_117571_length_15591_cov_25.186710	Coordinate:14769	Reads:1	Hits:1	Allocated_reads:1	Strand:-
TTGTGAGAATTTGATGAACTCCAGAGTCCG
>Location:NODE_117571_length_15591_cov_25.186710	Coordinate:14769	Reads:1	Hits:1	Allocated_reads:1	Strand:-
TTGTGAGAATTTGATGAACTCCAGAGTCTT
>Location:NODE_117571_length_15591_cov_25.186710	Coordinate:14769	Reads:12	Hits:1	Allocated_reads:12	Strand:-
TTGTGAGAATTTGATGAACTCCAGAGTCCT
>Location:NODE_117571_length_15591_cov_25.186710	Coordinate:14770	Reads:5	Hits:1	Allocated_reads:5	Strand:-
TGAGAATTTGATGAACTCCAGAGTCC
>Location:NODE_117571_length_15591_cov_25.186710	Coordinate:14770	Reads:16	Hits:1	Allocated_reads:16	Strand:-
TGTGAGAATTTGATGAACTCCAGAGTCC
>Location:NODE_117571_length_15591_cov_25.186710	Coordinate:14770	Reads:1	Hits:1	Allocated_reads:1	Strand:-
TTCATTGTGAGAATTTGATGAACTCCAGAGTCC
>Location:NODE_117571_length_15591_cov_25.186710	Coordinate:14770	Reads:8	Hits:1	Allocated_reads:8	Strand:-
TTGTGAGAATTTGATGAACTCCAGAGTCC
>Location:NODE_117571_length_15591_cov_25.186710	Coordinate:14771	Reads:4	Hits:1	Allocated_reads:4	Strand:-
TGAGAATTTGATGAACTCCAGAGTC
>Location:NODE_117571_length_15591_cov_25.186710	Coordinate:14771	Reads:2	Hits:1	Allocated_reads:2	Strand:-
TTGTGAGAATTTGATGAACTCCAGAGTC
>Location:NODE_117571_length_15591_cov_25.186710	Coordinate:14772	Reads:2	Hits:1	Allocated_reads:2	Strand:-
TTGTGAGAATTTGATGAACTCCAGAGT
>Location:NODE_117571_length_15591_cov_25.186710	Coordinate:14788	Reads:1	Hits:1	Allocated_reads:1	Strand:+
AATTCTCACAATGAATGAAGGCCAGTGAAGC
>Location:NODE_117571_length_15591_cov_25.186710	Coordinate:14789	Reads:1	Hits:1	Allocated_reads:1	Strand:+
ATTCTCACAATGAATGAAGGCCAGTGA
>Location:NODE_117571_length_15591_cov_25.186710	Coordinate:14801	Reads:1	Hits:1	Allocated_reads:1	Strand:-
ATCGCTTTGCTGCTTCACTGGCCTTCATT
>Location:NODE_117571_length_15591_cov_25.186710	Coordinate:14801	Reads:1	Hits:1	Allocated_reads:1	Strand:-
TCGCTTTGCTGCTTCACTGGCCTTCATT
>Location:NODE_117571_length_15591_cov_25.186710	Coordinate:14802	Reads:1	Hits:1	Allocated_reads:1	Strand:-
TATCGCTTTGCTGCTTCACTGGCCTTCAC
>Location:NODE_117571_length_15591_cov_25.186710	Coordinate:14802	Reads:1	Hits:1	Allocated_reads:1	Strand:-
TATCGCTTTGCTGCTTCACTGGCCTTCAT
>Location:NODE_117571_length_15591_cov_25.186710	Coordinate:14802	Reads:1	Hits:1	Allocated_reads:1	Strand:-
TCGCTTTGCTGCTTCACTGGCCTTCAT
>Location:NODE_117571_length_15591_cov_25.186710	Coordinate:14803	Reads:2	Hits:1	Allocated_reads:2	Strand:-
TATCGCTTTGCTGCTTCACTGGCCTTCA
>Location:NODE_117571_length_15591_cov_25.186710	Coordinate:14804	Reads:1	Hits:1	Allocated_reads:1	Strand:-
TCGCTTTGCTGCTTCACTGGCCTTC
>Location:NODE_117571_length_15591_cov_25.186710	Coordinate:14804	Reads:1	Hits:1	Allocated_reads:1	Strand:-
TTATCGCTTTGCTGCTTCACTGGCCTTC
>Location:NODE_117571_length_15591_cov_25.186710	Coordinate:14805	Reads:1	Hits:1	Allocated_reads:1	Strand:-
TTTATCGCTTTGCTGCTTCACTGGCCTT
>Location:NODE_117571_length_15591_cov_25.186710	Coordinate:14806	Reads:3	Hits:1	Allocated_reads:3	Strand:-
CTTTTATCGCTTTGCTGCTTCACTGGCCT
>Location:NODE_117571_length_15591_cov_25.186710	Coordinate:14806	Reads:1	Hits:1	Allocated_reads:1	Strand:-
TATCGCTTTGCTGCTTCACTGGCCT
>Location:NODE_117571_length_15591_cov_25.186710	Coordinate:14806	Reads:2	Hits:1	Allocated_reads:2	Strand:-
TCTTTTATCGCTTTGCTGCTTCACTGGCCT
>Location:NODE_117571_length_15591_cov_25.186710	Coordinate:14806	Reads:2	Hits:1	Allocated_reads:2	Strand:-
TTATCGCTTTGCTGCTTCACTGGCCG
>Location:NODE_117571_length_15591_cov_25.186710	Coordinate:14806	Reads:3	Hits:1	Allocated_reads:3	Strand:-
TTTTATCGCTTTGCTGCTTCACTGGCCT
>Location:NODE_117571_length_15591_cov_25.186710	Coordinate:14807	Reads:2	Hits:1	Allocated_reads:2	Strand:-
TATCGCTTTGCTGCTTCACTGGCC
>Location:NODE_117571_length_15591_cov_25.186710	Coordinate:14807	Reads:1	Hits:1	Allocated_reads:1	Strand:-
TTATCGCTTTGCTGCTTCACTGGCC
>Location:NODE_117571_length_15591_cov_25.186710	Coordinate:14819	Reads:1	Hits:1	Allocated_reads:1	Strand:+
AGCAAAGCGATAAAAGAGCCTCAAAGCATC
>Location:NODE_117571_length_15591_cov_25.186710	Coordinate:14821	Reads:1	Hits:1	Allocated_reads:1	Strand:+
CAAAGCGATAAAAGAGCCTCAAAGCATC
>Location:NODE_117571_length_15591_cov_25.186710	Coordinate:14825	Reads:1	Hits:1	Allocated_reads:1	Strand:-
TCATGATGCTTTGAGGCTCTTTTATCGC
>Location:NODE_117571_length_15591_cov_25.186710	Coordinate:14835	Reads:1	Hits:1	Allocated_reads:1	Strand:-
TTCGGAATCATTCTCATGATGCTTTGAGGCT
>Location:NODE_117571_length_15591_cov_25.186710	Coordinate:14836	Reads:2	Hits:1	Allocated_reads:2	Strand:-
TCGGAATCATTCTCATGATGCTTTGAGGC
>Location:NODE_117571_length_15591_cov_25.186710	Coordinate:14836	Reads:5	Hits:1	Allocated_reads:5	Strand:-
TTCGGAATCATTCTCATGATGCTTTGAGGC
>Location:NODE_117571_length_15591_cov_25.186710	Coordinate:14837	Reads:1	Hits:1	Allocated_reads:1	Strand:-
TGCTTCGGAATCATTCTCATGATGCTTTGAGG
>Location:NODE_117571_length_15591_cov_25.186710	Coordinate:14837	Reads:1	Hits:1	Allocated_reads:1	Strand:-
TTCGGAATCATTCTCATGATGCTTTGAGG
>Location:NODE_117571_length_15591_cov_25.186710	Coordinate:14838	Reads:1	Hits:1	Allocated_reads:1	Strand:-
TTCGGAATCATTCTCATGATGCTTTGAG
>Location:NODE_117571_length_15591_cov_25.186710	Coordinate:14850	Reads:1	Hits:1	Allocated_reads:1	Strand:-
TGTTAGAGTTTGCTTCGGAATCATTCTCA
>Location:NODE_117571_length_15591_cov_25.186710	Coordinate:14856	Reads:1	Hits:1	Allocated_reads:1	Strand:+
TGATTCCGAAGCAAACTCTAACAGAGATGATT
>Location:NODE_117571_length_15591_cov_25.186710	Coordinate:14859	Reads:1	Hits:1	Allocated_reads:1	Strand:+
TTCCGAAGCAAACTCTAACAGAGATGAT
>Location:NODE_117571_length_15591_cov_25.186710	Coordinate:14859	Reads:2	Hits:1	Allocated_reads:2	Strand:+
TTCCGAAGCAAACTCTAACAGAGATGATT
>Location:NODE_117571_length_15591_cov_25.186710	Coordinate:14865	Reads:7	Hits:1	Allocated_reads:7	Strand:-
TGTGAATCATCTCTGTTAGAGTTTGCT
>Location:NODE_117571_length_15591_cov_25.186710	Coordinate:14869	Reads:3	Hits:1	Allocated_reads:3	Strand:-
TTAAATGTGAATCATCTCTGTTAGAGTT
>Location:NODE_117571_length_15591_cov_25.186710	Coordinate:14871	Reads:2	Hits:1	Allocated_reads:2	Strand:-
TTAAATGTGAATCATCTCTGTTAGAG
>Location:NODE_117571_length_15591_cov_25.186710	Coordinate:14872	Reads:1	Hits:1	Allocated_reads:1	Strand:-
TCTTAGCTTTAAATGTGAATCATCTCTGTTAGA
>Location:NODE_117571_length_15591_cov_25.186710	Coordinate:14875	Reads:1	Hits:1	Allocated_reads:1	Strand:-
TCTTAGCTTTAAATGTGAATCATCTCTGTT
>Location:NODE_117571_length_15591_cov_25.186710	Coordinate:14876	Reads:2	Hits:1	Allocated_reads:2	Strand:-
TTCTTAGCTTTAAATGTGAATCATCTCTGT
>Location:NODE_117571_length_15591_cov_25.186710	Coordinate:14878	Reads:1	Hits:1	Allocated_reads:1	Strand:-
TTAGCTTTAAATGTGAATCATCTCT
>Location:NODE_117571_length_15591_cov_25.186710	Coordinate:14882	Reads:1	Hits:1	Allocated_reads:1	Strand:+
ATGATTCACATTTAAAGCTAAGAAGAG
>Location:NODE_117571_length_15591_cov_25.186710	Coordinate:14892	Reads:1	Hits:1	Allocated_reads:1	Strand:-
TATTTACTCAGACTCTTCTTAGCTTTAAA
>Location:NODE_117571_length_15591_cov_25.186710	Coordinate:14895	Reads:1	Hits:1	Allocated_reads:1	Strand:-
TATTTACTCAGACTCTTCTTAGCTTT
>Location:NODE_117571_length_15591_cov_25.186710	Coordinate:14898	Reads:1	Hits:1	Allocated_reads:1	Strand:-
TGGGTTATTTACTCAGACTCTTCTTAGC
>Location:NODE_117571_length_15591_cov_25.186710	Coordinate:14916	Reads:1	Hits:1	Allocated_reads:1	Strand:+
AAATAACCCAACCTGTGGGAGCCAAGT
>Location:NODE_117571_length_15591_cov_25.186710	Coordinate:14921	Reads:1	Hits:1	Allocated_reads:1	Strand:-
TATTAACTTGGCTCCCACAGGTTGGGT
>Location:NODE_117571_length_15591_cov_25.186710	Coordinate:14925	Reads:1	Hits:1	Allocated_reads:1	Strand:-
TATGAACTATATTAACTTGGCTCCCACAGGTT
>Location:NODE_117571_length_15591_cov_25.186710	Coordinate:14926	Reads:22	Hits:1	Allocated_reads:22	Strand:-
TATGAACTATATTAACTTGGCTCCCACAGGT
>Location:NODE_117571_length_15591_cov_25.186710	Coordinate:14926	Reads:1	Hits:1	Allocated_reads:1	Strand:-
TGAACTATATTAACTTGGCTCCCACAGGT
>Location:NODE_117571_length_15591_cov_25.186710	Coordinate:14927	Reads:14	Hits:1	Allocated_reads:14	Strand:-
TATGAACTATATTAACTTGGCTCCCACAGG
>Location:NODE_117571_length_15591_cov_25.186710	Coordinate:14928	Reads:1	Hits:3	Allocated_reads:0.333333333333333	Strand:-
TATGAACTATATTAACTTGGCTCCCACAT
>Location:NODE_117571_length_15591_cov_25.186710	Coordinate:14928	Reads:1	Hits:3	Allocated_reads:0.333333333333333	Strand:-
TATGAACTATATTAACTTGGCTCCCAGAA
>Location:NODE_117571_length_15591_cov_25.186710	Coordinate:14928	Reads:6	Hits:1	Allocated_reads:6	Strand:-
TATGAACTATATTAACTTGGCTCCCACAG
>Location:NODE_117571_length_15591_cov_25.186710	Coordinate:14929	Reads:1	Hits:3	Allocated_reads:0.333333333333333	Strand:-
TATATGAACTATATTAACTTGGCTCCCACA
>Location:NODE_117571_length_15591_cov_25.186710	Coordinate:14929	Reads:30	Hits:3	Allocated_reads:10	Strand:-
TATGAACTATATTAACTTGGCTCCCACA
>Location:NODE_117571_length_15591_cov_25.186710	Coordinate:14930	Reads:2	Hits:3	Allocated_reads:0.666666666666667	Strand:-
ATATGAACTATATTAACTTGGCTCCCAC
>Location:NODE_117571_length_15591_cov_25.186710	Coordinate:14930	Reads:4	Hits:3	Allocated_reads:1.33333333333333	Strand:-
TATGAACTATATTAACTTGGCTCCCAC
>Location:NODE_117571_length_15591_cov_25.186710	Coordinate:14931	Reads:2	Hits:3	Allocated_reads:0.666666666666667	Strand:-
ATATGAACTATATTAACTTGGCTCCCA
>Location:NODE_117571_length_15591_cov_25.186710	Coordinate:14931	Reads:12	Hits:3	Allocated_reads:4	Strand:-
TATGAACTATATTAACTTGGCTCCCA
>Location:NODE_117571_length_15591_cov_25.186710	Coordinate:14932	Reads:4	Hits:3	Allocated_reads:1.33333333333333	Strand:-
ATATGAACTATATTAACTTGGCTCCC
>Location:NODE_117571_length_15591_cov_25.186710	Coordinate:14932	Reads:40	Hits:3	Allocated_reads:13.3333333333333	Strand:-
TATGAACTATATTAACTTGGCTCCC
>Location:NODE_117571_length_15591_cov_25.186710	Coordinate:14933	Reads:1	Hits:3	Allocated_reads:0.333333333333333	Strand:-
ATATGAACTATATTAACTTGGCTCC
>Location:NODE_117571_length_15591_cov_25.186710	Coordinate:14933	Reads:1	Hits:3	Allocated_reads:0.333333333333333	Strand:-
TATATGAACTATATTAACTTGGCTCC
>Location:NODE_117571_length_15591_cov_25.186710	Coordinate:14933	Reads:15	Hits:3	Allocated_reads:5	Strand:-
TATGAACTATATTAACTTGGCTCC
>Location:NODE_117571_length_15591_cov_25.186710	Coordinate:14947	Reads:1	Hits:2	Allocated_reads:0.5	Strand:+
ATAGTTCATATATTTTAGTATTTATATT
>Location:NODE_117571_length_15591_cov_25.186710	Coordinate:14963	Reads:1	Hits:12	Allocated_reads:0.0833333333333333	Strand:-
TAACAACAGCGAAATATAAATACT
>Location:NODE_117571_length_15591_cov_25.186710	Coordinate:15019	Reads:1	Hits:1	Allocated_reads:1	Strand:+
AAATGCATGTTTATGGTGGAACTTAAATT
>Location:NODE_117571_length_15591_cov_25.186710	Coordinate:15020	Reads:1	Hits:1	Allocated_reads:1	Strand:+
AATGCATGTTTATGGTGGAACTTAAA
>Location:NODE_117571_length_15591_cov_25.186710	Coordinate:15044	Reads:3	Hits:3	Allocated_reads:1	Strand:-
TAACCAAGCCAACACAGCAATAAAATAATT
>Location:NODE_117571_length_15591_cov_25.186710	Coordinate:15052	Reads:4	Hits:2	Allocated_reads:2	Strand:-
TACTACGTAACCAAGCCAACACAGCAATA
>Location:NODE_117571_length_15591_cov_25.186710	Coordinate:15065	Reads:1	Hits:1	Allocated_reads:1	Strand:-
TGTATTCATGGTACTACGTAACCAAGC
>Location:NODE_117571_length_15591_cov_25.186710	Coordinate:15068	Reads:1	Hits:1	Allocated_reads:1	Strand:+
TGGTTACGTAGTACCATGAATACATGTGTC
>Location:NODE_117571_length_15591_cov_25.186710	Coordinate:15068	Reads:1	Hits:7	Allocated_reads:0.142857142857143	Strand:-
TGTATTCATGGTACTACGTAACCA
>Location:NODE_117571_length_15591_cov_25.186710	Coordinate:15082	Reads:1	Hits:1	Allocated_reads:1	Strand:+
CATGAATACATGTGTCTTAAAGGCTTT
>Location:NODE_117571_length_15591_cov_25.186710	Coordinate:15093	Reads:1	Hits:1	Allocated_reads:1	Strand:-
AACTATAAACAAAAGCCTTTAAGACAC
>Location:NODE_117571_length_15591_cov_25.186710	Coordinate:15102	Reads:1	Hits:1	Allocated_reads:1	Strand:-
CCCGGATTTAACTATAAACAAAAGCCT
>Location:NODE_117571_length_15591_cov_25.186710	Coordinate:15102	Reads:1	Hits:1	Allocated_reads:1	Strand:-
GCCCGGATTTAACTATAAACAAAAGCCT
>Location:NODE_117571_length_15591_cov_25.186710	Coordinate:15105	Reads:1	Hits:1	Allocated_reads:1	Strand:-
CCCGGATTTAACTATAAACAAAAG
>Location:NODE_117571_length_15591_cov_25.186710	Coordinate:15107	Reads:1	Hits:1	Allocated_reads:1	Strand:-
TGACGCCCGGATTTAACTATAAACAAA
>Location:NODE_117571_length_15591_cov_25.186710	Coordinate:15110	Reads:1	Hits:1	Allocated_reads:1	Strand:-
CCGTGACGCCCGGATTTAACTATAAAC
>Location:NODE_117571_length_15591_cov_25.186710	Coordinate:15110	Reads:1	Hits:1	Allocated_reads:1	Strand:-
TCCGTGACGCCCGGATTTAACTATAAAA
>Location:NODE_117571_length_15591_cov_25.186710	Coordinate:15123	Reads:3	Hits:1	Allocated_reads:3	Strand:-
TCATTTGCATACATCCGTGACGCCCGGA
>Location:NODE_117571_length_15591_cov_25.186710	Coordinate:15132	Reads:1	Hits:1	Allocated_reads:1	Strand:+
CACGGATGTATGCAAATGAGCGCATGC
>Location:NODE_117571_length_15591_cov_25.186710	Coordinate:15167	Reads:1	Hits:1	Allocated_reads:1	Strand:-
TAACTCCTTTTCTCTCTCTCTCCCCGCT
>Location:NODE_117571_length_15591_cov_25.186710	Coordinate:15168	Reads:2	Hits:1	Allocated_reads:2	Strand:-
TAACTCCTTTTCTCTCTCTCTCCCCGC
>Location:NODE_117571_length_15591_cov_25.186710	Coordinate:15170	Reads:1	Hits:2	Allocated_reads:0.5	Strand:-
TAACTCCTTTTCTCTCTCTCTCCCC
>Location:NODE_117571_length_15591_cov_25.186710	Coordinate:15175	Reads:1	Hits:1	Allocated_reads:1	Strand:-
TATGCCGTATTAACTCCTTTTCTCTCTCTC
>Location:NODE_117571_length_15591_cov_25.186710	Coordinate:15175	Reads:1	Hits:1	Allocated_reads:1	Strand:-
TTATGCCGTATTAACTCCTTTTCTCTCTCTC
>Location:NODE_117571_length_15591_cov_25.186710	Coordinate:15186	Reads:1	Hits:1	Allocated_reads:1	Strand:+
AAGGAGTTAATACGGCATAAGCAAT
>Location:NODE_117571_length_15591_cov_25.186710	Coordinate:15202	Reads:1	Hits:1	Allocated_reads:1	Strand:+
ATAAGCAATACGTGGCAGCCGGGGAG
>Location:NODE_117571_length_15591_cov_25.186710	Coordinate:15205	Reads:1	Hits:1	Allocated_reads:1	Strand:-
TGTTCTCCCCGGCTGCCACGTATTGCT
>Location:NODE_117571_length_15591_cov_25.186710	Coordinate:15216	Reads:1	Hits:1	Allocated_reads:1	Strand:-
ACCGTGTGGCTCTGTTCTCCCCGGCTGC
>Location:NODE_117571_length_15591_cov_25.186710	Coordinate:15251	Reads:1	Hits:1	Allocated_reads:1	Strand:-
TATCCTCAACAAAAAAAACCCTACTACGC
>Location:NODE_117571_length_15591_cov_25.186710	Coordinate:15283	Reads:1	Hits:1	Allocated_reads:1	Strand:+
TAAACCTGACTGCTCCTGTAAGATGACCAGC
>Location:NODE_117571_length_15591_cov_25.186710	Coordinate:15326	Reads:1	Hits:1	Allocated_reads:1	Strand:-
TCCGATGTGAAAAGATGTAACAAAAAAAAT
>Location:NODE_117571_length_15591_cov_25.186710	Coordinate:15326	Reads:1	Hits:1	Allocated_reads:1	Strand:-
TCCGATGTGAAAAGATGTAACAAAAAAATT
>Location:NODE_117571_length_15591_cov_25.186710	Coordinate:15328	Reads:1	Hits:1	Allocated_reads:1	Strand:-
TCCGATGTGAAAAGATGTAACAAAAAAA
>Location:NODE_117571_length_15591_cov_25.186710	Coordinate:15332	Reads:1	Hits:11	Allocated_reads:0.0909090909090909	Strand:-
GGGACTCCGATGTGAAAAGATGTAACAAA
>Location:NODE_117571_length_15591_cov_25.186710	Coordinate:15334	Reads:1	Hits:12	Allocated_reads:0.0833333333333333	Strand:+
TGTTACATCTTTTCACATCGGAGTCCCGT
>Location:NODE_117571_length_15591_cov_25.186710	Coordinate:15339	Reads:1	Hits:12	Allocated_reads:0.0833333333333333	Strand:+
CATCTTTTCACATCGGAGTCCCGTGG
>Location:NODE_117571_length_15591_cov_25.186710	Coordinate:15341	Reads:1	Hits:12	Allocated_reads:0.0833333333333333	Strand:+
TCTTTTCACATCGGAGTCCCGTGGA
>Location:NODE_117571_length_15591_cov_25.186710	Coordinate:15341	Reads:1	Hits:12	Allocated_reads:0.0833333333333333	Strand:+
TCTTTTCACATCGGAGTCCCGTGGAG
>Location:NODE_117571_length_15591_cov_25.186710	Coordinate:15346	Reads:1	Hits:10	Allocated_reads:0.1	Strand:+
TCACATCGGAGTCCCGTGGAGTTCTTTT
>Location:NODE_117571_length_15591_cov_25.186710	Coordinate:15347	Reads:1	Hits:8	Allocated_reads:0.125	Strand:+
CACATCGGAGTCCCGTGGAGTTCTTTTTCCTC
>Location:NODE_117571_length_15591_cov_25.186710	Coordinate:15351	Reads:1	Hits:9	Allocated_reads:0.111111111111111	Strand:-
TGAAGAGGAAAAAGAACTCCACGGGACTCCGA
>Location:NODE_117571_length_15591_cov_25.186710	Coordinate:15352	Reads:1	Hits:9	Allocated_reads:0.111111111111111	Strand:-
AGAGGAAAAAGAACTCCACGGGACTCCG
>Location:NODE_117571_length_15591_cov_25.186710	Coordinate:15353	Reads:1	Hits:9	Allocated_reads:0.111111111111111	Strand:-
TTTGAAGAGGAAAAAGAACTCCACGGGACTCC
>Location:NODE_117571_length_15591_cov_25.186710	Coordinate:15354	Reads:2	Hits:9	Allocated_reads:0.222222222222222	Strand:-
TGAAGAGGAAAAAGAACTCCACGGGACTC
>Location:NODE_117571_length_15591_cov_25.186710	Coordinate:15354	Reads:1	Hits:9	Allocated_reads:0.111111111111111	Strand:-
TTTGAAGAGGAAAAAGAACTCCACGGGACTC
>Location:NODE_117571_length_15591_cov_25.186710	Coordinate:15355	Reads:3	Hits:9	Allocated_reads:0.333333333333333	Strand:-
TGAAGAGGAAAAAGAACTCCACGGGACT
>Location:NODE_117571_length_15591_cov_25.186710	Coordinate:15355	Reads:1	Hits:9	Allocated_reads:0.111111111111111	Strand:-
TTGAAGAGGAAAAAGAACTCCACGGGACT
>Location:NODE_117571_length_15591_cov_25.186710	Coordinate:15355	Reads:1	Hits:9	Allocated_reads:0.111111111111111	Strand:-
TTTGAAGAGGAAAAAGAACTCCACGGGACA
>Location:NODE_117571_length_15591_cov_25.186710	Coordinate:15355	Reads:1	Hits:9	Allocated_reads:0.111111111111111	Strand:-
TTTGAAGAGGAAAAAGAACTCCTCGGGACT
>Location:NODE_117571_length_15591_cov_25.186710	Coordinate:15355	Reads:2	Hits:9	Allocated_reads:0.222222222222222	Strand:-
TTTGAAGAGGAAAAAGAACTCCACGGGACT
>Location:NODE_117571_length_15591_cov_25.186710	Coordinate:15356	Reads:3	Hits:9	Allocated_reads:0.333333333333333	Strand:-
TTTGAAGAGGAAAAAGAACTCCACGGGAC
>Location:NODE_117571_length_15591_cov_25.186710	Coordinate:15357	Reads:1	Hits:9	Allocated_reads:0.111111111111111	Strand:-
TGAAGAGGAAAAAGAACTCCACGGGA
>Location:NODE_117571_length_15591_cov_25.186710	Coordinate:15360	Reads:1	Hits:2	Allocated_reads:0.5	Strand:-
TACGTTAGTTTGAAGAGGAAAAAGAACTCCACG
>Location:NODE_117571_length_15591_cov_25.186710	Coordinate:15363	Reads:1	Hits:3	Allocated_reads:0.333333333333333	Strand:-
TACGTTAGTTTGAAGAGGAAAAAGAACTCC
>Location:NODE_117571_length_15591_cov_25.186710	Coordinate:15363	Reads:1	Hits:3	Allocated_reads:0.333333333333333	Strand:-
TACGTTAGTTTGAAGAGGAAAAAGAACTGG
>Location:NODE_117571_length_15591_cov_25.186710	Coordinate:15364	Reads:1	Hits:3	Allocated_reads:0.333333333333333	Strand:-
ACGTTAGTTTGAAGAGGAAAAAGAACTC
>Location:NODE_117571_length_15591_cov_25.186710	Coordinate:15364	Reads:4	Hits:3	Allocated_reads:1.33333333333333	Strand:-
TACGTTAGTTTGAAGAGGAAAAAGAACTC
>Location:NODE_117571_length_15591_cov_25.186710	Coordinate:15365	Reads:1	Hits:3	Allocated_reads:0.333333333333333	Strand:-
ACGTTAGTTTGAAGAGGAAAAAGAACT
>Location:NODE_117571_length_15591_cov_25.186710	Coordinate:15365	Reads:68	Hits:3	Allocated_reads:22.6666666666667	Strand:-
TACGTTAGTTTGAAGAGGAAAAAGAACT
>Location:NODE_117571_length_15591_cov_25.186710	Coordinate:15366	Reads:2	Hits:3	Allocated_reads:0.666666666666667	Strand:-
TACGTTAGTTTGAAGAGGAAAAAGAAC
>Location:NODE_117571_length_15591_cov_25.186710	Coordinate:15367	Reads:1	Hits:4	Allocated_reads:0.25	Strand:-
TACGTTAGTTTGAAGAGGAAAAAGAA
>Location:NODE_117571_length_15591_cov_25.186710	Coordinate:15368	Reads:1	Hits:4	Allocated_reads:0.25	Strand:-
TACGTTAGTTTGAAGAGGAAAAAGA
>Location:NODE_117571_length_15591_cov_25.186710	Coordinate:15391	Reads:2	Hits:1	Allocated_reads:2	Strand:+
TACATGAGTGAAGCACGGGAAAACTGGTC
>Location:NODE_117571_length_15591_cov_25.186710	Coordinate:15421	Reads:1	Hits:2	Allocated_reads:0.5	Strand:-
TGACGTCAGACTGAACAATCGGATAGCCGTT
>Location:NODE_117571_length_15591_cov_25.186710	Coordinate:15422	Reads:1	Hits:1	Allocated_reads:1	Strand:-
TGACGTCAGACTGAACAATCGGATAGCCGT
>Location:NODE_117571_length_15591_cov_25.186710	Coordinate:15423	Reads:1	Hits:1	Allocated_reads:1	Strand:-
TGACGTCAGACTGAACAATCGGATAGCCG
>Location:NODE_117571_length_15591_cov_25.186710	Coordinate:15424	Reads:2	Hits:2	Allocated_reads:1	Strand:-
TGACGTCAGACTGAACAATCGGATAGCC
>Location:NODE_117571_length_15591_cov_25.186710	Coordinate:15427	Reads:1	Hits:48	Allocated_reads:0.0208333333333333	Strand:+
TATCCGATTGTTCAGTCTGACGTCACTAGC
>Location:NODE_117571_length_15591_cov_25.186710	Coordinate:15434	Reads:1	Hits:458	Allocated_reads:0.00218340611353712	Strand:+
TTGTTCAGTCTGACGTCACTAGCC
>Location:NODE_117571_length_15591_cov_25.186710	Coordinate:15434	Reads:1	Hits:419	Allocated_reads:0.00238663484486874	Strand:+
TTGTTCAGTCTGACGTCACTAGCCGTG
>Location:NODE_117571_length_15591_cov_25.186710	Coordinate:15434	Reads:1	Hits:404	Allocated_reads:0.00247524752475248	Strand:+
TTGTTCAGTCTGACGTCACTAGCCGTGTCT
>Location:NODE_117571_length_15591_cov_25.186710	Coordinate:15437	Reads:1	Hits:88	Allocated_reads:0.0113636363636364	Strand:+
TTCAGTCTGACGTCACTAGCCGTGTCTGGA
>Location:NODE_117571_length_15591_cov_25.186710	Coordinate:15438	Reads:2	Hits:478	Allocated_reads:0.00418410041841004	Strand:+
TCAGTCTGACGTCACTAGCCGTGTC
>Location:NODE_117571_length_15591_cov_25.186710	Coordinate:15439	Reads:1	Hits:89	Allocated_reads:0.0112359550561798	Strand:+
CAGTCTGACGTCACTAGCCGTGTCTGGA
>Location:NODE_117571_length_15591_cov_25.186710	Coordinate:15442	Reads:4	Hits:644	Allocated_reads:0.0062111801242236	Strand:+
TCTGACGTCACTAGCCGTGTCTGG
>Location:NODE_117571_length_15591_cov_25.186710	Coordinate:15442	Reads:1	Hits:108	Allocated_reads:0.00925925925925926	Strand:+
TCTGACGTCACTAGCCGTGTCTGGA
>Location:NODE_117571_length_15591_cov_25.186710	Coordinate:15442	Reads:61	Hits:106	Allocated_reads:0.575471698113208	Strand:+
TCTGACGTCACTAGCCGTGTCTGGACC
>Location:NODE_117571_length_15591_cov_25.186710	Coordinate:15442	Reads:1	Hits:365	Allocated_reads:0.00273972602739726	Strand:+
TCTGACGTCACTAGCCGTGTCTGGCCCT
>Location:NODE_117571_length_15591_cov_25.186710	Coordinate:15442	Reads:16	Hits:105	Allocated_reads:0.152380952380952	Strand:+
TCTGACGTCACTAGCCGTGTCTGGACCT
>Location:NODE_117571_length_15591_cov_25.186710	Coordinate:15445	Reads:1	Hits:103	Allocated_reads:0.00970873786407767	Strand:+
GACGTCACTAGCCGTGTCTGGACCTAAAC
>Location:NODE_117571_length_15591_cov_25.186710	Coordinate:15455	Reads:2	Hits:102	Allocated_reads:0.0196078431372549	Strand:-
TGCAGCGGAGTTTAGGTCCAGACACGGC
>Location:NODE_117571_length_15591_cov_25.186710	Coordinate:15468	Reads:1	Hits:509	Allocated_reads:0.00196463654223969	Strand:+
CTAAACTCCGCTGCAGGTCCATATATC
>Location:NODE_117571_length_15591_cov_25.186710	Coordinate:15471	Reads:3	Hits:367	Allocated_reads:0.00817438692098093	Strand:-
TCGTTTGATATATGGACCTGCAGCGGAGTT
>Location:NODE_117571_length_15591_cov_25.186710	Coordinate:15471	Reads:1	Hits:514	Allocated_reads:0.00194552529182879	Strand:-
TGATATATGGACCTGCAGCGGAGTT
>Location:NODE_117571_length_15591_cov_25.186710	Coordinate:15472	Reads:4	Hits:367	Allocated_reads:0.0108991825613079	Strand:-
TCGTTTGATATATGGACCTGCAGCGGAGT
>Location:NODE_117571_length_15591_cov_25.186710	Coordinate:15473	Reads:1	Hits:371	Allocated_reads:0.00269541778975741	Strand:-
TCGTTTGATATATGGACCTGCAGCGGAG
>Location:NODE_117571_length_15591_cov_25.186710	Coordinate:15474	Reads:1	Hits:357	Allocated_reads:0.00280112044817927	Strand:+
TCCGCTGCAGGTCCATATATCAAACGATC
>Location:NODE_117571_length_15591_cov_25.186710	Coordinate:15474	Reads:1	Hits:375	Allocated_reads:0.00266666666666667	Strand:-
TCGTTTGATATATGGACCTGCAGCGGA
>Location:NODE_117571_length_15591_cov_25.186710	Coordinate:15475	Reads:1	Hits:383	Allocated_reads:0.00261096605744125	Strand:-
TCGTTTGATATATGGACCTGCAGCGG
>Location:NODE_117571_length_15591_cov_25.186710	Coordinate:15477	Reads:8	Hits:431	Allocated_reads:0.0185614849187935	Strand:-
TCGTTTGATATATGGACCTGCAGC
>Location:NODE_117571_length_15591_cov_25.186710	Coordinate:15480	Reads:1	Hits:306	Allocated_reads:0.00326797385620915	Strand:-
TAGTGATCGTTTGATATATGGACCTGC
>Location:NODE_117571_length_15591_cov_25.186710	Coordinate:15482	Reads:1	Hits:295	Allocated_reads:0.00338983050847458	Strand:-
ATAGTGATCGTTTGATATATGGACCT
>Location:NODE_117571_length_15591_cov_25.186710	Coordinate:15482	Reads:8	Hits:281	Allocated_reads:0.0284697508896797	Strand:-
GCCATAGTGATCGTTTGATATATGGACCT
>Location:NODE_117571_length_15591_cov_25.186710	Coordinate:15483	Reads:1	Hits:285	Allocated_reads:0.00350877192982456	Strand:-
TGCCATAGTGATCGTTTGATATATGGACC
>Location:NODE_117571_length_15591_cov_25.186710	Coordinate:15489	Reads:2	Hits:296	Allocated_reads:0.00675675675675676	Strand:-
AGTAATGCCATAGTGATCGTTTGATATA
>Location:NODE_117571_length_15591_cov_25.186710	Coordinate:15489	Reads:8	Hits:275	Allocated_reads:0.0290909090909091	Strand:-
TCTCAGTAATGCCATAGTGATCGTTTGATATA
>Location:NODE_117571_length_15591_cov_25.186710	Coordinate:15491	Reads:1	Hits:299	Allocated_reads:0.00334448160535117	Strand:-
CTCAGTAATGCCATAGTGATCGTTTGATA
>Location:NODE_117571_length_15591_cov_25.186710	Coordinate:15491	Reads:10	Hits:319	Allocated_reads:0.0313479623824451	Strand:+
TATCAAACGATCACTATGGCATTAC
>Location:NODE_117571_length_15591_cov_25.186710	Coordinate:15491	Reads:20	Hits:314	Allocated_reads:0.0636942675159236	Strand:+
TATCAAACGATCACTATGGCATTACT
>Location:NODE_117571_length_15591_cov_25.186710	Coordinate:15491	Reads:1	Hits:315	Allocated_reads:0.00317460317460317	Strand:+
TATCAAACGATCACTATGGCATCACTT
>Location:NODE_117571_length_15591_cov_25.186710	Coordinate:15491	Reads:1	Hits:310	Allocated_reads:0.0032258064516129	Strand:+
TATCAAACGATCACTATGGCATTACTG
>Location:NODE_117571_length_15591_cov_25.186710	Coordinate:15491	Reads:18	Hits:307	Allocated_reads:0.0586319218241042	Strand:+
TATCAAACGATCACTATGGCATTACTGA
>Location:NODE_117571_length_15591_cov_25.186710	Coordinate:15491	Reads:26	Hits:299	Allocated_reads:0.0869565217391304	Strand:+
TATCAAACGATCACTATGGCATTACTGAG
>Location:NODE_117571_length_15591_cov_25.186710	Coordinate:15491	Reads:1	Hits:297	Allocated_reads:0.00336700336700337	Strand:+
TATCAAACGATCACTATGGTATTACTGAGA
>Location:NODE_117571_length_15591_cov_25.186710	Coordinate:15491	Reads:79	Hits:293	Allocated_reads:0.26962457337884	Strand:+
TATCAAACGATCACTATGGCATTACTGAGA
>Location:NODE_117571_length_15591_cov_25.186710	Coordinate:15491	Reads:3	Hits:288	Allocated_reads:0.0104166666666667	Strand:+
TATCAAACGATCACTATGGCATTACTGAGAG
>Location:NODE_117571_length_15591_cov_25.186710	Coordinate:15491	Reads:14	Hits:283	Allocated_reads:0.049469964664311	Strand:+
TATCAAACGATCACTATGGCATTACTGAGAGT
>Location:NODE_117571_length_15591_cov_25.186710	Coordinate:15491	Reads:4	Hits:271	Allocated_reads:0.014760147601476	Strand:+
TATCAAACGATCACTATGGCATTACTGAGAGTT
>Location:NODE_117571_length_15591_cov_25.186710	Coordinate:15491	Reads:1	Hits:291	Allocated_reads:0.00343642611683849	Strand:-
TCTCAGTAATGCCATAGTGATCGTTTGATA
>Location:NODE_117571_length_15591_cov_25.186710	Coordinate:15492	Reads:1	Hits:287	Allocated_reads:0.00348432055749129	Strand:+
ATCAAACGATCACTATGGCATTACTGAGAGT
>Location:NODE_117571_length_15591_cov_25.186710	Coordinate:15493	Reads:1	Hits:303	Allocated_reads:0.0033003300330033	Strand:+
TCAAACGATCACTATGGCATTACTGAGA
>Location:NODE_117571_length_15591_cov_25.186710	Coordinate:15493	Reads:2	Hits:293	Allocated_reads:0.0068259385665529	Strand:+
TCAAACGATCACTATGGCATTACTGAGAGT
>Location:NODE_117571_length_15591_cov_25.186710	Coordinate:15495	Reads:1	Hits:307	Allocated_reads:0.00325732899022801	Strand:-
TCTCAGTAATGCCATAGTGATCGTTT
>Location:NODE_117571_length_15591_cov_25.186710	Coordinate:15496	Reads:1	Hits:314	Allocated_reads:0.00318471337579618	Strand:+
AACGATCACTATGGCATTACTGAGA
>Location:NODE_117571_length_15591_cov_25.186710	Coordinate:15496	Reads:1	Hits:312	Allocated_reads:0.00320512820512821	Strand:-
TCTCAGTAATGCCATAGTGATCGTT
>Location:NODE_117571_length_15591_cov_25.186710	Coordinate:15498	Reads:1	Hits:296	Allocated_reads:0.00337837837837838	Strand:+
CGATCACTATGGCATTACTGAGAGTT
>Location:NODE_117571_length_15591_cov_25.186710	Coordinate:15499	Reads:1	Hits:325	Allocated_reads:0.00307692307692308	Strand:+
GATCACTATGGCATTACTGAGAGT
>Location:NODE_117571_length_15591_cov_25.186710	Coordinate:15502	Reads:1	Hits:62	Allocated_reads:0.0161290322580645	Strand:+
CACTATGGCATTACTGAGAGTTAAAACACT
>Location:NODE_117571_length_15591_cov_25.186710	Coordinate:15509	Reads:1	Hits:82	Allocated_reads:0.0121951219512195	Strand:-
TTAGACAGTGTTTTAACTCTCAGTAATGC
>Location:NODE_117571_length_15591_cov_25.186710	Coordinate:15511	Reads:1	Hits:79	Allocated_reads:0.0126582278481013	Strand:+
ATTACTGAGAGTTAAAACACTGTCTAAAGT
>Location:NODE_117571_length_15591_cov_25.186710	Coordinate:15512	Reads:1	Hits:79	Allocated_reads:0.0126582278481013	Strand:+
TTACTGAGAGTTAAAACACTGTCTAAAG
>Location:NODE_117571_length_15591_cov_25.186710	Coordinate:15525	Reads:1	Hits:84	Allocated_reads:0.0119047619047619	Strand:-
AAAGATGAAAGACTTTAGACAGTGTTT
>Location:NODE_117571_length_15591_cov_25.186710	Coordinate:15529	Reads:1	Hits:559	Allocated_reads:0.00178890876565295	Strand:-
TAAAGATGAAAGACTTTAGACAGT
>Location:NODE_117571_length_15591_cov_25.186710	Coordinate:15554	Reads:1	Hits:438	Allocated_reads:0.00228310502283105	Strand:+
TAAAATGATCAGCGTTCTACTCTAC
>Location:NODE_117571_length_15591_cov_25.186710	Coordinate:15554	Reads:2	Hits:425	Allocated_reads:0.00470588235294118	Strand:+
TAAAATGATCAGCGTTCTGCTCTACC
>Location:NODE_117571_length_15591_cov_25.186710	Coordinate:15555	Reads:1	Hits:430	Allocated_reads:0.00232558139534884	Strand:+
AAAATGATCAGCGTTCTGCTCTACC
>Location:NODE_117571_length_15591_cov_25.186710	Coordinate:15555	Reads:1	Hits:426	Allocated_reads:0.00234741784037559	Strand:-
TGGTAGAGCAGAACGCTGATCATTTT
>Location:NODE_117571_length_15591_cov_25.186710	Coordinate:15556	Reads:1	Hits:446	Allocated_reads:0.00224215246636771	Strand:-
ACCTGGTAGAGCAGAACGCTGATCATTT
>Location:NODE_117571_length_15591_cov_25.186710	Coordinate:15560	Reads:9	Hits:473	Allocated_reads:0.0190274841437632	Strand:-
ACCTGGTAGAGCAGAACGCTGATC
>Location:NODE_117571_length_15591_cov_25.186710	Coordinate:15586	Reads:1	Hits:455	Allocated_reads:0.0021978021978022	Strand:-
ATGCCTGGATGTTAAACTCAATTGTT
>Location:NODE_117571_length_15591_cov_25.186710	Coordinate:15586	Reads:1	Hits:555	Allocated_reads:0.0018018018018018	Strand:-
GCCTGGATGTTAAACTCAATTGTT
>Location:NODE_117571_length_15591_cov_25.186710	Coordinate:15586	Reads:1	Hits:457	Allocated_reads:0.00218818380743982	Strand:-
TGCCTGGATGTTAAACTCAATTGTT
>Location:NODE_117571_length_15591_cov_25.186710	Coordinate:15587	Reads:2	Hits:454	Allocated_reads:0.00440528634361234	Strand:-
GATGCCTGGATGTTAAACTCAATTGT
>Location:NODE_117571_length_15591_cov_25.186710	Coordinate:15587	Reads:1	Hits:364	Allocated_reads:0.00274725274725275	Strand:-
TCATGGATGCCTGGATGTTAAACTCAATTGT
>Location:NODE_117571_length_15591_cov_25.186710	Coordinate:15587	Reads:1	Hits:461	Allocated_reads:0.00216919739696312	Strand:-
TGCCTGGATGTTAAACTCAATTGT
>Location:NODE_117571_length_15591_cov_25.186710	Coordinate:15587	Reads:3	Hits:380	Allocated_reads:0.00789473684210526	Strand:-
TGGATGCCTGGATGTTAAACTCAATTGT
>Location:NODE_117571_length_15591_cov_25.186710	Coordinate:15588	Reads:1	Hits:367	Allocated_reads:0.00272479564032698	Strand:-
TCATGGATGCCTGGATGTTAAACTCAATTG
>Location:NODE_117571_length_15591_cov_25.186710	Coordinate:15590	Reads:2	Hits:380	Allocated_reads:0.00526315789473684	Strand:-
TCATGGATGCCTGGATGTTAAACTCAAT
>Location:NODE_117571_length_15591_cov_25.186710	Coordinate:15591	Reads:4	Hits:403	Allocated_reads:0.00992555831265509	Strand:+
TTGAGTTTAACATCCAGGCATCCA
>Location:NODE_117571_length_15591_cov_25.186710	Coordinate:15591	Reads:1	Hits:396	Allocated_reads:0.00252525252525253	Strand:+
TTGAGTTTAACATCCAGGCATCCAT
>Location:NODE_117571_length_15591_cov_25.186710	Coordinate:15591	Reads:1	Hits:385	Allocated_reads:0.0025974025974026	Strand:+
TTGAGTTTAACATCCAGGCATCCATG
>Location:NODE_117571_length_15591_cov_25.186710	Coordinate:15591	Reads:3	Hits:384	Allocated_reads:0.0078125	Strand:+
TTGAGTTTAACATCCAGGCATCCATGA
>Location:NODE_117571_length_15591_cov_25.186710	Coordinate:15592	Reads:2	Hits:428	Allocated_reads:0.00467289719626168	Strand:+
TGAGTTTAACATCCAGGCATCCAT
>Location:NODE_117571_length_15591_cov_25.186710	Coordinate:15592	Reads:1	Hits:417	Allocated_reads:0.00239808153477218	Strand:+
TGAGTTTAACATCCAGGCATCCATG
>Location:NODE_117571_length_15591_cov_25.186710	Coordinate:15592	Reads:2	Hits:416	Allocated_reads:0.00480769230769231	Strand:+
TGAGTTTAACATCCAGGCATCCATGA
>Location:NODE_117571_length_15591_cov_25.186710	Coordinate:15593	Reads:2	Hits:423	Allocated_reads:0.00472813238770686	Strand:-
TCATGGATGCCTGGATGTTAAACTC
>Location:NODE_117571_length_15591_cov_25.186710	Coordinate:15621	Reads:1	Hits:569	Allocated_reads:0.00175746924428822	Strand:-
GAGCTAACTTCCTGCTAACTTCTAAC
>Location:NODE_117571_length_15591_cov_25.186710	Coordinate:15622	Reads:1	Hits:648	Allocated_reads:0.00154320987654321	Strand:+
TTAGAAGTTAGCAGGAAGTTAGCT
>Location:NODE_117571_length_15591_cov_25.186710	Coordinate:15622	Reads:1	Hits:587	Allocated_reads:0.00170357751277683	Strand:+
TTAGAAGTTAGCAGGAAGTTAGCTC
>Location:NODE_117571_length_15591_cov_25.186710	Coordinate:15622	Reads:2	Hits:462	Allocated_reads:0.00432900432900433	Strand:+
TTAGAAGTTAGCAGGAAGTTAGCTCGCT
>Location:NODE_117571_length_15591_cov_25.186710	Coordinate:15624	Reads:1	Hits:470	Allocated_reads:0.00212765957446809	Strand:-
TAGCGAGCTAACTTCCTGCTAACTTCT
>Location:NODE_117571_length_15591_cov_25.186710	Coordinate:15629	Reads:1	Hits:313	Allocated_reads:0.00319488817891374	Strand:+
TTAGCAGGAAGTTAGCTCGCTAGC
>Location:NODE_117571_length_15591_cov_25.186710	Coordinate:15638	Reads:1	Hits:284	Allocated_reads:0.00352112676056338	Strand:-
TAGATAGAAGCTAGCGAGCTAACT
>Location:NODE_117571_length_15591_cov_25.186710	Coordinate:15638	Reads:1	Hits:281	Allocated_reads:0.00355871886120996	Strand:-
TTAGATAGAAGCTAGCGAGCTAACT
>Location:NODE_117571_length_15591_cov_25.186710	Coordinate:15646	Reads:4	Hits:286	Allocated_reads:0.013986013986014	Strand:-
TATTGTATTTAGATAGAAGCTAGCG
>Location:NODE_117571_length_15591_cov_25.186710	Coordinate:15647	Reads:2	Hits:305	Allocated_reads:0.00655737704918033	Strand:-
TATTGTATTTAGATAGAAGCTAGC
>Location:NODE_117571_length_15591_cov_25.186710	Coordinate:15650	Reads:1	Hits:299	Allocated_reads:0.00334448160535117	Strand:-
ACATGCTATATTGTATTTAGATAGAAGCT
>Location:NODE_117571_length_15591_cov_25.186710	Coordinate:15651	Reads:1	Hits:305	Allocated_reads:0.00327868852459016	Strand:-
ACATGCTATATTGTATTTAGATAGAAGC
>Location:NODE_117571_length_15591_cov_25.186710	Coordinate:15654	Reads:1	Hits:320	Allocated_reads:0.003125	Strand:-
ACATGCTATATTGTATTTAGATAGA
>Location:NODE_117571_length_15591_cov_25.186710	Coordinate:15669	Reads:1	Hits:2	Allocated_reads:0.5	Strand:+
TATAGCATGTGCTGACTGCGGGGTTTTGG
>Location:NODE_117571_length_15591_cov_25.186710	Coordinate:15690	Reads:1	Hits:178	Allocated_reads:0.00561797752808989	Strand:-
CTGTACGTTTTAATTTGTTTCCAAAACC
>Location:NODE_117571_length_15591_cov_25.186710	Coordinate:15694	Reads:1	Hits:188	Allocated_reads:0.00531914893617021	Strand:-
CAGAGCTGTACGTTTTAATTTGTTTCCAA
>Location:NODE_117571_length_15591_cov_25.186710	Coordinate:15694	Reads:1	Hits:141	Allocated_reads:0.00709219858156028	Strand:+
TTGGAAACAAATTAAAACGTACAGCTCTGTT
>Location:NODE_117571_length_15591_cov_25.186710	Coordinate:15728	Reads:1	Hits:182	Allocated_reads:0.00549450549450549	Strand:-
TAATAACGCGTTAGTCCCAACACTGGT
>Location:NODE_117571_length_15591_cov_25.186710	Coordinate:15731	Reads:1	Hits:548	Allocated_reads:0.00182481751824818	Strand:-
TACTTAATAACGCGTTAGTCCCAACACT
>Location:NODE_117571_length_15591_cov_25.186710	Coordinate:15732	Reads:1	Hits:569	Allocated_reads:0.00175746924428822	Strand:-
TTAATAACGCGTTAGTCCCAACAC
>Location:NODE_117571_length_15591_cov_25.186710	Coordinate:15735	Reads:3	Hits:510	Allocated_reads:0.00588235294117647	Strand:+
TTGGGACTAACGCGTTATTAAGTAACG
>Location:NODE_117571_length_15591_cov_25.186710	Coordinate:15735	Reads:1	Hits:477	Allocated_reads:0.00209643605870021	Strand:+
TTGGGACTAACGCGTTATTAAGTAACGCGT
>Location:NODE_117571_length_15591_cov_25.186710	Coordinate:15736	Reads:1	Hits:478	Allocated_reads:0.00209205020920502	Strand:+
TGGGACTAACGCGTTATTAAGTAACGCGT
>Location:NODE_117571_length_15591_cov_25.186710	Coordinate:15746	Reads:1	Hits:466	Allocated_reads:0.00214592274678112	Strand:-
AACGTAGTTACTGTAACGCGTTACTTAATAACGC
>Location:NODE_117571_length_15591_cov_25.186710	Coordinate:15752	Reads:1	Hits:596	Allocated_reads:0.00167785234899329	Strand:+
TTAAGTAACGCGTTACAGTAACTA
>Location:NODE_117571_length_15591_cov_25.186710	Coordinate:15755	Reads:37	Hits:567	Allocated_reads:0.0652557319223986	Strand:-
TAACGTAGTTACTGTAACGCGTTACT
>Location:NODE_117571_length_15591_cov_25.186710	Coordinate:15759	Reads:1	Hits:611	Allocated_reads:0.0016366612111293	Strand:-
TAATAACGTAGTTACTGTAACGCGT
